# Supplementary material for: Development of a pipeline for automated, high-throughput analysis of paraspeckle proteins reveals specific roles for importin α proteins
Source: Sci Rep. 2017 Feb 27;7:43323. doi: 10.1038/srep43323 (PMC5379994; doi:10.1038/srep43323)
Supplement: Supplementary Dataset SD1-A [file srep43323-s2.zip]

Archive with 13 entries (13 files):
- I8P/1GroupMerge.py
- I8P/2CombineLike.py
- I8P/3FormatHead.py
- I8P/4SplitNames.py
- I8P/5SortOrder.py
- I8P/AnalyseAll.sh
- I8P/A-RunPyScripts.sh
- I8P/B-RunRScripts.sh
- I8P/CleanPy.sh
- I8P/CleanR.sh
- I8P/CopyPlotsPDFs.sh
- I8P/ReadMe.txt
- I8P/StatsView.R
