# Supplementary material for: Development of a pipeline for automated, high-throughput analysis of paraspeckle proteins reveals specific roles for importin α proteins
Source: Sci Rep. 2017 Feb 27;7:43323. doi: 10.1038/srep43323 (PMC5379994; doi:10.1038/srep43323)
Supplement: Supplementary Dataset SD1-A [file srep43323-s2.zip › I8P/1GroupMerge.py]

# CSV Group Data Mergerific
# Created 2014.06.22
# Last Revised 2015.07.20
#
# http://orcid.org/0000-0001-9036-6652
# http://www.researchgate.net/profile/Andrew_Major
# 
# File names are sensative to "_" as its how it splits files
# Also sensetive to header line formating (4 lines currently ignored for appended files)
# Output folder must be empty
#

import csv
import os
import shutil
import sys


# Define paths
inpath = "./_/"
outpath = "./b/"

# Enable Logging to File (fast) https://groups.google.com/forum/#!topic/comp.lang.python/0lqfVgjkc68
class TheLogWriter:
	def __init__(self, stdout, filename):
		self.stdout = stdout
		self.logfile = file(filename, 'a')
	def write(self, text):
		self.stdout.write(text)
		self.logfile.write(text)
	def close(self):
		self.stdout.close()
		self.logfile.close()
TheLogger = TheLogWriter(sys.stdout, 'PyLog.txt')
sys.stdout = TheLogger

### Define Question Function ###
def AskUser(question, default):
	if default == True: # Yes is default
		yes = set(['yes','y', 'ye', '']) # Empty string for enter
		no = set(['no','n'])
	else: # No is defalut
		yes = set(['yes','y', 'ye']) 
		no = set(['no','n', '']) # Empty string for enter

	choice = raw_input(question).lower()
	
	if choice in yes:
	   return True
	elif choice in no:
	   return False
	else:
	   sys.stdout.write("Please respond with 'yes' or 'no'\n")

### Initial Warning & Checks ###
if (os.path.isdir(inpath)) == False:
	print "WARNING merge input directory (", inpath, ") does not exist!"
	print "***STOPPING SCRIPT!***"
	print ''
	quit()
elif (os.path.isdir(outpath)):
	print "WARNING merge output directory (", outpath, ") already exists!"
	print "Do you wish to delete output directory (", outpath, "), and continue?"
	if AskUser("Your Answer (Default = YES)?", True) == True:
		print "Deleting output directory (", outpath, ")..."
		print ''
		shutil.rmtree(outpath)
	else:
		print "A clean output direcotry is a requirement to continue!"
		print "***STOPPING SCRIPT!***"
		print ''
		quit()

print "Making merge ouput directory (", outpath, ")!"
print ''
os.makedirs(outpath)

### CSV AppendFile Function ###
def CSVappend(pathtofile, samplename, outputfile):
	'''Appends csv data to merge output file'''

	if (os.path.isfile(outpath+outputfile)):
		HeaderExists = True
	else:
		HeaderExists = False

	source= csv.reader( open(pathtofile,"rb") )
	dest= csv.writer( open((outpath+outputfile),"ab") )
	rowcount = 0
	if HeaderExists == True:
		for row in source:
			if rowcount > 3:
				result=row[:]
				result.insert(0, samplename)
				dest.writerow(result)
			rowcount = rowcount + 1
	else:
		for row in source:
			if rowcount > 3:
				result=row[:]
				result.insert(0, samplename)
				dest.writerow(result)
			else:
				result=row[:]
				result.insert(0, "")
				dest.writerow(result)
			rowcount = rowcount + 1
	print "Processing:", samplename, outputfile, "- Added:", rowcount, "rows"

### CSV Search Function ###
def searchcsv():
	'''Loops through each csv and amends it to the merege folder'''

	# Finds all csv files in the input directoy and calls the merge CSV function for each one
	print ''
	print '***************************************************************'
	print "Processing all csv files in the input directory (", inpath, ")"
	print '***************************************************************'
	print ''

	TotalMergeFileCount = 0
	TotalIgNotFileCount = 0

	for dirname, dirnames, filenames in os.walk(inpath):
		# print path to all filenames.
		for filename in filenames:
			if ((os.path.splitext(filename)[-1]).lower()==".csv"):
				splitname=filename.split("_",1)
				CSVappend((os.path.join(dirname, filename)),(splitname[0]),(splitname[1]))
				TotalMergeFileCount += 1
			else:
				print "Avoiding non csv file:", filename
				TotalIgNotFileCount += 1

	print ''
	print '***************************************************************'
	print 'Finished Processing and Merging All like CSV files!!!'
	print '	Total files merged:', TotalMergeFileCount
	print '	Total files ignored (Not CSV):', TotalIgNotFileCount
	print '***************************************************************'
	print ''
	

### ACTION ###
searchcsv()
