# Supplementary material for: Development of a pipeline for automated, high-throughput analysis of paraspeckle proteins reveals specific roles for importin α proteins
Source: Sci Rep. 2017 Feb 27;7:43323. doi: 10.1038/srep43323 (PMC5379994; doi:10.1038/srep43323)
Supplement: Supplementary Dataset SD1-A [file srep43323-s2.zip › I8P/2CombineLike.py]

# CSV Data Combinerific
# Created 2014.06.27
# Last Revised 2015.07.23
#
# http://orcid.org/0000-0001-9036-6652
# http://www.researchgate.net/profile/Andrew_Major
# 
# Sensitive to USERS CHOICE of prefix splits!
# Also sensetive to header line formating (4 lines currently user for appended files)
# Output folder must be empty otherwise
# Do not duplicate any prefix name or it will append second set of results to the first (duplication)
# Imaris 8(+) Compatable - Dont believe it works with time now.
# Now incompatible with Imaris 7(-) outputs
#

import csv
import os
import sys
import shutil
import operator

inpath = "./b/"
outpath = "./c/"

# Enable Logging to File (fast) https://groups.google.com/forum/#!topic/comp.lang.python/0lqfVgjkc68
class TheLogWriter:
	def __init__(self, stdout, filename):
		self.stdout = stdout
		self.logfile = file(filename, 'a')
	def write(self, text):
		self.stdout.write(text)
		self.logfile.write(text)
	def close(self):
		self.stdout.close()
		self.logfile.close()
TheLogger = TheLogWriter(sys.stdout, 'PyLog.txt')
sys.stdout = TheLogger

### Define Question Function ###
def AskUser(question, default):
	if default == True: # Yes is default
		yes = set(['yes','y', 'ye', '']) # Empty string for enter
		no = set(['no','n'])
	else: # No is defalut
		yes = set(['yes','y', 'ye']) 
		no = set(['no','n', '']) # Empty string for enter

	choice = raw_input(question).lower()
	
	if choice in yes:
	   return True
	elif choice in no:
	   return False
	else:
	   sys.stdout.write("Please respond with 'yes' or 'no'\n")

### Initial Warning & Checks ###
print "This script is designed to combine Imaris 8+ CSV outputs..."

if (os.path.isdir(inpath)) == False:
	print "WARNING combine input directory (", inpath, ") does not exist!"
	print "***STOPPING SCRIPT!***"
	print ''
	quit()
elif (os.path.isdir(outpath)):
	print "WARNING combine output directory (", outpath, ") already exists!"
	print "Do you wish to delete output directory (", outpath, "), and continue?"
	if AskUser("Your Answer (Default = YES)?", True) == True:
		print "Deleting output directory (", outpath, ")..."
		shutil.rmtree(outpath)
	else:
		print "A clean output direcotry is a requirement to continue!"
		print "***STOPPING SCRIPT!***"
		print ''
		quit()


### Initial File Inspection Functions (User has NOT defined groups) ###

AllFile = [[],[],[],[]]

def InspectFile(pathtofile, start, end):
	'''Inspects file for row atributes and adds it to the AllFile array'''
	NumRows = sum(1 for line in open(pathtofile))
	AllFile[0].append(pathtofile)
	AllFile[1].append(start)
	AllFile[2].append(end)
	AllFile[3].append(NumRows)

def ReportGroups():
	'''Makes suggested prefix list from the AllFile array'''

#	print All File List
	print ''
	print 'The Following files were found, examine your choices to proceed:'
	print ''
	SortList = zip(AllFile[1], AllFile[3], AllFile[2])
	SortList.sort()
	SortListHeadings = ["*[Prefix]*","*[#]*","*[Suffix]*"]
	SortList.insert(0, SortListHeadings)

	PosNo = 0
	for files in SortList:
		GroupSpace = SortList[PosNo][0]
		while len(GroupSpace)<10:
			GroupSpace += ' '
		RowSpace = str(SortList[PosNo][1])
		RowSpace += ' Rows'
		while len(RowSpace)<10:
			RowSpace += ' '
		NameSpace = SortList[PosNo][2]
		
		print " ", GroupSpace, "	", RowSpace, "	", NameSpace, " "
		PosNo += 1

#	print Groups
	GroupTypes = [[],[],[]]
	EntryNo = 0
	while EntryNo < len(AllFile[0]):

		GroupTypeExists=False
		GroupTypeNo=0
		while GroupTypeNo < len(GroupTypes[0]):
			if GroupTypes[0][GroupTypeNo]==AllFile[1][EntryNo]:
				if GroupTypes[1][GroupTypeNo]==AllFile[3][EntryNo]:
					GroupTypes[2][GroupTypeNo] += 1
					GroupTypeExists=True
			GroupTypeNo = GroupTypeNo + 1
		if GroupTypeExists==False:
			GroupTypes[0].append(AllFile[1][EntryNo])
			GroupTypes[1].append(AllFile[3][EntryNo])
			GroupTypes[2].append(1)
		EntryNo = EntryNo + 1


	print ''
	print 'The Following file groupings were found, examine your choices to proceed:'
	print ''
	SortGroup = zip(GroupTypes[0], GroupTypes[1], GroupTypes[2])
	SortGroup.sort()
	SortGroupHeadings = ["*[Group]*","*[#]*","*[#]*"]
	SortGroup.insert(0, SortGroupHeadings)
	
	PosNo = 0
	for groups in SortGroup:
		GroupSpace = SortGroup[PosNo][0]
		while len(GroupSpace)<15:
			GroupSpace += ' '
		RowSpace = str(SortGroup[PosNo][1])
		RowSpace += ' Rows'
		while len(RowSpace)<15:
			RowSpace += ' '
		FileSpace = str(SortGroup[PosNo][2])
		FileSpace += ' Files'

		print " ", GroupSpace, "	", RowSpace, "	", FileSpace, " "
		PosNo += 1

	print ''
	print 'Use this script: "2CombineLike.py {prefix1} {prefix2} {prefixN...}"'
	print ''


### Combining Functions (User has defined groups) ###

def CombCSV(pathtofile, PrefixName):
	'''Gets CSV data from file and appends to specified CSV'''
	print "Processing file:", pathtofile, "- with prefix name:", PrefixName

	if (os.path.isfile(outpath+PrefixName+'.csv')):
		CombCsvExists = True
	else:
		CombCsvExists = False

	source= csv.reader( open(pathtofile,"rb") )

	ArrayCSV = []
	rowcount = 0
	StatHead = ""
	SampleCol = 0
	IDCol = None
	ColRange = 0
		

	if CombCsvExists == False: # New CSV file doesn't exist, set it up
		for row in source:
			if rowcount == 1:
				StatHead = row[1]
				ArrayCSV = [['','',''],['','','']]
        
			elif rowcount == 3: # Setup Headings
				fColCount = 0
				for fCol in row:
					if fColCount == 0:
						ArrayCSV[1][0]="Sample"
						ArrayCSV[1][1]="ID"
						ArrayCSV[1][2]="FullID"
						ColRange += 1				
					if fColCount > 0:
						if fCol == "ID":
							IDCol = fColCount
							ColRange += 1
						elif fCol != '':
							ArrayCSV[0].append(StatHead)
							ArrayCSV[1].append(fCol)
							ColRange += 1
					fColCount += 1

			elif rowcount > 3: # Deal with Data rows
				fColCount = 0
				LineArray = []
				for fCol in row:
					if fColCount == 0: # Setup Label Entries, to be filled as they appear
						LineArray.append(fCol) 
						LineArray.append('')
						LineArray.append('')
					if ((fColCount > 0) and (fColCount < ColRange)): # if Label then insert it 
						if fColCount == IDCol:
							LineArray[1]=fCol
						else: # Otherwise, just add the cell/col entry
							LineArray.append(fCol)
					fColCount += 1
				LineArray[2]=(LineArray[0] +' ID:'+ LineArray[1]) # Create and insert FullID
				ArrayCSV.append(LineArray)
			rowcount = rowcount + 1

	if CombCsvExists == True: # New CSV file already exists, append data to it!

		#First we load the old file into the CSV Array
		NewSource= csv.reader( open(outpath+PrefixName+'.csv',"rb") )
		for rows in NewSource:
			results = rows
			ArrayCSV.append(results)
		ArrayCSVWidth = len(ArrayCSV[1]) # Store its width for adding additional rows

		for row in source:
			if rowcount == 1: # Main Heading
				StatHead = row[1]
			elif rowcount == 3: # Sub Headings, let parameters up!
				fColCount = 0
				for fCol in row:
					if fColCount == 0: # First Col defined by script
						ColRange += 1				
					if fColCount > 0:
						if fCol == "ID": # The ID Col, lets store that for later
							IDCol = fColCount
							ColRange += 1
						elif fCol != '':
							ArrayCSV[0].append(StatHead)
							ArrayCSV[1].append(fCol)
							ColRange += 1
					fColCount += 1

			elif rowcount > 3: # After the Header is Real Data
				fColCount = 0
				LineArray = []
				LineSample = None
				LineID = None
				LineFullID = None

				for fCol in row:
					if fColCount == 0:
						LineSample=fCol
					if ((fColCount > 0) and (fColCount < ColRange)):
						if fColCount == IDCol:
							LineID=fCol
						else:
							LineArray.append(fCol)
					fColCount += 1
				LineFullID=(LineSample +' ID:'+ LineID)
				
				# Search every line in existing CSV and match data
				AddLineFlag = 0
				for lines in ArrayCSV:
					if lines[0]==LineSample:
						if lines[1]==LineID:
							if lines[2]==LineFullID:
								# Match Found Append new data to line
								for entry in LineArray:
									lines.append(entry)
								AddLineFlag += 1
				if AddLineFlag == 0: # No match found, add new line

					# Create Line info
					LineArray.insert(0, LineFullID)
					LineArray.insert(0, LineID)
					LineArray.insert(0, LineSample)

					# Add blank Cols in middle to match
					for x in range(3,ArrayCSVWidth):
						LineArray.insert(3, '')

					# Now add the prepared line to the array
					ArrayCSV.append(LineArray)
				
#				if AddLineFlag == 1: #All is well, data added to one row

				if AddLineFlag > 1: # Something is really wrong!
					print 'Problem in: ', pathtofile
					choice = raw_input(str(AddLineFlag)+' matching rows, data incorectly handled!').lower()
			rowcount = rowcount + 1

	# Check that Array is square (blanks filled)
	for line in ArrayCSV:
		while len(line) < len(ArrayCSV[1]):
			line.append('')

	# Now lets write the Array into the new csv file
	dest= csv.writer( open((outpath+PrefixName+'.csv'),"wb") )
	for line in ArrayCSV:
		dest.writerow(line)
	print '	Added to file:', (outpath+PrefixName+'.csv')
	print ''


### Script fate Function - Prefixs? => Inspect or combine? ###

def GetPrefixs():
	'''Checks for Prefix inputs and executes the combine operation'''
	if len(sys.argv) > 1: # if there is at least one input

		print "Now making the combine ouput directory (", outpath, ")!"
		os.makedirs(outpath)

		Prefixes = []
		for prefix in (sys.argv[1:]):
			Prefixes.append(prefix)
		print "Prefixes:", Prefixes

		# Finds all csv files in the input directoy and calls the combine CSV function for each one
		print ''
		print '***************************************************************'
		print "Processing all csv files in the input directory (", inpath, ")"
		print '***************************************************************'
		print ''
		TotalCombFileCount = 0
		TotalIgFileCount = 0
		TotalCopyFileCount = 0
		TotalIgNotFileCount = 0

		for dirname, dirnames, filenames in os.walk(inpath): 
			for filename in filenames:
				if filename.lower()=="overall.csv":
					print "***Found overall file, copying to output folder!***"
					print '	', filename
					print ''
					shutil.copyfile((inpath+filename), (outpath+filename))
					TotalCopyFileCount += 1
				elif ((filename.split("_",1)[0]))=="Number":
					print "***Found Number File, copying to output folder!***"
					print '	', filename
					print ''
					shutil.copyfile((inpath+filename), (outpath+filename))
					TotalCopyFileCount += 1
				elif (os.path.splitext(filename)[-1]).lower()==".csv":
					PrefixExists=False
					for PrefixName in Prefixes:
						if filename.startswith(PrefixName):
							CombCSV((os.path.join(dirname, filename)),PrefixName)
							PrefixExists=True
							TotalCombFileCount += 1
					if PrefixExists==False:
						TotalIgFileCount += 1
						print filename, "- No Prefix Found, File Ignored"
						print ''
				else:
					TotalIgNotFileCount += 1
					print "Avoiding non csv file:", (os.path.join(dirname, filename))
					print ''

		print ''
		print '***************************************************************'
		print 'Finished Processing and Combining All CSV files!!!'
		print '	Total files combined:', TotalCombFileCount
		print '	Total files ignored (CSV with no prefix):', TotalIgFileCount
		print '	Total files copyed:', TotalCopyFileCount
		print '	Total files ignored (Not CSV):', TotalIgNotFileCount
		print '***************************************************************'
		print ''

	else:
		# Finds all csv files in the input directoy and calls the inspect function for each one
		print ''
		print '***************************************************************'
		print "Inspecting all csv files in the input directory (", inpath, ")"
		print '***************************************************************'
		print ''

		for dirname, dirnames, filenames in os.walk(inpath): 
			for filename in filenames:
				if filename.lower()=="overall.csv":
					print "***Found overall file, will copy to output folder!***"
					print '	', filename
					print ''
				elif ((filename.split("_",1)[0]))=="Number":
					print "***Found Number File, will copy to output folder!***"
					print '	', filename
					print ''
				elif (os.path.splitext(filename)[-1]).lower()==".csv":
					splitname=filename.split("_",1)
					InspectFile((os.path.join(dirname, filename)),(splitname[0]),(splitname[1]))
				else:
					print "Avoiding non csv file:", (os.path.join(dirname, filename))
					print ''
		ReportGroups()

### ACTION ###
GetPrefixs()
