# Supplementary material for: Development of a pipeline for automated, high-throughput analysis of paraspeckle proteins reveals specific roles for importin α proteins
Source: Sci Rep. 2017 Feb 27;7:43323. doi: 10.1038/srep43323 (PMC5379994; doi:10.1038/srep43323)
Supplement: Supplementary Dataset SD1-A [file srep43323-s2.zip › I8P/3FormatHead.py]

# Header Data Friendlifier
# Created 2014.09.17
# Last Revised 2015.07.20
#
# http://orcid.org/0000-0001-9036-6652
# http://www.researchgate.net/profile/Andrew_Major
# 
# Sensetive to header line formating (2 lines currently used for files)
# Output folder must be empty
#

import csv
import os
import sys
import shutil

inpath = "./c/"
outpath = "./f/"

# Enable Logging to File (fast) https://groups.google.com/forum/#!topic/comp.lang.python/0lqfVgjkc68
class TheLogWriter:
	def __init__(self, stdout, filename):
		self.stdout = stdout
		self.logfile = file(filename, 'a')
	def write(self, text):
		self.stdout.write(text)
		self.logfile.write(text)
	def close(self):
		self.stdout.close()
		self.logfile.close()
TheLogger = TheLogWriter(sys.stdout, 'PyLog.txt')
sys.stdout = TheLogger

### Define Question Function ###
def AskUser(question, default):
	if default == True: # Yes is default
		yes = set(['yes','y', 'ye', '']) # Empty string for enter
		no = set(['no','n'])
	else: # No is defalut
		yes = set(['yes','y', 'ye']) 
		no = set(['no','n', '']) # Empty string for enter

	choice = raw_input(question).lower()
	
	if choice in yes:
	   return True
	elif choice in no:
	   return False
	else:
	   sys.stdout.write("Please respond with 'yes' or 'no'\n")

### Initial Warning & Checks ###
if (os.path.isdir(inpath)) == False:
	print "WARNING header input directory (", inpath, ") does not exist!"
	print "***STOPPING SCRIPT!***"
	print ''
	quit()
elif (os.path.isdir(outpath)):
	print "WARNING header output directory (", outpath, ") already exists!"
	print "Do you wish to delete output directory (", outpath, "), and continue?"
	if AskUser("Your Answer (Default = YES)?", True) == True:
		print "Deleting output directory (", outpath, ")..."
		shutil.rmtree(outpath)
	else:
		print "A clean output direcotry is a requirement to continue!"
		print "***STOPPING SCRIPT!***"
		print ''
		quit()

### Converting Function - Reformat ###
def Header_CSV(pathtofile, outputfile, CopyHeader):
	'''Creates an header friendly version of a csv file'''

	source= csv.reader( open(pathtofile,"rb") )
	dest= csv.writer( open((outpath+outputfile),"ab") )
	rowcount = 0 		# Counts rows dealt with
	rowcountoffset = 0	# Number of heading rows, defined by type
	rowcountheading = ""	# Stores heading
	Row1Cols = []		# Stores Row1
	Row2Cols = []		# Stores Row2

	if CopyHeader == True: # File was copyed type
		rowcountoffset = 4
		for row in source:
			if rowcount < rowcountoffset: # One of top rows
				if rowcount == 1:
					rowcountheading=row[1] # Grab the heading
				if rowcount == 3:
					result=row[:]
					result[0]=rowcountheading  # insert the heading in the blank cell
					dest.writerow(result)
			else: # Normal row, just write it!
				result=row[:]
				dest.writerow(result)
			rowcount = rowcount + 1

	elif CopyHeader == False: # File was merge/combine type
		rowcountoffset = 2
		for row in source:
			if rowcount < rowcountoffset: # One of top rows
				if rowcount == 0:
					Row1Cols = row[:]
				if rowcount == 1:
					Row2Cols = row[:]
					if len(Row1Cols) == len(Row2Cols):
						result = []	# A list of the merged headings
						list_length = len(Row1Cols)
						for i in range(list_length):
							if Row1Cols[i] == "":					# If first col is blank, then just use the second
								result.append(Row2Cols[i])
							elif Row2Cols[i].startswith(Row1Cols[i]) == True: 	# If first col is already in second, then just use the second
								result.append(Row2Cols[i])
							else: 							# Otherwise, join them together
								result.append(Row1Cols[i] + " - " + Row2Cols[i])
						dest.writerow(result)

					else:
						print "Somthing went wrong? Top two rows not the same length, will not merge them!"
			else: # Normal row, just write it!
				result=row[:]
				dest.writerow(result)
			rowcount = rowcount + 1

	else:
		print ""
		print "*** You Broke it? ***"
		print ""

	print "Processing:", outputfile, "- ", rowcount, "rows (",rowcount-rowcountoffset,"rows of data )"

### CSV Finder - Search and Reformat ###
def searchcsv():
	'''Loops through each csv and calls function to make it header friendly'''

	print "Now making the header ouput directory (", outpath, ")!"
	os.makedirs(outpath)

	# Finds all csv files in the input directoy and calls the apropriate Header CSV function for each one
	print ''
	print '***************************************************************'
	print "Processing all csv files in the input directory (", inpath, ")"
	print '***************************************************************'
	print ''
	TotalHeaderFileCount = 0
	TotalHeaderCopyFileCount = 0
	TotalIgNotFileCount = 0

	for dirname, dirnames, filenames in os.walk(inpath): 
		for filename in filenames:
			if filename.lower()=="overall.csv":
				print "***Found overall file, making header friendly copy in output folder!***"
				print '	', filename
				print ''
				Header_CSV((os.path.join(dirname, filename)), filename, True)
				TotalHeaderCopyFileCount += 1
			elif ((filename.split("_",1)[0]))=="Number":
				print "***Found Number File, making header friendly copy in output folder!***"
				print '	', filename
				print ''
				Header_CSV((os.path.join(dirname, filename)), filename, True)
				TotalHeaderCopyFileCount += 1
			elif (os.path.splitext(filename)[-1])==".csv":
				print "***Found CSV File, making header friendly copy in output folder!***"
				print '	', filename
				print ''
				Header_CSV((os.path.join(dirname, filename)), filename, False)
				TotalHeaderFileCount += 1
			else:
				TotalIgNotFileCount += 1
				print "Avoiding non csv file:", (os.path.join(dirname, filename))
				print ''
	print ''
	print '***************************************************************'
	print 'Finished making All CSV files header friendly!!!'
	print '	Total combined files made header friendly:', TotalHeaderFileCount
	print '	Total copyed files made header friendly:', TotalHeaderCopyFileCount
	print '	Total files ignored (Not CSV):', TotalIgNotFileCount
	print '***************************************************************'
	print ''	

### ACTION ###
searchcsv()
