# Supplementary material for: Development of a pipeline for automated, high-throughput analysis of paraspeckle proteins reveals specific roles for importin α proteins
Source: Sci Rep. 2017 Feb 27;7:43323. doi: 10.1038/srep43323 (PMC5379994; doi:10.1038/srep43323)
Supplement: Supplementary Dataset SD1-A [file srep43323-s2.zip › I8P/4SplitNames.py]

# Sample Name Spliter
# Created 2015.06.15
# Last Revised 2015.07.20
#
# http://orcid.org/0000-0001-9036-6652
# http://www.researchgate.net/profile/Andrew_Major
# 
# Sensetive to header line formating (1 lines currently used for files)
# Output folder must be empty
#

import csv
import os
import sys
import shutil

inpath = "./f/" # The Input Path
outpath = "./n/" # The Output Path

rowcountoffset = 1 # Number of heading rows, defined by type of data delt with

# Enable Logging to File (fast) https://groups.google.com/forum/#!topic/comp.lang.python/0lqfVgjkc68
class TheLogWriter:
	def __init__(self, stdout, filename):
		self.stdout = stdout
		self.logfile = file(filename, 'a')
	def write(self, text):
		self.stdout.write(text)
		self.logfile.write(text)
	def close(self):
		self.stdout.close()
		self.logfile.close()
TheLogger = TheLogWriter(sys.stdout, 'PyLog.txt')
sys.stdout = TheLogger

### Define Question Function ###
def AskUser(question, default):
	if default == True: # Yes is default
		yes = set(['yes','y', 'ye', '']) # Empty string for enter
		no = set(['no','n'])
	else: # No is defalut
		yes = set(['yes','y', 'ye']) 
		no = set(['no','n', '']) # Empty string for enter

	choice = raw_input(question).lower()
	
	if choice in yes:
	   return True
	elif choice in no:
	   return False
	else:
	   sys.stdout.write("Please respond with 'yes' or 'no'\n")

### Initial Warning & Checks ###
if (os.path.isdir(inpath)) == False:
	print "WARNING Sample Name Splitter input directory (", inpath, ") does not exist!"
	print "***STOPPING SCRIPT!***"
	print ''
	quit()
elif (os.path.isdir(outpath)):
	print "WARNING Sample Name Splitter output directory (", outpath, ") already exists!"
	print "Do you wish to delete output directory (", outpath, "), and continue?"
	if AskUser("Your Answer (Default = YES)?", True) == True:
		print "Deleting output directory (", outpath, ")..."
		shutil.rmtree(outpath)
	else:
		print "A clean output direcotry is a requirement to continue!"
		print "***STOPPING SCRIPT!***"
		print ''
		quit()

### Initial File Inspection Functions (User has NOT defined groups) ###

AllSampleNames = [[],[],[]]

def InspectFile(pathtofile, filename):
	'''Inspects each data row and adds unique entries to the AllSampleNames array'''
	source= csv.reader( open(pathtofile,"rb") )
	rowcount = 0 		# Counts rows dealt with
	print "Processing:", filename
	for row in source:
		sample=row[0]
		if rowcount < rowcountoffset: # The heading row, ignore
			print "	Ignoring ", rowcountoffset , "Heading Row(s)"
		else: # DataRow, record unique sample names!
			PosNo = 0
			FoundMatchFlag = 0
			for Entry in AllSampleNames[0]:
				if (AllSampleNames[0][PosNo] == pathtofile and AllSampleNames[1][PosNo] == sample):
					AllSampleNames[2][PosNo] += 1 #N+1
					FoundMatchFlag = 1 # Found Match in Table
				PosNo += 1
			if FoundMatchFlag == 0: # unique group, lets add it
				AllSampleNames[0].append(pathtofile)
				AllSampleNames[1].append(sample)
				AllSampleNames[2].append(1)
		rowcount = rowcount + 1
	print "	", rowcount-1, "data rows"
	print " "

def ReportGroups():
	'''Makes summary for user from AllSampleNames array'''

#	print All File List
	print ''
	print 'The Following files were found, examine your choices to proceed:'
	print ''
	SortList = zip(AllSampleNames[0], AllSampleNames[1], AllSampleNames[2])
	SortList.sort()
	SortListHeadings = ["[*Path to File*]","[*The Sample Name*]","[*N*]"]
	SortList.insert(0, SortListHeadings)

	PosNo = 0
	for entries in SortList:
		FileNameSpace = SortList[PosNo][0]
		while len(FileNameSpace)<15:
			FileNameSpace += ' '
		SampleSpace = str(SortList[PosNo][1])
		SampleSpace += ' '
		while len(SampleSpace)<70:
			SampleSpace += ' '
		SampleCountSpace = str(SortList[PosNo][2])
		SampleCountSpace += ' '

		print " ", FileNameSpace, "	", SampleSpace, "	", SampleCountSpace, " "
		PosNo += 1

	print ''
	print 'Use this script: "python 4SplitNames.py {SampleHeading1} {SampleHeadingN...}"'
	print 'For R script:     "      "     "     "   ExpGrp {SampleHeadingN...}"'
	print ''


### Sample Name Split Function ###
def SampleNameSplit_CSV(pathtofile, outputfile, HeadSplitNames):
	'''Splits the sample Name into multiple columns'''

	source= csv.reader( open(pathtofile,"rb") )
	dest= csv.writer( open((outpath+outputfile),"ab") )
	rowcount = 0 		# Counts rows dealt with

	for row in source:
		result=row[:]
		if rowcount < rowcountoffset: # The heading row, add the HeadSplit Names
			del result[0]
			PosNo = 0
			for heading in HeadSplitNames:
				result.insert(PosNo, heading)
				PosNo += 1
			dest.writerow(result)
		else: # Normal row, split the sample name!
			OldSampleName = str(row[0])
			NewSampleName = OldSampleName.split(" ", len(HeadSplitNames)-1) # Splits name based on No. Headings 
			del result[0] # None (above = space) could be changed to specific character(s)
			PosNo = 0
			for parts in NewSampleName: # insert each part of the name into the list
				result.insert(PosNo, parts)
				PosNo += 1
			dest.writerow(result)
		rowcount = rowcount + 1

	print "Processing:", outputfile, "- ", rowcount, "rows (",rowcount-rowcountoffset,"rows of data )"

### Get Sample Split Headings Function ###
def GetSplitHeads():
	'''Checks for Rename Header inputs and executes the sample split operation'''
	if len(sys.argv) > 2: # if there is at least two heading inputs

		print "Now making the rename ouput directory (", outpath, ")!"
		os.makedirs(outpath)

		SplitHeads = []
		for headings in (sys.argv[1:]):
			SplitHeads.append(headings)
		print "Split Headings:", SplitHeads

		# Finds all csv files in the input directoy and calls the SampleNameSplit_CSV function for each one
		print ''
		print '***************************************************************'
		print "Processing all csv files in the input directory (", inpath, ")"
		print '***************************************************************'
		print ''
		TotalSplitFileCount = 0
		TotalIgNotFileCount = 0

		for dirname, dirnames, filenames in os.walk(inpath): 
			for filename in filenames:
				if (os.path.splitext(filename)[-1]).lower()==".csv":
					SampleNameSplit_CSV((os.path.join(dirname, filename)), filename, SplitHeads)
					TotalSplitFileCount += 1
				else:
					TotalIgNotFileCount += 1
					print "Avoiding non csv file:", (os.path.join(dirname, filename))
					print ''

		print ''
		print '***************************************************************'
		print 'Finished Processing and Splitting All CSV files!!!'
		print '	Total files with samples now split:', TotalSplitFileCount
		print '	Total files ignored (Not CSV):', TotalIgNotFileCount
		print '***************************************************************'
		print ''

	else:
		# Finds all csv files in the input directoy and calls the inspect function for each one
		print ''
		print '***************************************************************'
		print "Inspecting all csv files in the input directory (", inpath, ")"
		print '***************************************************************'
		print ''

		for dirname, dirnames, filenames in os.walk(inpath): 
			for filename in filenames:
				if (os.path.splitext(filename)[-1]).lower()==".csv":
					splitname=filename.split("_",1)
					InspectFile((os.path.join(dirname, filename)), filename)
				else:
					print "Avoiding non csv file:", (os.path.join(dirname, filename))
					print ''
		ReportGroups()

### ACTION ###
GetSplitHeads()
