# Supplementary material for: Development of a pipeline for automated, high-throughput analysis of paraspeckle proteins reveals specific roles for importin α proteins
Source: Sci Rep. 2017 Feb 27;7:43323. doi: 10.1038/srep43323 (PMC5379994; doi:10.1038/srep43323)
Supplement: Supplementary Dataset SD1-A [file srep43323-s2.zip › I8P/5SortOrder.py]

# Adds Sort Order Columns
# Created 2015.06.24
# Last Revised 2015.07.20
#
# http://orcid.org/0000-0001-9036-6652
# http://www.researchgate.net/profile/Andrew_Major
# 
# The ExpGrp must be in Column 1 (For Grouping)
# Sensetive to header line formating (1 lines currently used for files)
# Output folder must be empty
#

import csv
import os
import sys
import shutil

inpath = "./n/" # The Input Path
outpath = "./s/" # The Output Path

rowcountoffset = 1 # Number of heading rows, defined by type of data delt with

# Enable Logging to File (fast) https://groups.google.com/forum/#!topic/comp.lang.python/0lqfVgjkc68
class TheLogWriter:
	def __init__(self, stdout, filename):
		self.stdout = stdout
		self.logfile = file(filename, 'a')
	def write(self, text):
		self.stdout.write(text)
		self.logfile.write(text)
	def close(self):
		self.stdout.close()
		self.logfile.close()
TheLogger = TheLogWriter(sys.stdout, 'PyLog.txt')
sys.stdout = TheLogger

### Define Question Function ###
def AskUser(question, default):
	if default == True: # Yes is default
		yes = set(['yes','y', 'ye', '']) # Empty string for enter
		no = set(['no','n'])
	else: # No is defalut
		yes = set(['yes','y', 'ye']) 
		no = set(['no','n', '']) # Empty string for enter

	choice = raw_input(question).lower()
	
	if choice in yes:
	   return True
	elif choice in no:
	   return False
	else:
	   sys.stdout.write("Please respond with 'yes' or 'no'\n")

### Initial Warning & Checks ###
if (os.path.isdir(inpath)) == False:
	print "WARNING Sort Order input directory (", inpath, ") does not exist!"
	print "***STOPPING SCRIPT!***"
	print ''
	quit()
elif (os.path.isdir(outpath)):
	print "WARNING Sort Order output directory (", outpath, ") already exists!"
	print "Do you wish to delete output directory (", outpath, "), and continue?"
	if AskUser("Your Answer (Default = YES)?", True) == True:
		print "Deleting output directory (", outpath, ")..."
		shutil.rmtree(outpath)
	else:
		print "A clean output direcotry is a requirement to continue!"
		print "***STOPPING SCRIPT!***"
		print ''
		quit()

### Sample Name Add Sort Col Function ###
def AddSortCol_CSV(pathtofile, outputfile):
	'''Splits the sample Name into multiple columns'''

	source= csv.reader( open(pathtofile,"rb") )
	dest= csv.writer( open((outpath+outputfile),"ab") )
	rowcount = 0 		# Counts rows dealt with

	for row in source:
		result=row[:]
		if rowcount < rowcountoffset: # The heading row, add the Heading
			result.insert(0, "SortOrder")

		# All Controls
		elif result[0] == "Not-Trans": # Match Found
			result.insert(0, 1) # Define SortOrder Ranking (0, #)
		elif result[0] == "NT": # Match Found
			result.insert(0, 2) # Define SortOrder Ranking (0, #)
		elif result[0] == "GFP-VOID": # Match Found
			result.insert(0, 3) # Define SortOrder Ranking (0, #)
		elif result[0] == "Mock": # Match Found
			result.insert(0, 4) # Define SortOrder Ranking (0, #)
		elif result[0] == "MT": # Match Found
			result.insert(0, 5) # Define SortOrder Ranking (0, #)
		elif result[0] == "ALL-GFP": # Match Found
			result.insert(0, 6) # Define SortOrder Ranking (0, #)
		elif result[0] == "GFP": # Match Found
			result.insert(0, 7) # Define SortOrder Ranking (0, #)
		elif result[0] == "GFP-1": # Match Found
			result.insert(0, 8) # Define SortOrder Ranking (0, #)
		elif result[0] == "GFP-2": # Match Found
			result.insert(0, 9) # Define SortOrder Ranking (0, #)

		# GFP Samples
		elif result[0] == "GFP-IMPa2-FL": # Match Found
			result.insert(0, 10) # Define SortOrder Ranking (0, #)
		elif result[0] == "GFP-IMPa2-IBB": # Match Found
			result.insert(0, 11) # Define SortOrder Ranking (0, #)
		elif result[0] == "GFP-IMPa2-ED": # Match Found
			result.insert(0, 12) # Define SortOrder Ranking (0, #)
		elif result[0] == "GFP-IMPa4-FL": # Match Found
			result.insert(0, 13) # Define SortOrder Ranking (0, #)
		elif result[0] == "GFP-IMPa4-IBB": # Match Found
			result.insert(0, 14) # Define SortOrder Ranking (0, #)
		elif result[0] == "GFP-IMPa6-FL": # Match Found
			result.insert(0, 15) # Define SortOrder Ranking (0, #)
		elif result[0] == "GFP-IMPa6-IBB": # Match Found
			result.insert(0, 16) # Define SortOrder Ranking (0, #)

		# siRNA Samples
		elif result[0] == "siRNA-IMPa2-10": # Match Found
			result.insert(0, 17) # Define SortOrder Ranking (0, #)
		elif result[0] == "siRNA-IMPa2-25": # Match Found
			result.insert(0, 18) # Define SortOrder Ranking (0, #)
		elif result[0] == "siRNA-IMPa4-10": # Match Found
			result.insert(0, 19) # Define SortOrder Ranking (0, #)
		elif result[0] == "siRNA-IMPa4-25": # Match Found
			result.insert(0, 20) # Define SortOrder Ranking (0, #)
		elif result[0] == "siRNA-SC-10": # Match Found
			result.insert(0, 21) # Define SortOrder Ranking (0, #)
		elif result[0] == "siRNA-SC-25": # Match Found
			result.insert(0, 22) # Define SortOrder Ranking (0, #)

		# Unknow Group, define SortOrder Ranking as 0
		else: 
			result.insert(0, "0")

		dest.writerow(result) # Write The Row
		rowcount = rowcount + 1
	print "Processing:", outputfile, "- ", rowcount, "rows (",rowcount-rowcountoffset,"rows of data )"

### Get Sample Split Headings Function ###
def SearchFiles():
	'''Finds files and Adds Sort Column '''
	print "Now making the Sort Column ouput directory (", outpath, ")!"
	os.makedirs(outpath)

	# Finds all csv files in the input directoy and call the AddSortCol_CSV function for each one
	print ''
	print '***************************************************************'
	print "Processing all csv files in the input directory (", inpath, ")"
	print '***************************************************************'
	print ''
	TotalSortFileCount = 0
	TotalIgNotFileCount = 0

	for dirname, dirnames, filenames in os.walk(inpath): 
		for filename in filenames:
			if (os.path.splitext(filename)[-1]).lower()==".csv":
				AddSortCol_CSV((os.path.join(dirname, filename)), filename)
				TotalSortFileCount += 1
			else:
				TotalIgNotFileCount += 1
				print "Avoiding non csv file:", (os.path.join(dirname, filename))
				print ''

	print ''
	print '***************************************************************'
	print 'Finished Processing All CSV files!!!'
	print '	Total files with now with Sort Order Col:', TotalSortFileCount
	print '	Total files ignored (Not CSV):', TotalIgNotFileCount
	print '***************************************************************'
	print ''

### ACTION ###
SearchFiles()          
