# Supplementary material for: Development of a pipeline for automated, high-throughput analysis of paraspeckle proteins reveals specific roles for importin α proteins
Source: Sci Rep. 2017 Feb 27;7:43323. doi: 10.1038/srep43323 (PMC5379994; doi:10.1038/srep43323)
Supplement: Supplementary Dataset SD1-A [file srep43323-s2.zip › I8P/AnalyseAll.sh]

#!/bin/bash
# Shell Script

echo " "
echo "Running Full Analysis on All Samples"
echo " "

# Run Python Scripts on all Samples
./A-RunPyScripts.sh

# Run R Scripts on all Samples
./B-RunRScripts.sh

echo " "
echo "Finished Running Full Analysis on All Samples"
echo " "
