# Supplementary material for: Development of a pipeline for automated, high-throughput analysis of paraspeckle proteins reveals specific roles for importin α proteins
Source: Sci Rep. 2017 Feb 27;7:43323. doi: 10.1038/srep43323 (PMC5379994; doi:10.1038/srep43323)
Supplement: Supplementary Dataset SD1-A [file srep43323-s2.zip › I8P/A-RunPyScripts.sh]

#!/bin/bash
# Shell Script that Runs Py-scripts

echo " "
echo "Running Python-scripts"
echo " "

# GFPSamples Function
GFPSamples () {
	if [ -d "$1" ]
	then
		cd $1
		echo "<<<---**************************************************************************--->>>"
		echo "Processing Folder:"
		echo "${PWD}"
		echo " "
		cp ../1GroupMerge.py ./
		cp ../2CombineLike.py ./
		cp ../3FormatHead.py ./
		cp ../4SplitNames.py ./
		cp ../5SortOrder.py ./
		python 1GroupMerge.py
		python 2CombineLike.py
		python 2CombineLike.py Cell Nucleus Vesicles
		python 3FormatHead.py
		python 4SplitNames.py
		python 4SplitNames.py ExpGrp Red Parameters
		python 5SortOrder.py
		rm 1GroupMerge.py
		rm 2CombineLike.py
		rm 3FormatHead.py
		rm 4SplitNames.py
		rm 5SortOrder.py
		echo "<<<---**************************************************************************--->>>"
		echo " "
		cd ..
	else
		echo "Directory Not Found"
		echo $1
	fi
}

# siRNASamples Function
siRNASamples () {
	if [ -d "$1" ]
	then
		cd $1
		echo "<<<---**************************************************************************--->>>"
		echo "Processing Folder:"
		echo "${PWD}"
		echo " "
		cp ../1GroupMerge.py ./
		cp ../2CombineLike.py ./
		cp ../3FormatHead.py ./
		cp ../4SplitNames.py ./
		cp ../5SortOrder.py ./
		python 1GroupMerge.py
		python 2CombineLike.py
		python 2CombineLike.py Cell Nucleus Vesicles
		python 3FormatHead.py
		python 4SplitNames.py
		python 4SplitNames.py ExpGrp Green Red Blue Parameters
		python 5SortOrder.py
		rm 1GroupMerge.py
		rm 2CombineLike.py
		rm 3FormatHead.py
		rm 4SplitNames.py
		rm 5SortOrder.py
		echo "<<<---**************************************************************************--->>>"
		echo " "
		cd ..
	else
		echo "Directory Not Found"
		echo $1
	fi
}

# Invoke GFP Samples
GFPSamples "8C-S-PSPC1"
GFPSamples "8C-C-PSPC1"
GFPSamples "8C-S-PSF"

# Invoke siRNA Samples
siRNASamples "8C1-siRNA-IMPa2-PSF"
siRNASamples "8C1-siRNA-IMPa2-PSPC1"
siRNASamples "8C1-siRNA-IMPa4-PSF"
siRNASamples "8C1-siRNA-IMPa4-PSPC1"

siRNASamples "8C2-siRNA-IMPa2-PSF"
siRNASamples "8C2-siRNA-IMPa2-PSPC1"
siRNASamples "8C2-siRNA-IMPa4-PSF"
siRNASamples "8C2-siRNA-IMPa4-PSPC1"
