# Supplementary material for: Development of a pipeline for automated, high-throughput analysis of paraspeckle proteins reveals specific roles for importin α proteins
Source: Sci Rep. 2017 Feb 27;7:43323. doi: 10.1038/srep43323 (PMC5379994; doi:10.1038/srep43323)
Supplement: Supplementary Dataset SD1-A [file srep43323-s2.zip › I8P/B-RunRScripts.sh]

#!/bin/bash
# Shell Script that Runs R-scripts

echo " "
echo "Running R-Scripts"
echo " "

# RScript Function
RScript () {
	if [ -d "$1" ]
	then
		cd $1
		echo "<<<---**************************************************************************--->>>"
		echo "Processing Folder:"
		echo "${PWD}"
		echo " "
		cp ../$2 ./
		Rscript $2
		rm $2
		rm Rplots.pdf
		echo "<<<---**************************************************************************--->>>"
		echo " "
		cd ..
	else
		echo "Directory Not Found"
		echo $1
	fi
}

# Invoke GFP Samples
RScript "8C-S-PSPC1" "StatsView.R"
RScript "8C-S-PSF" "StatsView.R"
RScript "8C-C-PSPC1" "StatsView.R"

# Invoke siRNA Samples
RScript "8C1-siRNA-IMPa2-PSF" "StatsView.R"
RScript "8C1-siRNA-IMPa2-PSPC1" "StatsView.R"
RScript "8C1-siRNA-IMPa4-PSF" "StatsView.R"
RScript "8C1-siRNA-IMPa4-PSPC1" "StatsView.R"

RScript "8C2-siRNA-IMPa2-PSF" "StatsView.R"
RScript "8C2-siRNA-IMPa2-PSPC1" "StatsView.R"
RScript "8C2-siRNA-IMPa4-PSF" "StatsView.R"
RScript "8C2-siRNA-IMPa4-PSPC1" "StatsView.R"

# Copy Plots to Publication Folder

./CopyPlotsPDFs.sh
