# Supplementary material for: Development of a pipeline for automated, high-throughput analysis of paraspeckle proteins reveals specific roles for importin α proteins
Source: Sci Rep. 2017 Feb 27;7:43323. doi: 10.1038/srep43323 (PMC5379994; doi:10.1038/srep43323)
Supplement: Supplementary Dataset SD1-A [file srep43323-s2.zip › I8P/CleanPy.sh]

#!/bin/bash
# Shell Script that Cleans Python-Script Files/Folders

echo " "
echo "Cleaning Python-Script Files/Folders"
echo " "

# Clean Python-Script Files/Folders Function
CleanPy () {
	cd $1
	echo "<<<---**************************************************************************--->>>"
	echo "Processing Folder:"
	echo "${PWD}"
	echo " "
	rm b -r
	rm c -r
	rm f -r
	rm n -r
	rm s -r
	rm PyLog.txt
	echo "<<<---**************************************************************************--->>>"
	echo " "
	cd ..
}

# Clean GFP Samples
CleanPy "8C-S-PSPC1"
CleanPy "8C-S-PSF"
CleanPy "8C-C-PSPC1"

# Clean siRNA Samples
CleanPy "8C1-siRNA-IMPa2-PSF"
CleanPy "8C1-siRNA-IMPa2-PSPC1"
CleanPy "8C1-siRNA-IMPa4-PSF"
CleanPy "8C1-siRNA-IMPa4-PSPC1"

CleanPy "8C2-siRNA-IMPa2-PSF"
CleanPy "8C2-siRNA-IMPa2-PSPC1"
CleanPy "8C2-siRNA-IMPa4-PSF"
CleanPy "8C2-siRNA-IMPa4-PSPC1"
