# Supplementary material for: Development of a pipeline for automated, high-throughput analysis of paraspeckle proteins reveals specific roles for importin α proteins
Source: Sci Rep. 2017 Feb 27;7:43323. doi: 10.1038/srep43323 (PMC5379994; doi:10.1038/srep43323)
Supplement: Supplementary Dataset SD1-A [file srep43323-s2.zip › I8P/CleanR.sh]

#!/bin/bash
# Shell Script that Cleans R-script Files/Folders

echo " "
echo "Cleaning R-Script Files/Folders"
echo " "

# Clean R-Script Files/Folders Function
CleanR () {
	cd $1
	echo "<<<---**************************************************************************--->>>"
	echo "Processing Folder:"
	echo "${PWD}"
	echo " "
	rm STAT -r
	rm RLog.txt
	rm .Rhistory
	rm Rplots.pdf
	echo "<<<---**************************************************************************--->>>"
	echo " "
	cd ..
}

# Clean GFP Samples
CleanR "8C-S-PSPC1"
CleanR "8C-S-PSF"
CleanR "8C-C-PSPC1"

# Clean siRNA Samples
CleanR "8C1-siRNA-IMPa2-PSF"
CleanR "8C1-siRNA-IMPa2-PSPC1"
CleanR "8C1-siRNA-IMPa4-PSF"
CleanR "8C1-siRNA-IMPa4-PSPC1"

CleanR "8C2-siRNA-IMPa2-PSF"
CleanR "8C2-siRNA-IMPa2-PSPC1"
CleanR "8C2-siRNA-IMPa4-PSF"
CleanR "8C2-siRNA-IMPa4-PSPC1"
