# Supplementary material for: Development of a pipeline for automated, high-throughput analysis of paraspeckle proteins reveals specific roles for importin α proteins
Source: Sci Rep. 2017 Feb 27;7:43323. doi: 10.1038/srep43323 (PMC5379994; doi:10.1038/srep43323)
Supplement: Supplementary Dataset SD1-A [file srep43323-s2.zip › I8P/CopyPlotsPDFs.sh]

#!/bin/bash
# Shell Script that Copys Plots to Publication Folder
 
echo " "
echo "Copying Plots and PDFs to Publication Folder"
echo " "
 
mkdir Figures\ -\ Raw/

# CopyPlots Files Function
CopyPlots () {
	if [ -d "$1" ]
	then
		cd $1
		echo "<<<---**************************************************************************--->>>"
		echo "Processing Folder:"
		echo "${PWD}"
		echo " "
		# cp *.pdf ../Figures\ -\ Raw/
		echo "STAT Folder:"
		cd STAT
		if [ -d ../../Figures\ -\ Raw/"$1" ]
		then
			echo "Figure Output Directory Found"
		else
			mkdir ../../Figures\ -\ Raw/$1
		fi
		cp *.csv ../../Figures\ -\ Raw/$1
		cp *.pdf ../../Figures\ -\ Raw/$1
		cp *.txt ../../Figures\ -\ Raw/$1
		echo "<<<---**************************************************************************--->>>"
		echo " "
		cd ..
		cd ..
	else
		echo "Directory Not Found"
		echo $1
	fi
}

# CopyPlots GFP Samples
CopyPlots "8C-S-PSPC1"
CopyPlots "8C-S-PSF"
CopyPlots "8C-C-PSPC1"

# Clean siRNA Samples
CopyPlots "8C1-siRNA-IMPa2-PSF"
CopyPlots "8C1-siRNA-IMPa2-PSPC1"
CopyPlots "8C1-siRNA-IMPa4-PSF"
CopyPlots "8C1-siRNA-IMPa4-PSPC1"

CopyPlots "8C2-siRNA-IMPa2-PSF"
CopyPlots "8C2-siRNA-IMPa2-PSPC1"
CopyPlots "8C2-siRNA-IMPa4-PSF"
CopyPlots "8C2-siRNA-IMPa4-PSPC1"
