# Supplementary material for: Development of a pipeline for automated, high-throughput analysis of paraspeckle proteins reveals specific roles for importin α proteins
Source: Sci Rep. 2017 Feb 27;7:43323. doi: 10.1038/srep43323 (PMC5379994; doi:10.1038/srep43323)
Supplement: Supplementary Dataset SD1-A [file srep43323-s2.zip › I8P/ReadMe.txt]

Imaris 8 Pipeline - Python and R Stats Analysis
http://orcid.org/0000-0001-9036-6652
http://www.researchgate.net/profile/Andrew_Major


These python scipts have only been tested with the "Cells" analysis module.
Have not been tested on "cells analysis" with the time dimension.
Shell scripts have only been tested in the Linux environment (Ubuntu 14/16)
Will require extensive addaptations for customed use.


	###*** Python Scripts ***###
These scripts compile the raw data exported from Imaris in the folder ./_/
Run these scripts in order (python scriptname.py), follow prompts as required:

1GroupMerge.py		./_/ -> ./b/		Merges all the stats from different groups into one set of files in the batch folder
2CombineLike.py		./b/ -> ./c/		Combines all like Stats into single files (Cell, Nucleus, Vesicles etc)
3FormatHead.py		./c/ -> ./f/		Combine two heading rows into one heading row
4SplitNames.py		./f/ -> ./n/		Split Input names into Stat groups (ExpGrp, Green, Red, Parameters, etc)
5SortOrder.py		./n/ -> ./s/		Creates a sort Colum and contains list of names/orders


	###*** R Script ***###
This script performs stats analysis and outputs tables and graphs
Run the script (rscript StatsView.R):

StatsView.R		./s/ -> ./STAT/		Creates Basic Stats in folder - Edit for customised use!


	###*** Shell Scripts ***###
To automaticly run the above scripts in multiple folders use the following Shell Scripts:

AnalyseAll.sh		Performs all analysis on the samples datasets provided (A-RunPyScripts.sh, B-RunRScripts.sh, CopyPlotsPDFs.sh)
A-RunPyScripts.sh	Executes the Python Scripts in sequence on all samples
B-RunRScripts.sh	Executes the R script on all samples

These shell scripts perform cleanup and copying functions:

CleanPy.sh		Cleans all the Py related files to repeat python scripts
CleanR.sh		Cleans all the R related files to repeat the R scipts analysis
CopyPlotsPDFs.sh 	Copies results files elsewhere if required. Also called by "B-RunRScripts.sh"
