# Supplementary material for: Development of a pipeline for automated, high-throughput analysis of paraspeckle proteins reveals specific roles for importin α proteins
Source: Sci Rep. 2017 Feb 27;7:43323. doi: 10.1038/srep43323 (PMC5379994; doi:10.1038/srep43323)
Supplement: Supplementary Dataset SD1-A [file srep43323-s2.zip › I8P/StatsView.R]

# Creates Basic Stats Summary
# Works with data from python proccessed Imaris Outputs
# Created 2015.06.24
# Last Revised 2015.11.06
#
# http://www.researchgate.net/profile/Andrew_Major
#

# install.packages("ggplot2") --- Admin R shell
# install.packages("epitools") --- Admin R shell
# install.packages("car") --- Admin R shell
# install.packages("geepack") --- Admin R shell

# sudo apt-get install libssl-dev libcurl4-openssl-dev libxml2-dev --- (Ubuntu Terminal)
# install.packages("devtools") --- Admin R shell
# library(devtools) --- Admin R shell
# install_github("vqv/ggbiplot") --- Admin R shell

# update.packages() --- Admin R shell

# Enable Logging
sink(file = "RLog.txt", append = TRUE, type = c("output", "message"), split = TRUE)

#Call Libraries
library(epitools)
library(ggplot2)
library(reshape2)
library(car)
library(geepack)
library(ggbiplot)

citation("car")
citation("epitools")
citation("geepack")
citation("ggbiplot") # Nothing used from this in final analysis
citation("ggplot2") 
citation("reshape2") # Requirement for ggplot2?

# Set Output directory
outpath <- "STAT"

#Print current working directory
print("Current Working Dir:")
print(getwd())
WDbname <- basename(getwd())

# Choose GM function (+/- 95% CIs)
GMwith95CI = FALSE # Must be set to false for Global PCA
PCAglobalLabels  = FALSE # Set to false to remove labels
# Turn off to get additional raw data files for analysis comparison
SupressDataOutputs = TRUE

# Experiment spcific operations (Set Gates/Thresholds Etc)

if (WDbname == "8C-S-PSPC1" | WDbname == "8C-S-PSF" | WDbname == "8C-C-PSPC1") {
  print("GFP Samples Detected - Setting Custom Limits")

  # Set Cell on Border Exclude Limits
  xMinPosBorder <- 6
  xMaxPosBorder <- 6
  yMinPosBorder <- 6
  yMaxPosBorder <- 6
  zMinPosBorder <- 2.5
  zMaxPosBorder <- 2.5
  
  # Duplicate GFP Control "-C" Samples
  DuplicateGFPControls = TRUE
  FilterGFP = TRUE # Filter cells for GFP expression Level
  FilterGFPlimit = 6 # GFP Threshold (Exclude Cells < This Value)
  FilterGFPControls = FALSE # GFP Threshold applied to ExpGrp ending with "-C"

  # Duplicate siRNA Samples with "-R" for reduced expression
  DuplicateSiRNASamples = FALSE 
  FilterIMP = FALSE # Filter cells for IMP expression Level
  FilterIMPlimit = 255 # IMP Threshold (Exclude Cells > This Value)
  FilterIMPAllCells = FALSE # IMP Threshold applied to ExpGrp without ending "-R"

} else if (WDbname == "8C1-siRNA-IMPa2-PSF" | WDbname == "8C1-siRNA-IMPa2-PSPC1" | 
          WDbname == "8C2-siRNA-IMPa2-PSF" | WDbname == "8C2-siRNA-IMPa2-PSPC1") {
  print("IMPa2 siRNA Samples Detected - Setting Custom Limits")
  
  # Set Cell on Border Exclude Limits
  xMinPosBorder <- 6
  xMaxPosBorder <- 6
  yMinPosBorder <- 6
  yMaxPosBorder <- 6
  zMinPosBorder <- 2.5
  zMaxPosBorder <- 2.5
  
  # Duplicate GFP Control "-C" Samples
  DuplicateGFPControls = FALSE
  FilterGFP = FALSE # Filter cells for GFP expression Level
  FilterGFPlimit = 0 # GFP Threshold (Exclude Cells < This Value)
  FilterGFPControls = FALSE # GFP Threshold applied to ExpGrp ending with "-C"
  
  # Duplicate siRNA Samples with "-R" for reduced expression
  DuplicateSiRNASamples = FALSE
  FilterIMP = FALSE # Filter cells for IMP expression Level
  FilterIMPlimit = 69 # IMP Threshold (Exclude Cells > This Value)
  FilterIMPAllCells = FALSE # IMP Threshold applied to ExpGrp without ending "-R"

} else if (WDbname == "8C1-siRNA-IMPa4-PSF" | WDbname == "8C1-siRNA-IMPa4-PSPC1" | 
          WDbname == "8C2-siRNA-IMPa4-PSF" | WDbname == "8C2-siRNA-IMPa4-PSPC1") {
  print("siRNA IMPa4 Samples Detected - Setting Custom Limits")
  
  # Set Cell on Border Exclude Limits
  xMinPosBorder <- 6
  xMaxPosBorder <- 6
  yMinPosBorder <- 6
  yMaxPosBorder <- 6
  zMinPosBorder <- 2.5
  zMaxPosBorder <- 2.5
  
  # Duplicate GFP Control "-C" Samples
  DuplicateGFPControls = FALSE
  FilterGFP = FALSE # Filter cells for GFP expression Level
  FilterGFPlimit = 0 # GFP Threshold (Exclude Cells < This Value)
  FilterGFPControls = FALSE # GFP Threshold applied to ExpGrp ending with "-C"
  
  # Duplicate siRNA Samples with "-R" for reduced expression
  DuplicateSiRNASamples = FALSE
  FilterIMP = FALSE # Filter cells for IMP expression Level
  FilterIMPlimit = 64 # IMP Threshold (Exclude Cells > This Value)
  FilterIMPAllCells = FALSE # IMP Threshold applied to ExpGrp without ending "-R"

} else {
  print("Unknown Samples - Setting Custom Limits")
  
  # Set Cell on Border Exclude Limits
  xMinPosBorder <- 0
  xMaxPosBorder <- 0
  yMinPosBorder <- 0
  yMaxPosBorder <- 0
  zMinPosBorder <- 0
  zMaxPosBorder <- 0
  
  # Duplicate GFP Control "-C" Samples
  DuplicateGFPControls = FALSE
  FilterGFP = FALSE # Filter cells for GFP expression Level
  FilterGFPlimit = 0 # GFP Threshold (Exclude Cells < This Value)
  FilterGFPControls = FALSE # GFP Threshold applied to ExpGrp ending with "-C"
  
  # Duplicate siRNA Samples with "-R" for reduced expression
  DuplicateSiRNASamples = FALSE
  FilterIMP = FALSE # Filter cells for IMP expression Level
  FilterIMPlimit = 255 # IMP Threshold (Exclude Cells > This Value)
  FilterIMPAllCells = FALSE # IMP Threshold applied to ExpGrp without ending "-R"
}


if (WDbname == "8C-S-PSPC1" | WDbname == "8C-S-PSF") {
  MergeGFPSamples = TRUE
} else {
  MergeGFPSamples = FALSE
}

# Report All Settings:
print(paste("DuplicateGFPControls:", DuplicateGFPControls))
print(paste("FilterGFP:", FilterGFP))
print(paste("FilterGFPlimit:", FilterGFPlimit))
print(paste("FilterGFPControls:", FilterGFPControls))
print(paste("MergeGFPSamples:", MergeGFPSamples))

print(paste("DuplicateSiRNASamples:", DuplicateSiRNASamples))
print(paste("FilterIMP:", FilterIMP))
print(paste("FilterIMPlimit:", FilterIMPlimit))
print(paste("FilterIMPAllCells:", FilterIMPAllCells))

print(paste("xMinPosBorder:", xMinPosBorder))
print(paste("xMaxPosBorder:", xMaxPosBorder))
print(paste("yMinPosBorder:", yMinPosBorder))
print(paste("yMaxPosBorder:", yMaxPosBorder))
print(paste("zMinPosBorder:", zMinPosBorder))
print(paste("zMaxPosBorder:", zMaxPosBorder))
print("")


# **************************************************************************************************
print("DEFINE CUSTOM FUNCTIONS")
# **************************************************************************************************

if (GMwith95CI == FALSE) {
  # Geometric Mean Function 
  gm_mean <- function(x, na.rm=TRUE, zero.propagate = FALSE) {
    if (any(x < 0, na.rm = TRUE)) {
      return(NaN)
    }
    if (zero.propagate) {
      if (any(x == 0, na.rm = TRUE)) {
        return(0)
      }
      exp(mean(log(x), na.rm = na.rm))
    } else {
      exp(sum(log(x[x > 0]), na.rm = na.rm) / length(x))
    }
  }
} else {
  # Geometric Mean Function with 95% CIs
  gm_mean <- function(x, na.rm=TRUE, zero.propagate = FALSE) {
    if (any(x < 0, na.rm = TRUE)) {
      return(NaN)
    }
    if (zero.propagate) {
      if (any(x == 0, na.rm = TRUE)) {
        return(0)
      }
      exp(mean(log(x), na.rm = na.rm))
    } else {
      gm <- exp(sum(log(x[x > 0]), na.rm = na.rm) / length(x))
      lgm = sum(log(x[x > 0]), na.rm = na.rm) / length(x)
      cilwr = exp(lgm - (1.96*(sd(log(x[x > 0]), na.rm = na.rm)/sqrt(length(x)))))
      ciupr = exp(lgm + (1.96*(sd(log(x[x > 0]), na.rm = na.rm)/sqrt(length(x)))))
      gm_all = paste(signif(gm,5), "
(",signif(cilwr,5), "<->", signif(ciupr,5), ")")
      return(gm_all)
    }
  }
}


# Odds/Rate Ratio Functions
OddsRatioTable <- matrix(c(NA,NA,NA,NA,NA,NA,NA,NA), 1, 8) # Make empty table to apend
dimnames(OddsRatioTable) <- list( "Group" = "(*) - New TEST",
  "Cells" = c("PS-ve", "p0", "PS+ve", "p1", "oddsratio", "lower", "upper", "p.value"))

CalculateOdds <- function(CtrlExpGrp,
                               TestExpGrp, 
                               CtrlExpGrp.PSpos, 
                               CtrlExpGrp.PSneg, 
                               TestExpGrp.PSpos, 
                               TestExpGrp.PSneg) {
  OddsRatioMatrix <- matrix(c(CtrlExpGrp.PSneg,TestExpGrp.PSneg,CtrlExpGrp.PSpos,TestExpGrp.PSpos), 2, 2)
  dimnames(OddsRatioMatrix) <- list(
    "Group" = c(paste("*", CtrlExpGrp), TestExpGrp),
    "Cells" = c("PS+ve", "PS-ve")
    )
  print("Calculating Odds Ratios:")
  OddsRatioMatrix
  ORresult <- epitab(OddsRatioMatrix, pvalue = "chi2", verbose = TRUE)
  print(ORresult$tab)
  
  # Store Results
  OddsRatioTableTEMP <- OddsRatioTable
  OddsRatioTable <<- rbind(OddsRatioTableTEMP, ORresult$tab)
}

# GLM Function

CallGLM <- function(Values, ExpGrp, RefSample, OutputFileName) {
  print("")
  print("***---- Calculating GLM ----***")
  print(paste("OutputFileName:", OutputFileName))
  print(paste("RefSample:", RefSample))
  
  # Create GLMdata df
  GLMdata <- data.frame(Values, ExpGrp)
  print(paste("GLMdata Rows", nrow(GLMdata)))
  # Cant contain NA, NaN, Inf or 0
  GLMdata <- na.omit(GLMdata)
  GLMdata <- subset(GLMdata, Values != Inf)
  GLMdata <- subset(GLMdata, Values != 0)
  # Remove unwanted Samples
  GLMdata <- subset(GLMdata, ExpGrp != "Not-Trans")
  GLMdata <- subset(GLMdata, ExpGrp != "Mock")
  GLMdata <- subset(GLMdata, ExpGrp != "ALL-GFP")
  GLMdata <- subset(GLMdata, ExpGrp != "ALL-GFP-C")
  GLMdata <- subset(GLMdata, ExpGrp != "GFP-1")
  GLMdata <- subset(GLMdata, ExpGrp != "GFP-2")
  GLMdata <- subset(GLMdata, ExpGrp != "Not-Trans-C")
  GLMdata <- subset(GLMdata, ExpGrp != "Mock-C")
  GLMdata <- subset(GLMdata, ExpGrp != "GFP-VOID")
  GLMdata <- subset(GLMdata, ExpGrp != "GFP-VOID-C")
  if (WDbname == "8C-S-PSPC1") {
    GLMdata <- subset(GLMdata, ExpGrp != "GFP-IMPa4-IBB") # FL sample missing, so IBB no use
  }
  GLMdata$ExpGrp = factor(GLMdata$ExpGrp, levels = unique(GLMdata$ExpGrp), ordered = FALSE)
  print("")
  print("GLMdata Levels (Post cull, Pre Reorder):")
  print(unique(levels(GLMdata$ExpGrp)))
  print("")
  
  # Segment ExpGrp for RefSample
  GLMdataTop <- subset(GLMdata, ExpGrp == RefSample)
  GLMdataTop$ExpGrp = factor(GLMdataTop$ExpGrp, levels = unique(GLMdataTop$ExpGrp), ordered = FALSE)
  unique(levels(GLMdataTop$ExpGrp))
  # Segment Remaining ExpGrps
  GLMdataRemain <- subset(GLMdata, ExpGrp != RefSample)
  GLMdataRemain$ExpGrp = factor(GLMdataRemain$ExpGrp, levels = unique(GLMdataRemain$ExpGrp), ordered = FALSE)
  unique(levels(GLMdataRemain$ExpGrp))
  # Re-Join ExpGrps
  GLMdata <- rbind(GLMdataTop,GLMdataRemain)
  GLMdata$ExpGrp = factor(GLMdata$ExpGrp, levels = unique(GLMdata$ExpGrp), ordered = FALSE)
  rownames(GLMdata) <- seq(length = nrow(GLMdata))
  print("")
  print("Reordered Levels/Data:")
  print(unique(levels(GLMdata$ExpGrp)))
  print(paste("GLMdata Rows", nrow(GLMdata)))
  print("")
  
  # Create GLM
  print("Creating GLM fit")
  GLMfit <- glm(log(GLMdata$Values) ~ GLMdata$ExpGrp)
  print("GLM fit Done")
  SumResult <- summary(GLMfit) # display results
  print("GLM Summary Done")
  ExpCoResult <- exp(coef(GLMfit)) # exponentiated coefficients
  print("GLM Exponentiated Coefficients Done")
  ExpCIResult <- exp(confint(GLMfit)) # 95% CI for exponentiated coefficients
  print("GLM Finished - 95% CIs Done")
  
  
  # Print and Export Results
  if (SupressDataOutputs == FALSE) {
    DataOutputFileName.ext <- paste(OutputFileName, "-", RefSample, ".csv", sep = "")
    write.csv(GLMdata, (file.path(".", outpath , DataOutputFileName.ext)))
    print(paste("GLMdata Exported:", (file.path(".", outpath , DataOutputFileName.ext))))
  }
  OutputFileName.ext <- paste(OutputFileName, ".txt", sep = "") 
  print(paste("Exporting GLM Results:", (file.path(".", outpath , OutputFileName.ext))))
  sink((file.path(".", outpath , OutputFileName.ext)), append = TRUE, split = TRUE)
  
  cat("\n\n\n")
  print("***---- Calculating GLM ----***")
  print(paste("OutputFileName:", OutputFileName))
  print(paste("RefSample:", RefSample, "- (1.000)"))
  cat("\n")
  print("*** Summary - contains p-values")
  print(SumResult) # display results
  cat("\n")
  print("*** Exponentiated Coefficients - Ratio of GM means")
  print(ExpCoResult) # exponentiated coefficients
  
  cat("\n")
  print("*** 95% CI for Exponentiated Coefficients")
  print(ExpCIResult) # 95% CI for exponentiated coefficients
  cat("\n\n\n")

  sink()
}

CallOddsRatio <- function(ORctrl, ORtest) {
  ORctrlVPOS <- nrow(subset(NucleusVPOS, ExpGrp == ORctrl))
  ORctrlVNEG <- nrow(subset(NucleusVNEG, ExpGrp == ORctrl))
  ORtestVPOS <- nrow(subset(NucleusVPOS, ExpGrp == ORtest))
  ORtestVNEG <- nrow(subset(NucleusVNEG, ExpGrp == ORtest))
  CalculateOdds(ORctrl, ORtest, ORctrlVPOS, ORctrlVNEG, ORtestVPOS, ORtestVNEG)
}


# GEE Functions

confint.geeglm <- function(object, parm, level = 0.95, ...) {
  cc <- coef(summary(object))
  mult <- qnorm((1 + level)/2)
  citab <- with(as.data.frame(cc),
                cbind(lwr = Estimate - mult*Std.err,
                      upr = Estimate + mult*Std.err))
  rownames(citab) <- rownames(cc)
  citab[parm,]
}

CallGEE <- function(Values, ExpGrp, IDvar, RefSample, OutputFileName) {
  print("")
  print("***---- Calculating GEE ----***")
  print(paste("OutputFileName:", OutputFileName))
  print(paste("RefSample:", RefSample))
  
  # Create GEEdata df
  GEEdata <- data.frame(Values, ExpGrp, IDvar)
  print(paste("GEEdata Rows", nrow(GEEdata)))
  # Cant contain NA, NaN, Inf or 0
  GEEdata <- na.omit(GEEdata)
  GEEdata <- subset(GEEdata, Values != Inf)
  GEEdata <- subset(GEEdata, Values != 0)
  # Remove unwanted Samples
  GEEdata <- subset(GEEdata, ExpGrp != "Not-Trans")
  GEEdata <- subset(GEEdata, ExpGrp != "Mock")
  GEEdata <- subset(GEEdata, ExpGrp != "ALL-GFP")
  GEEdata <- subset(GEEdata, ExpGrp != "ALL-GFP-C")
  GEEdata <- subset(GEEdata, ExpGrp != "GFP-1")
  GEEdata <- subset(GEEdata, ExpGrp != "GFP-2")
  GEEdata <- subset(GEEdata, ExpGrp != "Not-Trans-C")
  GEEdata <- subset(GEEdata, ExpGrp != "Mock-C")
  GEEdata <- subset(GEEdata, ExpGrp != "GFP-VOID")
  GEEdata <- subset(GEEdata, ExpGrp != "GFP-VOID-C")
  if (WDbname == "8C-S-PSPC1") {
    GEEdata <- subset(GEEdata, ExpGrp != "GFP-IMPa4-IBB") # FL sample missing, so IBB no use
  }
  GEEdata$ExpGrp = factor(GEEdata$ExpGrp, levels = unique(GEEdata$ExpGrp), ordered = FALSE)
  print("")
  print("GEEdata Levels (Post cull, Pre Reorder):")
  print(unique(levels(GEEdata$ExpGrp)))
  print("")
  
  # Segment ExpGrp for RefSample
  GEEdataTop <- subset(GEEdata, ExpGrp == RefSample)
  GEEdataTop$ExpGrp = factor(GEEdataTop$ExpGrp, levels = unique(GEEdataTop$ExpGrp), ordered = FALSE)
  unique(levels(GEEdataTop$ExpGrp))
  # Segment Remaining ExpGrps
  GEEdataRemain <- subset(GEEdata, ExpGrp != RefSample)
  GEEdataRemain$ExpGrp = factor(GEEdataRemain$ExpGrp, levels = unique(GEEdataRemain$ExpGrp), ordered = FALSE)
  unique(levels(GEEdataRemain$ExpGrp))
  # Re-Join ExpGrps
  GEEdata <- rbind(GEEdataTop,GEEdataRemain)
  GEEdata$ExpGrp = factor(GEEdata$ExpGrp, levels = unique(GEEdata$ExpGrp), ordered = FALSE)
  rownames(GEEdata) <- seq(length = nrow(GEEdata))
  print("")
  print("Reordered Levels/Data:")
  print(unique(levels(GEEdata$ExpGrp)))
  print(paste("GEEdata Rows", nrow(GEEdata)))
  print("")
  
  # Create GEE
  print("Creating GEE fit")
  GEEfit <- geeglm(log(GEEdata$Values) ~ GEEdata$ExpGrp, id = GEEdata$IDvar)
  print("GEE fit Done")
  SumResult <- summary(GEEfit) # display results
  print("GEE Summary Done")
  ExpCoResult <- exp(coef(summary(GEEfit))) # exponentiated coefficients
  print("GEE Exponentiated Coefficients Done")
  ExpCIResult <- exp(confint(GEEfit)) # 95% CI for exponentiated coefficients
  print("GEE Finished - 95% CIs Done")
  
  
  # Print and Export Results
  if (SupressDataOutputs == FALSE) {
    DataOutputFileName.ext <- paste(OutputFileName, "-", RefSample, ".csv", sep = "")
    write.csv(GEEdata, (file.path(".", outpath , DataOutputFileName.ext)))
    print(paste("GEEdata Exported:", (file.path(".", outpath , DataOutputFileName.ext))))
  }
  OutputFileName.ext <- paste(OutputFileName, ".txt", sep = "") 
  print(paste("Exporting GEE Results:", (file.path(".", outpath , OutputFileName.ext))))
  sink((file.path(".", outpath , OutputFileName.ext)), append = TRUE, split = TRUE)

  cat("\n\n\n")
  print("***---- Calculating GEE ----***")
  print(paste("OutputFileName:", OutputFileName))
  print(paste("RefSample:", RefSample, "- (1.000)"))
  cat("\n")
  print("*** Summary - contains p-values")
  print(SumResult) # display results
  cat("\n")
  print("*** Exponentiated Coefficients - Ratio of GM means")
  print(ExpCoResult) # exponentiated coefficients
  
  cat("\n")
  print("*** 95% CI for Exponentiated Coefficients")
  print(ExpCIResult) # 95% CI for exponentiated coefficients
  cat("\n\n\n")
  
  sink()
}


# Cell on Border Exclude Function
ImageBorderExclude <- function(ExpGrp, 
                              MinCellImgBound.x, 
                              MaxCellImgBound.x, 
                              MinCellImgBound.y, 
                              MaxCellImgBound.y, 
                              MinCellImgBound.z, 
                              MaxCellImgBound.z) {
  # Determine the allowed values
  ProcessGroup <- as.character(ExpGrp)
  MinCIBx <- (as.numeric(MinCellImgBound.x) + xMinPosBorder)
  MaxCIBx <- (as.numeric(MaxCellImgBound.x) - xMaxPosBorder)
  MinCIBy <- (as.numeric(MinCellImgBound.y) + yMinPosBorder)
  MaxCIBy <- (as.numeric(MaxCellImgBound.y) - yMaxPosBorder)
  MinCIBz <- (as.numeric(MinCellImgBound.z) + zMinPosBorder)
  MaxCIBz <- (as.numeric(MaxCellImgBound.z) - zMaxPosBorder)
  
  print("Starting Cell on Border Exclude Funtion!")   
  print(paste("(", ProcessGroup, ")"))
  
  # Deal with X plane
  rawNucleus$ExcludeImgBound.x[rawNucleus$ExpGrp == ProcessGroup] <<- FALSE # Set all as false
  rawNucleus$ExcludeImgBound.x[rawNucleus$ExpGrp == ProcessGroup & # Find cells < Min
                                 rawNucleus$Nucleus.Position.X < MinCIBx] <<- TRUE
  rawNucleus$ExcludeImgBound.x[rawNucleus$ExpGrp == ProcessGroup & # Find cells > Max
                                 rawNucleus$Nucleus.Position.X > MaxCIBx] <<- TRUE
  
  # Deal with Y plane
  rawNucleus$ExcludeImgBound.y[rawNucleus$ExpGrp == ProcessGroup] <<- FALSE # Set all as false
  rawNucleus$ExcludeImgBound.y[rawNucleus$ExpGrp == ProcessGroup & # Find cells < Min
                                 rawNucleus$Nucleus.Position.Y < MinCIBy] <<- TRUE
  rawNucleus$ExcludeImgBound.y[rawNucleus$ExpGrp == ProcessGroup & # Find cells > Max
                                 rawNucleus$Nucleus.Position.Y > MaxCIBy] <<- TRUE
  
  # Deal with Z plane
  rawNucleus$ExcludeImgBound.z[rawNucleus$ExpGrp == ProcessGroup] <<- FALSE # Set all as false
  rawNucleus$ExcludeImgBound.z[rawNucleus$ExpGrp == ProcessGroup & # Find cells < Min
                                 rawNucleus$Nucleus.Position.Z < MinCIBz] <<- TRUE
  rawNucleus$ExcludeImgBound.z[rawNucleus$ExpGrp == ProcessGroup & # Find cells > Max
                                 rawNucleus$Nucleus.Position.Z > MaxCIBz] <<- TRUE
  
  print(paste("MinCellImgBound.x", MinCIBx))
  print(paste("MaxCellImgBound.x", MaxCIBx))
  print(paste("MinCellImgBound.y", MinCIBy))
  print(paste("MaxCellImgBound.y", MaxCIBy))
  print(paste("MinCellImgBound.z", MinCIBz))
  print(paste("MaxCellImgBound.z", MaxCIBz))
  print("")
  
  return(paste("Exclusions:", ExpGrp, "- Done"))
}


ConvExpGrp2Colour <- function(ExpGroupList) {
  
  TempDF <- data.frame(ExpGroupList, stringsAsFactors = FALSE)
  TempDF$Colour <- NA
  
  # Redefine colours for known samples
  TempDF$Colour[TempDF$ExpGroupList == "GFP"] <- "#00FF00" #Green Colour
  TempDF$Colour[TempDF$ExpGroupList == "GFP-IMPa2-FL"] <- "#088A68" # Colour
  TempDF$Colour[TempDF$ExpGroupList == "GFP-IMPa2-IBB"] <- "#04B486" # Colour
  TempDF$Colour[TempDF$ExpGroupList == "GFP-IMPa2-ED"] <- "#01DFA5" # Colour
  TempDF$Colour[TempDF$ExpGroupList == "GFP-IMPa4-FL"] <- "#ff6600" # Colour
  TempDF$Colour[TempDF$ExpGroupList == "GFP-IMPa4-IBB"] <- "#ff9933" # Colour
  TempDF$Colour[TempDF$ExpGroupList == "GFP-IMPa6-FL"] <- "#9933ff" # Colour
  TempDF$Colour[TempDF$ExpGroupList == "GFP-IMPa6-IBB"] <- "#9966ff" # Colour

  # Make all others grey
  TempDF$Colour[is.na(TempDF$Colour)] <- "#999999"
  
  # Return List
  return(TempDF$Colour)
}

ConvExpGrp2Label <- function(ExpGroupList) {
  
  TempDF <- data.frame(ExpGroupList, stringsAsFactors = FALSE)
  TempDF$Label <- NA
  
  # http://stackoverflow.com/questions/27690729/greek-letters-symbols-and-line-breaks-inside-a-ggplot-legend-label
  
  # Redefine Labels for known samples
  TempDF$Label[TempDF$ExpGroupList == "GFP"] <- "GFP"
  TempDF$Label[TempDF$ExpGroupList == "GFP-IMPa2-FL"] <- "GFP-IMP\u03B12-FL"
  TempDF$Label[TempDF$ExpGroupList == "GFP-IMPa2-IBB"] <- "GFP-IMP\u03B12\u0394IBB"
  TempDF$Label[TempDF$ExpGroupList == "GFP-IMPa2-ED"] <- "GFP-IMP\u03B12-ED"
  TempDF$Label[TempDF$ExpGroupList == "GFP-IMPa4-FL"] <- "GFP-IMP\u03B14-FL"
  TempDF$Label[TempDF$ExpGroupList == "GFP-IMPa4-IBB"] <- "GFP-IMP\u03B14\u0394IBB"
  TempDF$Label[TempDF$ExpGroupList == "GFP-IMPa6-FL"] <- "GFP-IMP\u03B16-FL"
  TempDF$Label[TempDF$ExpGroupList == "GFP-IMPa6-IBB"] <- "GFP-IMP\u03B16\u0394IBB"
  
  # Make all others "Unknown"
  TempDF$Label[is.na(TempDF$Label)] <- "UNKNOWN!"
  
  # Return List
  return(TempDF$Label)
}


Scientific_Labels <- function(l) {
  # https://groups.google.com/forum/#!topic/ggplot2/a_xhMoQyxZ4
  # Brian Diggs
  # turn in to character string in scientific notation
  l <- format(l, scientific = TRUE) 
  # quote the part before the exponent to keep all the digits 
  l <- gsub("^(.*)e", "'\\1'e", l) 
  # turn the 'e+' into plotmath format 
  l <- gsub("e", "%*%10^", l) 
  # return this as an expression 
  return(parse(text = l))
}


# **************************************************************************************************
print("READ RAW DATA")
# **************************************************************************************************

if (file.exists("./s/Cell.csv") == FALSE | 
   file.exists("./s/Nucleus.csv") == FALSE |
   file.exists("./s/Vesicles.csv") == FALSE) {
  # Tell User the files are not present
  print("Results Files NOT Found:")
  print(" ./s/Cell.csv")
  print(" ./s/Nucleus.csv")
  print(" ./s/Vesicles.csv")
  print("")
  print("***QUITING SCRIPT***")
  quit()
} else {
  # Read CSVs into data frames
  print("Loading ./s/Cell.csv")
  rawCell <- read.csv("./s/Cell.csv")
  print("Loading ./s/Nucleus.csv")
  rawNucleus <- read.csv("./s/Nucleus.csv")
  print("Loading ./s/Vesicles.csv")
  rawVesicles <- read.csv("./s/Vesicles.csv")
  print("")
  
  # Check for Output folder, create if absent
  if (file.exists(file.path(outpath)) == FALSE) {
    dir.create(file.path(".", outpath))
  }
}


# **************************************************************************************************
print("DUPLICATE GFP CONTROL '-C' OR siRNA SAMPLES FOR REDUCED '-R' EXPRESSION (If Flagged)")
# **************************************************************************************************

# Duplicate GFP Control "-C" Samples (If Flagged)
if (DuplicateGFPControls == TRUE) {
  print("Duplicating GFP Control '-C' Samples")
  print("")
  # Duplicate Cells:
  print("")
  print(paste("Cells before Duplcations:"))
  print(aggregate(rawCell$Parameters, list(rawCell$ExpGrp), length))
  rawCellDuplicate <- NULL
  rawCellDuplicate <- subset(rawCell, ExpGrp == "ALL-GFP" | ExpGrp == "Mock" | ExpGrp == "Not-Trans" 
                             | ExpGrp == "GFP-VOID")
  rawCellDuplicate$ExpGrp <- as.character(rawCellDuplicate$ExpGrp) # Convert ExpGrp to stings
  rawCellDuplicate$ExpGrp <- paste(rawCellDuplicate$ExpGrp, "-C", sep = "") # Alt Control Samples Group Name
  rawCell <- rbind(rawCell, rawCellDuplicate)
  print(paste("Cells after Duplcations:"))
  print(aggregate(rawCell$Parameters, list(rawCell$ExpGrp), length))
  # Duplicate Nucleus:
  print("")
  print(paste("Nuclei before Duplcations:"))
  print(aggregate(rawNucleus$Parameters, list(rawNucleus$ExpGrp), length))
  rawNucleusDuplicate <- NULL
  rawNucleusDuplicate <- subset(rawNucleus, ExpGrp == "ALL-GFP" | ExpGrp == "Mock" | ExpGrp == "Not-Trans" 
                                | ExpGrp == "GFP-VOID")
  rawNucleusDuplicate$ExpGrp <- as.character(rawNucleusDuplicate$ExpGrp) # Convert ExpGrp to stings
  rawNucleusDuplicate$ExpGrp <- paste(rawNucleusDuplicate$ExpGrp, "-C", sep = "") # Alt Control Samples Group Name
  rawNucleus <- rbind(rawNucleus, rawNucleusDuplicate)  
  print(paste("Nuclei after Duplcations:"))
  print(aggregate(rawNucleus$Parameters, list(rawNucleus$ExpGrp), length))
  # Duplicate Vesicles:
  print("")
  print(paste("Vesicles before Duplcations:"))
  print(aggregate(rawVesicles$Parameters, list(rawVesicles$ExpGrp), length))
  rawVesiclesDuplicate <- NULL
  rawVesiclesDuplicate <- subset(rawVesicles, ExpGrp == "ALL-GFP" | ExpGrp == "Mock" | ExpGrp == "Not-Trans" 
                                 | ExpGrp == "GFP-VOID")
  rawVesiclesDuplicate$ExpGrp <- as.character(rawVesiclesDuplicate$ExpGrp) # Convert ExpGrp to stings
  rawVesiclesDuplicate$ExpGrp <- paste(rawVesiclesDuplicate$ExpGrp, "-C", sep = "") # Alt Control Samples Group Name
  rawVesicles <- rbind(rawVesicles, rawVesiclesDuplicate)  
  print(paste("Vesicles after Duplcations:"))
  print(aggregate(rawVesicles$Parameters, list(rawVesicles$ExpGrp), length))
  print("")
}


# Duplicate siRNA Samples with "-R" for reduced expression (If Flagged)
if (DuplicateSiRNASamples == TRUE) {
  print("Duplicating siRNA Samples with '-R' for reduced expression")
  print("")
  # Duplicate Cells:
  print("")
  print(paste("Cells before Duplcations:"))
  print(aggregate(rawCell$Parameters, list(rawCell$ExpGrp), length))
  rawCellDuplicate <- subset(rawCell, ExpGrp == "siRNA-SC-10" | ExpGrp == "siRNA-SC-25" | 
                               ExpGrp == "siRNA-IMPa2-10" | ExpGrp == "siRNA-IMPa2-25" |
                               ExpGrp == "siRNA-IMPa4-10" | ExpGrp == "siRNA-IMPa4-25")
  rawCellDuplicate$ExpGrp <- as.character(rawCellDuplicate$ExpGrp) # Convert ExpGrp to stings
  rawCellDuplicate$ExpGrp <- paste(rawCellDuplicate$ExpGrp, "-R", sep = "") # Alt Control Samples Group Name
  rawCell <- rbind(rawCell, rawCellDuplicate)
  print(paste("Cells after Duplcations:"))
  print(aggregate(rawCell$Parameters, list(rawCell$ExpGrp), length))
  # Duplicate Nucleus:
  print("")
  print(paste("Nuclei before Duplcations:"))
  print(aggregate(rawNucleus$Parameters, list(rawNucleus$ExpGrp), length))
  rawNucleusDuplicate <- subset(rawNucleus, ExpGrp == "siRNA-SC-10" | ExpGrp == "siRNA-SC-25" | 
                                  ExpGrp == "siRNA-IMPa2-10" | ExpGrp == "siRNA-IMPa2-25" |
                                  ExpGrp == "siRNA-IMPa4-10" | ExpGrp == "siRNA-IMPa4-25")
  rawNucleusDuplicate$ExpGrp <- as.character(rawNucleusDuplicate$ExpGrp) # Convert ExpGrp to stings
  rawNucleusDuplicate$ExpGrp <- paste(rawNucleusDuplicate$ExpGrp, "-R", sep = "") # Alt Control Samples Group Name
  rawNucleus <- rbind(rawNucleus, rawNucleusDuplicate)  
  print(paste("Nuclei after Duplcations:"))
  print(aggregate(rawNucleus$Parameters, list(rawNucleus$ExpGrp), length))
  # Duplicate Vesicles:
  print("")
  print(paste("Vesicles before Duplcations:"))
  print(aggregate(rawVesicles$Parameters, list(rawVesicles$ExpGrp), length))
  rawVesiclesDuplicate <- subset(rawVesicles, ExpGrp == "siRNA-SC-10" | ExpGrp == "siRNA-SC-25" | 
                                   ExpGrp == "siRNA-IMPa2-10" | ExpGrp == "siRNA-IMPa2-25" |
                                   ExpGrp == "siRNA-IMPa4-10" | ExpGrp == "siRNA-IMPa4-25")
  rawVesiclesDuplicate$ExpGrp <- as.character(rawVesiclesDuplicate$ExpGrp) # Convert ExpGrp to stings
  rawVesiclesDuplicate$ExpGrp <- paste(rawVesiclesDuplicate$ExpGrp, "-R", sep = "") # Alt Control Samples Group Name
  rawVesicles <- rbind(rawVesicles, rawVesiclesDuplicate)  
  print(paste("Vesicles after Duplcations:"))
  print(aggregate(rawVesicles$Parameters, list(rawVesicles$ExpGrp), length))
  print("")
}


# Define basic SortOrder Frame for later use (Post Group Splits)
CellsSort <- aggregate(rawNucleus$SortOrder, list(rawNucleus$ExpGrp), mean)
colnames(CellsSort) <- c("ExpGrp", "SortOrder")
CellsSort <- CellsSort[order(CellsSort$SortOrder), ]
print("Experiment Groups and Sort Order")
print(CellsSort)
print("")

# Define Zero Frame for later use
CellsSortZero <- CellsSort
CellsSortZero[,2] = 0

# Define NA Frame for later use
CellsSortNA <- CellsSort
CellsSortNA[,2] = NA


# **************************************************************************************************
print("DETERMINE IMAGE BOUNDS AND REMOVE CELLS ON EDGES")
# **************************************************************************************************

# First Split Image Experiment Groups - Temp make each tiled image its own ExpGrp (own bounds)

# Store Original Values (restore later)
rawCell$OriginalExpGrp <- rawCell$ExpGrp
rawNucleus$OriginalExpGrp <- rawNucleus$ExpGrp
rawVesicles$OriginalExpGrp <- rawVesicles$ExpGrp

# Set Commen Image Name on all
rawCell$OriginalImageName <- 
  gsub("?_.*","_", as.character(rawCell$Cell.Position...Original.Image.Name))

rawNucleus$OriginalImageName <- 
  gsub("?_.*","_", as.character(rawNucleus$Nucleus.Position...Original.Image.Name))

rawVesicles$OriginalImageName <- 
  gsub("?_.*","_", as.character(rawVesicles$Vesicles.Paraspeckle.Position...Original.Image.Name))

# Change ExpGrp names to include shared image name
rawCell$ExpGrp <- paste(rawCell$ExpGrp, "-" ,rawCell$OriginalImageName)
rawNucleus$ExpGrp <- paste(rawNucleus$ExpGrp, "-", rawNucleus$OriginalImageName)
rawVesicles$ExpGrp <- paste(rawVesicles$ExpGrp, "-", rawVesicles$OriginalImageName)

# Report Group Names:
print(unique(rawCell$ExpGrp))

# Determine rage of X, Y & Z for images of each ExpGrp
MinCellImgBound.x <- aggregate(rawCell$Cell.Position.X, list(rawCell$ExpGrp), min)
colnames(MinCellImgBound.x) <- c("ExpGrp", "MinCellImgBound.x")
MaxCellImgBound.x <- aggregate(rawCell$Cell.Position.X, list(rawCell$ExpGrp), max)
colnames(MaxCellImgBound.x) <- c("ExpGrp", "MaxCellImgBound.x")
MinCellImgBound.y <- aggregate(rawCell$Cell.Position.Y, list(rawCell$ExpGrp), min)
colnames(MinCellImgBound.y) <- c("ExpGrp", "MinCellImgBound.y")
MaxCellImgBound.y <- aggregate(rawCell$Cell.Position.Y, list(rawCell$ExpGrp), max)
colnames(MaxCellImgBound.y) <- c("ExpGrp", "MaxCellImgBound.y")
MinCellImgBound.z <- aggregate(rawCell$Cell.Position.Z, list(rawCell$ExpGrp), min)
colnames(MinCellImgBound.z) <- c("ExpGrp", "MinCellImgBound.z")
MaxCellImgBound.z <- aggregate(rawCell$Cell.Position.Z, list(rawCell$ExpGrp), max)
colnames(MaxCellImgBound.z) <- c("ExpGrp", "MaxCellImgBound.z")

# Combine X,Y & Z mins and maxs
CellImgBound <- aggregate(rawCell$SortOrder, list(rawCell$ExpGrp), mean)
colnames(CellImgBound) <- c("ExpGrp", "SortOrder")
CellImgBound <- CellImgBound[order(CellImgBound$SortOrder), ]
CellImgBound <- merge(CellImgBound, MinCellImgBound.x, by = "ExpGrp")
CellImgBound <- merge(CellImgBound, MaxCellImgBound.x, by = "ExpGrp")
CellImgBound <- merge(CellImgBound, MinCellImgBound.y, by = "ExpGrp")
CellImgBound <- merge(CellImgBound, MaxCellImgBound.y, by = "ExpGrp")
CellImgBound <- merge(CellImgBound, MinCellImgBound.z, by = "ExpGrp")
CellImgBound <- merge(CellImgBound, MaxCellImgBound.z, by = "ExpGrp")
CellImgBound <- CellImgBound[order(CellImgBound$SortOrder), ]

#Sort Data Frame, cleanup and export!
rownames(CellImgBound) <- seq(length = nrow(CellImgBound))
CellImgBound$ExpGrp = factor(CellImgBound$ExpGrp, levels = unique(CellImgBound$ExpGrp), ordered = TRUE)
CellImgBound$SortOrder <- NULL
print(CellImgBound) # Print and then export csv file
if (SupressDataOutputs == FALSE) {
  write.csv(CellImgBound, (file.path(".", outpath , "CellImgBounds.csv")), row.names = FALSE)
}

# Load csv file with Manual image boundaries if it exists
if (file.exists("./ImgBounds.csv")) {
  ManImgBound <- TRUE
  ImgBounds <- read.csv("./ImgBounds.csv")
  print("")
  print("Manual Image Bounds Values")
  print(ImgBounds) # Print
} else {
  print("")
  ManImgBound <- FALSE
  print("File: ./ImgBounds.csv not found")
  print("NO Manual Img Bounds Files Found - NO CELLS WILL BE EXCLUDED ON X, Y OR Z RANGE")
}

# Remove Cells on the X, Y or Z range
if (ManImgBound) {
  # Add include/exclude flags (X,Y & Z) for Nucleus
  rawNucleus$ExcludeImgBound <- NA
  rawNucleus$ExcludeImgBound.x <- NA
  rawNucleus$ExcludeImgBound.y <- NA
  rawNucleus$ExcludeImgBound.z <- NA
  
  # Call function for each row in the ImgBounds DataFrame
  apply(ImgBounds, 1, function(row) do.call(ImageBorderExclude, as.list(row)))

  # ExcludeImgBound Flags for X, Y & Z should now be set true if outside range
  # Return ExpGrp to Original Values (rather than per image)
  rawCell$ExpGrp <- rawCell$OriginalExpGrp
  rawNucleus$ExpGrp <- rawNucleus$OriginalExpGrp
  rawVesicles$ExpGrp <- rawVesicles$OriginalExpGrp
  
  # Combine all X, Y & Z Flags into a single true/false exclude flag
  rawNucleus$ExcludeImgBound[rawNucleus$ExcludeImgBound.x == TRUE | 
                               rawNucleus$ExcludeImgBound.y == TRUE | 
                               rawNucleus$ExcludeImgBound.z == TRUE] <- TRUE

  rawNucleus$ExcludeImgBound[rawNucleus$ExcludeImgBound.x == FALSE & 
                               rawNucleus$ExcludeImgBound.y == FALSE & 
                               rawNucleus$ExcludeImgBound.z == FALSE] <- FALSE

  # Create Summary Table Stats
  if (NROW(rawNucleus$ExcludeImgBound) == 0) { 
    CountExcludeImgBoundPRE <- CellsSortZero
  } else { 
    CountExcludeImgBoundPRE <- aggregate(rawNucleus$ExcludeImgBound, list(rawNucleus$ExpGrp), length)
  }
  colnames(CountExcludeImgBoundPRE) <- c("ExpGrp", "Nuclei PRE X, Y & Z Exclusions")
  
  # Tally up X-Axis Exclusions
  if (NROW(rawNucleus$ExcludeImgBound[rawNucleus$ExcludeImgBound.x == TRUE]) == 0) {
    CountExcludeImgBound.x <- CellsSortZero
  } else {
    CountExcludeImgBound.x <- aggregate(rawNucleus$ExcludeImgBound[rawNucleus$ExcludeImgBound.x == TRUE],
                                        list(rawNucleus$ExpGrp[rawNucleus$ExcludeImgBound.x == TRUE]), length) 
  }
  colnames(CountExcludeImgBound.x) <- c("ExpGrp", "CountExcludeImgBound.x")

  # Tally up Y-Axis Exclusions
  if (NROW(rawNucleus$ExcludeImgBound[rawNucleus$ExcludeImgBound.y == TRUE]) == 0) {
    CountExcludeImgBound.y <- CellsSortZero
  } else {
    CountExcludeImgBound.y <- aggregate(rawNucleus$ExcludeImgBound[rawNucleus$ExcludeImgBound.y == TRUE], 
                                        list(rawNucleus$ExpGrp[rawNucleus$ExcludeImgBound.y == TRUE]), length)
  }
  colnames(CountExcludeImgBound.y) <- c("ExpGrp", "CountExcludeImgBound.y")

  # Tally up Z-Axis Exclusions  
  if (NROW(rawNucleus$ExcludeImgBound[rawNucleus$ExcludeImgBound.z == TRUE]) == 0) { 
    CountExcludeImgBound.z <- CellsSortZero
  } else { 
    CountExcludeImgBound.z <- aggregate(rawNucleus$ExcludeImgBound[rawNucleus$ExcludeImgBound.z == TRUE], 
                                        list(rawNucleus$ExpGrp[rawNucleus$ExcludeImgBound.z == TRUE]), length)
  }
  colnames(CountExcludeImgBound.z) <- c("ExpGrp", "CountExcludeImgBound.z")

  # Tally up All Exclusions  
  if (NROW(rawNucleus$ExcludeImgBound[rawNucleus$ExcludeImgBound == TRUE]) == 0) { 
    CountExcludeImgBound <- CellsSortZero
  } else { 
    CountExcludeImgBound <- aggregate(rawNucleus$ExcludeImgBound[rawNucleus$ExcludeImgBound == TRUE], 
                                      list(rawNucleus$ExpGrp[rawNucleus$ExcludeImgBound == TRUE]), length)
  }
  colnames(CountExcludeImgBound) <- c("ExpGrp", "CountExcludeImgBound")


  # Remove Nuclei with ExcludeImgBound flag set as true!
  rawNucleus <- subset(rawNucleus, ExcludeImgBound == FALSE)

  # Re-Count the Nuclei
  if (NROW(rawNucleus$ExcludeImgBound) == 0) { 
    CountExcludeImgBoundPOST <- CellsSortZero
  } else { 
    CountExcludeImgBoundPOST <- aggregate(rawNucleus$ExcludeImgBound, list(rawNucleus$ExpGrp), length)
  }
  colnames(CountExcludeImgBoundPOST) <- c("ExpGrp", "Nuclei POST  X, Y & Z Exclusions")
  
  # Combine X,Y, Z & Total
  CountExImgs <- CellsSort
  CountExImgs <- merge(CountExImgs, CountExcludeImgBoundPRE, by = "ExpGrp", all = TRUE)
  CountExImgs <- merge(CountExImgs, CountExcludeImgBound.x, by = "ExpGrp", all = TRUE)
  CountExImgs <- merge(CountExImgs, CountExcludeImgBound.y, by = "ExpGrp", all = TRUE)
  CountExImgs <- merge(CountExImgs, CountExcludeImgBound.z, by = "ExpGrp", all = TRUE)
  CountExImgs <- merge(CountExImgs, CountExcludeImgBound, by = "ExpGrp", all = TRUE)
  CountExImgs <- merge(CountExImgs, CountExcludeImgBoundPOST, by = "ExpGrp", all = TRUE)
  CountExImgs <- CountExImgs[order(CountExImgs$SortOrder), ]
  
  # Cleanup and Export!
  rownames(CountExImgs) <- seq(length = nrow(CountExImgs))
  CountExImgs$ExpGrp = factor(CountExImgs$ExpGrp, levels = unique(CountExImgs$ExpGrp), ordered = TRUE)
  CountExImgs$SortOrder <- NULL
  print(CountExImgs) # Print and then export csv file
} else {
  CountExImgs <- CellsSortNA
  colnames(CountExImgs) <- c("ExpGrp", "Cells removed on the X, Y or Z range")
  # Return ExpGrp to Original Values (rather than per image)
  rawCell$ExpGrp <- rawCell$OriginalExpGrp
  rawNucleus$ExpGrp <- rawNucleus$OriginalExpGrp
  rawVesicles$ExpGrp <- rawVesicles$OriginalExpGrp
}


# **************************************************************************************************
print("REMOVE CELLS BASED ON FILTER THRESHOLDS (IF REQUIRED)")
# **************************************************************************************************

# Check if GFP Filter was flaged/required!
if (FilterGFP == TRUE) {
  print("Excluding Cells Based on Custom GFP limits")
  print(paste("FilterGFPlimit:", FilterGFPlimit))
  rawCell$ExpGrp <- as.character(rawCell$ExpGrp) # Convert ExpGrp to stings
  print("")

  # Tally PRE GFP Filter Exclusions    
  print(paste("Number of Cell rows before custom GFP limits': ",nrow(rawCell)))
  CountPreGFPLimit <- aggregate(rawCell$Parameters, list(rawCell$ExpGrp), length)
  colnames(CountPreGFPLimit) <- c("ExpGrp", "CountPreGFPLimit")

  if (FilterGFPControls == FALSE) { 
    rawCell <- rawCell[ which( substring(rawCell$ExpGrp, nchar(rawCell$ExpGrp) - 1) == "-C" | 
                                 rawCell$Cell.Intensity.Mean.Ch.2...Value > FilterGFPlimit) , ]
  } else {
    rawCell <- rawCell[ which(rawCell$Cell.Intensity.Mean.Ch.2...Value > FilterGFPlimit) , ]
  }
  
  # Tally POST GFP Filter Exclusions    
  print(paste("Number of Cell rows after custom GFP limits': ",nrow(rawCell)))
  CountPostGFPLimit <- aggregate(rawCell$Parameters, list(rawCell$ExpGrp), length)
  colnames(CountPostGFPLimit) <- c("ExpGrp", "CountPostGFPLimit")

  # Combine Pre and Post Cell Counts
  CountGFPLimit <- CellsSort
  CountGFPLimit <- merge(CountGFPLimit, CountPreGFPLimit, by = "ExpGrp", all = TRUE)
  CountGFPLimit <- merge(CountGFPLimit, CountPostGFPLimit, by = "ExpGrp", all = TRUE)
  CountGFPLimit <- CountGFPLimit[order(CountGFPLimit$SortOrder), ]

  # Cleanup and Export!
  rownames(CountGFPLimit) <- seq(length = nrow(CountGFPLimit))
  CountGFPLimit$ExpGrp = factor(CountGFPLimit$ExpGrp, levels = unique(CountGFPLimit$ExpGrp), ordered = TRUE)
  CountGFPLimit$SortOrder <- NULL
  print(CountGFPLimit) # Print and then export csv file

  rawCell$ExpGrp <- factor(rawCell$ExpGrp) # Convert ExpGrp back to factor  
  print("")
} else {
  CountGFPLimit <- CellsSortNA
  colnames(CountGFPLimit) <- c("ExpGrp", "Cells removed on GFP Limit")
}


# Check if IMP Filter was flaged/required!
if (FilterIMP == TRUE) {
  print("Excluding Cells Based on Custom IMP limits")
  print(paste("FilterIMPlimit:", FilterIMPlimit))
  rawCell$ExpGrp <- as.character(rawCell$ExpGrp) # Convert ExpGrp to stings
  print("")
  
  # Tally PRE IMP Filter Exclusions    
  print(paste("Number of Cell rows before custom IMP limits': ",nrow(rawCell)))
  CountPreIMPLimit <- aggregate(rawCell$Parameters, list(rawCell$ExpGrp), length)
  colnames(CountPreIMPLimit) <- c("ExpGrp", "CountPreIMPLimit")
  
  if (FilterIMPAllCells == FALSE) { 
    rawCell <- rawCell[ which( substring(rawCell$ExpGrp, nchar(rawCell$ExpGrp) - 1) != "-R" | 
                                 rawCell$Cell.Intensity.Mean.Ch.3...Value < FilterIMPlimit) , ]
  } else {
    rawCell <- rawCell[ which(rawCell$Cell.Intensity.Mean.Ch.3...Value < FilterIMPlimit) , ]
  }
  
  # Tally POST IMP Filter Exclusions    
  print(paste("Number of Cell rows after custom IMP limits': ",nrow(rawCell)))
  CountPostIMPLimit <- aggregate(rawCell$Parameters, list(rawCell$ExpGrp), length)
  colnames(CountPostIMPLimit) <- c("ExpGrp", "CountPostIMPLimit")
  
  # Combine Pre and Post Cell Counts
  CountIMPLimit <- CellsSort
  CountIMPLimit <- merge(CountIMPLimit, CountPreIMPLimit, by = "ExpGrp", all = TRUE)
  CountIMPLimit <- merge(CountIMPLimit, CountPostIMPLimit, by = "ExpGrp", all = TRUE)
  CountIMPLimit <- CountIMPLimit[order(CountIMPLimit$SortOrder), ]
  
  # Cleanup and Export!
  rownames(CountIMPLimit) <- seq(length = nrow(CountIMPLimit))
  CountIMPLimit$ExpGrp = factor(CountIMPLimit$ExpGrp, levels = unique(CountIMPLimit$ExpGrp), ordered = TRUE)
  CountIMPLimit$SortOrder <- NULL
  print(CountIMPLimit) # Print and then export csv file
  write.csv(CountIMPLimit, (file.path(".", outpath , "CountIMPExcludeCells.csv")), row.names = FALSE)
  
  rawCell$ExpGrp <- factor(rawCell$ExpGrp) # Convert ExpGrp back to factor  
  print("")
} else {
  
  CountIMPLimit <- CellsSortNA
  colnames(CountIMPLimit) <- c("ExpGrp", "Cells removed on IMP Limit")
}


# **************************************************************************************************
print("RECONCILE CELL/NUCLEI REMOVALS")
# **************************************************************************************************

# Remove Cytoplasm with no associated Nucleus (before R-based removals):
rawCellCut <- subset(rawCell, Cell.Number.Of.Nuclei...Value > 0)
rawNucleusCut <- rawNucleus # Store for manipulation
rawVesiclesCut <- rawVesicles # Store for manipulation

# Temp Add Commen CellID to all 
rawCellCut$ExpGrpCellID <- paste(rawCellCut$ExpGrp, rawCellCut$ID)
rawNucleusCut$ExpGrpCellID <- paste(rawNucleusCut$ExpGrp, 
                                  rawNucleusCut$Nucleus.Ellipsoid.Axis.Length.A...CellID)
rawVesiclesCut$ExpGrpCellID <- paste(rawVesiclesCut$ExpGrp, 
                                   rawVesiclesCut$Vesicles.Paraspeckle.Intensity.Mean.Ch.2...CellID)

# Remove Cells with no Nuclei
print("")
print(paste("Number of rows before 'Remove Cells with no Nuclei': ",nrow(rawCellCut)))
selectedCellRows <- (rawCellCut$ExpGrpCellID %in% rawNucleusCut$ExpGrpCellID)
rawCellCut <- rawCellCut[selectedCellRows,]
print(paste("Number of rows after 'Remove Cells with no Nuclei': ",nrow(rawCellCut)))

# Remove Nuclei with no Cell
print("")
print(paste("Number of rows before 'Remove Nuclei with no Cell': ",nrow(rawNucleusCut)))
selectedNucleusRows <- (rawNucleusCut$ExpGrpCellID %in% rawCellCut$ExpGrpCellID)
rawNucleusCut <- rawNucleusCut[selectedNucleusRows,]
print(paste("Number of rows after 'Remove Nuclei with no Cell': ",nrow(rawNucleusCut)))

# Remove Vesicles with no Cell
print("")
print(paste("Number of rows before 'Remove Vesicles with no Cell': ",nrow(rawVesiclesCut)))
selectedVesiclesRows <- (rawVesiclesCut$ExpGrpCellID %in% rawCellCut$ExpGrpCellID)
rawVesiclesCut <- rawVesiclesCut[selectedVesiclesRows,]
print(paste("Number of rows after 'Remove Vesicles with no Cell': ",nrow(rawVesiclesCut)))

# Remove Nuclear Vesicles with no Nucleus
print("")
print("Warning... Idealy Nuclear Vesicles with no Nucleus should also be removed!!!")
print("*************** Currently there is no easy method to do this ***************")
print("Multinucleated cells may have single nuclei excluded, remaining nuclei left.")
print("May cause problems depending how assesments are performed, per Nuclei is OK!")
print("Using 'One Nucleus per Cell', there should be no issues, as cell is deleted.")

# **************************************************************************************************
print(" MERGE GFP1 and GFP2 SAMPLES (If Flagged)")
# **************************************************************************************************

if (MergeGFPSamples == TRUE) {
  print("Merging GFP1 and GFP2 samples into GFP")
  print("")
  # Merge Cells:
  print("")
  print(paste("Cells before GFP merge:"))
  print(aggregate(rawCellCut$Parameters, list(rawCellCut$ExpGrp), length))
  rawCellCutDuplicate <- NULL
  rawCellCutDuplicate <- subset(rawCellCut, ExpGrp == "GFP-1" | ExpGrp == "GFP-2")
  rawCellCutDuplicate$ExpGrp <- as.character(rawCellCutDuplicate$ExpGrp) # Convert ExpGrp to stings
  rawCellCutDuplicate$ExpGrp <- "GFP"
  rawCellCutDuplicate$ExpGrpCellID <- paste(rawCellCutDuplicate$ExpGrp,"-", rawCellCutDuplicate$ExpGrpCellID)
  rawCellCutDuplicate$SortOrder <- 7
  rawCellCut <- rbind(rawCellCut, rawCellCutDuplicate)
  print(paste("Cells after GFP merge:"))
  print(aggregate(rawCellCut$Parameters, list(rawCellCut$ExpGrp), length))
  # Duplicate Nucleus:
  print("")
  print(paste("Nuclei before GFP merge:"))
  print(aggregate(rawNucleusCut$Parameters, list(rawNucleusCut$ExpGrp), length))
  rawNucleusCutDuplicate <- NULL
  rawNucleusCutDuplicate <- subset(rawNucleusCut, ExpGrp == "GFP-1" | ExpGrp == "GFP-2")
  rawNucleusCutDuplicate$ExpGrp <- as.character(rawNucleusCutDuplicate$ExpGrp) # Convert ExpGrp to stings
  rawNucleusCutDuplicate$ExpGrp <- "GFP"
  rawNucleusCutDuplicate$ExpGrpCellID <- paste(rawNucleusCutDuplicate$ExpGrp,"-", rawNucleusCutDuplicate$ExpGrpCellID)
  rawNucleusCutDuplicate$SortOrder <- 7
  rawNucleusCut <- rbind(rawNucleusCut, rawNucleusCutDuplicate)  
  print(paste("Nuclei after GFP merge:"))
  print(aggregate(rawNucleusCut$Parameters, list(rawNucleusCut$ExpGrp), length))
  # Duplicate Vesicles:
  print("")
  print(paste("Vesicles before GFP merge:"))
  print(aggregate(rawVesiclesCut$Parameters, list(rawVesiclesCut$ExpGrp), length))
  rawVesiclesCutDuplicate <- NULL
  rawVesiclesCutDuplicate <- subset(rawVesiclesCut, ExpGrp == "GFP-1" | ExpGrp == "GFP-2")
  rawVesiclesCutDuplicate$ExpGrp <- as.character(rawVesiclesCutDuplicate$ExpGrp) # Convert ExpGrp to stings
  rawVesiclesCutDuplicate$ExpGrp <- "GFP"
  rawVesiclesCutDuplicate$ExpGrpCellID <- paste(rawVesiclesCutDuplicate$ExpGrp,"-", rawVesiclesCutDuplicate$ExpGrpCellID)
  rawVesiclesCutDuplicate$SortOrder <- 7
  rawVesiclesCut <- rbind(rawVesiclesCut, rawVesiclesCutDuplicate)  
  print(paste("Vesicles after GFP merge:"))
  print(aggregate(rawVesiclesCut$Parameters, list(rawVesiclesCut$ExpGrp), length))
  print("")
  

  # Make Additions to Exclusions Tables!
  # X, Y & Z 
  if (ManImgBound) {
  CountExImgsGFPIns <- subset(CountExImgs, ExpGrp == "GFP-1" | ExpGrp == "GFP-2")
  CountExImgsGFPIns <- rbind(CountExImgsGFPIns, c(ExpGrp = NA, colSums(CountExImgsGFPIns[,-1])))
  CountExImgsGFPIns <- CountExImgsGFPIns[3,]
  CountExImgsGFPIns$ExpGrp <- "GFP"
  CountExImgs <- rbind(CountExImgs, CountExImgsGFPIns)
  } else {
    CountExImgsGFPIns <- data.frame(ExpGrp = "GFP",
                                    "Nuclei PRE X, Y & Z Exclusions" = NA,
                                    "CountExcludeImgBound.x" = NA,
                                    "CountExcludeImgBound.y" = NA,
                                    "CountExcludeImgBound.z" = NA,
                                    "CountExcludeImgBound" = NA,
                                    "Nuclei POST  X, Y & Z Exclusions" = NA)
    colnames(CountExImgsGFPIns) <- c("ExpGrp", 
                                     "Nuclei PRE X, Y & Z Exclusions",
                                     "CountExcludeImgBound.x",
                                     "CountExcludeImgBound.y",
                                     "CountExcludeImgBound.z",
                                     "CountExcludeImgBound",
                                     "Nuclei POST  X, Y & Z Exclusions")
    CountExImgs <- rbind(CountExImgs, CountExImgsGFPIns)
  }
  
  # GFP Limit
  if (FilterGFP == TRUE) {
    CountGFPLimitGFPIns <- subset(CountGFPLimit, ExpGrp == "GFP-1" | ExpGrp == "GFP-2")
    CountGFPLimitGFPIns <- rbind(CountGFPLimitGFPIns, c(ExpGrp = NA, colSums(CountGFPLimitGFPIns[,-1])))
    CountGFPLimitGFPIns <- CountGFPLimitGFPIns[3,]
    CountGFPLimitGFPIns$ExpGrp <- "GFP"
    CountGFPLimit <- rbind(CountGFPLimit, CountGFPLimitGFPIns)
  } else { #Insert NA
    CountGFPLimitGFPIns <- data.frame(ExpGrp = "GFP", "Cells removed on GFP Limit" = NA)
    colnames(CountGFPLimitGFPIns) <- c("ExpGrp", "Cells removed on GFP Limit")
    CountGFPLimit <- rbind(CountGFPLimit, CountGFPLimitGFPIns)
  }

  #IMP Limit 
  if (FilterIMP == TRUE) {
    CountIMPLimitGFPIns <- subset(CountIMPLimit, ExpGrp == "GFP-1" | ExpGrp == "GFP-2")
    CountIMPLimitGFPIns <- rbind(CountIMPLimitGFPIns, c(ExpGrp = NA, colSums(CountIMPLimitGFPIns[,-1])))
    CountIMPLimitGFPIns <- CountIMPLimitGFPIns[3,]
    CountGFPLimitGFPIns$ExpGrp <- "GFP"
    CountGFPLimit <- rbind(CountGFPLimit, CountGFPLimitGFPIns)
  } else { #Insert NA
    CountIMPLimitGFPIns <- data.frame(ExpGrp = "GFP", "Cells removed on IMP Limit" = NA)
    colnames(CountIMPLimitGFPIns) <- c("ExpGrp", "Cells removed on IMP Limit")
    CountIMPLimit <- rbind(CountIMPLimit, CountIMPLimitGFPIns)
  }

  
  # RE-Define basic SortOrder Frame for later use (Post Group Splits)
  CellsSortNew <- aggregate(rawNucleusCut$SortOrder, list(rawNucleusCut$ExpGrp), mean)
  colnames(CellsSortNew) <- c("ExpGrp", "SortOrder")
  CellsSort <- merge(CellsSort, CellsSortNew, by = c("ExpGrp","SortOrder"), all = TRUE)
  CellsSort <- CellsSort[order(CellsSort$SortOrder), ]
  print("New Experiment Groups and Sort Order")
  print(CellsSort)
  print("")
  
  # RE-Define Zero Frame for later use
  CellsSortZero <- CellsSort
  CellsSortZero[,2] = 0
  
  # RE-Define NA Frame for later use
  CellsSortNA <- CellsSort
  CellsSortNA[,2] = NA
  
} else {
  print("-Not Flagged")
  print("")
}


# **************************************************************************************************
print("CREATE CUSTOM DATA SUBSETS ETC")
# **************************************************************************************************

# Sort Data by custom order (defined by pthon scripts)
Cell <- rawCellCut[order(rawCellCut$SortOrder), ]
Nucleus <- rawNucleusCut[order(rawNucleusCut$SortOrder), ]
Vesicles <- rawVesiclesCut[order(rawVesiclesCut$SortOrder), ]

rownames(Cell) <- seq(length = nrow(Cell))
rownames(Nucleus) <- seq(length = nrow(Nucleus))
rownames(Vesicles) <- seq(length = nrow(Vesicles))

Cell$ExpGrp = factor(Cell$ExpGrp, levels = unique(Cell$ExpGrp), ordered = TRUE)
Nucleus$ExpGrp = factor(Nucleus$ExpGrp, levels = unique(Nucleus$ExpGrp), ordered = TRUE)
Vesicles$ExpGrp = factor(Vesicles$ExpGrp, levels = unique(Vesicles$ExpGrp), ordered = TRUE)

# Create Nucleus custom data frame SubSets
NucleusVPOS <- subset(Nucleus, 
                      Nucleus.Number.of.Vesicles.VesicleType.Vesicles.Paraspeckle...Value > 0)
NucleusVNEG <- subset(Nucleus, 
                      Nucleus.Number.of.Vesicles.VesicleType.Vesicles.Paraspeckle...Value == 0)

# Create Cytoplasim custom data frame SubSets
CellCytoVPOS <- 
  subset(Cell, Cell.Cytoplasm.Number.of.Vesicles.VesicleType..Vesicles.Paraspeckle...Value > 0)
CellCytoVNEG <- 
  subset(Cell, Cell.Cytoplasm.Number.of.Vesicles.VesicleType..Vesicles.Paraspeckle...Value == 0)

# To allow matching of Cells, Nuclei and Vesicles
CellM <- Cell # Copy Cell
NucleusM <- Nucleus # Copy Nucleus
VesiclesM <- Vesicles # Copy Vesicles


# **************************************************************************************************
print("PER EXP GROUP")
# **************************************************************************************************

# Number of Cells (Nuclei)
NumNucs <- aggregate(Nucleus$Parameters, list(Nucleus$ExpGrp), length)
colnames(NumNucs) <- c("ExpGrp", "Number of Cells (Nuclei)")

# Number CElls (Nuclei) +VE for Speckles [nuclei that have more than 0 detected speckles]
NumPosNucs <- aggregate(NucleusVPOS$Parameters, list(NucleusVPOS$ExpGrp), length)
colnames(NumPosNucs) <- c("ExpGrp", "Number Cells (Nuclei) +VE for Speckles")

# Number Cells (Nuclei) -VE for Speckles [nuclei that have 0 detected speckles]
NumNegNucs <- aggregate(NucleusVNEG$Parameters, list(NucleusVNEG$ExpGrp), length)
colnames(NumNegNucs) <- c("ExpGrp", "Number Cells (Nuclei) -VE for Speckles")

# Calculate % Cells (Nuclei) Positive for Speckles
PercentPosNucs <- merge(NumPosNucs, NumNucs, by = "ExpGrp")
PercentPosNucs$'% Cells (Nuclei) Positive for Speckles' <- 
  (PercentPosNucs$`Number Cells (Nuclei) +VE for Speckles`/PercentPosNucs$`Number of Cells (Nuclei)`)*100
PercentPosNucsCIs <- PercentPosNucs # Store for CIs
PercentPosNucs$`Number Cells (Nuclei) +VE for Speckles` <- NULL # remove unwanted column
PercentPosNucs$`Number of Cells (Nuclei)` <- NULL # remove unwanted column

# Calculate % CIs
PercentPosNucsCIs$`n` <- PercentPosNucsCIs$`Number of Cells (Nuclei)`
PercentPosNucsCIs$`n+` <- PercentPosNucsCIs$`Number Cells (Nuclei) +VE for Speckles`
PercentPosNucsCIs$`+/-` <- (1.96*(sqrt(((PercentPosNucsCIs$`n+`/PercentPosNucsCIs$`n`)/(1-(PercentPosNucsCIs$`n+`/PercentPosNucsCIs$`n`)))/PercentPosNucsCIs$`n`)))*100
PercentPosNucsCIs$`Number Cells (Nuclei) +VE for Speckles` <- NULL # remove unwanted column
PercentPosNucsCIs$`Number of Cells (Nuclei)` <- NULL # remove unwanted column
PercentPosNucsCIs$`lower-95CI` <- PercentPosNucsCIs$'% Cells (Nuclei) Positive for Speckles' - PercentPosNucsCIs$`+/-`
PercentPosNucsCIs$`upper-95CI` <- PercentPosNucsCIs$'% Cells (Nuclei) Positive for Speckles' + PercentPosNucsCIs$`+/-`
write.csv(PercentPosNucsCIs, (file.path(".", outpath , "PercentPosNucsCIs.csv")))


# Export +ve/-ve for external Stats Co-Confirmation:
if (SupressDataOutputs == FALSE) {
  PosNegExport <- data.frame(Nucleus$ExpGrp, Nucleus$Nucleus.Number.of.Vesicles.VesicleType.Vesicles.Paraspeckle...Value)
  colnames(PosNegExport) <- c("ExpGrp", "Speckles")
  PosNegExport <- subset(PosNegExport, ExpGrp != "ALL-GFP")
  PosNegExport <- subset(PosNegExport, ExpGrp != "ALL-GFP-C")
  PosNegExport <- subset(PosNegExport, ExpGrp != "Mock")
  PosNegExport <- subset(PosNegExport, ExpGrp != "Not-Trans")
  write.csv(PosNegExport, (file.path(".", outpath , "OddsRatios-Data.csv")))
}


# Calculate Odds Raitos
if (WDbname == "8C-S-PSPC1") {
  CallOddsRatio("GFP", "Not-Trans-C")
  CallOddsRatio("GFP", "Mock-C")
  CallOddsRatio("GFP", "GFP-IMPa2-FL")
  CallOddsRatio("GFP", "GFP-IMPa2-IBB")
  CallOddsRatio("GFP", "GFP-IMPa2-ED")
  CallOddsRatio("GFP", "GFP-IMPa4-IBB")
  CallOddsRatio("GFP", "GFP-IMPa6-FL")
  CallOddsRatio("GFP", "GFP-IMPa6-IBB")
  CallOddsRatio("GFP-IMPa2-FL", "GFP-IMPa2-IBB")
  CallOddsRatio("GFP-IMPa2-FL", "GFP-IMPa2-ED")
  CallOddsRatio("GFP-IMPa2-ED", "GFP-IMPa2-FL")
  CallOddsRatio("GFP-IMPa2-ED", "GFP-IMPa2-IBB")
  CallOddsRatio("GFP-IMPa6-FL", "GFP-IMPa6-IBB")
} else if (WDbname == "8C-C-PSPC1") {
  CallOddsRatio("GFP", "Not-Trans-C")
  CallOddsRatio("GFP", "Mock-C")
  CallOddsRatio("GFP", "GFP-IMPa2-FL")
  CallOddsRatio("GFP", "GFP-IMPa2-IBB")
  CallOddsRatio("GFP", "GFP-IMPa2-ED")
  CallOddsRatio("GFP", "GFP-IMPa4-FL")
  CallOddsRatio("GFP", "GFP-IMPa4-IBB")
  CallOddsRatio("GFP", "GFP-IMPa6-FL")
  CallOddsRatio("GFP", "GFP-IMPa6-IBB")
  CallOddsRatio("GFP-IMPa2-FL", "GFP-IMPa2-IBB")
  CallOddsRatio("GFP-IMPa2-FL", "GFP-IMPa2-ED")
  CallOddsRatio("GFP-IMPa2-ED", "GFP-IMPa2-FL")
  CallOddsRatio("GFP-IMPa2-ED", "GFP-IMPa2-IBB")
  CallOddsRatio("GFP-IMPa4-FL", "GFP-IMPa4-IBB")
  CallOddsRatio("GFP-IMPa6-FL", "GFP-IMPa6-IBB")
  } else if (WDbname == "8C-S-PSF") {
    CallOddsRatio("GFP", "Not-Trans-C")
    CallOddsRatio("GFP", "Mock-C")
    CallOddsRatio("GFP", "GFP-IMPa2-FL")
    CallOddsRatio("GFP", "GFP-IMPa2-IBB")
    CallOddsRatio("GFP", "GFP-IMPa2-ED")
    CallOddsRatio("GFP", "GFP-IMPa4-FL")
    CallOddsRatio("GFP", "GFP-IMPa4-IBB")
    CallOddsRatio("GFP", "GFP-IMPa6-FL")
    CallOddsRatio("GFP", "GFP-IMPa6-IBB")
    CallOddsRatio("GFP-IMPa2-FL", "GFP-IMPa2-IBB")
    CallOddsRatio("GFP-IMPa2-FL", "GFP-IMPa2-ED")
    CallOddsRatio("GFP-IMPa2-ED", "GFP-IMPa2-FL")
    CallOddsRatio("GFP-IMPa2-ED", "GFP-IMPa2-IBB")
    CallOddsRatio("GFP-IMPa4-FL", "GFP-IMPa4-IBB")
    CallOddsRatio("GFP-IMPa6-FL", "GFP-IMPa6-IBB")
}


# Number of Nuclear Speckles
NucNumSpeckles <- 
  aggregate(Nucleus$Nucleus.Number.of.Vesicles.VesicleType.Vesicles.Paraspeckle...Value, 
            list(Nucleus$ExpGrp), sum)
colnames(NucNumSpeckles) <- c("ExpGrp", "Number of Nuclear Speckles")


# Number of Cells (Cells)
NumCells <- aggregate(Cell$Parameters , list(Cell$ExpGrp), length)
colnames(NumCells) <- c("ExpGrp", "Number of Cells (Cells)")

# Number Cells (Cells) +VE cytoplasmic speckles [cytoplasi that have more than 0 detected speckles]
NumCytoPosCells <- aggregate(CellCytoVPOS$Parameters, list(CellCytoVPOS$ExpGrp), length)
colnames(NumCytoPosCells) <- c("ExpGrp", "Number Cells (Cells) +VE cytoplasmic speckles")

# Number of Cells (Cells) -VE cytoplasmic speckles [cytoplasi that have 0 detected speckles]
NumCytoNegCells <- aggregate(CellCytoVNEG$Parameters, list(CellCytoVNEG$ExpGrp), length)
colnames(NumCytoNegCells) <- c("ExpGrp", "Number of Cells (Cells) -VE cytoplasmic speckles")

# Calculate % Cells (Cells) with cytoplasmic speckles
PercentCytoPosCells <- merge(NumCytoPosCells, NumCells, by = "ExpGrp")
PercentCytoPosCells$'% Cells (Cells) with cytoplasmic speckles' <- 
  (PercentCytoPosCells$`Number Cells (Cells) +VE cytoplasmic speckles`/ 
     PercentCytoPosCells$`Number of Cells (Cells)`) * 100
PercentCytoPosCells$`Number Cells (Cells) +VE cytoplasmic speckles` <- NULL # remove unwanted column
PercentCytoPosCells$`Number of Cells (Cells)` <- NULL # remove unwanted column

# Number of Cytoplasmic Speckles
NumSpeckles <- 
  aggregate(Cell$Cell.Cytoplasm.Number.of.Vesicles.VesicleType..Vesicles.Paraspeckle...Value, 
            list(Cell$ExpGrp), sum)
colnames(NumSpeckles) <- c("ExpGrp", "Number of Cytoplasmic Speckles")


# **************************************************************************************************
print("PER CELL / NUCLEI")
# **************************************************************************************************


# Merge Cells and Nuclei
# Cells withwout nuclei would be removed, but are already
# Cells with multiple nuclei are likey duplicated (to each nuclei Row)
CellNuc <- merge(CellM, NucleusM, by = c("ExpGrp","ExpGrpCellID"))
print("Merge Cell and Nucleus Confirmation:")
print(paste("CellNuc Entries:", length(CellNuc$ExpGrp), "Nucleus Entries:", length(Nucleus$ExpGrp)))
print("")


# AvCytoIntCH - Mean Cytoplasmic Int (Cells) - Ch1/Ch2/Ch3 [Cytoplasim of cells with Nuclei]
AvCytoIntCH1 <- aggregate(CellNuc$Cell.Cytoplasm.Intensity.Mean.Ch.1...Value, list(CellNuc$ExpGrp), gm_mean)
colnames(AvCytoIntCH1) <- c("ExpGrp", "Mean Cytoplasmic Int (Cells) - Ch1")
AvCytoIntCH2 <- aggregate(CellNuc$Cell.Cytoplasm.Intensity.Mean.Ch.2...Value, list(CellNuc$ExpGrp), gm_mean)
colnames(AvCytoIntCH2) <- c("ExpGrp", "Mean Cytoplasmic Int (Cells) - Ch2")
AvCytoIntCH3 <- aggregate(CellNuc$Cell.Cytoplasm.Intensity.Mean.Ch.3...Value, list(CellNuc$ExpGrp), gm_mean)
colnames(AvCytoIntCH3) <- c("ExpGrp", "Mean Cytoplasmic Int (Cells) - Ch3")
AvCytoInt <- AvCytoIntCH1
AvCytoInt <- merge(AvCytoInt, AvCytoIntCH2, by = "ExpGrp")
AvCytoInt <- merge(AvCytoInt, AvCytoIntCH3, by = "ExpGrp")


# AvNucInt - Mean Nucleus Int (Nuclei) - Ch1/Ch2/Ch3 [All Nuclei]
AvNucIntCH1 <- aggregate(CellNuc$Nucleus.Intensity.Mean.Ch.1...Value, list(CellNuc$ExpGrp), gm_mean)
colnames(AvNucIntCH1) <- c("ExpGrp", "Mean Nucleus Int (Nuclei) - Ch1")
AvNucIntCH2 <- aggregate(CellNuc$Nucleus.Intensity.Mean.Ch.2...Value, list(CellNuc$ExpGrp), gm_mean)
colnames(AvNucIntCH2) <- c("ExpGrp", "Mean Nucleus Int (Nuclei) - Ch2")
AvNucIntCH3 <- aggregate(CellNuc$Nucleus.Intensity.Mean.Ch.3...Value, list(CellNuc$ExpGrp), gm_mean)
colnames(AvNucIntCH3) <- c("ExpGrp", "Mean Nucleus Int (Nuclei) - Ch3")
AvNucInt <- AvNucIntCH1
AvNucInt <- merge(AvNucInt, AvNucIntCH2, by = "ExpGrp")
AvNucInt <- merge(AvNucInt, AvNucIntCH3, by = "ExpGrp")


# Calculate f(N/C) per Cell (N&C) - Ch1/Ch2/Ch3 [Nuclei/Cells]
CellNuc$fNCIntCh1 <- 
  (CellNuc$Nucleus.Intensity.Mean.Ch.1...Value / CellNuc$Cell.Cytoplasm.Intensity.Mean.Ch.1...Value)
CellNuc$fNCIntCh2 <- 
  (CellNuc$Nucleus.Intensity.Mean.Ch.2...Value / CellNuc$Cell.Cytoplasm.Intensity.Mean.Ch.2...Value)
CellNuc$fNCIntCh3 <- 
  (CellNuc$Nucleus.Intensity.Mean.Ch.3...Value / CellNuc$Cell.Cytoplasm.Intensity.Mean.Ch.3...Value)

# Subset in/out inf values
CellfNCInfPosCH1 <- subset(CellNuc, fNCIntCh1 == Inf)
CellfNCInfPosCH2 <- subset(CellNuc, fNCIntCh2 == Inf)
CellfNCInfPosCH3 <- subset(CellNuc, fNCIntCh3 == Inf)
CellfNCInfNegCH1 <- subset(CellNuc, fNCIntCh1 != Inf)
CellfNCInfNegCH2 <- subset(CellNuc, fNCIntCh2 != Inf)
CellfNCInfNegCH3 <- subset(CellNuc, fNCIntCh3 != Inf)

# Inf Values usually caused by cytoplasm zero volume [count below]
CellfNCInfPosCH1$Cell.Cytoplasm.Volume...Value
CellfNCInfPosCH2$Cell.Cytoplasm.Volume...Value
CellfNCInfPosCH3$Cell.Cytoplasm.Volume...Value


# Count fNCInf - Inf fNC Count (N&C) - Ch1/Ch2/Ch3 [All Nuclei/Cells - inf values]

if (NROW(CellfNCInfPosCH1) == 0) {
  fNCInfCH1 <- CellsSortZero
  } else {
  fNCInfCH1 <- aggregate(CellfNCInfPosCH1$fNCIntCh1, list(CellfNCInfPosCH1$ExpGrp), length)
  }
colnames(fNCInfCH1) <- c("ExpGrp", "fNC Inf nCells (Count) - Ch1")

if (NROW(CellfNCInfPosCH2) == 0) {
  fNCInfCH2 <- CellsSortZero
  } else {
  fNCInfCH2 <- aggregate(CellfNCInfPosCH2$fNCIntCh2, list(CellfNCInfPosCH2$ExpGrp), length)
  }
colnames(fNCInfCH2) <- c("ExpGrp", "fNC Inf nCells (Count) - Ch2")

if (NROW(CellfNCInfPosCH3) == 0) {
  fNCInfCH3 <- CellsSortZero
  } else {
  fNCInfCH3 <- aggregate(CellfNCInfPosCH3$fNCIntCh3, list(CellfNCInfPosCH3$ExpGrp), length)
  }
colnames(fNCInfCH3) <- c("ExpGrp", "fNC Inf nCells (Count) - Ch3")

fNCInf <- fNCInfCH1
fNCInf <- merge(fNCInf, fNCInfCH2, by = "ExpGrp")
fNCInf <- merge(fNCInf, fNCInfCH3, by = "ExpGrp")


# AvfNCInt - Mean f(N/C) per Cell (N&C) - Ch1/Ch2/Ch3 [Nuclei/Cells - inf values removed]
AvfNCIntCH1 <- aggregate(CellfNCInfNegCH1$fNCIntCh1, list(CellfNCInfNegCH1$ExpGrp), gm_mean)
colnames(AvfNCIntCH1) <- c("ExpGrp", "GM fNC per Cell (N&C) - Ch1")
AvfNCIntCH2 <- aggregate(CellfNCInfNegCH2$fNCIntCh2, list(CellfNCInfNegCH2$ExpGrp), gm_mean)
colnames(AvfNCIntCH2) <- c("ExpGrp", "GM fNC per Cell (N&C) - Ch2")
AvfNCIntCH3 <- aggregate(CellfNCInfNegCH3$fNCIntCh3, list(CellfNCInfNegCH3$ExpGrp), gm_mean)
colnames(AvfNCIntCH3) <- c("ExpGrp", "GM fNC per Cell (N&C) - Ch3")
AvfNCInt <- AvfNCIntCH1
AvfNCInt <- merge(AvfNCInt, AvfNCIntCH2, by = "ExpGrp")
AvfNCInt <- merge(AvfNCInt, AvfNCIntCH3, by = "ExpGrp")


# Calculate GLM Raitos - GLM-Fnc (Nuclei)
# CallGLM("Values", "ExpGrps", "RefSample", "OutputFileName")
if (WDbname == "8C-S-PSPC1") {
  CallGLM(CellfNCInfNegCH1$fNCIntCh1, 
          CellfNCInfNegCH1$ExpGrp, 
          "GFP", 
          "GLM-Fnc")
  CallGLM(CellfNCInfNegCH1$fNCIntCh1, 
          CellfNCInfNegCH1$ExpGrp, 
          "GFP-IMPa2-FL", 
          "GLM-Fnc")
  CallGLM(CellfNCInfNegCH1$fNCIntCh1, 
          CellfNCInfNegCH1$ExpGrp, 
          "GFP-IMPa6-FL", 
          "GLM-Fnc")
} else if (WDbname == "8C-C-PSPC1") {
  CallGLM(CellfNCInfNegCH1$fNCIntCh1, 
          CellfNCInfNegCH1$ExpGrp, 
          "GFP", 
          "GLM-Fnc")
  CallGLM(CellfNCInfNegCH1$fNCIntCh1, 
          CellfNCInfNegCH1$ExpGrp, 
          "GFP-IMPa2-FL", 
          "GLM-Fnc")
  CallGLM(CellfNCInfNegCH1$fNCIntCh1, 
          CellfNCInfNegCH1$ExpGrp, 
          "GFP-IMPa4-FL", 
          "GLM-Fnc")
  CallGLM(CellfNCInfNegCH1$fNCIntCh1, 
          CellfNCInfNegCH1$ExpGrp, 
          "GFP-IMPa6-FL", 
          "GLM-Fnc")
} else if (WDbname == "8C-S-PSF") {
  CallGLM(CellfNCInfNegCH1$fNCIntCh1, 
          CellfNCInfNegCH1$ExpGrp, 
          "GFP", 
          "GLM-Fnc")
  CallGLM(CellfNCInfNegCH1$fNCIntCh1, 
          CellfNCInfNegCH1$ExpGrp, 
          "GFP-IMPa2-FL", 
          "GLM-Fnc")
  CallGLM(CellfNCInfNegCH1$fNCIntCh1, 
          CellfNCInfNegCH1$ExpGrp, 
          "GFP-IMPa4-FL", 
          "GLM-Fnc")
  CallGLM(CellfNCInfNegCH1$fNCIntCh1, 
          CellfNCInfNegCH1$ExpGrp, 
          "GFP-IMPa6-FL", 
          "GLM-Fnc")
}


# CellMeanInt - Mean Int per Cell (C&N) - Ch1/Ch2/Ch3 [All Nuclei/Cells]
CellMeanIntCH1 <- aggregate(CellNuc$Cell.Intensity.Mean.Ch.1...Value, list(CellNuc$ExpGrp), gm_mean)
colnames(CellMeanIntCH1) <- c("ExpGrp", "Mean (GM) Int per Cell (C&N) - Ch1")
CellMeanIntCH2 <- aggregate(CellNuc$Cell.Intensity.Mean.Ch.2...Value, list(CellNuc$ExpGrp), gm_mean)
colnames(CellMeanIntCH2) <- c("ExpGrp", "Mean (GM) Int per Cell (C&N) - Ch2")
CellMeanIntCH3 <- aggregate(CellNuc$Cell.Intensity.Mean.Ch.3...Value, list(CellNuc$ExpGrp), gm_mean)
colnames(CellMeanIntCH3) <- c("ExpGrp", "Mean (GM) Int per Cell (C&N) - Ch3")
CellMeanInt <- CellMeanIntCH1
CellMeanInt <- merge(CellMeanInt, CellMeanIntCH2, by = "ExpGrp")
CellMeanInt <- merge(CellMeanInt, CellMeanIntCH3, by = "ExpGrp")


# Calculate GLM Raitos - GLM-IntCh1
# CallGLM("Values", "ExpGrps", "RefSample", "OutputFileName")
if (WDbname == "8C-S-PSPC1") {
  CallGLM(CellNuc$Cell.Intensity.Mean.Ch.1...Value, 
          CellNuc$ExpGrp, 
          "GFP", 
          "GLM-IntCh1")
  CallGLM(CellNuc$Cell.Intensity.Mean.Ch.1...Value, 
          CellNuc$ExpGrp, 
          "GFP-IMPa2-FL", 
          "GLM-IntCh1")
  CallGLM(CellNuc$Cell.Intensity.Mean.Ch.1...Value, 
          CellNuc$ExpGrp, 
          "GFP-IMPa6-FL", 
          "GLM-IntCh1")
} else if (WDbname == "8C-C-PSPC1") {
  CallGLM(CellNuc$Cell.Intensity.Mean.Ch.1...Value, 
          CellNuc$ExpGrp, 
          "GFP", 
          "GLM-IntCh1")
  CallGLM(CellNuc$Cell.Intensity.Mean.Ch.1...Value, 
          CellNuc$ExpGrp, 
          "GFP-IMPa2-FL", 
          "GLM-IntCh1")
  CallGLM(CellNuc$Cell.Intensity.Mean.Ch.1...Value, 
          CellNuc$ExpGrp, 
          "GFP-IMPa4-FL", 
          "GLM-IntCh1")
  CallGLM(CellNuc$Cell.Intensity.Mean.Ch.1...Value, 
          CellNuc$ExpGrp, 
          "GFP-IMPa6-FL", 
          "GLM-IntCh1")
} else if (WDbname == "8C-S-PSF") {
  CallGLM(CellNuc$Cell.Intensity.Mean.Ch.1...Value, 
          CellNuc$ExpGrp, 
          "GFP", 
          "GLM-IntCh1")
  CallGLM(CellNuc$Cell.Intensity.Mean.Ch.1...Value, 
          CellNuc$ExpGrp, 
          "GFP-IMPa2-FL", 
          "GLM-IntCh1")
  CallGLM(CellNuc$Cell.Intensity.Mean.Ch.1...Value, 
          CellNuc$ExpGrp, 
          "GFP-IMPa4-FL", 
          "GLM-IntCh1")
  CallGLM(CellNuc$Cell.Intensity.Mean.Ch.1...Value, 
          CellNuc$ExpGrp, 
          "GFP-IMPa6-FL", 
          "GLM-IntCh1")
}


# Calculate GLM Raitos - GLM-IntCh2
# CallGLM("Values", "ExpGrps", "RefSample", "OutputFileName")
if (WDbname == "8C-S-PSPC1") {
  CallGLM(CellNuc$Cell.Intensity.Mean.Ch.2...Value, 
          CellNuc$ExpGrp, 
          "GFP", 
          "GLM-IntCh2")
  CallGLM(CellNuc$Cell.Intensity.Mean.Ch.2...Value, 
          CellNuc$ExpGrp, 
          "GFP-IMPa2-FL", 
          "GLM-IntCh2")
  CallGLM(CellNuc$Cell.Intensity.Mean.Ch.2...Value, 
          CellNuc$ExpGrp, 
          "GFP-IMPa6-FL", 
          "GLM-IntCh2")
} else if (WDbname == "8C-C-PSPC1") {
  CallGLM(CellNuc$Cell.Intensity.Mean.Ch.2...Value, 
          CellNuc$ExpGrp, 
          "GFP", 
          "GLM-IntCh2")
  CallGLM(CellNuc$Cell.Intensity.Mean.Ch.2...Value, 
          CellNuc$ExpGrp, 
          "GFP-IMPa2-FL", 
          "GLM-IntCh2")
  CallGLM(CellNuc$Cell.Intensity.Mean.Ch.2...Value, 
          CellNuc$ExpGrp, 
          "GFP-IMPa4-FL", 
          "GLM-IntCh2")
  CallGLM(CellNuc$Cell.Intensity.Mean.Ch.2...Value, 
          CellNuc$ExpGrp, 
          "GFP-IMPa6-FL", 
          "GLM-IntCh2")
} else if (WDbname == "8C-S-PSF") {
  CallGLM(CellNuc$Cell.Intensity.Mean.Ch.2...Value, 
          CellNuc$ExpGrp, 
          "GFP", 
          "GLM-IntCh2")
  CallGLM(CellNuc$Cell.Intensity.Mean.Ch.2...Value, 
          CellNuc$ExpGrp, 
          "GFP-IMPa2-FL", 
          "GLM-IntCh2")
  CallGLM(CellNuc$Cell.Intensity.Mean.Ch.2...Value, 
          CellNuc$ExpGrp, 
          "GFP-IMPa4-FL", 
          "GLM-IntCh2")
  CallGLM(CellNuc$Cell.Intensity.Mean.Ch.2...Value, 
          CellNuc$ExpGrp, 
          "GFP-IMPa6-FL", 
          "GLM-IntCh2")
}


# **************************************************************************************************
print("PER FOCI+VE CELL / NUCLEI")
# **************************************************************************************************

# Create Vesicles custom data frame SubSets
VesiclesCytoPOS <- subset(VesiclesM, Vesicles.Paraspeckle.Location.in.Cytoplasm...Value == 1)
VesiclesNucPOS <- subset(VesiclesM, Vesicles.Paraspeckle.Location.in.Nucleus...Value == 1)

# Merge Cells and Cytoplasmic Vesicles
# Cells withwout Cytoplasminc Vesicles are removed
# Vesicles with no Cell cytoplasm (Cell with no nuclei) are removed
# Cells with multiple Cytoplasmic Vesiscle are likey duplicated (to each vesicle Row)
CellCytoVes <- merge(CellM, VesiclesCytoPOS, by = c("ExpGrp","ExpGrpCellID"))
CellCytoVes$ExpGrpCellID <- paste(CellCytoVes$ExpGrp, CellCytoVes$ExpGrpCellID)
print("Merge Cell and Cytoplasmic Vesicles Confirmation:")
print(paste("CellCytoVes Entries:", length(CellCytoVes$ExpGrp), "Cell Cyto Sum:", 
            sum(Cell$Cell.Cytoplasm.Number.of.Vesicles.VesicleType..Vesicles.Paraspeckle...Value)))
print("")

# Merge Cells and Nuclear Vesicles
# Cells withwout Nuclear Vesicles are removed
# Cells with multiple Nuclear Vesiscle are likey duplicated (to each vesicle Row)
CellNucVes <- merge(CellM, VesiclesNucPOS, by = c("ExpGrp","ExpGrpCellID"))
print("Merge Cell and Nuclear Vesicles Confirmation:")
print(paste("CellNucVes Entries:", length(CellNucVes$ExpGrp), "Nuc Spkl Sum:", 
            sum(Nucleus$Nucleus.Number.of.Vesicles.VesicleType.Vesicles.Paraspeckle...Value)))
print("")


# Create Cyto Cell/Ves numbers
CellCytoVesLAB <- aggregate(CellCytoVes$ExpGrp , list(CellCytoVes$ExpGrpCellID), unique)
colnames(CellCytoVesLAB) <- c("ExpGrpCellID", "ExpGrp")

CellCytoVesNoA <- 
  aggregate(CellCytoVes$Vesicles.Paraspeckle.Location.in.Cytoplasm...Value, 
            list(CellCytoVes$ExpGrpCellID), sum)
colnames(CellCytoVesNoA) <- c("ExpGrpCellID", "Number of Cytoplasmic Speckles per cell (Cell)")
CellCytoVesNo <- merge(CellCytoVesNoA, CellCytoVesLAB, by = "ExpGrpCellID")

CellCytoVesVolA <- aggregate(CellCytoVes$Vesicles.Paraspeckle.Volume...Value, 
                             list(CellCytoVes$ExpGrpCellID), sum)
colnames(CellCytoVesVolA) <- c("ExpGrpCellID", "Volume of Cytoplasmic Speckles per cell (Cell)")
CellCytoVesVol <- merge(CellCytoVesVolA, CellCytoVesLAB, by = "ExpGrpCellID")

CellCytoSpklSumIntCH1A <- 
  aggregate(CellCytoVes$Vesicles.Paraspeckle.Intensity.Sum.Ch.1...Value, 
            list(CellCytoVes$ExpGrpCellID), sum)
colnames(CellCytoSpklSumIntCH1A) <- c("ExpGrpCellID", 
                                      "Int Sum  Cytoplasmic Speckles per cell (Cell) - CH1")
CellCytoSpklSumIntCH1 <- merge(CellCytoSpklSumIntCH1A, CellCytoVesLAB, by = "ExpGrpCellID")

CellCytoSpklSumIntCH2A <- 
  aggregate(CellCytoVes$Vesicles.Paraspeckle.Intensity.Sum.Ch.2...Value, 
            list(CellCytoVes$ExpGrpCellID), sum)
colnames(CellCytoSpklSumIntCH2A) <- c("ExpGrpCellID", 
                                      "Int Sum Cytoplasmic Speckles per cell (Cell) - CH2")
CellCytoSpklSumIntCH2 <- merge(CellCytoSpklSumIntCH2A, CellCytoVesLAB, by = "ExpGrpCellID")

CellCytoSpklSumIntCH3A <- 
  aggregate(CellCytoVes$Vesicles.Paraspeckle.Intensity.Sum.Ch.3...Value, 
            list(CellCytoVes$ExpGrpCellID), sum)
colnames(CellCytoSpklSumIntCH3A) <- c("ExpGrpCellID", 
                                      "Int Sum Cytoplasmic Speckles per cell (Cell) - CH3")
CellCytoSpklSumIntCH3 <- merge(CellCytoSpklSumIntCH3A, CellCytoVesLAB, by = "ExpGrpCellID")


# Create Nuc Cell/Ves numbers
CellNucVesLAB <- aggregate(CellNucVes$ExpGrp , list(CellNucVes$ExpGrpCellID), unique)
colnames(CellNucVesLAB) <- c("ExpGrpCellID", "ExpGrp")

CellNucVesNoA <- aggregate(CellNucVes$Vesicles.Paraspeckle.Location.in.Nucleus...Value, 
                           list(CellNucVes$ExpGrpCellID), sum)
colnames(CellNucVesNoA) <- c("ExpGrpCellID", "Number of Nuclear Speckles per cell (Cell)")
CellNucVesNo <- merge(CellNucVesNoA, CellNucVesLAB, by = "ExpGrpCellID")

CellNucVesVolA <- aggregate(CellNucVes$Vesicles.Paraspeckle.Volume...Value, 
                            list(CellNucVes$ExpGrpCellID), sum)
colnames(CellNucVesVolA) <- c("ExpGrpCellID", "Volume of Nuclear Speckles per cell (Cell)")
CellNucVesVol <- merge(CellNucVesVolA, CellNucVesLAB, by = "ExpGrpCellID")

CellNucSpklSumIntCH1A <- aggregate(CellNucVes$Vesicles.Paraspeckle.Intensity.Sum.Ch.1...Value, 
                                   list(CellNucVes$ExpGrpCellID), sum)
colnames(CellNucSpklSumIntCH1A) <- c("ExpGrpCellID", "Int Sum Nuclear Speckles per cell (Cell) - CH1")
CellNucSpklSumIntCH1 <- merge(CellNucSpklSumIntCH1A, CellNucVesLAB, by = "ExpGrpCellID")
CellNucSpklSumIntCH2A <- aggregate(CellNucVes$Vesicles.Paraspeckle.Intensity.Sum.Ch.2...Value, 
                                   list(CellNucVes$ExpGrpCellID), sum)
colnames(CellNucSpklSumIntCH2A) <- c("ExpGrpCellID", "Int Sum Nuclear Speckles per cell (Cell) - CH2")
CellNucSpklSumIntCH2 <- merge(CellNucSpklSumIntCH2A, CellNucVesLAB, by = "ExpGrpCellID")
CellNucSpklSumIntCH3A <- aggregate(CellNucVes$Vesicles.Paraspeckle.Intensity.Sum.Ch.3...Value, 
                                   list(CellNucVes$ExpGrpCellID), sum)
colnames(CellNucSpklSumIntCH3A) <- c("ExpGrpCellID", "Int Sum Nuclear Speckles per cell (Cell) - CH3")
CellNucSpklSumIntCH3 <- merge(CellNucSpklSumIntCH3A, CellNucVesLAB, by = "ExpGrpCellID")


# GM number of nuclear Speckles per cell (Nuclei)
AvNucNumFoci <- 
  aggregate(NucleusVPOS$Nucleus.Number.of.Vesicles.VesicleType.Vesicles.Paraspeckle...Value, 
            list(NucleusVPOS$ExpGrp), gm_mean)
colnames(AvNucNumFoci) <- c("ExpGrp", "GM number of nuclear Speckles per cell (Nuclei)")


# Calculate GLM Raitos - FociperCell (Nuclei)
# CallGLM("Values", "ExpGrps", "RefSample", "OutputFileName")
if (WDbname == "8C-S-PSPC1") {
  CallGLM(NucleusVPOS$'Nucleus.Number.of.Vesicles.VesicleType.Vesicles.Paraspeckle...Value', 
          NucleusVPOS$ExpGrp, 
          "GFP", 
          "GLM-FociperCell")
  CallGLM(NucleusVPOS$'Nucleus.Number.of.Vesicles.VesicleType.Vesicles.Paraspeckle...Value', 
          NucleusVPOS$ExpGrp, 
          "GFP-IMPa2-FL", 
          "GLM-FociperCell")
  CallGLM(NucleusVPOS$'Nucleus.Number.of.Vesicles.VesicleType.Vesicles.Paraspeckle...Value', 
          NucleusVPOS$ExpGrp, 
          "GFP-IMPa6-FL", 
          "GLM-FociperCell")
} else if (WDbname == "8C-C-PSPC1") {
  CallGLM(NucleusVPOS$'Nucleus.Number.of.Vesicles.VesicleType.Vesicles.Paraspeckle...Value', 
          NucleusVPOS$ExpGrp, 
          "GFP", 
          "GLM-FociperCell")
  CallGLM(NucleusVPOS$'Nucleus.Number.of.Vesicles.VesicleType.Vesicles.Paraspeckle...Value', 
          NucleusVPOS$ExpGrp, 
          "GFP-IMPa2-FL", 
          "GLM-FociperCell")
  CallGLM(NucleusVPOS$'Nucleus.Number.of.Vesicles.VesicleType.Vesicles.Paraspeckle...Value', 
          NucleusVPOS$ExpGrp, 
          "GFP-IMPa4-FL", 
          "GLM-FociperCell")
  CallGLM(NucleusVPOS$'Nucleus.Number.of.Vesicles.VesicleType.Vesicles.Paraspeckle...Value', 
          NucleusVPOS$ExpGrp, 
          "GFP-IMPa6-FL", 
          "GLM-FociperCell")
} else if (WDbname == "8C-S-PSF") {
  CallGLM(NucleusVPOS$'Nucleus.Number.of.Vesicles.VesicleType.Vesicles.Paraspeckle...Value', 
          NucleusVPOS$ExpGrp, 
          "GFP", 
          "GLM-FociperCell")
  CallGLM(NucleusVPOS$'Nucleus.Number.of.Vesicles.VesicleType.Vesicles.Paraspeckle...Value', 
          NucleusVPOS$ExpGrp, 
          "GFP-IMPa2-FL", 
          "GLM-FociperCell")
  CallGLM(NucleusVPOS$'Nucleus.Number.of.Vesicles.VesicleType.Vesicles.Paraspeckle...Value', 
          NucleusVPOS$ExpGrp, 
          "GFP-IMPa4-FL", 
          "GLM-FociperCell")
  CallGLM(NucleusVPOS$'Nucleus.Number.of.Vesicles.VesicleType.Vesicles.Paraspeckle...Value', 
          NucleusVPOS$ExpGrp, 
          "GFP-IMPa6-FL", 
          "GLM-FociperCell")
}

# GM number of cytoplasmic speckles Speckles per cell (Cell)
AvCellCytoNumFoci <- aggregate(CellCytoVesNo$`Number of Cytoplasmic Speckles per cell (Cell)`, 
                               list(CellCytoVesNo$ExpGrp), gm_mean)
colnames(AvCellCytoNumFoci) <- c("ExpGrp", "GM number of cytoplasmic speckles Speckles per cell (Cell)")

# GM number of nuclear Speckles per cell (Cell)
AvCellNucNumFoci <- aggregate(CellNucVesNo$`Number of Nuclear Speckles per cell (Cell)`, 
                              list(CellNucVesNo$ExpGrp), gm_mean)
colnames(AvCellNucNumFoci) <- c("ExpGrp", "GM number of nuclear Speckles per cell (Cell)")


# GM Sum volume of nuclear Speckles per cell (Cell)
AvNucSumSpklVol <- aggregate(CellNucVesVol$`Volume of Nuclear Speckles per cell (Cell)`, 
                             list(CellNucVesVol$ExpGrp), gm_mean)
colnames(AvNucSumSpklVol) <- c("ExpGrp", "GM Sum volume of nuclear Speckles per cell (Cell)")


# Calculate GLM Raitos - SumVolFociperCell (Cell)
# CallGLM("Values", "ExpGrps", "RefSample", "OutputFileName")
if (WDbname == "8C-S-PSPC1") {
  CallGLM(CellNucVesVol$`Volume of Nuclear Speckles per cell (Cell)`, 
          CellNucVesVol$ExpGrp, 
          "GFP", 
          "GLM-SumVolFociperCell")
  CallGLM(CellNucVesVol$`Volume of Nuclear Speckles per cell (Cell)`, 
          CellNucVesVol$ExpGrp, 
          "GFP-IMPa2-FL", 
          "GLM-SumVolFociperCell")
  CallGLM(CellNucVesVol$`Volume of Nuclear Speckles per cell (Cell)`, 
          CellNucVesVol$ExpGrp, 
          "GFP-IMPa6-FL", 
          "GLM-SumVolFociperCell")
} else if (WDbname == "8C-C-PSPC1") {
  CallGLM(CellNucVesVol$`Volume of Nuclear Speckles per cell (Cell)`, 
          CellNucVesVol$ExpGrp, 
          "GFP", 
          "GLM-SumVolFociperCell")
  CallGLM(CellNucVesVol$`Volume of Nuclear Speckles per cell (Cell)`, 
          CellNucVesVol$ExpGrp, 
          "GFP-IMPa2-FL", 
          "GLM-SumVolFociperCell")
  CallGLM(CellNucVesVol$`Volume of Nuclear Speckles per cell (Cell)`, 
          CellNucVesVol$ExpGrp, 
          "GFP-IMPa4-FL", 
          "GLM-SumVolFociperCell")
  CallGLM(CellNucVesVol$`Volume of Nuclear Speckles per cell (Cell)`, 
          CellNucVesVol$ExpGrp, 
          "GFP-IMPa6-FL", 
          "GLM-SumVolFociperCell")
} else if (WDbname == "8C-S-PSF") {
  CallGLM(CellNucVesVol$`Volume of Nuclear Speckles per cell (Cell)`, 
          CellNucVesVol$ExpGrp, 
          "GFP", 
          "GLM-SumVolFociperCell")
  CallGLM(CellNucVesVol$`Volume of Nuclear Speckles per cell (Cell)`, 
          CellNucVesVol$ExpGrp, 
          "GFP-IMPa2-FL", 
          "GLM-SumVolFociperCell")
  CallGLM(CellNucVesVol$`Volume of Nuclear Speckles per cell (Cell)`, 
          CellNucVesVol$ExpGrp, 
          "GFP-IMPa4-FL", 
          "GLM-SumVolFociperCell")
  CallGLM(CellNucVesVol$`Volume of Nuclear Speckles per cell (Cell)`, 
          CellNucVesVol$ExpGrp, 
          "GFP-IMPa6-FL", 
          "GLM-SumVolFociperCell")
}


# GM Sum volume of cytoplasmic Speckles per cell (Cell)
AvCytoSumSpklVol <- aggregate(CellCytoVesVol$`Volume of Cytoplasmic Speckles per cell (Cell)`, 
                              list(CellCytoVesVol$ExpGrp), gm_mean)
colnames(AvCytoSumSpklVol) <- c("ExpGrp", "GM Sum volume of cytoplasmic Speckles per cell (Cell)")


# GM Sum Nuclear Speckle Int per Cell (Cell) - Ch1
AvNucSpklSumIntCH1 <- 
  aggregate(CellNucSpklSumIntCH1$`Int Sum Nuclear Speckles per cell (Cell) - CH1`, 
            list(CellNucSpklSumIntCH1$ExpGrp), gm_mean)
colnames(AvNucSpklSumIntCH1) <- c("ExpGrp", "GM Sum Nuclear Speckle Int per Cell (Cell) - Ch1")


# Calculate GLM Raitos - SumFociIntperCell (Cell)
# CallGLM("Values", "ExpGrps", "RefSample", "OutputFileName")
if (WDbname == "8C-S-PSPC1") {
  CallGLM(CellNucSpklSumIntCH1$`Int Sum Nuclear Speckles per cell (Cell) - CH1`, 
          CellNucSpklSumIntCH1$ExpGrp, 
          "GFP", 
          "GLM-SumFociIntperCell")
  CallGLM(CellNucSpklSumIntCH1$`Int Sum Nuclear Speckles per cell (Cell) - CH1`, 
          CellNucSpklSumIntCH1$ExpGrp, 
          "GFP-IMPa2-FL", 
          "GLM-SumFociIntperCell")
  CallGLM(CellNucSpklSumIntCH1$`Int Sum Nuclear Speckles per cell (Cell) - CH1`, 
          CellNucSpklSumIntCH1$ExpGrp, 
          "GFP-IMPa6-FL", 
          "GLM-SumFociIntperCell")
} else if (WDbname == "8C-C-PSPC1") {
  CallGLM(CellNucSpklSumIntCH1$`Int Sum Nuclear Speckles per cell (Cell) - CH1`, 
          CellNucSpklSumIntCH1$ExpGrp, 
          "GFP", 
          "GLM-SumFociIntperCell")
  CallGLM(CellNucSpklSumIntCH1$`Int Sum Nuclear Speckles per cell (Cell) - CH1`, 
          CellNucSpklSumIntCH1$ExpGrp, 
          "GFP-IMPa2-FL", 
          "GLM-SumFociIntperCell")
  CallGLM(CellNucSpklSumIntCH1$`Int Sum Nuclear Speckles per cell (Cell) - CH1`, 
          CellNucSpklSumIntCH1$ExpGrp, 
          "GFP-IMPa4-FL", 
          "GLM-SumFociIntperCell")
  CallGLM(CellNucSpklSumIntCH1$`Int Sum Nuclear Speckles per cell (Cell) - CH1`, 
          CellNucSpklSumIntCH1$ExpGrp, 
          "GFP-IMPa6-FL", 
          "GLM-SumFociIntperCell")
} else if (WDbname == "8C-S-PSF") {
  CallGLM(CellNucSpklSumIntCH1$`Int Sum Nuclear Speckles per cell (Cell) - CH1`, 
          CellNucSpklSumIntCH1$ExpGrp, 
          "GFP", 
          "GLM-SumFociIntperCell")
  CallGLM(CellNucSpklSumIntCH1$`Int Sum Nuclear Speckles per cell (Cell) - CH1`, 
          CellNucSpklSumIntCH1$ExpGrp, 
          "GFP-IMPa2-FL", 
          "GLM-SumFociIntperCell")
  CallGLM(CellNucSpklSumIntCH1$`Int Sum Nuclear Speckles per cell (Cell) - CH1`, 
          CellNucSpklSumIntCH1$ExpGrp, 
          "GFP-IMPa4-FL", 
          "GLM-SumFociIntperCell")
  CallGLM(CellNucSpklSumIntCH1$`Int Sum Nuclear Speckles per cell (Cell) - CH1`, 
          CellNucSpklSumIntCH1$ExpGrp, 
          "GFP-IMPa6-FL", 
          "GLM-SumFociIntperCell")
}


# GM Sum Nuclear Speckle Int per Cell (Cell) - Ch2
AvNucSpklSumIntCH2 <- 
  aggregate(CellNucSpklSumIntCH2$`Int Sum Nuclear Speckles per cell (Cell) - CH2`, 
            list(CellNucSpklSumIntCH1$ExpGrp), gm_mean)
colnames(AvNucSpklSumIntCH2) <- c("ExpGrp", "GM Sum Nuclear Speckle Int per Cell (Cell) - Ch2")
# GM Sum Nuclear Speckle Int per Cell (Cell) - Ch3
AvNucSpklSumIntCH3 <- 
  aggregate(CellNucSpklSumIntCH3$`Int Sum Nuclear Speckles per cell (Cell) - CH3`, 
            list(CellNucSpklSumIntCH1$ExpGrp), gm_mean)
colnames(AvNucSpklSumIntCH3) <- c("ExpGrp", "GM Sum Nuclear Speckle Int per Cell (Cell) - Ch3")

AvNucSpklSumInt <- AvNucSpklSumIntCH1
AvNucSpklSumInt <- merge(AvNucSpklSumInt, AvNucSpklSumIntCH2, by = "ExpGrp")
AvNucSpklSumInt <- merge(AvNucSpklSumInt, AvNucSpklSumIntCH3, by = "ExpGrp")


# GM Sum Cytoplasmic Speckle Int per Cell (Cell) - Ch1
AvCellCytoSpklSumIntCH1 <- 
  aggregate(CellCytoSpklSumIntCH1$`Int Sum  Cytoplasmic Speckles per cell (Cell) - CH1`, 
            list(CellCytoSpklSumIntCH1$ExpGrp), gm_mean)
colnames(AvCellCytoSpklSumIntCH1) <- c("ExpGrp", "GM Sum Cytoplasmic Speckle Int per Cell (Cell) - Ch1")
# GM Sum Cytoplasmic Speckle Int per Cell (Cell) - Ch2
AvCellCytoSpklSumIntCH2 <- 
  aggregate(CellCytoSpklSumIntCH2$`Int Sum Cytoplasmic Speckles per cell (Cell) - CH2`, 
            list(CellCytoSpklSumIntCH1$ExpGrp), gm_mean)
colnames(AvCellCytoSpklSumIntCH2) <- c("ExpGrp", "GM Sum Cytoplasmic Speckle Int per Cell (Cell) - Ch2")
# GM Sum Cytoplasmic Speckle Int per Cell (Cell) - Ch3
AvCellCytoSpklSumIntCH3 <- 
  aggregate(CellCytoSpklSumIntCH3$`Int Sum Cytoplasmic Speckles per cell (Cell) - CH3`, 
            list(CellCytoSpklSumIntCH1$ExpGrp), gm_mean)
colnames(AvCellCytoSpklSumIntCH3) <- c("ExpGrp", "GM Sum Cytoplasmic Speckle Int per Cell (Cell) - Ch3")

AvCellCytoSpklSumInt <- AvCellCytoSpklSumIntCH1
AvCellCytoSpklSumInt <- merge(AvCellCytoSpklSumInt, AvCellCytoSpklSumIntCH2, by = "ExpGrp")
AvCellCytoSpklSumInt <- merge(AvCellCytoSpklSumInt, AvCellCytoSpklSumIntCH3, by = "ExpGrp")


# **************************************************************************************************
print("PER SPECKLE")
# **************************************************************************************************

# GM Nuclear Speckle Volume
AvNucSpklVol <-  aggregate(VesiclesNucPOS$Vesicles.Paraspeckle.Volume...Value, 
                           list(VesiclesNucPOS$ExpGrp), gm_mean)
colnames(AvNucSpklVol) <- c("ExpGrp", "GM Nuclear Speckle Volume")


# Calculate GEE Raitos - VolperFoci (Cell)
# CallGEE <- function(Values, ExpGrp, IDvar, RefSample, OutputFileName)
if (WDbname == "8C-S-PSPC1") {
  CallGEE(VesiclesNucPOS$Vesicles.Paraspeckle.Volume...Value, 
          VesiclesNucPOS$ExpGrp, 
          VesiclesNucPOS$ExpGrpCellID,  
          "GFP", 
          "GEE-VolperFoci")
  CallGEE(VesiclesNucPOS$Vesicles.Paraspeckle.Volume...Value, 
          VesiclesNucPOS$ExpGrp, 
          VesiclesNucPOS$ExpGrpCellID,  
          "GFP-IMPa2-FL", 
          "GEE-VolperFoci")
  CallGEE(VesiclesNucPOS$Vesicles.Paraspeckle.Volume...Value, 
          VesiclesNucPOS$ExpGrp, 
          VesiclesNucPOS$ExpGrpCellID,  
          "GFP-IMPa6-FL", 
          "GEE-VolperFoci")
} else if (WDbname == "8C-C-PSPC1") {
  CallGEE(VesiclesNucPOS$Vesicles.Paraspeckle.Volume...Value, 
          VesiclesNucPOS$ExpGrp, 
          VesiclesNucPOS$ExpGrpCellID,  
          "GFP", 
          "GEE-VolperFoci")
  CallGEE(VesiclesNucPOS$Vesicles.Paraspeckle.Volume...Value, 
          VesiclesNucPOS$ExpGrp, 
          VesiclesNucPOS$ExpGrpCellID,  
          "GFP-IMPa2-FL", 
          "GEE-VolperFoci")
  CallGEE(VesiclesNucPOS$Vesicles.Paraspeckle.Volume...Value, 
          VesiclesNucPOS$ExpGrp, 
          VesiclesNucPOS$ExpGrpCellID,  
          "GFP-IMPa4-FL", 
          "GEE-VolperFoci")
  CallGEE(VesiclesNucPOS$Vesicles.Paraspeckle.Volume...Value, 
          VesiclesNucPOS$ExpGrp, 
          VesiclesNucPOS$ExpGrpCellID,  
          "GFP-IMPa6-FL", 
          "GEE-VolperFoci")
} else if (WDbname == "8C-S-PSF") {
  CallGEE(VesiclesNucPOS$Vesicles.Paraspeckle.Volume...Value, 
          VesiclesNucPOS$ExpGrp, 
          VesiclesNucPOS$ExpGrpCellID,  
          "GFP", 
          "GEE-VolperFoci")
  CallGEE(VesiclesNucPOS$Vesicles.Paraspeckle.Volume...Value, 
          VesiclesNucPOS$ExpGrp, 
          VesiclesNucPOS$ExpGrpCellID,  
          "GFP-IMPa2-FL", 
          "GEE-VolperFoci")
  CallGEE(VesiclesNucPOS$Vesicles.Paraspeckle.Volume...Value, 
          VesiclesNucPOS$ExpGrp, 
          VesiclesNucPOS$ExpGrpCellID,  
          "GFP-IMPa4-FL", 
          "GEE-VolperFoci")
  CallGEE(VesiclesNucPOS$Vesicles.Paraspeckle.Volume...Value, 
          VesiclesNucPOS$ExpGrp, 
          VesiclesNucPOS$ExpGrpCellID,  
          "GFP-IMPa6-FL", 
          "GEE-VolperFoci")
}


# GM Nuclear Speckle Int - Ch1
AvNucSpklIntMkrCH1 <- aggregate(VesiclesNucPOS$Vesicles.Paraspeckle.Intensity.Mean.Ch.1...Value, 
                                list(VesiclesNucPOS$ExpGrp), gm_mean)
colnames(AvNucSpklIntMkrCH1) <- c("ExpGrp", "GM Nuclear Speckle Int - Ch1")


# Calculate GEE Raitos - AvIntperFoci (Cell)
# CallGEE <- function(Values, ExpGrp, IDvar, RefSample, OutputFileName)
if (WDbname == "8C-S-PSPC1") {
  CallGEE(VesiclesNucPOS$Vesicles.Paraspeckle.Intensity.Mean.Ch.1...Value, 
          VesiclesNucPOS$ExpGrp, 
          VesiclesNucPOS$ExpGrpCellID,  
          "GFP", 
          "GEE-AvIntperFoci")
  CallGEE(VesiclesNucPOS$Vesicles.Paraspeckle.Intensity.Mean.Ch.1...Value, 
          VesiclesNucPOS$ExpGrp, 
          VesiclesNucPOS$ExpGrpCellID,  
          "GFP-IMPa2-FL", 
          "GEE-AvIntperFoci")
  CallGEE(VesiclesNucPOS$Vesicles.Paraspeckle.Intensity.Mean.Ch.1...Value, 
          VesiclesNucPOS$ExpGrp, 
          VesiclesNucPOS$ExpGrpCellID,  
          "GFP-IMPa6-FL", 
          "GEE-AvIntperFoci")
} else if (WDbname == "8C-C-PSPC1") {
  CallGEE(VesiclesNucPOS$Vesicles.Paraspeckle.Intensity.Mean.Ch.1...Value, 
          VesiclesNucPOS$ExpGrp, 
          VesiclesNucPOS$ExpGrpCellID,  
          "GFP", 
          "GEE-AvIntperFoci")
  CallGEE(VesiclesNucPOS$Vesicles.Paraspeckle.Intensity.Mean.Ch.1...Value, 
          VesiclesNucPOS$ExpGrp, 
          VesiclesNucPOS$ExpGrpCellID,  
          "GFP-IMPa2-FL", 
          "GEE-AvIntperFoci")
  CallGEE(VesiclesNucPOS$Vesicles.Paraspeckle.Intensity.Mean.Ch.1...Value, 
          VesiclesNucPOS$ExpGrp, 
          VesiclesNucPOS$ExpGrpCellID,  
          "GFP-IMPa4-FL", 
          "GEE-AvIntperFoci")
  CallGEE(VesiclesNucPOS$Vesicles.Paraspeckle.Intensity.Mean.Ch.1...Value, 
          VesiclesNucPOS$ExpGrp, 
          VesiclesNucPOS$ExpGrpCellID,  
          "GFP-IMPa6-FL", 
          "GEE-AvIntperFoci")
} else if (WDbname == "8C-S-PSF") {
  CallGEE(VesiclesNucPOS$Vesicles.Paraspeckle.Intensity.Mean.Ch.1...Value, 
          VesiclesNucPOS$ExpGrp, 
          VesiclesNucPOS$ExpGrpCellID,  
          "GFP", 
          "GEE-AvIntperFoci")
  CallGEE(VesiclesNucPOS$Vesicles.Paraspeckle.Intensity.Mean.Ch.1...Value, 
          VesiclesNucPOS$ExpGrp, 
          VesiclesNucPOS$ExpGrpCellID,  
          "GFP-IMPa2-FL", 
          "GEE-AvIntperFoci")
  CallGEE(VesiclesNucPOS$Vesicles.Paraspeckle.Intensity.Mean.Ch.1...Value, 
          VesiclesNucPOS$ExpGrp, 
          VesiclesNucPOS$ExpGrpCellID,  
          "GFP-IMPa4-FL", 
          "GEE-AvIntperFoci")
  CallGEE(VesiclesNucPOS$Vesicles.Paraspeckle.Intensity.Mean.Ch.1...Value, 
          VesiclesNucPOS$ExpGrp, 
          VesiclesNucPOS$ExpGrpCellID,  
          "GFP-IMPa6-FL", 
          "GEE-AvIntperFoci")
}


# GM Nuclear Speckle Int - Ch2
AvNucSpklIntMkrCH2 <- aggregate(VesiclesNucPOS$Vesicles.Paraspeckle.Intensity.Mean.Ch.2...Value, 
                                list(VesiclesNucPOS$ExpGrp), gm_mean)
colnames(AvNucSpklIntMkrCH2) <- c("ExpGrp", "GM Nuclear Speckle Int - Ch2")

# GM Nuclear Speckle Int - Ch3
AvNucSpklIntMkrCH3 <- aggregate(VesiclesNucPOS$Vesicles.Paraspeckle.Intensity.Mean.Ch.3...Value, 
                                list(VesiclesNucPOS$ExpGrp), gm_mean)
colnames(AvNucSpklIntMkrCH3) <- c("ExpGrp", "GM Nuclear Speckle Int - Ch3")

# GM Sum Nuclear Speckle Int - Ch1
AvNucSpklSumMrkIntCH1 <- aggregate(VesiclesNucPOS$Vesicles.Paraspeckle.Intensity.Sum.Ch.1...Value, 
                                   list(VesiclesNucPOS$ExpGrp), gm_mean)
colnames(AvNucSpklSumMrkIntCH1) <- c("ExpGrp", "GM Sum Nuclear Speckle Int - Ch1")


# Calculate GEE Raitos - SumIntperFoci (Cell)
# CallGEE <- function(Values, ExpGrp, IDvar, RefSample, OutputFileName)
if (WDbname == "8C-S-PSPC1") {
  CallGEE(VesiclesNucPOS$Vesicles.Paraspeckle.Intensity.Sum.Ch.1...Value, 
          VesiclesNucPOS$ExpGrp, 
          VesiclesNucPOS$ExpGrpCellID,  
          "GFP", 
          "GEE-SumIntperFoci")
  CallGEE(VesiclesNucPOS$Vesicles.Paraspeckle.Intensity.Sum.Ch.1...Value, 
          VesiclesNucPOS$ExpGrp, 
          VesiclesNucPOS$ExpGrpCellID,  
          "GFP-IMPa2-FL", 
          "GEE-SumIntperFoci")
  CallGEE(VesiclesNucPOS$Vesicles.Paraspeckle.Intensity.Sum.Ch.1...Value, 
          VesiclesNucPOS$ExpGrp, 
          VesiclesNucPOS$ExpGrpCellID,  
          "GFP-IMPa6-FL", 
          "GEE-SumIntperFoci")
} else if (WDbname == "8C-C-PSPC1") {
  CallGEE(VesiclesNucPOS$Vesicles.Paraspeckle.Intensity.Sum.Ch.1...Value, 
          VesiclesNucPOS$ExpGrp, 
          VesiclesNucPOS$ExpGrpCellID,  
          "GFP", 
          "GEE-SumIntperFoci")
  CallGEE(VesiclesNucPOS$Vesicles.Paraspeckle.Intensity.Sum.Ch.1...Value, 
          VesiclesNucPOS$ExpGrp, 
          VesiclesNucPOS$ExpGrpCellID,  
          "GFP-IMPa2-FL", 
          "GEE-SumIntperFoci")
  CallGEE(VesiclesNucPOS$Vesicles.Paraspeckle.Intensity.Sum.Ch.1...Value, 
          VesiclesNucPOS$ExpGrp, 
          VesiclesNucPOS$ExpGrpCellID,  
          "GFP-IMPa4-FL", 
          "GEE-SumIntperFoci")
  CallGEE(VesiclesNucPOS$Vesicles.Paraspeckle.Intensity.Sum.Ch.1...Value, 
          VesiclesNucPOS$ExpGrp, 
          VesiclesNucPOS$ExpGrpCellID,  
          "GFP-IMPa6-FL", 
          "GEE-SumIntperFoci")
} else if (WDbname == "8C-S-PSF") {
  CallGEE(VesiclesNucPOS$Vesicles.Paraspeckle.Intensity.Sum.Ch.1...Value, 
          VesiclesNucPOS$ExpGrp, 
          VesiclesNucPOS$ExpGrpCellID,  
          "GFP", 
          "GEE-SumIntperFoci")
  CallGEE(VesiclesNucPOS$Vesicles.Paraspeckle.Intensity.Sum.Ch.1...Value, 
          VesiclesNucPOS$ExpGrp, 
          VesiclesNucPOS$ExpGrpCellID,  
          "GFP-IMPa2-FL", 
          "GEE-SumIntperFoci")
  CallGEE(VesiclesNucPOS$Vesicles.Paraspeckle.Intensity.Sum.Ch.1...Value, 
          VesiclesNucPOS$ExpGrp, 
          VesiclesNucPOS$ExpGrpCellID,  
          "GFP-IMPa4-FL", 
          "GEE-SumIntperFoci")
  CallGEE(VesiclesNucPOS$Vesicles.Paraspeckle.Intensity.Sum.Ch.1...Value, 
          VesiclesNucPOS$ExpGrp, 
          VesiclesNucPOS$ExpGrpCellID,  
          "GFP-IMPa6-FL", 
          "GEE-SumIntperFoci")
}


# GM Sum Nuclear Speckle Int - Ch2
AvNucSpklSumMrkIntCH2 <- aggregate(VesiclesNucPOS$Vesicles.Paraspeckle.Intensity.Sum.Ch.2...Value, 
                                   list(VesiclesNucPOS$ExpGrp), gm_mean)
colnames(AvNucSpklSumMrkIntCH2) <- c("ExpGrp", "GM Sum Nuclear Speckle Int - Ch2")

# GM Sum Nuclear Speckle Int - Ch3
AvNucSpklSumMrkIntCH3 <- aggregate(VesiclesNucPOS$Vesicles.Paraspeckle.Intensity.Sum.Ch.3...Value, 
                                   list(VesiclesNucPOS$ExpGrp), gm_mean)
colnames(AvNucSpklSumMrkIntCH3) <- c("ExpGrp", "GM Sum Nuclear Speckle Int - Ch3")


# GM Cytoplasmic Speckle Volume
AvCytoSpklVol <- aggregate(CellCytoVes$Vesicles.Paraspeckle.Volume...Value, 
                           list(CellCytoVes$ExpGrp), gm_mean)
colnames(AvCytoSpklVol) <- c("ExpGrp", "GM Cytoplasmic Speckle Volume")

# GM Cytoplasmic Speckle Int - Ch1
AvCytoSpklIntMkrCH1 <- aggregate(CellCytoVes$Vesicles.Paraspeckle.Intensity.Mean.Ch.1...Value, 
                                 list(CellCytoVes$ExpGrp), gm_mean)
colnames(AvCytoSpklIntMkrCH1) <- c("ExpGrp", "GM Cytoplasmic Speckle Int - Ch1")

# GM Cytoplasmic Speckle Int - Ch2
AvCytoSpklIntMkrCH2 <- aggregate(CellCytoVes$Vesicles.Paraspeckle.Intensity.Mean.Ch.2...Value, 
                                 list(CellCytoVes$ExpGrp), gm_mean)
colnames(AvCytoSpklIntMkrCH2) <- c("ExpGrp", "GM Cytoplasmic Speckle Int - Ch2")

# GM Cytoplasmic Speckle Int - Ch3
AvCytoSpklIntMkrCH3 <- aggregate(CellCytoVes$Vesicles.Paraspeckle.Intensity.Mean.Ch.3...Value, 
                                 list(CellCytoVes$ExpGrp), gm_mean)
colnames(AvCytoSpklIntMkrCH3) <- c("ExpGrp", "GM Cytoplasmic Speckle Int - Ch3")

# GM Sum Cytoplasmic Speckle Int - Ch1
AvCytoSpklSumMrkIntCH1 <- aggregate(CellCytoVes$Vesicles.Paraspeckle.Intensity.Sum.Ch.1...Value, 
                                    list(CellCytoVes$ExpGrp), gm_mean)
colnames(AvCytoSpklSumMrkIntCH1) <- c("ExpGrp", "GM Sum Cytoplasmic Speckle Int - Ch1")

# GM Sum Cytoplasmic Speckle Int - Ch2
AvCytoSpklSumMrkIntCH2 <- aggregate(CellCytoVes$Vesicles.Paraspeckle.Intensity.Sum.Ch.2...Value, 
                                    list(CellCytoVes$ExpGrp), gm_mean)
colnames(AvCytoSpklSumMrkIntCH2) <- c("ExpGrp", "GM Sum Cytoplasmic Speckle Int - Ch2")

# GM Sum Cytoplasmic Speckle Int - Ch3
AvCytoSpklSumMrkIntCH3 <- aggregate(CellCytoVes$Vesicles.Paraspeckle.Intensity.Sum.Ch.3...Value, 
                                    list(CellCytoVes$ExpGrp), gm_mean)
colnames(AvCytoSpklSumMrkIntCH3) <- c("ExpGrp", "GM Sum Cytoplasmic Speckle Int - Ch3")


# **************************************************************************************************
print("Round numbers")
# **************************************************************************************************

if (GMwith95CI == FALSE) {
  
  # Round PerExpGroup Stats to 3 significant figures
  NumNucs[,2] <- NumNucs[,2] # Dont Round/Sig
  NumPosNucs[,2] <- NumPosNucs[,2] # Dont Round/Sig
  NumNegNucs[,2] <- NumNegNucs[,2] # Dont Round/Sig
  PercentPosNucs[,2] <- PercentPosNucs[,2]
  NucNumSpeckles[,2] <- NucNumSpeckles[,2] # Dont Round/Sig
  NumCells[,2] <- signif(NumCells[,2], digits = 3) 
  NumCytoPosCells[,2] <- NumCytoPosCells[,2] # Dont Round/Sig
  NumCytoNegCells[,2] <- NumCytoNegCells[,2] # Dont Round/Sig
  PercentCytoPosCells[,2] <- signif(PercentCytoPosCells[,2], digits = 3) 
  NumSpeckles[,2] <- NumSpeckles[,2] # Dont Round/Sig
  
  # Round PerCellNuc Stats to 3 significant figures
  AvCytoInt[,2] <- signif(AvCytoInt[,2], digits = 3) 
  AvCytoInt[,3] <- signif(AvCytoInt[,3], digits = 3) 
  AvCytoInt[,4] <- signif(AvCytoInt[,4], digits = 3) 
  AvNucInt[,2] <- signif(AvNucInt[,2], digits = 3)
  AvNucInt[,3] <- signif(AvNucInt[,3], digits = 3) 
  AvNucInt[,4] <- signif(AvNucInt[,4], digits = 3) 
  fNCInf[,2] <- signif(fNCInf[,2], digits = 3) 
  AvfNCInt[,2] <- signif(AvfNCInt[,2], digits = 3)
  AvfNCInt[,3] <- signif(AvfNCInt[,3], digits = 3) 
  AvfNCInt[,4] <- signif(AvfNCInt[,4], digits = 3) 
  CellMeanInt[,2] <- signif(CellMeanInt[,2], digits = 3)
  CellMeanInt[,3] <- signif(CellMeanInt[,3], digits = 3) 
  CellMeanInt[,4] <- signif(CellMeanInt[,4], digits = 3) 
  
  # Round PerFociCellNuc Stats to 3 significant figures
  AvNucNumFoci[,2] <- signif(AvNucNumFoci[,2], digits = 3) 
  AvCellNucNumFoci[,2] <- signif(AvCellNucNumFoci[,2], digits = 3) 
  AvCellCytoNumFoci[,2] <- signif(AvCellCytoNumFoci[,2], digits = 3) 
  AvNucSumSpklVol[,2] <- signif(AvNucSumSpklVol[,2], digits = 3) 
  AvCytoSumSpklVol[,2] <- signif(AvCytoSumSpklVol[,2], digits = 3) 
  AvNucSpklSumInt[,2] <- signif(AvNucSpklSumInt[,2], digits = 3)
  AvNucSpklSumInt[,3] <- signif(AvNucSpklSumInt[,3], digits = 3) 
  AvNucSpklSumInt[,4] <- signif(AvNucSpklSumInt[,4], digits = 3) 
  AvCellCytoSpklSumInt[,2] <- signif(AvCellCytoSpklSumInt[,2], digits = 3)
  AvCellCytoSpklSumInt[,3] <- signif(AvCellCytoSpklSumInt[,3], digits = 3) 
  AvCellCytoSpklSumInt[,4] <- signif(AvCellCytoSpklSumInt[,4], digits = 3) 
  
  # Round PerSpeckle Stats to 3 significant figures
  AvNucSpklVol[,2] <- signif(AvNucSpklVol[,2], digits = 3) 
  AvNucSpklIntMkrCH1[,2] <- signif(AvNucSpklIntMkrCH1[,2], digits = 3) 
  AvNucSpklIntMkrCH2[,2] <- signif(AvNucSpklIntMkrCH2[,2], digits = 3) 
  AvNucSpklIntMkrCH3[,2] <- signif(AvNucSpklIntMkrCH3[,2], digits = 3) 
  AvNucSpklSumMrkIntCH1[,2] <- signif(AvNucSpklSumMrkIntCH1[,2], digits = 3) 
  AvNucSpklSumMrkIntCH2[,2] <- signif(AvNucSpklSumMrkIntCH2[,2], digits = 3) 
  AvNucSpklSumMrkIntCH3[,2] <- signif(AvNucSpklSumMrkIntCH3[,2], digits = 3) 
  AvCytoSpklVol[,2] <- signif(AvCytoSpklVol[,2], digits = 3) 
  AvCytoSpklIntMkrCH1[,2] <- signif(AvCytoSpklIntMkrCH1[,2], digits = 3) 
  AvCytoSpklIntMkrCH2[,2] <- signif(AvCytoSpklIntMkrCH2[,2], digits = 3) 
  AvCytoSpklIntMkrCH3[,2] <- signif(AvCytoSpklIntMkrCH3[,2], digits = 3) 
  AvCytoSpklSumMrkIntCH1[,2] <- signif(AvCytoSpklSumMrkIntCH1[,2], digits = 3) 
  AvCytoSpklSumMrkIntCH2[,2] <- signif(AvCytoSpklSumMrkIntCH2[,2], digits = 3) 
  AvCytoSpklSumMrkIntCH3[,2] <- signif(AvCytoSpklSumMrkIntCH3[,2], digits = 3) 
  
}

# **************************************************************************************************
print("PRODUCE TABLE OUTPUTS")
# **************************************************************************************************

#Creat Base Tables with sort oder
PerExpGroup <- CellsSort
PerCellNuc <- CellsSort
PerFociCellNuc <- CellsSort
PerSpeckle <- CellsSort
MyTable <- CellsSort

# Make PerExpGroup StatsTable
PerExpGroup <- merge(PerExpGroup, NumNucs, by = "ExpGrp", all = TRUE)
PerExpGroup <- merge(PerExpGroup, NumPosNucs, by = "ExpGrp", all = TRUE)
PerExpGroup <- merge(PerExpGroup, NumNegNucs, by = "ExpGrp", all = TRUE)
PerExpGroup <- merge(PerExpGroup, PercentPosNucs, by = "ExpGrp", all = TRUE)
PerExpGroup <- merge(PerExpGroup, NucNumSpeckles, by = "ExpGrp", all = TRUE)
PerExpGroup <- merge(PerExpGroup, NumCells, by = "ExpGrp", all = TRUE)
PerExpGroup <- merge(PerExpGroup, NumCytoPosCells, by = "ExpGrp", all = TRUE)
PerExpGroup <- merge(PerExpGroup, NumCytoNegCells, by = "ExpGrp", all = TRUE)
PerExpGroup <- merge(PerExpGroup, PercentCytoPosCells, by = "ExpGrp", all = TRUE)
PerExpGroup <- merge(PerExpGroup, NumSpeckles, by = "ExpGrp", all = TRUE)
PerExpGroup <- PerExpGroup[order(PerExpGroup$SortOrder), ]

# Make PerCellNuc StatsTable
PerCellNuc <- merge(PerCellNuc, AvCytoInt, by = "ExpGrp", all = TRUE)
PerCellNuc <- merge(PerCellNuc, AvNucInt, by = "ExpGrp", all = TRUE)
PerCellNuc <- merge(PerCellNuc, fNCInf, by = "ExpGrp", all = TRUE)
PerCellNuc <- merge(PerCellNuc, AvfNCInt, by = "ExpGrp", all = TRUE)
PerCellNuc <- merge(PerCellNuc, CellMeanInt, by = "ExpGrp", all = TRUE)
PerCellNuc <- PerCellNuc[order(PerCellNuc$SortOrder), ]

# Make PerFociCellNuc StatsTable
PerFociCellNuc <- merge(PerFociCellNuc, AvNucNumFoci, by = "ExpGrp", all = TRUE)
PerFociCellNuc <- merge(PerFociCellNuc, AvCellNucNumFoci, by = "ExpGrp", all = TRUE)
PerFociCellNuc <- merge(PerFociCellNuc, AvCellCytoNumFoci, by = "ExpGrp", all = TRUE)
PerFociCellNuc <- merge(PerFociCellNuc, AvNucSumSpklVol, by = "ExpGrp", all = TRUE)
PerFociCellNuc <- merge(PerFociCellNuc, AvCytoSumSpklVol, by = "ExpGrp", all = TRUE)
PerFociCellNuc <- merge(PerFociCellNuc, AvNucSpklSumInt, by = "ExpGrp", all = TRUE)
PerFociCellNuc <- merge(PerFociCellNuc, AvCellCytoSpklSumInt, by = "ExpGrp", all = TRUE)
PerFociCellNuc <- PerFociCellNuc[order(PerFociCellNuc$SortOrder), ]

# Make PerSpeckle StatsTable
PerSpeckle <- merge(PerSpeckle, AvNucSpklVol, by = "ExpGrp", all = TRUE)
PerSpeckle <- merge(PerSpeckle, AvNucSpklIntMkrCH1, by = "ExpGrp", all = TRUE)
PerSpeckle <- merge(PerSpeckle, AvNucSpklIntMkrCH2, by = "ExpGrp", all = TRUE)
PerSpeckle <- merge(PerSpeckle, AvNucSpklIntMkrCH3, by = "ExpGrp", all = TRUE)
PerSpeckle <- merge(PerSpeckle, AvNucSpklSumMrkIntCH1, by = "ExpGrp", all = TRUE)
PerSpeckle <- merge(PerSpeckle, AvNucSpklSumMrkIntCH2, by = "ExpGrp", all = TRUE)
PerSpeckle <- merge(PerSpeckle, AvNucSpklSumMrkIntCH3, by = "ExpGrp", all = TRUE)
PerSpeckle <- merge(PerSpeckle, AvCytoSpklVol, by = "ExpGrp", all = TRUE)
PerSpeckle <- merge(PerSpeckle, AvCytoSpklIntMkrCH1, by = "ExpGrp", all = TRUE)
PerSpeckle <- merge(PerSpeckle, AvCytoSpklIntMkrCH2, by = "ExpGrp", all = TRUE)
PerSpeckle <- merge(PerSpeckle, AvCytoSpklIntMkrCH3, by = "ExpGrp", all = TRUE)
PerSpeckle <- merge(PerSpeckle, AvCytoSpklSumMrkIntCH1, by = "ExpGrp", all = TRUE)
PerSpeckle <- merge(PerSpeckle, AvCytoSpklSumMrkIntCH2, by = "ExpGrp", all = TRUE)
PerSpeckle <- merge(PerSpeckle, AvCytoSpklSumMrkIntCH3, by = "ExpGrp", all = TRUE)
PerSpeckle <- PerSpeckle[order(PerSpeckle$SortOrder), ]

# Combine the Sub-Tables
MyTable <- merge(MyTable, CountExImgs, by = "ExpGrp", all = TRUE)
MyTable <- merge(MyTable, CountGFPLimit, by = "ExpGrp", all = TRUE)
MyTable <- merge(MyTable, CountIMPLimit, by = "ExpGrp", all = TRUE)
MyTable <- merge(MyTable, PerExpGroup, by = c("ExpGrp","SortOrder"), all = TRUE)
MyTable <- merge(MyTable, PerCellNuc, by = c("ExpGrp","SortOrder"), all = TRUE)
MyTable <- merge(MyTable, PerFociCellNuc, by = c("ExpGrp","SortOrder"), all = TRUE)
MyTable <- merge(MyTable, PerSpeckle, by = c("ExpGrp","SortOrder"), all = TRUE)
MyTable <- MyTable[order(MyTable$SortOrder), ]


# Transpose DataFrames
TCountExImgs =  t(CountExImgs) #Transpose (To Matrix)
colnames(TCountExImgs) <- TCountExImgs[1,] # Colnames are first Row
TCountExImgs <- TCountExImgs[-1,] # Remove First Row
TCountExImgs <- as.data.frame(TCountExImgs) # Convert back to DataFrame

TCountGFPLimit =  t(CountGFPLimit) #Transpose (To Matrix)
colnames(TCountGFPLimit) <- TCountGFPLimit[1,] # Colnames are first Row
TCountGFPLimit <- TCountGFPLimit[-1,] # Remove First Row
TCountGFPLimit <- as.data.frame(TCountGFPLimit) # Convert back to DataFrame

TCountIMPLimit =  t(CountIMPLimit) #Transpose (To Matrix)
colnames(TCountIMPLimit) <- TCountIMPLimit[1,] # Colnames are first Row
TCountIMPLimit <- TCountIMPLimit[-1,] # Remove First Row
TCountIMPLimit <- as.data.frame(TCountIMPLimit) # Convert back to DataFrame

TPerExpGroup = t(PerExpGroup) #Transpose (To Matrix)
colnames(TPerExpGroup) <- TPerExpGroup[1,] # Colnames are first Row
TPerExpGroup <- TPerExpGroup[-1,] # Remove First Row
TPerExpGroup <- as.data.frame(TPerExpGroup) # Convert back to DataFrame

TPerCellNuc = t(PerCellNuc)
colnames(TPerCellNuc) <- TPerCellNuc[1,]
TPerCellNuc <- TPerCellNuc[-1,]
TPerCellNuc <- as.data.frame(TPerCellNuc)

TPerFociCellNuc = t(PerFociCellNuc)
colnames(TPerFociCellNuc) <- TPerFociCellNuc[1,]
TPerFociCellNuc <- TPerFociCellNuc[-1,]
TPerFociCellNuc <- as.data.frame(TPerFociCellNuc)

TPerSpeckle = t(PerSpeckle)
colnames(TPerSpeckle) <- TPerSpeckle[1,]
TPerSpeckle <- TPerSpeckle[-1,]
TPerSpeckle <- as.data.frame(TPerSpeckle)

TMyTable = t(MyTable)
colnames(TMyTable) <- TMyTable[1,]
TMyTable <- TMyTable[-1,]
TMyTable <- as.data.frame(TMyTable)


# Write the Stats Tables
write.csv(TCountExImgs, (file.path(".", outpath , "CountXYZExcludeCells.csv")))
write.csv(TCountGFPLimit, (file.path(".", outpath , "CountGFPExcludeCells.csv")))
write.csv(TCountIMPLimit, (file.path(".", outpath , "CountIMPExcludeCells.csv")))
write.csv(TPerExpGroup, (file.path(".", outpath , "1PerExpGroup.csv")))
write.csv(TPerCellNuc, (file.path(".", outpath , "2PerCellNuc.csv")))
write.csv(TPerFociCellNuc, (file.path(".", outpath , "3PerFociCellNuc.csv")))
write.csv(TPerSpeckle, (file.path(".", outpath , "4PerSpeckle.csv")))

write.csv(TMyTable, (file.path(".", outpath , "_StatsTable.csv")))

# Odds Ratios
write.csv(OddsRatioTable, (file.path(".", outpath , "OddsRatios.csv")))


# **************************************************************************************************
print("DRAW GRAPHS")
# **************************************************************************************************

# http://www.statmethods.net/advgraphs/ggplot2.html
# http://www.cookbook-r.com/Graphs/Axes_(ggplot2)/
# http://www.statmethods.net/advgraphs/layout.html
# http://brazenly.blogspot.com.au/2014/04/r-playing-with-themes-of-graph-using.html

# Define Graph Theme
MyPlotTheme = theme(plot.title = element_text(size = rel(2), face = "bold", colour = "#009966"),
                    axis.title.x = element_text(size = rel(2)),
                    axis.text.x  = element_text(angle = 90, vjust = 0.5, hjust = 1.0, size = rel(2), colour = "#999999"),
                    axis.title.y = element_text(size = rel(2)),
                    axis.text.y  = element_text(vjust = 0.5, hjust = 0.5, size = rel(1.5), colour = "#999999"),
                    legend.position = "none")

MyBasePlotTheme = theme_bw()

# -----=====****************************** GFP-IMPa Samples ******************************=====-----
if (WDbname == "8C-S-PSPC1" | WDbname == "8C-C-PSPC1" | WDbname == "8C-S-PSF") {


  
# -----=====***** % Cells (Nuclei) Positive for Speckles *****=====-----
  PercentPosNucs_DataPreLim <- PercentPosNucs
  PercentPosNucs_DataPreLim$`% Cells (Nuclei) Negative for Speckles` <- 
    (100 - PercentPosNucs_DataPreLim$`% Cells (Nuclei) Positive for Speckles`)
  PercentPosNucs_DataPreLim <- merge(PercentPosNucs_DataPreLim, NumPosNucs, by = "ExpGrp")
  PercentPosNucs_DataPreLim <- merge(PercentPosNucs_DataPreLim, NumNegNucs, by = "ExpGrp")
  PercentPosNucs_DataPreLim <- merge(PercentPosNucs_DataPreLim, NumNucs, by = "ExpGrp")
  colnames(PercentPosNucs_DataPreLim) <- c("ExpGrp", 
                                           "% Cells (Nuclei) Positive for Speckles",
                                           "% Cells (Nuclei) Negative for Speckles",
                                           "Number Cells (Nuclei) +VE for Speckles", 
                                           "Number Cells (Nuclei) -VE for Speckles", 
                                           "Number of Cells (Nuclei)")
  PercentPosNucs_Data <- melt(PercentPosNucs_DataPreLim,
                              id.vars = c("ExpGrp", "Number of Cells (Nuclei)"),
                              measure.vars = c("% Cells (Nuclei) Positive for Speckles", 
                                             "% Cells (Nuclei) Negative for Speckles"))
  PercentPosNucs_Data <- subset(PercentPosNucs_Data, ExpGrp != "ALL-GFP")
  PercentPosNucs_Data <- subset(PercentPosNucs_Data, ExpGrp != "ALL-GFP-C")
  PercentPosNucs_Data <- subset(PercentPosNucs_Data, ExpGrp != "Not-Trans")
  PercentPosNucs_Data <- subset(PercentPosNucs_Data, ExpGrp != "Mock")
  PercentPosNucs_Data <- subset(PercentPosNucs_Data, ExpGrp != "GFP-1")
  PercentPosNucs_Data <- subset(PercentPosNucs_Data, ExpGrp != "GFP-2")
  PercentPosNucs_Data <- subset(PercentPosNucs_Data, ExpGrp != "Not-Trans-C")
  PercentPosNucs_Data <- subset(PercentPosNucs_Data, ExpGrp != "Mock-C")
  PercentPosNucs_Data <- subset(PercentPosNucs_Data, ExpGrp != "GFP-VOID")
  PercentPosNucs_Data <- subset(PercentPosNucs_Data, ExpGrp != "GFP-VOID-C")
  if (WDbname == "8C-S-PSPC1") {
    PercentPosNucs_Data <- subset(PercentPosNucs_Data, ExpGrp != "GFP-IMPa4-IBB")
  }
  
  XaxisLabel = ""
  # Set Y-Axis Labels
  if (WDbname == "8C-S-PSPC1") {
    YaxisLabel = expression("% Foci +VE Cells"[" "])
  } else if (WDbname == "8C-C-PSPC1") {
    YaxisLabel = expression("% Foci +VE Cells"[" "])
  } else if (WDbname == "8C-S-PSF") {
    YaxisLabel = expression("% Foci +VE Cells"[" "])
  } else {
    YaxisLabel = expression("% Foci +VE Cells"[" "])
  }
  TitleLabel = ""
  
  # Look up ExpGrp Colours
  PercentPosNucs_Data$ExpGrpColour <- ConvExpGrp2Colour(PercentPosNucs_Data$ExpGrp)
  # Because this is a bar chart, make second half of list grey (-VE)!
  PercentPosNucs_Data$ExpGrpColour[((length(PercentPosNucs_Data$ExpGrpColour)/2) + 1):length(PercentPosNucs_Data$ExpGrpColour)] <- ConvExpGrp2Colour("Unkown")
  PercentPosNucs_Data$ExpGrpColour <- as.factor(PercentPosNucs_Data$ExpGrpColour)
  
  
  PercentPosNucs_Graph <- 
    ggplot(PercentPosNucs_Data,
           aes(x = ExpGrp, y = value, fill = PercentPosNucs_Data$ExpGrpColour )) +
    geom_bar(stat = "identity") + 
    scale_fill_manual(values = levels(PercentPosNucs_Data$ExpGrpColour)) +
    labs(x = XaxisLabel,
         y = YaxisLabel,
         title = TitleLabel)
  
  MyPlotMods <- theme(axis.text.y  = element_text(angle = 90, vjust = 0.5, hjust = 0.5))
  
  # Apply Theme and Save graphs to file
  PercentPosNucs_Graph <- PercentPosNucs_Graph + MyBasePlotTheme + MyPlotTheme + MyPlotMods
  ggsave(filename = (file.path(".", outpath , "PercentFoci+VE.pdf")), plot = PercentPosNucs_Graph,
         width = 7, height = 7)
  PercentPosNucs_Graph

  
  
  
# -----=====***** FncCh1 by ExpGrp *****=====-----
  fNCIntCh1_Data <- CellNuc
  fNCIntCh1_Data <- subset(fNCIntCh1_Data, ExpGrp != "ALL-GFP")
  fNCIntCh1_Data <- subset(fNCIntCh1_Data, ExpGrp != "ALL-GFP-C")
  fNCIntCh1_Data <- subset(fNCIntCh1_Data, ExpGrp != "Not-Trans")
  fNCIntCh1_Data <- subset(fNCIntCh1_Data, ExpGrp != "Mock")
  fNCIntCh1_Data <- subset(fNCIntCh1_Data, ExpGrp != "GFP-1")
  fNCIntCh1_Data <- subset(fNCIntCh1_Data, ExpGrp != "GFP-2")
  fNCIntCh1_Data <- subset(fNCIntCh1_Data, ExpGrp != "Not-Trans-C")
  fNCIntCh1_Data <- subset(fNCIntCh1_Data, ExpGrp != "Mock-C")
  fNCIntCh1_Data <- subset(fNCIntCh1_Data, ExpGrp != "GFP-VOID")
  fNCIntCh1_Data <- subset(fNCIntCh1_Data, ExpGrp != "GFP-VOID-C")
  if (WDbname == "8C-S-PSPC1") {
    fNCIntCh1_Data <- subset(fNCIntCh1_Data, ExpGrp != "GFP-IMPa4-IBB")
  }
  fNCIntCh1_Data <- subset(fNCIntCh1_Data, fNCIntCh1 != Inf)
  
  XaxisLabel = ""
    # Set Y-Axis Labels
  if (WDbname == "8C-S-PSPC1") {
    YaxisLabel = expression("PSPC1 F"["n/c"])
  } else if (WDbname == "8C-C-PSPC1") {
    YaxisLabel = expression("DsRed2-PSPC1 F"["n/c"])
  } else if (WDbname == "8C-S-PSF") {
    YaxisLabel = expression("PSF F"["n/c"])
  } else {
    YaxisLabel = expression("F"["n/c"])
  }
  TitleLabel = ""
  
  # Look up ExpGrp Colours
  fNCIntCh1_Data$ExpGrpColour <- ConvExpGrp2Colour(fNCIntCh1_Data$ExpGrp)
  fNCIntCh1_Data$ExpGrpColour <- as.factor(fNCIntCh1_Data$ExpGrpColour)

  fNCIntCh1_Graph <- 
    ggplot(fNCIntCh1_Data,
           aes(x = ExpGrp,
               y = fNCIntCh1)) + 
    labs(x = XaxisLabel,
         y = YaxisLabel,
         title = TitleLabel) +
    scale_y_log10() +
    geom_jitter(position = position_jitter(height = 0),
                aes(colour = fNCIntCh1_Data$ExpGrpColour)) +
    scale_color_manual(values = levels(fNCIntCh1_Data$ExpGrpColour)) +
    geom_boxplot(outlier.shape = NA, #avoid plotting outliers twice
                 width = 0.4)
  
  if (WDbname == "8C-S-PSPC1") {
    fNCIntCh1_Graph <- fNCIntCh1_Graph + 
      scale_y_log10(breaks = c(1, 2, 4, 8, 16)) +
      coord_cartesian(ylim = c(0.8, 20))
  } else if (WDbname == "8C-C-PSPC1") {
    fNCIntCh1_Graph <- fNCIntCh1_Graph + 
      scale_y_log10(breaks = c(1, 2, 4, 8, 16)) +
      coord_cartesian(ylim = c(0.8, 20))
  } else if (WDbname == "8C-S-PSF") {
    fNCIntCh1_Graph <- fNCIntCh1_Graph + 
      scale_y_log10(breaks = c(1, 2, 4, 8, 16)) +
      coord_cartesian(ylim = c(0.8, 20))
  }
  

  MyPlotMods <- theme(axis.text.y  = element_text(angle = 90, vjust = 0.5, hjust = 0.5))
  
  # Apply Theme and Save graphs to file
  fNCIntCh1_Graph <- fNCIntCh1_Graph + MyBasePlotTheme + MyPlotTheme + MyPlotMods
  ggsave(filename = (file.path(".", outpath , "FncCh1.pdf")), plot = fNCIntCh1_Graph,
         width = 7, height = 7)
  fNCIntCh1_Graph
  
  
  
  
# -----=====***** FociPerCell by ExpGrp *****=====-----
  AvNucNumFoci_Data <- NucleusVPOS
  AvNucNumFoci_Data <- subset(AvNucNumFoci_Data, ExpGrp != "ALL-GFP")
  AvNucNumFoci_Data <- subset(AvNucNumFoci_Data, ExpGrp != "ALL-GFP-C")
  AvNucNumFoci_Data <- subset(AvNucNumFoci_Data, ExpGrp != "Not-Trans")
  AvNucNumFoci_Data <- subset(AvNucNumFoci_Data, ExpGrp != "Mock")
  AvNucNumFoci_Data <- subset(AvNucNumFoci_Data, ExpGrp != "GFP-1")
  AvNucNumFoci_Data <- subset(AvNucNumFoci_Data, ExpGrp != "GFP-2")
  AvNucNumFoci_Data <- subset(AvNucNumFoci_Data, ExpGrp != "Not-Trans-C")
  AvNucNumFoci_Data <- subset(AvNucNumFoci_Data, ExpGrp != "Mock-C")
  AvNucNumFoci_Data <- subset(AvNucNumFoci_Data, ExpGrp != "GFP-VOID")
  AvNucNumFoci_Data <- subset(AvNucNumFoci_Data, ExpGrp != "GFP-VOID-C")
  if (WDbname == "8C-S-PSPC1") {
    AvNucNumFoci_Data <- subset(AvNucNumFoci_Data, ExpGrp != "GFP-IMPa4-IBB")
  }

  XaxisLabel = ""
  # Set Y-Axis Labels
  if (WDbname == "8C-S-PSPC1") {
    YaxisLabel = expression("PSPC1 Foci / Cell"[" "])
  } else if (WDbname == "8C-C-PSPC1") {
    YaxisLabel = expression("PSPC1 Foci / Cell"[" "])
  } else if (WDbname == "8C-S-PSF") {
    YaxisLabel = expression("PSF Foci / Cell"[" "])
  } else {
    YaxisLabel = expression("Foci / Cell"[" "])
  }
  TitleLabel = ""
  
  # Look up ExpGrp Colours
  AvNucNumFoci_Data$ExpGrpColour <- ConvExpGrp2Colour(AvNucNumFoci_Data$ExpGrp)
  AvNucNumFoci_Data$ExpGrpColour <- as.factor(AvNucNumFoci_Data$ExpGrpColour)
  
  AvNucNumFoci_Graph <- 
    ggplot(AvNucNumFoci_Data,
           aes(x = ExpGrp,
               y = Nucleus.Number.of.Vesicles.VesicleType.Vesicles.Paraspeckle...Value)) + 
    labs(x = XaxisLabel,
         y = YaxisLabel,
         title = TitleLabel) +
    scale_y_log10() +
    geom_jitter(position = position_jitter(height = 0),
                aes(colour = AvNucNumFoci_Data$ExpGrpColour)) +
    scale_color_manual(values = levels(AvNucNumFoci_Data$ExpGrpColour)) +
    geom_boxplot(outlier.shape = NA, #avoid plotting outliers twice
                 width = 0.4)
  
  if (WDbname == "8C-S-PSPC1") {
    AvNucNumFoci_Graph <- AvNucNumFoci_Graph + 
      scale_y_log10(breaks = c(1, 10, 100)) +
      coord_cartesian(ylim = c(0.9, 900))
  } else if (WDbname == "8C-C-PSPC1") {
    AvNucNumFoci_Graph <- AvNucNumFoci_Graph + 
      scale_y_log10(breaks = c(1, 10, 100)) +
      coord_cartesian(ylim = c(0.9, 900))
  } else if (WDbname == "8C-S-PSF") {
    AvNucNumFoci_Graph <- AvNucNumFoci_Graph + 
      scale_y_log10(breaks = c(1, 10, 100)) +
      coord_cartesian(ylim = c(0.9, 900))
  }
  
  MyPlotMods <- theme(axis.text.y  = element_text(angle = 90, vjust = 0.5, hjust = 0.5))
  
  # Apply Theme and Save graphs to file
  AvNucNumFoci_Graph <- AvNucNumFoci_Graph + MyBasePlotTheme + MyPlotTheme + MyPlotMods
  ggsave(filename = (file.path(".", outpath , "FociPerCell.pdf")), plot = AvNucNumFoci_Graph,
         width = 7, height = 7)
  AvNucNumFoci_Graph
  
  

  # -----=====***** SumFociIntPerCell by ExpGrp *****=====-----
  SumFociIntPerCell_Data <- CellNucSpklSumIntCH1
  SumFociIntPerCell_Data <- subset(SumFociIntPerCell_Data, ExpGrp != "ALL-GFP")
  SumFociIntPerCell_Data <- subset(SumFociIntPerCell_Data, ExpGrp != "ALL-GFP-C")
  SumFociIntPerCell_Data <- subset(SumFociIntPerCell_Data, ExpGrp != "Not-Trans")
  SumFociIntPerCell_Data <- subset(SumFociIntPerCell_Data, ExpGrp != "Mock")
  SumFociIntPerCell_Data <- subset(SumFociIntPerCell_Data, ExpGrp != "GFP-1")
  SumFociIntPerCell_Data <- subset(SumFociIntPerCell_Data, ExpGrp != "GFP-2")
  SumFociIntPerCell_Data <- subset(SumFociIntPerCell_Data, ExpGrp != "Not-Trans-C")
  SumFociIntPerCell_Data <- subset(SumFociIntPerCell_Data, ExpGrp != "Mock-C")
  SumFociIntPerCell_Data <- subset(SumFociIntPerCell_Data, ExpGrp != "GFP-VOID")
  SumFociIntPerCell_Data <- subset(SumFociIntPerCell_Data, ExpGrp != "GFP-VOID-C")
  if (WDbname == "8C-S-PSPC1") {
    SumFociIntPerCell_Data <- subset(SumFociIntPerCell_Data, ExpGrp != "GFP-IMPa4-IBB")
  }
  
  XaxisLabel = ""
  # Set Y-Axis Labels
  if (WDbname == "8C-S-PSPC1") {
    YaxisLabel = expression("Sum Foci PSPC1 / Cell"[" "])
  } else if (WDbname == "8C-C-PSPC1") {
    YaxisLabel = expression("Sum Foci PSPC1 / Cell"[" "])
  } else if (WDbname == "8C-S-PSF") {
    YaxisLabel = expression("Sum Foci PSF / Cell"[" "])
  } else {
    YaxisLabel = expression("Sum Foci Int / Cell"[" "])
  }
  TitleLabel = ""
  
  # Look up ExpGrp Colours
  SumFociIntPerCell_Data$ExpGrpColour <- ConvExpGrp2Colour(SumFociIntPerCell_Data$ExpGrp)
  SumFociIntPerCell_Data$ExpGrpColour <- as.factor(SumFociIntPerCell_Data$ExpGrpColour)
  
    SumFociIntPerCell_Graph <- 
    ggplot(SumFociIntPerCell_Data,
           aes(x = ExpGrp,
               y = `Int Sum Nuclear Speckles per cell (Cell) - CH1`)) + 
    labs(x = XaxisLabel,
         y = YaxisLabel,
         title = TitleLabel) +
#    scale_y_log10() +
    geom_jitter(position = position_jitter(height = 0),
                aes(colour = SumFociIntPerCell_Data$ExpGrpColour)) +
      scale_color_manual(values = levels(SumFociIntPerCell_Data$ExpGrpColour)) +
      geom_boxplot(outlier.shape = NA, #avoid plotting outliers twice
                 width = 0.4)

  if (WDbname == "8C-S-PSPC1") {
    SumFociIntPerCell_Graph <- SumFociIntPerCell_Graph + 
      scale_y_log10(breaks = c(100, 1000, 10000, 100000, 1000000), labels = Scientific_Labels) +
      coord_cartesian(ylim = c(50, 3500000))
  } else if (WDbname == "8C-C-PSPC1") {
    SumFociIntPerCell_Graph <- SumFociIntPerCell_Graph + 
      scale_y_log10(breaks = c(100, 1000, 10000, 100000, 1000000), labels = Scientific_Labels) +
      coord_cartesian(ylim = c(50, 3500000))
  } else if (WDbname == "8C-S-PSF") {
    SumFociIntPerCell_Graph <- SumFociIntPerCell_Graph + 
      scale_y_log10(breaks = c(100, 1000, 10000, 100000, 1000000), labels = Scientific_Labels) +
      coord_cartesian(ylim = c(50, 3500000))
  } 

  MyPlotMods <- theme(axis.text.y  = element_text(angle = 90, vjust = 0.5, hjust = 0.5))

  
  # Apply Theme and Save graphs to file
  SumFociIntPerCell_Graph <- SumFociIntPerCell_Graph + MyBasePlotTheme + MyPlotTheme + MyPlotMods
  ggsave(filename = (file.path(".", outpath , "SumFociIntPerCell.pdf")), plot = SumFociIntPerCell_Graph,
         width = 7, height = 7)
  SumFociIntPerCell_Graph  
  

  
  # -----=====***** SumFociIntPerFoci by ExpGrp *****=====-----
  SumFociIntPerFoci_Data <- VesiclesNucPOS
  SumFociIntPerFoci_Data <- subset(SumFociIntPerFoci_Data, ExpGrp != "ALL-GFP")
  SumFociIntPerFoci_Data <- subset(SumFociIntPerFoci_Data, ExpGrp != "ALL-GFP-C")
  SumFociIntPerFoci_Data <- subset(SumFociIntPerFoci_Data, ExpGrp != "Not-Trans")
  SumFociIntPerFoci_Data <- subset(SumFociIntPerFoci_Data, ExpGrp != "Mock")
  SumFociIntPerFoci_Data <- subset(SumFociIntPerFoci_Data, ExpGrp != "GFP-1")
  SumFociIntPerFoci_Data <- subset(SumFociIntPerFoci_Data, ExpGrp != "GFP-2")
  SumFociIntPerFoci_Data <- subset(SumFociIntPerFoci_Data, ExpGrp != "Not-Trans-C")
  SumFociIntPerFoci_Data <- subset(SumFociIntPerFoci_Data, ExpGrp != "Mock-C")
  SumFociIntPerFoci_Data <- subset(SumFociIntPerFoci_Data, ExpGrp != "GFP-VOID")
  SumFociIntPerFoci_Data <- subset(SumFociIntPerFoci_Data, ExpGrp != "GFP-VOID-C")
  if (WDbname == "8C-S-PSPC1") {
    SumFociIntPerFoci_Data <- subset(SumFociIntPerFoci_Data, ExpGrp != "GFP-IMPa4-IBB")
  }
  
  XaxisLabel = ""
  # Set Y-Axis Labels
  if (WDbname == "8C-S-PSPC1") {
    YaxisLabel = expression("Sum Foci PSPC1 / Foci"[" "])
  } else if (WDbname == "8C-C-PSPC1") {
    YaxisLabel = expression("Sum Foci PSPC1 / Foci"[" "])
  } else if (WDbname == "8C-S-PSF") {
    YaxisLabel = expression("Sum Foci PSF / Foci"[" "])
  } else {
    YaxisLabel = expression("Sum Foci Int / Foci"[" "])
  }
  TitleLabel = ""
  
  # Look up ExpGrp Colours
  SumFociIntPerFoci_Data$ExpGrpColour <- ConvExpGrp2Colour(SumFociIntPerFoci_Data$ExpGrp)
  SumFociIntPerFoci_Data$ExpGrpColour <- as.factor(SumFociIntPerFoci_Data$ExpGrpColour)
  
  SumFociIntPerFoci_Graph <- 
    ggplot(SumFociIntPerFoci_Data,
           aes(x = ExpGrp,
               y = Vesicles.Paraspeckle.Intensity.Sum.Ch.1...Value)) + 
    labs(x = XaxisLabel,
         y = YaxisLabel,
         title = TitleLabel) +
    scale_y_log10() +
    geom_jitter(position = position_jitter(height = 0),
                aes(colour = SumFociIntPerFoci_Data$ExpGrpColour)) +
    scale_color_manual(values = levels(SumFociIntPerFoci_Data$ExpGrpColour)) +
    geom_boxplot(outlier.shape = NA, #avoid plotting outliers twice
                 width = 0.4)
  
  if (WDbname == "8C-S-PSPC1") {
    SumFociIntPerFoci_Graph <- SumFociIntPerFoci_Graph + 
      scale_y_log10(breaks = c(100, 1000, 10000), labels = comma) +
      coord_cartesian(ylim = c(50, 200000))
  } else if (WDbname == "8C-C-PSPC1") {
    SumFociIntPerFoci_Graph <- SumFociIntPerFoci_Graph + 
      scale_y_log10(breaks = c(100, 1000, 10000), labels = comma) +
      coord_cartesian(ylim = c(50, 200000))
  } else if (WDbname == "8C-S-PSF") {
    SumFociIntPerFoci_Graph <- SumFociIntPerFoci_Graph + 
      scale_y_log10(breaks = c(100, 1000, 10000), labels = comma) +
      coord_cartesian(ylim = c(50, 200000))
  } 
  
  MyPlotMods <- theme(axis.text.y  = element_text(angle = 90, vjust = 0.5, hjust = 0.5))
  
  # Apply Theme and Save graphs to file
  SumFociIntPerFoci_Graph <- SumFociIntPerFoci_Graph + MyBasePlotTheme + MyPlotTheme + MyPlotMods
  ggsave(filename = (file.path(".", outpath , "SumFociIntPerFoci.pdf")), plot = SumFociIntPerFoci_Graph,
         width = 7, height = 7)
  SumFociIntPerFoci_Graph  
  
  
    
} # -----=====****************************** siRNA Samples ******************************=====-----


# -----=====***** Graph fNCIntCh1 by ExpGrp - CUT *****=====-----

if (WDbname == "8C1-siRNA-IMPa2-PSF" | WDbname == "8C1-siRNA-IMPa2-PSPC1" | 
    WDbname == "8C1-siRNA-IMPa4-PSF" | WDbname == "8C1-siRNA-IMPa4-PSPC1" | 
    WDbname == "8C2-siRNA-IMPa2-PSF" | WDbname == "8C2-siRNA-IMPa2-PSPC1" | 
    WDbname == "8C2-siRNA-IMPa4-PSF" | WDbname == "8C2-siRNA-IMPa4-PSPC1") {
  fNCIntCh1_Data <- CellNuc
  fNCIntCh1_Data <- subset(fNCIntCh1_Data, ExpGrp != "ALL-CTRLS")
  fNCIntCh1_Data <- subset(fNCIntCh1_Data, ExpGrp != "siRNA-IMPa2-10-R")
  fNCIntCh1_Data <- subset(fNCIntCh1_Data, ExpGrp != "siRNA-IMPa2-25-R")
  fNCIntCh1_Data <- subset(fNCIntCh1_Data, ExpGrp != "siRNA-IMPa4-10-R")
  fNCIntCh1_Data <- subset(fNCIntCh1_Data, ExpGrp != "siRNA-IMPa4-25-R")
  fNCIntCh1_Data <- subset(fNCIntCh1_Data, ExpGrp != "siRNA-SC-10-R")
  fNCIntCh1_Data <- subset(fNCIntCh1_Data, ExpGrp != "siRNA-SC-25-R")
  fNCIntCh1_Data <- subset(fNCIntCh1_Data, ExpGrp != "siRNA-IMPa2-10")
  fNCIntCh1_Data <- subset(fNCIntCh1_Data, ExpGrp != "siRNA-IMPa2-25")
  fNCIntCh1_Data <- subset(fNCIntCh1_Data, ExpGrp != "siRNA-IMPa4-10")
  fNCIntCh1_Data <- subset(fNCIntCh1_Data, ExpGrp != "siRNA-IMPa4-25")
  fNCIntCh1_Data <- subset(fNCIntCh1_Data, ExpGrp != "siRNA-SC-10")
  fNCIntCh1_Data <- subset(fNCIntCh1_Data, ExpGrp != "siRNA-SC-25")
#  fNCIntCh1_Data <- subset(fNCIntCh1_Data, ExpGrp != "MT")
#  fNCIntCh1_Data <- subset(fNCIntCh1_Data, ExpGrp != "NT")
  fNCIntCh1_Data <- subset(fNCIntCh1_Data, fNCIntCh1 != Inf) # Remove any Infinate Values
  
  # Set X-Axis Labels
  if (WDbname == "8C1-siRNA-IMPa2-PSF" | WDbname == "8C1-siRNA-IMPa2-PSPC1" | 
      WDbname == "8C2-siRNA-IMPa2-PSF" | WDbname == "8C2-siRNA-IMPa2-PSPC1") {
    XaxisLabel = expression(paste("IMP", alpha, "2 Intensity" ))
  } else if (WDbname == "8C1-siRNA-IMPa4-PSF" | WDbname == "8C1-siRNA-IMPa4-PSPC1" | 
             WDbname == "8C2-siRNA-IMPa4-PSF" | WDbname == "8C2-siRNA-IMPa4-PSPC1") {
    XaxisLabel = expression(paste("IMP", alpha, "4 Intensity" ))
  } else {
    XaxisLabel = expression(paste("IMP", alpha, " Intensity" ))
  }
  
  # Set Y-Axis Labels
  if (WDbname == "8C1-siRNA-IMPa2-PSF" | WDbname == "8C1-siRNA-IMPa4-PSF" | 
      WDbname == "8C2-siRNA-IMPa2-PSF" | WDbname == "8C2-siRNA-IMPa4-PSF") {
    YaxisLabel = expression("PSF F"[n/c])
  } else if (WDbname == "8C1-siRNA-IMPa2-PSPC1" | WDbname == "8C1-siRNA-IMPa4-PSPC1" | 
             WDbname == "8C2-siRNA-IMPa2-PSPC1" | WDbname == "8C2-siRNA-IMPa4-PSPC1") {
    YaxisLabel = expression("PSPC1 F"[n/c])
  } else {
    YaxisLabel = expression("F"[n/c])
  }
  
  # Set Title Blank - Add this in InDesign
  TitleLabel = ""
  
  # Look up ExpGrp Colours
  fNCIntCh1_Data$ExpGrpColour <- ConvExpGrp2Colour(fNCIntCh1_Data$ExpGrp)
  fNCIntCh1_Data$ExpGrpColour <- as.factor(fNCIntCh1_Data$ExpGrpColour)

  fNCIntCh1_GraphC <- 
    ggplot(fNCIntCh1_Data,
           aes(x = Cell.Intensity.Mean.Ch.3...Value,
               y = fNCIntCh1)) + 
    labs(x = XaxisLabel,
         y = YaxisLabel,
         title = TitleLabel) +
    # Set Colours
    geom_point(aes(colour = fNCIntCh1_Data$ExpGrpColour)) +
    scale_color_manual(values = levels(fNCIntCh1_Data$ExpGrpColour)) +
    # Add Trend Line
    geom_smooth(method = lm)
  
  # Set Plot Limits
  if (WDbname == "8C1-siRNA-IMPa2-PSPC1" | WDbname == "8C2-siRNA-IMPa2-PSPC1") {
    fNCIntCh1_GraphC <- fNCIntCh1_GraphC + 
      scale_x_continuous(breaks = seq(0, 225, 50)) +
      scale_y_continuous(breaks = seq(0, 14, 3)) +
      coord_cartesian(xlim = c(0, 225), ylim = c(0, 14))
  } else if (WDbname == "8C1-siRNA-IMPa4-PSPC1" | WDbname == "8C2-siRNA-IMPa4-PSPC1") {
    fNCIntCh1_GraphC <- fNCIntCh1_GraphC + 
      scale_x_continuous(breaks = seq(0, 180, 40)) +
      scale_y_continuous(breaks = seq(0, 14, 3)) +
      coord_cartesian(xlim = c(0, 180), ylim = c(0, 14))
  } else if (WDbname == "8C1-siRNA-IMPa2-PSF" | WDbname == "8C2-siRNA-IMPa2-PSF") {
    fNCIntCh1_GraphC <- fNCIntCh1_GraphC + 
      scale_x_continuous(breaks = seq(0, 225, 50)) +
      scale_y_continuous(breaks = seq(0, 25, 5)) +
      coord_cartesian(xlim = c(0, 225), ylim = c(0, 25))
  } else if (WDbname == "8C1-siRNA-IMPa4-PSF" | WDbname == "8C2-siRNA-IMPa4-PSF") {
    fNCIntCh1_GraphC <- fNCIntCh1_GraphC + 
      scale_x_continuous(breaks = seq(0, 175, 50)) +
      scale_y_continuous(breaks = seq(0, 25, 5)) +
      coord_cartesian(xlim = c(0, 175), ylim = c(0, 25))
  }
  
  # Calculate Correlation Coefficient
  corx = fNCIntCh1_Data$Cell.Intensity.Mean.Ch.3...Value
  cory = fNCIntCh1_Data$fNCIntCh1
  CorCo <- cor(corx, cory)
  print(c("Correlation Coefficient: ", round(CorCo, 3)))
  write(round(CorCo, 3), (file.path(".", outpath , "fNCIntCh1-Cut-CorCo.txt")))
  
  # Add Custom Plot Mods
  MyPlotMods <- theme(axis.text.x  = element_text(angle = 0, vjust = 0.5, hjust = 0.5, size = rel(2)),
                      axis.text.y  = element_text(size = rel(2)))

  # Apply Theme and Save graphs to file
  fNCIntCh1_GraphC <- fNCIntCh1_GraphC + MyBasePlotTheme + MyPlotTheme + MyPlotMods
  ggsave(filename = (file.path(".", outpath , "fNCIntCh1-Cut.pdf")), plot = fNCIntCh1_GraphC)
  fNCIntCh1_GraphC
}


# -----=====***** Graph fNCIntCh1 by ExpGrp - ALL *****=====-----

if (WDbname == "8C1-siRNA-IMPa2-PSF" | WDbname == "8C1-siRNA-IMPa2-PSPC1" | 
   WDbname == "8C1-siRNA-IMPa4-PSF" | WDbname == "8C1-siRNA-IMPa4-PSPC1" | 
   WDbname == "8C2-siRNA-IMPa2-PSF" | WDbname == "8C2-siRNA-IMPa2-PSPC1" | 
   WDbname == "8C2-siRNA-IMPa4-PSF" | WDbname == "8C2-siRNA-IMPa4-PSPC1") {
  fNCIntCh1_Data <- CellNuc
  fNCIntCh1_Data <- subset(fNCIntCh1_Data, ExpGrp != "ALL-CTRLS")
  fNCIntCh1_Data <- subset(fNCIntCh1_Data, ExpGrp != "siRNA-IMPa2-10-R")
  fNCIntCh1_Data <- subset(fNCIntCh1_Data, ExpGrp != "siRNA-IMPa2-25-R")
  fNCIntCh1_Data <- subset(fNCIntCh1_Data, ExpGrp != "siRNA-IMPa4-10-R")
  fNCIntCh1_Data <- subset(fNCIntCh1_Data, ExpGrp != "siRNA-IMPa4-25-R")
  fNCIntCh1_Data <- subset(fNCIntCh1_Data, ExpGrp != "siRNA-SC-10-R")
  fNCIntCh1_Data <- subset(fNCIntCh1_Data, ExpGrp != "siRNA-SC-25-R")
  fNCIntCh1_Data <- subset(fNCIntCh1_Data, fNCIntCh1 != Inf) # Remove any Infinate Values
  
  # Set X-Axis Labels
  if (WDbname == "8C1-siRNA-IMPa2-PSF" | WDbname == "8C1-siRNA-IMPa2-PSPC1" | 
     WDbname == "8C2-siRNA-IMPa2-PSF" | WDbname == "8C2-siRNA-IMPa2-PSPC1") {
       XaxisLabel = expression(paste("IMP", alpha, "2 Intensity" ))
  } else if (WDbname == "8C1-siRNA-IMPa4-PSF" | WDbname == "8C1-siRNA-IMPa4-PSPC1" | 
             WDbname == "8C2-siRNA-IMPa4-PSF" | WDbname == "8C2-siRNA-IMPa4-PSPC1") {
    XaxisLabel = expression(paste("IMP", alpha, "4 Intensity" ))
  } else {
    XaxisLabel = expression(paste("IMP", alpha, " Intensity" ))
  }
  
  # Set Y-Axis Labels
  if (WDbname == "8C1-siRNA-IMPa2-PSF" | WDbname == "8C1-siRNA-IMPa4-PSF" | 
     WDbname == "8C2-siRNA-IMPa2-PSF" | WDbname == "8C2-siRNA-IMPa4-PSF") {
    YaxisLabel = expression("PSF F"[n/c])
  } else if (WDbname == "8C1-siRNA-IMPa2-PSPC1" | WDbname == "8C1-siRNA-IMPa4-PSPC1" | 
            WDbname == "8C2-siRNA-IMPa2-PSPC1" | WDbname == "8C2-siRNA-IMPa4-PSPC1") {
    YaxisLabel = expression("PSPC1 F"[n/c])
  } else {
    YaxisLabel = expression("F"[n/c])
  }
  
  # Set Title Blank - Add this in InDesign
  TitleLabel = ""
  
  # Look up ExpGrp Colours
  fNCIntCh1_Data$ExpGrpColour <- ConvExpGrp2Colour(fNCIntCh1_Data$ExpGrp)
  fNCIntCh1_Data$ExpGrpColour <- as.factor(fNCIntCh1_Data$ExpGrpColour)

    fNCIntCh1_Graph <- 
    ggplot(fNCIntCh1_Data,
           aes(x = Cell.Intensity.Mean.Ch.3...Value,
               y = fNCIntCh1)) + 
    labs(x = XaxisLabel,
         y = YaxisLabel,
         title = TitleLabel) +
      
    # Set Colours
    geom_point(aes(colour = fNCIntCh1_Data$ExpGrpColour)) +
    scale_color_manual(values = levels(fNCIntCh1_Data$ExpGrpColour)) +

    # Add Trend Line
    geom_smooth(method = lm)

  # Set Plot Limits
  if (WDbname == "8C1-siRNA-IMPa2-PSPC1" | WDbname == "8C2-siRNA-IMPa2-PSPC1") {
    fNCIntCh1_GraphC <- fNCIntCh1_Graph + 
      scale_x_continuous(breaks = seq(0, 225, 50)) +
      scale_y_continuous(breaks = seq(0, 14, 3)) +
      coord_cartesian(xlim = c(0,255), ylim = c(0, 14))
  } else if (WDbname == "8C1-siRNA-IMPa4-PSPC1" | WDbname == "8C2-siRNA-IMPa4-PSPC1") {
    fNCIntCh1_GraphC <- fNCIntCh1_Graph + 
      scale_x_continuous(breaks = seq(0, 180, 40)) +
      scale_y_continuous(breaks = seq(0, 14, 3)) +
      coord_cartesian(xlim = c(0, 180), ylim = c(0, 14))
  } else if (WDbname == "8C1-siRNA-IMPa2-PSF" | WDbname == "8C2-siRNA-IMPa2-PSF") {
    fNCIntCh1_GraphC <- fNCIntCh1_Graph + 
      scale_x_continuous(breaks = seq(0, 225, 50)) +
      scale_y_continuous(breaks = seq(0, 25, 5)) +
      coord_cartesian(xlim = c(0, 225), ylim = c(0, 25))
  } else if (WDbname == "8C1-siRNA-IMPa4-PSF" | WDbname == "8C2-siRNA-IMPa4-PSF") {
    fNCIntCh1_GraphC <- fNCIntCh1_Graph + 
      scale_x_continuous(breaks = seq(0, 175, 50)) +
      scale_y_continuous(breaks = seq(0, 25, 5)) +
      coord_cartesian(xlim = c(0, 175), ylim = c(0, 25))
  }
  
  # Calculate Correlation Coefficient
  corx = fNCIntCh1_Data$Cell.Intensity.Mean.Ch.3...Value
  cory = fNCIntCh1_Data$fNCIntCh1
  CorCo <- cor(corx, cory)
  print(c("Correlation Coefficient: ", round(CorCo, 3)))
  write(round(CorCo, 3), (file.path(".", outpath , "fNCIntCh1-All-CorCo.txt")))

  # Add Custom Plot Mods
  MyPlotMods <- theme(axis.text.x  = element_text(angle = 0, vjust = 0.5, hjust = 0.5, size = rel(2)),
                      axis.text.y  = element_text(size = rel(2)))

  # Apply Theme and Save graphs to file
  fNCIntCh1_Graph <- fNCIntCh1_Graph + MyBasePlotTheme + MyPlotTheme + MyPlotMods
  ggsave(filename = (file.path(".", outpath , "fNCIntCh1-All.pdf")), plot = fNCIntCh1_Graph)
  fNCIntCh1_Graph
}


# **************************************************************************************************
print("Principal Components Analysis")
# **************************************************************************************************

# https://github.com/vqv/ggbiplot
# http://www.r-bloggers.com/computing-and-visualizing-pca-in-r/


# -----=====***** PCA By All Cells *****=====-----
PCAdataCells <- subset(CellNuc,  
                  select = c(ExpGrp,
                            fNCIntCh1,
                            Nucleus.Intensity.Mean.Ch.1...Value))
PCAdataCells <- subset(PCAdataCells, ExpGrp != "ALL-GFP")
PCAdataCells <- subset(PCAdataCells, ExpGrp != "ALL-GFP-C")
PCAdataCells <- subset(PCAdataCells, ExpGrp != "Not-Trans")
PCAdataCells <- subset(PCAdataCells, ExpGrp != "Mock")
PCAdataCells <- subset(PCAdataCells, ExpGrp != "GFP-1")
PCAdataCells <- subset(PCAdataCells, ExpGrp != "GFP-2")
PCAdataCells <- subset(PCAdataCells, ExpGrp != "Not-Trans-C")
PCAdataCells <- subset(PCAdataCells, ExpGrp != "Mock-C")
if (WDbname == "8C-S-PSPC1") {
  PCAdataCells <- subset(PCAdataCells, ExpGrp != "GFP-IMPa4-IBB")
}

print(c("Rows PCAdataCells (Pre Remove Zeros):", nrow(PCAdataCells)))
PCAdataCells <- subset(PCAdataCells, fNCIntCh1 > 0)
PCAdataCells <- subset(PCAdataCells, Nucleus.Intensity.Mean.Ch.1...Value > 0)
print(c("Rows PCAdataCells (Post Remove Zeros):", nrow(PCAdataCells)))

PCAdataCells$ExpGrp = factor(PCAdataCells$ExpGrp, levels = unique(PCAdataCells$ExpGrp), ordered = TRUE)

# log transform 
log.PCAdataCells <- log(PCAdataCells[, 2:ncol(PCAdataCells)])
PCAdataCells.ExpGrp <- PCAdataCells[, 1]

# Calculate PCA - scale. = TRUE is highly advisable, but default is FALSE. 
PCAdataCells.pca <- prcomp(log.PCAdataCells, center = TRUE, scale. = TRUE)

# Summary & Variance Plot
print("PCA Summay:")
print(summary(PCAdataCells.pca))
plot(PCAdataCells.pca, type = "l")

PCAcells_Graph <- ggbiplot(PCAdataCells.pca, 
                      obs.scale = 1, 
                      var.scale = 1,
                      var.axes = FALSE,
                      groups = PCAdataCells.ExpGrp, 
                      ellipse = TRUE,
                      ellipse.prob = 0.50)

MyPlotMods <- theme(legend.direction = 'horizontal', legend.position = 'top')

# Apply Theme and Save Graph to file
PCAcells_Graph <- PCAcells_Graph + MyBasePlotTheme + MyPlotTheme + MyPlotMods
ggsave(filename = (file.path(".", outpath , "PCAcellsAll.pdf")), plot = PCAcells_Graph)
PCAcells_Graph


# -----=====***** PCA By Foci+VE Cells *****=====-----

print(c("Rows NucleusVPOS (Pre Merge):", nrow(NucleusVPOS)))
NucleusVposAll <- merge(NucleusVPOS, CellNucVesVol, by = "ExpGrpCellID")
print(c("Rows NucleusVposAll (Post Merge):", nrow(NucleusVposAll)))

print(c("Rows CellNucSpklSumIntCH1 (Pre Merge):", nrow(CellNucSpklSumIntCH1)))
NucleusVposAll <- merge(NucleusVposAll, CellNucSpklSumIntCH1, by = "ExpGrpCellID")
print(c("Rows NucleusVposAll (Post Merge):", nrow(NucleusVposAll)))

FncStore <- subset(CellNuc, select = c(ExpGrpCellID, fNCIntCh1))
print(c("Rows FncStore (Pre Merge):", nrow(FncStore)))
NucleusVposAll <- merge(NucleusVposAll, FncStore, by = "ExpGrpCellID")
print(c("Rows NucleusVposAll (Post Merge):", nrow(NucleusVposAll)))

PCAdataVPosCells <- subset(NucleusVposAll,  
                       select = c(ExpGrp,
                                  fNCIntCh1,
                                  Nucleus.Number.of.Vesicles.VesicleType.Vesicles.Paraspeckle...Value,
                                  `Volume of Nuclear Speckles per cell (Cell)`,
                                  `Int Sum Nuclear Speckles per cell (Cell) - CH1`,
                                  Nucleus.Intensity.Mean.Ch.1...Value))
PCAdataVPosCells <- subset(PCAdataVPosCells, ExpGrp != "ALL-GFP")
PCAdataVPosCells <- subset(PCAdataVPosCells, ExpGrp != "ALL-GFP-C")
PCAdataVPosCells <- subset(PCAdataVPosCells, ExpGrp != "Not-Trans")
PCAdataVPosCells <- subset(PCAdataVPosCells, ExpGrp != "Mock")
PCAdataVPosCells <- subset(PCAdataVPosCells, ExpGrp != "GFP-1")
PCAdataVPosCells <- subset(PCAdataVPosCells, ExpGrp != "GFP-2")
PCAdataVPosCells <- subset(PCAdataVPosCells, ExpGrp != "Not-Trans-C")
PCAdataVPosCells <- subset(PCAdataVPosCells, ExpGrp != "Mock-C")
if (WDbname == "8C-S-PSPC1") {
  PCAdataVPosCells <- subset(PCAdataVPosCells, ExpGrp != "GFP-IMPa4-IBB")
}

print(c("Rows PCAdataVPosCells (Pre Remove Zeros):", nrow(PCAdataVPosCells)))
PCAdataVPosCells <- subset(PCAdataVPosCells, fNCIntCh1 > 0)
PCAdataVPosCells <- subset(PCAdataVPosCells, Nucleus.Number.of.Vesicles.VesicleType.Vesicles.Paraspeckle...Value > 0)
PCAdataVPosCells <- subset(PCAdataVPosCells, `Volume of Nuclear Speckles per cell (Cell)` > 0)
PCAdataVPosCells <- subset(PCAdataVPosCells, `Int Sum Nuclear Speckles per cell (Cell) - CH1` > 0)
PCAdataVPosCells <- subset(PCAdataVPosCells, Nucleus.Intensity.Mean.Ch.1...Value > 0)
print(c("Rows PCAdataVPosCells (Post Remove Zeros):", nrow(PCAdataVPosCells)))

PCAdataVPosCells$ExpGrp = factor(PCAdataVPosCells$ExpGrp, levels = unique(PCAdataVPosCells$ExpGrp), ordered = TRUE)

# log transform 
log.PCAdataVPosCells <- log(PCAdataVPosCells[, 2:ncol(PCAdataVPosCells)])
PCAdataVPosCells.ExpGrp <- PCAdataVPosCells[, 1]

# Calculate PCA - scale. = TRUE is highly advisable, but default is FALSE. 
PCAdataVPosCells.pca <- prcomp(log.PCAdataVPosCells, center = TRUE, scale. = TRUE)

# Summary & Variance Plot
print("PCA Summay:")
print(summary(PCAdataVPosCells.pca))
plot(PCAdataVPosCells.pca, type = "l")

PCAcellsVpos_Graph <- ggbiplot(PCAdataVPosCells.pca, 
                           obs.scale = 1, 
                           var.scale = 1,
                           var.axes = FALSE,
                           groups = PCAdataVPosCells.ExpGrp, 
                           ellipse = TRUE,
                           ellipse.prob = 0.50)

MyPlotMods <- theme(legend.direction = 'horizontal', legend.position = 'top')

# Apply Theme and Save Graph to file
PCAcellsVpos_Graph <- PCAcellsVpos_Graph + MyBasePlotTheme + MyPlotTheme + MyPlotMods
ggsave(filename = (file.path(".", outpath , "PCAcellsVpos.pdf")), plot = PCAcellsVpos_Graph)
PCAcellsVpos_Graph


# -----=====***** PCA By Foci *****=====-----
PCAdataFoci <- subset(VesiclesNucPOS,  
                       select = c(ExpGrp,
                                  Vesicles.Paraspeckle.Volume...Value,
                                  Vesicles.Paraspeckle.Intensity.Mean.Ch.1...Value,
                                  Vesicles.Paraspeckle.Intensity.Sum.Ch.1...Value))
PCAdataFoci <- subset(PCAdataFoci, ExpGrp != "ALL-GFP")
PCAdataFoci <- subset(PCAdataFoci, ExpGrp != "ALL-GFP-C")
PCAdataFoci <- subset(PCAdataFoci, ExpGrp != "Not-Trans")
PCAdataFoci <- subset(PCAdataFoci, ExpGrp != "Mock")
PCAdataFoci <- subset(PCAdataFoci, ExpGrp != "GFP-1")
PCAdataFoci <- subset(PCAdataFoci, ExpGrp != "GFP-2")
PCAdataFoci <- subset(PCAdataFoci, ExpGrp != "Not-Trans-C")
PCAdataFoci <- subset(PCAdataFoci, ExpGrp != "Mock-C")
if (WDbname == "8C-S-PSPC1") {
  PCAdataFoci <- subset(PCAdataFoci, ExpGrp != "GFP-IMPa4-IBB")
}
PCAdataFoci$ExpGrp = factor(PCAdataFoci$ExpGrp, levels = unique(PCAdataFoci$ExpGrp), ordered = TRUE)

print(c("Rows PCAdataFoci (Pre Remove Zeros):", nrow(PCAdataFoci)))
PCAdataFoci <- subset(PCAdataFoci, Vesicles.Paraspeckle.Volume...Value > 0)
PCAdataFoci <- subset(PCAdataFoci, Vesicles.Paraspeckle.Intensity.Mean.Ch.1...Value > 0)
PCAdataFoci <- subset(PCAdataFoci, Vesicles.Paraspeckle.Intensity.Sum.Ch.1...Value > 0)
print(c("Rows PCAdataFoci (Post Remove Zeros):", nrow(PCAdataFoci)))


# log transform 
log.PCAdataFoci <- log(PCAdataFoci[, 2:ncol(PCAdataFoci)])
PCAdataFoci.ExpGrp <- PCAdataFoci[, 1]

# Calculate PCA - scale. = TRUE is highly advisable, but default is FALSE. 
PCAdataFoci.pca <- prcomp(log.PCAdataFoci, center = TRUE, scale. = TRUE)

# Summary & Variance Plot
print("PCA Summay:")
print(summary(PCAdataFoci.pca))
plot(PCAdataFoci.pca, type = "l")

PCAfoci_Graph <- ggbiplot(PCAdataFoci.pca, 
                          obs.scale = 1, 
                          var.scale = 1,
                          var.axes = FALSE,
                          groups = PCAdataFoci.ExpGrp, 
                          ellipse = TRUE,
                          ellipse.prob = 0.50)

MyPlotMods <- theme(legend.direction = 'horizontal', legend.position = 'top')

# Apply Theme and Save Graph to file
PCAfoci_Graph <- PCAfoci_Graph + MyBasePlotTheme + MyPlotTheme + MyPlotMods
ggsave(filename = (file.path(".", outpath , "PCAfociAll.pdf")), plot = PCAfoci_Graph)
PCAfoci_Graph


# -----=====***** PCA GLOBAL *****=====-----

print("PCA-GLOBAL Avalable Stats:")
print(colnames(MyTable))

if (GMwith95CI == FALSE) {
  PCAdataGlobal <- subset(MyTable,  
                          select = c(ExpGrp,
                                     `% Cells (Nuclei) Positive for Speckles`,
                                     #`% Cells (Cells) with cytoplasmic speckles`,
                                     `Mean Cytoplasmic Int (Cells) - Ch1`,
                                     `Mean Nucleus Int (Nuclei) - Ch1`,
                                     `GM fNC per Cell (N&C) - Ch1`,
                                     `Mean (GM) Int per Cell (C&N) - Ch1`,
                                     `GM number of nuclear Speckles per cell (Nuclei)`,
                                     #`GM number of cytoplasmic speckles Speckles per cell (Cell)`,
                                     `GM Sum volume of nuclear Speckles per cell (Cell)`,
                                     #`GM Sum volume of cytoplasmic Speckles per cell (Cell)`,
                                     `GM Sum Nuclear Speckle Int per Cell (Cell) - Ch1`,
                                     #`GM Sum Cytoplasmic Speckle Int per Cell (Cell) - Ch1`,
                                     #`GM Cytoplasmic Speckle Volume`,
                                     #`GM Cytoplasmic Speckle Int - Ch1`,
                                     #`GM Sum Cytoplasmic Speckle Int - Ch1`,
                                     `GM Nuclear Speckle Volume`,
                                     `GM Nuclear Speckle Int - Ch1`,
                                     `GM Sum Nuclear Speckle Int - Ch1`))
  PCAdataGlobal <- subset(PCAdataGlobal, ExpGrp != "ALL-GFP")
  PCAdataGlobal <- subset(PCAdataGlobal, ExpGrp != "ALL-GFP-C")
  PCAdataGlobal <- subset(PCAdataGlobal, ExpGrp != "Not-Trans")
  PCAdataGlobal <- subset(PCAdataGlobal, ExpGrp != "Mock")
  PCAdataGlobal <- subset(PCAdataGlobal, ExpGrp != "GFP-1")
  PCAdataGlobal <- subset(PCAdataGlobal, ExpGrp != "GFP-2")
  PCAdataGlobal <- subset(PCAdataGlobal, ExpGrp != "Not-Trans-C")
  PCAdataGlobal <- subset(PCAdataGlobal, ExpGrp != "Mock-C")
  PCAdataGlobal <- subset(PCAdataGlobal, ExpGrp != "GFP-VOID")
  PCAdataGlobal <- subset(PCAdataGlobal, ExpGrp != "GFP-VOID-C")
  if (WDbname == "8C-S-PSPC1") {
    PCAdataGlobal <- subset(PCAdataGlobal, ExpGrp != "GFP-IMPa4-IBB")
  }
  PCAdataGlobal$ExpGrp = factor(PCAdataGlobal$ExpGrp, levels = unique(PCAdataGlobal$ExpGrp), ordered = TRUE)
  
  print("PCA-GLOBAL Used Stats:")
  print(colnames(PCAdataGlobal))
  

  # Define PCA DataFrame
  PCAdataGlobalDF <- (PCAdataGlobal[, 2:ncol(PCAdataGlobal)])
#  PCAdataGlobalDF<- log(PCAdataGlobal[, 2:ncol(PCAdataGlobal)]) # Log Transform
  rownames(PCAdataGlobalDF) <- PCAdataGlobal[, 1]
  
  
  
  # -----=====***** PCA GLOBAL cdmscale *****=====-----
  
  mds <- cmdscale(dist(PCAdataGlobalDF), k = 2)
  mds.df <- data.frame(mds) 
  
  # GGplot for MDS
  TitleLabel = ""
  XaxisLabel = "Principal Component 1 (PC1)"
  YaxisLabel = "Principal Component 2 (PC2)"  
  mds.df$ExpGrp <- PCAdataGlobal$ExpGrp

  # Look up ExpGrp Colours
  mds.df$ExpGrpColour <- ConvExpGrp2Colour(mds.df$ExpGrp)
  mds.df$ExpGrpColour <- as.factor(mds.df$ExpGrpColour)

  #Look up ExpGrp Labels
  mds.df$ExpGrpLabels <- ConvExpGrp2Label(mds.df$ExpGrp)
  # Set to nothing if flag is that way
  if (PCAglobalLabels == FALSE) {
    mds.df$ExpGrpLabels <- ""
  }

  PCAglobal_Graph <-
    ggplot(mds.df,
           aes(x = mds.df$X1,
               y = -mds.df$X2)) + 
    labs(x = XaxisLabel,
         y = YaxisLabel,
         title = TitleLabel) +
    # Set Colours
    geom_point(aes(colour = mds.df$ExpGrpColour, size = 10)) + scale_size_area() +
    scale_color_manual(values = levels(mds.df$ExpGrpColour)) +
    geom_text(aes(label = mds.df$ExpGrpLabels, hjust = 0.5, vjust = -1))
  
  # Set Plot Limits
  if (WDbname == "8C-S-PSPC1") {
    PCAglobal_Graph <- PCAglobal_Graph + 
      scale_x_continuous(breaks = seq(-2000, 1000, 1000)) +
      scale_y_continuous(breaks = seq(-150, 150, 50)) +
      coord_cartesian(xlim = c(-2200, 1750), ylim = c(-150, 150))
  } else if (WDbname == "8C-C-PSPC1") {
    PCAglobal_Graph <- PCAglobal_Graph + 
      scale_x_continuous(breaks = seq(-4000, 3000, 1000)) +
      scale_y_continuous(breaks = seq(-300, 300, 100)) +
      coord_cartesian(xlim = c(-4200, 3750), ylim = c(-250, 250))
  } else if (WDbname == "8C-S-PSF") {
    PCAglobal_Graph <-  PCAglobal_Graph + 
      scale_x_continuous(breaks = seq(-6000, 6000, 2000)) +
      scale_y_continuous(breaks = seq(-300, 300, 100)) +
      coord_cartesian(xlim = c(-5000, 5000), ylim = c(-250, 250))
  }

  MyPlotMods <- theme(axis.text.x  = element_text(angle = 0, vjust = 0.5, hjust = 0.5, size = rel(2)),
                      axis.text.y  = element_text(size = rel(2)))

  # Apply Theme and Save Graph to file
  PCAglobal_Graph <- PCAglobal_Graph + MyBasePlotTheme + MyPlotTheme + MyPlotMods
  ggsave(filename = (file.path(".", outpath , "PCAglobal.pdf")), plot = PCAglobal_Graph,
         width = 14, height = 7)
  PCAglobal_Graph
  
  
  
  
  # -----=====***** PCA GLOBAL prcomp *****=====-----
  
  # Calculate PCA with prcomp (matches cmdscale with defaults)
  PCAdataGlobal.pca <- prcomp(PCAdataGlobalDF)
  
  # Print and Export Summary
  print(paste("Exporting PCA Summary:", (file.path(".", outpath , "PCAglobalSummary.txt"))))
  sink((file.path(".", outpath , "PCAglobalSummary.txt")), split = TRUE)
  print(summary(PCAdataGlobal.pca))
  sink()

  # Print and Export Variance Plot  
  # PCAglobalVar_Graph <- plot(PCAdataGlobal.pca, type = "l")
  
  PCAglobalVar_data <- data.frame(SDEV = PCAdataGlobal.pca$sdev,
                                  VAR = PCAdataGlobal.pca$sdev * PCAdataGlobal.pca$sdev,
                                  PCA = seq(1, (length(PCAdataGlobal.pca$sdev)), 1))

  # Regular Axes
  PCAglobalVar_Graph <- 
    ggplot(PCAglobalVar_data,
           aes(x = PCAglobalVar_data$PCA,
               y = PCAglobalVar_data$VAR)) +
    labs(x = "PC",
         y = "Variance",
         title = "") +
    # Add points and line
    geom_point() +
    geom_line() +
    scale_x_continuous(breaks = PCAglobalVar_data$PCA) +
    scale_y_log10()

  if (WDbname == "8C-S-PSPC1") {
    PCAglobalVar_Graph <- PCAglobalVar_Graph + 
      scale_y_log10(breaks = c(1, 10, 100, 1000, 10000, 100000, 1000000, 10000000), labels = Scientific_Labels) +
      coord_cartesian(xlim = c(0.5, 4.5), ylim = c(1, 10000000))
  } else if (WDbname == "8C-C-PSPC1") {
    PCAglobalVar_Graph <- PCAglobalVar_Graph + 
      scale_y_log10(breaks = c(1, 10, 100, 1000, 10000, 100000, 1000000, 10000000), labels = Scientific_Labels) +
      coord_cartesian(xlim = c(0.5, 4.5), ylim = c(1, 10000000))
  } else if (WDbname == "8C-S-PSF") {
    PCAglobalVar_Graph <- PCAglobalVar_Graph + 
      scale_y_log10(breaks = c(1, 10, 100, 1000, 10000, 100000, 1000000, 10000000), labels = Scientific_Labels) +
      coord_cartesian(xlim = c(0.5, 4.5), ylim = c(1, 10000000))
  } 
  
  MyPlotMods <- theme(axis.text.x  = element_text(angle = 0, vjust = 0.5, hjust = 0.5, size = rel(2)))
  
  # Apply Theme and Save Graph to file
  PCAglobalVar_Graph <- PCAglobalVar_Graph + MyBasePlotTheme + MyPlotTheme + MyPlotMods
  ggsave(filename = (file.path(".", outpath , "PCAglobalVariance.pdf")), plot = PCAglobalVar_Graph,
         width = 3, height = 6)
  PCAglobalVar_Graph
  

} else {
  print("Please set GMwith95CI == FALSE to perform Global PCA")
}


# Disable Logging
sink()
