# Supplementary material for: Development of a pipeline for automated, high-throughput analysis of paraspeckle proteins reveals specific roles for importin α proteins
Source: Sci Rep. 2017 Feb 27;7:43323. doi: 10.1038/srep43323 (PMC5379994; doi:10.1038/srep43323)
Supplement: Supplementary Dataset SD1-B [file srep43323-s3.zip › I8P/8C-S-PSPC1/ImgBounds.csv]

ExpGrp	MinCellImgBound.x	MaxCellImgBound.x	MinCellImgBound.y	MaxCellImgBound.y	MinCellImgBound.z	MaxCellImgBound.z
Not-Trans-C - 28. Not-Trans and anti-PSPC1-A546_	0	246.272	0	246.272	1981.499	1996.516
Not-Trans - 28. Not-Trans and anti-PSPC1-A546_	0	246.272	0	246.272	1981.499	1996.516
Mock-C - 4. Mock and anti-PSPC1-A546_	0	246.272	0	246.272	1997.5	2008.17
Mock - 4. Mock and anti-PSPC1-A546_	0	246.272	0	246.272	1997.5	2008.17
ALL-GFP-C - 12. GFP-Imp-a2-dIBB and A546_	0	246.272	0	246.272	1997.998	2010.644
ALL-GFP-C - 15. GFP-Imp-a2-ED and A546_	0	246.272	0	246.272	1974.997	1987.643
ALL-GFP-C - 18. GFP-Imp-a4-FL and A546_	0	246.272	0	246.272	1982.004	1994.65
ALL-GFP-C - 21. GFP-IMP-a4-dIBB and A546_	0	246.272	0	246.272	1984.003	1996.649
ALL-GFP-C - 24. GFP-Imp-a6-FL and A546_	0	246.272	0	246.272	1989	2002.042
ALL-GFP-C - 27. GFP-Imp-a6-dIBB and A546_	0	246.272	0	246.272	1976.999	1989.645
ALL-GFP-C - 3. GFP and A546_	0	246.272	0	246.272	2005.002	2018.043
ALL-GFP-C - 30. Not Trans and A546_	0	246.272	0	246.272	2007	2019.646
ALL-GFP-C - 33. GFP and A546_	0	246.272	0	246.272	2012.001	2024.647
ALL-GFP-C - 6. Mock and A546_	0	246.272	0	246.272	2007	2020.041
ALL-GFP-C - 9. GFP-Imp-a2-FL and A546_	0	246.272	0	246.272	1983.995	1997.432
ALL-GFP - 12. GFP-Imp-a2-dIBB and A546_	0	246.272	0	246.272	1997.998	2010.644
ALL-GFP - 15. GFP-Imp-a2-ED and A546_	0	246.272	0	246.272	1974.997	1987.643
ALL-GFP - 18. GFP-Imp-a4-FL and A546_	0	246.272	0	246.272	1982.004	1994.65
ALL-GFP - 21. GFP-IMP-a4-dIBB and A546_	0	246.272	0	246.272	1984.003	1996.649
ALL-GFP - 24. GFP-Imp-a6-FL and A546_	0	246.272	0	246.272	1989	2002.042
ALL-GFP - 27. GFP-Imp-a6-dIBB and A546_	0	246.272	0	246.272	1976.999	1989.645
ALL-GFP - 3. GFP and A546_	0	246.272	0	246.272	2005.002	2018.043
ALL-GFP - 30. Not Trans and A546_	0	246.272	0	246.272	2007	2019.646
ALL-GFP - 33. GFP and A546_	0	246.272	0	246.272	2012.001	2024.647
ALL-GFP - 6. Mock and A546_	0	246.272	0	246.272	2007	2020.041
ALL-GFP - 9. GFP-Imp-a2-FL and A546_	0	246.272	0	246.272	1983.995	1997.432
GFP-1 - 31. GFP and anti-PSPC1-A546_	0	246.272	0	246.272	1986.002	1998.648
GFP-2 - 1. GFP and anti-PSPC1-A546_	0	246.272	0	246.272	1975.001	1985.671
GFP-IMPa2-FL - 7. GFP-Imp-a2-FL and anti-PSPC1-A546_	0	246.272	0	246.272	1989	2001.646
GFP-IMPa2-IBB - 10. GFP-Imp-a2-dIBB and anti-PSPC1-A546_	0	246.272	0	246.272	1972.5	1985.937
GFP-IMPa2-ED - 13. GFP-Imp-a2-ED and anti-PSPC1-A546_	0	246.272	0	246.272	1988	2000.646
GFP-IMPa4-IBB - 19. GFP-Imp-a4-dIBB and anti-PSPC1-A546_	0	246.272	0	246.272	1983.999	1996.645
GFP-IMPa6-FL - 22. GFP-Imp-a6-FL and anti-PSPC1-A546_	0	246.272	0	246.272	1977.748	1991.185
GFP-IMPa6-IBB - 25. GFP-Imp-a6-dIBB and anti-PSPC1-A546_	0	246.272	0	246.272	1997.5	2010.146
