# Supplementary material for: Development of a pipeline for automated, high-throughput analysis of paraspeckle proteins reveals specific roles for importin α proteins
Source: Sci Rep. 2017 Feb 27;7:43323. doi: 10.1038/srep43323 (PMC5379994; doi:10.1038/srep43323)
Supplement: Supplementary Dataset SD1-B [file srep43323-s3.zip › I8P/8C-S-PSPC1/_/Not-Trans anti-PSPC1-A546 8C-S-PSPC1 V2.00_Statistics/Not-Trans anti-PSPC1-A546 8C-S-PSPC1 V2.00_Nucleus_Intensity_StdDev_Ch=1.csv]

Nucleus Intensity StdDev Ch=1
====================
Value	Unit	Category	Channel	Birth [s]	Death [s]	CellID	ID	OriginalID	Original Component Name	Original Component ID	Original Image Name	Original Image ID
7.4654		Nucleus	1	0.000	1.000	0	100000000	100000000	Not-Trans anti-PSPC1-A546 8C-S-PSPC1 V2.00	0	28. Not-Trans and anti-PSPC1-A546_Pos001_S001	00-AJjjwqxaNAvtc7woc75cYZ
11.9217		Nucleus	1	0.000	1.000	1	100000001	100000001	Not-Trans anti-PSPC1-A546 8C-S-PSPC1 V2.00	0	28. Not-Trans and anti-PSPC1-A546_Pos001_S001	00-AJjjwqxaNAvtc7woc75cYZ
6.28064		Nucleus	1	0.000	1.000	2	100000002	100000002	Not-Trans anti-PSPC1-A546 8C-S-PSPC1 V2.00	0	28. Not-Trans and anti-PSPC1-A546_Pos001_S001	00-AJjjwqxaNAvtc7woc75cYZ
6.8737		Nucleus	1	0.000	1.000	3	100000003	100000003	Not-Trans anti-PSPC1-A546 8C-S-PSPC1 V2.00	0	28. Not-Trans and anti-PSPC1-A546_Pos001_S001	00-AJjjwqxaNAvtc7woc75cYZ
14.1896		Nucleus	1	0.000	1.000	4	100000004	100000004	Not-Trans anti-PSPC1-A546 8C-S-PSPC1 V2.00	0	28. Not-Trans and anti-PSPC1-A546_Pos001_S001	00-AJjjwqxaNAvtc7woc75cYZ
11.0595		Nucleus	1	0.000	1.000	5	100000005	100000005	Not-Trans anti-PSPC1-A546 8C-S-PSPC1 V2.00	0	28. Not-Trans and anti-PSPC1-A546_Pos001_S001	00-AJjjwqxaNAvtc7woc75cYZ
9.79357		Nucleus	1	0.000	1.000	6	100000006	100000006	Not-Trans anti-PSPC1-A546 8C-S-PSPC1 V2.00	0	28. Not-Trans and anti-PSPC1-A546_Pos001_S001	00-AJjjwqxaNAvtc7woc75cYZ
7.95431		Nucleus	1	0.000	1.000	7	100000007	100000007	Not-Trans anti-PSPC1-A546 8C-S-PSPC1 V2.00	0	28. Not-Trans and anti-PSPC1-A546_Pos001_S001	00-AJjjwqxaNAvtc7woc75cYZ
6.25206		Nucleus	1	0.000	1.000	8	100000008	100000008	Not-Trans anti-PSPC1-A546 8C-S-PSPC1 V2.00	0	28. Not-Trans and anti-PSPC1-A546_Pos001_S001	00-AJjjwqxaNAvtc7woc75cYZ
2.722		Nucleus	1	0.000	1.000	9	100000009	100000009	Not-Trans anti-PSPC1-A546 8C-S-PSPC1 V2.00	0	28. Not-Trans and anti-PSPC1-A546_Pos001_S001	00-AJjjwqxaNAvtc7woc75cYZ
8.2841		Nucleus	1	0.000	1.000	11	100000010	100000010	Not-Trans anti-PSPC1-A546 8C-S-PSPC1 V2.00	0	28. Not-Trans and anti-PSPC1-A546_Pos001_S001	00-AJjjwqxaNAvtc7woc75cYZ
8.71505		Nucleus	1	0.000	1.000	12	100000011	100000011	Not-Trans anti-PSPC1-A546 8C-S-PSPC1 V2.00	0	28. Not-Trans and anti-PSPC1-A546_Pos001_S001	00-AJjjwqxaNAvtc7woc75cYZ
6.21267		Nucleus	1	0.000	1.000	14	100000012	100000012	Not-Trans anti-PSPC1-A546 8C-S-PSPC1 V2.00	0	28. Not-Trans and anti-PSPC1-A546_Pos001_S001	00-AJjjwqxaNAvtc7woc75cYZ
5.80805		Nucleus	1	0.000	1.000	15	100000013	100000013	Not-Trans anti-PSPC1-A546 8C-S-PSPC1 V2.00	0	28. Not-Trans and anti-PSPC1-A546_Pos001_S001	00-AJjjwqxaNAvtc7woc75cYZ
8.76424		Nucleus	1	0.000	1.000	16	100000014	100000014	Not-Trans anti-PSPC1-A546 8C-S-PSPC1 V2.00	0	28. Not-Trans and anti-PSPC1-A546_Pos001_S001	00-AJjjwqxaNAvtc7woc75cYZ
1.46672		Nucleus	1	0.000	1.000	17	100000015	100000015	Not-Trans anti-PSPC1-A546 8C-S-PSPC1 V2.00	0	28. Not-Trans and anti-PSPC1-A546_Pos001_S001	00-AJjjwqxaNAvtc7woc75cYZ
5.05478		Nucleus	1	0.000	1.000	18	100000016	100000016	Not-Trans anti-PSPC1-A546 8C-S-PSPC1 V2.00	0	28. Not-Trans and anti-PSPC1-A546_Pos001_S001	00-AJjjwqxaNAvtc7woc75cYZ
7.77152		Nucleus	1	0.000	1.000	19	100000017	100000017	Not-Trans anti-PSPC1-A546 8C-S-PSPC1 V2.00	0	28. Not-Trans and anti-PSPC1-A546_Pos001_S001	00-AJjjwqxaNAvtc7woc75cYZ
12.4441		Nucleus	1	0.000	1.000	20	100000018	100000018	Not-Trans anti-PSPC1-A546 8C-S-PSPC1 V2.00	0	28. Not-Trans and anti-PSPC1-A546_Pos001_S001	00-AJjjwqxaNAvtc7woc75cYZ
12.0334		Nucleus	1	0.000	1.000	21	100000019	100000019	Not-Trans anti-PSPC1-A546 8C-S-PSPC1 V2.00	0	28. Not-Trans and anti-PSPC1-A546_Pos001_S001	00-AJjjwqxaNAvtc7woc75cYZ
7.1795		Nucleus	1	0.000	1.000	22	100000020	100000020	Not-Trans anti-PSPC1-A546 8C-S-PSPC1 V2.00	0	28. Not-Trans and anti-PSPC1-A546_Pos001_S001	00-AJjjwqxaNAvtc7woc75cYZ
2.27454		Nucleus	1	0.000	1.000	23	100000021	100000021	Not-Trans anti-PSPC1-A546 8C-S-PSPC1 V2.00	0	28. Not-Trans and anti-PSPC1-A546_Pos001_S001	00-AJjjwqxaNAvtc7woc75cYZ
2.61318		Nucleus	1	0.000	1.000	24	100000022	100000022	Not-Trans anti-PSPC1-A546 8C-S-PSPC1 V2.00	0	28. Not-Trans and anti-PSPC1-A546_Pos001_S001	00-AJjjwqxaNAvtc7woc75cYZ
6.60801		Nucleus	1	0.000	1.000	25	100000023	100000023	Not-Trans anti-PSPC1-A546 8C-S-PSPC1 V2.00	0	28. Not-Trans and anti-PSPC1-A546_Pos001_S001	00-AJjjwqxaNAvtc7woc75cYZ
9.77792		Nucleus	1	0.000	1.000	26	100000024	100000024	Not-Trans anti-PSPC1-A546 8C-S-PSPC1 V2.00	0	28. Not-Trans and anti-PSPC1-A546_Pos001_S001	00-AJjjwqxaNAvtc7woc75cYZ
11.5304		Nucleus	1	0.000	1.000	27	100000025	100000025	Not-Trans anti-PSPC1-A546 8C-S-PSPC1 V2.00	0	28. Not-Trans and anti-PSPC1-A546_Pos001_S001	00-AJjjwqxaNAvtc7woc75cYZ
3.74791		Nucleus	1	0.000	1.000	28	100000026	100000026	Not-Trans anti-PSPC1-A546 8C-S-PSPC1 V2.00	0	28. Not-Trans and anti-PSPC1-A546_Pos001_S001	00-AJjjwqxaNAvtc7woc75cYZ
10.8776		Nucleus	1	0.000	1.000	29	100000027	100000027	Not-Trans anti-PSPC1-A546 8C-S-PSPC1 V2.00	0	28. Not-Trans and anti-PSPC1-A546_Pos001_S001	00-AJjjwqxaNAvtc7woc75cYZ
8.06828		Nucleus	1	0.000	1.000	30	100000028	100000028	Not-Trans anti-PSPC1-A546 8C-S-PSPC1 V2.00	0	28. Not-Trans and anti-PSPC1-A546_Pos001_S001	00-AJjjwqxaNAvtc7woc75cYZ
1.44407		Nucleus	1	0.000	1.000	31	100000029	100000029	Not-Trans anti-PSPC1-A546 8C-S-PSPC1 V2.00	0	28. Not-Trans and anti-PSPC1-A546_Pos001_S001	00-AJjjwqxaNAvtc7woc75cYZ
9.96179		Nucleus	1	0.000	1.000	32	100000030	100000030	Not-Trans anti-PSPC1-A546 8C-S-PSPC1 V2.00	0	28. Not-Trans and anti-PSPC1-A546_Pos001_S001	00-AJjjwqxaNAvtc7woc75cYZ
4.84962		Nucleus	1	0.000	1.000	33	100000031	100000031	Not-Trans anti-PSPC1-A546 8C-S-PSPC1 V2.00	0	28. Not-Trans and anti-PSPC1-A546_Pos001_S001	00-AJjjwqxaNAvtc7woc75cYZ
5.25334		Nucleus	1	0.000	1.000	34	100000032	100000032	Not-Trans anti-PSPC1-A546 8C-S-PSPC1 V2.00	0	28. Not-Trans and anti-PSPC1-A546_Pos001_S001	00-AJjjwqxaNAvtc7woc75cYZ
7.95795		Nucleus	1	0.000	1.000	35	100000033	100000033	Not-Trans anti-PSPC1-A546 8C-S-PSPC1 V2.00	0	28. Not-Trans and anti-PSPC1-A546_Pos001_S001	00-AJjjwqxaNAvtc7woc75cYZ
8.44832		Nucleus	1	0.000	1.000	36	100000034	100000034	Not-Trans anti-PSPC1-A546 8C-S-PSPC1 V2.00	0	28. Not-Trans and anti-PSPC1-A546_Pos001_S001	00-AJjjwqxaNAvtc7woc75cYZ
11.0087		Nucleus	1	0.000	1.000	37	100000035	100000035	Not-Trans anti-PSPC1-A546 8C-S-PSPC1 V2.00	0	28. Not-Trans and anti-PSPC1-A546_Pos001_S001	00-AJjjwqxaNAvtc7woc75cYZ
1.35313		Nucleus	1	0.000	1.000	38	100000036	100000036	Not-Trans anti-PSPC1-A546 8C-S-PSPC1 V2.00	0	28. Not-Trans and anti-PSPC1-A546_Pos001_S001	00-AJjjwqxaNAvtc7woc75cYZ
5.87653		Nucleus	1	0.000	1.000	39	100000037	100000037	Not-Trans anti-PSPC1-A546 8C-S-PSPC1 V2.00	0	28. Not-Trans and anti-PSPC1-A546_Pos001_S001	00-AJjjwqxaNAvtc7woc75cYZ
4.83001		Nucleus	1	0.000	1.000	40	100000038	100000038	Not-Trans anti-PSPC1-A546 8C-S-PSPC1 V2.00	0	28. Not-Trans and anti-PSPC1-A546_Pos001_S001	00-AJjjwqxaNAvtc7woc75cYZ
7.38178		Nucleus	1	0.000	1.000	41	100000039	100000039	Not-Trans anti-PSPC1-A546 8C-S-PSPC1 V2.00	0	28. Not-Trans and anti-PSPC1-A546_Pos001_S001	00-AJjjwqxaNAvtc7woc75cYZ
8.62689		Nucleus	1	0.000	1.000	42	100000040	100000040	Not-Trans anti-PSPC1-A546 8C-S-PSPC1 V2.00	0	28. Not-Trans and anti-PSPC1-A546_Pos001_S001	00-AJjjwqxaNAvtc7woc75cYZ
3.94572		Nucleus	1	0.000	1.000	43	100000041	100000041	Not-Trans anti-PSPC1-A546 8C-S-PSPC1 V2.00	0	28. Not-Trans and anti-PSPC1-A546_Pos001_S001	00-AJjjwqxaNAvtc7woc75cYZ
4.93061		Nucleus	1	0.000	1.000	44	100000042	100000042	Not-Trans anti-PSPC1-A546 8C-S-PSPC1 V2.00	0	28. Not-Trans and anti-PSPC1-A546_Pos001_S001	00-AJjjwqxaNAvtc7woc75cYZ
9.16352		Nucleus	1	0.000	1.000	45	100000043	100000043	Not-Trans anti-PSPC1-A546 8C-S-PSPC1 V2.00	0	28. Not-Trans and anti-PSPC1-A546_Pos001_S001	00-AJjjwqxaNAvtc7woc75cYZ
10.1029		Nucleus	1	0.000	1.000	46	100000044	100000044	Not-Trans anti-PSPC1-A546 8C-S-PSPC1 V2.00	0	28. Not-Trans and anti-PSPC1-A546_Pos001_S001	00-AJjjwqxaNAvtc7woc75cYZ
13.9954		Nucleus	1	0.000	1.000	47	100000045	100000045	Not-Trans anti-PSPC1-A546 8C-S-PSPC1 V2.00	0	28. Not-Trans and anti-PSPC1-A546_Pos001_S001	00-AJjjwqxaNAvtc7woc75cYZ
20.1336		Nucleus	1	0.000	1.000	48	100000046	100000046	Not-Trans anti-PSPC1-A546 8C-S-PSPC1 V2.00	0	28. Not-Trans and anti-PSPC1-A546_Pos001_S001	00-AJjjwqxaNAvtc7woc75cYZ
13.9077		Nucleus	1	0.000	1.000	49	100000047	100000047	Not-Trans anti-PSPC1-A546 8C-S-PSPC1 V2.00	0	28. Not-Trans and anti-PSPC1-A546_Pos001_S001	00-AJjjwqxaNAvtc7woc75cYZ
11.9694		Nucleus	1	0.000	1.000	50	100000048	100000048	Not-Trans anti-PSPC1-A546 8C-S-PSPC1 V2.00	0	28. Not-Trans and anti-PSPC1-A546_Pos001_S001	00-AJjjwqxaNAvtc7woc75cYZ
5.81532		Nucleus	1	0.000	1.000	51	100000049	100000049	Not-Trans anti-PSPC1-A546 8C-S-PSPC1 V2.00	0	28. Not-Trans and anti-PSPC1-A546_Pos001_S001	00-AJjjwqxaNAvtc7woc75cYZ
5.86101		Nucleus	1	0.000	1.000	52	100000050	100000050	Not-Trans anti-PSPC1-A546 8C-S-PSPC1 V2.00	0	28. Not-Trans and anti-PSPC1-A546_Pos001_S001	00-AJjjwqxaNAvtc7woc75cYZ
7.34341		Nucleus	1	0.000	1.000	53	100000051	100000051	Not-Trans anti-PSPC1-A546 8C-S-PSPC1 V2.00	0	28. Not-Trans and anti-PSPC1-A546_Pos001_S001	00-AJjjwqxaNAvtc7woc75cYZ
10.3052		Nucleus	1	0.000	1.000	54	100000052	100000052	Not-Trans anti-PSPC1-A546 8C-S-PSPC1 V2.00	0	28. Not-Trans and anti-PSPC1-A546_Pos001_S001	00-AJjjwqxaNAvtc7woc75cYZ
3.49522		Nucleus	1	0.000	1.000	55	100000053	100000053	Not-Trans anti-PSPC1-A546 8C-S-PSPC1 V2.00	0	28. Not-Trans and anti-PSPC1-A546_Pos001_S001	00-AJjjwqxaNAvtc7woc75cYZ
7.23109		Nucleus	1	0.000	1.000	56	100000054	100000054	Not-Trans anti-PSPC1-A546 8C-S-PSPC1 V2.00	0	28. Not-Trans and anti-PSPC1-A546_Pos001_S001	00-AJjjwqxaNAvtc7woc75cYZ
5.52082		Nucleus	1	0.000	1.000	57	100000055	100000055	Not-Trans anti-PSPC1-A546 8C-S-PSPC1 V2.00	0	28. Not-Trans and anti-PSPC1-A546_Pos001_S001	00-AJjjwqxaNAvtc7woc75cYZ
11.3083		Nucleus	1	0.000	1.000	58	100000056	100000056	Not-Trans anti-PSPC1-A546 8C-S-PSPC1 V2.00	0	28. Not-Trans and anti-PSPC1-A546_Pos001_S001	00-AJjjwqxaNAvtc7woc75cYZ
7.72223		Nucleus	1	0.000	1.000	59	100000057	100000057	Not-Trans anti-PSPC1-A546 8C-S-PSPC1 V2.00	0	28. Not-Trans and anti-PSPC1-A546_Pos001_S001	00-AJjjwqxaNAvtc7woc75cYZ
14.2776		Nucleus	1	0.000	1.000	60	100000058	100000058	Not-Trans anti-PSPC1-A546 8C-S-PSPC1 V2.00	0	28. Not-Trans and anti-PSPC1-A546_Pos001_S001	00-AJjjwqxaNAvtc7woc75cYZ
6.40092		Nucleus	1	0.000	1.000	61	100000059	100000059	Not-Trans anti-PSPC1-A546 8C-S-PSPC1 V2.00	0	28. Not-Trans and anti-PSPC1-A546_Pos001_S001	00-AJjjwqxaNAvtc7woc75cYZ
10.3392		Nucleus	1	0.000	1.000	62	100000060	100000060	Not-Trans anti-PSPC1-A546 8C-S-PSPC1 V2.00	0	28. Not-Trans and anti-PSPC1-A546_Pos001_S001	00-AJjjwqxaNAvtc7woc75cYZ
4.59459		Nucleus	1	0.000	1.000	63	100000061	100000061	Not-Trans anti-PSPC1-A546 8C-S-PSPC1 V2.00	0	28. Not-Trans and anti-PSPC1-A546_Pos001_S001	00-AJjjwqxaNAvtc7woc75cYZ
1.67539		Nucleus	1	0.000	1.000	64	100000062	100000062	Not-Trans anti-PSPC1-A546 8C-S-PSPC1 V2.00	0	28. Not-Trans and anti-PSPC1-A546_Pos001_S001	00-AJjjwqxaNAvtc7woc75cYZ
8.35495		Nucleus	1	0.000	1.000	65	100000063	100000063	Not-Trans anti-PSPC1-A546 8C-S-PSPC1 V2.00	0	28. Not-Trans and anti-PSPC1-A546_Pos001_S001	00-AJjjwqxaNAvtc7woc75cYZ
9.23157		Nucleus	1	0.000	1.000	66	100000064	100000064	Not-Trans anti-PSPC1-A546 8C-S-PSPC1 V2.00	0	28. Not-Trans and anti-PSPC1-A546_Pos001_S001	00-AJjjwqxaNAvtc7woc75cYZ
1.35499		Nucleus	1	0.000	1.000	67	100000065	100000065	Not-Trans anti-PSPC1-A546 8C-S-PSPC1 V2.00	0	28. Not-Trans and anti-PSPC1-A546_Pos001_S001	00-AJjjwqxaNAvtc7woc75cYZ
8.01015		Nucleus	1	0.000	1.000	68	100000066	100000066	Not-Trans anti-PSPC1-A546 8C-S-PSPC1 V2.00	0	28. Not-Trans and anti-PSPC1-A546_Pos001_S001	00-AJjjwqxaNAvtc7woc75cYZ
7.02165		Nucleus	1	0.000	1.000	69	100000067	100000067	Not-Trans anti-PSPC1-A546 8C-S-PSPC1 V2.00	0	28. Not-Trans and anti-PSPC1-A546_Pos001_S001	00-AJjjwqxaNAvtc7woc75cYZ
4.15044		Nucleus	1	0.000	1.000	70	100000068	100000068	Not-Trans anti-PSPC1-A546 8C-S-PSPC1 V2.00	0	28. Not-Trans and anti-PSPC1-A546_Pos001_S001	00-AJjjwqxaNAvtc7woc75cYZ
1.61575		Nucleus	1	0.000	1.000	71	100000069	100000069	Not-Trans anti-PSPC1-A546 8C-S-PSPC1 V2.00	0	28. Not-Trans and anti-PSPC1-A546_Pos001_S001	00-AJjjwqxaNAvtc7woc75cYZ
15.5209		Nucleus	1	0.000	1.000	72	100000070	100000070	Not-Trans anti-PSPC1-A546 8C-S-PSPC1 V2.00	0	28. Not-Trans and anti-PSPC1-A546_Pos001_S001	00-AJjjwqxaNAvtc7woc75cYZ
6.90789		Nucleus	1	0.000	1.000	73	100000071	100000071	Not-Trans anti-PSPC1-A546 8C-S-PSPC1 V2.00	0	28. Not-Trans and anti-PSPC1-A546_Pos001_S001	00-AJjjwqxaNAvtc7woc75cYZ
6.48233		Nucleus	1	0.000	1.000	74	100000072	100000072	Not-Trans anti-PSPC1-A546 8C-S-PSPC1 V2.00	0	28. Not-Trans and anti-PSPC1-A546_Pos001_S001	00-AJjjwqxaNAvtc7woc75cYZ
9.09644		Nucleus	1	0.000	1.000	75	100000073	100000073	Not-Trans anti-PSPC1-A546 8C-S-PSPC1 V2.00	0	28. Not-Trans and anti-PSPC1-A546_Pos001_S001	00-AJjjwqxaNAvtc7woc75cYZ
16.3645		Nucleus	1	0.000	1.000	76	100000074	100000000	Not-Trans anti-PSPC1-A546 8C-S-PSPC1 V2.00	0	28. Not-Trans and anti-PSPC1-A546_Pos002_S001	00-FWuMc4g6PD2roKGvNPuQAb
2.02309		Nucleus	1	0.000	1.000	77	100000075	100000001	Not-Trans anti-PSPC1-A546 8C-S-PSPC1 V2.00	0	28. Not-Trans and anti-PSPC1-A546_Pos002_S001	00-FWuMc4g6PD2roKGvNPuQAb
10.1389		Nucleus	1	0.000	1.000	78	100000076	100000002	Not-Trans anti-PSPC1-A546 8C-S-PSPC1 V2.00	0	28. Not-Trans and anti-PSPC1-A546_Pos002_S001	00-FWuMc4g6PD2roKGvNPuQAb
13.2139		Nucleus	1	0.000	1.000	79	100000077	100000003	Not-Trans anti-PSPC1-A546 8C-S-PSPC1 V2.00	0	28. Not-Trans and anti-PSPC1-A546_Pos002_S001	00-FWuMc4g6PD2roKGvNPuQAb
13.4556		Nucleus	1	0.000	1.000	80	100000078	100000004	Not-Trans anti-PSPC1-A546 8C-S-PSPC1 V2.00	0	28. Not-Trans and anti-PSPC1-A546_Pos002_S001	00-FWuMc4g6PD2roKGvNPuQAb
13.6445		Nucleus	1	0.000	1.000	81	100000079	100000005	Not-Trans anti-PSPC1-A546 8C-S-PSPC1 V2.00	0	28. Not-Trans and anti-PSPC1-A546_Pos002_S001	00-FWuMc4g6PD2roKGvNPuQAb
11.4079		Nucleus	1	0.000	1.000	82	100000080	100000006	Not-Trans anti-PSPC1-A546 8C-S-PSPC1 V2.00	0	28. Not-Trans and anti-PSPC1-A546_Pos002_S001	00-FWuMc4g6PD2roKGvNPuQAb
9.75669		Nucleus	1	0.000	1.000	83	100000081	100000007	Not-Trans anti-PSPC1-A546 8C-S-PSPC1 V2.00	0	28. Not-Trans and anti-PSPC1-A546_Pos002_S001	00-FWuMc4g6PD2roKGvNPuQAb
8.08614		Nucleus	1	0.000	1.000	84	100000082	100000008	Not-Trans anti-PSPC1-A546 8C-S-PSPC1 V2.00	0	28. Not-Trans and anti-PSPC1-A546_Pos002_S001	00-FWuMc4g6PD2roKGvNPuQAb
10.1984		Nucleus	1	0.000	1.000	85	100000083	100000009	Not-Trans anti-PSPC1-A546 8C-S-PSPC1 V2.00	0	28. Not-Trans and anti-PSPC1-A546_Pos002_S001	00-FWuMc4g6PD2roKGvNPuQAb
11.5359		Nucleus	1	0.000	1.000	86	100000084	100000010	Not-Trans anti-PSPC1-A546 8C-S-PSPC1 V2.00	0	28. Not-Trans and anti-PSPC1-A546_Pos002_S001	00-FWuMc4g6PD2roKGvNPuQAb
12.5509		Nucleus	1	0.000	1.000	87	100000085	100000011	Not-Trans anti-PSPC1-A546 8C-S-PSPC1 V2.00	0	28. Not-Trans and anti-PSPC1-A546_Pos002_S001	00-FWuMc4g6PD2roKGvNPuQAb
14.7199		Nucleus	1	0.000	1.000	88	100000086	100000012	Not-Trans anti-PSPC1-A546 8C-S-PSPC1 V2.00	0	28. Not-Trans and anti-PSPC1-A546_Pos002_S001	00-FWuMc4g6PD2roKGvNPuQAb
10.0491		Nucleus	1	0.000	1.000	89	100000087	100000013	Not-Trans anti-PSPC1-A546 8C-S-PSPC1 V2.00	0	28. Not-Trans and anti-PSPC1-A546_Pos002_S001	00-FWuMc4g6PD2roKGvNPuQAb
9.9903		Nucleus	1	0.000	1.000	91	100000088	100000014	Not-Trans anti-PSPC1-A546 8C-S-PSPC1 V2.00	0	28. Not-Trans and anti-PSPC1-A546_Pos002_S001	00-FWuMc4g6PD2roKGvNPuQAb
7.57752		Nucleus	1	0.000	1.000	92	100000089	100000015	Not-Trans anti-PSPC1-A546 8C-S-PSPC1 V2.00	0	28. Not-Trans and anti-PSPC1-A546_Pos002_S001	00-FWuMc4g6PD2roKGvNPuQAb
2.57804		Nucleus	1	0.000	1.000	93	100000090	100000016	Not-Trans anti-PSPC1-A546 8C-S-PSPC1 V2.00	0	28. Not-Trans and anti-PSPC1-A546_Pos002_S001	00-FWuMc4g6PD2roKGvNPuQAb
13.3629		Nucleus	1	0.000	1.000	94	100000091	100000017	Not-Trans anti-PSPC1-A546 8C-S-PSPC1 V2.00	0	28. Not-Trans and anti-PSPC1-A546_Pos002_S001	00-FWuMc4g6PD2roKGvNPuQAb
9.51699		Nucleus	1	0.000	1.000	95	100000092	100000018	Not-Trans anti-PSPC1-A546 8C-S-PSPC1 V2.00	0	28. Not-Trans and anti-PSPC1-A546_Pos002_S001	00-FWuMc4g6PD2roKGvNPuQAb
10.0086		Nucleus	1	0.000	1.000	96	100000093	100000019	Not-Trans anti-PSPC1-A546 8C-S-PSPC1 V2.00	0	28. Not-Trans and anti-PSPC1-A546_Pos002_S001	00-FWuMc4g6PD2roKGvNPuQAb
11.7436		Nucleus	1	0.000	1.000	97	100000094	100000020	Not-Trans anti-PSPC1-A546 8C-S-PSPC1 V2.00	0	28. Not-Trans and anti-PSPC1-A546_Pos002_S001	00-FWuMc4g6PD2roKGvNPuQAb
9.96492		Nucleus	1	0.000	1.000	98	100000095	100000021	Not-Trans anti-PSPC1-A546 8C-S-PSPC1 V2.00	0	28. Not-Trans and anti-PSPC1-A546_Pos002_S001	00-FWuMc4g6PD2roKGvNPuQAb
10.0324		Nucleus	1	0.000	1.000	99	100000096	100000022	Not-Trans anti-PSPC1-A546 8C-S-PSPC1 V2.00	0	28. Not-Trans and anti-PSPC1-A546_Pos002_S001	00-FWuMc4g6PD2roKGvNPuQAb
9.07764		Nucleus	1	0.000	1.000	100	100000097	100000023	Not-Trans anti-PSPC1-A546 8C-S-PSPC1 V2.00	0	28. Not-Trans and anti-PSPC1-A546_Pos002_S001	00-FWuMc4g6PD2roKGvNPuQAb
12.2671		Nucleus	1	0.000	1.000	101	100000098	100000024	Not-Trans anti-PSPC1-A546 8C-S-PSPC1 V2.00	0	28. Not-Trans and anti-PSPC1-A546_Pos002_S001	00-FWuMc4g6PD2roKGvNPuQAb
12.9204		Nucleus	1	0.000	1.000	102	100000099	100000025	Not-Trans anti-PSPC1-A546 8C-S-PSPC1 V2.00	0	28. Not-Trans and anti-PSPC1-A546_Pos002_S001	00-FWuMc4g6PD2roKGvNPuQAb
1.81511		Nucleus	1	0.000	1.000	103	100000100	100000026	Not-Trans anti-PSPC1-A546 8C-S-PSPC1 V2.00	0	28. Not-Trans and anti-PSPC1-A546_Pos002_S001	00-FWuMc4g6PD2roKGvNPuQAb
13.8381		Nucleus	1	0.000	1.000	104	100000101	100000027	Not-Trans anti-PSPC1-A546 8C-S-PSPC1 V2.00	0	28. Not-Trans and anti-PSPC1-A546_Pos002_S001	00-FWuMc4g6PD2roKGvNPuQAb
8.53015		Nucleus	1	0.000	1.000	105	100000102	100000028	Not-Trans anti-PSPC1-A546 8C-S-PSPC1 V2.00	0	28. Not-Trans and anti-PSPC1-A546_Pos002_S001	00-FWuMc4g6PD2roKGvNPuQAb
9.65106		Nucleus	1	0.000	1.000	106	100000103	100000029	Not-Trans anti-PSPC1-A546 8C-S-PSPC1 V2.00	0	28. Not-Trans and anti-PSPC1-A546_Pos002_S001	00-FWuMc4g6PD2roKGvNPuQAb
8.995		Nucleus	1	0.000	1.000	107	100000104	100000030	Not-Trans anti-PSPC1-A546 8C-S-PSPC1 V2.00	0	28. Not-Trans and anti-PSPC1-A546_Pos002_S001	00-FWuMc4g6PD2roKGvNPuQAb
9.74994		Nucleus	1	0.000	1.000	108	100000105	100000031	Not-Trans anti-PSPC1-A546 8C-S-PSPC1 V2.00	0	28. Not-Trans and anti-PSPC1-A546_Pos002_S001	00-FWuMc4g6PD2roKGvNPuQAb
10.2137		Nucleus	1	0.000	1.000	109	100000106	100000032	Not-Trans anti-PSPC1-A546 8C-S-PSPC1 V2.00	0	28. Not-Trans and anti-PSPC1-A546_Pos002_S001	00-FWuMc4g6PD2roKGvNPuQAb
7.93232		Nucleus	1	0.000	1.000	110	100000107	100000033	Not-Trans anti-PSPC1-A546 8C-S-PSPC1 V2.00	0	28. Not-Trans and anti-PSPC1-A546_Pos002_S001	00-FWuMc4g6PD2roKGvNPuQAb
11.3918		Nucleus	1	0.000	1.000	111	100000108	100000034	Not-Trans anti-PSPC1-A546 8C-S-PSPC1 V2.00	0	28. Not-Trans and anti-PSPC1-A546_Pos002_S001	00-FWuMc4g6PD2roKGvNPuQAb
10.9086		Nucleus	1	0.000	1.000	112	100000109	100000035	Not-Trans anti-PSPC1-A546 8C-S-PSPC1 V2.00	0	28. Not-Trans and anti-PSPC1-A546_Pos002_S001	00-FWuMc4g6PD2roKGvNPuQAb
1.97657		Nucleus	1	0.000	1.000	113	100000110	100000036	Not-Trans anti-PSPC1-A546 8C-S-PSPC1 V2.00	0	28. Not-Trans and anti-PSPC1-A546_Pos002_S001	00-FWuMc4g6PD2roKGvNPuQAb
1.89638		Nucleus	1	0.000	1.000	114	100000111	100000037	Not-Trans anti-PSPC1-A546 8C-S-PSPC1 V2.00	0	28. Not-Trans and anti-PSPC1-A546_Pos002_S001	00-FWuMc4g6PD2roKGvNPuQAb
16.102		Nucleus	1	0.000	1.000	115	100000112	100000038	Not-Trans anti-PSPC1-A546 8C-S-PSPC1 V2.00	0	28. Not-Trans and anti-PSPC1-A546_Pos002_S001	00-FWuMc4g6PD2roKGvNPuQAb
11.4337		Nucleus	1	0.000	1.000	116	100000113	100000039	Not-Trans anti-PSPC1-A546 8C-S-PSPC1 V2.00	0	28. Not-Trans and anti-PSPC1-A546_Pos002_S001	00-FWuMc4g6PD2roKGvNPuQAb
8.73924		Nucleus	1	0.000	1.000	117	100000114	100000040	Not-Trans anti-PSPC1-A546 8C-S-PSPC1 V2.00	0	28. Not-Trans and anti-PSPC1-A546_Pos002_S001	00-FWuMc4g6PD2roKGvNPuQAb
12.2271		Nucleus	1	0.000	1.000	118	100000115	100000041	Not-Trans anti-PSPC1-A546 8C-S-PSPC1 V2.00	0	28. Not-Trans and anti-PSPC1-A546_Pos002_S001	00-FWuMc4g6PD2roKGvNPuQAb
17.3046		Nucleus	1	0.000	1.000	119	100000116	100000042	Not-Trans anti-PSPC1-A546 8C-S-PSPC1 V2.00	0	28. Not-Trans and anti-PSPC1-A546_Pos002_S001	00-FWuMc4g6PD2roKGvNPuQAb
15.405		Nucleus	1	0.000	1.000	120	100000117	100000043	Not-Trans anti-PSPC1-A546 8C-S-PSPC1 V2.00	0	28. Not-Trans and anti-PSPC1-A546_Pos002_S001	00-FWuMc4g6PD2roKGvNPuQAb
13.3964		Nucleus	1	0.000	1.000	121	100000118	100000044	Not-Trans anti-PSPC1-A546 8C-S-PSPC1 V2.00	0	28. Not-Trans and anti-PSPC1-A546_Pos002_S001	00-FWuMc4g6PD2roKGvNPuQAb
10.6077		Nucleus	1	0.000	1.000	122	100000119	100000045	Not-Trans anti-PSPC1-A546 8C-S-PSPC1 V2.00	0	28. Not-Trans and anti-PSPC1-A546_Pos002_S001	00-FWuMc4g6PD2roKGvNPuQAb
9.86068		Nucleus	1	0.000	1.000	123	100000120	100000046	Not-Trans anti-PSPC1-A546 8C-S-PSPC1 V2.00	0	28. Not-Trans and anti-PSPC1-A546_Pos002_S001	00-FWuMc4g6PD2roKGvNPuQAb
14.5813		Nucleus	1	0.000	1.000	124	100000121	100000047	Not-Trans anti-PSPC1-A546 8C-S-PSPC1 V2.00	0	28. Not-Trans and anti-PSPC1-A546_Pos002_S001	00-FWuMc4g6PD2roKGvNPuQAb
3.31113		Nucleus	1	0.000	1.000	125	100000122	100000048	Not-Trans anti-PSPC1-A546 8C-S-PSPC1 V2.00	0	28. Not-Trans and anti-PSPC1-A546_Pos002_S001	00-FWuMc4g6PD2roKGvNPuQAb
12.7391		Nucleus	1	0.000	1.000	126	100000123	100000049	Not-Trans anti-PSPC1-A546 8C-S-PSPC1 V2.00	0	28. Not-Trans and anti-PSPC1-A546_Pos002_S001	00-FWuMc4g6PD2roKGvNPuQAb
16.834		Nucleus	1	0.000	1.000	127	100000124	100000050	Not-Trans anti-PSPC1-A546 8C-S-PSPC1 V2.00	0	28. Not-Trans and anti-PSPC1-A546_Pos002_S001	00-FWuMc4g6PD2roKGvNPuQAb
2.10845		Nucleus	1	0.000	1.000	128	100000125	100000051	Not-Trans anti-PSPC1-A546 8C-S-PSPC1 V2.00	0	28. Not-Trans and anti-PSPC1-A546_Pos002_S001	00-FWuMc4g6PD2roKGvNPuQAb
15.0937		Nucleus	1	0.000	1.000	129	100000126	100000052	Not-Trans anti-PSPC1-A546 8C-S-PSPC1 V2.00	0	28. Not-Trans and anti-PSPC1-A546_Pos002_S001	00-FWuMc4g6PD2roKGvNPuQAb
10.0291		Nucleus	1	0.000	1.000	130	100000127	100000053	Not-Trans anti-PSPC1-A546 8C-S-PSPC1 V2.00	0	28. Not-Trans and anti-PSPC1-A546_Pos002_S001	00-FWuMc4g6PD2roKGvNPuQAb
3.55061		Nucleus	1	0.000	1.000	131	100000128	100000054	Not-Trans anti-PSPC1-A546 8C-S-PSPC1 V2.00	0	28. Not-Trans and anti-PSPC1-A546_Pos002_S001	00-FWuMc4g6PD2roKGvNPuQAb
11.6566		Nucleus	1	0.000	1.000	132	100000129	100000055	Not-Trans anti-PSPC1-A546 8C-S-PSPC1 V2.00	0	28. Not-Trans and anti-PSPC1-A546_Pos002_S001	00-FWuMc4g6PD2roKGvNPuQAb
10.6534		Nucleus	1	0.000	1.000	133	100000130	100000056	Not-Trans anti-PSPC1-A546 8C-S-PSPC1 V2.00	0	28. Not-Trans and anti-PSPC1-A546_Pos002_S001	00-FWuMc4g6PD2roKGvNPuQAb
7.98446		Nucleus	1	0.000	1.000	134	100000131	100000057	Not-Trans anti-PSPC1-A546 8C-S-PSPC1 V2.00	0	28. Not-Trans and anti-PSPC1-A546_Pos002_S001	00-FWuMc4g6PD2roKGvNPuQAb
12.1926		Nucleus	1	0.000	1.000	135	100000132	100000058	Not-Trans anti-PSPC1-A546 8C-S-PSPC1 V2.00	0	28. Not-Trans and anti-PSPC1-A546_Pos002_S001	00-FWuMc4g6PD2roKGvNPuQAb
4.35889		Nucleus	1	0.000	1.000	136	100000133	100000059	Not-Trans anti-PSPC1-A546 8C-S-PSPC1 V2.00	0	28. Not-Trans and anti-PSPC1-A546_Pos002_S001	00-FWuMc4g6PD2roKGvNPuQAb
10.6204		Nucleus	1	0.000	1.000	137	100000134	100000060	Not-Trans anti-PSPC1-A546 8C-S-PSPC1 V2.00	0	28. Not-Trans and anti-PSPC1-A546_Pos002_S001	00-FWuMc4g6PD2roKGvNPuQAb
10.5252		Nucleus	1	0.000	1.000	138	100000135	100000061	Not-Trans anti-PSPC1-A546 8C-S-PSPC1 V2.00	0	28. Not-Trans and anti-PSPC1-A546_Pos002_S001	00-FWuMc4g6PD2roKGvNPuQAb
9.52756		Nucleus	1	0.000	1.000	139	100000136	100000062	Not-Trans anti-PSPC1-A546 8C-S-PSPC1 V2.00	0	28. Not-Trans and anti-PSPC1-A546_Pos002_S001	00-FWuMc4g6PD2roKGvNPuQAb
10.335		Nucleus	1	0.000	1.000	140	100000137	100000063	Not-Trans anti-PSPC1-A546 8C-S-PSPC1 V2.00	0	28. Not-Trans and anti-PSPC1-A546_Pos002_S001	00-FWuMc4g6PD2roKGvNPuQAb
2.23052		Nucleus	1	0.000	1.000	141	100000138	100000064	Not-Trans anti-PSPC1-A546 8C-S-PSPC1 V2.00	0	28. Not-Trans and anti-PSPC1-A546_Pos002_S001	00-FWuMc4g6PD2roKGvNPuQAb
7.96237		Nucleus	1	0.000	1.000	142	100000139	100000065	Not-Trans anti-PSPC1-A546 8C-S-PSPC1 V2.00	0	28. Not-Trans and anti-PSPC1-A546_Pos002_S001	00-FWuMc4g6PD2roKGvNPuQAb
12.7244		Nucleus	1	0.000	1.000	143	100000140	100000066	Not-Trans anti-PSPC1-A546 8C-S-PSPC1 V2.00	0	28. Not-Trans and anti-PSPC1-A546_Pos002_S001	00-FWuMc4g6PD2roKGvNPuQAb
13.9449		Nucleus	1	0.000	1.000	144	100000141	100000067	Not-Trans anti-PSPC1-A546 8C-S-PSPC1 V2.00	0	28. Not-Trans and anti-PSPC1-A546_Pos002_S001	00-FWuMc4g6PD2roKGvNPuQAb
12.0774		Nucleus	1	0.000	1.000	145	100000142	100000068	Not-Trans anti-PSPC1-A546 8C-S-PSPC1 V2.00	0	28. Not-Trans and anti-PSPC1-A546_Pos002_S001	00-FWuMc4g6PD2roKGvNPuQAb
7.7472		Nucleus	1	0.000	1.000	146	100000143	100000069	Not-Trans anti-PSPC1-A546 8C-S-PSPC1 V2.00	0	28. Not-Trans and anti-PSPC1-A546_Pos002_S001	00-FWuMc4g6PD2roKGvNPuQAb
11.5008		Nucleus	1	0.000	1.000	147	100000144	100000070	Not-Trans anti-PSPC1-A546 8C-S-PSPC1 V2.00	0	28. Not-Trans and anti-PSPC1-A546_Pos002_S001	00-FWuMc4g6PD2roKGvNPuQAb
10.9648		Nucleus	1	0.000	1.000	148	100000145	100000071	Not-Trans anti-PSPC1-A546 8C-S-PSPC1 V2.00	0	28. Not-Trans and anti-PSPC1-A546_Pos002_S001	00-FWuMc4g6PD2roKGvNPuQAb
11.6459		Nucleus	1	0.000	1.000	149	100000146	100000072	Not-Trans anti-PSPC1-A546 8C-S-PSPC1 V2.00	0	28. Not-Trans and anti-PSPC1-A546_Pos002_S001	00-FWuMc4g6PD2roKGvNPuQAb
6.62542		Nucleus	1	0.000	1.000	150	100000147	100000073	Not-Trans anti-PSPC1-A546 8C-S-PSPC1 V2.00	0	28. Not-Trans and anti-PSPC1-A546_Pos002_S001	00-FWuMc4g6PD2roKGvNPuQAb
20.9886		Nucleus	1	0.000	1.000	151	100000148	100000074	Not-Trans anti-PSPC1-A546 8C-S-PSPC1 V2.00	0	28. Not-Trans and anti-PSPC1-A546_Pos002_S001	00-FWuMc4g6PD2roKGvNPuQAb
1.72021		Nucleus	1	0.000	1.000	152	100000149	100000075	Not-Trans anti-PSPC1-A546 8C-S-PSPC1 V2.00	0	28. Not-Trans and anti-PSPC1-A546_Pos002_S001	00-FWuMc4g6PD2roKGvNPuQAb
6.63749		Nucleus	1	0.000	1.000	153	100000150	100000076	Not-Trans anti-PSPC1-A546 8C-S-PSPC1 V2.00	0	28. Not-Trans and anti-PSPC1-A546_Pos002_S001	00-FWuMc4g6PD2roKGvNPuQAb
5.54965		Nucleus	1	0.000	1.000	154	100000151	100000077	Not-Trans anti-PSPC1-A546 8C-S-PSPC1 V2.00	0	28. Not-Trans and anti-PSPC1-A546_Pos002_S001	00-FWuMc4g6PD2roKGvNPuQAb
6.52442		Nucleus	1	0.000	1.000	155	100000152	100000078	Not-Trans anti-PSPC1-A546 8C-S-PSPC1 V2.00	0	28. Not-Trans and anti-PSPC1-A546_Pos002_S001	00-FWuMc4g6PD2roKGvNPuQAb
11.9327		Nucleus	1	0.000	1.000	156	100000153	100000079	Not-Trans anti-PSPC1-A546 8C-S-PSPC1 V2.00	0	28. Not-Trans and anti-PSPC1-A546_Pos002_S001	00-FWuMc4g6PD2roKGvNPuQAb
10.8063		Nucleus	1	0.000	1.000	157	100000154	100000080	Not-Trans anti-PSPC1-A546 8C-S-PSPC1 V2.00	0	28. Not-Trans and anti-PSPC1-A546_Pos002_S001	00-FWuMc4g6PD2roKGvNPuQAb
7.87374		Nucleus	1	0.000	1.000	158	100000155	100000081	Not-Trans anti-PSPC1-A546 8C-S-PSPC1 V2.00	0	28. Not-Trans and anti-PSPC1-A546_Pos002_S001	00-FWuMc4g6PD2roKGvNPuQAb
17.3535		Nucleus	1	0.000	1.000	159	100000156	100000082	Not-Trans anti-PSPC1-A546 8C-S-PSPC1 V2.00	0	28. Not-Trans and anti-PSPC1-A546_Pos002_S001	00-FWuMc4g6PD2roKGvNPuQAb
4.92811		Nucleus	1	0.000	1.000	160	100000157	100000083	Not-Trans anti-PSPC1-A546 8C-S-PSPC1 V2.00	0	28. Not-Trans and anti-PSPC1-A546_Pos002_S001	00-FWuMc4g6PD2roKGvNPuQAb
5.59243		Nucleus	1	0.000	1.000	161	100000158	100000084	Not-Trans anti-PSPC1-A546 8C-S-PSPC1 V2.00	0	28. Not-Trans and anti-PSPC1-A546_Pos002_S001	00-FWuMc4g6PD2roKGvNPuQAb
11.5766		Nucleus	1	0.000	1.000	162	100000159	100000085	Not-Trans anti-PSPC1-A546 8C-S-PSPC1 V2.00	0	28. Not-Trans and anti-PSPC1-A546_Pos002_S001	00-FWuMc4g6PD2roKGvNPuQAb
9.08158		Nucleus	1	0.000	1.000	163	100000160	100000086	Not-Trans anti-PSPC1-A546 8C-S-PSPC1 V2.00	0	28. Not-Trans and anti-PSPC1-A546_Pos002_S001	00-FWuMc4g6PD2roKGvNPuQAb
6.17713		Nucleus	1	0.000	1.000	164	100000161	100000087	Not-Trans anti-PSPC1-A546 8C-S-PSPC1 V2.00	0	28. Not-Trans and anti-PSPC1-A546_Pos002_S001	00-FWuMc4g6PD2roKGvNPuQAb
22.8668		Nucleus	1	0.000	1.000	165	100000162	100000088	Not-Trans anti-PSPC1-A546 8C-S-PSPC1 V2.00	0	28. Not-Trans and anti-PSPC1-A546_Pos002_S001	00-FWuMc4g6PD2roKGvNPuQAb
12.027		Nucleus	1	0.000	1.000	166	100000163	100000000	Not-Trans anti-PSPC1-A546 8C-S-PSPC1 V2.00	0	28. Not-Trans and anti-PSPC1-A546_Pos003_S001	00-mYDDE278wk2zpTX2wPZ9Qf
11.3856		Nucleus	1	0.000	1.000	167	100000164	100000001	Not-Trans anti-PSPC1-A546 8C-S-PSPC1 V2.00	0	28. Not-Trans and anti-PSPC1-A546_Pos003_S001	00-mYDDE278wk2zpTX2wPZ9Qf
7.08484		Nucleus	1	0.000	1.000	168	100000165	100000002	Not-Trans anti-PSPC1-A546 8C-S-PSPC1 V2.00	0	28. Not-Trans and anti-PSPC1-A546_Pos003_S001	00-mYDDE278wk2zpTX2wPZ9Qf
9.13084		Nucleus	1	0.000	1.000	169	100000166	100000003	Not-Trans anti-PSPC1-A546 8C-S-PSPC1 V2.00	0	28. Not-Trans and anti-PSPC1-A546_Pos003_S001	00-mYDDE278wk2zpTX2wPZ9Qf
9.36747		Nucleus	1	0.000	1.000	170	100000167	100000004	Not-Trans anti-PSPC1-A546 8C-S-PSPC1 V2.00	0	28. Not-Trans and anti-PSPC1-A546_Pos003_S001	00-mYDDE278wk2zpTX2wPZ9Qf
8.1656		Nucleus	1	0.000	1.000	171	100000168	100000005	Not-Trans anti-PSPC1-A546 8C-S-PSPC1 V2.00	0	28. Not-Trans and anti-PSPC1-A546_Pos003_S001	00-mYDDE278wk2zpTX2wPZ9Qf
5.83775		Nucleus	1	0.000	1.000	172	100000169	100000006	Not-Trans anti-PSPC1-A546 8C-S-PSPC1 V2.00	0	28. Not-Trans and anti-PSPC1-A546_Pos003_S001	00-mYDDE278wk2zpTX2wPZ9Qf
11.2873		Nucleus	1	0.000	1.000	173	100000170	100000007	Not-Trans anti-PSPC1-A546 8C-S-PSPC1 V2.00	0	28. Not-Trans and anti-PSPC1-A546_Pos003_S001	00-mYDDE278wk2zpTX2wPZ9Qf
14.2755		Nucleus	1	0.000	1.000	174	100000171	100000008	Not-Trans anti-PSPC1-A546 8C-S-PSPC1 V2.00	0	28. Not-Trans and anti-PSPC1-A546_Pos003_S001	00-mYDDE278wk2zpTX2wPZ9Qf
8.10053		Nucleus	1	0.000	1.000	175	100000172	100000009	Not-Trans anti-PSPC1-A546 8C-S-PSPC1 V2.00	0	28. Not-Trans and anti-PSPC1-A546_Pos003_S001	00-mYDDE278wk2zpTX2wPZ9Qf
12.2287		Nucleus	1	0.000	1.000	176	100000173	100000010	Not-Trans anti-PSPC1-A546 8C-S-PSPC1 V2.00	0	28. Not-Trans and anti-PSPC1-A546_Pos003_S001	00-mYDDE278wk2zpTX2wPZ9Qf
9.06957		Nucleus	1	0.000	1.000	177	100000174	100000011	Not-Trans anti-PSPC1-A546 8C-S-PSPC1 V2.00	0	28. Not-Trans and anti-PSPC1-A546_Pos003_S001	00-mYDDE278wk2zpTX2wPZ9Qf
7.38086		Nucleus	1	0.000	1.000	178	100000175	100000012	Not-Trans anti-PSPC1-A546 8C-S-PSPC1 V2.00	0	28. Not-Trans and anti-PSPC1-A546_Pos003_S001	00-mYDDE278wk2zpTX2wPZ9Qf
8.01417		Nucleus	1	0.000	1.000	179	100000176	100000013	Not-Trans anti-PSPC1-A546 8C-S-PSPC1 V2.00	0	28. Not-Trans and anti-PSPC1-A546_Pos003_S001	00-mYDDE278wk2zpTX2wPZ9Qf
5.35135		Nucleus	1	0.000	1.000	181	100000177	100000014	Not-Trans anti-PSPC1-A546 8C-S-PSPC1 V2.00	0	28. Not-Trans and anti-PSPC1-A546_Pos003_S001	00-mYDDE278wk2zpTX2wPZ9Qf
7.93889		Nucleus	1	0.000	1.000	182	100000178	100000015	Not-Trans anti-PSPC1-A546 8C-S-PSPC1 V2.00	0	28. Not-Trans and anti-PSPC1-A546_Pos003_S001	00-mYDDE278wk2zpTX2wPZ9Qf
5.96685		Nucleus	1	0.000	1.000	183	100000179	100000016	Not-Trans anti-PSPC1-A546 8C-S-PSPC1 V2.00	0	28. Not-Trans and anti-PSPC1-A546_Pos003_S001	00-mYDDE278wk2zpTX2wPZ9Qf
15.1804		Nucleus	1	0.000	1.000	184	100000180	100000017	Not-Trans anti-PSPC1-A546 8C-S-PSPC1 V2.00	0	28. Not-Trans and anti-PSPC1-A546_Pos003_S001	00-mYDDE278wk2zpTX2wPZ9Qf
11.1551		Nucleus	1	0.000	1.000	185	100000181	100000018	Not-Trans anti-PSPC1-A546 8C-S-PSPC1 V2.00	0	28. Not-Trans and anti-PSPC1-A546_Pos003_S001	00-mYDDE278wk2zpTX2wPZ9Qf
7.18879		Nucleus	1	0.000	1.000	186	100000182	100000019	Not-Trans anti-PSPC1-A546 8C-S-PSPC1 V2.00	0	28. Not-Trans and anti-PSPC1-A546_Pos003_S001	00-mYDDE278wk2zpTX2wPZ9Qf
6.62078		Nucleus	1	0.000	1.000	187	100000183	100000020	Not-Trans anti-PSPC1-A546 8C-S-PSPC1 V2.00	0	28. Not-Trans and anti-PSPC1-A546_Pos003_S001	00-mYDDE278wk2zpTX2wPZ9Qf
8.2986		Nucleus	1	0.000	1.000	188	100000184	100000021	Not-Trans anti-PSPC1-A546 8C-S-PSPC1 V2.00	0	28. Not-Trans and anti-PSPC1-A546_Pos003_S001	00-mYDDE278wk2zpTX2wPZ9Qf
8.49937		Nucleus	1	0.000	1.000	189	100000185	100000022	Not-Trans anti-PSPC1-A546 8C-S-PSPC1 V2.00	0	28. Not-Trans and anti-PSPC1-A546_Pos003_S001	00-mYDDE278wk2zpTX2wPZ9Qf
11.2577		Nucleus	1	0.000	1.000	190	100000186	100000023	Not-Trans anti-PSPC1-A546 8C-S-PSPC1 V2.00	0	28. Not-Trans and anti-PSPC1-A546_Pos003_S001	00-mYDDE278wk2zpTX2wPZ9Qf
9.8724		Nucleus	1	0.000	1.000	191	100000187	100000024	Not-Trans anti-PSPC1-A546 8C-S-PSPC1 V2.00	0	28. Not-Trans and anti-PSPC1-A546_Pos003_S001	00-mYDDE278wk2zpTX2wPZ9Qf
8.23185		Nucleus	1	0.000	1.000	192	100000188	100000025	Not-Trans anti-PSPC1-A546 8C-S-PSPC1 V2.00	0	28. Not-Trans and anti-PSPC1-A546_Pos003_S001	00-mYDDE278wk2zpTX2wPZ9Qf
2.02585		Nucleus	1	0.000	1.000	193	100000189	100000026	Not-Trans anti-PSPC1-A546 8C-S-PSPC1 V2.00	0	28. Not-Trans and anti-PSPC1-A546_Pos003_S001	00-mYDDE278wk2zpTX2wPZ9Qf
1.6114		Nucleus	1	0.000	1.000	194	100000190	100000027	Not-Trans anti-PSPC1-A546 8C-S-PSPC1 V2.00	0	28. Not-Trans and anti-PSPC1-A546_Pos003_S001	00-mYDDE278wk2zpTX2wPZ9Qf
6.25935		Nucleus	1	0.000	1.000	195	100000191	100000028	Not-Trans anti-PSPC1-A546 8C-S-PSPC1 V2.00	0	28. Not-Trans and anti-PSPC1-A546_Pos003_S001	00-mYDDE278wk2zpTX2wPZ9Qf
11.0783		Nucleus	1	0.000	1.000	196	100000192	100000029	Not-Trans anti-PSPC1-A546 8C-S-PSPC1 V2.00	0	28. Not-Trans and anti-PSPC1-A546_Pos003_S001	00-mYDDE278wk2zpTX2wPZ9Qf
10.6139		Nucleus	1	0.000	1.000	197	100000193	100000030	Not-Trans anti-PSPC1-A546 8C-S-PSPC1 V2.00	0	28. Not-Trans and anti-PSPC1-A546_Pos003_S001	00-mYDDE278wk2zpTX2wPZ9Qf
9.15695		Nucleus	1	0.000	1.000	198	100000194	100000031	Not-Trans anti-PSPC1-A546 8C-S-PSPC1 V2.00	0	28. Not-Trans and anti-PSPC1-A546_Pos003_S001	00-mYDDE278wk2zpTX2wPZ9Qf
10.1553		Nucleus	1	0.000	1.000	199	100000195	100000032	Not-Trans anti-PSPC1-A546 8C-S-PSPC1 V2.00	0	28. Not-Trans and anti-PSPC1-A546_Pos003_S001	00-mYDDE278wk2zpTX2wPZ9Qf
9.9092		Nucleus	1	0.000	1.000	200	100000196	100000033	Not-Trans anti-PSPC1-A546 8C-S-PSPC1 V2.00	0	28. Not-Trans and anti-PSPC1-A546_Pos003_S001	00-mYDDE278wk2zpTX2wPZ9Qf
11.7589		Nucleus	1	0.000	1.000	201	100000197	100000034	Not-Trans anti-PSPC1-A546 8C-S-PSPC1 V2.00	0	28. Not-Trans and anti-PSPC1-A546_Pos003_S001	00-mYDDE278wk2zpTX2wPZ9Qf
8.05181		Nucleus	1	0.000	1.000	202	100000198	100000035	Not-Trans anti-PSPC1-A546 8C-S-PSPC1 V2.00	0	28. Not-Trans and anti-PSPC1-A546_Pos003_S001	00-mYDDE278wk2zpTX2wPZ9Qf
1.96414		Nucleus	1	0.000	1.000	203	100000199	100000036	Not-Trans anti-PSPC1-A546 8C-S-PSPC1 V2.00	0	28. Not-Trans and anti-PSPC1-A546_Pos003_S001	00-mYDDE278wk2zpTX2wPZ9Qf
10.0253		Nucleus	1	0.000	1.000	204	100000200	100000037	Not-Trans anti-PSPC1-A546 8C-S-PSPC1 V2.00	0	28. Not-Trans and anti-PSPC1-A546_Pos003_S001	00-mYDDE278wk2zpTX2wPZ9Qf
1.90705		Nucleus	1	0.000	1.000	205	100000201	100000038	Not-Trans anti-PSPC1-A546 8C-S-PSPC1 V2.00	0	28. Not-Trans and anti-PSPC1-A546_Pos003_S001	00-mYDDE278wk2zpTX2wPZ9Qf
13.0454		Nucleus	1	0.000	1.000	206	100000202	100000039	Not-Trans anti-PSPC1-A546 8C-S-PSPC1 V2.00	0	28. Not-Trans and anti-PSPC1-A546_Pos003_S001	00-mYDDE278wk2zpTX2wPZ9Qf
2.90728		Nucleus	1	0.000	1.000	207	100000203	100000040	Not-Trans anti-PSPC1-A546 8C-S-PSPC1 V2.00	0	28. Not-Trans and anti-PSPC1-A546_Pos003_S001	00-mYDDE278wk2zpTX2wPZ9Qf
9.1802		Nucleus	1	0.000	1.000	208	100000204	100000041	Not-Trans anti-PSPC1-A546 8C-S-PSPC1 V2.00	0	28. Not-Trans and anti-PSPC1-A546_Pos003_S001	00-mYDDE278wk2zpTX2wPZ9Qf
9.03818		Nucleus	1	0.000	1.000	209	100000205	100000000	Not-Trans anti-PSPC1-A546 8C-S-PSPC1 V2.00	0	28. Not-Trans and anti-PSPC1-A546_Pos004_S001	00-sRHQ4moBQovDaWAexpVxo5
9.02251		Nucleus	1	0.000	1.000	210	100000206	100000001	Not-Trans anti-PSPC1-A546 8C-S-PSPC1 V2.00	0	28. Not-Trans and anti-PSPC1-A546_Pos004_S001	00-sRHQ4moBQovDaWAexpVxo5
14.3044		Nucleus	1	0.000	1.000	211	100000207	100000002	Not-Trans anti-PSPC1-A546 8C-S-PSPC1 V2.00	0	28. Not-Trans and anti-PSPC1-A546_Pos004_S001	00-sRHQ4moBQovDaWAexpVxo5
19.15		Nucleus	1	0.000	1.000	212	100000208	100000003	Not-Trans anti-PSPC1-A546 8C-S-PSPC1 V2.00	0	28. Not-Trans and anti-PSPC1-A546_Pos004_S001	00-sRHQ4moBQovDaWAexpVxo5
2.40852		Nucleus	1	0.000	1.000	213	100000209	100000004	Not-Trans anti-PSPC1-A546 8C-S-PSPC1 V2.00	0	28. Not-Trans and anti-PSPC1-A546_Pos004_S001	00-sRHQ4moBQovDaWAexpVxo5
14.3988		Nucleus	1	0.000	1.000	214	100000210	100000005	Not-Trans anti-PSPC1-A546 8C-S-PSPC1 V2.00	0	28. Not-Trans and anti-PSPC1-A546_Pos004_S001	00-sRHQ4moBQovDaWAexpVxo5
15.3807		Nucleus	1	0.000	1.000	215	100000211	100000006	Not-Trans anti-PSPC1-A546 8C-S-PSPC1 V2.00	0	28. Not-Trans and anti-PSPC1-A546_Pos004_S001	00-sRHQ4moBQovDaWAexpVxo5
11.7332		Nucleus	1	0.000	1.000	216	100000212	100000007	Not-Trans anti-PSPC1-A546 8C-S-PSPC1 V2.00	0	28. Not-Trans and anti-PSPC1-A546_Pos004_S001	00-sRHQ4moBQovDaWAexpVxo5
1.87309		Nucleus	1	0.000	1.000	217	100000213	100000008	Not-Trans anti-PSPC1-A546 8C-S-PSPC1 V2.00	0	28. Not-Trans and anti-PSPC1-A546_Pos004_S001	00-sRHQ4moBQovDaWAexpVxo5
8.93633		Nucleus	1	0.000	1.000	219	100000214	100000009	Not-Trans anti-PSPC1-A546 8C-S-PSPC1 V2.00	0	28. Not-Trans and anti-PSPC1-A546_Pos004_S001	00-sRHQ4moBQovDaWAexpVxo5
10.1217		Nucleus	1	0.000	1.000	220	100000215	100000010	Not-Trans anti-PSPC1-A546 8C-S-PSPC1 V2.00	0	28. Not-Trans and anti-PSPC1-A546_Pos004_S001	00-sRHQ4moBQovDaWAexpVxo5
5.08697		Nucleus	1	0.000	1.000	221	100000216	100000011	Not-Trans anti-PSPC1-A546 8C-S-PSPC1 V2.00	0	28. Not-Trans and anti-PSPC1-A546_Pos004_S001	00-sRHQ4moBQovDaWAexpVxo5
5.05052		Nucleus	1	0.000	1.000	222	100000217	100000012	Not-Trans anti-PSPC1-A546 8C-S-PSPC1 V2.00	0	28. Not-Trans and anti-PSPC1-A546_Pos004_S001	00-sRHQ4moBQovDaWAexpVxo5
5.00024		Nucleus	1	0.000	1.000	223	100000218	100000013	Not-Trans anti-PSPC1-A546 8C-S-PSPC1 V2.00	0	28. Not-Trans and anti-PSPC1-A546_Pos004_S001	00-sRHQ4moBQovDaWAexpVxo5
6.6985		Nucleus	1	0.000	1.000	224	100000219	100000014	Not-Trans anti-PSPC1-A546 8C-S-PSPC1 V2.00	0	28. Not-Trans and anti-PSPC1-A546_Pos004_S001	00-sRHQ4moBQovDaWAexpVxo5
8.95739		Nucleus	1	0.000	1.000	225	100000220	100000015	Not-Trans anti-PSPC1-A546 8C-S-PSPC1 V2.00	0	28. Not-Trans and anti-PSPC1-A546_Pos004_S001	00-sRHQ4moBQovDaWAexpVxo5
6.51342		Nucleus	1	0.000	1.000	228	100000221	100000016	Not-Trans anti-PSPC1-A546 8C-S-PSPC1 V2.00	0	28. Not-Trans and anti-PSPC1-A546_Pos004_S001	00-sRHQ4moBQovDaWAexpVxo5
13.3372		Nucleus	1	0.000	1.000	229	100000222	100000017	Not-Trans anti-PSPC1-A546 8C-S-PSPC1 V2.00	0	28. Not-Trans and anti-PSPC1-A546_Pos004_S001	00-sRHQ4moBQovDaWAexpVxo5
26.353		Nucleus	1	0.000	1.000	230	100000223	100000018	Not-Trans anti-PSPC1-A546 8C-S-PSPC1 V2.00	0	28. Not-Trans and anti-PSPC1-A546_Pos004_S001	00-sRHQ4moBQovDaWAexpVxo5
12.2118		Nucleus	1	0.000	1.000	231	100000224	100000019	Not-Trans anti-PSPC1-A546 8C-S-PSPC1 V2.00	0	28. Not-Trans and anti-PSPC1-A546_Pos004_S001	00-sRHQ4moBQovDaWAexpVxo5
9.74161		Nucleus	1	0.000	1.000	232	100000225	100000020	Not-Trans anti-PSPC1-A546 8C-S-PSPC1 V2.00	0	28. Not-Trans and anti-PSPC1-A546_Pos004_S001	00-sRHQ4moBQovDaWAexpVxo5
11.944		Nucleus	1	0.000	1.000	233	100000226	100000021	Not-Trans anti-PSPC1-A546 8C-S-PSPC1 V2.00	0	28. Not-Trans and anti-PSPC1-A546_Pos004_S001	00-sRHQ4moBQovDaWAexpVxo5
7.58975		Nucleus	1	0.000	1.000	234	100000227	100000022	Not-Trans anti-PSPC1-A546 8C-S-PSPC1 V2.00	0	28. Not-Trans and anti-PSPC1-A546_Pos004_S001	00-sRHQ4moBQovDaWAexpVxo5
1.97655		Nucleus	1	0.000	1.000	235	100000228	100000023	Not-Trans anti-PSPC1-A546 8C-S-PSPC1 V2.00	0	28. Not-Trans and anti-PSPC1-A546_Pos004_S001	00-sRHQ4moBQovDaWAexpVxo5
5.97272		Nucleus	1	0.000	1.000	236	100000229	100000024	Not-Trans anti-PSPC1-A546 8C-S-PSPC1 V2.00	0	28. Not-Trans and anti-PSPC1-A546_Pos004_S001	00-sRHQ4moBQovDaWAexpVxo5
6.87808		Nucleus	1	0.000	1.000	237	100000230	100000025	Not-Trans anti-PSPC1-A546 8C-S-PSPC1 V2.00	0	28. Not-Trans and anti-PSPC1-A546_Pos004_S001	00-sRHQ4moBQovDaWAexpVxo5
7.01694		Nucleus	1	0.000	1.000	238	100000231	100000026	Not-Trans anti-PSPC1-A546 8C-S-PSPC1 V2.00	0	28. Not-Trans and anti-PSPC1-A546_Pos004_S001	00-sRHQ4moBQovDaWAexpVxo5
10.8235		Nucleus	1	0.000	1.000	239	100000232	100000027	Not-Trans anti-PSPC1-A546 8C-S-PSPC1 V2.00	0	28. Not-Trans and anti-PSPC1-A546_Pos004_S001	00-sRHQ4moBQovDaWAexpVxo5
4.0869		Nucleus	1	0.000	1.000	240	100000233	100000028	Not-Trans anti-PSPC1-A546 8C-S-PSPC1 V2.00	0	28. Not-Trans and anti-PSPC1-A546_Pos004_S001	00-sRHQ4moBQovDaWAexpVxo5
4.88644		Nucleus	1	0.000	1.000	241	100000234	100000029	Not-Trans anti-PSPC1-A546 8C-S-PSPC1 V2.00	0	28. Not-Trans and anti-PSPC1-A546_Pos004_S001	00-sRHQ4moBQovDaWAexpVxo5
12.6526		Nucleus	1	0.000	1.000	242	100000235	100000030	Not-Trans anti-PSPC1-A546 8C-S-PSPC1 V2.00	0	28. Not-Trans and anti-PSPC1-A546_Pos004_S001	00-sRHQ4moBQovDaWAexpVxo5
8.46581		Nucleus	1	0.000	1.000	243	100000236	100000031	Not-Trans anti-PSPC1-A546 8C-S-PSPC1 V2.00	0	28. Not-Trans and anti-PSPC1-A546_Pos004_S001	00-sRHQ4moBQovDaWAexpVxo5
8.28974		Nucleus	1	0.000	1.000	244	100000237	100000032	Not-Trans anti-PSPC1-A546 8C-S-PSPC1 V2.00	0	28. Not-Trans and anti-PSPC1-A546_Pos004_S001	00-sRHQ4moBQovDaWAexpVxo5
5.51457		Nucleus	1	0.000	1.000	245	100000238	100000033	Not-Trans anti-PSPC1-A546 8C-S-PSPC1 V2.00	0	28. Not-Trans and anti-PSPC1-A546_Pos004_S001	00-sRHQ4moBQovDaWAexpVxo5
6.82118		Nucleus	1	0.000	1.000	246	100000239	100000034	Not-Trans anti-PSPC1-A546 8C-S-PSPC1 V2.00	0	28. Not-Trans and anti-PSPC1-A546_Pos004_S001	00-sRHQ4moBQovDaWAexpVxo5
5.92114		Nucleus	1	0.000	1.000	247	100000240	100000035	Not-Trans anti-PSPC1-A546 8C-S-PSPC1 V2.00	0	28. Not-Trans and anti-PSPC1-A546_Pos004_S001	00-sRHQ4moBQovDaWAexpVxo5
5.64185		Nucleus	1	0.000	1.000	248	100000241	100000036	Not-Trans anti-PSPC1-A546 8C-S-PSPC1 V2.00	0	28. Not-Trans and anti-PSPC1-A546_Pos004_S001	00-sRHQ4moBQovDaWAexpVxo5
9.11857		Nucleus	1	0.000	1.000	249	100000242	100000000	Not-Trans anti-PSPC1-A546 8C-S-PSPC1 V2.00	0	28. Not-Trans and anti-PSPC1-A546_Pos005_S001	00-sX7Q9nmaarVW42vVNRrFNB
10.5177		Nucleus	1	0.000	1.000	250	100000243	100000001	Not-Trans anti-PSPC1-A546 8C-S-PSPC1 V2.00	0	28. Not-Trans and anti-PSPC1-A546_Pos005_S001	00-sX7Q9nmaarVW42vVNRrFNB
9.82983		Nucleus	1	0.000	1.000	251	100000244	100000002	Not-Trans anti-PSPC1-A546 8C-S-PSPC1 V2.00	0	28. Not-Trans and anti-PSPC1-A546_Pos005_S001	00-sX7Q9nmaarVW42vVNRrFNB
10.824		Nucleus	1	0.000	1.000	252	100000245	100000003	Not-Trans anti-PSPC1-A546 8C-S-PSPC1 V2.00	0	28. Not-Trans and anti-PSPC1-A546_Pos005_S001	00-sX7Q9nmaarVW42vVNRrFNB
9.40158		Nucleus	1	0.000	1.000	253	100000246	100000004	Not-Trans anti-PSPC1-A546 8C-S-PSPC1 V2.00	0	28. Not-Trans and anti-PSPC1-A546_Pos005_S001	00-sX7Q9nmaarVW42vVNRrFNB
5.93823		Nucleus	1	0.000	1.000	254	100000247	100000005	Not-Trans anti-PSPC1-A546 8C-S-PSPC1 V2.00	0	28. Not-Trans and anti-PSPC1-A546_Pos005_S001	00-sX7Q9nmaarVW42vVNRrFNB
7.56178		Nucleus	1	0.000	1.000	255	100000248	100000006	Not-Trans anti-PSPC1-A546 8C-S-PSPC1 V2.00	0	28. Not-Trans and anti-PSPC1-A546_Pos005_S001	00-sX7Q9nmaarVW42vVNRrFNB
13.3073		Nucleus	1	0.000	1.000	256	100000249	100000007	Not-Trans anti-PSPC1-A546 8C-S-PSPC1 V2.00	0	28. Not-Trans and anti-PSPC1-A546_Pos005_S001	00-sX7Q9nmaarVW42vVNRrFNB
10.3837		Nucleus	1	0.000	1.000	257	100000250	100000008	Not-Trans anti-PSPC1-A546 8C-S-PSPC1 V2.00	0	28. Not-Trans and anti-PSPC1-A546_Pos005_S001	00-sX7Q9nmaarVW42vVNRrFNB
8.91753		Nucleus	1	0.000	1.000	258	100000251	100000009	Not-Trans anti-PSPC1-A546 8C-S-PSPC1 V2.00	0	28. Not-Trans and anti-PSPC1-A546_Pos005_S001	00-sX7Q9nmaarVW42vVNRrFNB
11.8646		Nucleus	1	0.000	1.000	259	100000252	100000010	Not-Trans anti-PSPC1-A546 8C-S-PSPC1 V2.00	0	28. Not-Trans and anti-PSPC1-A546_Pos005_S001	00-sX7Q9nmaarVW42vVNRrFNB
9.88305		Nucleus	1	0.000	1.000	260	100000253	100000011	Not-Trans anti-PSPC1-A546 8C-S-PSPC1 V2.00	0	28. Not-Trans and anti-PSPC1-A546_Pos005_S001	00-sX7Q9nmaarVW42vVNRrFNB
8.41		Nucleus	1	0.000	1.000	261	100000254	100000012	Not-Trans anti-PSPC1-A546 8C-S-PSPC1 V2.00	0	28. Not-Trans and anti-PSPC1-A546_Pos005_S001	00-sX7Q9nmaarVW42vVNRrFNB
7.40247		Nucleus	1	0.000	1.000	264	100000255	100000013	Not-Trans anti-PSPC1-A546 8C-S-PSPC1 V2.00	0	28. Not-Trans and anti-PSPC1-A546_Pos005_S001	00-sX7Q9nmaarVW42vVNRrFNB
7.67528		Nucleus	1	0.000	1.000	265	100000256	100000014	Not-Trans anti-PSPC1-A546 8C-S-PSPC1 V2.00	0	28. Not-Trans and anti-PSPC1-A546_Pos005_S001	00-sX7Q9nmaarVW42vVNRrFNB
8.85782		Nucleus	1	0.000	1.000	266	100000257	100000015	Not-Trans anti-PSPC1-A546 8C-S-PSPC1 V2.00	0	28. Not-Trans and anti-PSPC1-A546_Pos005_S001	00-sX7Q9nmaarVW42vVNRrFNB
6.87091		Nucleus	1	0.000	1.000	267	100000258	100000016	Not-Trans anti-PSPC1-A546 8C-S-PSPC1 V2.00	0	28. Not-Trans and anti-PSPC1-A546_Pos005_S001	00-sX7Q9nmaarVW42vVNRrFNB
8.91347		Nucleus	1	0.000	1.000	268	100000259	100000017	Not-Trans anti-PSPC1-A546 8C-S-PSPC1 V2.00	0	28. Not-Trans and anti-PSPC1-A546_Pos005_S001	00-sX7Q9nmaarVW42vVNRrFNB
7.33766		Nucleus	1	0.000	1.000	270	100000260	100000018	Not-Trans anti-PSPC1-A546 8C-S-PSPC1 V2.00	0	28. Not-Trans and anti-PSPC1-A546_Pos005_S001	00-sX7Q9nmaarVW42vVNRrFNB
7.88954		Nucleus	1	0.000	1.000	271	100000261	100000019	Not-Trans anti-PSPC1-A546 8C-S-PSPC1 V2.00	0	28. Not-Trans and anti-PSPC1-A546_Pos005_S001	00-sX7Q9nmaarVW42vVNRrFNB
9.10606		Nucleus	1	0.000	1.000	272	100000262	100000020	Not-Trans anti-PSPC1-A546 8C-S-PSPC1 V2.00	0	28. Not-Trans and anti-PSPC1-A546_Pos005_S001	00-sX7Q9nmaarVW42vVNRrFNB
8.59272		Nucleus	1	0.000	1.000	273	100000263	100000021	Not-Trans anti-PSPC1-A546 8C-S-PSPC1 V2.00	0	28. Not-Trans and anti-PSPC1-A546_Pos005_S001	00-sX7Q9nmaarVW42vVNRrFNB
10.7433		Nucleus	1	0.000	1.000	274	100000264	100000022	Not-Trans anti-PSPC1-A546 8C-S-PSPC1 V2.00	0	28. Not-Trans and anti-PSPC1-A546_Pos005_S001	00-sX7Q9nmaarVW42vVNRrFNB
11.7135		Nucleus	1	0.000	1.000	275	100000265	100000023	Not-Trans anti-PSPC1-A546 8C-S-PSPC1 V2.00	0	28. Not-Trans and anti-PSPC1-A546_Pos005_S001	00-sX7Q9nmaarVW42vVNRrFNB
7.09813		Nucleus	1	0.000	1.000	276	100000266	100000024	Not-Trans anti-PSPC1-A546 8C-S-PSPC1 V2.00	0	28. Not-Trans and anti-PSPC1-A546_Pos005_S001	00-sX7Q9nmaarVW42vVNRrFNB
10.3681		Nucleus	1	0.000	1.000	277	100000267	100000025	Not-Trans anti-PSPC1-A546 8C-S-PSPC1 V2.00	0	28. Not-Trans and anti-PSPC1-A546_Pos005_S001	00-sX7Q9nmaarVW42vVNRrFNB
7.5606		Nucleus	1	0.000	1.000	278	100000268	100000026	Not-Trans anti-PSPC1-A546 8C-S-PSPC1 V2.00	0	28. Not-Trans and anti-PSPC1-A546_Pos005_S001	00-sX7Q9nmaarVW42vVNRrFNB
9.18431		Nucleus	1	0.000	1.000	279	100000269	100000027	Not-Trans anti-PSPC1-A546 8C-S-PSPC1 V2.00	0	28. Not-Trans and anti-PSPC1-A546_Pos005_S001	00-sX7Q9nmaarVW42vVNRrFNB
9.66018		Nucleus	1	0.000	1.000	280	100000270	100000028	Not-Trans anti-PSPC1-A546 8C-S-PSPC1 V2.00	0	28. Not-Trans and anti-PSPC1-A546_Pos005_S001	00-sX7Q9nmaarVW42vVNRrFNB
7.98202		Nucleus	1	0.000	1.000	281	100000271	100000029	Not-Trans anti-PSPC1-A546 8C-S-PSPC1 V2.00	0	28. Not-Trans and anti-PSPC1-A546_Pos005_S001	00-sX7Q9nmaarVW42vVNRrFNB
8.83376		Nucleus	1	0.000	1.000	282	100000272	100000030	Not-Trans anti-PSPC1-A546 8C-S-PSPC1 V2.00	0	28. Not-Trans and anti-PSPC1-A546_Pos005_S001	00-sX7Q9nmaarVW42vVNRrFNB
8.73295		Nucleus	1	0.000	1.000	283	100000273	100000031	Not-Trans anti-PSPC1-A546 8C-S-PSPC1 V2.00	0	28. Not-Trans and anti-PSPC1-A546_Pos005_S001	00-sX7Q9nmaarVW42vVNRrFNB
6.49657		Nucleus	1	0.000	1.000	284	100000274	100000032	Not-Trans anti-PSPC1-A546 8C-S-PSPC1 V2.00	0	28. Not-Trans and anti-PSPC1-A546_Pos005_S001	00-sX7Q9nmaarVW42vVNRrFNB
8.44307		Nucleus	1	0.000	1.000	285	100000275	100000033	Not-Trans anti-PSPC1-A546 8C-S-PSPC1 V2.00	0	28. Not-Trans and anti-PSPC1-A546_Pos005_S001	00-sX7Q9nmaarVW42vVNRrFNB
7.16468		Nucleus	1	0.000	1.000	286	100000276	100000034	Not-Trans anti-PSPC1-A546 8C-S-PSPC1 V2.00	0	28. Not-Trans and anti-PSPC1-A546_Pos005_S001	00-sX7Q9nmaarVW42vVNRrFNB
9.78493		Nucleus	1	0.000	1.000	287	100000277	100000035	Not-Trans anti-PSPC1-A546 8C-S-PSPC1 V2.00	0	28. Not-Trans and anti-PSPC1-A546_Pos005_S001	00-sX7Q9nmaarVW42vVNRrFNB
10.2065		Nucleus	1	0.000	1.000	288	100000278	100000036	Not-Trans anti-PSPC1-A546 8C-S-PSPC1 V2.00	0	28. Not-Trans and anti-PSPC1-A546_Pos005_S001	00-sX7Q9nmaarVW42vVNRrFNB
11.9934		Nucleus	1	0.000	1.000	289	100000279	100000037	Not-Trans anti-PSPC1-A546 8C-S-PSPC1 V2.00	0	28. Not-Trans and anti-PSPC1-A546_Pos005_S001	00-sX7Q9nmaarVW42vVNRrFNB
15.094		Nucleus	1	0.000	1.000	290	100000280	100000038	Not-Trans anti-PSPC1-A546 8C-S-PSPC1 V2.00	0	28. Not-Trans and anti-PSPC1-A546_Pos005_S001	00-sX7Q9nmaarVW42vVNRrFNB
13.1686		Nucleus	1	0.000	1.000	291	100000281	100000039	Not-Trans anti-PSPC1-A546 8C-S-PSPC1 V2.00	0	28. Not-Trans and anti-PSPC1-A546_Pos005_S001	00-sX7Q9nmaarVW42vVNRrFNB
3.99809		Nucleus	1	0.000	1.000	292	100000282	100000040	Not-Trans anti-PSPC1-A546 8C-S-PSPC1 V2.00	0	28. Not-Trans and anti-PSPC1-A546_Pos005_S001	00-sX7Q9nmaarVW42vVNRrFNB
11.0098		Nucleus	1	0.000	1.000	293	100000283	100000041	Not-Trans anti-PSPC1-A546 8C-S-PSPC1 V2.00	0	28. Not-Trans and anti-PSPC1-A546_Pos005_S001	00-sX7Q9nmaarVW42vVNRrFNB
9.7029		Nucleus	1	0.000	1.000	294	100000284	100000042	Not-Trans anti-PSPC1-A546 8C-S-PSPC1 V2.00	0	28. Not-Trans and anti-PSPC1-A546_Pos005_S001	00-sX7Q9nmaarVW42vVNRrFNB
12.3604		Nucleus	1	0.000	1.000	295	100000285	100000043	Not-Trans anti-PSPC1-A546 8C-S-PSPC1 V2.00	0	28. Not-Trans and anti-PSPC1-A546_Pos005_S001	00-sX7Q9nmaarVW42vVNRrFNB
14.7496		Nucleus	1	0.000	1.000	296	100000286	100000044	Not-Trans anti-PSPC1-A546 8C-S-PSPC1 V2.00	0	28. Not-Trans and anti-PSPC1-A546_Pos005_S001	00-sX7Q9nmaarVW42vVNRrFNB
10.6181		Nucleus	1	0.000	1.000	297	100000287	100000045	Not-Trans anti-PSPC1-A546 8C-S-PSPC1 V2.00	0	28. Not-Trans and anti-PSPC1-A546_Pos005_S001	00-sX7Q9nmaarVW42vVNRrFNB
4.30447		Nucleus	1	0.000	1.000	298	100000288	100000046	Not-Trans anti-PSPC1-A546 8C-S-PSPC1 V2.00	0	28. Not-Trans and anti-PSPC1-A546_Pos005_S001	00-sX7Q9nmaarVW42vVNRrFNB
11.2445		Nucleus	1	0.000	1.000	299	100000289	100000047	Not-Trans anti-PSPC1-A546 8C-S-PSPC1 V2.00	0	28. Not-Trans and anti-PSPC1-A546_Pos005_S001	00-sX7Q9nmaarVW42vVNRrFNB
12.2204		Nucleus	1	0.000	1.000	300	100000290	100000048	Not-Trans anti-PSPC1-A546 8C-S-PSPC1 V2.00	0	28. Not-Trans and anti-PSPC1-A546_Pos005_S001	00-sX7Q9nmaarVW42vVNRrFNB
10.7032		Nucleus	1	0.000	1.000	301	100000291	100000049	Not-Trans anti-PSPC1-A546 8C-S-PSPC1 V2.00	0	28. Not-Trans and anti-PSPC1-A546_Pos005_S001	00-sX7Q9nmaarVW42vVNRrFNB
9.80981		Nucleus	1	0.000	1.000	302	100000292	100000050	Not-Trans anti-PSPC1-A546 8C-S-PSPC1 V2.00	0	28. Not-Trans and anti-PSPC1-A546_Pos005_S001	00-sX7Q9nmaarVW42vVNRrFNB
9.62275		Nucleus	1	0.000	1.000	303	100000293	100000051	Not-Trans anti-PSPC1-A546 8C-S-PSPC1 V2.00	0	28. Not-Trans and anti-PSPC1-A546_Pos005_S001	00-sX7Q9nmaarVW42vVNRrFNB
8.5068		Nucleus	1	0.000	1.000	304	100000294	100000052	Not-Trans anti-PSPC1-A546 8C-S-PSPC1 V2.00	0	28. Not-Trans and anti-PSPC1-A546_Pos005_S001	00-sX7Q9nmaarVW42vVNRrFNB
11.9276		Nucleus	1	0.000	1.000	305	100000295	100000053	Not-Trans anti-PSPC1-A546 8C-S-PSPC1 V2.00	0	28. Not-Trans and anti-PSPC1-A546_Pos005_S001	00-sX7Q9nmaarVW42vVNRrFNB
7.54552		Nucleus	1	0.000	1.000	306	100000296	100000054	Not-Trans anti-PSPC1-A546 8C-S-PSPC1 V2.00	0	28. Not-Trans and anti-PSPC1-A546_Pos005_S001	00-sX7Q9nmaarVW42vVNRrFNB
8.92011		Nucleus	1	0.000	1.000	307	100000297	100000055	Not-Trans anti-PSPC1-A546 8C-S-PSPC1 V2.00	0	28. Not-Trans and anti-PSPC1-A546_Pos005_S001	00-sX7Q9nmaarVW42vVNRrFNB
7.67002		Nucleus	1	0.000	1.000	308	100000298	100000056	Not-Trans anti-PSPC1-A546 8C-S-PSPC1 V2.00	0	28. Not-Trans and anti-PSPC1-A546_Pos005_S001	00-sX7Q9nmaarVW42vVNRrFNB
11.9839		Nucleus	1	0.000	1.000	309	100000299	100000057	Not-Trans anti-PSPC1-A546 8C-S-PSPC1 V2.00	0	28. Not-Trans and anti-PSPC1-A546_Pos005_S001	00-sX7Q9nmaarVW42vVNRrFNB
11.4409		Nucleus	1	0.000	1.000	310	100000300	100000058	Not-Trans anti-PSPC1-A546 8C-S-PSPC1 V2.00	0	28. Not-Trans and anti-PSPC1-A546_Pos005_S001	00-sX7Q9nmaarVW42vVNRrFNB
10.6092		Nucleus	1	0.000	1.000	311	100000301	100000059	Not-Trans anti-PSPC1-A546 8C-S-PSPC1 V2.00	0	28. Not-Trans and anti-PSPC1-A546_Pos005_S001	00-sX7Q9nmaarVW42vVNRrFNB
13.4932		Nucleus	1	0.000	1.000	312	100000302	100000060	Not-Trans anti-PSPC1-A546 8C-S-PSPC1 V2.00	0	28. Not-Trans and anti-PSPC1-A546_Pos005_S001	00-sX7Q9nmaarVW42vVNRrFNB
10.4296		Nucleus	1	0.000	1.000	313	100000303	100000061	Not-Trans anti-PSPC1-A546 8C-S-PSPC1 V2.00	0	28. Not-Trans and anti-PSPC1-A546_Pos005_S001	00-sX7Q9nmaarVW42vVNRrFNB
5.44887		Nucleus	1	0.000	1.000	314	100000304	100000062	Not-Trans anti-PSPC1-A546 8C-S-PSPC1 V2.00	0	28. Not-Trans and anti-PSPC1-A546_Pos005_S001	00-sX7Q9nmaarVW42vVNRrFNB
12.6224		Nucleus	1	0.000	1.000	315	100000305	100000063	Not-Trans anti-PSPC1-A546 8C-S-PSPC1 V2.00	0	28. Not-Trans and anti-PSPC1-A546_Pos005_S001	00-sX7Q9nmaarVW42vVNRrFNB
4.96547		Nucleus	1	0.000	1.000	316	100000306	100000064	Not-Trans anti-PSPC1-A546 8C-S-PSPC1 V2.00	0	28. Not-Trans and anti-PSPC1-A546_Pos005_S001	00-sX7Q9nmaarVW42vVNRrFNB
1.7187		Nucleus	1	0.000	1.000	317	100000307	100000065	Not-Trans anti-PSPC1-A546 8C-S-PSPC1 V2.00	0	28. Not-Trans and anti-PSPC1-A546_Pos005_S001	00-sX7Q9nmaarVW42vVNRrFNB
11.2772		Nucleus	1	0.000	1.000	318	100000308	100000066	Not-Trans anti-PSPC1-A546 8C-S-PSPC1 V2.00	0	28. Not-Trans and anti-PSPC1-A546_Pos005_S001	00-sX7Q9nmaarVW42vVNRrFNB
12.9582		Nucleus	1	0.000	1.000	319	100000309	100000067	Not-Trans anti-PSPC1-A546 8C-S-PSPC1 V2.00	0	28. Not-Trans and anti-PSPC1-A546_Pos005_S001	00-sX7Q9nmaarVW42vVNRrFNB
13.6653		Nucleus	1	0.000	1.000	320	100000310	100000068	Not-Trans anti-PSPC1-A546 8C-S-PSPC1 V2.00	0	28. Not-Trans and anti-PSPC1-A546_Pos005_S001	00-sX7Q9nmaarVW42vVNRrFNB
7.44276		Nucleus	1	0.000	1.000	321	100000311	100000069	Not-Trans anti-PSPC1-A546 8C-S-PSPC1 V2.00	0	28. Not-Trans and anti-PSPC1-A546_Pos005_S001	00-sX7Q9nmaarVW42vVNRrFNB
13.5614		Nucleus	1	0.000	1.000	322	100000312	100000070	Not-Trans anti-PSPC1-A546 8C-S-PSPC1 V2.00	0	28. Not-Trans and anti-PSPC1-A546_Pos005_S001	00-sX7Q9nmaarVW42vVNRrFNB
7.03809		Nucleus	1	0.000	1.000	323	100000313	100000071	Not-Trans anti-PSPC1-A546 8C-S-PSPC1 V2.00	0	28. Not-Trans and anti-PSPC1-A546_Pos005_S001	00-sX7Q9nmaarVW42vVNRrFNB
11.803		Nucleus	1	0.000	1.000	324	100000314	100000000	Not-Trans anti-PSPC1-A546 8C-S-PSPC1 V2.00	0	28. Not-Trans and anti-PSPC1-A546_Pos006_S001	00-Zy4SMS7Jnd8MVbWvY5P39M
13.3332		Nucleus	1	0.000	1.000	325	100000315	100000001	Not-Trans anti-PSPC1-A546 8C-S-PSPC1 V2.00	0	28. Not-Trans and anti-PSPC1-A546_Pos006_S001	00-Zy4SMS7Jnd8MVbWvY5P39M
12.6835		Nucleus	1	0.000	1.000	326	100000316	100000002	Not-Trans anti-PSPC1-A546 8C-S-PSPC1 V2.00	0	28. Not-Trans and anti-PSPC1-A546_Pos006_S001	00-Zy4SMS7Jnd8MVbWvY5P39M
9.39418		Nucleus	1	0.000	1.000	327	100000317	100000003	Not-Trans anti-PSPC1-A546 8C-S-PSPC1 V2.00	0	28. Not-Trans and anti-PSPC1-A546_Pos006_S001	00-Zy4SMS7Jnd8MVbWvY5P39M
9.84727		Nucleus	1	0.000	1.000	328	100000318	100000004	Not-Trans anti-PSPC1-A546 8C-S-PSPC1 V2.00	0	28. Not-Trans and anti-PSPC1-A546_Pos006_S001	00-Zy4SMS7Jnd8MVbWvY5P39M
7.44612		Nucleus	1	0.000	1.000	329	100000319	100000005	Not-Trans anti-PSPC1-A546 8C-S-PSPC1 V2.00	0	28. Not-Trans and anti-PSPC1-A546_Pos006_S001	00-Zy4SMS7Jnd8MVbWvY5P39M
10.443		Nucleus	1	0.000	1.000	330	100000320	100000006	Not-Trans anti-PSPC1-A546 8C-S-PSPC1 V2.00	0	28. Not-Trans and anti-PSPC1-A546_Pos006_S001	00-Zy4SMS7Jnd8MVbWvY5P39M
8.90641		Nucleus	1	0.000	1.000	331	100000321	100000007	Not-Trans anti-PSPC1-A546 8C-S-PSPC1 V2.00	0	28. Not-Trans and anti-PSPC1-A546_Pos006_S001	00-Zy4SMS7Jnd8MVbWvY5P39M
12.7338		Nucleus	1	0.000	1.000	332	100000322	100000008	Not-Trans anti-PSPC1-A546 8C-S-PSPC1 V2.00	0	28. Not-Trans and anti-PSPC1-A546_Pos006_S001	00-Zy4SMS7Jnd8MVbWvY5P39M
9.09425		Nucleus	1	0.000	1.000	333	100000323	100000009	Not-Trans anti-PSPC1-A546 8C-S-PSPC1 V2.00	0	28. Not-Trans and anti-PSPC1-A546_Pos006_S001	00-Zy4SMS7Jnd8MVbWvY5P39M
11.7358		Nucleus	1	0.000	1.000	334	100000324	100000010	Not-Trans anti-PSPC1-A546 8C-S-PSPC1 V2.00	0	28. Not-Trans and anti-PSPC1-A546_Pos006_S001	00-Zy4SMS7Jnd8MVbWvY5P39M
11.7427		Nucleus	1	0.000	1.000	335	100000325	100000011	Not-Trans anti-PSPC1-A546 8C-S-PSPC1 V2.00	0	28. Not-Trans and anti-PSPC1-A546_Pos006_S001	00-Zy4SMS7Jnd8MVbWvY5P39M
10.8781		Nucleus	1	0.000	1.000	336	100000326	100000012	Not-Trans anti-PSPC1-A546 8C-S-PSPC1 V2.00	0	28. Not-Trans and anti-PSPC1-A546_Pos006_S001	00-Zy4SMS7Jnd8MVbWvY5P39M
11.6277		Nucleus	1	0.000	1.000	337	100000327	100000013	Not-Trans anti-PSPC1-A546 8C-S-PSPC1 V2.00	0	28. Not-Trans and anti-PSPC1-A546_Pos006_S001	00-Zy4SMS7Jnd8MVbWvY5P39M
10.6616		Nucleus	1	0.000	1.000	338	100000328	100000014	Not-Trans anti-PSPC1-A546 8C-S-PSPC1 V2.00	0	28. Not-Trans and anti-PSPC1-A546_Pos006_S001	00-Zy4SMS7Jnd8MVbWvY5P39M
13.0048		Nucleus	1	0.000	1.000	339	100000329	100000015	Not-Trans anti-PSPC1-A546 8C-S-PSPC1 V2.00	0	28. Not-Trans and anti-PSPC1-A546_Pos006_S001	00-Zy4SMS7Jnd8MVbWvY5P39M
6.13638		Nucleus	1	0.000	1.000	340	100000330	100000016	Not-Trans anti-PSPC1-A546 8C-S-PSPC1 V2.00	0	28. Not-Trans and anti-PSPC1-A546_Pos006_S001	00-Zy4SMS7Jnd8MVbWvY5P39M
6.60979		Nucleus	1	0.000	1.000	341	100000331	100000017	Not-Trans anti-PSPC1-A546 8C-S-PSPC1 V2.00	0	28. Not-Trans and anti-PSPC1-A546_Pos006_S001	00-Zy4SMS7Jnd8MVbWvY5P39M
8.80623		Nucleus	1	0.000	1.000	342	100000332	100000018	Not-Trans anti-PSPC1-A546 8C-S-PSPC1 V2.00	0	28. Not-Trans and anti-PSPC1-A546_Pos006_S001	00-Zy4SMS7Jnd8MVbWvY5P39M
11.8044		Nucleus	1	0.000	1.000	343	100000333	100000019	Not-Trans anti-PSPC1-A546 8C-S-PSPC1 V2.00	0	28. Not-Trans and anti-PSPC1-A546_Pos006_S001	00-Zy4SMS7Jnd8MVbWvY5P39M
3.28546		Nucleus	1	0.000	1.000	344	100000334	100000020	Not-Trans anti-PSPC1-A546 8C-S-PSPC1 V2.00	0	28. Not-Trans and anti-PSPC1-A546_Pos006_S001	00-Zy4SMS7Jnd8MVbWvY5P39M
10.7904		Nucleus	1	0.000	1.000	345	100000335	100000021	Not-Trans anti-PSPC1-A546 8C-S-PSPC1 V2.00	0	28. Not-Trans and anti-PSPC1-A546_Pos006_S001	00-Zy4SMS7Jnd8MVbWvY5P39M
9.05291		Nucleus	1	0.000	1.000	346	100000336	100000022	Not-Trans anti-PSPC1-A546 8C-S-PSPC1 V2.00	0	28. Not-Trans and anti-PSPC1-A546_Pos006_S001	00-Zy4SMS7Jnd8MVbWvY5P39M
7.04965		Nucleus	1	0.000	1.000	347	100000337	100000023	Not-Trans anti-PSPC1-A546 8C-S-PSPC1 V2.00	0	28. Not-Trans and anti-PSPC1-A546_Pos006_S001	00-Zy4SMS7Jnd8MVbWvY5P39M
3.94992		Nucleus	1	0.000	1.000	348	100000338	100000024	Not-Trans anti-PSPC1-A546 8C-S-PSPC1 V2.00	0	28. Not-Trans and anti-PSPC1-A546_Pos006_S001	00-Zy4SMS7Jnd8MVbWvY5P39M
4.6355		Nucleus	1	0.000	1.000	349	100000339	100000025	Not-Trans anti-PSPC1-A546 8C-S-PSPC1 V2.00	0	28. Not-Trans and anti-PSPC1-A546_Pos006_S001	00-Zy4SMS7Jnd8MVbWvY5P39M
9.27156		Nucleus	1	0.000	1.000	351	100000340	100000026	Not-Trans anti-PSPC1-A546 8C-S-PSPC1 V2.00	0	28. Not-Trans and anti-PSPC1-A546_Pos006_S001	00-Zy4SMS7Jnd8MVbWvY5P39M
9.94675		Nucleus	1	0.000	1.000	352	100000341	100000027	Not-Trans anti-PSPC1-A546 8C-S-PSPC1 V2.00	0	28. Not-Trans and anti-PSPC1-A546_Pos006_S001	00-Zy4SMS7Jnd8MVbWvY5P39M
11.5313		Nucleus	1	0.000	1.000	353	100000342	100000028	Not-Trans anti-PSPC1-A546 8C-S-PSPC1 V2.00	0	28. Not-Trans and anti-PSPC1-A546_Pos006_S001	00-Zy4SMS7Jnd8MVbWvY5P39M
12.5964		Nucleus	1	0.000	1.000	354	100000343	100000029	Not-Trans anti-PSPC1-A546 8C-S-PSPC1 V2.00	0	28. Not-Trans and anti-PSPC1-A546_Pos006_S001	00-Zy4SMS7Jnd8MVbWvY5P39M
9.07901		Nucleus	1	0.000	1.000	355	100000344	100000030	Not-Trans anti-PSPC1-A546 8C-S-PSPC1 V2.00	0	28. Not-Trans and anti-PSPC1-A546_Pos006_S001	00-Zy4SMS7Jnd8MVbWvY5P39M
10.424		Nucleus	1	0.000	1.000	356	100000345	100000031	Not-Trans anti-PSPC1-A546 8C-S-PSPC1 V2.00	0	28. Not-Trans and anti-PSPC1-A546_Pos006_S001	00-Zy4SMS7Jnd8MVbWvY5P39M
8.14052		Nucleus	1	0.000	1.000	357	100000346	100000032	Not-Trans anti-PSPC1-A546 8C-S-PSPC1 V2.00	0	28. Not-Trans and anti-PSPC1-A546_Pos006_S001	00-Zy4SMS7Jnd8MVbWvY5P39M
11.8403		Nucleus	1	0.000	1.000	358	100000347	100000033	Not-Trans anti-PSPC1-A546 8C-S-PSPC1 V2.00	0	28. Not-Trans and anti-PSPC1-A546_Pos006_S001	00-Zy4SMS7Jnd8MVbWvY5P39M
12.0886		Nucleus	1	0.000	1.000	359	100000348	100000034	Not-Trans anti-PSPC1-A546 8C-S-PSPC1 V2.00	0	28. Not-Trans and anti-PSPC1-A546_Pos006_S001	00-Zy4SMS7Jnd8MVbWvY5P39M
9.07429		Nucleus	1	0.000	1.000	360	100000349	100000035	Not-Trans anti-PSPC1-A546 8C-S-PSPC1 V2.00	0	28. Not-Trans and anti-PSPC1-A546_Pos006_S001	00-Zy4SMS7Jnd8MVbWvY5P39M
7.14622		Nucleus	1	0.000	1.000	361	100000350	100000036	Not-Trans anti-PSPC1-A546 8C-S-PSPC1 V2.00	0	28. Not-Trans and anti-PSPC1-A546_Pos006_S001	00-Zy4SMS7Jnd8MVbWvY5P39M
9.97314		Nucleus	1	0.000	1.000	362	100000351	100000037	Not-Trans anti-PSPC1-A546 8C-S-PSPC1 V2.00	0	28. Not-Trans and anti-PSPC1-A546_Pos006_S001	00-Zy4SMS7Jnd8MVbWvY5P39M
14.8909		Nucleus	1	0.000	1.000	363	100000352	100000038	Not-Trans anti-PSPC1-A546 8C-S-PSPC1 V2.00	0	28. Not-Trans and anti-PSPC1-A546_Pos006_S001	00-Zy4SMS7Jnd8MVbWvY5P39M
10.8831		Nucleus	1	0.000	1.000	364	100000353	100000039	Not-Trans anti-PSPC1-A546 8C-S-PSPC1 V2.00	0	28. Not-Trans and anti-PSPC1-A546_Pos006_S001	00-Zy4SMS7Jnd8MVbWvY5P39M
12.4405		Nucleus	1	0.000	1.000	365	100000354	100000040	Not-Trans anti-PSPC1-A546 8C-S-PSPC1 V2.00	0	28. Not-Trans and anti-PSPC1-A546_Pos006_S001	00-Zy4SMS7Jnd8MVbWvY5P39M
8.25788		Nucleus	1	0.000	1.000	366	100000355	100000041	Not-Trans anti-PSPC1-A546 8C-S-PSPC1 V2.00	0	28. Not-Trans and anti-PSPC1-A546_Pos006_S001	00-Zy4SMS7Jnd8MVbWvY5P39M
10.1729		Nucleus	1	0.000	1.000	367	100000356	100000042	Not-Trans anti-PSPC1-A546 8C-S-PSPC1 V2.00	0	28. Not-Trans and anti-PSPC1-A546_Pos006_S001	00-Zy4SMS7Jnd8MVbWvY5P39M
10.3724		Nucleus	1	0.000	1.000	368	100000357	100000043	Not-Trans anti-PSPC1-A546 8C-S-PSPC1 V2.00	0	28. Not-Trans and anti-PSPC1-A546_Pos006_S001	00-Zy4SMS7Jnd8MVbWvY5P39M
6.27139		Nucleus	1	0.000	1.000	369	100000358	100000044	Not-Trans anti-PSPC1-A546 8C-S-PSPC1 V2.00	0	28. Not-Trans and anti-PSPC1-A546_Pos006_S001	00-Zy4SMS7Jnd8MVbWvY5P39M
9.31077		Nucleus	1	0.000	1.000	370	100000359	100000045	Not-Trans anti-PSPC1-A546 8C-S-PSPC1 V2.00	0	28. Not-Trans and anti-PSPC1-A546_Pos006_S001	00-Zy4SMS7Jnd8MVbWvY5P39M
11.5277		Nucleus	1	0.000	1.000	371	100000360	100000046	Not-Trans anti-PSPC1-A546 8C-S-PSPC1 V2.00	0	28. Not-Trans and anti-PSPC1-A546_Pos006_S001	00-Zy4SMS7Jnd8MVbWvY5P39M
10.4287		Nucleus	1	0.000	1.000	372	100000361	100000047	Not-Trans anti-PSPC1-A546 8C-S-PSPC1 V2.00	0	28. Not-Trans and anti-PSPC1-A546_Pos006_S001	00-Zy4SMS7Jnd8MVbWvY5P39M
10.4616		Nucleus	1	0.000	1.000	373	100000362	100000048	Not-Trans anti-PSPC1-A546 8C-S-PSPC1 V2.00	0	28. Not-Trans and anti-PSPC1-A546_Pos006_S001	00-Zy4SMS7Jnd8MVbWvY5P39M
9.33067		Nucleus	1	0.000	1.000	374	100000363	100000049	Not-Trans anti-PSPC1-A546 8C-S-PSPC1 V2.00	0	28. Not-Trans and anti-PSPC1-A546_Pos006_S001	00-Zy4SMS7Jnd8MVbWvY5P39M
9.44836		Nucleus	1	0.000	1.000	375	100000364	100000050	Not-Trans anti-PSPC1-A546 8C-S-PSPC1 V2.00	0	28. Not-Trans and anti-PSPC1-A546_Pos006_S001	00-Zy4SMS7Jnd8MVbWvY5P39M
12.8502		Nucleus	1	0.000	1.000	376	100000365	100000051	Not-Trans anti-PSPC1-A546 8C-S-PSPC1 V2.00	0	28. Not-Trans and anti-PSPC1-A546_Pos006_S001	00-Zy4SMS7Jnd8MVbWvY5P39M
6.50879		Nucleus	1	0.000	1.000	377	100000366	100000000	Not-Trans anti-PSPC1-A546 8C-S-PSPC1 V2.00	0	28. Not-Trans and anti-PSPC1-A546_Pos007_S001	00-QHXaZw4RYZeTh2MzuAHBq4
6.89936		Nucleus	1	0.000	1.000	378	100000367	100000001	Not-Trans anti-PSPC1-A546 8C-S-PSPC1 V2.00	0	28. Not-Trans and anti-PSPC1-A546_Pos007_S001	00-QHXaZw4RYZeTh2MzuAHBq4
9.53684		Nucleus	1	0.000	1.000	379	100000368	100000002	Not-Trans anti-PSPC1-A546 8C-S-PSPC1 V2.00	0	28. Not-Trans and anti-PSPC1-A546_Pos007_S001	00-QHXaZw4RYZeTh2MzuAHBq4
8.30164		Nucleus	1	0.000	1.000	380	100000369	100000003	Not-Trans anti-PSPC1-A546 8C-S-PSPC1 V2.00	0	28. Not-Trans and anti-PSPC1-A546_Pos007_S001	00-QHXaZw4RYZeTh2MzuAHBq4
8.91537		Nucleus	1	0.000	1.000	381	100000370	100000004	Not-Trans anti-PSPC1-A546 8C-S-PSPC1 V2.00	0	28. Not-Trans and anti-PSPC1-A546_Pos007_S001	00-QHXaZw4RYZeTh2MzuAHBq4
15.4366		Nucleus	1	0.000	1.000	382	100000371	100000005	Not-Trans anti-PSPC1-A546 8C-S-PSPC1 V2.00	0	28. Not-Trans and anti-PSPC1-A546_Pos007_S001	00-QHXaZw4RYZeTh2MzuAHBq4
7.91538		Nucleus	1	0.000	1.000	383	100000372	100000006	Not-Trans anti-PSPC1-A546 8C-S-PSPC1 V2.00	0	28. Not-Trans and anti-PSPC1-A546_Pos007_S001	00-QHXaZw4RYZeTh2MzuAHBq4
10.3981		Nucleus	1	0.000	1.000	384	100000373	100000007	Not-Trans anti-PSPC1-A546 8C-S-PSPC1 V2.00	0	28. Not-Trans and anti-PSPC1-A546_Pos007_S001	00-QHXaZw4RYZeTh2MzuAHBq4
14.8603		Nucleus	1	0.000	1.000	385	100000374	100000008	Not-Trans anti-PSPC1-A546 8C-S-PSPC1 V2.00	0	28. Not-Trans and anti-PSPC1-A546_Pos007_S001	00-QHXaZw4RYZeTh2MzuAHBq4
8.3995		Nucleus	1	0.000	1.000	386	100000375	100000009	Not-Trans anti-PSPC1-A546 8C-S-PSPC1 V2.00	0	28. Not-Trans and anti-PSPC1-A546_Pos007_S001	00-QHXaZw4RYZeTh2MzuAHBq4
7.68463		Nucleus	1	0.000	1.000	387	100000376	100000010	Not-Trans anti-PSPC1-A546 8C-S-PSPC1 V2.00	0	28. Not-Trans and anti-PSPC1-A546_Pos007_S001	00-QHXaZw4RYZeTh2MzuAHBq4
11.5133		Nucleus	1	0.000	1.000	388	100000377	100000011	Not-Trans anti-PSPC1-A546 8C-S-PSPC1 V2.00	0	28. Not-Trans and anti-PSPC1-A546_Pos007_S001	00-QHXaZw4RYZeTh2MzuAHBq4
5.52584		Nucleus	1	0.000	1.000	389	100000378	100000012	Not-Trans anti-PSPC1-A546 8C-S-PSPC1 V2.00	0	28. Not-Trans and anti-PSPC1-A546_Pos007_S001	00-QHXaZw4RYZeTh2MzuAHBq4
14.7104		Nucleus	1	0.000	1.000	390	100000379	100000013	Not-Trans anti-PSPC1-A546 8C-S-PSPC1 V2.00	0	28. Not-Trans and anti-PSPC1-A546_Pos007_S001	00-QHXaZw4RYZeTh2MzuAHBq4
6.84421		Nucleus	1	0.000	1.000	391	100000380	100000014	Not-Trans anti-PSPC1-A546 8C-S-PSPC1 V2.00	0	28. Not-Trans and anti-PSPC1-A546_Pos007_S001	00-QHXaZw4RYZeTh2MzuAHBq4
14.3658		Nucleus	1	0.000	1.000	392	100000381	100000015	Not-Trans anti-PSPC1-A546 8C-S-PSPC1 V2.00	0	28. Not-Trans and anti-PSPC1-A546_Pos007_S001	00-QHXaZw4RYZeTh2MzuAHBq4
15.9863		Nucleus	1	0.000	1.000	393	100000382	100000016	Not-Trans anti-PSPC1-A546 8C-S-PSPC1 V2.00	0	28. Not-Trans and anti-PSPC1-A546_Pos007_S001	00-QHXaZw4RYZeTh2MzuAHBq4
4.31253		Nucleus	1	0.000	1.000	394	100000383	100000017	Not-Trans anti-PSPC1-A546 8C-S-PSPC1 V2.00	0	28. Not-Trans and anti-PSPC1-A546_Pos007_S001	00-QHXaZw4RYZeTh2MzuAHBq4
4.74906		Nucleus	1	0.000	1.000	395	100000384	100000018	Not-Trans anti-PSPC1-A546 8C-S-PSPC1 V2.00	0	28. Not-Trans and anti-PSPC1-A546_Pos007_S001	00-QHXaZw4RYZeTh2MzuAHBq4
3.53498		Nucleus	1	0.000	1.000	396	100000385	100000019	Not-Trans anti-PSPC1-A546 8C-S-PSPC1 V2.00	0	28. Not-Trans and anti-PSPC1-A546_Pos007_S001	00-QHXaZw4RYZeTh2MzuAHBq4
5.72943		Nucleus	1	0.000	1.000	397	100000386	100000020	Not-Trans anti-PSPC1-A546 8C-S-PSPC1 V2.00	0	28. Not-Trans and anti-PSPC1-A546_Pos007_S001	00-QHXaZw4RYZeTh2MzuAHBq4
5.38964		Nucleus	1	0.000	1.000	398	100000387	100000021	Not-Trans anti-PSPC1-A546 8C-S-PSPC1 V2.00	0	28. Not-Trans and anti-PSPC1-A546_Pos007_S001	00-QHXaZw4RYZeTh2MzuAHBq4
11.9588		Nucleus	1	0.000	1.000	399	100000388	100000022	Not-Trans anti-PSPC1-A546 8C-S-PSPC1 V2.00	0	28. Not-Trans and anti-PSPC1-A546_Pos007_S001	00-QHXaZw4RYZeTh2MzuAHBq4
7.72323		Nucleus	1	0.000	1.000	401	100000389	100000023	Not-Trans anti-PSPC1-A546 8C-S-PSPC1 V2.00	0	28. Not-Trans and anti-PSPC1-A546_Pos007_S001	00-QHXaZw4RYZeTh2MzuAHBq4
5.71667		Nucleus	1	0.000	1.000	402	100000390	100000024	Not-Trans anti-PSPC1-A546 8C-S-PSPC1 V2.00	0	28. Not-Trans and anti-PSPC1-A546_Pos007_S001	00-QHXaZw4RYZeTh2MzuAHBq4
11.2874		Nucleus	1	0.000	1.000	403	100000391	100000025	Not-Trans anti-PSPC1-A546 8C-S-PSPC1 V2.00	0	28. Not-Trans and anti-PSPC1-A546_Pos007_S001	00-QHXaZw4RYZeTh2MzuAHBq4
6.2912		Nucleus	1	0.000	1.000	404	100000392	100000026	Not-Trans anti-PSPC1-A546 8C-S-PSPC1 V2.00	0	28. Not-Trans and anti-PSPC1-A546_Pos007_S001	00-QHXaZw4RYZeTh2MzuAHBq4
2.84738		Nucleus	1	0.000	1.000	406	100000393	100000027	Not-Trans anti-PSPC1-A546 8C-S-PSPC1 V2.00	0	28. Not-Trans and anti-PSPC1-A546_Pos007_S001	00-QHXaZw4RYZeTh2MzuAHBq4
6.8291		Nucleus	1	0.000	1.000	407	100000394	100000028	Not-Trans anti-PSPC1-A546 8C-S-PSPC1 V2.00	0	28. Not-Trans and anti-PSPC1-A546_Pos007_S001	00-QHXaZw4RYZeTh2MzuAHBq4
8.16218		Nucleus	1	0.000	1.000	408	100000395	100000029	Not-Trans anti-PSPC1-A546 8C-S-PSPC1 V2.00	0	28. Not-Trans and anti-PSPC1-A546_Pos007_S001	00-QHXaZw4RYZeTh2MzuAHBq4
5.87593		Nucleus	1	0.000	1.000	409	100000396	100000030	Not-Trans anti-PSPC1-A546 8C-S-PSPC1 V2.00	0	28. Not-Trans and anti-PSPC1-A546_Pos007_S001	00-QHXaZw4RYZeTh2MzuAHBq4
3.71984		Nucleus	1	0.000	1.000	410	100000397	100000031	Not-Trans anti-PSPC1-A546 8C-S-PSPC1 V2.00	0	28. Not-Trans and anti-PSPC1-A546_Pos007_S001	00-QHXaZw4RYZeTh2MzuAHBq4
4.715		Nucleus	1	0.000	1.000	411	100000398	100000032	Not-Trans anti-PSPC1-A546 8C-S-PSPC1 V2.00	0	28. Not-Trans and anti-PSPC1-A546_Pos007_S001	00-QHXaZw4RYZeTh2MzuAHBq4
9.90221		Nucleus	1	0.000	1.000	412	100000399	100000033	Not-Trans anti-PSPC1-A546 8C-S-PSPC1 V2.00	0	28. Not-Trans and anti-PSPC1-A546_Pos007_S001	00-QHXaZw4RYZeTh2MzuAHBq4
9.14783		Nucleus	1	0.000	1.000	413	100000400	100000034	Not-Trans anti-PSPC1-A546 8C-S-PSPC1 V2.00	0	28. Not-Trans and anti-PSPC1-A546_Pos007_S001	00-QHXaZw4RYZeTh2MzuAHBq4
15.8627		Nucleus	1	0.000	1.000	414	100000401	100000035	Not-Trans anti-PSPC1-A546 8C-S-PSPC1 V2.00	0	28. Not-Trans and anti-PSPC1-A546_Pos007_S001	00-QHXaZw4RYZeTh2MzuAHBq4
4.6148		Nucleus	1	0.000	1.000	415	100000402	100000036	Not-Trans anti-PSPC1-A546 8C-S-PSPC1 V2.00	0	28. Not-Trans and anti-PSPC1-A546_Pos007_S001	00-QHXaZw4RYZeTh2MzuAHBq4
7.34628		Nucleus	1	0.000	1.000	416	100000403	100000037	Not-Trans anti-PSPC1-A546 8C-S-PSPC1 V2.00	0	28. Not-Trans and anti-PSPC1-A546_Pos007_S001	00-QHXaZw4RYZeTh2MzuAHBq4
4.50399		Nucleus	1	0.000	1.000	417	100000404	100000038	Not-Trans anti-PSPC1-A546 8C-S-PSPC1 V2.00	0	28. Not-Trans and anti-PSPC1-A546_Pos007_S001	00-QHXaZw4RYZeTh2MzuAHBq4
8.87948		Nucleus	1	0.000	1.000	418	100000405	100000039	Not-Trans anti-PSPC1-A546 8C-S-PSPC1 V2.00	0	28. Not-Trans and anti-PSPC1-A546_Pos007_S001	00-QHXaZw4RYZeTh2MzuAHBq4
2.26655		Nucleus	1	0.000	1.000	419	100000406	100000040	Not-Trans anti-PSPC1-A546 8C-S-PSPC1 V2.00	0	28. Not-Trans and anti-PSPC1-A546_Pos007_S001	00-QHXaZw4RYZeTh2MzuAHBq4
5.6729		Nucleus	1	0.000	1.000	420	100000407	100000041	Not-Trans anti-PSPC1-A546 8C-S-PSPC1 V2.00	0	28. Not-Trans and anti-PSPC1-A546_Pos007_S001	00-QHXaZw4RYZeTh2MzuAHBq4
6.8519		Nucleus	1	0.000	1.000	421	100000408	100000042	Not-Trans anti-PSPC1-A546 8C-S-PSPC1 V2.00	0	28. Not-Trans and anti-PSPC1-A546_Pos007_S001	00-QHXaZw4RYZeTh2MzuAHBq4
10.1734		Nucleus	1	0.000	1.000	422	100000409	100000043	Not-Trans anti-PSPC1-A546 8C-S-PSPC1 V2.00	0	28. Not-Trans and anti-PSPC1-A546_Pos007_S001	00-QHXaZw4RYZeTh2MzuAHBq4
6.99534		Nucleus	1	0.000	1.000	423	100000410	100000000	Not-Trans anti-PSPC1-A546 8C-S-PSPC1 V2.00	0	28. Not-Trans and anti-PSPC1-A546_Pos008_S001	00-HgLb2JZj29dgXmijDJCyTS
11.1569		Nucleus	1	0.000	1.000	424	100000411	100000001	Not-Trans anti-PSPC1-A546 8C-S-PSPC1 V2.00	0	28. Not-Trans and anti-PSPC1-A546_Pos008_S001	00-HgLb2JZj29dgXmijDJCyTS
14.7417		Nucleus	1	0.000	1.000	425	100000412	100000002	Not-Trans anti-PSPC1-A546 8C-S-PSPC1 V2.00	0	28. Not-Trans and anti-PSPC1-A546_Pos008_S001	00-HgLb2JZj29dgXmijDJCyTS
8.45537		Nucleus	1	0.000	1.000	426	100000413	100000003	Not-Trans anti-PSPC1-A546 8C-S-PSPC1 V2.00	0	28. Not-Trans and anti-PSPC1-A546_Pos008_S001	00-HgLb2JZj29dgXmijDJCyTS
9.31929		Nucleus	1	0.000	1.000	427	100000414	100000004	Not-Trans anti-PSPC1-A546 8C-S-PSPC1 V2.00	0	28. Not-Trans and anti-PSPC1-A546_Pos008_S001	00-HgLb2JZj29dgXmijDJCyTS
9.91565		Nucleus	1	0.000	1.000	428	100000415	100000005	Not-Trans anti-PSPC1-A546 8C-S-PSPC1 V2.00	0	28. Not-Trans and anti-PSPC1-A546_Pos008_S001	00-HgLb2JZj29dgXmijDJCyTS
7.69313		Nucleus	1	0.000	1.000	429	100000416	100000006	Not-Trans anti-PSPC1-A546 8C-S-PSPC1 V2.00	0	28. Not-Trans and anti-PSPC1-A546_Pos008_S001	00-HgLb2JZj29dgXmijDJCyTS
9.83984		Nucleus	1	0.000	1.000	430	100000417	100000007	Not-Trans anti-PSPC1-A546 8C-S-PSPC1 V2.00	0	28. Not-Trans and anti-PSPC1-A546_Pos008_S001	00-HgLb2JZj29dgXmijDJCyTS
6.32326		Nucleus	1	0.000	1.000	431	100000418	100000008	Not-Trans anti-PSPC1-A546 8C-S-PSPC1 V2.00	0	28. Not-Trans and anti-PSPC1-A546_Pos008_S001	00-HgLb2JZj29dgXmijDJCyTS
12.8278		Nucleus	1	0.000	1.000	432	100000419	100000009	Not-Trans anti-PSPC1-A546 8C-S-PSPC1 V2.00	0	28. Not-Trans and anti-PSPC1-A546_Pos008_S001	00-HgLb2JZj29dgXmijDJCyTS
7.21343		Nucleus	1	0.000	1.000	433	100000420	100000010	Not-Trans anti-PSPC1-A546 8C-S-PSPC1 V2.00	0	28. Not-Trans and anti-PSPC1-A546_Pos008_S001	00-HgLb2JZj29dgXmijDJCyTS
7.79688		Nucleus	1	0.000	1.000	434	100000421	100000011	Not-Trans anti-PSPC1-A546 8C-S-PSPC1 V2.00	0	28. Not-Trans and anti-PSPC1-A546_Pos008_S001	00-HgLb2JZj29dgXmijDJCyTS
9.65246		Nucleus	1	0.000	1.000	435	100000422	100000012	Not-Trans anti-PSPC1-A546 8C-S-PSPC1 V2.00	0	28. Not-Trans and anti-PSPC1-A546_Pos008_S001	00-HgLb2JZj29dgXmijDJCyTS
10.4063		Nucleus	1	0.000	1.000	436	100000423	100000013	Not-Trans anti-PSPC1-A546 8C-S-PSPC1 V2.00	0	28. Not-Trans and anti-PSPC1-A546_Pos008_S001	00-HgLb2JZj29dgXmijDJCyTS
13.2004		Nucleus	1	0.000	1.000	437	100000424	100000014	Not-Trans anti-PSPC1-A546 8C-S-PSPC1 V2.00	0	28. Not-Trans and anti-PSPC1-A546_Pos008_S001	00-HgLb2JZj29dgXmijDJCyTS
13.5928		Nucleus	1	0.000	1.000	438	100000425	100000015	Not-Trans anti-PSPC1-A546 8C-S-PSPC1 V2.00	0	28. Not-Trans and anti-PSPC1-A546_Pos008_S001	00-HgLb2JZj29dgXmijDJCyTS
8.79344		Nucleus	1	0.000	1.000	439	100000426	100000016	Not-Trans anti-PSPC1-A546 8C-S-PSPC1 V2.00	0	28. Not-Trans and anti-PSPC1-A546_Pos008_S001	00-HgLb2JZj29dgXmijDJCyTS
6.30308		Nucleus	1	0.000	1.000	440	100000427	100000017	Not-Trans anti-PSPC1-A546 8C-S-PSPC1 V2.00	0	28. Not-Trans and anti-PSPC1-A546_Pos008_S001	00-HgLb2JZj29dgXmijDJCyTS
15.4178		Nucleus	1	0.000	1.000	441	100000428	100000018	Not-Trans anti-PSPC1-A546 8C-S-PSPC1 V2.00	0	28. Not-Trans and anti-PSPC1-A546_Pos008_S001	00-HgLb2JZj29dgXmijDJCyTS
11.072		Nucleus	1	0.000	1.000	442	100000429	100000019	Not-Trans anti-PSPC1-A546 8C-S-PSPC1 V2.00	0	28. Not-Trans and anti-PSPC1-A546_Pos008_S001	00-HgLb2JZj29dgXmijDJCyTS
15.5363		Nucleus	1	0.000	1.000	443	100000430	100000020	Not-Trans anti-PSPC1-A546 8C-S-PSPC1 V2.00	0	28. Not-Trans and anti-PSPC1-A546_Pos008_S001	00-HgLb2JZj29dgXmijDJCyTS
11.1922		Nucleus	1	0.000	1.000	444	100000431	100000021	Not-Trans anti-PSPC1-A546 8C-S-PSPC1 V2.00	0	28. Not-Trans and anti-PSPC1-A546_Pos008_S001	00-HgLb2JZj29dgXmijDJCyTS
6.43538		Nucleus	1	0.000	1.000	445	100000432	100000022	Not-Trans anti-PSPC1-A546 8C-S-PSPC1 V2.00	0	28. Not-Trans and anti-PSPC1-A546_Pos008_S001	00-HgLb2JZj29dgXmijDJCyTS
7.33547		Nucleus	1	0.000	1.000	446	100000433	100000023	Not-Trans anti-PSPC1-A546 8C-S-PSPC1 V2.00	0	28. Not-Trans and anti-PSPC1-A546_Pos008_S001	00-HgLb2JZj29dgXmijDJCyTS
9.49983		Nucleus	1	0.000	1.000	447	100000434	100000024	Not-Trans anti-PSPC1-A546 8C-S-PSPC1 V2.00	0	28. Not-Trans and anti-PSPC1-A546_Pos008_S001	00-HgLb2JZj29dgXmijDJCyTS
11.0873		Nucleus	1	0.000	1.000	448	100000435	100000025	Not-Trans anti-PSPC1-A546 8C-S-PSPC1 V2.00	0	28. Not-Trans and anti-PSPC1-A546_Pos008_S001	00-HgLb2JZj29dgXmijDJCyTS
9.88243		Nucleus	1	0.000	1.000	449	100000436	100000026	Not-Trans anti-PSPC1-A546 8C-S-PSPC1 V2.00	0	28. Not-Trans and anti-PSPC1-A546_Pos008_S001	00-HgLb2JZj29dgXmijDJCyTS
8.36332		Nucleus	1	0.000	1.000	450	100000437	100000027	Not-Trans anti-PSPC1-A546 8C-S-PSPC1 V2.00	0	28. Not-Trans and anti-PSPC1-A546_Pos008_S001	00-HgLb2JZj29dgXmijDJCyTS
14.0431		Nucleus	1	0.000	1.000	451	100000438	100000028	Not-Trans anti-PSPC1-A546 8C-S-PSPC1 V2.00	0	28. Not-Trans and anti-PSPC1-A546_Pos008_S001	00-HgLb2JZj29dgXmijDJCyTS
10.133		Nucleus	1	0.000	1.000	452	100000439	100000029	Not-Trans anti-PSPC1-A546 8C-S-PSPC1 V2.00	0	28. Not-Trans and anti-PSPC1-A546_Pos008_S001	00-HgLb2JZj29dgXmijDJCyTS
7.09436		Nucleus	1	0.000	1.000	453	100000440	100000030	Not-Trans anti-PSPC1-A546 8C-S-PSPC1 V2.00	0	28. Not-Trans and anti-PSPC1-A546_Pos008_S001	00-HgLb2JZj29dgXmijDJCyTS
13.1684		Nucleus	1	0.000	1.000	454	100000441	100000031	Not-Trans anti-PSPC1-A546 8C-S-PSPC1 V2.00	0	28. Not-Trans and anti-PSPC1-A546_Pos008_S001	00-HgLb2JZj29dgXmijDJCyTS
10.9742		Nucleus	1	0.000	1.000	456	100000442	100000032	Not-Trans anti-PSPC1-A546 8C-S-PSPC1 V2.00	0	28. Not-Trans and anti-PSPC1-A546_Pos008_S001	00-HgLb2JZj29dgXmijDJCyTS
13.681		Nucleus	1	0.000	1.000	457	100000443	100000033	Not-Trans anti-PSPC1-A546 8C-S-PSPC1 V2.00	0	28. Not-Trans and anti-PSPC1-A546_Pos008_S001	00-HgLb2JZj29dgXmijDJCyTS
14.7666		Nucleus	1	0.000	1.000	458	100000444	100000034	Not-Trans anti-PSPC1-A546 8C-S-PSPC1 V2.00	0	28. Not-Trans and anti-PSPC1-A546_Pos008_S001	00-HgLb2JZj29dgXmijDJCyTS
14.2675		Nucleus	1	0.000	1.000	459	100000445	100000035	Not-Trans anti-PSPC1-A546 8C-S-PSPC1 V2.00	0	28. Not-Trans and anti-PSPC1-A546_Pos008_S001	00-HgLb2JZj29dgXmijDJCyTS
6.60861		Nucleus	1	0.000	1.000	460	100000446	100000036	Not-Trans anti-PSPC1-A546 8C-S-PSPC1 V2.00	0	28. Not-Trans and anti-PSPC1-A546_Pos008_S001	00-HgLb2JZj29dgXmijDJCyTS
7.68155		Nucleus	1	0.000	1.000	461	100000447	100000037	Not-Trans anti-PSPC1-A546 8C-S-PSPC1 V2.00	0	28. Not-Trans and anti-PSPC1-A546_Pos008_S001	00-HgLb2JZj29dgXmijDJCyTS
9.0819		Nucleus	1	0.000	1.000	462	100000448	100000038	Not-Trans anti-PSPC1-A546 8C-S-PSPC1 V2.00	0	28. Not-Trans and anti-PSPC1-A546_Pos008_S001	00-HgLb2JZj29dgXmijDJCyTS
8.53747		Nucleus	1	0.000	1.000	463	100000449	100000039	Not-Trans anti-PSPC1-A546 8C-S-PSPC1 V2.00	0	28. Not-Trans and anti-PSPC1-A546_Pos008_S001	00-HgLb2JZj29dgXmijDJCyTS
13.7466		Nucleus	1	0.000	1.000	464	100000450	100000040	Not-Trans anti-PSPC1-A546 8C-S-PSPC1 V2.00	0	28. Not-Trans and anti-PSPC1-A546_Pos008_S001	00-HgLb2JZj29dgXmijDJCyTS
10.1888		Nucleus	1	0.000	1.000	465	100000451	100000041	Not-Trans anti-PSPC1-A546 8C-S-PSPC1 V2.00	0	28. Not-Trans and anti-PSPC1-A546_Pos008_S001	00-HgLb2JZj29dgXmijDJCyTS
6.95616		Nucleus	1	0.000	1.000	466	100000452	100000042	Not-Trans anti-PSPC1-A546 8C-S-PSPC1 V2.00	0	28. Not-Trans and anti-PSPC1-A546_Pos008_S001	00-HgLb2JZj29dgXmijDJCyTS
9.97679		Nucleus	1	0.000	1.000	467	100000453	100000043	Not-Trans anti-PSPC1-A546 8C-S-PSPC1 V2.00	0	28. Not-Trans and anti-PSPC1-A546_Pos008_S001	00-HgLb2JZj29dgXmijDJCyTS
11.6566		Nucleus	1	0.000	1.000	468	100000454	100000044	Not-Trans anti-PSPC1-A546 8C-S-PSPC1 V2.00	0	28. Not-Trans and anti-PSPC1-A546_Pos008_S001	00-HgLb2JZj29dgXmijDJCyTS
2.03951		Nucleus	1	0.000	1.000	469	100000455	100000045	Not-Trans anti-PSPC1-A546 8C-S-PSPC1 V2.00	0	28. Not-Trans and anti-PSPC1-A546_Pos008_S001	00-HgLb2JZj29dgXmijDJCyTS
14.1773		Nucleus	1	0.000	1.000	470	100000456	100000046	Not-Trans anti-PSPC1-A546 8C-S-PSPC1 V2.00	0	28. Not-Trans and anti-PSPC1-A546_Pos008_S001	00-HgLb2JZj29dgXmijDJCyTS
1.93752		Nucleus	1	0.000	1.000	471	100000457	100000047	Not-Trans anti-PSPC1-A546 8C-S-PSPC1 V2.00	0	28. Not-Trans and anti-PSPC1-A546_Pos008_S001	00-HgLb2JZj29dgXmijDJCyTS
8.60477		Nucleus	1	0.000	1.000	472	100000458	100000048	Not-Trans anti-PSPC1-A546 8C-S-PSPC1 V2.00	0	28. Not-Trans and anti-PSPC1-A546_Pos008_S001	00-HgLb2JZj29dgXmijDJCyTS
6.7109		Nucleus	1	0.000	1.000	473	100000459	100000049	Not-Trans anti-PSPC1-A546 8C-S-PSPC1 V2.00	0	28. Not-Trans and anti-PSPC1-A546_Pos008_S001	00-HgLb2JZj29dgXmijDJCyTS
9.42452		Nucleus	1	0.000	1.000	474	100000460	100000050	Not-Trans anti-PSPC1-A546 8C-S-PSPC1 V2.00	0	28. Not-Trans and anti-PSPC1-A546_Pos008_S001	00-HgLb2JZj29dgXmijDJCyTS
11.8197		Nucleus	1	0.000	1.000	475	100000461	100000051	Not-Trans anti-PSPC1-A546 8C-S-PSPC1 V2.00	0	28. Not-Trans and anti-PSPC1-A546_Pos008_S001	00-HgLb2JZj29dgXmijDJCyTS
1.78357		Nucleus	1	0.000	1.000	476	100000462	100000052	Not-Trans anti-PSPC1-A546 8C-S-PSPC1 V2.00	0	28. Not-Trans and anti-PSPC1-A546_Pos008_S001	00-HgLb2JZj29dgXmijDJCyTS
1.6109		Nucleus	1	0.000	1.000	477	100000463	100000053	Not-Trans anti-PSPC1-A546 8C-S-PSPC1 V2.00	0	28. Not-Trans and anti-PSPC1-A546_Pos008_S001	00-HgLb2JZj29dgXmijDJCyTS
8.50904		Nucleus	1	0.000	1.000	478	100000464	100000000	Not-Trans anti-PSPC1-A546 8C-S-PSPC1 V2.00	0	28. Not-Trans and anti-PSPC1-A546_Pos009_S001	00-wpHyJvg6FXU82fyonsfTHN
6.85057		Nucleus	1	0.000	1.000	479	100000465	100000001	Not-Trans anti-PSPC1-A546 8C-S-PSPC1 V2.00	0	28. Not-Trans and anti-PSPC1-A546_Pos009_S001	00-wpHyJvg6FXU82fyonsfTHN
13.4117		Nucleus	1	0.000	1.000	480	100000466	100000002	Not-Trans anti-PSPC1-A546 8C-S-PSPC1 V2.00	0	28. Not-Trans and anti-PSPC1-A546_Pos009_S001	00-wpHyJvg6FXU82fyonsfTHN
6.51805		Nucleus	1	0.000	1.000	481	100000467	100000003	Not-Trans anti-PSPC1-A546 8C-S-PSPC1 V2.00	0	28. Not-Trans and anti-PSPC1-A546_Pos009_S001	00-wpHyJvg6FXU82fyonsfTHN
11.1526		Nucleus	1	0.000	1.000	482	100000468	100000004	Not-Trans anti-PSPC1-A546 8C-S-PSPC1 V2.00	0	28. Not-Trans and anti-PSPC1-A546_Pos009_S001	00-wpHyJvg6FXU82fyonsfTHN
8.4539		Nucleus	1	0.000	1.000	483	100000469	100000005	Not-Trans anti-PSPC1-A546 8C-S-PSPC1 V2.00	0	28. Not-Trans and anti-PSPC1-A546_Pos009_S001	00-wpHyJvg6FXU82fyonsfTHN
10.4398		Nucleus	1	0.000	1.000	484	100000470	100000006	Not-Trans anti-PSPC1-A546 8C-S-PSPC1 V2.00	0	28. Not-Trans and anti-PSPC1-A546_Pos009_S001	00-wpHyJvg6FXU82fyonsfTHN
13.1889		Nucleus	1	0.000	1.000	485	100000471	100000007	Not-Trans anti-PSPC1-A546 8C-S-PSPC1 V2.00	0	28. Not-Trans and anti-PSPC1-A546_Pos009_S001	00-wpHyJvg6FXU82fyonsfTHN
6.01445		Nucleus	1	0.000	1.000	486	100000472	100000008	Not-Trans anti-PSPC1-A546 8C-S-PSPC1 V2.00	0	28. Not-Trans and anti-PSPC1-A546_Pos009_S001	00-wpHyJvg6FXU82fyonsfTHN
1.92137		Nucleus	1	0.000	1.000	487	100000473	100000009	Not-Trans anti-PSPC1-A546 8C-S-PSPC1 V2.00	0	28. Not-Trans and anti-PSPC1-A546_Pos009_S001	00-wpHyJvg6FXU82fyonsfTHN
2.13693		Nucleus	1	0.000	1.000	488	100000474	100000010	Not-Trans anti-PSPC1-A546 8C-S-PSPC1 V2.00	0	28. Not-Trans and anti-PSPC1-A546_Pos009_S001	00-wpHyJvg6FXU82fyonsfTHN
11.4223		Nucleus	1	0.000	1.000	489	100000475	100000011	Not-Trans anti-PSPC1-A546 8C-S-PSPC1 V2.00	0	28. Not-Trans and anti-PSPC1-A546_Pos009_S001	00-wpHyJvg6FXU82fyonsfTHN
11.5646		Nucleus	1	0.000	1.000	490	100000476	100000012	Not-Trans anti-PSPC1-A546 8C-S-PSPC1 V2.00	0	28. Not-Trans and anti-PSPC1-A546_Pos009_S001	00-wpHyJvg6FXU82fyonsfTHN
7.87585		Nucleus	1	0.000	1.000	491	100000477	100000013	Not-Trans anti-PSPC1-A546 8C-S-PSPC1 V2.00	0	28. Not-Trans and anti-PSPC1-A546_Pos009_S001	00-wpHyJvg6FXU82fyonsfTHN
7.2074		Nucleus	1	0.000	1.000	492	100000478	100000014	Not-Trans anti-PSPC1-A546 8C-S-PSPC1 V2.00	0	28. Not-Trans and anti-PSPC1-A546_Pos009_S001	00-wpHyJvg6FXU82fyonsfTHN
8.88503		Nucleus	1	0.000	1.000	493	100000479	100000015	Not-Trans anti-PSPC1-A546 8C-S-PSPC1 V2.00	0	28. Not-Trans and anti-PSPC1-A546_Pos009_S001	00-wpHyJvg6FXU82fyonsfTHN
7.0234		Nucleus	1	0.000	1.000	494	100000480	100000016	Not-Trans anti-PSPC1-A546 8C-S-PSPC1 V2.00	0	28. Not-Trans and anti-PSPC1-A546_Pos009_S001	00-wpHyJvg6FXU82fyonsfTHN
6.4891		Nucleus	1	0.000	1.000	495	100000481	100000017	Not-Trans anti-PSPC1-A546 8C-S-PSPC1 V2.00	0	28. Not-Trans and anti-PSPC1-A546_Pos009_S001	00-wpHyJvg6FXU82fyonsfTHN
7.99561		Nucleus	1	0.000	1.000	497	100000482	100000018	Not-Trans anti-PSPC1-A546 8C-S-PSPC1 V2.00	0	28. Not-Trans and anti-PSPC1-A546_Pos009_S001	00-wpHyJvg6FXU82fyonsfTHN
9.30488		Nucleus	1	0.000	1.000	498	100000483	100000019	Not-Trans anti-PSPC1-A546 8C-S-PSPC1 V2.00	0	28. Not-Trans and anti-PSPC1-A546_Pos009_S001	00-wpHyJvg6FXU82fyonsfTHN
11.3212		Nucleus	1	0.000	1.000	499	100000484	100000020	Not-Trans anti-PSPC1-A546 8C-S-PSPC1 V2.00	0	28. Not-Trans and anti-PSPC1-A546_Pos009_S001	00-wpHyJvg6FXU82fyonsfTHN
10.1673		Nucleus	1	0.000	1.000	500	100000485	100000021	Not-Trans anti-PSPC1-A546 8C-S-PSPC1 V2.00	0	28. Not-Trans and anti-PSPC1-A546_Pos009_S001	00-wpHyJvg6FXU82fyonsfTHN
8.51972		Nucleus	1	0.000	1.000	501	100000486	100000022	Not-Trans anti-PSPC1-A546 8C-S-PSPC1 V2.00	0	28. Not-Trans and anti-PSPC1-A546_Pos009_S001	00-wpHyJvg6FXU82fyonsfTHN
10.5097		Nucleus	1	0.000	1.000	502	100000487	100000023	Not-Trans anti-PSPC1-A546 8C-S-PSPC1 V2.00	0	28. Not-Trans and anti-PSPC1-A546_Pos009_S001	00-wpHyJvg6FXU82fyonsfTHN
9.82878		Nucleus	1	0.000	1.000	503	100000488	100000024	Not-Trans anti-PSPC1-A546 8C-S-PSPC1 V2.00	0	28. Not-Trans and anti-PSPC1-A546_Pos009_S001	00-wpHyJvg6FXU82fyonsfTHN
1.42073		Nucleus	1	0.000	1.000	504	100000489	100000025	Not-Trans anti-PSPC1-A546 8C-S-PSPC1 V2.00	0	28. Not-Trans and anti-PSPC1-A546_Pos009_S001	00-wpHyJvg6FXU82fyonsfTHN
9.98127		Nucleus	1	0.000	1.000	505	100000490	100000026	Not-Trans anti-PSPC1-A546 8C-S-PSPC1 V2.00	0	28. Not-Trans and anti-PSPC1-A546_Pos009_S001	00-wpHyJvg6FXU82fyonsfTHN
1.31335		Nucleus	1	0.000	1.000	506	100000491	100000027	Not-Trans anti-PSPC1-A546 8C-S-PSPC1 V2.00	0	28. Not-Trans and anti-PSPC1-A546_Pos009_S001	00-wpHyJvg6FXU82fyonsfTHN
1.77771		Nucleus	1	0.000	1.000	507	100000492	100000028	Not-Trans anti-PSPC1-A546 8C-S-PSPC1 V2.00	0	28. Not-Trans and anti-PSPC1-A546_Pos009_S001	00-wpHyJvg6FXU82fyonsfTHN
10.2388		Nucleus	1	0.000	1.000	508	100000493	100000029	Not-Trans anti-PSPC1-A546 8C-S-PSPC1 V2.00	0	28. Not-Trans and anti-PSPC1-A546_Pos009_S001	00-wpHyJvg6FXU82fyonsfTHN
5.59534		Nucleus	1	0.000	1.000	509	100000494	100000030	Not-Trans anti-PSPC1-A546 8C-S-PSPC1 V2.00	0	28. Not-Trans and anti-PSPC1-A546_Pos009_S001	00-wpHyJvg6FXU82fyonsfTHN
11.6887		Nucleus	1	0.000	1.000	510	100000495	100000031	Not-Trans anti-PSPC1-A546 8C-S-PSPC1 V2.00	0	28. Not-Trans and anti-PSPC1-A546_Pos009_S001	00-wpHyJvg6FXU82fyonsfTHN
6.8334		Nucleus	1	0.000	1.000	511	100000496	100000032	Not-Trans anti-PSPC1-A546 8C-S-PSPC1 V2.00	0	28. Not-Trans and anti-PSPC1-A546_Pos009_S001	00-wpHyJvg6FXU82fyonsfTHN
8.66835		Nucleus	1	0.000	1.000	512	100000497	100000033	Not-Trans anti-PSPC1-A546 8C-S-PSPC1 V2.00	0	28. Not-Trans and anti-PSPC1-A546_Pos009_S001	00-wpHyJvg6FXU82fyonsfTHN
9.46936		Nucleus	1	0.000	1.000	513	100000498	100000034	Not-Trans anti-PSPC1-A546 8C-S-PSPC1 V2.00	0	28. Not-Trans and anti-PSPC1-A546_Pos009_S001	00-wpHyJvg6FXU82fyonsfTHN
9.34133		Nucleus	1	0.000	1.000	514	100000499	100000035	Not-Trans anti-PSPC1-A546 8C-S-PSPC1 V2.00	0	28. Not-Trans and anti-PSPC1-A546_Pos009_S001	00-wpHyJvg6FXU82fyonsfTHN
11.1688		Nucleus	1	0.000	1.000	515	100000500	100000036	Not-Trans anti-PSPC1-A546 8C-S-PSPC1 V2.00	0	28. Not-Trans and anti-PSPC1-A546_Pos009_S001	00-wpHyJvg6FXU82fyonsfTHN
9.0246		Nucleus	1	0.000	1.000	516	100000501	100000037	Not-Trans anti-PSPC1-A546 8C-S-PSPC1 V2.00	0	28. Not-Trans and anti-PSPC1-A546_Pos009_S001	00-wpHyJvg6FXU82fyonsfTHN
57.4367		Nucleus	1	0.000	1.000	517	100000502	100000038	Not-Trans anti-PSPC1-A546 8C-S-PSPC1 V2.00	0	28. Not-Trans and anti-PSPC1-A546_Pos009_S001	00-wpHyJvg6FXU82fyonsfTHN
10.0908		Nucleus	1	0.000	1.000	518	100000503	100000039	Not-Trans anti-PSPC1-A546 8C-S-PSPC1 V2.00	0	28. Not-Trans and anti-PSPC1-A546_Pos009_S001	00-wpHyJvg6FXU82fyonsfTHN
10.8136		Nucleus	1	0.000	1.000	519	100000504	100000040	Not-Trans anti-PSPC1-A546 8C-S-PSPC1 V2.00	0	28. Not-Trans and anti-PSPC1-A546_Pos009_S001	00-wpHyJvg6FXU82fyonsfTHN
9.84994		Nucleus	1	0.000	1.000	520	100000505	100000041	Not-Trans anti-PSPC1-A546 8C-S-PSPC1 V2.00	0	28. Not-Trans and anti-PSPC1-A546_Pos009_S001	00-wpHyJvg6FXU82fyonsfTHN
11.6354		Nucleus	1	0.000	1.000	521	100000506	100000042	Not-Trans anti-PSPC1-A546 8C-S-PSPC1 V2.00	0	28. Not-Trans and anti-PSPC1-A546_Pos009_S001	00-wpHyJvg6FXU82fyonsfTHN
14.5187		Nucleus	1	0.000	1.000	522	100000507	100000043	Not-Trans anti-PSPC1-A546 8C-S-PSPC1 V2.00	0	28. Not-Trans and anti-PSPC1-A546_Pos009_S001	00-wpHyJvg6FXU82fyonsfTHN
10.2483		Nucleus	1	0.000	1.000	523	100000508	100000044	Not-Trans anti-PSPC1-A546 8C-S-PSPC1 V2.00	0	28. Not-Trans and anti-PSPC1-A546_Pos009_S001	00-wpHyJvg6FXU82fyonsfTHN
11.7046		Nucleus	1	0.000	1.000	524	100000509	100000045	Not-Trans anti-PSPC1-A546 8C-S-PSPC1 V2.00	0	28. Not-Trans and anti-PSPC1-A546_Pos009_S001	00-wpHyJvg6FXU82fyonsfTHN
13.676		Nucleus	1	0.000	1.000	525	100000510	100000000	Not-Trans anti-PSPC1-A546 8C-S-PSPC1 V2.00	0	28. Not-Trans and anti-PSPC1-A546_Pos010_S001	00-4LtDEo4QDZo77XTbUtEfMf
11.4706		Nucleus	1	0.000	1.000	526	100000511	100000001	Not-Trans anti-PSPC1-A546 8C-S-PSPC1 V2.00	0	28. Not-Trans and anti-PSPC1-A546_Pos010_S001	00-4LtDEo4QDZo77XTbUtEfMf
14.0382		Nucleus	1	0.000	1.000	527	100000512	100000002	Not-Trans anti-PSPC1-A546 8C-S-PSPC1 V2.00	0	28. Not-Trans and anti-PSPC1-A546_Pos010_S001	00-4LtDEo4QDZo77XTbUtEfMf
11.2648		Nucleus	1	0.000	1.000	528	100000513	100000003	Not-Trans anti-PSPC1-A546 8C-S-PSPC1 V2.00	0	28. Not-Trans and anti-PSPC1-A546_Pos010_S001	00-4LtDEo4QDZo77XTbUtEfMf
17.7386		Nucleus	1	0.000	1.000	529	100000514	100000004	Not-Trans anti-PSPC1-A546 8C-S-PSPC1 V2.00	0	28. Not-Trans and anti-PSPC1-A546_Pos010_S001	00-4LtDEo4QDZo77XTbUtEfMf
15.7338		Nucleus	1	0.000	1.000	530	100000515	100000005	Not-Trans anti-PSPC1-A546 8C-S-PSPC1 V2.00	0	28. Not-Trans and anti-PSPC1-A546_Pos010_S001	00-4LtDEo4QDZo77XTbUtEfMf
14.1532		Nucleus	1	0.000	1.000	531	100000516	100000006	Not-Trans anti-PSPC1-A546 8C-S-PSPC1 V2.00	0	28. Not-Trans and anti-PSPC1-A546_Pos010_S001	00-4LtDEo4QDZo77XTbUtEfMf
14.9794		Nucleus	1	0.000	1.000	532	100000517	100000007	Not-Trans anti-PSPC1-A546 8C-S-PSPC1 V2.00	0	28. Not-Trans and anti-PSPC1-A546_Pos010_S001	00-4LtDEo4QDZo77XTbUtEfMf
10.855		Nucleus	1	0.000	1.000	533	100000518	100000008	Not-Trans anti-PSPC1-A546 8C-S-PSPC1 V2.00	0	28. Not-Trans and anti-PSPC1-A546_Pos010_S001	00-4LtDEo4QDZo77XTbUtEfMf
12.6643		Nucleus	1	0.000	1.000	534	100000519	100000009	Not-Trans anti-PSPC1-A546 8C-S-PSPC1 V2.00	0	28. Not-Trans and anti-PSPC1-A546_Pos010_S001	00-4LtDEo4QDZo77XTbUtEfMf
10.0734		Nucleus	1	0.000	1.000	535	100000520	100000010	Not-Trans anti-PSPC1-A546 8C-S-PSPC1 V2.00	0	28. Not-Trans and anti-PSPC1-A546_Pos010_S001	00-4LtDEo4QDZo77XTbUtEfMf
12.1586		Nucleus	1	0.000	1.000	536	100000521	100000011	Not-Trans anti-PSPC1-A546 8C-S-PSPC1 V2.00	0	28. Not-Trans and anti-PSPC1-A546_Pos010_S001	00-4LtDEo4QDZo77XTbUtEfMf
10.8412		Nucleus	1	0.000	1.000	537	100000522	100000012	Not-Trans anti-PSPC1-A546 8C-S-PSPC1 V2.00	0	28. Not-Trans and anti-PSPC1-A546_Pos010_S001	00-4LtDEo4QDZo77XTbUtEfMf
17.1733		Nucleus	1	0.000	1.000	538	100000523	100000013	Not-Trans anti-PSPC1-A546 8C-S-PSPC1 V2.00	0	28. Not-Trans and anti-PSPC1-A546_Pos010_S001	00-4LtDEo4QDZo77XTbUtEfMf
8.85973		Nucleus	1	0.000	1.000	539	100000524	100000014	Not-Trans anti-PSPC1-A546 8C-S-PSPC1 V2.00	0	28. Not-Trans and anti-PSPC1-A546_Pos010_S001	00-4LtDEo4QDZo77XTbUtEfMf
7.97328		Nucleus	1	0.000	1.000	540	100000525	100000015	Not-Trans anti-PSPC1-A546 8C-S-PSPC1 V2.00	0	28. Not-Trans and anti-PSPC1-A546_Pos010_S001	00-4LtDEo4QDZo77XTbUtEfMf
9.81785		Nucleus	1	0.000	1.000	541	100000526	100000016	Not-Trans anti-PSPC1-A546 8C-S-PSPC1 V2.00	0	28. Not-Trans and anti-PSPC1-A546_Pos010_S001	00-4LtDEo4QDZo77XTbUtEfMf
9.8858		Nucleus	1	0.000	1.000	542	100000527	100000017	Not-Trans anti-PSPC1-A546 8C-S-PSPC1 V2.00	0	28. Not-Trans and anti-PSPC1-A546_Pos010_S001	00-4LtDEo4QDZo77XTbUtEfMf
16.2536		Nucleus	1	0.000	1.000	543	100000528	100000018	Not-Trans anti-PSPC1-A546 8C-S-PSPC1 V2.00	0	28. Not-Trans and anti-PSPC1-A546_Pos010_S001	00-4LtDEo4QDZo77XTbUtEfMf
16.1725		Nucleus	1	0.000	1.000	544	100000529	100000019	Not-Trans anti-PSPC1-A546 8C-S-PSPC1 V2.00	0	28. Not-Trans and anti-PSPC1-A546_Pos010_S001	00-4LtDEo4QDZo77XTbUtEfMf
7.31245		Nucleus	1	0.000	1.000	545	100000530	100000020	Not-Trans anti-PSPC1-A546 8C-S-PSPC1 V2.00	0	28. Not-Trans and anti-PSPC1-A546_Pos010_S001	00-4LtDEo4QDZo77XTbUtEfMf
9.45793		Nucleus	1	0.000	1.000	547	100000531	100000021	Not-Trans anti-PSPC1-A546 8C-S-PSPC1 V2.00	0	28. Not-Trans and anti-PSPC1-A546_Pos010_S001	00-4LtDEo4QDZo77XTbUtEfMf
14.1505		Nucleus	1	0.000	1.000	548	100000532	100000022	Not-Trans anti-PSPC1-A546 8C-S-PSPC1 V2.00	0	28. Not-Trans and anti-PSPC1-A546_Pos010_S001	00-4LtDEo4QDZo77XTbUtEfMf
15.6729		Nucleus	1	0.000	1.000	549	100000533	100000023	Not-Trans anti-PSPC1-A546 8C-S-PSPC1 V2.00	0	28. Not-Trans and anti-PSPC1-A546_Pos010_S001	00-4LtDEo4QDZo77XTbUtEfMf
13.606		Nucleus	1	0.000	1.000	550	100000534	100000024	Not-Trans anti-PSPC1-A546 8C-S-PSPC1 V2.00	0	28. Not-Trans and anti-PSPC1-A546_Pos010_S001	00-4LtDEo4QDZo77XTbUtEfMf
13.5103		Nucleus	1	0.000	1.000	551	100000535	100000025	Not-Trans anti-PSPC1-A546 8C-S-PSPC1 V2.00	0	28. Not-Trans and anti-PSPC1-A546_Pos010_S001	00-4LtDEo4QDZo77XTbUtEfMf
20.8447		Nucleus	1	0.000	1.000	552	100000536	100000026	Not-Trans anti-PSPC1-A546 8C-S-PSPC1 V2.00	0	28. Not-Trans and anti-PSPC1-A546_Pos010_S001	00-4LtDEo4QDZo77XTbUtEfMf
10.4227		Nucleus	1	0.000	1.000	553	100000537	100000027	Not-Trans anti-PSPC1-A546 8C-S-PSPC1 V2.00	0	28. Not-Trans and anti-PSPC1-A546_Pos010_S001	00-4LtDEo4QDZo77XTbUtEfMf
14.3267		Nucleus	1	0.000	1.000	554	100000538	100000028	Not-Trans anti-PSPC1-A546 8C-S-PSPC1 V2.00	0	28. Not-Trans and anti-PSPC1-A546_Pos010_S001	00-4LtDEo4QDZo77XTbUtEfMf
13.6225		Nucleus	1	0.000	1.000	555	100000539	100000029	Not-Trans anti-PSPC1-A546 8C-S-PSPC1 V2.00	0	28. Not-Trans and anti-PSPC1-A546_Pos010_S001	00-4LtDEo4QDZo77XTbUtEfMf
1.78526		Nucleus	1	0.000	1.000	556	100000540	100000030	Not-Trans anti-PSPC1-A546 8C-S-PSPC1 V2.00	0	28. Not-Trans and anti-PSPC1-A546_Pos010_S001	00-4LtDEo4QDZo77XTbUtEfMf
10.9712		Nucleus	1	0.000	1.000	557	100000541	100000031	Not-Trans anti-PSPC1-A546 8C-S-PSPC1 V2.00	0	28. Not-Trans and anti-PSPC1-A546_Pos010_S001	00-4LtDEo4QDZo77XTbUtEfMf
7.95922		Nucleus	1	0.000	1.000	558	100000542	100000032	Not-Trans anti-PSPC1-A546 8C-S-PSPC1 V2.00	0	28. Not-Trans and anti-PSPC1-A546_Pos010_S001	00-4LtDEo4QDZo77XTbUtEfMf
12.4262		Nucleus	1	0.000	1.000	559	100000543	100000033	Not-Trans anti-PSPC1-A546 8C-S-PSPC1 V2.00	0	28. Not-Trans and anti-PSPC1-A546_Pos010_S001	00-4LtDEo4QDZo77XTbUtEfMf
7.72121		Nucleus	1	0.000	1.000	560	100000544	100000034	Not-Trans anti-PSPC1-A546 8C-S-PSPC1 V2.00	0	28. Not-Trans and anti-PSPC1-A546_Pos010_S001	00-4LtDEo4QDZo77XTbUtEfMf
14.8603		Nucleus	1	0.000	1.000	561	100000545	100000000	Not-Trans anti-PSPC1-A546 8C-S-PSPC1 V2.00	0	28. Not-Trans and anti-PSPC1-A546_Pos011_S001	00-MtKVX47DHdJSGLtCF6WyCe
9.41677		Nucleus	1	0.000	1.000	562	100000546	100000001	Not-Trans anti-PSPC1-A546 8C-S-PSPC1 V2.00	0	28. Not-Trans and anti-PSPC1-A546_Pos011_S001	00-MtKVX47DHdJSGLtCF6WyCe
8.60003		Nucleus	1	0.000	1.000	563	100000547	100000002	Not-Trans anti-PSPC1-A546 8C-S-PSPC1 V2.00	0	28. Not-Trans and anti-PSPC1-A546_Pos011_S001	00-MtKVX47DHdJSGLtCF6WyCe
16.568		Nucleus	1	0.000	1.000	564	100000548	100000003	Not-Trans anti-PSPC1-A546 8C-S-PSPC1 V2.00	0	28. Not-Trans and anti-PSPC1-A546_Pos011_S001	00-MtKVX47DHdJSGLtCF6WyCe
17.701		Nucleus	1	0.000	1.000	565	100000549	100000004	Not-Trans anti-PSPC1-A546 8C-S-PSPC1 V2.00	0	28. Not-Trans and anti-PSPC1-A546_Pos011_S001	00-MtKVX47DHdJSGLtCF6WyCe
14.5134		Nucleus	1	0.000	1.000	566	100000550	100000005	Not-Trans anti-PSPC1-A546 8C-S-PSPC1 V2.00	0	28. Not-Trans and anti-PSPC1-A546_Pos011_S001	00-MtKVX47DHdJSGLtCF6WyCe
11.869		Nucleus	1	0.000	1.000	567	100000551	100000006	Not-Trans anti-PSPC1-A546 8C-S-PSPC1 V2.00	0	28. Not-Trans and anti-PSPC1-A546_Pos011_S001	00-MtKVX47DHdJSGLtCF6WyCe
15.2386		Nucleus	1	0.000	1.000	568	100000552	100000007	Not-Trans anti-PSPC1-A546 8C-S-PSPC1 V2.00	0	28. Not-Trans and anti-PSPC1-A546_Pos011_S001	00-MtKVX47DHdJSGLtCF6WyCe
12.6591		Nucleus	1	0.000	1.000	569	100000553	100000008	Not-Trans anti-PSPC1-A546 8C-S-PSPC1 V2.00	0	28. Not-Trans and anti-PSPC1-A546_Pos011_S001	00-MtKVX47DHdJSGLtCF6WyCe
14.0328		Nucleus	1	0.000	1.000	570	100000554	100000009	Not-Trans anti-PSPC1-A546 8C-S-PSPC1 V2.00	0	28. Not-Trans and anti-PSPC1-A546_Pos011_S001	00-MtKVX47DHdJSGLtCF6WyCe
8.1655		Nucleus	1	0.000	1.000	571	100000555	100000010	Not-Trans anti-PSPC1-A546 8C-S-PSPC1 V2.00	0	28. Not-Trans and anti-PSPC1-A546_Pos011_S001	00-MtKVX47DHdJSGLtCF6WyCe
12.9506		Nucleus	1	0.000	1.000	572	100000556	100000011	Not-Trans anti-PSPC1-A546 8C-S-PSPC1 V2.00	0	28. Not-Trans and anti-PSPC1-A546_Pos011_S001	00-MtKVX47DHdJSGLtCF6WyCe
15.9808		Nucleus	1	0.000	1.000	573	100000557	100000012	Not-Trans anti-PSPC1-A546 8C-S-PSPC1 V2.00	0	28. Not-Trans and anti-PSPC1-A546_Pos011_S001	00-MtKVX47DHdJSGLtCF6WyCe
9.99248		Nucleus	1	0.000	1.000	574	100000558	100000013	Not-Trans anti-PSPC1-A546 8C-S-PSPC1 V2.00	0	28. Not-Trans and anti-PSPC1-A546_Pos011_S001	00-MtKVX47DHdJSGLtCF6WyCe
14.8862		Nucleus	1	0.000	1.000	575	100000559	100000014	Not-Trans anti-PSPC1-A546 8C-S-PSPC1 V2.00	0	28. Not-Trans and anti-PSPC1-A546_Pos011_S001	00-MtKVX47DHdJSGLtCF6WyCe
10.4648		Nucleus	1	0.000	1.000	576	100000560	100000015	Not-Trans anti-PSPC1-A546 8C-S-PSPC1 V2.00	0	28. Not-Trans and anti-PSPC1-A546_Pos011_S001	00-MtKVX47DHdJSGLtCF6WyCe
16.903		Nucleus	1	0.000	1.000	577	100000561	100000016	Not-Trans anti-PSPC1-A546 8C-S-PSPC1 V2.00	0	28. Not-Trans and anti-PSPC1-A546_Pos011_S001	00-MtKVX47DHdJSGLtCF6WyCe
9.80907		Nucleus	1	0.000	1.000	578	100000562	100000017	Not-Trans anti-PSPC1-A546 8C-S-PSPC1 V2.00	0	28. Not-Trans and anti-PSPC1-A546_Pos011_S001	00-MtKVX47DHdJSGLtCF6WyCe
12.5052		Nucleus	1	0.000	1.000	579	100000563	100000018	Not-Trans anti-PSPC1-A546 8C-S-PSPC1 V2.00	0	28. Not-Trans and anti-PSPC1-A546_Pos011_S001	00-MtKVX47DHdJSGLtCF6WyCe
17.708		Nucleus	1	0.000	1.000	580	100000564	100000019	Not-Trans anti-PSPC1-A546 8C-S-PSPC1 V2.00	0	28. Not-Trans and anti-PSPC1-A546_Pos011_S001	00-MtKVX47DHdJSGLtCF6WyCe
10.6506		Nucleus	1	0.000	1.000	581	100000565	100000020	Not-Trans anti-PSPC1-A546 8C-S-PSPC1 V2.00	0	28. Not-Trans and anti-PSPC1-A546_Pos011_S001	00-MtKVX47DHdJSGLtCF6WyCe
10.1691		Nucleus	1	0.000	1.000	582	100000566	100000021	Not-Trans anti-PSPC1-A546 8C-S-PSPC1 V2.00	0	28. Not-Trans and anti-PSPC1-A546_Pos011_S001	00-MtKVX47DHdJSGLtCF6WyCe
11.2445		Nucleus	1	0.000	1.000	583	100000567	100000022	Not-Trans anti-PSPC1-A546 8C-S-PSPC1 V2.00	0	28. Not-Trans and anti-PSPC1-A546_Pos011_S001	00-MtKVX47DHdJSGLtCF6WyCe
13.1429		Nucleus	1	0.000	1.000	584	100000568	100000023	Not-Trans anti-PSPC1-A546 8C-S-PSPC1 V2.00	0	28. Not-Trans and anti-PSPC1-A546_Pos011_S001	00-MtKVX47DHdJSGLtCF6WyCe
5.60178		Nucleus	1	0.000	1.000	585	100000569	100000024	Not-Trans anti-PSPC1-A546 8C-S-PSPC1 V2.00	0	28. Not-Trans and anti-PSPC1-A546_Pos011_S001	00-MtKVX47DHdJSGLtCF6WyCe
14.7591		Nucleus	1	0.000	1.000	587	100000570	100000025	Not-Trans anti-PSPC1-A546 8C-S-PSPC1 V2.00	0	28. Not-Trans and anti-PSPC1-A546_Pos011_S001	00-MtKVX47DHdJSGLtCF6WyCe
9.96296		Nucleus	1	0.000	1.000	588	100000571	100000026	Not-Trans anti-PSPC1-A546 8C-S-PSPC1 V2.00	0	28. Not-Trans and anti-PSPC1-A546_Pos011_S001	00-MtKVX47DHdJSGLtCF6WyCe
9.54712		Nucleus	1	0.000	1.000	589	100000572	100000027	Not-Trans anti-PSPC1-A546 8C-S-PSPC1 V2.00	0	28. Not-Trans and anti-PSPC1-A546_Pos011_S001	00-MtKVX47DHdJSGLtCF6WyCe
10.7832		Nucleus	1	0.000	1.000	590	100000573	100000028	Not-Trans anti-PSPC1-A546 8C-S-PSPC1 V2.00	0	28. Not-Trans and anti-PSPC1-A546_Pos011_S001	00-MtKVX47DHdJSGLtCF6WyCe
9.67051		Nucleus	1	0.000	1.000	591	100000574	100000029	Not-Trans anti-PSPC1-A546 8C-S-PSPC1 V2.00	0	28. Not-Trans and anti-PSPC1-A546_Pos011_S001	00-MtKVX47DHdJSGLtCF6WyCe
7.59567		Nucleus	1	0.000	1.000	592	100000575	100000030	Not-Trans anti-PSPC1-A546 8C-S-PSPC1 V2.00	0	28. Not-Trans and anti-PSPC1-A546_Pos011_S001	00-MtKVX47DHdJSGLtCF6WyCe
8.4226		Nucleus	1	0.000	1.000	593	100000576	100000031	Not-Trans anti-PSPC1-A546 8C-S-PSPC1 V2.00	0	28. Not-Trans and anti-PSPC1-A546_Pos011_S001	00-MtKVX47DHdJSGLtCF6WyCe
15.9066		Nucleus	1	0.000	1.000	595	100000577	100000032	Not-Trans anti-PSPC1-A546 8C-S-PSPC1 V2.00	0	28. Not-Trans and anti-PSPC1-A546_Pos011_S001	00-MtKVX47DHdJSGLtCF6WyCe
5.55764		Nucleus	1	0.000	1.000	596	100000578	100000033	Not-Trans anti-PSPC1-A546 8C-S-PSPC1 V2.00	0	28. Not-Trans and anti-PSPC1-A546_Pos011_S001	00-MtKVX47DHdJSGLtCF6WyCe
14.9763		Nucleus	1	0.000	1.000	597	100000579	100000034	Not-Trans anti-PSPC1-A546 8C-S-PSPC1 V2.00	0	28. Not-Trans and anti-PSPC1-A546_Pos011_S001	00-MtKVX47DHdJSGLtCF6WyCe
6.29802		Nucleus	1	0.000	1.000	598	100000580	100000035	Not-Trans anti-PSPC1-A546 8C-S-PSPC1 V2.00	0	28. Not-Trans and anti-PSPC1-A546_Pos011_S001	00-MtKVX47DHdJSGLtCF6WyCe
7.56816		Nucleus	1	0.000	1.000	599	100000581	100000036	Not-Trans anti-PSPC1-A546 8C-S-PSPC1 V2.00	0	28. Not-Trans and anti-PSPC1-A546_Pos011_S001	00-MtKVX47DHdJSGLtCF6WyCe
8.15679		Nucleus	1	0.000	1.000	600	100000582	100000037	Not-Trans anti-PSPC1-A546 8C-S-PSPC1 V2.00	0	28. Not-Trans and anti-PSPC1-A546_Pos011_S001	00-MtKVX47DHdJSGLtCF6WyCe
14.8033		Nucleus	1	0.000	1.000	601	100000583	100000038	Not-Trans anti-PSPC1-A546 8C-S-PSPC1 V2.00	0	28. Not-Trans and anti-PSPC1-A546_Pos011_S001	00-MtKVX47DHdJSGLtCF6WyCe
12.938		Nucleus	1	0.000	1.000	602	100000584	100000039	Not-Trans anti-PSPC1-A546 8C-S-PSPC1 V2.00	0	28. Not-Trans and anti-PSPC1-A546_Pos011_S001	00-MtKVX47DHdJSGLtCF6WyCe
14.583		Nucleus	1	0.000	1.000	603	100000585	100000040	Not-Trans anti-PSPC1-A546 8C-S-PSPC1 V2.00	0	28. Not-Trans and anti-PSPC1-A546_Pos011_S001	00-MtKVX47DHdJSGLtCF6WyCe
11.2415		Nucleus	1	0.000	1.000	604	100000586	100000041	Not-Trans anti-PSPC1-A546 8C-S-PSPC1 V2.00	0	28. Not-Trans and anti-PSPC1-A546_Pos011_S001	00-MtKVX47DHdJSGLtCF6WyCe
10.5485		Nucleus	1	0.000	1.000	605	100000587	100000042	Not-Trans anti-PSPC1-A546 8C-S-PSPC1 V2.00	0	28. Not-Trans and anti-PSPC1-A546_Pos011_S001	00-MtKVX47DHdJSGLtCF6WyCe
11.4099		Nucleus	1	0.000	1.000	606	100000588	100000043	Not-Trans anti-PSPC1-A546 8C-S-PSPC1 V2.00	0	28. Not-Trans and anti-PSPC1-A546_Pos011_S001	00-MtKVX47DHdJSGLtCF6WyCe
16.9835		Nucleus	1	0.000	1.000	607	100000589	100000044	Not-Trans anti-PSPC1-A546 8C-S-PSPC1 V2.00	0	28. Not-Trans and anti-PSPC1-A546_Pos011_S001	00-MtKVX47DHdJSGLtCF6WyCe
14.9897		Nucleus	1	0.000	1.000	608	100000590	100000045	Not-Trans anti-PSPC1-A546 8C-S-PSPC1 V2.00	0	28. Not-Trans and anti-PSPC1-A546_Pos011_S001	00-MtKVX47DHdJSGLtCF6WyCe
15.5163		Nucleus	1	0.000	1.000	609	100000591	100000046	Not-Trans anti-PSPC1-A546 8C-S-PSPC1 V2.00	0	28. Not-Trans and anti-PSPC1-A546_Pos011_S001	00-MtKVX47DHdJSGLtCF6WyCe
17.4585		Nucleus	1	0.000	1.000	610	100000592	100000047	Not-Trans anti-PSPC1-A546 8C-S-PSPC1 V2.00	0	28. Not-Trans and anti-PSPC1-A546_Pos011_S001	00-MtKVX47DHdJSGLtCF6WyCe
16.784		Nucleus	1	0.000	1.000	611	100000593	100000048	Not-Trans anti-PSPC1-A546 8C-S-PSPC1 V2.00	0	28. Not-Trans and anti-PSPC1-A546_Pos011_S001	00-MtKVX47DHdJSGLtCF6WyCe
15.214		Nucleus	1	0.000	1.000	612	100000594	100000049	Not-Trans anti-PSPC1-A546 8C-S-PSPC1 V2.00	0	28. Not-Trans and anti-PSPC1-A546_Pos011_S001	00-MtKVX47DHdJSGLtCF6WyCe
11.12		Nucleus	1	0.000	1.000	613	100000595	100000050	Not-Trans anti-PSPC1-A546 8C-S-PSPC1 V2.00	0	28. Not-Trans and anti-PSPC1-A546_Pos011_S001	00-MtKVX47DHdJSGLtCF6WyCe
12.792		Nucleus	1	0.000	1.000	614	100000596	100000051	Not-Trans anti-PSPC1-A546 8C-S-PSPC1 V2.00	0	28. Not-Trans and anti-PSPC1-A546_Pos011_S001	00-MtKVX47DHdJSGLtCF6WyCe
8.80158		Nucleus	1	0.000	1.000	615	100000597	100000052	Not-Trans anti-PSPC1-A546 8C-S-PSPC1 V2.00	0	28. Not-Trans and anti-PSPC1-A546_Pos011_S001	00-MtKVX47DHdJSGLtCF6WyCe
12.307		Nucleus	1	0.000	1.000	616	100000598	100000053	Not-Trans anti-PSPC1-A546 8C-S-PSPC1 V2.00	0	28. Not-Trans and anti-PSPC1-A546_Pos011_S001	00-MtKVX47DHdJSGLtCF6WyCe
10.109		Nucleus	1	0.000	1.000	617	100000599	100000054	Not-Trans anti-PSPC1-A546 8C-S-PSPC1 V2.00	0	28. Not-Trans and anti-PSPC1-A546_Pos011_S001	00-MtKVX47DHdJSGLtCF6WyCe
10.6752		Nucleus	1	0.000	1.000	618	100000600	100000055	Not-Trans anti-PSPC1-A546 8C-S-PSPC1 V2.00	0	28. Not-Trans and anti-PSPC1-A546_Pos011_S001	00-MtKVX47DHdJSGLtCF6WyCe
13.1124		Nucleus	1	0.000	1.000	619	100000601	100000056	Not-Trans anti-PSPC1-A546 8C-S-PSPC1 V2.00	0	28. Not-Trans and anti-PSPC1-A546_Pos011_S001	00-MtKVX47DHdJSGLtCF6WyCe
11.0362		Nucleus	1	0.000	1.000	620	100000602	100000057	Not-Trans anti-PSPC1-A546 8C-S-PSPC1 V2.00	0	28. Not-Trans and anti-PSPC1-A546_Pos011_S001	00-MtKVX47DHdJSGLtCF6WyCe
6.14463		Nucleus	1	0.000	1.000	621	100000603	100000000	Not-Trans anti-PSPC1-A546 8C-S-PSPC1 V2.00	0	28. Not-Trans and anti-PSPC1-A546_Pos012_S001	00-s4PtrApbVXEqQGtvrF9qsi
8.30609		Nucleus	1	0.000	1.000	622	100000604	100000001	Not-Trans anti-PSPC1-A546 8C-S-PSPC1 V2.00	0	28. Not-Trans and anti-PSPC1-A546_Pos012_S001	00-s4PtrApbVXEqQGtvrF9qsi
4.43467		Nucleus	1	0.000	1.000	623	100000605	100000002	Not-Trans anti-PSPC1-A546 8C-S-PSPC1 V2.00	0	28. Not-Trans and anti-PSPC1-A546_Pos012_S001	00-s4PtrApbVXEqQGtvrF9qsi
10.187		Nucleus	1	0.000	1.000	624	100000606	100000003	Not-Trans anti-PSPC1-A546 8C-S-PSPC1 V2.00	0	28. Not-Trans and anti-PSPC1-A546_Pos012_S001	00-s4PtrApbVXEqQGtvrF9qsi
10.9975		Nucleus	1	0.000	1.000	625	100000607	100000004	Not-Trans anti-PSPC1-A546 8C-S-PSPC1 V2.00	0	28. Not-Trans and anti-PSPC1-A546_Pos012_S001	00-s4PtrApbVXEqQGtvrF9qsi
10.5363		Nucleus	1	0.000	1.000	626	100000608	100000005	Not-Trans anti-PSPC1-A546 8C-S-PSPC1 V2.00	0	28. Not-Trans and anti-PSPC1-A546_Pos012_S001	00-s4PtrApbVXEqQGtvrF9qsi
14.9625		Nucleus	1	0.000	1.000	627	100000609	100000006	Not-Trans anti-PSPC1-A546 8C-S-PSPC1 V2.00	0	28. Not-Trans and anti-PSPC1-A546_Pos012_S001	00-s4PtrApbVXEqQGtvrF9qsi
9.95909		Nucleus	1	0.000	1.000	628	100000610	100000007	Not-Trans anti-PSPC1-A546 8C-S-PSPC1 V2.00	0	28. Not-Trans and anti-PSPC1-A546_Pos012_S001	00-s4PtrApbVXEqQGtvrF9qsi
8.03831		Nucleus	1	0.000	1.000	629	100000611	100000008	Not-Trans anti-PSPC1-A546 8C-S-PSPC1 V2.00	0	28. Not-Trans and anti-PSPC1-A546_Pos012_S001	00-s4PtrApbVXEqQGtvrF9qsi
10.8676		Nucleus	1	0.000	1.000	630	100000612	100000009	Not-Trans anti-PSPC1-A546 8C-S-PSPC1 V2.00	0	28. Not-Trans and anti-PSPC1-A546_Pos012_S001	00-s4PtrApbVXEqQGtvrF9qsi
11.754		Nucleus	1	0.000	1.000	631	100000613	100000010	Not-Trans anti-PSPC1-A546 8C-S-PSPC1 V2.00	0	28. Not-Trans and anti-PSPC1-A546_Pos012_S001	00-s4PtrApbVXEqQGtvrF9qsi
10.3022		Nucleus	1	0.000	1.000	632	100000614	100000011	Not-Trans anti-PSPC1-A546 8C-S-PSPC1 V2.00	0	28. Not-Trans and anti-PSPC1-A546_Pos012_S001	00-s4PtrApbVXEqQGtvrF9qsi
14.9002		Nucleus	1	0.000	1.000	633	100000615	100000012	Not-Trans anti-PSPC1-A546 8C-S-PSPC1 V2.00	0	28. Not-Trans and anti-PSPC1-A546_Pos012_S001	00-s4PtrApbVXEqQGtvrF9qsi
9.58704		Nucleus	1	0.000	1.000	634	100000616	100000013	Not-Trans anti-PSPC1-A546 8C-S-PSPC1 V2.00	0	28. Not-Trans and anti-PSPC1-A546_Pos012_S001	00-s4PtrApbVXEqQGtvrF9qsi
9.06863		Nucleus	1	0.000	1.000	635	100000617	100000014	Not-Trans anti-PSPC1-A546 8C-S-PSPC1 V2.00	0	28. Not-Trans and anti-PSPC1-A546_Pos012_S001	00-s4PtrApbVXEqQGtvrF9qsi
10.3825		Nucleus	1	0.000	1.000	636	100000618	100000015	Not-Trans anti-PSPC1-A546 8C-S-PSPC1 V2.00	0	28. Not-Trans and anti-PSPC1-A546_Pos012_S001	00-s4PtrApbVXEqQGtvrF9qsi
7.75643		Nucleus	1	0.000	1.000	637	100000619	100000016	Not-Trans anti-PSPC1-A546 8C-S-PSPC1 V2.00	0	28. Not-Trans and anti-PSPC1-A546_Pos012_S001	00-s4PtrApbVXEqQGtvrF9qsi
13.1546		Nucleus	1	0.000	1.000	638	100000620	100000017	Not-Trans anti-PSPC1-A546 8C-S-PSPC1 V2.00	0	28. Not-Trans and anti-PSPC1-A546_Pos012_S001	00-s4PtrApbVXEqQGtvrF9qsi
15.1234		Nucleus	1	0.000	1.000	639	100000621	100000018	Not-Trans anti-PSPC1-A546 8C-S-PSPC1 V2.00	0	28. Not-Trans and anti-PSPC1-A546_Pos012_S001	00-s4PtrApbVXEqQGtvrF9qsi
9.47455		Nucleus	1	0.000	1.000	640	100000622	100000019	Not-Trans anti-PSPC1-A546 8C-S-PSPC1 V2.00	0	28. Not-Trans and anti-PSPC1-A546_Pos012_S001	00-s4PtrApbVXEqQGtvrF9qsi
8.97921		Nucleus	1	0.000	1.000	641	100000623	100000020	Not-Trans anti-PSPC1-A546 8C-S-PSPC1 V2.00	0	28. Not-Trans and anti-PSPC1-A546_Pos012_S001	00-s4PtrApbVXEqQGtvrF9qsi
5.87797		Nucleus	1	0.000	1.000	642	100000624	100000021	Not-Trans anti-PSPC1-A546 8C-S-PSPC1 V2.00	0	28. Not-Trans and anti-PSPC1-A546_Pos012_S001	00-s4PtrApbVXEqQGtvrF9qsi
6.86938		Nucleus	1	0.000	1.000	643	100000625	100000022	Not-Trans anti-PSPC1-A546 8C-S-PSPC1 V2.00	0	28. Not-Trans and anti-PSPC1-A546_Pos012_S001	00-s4PtrApbVXEqQGtvrF9qsi
5.85533		Nucleus	1	0.000	1.000	644	100000626	100000023	Not-Trans anti-PSPC1-A546 8C-S-PSPC1 V2.00	0	28. Not-Trans and anti-PSPC1-A546_Pos012_S001	00-s4PtrApbVXEqQGtvrF9qsi
4.94182		Nucleus	1	0.000	1.000	645	100000627	100000024	Not-Trans anti-PSPC1-A546 8C-S-PSPC1 V2.00	0	28. Not-Trans and anti-PSPC1-A546_Pos012_S001	00-s4PtrApbVXEqQGtvrF9qsi
10.2277		Nucleus	1	0.000	1.000	646	100000628	100000025	Not-Trans anti-PSPC1-A546 8C-S-PSPC1 V2.00	0	28. Not-Trans and anti-PSPC1-A546_Pos012_S001	00-s4PtrApbVXEqQGtvrF9qsi
6.92982		Nucleus	1	0.000	1.000	647	100000629	100000026	Not-Trans anti-PSPC1-A546 8C-S-PSPC1 V2.00	0	28. Not-Trans and anti-PSPC1-A546_Pos012_S001	00-s4PtrApbVXEqQGtvrF9qsi
8.96997		Nucleus	1	0.000	1.000	648	100000630	100000027	Not-Trans anti-PSPC1-A546 8C-S-PSPC1 V2.00	0	28. Not-Trans and anti-PSPC1-A546_Pos012_S001	00-s4PtrApbVXEqQGtvrF9qsi
8.82472		Nucleus	1	0.000	1.000	649	100000631	100000028	Not-Trans anti-PSPC1-A546 8C-S-PSPC1 V2.00	0	28. Not-Trans and anti-PSPC1-A546_Pos012_S001	00-s4PtrApbVXEqQGtvrF9qsi
8.22358		Nucleus	1	0.000	1.000	650	100000632	100000029	Not-Trans anti-PSPC1-A546 8C-S-PSPC1 V2.00	0	28. Not-Trans and anti-PSPC1-A546_Pos012_S001	00-s4PtrApbVXEqQGtvrF9qsi
9.9156		Nucleus	1	0.000	1.000	651	100000633	100000030	Not-Trans anti-PSPC1-A546 8C-S-PSPC1 V2.00	0	28. Not-Trans and anti-PSPC1-A546_Pos012_S001	00-s4PtrApbVXEqQGtvrF9qsi
9.93989		Nucleus	1	0.000	1.000	652	100000634	100000031	Not-Trans anti-PSPC1-A546 8C-S-PSPC1 V2.00	0	28. Not-Trans and anti-PSPC1-A546_Pos012_S001	00-s4PtrApbVXEqQGtvrF9qsi
9.10627		Nucleus	1	0.000	1.000	653	100000635	100000032	Not-Trans anti-PSPC1-A546 8C-S-PSPC1 V2.00	0	28. Not-Trans and anti-PSPC1-A546_Pos012_S001	00-s4PtrApbVXEqQGtvrF9qsi
8.57867		Nucleus	1	0.000	1.000	654	100000636	100000033	Not-Trans anti-PSPC1-A546 8C-S-PSPC1 V2.00	0	28. Not-Trans and anti-PSPC1-A546_Pos012_S001	00-s4PtrApbVXEqQGtvrF9qsi
8.19635		Nucleus	1	0.000	1.000	655	100000637	100000034	Not-Trans anti-PSPC1-A546 8C-S-PSPC1 V2.00	0	28. Not-Trans and anti-PSPC1-A546_Pos012_S001	00-s4PtrApbVXEqQGtvrF9qsi
10.516		Nucleus	1	0.000	1.000	656	100000638	100000035	Not-Trans anti-PSPC1-A546 8C-S-PSPC1 V2.00	0	28. Not-Trans and anti-PSPC1-A546_Pos012_S001	00-s4PtrApbVXEqQGtvrF9qsi
8.84904		Nucleus	1	0.000	1.000	657	100000639	100000036	Not-Trans anti-PSPC1-A546 8C-S-PSPC1 V2.00	0	28. Not-Trans and anti-PSPC1-A546_Pos012_S001	00-s4PtrApbVXEqQGtvrF9qsi
4.19268		Nucleus	1	0.000	1.000	658	100000640	100000037	Not-Trans anti-PSPC1-A546 8C-S-PSPC1 V2.00	0	28. Not-Trans and anti-PSPC1-A546_Pos012_S001	00-s4PtrApbVXEqQGtvrF9qsi
4.19486		Nucleus	1	0.000	1.000	659	100000641	100000038	Not-Trans anti-PSPC1-A546 8C-S-PSPC1 V2.00	0	28. Not-Trans and anti-PSPC1-A546_Pos012_S001	00-s4PtrApbVXEqQGtvrF9qsi
5.92732		Nucleus	1	0.000	1.000	660	100000642	100000039	Not-Trans anti-PSPC1-A546 8C-S-PSPC1 V2.00	0	28. Not-Trans and anti-PSPC1-A546_Pos012_S001	00-s4PtrApbVXEqQGtvrF9qsi
6.56842		Nucleus	1	0.000	1.000	662	100000643	100000040	Not-Trans anti-PSPC1-A546 8C-S-PSPC1 V2.00	0	28. Not-Trans and anti-PSPC1-A546_Pos012_S001	00-s4PtrApbVXEqQGtvrF9qsi
9.97978		Nucleus	1	0.000	1.000	663	100000644	100000041	Not-Trans anti-PSPC1-A546 8C-S-PSPC1 V2.00	0	28. Not-Trans and anti-PSPC1-A546_Pos012_S001	00-s4PtrApbVXEqQGtvrF9qsi
5.98967		Nucleus	1	0.000	1.000	664	100000645	100000042	Not-Trans anti-PSPC1-A546 8C-S-PSPC1 V2.00	0	28. Not-Trans and anti-PSPC1-A546_Pos012_S001	00-s4PtrApbVXEqQGtvrF9qsi
8.59041		Nucleus	1	0.000	1.000	665	100000646	100000043	Not-Trans anti-PSPC1-A546 8C-S-PSPC1 V2.00	0	28. Not-Trans and anti-PSPC1-A546_Pos012_S001	00-s4PtrApbVXEqQGtvrF9qsi
4.48303		Nucleus	1	0.000	1.000	666	100000647	100000044	Not-Trans anti-PSPC1-A546 8C-S-PSPC1 V2.00	0	28. Not-Trans and anti-PSPC1-A546_Pos012_S001	00-s4PtrApbVXEqQGtvrF9qsi
15.8421		Nucleus	1	0.000	1.000	667	100000648	100000045	Not-Trans anti-PSPC1-A546 8C-S-PSPC1 V2.00	0	28. Not-Trans and anti-PSPC1-A546_Pos012_S001	00-s4PtrApbVXEqQGtvrF9qsi
15.5306		Nucleus	1	0.000	1.000	668	100000649	100000046	Not-Trans anti-PSPC1-A546 8C-S-PSPC1 V2.00	0	28. Not-Trans and anti-PSPC1-A546_Pos012_S001	00-s4PtrApbVXEqQGtvrF9qsi
7.89389		Nucleus	1	0.000	1.000	669	100000650	100000047	Not-Trans anti-PSPC1-A546 8C-S-PSPC1 V2.00	0	28. Not-Trans and anti-PSPC1-A546_Pos012_S001	00-s4PtrApbVXEqQGtvrF9qsi
9.83733		Nucleus	1	0.000	1.000	670	100000651	100000048	Not-Trans anti-PSPC1-A546 8C-S-PSPC1 V2.00	0	28. Not-Trans and anti-PSPC1-A546_Pos012_S001	00-s4PtrApbVXEqQGtvrF9qsi
13.9955		Nucleus	1	0.000	1.000	671	100000652	100000049	Not-Trans anti-PSPC1-A546 8C-S-PSPC1 V2.00	0	28. Not-Trans and anti-PSPC1-A546_Pos012_S001	00-s4PtrApbVXEqQGtvrF9qsi
14.9426		Nucleus	1	0.000	1.000	672	100000653	100000050	Not-Trans anti-PSPC1-A546 8C-S-PSPC1 V2.00	0	28. Not-Trans and anti-PSPC1-A546_Pos012_S001	00-s4PtrApbVXEqQGtvrF9qsi
10.6119		Nucleus	1	0.000	1.000	673	100000654	100000051	Not-Trans anti-PSPC1-A546 8C-S-PSPC1 V2.00	0	28. Not-Trans and anti-PSPC1-A546_Pos012_S001	00-s4PtrApbVXEqQGtvrF9qsi
8.93679		Nucleus	1	0.000	1.000	674	100000655	100000052	Not-Trans anti-PSPC1-A546 8C-S-PSPC1 V2.00	0	28. Not-Trans and anti-PSPC1-A546_Pos012_S001	00-s4PtrApbVXEqQGtvrF9qsi
12.7836		Nucleus	1	0.000	1.000	675	100000656	100000053	Not-Trans anti-PSPC1-A546 8C-S-PSPC1 V2.00	0	28. Not-Trans and anti-PSPC1-A546_Pos012_S001	00-s4PtrApbVXEqQGtvrF9qsi
17.456		Nucleus	1	0.000	1.000	676	100000657	100000054	Not-Trans anti-PSPC1-A546 8C-S-PSPC1 V2.00	0	28. Not-Trans and anti-PSPC1-A546_Pos012_S001	00-s4PtrApbVXEqQGtvrF9qsi
15.6354		Nucleus	1	0.000	1.000	677	100000658	100000055	Not-Trans anti-PSPC1-A546 8C-S-PSPC1 V2.00	0	28. Not-Trans and anti-PSPC1-A546_Pos012_S001	00-s4PtrApbVXEqQGtvrF9qsi
12.2318		Nucleus	1	0.000	1.000	678	100000659	100000056	Not-Trans anti-PSPC1-A546 8C-S-PSPC1 V2.00	0	28. Not-Trans and anti-PSPC1-A546_Pos012_S001	00-s4PtrApbVXEqQGtvrF9qsi
10.8027		Nucleus	1	0.000	1.000	679	100000660	100000057	Not-Trans anti-PSPC1-A546 8C-S-PSPC1 V2.00	0	28. Not-Trans and anti-PSPC1-A546_Pos012_S001	00-s4PtrApbVXEqQGtvrF9qsi
10.4334		Nucleus	1	0.000	1.000	680	100000661	100000058	Not-Trans anti-PSPC1-A546 8C-S-PSPC1 V2.00	0	28. Not-Trans and anti-PSPC1-A546_Pos012_S001	00-s4PtrApbVXEqQGtvrF9qsi
7.43685		Nucleus	1	0.000	1.000	681	100000662	100000000	Not-Trans anti-PSPC1-A546 8C-S-PSPC1 V2.00	0	28. Not-Trans and anti-PSPC1-A546_Pos013_S001	00-tArxYYSpHMeuixyJJ6mtoA
10.1258		Nucleus	1	0.000	1.000	682	100000663	100000001	Not-Trans anti-PSPC1-A546 8C-S-PSPC1 V2.00	0	28. Not-Trans and anti-PSPC1-A546_Pos013_S001	00-tArxYYSpHMeuixyJJ6mtoA
6.59382		Nucleus	1	0.000	1.000	683	100000664	100000002	Not-Trans anti-PSPC1-A546 8C-S-PSPC1 V2.00	0	28. Not-Trans and anti-PSPC1-A546_Pos013_S001	00-tArxYYSpHMeuixyJJ6mtoA
5.44754		Nucleus	1	0.000	1.000	684	100000665	100000003	Not-Trans anti-PSPC1-A546 8C-S-PSPC1 V2.00	0	28. Not-Trans and anti-PSPC1-A546_Pos013_S001	00-tArxYYSpHMeuixyJJ6mtoA
5.47942		Nucleus	1	0.000	1.000	685	100000666	100000004	Not-Trans anti-PSPC1-A546 8C-S-PSPC1 V2.00	0	28. Not-Trans and anti-PSPC1-A546_Pos013_S001	00-tArxYYSpHMeuixyJJ6mtoA
8.62427		Nucleus	1	0.000	1.000	686	100000667	100000005	Not-Trans anti-PSPC1-A546 8C-S-PSPC1 V2.00	0	28. Not-Trans and anti-PSPC1-A546_Pos013_S001	00-tArxYYSpHMeuixyJJ6mtoA
5.65154		Nucleus	1	0.000	1.000	687	100000668	100000006	Not-Trans anti-PSPC1-A546 8C-S-PSPC1 V2.00	0	28. Not-Trans and anti-PSPC1-A546_Pos013_S001	00-tArxYYSpHMeuixyJJ6mtoA
11.8616		Nucleus	1	0.000	1.000	688	100000669	100000007	Not-Trans anti-PSPC1-A546 8C-S-PSPC1 V2.00	0	28. Not-Trans and anti-PSPC1-A546_Pos013_S001	00-tArxYYSpHMeuixyJJ6mtoA
9.5969		Nucleus	1	0.000	1.000	689	100000670	100000008	Not-Trans anti-PSPC1-A546 8C-S-PSPC1 V2.00	0	28. Not-Trans and anti-PSPC1-A546_Pos013_S001	00-tArxYYSpHMeuixyJJ6mtoA
11.2115		Nucleus	1	0.000	1.000	690	100000671	100000009	Not-Trans anti-PSPC1-A546 8C-S-PSPC1 V2.00	0	28. Not-Trans and anti-PSPC1-A546_Pos013_S001	00-tArxYYSpHMeuixyJJ6mtoA
14.126		Nucleus	1	0.000	1.000	691	100000672	100000010	Not-Trans anti-PSPC1-A546 8C-S-PSPC1 V2.00	0	28. Not-Trans and anti-PSPC1-A546_Pos013_S001	00-tArxYYSpHMeuixyJJ6mtoA
12.4185		Nucleus	1	0.000	1.000	692	100000673	100000011	Not-Trans anti-PSPC1-A546 8C-S-PSPC1 V2.00	0	28. Not-Trans and anti-PSPC1-A546_Pos013_S001	00-tArxYYSpHMeuixyJJ6mtoA
7.97299		Nucleus	1	0.000	1.000	693	100000674	100000012	Not-Trans anti-PSPC1-A546 8C-S-PSPC1 V2.00	0	28. Not-Trans and anti-PSPC1-A546_Pos013_S001	00-tArxYYSpHMeuixyJJ6mtoA
9.1264		Nucleus	1	0.000	1.000	694	100000675	100000013	Not-Trans anti-PSPC1-A546 8C-S-PSPC1 V2.00	0	28. Not-Trans and anti-PSPC1-A546_Pos013_S001	00-tArxYYSpHMeuixyJJ6mtoA
9.56963		Nucleus	1	0.000	1.000	695	100000676	100000014	Not-Trans anti-PSPC1-A546 8C-S-PSPC1 V2.00	0	28. Not-Trans and anti-PSPC1-A546_Pos013_S001	00-tArxYYSpHMeuixyJJ6mtoA
10.0537		Nucleus	1	0.000	1.000	696	100000677	100000015	Not-Trans anti-PSPC1-A546 8C-S-PSPC1 V2.00	0	28. Not-Trans and anti-PSPC1-A546_Pos013_S001	00-tArxYYSpHMeuixyJJ6mtoA
9.90942		Nucleus	1	0.000	1.000	697	100000678	100000016	Not-Trans anti-PSPC1-A546 8C-S-PSPC1 V2.00	0	28. Not-Trans and anti-PSPC1-A546_Pos013_S001	00-tArxYYSpHMeuixyJJ6mtoA
10.9761		Nucleus	1	0.000	1.000	698	100000679	100000017	Not-Trans anti-PSPC1-A546 8C-S-PSPC1 V2.00	0	28. Not-Trans and anti-PSPC1-A546_Pos013_S001	00-tArxYYSpHMeuixyJJ6mtoA
10.8375		Nucleus	1	0.000	1.000	699	100000680	100000018	Not-Trans anti-PSPC1-A546 8C-S-PSPC1 V2.00	0	28. Not-Trans and anti-PSPC1-A546_Pos013_S001	00-tArxYYSpHMeuixyJJ6mtoA
9.76057		Nucleus	1	0.000	1.000	700	100000681	100000019	Not-Trans anti-PSPC1-A546 8C-S-PSPC1 V2.00	0	28. Not-Trans and anti-PSPC1-A546_Pos013_S001	00-tArxYYSpHMeuixyJJ6mtoA
6.85721		Nucleus	1	0.000	1.000	701	100000682	100000020	Not-Trans anti-PSPC1-A546 8C-S-PSPC1 V2.00	0	28. Not-Trans and anti-PSPC1-A546_Pos013_S001	00-tArxYYSpHMeuixyJJ6mtoA
10.6703		Nucleus	1	0.000	1.000	702	100000683	100000021	Not-Trans anti-PSPC1-A546 8C-S-PSPC1 V2.00	0	28. Not-Trans and anti-PSPC1-A546_Pos013_S001	00-tArxYYSpHMeuixyJJ6mtoA
11.3775		Nucleus	1	0.000	1.000	703	100000684	100000022	Not-Trans anti-PSPC1-A546 8C-S-PSPC1 V2.00	0	28. Not-Trans and anti-PSPC1-A546_Pos013_S001	00-tArxYYSpHMeuixyJJ6mtoA
13.0243		Nucleus	1	0.000	1.000	704	100000685	100000023	Not-Trans anti-PSPC1-A546 8C-S-PSPC1 V2.00	0	28. Not-Trans and anti-PSPC1-A546_Pos013_S001	00-tArxYYSpHMeuixyJJ6mtoA
1.4875		Nucleus	1	0.000	1.000	705	100000686	100000024	Not-Trans anti-PSPC1-A546 8C-S-PSPC1 V2.00	0	28. Not-Trans and anti-PSPC1-A546_Pos013_S001	00-tArxYYSpHMeuixyJJ6mtoA
1.7603		Nucleus	1	0.000	1.000	706	100000687	100000025	Not-Trans anti-PSPC1-A546 8C-S-PSPC1 V2.00	0	28. Not-Trans and anti-PSPC1-A546_Pos013_S001	00-tArxYYSpHMeuixyJJ6mtoA
5.7874		Nucleus	1	0.000	1.000	707	100000688	100000026	Not-Trans anti-PSPC1-A546 8C-S-PSPC1 V2.00	0	28. Not-Trans and anti-PSPC1-A546_Pos013_S001	00-tArxYYSpHMeuixyJJ6mtoA
10.0575		Nucleus	1	0.000	1.000	708	100000689	100000027	Not-Trans anti-PSPC1-A546 8C-S-PSPC1 V2.00	0	28. Not-Trans and anti-PSPC1-A546_Pos013_S001	00-tArxYYSpHMeuixyJJ6mtoA
2.67549		Nucleus	1	0.000	1.000	711	100000690	100000028	Not-Trans anti-PSPC1-A546 8C-S-PSPC1 V2.00	0	28. Not-Trans and anti-PSPC1-A546_Pos013_S001	00-tArxYYSpHMeuixyJJ6mtoA
8.24969		Nucleus	1	0.000	1.000	712	100000691	100000029	Not-Trans anti-PSPC1-A546 8C-S-PSPC1 V2.00	0	28. Not-Trans and anti-PSPC1-A546_Pos013_S001	00-tArxYYSpHMeuixyJJ6mtoA
10.9141		Nucleus	1	0.000	1.000	713	100000692	100000030	Not-Trans anti-PSPC1-A546 8C-S-PSPC1 V2.00	0	28. Not-Trans and anti-PSPC1-A546_Pos013_S001	00-tArxYYSpHMeuixyJJ6mtoA
8.94932		Nucleus	1	0.000	1.000	714	100000693	100000031	Not-Trans anti-PSPC1-A546 8C-S-PSPC1 V2.00	0	28. Not-Trans and anti-PSPC1-A546_Pos013_S001	00-tArxYYSpHMeuixyJJ6mtoA
6.81648		Nucleus	1	0.000	1.000	715	100000694	100000032	Not-Trans anti-PSPC1-A546 8C-S-PSPC1 V2.00	0	28. Not-Trans and anti-PSPC1-A546_Pos013_S001	00-tArxYYSpHMeuixyJJ6mtoA
7.12233		Nucleus	1	0.000	1.000	716	100000695	100000033	Not-Trans anti-PSPC1-A546 8C-S-PSPC1 V2.00	0	28. Not-Trans and anti-PSPC1-A546_Pos013_S001	00-tArxYYSpHMeuixyJJ6mtoA
8.56998		Nucleus	1	0.000	1.000	717	100000696	100000034	Not-Trans anti-PSPC1-A546 8C-S-PSPC1 V2.00	0	28. Not-Trans and anti-PSPC1-A546_Pos013_S001	00-tArxYYSpHMeuixyJJ6mtoA
9.06244		Nucleus	1	0.000	1.000	718	100000697	100000035	Not-Trans anti-PSPC1-A546 8C-S-PSPC1 V2.00	0	28. Not-Trans and anti-PSPC1-A546_Pos013_S001	00-tArxYYSpHMeuixyJJ6mtoA
9.54419		Nucleus	1	0.000	1.000	719	100000698	100000036	Not-Trans anti-PSPC1-A546 8C-S-PSPC1 V2.00	0	28. Not-Trans and anti-PSPC1-A546_Pos013_S001	00-tArxYYSpHMeuixyJJ6mtoA
11.2893		Nucleus	1	0.000	1.000	720	100000699	100000037	Not-Trans anti-PSPC1-A546 8C-S-PSPC1 V2.00	0	28. Not-Trans and anti-PSPC1-A546_Pos013_S001	00-tArxYYSpHMeuixyJJ6mtoA
10.0567		Nucleus	1	0.000	1.000	721	100000700	100000038	Not-Trans anti-PSPC1-A546 8C-S-PSPC1 V2.00	0	28. Not-Trans and anti-PSPC1-A546_Pos013_S001	00-tArxYYSpHMeuixyJJ6mtoA
11.8744		Nucleus	1	0.000	1.000	722	100000701	100000039	Not-Trans anti-PSPC1-A546 8C-S-PSPC1 V2.00	0	28. Not-Trans and anti-PSPC1-A546_Pos013_S001	00-tArxYYSpHMeuixyJJ6mtoA
6.15499		Nucleus	1	0.000	1.000	723	100000702	100000040	Not-Trans anti-PSPC1-A546 8C-S-PSPC1 V2.00	0	28. Not-Trans and anti-PSPC1-A546_Pos013_S001	00-tArxYYSpHMeuixyJJ6mtoA
7.64353		Nucleus	1	0.000	1.000	724	100000703	100000041	Not-Trans anti-PSPC1-A546 8C-S-PSPC1 V2.00	0	28. Not-Trans and anti-PSPC1-A546_Pos013_S001	00-tArxYYSpHMeuixyJJ6mtoA
6.00046		Nucleus	1	0.000	1.000	725	100000704	100000042	Not-Trans anti-PSPC1-A546 8C-S-PSPC1 V2.00	0	28. Not-Trans and anti-PSPC1-A546_Pos013_S001	00-tArxYYSpHMeuixyJJ6mtoA
5.09512		Nucleus	1	0.000	1.000	726	100000705	100000043	Not-Trans anti-PSPC1-A546 8C-S-PSPC1 V2.00	0	28. Not-Trans and anti-PSPC1-A546_Pos013_S001	00-tArxYYSpHMeuixyJJ6mtoA
6.1153		Nucleus	1	0.000	1.000	727	100000706	100000044	Not-Trans anti-PSPC1-A546 8C-S-PSPC1 V2.00	0	28. Not-Trans and anti-PSPC1-A546_Pos013_S001	00-tArxYYSpHMeuixyJJ6mtoA
7.25154		Nucleus	1	0.000	1.000	728	100000707	100000045	Not-Trans anti-PSPC1-A546 8C-S-PSPC1 V2.00	0	28. Not-Trans and anti-PSPC1-A546_Pos013_S001	00-tArxYYSpHMeuixyJJ6mtoA
4.45062		Nucleus	1	0.000	1.000	729	100000708	100000046	Not-Trans anti-PSPC1-A546 8C-S-PSPC1 V2.00	0	28. Not-Trans and anti-PSPC1-A546_Pos013_S001	00-tArxYYSpHMeuixyJJ6mtoA
5.39804		Nucleus	1	0.000	1.000	730	100000709	100000047	Not-Trans anti-PSPC1-A546 8C-S-PSPC1 V2.00	0	28. Not-Trans and anti-PSPC1-A546_Pos013_S001	00-tArxYYSpHMeuixyJJ6mtoA
8.79655		Nucleus	1	0.000	1.000	731	100000710	100000048	Not-Trans anti-PSPC1-A546 8C-S-PSPC1 V2.00	0	28. Not-Trans and anti-PSPC1-A546_Pos013_S001	00-tArxYYSpHMeuixyJJ6mtoA
8.93838		Nucleus	1	0.000	1.000	732	100000711	100000049	Not-Trans anti-PSPC1-A546 8C-S-PSPC1 V2.00	0	28. Not-Trans and anti-PSPC1-A546_Pos013_S001	00-tArxYYSpHMeuixyJJ6mtoA
6.94657		Nucleus	1	0.000	1.000	733	100000712	100000050	Not-Trans anti-PSPC1-A546 8C-S-PSPC1 V2.00	0	28. Not-Trans and anti-PSPC1-A546_Pos013_S001	00-tArxYYSpHMeuixyJJ6mtoA
3.403		Nucleus	1	0.000	1.000	734	100000713	100000051	Not-Trans anti-PSPC1-A546 8C-S-PSPC1 V2.00	0	28. Not-Trans and anti-PSPC1-A546_Pos013_S001	00-tArxYYSpHMeuixyJJ6mtoA
4.02133		Nucleus	1	0.000	1.000	735	100000714	100000052	Not-Trans anti-PSPC1-A546 8C-S-PSPC1 V2.00	0	28. Not-Trans and anti-PSPC1-A546_Pos013_S001	00-tArxYYSpHMeuixyJJ6mtoA
7.99773		Nucleus	1	0.000	1.000	736	100000715	100000053	Not-Trans anti-PSPC1-A546 8C-S-PSPC1 V2.00	0	28. Not-Trans and anti-PSPC1-A546_Pos013_S001	00-tArxYYSpHMeuixyJJ6mtoA
8.30922		Nucleus	1	0.000	1.000	737	100000716	100000054	Not-Trans anti-PSPC1-A546 8C-S-PSPC1 V2.00	0	28. Not-Trans and anti-PSPC1-A546_Pos013_S001	00-tArxYYSpHMeuixyJJ6mtoA
2.91753		Nucleus	1	0.000	1.000	738	100000717	100000055	Not-Trans anti-PSPC1-A546 8C-S-PSPC1 V2.00	0	28. Not-Trans and anti-PSPC1-A546_Pos013_S001	00-tArxYYSpHMeuixyJJ6mtoA
14.0295		Nucleus	1	0.000	1.000	739	100000718	100000056	Not-Trans anti-PSPC1-A546 8C-S-PSPC1 V2.00	0	28. Not-Trans and anti-PSPC1-A546_Pos013_S001	00-tArxYYSpHMeuixyJJ6mtoA
11.1411		Nucleus	1	0.000	1.000	740	100000719	100000057	Not-Trans anti-PSPC1-A546 8C-S-PSPC1 V2.00	0	28. Not-Trans and anti-PSPC1-A546_Pos013_S001	00-tArxYYSpHMeuixyJJ6mtoA
2.4582		Nucleus	1	0.000	1.000	741	100000720	100000058	Not-Trans anti-PSPC1-A546 8C-S-PSPC1 V2.00	0	28. Not-Trans and anti-PSPC1-A546_Pos013_S001	00-tArxYYSpHMeuixyJJ6mtoA
14.3398		Nucleus	1	0.000	1.000	742	100000721	100000059	Not-Trans anti-PSPC1-A546 8C-S-PSPC1 V2.00	0	28. Not-Trans and anti-PSPC1-A546_Pos013_S001	00-tArxYYSpHMeuixyJJ6mtoA
12.2491		Nucleus	1	0.000	1.000	743	100000722	100000060	Not-Trans anti-PSPC1-A546 8C-S-PSPC1 V2.00	0	28. Not-Trans and anti-PSPC1-A546_Pos013_S001	00-tArxYYSpHMeuixyJJ6mtoA
9.92406		Nucleus	1	0.000	1.000	744	100000723	100000061	Not-Trans anti-PSPC1-A546 8C-S-PSPC1 V2.00	0	28. Not-Trans and anti-PSPC1-A546_Pos013_S001	00-tArxYYSpHMeuixyJJ6mtoA
6.20661		Nucleus	1	0.000	1.000	745	100000724	100000062	Not-Trans anti-PSPC1-A546 8C-S-PSPC1 V2.00	0	28. Not-Trans and anti-PSPC1-A546_Pos013_S001	00-tArxYYSpHMeuixyJJ6mtoA
6.79079		Nucleus	1	0.000	1.000	746	100000725	100000063	Not-Trans anti-PSPC1-A546 8C-S-PSPC1 V2.00	0	28. Not-Trans and anti-PSPC1-A546_Pos013_S001	00-tArxYYSpHMeuixyJJ6mtoA
9.15635		Nucleus	1	0.000	1.000	747	100000726	100000064	Not-Trans anti-PSPC1-A546 8C-S-PSPC1 V2.00	0	28. Not-Trans and anti-PSPC1-A546_Pos013_S001	00-tArxYYSpHMeuixyJJ6mtoA
9.70906		Nucleus	1	0.000	1.000	748	100000727	100000065	Not-Trans anti-PSPC1-A546 8C-S-PSPC1 V2.00	0	28. Not-Trans and anti-PSPC1-A546_Pos013_S001	00-tArxYYSpHMeuixyJJ6mtoA
2.64757		Nucleus	1	0.000	1.000	749	100000728	100000066	Not-Trans anti-PSPC1-A546 8C-S-PSPC1 V2.00	0	28. Not-Trans and anti-PSPC1-A546_Pos013_S001	00-tArxYYSpHMeuixyJJ6mtoA
2.66996		Nucleus	1	0.000	1.000	750	100000729	100000067	Not-Trans anti-PSPC1-A546 8C-S-PSPC1 V2.00	0	28. Not-Trans and anti-PSPC1-A546_Pos013_S001	00-tArxYYSpHMeuixyJJ6mtoA
6.31568		Nucleus	1	0.000	1.000	751	100000730	100000068	Not-Trans anti-PSPC1-A546 8C-S-PSPC1 V2.00	0	28. Not-Trans and anti-PSPC1-A546_Pos013_S001	00-tArxYYSpHMeuixyJJ6mtoA
9.36248		Nucleus	1	0.000	1.000	752	100000731	100000000	Not-Trans anti-PSPC1-A546 8C-S-PSPC1 V2.00	0	28. Not-Trans and anti-PSPC1-A546_Pos014_S001	00-SgMqqBYnHxYTBPhQFBg9oD
12.3201		Nucleus	1	0.000	1.000	753	100000732	100000001	Not-Trans anti-PSPC1-A546 8C-S-PSPC1 V2.00	0	28. Not-Trans and anti-PSPC1-A546_Pos014_S001	00-SgMqqBYnHxYTBPhQFBg9oD
11.6127		Nucleus	1	0.000	1.000	754	100000733	100000002	Not-Trans anti-PSPC1-A546 8C-S-PSPC1 V2.00	0	28. Not-Trans and anti-PSPC1-A546_Pos014_S001	00-SgMqqBYnHxYTBPhQFBg9oD
13.9415		Nucleus	1	0.000	1.000	755	100000734	100000003	Not-Trans anti-PSPC1-A546 8C-S-PSPC1 V2.00	0	28. Not-Trans and anti-PSPC1-A546_Pos014_S001	00-SgMqqBYnHxYTBPhQFBg9oD
14.007		Nucleus	1	0.000	1.000	756	100000735	100000004	Not-Trans anti-PSPC1-A546 8C-S-PSPC1 V2.00	0	28. Not-Trans and anti-PSPC1-A546_Pos014_S001	00-SgMqqBYnHxYTBPhQFBg9oD
7.50876		Nucleus	1	0.000	1.000	757	100000736	100000005	Not-Trans anti-PSPC1-A546 8C-S-PSPC1 V2.00	0	28. Not-Trans and anti-PSPC1-A546_Pos014_S001	00-SgMqqBYnHxYTBPhQFBg9oD
10.8982		Nucleus	1	0.000	1.000	758	100000737	100000006	Not-Trans anti-PSPC1-A546 8C-S-PSPC1 V2.00	0	28. Not-Trans and anti-PSPC1-A546_Pos014_S001	00-SgMqqBYnHxYTBPhQFBg9oD
6.84511		Nucleus	1	0.000	1.000	759	100000738	100000007	Not-Trans anti-PSPC1-A546 8C-S-PSPC1 V2.00	0	28. Not-Trans and anti-PSPC1-A546_Pos014_S001	00-SgMqqBYnHxYTBPhQFBg9oD
5.68076		Nucleus	1	0.000	1.000	760	100000739	100000008	Not-Trans anti-PSPC1-A546 8C-S-PSPC1 V2.00	0	28. Not-Trans and anti-PSPC1-A546_Pos014_S001	00-SgMqqBYnHxYTBPhQFBg9oD
13.9416		Nucleus	1	0.000	1.000	761	100000740	100000009	Not-Trans anti-PSPC1-A546 8C-S-PSPC1 V2.00	0	28. Not-Trans and anti-PSPC1-A546_Pos014_S001	00-SgMqqBYnHxYTBPhQFBg9oD
9.34345		Nucleus	1	0.000	1.000	762	100000741	100000010	Not-Trans anti-PSPC1-A546 8C-S-PSPC1 V2.00	0	28. Not-Trans and anti-PSPC1-A546_Pos014_S001	00-SgMqqBYnHxYTBPhQFBg9oD
8.53003		Nucleus	1	0.000	1.000	763	100000742	100000011	Not-Trans anti-PSPC1-A546 8C-S-PSPC1 V2.00	0	28. Not-Trans and anti-PSPC1-A546_Pos014_S001	00-SgMqqBYnHxYTBPhQFBg9oD
9.40763		Nucleus	1	0.000	1.000	764	100000743	100000012	Not-Trans anti-PSPC1-A546 8C-S-PSPC1 V2.00	0	28. Not-Trans and anti-PSPC1-A546_Pos014_S001	00-SgMqqBYnHxYTBPhQFBg9oD
10.4913		Nucleus	1	0.000	1.000	765	100000744	100000013	Not-Trans anti-PSPC1-A546 8C-S-PSPC1 V2.00	0	28. Not-Trans and anti-PSPC1-A546_Pos014_S001	00-SgMqqBYnHxYTBPhQFBg9oD
8.75972		Nucleus	1	0.000	1.000	766	100000745	100000014	Not-Trans anti-PSPC1-A546 8C-S-PSPC1 V2.00	0	28. Not-Trans and anti-PSPC1-A546_Pos014_S001	00-SgMqqBYnHxYTBPhQFBg9oD
8.00284		Nucleus	1	0.000	1.000	767	100000746	100000015	Not-Trans anti-PSPC1-A546 8C-S-PSPC1 V2.00	0	28. Not-Trans and anti-PSPC1-A546_Pos014_S001	00-SgMqqBYnHxYTBPhQFBg9oD
6.36971		Nucleus	1	0.000	1.000	768	100000747	100000016	Not-Trans anti-PSPC1-A546 8C-S-PSPC1 V2.00	0	28. Not-Trans and anti-PSPC1-A546_Pos014_S001	00-SgMqqBYnHxYTBPhQFBg9oD
5.32486		Nucleus	1	0.000	1.000	769	100000748	100000017	Not-Trans anti-PSPC1-A546 8C-S-PSPC1 V2.00	0	28. Not-Trans and anti-PSPC1-A546_Pos014_S001	00-SgMqqBYnHxYTBPhQFBg9oD
7.05791		Nucleus	1	0.000	1.000	770	100000749	100000018	Not-Trans anti-PSPC1-A546 8C-S-PSPC1 V2.00	0	28. Not-Trans and anti-PSPC1-A546_Pos014_S001	00-SgMqqBYnHxYTBPhQFBg9oD
7.41151		Nucleus	1	0.000	1.000	771	100000750	100000019	Not-Trans anti-PSPC1-A546 8C-S-PSPC1 V2.00	0	28. Not-Trans and anti-PSPC1-A546_Pos014_S001	00-SgMqqBYnHxYTBPhQFBg9oD
8.15421		Nucleus	1	0.000	1.000	772	100000751	100000020	Not-Trans anti-PSPC1-A546 8C-S-PSPC1 V2.00	0	28. Not-Trans and anti-PSPC1-A546_Pos014_S001	00-SgMqqBYnHxYTBPhQFBg9oD
4.43357		Nucleus	1	0.000	1.000	773	100000752	100000021	Not-Trans anti-PSPC1-A546 8C-S-PSPC1 V2.00	0	28. Not-Trans and anti-PSPC1-A546_Pos014_S001	00-SgMqqBYnHxYTBPhQFBg9oD
4.49002		Nucleus	1	0.000	1.000	774	100000753	100000022	Not-Trans anti-PSPC1-A546 8C-S-PSPC1 V2.00	0	28. Not-Trans and anti-PSPC1-A546_Pos014_S001	00-SgMqqBYnHxYTBPhQFBg9oD
8.47265		Nucleus	1	0.000	1.000	775	100000754	100000023	Not-Trans anti-PSPC1-A546 8C-S-PSPC1 V2.00	0	28. Not-Trans and anti-PSPC1-A546_Pos014_S001	00-SgMqqBYnHxYTBPhQFBg9oD
7.60718		Nucleus	1	0.000	1.000	776	100000755	100000024	Not-Trans anti-PSPC1-A546 8C-S-PSPC1 V2.00	0	28. Not-Trans and anti-PSPC1-A546_Pos014_S001	00-SgMqqBYnHxYTBPhQFBg9oD
10.9191		Nucleus	1	0.000	1.000	777	100000756	100000025	Not-Trans anti-PSPC1-A546 8C-S-PSPC1 V2.00	0	28. Not-Trans and anti-PSPC1-A546_Pos014_S001	00-SgMqqBYnHxYTBPhQFBg9oD
8.49836		Nucleus	1	0.000	1.000	779	100000757	100000026	Not-Trans anti-PSPC1-A546 8C-S-PSPC1 V2.00	0	28. Not-Trans and anti-PSPC1-A546_Pos014_S001	00-SgMqqBYnHxYTBPhQFBg9oD
8.71466		Nucleus	1	0.000	1.000	780	100000758	100000027	Not-Trans anti-PSPC1-A546 8C-S-PSPC1 V2.00	0	28. Not-Trans and anti-PSPC1-A546_Pos014_S001	00-SgMqqBYnHxYTBPhQFBg9oD
11.3586		Nucleus	1	0.000	1.000	781	100000759	100000028	Not-Trans anti-PSPC1-A546 8C-S-PSPC1 V2.00	0	28. Not-Trans and anti-PSPC1-A546_Pos014_S001	00-SgMqqBYnHxYTBPhQFBg9oD
11.3405		Nucleus	1	0.000	1.000	782	100000760	100000029	Not-Trans anti-PSPC1-A546 8C-S-PSPC1 V2.00	0	28. Not-Trans and anti-PSPC1-A546_Pos014_S001	00-SgMqqBYnHxYTBPhQFBg9oD
8.04862		Nucleus	1	0.000	1.000	783	100000761	100000030	Not-Trans anti-PSPC1-A546 8C-S-PSPC1 V2.00	0	28. Not-Trans and anti-PSPC1-A546_Pos014_S001	00-SgMqqBYnHxYTBPhQFBg9oD
6.87675		Nucleus	1	0.000	1.000	784	100000762	100000031	Not-Trans anti-PSPC1-A546 8C-S-PSPC1 V2.00	0	28. Not-Trans and anti-PSPC1-A546_Pos014_S001	00-SgMqqBYnHxYTBPhQFBg9oD
10.4522		Nucleus	1	0.000	1.000	785	100000763	100000032	Not-Trans anti-PSPC1-A546 8C-S-PSPC1 V2.00	0	28. Not-Trans and anti-PSPC1-A546_Pos014_S001	00-SgMqqBYnHxYTBPhQFBg9oD
6.32944		Nucleus	1	0.000	1.000	786	100000764	100000033	Not-Trans anti-PSPC1-A546 8C-S-PSPC1 V2.00	0	28. Not-Trans and anti-PSPC1-A546_Pos014_S001	00-SgMqqBYnHxYTBPhQFBg9oD
7.02907		Nucleus	1	0.000	1.000	787	100000765	100000034	Not-Trans anti-PSPC1-A546 8C-S-PSPC1 V2.00	0	28. Not-Trans and anti-PSPC1-A546_Pos014_S001	00-SgMqqBYnHxYTBPhQFBg9oD
3.02613		Nucleus	1	0.000	1.000	788	100000766	100000035	Not-Trans anti-PSPC1-A546 8C-S-PSPC1 V2.00	0	28. Not-Trans and anti-PSPC1-A546_Pos014_S001	00-SgMqqBYnHxYTBPhQFBg9oD
12.6875		Nucleus	1	0.000	1.000	789	100000767	100000036	Not-Trans anti-PSPC1-A546 8C-S-PSPC1 V2.00	0	28. Not-Trans and anti-PSPC1-A546_Pos014_S001	00-SgMqqBYnHxYTBPhQFBg9oD
12.5284		Nucleus	1	0.000	1.000	790	100000768	100000037	Not-Trans anti-PSPC1-A546 8C-S-PSPC1 V2.00	0	28. Not-Trans and anti-PSPC1-A546_Pos014_S001	00-SgMqqBYnHxYTBPhQFBg9oD
2.03295		Nucleus	1	0.000	1.000	791	100000769	100000038	Not-Trans anti-PSPC1-A546 8C-S-PSPC1 V2.00	0	28. Not-Trans and anti-PSPC1-A546_Pos014_S001	00-SgMqqBYnHxYTBPhQFBg9oD
6.97989		Nucleus	1	0.000	1.000	792	100000770	100000039	Not-Trans anti-PSPC1-A546 8C-S-PSPC1 V2.00	0	28. Not-Trans and anti-PSPC1-A546_Pos014_S001	00-SgMqqBYnHxYTBPhQFBg9oD
9.61175		Nucleus	1	0.000	1.000	793	100000771	100000040	Not-Trans anti-PSPC1-A546 8C-S-PSPC1 V2.00	0	28. Not-Trans and anti-PSPC1-A546_Pos014_S001	00-SgMqqBYnHxYTBPhQFBg9oD
13.7758		Nucleus	1	0.000	1.000	794	100000772	100000041	Not-Trans anti-PSPC1-A546 8C-S-PSPC1 V2.00	0	28. Not-Trans and anti-PSPC1-A546_Pos014_S001	00-SgMqqBYnHxYTBPhQFBg9oD
9.82745		Nucleus	1	0.000	1.000	795	100000773	100000042	Not-Trans anti-PSPC1-A546 8C-S-PSPC1 V2.00	0	28. Not-Trans and anti-PSPC1-A546_Pos014_S001	00-SgMqqBYnHxYTBPhQFBg9oD
13.6602		Nucleus	1	0.000	1.000	796	100000774	100000043	Not-Trans anti-PSPC1-A546 8C-S-PSPC1 V2.00	0	28. Not-Trans and anti-PSPC1-A546_Pos014_S001	00-SgMqqBYnHxYTBPhQFBg9oD
14.8078		Nucleus	1	0.000	1.000	797	100000775	100000044	Not-Trans anti-PSPC1-A546 8C-S-PSPC1 V2.00	0	28. Not-Trans and anti-PSPC1-A546_Pos014_S001	00-SgMqqBYnHxYTBPhQFBg9oD
9.96432		Nucleus	1	0.000	1.000	798	100000776	100000045	Not-Trans anti-PSPC1-A546 8C-S-PSPC1 V2.00	0	28. Not-Trans and anti-PSPC1-A546_Pos014_S001	00-SgMqqBYnHxYTBPhQFBg9oD
1.51738		Nucleus	1	0.000	1.000	799	100000777	100000046	Not-Trans anti-PSPC1-A546 8C-S-PSPC1 V2.00	0	28. Not-Trans and anti-PSPC1-A546_Pos014_S001	00-SgMqqBYnHxYTBPhQFBg9oD
23.2353		Nucleus	1	0.000	1.000	800	100000778	100000047	Not-Trans anti-PSPC1-A546 8C-S-PSPC1 V2.00	0	28. Not-Trans and anti-PSPC1-A546_Pos014_S001	00-SgMqqBYnHxYTBPhQFBg9oD
12.0371		Nucleus	1	0.000	1.000	801	100000779	100000048	Not-Trans anti-PSPC1-A546 8C-S-PSPC1 V2.00	0	28. Not-Trans and anti-PSPC1-A546_Pos014_S001	00-SgMqqBYnHxYTBPhQFBg9oD
7.87723		Nucleus	1	0.000	1.000	802	100000780	100000049	Not-Trans anti-PSPC1-A546 8C-S-PSPC1 V2.00	0	28. Not-Trans and anti-PSPC1-A546_Pos014_S001	00-SgMqqBYnHxYTBPhQFBg9oD
10.4891		Nucleus	1	0.000	1.000	803	100000781	100000050	Not-Trans anti-PSPC1-A546 8C-S-PSPC1 V2.00	0	28. Not-Trans and anti-PSPC1-A546_Pos014_S001	00-SgMqqBYnHxYTBPhQFBg9oD
8.42251		Nucleus	1	0.000	1.000	804	100000782	100000051	Not-Trans anti-PSPC1-A546 8C-S-PSPC1 V2.00	0	28. Not-Trans and anti-PSPC1-A546_Pos014_S001	00-SgMqqBYnHxYTBPhQFBg9oD
6.19079		Nucleus	1	0.000	1.000	805	100000783	100000052	Not-Trans anti-PSPC1-A546 8C-S-PSPC1 V2.00	0	28. Not-Trans and anti-PSPC1-A546_Pos014_S001	00-SgMqqBYnHxYTBPhQFBg9oD
10.6256		Nucleus	1	0.000	1.000	806	100000784	100000053	Not-Trans anti-PSPC1-A546 8C-S-PSPC1 V2.00	0	28. Not-Trans and anti-PSPC1-A546_Pos014_S001	00-SgMqqBYnHxYTBPhQFBg9oD
1.93226		Nucleus	1	0.000	1.000	807	100000785	100000054	Not-Trans anti-PSPC1-A546 8C-S-PSPC1 V2.00	0	28. Not-Trans and anti-PSPC1-A546_Pos014_S001	00-SgMqqBYnHxYTBPhQFBg9oD
5.22382		Nucleus	1	0.000	1.000	808	100000786	100000055	Not-Trans anti-PSPC1-A546 8C-S-PSPC1 V2.00	0	28. Not-Trans and anti-PSPC1-A546_Pos014_S001	00-SgMqqBYnHxYTBPhQFBg9oD
5.95403		Nucleus	1	0.000	1.000	809	100000787	100000056	Not-Trans anti-PSPC1-A546 8C-S-PSPC1 V2.00	0	28. Not-Trans and anti-PSPC1-A546_Pos014_S001	00-SgMqqBYnHxYTBPhQFBg9oD
7.77371		Nucleus	1	0.000	1.000	810	100000788	100000057	Not-Trans anti-PSPC1-A546 8C-S-PSPC1 V2.00	0	28. Not-Trans and anti-PSPC1-A546_Pos014_S001	00-SgMqqBYnHxYTBPhQFBg9oD
1.59507		Nucleus	1	0.000	1.000	811	100000789	100000058	Not-Trans anti-PSPC1-A546 8C-S-PSPC1 V2.00	0	28. Not-Trans and anti-PSPC1-A546_Pos014_S001	00-SgMqqBYnHxYTBPhQFBg9oD
2.47682		Nucleus	1	0.000	1.000	812	100000790	100000059	Not-Trans anti-PSPC1-A546 8C-S-PSPC1 V2.00	0	28. Not-Trans and anti-PSPC1-A546_Pos014_S001	00-SgMqqBYnHxYTBPhQFBg9oD
10.5172		Nucleus	1	0.000	1.000	813	100000791	100000060	Not-Trans anti-PSPC1-A546 8C-S-PSPC1 V2.00	0	28. Not-Trans and anti-PSPC1-A546_Pos014_S001	00-SgMqqBYnHxYTBPhQFBg9oD
12.4712		Nucleus	1	0.000	1.000	814	100000792	100000061	Not-Trans anti-PSPC1-A546 8C-S-PSPC1 V2.00	0	28. Not-Trans and anti-PSPC1-A546_Pos014_S001	00-SgMqqBYnHxYTBPhQFBg9oD
10.5583		Nucleus	1	0.000	1.000	815	100000793	100000062	Not-Trans anti-PSPC1-A546 8C-S-PSPC1 V2.00	0	28. Not-Trans and anti-PSPC1-A546_Pos014_S001	00-SgMqqBYnHxYTBPhQFBg9oD
4.9761		Nucleus	1	0.000	1.000	816	100000794	100000063	Not-Trans anti-PSPC1-A546 8C-S-PSPC1 V2.00	0	28. Not-Trans and anti-PSPC1-A546_Pos014_S001	00-SgMqqBYnHxYTBPhQFBg9oD
16.2366		Nucleus	1	0.000	1.000	817	100000795	100000064	Not-Trans anti-PSPC1-A546 8C-S-PSPC1 V2.00	0	28. Not-Trans and anti-PSPC1-A546_Pos014_S001	00-SgMqqBYnHxYTBPhQFBg9oD
14.4336		Nucleus	1	0.000	1.000	818	100000796	100000065	Not-Trans anti-PSPC1-A546 8C-S-PSPC1 V2.00	0	28. Not-Trans and anti-PSPC1-A546_Pos014_S001	00-SgMqqBYnHxYTBPhQFBg9oD
17.6162		Nucleus	1	0.000	1.000	819	100000797	100000066	Not-Trans anti-PSPC1-A546 8C-S-PSPC1 V2.00	0	28. Not-Trans and anti-PSPC1-A546_Pos014_S001	00-SgMqqBYnHxYTBPhQFBg9oD
8.31691		Nucleus	1	0.000	1.000	820	100000798	100000067	Not-Trans anti-PSPC1-A546 8C-S-PSPC1 V2.00	0	28. Not-Trans and anti-PSPC1-A546_Pos014_S001	00-SgMqqBYnHxYTBPhQFBg9oD
9.31402		Nucleus	1	0.000	1.000	821	100000799	100000068	Not-Trans anti-PSPC1-A546 8C-S-PSPC1 V2.00	0	28. Not-Trans and anti-PSPC1-A546_Pos014_S001	00-SgMqqBYnHxYTBPhQFBg9oD
8.45906		Nucleus	1	0.000	1.000	822	100000800	100000069	Not-Trans anti-PSPC1-A546 8C-S-PSPC1 V2.00	0	28. Not-Trans and anti-PSPC1-A546_Pos014_S001	00-SgMqqBYnHxYTBPhQFBg9oD
8.43597		Nucleus	1	0.000	1.000	823	100000801	100000070	Not-Trans anti-PSPC1-A546 8C-S-PSPC1 V2.00	0	28. Not-Trans and anti-PSPC1-A546_Pos014_S001	00-SgMqqBYnHxYTBPhQFBg9oD
13.1416		Nucleus	1	0.000	1.000	824	100000802	100000071	Not-Trans anti-PSPC1-A546 8C-S-PSPC1 V2.00	0	28. Not-Trans and anti-PSPC1-A546_Pos014_S001	00-SgMqqBYnHxYTBPhQFBg9oD
7.70838		Nucleus	1	0.000	1.000	825	100000803	100000072	Not-Trans anti-PSPC1-A546 8C-S-PSPC1 V2.00	0	28. Not-Trans and anti-PSPC1-A546_Pos014_S001	00-SgMqqBYnHxYTBPhQFBg9oD
8.5143		Nucleus	1	0.000	1.000	826	100000804	100000073	Not-Trans anti-PSPC1-A546 8C-S-PSPC1 V2.00	0	28. Not-Trans and anti-PSPC1-A546_Pos014_S001	00-SgMqqBYnHxYTBPhQFBg9oD
11.3592		Nucleus	1	0.000	1.000	827	100000805	100000074	Not-Trans anti-PSPC1-A546 8C-S-PSPC1 V2.00	0	28. Not-Trans and anti-PSPC1-A546_Pos014_S001	00-SgMqqBYnHxYTBPhQFBg9oD
9.1984		Nucleus	1	0.000	1.000	828	100000806	100000075	Not-Trans anti-PSPC1-A546 8C-S-PSPC1 V2.00	0	28. Not-Trans and anti-PSPC1-A546_Pos014_S001	00-SgMqqBYnHxYTBPhQFBg9oD
13.1675		Nucleus	1	0.000	1.000	829	100000807	100000076	Not-Trans anti-PSPC1-A546 8C-S-PSPC1 V2.00	0	28. Not-Trans and anti-PSPC1-A546_Pos014_S001	00-SgMqqBYnHxYTBPhQFBg9oD
11.0428		Nucleus	1	0.000	1.000	830	100000808	100000077	Not-Trans anti-PSPC1-A546 8C-S-PSPC1 V2.00	0	28. Not-Trans and anti-PSPC1-A546_Pos014_S001	00-SgMqqBYnHxYTBPhQFBg9oD
11.4115		Nucleus	1	0.000	1.000	831	100000809	100000000	Not-Trans anti-PSPC1-A546 8C-S-PSPC1 V2.00	0	28. Not-Trans and anti-PSPC1-A546_Pos015_S001	00-4e9SUKUYaZFMq5eJqTXG7H
7.95855		Nucleus	1	0.000	1.000	832	100000810	100000001	Not-Trans anti-PSPC1-A546 8C-S-PSPC1 V2.00	0	28. Not-Trans and anti-PSPC1-A546_Pos015_S001	00-4e9SUKUYaZFMq5eJqTXG7H
18.6625		Nucleus	1	0.000	1.000	833	100000811	100000002	Not-Trans anti-PSPC1-A546 8C-S-PSPC1 V2.00	0	28. Not-Trans and anti-PSPC1-A546_Pos015_S001	00-4e9SUKUYaZFMq5eJqTXG7H
14.7518		Nucleus	1	0.000	1.000	834	100000812	100000003	Not-Trans anti-PSPC1-A546 8C-S-PSPC1 V2.00	0	28. Not-Trans and anti-PSPC1-A546_Pos015_S001	00-4e9SUKUYaZFMq5eJqTXG7H
17.7112		Nucleus	1	0.000	1.000	835	100000813	100000004	Not-Trans anti-PSPC1-A546 8C-S-PSPC1 V2.00	0	28. Not-Trans and anti-PSPC1-A546_Pos015_S001	00-4e9SUKUYaZFMq5eJqTXG7H
13.1745		Nucleus	1	0.000	1.000	836	100000814	100000005	Not-Trans anti-PSPC1-A546 8C-S-PSPC1 V2.00	0	28. Not-Trans and anti-PSPC1-A546_Pos015_S001	00-4e9SUKUYaZFMq5eJqTXG7H
13.4433		Nucleus	1	0.000	1.000	837	100000815	100000006	Not-Trans anti-PSPC1-A546 8C-S-PSPC1 V2.00	0	28. Not-Trans and anti-PSPC1-A546_Pos015_S001	00-4e9SUKUYaZFMq5eJqTXG7H
16.1588		Nucleus	1	0.000	1.000	838	100000816	100000007	Not-Trans anti-PSPC1-A546 8C-S-PSPC1 V2.00	0	28. Not-Trans and anti-PSPC1-A546_Pos015_S001	00-4e9SUKUYaZFMq5eJqTXG7H
6.4685		Nucleus	1	0.000	1.000	839	100000817	100000008	Not-Trans anti-PSPC1-A546 8C-S-PSPC1 V2.00	0	28. Not-Trans and anti-PSPC1-A546_Pos015_S001	00-4e9SUKUYaZFMq5eJqTXG7H
7.00036		Nucleus	1	0.000	1.000	840	100000818	100000009	Not-Trans anti-PSPC1-A546 8C-S-PSPC1 V2.00	0	28. Not-Trans and anti-PSPC1-A546_Pos015_S001	00-4e9SUKUYaZFMq5eJqTXG7H
8.99693		Nucleus	1	0.000	1.000	841	100000819	100000010	Not-Trans anti-PSPC1-A546 8C-S-PSPC1 V2.00	0	28. Not-Trans and anti-PSPC1-A546_Pos015_S001	00-4e9SUKUYaZFMq5eJqTXG7H
10.4188		Nucleus	1	0.000	1.000	842	100000820	100000011	Not-Trans anti-PSPC1-A546 8C-S-PSPC1 V2.00	0	28. Not-Trans and anti-PSPC1-A546_Pos015_S001	00-4e9SUKUYaZFMq5eJqTXG7H
15.498		Nucleus	1	0.000	1.000	843	100000821	100000012	Not-Trans anti-PSPC1-A546 8C-S-PSPC1 V2.00	0	28. Not-Trans and anti-PSPC1-A546_Pos015_S001	00-4e9SUKUYaZFMq5eJqTXG7H
11.3734		Nucleus	1	0.000	1.000	844	100000822	100000013	Not-Trans anti-PSPC1-A546 8C-S-PSPC1 V2.00	0	28. Not-Trans and anti-PSPC1-A546_Pos015_S001	00-4e9SUKUYaZFMq5eJqTXG7H
17.5238		Nucleus	1	0.000	1.000	845	100000823	100000014	Not-Trans anti-PSPC1-A546 8C-S-PSPC1 V2.00	0	28. Not-Trans and anti-PSPC1-A546_Pos015_S001	00-4e9SUKUYaZFMq5eJqTXG7H
15.5064		Nucleus	1	0.000	1.000	847	100000824	100000015	Not-Trans anti-PSPC1-A546 8C-S-PSPC1 V2.00	0	28. Not-Trans and anti-PSPC1-A546_Pos015_S001	00-4e9SUKUYaZFMq5eJqTXG7H
13.6497		Nucleus	1	0.000	1.000	848	100000825	100000016	Not-Trans anti-PSPC1-A546 8C-S-PSPC1 V2.00	0	28. Not-Trans and anti-PSPC1-A546_Pos015_S001	00-4e9SUKUYaZFMq5eJqTXG7H
9.97898		Nucleus	1	0.000	1.000	849	100000826	100000017	Not-Trans anti-PSPC1-A546 8C-S-PSPC1 V2.00	0	28. Not-Trans and anti-PSPC1-A546_Pos015_S001	00-4e9SUKUYaZFMq5eJqTXG7H
9.81171		Nucleus	1	0.000	1.000	850	100000827	100000018	Not-Trans anti-PSPC1-A546 8C-S-PSPC1 V2.00	0	28. Not-Trans and anti-PSPC1-A546_Pos015_S001	00-4e9SUKUYaZFMq5eJqTXG7H
6.94279		Nucleus	1	0.000	1.000	851	100000828	100000019	Not-Trans anti-PSPC1-A546 8C-S-PSPC1 V2.00	0	28. Not-Trans and anti-PSPC1-A546_Pos015_S001	00-4e9SUKUYaZFMq5eJqTXG7H
9.09876		Nucleus	1	0.000	1.000	852	100000829	100000020	Not-Trans anti-PSPC1-A546 8C-S-PSPC1 V2.00	0	28. Not-Trans and anti-PSPC1-A546_Pos015_S001	00-4e9SUKUYaZFMq5eJqTXG7H
7.39899		Nucleus	1	0.000	1.000	853	100000830	100000021	Not-Trans anti-PSPC1-A546 8C-S-PSPC1 V2.00	0	28. Not-Trans and anti-PSPC1-A546_Pos015_S001	00-4e9SUKUYaZFMq5eJqTXG7H
8.86993		Nucleus	1	0.000	1.000	854	100000831	100000022	Not-Trans anti-PSPC1-A546 8C-S-PSPC1 V2.00	0	28. Not-Trans and anti-PSPC1-A546_Pos015_S001	00-4e9SUKUYaZFMq5eJqTXG7H
8.03388		Nucleus	1	0.000	1.000	855	100000832	100000023	Not-Trans anti-PSPC1-A546 8C-S-PSPC1 V2.00	0	28. Not-Trans and anti-PSPC1-A546_Pos015_S001	00-4e9SUKUYaZFMq5eJqTXG7H
7.61694		Nucleus	1	0.000	1.000	856	100000833	100000024	Not-Trans anti-PSPC1-A546 8C-S-PSPC1 V2.00	0	28. Not-Trans and anti-PSPC1-A546_Pos015_S001	00-4e9SUKUYaZFMq5eJqTXG7H
8.26593		Nucleus	1	0.000	1.000	857	100000834	100000025	Not-Trans anti-PSPC1-A546 8C-S-PSPC1 V2.00	0	28. Not-Trans and anti-PSPC1-A546_Pos015_S001	00-4e9SUKUYaZFMq5eJqTXG7H
7.24671		Nucleus	1	0.000	1.000	858	100000835	100000026	Not-Trans anti-PSPC1-A546 8C-S-PSPC1 V2.00	0	28. Not-Trans and anti-PSPC1-A546_Pos015_S001	00-4e9SUKUYaZFMq5eJqTXG7H
5.49239		Nucleus	1	0.000	1.000	859	100000836	100000027	Not-Trans anti-PSPC1-A546 8C-S-PSPC1 V2.00	0	28. Not-Trans and anti-PSPC1-A546_Pos015_S001	00-4e9SUKUYaZFMq5eJqTXG7H
13.3219		Nucleus	1	0.000	1.000	860	100000837	100000028	Not-Trans anti-PSPC1-A546 8C-S-PSPC1 V2.00	0	28. Not-Trans and anti-PSPC1-A546_Pos015_S001	00-4e9SUKUYaZFMq5eJqTXG7H
22.1963		Nucleus	1	0.000	1.000	861	100000838	100000029	Not-Trans anti-PSPC1-A546 8C-S-PSPC1 V2.00	0	28. Not-Trans and anti-PSPC1-A546_Pos015_S001	00-4e9SUKUYaZFMq5eJqTXG7H
22.7625		Nucleus	1	0.000	1.000	862	100000839	100000030	Not-Trans anti-PSPC1-A546 8C-S-PSPC1 V2.00	0	28. Not-Trans and anti-PSPC1-A546_Pos015_S001	00-4e9SUKUYaZFMq5eJqTXG7H
9.09176		Nucleus	1	0.000	1.000	863	100000840	100000031	Not-Trans anti-PSPC1-A546 8C-S-PSPC1 V2.00	0	28. Not-Trans and anti-PSPC1-A546_Pos015_S001	00-4e9SUKUYaZFMq5eJqTXG7H
18.6125		Nucleus	1	0.000	1.000	864	100000841	100000032	Not-Trans anti-PSPC1-A546 8C-S-PSPC1 V2.00	0	28. Not-Trans and anti-PSPC1-A546_Pos015_S001	00-4e9SUKUYaZFMq5eJqTXG7H
9.5652		Nucleus	1	0.000	1.000	865	100000842	100000033	Not-Trans anti-PSPC1-A546 8C-S-PSPC1 V2.00	0	28. Not-Trans and anti-PSPC1-A546_Pos015_S001	00-4e9SUKUYaZFMq5eJqTXG7H
8.05087		Nucleus	1	0.000	1.000	866	100000843	100000034	Not-Trans anti-PSPC1-A546 8C-S-PSPC1 V2.00	0	28. Not-Trans and anti-PSPC1-A546_Pos015_S001	00-4e9SUKUYaZFMq5eJqTXG7H
17.7193		Nucleus	1	0.000	1.000	867	100000844	100000035	Not-Trans anti-PSPC1-A546 8C-S-PSPC1 V2.00	0	28. Not-Trans and anti-PSPC1-A546_Pos015_S001	00-4e9SUKUYaZFMq5eJqTXG7H
11.1325		Nucleus	1	0.000	1.000	868	100000845	100000036	Not-Trans anti-PSPC1-A546 8C-S-PSPC1 V2.00	0	28. Not-Trans and anti-PSPC1-A546_Pos015_S001	00-4e9SUKUYaZFMq5eJqTXG7H
6.67308		Nucleus	1	0.000	1.000	869	100000846	100000037	Not-Trans anti-PSPC1-A546 8C-S-PSPC1 V2.00	0	28. Not-Trans and anti-PSPC1-A546_Pos015_S001	00-4e9SUKUYaZFMq5eJqTXG7H
6.95673		Nucleus	1	0.000	1.000	870	100000847	100000038	Not-Trans anti-PSPC1-A546 8C-S-PSPC1 V2.00	0	28. Not-Trans and anti-PSPC1-A546_Pos015_S001	00-4e9SUKUYaZFMq5eJqTXG7H
7.67949		Nucleus	1	0.000	1.000	871	100000848	100000039	Not-Trans anti-PSPC1-A546 8C-S-PSPC1 V2.00	0	28. Not-Trans and anti-PSPC1-A546_Pos015_S001	00-4e9SUKUYaZFMq5eJqTXG7H
8.21614		Nucleus	1	0.000	1.000	872	100000849	100000040	Not-Trans anti-PSPC1-A546 8C-S-PSPC1 V2.00	0	28. Not-Trans and anti-PSPC1-A546_Pos015_S001	00-4e9SUKUYaZFMq5eJqTXG7H
8.11453		Nucleus	1	0.000	1.000	873	100000850	100000041	Not-Trans anti-PSPC1-A546 8C-S-PSPC1 V2.00	0	28. Not-Trans and anti-PSPC1-A546_Pos015_S001	00-4e9SUKUYaZFMq5eJqTXG7H
12.4924		Nucleus	1	0.000	1.000	874	100000851	100000042	Not-Trans anti-PSPC1-A546 8C-S-PSPC1 V2.00	0	28. Not-Trans and anti-PSPC1-A546_Pos015_S001	00-4e9SUKUYaZFMq5eJqTXG7H
11.0245		Nucleus	1	0.000	1.000	875	100000852	100000043	Not-Trans anti-PSPC1-A546 8C-S-PSPC1 V2.00	0	28. Not-Trans and anti-PSPC1-A546_Pos015_S001	00-4e9SUKUYaZFMq5eJqTXG7H
7.13696		Nucleus	1	0.000	1.000	876	100000853	100000044	Not-Trans anti-PSPC1-A546 8C-S-PSPC1 V2.00	0	28. Not-Trans and anti-PSPC1-A546_Pos015_S001	00-4e9SUKUYaZFMq5eJqTXG7H
9.33642		Nucleus	1	0.000	1.000	877	100000854	100000045	Not-Trans anti-PSPC1-A546 8C-S-PSPC1 V2.00	0	28. Not-Trans and anti-PSPC1-A546_Pos015_S001	00-4e9SUKUYaZFMq5eJqTXG7H
6.57491		Nucleus	1	0.000	1.000	878	100000855	100000000	Not-Trans anti-PSPC1-A546 8C-S-PSPC1 V2.00	0	28. Not-Trans and anti-PSPC1-A546_Pos016_S001	00-cbsqJnVLGkyR3ReVTvy76
9.23766		Nucleus	1	0.000	1.000	879	100000856	100000001	Not-Trans anti-PSPC1-A546 8C-S-PSPC1 V2.00	0	28. Not-Trans and anti-PSPC1-A546_Pos016_S001	00-cbsqJnVLGkyR3ReVTvy76
6.65888		Nucleus	1	0.000	1.000	880	100000857	100000002	Not-Trans anti-PSPC1-A546 8C-S-PSPC1 V2.00	0	28. Not-Trans and anti-PSPC1-A546_Pos016_S001	00-cbsqJnVLGkyR3ReVTvy76
13.7197		Nucleus	1	0.000	1.000	881	100000858	100000003	Not-Trans anti-PSPC1-A546 8C-S-PSPC1 V2.00	0	28. Not-Trans and anti-PSPC1-A546_Pos016_S001	00-cbsqJnVLGkyR3ReVTvy76
7.32418		Nucleus	1	0.000	1.000	882	100000859	100000004	Not-Trans anti-PSPC1-A546 8C-S-PSPC1 V2.00	0	28. Not-Trans and anti-PSPC1-A546_Pos016_S001	00-cbsqJnVLGkyR3ReVTvy76
6.30663		Nucleus	1	0.000	1.000	883	100000860	100000005	Not-Trans anti-PSPC1-A546 8C-S-PSPC1 V2.00	0	28. Not-Trans and anti-PSPC1-A546_Pos016_S001	00-cbsqJnVLGkyR3ReVTvy76
9.41337		Nucleus	1	0.000	1.000	884	100000861	100000006	Not-Trans anti-PSPC1-A546 8C-S-PSPC1 V2.00	0	28. Not-Trans and anti-PSPC1-A546_Pos016_S001	00-cbsqJnVLGkyR3ReVTvy76
12.9582		Nucleus	1	0.000	1.000	885	100000862	100000007	Not-Trans anti-PSPC1-A546 8C-S-PSPC1 V2.00	0	28. Not-Trans and anti-PSPC1-A546_Pos016_S001	00-cbsqJnVLGkyR3ReVTvy76
6.20814		Nucleus	1	0.000	1.000	886	100000863	100000008	Not-Trans anti-PSPC1-A546 8C-S-PSPC1 V2.00	0	28. Not-Trans and anti-PSPC1-A546_Pos016_S001	00-cbsqJnVLGkyR3ReVTvy76
8.28207		Nucleus	1	0.000	1.000	887	100000864	100000009	Not-Trans anti-PSPC1-A546 8C-S-PSPC1 V2.00	0	28. Not-Trans and anti-PSPC1-A546_Pos016_S001	00-cbsqJnVLGkyR3ReVTvy76
3.3007		Nucleus	1	0.000	1.000	888	100000865	100000010	Not-Trans anti-PSPC1-A546 8C-S-PSPC1 V2.00	0	28. Not-Trans and anti-PSPC1-A546_Pos016_S001	00-cbsqJnVLGkyR3ReVTvy76
4.38645		Nucleus	1	0.000	1.000	889	100000866	100000011	Not-Trans anti-PSPC1-A546 8C-S-PSPC1 V2.00	0	28. Not-Trans and anti-PSPC1-A546_Pos016_S001	00-cbsqJnVLGkyR3ReVTvy76
7.75236		Nucleus	1	0.000	1.000	890	100000867	100000012	Not-Trans anti-PSPC1-A546 8C-S-PSPC1 V2.00	0	28. Not-Trans and anti-PSPC1-A546_Pos016_S001	00-cbsqJnVLGkyR3ReVTvy76
8.23021		Nucleus	1	0.000	1.000	891	100000868	100000013	Not-Trans anti-PSPC1-A546 8C-S-PSPC1 V2.00	0	28. Not-Trans and anti-PSPC1-A546_Pos016_S001	00-cbsqJnVLGkyR3ReVTvy76
13.0818		Nucleus	1	0.000	1.000	892	100000869	100000014	Not-Trans anti-PSPC1-A546 8C-S-PSPC1 V2.00	0	28. Not-Trans and anti-PSPC1-A546_Pos016_S001	00-cbsqJnVLGkyR3ReVTvy76
7.45094		Nucleus	1	0.000	1.000	893	100000870	100000015	Not-Trans anti-PSPC1-A546 8C-S-PSPC1 V2.00	0	28. Not-Trans and anti-PSPC1-A546_Pos016_S001	00-cbsqJnVLGkyR3ReVTvy76
9.88638		Nucleus	1	0.000	1.000	894	100000871	100000016	Not-Trans anti-PSPC1-A546 8C-S-PSPC1 V2.00	0	28. Not-Trans and anti-PSPC1-A546_Pos016_S001	00-cbsqJnVLGkyR3ReVTvy76
12.6011		Nucleus	1	0.000	1.000	895	100000872	100000017	Not-Trans anti-PSPC1-A546 8C-S-PSPC1 V2.00	0	28. Not-Trans and anti-PSPC1-A546_Pos016_S001	00-cbsqJnVLGkyR3ReVTvy76
7.72467		Nucleus	1	0.000	1.000	896	100000873	100000018	Not-Trans anti-PSPC1-A546 8C-S-PSPC1 V2.00	0	28. Not-Trans and anti-PSPC1-A546_Pos016_S001	00-cbsqJnVLGkyR3ReVTvy76
6.99625		Nucleus	1	0.000	1.000	897	100000874	100000019	Not-Trans anti-PSPC1-A546 8C-S-PSPC1 V2.00	0	28. Not-Trans and anti-PSPC1-A546_Pos016_S001	00-cbsqJnVLGkyR3ReVTvy76
6.01528		Nucleus	1	0.000	1.000	898	100000875	100000020	Not-Trans anti-PSPC1-A546 8C-S-PSPC1 V2.00	0	28. Not-Trans and anti-PSPC1-A546_Pos016_S001	00-cbsqJnVLGkyR3ReVTvy76
10.1095		Nucleus	1	0.000	1.000	899	100000876	100000021	Not-Trans anti-PSPC1-A546 8C-S-PSPC1 V2.00	0	28. Not-Trans and anti-PSPC1-A546_Pos016_S001	00-cbsqJnVLGkyR3ReVTvy76
7.15219		Nucleus	1	0.000	1.000	900	100000877	100000022	Not-Trans anti-PSPC1-A546 8C-S-PSPC1 V2.00	0	28. Not-Trans and anti-PSPC1-A546_Pos016_S001	00-cbsqJnVLGkyR3ReVTvy76
11.0075		Nucleus	1	0.000	1.000	901	100000878	100000023	Not-Trans anti-PSPC1-A546 8C-S-PSPC1 V2.00	0	28. Not-Trans and anti-PSPC1-A546_Pos016_S001	00-cbsqJnVLGkyR3ReVTvy76
10.9612		Nucleus	1	0.000	1.000	902	100000879	100000024	Not-Trans anti-PSPC1-A546 8C-S-PSPC1 V2.00	0	28. Not-Trans and anti-PSPC1-A546_Pos016_S001	00-cbsqJnVLGkyR3ReVTvy76
8.95565		Nucleus	1	0.000	1.000	903	100000880	100000025	Not-Trans anti-PSPC1-A546 8C-S-PSPC1 V2.00	0	28. Not-Trans and anti-PSPC1-A546_Pos016_S001	00-cbsqJnVLGkyR3ReVTvy76
5.05775		Nucleus	1	0.000	1.000	904	100000881	100000026	Not-Trans anti-PSPC1-A546 8C-S-PSPC1 V2.00	0	28. Not-Trans and anti-PSPC1-A546_Pos016_S001	00-cbsqJnVLGkyR3ReVTvy76
7.1539		Nucleus	1	0.000	1.000	905	100000882	100000027	Not-Trans anti-PSPC1-A546 8C-S-PSPC1 V2.00	0	28. Not-Trans and anti-PSPC1-A546_Pos016_S001	00-cbsqJnVLGkyR3ReVTvy76
7.90708		Nucleus	1	0.000	1.000	906	100000883	100000028	Not-Trans anti-PSPC1-A546 8C-S-PSPC1 V2.00	0	28. Not-Trans and anti-PSPC1-A546_Pos016_S001	00-cbsqJnVLGkyR3ReVTvy76
14.5432		Nucleus	1	0.000	1.000	907	100000884	100000029	Not-Trans anti-PSPC1-A546 8C-S-PSPC1 V2.00	0	28. Not-Trans and anti-PSPC1-A546_Pos016_S001	00-cbsqJnVLGkyR3ReVTvy76
8.71775		Nucleus	1	0.000	1.000	908	100000885	100000030	Not-Trans anti-PSPC1-A546 8C-S-PSPC1 V2.00	0	28. Not-Trans and anti-PSPC1-A546_Pos016_S001	00-cbsqJnVLGkyR3ReVTvy76
2.75284		Nucleus	1	0.000	1.000	909	100000886	100000031	Not-Trans anti-PSPC1-A546 8C-S-PSPC1 V2.00	0	28. Not-Trans and anti-PSPC1-A546_Pos016_S001	00-cbsqJnVLGkyR3ReVTvy76
4.28386		Nucleus	1	0.000	1.000	910	100000887	100000032	Not-Trans anti-PSPC1-A546 8C-S-PSPC1 V2.00	0	28. Not-Trans and anti-PSPC1-A546_Pos016_S001	00-cbsqJnVLGkyR3ReVTvy76
7.86664		Nucleus	1	0.000	1.000	911	100000888	100000033	Not-Trans anti-PSPC1-A546 8C-S-PSPC1 V2.00	0	28. Not-Trans and anti-PSPC1-A546_Pos016_S001	00-cbsqJnVLGkyR3ReVTvy76
7.45479		Nucleus	1	0.000	1.000	912	100000889	100000034	Not-Trans anti-PSPC1-A546 8C-S-PSPC1 V2.00	0	28. Not-Trans and anti-PSPC1-A546_Pos016_S001	00-cbsqJnVLGkyR3ReVTvy76
13.2486		Nucleus	1	0.000	1.000	913	100000890	100000035	Not-Trans anti-PSPC1-A546 8C-S-PSPC1 V2.00	0	28. Not-Trans and anti-PSPC1-A546_Pos016_S001	00-cbsqJnVLGkyR3ReVTvy76
8.98777		Nucleus	1	0.000	1.000	914	100000891	100000036	Not-Trans anti-PSPC1-A546 8C-S-PSPC1 V2.00	0	28. Not-Trans and anti-PSPC1-A546_Pos016_S001	00-cbsqJnVLGkyR3ReVTvy76
2.6988		Nucleus	1	0.000	1.000	915	100000892	100000037	Not-Trans anti-PSPC1-A546 8C-S-PSPC1 V2.00	0	28. Not-Trans and anti-PSPC1-A546_Pos016_S001	00-cbsqJnVLGkyR3ReVTvy76
10.5889		Nucleus	1	0.000	1.000	916	100000893	100000038	Not-Trans anti-PSPC1-A546 8C-S-PSPC1 V2.00	0	28. Not-Trans and anti-PSPC1-A546_Pos016_S001	00-cbsqJnVLGkyR3ReVTvy76
8.50177		Nucleus	1	0.000	1.000	917	100000894	100000039	Not-Trans anti-PSPC1-A546 8C-S-PSPC1 V2.00	0	28. Not-Trans and anti-PSPC1-A546_Pos016_S001	00-cbsqJnVLGkyR3ReVTvy76
10.6005		Nucleus	1	0.000	1.000	918	100000895	100000040	Not-Trans anti-PSPC1-A546 8C-S-PSPC1 V2.00	0	28. Not-Trans and anti-PSPC1-A546_Pos016_S001	00-cbsqJnVLGkyR3ReVTvy76
4.05704		Nucleus	1	0.000	1.000	919	100000896	100000041	Not-Trans anti-PSPC1-A546 8C-S-PSPC1 V2.00	0	28. Not-Trans and anti-PSPC1-A546_Pos016_S001	00-cbsqJnVLGkyR3ReVTvy76
14.3454		Nucleus	1	0.000	1.000	920	100000897	100000042	Not-Trans anti-PSPC1-A546 8C-S-PSPC1 V2.00	0	28. Not-Trans and anti-PSPC1-A546_Pos016_S001	00-cbsqJnVLGkyR3ReVTvy76
7.7349		Nucleus	1	0.000	1.000	921	100000898	100000043	Not-Trans anti-PSPC1-A546 8C-S-PSPC1 V2.00	0	28. Not-Trans and anti-PSPC1-A546_Pos016_S001	00-cbsqJnVLGkyR3ReVTvy76
5.58503		Nucleus	1	0.000	1.000	922	100000899	100000044	Not-Trans anti-PSPC1-A546 8C-S-PSPC1 V2.00	0	28. Not-Trans and anti-PSPC1-A546_Pos016_S001	00-cbsqJnVLGkyR3ReVTvy76
1.55356		Nucleus	1	0.000	1.000	923	100000900	100000045	Not-Trans anti-PSPC1-A546 8C-S-PSPC1 V2.00	0	28. Not-Trans and anti-PSPC1-A546_Pos016_S001	00-cbsqJnVLGkyR3ReVTvy76
1.67099		Nucleus	1	0.000	1.000	924	100000901	100000046	Not-Trans anti-PSPC1-A546 8C-S-PSPC1 V2.00	0	28. Not-Trans and anti-PSPC1-A546_Pos016_S001	00-cbsqJnVLGkyR3ReVTvy76
12.0238		Nucleus	1	0.000	1.000	925	100000902	100000047	Not-Trans anti-PSPC1-A546 8C-S-PSPC1 V2.00	0	28. Not-Trans and anti-PSPC1-A546_Pos016_S001	00-cbsqJnVLGkyR3ReVTvy76
15.1992		Nucleus	1	0.000	1.000	926	100000903	100000048	Not-Trans anti-PSPC1-A546 8C-S-PSPC1 V2.00	0	28. Not-Trans and anti-PSPC1-A546_Pos016_S001	00-cbsqJnVLGkyR3ReVTvy76
14.9424		Nucleus	1	0.000	1.000	927	100000904	100000049	Not-Trans anti-PSPC1-A546 8C-S-PSPC1 V2.00	0	28. Not-Trans and anti-PSPC1-A546_Pos016_S001	00-cbsqJnVLGkyR3ReVTvy76
18.9933		Nucleus	1	0.000	1.000	928	100000905	100000050	Not-Trans anti-PSPC1-A546 8C-S-PSPC1 V2.00	0	28. Not-Trans and anti-PSPC1-A546_Pos016_S001	00-cbsqJnVLGkyR3ReVTvy76
5.38544		Nucleus	1	0.000	1.000	929	100000906	100000051	Not-Trans anti-PSPC1-A546 8C-S-PSPC1 V2.00	0	28. Not-Trans and anti-PSPC1-A546_Pos016_S001	00-cbsqJnVLGkyR3ReVTvy76
6.36663		Nucleus	1	0.000	1.000	930	100000907	100000052	Not-Trans anti-PSPC1-A546 8C-S-PSPC1 V2.00	0	28. Not-Trans and anti-PSPC1-A546_Pos016_S001	00-cbsqJnVLGkyR3ReVTvy76
7.12734		Nucleus	1	0.000	1.000	931	100000908	100000053	Not-Trans anti-PSPC1-A546 8C-S-PSPC1 V2.00	0	28. Not-Trans and anti-PSPC1-A546_Pos016_S001	00-cbsqJnVLGkyR3ReVTvy76
1.60138		Nucleus	1	0.000	1.000	932	100000909	100000054	Not-Trans anti-PSPC1-A546 8C-S-PSPC1 V2.00	0	28. Not-Trans and anti-PSPC1-A546_Pos016_S001	00-cbsqJnVLGkyR3ReVTvy76
1.35015		Nucleus	1	0.000	1.000	933	100000910	100000055	Not-Trans anti-PSPC1-A546 8C-S-PSPC1 V2.00	0	28. Not-Trans and anti-PSPC1-A546_Pos016_S001	00-cbsqJnVLGkyR3ReVTvy76
7.83542		Nucleus	1	0.000	1.000	934	100000911	100000056	Not-Trans anti-PSPC1-A546 8C-S-PSPC1 V2.00	0	28. Not-Trans and anti-PSPC1-A546_Pos016_S001	00-cbsqJnVLGkyR3ReVTvy76
10.7966		Nucleus	1	0.000	1.000	935	100000912	100000057	Not-Trans anti-PSPC1-A546 8C-S-PSPC1 V2.00	0	28. Not-Trans and anti-PSPC1-A546_Pos016_S001	00-cbsqJnVLGkyR3ReVTvy76
1.42981		Nucleus	1	0.000	1.000	936	100000913	100000058	Not-Trans anti-PSPC1-A546 8C-S-PSPC1 V2.00	0	28. Not-Trans and anti-PSPC1-A546_Pos016_S001	00-cbsqJnVLGkyR3ReVTvy76
1.47691		Nucleus	1	0.000	1.000	937	100000914	100000059	Not-Trans anti-PSPC1-A546 8C-S-PSPC1 V2.00	0	28. Not-Trans and anti-PSPC1-A546_Pos016_S001	00-cbsqJnVLGkyR3ReVTvy76
1.49964		Nucleus	1	0.000	1.000	938	100000915	100000060	Not-Trans anti-PSPC1-A546 8C-S-PSPC1 V2.00	0	28. Not-Trans and anti-PSPC1-A546_Pos016_S001	00-cbsqJnVLGkyR3ReVTvy76
13.1003		Nucleus	1	0.000	1.000	939	100000916	100000000	Not-Trans anti-PSPC1-A546 8C-S-PSPC1 V2.00	0	28. Not-Trans and anti-PSPC1-A546_Pos017_S001	00-zwrMqqXf6f7T9LJXHDAh95
5.25421		Nucleus	1	0.000	1.000	940	100000917	100000001	Not-Trans anti-PSPC1-A546 8C-S-PSPC1 V2.00	0	28. Not-Trans and anti-PSPC1-A546_Pos017_S001	00-zwrMqqXf6f7T9LJXHDAh95
8.92173		Nucleus	1	0.000	1.000	941	100000918	100000002	Not-Trans anti-PSPC1-A546 8C-S-PSPC1 V2.00	0	28. Not-Trans and anti-PSPC1-A546_Pos017_S001	00-zwrMqqXf6f7T9LJXHDAh95
9.60215		Nucleus	1	0.000	1.000	942	100000919	100000003	Not-Trans anti-PSPC1-A546 8C-S-PSPC1 V2.00	0	28. Not-Trans and anti-PSPC1-A546_Pos017_S001	00-zwrMqqXf6f7T9LJXHDAh95
10.4382		Nucleus	1	0.000	1.000	943	100000920	100000004	Not-Trans anti-PSPC1-A546 8C-S-PSPC1 V2.00	0	28. Not-Trans and anti-PSPC1-A546_Pos017_S001	00-zwrMqqXf6f7T9LJXHDAh95
11.7263		Nucleus	1	0.000	1.000	944	100000921	100000005	Not-Trans anti-PSPC1-A546 8C-S-PSPC1 V2.00	0	28. Not-Trans and anti-PSPC1-A546_Pos017_S001	00-zwrMqqXf6f7T9LJXHDAh95
10.2143		Nucleus	1	0.000	1.000	945	100000922	100000006	Not-Trans anti-PSPC1-A546 8C-S-PSPC1 V2.00	0	28. Not-Trans and anti-PSPC1-A546_Pos017_S001	00-zwrMqqXf6f7T9LJXHDAh95
9.31187		Nucleus	1	0.000	1.000	946	100000923	100000007	Not-Trans anti-PSPC1-A546 8C-S-PSPC1 V2.00	0	28. Not-Trans and anti-PSPC1-A546_Pos017_S001	00-zwrMqqXf6f7T9LJXHDAh95
8.81684		Nucleus	1	0.000	1.000	947	100000924	100000008	Not-Trans anti-PSPC1-A546 8C-S-PSPC1 V2.00	0	28. Not-Trans and anti-PSPC1-A546_Pos017_S001	00-zwrMqqXf6f7T9LJXHDAh95
13.7298		Nucleus	1	0.000	1.000	948	100000925	100000009	Not-Trans anti-PSPC1-A546 8C-S-PSPC1 V2.00	0	28. Not-Trans and anti-PSPC1-A546_Pos017_S001	00-zwrMqqXf6f7T9LJXHDAh95
13.5312		Nucleus	1	0.000	1.000	949	100000926	100000010	Not-Trans anti-PSPC1-A546 8C-S-PSPC1 V2.00	0	28. Not-Trans and anti-PSPC1-A546_Pos017_S001	00-zwrMqqXf6f7T9LJXHDAh95
6.89366		Nucleus	1	0.000	1.000	950	100000927	100000011	Not-Trans anti-PSPC1-A546 8C-S-PSPC1 V2.00	0	28. Not-Trans and anti-PSPC1-A546_Pos017_S001	00-zwrMqqXf6f7T9LJXHDAh95
14.861		Nucleus	1	0.000	1.000	951	100000928	100000012	Not-Trans anti-PSPC1-A546 8C-S-PSPC1 V2.00	0	28. Not-Trans and anti-PSPC1-A546_Pos017_S001	00-zwrMqqXf6f7T9LJXHDAh95
12.1618		Nucleus	1	0.000	1.000	952	100000929	100000013	Not-Trans anti-PSPC1-A546 8C-S-PSPC1 V2.00	0	28. Not-Trans and anti-PSPC1-A546_Pos017_S001	00-zwrMqqXf6f7T9LJXHDAh95
10.1924		Nucleus	1	0.000	1.000	953	100000930	100000014	Not-Trans anti-PSPC1-A546 8C-S-PSPC1 V2.00	0	28. Not-Trans and anti-PSPC1-A546_Pos017_S001	00-zwrMqqXf6f7T9LJXHDAh95
11.583		Nucleus	1	0.000	1.000	954	100000931	100000015	Not-Trans anti-PSPC1-A546 8C-S-PSPC1 V2.00	0	28. Not-Trans and anti-PSPC1-A546_Pos017_S001	00-zwrMqqXf6f7T9LJXHDAh95
2.98649		Nucleus	1	0.000	1.000	958	100000932	100000016	Not-Trans anti-PSPC1-A546 8C-S-PSPC1 V2.00	0	28. Not-Trans and anti-PSPC1-A546_Pos017_S001	00-zwrMqqXf6f7T9LJXHDAh95
2.94649		Nucleus	1	0.000	1.000	959	100000933	100000017	Not-Trans anti-PSPC1-A546 8C-S-PSPC1 V2.00	0	28. Not-Trans and anti-PSPC1-A546_Pos017_S001	00-zwrMqqXf6f7T9LJXHDAh95
13.3306		Nucleus	1	0.000	1.000	960	100000934	100000018	Not-Trans anti-PSPC1-A546 8C-S-PSPC1 V2.00	0	28. Not-Trans and anti-PSPC1-A546_Pos017_S001	00-zwrMqqXf6f7T9LJXHDAh95
11.4467		Nucleus	1	0.000	1.000	961	100000935	100000019	Not-Trans anti-PSPC1-A546 8C-S-PSPC1 V2.00	0	28. Not-Trans and anti-PSPC1-A546_Pos017_S001	00-zwrMqqXf6f7T9LJXHDAh95
8.86909		Nucleus	1	0.000	1.000	962	100000936	100000020	Not-Trans anti-PSPC1-A546 8C-S-PSPC1 V2.00	0	28. Not-Trans and anti-PSPC1-A546_Pos017_S001	00-zwrMqqXf6f7T9LJXHDAh95
10.0366		Nucleus	1	0.000	1.000	963	100000937	100000021	Not-Trans anti-PSPC1-A546 8C-S-PSPC1 V2.00	0	28. Not-Trans and anti-PSPC1-A546_Pos017_S001	00-zwrMqqXf6f7T9LJXHDAh95
10.6698		Nucleus	1	0.000	1.000	964	100000938	100000022	Not-Trans anti-PSPC1-A546 8C-S-PSPC1 V2.00	0	28. Not-Trans and anti-PSPC1-A546_Pos017_S001	00-zwrMqqXf6f7T9LJXHDAh95
9.41736		Nucleus	1	0.000	1.000	965	100000939	100000023	Not-Trans anti-PSPC1-A546 8C-S-PSPC1 V2.00	0	28. Not-Trans and anti-PSPC1-A546_Pos017_S001	00-zwrMqqXf6f7T9LJXHDAh95
1.6199		Nucleus	1	0.000	1.000	966	100000940	100000024	Not-Trans anti-PSPC1-A546 8C-S-PSPC1 V2.00	0	28. Not-Trans and anti-PSPC1-A546_Pos017_S001	00-zwrMqqXf6f7T9LJXHDAh95
10.7577		Nucleus	1	0.000	1.000	967	100000941	100000025	Not-Trans anti-PSPC1-A546 8C-S-PSPC1 V2.00	0	28. Not-Trans and anti-PSPC1-A546_Pos017_S001	00-zwrMqqXf6f7T9LJXHDAh95
5.70171		Nucleus	1	0.000	1.000	968	100000942	100000026	Not-Trans anti-PSPC1-A546 8C-S-PSPC1 V2.00	0	28. Not-Trans and anti-PSPC1-A546_Pos017_S001	00-zwrMqqXf6f7T9LJXHDAh95
9.78191		Nucleus	1	0.000	1.000	969	100000943	100000027	Not-Trans anti-PSPC1-A546 8C-S-PSPC1 V2.00	0	28. Not-Trans and anti-PSPC1-A546_Pos017_S001	00-zwrMqqXf6f7T9LJXHDAh95
9.04074		Nucleus	1	0.000	1.000	970	100000944	100000028	Not-Trans anti-PSPC1-A546 8C-S-PSPC1 V2.00	0	28. Not-Trans and anti-PSPC1-A546_Pos017_S001	00-zwrMqqXf6f7T9LJXHDAh95
12.3454		Nucleus	1	0.000	1.000	971	100000945	100000029	Not-Trans anti-PSPC1-A546 8C-S-PSPC1 V2.00	0	28. Not-Trans and anti-PSPC1-A546_Pos017_S001	00-zwrMqqXf6f7T9LJXHDAh95
12.347		Nucleus	1	0.000	1.000	972	100000946	100000030	Not-Trans anti-PSPC1-A546 8C-S-PSPC1 V2.00	0	28. Not-Trans and anti-PSPC1-A546_Pos017_S001	00-zwrMqqXf6f7T9LJXHDAh95
11.2434		Nucleus	1	0.000	1.000	973	100000947	100000031	Not-Trans anti-PSPC1-A546 8C-S-PSPC1 V2.00	0	28. Not-Trans and anti-PSPC1-A546_Pos017_S001	00-zwrMqqXf6f7T9LJXHDAh95
10.5928		Nucleus	1	0.000	1.000	974	100000948	100000032	Not-Trans anti-PSPC1-A546 8C-S-PSPC1 V2.00	0	28. Not-Trans and anti-PSPC1-A546_Pos017_S001	00-zwrMqqXf6f7T9LJXHDAh95
11.8884		Nucleus	1	0.000	1.000	975	100000949	100000033	Not-Trans anti-PSPC1-A546 8C-S-PSPC1 V2.00	0	28. Not-Trans and anti-PSPC1-A546_Pos017_S001	00-zwrMqqXf6f7T9LJXHDAh95
8.31907		Nucleus	1	0.000	1.000	976	100000950	100000034	Not-Trans anti-PSPC1-A546 8C-S-PSPC1 V2.00	0	28. Not-Trans and anti-PSPC1-A546_Pos017_S001	00-zwrMqqXf6f7T9LJXHDAh95
7.06171		Nucleus	1	0.000	1.000	977	100000951	100000035	Not-Trans anti-PSPC1-A546 8C-S-PSPC1 V2.00	0	28. Not-Trans and anti-PSPC1-A546_Pos017_S001	00-zwrMqqXf6f7T9LJXHDAh95
9.71895		Nucleus	1	0.000	1.000	978	100000952	100000036	Not-Trans anti-PSPC1-A546 8C-S-PSPC1 V2.00	0	28. Not-Trans and anti-PSPC1-A546_Pos017_S001	00-zwrMqqXf6f7T9LJXHDAh95
7.0955		Nucleus	1	0.000	1.000	979	100000953	100000037	Not-Trans anti-PSPC1-A546 8C-S-PSPC1 V2.00	0	28. Not-Trans and anti-PSPC1-A546_Pos017_S001	00-zwrMqqXf6f7T9LJXHDAh95
9.12594		Nucleus	1	0.000	1.000	980	100000954	100000038	Not-Trans anti-PSPC1-A546 8C-S-PSPC1 V2.00	0	28. Not-Trans and anti-PSPC1-A546_Pos017_S001	00-zwrMqqXf6f7T9LJXHDAh95
5.81824		Nucleus	1	0.000	1.000	981	100000955	100000039	Not-Trans anti-PSPC1-A546 8C-S-PSPC1 V2.00	0	28. Not-Trans and anti-PSPC1-A546_Pos017_S001	00-zwrMqqXf6f7T9LJXHDAh95
11.0308		Nucleus	1	0.000	1.000	982	100000956	100000040	Not-Trans anti-PSPC1-A546 8C-S-PSPC1 V2.00	0	28. Not-Trans and anti-PSPC1-A546_Pos017_S001	00-zwrMqqXf6f7T9LJXHDAh95
6.26063		Nucleus	1	0.000	1.000	983	100000957	100000041	Not-Trans anti-PSPC1-A546 8C-S-PSPC1 V2.00	0	28. Not-Trans and anti-PSPC1-A546_Pos017_S001	00-zwrMqqXf6f7T9LJXHDAh95
2.7609		Nucleus	1	0.000	1.000	984	100000958	100000042	Not-Trans anti-PSPC1-A546 8C-S-PSPC1 V2.00	0	28. Not-Trans and anti-PSPC1-A546_Pos017_S001	00-zwrMqqXf6f7T9LJXHDAh95
4.87791		Nucleus	1	0.000	1.000	985	100000959	100000043	Not-Trans anti-PSPC1-A546 8C-S-PSPC1 V2.00	0	28. Not-Trans and anti-PSPC1-A546_Pos017_S001	00-zwrMqqXf6f7T9LJXHDAh95
6.18847		Nucleus	1	0.000	1.000	986	100000960	100000044	Not-Trans anti-PSPC1-A546 8C-S-PSPC1 V2.00	0	28. Not-Trans and anti-PSPC1-A546_Pos017_S001	00-zwrMqqXf6f7T9LJXHDAh95
8.0949		Nucleus	1	0.000	1.000	987	100000961	100000045	Not-Trans anti-PSPC1-A546 8C-S-PSPC1 V2.00	0	28. Not-Trans and anti-PSPC1-A546_Pos017_S001	00-zwrMqqXf6f7T9LJXHDAh95
13.1575		Nucleus	1	0.000	1.000	988	100000962	100000046	Not-Trans anti-PSPC1-A546 8C-S-PSPC1 V2.00	0	28. Not-Trans and anti-PSPC1-A546_Pos017_S001	00-zwrMqqXf6f7T9LJXHDAh95
10.212		Nucleus	1	0.000	1.000	989	100000963	100000047	Not-Trans anti-PSPC1-A546 8C-S-PSPC1 V2.00	0	28. Not-Trans and anti-PSPC1-A546_Pos017_S001	00-zwrMqqXf6f7T9LJXHDAh95
13.5973		Nucleus	1	0.000	1.000	990	100000964	100000048	Not-Trans anti-PSPC1-A546 8C-S-PSPC1 V2.00	0	28. Not-Trans and anti-PSPC1-A546_Pos017_S001	00-zwrMqqXf6f7T9LJXHDAh95
3.19815		Nucleus	1	0.000	1.000	991	100000965	100000049	Not-Trans anti-PSPC1-A546 8C-S-PSPC1 V2.00	0	28. Not-Trans and anti-PSPC1-A546_Pos017_S001	00-zwrMqqXf6f7T9LJXHDAh95
6.64094		Nucleus	1	0.000	1.000	992	100000966	100000050	Not-Trans anti-PSPC1-A546 8C-S-PSPC1 V2.00	0	28. Not-Trans and anti-PSPC1-A546_Pos017_S001	00-zwrMqqXf6f7T9LJXHDAh95
6.38167		Nucleus	1	0.000	1.000	993	100000967	100000051	Not-Trans anti-PSPC1-A546 8C-S-PSPC1 V2.00	0	28. Not-Trans and anti-PSPC1-A546_Pos017_S001	00-zwrMqqXf6f7T9LJXHDAh95
7.63948		Nucleus	1	0.000	1.000	994	100000968	100000052	Not-Trans anti-PSPC1-A546 8C-S-PSPC1 V2.00	0	28. Not-Trans and anti-PSPC1-A546_Pos017_S001	00-zwrMqqXf6f7T9LJXHDAh95
6.11903		Nucleus	1	0.000	1.000	995	100000969	100000053	Not-Trans anti-PSPC1-A546 8C-S-PSPC1 V2.00	0	28. Not-Trans and anti-PSPC1-A546_Pos017_S001	00-zwrMqqXf6f7T9LJXHDAh95
7.26634		Nucleus	1	0.000	1.000	996	100000970	100000054	Not-Trans anti-PSPC1-A546 8C-S-PSPC1 V2.00	0	28. Not-Trans and anti-PSPC1-A546_Pos017_S001	00-zwrMqqXf6f7T9LJXHDAh95
6.52744		Nucleus	1	0.000	1.000	997	100000971	100000055	Not-Trans anti-PSPC1-A546 8C-S-PSPC1 V2.00	0	28. Not-Trans and anti-PSPC1-A546_Pos017_S001	00-zwrMqqXf6f7T9LJXHDAh95
4.80007		Nucleus	1	0.000	1.000	998	100000972	100000056	Not-Trans anti-PSPC1-A546 8C-S-PSPC1 V2.00	0	28. Not-Trans and anti-PSPC1-A546_Pos017_S001	00-zwrMqqXf6f7T9LJXHDAh95
1.5412		Nucleus	1	0.000	1.000	999	100000973	100000057	Not-Trans anti-PSPC1-A546 8C-S-PSPC1 V2.00	0	28. Not-Trans and anti-PSPC1-A546_Pos017_S001	00-zwrMqqXf6f7T9LJXHDAh95
6.93128		Nucleus	1	0.000	1.000	1000	100000974	100000058	Not-Trans anti-PSPC1-A546 8C-S-PSPC1 V2.00	0	28. Not-Trans and anti-PSPC1-A546_Pos017_S001	00-zwrMqqXf6f7T9LJXHDAh95
4.91449		Nucleus	1	0.000	1.000	1001	100000975	100000059	Not-Trans anti-PSPC1-A546 8C-S-PSPC1 V2.00	0	28. Not-Trans and anti-PSPC1-A546_Pos017_S001	00-zwrMqqXf6f7T9LJXHDAh95
6.30602		Nucleus	1	0.000	1.000	1002	100000976	100000060	Not-Trans anti-PSPC1-A546 8C-S-PSPC1 V2.00	0	28. Not-Trans and anti-PSPC1-A546_Pos017_S001	00-zwrMqqXf6f7T9LJXHDAh95
9.23553		Nucleus	1	0.000	1.000	1003	100000977	100000061	Not-Trans anti-PSPC1-A546 8C-S-PSPC1 V2.00	0	28. Not-Trans and anti-PSPC1-A546_Pos017_S001	00-zwrMqqXf6f7T9LJXHDAh95
10.8433		Nucleus	1	0.000	1.000	1004	100000978	100000062	Not-Trans anti-PSPC1-A546 8C-S-PSPC1 V2.00	0	28. Not-Trans and anti-PSPC1-A546_Pos017_S001	00-zwrMqqXf6f7T9LJXHDAh95
5.85843		Nucleus	1	0.000	1.000	1005	100000979	100000000	Not-Trans anti-PSPC1-A546 8C-S-PSPC1 V2.00	0	28. Not-Trans and anti-PSPC1-A546_Pos018_S001	00-XZkxM8x5jVNu8UfvpYPBrm
7.92665		Nucleus	1	0.000	1.000	1006	100000980	100000001	Not-Trans anti-PSPC1-A546 8C-S-PSPC1 V2.00	0	28. Not-Trans and anti-PSPC1-A546_Pos018_S001	00-XZkxM8x5jVNu8UfvpYPBrm
6.06673		Nucleus	1	0.000	1.000	1007	100000981	100000002	Not-Trans anti-PSPC1-A546 8C-S-PSPC1 V2.00	0	28. Not-Trans and anti-PSPC1-A546_Pos018_S001	00-XZkxM8x5jVNu8UfvpYPBrm
8.22796		Nucleus	1	0.000	1.000	1008	100000982	100000003	Not-Trans anti-PSPC1-A546 8C-S-PSPC1 V2.00	0	28. Not-Trans and anti-PSPC1-A546_Pos018_S001	00-XZkxM8x5jVNu8UfvpYPBrm
8.32904		Nucleus	1	0.000	1.000	1009	100000983	100000004	Not-Trans anti-PSPC1-A546 8C-S-PSPC1 V2.00	0	28. Not-Trans and anti-PSPC1-A546_Pos018_S001	00-XZkxM8x5jVNu8UfvpYPBrm
12.8661		Nucleus	1	0.000	1.000	1010	100000984	100000005	Not-Trans anti-PSPC1-A546 8C-S-PSPC1 V2.00	0	28. Not-Trans and anti-PSPC1-A546_Pos018_S001	00-XZkxM8x5jVNu8UfvpYPBrm
12.1051		Nucleus	1	0.000	1.000	1011	100000985	100000006	Not-Trans anti-PSPC1-A546 8C-S-PSPC1 V2.00	0	28. Not-Trans and anti-PSPC1-A546_Pos018_S001	00-XZkxM8x5jVNu8UfvpYPBrm
9.58582		Nucleus	1	0.000	1.000	1012	100000986	100000007	Not-Trans anti-PSPC1-A546 8C-S-PSPC1 V2.00	0	28. Not-Trans and anti-PSPC1-A546_Pos018_S001	00-XZkxM8x5jVNu8UfvpYPBrm
3.92565		Nucleus	1	0.000	1.000	1013	100000987	100000008	Not-Trans anti-PSPC1-A546 8C-S-PSPC1 V2.00	0	28. Not-Trans and anti-PSPC1-A546_Pos018_S001	00-XZkxM8x5jVNu8UfvpYPBrm
7.53831		Nucleus	1	0.000	1.000	1014	100000988	100000009	Not-Trans anti-PSPC1-A546 8C-S-PSPC1 V2.00	0	28. Not-Trans and anti-PSPC1-A546_Pos018_S001	00-XZkxM8x5jVNu8UfvpYPBrm
3.0426		Nucleus	1	0.000	1.000	1015	100000989	100000010	Not-Trans anti-PSPC1-A546 8C-S-PSPC1 V2.00	0	28. Not-Trans and anti-PSPC1-A546_Pos018_S001	00-XZkxM8x5jVNu8UfvpYPBrm
3.37401		Nucleus	1	0.000	1.000	1016	100000990	100000011	Not-Trans anti-PSPC1-A546 8C-S-PSPC1 V2.00	0	28. Not-Trans and anti-PSPC1-A546_Pos018_S001	00-XZkxM8x5jVNu8UfvpYPBrm
6.88202		Nucleus	1	0.000	1.000	1017	100000991	100000012	Not-Trans anti-PSPC1-A546 8C-S-PSPC1 V2.00	0	28. Not-Trans and anti-PSPC1-A546_Pos018_S001	00-XZkxM8x5jVNu8UfvpYPBrm
6.88471		Nucleus	1	0.000	1.000	1018	100000992	100000013	Not-Trans anti-PSPC1-A546 8C-S-PSPC1 V2.00	0	28. Not-Trans and anti-PSPC1-A546_Pos018_S001	00-XZkxM8x5jVNu8UfvpYPBrm
5.91904		Nucleus	1	0.000	1.000	1019	100000993	100000014	Not-Trans anti-PSPC1-A546 8C-S-PSPC1 V2.00	0	28. Not-Trans and anti-PSPC1-A546_Pos018_S001	00-XZkxM8x5jVNu8UfvpYPBrm
8.73969		Nucleus	1	0.000	1.000	1020	100000994	100000015	Not-Trans anti-PSPC1-A546 8C-S-PSPC1 V2.00	0	28. Not-Trans and anti-PSPC1-A546_Pos018_S001	00-XZkxM8x5jVNu8UfvpYPBrm
8.64833		Nucleus	1	0.000	1.000	1021	100000995	100000016	Not-Trans anti-PSPC1-A546 8C-S-PSPC1 V2.00	0	28. Not-Trans and anti-PSPC1-A546_Pos018_S001	00-XZkxM8x5jVNu8UfvpYPBrm
12.0416		Nucleus	1	0.000	1.000	1022	100000996	100000017	Not-Trans anti-PSPC1-A546 8C-S-PSPC1 V2.00	0	28. Not-Trans and anti-PSPC1-A546_Pos018_S001	00-XZkxM8x5jVNu8UfvpYPBrm
17.0951		Nucleus	1	0.000	1.000	1023	100000997	100000018	Not-Trans anti-PSPC1-A546 8C-S-PSPC1 V2.00	0	28. Not-Trans and anti-PSPC1-A546_Pos018_S001	00-XZkxM8x5jVNu8UfvpYPBrm
13.9818		Nucleus	1	0.000	1.000	1024	100000998	100000019	Not-Trans anti-PSPC1-A546 8C-S-PSPC1 V2.00	0	28. Not-Trans and anti-PSPC1-A546_Pos018_S001	00-XZkxM8x5jVNu8UfvpYPBrm
14.1514		Nucleus	1	0.000	1.000	1025	100000999	100000020	Not-Trans anti-PSPC1-A546 8C-S-PSPC1 V2.00	0	28. Not-Trans and anti-PSPC1-A546_Pos018_S001	00-XZkxM8x5jVNu8UfvpYPBrm
6.50848		Nucleus	1	0.000	1.000	1026	100001000	100000021	Not-Trans anti-PSPC1-A546 8C-S-PSPC1 V2.00	0	28. Not-Trans and anti-PSPC1-A546_Pos018_S001	00-XZkxM8x5jVNu8UfvpYPBrm
13.5406		Nucleus	1	0.000	1.000	1027	100001001	100000022	Not-Trans anti-PSPC1-A546 8C-S-PSPC1 V2.00	0	28. Not-Trans and anti-PSPC1-A546_Pos018_S001	00-XZkxM8x5jVNu8UfvpYPBrm
2.14365		Nucleus	1	0.000	1.000	1028	100001002	100000023	Not-Trans anti-PSPC1-A546 8C-S-PSPC1 V2.00	0	28. Not-Trans and anti-PSPC1-A546_Pos018_S001	00-XZkxM8x5jVNu8UfvpYPBrm
3.86447		Nucleus	1	0.000	1.000	1029	100001003	100000024	Not-Trans anti-PSPC1-A546 8C-S-PSPC1 V2.00	0	28. Not-Trans and anti-PSPC1-A546_Pos018_S001	00-XZkxM8x5jVNu8UfvpYPBrm
2.84269		Nucleus	1	0.000	1.000	1030	100001004	100000025	Not-Trans anti-PSPC1-A546 8C-S-PSPC1 V2.00	0	28. Not-Trans and anti-PSPC1-A546_Pos018_S001	00-XZkxM8x5jVNu8UfvpYPBrm
12.0035		Nucleus	1	0.000	1.000	1031	100001005	100000026	Not-Trans anti-PSPC1-A546 8C-S-PSPC1 V2.00	0	28. Not-Trans and anti-PSPC1-A546_Pos018_S001	00-XZkxM8x5jVNu8UfvpYPBrm
11.3796		Nucleus	1	0.000	1.000	1032	100001006	100000027	Not-Trans anti-PSPC1-A546 8C-S-PSPC1 V2.00	0	28. Not-Trans and anti-PSPC1-A546_Pos018_S001	00-XZkxM8x5jVNu8UfvpYPBrm
7.23024		Nucleus	1	0.000	1.000	1033	100001007	100000028	Not-Trans anti-PSPC1-A546 8C-S-PSPC1 V2.00	0	28. Not-Trans and anti-PSPC1-A546_Pos018_S001	00-XZkxM8x5jVNu8UfvpYPBrm
9.78236		Nucleus	1	0.000	1.000	1034	100001008	100000029	Not-Trans anti-PSPC1-A546 8C-S-PSPC1 V2.00	0	28. Not-Trans and anti-PSPC1-A546_Pos018_S001	00-XZkxM8x5jVNu8UfvpYPBrm
9.14748		Nucleus	1	0.000	1.000	1035	100001009	100000030	Not-Trans anti-PSPC1-A546 8C-S-PSPC1 V2.00	0	28. Not-Trans and anti-PSPC1-A546_Pos018_S001	00-XZkxM8x5jVNu8UfvpYPBrm
1.90652		Nucleus	1	0.000	1.000	1036	100001010	100000031	Not-Trans anti-PSPC1-A546 8C-S-PSPC1 V2.00	0	28. Not-Trans and anti-PSPC1-A546_Pos018_S001	00-XZkxM8x5jVNu8UfvpYPBrm
9.90019		Nucleus	1	0.000	1.000	1037	100001011	100000032	Not-Trans anti-PSPC1-A546 8C-S-PSPC1 V2.00	0	28. Not-Trans and anti-PSPC1-A546_Pos018_S001	00-XZkxM8x5jVNu8UfvpYPBrm
9.20308		Nucleus	1	0.000	1.000	1038	100001012	100000033	Not-Trans anti-PSPC1-A546 8C-S-PSPC1 V2.00	0	28. Not-Trans and anti-PSPC1-A546_Pos018_S001	00-XZkxM8x5jVNu8UfvpYPBrm
2.12015		Nucleus	1	0.000	1.000	1039	100001013	100000034	Not-Trans anti-PSPC1-A546 8C-S-PSPC1 V2.00	0	28. Not-Trans and anti-PSPC1-A546_Pos018_S001	00-XZkxM8x5jVNu8UfvpYPBrm
12.3412		Nucleus	1	0.000	1.000	1040	100001014	100000035	Not-Trans anti-PSPC1-A546 8C-S-PSPC1 V2.00	0	28. Not-Trans and anti-PSPC1-A546_Pos018_S001	00-XZkxM8x5jVNu8UfvpYPBrm
14.2329		Nucleus	1	0.000	1.000	1041	100001015	100000036	Not-Trans anti-PSPC1-A546 8C-S-PSPC1 V2.00	0	28. Not-Trans and anti-PSPC1-A546_Pos018_S001	00-XZkxM8x5jVNu8UfvpYPBrm
11.1669		Nucleus	1	0.000	1.000	1042	100001016	100000000	Not-Trans anti-PSPC1-A546 8C-S-PSPC1 V2.00	0	28. Not-Trans and anti-PSPC1-A546_Pos019_S001	00-69g8pFk4g4h9rrroGFoKpE
12.2787		Nucleus	1	0.000	1.000	1043	100001017	100000001	Not-Trans anti-PSPC1-A546 8C-S-PSPC1 V2.00	0	28. Not-Trans and anti-PSPC1-A546_Pos019_S001	00-69g8pFk4g4h9rrroGFoKpE
11.0715		Nucleus	1	0.000	1.000	1044	100001018	100000002	Not-Trans anti-PSPC1-A546 8C-S-PSPC1 V2.00	0	28. Not-Trans and anti-PSPC1-A546_Pos019_S001	00-69g8pFk4g4h9rrroGFoKpE
11.5606		Nucleus	1	0.000	1.000	1045	100001019	100000003	Not-Trans anti-PSPC1-A546 8C-S-PSPC1 V2.00	0	28. Not-Trans and anti-PSPC1-A546_Pos019_S001	00-69g8pFk4g4h9rrroGFoKpE
13.6646		Nucleus	1	0.000	1.000	1046	100001020	100000004	Not-Trans anti-PSPC1-A546 8C-S-PSPC1 V2.00	0	28. Not-Trans and anti-PSPC1-A546_Pos019_S001	00-69g8pFk4g4h9rrroGFoKpE
9.05799		Nucleus	1	0.000	1.000	1047	100001021	100000005	Not-Trans anti-PSPC1-A546 8C-S-PSPC1 V2.00	0	28. Not-Trans and anti-PSPC1-A546_Pos019_S001	00-69g8pFk4g4h9rrroGFoKpE
13.8425		Nucleus	1	0.000	1.000	1048	100001022	100000006	Not-Trans anti-PSPC1-A546 8C-S-PSPC1 V2.00	0	28. Not-Trans and anti-PSPC1-A546_Pos019_S001	00-69g8pFk4g4h9rrroGFoKpE
8.26304		Nucleus	1	0.000	1.000	1049	100001023	100000007	Not-Trans anti-PSPC1-A546 8C-S-PSPC1 V2.00	0	28. Not-Trans and anti-PSPC1-A546_Pos019_S001	00-69g8pFk4g4h9rrroGFoKpE
9.03515		Nucleus	1	0.000	1.000	1050	100001024	100000008	Not-Trans anti-PSPC1-A546 8C-S-PSPC1 V2.00	0	28. Not-Trans and anti-PSPC1-A546_Pos019_S001	00-69g8pFk4g4h9rrroGFoKpE
12.0751		Nucleus	1	0.000	1.000	1051	100001025	100000009	Not-Trans anti-PSPC1-A546 8C-S-PSPC1 V2.00	0	28. Not-Trans and anti-PSPC1-A546_Pos019_S001	00-69g8pFk4g4h9rrroGFoKpE
9.50684		Nucleus	1	0.000	1.000	1052	100001026	100000010	Not-Trans anti-PSPC1-A546 8C-S-PSPC1 V2.00	0	28. Not-Trans and anti-PSPC1-A546_Pos019_S001	00-69g8pFk4g4h9rrroGFoKpE
6.66676		Nucleus	1	0.000	1.000	1053	100001027	100000011	Not-Trans anti-PSPC1-A546 8C-S-PSPC1 V2.00	0	28. Not-Trans and anti-PSPC1-A546_Pos019_S001	00-69g8pFk4g4h9rrroGFoKpE
6.33626		Nucleus	1	0.000	1.000	1054	100001028	100000012	Not-Trans anti-PSPC1-A546 8C-S-PSPC1 V2.00	0	28. Not-Trans and anti-PSPC1-A546_Pos019_S001	00-69g8pFk4g4h9rrroGFoKpE
6.94996		Nucleus	1	0.000	1.000	1055	100001029	100000013	Not-Trans anti-PSPC1-A546 8C-S-PSPC1 V2.00	0	28. Not-Trans and anti-PSPC1-A546_Pos019_S001	00-69g8pFk4g4h9rrroGFoKpE
12.8199		Nucleus	1	0.000	1.000	1056	100001030	100000014	Not-Trans anti-PSPC1-A546 8C-S-PSPC1 V2.00	0	28. Not-Trans and anti-PSPC1-A546_Pos019_S001	00-69g8pFk4g4h9rrroGFoKpE
5.91124		Nucleus	1	0.000	1.000	1058	100001031	100000015	Not-Trans anti-PSPC1-A546 8C-S-PSPC1 V2.00	0	28. Not-Trans and anti-PSPC1-A546_Pos019_S001	00-69g8pFk4g4h9rrroGFoKpE
6.93892		Nucleus	1	0.000	1.000	1059	100001032	100000016	Not-Trans anti-PSPC1-A546 8C-S-PSPC1 V2.00	0	28. Not-Trans and anti-PSPC1-A546_Pos019_S001	00-69g8pFk4g4h9rrroGFoKpE
4.75528		Nucleus	1	0.000	1.000	1060	100001033	100000017	Not-Trans anti-PSPC1-A546 8C-S-PSPC1 V2.00	0	28. Not-Trans and anti-PSPC1-A546_Pos019_S001	00-69g8pFk4g4h9rrroGFoKpE
8.98966		Nucleus	1	0.000	1.000	1061	100001034	100000018	Not-Trans anti-PSPC1-A546 8C-S-PSPC1 V2.00	0	28. Not-Trans and anti-PSPC1-A546_Pos019_S001	00-69g8pFk4g4h9rrroGFoKpE
6.08824		Nucleus	1	0.000	1.000	1062	100001035	100000019	Not-Trans anti-PSPC1-A546 8C-S-PSPC1 V2.00	0	28. Not-Trans and anti-PSPC1-A546_Pos019_S001	00-69g8pFk4g4h9rrroGFoKpE
6.09621		Nucleus	1	0.000	1.000	1063	100001036	100000020	Not-Trans anti-PSPC1-A546 8C-S-PSPC1 V2.00	0	28. Not-Trans and anti-PSPC1-A546_Pos019_S001	00-69g8pFk4g4h9rrroGFoKpE
7.52558		Nucleus	1	0.000	1.000	1064	100001037	100000021	Not-Trans anti-PSPC1-A546 8C-S-PSPC1 V2.00	0	28. Not-Trans and anti-PSPC1-A546_Pos019_S001	00-69g8pFk4g4h9rrroGFoKpE
4.86187		Nucleus	1	0.000	1.000	1065	100001038	100000022	Not-Trans anti-PSPC1-A546 8C-S-PSPC1 V2.00	0	28. Not-Trans and anti-PSPC1-A546_Pos019_S001	00-69g8pFk4g4h9rrroGFoKpE
7.05464		Nucleus	1	0.000	1.000	1066	100001039	100000023	Not-Trans anti-PSPC1-A546 8C-S-PSPC1 V2.00	0	28. Not-Trans and anti-PSPC1-A546_Pos019_S001	00-69g8pFk4g4h9rrroGFoKpE
4.5387		Nucleus	1	0.000	1.000	1067	100001040	100000024	Not-Trans anti-PSPC1-A546 8C-S-PSPC1 V2.00	0	28. Not-Trans and anti-PSPC1-A546_Pos019_S001	00-69g8pFk4g4h9rrroGFoKpE
3.21269		Nucleus	1	0.000	1.000	1068	100001041	100000025	Not-Trans anti-PSPC1-A546 8C-S-PSPC1 V2.00	0	28. Not-Trans and anti-PSPC1-A546_Pos019_S001	00-69g8pFk4g4h9rrroGFoKpE
9.82646		Nucleus	1	0.000	1.000	1069	100001042	100000026	Not-Trans anti-PSPC1-A546 8C-S-PSPC1 V2.00	0	28. Not-Trans and anti-PSPC1-A546_Pos019_S001	00-69g8pFk4g4h9rrroGFoKpE
10.6048		Nucleus	1	0.000	1.000	1070	100001043	100000027	Not-Trans anti-PSPC1-A546 8C-S-PSPC1 V2.00	0	28. Not-Trans and anti-PSPC1-A546_Pos019_S001	00-69g8pFk4g4h9rrroGFoKpE
5.64425		Nucleus	1	0.000	1.000	1071	100001044	100000028	Not-Trans anti-PSPC1-A546 8C-S-PSPC1 V2.00	0	28. Not-Trans and anti-PSPC1-A546_Pos019_S001	00-69g8pFk4g4h9rrroGFoKpE
9.08257		Nucleus	1	0.000	1.000	1072	100001045	100000029	Not-Trans anti-PSPC1-A546 8C-S-PSPC1 V2.00	0	28. Not-Trans and anti-PSPC1-A546_Pos019_S001	00-69g8pFk4g4h9rrroGFoKpE
6.45385		Nucleus	1	0.000	1.000	1073	100001046	100000030	Not-Trans anti-PSPC1-A546 8C-S-PSPC1 V2.00	0	28. Not-Trans and anti-PSPC1-A546_Pos019_S001	00-69g8pFk4g4h9rrroGFoKpE
5.53991		Nucleus	1	0.000	1.000	1074	100001047	100000031	Not-Trans anti-PSPC1-A546 8C-S-PSPC1 V2.00	0	28. Not-Trans and anti-PSPC1-A546_Pos019_S001	00-69g8pFk4g4h9rrroGFoKpE
8.14695		Nucleus	1	0.000	1.000	1075	100001048	100000032	Not-Trans anti-PSPC1-A546 8C-S-PSPC1 V2.00	0	28. Not-Trans and anti-PSPC1-A546_Pos019_S001	00-69g8pFk4g4h9rrroGFoKpE
5.51149		Nucleus	1	0.000	1.000	1076	100001049	100000033	Not-Trans anti-PSPC1-A546 8C-S-PSPC1 V2.00	0	28. Not-Trans and anti-PSPC1-A546_Pos019_S001	00-69g8pFk4g4h9rrroGFoKpE
10.927		Nucleus	1	0.000	1.000	1077	100001050	100000034	Not-Trans anti-PSPC1-A546 8C-S-PSPC1 V2.00	0	28. Not-Trans and anti-PSPC1-A546_Pos019_S001	00-69g8pFk4g4h9rrroGFoKpE
10.6196		Nucleus	1	0.000	1.000	1078	100001051	100000035	Not-Trans anti-PSPC1-A546 8C-S-PSPC1 V2.00	0	28. Not-Trans and anti-PSPC1-A546_Pos019_S001	00-69g8pFk4g4h9rrroGFoKpE
6.16501		Nucleus	1	0.000	1.000	1079	100001052	100000036	Not-Trans anti-PSPC1-A546 8C-S-PSPC1 V2.00	0	28. Not-Trans and anti-PSPC1-A546_Pos019_S001	00-69g8pFk4g4h9rrroGFoKpE
8.4354		Nucleus	1	0.000	1.000	1080	100001053	100000037	Not-Trans anti-PSPC1-A546 8C-S-PSPC1 V2.00	0	28. Not-Trans and anti-PSPC1-A546_Pos019_S001	00-69g8pFk4g4h9rrroGFoKpE
9.77001		Nucleus	1	0.000	1.000	1081	100001054	100000038	Not-Trans anti-PSPC1-A546 8C-S-PSPC1 V2.00	0	28. Not-Trans and anti-PSPC1-A546_Pos019_S001	00-69g8pFk4g4h9rrroGFoKpE
8.86524		Nucleus	1	0.000	1.000	1082	100001055	100000039	Not-Trans anti-PSPC1-A546 8C-S-PSPC1 V2.00	0	28. Not-Trans and anti-PSPC1-A546_Pos019_S001	00-69g8pFk4g4h9rrroGFoKpE
3.35759		Nucleus	1	0.000	1.000	1083	100001056	100000040	Not-Trans anti-PSPC1-A546 8C-S-PSPC1 V2.00	0	28. Not-Trans and anti-PSPC1-A546_Pos019_S001	00-69g8pFk4g4h9rrroGFoKpE
12.0927		Nucleus	1	0.000	1.000	1084	100001057	100000041	Not-Trans anti-PSPC1-A546 8C-S-PSPC1 V2.00	0	28. Not-Trans and anti-PSPC1-A546_Pos019_S001	00-69g8pFk4g4h9rrroGFoKpE
8.83238		Nucleus	1	0.000	1.000	1085	100001058	100000042	Not-Trans anti-PSPC1-A546 8C-S-PSPC1 V2.00	0	28. Not-Trans and anti-PSPC1-A546_Pos019_S001	00-69g8pFk4g4h9rrroGFoKpE
9.73923		Nucleus	1	0.000	1.000	1086	100001059	100000043	Not-Trans anti-PSPC1-A546 8C-S-PSPC1 V2.00	0	28. Not-Trans and anti-PSPC1-A546_Pos019_S001	00-69g8pFk4g4h9rrroGFoKpE
12.9146		Nucleus	1	0.000	1.000	1087	100001060	100000044	Not-Trans anti-PSPC1-A546 8C-S-PSPC1 V2.00	0	28. Not-Trans and anti-PSPC1-A546_Pos019_S001	00-69g8pFk4g4h9rrroGFoKpE
9.08222		Nucleus	1	0.000	1.000	1088	100001061	100000045	Not-Trans anti-PSPC1-A546 8C-S-PSPC1 V2.00	0	28. Not-Trans and anti-PSPC1-A546_Pos019_S001	00-69g8pFk4g4h9rrroGFoKpE
11.6509		Nucleus	1	0.000	1.000	1089	100001062	100000046	Not-Trans anti-PSPC1-A546 8C-S-PSPC1 V2.00	0	28. Not-Trans and anti-PSPC1-A546_Pos019_S001	00-69g8pFk4g4h9rrroGFoKpE
15.2171		Nucleus	1	0.000	1.000	1090	100001063	100000047	Not-Trans anti-PSPC1-A546 8C-S-PSPC1 V2.00	0	28. Not-Trans and anti-PSPC1-A546_Pos019_S001	00-69g8pFk4g4h9rrroGFoKpE
14.3656		Nucleus	1	0.000	1.000	1091	100001064	100000048	Not-Trans anti-PSPC1-A546 8C-S-PSPC1 V2.00	0	28. Not-Trans and anti-PSPC1-A546_Pos019_S001	00-69g8pFk4g4h9rrroGFoKpE
14.6182		Nucleus	1	0.000	1.000	1092	100001065	100000049	Not-Trans anti-PSPC1-A546 8C-S-PSPC1 V2.00	0	28. Not-Trans and anti-PSPC1-A546_Pos019_S001	00-69g8pFk4g4h9rrroGFoKpE
13.5487		Nucleus	1	0.000	1.000	1093	100001066	100000050	Not-Trans anti-PSPC1-A546 8C-S-PSPC1 V2.00	0	28. Not-Trans and anti-PSPC1-A546_Pos019_S001	00-69g8pFk4g4h9rrroGFoKpE
8.61522		Nucleus	1	0.000	1.000	1094	100001067	100000051	Not-Trans anti-PSPC1-A546 8C-S-PSPC1 V2.00	0	28. Not-Trans and anti-PSPC1-A546_Pos019_S001	00-69g8pFk4g4h9rrroGFoKpE
5.63936		Nucleus	1	0.000	1.000	1095	100001068	100000052	Not-Trans anti-PSPC1-A546 8C-S-PSPC1 V2.00	0	28. Not-Trans and anti-PSPC1-A546_Pos019_S001	00-69g8pFk4g4h9rrroGFoKpE
5.36888		Nucleus	1	0.000	1.000	1096	100001069	100000053	Not-Trans anti-PSPC1-A546 8C-S-PSPC1 V2.00	0	28. Not-Trans and anti-PSPC1-A546_Pos019_S001	00-69g8pFk4g4h9rrroGFoKpE
5.43179		Nucleus	1	0.000	1.000	1097	100001070	100000054	Not-Trans anti-PSPC1-A546 8C-S-PSPC1 V2.00	0	28. Not-Trans and anti-PSPC1-A546_Pos019_S001	00-69g8pFk4g4h9rrroGFoKpE
7.38305		Nucleus	1	0.000	1.000	1098	100001071	100000055	Not-Trans anti-PSPC1-A546 8C-S-PSPC1 V2.00	0	28. Not-Trans and anti-PSPC1-A546_Pos019_S001	00-69g8pFk4g4h9rrroGFoKpE
5.62728		Nucleus	1	0.000	1.000	1099	100001072	100000056	Not-Trans anti-PSPC1-A546 8C-S-PSPC1 V2.00	0	28. Not-Trans and anti-PSPC1-A546_Pos019_S001	00-69g8pFk4g4h9rrroGFoKpE
9.84821		Nucleus	1	0.000	1.000	1100	100001073	100000057	Not-Trans anti-PSPC1-A546 8C-S-PSPC1 V2.00	0	28. Not-Trans and anti-PSPC1-A546_Pos019_S001	00-69g8pFk4g4h9rrroGFoKpE
8.04364		Nucleus	1	0.000	1.000	1101	100001074	100000058	Not-Trans anti-PSPC1-A546 8C-S-PSPC1 V2.00	0	28. Not-Trans and anti-PSPC1-A546_Pos019_S001	00-69g8pFk4g4h9rrroGFoKpE
5.46243		Nucleus	1	0.000	1.000	1102	100001075	100000059	Not-Trans anti-PSPC1-A546 8C-S-PSPC1 V2.00	0	28. Not-Trans and anti-PSPC1-A546_Pos019_S001	00-69g8pFk4g4h9rrroGFoKpE
7.38915		Nucleus	1	0.000	1.000	1103	100001076	100000060	Not-Trans anti-PSPC1-A546 8C-S-PSPC1 V2.00	0	28. Not-Trans and anti-PSPC1-A546_Pos019_S001	00-69g8pFk4g4h9rrroGFoKpE
4.7928		Nucleus	1	0.000	1.000	1104	100001077	100000061	Not-Trans anti-PSPC1-A546 8C-S-PSPC1 V2.00	0	28. Not-Trans and anti-PSPC1-A546_Pos019_S001	00-69g8pFk4g4h9rrroGFoKpE
6.52463		Nucleus	1	0.000	1.000	1105	100001078	100000062	Not-Trans anti-PSPC1-A546 8C-S-PSPC1 V2.00	0	28. Not-Trans and anti-PSPC1-A546_Pos019_S001	00-69g8pFk4g4h9rrroGFoKpE
1.86695		Nucleus	1	0.000	1.000	1106	100001079	100000063	Not-Trans anti-PSPC1-A546 8C-S-PSPC1 V2.00	0	28. Not-Trans and anti-PSPC1-A546_Pos019_S001	00-69g8pFk4g4h9rrroGFoKpE
1.47653		Nucleus	1	0.000	1.000	1107	100001080	100000064	Not-Trans anti-PSPC1-A546 8C-S-PSPC1 V2.00	0	28. Not-Trans and anti-PSPC1-A546_Pos019_S001	00-69g8pFk4g4h9rrroGFoKpE
1.91972		Nucleus	1	0.000	1.000	1108	100001081	100000065	Not-Trans anti-PSPC1-A546 8C-S-PSPC1 V2.00	0	28. Not-Trans and anti-PSPC1-A546_Pos019_S001	00-69g8pFk4g4h9rrroGFoKpE
7.05606		Nucleus	1	0.000	1.000	1109	100001082	100000066	Not-Trans anti-PSPC1-A546 8C-S-PSPC1 V2.00	0	28. Not-Trans and anti-PSPC1-A546_Pos019_S001	00-69g8pFk4g4h9rrroGFoKpE
6.64233		Nucleus	1	0.000	1.000	1110	100001083	100000067	Not-Trans anti-PSPC1-A546 8C-S-PSPC1 V2.00	0	28. Not-Trans and anti-PSPC1-A546_Pos019_S001	00-69g8pFk4g4h9rrroGFoKpE
12.5849		Nucleus	1	0.000	1.000	1111	100001084	100000068	Not-Trans anti-PSPC1-A546 8C-S-PSPC1 V2.00	0	28. Not-Trans and anti-PSPC1-A546_Pos019_S001	00-69g8pFk4g4h9rrroGFoKpE
7.94262		Nucleus	1	0.000	1.000	1112	100001085	100000069	Not-Trans anti-PSPC1-A546 8C-S-PSPC1 V2.00	0	28. Not-Trans and anti-PSPC1-A546_Pos019_S001	00-69g8pFk4g4h9rrroGFoKpE
10.3653		Nucleus	1	0.000	1.000	1113	100001086	100000070	Not-Trans anti-PSPC1-A546 8C-S-PSPC1 V2.00	0	28. Not-Trans and anti-PSPC1-A546_Pos019_S001	00-69g8pFk4g4h9rrroGFoKpE
8.49721		Nucleus	1	0.000	1.000	1114	100001087	100000071	Not-Trans anti-PSPC1-A546 8C-S-PSPC1 V2.00	0	28. Not-Trans and anti-PSPC1-A546_Pos019_S001	00-69g8pFk4g4h9rrroGFoKpE
6.99366		Nucleus	1	0.000	1.000	1115	100001088	100000072	Not-Trans anti-PSPC1-A546 8C-S-PSPC1 V2.00	0	28. Not-Trans and anti-PSPC1-A546_Pos019_S001	00-69g8pFk4g4h9rrroGFoKpE
13.3529		Nucleus	1	0.000	1.000	1116	100001089	100000073	Not-Trans anti-PSPC1-A546 8C-S-PSPC1 V2.00	0	28. Not-Trans and anti-PSPC1-A546_Pos019_S001	00-69g8pFk4g4h9rrroGFoKpE
12.2465		Nucleus	1	0.000	1.000	1117	100001090	100000074	Not-Trans anti-PSPC1-A546 8C-S-PSPC1 V2.00	0	28. Not-Trans and anti-PSPC1-A546_Pos019_S001	00-69g8pFk4g4h9rrroGFoKpE
4.29724		Nucleus	1	0.000	1.000	1118	100001091	100000000	Not-Trans anti-PSPC1-A546 8C-S-PSPC1 V2.00	0	28. Not-Trans and anti-PSPC1-A546_Pos020_S001	00-dFC4pbLNwSx8Phm4titGpS
6.5578		Nucleus	1	0.000	1.000	1119	100001092	100000001	Not-Trans anti-PSPC1-A546 8C-S-PSPC1 V2.00	0	28. Not-Trans and anti-PSPC1-A546_Pos020_S001	00-dFC4pbLNwSx8Phm4titGpS
5.42202		Nucleus	1	0.000	1.000	1120	100001093	100000002	Not-Trans anti-PSPC1-A546 8C-S-PSPC1 V2.00	0	28. Not-Trans and anti-PSPC1-A546_Pos020_S001	00-dFC4pbLNwSx8Phm4titGpS
6.05326		Nucleus	1	0.000	1.000	1121	100001094	100000003	Not-Trans anti-PSPC1-A546 8C-S-PSPC1 V2.00	0	28. Not-Trans and anti-PSPC1-A546_Pos020_S001	00-dFC4pbLNwSx8Phm4titGpS
5.83076		Nucleus	1	0.000	1.000	1122	100001095	100000004	Not-Trans anti-PSPC1-A546 8C-S-PSPC1 V2.00	0	28. Not-Trans and anti-PSPC1-A546_Pos020_S001	00-dFC4pbLNwSx8Phm4titGpS
7.76011		Nucleus	1	0.000	1.000	1123	100001096	100000005	Not-Trans anti-PSPC1-A546 8C-S-PSPC1 V2.00	0	28. Not-Trans and anti-PSPC1-A546_Pos020_S001	00-dFC4pbLNwSx8Phm4titGpS
6.74096		Nucleus	1	0.000	1.000	1124	100001097	100000006	Not-Trans anti-PSPC1-A546 8C-S-PSPC1 V2.00	0	28. Not-Trans and anti-PSPC1-A546_Pos020_S001	00-dFC4pbLNwSx8Phm4titGpS
3.77317		Nucleus	1	0.000	1.000	1125	100001098	100000007	Not-Trans anti-PSPC1-A546 8C-S-PSPC1 V2.00	0	28. Not-Trans and anti-PSPC1-A546_Pos020_S001	00-dFC4pbLNwSx8Phm4titGpS
7.00121		Nucleus	1	0.000	1.000	1126	100001099	100000008	Not-Trans anti-PSPC1-A546 8C-S-PSPC1 V2.00	0	28. Not-Trans and anti-PSPC1-A546_Pos020_S001	00-dFC4pbLNwSx8Phm4titGpS
8.74257		Nucleus	1	0.000	1.000	1127	100001100	100000009	Not-Trans anti-PSPC1-A546 8C-S-PSPC1 V2.00	0	28. Not-Trans and anti-PSPC1-A546_Pos020_S001	00-dFC4pbLNwSx8Phm4titGpS
4.63208		Nucleus	1	0.000	1.000	1128	100001101	100000010	Not-Trans anti-PSPC1-A546 8C-S-PSPC1 V2.00	0	28. Not-Trans and anti-PSPC1-A546_Pos020_S001	00-dFC4pbLNwSx8Phm4titGpS
14.5146		Nucleus	1	0.000	1.000	1129	100001102	100000011	Not-Trans anti-PSPC1-A546 8C-S-PSPC1 V2.00	0	28. Not-Trans and anti-PSPC1-A546_Pos020_S001	00-dFC4pbLNwSx8Phm4titGpS
4.16271		Nucleus	1	0.000	1.000	1130	100001103	100000012	Not-Trans anti-PSPC1-A546 8C-S-PSPC1 V2.00	0	28. Not-Trans and anti-PSPC1-A546_Pos020_S001	00-dFC4pbLNwSx8Phm4titGpS
12.9179		Nucleus	1	0.000	1.000	1131	100001104	100000013	Not-Trans anti-PSPC1-A546 8C-S-PSPC1 V2.00	0	28. Not-Trans and anti-PSPC1-A546_Pos020_S001	00-dFC4pbLNwSx8Phm4titGpS
13.1912		Nucleus	1	0.000	1.000	1132	100001105	100000014	Not-Trans anti-PSPC1-A546 8C-S-PSPC1 V2.00	0	28. Not-Trans and anti-PSPC1-A546_Pos020_S001	00-dFC4pbLNwSx8Phm4titGpS
10.1398		Nucleus	1	0.000	1.000	1133	100001106	100000015	Not-Trans anti-PSPC1-A546 8C-S-PSPC1 V2.00	0	28. Not-Trans and anti-PSPC1-A546_Pos020_S001	00-dFC4pbLNwSx8Phm4titGpS
11.7469		Nucleus	1	0.000	1.000	1134	100001107	100000016	Not-Trans anti-PSPC1-A546 8C-S-PSPC1 V2.00	0	28. Not-Trans and anti-PSPC1-A546_Pos020_S001	00-dFC4pbLNwSx8Phm4titGpS
2.08702		Nucleus	1	0.000	1.000	1135	100001108	100000017	Not-Trans anti-PSPC1-A546 8C-S-PSPC1 V2.00	0	28. Not-Trans and anti-PSPC1-A546_Pos020_S001	00-dFC4pbLNwSx8Phm4titGpS
13.763		Nucleus	1	0.000	1.000	1136	100001109	100000018	Not-Trans anti-PSPC1-A546 8C-S-PSPC1 V2.00	0	28. Not-Trans and anti-PSPC1-A546_Pos020_S001	00-dFC4pbLNwSx8Phm4titGpS
4.76537		Nucleus	1	0.000	1.000	1137	100001110	100000019	Not-Trans anti-PSPC1-A546 8C-S-PSPC1 V2.00	0	28. Not-Trans and anti-PSPC1-A546_Pos020_S001	00-dFC4pbLNwSx8Phm4titGpS
20.3473		Nucleus	1	0.000	1.000	1138	100001111	100000020	Not-Trans anti-PSPC1-A546 8C-S-PSPC1 V2.00	0	28. Not-Trans and anti-PSPC1-A546_Pos020_S001	00-dFC4pbLNwSx8Phm4titGpS
16.4564		Nucleus	1	0.000	1.000	1139	100001112	100000021	Not-Trans anti-PSPC1-A546 8C-S-PSPC1 V2.00	0	28. Not-Trans and anti-PSPC1-A546_Pos020_S001	00-dFC4pbLNwSx8Phm4titGpS
21.6907		Nucleus	1	0.000	1.000	1140	100001113	100000022	Not-Trans anti-PSPC1-A546 8C-S-PSPC1 V2.00	0	28. Not-Trans and anti-PSPC1-A546_Pos020_S001	00-dFC4pbLNwSx8Phm4titGpS
10.3989		Nucleus	1	0.000	1.000	1141	100001114	100000023	Not-Trans anti-PSPC1-A546 8C-S-PSPC1 V2.00	0	28. Not-Trans and anti-PSPC1-A546_Pos020_S001	00-dFC4pbLNwSx8Phm4titGpS
3.38689		Nucleus	1	0.000	1.000	1144	100001115	100000024	Not-Trans anti-PSPC1-A546 8C-S-PSPC1 V2.00	0	28. Not-Trans and anti-PSPC1-A546_Pos020_S001	00-dFC4pbLNwSx8Phm4titGpS
9.20367		Nucleus	1	0.000	1.000	1146	100001116	100000025	Not-Trans anti-PSPC1-A546 8C-S-PSPC1 V2.00	0	28. Not-Trans and anti-PSPC1-A546_Pos020_S001	00-dFC4pbLNwSx8Phm4titGpS
15.1622		Nucleus	1	0.000	1.000	1147	100001117	100000026	Not-Trans anti-PSPC1-A546 8C-S-PSPC1 V2.00	0	28. Not-Trans and anti-PSPC1-A546_Pos020_S001	00-dFC4pbLNwSx8Phm4titGpS
9.11897		Nucleus	1	0.000	1.000	1148	100001118	100000027	Not-Trans anti-PSPC1-A546 8C-S-PSPC1 V2.00	0	28. Not-Trans and anti-PSPC1-A546_Pos020_S001	00-dFC4pbLNwSx8Phm4titGpS
9.95819		Nucleus	1	0.000	1.000	1149	100001119	100000028	Not-Trans anti-PSPC1-A546 8C-S-PSPC1 V2.00	0	28. Not-Trans and anti-PSPC1-A546_Pos020_S001	00-dFC4pbLNwSx8Phm4titGpS
10.0472		Nucleus	1	0.000	1.000	1150	100001120	100000029	Not-Trans anti-PSPC1-A546 8C-S-PSPC1 V2.00	0	28. Not-Trans and anti-PSPC1-A546_Pos020_S001	00-dFC4pbLNwSx8Phm4titGpS
11.8173		Nucleus	1	0.000	1.000	1151	100001121	100000030	Not-Trans anti-PSPC1-A546 8C-S-PSPC1 V2.00	0	28. Not-Trans and anti-PSPC1-A546_Pos020_S001	00-dFC4pbLNwSx8Phm4titGpS
8.34217		Nucleus	1	0.000	1.000	1152	100001122	100000031	Not-Trans anti-PSPC1-A546 8C-S-PSPC1 V2.00	0	28. Not-Trans and anti-PSPC1-A546_Pos020_S001	00-dFC4pbLNwSx8Phm4titGpS
7.70703		Nucleus	1	0.000	1.000	1153	100001123	100000032	Not-Trans anti-PSPC1-A546 8C-S-PSPC1 V2.00	0	28. Not-Trans and anti-PSPC1-A546_Pos020_S001	00-dFC4pbLNwSx8Phm4titGpS
9.36119		Nucleus	1	0.000	1.000	1154	100001124	100000033	Not-Trans anti-PSPC1-A546 8C-S-PSPC1 V2.00	0	28. Not-Trans and anti-PSPC1-A546_Pos020_S001	00-dFC4pbLNwSx8Phm4titGpS
8.31159		Nucleus	1	0.000	1.000	1155	100001125	100000034	Not-Trans anti-PSPC1-A546 8C-S-PSPC1 V2.00	0	28. Not-Trans and anti-PSPC1-A546_Pos020_S001	00-dFC4pbLNwSx8Phm4titGpS
7.49078		Nucleus	1	0.000	1.000	1156	100001126	100000035	Not-Trans anti-PSPC1-A546 8C-S-PSPC1 V2.00	0	28. Not-Trans and anti-PSPC1-A546_Pos020_S001	00-dFC4pbLNwSx8Phm4titGpS
4.34066		Nucleus	1	0.000	1.000	1157	100001127	100000036	Not-Trans anti-PSPC1-A546 8C-S-PSPC1 V2.00	0	28. Not-Trans and anti-PSPC1-A546_Pos020_S001	00-dFC4pbLNwSx8Phm4titGpS
12.38		Nucleus	1	0.000	1.000	1158	100001128	100000037	Not-Trans anti-PSPC1-A546 8C-S-PSPC1 V2.00	0	28. Not-Trans and anti-PSPC1-A546_Pos020_S001	00-dFC4pbLNwSx8Phm4titGpS
4.64314		Nucleus	1	0.000	1.000	1159	100001129	100000038	Not-Trans anti-PSPC1-A546 8C-S-PSPC1 V2.00	0	28. Not-Trans and anti-PSPC1-A546_Pos020_S001	00-dFC4pbLNwSx8Phm4titGpS
4.36951		Nucleus	1	0.000	1.000	1160	100001130	100000039	Not-Trans anti-PSPC1-A546 8C-S-PSPC1 V2.00	0	28. Not-Trans and anti-PSPC1-A546_Pos020_S001	00-dFC4pbLNwSx8Phm4titGpS
4.46672		Nucleus	1	0.000	1.000	1161	100001131	100000040	Not-Trans anti-PSPC1-A546 8C-S-PSPC1 V2.00	0	28. Not-Trans and anti-PSPC1-A546_Pos020_S001	00-dFC4pbLNwSx8Phm4titGpS
5.14477		Nucleus	1	0.000	1.000	1162	100001132	100000041	Not-Trans anti-PSPC1-A546 8C-S-PSPC1 V2.00	0	28. Not-Trans and anti-PSPC1-A546_Pos020_S001	00-dFC4pbLNwSx8Phm4titGpS
6.09996		Nucleus	1	0.000	1.000	1163	100001133	100000042	Not-Trans anti-PSPC1-A546 8C-S-PSPC1 V2.00	0	28. Not-Trans and anti-PSPC1-A546_Pos020_S001	00-dFC4pbLNwSx8Phm4titGpS
4.8481		Nucleus	1	0.000	1.000	1164	100001134	100000043	Not-Trans anti-PSPC1-A546 8C-S-PSPC1 V2.00	0	28. Not-Trans and anti-PSPC1-A546_Pos020_S001	00-dFC4pbLNwSx8Phm4titGpS
4.33009		Nucleus	1	0.000	1.000	1165	100001135	100000044	Not-Trans anti-PSPC1-A546 8C-S-PSPC1 V2.00	0	28. Not-Trans and anti-PSPC1-A546_Pos020_S001	00-dFC4pbLNwSx8Phm4titGpS
5.07458		Nucleus	1	0.000	1.000	1166	100001136	100000045	Not-Trans anti-PSPC1-A546 8C-S-PSPC1 V2.00	0	28. Not-Trans and anti-PSPC1-A546_Pos020_S001	00-dFC4pbLNwSx8Phm4titGpS
4.61246		Nucleus	1	0.000	1.000	1167	100001137	100000046	Not-Trans anti-PSPC1-A546 8C-S-PSPC1 V2.00	0	28. Not-Trans and anti-PSPC1-A546_Pos020_S001	00-dFC4pbLNwSx8Phm4titGpS
1.23711		Nucleus	1	0.000	1.000	1168	100001138	100000047	Not-Trans anti-PSPC1-A546 8C-S-PSPC1 V2.00	0	28. Not-Trans and anti-PSPC1-A546_Pos020_S001	00-dFC4pbLNwSx8Phm4titGpS
3.1645		Nucleus	1	0.000	1.000	1169	100001139	100000048	Not-Trans anti-PSPC1-A546 8C-S-PSPC1 V2.00	0	28. Not-Trans and anti-PSPC1-A546_Pos020_S001	00-dFC4pbLNwSx8Phm4titGpS
12.878		Nucleus	1	0.000	1.000	1170	100001140	100000000	Not-Trans anti-PSPC1-A546 8C-S-PSPC1 V2.00	0	28. Not-Trans and anti-PSPC1-A546_Pos021_S001	00-rQPcEooYe9X47EEcwHysw7
13.2423		Nucleus	1	0.000	1.000	1171	100001141	100000001	Not-Trans anti-PSPC1-A546 8C-S-PSPC1 V2.00	0	28. Not-Trans and anti-PSPC1-A546_Pos021_S001	00-rQPcEooYe9X47EEcwHysw7
11.7957		Nucleus	1	0.000	1.000	1172	100001142	100000002	Not-Trans anti-PSPC1-A546 8C-S-PSPC1 V2.00	0	28. Not-Trans and anti-PSPC1-A546_Pos021_S001	00-rQPcEooYe9X47EEcwHysw7
11.5156		Nucleus	1	0.000	1.000	1173	100001143	100000003	Not-Trans anti-PSPC1-A546 8C-S-PSPC1 V2.00	0	28. Not-Trans and anti-PSPC1-A546_Pos021_S001	00-rQPcEooYe9X47EEcwHysw7
16.0467		Nucleus	1	0.000	1.000	1174	100001144	100000004	Not-Trans anti-PSPC1-A546 8C-S-PSPC1 V2.00	0	28. Not-Trans and anti-PSPC1-A546_Pos021_S001	00-rQPcEooYe9X47EEcwHysw7
11.4218		Nucleus	1	0.000	1.000	1175	100001145	100000005	Not-Trans anti-PSPC1-A546 8C-S-PSPC1 V2.00	0	28. Not-Trans and anti-PSPC1-A546_Pos021_S001	00-rQPcEooYe9X47EEcwHysw7
8.89167		Nucleus	1	0.000	1.000	1176	100001146	100000006	Not-Trans anti-PSPC1-A546 8C-S-PSPC1 V2.00	0	28. Not-Trans and anti-PSPC1-A546_Pos021_S001	00-rQPcEooYe9X47EEcwHysw7
13.917		Nucleus	1	0.000	1.000	1177	100001147	100000007	Not-Trans anti-PSPC1-A546 8C-S-PSPC1 V2.00	0	28. Not-Trans and anti-PSPC1-A546_Pos021_S001	00-rQPcEooYe9X47EEcwHysw7
12.428		Nucleus	1	0.000	1.000	1178	100001148	100000008	Not-Trans anti-PSPC1-A546 8C-S-PSPC1 V2.00	0	28. Not-Trans and anti-PSPC1-A546_Pos021_S001	00-rQPcEooYe9X47EEcwHysw7
11.7915		Nucleus	1	0.000	1.000	1179	100001149	100000009	Not-Trans anti-PSPC1-A546 8C-S-PSPC1 V2.00	0	28. Not-Trans and anti-PSPC1-A546_Pos021_S001	00-rQPcEooYe9X47EEcwHysw7
10.1322		Nucleus	1	0.000	1.000	1180	100001150	100000010	Not-Trans anti-PSPC1-A546 8C-S-PSPC1 V2.00	0	28. Not-Trans and anti-PSPC1-A546_Pos021_S001	00-rQPcEooYe9X47EEcwHysw7
10.8308		Nucleus	1	0.000	1.000	1181	100001151	100000011	Not-Trans anti-PSPC1-A546 8C-S-PSPC1 V2.00	0	28. Not-Trans and anti-PSPC1-A546_Pos021_S001	00-rQPcEooYe9X47EEcwHysw7
11.8163		Nucleus	1	0.000	1.000	1182	100001152	100000012	Not-Trans anti-PSPC1-A546 8C-S-PSPC1 V2.00	0	28. Not-Trans and anti-PSPC1-A546_Pos021_S001	00-rQPcEooYe9X47EEcwHysw7
8.20022		Nucleus	1	0.000	1.000	1183	100001153	100000013	Not-Trans anti-PSPC1-A546 8C-S-PSPC1 V2.00	0	28. Not-Trans and anti-PSPC1-A546_Pos021_S001	00-rQPcEooYe9X47EEcwHysw7
8.13021		Nucleus	1	0.000	1.000	1184	100001154	100000014	Not-Trans anti-PSPC1-A546 8C-S-PSPC1 V2.00	0	28. Not-Trans and anti-PSPC1-A546_Pos021_S001	00-rQPcEooYe9X47EEcwHysw7
13.1121		Nucleus	1	0.000	1.000	1185	100001155	100000015	Not-Trans anti-PSPC1-A546 8C-S-PSPC1 V2.00	0	28. Not-Trans and anti-PSPC1-A546_Pos021_S001	00-rQPcEooYe9X47EEcwHysw7
9.85668		Nucleus	1	0.000	1.000	1186	100001156	100000016	Not-Trans anti-PSPC1-A546 8C-S-PSPC1 V2.00	0	28. Not-Trans and anti-PSPC1-A546_Pos021_S001	00-rQPcEooYe9X47EEcwHysw7
11.0653		Nucleus	1	0.000	1.000	1187	100001157	100000017	Not-Trans anti-PSPC1-A546 8C-S-PSPC1 V2.00	0	28. Not-Trans and anti-PSPC1-A546_Pos021_S001	00-rQPcEooYe9X47EEcwHysw7
2.13367		Nucleus	1	0.000	1.000	1188	100001158	100000018	Not-Trans anti-PSPC1-A546 8C-S-PSPC1 V2.00	0	28. Not-Trans and anti-PSPC1-A546_Pos021_S001	00-rQPcEooYe9X47EEcwHysw7
11.6504		Nucleus	1	0.000	1.000	1189	100001159	100000019	Not-Trans anti-PSPC1-A546 8C-S-PSPC1 V2.00	0	28. Not-Trans and anti-PSPC1-A546_Pos021_S001	00-rQPcEooYe9X47EEcwHysw7
2.16896		Nucleus	1	0.000	1.000	1190	100001160	100000020	Not-Trans anti-PSPC1-A546 8C-S-PSPC1 V2.00	0	28. Not-Trans and anti-PSPC1-A546_Pos021_S001	00-rQPcEooYe9X47EEcwHysw7
13.4628		Nucleus	1	0.000	1.000	1191	100001161	100000021	Not-Trans anti-PSPC1-A546 8C-S-PSPC1 V2.00	0	28. Not-Trans and anti-PSPC1-A546_Pos021_S001	00-rQPcEooYe9X47EEcwHysw7
14.5301		Nucleus	1	0.000	1.000	1192	100001162	100000022	Not-Trans anti-PSPC1-A546 8C-S-PSPC1 V2.00	0	28. Not-Trans and anti-PSPC1-A546_Pos021_S001	00-rQPcEooYe9X47EEcwHysw7
13.2595		Nucleus	1	0.000	1.000	1193	100001163	100000023	Not-Trans anti-PSPC1-A546 8C-S-PSPC1 V2.00	0	28. Not-Trans and anti-PSPC1-A546_Pos021_S001	00-rQPcEooYe9X47EEcwHysw7
4.60759		Nucleus	1	0.000	1.000	1194	100001164	100000024	Not-Trans anti-PSPC1-A546 8C-S-PSPC1 V2.00	0	28. Not-Trans and anti-PSPC1-A546_Pos021_S001	00-rQPcEooYe9X47EEcwHysw7
20.9472		Nucleus	1	0.000	1.000	1195	100001165	100000025	Not-Trans anti-PSPC1-A546 8C-S-PSPC1 V2.00	0	28. Not-Trans and anti-PSPC1-A546_Pos021_S001	00-rQPcEooYe9X47EEcwHysw7
13.1784		Nucleus	1	0.000	1.000	1196	100001166	100000026	Not-Trans anti-PSPC1-A546 8C-S-PSPC1 V2.00	0	28. Not-Trans and anti-PSPC1-A546_Pos021_S001	00-rQPcEooYe9X47EEcwHysw7
1.89692		Nucleus	1	0.000	1.000	1197	100001167	100000027	Not-Trans anti-PSPC1-A546 8C-S-PSPC1 V2.00	0	28. Not-Trans and anti-PSPC1-A546_Pos021_S001	00-rQPcEooYe9X47EEcwHysw7
10.8708		Nucleus	1	0.000	1.000	1198	100001168	100000028	Not-Trans anti-PSPC1-A546 8C-S-PSPC1 V2.00	0	28. Not-Trans and anti-PSPC1-A546_Pos021_S001	00-rQPcEooYe9X47EEcwHysw7
8.95308		Nucleus	1	0.000	1.000	1199	100001169	100000029	Not-Trans anti-PSPC1-A546 8C-S-PSPC1 V2.00	0	28. Not-Trans and anti-PSPC1-A546_Pos021_S001	00-rQPcEooYe9X47EEcwHysw7
11.3548		Nucleus	1	0.000	1.000	1200	100001170	100000030	Not-Trans anti-PSPC1-A546 8C-S-PSPC1 V2.00	0	28. Not-Trans and anti-PSPC1-A546_Pos021_S001	00-rQPcEooYe9X47EEcwHysw7
7.28222		Nucleus	1	0.000	1.000	1201	100001171	100000031	Not-Trans anti-PSPC1-A546 8C-S-PSPC1 V2.00	0	28. Not-Trans and anti-PSPC1-A546_Pos021_S001	00-rQPcEooYe9X47EEcwHysw7
8.25772		Nucleus	1	0.000	1.000	1202	100001172	100000032	Not-Trans anti-PSPC1-A546 8C-S-PSPC1 V2.00	0	28. Not-Trans and anti-PSPC1-A546_Pos021_S001	00-rQPcEooYe9X47EEcwHysw7
3.87206		Nucleus	1	0.000	1.000	1203	100001173	100000033	Not-Trans anti-PSPC1-A546 8C-S-PSPC1 V2.00	0	28. Not-Trans and anti-PSPC1-A546_Pos021_S001	00-rQPcEooYe9X47EEcwHysw7
7.65933		Nucleus	1	0.000	1.000	1204	100001174	100000034	Not-Trans anti-PSPC1-A546 8C-S-PSPC1 V2.00	0	28. Not-Trans and anti-PSPC1-A546_Pos021_S001	00-rQPcEooYe9X47EEcwHysw7
10.9227		Nucleus	1	0.000	1.000	1205	100001175	100000035	Not-Trans anti-PSPC1-A546 8C-S-PSPC1 V2.00	0	28. Not-Trans and anti-PSPC1-A546_Pos021_S001	00-rQPcEooYe9X47EEcwHysw7
7.70867		Nucleus	1	0.000	1.000	1206	100001176	100000036	Not-Trans anti-PSPC1-A546 8C-S-PSPC1 V2.00	0	28. Not-Trans and anti-PSPC1-A546_Pos021_S001	00-rQPcEooYe9X47EEcwHysw7
11.3214		Nucleus	1	0.000	1.000	1207	100001177	100000037	Not-Trans anti-PSPC1-A546 8C-S-PSPC1 V2.00	0	28. Not-Trans and anti-PSPC1-A546_Pos021_S001	00-rQPcEooYe9X47EEcwHysw7
12.1011		Nucleus	1	0.000	1.000	1208	100001178	100000038	Not-Trans anti-PSPC1-A546 8C-S-PSPC1 V2.00	0	28. Not-Trans and anti-PSPC1-A546_Pos021_S001	00-rQPcEooYe9X47EEcwHysw7
18.4542		Nucleus	1	0.000	1.000	1209	100001179	100000039	Not-Trans anti-PSPC1-A546 8C-S-PSPC1 V2.00	0	28. Not-Trans and anti-PSPC1-A546_Pos021_S001	00-rQPcEooYe9X47EEcwHysw7
12.4514		Nucleus	1	0.000	1.000	1210	100001180	100000040	Not-Trans anti-PSPC1-A546 8C-S-PSPC1 V2.00	0	28. Not-Trans and anti-PSPC1-A546_Pos021_S001	00-rQPcEooYe9X47EEcwHysw7
10.2182		Nucleus	1	0.000	1.000	1211	100001181	100000041	Not-Trans anti-PSPC1-A546 8C-S-PSPC1 V2.00	0	28. Not-Trans and anti-PSPC1-A546_Pos021_S001	00-rQPcEooYe9X47EEcwHysw7
13.7628		Nucleus	1	0.000	1.000	1212	100001182	100000042	Not-Trans anti-PSPC1-A546 8C-S-PSPC1 V2.00	0	28. Not-Trans and anti-PSPC1-A546_Pos021_S001	00-rQPcEooYe9X47EEcwHysw7
13.7611		Nucleus	1	0.000	1.000	1213	100001183	100000043	Not-Trans anti-PSPC1-A546 8C-S-PSPC1 V2.00	0	28. Not-Trans and anti-PSPC1-A546_Pos021_S001	00-rQPcEooYe9X47EEcwHysw7
12.7951		Nucleus	1	0.000	1.000	1214	100001184	100000044	Not-Trans anti-PSPC1-A546 8C-S-PSPC1 V2.00	0	28. Not-Trans and anti-PSPC1-A546_Pos021_S001	00-rQPcEooYe9X47EEcwHysw7
12.0833		Nucleus	1	0.000	1.000	1215	100001185	100000045	Not-Trans anti-PSPC1-A546 8C-S-PSPC1 V2.00	0	28. Not-Trans and anti-PSPC1-A546_Pos021_S001	00-rQPcEooYe9X47EEcwHysw7
12.2889		Nucleus	1	0.000	1.000	1216	100001186	100000046	Not-Trans anti-PSPC1-A546 8C-S-PSPC1 V2.00	0	28. Not-Trans and anti-PSPC1-A546_Pos021_S001	00-rQPcEooYe9X47EEcwHysw7
10.8438		Nucleus	1	0.000	1.000	1217	100001187	100000047	Not-Trans anti-PSPC1-A546 8C-S-PSPC1 V2.00	0	28. Not-Trans and anti-PSPC1-A546_Pos021_S001	00-rQPcEooYe9X47EEcwHysw7
12.114		Nucleus	1	0.000	1.000	1218	100001188	100000048	Not-Trans anti-PSPC1-A546 8C-S-PSPC1 V2.00	0	28. Not-Trans and anti-PSPC1-A546_Pos021_S001	00-rQPcEooYe9X47EEcwHysw7
2.66098		Nucleus	1	0.000	1.000	1219	100001189	100000049	Not-Trans anti-PSPC1-A546 8C-S-PSPC1 V2.00	0	28. Not-Trans and anti-PSPC1-A546_Pos021_S001	00-rQPcEooYe9X47EEcwHysw7
11.7638		Nucleus	1	0.000	1.000	1220	100001190	100000050	Not-Trans anti-PSPC1-A546 8C-S-PSPC1 V2.00	0	28. Not-Trans and anti-PSPC1-A546_Pos021_S001	00-rQPcEooYe9X47EEcwHysw7
10.6454		Nucleus	1	0.000	1.000	1221	100001191	100000051	Not-Trans anti-PSPC1-A546 8C-S-PSPC1 V2.00	0	28. Not-Trans and anti-PSPC1-A546_Pos021_S001	00-rQPcEooYe9X47EEcwHysw7
10.246		Nucleus	1	0.000	1.000	1222	100001192	100000052	Not-Trans anti-PSPC1-A546 8C-S-PSPC1 V2.00	0	28. Not-Trans and anti-PSPC1-A546_Pos021_S001	00-rQPcEooYe9X47EEcwHysw7
15.7801		Nucleus	1	0.000	1.000	1223	100001193	100000053	Not-Trans anti-PSPC1-A546 8C-S-PSPC1 V2.00	0	28. Not-Trans and anti-PSPC1-A546_Pos021_S001	00-rQPcEooYe9X47EEcwHysw7
1.9588		Nucleus	1	0.000	1.000	1224	100001194	100000054	Not-Trans anti-PSPC1-A546 8C-S-PSPC1 V2.00	0	28. Not-Trans and anti-PSPC1-A546_Pos021_S001	00-rQPcEooYe9X47EEcwHysw7
11.3733		Nucleus	1	0.000	1.000	1225	100001195	100000055	Not-Trans anti-PSPC1-A546 8C-S-PSPC1 V2.00	0	28. Not-Trans and anti-PSPC1-A546_Pos021_S001	00-rQPcEooYe9X47EEcwHysw7
11.6115		Nucleus	1	0.000	1.000	1226	100001196	100000056	Not-Trans anti-PSPC1-A546 8C-S-PSPC1 V2.00	0	28. Not-Trans and anti-PSPC1-A546_Pos021_S001	00-rQPcEooYe9X47EEcwHysw7
12.1167		Nucleus	1	0.000	1.000	1227	100001197	100000057	Not-Trans anti-PSPC1-A546 8C-S-PSPC1 V2.00	0	28. Not-Trans and anti-PSPC1-A546_Pos021_S001	00-rQPcEooYe9X47EEcwHysw7
12.2148		Nucleus	1	0.000	1.000	1228	100001198	100000058	Not-Trans anti-PSPC1-A546 8C-S-PSPC1 V2.00	0	28. Not-Trans and anti-PSPC1-A546_Pos021_S001	00-rQPcEooYe9X47EEcwHysw7
2.42268		Nucleus	1	0.000	1.000	1229	100001199	100000059	Not-Trans anti-PSPC1-A546 8C-S-PSPC1 V2.00	0	28. Not-Trans and anti-PSPC1-A546_Pos021_S001	00-rQPcEooYe9X47EEcwHysw7
2.30496		Nucleus	1	0.000	1.000	1230	100001200	100000060	Not-Trans anti-PSPC1-A546 8C-S-PSPC1 V2.00	0	28. Not-Trans and anti-PSPC1-A546_Pos021_S001	00-rQPcEooYe9X47EEcwHysw7
21.1897		Nucleus	1	0.000	1.000	1231	100001201	100000061	Not-Trans anti-PSPC1-A546 8C-S-PSPC1 V2.00	0	28. Not-Trans and anti-PSPC1-A546_Pos021_S001	00-rQPcEooYe9X47EEcwHysw7
20.9277		Nucleus	1	0.000	1.000	1232	100001202	100000062	Not-Trans anti-PSPC1-A546 8C-S-PSPC1 V2.00	0	28. Not-Trans and anti-PSPC1-A546_Pos021_S001	00-rQPcEooYe9X47EEcwHysw7
14.9829		Nucleus	1	0.000	1.000	1233	100001203	100000063	Not-Trans anti-PSPC1-A546 8C-S-PSPC1 V2.00	0	28. Not-Trans and anti-PSPC1-A546_Pos021_S001	00-rQPcEooYe9X47EEcwHysw7
12.728		Nucleus	1	0.000	1.000	1234	100001204	100000064	Not-Trans anti-PSPC1-A546 8C-S-PSPC1 V2.00	0	28. Not-Trans and anti-PSPC1-A546_Pos021_S001	00-rQPcEooYe9X47EEcwHysw7
8.31145		Nucleus	1	0.000	1.000	1235	100001205	100000065	Not-Trans anti-PSPC1-A546 8C-S-PSPC1 V2.00	0	28. Not-Trans and anti-PSPC1-A546_Pos021_S001	00-rQPcEooYe9X47EEcwHysw7
13.9397		Nucleus	1	0.000	1.000	1236	100001206	100000066	Not-Trans anti-PSPC1-A546 8C-S-PSPC1 V2.00	0	28. Not-Trans and anti-PSPC1-A546_Pos021_S001	00-rQPcEooYe9X47EEcwHysw7
6.59881		Nucleus	1	0.000	1.000	1237	100001207	100000067	Not-Trans anti-PSPC1-A546 8C-S-PSPC1 V2.00	0	28. Not-Trans and anti-PSPC1-A546_Pos021_S001	00-rQPcEooYe9X47EEcwHysw7
8.71605		Nucleus	1	0.000	1.000	1238	100001208	100000068	Not-Trans anti-PSPC1-A546 8C-S-PSPC1 V2.00	0	28. Not-Trans and anti-PSPC1-A546_Pos021_S001	00-rQPcEooYe9X47EEcwHysw7
13.2398		Nucleus	1	0.000	1.000	1239	100001209	100000069	Not-Trans anti-PSPC1-A546 8C-S-PSPC1 V2.00	0	28. Not-Trans and anti-PSPC1-A546_Pos021_S001	00-rQPcEooYe9X47EEcwHysw7
15.5566		Nucleus	1	0.000	1.000	1240	100001210	100000070	Not-Trans anti-PSPC1-A546 8C-S-PSPC1 V2.00	0	28. Not-Trans and anti-PSPC1-A546_Pos021_S001	00-rQPcEooYe9X47EEcwHysw7
18.0314		Nucleus	1	0.000	1.000	1241	100001211	100000071	Not-Trans anti-PSPC1-A546 8C-S-PSPC1 V2.00	0	28. Not-Trans and anti-PSPC1-A546_Pos021_S001	00-rQPcEooYe9X47EEcwHysw7
6.00825		Nucleus	1	0.000	1.000	1242	100001212	100000072	Not-Trans anti-PSPC1-A546 8C-S-PSPC1 V2.00	0	28. Not-Trans and anti-PSPC1-A546_Pos021_S001	00-rQPcEooYe9X47EEcwHysw7
21.2805		Nucleus	1	0.000	1.000	1243	100001213	100000073	Not-Trans anti-PSPC1-A546 8C-S-PSPC1 V2.00	0	28. Not-Trans and anti-PSPC1-A546_Pos021_S001	00-rQPcEooYe9X47EEcwHysw7
14.1165		Nucleus	1	0.000	1.000	1244	100001214	100000074	Not-Trans anti-PSPC1-A546 8C-S-PSPC1 V2.00	0	28. Not-Trans and anti-PSPC1-A546_Pos021_S001	00-rQPcEooYe9X47EEcwHysw7
22.4153		Nucleus	1	0.000	1.000	1245	100001215	100000075	Not-Trans anti-PSPC1-A546 8C-S-PSPC1 V2.00	0	28. Not-Trans and anti-PSPC1-A546_Pos021_S001	00-rQPcEooYe9X47EEcwHysw7
19.9671		Nucleus	1	0.000	1.000	1246	100001216	100000076	Not-Trans anti-PSPC1-A546 8C-S-PSPC1 V2.00	0	28. Not-Trans and anti-PSPC1-A546_Pos021_S001	00-rQPcEooYe9X47EEcwHysw7
14.038		Nucleus	1	0.000	1.000	1247	100001217	100000077	Not-Trans anti-PSPC1-A546 8C-S-PSPC1 V2.00	0	28. Not-Trans and anti-PSPC1-A546_Pos021_S001	00-rQPcEooYe9X47EEcwHysw7
18.6245		Nucleus	1	0.000	1.000	1248	100001218	100000078	Not-Trans anti-PSPC1-A546 8C-S-PSPC1 V2.00	0	28. Not-Trans and anti-PSPC1-A546_Pos021_S001	00-rQPcEooYe9X47EEcwHysw7
9.95711		Nucleus	1	0.000	1.000	1249	100001219	100000079	Not-Trans anti-PSPC1-A546 8C-S-PSPC1 V2.00	0	28. Not-Trans and anti-PSPC1-A546_Pos021_S001	00-rQPcEooYe9X47EEcwHysw7
11.107		Nucleus	1	0.000	1.000	1250	100001220	100000080	Not-Trans anti-PSPC1-A546 8C-S-PSPC1 V2.00	0	28. Not-Trans and anti-PSPC1-A546_Pos021_S001	00-rQPcEooYe9X47EEcwHysw7
20.316		Nucleus	1	0.000	1.000	1251	100001221	100000081	Not-Trans anti-PSPC1-A546 8C-S-PSPC1 V2.00	0	28. Not-Trans and anti-PSPC1-A546_Pos021_S001	00-rQPcEooYe9X47EEcwHysw7
18.0736		Nucleus	1	0.000	1.000	1252	100001222	100000082	Not-Trans anti-PSPC1-A546 8C-S-PSPC1 V2.00	0	28. Not-Trans and anti-PSPC1-A546_Pos021_S001	00-rQPcEooYe9X47EEcwHysw7
17.3301		Nucleus	1	0.000	1.000	1253	100001223	100000083	Not-Trans anti-PSPC1-A546 8C-S-PSPC1 V2.00	0	28. Not-Trans and anti-PSPC1-A546_Pos021_S001	00-rQPcEooYe9X47EEcwHysw7
15.3866		Nucleus	1	0.000	1.000	1254	100001224	100000000	Not-Trans anti-PSPC1-A546 8C-S-PSPC1 V2.00	0	28. Not-Trans and anti-PSPC1-A546_Pos022_S001	00-zJ4NEGMkzhGuafQmg4ma75
6.13847		Nucleus	1	0.000	1.000	1255	100001225	100000001	Not-Trans anti-PSPC1-A546 8C-S-PSPC1 V2.00	0	28. Not-Trans and anti-PSPC1-A546_Pos022_S001	00-zJ4NEGMkzhGuafQmg4ma75
7.25888		Nucleus	1	0.000	1.000	1256	100001226	100000002	Not-Trans anti-PSPC1-A546 8C-S-PSPC1 V2.00	0	28. Not-Trans and anti-PSPC1-A546_Pos022_S001	00-zJ4NEGMkzhGuafQmg4ma75
10.9332		Nucleus	1	0.000	1.000	1257	100001227	100000003	Not-Trans anti-PSPC1-A546 8C-S-PSPC1 V2.00	0	28. Not-Trans and anti-PSPC1-A546_Pos022_S001	00-zJ4NEGMkzhGuafQmg4ma75
11.6829		Nucleus	1	0.000	1.000	1258	100001228	100000004	Not-Trans anti-PSPC1-A546 8C-S-PSPC1 V2.00	0	28. Not-Trans and anti-PSPC1-A546_Pos022_S001	00-zJ4NEGMkzhGuafQmg4ma75
8.69747		Nucleus	1	0.000	1.000	1259	100001229	100000005	Not-Trans anti-PSPC1-A546 8C-S-PSPC1 V2.00	0	28. Not-Trans and anti-PSPC1-A546_Pos022_S001	00-zJ4NEGMkzhGuafQmg4ma75
6.23717		Nucleus	1	0.000	1.000	1260	100001230	100000006	Not-Trans anti-PSPC1-A546 8C-S-PSPC1 V2.00	0	28. Not-Trans and anti-PSPC1-A546_Pos022_S001	00-zJ4NEGMkzhGuafQmg4ma75
8.20783		Nucleus	1	0.000	1.000	1261	100001231	100000007	Not-Trans anti-PSPC1-A546 8C-S-PSPC1 V2.00	0	28. Not-Trans and anti-PSPC1-A546_Pos022_S001	00-zJ4NEGMkzhGuafQmg4ma75
10.2433		Nucleus	1	0.000	1.000	1262	100001232	100000008	Not-Trans anti-PSPC1-A546 8C-S-PSPC1 V2.00	0	28. Not-Trans and anti-PSPC1-A546_Pos022_S001	00-zJ4NEGMkzhGuafQmg4ma75
12.5495		Nucleus	1	0.000	1.000	1263	100001233	100000009	Not-Trans anti-PSPC1-A546 8C-S-PSPC1 V2.00	0	28. Not-Trans and anti-PSPC1-A546_Pos022_S001	00-zJ4NEGMkzhGuafQmg4ma75
7.22237		Nucleus	1	0.000	1.000	1264	100001234	100000010	Not-Trans anti-PSPC1-A546 8C-S-PSPC1 V2.00	0	28. Not-Trans and anti-PSPC1-A546_Pos022_S001	00-zJ4NEGMkzhGuafQmg4ma75
10.117		Nucleus	1	0.000	1.000	1266	100001235	100000011	Not-Trans anti-PSPC1-A546 8C-S-PSPC1 V2.00	0	28. Not-Trans and anti-PSPC1-A546_Pos022_S001	00-zJ4NEGMkzhGuafQmg4ma75
12.6242		Nucleus	1	0.000	1.000	1267	100001236	100000012	Not-Trans anti-PSPC1-A546 8C-S-PSPC1 V2.00	0	28. Not-Trans and anti-PSPC1-A546_Pos022_S001	00-zJ4NEGMkzhGuafQmg4ma75
10.5131		Nucleus	1	0.000	1.000	1268	100001237	100000013	Not-Trans anti-PSPC1-A546 8C-S-PSPC1 V2.00	0	28. Not-Trans and anti-PSPC1-A546_Pos022_S001	00-zJ4NEGMkzhGuafQmg4ma75
11.0827		Nucleus	1	0.000	1.000	1269	100001238	100000014	Not-Trans anti-PSPC1-A546 8C-S-PSPC1 V2.00	0	28. Not-Trans and anti-PSPC1-A546_Pos022_S001	00-zJ4NEGMkzhGuafQmg4ma75
10.3471		Nucleus	1	0.000	1.000	1270	100001239	100000015	Not-Trans anti-PSPC1-A546 8C-S-PSPC1 V2.00	0	28. Not-Trans and anti-PSPC1-A546_Pos022_S001	00-zJ4NEGMkzhGuafQmg4ma75
11.3937		Nucleus	1	0.000	1.000	1271	100001240	100000016	Not-Trans anti-PSPC1-A546 8C-S-PSPC1 V2.00	0	28. Not-Trans and anti-PSPC1-A546_Pos022_S001	00-zJ4NEGMkzhGuafQmg4ma75
15.4814		Nucleus	1	0.000	1.000	1272	100001241	100000017	Not-Trans anti-PSPC1-A546 8C-S-PSPC1 V2.00	0	28. Not-Trans and anti-PSPC1-A546_Pos022_S001	00-zJ4NEGMkzhGuafQmg4ma75
14.1206		Nucleus	1	0.000	1.000	1273	100001242	100000018	Not-Trans anti-PSPC1-A546 8C-S-PSPC1 V2.00	0	28. Not-Trans and anti-PSPC1-A546_Pos022_S001	00-zJ4NEGMkzhGuafQmg4ma75
10.5669		Nucleus	1	0.000	1.000	1274	100001243	100000019	Not-Trans anti-PSPC1-A546 8C-S-PSPC1 V2.00	0	28. Not-Trans and anti-PSPC1-A546_Pos022_S001	00-zJ4NEGMkzhGuafQmg4ma75
11.7244		Nucleus	1	0.000	1.000	1275	100001244	100000020	Not-Trans anti-PSPC1-A546 8C-S-PSPC1 V2.00	0	28. Not-Trans and anti-PSPC1-A546_Pos022_S001	00-zJ4NEGMkzhGuafQmg4ma75
7.9264		Nucleus	1	0.000	1.000	1276	100001245	100000021	Not-Trans anti-PSPC1-A546 8C-S-PSPC1 V2.00	0	28. Not-Trans and anti-PSPC1-A546_Pos022_S001	00-zJ4NEGMkzhGuafQmg4ma75
10.776		Nucleus	1	0.000	1.000	1277	100001246	100000022	Not-Trans anti-PSPC1-A546 8C-S-PSPC1 V2.00	0	28. Not-Trans and anti-PSPC1-A546_Pos022_S001	00-zJ4NEGMkzhGuafQmg4ma75
7.51802		Nucleus	1	0.000	1.000	1278	100001247	100000023	Not-Trans anti-PSPC1-A546 8C-S-PSPC1 V2.00	0	28. Not-Trans and anti-PSPC1-A546_Pos022_S001	00-zJ4NEGMkzhGuafQmg4ma75
14.2696		Nucleus	1	0.000	1.000	1279	100001248	100000024	Not-Trans anti-PSPC1-A546 8C-S-PSPC1 V2.00	0	28. Not-Trans and anti-PSPC1-A546_Pos022_S001	00-zJ4NEGMkzhGuafQmg4ma75
10.6934		Nucleus	1	0.000	1.000	1280	100001249	100000025	Not-Trans anti-PSPC1-A546 8C-S-PSPC1 V2.00	0	28. Not-Trans and anti-PSPC1-A546_Pos022_S001	00-zJ4NEGMkzhGuafQmg4ma75
9.4391		Nucleus	1	0.000	1.000	1281	100001250	100000026	Not-Trans anti-PSPC1-A546 8C-S-PSPC1 V2.00	0	28. Not-Trans and anti-PSPC1-A546_Pos022_S001	00-zJ4NEGMkzhGuafQmg4ma75
11.4174		Nucleus	1	0.000	1.000	1282	100001251	100000027	Not-Trans anti-PSPC1-A546 8C-S-PSPC1 V2.00	0	28. Not-Trans and anti-PSPC1-A546_Pos022_S001	00-zJ4NEGMkzhGuafQmg4ma75
9.01764		Nucleus	1	0.000	1.000	1283	100001252	100000028	Not-Trans anti-PSPC1-A546 8C-S-PSPC1 V2.00	0	28. Not-Trans and anti-PSPC1-A546_Pos022_S001	00-zJ4NEGMkzhGuafQmg4ma75
11.3271		Nucleus	1	0.000	1.000	1284	100001253	100000029	Not-Trans anti-PSPC1-A546 8C-S-PSPC1 V2.00	0	28. Not-Trans and anti-PSPC1-A546_Pos022_S001	00-zJ4NEGMkzhGuafQmg4ma75
7.90372		Nucleus	1	0.000	1.000	1285	100001254	100000000	Not-Trans anti-PSPC1-A546 8C-S-PSPC1 V2.00	0	28. Not-Trans and anti-PSPC1-A546_Pos023_S001	00-BAC9YrdL69Ndt5wmfwfpEn
12.4191		Nucleus	1	0.000	1.000	1286	100001255	100000001	Not-Trans anti-PSPC1-A546 8C-S-PSPC1 V2.00	0	28. Not-Trans and anti-PSPC1-A546_Pos023_S001	00-BAC9YrdL69Ndt5wmfwfpEn
11.3776		Nucleus	1	0.000	1.000	1287	100001256	100000002	Not-Trans anti-PSPC1-A546 8C-S-PSPC1 V2.00	0	28. Not-Trans and anti-PSPC1-A546_Pos023_S001	00-BAC9YrdL69Ndt5wmfwfpEn
14.2528		Nucleus	1	0.000	1.000	1288	100001257	100000003	Not-Trans anti-PSPC1-A546 8C-S-PSPC1 V2.00	0	28. Not-Trans and anti-PSPC1-A546_Pos023_S001	00-BAC9YrdL69Ndt5wmfwfpEn
10.5753		Nucleus	1	0.000	1.000	1289	100001258	100000004	Not-Trans anti-PSPC1-A546 8C-S-PSPC1 V2.00	0	28. Not-Trans and anti-PSPC1-A546_Pos023_S001	00-BAC9YrdL69Ndt5wmfwfpEn
7.95965		Nucleus	1	0.000	1.000	1290	100001259	100000005	Not-Trans anti-PSPC1-A546 8C-S-PSPC1 V2.00	0	28. Not-Trans and anti-PSPC1-A546_Pos023_S001	00-BAC9YrdL69Ndt5wmfwfpEn
6.20153		Nucleus	1	0.000	1.000	1291	100001260	100000006	Not-Trans anti-PSPC1-A546 8C-S-PSPC1 V2.00	0	28. Not-Trans and anti-PSPC1-A546_Pos023_S001	00-BAC9YrdL69Ndt5wmfwfpEn
5.90382		Nucleus	1	0.000	1.000	1292	100001261	100000007	Not-Trans anti-PSPC1-A546 8C-S-PSPC1 V2.00	0	28. Not-Trans and anti-PSPC1-A546_Pos023_S001	00-BAC9YrdL69Ndt5wmfwfpEn
8.70454		Nucleus	1	0.000	1.000	1293	100001262	100000008	Not-Trans anti-PSPC1-A546 8C-S-PSPC1 V2.00	0	28. Not-Trans and anti-PSPC1-A546_Pos023_S001	00-BAC9YrdL69Ndt5wmfwfpEn
5.66102		Nucleus	1	0.000	1.000	1295	100001263	100000009	Not-Trans anti-PSPC1-A546 8C-S-PSPC1 V2.00	0	28. Not-Trans and anti-PSPC1-A546_Pos023_S001	00-BAC9YrdL69Ndt5wmfwfpEn
17.9622		Nucleus	1	0.000	1.000	1296	100001264	100000010	Not-Trans anti-PSPC1-A546 8C-S-PSPC1 V2.00	0	28. Not-Trans and anti-PSPC1-A546_Pos023_S001	00-BAC9YrdL69Ndt5wmfwfpEn
8.86699		Nucleus	1	0.000	1.000	1298	100001265	100000011	Not-Trans anti-PSPC1-A546 8C-S-PSPC1 V2.00	0	28. Not-Trans and anti-PSPC1-A546_Pos023_S001	00-BAC9YrdL69Ndt5wmfwfpEn
3.92583		Nucleus	1	0.000	1.000	1299	100001266	100000012	Not-Trans anti-PSPC1-A546 8C-S-PSPC1 V2.00	0	28. Not-Trans and anti-PSPC1-A546_Pos023_S001	00-BAC9YrdL69Ndt5wmfwfpEn
5.03352		Nucleus	1	0.000	1.000	1300	100001267	100000013	Not-Trans anti-PSPC1-A546 8C-S-PSPC1 V2.00	0	28. Not-Trans and anti-PSPC1-A546_Pos023_S001	00-BAC9YrdL69Ndt5wmfwfpEn
10.3699		Nucleus	1	0.000	1.000	1301	100001268	100000014	Not-Trans anti-PSPC1-A546 8C-S-PSPC1 V2.00	0	28. Not-Trans and anti-PSPC1-A546_Pos023_S001	00-BAC9YrdL69Ndt5wmfwfpEn
12.5924		Nucleus	1	0.000	1.000	1302	100001269	100000015	Not-Trans anti-PSPC1-A546 8C-S-PSPC1 V2.00	0	28. Not-Trans and anti-PSPC1-A546_Pos023_S001	00-BAC9YrdL69Ndt5wmfwfpEn
10.0095		Nucleus	1	0.000	1.000	1303	100001270	100000016	Not-Trans anti-PSPC1-A546 8C-S-PSPC1 V2.00	0	28. Not-Trans and anti-PSPC1-A546_Pos023_S001	00-BAC9YrdL69Ndt5wmfwfpEn
9.11859		Nucleus	1	0.000	1.000	1304	100001271	100000017	Not-Trans anti-PSPC1-A546 8C-S-PSPC1 V2.00	0	28. Not-Trans and anti-PSPC1-A546_Pos023_S001	00-BAC9YrdL69Ndt5wmfwfpEn
11.9012		Nucleus	1	0.000	1.000	1305	100001272	100000018	Not-Trans anti-PSPC1-A546 8C-S-PSPC1 V2.00	0	28. Not-Trans and anti-PSPC1-A546_Pos023_S001	00-BAC9YrdL69Ndt5wmfwfpEn
9.55783		Nucleus	1	0.000	1.000	1306	100001273	100000019	Not-Trans anti-PSPC1-A546 8C-S-PSPC1 V2.00	0	28. Not-Trans and anti-PSPC1-A546_Pos023_S001	00-BAC9YrdL69Ndt5wmfwfpEn
15.2718		Nucleus	1	0.000	1.000	1307	100001274	100000020	Not-Trans anti-PSPC1-A546 8C-S-PSPC1 V2.00	0	28. Not-Trans and anti-PSPC1-A546_Pos023_S001	00-BAC9YrdL69Ndt5wmfwfpEn
10.2166		Nucleus	1	0.000	1.000	1308	100001275	100000021	Not-Trans anti-PSPC1-A546 8C-S-PSPC1 V2.00	0	28. Not-Trans and anti-PSPC1-A546_Pos023_S001	00-BAC9YrdL69Ndt5wmfwfpEn
7.35862		Nucleus	1	0.000	1.000	1309	100001276	100000022	Not-Trans anti-PSPC1-A546 8C-S-PSPC1 V2.00	0	28. Not-Trans and anti-PSPC1-A546_Pos023_S001	00-BAC9YrdL69Ndt5wmfwfpEn
6.87146		Nucleus	1	0.000	1.000	1310	100001277	100000023	Not-Trans anti-PSPC1-A546 8C-S-PSPC1 V2.00	0	28. Not-Trans and anti-PSPC1-A546_Pos023_S001	00-BAC9YrdL69Ndt5wmfwfpEn
8.40128		Nucleus	1	0.000	1.000	1311	100001278	100000024	Not-Trans anti-PSPC1-A546 8C-S-PSPC1 V2.00	0	28. Not-Trans and anti-PSPC1-A546_Pos023_S001	00-BAC9YrdL69Ndt5wmfwfpEn
8.1996		Nucleus	1	0.000	1.000	1312	100001279	100000025	Not-Trans anti-PSPC1-A546 8C-S-PSPC1 V2.00	0	28. Not-Trans and anti-PSPC1-A546_Pos023_S001	00-BAC9YrdL69Ndt5wmfwfpEn
9.20833		Nucleus	1	0.000	1.000	1313	100001280	100000026	Not-Trans anti-PSPC1-A546 8C-S-PSPC1 V2.00	0	28. Not-Trans and anti-PSPC1-A546_Pos023_S001	00-BAC9YrdL69Ndt5wmfwfpEn
7.12062		Nucleus	1	0.000	1.000	1314	100001281	100000027	Not-Trans anti-PSPC1-A546 8C-S-PSPC1 V2.00	0	28. Not-Trans and anti-PSPC1-A546_Pos023_S001	00-BAC9YrdL69Ndt5wmfwfpEn
6.63849		Nucleus	1	0.000	1.000	1315	100001282	100000028	Not-Trans anti-PSPC1-A546 8C-S-PSPC1 V2.00	0	28. Not-Trans and anti-PSPC1-A546_Pos023_S001	00-BAC9YrdL69Ndt5wmfwfpEn
11.3344		Nucleus	1	0.000	1.000	1316	100001283	100000029	Not-Trans anti-PSPC1-A546 8C-S-PSPC1 V2.00	0	28. Not-Trans and anti-PSPC1-A546_Pos023_S001	00-BAC9YrdL69Ndt5wmfwfpEn
12.0373		Nucleus	1	0.000	1.000	1317	100001284	100000030	Not-Trans anti-PSPC1-A546 8C-S-PSPC1 V2.00	0	28. Not-Trans and anti-PSPC1-A546_Pos023_S001	00-BAC9YrdL69Ndt5wmfwfpEn
11.4767		Nucleus	1	0.000	1.000	1318	100001285	100000031	Not-Trans anti-PSPC1-A546 8C-S-PSPC1 V2.00	0	28. Not-Trans and anti-PSPC1-A546_Pos023_S001	00-BAC9YrdL69Ndt5wmfwfpEn
13.5973		Nucleus	1	0.000	1.000	1319	100001286	100000032	Not-Trans anti-PSPC1-A546 8C-S-PSPC1 V2.00	0	28. Not-Trans and anti-PSPC1-A546_Pos023_S001	00-BAC9YrdL69Ndt5wmfwfpEn
7.85182		Nucleus	1	0.000	1.000	1320	100001287	100000033	Not-Trans anti-PSPC1-A546 8C-S-PSPC1 V2.00	0	28. Not-Trans and anti-PSPC1-A546_Pos023_S001	00-BAC9YrdL69Ndt5wmfwfpEn
2.19197		Nucleus	1	0.000	1.000	1321	100001288	100000034	Not-Trans anti-PSPC1-A546 8C-S-PSPC1 V2.00	0	28. Not-Trans and anti-PSPC1-A546_Pos023_S001	00-BAC9YrdL69Ndt5wmfwfpEn
14.3834		Nucleus	1	0.000	1.000	1322	100001289	100000035	Not-Trans anti-PSPC1-A546 8C-S-PSPC1 V2.00	0	28. Not-Trans and anti-PSPC1-A546_Pos023_S001	00-BAC9YrdL69Ndt5wmfwfpEn
14.1054		Nucleus	1	0.000	1.000	1323	100001290	100000036	Not-Trans anti-PSPC1-A546 8C-S-PSPC1 V2.00	0	28. Not-Trans and anti-PSPC1-A546_Pos023_S001	00-BAC9YrdL69Ndt5wmfwfpEn
11.9566		Nucleus	1	0.000	1.000	1324	100001291	100000037	Not-Trans anti-PSPC1-A546 8C-S-PSPC1 V2.00	0	28. Not-Trans and anti-PSPC1-A546_Pos023_S001	00-BAC9YrdL69Ndt5wmfwfpEn
11.2263		Nucleus	1	0.000	1.000	1325	100001292	100000038	Not-Trans anti-PSPC1-A546 8C-S-PSPC1 V2.00	0	28. Not-Trans and anti-PSPC1-A546_Pos023_S001	00-BAC9YrdL69Ndt5wmfwfpEn
10.5657		Nucleus	1	0.000	1.000	1326	100001293	100000039	Not-Trans anti-PSPC1-A546 8C-S-PSPC1 V2.00	0	28. Not-Trans and anti-PSPC1-A546_Pos023_S001	00-BAC9YrdL69Ndt5wmfwfpEn
11.6469		Nucleus	1	0.000	1.000	1327	100001294	100000040	Not-Trans anti-PSPC1-A546 8C-S-PSPC1 V2.00	0	28. Not-Trans and anti-PSPC1-A546_Pos023_S001	00-BAC9YrdL69Ndt5wmfwfpEn
7.15329		Nucleus	1	0.000	1.000	1328	100001295	100000041	Not-Trans anti-PSPC1-A546 8C-S-PSPC1 V2.00	0	28. Not-Trans and anti-PSPC1-A546_Pos023_S001	00-BAC9YrdL69Ndt5wmfwfpEn
13.4989		Nucleus	1	0.000	1.000	1329	100001296	100000042	Not-Trans anti-PSPC1-A546 8C-S-PSPC1 V2.00	0	28. Not-Trans and anti-PSPC1-A546_Pos023_S001	00-BAC9YrdL69Ndt5wmfwfpEn
11.2885		Nucleus	1	0.000	1.000	1330	100001297	100000043	Not-Trans anti-PSPC1-A546 8C-S-PSPC1 V2.00	0	28. Not-Trans and anti-PSPC1-A546_Pos023_S001	00-BAC9YrdL69Ndt5wmfwfpEn
11.1893		Nucleus	1	0.000	1.000	1331	100001298	100000044	Not-Trans anti-PSPC1-A546 8C-S-PSPC1 V2.00	0	28. Not-Trans and anti-PSPC1-A546_Pos023_S001	00-BAC9YrdL69Ndt5wmfwfpEn
1.66061		Nucleus	1	0.000	1.000	1332	100001299	100000045	Not-Trans anti-PSPC1-A546 8C-S-PSPC1 V2.00	0	28. Not-Trans and anti-PSPC1-A546_Pos023_S001	00-BAC9YrdL69Ndt5wmfwfpEn
1.45383		Nucleus	1	0.000	1.000	1333	100001300	100000046	Not-Trans anti-PSPC1-A546 8C-S-PSPC1 V2.00	0	28. Not-Trans and anti-PSPC1-A546_Pos023_S001	00-BAC9YrdL69Ndt5wmfwfpEn
12.2729		Nucleus	1	0.000	1.000	1334	100001301	100000047	Not-Trans anti-PSPC1-A546 8C-S-PSPC1 V2.00	0	28. Not-Trans and anti-PSPC1-A546_Pos023_S001	00-BAC9YrdL69Ndt5wmfwfpEn
1.37003		Nucleus	1	0.000	1.000	1335	100001302	100000048	Not-Trans anti-PSPC1-A546 8C-S-PSPC1 V2.00	0	28. Not-Trans and anti-PSPC1-A546_Pos023_S001	00-BAC9YrdL69Ndt5wmfwfpEn
13.9965		Nucleus	1	0.000	1.000	1336	100001303	100000049	Not-Trans anti-PSPC1-A546 8C-S-PSPC1 V2.00	0	28. Not-Trans and anti-PSPC1-A546_Pos023_S001	00-BAC9YrdL69Ndt5wmfwfpEn
1.60647		Nucleus	1	0.000	1.000	1337	100001304	100000050	Not-Trans anti-PSPC1-A546 8C-S-PSPC1 V2.00	0	28. Not-Trans and anti-PSPC1-A546_Pos023_S001	00-BAC9YrdL69Ndt5wmfwfpEn
12.093		Nucleus	1	0.000	1.000	1338	100001305	100000051	Not-Trans anti-PSPC1-A546 8C-S-PSPC1 V2.00	0	28. Not-Trans and anti-PSPC1-A546_Pos023_S001	00-BAC9YrdL69Ndt5wmfwfpEn
8.73777		Nucleus	1	0.000	1.000	1339	100001306	100000052	Not-Trans anti-PSPC1-A546 8C-S-PSPC1 V2.00	0	28. Not-Trans and anti-PSPC1-A546_Pos023_S001	00-BAC9YrdL69Ndt5wmfwfpEn
11.6351		Nucleus	1	0.000	1.000	1340	100001307	100000053	Not-Trans anti-PSPC1-A546 8C-S-PSPC1 V2.00	0	28. Not-Trans and anti-PSPC1-A546_Pos023_S001	00-BAC9YrdL69Ndt5wmfwfpEn
9.79204		Nucleus	1	0.000	1.000	1341	100001308	100000054	Not-Trans anti-PSPC1-A546 8C-S-PSPC1 V2.00	0	28. Not-Trans and anti-PSPC1-A546_Pos023_S001	00-BAC9YrdL69Ndt5wmfwfpEn
7.93763		Nucleus	1	0.000	1.000	1342	100001309	100000055	Not-Trans anti-PSPC1-A546 8C-S-PSPC1 V2.00	0	28. Not-Trans and anti-PSPC1-A546_Pos023_S001	00-BAC9YrdL69Ndt5wmfwfpEn
7.66028		Nucleus	1	0.000	1.000	1343	100001310	100000056	Not-Trans anti-PSPC1-A546 8C-S-PSPC1 V2.00	0	28. Not-Trans and anti-PSPC1-A546_Pos023_S001	00-BAC9YrdL69Ndt5wmfwfpEn
12.1838		Nucleus	1	0.000	1.000	1344	100001311	100000057	Not-Trans anti-PSPC1-A546 8C-S-PSPC1 V2.00	0	28. Not-Trans and anti-PSPC1-A546_Pos023_S001	00-BAC9YrdL69Ndt5wmfwfpEn
9.91615		Nucleus	1	0.000	1.000	1345	100001312	100000058	Not-Trans anti-PSPC1-A546 8C-S-PSPC1 V2.00	0	28. Not-Trans and anti-PSPC1-A546_Pos023_S001	00-BAC9YrdL69Ndt5wmfwfpEn
11.304		Nucleus	1	0.000	1.000	1346	100001313	100000059	Not-Trans anti-PSPC1-A546 8C-S-PSPC1 V2.00	0	28. Not-Trans and anti-PSPC1-A546_Pos023_S001	00-BAC9YrdL69Ndt5wmfwfpEn
9.32781		Nucleus	1	0.000	1.000	1347	100001314	100000060	Not-Trans anti-PSPC1-A546 8C-S-PSPC1 V2.00	0	28. Not-Trans and anti-PSPC1-A546_Pos023_S001	00-BAC9YrdL69Ndt5wmfwfpEn
12.2645		Nucleus	1	0.000	1.000	1348	100001315	100000061	Not-Trans anti-PSPC1-A546 8C-S-PSPC1 V2.00	0	28. Not-Trans and anti-PSPC1-A546_Pos023_S001	00-BAC9YrdL69Ndt5wmfwfpEn
10.1182		Nucleus	1	0.000	1.000	1349	100001316	100000062	Not-Trans anti-PSPC1-A546 8C-S-PSPC1 V2.00	0	28. Not-Trans and anti-PSPC1-A546_Pos023_S001	00-BAC9YrdL69Ndt5wmfwfpEn
6.7266		Nucleus	1	0.000	1.000	1350	100001317	100000063	Not-Trans anti-PSPC1-A546 8C-S-PSPC1 V2.00	0	28. Not-Trans and anti-PSPC1-A546_Pos023_S001	00-BAC9YrdL69Ndt5wmfwfpEn
11.556		Nucleus	1	0.000	1.000	1351	100001318	100000064	Not-Trans anti-PSPC1-A546 8C-S-PSPC1 V2.00	0	28. Not-Trans and anti-PSPC1-A546_Pos023_S001	00-BAC9YrdL69Ndt5wmfwfpEn
7.32497		Nucleus	1	0.000	1.000	1352	100001319	100000065	Not-Trans anti-PSPC1-A546 8C-S-PSPC1 V2.00	0	28. Not-Trans and anti-PSPC1-A546_Pos023_S001	00-BAC9YrdL69Ndt5wmfwfpEn
7.34805		Nucleus	1	0.000	1.000	1353	100001320	100000066	Not-Trans anti-PSPC1-A546 8C-S-PSPC1 V2.00	0	28. Not-Trans and anti-PSPC1-A546_Pos023_S001	00-BAC9YrdL69Ndt5wmfwfpEn
5.94737		Nucleus	1	0.000	1.000	1354	100001321	100000067	Not-Trans anti-PSPC1-A546 8C-S-PSPC1 V2.00	0	28. Not-Trans and anti-PSPC1-A546_Pos023_S001	00-BAC9YrdL69Ndt5wmfwfpEn
2.49088		Nucleus	1	0.000	1.000	1355	100001322	100000068	Not-Trans anti-PSPC1-A546 8C-S-PSPC1 V2.00	0	28. Not-Trans and anti-PSPC1-A546_Pos023_S001	00-BAC9YrdL69Ndt5wmfwfpEn
16.3451		Nucleus	1	0.000	1.000	1356	100001323	100000000	Not-Trans anti-PSPC1-A546 8C-S-PSPC1 V2.00	0	28. Not-Trans and anti-PSPC1-A546_Pos024_S001	00-9N7K9DTvN5qcUAT7uZ5SUN
7.85174		Nucleus	1	0.000	1.000	1357	100001324	100000001	Not-Trans anti-PSPC1-A546 8C-S-PSPC1 V2.00	0	28. Not-Trans and anti-PSPC1-A546_Pos024_S001	00-9N7K9DTvN5qcUAT7uZ5SUN
3.69484		Nucleus	1	0.000	1.000	1358	100001325	100000002	Not-Trans anti-PSPC1-A546 8C-S-PSPC1 V2.00	0	28. Not-Trans and anti-PSPC1-A546_Pos024_S001	00-9N7K9DTvN5qcUAT7uZ5SUN
6.08546		Nucleus	1	0.000	1.000	1359	100001326	100000003	Not-Trans anti-PSPC1-A546 8C-S-PSPC1 V2.00	0	28. Not-Trans and anti-PSPC1-A546_Pos024_S001	00-9N7K9DTvN5qcUAT7uZ5SUN
16.2236		Nucleus	1	0.000	1.000	1360	100001327	100000004	Not-Trans anti-PSPC1-A546 8C-S-PSPC1 V2.00	0	28. Not-Trans and anti-PSPC1-A546_Pos024_S001	00-9N7K9DTvN5qcUAT7uZ5SUN
22.5193		Nucleus	1	0.000	1.000	1361	100001328	100000005	Not-Trans anti-PSPC1-A546 8C-S-PSPC1 V2.00	0	28. Not-Trans and anti-PSPC1-A546_Pos024_S001	00-9N7K9DTvN5qcUAT7uZ5SUN
11.4603		Nucleus	1	0.000	1.000	1362	100001329	100000006	Not-Trans anti-PSPC1-A546 8C-S-PSPC1 V2.00	0	28. Not-Trans and anti-PSPC1-A546_Pos024_S001	00-9N7K9DTvN5qcUAT7uZ5SUN
17.2513		Nucleus	1	0.000	1.000	1363	100001330	100000007	Not-Trans anti-PSPC1-A546 8C-S-PSPC1 V2.00	0	28. Not-Trans and anti-PSPC1-A546_Pos024_S001	00-9N7K9DTvN5qcUAT7uZ5SUN
15.3681		Nucleus	1	0.000	1.000	1364	100001331	100000008	Not-Trans anti-PSPC1-A546 8C-S-PSPC1 V2.00	0	28. Not-Trans and anti-PSPC1-A546_Pos024_S001	00-9N7K9DTvN5qcUAT7uZ5SUN
10.4026		Nucleus	1	0.000	1.000	1365	100001332	100000009	Not-Trans anti-PSPC1-A546 8C-S-PSPC1 V2.00	0	28. Not-Trans and anti-PSPC1-A546_Pos024_S001	00-9N7K9DTvN5qcUAT7uZ5SUN
5.03563		Nucleus	1	0.000	1.000	1366	100001333	100000010	Not-Trans anti-PSPC1-A546 8C-S-PSPC1 V2.00	0	28. Not-Trans and anti-PSPC1-A546_Pos024_S001	00-9N7K9DTvN5qcUAT7uZ5SUN
10.4707		Nucleus	1	0.000	1.000	1368	100001334	100000011	Not-Trans anti-PSPC1-A546 8C-S-PSPC1 V2.00	0	28. Not-Trans and anti-PSPC1-A546_Pos024_S001	00-9N7K9DTvN5qcUAT7uZ5SUN
8.87063		Nucleus	1	0.000	1.000	1369	100001335	100000012	Not-Trans anti-PSPC1-A546 8C-S-PSPC1 V2.00	0	28. Not-Trans and anti-PSPC1-A546_Pos024_S001	00-9N7K9DTvN5qcUAT7uZ5SUN
8.12245		Nucleus	1	0.000	1.000	1370	100001336	100000013	Not-Trans anti-PSPC1-A546 8C-S-PSPC1 V2.00	0	28. Not-Trans and anti-PSPC1-A546_Pos024_S001	00-9N7K9DTvN5qcUAT7uZ5SUN
7.04825		Nucleus	1	0.000	1.000	1371	100001337	100000014	Not-Trans anti-PSPC1-A546 8C-S-PSPC1 V2.00	0	28. Not-Trans and anti-PSPC1-A546_Pos024_S001	00-9N7K9DTvN5qcUAT7uZ5SUN
6.65442		Nucleus	1	0.000	1.000	1372	100001338	100000015	Not-Trans anti-PSPC1-A546 8C-S-PSPC1 V2.00	0	28. Not-Trans and anti-PSPC1-A546_Pos024_S001	00-9N7K9DTvN5qcUAT7uZ5SUN
16.8794		Nucleus	1	0.000	1.000	1373	100001339	100000016	Not-Trans anti-PSPC1-A546 8C-S-PSPC1 V2.00	0	28. Not-Trans and anti-PSPC1-A546_Pos024_S001	00-9N7K9DTvN5qcUAT7uZ5SUN
5.98806		Nucleus	1	0.000	1.000	1374	100001340	100000017	Not-Trans anti-PSPC1-A546 8C-S-PSPC1 V2.00	0	28. Not-Trans and anti-PSPC1-A546_Pos024_S001	00-9N7K9DTvN5qcUAT7uZ5SUN
7.50558		Nucleus	1	0.000	1.000	1375	100001341	100000018	Not-Trans anti-PSPC1-A546 8C-S-PSPC1 V2.00	0	28. Not-Trans and anti-PSPC1-A546_Pos024_S001	00-9N7K9DTvN5qcUAT7uZ5SUN
7.40287		Nucleus	1	0.000	1.000	1376	100001342	100000019	Not-Trans anti-PSPC1-A546 8C-S-PSPC1 V2.00	0	28. Not-Trans and anti-PSPC1-A546_Pos024_S001	00-9N7K9DTvN5qcUAT7uZ5SUN
1.56666		Nucleus	1	0.000	1.000	1377	100001343	100000020	Not-Trans anti-PSPC1-A546 8C-S-PSPC1 V2.00	0	28. Not-Trans and anti-PSPC1-A546_Pos024_S001	00-9N7K9DTvN5qcUAT7uZ5SUN
1.49474		Nucleus	1	0.000	1.000	1378	100001344	100000021	Not-Trans anti-PSPC1-A546 8C-S-PSPC1 V2.00	0	28. Not-Trans and anti-PSPC1-A546_Pos024_S001	00-9N7K9DTvN5qcUAT7uZ5SUN
2.21784		Nucleus	1	0.000	1.000	1379	100001345	100000022	Not-Trans anti-PSPC1-A546 8C-S-PSPC1 V2.00	0	28. Not-Trans and anti-PSPC1-A546_Pos024_S001	00-9N7K9DTvN5qcUAT7uZ5SUN
3.49086		Nucleus	1	0.000	1.000	1380	100001346	100000023	Not-Trans anti-PSPC1-A546 8C-S-PSPC1 V2.00	0	28. Not-Trans and anti-PSPC1-A546_Pos024_S001	00-9N7K9DTvN5qcUAT7uZ5SUN
8.19207		Nucleus	1	0.000	1.000	1381	100001347	100000024	Not-Trans anti-PSPC1-A546 8C-S-PSPC1 V2.00	0	28. Not-Trans and anti-PSPC1-A546_Pos024_S001	00-9N7K9DTvN5qcUAT7uZ5SUN
9.03644		Nucleus	1	0.000	1.000	1382	100001348	100000025	Not-Trans anti-PSPC1-A546 8C-S-PSPC1 V2.00	0	28. Not-Trans and anti-PSPC1-A546_Pos024_S001	00-9N7K9DTvN5qcUAT7uZ5SUN
18.1823		Nucleus	1	0.000	1.000	1383	100001349	100000026	Not-Trans anti-PSPC1-A546 8C-S-PSPC1 V2.00	0	28. Not-Trans and anti-PSPC1-A546_Pos024_S001	00-9N7K9DTvN5qcUAT7uZ5SUN
9.63466		Nucleus	1	0.000	1.000	1384	100001350	100000027	Not-Trans anti-PSPC1-A546 8C-S-PSPC1 V2.00	0	28. Not-Trans and anti-PSPC1-A546_Pos024_S001	00-9N7K9DTvN5qcUAT7uZ5SUN
4.91734		Nucleus	1	0.000	1.000	1385	100001351	100000028	Not-Trans anti-PSPC1-A546 8C-S-PSPC1 V2.00	0	28. Not-Trans and anti-PSPC1-A546_Pos024_S001	00-9N7K9DTvN5qcUAT7uZ5SUN
5.42887		Nucleus	1	0.000	1.000	1386	100001352	100000029	Not-Trans anti-PSPC1-A546 8C-S-PSPC1 V2.00	0	28. Not-Trans and anti-PSPC1-A546_Pos024_S001	00-9N7K9DTvN5qcUAT7uZ5SUN
12.3057		Nucleus	1	0.000	1.000	1387	100001353	100000030	Not-Trans anti-PSPC1-A546 8C-S-PSPC1 V2.00	0	28. Not-Trans and anti-PSPC1-A546_Pos024_S001	00-9N7K9DTvN5qcUAT7uZ5SUN
7.09205		Nucleus	1	0.000	1.000	1388	100001354	100000031	Not-Trans anti-PSPC1-A546 8C-S-PSPC1 V2.00	0	28. Not-Trans and anti-PSPC1-A546_Pos024_S001	00-9N7K9DTvN5qcUAT7uZ5SUN
10.9981		Nucleus	1	0.000	1.000	1389	100001355	100000032	Not-Trans anti-PSPC1-A546 8C-S-PSPC1 V2.00	0	28. Not-Trans and anti-PSPC1-A546_Pos024_S001	00-9N7K9DTvN5qcUAT7uZ5SUN
10.9227		Nucleus	1	0.000	1.000	1390	100001356	100000033	Not-Trans anti-PSPC1-A546 8C-S-PSPC1 V2.00	0	28. Not-Trans and anti-PSPC1-A546_Pos024_S001	00-9N7K9DTvN5qcUAT7uZ5SUN
7.46588		Nucleus	1	0.000	1.000	1391	100001357	100000034	Not-Trans anti-PSPC1-A546 8C-S-PSPC1 V2.00	0	28. Not-Trans and anti-PSPC1-A546_Pos024_S001	00-9N7K9DTvN5qcUAT7uZ5SUN
7.93099		Nucleus	1	0.000	1.000	1392	100001358	100000035	Not-Trans anti-PSPC1-A546 8C-S-PSPC1 V2.00	0	28. Not-Trans and anti-PSPC1-A546_Pos024_S001	00-9N7K9DTvN5qcUAT7uZ5SUN
23.0931		Nucleus	1	0.000	1.000	1393	100001359	100000036	Not-Trans anti-PSPC1-A546 8C-S-PSPC1 V2.00	0	28. Not-Trans and anti-PSPC1-A546_Pos024_S001	00-9N7K9DTvN5qcUAT7uZ5SUN
11.9828		Nucleus	1	0.000	1.000	1394	100001360	100000037	Not-Trans anti-PSPC1-A546 8C-S-PSPC1 V2.00	0	28. Not-Trans and anti-PSPC1-A546_Pos024_S001	00-9N7K9DTvN5qcUAT7uZ5SUN
13.4803		Nucleus	1	0.000	1.000	1395	100001361	100000038	Not-Trans anti-PSPC1-A546 8C-S-PSPC1 V2.00	0	28. Not-Trans and anti-PSPC1-A546_Pos024_S001	00-9N7K9DTvN5qcUAT7uZ5SUN
16.825		Nucleus	1	0.000	1.000	1396	100001362	100000039	Not-Trans anti-PSPC1-A546 8C-S-PSPC1 V2.00	0	28. Not-Trans and anti-PSPC1-A546_Pos024_S001	00-9N7K9DTvN5qcUAT7uZ5SUN
13.6003		Nucleus	1	0.000	1.000	1397	100001363	100000040	Not-Trans anti-PSPC1-A546 8C-S-PSPC1 V2.00	0	28. Not-Trans and anti-PSPC1-A546_Pos024_S001	00-9N7K9DTvN5qcUAT7uZ5SUN
3.51854		Nucleus	1	0.000	1.000	1398	100001364	100000041	Not-Trans anti-PSPC1-A546 8C-S-PSPC1 V2.00	0	28. Not-Trans and anti-PSPC1-A546_Pos024_S001	00-9N7K9DTvN5qcUAT7uZ5SUN
11.9615		Nucleus	1	0.000	1.000	1399	100001365	100000042	Not-Trans anti-PSPC1-A546 8C-S-PSPC1 V2.00	0	28. Not-Trans and anti-PSPC1-A546_Pos024_S001	00-9N7K9DTvN5qcUAT7uZ5SUN
17.5198		Nucleus	1	0.000	1.000	1400	100001366	100000043	Not-Trans anti-PSPC1-A546 8C-S-PSPC1 V2.00	0	28. Not-Trans and anti-PSPC1-A546_Pos024_S001	00-9N7K9DTvN5qcUAT7uZ5SUN
21.4152		Nucleus	1	0.000	1.000	1401	100001367	100000044	Not-Trans anti-PSPC1-A546 8C-S-PSPC1 V2.00	0	28. Not-Trans and anti-PSPC1-A546_Pos024_S001	00-9N7K9DTvN5qcUAT7uZ5SUN
13.4355		Nucleus	1	0.000	1.000	1402	100001368	100000045	Not-Trans anti-PSPC1-A546 8C-S-PSPC1 V2.00	0	28. Not-Trans and anti-PSPC1-A546_Pos024_S001	00-9N7K9DTvN5qcUAT7uZ5SUN
9.5616		Nucleus	1	0.000	1.000	1403	100001369	100000046	Not-Trans anti-PSPC1-A546 8C-S-PSPC1 V2.00	0	28. Not-Trans and anti-PSPC1-A546_Pos024_S001	00-9N7K9DTvN5qcUAT7uZ5SUN
5.41572		Nucleus	1	0.000	1.000	1404	100001370	100000047	Not-Trans anti-PSPC1-A546 8C-S-PSPC1 V2.00	0	28. Not-Trans and anti-PSPC1-A546_Pos024_S001	00-9N7K9DTvN5qcUAT7uZ5SUN
10.5552		Nucleus	1	0.000	1.000	1405	100001371	100000048	Not-Trans anti-PSPC1-A546 8C-S-PSPC1 V2.00	0	28. Not-Trans and anti-PSPC1-A546_Pos024_S001	00-9N7K9DTvN5qcUAT7uZ5SUN
5.99896		Nucleus	1	0.000	1.000	1406	100001372	100000049	Not-Trans anti-PSPC1-A546 8C-S-PSPC1 V2.00	0	28. Not-Trans and anti-PSPC1-A546_Pos024_S001	00-9N7K9DTvN5qcUAT7uZ5SUN
5.56462		Nucleus	1	0.000	1.000	1407	100001373	100000050	Not-Trans anti-PSPC1-A546 8C-S-PSPC1 V2.00	0	28. Not-Trans and anti-PSPC1-A546_Pos024_S001	00-9N7K9DTvN5qcUAT7uZ5SUN
6.55389		Nucleus	1	0.000	1.000	1408	100001374	100000051	Not-Trans anti-PSPC1-A546 8C-S-PSPC1 V2.00	0	28. Not-Trans and anti-PSPC1-A546_Pos024_S001	00-9N7K9DTvN5qcUAT7uZ5SUN
2.55611		Nucleus	1	0.000	1.000	1409	100001375	100000052	Not-Trans anti-PSPC1-A546 8C-S-PSPC1 V2.00	0	28. Not-Trans and anti-PSPC1-A546_Pos024_S001	00-9N7K9DTvN5qcUAT7uZ5SUN
10.4922		Nucleus	1	0.000	1.000	1410	100001376	100000053	Not-Trans anti-PSPC1-A546 8C-S-PSPC1 V2.00	0	28. Not-Trans and anti-PSPC1-A546_Pos024_S001	00-9N7K9DTvN5qcUAT7uZ5SUN
9.43992		Nucleus	1	0.000	1.000	1411	100001377	100000054	Not-Trans anti-PSPC1-A546 8C-S-PSPC1 V2.00	0	28. Not-Trans and anti-PSPC1-A546_Pos024_S001	00-9N7K9DTvN5qcUAT7uZ5SUN
14.4381		Nucleus	1	0.000	1.000	1412	100001378	100000055	Not-Trans anti-PSPC1-A546 8C-S-PSPC1 V2.00	0	28. Not-Trans and anti-PSPC1-A546_Pos024_S001	00-9N7K9DTvN5qcUAT7uZ5SUN
10.7218		Nucleus	1	0.000	1.000	1413	100001379	100000056	Not-Trans anti-PSPC1-A546 8C-S-PSPC1 V2.00	0	28. Not-Trans and anti-PSPC1-A546_Pos024_S001	00-9N7K9DTvN5qcUAT7uZ5SUN
4.23152		Nucleus	1	0.000	1.000	1414	100001380	100000057	Not-Trans anti-PSPC1-A546 8C-S-PSPC1 V2.00	0	28. Not-Trans and anti-PSPC1-A546_Pos024_S001	00-9N7K9DTvN5qcUAT7uZ5SUN
13.2772		Nucleus	1	0.000	1.000	1415	100001381	100000058	Not-Trans anti-PSPC1-A546 8C-S-PSPC1 V2.00	0	28. Not-Trans and anti-PSPC1-A546_Pos024_S001	00-9N7K9DTvN5qcUAT7uZ5SUN
12.8935		Nucleus	1	0.000	1.000	1416	100001382	100000059	Not-Trans anti-PSPC1-A546 8C-S-PSPC1 V2.00	0	28. Not-Trans and anti-PSPC1-A546_Pos024_S001	00-9N7K9DTvN5qcUAT7uZ5SUN
11.8845		Nucleus	1	0.000	1.000	1417	100001383	100000060	Not-Trans anti-PSPC1-A546 8C-S-PSPC1 V2.00	0	28. Not-Trans and anti-PSPC1-A546_Pos024_S001	00-9N7K9DTvN5qcUAT7uZ5SUN
9.90346		Nucleus	1	0.000	1.000	1418	100001384	100000061	Not-Trans anti-PSPC1-A546 8C-S-PSPC1 V2.00	0	28. Not-Trans and anti-PSPC1-A546_Pos024_S001	00-9N7K9DTvN5qcUAT7uZ5SUN
5.6459		Nucleus	1	0.000	1.000	1419	100001385	100000062	Not-Trans anti-PSPC1-A546 8C-S-PSPC1 V2.00	0	28. Not-Trans and anti-PSPC1-A546_Pos024_S001	00-9N7K9DTvN5qcUAT7uZ5SUN
2.79915		Nucleus	1	0.000	1.000	1420	100001386	100000063	Not-Trans anti-PSPC1-A546 8C-S-PSPC1 V2.00	0	28. Not-Trans and anti-PSPC1-A546_Pos024_S001	00-9N7K9DTvN5qcUAT7uZ5SUN
3.92857		Nucleus	1	0.000	1.000	1421	100001387	100000064	Not-Trans anti-PSPC1-A546 8C-S-PSPC1 V2.00	0	28. Not-Trans and anti-PSPC1-A546_Pos024_S001	00-9N7K9DTvN5qcUAT7uZ5SUN
3.99417		Nucleus	1	0.000	1.000	1422	100001388	100000065	Not-Trans anti-PSPC1-A546 8C-S-PSPC1 V2.00	0	28. Not-Trans and anti-PSPC1-A546_Pos024_S001	00-9N7K9DTvN5qcUAT7uZ5SUN
3.3715		Nucleus	1	0.000	1.000	1423	100001389	100000066	Not-Trans anti-PSPC1-A546 8C-S-PSPC1 V2.00	0	28. Not-Trans and anti-PSPC1-A546_Pos024_S001	00-9N7K9DTvN5qcUAT7uZ5SUN
3.62468		Nucleus	1	0.000	1.000	1424	100001390	100000067	Not-Trans anti-PSPC1-A546 8C-S-PSPC1 V2.00	0	28. Not-Trans and anti-PSPC1-A546_Pos024_S001	00-9N7K9DTvN5qcUAT7uZ5SUN
8.56091		Nucleus	1	0.000	1.000	1425	100001391	100000068	Not-Trans anti-PSPC1-A546 8C-S-PSPC1 V2.00	0	28. Not-Trans and anti-PSPC1-A546_Pos024_S001	00-9N7K9DTvN5qcUAT7uZ5SUN
3.60275		Nucleus	1	0.000	1.000	1426	100001392	100000069	Not-Trans anti-PSPC1-A546 8C-S-PSPC1 V2.00	0	28. Not-Trans and anti-PSPC1-A546_Pos024_S001	00-9N7K9DTvN5qcUAT7uZ5SUN
2.93475		Nucleus	1	0.000	1.000	1427	100001393	100000070	Not-Trans anti-PSPC1-A546 8C-S-PSPC1 V2.00	0	28. Not-Trans and anti-PSPC1-A546_Pos024_S001	00-9N7K9DTvN5qcUAT7uZ5SUN
13.6582		Nucleus	1	0.000	1.000	1428	100001394	100000071	Not-Trans anti-PSPC1-A546 8C-S-PSPC1 V2.00	0	28. Not-Trans and anti-PSPC1-A546_Pos024_S001	00-9N7K9DTvN5qcUAT7uZ5SUN
9.84064		Nucleus	1	0.000	1.000	1429	100001395	100000072	Not-Trans anti-PSPC1-A546 8C-S-PSPC1 V2.00	0	28. Not-Trans and anti-PSPC1-A546_Pos024_S001	00-9N7K9DTvN5qcUAT7uZ5SUN
10.3305		Nucleus	1	0.000	1.000	1430	100001396	100000073	Not-Trans anti-PSPC1-A546 8C-S-PSPC1 V2.00	0	28. Not-Trans and anti-PSPC1-A546_Pos024_S001	00-9N7K9DTvN5qcUAT7uZ5SUN
9.68065		Nucleus	1	0.000	1.000	1431	100001397	100000074	Not-Trans anti-PSPC1-A546 8C-S-PSPC1 V2.00	0	28. Not-Trans and anti-PSPC1-A546_Pos024_S001	00-9N7K9DTvN5qcUAT7uZ5SUN
13.9606		Nucleus	1	0.000	1.000	1432	100001398	100000075	Not-Trans anti-PSPC1-A546 8C-S-PSPC1 V2.00	0	28. Not-Trans and anti-PSPC1-A546_Pos024_S001	00-9N7K9DTvN5qcUAT7uZ5SUN
16.874		Nucleus	1	0.000	1.000	1433	100001399	100000076	Not-Trans anti-PSPC1-A546 8C-S-PSPC1 V2.00	0	28. Not-Trans and anti-PSPC1-A546_Pos024_S001	00-9N7K9DTvN5qcUAT7uZ5SUN
15.9073		Nucleus	1	0.000	1.000	1434	100001400	100000077	Not-Trans anti-PSPC1-A546 8C-S-PSPC1 V2.00	0	28. Not-Trans and anti-PSPC1-A546_Pos024_S001	00-9N7K9DTvN5qcUAT7uZ5SUN
12.0459		Nucleus	1	0.000	1.000	1435	100001401	100000078	Not-Trans anti-PSPC1-A546 8C-S-PSPC1 V2.00	0	28. Not-Trans and anti-PSPC1-A546_Pos024_S001	00-9N7K9DTvN5qcUAT7uZ5SUN
17.1475		Nucleus	1	0.000	1.000	1436	100001402	100000079	Not-Trans anti-PSPC1-A546 8C-S-PSPC1 V2.00	0	28. Not-Trans and anti-PSPC1-A546_Pos024_S001	00-9N7K9DTvN5qcUAT7uZ5SUN
9.88381		Nucleus	1	0.000	1.000	1437	100001403	100000080	Not-Trans anti-PSPC1-A546 8C-S-PSPC1 V2.00	0	28. Not-Trans and anti-PSPC1-A546_Pos024_S001	00-9N7K9DTvN5qcUAT7uZ5SUN
15.3798		Nucleus	1	0.000	1.000	1438	100001404	100000081	Not-Trans anti-PSPC1-A546 8C-S-PSPC1 V2.00	0	28. Not-Trans and anti-PSPC1-A546_Pos024_S001	00-9N7K9DTvN5qcUAT7uZ5SUN
8.22778		Nucleus	1	0.000	1.000	1439	100001405	100000082	Not-Trans anti-PSPC1-A546 8C-S-PSPC1 V2.00	0	28. Not-Trans and anti-PSPC1-A546_Pos024_S001	00-9N7K9DTvN5qcUAT7uZ5SUN
13.1387		Nucleus	1	0.000	1.000	1440	100001406	100000083	Not-Trans anti-PSPC1-A546 8C-S-PSPC1 V2.00	0	28. Not-Trans and anti-PSPC1-A546_Pos024_S001	00-9N7K9DTvN5qcUAT7uZ5SUN
13.7537		Nucleus	1	0.000	1.000	1441	100001407	100000084	Not-Trans anti-PSPC1-A546 8C-S-PSPC1 V2.00	0	28. Not-Trans and anti-PSPC1-A546_Pos024_S001	00-9N7K9DTvN5qcUAT7uZ5SUN
11.8648		Nucleus	1	0.000	1.000	1442	100001408	100000085	Not-Trans anti-PSPC1-A546 8C-S-PSPC1 V2.00	0	28. Not-Trans and anti-PSPC1-A546_Pos024_S001	00-9N7K9DTvN5qcUAT7uZ5SUN
10.3376		Nucleus	1	0.000	1.000	1443	100001409	100000086	Not-Trans anti-PSPC1-A546 8C-S-PSPC1 V2.00	0	28. Not-Trans and anti-PSPC1-A546_Pos024_S001	00-9N7K9DTvN5qcUAT7uZ5SUN
14.3288		Nucleus	1	0.000	1.000	1444	100001410	100000087	Not-Trans anti-PSPC1-A546 8C-S-PSPC1 V2.00	0	28. Not-Trans and anti-PSPC1-A546_Pos024_S001	00-9N7K9DTvN5qcUAT7uZ5SUN
11.6258		Nucleus	1	0.000	1.000	1445	100001411	100000088	Not-Trans anti-PSPC1-A546 8C-S-PSPC1 V2.00	0	28. Not-Trans and anti-PSPC1-A546_Pos024_S001	00-9N7K9DTvN5qcUAT7uZ5SUN
14.8449		Nucleus	1	0.000	1.000	1446	100001412	100000089	Not-Trans anti-PSPC1-A546 8C-S-PSPC1 V2.00	0	28. Not-Trans and anti-PSPC1-A546_Pos024_S001	00-9N7K9DTvN5qcUAT7uZ5SUN
17.0825		Nucleus	1	0.000	1.000	1447	100001413	100000090	Not-Trans anti-PSPC1-A546 8C-S-PSPC1 V2.00	0	28. Not-Trans and anti-PSPC1-A546_Pos024_S001	00-9N7K9DTvN5qcUAT7uZ5SUN
15.621		Nucleus	1	0.000	1.000	1448	100001414	100000091	Not-Trans anti-PSPC1-A546 8C-S-PSPC1 V2.00	0	28. Not-Trans and anti-PSPC1-A546_Pos024_S001	00-9N7K9DTvN5qcUAT7uZ5SUN
13.9549		Nucleus	1	0.000	1.000	1449	100001415	100000092	Not-Trans anti-PSPC1-A546 8C-S-PSPC1 V2.00	0	28. Not-Trans and anti-PSPC1-A546_Pos024_S001	00-9N7K9DTvN5qcUAT7uZ5SUN
9.5089		Nucleus	1	0.000	1.000	1450	100001416	100000093	Not-Trans anti-PSPC1-A546 8C-S-PSPC1 V2.00	0	28. Not-Trans and anti-PSPC1-A546_Pos024_S001	00-9N7K9DTvN5qcUAT7uZ5SUN
5.10171		Nucleus	1	0.000	1.000	1451	100001417	100000000	Not-Trans anti-PSPC1-A546 8C-S-PSPC1 V2.00	0	28. Not-Trans and anti-PSPC1-A546_Pos025_S001	00-h5SYcCo5cZwhpKgTkcwmrC
4.38892		Nucleus	1	0.000	1.000	1452	100001418	100000001	Not-Trans anti-PSPC1-A546 8C-S-PSPC1 V2.00	0	28. Not-Trans and anti-PSPC1-A546_Pos025_S001	00-h5SYcCo5cZwhpKgTkcwmrC
6.3187		Nucleus	1	0.000	1.000	1453	100001419	100000002	Not-Trans anti-PSPC1-A546 8C-S-PSPC1 V2.00	0	28. Not-Trans and anti-PSPC1-A546_Pos025_S001	00-h5SYcCo5cZwhpKgTkcwmrC
5.83592		Nucleus	1	0.000	1.000	1454	100001420	100000003	Not-Trans anti-PSPC1-A546 8C-S-PSPC1 V2.00	0	28. Not-Trans and anti-PSPC1-A546_Pos025_S001	00-h5SYcCo5cZwhpKgTkcwmrC
6.8103		Nucleus	1	0.000	1.000	1455	100001421	100000004	Not-Trans anti-PSPC1-A546 8C-S-PSPC1 V2.00	0	28. Not-Trans and anti-PSPC1-A546_Pos025_S001	00-h5SYcCo5cZwhpKgTkcwmrC
4.45945		Nucleus	1	0.000	1.000	1456	100001422	100000005	Not-Trans anti-PSPC1-A546 8C-S-PSPC1 V2.00	0	28. Not-Trans and anti-PSPC1-A546_Pos025_S001	00-h5SYcCo5cZwhpKgTkcwmrC
4.43668		Nucleus	1	0.000	1.000	1457	100001423	100000006	Not-Trans anti-PSPC1-A546 8C-S-PSPC1 V2.00	0	28. Not-Trans and anti-PSPC1-A546_Pos025_S001	00-h5SYcCo5cZwhpKgTkcwmrC
3.81518		Nucleus	1	0.000	1.000	1461	100001424	100000007	Not-Trans anti-PSPC1-A546 8C-S-PSPC1 V2.00	0	28. Not-Trans and anti-PSPC1-A546_Pos025_S001	00-h5SYcCo5cZwhpKgTkcwmrC
4.00903		Nucleus	1	0.000	1.000	1462	100001425	100000008	Not-Trans anti-PSPC1-A546 8C-S-PSPC1 V2.00	0	28. Not-Trans and anti-PSPC1-A546_Pos025_S001	00-h5SYcCo5cZwhpKgTkcwmrC
4.93786		Nucleus	1	0.000	1.000	1463	100001426	100000009	Not-Trans anti-PSPC1-A546 8C-S-PSPC1 V2.00	0	28. Not-Trans and anti-PSPC1-A546_Pos025_S001	00-h5SYcCo5cZwhpKgTkcwmrC
4.46025		Nucleus	1	0.000	1.000	1464	100001427	100000010	Not-Trans anti-PSPC1-A546 8C-S-PSPC1 V2.00	0	28. Not-Trans and anti-PSPC1-A546_Pos025_S001	00-h5SYcCo5cZwhpKgTkcwmrC
3.75282		Nucleus	1	0.000	1.000	1465	100001428	100000011	Not-Trans anti-PSPC1-A546 8C-S-PSPC1 V2.00	0	28. Not-Trans and anti-PSPC1-A546_Pos025_S001	00-h5SYcCo5cZwhpKgTkcwmrC
3.76461		Nucleus	1	0.000	1.000	1466	100001429	100000012	Not-Trans anti-PSPC1-A546 8C-S-PSPC1 V2.00	0	28. Not-Trans and anti-PSPC1-A546_Pos025_S001	00-h5SYcCo5cZwhpKgTkcwmrC
6.04349		Nucleus	1	0.000	1.000	1467	100001430	100000013	Not-Trans anti-PSPC1-A546 8C-S-PSPC1 V2.00	0	28. Not-Trans and anti-PSPC1-A546_Pos025_S001	00-h5SYcCo5cZwhpKgTkcwmrC
4.62041		Nucleus	1	0.000	1.000	1468	100001431	100000014	Not-Trans anti-PSPC1-A546 8C-S-PSPC1 V2.00	0	28. Not-Trans and anti-PSPC1-A546_Pos025_S001	00-h5SYcCo5cZwhpKgTkcwmrC
4.87203		Nucleus	1	0.000	1.000	1469	100001432	100000015	Not-Trans anti-PSPC1-A546 8C-S-PSPC1 V2.00	0	28. Not-Trans and anti-PSPC1-A546_Pos025_S001	00-h5SYcCo5cZwhpKgTkcwmrC
4.58026		Nucleus	1	0.000	1.000	1470	100001433	100000016	Not-Trans anti-PSPC1-A546 8C-S-PSPC1 V2.00	0	28. Not-Trans and anti-PSPC1-A546_Pos025_S001	00-h5SYcCo5cZwhpKgTkcwmrC
4.39461		Nucleus	1	0.000	1.000	1471	100001434	100000017	Not-Trans anti-PSPC1-A546 8C-S-PSPC1 V2.00	0	28. Not-Trans and anti-PSPC1-A546_Pos025_S001	00-h5SYcCo5cZwhpKgTkcwmrC
3.94073		Nucleus	1	0.000	1.000	1472	100001435	100000018	Not-Trans anti-PSPC1-A546 8C-S-PSPC1 V2.00	0	28. Not-Trans and anti-PSPC1-A546_Pos025_S001	00-h5SYcCo5cZwhpKgTkcwmrC
4.81645		Nucleus	1	0.000	1.000	1473	100001436	100000019	Not-Trans anti-PSPC1-A546 8C-S-PSPC1 V2.00	0	28. Not-Trans and anti-PSPC1-A546_Pos025_S001	00-h5SYcCo5cZwhpKgTkcwmrC
6.48626		Nucleus	1	0.000	1.000	1474	100001437	100000020	Not-Trans anti-PSPC1-A546 8C-S-PSPC1 V2.00	0	28. Not-Trans and anti-PSPC1-A546_Pos025_S001	00-h5SYcCo5cZwhpKgTkcwmrC
5.19971		Nucleus	1	0.000	1.000	1475	100001438	100000021	Not-Trans anti-PSPC1-A546 8C-S-PSPC1 V2.00	0	28. Not-Trans and anti-PSPC1-A546_Pos025_S001	00-h5SYcCo5cZwhpKgTkcwmrC
3.75481		Nucleus	1	0.000	1.000	1476	100001439	100000022	Not-Trans anti-PSPC1-A546 8C-S-PSPC1 V2.00	0	28. Not-Trans and anti-PSPC1-A546_Pos025_S001	00-h5SYcCo5cZwhpKgTkcwmrC
4.42171		Nucleus	1	0.000	1.000	1477	100001440	100000023	Not-Trans anti-PSPC1-A546 8C-S-PSPC1 V2.00	0	28. Not-Trans and anti-PSPC1-A546_Pos025_S001	00-h5SYcCo5cZwhpKgTkcwmrC
2.46481		Nucleus	1	0.000	1.000	1478	100001441	100000024	Not-Trans anti-PSPC1-A546 8C-S-PSPC1 V2.00	0	28. Not-Trans and anti-PSPC1-A546_Pos025_S001	00-h5SYcCo5cZwhpKgTkcwmrC
4.11263		Nucleus	1	0.000	1.000	1479	100001442	100000025	Not-Trans anti-PSPC1-A546 8C-S-PSPC1 V2.00	0	28. Not-Trans and anti-PSPC1-A546_Pos025_S001	00-h5SYcCo5cZwhpKgTkcwmrC
5.57406		Nucleus	1	0.000	1.000	1480	100001443	100000026	Not-Trans anti-PSPC1-A546 8C-S-PSPC1 V2.00	0	28. Not-Trans and anti-PSPC1-A546_Pos025_S001	00-h5SYcCo5cZwhpKgTkcwmrC
2.89551		Nucleus	1	0.000	1.000	1481	100001444	100000027	Not-Trans anti-PSPC1-A546 8C-S-PSPC1 V2.00	0	28. Not-Trans and anti-PSPC1-A546_Pos025_S001	00-h5SYcCo5cZwhpKgTkcwmrC
4.09842		Nucleus	1	0.000	1.000	1482	100001445	100000028	Not-Trans anti-PSPC1-A546 8C-S-PSPC1 V2.00	0	28. Not-Trans and anti-PSPC1-A546_Pos025_S001	00-h5SYcCo5cZwhpKgTkcwmrC
4.31102		Nucleus	1	0.000	1.000	1483	100001446	100000029	Not-Trans anti-PSPC1-A546 8C-S-PSPC1 V2.00	0	28. Not-Trans and anti-PSPC1-A546_Pos025_S001	00-h5SYcCo5cZwhpKgTkcwmrC
2.38763		Nucleus	1	0.000	1.000	1484	100001447	100000030	Not-Trans anti-PSPC1-A546 8C-S-PSPC1 V2.00	0	28. Not-Trans and anti-PSPC1-A546_Pos025_S001	00-h5SYcCo5cZwhpKgTkcwmrC
3.88572		Nucleus	1	0.000	1.000	1485	100001448	100000031	Not-Trans anti-PSPC1-A546 8C-S-PSPC1 V2.00	0	28. Not-Trans and anti-PSPC1-A546_Pos025_S001	00-h5SYcCo5cZwhpKgTkcwmrC
3.35261		Nucleus	1	0.000	1.000	1486	100001449	100000032	Not-Trans anti-PSPC1-A546 8C-S-PSPC1 V2.00	0	28. Not-Trans and anti-PSPC1-A546_Pos025_S001	00-h5SYcCo5cZwhpKgTkcwmrC
3.68957		Nucleus	1	0.000	1.000	1487	100001450	100000033	Not-Trans anti-PSPC1-A546 8C-S-PSPC1 V2.00	0	28. Not-Trans and anti-PSPC1-A546_Pos025_S001	00-h5SYcCo5cZwhpKgTkcwmrC
2.73757		Nucleus	1	0.000	1.000	1488	100001451	100000034	Not-Trans anti-PSPC1-A546 8C-S-PSPC1 V2.00	0	28. Not-Trans and anti-PSPC1-A546_Pos025_S001	00-h5SYcCo5cZwhpKgTkcwmrC
2.92209		Nucleus	1	0.000	1.000	1489	100001452	100000035	Not-Trans anti-PSPC1-A546 8C-S-PSPC1 V2.00	0	28. Not-Trans and anti-PSPC1-A546_Pos025_S001	00-h5SYcCo5cZwhpKgTkcwmrC
4.09318		Nucleus	1	0.000	1.000	1490	100001453	100000036	Not-Trans anti-PSPC1-A546 8C-S-PSPC1 V2.00	0	28. Not-Trans and anti-PSPC1-A546_Pos025_S001	00-h5SYcCo5cZwhpKgTkcwmrC
4.09478		Nucleus	1	0.000	1.000	1491	100001454	100000037	Not-Trans anti-PSPC1-A546 8C-S-PSPC1 V2.00	0	28. Not-Trans and anti-PSPC1-A546_Pos025_S001	00-h5SYcCo5cZwhpKgTkcwmrC
2.68587		Nucleus	1	0.000	1.000	1492	100001455	100000038	Not-Trans anti-PSPC1-A546 8C-S-PSPC1 V2.00	0	28. Not-Trans and anti-PSPC1-A546_Pos025_S001	00-h5SYcCo5cZwhpKgTkcwmrC
3.39415		Nucleus	1	0.000	1.000	1493	100001456	100000039	Not-Trans anti-PSPC1-A546 8C-S-PSPC1 V2.00	0	28. Not-Trans and anti-PSPC1-A546_Pos025_S001	00-h5SYcCo5cZwhpKgTkcwmrC
3.17578		Nucleus	1	0.000	1.000	1494	100001457	100000040	Not-Trans anti-PSPC1-A546 8C-S-PSPC1 V2.00	0	28. Not-Trans and anti-PSPC1-A546_Pos025_S001	00-h5SYcCo5cZwhpKgTkcwmrC
4.41659		Nucleus	1	0.000	1.000	1495	100001458	100000041	Not-Trans anti-PSPC1-A546 8C-S-PSPC1 V2.00	0	28. Not-Trans and anti-PSPC1-A546_Pos025_S001	00-h5SYcCo5cZwhpKgTkcwmrC
4.28026		Nucleus	1	0.000	1.000	1496	100001459	100000042	Not-Trans anti-PSPC1-A546 8C-S-PSPC1 V2.00	0	28. Not-Trans and anti-PSPC1-A546_Pos025_S001	00-h5SYcCo5cZwhpKgTkcwmrC
4.4613		Nucleus	1	0.000	1.000	1497	100001460	100000043	Not-Trans anti-PSPC1-A546 8C-S-PSPC1 V2.00	0	28. Not-Trans and anti-PSPC1-A546_Pos025_S001	00-h5SYcCo5cZwhpKgTkcwmrC
4.69917		Nucleus	1	0.000	1.000	1498	100001461	100000044	Not-Trans anti-PSPC1-A546 8C-S-PSPC1 V2.00	0	28. Not-Trans and anti-PSPC1-A546_Pos025_S001	00-h5SYcCo5cZwhpKgTkcwmrC
5.23893		Nucleus	1	0.000	1.000	1499	100001462	100000045	Not-Trans anti-PSPC1-A546 8C-S-PSPC1 V2.00	0	28. Not-Trans and anti-PSPC1-A546_Pos025_S001	00-h5SYcCo5cZwhpKgTkcwmrC
3.29959		Nucleus	1	0.000	1.000	1500	100001463	100000046	Not-Trans anti-PSPC1-A546 8C-S-PSPC1 V2.00	0	28. Not-Trans and anti-PSPC1-A546_Pos025_S001	00-h5SYcCo5cZwhpKgTkcwmrC
4.83254		Nucleus	1	0.000	1.000	1501	100001464	100000047	Not-Trans anti-PSPC1-A546 8C-S-PSPC1 V2.00	0	28. Not-Trans and anti-PSPC1-A546_Pos025_S001	00-h5SYcCo5cZwhpKgTkcwmrC
6.15581		Nucleus	1	0.000	1.000	1502	100001465	100000048	Not-Trans anti-PSPC1-A546 8C-S-PSPC1 V2.00	0	28. Not-Trans and anti-PSPC1-A546_Pos025_S001	00-h5SYcCo5cZwhpKgTkcwmrC
5.23356		Nucleus	1	0.000	1.000	1503	100001466	100000049	Not-Trans anti-PSPC1-A546 8C-S-PSPC1 V2.00	0	28. Not-Trans and anti-PSPC1-A546_Pos025_S001	00-h5SYcCo5cZwhpKgTkcwmrC
6.81611		Nucleus	1	0.000	1.000	1504	100001467	100000050	Not-Trans anti-PSPC1-A546 8C-S-PSPC1 V2.00	0	28. Not-Trans and anti-PSPC1-A546_Pos025_S001	00-h5SYcCo5cZwhpKgTkcwmrC
5.34849		Nucleus	1	0.000	1.000	1505	100001468	100000051	Not-Trans anti-PSPC1-A546 8C-S-PSPC1 V2.00	0	28. Not-Trans and anti-PSPC1-A546_Pos025_S001	00-h5SYcCo5cZwhpKgTkcwmrC
5.64377		Nucleus	1	0.000	1.000	1506	100001469	100000052	Not-Trans anti-PSPC1-A546 8C-S-PSPC1 V2.00	0	28. Not-Trans and anti-PSPC1-A546_Pos025_S001	00-h5SYcCo5cZwhpKgTkcwmrC
7.29368		Nucleus	1	0.000	1.000	1507	100001470	100000053	Not-Trans anti-PSPC1-A546 8C-S-PSPC1 V2.00	0	28. Not-Trans and anti-PSPC1-A546_Pos025_S001	00-h5SYcCo5cZwhpKgTkcwmrC
5.43384		Nucleus	1	0.000	1.000	1508	100001471	100000054	Not-Trans anti-PSPC1-A546 8C-S-PSPC1 V2.00	0	28. Not-Trans and anti-PSPC1-A546_Pos025_S001	00-h5SYcCo5cZwhpKgTkcwmrC
3.45867		Nucleus	1	0.000	1.000	1509	100001472	100000055	Not-Trans anti-PSPC1-A546 8C-S-PSPC1 V2.00	0	28. Not-Trans and anti-PSPC1-A546_Pos025_S001	00-h5SYcCo5cZwhpKgTkcwmrC
5.53363		Nucleus	1	0.000	1.000	1510	100001473	100000056	Not-Trans anti-PSPC1-A546 8C-S-PSPC1 V2.00	0	28. Not-Trans and anti-PSPC1-A546_Pos025_S001	00-h5SYcCo5cZwhpKgTkcwmrC
3.51376		Nucleus	1	0.000	1.000	1511	100001474	100000057	Not-Trans anti-PSPC1-A546 8C-S-PSPC1 V2.00	0	28. Not-Trans and anti-PSPC1-A546_Pos025_S001	00-h5SYcCo5cZwhpKgTkcwmrC
4.83741		Nucleus	1	0.000	1.000	1512	100001475	100000058	Not-Trans anti-PSPC1-A546 8C-S-PSPC1 V2.00	0	28. Not-Trans and anti-PSPC1-A546_Pos025_S001	00-h5SYcCo5cZwhpKgTkcwmrC
2.58266		Nucleus	1	0.000	1.000	1513	100001476	100000059	Not-Trans anti-PSPC1-A546 8C-S-PSPC1 V2.00	0	28. Not-Trans and anti-PSPC1-A546_Pos025_S001	00-h5SYcCo5cZwhpKgTkcwmrC
2.57466		Nucleus	1	0.000	1.000	1514	100001477	100000060	Not-Trans anti-PSPC1-A546 8C-S-PSPC1 V2.00	0	28. Not-Trans and anti-PSPC1-A546_Pos025_S001	00-h5SYcCo5cZwhpKgTkcwmrC
2.81193		Nucleus	1	0.000	1.000	1515	100001478	100000061	Not-Trans anti-PSPC1-A546 8C-S-PSPC1 V2.00	0	28. Not-Trans and anti-PSPC1-A546_Pos025_S001	00-h5SYcCo5cZwhpKgTkcwmrC
4.33644		Nucleus	1	0.000	1.000	1516	100001479	100000062	Not-Trans anti-PSPC1-A546 8C-S-PSPC1 V2.00	0	28. Not-Trans and anti-PSPC1-A546_Pos025_S001	00-h5SYcCo5cZwhpKgTkcwmrC
2.65132		Nucleus	1	0.000	1.000	1517	100001480	100000063	Not-Trans anti-PSPC1-A546 8C-S-PSPC1 V2.00	0	28. Not-Trans and anti-PSPC1-A546_Pos025_S001	00-h5SYcCo5cZwhpKgTkcwmrC
3.58956		Nucleus	1	0.000	1.000	1518	100001481	100000064	Not-Trans anti-PSPC1-A546 8C-S-PSPC1 V2.00	0	28. Not-Trans and anti-PSPC1-A546_Pos025_S001	00-h5SYcCo5cZwhpKgTkcwmrC
4.13746		Nucleus	1	0.000	1.000	1519	100001482	100000065	Not-Trans anti-PSPC1-A546 8C-S-PSPC1 V2.00	0	28. Not-Trans and anti-PSPC1-A546_Pos025_S001	00-h5SYcCo5cZwhpKgTkcwmrC
3.38196		Nucleus	1	0.000	1.000	1520	100001483	100000066	Not-Trans anti-PSPC1-A546 8C-S-PSPC1 V2.00	0	28. Not-Trans and anti-PSPC1-A546_Pos025_S001	00-h5SYcCo5cZwhpKgTkcwmrC
3.70282		Nucleus	1	0.000	1.000	1521	100001484	100000067	Not-Trans anti-PSPC1-A546 8C-S-PSPC1 V2.00	0	28. Not-Trans and anti-PSPC1-A546_Pos025_S001	00-h5SYcCo5cZwhpKgTkcwmrC
3.64706		Nucleus	1	0.000	1.000	1522	100001485	100000068	Not-Trans anti-PSPC1-A546 8C-S-PSPC1 V2.00	0	28. Not-Trans and anti-PSPC1-A546_Pos025_S001	00-h5SYcCo5cZwhpKgTkcwmrC
3.54323		Nucleus	1	0.000	1.000	1523	100001486	100000069	Not-Trans anti-PSPC1-A546 8C-S-PSPC1 V2.00	0	28. Not-Trans and anti-PSPC1-A546_Pos025_S001	00-h5SYcCo5cZwhpKgTkcwmrC
4.83739		Nucleus	1	0.000	1.000	1524	100001487	100000070	Not-Trans anti-PSPC1-A546 8C-S-PSPC1 V2.00	0	28. Not-Trans and anti-PSPC1-A546_Pos025_S001	00-h5SYcCo5cZwhpKgTkcwmrC
4.69412		Nucleus	1	0.000	1.000	1525	100001488	100000071	Not-Trans anti-PSPC1-A546 8C-S-PSPC1 V2.00	0	28. Not-Trans and anti-PSPC1-A546_Pos025_S001	00-h5SYcCo5cZwhpKgTkcwmrC
4.57902		Nucleus	1	0.000	1.000	1526	100001489	100000072	Not-Trans anti-PSPC1-A546 8C-S-PSPC1 V2.00	0	28. Not-Trans and anti-PSPC1-A546_Pos025_S001	00-h5SYcCo5cZwhpKgTkcwmrC
5.31876		Nucleus	1	0.000	1.000	1527	100001490	100000073	Not-Trans anti-PSPC1-A546 8C-S-PSPC1 V2.00	0	28. Not-Trans and anti-PSPC1-A546_Pos025_S001	00-h5SYcCo5cZwhpKgTkcwmrC
5.44442		Nucleus	1	0.000	1.000	1528	100001491	100000074	Not-Trans anti-PSPC1-A546 8C-S-PSPC1 V2.00	0	28. Not-Trans and anti-PSPC1-A546_Pos025_S001	00-h5SYcCo5cZwhpKgTkcwmrC
3.88352		Nucleus	1	0.000	1.000	1529	100001492	100000075	Not-Trans anti-PSPC1-A546 8C-S-PSPC1 V2.00	0	28. Not-Trans and anti-PSPC1-A546_Pos025_S001	00-h5SYcCo5cZwhpKgTkcwmrC
4.22547		Nucleus	1	0.000	1.000	1530	100001493	100000076	Not-Trans anti-PSPC1-A546 8C-S-PSPC1 V2.00	0	28. Not-Trans and anti-PSPC1-A546_Pos025_S001	00-h5SYcCo5cZwhpKgTkcwmrC
4.71653		Nucleus	1	0.000	1.000	1531	100001494	100000077	Not-Trans anti-PSPC1-A546 8C-S-PSPC1 V2.00	0	28. Not-Trans and anti-PSPC1-A546_Pos025_S001	00-h5SYcCo5cZwhpKgTkcwmrC
3.36279		Nucleus	1	0.000	1.000	1532	100001495	100000078	Not-Trans anti-PSPC1-A546 8C-S-PSPC1 V2.00	0	28. Not-Trans and anti-PSPC1-A546_Pos025_S001	00-h5SYcCo5cZwhpKgTkcwmrC
3.99029		Nucleus	1	0.000	1.000	1533	100001496	100000079	Not-Trans anti-PSPC1-A546 8C-S-PSPC1 V2.00	0	28. Not-Trans and anti-PSPC1-A546_Pos025_S001	00-h5SYcCo5cZwhpKgTkcwmrC
5.80391		Nucleus	1	0.000	1.000	1534	100001497	100000080	Not-Trans anti-PSPC1-A546 8C-S-PSPC1 V2.00	0	28. Not-Trans and anti-PSPC1-A546_Pos025_S001	00-h5SYcCo5cZwhpKgTkcwmrC
5.95294		Nucleus	1	0.000	1.000	1535	100001498	100000000	Not-Trans anti-PSPC1-A546 8C-S-PSPC1 V2.00	0	28. Not-Trans and anti-PSPC1-A546_Pos026_S001	00-3MUXRe9tePHvitKt2A5gXi
9.0695		Nucleus	1	0.000	1.000	1536	100001499	100000001	Not-Trans anti-PSPC1-A546 8C-S-PSPC1 V2.00	0	28. Not-Trans and anti-PSPC1-A546_Pos026_S001	00-3MUXRe9tePHvitKt2A5gXi
10.6098		Nucleus	1	0.000	1.000	1537	100001500	100000002	Not-Trans anti-PSPC1-A546 8C-S-PSPC1 V2.00	0	28. Not-Trans and anti-PSPC1-A546_Pos026_S001	00-3MUXRe9tePHvitKt2A5gXi
6.10147		Nucleus	1	0.000	1.000	1538	100001501	100000003	Not-Trans anti-PSPC1-A546 8C-S-PSPC1 V2.00	0	28. Not-Trans and anti-PSPC1-A546_Pos026_S001	00-3MUXRe9tePHvitKt2A5gXi
13.0922		Nucleus	1	0.000	1.000	1539	100001502	100000004	Not-Trans anti-PSPC1-A546 8C-S-PSPC1 V2.00	0	28. Not-Trans and anti-PSPC1-A546_Pos026_S001	00-3MUXRe9tePHvitKt2A5gXi
13.3967		Nucleus	1	0.000	1.000	1540	100001503	100000005	Not-Trans anti-PSPC1-A546 8C-S-PSPC1 V2.00	0	28. Not-Trans and anti-PSPC1-A546_Pos026_S001	00-3MUXRe9tePHvitKt2A5gXi
4.33377		Nucleus	1	0.000	1.000	1541	100001504	100000006	Not-Trans anti-PSPC1-A546 8C-S-PSPC1 V2.00	0	28. Not-Trans and anti-PSPC1-A546_Pos026_S001	00-3MUXRe9tePHvitKt2A5gXi
11.6185		Nucleus	1	0.000	1.000	1542	100001505	100000007	Not-Trans anti-PSPC1-A546 8C-S-PSPC1 V2.00	0	28. Not-Trans and anti-PSPC1-A546_Pos026_S001	00-3MUXRe9tePHvitKt2A5gXi
11.8516		Nucleus	1	0.000	1.000	1543	100001506	100000008	Not-Trans anti-PSPC1-A546 8C-S-PSPC1 V2.00	0	28. Not-Trans and anti-PSPC1-A546_Pos026_S001	00-3MUXRe9tePHvitKt2A5gXi
10.7643		Nucleus	1	0.000	1.000	1544	100001507	100000009	Not-Trans anti-PSPC1-A546 8C-S-PSPC1 V2.00	0	28. Not-Trans and anti-PSPC1-A546_Pos026_S001	00-3MUXRe9tePHvitKt2A5gXi
8.37071		Nucleus	1	0.000	1.000	1545	100001508	100000010	Not-Trans anti-PSPC1-A546 8C-S-PSPC1 V2.00	0	28. Not-Trans and anti-PSPC1-A546_Pos026_S001	00-3MUXRe9tePHvitKt2A5gXi
9.56755		Nucleus	1	0.000	1.000	1546	100001509	100000011	Not-Trans anti-PSPC1-A546 8C-S-PSPC1 V2.00	0	28. Not-Trans and anti-PSPC1-A546_Pos026_S001	00-3MUXRe9tePHvitKt2A5gXi
12.4342		Nucleus	1	0.000	1.000	1547	100001510	100000012	Not-Trans anti-PSPC1-A546 8C-S-PSPC1 V2.00	0	28. Not-Trans and anti-PSPC1-A546_Pos026_S001	00-3MUXRe9tePHvitKt2A5gXi
7.78309		Nucleus	1	0.000	1.000	1548	100001511	100000013	Not-Trans anti-PSPC1-A546 8C-S-PSPC1 V2.00	0	28. Not-Trans and anti-PSPC1-A546_Pos026_S001	00-3MUXRe9tePHvitKt2A5gXi
12.4274		Nucleus	1	0.000	1.000	1549	100001512	100000014	Not-Trans anti-PSPC1-A546 8C-S-PSPC1 V2.00	0	28. Not-Trans and anti-PSPC1-A546_Pos026_S001	00-3MUXRe9tePHvitKt2A5gXi
5.73246		Nucleus	1	0.000	1.000	1552	100001513	100000015	Not-Trans anti-PSPC1-A546 8C-S-PSPC1 V2.00	0	28. Not-Trans and anti-PSPC1-A546_Pos026_S001	00-3MUXRe9tePHvitKt2A5gXi
6.35689		Nucleus	1	0.000	1.000	1553	100001514	100000016	Not-Trans anti-PSPC1-A546 8C-S-PSPC1 V2.00	0	28. Not-Trans and anti-PSPC1-A546_Pos026_S001	00-3MUXRe9tePHvitKt2A5gXi
7.22909		Nucleus	1	0.000	1.000	1554	100001515	100000017	Not-Trans anti-PSPC1-A546 8C-S-PSPC1 V2.00	0	28. Not-Trans and anti-PSPC1-A546_Pos026_S001	00-3MUXRe9tePHvitKt2A5gXi
8.77478		Nucleus	1	0.000	1.000	1555	100001516	100000018	Not-Trans anti-PSPC1-A546 8C-S-PSPC1 V2.00	0	28. Not-Trans and anti-PSPC1-A546_Pos026_S001	00-3MUXRe9tePHvitKt2A5gXi
10.9076		Nucleus	1	0.000	1.000	1557	100001517	100000019	Not-Trans anti-PSPC1-A546 8C-S-PSPC1 V2.00	0	28. Not-Trans and anti-PSPC1-A546_Pos026_S001	00-3MUXRe9tePHvitKt2A5gXi
8.20044		Nucleus	1	0.000	1.000	1558	100001518	100000020	Not-Trans anti-PSPC1-A546 8C-S-PSPC1 V2.00	0	28. Not-Trans and anti-PSPC1-A546_Pos026_S001	00-3MUXRe9tePHvitKt2A5gXi
7.81825		Nucleus	1	0.000	1.000	1559	100001519	100000021	Not-Trans anti-PSPC1-A546 8C-S-PSPC1 V2.00	0	28. Not-Trans and anti-PSPC1-A546_Pos026_S001	00-3MUXRe9tePHvitKt2A5gXi
8.56239		Nucleus	1	0.000	1.000	1560	100001520	100000022	Not-Trans anti-PSPC1-A546 8C-S-PSPC1 V2.00	0	28. Not-Trans and anti-PSPC1-A546_Pos026_S001	00-3MUXRe9tePHvitKt2A5gXi
9.71515		Nucleus	1	0.000	1.000	1561	100001521	100000023	Not-Trans anti-PSPC1-A546 8C-S-PSPC1 V2.00	0	28. Not-Trans and anti-PSPC1-A546_Pos026_S001	00-3MUXRe9tePHvitKt2A5gXi
10.449		Nucleus	1	0.000	1.000	1562	100001522	100000024	Not-Trans anti-PSPC1-A546 8C-S-PSPC1 V2.00	0	28. Not-Trans and anti-PSPC1-A546_Pos026_S001	00-3MUXRe9tePHvitKt2A5gXi
16.8642		Nucleus	1	0.000	1.000	1563	100001523	100000025	Not-Trans anti-PSPC1-A546 8C-S-PSPC1 V2.00	0	28. Not-Trans and anti-PSPC1-A546_Pos026_S001	00-3MUXRe9tePHvitKt2A5gXi
10.9918		Nucleus	1	0.000	1.000	1564	100001524	100000026	Not-Trans anti-PSPC1-A546 8C-S-PSPC1 V2.00	0	28. Not-Trans and anti-PSPC1-A546_Pos026_S001	00-3MUXRe9tePHvitKt2A5gXi
16.7171		Nucleus	1	0.000	1.000	1565	100001525	100000027	Not-Trans anti-PSPC1-A546 8C-S-PSPC1 V2.00	0	28. Not-Trans and anti-PSPC1-A546_Pos026_S001	00-3MUXRe9tePHvitKt2A5gXi
16.3805		Nucleus	1	0.000	1.000	1566	100001526	100000028	Not-Trans anti-PSPC1-A546 8C-S-PSPC1 V2.00	0	28. Not-Trans and anti-PSPC1-A546_Pos026_S001	00-3MUXRe9tePHvitKt2A5gXi
9.15298		Nucleus	1	0.000	1.000	1567	100001527	100000029	Not-Trans anti-PSPC1-A546 8C-S-PSPC1 V2.00	0	28. Not-Trans and anti-PSPC1-A546_Pos026_S001	00-3MUXRe9tePHvitKt2A5gXi
7.42155		Nucleus	1	0.000	1.000	1568	100001528	100000030	Not-Trans anti-PSPC1-A546 8C-S-PSPC1 V2.00	0	28. Not-Trans and anti-PSPC1-A546_Pos026_S001	00-3MUXRe9tePHvitKt2A5gXi
13.6954		Nucleus	1	0.000	1.000	1569	100001529	100000031	Not-Trans anti-PSPC1-A546 8C-S-PSPC1 V2.00	0	28. Not-Trans and anti-PSPC1-A546_Pos026_S001	00-3MUXRe9tePHvitKt2A5gXi
8.79744		Nucleus	1	0.000	1.000	1570	100001530	100000032	Not-Trans anti-PSPC1-A546 8C-S-PSPC1 V2.00	0	28. Not-Trans and anti-PSPC1-A546_Pos026_S001	00-3MUXRe9tePHvitKt2A5gXi
15.7471		Nucleus	1	0.000	1.000	1571	100001531	100000033	Not-Trans anti-PSPC1-A546 8C-S-PSPC1 V2.00	0	28. Not-Trans and anti-PSPC1-A546_Pos026_S001	00-3MUXRe9tePHvitKt2A5gXi
9.24352		Nucleus	1	0.000	1.000	1572	100001532	100000034	Not-Trans anti-PSPC1-A546 8C-S-PSPC1 V2.00	0	28. Not-Trans and anti-PSPC1-A546_Pos026_S001	00-3MUXRe9tePHvitKt2A5gXi
10.4166		Nucleus	1	0.000	1.000	1573	100001533	100000035	Not-Trans anti-PSPC1-A546 8C-S-PSPC1 V2.00	0	28. Not-Trans and anti-PSPC1-A546_Pos026_S001	00-3MUXRe9tePHvitKt2A5gXi
6.87475		Nucleus	1	0.000	1.000	1574	100001534	100000036	Not-Trans anti-PSPC1-A546 8C-S-PSPC1 V2.00	0	28. Not-Trans and anti-PSPC1-A546_Pos026_S001	00-3MUXRe9tePHvitKt2A5gXi
9.7944		Nucleus	1	0.000	1.000	1575	100001535	100000037	Not-Trans anti-PSPC1-A546 8C-S-PSPC1 V2.00	0	28. Not-Trans and anti-PSPC1-A546_Pos026_S001	00-3MUXRe9tePHvitKt2A5gXi
5.50055		Nucleus	1	0.000	1.000	1576	100001536	100000038	Not-Trans anti-PSPC1-A546 8C-S-PSPC1 V2.00	0	28. Not-Trans and anti-PSPC1-A546_Pos026_S001	00-3MUXRe9tePHvitKt2A5gXi
10.1104		Nucleus	1	0.000	1.000	1577	100001537	100000039	Not-Trans anti-PSPC1-A546 8C-S-PSPC1 V2.00	0	28. Not-Trans and anti-PSPC1-A546_Pos026_S001	00-3MUXRe9tePHvitKt2A5gXi
10.014		Nucleus	1	0.000	1.000	1578	100001538	100000040	Not-Trans anti-PSPC1-A546 8C-S-PSPC1 V2.00	0	28. Not-Trans and anti-PSPC1-A546_Pos026_S001	00-3MUXRe9tePHvitKt2A5gXi
9.22416		Nucleus	1	0.000	1.000	1579	100001539	100000041	Not-Trans anti-PSPC1-A546 8C-S-PSPC1 V2.00	0	28. Not-Trans and anti-PSPC1-A546_Pos026_S001	00-3MUXRe9tePHvitKt2A5gXi
8.84479		Nucleus	1	0.000	1.000	1580	100001540	100000042	Not-Trans anti-PSPC1-A546 8C-S-PSPC1 V2.00	0	28. Not-Trans and anti-PSPC1-A546_Pos026_S001	00-3MUXRe9tePHvitKt2A5gXi
13.5709		Nucleus	1	0.000	1.000	1581	100001541	100000043	Not-Trans anti-PSPC1-A546 8C-S-PSPC1 V2.00	0	28. Not-Trans and anti-PSPC1-A546_Pos026_S001	00-3MUXRe9tePHvitKt2A5gXi
6.58456		Nucleus	1	0.000	1.000	1582	100001542	100000044	Not-Trans anti-PSPC1-A546 8C-S-PSPC1 V2.00	0	28. Not-Trans and anti-PSPC1-A546_Pos026_S001	00-3MUXRe9tePHvitKt2A5gXi
6.18228		Nucleus	1	0.000	1.000	1583	100001543	100000045	Not-Trans anti-PSPC1-A546 8C-S-PSPC1 V2.00	0	28. Not-Trans and anti-PSPC1-A546_Pos026_S001	00-3MUXRe9tePHvitKt2A5gXi
6.87045		Nucleus	1	0.000	1.000	1584	100001544	100000046	Not-Trans anti-PSPC1-A546 8C-S-PSPC1 V2.00	0	28. Not-Trans and anti-PSPC1-A546_Pos026_S001	00-3MUXRe9tePHvitKt2A5gXi
6.45253		Nucleus	1	0.000	1.000	1585	100001545	100000047	Not-Trans anti-PSPC1-A546 8C-S-PSPC1 V2.00	0	28. Not-Trans and anti-PSPC1-A546_Pos026_S001	00-3MUXRe9tePHvitKt2A5gXi
11.2609		Nucleus	1	0.000	1.000	1586	100001546	100000048	Not-Trans anti-PSPC1-A546 8C-S-PSPC1 V2.00	0	28. Not-Trans and anti-PSPC1-A546_Pos026_S001	00-3MUXRe9tePHvitKt2A5gXi
8.64151		Nucleus	1	0.000	1.000	1587	100001547	100000049	Not-Trans anti-PSPC1-A546 8C-S-PSPC1 V2.00	0	28. Not-Trans and anti-PSPC1-A546_Pos026_S001	00-3MUXRe9tePHvitKt2A5gXi
9.66437		Nucleus	1	0.000	1.000	1588	100001548	100000050	Not-Trans anti-PSPC1-A546 8C-S-PSPC1 V2.00	0	28. Not-Trans and anti-PSPC1-A546_Pos026_S001	00-3MUXRe9tePHvitKt2A5gXi
6.14498		Nucleus	1	0.000	1.000	1589	100001549	100000051	Not-Trans anti-PSPC1-A546 8C-S-PSPC1 V2.00	0	28. Not-Trans and anti-PSPC1-A546_Pos026_S001	00-3MUXRe9tePHvitKt2A5gXi
8.4024		Nucleus	1	0.000	1.000	1590	100001550	100000052	Not-Trans anti-PSPC1-A546 8C-S-PSPC1 V2.00	0	28. Not-Trans and anti-PSPC1-A546_Pos026_S001	00-3MUXRe9tePHvitKt2A5gXi
7.73672		Nucleus	1	0.000	1.000	1591	100001551	100000053	Not-Trans anti-PSPC1-A546 8C-S-PSPC1 V2.00	0	28. Not-Trans and anti-PSPC1-A546_Pos026_S001	00-3MUXRe9tePHvitKt2A5gXi
9.0175		Nucleus	1	0.000	1.000	1592	100001552	100000054	Not-Trans anti-PSPC1-A546 8C-S-PSPC1 V2.00	0	28. Not-Trans and anti-PSPC1-A546_Pos026_S001	00-3MUXRe9tePHvitKt2A5gXi
14.7085		Nucleus	1	0.000	1.000	1593	100001553	100000055	Not-Trans anti-PSPC1-A546 8C-S-PSPC1 V2.00	0	28. Not-Trans and anti-PSPC1-A546_Pos026_S001	00-3MUXRe9tePHvitKt2A5gXi
6.18638		Nucleus	1	0.000	1.000	1594	100001554	100000056	Not-Trans anti-PSPC1-A546 8C-S-PSPC1 V2.00	0	28. Not-Trans and anti-PSPC1-A546_Pos026_S001	00-3MUXRe9tePHvitKt2A5gXi
11.0313		Nucleus	1	0.000	1.000	1595	100001555	100000057	Not-Trans anti-PSPC1-A546 8C-S-PSPC1 V2.00	0	28. Not-Trans and anti-PSPC1-A546_Pos026_S001	00-3MUXRe9tePHvitKt2A5gXi
7.69559		Nucleus	1	0.000	1.000	1596	100001556	100000058	Not-Trans anti-PSPC1-A546 8C-S-PSPC1 V2.00	0	28. Not-Trans and anti-PSPC1-A546_Pos026_S001	00-3MUXRe9tePHvitKt2A5gXi
8.71379		Nucleus	1	0.000	1.000	1597	100001557	100000059	Not-Trans anti-PSPC1-A546 8C-S-PSPC1 V2.00	0	28. Not-Trans and anti-PSPC1-A546_Pos026_S001	00-3MUXRe9tePHvitKt2A5gXi
10.6725		Nucleus	1	0.000	1.000	1598	100001558	100000060	Not-Trans anti-PSPC1-A546 8C-S-PSPC1 V2.00	0	28. Not-Trans and anti-PSPC1-A546_Pos026_S001	00-3MUXRe9tePHvitKt2A5gXi
10.5658		Nucleus	1	0.000	1.000	1599	100001559	100000061	Not-Trans anti-PSPC1-A546 8C-S-PSPC1 V2.00	0	28. Not-Trans and anti-PSPC1-A546_Pos026_S001	00-3MUXRe9tePHvitKt2A5gXi
9.19844		Nucleus	1	0.000	1.000	1600	100001560	100000062	Not-Trans anti-PSPC1-A546 8C-S-PSPC1 V2.00	0	28. Not-Trans and anti-PSPC1-A546_Pos026_S001	00-3MUXRe9tePHvitKt2A5gXi
12.0541		Nucleus	1	0.000	1.000	1601	100001561	100000063	Not-Trans anti-PSPC1-A546 8C-S-PSPC1 V2.00	0	28. Not-Trans and anti-PSPC1-A546_Pos026_S001	00-3MUXRe9tePHvitKt2A5gXi
12.629		Nucleus	1	0.000	1.000	1602	100001562	100000064	Not-Trans anti-PSPC1-A546 8C-S-PSPC1 V2.00	0	28. Not-Trans and anti-PSPC1-A546_Pos026_S001	00-3MUXRe9tePHvitKt2A5gXi
5.264		Nucleus	1	0.000	1.000	1603	100001563	100000065	Not-Trans anti-PSPC1-A546 8C-S-PSPC1 V2.00	0	28. Not-Trans and anti-PSPC1-A546_Pos026_S001	00-3MUXRe9tePHvitKt2A5gXi
7.96303		Nucleus	1	0.000	1.000	1604	100001564	100000066	Not-Trans anti-PSPC1-A546 8C-S-PSPC1 V2.00	0	28. Not-Trans and anti-PSPC1-A546_Pos026_S001	00-3MUXRe9tePHvitKt2A5gXi
6.29638		Nucleus	1	0.000	1.000	1605	100001565	100000067	Not-Trans anti-PSPC1-A546 8C-S-PSPC1 V2.00	0	28. Not-Trans and anti-PSPC1-A546_Pos026_S001	00-3MUXRe9tePHvitKt2A5gXi
9.26404		Nucleus	1	0.000	1.000	1606	100001566	100000068	Not-Trans anti-PSPC1-A546 8C-S-PSPC1 V2.00	0	28. Not-Trans and anti-PSPC1-A546_Pos026_S001	00-3MUXRe9tePHvitKt2A5gXi
5.60716		Nucleus	1	0.000	1.000	1607	100001567	100000069	Not-Trans anti-PSPC1-A546 8C-S-PSPC1 V2.00	0	28. Not-Trans and anti-PSPC1-A546_Pos026_S001	00-3MUXRe9tePHvitKt2A5gXi
4.8808		Nucleus	1	0.000	1.000	1608	100001568	100000070	Not-Trans anti-PSPC1-A546 8C-S-PSPC1 V2.00	0	28. Not-Trans and anti-PSPC1-A546_Pos026_S001	00-3MUXRe9tePHvitKt2A5gXi
6.61678		Nucleus	1	0.000	1.000	1609	100001569	100000071	Not-Trans anti-PSPC1-A546 8C-S-PSPC1 V2.00	0	28. Not-Trans and anti-PSPC1-A546_Pos026_S001	00-3MUXRe9tePHvitKt2A5gXi
4.68303		Nucleus	1	0.000	1.000	1610	100001570	100000072	Not-Trans anti-PSPC1-A546 8C-S-PSPC1 V2.00	0	28. Not-Trans and anti-PSPC1-A546_Pos026_S001	00-3MUXRe9tePHvitKt2A5gXi
9.01484		Nucleus	1	0.000	1.000	1611	100001571	100000073	Not-Trans anti-PSPC1-A546 8C-S-PSPC1 V2.00	0	28. Not-Trans and anti-PSPC1-A546_Pos026_S001	00-3MUXRe9tePHvitKt2A5gXi
6.00362		Nucleus	1	0.000	1.000	1612	100001572	100000074	Not-Trans anti-PSPC1-A546 8C-S-PSPC1 V2.00	0	28. Not-Trans and anti-PSPC1-A546_Pos026_S001	00-3MUXRe9tePHvitKt2A5gXi
10.0907		Nucleus	1	0.000	1.000	1613	100001573	100000075	Not-Trans anti-PSPC1-A546 8C-S-PSPC1 V2.00	0	28. Not-Trans and anti-PSPC1-A546_Pos026_S001	00-3MUXRe9tePHvitKt2A5gXi
4.54666		Nucleus	1	0.000	1.000	1614	100001574	100000076	Not-Trans anti-PSPC1-A546 8C-S-PSPC1 V2.00	0	28. Not-Trans and anti-PSPC1-A546_Pos026_S001	00-3MUXRe9tePHvitKt2A5gXi
7.24088		Nucleus	1	0.000	1.000	1615	100001575	100000077	Not-Trans anti-PSPC1-A546 8C-S-PSPC1 V2.00	0	28. Not-Trans and anti-PSPC1-A546_Pos026_S001	00-3MUXRe9tePHvitKt2A5gXi
7.26334		Nucleus	1	0.000	1.000	1616	100001576	100000078	Not-Trans anti-PSPC1-A546 8C-S-PSPC1 V2.00	0	28. Not-Trans and anti-PSPC1-A546_Pos026_S001	00-3MUXRe9tePHvitKt2A5gXi
15.014		Nucleus	1	0.000	1.000	1617	100001577	100000079	Not-Trans anti-PSPC1-A546 8C-S-PSPC1 V2.00	0	28. Not-Trans and anti-PSPC1-A546_Pos026_S001	00-3MUXRe9tePHvitKt2A5gXi
14.1333		Nucleus	1	0.000	1.000	1618	100001578	100000080	Not-Trans anti-PSPC1-A546 8C-S-PSPC1 V2.00	0	28. Not-Trans and anti-PSPC1-A546_Pos026_S001	00-3MUXRe9tePHvitKt2A5gXi
8.27132		Nucleus	1	0.000	1.000	1619	100001579	100000081	Not-Trans anti-PSPC1-A546 8C-S-PSPC1 V2.00	0	28. Not-Trans and anti-PSPC1-A546_Pos026_S001	00-3MUXRe9tePHvitKt2A5gXi
12.0855		Nucleus	1	0.000	1.000	1620	100001580	100000082	Not-Trans anti-PSPC1-A546 8C-S-PSPC1 V2.00	0	28. Not-Trans and anti-PSPC1-A546_Pos026_S001	00-3MUXRe9tePHvitKt2A5gXi
10.6522		Nucleus	1	0.000	1.000	1621	100001581	100000083	Not-Trans anti-PSPC1-A546 8C-S-PSPC1 V2.00	0	28. Not-Trans and anti-PSPC1-A546_Pos026_S001	00-3MUXRe9tePHvitKt2A5gXi
9.25553		Nucleus	1	0.000	1.000	1622	100001582	100000084	Not-Trans anti-PSPC1-A546 8C-S-PSPC1 V2.00	0	28. Not-Trans and anti-PSPC1-A546_Pos026_S001	00-3MUXRe9tePHvitKt2A5gXi
7.17447		Nucleus	1	0.000	1.000	1623	100001583	100000085	Not-Trans anti-PSPC1-A546 8C-S-PSPC1 V2.00	0	28. Not-Trans and anti-PSPC1-A546_Pos026_S001	00-3MUXRe9tePHvitKt2A5gXi
13.6378		Nucleus	1	0.000	1.000	1624	100001584	100000086	Not-Trans anti-PSPC1-A546 8C-S-PSPC1 V2.00	0	28. Not-Trans and anti-PSPC1-A546_Pos026_S001	00-3MUXRe9tePHvitKt2A5gXi
11.5131		Nucleus	1	0.000	1.000	1625	100001585	100000000	Not-Trans anti-PSPC1-A546 8C-S-PSPC1 V2.00	0	28. Not-Trans and anti-PSPC1-A546_Pos027_S001	00-iJxszb4BQ57CeKNq2n85gU
10.0816		Nucleus	1	0.000	1.000	1626	100001586	100000001	Not-Trans anti-PSPC1-A546 8C-S-PSPC1 V2.00	0	28. Not-Trans and anti-PSPC1-A546_Pos027_S001	00-iJxszb4BQ57CeKNq2n85gU
9.17736		Nucleus	1	0.000	1.000	1627	100001587	100000002	Not-Trans anti-PSPC1-A546 8C-S-PSPC1 V2.00	0	28. Not-Trans and anti-PSPC1-A546_Pos027_S001	00-iJxszb4BQ57CeKNq2n85gU
18.1692		Nucleus	1	0.000	1.000	1628	100001588	100000003	Not-Trans anti-PSPC1-A546 8C-S-PSPC1 V2.00	0	28. Not-Trans and anti-PSPC1-A546_Pos027_S001	00-iJxszb4BQ57CeKNq2n85gU
16.3414		Nucleus	1	0.000	1.000	1629	100001589	100000004	Not-Trans anti-PSPC1-A546 8C-S-PSPC1 V2.00	0	28. Not-Trans and anti-PSPC1-A546_Pos027_S001	00-iJxszb4BQ57CeKNq2n85gU
12.6166		Nucleus	1	0.000	1.000	1630	100001590	100000005	Not-Trans anti-PSPC1-A546 8C-S-PSPC1 V2.00	0	28. Not-Trans and anti-PSPC1-A546_Pos027_S001	00-iJxszb4BQ57CeKNq2n85gU
9.57628		Nucleus	1	0.000	1.000	1631	100001591	100000006	Not-Trans anti-PSPC1-A546 8C-S-PSPC1 V2.00	0	28. Not-Trans and anti-PSPC1-A546_Pos027_S001	00-iJxszb4BQ57CeKNq2n85gU
9.84925		Nucleus	1	0.000	1.000	1632	100001592	100000007	Not-Trans anti-PSPC1-A546 8C-S-PSPC1 V2.00	0	28. Not-Trans and anti-PSPC1-A546_Pos027_S001	00-iJxszb4BQ57CeKNq2n85gU
16.4864		Nucleus	1	0.000	1.000	1633	100001593	100000008	Not-Trans anti-PSPC1-A546 8C-S-PSPC1 V2.00	0	28. Not-Trans and anti-PSPC1-A546_Pos027_S001	00-iJxszb4BQ57CeKNq2n85gU
11.2348		Nucleus	1	0.000	1.000	1634	100001594	100000009	Not-Trans anti-PSPC1-A546 8C-S-PSPC1 V2.00	0	28. Not-Trans and anti-PSPC1-A546_Pos027_S001	00-iJxszb4BQ57CeKNq2n85gU
14.3691		Nucleus	1	0.000	1.000	1635	100001595	100000010	Not-Trans anti-PSPC1-A546 8C-S-PSPC1 V2.00	0	28. Not-Trans and anti-PSPC1-A546_Pos027_S001	00-iJxszb4BQ57CeKNq2n85gU
4.31585		Nucleus	1	0.000	1.000	1636	100001596	100000011	Not-Trans anti-PSPC1-A546 8C-S-PSPC1 V2.00	0	28. Not-Trans and anti-PSPC1-A546_Pos027_S001	00-iJxszb4BQ57CeKNq2n85gU
6.85799		Nucleus	1	0.000	1.000	1637	100001597	100000012	Not-Trans anti-PSPC1-A546 8C-S-PSPC1 V2.00	0	28. Not-Trans and anti-PSPC1-A546_Pos027_S001	00-iJxszb4BQ57CeKNq2n85gU
4.40593		Nucleus	1	0.000	1.000	1638	100001598	100000013	Not-Trans anti-PSPC1-A546 8C-S-PSPC1 V2.00	0	28. Not-Trans and anti-PSPC1-A546_Pos027_S001	00-iJxszb4BQ57CeKNq2n85gU
4.95316		Nucleus	1	0.000	1.000	1639	100001599	100000014	Not-Trans anti-PSPC1-A546 8C-S-PSPC1 V2.00	0	28. Not-Trans and anti-PSPC1-A546_Pos027_S001	00-iJxszb4BQ57CeKNq2n85gU
6.10385		Nucleus	1	0.000	1.000	1640	100001600	100000015	Not-Trans anti-PSPC1-A546 8C-S-PSPC1 V2.00	0	28. Not-Trans and anti-PSPC1-A546_Pos027_S001	00-iJxszb4BQ57CeKNq2n85gU
3.52151		Nucleus	1	0.000	1.000	1641	100001601	100000016	Not-Trans anti-PSPC1-A546 8C-S-PSPC1 V2.00	0	28. Not-Trans and anti-PSPC1-A546_Pos027_S001	00-iJxszb4BQ57CeKNq2n85gU
6.43957		Nucleus	1	0.000	1.000	1642	100001602	100000017	Not-Trans anti-PSPC1-A546 8C-S-PSPC1 V2.00	0	28. Not-Trans and anti-PSPC1-A546_Pos027_S001	00-iJxszb4BQ57CeKNq2n85gU
6.44461		Nucleus	1	0.000	1.000	1643	100001603	100000018	Not-Trans anti-PSPC1-A546 8C-S-PSPC1 V2.00	0	28. Not-Trans and anti-PSPC1-A546_Pos027_S001	00-iJxszb4BQ57CeKNq2n85gU
8.09051		Nucleus	1	0.000	1.000	1644	100001604	100000019	Not-Trans anti-PSPC1-A546 8C-S-PSPC1 V2.00	0	28. Not-Trans and anti-PSPC1-A546_Pos027_S001	00-iJxszb4BQ57CeKNq2n85gU
9.36089		Nucleus	1	0.000	1.000	1645	100001605	100000020	Not-Trans anti-PSPC1-A546 8C-S-PSPC1 V2.00	0	28. Not-Trans and anti-PSPC1-A546_Pos027_S001	00-iJxszb4BQ57CeKNq2n85gU
7.1162		Nucleus	1	0.000	1.000	1646	100001606	100000021	Not-Trans anti-PSPC1-A546 8C-S-PSPC1 V2.00	0	28. Not-Trans and anti-PSPC1-A546_Pos027_S001	00-iJxszb4BQ57CeKNq2n85gU
3.94113		Nucleus	1	0.000	1.000	1647	100001607	100000022	Not-Trans anti-PSPC1-A546 8C-S-PSPC1 V2.00	0	28. Not-Trans and anti-PSPC1-A546_Pos027_S001	00-iJxszb4BQ57CeKNq2n85gU
10.5643		Nucleus	1	0.000	1.000	1648	100001608	100000023	Not-Trans anti-PSPC1-A546 8C-S-PSPC1 V2.00	0	28. Not-Trans and anti-PSPC1-A546_Pos027_S001	00-iJxszb4BQ57CeKNq2n85gU
14.8846		Nucleus	1	0.000	1.000	1649	100001609	100000024	Not-Trans anti-PSPC1-A546 8C-S-PSPC1 V2.00	0	28. Not-Trans and anti-PSPC1-A546_Pos027_S001	00-iJxszb4BQ57CeKNq2n85gU
10.3762		Nucleus	1	0.000	1.000	1650	100001610	100000025	Not-Trans anti-PSPC1-A546 8C-S-PSPC1 V2.00	0	28. Not-Trans and anti-PSPC1-A546_Pos027_S001	00-iJxszb4BQ57CeKNq2n85gU
6.74371		Nucleus	1	0.000	1.000	1652	100001611	100000026	Not-Trans anti-PSPC1-A546 8C-S-PSPC1 V2.00	0	28. Not-Trans and anti-PSPC1-A546_Pos027_S001	00-iJxszb4BQ57CeKNq2n85gU
7.24384		Nucleus	1	0.000	1.000	1653	100001612	100000027	Not-Trans anti-PSPC1-A546 8C-S-PSPC1 V2.00	0	28. Not-Trans and anti-PSPC1-A546_Pos027_S001	00-iJxszb4BQ57CeKNq2n85gU
10.4629		Nucleus	1	0.000	1.000	1655	100001613	100000028	Not-Trans anti-PSPC1-A546 8C-S-PSPC1 V2.00	0	28. Not-Trans and anti-PSPC1-A546_Pos027_S001	00-iJxszb4BQ57CeKNq2n85gU
4.06867		Nucleus	1	0.000	1.000	1656	100001614	100000029	Not-Trans anti-PSPC1-A546 8C-S-PSPC1 V2.00	0	28. Not-Trans and anti-PSPC1-A546_Pos027_S001	00-iJxszb4BQ57CeKNq2n85gU
9.03306		Nucleus	1	0.000	1.000	1657	100001615	100000030	Not-Trans anti-PSPC1-A546 8C-S-PSPC1 V2.00	0	28. Not-Trans and anti-PSPC1-A546_Pos027_S001	00-iJxszb4BQ57CeKNq2n85gU
22.8806		Nucleus	1	0.000	1.000	1658	100001616	100000031	Not-Trans anti-PSPC1-A546 8C-S-PSPC1 V2.00	0	28. Not-Trans and anti-PSPC1-A546_Pos027_S001	00-iJxszb4BQ57CeKNq2n85gU
9.29144		Nucleus	1	0.000	1.000	1659	100001617	100000032	Not-Trans anti-PSPC1-A546 8C-S-PSPC1 V2.00	0	28. Not-Trans and anti-PSPC1-A546_Pos027_S001	00-iJxszb4BQ57CeKNq2n85gU
5.49986		Nucleus	1	0.000	1.000	1660	100001618	100000033	Not-Trans anti-PSPC1-A546 8C-S-PSPC1 V2.00	0	28. Not-Trans and anti-PSPC1-A546_Pos027_S001	00-iJxszb4BQ57CeKNq2n85gU
10.7691		Nucleus	1	0.000	1.000	1661	100001619	100000034	Not-Trans anti-PSPC1-A546 8C-S-PSPC1 V2.00	0	28. Not-Trans and anti-PSPC1-A546_Pos027_S001	00-iJxszb4BQ57CeKNq2n85gU
9.88293		Nucleus	1	0.000	1.000	1662	100001620	100000035	Not-Trans anti-PSPC1-A546 8C-S-PSPC1 V2.00	0	28. Not-Trans and anti-PSPC1-A546_Pos027_S001	00-iJxszb4BQ57CeKNq2n85gU
8.84787		Nucleus	1	0.000	1.000	1663	100001621	100000036	Not-Trans anti-PSPC1-A546 8C-S-PSPC1 V2.00	0	28. Not-Trans and anti-PSPC1-A546_Pos027_S001	00-iJxszb4BQ57CeKNq2n85gU
12.4512		Nucleus	1	0.000	1.000	1664	100001622	100000037	Not-Trans anti-PSPC1-A546 8C-S-PSPC1 V2.00	0	28. Not-Trans and anti-PSPC1-A546_Pos027_S001	00-iJxszb4BQ57CeKNq2n85gU
5.53076		Nucleus	1	0.000	1.000	1665	100001623	100000038	Not-Trans anti-PSPC1-A546 8C-S-PSPC1 V2.00	0	28. Not-Trans and anti-PSPC1-A546_Pos027_S001	00-iJxszb4BQ57CeKNq2n85gU
6.40506		Nucleus	1	0.000	1.000	1666	100001624	100000039	Not-Trans anti-PSPC1-A546 8C-S-PSPC1 V2.00	0	28. Not-Trans and anti-PSPC1-A546_Pos027_S001	00-iJxszb4BQ57CeKNq2n85gU
10.8039		Nucleus	1	0.000	1.000	1667	100001625	100000040	Not-Trans anti-PSPC1-A546 8C-S-PSPC1 V2.00	0	28. Not-Trans and anti-PSPC1-A546_Pos027_S001	00-iJxszb4BQ57CeKNq2n85gU
10.2143		Nucleus	1	0.000	1.000	1668	100001626	100000041	Not-Trans anti-PSPC1-A546 8C-S-PSPC1 V2.00	0	28. Not-Trans and anti-PSPC1-A546_Pos027_S001	00-iJxszb4BQ57CeKNq2n85gU
8.87631		Nucleus	1	0.000	1.000	1669	100001627	100000042	Not-Trans anti-PSPC1-A546 8C-S-PSPC1 V2.00	0	28. Not-Trans and anti-PSPC1-A546_Pos027_S001	00-iJxszb4BQ57CeKNq2n85gU
11.0799		Nucleus	1	0.000	1.000	1670	100001628	100000043	Not-Trans anti-PSPC1-A546 8C-S-PSPC1 V2.00	0	28. Not-Trans and anti-PSPC1-A546_Pos027_S001	00-iJxszb4BQ57CeKNq2n85gU
12.6895		Nucleus	1	0.000	1.000	1671	100001629	100000044	Not-Trans anti-PSPC1-A546 8C-S-PSPC1 V2.00	0	28. Not-Trans and anti-PSPC1-A546_Pos027_S001	00-iJxszb4BQ57CeKNq2n85gU
8.30998		Nucleus	1	0.000	1.000	1672	100001630	100000045	Not-Trans anti-PSPC1-A546 8C-S-PSPC1 V2.00	0	28. Not-Trans and anti-PSPC1-A546_Pos027_S001	00-iJxszb4BQ57CeKNq2n85gU
8.25237		Nucleus	1	0.000	1.000	1673	100001631	100000046	Not-Trans anti-PSPC1-A546 8C-S-PSPC1 V2.00	0	28. Not-Trans and anti-PSPC1-A546_Pos027_S001	00-iJxszb4BQ57CeKNq2n85gU
8.18768		Nucleus	1	0.000	1.000	1674	100001632	100000047	Not-Trans anti-PSPC1-A546 8C-S-PSPC1 V2.00	0	28. Not-Trans and anti-PSPC1-A546_Pos027_S001	00-iJxszb4BQ57CeKNq2n85gU
10.0672		Nucleus	1	0.000	1.000	1675	100001633	100000048	Not-Trans anti-PSPC1-A546 8C-S-PSPC1 V2.00	0	28. Not-Trans and anti-PSPC1-A546_Pos027_S001	00-iJxszb4BQ57CeKNq2n85gU
10.3016		Nucleus	1	0.000	1.000	1676	100001634	100000049	Not-Trans anti-PSPC1-A546 8C-S-PSPC1 V2.00	0	28. Not-Trans and anti-PSPC1-A546_Pos027_S001	00-iJxszb4BQ57CeKNq2n85gU
14.2447		Nucleus	1	0.000	1.000	1677	100001635	100000050	Not-Trans anti-PSPC1-A546 8C-S-PSPC1 V2.00	0	28. Not-Trans and anti-PSPC1-A546_Pos027_S001	00-iJxszb4BQ57CeKNq2n85gU
10.8048		Nucleus	1	0.000	1.000	1678	100001636	100000051	Not-Trans anti-PSPC1-A546 8C-S-PSPC1 V2.00	0	28. Not-Trans and anti-PSPC1-A546_Pos027_S001	00-iJxszb4BQ57CeKNq2n85gU
10.5139		Nucleus	1	0.000	1.000	1679	100001637	100000052	Not-Trans anti-PSPC1-A546 8C-S-PSPC1 V2.00	0	28. Not-Trans and anti-PSPC1-A546_Pos027_S001	00-iJxszb4BQ57CeKNq2n85gU
1.67564		Nucleus	1	0.000	1.000	1680	100001638	100000053	Not-Trans anti-PSPC1-A546 8C-S-PSPC1 V2.00	0	28. Not-Trans and anti-PSPC1-A546_Pos027_S001	00-iJxszb4BQ57CeKNq2n85gU
4.21184		Nucleus	1	0.000	1.000	1681	100001639	100000054	Not-Trans anti-PSPC1-A546 8C-S-PSPC1 V2.00	0	28. Not-Trans and anti-PSPC1-A546_Pos027_S001	00-iJxszb4BQ57CeKNq2n85gU
6.44823		Nucleus	1	0.000	1.000	1682	100001640	100000055	Not-Trans anti-PSPC1-A546 8C-S-PSPC1 V2.00	0	28. Not-Trans and anti-PSPC1-A546_Pos027_S001	00-iJxszb4BQ57CeKNq2n85gU
8.54782		Nucleus	1	0.000	1.000	1683	100001641	100000056	Not-Trans anti-PSPC1-A546 8C-S-PSPC1 V2.00	0	28. Not-Trans and anti-PSPC1-A546_Pos027_S001	00-iJxszb4BQ57CeKNq2n85gU
6.61568		Nucleus	1	0.000	1.000	1684	100001642	100000057	Not-Trans anti-PSPC1-A546 8C-S-PSPC1 V2.00	0	28. Not-Trans and anti-PSPC1-A546_Pos027_S001	00-iJxszb4BQ57CeKNq2n85gU
5.55592		Nucleus	1	0.000	1.000	1685	100001643	100000058	Not-Trans anti-PSPC1-A546 8C-S-PSPC1 V2.00	0	28. Not-Trans and anti-PSPC1-A546_Pos027_S001	00-iJxszb4BQ57CeKNq2n85gU
5.30617		Nucleus	1	0.000	1.000	1686	100001644	100000059	Not-Trans anti-PSPC1-A546 8C-S-PSPC1 V2.00	0	28. Not-Trans and anti-PSPC1-A546_Pos027_S001	00-iJxszb4BQ57CeKNq2n85gU
6.36603		Nucleus	1	0.000	1.000	1687	100001645	100000060	Not-Trans anti-PSPC1-A546 8C-S-PSPC1 V2.00	0	28. Not-Trans and anti-PSPC1-A546_Pos027_S001	00-iJxszb4BQ57CeKNq2n85gU
6.83486		Nucleus	1	0.000	1.000	1688	100001646	100000061	Not-Trans anti-PSPC1-A546 8C-S-PSPC1 V2.00	0	28. Not-Trans and anti-PSPC1-A546_Pos027_S001	00-iJxszb4BQ57CeKNq2n85gU
8.60239		Nucleus	1	0.000	1.000	1689	100001647	100000062	Not-Trans anti-PSPC1-A546 8C-S-PSPC1 V2.00	0	28. Not-Trans and anti-PSPC1-A546_Pos027_S001	00-iJxszb4BQ57CeKNq2n85gU
9.92428		Nucleus	1	0.000	1.000	1690	100001648	100000063	Not-Trans anti-PSPC1-A546 8C-S-PSPC1 V2.00	0	28. Not-Trans and anti-PSPC1-A546_Pos027_S001	00-iJxszb4BQ57CeKNq2n85gU
10.4511		Nucleus	1	0.000	1.000	1691	100001649	100000064	Not-Trans anti-PSPC1-A546 8C-S-PSPC1 V2.00	0	28. Not-Trans and anti-PSPC1-A546_Pos027_S001	00-iJxszb4BQ57CeKNq2n85gU
7.12725		Nucleus	1	0.000	1.000	1692	100001650	100000000	Not-Trans anti-PSPC1-A546 8C-S-PSPC1 V2.00	0	28. Not-Trans and anti-PSPC1-A546_Pos028_S001	00-JnXYJ2R7tAXrXk7ZUR5FtF
9.21227		Nucleus	1	0.000	1.000	1693	100001651	100000001	Not-Trans anti-PSPC1-A546 8C-S-PSPC1 V2.00	0	28. Not-Trans and anti-PSPC1-A546_Pos028_S001	00-JnXYJ2R7tAXrXk7ZUR5FtF
7.72701		Nucleus	1	0.000	1.000	1694	100001652	100000002	Not-Trans anti-PSPC1-A546 8C-S-PSPC1 V2.00	0	28. Not-Trans and anti-PSPC1-A546_Pos028_S001	00-JnXYJ2R7tAXrXk7ZUR5FtF
11.5363		Nucleus	1	0.000	1.000	1695	100001653	100000003	Not-Trans anti-PSPC1-A546 8C-S-PSPC1 V2.00	0	28. Not-Trans and anti-PSPC1-A546_Pos028_S001	00-JnXYJ2R7tAXrXk7ZUR5FtF
8.01729		Nucleus	1	0.000	1.000	1696	100001654	100000004	Not-Trans anti-PSPC1-A546 8C-S-PSPC1 V2.00	0	28. Not-Trans and anti-PSPC1-A546_Pos028_S001	00-JnXYJ2R7tAXrXk7ZUR5FtF
11.2336		Nucleus	1	0.000	1.000	1697	100001655	100000005	Not-Trans anti-PSPC1-A546 8C-S-PSPC1 V2.00	0	28. Not-Trans and anti-PSPC1-A546_Pos028_S001	00-JnXYJ2R7tAXrXk7ZUR5FtF
9.13692		Nucleus	1	0.000	1.000	1698	100001656	100000006	Not-Trans anti-PSPC1-A546 8C-S-PSPC1 V2.00	0	28. Not-Trans and anti-PSPC1-A546_Pos028_S001	00-JnXYJ2R7tAXrXk7ZUR5FtF
10.2094		Nucleus	1	0.000	1.000	1700	100001657	100000007	Not-Trans anti-PSPC1-A546 8C-S-PSPC1 V2.00	0	28. Not-Trans and anti-PSPC1-A546_Pos028_S001	00-JnXYJ2R7tAXrXk7ZUR5FtF
12.588		Nucleus	1	0.000	1.000	1702	100001658	100000008	Not-Trans anti-PSPC1-A546 8C-S-PSPC1 V2.00	0	28. Not-Trans and anti-PSPC1-A546_Pos028_S001	00-JnXYJ2R7tAXrXk7ZUR5FtF
17.1363		Nucleus	1	0.000	1.000	1703	100001659	100000009	Not-Trans anti-PSPC1-A546 8C-S-PSPC1 V2.00	0	28. Not-Trans and anti-PSPC1-A546_Pos028_S001	00-JnXYJ2R7tAXrXk7ZUR5FtF
16.191		Nucleus	1	0.000	1.000	1704	100001660	100000010	Not-Trans anti-PSPC1-A546 8C-S-PSPC1 V2.00	0	28. Not-Trans and anti-PSPC1-A546_Pos028_S001	00-JnXYJ2R7tAXrXk7ZUR5FtF
13.3354		Nucleus	1	0.000	1.000	1705	100001661	100000011	Not-Trans anti-PSPC1-A546 8C-S-PSPC1 V2.00	0	28. Not-Trans and anti-PSPC1-A546_Pos028_S001	00-JnXYJ2R7tAXrXk7ZUR5FtF
13.9367		Nucleus	1	0.000	1.000	1706	100001662	100000012	Not-Trans anti-PSPC1-A546 8C-S-PSPC1 V2.00	0	28. Not-Trans and anti-PSPC1-A546_Pos028_S001	00-JnXYJ2R7tAXrXk7ZUR5FtF
12.8898		Nucleus	1	0.000	1.000	1707	100001663	100000013	Not-Trans anti-PSPC1-A546 8C-S-PSPC1 V2.00	0	28. Not-Trans and anti-PSPC1-A546_Pos028_S001	00-JnXYJ2R7tAXrXk7ZUR5FtF
12.0633		Nucleus	1	0.000	1.000	1708	100001664	100000014	Not-Trans anti-PSPC1-A546 8C-S-PSPC1 V2.00	0	28. Not-Trans and anti-PSPC1-A546_Pos028_S001	00-JnXYJ2R7tAXrXk7ZUR5FtF
13.3745		Nucleus	1	0.000	1.000	1709	100001665	100000015	Not-Trans anti-PSPC1-A546 8C-S-PSPC1 V2.00	0	28. Not-Trans and anti-PSPC1-A546_Pos028_S001	00-JnXYJ2R7tAXrXk7ZUR5FtF
14.2025		Nucleus	1	0.000	1.000	1710	100001666	100000016	Not-Trans anti-PSPC1-A546 8C-S-PSPC1 V2.00	0	28. Not-Trans and anti-PSPC1-A546_Pos028_S001	00-JnXYJ2R7tAXrXk7ZUR5FtF
11.1272		Nucleus	1	0.000	1.000	1711	100001667	100000017	Not-Trans anti-PSPC1-A546 8C-S-PSPC1 V2.00	0	28. Not-Trans and anti-PSPC1-A546_Pos028_S001	00-JnXYJ2R7tAXrXk7ZUR5FtF
16.7661		Nucleus	1	0.000	1.000	1712	100001668	100000018	Not-Trans anti-PSPC1-A546 8C-S-PSPC1 V2.00	0	28. Not-Trans and anti-PSPC1-A546_Pos028_S001	00-JnXYJ2R7tAXrXk7ZUR5FtF
11.367		Nucleus	1	0.000	1.000	1713	100001669	100000019	Not-Trans anti-PSPC1-A546 8C-S-PSPC1 V2.00	0	28. Not-Trans and anti-PSPC1-A546_Pos028_S001	00-JnXYJ2R7tAXrXk7ZUR5FtF
10.0164		Nucleus	1	0.000	1.000	1714	100001670	100000020	Not-Trans anti-PSPC1-A546 8C-S-PSPC1 V2.00	0	28. Not-Trans and anti-PSPC1-A546_Pos028_S001	00-JnXYJ2R7tAXrXk7ZUR5FtF
9.52526		Nucleus	1	0.000	1.000	1715	100001671	100000021	Not-Trans anti-PSPC1-A546 8C-S-PSPC1 V2.00	0	28. Not-Trans and anti-PSPC1-A546_Pos028_S001	00-JnXYJ2R7tAXrXk7ZUR5FtF
8.94137		Nucleus	1	0.000	1.000	1716	100001672	100000022	Not-Trans anti-PSPC1-A546 8C-S-PSPC1 V2.00	0	28. Not-Trans and anti-PSPC1-A546_Pos028_S001	00-JnXYJ2R7tAXrXk7ZUR5FtF
11.6407		Nucleus	1	0.000	1.000	1717	100001673	100000023	Not-Trans anti-PSPC1-A546 8C-S-PSPC1 V2.00	0	28. Not-Trans and anti-PSPC1-A546_Pos028_S001	00-JnXYJ2R7tAXrXk7ZUR5FtF
23.9809		Nucleus	1	0.000	1.000	1718	100001674	100000024	Not-Trans anti-PSPC1-A546 8C-S-PSPC1 V2.00	0	28. Not-Trans and anti-PSPC1-A546_Pos028_S001	00-JnXYJ2R7tAXrXk7ZUR5FtF
12.4927		Nucleus	1	0.000	1.000	1719	100001675	100000025	Not-Trans anti-PSPC1-A546 8C-S-PSPC1 V2.00	0	28. Not-Trans and anti-PSPC1-A546_Pos028_S001	00-JnXYJ2R7tAXrXk7ZUR5FtF
10.5733		Nucleus	1	0.000	1.000	1720	100001676	100000026	Not-Trans anti-PSPC1-A546 8C-S-PSPC1 V2.00	0	28. Not-Trans and anti-PSPC1-A546_Pos028_S001	00-JnXYJ2R7tAXrXk7ZUR5FtF
9.66571		Nucleus	1	0.000	1.000	1721	100001677	100000027	Not-Trans anti-PSPC1-A546 8C-S-PSPC1 V2.00	0	28. Not-Trans and anti-PSPC1-A546_Pos028_S001	00-JnXYJ2R7tAXrXk7ZUR5FtF
10.8218		Nucleus	1	0.000	1.000	1722	100001678	100000028	Not-Trans anti-PSPC1-A546 8C-S-PSPC1 V2.00	0	28. Not-Trans and anti-PSPC1-A546_Pos028_S001	00-JnXYJ2R7tAXrXk7ZUR5FtF
10.2889		Nucleus	1	0.000	1.000	1723	100001679	100000029	Not-Trans anti-PSPC1-A546 8C-S-PSPC1 V2.00	0	28. Not-Trans and anti-PSPC1-A546_Pos028_S001	00-JnXYJ2R7tAXrXk7ZUR5FtF
11.1294		Nucleus	1	0.000	1.000	1724	100001680	100000030	Not-Trans anti-PSPC1-A546 8C-S-PSPC1 V2.00	0	28. Not-Trans and anti-PSPC1-A546_Pos028_S001	00-JnXYJ2R7tAXrXk7ZUR5FtF
9.10372		Nucleus	1	0.000	1.000	1725	100001681	100000031	Not-Trans anti-PSPC1-A546 8C-S-PSPC1 V2.00	0	28. Not-Trans and anti-PSPC1-A546_Pos028_S001	00-JnXYJ2R7tAXrXk7ZUR5FtF
11.789		Nucleus	1	0.000	1.000	1726	100001682	100000032	Not-Trans anti-PSPC1-A546 8C-S-PSPC1 V2.00	0	28. Not-Trans and anti-PSPC1-A546_Pos028_S001	00-JnXYJ2R7tAXrXk7ZUR5FtF
10.722		Nucleus	1	0.000	1.000	1727	100001683	100000033	Not-Trans anti-PSPC1-A546 8C-S-PSPC1 V2.00	0	28. Not-Trans and anti-PSPC1-A546_Pos028_S001	00-JnXYJ2R7tAXrXk7ZUR5FtF
10.5902		Nucleus	1	0.000	1.000	1728	100001684	100000034	Not-Trans anti-PSPC1-A546 8C-S-PSPC1 V2.00	0	28. Not-Trans and anti-PSPC1-A546_Pos028_S001	00-JnXYJ2R7tAXrXk7ZUR5FtF
14.559		Nucleus	1	0.000	1.000	1729	100001685	100000035	Not-Trans anti-PSPC1-A546 8C-S-PSPC1 V2.00	0	28. Not-Trans and anti-PSPC1-A546_Pos028_S001	00-JnXYJ2R7tAXrXk7ZUR5FtF
10.1546		Nucleus	1	0.000	1.000	1730	100001686	100000036	Not-Trans anti-PSPC1-A546 8C-S-PSPC1 V2.00	0	28. Not-Trans and anti-PSPC1-A546_Pos028_S001	00-JnXYJ2R7tAXrXk7ZUR5FtF
11.4033		Nucleus	1	0.000	1.000	1731	100001687	100000037	Not-Trans anti-PSPC1-A546 8C-S-PSPC1 V2.00	0	28. Not-Trans and anti-PSPC1-A546_Pos028_S001	00-JnXYJ2R7tAXrXk7ZUR5FtF
8.51873		Nucleus	1	0.000	1.000	1732	100001688	100000038	Not-Trans anti-PSPC1-A546 8C-S-PSPC1 V2.00	0	28. Not-Trans and anti-PSPC1-A546_Pos028_S001	00-JnXYJ2R7tAXrXk7ZUR5FtF
8.92411		Nucleus	1	0.000	1.000	1733	100001689	100000039	Not-Trans anti-PSPC1-A546 8C-S-PSPC1 V2.00	0	28. Not-Trans and anti-PSPC1-A546_Pos028_S001	00-JnXYJ2R7tAXrXk7ZUR5FtF
18.8642		Nucleus	1	0.000	1.000	1734	100001690	100000040	Not-Trans anti-PSPC1-A546 8C-S-PSPC1 V2.00	0	28. Not-Trans and anti-PSPC1-A546_Pos028_S001	00-JnXYJ2R7tAXrXk7ZUR5FtF
13.0554		Nucleus	1	0.000	1.000	1735	100001691	100000041	Not-Trans anti-PSPC1-A546 8C-S-PSPC1 V2.00	0	28. Not-Trans and anti-PSPC1-A546_Pos028_S001	00-JnXYJ2R7tAXrXk7ZUR5FtF
11.9735		Nucleus	1	0.000	1.000	1736	100001692	100000042	Not-Trans anti-PSPC1-A546 8C-S-PSPC1 V2.00	0	28. Not-Trans and anti-PSPC1-A546_Pos028_S001	00-JnXYJ2R7tAXrXk7ZUR5FtF
3.3436		Nucleus	1	0.000	1.000	1737	100001693	100000043	Not-Trans anti-PSPC1-A546 8C-S-PSPC1 V2.00	0	28. Not-Trans and anti-PSPC1-A546_Pos028_S001	00-JnXYJ2R7tAXrXk7ZUR5FtF
12.5213		Nucleus	1	0.000	1.000	1738	100001694	100000044	Not-Trans anti-PSPC1-A546 8C-S-PSPC1 V2.00	0	28. Not-Trans and anti-PSPC1-A546_Pos028_S001	00-JnXYJ2R7tAXrXk7ZUR5FtF
14.5488		Nucleus	1	0.000	1.000	1739	100001695	100000045	Not-Trans anti-PSPC1-A546 8C-S-PSPC1 V2.00	0	28. Not-Trans and anti-PSPC1-A546_Pos028_S001	00-JnXYJ2R7tAXrXk7ZUR5FtF
9.47599		Nucleus	1	0.000	1.000	1740	100001696	100000046	Not-Trans anti-PSPC1-A546 8C-S-PSPC1 V2.00	0	28. Not-Trans and anti-PSPC1-A546_Pos028_S001	00-JnXYJ2R7tAXrXk7ZUR5FtF
9.75988		Nucleus	1	0.000	1.000	1741	100001697	100000047	Not-Trans anti-PSPC1-A546 8C-S-PSPC1 V2.00	0	28. Not-Trans and anti-PSPC1-A546_Pos028_S001	00-JnXYJ2R7tAXrXk7ZUR5FtF
11.3586		Nucleus	1	0.000	1.000	1742	100001698	100000048	Not-Trans anti-PSPC1-A546 8C-S-PSPC1 V2.00	0	28. Not-Trans and anti-PSPC1-A546_Pos028_S001	00-JnXYJ2R7tAXrXk7ZUR5FtF
10.1014		Nucleus	1	0.000	1.000	1743	100001699	100000049	Not-Trans anti-PSPC1-A546 8C-S-PSPC1 V2.00	0	28. Not-Trans and anti-PSPC1-A546_Pos028_S001	00-JnXYJ2R7tAXrXk7ZUR5FtF
10.3593		Nucleus	1	0.000	1.000	1744	100001700	100000050	Not-Trans anti-PSPC1-A546 8C-S-PSPC1 V2.00	0	28. Not-Trans and anti-PSPC1-A546_Pos028_S001	00-JnXYJ2R7tAXrXk7ZUR5FtF
9.55441		Nucleus	1	0.000	1.000	1745	100001701	100000051	Not-Trans anti-PSPC1-A546 8C-S-PSPC1 V2.00	0	28. Not-Trans and anti-PSPC1-A546_Pos028_S001	00-JnXYJ2R7tAXrXk7ZUR5FtF
14.1115		Nucleus	1	0.000	1.000	1746	100001702	100000052	Not-Trans anti-PSPC1-A546 8C-S-PSPC1 V2.00	0	28. Not-Trans and anti-PSPC1-A546_Pos028_S001	00-JnXYJ2R7tAXrXk7ZUR5FtF
15.0829		Nucleus	1	0.000	1.000	1747	100001703	100000053	Not-Trans anti-PSPC1-A546 8C-S-PSPC1 V2.00	0	28. Not-Trans and anti-PSPC1-A546_Pos028_S001	00-JnXYJ2R7tAXrXk7ZUR5FtF
2.19605		Nucleus	1	0.000	1.000	1748	100001704	100000054	Not-Trans anti-PSPC1-A546 8C-S-PSPC1 V2.00	0	28. Not-Trans and anti-PSPC1-A546_Pos028_S001	00-JnXYJ2R7tAXrXk7ZUR5FtF
11.1141		Nucleus	1	0.000	1.000	1749	100001705	100000055	Not-Trans anti-PSPC1-A546 8C-S-PSPC1 V2.00	0	28. Not-Trans and anti-PSPC1-A546_Pos028_S001	00-JnXYJ2R7tAXrXk7ZUR5FtF
9.90163		Nucleus	1	0.000	1.000	1750	100001706	100000000	Not-Trans anti-PSPC1-A546 8C-S-PSPC1 V2.00	0	28. Not-Trans and anti-PSPC1-A546_Pos029_S001	00-hx2m9z6qomFY4gRXvvAucV
9.4243		Nucleus	1	0.000	1.000	1751	100001707	100000001	Not-Trans anti-PSPC1-A546 8C-S-PSPC1 V2.00	0	28. Not-Trans and anti-PSPC1-A546_Pos029_S001	00-hx2m9z6qomFY4gRXvvAucV
12.2878		Nucleus	1	0.000	1.000	1752	100001708	100000002	Not-Trans anti-PSPC1-A546 8C-S-PSPC1 V2.00	0	28. Not-Trans and anti-PSPC1-A546_Pos029_S001	00-hx2m9z6qomFY4gRXvvAucV
10.4839		Nucleus	1	0.000	1.000	1753	100001709	100000003	Not-Trans anti-PSPC1-A546 8C-S-PSPC1 V2.00	0	28. Not-Trans and anti-PSPC1-A546_Pos029_S001	00-hx2m9z6qomFY4gRXvvAucV
13.1373		Nucleus	1	0.000	1.000	1754	100001710	100000004	Not-Trans anti-PSPC1-A546 8C-S-PSPC1 V2.00	0	28. Not-Trans and anti-PSPC1-A546_Pos029_S001	00-hx2m9z6qomFY4gRXvvAucV
13.5623		Nucleus	1	0.000	1.000	1755	100001711	100000005	Not-Trans anti-PSPC1-A546 8C-S-PSPC1 V2.00	0	28. Not-Trans and anti-PSPC1-A546_Pos029_S001	00-hx2m9z6qomFY4gRXvvAucV
11.2157		Nucleus	1	0.000	1.000	1756	100001712	100000006	Not-Trans anti-PSPC1-A546 8C-S-PSPC1 V2.00	0	28. Not-Trans and anti-PSPC1-A546_Pos029_S001	00-hx2m9z6qomFY4gRXvvAucV
11.3776		Nucleus	1	0.000	1.000	1757	100001713	100000007	Not-Trans anti-PSPC1-A546 8C-S-PSPC1 V2.00	0	28. Not-Trans and anti-PSPC1-A546_Pos029_S001	00-hx2m9z6qomFY4gRXvvAucV
9.97357		Nucleus	1	0.000	1.000	1758	100001714	100000008	Not-Trans anti-PSPC1-A546 8C-S-PSPC1 V2.00	0	28. Not-Trans and anti-PSPC1-A546_Pos029_S001	00-hx2m9z6qomFY4gRXvvAucV
5.64128		Nucleus	1	0.000	1.000	1759	100001715	100000009	Not-Trans anti-PSPC1-A546 8C-S-PSPC1 V2.00	0	28. Not-Trans and anti-PSPC1-A546_Pos029_S001	00-hx2m9z6qomFY4gRXvvAucV
16.2325		Nucleus	1	0.000	1.000	1760	100001716	100000010	Not-Trans anti-PSPC1-A546 8C-S-PSPC1 V2.00	0	28. Not-Trans and anti-PSPC1-A546_Pos029_S001	00-hx2m9z6qomFY4gRXvvAucV
7.28303		Nucleus	1	0.000	1.000	1761	100001717	100000011	Not-Trans anti-PSPC1-A546 8C-S-PSPC1 V2.00	0	28. Not-Trans and anti-PSPC1-A546_Pos029_S001	00-hx2m9z6qomFY4gRXvvAucV
7.2627		Nucleus	1	0.000	1.000	1762	100001718	100000012	Not-Trans anti-PSPC1-A546 8C-S-PSPC1 V2.00	0	28. Not-Trans and anti-PSPC1-A546_Pos029_S001	00-hx2m9z6qomFY4gRXvvAucV
9.42997		Nucleus	1	0.000	1.000	1763	100001719	100000013	Not-Trans anti-PSPC1-A546 8C-S-PSPC1 V2.00	0	28. Not-Trans and anti-PSPC1-A546_Pos029_S001	00-hx2m9z6qomFY4gRXvvAucV
6.12265		Nucleus	1	0.000	1.000	1764	100001720	100000014	Not-Trans anti-PSPC1-A546 8C-S-PSPC1 V2.00	0	28. Not-Trans and anti-PSPC1-A546_Pos029_S001	00-hx2m9z6qomFY4gRXvvAucV
11.6569		Nucleus	1	0.000	1.000	1765	100001721	100000015	Not-Trans anti-PSPC1-A546 8C-S-PSPC1 V2.00	0	28. Not-Trans and anti-PSPC1-A546_Pos029_S001	00-hx2m9z6qomFY4gRXvvAucV
11.9403		Nucleus	1	0.000	1.000	1766	100001722	100000016	Not-Trans anti-PSPC1-A546 8C-S-PSPC1 V2.00	0	28. Not-Trans and anti-PSPC1-A546_Pos029_S001	00-hx2m9z6qomFY4gRXvvAucV
16.067		Nucleus	1	0.000	1.000	1767	100001723	100000017	Not-Trans anti-PSPC1-A546 8C-S-PSPC1 V2.00	0	28. Not-Trans and anti-PSPC1-A546_Pos029_S001	00-hx2m9z6qomFY4gRXvvAucV
11.4586		Nucleus	1	0.000	1.000	1768	100001724	100000018	Not-Trans anti-PSPC1-A546 8C-S-PSPC1 V2.00	0	28. Not-Trans and anti-PSPC1-A546_Pos029_S001	00-hx2m9z6qomFY4gRXvvAucV
13.3141		Nucleus	1	0.000	1.000	1769	100001725	100000019	Not-Trans anti-PSPC1-A546 8C-S-PSPC1 V2.00	0	28. Not-Trans and anti-PSPC1-A546_Pos029_S001	00-hx2m9z6qomFY4gRXvvAucV
9.38605		Nucleus	1	0.000	1.000	1770	100001726	100000020	Not-Trans anti-PSPC1-A546 8C-S-PSPC1 V2.00	0	28. Not-Trans and anti-PSPC1-A546_Pos029_S001	00-hx2m9z6qomFY4gRXvvAucV
11.7085		Nucleus	1	0.000	1.000	1771	100001727	100000021	Not-Trans anti-PSPC1-A546 8C-S-PSPC1 V2.00	0	28. Not-Trans and anti-PSPC1-A546_Pos029_S001	00-hx2m9z6qomFY4gRXvvAucV
8.59863		Nucleus	1	0.000	1.000	1772	100001728	100000022	Not-Trans anti-PSPC1-A546 8C-S-PSPC1 V2.00	0	28. Not-Trans and anti-PSPC1-A546_Pos029_S001	00-hx2m9z6qomFY4gRXvvAucV
7.7801		Nucleus	1	0.000	1.000	1773	100001729	100000023	Not-Trans anti-PSPC1-A546 8C-S-PSPC1 V2.00	0	28. Not-Trans and anti-PSPC1-A546_Pos029_S001	00-hx2m9z6qomFY4gRXvvAucV
14.5081		Nucleus	1	0.000	1.000	1774	100001730	100000024	Not-Trans anti-PSPC1-A546 8C-S-PSPC1 V2.00	0	28. Not-Trans and anti-PSPC1-A546_Pos029_S001	00-hx2m9z6qomFY4gRXvvAucV
13.0842		Nucleus	1	0.000	1.000	1775	100001731	100000025	Not-Trans anti-PSPC1-A546 8C-S-PSPC1 V2.00	0	28. Not-Trans and anti-PSPC1-A546_Pos029_S001	00-hx2m9z6qomFY4gRXvvAucV
7.40711		Nucleus	1	0.000	1.000	1776	100001732	100000026	Not-Trans anti-PSPC1-A546 8C-S-PSPC1 V2.00	0	28. Not-Trans and anti-PSPC1-A546_Pos029_S001	00-hx2m9z6qomFY4gRXvvAucV
14.5897		Nucleus	1	0.000	1.000	1777	100001733	100000027	Not-Trans anti-PSPC1-A546 8C-S-PSPC1 V2.00	0	28. Not-Trans and anti-PSPC1-A546_Pos029_S001	00-hx2m9z6qomFY4gRXvvAucV
17.6122		Nucleus	1	0.000	1.000	1778	100001734	100000028	Not-Trans anti-PSPC1-A546 8C-S-PSPC1 V2.00	0	28. Not-Trans and anti-PSPC1-A546_Pos029_S001	00-hx2m9z6qomFY4gRXvvAucV
5.07809		Nucleus	1	0.000	1.000	1779	100001735	100000029	Not-Trans anti-PSPC1-A546 8C-S-PSPC1 V2.00	0	28. Not-Trans and anti-PSPC1-A546_Pos029_S001	00-hx2m9z6qomFY4gRXvvAucV
7.02131		Nucleus	1	0.000	1.000	1780	100001736	100000030	Not-Trans anti-PSPC1-A546 8C-S-PSPC1 V2.00	0	28. Not-Trans and anti-PSPC1-A546_Pos029_S001	00-hx2m9z6qomFY4gRXvvAucV
8.76678		Nucleus	1	0.000	1.000	1781	100001737	100000031	Not-Trans anti-PSPC1-A546 8C-S-PSPC1 V2.00	0	28. Not-Trans and anti-PSPC1-A546_Pos029_S001	00-hx2m9z6qomFY4gRXvvAucV
6.4463		Nucleus	1	0.000	1.000	1782	100001738	100000032	Not-Trans anti-PSPC1-A546 8C-S-PSPC1 V2.00	0	28. Not-Trans and anti-PSPC1-A546_Pos029_S001	00-hx2m9z6qomFY4gRXvvAucV
10.7832		Nucleus	1	0.000	1.000	1783	100001739	100000033	Not-Trans anti-PSPC1-A546 8C-S-PSPC1 V2.00	0	28. Not-Trans and anti-PSPC1-A546_Pos029_S001	00-hx2m9z6qomFY4gRXvvAucV
7.62407		Nucleus	1	0.000	1.000	1784	100001740	100000034	Not-Trans anti-PSPC1-A546 8C-S-PSPC1 V2.00	0	28. Not-Trans and anti-PSPC1-A546_Pos029_S001	00-hx2m9z6qomFY4gRXvvAucV
7.00998		Nucleus	1	0.000	1.000	1785	100001741	100000035	Not-Trans anti-PSPC1-A546 8C-S-PSPC1 V2.00	0	28. Not-Trans and anti-PSPC1-A546_Pos029_S001	00-hx2m9z6qomFY4gRXvvAucV
13.0315		Nucleus	1	0.000	1.000	1786	100001742	100000036	Not-Trans anti-PSPC1-A546 8C-S-PSPC1 V2.00	0	28. Not-Trans and anti-PSPC1-A546_Pos029_S001	00-hx2m9z6qomFY4gRXvvAucV
6.78968		Nucleus	1	0.000	1.000	1787	100001743	100000037	Not-Trans anti-PSPC1-A546 8C-S-PSPC1 V2.00	0	28. Not-Trans and anti-PSPC1-A546_Pos029_S001	00-hx2m9z6qomFY4gRXvvAucV
7.36711		Nucleus	1	0.000	1.000	1788	100001744	100000038	Not-Trans anti-PSPC1-A546 8C-S-PSPC1 V2.00	0	28. Not-Trans and anti-PSPC1-A546_Pos029_S001	00-hx2m9z6qomFY4gRXvvAucV
7.49911		Nucleus	1	0.000	1.000	1789	100001745	100000039	Not-Trans anti-PSPC1-A546 8C-S-PSPC1 V2.00	0	28. Not-Trans and anti-PSPC1-A546_Pos029_S001	00-hx2m9z6qomFY4gRXvvAucV
8.36609		Nucleus	1	0.000	1.000	1790	100001746	100000040	Not-Trans anti-PSPC1-A546 8C-S-PSPC1 V2.00	0	28. Not-Trans and anti-PSPC1-A546_Pos029_S001	00-hx2m9z6qomFY4gRXvvAucV
15.68		Nucleus	1	0.000	1.000	1791	100001747	100000041	Not-Trans anti-PSPC1-A546 8C-S-PSPC1 V2.00	0	28. Not-Trans and anti-PSPC1-A546_Pos029_S001	00-hx2m9z6qomFY4gRXvvAucV
14.0994		Nucleus	1	0.000	1.000	1792	100001748	100000042	Not-Trans anti-PSPC1-A546 8C-S-PSPC1 V2.00	0	28. Not-Trans and anti-PSPC1-A546_Pos029_S001	00-hx2m9z6qomFY4gRXvvAucV
12.6182		Nucleus	1	0.000	1.000	1793	100001749	100000043	Not-Trans anti-PSPC1-A546 8C-S-PSPC1 V2.00	0	28. Not-Trans and anti-PSPC1-A546_Pos029_S001	00-hx2m9z6qomFY4gRXvvAucV
12.6158		Nucleus	1	0.000	1.000	1794	100001750	100000044	Not-Trans anti-PSPC1-A546 8C-S-PSPC1 V2.00	0	28. Not-Trans and anti-PSPC1-A546_Pos029_S001	00-hx2m9z6qomFY4gRXvvAucV
7.08937		Nucleus	1	0.000	1.000	1795	100001751	100000045	Not-Trans anti-PSPC1-A546 8C-S-PSPC1 V2.00	0	28. Not-Trans and anti-PSPC1-A546_Pos029_S001	00-hx2m9z6qomFY4gRXvvAucV
10.8362		Nucleus	1	0.000	1.000	1796	100001752	100000046	Not-Trans anti-PSPC1-A546 8C-S-PSPC1 V2.00	0	28. Not-Trans and anti-PSPC1-A546_Pos029_S001	00-hx2m9z6qomFY4gRXvvAucV
8.9646		Nucleus	1	0.000	1.000	1797	100001753	100000047	Not-Trans anti-PSPC1-A546 8C-S-PSPC1 V2.00	0	28. Not-Trans and anti-PSPC1-A546_Pos029_S001	00-hx2m9z6qomFY4gRXvvAucV
8.95948		Nucleus	1	0.000	1.000	1798	100001754	100000048	Not-Trans anti-PSPC1-A546 8C-S-PSPC1 V2.00	0	28. Not-Trans and anti-PSPC1-A546_Pos029_S001	00-hx2m9z6qomFY4gRXvvAucV
12.5418		Nucleus	1	0.000	1.000	1799	100001755	100000049	Not-Trans anti-PSPC1-A546 8C-S-PSPC1 V2.00	0	28. Not-Trans and anti-PSPC1-A546_Pos029_S001	00-hx2m9z6qomFY4gRXvvAucV
8.89127		Nucleus	1	0.000	1.000	1800	100001756	100000050	Not-Trans anti-PSPC1-A546 8C-S-PSPC1 V2.00	0	28. Not-Trans and anti-PSPC1-A546_Pos029_S001	00-hx2m9z6qomFY4gRXvvAucV
8.37664		Nucleus	1	0.000	1.000	1801	100001757	100000051	Not-Trans anti-PSPC1-A546 8C-S-PSPC1 V2.00	0	28. Not-Trans and anti-PSPC1-A546_Pos029_S001	00-hx2m9z6qomFY4gRXvvAucV
13.2825		Nucleus	1	0.000	1.000	1802	100001758	100000052	Not-Trans anti-PSPC1-A546 8C-S-PSPC1 V2.00	0	28. Not-Trans and anti-PSPC1-A546_Pos029_S001	00-hx2m9z6qomFY4gRXvvAucV
9.94237		Nucleus	1	0.000	1.000	1803	100001759	100000053	Not-Trans anti-PSPC1-A546 8C-S-PSPC1 V2.00	0	28. Not-Trans and anti-PSPC1-A546_Pos029_S001	00-hx2m9z6qomFY4gRXvvAucV
12.1145		Nucleus	1	0.000	1.000	1804	100001760	100000054	Not-Trans anti-PSPC1-A546 8C-S-PSPC1 V2.00	0	28. Not-Trans and anti-PSPC1-A546_Pos029_S001	00-hx2m9z6qomFY4gRXvvAucV
13.9512		Nucleus	1	0.000	1.000	1805	100001761	100000055	Not-Trans anti-PSPC1-A546 8C-S-PSPC1 V2.00	0	28. Not-Trans and anti-PSPC1-A546_Pos029_S001	00-hx2m9z6qomFY4gRXvvAucV
10.9928		Nucleus	1	0.000	1.000	1806	100001762	100000056	Not-Trans anti-PSPC1-A546 8C-S-PSPC1 V2.00	0	28. Not-Trans and anti-PSPC1-A546_Pos029_S001	00-hx2m9z6qomFY4gRXvvAucV
7.66887		Nucleus	1	0.000	1.000	1807	100001763	100000057	Not-Trans anti-PSPC1-A546 8C-S-PSPC1 V2.00	0	28. Not-Trans and anti-PSPC1-A546_Pos029_S001	00-hx2m9z6qomFY4gRXvvAucV
7.46615		Nucleus	1	0.000	1.000	1808	100001764	100000058	Not-Trans anti-PSPC1-A546 8C-S-PSPC1 V2.00	0	28. Not-Trans and anti-PSPC1-A546_Pos029_S001	00-hx2m9z6qomFY4gRXvvAucV
12.3072		Nucleus	1	0.000	1.000	1809	100001765	100000059	Not-Trans anti-PSPC1-A546 8C-S-PSPC1 V2.00	0	28. Not-Trans and anti-PSPC1-A546_Pos029_S001	00-hx2m9z6qomFY4gRXvvAucV
7.09437		Nucleus	1	0.000	1.000	1810	100001766	100000060	Not-Trans anti-PSPC1-A546 8C-S-PSPC1 V2.00	0	28. Not-Trans and anti-PSPC1-A546_Pos029_S001	00-hx2m9z6qomFY4gRXvvAucV
10.8975		Nucleus	1	0.000	1.000	1811	100001767	100000061	Not-Trans anti-PSPC1-A546 8C-S-PSPC1 V2.00	0	28. Not-Trans and anti-PSPC1-A546_Pos029_S001	00-hx2m9z6qomFY4gRXvvAucV
8.91166		Nucleus	1	0.000	1.000	1812	100001768	100000062	Not-Trans anti-PSPC1-A546 8C-S-PSPC1 V2.00	0	28. Not-Trans and anti-PSPC1-A546_Pos029_S001	00-hx2m9z6qomFY4gRXvvAucV
7.76961		Nucleus	1	0.000	1.000	1813	100001769	100000063	Not-Trans anti-PSPC1-A546 8C-S-PSPC1 V2.00	0	28. Not-Trans and anti-PSPC1-A546_Pos029_S001	00-hx2m9z6qomFY4gRXvvAucV
9.28061		Nucleus	1	0.000	1.000	1814	100001770	100000064	Not-Trans anti-PSPC1-A546 8C-S-PSPC1 V2.00	0	28. Not-Trans and anti-PSPC1-A546_Pos029_S001	00-hx2m9z6qomFY4gRXvvAucV
8.32516		Nucleus	1	0.000	1.000	1815	100001771	100000065	Not-Trans anti-PSPC1-A546 8C-S-PSPC1 V2.00	0	28. Not-Trans and anti-PSPC1-A546_Pos029_S001	00-hx2m9z6qomFY4gRXvvAucV
8.95366		Nucleus	1	0.000	1.000	1816	100001772	100000066	Not-Trans anti-PSPC1-A546 8C-S-PSPC1 V2.00	0	28. Not-Trans and anti-PSPC1-A546_Pos029_S001	00-hx2m9z6qomFY4gRXvvAucV
13.4828		Nucleus	1	0.000	1.000	1817	100001773	100000067	Not-Trans anti-PSPC1-A546 8C-S-PSPC1 V2.00	0	28. Not-Trans and anti-PSPC1-A546_Pos029_S001	00-hx2m9z6qomFY4gRXvvAucV
11.5101		Nucleus	1	0.000	1.000	1818	100001774	100000068	Not-Trans anti-PSPC1-A546 8C-S-PSPC1 V2.00	0	28. Not-Trans and anti-PSPC1-A546_Pos029_S001	00-hx2m9z6qomFY4gRXvvAucV
14.5434		Nucleus	1	0.000	1.000	1819	100001775	100000000	Not-Trans anti-PSPC1-A546 8C-S-PSPC1 V2.00	0	28. Not-Trans and anti-PSPC1-A546_Pos030_S001	00-snY8jrXB7HzdfqbLvTPaa4
11.3545		Nucleus	1	0.000	1.000	1820	100001776	100000001	Not-Trans anti-PSPC1-A546 8C-S-PSPC1 V2.00	0	28. Not-Trans and anti-PSPC1-A546_Pos030_S001	00-snY8jrXB7HzdfqbLvTPaa4
17.5388		Nucleus	1	0.000	1.000	1821	100001777	100000002	Not-Trans anti-PSPC1-A546 8C-S-PSPC1 V2.00	0	28. Not-Trans and anti-PSPC1-A546_Pos030_S001	00-snY8jrXB7HzdfqbLvTPaa4
10.3263		Nucleus	1	0.000	1.000	1822	100001778	100000003	Not-Trans anti-PSPC1-A546 8C-S-PSPC1 V2.00	0	28. Not-Trans and anti-PSPC1-A546_Pos030_S001	00-snY8jrXB7HzdfqbLvTPaa4
16.474		Nucleus	1	0.000	1.000	1823	100001779	100000004	Not-Trans anti-PSPC1-A546 8C-S-PSPC1 V2.00	0	28. Not-Trans and anti-PSPC1-A546_Pos030_S001	00-snY8jrXB7HzdfqbLvTPaa4
11.5492		Nucleus	1	0.000	1.000	1824	100001780	100000005	Not-Trans anti-PSPC1-A546 8C-S-PSPC1 V2.00	0	28. Not-Trans and anti-PSPC1-A546_Pos030_S001	00-snY8jrXB7HzdfqbLvTPaa4
7.51157		Nucleus	1	0.000	1.000	1825	100001781	100000006	Not-Trans anti-PSPC1-A546 8C-S-PSPC1 V2.00	0	28. Not-Trans and anti-PSPC1-A546_Pos030_S001	00-snY8jrXB7HzdfqbLvTPaa4
12.1337		Nucleus	1	0.000	1.000	1826	100001782	100000007	Not-Trans anti-PSPC1-A546 8C-S-PSPC1 V2.00	0	28. Not-Trans and anti-PSPC1-A546_Pos030_S001	00-snY8jrXB7HzdfqbLvTPaa4
13.5111		Nucleus	1	0.000	1.000	1827	100001783	100000008	Not-Trans anti-PSPC1-A546 8C-S-PSPC1 V2.00	0	28. Not-Trans and anti-PSPC1-A546_Pos030_S001	00-snY8jrXB7HzdfqbLvTPaa4
15.414		Nucleus	1	0.000	1.000	1828	100001784	100000009	Not-Trans anti-PSPC1-A546 8C-S-PSPC1 V2.00	0	28. Not-Trans and anti-PSPC1-A546_Pos030_S001	00-snY8jrXB7HzdfqbLvTPaa4
20.259		Nucleus	1	0.000	1.000	1829	100001785	100000010	Not-Trans anti-PSPC1-A546 8C-S-PSPC1 V2.00	0	28. Not-Trans and anti-PSPC1-A546_Pos030_S001	00-snY8jrXB7HzdfqbLvTPaa4
15.6899		Nucleus	1	0.000	1.000	1830	100001786	100000011	Not-Trans anti-PSPC1-A546 8C-S-PSPC1 V2.00	0	28. Not-Trans and anti-PSPC1-A546_Pos030_S001	00-snY8jrXB7HzdfqbLvTPaa4
9.01729		Nucleus	1	0.000	1.000	1831	100001787	100000012	Not-Trans anti-PSPC1-A546 8C-S-PSPC1 V2.00	0	28. Not-Trans and anti-PSPC1-A546_Pos030_S001	00-snY8jrXB7HzdfqbLvTPaa4
14.0748		Nucleus	1	0.000	1.000	1832	100001788	100000013	Not-Trans anti-PSPC1-A546 8C-S-PSPC1 V2.00	0	28. Not-Trans and anti-PSPC1-A546_Pos030_S001	00-snY8jrXB7HzdfqbLvTPaa4
6.0262		Nucleus	1	0.000	1.000	1833	100001789	100000014	Not-Trans anti-PSPC1-A546 8C-S-PSPC1 V2.00	0	28. Not-Trans and anti-PSPC1-A546_Pos030_S001	00-snY8jrXB7HzdfqbLvTPaa4
8.45723		Nucleus	1	0.000	1.000	1835	100001790	100000015	Not-Trans anti-PSPC1-A546 8C-S-PSPC1 V2.00	0	28. Not-Trans and anti-PSPC1-A546_Pos030_S001	00-snY8jrXB7HzdfqbLvTPaa4
8.80427		Nucleus	1	0.000	1.000	1836	100001791	100000016	Not-Trans anti-PSPC1-A546 8C-S-PSPC1 V2.00	0	28. Not-Trans and anti-PSPC1-A546_Pos030_S001	00-snY8jrXB7HzdfqbLvTPaa4
11.5439		Nucleus	1	0.000	1.000	1837	100001792	100000017	Not-Trans anti-PSPC1-A546 8C-S-PSPC1 V2.00	0	28. Not-Trans and anti-PSPC1-A546_Pos030_S001	00-snY8jrXB7HzdfqbLvTPaa4
5.56703		Nucleus	1	0.000	1.000	1839	100001793	100000018	Not-Trans anti-PSPC1-A546 8C-S-PSPC1 V2.00	0	28. Not-Trans and anti-PSPC1-A546_Pos030_S001	00-snY8jrXB7HzdfqbLvTPaa4
5.19898		Nucleus	1	0.000	1.000	1840	100001794	100000019	Not-Trans anti-PSPC1-A546 8C-S-PSPC1 V2.00	0	28. Not-Trans and anti-PSPC1-A546_Pos030_S001	00-snY8jrXB7HzdfqbLvTPaa4
2.77806		Nucleus	1	0.000	1.000	1841	100001795	100000020	Not-Trans anti-PSPC1-A546 8C-S-PSPC1 V2.00	0	28. Not-Trans and anti-PSPC1-A546_Pos030_S001	00-snY8jrXB7HzdfqbLvTPaa4
3.27842		Nucleus	1	0.000	1.000	1842	100001796	100000021	Not-Trans anti-PSPC1-A546 8C-S-PSPC1 V2.00	0	28. Not-Trans and anti-PSPC1-A546_Pos030_S001	00-snY8jrXB7HzdfqbLvTPaa4
8.42509		Nucleus	1	0.000	1.000	1843	100001797	100000022	Not-Trans anti-PSPC1-A546 8C-S-PSPC1 V2.00	0	28. Not-Trans and anti-PSPC1-A546_Pos030_S001	00-snY8jrXB7HzdfqbLvTPaa4
7.50897		Nucleus	1	0.000	1.000	1844	100001798	100000023	Not-Trans anti-PSPC1-A546 8C-S-PSPC1 V2.00	0	28. Not-Trans and anti-PSPC1-A546_Pos030_S001	00-snY8jrXB7HzdfqbLvTPaa4
6.03823		Nucleus	1	0.000	1.000	1845	100001799	100000024	Not-Trans anti-PSPC1-A546 8C-S-PSPC1 V2.00	0	28. Not-Trans and anti-PSPC1-A546_Pos030_S001	00-snY8jrXB7HzdfqbLvTPaa4
7.3259		Nucleus	1	0.000	1.000	1846	100001800	100000025	Not-Trans anti-PSPC1-A546 8C-S-PSPC1 V2.00	0	28. Not-Trans and anti-PSPC1-A546_Pos030_S001	00-snY8jrXB7HzdfqbLvTPaa4
7.65204		Nucleus	1	0.000	1.000	1847	100001801	100000026	Not-Trans anti-PSPC1-A546 8C-S-PSPC1 V2.00	0	28. Not-Trans and anti-PSPC1-A546_Pos030_S001	00-snY8jrXB7HzdfqbLvTPaa4
8.86495		Nucleus	1	0.000	1.000	1848	100001802	100000027	Not-Trans anti-PSPC1-A546 8C-S-PSPC1 V2.00	0	28. Not-Trans and anti-PSPC1-A546_Pos030_S001	00-snY8jrXB7HzdfqbLvTPaa4
15.2911		Nucleus	1	0.000	1.000	1849	100001803	100000028	Not-Trans anti-PSPC1-A546 8C-S-PSPC1 V2.00	0	28. Not-Trans and anti-PSPC1-A546_Pos030_S001	00-snY8jrXB7HzdfqbLvTPaa4
6.68347		Nucleus	1	0.000	1.000	1850	100001804	100000029	Not-Trans anti-PSPC1-A546 8C-S-PSPC1 V2.00	0	28. Not-Trans and anti-PSPC1-A546_Pos030_S001	00-snY8jrXB7HzdfqbLvTPaa4
12.4257		Nucleus	1	0.000	1.000	1851	100001805	100000030	Not-Trans anti-PSPC1-A546 8C-S-PSPC1 V2.00	0	28. Not-Trans and anti-PSPC1-A546_Pos030_S001	00-snY8jrXB7HzdfqbLvTPaa4
9.65362		Nucleus	1	0.000	1.000	1852	100001806	100000031	Not-Trans anti-PSPC1-A546 8C-S-PSPC1 V2.00	0	28. Not-Trans and anti-PSPC1-A546_Pos030_S001	00-snY8jrXB7HzdfqbLvTPaa4
9.51289		Nucleus	1	0.000	1.000	1853	100001807	100000032	Not-Trans anti-PSPC1-A546 8C-S-PSPC1 V2.00	0	28. Not-Trans and anti-PSPC1-A546_Pos030_S001	00-snY8jrXB7HzdfqbLvTPaa4
8.20192		Nucleus	1	0.000	1.000	1854	100001808	100000033	Not-Trans anti-PSPC1-A546 8C-S-PSPC1 V2.00	0	28. Not-Trans and anti-PSPC1-A546_Pos030_S001	00-snY8jrXB7HzdfqbLvTPaa4
9.92256		Nucleus	1	0.000	1.000	1855	100001809	100000034	Not-Trans anti-PSPC1-A546 8C-S-PSPC1 V2.00	0	28. Not-Trans and anti-PSPC1-A546_Pos030_S001	00-snY8jrXB7HzdfqbLvTPaa4
10.5291		Nucleus	1	0.000	1.000	1856	100001810	100000035	Not-Trans anti-PSPC1-A546 8C-S-PSPC1 V2.00	0	28. Not-Trans and anti-PSPC1-A546_Pos030_S001	00-snY8jrXB7HzdfqbLvTPaa4
11.9097		Nucleus	1	0.000	1.000	1857	100001811	100000036	Not-Trans anti-PSPC1-A546 8C-S-PSPC1 V2.00	0	28. Not-Trans and anti-PSPC1-A546_Pos030_S001	00-snY8jrXB7HzdfqbLvTPaa4
12.5848		Nucleus	1	0.000	1.000	1858	100001812	100000037	Not-Trans anti-PSPC1-A546 8C-S-PSPC1 V2.00	0	28. Not-Trans and anti-PSPC1-A546_Pos030_S001	00-snY8jrXB7HzdfqbLvTPaa4
9.27557		Nucleus	1	0.000	1.000	1859	100001813	100000038	Not-Trans anti-PSPC1-A546 8C-S-PSPC1 V2.00	0	28. Not-Trans and anti-PSPC1-A546_Pos030_S001	00-snY8jrXB7HzdfqbLvTPaa4
10.0742		Nucleus	1	0.000	1.000	1860	100001814	100000039	Not-Trans anti-PSPC1-A546 8C-S-PSPC1 V2.00	0	28. Not-Trans and anti-PSPC1-A546_Pos030_S001	00-snY8jrXB7HzdfqbLvTPaa4
12.881		Nucleus	1	0.000	1.000	1861	100001815	100000040	Not-Trans anti-PSPC1-A546 8C-S-PSPC1 V2.00	0	28. Not-Trans and anti-PSPC1-A546_Pos030_S001	00-snY8jrXB7HzdfqbLvTPaa4
7.47089		Nucleus	1	0.000	1.000	1862	100001816	100000041	Not-Trans anti-PSPC1-A546 8C-S-PSPC1 V2.00	0	28. Not-Trans and anti-PSPC1-A546_Pos030_S001	00-snY8jrXB7HzdfqbLvTPaa4
10.6942		Nucleus	1	0.000	1.000	1863	100001817	100000042	Not-Trans anti-PSPC1-A546 8C-S-PSPC1 V2.00	0	28. Not-Trans and anti-PSPC1-A546_Pos030_S001	00-snY8jrXB7HzdfqbLvTPaa4
15.4541		Nucleus	1	0.000	1.000	1864	100001818	100000043	Not-Trans anti-PSPC1-A546 8C-S-PSPC1 V2.00	0	28. Not-Trans and anti-PSPC1-A546_Pos030_S001	00-snY8jrXB7HzdfqbLvTPaa4
10.5339		Nucleus	1	0.000	1.000	1865	100001819	100000044	Not-Trans anti-PSPC1-A546 8C-S-PSPC1 V2.00	0	28. Not-Trans and anti-PSPC1-A546_Pos030_S001	00-snY8jrXB7HzdfqbLvTPaa4
11.7965		Nucleus	1	0.000	1.000	1866	100001820	100000045	Not-Trans anti-PSPC1-A546 8C-S-PSPC1 V2.00	0	28. Not-Trans and anti-PSPC1-A546_Pos030_S001	00-snY8jrXB7HzdfqbLvTPaa4
10.9761		Nucleus	1	0.000	1.000	1867	100001821	100000046	Not-Trans anti-PSPC1-A546 8C-S-PSPC1 V2.00	0	28. Not-Trans and anti-PSPC1-A546_Pos030_S001	00-snY8jrXB7HzdfqbLvTPaa4
10.6823		Nucleus	1	0.000	1.000	1868	100001822	100000047	Not-Trans anti-PSPC1-A546 8C-S-PSPC1 V2.00	0	28. Not-Trans and anti-PSPC1-A546_Pos030_S001	00-snY8jrXB7HzdfqbLvTPaa4
12.2645		Nucleus	1	0.000	1.000	1869	100001823	100000048	Not-Trans anti-PSPC1-A546 8C-S-PSPC1 V2.00	0	28. Not-Trans and anti-PSPC1-A546_Pos030_S001	00-snY8jrXB7HzdfqbLvTPaa4
7.62314		Nucleus	1	0.000	1.000	1870	100001824	100000049	Not-Trans anti-PSPC1-A546 8C-S-PSPC1 V2.00	0	28. Not-Trans and anti-PSPC1-A546_Pos030_S001	00-snY8jrXB7HzdfqbLvTPaa4
14.194		Nucleus	1	0.000	1.000	1871	100001825	100000050	Not-Trans anti-PSPC1-A546 8C-S-PSPC1 V2.00	0	28. Not-Trans and anti-PSPC1-A546_Pos030_S001	00-snY8jrXB7HzdfqbLvTPaa4
8.66385		Nucleus	1	0.000	1.000	1872	100001826	100000051	Not-Trans anti-PSPC1-A546 8C-S-PSPC1 V2.00	0	28. Not-Trans and anti-PSPC1-A546_Pos030_S001	00-snY8jrXB7HzdfqbLvTPaa4
6.98848		Nucleus	1	0.000	1.000	1873	100001827	100000052	Not-Trans anti-PSPC1-A546 8C-S-PSPC1 V2.00	0	28. Not-Trans and anti-PSPC1-A546_Pos030_S001	00-snY8jrXB7HzdfqbLvTPaa4
13.2373		Nucleus	1	0.000	1.000	1874	100001828	100000053	Not-Trans anti-PSPC1-A546 8C-S-PSPC1 V2.00	0	28. Not-Trans and anti-PSPC1-A546_Pos030_S001	00-snY8jrXB7HzdfqbLvTPaa4
17.1474		Nucleus	1	0.000	1.000	1875	100001829	100000054	Not-Trans anti-PSPC1-A546 8C-S-PSPC1 V2.00	0	28. Not-Trans and anti-PSPC1-A546_Pos030_S001	00-snY8jrXB7HzdfqbLvTPaa4
6.9629		Nucleus	1	0.000	1.000	1876	100001830	100000055	Not-Trans anti-PSPC1-A546 8C-S-PSPC1 V2.00	0	28. Not-Trans and anti-PSPC1-A546_Pos030_S001	00-snY8jrXB7HzdfqbLvTPaa4
14.3657		Nucleus	1	0.000	1.000	1877	100001831	100000056	Not-Trans anti-PSPC1-A546 8C-S-PSPC1 V2.00	0	28. Not-Trans and anti-PSPC1-A546_Pos030_S001	00-snY8jrXB7HzdfqbLvTPaa4
19.109		Nucleus	1	0.000	1.000	1878	100001832	100000057	Not-Trans anti-PSPC1-A546 8C-S-PSPC1 V2.00	0	28. Not-Trans and anti-PSPC1-A546_Pos030_S001	00-snY8jrXB7HzdfqbLvTPaa4
22.6606		Nucleus	1	0.000	1.000	1879	100001833	100000058	Not-Trans anti-PSPC1-A546 8C-S-PSPC1 V2.00	0	28. Not-Trans and anti-PSPC1-A546_Pos030_S001	00-snY8jrXB7HzdfqbLvTPaa4
9.36523		Nucleus	1	0.000	1.000	1880	100001834	100000059	Not-Trans anti-PSPC1-A546 8C-S-PSPC1 V2.00	0	28. Not-Trans and anti-PSPC1-A546_Pos030_S001	00-snY8jrXB7HzdfqbLvTPaa4
9.88572		Nucleus	1	0.000	1.000	1881	100001835	100000060	Not-Trans anti-PSPC1-A546 8C-S-PSPC1 V2.00	0	28. Not-Trans and anti-PSPC1-A546_Pos030_S001	00-snY8jrXB7HzdfqbLvTPaa4
8.09114		Nucleus	1	0.000	1.000	1882	100001836	100000061	Not-Trans anti-PSPC1-A546 8C-S-PSPC1 V2.00	0	28. Not-Trans and anti-PSPC1-A546_Pos030_S001	00-snY8jrXB7HzdfqbLvTPaa4
10.1291		Nucleus	1	0.000	1.000	1883	100001837	100000062	Not-Trans anti-PSPC1-A546 8C-S-PSPC1 V2.00	0	28. Not-Trans and anti-PSPC1-A546_Pos030_S001	00-snY8jrXB7HzdfqbLvTPaa4
16.5511		Nucleus	1	0.000	1.000	1884	100001838	100000063	Not-Trans anti-PSPC1-A546 8C-S-PSPC1 V2.00	0	28. Not-Trans and anti-PSPC1-A546_Pos030_S001	00-snY8jrXB7HzdfqbLvTPaa4
16.722		Nucleus	1	0.000	1.000	1885	100001839	100000064	Not-Trans anti-PSPC1-A546 8C-S-PSPC1 V2.00	0	28. Not-Trans and anti-PSPC1-A546_Pos030_S001	00-snY8jrXB7HzdfqbLvTPaa4
19.7241		Nucleus	1	0.000	1.000	1886	100001840	100000065	Not-Trans anti-PSPC1-A546 8C-S-PSPC1 V2.00	0	28. Not-Trans and anti-PSPC1-A546_Pos030_S001	00-snY8jrXB7HzdfqbLvTPaa4
17.1925		Nucleus	1	0.000	1.000	1887	100001841	100000066	Not-Trans anti-PSPC1-A546 8C-S-PSPC1 V2.00	0	28. Not-Trans and anti-PSPC1-A546_Pos030_S001	00-snY8jrXB7HzdfqbLvTPaa4
12.0512		Nucleus	1	0.000	1.000	1888	100001842	100000000	Not-Trans anti-PSPC1-A546 8C-S-PSPC1 V2.00	0	28. Not-Trans and anti-PSPC1-A546_Pos031_S001	00-TCbFDwh4rUjRUPm9YoygrK
7.75104		Nucleus	1	0.000	1.000	1889	100001843	100000001	Not-Trans anti-PSPC1-A546 8C-S-PSPC1 V2.00	0	28. Not-Trans and anti-PSPC1-A546_Pos031_S001	00-TCbFDwh4rUjRUPm9YoygrK
14.4759		Nucleus	1	0.000	1.000	1890	100001844	100000002	Not-Trans anti-PSPC1-A546 8C-S-PSPC1 V2.00	0	28. Not-Trans and anti-PSPC1-A546_Pos031_S001	00-TCbFDwh4rUjRUPm9YoygrK
12.1113		Nucleus	1	0.000	1.000	1891	100001845	100000003	Not-Trans anti-PSPC1-A546 8C-S-PSPC1 V2.00	0	28. Not-Trans and anti-PSPC1-A546_Pos031_S001	00-TCbFDwh4rUjRUPm9YoygrK
8.77635		Nucleus	1	0.000	1.000	1892	100001846	100000004	Not-Trans anti-PSPC1-A546 8C-S-PSPC1 V2.00	0	28. Not-Trans and anti-PSPC1-A546_Pos031_S001	00-TCbFDwh4rUjRUPm9YoygrK
11.9096		Nucleus	1	0.000	1.000	1893	100001847	100000005	Not-Trans anti-PSPC1-A546 8C-S-PSPC1 V2.00	0	28. Not-Trans and anti-PSPC1-A546_Pos031_S001	00-TCbFDwh4rUjRUPm9YoygrK
5.73056		Nucleus	1	0.000	1.000	1894	100001848	100000006	Not-Trans anti-PSPC1-A546 8C-S-PSPC1 V2.00	0	28. Not-Trans and anti-PSPC1-A546_Pos031_S001	00-TCbFDwh4rUjRUPm9YoygrK
10.1836		Nucleus	1	0.000	1.000	1895	100001849	100000007	Not-Trans anti-PSPC1-A546 8C-S-PSPC1 V2.00	0	28. Not-Trans and anti-PSPC1-A546_Pos031_S001	00-TCbFDwh4rUjRUPm9YoygrK
15.8591		Nucleus	1	0.000	1.000	1896	100001850	100000008	Not-Trans anti-PSPC1-A546 8C-S-PSPC1 V2.00	0	28. Not-Trans and anti-PSPC1-A546_Pos031_S001	00-TCbFDwh4rUjRUPm9YoygrK
9.66286		Nucleus	1	0.000	1.000	1897	100001851	100000009	Not-Trans anti-PSPC1-A546 8C-S-PSPC1 V2.00	0	28. Not-Trans and anti-PSPC1-A546_Pos031_S001	00-TCbFDwh4rUjRUPm9YoygrK
6.42391		Nucleus	1	0.000	1.000	1899	100001852	100000010	Not-Trans anti-PSPC1-A546 8C-S-PSPC1 V2.00	0	28. Not-Trans and anti-PSPC1-A546_Pos031_S001	00-TCbFDwh4rUjRUPm9YoygrK
3.13166		Nucleus	1	0.000	1.000	1900	100001853	100000011	Not-Trans anti-PSPC1-A546 8C-S-PSPC1 V2.00	0	28. Not-Trans and anti-PSPC1-A546_Pos031_S001	00-TCbFDwh4rUjRUPm9YoygrK
2.77506		Nucleus	1	0.000	1.000	1902	100001854	100000012	Not-Trans anti-PSPC1-A546 8C-S-PSPC1 V2.00	0	28. Not-Trans and anti-PSPC1-A546_Pos031_S001	00-TCbFDwh4rUjRUPm9YoygrK
11.6453		Nucleus	1	0.000	1.000	1903	100001855	100000013	Not-Trans anti-PSPC1-A546 8C-S-PSPC1 V2.00	0	28. Not-Trans and anti-PSPC1-A546_Pos031_S001	00-TCbFDwh4rUjRUPm9YoygrK
10.727		Nucleus	1	0.000	1.000	1904	100001856	100000014	Not-Trans anti-PSPC1-A546 8C-S-PSPC1 V2.00	0	28. Not-Trans and anti-PSPC1-A546_Pos031_S001	00-TCbFDwh4rUjRUPm9YoygrK
12.7824		Nucleus	1	0.000	1.000	1905	100001857	100000015	Not-Trans anti-PSPC1-A546 8C-S-PSPC1 V2.00	0	28. Not-Trans and anti-PSPC1-A546_Pos031_S001	00-TCbFDwh4rUjRUPm9YoygrK
7.05102		Nucleus	1	0.000	1.000	1906	100001858	100000016	Not-Trans anti-PSPC1-A546 8C-S-PSPC1 V2.00	0	28. Not-Trans and anti-PSPC1-A546_Pos031_S001	00-TCbFDwh4rUjRUPm9YoygrK
9.78448		Nucleus	1	0.000	1.000	1907	100001859	100000017	Not-Trans anti-PSPC1-A546 8C-S-PSPC1 V2.00	0	28. Not-Trans and anti-PSPC1-A546_Pos031_S001	00-TCbFDwh4rUjRUPm9YoygrK
8.12491		Nucleus	1	0.000	1.000	1908	100001860	100000018	Not-Trans anti-PSPC1-A546 8C-S-PSPC1 V2.00	0	28. Not-Trans and anti-PSPC1-A546_Pos031_S001	00-TCbFDwh4rUjRUPm9YoygrK
7.44639		Nucleus	1	0.000	1.000	1909	100001861	100000019	Not-Trans anti-PSPC1-A546 8C-S-PSPC1 V2.00	0	28. Not-Trans and anti-PSPC1-A546_Pos031_S001	00-TCbFDwh4rUjRUPm9YoygrK
8.96483		Nucleus	1	0.000	1.000	1910	100001862	100000020	Not-Trans anti-PSPC1-A546 8C-S-PSPC1 V2.00	0	28. Not-Trans and anti-PSPC1-A546_Pos031_S001	00-TCbFDwh4rUjRUPm9YoygrK
6.19848		Nucleus	1	0.000	1.000	1911	100001863	100000021	Not-Trans anti-PSPC1-A546 8C-S-PSPC1 V2.00	0	28. Not-Trans and anti-PSPC1-A546_Pos031_S001	00-TCbFDwh4rUjRUPm9YoygrK
13.4188		Nucleus	1	0.000	1.000	1912	100001864	100000022	Not-Trans anti-PSPC1-A546 8C-S-PSPC1 V2.00	0	28. Not-Trans and anti-PSPC1-A546_Pos031_S001	00-TCbFDwh4rUjRUPm9YoygrK
1.99143		Nucleus	1	0.000	1.000	1913	100001865	100000023	Not-Trans anti-PSPC1-A546 8C-S-PSPC1 V2.00	0	28. Not-Trans and anti-PSPC1-A546_Pos031_S001	00-TCbFDwh4rUjRUPm9YoygrK
9.5492		Nucleus	1	0.000	1.000	1914	100001866	100000024	Not-Trans anti-PSPC1-A546 8C-S-PSPC1 V2.00	0	28. Not-Trans and anti-PSPC1-A546_Pos031_S001	00-TCbFDwh4rUjRUPm9YoygrK
7.54402		Nucleus	1	0.000	1.000	1915	100001867	100000025	Not-Trans anti-PSPC1-A546 8C-S-PSPC1 V2.00	0	28. Not-Trans and anti-PSPC1-A546_Pos031_S001	00-TCbFDwh4rUjRUPm9YoygrK
13.28		Nucleus	1	0.000	1.000	1916	100001868	100000026	Not-Trans anti-PSPC1-A546 8C-S-PSPC1 V2.00	0	28. Not-Trans and anti-PSPC1-A546_Pos031_S001	00-TCbFDwh4rUjRUPm9YoygrK
12.54		Nucleus	1	0.000	1.000	1917	100001869	100000027	Not-Trans anti-PSPC1-A546 8C-S-PSPC1 V2.00	0	28. Not-Trans and anti-PSPC1-A546_Pos031_S001	00-TCbFDwh4rUjRUPm9YoygrK
10.141		Nucleus	1	0.000	1.000	1918	100001870	100000028	Not-Trans anti-PSPC1-A546 8C-S-PSPC1 V2.00	0	28. Not-Trans and anti-PSPC1-A546_Pos031_S001	00-TCbFDwh4rUjRUPm9YoygrK
10.9432		Nucleus	1	0.000	1.000	1919	100001871	100000029	Not-Trans anti-PSPC1-A546 8C-S-PSPC1 V2.00	0	28. Not-Trans and anti-PSPC1-A546_Pos031_S001	00-TCbFDwh4rUjRUPm9YoygrK
7.43316		Nucleus	1	0.000	1.000	1920	100001872	100000030	Not-Trans anti-PSPC1-A546 8C-S-PSPC1 V2.00	0	28. Not-Trans and anti-PSPC1-A546_Pos031_S001	00-TCbFDwh4rUjRUPm9YoygrK
11.6112		Nucleus	1	0.000	1.000	1921	100001873	100000031	Not-Trans anti-PSPC1-A546 8C-S-PSPC1 V2.00	0	28. Not-Trans and anti-PSPC1-A546_Pos031_S001	00-TCbFDwh4rUjRUPm9YoygrK
16.6102		Nucleus	1	0.000	1.000	1922	100001874	100000032	Not-Trans anti-PSPC1-A546 8C-S-PSPC1 V2.00	0	28. Not-Trans and anti-PSPC1-A546_Pos031_S001	00-TCbFDwh4rUjRUPm9YoygrK
17.3676		Nucleus	1	0.000	1.000	1923	100001875	100000033	Not-Trans anti-PSPC1-A546 8C-S-PSPC1 V2.00	0	28. Not-Trans and anti-PSPC1-A546_Pos031_S001	00-TCbFDwh4rUjRUPm9YoygrK
12.5728		Nucleus	1	0.000	1.000	1924	100001876	100000034	Not-Trans anti-PSPC1-A546 8C-S-PSPC1 V2.00	0	28. Not-Trans and anti-PSPC1-A546_Pos031_S001	00-TCbFDwh4rUjRUPm9YoygrK
14.0921		Nucleus	1	0.000	1.000	1925	100001877	100000035	Not-Trans anti-PSPC1-A546 8C-S-PSPC1 V2.00	0	28. Not-Trans and anti-PSPC1-A546_Pos031_S001	00-TCbFDwh4rUjRUPm9YoygrK
15.0013		Nucleus	1	0.000	1.000	1926	100001878	100000036	Not-Trans anti-PSPC1-A546 8C-S-PSPC1 V2.00	0	28. Not-Trans and anti-PSPC1-A546_Pos031_S001	00-TCbFDwh4rUjRUPm9YoygrK
7.08539		Nucleus	1	0.000	1.000	1927	100001879	100000037	Not-Trans anti-PSPC1-A546 8C-S-PSPC1 V2.00	0	28. Not-Trans and anti-PSPC1-A546_Pos031_S001	00-TCbFDwh4rUjRUPm9YoygrK
12.6512		Nucleus	1	0.000	1.000	1928	100001880	100000038	Not-Trans anti-PSPC1-A546 8C-S-PSPC1 V2.00	0	28. Not-Trans and anti-PSPC1-A546_Pos031_S001	00-TCbFDwh4rUjRUPm9YoygrK
11.4276		Nucleus	1	0.000	1.000	1929	100001881	100000039	Not-Trans anti-PSPC1-A546 8C-S-PSPC1 V2.00	0	28. Not-Trans and anti-PSPC1-A546_Pos031_S001	00-TCbFDwh4rUjRUPm9YoygrK
14.9596		Nucleus	1	0.000	1.000	1930	100001882	100000040	Not-Trans anti-PSPC1-A546 8C-S-PSPC1 V2.00	0	28. Not-Trans and anti-PSPC1-A546_Pos031_S001	00-TCbFDwh4rUjRUPm9YoygrK
7.83998		Nucleus	1	0.000	1.000	1931	100001883	100000041	Not-Trans anti-PSPC1-A546 8C-S-PSPC1 V2.00	0	28. Not-Trans and anti-PSPC1-A546_Pos031_S001	00-TCbFDwh4rUjRUPm9YoygrK
5.27006		Nucleus	1	0.000	1.000	1932	100001884	100000042	Not-Trans anti-PSPC1-A546 8C-S-PSPC1 V2.00	0	28. Not-Trans and anti-PSPC1-A546_Pos031_S001	00-TCbFDwh4rUjRUPm9YoygrK
8.46035		Nucleus	1	0.000	1.000	1933	100001885	100000043	Not-Trans anti-PSPC1-A546 8C-S-PSPC1 V2.00	0	28. Not-Trans and anti-PSPC1-A546_Pos031_S001	00-TCbFDwh4rUjRUPm9YoygrK
16.8415		Nucleus	1	0.000	1.000	1934	100001886	100000044	Not-Trans anti-PSPC1-A546 8C-S-PSPC1 V2.00	0	28. Not-Trans and anti-PSPC1-A546_Pos031_S001	00-TCbFDwh4rUjRUPm9YoygrK
11.4572		Nucleus	1	0.000	1.000	1935	100001887	100000045	Not-Trans anti-PSPC1-A546 8C-S-PSPC1 V2.00	0	28. Not-Trans and anti-PSPC1-A546_Pos031_S001	00-TCbFDwh4rUjRUPm9YoygrK
5.45806		Nucleus	1	0.000	1.000	1936	100001888	100000046	Not-Trans anti-PSPC1-A546 8C-S-PSPC1 V2.00	0	28. Not-Trans and anti-PSPC1-A546_Pos031_S001	00-TCbFDwh4rUjRUPm9YoygrK
4.02669		Nucleus	1	0.000	1.000	1937	100001889	100000047	Not-Trans anti-PSPC1-A546 8C-S-PSPC1 V2.00	0	28. Not-Trans and anti-PSPC1-A546_Pos031_S001	00-TCbFDwh4rUjRUPm9YoygrK
7.4345		Nucleus	1	0.000	1.000	1938	100001890	100000048	Not-Trans anti-PSPC1-A546 8C-S-PSPC1 V2.00	0	28. Not-Trans and anti-PSPC1-A546_Pos031_S001	00-TCbFDwh4rUjRUPm9YoygrK
1.5883		Nucleus	1	0.000	1.000	1939	100001891	100000049	Not-Trans anti-PSPC1-A546 8C-S-PSPC1 V2.00	0	28. Not-Trans and anti-PSPC1-A546_Pos031_S001	00-TCbFDwh4rUjRUPm9YoygrK
1.79472		Nucleus	1	0.000	1.000	1940	100001892	100000050	Not-Trans anti-PSPC1-A546 8C-S-PSPC1 V2.00	0	28. Not-Trans and anti-PSPC1-A546_Pos031_S001	00-TCbFDwh4rUjRUPm9YoygrK
13.266		Nucleus	1	0.000	1.000	1941	100001893	100000051	Not-Trans anti-PSPC1-A546 8C-S-PSPC1 V2.00	0	28. Not-Trans and anti-PSPC1-A546_Pos031_S001	00-TCbFDwh4rUjRUPm9YoygrK
13.2674		Nucleus	1	0.000	1.000	1942	100001894	100000052	Not-Trans anti-PSPC1-A546 8C-S-PSPC1 V2.00	0	28. Not-Trans and anti-PSPC1-A546_Pos031_S001	00-TCbFDwh4rUjRUPm9YoygrK
20.1523		Nucleus	1	0.000	1.000	1943	100001895	100000053	Not-Trans anti-PSPC1-A546 8C-S-PSPC1 V2.00	0	28. Not-Trans and anti-PSPC1-A546_Pos031_S001	00-TCbFDwh4rUjRUPm9YoygrK
13.6607		Nucleus	1	0.000	1.000	1944	100001896	100000054	Not-Trans anti-PSPC1-A546 8C-S-PSPC1 V2.00	0	28. Not-Trans and anti-PSPC1-A546_Pos031_S001	00-TCbFDwh4rUjRUPm9YoygrK
10.3101		Nucleus	1	0.000	1.000	1945	100001897	100000055	Not-Trans anti-PSPC1-A546 8C-S-PSPC1 V2.00	0	28. Not-Trans and anti-PSPC1-A546_Pos031_S001	00-TCbFDwh4rUjRUPm9YoygrK
7.06107		Nucleus	1	0.000	1.000	1946	100001898	100000056	Not-Trans anti-PSPC1-A546 8C-S-PSPC1 V2.00	0	28. Not-Trans and anti-PSPC1-A546_Pos031_S001	00-TCbFDwh4rUjRUPm9YoygrK
2.27565		Nucleus	1	0.000	1.000	1947	100001899	100000057	Not-Trans anti-PSPC1-A546 8C-S-PSPC1 V2.00	0	28. Not-Trans and anti-PSPC1-A546_Pos031_S001	00-TCbFDwh4rUjRUPm9YoygrK
2.49506		Nucleus	1	0.000	1.000	1948	100001900	100000058	Not-Trans anti-PSPC1-A546 8C-S-PSPC1 V2.00	0	28. Not-Trans and anti-PSPC1-A546_Pos031_S001	00-TCbFDwh4rUjRUPm9YoygrK
16.6446		Nucleus	1	0.000	1.000	1949	100001901	100000059	Not-Trans anti-PSPC1-A546 8C-S-PSPC1 V2.00	0	28. Not-Trans and anti-PSPC1-A546_Pos031_S001	00-TCbFDwh4rUjRUPm9YoygrK
20.6341		Nucleus	1	0.000	1.000	1950	100001902	100000060	Not-Trans anti-PSPC1-A546 8C-S-PSPC1 V2.00	0	28. Not-Trans and anti-PSPC1-A546_Pos031_S001	00-TCbFDwh4rUjRUPm9YoygrK
12.0652		Nucleus	1	0.000	1.000	1951	100001903	100000061	Not-Trans anti-PSPC1-A546 8C-S-PSPC1 V2.00	0	28. Not-Trans and anti-PSPC1-A546_Pos031_S001	00-TCbFDwh4rUjRUPm9YoygrK
8.33894		Nucleus	1	0.000	1.000	1952	100001904	100000062	Not-Trans anti-PSPC1-A546 8C-S-PSPC1 V2.00	0	28. Not-Trans and anti-PSPC1-A546_Pos031_S001	00-TCbFDwh4rUjRUPm9YoygrK
14.7083		Nucleus	1	0.000	1.000	1953	100001905	100000000	Not-Trans anti-PSPC1-A546 8C-S-PSPC1 V2.00	0	28. Not-Trans and anti-PSPC1-A546_Pos032_S001	00-RYwZwgCJn9R2ovTcmpdp4g
13.3333		Nucleus	1	0.000	1.000	1954	100001906	100000001	Not-Trans anti-PSPC1-A546 8C-S-PSPC1 V2.00	0	28. Not-Trans and anti-PSPC1-A546_Pos032_S001	00-RYwZwgCJn9R2ovTcmpdp4g
18.3101		Nucleus	1	0.000	1.000	1955	100001907	100000002	Not-Trans anti-PSPC1-A546 8C-S-PSPC1 V2.00	0	28. Not-Trans and anti-PSPC1-A546_Pos032_S001	00-RYwZwgCJn9R2ovTcmpdp4g
11.2114		Nucleus	1	0.000	1.000	1956	100001908	100000003	Not-Trans anti-PSPC1-A546 8C-S-PSPC1 V2.00	0	28. Not-Trans and anti-PSPC1-A546_Pos032_S001	00-RYwZwgCJn9R2ovTcmpdp4g
10.8353		Nucleus	1	0.000	1.000	1957	100001909	100000004	Not-Trans anti-PSPC1-A546 8C-S-PSPC1 V2.00	0	28. Not-Trans and anti-PSPC1-A546_Pos032_S001	00-RYwZwgCJn9R2ovTcmpdp4g
7.81461		Nucleus	1	0.000	1.000	1958	100001910	100000005	Not-Trans anti-PSPC1-A546 8C-S-PSPC1 V2.00	0	28. Not-Trans and anti-PSPC1-A546_Pos032_S001	00-RYwZwgCJn9R2ovTcmpdp4g
8.82257		Nucleus	1	0.000	1.000	1959	100001911	100000006	Not-Trans anti-PSPC1-A546 8C-S-PSPC1 V2.00	0	28. Not-Trans and anti-PSPC1-A546_Pos032_S001	00-RYwZwgCJn9R2ovTcmpdp4g
10.5629		Nucleus	1	0.000	1.000	1960	100001912	100000007	Not-Trans anti-PSPC1-A546 8C-S-PSPC1 V2.00	0	28. Not-Trans and anti-PSPC1-A546_Pos032_S001	00-RYwZwgCJn9R2ovTcmpdp4g
9.43799		Nucleus	1	0.000	1.000	1961	100001913	100000008	Not-Trans anti-PSPC1-A546 8C-S-PSPC1 V2.00	0	28. Not-Trans and anti-PSPC1-A546_Pos032_S001	00-RYwZwgCJn9R2ovTcmpdp4g
6.74739		Nucleus	1	0.000	1.000	1962	100001914	100000009	Not-Trans anti-PSPC1-A546 8C-S-PSPC1 V2.00	0	28. Not-Trans and anti-PSPC1-A546_Pos032_S001	00-RYwZwgCJn9R2ovTcmpdp4g
7.0651		Nucleus	1	0.000	1.000	1963	100001915	100000010	Not-Trans anti-PSPC1-A546 8C-S-PSPC1 V2.00	0	28. Not-Trans and anti-PSPC1-A546_Pos032_S001	00-RYwZwgCJn9R2ovTcmpdp4g
7.2328		Nucleus	1	0.000	1.000	1964	100001916	100000011	Not-Trans anti-PSPC1-A546 8C-S-PSPC1 V2.00	0	28. Not-Trans and anti-PSPC1-A546_Pos032_S001	00-RYwZwgCJn9R2ovTcmpdp4g
6.02023		Nucleus	1	0.000	1.000	1965	100001917	100000012	Not-Trans anti-PSPC1-A546 8C-S-PSPC1 V2.00	0	28. Not-Trans and anti-PSPC1-A546_Pos032_S001	00-RYwZwgCJn9R2ovTcmpdp4g
6.70988		Nucleus	1	0.000	1.000	1966	100001918	100000013	Not-Trans anti-PSPC1-A546 8C-S-PSPC1 V2.00	0	28. Not-Trans and anti-PSPC1-A546_Pos032_S001	00-RYwZwgCJn9R2ovTcmpdp4g
6.08794		Nucleus	1	0.000	1.000	1967	100001919	100000014	Not-Trans anti-PSPC1-A546 8C-S-PSPC1 V2.00	0	28. Not-Trans and anti-PSPC1-A546_Pos032_S001	00-RYwZwgCJn9R2ovTcmpdp4g
8.5028		Nucleus	1	0.000	1.000	1968	100001920	100000015	Not-Trans anti-PSPC1-A546 8C-S-PSPC1 V2.00	0	28. Not-Trans and anti-PSPC1-A546_Pos032_S001	00-RYwZwgCJn9R2ovTcmpdp4g
8.43576		Nucleus	1	0.000	1.000	1969	100001921	100000016	Not-Trans anti-PSPC1-A546 8C-S-PSPC1 V2.00	0	28. Not-Trans and anti-PSPC1-A546_Pos032_S001	00-RYwZwgCJn9R2ovTcmpdp4g
4.63624		Nucleus	1	0.000	1.000	1970	100001922	100000017	Not-Trans anti-PSPC1-A546 8C-S-PSPC1 V2.00	0	28. Not-Trans and anti-PSPC1-A546_Pos032_S001	00-RYwZwgCJn9R2ovTcmpdp4g
11.9569		Nucleus	1	0.000	1.000	1972	100001923	100000018	Not-Trans anti-PSPC1-A546 8C-S-PSPC1 V2.00	0	28. Not-Trans and anti-PSPC1-A546_Pos032_S001	00-RYwZwgCJn9R2ovTcmpdp4g
6.16779		Nucleus	1	0.000	1.000	1973	100001924	100000019	Not-Trans anti-PSPC1-A546 8C-S-PSPC1 V2.00	0	28. Not-Trans and anti-PSPC1-A546_Pos032_S001	00-RYwZwgCJn9R2ovTcmpdp4g
17.5971		Nucleus	1	0.000	1.000	1974	100001925	100000020	Not-Trans anti-PSPC1-A546 8C-S-PSPC1 V2.00	0	28. Not-Trans and anti-PSPC1-A546_Pos032_S001	00-RYwZwgCJn9R2ovTcmpdp4g
33.0459		Nucleus	1	0.000	1.000	1975	100001926	100000021	Not-Trans anti-PSPC1-A546 8C-S-PSPC1 V2.00	0	28. Not-Trans and anti-PSPC1-A546_Pos032_S001	00-RYwZwgCJn9R2ovTcmpdp4g
8.84799		Nucleus	1	0.000	1.000	1976	100001927	100000022	Not-Trans anti-PSPC1-A546 8C-S-PSPC1 V2.00	0	28. Not-Trans and anti-PSPC1-A546_Pos032_S001	00-RYwZwgCJn9R2ovTcmpdp4g
10.9183		Nucleus	1	0.000	1.000	1977	100001928	100000023	Not-Trans anti-PSPC1-A546 8C-S-PSPC1 V2.00	0	28. Not-Trans and anti-PSPC1-A546_Pos032_S001	00-RYwZwgCJn9R2ovTcmpdp4g
12.92		Nucleus	1	0.000	1.000	1978	100001929	100000024	Not-Trans anti-PSPC1-A546 8C-S-PSPC1 V2.00	0	28. Not-Trans and anti-PSPC1-A546_Pos032_S001	00-RYwZwgCJn9R2ovTcmpdp4g
12.0886		Nucleus	1	0.000	1.000	1979	100001930	100000025	Not-Trans anti-PSPC1-A546 8C-S-PSPC1 V2.00	0	28. Not-Trans and anti-PSPC1-A546_Pos032_S001	00-RYwZwgCJn9R2ovTcmpdp4g
6.73141		Nucleus	1	0.000	1.000	1980	100001931	100000026	Not-Trans anti-PSPC1-A546 8C-S-PSPC1 V2.00	0	28. Not-Trans and anti-PSPC1-A546_Pos032_S001	00-RYwZwgCJn9R2ovTcmpdp4g
6.17566		Nucleus	1	0.000	1.000	1981	100001932	100000027	Not-Trans anti-PSPC1-A546 8C-S-PSPC1 V2.00	0	28. Not-Trans and anti-PSPC1-A546_Pos032_S001	00-RYwZwgCJn9R2ovTcmpdp4g
4.89603		Nucleus	1	0.000	1.000	1982	100001933	100000028	Not-Trans anti-PSPC1-A546 8C-S-PSPC1 V2.00	0	28. Not-Trans and anti-PSPC1-A546_Pos032_S001	00-RYwZwgCJn9R2ovTcmpdp4g
6.06135		Nucleus	1	0.000	1.000	1983	100001934	100000029	Not-Trans anti-PSPC1-A546 8C-S-PSPC1 V2.00	0	28. Not-Trans and anti-PSPC1-A546_Pos032_S001	00-RYwZwgCJn9R2ovTcmpdp4g
5.15094		Nucleus	1	0.000	1.000	1984	100001935	100000030	Not-Trans anti-PSPC1-A546 8C-S-PSPC1 V2.00	0	28. Not-Trans and anti-PSPC1-A546_Pos032_S001	00-RYwZwgCJn9R2ovTcmpdp4g
4.50628		Nucleus	1	0.000	1.000	1985	100001936	100000031	Not-Trans anti-PSPC1-A546 8C-S-PSPC1 V2.00	0	28. Not-Trans and anti-PSPC1-A546_Pos032_S001	00-RYwZwgCJn9R2ovTcmpdp4g
3.6157		Nucleus	1	0.000	1.000	1986	100001937	100000032	Not-Trans anti-PSPC1-A546 8C-S-PSPC1 V2.00	0	28. Not-Trans and anti-PSPC1-A546_Pos032_S001	00-RYwZwgCJn9R2ovTcmpdp4g
6.18174		Nucleus	1	0.000	1.000	1987	100001938	100000033	Not-Trans anti-PSPC1-A546 8C-S-PSPC1 V2.00	0	28. Not-Trans and anti-PSPC1-A546_Pos032_S001	00-RYwZwgCJn9R2ovTcmpdp4g
2.53282		Nucleus	1	0.000	1.000	1988	100001939	100000034	Not-Trans anti-PSPC1-A546 8C-S-PSPC1 V2.00	0	28. Not-Trans and anti-PSPC1-A546_Pos032_S001	00-RYwZwgCJn9R2ovTcmpdp4g
3.21473		Nucleus	1	0.000	1.000	1989	100001940	100000035	Not-Trans anti-PSPC1-A546 8C-S-PSPC1 V2.00	0	28. Not-Trans and anti-PSPC1-A546_Pos032_S001	00-RYwZwgCJn9R2ovTcmpdp4g
2.71471		Nucleus	1	0.000	1.000	1990	100001941	100000036	Not-Trans anti-PSPC1-A546 8C-S-PSPC1 V2.00	0	28. Not-Trans and anti-PSPC1-A546_Pos032_S001	00-RYwZwgCJn9R2ovTcmpdp4g
13.2629		Nucleus	1	0.000	1.000	1991	100001942	100000000	Not-Trans anti-PSPC1-A546 8C-S-PSPC1 V2.00	0	28. Not-Trans and anti-PSPC1-A546_Pos033_S001	00-8JBhqvP8otPGmnxLxwCnmJ
11.3454		Nucleus	1	0.000	1.000	1992	100001943	100000001	Not-Trans anti-PSPC1-A546 8C-S-PSPC1 V2.00	0	28. Not-Trans and anti-PSPC1-A546_Pos033_S001	00-8JBhqvP8otPGmnxLxwCnmJ
9.22302		Nucleus	1	0.000	1.000	1993	100001944	100000002	Not-Trans anti-PSPC1-A546 8C-S-PSPC1 V2.00	0	28. Not-Trans and anti-PSPC1-A546_Pos033_S001	00-8JBhqvP8otPGmnxLxwCnmJ
9.25571		Nucleus	1	0.000	1.000	1994	100001945	100000003	Not-Trans anti-PSPC1-A546 8C-S-PSPC1 V2.00	0	28. Not-Trans and anti-PSPC1-A546_Pos033_S001	00-8JBhqvP8otPGmnxLxwCnmJ
6.84622		Nucleus	1	0.000	1.000	1995	100001946	100000004	Not-Trans anti-PSPC1-A546 8C-S-PSPC1 V2.00	0	28. Not-Trans and anti-PSPC1-A546_Pos033_S001	00-8JBhqvP8otPGmnxLxwCnmJ
11.6889		Nucleus	1	0.000	1.000	1996	100001947	100000005	Not-Trans anti-PSPC1-A546 8C-S-PSPC1 V2.00	0	28. Not-Trans and anti-PSPC1-A546_Pos033_S001	00-8JBhqvP8otPGmnxLxwCnmJ
10.9154		Nucleus	1	0.000	1.000	1997	100001948	100000006	Not-Trans anti-PSPC1-A546 8C-S-PSPC1 V2.00	0	28. Not-Trans and anti-PSPC1-A546_Pos033_S001	00-8JBhqvP8otPGmnxLxwCnmJ
13.5155		Nucleus	1	0.000	1.000	1998	100001949	100000007	Not-Trans anti-PSPC1-A546 8C-S-PSPC1 V2.00	0	28. Not-Trans and anti-PSPC1-A546_Pos033_S001	00-8JBhqvP8otPGmnxLxwCnmJ
8.30108		Nucleus	1	0.000	1.000	1999	100001950	100000008	Not-Trans anti-PSPC1-A546 8C-S-PSPC1 V2.00	0	28. Not-Trans and anti-PSPC1-A546_Pos033_S001	00-8JBhqvP8otPGmnxLxwCnmJ
9.00613		Nucleus	1	0.000	1.000	2000	100001951	100000009	Not-Trans anti-PSPC1-A546 8C-S-PSPC1 V2.00	0	28. Not-Trans and anti-PSPC1-A546_Pos033_S001	00-8JBhqvP8otPGmnxLxwCnmJ
17.9182		Nucleus	1	0.000	1.000	2001	100001952	100000010	Not-Trans anti-PSPC1-A546 8C-S-PSPC1 V2.00	0	28. Not-Trans and anti-PSPC1-A546_Pos033_S001	00-8JBhqvP8otPGmnxLxwCnmJ
13.988		Nucleus	1	0.000	1.000	2003	100001953	100000011	Not-Trans anti-PSPC1-A546 8C-S-PSPC1 V2.00	0	28. Not-Trans and anti-PSPC1-A546_Pos033_S001	00-8JBhqvP8otPGmnxLxwCnmJ
12.0732		Nucleus	1	0.000	1.000	2004	100001954	100000012	Not-Trans anti-PSPC1-A546 8C-S-PSPC1 V2.00	0	28. Not-Trans and anti-PSPC1-A546_Pos033_S001	00-8JBhqvP8otPGmnxLxwCnmJ
11.34		Nucleus	1	0.000	1.000	2005	100001955	100000013	Not-Trans anti-PSPC1-A546 8C-S-PSPC1 V2.00	0	28. Not-Trans and anti-PSPC1-A546_Pos033_S001	00-8JBhqvP8otPGmnxLxwCnmJ
13.404		Nucleus	1	0.000	1.000	2006	100001956	100000014	Not-Trans anti-PSPC1-A546 8C-S-PSPC1 V2.00	0	28. Not-Trans and anti-PSPC1-A546_Pos033_S001	00-8JBhqvP8otPGmnxLxwCnmJ
14.8087		Nucleus	1	0.000	1.000	2007	100001957	100000015	Not-Trans anti-PSPC1-A546 8C-S-PSPC1 V2.00	0	28. Not-Trans and anti-PSPC1-A546_Pos033_S001	00-8JBhqvP8otPGmnxLxwCnmJ
11.3194		Nucleus	1	0.000	1.000	2008	100001958	100000016	Not-Trans anti-PSPC1-A546 8C-S-PSPC1 V2.00	0	28. Not-Trans and anti-PSPC1-A546_Pos033_S001	00-8JBhqvP8otPGmnxLxwCnmJ
11.7701		Nucleus	1	0.000	1.000	2009	100001959	100000017	Not-Trans anti-PSPC1-A546 8C-S-PSPC1 V2.00	0	28. Not-Trans and anti-PSPC1-A546_Pos033_S001	00-8JBhqvP8otPGmnxLxwCnmJ
9.04633		Nucleus	1	0.000	1.000	2010	100001960	100000018	Not-Trans anti-PSPC1-A546 8C-S-PSPC1 V2.00	0	28. Not-Trans and anti-PSPC1-A546_Pos033_S001	00-8JBhqvP8otPGmnxLxwCnmJ
11.8586		Nucleus	1	0.000	1.000	2011	100001961	100000019	Not-Trans anti-PSPC1-A546 8C-S-PSPC1 V2.00	0	28. Not-Trans and anti-PSPC1-A546_Pos033_S001	00-8JBhqvP8otPGmnxLxwCnmJ
9.57736		Nucleus	1	0.000	1.000	2012	100001962	100000020	Not-Trans anti-PSPC1-A546 8C-S-PSPC1 V2.00	0	28. Not-Trans and anti-PSPC1-A546_Pos033_S001	00-8JBhqvP8otPGmnxLxwCnmJ
12.2932		Nucleus	1	0.000	1.000	2013	100001963	100000021	Not-Trans anti-PSPC1-A546 8C-S-PSPC1 V2.00	0	28. Not-Trans and anti-PSPC1-A546_Pos033_S001	00-8JBhqvP8otPGmnxLxwCnmJ
11.4726		Nucleus	1	0.000	1.000	2014	100001964	100000022	Not-Trans anti-PSPC1-A546 8C-S-PSPC1 V2.00	0	28. Not-Trans and anti-PSPC1-A546_Pos033_S001	00-8JBhqvP8otPGmnxLxwCnmJ
16.5725		Nucleus	1	0.000	1.000	2015	100001965	100000023	Not-Trans anti-PSPC1-A546 8C-S-PSPC1 V2.00	0	28. Not-Trans and anti-PSPC1-A546_Pos033_S001	00-8JBhqvP8otPGmnxLxwCnmJ
11.7275		Nucleus	1	0.000	1.000	2016	100001966	100000024	Not-Trans anti-PSPC1-A546 8C-S-PSPC1 V2.00	0	28. Not-Trans and anti-PSPC1-A546_Pos033_S001	00-8JBhqvP8otPGmnxLxwCnmJ
7.27276		Nucleus	1	0.000	1.000	2017	100001967	100000025	Not-Trans anti-PSPC1-A546 8C-S-PSPC1 V2.00	0	28. Not-Trans and anti-PSPC1-A546_Pos033_S001	00-8JBhqvP8otPGmnxLxwCnmJ
13.5872		Nucleus	1	0.000	1.000	2018	100001968	100000026	Not-Trans anti-PSPC1-A546 8C-S-PSPC1 V2.00	0	28. Not-Trans and anti-PSPC1-A546_Pos033_S001	00-8JBhqvP8otPGmnxLxwCnmJ
10.1824		Nucleus	1	0.000	1.000	2019	100001969	100000027	Not-Trans anti-PSPC1-A546 8C-S-PSPC1 V2.00	0	28. Not-Trans and anti-PSPC1-A546_Pos033_S001	00-8JBhqvP8otPGmnxLxwCnmJ
7.56339		Nucleus	1	0.000	1.000	2020	100001970	100000028	Not-Trans anti-PSPC1-A546 8C-S-PSPC1 V2.00	0	28. Not-Trans and anti-PSPC1-A546_Pos033_S001	00-8JBhqvP8otPGmnxLxwCnmJ
13.4508		Nucleus	1	0.000	1.000	2021	100001971	100000029	Not-Trans anti-PSPC1-A546 8C-S-PSPC1 V2.00	0	28. Not-Trans and anti-PSPC1-A546_Pos033_S001	00-8JBhqvP8otPGmnxLxwCnmJ
17.1331		Nucleus	1	0.000	1.000	2022	100001972	100000030	Not-Trans anti-PSPC1-A546 8C-S-PSPC1 V2.00	0	28. Not-Trans and anti-PSPC1-A546_Pos033_S001	00-8JBhqvP8otPGmnxLxwCnmJ
15.0172		Nucleus	1	0.000	1.000	2023	100001973	100000031	Not-Trans anti-PSPC1-A546 8C-S-PSPC1 V2.00	0	28. Not-Trans and anti-PSPC1-A546_Pos033_S001	00-8JBhqvP8otPGmnxLxwCnmJ
9.22363		Nucleus	1	0.000	1.000	2024	100001974	100000032	Not-Trans anti-PSPC1-A546 8C-S-PSPC1 V2.00	0	28. Not-Trans and anti-PSPC1-A546_Pos033_S001	00-8JBhqvP8otPGmnxLxwCnmJ
12.5977		Nucleus	1	0.000	1.000	2025	100001975	100000033	Not-Trans anti-PSPC1-A546 8C-S-PSPC1 V2.00	0	28. Not-Trans and anti-PSPC1-A546_Pos033_S001	00-8JBhqvP8otPGmnxLxwCnmJ
7.17526		Nucleus	1	0.000	1.000	2026	100001976	100000034	Not-Trans anti-PSPC1-A546 8C-S-PSPC1 V2.00	0	28. Not-Trans and anti-PSPC1-A546_Pos033_S001	00-8JBhqvP8otPGmnxLxwCnmJ
10.0178		Nucleus	1	0.000	1.000	2027	100001977	100000035	Not-Trans anti-PSPC1-A546 8C-S-PSPC1 V2.00	0	28. Not-Trans and anti-PSPC1-A546_Pos033_S001	00-8JBhqvP8otPGmnxLxwCnmJ
10.702		Nucleus	1	0.000	1.000	2028	100001978	100000036	Not-Trans anti-PSPC1-A546 8C-S-PSPC1 V2.00	0	28. Not-Trans and anti-PSPC1-A546_Pos033_S001	00-8JBhqvP8otPGmnxLxwCnmJ
6.99389		Nucleus	1	0.000	1.000	2029	100001979	100000037	Not-Trans anti-PSPC1-A546 8C-S-PSPC1 V2.00	0	28. Not-Trans and anti-PSPC1-A546_Pos033_S001	00-8JBhqvP8otPGmnxLxwCnmJ
10.0515		Nucleus	1	0.000	1.000	2030	100001980	100000038	Not-Trans anti-PSPC1-A546 8C-S-PSPC1 V2.00	0	28. Not-Trans and anti-PSPC1-A546_Pos033_S001	00-8JBhqvP8otPGmnxLxwCnmJ
12.6676		Nucleus	1	0.000	1.000	2031	100001981	100000039	Not-Trans anti-PSPC1-A546 8C-S-PSPC1 V2.00	0	28. Not-Trans and anti-PSPC1-A546_Pos033_S001	00-8JBhqvP8otPGmnxLxwCnmJ
8.06399		Nucleus	1	0.000	1.000	2032	100001982	100000040	Not-Trans anti-PSPC1-A546 8C-S-PSPC1 V2.00	0	28. Not-Trans and anti-PSPC1-A546_Pos033_S001	00-8JBhqvP8otPGmnxLxwCnmJ
15.6589		Nucleus	1	0.000	1.000	2033	100001983	100000041	Not-Trans anti-PSPC1-A546 8C-S-PSPC1 V2.00	0	28. Not-Trans and anti-PSPC1-A546_Pos033_S001	00-8JBhqvP8otPGmnxLxwCnmJ
8.74897		Nucleus	1	0.000	1.000	2034	100001984	100000042	Not-Trans anti-PSPC1-A546 8C-S-PSPC1 V2.00	0	28. Not-Trans and anti-PSPC1-A546_Pos033_S001	00-8JBhqvP8otPGmnxLxwCnmJ
6.28252		Nucleus	1	0.000	1.000	2035	100001985	100000043	Not-Trans anti-PSPC1-A546 8C-S-PSPC1 V2.00	0	28. Not-Trans and anti-PSPC1-A546_Pos033_S001	00-8JBhqvP8otPGmnxLxwCnmJ
8.13065		Nucleus	1	0.000	1.000	2036	100001986	100000044	Not-Trans anti-PSPC1-A546 8C-S-PSPC1 V2.00	0	28. Not-Trans and anti-PSPC1-A546_Pos033_S001	00-8JBhqvP8otPGmnxLxwCnmJ
9.56759		Nucleus	1	0.000	1.000	2037	100001987	100000045	Not-Trans anti-PSPC1-A546 8C-S-PSPC1 V2.00	0	28. Not-Trans and anti-PSPC1-A546_Pos033_S001	00-8JBhqvP8otPGmnxLxwCnmJ
2.11161		Nucleus	1	0.000	1.000	2038	100001988	100000000	Not-Trans anti-PSPC1-A546 8C-S-PSPC1 V2.00	0	28. Not-Trans and anti-PSPC1-A546_Pos034_S001	00-DEcW3wWND9air587SxmBr4
8.91196		Nucleus	1	0.000	1.000	2039	100001989	100000001	Not-Trans anti-PSPC1-A546 8C-S-PSPC1 V2.00	0	28. Not-Trans and anti-PSPC1-A546_Pos034_S001	00-DEcW3wWND9air587SxmBr4
8.59636		Nucleus	1	0.000	1.000	2040	100001990	100000002	Not-Trans anti-PSPC1-A546 8C-S-PSPC1 V2.00	0	28. Not-Trans and anti-PSPC1-A546_Pos034_S001	00-DEcW3wWND9air587SxmBr4
26.6138		Nucleus	1	0.000	1.000	2041	100001991	100000003	Not-Trans anti-PSPC1-A546 8C-S-PSPC1 V2.00	0	28. Not-Trans and anti-PSPC1-A546_Pos034_S001	00-DEcW3wWND9air587SxmBr4
14.385		Nucleus	1	0.000	1.000	2042	100001992	100000004	Not-Trans anti-PSPC1-A546 8C-S-PSPC1 V2.00	0	28. Not-Trans and anti-PSPC1-A546_Pos034_S001	00-DEcW3wWND9air587SxmBr4
18.5407		Nucleus	1	0.000	1.000	2043	100001993	100000005	Not-Trans anti-PSPC1-A546 8C-S-PSPC1 V2.00	0	28. Not-Trans and anti-PSPC1-A546_Pos034_S001	00-DEcW3wWND9air587SxmBr4
15.1211		Nucleus	1	0.000	1.000	2044	100001994	100000006	Not-Trans anti-PSPC1-A546 8C-S-PSPC1 V2.00	0	28. Not-Trans and anti-PSPC1-A546_Pos034_S001	00-DEcW3wWND9air587SxmBr4
7.24417		Nucleus	1	0.000	1.000	2045	100001995	100000007	Not-Trans anti-PSPC1-A546 8C-S-PSPC1 V2.00	0	28. Not-Trans and anti-PSPC1-A546_Pos034_S001	00-DEcW3wWND9air587SxmBr4
11.2666		Nucleus	1	0.000	1.000	2046	100001996	100000008	Not-Trans anti-PSPC1-A546 8C-S-PSPC1 V2.00	0	28. Not-Trans and anti-PSPC1-A546_Pos034_S001	00-DEcW3wWND9air587SxmBr4
[truncated: 901 more rows]
