# Supplementary material for: Development of a pipeline for automated, high-throughput analysis of paraspeckle proteins reveals specific roles for importin α proteins
Source: Sci Rep. 2017 Feb 27;7:43323. doi: 10.1038/srep43323 (PMC5379994; doi:10.1038/srep43323)
Supplement: Supplementary Dataset SD1-B [file srep43323-s3.zip › I8P/8C-S-PSPC1/_/Not-Trans anti-PSPC1-A546 8C-S-PSPC1 V2.00_Statistics/Not-Trans anti-PSPC1-A546 8C-S-PSPC1 V2.00_Nucleus_BoundingBoxOO_Length.csv]

Nucleus BoundingBoxOO Length
====================
Nucleus BoundingBoxOO Length A	Nucleus BoundingBoxOO Length B	Nucleus BoundingBoxOO Length C	Unit	Category	Collection	Birth [s]	Death [s]	CellID	ID	OriginalID	Original Component Name	Original Component ID	Original Image Name	Original Image ID
6.39693	9.70478	13.1463	um	Nucleus	Nucleus BoundingBoxOO Length	0.000	1.000	0	100000000	100000000	Not-Trans anti-PSPC1-A546 8C-S-PSPC1 V2.00	0	28. Not-Trans and anti-PSPC1-A546_Pos001_S001	00-AJjjwqxaNAvtc7woc75cYZ
5.60855	11.458	16.7149	um	Nucleus	Nucleus BoundingBoxOO Length	0.000	1.000	1	100000001	100000001	Not-Trans anti-PSPC1-A546 8C-S-PSPC1 V2.00	0	28. Not-Trans and anti-PSPC1-A546_Pos001_S001	00-AJjjwqxaNAvtc7woc75cYZ
5.2164	14.0014	21.2979	um	Nucleus	Nucleus BoundingBoxOO Length	0.000	1.000	2	100000002	100000002	Not-Trans anti-PSPC1-A546 8C-S-PSPC1 V2.00	0	28. Not-Trans and anti-PSPC1-A546_Pos001_S001	00-AJjjwqxaNAvtc7woc75cYZ
5.29243	11.486	16.216	um	Nucleus	Nucleus BoundingBoxOO Length	0.000	1.000	3	100000003	100000003	Not-Trans anti-PSPC1-A546 8C-S-PSPC1 V2.00	0	28. Not-Trans and anti-PSPC1-A546_Pos001_S001	00-AJjjwqxaNAvtc7woc75cYZ
6.69592	13.3255	13.5786	um	Nucleus	Nucleus BoundingBoxOO Length	0.000	1.000	4	100000004	100000004	Not-Trans anti-PSPC1-A546 8C-S-PSPC1 V2.00	0	28. Not-Trans and anti-PSPC1-A546_Pos001_S001	00-AJjjwqxaNAvtc7woc75cYZ
5.84929	13.8912	17.9755	um	Nucleus	Nucleus BoundingBoxOO Length	0.000	1.000	5	100000005	100000005	Not-Trans anti-PSPC1-A546 8C-S-PSPC1 V2.00	0	28. Not-Trans and anti-PSPC1-A546_Pos001_S001	00-AJjjwqxaNAvtc7woc75cYZ
6.11438	11.1186	14.335	um	Nucleus	Nucleus BoundingBoxOO Length	0.000	1.000	6	100000006	100000006	Not-Trans anti-PSPC1-A546 8C-S-PSPC1 V2.00	0	28. Not-Trans and anti-PSPC1-A546_Pos001_S001	00-AJjjwqxaNAvtc7woc75cYZ
5.56263	12.2904	14.6531	um	Nucleus	Nucleus BoundingBoxOO Length	0.000	1.000	7	100000007	100000007	Not-Trans anti-PSPC1-A546 8C-S-PSPC1 V2.00	0	28. Not-Trans and anti-PSPC1-A546_Pos001_S001	00-AJjjwqxaNAvtc7woc75cYZ
3.58335	16.4385	17.3518	um	Nucleus	Nucleus BoundingBoxOO Length	0.000	1.000	8	100000008	100000008	Not-Trans anti-PSPC1-A546 8C-S-PSPC1 V2.00	0	28. Not-Trans and anti-PSPC1-A546_Pos001_S001	00-AJjjwqxaNAvtc7woc75cYZ
7.20418	11.6699	15.0086	um	Nucleus	Nucleus BoundingBoxOO Length	0.000	1.000	9	100000009	100000009	Not-Trans anti-PSPC1-A546 8C-S-PSPC1 V2.00	0	28. Not-Trans and anti-PSPC1-A546_Pos001_S001	00-AJjjwqxaNAvtc7woc75cYZ
5.88506	6.53549	12.295	um	Nucleus	Nucleus BoundingBoxOO Length	0.000	1.000	11	100000010	100000010	Not-Trans anti-PSPC1-A546 8C-S-PSPC1 V2.00	0	28. Not-Trans and anti-PSPC1-A546_Pos001_S001	00-AJjjwqxaNAvtc7woc75cYZ
5.48611	11.6943	12.4426	um	Nucleus	Nucleus BoundingBoxOO Length	0.000	1.000	12	100000011	100000011	Not-Trans anti-PSPC1-A546 8C-S-PSPC1 V2.00	0	28. Not-Trans and anti-PSPC1-A546_Pos001_S001	00-AJjjwqxaNAvtc7woc75cYZ
5.16289	9.42075	17.5977	um	Nucleus	Nucleus BoundingBoxOO Length	0.000	1.000	14	100000012	100000012	Not-Trans anti-PSPC1-A546 8C-S-PSPC1 V2.00	0	28. Not-Trans and anti-PSPC1-A546_Pos001_S001	00-AJjjwqxaNAvtc7woc75cYZ
5.26725	12.3667	16.2592	um	Nucleus	Nucleus BoundingBoxOO Length	0.000	1.000	15	100000013	100000013	Not-Trans anti-PSPC1-A546 8C-S-PSPC1 V2.00	0	28. Not-Trans and anti-PSPC1-A546_Pos001_S001	00-AJjjwqxaNAvtc7woc75cYZ
5.63372	10.5724	14.5431	um	Nucleus	Nucleus BoundingBoxOO Length	0.000	1.000	16	100000014	100000014	Not-Trans anti-PSPC1-A546 8C-S-PSPC1 V2.00	0	28. Not-Trans and anti-PSPC1-A546_Pos001_S001	00-AJjjwqxaNAvtc7woc75cYZ
5.20016	12.6089	15.0145	um	Nucleus	Nucleus BoundingBoxOO Length	0.000	1.000	17	100000015	100000015	Not-Trans anti-PSPC1-A546 8C-S-PSPC1 V2.00	0	28. Not-Trans and anti-PSPC1-A546_Pos001_S001	00-AJjjwqxaNAvtc7woc75cYZ
5.60009	11.0961	13.7954	um	Nucleus	Nucleus BoundingBoxOO Length	0.000	1.000	18	100000016	100000016	Not-Trans anti-PSPC1-A546 8C-S-PSPC1 V2.00	0	28. Not-Trans and anti-PSPC1-A546_Pos001_S001	00-AJjjwqxaNAvtc7woc75cYZ
5.99221	11.7935	13.5717	um	Nucleus	Nucleus BoundingBoxOO Length	0.000	1.000	19	100000017	100000017	Not-Trans anti-PSPC1-A546 8C-S-PSPC1 V2.00	0	28. Not-Trans and anti-PSPC1-A546_Pos001_S001	00-AJjjwqxaNAvtc7woc75cYZ
6.0327	11.1672	12.029	um	Nucleus	Nucleus BoundingBoxOO Length	0.000	1.000	20	100000018	100000018	Not-Trans anti-PSPC1-A546 8C-S-PSPC1 V2.00	0	28. Not-Trans and anti-PSPC1-A546_Pos001_S001	00-AJjjwqxaNAvtc7woc75cYZ
4.85748	14.3292	14.3995	um	Nucleus	Nucleus BoundingBoxOO Length	0.000	1.000	21	100000019	100000019	Not-Trans anti-PSPC1-A546 8C-S-PSPC1 V2.00	0	28. Not-Trans and anti-PSPC1-A546_Pos001_S001	00-AJjjwqxaNAvtc7woc75cYZ
4.96165	14.1701	17.7539	um	Nucleus	Nucleus BoundingBoxOO Length	0.000	1.000	22	100000020	100000020	Not-Trans anti-PSPC1-A546 8C-S-PSPC1 V2.00	0	28. Not-Trans and anti-PSPC1-A546_Pos001_S001	00-AJjjwqxaNAvtc7woc75cYZ
5.99848	12.1015	23.6752	um	Nucleus	Nucleus BoundingBoxOO Length	0.000	1.000	23	100000021	100000021	Not-Trans anti-PSPC1-A546 8C-S-PSPC1 V2.00	0	28. Not-Trans and anti-PSPC1-A546_Pos001_S001	00-AJjjwqxaNAvtc7woc75cYZ
5.16089	15.73	19.7913	um	Nucleus	Nucleus BoundingBoxOO Length	0.000	1.000	24	100000022	100000022	Not-Trans anti-PSPC1-A546 8C-S-PSPC1 V2.00	0	28. Not-Trans and anti-PSPC1-A546_Pos001_S001	00-AJjjwqxaNAvtc7woc75cYZ
6.60794	9.49091	12.2738	um	Nucleus	Nucleus BoundingBoxOO Length	0.000	1.000	25	100000023	100000023	Not-Trans anti-PSPC1-A546 8C-S-PSPC1 V2.00	0	28. Not-Trans and anti-PSPC1-A546_Pos001_S001	00-AJjjwqxaNAvtc7woc75cYZ
6.72375	10.6881	16.2902	um	Nucleus	Nucleus BoundingBoxOO Length	0.000	1.000	26	100000024	100000024	Not-Trans anti-PSPC1-A546 8C-S-PSPC1 V2.00	0	28. Not-Trans and anti-PSPC1-A546_Pos001_S001	00-AJjjwqxaNAvtc7woc75cYZ
5.76386	9.81736	15.4434	um	Nucleus	Nucleus BoundingBoxOO Length	0.000	1.000	27	100000025	100000025	Not-Trans anti-PSPC1-A546 8C-S-PSPC1 V2.00	0	28. Not-Trans and anti-PSPC1-A546_Pos001_S001	00-AJjjwqxaNAvtc7woc75cYZ
5.66712	10.2177	14.441	um	Nucleus	Nucleus BoundingBoxOO Length	0.000	1.000	28	100000026	100000026	Not-Trans anti-PSPC1-A546 8C-S-PSPC1 V2.00	0	28. Not-Trans and anti-PSPC1-A546_Pos001_S001	00-AJjjwqxaNAvtc7woc75cYZ
5.68559	11.3347	12.8297	um	Nucleus	Nucleus BoundingBoxOO Length	0.000	1.000	29	100000027	100000027	Not-Trans anti-PSPC1-A546 8C-S-PSPC1 V2.00	0	28. Not-Trans and anti-PSPC1-A546_Pos001_S001	00-AJjjwqxaNAvtc7woc75cYZ
5.67505	13.2975	23.3563	um	Nucleus	Nucleus BoundingBoxOO Length	0.000	1.000	30	100000028	100000028	Not-Trans anti-PSPC1-A546 8C-S-PSPC1 V2.00	0	28. Not-Trans and anti-PSPC1-A546_Pos001_S001	00-AJjjwqxaNAvtc7woc75cYZ
4.88268	9.83324	18.1822	um	Nucleus	Nucleus BoundingBoxOO Length	0.000	1.000	31	100000029	100000029	Not-Trans anti-PSPC1-A546 8C-S-PSPC1 V2.00	0	28. Not-Trans and anti-PSPC1-A546_Pos001_S001	00-AJjjwqxaNAvtc7woc75cYZ
4.82903	14.5911	17.4921	um	Nucleus	Nucleus BoundingBoxOO Length	0.000	1.000	32	100000030	100000030	Not-Trans anti-PSPC1-A546 8C-S-PSPC1 V2.00	0	28. Not-Trans and anti-PSPC1-A546_Pos001_S001	00-AJjjwqxaNAvtc7woc75cYZ
5.23891	12.2577	14.5145	um	Nucleus	Nucleus BoundingBoxOO Length	0.000	1.000	33	100000031	100000031	Not-Trans anti-PSPC1-A546 8C-S-PSPC1 V2.00	0	28. Not-Trans and anti-PSPC1-A546_Pos001_S001	00-AJjjwqxaNAvtc7woc75cYZ
5.67648	11.8985	13.6754	um	Nucleus	Nucleus BoundingBoxOO Length	0.000	1.000	34	100000032	100000032	Not-Trans anti-PSPC1-A546 8C-S-PSPC1 V2.00	0	28. Not-Trans and anti-PSPC1-A546_Pos001_S001	00-AJjjwqxaNAvtc7woc75cYZ
5.26926	10.626	18.5672	um	Nucleus	Nucleus BoundingBoxOO Length	0.000	1.000	35	100000033	100000033	Not-Trans anti-PSPC1-A546 8C-S-PSPC1 V2.00	0	28. Not-Trans and anti-PSPC1-A546_Pos001_S001	00-AJjjwqxaNAvtc7woc75cYZ
4.78972	13.7228	15.1875	um	Nucleus	Nucleus BoundingBoxOO Length	0.000	1.000	36	100000034	100000034	Not-Trans anti-PSPC1-A546 8C-S-PSPC1 V2.00	0	28. Not-Trans and anti-PSPC1-A546_Pos001_S001	00-AJjjwqxaNAvtc7woc75cYZ
5.60835	12.2906	13.1576	um	Nucleus	Nucleus BoundingBoxOO Length	0.000	1.000	37	100000035	100000035	Not-Trans anti-PSPC1-A546 8C-S-PSPC1 V2.00	0	28. Not-Trans and anti-PSPC1-A546_Pos001_S001	00-AJjjwqxaNAvtc7woc75cYZ
5.17212	14.4835	16.7388	um	Nucleus	Nucleus BoundingBoxOO Length	0.000	1.000	38	100000036	100000036	Not-Trans anti-PSPC1-A546 8C-S-PSPC1 V2.00	0	28. Not-Trans and anti-PSPC1-A546_Pos001_S001	00-AJjjwqxaNAvtc7woc75cYZ
4.86128	10.555	16.3336	um	Nucleus	Nucleus BoundingBoxOO Length	0.000	1.000	39	100000037	100000037	Not-Trans anti-PSPC1-A546 8C-S-PSPC1 V2.00	0	28. Not-Trans and anti-PSPC1-A546_Pos001_S001	00-AJjjwqxaNAvtc7woc75cYZ
5.25401	10.5112	14.2895	um	Nucleus	Nucleus BoundingBoxOO Length	0.000	1.000	40	100000038	100000038	Not-Trans anti-PSPC1-A546 8C-S-PSPC1 V2.00	0	28. Not-Trans and anti-PSPC1-A546_Pos001_S001	00-AJjjwqxaNAvtc7woc75cYZ
6.08785	9.86927	14.6231	um	Nucleus	Nucleus BoundingBoxOO Length	0.000	1.000	41	100000039	100000039	Not-Trans anti-PSPC1-A546 8C-S-PSPC1 V2.00	0	28. Not-Trans and anti-PSPC1-A546_Pos001_S001	00-AJjjwqxaNAvtc7woc75cYZ
4.91162	11.5088	16.2809	um	Nucleus	Nucleus BoundingBoxOO Length	0.000	1.000	42	100000040	100000040	Not-Trans anti-PSPC1-A546 8C-S-PSPC1 V2.00	0	28. Not-Trans and anti-PSPC1-A546_Pos001_S001	00-AJjjwqxaNAvtc7woc75cYZ
6.00978	10.0428	13.2193	um	Nucleus	Nucleus BoundingBoxOO Length	0.000	1.000	43	100000041	100000041	Not-Trans anti-PSPC1-A546 8C-S-PSPC1 V2.00	0	28. Not-Trans and anti-PSPC1-A546_Pos001_S001	00-AJjjwqxaNAvtc7woc75cYZ
5.87497	13.7039	19.5447	um	Nucleus	Nucleus BoundingBoxOO Length	0.000	1.000	44	100000042	100000042	Not-Trans anti-PSPC1-A546 8C-S-PSPC1 V2.00	0	28. Not-Trans and anti-PSPC1-A546_Pos001_S001	00-AJjjwqxaNAvtc7woc75cYZ
4.46045	13.5845	19.4824	um	Nucleus	Nucleus BoundingBoxOO Length	0.000	1.000	45	100000043	100000043	Not-Trans anti-PSPC1-A546 8C-S-PSPC1 V2.00	0	28. Not-Trans and anti-PSPC1-A546_Pos001_S001	00-AJjjwqxaNAvtc7woc75cYZ
4.41369	12.4183	18.7005	um	Nucleus	Nucleus BoundingBoxOO Length	0.000	1.000	46	100000044	100000044	Not-Trans anti-PSPC1-A546 8C-S-PSPC1 V2.00	0	28. Not-Trans and anti-PSPC1-A546_Pos001_S001	00-AJjjwqxaNAvtc7woc75cYZ
4.45906	12.4522	19.7105	um	Nucleus	Nucleus BoundingBoxOO Length	0.000	1.000	47	100000045	100000045	Not-Trans anti-PSPC1-A546 8C-S-PSPC1 V2.00	0	28. Not-Trans and anti-PSPC1-A546_Pos001_S001	00-AJjjwqxaNAvtc7woc75cYZ
4.83195	9.97535	21.6897	um	Nucleus	Nucleus BoundingBoxOO Length	0.000	1.000	48	100000046	100000046	Not-Trans anti-PSPC1-A546 8C-S-PSPC1 V2.00	0	28. Not-Trans and anti-PSPC1-A546_Pos001_S001	00-AJjjwqxaNAvtc7woc75cYZ
5.64456	13.1374	14.9874	um	Nucleus	Nucleus BoundingBoxOO Length	0.000	1.000	49	100000047	100000047	Not-Trans anti-PSPC1-A546 8C-S-PSPC1 V2.00	0	28. Not-Trans and anti-PSPC1-A546_Pos001_S001	00-AJjjwqxaNAvtc7woc75cYZ
5.67194	13.0107	16.8069	um	Nucleus	Nucleus BoundingBoxOO Length	0.000	1.000	50	100000048	100000048	Not-Trans anti-PSPC1-A546 8C-S-PSPC1 V2.00	0	28. Not-Trans and anti-PSPC1-A546_Pos001_S001	00-AJjjwqxaNAvtc7woc75cYZ
4.81623	14.2949	16.294	um	Nucleus	Nucleus BoundingBoxOO Length	0.000	1.000	51	100000049	100000049	Not-Trans anti-PSPC1-A546 8C-S-PSPC1 V2.00	0	28. Not-Trans and anti-PSPC1-A546_Pos001_S001	00-AJjjwqxaNAvtc7woc75cYZ
4.71701	6.24836	14.7092	um	Nucleus	Nucleus BoundingBoxOO Length	0.000	1.000	52	100000050	100000050	Not-Trans anti-PSPC1-A546 8C-S-PSPC1 V2.00	0	28. Not-Trans and anti-PSPC1-A546_Pos001_S001	00-AJjjwqxaNAvtc7woc75cYZ
4.78551	12.6225	18.1764	um	Nucleus	Nucleus BoundingBoxOO Length	0.000	1.000	53	100000051	100000051	Not-Trans anti-PSPC1-A546 8C-S-PSPC1 V2.00	0	28. Not-Trans and anti-PSPC1-A546_Pos001_S001	00-AJjjwqxaNAvtc7woc75cYZ
6.01603	12.4054	16.3039	um	Nucleus	Nucleus BoundingBoxOO Length	0.000	1.000	54	100000052	100000052	Not-Trans anti-PSPC1-A546 8C-S-PSPC1 V2.00	0	28. Not-Trans and anti-PSPC1-A546_Pos001_S001	00-AJjjwqxaNAvtc7woc75cYZ
4.51849	10.2109	13.3849	um	Nucleus	Nucleus BoundingBoxOO Length	0.000	1.000	55	100000053	100000053	Not-Trans anti-PSPC1-A546 8C-S-PSPC1 V2.00	0	28. Not-Trans and anti-PSPC1-A546_Pos001_S001	00-AJjjwqxaNAvtc7woc75cYZ
4.85668	11.6091	14.0131	um	Nucleus	Nucleus BoundingBoxOO Length	0.000	1.000	56	100000054	100000054	Not-Trans anti-PSPC1-A546 8C-S-PSPC1 V2.00	0	28. Not-Trans and anti-PSPC1-A546_Pos001_S001	00-AJjjwqxaNAvtc7woc75cYZ
5.20522	9.73895	14.3403	um	Nucleus	Nucleus BoundingBoxOO Length	0.000	1.000	57	100000055	100000055	Not-Trans anti-PSPC1-A546 8C-S-PSPC1 V2.00	0	28. Not-Trans and anti-PSPC1-A546_Pos001_S001	00-AJjjwqxaNAvtc7woc75cYZ
6.37944	12.3812	17.8587	um	Nucleus	Nucleus BoundingBoxOO Length	0.000	1.000	58	100000056	100000056	Not-Trans anti-PSPC1-A546 8C-S-PSPC1 V2.00	0	28. Not-Trans and anti-PSPC1-A546_Pos001_S001	00-AJjjwqxaNAvtc7woc75cYZ
4.75044	9.0641	13.6352	um	Nucleus	Nucleus BoundingBoxOO Length	0.000	1.000	59	100000057	100000057	Not-Trans anti-PSPC1-A546 8C-S-PSPC1 V2.00	0	28. Not-Trans and anti-PSPC1-A546_Pos001_S001	00-AJjjwqxaNAvtc7woc75cYZ
6.06743	13.2441	31.553	um	Nucleus	Nucleus BoundingBoxOO Length	0.000	1.000	60	100000058	100000058	Not-Trans anti-PSPC1-A546 8C-S-PSPC1 V2.00	0	28. Not-Trans and anti-PSPC1-A546_Pos001_S001	00-AJjjwqxaNAvtc7woc75cYZ
4.44008	17.1605	20.8587	um	Nucleus	Nucleus BoundingBoxOO Length	0.000	1.000	61	100000059	100000059	Not-Trans anti-PSPC1-A546 8C-S-PSPC1 V2.00	0	28. Not-Trans and anti-PSPC1-A546_Pos001_S001	00-AJjjwqxaNAvtc7woc75cYZ
4.03419	12.9463	19.4651	um	Nucleus	Nucleus BoundingBoxOO Length	0.000	1.000	62	100000060	100000060	Not-Trans anti-PSPC1-A546 8C-S-PSPC1 V2.00	0	28. Not-Trans and anti-PSPC1-A546_Pos001_S001	00-AJjjwqxaNAvtc7woc75cYZ
5.24802	9.62359	13.9101	um	Nucleus	Nucleus BoundingBoxOO Length	0.000	1.000	63	100000061	100000061	Not-Trans anti-PSPC1-A546 8C-S-PSPC1 V2.00	0	28. Not-Trans and anti-PSPC1-A546_Pos001_S001	00-AJjjwqxaNAvtc7woc75cYZ
5.15205	9.9822	13.3143	um	Nucleus	Nucleus BoundingBoxOO Length	0.000	1.000	64	100000062	100000062	Not-Trans anti-PSPC1-A546 8C-S-PSPC1 V2.00	0	28. Not-Trans and anti-PSPC1-A546_Pos001_S001	00-AJjjwqxaNAvtc7woc75cYZ
4.78867	11.9827	15.527	um	Nucleus	Nucleus BoundingBoxOO Length	0.000	1.000	65	100000063	100000063	Not-Trans anti-PSPC1-A546 8C-S-PSPC1 V2.00	0	28. Not-Trans and anti-PSPC1-A546_Pos001_S001	00-AJjjwqxaNAvtc7woc75cYZ
5.28087	15.1459	15.7292	um	Nucleus	Nucleus BoundingBoxOO Length	0.000	1.000	66	100000064	100000064	Not-Trans anti-PSPC1-A546 8C-S-PSPC1 V2.00	0	28. Not-Trans and anti-PSPC1-A546_Pos001_S001	00-AJjjwqxaNAvtc7woc75cYZ
4.73796	12.2596	13.1398	um	Nucleus	Nucleus BoundingBoxOO Length	0.000	1.000	67	100000065	100000065	Not-Trans anti-PSPC1-A546 8C-S-PSPC1 V2.00	0	28. Not-Trans and anti-PSPC1-A546_Pos001_S001	00-AJjjwqxaNAvtc7woc75cYZ
5.32511	11.1455	14.2476	um	Nucleus	Nucleus BoundingBoxOO Length	0.000	1.000	68	100000066	100000066	Not-Trans anti-PSPC1-A546 8C-S-PSPC1 V2.00	0	28. Not-Trans and anti-PSPC1-A546_Pos001_S001	00-AJjjwqxaNAvtc7woc75cYZ
5.37431	10.7543	16.2968	um	Nucleus	Nucleus BoundingBoxOO Length	0.000	1.000	69	100000067	100000067	Not-Trans anti-PSPC1-A546 8C-S-PSPC1 V2.00	0	28. Not-Trans and anti-PSPC1-A546_Pos001_S001	00-AJjjwqxaNAvtc7woc75cYZ
5.34161	13.4535	15.9801	um	Nucleus	Nucleus BoundingBoxOO Length	0.000	1.000	70	100000068	100000068	Not-Trans anti-PSPC1-A546 8C-S-PSPC1 V2.00	0	28. Not-Trans and anti-PSPC1-A546_Pos001_S001	00-AJjjwqxaNAvtc7woc75cYZ
5.69947	8.04111	12.8283	um	Nucleus	Nucleus BoundingBoxOO Length	0.000	1.000	71	100000069	100000069	Not-Trans anti-PSPC1-A546 8C-S-PSPC1 V2.00	0	28. Not-Trans and anti-PSPC1-A546_Pos001_S001	00-AJjjwqxaNAvtc7woc75cYZ
6.4756	12.0841	16.4672	um	Nucleus	Nucleus BoundingBoxOO Length	0.000	1.000	72	100000070	100000070	Not-Trans anti-PSPC1-A546 8C-S-PSPC1 V2.00	0	28. Not-Trans and anti-PSPC1-A546_Pos001_S001	00-AJjjwqxaNAvtc7woc75cYZ
7.95781	13.2507	15.0638	um	Nucleus	Nucleus BoundingBoxOO Length	0.000	1.000	73	100000071	100000071	Not-Trans anti-PSPC1-A546 8C-S-PSPC1 V2.00	0	28. Not-Trans and anti-PSPC1-A546_Pos001_S001	00-AJjjwqxaNAvtc7woc75cYZ
5.26832	6.11345	13.4748	um	Nucleus	Nucleus BoundingBoxOO Length	0.000	1.000	74	100000072	100000072	Not-Trans anti-PSPC1-A546 8C-S-PSPC1 V2.00	0	28. Not-Trans and anti-PSPC1-A546_Pos001_S001	00-AJjjwqxaNAvtc7woc75cYZ
5.56272	13.7057	16.2524	um	Nucleus	Nucleus BoundingBoxOO Length	0.000	1.000	75	100000073	100000073	Not-Trans anti-PSPC1-A546 8C-S-PSPC1 V2.00	0	28. Not-Trans and anti-PSPC1-A546_Pos001_S001	00-AJjjwqxaNAvtc7woc75cYZ
5.11255	12.0275	15.6973	um	Nucleus	Nucleus BoundingBoxOO Length	0.000	1.000	76	100000074	100000000	Not-Trans anti-PSPC1-A546 8C-S-PSPC1 V2.00	0	28. Not-Trans and anti-PSPC1-A546_Pos002_S001	00-FWuMc4g6PD2roKGvNPuQAb
4.47185	10.1855	17.8123	um	Nucleus	Nucleus BoundingBoxOO Length	0.000	1.000	77	100000075	100000001	Not-Trans anti-PSPC1-A546 8C-S-PSPC1 V2.00	0	28. Not-Trans and anti-PSPC1-A546_Pos002_S001	00-FWuMc4g6PD2roKGvNPuQAb
5.18998	11.8952	13.9242	um	Nucleus	Nucleus BoundingBoxOO Length	0.000	1.000	78	100000076	100000002	Not-Trans anti-PSPC1-A546 8C-S-PSPC1 V2.00	0	28. Not-Trans and anti-PSPC1-A546_Pos002_S001	00-FWuMc4g6PD2roKGvNPuQAb
4.63598	12.7076	17.0022	um	Nucleus	Nucleus BoundingBoxOO Length	0.000	1.000	79	100000077	100000003	Not-Trans anti-PSPC1-A546 8C-S-PSPC1 V2.00	0	28. Not-Trans and anti-PSPC1-A546_Pos002_S001	00-FWuMc4g6PD2roKGvNPuQAb
4.77823	13.774	22.4223	um	Nucleus	Nucleus BoundingBoxOO Length	0.000	1.000	80	100000078	100000004	Not-Trans anti-PSPC1-A546 8C-S-PSPC1 V2.00	0	28. Not-Trans and anti-PSPC1-A546_Pos002_S001	00-FWuMc4g6PD2roKGvNPuQAb
5.55133	9.52944	13.8275	um	Nucleus	Nucleus BoundingBoxOO Length	0.000	1.000	81	100000079	100000005	Not-Trans anti-PSPC1-A546 8C-S-PSPC1 V2.00	0	28. Not-Trans and anti-PSPC1-A546_Pos002_S001	00-FWuMc4g6PD2roKGvNPuQAb
4.86038	11.2328	12.0267	um	Nucleus	Nucleus BoundingBoxOO Length	0.000	1.000	82	100000080	100000006	Not-Trans anti-PSPC1-A546 8C-S-PSPC1 V2.00	0	28. Not-Trans and anti-PSPC1-A546_Pos002_S001	00-FWuMc4g6PD2roKGvNPuQAb
5.39271	10.6142	14.4785	um	Nucleus	Nucleus BoundingBoxOO Length	0.000	1.000	83	100000081	100000007	Not-Trans anti-PSPC1-A546 8C-S-PSPC1 V2.00	0	28. Not-Trans and anti-PSPC1-A546_Pos002_S001	00-FWuMc4g6PD2roKGvNPuQAb
5.3998	11.4095	13.2534	um	Nucleus	Nucleus BoundingBoxOO Length	0.000	1.000	84	100000082	100000008	Not-Trans anti-PSPC1-A546 8C-S-PSPC1 V2.00	0	28. Not-Trans and anti-PSPC1-A546_Pos002_S001	00-FWuMc4g6PD2roKGvNPuQAb
3.9543	14.0042	18.8194	um	Nucleus	Nucleus BoundingBoxOO Length	0.000	1.000	85	100000083	100000009	Not-Trans anti-PSPC1-A546 8C-S-PSPC1 V2.00	0	28. Not-Trans and anti-PSPC1-A546_Pos002_S001	00-FWuMc4g6PD2roKGvNPuQAb
4.59355	13.5691	15.8763	um	Nucleus	Nucleus BoundingBoxOO Length	0.000	1.000	86	100000084	100000010	Not-Trans anti-PSPC1-A546 8C-S-PSPC1 V2.00	0	28. Not-Trans and anti-PSPC1-A546_Pos002_S001	00-FWuMc4g6PD2roKGvNPuQAb
4.91469	11.9572	16.2026	um	Nucleus	Nucleus BoundingBoxOO Length	0.000	1.000	87	100000085	100000011	Not-Trans anti-PSPC1-A546 8C-S-PSPC1 V2.00	0	28. Not-Trans and anti-PSPC1-A546_Pos002_S001	00-FWuMc4g6PD2roKGvNPuQAb
5.57761	10.1044	14.3964	um	Nucleus	Nucleus BoundingBoxOO Length	0.000	1.000	88	100000086	100000012	Not-Trans anti-PSPC1-A546 8C-S-PSPC1 V2.00	0	28. Not-Trans and anti-PSPC1-A546_Pos002_S001	00-FWuMc4g6PD2roKGvNPuQAb
3.96948	13.4707	17.5384	um	Nucleus	Nucleus BoundingBoxOO Length	0.000	1.000	89	100000087	100000013	Not-Trans anti-PSPC1-A546 8C-S-PSPC1 V2.00	0	28. Not-Trans and anti-PSPC1-A546_Pos002_S001	00-FWuMc4g6PD2roKGvNPuQAb
5.17036	10.6289	16.6303	um	Nucleus	Nucleus BoundingBoxOO Length	0.000	1.000	91	100000088	100000014	Not-Trans anti-PSPC1-A546 8C-S-PSPC1 V2.00	0	28. Not-Trans and anti-PSPC1-A546_Pos002_S001	00-FWuMc4g6PD2roKGvNPuQAb
4.75711	12.2108	15.3106	um	Nucleus	Nucleus BoundingBoxOO Length	0.000	1.000	92	100000089	100000015	Not-Trans anti-PSPC1-A546 8C-S-PSPC1 V2.00	0	28. Not-Trans and anti-PSPC1-A546_Pos002_S001	00-FWuMc4g6PD2roKGvNPuQAb
4.37332	13.1575	14.9784	um	Nucleus	Nucleus BoundingBoxOO Length	0.000	1.000	93	100000090	100000016	Not-Trans anti-PSPC1-A546 8C-S-PSPC1 V2.00	0	28. Not-Trans and anti-PSPC1-A546_Pos002_S001	00-FWuMc4g6PD2roKGvNPuQAb
4.01112	14.4196	19.0284	um	Nucleus	Nucleus BoundingBoxOO Length	0.000	1.000	94	100000091	100000017	Not-Trans anti-PSPC1-A546 8C-S-PSPC1 V2.00	0	28. Not-Trans and anti-PSPC1-A546_Pos002_S001	00-FWuMc4g6PD2roKGvNPuQAb
5.23195	10.8184	17.558	um	Nucleus	Nucleus BoundingBoxOO Length	0.000	1.000	95	100000092	100000018	Not-Trans anti-PSPC1-A546 8C-S-PSPC1 V2.00	0	28. Not-Trans and anti-PSPC1-A546_Pos002_S001	00-FWuMc4g6PD2roKGvNPuQAb
4.84386	11.781	20.9599	um	Nucleus	Nucleus BoundingBoxOO Length	0.000	1.000	96	100000093	100000019	Not-Trans anti-PSPC1-A546 8C-S-PSPC1 V2.00	0	28. Not-Trans and anti-PSPC1-A546_Pos002_S001	00-FWuMc4g6PD2roKGvNPuQAb
5.33047	11.2288	15.5281	um	Nucleus	Nucleus BoundingBoxOO Length	0.000	1.000	97	100000094	100000020	Not-Trans anti-PSPC1-A546 8C-S-PSPC1 V2.00	0	28. Not-Trans and anti-PSPC1-A546_Pos002_S001	00-FWuMc4g6PD2roKGvNPuQAb
5.30938	12.9455	16.1463	um	Nucleus	Nucleus BoundingBoxOO Length	0.000	1.000	98	100000095	100000021	Not-Trans anti-PSPC1-A546 8C-S-PSPC1 V2.00	0	28. Not-Trans and anti-PSPC1-A546_Pos002_S001	00-FWuMc4g6PD2roKGvNPuQAb
3.99534	14.723	17.7373	um	Nucleus	Nucleus BoundingBoxOO Length	0.000	1.000	99	100000096	100000022	Not-Trans anti-PSPC1-A546 8C-S-PSPC1 V2.00	0	28. Not-Trans and anti-PSPC1-A546_Pos002_S001	00-FWuMc4g6PD2roKGvNPuQAb
3.67783	16.0093	16.5381	um	Nucleus	Nucleus BoundingBoxOO Length	0.000	1.000	100	100000097	100000023	Not-Trans anti-PSPC1-A546 8C-S-PSPC1 V2.00	0	28. Not-Trans and anti-PSPC1-A546_Pos002_S001	00-FWuMc4g6PD2roKGvNPuQAb
5.55042	15.5914	20.3605	um	Nucleus	Nucleus BoundingBoxOO Length	0.000	1.000	101	100000098	100000024	Not-Trans anti-PSPC1-A546 8C-S-PSPC1 V2.00	0	28. Not-Trans and anti-PSPC1-A546_Pos002_S001	00-FWuMc4g6PD2roKGvNPuQAb
6.31167	10.5061	24.2145	um	Nucleus	Nucleus BoundingBoxOO Length	0.000	1.000	102	100000099	100000025	Not-Trans anti-PSPC1-A546 8C-S-PSPC1 V2.00	0	28. Not-Trans and anti-PSPC1-A546_Pos002_S001	00-FWuMc4g6PD2roKGvNPuQAb
4.4331	13.8145	18.0907	um	Nucleus	Nucleus BoundingBoxOO Length	0.000	1.000	103	100000100	100000026	Not-Trans anti-PSPC1-A546 8C-S-PSPC1 V2.00	0	28. Not-Trans and anti-PSPC1-A546_Pos002_S001	00-FWuMc4g6PD2roKGvNPuQAb
5.60175	14.3159	19.8431	um	Nucleus	Nucleus BoundingBoxOO Length	0.000	1.000	104	100000101	100000027	Not-Trans anti-PSPC1-A546 8C-S-PSPC1 V2.00	0	28. Not-Trans and anti-PSPC1-A546_Pos002_S001	00-FWuMc4g6PD2roKGvNPuQAb
5.34641	14.3953	20.9975	um	Nucleus	Nucleus BoundingBoxOO Length	0.000	1.000	105	100000102	100000028	Not-Trans anti-PSPC1-A546 8C-S-PSPC1 V2.00	0	28. Not-Trans and anti-PSPC1-A546_Pos002_S001	00-FWuMc4g6PD2roKGvNPuQAb
4.77372	14.2232	16.9316	um	Nucleus	Nucleus BoundingBoxOO Length	0.000	1.000	106	100000103	100000029	Not-Trans anti-PSPC1-A546 8C-S-PSPC1 V2.00	0	28. Not-Trans and anti-PSPC1-A546_Pos002_S001	00-FWuMc4g6PD2roKGvNPuQAb
4.42641	11.7457	16.0019	um	Nucleus	Nucleus BoundingBoxOO Length	0.000	1.000	107	100000104	100000030	Not-Trans anti-PSPC1-A546 8C-S-PSPC1 V2.00	0	28. Not-Trans and anti-PSPC1-A546_Pos002_S001	00-FWuMc4g6PD2roKGvNPuQAb
4.81524	15.9052	20.3609	um	Nucleus	Nucleus BoundingBoxOO Length	0.000	1.000	108	100000105	100000031	Not-Trans anti-PSPC1-A546 8C-S-PSPC1 V2.00	0	28. Not-Trans and anti-PSPC1-A546_Pos002_S001	00-FWuMc4g6PD2roKGvNPuQAb
5.24823	11.969	19.5831	um	Nucleus	Nucleus BoundingBoxOO Length	0.000	1.000	109	100000106	100000032	Not-Trans anti-PSPC1-A546 8C-S-PSPC1 V2.00	0	28. Not-Trans and anti-PSPC1-A546_Pos002_S001	00-FWuMc4g6PD2roKGvNPuQAb
4.9236	13.9159	21.9376	um	Nucleus	Nucleus BoundingBoxOO Length	0.000	1.000	110	100000107	100000033	Not-Trans anti-PSPC1-A546 8C-S-PSPC1 V2.00	0	28. Not-Trans and anti-PSPC1-A546_Pos002_S001	00-FWuMc4g6PD2roKGvNPuQAb
4.78687	12.8751	16.2125	um	Nucleus	Nucleus BoundingBoxOO Length	0.000	1.000	111	100000108	100000034	Not-Trans anti-PSPC1-A546 8C-S-PSPC1 V2.00	0	28. Not-Trans and anti-PSPC1-A546_Pos002_S001	00-FWuMc4g6PD2roKGvNPuQAb
4.84211	13.8743	16.6582	um	Nucleus	Nucleus BoundingBoxOO Length	0.000	1.000	112	100000109	100000035	Not-Trans anti-PSPC1-A546 8C-S-PSPC1 V2.00	0	28. Not-Trans and anti-PSPC1-A546_Pos002_S001	00-FWuMc4g6PD2roKGvNPuQAb
4.04308	12.3524	17.4246	um	Nucleus	Nucleus BoundingBoxOO Length	0.000	1.000	113	100000110	100000036	Not-Trans anti-PSPC1-A546 8C-S-PSPC1 V2.00	0	28. Not-Trans and anti-PSPC1-A546_Pos002_S001	00-FWuMc4g6PD2roKGvNPuQAb
4.43005	14.0808	16.5214	um	Nucleus	Nucleus BoundingBoxOO Length	0.000	1.000	114	100000111	100000037	Not-Trans anti-PSPC1-A546 8C-S-PSPC1 V2.00	0	28. Not-Trans and anti-PSPC1-A546_Pos002_S001	00-FWuMc4g6PD2roKGvNPuQAb
4.97488	12.2578	15.7953	um	Nucleus	Nucleus BoundingBoxOO Length	0.000	1.000	115	100000112	100000038	Not-Trans anti-PSPC1-A546 8C-S-PSPC1 V2.00	0	28. Not-Trans and anti-PSPC1-A546_Pos002_S001	00-FWuMc4g6PD2roKGvNPuQAb
5.35634	11.3117	20.4012	um	Nucleus	Nucleus BoundingBoxOO Length	0.000	1.000	116	100000113	100000039	Not-Trans anti-PSPC1-A546 8C-S-PSPC1 V2.00	0	28. Not-Trans and anti-PSPC1-A546_Pos002_S001	00-FWuMc4g6PD2roKGvNPuQAb
5.58213	11.248	13.8969	um	Nucleus	Nucleus BoundingBoxOO Length	0.000	1.000	117	100000114	100000040	Not-Trans anti-PSPC1-A546 8C-S-PSPC1 V2.00	0	28. Not-Trans and anti-PSPC1-A546_Pos002_S001	00-FWuMc4g6PD2roKGvNPuQAb
4.96514	11.3832	19.5643	um	Nucleus	Nucleus BoundingBoxOO Length	0.000	1.000	118	100000115	100000041	Not-Trans anti-PSPC1-A546 8C-S-PSPC1 V2.00	0	28. Not-Trans and anti-PSPC1-A546_Pos002_S001	00-FWuMc4g6PD2roKGvNPuQAb
4.97163	11.6817	20.5744	um	Nucleus	Nucleus BoundingBoxOO Length	0.000	1.000	119	100000116	100000042	Not-Trans anti-PSPC1-A546 8C-S-PSPC1 V2.00	0	28. Not-Trans and anti-PSPC1-A546_Pos002_S001	00-FWuMc4g6PD2roKGvNPuQAb
5.28856	8.44654	18.6751	um	Nucleus	Nucleus BoundingBoxOO Length	0.000	1.000	120	100000117	100000043	Not-Trans anti-PSPC1-A546 8C-S-PSPC1 V2.00	0	28. Not-Trans and anti-PSPC1-A546_Pos002_S001	00-FWuMc4g6PD2roKGvNPuQAb
5.58053	9.61707	14.1435	um	Nucleus	Nucleus BoundingBoxOO Length	0.000	1.000	121	100000118	100000044	Not-Trans anti-PSPC1-A546 8C-S-PSPC1 V2.00	0	28. Not-Trans and anti-PSPC1-A546_Pos002_S001	00-FWuMc4g6PD2roKGvNPuQAb
4.83848	11.0359	17.928	um	Nucleus	Nucleus BoundingBoxOO Length	0.000	1.000	122	100000119	100000045	Not-Trans anti-PSPC1-A546 8C-S-PSPC1 V2.00	0	28. Not-Trans and anti-PSPC1-A546_Pos002_S001	00-FWuMc4g6PD2roKGvNPuQAb
5.97544	11.7853	16.9266	um	Nucleus	Nucleus BoundingBoxOO Length	0.000	1.000	123	100000120	100000046	Not-Trans anti-PSPC1-A546 8C-S-PSPC1 V2.00	0	28. Not-Trans and anti-PSPC1-A546_Pos002_S001	00-FWuMc4g6PD2roKGvNPuQAb
6.13951	10.1155	14.3119	um	Nucleus	Nucleus BoundingBoxOO Length	0.000	1.000	124	100000121	100000047	Not-Trans anti-PSPC1-A546 8C-S-PSPC1 V2.00	0	28. Not-Trans and anti-PSPC1-A546_Pos002_S001	00-FWuMc4g6PD2roKGvNPuQAb
5.85082	9.11979	18.3972	um	Nucleus	Nucleus BoundingBoxOO Length	0.000	1.000	125	100000122	100000048	Not-Trans anti-PSPC1-A546 8C-S-PSPC1 V2.00	0	28. Not-Trans and anti-PSPC1-A546_Pos002_S001	00-FWuMc4g6PD2roKGvNPuQAb
5.94124	10.3404	14.7029	um	Nucleus	Nucleus BoundingBoxOO Length	0.000	1.000	126	100000123	100000049	Not-Trans anti-PSPC1-A546 8C-S-PSPC1 V2.00	0	28. Not-Trans and anti-PSPC1-A546_Pos002_S001	00-FWuMc4g6PD2roKGvNPuQAb
5.9764	11.5709	14.8157	um	Nucleus	Nucleus BoundingBoxOO Length	0.000	1.000	127	100000124	100000050	Not-Trans anti-PSPC1-A546 8C-S-PSPC1 V2.00	0	28. Not-Trans and anti-PSPC1-A546_Pos002_S001	00-FWuMc4g6PD2roKGvNPuQAb
5.09281	11.2145	15.2897	um	Nucleus	Nucleus BoundingBoxOO Length	0.000	1.000	128	100000125	100000051	Not-Trans anti-PSPC1-A546 8C-S-PSPC1 V2.00	0	28. Not-Trans and anti-PSPC1-A546_Pos002_S001	00-FWuMc4g6PD2roKGvNPuQAb
5.39771	10.9082	17.9366	um	Nucleus	Nucleus BoundingBoxOO Length	0.000	1.000	129	100000126	100000052	Not-Trans anti-PSPC1-A546 8C-S-PSPC1 V2.00	0	28. Not-Trans and anti-PSPC1-A546_Pos002_S001	00-FWuMc4g6PD2roKGvNPuQAb
5.88501	10.5593	13.9833	um	Nucleus	Nucleus BoundingBoxOO Length	0.000	1.000	130	100000127	100000053	Not-Trans anti-PSPC1-A546 8C-S-PSPC1 V2.00	0	28. Not-Trans and anti-PSPC1-A546_Pos002_S001	00-FWuMc4g6PD2roKGvNPuQAb
6.74195	14.9078	37.812	um	Nucleus	Nucleus BoundingBoxOO Length	0.000	1.000	131	100000128	100000054	Not-Trans anti-PSPC1-A546 8C-S-PSPC1 V2.00	0	28. Not-Trans and anti-PSPC1-A546_Pos002_S001	00-FWuMc4g6PD2roKGvNPuQAb
5.96839	11.2733	17.7399	um	Nucleus	Nucleus BoundingBoxOO Length	0.000	1.000	132	100000129	100000055	Not-Trans anti-PSPC1-A546 8C-S-PSPC1 V2.00	0	28. Not-Trans and anti-PSPC1-A546_Pos002_S001	00-FWuMc4g6PD2roKGvNPuQAb
4.74329	12.5472	18.1958	um	Nucleus	Nucleus BoundingBoxOO Length	0.000	1.000	133	100000130	100000056	Not-Trans anti-PSPC1-A546 8C-S-PSPC1 V2.00	0	28. Not-Trans and anti-PSPC1-A546_Pos002_S001	00-FWuMc4g6PD2roKGvNPuQAb
4.4106	17.8871	21.2873	um	Nucleus	Nucleus BoundingBoxOO Length	0.000	1.000	134	100000131	100000057	Not-Trans anti-PSPC1-A546 8C-S-PSPC1 V2.00	0	28. Not-Trans and anti-PSPC1-A546_Pos002_S001	00-FWuMc4g6PD2roKGvNPuQAb
4.4084	13.7264	16.4422	um	Nucleus	Nucleus BoundingBoxOO Length	0.000	1.000	135	100000132	100000058	Not-Trans anti-PSPC1-A546 8C-S-PSPC1 V2.00	0	28. Not-Trans and anti-PSPC1-A546_Pos002_S001	00-FWuMc4g6PD2roKGvNPuQAb
4.02405	16.2454	17.6482	um	Nucleus	Nucleus BoundingBoxOO Length	0.000	1.000	136	100000133	100000059	Not-Trans anti-PSPC1-A546 8C-S-PSPC1 V2.00	0	28. Not-Trans and anti-PSPC1-A546_Pos002_S001	00-FWuMc4g6PD2roKGvNPuQAb
5.19087	12.8529	16.2829	um	Nucleus	Nucleus BoundingBoxOO Length	0.000	1.000	137	100000134	100000060	Not-Trans anti-PSPC1-A546 8C-S-PSPC1 V2.00	0	28. Not-Trans and anti-PSPC1-A546_Pos002_S001	00-FWuMc4g6PD2roKGvNPuQAb
5.22016	13.3373	14.0646	um	Nucleus	Nucleus BoundingBoxOO Length	0.000	1.000	138	100000135	100000061	Not-Trans anti-PSPC1-A546 8C-S-PSPC1 V2.00	0	28. Not-Trans and anti-PSPC1-A546_Pos002_S001	00-FWuMc4g6PD2roKGvNPuQAb
5.58326	8.55711	17.1186	um	Nucleus	Nucleus BoundingBoxOO Length	0.000	1.000	139	100000136	100000062	Not-Trans anti-PSPC1-A546 8C-S-PSPC1 V2.00	0	28. Not-Trans and anti-PSPC1-A546_Pos002_S001	00-FWuMc4g6PD2roKGvNPuQAb
4.8154	12.2355	16.3598	um	Nucleus	Nucleus BoundingBoxOO Length	0.000	1.000	140	100000137	100000063	Not-Trans anti-PSPC1-A546 8C-S-PSPC1 V2.00	0	28. Not-Trans and anti-PSPC1-A546_Pos002_S001	00-FWuMc4g6PD2roKGvNPuQAb
4.44366	13.2286	16.4333	um	Nucleus	Nucleus BoundingBoxOO Length	0.000	1.000	141	100000138	100000064	Not-Trans anti-PSPC1-A546 8C-S-PSPC1 V2.00	0	28. Not-Trans and anti-PSPC1-A546_Pos002_S001	00-FWuMc4g6PD2roKGvNPuQAb
4.14099	16.2207	17.3151	um	Nucleus	Nucleus BoundingBoxOO Length	0.000	1.000	142	100000139	100000065	Not-Trans anti-PSPC1-A546 8C-S-PSPC1 V2.00	0	28. Not-Trans and anti-PSPC1-A546_Pos002_S001	00-FWuMc4g6PD2roKGvNPuQAb
5.65357	12.437	13.714	um	Nucleus	Nucleus BoundingBoxOO Length	0.000	1.000	143	100000140	100000066	Not-Trans anti-PSPC1-A546 8C-S-PSPC1 V2.00	0	28. Not-Trans and anti-PSPC1-A546_Pos002_S001	00-FWuMc4g6PD2roKGvNPuQAb
5.26711	9.91314	19.6475	um	Nucleus	Nucleus BoundingBoxOO Length	0.000	1.000	144	100000141	100000067	Not-Trans anti-PSPC1-A546 8C-S-PSPC1 V2.00	0	28. Not-Trans and anti-PSPC1-A546_Pos002_S001	00-FWuMc4g6PD2roKGvNPuQAb
5.70415	11.4	12.5538	um	Nucleus	Nucleus BoundingBoxOO Length	0.000	1.000	145	100000142	100000068	Not-Trans anti-PSPC1-A546 8C-S-PSPC1 V2.00	0	28. Not-Trans and anti-PSPC1-A546_Pos002_S001	00-FWuMc4g6PD2roKGvNPuQAb
4.44499	13.2154	15.1627	um	Nucleus	Nucleus BoundingBoxOO Length	0.000	1.000	146	100000143	100000069	Not-Trans anti-PSPC1-A546 8C-S-PSPC1 V2.00	0	28. Not-Trans and anti-PSPC1-A546_Pos002_S001	00-FWuMc4g6PD2roKGvNPuQAb
4.39062	13.3027	18.3295	um	Nucleus	Nucleus BoundingBoxOO Length	0.000	1.000	147	100000144	100000070	Not-Trans anti-PSPC1-A546 8C-S-PSPC1 V2.00	0	28. Not-Trans and anti-PSPC1-A546_Pos002_S001	00-FWuMc4g6PD2roKGvNPuQAb
4.96267	10.7535	16.8755	um	Nucleus	Nucleus BoundingBoxOO Length	0.000	1.000	148	100000145	100000071	Not-Trans anti-PSPC1-A546 8C-S-PSPC1 V2.00	0	28. Not-Trans and anti-PSPC1-A546_Pos002_S001	00-FWuMc4g6PD2roKGvNPuQAb
4.8676	9.61892	17.2561	um	Nucleus	Nucleus BoundingBoxOO Length	0.000	1.000	149	100000146	100000072	Not-Trans anti-PSPC1-A546 8C-S-PSPC1 V2.00	0	28. Not-Trans and anti-PSPC1-A546_Pos002_S001	00-FWuMc4g6PD2roKGvNPuQAb
5.32119	11.6995	16.4203	um	Nucleus	Nucleus BoundingBoxOO Length	0.000	1.000	150	100000147	100000073	Not-Trans anti-PSPC1-A546 8C-S-PSPC1 V2.00	0	28. Not-Trans and anti-PSPC1-A546_Pos002_S001	00-FWuMc4g6PD2roKGvNPuQAb
5.5211	12.5702	13.5078	um	Nucleus	Nucleus BoundingBoxOO Length	0.000	1.000	151	100000148	100000074	Not-Trans anti-PSPC1-A546 8C-S-PSPC1 V2.00	0	28. Not-Trans and anti-PSPC1-A546_Pos002_S001	00-FWuMc4g6PD2roKGvNPuQAb
3.66602	15.6374	20.6203	um	Nucleus	Nucleus BoundingBoxOO Length	0.000	1.000	152	100000149	100000075	Not-Trans anti-PSPC1-A546 8C-S-PSPC1 V2.00	0	28. Not-Trans and anti-PSPC1-A546_Pos002_S001	00-FWuMc4g6PD2roKGvNPuQAb
4.4485	11.6404	17.4148	um	Nucleus	Nucleus BoundingBoxOO Length	0.000	1.000	153	100000150	100000076	Not-Trans anti-PSPC1-A546 8C-S-PSPC1 V2.00	0	28. Not-Trans and anti-PSPC1-A546_Pos002_S001	00-FWuMc4g6PD2roKGvNPuQAb
4.75801	12.5596	16.0839	um	Nucleus	Nucleus BoundingBoxOO Length	0.000	1.000	154	100000151	100000077	Not-Trans anti-PSPC1-A546 8C-S-PSPC1 V2.00	0	28. Not-Trans and anti-PSPC1-A546_Pos002_S001	00-FWuMc4g6PD2roKGvNPuQAb
5.24801	11.4083	13.1352	um	Nucleus	Nucleus BoundingBoxOO Length	0.000	1.000	155	100000152	100000078	Not-Trans anti-PSPC1-A546 8C-S-PSPC1 V2.00	0	28. Not-Trans and anti-PSPC1-A546_Pos002_S001	00-FWuMc4g6PD2roKGvNPuQAb
4.1508	15.1208	15.8691	um	Nucleus	Nucleus BoundingBoxOO Length	0.000	1.000	156	100000153	100000079	Not-Trans anti-PSPC1-A546 8C-S-PSPC1 V2.00	0	28. Not-Trans and anti-PSPC1-A546_Pos002_S001	00-FWuMc4g6PD2roKGvNPuQAb
4.44259	12.329	20.2361	um	Nucleus	Nucleus BoundingBoxOO Length	0.000	1.000	157	100000154	100000080	Not-Trans anti-PSPC1-A546 8C-S-PSPC1 V2.00	0	28. Not-Trans and anti-PSPC1-A546_Pos002_S001	00-FWuMc4g6PD2roKGvNPuQAb
5.18037	11.8019	15.5323	um	Nucleus	Nucleus BoundingBoxOO Length	0.000	1.000	158	100000155	100000081	Not-Trans anti-PSPC1-A546 8C-S-PSPC1 V2.00	0	28. Not-Trans and anti-PSPC1-A546_Pos002_S001	00-FWuMc4g6PD2roKGvNPuQAb
4.93539	10.0393	22.6572	um	Nucleus	Nucleus BoundingBoxOO Length	0.000	1.000	159	100000156	100000082	Not-Trans anti-PSPC1-A546 8C-S-PSPC1 V2.00	0	28. Not-Trans and anti-PSPC1-A546_Pos002_S001	00-FWuMc4g6PD2roKGvNPuQAb
4.59347	11.8063	14.7637	um	Nucleus	Nucleus BoundingBoxOO Length	0.000	1.000	160	100000157	100000083	Not-Trans anti-PSPC1-A546 8C-S-PSPC1 V2.00	0	28. Not-Trans and anti-PSPC1-A546_Pos002_S001	00-FWuMc4g6PD2roKGvNPuQAb
4.4394	11.4963	16.9629	um	Nucleus	Nucleus BoundingBoxOO Length	0.000	1.000	161	100000158	100000084	Not-Trans anti-PSPC1-A546 8C-S-PSPC1 V2.00	0	28. Not-Trans and anti-PSPC1-A546_Pos002_S001	00-FWuMc4g6PD2roKGvNPuQAb
4.06681	12.5015	17.7264	um	Nucleus	Nucleus BoundingBoxOO Length	0.000	1.000	162	100000159	100000085	Not-Trans anti-PSPC1-A546 8C-S-PSPC1 V2.00	0	28. Not-Trans and anti-PSPC1-A546_Pos002_S001	00-FWuMc4g6PD2roKGvNPuQAb
3.66164	13.9423	18.7309	um	Nucleus	Nucleus BoundingBoxOO Length	0.000	1.000	163	100000160	100000086	Not-Trans anti-PSPC1-A546 8C-S-PSPC1 V2.00	0	28. Not-Trans and anti-PSPC1-A546_Pos002_S001	00-FWuMc4g6PD2roKGvNPuQAb
5.17139	14.0767	15.8946	um	Nucleus	Nucleus BoundingBoxOO Length	0.000	1.000	164	100000161	100000087	Not-Trans anti-PSPC1-A546 8C-S-PSPC1 V2.00	0	28. Not-Trans and anti-PSPC1-A546_Pos002_S001	00-FWuMc4g6PD2roKGvNPuQAb
7.93713	13.4555	14.8257	um	Nucleus	Nucleus BoundingBoxOO Length	0.000	1.000	165	100000162	100000088	Not-Trans anti-PSPC1-A546 8C-S-PSPC1 V2.00	0	28. Not-Trans and anti-PSPC1-A546_Pos002_S001	00-FWuMc4g6PD2roKGvNPuQAb
5.60883	7.99929	12.2776	um	Nucleus	Nucleus BoundingBoxOO Length	0.000	1.000	166	100000163	100000000	Not-Trans anti-PSPC1-A546 8C-S-PSPC1 V2.00	0	28. Not-Trans and anti-PSPC1-A546_Pos003_S001	00-mYDDE278wk2zpTX2wPZ9Qf
5.11367	11.7509	16.1588	um	Nucleus	Nucleus BoundingBoxOO Length	0.000	1.000	167	100000164	100000001	Not-Trans anti-PSPC1-A546 8C-S-PSPC1 V2.00	0	28. Not-Trans and anti-PSPC1-A546_Pos003_S001	00-mYDDE278wk2zpTX2wPZ9Qf
4.35903	11.6444	19.0125	um	Nucleus	Nucleus BoundingBoxOO Length	0.000	1.000	168	100000165	100000002	Not-Trans anti-PSPC1-A546 8C-S-PSPC1 V2.00	0	28. Not-Trans and anti-PSPC1-A546_Pos003_S001	00-mYDDE278wk2zpTX2wPZ9Qf
5.26218	15.8536	21.6905	um	Nucleus	Nucleus BoundingBoxOO Length	0.000	1.000	169	100000166	100000003	Not-Trans anti-PSPC1-A546 8C-S-PSPC1 V2.00	0	28. Not-Trans and anti-PSPC1-A546_Pos003_S001	00-mYDDE278wk2zpTX2wPZ9Qf
5.19916	15.9719	19.3808	um	Nucleus	Nucleus BoundingBoxOO Length	0.000	1.000	170	100000167	100000004	Not-Trans anti-PSPC1-A546 8C-S-PSPC1 V2.00	0	28. Not-Trans and anti-PSPC1-A546_Pos003_S001	00-mYDDE278wk2zpTX2wPZ9Qf
4.81938	13.1354	15.5356	um	Nucleus	Nucleus BoundingBoxOO Length	0.000	1.000	171	100000168	100000005	Not-Trans anti-PSPC1-A546 8C-S-PSPC1 V2.00	0	28. Not-Trans and anti-PSPC1-A546_Pos003_S001	00-mYDDE278wk2zpTX2wPZ9Qf
4.213	5.2971	14.6873	um	Nucleus	Nucleus BoundingBoxOO Length	0.000	1.000	172	100000169	100000006	Not-Trans anti-PSPC1-A546 8C-S-PSPC1 V2.00	0	28. Not-Trans and anti-PSPC1-A546_Pos003_S001	00-mYDDE278wk2zpTX2wPZ9Qf
5.64461	10.7872	19.8286	um	Nucleus	Nucleus BoundingBoxOO Length	0.000	1.000	173	100000170	100000007	Not-Trans anti-PSPC1-A546 8C-S-PSPC1 V2.00	0	28. Not-Trans and anti-PSPC1-A546_Pos003_S001	00-mYDDE278wk2zpTX2wPZ9Qf
5.37566	8.44608	13.5676	um	Nucleus	Nucleus BoundingBoxOO Length	0.000	1.000	174	100000171	100000008	Not-Trans anti-PSPC1-A546 8C-S-PSPC1 V2.00	0	28. Not-Trans and anti-PSPC1-A546_Pos003_S001	00-mYDDE278wk2zpTX2wPZ9Qf
4.45533	8.66096	16.1882	um	Nucleus	Nucleus BoundingBoxOO Length	0.000	1.000	175	100000172	100000009	Not-Trans anti-PSPC1-A546 8C-S-PSPC1 V2.00	0	28. Not-Trans and anti-PSPC1-A546_Pos003_S001	00-mYDDE278wk2zpTX2wPZ9Qf
4.92694	13.3014	19.877	um	Nucleus	Nucleus BoundingBoxOO Length	0.000	1.000	176	100000173	100000010	Not-Trans anti-PSPC1-A546 8C-S-PSPC1 V2.00	0	28. Not-Trans and anti-PSPC1-A546_Pos003_S001	00-mYDDE278wk2zpTX2wPZ9Qf
3.9986	13.1023	17.3478	um	Nucleus	Nucleus BoundingBoxOO Length	0.000	1.000	177	100000174	100000011	Not-Trans anti-PSPC1-A546 8C-S-PSPC1 V2.00	0	28. Not-Trans and anti-PSPC1-A546_Pos003_S001	00-mYDDE278wk2zpTX2wPZ9Qf
4.43352	17.2806	23.9388	um	Nucleus	Nucleus BoundingBoxOO Length	0.000	1.000	178	100000175	100000012	Not-Trans anti-PSPC1-A546 8C-S-PSPC1 V2.00	0	28. Not-Trans and anti-PSPC1-A546_Pos003_S001	00-mYDDE278wk2zpTX2wPZ9Qf
4.76056	12.5291	14.3364	um	Nucleus	Nucleus BoundingBoxOO Length	0.000	1.000	179	100000176	100000013	Not-Trans anti-PSPC1-A546 8C-S-PSPC1 V2.00	0	28. Not-Trans and anti-PSPC1-A546_Pos003_S001	00-mYDDE278wk2zpTX2wPZ9Qf
3.64485	21.998	28.1807	um	Nucleus	Nucleus BoundingBoxOO Length	0.000	1.000	181	100000177	100000014	Not-Trans anti-PSPC1-A546 8C-S-PSPC1 V2.00	0	28. Not-Trans and anti-PSPC1-A546_Pos003_S001	00-mYDDE278wk2zpTX2wPZ9Qf
4.39353	12.1706	16.5886	um	Nucleus	Nucleus BoundingBoxOO Length	0.000	1.000	182	100000178	100000015	Not-Trans anti-PSPC1-A546 8C-S-PSPC1 V2.00	0	28. Not-Trans and anti-PSPC1-A546_Pos003_S001	00-mYDDE278wk2zpTX2wPZ9Qf
4.42263	14.0929	17.2845	um	Nucleus	Nucleus BoundingBoxOO Length	0.000	1.000	183	100000179	100000016	Not-Trans anti-PSPC1-A546 8C-S-PSPC1 V2.00	0	28. Not-Trans and anti-PSPC1-A546_Pos003_S001	00-mYDDE278wk2zpTX2wPZ9Qf
5.22859	10.6697	17.8521	um	Nucleus	Nucleus BoundingBoxOO Length	0.000	1.000	184	100000180	100000017	Not-Trans anti-PSPC1-A546 8C-S-PSPC1 V2.00	0	28. Not-Trans and anti-PSPC1-A546_Pos003_S001	00-mYDDE278wk2zpTX2wPZ9Qf
4.00048	9.40977	14.4085	um	Nucleus	Nucleus BoundingBoxOO Length	0.000	1.000	185	100000181	100000018	Not-Trans anti-PSPC1-A546 8C-S-PSPC1 V2.00	0	28. Not-Trans and anti-PSPC1-A546_Pos003_S001	00-mYDDE278wk2zpTX2wPZ9Qf
5.18033	10.3823	15.5728	um	Nucleus	Nucleus BoundingBoxOO Length	0.000	1.000	186	100000182	100000019	Not-Trans anti-PSPC1-A546 8C-S-PSPC1 V2.00	0	28. Not-Trans and anti-PSPC1-A546_Pos003_S001	00-mYDDE278wk2zpTX2wPZ9Qf
4.92907	12.4566	13.8796	um	Nucleus	Nucleus BoundingBoxOO Length	0.000	1.000	187	100000183	100000020	Not-Trans anti-PSPC1-A546 8C-S-PSPC1 V2.00	0	28. Not-Trans and anti-PSPC1-A546_Pos003_S001	00-mYDDE278wk2zpTX2wPZ9Qf
4.31635	14.07	19.2529	um	Nucleus	Nucleus BoundingBoxOO Length	0.000	1.000	188	100000184	100000021	Not-Trans anti-PSPC1-A546 8C-S-PSPC1 V2.00	0	28. Not-Trans and anti-PSPC1-A546_Pos003_S001	00-mYDDE278wk2zpTX2wPZ9Qf
4.00564	14.3989	15.7705	um	Nucleus	Nucleus BoundingBoxOO Length	0.000	1.000	189	100000185	100000022	Not-Trans anti-PSPC1-A546 8C-S-PSPC1 V2.00	0	28. Not-Trans and anti-PSPC1-A546_Pos003_S001	00-mYDDE278wk2zpTX2wPZ9Qf
4.44752	12.2065	17.4921	um	Nucleus	Nucleus BoundingBoxOO Length	0.000	1.000	190	100000186	100000023	Not-Trans anti-PSPC1-A546 8C-S-PSPC1 V2.00	0	28. Not-Trans and anti-PSPC1-A546_Pos003_S001	00-mYDDE278wk2zpTX2wPZ9Qf
4.46547	11.561	17.4605	um	Nucleus	Nucleus BoundingBoxOO Length	0.000	1.000	191	100000187	100000024	Not-Trans anti-PSPC1-A546 8C-S-PSPC1 V2.00	0	28. Not-Trans and anti-PSPC1-A546_Pos003_S001	00-mYDDE278wk2zpTX2wPZ9Qf
7.04805	11.7388	15.4762	um	Nucleus	Nucleus BoundingBoxOO Length	0.000	1.000	192	100000188	100000025	Not-Trans anti-PSPC1-A546 8C-S-PSPC1 V2.00	0	28. Not-Trans and anti-PSPC1-A546_Pos003_S001	00-mYDDE278wk2zpTX2wPZ9Qf
6.46292	11.7148	16.8929	um	Nucleus	Nucleus BoundingBoxOO Length	0.000	1.000	193	100000189	100000026	Not-Trans anti-PSPC1-A546 8C-S-PSPC1 V2.00	0	28. Not-Trans and anti-PSPC1-A546_Pos003_S001	00-mYDDE278wk2zpTX2wPZ9Qf
5.11304	11.2199	14.8457	um	Nucleus	Nucleus BoundingBoxOO Length	0.000	1.000	194	100000190	100000027	Not-Trans anti-PSPC1-A546 8C-S-PSPC1 V2.00	0	28. Not-Trans and anti-PSPC1-A546_Pos003_S001	00-mYDDE278wk2zpTX2wPZ9Qf
5.97634	8.88601	14.3514	um	Nucleus	Nucleus BoundingBoxOO Length	0.000	1.000	195	100000191	100000028	Not-Trans anti-PSPC1-A546 8C-S-PSPC1 V2.00	0	28. Not-Trans and anti-PSPC1-A546_Pos003_S001	00-mYDDE278wk2zpTX2wPZ9Qf
5.23418	14.6495	20.3758	um	Nucleus	Nucleus BoundingBoxOO Length	0.000	1.000	196	100000192	100000029	Not-Trans anti-PSPC1-A546 8C-S-PSPC1 V2.00	0	28. Not-Trans and anti-PSPC1-A546_Pos003_S001	00-mYDDE278wk2zpTX2wPZ9Qf
5.31011	13.8853	21.8174	um	Nucleus	Nucleus BoundingBoxOO Length	0.000	1.000	197	100000193	100000030	Not-Trans anti-PSPC1-A546 8C-S-PSPC1 V2.00	0	28. Not-Trans and anti-PSPC1-A546_Pos003_S001	00-mYDDE278wk2zpTX2wPZ9Qf
5.15537	10.2375	16.844	um	Nucleus	Nucleus BoundingBoxOO Length	0.000	1.000	198	100000194	100000031	Not-Trans anti-PSPC1-A546 8C-S-PSPC1 V2.00	0	28. Not-Trans and anti-PSPC1-A546_Pos003_S001	00-mYDDE278wk2zpTX2wPZ9Qf
5.78567	12.5247	18.0211	um	Nucleus	Nucleus BoundingBoxOO Length	0.000	1.000	199	100000195	100000032	Not-Trans anti-PSPC1-A546 8C-S-PSPC1 V2.00	0	28. Not-Trans and anti-PSPC1-A546_Pos003_S001	00-mYDDE278wk2zpTX2wPZ9Qf
5.57923	9.88027	15.5108	um	Nucleus	Nucleus BoundingBoxOO Length	0.000	1.000	200	100000196	100000033	Not-Trans anti-PSPC1-A546 8C-S-PSPC1 V2.00	0	28. Not-Trans and anti-PSPC1-A546_Pos003_S001	00-mYDDE278wk2zpTX2wPZ9Qf
5.63273	11.6129	12.884	um	Nucleus	Nucleus BoundingBoxOO Length	0.000	1.000	201	100000197	100000034	Not-Trans anti-PSPC1-A546 8C-S-PSPC1 V2.00	0	28. Not-Trans and anti-PSPC1-A546_Pos003_S001	00-mYDDE278wk2zpTX2wPZ9Qf
6.07475	9.79237	13.9003	um	Nucleus	Nucleus BoundingBoxOO Length	0.000	1.000	202	100000198	100000035	Not-Trans anti-PSPC1-A546 8C-S-PSPC1 V2.00	0	28. Not-Trans and anti-PSPC1-A546_Pos003_S001	00-mYDDE278wk2zpTX2wPZ9Qf
4.79925	14.4965	16.9236	um	Nucleus	Nucleus BoundingBoxOO Length	0.000	1.000	203	100000199	100000036	Not-Trans anti-PSPC1-A546 8C-S-PSPC1 V2.00	0	28. Not-Trans and anti-PSPC1-A546_Pos003_S001	00-mYDDE278wk2zpTX2wPZ9Qf
5.27603	11.5831	14.9186	um	Nucleus	Nucleus BoundingBoxOO Length	0.000	1.000	204	100000200	100000037	Not-Trans anti-PSPC1-A546 8C-S-PSPC1 V2.00	0	28. Not-Trans and anti-PSPC1-A546_Pos003_S001	00-mYDDE278wk2zpTX2wPZ9Qf
5.11414	13.617	16.9961	um	Nucleus	Nucleus BoundingBoxOO Length	0.000	1.000	205	100000201	100000038	Not-Trans anti-PSPC1-A546 8C-S-PSPC1 V2.00	0	28. Not-Trans and anti-PSPC1-A546_Pos003_S001	00-mYDDE278wk2zpTX2wPZ9Qf
5.37635	6.30172	11.6003	um	Nucleus	Nucleus BoundingBoxOO Length	0.000	1.000	206	100000202	100000039	Not-Trans anti-PSPC1-A546 8C-S-PSPC1 V2.00	0	28. Not-Trans and anti-PSPC1-A546_Pos003_S001	00-mYDDE278wk2zpTX2wPZ9Qf
5.87183	10.1301	16.6475	um	Nucleus	Nucleus BoundingBoxOO Length	0.000	1.000	207	100000203	100000040	Not-Trans anti-PSPC1-A546 8C-S-PSPC1 V2.00	0	28. Not-Trans and anti-PSPC1-A546_Pos003_S001	00-mYDDE278wk2zpTX2wPZ9Qf
6.28586	9.44569	11.401	um	Nucleus	Nucleus BoundingBoxOO Length	0.000	1.000	208	100000204	100000041	Not-Trans anti-PSPC1-A546 8C-S-PSPC1 V2.00	0	28. Not-Trans and anti-PSPC1-A546_Pos003_S001	00-mYDDE278wk2zpTX2wPZ9Qf
4.01314	19.2962	27.2963	um	Nucleus	Nucleus BoundingBoxOO Length	0.000	1.000	209	100000205	100000000	Not-Trans anti-PSPC1-A546 8C-S-PSPC1 V2.00	0	28. Not-Trans and anti-PSPC1-A546_Pos004_S001	00-sRHQ4moBQovDaWAexpVxo5
5.6949	12.2076	17.2852	um	Nucleus	Nucleus BoundingBoxOO Length	0.000	1.000	210	100000206	100000001	Not-Trans anti-PSPC1-A546 8C-S-PSPC1 V2.00	0	28. Not-Trans and anti-PSPC1-A546_Pos004_S001	00-sRHQ4moBQovDaWAexpVxo5
5.11373	12.6098	17.7972	um	Nucleus	Nucleus BoundingBoxOO Length	0.000	1.000	211	100000207	100000002	Not-Trans anti-PSPC1-A546 8C-S-PSPC1 V2.00	0	28. Not-Trans and anti-PSPC1-A546_Pos004_S001	00-sRHQ4moBQovDaWAexpVxo5
5.17927	6.72628	11.329	um	Nucleus	Nucleus BoundingBoxOO Length	0.000	1.000	212	100000208	100000003	Not-Trans anti-PSPC1-A546 8C-S-PSPC1 V2.00	0	28. Not-Trans and anti-PSPC1-A546_Pos004_S001	00-sRHQ4moBQovDaWAexpVxo5
4.1217	17.4997	29.8726	um	Nucleus	Nucleus BoundingBoxOO Length	0.000	1.000	213	100000209	100000004	Not-Trans anti-PSPC1-A546 8C-S-PSPC1 V2.00	0	28. Not-Trans and anti-PSPC1-A546_Pos004_S001	00-sRHQ4moBQovDaWAexpVxo5
5.225	11.5672	18.2301	um	Nucleus	Nucleus BoundingBoxOO Length	0.000	1.000	214	100000210	100000005	Not-Trans anti-PSPC1-A546 8C-S-PSPC1 V2.00	0	28. Not-Trans and anti-PSPC1-A546_Pos004_S001	00-sRHQ4moBQovDaWAexpVxo5
4.95985	11.3702	17.5053	um	Nucleus	Nucleus BoundingBoxOO Length	0.000	1.000	215	100000211	100000006	Not-Trans anti-PSPC1-A546 8C-S-PSPC1 V2.00	0	28. Not-Trans and anti-PSPC1-A546_Pos004_S001	00-sRHQ4moBQovDaWAexpVxo5
5.37006	16.6401	30.2815	um	Nucleus	Nucleus BoundingBoxOO Length	0.000	1.000	216	100000212	100000007	Not-Trans anti-PSPC1-A546 8C-S-PSPC1 V2.00	0	28. Not-Trans and anti-PSPC1-A546_Pos004_S001	00-sRHQ4moBQovDaWAexpVxo5
3.79695	10.3274	14.2332	um	Nucleus	Nucleus BoundingBoxOO Length	0.000	1.000	217	100000213	100000008	Not-Trans anti-PSPC1-A546 8C-S-PSPC1 V2.00	0	28. Not-Trans and anti-PSPC1-A546_Pos004_S001	00-sRHQ4moBQovDaWAexpVxo5
4.46878	13.2819	14.3275	um	Nucleus	Nucleus BoundingBoxOO Length	0.000	1.000	219	100000214	100000009	Not-Trans anti-PSPC1-A546 8C-S-PSPC1 V2.00	0	28. Not-Trans and anti-PSPC1-A546_Pos004_S001	00-sRHQ4moBQovDaWAexpVxo5
5.20603	11.1467	15.6219	um	Nucleus	Nucleus BoundingBoxOO Length	0.000	1.000	220	100000215	100000010	Not-Trans anti-PSPC1-A546 8C-S-PSPC1 V2.00	0	28. Not-Trans and anti-PSPC1-A546_Pos004_S001	00-sRHQ4moBQovDaWAexpVxo5
4.06509	22.0109	25.3112	um	Nucleus	Nucleus BoundingBoxOO Length	0.000	1.000	221	100000216	100000011	Not-Trans anti-PSPC1-A546 8C-S-PSPC1 V2.00	0	28. Not-Trans and anti-PSPC1-A546_Pos004_S001	00-sRHQ4moBQovDaWAexpVxo5
4.04363	16.817	25.4346	um	Nucleus	Nucleus BoundingBoxOO Length	0.000	1.000	222	100000217	100000012	Not-Trans anti-PSPC1-A546 8C-S-PSPC1 V2.00	0	28. Not-Trans and anti-PSPC1-A546_Pos004_S001	00-sRHQ4moBQovDaWAexpVxo5
3.94029	5.8318	19.975	um	Nucleus	Nucleus BoundingBoxOO Length	0.000	1.000	223	100000218	100000013	Not-Trans anti-PSPC1-A546 8C-S-PSPC1 V2.00	0	28. Not-Trans and anti-PSPC1-A546_Pos004_S001	00-sRHQ4moBQovDaWAexpVxo5
3.62496	14.2043	16.5284	um	Nucleus	Nucleus BoundingBoxOO Length	0.000	1.000	224	100000219	100000014	Not-Trans anti-PSPC1-A546 8C-S-PSPC1 V2.00	0	28. Not-Trans and anti-PSPC1-A546_Pos004_S001	00-sRHQ4moBQovDaWAexpVxo5
4.03295	8.10358	15.557	um	Nucleus	Nucleus BoundingBoxOO Length	0.000	1.000	225	100000220	100000015	Not-Trans anti-PSPC1-A546 8C-S-PSPC1 V2.00	0	28. Not-Trans and anti-PSPC1-A546_Pos004_S001	00-sRHQ4moBQovDaWAexpVxo5
4.14239	13.8159	18.2039	um	Nucleus	Nucleus BoundingBoxOO Length	0.000	1.000	228	100000221	100000016	Not-Trans anti-PSPC1-A546 8C-S-PSPC1 V2.00	0	28. Not-Trans and anti-PSPC1-A546_Pos004_S001	00-sRHQ4moBQovDaWAexpVxo5
5.32264	13.0422	20.8714	um	Nucleus	Nucleus BoundingBoxOO Length	0.000	1.000	229	100000222	100000017	Not-Trans anti-PSPC1-A546 8C-S-PSPC1 V2.00	0	28. Not-Trans and anti-PSPC1-A546_Pos004_S001	00-sRHQ4moBQovDaWAexpVxo5
5.27921	8.52503	17.8187	um	Nucleus	Nucleus BoundingBoxOO Length	0.000	1.000	230	100000223	100000018	Not-Trans anti-PSPC1-A546 8C-S-PSPC1 V2.00	0	28. Not-Trans and anti-PSPC1-A546_Pos004_S001	00-sRHQ4moBQovDaWAexpVxo5
5.1704	8.46712	26.9963	um	Nucleus	Nucleus BoundingBoxOO Length	0.000	1.000	231	100000224	100000019	Not-Trans anti-PSPC1-A546 8C-S-PSPC1 V2.00	0	28. Not-Trans and anti-PSPC1-A546_Pos004_S001	00-sRHQ4moBQovDaWAexpVxo5
5.62381	9.80411	15.4383	um	Nucleus	Nucleus BoundingBoxOO Length	0.000	1.000	232	100000225	100000020	Not-Trans anti-PSPC1-A546 8C-S-PSPC1 V2.00	0	28. Not-Trans and anti-PSPC1-A546_Pos004_S001	00-sRHQ4moBQovDaWAexpVxo5
6.15755	10.3317	15.5392	um	Nucleus	Nucleus BoundingBoxOO Length	0.000	1.000	233	100000226	100000021	Not-Trans anti-PSPC1-A546 8C-S-PSPC1 V2.00	0	28. Not-Trans and anti-PSPC1-A546_Pos004_S001	00-sRHQ4moBQovDaWAexpVxo5
4.35874	13.5639	17.1866	um	Nucleus	Nucleus BoundingBoxOO Length	0.000	1.000	234	100000227	100000022	Not-Trans anti-PSPC1-A546 8C-S-PSPC1 V2.00	0	28. Not-Trans and anti-PSPC1-A546_Pos004_S001	00-sRHQ4moBQovDaWAexpVxo5
4.8656	14.2618	15.9201	um	Nucleus	Nucleus BoundingBoxOO Length	0.000	1.000	235	100000228	100000023	Not-Trans anti-PSPC1-A546 8C-S-PSPC1 V2.00	0	28. Not-Trans and anti-PSPC1-A546_Pos004_S001	00-sRHQ4moBQovDaWAexpVxo5
3.72238	9.16008	14.685	um	Nucleus	Nucleus BoundingBoxOO Length	0.000	1.000	236	100000229	100000024	Not-Trans anti-PSPC1-A546 8C-S-PSPC1 V2.00	0	28. Not-Trans and anti-PSPC1-A546_Pos004_S001	00-sRHQ4moBQovDaWAexpVxo5
4.85492	11.663	15.197	um	Nucleus	Nucleus BoundingBoxOO Length	0.000	1.000	237	100000230	100000025	Not-Trans anti-PSPC1-A546 8C-S-PSPC1 V2.00	0	28. Not-Trans and anti-PSPC1-A546_Pos004_S001	00-sRHQ4moBQovDaWAexpVxo5
4.85277	11.105	17.2139	um	Nucleus	Nucleus BoundingBoxOO Length	0.000	1.000	238	100000231	100000026	Not-Trans anti-PSPC1-A546 8C-S-PSPC1 V2.00	0	28. Not-Trans and anti-PSPC1-A546_Pos004_S001	00-sRHQ4moBQovDaWAexpVxo5
6.56389	9.25603	11.1327	um	Nucleus	Nucleus BoundingBoxOO Length	0.000	1.000	239	100000232	100000027	Not-Trans anti-PSPC1-A546 8C-S-PSPC1 V2.00	0	28. Not-Trans and anti-PSPC1-A546_Pos004_S001	00-sRHQ4moBQovDaWAexpVxo5
6.18838	9.15897	12.3812	um	Nucleus	Nucleus BoundingBoxOO Length	0.000	1.000	240	100000233	100000028	Not-Trans anti-PSPC1-A546 8C-S-PSPC1 V2.00	0	28. Not-Trans and anti-PSPC1-A546_Pos004_S001	00-sRHQ4moBQovDaWAexpVxo5
6.19438	10.704	13.0162	um	Nucleus	Nucleus BoundingBoxOO Length	0.000	1.000	241	100000234	100000029	Not-Trans anti-PSPC1-A546 8C-S-PSPC1 V2.00	0	28. Not-Trans and anti-PSPC1-A546_Pos004_S001	00-sRHQ4moBQovDaWAexpVxo5
4.90318	12.7862	14.2147	um	Nucleus	Nucleus BoundingBoxOO Length	0.000	1.000	242	100000235	100000030	Not-Trans anti-PSPC1-A546 8C-S-PSPC1 V2.00	0	28. Not-Trans and anti-PSPC1-A546_Pos004_S001	00-sRHQ4moBQovDaWAexpVxo5
5.86562	10.9331	19.0576	um	Nucleus	Nucleus BoundingBoxOO Length	0.000	1.000	243	100000236	100000031	Not-Trans anti-PSPC1-A546 8C-S-PSPC1 V2.00	0	28. Not-Trans and anti-PSPC1-A546_Pos004_S001	00-sRHQ4moBQovDaWAexpVxo5
6.07428	10.8612	19.0564	um	Nucleus	Nucleus BoundingBoxOO Length	0.000	1.000	244	100000237	100000032	Not-Trans anti-PSPC1-A546 8C-S-PSPC1 V2.00	0	28. Not-Trans and anti-PSPC1-A546_Pos004_S001	00-sRHQ4moBQovDaWAexpVxo5
6.27315	11.2688	17.6891	um	Nucleus	Nucleus BoundingBoxOO Length	0.000	1.000	245	100000238	100000033	Not-Trans anti-PSPC1-A546 8C-S-PSPC1 V2.00	0	28. Not-Trans and anti-PSPC1-A546_Pos004_S001	00-sRHQ4moBQovDaWAexpVxo5
5.99708	12.4908	17.6447	um	Nucleus	Nucleus BoundingBoxOO Length	0.000	1.000	246	100000239	100000034	Not-Trans anti-PSPC1-A546 8C-S-PSPC1 V2.00	0	28. Not-Trans and anti-PSPC1-A546_Pos004_S001	00-sRHQ4moBQovDaWAexpVxo5
5.73106	12.7483	16.5879	um	Nucleus	Nucleus BoundingBoxOO Length	0.000	1.000	247	100000240	100000035	Not-Trans anti-PSPC1-A546 8C-S-PSPC1 V2.00	0	28. Not-Trans and anti-PSPC1-A546_Pos004_S001	00-sRHQ4moBQovDaWAexpVxo5
6.18873	13.4946	14.9316	um	Nucleus	Nucleus BoundingBoxOO Length	0.000	1.000	248	100000241	100000036	Not-Trans anti-PSPC1-A546 8C-S-PSPC1 V2.00	0	28. Not-Trans and anti-PSPC1-A546_Pos004_S001	00-sRHQ4moBQovDaWAexpVxo5
5.50099	11.94	24.5967	um	Nucleus	Nucleus BoundingBoxOO Length	0.000	1.000	249	100000242	100000000	Not-Trans anti-PSPC1-A546 8C-S-PSPC1 V2.00	0	28. Not-Trans and anti-PSPC1-A546_Pos005_S001	00-sX7Q9nmaarVW42vVNRrFNB
5.20786	23.0443	24.1792	um	Nucleus	Nucleus BoundingBoxOO Length	0.000	1.000	250	100000243	100000001	Not-Trans anti-PSPC1-A546 8C-S-PSPC1 V2.00	0	28. Not-Trans and anti-PSPC1-A546_Pos005_S001	00-sX7Q9nmaarVW42vVNRrFNB
4.84537	12.7899	14.4594	um	Nucleus	Nucleus BoundingBoxOO Length	0.000	1.000	251	100000244	100000002	Not-Trans anti-PSPC1-A546 8C-S-PSPC1 V2.00	0	28. Not-Trans and anti-PSPC1-A546_Pos005_S001	00-sX7Q9nmaarVW42vVNRrFNB
4.92624	12.2074	22.7348	um	Nucleus	Nucleus BoundingBoxOO Length	0.000	1.000	252	100000245	100000003	Not-Trans anti-PSPC1-A546 8C-S-PSPC1 V2.00	0	28. Not-Trans and anti-PSPC1-A546_Pos005_S001	00-sX7Q9nmaarVW42vVNRrFNB
5.15837	14.7959	22.5235	um	Nucleus	Nucleus BoundingBoxOO Length	0.000	1.000	253	100000246	100000004	Not-Trans anti-PSPC1-A546 8C-S-PSPC1 V2.00	0	28. Not-Trans and anti-PSPC1-A546_Pos005_S001	00-sX7Q9nmaarVW42vVNRrFNB
4.4594	12.2479	16.8008	um	Nucleus	Nucleus BoundingBoxOO Length	0.000	1.000	254	100000247	100000005	Not-Trans anti-PSPC1-A546 8C-S-PSPC1 V2.00	0	28. Not-Trans and anti-PSPC1-A546_Pos005_S001	00-sX7Q9nmaarVW42vVNRrFNB
5.57645	13.928	22.285	um	Nucleus	Nucleus BoundingBoxOO Length	0.000	1.000	255	100000248	100000006	Not-Trans anti-PSPC1-A546 8C-S-PSPC1 V2.00	0	28. Not-Trans and anti-PSPC1-A546_Pos005_S001	00-sX7Q9nmaarVW42vVNRrFNB
4.3952	15.1401	32.182	um	Nucleus	Nucleus BoundingBoxOO Length	0.000	1.000	256	100000249	100000007	Not-Trans anti-PSPC1-A546 8C-S-PSPC1 V2.00	0	28. Not-Trans and anti-PSPC1-A546_Pos005_S001	00-sX7Q9nmaarVW42vVNRrFNB
4.41001	17.0962	25.1957	um	Nucleus	Nucleus BoundingBoxOO Length	0.000	1.000	257	100000250	100000008	Not-Trans anti-PSPC1-A546 8C-S-PSPC1 V2.00	0	28. Not-Trans and anti-PSPC1-A546_Pos005_S001	00-sX7Q9nmaarVW42vVNRrFNB
4.46551	11.3105	19.1978	um	Nucleus	Nucleus BoundingBoxOO Length	0.000	1.000	258	100000251	100000009	Not-Trans anti-PSPC1-A546 8C-S-PSPC1 V2.00	0	28. Not-Trans and anti-PSPC1-A546_Pos005_S001	00-sX7Q9nmaarVW42vVNRrFNB
4.49516	12.9803	19.7708	um	Nucleus	Nucleus BoundingBoxOO Length	0.000	1.000	259	100000252	100000010	Not-Trans anti-PSPC1-A546 8C-S-PSPC1 V2.00	0	28. Not-Trans and anti-PSPC1-A546_Pos005_S001	00-sX7Q9nmaarVW42vVNRrFNB
4.74399	12.307	19.8164	um	Nucleus	Nucleus BoundingBoxOO Length	0.000	1.000	260	100000253	100000011	Not-Trans anti-PSPC1-A546 8C-S-PSPC1 V2.00	0	28. Not-Trans and anti-PSPC1-A546_Pos005_S001	00-sX7Q9nmaarVW42vVNRrFNB
5.49574	9.99019	19.7858	um	Nucleus	Nucleus BoundingBoxOO Length	0.000	1.000	261	100000254	100000012	Not-Trans anti-PSPC1-A546 8C-S-PSPC1 V2.00	0	28. Not-Trans and anti-PSPC1-A546_Pos005_S001	00-sX7Q9nmaarVW42vVNRrFNB
4.89544	13.6547	23.9197	um	Nucleus	Nucleus BoundingBoxOO Length	0.000	1.000	264	100000255	100000013	Not-Trans anti-PSPC1-A546 8C-S-PSPC1 V2.00	0	28. Not-Trans and anti-PSPC1-A546_Pos005_S001	00-sX7Q9nmaarVW42vVNRrFNB
4.1852	10.2483	15.9459	um	Nucleus	Nucleus BoundingBoxOO Length	0.000	1.000	265	100000256	100000014	Not-Trans anti-PSPC1-A546 8C-S-PSPC1 V2.00	0	28. Not-Trans and anti-PSPC1-A546_Pos005_S001	00-sX7Q9nmaarVW42vVNRrFNB
3.62097	13.233	22.2941	um	Nucleus	Nucleus BoundingBoxOO Length	0.000	1.000	266	100000257	100000015	Not-Trans anti-PSPC1-A546 8C-S-PSPC1 V2.00	0	28. Not-Trans and anti-PSPC1-A546_Pos005_S001	00-sX7Q9nmaarVW42vVNRrFNB
3.72054	6.09576	26.2483	um	Nucleus	Nucleus BoundingBoxOO Length	0.000	1.000	267	100000258	100000016	Not-Trans anti-PSPC1-A546 8C-S-PSPC1 V2.00	0	28. Not-Trans and anti-PSPC1-A546_Pos005_S001	00-sX7Q9nmaarVW42vVNRrFNB
3.9263	13.7584	18.9424	um	Nucleus	Nucleus BoundingBoxOO Length	0.000	1.000	268	100000259	100000017	Not-Trans anti-PSPC1-A546 8C-S-PSPC1 V2.00	0	28. Not-Trans and anti-PSPC1-A546_Pos005_S001	00-sX7Q9nmaarVW42vVNRrFNB
5.25924	11.8115	15.6049	um	Nucleus	Nucleus BoundingBoxOO Length	0.000	1.000	270	100000260	100000018	Not-Trans anti-PSPC1-A546 8C-S-PSPC1 V2.00	0	28. Not-Trans and anti-PSPC1-A546_Pos005_S001	00-sX7Q9nmaarVW42vVNRrFNB
5.23833	12.8053	14.8404	um	Nucleus	Nucleus BoundingBoxOO Length	0.000	1.000	271	100000261	100000019	Not-Trans anti-PSPC1-A546 8C-S-PSPC1 V2.00	0	28. Not-Trans and anti-PSPC1-A546_Pos005_S001	00-sX7Q9nmaarVW42vVNRrFNB
4.42646	16.1417	19.1701	um	Nucleus	Nucleus BoundingBoxOO Length	0.000	1.000	272	100000262	100000020	Not-Trans anti-PSPC1-A546 8C-S-PSPC1 V2.00	0	28. Not-Trans and anti-PSPC1-A546_Pos005_S001	00-sX7Q9nmaarVW42vVNRrFNB
4.39883	13.8052	18.3745	um	Nucleus	Nucleus BoundingBoxOO Length	0.000	1.000	273	100000263	100000021	Not-Trans anti-PSPC1-A546 8C-S-PSPC1 V2.00	0	28. Not-Trans and anti-PSPC1-A546_Pos005_S001	00-sX7Q9nmaarVW42vVNRrFNB
5.6825	13.126	14.9519	um	Nucleus	Nucleus BoundingBoxOO Length	0.000	1.000	274	100000264	100000022	Not-Trans anti-PSPC1-A546 8C-S-PSPC1 V2.00	0	28. Not-Trans and anti-PSPC1-A546_Pos005_S001	00-sX7Q9nmaarVW42vVNRrFNB
5.44013	12.7303	13.8168	um	Nucleus	Nucleus BoundingBoxOO Length	0.000	1.000	275	100000265	100000023	Not-Trans anti-PSPC1-A546 8C-S-PSPC1 V2.00	0	28. Not-Trans and anti-PSPC1-A546_Pos005_S001	00-sX7Q9nmaarVW42vVNRrFNB
3.9705	14.0071	24.2106	um	Nucleus	Nucleus BoundingBoxOO Length	0.000	1.000	276	100000266	100000024	Not-Trans anti-PSPC1-A546 8C-S-PSPC1 V2.00	0	28. Not-Trans and anti-PSPC1-A546_Pos005_S001	00-sX7Q9nmaarVW42vVNRrFNB
4.92284	13.0297	22.5425	um	Nucleus	Nucleus BoundingBoxOO Length	0.000	1.000	277	100000267	100000025	Not-Trans anti-PSPC1-A546 8C-S-PSPC1 V2.00	0	28. Not-Trans and anti-PSPC1-A546_Pos005_S001	00-sX7Q9nmaarVW42vVNRrFNB
4.85167	17.7922	19.1862	um	Nucleus	Nucleus BoundingBoxOO Length	0.000	1.000	278	100000268	100000026	Not-Trans anti-PSPC1-A546 8C-S-PSPC1 V2.00	0	28. Not-Trans and anti-PSPC1-A546_Pos005_S001	00-sX7Q9nmaarVW42vVNRrFNB
6.13407	9.06258	16.2804	um	Nucleus	Nucleus BoundingBoxOO Length	0.000	1.000	279	100000269	100000027	Not-Trans anti-PSPC1-A546 8C-S-PSPC1 V2.00	0	28. Not-Trans and anti-PSPC1-A546_Pos005_S001	00-sX7Q9nmaarVW42vVNRrFNB
5.70646	9.84194	15.3954	um	Nucleus	Nucleus BoundingBoxOO Length	0.000	1.000	280	100000270	100000028	Not-Trans anti-PSPC1-A546 8C-S-PSPC1 V2.00	0	28. Not-Trans and anti-PSPC1-A546_Pos005_S001	00-sX7Q9nmaarVW42vVNRrFNB
4.83284	10.8873	16.3555	um	Nucleus	Nucleus BoundingBoxOO Length	0.000	1.000	281	100000271	100000029	Not-Trans anti-PSPC1-A546 8C-S-PSPC1 V2.00	0	28. Not-Trans and anti-PSPC1-A546_Pos005_S001	00-sX7Q9nmaarVW42vVNRrFNB
4.37429	11.6587	18.6201	um	Nucleus	Nucleus BoundingBoxOO Length	0.000	1.000	282	100000272	100000030	Not-Trans anti-PSPC1-A546 8C-S-PSPC1 V2.00	0	28. Not-Trans and anti-PSPC1-A546_Pos005_S001	00-sX7Q9nmaarVW42vVNRrFNB
5.70772	12.9165	21.8116	um	Nucleus	Nucleus BoundingBoxOO Length	0.000	1.000	283	100000273	100000031	Not-Trans anti-PSPC1-A546 8C-S-PSPC1 V2.00	0	28. Not-Trans and anti-PSPC1-A546_Pos005_S001	00-sX7Q9nmaarVW42vVNRrFNB
4.72976	14.2571	20.8467	um	Nucleus	Nucleus BoundingBoxOO Length	0.000	1.000	284	100000274	100000032	Not-Trans anti-PSPC1-A546 8C-S-PSPC1 V2.00	0	28. Not-Trans and anti-PSPC1-A546_Pos005_S001	00-sX7Q9nmaarVW42vVNRrFNB
5.17618	12.0363	22.2406	um	Nucleus	Nucleus BoundingBoxOO Length	0.000	1.000	285	100000275	100000033	Not-Trans anti-PSPC1-A546 8C-S-PSPC1 V2.00	0	28. Not-Trans and anti-PSPC1-A546_Pos005_S001	00-sX7Q9nmaarVW42vVNRrFNB
3.98719	10.8993	20.2047	um	Nucleus	Nucleus BoundingBoxOO Length	0.000	1.000	286	100000276	100000034	Not-Trans anti-PSPC1-A546 8C-S-PSPC1 V2.00	0	28. Not-Trans and anti-PSPC1-A546_Pos005_S001	00-sX7Q9nmaarVW42vVNRrFNB
3.99344	14.5235	20.0075	um	Nucleus	Nucleus BoundingBoxOO Length	0.000	1.000	287	100000277	100000035	Not-Trans anti-PSPC1-A546 8C-S-PSPC1 V2.00	0	28. Not-Trans and anti-PSPC1-A546_Pos005_S001	00-sX7Q9nmaarVW42vVNRrFNB
4.02026	15.499	18.2146	um	Nucleus	Nucleus BoundingBoxOO Length	0.000	1.000	288	100000278	100000036	Not-Trans anti-PSPC1-A546 8C-S-PSPC1 V2.00	0	28. Not-Trans and anti-PSPC1-A546_Pos005_S001	00-sX7Q9nmaarVW42vVNRrFNB
4.84336	13.4154	19.2679	um	Nucleus	Nucleus BoundingBoxOO Length	0.000	1.000	289	100000279	100000037	Not-Trans anti-PSPC1-A546 8C-S-PSPC1 V2.00	0	28. Not-Trans and anti-PSPC1-A546_Pos005_S001	00-sX7Q9nmaarVW42vVNRrFNB
5.73548	10.0288	13.5858	um	Nucleus	Nucleus BoundingBoxOO Length	0.000	1.000	290	100000280	100000038	Not-Trans anti-PSPC1-A546 8C-S-PSPC1 V2.00	0	28. Not-Trans and anti-PSPC1-A546_Pos005_S001	00-sX7Q9nmaarVW42vVNRrFNB
4.85006	13.4195	13.7385	um	Nucleus	Nucleus BoundingBoxOO Length	0.000	1.000	291	100000281	100000039	Not-Trans anti-PSPC1-A546 8C-S-PSPC1 V2.00	0	28. Not-Trans and anti-PSPC1-A546_Pos005_S001	00-sX7Q9nmaarVW42vVNRrFNB
4.83036	13.6636	15.2928	um	Nucleus	Nucleus BoundingBoxOO Length	0.000	1.000	292	100000282	100000040	Not-Trans anti-PSPC1-A546 8C-S-PSPC1 V2.00	0	28. Not-Trans and anti-PSPC1-A546_Pos005_S001	00-sX7Q9nmaarVW42vVNRrFNB
4.51394	13.109	17.7352	um	Nucleus	Nucleus BoundingBoxOO Length	0.000	1.000	293	100000283	100000041	Not-Trans anti-PSPC1-A546 8C-S-PSPC1 V2.00	0	28. Not-Trans and anti-PSPC1-A546_Pos005_S001	00-sX7Q9nmaarVW42vVNRrFNB
5.21922	11.9561	16.4662	um	Nucleus	Nucleus BoundingBoxOO Length	0.000	1.000	294	100000284	100000042	Not-Trans anti-PSPC1-A546 8C-S-PSPC1 V2.00	0	28. Not-Trans and anti-PSPC1-A546_Pos005_S001	00-sX7Q9nmaarVW42vVNRrFNB
4.89266	11.6429	15.9737	um	Nucleus	Nucleus BoundingBoxOO Length	0.000	1.000	295	100000285	100000043	Not-Trans anti-PSPC1-A546 8C-S-PSPC1 V2.00	0	28. Not-Trans and anti-PSPC1-A546_Pos005_S001	00-sX7Q9nmaarVW42vVNRrFNB
5.20529	13.0112	13.2182	um	Nucleus	Nucleus BoundingBoxOO Length	0.000	1.000	296	100000286	100000044	Not-Trans anti-PSPC1-A546 8C-S-PSPC1 V2.00	0	28. Not-Trans and anti-PSPC1-A546_Pos005_S001	00-sX7Q9nmaarVW42vVNRrFNB
5.56901	9.92615	18.1629	um	Nucleus	Nucleus BoundingBoxOO Length	0.000	1.000	297	100000287	100000045	Not-Trans anti-PSPC1-A546 8C-S-PSPC1 V2.00	0	28. Not-Trans and anti-PSPC1-A546_Pos005_S001	00-sX7Q9nmaarVW42vVNRrFNB
4.94486	10.4562	19.8555	um	Nucleus	Nucleus BoundingBoxOO Length	0.000	1.000	298	100000288	100000046	Not-Trans anti-PSPC1-A546 8C-S-PSPC1 V2.00	0	28. Not-Trans and anti-PSPC1-A546_Pos005_S001	00-sX7Q9nmaarVW42vVNRrFNB
4.84325	11.3453	19.557	um	Nucleus	Nucleus BoundingBoxOO Length	0.000	1.000	299	100000289	100000047	Not-Trans anti-PSPC1-A546 8C-S-PSPC1 V2.00	0	28. Not-Trans and anti-PSPC1-A546_Pos005_S001	00-sX7Q9nmaarVW42vVNRrFNB
4.88232	11.8186	20.0387	um	Nucleus	Nucleus BoundingBoxOO Length	0.000	1.000	300	100000290	100000048	Not-Trans anti-PSPC1-A546 8C-S-PSPC1 V2.00	0	28. Not-Trans and anti-PSPC1-A546_Pos005_S001	00-sX7Q9nmaarVW42vVNRrFNB
4.48214	11.9283	19.4925	um	Nucleus	Nucleus BoundingBoxOO Length	0.000	1.000	301	100000291	100000049	Not-Trans anti-PSPC1-A546 8C-S-PSPC1 V2.00	0	28. Not-Trans and anti-PSPC1-A546_Pos005_S001	00-sX7Q9nmaarVW42vVNRrFNB
3.97272	13.3407	18.4351	um	Nucleus	Nucleus BoundingBoxOO Length	0.000	1.000	302	100000292	100000050	Not-Trans anti-PSPC1-A546 8C-S-PSPC1 V2.00	0	28. Not-Trans and anti-PSPC1-A546_Pos005_S001	00-sX7Q9nmaarVW42vVNRrFNB
5.14092	10.6678	18.0369	um	Nucleus	Nucleus BoundingBoxOO Length	0.000	1.000	303	100000293	100000051	Not-Trans anti-PSPC1-A546 8C-S-PSPC1 V2.00	0	28. Not-Trans and anti-PSPC1-A546_Pos005_S001	00-sX7Q9nmaarVW42vVNRrFNB
4.34978	11.4497	21.8672	um	Nucleus	Nucleus BoundingBoxOO Length	0.000	1.000	304	100000294	100000052	Not-Trans anti-PSPC1-A546 8C-S-PSPC1 V2.00	0	28. Not-Trans and anti-PSPC1-A546_Pos005_S001	00-sX7Q9nmaarVW42vVNRrFNB
4.49624	12.8515	16.9095	um	Nucleus	Nucleus BoundingBoxOO Length	0.000	1.000	305	100000295	100000053	Not-Trans anti-PSPC1-A546 8C-S-PSPC1 V2.00	0	28. Not-Trans and anti-PSPC1-A546_Pos005_S001	00-sX7Q9nmaarVW42vVNRrFNB
4.41607	14.704	17.4746	um	Nucleus	Nucleus BoundingBoxOO Length	0.000	1.000	306	100000296	100000054	Not-Trans anti-PSPC1-A546 8C-S-PSPC1 V2.00	0	28. Not-Trans and anti-PSPC1-A546_Pos005_S001	00-sX7Q9nmaarVW42vVNRrFNB
4.04124	11.8009	20.6818	um	Nucleus	Nucleus BoundingBoxOO Length	0.000	1.000	307	100000297	100000055	Not-Trans anti-PSPC1-A546 8C-S-PSPC1 V2.00	0	28. Not-Trans and anti-PSPC1-A546_Pos005_S001	00-sX7Q9nmaarVW42vVNRrFNB
3.98031	12.3926	19.5317	um	Nucleus	Nucleus BoundingBoxOO Length	0.000	1.000	308	100000298	100000056	Not-Trans anti-PSPC1-A546 8C-S-PSPC1 V2.00	0	28. Not-Trans and anti-PSPC1-A546_Pos005_S001	00-sX7Q9nmaarVW42vVNRrFNB
4.7488	11.7543	17.0447	um	Nucleus	Nucleus BoundingBoxOO Length	0.000	1.000	309	100000299	100000057	Not-Trans anti-PSPC1-A546 8C-S-PSPC1 V2.00	0	28. Not-Trans and anti-PSPC1-A546_Pos005_S001	00-sX7Q9nmaarVW42vVNRrFNB
4.7542	13.4155	22.0969	um	Nucleus	Nucleus BoundingBoxOO Length	0.000	1.000	310	100000300	100000058	Not-Trans anti-PSPC1-A546 8C-S-PSPC1 V2.00	0	28. Not-Trans and anti-PSPC1-A546_Pos005_S001	00-sX7Q9nmaarVW42vVNRrFNB
5.34512	12.8811	18.3481	um	Nucleus	Nucleus BoundingBoxOO Length	0.000	1.000	311	100000301	100000059	Not-Trans anti-PSPC1-A546 8C-S-PSPC1 V2.00	0	28. Not-Trans and anti-PSPC1-A546_Pos005_S001	00-sX7Q9nmaarVW42vVNRrFNB
4.72442	14.8341	17.2684	um	Nucleus	Nucleus BoundingBoxOO Length	0.000	1.000	312	100000302	100000060	Not-Trans anti-PSPC1-A546 8C-S-PSPC1 V2.00	0	28. Not-Trans and anti-PSPC1-A546_Pos005_S001	00-sX7Q9nmaarVW42vVNRrFNB
6.04039	9.92062	14.196	um	Nucleus	Nucleus BoundingBoxOO Length	0.000	1.000	313	100000303	100000061	Not-Trans anti-PSPC1-A546 8C-S-PSPC1 V2.00	0	28. Not-Trans and anti-PSPC1-A546_Pos005_S001	00-sX7Q9nmaarVW42vVNRrFNB
6.50106	11.8228	16.2971	um	Nucleus	Nucleus BoundingBoxOO Length	0.000	1.000	314	100000304	100000062	Not-Trans anti-PSPC1-A546 8C-S-PSPC1 V2.00	0	28. Not-Trans and anti-PSPC1-A546_Pos005_S001	00-sX7Q9nmaarVW42vVNRrFNB
5.30091	11.7726	20.1379	um	Nucleus	Nucleus BoundingBoxOO Length	0.000	1.000	315	100000305	100000063	Not-Trans anti-PSPC1-A546 8C-S-PSPC1 V2.00	0	28. Not-Trans and anti-PSPC1-A546_Pos005_S001	00-sX7Q9nmaarVW42vVNRrFNB
5.99099	11.4843	14.3191	um	Nucleus	Nucleus BoundingBoxOO Length	0.000	1.000	316	100000306	100000064	Not-Trans anti-PSPC1-A546 8C-S-PSPC1 V2.00	0	28. Not-Trans and anti-PSPC1-A546_Pos005_S001	00-sX7Q9nmaarVW42vVNRrFNB
5.56675	15.5379	17.4069	um	Nucleus	Nucleus BoundingBoxOO Length	0.000	1.000	317	100000307	100000065	Not-Trans anti-PSPC1-A546 8C-S-PSPC1 V2.00	0	28. Not-Trans and anti-PSPC1-A546_Pos005_S001	00-sX7Q9nmaarVW42vVNRrFNB
5.7658	14.3435	19.8321	um	Nucleus	Nucleus BoundingBoxOO Length	0.000	1.000	318	100000308	100000066	Not-Trans anti-PSPC1-A546 8C-S-PSPC1 V2.00	0	28. Not-Trans and anti-PSPC1-A546_Pos005_S001	00-sX7Q9nmaarVW42vVNRrFNB
6.6267	9.94879	12.8143	um	Nucleus	Nucleus BoundingBoxOO Length	0.000	1.000	319	100000309	100000067	Not-Trans anti-PSPC1-A546 8C-S-PSPC1 V2.00	0	28. Not-Trans and anti-PSPC1-A546_Pos005_S001	00-sX7Q9nmaarVW42vVNRrFNB
6.36448	10.1986	13.4828	um	Nucleus	Nucleus BoundingBoxOO Length	0.000	1.000	320	100000310	100000068	Not-Trans anti-PSPC1-A546 8C-S-PSPC1 V2.00	0	28. Not-Trans and anti-PSPC1-A546_Pos005_S001	00-sX7Q9nmaarVW42vVNRrFNB
8.94664	13.4669	20.5089	um	Nucleus	Nucleus BoundingBoxOO Length	0.000	1.000	321	100000311	100000069	Not-Trans anti-PSPC1-A546 8C-S-PSPC1 V2.00	0	28. Not-Trans and anti-PSPC1-A546_Pos005_S001	00-sX7Q9nmaarVW42vVNRrFNB
6.0128	8.05285	18.0243	um	Nucleus	Nucleus BoundingBoxOO Length	0.000	1.000	322	100000312	100000070	Not-Trans anti-PSPC1-A546 8C-S-PSPC1 V2.00	0	28. Not-Trans and anti-PSPC1-A546_Pos005_S001	00-sX7Q9nmaarVW42vVNRrFNB
7.49092	8.40208	16.25	um	Nucleus	Nucleus BoundingBoxOO Length	0.000	1.000	323	100000313	100000071	Not-Trans anti-PSPC1-A546 8C-S-PSPC1 V2.00	0	28. Not-Trans and anti-PSPC1-A546_Pos005_S001	00-sX7Q9nmaarVW42vVNRrFNB
5.631	13.7812	16.8501	um	Nucleus	Nucleus BoundingBoxOO Length	0.000	1.000	324	100000314	100000000	Not-Trans anti-PSPC1-A546 8C-S-PSPC1 V2.00	0	28. Not-Trans and anti-PSPC1-A546_Pos006_S001	00-Zy4SMS7Jnd8MVbWvY5P39M
5.16757	13.2362	17.5275	um	Nucleus	Nucleus BoundingBoxOO Length	0.000	1.000	325	100000315	100000001	Not-Trans anti-PSPC1-A546 8C-S-PSPC1 V2.00	0	28. Not-Trans and anti-PSPC1-A546_Pos006_S001	00-Zy4SMS7Jnd8MVbWvY5P39M
5.68609	12.3132	24.78	um	Nucleus	Nucleus BoundingBoxOO Length	0.000	1.000	326	100000316	100000002	Not-Trans anti-PSPC1-A546 8C-S-PSPC1 V2.00	0	28. Not-Trans and anti-PSPC1-A546_Pos006_S001	00-Zy4SMS7Jnd8MVbWvY5P39M
4.39035	15.3085	23.6325	um	Nucleus	Nucleus BoundingBoxOO Length	0.000	1.000	327	100000317	100000003	Not-Trans anti-PSPC1-A546 8C-S-PSPC1 V2.00	0	28. Not-Trans and anti-PSPC1-A546_Pos006_S001	00-Zy4SMS7Jnd8MVbWvY5P39M
4.82792	14.7222	24.1586	um	Nucleus	Nucleus BoundingBoxOO Length	0.000	1.000	328	100000318	100000004	Not-Trans anti-PSPC1-A546 8C-S-PSPC1 V2.00	0	28. Not-Trans and anti-PSPC1-A546_Pos006_S001	00-Zy4SMS7Jnd8MVbWvY5P39M
5.31433	9.56966	14.5067	um	Nucleus	Nucleus BoundingBoxOO Length	0.000	1.000	329	100000319	100000005	Not-Trans anti-PSPC1-A546 8C-S-PSPC1 V2.00	0	28. Not-Trans and anti-PSPC1-A546_Pos006_S001	00-Zy4SMS7Jnd8MVbWvY5P39M
5.63741	9.33146	19.7697	um	Nucleus	Nucleus BoundingBoxOO Length	0.000	1.000	330	100000320	100000006	Not-Trans anti-PSPC1-A546 8C-S-PSPC1 V2.00	0	28. Not-Trans and anti-PSPC1-A546_Pos006_S001	00-Zy4SMS7Jnd8MVbWvY5P39M
5.15424	6.63601	18.7852	um	Nucleus	Nucleus BoundingBoxOO Length	0.000	1.000	331	100000321	100000007	Not-Trans anti-PSPC1-A546 8C-S-PSPC1 V2.00	0	28. Not-Trans and anti-PSPC1-A546_Pos006_S001	00-Zy4SMS7Jnd8MVbWvY5P39M
5.2287	11.5365	18.132	um	Nucleus	Nucleus BoundingBoxOO Length	0.000	1.000	332	100000322	100000008	Not-Trans anti-PSPC1-A546 8C-S-PSPC1 V2.00	0	28. Not-Trans and anti-PSPC1-A546_Pos006_S001	00-Zy4SMS7Jnd8MVbWvY5P39M
4.90012	15.4035	18.6891	um	Nucleus	Nucleus BoundingBoxOO Length	0.000	1.000	333	100000323	100000009	Not-Trans anti-PSPC1-A546 8C-S-PSPC1 V2.00	0	28. Not-Trans and anti-PSPC1-A546_Pos006_S001	00-Zy4SMS7Jnd8MVbWvY5P39M
5.56446	12.637	17.1666	um	Nucleus	Nucleus BoundingBoxOO Length	0.000	1.000	334	100000324	100000010	Not-Trans anti-PSPC1-A546 8C-S-PSPC1 V2.00	0	28. Not-Trans and anti-PSPC1-A546_Pos006_S001	00-Zy4SMS7Jnd8MVbWvY5P39M
4.35548	15.0465	18.5429	um	Nucleus	Nucleus BoundingBoxOO Length	0.000	1.000	335	100000325	100000011	Not-Trans anti-PSPC1-A546 8C-S-PSPC1 V2.00	0	28. Not-Trans and anti-PSPC1-A546_Pos006_S001	00-Zy4SMS7Jnd8MVbWvY5P39M
5.6481	12.3462	17.0705	um	Nucleus	Nucleus BoundingBoxOO Length	0.000	1.000	336	100000326	100000012	Not-Trans anti-PSPC1-A546 8C-S-PSPC1 V2.00	0	28. Not-Trans and anti-PSPC1-A546_Pos006_S001	00-Zy4SMS7Jnd8MVbWvY5P39M
4.86063	17.3313	22.6107	um	Nucleus	Nucleus BoundingBoxOO Length	0.000	1.000	337	100000327	100000013	Not-Trans anti-PSPC1-A546 8C-S-PSPC1 V2.00	0	28. Not-Trans and anti-PSPC1-A546_Pos006_S001	00-Zy4SMS7Jnd8MVbWvY5P39M
5.21942	12.7045	16.3656	um	Nucleus	Nucleus BoundingBoxOO Length	0.000	1.000	338	100000328	100000014	Not-Trans anti-PSPC1-A546 8C-S-PSPC1 V2.00	0	28. Not-Trans and anti-PSPC1-A546_Pos006_S001	00-Zy4SMS7Jnd8MVbWvY5P39M
4.82028	15.7786	19.7838	um	Nucleus	Nucleus BoundingBoxOO Length	0.000	1.000	339	100000329	100000015	Not-Trans anti-PSPC1-A546 8C-S-PSPC1 V2.00	0	28. Not-Trans and anti-PSPC1-A546_Pos006_S001	00-Zy4SMS7Jnd8MVbWvY5P39M
4.00092	11.674	27.4094	um	Nucleus	Nucleus BoundingBoxOO Length	0.000	1.000	340	100000330	100000016	Not-Trans anti-PSPC1-A546 8C-S-PSPC1 V2.00	0	28. Not-Trans and anti-PSPC1-A546_Pos006_S001	00-Zy4SMS7Jnd8MVbWvY5P39M
4.02139	14.7285	22.876	um	Nucleus	Nucleus BoundingBoxOO Length	0.000	1.000	341	100000331	100000017	Not-Trans anti-PSPC1-A546 8C-S-PSPC1 V2.00	0	28. Not-Trans and anti-PSPC1-A546_Pos006_S001	00-Zy4SMS7Jnd8MVbWvY5P39M
4.8225	14.0728	20.978	um	Nucleus	Nucleus BoundingBoxOO Length	0.000	1.000	342	100000332	100000018	Not-Trans anti-PSPC1-A546 8C-S-PSPC1 V2.00	0	28. Not-Trans and anti-PSPC1-A546_Pos006_S001	00-Zy4SMS7Jnd8MVbWvY5P39M
6.0694	17.4359	22.6984	um	Nucleus	Nucleus BoundingBoxOO Length	0.000	1.000	343	100000333	100000019	Not-Trans anti-PSPC1-A546 8C-S-PSPC1 V2.00	0	28. Not-Trans and anti-PSPC1-A546_Pos006_S001	00-Zy4SMS7Jnd8MVbWvY5P39M
5.19355	10.6331	15.2973	um	Nucleus	Nucleus BoundingBoxOO Length	0.000	1.000	344	100000334	100000020	Not-Trans anti-PSPC1-A546 8C-S-PSPC1 V2.00	0	28. Not-Trans and anti-PSPC1-A546_Pos006_S001	00-Zy4SMS7Jnd8MVbWvY5P39M
4.78045	12.4963	19.2948	um	Nucleus	Nucleus BoundingBoxOO Length	0.000	1.000	345	100000335	100000021	Not-Trans anti-PSPC1-A546 8C-S-PSPC1 V2.00	0	28. Not-Trans and anti-PSPC1-A546_Pos006_S001	00-Zy4SMS7Jnd8MVbWvY5P39M
5.19934	20.1657	21.1118	um	Nucleus	Nucleus BoundingBoxOO Length	0.000	1.000	346	100000336	100000022	Not-Trans anti-PSPC1-A546 8C-S-PSPC1 V2.00	0	28. Not-Trans and anti-PSPC1-A546_Pos006_S001	00-Zy4SMS7Jnd8MVbWvY5P39M
4.8936	9.91299	14.861	um	Nucleus	Nucleus BoundingBoxOO Length	0.000	1.000	347	100000337	100000023	Not-Trans anti-PSPC1-A546 8C-S-PSPC1 V2.00	0	28. Not-Trans and anti-PSPC1-A546_Pos006_S001	00-Zy4SMS7Jnd8MVbWvY5P39M
5.29217	11.8142	14.3568	um	Nucleus	Nucleus BoundingBoxOO Length	0.000	1.000	348	100000338	100000024	Not-Trans anti-PSPC1-A546 8C-S-PSPC1 V2.00	0	28. Not-Trans and anti-PSPC1-A546_Pos006_S001	00-Zy4SMS7Jnd8MVbWvY5P39M
5.18763	10.9109	12.8039	um	Nucleus	Nucleus BoundingBoxOO Length	0.000	1.000	349	100000339	100000025	Not-Trans anti-PSPC1-A546 8C-S-PSPC1 V2.00	0	28. Not-Trans and anti-PSPC1-A546_Pos006_S001	00-Zy4SMS7Jnd8MVbWvY5P39M
5.1086	11.7724	17.1142	um	Nucleus	Nucleus BoundingBoxOO Length	0.000	1.000	351	100000340	100000026	Not-Trans anti-PSPC1-A546 8C-S-PSPC1 V2.00	0	28. Not-Trans and anti-PSPC1-A546_Pos006_S001	00-Zy4SMS7Jnd8MVbWvY5P39M
4.54355	11.932	18.2205	um	Nucleus	Nucleus BoundingBoxOO Length	0.000	1.000	352	100000341	100000027	Not-Trans anti-PSPC1-A546 8C-S-PSPC1 V2.00	0	28. Not-Trans and anti-PSPC1-A546_Pos006_S001	00-Zy4SMS7Jnd8MVbWvY5P39M
6.05992	13.6157	17.9882	um	Nucleus	Nucleus BoundingBoxOO Length	0.000	1.000	353	100000342	100000028	Not-Trans anti-PSPC1-A546 8C-S-PSPC1 V2.00	0	28. Not-Trans and anti-PSPC1-A546_Pos006_S001	00-Zy4SMS7Jnd8MVbWvY5P39M
5.82079	12.1557	19.0409	um	Nucleus	Nucleus BoundingBoxOO Length	0.000	1.000	354	100000343	100000029	Not-Trans anti-PSPC1-A546 8C-S-PSPC1 V2.00	0	28. Not-Trans and anti-PSPC1-A546_Pos006_S001	00-Zy4SMS7Jnd8MVbWvY5P39M
3.65471	13.4201	28.0315	um	Nucleus	Nucleus BoundingBoxOO Length	0.000	1.000	355	100000344	100000030	Not-Trans anti-PSPC1-A546 8C-S-PSPC1 V2.00	0	28. Not-Trans and anti-PSPC1-A546_Pos006_S001	00-Zy4SMS7Jnd8MVbWvY5P39M
4.41064	9.92103	23.6073	um	Nucleus	Nucleus BoundingBoxOO Length	0.000	1.000	356	100000345	100000031	Not-Trans anti-PSPC1-A546 8C-S-PSPC1 V2.00	0	28. Not-Trans and anti-PSPC1-A546_Pos006_S001	00-Zy4SMS7Jnd8MVbWvY5P39M
5.24089	12.8831	14.0104	um	Nucleus	Nucleus BoundingBoxOO Length	0.000	1.000	357	100000346	100000032	Not-Trans anti-PSPC1-A546 8C-S-PSPC1 V2.00	0	28. Not-Trans and anti-PSPC1-A546_Pos006_S001	00-Zy4SMS7Jnd8MVbWvY5P39M
6.0635	10.3795	21.4905	um	Nucleus	Nucleus BoundingBoxOO Length	0.000	1.000	358	100000347	100000033	Not-Trans anti-PSPC1-A546 8C-S-PSPC1 V2.00	0	28. Not-Trans and anti-PSPC1-A546_Pos006_S001	00-Zy4SMS7Jnd8MVbWvY5P39M
5.19496	10.1595	17.4273	um	Nucleus	Nucleus BoundingBoxOO Length	0.000	1.000	359	100000348	100000034	Not-Trans anti-PSPC1-A546 8C-S-PSPC1 V2.00	0	28. Not-Trans and anti-PSPC1-A546_Pos006_S001	00-Zy4SMS7Jnd8MVbWvY5P39M
4.83539	10.9977	18.6353	um	Nucleus	Nucleus BoundingBoxOO Length	0.000	1.000	360	100000349	100000035	Not-Trans anti-PSPC1-A546 8C-S-PSPC1 V2.00	0	28. Not-Trans and anti-PSPC1-A546_Pos006_S001	00-Zy4SMS7Jnd8MVbWvY5P39M
4.85757	15.2855	16.6793	um	Nucleus	Nucleus BoundingBoxOO Length	0.000	1.000	361	100000350	100000036	Not-Trans anti-PSPC1-A546 8C-S-PSPC1 V2.00	0	28. Not-Trans and anti-PSPC1-A546_Pos006_S001	00-Zy4SMS7Jnd8MVbWvY5P39M
5.13064	9.93693	20.0054	um	Nucleus	Nucleus BoundingBoxOO Length	0.000	1.000	362	100000351	100000037	Not-Trans anti-PSPC1-A546 8C-S-PSPC1 V2.00	0	28. Not-Trans and anti-PSPC1-A546_Pos006_S001	00-Zy4SMS7Jnd8MVbWvY5P39M
5.75189	13.6761	18.2882	um	Nucleus	Nucleus BoundingBoxOO Length	0.000	1.000	363	100000352	100000038	Not-Trans anti-PSPC1-A546 8C-S-PSPC1 V2.00	0	28. Not-Trans and anti-PSPC1-A546_Pos006_S001	00-Zy4SMS7Jnd8MVbWvY5P39M
5.41373	10.6068	15.7246	um	Nucleus	Nucleus BoundingBoxOO Length	0.000	1.000	364	100000353	100000039	Not-Trans anti-PSPC1-A546 8C-S-PSPC1 V2.00	0	28. Not-Trans and anti-PSPC1-A546_Pos006_S001	00-Zy4SMS7Jnd8MVbWvY5P39M
5.69046	10.5628	17.6145	um	Nucleus	Nucleus BoundingBoxOO Length	0.000	1.000	365	100000354	100000040	Not-Trans anti-PSPC1-A546 8C-S-PSPC1 V2.00	0	28. Not-Trans and anti-PSPC1-A546_Pos006_S001	00-Zy4SMS7Jnd8MVbWvY5P39M
4.46481	11.3926	15.3315	um	Nucleus	Nucleus BoundingBoxOO Length	0.000	1.000	366	100000355	100000041	Not-Trans anti-PSPC1-A546 8C-S-PSPC1 V2.00	0	28. Not-Trans and anti-PSPC1-A546_Pos006_S001	00-Zy4SMS7Jnd8MVbWvY5P39M
5.24202	11.7576	17.7378	um	Nucleus	Nucleus BoundingBoxOO Length	0.000	1.000	367	100000356	100000042	Not-Trans anti-PSPC1-A546 8C-S-PSPC1 V2.00	0	28. Not-Trans and anti-PSPC1-A546_Pos006_S001	00-Zy4SMS7Jnd8MVbWvY5P39M
5.22036	10.9601	18.9166	um	Nucleus	Nucleus BoundingBoxOO Length	0.000	1.000	368	100000357	100000043	Not-Trans anti-PSPC1-A546 8C-S-PSPC1 V2.00	0	28. Not-Trans and anti-PSPC1-A546_Pos006_S001	00-Zy4SMS7Jnd8MVbWvY5P39M
3.78048	8.76823	14.5684	um	Nucleus	Nucleus BoundingBoxOO Length	0.000	1.000	369	100000358	100000044	Not-Trans anti-PSPC1-A546 8C-S-PSPC1 V2.00	0	28. Not-Trans and anti-PSPC1-A546_Pos006_S001	00-Zy4SMS7Jnd8MVbWvY5P39M
5.26788	14.4489	19.6302	um	Nucleus	Nucleus BoundingBoxOO Length	0.000	1.000	370	100000359	100000045	Not-Trans anti-PSPC1-A546 8C-S-PSPC1 V2.00	0	28. Not-Trans and anti-PSPC1-A546_Pos006_S001	00-Zy4SMS7Jnd8MVbWvY5P39M
7.11608	11.3381	19.631	um	Nucleus	Nucleus BoundingBoxOO Length	0.000	1.000	371	100000360	100000046	Not-Trans anti-PSPC1-A546 8C-S-PSPC1 V2.00	0	28. Not-Trans and anti-PSPC1-A546_Pos006_S001	00-Zy4SMS7Jnd8MVbWvY5P39M
5.21306	18.4225	22.2274	um	Nucleus	Nucleus BoundingBoxOO Length	0.000	1.000	372	100000361	100000047	Not-Trans anti-PSPC1-A546 8C-S-PSPC1 V2.00	0	28. Not-Trans and anti-PSPC1-A546_Pos006_S001	00-Zy4SMS7Jnd8MVbWvY5P39M
5.68544	16.3342	23.4798	um	Nucleus	Nucleus BoundingBoxOO Length	0.000	1.000	373	100000362	100000048	Not-Trans anti-PSPC1-A546 8C-S-PSPC1 V2.00	0	28. Not-Trans and anti-PSPC1-A546_Pos006_S001	00-Zy4SMS7Jnd8MVbWvY5P39M
6.89996	15.3445	23.0796	um	Nucleus	Nucleus BoundingBoxOO Length	0.000	1.000	374	100000363	100000049	Not-Trans anti-PSPC1-A546 8C-S-PSPC1 V2.00	0	28. Not-Trans and anti-PSPC1-A546_Pos006_S001	00-Zy4SMS7Jnd8MVbWvY5P39M
6.06836	15.6734	24.1961	um	Nucleus	Nucleus BoundingBoxOO Length	0.000	1.000	375	100000364	100000050	Not-Trans anti-PSPC1-A546 8C-S-PSPC1 V2.00	0	28. Not-Trans and anti-PSPC1-A546_Pos006_S001	00-Zy4SMS7Jnd8MVbWvY5P39M
7.04608	17.116	19.5992	um	Nucleus	Nucleus BoundingBoxOO Length	0.000	1.000	376	100000365	100000051	Not-Trans anti-PSPC1-A546 8C-S-PSPC1 V2.00	0	28. Not-Trans and anti-PSPC1-A546_Pos006_S001	00-Zy4SMS7Jnd8MVbWvY5P39M
5.3379	8.63857	13.4872	um	Nucleus	Nucleus BoundingBoxOO Length	0.000	1.000	377	100000366	100000000	Not-Trans anti-PSPC1-A546 8C-S-PSPC1 V2.00	0	28. Not-Trans and anti-PSPC1-A546_Pos007_S001	00-QHXaZw4RYZeTh2MzuAHBq4
4.36615	12.761	15.3127	um	Nucleus	Nucleus BoundingBoxOO Length	0.000	1.000	378	100000367	100000001	Not-Trans anti-PSPC1-A546 8C-S-PSPC1 V2.00	0	28. Not-Trans and anti-PSPC1-A546_Pos007_S001	00-QHXaZw4RYZeTh2MzuAHBq4
6.01803	11.6887	17.3169	um	Nucleus	Nucleus BoundingBoxOO Length	0.000	1.000	379	100000368	100000002	Not-Trans anti-PSPC1-A546 8C-S-PSPC1 V2.00	0	28. Not-Trans and anti-PSPC1-A546_Pos007_S001	00-QHXaZw4RYZeTh2MzuAHBq4
5.73316	5.79743	15.7216	um	Nucleus	Nucleus BoundingBoxOO Length	0.000	1.000	380	100000369	100000003	Not-Trans anti-PSPC1-A546 8C-S-PSPC1 V2.00	0	28. Not-Trans and anti-PSPC1-A546_Pos007_S001	00-QHXaZw4RYZeTh2MzuAHBq4
3.95176	12.6252	20.2403	um	Nucleus	Nucleus BoundingBoxOO Length	0.000	1.000	381	100000370	100000004	Not-Trans anti-PSPC1-A546 8C-S-PSPC1 V2.00	0	28. Not-Trans and anti-PSPC1-A546_Pos007_S001	00-QHXaZw4RYZeTh2MzuAHBq4
5.86985	9.04906	17.9964	um	Nucleus	Nucleus BoundingBoxOO Length	0.000	1.000	382	100000371	100000005	Not-Trans anti-PSPC1-A546 8C-S-PSPC1 V2.00	0	28. Not-Trans and anti-PSPC1-A546_Pos007_S001	00-QHXaZw4RYZeTh2MzuAHBq4
4.82898	18.4545	22.6622	um	Nucleus	Nucleus BoundingBoxOO Length	0.000	1.000	383	100000372	100000006	Not-Trans anti-PSPC1-A546 8C-S-PSPC1 V2.00	0	28. Not-Trans and anti-PSPC1-A546_Pos007_S001	00-QHXaZw4RYZeTh2MzuAHBq4
4.81159	17.0979	25.8535	um	Nucleus	Nucleus BoundingBoxOO Length	0.000	1.000	384	100000373	100000007	Not-Trans anti-PSPC1-A546 8C-S-PSPC1 V2.00	0	28. Not-Trans and anti-PSPC1-A546_Pos007_S001	00-QHXaZw4RYZeTh2MzuAHBq4
4.44498	11.7147	20.3133	um	Nucleus	Nucleus BoundingBoxOO Length	0.000	1.000	385	100000374	100000008	Not-Trans anti-PSPC1-A546 8C-S-PSPC1 V2.00	0	28. Not-Trans and anti-PSPC1-A546_Pos007_S001	00-QHXaZw4RYZeTh2MzuAHBq4
4.77677	10.5017	18.2682	um	Nucleus	Nucleus BoundingBoxOO Length	0.000	1.000	386	100000375	100000009	Not-Trans anti-PSPC1-A546 8C-S-PSPC1 V2.00	0	28. Not-Trans and anti-PSPC1-A546_Pos007_S001	00-QHXaZw4RYZeTh2MzuAHBq4
4.84571	15.559	25.0247	um	Nucleus	Nucleus BoundingBoxOO Length	0.000	1.000	387	100000376	100000010	Not-Trans anti-PSPC1-A546 8C-S-PSPC1 V2.00	0	28. Not-Trans and anti-PSPC1-A546_Pos007_S001	00-QHXaZw4RYZeTh2MzuAHBq4
4.84564	17.1096	18.9746	um	Nucleus	Nucleus BoundingBoxOO Length	0.000	1.000	388	100000377	100000011	Not-Trans anti-PSPC1-A546 8C-S-PSPC1 V2.00	0	28. Not-Trans and anti-PSPC1-A546_Pos007_S001	00-QHXaZw4RYZeTh2MzuAHBq4
4.76851	17.8881	21.3088	um	Nucleus	Nucleus BoundingBoxOO Length	0.000	1.000	389	100000378	100000012	Not-Trans anti-PSPC1-A546 8C-S-PSPC1 V2.00	0	28. Not-Trans and anti-PSPC1-A546_Pos007_S001	00-QHXaZw4RYZeTh2MzuAHBq4
5.21406	10.3124	18.8997	um	Nucleus	Nucleus BoundingBoxOO Length	0.000	1.000	390	100000379	100000013	Not-Trans anti-PSPC1-A546 8C-S-PSPC1 V2.00	0	28. Not-Trans and anti-PSPC1-A546_Pos007_S001	00-QHXaZw4RYZeTh2MzuAHBq4
5.22644	11.7894	16.9971	um	Nucleus	Nucleus BoundingBoxOO Length	0.000	1.000	391	100000380	100000014	Not-Trans anti-PSPC1-A546 8C-S-PSPC1 V2.00	0	28. Not-Trans and anti-PSPC1-A546_Pos007_S001	00-QHXaZw4RYZeTh2MzuAHBq4
5.27058	13.6123	23.5729	um	Nucleus	Nucleus BoundingBoxOO Length	0.000	1.000	392	100000381	100000015	Not-Trans anti-PSPC1-A546 8C-S-PSPC1 V2.00	0	28. Not-Trans and anti-PSPC1-A546_Pos007_S001	00-QHXaZw4RYZeTh2MzuAHBq4
6.65558	9.01599	13.878	um	Nucleus	Nucleus BoundingBoxOO Length	0.000	1.000	393	100000382	100000016	Not-Trans anti-PSPC1-A546 8C-S-PSPC1 V2.00	0	28. Not-Trans and anti-PSPC1-A546_Pos007_S001	00-QHXaZw4RYZeTh2MzuAHBq4
6.14188	10.6299	16.0343	um	Nucleus	Nucleus BoundingBoxOO Length	0.000	1.000	394	100000383	100000017	Not-Trans anti-PSPC1-A546 8C-S-PSPC1 V2.00	0	28. Not-Trans and anti-PSPC1-A546_Pos007_S001	00-QHXaZw4RYZeTh2MzuAHBq4
5.28216	13.315	16.8686	um	Nucleus	Nucleus BoundingBoxOO Length	0.000	1.000	395	100000384	100000018	Not-Trans anti-PSPC1-A546 8C-S-PSPC1 V2.00	0	28. Not-Trans and anti-PSPC1-A546_Pos007_S001	00-QHXaZw4RYZeTh2MzuAHBq4
5.62149	10.2872	13.7719	um	Nucleus	Nucleus BoundingBoxOO Length	0.000	1.000	396	100000385	100000019	Not-Trans anti-PSPC1-A546 8C-S-PSPC1 V2.00	0	28. Not-Trans and anti-PSPC1-A546_Pos007_S001	00-QHXaZw4RYZeTh2MzuAHBq4
6.4351	11.0679	16.5649	um	Nucleus	Nucleus BoundingBoxOO Length	0.000	1.000	397	100000386	100000020	Not-Trans anti-PSPC1-A546 8C-S-PSPC1 V2.00	0	28. Not-Trans and anti-PSPC1-A546_Pos007_S001	00-QHXaZw4RYZeTh2MzuAHBq4
5.39652	8.80908	16.5999	um	Nucleus	Nucleus BoundingBoxOO Length	0.000	1.000	398	100000387	100000021	Not-Trans anti-PSPC1-A546 8C-S-PSPC1 V2.00	0	28. Not-Trans and anti-PSPC1-A546_Pos007_S001	00-QHXaZw4RYZeTh2MzuAHBq4
6.29504	6.97475	9.22345	um	Nucleus	Nucleus BoundingBoxOO Length	0.000	1.000	399	100000388	100000022	Not-Trans anti-PSPC1-A546 8C-S-PSPC1 V2.00	0	28. Not-Trans and anti-PSPC1-A546_Pos007_S001	00-QHXaZw4RYZeTh2MzuAHBq4
5.41219	10.6999	14.0861	um	Nucleus	Nucleus BoundingBoxOO Length	0.000	1.000	401	100000389	100000023	Not-Trans anti-PSPC1-A546 8C-S-PSPC1 V2.00	0	28. Not-Trans and anti-PSPC1-A546_Pos007_S001	00-QHXaZw4RYZeTh2MzuAHBq4
4.05363	11.1527	18.1254	um	Nucleus	Nucleus BoundingBoxOO Length	0.000	1.000	402	100000390	100000024	Not-Trans anti-PSPC1-A546 8C-S-PSPC1 V2.00	0	28. Not-Trans and anti-PSPC1-A546_Pos007_S001	00-QHXaZw4RYZeTh2MzuAHBq4
4.03892	13.9252	18.1756	um	Nucleus	Nucleus BoundingBoxOO Length	0.000	1.000	403	100000391	100000025	Not-Trans anti-PSPC1-A546 8C-S-PSPC1 V2.00	0	28. Not-Trans and anti-PSPC1-A546_Pos007_S001	00-QHXaZw4RYZeTh2MzuAHBq4
4.03179	14.6898	17.0579	um	Nucleus	Nucleus BoundingBoxOO Length	0.000	1.000	404	100000392	100000026	Not-Trans anti-PSPC1-A546 8C-S-PSPC1 V2.00	0	28. Not-Trans and anti-PSPC1-A546_Pos007_S001	00-QHXaZw4RYZeTh2MzuAHBq4
4.37346	8.1174	10.5494	um	Nucleus	Nucleus BoundingBoxOO Length	0.000	1.000	406	100000393	100000027	Not-Trans anti-PSPC1-A546 8C-S-PSPC1 V2.00	0	28. Not-Trans and anti-PSPC1-A546_Pos007_S001	00-QHXaZw4RYZeTh2MzuAHBq4
3.65682	8.17908	20.5718	um	Nucleus	Nucleus BoundingBoxOO Length	0.000	1.000	407	100000394	100000028	Not-Trans anti-PSPC1-A546 8C-S-PSPC1 V2.00	0	28. Not-Trans and anti-PSPC1-A546_Pos007_S001	00-QHXaZw4RYZeTh2MzuAHBq4
3.99624	9.21752	18.4788	um	Nucleus	Nucleus BoundingBoxOO Length	0.000	1.000	408	100000395	100000029	Not-Trans anti-PSPC1-A546 8C-S-PSPC1 V2.00	0	28. Not-Trans and anti-PSPC1-A546_Pos007_S001	00-QHXaZw4RYZeTh2MzuAHBq4
3.61789	12.9362	16.6604	um	Nucleus	Nucleus BoundingBoxOO Length	0.000	1.000	409	100000396	100000030	Not-Trans anti-PSPC1-A546 8C-S-PSPC1 V2.00	0	28. Not-Trans and anti-PSPC1-A546_Pos007_S001	00-QHXaZw4RYZeTh2MzuAHBq4
4.06235	11.6293	13.914	um	Nucleus	Nucleus BoundingBoxOO Length	0.000	1.000	410	100000397	100000031	Not-Trans anti-PSPC1-A546 8C-S-PSPC1 V2.00	0	28. Not-Trans and anti-PSPC1-A546_Pos007_S001	00-QHXaZw4RYZeTh2MzuAHBq4
4.82265	6.30766	13.4967	um	Nucleus	Nucleus BoundingBoxOO Length	0.000	1.000	411	100000398	100000032	Not-Trans anti-PSPC1-A546 8C-S-PSPC1 V2.00	0	28. Not-Trans and anti-PSPC1-A546_Pos007_S001	00-QHXaZw4RYZeTh2MzuAHBq4
3.68684	13.964	17.511	um	Nucleus	Nucleus BoundingBoxOO Length	0.000	1.000	412	100000399	100000033	Not-Trans anti-PSPC1-A546 8C-S-PSPC1 V2.00	0	28. Not-Trans and anti-PSPC1-A546_Pos007_S001	00-QHXaZw4RYZeTh2MzuAHBq4
2.92482	10.983	21.2098	um	Nucleus	Nucleus BoundingBoxOO Length	0.000	1.000	413	100000400	100000034	Not-Trans anti-PSPC1-A546 8C-S-PSPC1 V2.00	0	28. Not-Trans and anti-PSPC1-A546_Pos007_S001	00-QHXaZw4RYZeTh2MzuAHBq4
4.75816	12.9208	18.4182	um	Nucleus	Nucleus BoundingBoxOO Length	0.000	1.000	414	100000401	100000035	Not-Trans anti-PSPC1-A546 8C-S-PSPC1 V2.00	0	28. Not-Trans and anti-PSPC1-A546_Pos007_S001	00-QHXaZw4RYZeTh2MzuAHBq4
4.4486	18.0051	21.6736	um	Nucleus	Nucleus BoundingBoxOO Length	0.000	1.000	415	100000402	100000036	Not-Trans anti-PSPC1-A546 8C-S-PSPC1 V2.00	0	28. Not-Trans and anti-PSPC1-A546_Pos007_S001	00-QHXaZw4RYZeTh2MzuAHBq4
3.36971	10.3225	23.471	um	Nucleus	Nucleus BoundingBoxOO Length	0.000	1.000	416	100000403	100000037	Not-Trans anti-PSPC1-A546 8C-S-PSPC1 V2.00	0	28. Not-Trans and anti-PSPC1-A546_Pos007_S001	00-QHXaZw4RYZeTh2MzuAHBq4
4.90606	8.69913	13.7553	um	Nucleus	Nucleus BoundingBoxOO Length	0.000	1.000	417	100000404	100000038	Not-Trans anti-PSPC1-A546 8C-S-PSPC1 V2.00	0	28. Not-Trans and anti-PSPC1-A546_Pos007_S001	00-QHXaZw4RYZeTh2MzuAHBq4
5.45854	7.66071	11.6279	um	Nucleus	Nucleus BoundingBoxOO Length	0.000	1.000	418	100000405	100000039	Not-Trans anti-PSPC1-A546 8C-S-PSPC1 V2.00	0	28. Not-Trans and anti-PSPC1-A546_Pos007_S001	00-QHXaZw4RYZeTh2MzuAHBq4
6.55049	8.63358	13.1936	um	Nucleus	Nucleus BoundingBoxOO Length	0.000	1.000	419	100000406	100000040	Not-Trans anti-PSPC1-A546 8C-S-PSPC1 V2.00	0	28. Not-Trans and anti-PSPC1-A546_Pos007_S001	00-QHXaZw4RYZeTh2MzuAHBq4
5.10092	10.5185	14.1214	um	Nucleus	Nucleus BoundingBoxOO Length	0.000	1.000	420	100000407	100000041	Not-Trans anti-PSPC1-A546 8C-S-PSPC1 V2.00	0	28. Not-Trans and anti-PSPC1-A546_Pos007_S001	00-QHXaZw4RYZeTh2MzuAHBq4
5.43957	8.81522	15.2012	um	Nucleus	Nucleus BoundingBoxOO Length	0.000	1.000	421	100000408	100000042	Not-Trans anti-PSPC1-A546 8C-S-PSPC1 V2.00	0	28. Not-Trans and anti-PSPC1-A546_Pos007_S001	00-QHXaZw4RYZeTh2MzuAHBq4
4.41367	10.3508	20.3163	um	Nucleus	Nucleus BoundingBoxOO Length	0.000	1.000	422	100000409	100000043	Not-Trans anti-PSPC1-A546 8C-S-PSPC1 V2.00	0	28. Not-Trans and anti-PSPC1-A546_Pos007_S001	00-QHXaZw4RYZeTh2MzuAHBq4
4.48314	7.08846	12.0017	um	Nucleus	Nucleus BoundingBoxOO Length	0.000	1.000	423	100000410	100000000	Not-Trans anti-PSPC1-A546 8C-S-PSPC1 V2.00	0	28. Not-Trans and anti-PSPC1-A546_Pos008_S001	00-HgLb2JZj29dgXmijDJCyTS
5.14898	11.3387	14.0932	um	Nucleus	Nucleus BoundingBoxOO Length	0.000	1.000	424	100000411	100000001	Not-Trans anti-PSPC1-A546 8C-S-PSPC1 V2.00	0	28. Not-Trans and anti-PSPC1-A546_Pos008_S001	00-HgLb2JZj29dgXmijDJCyTS
5.05508	15.2511	20.2027	um	Nucleus	Nucleus BoundingBoxOO Length	0.000	1.000	425	100000412	100000002	Not-Trans anti-PSPC1-A546 8C-S-PSPC1 V2.00	0	28. Not-Trans and anti-PSPC1-A546_Pos008_S001	00-HgLb2JZj29dgXmijDJCyTS
5.19651	13.4431	17.9385	um	Nucleus	Nucleus BoundingBoxOO Length	0.000	1.000	426	100000413	100000003	Not-Trans anti-PSPC1-A546 8C-S-PSPC1 V2.00	0	28. Not-Trans and anti-PSPC1-A546_Pos008_S001	00-HgLb2JZj29dgXmijDJCyTS
5.67901	13.1195	17.5373	um	Nucleus	Nucleus BoundingBoxOO Length	0.000	1.000	427	100000414	100000004	Not-Trans anti-PSPC1-A546 8C-S-PSPC1 V2.00	0	28. Not-Trans and anti-PSPC1-A546_Pos008_S001	00-HgLb2JZj29dgXmijDJCyTS
5.58566	7.21918	18.6509	um	Nucleus	Nucleus BoundingBoxOO Length	0.000	1.000	428	100000415	100000005	Not-Trans anti-PSPC1-A546 8C-S-PSPC1 V2.00	0	28. Not-Trans and anti-PSPC1-A546_Pos008_S001	00-HgLb2JZj29dgXmijDJCyTS
5.16806	12.3142	17.6532	um	Nucleus	Nucleus BoundingBoxOO Length	0.000	1.000	429	100000416	100000006	Not-Trans anti-PSPC1-A546 8C-S-PSPC1 V2.00	0	28. Not-Trans and anti-PSPC1-A546_Pos008_S001	00-HgLb2JZj29dgXmijDJCyTS
6.00261	14.1462	18.0139	um	Nucleus	Nucleus BoundingBoxOO Length	0.000	1.000	430	100000417	100000007	Not-Trans anti-PSPC1-A546 8C-S-PSPC1 V2.00	0	28. Not-Trans and anti-PSPC1-A546_Pos008_S001	00-HgLb2JZj29dgXmijDJCyTS
4.80421	8.34818	13.4492	um	Nucleus	Nucleus BoundingBoxOO Length	0.000	1.000	431	100000418	100000008	Not-Trans anti-PSPC1-A546 8C-S-PSPC1 V2.00	0	28. Not-Trans and anti-PSPC1-A546_Pos008_S001	00-HgLb2JZj29dgXmijDJCyTS
6.46311	10.3088	14.1601	um	Nucleus	Nucleus BoundingBoxOO Length	0.000	1.000	432	100000419	100000009	Not-Trans anti-PSPC1-A546 8C-S-PSPC1 V2.00	0	28. Not-Trans and anti-PSPC1-A546_Pos008_S001	00-HgLb2JZj29dgXmijDJCyTS
4.36012	11.5105	18.5394	um	Nucleus	Nucleus BoundingBoxOO Length	0.000	1.000	433	100000420	100000010	Not-Trans anti-PSPC1-A546 8C-S-PSPC1 V2.00	0	28. Not-Trans and anti-PSPC1-A546_Pos008_S001	00-HgLb2JZj29dgXmijDJCyTS
4.86513	10.184	17.5434	um	Nucleus	Nucleus BoundingBoxOO Length	0.000	1.000	434	100000421	100000011	Not-Trans anti-PSPC1-A546 8C-S-PSPC1 V2.00	0	28. Not-Trans and anti-PSPC1-A546_Pos008_S001	00-HgLb2JZj29dgXmijDJCyTS
4.86137	12.6529	17.7278	um	Nucleus	Nucleus BoundingBoxOO Length	0.000	1.000	435	100000422	100000012	Not-Trans anti-PSPC1-A546 8C-S-PSPC1 V2.00	0	28. Not-Trans and anti-PSPC1-A546_Pos008_S001	00-HgLb2JZj29dgXmijDJCyTS
4.4372	12.2266	19.7365	um	Nucleus	Nucleus BoundingBoxOO Length	0.000	1.000	436	100000423	100000013	Not-Trans anti-PSPC1-A546 8C-S-PSPC1 V2.00	0	28. Not-Trans and anti-PSPC1-A546_Pos008_S001	00-HgLb2JZj29dgXmijDJCyTS
6.64602	11.4418	15.2234	um	Nucleus	Nucleus BoundingBoxOO Length	0.000	1.000	437	100000424	100000014	Not-Trans anti-PSPC1-A546 8C-S-PSPC1 V2.00	0	28. Not-Trans and anti-PSPC1-A546_Pos008_S001	00-HgLb2JZj29dgXmijDJCyTS
5.2052	13.9589	19.1038	um	Nucleus	Nucleus BoundingBoxOO Length	0.000	1.000	438	100000425	100000015	Not-Trans anti-PSPC1-A546 8C-S-PSPC1 V2.00	0	28. Not-Trans and anti-PSPC1-A546_Pos008_S001	00-HgLb2JZj29dgXmijDJCyTS
3.596	14.1514	22.6713	um	Nucleus	Nucleus BoundingBoxOO Length	0.000	1.000	439	100000426	100000016	Not-Trans anti-PSPC1-A546 8C-S-PSPC1 V2.00	0	28. Not-Trans and anti-PSPC1-A546_Pos008_S001	00-HgLb2JZj29dgXmijDJCyTS
3.98398	17.1944	28.8086	um	Nucleus	Nucleus BoundingBoxOO Length	0.000	1.000	440	100000427	100000017	Not-Trans anti-PSPC1-A546 8C-S-PSPC1 V2.00	0	28. Not-Trans and anti-PSPC1-A546_Pos008_S001	00-HgLb2JZj29dgXmijDJCyTS
5.69311	11.9924	14.9256	um	Nucleus	Nucleus BoundingBoxOO Length	0.000	1.000	441	100000428	100000018	Not-Trans anti-PSPC1-A546 8C-S-PSPC1 V2.00	0	28. Not-Trans and anti-PSPC1-A546_Pos008_S001	00-HgLb2JZj29dgXmijDJCyTS
5.26188	14.8064	19.3508	um	Nucleus	Nucleus BoundingBoxOO Length	0.000	1.000	442	100000429	100000019	Not-Trans anti-PSPC1-A546 8C-S-PSPC1 V2.00	0	28. Not-Trans and anti-PSPC1-A546_Pos008_S001	00-HgLb2JZj29dgXmijDJCyTS
4.85647	13.7597	15.7968	um	Nucleus	Nucleus BoundingBoxOO Length	0.000	1.000	443	100000430	100000020	Not-Trans anti-PSPC1-A546 8C-S-PSPC1 V2.00	0	28. Not-Trans and anti-PSPC1-A546_Pos008_S001	00-HgLb2JZj29dgXmijDJCyTS
5.64802	15.8117	16.1155	um	Nucleus	Nucleus BoundingBoxOO Length	0.000	1.000	444	100000431	100000021	Not-Trans anti-PSPC1-A546 8C-S-PSPC1 V2.00	0	28. Not-Trans and anti-PSPC1-A546_Pos008_S001	00-HgLb2JZj29dgXmijDJCyTS
4.44476	9.81166	21.3183	um	Nucleus	Nucleus BoundingBoxOO Length	0.000	1.000	445	100000432	100000022	Not-Trans anti-PSPC1-A546 8C-S-PSPC1 V2.00	0	28. Not-Trans and anti-PSPC1-A546_Pos008_S001	00-HgLb2JZj29dgXmijDJCyTS
4.87246	9.5716	13.4402	um	Nucleus	Nucleus BoundingBoxOO Length	0.000	1.000	446	100000433	100000023	Not-Trans anti-PSPC1-A546 8C-S-PSPC1 V2.00	0	28. Not-Trans and anti-PSPC1-A546_Pos008_S001	00-HgLb2JZj29dgXmijDJCyTS
5.43762	12.2415	16.3307	um	Nucleus	Nucleus BoundingBoxOO Length	0.000	1.000	447	100000434	100000024	Not-Trans anti-PSPC1-A546 8C-S-PSPC1 V2.00	0	28. Not-Trans and anti-PSPC1-A546_Pos008_S001	00-HgLb2JZj29dgXmijDJCyTS
5.30662	11.5382	16.3603	um	Nucleus	Nucleus BoundingBoxOO Length	0.000	1.000	448	100000435	100000025	Not-Trans anti-PSPC1-A546 8C-S-PSPC1 V2.00	0	28. Not-Trans and anti-PSPC1-A546_Pos008_S001	00-HgLb2JZj29dgXmijDJCyTS
5.52364	11.9649	15.3661	um	Nucleus	Nucleus BoundingBoxOO Length	0.000	1.000	449	100000436	100000026	Not-Trans anti-PSPC1-A546 8C-S-PSPC1 V2.00	0	28. Not-Trans and anti-PSPC1-A546_Pos008_S001	00-HgLb2JZj29dgXmijDJCyTS
4.60943	10.4284	15.9111	um	Nucleus	Nucleus BoundingBoxOO Length	0.000	1.000	450	100000437	100000027	Not-Trans anti-PSPC1-A546 8C-S-PSPC1 V2.00	0	28. Not-Trans and anti-PSPC1-A546_Pos008_S001	00-HgLb2JZj29dgXmijDJCyTS
7.10238	10.3098	11.9222	um	Nucleus	Nucleus BoundingBoxOO Length	0.000	1.000	451	100000438	100000028	Not-Trans anti-PSPC1-A546 8C-S-PSPC1 V2.00	0	28. Not-Trans and anti-PSPC1-A546_Pos008_S001	00-HgLb2JZj29dgXmijDJCyTS
3.3638	8.58117	12.3844	um	Nucleus	Nucleus BoundingBoxOO Length	0.000	1.000	452	100000439	100000029	Not-Trans anti-PSPC1-A546 8C-S-PSPC1 V2.00	0	28. Not-Trans and anti-PSPC1-A546_Pos008_S001	00-HgLb2JZj29dgXmijDJCyTS
3.58668	14.9995	18.546	um	Nucleus	Nucleus BoundingBoxOO Length	0.000	1.000	453	100000440	100000030	Not-Trans anti-PSPC1-A546 8C-S-PSPC1 V2.00	0	28. Not-Trans and anti-PSPC1-A546_Pos008_S001	00-HgLb2JZj29dgXmijDJCyTS
5.19263	11.5536	15.4162	um	Nucleus	Nucleus BoundingBoxOO Length	0.000	1.000	454	100000441	100000031	Not-Trans anti-PSPC1-A546 8C-S-PSPC1 V2.00	0	28. Not-Trans and anti-PSPC1-A546_Pos008_S001	00-HgLb2JZj29dgXmijDJCyTS
4.44805	16.3621	19.5817	um	Nucleus	Nucleus BoundingBoxOO Length	0.000	1.000	456	100000442	100000032	Not-Trans anti-PSPC1-A546 8C-S-PSPC1 V2.00	0	28. Not-Trans and anti-PSPC1-A546_Pos008_S001	00-HgLb2JZj29dgXmijDJCyTS
4.03816	14.1708	24.415	um	Nucleus	Nucleus BoundingBoxOO Length	0.000	1.000	457	100000443	100000033	Not-Trans anti-PSPC1-A546 8C-S-PSPC1 V2.00	0	28. Not-Trans and anti-PSPC1-A546_Pos008_S001	00-HgLb2JZj29dgXmijDJCyTS
4.4213	11.7335	17.7933	um	Nucleus	Nucleus BoundingBoxOO Length	0.000	1.000	458	100000444	100000034	Not-Trans anti-PSPC1-A546 8C-S-PSPC1 V2.00	0	28. Not-Trans and anti-PSPC1-A546_Pos008_S001	00-HgLb2JZj29dgXmijDJCyTS
4.45126	10.0283	20.6836	um	Nucleus	Nucleus BoundingBoxOO Length	0.000	1.000	459	100000445	100000035	Not-Trans anti-PSPC1-A546 8C-S-PSPC1 V2.00	0	28. Not-Trans and anti-PSPC1-A546_Pos008_S001	00-HgLb2JZj29dgXmijDJCyTS
4.41903	12.3445	15.4801	um	Nucleus	Nucleus BoundingBoxOO Length	0.000	1.000	460	100000446	100000036	Not-Trans anti-PSPC1-A546 8C-S-PSPC1 V2.00	0	28. Not-Trans and anti-PSPC1-A546_Pos008_S001	00-HgLb2JZj29dgXmijDJCyTS
4.50182	12.7888	16.0599	um	Nucleus	Nucleus BoundingBoxOO Length	0.000	1.000	461	100000447	100000037	Not-Trans anti-PSPC1-A546 8C-S-PSPC1 V2.00	0	28. Not-Trans and anti-PSPC1-A546_Pos008_S001	00-HgLb2JZj29dgXmijDJCyTS
4.03327	15.6478	20.8593	um	Nucleus	Nucleus BoundingBoxOO Length	0.000	1.000	462	100000448	100000038	Not-Trans anti-PSPC1-A546 8C-S-PSPC1 V2.00	0	28. Not-Trans and anti-PSPC1-A546_Pos008_S001	00-HgLb2JZj29dgXmijDJCyTS
4.78016	11.7163	14.0985	um	Nucleus	Nucleus BoundingBoxOO Length	0.000	1.000	463	100000449	100000039	Not-Trans anti-PSPC1-A546 8C-S-PSPC1 V2.00	0	28. Not-Trans and anti-PSPC1-A546_Pos008_S001	00-HgLb2JZj29dgXmijDJCyTS
5.59856	10.6865	14.1616	um	Nucleus	Nucleus BoundingBoxOO Length	0.000	1.000	464	100000450	100000040	Not-Trans anti-PSPC1-A546 8C-S-PSPC1 V2.00	0	28. Not-Trans and anti-PSPC1-A546_Pos008_S001	00-HgLb2JZj29dgXmijDJCyTS
3.20456	15.5496	17.4349	um	Nucleus	Nucleus BoundingBoxOO Length	0.000	1.000	465	100000451	100000041	Not-Trans anti-PSPC1-A546 8C-S-PSPC1 V2.00	0	28. Not-Trans and anti-PSPC1-A546_Pos008_S001	00-HgLb2JZj29dgXmijDJCyTS
5.25935	10.1715	13.6221	um	Nucleus	Nucleus BoundingBoxOO Length	0.000	1.000	466	100000452	100000042	Not-Trans anti-PSPC1-A546 8C-S-PSPC1 V2.00	0	28. Not-Trans and anti-PSPC1-A546_Pos008_S001	00-HgLb2JZj29dgXmijDJCyTS
5.76377	12.8505	14.5356	um	Nucleus	Nucleus BoundingBoxOO Length	0.000	1.000	467	100000453	100000043	Not-Trans anti-PSPC1-A546 8C-S-PSPC1 V2.00	0	28. Not-Trans and anti-PSPC1-A546_Pos008_S001	00-HgLb2JZj29dgXmijDJCyTS
5.71968	13.0199	15.4213	um	Nucleus	Nucleus BoundingBoxOO Length	0.000	1.000	468	100000454	100000044	Not-Trans anti-PSPC1-A546 8C-S-PSPC1 V2.00	0	28. Not-Trans and anti-PSPC1-A546_Pos008_S001	00-HgLb2JZj29dgXmijDJCyTS
4.91623	15.8968	20.6117	um	Nucleus	Nucleus BoundingBoxOO Length	0.000	1.000	469	100000455	100000045	Not-Trans anti-PSPC1-A546 8C-S-PSPC1 V2.00	0	28. Not-Trans and anti-PSPC1-A546_Pos008_S001	00-HgLb2JZj29dgXmijDJCyTS
5.21084	12.8835	16.6362	um	Nucleus	Nucleus BoundingBoxOO Length	0.000	1.000	470	100000456	100000046	Not-Trans anti-PSPC1-A546 8C-S-PSPC1 V2.00	0	28. Not-Trans and anti-PSPC1-A546_Pos008_S001	00-HgLb2JZj29dgXmijDJCyTS
4.8537	21.5424	33.3818	um	Nucleus	Nucleus BoundingBoxOO Length	0.000	1.000	471	100000457	100000047	Not-Trans anti-PSPC1-A546 8C-S-PSPC1 V2.00	0	28. Not-Trans and anti-PSPC1-A546_Pos008_S001	00-HgLb2JZj29dgXmijDJCyTS
5.23609	11.5041	12.7034	um	Nucleus	Nucleus BoundingBoxOO Length	0.000	1.000	472	100000458	100000048	Not-Trans anti-PSPC1-A546 8C-S-PSPC1 V2.00	0	28. Not-Trans and anti-PSPC1-A546_Pos008_S001	00-HgLb2JZj29dgXmijDJCyTS
4.34703	9.51534	19.1572	um	Nucleus	Nucleus BoundingBoxOO Length	0.000	1.000	473	100000459	100000049	Not-Trans anti-PSPC1-A546 8C-S-PSPC1 V2.00	0	28. Not-Trans and anti-PSPC1-A546_Pos008_S001	00-HgLb2JZj29dgXmijDJCyTS
4.8247	13.5378	15.2687	um	Nucleus	Nucleus BoundingBoxOO Length	0.000	1.000	474	100000460	100000050	Not-Trans anti-PSPC1-A546 8C-S-PSPC1 V2.00	0	28. Not-Trans and anti-PSPC1-A546_Pos008_S001	00-HgLb2JZj29dgXmijDJCyTS
5.73522	13.4373	16.7963	um	Nucleus	Nucleus BoundingBoxOO Length	0.000	1.000	475	100000461	100000051	Not-Trans anti-PSPC1-A546 8C-S-PSPC1 V2.00	0	28. Not-Trans and anti-PSPC1-A546_Pos008_S001	00-HgLb2JZj29dgXmijDJCyTS
5.80214	20.2051	31.6049	um	Nucleus	Nucleus BoundingBoxOO Length	0.000	1.000	476	100000462	100000052	Not-Trans anti-PSPC1-A546 8C-S-PSPC1 V2.00	0	28. Not-Trans and anti-PSPC1-A546_Pos008_S001	00-HgLb2JZj29dgXmijDJCyTS
4.55437	15.7455	22.0625	um	Nucleus	Nucleus BoundingBoxOO Length	0.000	1.000	477	100000463	100000053	Not-Trans anti-PSPC1-A546 8C-S-PSPC1 V2.00	0	28. Not-Trans and anti-PSPC1-A546_Pos008_S001	00-HgLb2JZj29dgXmijDJCyTS
5.20015	12.8097	15.476	um	Nucleus	Nucleus BoundingBoxOO Length	0.000	1.000	478	100000464	100000000	Not-Trans anti-PSPC1-A546 8C-S-PSPC1 V2.00	0	28. Not-Trans and anti-PSPC1-A546_Pos009_S001	00-wpHyJvg6FXU82fyonsfTHN
4.83596	10.5941	17.0302	um	Nucleus	Nucleus BoundingBoxOO Length	0.000	1.000	479	100000465	100000001	Not-Trans anti-PSPC1-A546 8C-S-PSPC1 V2.00	0	28. Not-Trans and anti-PSPC1-A546_Pos009_S001	00-wpHyJvg6FXU82fyonsfTHN
5.16872	12.1212	18.3441	um	Nucleus	Nucleus BoundingBoxOO Length	0.000	1.000	480	100000466	100000002	Not-Trans anti-PSPC1-A546 8C-S-PSPC1 V2.00	0	28. Not-Trans and anti-PSPC1-A546_Pos009_S001	00-wpHyJvg6FXU82fyonsfTHN
4.86427	10.9495	16.8036	um	Nucleus	Nucleus BoundingBoxOO Length	0.000	1.000	481	100000467	100000003	Not-Trans anti-PSPC1-A546 8C-S-PSPC1 V2.00	0	28. Not-Trans and anti-PSPC1-A546_Pos009_S001	00-wpHyJvg6FXU82fyonsfTHN
5.50093	13.0268	17.3439	um	Nucleus	Nucleus BoundingBoxOO Length	0.000	1.000	482	100000468	100000004	Not-Trans anti-PSPC1-A546 8C-S-PSPC1 V2.00	0	28. Not-Trans and anti-PSPC1-A546_Pos009_S001	00-wpHyJvg6FXU82fyonsfTHN
5.40103	13.5588	17.1058	um	Nucleus	Nucleus BoundingBoxOO Length	0.000	1.000	483	100000469	100000005	Not-Trans anti-PSPC1-A546 8C-S-PSPC1 V2.00	0	28. Not-Trans and anti-PSPC1-A546_Pos009_S001	00-wpHyJvg6FXU82fyonsfTHN
5.30016	11.2644	20.2416	um	Nucleus	Nucleus BoundingBoxOO Length	0.000	1.000	484	100000470	100000006	Not-Trans anti-PSPC1-A546 8C-S-PSPC1 V2.00	0	28. Not-Trans and anti-PSPC1-A546_Pos009_S001	00-wpHyJvg6FXU82fyonsfTHN
4.41066	11.9573	16.7871	um	Nucleus	Nucleus BoundingBoxOO Length	0.000	1.000	485	100000471	100000007	Not-Trans anti-PSPC1-A546 8C-S-PSPC1 V2.00	0	28. Not-Trans and anti-PSPC1-A546_Pos009_S001	00-wpHyJvg6FXU82fyonsfTHN
3.59108	15.7781	17.6501	um	Nucleus	Nucleus BoundingBoxOO Length	0.000	1.000	486	100000472	100000008	Not-Trans anti-PSPC1-A546 8C-S-PSPC1 V2.00	0	28. Not-Trans and anti-PSPC1-A546_Pos009_S001	00-wpHyJvg6FXU82fyonsfTHN
4.39993	19.1033	20.1662	um	Nucleus	Nucleus BoundingBoxOO Length	0.000	1.000	487	100000473	100000009	Not-Trans anti-PSPC1-A546 8C-S-PSPC1 V2.00	0	28. Not-Trans and anti-PSPC1-A546_Pos009_S001	00-wpHyJvg6FXU82fyonsfTHN
4.17188	20.0213	20.9603	um	Nucleus	Nucleus BoundingBoxOO Length	0.000	1.000	488	100000474	100000010	Not-Trans anti-PSPC1-A546 8C-S-PSPC1 V2.00	0	28. Not-Trans and anti-PSPC1-A546_Pos009_S001	00-wpHyJvg6FXU82fyonsfTHN
4.0162	11.8559	22.6064	um	Nucleus	Nucleus BoundingBoxOO Length	0.000	1.000	489	100000475	100000011	Not-Trans anti-PSPC1-A546 8C-S-PSPC1 V2.00	0	28. Not-Trans and anti-PSPC1-A546_Pos009_S001	00-wpHyJvg6FXU82fyonsfTHN
4.83955	17.2605	19.4739	um	Nucleus	Nucleus BoundingBoxOO Length	0.000	1.000	490	100000476	100000012	Not-Trans anti-PSPC1-A546 8C-S-PSPC1 V2.00	0	28. Not-Trans and anti-PSPC1-A546_Pos009_S001	00-wpHyJvg6FXU82fyonsfTHN
5.03399	7.33314	11.5723	um	Nucleus	Nucleus BoundingBoxOO Length	0.000	1.000	491	100000477	100000013	Not-Trans anti-PSPC1-A546 8C-S-PSPC1 V2.00	0	28. Not-Trans and anti-PSPC1-A546_Pos009_S001	00-wpHyJvg6FXU82fyonsfTHN
4.78923	8.8128	18.0563	um	Nucleus	Nucleus BoundingBoxOO Length	0.000	1.000	492	100000478	100000014	Not-Trans anti-PSPC1-A546 8C-S-PSPC1 V2.00	0	28. Not-Trans and anti-PSPC1-A546_Pos009_S001	00-wpHyJvg6FXU82fyonsfTHN
4.61207	8.65508	19.6687	um	Nucleus	Nucleus BoundingBoxOO Length	0.000	1.000	493	100000479	100000015	Not-Trans anti-PSPC1-A546 8C-S-PSPC1 V2.00	0	28. Not-Trans and anti-PSPC1-A546_Pos009_S001	00-wpHyJvg6FXU82fyonsfTHN
4.96948	5.7411	11.0699	um	Nucleus	Nucleus BoundingBoxOO Length	0.000	1.000	494	100000480	100000016	Not-Trans anti-PSPC1-A546 8C-S-PSPC1 V2.00	0	28. Not-Trans and anti-PSPC1-A546_Pos009_S001	00-wpHyJvg6FXU82fyonsfTHN
3.67406	13.7428	16.7087	um	Nucleus	Nucleus BoundingBoxOO Length	0.000	1.000	495	100000481	100000017	Not-Trans anti-PSPC1-A546 8C-S-PSPC1 V2.00	0	28. Not-Trans and anti-PSPC1-A546_Pos009_S001	00-wpHyJvg6FXU82fyonsfTHN
4.82124	12.3757	14.1112	um	Nucleus	Nucleus BoundingBoxOO Length	0.000	1.000	497	100000482	100000018	Not-Trans anti-PSPC1-A546 8C-S-PSPC1 V2.00	0	28. Not-Trans and anti-PSPC1-A546_Pos009_S001	00-wpHyJvg6FXU82fyonsfTHN
4.48599	13.2007	13.7215	um	Nucleus	Nucleus BoundingBoxOO Length	0.000	1.000	498	100000483	100000019	Not-Trans anti-PSPC1-A546 8C-S-PSPC1 V2.00	0	28. Not-Trans and anti-PSPC1-A546_Pos009_S001	00-wpHyJvg6FXU82fyonsfTHN
4.80865	11.5005	17.3028	um	Nucleus	Nucleus BoundingBoxOO Length	0.000	1.000	499	100000484	100000020	Not-Trans anti-PSPC1-A546 8C-S-PSPC1 V2.00	0	28. Not-Trans and anti-PSPC1-A546_Pos009_S001	00-wpHyJvg6FXU82fyonsfTHN
5.28557	12.9142	18.0764	um	Nucleus	Nucleus BoundingBoxOO Length	0.000	1.000	500	100000485	100000021	Not-Trans anti-PSPC1-A546 8C-S-PSPC1 V2.00	0	28. Not-Trans and anti-PSPC1-A546_Pos009_S001	00-wpHyJvg6FXU82fyonsfTHN
4.81311	13.2633	15.7138	um	Nucleus	Nucleus BoundingBoxOO Length	0.000	1.000	501	100000486	100000022	Not-Trans anti-PSPC1-A546 8C-S-PSPC1 V2.00	0	28. Not-Trans and anti-PSPC1-A546_Pos009_S001	00-wpHyJvg6FXU82fyonsfTHN
4.80165	11.4991	16.9262	um	Nucleus	Nucleus BoundingBoxOO Length	0.000	1.000	502	100000487	100000023	Not-Trans anti-PSPC1-A546 8C-S-PSPC1 V2.00	0	28. Not-Trans and anti-PSPC1-A546_Pos009_S001	00-wpHyJvg6FXU82fyonsfTHN
4.40609	11.6052	21.2705	um	Nucleus	Nucleus BoundingBoxOO Length	0.000	1.000	503	100000488	100000024	Not-Trans anti-PSPC1-A546 8C-S-PSPC1 V2.00	0	28. Not-Trans and anti-PSPC1-A546_Pos009_S001	00-wpHyJvg6FXU82fyonsfTHN
4.27673	21.85	26.8112	um	Nucleus	Nucleus BoundingBoxOO Length	0.000	1.000	504	100000489	100000025	Not-Trans anti-PSPC1-A546 8C-S-PSPC1 V2.00	0	28. Not-Trans and anti-PSPC1-A546_Pos009_S001	00-wpHyJvg6FXU82fyonsfTHN
4.89745	9.14308	10.5533	um	Nucleus	Nucleus BoundingBoxOO Length	0.000	1.000	505	100000490	100000026	Not-Trans anti-PSPC1-A546 8C-S-PSPC1 V2.00	0	28. Not-Trans and anti-PSPC1-A546_Pos009_S001	00-wpHyJvg6FXU82fyonsfTHN
4.48337	18.0232	37.5798	um	Nucleus	Nucleus BoundingBoxOO Length	0.000	1.000	506	100000491	100000027	Not-Trans anti-PSPC1-A546 8C-S-PSPC1 V2.00	0	28. Not-Trans and anti-PSPC1-A546_Pos009_S001	00-wpHyJvg6FXU82fyonsfTHN
4.07183	22.1873	30.1031	um	Nucleus	Nucleus BoundingBoxOO Length	0.000	1.000	507	100000492	100000028	Not-Trans anti-PSPC1-A546 8C-S-PSPC1 V2.00	0	28. Not-Trans and anti-PSPC1-A546_Pos009_S001	00-wpHyJvg6FXU82fyonsfTHN
4.90386	11.4999	14.818	um	Nucleus	Nucleus BoundingBoxOO Length	0.000	1.000	508	100000493	100000029	Not-Trans anti-PSPC1-A546 8C-S-PSPC1 V2.00	0	28. Not-Trans and anti-PSPC1-A546_Pos009_S001	00-wpHyJvg6FXU82fyonsfTHN
4.37723	11.8034	16.5875	um	Nucleus	Nucleus BoundingBoxOO Length	0.000	1.000	509	100000494	100000030	Not-Trans anti-PSPC1-A546 8C-S-PSPC1 V2.00	0	28. Not-Trans and anti-PSPC1-A546_Pos009_S001	00-wpHyJvg6FXU82fyonsfTHN
4.83708	12.0097	21.1693	um	Nucleus	Nucleus BoundingBoxOO Length	0.000	1.000	510	100000495	100000031	Not-Trans anti-PSPC1-A546 8C-S-PSPC1 V2.00	0	28. Not-Trans and anti-PSPC1-A546_Pos009_S001	00-wpHyJvg6FXU82fyonsfTHN
4.7106	12.1688	15.63	um	Nucleus	Nucleus BoundingBoxOO Length	0.000	1.000	511	100000496	100000032	Not-Trans anti-PSPC1-A546 8C-S-PSPC1 V2.00	0	28. Not-Trans and anti-PSPC1-A546_Pos009_S001	00-wpHyJvg6FXU82fyonsfTHN
4.43128	12.7496	16.0721	um	Nucleus	Nucleus BoundingBoxOO Length	0.000	1.000	512	100000497	100000033	Not-Trans anti-PSPC1-A546 8C-S-PSPC1 V2.00	0	28. Not-Trans and anti-PSPC1-A546_Pos009_S001	00-wpHyJvg6FXU82fyonsfTHN
4.36984	12.7128	16.2126	um	Nucleus	Nucleus BoundingBoxOO Length	0.000	1.000	513	100000498	100000034	Not-Trans anti-PSPC1-A546 8C-S-PSPC1 V2.00	0	28. Not-Trans and anti-PSPC1-A546_Pos009_S001	00-wpHyJvg6FXU82fyonsfTHN
4.02184	13.78	18.2285	um	Nucleus	Nucleus BoundingBoxOO Length	0.000	1.000	514	100000499	100000035	Not-Trans anti-PSPC1-A546 8C-S-PSPC1 V2.00	0	28. Not-Trans and anti-PSPC1-A546_Pos009_S001	00-wpHyJvg6FXU82fyonsfTHN
4.84751	8.91009	20.442	um	Nucleus	Nucleus BoundingBoxOO Length	0.000	1.000	515	100000500	100000036	Not-Trans anti-PSPC1-A546 8C-S-PSPC1 V2.00	0	28. Not-Trans and anti-PSPC1-A546_Pos009_S001	00-wpHyJvg6FXU82fyonsfTHN
4.42122	6.39194	23.3324	um	Nucleus	Nucleus BoundingBoxOO Length	0.000	1.000	516	100000501	100000037	Not-Trans anti-PSPC1-A546 8C-S-PSPC1 V2.00	0	28. Not-Trans and anti-PSPC1-A546_Pos009_S001	00-wpHyJvg6FXU82fyonsfTHN
7.21139	14.8982	18.5388	um	Nucleus	Nucleus BoundingBoxOO Length	0.000	1.000	517	100000502	100000038	Not-Trans anti-PSPC1-A546 8C-S-PSPC1 V2.00	0	28. Not-Trans and anti-PSPC1-A546_Pos009_S001	00-wpHyJvg6FXU82fyonsfTHN
6.79634	20.7625	26.6579	um	Nucleus	Nucleus BoundingBoxOO Length	0.000	1.000	518	100000503	100000039	Not-Trans anti-PSPC1-A546 8C-S-PSPC1 V2.00	0	28. Not-Trans and anti-PSPC1-A546_Pos009_S001	00-wpHyJvg6FXU82fyonsfTHN
4.35191	14.3019	16.1648	um	Nucleus	Nucleus BoundingBoxOO Length	0.000	1.000	519	100000504	100000040	Not-Trans anti-PSPC1-A546 8C-S-PSPC1 V2.00	0	28. Not-Trans and anti-PSPC1-A546_Pos009_S001	00-wpHyJvg6FXU82fyonsfTHN
4.41962	10.9163	18.2533	um	Nucleus	Nucleus BoundingBoxOO Length	0.000	1.000	520	100000505	100000041	Not-Trans anti-PSPC1-A546 8C-S-PSPC1 V2.00	0	28. Not-Trans and anti-PSPC1-A546_Pos009_S001	00-wpHyJvg6FXU82fyonsfTHN
4.84715	11.2935	17.8073	um	Nucleus	Nucleus BoundingBoxOO Length	0.000	1.000	521	100000506	100000042	Not-Trans anti-PSPC1-A546 8C-S-PSPC1 V2.00	0	28. Not-Trans and anti-PSPC1-A546_Pos009_S001	00-wpHyJvg6FXU82fyonsfTHN
5.48223	12.0312	16.9395	um	Nucleus	Nucleus BoundingBoxOO Length	0.000	1.000	522	100000507	100000043	Not-Trans anti-PSPC1-A546 8C-S-PSPC1 V2.00	0	28. Not-Trans and anti-PSPC1-A546_Pos009_S001	00-wpHyJvg6FXU82fyonsfTHN
4.29659	12.7633	17.2032	um	Nucleus	Nucleus BoundingBoxOO Length	0.000	1.000	523	100000508	100000044	Not-Trans anti-PSPC1-A546 8C-S-PSPC1 V2.00	0	28. Not-Trans and anti-PSPC1-A546_Pos009_S001	00-wpHyJvg6FXU82fyonsfTHN
4.79161	15.4679	23.5474	um	Nucleus	Nucleus BoundingBoxOO Length	0.000	1.000	524	100000509	100000045	Not-Trans anti-PSPC1-A546 8C-S-PSPC1 V2.00	0	28. Not-Trans and anti-PSPC1-A546_Pos009_S001	00-wpHyJvg6FXU82fyonsfTHN
5.83127	13.6795	19.4835	um	Nucleus	Nucleus BoundingBoxOO Length	0.000	1.000	525	100000510	100000000	Not-Trans anti-PSPC1-A546 8C-S-PSPC1 V2.00	0	28. Not-Trans and anti-PSPC1-A546_Pos010_S001	00-4LtDEo4QDZo77XTbUtEfMf
5.6472	12.4773	16.7981	um	Nucleus	Nucleus BoundingBoxOO Length	0.000	1.000	526	100000511	100000001	Not-Trans anti-PSPC1-A546 8C-S-PSPC1 V2.00	0	28. Not-Trans and anti-PSPC1-A546_Pos010_S001	00-4LtDEo4QDZo77XTbUtEfMf
5.6151	9.7304	16.2228	um	Nucleus	Nucleus BoundingBoxOO Length	0.000	1.000	527	100000512	100000002	Not-Trans anti-PSPC1-A546 8C-S-PSPC1 V2.00	0	28. Not-Trans and anti-PSPC1-A546_Pos010_S001	00-4LtDEo4QDZo77XTbUtEfMf
4.77995	11.9274	19.1077	um	Nucleus	Nucleus BoundingBoxOO Length	0.000	1.000	528	100000513	100000003	Not-Trans anti-PSPC1-A546 8C-S-PSPC1 V2.00	0	28. Not-Trans and anti-PSPC1-A546_Pos010_S001	00-4LtDEo4QDZo77XTbUtEfMf
5.23309	10.8359	16.7099	um	Nucleus	Nucleus BoundingBoxOO Length	0.000	1.000	529	100000514	100000004	Not-Trans anti-PSPC1-A546 8C-S-PSPC1 V2.00	0	28. Not-Trans and anti-PSPC1-A546_Pos010_S001	00-4LtDEo4QDZo77XTbUtEfMf
4.84	12.071	15.4747	um	Nucleus	Nucleus BoundingBoxOO Length	0.000	1.000	530	100000515	100000005	Not-Trans anti-PSPC1-A546 8C-S-PSPC1 V2.00	0	28. Not-Trans and anti-PSPC1-A546_Pos010_S001	00-4LtDEo4QDZo77XTbUtEfMf
5.24899	15.143	19.6857	um	Nucleus	Nucleus BoundingBoxOO Length	0.000	1.000	531	100000516	100000006	Not-Trans anti-PSPC1-A546 8C-S-PSPC1 V2.00	0	28. Not-Trans and anti-PSPC1-A546_Pos010_S001	00-4LtDEo4QDZo77XTbUtEfMf
5.1577	16.3929	18.7702	um	Nucleus	Nucleus BoundingBoxOO Length	0.000	1.000	532	100000517	100000007	Not-Trans anti-PSPC1-A546 8C-S-PSPC1 V2.00	0	28. Not-Trans and anti-PSPC1-A546_Pos010_S001	00-4LtDEo4QDZo77XTbUtEfMf
4.45008	12.6032	21.7474	um	Nucleus	Nucleus BoundingBoxOO Length	0.000	1.000	533	100000518	100000008	Not-Trans anti-PSPC1-A546 8C-S-PSPC1 V2.00	0	28. Not-Trans and anti-PSPC1-A546_Pos010_S001	00-4LtDEo4QDZo77XTbUtEfMf
4.76462	17.0029	20.8716	um	Nucleus	Nucleus BoundingBoxOO Length	0.000	1.000	534	100000519	100000009	Not-Trans anti-PSPC1-A546 8C-S-PSPC1 V2.00	0	28. Not-Trans and anti-PSPC1-A546_Pos010_S001	00-4LtDEo4QDZo77XTbUtEfMf
4.74831	9.11027	20.2733	um	Nucleus	Nucleus BoundingBoxOO Length	0.000	1.000	535	100000520	100000010	Not-Trans anti-PSPC1-A546 8C-S-PSPC1 V2.00	0	28. Not-Trans and anti-PSPC1-A546_Pos010_S001	00-4LtDEo4QDZo77XTbUtEfMf
4.37163	11.0639	19.0128	um	Nucleus	Nucleus BoundingBoxOO Length	0.000	1.000	536	100000521	100000011	Not-Trans anti-PSPC1-A546 8C-S-PSPC1 V2.00	0	28. Not-Trans and anti-PSPC1-A546_Pos010_S001	00-4LtDEo4QDZo77XTbUtEfMf
4.80056	8.30885	10.9909	um	Nucleus	Nucleus BoundingBoxOO Length	0.000	1.000	537	100000522	100000012	Not-Trans anti-PSPC1-A546 8C-S-PSPC1 V2.00	0	28. Not-Trans and anti-PSPC1-A546_Pos010_S001	00-4LtDEo4QDZo77XTbUtEfMf
4.50373	11.5976	17.0212	um	Nucleus	Nucleus BoundingBoxOO Length	0.000	1.000	538	100000523	100000013	Not-Trans anti-PSPC1-A546 8C-S-PSPC1 V2.00	0	28. Not-Trans and anti-PSPC1-A546_Pos010_S001	00-4LtDEo4QDZo77XTbUtEfMf
4.93468	10.8638	13.9978	um	Nucleus	Nucleus BoundingBoxOO Length	0.000	1.000	539	100000524	100000014	Not-Trans anti-PSPC1-A546 8C-S-PSPC1 V2.00	0	28. Not-Trans and anti-PSPC1-A546_Pos010_S001	00-4LtDEo4QDZo77XTbUtEfMf
4.39387	8.73964	17.7537	um	Nucleus	Nucleus BoundingBoxOO Length	0.000	1.000	540	100000525	100000015	Not-Trans anti-PSPC1-A546 8C-S-PSPC1 V2.00	0	28. Not-Trans and anti-PSPC1-A546_Pos010_S001	00-4LtDEo4QDZo77XTbUtEfMf
4.37208	10.3867	14.1754	um	Nucleus	Nucleus BoundingBoxOO Length	0.000	1.000	541	100000526	100000016	Not-Trans anti-PSPC1-A546 8C-S-PSPC1 V2.00	0	28. Not-Trans and anti-PSPC1-A546_Pos010_S001	00-4LtDEo4QDZo77XTbUtEfMf
4.39404	9.06643	21.1962	um	Nucleus	Nucleus BoundingBoxOO Length	0.000	1.000	542	100000527	100000017	Not-Trans anti-PSPC1-A546 8C-S-PSPC1 V2.00	0	28. Not-Trans and anti-PSPC1-A546_Pos010_S001	00-4LtDEo4QDZo77XTbUtEfMf
4.44058	10.5021	14.5013	um	Nucleus	Nucleus BoundingBoxOO Length	0.000	1.000	543	100000528	100000018	Not-Trans anti-PSPC1-A546 8C-S-PSPC1 V2.00	0	28. Not-Trans and anti-PSPC1-A546_Pos010_S001	00-4LtDEo4QDZo77XTbUtEfMf
4.76919	10.3717	12.6955	um	Nucleus	Nucleus BoundingBoxOO Length	0.000	1.000	544	100000529	100000019	Not-Trans anti-PSPC1-A546 8C-S-PSPC1 V2.00	0	28. Not-Trans and anti-PSPC1-A546_Pos010_S001	00-4LtDEo4QDZo77XTbUtEfMf
3.71531	7.1042	17.5989	um	Nucleus	Nucleus BoundingBoxOO Length	0.000	1.000	545	100000530	100000020	Not-Trans anti-PSPC1-A546 8C-S-PSPC1 V2.00	0	28. Not-Trans and anti-PSPC1-A546_Pos010_S001	00-4LtDEo4QDZo77XTbUtEfMf
3.69077	10.0949	20.492	um	Nucleus	Nucleus BoundingBoxOO Length	0.000	1.000	547	100000531	100000021	Not-Trans anti-PSPC1-A546 8C-S-PSPC1 V2.00	0	28. Not-Trans and anti-PSPC1-A546_Pos010_S001	00-4LtDEo4QDZo77XTbUtEfMf
4.43931	11.5056	18.0287	um	Nucleus	Nucleus BoundingBoxOO Length	0.000	1.000	548	100000532	100000022	Not-Trans anti-PSPC1-A546 8C-S-PSPC1 V2.00	0	28. Not-Trans and anti-PSPC1-A546_Pos010_S001	00-4LtDEo4QDZo77XTbUtEfMf
4.89381	10.8917	15.8416	um	Nucleus	Nucleus BoundingBoxOO Length	0.000	1.000	549	100000533	100000023	Not-Trans anti-PSPC1-A546 8C-S-PSPC1 V2.00	0	28. Not-Trans and anti-PSPC1-A546_Pos010_S001	00-4LtDEo4QDZo77XTbUtEfMf
4.77497	13.6699	24.7477	um	Nucleus	Nucleus BoundingBoxOO Length	0.000	1.000	550	100000534	100000024	Not-Trans anti-PSPC1-A546 8C-S-PSPC1 V2.00	0	28. Not-Trans and anti-PSPC1-A546_Pos010_S001	00-4LtDEo4QDZo77XTbUtEfMf
4.38442	13.087	20.3781	um	Nucleus	Nucleus BoundingBoxOO Length	0.000	1.000	551	100000535	100000025	Not-Trans anti-PSPC1-A546 8C-S-PSPC1 V2.00	0	28. Not-Trans and anti-PSPC1-A546_Pos010_S001	00-4LtDEo4QDZo77XTbUtEfMf
4.46754	10.067	17.8213	um	Nucleus	Nucleus BoundingBoxOO Length	0.000	1.000	552	100000536	100000026	Not-Trans anti-PSPC1-A546 8C-S-PSPC1 V2.00	0	28. Not-Trans and anti-PSPC1-A546_Pos010_S001	00-4LtDEo4QDZo77XTbUtEfMf
3.6028	16.9256	18.2413	um	Nucleus	Nucleus BoundingBoxOO Length	0.000	1.000	553	100000537	100000027	Not-Trans anti-PSPC1-A546 8C-S-PSPC1 V2.00	0	28. Not-Trans and anti-PSPC1-A546_Pos010_S001	00-4LtDEo4QDZo77XTbUtEfMf
4.28078	10.6651	18.8139	um	Nucleus	Nucleus BoundingBoxOO Length	0.000	1.000	554	100000538	100000028	Not-Trans anti-PSPC1-A546 8C-S-PSPC1 V2.00	0	28. Not-Trans and anti-PSPC1-A546_Pos010_S001	00-4LtDEo4QDZo77XTbUtEfMf
5.5778	9.05099	14.32	um	Nucleus	Nucleus BoundingBoxOO Length	0.000	1.000	555	100000539	100000029	Not-Trans anti-PSPC1-A546 8C-S-PSPC1 V2.00	0	28. Not-Trans and anti-PSPC1-A546_Pos010_S001	00-4LtDEo4QDZo77XTbUtEfMf
8.07465	8.44452	9.97333	um	Nucleus	Nucleus BoundingBoxOO Length	0.000	1.000	556	100000540	100000030	Not-Trans anti-PSPC1-A546 8C-S-PSPC1 V2.00	0	28. Not-Trans and anti-PSPC1-A546_Pos010_S001	00-4LtDEo4QDZo77XTbUtEfMf
5.32362	12.1533	17.1536	um	Nucleus	Nucleus BoundingBoxOO Length	0.000	1.000	557	100000541	100000031	Not-Trans anti-PSPC1-A546 8C-S-PSPC1 V2.00	0	28. Not-Trans and anti-PSPC1-A546_Pos010_S001	00-4LtDEo4QDZo77XTbUtEfMf
4.7832	10.8167	23.7296	um	Nucleus	Nucleus BoundingBoxOO Length	0.000	1.000	558	100000542	100000032	Not-Trans anti-PSPC1-A546 8C-S-PSPC1 V2.00	0	28. Not-Trans and anti-PSPC1-A546_Pos010_S001	00-4LtDEo4QDZo77XTbUtEfMf
4.76431	10.8879	18.1121	um	Nucleus	Nucleus BoundingBoxOO Length	0.000	1.000	559	100000543	100000033	Not-Trans anti-PSPC1-A546 8C-S-PSPC1 V2.00	0	28. Not-Trans and anti-PSPC1-A546_Pos010_S001	00-4LtDEo4QDZo77XTbUtEfMf
4.43659	13.9451	17.9248	um	Nucleus	Nucleus BoundingBoxOO Length	0.000	1.000	560	100000544	100000034	Not-Trans anti-PSPC1-A546 8C-S-PSPC1 V2.00	0	28. Not-Trans and anti-PSPC1-A546_Pos010_S001	00-4LtDEo4QDZo77XTbUtEfMf
5.63993	10.8907	14.1708	um	Nucleus	Nucleus BoundingBoxOO Length	0.000	1.000	561	100000545	100000000	Not-Trans anti-PSPC1-A546 8C-S-PSPC1 V2.00	0	28. Not-Trans and anti-PSPC1-A546_Pos011_S001	00-MtKVX47DHdJSGLtCF6WyCe
4.0267	15.155	24.848	um	Nucleus	Nucleus BoundingBoxOO Length	0.000	1.000	562	100000546	100000001	Not-Trans anti-PSPC1-A546 8C-S-PSPC1 V2.00	0	28. Not-Trans and anti-PSPC1-A546_Pos011_S001	00-MtKVX47DHdJSGLtCF6WyCe
4.74503	14.3955	16.7785	um	Nucleus	Nucleus BoundingBoxOO Length	0.000	1.000	563	100000547	100000002	Not-Trans anti-PSPC1-A546 8C-S-PSPC1 V2.00	0	28. Not-Trans and anti-PSPC1-A546_Pos011_S001	00-MtKVX47DHdJSGLtCF6WyCe
4.7808	11.1962	27.7823	um	Nucleus	Nucleus BoundingBoxOO Length	0.000	1.000	564	100000548	100000003	Not-Trans anti-PSPC1-A546 8C-S-PSPC1 V2.00	0	28. Not-Trans and anti-PSPC1-A546_Pos011_S001	00-MtKVX47DHdJSGLtCF6WyCe
5.14343	10.0007	14.239	um	Nucleus	Nucleus BoundingBoxOO Length	0.000	1.000	565	100000549	100000004	Not-Trans anti-PSPC1-A546 8C-S-PSPC1 V2.00	0	28. Not-Trans and anti-PSPC1-A546_Pos011_S001	00-MtKVX47DHdJSGLtCF6WyCe
5.67727	12.1306	18.2361	um	Nucleus	Nucleus BoundingBoxOO Length	0.000	1.000	566	100000550	100000005	Not-Trans anti-PSPC1-A546 8C-S-PSPC1 V2.00	0	28. Not-Trans and anti-PSPC1-A546_Pos011_S001	00-MtKVX47DHdJSGLtCF6WyCe
4.38784	15.4285	16.4052	um	Nucleus	Nucleus BoundingBoxOO Length	0.000	1.000	567	100000551	100000006	Not-Trans anti-PSPC1-A546 8C-S-PSPC1 V2.00	0	28. Not-Trans and anti-PSPC1-A546_Pos011_S001	00-MtKVX47DHdJSGLtCF6WyCe
5.75226	13.8417	16.3397	um	Nucleus	Nucleus BoundingBoxOO Length	0.000	1.000	568	100000552	100000007	Not-Trans anti-PSPC1-A546 8C-S-PSPC1 V2.00	0	28. Not-Trans and anti-PSPC1-A546_Pos011_S001	00-MtKVX47DHdJSGLtCF6WyCe
4.84115	10.457	17.6881	um	Nucleus	Nucleus BoundingBoxOO Length	0.000	1.000	569	100000553	100000008	Not-Trans anti-PSPC1-A546 8C-S-PSPC1 V2.00	0	28. Not-Trans and anti-PSPC1-A546_Pos011_S001	00-MtKVX47DHdJSGLtCF6WyCe
5.26704	10.559	14.8307	um	Nucleus	Nucleus BoundingBoxOO Length	0.000	1.000	570	100000554	100000009	Not-Trans anti-PSPC1-A546 8C-S-PSPC1 V2.00	0	28. Not-Trans and anti-PSPC1-A546_Pos011_S001	00-MtKVX47DHdJSGLtCF6WyCe
4.83983	10.8867	15.759	um	Nucleus	Nucleus BoundingBoxOO Length	0.000	1.000	571	100000555	100000010	Not-Trans anti-PSPC1-A546 8C-S-PSPC1 V2.00	0	28. Not-Trans and anti-PSPC1-A546_Pos011_S001	00-MtKVX47DHdJSGLtCF6WyCe
4.42548	13.4145	19.0412	um	Nucleus	Nucleus BoundingBoxOO Length	0.000	1.000	572	100000556	100000011	Not-Trans anti-PSPC1-A546 8C-S-PSPC1 V2.00	0	28. Not-Trans and anti-PSPC1-A546_Pos011_S001	00-MtKVX47DHdJSGLtCF6WyCe
4.40773	13.1333	16.5045	um	Nucleus	Nucleus BoundingBoxOO Length	0.000	1.000	573	100000557	100000012	Not-Trans anti-PSPC1-A546 8C-S-PSPC1 V2.00	0	28. Not-Trans and anti-PSPC1-A546_Pos011_S001	00-MtKVX47DHdJSGLtCF6WyCe
4.36029	15.2193	20.4082	um	Nucleus	Nucleus BoundingBoxOO Length	0.000	1.000	574	100000558	100000013	Not-Trans anti-PSPC1-A546 8C-S-PSPC1 V2.00	0	28. Not-Trans and anti-PSPC1-A546_Pos011_S001	00-MtKVX47DHdJSGLtCF6WyCe
4.37779	14.891	21.1293	um	Nucleus	Nucleus BoundingBoxOO Length	0.000	1.000	575	100000559	100000014	Not-Trans anti-PSPC1-A546 8C-S-PSPC1 V2.00	0	28. Not-Trans and anti-PSPC1-A546_Pos011_S001	00-MtKVX47DHdJSGLtCF6WyCe
4.13749	11.6635	18.6303	um	Nucleus	Nucleus BoundingBoxOO Length	0.000	1.000	576	100000560	100000015	Not-Trans anti-PSPC1-A546 8C-S-PSPC1 V2.00	0	28. Not-Trans and anti-PSPC1-A546_Pos011_S001	00-MtKVX47DHdJSGLtCF6WyCe
4.58816	9.13886	13.1942	um	Nucleus	Nucleus BoundingBoxOO Length	0.000	1.000	577	100000561	100000016	Not-Trans anti-PSPC1-A546 8C-S-PSPC1 V2.00	0	28. Not-Trans and anti-PSPC1-A546_Pos011_S001	00-MtKVX47DHdJSGLtCF6WyCe
7.25031	9.69061	15.6629	um	Nucleus	Nucleus BoundingBoxOO Length	0.000	1.000	578	100000562	100000017	Not-Trans anti-PSPC1-A546 8C-S-PSPC1 V2.00	0	28. Not-Trans and anti-PSPC1-A546_Pos011_S001	00-MtKVX47DHdJSGLtCF6WyCe
4.79448	13.8678	22.8812	um	Nucleus	Nucleus BoundingBoxOO Length	0.000	1.000	579	100000563	100000018	Not-Trans anti-PSPC1-A546 8C-S-PSPC1 V2.00	0	28. Not-Trans and anti-PSPC1-A546_Pos011_S001	00-MtKVX47DHdJSGLtCF6WyCe
4.43601	14.6277	18.7291	um	Nucleus	Nucleus BoundingBoxOO Length	0.000	1.000	580	100000564	100000019	Not-Trans anti-PSPC1-A546 8C-S-PSPC1 V2.00	0	28. Not-Trans and anti-PSPC1-A546_Pos011_S001	00-MtKVX47DHdJSGLtCF6WyCe
5.33654	11.4771	16.8823	um	Nucleus	Nucleus BoundingBoxOO Length	0.000	1.000	581	100000565	100000020	Not-Trans anti-PSPC1-A546 8C-S-PSPC1 V2.00	0	28. Not-Trans and anti-PSPC1-A546_Pos011_S001	00-MtKVX47DHdJSGLtCF6WyCe
5.21442	9.89257	12.0099	um	Nucleus	Nucleus BoundingBoxOO Length	0.000	1.000	582	100000566	100000021	Not-Trans anti-PSPC1-A546 8C-S-PSPC1 V2.00	0	28. Not-Trans and anti-PSPC1-A546_Pos011_S001	00-MtKVX47DHdJSGLtCF6WyCe
5.45531	11.072	11.5115	um	Nucleus	Nucleus BoundingBoxOO Length	0.000	1.000	583	100000567	100000022	Not-Trans anti-PSPC1-A546 8C-S-PSPC1 V2.00	0	28. Not-Trans and anti-PSPC1-A546_Pos011_S001	00-MtKVX47DHdJSGLtCF6WyCe
4.02207	5.52723	15.6708	um	Nucleus	Nucleus BoundingBoxOO Length	0.000	1.000	584	100000568	100000023	Not-Trans anti-PSPC1-A546 8C-S-PSPC1 V2.00	0	28. Not-Trans and anti-PSPC1-A546_Pos011_S001	00-MtKVX47DHdJSGLtCF6WyCe
4.41671	11.986	14.6459	um	Nucleus	Nucleus BoundingBoxOO Length	0.000	1.000	585	100000569	100000024	Not-Trans anti-PSPC1-A546 8C-S-PSPC1 V2.00	0	28. Not-Trans and anti-PSPC1-A546_Pos011_S001	00-MtKVX47DHdJSGLtCF6WyCe
3.97685	12.9968	20.4402	um	Nucleus	Nucleus BoundingBoxOO Length	0.000	1.000	587	100000570	100000025	Not-Trans anti-PSPC1-A546 8C-S-PSPC1 V2.00	0	28. Not-Trans and anti-PSPC1-A546_Pos011_S001	00-MtKVX47DHdJSGLtCF6WyCe
4.04015	11.6928	20.7492	um	Nucleus	Nucleus BoundingBoxOO Length	0.000	1.000	588	100000571	100000026	Not-Trans anti-PSPC1-A546 8C-S-PSPC1 V2.00	0	28. Not-Trans and anti-PSPC1-A546_Pos011_S001	00-MtKVX47DHdJSGLtCF6WyCe
4.02072	15.0873	18.4457	um	Nucleus	Nucleus BoundingBoxOO Length	0.000	1.000	589	100000572	100000027	Not-Trans anti-PSPC1-A546 8C-S-PSPC1 V2.00	0	28. Not-Trans and anti-PSPC1-A546_Pos011_S001	00-MtKVX47DHdJSGLtCF6WyCe
4.47196	11.7737	18.4668	um	Nucleus	Nucleus BoundingBoxOO Length	0.000	1.000	590	100000573	100000028	Not-Trans anti-PSPC1-A546 8C-S-PSPC1 V2.00	0	28. Not-Trans and anti-PSPC1-A546_Pos011_S001	00-MtKVX47DHdJSGLtCF6WyCe
4.59325	11.3574	14.1917	um	Nucleus	Nucleus BoundingBoxOO Length	0.000	1.000	591	100000574	100000029	Not-Trans anti-PSPC1-A546 8C-S-PSPC1 V2.00	0	28. Not-Trans and anti-PSPC1-A546_Pos011_S001	00-MtKVX47DHdJSGLtCF6WyCe
4.00902	11.2177	19.4053	um	Nucleus	Nucleus BoundingBoxOO Length	0.000	1.000	592	100000575	100000030	Not-Trans anti-PSPC1-A546 8C-S-PSPC1 V2.00	0	28. Not-Trans and anti-PSPC1-A546_Pos011_S001	00-MtKVX47DHdJSGLtCF6WyCe
4.09164	13.1101	14.3332	um	Nucleus	Nucleus BoundingBoxOO Length	0.000	1.000	593	100000576	100000031	Not-Trans anti-PSPC1-A546 8C-S-PSPC1 V2.00	0	28. Not-Trans and anti-PSPC1-A546_Pos011_S001	00-MtKVX47DHdJSGLtCF6WyCe
5.22934	11.4528	14.3002	um	Nucleus	Nucleus BoundingBoxOO Length	0.000	1.000	595	100000577	100000032	Not-Trans anti-PSPC1-A546 8C-S-PSPC1 V2.00	0	28. Not-Trans and anti-PSPC1-A546_Pos011_S001	00-MtKVX47DHdJSGLtCF6WyCe
4.0138	12.2931	16.7994	um	Nucleus	Nucleus BoundingBoxOO Length	0.000	1.000	596	100000578	100000033	Not-Trans anti-PSPC1-A546 8C-S-PSPC1 V2.00	0	28. Not-Trans and anti-PSPC1-A546_Pos011_S001	00-MtKVX47DHdJSGLtCF6WyCe
4.76896	12.3788	16.4659	um	Nucleus	Nucleus BoundingBoxOO Length	0.000	1.000	597	100000579	100000034	Not-Trans anti-PSPC1-A546 8C-S-PSPC1 V2.00	0	28. Not-Trans and anti-PSPC1-A546_Pos011_S001	00-MtKVX47DHdJSGLtCF6WyCe
4.02769	12.6475	15.5222	um	Nucleus	Nucleus BoundingBoxOO Length	0.000	1.000	598	100000580	100000035	Not-Trans anti-PSPC1-A546 8C-S-PSPC1 V2.00	0	28. Not-Trans and anti-PSPC1-A546_Pos011_S001	00-MtKVX47DHdJSGLtCF6WyCe
4.07837	11.9048	18.6779	um	Nucleus	Nucleus BoundingBoxOO Length	0.000	1.000	599	100000581	100000036	Not-Trans anti-PSPC1-A546 8C-S-PSPC1 V2.00	0	28. Not-Trans and anti-PSPC1-A546_Pos011_S001	00-MtKVX47DHdJSGLtCF6WyCe
4.41518	10.9207	19.155	um	Nucleus	Nucleus BoundingBoxOO Length	0.000	1.000	600	100000582	100000037	Not-Trans anti-PSPC1-A546 8C-S-PSPC1 V2.00	0	28. Not-Trans and anti-PSPC1-A546_Pos011_S001	00-MtKVX47DHdJSGLtCF6WyCe
6.37027	8.47785	14.7605	um	Nucleus	Nucleus BoundingBoxOO Length	0.000	1.000	601	100000583	100000038	Not-Trans anti-PSPC1-A546 8C-S-PSPC1 V2.00	0	28. Not-Trans and anti-PSPC1-A546_Pos011_S001	00-MtKVX47DHdJSGLtCF6WyCe
8.42715	9.97896	15.5549	um	Nucleus	Nucleus BoundingBoxOO Length	0.000	1.000	602	100000584	100000039	Not-Trans anti-PSPC1-A546 8C-S-PSPC1 V2.00	0	28. Not-Trans and anti-PSPC1-A546_Pos011_S001	00-MtKVX47DHdJSGLtCF6WyCe
4.90219	13.2769	14.0723	um	Nucleus	Nucleus BoundingBoxOO Length	0.000	1.000	603	100000585	100000040	Not-Trans anti-PSPC1-A546 8C-S-PSPC1 V2.00	0	28. Not-Trans and anti-PSPC1-A546_Pos011_S001	00-MtKVX47DHdJSGLtCF6WyCe
4.95855	12.2494	14.2088	um	Nucleus	Nucleus BoundingBoxOO Length	0.000	1.000	604	100000586	100000041	Not-Trans anti-PSPC1-A546 8C-S-PSPC1 V2.00	0	28. Not-Trans and anti-PSPC1-A546_Pos011_S001	00-MtKVX47DHdJSGLtCF6WyCe
5.64096	9.88733	13.5278	um	Nucleus	Nucleus BoundingBoxOO Length	0.000	1.000	605	100000587	100000042	Not-Trans anti-PSPC1-A546 8C-S-PSPC1 V2.00	0	28. Not-Trans and anti-PSPC1-A546_Pos011_S001	00-MtKVX47DHdJSGLtCF6WyCe
6.11947	9.88896	12.6583	um	Nucleus	Nucleus BoundingBoxOO Length	0.000	1.000	606	100000588	100000043	Not-Trans anti-PSPC1-A546 8C-S-PSPC1 V2.00	0	28. Not-Trans and anti-PSPC1-A546_Pos011_S001	00-MtKVX47DHdJSGLtCF6WyCe
6.39331	12.0492	16.0604	um	Nucleus	Nucleus BoundingBoxOO Length	0.000	1.000	607	100000589	100000044	Not-Trans anti-PSPC1-A546 8C-S-PSPC1 V2.00	0	28. Not-Trans and anti-PSPC1-A546_Pos011_S001	00-MtKVX47DHdJSGLtCF6WyCe
5.66551	9.21372	14.1685	um	Nucleus	Nucleus BoundingBoxOO Length	0.000	1.000	608	100000590	100000045	Not-Trans anti-PSPC1-A546 8C-S-PSPC1 V2.00	0	28. Not-Trans and anti-PSPC1-A546_Pos011_S001	00-MtKVX47DHdJSGLtCF6WyCe
6.79117	11.3384	15.4755	um	Nucleus	Nucleus BoundingBoxOO Length	0.000	1.000	609	100000591	100000046	Not-Trans anti-PSPC1-A546 8C-S-PSPC1 V2.00	0	28. Not-Trans and anti-PSPC1-A546_Pos011_S001	00-MtKVX47DHdJSGLtCF6WyCe
6.27664	6.67394	14.7568	um	Nucleus	Nucleus BoundingBoxOO Length	0.000	1.000	610	100000592	100000047	Not-Trans anti-PSPC1-A546 8C-S-PSPC1 V2.00	0	28. Not-Trans and anti-PSPC1-A546_Pos011_S001	00-MtKVX47DHdJSGLtCF6WyCe
6.78242	7.26004	13.2994	um	Nucleus	Nucleus BoundingBoxOO Length	0.000	1.000	611	100000593	100000048	Not-Trans anti-PSPC1-A546 8C-S-PSPC1 V2.00	0	28. Not-Trans and anti-PSPC1-A546_Pos011_S001	00-MtKVX47DHdJSGLtCF6WyCe
5.73884	10.631	13.3543	um	Nucleus	Nucleus BoundingBoxOO Length	0.000	1.000	612	100000594	100000049	Not-Trans anti-PSPC1-A546 8C-S-PSPC1 V2.00	0	28. Not-Trans and anti-PSPC1-A546_Pos011_S001	00-MtKVX47DHdJSGLtCF6WyCe
4.01642	14.9143	17.4199	um	Nucleus	Nucleus BoundingBoxOO Length	0.000	1.000	613	100000595	100000050	Not-Trans anti-PSPC1-A546 8C-S-PSPC1 V2.00	0	28. Not-Trans and anti-PSPC1-A546_Pos011_S001	00-MtKVX47DHdJSGLtCF6WyCe
4.32586	18.9545	20.9073	um	Nucleus	Nucleus BoundingBoxOO Length	0.000	1.000	614	100000596	100000051	Not-Trans anti-PSPC1-A546 8C-S-PSPC1 V2.00	0	28. Not-Trans and anti-PSPC1-A546_Pos011_S001	00-MtKVX47DHdJSGLtCF6WyCe
4.05694	12.2157	20.9899	um	Nucleus	Nucleus BoundingBoxOO Length	0.000	1.000	615	100000597	100000052	Not-Trans anti-PSPC1-A546 8C-S-PSPC1 V2.00	0	28. Not-Trans and anti-PSPC1-A546_Pos011_S001	00-MtKVX47DHdJSGLtCF6WyCe
4.78544	14.2095	15.7408	um	Nucleus	Nucleus BoundingBoxOO Length	0.000	1.000	616	100000598	100000053	Not-Trans anti-PSPC1-A546 8C-S-PSPC1 V2.00	0	28. Not-Trans and anti-PSPC1-A546_Pos011_S001	00-MtKVX47DHdJSGLtCF6WyCe
4.10955	11.2237	19.7969	um	Nucleus	Nucleus BoundingBoxOO Length	0.000	1.000	617	100000599	100000054	Not-Trans anti-PSPC1-A546 8C-S-PSPC1 V2.00	0	28. Not-Trans and anti-PSPC1-A546_Pos011_S001	00-MtKVX47DHdJSGLtCF6WyCe
4.75321	14.9727	14.9064	um	Nucleus	Nucleus BoundingBoxOO Length	0.000	1.000	618	100000600	100000055	Not-Trans anti-PSPC1-A546 8C-S-PSPC1 V2.00	0	28. Not-Trans and anti-PSPC1-A546_Pos011_S001	00-MtKVX47DHdJSGLtCF6WyCe
5.27379	11.251	17.932	um	Nucleus	Nucleus BoundingBoxOO Length	0.000	1.000	619	100000601	100000056	Not-Trans anti-PSPC1-A546 8C-S-PSPC1 V2.00	0	28. Not-Trans and anti-PSPC1-A546_Pos011_S001	00-MtKVX47DHdJSGLtCF6WyCe
5.21681	13.2827	19.4887	um	Nucleus	Nucleus BoundingBoxOO Length	0.000	1.000	620	100000602	100000057	Not-Trans anti-PSPC1-A546 8C-S-PSPC1 V2.00	0	28. Not-Trans and anti-PSPC1-A546_Pos011_S001	00-MtKVX47DHdJSGLtCF6WyCe
5.65328	9.22378	20.5514	um	Nucleus	Nucleus BoundingBoxOO Length	0.000	1.000	621	100000603	100000000	Not-Trans anti-PSPC1-A546 8C-S-PSPC1 V2.00	0	28. Not-Trans and anti-PSPC1-A546_Pos012_S001	00-s4PtrApbVXEqQGtvrF9qsi
5.17365	11.906	17.1144	um	Nucleus	Nucleus BoundingBoxOO Length	0.000	1.000	622	100000604	100000001	Not-Trans anti-PSPC1-A546 8C-S-PSPC1 V2.00	0	28. Not-Trans and anti-PSPC1-A546_Pos012_S001	00-s4PtrApbVXEqQGtvrF9qsi
4.85067	16.5716	17.6509	um	Nucleus	Nucleus BoundingBoxOO Length	0.000	1.000	623	100000605	100000002	Not-Trans anti-PSPC1-A546 8C-S-PSPC1 V2.00	0	28. Not-Trans and anti-PSPC1-A546_Pos012_S001	00-s4PtrApbVXEqQGtvrF9qsi
4.47093	15.6112	22.5727	um	Nucleus	Nucleus BoundingBoxOO Length	0.000	1.000	624	100000606	100000003	Not-Trans anti-PSPC1-A546 8C-S-PSPC1 V2.00	0	28. Not-Trans and anti-PSPC1-A546_Pos012_S001	00-s4PtrApbVXEqQGtvrF9qsi
4.26984	12.1664	20.0056	um	Nucleus	Nucleus BoundingBoxOO Length	0.000	1.000	625	100000607	100000004	Not-Trans anti-PSPC1-A546 8C-S-PSPC1 V2.00	0	28. Not-Trans and anti-PSPC1-A546_Pos012_S001	00-s4PtrApbVXEqQGtvrF9qsi
4.50635	14.6373	15.495	um	Nucleus	Nucleus BoundingBoxOO Length	0.000	1.000	626	100000608	100000005	Not-Trans anti-PSPC1-A546 8C-S-PSPC1 V2.00	0	28. Not-Trans and anti-PSPC1-A546_Pos012_S001	00-s4PtrApbVXEqQGtvrF9qsi
4.61555	10.8735	18.9665	um	Nucleus	Nucleus BoundingBoxOO Length	0.000	1.000	627	100000609	100000006	Not-Trans anti-PSPC1-A546 8C-S-PSPC1 V2.00	0	28. Not-Trans and anti-PSPC1-A546_Pos012_S001	00-s4PtrApbVXEqQGtvrF9qsi
4.51177	6.57308	14.2846	um	Nucleus	Nucleus BoundingBoxOO Length	0.000	1.000	628	100000610	100000007	Not-Trans anti-PSPC1-A546 8C-S-PSPC1 V2.00	0	28. Not-Trans and anti-PSPC1-A546_Pos012_S001	00-s4PtrApbVXEqQGtvrF9qsi
4.44823	16.0369	21.5414	um	Nucleus	Nucleus BoundingBoxOO Length	0.000	1.000	629	100000611	100000008	Not-Trans anti-PSPC1-A546 8C-S-PSPC1 V2.00	0	28. Not-Trans and anti-PSPC1-A546_Pos012_S001	00-s4PtrApbVXEqQGtvrF9qsi
4.43134	12.2161	17.3424	um	Nucleus	Nucleus BoundingBoxOO Length	0.000	1.000	630	100000612	100000009	Not-Trans anti-PSPC1-A546 8C-S-PSPC1 V2.00	0	28. Not-Trans and anti-PSPC1-A546_Pos012_S001	00-s4PtrApbVXEqQGtvrF9qsi
4.41257	12.0023	17.8202	um	Nucleus	Nucleus BoundingBoxOO Length	0.000	1.000	631	100000613	100000010	Not-Trans anti-PSPC1-A546 8C-S-PSPC1 V2.00	0	28. Not-Trans and anti-PSPC1-A546_Pos012_S001	00-s4PtrApbVXEqQGtvrF9qsi
4.38338	16.9411	23.0688	um	Nucleus	Nucleus BoundingBoxOO Length	0.000	1.000	632	100000614	100000011	Not-Trans anti-PSPC1-A546 8C-S-PSPC1 V2.00	0	28. Not-Trans and anti-PSPC1-A546_Pos012_S001	00-s4PtrApbVXEqQGtvrF9qsi
4.78401	13.61	15.1087	um	Nucleus	Nucleus BoundingBoxOO Length	0.000	1.000	633	100000615	100000012	Not-Trans anti-PSPC1-A546 8C-S-PSPC1 V2.00	0	28. Not-Trans and anti-PSPC1-A546_Pos012_S001	00-s4PtrApbVXEqQGtvrF9qsi
4.3743	16.2254	20.5706	um	Nucleus	Nucleus BoundingBoxOO Length	0.000	1.000	634	100000616	100000013	Not-Trans anti-PSPC1-A546 8C-S-PSPC1 V2.00	0	28. Not-Trans and anti-PSPC1-A546_Pos012_S001	00-s4PtrApbVXEqQGtvrF9qsi
4.37338	13.3186	19.5997	um	Nucleus	Nucleus BoundingBoxOO Length	0.000	1.000	635	100000617	100000014	Not-Trans anti-PSPC1-A546 8C-S-PSPC1 V2.00	0	28. Not-Trans and anti-PSPC1-A546_Pos012_S001	00-s4PtrApbVXEqQGtvrF9qsi
5.6071	10.2744	14.5329	um	Nucleus	Nucleus BoundingBoxOO Length	0.000	1.000	636	100000618	100000015	Not-Trans anti-PSPC1-A546 8C-S-PSPC1 V2.00	0	28. Not-Trans and anti-PSPC1-A546_Pos012_S001	00-s4PtrApbVXEqQGtvrF9qsi
4.39998	11.7955	15.1369	um	Nucleus	Nucleus BoundingBoxOO Length	0.000	1.000	637	100000619	100000016	Not-Trans anti-PSPC1-A546 8C-S-PSPC1 V2.00	0	28. Not-Trans and anti-PSPC1-A546_Pos012_S001	00-s4PtrApbVXEqQGtvrF9qsi
4.6282	11.7004	18.0294	um	Nucleus	Nucleus BoundingBoxOO Length	0.000	1.000	638	100000620	100000017	Not-Trans anti-PSPC1-A546 8C-S-PSPC1 V2.00	0	28. Not-Trans and anti-PSPC1-A546_Pos012_S001	00-s4PtrApbVXEqQGtvrF9qsi
4.77866	11.6142	15.7037	um	Nucleus	Nucleus BoundingBoxOO Length	0.000	1.000	639	100000621	100000018	Not-Trans anti-PSPC1-A546 8C-S-PSPC1 V2.00	0	28. Not-Trans and anti-PSPC1-A546_Pos012_S001	00-s4PtrApbVXEqQGtvrF9qsi
5.07127	13.8312	15.6483	um	Nucleus	Nucleus BoundingBoxOO Length	0.000	1.000	640	100000622	100000019	Not-Trans anti-PSPC1-A546 8C-S-PSPC1 V2.00	0	28. Not-Trans and anti-PSPC1-A546_Pos012_S001	00-s4PtrApbVXEqQGtvrF9qsi
4.80304	13.1041	14.5185	um	Nucleus	Nucleus BoundingBoxOO Length	0.000	1.000	641	100000623	100000020	Not-Trans anti-PSPC1-A546 8C-S-PSPC1 V2.00	0	28. Not-Trans and anti-PSPC1-A546_Pos012_S001	00-s4PtrApbVXEqQGtvrF9qsi
4.79312	9.32106	23.3715	um	Nucleus	Nucleus BoundingBoxOO Length	0.000	1.000	642	100000624	100000021	Not-Trans anti-PSPC1-A546 8C-S-PSPC1 V2.00	0	28. Not-Trans and anti-PSPC1-A546_Pos012_S001	00-s4PtrApbVXEqQGtvrF9qsi
4.05377	12.5514	13.7367	um	Nucleus	Nucleus BoundingBoxOO Length	0.000	1.000	643	100000625	100000022	Not-Trans anti-PSPC1-A546 8C-S-PSPC1 V2.00	0	28. Not-Trans and anti-PSPC1-A546_Pos012_S001	00-s4PtrApbVXEqQGtvrF9qsi
4.77463	11.3112	23.4249	um	Nucleus	Nucleus BoundingBoxOO Length	0.000	1.000	644	100000626	100000023	Not-Trans anti-PSPC1-A546 8C-S-PSPC1 V2.00	0	28. Not-Trans and anti-PSPC1-A546_Pos012_S001	00-s4PtrApbVXEqQGtvrF9qsi
4.41392	11.9256	22.7626	um	Nucleus	Nucleus BoundingBoxOO Length	0.000	1.000	645	100000627	100000024	Not-Trans anti-PSPC1-A546 8C-S-PSPC1 V2.00	0	28. Not-Trans and anti-PSPC1-A546_Pos012_S001	00-s4PtrApbVXEqQGtvrF9qsi
4.05561	12.0882	18.1	um	Nucleus	Nucleus BoundingBoxOO Length	0.000	1.000	646	100000628	100000025	Not-Trans anti-PSPC1-A546 8C-S-PSPC1 V2.00	0	28. Not-Trans and anti-PSPC1-A546_Pos012_S001	00-s4PtrApbVXEqQGtvrF9qsi
4.77158	12.0403	20.1521	um	Nucleus	Nucleus BoundingBoxOO Length	0.000	1.000	647	100000629	100000026	Not-Trans anti-PSPC1-A546 8C-S-PSPC1 V2.00	0	28. Not-Trans and anti-PSPC1-A546_Pos012_S001	00-s4PtrApbVXEqQGtvrF9qsi
4.4365	15.8711	21.8834	um	Nucleus	Nucleus BoundingBoxOO Length	0.000	1.000	648	100000630	100000027	Not-Trans anti-PSPC1-A546 8C-S-PSPC1 V2.00	0	28. Not-Trans and anti-PSPC1-A546_Pos012_S001	00-s4PtrApbVXEqQGtvrF9qsi
4.01709	19.6599	24.2349	um	Nucleus	Nucleus BoundingBoxOO Length	0.000	1.000	649	100000631	100000028	Not-Trans anti-PSPC1-A546 8C-S-PSPC1 V2.00	0	28. Not-Trans and anti-PSPC1-A546_Pos012_S001	00-s4PtrApbVXEqQGtvrF9qsi
4.37196	16.5021	21.9496	um	Nucleus	Nucleus BoundingBoxOO Length	0.000	1.000	650	100000632	100000029	Not-Trans anti-PSPC1-A546 8C-S-PSPC1 V2.00	0	28. Not-Trans and anti-PSPC1-A546_Pos012_S001	00-s4PtrApbVXEqQGtvrF9qsi
4.06764	15.7981	17.2859	um	Nucleus	Nucleus BoundingBoxOO Length	0.000	1.000	651	100000633	100000030	Not-Trans anti-PSPC1-A546 8C-S-PSPC1 V2.00	0	28. Not-Trans and anti-PSPC1-A546_Pos012_S001	00-s4PtrApbVXEqQGtvrF9qsi
4.42493	13.6068	21.9389	um	Nucleus	Nucleus BoundingBoxOO Length	0.000	1.000	652	100000634	100000031	Not-Trans anti-PSPC1-A546 8C-S-PSPC1 V2.00	0	28. Not-Trans and anti-PSPC1-A546_Pos012_S001	00-s4PtrApbVXEqQGtvrF9qsi
4.04546	12.9864	17.7134	um	Nucleus	Nucleus BoundingBoxOO Length	0.000	1.000	653	100000635	100000032	Not-Trans anti-PSPC1-A546 8C-S-PSPC1 V2.00	0	28. Not-Trans and anti-PSPC1-A546_Pos012_S001	00-s4PtrApbVXEqQGtvrF9qsi
5.2694	13.6742	20.753	um	Nucleus	Nucleus BoundingBoxOO Length	0.000	1.000	654	100000636	100000033	Not-Trans anti-PSPC1-A546 8C-S-PSPC1 V2.00	0	28. Not-Trans and anti-PSPC1-A546_Pos012_S001	00-s4PtrApbVXEqQGtvrF9qsi
4.56319	11.6581	13.4706	um	Nucleus	Nucleus BoundingBoxOO Length	0.000	1.000	655	100000637	100000034	Not-Trans anti-PSPC1-A546 8C-S-PSPC1 V2.00	0	28. Not-Trans and anti-PSPC1-A546_Pos012_S001	00-s4PtrApbVXEqQGtvrF9qsi
4.62701	10.1938	15.095	um	Nucleus	Nucleus BoundingBoxOO Length	0.000	1.000	656	100000638	100000035	Not-Trans anti-PSPC1-A546 8C-S-PSPC1 V2.00	0	28. Not-Trans and anti-PSPC1-A546_Pos012_S001	00-s4PtrApbVXEqQGtvrF9qsi
4.52038	9.94469	22.0658	um	Nucleus	Nucleus BoundingBoxOO Length	0.000	1.000	657	100000639	100000036	Not-Trans anti-PSPC1-A546 8C-S-PSPC1 V2.00	0	28. Not-Trans and anti-PSPC1-A546_Pos012_S001	00-s4PtrApbVXEqQGtvrF9qsi
4.51643	10.7816	16.6534	um	Nucleus	Nucleus BoundingBoxOO Length	0.000	1.000	658	100000640	100000037	Not-Trans anti-PSPC1-A546 8C-S-PSPC1 V2.00	0	28. Not-Trans and anti-PSPC1-A546_Pos012_S001	00-s4PtrApbVXEqQGtvrF9qsi
3.58907	13.6833	18.5441	um	Nucleus	Nucleus BoundingBoxOO Length	0.000	1.000	659	100000641	100000038	Not-Trans anti-PSPC1-A546 8C-S-PSPC1 V2.00	0	28. Not-Trans and anti-PSPC1-A546_Pos012_S001	00-s4PtrApbVXEqQGtvrF9qsi
4.74359	9.30981	11.1464	um	Nucleus	Nucleus BoundingBoxOO Length	0.000	1.000	660	100000642	100000039	Not-Trans anti-PSPC1-A546 8C-S-PSPC1 V2.00	0	28. Not-Trans and anti-PSPC1-A546_Pos012_S001	00-s4PtrApbVXEqQGtvrF9qsi
4.40264	10.8887	18.0723	um	Nucleus	Nucleus BoundingBoxOO Length	0.000	1.000	662	100000643	100000040	Not-Trans anti-PSPC1-A546 8C-S-PSPC1 V2.00	0	28. Not-Trans and anti-PSPC1-A546_Pos012_S001	00-s4PtrApbVXEqQGtvrF9qsi
4.46613	10.6241	20.0078	um	Nucleus	Nucleus BoundingBoxOO Length	0.000	1.000	663	100000644	100000041	Not-Trans anti-PSPC1-A546 8C-S-PSPC1 V2.00	0	28. Not-Trans and anti-PSPC1-A546_Pos012_S001	00-s4PtrApbVXEqQGtvrF9qsi
4.83464	10.766	14.5611	um	Nucleus	Nucleus BoundingBoxOO Length	0.000	1.000	664	100000645	100000042	Not-Trans anti-PSPC1-A546 8C-S-PSPC1 V2.00	0	28. Not-Trans and anti-PSPC1-A546_Pos012_S001	00-s4PtrApbVXEqQGtvrF9qsi
4.83403	10.5966	14.8159	um	Nucleus	Nucleus BoundingBoxOO Length	0.000	1.000	665	100000646	100000043	Not-Trans anti-PSPC1-A546 8C-S-PSPC1 V2.00	0	28. Not-Trans and anti-PSPC1-A546_Pos012_S001	00-s4PtrApbVXEqQGtvrF9qsi
4.89724	17.7358	17.9346	um	Nucleus	Nucleus BoundingBoxOO Length	0.000	1.000	666	100000647	100000044	Not-Trans anti-PSPC1-A546 8C-S-PSPC1 V2.00	0	28. Not-Trans and anti-PSPC1-A546_Pos012_S001	00-s4PtrApbVXEqQGtvrF9qsi
4.45767	14.9945	21.4068	um	Nucleus	Nucleus BoundingBoxOO Length	0.000	1.000	667	100000648	100000045	Not-Trans anti-PSPC1-A546 8C-S-PSPC1 V2.00	0	28. Not-Trans and anti-PSPC1-A546_Pos012_S001	00-s4PtrApbVXEqQGtvrF9qsi
5.17589	18.8466	23.928	um	Nucleus	Nucleus BoundingBoxOO Length	0.000	1.000	668	100000649	100000046	Not-Trans anti-PSPC1-A546 8C-S-PSPC1 V2.00	0	28. Not-Trans and anti-PSPC1-A546_Pos012_S001	00-s4PtrApbVXEqQGtvrF9qsi
5.68659	12.9524	18.7457	um	Nucleus	Nucleus BoundingBoxOO Length	0.000	1.000	669	100000650	100000047	Not-Trans anti-PSPC1-A546 8C-S-PSPC1 V2.00	0	28. Not-Trans and anti-PSPC1-A546_Pos012_S001	00-s4PtrApbVXEqQGtvrF9qsi
5.75836	9.72301	12.7962	um	Nucleus	Nucleus BoundingBoxOO Length	0.000	1.000	670	100000651	100000048	Not-Trans anti-PSPC1-A546 8C-S-PSPC1 V2.00	0	28. Not-Trans and anti-PSPC1-A546_Pos012_S001	00-s4PtrApbVXEqQGtvrF9qsi
6.64001	10.2391	16.0371	um	Nucleus	Nucleus BoundingBoxOO Length	0.000	1.000	671	100000652	100000049	Not-Trans anti-PSPC1-A546 8C-S-PSPC1 V2.00	0	28. Not-Trans and anti-PSPC1-A546_Pos012_S001	00-s4PtrApbVXEqQGtvrF9qsi
6.17505	9.06172	14.3657	um	Nucleus	Nucleus BoundingBoxOO Length	0.000	1.000	672	100000653	100000050	Not-Trans anti-PSPC1-A546 8C-S-PSPC1 V2.00	0	28. Not-Trans and anti-PSPC1-A546_Pos012_S001	00-s4PtrApbVXEqQGtvrF9qsi
5.98117	11.6739	15.3868	um	Nucleus	Nucleus BoundingBoxOO Length	0.000	1.000	673	100000654	100000051	Not-Trans anti-PSPC1-A546 8C-S-PSPC1 V2.00	0	28. Not-Trans and anti-PSPC1-A546_Pos012_S001	00-s4PtrApbVXEqQGtvrF9qsi
5.22738	12.0486	14.7441	um	Nucleus	Nucleus BoundingBoxOO Length	0.000	1.000	674	100000655	100000052	Not-Trans anti-PSPC1-A546 8C-S-PSPC1 V2.00	0	28. Not-Trans and anti-PSPC1-A546_Pos012_S001	00-s4PtrApbVXEqQGtvrF9qsi
7.96777	9.1166	14.0933	um	Nucleus	Nucleus BoundingBoxOO Length	0.000	1.000	675	100000656	100000053	Not-Trans anti-PSPC1-A546 8C-S-PSPC1 V2.00	0	28. Not-Trans and anti-PSPC1-A546_Pos012_S001	00-s4PtrApbVXEqQGtvrF9qsi
4.93386	11.4221	15.3047	um	Nucleus	Nucleus BoundingBoxOO Length	0.000	1.000	676	100000657	100000054	Not-Trans anti-PSPC1-A546 8C-S-PSPC1 V2.00	0	28. Not-Trans and anti-PSPC1-A546_Pos012_S001	00-s4PtrApbVXEqQGtvrF9qsi
5.25057	9.88692	15.5516	um	Nucleus	Nucleus BoundingBoxOO Length	0.000	1.000	677	100000658	100000055	Not-Trans anti-PSPC1-A546 8C-S-PSPC1 V2.00	0	28. Not-Trans and anti-PSPC1-A546_Pos012_S001	00-s4PtrApbVXEqQGtvrF9qsi
4.82515	10.6362	17.9033	um	Nucleus	Nucleus BoundingBoxOO Length	0.000	1.000	678	100000659	100000056	Not-Trans anti-PSPC1-A546 8C-S-PSPC1 V2.00	0	28. Not-Trans and anti-PSPC1-A546_Pos012_S001	00-s4PtrApbVXEqQGtvrF9qsi
4.82641	13.9049	15.3903	um	Nucleus	Nucleus BoundingBoxOO Length	0.000	1.000	679	100000660	100000057	Not-Trans anti-PSPC1-A546 8C-S-PSPC1 V2.00	0	28. Not-Trans and anti-PSPC1-A546_Pos012_S001	00-s4PtrApbVXEqQGtvrF9qsi
4.47059	11.4182	19.9528	um	Nucleus	Nucleus BoundingBoxOO Length	0.000	1.000	680	100000661	100000058	Not-Trans anti-PSPC1-A546 8C-S-PSPC1 V2.00	0	28. Not-Trans and anti-PSPC1-A546_Pos012_S001	00-s4PtrApbVXEqQGtvrF9qsi
5.20733	11.9589	15.9307	um	Nucleus	Nucleus BoundingBoxOO Length	0.000	1.000	681	100000662	100000000	Not-Trans anti-PSPC1-A546 8C-S-PSPC1 V2.00	0	28. Not-Trans and anti-PSPC1-A546_Pos013_S001	00-tArxYYSpHMeuixyJJ6mtoA
4.83215	16.5502	19.6117	um	Nucleus	Nucleus BoundingBoxOO Length	0.000	1.000	682	100000663	100000001	Not-Trans anti-PSPC1-A546 8C-S-PSPC1 V2.00	0	28. Not-Trans and anti-PSPC1-A546_Pos013_S001	00-tArxYYSpHMeuixyJJ6mtoA
4.80008	14.1461	26.8501	um	Nucleus	Nucleus BoundingBoxOO Length	0.000	1.000	683	100000664	100000002	Not-Trans anti-PSPC1-A546 8C-S-PSPC1 V2.00	0	28. Not-Trans and anti-PSPC1-A546_Pos013_S001	00-tArxYYSpHMeuixyJJ6mtoA
4.39481	15.5005	17.1644	um	Nucleus	Nucleus BoundingBoxOO Length	0.000	1.000	684	100000665	100000003	Not-Trans anti-PSPC1-A546 8C-S-PSPC1 V2.00	0	28. Not-Trans and anti-PSPC1-A546_Pos013_S001	00-tArxYYSpHMeuixyJJ6mtoA
4.42743	14.4874	16.3035	um	Nucleus	Nucleus BoundingBoxOO Length	0.000	1.000	685	100000666	100000004	Not-Trans anti-PSPC1-A546 8C-S-PSPC1 V2.00	0	28. Not-Trans and anti-PSPC1-A546_Pos013_S001	00-tArxYYSpHMeuixyJJ6mtoA
5.25519	9.98751	15.6567	um	Nucleus	Nucleus BoundingBoxOO Length	0.000	1.000	686	100000667	100000005	Not-Trans anti-PSPC1-A546 8C-S-PSPC1 V2.00	0	28. Not-Trans and anti-PSPC1-A546_Pos013_S001	00-tArxYYSpHMeuixyJJ6mtoA
5.11155	10.5531	16.45	um	Nucleus	Nucleus BoundingBoxOO Length	0.000	1.000	687	100000668	100000006	Not-Trans anti-PSPC1-A546 8C-S-PSPC1 V2.00	0	28. Not-Trans and anti-PSPC1-A546_Pos013_S001	00-tArxYYSpHMeuixyJJ6mtoA
5.61485	9.73089	15.0058	um	Nucleus	Nucleus BoundingBoxOO Length	0.000	1.000	688	100000669	100000007	Not-Trans anti-PSPC1-A546 8C-S-PSPC1 V2.00	0	28. Not-Trans and anti-PSPC1-A546_Pos013_S001	00-tArxYYSpHMeuixyJJ6mtoA
5.54429	7.78154	14.9821	um	Nucleus	Nucleus BoundingBoxOO Length	0.000	1.000	689	100000670	100000008	Not-Trans anti-PSPC1-A546 8C-S-PSPC1 V2.00	0	28. Not-Trans and anti-PSPC1-A546_Pos013_S001	00-tArxYYSpHMeuixyJJ6mtoA
4.7646	14.4339	16.9367	um	Nucleus	Nucleus BoundingBoxOO Length	0.000	1.000	690	100000671	100000009	Not-Trans anti-PSPC1-A546 8C-S-PSPC1 V2.00	0	28. Not-Trans and anti-PSPC1-A546_Pos013_S001	00-tArxYYSpHMeuixyJJ6mtoA
4.3933	16.0343	16.96	um	Nucleus	Nucleus BoundingBoxOO Length	0.000	1.000	691	100000672	100000010	Not-Trans anti-PSPC1-A546 8C-S-PSPC1 V2.00	0	28. Not-Trans and anti-PSPC1-A546_Pos013_S001	00-tArxYYSpHMeuixyJJ6mtoA
4.35596	15.6065	20.8541	um	Nucleus	Nucleus BoundingBoxOO Length	0.000	1.000	692	100000673	100000011	Not-Trans anti-PSPC1-A546 8C-S-PSPC1 V2.00	0	28. Not-Trans and anti-PSPC1-A546_Pos013_S001	00-tArxYYSpHMeuixyJJ6mtoA
4.67061	5.58952	15.1735	um	Nucleus	Nucleus BoundingBoxOO Length	0.000	1.000	693	100000674	100000012	Not-Trans anti-PSPC1-A546 8C-S-PSPC1 V2.00	0	28. Not-Trans and anti-PSPC1-A546_Pos013_S001	00-tArxYYSpHMeuixyJJ6mtoA
4.91797	15.0615	19.6011	um	Nucleus	Nucleus BoundingBoxOO Length	0.000	1.000	694	100000675	100000013	Not-Trans anti-PSPC1-A546 8C-S-PSPC1 V2.00	0	28. Not-Trans and anti-PSPC1-A546_Pos013_S001	00-tArxYYSpHMeuixyJJ6mtoA
4.81259	11.9696	19.5405	um	Nucleus	Nucleus BoundingBoxOO Length	0.000	1.000	695	100000676	100000014	Not-Trans anti-PSPC1-A546 8C-S-PSPC1 V2.00	0	28. Not-Trans and anti-PSPC1-A546_Pos013_S001	00-tArxYYSpHMeuixyJJ6mtoA
5.24919	11.6089	19.7756	um	Nucleus	Nucleus BoundingBoxOO Length	0.000	1.000	696	100000677	100000015	Not-Trans anti-PSPC1-A546 8C-S-PSPC1 V2.00	0	28. Not-Trans and anti-PSPC1-A546_Pos013_S001	00-tArxYYSpHMeuixyJJ6mtoA
5.63188	12.3155	20.0864	um	Nucleus	Nucleus BoundingBoxOO Length	0.000	1.000	697	100000678	100000016	Not-Trans anti-PSPC1-A546 8C-S-PSPC1 V2.00	0	28. Not-Trans and anti-PSPC1-A546_Pos013_S001	00-tArxYYSpHMeuixyJJ6mtoA
4.78371	11.7635	16.8633	um	Nucleus	Nucleus BoundingBoxOO Length	0.000	1.000	698	100000679	100000017	Not-Trans anti-PSPC1-A546 8C-S-PSPC1 V2.00	0	28. Not-Trans and anti-PSPC1-A546_Pos013_S001	00-tArxYYSpHMeuixyJJ6mtoA
5.20142	13.7732	17.0255	um	Nucleus	Nucleus BoundingBoxOO Length	0.000	1.000	699	100000680	100000018	Not-Trans anti-PSPC1-A546 8C-S-PSPC1 V2.00	0	28. Not-Trans and anti-PSPC1-A546_Pos013_S001	00-tArxYYSpHMeuixyJJ6mtoA
5.26114	14.0866	17.2062	um	Nucleus	Nucleus BoundingBoxOO Length	0.000	1.000	700	100000681	100000019	Not-Trans anti-PSPC1-A546 8C-S-PSPC1 V2.00	0	28. Not-Trans and anti-PSPC1-A546_Pos013_S001	00-tArxYYSpHMeuixyJJ6mtoA
4.42297	13.0033	19.8859	um	Nucleus	Nucleus BoundingBoxOO Length	0.000	1.000	701	100000682	100000020	Not-Trans anti-PSPC1-A546 8C-S-PSPC1 V2.00	0	28. Not-Trans and anti-PSPC1-A546_Pos013_S001	00-tArxYYSpHMeuixyJJ6mtoA
4.48527	14.9581	17.5371	um	Nucleus	Nucleus BoundingBoxOO Length	0.000	1.000	702	100000683	100000021	Not-Trans anti-PSPC1-A546 8C-S-PSPC1 V2.00	0	28. Not-Trans and anti-PSPC1-A546_Pos013_S001	00-tArxYYSpHMeuixyJJ6mtoA
6.88122	7.41202	12.4217	um	Nucleus	Nucleus BoundingBoxOO Length	0.000	1.000	703	100000684	100000022	Not-Trans anti-PSPC1-A546 8C-S-PSPC1 V2.00	0	28. Not-Trans and anti-PSPC1-A546_Pos013_S001	00-tArxYYSpHMeuixyJJ6mtoA
4.86548	11.8663	17.3954	um	Nucleus	Nucleus BoundingBoxOO Length	0.000	1.000	704	100000685	100000023	Not-Trans anti-PSPC1-A546 8C-S-PSPC1 V2.00	0	28. Not-Trans and anti-PSPC1-A546_Pos013_S001	00-tArxYYSpHMeuixyJJ6mtoA
5.58585	13.2708	19.6571	um	Nucleus	Nucleus BoundingBoxOO Length	0.000	1.000	705	100000686	100000024	Not-Trans anti-PSPC1-A546 8C-S-PSPC1 V2.00	0	28. Not-Trans and anti-PSPC1-A546_Pos013_S001	00-tArxYYSpHMeuixyJJ6mtoA
3.66105	16.6096	19.8495	um	Nucleus	Nucleus BoundingBoxOO Length	0.000	1.000	706	100000687	100000025	Not-Trans anti-PSPC1-A546 8C-S-PSPC1 V2.00	0	28. Not-Trans and anti-PSPC1-A546_Pos013_S001	00-tArxYYSpHMeuixyJJ6mtoA
5.67279	12.3858	20.9206	um	Nucleus	Nucleus BoundingBoxOO Length	0.000	1.000	707	100000688	100000026	Not-Trans anti-PSPC1-A546 8C-S-PSPC1 V2.00	0	28. Not-Trans and anti-PSPC1-A546_Pos013_S001	00-tArxYYSpHMeuixyJJ6mtoA
4.83869	12.8023	19.0516	um	Nucleus	Nucleus BoundingBoxOO Length	0.000	1.000	708	100000689	100000027	Not-Trans anti-PSPC1-A546 8C-S-PSPC1 V2.00	0	28. Not-Trans and anti-PSPC1-A546_Pos013_S001	00-tArxYYSpHMeuixyJJ6mtoA
6.76852	8.8653	15.8474	um	Nucleus	Nucleus BoundingBoxOO Length	0.000	1.000	711	100000690	100000028	Not-Trans anti-PSPC1-A546 8C-S-PSPC1 V2.00	0	28. Not-Trans and anti-PSPC1-A546_Pos013_S001	00-tArxYYSpHMeuixyJJ6mtoA
5.63376	11.4403	14.9349	um	Nucleus	Nucleus BoundingBoxOO Length	0.000	1.000	712	100000691	100000029	Not-Trans anti-PSPC1-A546 8C-S-PSPC1 V2.00	0	28. Not-Trans and anti-PSPC1-A546_Pos013_S001	00-tArxYYSpHMeuixyJJ6mtoA
5.1925	10.0005	16.5368	um	Nucleus	Nucleus BoundingBoxOO Length	0.000	1.000	713	100000692	100000030	Not-Trans anti-PSPC1-A546 8C-S-PSPC1 V2.00	0	28. Not-Trans and anti-PSPC1-A546_Pos013_S001	00-tArxYYSpHMeuixyJJ6mtoA
5.20414	11.3717	13.4715	um	Nucleus	Nucleus BoundingBoxOO Length	0.000	1.000	714	100000693	100000031	Not-Trans anti-PSPC1-A546 8C-S-PSPC1 V2.00	0	28. Not-Trans and anti-PSPC1-A546_Pos013_S001	00-tArxYYSpHMeuixyJJ6mtoA
5.65126	10.1137	16.4545	um	Nucleus	Nucleus BoundingBoxOO Length	0.000	1.000	715	100000694	100000032	Not-Trans anti-PSPC1-A546 8C-S-PSPC1 V2.00	0	28. Not-Trans and anti-PSPC1-A546_Pos013_S001	00-tArxYYSpHMeuixyJJ6mtoA
4.81386	12.2714	13.9703	um	Nucleus	Nucleus BoundingBoxOO Length	0.000	1.000	716	100000695	100000033	Not-Trans anti-PSPC1-A546 8C-S-PSPC1 V2.00	0	28. Not-Trans and anti-PSPC1-A546_Pos013_S001	00-tArxYYSpHMeuixyJJ6mtoA
5.56768	9.92019	14.7311	um	Nucleus	Nucleus BoundingBoxOO Length	0.000	1.000	717	100000696	100000034	Not-Trans anti-PSPC1-A546 8C-S-PSPC1 V2.00	0	28. Not-Trans and anti-PSPC1-A546_Pos013_S001	00-tArxYYSpHMeuixyJJ6mtoA
4.80532	12.7413	14.8742	um	Nucleus	Nucleus BoundingBoxOO Length	0.000	1.000	718	100000697	100000035	Not-Trans anti-PSPC1-A546 8C-S-PSPC1 V2.00	0	28. Not-Trans and anti-PSPC1-A546_Pos013_S001	00-tArxYYSpHMeuixyJJ6mtoA
5.20389	10.152	16.2514	um	Nucleus	Nucleus BoundingBoxOO Length	0.000	1.000	719	100000698	100000036	Not-Trans anti-PSPC1-A546 8C-S-PSPC1 V2.00	0	28. Not-Trans and anti-PSPC1-A546_Pos013_S001	00-tArxYYSpHMeuixyJJ6mtoA
5.66964	10.3254	16.3308	um	Nucleus	Nucleus BoundingBoxOO Length	0.000	1.000	720	100000699	100000037	Not-Trans anti-PSPC1-A546 8C-S-PSPC1 V2.00	0	28. Not-Trans and anti-PSPC1-A546_Pos013_S001	00-tArxYYSpHMeuixyJJ6mtoA
5.7119	9.51153	15.0026	um	Nucleus	Nucleus BoundingBoxOO Length	0.000	1.000	721	100000700	100000038	Not-Trans anti-PSPC1-A546 8C-S-PSPC1 V2.00	0	28. Not-Trans and anti-PSPC1-A546_Pos013_S001	00-tArxYYSpHMeuixyJJ6mtoA
4.91692	14.9439	16.1606	um	Nucleus	Nucleus BoundingBoxOO Length	0.000	1.000	722	100000701	100000039	Not-Trans anti-PSPC1-A546 8C-S-PSPC1 V2.00	0	28. Not-Trans and anti-PSPC1-A546_Pos013_S001	00-tArxYYSpHMeuixyJJ6mtoA
5.98669	8.75281	14.1209	um	Nucleus	Nucleus BoundingBoxOO Length	0.000	1.000	723	100000702	100000040	Not-Trans anti-PSPC1-A546 8C-S-PSPC1 V2.00	0	28. Not-Trans and anti-PSPC1-A546_Pos013_S001	00-tArxYYSpHMeuixyJJ6mtoA
4.4843	12.3057	15.5207	um	Nucleus	Nucleus BoundingBoxOO Length	0.000	1.000	724	100000703	100000041	Not-Trans anti-PSPC1-A546 8C-S-PSPC1 V2.00	0	28. Not-Trans and anti-PSPC1-A546_Pos013_S001	00-tArxYYSpHMeuixyJJ6mtoA
4.00014	12.156	24.4439	um	Nucleus	Nucleus BoundingBoxOO Length	0.000	1.000	725	100000704	100000042	Not-Trans anti-PSPC1-A546 8C-S-PSPC1 V2.00	0	28. Not-Trans and anti-PSPC1-A546_Pos013_S001	00-tArxYYSpHMeuixyJJ6mtoA
4.42001	13.8113	17.338	um	Nucleus	Nucleus BoundingBoxOO Length	0.000	1.000	726	100000705	100000043	Not-Trans anti-PSPC1-A546 8C-S-PSPC1 V2.00	0	28. Not-Trans and anti-PSPC1-A546_Pos013_S001	00-tArxYYSpHMeuixyJJ6mtoA
4.40439	13.0856	17.3451	um	Nucleus	Nucleus BoundingBoxOO Length	0.000	1.000	727	100000706	100000044	Not-Trans anti-PSPC1-A546 8C-S-PSPC1 V2.00	0	28. Not-Trans and anti-PSPC1-A546_Pos013_S001	00-tArxYYSpHMeuixyJJ6mtoA
4.37906	13.6824	19.9648	um	Nucleus	Nucleus BoundingBoxOO Length	0.000	1.000	728	100000707	100000045	Not-Trans anti-PSPC1-A546 8C-S-PSPC1 V2.00	0	28. Not-Trans and anti-PSPC1-A546_Pos013_S001	00-tArxYYSpHMeuixyJJ6mtoA
4.5418	14.5001	15.6047	um	Nucleus	Nucleus BoundingBoxOO Length	0.000	1.000	729	100000708	100000046	Not-Trans anti-PSPC1-A546 8C-S-PSPC1 V2.00	0	28. Not-Trans and anti-PSPC1-A546_Pos013_S001	00-tArxYYSpHMeuixyJJ6mtoA
3.96998	13.6634	19.6409	um	Nucleus	Nucleus BoundingBoxOO Length	0.000	1.000	730	100000709	100000047	Not-Trans anti-PSPC1-A546 8C-S-PSPC1 V2.00	0	28. Not-Trans and anti-PSPC1-A546_Pos013_S001	00-tArxYYSpHMeuixyJJ6mtoA
5.71983	9.20521	15.8838	um	Nucleus	Nucleus BoundingBoxOO Length	0.000	1.000	731	100000710	100000048	Not-Trans anti-PSPC1-A546 8C-S-PSPC1 V2.00	0	28. Not-Trans and anti-PSPC1-A546_Pos013_S001	00-tArxYYSpHMeuixyJJ6mtoA
5.2538	9.61782	17.3968	um	Nucleus	Nucleus BoundingBoxOO Length	0.000	1.000	732	100000711	100000049	Not-Trans anti-PSPC1-A546 8C-S-PSPC1 V2.00	0	28. Not-Trans and anti-PSPC1-A546_Pos013_S001	00-tArxYYSpHMeuixyJJ6mtoA
4.4687	13.0111	21.3831	um	Nucleus	Nucleus BoundingBoxOO Length	0.000	1.000	733	100000712	100000050	Not-Trans anti-PSPC1-A546 8C-S-PSPC1 V2.00	0	28. Not-Trans and anti-PSPC1-A546_Pos013_S001	00-tArxYYSpHMeuixyJJ6mtoA
5.35781	7.64075	12.3901	um	Nucleus	Nucleus BoundingBoxOO Length	0.000	1.000	734	100000713	100000051	Not-Trans anti-PSPC1-A546 8C-S-PSPC1 V2.00	0	28. Not-Trans and anti-PSPC1-A546_Pos013_S001	00-tArxYYSpHMeuixyJJ6mtoA
6.02578	10.3547	13.0263	um	Nucleus	Nucleus BoundingBoxOO Length	0.000	1.000	735	100000714	100000052	Not-Trans anti-PSPC1-A546 8C-S-PSPC1 V2.00	0	28. Not-Trans and anti-PSPC1-A546_Pos013_S001	00-tArxYYSpHMeuixyJJ6mtoA
5.92164	12.5295	16.9826	um	Nucleus	Nucleus BoundingBoxOO Length	0.000	1.000	736	100000715	100000053	Not-Trans anti-PSPC1-A546 8C-S-PSPC1 V2.00	0	28. Not-Trans and anti-PSPC1-A546_Pos013_S001	00-tArxYYSpHMeuixyJJ6mtoA
6.42335	9.86953	13.4998	um	Nucleus	Nucleus BoundingBoxOO Length	0.000	1.000	737	100000716	100000054	Not-Trans anti-PSPC1-A546 8C-S-PSPC1 V2.00	0	28. Not-Trans and anti-PSPC1-A546_Pos013_S001	00-tArxYYSpHMeuixyJJ6mtoA
5.28457	13.7425	18.8614	um	Nucleus	Nucleus BoundingBoxOO Length	0.000	1.000	738	100000717	100000055	Not-Trans anti-PSPC1-A546 8C-S-PSPC1 V2.00	0	28. Not-Trans and anti-PSPC1-A546_Pos013_S001	00-tArxYYSpHMeuixyJJ6mtoA
6.07456	11.3486	16.0621	um	Nucleus	Nucleus BoundingBoxOO Length	0.000	1.000	739	100000718	100000056	Not-Trans anti-PSPC1-A546 8C-S-PSPC1 V2.00	0	28. Not-Trans and anti-PSPC1-A546_Pos013_S001	00-tArxYYSpHMeuixyJJ6mtoA
8.26582	9.20973	10.0976	um	Nucleus	Nucleus BoundingBoxOO Length	0.000	1.000	740	100000719	100000057	Not-Trans anti-PSPC1-A546 8C-S-PSPC1 V2.00	0	28. Not-Trans and anti-PSPC1-A546_Pos013_S001	00-tArxYYSpHMeuixyJJ6mtoA
8.57601	12.3289	17.1284	um	Nucleus	Nucleus BoundingBoxOO Length	0.000	1.000	741	100000720	100000058	Not-Trans anti-PSPC1-A546 8C-S-PSPC1 V2.00	0	28. Not-Trans and anti-PSPC1-A546_Pos013_S001	00-tArxYYSpHMeuixyJJ6mtoA
8.47674	10.3839	14.2328	um	Nucleus	Nucleus BoundingBoxOO Length	0.000	1.000	742	100000721	100000059	Not-Trans anti-PSPC1-A546 8C-S-PSPC1 V2.00	0	28. Not-Trans and anti-PSPC1-A546_Pos013_S001	00-tArxYYSpHMeuixyJJ6mtoA
8.7218	11.8567	12.8991	um	Nucleus	Nucleus BoundingBoxOO Length	0.000	1.000	743	100000722	100000060	Not-Trans anti-PSPC1-A546 8C-S-PSPC1 V2.00	0	28. Not-Trans and anti-PSPC1-A546_Pos013_S001	00-tArxYYSpHMeuixyJJ6mtoA
10.2643	11.8671	23.1373	um	Nucleus	Nucleus BoundingBoxOO Length	0.000	1.000	744	100000723	100000061	Not-Trans anti-PSPC1-A546 8C-S-PSPC1 V2.00	0	28. Not-Trans and anti-PSPC1-A546_Pos013_S001	00-tArxYYSpHMeuixyJJ6mtoA
4.40839	12.605	18.7534	um	Nucleus	Nucleus BoundingBoxOO Length	0.000	1.000	745	100000724	100000062	Not-Trans anti-PSPC1-A546 8C-S-PSPC1 V2.00	0	28. Not-Trans and anti-PSPC1-A546_Pos013_S001	00-tArxYYSpHMeuixyJJ6mtoA
4.03528	12.6641	19.5069	um	Nucleus	Nucleus BoundingBoxOO Length	0.000	1.000	746	100000725	100000063	Not-Trans anti-PSPC1-A546 8C-S-PSPC1 V2.00	0	28. Not-Trans and anti-PSPC1-A546_Pos013_S001	00-tArxYYSpHMeuixyJJ6mtoA
4.42071	13.24	17.8183	um	Nucleus	Nucleus BoundingBoxOO Length	0.000	1.000	747	100000726	100000064	Not-Trans anti-PSPC1-A546 8C-S-PSPC1 V2.00	0	28. Not-Trans and anti-PSPC1-A546_Pos013_S001	00-tArxYYSpHMeuixyJJ6mtoA
9.7015	15.1955	27.246	um	Nucleus	Nucleus BoundingBoxOO Length	0.000	1.000	748	100000727	100000065	Not-Trans anti-PSPC1-A546 8C-S-PSPC1 V2.00	0	28. Not-Trans and anti-PSPC1-A546_Pos013_S001	00-tArxYYSpHMeuixyJJ6mtoA
8.90669	14.0791	20.5774	um	Nucleus	Nucleus BoundingBoxOO Length	0.000	1.000	749	100000728	100000066	Not-Trans anti-PSPC1-A546 8C-S-PSPC1 V2.00	0	28. Not-Trans and anti-PSPC1-A546_Pos013_S001	00-tArxYYSpHMeuixyJJ6mtoA
9.01903	9.48693	11.9406	um	Nucleus	Nucleus BoundingBoxOO Length	0.000	1.000	750	100000729	100000067	Not-Trans anti-PSPC1-A546 8C-S-PSPC1 V2.00	0	28. Not-Trans and anti-PSPC1-A546_Pos013_S001	00-tArxYYSpHMeuixyJJ6mtoA
7.19234	10.9578	20.1981	um	Nucleus	Nucleus BoundingBoxOO Length	0.000	1.000	751	100000730	100000068	Not-Trans anti-PSPC1-A546 8C-S-PSPC1 V2.00	0	28. Not-Trans and anti-PSPC1-A546_Pos013_S001	00-tArxYYSpHMeuixyJJ6mtoA
3.61637	14.6396	20.7956	um	Nucleus	Nucleus BoundingBoxOO Length	0.000	1.000	752	100000731	100000000	Not-Trans anti-PSPC1-A546 8C-S-PSPC1 V2.00	0	28. Not-Trans and anti-PSPC1-A546_Pos014_S001	00-SgMqqBYnHxYTBPhQFBg9oD
4.47494	13.1993	18.862	um	Nucleus	Nucleus BoundingBoxOO Length	0.000	1.000	753	100000732	100000001	Not-Trans anti-PSPC1-A546 8C-S-PSPC1 V2.00	0	28. Not-Trans and anti-PSPC1-A546_Pos014_S001	00-SgMqqBYnHxYTBPhQFBg9oD
5.51943	9.30472	16.8289	um	Nucleus	Nucleus BoundingBoxOO Length	0.000	1.000	754	100000733	100000002	Not-Trans anti-PSPC1-A546 8C-S-PSPC1 V2.00	0	28. Not-Trans and anti-PSPC1-A546_Pos014_S001	00-SgMqqBYnHxYTBPhQFBg9oD
5.30631	12.3984	14.9284	um	Nucleus	Nucleus BoundingBoxOO Length	0.000	1.000	755	100000734	100000003	Not-Trans anti-PSPC1-A546 8C-S-PSPC1 V2.00	0	28. Not-Trans and anti-PSPC1-A546_Pos014_S001	00-SgMqqBYnHxYTBPhQFBg9oD
5.4178	10.0616	15.6543	um	Nucleus	Nucleus BoundingBoxOO Length	0.000	1.000	756	100000735	100000004	Not-Trans anti-PSPC1-A546 8C-S-PSPC1 V2.00	0	28. Not-Trans and anti-PSPC1-A546_Pos014_S001	00-SgMqqBYnHxYTBPhQFBg9oD
4.85107	12.0575	16.2276	um	Nucleus	Nucleus BoundingBoxOO Length	0.000	1.000	757	100000736	100000005	Not-Trans anti-PSPC1-A546 8C-S-PSPC1 V2.00	0	28. Not-Trans and anti-PSPC1-A546_Pos014_S001	00-SgMqqBYnHxYTBPhQFBg9oD
4.45011	12.6612	18.0148	um	Nucleus	Nucleus BoundingBoxOO Length	0.000	1.000	758	100000737	100000006	Not-Trans anti-PSPC1-A546 8C-S-PSPC1 V2.00	0	28. Not-Trans and anti-PSPC1-A546_Pos014_S001	00-SgMqqBYnHxYTBPhQFBg9oD
6.13829	9.746	22.3259	um	Nucleus	Nucleus BoundingBoxOO Length	0.000	1.000	759	100000738	100000007	Not-Trans anti-PSPC1-A546 8C-S-PSPC1 V2.00	0	28. Not-Trans and anti-PSPC1-A546_Pos014_S001	00-SgMqqBYnHxYTBPhQFBg9oD
4.43846	14.4451	19.0054	um	Nucleus	Nucleus BoundingBoxOO Length	0.000	1.000	760	100000739	100000008	Not-Trans anti-PSPC1-A546 8C-S-PSPC1 V2.00	0	28. Not-Trans and anti-PSPC1-A546_Pos014_S001	00-SgMqqBYnHxYTBPhQFBg9oD
6.63013	10.7395	12.5354	um	Nucleus	Nucleus BoundingBoxOO Length	0.000	1.000	761	100000740	100000009	Not-Trans anti-PSPC1-A546 8C-S-PSPC1 V2.00	0	28. Not-Trans and anti-PSPC1-A546_Pos014_S001	00-SgMqqBYnHxYTBPhQFBg9oD
5.69928	10.4028	14.2695	um	Nucleus	Nucleus BoundingBoxOO Length	0.000	1.000	762	100000741	100000010	Not-Trans anti-PSPC1-A546 8C-S-PSPC1 V2.00	0	28. Not-Trans and anti-PSPC1-A546_Pos014_S001	00-SgMqqBYnHxYTBPhQFBg9oD
6.67625	10.9124	17.422	um	Nucleus	Nucleus BoundingBoxOO Length	0.000	1.000	763	100000742	100000011	Not-Trans anti-PSPC1-A546 8C-S-PSPC1 V2.00	0	28. Not-Trans and anti-PSPC1-A546_Pos014_S001	00-SgMqqBYnHxYTBPhQFBg9oD
5.69373	10.522	13.0996	um	Nucleus	Nucleus BoundingBoxOO Length	0.000	1.000	764	100000743	100000012	Not-Trans anti-PSPC1-A546 8C-S-PSPC1 V2.00	0	28. Not-Trans and anti-PSPC1-A546_Pos014_S001	00-SgMqqBYnHxYTBPhQFBg9oD
5.66629	10.1348	14.2351	um	Nucleus	Nucleus BoundingBoxOO Length	0.000	1.000	765	100000744	100000013	Not-Trans anti-PSPC1-A546 8C-S-PSPC1 V2.00	0	28. Not-Trans and anti-PSPC1-A546_Pos014_S001	00-SgMqqBYnHxYTBPhQFBg9oD
5.25101	11.7949	18.7797	um	Nucleus	Nucleus BoundingBoxOO Length	0.000	1.000	766	100000745	100000014	Not-Trans anti-PSPC1-A546 8C-S-PSPC1 V2.00	0	28. Not-Trans and anti-PSPC1-A546_Pos014_S001	00-SgMqqBYnHxYTBPhQFBg9oD
5.66992	10.4054	13.7309	um	Nucleus	Nucleus BoundingBoxOO Length	0.000	1.000	767	100000746	100000015	Not-Trans anti-PSPC1-A546 8C-S-PSPC1 V2.00	0	28. Not-Trans and anti-PSPC1-A546_Pos014_S001	00-SgMqqBYnHxYTBPhQFBg9oD
4.45605	12.4845	21.1083	um	Nucleus	Nucleus BoundingBoxOO Length	0.000	1.000	768	100000747	100000016	Not-Trans anti-PSPC1-A546 8C-S-PSPC1 V2.00	0	28. Not-Trans and anti-PSPC1-A546_Pos014_S001	00-SgMqqBYnHxYTBPhQFBg9oD
4.42649	11.427	18.7085	um	Nucleus	Nucleus BoundingBoxOO Length	0.000	1.000	769	100000748	100000017	Not-Trans anti-PSPC1-A546 8C-S-PSPC1 V2.00	0	28. Not-Trans and anti-PSPC1-A546_Pos014_S001	00-SgMqqBYnHxYTBPhQFBg9oD
5.74621	9.46559	19.0284	um	Nucleus	Nucleus BoundingBoxOO Length	0.000	1.000	770	100000749	100000018	Not-Trans anti-PSPC1-A546 8C-S-PSPC1 V2.00	0	28. Not-Trans and anti-PSPC1-A546_Pos014_S001	00-SgMqqBYnHxYTBPhQFBg9oD
5.04935	10.0105	13.7433	um	Nucleus	Nucleus BoundingBoxOO Length	0.000	1.000	771	100000750	100000019	Not-Trans anti-PSPC1-A546 8C-S-PSPC1 V2.00	0	28. Not-Trans and anti-PSPC1-A546_Pos014_S001	00-SgMqqBYnHxYTBPhQFBg9oD
4.5931	9.84263	12.4584	um	Nucleus	Nucleus BoundingBoxOO Length	0.000	1.000	772	100000751	100000020	Not-Trans anti-PSPC1-A546 8C-S-PSPC1 V2.00	0	28. Not-Trans and anti-PSPC1-A546_Pos014_S001	00-SgMqqBYnHxYTBPhQFBg9oD
4.16826	11.1683	16.9738	um	Nucleus	Nucleus BoundingBoxOO Length	0.000	1.000	773	100000752	100000021	Not-Trans anti-PSPC1-A546 8C-S-PSPC1 V2.00	0	28. Not-Trans and anti-PSPC1-A546_Pos014_S001	00-SgMqqBYnHxYTBPhQFBg9oD
3.62338	10.9991	14.7261	um	Nucleus	Nucleus BoundingBoxOO Length	0.000	1.000	774	100000753	100000022	Not-Trans anti-PSPC1-A546 8C-S-PSPC1 V2.00	0	28. Not-Trans and anti-PSPC1-A546_Pos014_S001	00-SgMqqBYnHxYTBPhQFBg9oD
4.93271	10.679	13.5529	um	Nucleus	Nucleus BoundingBoxOO Length	0.000	1.000	775	100000754	100000023	Not-Trans anti-PSPC1-A546 8C-S-PSPC1 V2.00	0	28. Not-Trans and anti-PSPC1-A546_Pos014_S001	00-SgMqqBYnHxYTBPhQFBg9oD
3.67538	7.06267	18.383	um	Nucleus	Nucleus BoundingBoxOO Length	0.000	1.000	776	100000755	100000024	Not-Trans anti-PSPC1-A546 8C-S-PSPC1 V2.00	0	28. Not-Trans and anti-PSPC1-A546_Pos014_S001	00-SgMqqBYnHxYTBPhQFBg9oD
3.63882	13.6194	19.867	um	Nucleus	Nucleus BoundingBoxOO Length	0.000	1.000	777	100000756	100000025	Not-Trans anti-PSPC1-A546 8C-S-PSPC1 V2.00	0	28. Not-Trans and anti-PSPC1-A546_Pos014_S001	00-SgMqqBYnHxYTBPhQFBg9oD
4.42201	11.9576	17.9547	um	Nucleus	Nucleus BoundingBoxOO Length	0.000	1.000	779	100000757	100000026	Not-Trans anti-PSPC1-A546 8C-S-PSPC1 V2.00	0	28. Not-Trans and anti-PSPC1-A546_Pos014_S001	00-SgMqqBYnHxYTBPhQFBg9oD
4.39989	12.5856	20.151	um	Nucleus	Nucleus BoundingBoxOO Length	0.000	1.000	780	100000758	100000027	Not-Trans anti-PSPC1-A546 8C-S-PSPC1 V2.00	0	28. Not-Trans and anti-PSPC1-A546_Pos014_S001	00-SgMqqBYnHxYTBPhQFBg9oD
5.14574	10.2165	16.8523	um	Nucleus	Nucleus BoundingBoxOO Length	0.000	1.000	781	100000759	100000028	Not-Trans anti-PSPC1-A546 8C-S-PSPC1 V2.00	0	28. Not-Trans and anti-PSPC1-A546_Pos014_S001	00-SgMqqBYnHxYTBPhQFBg9oD
5.74807	8.62761	17.1424	um	Nucleus	Nucleus BoundingBoxOO Length	0.000	1.000	782	100000760	100000029	Not-Trans anti-PSPC1-A546 8C-S-PSPC1 V2.00	0	28. Not-Trans and anti-PSPC1-A546_Pos014_S001	00-SgMqqBYnHxYTBPhQFBg9oD
4.38587	12.7987	16.596	um	Nucleus	Nucleus BoundingBoxOO Length	0.000	1.000	783	100000761	100000030	Not-Trans anti-PSPC1-A546 8C-S-PSPC1 V2.00	0	28. Not-Trans and anti-PSPC1-A546_Pos014_S001	00-SgMqqBYnHxYTBPhQFBg9oD
4.83748	12.8437	15.6293	um	Nucleus	Nucleus BoundingBoxOO Length	0.000	1.000	784	100000762	100000031	Not-Trans anti-PSPC1-A546 8C-S-PSPC1 V2.00	0	28. Not-Trans and anti-PSPC1-A546_Pos014_S001	00-SgMqqBYnHxYTBPhQFBg9oD
5.00924	10.5747	17.0637	um	Nucleus	Nucleus BoundingBoxOO Length	0.000	1.000	785	100000763	100000032	Not-Trans anti-PSPC1-A546 8C-S-PSPC1 V2.00	0	28. Not-Trans and anti-PSPC1-A546_Pos014_S001	00-SgMqqBYnHxYTBPhQFBg9oD
5.87709	9.84834	13.4645	um	Nucleus	Nucleus BoundingBoxOO Length	0.000	1.000	786	100000764	100000033	Not-Trans anti-PSPC1-A546 8C-S-PSPC1 V2.00	0	28. Not-Trans and anti-PSPC1-A546_Pos014_S001	00-SgMqqBYnHxYTBPhQFBg9oD
6.03851	9.57555	14.1388	um	Nucleus	Nucleus BoundingBoxOO Length	0.000	1.000	787	100000765	100000034	Not-Trans anti-PSPC1-A546 8C-S-PSPC1 V2.00	0	28. Not-Trans and anti-PSPC1-A546_Pos014_S001	00-SgMqqBYnHxYTBPhQFBg9oD
5.2184	11.2177	13.4038	um	Nucleus	Nucleus BoundingBoxOO Length	0.000	1.000	788	100000766	100000035	Not-Trans anti-PSPC1-A546 8C-S-PSPC1 V2.00	0	28. Not-Trans and anti-PSPC1-A546_Pos014_S001	00-SgMqqBYnHxYTBPhQFBg9oD
5.74839	11.7576	19.4218	um	Nucleus	Nucleus BoundingBoxOO Length	0.000	1.000	789	100000767	100000036	Not-Trans anti-PSPC1-A546 8C-S-PSPC1 V2.00	0	28. Not-Trans and anti-PSPC1-A546_Pos014_S001	00-SgMqqBYnHxYTBPhQFBg9oD
6.50967	8.60876	15.3417	um	Nucleus	Nucleus BoundingBoxOO Length	0.000	1.000	790	100000768	100000037	Not-Trans anti-PSPC1-A546 8C-S-PSPC1 V2.00	0	28. Not-Trans and anti-PSPC1-A546_Pos014_S001	00-SgMqqBYnHxYTBPhQFBg9oD
6.69364	11.4642	13.921	um	Nucleus	Nucleus BoundingBoxOO Length	0.000	1.000	791	100000769	100000038	Not-Trans anti-PSPC1-A546 8C-S-PSPC1 V2.00	0	28. Not-Trans and anti-PSPC1-A546_Pos014_S001	00-SgMqqBYnHxYTBPhQFBg9oD
7.45202	8.96335	10.2393	um	Nucleus	Nucleus BoundingBoxOO Length	0.000	1.000	792	100000770	100000039	Not-Trans anti-PSPC1-A546 8C-S-PSPC1 V2.00	0	28. Not-Trans and anti-PSPC1-A546_Pos014_S001	00-SgMqqBYnHxYTBPhQFBg9oD
6.9203	10.8762	14.5365	um	Nucleus	Nucleus BoundingBoxOO Length	0.000	1.000	793	100000771	100000040	Not-Trans anti-PSPC1-A546 8C-S-PSPC1 V2.00	0	28. Not-Trans and anti-PSPC1-A546_Pos014_S001	00-SgMqqBYnHxYTBPhQFBg9oD
6.17138	9.90369	14.6971	um	Nucleus	Nucleus BoundingBoxOO Length	0.000	1.000	794	100000772	100000041	Not-Trans anti-PSPC1-A546 8C-S-PSPC1 V2.00	0	28. Not-Trans and anti-PSPC1-A546_Pos014_S001	00-SgMqqBYnHxYTBPhQFBg9oD
7.77134	10.969	14.0044	um	Nucleus	Nucleus BoundingBoxOO Length	0.000	1.000	795	100000773	100000042	Not-Trans anti-PSPC1-A546 8C-S-PSPC1 V2.00	0	28. Not-Trans and anti-PSPC1-A546_Pos014_S001	00-SgMqqBYnHxYTBPhQFBg9oD
7.99761	11.6071	15.4712	um	Nucleus	Nucleus BoundingBoxOO Length	0.000	1.000	796	100000774	100000043	Not-Trans anti-PSPC1-A546 8C-S-PSPC1 V2.00	0	28. Not-Trans and anti-PSPC1-A546_Pos014_S001	00-SgMqqBYnHxYTBPhQFBg9oD
7.18737	9.11291	14.1123	um	Nucleus	Nucleus BoundingBoxOO Length	0.000	1.000	797	100000775	100000044	Not-Trans anti-PSPC1-A546 8C-S-PSPC1 V2.00	0	28. Not-Trans and anti-PSPC1-A546_Pos014_S001	00-SgMqqBYnHxYTBPhQFBg9oD
4.94701	11.5226	15.8329	um	Nucleus	Nucleus BoundingBoxOO Length	0.000	1.000	798	100000776	100000045	Not-Trans anti-PSPC1-A546 8C-S-PSPC1 V2.00	0	28. Not-Trans and anti-PSPC1-A546_Pos014_S001	00-SgMqqBYnHxYTBPhQFBg9oD
4.45819	11.2448	18.0513	um	Nucleus	Nucleus BoundingBoxOO Length	0.000	1.000	799	100000777	100000046	Not-Trans anti-PSPC1-A546 8C-S-PSPC1 V2.00	0	28. Not-Trans and anti-PSPC1-A546_Pos014_S001	00-SgMqqBYnHxYTBPhQFBg9oD
5.6248	12.1363	13.8763	um	Nucleus	Nucleus BoundingBoxOO Length	0.000	1.000	800	100000778	100000047	Not-Trans anti-PSPC1-A546 8C-S-PSPC1 V2.00	0	28. Not-Trans and anti-PSPC1-A546_Pos014_S001	00-SgMqqBYnHxYTBPhQFBg9oD
5.59607	13.1512	20.7987	um	Nucleus	Nucleus BoundingBoxOO Length	0.000	1.000	801	100000779	100000048	Not-Trans anti-PSPC1-A546 8C-S-PSPC1 V2.00	0	28. Not-Trans and anti-PSPC1-A546_Pos014_S001	00-SgMqqBYnHxYTBPhQFBg9oD
6.26899	6.43655	11.0246	um	Nucleus	Nucleus BoundingBoxOO Length	0.000	1.000	802	100000780	100000049	Not-Trans anti-PSPC1-A546 8C-S-PSPC1 V2.00	0	28. Not-Trans and anti-PSPC1-A546_Pos014_S001	00-SgMqqBYnHxYTBPhQFBg9oD
4.93953	12.1551	17.3364	um	Nucleus	Nucleus BoundingBoxOO Length	0.000	1.000	803	100000781	100000050	Not-Trans anti-PSPC1-A546 8C-S-PSPC1 V2.00	0	28. Not-Trans and anti-PSPC1-A546_Pos014_S001	00-SgMqqBYnHxYTBPhQFBg9oD
4.38908	13.6943	16.6557	um	Nucleus	Nucleus BoundingBoxOO Length	0.000	1.000	804	100000782	100000051	Not-Trans anti-PSPC1-A546 8C-S-PSPC1 V2.00	0	28. Not-Trans and anti-PSPC1-A546_Pos014_S001	00-SgMqqBYnHxYTBPhQFBg9oD
5.67228	9.81473	14.5851	um	Nucleus	Nucleus BoundingBoxOO Length	0.000	1.000	805	100000783	100000052	Not-Trans anti-PSPC1-A546 8C-S-PSPC1 V2.00	0	28. Not-Trans and anti-PSPC1-A546_Pos014_S001	00-SgMqqBYnHxYTBPhQFBg9oD
6.20614	10.1448	11.72	um	Nucleus	Nucleus BoundingBoxOO Length	0.000	1.000	806	100000784	100000053	Not-Trans anti-PSPC1-A546 8C-S-PSPC1 V2.00	0	28. Not-Trans and anti-PSPC1-A546_Pos014_S001	00-SgMqqBYnHxYTBPhQFBg9oD
5.24033	11.8101	14.8551	um	Nucleus	Nucleus BoundingBoxOO Length	0.000	1.000	807	100000785	100000054	Not-Trans anti-PSPC1-A546 8C-S-PSPC1 V2.00	0	28. Not-Trans and anti-PSPC1-A546_Pos014_S001	00-SgMqqBYnHxYTBPhQFBg9oD
6.12216	9.38454	11.266	um	Nucleus	Nucleus BoundingBoxOO Length	0.000	1.000	808	100000786	100000055	Not-Trans anti-PSPC1-A546 8C-S-PSPC1 V2.00	0	28. Not-Trans and anti-PSPC1-A546_Pos014_S001	00-SgMqqBYnHxYTBPhQFBg9oD
6.00765	11.1172	14.0777	um	Nucleus	Nucleus BoundingBoxOO Length	0.000	1.000	809	100000787	100000056	Not-Trans anti-PSPC1-A546 8C-S-PSPC1 V2.00	0	28. Not-Trans and anti-PSPC1-A546_Pos014_S001	00-SgMqqBYnHxYTBPhQFBg9oD
5.98711	10.7636	11.5112	um	Nucleus	Nucleus BoundingBoxOO Length	0.000	1.000	810	100000788	100000057	Not-Trans anti-PSPC1-A546 8C-S-PSPC1 V2.00	0	28. Not-Trans and anti-PSPC1-A546_Pos014_S001	00-SgMqqBYnHxYTBPhQFBg9oD
5.24475	9.90718	16.3588	um	Nucleus	Nucleus BoundingBoxOO Length	0.000	1.000	811	100000789	100000058	Not-Trans anti-PSPC1-A546 8C-S-PSPC1 V2.00	0	28. Not-Trans and anti-PSPC1-A546_Pos014_S001	00-SgMqqBYnHxYTBPhQFBg9oD
6.00521	10.4664	15.6748	um	Nucleus	Nucleus BoundingBoxOO Length	0.000	1.000	812	100000790	100000059	Not-Trans anti-PSPC1-A546 8C-S-PSPC1 V2.00	0	28. Not-Trans and anti-PSPC1-A546_Pos014_S001	00-SgMqqBYnHxYTBPhQFBg9oD
7.1771	6.54355	12.5773	um	Nucleus	Nucleus BoundingBoxOO Length	0.000	1.000	813	100000791	100000060	Not-Trans anti-PSPC1-A546 8C-S-PSPC1 V2.00	0	28. Not-Trans and anti-PSPC1-A546_Pos014_S001	00-SgMqqBYnHxYTBPhQFBg9oD
5.62074	10.5553	14.9107	um	Nucleus	Nucleus BoundingBoxOO Length	0.000	1.000	814	100000792	100000061	Not-Trans anti-PSPC1-A546 8C-S-PSPC1 V2.00	0	28. Not-Trans and anti-PSPC1-A546_Pos014_S001	00-SgMqqBYnHxYTBPhQFBg9oD
6.27178	10.2285	16.7429	um	Nucleus	Nucleus BoundingBoxOO Length	0.000	1.000	815	100000793	100000062	Not-Trans anti-PSPC1-A546 8C-S-PSPC1 V2.00	0	28. Not-Trans and anti-PSPC1-A546_Pos014_S001	00-SgMqqBYnHxYTBPhQFBg9oD
5.67422	11.3137	13.6174	um	Nucleus	Nucleus BoundingBoxOO Length	0.000	1.000	816	100000794	100000063	Not-Trans anti-PSPC1-A546 8C-S-PSPC1 V2.00	0	28. Not-Trans and anti-PSPC1-A546_Pos014_S001	00-SgMqqBYnHxYTBPhQFBg9oD
4.9796	10.3632	17.4669	um	Nucleus	Nucleus BoundingBoxOO Length	0.000	1.000	817	100000795	100000064	Not-Trans anti-PSPC1-A546 8C-S-PSPC1 V2.00	0	28. Not-Trans and anti-PSPC1-A546_Pos014_S001	00-SgMqqBYnHxYTBPhQFBg9oD
6.07818	10.2614	15.7026	um	Nucleus	Nucleus BoundingBoxOO Length	0.000	1.000	818	100000796	100000065	Not-Trans anti-PSPC1-A546 8C-S-PSPC1 V2.00	0	28. Not-Trans and anti-PSPC1-A546_Pos014_S001	00-SgMqqBYnHxYTBPhQFBg9oD
6.82908	11.9023	17.0033	um	Nucleus	Nucleus BoundingBoxOO Length	0.000	1.000	819	100000797	100000066	Not-Trans anti-PSPC1-A546 8C-S-PSPC1 V2.00	0	28. Not-Trans and anti-PSPC1-A546_Pos014_S001	00-SgMqqBYnHxYTBPhQFBg9oD
6.82434	11.0332	11.2419	um	Nucleus	Nucleus BoundingBoxOO Length	0.000	1.000	820	100000798	100000067	Not-Trans anti-PSPC1-A546 8C-S-PSPC1 V2.00	0	28. Not-Trans and anti-PSPC1-A546_Pos014_S001	00-SgMqqBYnHxYTBPhQFBg9oD
6.85848	9.67928	10.8486	um	Nucleus	Nucleus BoundingBoxOO Length	0.000	1.000	821	100000799	100000068	Not-Trans anti-PSPC1-A546 8C-S-PSPC1 V2.00	0	28. Not-Trans and anti-PSPC1-A546_Pos014_S001	00-SgMqqBYnHxYTBPhQFBg9oD
3.9931	12.298	22.8534	um	Nucleus	Nucleus BoundingBoxOO Length	0.000	1.000	822	100000800	100000069	Not-Trans anti-PSPC1-A546 8C-S-PSPC1 V2.00	0	28. Not-Trans and anti-PSPC1-A546_Pos014_S001	00-SgMqqBYnHxYTBPhQFBg9oD
5.24146	10.0778	13.3743	um	Nucleus	Nucleus BoundingBoxOO Length	0.000	1.000	823	100000801	100000070	Not-Trans anti-PSPC1-A546 8C-S-PSPC1 V2.00	0	28. Not-Trans and anti-PSPC1-A546_Pos014_S001	00-SgMqqBYnHxYTBPhQFBg9oD
7.30528	12.0187	15.1121	um	Nucleus	Nucleus BoundingBoxOO Length	0.000	1.000	824	100000802	100000071	Not-Trans anti-PSPC1-A546 8C-S-PSPC1 V2.00	0	28. Not-Trans and anti-PSPC1-A546_Pos014_S001	00-SgMqqBYnHxYTBPhQFBg9oD
4.45324	12.3088	17.0751	um	Nucleus	Nucleus BoundingBoxOO Length	0.000	1.000	825	100000803	100000072	Not-Trans anti-PSPC1-A546 8C-S-PSPC1 V2.00	0	28. Not-Trans and anti-PSPC1-A546_Pos014_S001	00-SgMqqBYnHxYTBPhQFBg9oD
6.00513	10.3609	12.9211	um	Nucleus	Nucleus BoundingBoxOO Length	0.000	1.000	826	100000804	100000073	Not-Trans anti-PSPC1-A546 8C-S-PSPC1 V2.00	0	28. Not-Trans and anti-PSPC1-A546_Pos014_S001	00-SgMqqBYnHxYTBPhQFBg9oD
6.31517	9.78839	13.3709	um	Nucleus	Nucleus BoundingBoxOO Length	0.000	1.000	827	100000805	100000074	Not-Trans anti-PSPC1-A546 8C-S-PSPC1 V2.00	0	28. Not-Trans and anti-PSPC1-A546_Pos014_S001	00-SgMqqBYnHxYTBPhQFBg9oD
5.502	9.57019	14.7586	um	Nucleus	Nucleus BoundingBoxOO Length	0.000	1.000	828	100000806	100000075	Not-Trans anti-PSPC1-A546 8C-S-PSPC1 V2.00	0	28. Not-Trans and anti-PSPC1-A546_Pos014_S001	00-SgMqqBYnHxYTBPhQFBg9oD
6.89762	11.5138	16.7564	um	Nucleus	Nucleus BoundingBoxOO Length	0.000	1.000	829	100000807	100000076	Not-Trans anti-PSPC1-A546 8C-S-PSPC1 V2.00	0	28. Not-Trans and anti-PSPC1-A546_Pos014_S001	00-SgMqqBYnHxYTBPhQFBg9oD
6.53918	9.09524	12.1026	um	Nucleus	Nucleus BoundingBoxOO Length	0.000	1.000	830	100000808	100000077	Not-Trans anti-PSPC1-A546 8C-S-PSPC1 V2.00	0	28. Not-Trans and anti-PSPC1-A546_Pos014_S001	00-SgMqqBYnHxYTBPhQFBg9oD
5.58544	7.04147	16.1604	um	Nucleus	Nucleus BoundingBoxOO Length	0.000	1.000	878	100000855	100000000	Not-Trans anti-PSPC1-A546 8C-S-PSPC1 V2.00	0	28. Not-Trans and anti-PSPC1-A546_Pos016_S001	00-cbsqJnVLGkyR3ReVTvy76
5.64355	12.1696	15.854	um	Nucleus	Nucleus BoundingBoxOO Length	0.000	1.000	879	100000856	100000001	Not-Trans anti-PSPC1-A546 8C-S-PSPC1 V2.00	0	28. Not-Trans and anti-PSPC1-A546_Pos016_S001	00-cbsqJnVLGkyR3ReVTvy76
5.70632	9.99663	13.0178	um	Nucleus	Nucleus BoundingBoxOO Length	0.000	1.000	880	100000857	100000002	Not-Trans anti-PSPC1-A546 8C-S-PSPC1 V2.00	0	28. Not-Trans and anti-PSPC1-A546_Pos016_S001	00-cbsqJnVLGkyR3ReVTvy76
5.2759	13.8828	17.6796	um	Nucleus	Nucleus BoundingBoxOO Length	0.000	1.000	881	100000858	100000003	Not-Trans anti-PSPC1-A546 8C-S-PSPC1 V2.00	0	28. Not-Trans and anti-PSPC1-A546_Pos016_S001	00-cbsqJnVLGkyR3ReVTvy76
6.05959	10.9118	18.6198	um	Nucleus	Nucleus BoundingBoxOO Length	0.000	1.000	882	100000859	100000004	Not-Trans anti-PSPC1-A546 8C-S-PSPC1 V2.00	0	28. Not-Trans and anti-PSPC1-A546_Pos016_S001	00-cbsqJnVLGkyR3ReVTvy76
5.67242	10.9223	11.7798	um	Nucleus	Nucleus BoundingBoxOO Length	0.000	1.000	883	100000860	100000005	Not-Trans anti-PSPC1-A546 8C-S-PSPC1 V2.00	0	28. Not-Trans and anti-PSPC1-A546_Pos016_S001	00-cbsqJnVLGkyR3ReVTvy76
5.20186	14.7636	16.8848	um	Nucleus	Nucleus BoundingBoxOO Length	0.000	1.000	884	100000861	100000006	Not-Trans anti-PSPC1-A546 8C-S-PSPC1 V2.00	0	28. Not-Trans and anti-PSPC1-A546_Pos016_S001	00-cbsqJnVLGkyR3ReVTvy76
5.25984	16.4536	23.374	um	Nucleus	Nucleus BoundingBoxOO Length	0.000	1.000	885	100000862	100000007	Not-Trans anti-PSPC1-A546 8C-S-PSPC1 V2.00	0	28. Not-Trans and anti-PSPC1-A546_Pos016_S001	00-cbsqJnVLGkyR3ReVTvy76
4.80749	9.70506	20.7765	um	Nucleus	Nucleus BoundingBoxOO Length	0.000	1.000	886	100000863	100000008	Not-Trans anti-PSPC1-A546 8C-S-PSPC1 V2.00	0	28. Not-Trans and anti-PSPC1-A546_Pos016_S001	00-cbsqJnVLGkyR3ReVTvy76
5.39232	10.3775	12.2785	um	Nucleus	Nucleus BoundingBoxOO Length	0.000	1.000	887	100000864	100000009	Not-Trans anti-PSPC1-A546 8C-S-PSPC1 V2.00	0	28. Not-Trans and anti-PSPC1-A546_Pos016_S001	00-cbsqJnVLGkyR3ReVTvy76
4.8182	11.5066	13.9964	um	Nucleus	Nucleus BoundingBoxOO Length	0.000	1.000	888	100000865	100000010	Not-Trans anti-PSPC1-A546 8C-S-PSPC1 V2.00	0	28. Not-Trans and anti-PSPC1-A546_Pos016_S001	00-cbsqJnVLGkyR3ReVTvy76
4.53345	6.13654	13.7657	um	Nucleus	Nucleus BoundingBoxOO Length	0.000	1.000	889	100000866	100000011	Not-Trans anti-PSPC1-A546 8C-S-PSPC1 V2.00	0	28. Not-Trans and anti-PSPC1-A546_Pos016_S001	00-cbsqJnVLGkyR3ReVTvy76
4.40366	11.8937	19.2428	um	Nucleus	Nucleus BoundingBoxOO Length	0.000	1.000	890	100000867	100000012	Not-Trans anti-PSPC1-A546 8C-S-PSPC1 V2.00	0	28. Not-Trans and anti-PSPC1-A546_Pos016_S001	00-cbsqJnVLGkyR3ReVTvy76
3.75092	14.8608	19.1844	um	Nucleus	Nucleus BoundingBoxOO Length	0.000	1.000	891	100000868	100000013	Not-Trans anti-PSPC1-A546 8C-S-PSPC1 V2.00	0	28. Not-Trans and anti-PSPC1-A546_Pos016_S001	00-cbsqJnVLGkyR3ReVTvy76
5.17813	9.78435	16.4491	um	Nucleus	Nucleus BoundingBoxOO Length	0.000	1.000	892	100000869	100000014	Not-Trans anti-PSPC1-A546 8C-S-PSPC1 V2.00	0	28. Not-Trans and anti-PSPC1-A546_Pos016_S001	00-cbsqJnVLGkyR3ReVTvy76
4.82552	10.3541	14.5506	um	Nucleus	Nucleus BoundingBoxOO Length	0.000	1.000	893	100000870	100000015	Not-Trans anti-PSPC1-A546 8C-S-PSPC1 V2.00	0	28. Not-Trans and anti-PSPC1-A546_Pos016_S001	00-cbsqJnVLGkyR3ReVTvy76
4.87218	10.6487	15.3971	um	Nucleus	Nucleus BoundingBoxOO Length	0.000	1.000	894	100000871	100000016	Not-Trans anti-PSPC1-A546 8C-S-PSPC1 V2.00	0	28. Not-Trans and anti-PSPC1-A546_Pos016_S001	00-cbsqJnVLGkyR3ReVTvy76
4.43224	10.9727	17.5105	um	Nucleus	Nucleus BoundingBoxOO Length	0.000	1.000	895	100000872	100000017	Not-Trans anti-PSPC1-A546 8C-S-PSPC1 V2.00	0	28. Not-Trans and anti-PSPC1-A546_Pos016_S001	00-cbsqJnVLGkyR3ReVTvy76
3.60896	15.9227	19.3787	um	Nucleus	Nucleus BoundingBoxOO Length	0.000	1.000	896	100000873	100000018	Not-Trans anti-PSPC1-A546 8C-S-PSPC1 V2.00	0	28. Not-Trans and anti-PSPC1-A546_Pos016_S001	00-cbsqJnVLGkyR3ReVTvy76
3.66947	14.3659	19.0157	um	Nucleus	Nucleus BoundingBoxOO Length	0.000	1.000	897	100000874	100000019	Not-Trans anti-PSPC1-A546 8C-S-PSPC1 V2.00	0	28. Not-Trans and anti-PSPC1-A546_Pos016_S001	00-cbsqJnVLGkyR3ReVTvy76
4.44797	8.2804	13.3388	um	Nucleus	Nucleus BoundingBoxOO Length	0.000	1.000	898	100000875	100000020	Not-Trans anti-PSPC1-A546 8C-S-PSPC1 V2.00	0	28. Not-Trans and anti-PSPC1-A546_Pos016_S001	00-cbsqJnVLGkyR3ReVTvy76
4.55585	8.00119	17.1976	um	Nucleus	Nucleus BoundingBoxOO Length	0.000	1.000	899	100000876	100000021	Not-Trans anti-PSPC1-A546 8C-S-PSPC1 V2.00	0	28. Not-Trans and anti-PSPC1-A546_Pos016_S001	00-cbsqJnVLGkyR3ReVTvy76
4.98321	10.982	12.2572	um	Nucleus	Nucleus BoundingBoxOO Length	0.000	1.000	900	100000877	100000022	Not-Trans anti-PSPC1-A546 8C-S-PSPC1 V2.00	0	28. Not-Trans and anti-PSPC1-A546_Pos016_S001	00-cbsqJnVLGkyR3ReVTvy76
4.58849	10.8943	18.171	um	Nucleus	Nucleus BoundingBoxOO Length	0.000	1.000	901	100000878	100000023	Not-Trans anti-PSPC1-A546 8C-S-PSPC1 V2.00	0	28. Not-Trans and anti-PSPC1-A546_Pos016_S001	00-cbsqJnVLGkyR3ReVTvy76
4.47292	12.811	17.189	um	Nucleus	Nucleus BoundingBoxOO Length	0.000	1.000	902	100000879	100000024	Not-Trans anti-PSPC1-A546 8C-S-PSPC1 V2.00	0	28. Not-Trans and anti-PSPC1-A546_Pos016_S001	00-cbsqJnVLGkyR3ReVTvy76
4.46024	12.9609	15.3827	um	Nucleus	Nucleus BoundingBoxOO Length	0.000	1.000	903	100000880	100000025	Not-Trans anti-PSPC1-A546 8C-S-PSPC1 V2.00	0	28. Not-Trans and anti-PSPC1-A546_Pos016_S001	00-cbsqJnVLGkyR3ReVTvy76
4.79353	10.9319	14.3218	um	Nucleus	Nucleus BoundingBoxOO Length	0.000	1.000	904	100000881	100000026	Not-Trans anti-PSPC1-A546 8C-S-PSPC1 V2.00	0	28. Not-Trans and anti-PSPC1-A546_Pos016_S001	00-cbsqJnVLGkyR3ReVTvy76
4.87028	11.0921	15.036	um	Nucleus	Nucleus BoundingBoxOO Length	0.000	1.000	905	100000882	100000027	Not-Trans anti-PSPC1-A546 8C-S-PSPC1 V2.00	0	28. Not-Trans and anti-PSPC1-A546_Pos016_S001	00-cbsqJnVLGkyR3ReVTvy76
4.8042	11.1224	15.9684	um	Nucleus	Nucleus BoundingBoxOO Length	0.000	1.000	906	100000883	100000028	Not-Trans anti-PSPC1-A546 8C-S-PSPC1 V2.00	0	28. Not-Trans and anti-PSPC1-A546_Pos016_S001	00-cbsqJnVLGkyR3ReVTvy76
6.43714	9.48583	18.5035	um	Nucleus	Nucleus BoundingBoxOO Length	0.000	1.000	907	100000884	100000029	Not-Trans anti-PSPC1-A546 8C-S-PSPC1 V2.00	0	28. Not-Trans and anti-PSPC1-A546_Pos016_S001	00-cbsqJnVLGkyR3ReVTvy76
5.94337	8.65409	14.3779	um	Nucleus	Nucleus BoundingBoxOO Length	0.000	1.000	908	100000885	100000030	Not-Trans anti-PSPC1-A546 8C-S-PSPC1 V2.00	0	28. Not-Trans and anti-PSPC1-A546_Pos016_S001	00-cbsqJnVLGkyR3ReVTvy76
5.8284	11.4439	19.1502	um	Nucleus	Nucleus BoundingBoxOO Length	0.000	1.000	909	100000886	100000031	Not-Trans anti-PSPC1-A546 8C-S-PSPC1 V2.00	0	28. Not-Trans and anti-PSPC1-A546_Pos016_S001	00-cbsqJnVLGkyR3ReVTvy76
4.38697	12.68	14.8276	um	Nucleus	Nucleus BoundingBoxOO Length	0.000	1.000	910	100000887	100000032	Not-Trans anti-PSPC1-A546 8C-S-PSPC1 V2.00	0	28. Not-Trans and anti-PSPC1-A546_Pos016_S001	00-cbsqJnVLGkyR3ReVTvy76
5.58011	11.3041	12.4615	um	Nucleus	Nucleus BoundingBoxOO Length	0.000	1.000	911	100000888	100000033	Not-Trans anti-PSPC1-A546 8C-S-PSPC1 V2.00	0	28. Not-Trans and anti-PSPC1-A546_Pos016_S001	00-cbsqJnVLGkyR3ReVTvy76
6.42215	14.3114	18.6448	um	Nucleus	Nucleus BoundingBoxOO Length	0.000	1.000	912	100000889	100000034	Not-Trans anti-PSPC1-A546 8C-S-PSPC1 V2.00	0	28. Not-Trans and anti-PSPC1-A546_Pos016_S001	00-cbsqJnVLGkyR3ReVTvy76
5.95739	9.11728	13.5414	um	Nucleus	Nucleus BoundingBoxOO Length	0.000	1.000	913	100000890	100000035	Not-Trans anti-PSPC1-A546 8C-S-PSPC1 V2.00	0	28. Not-Trans and anti-PSPC1-A546_Pos016_S001	00-cbsqJnVLGkyR3ReVTvy76
5.86606	12.6695	15.2862	um	Nucleus	Nucleus BoundingBoxOO Length	0.000	1.000	914	100000891	100000036	Not-Trans anti-PSPC1-A546 8C-S-PSPC1 V2.00	0	28. Not-Trans and anti-PSPC1-A546_Pos016_S001	00-cbsqJnVLGkyR3ReVTvy76
6.2457	9.70264	13.4472	um	Nucleus	Nucleus BoundingBoxOO Length	0.000	1.000	915	100000892	100000037	Not-Trans anti-PSPC1-A546 8C-S-PSPC1 V2.00	0	28. Not-Trans and anti-PSPC1-A546_Pos016_S001	00-cbsqJnVLGkyR3ReVTvy76
7.04284	8.53436	11.2509	um	Nucleus	Nucleus BoundingBoxOO Length	0.000	1.000	916	100000893	100000038	Not-Trans anti-PSPC1-A546 8C-S-PSPC1 V2.00	0	28. Not-Trans and anti-PSPC1-A546_Pos016_S001	00-cbsqJnVLGkyR3ReVTvy76
3.96594	12.7393	19.2163	um	Nucleus	Nucleus BoundingBoxOO Length	0.000	1.000	917	100000894	100000039	Not-Trans anti-PSPC1-A546 8C-S-PSPC1 V2.00	0	28. Not-Trans and anti-PSPC1-A546_Pos016_S001	00-cbsqJnVLGkyR3ReVTvy76
4.69336	12.1947	18.9354	um	Nucleus	Nucleus BoundingBoxOO Length	0.000	1.000	918	100000895	100000040	Not-Trans anti-PSPC1-A546 8C-S-PSPC1 V2.00	0	28. Not-Trans and anti-PSPC1-A546_Pos016_S001	00-cbsqJnVLGkyR3ReVTvy76
4.54719	17.5055	18.3123	um	Nucleus	Nucleus BoundingBoxOO Length	0.000	1.000	919	100000896	100000041	Not-Trans anti-PSPC1-A546 8C-S-PSPC1 V2.00	0	28. Not-Trans and anti-PSPC1-A546_Pos016_S001	00-cbsqJnVLGkyR3ReVTvy76
5.19274	10.2255	16.5604	um	Nucleus	Nucleus BoundingBoxOO Length	0.000	1.000	920	100000897	100000042	Not-Trans anti-PSPC1-A546 8C-S-PSPC1 V2.00	0	28. Not-Trans and anti-PSPC1-A546_Pos016_S001	00-cbsqJnVLGkyR3ReVTvy76
3.93223	13.4203	20.394	um	Nucleus	Nucleus BoundingBoxOO Length	0.000	1.000	921	100000898	100000043	Not-Trans anti-PSPC1-A546 8C-S-PSPC1 V2.00	0	28. Not-Trans and anti-PSPC1-A546_Pos016_S001	00-cbsqJnVLGkyR3ReVTvy76
3.56216	13.643	20.3425	um	Nucleus	Nucleus BoundingBoxOO Length	0.000	1.000	922	100000899	100000044	Not-Trans anti-PSPC1-A546 8C-S-PSPC1 V2.00	0	28. Not-Trans and anti-PSPC1-A546_Pos016_S001	00-cbsqJnVLGkyR3ReVTvy76
4.43034	16.108	21.4494	um	Nucleus	Nucleus BoundingBoxOO Length	0.000	1.000	923	100000900	100000045	Not-Trans anti-PSPC1-A546 8C-S-PSPC1 V2.00	0	28. Not-Trans and anti-PSPC1-A546_Pos016_S001	00-cbsqJnVLGkyR3ReVTvy76
5.06795	10.8631	14.5607	um	Nucleus	Nucleus BoundingBoxOO Length	0.000	1.000	924	100000901	100000046	Not-Trans anti-PSPC1-A546 8C-S-PSPC1 V2.00	0	28. Not-Trans and anti-PSPC1-A546_Pos016_S001	00-cbsqJnVLGkyR3ReVTvy76
6.08333	8.97753	13.887	um	Nucleus	Nucleus BoundingBoxOO Length	0.000	1.000	925	100000902	100000047	Not-Trans anti-PSPC1-A546 8C-S-PSPC1 V2.00	0	28. Not-Trans and anti-PSPC1-A546_Pos016_S001	00-cbsqJnVLGkyR3ReVTvy76
6.04454	12.4969	17.0741	um	Nucleus	Nucleus BoundingBoxOO Length	0.000	1.000	926	100000903	100000048	Not-Trans anti-PSPC1-A546 8C-S-PSPC1 V2.00	0	28. Not-Trans and anti-PSPC1-A546_Pos016_S001	00-cbsqJnVLGkyR3ReVTvy76
6.09713	10.3919	13.1792	um	Nucleus	Nucleus BoundingBoxOO Length	0.000	1.000	927	100000904	100000049	Not-Trans anti-PSPC1-A546 8C-S-PSPC1 V2.00	0	28. Not-Trans and anti-PSPC1-A546_Pos016_S001	00-cbsqJnVLGkyR3ReVTvy76
7.44227	10.8057	11.7845	um	Nucleus	Nucleus BoundingBoxOO Length	0.000	1.000	928	100000905	100000050	Not-Trans anti-PSPC1-A546 8C-S-PSPC1 V2.00	0	28. Not-Trans and anti-PSPC1-A546_Pos016_S001	00-cbsqJnVLGkyR3ReVTvy76
5.68022	8.53488	14.7285	um	Nucleus	Nucleus BoundingBoxOO Length	0.000	1.000	929	100000906	100000051	Not-Trans anti-PSPC1-A546 8C-S-PSPC1 V2.00	0	28. Not-Trans and anti-PSPC1-A546_Pos016_S001	00-cbsqJnVLGkyR3ReVTvy76
5.30261	13.3459	19.9943	um	Nucleus	Nucleus BoundingBoxOO Length	0.000	1.000	930	100000907	100000052	Not-Trans anti-PSPC1-A546 8C-S-PSPC1 V2.00	0	28. Not-Trans and anti-PSPC1-A546_Pos016_S001	00-cbsqJnVLGkyR3ReVTvy76
6.94059	7.1029	11.7562	um	Nucleus	Nucleus BoundingBoxOO Length	0.000	1.000	931	100000908	100000053	Not-Trans anti-PSPC1-A546 8C-S-PSPC1 V2.00	0	28. Not-Trans and anti-PSPC1-A546_Pos016_S001	00-cbsqJnVLGkyR3ReVTvy76
4.37424	20.3621	26.6729	um	Nucleus	Nucleus BoundingBoxOO Length	0.000	1.000	932	100000909	100000054	Not-Trans anti-PSPC1-A546 8C-S-PSPC1 V2.00	0	28. Not-Trans and anti-PSPC1-A546_Pos016_S001	00-cbsqJnVLGkyR3ReVTvy76
4.38947	17.0401	22.8943	um	Nucleus	Nucleus BoundingBoxOO Length	0.000	1.000	933	100000910	100000055	Not-Trans anti-PSPC1-A546 8C-S-PSPC1 V2.00	0	28. Not-Trans and anti-PSPC1-A546_Pos016_S001	00-cbsqJnVLGkyR3ReVTvy76
4.13904	12.9601	20.2006	um	Nucleus	Nucleus BoundingBoxOO Length	0.000	1.000	934	100000911	100000056	Not-Trans anti-PSPC1-A546 8C-S-PSPC1 V2.00	0	28. Not-Trans and anti-PSPC1-A546_Pos016_S001	00-cbsqJnVLGkyR3ReVTvy76
5.62382	11.8683	17.7997	um	Nucleus	Nucleus BoundingBoxOO Length	0.000	1.000	935	100000912	100000057	Not-Trans anti-PSPC1-A546 8C-S-PSPC1 V2.00	0	28. Not-Trans and anti-PSPC1-A546_Pos016_S001	00-cbsqJnVLGkyR3ReVTvy76
4.86814	32.2578	39.7874	um	Nucleus	Nucleus BoundingBoxOO Length	0.000	1.000	936	100000913	100000058	Not-Trans anti-PSPC1-A546 8C-S-PSPC1 V2.00	0	28. Not-Trans and anti-PSPC1-A546_Pos016_S001	00-cbsqJnVLGkyR3ReVTvy76
4.77735	28.5792	54.8754	um	Nucleus	Nucleus BoundingBoxOO Length	0.000	1.000	937	100000914	100000059	Not-Trans anti-PSPC1-A546 8C-S-PSPC1 V2.00	0	28. Not-Trans and anti-PSPC1-A546_Pos016_S001	00-cbsqJnVLGkyR3ReVTvy76
4.6761	4.83258	26.9367	um	Nucleus	Nucleus BoundingBoxOO Length	0.000	1.000	938	100000915	100000060	Not-Trans anti-PSPC1-A546 8C-S-PSPC1 V2.00	0	28. Not-Trans and anti-PSPC1-A546_Pos016_S001	00-cbsqJnVLGkyR3ReVTvy76
5.59035	10.5339	14.3872	um	Nucleus	Nucleus BoundingBoxOO Length	0.000	1.000	939	100000916	100000000	Not-Trans anti-PSPC1-A546 8C-S-PSPC1 V2.00	0	28. Not-Trans and anti-PSPC1-A546_Pos017_S001	00-zwrMqqXf6f7T9LJXHDAh95
5.68195	8.55788	13.3335	um	Nucleus	Nucleus BoundingBoxOO Length	0.000	1.000	940	100000917	100000001	Not-Trans anti-PSPC1-A546 8C-S-PSPC1 V2.00	0	28. Not-Trans and anti-PSPC1-A546_Pos017_S001	00-zwrMqqXf6f7T9LJXHDAh95
4.31451	15.3964	15.8996	um	Nucleus	Nucleus BoundingBoxOO Length	0.000	1.000	941	100000918	100000002	Not-Trans anti-PSPC1-A546 8C-S-PSPC1 V2.00	0	28. Not-Trans and anti-PSPC1-A546_Pos017_S001	00-zwrMqqXf6f7T9LJXHDAh95
6.79549	7.77956	10.7884	um	Nucleus	Nucleus BoundingBoxOO Length	0.000	1.000	942	100000919	100000003	Not-Trans anti-PSPC1-A546 8C-S-PSPC1 V2.00	0	28. Not-Trans and anti-PSPC1-A546_Pos017_S001	00-zwrMqqXf6f7T9LJXHDAh95
4.8682	12.7863	15.5342	um	Nucleus	Nucleus BoundingBoxOO Length	0.000	1.000	943	100000920	100000004	Not-Trans anti-PSPC1-A546 8C-S-PSPC1 V2.00	0	28. Not-Trans and anti-PSPC1-A546_Pos017_S001	00-zwrMqqXf6f7T9LJXHDAh95
4.85065	12.484	16.4964	um	Nucleus	Nucleus BoundingBoxOO Length	0.000	1.000	944	100000921	100000005	Not-Trans anti-PSPC1-A546 8C-S-PSPC1 V2.00	0	28. Not-Trans and anti-PSPC1-A546_Pos017_S001	00-zwrMqqXf6f7T9LJXHDAh95
4.75247	13.396	17.7824	um	Nucleus	Nucleus BoundingBoxOO Length	0.000	1.000	945	100000922	100000006	Not-Trans anti-PSPC1-A546 8C-S-PSPC1 V2.00	0	28. Not-Trans and anti-PSPC1-A546_Pos017_S001	00-zwrMqqXf6f7T9LJXHDAh95
4.83916	14.8088	19.4692	um	Nucleus	Nucleus BoundingBoxOO Length	0.000	1.000	946	100000923	100000007	Not-Trans anti-PSPC1-A546 8C-S-PSPC1 V2.00	0	28. Not-Trans and anti-PSPC1-A546_Pos017_S001	00-zwrMqqXf6f7T9LJXHDAh95
4.07593	8.71356	13.801	um	Nucleus	Nucleus BoundingBoxOO Length	0.000	1.000	947	100000924	100000008	Not-Trans anti-PSPC1-A546 8C-S-PSPC1 V2.00	0	28. Not-Trans and anti-PSPC1-A546_Pos017_S001	00-zwrMqqXf6f7T9LJXHDAh95
4.4417	11.4378	19.8129	um	Nucleus	Nucleus BoundingBoxOO Length	0.000	1.000	948	100000925	100000009	Not-Trans anti-PSPC1-A546 8C-S-PSPC1 V2.00	0	28. Not-Trans and anti-PSPC1-A546_Pos017_S001	00-zwrMqqXf6f7T9LJXHDAh95
5.19136	11.6537	15.2721	um	Nucleus	Nucleus BoundingBoxOO Length	0.000	1.000	949	100000926	100000010	Not-Trans anti-PSPC1-A546 8C-S-PSPC1 V2.00	0	28. Not-Trans and anti-PSPC1-A546_Pos017_S001	00-zwrMqqXf6f7T9LJXHDAh95
5.03365	10.4395	11.7339	um	Nucleus	Nucleus BoundingBoxOO Length	0.000	1.000	950	100000927	100000011	Not-Trans anti-PSPC1-A546 8C-S-PSPC1 V2.00	0	28. Not-Trans and anti-PSPC1-A546_Pos017_S001	00-zwrMqqXf6f7T9LJXHDAh95
5.00042	12.108	14.9473	um	Nucleus	Nucleus BoundingBoxOO Length	0.000	1.000	951	100000928	100000012	Not-Trans anti-PSPC1-A546 8C-S-PSPC1 V2.00	0	28. Not-Trans and anti-PSPC1-A546_Pos017_S001	00-zwrMqqXf6f7T9LJXHDAh95
4.13101	14.3536	15.8052	um	Nucleus	Nucleus BoundingBoxOO Length	0.000	1.000	952	100000929	100000013	Not-Trans anti-PSPC1-A546 8C-S-PSPC1 V2.00	0	28. Not-Trans and anti-PSPC1-A546_Pos017_S001	00-zwrMqqXf6f7T9LJXHDAh95
4.43377	14.8318	15.7017	um	Nucleus	Nucleus BoundingBoxOO Length	0.000	1.000	953	100000930	100000014	Not-Trans anti-PSPC1-A546 8C-S-PSPC1 V2.00	0	28. Not-Trans and anti-PSPC1-A546_Pos017_S001	00-zwrMqqXf6f7T9LJXHDAh95
3.6596	15.4416	19.669	um	Nucleus	Nucleus BoundingBoxOO Length	0.000	1.000	954	100000931	100000015	Not-Trans anti-PSPC1-A546 8C-S-PSPC1 V2.00	0	28. Not-Trans and anti-PSPC1-A546_Pos017_S001	00-zwrMqqXf6f7T9LJXHDAh95
3.63477	8.78852	13.0958	um	Nucleus	Nucleus BoundingBoxOO Length	0.000	1.000	958	100000932	100000016	Not-Trans anti-PSPC1-A546 8C-S-PSPC1 V2.00	0	28. Not-Trans and anti-PSPC1-A546_Pos017_S001	00-zwrMqqXf6f7T9LJXHDAh95
3.6609	9.72548	13.2607	um	Nucleus	Nucleus BoundingBoxOO Length	0.000	1.000	959	100000933	100000017	Not-Trans anti-PSPC1-A546 8C-S-PSPC1 V2.00	0	28. Not-Trans and anti-PSPC1-A546_Pos017_S001	00-zwrMqqXf6f7T9LJXHDAh95
4.41921	14.3605	16.0383	um	Nucleus	Nucleus BoundingBoxOO Length	0.000	1.000	960	100000934	100000018	Not-Trans anti-PSPC1-A546 8C-S-PSPC1 V2.00	0	28. Not-Trans and anti-PSPC1-A546_Pos017_S001	00-zwrMqqXf6f7T9LJXHDAh95
4.36232	13.8537	16.3924	um	Nucleus	Nucleus BoundingBoxOO Length	0.000	1.000	961	100000935	100000019	Not-Trans anti-PSPC1-A546 8C-S-PSPC1 V2.00	0	28. Not-Trans and anti-PSPC1-A546_Pos017_S001	00-zwrMqqXf6f7T9LJXHDAh95
4.82079	11.9817	16.1816	um	Nucleus	Nucleus BoundingBoxOO Length	0.000	1.000	962	100000936	100000020	Not-Trans anti-PSPC1-A546 8C-S-PSPC1 V2.00	0	28. Not-Trans and anti-PSPC1-A546_Pos017_S001	00-zwrMqqXf6f7T9LJXHDAh95
5.21873	16.0972	26.6574	um	Nucleus	Nucleus BoundingBoxOO Length	0.000	1.000	963	100000937	100000021	Not-Trans anti-PSPC1-A546 8C-S-PSPC1 V2.00	0	28. Not-Trans and anti-PSPC1-A546_Pos017_S001	00-zwrMqqXf6f7T9LJXHDAh95
4.93859	12.2191	16.3945	um	Nucleus	Nucleus BoundingBoxOO Length	0.000	1.000	964	100000938	100000022	Not-Trans anti-PSPC1-A546 8C-S-PSPC1 V2.00	0	28. Not-Trans and anti-PSPC1-A546_Pos017_S001	00-zwrMqqXf6f7T9LJXHDAh95
4.8553	11.7662	15.0261	um	Nucleus	Nucleus BoundingBoxOO Length	0.000	1.000	965	100000939	100000023	Not-Trans anti-PSPC1-A546 8C-S-PSPC1 V2.00	0	28. Not-Trans and anti-PSPC1-A546_Pos017_S001	00-zwrMqqXf6f7T9LJXHDAh95
4.41722	12.6518	14.9785	um	Nucleus	Nucleus BoundingBoxOO Length	0.000	1.000	966	100000940	100000024	Not-Trans anti-PSPC1-A546 8C-S-PSPC1 V2.00	0	28. Not-Trans and anti-PSPC1-A546_Pos017_S001	00-zwrMqqXf6f7T9LJXHDAh95
5.68933	12.6179	17.5472	um	Nucleus	Nucleus BoundingBoxOO Length	0.000	1.000	967	100000941	100000025	Not-Trans anti-PSPC1-A546 8C-S-PSPC1 V2.00	0	28. Not-Trans and anti-PSPC1-A546_Pos017_S001	00-zwrMqqXf6f7T9LJXHDAh95
5.11333	13.3483	15.1509	um	Nucleus	Nucleus BoundingBoxOO Length	0.000	1.000	968	100000942	100000026	Not-Trans anti-PSPC1-A546 8C-S-PSPC1 V2.00	0	28. Not-Trans and anti-PSPC1-A546_Pos017_S001	00-zwrMqqXf6f7T9LJXHDAh95
4.80525	10.9807	13.7936	um	Nucleus	Nucleus BoundingBoxOO Length	0.000	1.000	969	100000943	100000027	Not-Trans anti-PSPC1-A546 8C-S-PSPC1 V2.00	0	28. Not-Trans and anti-PSPC1-A546_Pos017_S001	00-zwrMqqXf6f7T9LJXHDAh95
5.73915	12.7232	16.4653	um	Nucleus	Nucleus BoundingBoxOO Length	0.000	1.000	970	100000944	100000028	Not-Trans anti-PSPC1-A546 8C-S-PSPC1 V2.00	0	28. Not-Trans and anti-PSPC1-A546_Pos017_S001	00-zwrMqqXf6f7T9LJXHDAh95
5.55504	11.8328	15.9137	um	Nucleus	Nucleus BoundingBoxOO Length	0.000	1.000	971	100000945	100000029	Not-Trans anti-PSPC1-A546 8C-S-PSPC1 V2.00	0	28. Not-Trans and anti-PSPC1-A546_Pos017_S001	00-zwrMqqXf6f7T9LJXHDAh95
5.57671	9.64535	10.5211	um	Nucleus	Nucleus BoundingBoxOO Length	0.000	1.000	972	100000946	100000030	Not-Trans anti-PSPC1-A546 8C-S-PSPC1 V2.00	0	28. Not-Trans and anti-PSPC1-A546_Pos017_S001	00-zwrMqqXf6f7T9LJXHDAh95
5.44461	12.4118	16.1743	um	Nucleus	Nucleus BoundingBoxOO Length	0.000	1.000	973	100000947	100000031	Not-Trans anti-PSPC1-A546 8C-S-PSPC1 V2.00	0	28. Not-Trans and anti-PSPC1-A546_Pos017_S001	00-zwrMqqXf6f7T9LJXHDAh95
6.063	11.5889	14.4851	um	Nucleus	Nucleus BoundingBoxOO Length	0.000	1.000	974	100000948	100000032	Not-Trans anti-PSPC1-A546 8C-S-PSPC1 V2.00	0	28. Not-Trans and anti-PSPC1-A546_Pos017_S001	00-zwrMqqXf6f7T9LJXHDAh95
7.48512	8.34457	10.5716	um	Nucleus	Nucleus BoundingBoxOO Length	0.000	1.000	975	100000949	100000033	Not-Trans anti-PSPC1-A546 8C-S-PSPC1 V2.00	0	28. Not-Trans and anti-PSPC1-A546_Pos017_S001	00-zwrMqqXf6f7T9LJXHDAh95
4.40501	12.9981	17.0875	um	Nucleus	Nucleus BoundingBoxOO Length	0.000	1.000	976	100000950	100000034	Not-Trans anti-PSPC1-A546 8C-S-PSPC1 V2.00	0	28. Not-Trans and anti-PSPC1-A546_Pos017_S001	00-zwrMqqXf6f7T9LJXHDAh95
4.40212	11.7875	15.7196	um	Nucleus	Nucleus BoundingBoxOO Length	0.000	1.000	977	100000951	100000035	Not-Trans anti-PSPC1-A546 8C-S-PSPC1 V2.00	0	28. Not-Trans and anti-PSPC1-A546_Pos017_S001	00-zwrMqqXf6f7T9LJXHDAh95
6.91357	12.3806	14.4494	um	Nucleus	Nucleus BoundingBoxOO Length	0.000	1.000	978	100000952	100000036	Not-Trans anti-PSPC1-A546 8C-S-PSPC1 V2.00	0	28. Not-Trans and anti-PSPC1-A546_Pos017_S001	00-zwrMqqXf6f7T9LJXHDAh95
4.7904	11.4673	15.1426	um	Nucleus	Nucleus BoundingBoxOO Length	0.000	1.000	979	100000953	100000037	Not-Trans anti-PSPC1-A546 8C-S-PSPC1 V2.00	0	28. Not-Trans and anti-PSPC1-A546_Pos017_S001	00-zwrMqqXf6f7T9LJXHDAh95
5.31574	10.2459	15.0422	um	Nucleus	Nucleus BoundingBoxOO Length	0.000	1.000	980	100000954	100000038	Not-Trans anti-PSPC1-A546 8C-S-PSPC1 V2.00	0	28. Not-Trans and anti-PSPC1-A546_Pos017_S001	00-zwrMqqXf6f7T9LJXHDAh95
5.26754	11.7553	14.0804	um	Nucleus	Nucleus BoundingBoxOO Length	0.000	1.000	981	100000955	100000039	Not-Trans anti-PSPC1-A546 8C-S-PSPC1 V2.00	0	28. Not-Trans and anti-PSPC1-A546_Pos017_S001	00-zwrMqqXf6f7T9LJXHDAh95
4.84379	13.6361	18.2711	um	Nucleus	Nucleus BoundingBoxOO Length	0.000	1.000	982	100000956	100000040	Not-Trans anti-PSPC1-A546 8C-S-PSPC1 V2.00	0	28. Not-Trans and anti-PSPC1-A546_Pos017_S001	00-zwrMqqXf6f7T9LJXHDAh95
5.34684	9.79696	12.2232	um	Nucleus	Nucleus BoundingBoxOO Length	0.000	1.000	983	100000957	100000041	Not-Trans anti-PSPC1-A546 8C-S-PSPC1 V2.00	0	28. Not-Trans and anti-PSPC1-A546_Pos017_S001	00-zwrMqqXf6f7T9LJXHDAh95
4.52881	11.0151	14.0998	um	Nucleus	Nucleus BoundingBoxOO Length	0.000	1.000	984	100000958	100000042	Not-Trans anti-PSPC1-A546 8C-S-PSPC1 V2.00	0	28. Not-Trans and anti-PSPC1-A546_Pos017_S001	00-zwrMqqXf6f7T9LJXHDAh95
5.28688	10.8197	17.5562	um	Nucleus	Nucleus BoundingBoxOO Length	0.000	1.000	985	100000959	100000043	Not-Trans anti-PSPC1-A546 8C-S-PSPC1 V2.00	0	28. Not-Trans and anti-PSPC1-A546_Pos017_S001	00-zwrMqqXf6f7T9LJXHDAh95
5.25829	11.0195	14.2656	um	Nucleus	Nucleus BoundingBoxOO Length	0.000	1.000	986	100000960	100000044	Not-Trans anti-PSPC1-A546 8C-S-PSPC1 V2.00	0	28. Not-Trans and anti-PSPC1-A546_Pos017_S001	00-zwrMqqXf6f7T9LJXHDAh95
5.97321	10.4886	13.1383	um	Nucleus	Nucleus BoundingBoxOO Length	0.000	1.000	987	100000961	100000045	Not-Trans anti-PSPC1-A546 8C-S-PSPC1 V2.00	0	28. Not-Trans and anti-PSPC1-A546_Pos017_S001	00-zwrMqqXf6f7T9LJXHDAh95
5.62059	10.4772	13.0488	um	Nucleus	Nucleus BoundingBoxOO Length	0.000	1.000	988	100000962	100000046	Not-Trans anti-PSPC1-A546 8C-S-PSPC1 V2.00	0	28. Not-Trans and anti-PSPC1-A546_Pos017_S001	00-zwrMqqXf6f7T9LJXHDAh95
5.97297	10.7169	13.9425	um	Nucleus	Nucleus BoundingBoxOO Length	0.000	1.000	989	100000963	100000047	Not-Trans anti-PSPC1-A546 8C-S-PSPC1 V2.00	0	28. Not-Trans and anti-PSPC1-A546_Pos017_S001	00-zwrMqqXf6f7T9LJXHDAh95
5.6041	11.3254	13.5063	um	Nucleus	Nucleus BoundingBoxOO Length	0.000	1.000	990	100000964	100000048	Not-Trans anti-PSPC1-A546 8C-S-PSPC1 V2.00	0	28. Not-Trans and anti-PSPC1-A546_Pos017_S001	00-zwrMqqXf6f7T9LJXHDAh95
6.2688	14.8422	15.146	um	Nucleus	Nucleus BoundingBoxOO Length	0.000	1.000	991	100000965	100000049	Not-Trans anti-PSPC1-A546 8C-S-PSPC1 V2.00	0	28. Not-Trans and anti-PSPC1-A546_Pos017_S001	00-zwrMqqXf6f7T9LJXHDAh95
5.64382	15.566	19.4939	um	Nucleus	Nucleus BoundingBoxOO Length	0.000	1.000	992	100000966	100000050	Not-Trans anti-PSPC1-A546 8C-S-PSPC1 V2.00	0	28. Not-Trans and anti-PSPC1-A546_Pos017_S001	00-zwrMqqXf6f7T9LJXHDAh95
5.82664	10.6874	12.0457	um	Nucleus	Nucleus BoundingBoxOO Length	0.000	1.000	993	100000967	100000051	Not-Trans anti-PSPC1-A546 8C-S-PSPC1 V2.00	0	28. Not-Trans and anti-PSPC1-A546_Pos017_S001	00-zwrMqqXf6f7T9LJXHDAh95
5.69416	11.1998	11.6833	um	Nucleus	Nucleus BoundingBoxOO Length	0.000	1.000	994	100000968	100000052	Not-Trans anti-PSPC1-A546 8C-S-PSPC1 V2.00	0	28. Not-Trans and anti-PSPC1-A546_Pos017_S001	00-zwrMqqXf6f7T9LJXHDAh95
6.52933	10.5786	15.1459	um	Nucleus	Nucleus BoundingBoxOO Length	0.000	1.000	995	100000969	100000053	Not-Trans anti-PSPC1-A546 8C-S-PSPC1 V2.00	0	28. Not-Trans and anti-PSPC1-A546_Pos017_S001	00-zwrMqqXf6f7T9LJXHDAh95
6.09024	14.5279	22.5361	um	Nucleus	Nucleus BoundingBoxOO Length	0.000	1.000	996	100000970	100000054	Not-Trans anti-PSPC1-A546 8C-S-PSPC1 V2.00	0	28. Not-Trans and anti-PSPC1-A546_Pos017_S001	00-zwrMqqXf6f7T9LJXHDAh95
5.98064	8.91778	13.0916	um	Nucleus	Nucleus BoundingBoxOO Length	0.000	1.000	997	100000971	100000055	Not-Trans anti-PSPC1-A546 8C-S-PSPC1 V2.00	0	28. Not-Trans and anti-PSPC1-A546_Pos017_S001	00-zwrMqqXf6f7T9LJXHDAh95
5.73971	9.44221	11.7994	um	Nucleus	Nucleus BoundingBoxOO Length	0.000	1.000	998	100000972	100000056	Not-Trans anti-PSPC1-A546 8C-S-PSPC1 V2.00	0	28. Not-Trans and anti-PSPC1-A546_Pos017_S001	00-zwrMqqXf6f7T9LJXHDAh95
5.16513	15.163	17.629	um	Nucleus	Nucleus BoundingBoxOO Length	0.000	1.000	999	100000973	100000057	Not-Trans anti-PSPC1-A546 8C-S-PSPC1 V2.00	0	28. Not-Trans and anti-PSPC1-A546_Pos017_S001	00-zwrMqqXf6f7T9LJXHDAh95
5.52149	14.9739	18.8961	um	Nucleus	Nucleus BoundingBoxOO Length	0.000	1.000	1000	100000974	100000058	Not-Trans anti-PSPC1-A546 8C-S-PSPC1 V2.00	0	28. Not-Trans and anti-PSPC1-A546_Pos017_S001	00-zwrMqqXf6f7T9LJXHDAh95
5.90182	16.7265	17.4063	um	Nucleus	Nucleus BoundingBoxOO Length	0.000	1.000	1001	100000975	100000059	Not-Trans anti-PSPC1-A546 8C-S-PSPC1 V2.00	0	28. Not-Trans and anti-PSPC1-A546_Pos017_S001	00-zwrMqqXf6f7T9LJXHDAh95
6.73954	7.47018	12.5073	um	Nucleus	Nucleus BoundingBoxOO Length	0.000	1.000	1002	100000976	100000060	Not-Trans anti-PSPC1-A546 8C-S-PSPC1 V2.00	0	28. Not-Trans and anti-PSPC1-A546_Pos017_S001	00-zwrMqqXf6f7T9LJXHDAh95
6.46879	15.5943	18.9976	um	Nucleus	Nucleus BoundingBoxOO Length	0.000	1.000	1003	100000977	100000061	Not-Trans anti-PSPC1-A546 8C-S-PSPC1 V2.00	0	28. Not-Trans and anti-PSPC1-A546_Pos017_S001	00-zwrMqqXf6f7T9LJXHDAh95
6.62167	15.4339	19.7994	um	Nucleus	Nucleus BoundingBoxOO Length	0.000	1.000	1004	100000978	100000062	Not-Trans anti-PSPC1-A546 8C-S-PSPC1 V2.00	0	28. Not-Trans and anti-PSPC1-A546_Pos017_S001	00-zwrMqqXf6f7T9LJXHDAh95
5.31494	11.3694	11.8294	um	Nucleus	Nucleus BoundingBoxOO Length	0.000	1.000	1005	100000979	100000000	Not-Trans anti-PSPC1-A546 8C-S-PSPC1 V2.00	0	28. Not-Trans and anti-PSPC1-A546_Pos018_S001	00-XZkxM8x5jVNu8UfvpYPBrm
4.87946	8.10611	13.0157	um	Nucleus	Nucleus BoundingBoxOO Length	0.000	1.000	1006	100000980	100000001	Not-Trans anti-PSPC1-A546 8C-S-PSPC1 V2.00	0	28. Not-Trans and anti-PSPC1-A546_Pos018_S001	00-XZkxM8x5jVNu8UfvpYPBrm
4.89262	10.5859	13.467	um	Nucleus	Nucleus BoundingBoxOO Length	0.000	1.000	1007	100000981	100000002	Not-Trans anti-PSPC1-A546 8C-S-PSPC1 V2.00	0	28. Not-Trans and anti-PSPC1-A546_Pos018_S001	00-XZkxM8x5jVNu8UfvpYPBrm
4.48448	11.9659	15.2212	um	Nucleus	Nucleus BoundingBoxOO Length	0.000	1.000	1008	100000982	100000003	Not-Trans anti-PSPC1-A546 8C-S-PSPC1 V2.00	0	28. Not-Trans and anti-PSPC1-A546_Pos018_S001	00-XZkxM8x5jVNu8UfvpYPBrm
4.77072	11.5693	13.6491	um	Nucleus	Nucleus BoundingBoxOO Length	0.000	1.000	1009	100000983	100000004	Not-Trans anti-PSPC1-A546 8C-S-PSPC1 V2.00	0	28. Not-Trans and anti-PSPC1-A546_Pos018_S001	00-XZkxM8x5jVNu8UfvpYPBrm
4.43593	14.0061	16.463	um	Nucleus	Nucleus BoundingBoxOO Length	0.000	1.000	1010	100000984	100000005	Not-Trans anti-PSPC1-A546 8C-S-PSPC1 V2.00	0	28. Not-Trans and anti-PSPC1-A546_Pos018_S001	00-XZkxM8x5jVNu8UfvpYPBrm
4.88867	12.7899	14.4526	um	Nucleus	Nucleus BoundingBoxOO Length	0.000	1.000	1011	100000985	100000006	Not-Trans anti-PSPC1-A546 8C-S-PSPC1 V2.00	0	28. Not-Trans and anti-PSPC1-A546_Pos018_S001	00-XZkxM8x5jVNu8UfvpYPBrm
4.55736	14.3168	17.6735	um	Nucleus	Nucleus BoundingBoxOO Length	0.000	1.000	1012	100000986	100000007	Not-Trans anti-PSPC1-A546 8C-S-PSPC1 V2.00	0	28. Not-Trans and anti-PSPC1-A546_Pos018_S001	00-XZkxM8x5jVNu8UfvpYPBrm
3.98922	12.8822	17.8892	um	Nucleus	Nucleus BoundingBoxOO Length	0.000	1.000	1013	100000987	100000008	Not-Trans anti-PSPC1-A546 8C-S-PSPC1 V2.00	0	28. Not-Trans and anti-PSPC1-A546_Pos018_S001	00-XZkxM8x5jVNu8UfvpYPBrm
4.38792	13.6724	17.6425	um	Nucleus	Nucleus BoundingBoxOO Length	0.000	1.000	1014	100000988	100000009	Not-Trans anti-PSPC1-A546 8C-S-PSPC1 V2.00	0	28. Not-Trans and anti-PSPC1-A546_Pos018_S001	00-XZkxM8x5jVNu8UfvpYPBrm
4.11751	5.87314	17.0996	um	Nucleus	Nucleus BoundingBoxOO Length	0.000	1.000	1015	100000989	100000010	Not-Trans anti-PSPC1-A546 8C-S-PSPC1 V2.00	0	28. Not-Trans and anti-PSPC1-A546_Pos018_S001	00-XZkxM8x5jVNu8UfvpYPBrm
4.00892	13.5438	22.2778	um	Nucleus	Nucleus BoundingBoxOO Length	0.000	1.000	1016	100000990	100000011	Not-Trans anti-PSPC1-A546 8C-S-PSPC1 V2.00	0	28. Not-Trans and anti-PSPC1-A546_Pos018_S001	00-XZkxM8x5jVNu8UfvpYPBrm
4.91235	11.1042	13.9745	um	Nucleus	Nucleus BoundingBoxOO Length	0.000	1.000	1017	100000991	100000012	Not-Trans anti-PSPC1-A546 8C-S-PSPC1 V2.00	0	28. Not-Trans and anti-PSPC1-A546_Pos018_S001	00-XZkxM8x5jVNu8UfvpYPBrm
4.41776	13.7548	15.2079	um	Nucleus	Nucleus BoundingBoxOO Length	0.000	1.000	1018	100000992	100000013	Not-Trans anti-PSPC1-A546 8C-S-PSPC1 V2.00	0	28. Not-Trans and anti-PSPC1-A546_Pos018_S001	00-XZkxM8x5jVNu8UfvpYPBrm
4.4372	4.91385	18.2805	um	Nucleus	Nucleus BoundingBoxOO Length	0.000	1.000	1019	100000993	100000014	Not-Trans anti-PSPC1-A546 8C-S-PSPC1 V2.00	0	28. Not-Trans and anti-PSPC1-A546_Pos018_S001	00-XZkxM8x5jVNu8UfvpYPBrm
4.8889	12.2842	14.2342	um	Nucleus	Nucleus BoundingBoxOO Length	0.000	1.000	1020	100000994	100000015	Not-Trans anti-PSPC1-A546 8C-S-PSPC1 V2.00	0	28. Not-Trans and anti-PSPC1-A546_Pos018_S001	00-XZkxM8x5jVNu8UfvpYPBrm
5.75081	5.45007	21.4188	um	Nucleus	Nucleus BoundingBoxOO Length	0.000	1.000	1021	100000995	100000016	Not-Trans anti-PSPC1-A546 8C-S-PSPC1 V2.00	0	28. Not-Trans and anti-PSPC1-A546_Pos018_S001	00-XZkxM8x5jVNu8UfvpYPBrm
5.82844	10.7662	12.7546	um	Nucleus	Nucleus BoundingBoxOO Length	0.000	1.000	1022	100000996	100000017	Not-Trans anti-PSPC1-A546 8C-S-PSPC1 V2.00	0	28. Not-Trans and anti-PSPC1-A546_Pos018_S001	00-XZkxM8x5jVNu8UfvpYPBrm
5.16029	9.62444	17.6291	um	Nucleus	Nucleus BoundingBoxOO Length	0.000	1.000	1023	100000997	100000018	Not-Trans anti-PSPC1-A546 8C-S-PSPC1 V2.00	0	28. Not-Trans and anti-PSPC1-A546_Pos018_S001	00-XZkxM8x5jVNu8UfvpYPBrm
4.94424	9.7384	17.5659	um	Nucleus	Nucleus BoundingBoxOO Length	0.000	1.000	1024	100000998	100000019	Not-Trans anti-PSPC1-A546 8C-S-PSPC1 V2.00	0	28. Not-Trans and anti-PSPC1-A546_Pos018_S001	00-XZkxM8x5jVNu8UfvpYPBrm
6.37854	9.39676	12.9731	um	Nucleus	Nucleus BoundingBoxOO Length	0.000	1.000	1025	100000999	100000020	Not-Trans anti-PSPC1-A546 8C-S-PSPC1 V2.00	0	28. Not-Trans and anti-PSPC1-A546_Pos018_S001	00-XZkxM8x5jVNu8UfvpYPBrm
6.14342	8.78314	12.5425	um	Nucleus	Nucleus BoundingBoxOO Length	0.000	1.000	1026	100001000	100000021	Not-Trans anti-PSPC1-A546 8C-S-PSPC1 V2.00	0	28. Not-Trans and anti-PSPC1-A546_Pos018_S001	00-XZkxM8x5jVNu8UfvpYPBrm
5.62897	10.0637	13.5285	um	Nucleus	Nucleus BoundingBoxOO Length	0.000	1.000	1027	100001001	100000022	Not-Trans anti-PSPC1-A546 8C-S-PSPC1 V2.00	0	28. Not-Trans and anti-PSPC1-A546_Pos018_S001	00-XZkxM8x5jVNu8UfvpYPBrm
5.27437	12.5412	13.6583	um	Nucleus	Nucleus BoundingBoxOO Length	0.000	1.000	1028	100001002	100000023	Not-Trans anti-PSPC1-A546 8C-S-PSPC1 V2.00	0	28. Not-Trans and anti-PSPC1-A546_Pos018_S001	00-XZkxM8x5jVNu8UfvpYPBrm
5.76824	11.3579	12.748	um	Nucleus	Nucleus BoundingBoxOO Length	0.000	1.000	1029	100001003	100000024	Not-Trans anti-PSPC1-A546 8C-S-PSPC1 V2.00	0	28. Not-Trans and anti-PSPC1-A546_Pos018_S001	00-XZkxM8x5jVNu8UfvpYPBrm
5.89941	10.5465	12.5865	um	Nucleus	Nucleus BoundingBoxOO Length	0.000	1.000	1030	100001004	100000025	Not-Trans anti-PSPC1-A546 8C-S-PSPC1 V2.00	0	28. Not-Trans and anti-PSPC1-A546_Pos018_S001	00-XZkxM8x5jVNu8UfvpYPBrm
5.6631	10.9215	13.1304	um	Nucleus	Nucleus BoundingBoxOO Length	0.000	1.000	1031	100001005	100000026	Not-Trans anti-PSPC1-A546 8C-S-PSPC1 V2.00	0	28. Not-Trans and anti-PSPC1-A546_Pos018_S001	00-XZkxM8x5jVNu8UfvpYPBrm
6.53458	8.93743	11.3445	um	Nucleus	Nucleus BoundingBoxOO Length	0.000	1.000	1032	100001006	100000027	Not-Trans anti-PSPC1-A546 8C-S-PSPC1 V2.00	0	28. Not-Trans and anti-PSPC1-A546_Pos018_S001	00-XZkxM8x5jVNu8UfvpYPBrm
6.2792	9.11874	12.1723	um	Nucleus	Nucleus BoundingBoxOO Length	0.000	1.000	1033	100001007	100000028	Not-Trans anti-PSPC1-A546 8C-S-PSPC1 V2.00	0	28. Not-Trans and anti-PSPC1-A546_Pos018_S001	00-XZkxM8x5jVNu8UfvpYPBrm
6.61113	9.44875	12.0248	um	Nucleus	Nucleus BoundingBoxOO Length	0.000	1.000	1034	100001008	100000029	Not-Trans anti-PSPC1-A546 8C-S-PSPC1 V2.00	0	28. Not-Trans and anti-PSPC1-A546_Pos018_S001	00-XZkxM8x5jVNu8UfvpYPBrm
6.41854	8.71726	11.4191	um	Nucleus	Nucleus BoundingBoxOO Length	0.000	1.000	1035	100001009	100000030	Not-Trans anti-PSPC1-A546 8C-S-PSPC1 V2.00	0	28. Not-Trans and anti-PSPC1-A546_Pos018_S001	00-XZkxM8x5jVNu8UfvpYPBrm
5.64901	9.56772	13.0209	um	Nucleus	Nucleus BoundingBoxOO Length	0.000	1.000	1036	100001010	100000031	Not-Trans anti-PSPC1-A546 8C-S-PSPC1 V2.00	0	28. Not-Trans and anti-PSPC1-A546_Pos018_S001	00-XZkxM8x5jVNu8UfvpYPBrm
6.0699	10.7328	11.8187	um	Nucleus	Nucleus BoundingBoxOO Length	0.000	1.000	1037	100001011	100000032	Not-Trans anti-PSPC1-A546 8C-S-PSPC1 V2.00	0	28. Not-Trans and anti-PSPC1-A546_Pos018_S001	00-XZkxM8x5jVNu8UfvpYPBrm
6.28002	9.05475	12.8687	um	Nucleus	Nucleus BoundingBoxOO Length	0.000	1.000	1038	100001012	100000033	Not-Trans anti-PSPC1-A546 8C-S-PSPC1 V2.00	0	28. Not-Trans and anti-PSPC1-A546_Pos018_S001	00-XZkxM8x5jVNu8UfvpYPBrm
5.90278	10.0635	13.8494	um	Nucleus	Nucleus BoundingBoxOO Length	0.000	1.000	1039	100001013	100000034	Not-Trans anti-PSPC1-A546 8C-S-PSPC1 V2.00	0	28. Not-Trans and anti-PSPC1-A546_Pos018_S001	00-XZkxM8x5jVNu8UfvpYPBrm
4.05174	12.6184	18.6117	um	Nucleus	Nucleus BoundingBoxOO Length	0.000	1.000	1040	100001014	100000035	Not-Trans anti-PSPC1-A546 8C-S-PSPC1 V2.00	0	28. Not-Trans and anti-PSPC1-A546_Pos018_S001	00-XZkxM8x5jVNu8UfvpYPBrm
4.49245	15.1017	21.4255	um	Nucleus	Nucleus BoundingBoxOO Length	0.000	1.000	1041	100001015	100000036	Not-Trans anti-PSPC1-A546 8C-S-PSPC1 V2.00	0	28. Not-Trans and anti-PSPC1-A546_Pos018_S001	00-XZkxM8x5jVNu8UfvpYPBrm
5.91489	6.85985	13.8965	um	Nucleus	Nucleus BoundingBoxOO Length	0.000	1.000	1042	100001016	100000000	Not-Trans anti-PSPC1-A546 8C-S-PSPC1 V2.00	0	28. Not-Trans and anti-PSPC1-A546_Pos019_S001	00-69g8pFk4g4h9rrroGFoKpE
5.6997	10.742	13.5198	um	Nucleus	Nucleus BoundingBoxOO Length	0.000	1.000	1043	100001017	100000001	Not-Trans anti-PSPC1-A546 8C-S-PSPC1 V2.00	0	28. Not-Trans and anti-PSPC1-A546_Pos019_S001	00-69g8pFk4g4h9rrroGFoKpE
6.19216	9.88053	12.6906	um	Nucleus	Nucleus BoundingBoxOO Length	0.000	1.000	1044	100001018	100000002	Not-Trans anti-PSPC1-A546 8C-S-PSPC1 V2.00	0	28. Not-Trans and anti-PSPC1-A546_Pos019_S001	00-69g8pFk4g4h9rrroGFoKpE
6.43304	9.88804	12.5952	um	Nucleus	Nucleus BoundingBoxOO Length	0.000	1.000	1045	100001019	100000003	Not-Trans anti-PSPC1-A546 8C-S-PSPC1 V2.00	0	28. Not-Trans and anti-PSPC1-A546_Pos019_S001	00-69g8pFk4g4h9rrroGFoKpE
4.78561	12.2768	17.8097	um	Nucleus	Nucleus BoundingBoxOO Length	0.000	1.000	1046	100001020	100000004	Not-Trans anti-PSPC1-A546 8C-S-PSPC1 V2.00	0	28. Not-Trans and anti-PSPC1-A546_Pos019_S001	00-69g8pFk4g4h9rrroGFoKpE
5.73524	14.0662	16.5809	um	Nucleus	Nucleus BoundingBoxOO Length	0.000	1.000	1047	100001021	100000005	Not-Trans anti-PSPC1-A546 8C-S-PSPC1 V2.00	0	28. Not-Trans and anti-PSPC1-A546_Pos019_S001	00-69g8pFk4g4h9rrroGFoKpE
5.63791	10.6441	14.1046	um	Nucleus	Nucleus BoundingBoxOO Length	0.000	1.000	1048	100001022	100000006	Not-Trans anti-PSPC1-A546 8C-S-PSPC1 V2.00	0	28. Not-Trans and anti-PSPC1-A546_Pos019_S001	00-69g8pFk4g4h9rrroGFoKpE
5.21587	12.3844	16.527	um	Nucleus	Nucleus BoundingBoxOO Length	0.000	1.000	1049	100001023	100000007	Not-Trans anti-PSPC1-A546 8C-S-PSPC1 V2.00	0	28. Not-Trans and anti-PSPC1-A546_Pos019_S001	00-69g8pFk4g4h9rrroGFoKpE
5.9776	11.3494	16.1807	um	Nucleus	Nucleus BoundingBoxOO Length	0.000	1.000	1050	100001024	100000008	Not-Trans anti-PSPC1-A546 8C-S-PSPC1 V2.00	0	28. Not-Trans and anti-PSPC1-A546_Pos019_S001	00-69g8pFk4g4h9rrroGFoKpE
4.81843	13.2033	16.57	um	Nucleus	Nucleus BoundingBoxOO Length	0.000	1.000	1051	100001025	100000009	Not-Trans anti-PSPC1-A546 8C-S-PSPC1 V2.00	0	28. Not-Trans and anti-PSPC1-A546_Pos019_S001	00-69g8pFk4g4h9rrroGFoKpE
5.04914	10.8315	15.5782	um	Nucleus	Nucleus BoundingBoxOO Length	0.000	1.000	1052	100001026	100000010	Not-Trans anti-PSPC1-A546 8C-S-PSPC1 V2.00	0	28. Not-Trans and anti-PSPC1-A546_Pos019_S001	00-69g8pFk4g4h9rrroGFoKpE
4.84768	12.8764	16.3353	um	Nucleus	Nucleus BoundingBoxOO Length	0.000	1.000	1053	100001027	100000011	Not-Trans anti-PSPC1-A546 8C-S-PSPC1 V2.00	0	28. Not-Trans and anti-PSPC1-A546_Pos019_S001	00-69g8pFk4g4h9rrroGFoKpE
4.7886	11.9636	14.0624	um	Nucleus	Nucleus BoundingBoxOO Length	0.000	1.000	1054	100001028	100000012	Not-Trans anti-PSPC1-A546 8C-S-PSPC1 V2.00	0	28. Not-Trans and anti-PSPC1-A546_Pos019_S001	00-69g8pFk4g4h9rrroGFoKpE
3.99457	14.4745	16.9301	um	Nucleus	Nucleus BoundingBoxOO Length	0.000	1.000	1055	100001029	100000013	Not-Trans anti-PSPC1-A546 8C-S-PSPC1 V2.00	0	28. Not-Trans and anti-PSPC1-A546_Pos019_S001	00-69g8pFk4g4h9rrroGFoKpE
5.6304	5.79599	12.4192	um	Nucleus	Nucleus BoundingBoxOO Length	0.000	1.000	1056	100001030	100000014	Not-Trans anti-PSPC1-A546 8C-S-PSPC1 V2.00	0	28. Not-Trans and anti-PSPC1-A546_Pos019_S001	00-69g8pFk4g4h9rrroGFoKpE
4.07139	12.1913	20.3284	um	Nucleus	Nucleus BoundingBoxOO Length	0.000	1.000	1058	100001031	100000015	Not-Trans anti-PSPC1-A546 8C-S-PSPC1 V2.00	0	28. Not-Trans and anti-PSPC1-A546_Pos019_S001	00-69g8pFk4g4h9rrroGFoKpE
4.23967	11.7435	22.1371	um	Nucleus	Nucleus BoundingBoxOO Length	0.000	1.000	1059	100001032	100000016	Not-Trans anti-PSPC1-A546 8C-S-PSPC1 V2.00	0	28. Not-Trans and anti-PSPC1-A546_Pos019_S001	00-69g8pFk4g4h9rrroGFoKpE
5.19239	12.7987	15.3482	um	Nucleus	Nucleus BoundingBoxOO Length	0.000	1.000	1060	100001033	100000017	Not-Trans anti-PSPC1-A546 8C-S-PSPC1 V2.00	0	28. Not-Trans and anti-PSPC1-A546_Pos019_S001	00-69g8pFk4g4h9rrroGFoKpE
4.81186	16.398	23.1091	um	Nucleus	Nucleus BoundingBoxOO Length	0.000	1.000	1061	100001034	100000018	Not-Trans anti-PSPC1-A546 8C-S-PSPC1 V2.00	0	28. Not-Trans and anti-PSPC1-A546_Pos019_S001	00-69g8pFk4g4h9rrroGFoKpE
4.80477	11.2916	17.9289	um	Nucleus	Nucleus BoundingBoxOO Length	0.000	1.000	1062	100001035	100000019	Not-Trans anti-PSPC1-A546 8C-S-PSPC1 V2.00	0	28. Not-Trans and anti-PSPC1-A546_Pos019_S001	00-69g8pFk4g4h9rrroGFoKpE
4.76311	10.3181	13.9155	um	Nucleus	Nucleus BoundingBoxOO Length	0.000	1.000	1063	100001036	100000020	Not-Trans anti-PSPC1-A546 8C-S-PSPC1 V2.00	0	28. Not-Trans and anti-PSPC1-A546_Pos019_S001	00-69g8pFk4g4h9rrroGFoKpE
4.44539	11.5065	20.3017	um	Nucleus	Nucleus BoundingBoxOO Length	0.000	1.000	1064	100001037	100000021	Not-Trans anti-PSPC1-A546 8C-S-PSPC1 V2.00	0	28. Not-Trans and anti-PSPC1-A546_Pos019_S001	00-69g8pFk4g4h9rrroGFoKpE
5.22202	11.1904	16.1271	um	Nucleus	Nucleus BoundingBoxOO Length	0.000	1.000	1065	100001038	100000022	Not-Trans anti-PSPC1-A546 8C-S-PSPC1 V2.00	0	28. Not-Trans and anti-PSPC1-A546_Pos019_S001	00-69g8pFk4g4h9rrroGFoKpE
4.89047	12.5703	15.7593	um	Nucleus	Nucleus BoundingBoxOO Length	0.000	1.000	1066	100001039	100000023	Not-Trans anti-PSPC1-A546 8C-S-PSPC1 V2.00	0	28. Not-Trans and anti-PSPC1-A546_Pos019_S001	00-69g8pFk4g4h9rrroGFoKpE
5.87592	11.5403	13.2613	um	Nucleus	Nucleus BoundingBoxOO Length	0.000	1.000	1067	100001040	100000024	Not-Trans anti-PSPC1-A546 8C-S-PSPC1 V2.00	0	28. Not-Trans and anti-PSPC1-A546_Pos019_S001	00-69g8pFk4g4h9rrroGFoKpE
7.66537	12.0909	14.7877	um	Nucleus	Nucleus BoundingBoxOO Length	0.000	1.000	1068	100001041	100000025	Not-Trans anti-PSPC1-A546 8C-S-PSPC1 V2.00	0	28. Not-Trans and anti-PSPC1-A546_Pos019_S001	00-69g8pFk4g4h9rrroGFoKpE
5.24284	11.1226	15.9098	um	Nucleus	Nucleus BoundingBoxOO Length	0.000	1.000	1069	100001042	100000026	Not-Trans anti-PSPC1-A546 8C-S-PSPC1 V2.00	0	28. Not-Trans and anti-PSPC1-A546_Pos019_S001	00-69g8pFk4g4h9rrroGFoKpE
5.71394	10.4235	15.437	um	Nucleus	Nucleus BoundingBoxOO Length	0.000	1.000	1070	100001043	100000027	Not-Trans anti-PSPC1-A546 8C-S-PSPC1 V2.00	0	28. Not-Trans and anti-PSPC1-A546_Pos019_S001	00-69g8pFk4g4h9rrroGFoKpE
4.4869	10.3179	20.0205	um	Nucleus	Nucleus BoundingBoxOO Length	0.000	1.000	1071	100001044	100000028	Not-Trans anti-PSPC1-A546 8C-S-PSPC1 V2.00	0	28. Not-Trans and anti-PSPC1-A546_Pos019_S001	00-69g8pFk4g4h9rrroGFoKpE
4.46735	11.9322	18.0375	um	Nucleus	Nucleus BoundingBoxOO Length	0.000	1.000	1072	100001045	100000029	Not-Trans anti-PSPC1-A546 8C-S-PSPC1 V2.00	0	28. Not-Trans and anti-PSPC1-A546_Pos019_S001	00-69g8pFk4g4h9rrroGFoKpE
4.8361	10.9009	17.4281	um	Nucleus	Nucleus BoundingBoxOO Length	0.000	1.000	1073	100001046	100000030	Not-Trans anti-PSPC1-A546 8C-S-PSPC1 V2.00	0	28. Not-Trans and anti-PSPC1-A546_Pos019_S001	00-69g8pFk4g4h9rrroGFoKpE
4.9047	14.1637	16.1677	um	Nucleus	Nucleus BoundingBoxOO Length	0.000	1.000	1074	100001047	100000031	Not-Trans anti-PSPC1-A546 8C-S-PSPC1 V2.00	0	28. Not-Trans and anti-PSPC1-A546_Pos019_S001	00-69g8pFk4g4h9rrroGFoKpE
6.0331	13.609	17.5171	um	Nucleus	Nucleus BoundingBoxOO Length	0.000	1.000	1075	100001048	100000032	Not-Trans anti-PSPC1-A546 8C-S-PSPC1 V2.00	0	28. Not-Trans and anti-PSPC1-A546_Pos019_S001	00-69g8pFk4g4h9rrroGFoKpE
4.58074	11.0694	16.7315	um	Nucleus	Nucleus BoundingBoxOO Length	0.000	1.000	1076	100001049	100000033	Not-Trans anti-PSPC1-A546 8C-S-PSPC1 V2.00	0	28. Not-Trans and anti-PSPC1-A546_Pos019_S001	00-69g8pFk4g4h9rrroGFoKpE
5.73087	11.4737	15.571	um	Nucleus	Nucleus BoundingBoxOO Length	0.000	1.000	1077	100001050	100000034	Not-Trans anti-PSPC1-A546 8C-S-PSPC1 V2.00	0	28. Not-Trans and anti-PSPC1-A546_Pos019_S001	00-69g8pFk4g4h9rrroGFoKpE
5.18572	14.3203	20.1755	um	Nucleus	Nucleus BoundingBoxOO Length	0.000	1.000	1078	100001051	100000035	Not-Trans anti-PSPC1-A546 8C-S-PSPC1 V2.00	0	28. Not-Trans and anti-PSPC1-A546_Pos019_S001	00-69g8pFk4g4h9rrroGFoKpE
5.23599	15.0233	20.1006	um	Nucleus	Nucleus BoundingBoxOO Length	0.000	1.000	1079	100001052	100000036	Not-Trans anti-PSPC1-A546 8C-S-PSPC1 V2.00	0	28. Not-Trans and anti-PSPC1-A546_Pos019_S001	00-69g8pFk4g4h9rrroGFoKpE
6.49024	10.0388	12.7238	um	Nucleus	Nucleus BoundingBoxOO Length	0.000	1.000	1080	100001053	100000037	Not-Trans anti-PSPC1-A546 8C-S-PSPC1 V2.00	0	28. Not-Trans and anti-PSPC1-A546_Pos019_S001	00-69g8pFk4g4h9rrroGFoKpE
6.60728	15.0122	17.9695	um	Nucleus	Nucleus BoundingBoxOO Length	0.000	1.000	1081	100001054	100000038	Not-Trans anti-PSPC1-A546 8C-S-PSPC1 V2.00	0	28. Not-Trans and anti-PSPC1-A546_Pos019_S001	00-69g8pFk4g4h9rrroGFoKpE
7.10325	9.58245	12.0113	um	Nucleus	Nucleus BoundingBoxOO Length	0.000	1.000	1082	100001055	100000039	Not-Trans anti-PSPC1-A546 8C-S-PSPC1 V2.00	0	28. Not-Trans and anti-PSPC1-A546_Pos019_S001	00-69g8pFk4g4h9rrroGFoKpE
8.10025	13.3648	13.3655	um	Nucleus	Nucleus BoundingBoxOO Length	0.000	1.000	1083	100001056	100000040	Not-Trans anti-PSPC1-A546 8C-S-PSPC1 V2.00	0	28. Not-Trans and anti-PSPC1-A546_Pos019_S001	00-69g8pFk4g4h9rrroGFoKpE
4.45716	13.117	18.8898	um	Nucleus	Nucleus BoundingBoxOO Length	0.000	1.000	1084	100001057	100000041	Not-Trans anti-PSPC1-A546 8C-S-PSPC1 V2.00	0	28. Not-Trans and anti-PSPC1-A546_Pos019_S001	00-69g8pFk4g4h9rrroGFoKpE
4.37352	13.6363	20.7705	um	Nucleus	Nucleus BoundingBoxOO Length	0.000	1.000	1085	100001058	100000042	Not-Trans anti-PSPC1-A546 8C-S-PSPC1 V2.00	0	28. Not-Trans and anti-PSPC1-A546_Pos019_S001	00-69g8pFk4g4h9rrroGFoKpE
4.39277	11.9168	16.692	um	Nucleus	Nucleus BoundingBoxOO Length	0.000	1.000	1086	100001059	100000043	Not-Trans anti-PSPC1-A546 8C-S-PSPC1 V2.00	0	28. Not-Trans and anti-PSPC1-A546_Pos019_S001	00-69g8pFk4g4h9rrroGFoKpE
4.80517	10.6242	16.6207	um	Nucleus	Nucleus BoundingBoxOO Length	0.000	1.000	1087	100001060	100000044	Not-Trans anti-PSPC1-A546 8C-S-PSPC1 V2.00	0	28. Not-Trans and anti-PSPC1-A546_Pos019_S001	00-69g8pFk4g4h9rrroGFoKpE
4.71692	17.1687	16.1351	um	Nucleus	Nucleus BoundingBoxOO Length	0.000	1.000	1088	100001061	100000045	Not-Trans anti-PSPC1-A546 8C-S-PSPC1 V2.00	0	28. Not-Trans and anti-PSPC1-A546_Pos019_S001	00-69g8pFk4g4h9rrroGFoKpE
5.22941	13.1331	18.9344	um	Nucleus	Nucleus BoundingBoxOO Length	0.000	1.000	1089	100001062	100000046	Not-Trans anti-PSPC1-A546 8C-S-PSPC1 V2.00	0	28. Not-Trans and anti-PSPC1-A546_Pos019_S001	00-69g8pFk4g4h9rrroGFoKpE
4.81224	11.4303	17.0077	um	Nucleus	Nucleus BoundingBoxOO Length	0.000	1.000	1090	100001063	100000047	Not-Trans anti-PSPC1-A546 8C-S-PSPC1 V2.00	0	28. Not-Trans and anti-PSPC1-A546_Pos019_S001	00-69g8pFk4g4h9rrroGFoKpE
5.98499	11.1093	13.9984	um	Nucleus	Nucleus BoundingBoxOO Length	0.000	1.000	1091	100001064	100000048	Not-Trans anti-PSPC1-A546 8C-S-PSPC1 V2.00	0	28. Not-Trans and anti-PSPC1-A546_Pos019_S001	00-69g8pFk4g4h9rrroGFoKpE
5.58834	9.81791	14.5197	um	Nucleus	Nucleus BoundingBoxOO Length	0.000	1.000	1092	100001065	100000049	Not-Trans anti-PSPC1-A546 8C-S-PSPC1 V2.00	0	28. Not-Trans and anti-PSPC1-A546_Pos019_S001	00-69g8pFk4g4h9rrroGFoKpE
6.17557	10.3145	13.3579	um	Nucleus	Nucleus BoundingBoxOO Length	0.000	1.000	1093	100001066	100000050	Not-Trans anti-PSPC1-A546 8C-S-PSPC1 V2.00	0	28. Not-Trans and anti-PSPC1-A546_Pos019_S001	00-69g8pFk4g4h9rrroGFoKpE
4.46538	11.7434	17.8179	um	Nucleus	Nucleus BoundingBoxOO Length	0.000	1.000	1094	100001067	100000051	Not-Trans anti-PSPC1-A546 8C-S-PSPC1 V2.00	0	28. Not-Trans and anti-PSPC1-A546_Pos019_S001	00-69g8pFk4g4h9rrroGFoKpE
4.77922	16.6239	17.5011	um	Nucleus	Nucleus BoundingBoxOO Length	0.000	1.000	1095	100001068	100000052	Not-Trans anti-PSPC1-A546 8C-S-PSPC1 V2.00	0	28. Not-Trans and anti-PSPC1-A546_Pos019_S001	00-69g8pFk4g4h9rrroGFoKpE
4.37257	16.3972	19.2241	um	Nucleus	Nucleus BoundingBoxOO Length	0.000	1.000	1096	100001069	100000053	Not-Trans anti-PSPC1-A546 8C-S-PSPC1 V2.00	0	28. Not-Trans and anti-PSPC1-A546_Pos019_S001	00-69g8pFk4g4h9rrroGFoKpE
4.96176	11.4751	17.7499	um	Nucleus	Nucleus BoundingBoxOO Length	0.000	1.000	1097	100001070	100000054	Not-Trans anti-PSPC1-A546 8C-S-PSPC1 V2.00	0	28. Not-Trans and anti-PSPC1-A546_Pos019_S001	00-69g8pFk4g4h9rrroGFoKpE
4.48308	13.8315	17.3728	um	Nucleus	Nucleus BoundingBoxOO Length	0.000	1.000	1098	100001071	100000055	Not-Trans anti-PSPC1-A546 8C-S-PSPC1 V2.00	0	28. Not-Trans and anti-PSPC1-A546_Pos019_S001	00-69g8pFk4g4h9rrroGFoKpE
4.8079	12.6382	17.0038	um	Nucleus	Nucleus BoundingBoxOO Length	0.000	1.000	1099	100001072	100000056	Not-Trans anti-PSPC1-A546 8C-S-PSPC1 V2.00	0	28. Not-Trans and anti-PSPC1-A546_Pos019_S001	00-69g8pFk4g4h9rrroGFoKpE
4.3157	16.328	23.2011	um	Nucleus	Nucleus BoundingBoxOO Length	0.000	1.000	1100	100001073	100000057	Not-Trans anti-PSPC1-A546 8C-S-PSPC1 V2.00	0	28. Not-Trans and anti-PSPC1-A546_Pos019_S001	00-69g8pFk4g4h9rrroGFoKpE
6.01541	11.8664	19.042	um	Nucleus	Nucleus BoundingBoxOO Length	0.000	1.000	1101	100001074	100000058	Not-Trans anti-PSPC1-A546 8C-S-PSPC1 V2.00	0	28. Not-Trans and anti-PSPC1-A546_Pos019_S001	00-69g8pFk4g4h9rrroGFoKpE
5.7053	10.4365	17.0383	um	Nucleus	Nucleus BoundingBoxOO Length	0.000	1.000	1102	100001075	100000059	Not-Trans anti-PSPC1-A546 8C-S-PSPC1 V2.00	0	28. Not-Trans and anti-PSPC1-A546_Pos019_S001	00-69g8pFk4g4h9rrroGFoKpE
5.67278	10.1893	17.401	um	Nucleus	Nucleus BoundingBoxOO Length	0.000	1.000	1103	100001076	100000060	Not-Trans anti-PSPC1-A546 8C-S-PSPC1 V2.00	0	28. Not-Trans and anti-PSPC1-A546_Pos019_S001	00-69g8pFk4g4h9rrroGFoKpE
5.58895	11.0904	13.6664	um	Nucleus	Nucleus BoundingBoxOO Length	0.000	1.000	1104	100001077	100000061	Not-Trans anti-PSPC1-A546 8C-S-PSPC1 V2.00	0	28. Not-Trans and anti-PSPC1-A546_Pos019_S001	00-69g8pFk4g4h9rrroGFoKpE
6.03308	8.86736	18.7727	um	Nucleus	Nucleus BoundingBoxOO Length	0.000	1.000	1105	100001078	100000062	Not-Trans anti-PSPC1-A546 8C-S-PSPC1 V2.00	0	28. Not-Trans and anti-PSPC1-A546_Pos019_S001	00-69g8pFk4g4h9rrroGFoKpE
6.61069	9.41633	11.8288	um	Nucleus	Nucleus BoundingBoxOO Length	0.000	1.000	1106	100001079	100000063	Not-Trans anti-PSPC1-A546 8C-S-PSPC1 V2.00	0	28. Not-Trans and anti-PSPC1-A546_Pos019_S001	00-69g8pFk4g4h9rrroGFoKpE
4.63614	8.06002	10.7285	um	Nucleus	Nucleus BoundingBoxOO Length	0.000	1.000	1107	100001080	100000064	Not-Trans anti-PSPC1-A546 8C-S-PSPC1 V2.00	0	28. Not-Trans and anti-PSPC1-A546_Pos019_S001	00-69g8pFk4g4h9rrroGFoKpE
6.74888	7.48889	9.09576	um	Nucleus	Nucleus BoundingBoxOO Length	0.000	1.000	1108	100001081	100000065	Not-Trans anti-PSPC1-A546 8C-S-PSPC1 V2.00	0	28. Not-Trans and anti-PSPC1-A546_Pos019_S001	00-69g8pFk4g4h9rrroGFoKpE
5.14523	15.6365	18.0243	um	Nucleus	Nucleus BoundingBoxOO Length	0.000	1.000	1109	100001082	100000066	Not-Trans anti-PSPC1-A546 8C-S-PSPC1 V2.00	0	28. Not-Trans and anti-PSPC1-A546_Pos019_S001	00-69g8pFk4g4h9rrroGFoKpE
4.55999	10.4128	17.3413	um	Nucleus	Nucleus BoundingBoxOO Length	0.000	1.000	1110	100001083	100000067	Not-Trans anti-PSPC1-A546 8C-S-PSPC1 V2.00	0	28. Not-Trans and anti-PSPC1-A546_Pos019_S001	00-69g8pFk4g4h9rrroGFoKpE
5.67101	11.0268	15.4213	um	Nucleus	Nucleus BoundingBoxOO Length	0.000	1.000	1111	100001084	100000068	Not-Trans anti-PSPC1-A546 8C-S-PSPC1 V2.00	0	28. Not-Trans and anti-PSPC1-A546_Pos019_S001	00-69g8pFk4g4h9rrroGFoKpE
4.82498	15.8876	19.1987	um	Nucleus	Nucleus BoundingBoxOO Length	0.000	1.000	1112	100001085	100000069	Not-Trans anti-PSPC1-A546 8C-S-PSPC1 V2.00	0	28. Not-Trans and anti-PSPC1-A546_Pos019_S001	00-69g8pFk4g4h9rrroGFoKpE
4.83884	9.492	17.1164	um	Nucleus	Nucleus BoundingBoxOO Length	0.000	1.000	1113	100001086	100000070	Not-Trans anti-PSPC1-A546 8C-S-PSPC1 V2.00	0	28. Not-Trans and anti-PSPC1-A546_Pos019_S001	00-69g8pFk4g4h9rrroGFoKpE
4.46972	11.001	17.5441	um	Nucleus	Nucleus BoundingBoxOO Length	0.000	1.000	1114	100001087	100000071	Not-Trans anti-PSPC1-A546 8C-S-PSPC1 V2.00	0	28. Not-Trans and anti-PSPC1-A546_Pos019_S001	00-69g8pFk4g4h9rrroGFoKpE
4.81545	11.4944	16.5717	um	Nucleus	Nucleus BoundingBoxOO Length	0.000	1.000	1115	100001088	100000072	Not-Trans anti-PSPC1-A546 8C-S-PSPC1 V2.00	0	28. Not-Trans and anti-PSPC1-A546_Pos019_S001	00-69g8pFk4g4h9rrroGFoKpE
5.21189	10.6011	17.708	um	Nucleus	Nucleus BoundingBoxOO Length	0.000	1.000	1116	100001089	100000073	Not-Trans anti-PSPC1-A546 8C-S-PSPC1 V2.00	0	28. Not-Trans and anti-PSPC1-A546_Pos019_S001	00-69g8pFk4g4h9rrroGFoKpE
4.37508	21.9799	24.3592	um	Nucleus	Nucleus BoundingBoxOO Length	0.000	1.000	1117	100001090	100000074	Not-Trans anti-PSPC1-A546 8C-S-PSPC1 V2.00	0	28. Not-Trans and anti-PSPC1-A546_Pos019_S001	00-69g8pFk4g4h9rrroGFoKpE
5.1725	14.1694	19.2591	um	Nucleus	Nucleus BoundingBoxOO Length	0.000	1.000	1118	100001091	100000000	Not-Trans anti-PSPC1-A546 8C-S-PSPC1 V2.00	0	28. Not-Trans and anti-PSPC1-A546_Pos020_S001	00-dFC4pbLNwSx8Phm4titGpS
5.24606	9.48378	17.2303	um	Nucleus	Nucleus BoundingBoxOO Length	0.000	1.000	1119	100001092	100000001	Not-Trans anti-PSPC1-A546 8C-S-PSPC1 V2.00	0	28. Not-Trans and anti-PSPC1-A546_Pos020_S001	00-dFC4pbLNwSx8Phm4titGpS
4.82695	11.9135	19.2786	um	Nucleus	Nucleus BoundingBoxOO Length	0.000	1.000	1120	100001093	100000002	Not-Trans anti-PSPC1-A546 8C-S-PSPC1 V2.00	0	28. Not-Trans and anti-PSPC1-A546_Pos020_S001	00-dFC4pbLNwSx8Phm4titGpS
4.80831	13.0954	19.0038	um	Nucleus	Nucleus BoundingBoxOO Length	0.000	1.000	1121	100001094	100000003	Not-Trans anti-PSPC1-A546 8C-S-PSPC1 V2.00	0	28. Not-Trans and anti-PSPC1-A546_Pos020_S001	00-dFC4pbLNwSx8Phm4titGpS
5.17348	12.7587	15.9062	um	Nucleus	Nucleus BoundingBoxOO Length	0.000	1.000	1122	100001095	100000004	Not-Trans anti-PSPC1-A546 8C-S-PSPC1 V2.00	0	28. Not-Trans and anti-PSPC1-A546_Pos020_S001	00-dFC4pbLNwSx8Phm4titGpS
5.77187	10.6831	12.1502	um	Nucleus	Nucleus BoundingBoxOO Length	0.000	1.000	1123	100001096	100000005	Not-Trans anti-PSPC1-A546 8C-S-PSPC1 V2.00	0	28. Not-Trans and anti-PSPC1-A546_Pos020_S001	00-dFC4pbLNwSx8Phm4titGpS
4.84936	9.71568	17.3565	um	Nucleus	Nucleus BoundingBoxOO Length	0.000	1.000	1124	100001097	100000006	Not-Trans anti-PSPC1-A546 8C-S-PSPC1 V2.00	0	28. Not-Trans and anti-PSPC1-A546_Pos020_S001	00-dFC4pbLNwSx8Phm4titGpS
4.50384	14.8091	16.5556	um	Nucleus	Nucleus BoundingBoxOO Length	0.000	1.000	1125	100001098	100000007	Not-Trans anti-PSPC1-A546 8C-S-PSPC1 V2.00	0	28. Not-Trans and anti-PSPC1-A546_Pos020_S001	00-dFC4pbLNwSx8Phm4titGpS
5.25798	12.0074	16.5944	um	Nucleus	Nucleus BoundingBoxOO Length	0.000	1.000	1126	100001099	100000008	Not-Trans anti-PSPC1-A546 8C-S-PSPC1 V2.00	0	28. Not-Trans and anti-PSPC1-A546_Pos020_S001	00-dFC4pbLNwSx8Phm4titGpS
4.83007	12.386	16.6722	um	Nucleus	Nucleus BoundingBoxOO Length	0.000	1.000	1127	100001100	100000009	Not-Trans anti-PSPC1-A546 8C-S-PSPC1 V2.00	0	28. Not-Trans and anti-PSPC1-A546_Pos020_S001	00-dFC4pbLNwSx8Phm4titGpS
4.43029	12.296	17.5466	um	Nucleus	Nucleus BoundingBoxOO Length	0.000	1.000	1128	100001101	100000010	Not-Trans anti-PSPC1-A546 8C-S-PSPC1 V2.00	0	28. Not-Trans and anti-PSPC1-A546_Pos020_S001	00-dFC4pbLNwSx8Phm4titGpS
4.39543	16.329	18.4207	um	Nucleus	Nucleus BoundingBoxOO Length	0.000	1.000	1129	100001102	100000011	Not-Trans anti-PSPC1-A546 8C-S-PSPC1 V2.00	0	28. Not-Trans and anti-PSPC1-A546_Pos020_S001	00-dFC4pbLNwSx8Phm4titGpS
5.22911	12.5601	16.8172	um	Nucleus	Nucleus BoundingBoxOO Length	0.000	1.000	1130	100001103	100000012	Not-Trans anti-PSPC1-A546 8C-S-PSPC1 V2.00	0	28. Not-Trans and anti-PSPC1-A546_Pos020_S001	00-dFC4pbLNwSx8Phm4titGpS
6.38089	10.3429	12.5699	um	Nucleus	Nucleus BoundingBoxOO Length	0.000	1.000	1131	100001104	100000013	Not-Trans anti-PSPC1-A546 8C-S-PSPC1 V2.00	0	28. Not-Trans and anti-PSPC1-A546_Pos020_S001	00-dFC4pbLNwSx8Phm4titGpS
5.19978	13.9202	16.4873	um	Nucleus	Nucleus BoundingBoxOO Length	0.000	1.000	1132	100001105	100000014	Not-Trans anti-PSPC1-A546 8C-S-PSPC1 V2.00	0	28. Not-Trans and anti-PSPC1-A546_Pos020_S001	00-dFC4pbLNwSx8Phm4titGpS
6.06525	12.305	15.9007	um	Nucleus	Nucleus BoundingBoxOO Length	0.000	1.000	1133	100001106	100000015	Not-Trans anti-PSPC1-A546 8C-S-PSPC1 V2.00	0	28. Not-Trans and anti-PSPC1-A546_Pos020_S001	00-dFC4pbLNwSx8Phm4titGpS
5.62597	13.3491	18.2947	um	Nucleus	Nucleus BoundingBoxOO Length	0.000	1.000	1134	100001107	100000016	Not-Trans anti-PSPC1-A546 8C-S-PSPC1 V2.00	0	28. Not-Trans and anti-PSPC1-A546_Pos020_S001	00-dFC4pbLNwSx8Phm4titGpS
7.20334	9.05758	11.3445	um	Nucleus	Nucleus BoundingBoxOO Length	0.000	1.000	1135	100001108	100000017	Not-Trans anti-PSPC1-A546 8C-S-PSPC1 V2.00	0	28. Not-Trans and anti-PSPC1-A546_Pos020_S001	00-dFC4pbLNwSx8Phm4titGpS
5.91111	14.3219	16.7639	um	Nucleus	Nucleus BoundingBoxOO Length	0.000	1.000	1136	100001109	100000018	Not-Trans anti-PSPC1-A546 8C-S-PSPC1 V2.00	0	28. Not-Trans and anti-PSPC1-A546_Pos020_S001	00-dFC4pbLNwSx8Phm4titGpS
3.63352	10.0232	23.9908	um	Nucleus	Nucleus BoundingBoxOO Length	0.000	1.000	1137	100001110	100000019	Not-Trans anti-PSPC1-A546 8C-S-PSPC1 V2.00	0	28. Not-Trans and anti-PSPC1-A546_Pos020_S001	00-dFC4pbLNwSx8Phm4titGpS
5.63188	15.3523	16.4043	um	Nucleus	Nucleus BoundingBoxOO Length	0.000	1.000	1138	100001111	100000020	Not-Trans anti-PSPC1-A546 8C-S-PSPC1 V2.00	0	28. Not-Trans and anti-PSPC1-A546_Pos020_S001	00-dFC4pbLNwSx8Phm4titGpS
4.42036	16.2234	20.8203	um	Nucleus	Nucleus BoundingBoxOO Length	0.000	1.000	1139	100001112	100000021	Not-Trans anti-PSPC1-A546 8C-S-PSPC1 V2.00	0	28. Not-Trans and anti-PSPC1-A546_Pos020_S001	00-dFC4pbLNwSx8Phm4titGpS
4.44549	17.0162	18.1122	um	Nucleus	Nucleus BoundingBoxOO Length	0.000	1.000	1140	100001113	100000022	Not-Trans anti-PSPC1-A546 8C-S-PSPC1 V2.00	0	28. Not-Trans and anti-PSPC1-A546_Pos020_S001	00-dFC4pbLNwSx8Phm4titGpS
8.03868	16.3894	19.7781	um	Nucleus	Nucleus BoundingBoxOO Length	0.000	1.000	1141	100001114	100000023	Not-Trans anti-PSPC1-A546 8C-S-PSPC1 V2.00	0	28. Not-Trans and anti-PSPC1-A546_Pos020_S001	00-dFC4pbLNwSx8Phm4titGpS
8.20574	8.77711	13.2148	um	Nucleus	Nucleus BoundingBoxOO Length	0.000	1.000	1144	100001115	100000024	Not-Trans anti-PSPC1-A546 8C-S-PSPC1 V2.00	0	28. Not-Trans and anti-PSPC1-A546_Pos020_S001	00-dFC4pbLNwSx8Phm4titGpS
4.86723	11.8038	15.4542	um	Nucleus	Nucleus BoundingBoxOO Length	0.000	1.000	1146	100001116	100000025	Not-Trans anti-PSPC1-A546 8C-S-PSPC1 V2.00	0	28. Not-Trans and anti-PSPC1-A546_Pos020_S001	00-dFC4pbLNwSx8Phm4titGpS
5.16535	25.3006	28.0502	um	Nucleus	Nucleus BoundingBoxOO Length	0.000	1.000	1147	100001117	100000026	Not-Trans anti-PSPC1-A546 8C-S-PSPC1 V2.00	0	28. Not-Trans and anti-PSPC1-A546_Pos020_S001	00-dFC4pbLNwSx8Phm4titGpS
4.91579	9.99668	14.3809	um	Nucleus	Nucleus BoundingBoxOO Length	0.000	1.000	1148	100001118	100000027	Not-Trans anti-PSPC1-A546 8C-S-PSPC1 V2.00	0	28. Not-Trans and anti-PSPC1-A546_Pos020_S001	00-dFC4pbLNwSx8Phm4titGpS
5.96428	11.5833	12.1041	um	Nucleus	Nucleus BoundingBoxOO Length	0.000	1.000	1149	100001119	100000028	Not-Trans anti-PSPC1-A546 8C-S-PSPC1 V2.00	0	28. Not-Trans and anti-PSPC1-A546_Pos020_S001	00-dFC4pbLNwSx8Phm4titGpS
4.87515	10.4014	15.4607	um	Nucleus	Nucleus BoundingBoxOO Length	0.000	1.000	1150	100001120	100000029	Not-Trans anti-PSPC1-A546 8C-S-PSPC1 V2.00	0	28. Not-Trans and anti-PSPC1-A546_Pos020_S001	00-dFC4pbLNwSx8Phm4titGpS
6.11011	7.25707	13.6545	um	Nucleus	Nucleus BoundingBoxOO Length	0.000	1.000	1151	100001121	100000030	Not-Trans anti-PSPC1-A546 8C-S-PSPC1 V2.00	0	28. Not-Trans and anti-PSPC1-A546_Pos020_S001	00-dFC4pbLNwSx8Phm4titGpS
10.6045	11.909	14.8921	um	Nucleus	Nucleus BoundingBoxOO Length	0.000	1.000	1152	100001122	100000031	Not-Trans anti-PSPC1-A546 8C-S-PSPC1 V2.00	0	28. Not-Trans and anti-PSPC1-A546_Pos020_S001	00-dFC4pbLNwSx8Phm4titGpS
5.63238	9.43208	13.9954	um	Nucleus	Nucleus BoundingBoxOO Length	0.000	1.000	1153	100001123	100000032	Not-Trans anti-PSPC1-A546 8C-S-PSPC1 V2.00	0	28. Not-Trans and anti-PSPC1-A546_Pos020_S001	00-dFC4pbLNwSx8Phm4titGpS
9.4989	16.0159	19.8151	um	Nucleus	Nucleus BoundingBoxOO Length	0.000	1.000	1154	100001124	100000033	Not-Trans anti-PSPC1-A546 8C-S-PSPC1 V2.00	0	28. Not-Trans and anti-PSPC1-A546_Pos020_S001	00-dFC4pbLNwSx8Phm4titGpS
7.79675	9.52396	9.51237	um	Nucleus	Nucleus BoundingBoxOO Length	0.000	1.000	1155	100001125	100000034	Not-Trans anti-PSPC1-A546 8C-S-PSPC1 V2.00	0	28. Not-Trans and anti-PSPC1-A546_Pos020_S001	00-dFC4pbLNwSx8Phm4titGpS
6.91115	8.4007	12.7493	um	Nucleus	Nucleus BoundingBoxOO Length	0.000	1.000	1156	100001126	100000035	Not-Trans anti-PSPC1-A546 8C-S-PSPC1 V2.00	0	28. Not-Trans and anti-PSPC1-A546_Pos020_S001	00-dFC4pbLNwSx8Phm4titGpS
8.98719	10.5881	15.1341	um	Nucleus	Nucleus BoundingBoxOO Length	0.000	1.000	1157	100001127	100000036	Not-Trans anti-PSPC1-A546 8C-S-PSPC1 V2.00	0	28. Not-Trans and anti-PSPC1-A546_Pos020_S001	00-dFC4pbLNwSx8Phm4titGpS
4.86068	14.5279	17.5438	um	Nucleus	Nucleus BoundingBoxOO Length	0.000	1.000	1158	100001128	100000037	Not-Trans anti-PSPC1-A546 8C-S-PSPC1 V2.00	0	28. Not-Trans and anti-PSPC1-A546_Pos020_S001	00-dFC4pbLNwSx8Phm4titGpS
8.81653	10.3719	12.1422	um	Nucleus	Nucleus BoundingBoxOO Length	0.000	1.000	1159	100001129	100000038	Not-Trans anti-PSPC1-A546 8C-S-PSPC1 V2.00	0	28. Not-Trans and anti-PSPC1-A546_Pos020_S001	00-dFC4pbLNwSx8Phm4titGpS
5.43767	6.02409	10.6033	um	Nucleus	Nucleus BoundingBoxOO Length	0.000	1.000	1160	100001130	100000039	Not-Trans anti-PSPC1-A546 8C-S-PSPC1 V2.00	0	28. Not-Trans and anti-PSPC1-A546_Pos020_S001	00-dFC4pbLNwSx8Phm4titGpS
6.0528	10.6588	12.8887	um	Nucleus	Nucleus BoundingBoxOO Length	0.000	1.000	1161	100001131	100000040	Not-Trans anti-PSPC1-A546 8C-S-PSPC1 V2.00	0	28. Not-Trans and anti-PSPC1-A546_Pos020_S001	00-dFC4pbLNwSx8Phm4titGpS
6.06787	10.7155	12.933	um	Nucleus	Nucleus BoundingBoxOO Length	0.000	1.000	1162	100001132	100000041	Not-Trans anti-PSPC1-A546 8C-S-PSPC1 V2.00	0	28. Not-Trans and anti-PSPC1-A546_Pos020_S001	00-dFC4pbLNwSx8Phm4titGpS
5.93365	11.9643	15.9254	um	Nucleus	Nucleus BoundingBoxOO Length	0.000	1.000	1163	100001133	100000042	Not-Trans anti-PSPC1-A546 8C-S-PSPC1 V2.00	0	28. Not-Trans and anti-PSPC1-A546_Pos020_S001	00-dFC4pbLNwSx8Phm4titGpS
5.61787	11.9909	13.5947	um	Nucleus	Nucleus BoundingBoxOO Length	0.000	1.000	1164	100001134	100000043	Not-Trans anti-PSPC1-A546 8C-S-PSPC1 V2.00	0	28. Not-Trans and anti-PSPC1-A546_Pos020_S001	00-dFC4pbLNwSx8Phm4titGpS
6.06691	10.9414	13.3592	um	Nucleus	Nucleus BoundingBoxOO Length	0.000	1.000	1165	100001135	100000044	Not-Trans anti-PSPC1-A546 8C-S-PSPC1 V2.00	0	28. Not-Trans and anti-PSPC1-A546_Pos020_S001	00-dFC4pbLNwSx8Phm4titGpS
6.10589	9.90988	13.9113	um	Nucleus	Nucleus BoundingBoxOO Length	0.000	1.000	1166	100001136	100000045	Not-Trans anti-PSPC1-A546 8C-S-PSPC1 V2.00	0	28. Not-Trans and anti-PSPC1-A546_Pos020_S001	00-dFC4pbLNwSx8Phm4titGpS
5.75439	12.5755	12.8746	um	Nucleus	Nucleus BoundingBoxOO Length	0.000	1.000	1167	100001137	100000046	Not-Trans anti-PSPC1-A546 8C-S-PSPC1 V2.00	0	28. Not-Trans and anti-PSPC1-A546_Pos020_S001	00-dFC4pbLNwSx8Phm4titGpS
4.77372	10.2212	11.5074	um	Nucleus	Nucleus BoundingBoxOO Length	0.000	1.000	1168	100001138	100000047	Not-Trans anti-PSPC1-A546 8C-S-PSPC1 V2.00	0	28. Not-Trans and anti-PSPC1-A546_Pos020_S001	00-dFC4pbLNwSx8Phm4titGpS
6.10412	8.28595	11.8025	um	Nucleus	Nucleus BoundingBoxOO Length	0.000	1.000	1169	100001139	100000048	Not-Trans anti-PSPC1-A546 8C-S-PSPC1 V2.00	0	28. Not-Trans and anti-PSPC1-A546_Pos020_S001	00-dFC4pbLNwSx8Phm4titGpS
4.74919	11.7376	19.1479	um	Nucleus	Nucleus BoundingBoxOO Length	0.000	1.000	1170	100001140	100000000	Not-Trans anti-PSPC1-A546 8C-S-PSPC1 V2.00	0	28. Not-Trans and anti-PSPC1-A546_Pos021_S001	00-rQPcEooYe9X47EEcwHysw7
4.37989	13.4815	19.365	um	Nucleus	Nucleus BoundingBoxOO Length	0.000	1.000	1171	100001141	100000001	Not-Trans anti-PSPC1-A546 8C-S-PSPC1 V2.00	0	28. Not-Trans and anti-PSPC1-A546_Pos021_S001	00-rQPcEooYe9X47EEcwHysw7
4.8078	12.2948	21.9899	um	Nucleus	Nucleus BoundingBoxOO Length	0.000	1.000	1172	100001142	100000002	Not-Trans anti-PSPC1-A546 8C-S-PSPC1 V2.00	0	28. Not-Trans and anti-PSPC1-A546_Pos021_S001	00-rQPcEooYe9X47EEcwHysw7
5.33485	11.3063	23.8885	um	Nucleus	Nucleus BoundingBoxOO Length	0.000	1.000	1173	100001143	100000003	Not-Trans anti-PSPC1-A546 8C-S-PSPC1 V2.00	0	28. Not-Trans and anti-PSPC1-A546_Pos021_S001	00-rQPcEooYe9X47EEcwHysw7
5.61225	13.9513	16.3441	um	Nucleus	Nucleus BoundingBoxOO Length	0.000	1.000	1174	100001144	100000004	Not-Trans anti-PSPC1-A546 8C-S-PSPC1 V2.00	0	28. Not-Trans and anti-PSPC1-A546_Pos021_S001	00-rQPcEooYe9X47EEcwHysw7
4.87965	11.3212	22.8786	um	Nucleus	Nucleus BoundingBoxOO Length	0.000	1.000	1175	100001145	100000005	Not-Trans anti-PSPC1-A546 8C-S-PSPC1 V2.00	0	28. Not-Trans and anti-PSPC1-A546_Pos021_S001	00-rQPcEooYe9X47EEcwHysw7
4.91581	13.1005	15.8046	um	Nucleus	Nucleus BoundingBoxOO Length	0.000	1.000	1176	100001146	100000006	Not-Trans anti-PSPC1-A546 8C-S-PSPC1 V2.00	0	28. Not-Trans and anti-PSPC1-A546_Pos021_S001	00-rQPcEooYe9X47EEcwHysw7
6.10728	11.7384	15.8199	um	Nucleus	Nucleus BoundingBoxOO Length	0.000	1.000	1177	100001147	100000007	Not-Trans anti-PSPC1-A546 8C-S-PSPC1 V2.00	0	28. Not-Trans and anti-PSPC1-A546_Pos021_S001	00-rQPcEooYe9X47EEcwHysw7
5.79501	9.31755	13.8031	um	Nucleus	Nucleus BoundingBoxOO Length	0.000	1.000	1178	100001148	100000008	Not-Trans anti-PSPC1-A546 8C-S-PSPC1 V2.00	0	28. Not-Trans and anti-PSPC1-A546_Pos021_S001	00-rQPcEooYe9X47EEcwHysw7
5.04268	10.8345	14.4271	um	Nucleus	Nucleus BoundingBoxOO Length	0.000	1.000	1179	100001149	100000009	Not-Trans anti-PSPC1-A546 8C-S-PSPC1 V2.00	0	28. Not-Trans and anti-PSPC1-A546_Pos021_S001	00-rQPcEooYe9X47EEcwHysw7
5.89971	9.66219	12.3342	um	Nucleus	Nucleus BoundingBoxOO Length	0.000	1.000	1180	100001150	100000010	Not-Trans anti-PSPC1-A546 8C-S-PSPC1 V2.00	0	28. Not-Trans and anti-PSPC1-A546_Pos021_S001	00-rQPcEooYe9X47EEcwHysw7
5.83901	10.1566	12.7453	um	Nucleus	Nucleus BoundingBoxOO Length	0.000	1.000	1181	100001151	100000011	Not-Trans anti-PSPC1-A546 8C-S-PSPC1 V2.00	0	28. Not-Trans and anti-PSPC1-A546_Pos021_S001	00-rQPcEooYe9X47EEcwHysw7
5.69975	9.34932	15.2325	um	Nucleus	Nucleus BoundingBoxOO Length	0.000	1.000	1182	100001152	100000012	Not-Trans anti-PSPC1-A546 8C-S-PSPC1 V2.00	0	28. Not-Trans and anti-PSPC1-A546_Pos021_S001	00-rQPcEooYe9X47EEcwHysw7
5.03591	9.39425	16.4446	um	Nucleus	Nucleus BoundingBoxOO Length	0.000	1.000	1183	100001153	100000013	Not-Trans anti-PSPC1-A546 8C-S-PSPC1 V2.00	0	28. Not-Trans and anti-PSPC1-A546_Pos021_S001	00-rQPcEooYe9X47EEcwHysw7
4.79649	10.5964	17.4959	um	Nucleus	Nucleus BoundingBoxOO Length	0.000	1.000	1184	100001154	100000014	Not-Trans anti-PSPC1-A546 8C-S-PSPC1 V2.00	0	28. Not-Trans and anti-PSPC1-A546_Pos021_S001	00-rQPcEooYe9X47EEcwHysw7
6.00488	10.1307	14.7721	um	Nucleus	Nucleus BoundingBoxOO Length	0.000	1.000	1185	100001155	100000015	Not-Trans anti-PSPC1-A546 8C-S-PSPC1 V2.00	0	28. Not-Trans and anti-PSPC1-A546_Pos021_S001	00-rQPcEooYe9X47EEcwHysw7
5.788	13.2844	15.9695	um	Nucleus	Nucleus BoundingBoxOO Length	0.000	1.000	1186	100001156	100000016	Not-Trans anti-PSPC1-A546 8C-S-PSPC1 V2.00	0	28. Not-Trans and anti-PSPC1-A546_Pos021_S001	00-rQPcEooYe9X47EEcwHysw7
5.71771	8.25496	12.3953	um	Nucleus	Nucleus BoundingBoxOO Length	0.000	1.000	1187	100001157	100000017	Not-Trans anti-PSPC1-A546 8C-S-PSPC1 V2.00	0	28. Not-Trans and anti-PSPC1-A546_Pos021_S001	00-rQPcEooYe9X47EEcwHysw7
5.76363	11.4167	14.3373	um	Nucleus	Nucleus BoundingBoxOO Length	0.000	1.000	1188	100001158	100000018	Not-Trans anti-PSPC1-A546 8C-S-PSPC1 V2.00	0	28. Not-Trans and anti-PSPC1-A546_Pos021_S001	00-rQPcEooYe9X47EEcwHysw7
6.47062	13.2094	14.2343	um	Nucleus	Nucleus BoundingBoxOO Length	0.000	1.000	1189	100001159	100000019	Not-Trans anti-PSPC1-A546 8C-S-PSPC1 V2.00	0	28. Not-Trans and anti-PSPC1-A546_Pos021_S001	00-rQPcEooYe9X47EEcwHysw7
6.04519	10.1047	13.319	um	Nucleus	Nucleus BoundingBoxOO Length	0.000	1.000	1190	100001160	100000020	Not-Trans anti-PSPC1-A546 8C-S-PSPC1 V2.00	0	28. Not-Trans and anti-PSPC1-A546_Pos021_S001	00-rQPcEooYe9X47EEcwHysw7
6.59634	8.78885	16.1594	um	Nucleus	Nucleus BoundingBoxOO Length	0.000	1.000	1191	100001161	100000021	Not-Trans anti-PSPC1-A546 8C-S-PSPC1 V2.00	0	28. Not-Trans and anti-PSPC1-A546_Pos021_S001	00-rQPcEooYe9X47EEcwHysw7
7.14444	10.6104	11.7669	um	Nucleus	Nucleus BoundingBoxOO Length	0.000	1.000	1192	100001162	100000022	Not-Trans anti-PSPC1-A546 8C-S-PSPC1 V2.00	0	28. Not-Trans and anti-PSPC1-A546_Pos021_S001	00-rQPcEooYe9X47EEcwHysw7
9.06057	15.1204	29.5185	um	Nucleus	Nucleus BoundingBoxOO Length	0.000	1.000	1193	100001163	100000023	Not-Trans anti-PSPC1-A546 8C-S-PSPC1 V2.00	0	28. Not-Trans and anti-PSPC1-A546_Pos021_S001	00-rQPcEooYe9X47EEcwHysw7
3.67057	10.2898	23.4842	um	Nucleus	Nucleus BoundingBoxOO Length	0.000	1.000	1194	100001164	100000024	Not-Trans anti-PSPC1-A546 8C-S-PSPC1 V2.00	0	28. Not-Trans and anti-PSPC1-A546_Pos021_S001	00-rQPcEooYe9X47EEcwHysw7
4.81875	15.9642	26.9708	um	Nucleus	Nucleus BoundingBoxOO Length	0.000	1.000	1195	100001165	100000025	Not-Trans anti-PSPC1-A546 8C-S-PSPC1 V2.00	0	28. Not-Trans and anti-PSPC1-A546_Pos021_S001	00-rQPcEooYe9X47EEcwHysw7
4.78844	11.1941	17.5017	um	Nucleus	Nucleus BoundingBoxOO Length	0.000	1.000	1196	100001166	100000026	Not-Trans anti-PSPC1-A546 8C-S-PSPC1 V2.00	0	28. Not-Trans and anti-PSPC1-A546_Pos021_S001	00-rQPcEooYe9X47EEcwHysw7
4.78993	12.7278	27.733	um	Nucleus	Nucleus BoundingBoxOO Length	0.000	1.000	1197	100001167	100000027	Not-Trans anti-PSPC1-A546 8C-S-PSPC1 V2.00	0	28. Not-Trans and anti-PSPC1-A546_Pos021_S001	00-rQPcEooYe9X47EEcwHysw7
5.38142	13.6723	15.2318	um	Nucleus	Nucleus BoundingBoxOO Length	0.000	1.000	1198	100001168	100000028	Not-Trans anti-PSPC1-A546 8C-S-PSPC1 V2.00	0	28. Not-Trans and anti-PSPC1-A546_Pos021_S001	00-rQPcEooYe9X47EEcwHysw7
5.2638	11.7869	14.0909	um	Nucleus	Nucleus BoundingBoxOO Length	0.000	1.000	1199	100001169	100000029	Not-Trans anti-PSPC1-A546 8C-S-PSPC1 V2.00	0	28. Not-Trans and anti-PSPC1-A546_Pos021_S001	00-rQPcEooYe9X47EEcwHysw7
6.29113	13.2002	16.6731	um	Nucleus	Nucleus BoundingBoxOO Length	0.000	1.000	1200	100001170	100000030	Not-Trans anti-PSPC1-A546 8C-S-PSPC1 V2.00	0	28. Not-Trans and anti-PSPC1-A546_Pos021_S001	00-rQPcEooYe9X47EEcwHysw7
4.8291	12.9297	15.8532	um	Nucleus	Nucleus BoundingBoxOO Length	0.000	1.000	1201	100001171	100000031	Not-Trans anti-PSPC1-A546 8C-S-PSPC1 V2.00	0	28. Not-Trans and anti-PSPC1-A546_Pos021_S001	00-rQPcEooYe9X47EEcwHysw7
4.75445	12.7906	15.456	um	Nucleus	Nucleus BoundingBoxOO Length	0.000	1.000	1202	100001172	100000032	Not-Trans anti-PSPC1-A546 8C-S-PSPC1 V2.00	0	28. Not-Trans and anti-PSPC1-A546_Pos021_S001	00-rQPcEooYe9X47EEcwHysw7
5.65326	9.24582	14.6463	um	Nucleus	Nucleus BoundingBoxOO Length	0.000	1.000	1203	100001173	100000033	Not-Trans anti-PSPC1-A546 8C-S-PSPC1 V2.00	0	28. Not-Trans and anti-PSPC1-A546_Pos021_S001	00-rQPcEooYe9X47EEcwHysw7
4.51609	12.144	17.5612	um	Nucleus	Nucleus BoundingBoxOO Length	0.000	1.000	1204	100001174	100000034	Not-Trans anti-PSPC1-A546 8C-S-PSPC1 V2.00	0	28. Not-Trans and anti-PSPC1-A546_Pos021_S001	00-rQPcEooYe9X47EEcwHysw7
6.15499	12.581	16.9487	um	Nucleus	Nucleus BoundingBoxOO Length	0.000	1.000	1205	100001175	100000035	Not-Trans anti-PSPC1-A546 8C-S-PSPC1 V2.00	0	28. Not-Trans and anti-PSPC1-A546_Pos021_S001	00-rQPcEooYe9X47EEcwHysw7
5.19362	10.2499	14.7857	um	Nucleus	Nucleus BoundingBoxOO Length	0.000	1.000	1206	100001176	100000036	Not-Trans anti-PSPC1-A546 8C-S-PSPC1 V2.00	0	28. Not-Trans and anti-PSPC1-A546_Pos021_S001	00-rQPcEooYe9X47EEcwHysw7
6.00916	10.0372	12.1568	um	Nucleus	Nucleus BoundingBoxOO Length	0.000	1.000	1207	100001177	100000037	Not-Trans anti-PSPC1-A546 8C-S-PSPC1 V2.00	0	28. Not-Trans and anti-PSPC1-A546_Pos021_S001	00-rQPcEooYe9X47EEcwHysw7
5.8488	12.8438	15.5646	um	Nucleus	Nucleus BoundingBoxOO Length	0.000	1.000	1208	100001178	100000038	Not-Trans anti-PSPC1-A546 8C-S-PSPC1 V2.00	0	28. Not-Trans and anti-PSPC1-A546_Pos021_S001	00-rQPcEooYe9X47EEcwHysw7
6.64724	11.7704	11.8315	um	Nucleus	Nucleus BoundingBoxOO Length	0.000	1.000	1209	100001179	100000039	Not-Trans anti-PSPC1-A546 8C-S-PSPC1 V2.00	0	28. Not-Trans and anti-PSPC1-A546_Pos021_S001	00-rQPcEooYe9X47EEcwHysw7
4.90992	11.4273	15.5862	um	Nucleus	Nucleus BoundingBoxOO Length	0.000	1.000	1210	100001180	100000040	Not-Trans anti-PSPC1-A546 8C-S-PSPC1 V2.00	0	28. Not-Trans and anti-PSPC1-A546_Pos021_S001	00-rQPcEooYe9X47EEcwHysw7
4.83933	13.1008	19.8027	um	Nucleus	Nucleus BoundingBoxOO Length	0.000	1.000	1211	100001181	100000041	Not-Trans anti-PSPC1-A546 8C-S-PSPC1 V2.00	0	28. Not-Trans and anti-PSPC1-A546_Pos021_S001	00-rQPcEooYe9X47EEcwHysw7
4.96543	10.3654	18.7558	um	Nucleus	Nucleus BoundingBoxOO Length	0.000	1.000	1212	100001182	100000042	Not-Trans anti-PSPC1-A546 8C-S-PSPC1 V2.00	0	28. Not-Trans and anti-PSPC1-A546_Pos021_S001	00-rQPcEooYe9X47EEcwHysw7
5.22489	12.1854	17.1295	um	Nucleus	Nucleus BoundingBoxOO Length	0.000	1.000	1213	100001183	100000043	Not-Trans anti-PSPC1-A546 8C-S-PSPC1 V2.00	0	28. Not-Trans and anti-PSPC1-A546_Pos021_S001	00-rQPcEooYe9X47EEcwHysw7
4.91213	12.0618	16.3516	um	Nucleus	Nucleus BoundingBoxOO Length	0.000	1.000	1214	100001184	100000044	Not-Trans anti-PSPC1-A546 8C-S-PSPC1 V2.00	0	28. Not-Trans and anti-PSPC1-A546_Pos021_S001	00-rQPcEooYe9X47EEcwHysw7
5.2038	12.8486	17.71	um	Nucleus	Nucleus BoundingBoxOO Length	0.000	1.000	1215	100001185	100000045	Not-Trans anti-PSPC1-A546 8C-S-PSPC1 V2.00	0	28. Not-Trans and anti-PSPC1-A546_Pos021_S001	00-rQPcEooYe9X47EEcwHysw7
5.70016	11.8945	18.1488	um	Nucleus	Nucleus BoundingBoxOO Length	0.000	1.000	1216	100001186	100000046	Not-Trans anti-PSPC1-A546 8C-S-PSPC1 V2.00	0	28. Not-Trans and anti-PSPC1-A546_Pos021_S001	00-rQPcEooYe9X47EEcwHysw7
4.45835	12.9271	16.8413	um	Nucleus	Nucleus BoundingBoxOO Length	0.000	1.000	1217	100001187	100000047	Not-Trans anti-PSPC1-A546 8C-S-PSPC1 V2.00	0	28. Not-Trans and anti-PSPC1-A546_Pos021_S001	00-rQPcEooYe9X47EEcwHysw7
4.45121	11.9145	16.9261	um	Nucleus	Nucleus BoundingBoxOO Length	0.000	1.000	1218	100001188	100000048	Not-Trans anti-PSPC1-A546 8C-S-PSPC1 V2.00	0	28. Not-Trans and anti-PSPC1-A546_Pos021_S001	00-rQPcEooYe9X47EEcwHysw7
6.47713	11.709	12.5842	um	Nucleus	Nucleus BoundingBoxOO Length	0.000	1.000	1219	100001189	100000049	Not-Trans anti-PSPC1-A546 8C-S-PSPC1 V2.00	0	28. Not-Trans and anti-PSPC1-A546_Pos021_S001	00-rQPcEooYe9X47EEcwHysw7
5.31095	10.4634	16.4113	um	Nucleus	Nucleus BoundingBoxOO Length	0.000	1.000	1220	100001190	100000050	Not-Trans anti-PSPC1-A546 8C-S-PSPC1 V2.00	0	28. Not-Trans and anti-PSPC1-A546_Pos021_S001	00-rQPcEooYe9X47EEcwHysw7
5.96214	9.03972	13.7881	um	Nucleus	Nucleus BoundingBoxOO Length	0.000	1.000	1221	100001191	100000051	Not-Trans anti-PSPC1-A546 8C-S-PSPC1 V2.00	0	28. Not-Trans and anti-PSPC1-A546_Pos021_S001	00-rQPcEooYe9X47EEcwHysw7
4.89415	9.89144	16.4458	um	Nucleus	Nucleus BoundingBoxOO Length	0.000	1.000	1222	100001192	100000052	Not-Trans anti-PSPC1-A546 8C-S-PSPC1 V2.00	0	28. Not-Trans and anti-PSPC1-A546_Pos021_S001	00-rQPcEooYe9X47EEcwHysw7
6.34217	9.97997	22.2674	um	Nucleus	Nucleus BoundingBoxOO Length	0.000	1.000	1223	100001193	100000053	Not-Trans anti-PSPC1-A546 8C-S-PSPC1 V2.00	0	28. Not-Trans and anti-PSPC1-A546_Pos021_S001	00-rQPcEooYe9X47EEcwHysw7
5.67686	9.58139	17.9467	um	Nucleus	Nucleus BoundingBoxOO Length	0.000	1.000	1224	100001194	100000054	Not-Trans anti-PSPC1-A546 8C-S-PSPC1 V2.00	0	28. Not-Trans and anti-PSPC1-A546_Pos021_S001	00-rQPcEooYe9X47EEcwHysw7
5.81556	12.0135	18.0631	um	Nucleus	Nucleus BoundingBoxOO Length	0.000	1.000	1225	100001195	100000055	Not-Trans anti-PSPC1-A546 8C-S-PSPC1 V2.00	0	28. Not-Trans and anti-PSPC1-A546_Pos021_S001	00-rQPcEooYe9X47EEcwHysw7
5.94956	10.527	19.2074	um	Nucleus	Nucleus BoundingBoxOO Length	0.000	1.000	1226	100001196	100000056	Not-Trans anti-PSPC1-A546 8C-S-PSPC1 V2.00	0	28. Not-Trans and anti-PSPC1-A546_Pos021_S001	00-rQPcEooYe9X47EEcwHysw7
4.83183	10.4513	14.8183	um	Nucleus	Nucleus BoundingBoxOO Length	0.000	1.000	1227	100001197	100000057	Not-Trans anti-PSPC1-A546 8C-S-PSPC1 V2.00	0	28. Not-Trans and anti-PSPC1-A546_Pos021_S001	00-rQPcEooYe9X47EEcwHysw7
4.8251	10.3761	15.9676	um	Nucleus	Nucleus BoundingBoxOO Length	0.000	1.000	1228	100001198	100000058	Not-Trans anti-PSPC1-A546 8C-S-PSPC1 V2.00	0	28. Not-Trans and anti-PSPC1-A546_Pos021_S001	00-rQPcEooYe9X47EEcwHysw7
7.31864	9.6428	12.6202	um	Nucleus	Nucleus BoundingBoxOO Length	0.000	1.000	1229	100001199	100000059	Not-Trans anti-PSPC1-A546 8C-S-PSPC1 V2.00	0	28. Not-Trans and anti-PSPC1-A546_Pos021_S001	00-rQPcEooYe9X47EEcwHysw7
6.98222	10.6581	16.525	um	Nucleus	Nucleus BoundingBoxOO Length	0.000	1.000	1230	100001200	100000060	Not-Trans anti-PSPC1-A546 8C-S-PSPC1 V2.00	0	28. Not-Trans and anti-PSPC1-A546_Pos021_S001	00-rQPcEooYe9X47EEcwHysw7
6.90026	7.64906	14.6324	um	Nucleus	Nucleus BoundingBoxOO Length	0.000	1.000	1231	100001201	100000061	Not-Trans anti-PSPC1-A546 8C-S-PSPC1 V2.00	0	28. Not-Trans and anti-PSPC1-A546_Pos021_S001	00-rQPcEooYe9X47EEcwHysw7
7.36375	8.5217	10.5596	um	Nucleus	Nucleus BoundingBoxOO Length	0.000	1.000	1232	100001202	100000062	Not-Trans anti-PSPC1-A546 8C-S-PSPC1 V2.00	0	28. Not-Trans and anti-PSPC1-A546_Pos021_S001	00-rQPcEooYe9X47EEcwHysw7
6.87413	12.729	15.7427	um	Nucleus	Nucleus BoundingBoxOO Length	0.000	1.000	1233	100001203	100000063	Not-Trans anti-PSPC1-A546 8C-S-PSPC1 V2.00	0	28. Not-Trans and anti-PSPC1-A546_Pos021_S001	00-rQPcEooYe9X47EEcwHysw7
9.15429	15.6251	15.5981	um	Nucleus	Nucleus BoundingBoxOO Length	0.000	1.000	1234	100001204	100000064	Not-Trans anti-PSPC1-A546 8C-S-PSPC1 V2.00	0	28. Not-Trans and anti-PSPC1-A546_Pos021_S001	00-rQPcEooYe9X47EEcwHysw7
4.81919	13.0648	19.6052	um	Nucleus	Nucleus BoundingBoxOO Length	0.000	1.000	1235	100001205	100000065	Not-Trans anti-PSPC1-A546 8C-S-PSPC1 V2.00	0	28. Not-Trans and anti-PSPC1-A546_Pos021_S001	00-rQPcEooYe9X47EEcwHysw7
4.50804	14.9314	20.7667	um	Nucleus	Nucleus BoundingBoxOO Length	0.000	1.000	1236	100001206	100000066	Not-Trans anti-PSPC1-A546 8C-S-PSPC1 V2.00	0	28. Not-Trans and anti-PSPC1-A546_Pos021_S001	00-rQPcEooYe9X47EEcwHysw7
5.49413	12.3174	17.1074	um	Nucleus	Nucleus BoundingBoxOO Length	0.000	1.000	1237	100001207	100000067	Not-Trans anti-PSPC1-A546 8C-S-PSPC1 V2.00	0	28. Not-Trans and anti-PSPC1-A546_Pos021_S001	00-rQPcEooYe9X47EEcwHysw7
5.61777	8.94497	14.3694	um	Nucleus	Nucleus BoundingBoxOO Length	0.000	1.000	1238	100001208	100000068	Not-Trans anti-PSPC1-A546 8C-S-PSPC1 V2.00	0	28. Not-Trans and anti-PSPC1-A546_Pos021_S001	00-rQPcEooYe9X47EEcwHysw7
5.87399	9.91062	14.4553	um	Nucleus	Nucleus BoundingBoxOO Length	0.000	1.000	1239	100001209	100000069	Not-Trans anti-PSPC1-A546 8C-S-PSPC1 V2.00	0	28. Not-Trans and anti-PSPC1-A546_Pos021_S001	00-rQPcEooYe9X47EEcwHysw7
6.03772	10.9592	13.8165	um	Nucleus	Nucleus BoundingBoxOO Length	0.000	1.000	1240	100001210	100000070	Not-Trans anti-PSPC1-A546 8C-S-PSPC1 V2.00	0	28. Not-Trans and anti-PSPC1-A546_Pos021_S001	00-rQPcEooYe9X47EEcwHysw7
5.65011	14.0432	18.5459	um	Nucleus	Nucleus BoundingBoxOO Length	0.000	1.000	1241	100001211	100000071	Not-Trans anti-PSPC1-A546 8C-S-PSPC1 V2.00	0	28. Not-Trans and anti-PSPC1-A546_Pos021_S001	00-rQPcEooYe9X47EEcwHysw7
4.85288	7.31799	13.274	um	Nucleus	Nucleus BoundingBoxOO Length	0.000	1.000	1242	100001212	100000072	Not-Trans anti-PSPC1-A546 8C-S-PSPC1 V2.00	0	28. Not-Trans and anti-PSPC1-A546_Pos021_S001	00-rQPcEooYe9X47EEcwHysw7
6.82061	8.39383	15.0962	um	Nucleus	Nucleus BoundingBoxOO Length	0.000	1.000	1243	100001213	100000073	Not-Trans anti-PSPC1-A546 8C-S-PSPC1 V2.00	0	28. Not-Trans and anti-PSPC1-A546_Pos021_S001	00-rQPcEooYe9X47EEcwHysw7
6.36458	9.89516	13.5074	um	Nucleus	Nucleus BoundingBoxOO Length	0.000	1.000	1244	100001214	100000074	Not-Trans anti-PSPC1-A546 8C-S-PSPC1 V2.00	0	28. Not-Trans and anti-PSPC1-A546_Pos021_S001	00-rQPcEooYe9X47EEcwHysw7
7.1929	8.78061	13.3182	um	Nucleus	Nucleus BoundingBoxOO Length	0.000	1.000	1245	100001215	100000075	Not-Trans anti-PSPC1-A546 8C-S-PSPC1 V2.00	0	28. Not-Trans and anti-PSPC1-A546_Pos021_S001	00-rQPcEooYe9X47EEcwHysw7
6.83988	9.03022	13.8008	um	Nucleus	Nucleus BoundingBoxOO Length	0.000	1.000	1246	100001216	100000076	Not-Trans anti-PSPC1-A546 8C-S-PSPC1 V2.00	0	28. Not-Trans and anti-PSPC1-A546_Pos021_S001	00-rQPcEooYe9X47EEcwHysw7
6.26834	11.9331	12.5851	um	Nucleus	Nucleus BoundingBoxOO Length	0.000	1.000	1247	100001217	100000077	Not-Trans anti-PSPC1-A546 8C-S-PSPC1 V2.00	0	28. Not-Trans and anti-PSPC1-A546_Pos021_S001	00-rQPcEooYe9X47EEcwHysw7
6.02147	10.3982	13.9684	um	Nucleus	Nucleus BoundingBoxOO Length	0.000	1.000	1248	100001218	100000078	Not-Trans anti-PSPC1-A546 8C-S-PSPC1 V2.00	0	28. Not-Trans and anti-PSPC1-A546_Pos021_S001	00-rQPcEooYe9X47EEcwHysw7
6.18131	9.67762	14.0803	um	Nucleus	Nucleus BoundingBoxOO Length	0.000	1.000	1249	100001219	100000079	Not-Trans anti-PSPC1-A546 8C-S-PSPC1 V2.00	0	28. Not-Trans and anti-PSPC1-A546_Pos021_S001	00-rQPcEooYe9X47EEcwHysw7
6.5205	8.70251	13.2707	um	Nucleus	Nucleus BoundingBoxOO Length	0.000	1.000	1250	100001220	100000080	Not-Trans anti-PSPC1-A546 8C-S-PSPC1 V2.00	0	28. Not-Trans and anti-PSPC1-A546_Pos021_S001	00-rQPcEooYe9X47EEcwHysw7
6.42299	10.7666	19.9134	um	Nucleus	Nucleus BoundingBoxOO Length	0.000	1.000	1251	100001221	100000081	Not-Trans anti-PSPC1-A546 8C-S-PSPC1 V2.00	0	28. Not-Trans and anti-PSPC1-A546_Pos021_S001	00-rQPcEooYe9X47EEcwHysw7
7.09582	12.8218	13.7252	um	Nucleus	Nucleus BoundingBoxOO Length	0.000	1.000	1252	100001222	100000082	Not-Trans anti-PSPC1-A546 8C-S-PSPC1 V2.00	0	28. Not-Trans and anti-PSPC1-A546_Pos021_S001	00-rQPcEooYe9X47EEcwHysw7
7.19377	9.49663	11.0034	um	Nucleus	Nucleus BoundingBoxOO Length	0.000	1.000	1253	100001223	100000083	Not-Trans anti-PSPC1-A546 8C-S-PSPC1 V2.00	0	28. Not-Trans and anti-PSPC1-A546_Pos021_S001	00-rQPcEooYe9X47EEcwHysw7
5.98479	9.56126	16.7541	um	Nucleus	Nucleus BoundingBoxOO Length	0.000	1.000	1356	100001323	100000000	Not-Trans anti-PSPC1-A546 8C-S-PSPC1 V2.00	0	28. Not-Trans and anti-PSPC1-A546_Pos024_S001	00-9N7K9DTvN5qcUAT7uZ5SUN
4.87822	13.4978	16.5806	um	Nucleus	Nucleus BoundingBoxOO Length	0.000	1.000	1357	100001324	100000001	Not-Trans anti-PSPC1-A546 8C-S-PSPC1 V2.00	0	28. Not-Trans and anti-PSPC1-A546_Pos024_S001	00-9N7K9DTvN5qcUAT7uZ5SUN
5.3029	12.4767	13.7546	um	Nucleus	Nucleus BoundingBoxOO Length	0.000	1.000	1358	100001325	100000002	Not-Trans anti-PSPC1-A546 8C-S-PSPC1 V2.00	0	28. Not-Trans and anti-PSPC1-A546_Pos024_S001	00-9N7K9DTvN5qcUAT7uZ5SUN
4.7841	13.0376	14.9175	um	Nucleus	Nucleus BoundingBoxOO Length	0.000	1.000	1359	100001326	100000003	Not-Trans anti-PSPC1-A546 8C-S-PSPC1 V2.00	0	28. Not-Trans and anti-PSPC1-A546_Pos024_S001	00-9N7K9DTvN5qcUAT7uZ5SUN
5.21608	14.8688	16.1393	um	Nucleus	Nucleus BoundingBoxOO Length	0.000	1.000	1360	100001327	100000004	Not-Trans anti-PSPC1-A546 8C-S-PSPC1 V2.00	0	28. Not-Trans and anti-PSPC1-A546_Pos024_S001	00-9N7K9DTvN5qcUAT7uZ5SUN
5.24773	15.1833	17.3058	um	Nucleus	Nucleus BoundingBoxOO Length	0.000	1.000	1361	100001328	100000005	Not-Trans anti-PSPC1-A546 8C-S-PSPC1 V2.00	0	28. Not-Trans and anti-PSPC1-A546_Pos024_S001	00-9N7K9DTvN5qcUAT7uZ5SUN
4.53892	8.3422	14.262	um	Nucleus	Nucleus BoundingBoxOO Length	0.000	1.000	1362	100001329	100000006	Not-Trans anti-PSPC1-A546 8C-S-PSPC1 V2.00	0	28. Not-Trans and anti-PSPC1-A546_Pos024_S001	00-9N7K9DTvN5qcUAT7uZ5SUN
5.28696	15.0408	21.1583	um	Nucleus	Nucleus BoundingBoxOO Length	0.000	1.000	1363	100001330	100000007	Not-Trans anti-PSPC1-A546 8C-S-PSPC1 V2.00	0	28. Not-Trans and anti-PSPC1-A546_Pos024_S001	00-9N7K9DTvN5qcUAT7uZ5SUN
4.40076	10.4084	18.3817	um	Nucleus	Nucleus BoundingBoxOO Length	0.000	1.000	1364	100001331	100000008	Not-Trans anti-PSPC1-A546 8C-S-PSPC1 V2.00	0	28. Not-Trans and anti-PSPC1-A546_Pos024_S001	00-9N7K9DTvN5qcUAT7uZ5SUN
4.88425	15.5264	19.4327	um	Nucleus	Nucleus BoundingBoxOO Length	0.000	1.000	1365	100001332	100000009	Not-Trans anti-PSPC1-A546 8C-S-PSPC1 V2.00	0	28. Not-Trans and anti-PSPC1-A546_Pos024_S001	00-9N7K9DTvN5qcUAT7uZ5SUN
4.0471	8.92618	15.927	um	Nucleus	Nucleus BoundingBoxOO Length	0.000	1.000	1366	100001333	100000010	Not-Trans anti-PSPC1-A546 8C-S-PSPC1 V2.00	0	28. Not-Trans and anti-PSPC1-A546_Pos024_S001	00-9N7K9DTvN5qcUAT7uZ5SUN
4.41352	14.4018	18.2379	um	Nucleus	Nucleus BoundingBoxOO Length	0.000	1.000	1368	100001334	100000011	Not-Trans anti-PSPC1-A546 8C-S-PSPC1 V2.00	0	28. Not-Trans and anti-PSPC1-A546_Pos024_S001	00-9N7K9DTvN5qcUAT7uZ5SUN
5.19218	10.2787	15.0035	um	Nucleus	Nucleus BoundingBoxOO Length	0.000	1.000	1369	100001335	100000012	Not-Trans anti-PSPC1-A546 8C-S-PSPC1 V2.00	0	28. Not-Trans and anti-PSPC1-A546_Pos024_S001	00-9N7K9DTvN5qcUAT7uZ5SUN
4.87254	15.2185	22.5868	um	Nucleus	Nucleus BoundingBoxOO Length	0.000	1.000	1370	100001336	100000013	Not-Trans anti-PSPC1-A546 8C-S-PSPC1 V2.00	0	28. Not-Trans and anti-PSPC1-A546_Pos024_S001	00-9N7K9DTvN5qcUAT7uZ5SUN
5.15202	12.607	15.1854	um	Nucleus	Nucleus BoundingBoxOO Length	0.000	1.000	1371	100001337	100000014	Not-Trans anti-PSPC1-A546 8C-S-PSPC1 V2.00	0	28. Not-Trans and anti-PSPC1-A546_Pos024_S001	00-9N7K9DTvN5qcUAT7uZ5SUN
5.71959	12.526	16.7779	um	Nucleus	Nucleus BoundingBoxOO Length	0.000	1.000	1372	100001338	100000015	Not-Trans anti-PSPC1-A546 8C-S-PSPC1 V2.00	0	28. Not-Trans and anti-PSPC1-A546_Pos024_S001	00-9N7K9DTvN5qcUAT7uZ5SUN
4.78587	12.2591	16.1697	um	Nucleus	Nucleus BoundingBoxOO Length	0.000	1.000	1373	100001339	100000016	Not-Trans anti-PSPC1-A546 8C-S-PSPC1 V2.00	0	28. Not-Trans and anti-PSPC1-A546_Pos024_S001	00-9N7K9DTvN5qcUAT7uZ5SUN
5.53633	15.5866	24.2117	um	Nucleus	Nucleus BoundingBoxOO Length	0.000	1.000	1374	100001340	100000017	Not-Trans anti-PSPC1-A546 8C-S-PSPC1 V2.00	0	28. Not-Trans and anti-PSPC1-A546_Pos024_S001	00-9N7K9DTvN5qcUAT7uZ5SUN
5.52922	15.0511	19.6315	um	Nucleus	Nucleus BoundingBoxOO Length	0.000	1.000	1375	100001341	100000018	Not-Trans anti-PSPC1-A546 8C-S-PSPC1 V2.00	0	28. Not-Trans and anti-PSPC1-A546_Pos024_S001	00-9N7K9DTvN5qcUAT7uZ5SUN
6.1771	9.76224	11.9099	um	Nucleus	Nucleus BoundingBoxOO Length	0.000	1.000	1376	100001342	100000019	Not-Trans anti-PSPC1-A546 8C-S-PSPC1 V2.00	0	28. Not-Trans and anti-PSPC1-A546_Pos024_S001	00-9N7K9DTvN5qcUAT7uZ5SUN
5.35306	13.8753	20.6049	um	Nucleus	Nucleus BoundingBoxOO Length	0.000	1.000	1377	100001343	100000020	Not-Trans anti-PSPC1-A546 8C-S-PSPC1 V2.00	0	28. Not-Trans and anti-PSPC1-A546_Pos024_S001	00-9N7K9DTvN5qcUAT7uZ5SUN
5.95303	11.4661	20.2865	um	Nucleus	Nucleus BoundingBoxOO Length	0.000	1.000	1378	100001344	100000021	Not-Trans anti-PSPC1-A546 8C-S-PSPC1 V2.00	0	28. Not-Trans and anti-PSPC1-A546_Pos024_S001	00-9N7K9DTvN5qcUAT7uZ5SUN
4.90844	14.0383	19.1051	um	Nucleus	Nucleus BoundingBoxOO Length	0.000	1.000	1379	100001345	100000022	Not-Trans anti-PSPC1-A546 8C-S-PSPC1 V2.00	0	28. Not-Trans and anti-PSPC1-A546_Pos024_S001	00-9N7K9DTvN5qcUAT7uZ5SUN
5.29802	10.5563	15.7607	um	Nucleus	Nucleus BoundingBoxOO Length	0.000	1.000	1380	100001346	100000023	Not-Trans anti-PSPC1-A546 8C-S-PSPC1 V2.00	0	28. Not-Trans and anti-PSPC1-A546_Pos024_S001	00-9N7K9DTvN5qcUAT7uZ5SUN
5.1938	15.7523	26.925	um	Nucleus	Nucleus BoundingBoxOO Length	0.000	1.000	1381	100001347	100000024	Not-Trans anti-PSPC1-A546 8C-S-PSPC1 V2.00	0	28. Not-Trans and anti-PSPC1-A546_Pos024_S001	00-9N7K9DTvN5qcUAT7uZ5SUN
6.529	9.68703	15.0569	um	Nucleus	Nucleus BoundingBoxOO Length	0.000	1.000	1382	100001348	100000025	Not-Trans anti-PSPC1-A546 8C-S-PSPC1 V2.00	0	28. Not-Trans and anti-PSPC1-A546_Pos024_S001	00-9N7K9DTvN5qcUAT7uZ5SUN
7.66481	11.0242	21.7114	um	Nucleus	Nucleus BoundingBoxOO Length	0.000	1.000	1383	100001349	100000026	Not-Trans anti-PSPC1-A546 8C-S-PSPC1 V2.00	0	28. Not-Trans and anti-PSPC1-A546_Pos024_S001	00-9N7K9DTvN5qcUAT7uZ5SUN
7.10272	8.93584	12.7812	um	Nucleus	Nucleus BoundingBoxOO Length	0.000	1.000	1384	100001350	100000027	Not-Trans anti-PSPC1-A546 8C-S-PSPC1 V2.00	0	28. Not-Trans and anti-PSPC1-A546_Pos024_S001	00-9N7K9DTvN5qcUAT7uZ5SUN
3.37663	11.5604	17.072	um	Nucleus	Nucleus BoundingBoxOO Length	0.000	1.000	1385	100001351	100000028	Not-Trans anti-PSPC1-A546 8C-S-PSPC1 V2.00	0	28. Not-Trans and anti-PSPC1-A546_Pos024_S001	00-9N7K9DTvN5qcUAT7uZ5SUN
4.05254	17.9267	24.0458	um	Nucleus	Nucleus BoundingBoxOO Length	0.000	1.000	1386	100001352	100000029	Not-Trans anti-PSPC1-A546 8C-S-PSPC1 V2.00	0	28. Not-Trans and anti-PSPC1-A546_Pos024_S001	00-9N7K9DTvN5qcUAT7uZ5SUN
4.44937	13.6698	17.3183	um	Nucleus	Nucleus BoundingBoxOO Length	0.000	1.000	1387	100001353	100000030	Not-Trans anti-PSPC1-A546 8C-S-PSPC1 V2.00	0	28. Not-Trans and anti-PSPC1-A546_Pos024_S001	00-9N7K9DTvN5qcUAT7uZ5SUN
3.98756	11.7216	14.0878	um	Nucleus	Nucleus BoundingBoxOO Length	0.000	1.000	1388	100001354	100000031	Not-Trans anti-PSPC1-A546 8C-S-PSPC1 V2.00	0	28. Not-Trans and anti-PSPC1-A546_Pos024_S001	00-9N7K9DTvN5qcUAT7uZ5SUN
3.63225	13.8067	19.5403	um	Nucleus	Nucleus BoundingBoxOO Length	0.000	1.000	1389	100001355	100000032	Not-Trans anti-PSPC1-A546 8C-S-PSPC1 V2.00	0	28. Not-Trans and anti-PSPC1-A546_Pos024_S001	00-9N7K9DTvN5qcUAT7uZ5SUN
4.0277	15.0349	17.6759	um	Nucleus	Nucleus BoundingBoxOO Length	0.000	1.000	1390	100001356	100000033	Not-Trans anti-PSPC1-A546 8C-S-PSPC1 V2.00	0	28. Not-Trans and anti-PSPC1-A546_Pos024_S001	00-9N7K9DTvN5qcUAT7uZ5SUN
4.13901	5.86289	16.3612	um	Nucleus	Nucleus BoundingBoxOO Length	0.000	1.000	1391	100001357	100000034	Not-Trans anti-PSPC1-A546 8C-S-PSPC1 V2.00	0	28. Not-Trans and anti-PSPC1-A546_Pos024_S001	00-9N7K9DTvN5qcUAT7uZ5SUN
5.59134	10.0454	14.0567	um	Nucleus	Nucleus BoundingBoxOO Length	0.000	1.000	1392	100001358	100000035	Not-Trans anti-PSPC1-A546 8C-S-PSPC1 V2.00	0	28. Not-Trans and anti-PSPC1-A546_Pos024_S001	00-9N7K9DTvN5qcUAT7uZ5SUN
5.5775	14.0282	16.1753	um	Nucleus	Nucleus BoundingBoxOO Length	0.000	1.000	1393	100001359	100000036	Not-Trans anti-PSPC1-A546 8C-S-PSPC1 V2.00	0	28. Not-Trans and anti-PSPC1-A546_Pos024_S001	00-9N7K9DTvN5qcUAT7uZ5SUN
4.79139	12.2321	19.1502	um	Nucleus	Nucleus BoundingBoxOO Length	0.000	1.000	1394	100001360	100000037	Not-Trans anti-PSPC1-A546 8C-S-PSPC1 V2.00	0	28. Not-Trans and anti-PSPC1-A546_Pos024_S001	00-9N7K9DTvN5qcUAT7uZ5SUN
4.83373	12.5493	19.4882	um	Nucleus	Nucleus BoundingBoxOO Length	0.000	1.000	1395	100001361	100000038	Not-Trans anti-PSPC1-A546 8C-S-PSPC1 V2.00	0	28. Not-Trans and anti-PSPC1-A546_Pos024_S001	00-9N7K9DTvN5qcUAT7uZ5SUN
4.86742	9.38385	14.4142	um	Nucleus	Nucleus BoundingBoxOO Length	0.000	1.000	1396	100001362	100000039	Not-Trans anti-PSPC1-A546 8C-S-PSPC1 V2.00	0	28. Not-Trans and anti-PSPC1-A546_Pos024_S001	00-9N7K9DTvN5qcUAT7uZ5SUN
5.68113	12.7743	16.4579	um	Nucleus	Nucleus BoundingBoxOO Length	0.000	1.000	1397	100001363	100000040	Not-Trans anti-PSPC1-A546 8C-S-PSPC1 V2.00	0	28. Not-Trans and anti-PSPC1-A546_Pos024_S001	00-9N7K9DTvN5qcUAT7uZ5SUN
4.90793	16.3681	17.2185	um	Nucleus	Nucleus BoundingBoxOO Length	0.000	1.000	1398	100001364	100000041	Not-Trans anti-PSPC1-A546 8C-S-PSPC1 V2.00	0	28. Not-Trans and anti-PSPC1-A546_Pos024_S001	00-9N7K9DTvN5qcUAT7uZ5SUN
5.6787	12.8006	17.3308	um	Nucleus	Nucleus BoundingBoxOO Length	0.000	1.000	1399	100001365	100000042	Not-Trans anti-PSPC1-A546 8C-S-PSPC1 V2.00	0	28. Not-Trans and anti-PSPC1-A546_Pos024_S001	00-9N7K9DTvN5qcUAT7uZ5SUN
5.40822	11.7984	14.6482	um	Nucleus	Nucleus BoundingBoxOO Length	0.000	1.000	1400	100001366	100000043	Not-Trans anti-PSPC1-A546 8C-S-PSPC1 V2.00	0	28. Not-Trans and anti-PSPC1-A546_Pos024_S001	00-9N7K9DTvN5qcUAT7uZ5SUN
5.53495	13.6175	28.0672	um	Nucleus	Nucleus BoundingBoxOO Length	0.000	1.000	1401	100001367	100000044	Not-Trans anti-PSPC1-A546 8C-S-PSPC1 V2.00	0	28. Not-Trans and anti-PSPC1-A546_Pos024_S001	00-9N7K9DTvN5qcUAT7uZ5SUN
5.26711	12.4057	14.1335	um	Nucleus	Nucleus BoundingBoxOO Length	0.000	1.000	1402	100001368	100000045	Not-Trans anti-PSPC1-A546 8C-S-PSPC1 V2.00	0	28. Not-Trans and anti-PSPC1-A546_Pos024_S001	00-9N7K9DTvN5qcUAT7uZ5SUN
7.54089	7.45776	12.8642	um	Nucleus	Nucleus BoundingBoxOO Length	0.000	1.000	1403	100001369	100000046	Not-Trans anti-PSPC1-A546 8C-S-PSPC1 V2.00	0	28. Not-Trans and anti-PSPC1-A546_Pos024_S001	00-9N7K9DTvN5qcUAT7uZ5SUN
6.51375	7.59524	11.9107	um	Nucleus	Nucleus BoundingBoxOO Length	0.000	1.000	1404	100001370	100000047	Not-Trans anti-PSPC1-A546 8C-S-PSPC1 V2.00	0	28. Not-Trans and anti-PSPC1-A546_Pos024_S001	00-9N7K9DTvN5qcUAT7uZ5SUN
7.68489	14.3133	23.1848	um	Nucleus	Nucleus BoundingBoxOO Length	0.000	1.000	1405	100001371	100000048	Not-Trans anti-PSPC1-A546 8C-S-PSPC1 V2.00	0	28. Not-Trans and anti-PSPC1-A546_Pos024_S001	00-9N7K9DTvN5qcUAT7uZ5SUN
4.44505	11.2662	15.7314	um	Nucleus	Nucleus BoundingBoxOO Length	0.000	1.000	1406	100001372	100000049	Not-Trans anti-PSPC1-A546 8C-S-PSPC1 V2.00	0	28. Not-Trans and anti-PSPC1-A546_Pos024_S001	00-9N7K9DTvN5qcUAT7uZ5SUN
4.04376	14.5349	20.2984	um	Nucleus	Nucleus BoundingBoxOO Length	0.000	1.000	1407	100001373	100000050	Not-Trans anti-PSPC1-A546 8C-S-PSPC1 V2.00	0	28. Not-Trans and anti-PSPC1-A546_Pos024_S001	00-9N7K9DTvN5qcUAT7uZ5SUN
5.21936	11.2429	15.529	um	Nucleus	Nucleus BoundingBoxOO Length	0.000	1.000	1408	100001374	100000051	Not-Trans anti-PSPC1-A546 8C-S-PSPC1 V2.00	0	28. Not-Trans and anti-PSPC1-A546_Pos024_S001	00-9N7K9DTvN5qcUAT7uZ5SUN
4.37911	13.6542	15.1623	um	Nucleus	Nucleus BoundingBoxOO Length	0.000	1.000	1409	100001375	100000052	Not-Trans anti-PSPC1-A546 8C-S-PSPC1 V2.00	0	28. Not-Trans and anti-PSPC1-A546_Pos024_S001	00-9N7K9DTvN5qcUAT7uZ5SUN
5.26906	11.8925	12.3526	um	Nucleus	Nucleus BoundingBoxOO Length	0.000	1.000	1410	100001376	100000053	Not-Trans anti-PSPC1-A546 8C-S-PSPC1 V2.00	0	28. Not-Trans and anti-PSPC1-A546_Pos024_S001	00-9N7K9DTvN5qcUAT7uZ5SUN
5.37987	8.95236	15.6497	um	Nucleus	Nucleus BoundingBoxOO Length	0.000	1.000	1411	100001377	100000054	Not-Trans anti-PSPC1-A546 8C-S-PSPC1 V2.00	0	28. Not-Trans and anti-PSPC1-A546_Pos024_S001	00-9N7K9DTvN5qcUAT7uZ5SUN
4.87337	13.0839	14.5408	um	Nucleus	Nucleus BoundingBoxOO Length	0.000	1.000	1412	100001378	100000055	Not-Trans anti-PSPC1-A546 8C-S-PSPC1 V2.00	0	28. Not-Trans and anti-PSPC1-A546_Pos024_S001	00-9N7K9DTvN5qcUAT7uZ5SUN
4.42455	13.8949	16.2404	um	Nucleus	Nucleus BoundingBoxOO Length	0.000	1.000	1413	100001379	100000056	Not-Trans anti-PSPC1-A546 8C-S-PSPC1 V2.00	0	28. Not-Trans and anti-PSPC1-A546_Pos024_S001	00-9N7K9DTvN5qcUAT7uZ5SUN
4.88578	10.3047	15.7824	um	Nucleus	Nucleus BoundingBoxOO Length	0.000	1.000	1414	100001380	100000057	Not-Trans anti-PSPC1-A546 8C-S-PSPC1 V2.00	0	28. Not-Trans and anti-PSPC1-A546_Pos024_S001	00-9N7K9DTvN5qcUAT7uZ5SUN
5.22163	12.0556	14.7404	um	Nucleus	Nucleus BoundingBoxOO Length	0.000	1.000	1415	100001381	100000058	Not-Trans anti-PSPC1-A546 8C-S-PSPC1 V2.00	0	28. Not-Trans and anti-PSPC1-A546_Pos024_S001	00-9N7K9DTvN5qcUAT7uZ5SUN
4.33544	12.3155	17.6593	um	Nucleus	Nucleus BoundingBoxOO Length	0.000	1.000	1416	100001382	100000059	Not-Trans anti-PSPC1-A546 8C-S-PSPC1 V2.00	0	28. Not-Trans and anti-PSPC1-A546_Pos024_S001	00-9N7K9DTvN5qcUAT7uZ5SUN
4.83713	11.935	14.0944	um	Nucleus	Nucleus BoundingBoxOO Length	0.000	1.000	1417	100001383	100000060	Not-Trans anti-PSPC1-A546 8C-S-PSPC1 V2.00	0	28. Not-Trans and anti-PSPC1-A546_Pos024_S001	00-9N7K9DTvN5qcUAT7uZ5SUN
5.28475	11.2124	13.9899	um	Nucleus	Nucleus BoundingBoxOO Length	0.000	1.000	1418	100001384	100000061	Not-Trans anti-PSPC1-A546 8C-S-PSPC1 V2.00	0	28. Not-Trans and anti-PSPC1-A546_Pos024_S001	00-9N7K9DTvN5qcUAT7uZ5SUN
6.0236	11.6858	17.3019	um	Nucleus	Nucleus BoundingBoxOO Length	0.000	1.000	1419	100001385	100000062	Not-Trans anti-PSPC1-A546 8C-S-PSPC1 V2.00	0	28. Not-Trans and anti-PSPC1-A546_Pos024_S001	00-9N7K9DTvN5qcUAT7uZ5SUN
5.11378	7.95755	12.8528	um	Nucleus	Nucleus BoundingBoxOO Length	0.000	1.000	1420	100001386	100000063	Not-Trans anti-PSPC1-A546 8C-S-PSPC1 V2.00	0	28. Not-Trans and anti-PSPC1-A546_Pos024_S001	00-9N7K9DTvN5qcUAT7uZ5SUN
5.311	10.8126	13.3478	um	Nucleus	Nucleus BoundingBoxOO Length	0.000	1.000	1421	100001387	100000064	Not-Trans anti-PSPC1-A546 8C-S-PSPC1 V2.00	0	28. Not-Trans and anti-PSPC1-A546_Pos024_S001	00-9N7K9DTvN5qcUAT7uZ5SUN
5.1986	10.5099	15.5096	um	Nucleus	Nucleus BoundingBoxOO Length	0.000	1.000	1422	100001388	100000065	Not-Trans anti-PSPC1-A546 8C-S-PSPC1 V2.00	0	28. Not-Trans and anti-PSPC1-A546_Pos024_S001	00-9N7K9DTvN5qcUAT7uZ5SUN
5.34783	9.55535	13.2283	um	Nucleus	Nucleus BoundingBoxOO Length	0.000	1.000	1423	100001389	100000066	Not-Trans anti-PSPC1-A546 8C-S-PSPC1 V2.00	0	28. Not-Trans and anti-PSPC1-A546_Pos024_S001	00-9N7K9DTvN5qcUAT7uZ5SUN
5.14681	10.4133	13.267	um	Nucleus	Nucleus BoundingBoxOO Length	0.000	1.000	1424	100001390	100000067	Not-Trans anti-PSPC1-A546 8C-S-PSPC1 V2.00	0	28. Not-Trans and anti-PSPC1-A546_Pos024_S001	00-9N7K9DTvN5qcUAT7uZ5SUN
5.31944	11.5669	14.769	um	Nucleus	Nucleus BoundingBoxOO Length	0.000	1.000	1425	100001391	100000068	Not-Trans anti-PSPC1-A546 8C-S-PSPC1 V2.00	0	28. Not-Trans and anti-PSPC1-A546_Pos024_S001	00-9N7K9DTvN5qcUAT7uZ5SUN
4.86355	9.8771	15.0878	um	Nucleus	Nucleus BoundingBoxOO Length	0.000	1.000	1426	100001392	100000069	Not-Trans anti-PSPC1-A546 8C-S-PSPC1 V2.00	0	28. Not-Trans and anti-PSPC1-A546_Pos024_S001	00-9N7K9DTvN5qcUAT7uZ5SUN
6.06242	9.34795	11.5919	um	Nucleus	Nucleus BoundingBoxOO Length	0.000	1.000	1427	100001393	100000070	Not-Trans anti-PSPC1-A546 8C-S-PSPC1 V2.00	0	28. Not-Trans and anti-PSPC1-A546_Pos024_S001	00-9N7K9DTvN5qcUAT7uZ5SUN
4.40085	12.6284	17.1131	um	Nucleus	Nucleus BoundingBoxOO Length	0.000	1.000	1428	100001394	100000071	Not-Trans anti-PSPC1-A546 8C-S-PSPC1 V2.00	0	28. Not-Trans and anti-PSPC1-A546_Pos024_S001	00-9N7K9DTvN5qcUAT7uZ5SUN
4.50061	10.6763	17.0098	um	Nucleus	Nucleus BoundingBoxOO Length	0.000	1.000	1429	100001395	100000072	Not-Trans anti-PSPC1-A546 8C-S-PSPC1 V2.00	0	28. Not-Trans and anti-PSPC1-A546_Pos024_S001	00-9N7K9DTvN5qcUAT7uZ5SUN
4.10894	13.2305	16.9334	um	Nucleus	Nucleus BoundingBoxOO Length	0.000	1.000	1430	100001396	100000073	Not-Trans anti-PSPC1-A546 8C-S-PSPC1 V2.00	0	28. Not-Trans and anti-PSPC1-A546_Pos024_S001	00-9N7K9DTvN5qcUAT7uZ5SUN
4.87618	9.2106	12.6746	um	Nucleus	Nucleus BoundingBoxOO Length	0.000	1.000	1431	100001397	100000074	Not-Trans anti-PSPC1-A546 8C-S-PSPC1 V2.00	0	28. Not-Trans and anti-PSPC1-A546_Pos024_S001	00-9N7K9DTvN5qcUAT7uZ5SUN
5.22916	11.4309	15.9301	um	Nucleus	Nucleus BoundingBoxOO Length	0.000	1.000	1432	100001398	100000075	Not-Trans anti-PSPC1-A546 8C-S-PSPC1 V2.00	0	28. Not-Trans and anti-PSPC1-A546_Pos024_S001	00-9N7K9DTvN5qcUAT7uZ5SUN
5.37684	10.3656	16.0712	um	Nucleus	Nucleus BoundingBoxOO Length	0.000	1.000	1433	100001399	100000076	Not-Trans anti-PSPC1-A546 8C-S-PSPC1 V2.00	0	28. Not-Trans and anti-PSPC1-A546_Pos024_S001	00-9N7K9DTvN5qcUAT7uZ5SUN
6.19317	9.57955	17.4257	um	Nucleus	Nucleus BoundingBoxOO Length	0.000	1.000	1434	100001400	100000077	Not-Trans anti-PSPC1-A546 8C-S-PSPC1 V2.00	0	28. Not-Trans and anti-PSPC1-A546_Pos024_S001	00-9N7K9DTvN5qcUAT7uZ5SUN
5.5026	10.1	12.8467	um	Nucleus	Nucleus BoundingBoxOO Length	0.000	1.000	1435	100001401	100000078	Not-Trans anti-PSPC1-A546 8C-S-PSPC1 V2.00	0	28. Not-Trans and anti-PSPC1-A546_Pos024_S001	00-9N7K9DTvN5qcUAT7uZ5SUN
5.31857	11.1403	15.7058	um	Nucleus	Nucleus BoundingBoxOO Length	0.000	1.000	1436	100001402	100000079	Not-Trans anti-PSPC1-A546 8C-S-PSPC1 V2.00	0	28. Not-Trans and anti-PSPC1-A546_Pos024_S001	00-9N7K9DTvN5qcUAT7uZ5SUN
4.82075	12.4711	15.3187	um	Nucleus	Nucleus BoundingBoxOO Length	0.000	1.000	1437	100001403	100000080	Not-Trans anti-PSPC1-A546 8C-S-PSPC1 V2.00	0	28. Not-Trans and anti-PSPC1-A546_Pos024_S001	00-9N7K9DTvN5qcUAT7uZ5SUN
4.75627	11.7074	15.1542	um	Nucleus	Nucleus BoundingBoxOO Length	0.000	1.000	1438	100001404	100000081	Not-Trans anti-PSPC1-A546 8C-S-PSPC1 V2.00	0	28. Not-Trans and anti-PSPC1-A546_Pos024_S001	00-9N7K9DTvN5qcUAT7uZ5SUN
4.53325	10.0778	12.9855	um	Nucleus	Nucleus BoundingBoxOO Length	0.000	1.000	1439	100001405	100000082	Not-Trans anti-PSPC1-A546 8C-S-PSPC1 V2.00	0	28. Not-Trans and anti-PSPC1-A546_Pos024_S001	00-9N7K9DTvN5qcUAT7uZ5SUN
4.82412	12.7179	15.6755	um	Nucleus	Nucleus BoundingBoxOO Length	0.000	1.000	1440	100001406	100000083	Not-Trans anti-PSPC1-A546 8C-S-PSPC1 V2.00	0	28. Not-Trans and anti-PSPC1-A546_Pos024_S001	00-9N7K9DTvN5qcUAT7uZ5SUN
4.83944	10.1182	16.1908	um	Nucleus	Nucleus BoundingBoxOO Length	0.000	1.000	1441	100001407	100000084	Not-Trans anti-PSPC1-A546 8C-S-PSPC1 V2.00	0	28. Not-Trans and anti-PSPC1-A546_Pos024_S001	00-9N7K9DTvN5qcUAT7uZ5SUN
4.78542	11.305	15.6469	um	Nucleus	Nucleus BoundingBoxOO Length	0.000	1.000	1442	100001408	100000085	Not-Trans anti-PSPC1-A546 8C-S-PSPC1 V2.00	0	28. Not-Trans and anti-PSPC1-A546_Pos024_S001	00-9N7K9DTvN5qcUAT7uZ5SUN
4.46299	10.722	17.4209	um	Nucleus	Nucleus BoundingBoxOO Length	0.000	1.000	1443	100001409	100000086	Not-Trans anti-PSPC1-A546 8C-S-PSPC1 V2.00	0	28. Not-Trans and anti-PSPC1-A546_Pos024_S001	00-9N7K9DTvN5qcUAT7uZ5SUN
4.88928	11.4193	16.0266	um	Nucleus	Nucleus BoundingBoxOO Length	0.000	1.000	1444	100001410	100000087	Not-Trans anti-PSPC1-A546 8C-S-PSPC1 V2.00	0	28. Not-Trans and anti-PSPC1-A546_Pos024_S001	00-9N7K9DTvN5qcUAT7uZ5SUN
4.88253	11.5345	14.8296	um	Nucleus	Nucleus BoundingBoxOO Length	0.000	1.000	1445	100001411	100000088	Not-Trans anti-PSPC1-A546 8C-S-PSPC1 V2.00	0	28. Not-Trans and anti-PSPC1-A546_Pos024_S001	00-9N7K9DTvN5qcUAT7uZ5SUN
4.38578	11.1726	19.3251	um	Nucleus	Nucleus BoundingBoxOO Length	0.000	1.000	1446	100001412	100000089	Not-Trans anti-PSPC1-A546 8C-S-PSPC1 V2.00	0	28. Not-Trans and anti-PSPC1-A546_Pos024_S001	00-9N7K9DTvN5qcUAT7uZ5SUN
5.7115	9.72011	14.6376	um	Nucleus	Nucleus BoundingBoxOO Length	0.000	1.000	1447	100001413	100000090	Not-Trans anti-PSPC1-A546 8C-S-PSPC1 V2.00	0	28. Not-Trans and anti-PSPC1-A546_Pos024_S001	00-9N7K9DTvN5qcUAT7uZ5SUN
5.58389	11.4441	13.0814	um	Nucleus	Nucleus BoundingBoxOO Length	0.000	1.000	1448	100001414	100000091	Not-Trans anti-PSPC1-A546 8C-S-PSPC1 V2.00	0	28. Not-Trans and anti-PSPC1-A546_Pos024_S001	00-9N7K9DTvN5qcUAT7uZ5SUN
5.59666	11.1508	13.4527	um	Nucleus	Nucleus BoundingBoxOO Length	0.000	1.000	1449	100001415	100000092	Not-Trans anti-PSPC1-A546 8C-S-PSPC1 V2.00	0	28. Not-Trans and anti-PSPC1-A546_Pos024_S001	00-9N7K9DTvN5qcUAT7uZ5SUN
5.51376	10.6553	13.2901	um	Nucleus	Nucleus BoundingBoxOO Length	0.000	1.000	1450	100001416	100000093	Not-Trans anti-PSPC1-A546 8C-S-PSPC1 V2.00	0	28. Not-Trans and anti-PSPC1-A546_Pos024_S001	00-9N7K9DTvN5qcUAT7uZ5SUN
5.18941	10.1211	14.2062	um	Nucleus	Nucleus BoundingBoxOO Length	0.000	1.000	1451	100001417	100000000	Not-Trans anti-PSPC1-A546 8C-S-PSPC1 V2.00	0	28. Not-Trans and anti-PSPC1-A546_Pos025_S001	00-h5SYcCo5cZwhpKgTkcwmrC
5.79829	13.3729	16.3519	um	Nucleus	Nucleus BoundingBoxOO Length	0.000	1.000	1452	100001418	100000001	Not-Trans anti-PSPC1-A546 8C-S-PSPC1 V2.00	0	28. Not-Trans and anti-PSPC1-A546_Pos025_S001	00-h5SYcCo5cZwhpKgTkcwmrC
5.33189	11.3302	17.4125	um	Nucleus	Nucleus BoundingBoxOO Length	0.000	1.000	1453	100001419	100000002	Not-Trans anti-PSPC1-A546 8C-S-PSPC1 V2.00	0	28. Not-Trans and anti-PSPC1-A546_Pos025_S001	00-h5SYcCo5cZwhpKgTkcwmrC
4.36694	10.6961	17.8403	um	Nucleus	Nucleus BoundingBoxOO Length	0.000	1.000	1454	100001420	100000003	Not-Trans anti-PSPC1-A546 8C-S-PSPC1 V2.00	0	28. Not-Trans and anti-PSPC1-A546_Pos025_S001	00-h5SYcCo5cZwhpKgTkcwmrC
4.64462	5.47657	13.0827	um	Nucleus	Nucleus BoundingBoxOO Length	0.000	1.000	1455	100001421	100000004	Not-Trans anti-PSPC1-A546 8C-S-PSPC1 V2.00	0	28. Not-Trans and anti-PSPC1-A546_Pos025_S001	00-h5SYcCo5cZwhpKgTkcwmrC
4.13593	12.0842	15.2411	um	Nucleus	Nucleus BoundingBoxOO Length	0.000	1.000	1456	100001422	100000005	Not-Trans anti-PSPC1-A546 8C-S-PSPC1 V2.00	0	28. Not-Trans and anti-PSPC1-A546_Pos025_S001	00-h5SYcCo5cZwhpKgTkcwmrC
4.04513	14.0282	16.9713	um	Nucleus	Nucleus BoundingBoxOO Length	0.000	1.000	1457	100001423	100000006	Not-Trans anti-PSPC1-A546 8C-S-PSPC1 V2.00	0	28. Not-Trans and anti-PSPC1-A546_Pos025_S001	00-h5SYcCo5cZwhpKgTkcwmrC
4.06638	13.6846	22.9991	um	Nucleus	Nucleus BoundingBoxOO Length	0.000	1.000	1461	100001424	100000007	Not-Trans anti-PSPC1-A546 8C-S-PSPC1 V2.00	0	28. Not-Trans and anti-PSPC1-A546_Pos025_S001	00-h5SYcCo5cZwhpKgTkcwmrC
4.43844	12.578	18.8962	um	Nucleus	Nucleus BoundingBoxOO Length	0.000	1.000	1462	100001425	100000008	Not-Trans anti-PSPC1-A546 8C-S-PSPC1 V2.00	0	28. Not-Trans and anti-PSPC1-A546_Pos025_S001	00-h5SYcCo5cZwhpKgTkcwmrC
5.14979	11.057	14.3114	um	Nucleus	Nucleus BoundingBoxOO Length	0.000	1.000	1463	100001426	100000009	Not-Trans anti-PSPC1-A546 8C-S-PSPC1 V2.00	0	28. Not-Trans and anti-PSPC1-A546_Pos025_S001	00-h5SYcCo5cZwhpKgTkcwmrC
4.48884	13.3619	16.7628	um	Nucleus	Nucleus BoundingBoxOO Length	0.000	1.000	1464	100001427	100000010	Not-Trans anti-PSPC1-A546 8C-S-PSPC1 V2.00	0	28. Not-Trans and anti-PSPC1-A546_Pos025_S001	00-h5SYcCo5cZwhpKgTkcwmrC
4.8346	9.58111	17.1477	um	Nucleus	Nucleus BoundingBoxOO Length	0.000	1.000	1465	100001428	100000011	Not-Trans anti-PSPC1-A546 8C-S-PSPC1 V2.00	0	28. Not-Trans and anti-PSPC1-A546_Pos025_S001	00-h5SYcCo5cZwhpKgTkcwmrC
4.90464	11.3174	16.6163	um	Nucleus	Nucleus BoundingBoxOO Length	0.000	1.000	1466	100001429	100000012	Not-Trans anti-PSPC1-A546 8C-S-PSPC1 V2.00	0	28. Not-Trans and anti-PSPC1-A546_Pos025_S001	00-h5SYcCo5cZwhpKgTkcwmrC
6.02897	11.6061	16.9028	um	Nucleus	Nucleus BoundingBoxOO Length	0.000	1.000	1467	100001430	100000013	Not-Trans anti-PSPC1-A546 8C-S-PSPC1 V2.00	0	28. Not-Trans and anti-PSPC1-A546_Pos025_S001	00-h5SYcCo5cZwhpKgTkcwmrC
5.31754	11.3633	19.4224	um	Nucleus	Nucleus BoundingBoxOO Length	0.000	1.000	1468	100001431	100000014	Not-Trans anti-PSPC1-A546 8C-S-PSPC1 V2.00	0	28. Not-Trans and anti-PSPC1-A546_Pos025_S001	00-h5SYcCo5cZwhpKgTkcwmrC
5.19618	9.92438	13.9712	um	Nucleus	Nucleus BoundingBoxOO Length	0.000	1.000	1469	100001432	100000015	Not-Trans anti-PSPC1-A546 8C-S-PSPC1 V2.00	0	28. Not-Trans and anti-PSPC1-A546_Pos025_S001	00-h5SYcCo5cZwhpKgTkcwmrC
6.04122	10.3693	14.2896	um	Nucleus	Nucleus BoundingBoxOO Length	0.000	1.000	1470	100001433	100000016	Not-Trans anti-PSPC1-A546 8C-S-PSPC1 V2.00	0	28. Not-Trans and anti-PSPC1-A546_Pos025_S001	00-h5SYcCo5cZwhpKgTkcwmrC
4.91468	10.4437	15.4101	um	Nucleus	Nucleus BoundingBoxOO Length	0.000	1.000	1471	100001434	100000017	Not-Trans anti-PSPC1-A546 8C-S-PSPC1 V2.00	0	28. Not-Trans and anti-PSPC1-A546_Pos025_S001	00-h5SYcCo5cZwhpKgTkcwmrC
5.60656	10.297	15.7421	um	Nucleus	Nucleus BoundingBoxOO Length	0.000	1.000	1472	100001435	100000018	Not-Trans anti-PSPC1-A546 8C-S-PSPC1 V2.00	0	28. Not-Trans and anti-PSPC1-A546_Pos025_S001	00-h5SYcCo5cZwhpKgTkcwmrC
4.83668	10.6307	16.3431	um	Nucleus	Nucleus BoundingBoxOO Length	0.000	1.000	1473	100001436	100000019	Not-Trans anti-PSPC1-A546 8C-S-PSPC1 V2.00	0	28. Not-Trans and anti-PSPC1-A546_Pos025_S001	00-h5SYcCo5cZwhpKgTkcwmrC
4.89798	11.618	12.8449	um	Nucleus	Nucleus BoundingBoxOO Length	0.000	1.000	1474	100001437	100000020	Not-Trans anti-PSPC1-A546 8C-S-PSPC1 V2.00	0	28. Not-Trans and anti-PSPC1-A546_Pos025_S001	00-h5SYcCo5cZwhpKgTkcwmrC
4.85203	13.8781	23.1811	um	Nucleus	Nucleus BoundingBoxOO Length	0.000	1.000	1475	100001438	100000021	Not-Trans anti-PSPC1-A546 8C-S-PSPC1 V2.00	0	28. Not-Trans and anti-PSPC1-A546_Pos025_S001	00-h5SYcCo5cZwhpKgTkcwmrC
4.50211	11.3491	15.1256	um	Nucleus	Nucleus BoundingBoxOO Length	0.000	1.000	1476	100001439	100000022	Not-Trans anti-PSPC1-A546 8C-S-PSPC1 V2.00	0	28. Not-Trans and anti-PSPC1-A546_Pos025_S001	00-h5SYcCo5cZwhpKgTkcwmrC
5.09514	13.2125	18.7525	um	Nucleus	Nucleus BoundingBoxOO Length	0.000	1.000	1477	100001440	100000023	Not-Trans anti-PSPC1-A546 8C-S-PSPC1 V2.00	0	28. Not-Trans and anti-PSPC1-A546_Pos025_S001	00-h5SYcCo5cZwhpKgTkcwmrC
4.44163	10.0946	19.1449	um	Nucleus	Nucleus BoundingBoxOO Length	0.000	1.000	1478	100001441	100000024	Not-Trans anti-PSPC1-A546 8C-S-PSPC1 V2.00	0	28. Not-Trans and anti-PSPC1-A546_Pos025_S001	00-h5SYcCo5cZwhpKgTkcwmrC
5.11681	10.4764	20.2803	um	Nucleus	Nucleus BoundingBoxOO Length	0.000	1.000	1479	100001442	100000025	Not-Trans anti-PSPC1-A546 8C-S-PSPC1 V2.00	0	28. Not-Trans and anti-PSPC1-A546_Pos025_S001	00-h5SYcCo5cZwhpKgTkcwmrC
5.18264	8.8977	10.4354	um	Nucleus	Nucleus BoundingBoxOO Length	0.000	1.000	1480	100001443	100000026	Not-Trans anti-PSPC1-A546 8C-S-PSPC1 V2.00	0	28. Not-Trans and anti-PSPC1-A546_Pos025_S001	00-h5SYcCo5cZwhpKgTkcwmrC
5.19163	12.1906	17.1495	um	Nucleus	Nucleus BoundingBoxOO Length	0.000	1.000	1481	100001444	100000027	Not-Trans anti-PSPC1-A546 8C-S-PSPC1 V2.00	0	28. Not-Trans and anti-PSPC1-A546_Pos025_S001	00-h5SYcCo5cZwhpKgTkcwmrC
4.77317	12.3724	14.175	um	Nucleus	Nucleus BoundingBoxOO Length	0.000	1.000	1482	100001445	100000028	Not-Trans anti-PSPC1-A546 8C-S-PSPC1 V2.00	0	28. Not-Trans and anti-PSPC1-A546_Pos025_S001	00-h5SYcCo5cZwhpKgTkcwmrC
5.20787	10.487	13.8049	um	Nucleus	Nucleus BoundingBoxOO Length	0.000	1.000	1483	100001446	100000029	Not-Trans anti-PSPC1-A546 8C-S-PSPC1 V2.00	0	28. Not-Trans and anti-PSPC1-A546_Pos025_S001	00-h5SYcCo5cZwhpKgTkcwmrC
5.27866	12.7787	15.0771	um	Nucleus	Nucleus BoundingBoxOO Length	0.000	1.000	1484	100001447	100000030	Not-Trans anti-PSPC1-A546 8C-S-PSPC1 V2.00	0	28. Not-Trans and anti-PSPC1-A546_Pos025_S001	00-h5SYcCo5cZwhpKgTkcwmrC
5.33576	11.4103	14.7546	um	Nucleus	Nucleus BoundingBoxOO Length	0.000	1.000	1485	100001448	100000031	Not-Trans anti-PSPC1-A546 8C-S-PSPC1 V2.00	0	28. Not-Trans and anti-PSPC1-A546_Pos025_S001	00-h5SYcCo5cZwhpKgTkcwmrC
5.25132	10.2168	14.6259	um	Nucleus	Nucleus BoundingBoxOO Length	0.000	1.000	1486	100001449	100000032	Not-Trans anti-PSPC1-A546 8C-S-PSPC1 V2.00	0	28. Not-Trans and anti-PSPC1-A546_Pos025_S001	00-h5SYcCo5cZwhpKgTkcwmrC
5.22736	10.6574	14.2122	um	Nucleus	Nucleus BoundingBoxOO Length	0.000	1.000	1487	100001450	100000033	Not-Trans anti-PSPC1-A546 8C-S-PSPC1 V2.00	0	28. Not-Trans and anti-PSPC1-A546_Pos025_S001	00-h5SYcCo5cZwhpKgTkcwmrC
4.82124	14.5328	17.0371	um	Nucleus	Nucleus BoundingBoxOO Length	0.000	1.000	1488	100001451	100000034	Not-Trans anti-PSPC1-A546 8C-S-PSPC1 V2.00	0	28. Not-Trans and anti-PSPC1-A546_Pos025_S001	00-h5SYcCo5cZwhpKgTkcwmrC
5.28861	11.1509	15.9868	um	Nucleus	Nucleus BoundingBoxOO Length	0.000	1.000	1489	100001452	100000035	Not-Trans anti-PSPC1-A546 8C-S-PSPC1 V2.00	0	28. Not-Trans and anti-PSPC1-A546_Pos025_S001	00-h5SYcCo5cZwhpKgTkcwmrC
5.5863	9.43046	14.6777	um	Nucleus	Nucleus BoundingBoxOO Length	0.000	1.000	1490	100001453	100000036	Not-Trans anti-PSPC1-A546 8C-S-PSPC1 V2.00	0	28. Not-Trans and anti-PSPC1-A546_Pos025_S001	00-h5SYcCo5cZwhpKgTkcwmrC
5.73544	13.7038	23.1695	um	Nucleus	Nucleus BoundingBoxOO Length	0.000	1.000	1491	100001454	100000037	Not-Trans anti-PSPC1-A546 8C-S-PSPC1 V2.00	0	28. Not-Trans and anti-PSPC1-A546_Pos025_S001	00-h5SYcCo5cZwhpKgTkcwmrC
5.88611	12.8646	16.6661	um	Nucleus	Nucleus BoundingBoxOO Length	0.000	1.000	1492	100001455	100000038	Not-Trans anti-PSPC1-A546 8C-S-PSPC1 V2.00	0	28. Not-Trans and anti-PSPC1-A546_Pos025_S001	00-h5SYcCo5cZwhpKgTkcwmrC
5.53693	9.98026	16.3074	um	Nucleus	Nucleus BoundingBoxOO Length	0.000	1.000	1493	100001456	100000039	Not-Trans anti-PSPC1-A546 8C-S-PSPC1 V2.00	0	28. Not-Trans and anti-PSPC1-A546_Pos025_S001	00-h5SYcCo5cZwhpKgTkcwmrC
5.96057	16.7963	20.2003	um	Nucleus	Nucleus BoundingBoxOO Length	0.000	1.000	1494	100001457	100000040	Not-Trans anti-PSPC1-A546 8C-S-PSPC1 V2.00	0	28. Not-Trans and anti-PSPC1-A546_Pos025_S001	00-h5SYcCo5cZwhpKgTkcwmrC
6.36292	13.1332	15.7563	um	Nucleus	Nucleus BoundingBoxOO Length	0.000	1.000	1495	100001458	100000041	Not-Trans anti-PSPC1-A546 8C-S-PSPC1 V2.00	0	28. Not-Trans and anti-PSPC1-A546_Pos025_S001	00-h5SYcCo5cZwhpKgTkcwmrC
4.38142	12.6015	19.0648	um	Nucleus	Nucleus BoundingBoxOO Length	0.000	1.000	1496	100001459	100000042	Not-Trans anti-PSPC1-A546 8C-S-PSPC1 V2.00	0	28. Not-Trans and anti-PSPC1-A546_Pos025_S001	00-h5SYcCo5cZwhpKgTkcwmrC
4.53254	12.4671	17.7046	um	Nucleus	Nucleus BoundingBoxOO Length	0.000	1.000	1497	100001460	100000043	Not-Trans anti-PSPC1-A546 8C-S-PSPC1 V2.00	0	28. Not-Trans and anti-PSPC1-A546_Pos025_S001	00-h5SYcCo5cZwhpKgTkcwmrC
4.37739	13.2328	17.9228	um	Nucleus	Nucleus BoundingBoxOO Length	0.000	1.000	1498	100001461	100000044	Not-Trans anti-PSPC1-A546 8C-S-PSPC1 V2.00	0	28. Not-Trans and anti-PSPC1-A546_Pos025_S001	00-h5SYcCo5cZwhpKgTkcwmrC
4.54991	13.3935	22.0241	um	Nucleus	Nucleus BoundingBoxOO Length	0.000	1.000	1499	100001462	100000045	Not-Trans anti-PSPC1-A546 8C-S-PSPC1 V2.00	0	28. Not-Trans and anti-PSPC1-A546_Pos025_S001	00-h5SYcCo5cZwhpKgTkcwmrC
3.69031	14.6332	21.7487	um	Nucleus	Nucleus BoundingBoxOO Length	0.000	1.000	1500	100001463	100000046	Not-Trans anti-PSPC1-A546 8C-S-PSPC1 V2.00	0	28. Not-Trans and anti-PSPC1-A546_Pos025_S001	00-h5SYcCo5cZwhpKgTkcwmrC
4.37135	14.8902	19.6005	um	Nucleus	Nucleus BoundingBoxOO Length	0.000	1.000	1501	100001464	100000047	Not-Trans anti-PSPC1-A546 8C-S-PSPC1 V2.00	0	28. Not-Trans and anti-PSPC1-A546_Pos025_S001	00-h5SYcCo5cZwhpKgTkcwmrC
5.26529	9.51727	17.9522	um	Nucleus	Nucleus BoundingBoxOO Length	0.000	1.000	1502	100001465	100000048	Not-Trans anti-PSPC1-A546 8C-S-PSPC1 V2.00	0	28. Not-Trans and anti-PSPC1-A546_Pos025_S001	00-h5SYcCo5cZwhpKgTkcwmrC
4.81369	11.9207	13.2758	um	Nucleus	Nucleus BoundingBoxOO Length	0.000	1.000	1503	100001466	100000049	Not-Trans anti-PSPC1-A546 8C-S-PSPC1 V2.00	0	28. Not-Trans and anti-PSPC1-A546_Pos025_S001	00-h5SYcCo5cZwhpKgTkcwmrC
5.24664	10.3632	15.5987	um	Nucleus	Nucleus BoundingBoxOO Length	0.000	1.000	1504	100001467	100000050	Not-Trans anti-PSPC1-A546 8C-S-PSPC1 V2.00	0	28. Not-Trans and anti-PSPC1-A546_Pos025_S001	00-h5SYcCo5cZwhpKgTkcwmrC
5.31231	10.9555	14.3421	um	Nucleus	Nucleus BoundingBoxOO Length	0.000	1.000	1505	100001468	100000051	Not-Trans anti-PSPC1-A546 8C-S-PSPC1 V2.00	0	28. Not-Trans and anti-PSPC1-A546_Pos025_S001	00-h5SYcCo5cZwhpKgTkcwmrC
5.1336	11.959	18.4095	um	Nucleus	Nucleus BoundingBoxOO Length	0.000	1.000	1506	100001469	100000052	Not-Trans anti-PSPC1-A546 8C-S-PSPC1 V2.00	0	28. Not-Trans and anti-PSPC1-A546_Pos025_S001	00-h5SYcCo5cZwhpKgTkcwmrC
5.324	7.72188	14.1889	um	Nucleus	Nucleus BoundingBoxOO Length	0.000	1.000	1507	100001470	100000053	Not-Trans anti-PSPC1-A546 8C-S-PSPC1 V2.00	0	28. Not-Trans and anti-PSPC1-A546_Pos025_S001	00-h5SYcCo5cZwhpKgTkcwmrC
5.72693	15.6187	17.4063	um	Nucleus	Nucleus BoundingBoxOO Length	0.000	1.000	1508	100001471	100000054	Not-Trans anti-PSPC1-A546 8C-S-PSPC1 V2.00	0	28. Not-Trans and anti-PSPC1-A546_Pos025_S001	00-h5SYcCo5cZwhpKgTkcwmrC
4.01848	15.8542	21.4404	um	Nucleus	Nucleus BoundingBoxOO Length	0.000	1.000	1509	100001472	100000055	Not-Trans anti-PSPC1-A546 8C-S-PSPC1 V2.00	0	28. Not-Trans and anti-PSPC1-A546_Pos025_S001	00-h5SYcCo5cZwhpKgTkcwmrC
5.59094	10.171	13.3883	um	Nucleus	Nucleus BoundingBoxOO Length	0.000	1.000	1510	100001473	100000056	Not-Trans anti-PSPC1-A546 8C-S-PSPC1 V2.00	0	28. Not-Trans and anti-PSPC1-A546_Pos025_S001	00-h5SYcCo5cZwhpKgTkcwmrC
4.74384	12.244	21.8688	um	Nucleus	Nucleus BoundingBoxOO Length	0.000	1.000	1511	100001474	100000057	Not-Trans anti-PSPC1-A546 8C-S-PSPC1 V2.00	0	28. Not-Trans and anti-PSPC1-A546_Pos025_S001	00-h5SYcCo5cZwhpKgTkcwmrC
7.67438	15.4945	16.7944	um	Nucleus	Nucleus BoundingBoxOO Length	0.000	1.000	1512	100001475	100000058	Not-Trans anti-PSPC1-A546 8C-S-PSPC1 V2.00	0	28. Not-Trans and anti-PSPC1-A546_Pos025_S001	00-h5SYcCo5cZwhpKgTkcwmrC
5.15929	9.75209	15.6165	um	Nucleus	Nucleus BoundingBoxOO Length	0.000	1.000	1513	100001476	100000059	Not-Trans anti-PSPC1-A546 8C-S-PSPC1 V2.00	0	28. Not-Trans and anti-PSPC1-A546_Pos025_S001	00-h5SYcCo5cZwhpKgTkcwmrC
4.41686	14.2683	15.2813	um	Nucleus	Nucleus BoundingBoxOO Length	0.000	1.000	1514	100001477	100000060	Not-Trans anti-PSPC1-A546 8C-S-PSPC1 V2.00	0	28. Not-Trans and anti-PSPC1-A546_Pos025_S001	00-h5SYcCo5cZwhpKgTkcwmrC
5.11423	13.5976	19.4259	um	Nucleus	Nucleus BoundingBoxOO Length	0.000	1.000	1515	100001478	100000061	Not-Trans anti-PSPC1-A546 8C-S-PSPC1 V2.00	0	28. Not-Trans and anti-PSPC1-A546_Pos025_S001	00-h5SYcCo5cZwhpKgTkcwmrC
4.79559	10.0963	19.041	um	Nucleus	Nucleus BoundingBoxOO Length	0.000	1.000	1516	100001479	100000062	Not-Trans anti-PSPC1-A546 8C-S-PSPC1 V2.00	0	28. Not-Trans and anti-PSPC1-A546_Pos025_S001	00-h5SYcCo5cZwhpKgTkcwmrC
5.44165	11.758	18.5516	um	Nucleus	Nucleus BoundingBoxOO Length	0.000	1.000	1517	100001480	100000063	Not-Trans anti-PSPC1-A546 8C-S-PSPC1 V2.00	0	28. Not-Trans and anti-PSPC1-A546_Pos025_S001	00-h5SYcCo5cZwhpKgTkcwmrC
4.39984	12.1497	19.3239	um	Nucleus	Nucleus BoundingBoxOO Length	0.000	1.000	1518	100001481	100000064	Not-Trans anti-PSPC1-A546 8C-S-PSPC1 V2.00	0	28. Not-Trans and anti-PSPC1-A546_Pos025_S001	00-h5SYcCo5cZwhpKgTkcwmrC
5.19184	10.5436	17.5179	um	Nucleus	Nucleus BoundingBoxOO Length	0.000	1.000	1519	100001482	100000065	Not-Trans anti-PSPC1-A546 8C-S-PSPC1 V2.00	0	28. Not-Trans and anti-PSPC1-A546_Pos025_S001	00-h5SYcCo5cZwhpKgTkcwmrC
4.4204	14.1681	15.0068	um	Nucleus	Nucleus BoundingBoxOO Length	0.000	1.000	1520	100001483	100000066	Not-Trans anti-PSPC1-A546 8C-S-PSPC1 V2.00	0	28. Not-Trans and anti-PSPC1-A546_Pos025_S001	00-h5SYcCo5cZwhpKgTkcwmrC
4.88353	9.86842	15.731	um	Nucleus	Nucleus BoundingBoxOO Length	0.000	1.000	1521	100001484	100000067	Not-Trans anti-PSPC1-A546 8C-S-PSPC1 V2.00	0	28. Not-Trans and anti-PSPC1-A546_Pos025_S001	00-h5SYcCo5cZwhpKgTkcwmrC
3.98391	13.2493	20.6277	um	Nucleus	Nucleus BoundingBoxOO Length	0.000	1.000	1522	100001485	100000068	Not-Trans anti-PSPC1-A546 8C-S-PSPC1 V2.00	0	28. Not-Trans and anti-PSPC1-A546_Pos025_S001	00-h5SYcCo5cZwhpKgTkcwmrC
4.03292	11.0703	19.5177	um	Nucleus	Nucleus BoundingBoxOO Length	0.000	1.000	1523	100001486	100000069	Not-Trans anti-PSPC1-A546 8C-S-PSPC1 V2.00	0	28. Not-Trans and anti-PSPC1-A546_Pos025_S001	00-h5SYcCo5cZwhpKgTkcwmrC
4.8223	12.333	13.2257	um	Nucleus	Nucleus BoundingBoxOO Length	0.000	1.000	1524	100001487	100000070	Not-Trans anti-PSPC1-A546 8C-S-PSPC1 V2.00	0	28. Not-Trans and anti-PSPC1-A546_Pos025_S001	00-h5SYcCo5cZwhpKgTkcwmrC
5.31729	11.3672	13.9817	um	Nucleus	Nucleus BoundingBoxOO Length	0.000	1.000	1525	100001488	100000071	Not-Trans anti-PSPC1-A546 8C-S-PSPC1 V2.00	0	28. Not-Trans and anti-PSPC1-A546_Pos025_S001	00-h5SYcCo5cZwhpKgTkcwmrC
4.70608	11.3617	15.2726	um	Nucleus	Nucleus BoundingBoxOO Length	0.000	1.000	1526	100001489	100000072	Not-Trans anti-PSPC1-A546 8C-S-PSPC1 V2.00	0	28. Not-Trans and anti-PSPC1-A546_Pos025_S001	00-h5SYcCo5cZwhpKgTkcwmrC
4.04632	12.3086	15.1221	um	Nucleus	Nucleus BoundingBoxOO Length	0.000	1.000	1527	100001490	100000073	Not-Trans anti-PSPC1-A546 8C-S-PSPC1 V2.00	0	28. Not-Trans and anti-PSPC1-A546_Pos025_S001	00-h5SYcCo5cZwhpKgTkcwmrC
6.37143	7.85567	16.6808	um	Nucleus	Nucleus BoundingBoxOO Length	0.000	1.000	1528	100001491	100000074	Not-Trans anti-PSPC1-A546 8C-S-PSPC1 V2.00	0	28. Not-Trans and anti-PSPC1-A546_Pos025_S001	00-h5SYcCo5cZwhpKgTkcwmrC
4.89449	12.1747	15.3885	um	Nucleus	Nucleus BoundingBoxOO Length	0.000	1.000	1529	100001492	100000075	Not-Trans anti-PSPC1-A546 8C-S-PSPC1 V2.00	0	28. Not-Trans and anti-PSPC1-A546_Pos025_S001	00-h5SYcCo5cZwhpKgTkcwmrC
5.57969	10.1961	14.5822	um	Nucleus	Nucleus BoundingBoxOO Length	0.000	1.000	1530	100001493	100000076	Not-Trans anti-PSPC1-A546 8C-S-PSPC1 V2.00	0	28. Not-Trans and anti-PSPC1-A546_Pos025_S001	00-h5SYcCo5cZwhpKgTkcwmrC
5.26499	9.70148	14.5129	um	Nucleus	Nucleus BoundingBoxOO Length	0.000	1.000	1531	100001494	100000077	Not-Trans anti-PSPC1-A546 8C-S-PSPC1 V2.00	0	28. Not-Trans and anti-PSPC1-A546_Pos025_S001	00-h5SYcCo5cZwhpKgTkcwmrC
7.03399	8.01415	11.2082	um	Nucleus	Nucleus BoundingBoxOO Length	0.000	1.000	1532	100001495	100000078	Not-Trans anti-PSPC1-A546 8C-S-PSPC1 V2.00	0	28. Not-Trans and anti-PSPC1-A546_Pos025_S001	00-h5SYcCo5cZwhpKgTkcwmrC
7.05122	8.10554	11.9212	um	Nucleus	Nucleus BoundingBoxOO Length	0.000	1.000	1533	100001496	100000079	Not-Trans anti-PSPC1-A546 8C-S-PSPC1 V2.00	0	28. Not-Trans and anti-PSPC1-A546_Pos025_S001	00-h5SYcCo5cZwhpKgTkcwmrC
6.89792	13.0924	24.7669	um	Nucleus	Nucleus BoundingBoxOO Length	0.000	1.000	1534	100001497	100000080	Not-Trans anti-PSPC1-A546 8C-S-PSPC1 V2.00	0	28. Not-Trans and anti-PSPC1-A546_Pos025_S001	00-h5SYcCo5cZwhpKgTkcwmrC
5.49437	15.6827	16.0733	um	Nucleus	Nucleus BoundingBoxOO Length	0.000	1.000	1535	100001498	100000000	Not-Trans anti-PSPC1-A546 8C-S-PSPC1 V2.00	0	28. Not-Trans and anti-PSPC1-A546_Pos026_S001	00-3MUXRe9tePHvitKt2A5gXi
4.67778	10.9868	22.7994	um	Nucleus	Nucleus BoundingBoxOO Length	0.000	1.000	1536	100001499	100000001	Not-Trans anti-PSPC1-A546 8C-S-PSPC1 V2.00	0	28. Not-Trans and anti-PSPC1-A546_Pos026_S001	00-3MUXRe9tePHvitKt2A5gXi
5.14061	9.84235	16.4233	um	Nucleus	Nucleus BoundingBoxOO Length	0.000	1.000	1537	100001500	100000002	Not-Trans anti-PSPC1-A546 8C-S-PSPC1 V2.00	0	28. Not-Trans and anti-PSPC1-A546_Pos026_S001	00-3MUXRe9tePHvitKt2A5gXi
5.24049	12.015	22.6344	um	Nucleus	Nucleus BoundingBoxOO Length	0.000	1.000	1538	100001501	100000003	Not-Trans anti-PSPC1-A546 8C-S-PSPC1 V2.00	0	28. Not-Trans and anti-PSPC1-A546_Pos026_S001	00-3MUXRe9tePHvitKt2A5gXi
5.69134	10.1138	17.627	um	Nucleus	Nucleus BoundingBoxOO Length	0.000	1.000	1539	100001502	100000004	Not-Trans anti-PSPC1-A546 8C-S-PSPC1 V2.00	0	28. Not-Trans and anti-PSPC1-A546_Pos026_S001	00-3MUXRe9tePHvitKt2A5gXi
5.64851	12.3963	13.712	um	Nucleus	Nucleus BoundingBoxOO Length	0.000	1.000	1540	100001503	100000005	Not-Trans anti-PSPC1-A546 8C-S-PSPC1 V2.00	0	28. Not-Trans and anti-PSPC1-A546_Pos026_S001	00-3MUXRe9tePHvitKt2A5gXi
5.54801	11.0719	13.5417	um	Nucleus	Nucleus BoundingBoxOO Length	0.000	1.000	1541	100001504	100000006	Not-Trans anti-PSPC1-A546 8C-S-PSPC1 V2.00	0	28. Not-Trans and anti-PSPC1-A546_Pos026_S001	00-3MUXRe9tePHvitKt2A5gXi
7.30304	9.71394	12.1683	um	Nucleus	Nucleus BoundingBoxOO Length	0.000	1.000	1542	100001505	100000007	Not-Trans anti-PSPC1-A546 8C-S-PSPC1 V2.00	0	28. Not-Trans and anti-PSPC1-A546_Pos026_S001	00-3MUXRe9tePHvitKt2A5gXi
5.83595	11.2445	14.3173	um	Nucleus	Nucleus BoundingBoxOO Length	0.000	1.000	1543	100001506	100000008	Not-Trans anti-PSPC1-A546 8C-S-PSPC1 V2.00	0	28. Not-Trans and anti-PSPC1-A546_Pos026_S001	00-3MUXRe9tePHvitKt2A5gXi
6.00871	7.04999	18.0292	um	Nucleus	Nucleus BoundingBoxOO Length	0.000	1.000	1544	100001507	100000009	Not-Trans anti-PSPC1-A546 8C-S-PSPC1 V2.00	0	28. Not-Trans and anti-PSPC1-A546_Pos026_S001	00-3MUXRe9tePHvitKt2A5gXi
4.8909	16.044	18.9809	um	Nucleus	Nucleus BoundingBoxOO Length	0.000	1.000	1545	100001508	100000010	Not-Trans anti-PSPC1-A546 8C-S-PSPC1 V2.00	0	28. Not-Trans and anti-PSPC1-A546_Pos026_S001	00-3MUXRe9tePHvitKt2A5gXi
3.99451	16.1088	17.3539	um	Nucleus	Nucleus BoundingBoxOO Length	0.000	1.000	1546	100001509	100000011	Not-Trans anti-PSPC1-A546 8C-S-PSPC1 V2.00	0	28. Not-Trans and anti-PSPC1-A546_Pos026_S001	00-3MUXRe9tePHvitKt2A5gXi
4.41714	14.7635	16.0962	um	Nucleus	Nucleus BoundingBoxOO Length	0.000	1.000	1547	100001510	100000012	Not-Trans anti-PSPC1-A546 8C-S-PSPC1 V2.00	0	28. Not-Trans and anti-PSPC1-A546_Pos026_S001	00-3MUXRe9tePHvitKt2A5gXi
4.85019	12.9509	15.6191	um	Nucleus	Nucleus BoundingBoxOO Length	0.000	1.000	1548	100001511	100000013	Not-Trans anti-PSPC1-A546 8C-S-PSPC1 V2.00	0	28. Not-Trans and anti-PSPC1-A546_Pos026_S001	00-3MUXRe9tePHvitKt2A5gXi
5.85769	7.36529	12.2854	um	Nucleus	Nucleus BoundingBoxOO Length	0.000	1.000	1549	100001512	100000014	Not-Trans anti-PSPC1-A546 8C-S-PSPC1 V2.00	0	28. Not-Trans and anti-PSPC1-A546_Pos026_S001	00-3MUXRe9tePHvitKt2A5gXi
5.2203	5.75601	19.4909	um	Nucleus	Nucleus BoundingBoxOO Length	0.000	1.000	1552	100001513	100000015	Not-Trans anti-PSPC1-A546 8C-S-PSPC1 V2.00	0	28. Not-Trans and anti-PSPC1-A546_Pos026_S001	00-3MUXRe9tePHvitKt2A5gXi
4.46231	7.79094	13.2664	um	Nucleus	Nucleus BoundingBoxOO Length	0.000	1.000	1553	100001514	100000016	Not-Trans anti-PSPC1-A546 8C-S-PSPC1 V2.00	0	28. Not-Trans and anti-PSPC1-A546_Pos026_S001	00-3MUXRe9tePHvitKt2A5gXi
4.09895	11.6885	21.0484	um	Nucleus	Nucleus BoundingBoxOO Length	0.000	1.000	1554	100001515	100000017	Not-Trans anti-PSPC1-A546 8C-S-PSPC1 V2.00	0	28. Not-Trans and anti-PSPC1-A546_Pos026_S001	00-3MUXRe9tePHvitKt2A5gXi
4.82862	9.91785	20.6945	um	Nucleus	Nucleus BoundingBoxOO Length	0.000	1.000	1555	100001516	100000018	Not-Trans anti-PSPC1-A546 8C-S-PSPC1 V2.00	0	28. Not-Trans and anti-PSPC1-A546_Pos026_S001	00-3MUXRe9tePHvitKt2A5gXi
5.5602	10.9178	12.6422	um	Nucleus	Nucleus BoundingBoxOO Length	0.000	1.000	1557	100001517	100000019	Not-Trans anti-PSPC1-A546 8C-S-PSPC1 V2.00	0	28. Not-Trans and anti-PSPC1-A546_Pos026_S001	00-3MUXRe9tePHvitKt2A5gXi
5.30217	11.8728	13.2952	um	Nucleus	Nucleus BoundingBoxOO Length	0.000	1.000	1558	100001518	100000020	Not-Trans anti-PSPC1-A546 8C-S-PSPC1 V2.00	0	28. Not-Trans and anti-PSPC1-A546_Pos026_S001	00-3MUXRe9tePHvitKt2A5gXi
5.23939	11.2232	14.377	um	Nucleus	Nucleus BoundingBoxOO Length	0.000	1.000	1559	100001519	100000021	Not-Trans anti-PSPC1-A546 8C-S-PSPC1 V2.00	0	28. Not-Trans and anti-PSPC1-A546_Pos026_S001	00-3MUXRe9tePHvitKt2A5gXi
5.29233	11.1656	13.5511	um	Nucleus	Nucleus BoundingBoxOO Length	0.000	1.000	1560	100001520	100000022	Not-Trans anti-PSPC1-A546 8C-S-PSPC1 V2.00	0	28. Not-Trans and anti-PSPC1-A546_Pos026_S001	00-3MUXRe9tePHvitKt2A5gXi
5.26464	11.4607	14.8399	um	Nucleus	Nucleus BoundingBoxOO Length	0.000	1.000	1561	100001521	100000023	Not-Trans anti-PSPC1-A546 8C-S-PSPC1 V2.00	0	28. Not-Trans and anti-PSPC1-A546_Pos026_S001	00-3MUXRe9tePHvitKt2A5gXi
4.50155	12.95	16.8122	um	Nucleus	Nucleus BoundingBoxOO Length	0.000	1.000	1562	100001522	100000024	Not-Trans anti-PSPC1-A546 8C-S-PSPC1 V2.00	0	28. Not-Trans and anti-PSPC1-A546_Pos026_S001	00-3MUXRe9tePHvitKt2A5gXi
5.74932	9.66194	17.5857	um	Nucleus	Nucleus BoundingBoxOO Length	0.000	1.000	1563	100001523	100000025	Not-Trans anti-PSPC1-A546 8C-S-PSPC1 V2.00	0	28. Not-Trans and anti-PSPC1-A546_Pos026_S001	00-3MUXRe9tePHvitKt2A5gXi
4.85354	8.49024	20.5601	um	Nucleus	Nucleus BoundingBoxOO Length	0.000	1.000	1564	100001524	100000026	Not-Trans anti-PSPC1-A546 8C-S-PSPC1 V2.00	0	28. Not-Trans and anti-PSPC1-A546_Pos026_S001	00-3MUXRe9tePHvitKt2A5gXi
4.8276	11.5702	17.05	um	Nucleus	Nucleus BoundingBoxOO Length	0.000	1.000	1565	100001525	100000027	Not-Trans anti-PSPC1-A546 8C-S-PSPC1 V2.00	0	28. Not-Trans and anti-PSPC1-A546_Pos026_S001	00-3MUXRe9tePHvitKt2A5gXi
5.19464	10.3212	17.7306	um	Nucleus	Nucleus BoundingBoxOO Length	0.000	1.000	1566	100001526	100000028	Not-Trans anti-PSPC1-A546 8C-S-PSPC1 V2.00	0	28. Not-Trans and anti-PSPC1-A546_Pos026_S001	00-3MUXRe9tePHvitKt2A5gXi
4.84645	10.6192	16.8759	um	Nucleus	Nucleus BoundingBoxOO Length	0.000	1.000	1567	100001527	100000029	Not-Trans anti-PSPC1-A546 8C-S-PSPC1 V2.00	0	28. Not-Trans and anti-PSPC1-A546_Pos026_S001	00-3MUXRe9tePHvitKt2A5gXi
4.90746	8.86315	11.0314	um	Nucleus	Nucleus BoundingBoxOO Length	0.000	1.000	1568	100001528	100000030	Not-Trans anti-PSPC1-A546 8C-S-PSPC1 V2.00	0	28. Not-Trans and anti-PSPC1-A546_Pos026_S001	00-3MUXRe9tePHvitKt2A5gXi
5.90648	10.7121	13.5108	um	Nucleus	Nucleus BoundingBoxOO Length	0.000	1.000	1569	100001529	100000031	Not-Trans anti-PSPC1-A546 8C-S-PSPC1 V2.00	0	28. Not-Trans and anti-PSPC1-A546_Pos026_S001	00-3MUXRe9tePHvitKt2A5gXi
5.63397	9.2851	14.4781	um	Nucleus	Nucleus BoundingBoxOO Length	0.000	1.000	1570	100001530	100000032	Not-Trans anti-PSPC1-A546 8C-S-PSPC1 V2.00	0	28. Not-Trans and anti-PSPC1-A546_Pos026_S001	00-3MUXRe9tePHvitKt2A5gXi
5.17291	9.65517	12.8321	um	Nucleus	Nucleus BoundingBoxOO Length	0.000	1.000	1571	100001531	100000033	Not-Trans anti-PSPC1-A546 8C-S-PSPC1 V2.00	0	28. Not-Trans and anti-PSPC1-A546_Pos026_S001	00-3MUXRe9tePHvitKt2A5gXi
4.69915	13.8879	16.3315	um	Nucleus	Nucleus BoundingBoxOO Length	0.000	1.000	1572	100001532	100000034	Not-Trans anti-PSPC1-A546 8C-S-PSPC1 V2.00	0	28. Not-Trans and anti-PSPC1-A546_Pos026_S001	00-3MUXRe9tePHvitKt2A5gXi
5.23971	11.1829	13.7182	um	Nucleus	Nucleus BoundingBoxOO Length	0.000	1.000	1573	100001533	100000035	Not-Trans anti-PSPC1-A546 8C-S-PSPC1 V2.00	0	28. Not-Trans and anti-PSPC1-A546_Pos026_S001	00-3MUXRe9tePHvitKt2A5gXi
5.23344	14.2111	17.06	um	Nucleus	Nucleus BoundingBoxOO Length	0.000	1.000	1574	100001534	100000036	Not-Trans anti-PSPC1-A546 8C-S-PSPC1 V2.00	0	28. Not-Trans and anti-PSPC1-A546_Pos026_S001	00-3MUXRe9tePHvitKt2A5gXi
6.04993	11.7392	16.5303	um	Nucleus	Nucleus BoundingBoxOO Length	0.000	1.000	1575	100001535	100000037	Not-Trans anti-PSPC1-A546 8C-S-PSPC1 V2.00	0	28. Not-Trans and anti-PSPC1-A546_Pos026_S001	00-3MUXRe9tePHvitKt2A5gXi
8.65809	10.0993	15.1787	um	Nucleus	Nucleus BoundingBoxOO Length	0.000	1.000	1576	100001536	100000038	Not-Trans anti-PSPC1-A546 8C-S-PSPC1 V2.00	0	28. Not-Trans and anti-PSPC1-A546_Pos026_S001	00-3MUXRe9tePHvitKt2A5gXi
9.11679	19.729	33.6971	um	Nucleus	Nucleus BoundingBoxOO Length	0.000	1.000	1577	100001537	100000039	Not-Trans anti-PSPC1-A546 8C-S-PSPC1 V2.00	0	28. Not-Trans and anti-PSPC1-A546_Pos026_S001	00-3MUXRe9tePHvitKt2A5gXi
4.84531	15.7701	24.2344	um	Nucleus	Nucleus BoundingBoxOO Length	0.000	1.000	1578	100001538	100000040	Not-Trans anti-PSPC1-A546 8C-S-PSPC1 V2.00	0	28. Not-Trans and anti-PSPC1-A546_Pos026_S001	00-3MUXRe9tePHvitKt2A5gXi
4.07619	20.2381	22.9234	um	Nucleus	Nucleus BoundingBoxOO Length	0.000	1.000	1579	100001539	100000041	Not-Trans anti-PSPC1-A546 8C-S-PSPC1 V2.00	0	28. Not-Trans and anti-PSPC1-A546_Pos026_S001	00-3MUXRe9tePHvitKt2A5gXi
5.2968	11.5236	13.137	um	Nucleus	Nucleus BoundingBoxOO Length	0.000	1.000	1580	100001540	100000042	Not-Trans anti-PSPC1-A546 8C-S-PSPC1 V2.00	0	28. Not-Trans and anti-PSPC1-A546_Pos026_S001	00-3MUXRe9tePHvitKt2A5gXi
5.78363	8.5651	18.4092	um	Nucleus	Nucleus BoundingBoxOO Length	0.000	1.000	1581	100001541	100000043	Not-Trans anti-PSPC1-A546 8C-S-PSPC1 V2.00	0	28. Not-Trans and anti-PSPC1-A546_Pos026_S001	00-3MUXRe9tePHvitKt2A5gXi
6.16272	9.51775	12.2518	um	Nucleus	Nucleus BoundingBoxOO Length	0.000	1.000	1582	100001542	100000044	Not-Trans anti-PSPC1-A546 8C-S-PSPC1 V2.00	0	28. Not-Trans and anti-PSPC1-A546_Pos026_S001	00-3MUXRe9tePHvitKt2A5gXi
5.69891	8.86098	13.1334	um	Nucleus	Nucleus BoundingBoxOO Length	0.000	1.000	1583	100001543	100000045	Not-Trans anti-PSPC1-A546 8C-S-PSPC1 V2.00	0	28. Not-Trans and anti-PSPC1-A546_Pos026_S001	00-3MUXRe9tePHvitKt2A5gXi
5.68501	9.09838	12.4554	um	Nucleus	Nucleus BoundingBoxOO Length	0.000	1.000	1584	100001544	100000046	Not-Trans anti-PSPC1-A546 8C-S-PSPC1 V2.00	0	28. Not-Trans and anti-PSPC1-A546_Pos026_S001	00-3MUXRe9tePHvitKt2A5gXi
6.25426	9.80125	11.6372	um	Nucleus	Nucleus BoundingBoxOO Length	0.000	1.000	1585	100001545	100000047	Not-Trans anti-PSPC1-A546 8C-S-PSPC1 V2.00	0	28. Not-Trans and anti-PSPC1-A546_Pos026_S001	00-3MUXRe9tePHvitKt2A5gXi
6.51101	9.45452	12.3708	um	Nucleus	Nucleus BoundingBoxOO Length	0.000	1.000	1586	100001546	100000048	Not-Trans anti-PSPC1-A546 8C-S-PSPC1 V2.00	0	28. Not-Trans and anti-PSPC1-A546_Pos026_S001	00-3MUXRe9tePHvitKt2A5gXi
10.5869	9.48585	14.7813	um	Nucleus	Nucleus BoundingBoxOO Length	0.000	1.000	1587	100001547	100000049	Not-Trans anti-PSPC1-A546 8C-S-PSPC1 V2.00	0	28. Not-Trans and anti-PSPC1-A546_Pos026_S001	00-3MUXRe9tePHvitKt2A5gXi
5.22123	12.2074	18.0105	um	Nucleus	Nucleus BoundingBoxOO Length	0.000	1.000	1588	100001548	100000050	Not-Trans anti-PSPC1-A546 8C-S-PSPC1 V2.00	0	28. Not-Trans and anti-PSPC1-A546_Pos026_S001	00-3MUXRe9tePHvitKt2A5gXi
4.79323	11.2411	19.9517	um	Nucleus	Nucleus BoundingBoxOO Length	0.000	1.000	1589	100001549	100000051	Not-Trans anti-PSPC1-A546 8C-S-PSPC1 V2.00	0	28. Not-Trans and anti-PSPC1-A546_Pos026_S001	00-3MUXRe9tePHvitKt2A5gXi
4.39589	10.7917	22.7414	um	Nucleus	Nucleus BoundingBoxOO Length	0.000	1.000	1590	100001550	100000052	Not-Trans anti-PSPC1-A546 8C-S-PSPC1 V2.00	0	28. Not-Trans and anti-PSPC1-A546_Pos026_S001	00-3MUXRe9tePHvitKt2A5gXi
4.61864	12.6766	22.0502	um	Nucleus	Nucleus BoundingBoxOO Length	0.000	1.000	1591	100001551	100000053	Not-Trans anti-PSPC1-A546 8C-S-PSPC1 V2.00	0	28. Not-Trans and anti-PSPC1-A546_Pos026_S001	00-3MUXRe9tePHvitKt2A5gXi
4.03659	15.3198	19.2539	um	Nucleus	Nucleus BoundingBoxOO Length	0.000	1.000	1592	100001552	100000054	Not-Trans anti-PSPC1-A546 8C-S-PSPC1 V2.00	0	28. Not-Trans and anti-PSPC1-A546_Pos026_S001	00-3MUXRe9tePHvitKt2A5gXi
5.69617	8.62415	9.3237	um	Nucleus	Nucleus BoundingBoxOO Length	0.000	1.000	1593	100001553	100000055	Not-Trans anti-PSPC1-A546 8C-S-PSPC1 V2.00	0	28. Not-Trans and anti-PSPC1-A546_Pos026_S001	00-3MUXRe9tePHvitKt2A5gXi
4.39773	11.1496	21.0601	um	Nucleus	Nucleus BoundingBoxOO Length	0.000	1.000	1594	100001554	100000056	Not-Trans anti-PSPC1-A546 8C-S-PSPC1 V2.00	0	28. Not-Trans and anti-PSPC1-A546_Pos026_S001	00-3MUXRe9tePHvitKt2A5gXi
5.72845	10.8097	15.592	um	Nucleus	Nucleus BoundingBoxOO Length	0.000	1.000	1595	100001555	100000057	Not-Trans anti-PSPC1-A546 8C-S-PSPC1 V2.00	0	28. Not-Trans and anti-PSPC1-A546_Pos026_S001	00-3MUXRe9tePHvitKt2A5gXi
4.47449	11.2172	18.2764	um	Nucleus	Nucleus BoundingBoxOO Length	0.000	1.000	1596	100001556	100000058	Not-Trans anti-PSPC1-A546 8C-S-PSPC1 V2.00	0	28. Not-Trans and anti-PSPC1-A546_Pos026_S001	00-3MUXRe9tePHvitKt2A5gXi
4.4594	10.7606	19.3474	um	Nucleus	Nucleus BoundingBoxOO Length	0.000	1.000	1597	100001557	100000059	Not-Trans anti-PSPC1-A546 8C-S-PSPC1 V2.00	0	28. Not-Trans and anti-PSPC1-A546_Pos026_S001	00-3MUXRe9tePHvitKt2A5gXi
6.49352	11.1727	12.8485	um	Nucleus	Nucleus BoundingBoxOO Length	0.000	1.000	1598	100001558	100000060	Not-Trans anti-PSPC1-A546 8C-S-PSPC1 V2.00	0	28. Not-Trans and anti-PSPC1-A546_Pos026_S001	00-3MUXRe9tePHvitKt2A5gXi
7.06812	8.48966	13.5168	um	Nucleus	Nucleus BoundingBoxOO Length	0.000	1.000	1599	100001559	100000061	Not-Trans anti-PSPC1-A546 8C-S-PSPC1 V2.00	0	28. Not-Trans and anti-PSPC1-A546_Pos026_S001	00-3MUXRe9tePHvitKt2A5gXi
5.59232	8.7102	15.5446	um	Nucleus	Nucleus BoundingBoxOO Length	0.000	1.000	1600	100001560	100000062	Not-Trans anti-PSPC1-A546 8C-S-PSPC1 V2.00	0	28. Not-Trans and anti-PSPC1-A546_Pos026_S001	00-3MUXRe9tePHvitKt2A5gXi
6.62687	9.67689	14.4155	um	Nucleus	Nucleus BoundingBoxOO Length	0.000	1.000	1601	100001561	100000063	Not-Trans anti-PSPC1-A546 8C-S-PSPC1 V2.00	0	28. Not-Trans and anti-PSPC1-A546_Pos026_S001	00-3MUXRe9tePHvitKt2A5gXi
7.06653	9.38272	12.5169	um	Nucleus	Nucleus BoundingBoxOO Length	0.000	1.000	1602	100001562	100000064	Not-Trans anti-PSPC1-A546 8C-S-PSPC1 V2.00	0	28. Not-Trans and anti-PSPC1-A546_Pos026_S001	00-3MUXRe9tePHvitKt2A5gXi
5.40075	10.731	13.3927	um	Nucleus	Nucleus BoundingBoxOO Length	0.000	1.000	1603	100001563	100000065	Not-Trans anti-PSPC1-A546 8C-S-PSPC1 V2.00	0	28. Not-Trans and anti-PSPC1-A546_Pos026_S001	00-3MUXRe9tePHvitKt2A5gXi
5.58648	11.2217	14.9628	um	Nucleus	Nucleus BoundingBoxOO Length	0.000	1.000	1604	100001564	100000066	Not-Trans anti-PSPC1-A546 8C-S-PSPC1 V2.00	0	28. Not-Trans and anti-PSPC1-A546_Pos026_S001	00-3MUXRe9tePHvitKt2A5gXi
5.05487	11.7498	14.1204	um	Nucleus	Nucleus BoundingBoxOO Length	0.000	1.000	1605	100001565	100000067	Not-Trans anti-PSPC1-A546 8C-S-PSPC1 V2.00	0	28. Not-Trans and anti-PSPC1-A546_Pos026_S001	00-3MUXRe9tePHvitKt2A5gXi
5.19231	14.0494	15.6431	um	Nucleus	Nucleus BoundingBoxOO Length	0.000	1.000	1606	100001566	100000068	Not-Trans anti-PSPC1-A546 8C-S-PSPC1 V2.00	0	28. Not-Trans and anti-PSPC1-A546_Pos026_S001	00-3MUXRe9tePHvitKt2A5gXi
5.19269	10.7061	14.2892	um	Nucleus	Nucleus BoundingBoxOO Length	0.000	1.000	1607	100001567	100000069	Not-Trans anti-PSPC1-A546 8C-S-PSPC1 V2.00	0	28. Not-Trans and anti-PSPC1-A546_Pos026_S001	00-3MUXRe9tePHvitKt2A5gXi
5.56292	12.7248	14.3493	um	Nucleus	Nucleus BoundingBoxOO Length	0.000	1.000	1608	100001568	100000070	Not-Trans anti-PSPC1-A546 8C-S-PSPC1 V2.00	0	28. Not-Trans and anti-PSPC1-A546_Pos026_S001	00-3MUXRe9tePHvitKt2A5gXi
6.13718	8.06462	13.9447	um	Nucleus	Nucleus BoundingBoxOO Length	0.000	1.000	1609	100001569	100000071	Not-Trans anti-PSPC1-A546 8C-S-PSPC1 V2.00	0	28. Not-Trans and anti-PSPC1-A546_Pos026_S001	00-3MUXRe9tePHvitKt2A5gXi
6.02093	13.4955	15.0051	um	Nucleus	Nucleus BoundingBoxOO Length	0.000	1.000	1610	100001570	100000072	Not-Trans anti-PSPC1-A546 8C-S-PSPC1 V2.00	0	28. Not-Trans and anti-PSPC1-A546_Pos026_S001	00-3MUXRe9tePHvitKt2A5gXi
6.16649	11.0517	16.4655	um	Nucleus	Nucleus BoundingBoxOO Length	0.000	1.000	1611	100001571	100000073	Not-Trans anti-PSPC1-A546 8C-S-PSPC1 V2.00	0	28. Not-Trans and anti-PSPC1-A546_Pos026_S001	00-3MUXRe9tePHvitKt2A5gXi
4.99691	10.5372	15.8257	um	Nucleus	Nucleus BoundingBoxOO Length	0.000	1.000	1612	100001572	100000074	Not-Trans anti-PSPC1-A546 8C-S-PSPC1 V2.00	0	28. Not-Trans and anti-PSPC1-A546_Pos026_S001	00-3MUXRe9tePHvitKt2A5gXi
5.97859	12.1575	17.3317	um	Nucleus	Nucleus BoundingBoxOO Length	0.000	1.000	1613	100001573	100000075	Not-Trans anti-PSPC1-A546 8C-S-PSPC1 V2.00	0	28. Not-Trans and anti-PSPC1-A546_Pos026_S001	00-3MUXRe9tePHvitKt2A5gXi
6.36948	9.78068	12.5007	um	Nucleus	Nucleus BoundingBoxOO Length	0.000	1.000	1614	100001574	100000076	Not-Trans anti-PSPC1-A546 8C-S-PSPC1 V2.00	0	28. Not-Trans and anti-PSPC1-A546_Pos026_S001	00-3MUXRe9tePHvitKt2A5gXi
5.35138	10.9666	15.426	um	Nucleus	Nucleus BoundingBoxOO Length	0.000	1.000	1615	100001575	100000077	Not-Trans anti-PSPC1-A546 8C-S-PSPC1 V2.00	0	28. Not-Trans and anti-PSPC1-A546_Pos026_S001	00-3MUXRe9tePHvitKt2A5gXi
5.11318	7.19426	13.0383	um	Nucleus	Nucleus BoundingBoxOO Length	0.000	1.000	1616	100001576	100000078	Not-Trans anti-PSPC1-A546 8C-S-PSPC1 V2.00	0	28. Not-Trans and anti-PSPC1-A546_Pos026_S001	00-3MUXRe9tePHvitKt2A5gXi
5.71779	11.1611	12.9694	um	Nucleus	Nucleus BoundingBoxOO Length	0.000	1.000	1617	100001577	100000079	Not-Trans anti-PSPC1-A546 8C-S-PSPC1 V2.00	0	28. Not-Trans and anti-PSPC1-A546_Pos026_S001	00-3MUXRe9tePHvitKt2A5gXi
5.64298	10.581	14.4586	um	Nucleus	Nucleus BoundingBoxOO Length	0.000	1.000	1618	100001578	100000080	Not-Trans anti-PSPC1-A546 8C-S-PSPC1 V2.00	0	28. Not-Trans and anti-PSPC1-A546_Pos026_S001	00-3MUXRe9tePHvitKt2A5gXi
5.46301	8.75012	17.3817	um	Nucleus	Nucleus BoundingBoxOO Length	0.000	1.000	1619	100001579	100000081	Not-Trans anti-PSPC1-A546 8C-S-PSPC1 V2.00	0	28. Not-Trans and anti-PSPC1-A546_Pos026_S001	00-3MUXRe9tePHvitKt2A5gXi
4.76336	12.8865	17.9339	um	Nucleus	Nucleus BoundingBoxOO Length	0.000	1.000	1620	100001580	100000082	Not-Trans anti-PSPC1-A546 8C-S-PSPC1 V2.00	0	28. Not-Trans and anti-PSPC1-A546_Pos026_S001	00-3MUXRe9tePHvitKt2A5gXi
5.27361	11.9551	20.6891	um	Nucleus	Nucleus BoundingBoxOO Length	0.000	1.000	1621	100001581	100000083	Not-Trans anti-PSPC1-A546 8C-S-PSPC1 V2.00	0	28. Not-Trans and anti-PSPC1-A546_Pos026_S001	00-3MUXRe9tePHvitKt2A5gXi
6.41023	9.95909	12.0809	um	Nucleus	Nucleus BoundingBoxOO Length	0.000	1.000	1622	100001582	100000084	Not-Trans anti-PSPC1-A546 8C-S-PSPC1 V2.00	0	28. Not-Trans and anti-PSPC1-A546_Pos026_S001	00-3MUXRe9tePHvitKt2A5gXi
6.35622	10.6421	12.3875	um	Nucleus	Nucleus BoundingBoxOO Length	0.000	1.000	1623	100001583	100000085	Not-Trans anti-PSPC1-A546 8C-S-PSPC1 V2.00	0	28. Not-Trans and anti-PSPC1-A546_Pos026_S001	00-3MUXRe9tePHvitKt2A5gXi
7.45485	8.38762	12.3109	um	Nucleus	Nucleus BoundingBoxOO Length	0.000	1.000	1624	100001584	100000086	Not-Trans anti-PSPC1-A546 8C-S-PSPC1 V2.00	0	28. Not-Trans and anti-PSPC1-A546_Pos026_S001	00-3MUXRe9tePHvitKt2A5gXi
5.19839	11.4167	15.3817	um	Nucleus	Nucleus BoundingBoxOO Length	0.000	1.000	1625	100001585	100000000	Not-Trans anti-PSPC1-A546 8C-S-PSPC1 V2.00	0	28. Not-Trans and anti-PSPC1-A546_Pos027_S001	00-iJxszb4BQ57CeKNq2n85gU
4.71412	11.0406	16.8857	um	Nucleus	Nucleus BoundingBoxOO Length	0.000	1.000	1626	100001586	100000001	Not-Trans anti-PSPC1-A546 8C-S-PSPC1 V2.00	0	28. Not-Trans and anti-PSPC1-A546_Pos027_S001	00-iJxszb4BQ57CeKNq2n85gU
5.34108	14.152	16.738	um	Nucleus	Nucleus BoundingBoxOO Length	0.000	1.000	1627	100001587	100000002	Not-Trans anti-PSPC1-A546 8C-S-PSPC1 V2.00	0	28. Not-Trans and anti-PSPC1-A546_Pos027_S001	00-iJxszb4BQ57CeKNq2n85gU
5.62159	8.48448	14.0172	um	Nucleus	Nucleus BoundingBoxOO Length	0.000	1.000	1628	100001588	100000003	Not-Trans anti-PSPC1-A546 8C-S-PSPC1 V2.00	0	28. Not-Trans and anti-PSPC1-A546_Pos027_S001	00-iJxszb4BQ57CeKNq2n85gU
6.37574	9.0167	15.6482	um	Nucleus	Nucleus BoundingBoxOO Length	0.000	1.000	1629	100001589	100000004	Not-Trans anti-PSPC1-A546 8C-S-PSPC1 V2.00	0	28. Not-Trans and anti-PSPC1-A546_Pos027_S001	00-iJxszb4BQ57CeKNq2n85gU
5.1495	11.7023	17.8706	um	Nucleus	Nucleus BoundingBoxOO Length	0.000	1.000	1630	100001590	100000005	Not-Trans anti-PSPC1-A546 8C-S-PSPC1 V2.00	0	28. Not-Trans and anti-PSPC1-A546_Pos027_S001	00-iJxszb4BQ57CeKNq2n85gU
4.86435	11.3148	17.5676	um	Nucleus	Nucleus BoundingBoxOO Length	0.000	1.000	1631	100001591	100000006	Not-Trans anti-PSPC1-A546 8C-S-PSPC1 V2.00	0	28. Not-Trans and anti-PSPC1-A546_Pos027_S001	00-iJxszb4BQ57CeKNq2n85gU
4.87541	11.4066	15.247	um	Nucleus	Nucleus BoundingBoxOO Length	0.000	1.000	1632	100001592	100000007	Not-Trans anti-PSPC1-A546 8C-S-PSPC1 V2.00	0	28. Not-Trans and anti-PSPC1-A546_Pos027_S001	00-iJxszb4BQ57CeKNq2n85gU
4.78922	10.6045	18.4708	um	Nucleus	Nucleus BoundingBoxOO Length	0.000	1.000	1633	100001593	100000008	Not-Trans anti-PSPC1-A546 8C-S-PSPC1 V2.00	0	28. Not-Trans and anti-PSPC1-A546_Pos027_S001	00-iJxszb4BQ57CeKNq2n85gU
4.89852	11.4668	16.0385	um	Nucleus	Nucleus BoundingBoxOO Length	0.000	1.000	1634	100001594	100000009	Not-Trans anti-PSPC1-A546 8C-S-PSPC1 V2.00	0	28. Not-Trans and anti-PSPC1-A546_Pos027_S001	00-iJxszb4BQ57CeKNq2n85gU
4.85021	12.6629	15.5026	um	Nucleus	Nucleus BoundingBoxOO Length	0.000	1.000	1635	100001595	100000010	Not-Trans anti-PSPC1-A546 8C-S-PSPC1 V2.00	0	28. Not-Trans and anti-PSPC1-A546_Pos027_S001	00-iJxszb4BQ57CeKNq2n85gU
4.01599	11.5711	19.4649	um	Nucleus	Nucleus BoundingBoxOO Length	0.000	1.000	1636	100001596	100000011	Not-Trans anti-PSPC1-A546 8C-S-PSPC1 V2.00	0	28. Not-Trans and anti-PSPC1-A546_Pos027_S001	00-iJxszb4BQ57CeKNq2n85gU
4.84129	12.9473	15.3459	um	Nucleus	Nucleus BoundingBoxOO Length	0.000	1.000	1637	100001597	100000012	Not-Trans anti-PSPC1-A546 8C-S-PSPC1 V2.00	0	28. Not-Trans and anti-PSPC1-A546_Pos027_S001	00-iJxszb4BQ57CeKNq2n85gU
4.4071	13.4225	18.6369	um	Nucleus	Nucleus BoundingBoxOO Length	0.000	1.000	1638	100001598	100000013	Not-Trans anti-PSPC1-A546 8C-S-PSPC1 V2.00	0	28. Not-Trans and anti-PSPC1-A546_Pos027_S001	00-iJxszb4BQ57CeKNq2n85gU
4.39297	12.0803	17.4052	um	Nucleus	Nucleus BoundingBoxOO Length	0.000	1.000	1639	100001599	100000014	Not-Trans anti-PSPC1-A546 8C-S-PSPC1 V2.00	0	28. Not-Trans and anti-PSPC1-A546_Pos027_S001	00-iJxszb4BQ57CeKNq2n85gU
4.75922	13.3434	24.0932	um	Nucleus	Nucleus BoundingBoxOO Length	0.000	1.000	1640	100001600	100000015	Not-Trans anti-PSPC1-A546 8C-S-PSPC1 V2.00	0	28. Not-Trans and anti-PSPC1-A546_Pos027_S001	00-iJxszb4BQ57CeKNq2n85gU
4.45433	11.6704	17.5725	um	Nucleus	Nucleus BoundingBoxOO Length	0.000	1.000	1641	100001601	100000016	Not-Trans anti-PSPC1-A546 8C-S-PSPC1 V2.00	0	28. Not-Trans and anti-PSPC1-A546_Pos027_S001	00-iJxszb4BQ57CeKNq2n85gU
4.92383	11.4971	16.2709	um	Nucleus	Nucleus BoundingBoxOO Length	0.000	1.000	1642	100001602	100000017	Not-Trans anti-PSPC1-A546 8C-S-PSPC1 V2.00	0	28. Not-Trans and anti-PSPC1-A546_Pos027_S001	00-iJxszb4BQ57CeKNq2n85gU
4.36254	11.5834	19.8623	um	Nucleus	Nucleus BoundingBoxOO Length	0.000	1.000	1643	100001603	100000018	Not-Trans anti-PSPC1-A546 8C-S-PSPC1 V2.00	0	28. Not-Trans and anti-PSPC1-A546_Pos027_S001	00-iJxszb4BQ57CeKNq2n85gU
6.12921	10.463	12.486	um	Nucleus	Nucleus BoundingBoxOO Length	0.000	1.000	1644	100001604	100000019	Not-Trans anti-PSPC1-A546 8C-S-PSPC1 V2.00	0	28. Not-Trans and anti-PSPC1-A546_Pos027_S001	00-iJxszb4BQ57CeKNq2n85gU
4.78268	13.0855	14.1118	um	Nucleus	Nucleus BoundingBoxOO Length	0.000	1.000	1645	100001605	100000020	Not-Trans anti-PSPC1-A546 8C-S-PSPC1 V2.00	0	28. Not-Trans and anti-PSPC1-A546_Pos027_S001	00-iJxszb4BQ57CeKNq2n85gU
4.84231	19.7232	23.7614	um	Nucleus	Nucleus BoundingBoxOO Length	0.000	1.000	1646	100001606	100000021	Not-Trans anti-PSPC1-A546 8C-S-PSPC1 V2.00	0	28. Not-Trans and anti-PSPC1-A546_Pos027_S001	00-iJxszb4BQ57CeKNq2n85gU
3.64116	12.4017	18.894	um	Nucleus	Nucleus BoundingBoxOO Length	0.000	1.000	1647	100001607	100000022	Not-Trans anti-PSPC1-A546 8C-S-PSPC1 V2.00	0	28. Not-Trans and anti-PSPC1-A546_Pos027_S001	00-iJxszb4BQ57CeKNq2n85gU
4.40155	14.2427	14.7639	um	Nucleus	Nucleus BoundingBoxOO Length	0.000	1.000	1648	100001608	100000023	Not-Trans anti-PSPC1-A546 8C-S-PSPC1 V2.00	0	28. Not-Trans and anti-PSPC1-A546_Pos027_S001	00-iJxszb4BQ57CeKNq2n85gU
6.1565	10.3295	13.0418	um	Nucleus	Nucleus BoundingBoxOO Length	0.000	1.000	1649	100001609	100000024	Not-Trans anti-PSPC1-A546 8C-S-PSPC1 V2.00	0	28. Not-Trans and anti-PSPC1-A546_Pos027_S001	00-iJxszb4BQ57CeKNq2n85gU
3.98715	13.9181	20.409	um	Nucleus	Nucleus BoundingBoxOO Length	0.000	1.000	1650	100001610	100000025	Not-Trans anti-PSPC1-A546 8C-S-PSPC1 V2.00	0	28. Not-Trans and anti-PSPC1-A546_Pos027_S001	00-iJxszb4BQ57CeKNq2n85gU
4.02699	9.84216	15.5071	um	Nucleus	Nucleus BoundingBoxOO Length	0.000	1.000	1652	100001611	100000026	Not-Trans anti-PSPC1-A546 8C-S-PSPC1 V2.00	0	28. Not-Trans and anti-PSPC1-A546_Pos027_S001	00-iJxszb4BQ57CeKNq2n85gU
3.71367	16.4605	20.6522	um	Nucleus	Nucleus BoundingBoxOO Length	0.000	1.000	1653	100001612	100000027	Not-Trans anti-PSPC1-A546 8C-S-PSPC1 V2.00	0	28. Not-Trans and anti-PSPC1-A546_Pos027_S001	00-iJxszb4BQ57CeKNq2n85gU
5.68323	11.9422	19.6609	um	Nucleus	Nucleus BoundingBoxOO Length	0.000	1.000	1655	100001613	100000028	Not-Trans anti-PSPC1-A546 8C-S-PSPC1 V2.00	0	28. Not-Trans and anti-PSPC1-A546_Pos027_S001	00-iJxszb4BQ57CeKNq2n85gU
4.11701	11.6142	17.5618	um	Nucleus	Nucleus BoundingBoxOO Length	0.000	1.000	1656	100001614	100000029	Not-Trans anti-PSPC1-A546 8C-S-PSPC1 V2.00	0	28. Not-Trans and anti-PSPC1-A546_Pos027_S001	00-iJxszb4BQ57CeKNq2n85gU
3.57932	18.1826	23.7531	um	Nucleus	Nucleus BoundingBoxOO Length	0.000	1.000	1657	100001615	100000030	Not-Trans anti-PSPC1-A546 8C-S-PSPC1 V2.00	0	28. Not-Trans and anti-PSPC1-A546_Pos027_S001	00-iJxszb4BQ57CeKNq2n85gU
3.578	17.5589	19.7229	um	Nucleus	Nucleus BoundingBoxOO Length	0.000	1.000	1658	100001616	100000031	Not-Trans anti-PSPC1-A546 8C-S-PSPC1 V2.00	0	28. Not-Trans and anti-PSPC1-A546_Pos027_S001	00-iJxszb4BQ57CeKNq2n85gU
4.60533	8.6614	13.1325	um	Nucleus	Nucleus BoundingBoxOO Length	0.000	1.000	1659	100001617	100000032	Not-Trans anti-PSPC1-A546 8C-S-PSPC1 V2.00	0	28. Not-Trans and anti-PSPC1-A546_Pos027_S001	00-iJxszb4BQ57CeKNq2n85gU
4.78688	13.01	19.9747	um	Nucleus	Nucleus BoundingBoxOO Length	0.000	1.000	1660	100001618	100000033	Not-Trans anti-PSPC1-A546 8C-S-PSPC1 V2.00	0	28. Not-Trans and anti-PSPC1-A546_Pos027_S001	00-iJxszb4BQ57CeKNq2n85gU
6.00581	12.5515	16.1521	um	Nucleus	Nucleus BoundingBoxOO Length	0.000	1.000	1661	100001619	100000034	Not-Trans anti-PSPC1-A546 8C-S-PSPC1 V2.00	0	28. Not-Trans and anti-PSPC1-A546_Pos027_S001	00-iJxszb4BQ57CeKNq2n85gU
6.29343	9.86094	12.6658	um	Nucleus	Nucleus BoundingBoxOO Length	0.000	1.000	1662	100001620	100000035	Not-Trans anti-PSPC1-A546 8C-S-PSPC1 V2.00	0	28. Not-Trans and anti-PSPC1-A546_Pos027_S001	00-iJxszb4BQ57CeKNq2n85gU
4.81664	14.4694	18.3658	um	Nucleus	Nucleus BoundingBoxOO Length	0.000	1.000	1663	100001621	100000036	Not-Trans anti-PSPC1-A546 8C-S-PSPC1 V2.00	0	28. Not-Trans and anti-PSPC1-A546_Pos027_S001	00-iJxszb4BQ57CeKNq2n85gU
4.50117	11.7469	17.9171	um	Nucleus	Nucleus BoundingBoxOO Length	0.000	1.000	1664	100001622	100000037	Not-Trans anti-PSPC1-A546 8C-S-PSPC1 V2.00	0	28. Not-Trans and anti-PSPC1-A546_Pos027_S001	00-iJxszb4BQ57CeKNq2n85gU
4.37812	12.3663	18.9675	um	Nucleus	Nucleus BoundingBoxOO Length	0.000	1.000	1665	100001623	100000038	Not-Trans anti-PSPC1-A546 8C-S-PSPC1 V2.00	0	28. Not-Trans and anti-PSPC1-A546_Pos027_S001	00-iJxszb4BQ57CeKNq2n85gU
4.04102	13.1338	21.536	um	Nucleus	Nucleus BoundingBoxOO Length	0.000	1.000	1666	100001624	100000039	Not-Trans anti-PSPC1-A546 8C-S-PSPC1 V2.00	0	28. Not-Trans and anti-PSPC1-A546_Pos027_S001	00-iJxszb4BQ57CeKNq2n85gU
4.53133	7.34719	18.6586	um	Nucleus	Nucleus BoundingBoxOO Length	0.000	1.000	1667	100001625	100000040	Not-Trans anti-PSPC1-A546 8C-S-PSPC1 V2.00	0	28. Not-Trans and anti-PSPC1-A546_Pos027_S001	00-iJxszb4BQ57CeKNq2n85gU
5.62918	9.97082	13.2278	um	Nucleus	Nucleus BoundingBoxOO Length	0.000	1.000	1668	100001626	100000041	Not-Trans anti-PSPC1-A546 8C-S-PSPC1 V2.00	0	28. Not-Trans and anti-PSPC1-A546_Pos027_S001	00-iJxszb4BQ57CeKNq2n85gU
5.18107	10.2769	15.4634	um	Nucleus	Nucleus BoundingBoxOO Length	0.000	1.000	1669	100001627	100000042	Not-Trans anti-PSPC1-A546 8C-S-PSPC1 V2.00	0	28. Not-Trans and anti-PSPC1-A546_Pos027_S001	00-iJxszb4BQ57CeKNq2n85gU
5.34391	9.48209	17.9945	um	Nucleus	Nucleus BoundingBoxOO Length	0.000	1.000	1670	100001628	100000043	Not-Trans anti-PSPC1-A546 8C-S-PSPC1 V2.00	0	28. Not-Trans and anti-PSPC1-A546_Pos027_S001	00-iJxszb4BQ57CeKNq2n85gU
5.79053	9.01394	16.6103	um	Nucleus	Nucleus BoundingBoxOO Length	0.000	1.000	1671	100001629	100000044	Not-Trans anti-PSPC1-A546 8C-S-PSPC1 V2.00	0	28. Not-Trans and anti-PSPC1-A546_Pos027_S001	00-iJxszb4BQ57CeKNq2n85gU
5.23488	11.6397	13.9943	um	Nucleus	Nucleus BoundingBoxOO Length	0.000	1.000	1672	100001630	100000045	Not-Trans anti-PSPC1-A546 8C-S-PSPC1 V2.00	0	28. Not-Trans and anti-PSPC1-A546_Pos027_S001	00-iJxszb4BQ57CeKNq2n85gU
5.3197	10.6491	15.1356	um	Nucleus	Nucleus BoundingBoxOO Length	0.000	1.000	1673	100001631	100000046	Not-Trans anti-PSPC1-A546 8C-S-PSPC1 V2.00	0	28. Not-Trans and anti-PSPC1-A546_Pos027_S001	00-iJxszb4BQ57CeKNq2n85gU
5.21567	10.5582	13.9877	um	Nucleus	Nucleus BoundingBoxOO Length	0.000	1.000	1674	100001632	100000047	Not-Trans anti-PSPC1-A546 8C-S-PSPC1 V2.00	0	28. Not-Trans and anti-PSPC1-A546_Pos027_S001	00-iJxszb4BQ57CeKNq2n85gU
6.78648	9.89784	18.8651	um	Nucleus	Nucleus BoundingBoxOO Length	0.000	1.000	1675	100001633	100000048	Not-Trans anti-PSPC1-A546 8C-S-PSPC1 V2.00	0	28. Not-Trans and anti-PSPC1-A546_Pos027_S001	00-iJxszb4BQ57CeKNq2n85gU
6.19067	9.35607	14.2444	um	Nucleus	Nucleus BoundingBoxOO Length	0.000	1.000	1676	100001634	100000049	Not-Trans anti-PSPC1-A546 8C-S-PSPC1 V2.00	0	28. Not-Trans and anti-PSPC1-A546_Pos027_S001	00-iJxszb4BQ57CeKNq2n85gU
6.13911	8.84391	15.9021	um	Nucleus	Nucleus BoundingBoxOO Length	0.000	1.000	1677	100001635	100000050	Not-Trans anti-PSPC1-A546 8C-S-PSPC1 V2.00	0	28. Not-Trans and anti-PSPC1-A546_Pos027_S001	00-iJxszb4BQ57CeKNq2n85gU
5.8597	6.95641	14.3408	um	Nucleus	Nucleus BoundingBoxOO Length	0.000	1.000	1678	100001636	100000051	Not-Trans anti-PSPC1-A546 8C-S-PSPC1 V2.00	0	28. Not-Trans and anti-PSPC1-A546_Pos027_S001	00-iJxszb4BQ57CeKNq2n85gU
7.12669	9.20241	11.5488	um	Nucleus	Nucleus BoundingBoxOO Length	0.000	1.000	1679	100001637	100000052	Not-Trans anti-PSPC1-A546 8C-S-PSPC1 V2.00	0	28. Not-Trans and anti-PSPC1-A546_Pos027_S001	00-iJxszb4BQ57CeKNq2n85gU
6.66184	8.51926	13.4486	um	Nucleus	Nucleus BoundingBoxOO Length	0.000	1.000	1680	100001638	100000053	Not-Trans anti-PSPC1-A546 8C-S-PSPC1 V2.00	0	28. Not-Trans and anti-PSPC1-A546_Pos027_S001	00-iJxszb4BQ57CeKNq2n85gU
4.01459	12.7426	16.3428	um	Nucleus	Nucleus BoundingBoxOO Length	0.000	1.000	1681	100001639	100000054	Not-Trans anti-PSPC1-A546 8C-S-PSPC1 V2.00	0	28. Not-Trans and anti-PSPC1-A546_Pos027_S001	00-iJxszb4BQ57CeKNq2n85gU
5.80851	13.6447	17.0941	um	Nucleus	Nucleus BoundingBoxOO Length	0.000	1.000	1682	100001640	100000055	Not-Trans anti-PSPC1-A546 8C-S-PSPC1 V2.00	0	28. Not-Trans and anti-PSPC1-A546_Pos027_S001	00-iJxszb4BQ57CeKNq2n85gU
5.98414	13.5163	16.8359	um	Nucleus	Nucleus BoundingBoxOO Length	0.000	1.000	1683	100001641	100000056	Not-Trans anti-PSPC1-A546 8C-S-PSPC1 V2.00	0	28. Not-Trans and anti-PSPC1-A546_Pos027_S001	00-iJxszb4BQ57CeKNq2n85gU
4.97776	11.9826	13.8541	um	Nucleus	Nucleus BoundingBoxOO Length	0.000	1.000	1684	100001642	100000057	Not-Trans anti-PSPC1-A546 8C-S-PSPC1 V2.00	0	28. Not-Trans and anti-PSPC1-A546_Pos027_S001	00-iJxszb4BQ57CeKNq2n85gU
4.4251	10.0363	20.3301	um	Nucleus	Nucleus BoundingBoxOO Length	0.000	1.000	1685	100001643	100000058	Not-Trans anti-PSPC1-A546 8C-S-PSPC1 V2.00	0	28. Not-Trans and anti-PSPC1-A546_Pos027_S001	00-iJxszb4BQ57CeKNq2n85gU
4.40994	12.7487	17.3115	um	Nucleus	Nucleus BoundingBoxOO Length	0.000	1.000	1686	100001644	100000059	Not-Trans anti-PSPC1-A546 8C-S-PSPC1 V2.00	0	28. Not-Trans and anti-PSPC1-A546_Pos027_S001	00-iJxszb4BQ57CeKNq2n85gU
4.75752	11.3175	16.2122	um	Nucleus	Nucleus BoundingBoxOO Length	0.000	1.000	1687	100001645	100000060	Not-Trans anti-PSPC1-A546 8C-S-PSPC1 V2.00	0	28. Not-Trans and anti-PSPC1-A546_Pos027_S001	00-iJxszb4BQ57CeKNq2n85gU
5.65934	11.0127	12.9969	um	Nucleus	Nucleus BoundingBoxOO Length	0.000	1.000	1688	100001646	100000061	Not-Trans anti-PSPC1-A546 8C-S-PSPC1 V2.00	0	28. Not-Trans and anti-PSPC1-A546_Pos027_S001	00-iJxszb4BQ57CeKNq2n85gU
6.11087	10.4934	13.3068	um	Nucleus	Nucleus BoundingBoxOO Length	0.000	1.000	1689	100001647	100000062	Not-Trans anti-PSPC1-A546 8C-S-PSPC1 V2.00	0	28. Not-Trans and anti-PSPC1-A546_Pos027_S001	00-iJxszb4BQ57CeKNq2n85gU
4.77499	12.0984	14.0242	um	Nucleus	Nucleus BoundingBoxOO Length	0.000	1.000	1690	100001648	100000063	Not-Trans anti-PSPC1-A546 8C-S-PSPC1 V2.00	0	28. Not-Trans and anti-PSPC1-A546_Pos027_S001	00-iJxszb4BQ57CeKNq2n85gU
5.87136	10.5192	15.5878	um	Nucleus	Nucleus BoundingBoxOO Length	0.000	1.000	1691	100001649	100000064	Not-Trans anti-PSPC1-A546 8C-S-PSPC1 V2.00	0	28. Not-Trans and anti-PSPC1-A546_Pos027_S001	00-iJxszb4BQ57CeKNq2n85gU
4.36197	10.693	16.3802	um	Nucleus	Nucleus BoundingBoxOO Length	0.000	1.000	1692	100001650	100000000	Not-Trans anti-PSPC1-A546 8C-S-PSPC1 V2.00	0	28. Not-Trans and anti-PSPC1-A546_Pos028_S001	00-JnXYJ2R7tAXrXk7ZUR5FtF
4.798	11.7377	16.5056	um	Nucleus	Nucleus BoundingBoxOO Length	0.000	1.000	1693	100001651	100000001	Not-Trans anti-PSPC1-A546 8C-S-PSPC1 V2.00	0	28. Not-Trans and anti-PSPC1-A546_Pos028_S001	00-JnXYJ2R7tAXrXk7ZUR5FtF
4.83869	11.6381	15.9561	um	Nucleus	Nucleus BoundingBoxOO Length	0.000	1.000	1694	100001652	100000002	Not-Trans anti-PSPC1-A546 8C-S-PSPC1 V2.00	0	28. Not-Trans and anti-PSPC1-A546_Pos028_S001	00-JnXYJ2R7tAXrXk7ZUR5FtF
4.79552	11.6115	16.1725	um	Nucleus	Nucleus BoundingBoxOO Length	0.000	1.000	1695	100001653	100000003	Not-Trans anti-PSPC1-A546 8C-S-PSPC1 V2.00	0	28. Not-Trans and anti-PSPC1-A546_Pos028_S001	00-JnXYJ2R7tAXrXk7ZUR5FtF
4.80957	10.5049	18.7591	um	Nucleus	Nucleus BoundingBoxOO Length	0.000	1.000	1696	100001654	100000004	Not-Trans anti-PSPC1-A546 8C-S-PSPC1 V2.00	0	28. Not-Trans and anti-PSPC1-A546_Pos028_S001	00-JnXYJ2R7tAXrXk7ZUR5FtF
4.8067	18.0298	22.2773	um	Nucleus	Nucleus BoundingBoxOO Length	0.000	1.000	1697	100001655	100000005	Not-Trans anti-PSPC1-A546 8C-S-PSPC1 V2.00	0	28. Not-Trans and anti-PSPC1-A546_Pos028_S001	00-JnXYJ2R7tAXrXk7ZUR5FtF
4.42316	7.44731	17.706	um	Nucleus	Nucleus BoundingBoxOO Length	0.000	1.000	1698	100001656	100000006	Not-Trans anti-PSPC1-A546 8C-S-PSPC1 V2.00	0	28. Not-Trans and anti-PSPC1-A546_Pos028_S001	00-JnXYJ2R7tAXrXk7ZUR5FtF
5.47554	8.35279	17.694	um	Nucleus	Nucleus BoundingBoxOO Length	0.000	1.000	1700	100001657	100000007	Not-Trans anti-PSPC1-A546 8C-S-PSPC1 V2.00	0	28. Not-Trans and anti-PSPC1-A546_Pos028_S001	00-JnXYJ2R7tAXrXk7ZUR5FtF
6.50789	9.52904	11.9742	um	Nucleus	Nucleus BoundingBoxOO Length	0.000	1.000	1702	100001658	100000008	Not-Trans anti-PSPC1-A546 8C-S-PSPC1 V2.00	0	28. Not-Trans and anti-PSPC1-A546_Pos028_S001	00-JnXYJ2R7tAXrXk7ZUR5FtF
6.0974	8.78272	14.1438	um	Nucleus	Nucleus BoundingBoxOO Length	0.000	1.000	1703	100001659	100000009	Not-Trans anti-PSPC1-A546 8C-S-PSPC1 V2.00	0	28. Not-Trans and anti-PSPC1-A546_Pos028_S001	00-JnXYJ2R7tAXrXk7ZUR5FtF
5.99357	10.4936	13.4503	um	Nucleus	Nucleus BoundingBoxOO Length	0.000	1.000	1704	100001660	100000010	Not-Trans anti-PSPC1-A546 8C-S-PSPC1 V2.00	0	28. Not-Trans and anti-PSPC1-A546_Pos028_S001	00-JnXYJ2R7tAXrXk7ZUR5FtF
6.04969	10.3925	12.3675	um	Nucleus	Nucleus BoundingBoxOO Length	0.000	1.000	1705	100001661	100000011	Not-Trans anti-PSPC1-A546 8C-S-PSPC1 V2.00	0	28. Not-Trans and anti-PSPC1-A546_Pos028_S001	00-JnXYJ2R7tAXrXk7ZUR5FtF
6.06549	10.3522	11.7145	um	Nucleus	Nucleus BoundingBoxOO Length	0.000	1.000	1706	100001662	100000012	Not-Trans anti-PSPC1-A546 8C-S-PSPC1 V2.00	0	28. Not-Trans and anti-PSPC1-A546_Pos028_S001	00-JnXYJ2R7tAXrXk7ZUR5FtF
6.50559	9.32338	11.9176	um	Nucleus	Nucleus BoundingBoxOO Length	0.000	1.000	1707	100001663	100000013	Not-Trans anti-PSPC1-A546 8C-S-PSPC1 V2.00	0	28. Not-Trans and anti-PSPC1-A546_Pos028_S001	00-JnXYJ2R7tAXrXk7ZUR5FtF
6.42296	10.0144	12.6992	um	Nucleus	Nucleus BoundingBoxOO Length	0.000	1.000	1708	100001664	100000014	Not-Trans anti-PSPC1-A546 8C-S-PSPC1 V2.00	0	28. Not-Trans and anti-PSPC1-A546_Pos028_S001	00-JnXYJ2R7tAXrXk7ZUR5FtF
6.41232	11.918	15.3321	um	Nucleus	Nucleus BoundingBoxOO Length	0.000	1.000	1709	100001665	100000015	Not-Trans anti-PSPC1-A546 8C-S-PSPC1 V2.00	0	28. Not-Trans and anti-PSPC1-A546_Pos028_S001	00-JnXYJ2R7tAXrXk7ZUR5FtF
6.37038	9.68946	12.6322	um	Nucleus	Nucleus BoundingBoxOO Length	0.000	1.000	1710	100001666	100000016	Not-Trans anti-PSPC1-A546 8C-S-PSPC1 V2.00	0	28. Not-Trans and anti-PSPC1-A546_Pos028_S001	00-JnXYJ2R7tAXrXk7ZUR5FtF
6.94059	10.3117	12.5831	um	Nucleus	Nucleus BoundingBoxOO Length	0.000	1.000	1711	100001667	100000017	Not-Trans anti-PSPC1-A546 8C-S-PSPC1 V2.00	0	28. Not-Trans and anti-PSPC1-A546_Pos028_S001	00-JnXYJ2R7tAXrXk7ZUR5FtF
7.33025	9.46469	12.0014	um	Nucleus	Nucleus BoundingBoxOO Length	0.000	1.000	1712	100001668	100000018	Not-Trans anti-PSPC1-A546 8C-S-PSPC1 V2.00	0	28. Not-Trans and anti-PSPC1-A546_Pos028_S001	00-JnXYJ2R7tAXrXk7ZUR5FtF
5.2009	13.0603	15.2705	um	Nucleus	Nucleus BoundingBoxOO Length	0.000	1.000	1713	100001669	100000019	Not-Trans anti-PSPC1-A546 8C-S-PSPC1 V2.00	0	28. Not-Trans and anti-PSPC1-A546_Pos028_S001	00-JnXYJ2R7tAXrXk7ZUR5FtF
4.84271	14.048	15.691	um	Nucleus	Nucleus BoundingBoxOO Length	0.000	1.000	1714	100001670	100000020	Not-Trans anti-PSPC1-A546 8C-S-PSPC1 V2.00	0	28. Not-Trans and anti-PSPC1-A546_Pos028_S001	00-JnXYJ2R7tAXrXk7ZUR5FtF
5.13306	15.2333	22.6346	um	Nucleus	Nucleus BoundingBoxOO Length	0.000	1.000	1715	100001671	100000021	Not-Trans anti-PSPC1-A546 8C-S-PSPC1 V2.00	0	28. Not-Trans and anti-PSPC1-A546_Pos028_S001	00-JnXYJ2R7tAXrXk7ZUR5FtF
4.81313	12.5692	17.2282	um	Nucleus	Nucleus BoundingBoxOO Length	0.000	1.000	1716	100001672	100000022	Not-Trans anti-PSPC1-A546 8C-S-PSPC1 V2.00	0	28. Not-Trans and anti-PSPC1-A546_Pos028_S001	00-JnXYJ2R7tAXrXk7ZUR5FtF
4.90463	11.2509	16.4688	um	Nucleus	Nucleus BoundingBoxOO Length	0.000	1.000	1717	100001673	100000023	Not-Trans anti-PSPC1-A546 8C-S-PSPC1 V2.00	0	28. Not-Trans and anti-PSPC1-A546_Pos028_S001	00-JnXYJ2R7tAXrXk7ZUR5FtF
5.19013	13.5999	19.2216	um	Nucleus	Nucleus BoundingBoxOO Length	0.000	1.000	1718	100001674	100000024	Not-Trans anti-PSPC1-A546 8C-S-PSPC1 V2.00	0	28. Not-Trans and anti-PSPC1-A546_Pos028_S001	00-JnXYJ2R7tAXrXk7ZUR5FtF
4.37827	11.9201	19.3843	um	Nucleus	Nucleus BoundingBoxOO Length	0.000	1.000	1719	100001675	100000025	Not-Trans anti-PSPC1-A546 8C-S-PSPC1 V2.00	0	28. Not-Trans and anti-PSPC1-A546_Pos028_S001	00-JnXYJ2R7tAXrXk7ZUR5FtF
6.61688	9.70069	12.5192	um	Nucleus	Nucleus BoundingBoxOO Length	0.000	1.000	1720	100001676	100000026	Not-Trans anti-PSPC1-A546 8C-S-PSPC1 V2.00	0	28. Not-Trans and anti-PSPC1-A546_Pos028_S001	00-JnXYJ2R7tAXrXk7ZUR5FtF
4.86331	9.15203	19.0471	um	Nucleus	Nucleus BoundingBoxOO Length	0.000	1.000	1721	100001677	100000027	Not-Trans anti-PSPC1-A546 8C-S-PSPC1 V2.00	0	28. Not-Trans and anti-PSPC1-A546_Pos028_S001	00-JnXYJ2R7tAXrXk7ZUR5FtF
6.95836	9.71984	11.8579	um	Nucleus	Nucleus BoundingBoxOO Length	0.000	1.000	1722	100001678	100000028	Not-Trans anti-PSPC1-A546 8C-S-PSPC1 V2.00	0	28. Not-Trans and anti-PSPC1-A546_Pos028_S001	00-JnXYJ2R7tAXrXk7ZUR5FtF
6.63491	9.75185	12.1224	um	Nucleus	Nucleus BoundingBoxOO Length	0.000	1.000	1723	100001679	100000029	Not-Trans anti-PSPC1-A546 8C-S-PSPC1 V2.00	0	28. Not-Trans and anti-PSPC1-A546_Pos028_S001	00-JnXYJ2R7tAXrXk7ZUR5FtF
6.53239	11.4495	15.7136	um	Nucleus	Nucleus BoundingBoxOO Length	0.000	1.000	1724	100001680	100000030	Not-Trans anti-PSPC1-A546 8C-S-PSPC1 V2.00	0	28. Not-Trans and anti-PSPC1-A546_Pos028_S001	00-JnXYJ2R7tAXrXk7ZUR5FtF
7.46469	9.78787	10.5143	um	Nucleus	Nucleus BoundingBoxOO Length	0.000	1.000	1725	100001681	100000031	Not-Trans anti-PSPC1-A546 8C-S-PSPC1 V2.00	0	28. Not-Trans and anti-PSPC1-A546_Pos028_S001	00-JnXYJ2R7tAXrXk7ZUR5FtF
8.43369	10.5426	13.7889	um	Nucleus	Nucleus BoundingBoxOO Length	0.000	1.000	1726	100001682	100000032	Not-Trans anti-PSPC1-A546 8C-S-PSPC1 V2.00	0	28. Not-Trans and anti-PSPC1-A546_Pos028_S001	00-JnXYJ2R7tAXrXk7ZUR5FtF
4.84513	11.4025	16.7337	um	Nucleus	Nucleus BoundingBoxOO Length	0.000	1.000	1727	100001683	100000033	Not-Trans anti-PSPC1-A546 8C-S-PSPC1 V2.00	0	28. Not-Trans and anti-PSPC1-A546_Pos028_S001	00-JnXYJ2R7tAXrXk7ZUR5FtF
5.74322	10.8456	15.7591	um	Nucleus	Nucleus BoundingBoxOO Length	0.000	1.000	1728	100001684	100000034	Not-Trans anti-PSPC1-A546 8C-S-PSPC1 V2.00	0	28. Not-Trans and anti-PSPC1-A546_Pos028_S001	00-JnXYJ2R7tAXrXk7ZUR5FtF
4.84768	11.755	17.242	um	Nucleus	Nucleus BoundingBoxOO Length	0.000	1.000	1729	100001685	100000035	Not-Trans anti-PSPC1-A546 8C-S-PSPC1 V2.00	0	28. Not-Trans and anti-PSPC1-A546_Pos028_S001	00-JnXYJ2R7tAXrXk7ZUR5FtF
4.78236	10.8253	16.6093	um	Nucleus	Nucleus BoundingBoxOO Length	0.000	1.000	1730	100001686	100000036	Not-Trans anti-PSPC1-A546 8C-S-PSPC1 V2.00	0	28. Not-Trans and anti-PSPC1-A546_Pos028_S001	00-JnXYJ2R7tAXrXk7ZUR5FtF
4.85623	13.3682	18.3364	um	Nucleus	Nucleus BoundingBoxOO Length	0.000	1.000	1731	100001687	100000037	Not-Trans anti-PSPC1-A546 8C-S-PSPC1 V2.00	0	28. Not-Trans and anti-PSPC1-A546_Pos028_S001	00-JnXYJ2R7tAXrXk7ZUR5FtF
5.6312	10.6262	12.6994	um	Nucleus	Nucleus BoundingBoxOO Length	0.000	1.000	1732	100001688	100000038	Not-Trans anti-PSPC1-A546 8C-S-PSPC1 V2.00	0	28. Not-Trans and anti-PSPC1-A546_Pos028_S001	00-JnXYJ2R7tAXrXk7ZUR5FtF
4.79076	15.1584	20.3073	um	Nucleus	Nucleus BoundingBoxOO Length	0.000	1.000	1733	100001689	100000039	Not-Trans anti-PSPC1-A546 8C-S-PSPC1 V2.00	0	28. Not-Trans and anti-PSPC1-A546_Pos028_S001	00-JnXYJ2R7tAXrXk7ZUR5FtF
4.83274	12.0109	16.6709	um	Nucleus	Nucleus BoundingBoxOO Length	0.000	1.000	1734	100001690	100000040	Not-Trans anti-PSPC1-A546 8C-S-PSPC1 V2.00	0	28. Not-Trans and anti-PSPC1-A546_Pos028_S001	00-JnXYJ2R7tAXrXk7ZUR5FtF
4.87032	11.5866	18.9071	um	Nucleus	Nucleus BoundingBoxOO Length	0.000	1.000	1735	100001691	100000041	Not-Trans anti-PSPC1-A546 8C-S-PSPC1 V2.00	0	28. Not-Trans and anti-PSPC1-A546_Pos028_S001	00-JnXYJ2R7tAXrXk7ZUR5FtF
5.25183	10.5597	18.2988	um	Nucleus	Nucleus BoundingBoxOO Length	0.000	1.000	1736	100001692	100000042	Not-Trans anti-PSPC1-A546 8C-S-PSPC1 V2.00	0	28. Not-Trans and anti-PSPC1-A546_Pos028_S001	00-JnXYJ2R7tAXrXk7ZUR5FtF
4.03339	12.3243	17.4913	um	Nucleus	Nucleus BoundingBoxOO Length	0.000	1.000	1737	100001693	100000043	Not-Trans anti-PSPC1-A546 8C-S-PSPC1 V2.00	0	28. Not-Trans and anti-PSPC1-A546_Pos028_S001	00-JnXYJ2R7tAXrXk7ZUR5FtF
5.2127	11.8903	13.3367	um	Nucleus	Nucleus BoundingBoxOO Length	0.000	1.000	1738	100001694	100000044	Not-Trans anti-PSPC1-A546 8C-S-PSPC1 V2.00	0	28. Not-Trans and anti-PSPC1-A546_Pos028_S001	00-JnXYJ2R7tAXrXk7ZUR5FtF
6.09995	11.2537	15.8397	um	Nucleus	Nucleus BoundingBoxOO Length	0.000	1.000	1739	100001695	100000045	Not-Trans anti-PSPC1-A546 8C-S-PSPC1 V2.00	0	28. Not-Trans and anti-PSPC1-A546_Pos028_S001	00-JnXYJ2R7tAXrXk7ZUR5FtF
5.58216	9.83198	14.7284	um	Nucleus	Nucleus BoundingBoxOO Length	0.000	1.000	1740	100001696	100000046	Not-Trans anti-PSPC1-A546 8C-S-PSPC1 V2.00	0	28. Not-Trans and anti-PSPC1-A546_Pos028_S001	00-JnXYJ2R7tAXrXk7ZUR5FtF
6.15679	9.89463	13.5066	um	Nucleus	Nucleus BoundingBoxOO Length	0.000	1.000	1741	100001697	100000047	Not-Trans anti-PSPC1-A546 8C-S-PSPC1 V2.00	0	28. Not-Trans and anti-PSPC1-A546_Pos028_S001	00-JnXYJ2R7tAXrXk7ZUR5FtF
6.22423	12.1723	12.6087	um	Nucleus	Nucleus BoundingBoxOO Length	0.000	1.000	1742	100001698	100000048	Not-Trans anti-PSPC1-A546 8C-S-PSPC1 V2.00	0	28. Not-Trans and anti-PSPC1-A546_Pos028_S001	00-JnXYJ2R7tAXrXk7ZUR5FtF
5.78012	9.61892	14.0746	um	Nucleus	Nucleus BoundingBoxOO Length	0.000	1.000	1743	100001699	100000049	Not-Trans anti-PSPC1-A546 8C-S-PSPC1 V2.00	0	28. Not-Trans and anti-PSPC1-A546_Pos028_S001	00-JnXYJ2R7tAXrXk7ZUR5FtF
6.09254	9.06318	15.3007	um	Nucleus	Nucleus BoundingBoxOO Length	0.000	1.000	1744	100001700	100000050	Not-Trans anti-PSPC1-A546 8C-S-PSPC1 V2.00	0	28. Not-Trans and anti-PSPC1-A546_Pos028_S001	00-JnXYJ2R7tAXrXk7ZUR5FtF
5.56619	11.2559	13.5624	um	Nucleus	Nucleus BoundingBoxOO Length	0.000	1.000	1745	100001701	100000051	Not-Trans anti-PSPC1-A546 8C-S-PSPC1 V2.00	0	28. Not-Trans and anti-PSPC1-A546_Pos028_S001	00-JnXYJ2R7tAXrXk7ZUR5FtF
5.44255	13.5506	16.8399	um	Nucleus	Nucleus BoundingBoxOO Length	0.000	1.000	1746	100001702	100000052	Not-Trans anti-PSPC1-A546 8C-S-PSPC1 V2.00	0	28. Not-Trans and anti-PSPC1-A546_Pos028_S001	00-JnXYJ2R7tAXrXk7ZUR5FtF
5.77255	9.74378	16.0119	um	Nucleus	Nucleus BoundingBoxOO Length	0.000	1.000	1747	100001703	100000053	Not-Trans anti-PSPC1-A546 8C-S-PSPC1 V2.00	0	28. Not-Trans and anti-PSPC1-A546_Pos028_S001	00-JnXYJ2R7tAXrXk7ZUR5FtF
6.66831	8.61631	11.6856	um	Nucleus	Nucleus BoundingBoxOO Length	0.000	1.000	1748	100001704	100000054	Not-Trans anti-PSPC1-A546 8C-S-PSPC1 V2.00	0	28. Not-Trans and anti-PSPC1-A546_Pos028_S001	00-JnXYJ2R7tAXrXk7ZUR5FtF
7.46735	10.0875	12.0465	um	Nucleus	Nucleus BoundingBoxOO Length	0.000	1.000	1749	100001705	100000055	Not-Trans anti-PSPC1-A546 8C-S-PSPC1 V2.00	0	28. Not-Trans and anti-PSPC1-A546_Pos028_S001	00-JnXYJ2R7tAXrXk7ZUR5FtF
5.20294	10.635	18.2343	um	Nucleus	Nucleus BoundingBoxOO Length	0.000	1.000	1953	100001905	100000000	Not-Trans anti-PSPC1-A546 8C-S-PSPC1 V2.00	0	28. Not-Trans and anti-PSPC1-A546_Pos032_S001	00-RYwZwgCJn9R2ovTcmpdp4g
6.95317	12.2129	20.9763	um	Nucleus	Nucleus BoundingBoxOO Length	0.000	1.000	1954	100001906	100000001	Not-Trans anti-PSPC1-A546 8C-S-PSPC1 V2.00	0	28. Not-Trans and anti-PSPC1-A546_Pos032_S001	00-RYwZwgCJn9R2ovTcmpdp4g
6.49011	14.3283	19.4575	um	Nucleus	Nucleus BoundingBoxOO Length	0.000	1.000	1955	100001907	100000002	Not-Trans anti-PSPC1-A546 8C-S-PSPC1 V2.00	0	28. Not-Trans and anti-PSPC1-A546_Pos032_S001	00-RYwZwgCJn9R2ovTcmpdp4g
5.42869	13.8946	17.3289	um	Nucleus	Nucleus BoundingBoxOO Length	0.000	1.000	1956	100001908	100000003	Not-Trans anti-PSPC1-A546 8C-S-PSPC1 V2.00	0	28. Not-Trans and anti-PSPC1-A546_Pos032_S001	00-RYwZwgCJn9R2ovTcmpdp4g
4.82754	14.2744	19.0427	um	Nucleus	Nucleus BoundingBoxOO Length	0.000	1.000	1957	100001909	100000004	Not-Trans anti-PSPC1-A546 8C-S-PSPC1 V2.00	0	28. Not-Trans and anti-PSPC1-A546_Pos032_S001	00-RYwZwgCJn9R2ovTcmpdp4g
4.03394	15.0022	16.3374	um	Nucleus	Nucleus BoundingBoxOO Length	0.000	1.000	1958	100001910	100000005	Not-Trans anti-PSPC1-A546 8C-S-PSPC1 V2.00	0	28. Not-Trans and anti-PSPC1-A546_Pos032_S001	00-RYwZwgCJn9R2ovTcmpdp4g
4.39886	10.9487	18.3581	um	Nucleus	Nucleus BoundingBoxOO Length	0.000	1.000	1959	100001911	100000006	Not-Trans anti-PSPC1-A546 8C-S-PSPC1 V2.00	0	28. Not-Trans and anti-PSPC1-A546_Pos032_S001	00-RYwZwgCJn9R2ovTcmpdp4g
4.78492	10.6647	17.404	um	Nucleus	Nucleus BoundingBoxOO Length	0.000	1.000	1960	100001912	100000007	Not-Trans anti-PSPC1-A546 8C-S-PSPC1 V2.00	0	28. Not-Trans and anti-PSPC1-A546_Pos032_S001	00-RYwZwgCJn9R2ovTcmpdp4g
4.47765	13.9896	18.5344	um	Nucleus	Nucleus BoundingBoxOO Length	0.000	1.000	1961	100001913	100000008	Not-Trans anti-PSPC1-A546 8C-S-PSPC1 V2.00	0	28. Not-Trans and anti-PSPC1-A546_Pos032_S001	00-RYwZwgCJn9R2ovTcmpdp4g
4.40987	12.3399	18.0841	um	Nucleus	Nucleus BoundingBoxOO Length	0.000	1.000	1962	100001914	100000009	Not-Trans anti-PSPC1-A546 8C-S-PSPC1 V2.00	0	28. Not-Trans and anti-PSPC1-A546_Pos032_S001	00-RYwZwgCJn9R2ovTcmpdp4g
4.81136	10.8399	15.1464	um	Nucleus	Nucleus BoundingBoxOO Length	0.000	1.000	1963	100001915	100000010	Not-Trans anti-PSPC1-A546 8C-S-PSPC1 V2.00	0	28. Not-Trans and anti-PSPC1-A546_Pos032_S001	00-RYwZwgCJn9R2ovTcmpdp4g
4.02141	13.2867	20.3212	um	Nucleus	Nucleus BoundingBoxOO Length	0.000	1.000	1964	100001916	100000011	Not-Trans anti-PSPC1-A546 8C-S-PSPC1 V2.00	0	28. Not-Trans and anti-PSPC1-A546_Pos032_S001	00-RYwZwgCJn9R2ovTcmpdp4g
4.45243	11.3155	23.2208	um	Nucleus	Nucleus BoundingBoxOO Length	0.000	1.000	1965	100001917	100000012	Not-Trans anti-PSPC1-A546 8C-S-PSPC1 V2.00	0	28. Not-Trans and anti-PSPC1-A546_Pos032_S001	00-RYwZwgCJn9R2ovTcmpdp4g
4.03107	11.854	18.3713	um	Nucleus	Nucleus BoundingBoxOO Length	0.000	1.000	1966	100001918	100000013	Not-Trans anti-PSPC1-A546 8C-S-PSPC1 V2.00	0	28. Not-Trans and anti-PSPC1-A546_Pos032_S001	00-RYwZwgCJn9R2ovTcmpdp4g
3.6665	13.994	23.034	um	Nucleus	Nucleus BoundingBoxOO Length	0.000	1.000	1967	100001919	100000014	Not-Trans anti-PSPC1-A546 8C-S-PSPC1 V2.00	0	28. Not-Trans and anti-PSPC1-A546_Pos032_S001	00-RYwZwgCJn9R2ovTcmpdp4g
6.9441	20.484	28.7838	um	Nucleus	Nucleus BoundingBoxOO Length	0.000	1.000	1968	100001920	100000015	Not-Trans anti-PSPC1-A546 8C-S-PSPC1 V2.00	0	28. Not-Trans and anti-PSPC1-A546_Pos032_S001	00-RYwZwgCJn9R2ovTcmpdp4g
4.87584	11.1143	15.7249	um	Nucleus	Nucleus BoundingBoxOO Length	0.000	1.000	1969	100001921	100000016	Not-Trans anti-PSPC1-A546 8C-S-PSPC1 V2.00	0	28. Not-Trans and anti-PSPC1-A546_Pos032_S001	00-RYwZwgCJn9R2ovTcmpdp4g
4.40144	12.8699	16.7599	um	Nucleus	Nucleus BoundingBoxOO Length	0.000	1.000	1970	100001922	100000017	Not-Trans anti-PSPC1-A546 8C-S-PSPC1 V2.00	0	28. Not-Trans and anti-PSPC1-A546_Pos032_S001	00-RYwZwgCJn9R2ovTcmpdp4g
4.53978	12.2303	16.3219	um	Nucleus	Nucleus BoundingBoxOO Length	0.000	1.000	1972	100001923	100000018	Not-Trans anti-PSPC1-A546 8C-S-PSPC1 V2.00	0	28. Not-Trans and anti-PSPC1-A546_Pos032_S001	00-RYwZwgCJn9R2ovTcmpdp4g
4.98198	20.5404	24.9849	um	Nucleus	Nucleus BoundingBoxOO Length	0.000	1.000	1973	100001924	100000019	Not-Trans anti-PSPC1-A546 8C-S-PSPC1 V2.00	0	28. Not-Trans and anti-PSPC1-A546_Pos032_S001	00-RYwZwgCJn9R2ovTcmpdp4g
4.48809	14.2654	20.17	um	Nucleus	Nucleus BoundingBoxOO Length	0.000	1.000	1974	100001925	100000020	Not-Trans anti-PSPC1-A546 8C-S-PSPC1 V2.00	0	28. Not-Trans and anti-PSPC1-A546_Pos032_S001	00-RYwZwgCJn9R2ovTcmpdp4g
5.25383	12.7882	29.1843	um	Nucleus	Nucleus BoundingBoxOO Length	0.000	1.000	1975	100001926	100000021	Not-Trans anti-PSPC1-A546 8C-S-PSPC1 V2.00	0	28. Not-Trans and anti-PSPC1-A546_Pos032_S001	00-RYwZwgCJn9R2ovTcmpdp4g
4.46285	10.5882	19.395	um	Nucleus	Nucleus BoundingBoxOO Length	0.000	1.000	1976	100001927	100000022	Not-Trans anti-PSPC1-A546 8C-S-PSPC1 V2.00	0	28. Not-Trans and anti-PSPC1-A546_Pos032_S001	00-RYwZwgCJn9R2ovTcmpdp4g
6.42047	13.9601	21.915	um	Nucleus	Nucleus BoundingBoxOO Length	0.000	1.000	1977	100001928	100000023	Not-Trans anti-PSPC1-A546 8C-S-PSPC1 V2.00	0	28. Not-Trans and anti-PSPC1-A546_Pos032_S001	00-RYwZwgCJn9R2ovTcmpdp4g
6.41604	13.3076	21.3003	um	Nucleus	Nucleus BoundingBoxOO Length	0.000	1.000	1978	100001929	100000024	Not-Trans anti-PSPC1-A546 8C-S-PSPC1 V2.00	0	28. Not-Trans and anti-PSPC1-A546_Pos032_S001	00-RYwZwgCJn9R2ovTcmpdp4g
6.21472	10.7037	21.6813	um	Nucleus	Nucleus BoundingBoxOO Length	0.000	1.000	1979	100001930	100000025	Not-Trans anti-PSPC1-A546 8C-S-PSPC1 V2.00	0	28. Not-Trans and anti-PSPC1-A546_Pos032_S001	00-RYwZwgCJn9R2ovTcmpdp4g
5.36576	18.5137	30.0609	um	Nucleus	Nucleus BoundingBoxOO Length	0.000	1.000	1980	100001931	100000026	Not-Trans anti-PSPC1-A546 8C-S-PSPC1 V2.00	0	28. Not-Trans and anti-PSPC1-A546_Pos032_S001	00-RYwZwgCJn9R2ovTcmpdp4g
5.65201	16.5401	28.7808	um	Nucleus	Nucleus BoundingBoxOO Length	0.000	1.000	1981	100001932	100000027	Not-Trans anti-PSPC1-A546 8C-S-PSPC1 V2.00	0	28. Not-Trans and anti-PSPC1-A546_Pos032_S001	00-RYwZwgCJn9R2ovTcmpdp4g
4.39669	11.9485	18.1881	um	Nucleus	Nucleus BoundingBoxOO Length	0.000	1.000	1982	100001933	100000028	Not-Trans anti-PSPC1-A546 8C-S-PSPC1 V2.00	0	28. Not-Trans and anti-PSPC1-A546_Pos032_S001	00-RYwZwgCJn9R2ovTcmpdp4g
4.79435	13.5611	25.6426	um	Nucleus	Nucleus BoundingBoxOO Length	0.000	1.000	1983	100001934	100000029	Not-Trans anti-PSPC1-A546 8C-S-PSPC1 V2.00	0	28. Not-Trans and anti-PSPC1-A546_Pos032_S001	00-RYwZwgCJn9R2ovTcmpdp4g
6.33956	10.6057	16.8924	um	Nucleus	Nucleus BoundingBoxOO Length	0.000	1.000	1984	100001935	100000030	Not-Trans anti-PSPC1-A546 8C-S-PSPC1 V2.00	0	28. Not-Trans and anti-PSPC1-A546_Pos032_S001	00-RYwZwgCJn9R2ovTcmpdp4g
6.03465	10.1563	21.1994	um	Nucleus	Nucleus BoundingBoxOO Length	0.000	1.000	1985	100001936	100000031	Not-Trans anti-PSPC1-A546 8C-S-PSPC1 V2.00	0	28. Not-Trans and anti-PSPC1-A546_Pos032_S001	00-RYwZwgCJn9R2ovTcmpdp4g
5.99439	11.4964	16.4278	um	Nucleus	Nucleus BoundingBoxOO Length	0.000	1.000	1986	100001937	100000032	Not-Trans anti-PSPC1-A546 8C-S-PSPC1 V2.00	0	28. Not-Trans and anti-PSPC1-A546_Pos032_S001	00-RYwZwgCJn9R2ovTcmpdp4g
5.19018	9.14219	16.1434	um	Nucleus	Nucleus BoundingBoxOO Length	0.000	1.000	1987	100001938	100000033	Not-Trans anti-PSPC1-A546 8C-S-PSPC1 V2.00	0	28. Not-Trans and anti-PSPC1-A546_Pos032_S001	00-RYwZwgCJn9R2ovTcmpdp4g
6.07243	11.7137	20.7613	um	Nucleus	Nucleus BoundingBoxOO Length	0.000	1.000	1988	100001939	100000034	Not-Trans anti-PSPC1-A546 8C-S-PSPC1 V2.00	0	28. Not-Trans and anti-PSPC1-A546_Pos032_S001	00-RYwZwgCJn9R2ovTcmpdp4g
5.60891	9.81991	16.1998	um	Nucleus	Nucleus BoundingBoxOO Length	0.000	1.000	1989	100001940	100000035	Not-Trans anti-PSPC1-A546 8C-S-PSPC1 V2.00	0	28. Not-Trans and anti-PSPC1-A546_Pos032_S001	00-RYwZwgCJn9R2ovTcmpdp4g
5.56895	8.16597	19.6734	um	Nucleus	Nucleus BoundingBoxOO Length	0.000	1.000	1990	100001941	100000036	Not-Trans anti-PSPC1-A546 8C-S-PSPC1 V2.00	0	28. Not-Trans and anti-PSPC1-A546_Pos032_S001	00-RYwZwgCJn9R2ovTcmpdp4g
5.15962	9.21732	19.7607	um	Nucleus	Nucleus BoundingBoxOO Length	0.000	1.000	1991	100001942	100000000	Not-Trans anti-PSPC1-A546 8C-S-PSPC1 V2.00	0	28. Not-Trans and anti-PSPC1-A546_Pos033_S001	00-8JBhqvP8otPGmnxLxwCnmJ
4.44171	12.1838	16.1114	um	Nucleus	Nucleus BoundingBoxOO Length	0.000	1.000	1992	100001943	100000001	Not-Trans anti-PSPC1-A546 8C-S-PSPC1 V2.00	0	28. Not-Trans and anti-PSPC1-A546_Pos033_S001	00-8JBhqvP8otPGmnxLxwCnmJ
4.39021	14.3699	24.1884	um	Nucleus	Nucleus BoundingBoxOO Length	0.000	1.000	1993	100001944	100000002	Not-Trans anti-PSPC1-A546 8C-S-PSPC1 V2.00	0	28. Not-Trans and anti-PSPC1-A546_Pos033_S001	00-8JBhqvP8otPGmnxLxwCnmJ
4.76343	14.287	19.6782	um	Nucleus	Nucleus BoundingBoxOO Length	0.000	1.000	1994	100001945	100000003	Not-Trans anti-PSPC1-A546 8C-S-PSPC1 V2.00	0	28. Not-Trans and anti-PSPC1-A546_Pos033_S001	00-8JBhqvP8otPGmnxLxwCnmJ
4.38281	12.5234	26.1572	um	Nucleus	Nucleus BoundingBoxOO Length	0.000	1.000	1995	100001946	100000004	Not-Trans anti-PSPC1-A546 8C-S-PSPC1 V2.00	0	28. Not-Trans and anti-PSPC1-A546_Pos033_S001	00-8JBhqvP8otPGmnxLxwCnmJ
4.85273	13.6077	15.4565	um	Nucleus	Nucleus BoundingBoxOO Length	0.000	1.000	1996	100001947	100000005	Not-Trans anti-PSPC1-A546 8C-S-PSPC1 V2.00	0	28. Not-Trans and anti-PSPC1-A546_Pos033_S001	00-8JBhqvP8otPGmnxLxwCnmJ
5.28232	23.0114	22.8764	um	Nucleus	Nucleus BoundingBoxOO Length	0.000	1.000	1997	100001948	100000006	Not-Trans anti-PSPC1-A546 8C-S-PSPC1 V2.00	0	28. Not-Trans and anti-PSPC1-A546_Pos033_S001	00-8JBhqvP8otPGmnxLxwCnmJ
4.87541	13.5186	15.0588	um	Nucleus	Nucleus BoundingBoxOO Length	0.000	1.000	1998	100001949	100000007	Not-Trans anti-PSPC1-A546 8C-S-PSPC1 V2.00	0	28. Not-Trans and anti-PSPC1-A546_Pos033_S001	00-8JBhqvP8otPGmnxLxwCnmJ
5.55272	6.83705	14.4114	um	Nucleus	Nucleus BoundingBoxOO Length	0.000	1.000	1999	100001950	100000008	Not-Trans anti-PSPC1-A546 8C-S-PSPC1 V2.00	0	28. Not-Trans and anti-PSPC1-A546_Pos033_S001	00-8JBhqvP8otPGmnxLxwCnmJ
4.04106	16.6221	24.4169	um	Nucleus	Nucleus BoundingBoxOO Length	0.000	1.000	2000	100001951	100000009	Not-Trans anti-PSPC1-A546 8C-S-PSPC1 V2.00	0	28. Not-Trans and anti-PSPC1-A546_Pos033_S001	00-8JBhqvP8otPGmnxLxwCnmJ
5.13979	20.5858	24.5569	um	Nucleus	Nucleus BoundingBoxOO Length	0.000	1.000	2001	100001952	100000010	Not-Trans anti-PSPC1-A546 8C-S-PSPC1 V2.00	0	28. Not-Trans and anti-PSPC1-A546_Pos033_S001	00-8JBhqvP8otPGmnxLxwCnmJ
4.01528	16.2772	18.2045	um	Nucleus	Nucleus BoundingBoxOO Length	0.000	1.000	2003	100001953	100000011	Not-Trans anti-PSPC1-A546 8C-S-PSPC1 V2.00	0	28. Not-Trans and anti-PSPC1-A546_Pos033_S001	00-8JBhqvP8otPGmnxLxwCnmJ
4.24908	14.3472	16.0502	um	Nucleus	Nucleus BoundingBoxOO Length	0.000	1.000	2004	100001954	100000012	Not-Trans anti-PSPC1-A546 8C-S-PSPC1 V2.00	0	28. Not-Trans and anti-PSPC1-A546_Pos033_S001	00-8JBhqvP8otPGmnxLxwCnmJ
4.05484	14.084	16.7449	um	Nucleus	Nucleus BoundingBoxOO Length	0.000	1.000	2005	100001955	100000013	Not-Trans anti-PSPC1-A546 8C-S-PSPC1 V2.00	0	28. Not-Trans and anti-PSPC1-A546_Pos033_S001	00-8JBhqvP8otPGmnxLxwCnmJ
4.0629	12.8201	16.3889	um	Nucleus	Nucleus BoundingBoxOO Length	0.000	1.000	2006	100001956	100000014	Not-Trans anti-PSPC1-A546 8C-S-PSPC1 V2.00	0	28. Not-Trans and anti-PSPC1-A546_Pos033_S001	00-8JBhqvP8otPGmnxLxwCnmJ
4.46919	12.3102	16.3457	um	Nucleus	Nucleus BoundingBoxOO Length	0.000	1.000	2007	100001957	100000015	Not-Trans anti-PSPC1-A546 8C-S-PSPC1 V2.00	0	28. Not-Trans and anti-PSPC1-A546_Pos033_S001	00-8JBhqvP8otPGmnxLxwCnmJ
4.48871	13.6604	14.1046	um	Nucleus	Nucleus BoundingBoxOO Length	0.000	1.000	2008	100001958	100000016	Not-Trans anti-PSPC1-A546 8C-S-PSPC1 V2.00	0	28. Not-Trans and anti-PSPC1-A546_Pos033_S001	00-8JBhqvP8otPGmnxLxwCnmJ
5.25504	11.7622	13.6271	um	Nucleus	Nucleus BoundingBoxOO Length	0.000	1.000	2009	100001959	100000017	Not-Trans anti-PSPC1-A546 8C-S-PSPC1 V2.00	0	28. Not-Trans and anti-PSPC1-A546_Pos033_S001	00-8JBhqvP8otPGmnxLxwCnmJ
4.93161	11.2521	12.5669	um	Nucleus	Nucleus BoundingBoxOO Length	0.000	1.000	2010	100001960	100000018	Not-Trans anti-PSPC1-A546 8C-S-PSPC1 V2.00	0	28. Not-Trans and anti-PSPC1-A546_Pos033_S001	00-8JBhqvP8otPGmnxLxwCnmJ
4.35037	14.5514	21.1212	um	Nucleus	Nucleus BoundingBoxOO Length	0.000	1.000	2011	100001961	100000019	Not-Trans anti-PSPC1-A546 8C-S-PSPC1 V2.00	0	28. Not-Trans and anti-PSPC1-A546_Pos033_S001	00-8JBhqvP8otPGmnxLxwCnmJ
4.76001	14.3881	21.5715	um	Nucleus	Nucleus BoundingBoxOO Length	0.000	1.000	2012	100001962	100000020	Not-Trans anti-PSPC1-A546 8C-S-PSPC1 V2.00	0	28. Not-Trans and anti-PSPC1-A546_Pos033_S001	00-8JBhqvP8otPGmnxLxwCnmJ
4.52778	13.9729	18.5706	um	Nucleus	Nucleus BoundingBoxOO Length	0.000	1.000	2013	100001963	100000021	Not-Trans anti-PSPC1-A546 8C-S-PSPC1 V2.00	0	28. Not-Trans and anti-PSPC1-A546_Pos033_S001	00-8JBhqvP8otPGmnxLxwCnmJ
4.53435	13.9102	14.6151	um	Nucleus	Nucleus BoundingBoxOO Length	0.000	1.000	2014	100001964	100000022	Not-Trans anti-PSPC1-A546 8C-S-PSPC1 V2.00	0	28. Not-Trans and anti-PSPC1-A546_Pos033_S001	00-8JBhqvP8otPGmnxLxwCnmJ
4.36414	13.9425	17.8561	um	Nucleus	Nucleus BoundingBoxOO Length	0.000	1.000	2015	100001965	100000023	Not-Trans anti-PSPC1-A546 8C-S-PSPC1 V2.00	0	28. Not-Trans and anti-PSPC1-A546_Pos033_S001	00-8JBhqvP8otPGmnxLxwCnmJ
4.80454	12.0104	16.7504	um	Nucleus	Nucleus BoundingBoxOO Length	0.000	1.000	2016	100001966	100000024	Not-Trans anti-PSPC1-A546 8C-S-PSPC1 V2.00	0	28. Not-Trans and anti-PSPC1-A546_Pos033_S001	00-8JBhqvP8otPGmnxLxwCnmJ
4.40069	12.9736	15.4451	um	Nucleus	Nucleus BoundingBoxOO Length	0.000	1.000	2017	100001967	100000025	Not-Trans anti-PSPC1-A546 8C-S-PSPC1 V2.00	0	28. Not-Trans and anti-PSPC1-A546_Pos033_S001	00-8JBhqvP8otPGmnxLxwCnmJ
4.99464	10.4704	17.8783	um	Nucleus	Nucleus BoundingBoxOO Length	0.000	1.000	2018	100001968	100000026	Not-Trans anti-PSPC1-A546 8C-S-PSPC1 V2.00	0	28. Not-Trans and anti-PSPC1-A546_Pos033_S001	00-8JBhqvP8otPGmnxLxwCnmJ
5.55887	12.4715	17.7712	um	Nucleus	Nucleus BoundingBoxOO Length	0.000	1.000	2019	100001969	100000027	Not-Trans anti-PSPC1-A546 8C-S-PSPC1 V2.00	0	28. Not-Trans and anti-PSPC1-A546_Pos033_S001	00-8JBhqvP8otPGmnxLxwCnmJ
4.83956	8.83412	17.7719	um	Nucleus	Nucleus BoundingBoxOO Length	0.000	1.000	2020	100001970	100000028	Not-Trans anti-PSPC1-A546 8C-S-PSPC1 V2.00	0	28. Not-Trans and anti-PSPC1-A546_Pos033_S001	00-8JBhqvP8otPGmnxLxwCnmJ
4.58787	10.7551	12.9436	um	Nucleus	Nucleus BoundingBoxOO Length	0.000	1.000	2021	100001971	100000029	Not-Trans anti-PSPC1-A546 8C-S-PSPC1 V2.00	0	28. Not-Trans and anti-PSPC1-A546_Pos033_S001	00-8JBhqvP8otPGmnxLxwCnmJ
5.74904	11.3949	15.8585	um	Nucleus	Nucleus BoundingBoxOO Length	0.000	1.000	2022	100001972	100000030	Not-Trans anti-PSPC1-A546 8C-S-PSPC1 V2.00	0	28. Not-Trans and anti-PSPC1-A546_Pos033_S001	00-8JBhqvP8otPGmnxLxwCnmJ
5.22064	11.4725	16.5612	um	Nucleus	Nucleus BoundingBoxOO Length	0.000	1.000	2023	100001973	100000031	Not-Trans anti-PSPC1-A546 8C-S-PSPC1 V2.00	0	28. Not-Trans and anti-PSPC1-A546_Pos033_S001	00-8JBhqvP8otPGmnxLxwCnmJ
4.86358	12.2208	14.6391	um	Nucleus	Nucleus BoundingBoxOO Length	0.000	1.000	2024	100001974	100000032	Not-Trans anti-PSPC1-A546 8C-S-PSPC1 V2.00	0	28. Not-Trans and anti-PSPC1-A546_Pos033_S001	00-8JBhqvP8otPGmnxLxwCnmJ
5.76303	10.2976	14.4628	um	Nucleus	Nucleus BoundingBoxOO Length	0.000	1.000	2025	100001975	100000033	Not-Trans anti-PSPC1-A546 8C-S-PSPC1 V2.00	0	28. Not-Trans and anti-PSPC1-A546_Pos033_S001	00-8JBhqvP8otPGmnxLxwCnmJ
4.78803	10.8176	12.8151	um	Nucleus	Nucleus BoundingBoxOO Length	0.000	1.000	2026	100001976	100000034	Not-Trans anti-PSPC1-A546 8C-S-PSPC1 V2.00	0	28. Not-Trans and anti-PSPC1-A546_Pos033_S001	00-8JBhqvP8otPGmnxLxwCnmJ
4.90329	9.43614	12.5516	um	Nucleus	Nucleus BoundingBoxOO Length	0.000	1.000	2027	100001977	100000035	Not-Trans anti-PSPC1-A546 8C-S-PSPC1 V2.00	0	28. Not-Trans and anti-PSPC1-A546_Pos033_S001	00-8JBhqvP8otPGmnxLxwCnmJ
5.95816	10.3211	12.477	um	Nucleus	Nucleus BoundingBoxOO Length	0.000	1.000	2028	100001978	100000036	Not-Trans anti-PSPC1-A546 8C-S-PSPC1 V2.00	0	28. Not-Trans and anti-PSPC1-A546_Pos033_S001	00-8JBhqvP8otPGmnxLxwCnmJ
4.88948	8.72871	10.8994	um	Nucleus	Nucleus BoundingBoxOO Length	0.000	1.000	2029	100001979	100000037	Not-Trans anti-PSPC1-A546 8C-S-PSPC1 V2.00	0	28. Not-Trans and anti-PSPC1-A546_Pos033_S001	00-8JBhqvP8otPGmnxLxwCnmJ
5.5826	10.8627	12.5541	um	Nucleus	Nucleus BoundingBoxOO Length	0.000	1.000	2030	100001980	100000038	Not-Trans anti-PSPC1-A546 8C-S-PSPC1 V2.00	0	28. Not-Trans and anti-PSPC1-A546_Pos033_S001	00-8JBhqvP8otPGmnxLxwCnmJ
5.72296	10.5672	13.4644	um	Nucleus	Nucleus BoundingBoxOO Length	0.000	1.000	2031	100001981	100000039	Not-Trans anti-PSPC1-A546 8C-S-PSPC1 V2.00	0	28. Not-Trans and anti-PSPC1-A546_Pos033_S001	00-8JBhqvP8otPGmnxLxwCnmJ
5.65774	9.26391	14.4266	um	Nucleus	Nucleus BoundingBoxOO Length	0.000	1.000	2032	100001982	100000040	Not-Trans anti-PSPC1-A546 8C-S-PSPC1 V2.00	0	28. Not-Trans and anti-PSPC1-A546_Pos033_S001	00-8JBhqvP8otPGmnxLxwCnmJ
5.28824	6.06024	11.5748	um	Nucleus	Nucleus BoundingBoxOO Length	0.000	1.000	2033	100001983	100000041	Not-Trans anti-PSPC1-A546 8C-S-PSPC1 V2.00	0	28. Not-Trans and anti-PSPC1-A546_Pos033_S001	00-8JBhqvP8otPGmnxLxwCnmJ
6.08124	11.4177	16.5166	um	Nucleus	Nucleus BoundingBoxOO Length	0.000	1.000	2034	100001984	100000042	Not-Trans anti-PSPC1-A546 8C-S-PSPC1 V2.00	0	28. Not-Trans and anti-PSPC1-A546_Pos033_S001	00-8JBhqvP8otPGmnxLxwCnmJ
5.12378	5.87568	20.9257	um	Nucleus	Nucleus BoundingBoxOO Length	0.000	1.000	2035	100001985	100000043	Not-Trans anti-PSPC1-A546 8C-S-PSPC1 V2.00	0	28. Not-Trans and anti-PSPC1-A546_Pos033_S001	00-8JBhqvP8otPGmnxLxwCnmJ
5.18025	11.3414	11.6212	um	Nucleus	Nucleus BoundingBoxOO Length	0.000	1.000	2036	100001986	100000044	Not-Trans anti-PSPC1-A546 8C-S-PSPC1 V2.00	0	28. Not-Trans and anti-PSPC1-A546_Pos033_S001	00-8JBhqvP8otPGmnxLxwCnmJ
5.97381	15.0528	27.4634	um	Nucleus	Nucleus BoundingBoxOO Length	0.000	1.000	2037	100001987	100000045	Not-Trans anti-PSPC1-A546 8C-S-PSPC1 V2.00	0	28. Not-Trans and anti-PSPC1-A546_Pos033_S001	00-8JBhqvP8otPGmnxLxwCnmJ
7.94249	8.01574	9.38461	um	Nucleus	Nucleus BoundingBoxOO Length	0.000	1.000	2038	100001988	100000000	Not-Trans anti-PSPC1-A546 8C-S-PSPC1 V2.00	0	28. Not-Trans and anti-PSPC1-A546_Pos034_S001	00-DEcW3wWND9air587SxmBr4
3.93223	10.929	21.7575	um	Nucleus	Nucleus BoundingBoxOO Length	0.000	1.000	2039	100001989	100000001	Not-Trans anti-PSPC1-A546 8C-S-PSPC1 V2.00	0	28. Not-Trans and anti-PSPC1-A546_Pos034_S001	00-DEcW3wWND9air587SxmBr4
4.91614	10.8895	14.9442	um	Nucleus	Nucleus BoundingBoxOO Length	0.000	1.000	2040	100001990	100000002	Not-Trans anti-PSPC1-A546 8C-S-PSPC1 V2.00	0	28. Not-Trans and anti-PSPC1-A546_Pos034_S001	00-DEcW3wWND9air587SxmBr4
5.19641	10.9063	13.7976	um	Nucleus	Nucleus BoundingBoxOO Length	0.000	1.000	2041	100001991	100000003	Not-Trans anti-PSPC1-A546 8C-S-PSPC1 V2.00	0	28. Not-Trans and anti-PSPC1-A546_Pos034_S001	00-DEcW3wWND9air587SxmBr4
5.64925	10.3985	18.96	um	Nucleus	Nucleus BoundingBoxOO Length	0.000	1.000	2042	100001992	100000004	Not-Trans anti-PSPC1-A546 8C-S-PSPC1 V2.00	0	28. Not-Trans and anti-PSPC1-A546_Pos034_S001	00-DEcW3wWND9air587SxmBr4
4.38184	17.9735	27.7854	um	Nucleus	Nucleus BoundingBoxOO Length	0.000	1.000	2043	100001993	100000005	Not-Trans anti-PSPC1-A546 8C-S-PSPC1 V2.00	0	28. Not-Trans and anti-PSPC1-A546_Pos034_S001	00-DEcW3wWND9air587SxmBr4
4.78122	13.2122	24.4206	um	Nucleus	Nucleus BoundingBoxOO Length	0.000	1.000	2044	100001994	100000006	Not-Trans anti-PSPC1-A546 8C-S-PSPC1 V2.00	0	28. Not-Trans and anti-PSPC1-A546_Pos034_S001	00-DEcW3wWND9air587SxmBr4
3.76081	10.4426	17.3565	um	Nucleus	Nucleus BoundingBoxOO Length	0.000	1.000	2045	100001995	100000007	Not-Trans anti-PSPC1-A546 8C-S-PSPC1 V2.00	0	28. Not-Trans and anti-PSPC1-A546_Pos034_S001	00-DEcW3wWND9air587SxmBr4
4.74635	11.7159	15.8748	um	Nucleus	Nucleus BoundingBoxOO Length	0.000	1.000	2046	100001996	100000008	Not-Trans anti-PSPC1-A546 8C-S-PSPC1 V2.00	0	28. Not-Trans and anti-PSPC1-A546_Pos034_S001	00-DEcW3wWND9air587SxmBr4
5.21347	8.63629	18.1089	um	Nucleus	Nucleus BoundingBoxOO Length	0.000	1.000	2047	100001997	100000009	Not-Trans anti-PSPC1-A546 8C-S-PSPC1 V2.00	0	28. Not-Trans and anti-PSPC1-A546_Pos034_S001	00-DEcW3wWND9air587SxmBr4
5.67314	10.0405	14.3083	um	Nucleus	Nucleus BoundingBoxOO Length	0.000	1.000	2048	100001998	100000010	Not-Trans anti-PSPC1-A546 8C-S-PSPC1 V2.00	0	28. Not-Trans and anti-PSPC1-A546_Pos034_S001	00-DEcW3wWND9air587SxmBr4
5.92234	11.0905	12.7242	um	Nucleus	Nucleus BoundingBoxOO Length	0.000	1.000	2049	100001999	100000011	Not-Trans anti-PSPC1-A546 8C-S-PSPC1 V2.00	0	28. Not-Trans and anti-PSPC1-A546_Pos034_S001	00-DEcW3wWND9air587SxmBr4
5.44793	10.0968	11.9115	um	Nucleus	Nucleus BoundingBoxOO Length	0.000	1.000	2050	100002000	100000012	Not-Trans anti-PSPC1-A546 8C-S-PSPC1 V2.00	0	28. Not-Trans and anti-PSPC1-A546_Pos034_S001	00-DEcW3wWND9air587SxmBr4
7.89073	9.73415	11.5296	um	Nucleus	Nucleus BoundingBoxOO Length	0.000	1.000	2051	100002001	100000013	Not-Trans anti-PSPC1-A546 8C-S-PSPC1 V2.00	0	28. Not-Trans and anti-PSPC1-A546_Pos034_S001	00-DEcW3wWND9air587SxmBr4
6.83874	8.20375	15.1265	um	Nucleus	Nucleus BoundingBoxOO Length	0.000	1.000	2052	100002002	100000014	Not-Trans anti-PSPC1-A546 8C-S-PSPC1 V2.00	0	28. Not-Trans and anti-PSPC1-A546_Pos034_S001	00-DEcW3wWND9air587SxmBr4
4.51425	12.3337	17.2195	um	Nucleus	Nucleus BoundingBoxOO Length	0.000	1.000	2053	100002003	100000015	Not-Trans anti-PSPC1-A546 8C-S-PSPC1 V2.00	0	28. Not-Trans and anti-PSPC1-A546_Pos034_S001	00-DEcW3wWND9air587SxmBr4
3.69635	12.131	16.4897	um	Nucleus	Nucleus BoundingBoxOO Length	0.000	1.000	2054	100002004	100000016	Not-Trans anti-PSPC1-A546 8C-S-PSPC1 V2.00	0	28. Not-Trans and anti-PSPC1-A546_Pos034_S001	00-DEcW3wWND9air587SxmBr4
3.64432	13.2791	23.373	um	Nucleus	Nucleus BoundingBoxOO Length	0.000	1.000	2055	100002005	100000017	Not-Trans anti-PSPC1-A546 8C-S-PSPC1 V2.00	0	28. Not-Trans and anti-PSPC1-A546_Pos034_S001	00-DEcW3wWND9air587SxmBr4
4.84227	10.8675	25.2824	um	Nucleus	Nucleus BoundingBoxOO Length	0.000	1.000	2056	100002006	100000018	Not-Trans anti-PSPC1-A546 8C-S-PSPC1 V2.00	0	28. Not-Trans and anti-PSPC1-A546_Pos034_S001	00-DEcW3wWND9air587SxmBr4
4.06287	10.414	17.9582	um	Nucleus	Nucleus BoundingBoxOO Length	0.000	1.000	2057	100002007	100000019	Not-Trans anti-PSPC1-A546 8C-S-PSPC1 V2.00	0	28. Not-Trans and anti-PSPC1-A546_Pos034_S001	00-DEcW3wWND9air587SxmBr4
4.05927	13.5387	22.3298	um	Nucleus	Nucleus BoundingBoxOO Length	0.000	1.000	2058	100002008	100000020	Not-Trans anti-PSPC1-A546 8C-S-PSPC1 V2.00	0	28. Not-Trans and anti-PSPC1-A546_Pos034_S001	00-DEcW3wWND9air587SxmBr4
4.9752	9.12321	13.8618	um	Nucleus	Nucleus BoundingBoxOO Length	0.000	1.000	2059	100002009	100000021	Not-Trans anti-PSPC1-A546 8C-S-PSPC1 V2.00	0	28. Not-Trans and anti-PSPC1-A546_Pos034_S001	00-DEcW3wWND9air587SxmBr4
4.48772	8.16031	11.2983	um	Nucleus	Nucleus BoundingBoxOO Length	0.000	1.000	2060	100002010	100000022	Not-Trans anti-PSPC1-A546 8C-S-PSPC1 V2.00	0	28. Not-Trans and anti-PSPC1-A546_Pos034_S001	00-DEcW3wWND9air587SxmBr4
5.1884	11.2282	18.8274	um	Nucleus	Nucleus BoundingBoxOO Length	0.000	1.000	2061	100002011	100000023	Not-Trans anti-PSPC1-A546 8C-S-PSPC1 V2.00	0	28. Not-Trans and anti-PSPC1-A546_Pos034_S001	00-DEcW3wWND9air587SxmBr4
4.4269	14.1538	17.4669	um	Nucleus	Nucleus BoundingBoxOO Length	0.000	1.000	2062	100002012	100000024	Not-Trans anti-PSPC1-A546 8C-S-PSPC1 V2.00	0	28. Not-Trans and anti-PSPC1-A546_Pos034_S001	00-DEcW3wWND9air587SxmBr4
4.63371	11.8044	14.1395	um	Nucleus	Nucleus BoundingBoxOO Length	0.000	1.000	2063	100002013	100000025	Not-Trans anti-PSPC1-A546 8C-S-PSPC1 V2.00	0	28. Not-Trans and anti-PSPC1-A546_Pos034_S001	00-DEcW3wWND9air587SxmBr4
4.85822	8.8745	11.5361	um	Nucleus	Nucleus BoundingBoxOO Length	0.000	1.000	2064	100002014	100000026	Not-Trans anti-PSPC1-A546 8C-S-PSPC1 V2.00	0	28. Not-Trans and anti-PSPC1-A546_Pos034_S001	00-DEcW3wWND9air587SxmBr4
5.08853	10.5687	17.8652	um	Nucleus	Nucleus BoundingBoxOO Length	0.000	1.000	2065	100002015	100000027	Not-Trans anti-PSPC1-A546 8C-S-PSPC1 V2.00	0	28. Not-Trans and anti-PSPC1-A546_Pos034_S001	00-DEcW3wWND9air587SxmBr4
3.5752	18.3615	27.6249	um	Nucleus	Nucleus BoundingBoxOO Length	0.000	1.000	2066	100002016	100000028	Not-Trans anti-PSPC1-A546 8C-S-PSPC1 V2.00	0	28. Not-Trans and anti-PSPC1-A546_Pos034_S001	00-DEcW3wWND9air587SxmBr4
5.72548	9.93456	12.0517	um	Nucleus	Nucleus BoundingBoxOO Length	0.000	1.000	2067	100002017	100000029	Not-Trans anti-PSPC1-A546 8C-S-PSPC1 V2.00	0	28. Not-Trans and anti-PSPC1-A546_Pos034_S001	00-DEcW3wWND9air587SxmBr4
6.36606	9.51579	13.0559	um	Nucleus	Nucleus BoundingBoxOO Length	0.000	1.000	2068	100002018	100000030	Not-Trans anti-PSPC1-A546 8C-S-PSPC1 V2.00	0	28. Not-Trans and anti-PSPC1-A546_Pos034_S001	00-DEcW3wWND9air587SxmBr4
5.97259	9.93058	12.8659	um	Nucleus	Nucleus BoundingBoxOO Length	0.000	1.000	2069	100002019	100000031	Not-Trans anti-PSPC1-A546 8C-S-PSPC1 V2.00	0	28. Not-Trans and anti-PSPC1-A546_Pos034_S001	00-DEcW3wWND9air587SxmBr4
4.77342	12.9917	13.8339	um	Nucleus	Nucleus BoundingBoxOO Length	0.000	1.000	2070	100002020	100000032	Not-Trans anti-PSPC1-A546 8C-S-PSPC1 V2.00	0	28. Not-Trans and anti-PSPC1-A546_Pos034_S001	00-DEcW3wWND9air587SxmBr4
6.43646	11.0724	15.4584	um	Nucleus	Nucleus BoundingBoxOO Length	0.000	1.000	2071	100002021	100000033	Not-Trans anti-PSPC1-A546 8C-S-PSPC1 V2.00	0	28. Not-Trans and anti-PSPC1-A546_Pos034_S001	00-DEcW3wWND9air587SxmBr4
5.67944	11.0178	24.0149	um	Nucleus	Nucleus BoundingBoxOO Length	0.000	1.000	2072	100002022	100000000	Not-Trans anti-PSPC1-A546 8C-S-PSPC1 V2.00	0	28. Not-Trans and anti-PSPC1-A546_Pos035_S001	00-adQXbDhu2LL2LxoL9Q5fRU
5.04667	13.0472	19.86	um	Nucleus	Nucleus BoundingBoxOO Length	0.000	1.000	2073	100002023	100000001	Not-Trans anti-PSPC1-A546 8C-S-PSPC1 V2.00	0	28. Not-Trans and anti-PSPC1-A546_Pos035_S001	00-adQXbDhu2LL2LxoL9Q5fRU
5.68976	9.94187	16.1655	um	Nucleus	Nucleus BoundingBoxOO Length	0.000	1.000	2074	100002024	100000002	Not-Trans anti-PSPC1-A546 8C-S-PSPC1 V2.00	0	28. Not-Trans and anti-PSPC1-A546_Pos035_S001	00-adQXbDhu2LL2LxoL9Q5fRU
5.68201	10.012	13.2795	um	Nucleus	Nucleus BoundingBoxOO Length	0.000	1.000	2075	100002025	100000003	Not-Trans anti-PSPC1-A546 8C-S-PSPC1 V2.00	0	28. Not-Trans and anti-PSPC1-A546_Pos035_S001	00-adQXbDhu2LL2LxoL9Q5fRU
4.6907	11.9377	16.2768	um	Nucleus	Nucleus BoundingBoxOO Length	0.000	1.000	2076	100002026	100000004	Not-Trans anti-PSPC1-A546 8C-S-PSPC1 V2.00	0	28. Not-Trans and anti-PSPC1-A546_Pos035_S001	00-adQXbDhu2LL2LxoL9Q5fRU
5.2112	11.759	16.911	um	Nucleus	Nucleus BoundingBoxOO Length	0.000	1.000	2077	100002027	100000005	Not-Trans anti-PSPC1-A546 8C-S-PSPC1 V2.00	0	28. Not-Trans and anti-PSPC1-A546_Pos035_S001	00-adQXbDhu2LL2LxoL9Q5fRU
4.3933	13.9834	15.8804	um	Nucleus	Nucleus BoundingBoxOO Length	0.000	1.000	2078	100002028	100000006	Not-Trans anti-PSPC1-A546 8C-S-PSPC1 V2.00	0	28. Not-Trans and anti-PSPC1-A546_Pos035_S001	00-adQXbDhu2LL2LxoL9Q5fRU
4.81982	12.1406	16.4426	um	Nucleus	Nucleus BoundingBoxOO Length	0.000	1.000	2079	100002029	100000007	Not-Trans anti-PSPC1-A546 8C-S-PSPC1 V2.00	0	28. Not-Trans and anti-PSPC1-A546_Pos035_S001	00-adQXbDhu2LL2LxoL9Q5fRU
4.02312	13.1858	19.7632	um	Nucleus	Nucleus BoundingBoxOO Length	0.000	1.000	2080	100002030	100000008	Not-Trans anti-PSPC1-A546 8C-S-PSPC1 V2.00	0	28. Not-Trans and anti-PSPC1-A546_Pos035_S001	00-adQXbDhu2LL2LxoL9Q5fRU
3.66045	14.6724	18.6232	um	Nucleus	Nucleus BoundingBoxOO Length	0.000	1.000	2081	100002031	100000009	Not-Trans anti-PSPC1-A546 8C-S-PSPC1 V2.00	0	28. Not-Trans and anti-PSPC1-A546_Pos035_S001	00-adQXbDhu2LL2LxoL9Q5fRU
4.03319	20.1095	24.9732	um	Nucleus	Nucleus BoundingBoxOO Length	0.000	1.000	2082	100002032	100000010	Not-Trans anti-PSPC1-A546 8C-S-PSPC1 V2.00	0	28. Not-Trans and anti-PSPC1-A546_Pos035_S001	00-adQXbDhu2LL2LxoL9Q5fRU
3.66155	15.6059	19.0947	um	Nucleus	Nucleus BoundingBoxOO Length	0.000	1.000	2083	100002033	100000011	Not-Trans anti-PSPC1-A546 8C-S-PSPC1 V2.00	0	28. Not-Trans and anti-PSPC1-A546_Pos035_S001	00-adQXbDhu2LL2LxoL9Q5fRU
3.99525	12.723	19.6218	um	Nucleus	Nucleus BoundingBoxOO Length	0.000	1.000	2084	100002034	100000012	Not-Trans anti-PSPC1-A546 8C-S-PSPC1 V2.00	0	28. Not-Trans and anti-PSPC1-A546_Pos035_S001	00-adQXbDhu2LL2LxoL9Q5fRU
4.01052	11.5451	16.4142	um	Nucleus	Nucleus BoundingBoxOO Length	0.000	1.000	2085	100002035	100000013	Not-Trans anti-PSPC1-A546 8C-S-PSPC1 V2.00	0	28. Not-Trans and anti-PSPC1-A546_Pos035_S001	00-adQXbDhu2LL2LxoL9Q5fRU
4.44895	15.3642	17.8152	um	Nucleus	Nucleus BoundingBoxOO Length	0.000	1.000	2086	100002036	100000014	Not-Trans anti-PSPC1-A546 8C-S-PSPC1 V2.00	0	28. Not-Trans and anti-PSPC1-A546_Pos035_S001	00-adQXbDhu2LL2LxoL9Q5fRU
4.59691	6.27751	12.3109	um	Nucleus	Nucleus BoundingBoxOO Length	0.000	1.000	2087	100002037	100000015	Not-Trans anti-PSPC1-A546 8C-S-PSPC1 V2.00	0	28. Not-Trans and anti-PSPC1-A546_Pos035_S001	00-adQXbDhu2LL2LxoL9Q5fRU
4.37197	12.1595	18.9622	um	Nucleus	Nucleus BoundingBoxOO Length	0.000	1.000	2088	100002038	100000016	Not-Trans anti-PSPC1-A546 8C-S-PSPC1 V2.00	0	28. Not-Trans and anti-PSPC1-A546_Pos035_S001	00-adQXbDhu2LL2LxoL9Q5fRU
4.09756	12.5498	21.6784	um	Nucleus	Nucleus BoundingBoxOO Length	0.000	1.000	2089	100002039	100000017	Not-Trans anti-PSPC1-A546 8C-S-PSPC1 V2.00	0	28. Not-Trans and anti-PSPC1-A546_Pos035_S001	00-adQXbDhu2LL2LxoL9Q5fRU
4.45883	10.4421	20.0139	um	Nucleus	Nucleus BoundingBoxOO Length	0.000	1.000	2090	100002040	100000018	Not-Trans anti-PSPC1-A546 8C-S-PSPC1 V2.00	0	28. Not-Trans and anti-PSPC1-A546_Pos035_S001	00-adQXbDhu2LL2LxoL9Q5fRU
4.8181	9.36943	10.8372	um	Nucleus	Nucleus BoundingBoxOO Length	0.000	1.000	2091	100002041	100000019	Not-Trans anti-PSPC1-A546 8C-S-PSPC1 V2.00	0	28. Not-Trans and anti-PSPC1-A546_Pos035_S001	00-adQXbDhu2LL2LxoL9Q5fRU
3.98557	11.0546	14.5959	um	Nucleus	Nucleus BoundingBoxOO Length	0.000	1.000	2092	100002042	100000020	Not-Trans anti-PSPC1-A546 8C-S-PSPC1 V2.00	0	28. Not-Trans and anti-PSPC1-A546_Pos035_S001	00-adQXbDhu2LL2LxoL9Q5fRU
4.02335	13.3702	20.2011	um	Nucleus	Nucleus BoundingBoxOO Length	0.000	1.000	2093	100002043	100000021	Not-Trans anti-PSPC1-A546 8C-S-PSPC1 V2.00	0	28. Not-Trans and anti-PSPC1-A546_Pos035_S001	00-adQXbDhu2LL2LxoL9Q5fRU
5.54644	8.40299	17.9126	um	Nucleus	Nucleus BoundingBoxOO Length	0.000	1.000	2094	100002044	100000022	Not-Trans anti-PSPC1-A546 8C-S-PSPC1 V2.00	0	28. Not-Trans and anti-PSPC1-A546_Pos035_S001	00-adQXbDhu2LL2LxoL9Q5fRU
4.85085	12.4504	15.7505	um	Nucleus	Nucleus BoundingBoxOO Length	0.000	1.000	2095	100002045	100000023	Not-Trans anti-PSPC1-A546 8C-S-PSPC1 V2.00	0	28. Not-Trans and anti-PSPC1-A546_Pos035_S001	00-adQXbDhu2LL2LxoL9Q5fRU
5.33464	10.9861	13.252	um	Nucleus	Nucleus BoundingBoxOO Length	0.000	1.000	2096	100002046	100000024	Not-Trans anti-PSPC1-A546 8C-S-PSPC1 V2.00	0	28. Not-Trans and anti-PSPC1-A546_Pos035_S001	00-adQXbDhu2LL2LxoL9Q5fRU
5.26811	9.39556	14.5388	um	Nucleus	Nucleus BoundingBoxOO Length	0.000	1.000	2097	100002047	100000025	Not-Trans anti-PSPC1-A546 8C-S-PSPC1 V2.00	0	28. Not-Trans and anti-PSPC1-A546_Pos035_S001	00-adQXbDhu2LL2LxoL9Q5fRU
4.75281	12.3839	17.2187	um	Nucleus	Nucleus BoundingBoxOO Length	0.000	1.000	2098	100002048	100000026	Not-Trans anti-PSPC1-A546 8C-S-PSPC1 V2.00	0	28. Not-Trans and anti-PSPC1-A546_Pos035_S001	00-adQXbDhu2LL2LxoL9Q5fRU
5.31589	10.3815	17.3015	um	Nucleus	Nucleus BoundingBoxOO Length	0.000	1.000	2099	100002049	100000027	Not-Trans anti-PSPC1-A546 8C-S-PSPC1 V2.00	0	28. Not-Trans and anti-PSPC1-A546_Pos035_S001	00-adQXbDhu2LL2LxoL9Q5fRU
5.23545	9.16171	18.18	um	Nucleus	Nucleus BoundingBoxOO Length	0.000	1.000	2100	100002050	100000028	Not-Trans anti-PSPC1-A546 8C-S-PSPC1 V2.00	0	28. Not-Trans and anti-PSPC1-A546_Pos035_S001	00-adQXbDhu2LL2LxoL9Q5fRU
4.8721	11.1295	15.204	um	Nucleus	Nucleus BoundingBoxOO Length	0.000	1.000	2101	100002051	100000029	Not-Trans anti-PSPC1-A546 8C-S-PSPC1 V2.00	0	28. Not-Trans and anti-PSPC1-A546_Pos035_S001	00-adQXbDhu2LL2LxoL9Q5fRU
5.60474	9.38086	15.5112	um	Nucleus	Nucleus BoundingBoxOO Length	0.000	1.000	2102	100002052	100000030	Not-Trans anti-PSPC1-A546 8C-S-PSPC1 V2.00	0	28. Not-Trans and anti-PSPC1-A546_Pos035_S001	00-adQXbDhu2LL2LxoL9Q5fRU
5.21695	10.7716	13.1167	um	Nucleus	Nucleus BoundingBoxOO Length	0.000	1.000	2103	100002053	100000031	Not-Trans anti-PSPC1-A546 8C-S-PSPC1 V2.00	0	28. Not-Trans and anti-PSPC1-A546_Pos035_S001	00-adQXbDhu2LL2LxoL9Q5fRU
4.52178	13.5878	24.4291	um	Nucleus	Nucleus BoundingBoxOO Length	0.000	1.000	2104	100002054	100000032	Not-Trans anti-PSPC1-A546 8C-S-PSPC1 V2.00	0	28. Not-Trans and anti-PSPC1-A546_Pos035_S001	00-adQXbDhu2LL2LxoL9Q5fRU
4.95823	10.786	14.3318	um	Nucleus	Nucleus BoundingBoxOO Length	0.000	1.000	2105	100002055	100000033	Not-Trans anti-PSPC1-A546 8C-S-PSPC1 V2.00	0	28. Not-Trans and anti-PSPC1-A546_Pos035_S001	00-adQXbDhu2LL2LxoL9Q5fRU
4.94833	11.2759	15.2137	um	Nucleus	Nucleus BoundingBoxOO Length	0.000	1.000	2106	100002056	100000034	Not-Trans anti-PSPC1-A546 8C-S-PSPC1 V2.00	0	28. Not-Trans and anti-PSPC1-A546_Pos035_S001	00-adQXbDhu2LL2LxoL9Q5fRU
5.27947	10.3914	14.9973	um	Nucleus	Nucleus BoundingBoxOO Length	0.000	1.000	2107	100002057	100000035	Not-Trans anti-PSPC1-A546 8C-S-PSPC1 V2.00	0	28. Not-Trans and anti-PSPC1-A546_Pos035_S001	00-adQXbDhu2LL2LxoL9Q5fRU
5.24007	11.4412	14.2319	um	Nucleus	Nucleus BoundingBoxOO Length	0.000	1.000	2108	100002058	100000036	Not-Trans anti-PSPC1-A546 8C-S-PSPC1 V2.00	0	28. Not-Trans and anti-PSPC1-A546_Pos035_S001	00-adQXbDhu2LL2LxoL9Q5fRU
5.22178	10.6852	13.5678	um	Nucleus	Nucleus BoundingBoxOO Length	0.000	1.000	2109	100002059	100000037	Not-Trans anti-PSPC1-A546 8C-S-PSPC1 V2.00	0	28. Not-Trans and anti-PSPC1-A546_Pos035_S001	00-adQXbDhu2LL2LxoL9Q5fRU
6.05376	12.6176	16.0036	um	Nucleus	Nucleus BoundingBoxOO Length	0.000	1.000	2110	100002060	100000038	Not-Trans anti-PSPC1-A546 8C-S-PSPC1 V2.00	0	28. Not-Trans and anti-PSPC1-A546_Pos035_S001	00-adQXbDhu2LL2LxoL9Q5fRU
5.39835	10.9506	12.9454	um	Nucleus	Nucleus BoundingBoxOO Length	0.000	1.000	2111	100002061	100000039	Not-Trans anti-PSPC1-A546 8C-S-PSPC1 V2.00	0	28. Not-Trans and anti-PSPC1-A546_Pos035_S001	00-adQXbDhu2LL2LxoL9Q5fRU
6.13237	12.1704	16.0501	um	Nucleus	Nucleus BoundingBoxOO Length	0.000	1.000	2112	100002062	100000040	Not-Trans anti-PSPC1-A546 8C-S-PSPC1 V2.00	0	28. Not-Trans and anti-PSPC1-A546_Pos035_S001	00-adQXbDhu2LL2LxoL9Q5fRU
5.15218	10.0342	14.4194	um	Nucleus	Nucleus BoundingBoxOO Length	0.000	1.000	2113	100002063	100000041	Not-Trans anti-PSPC1-A546 8C-S-PSPC1 V2.00	0	28. Not-Trans and anti-PSPC1-A546_Pos035_S001	00-adQXbDhu2LL2LxoL9Q5fRU
5.5885	10.265	13.7731	um	Nucleus	Nucleus BoundingBoxOO Length	0.000	1.000	2114	100002064	100000042	Not-Trans anti-PSPC1-A546 8C-S-PSPC1 V2.00	0	28. Not-Trans and anti-PSPC1-A546_Pos035_S001	00-adQXbDhu2LL2LxoL9Q5fRU
4.40324	12.7293	20.9551	um	Nucleus	Nucleus BoundingBoxOO Length	0.000	1.000	2115	100002065	100000043	Not-Trans anti-PSPC1-A546 8C-S-PSPC1 V2.00	0	28. Not-Trans and anti-PSPC1-A546_Pos035_S001	00-adQXbDhu2LL2LxoL9Q5fRU
4.46479	10.0639	24.697	um	Nucleus	Nucleus BoundingBoxOO Length	0.000	1.000	2116	100002066	100000044	Not-Trans anti-PSPC1-A546 8C-S-PSPC1 V2.00	0	28. Not-Trans and anti-PSPC1-A546_Pos035_S001	00-adQXbDhu2LL2LxoL9Q5fRU
4.38837	18.6844	23.4288	um	Nucleus	Nucleus BoundingBoxOO Length	0.000	1.000	2360	100002305	100000000	Not-Trans anti-PSPC1-A546 8C-S-PSPC1 V2.00	0	28. Not-Trans and anti-PSPC1-A546_Pos041_S001	00-zTUApbyLU4W4fkhoCnPXxK
6.20568	6.98674	18.296	um	Nucleus	Nucleus BoundingBoxOO Length	0.000	1.000	2361	100002306	100000001	Not-Trans anti-PSPC1-A546 8C-S-PSPC1 V2.00	0	28. Not-Trans and anti-PSPC1-A546_Pos041_S001	00-zTUApbyLU4W4fkhoCnPXxK
5.23377	9.89662	16.5836	um	Nucleus	Nucleus BoundingBoxOO Length	0.000	1.000	2362	100002307	100000002	Not-Trans anti-PSPC1-A546 8C-S-PSPC1 V2.00	0	28. Not-Trans and anti-PSPC1-A546_Pos041_S001	00-zTUApbyLU4W4fkhoCnPXxK
4.77908	9.3579	20.3653	um	Nucleus	Nucleus BoundingBoxOO Length	0.000	1.000	2363	100002308	100000003	Not-Trans anti-PSPC1-A546 8C-S-PSPC1 V2.00	0	28. Not-Trans and anti-PSPC1-A546_Pos041_S001	00-zTUApbyLU4W4fkhoCnPXxK
5.27792	6.92517	16.7391	um	Nucleus	Nucleus BoundingBoxOO Length	0.000	1.000	2364	100002309	100000004	Not-Trans anti-PSPC1-A546 8C-S-PSPC1 V2.00	0	28. Not-Trans and anti-PSPC1-A546_Pos041_S001	00-zTUApbyLU4W4fkhoCnPXxK
4.82698	15.622	22.6142	um	Nucleus	Nucleus BoundingBoxOO Length	0.000	1.000	2365	100002310	100000005	Not-Trans anti-PSPC1-A546 8C-S-PSPC1 V2.00	0	28. Not-Trans and anti-PSPC1-A546_Pos041_S001	00-zTUApbyLU4W4fkhoCnPXxK
5.42396	9.29957	12.8928	um	Nucleus	Nucleus BoundingBoxOO Length	0.000	1.000	2366	100002311	100000006	Not-Trans anti-PSPC1-A546 8C-S-PSPC1 V2.00	0	28. Not-Trans and anti-PSPC1-A546_Pos041_S001	00-zTUApbyLU4W4fkhoCnPXxK
8.04135	15.0064	24.5378	um	Nucleus	Nucleus BoundingBoxOO Length	0.000	1.000	2367	100002312	100000007	Not-Trans anti-PSPC1-A546 8C-S-PSPC1 V2.00	0	28. Not-Trans and anti-PSPC1-A546_Pos041_S001	00-zTUApbyLU4W4fkhoCnPXxK
4.79661	13.0169	18.5387	um	Nucleus	Nucleus BoundingBoxOO Length	0.000	1.000	2368	100002313	100000008	Not-Trans anti-PSPC1-A546 8C-S-PSPC1 V2.00	0	28. Not-Trans and anti-PSPC1-A546_Pos041_S001	00-zTUApbyLU4W4fkhoCnPXxK
5.21208	9.48406	18.4432	um	Nucleus	Nucleus BoundingBoxOO Length	0.000	1.000	2369	100002314	100000009	Not-Trans anti-PSPC1-A546 8C-S-PSPC1 V2.00	0	28. Not-Trans and anti-PSPC1-A546_Pos041_S001	00-zTUApbyLU4W4fkhoCnPXxK
4.78072	11.3121	17.5233	um	Nucleus	Nucleus BoundingBoxOO Length	0.000	1.000	2370	100002315	100000010	Not-Trans anti-PSPC1-A546 8C-S-PSPC1 V2.00	0	28. Not-Trans and anti-PSPC1-A546_Pos041_S001	00-zTUApbyLU4W4fkhoCnPXxK
4.88072	11.8839	19.0661	um	Nucleus	Nucleus BoundingBoxOO Length	0.000	1.000	2371	100002316	100000011	Not-Trans anti-PSPC1-A546 8C-S-PSPC1 V2.00	0	28. Not-Trans and anti-PSPC1-A546_Pos041_S001	00-zTUApbyLU4W4fkhoCnPXxK
4.40349	13.3395	17.8584	um	Nucleus	Nucleus BoundingBoxOO Length	0.000	1.000	2372	100002317	100000012	Not-Trans anti-PSPC1-A546 8C-S-PSPC1 V2.00	0	28. Not-Trans and anti-PSPC1-A546_Pos041_S001	00-zTUApbyLU4W4fkhoCnPXxK
4.5166	13.3597	16.3648	um	Nucleus	Nucleus BoundingBoxOO Length	0.000	1.000	2373	100002318	100000013	Not-Trans anti-PSPC1-A546 8C-S-PSPC1 V2.00	0	28. Not-Trans and anti-PSPC1-A546_Pos041_S001	00-zTUApbyLU4W4fkhoCnPXxK
8.03667	18.1763	22.9889	um	Nucleus	Nucleus BoundingBoxOO Length	0.000	1.000	2374	100002319	100000014	Not-Trans anti-PSPC1-A546 8C-S-PSPC1 V2.00	0	28. Not-Trans and anti-PSPC1-A546_Pos041_S001	00-zTUApbyLU4W4fkhoCnPXxK
4.48354	13.9829	17.9376	um	Nucleus	Nucleus BoundingBoxOO Length	0.000	1.000	2375	100002320	100000015	Not-Trans anti-PSPC1-A546 8C-S-PSPC1 V2.00	0	28. Not-Trans and anti-PSPC1-A546_Pos041_S001	00-zTUApbyLU4W4fkhoCnPXxK
5.2009	10.2692	16.981	um	Nucleus	Nucleus BoundingBoxOO Length	0.000	1.000	2376	100002321	100000016	Not-Trans anti-PSPC1-A546 8C-S-PSPC1 V2.00	0	28. Not-Trans and anti-PSPC1-A546_Pos041_S001	00-zTUApbyLU4W4fkhoCnPXxK
4.88385	9.61082	20.2351	um	Nucleus	Nucleus BoundingBoxOO Length	0.000	1.000	2377	100002322	100000017	Not-Trans anti-PSPC1-A546 8C-S-PSPC1 V2.00	0	28. Not-Trans and anti-PSPC1-A546_Pos041_S001	00-zTUApbyLU4W4fkhoCnPXxK
4.836	9.35834	19.5503	um	Nucleus	Nucleus BoundingBoxOO Length	0.000	1.000	2378	100002323	100000018	Not-Trans anti-PSPC1-A546 8C-S-PSPC1 V2.00	0	28. Not-Trans and anti-PSPC1-A546_Pos041_S001	00-zTUApbyLU4W4fkhoCnPXxK
5.30075	9.48656	16.8799	um	Nucleus	Nucleus BoundingBoxOO Length	0.000	1.000	2379	100002324	100000019	Not-Trans anti-PSPC1-A546 8C-S-PSPC1 V2.00	0	28. Not-Trans and anti-PSPC1-A546_Pos041_S001	00-zTUApbyLU4W4fkhoCnPXxK
5.30619	10.1283	17.5723	um	Nucleus	Nucleus BoundingBoxOO Length	0.000	1.000	2380	100002325	100000020	Not-Trans anti-PSPC1-A546 8C-S-PSPC1 V2.00	0	28. Not-Trans and anti-PSPC1-A546_Pos041_S001	00-zTUApbyLU4W4fkhoCnPXxK
5.31474	8.65705	17.8007	um	Nucleus	Nucleus BoundingBoxOO Length	0.000	1.000	2381	100002326	100000021	Not-Trans anti-PSPC1-A546 8C-S-PSPC1 V2.00	0	28. Not-Trans and anti-PSPC1-A546_Pos041_S001	00-zTUApbyLU4W4fkhoCnPXxK
4.81164	9.35751	16.9864	um	Nucleus	Nucleus BoundingBoxOO Length	0.000	1.000	2382	100002327	100000022	Not-Trans anti-PSPC1-A546 8C-S-PSPC1 V2.00	0	28. Not-Trans and anti-PSPC1-A546_Pos041_S001	00-zTUApbyLU4W4fkhoCnPXxK
6.21194	9.86212	24.7077	um	Nucleus	Nucleus BoundingBoxOO Length	0.000	1.000	2383	100002328	100000023	Not-Trans anti-PSPC1-A546 8C-S-PSPC1 V2.00	0	28. Not-Trans and anti-PSPC1-A546_Pos041_S001	00-zTUApbyLU4W4fkhoCnPXxK
3.70004	10.4454	13.0552	um	Nucleus	Nucleus BoundingBoxOO Length	0.000	1.000	2384	100002329	100000024	Not-Trans anti-PSPC1-A546 8C-S-PSPC1 V2.00	0	28. Not-Trans and anti-PSPC1-A546_Pos041_S001	00-zTUApbyLU4W4fkhoCnPXxK
3.69296	8.35787	14.7792	um	Nucleus	Nucleus BoundingBoxOO Length	0.000	1.000	2386	100002330	100000025	Not-Trans anti-PSPC1-A546 8C-S-PSPC1 V2.00	0	28. Not-Trans and anti-PSPC1-A546_Pos041_S001	00-zTUApbyLU4W4fkhoCnPXxK
4.5687	13.3685	19.8037	um	Nucleus	Nucleus BoundingBoxOO Length	0.000	1.000	2388	100002331	100000026	Not-Trans anti-PSPC1-A546 8C-S-PSPC1 V2.00	0	28. Not-Trans and anti-PSPC1-A546_Pos041_S001	00-zTUApbyLU4W4fkhoCnPXxK
3.63148	15.6972	20.9294	um	Nucleus	Nucleus BoundingBoxOO Length	0.000	1.000	2389	100002332	100000027	Not-Trans anti-PSPC1-A546 8C-S-PSPC1 V2.00	0	28. Not-Trans and anti-PSPC1-A546_Pos041_S001	00-zTUApbyLU4W4fkhoCnPXxK
5.09114	14.7589	21.3664	um	Nucleus	Nucleus BoundingBoxOO Length	0.000	1.000	2390	100002333	100000028	Not-Trans anti-PSPC1-A546 8C-S-PSPC1 V2.00	0	28. Not-Trans and anti-PSPC1-A546_Pos041_S001	00-zTUApbyLU4W4fkhoCnPXxK
3.74228	8.645	11.3106	um	Nucleus	Nucleus BoundingBoxOO Length	0.000	1.000	2391	100002334	100000029	Not-Trans anti-PSPC1-A546 8C-S-PSPC1 V2.00	0	28. Not-Trans and anti-PSPC1-A546_Pos041_S001	00-zTUApbyLU4W4fkhoCnPXxK
4.43793	14.0651	14.7421	um	Nucleus	Nucleus BoundingBoxOO Length	0.000	1.000	2392	100002335	100000030	Not-Trans anti-PSPC1-A546 8C-S-PSPC1 V2.00	0	28. Not-Trans and anti-PSPC1-A546_Pos041_S001	00-zTUApbyLU4W4fkhoCnPXxK
3.95623	10.6704	15.8917	um	Nucleus	Nucleus BoundingBoxOO Length	0.000	1.000	2393	100002336	100000031	Not-Trans anti-PSPC1-A546 8C-S-PSPC1 V2.00	0	28. Not-Trans and anti-PSPC1-A546_Pos041_S001	00-zTUApbyLU4W4fkhoCnPXxK
4.48603	13.0122	25.1752	um	Nucleus	Nucleus BoundingBoxOO Length	0.000	1.000	2394	100002337	100000032	Not-Trans anti-PSPC1-A546 8C-S-PSPC1 V2.00	0	28. Not-Trans and anti-PSPC1-A546_Pos041_S001	00-zTUApbyLU4W4fkhoCnPXxK
4.4891	8.94614	19.7454	um	Nucleus	Nucleus BoundingBoxOO Length	0.000	1.000	2395	100002338	100000033	Not-Trans anti-PSPC1-A546 8C-S-PSPC1 V2.00	0	28. Not-Trans and anti-PSPC1-A546_Pos041_S001	00-zTUApbyLU4W4fkhoCnPXxK
3.99904	12.7138	22.224	um	Nucleus	Nucleus BoundingBoxOO Length	0.000	1.000	2396	100002339	100000034	Not-Trans anti-PSPC1-A546 8C-S-PSPC1 V2.00	0	28. Not-Trans and anti-PSPC1-A546_Pos041_S001	00-zTUApbyLU4W4fkhoCnPXxK
4.07208	12.9946	23.6709	um	Nucleus	Nucleus BoundingBoxOO Length	0.000	1.000	2397	100002340	100000035	Not-Trans anti-PSPC1-A546 8C-S-PSPC1 V2.00	0	28. Not-Trans and anti-PSPC1-A546_Pos041_S001	00-zTUApbyLU4W4fkhoCnPXxK
4.85924	11.6566	16.7224	um	Nucleus	Nucleus BoundingBoxOO Length	0.000	1.000	2398	100002341	100000036	Not-Trans anti-PSPC1-A546 8C-S-PSPC1 V2.00	0	28. Not-Trans and anti-PSPC1-A546_Pos041_S001	00-zTUApbyLU4W4fkhoCnPXxK
5.42634	9.52683	20.8905	um	Nucleus	Nucleus BoundingBoxOO Length	0.000	1.000	2399	100002342	100000037	Not-Trans anti-PSPC1-A546 8C-S-PSPC1 V2.00	0	28. Not-Trans and anti-PSPC1-A546_Pos041_S001	00-zTUApbyLU4W4fkhoCnPXxK
5.56816	13.2651	15.5489	um	Nucleus	Nucleus BoundingBoxOO Length	0.000	1.000	2400	100002343	100000038	Not-Trans anti-PSPC1-A546 8C-S-PSPC1 V2.00	0	28. Not-Trans and anti-PSPC1-A546_Pos041_S001	00-zTUApbyLU4W4fkhoCnPXxK
5.75497	8.92659	13.2852	um	Nucleus	Nucleus BoundingBoxOO Length	0.000	1.000	2401	100002344	100000039	Not-Trans anti-PSPC1-A546 8C-S-PSPC1 V2.00	0	28. Not-Trans and anti-PSPC1-A546_Pos041_S001	00-zTUApbyLU4W4fkhoCnPXxK
5.71646	9.44561	16.4054	um	Nucleus	Nucleus BoundingBoxOO Length	0.000	1.000	2402	100002345	100000040	Not-Trans anti-PSPC1-A546 8C-S-PSPC1 V2.00	0	28. Not-Trans and anti-PSPC1-A546_Pos041_S001	00-zTUApbyLU4W4fkhoCnPXxK
5.31276	11.1859	12.2866	um	Nucleus	Nucleus BoundingBoxOO Length	0.000	1.000	2403	100002346	100000041	Not-Trans anti-PSPC1-A546 8C-S-PSPC1 V2.00	0	28. Not-Trans and anti-PSPC1-A546_Pos041_S001	00-zTUApbyLU4W4fkhoCnPXxK
5.1731	12.5354	17.7557	um	Nucleus	Nucleus BoundingBoxOO Length	0.000	1.000	2404	100002347	100000042	Not-Trans anti-PSPC1-A546 8C-S-PSPC1 V2.00	0	28. Not-Trans and anti-PSPC1-A546_Pos041_S001	00-zTUApbyLU4W4fkhoCnPXxK
5.68972	11.4679	12.0865	um	Nucleus	Nucleus BoundingBoxOO Length	0.000	1.000	2405	100002348	100000043	Not-Trans anti-PSPC1-A546 8C-S-PSPC1 V2.00	0	28. Not-Trans and anti-PSPC1-A546_Pos041_S001	00-zTUApbyLU4W4fkhoCnPXxK
4.4434	14.4685	23.694	um	Nucleus	Nucleus BoundingBoxOO Length	0.000	1.000	2406	100002349	100000044	Not-Trans anti-PSPC1-A546 8C-S-PSPC1 V2.00	0	28. Not-Trans and anti-PSPC1-A546_Pos041_S001	00-zTUApbyLU4W4fkhoCnPXxK
4.4043	13.53	16.7835	um	Nucleus	Nucleus BoundingBoxOO Length	0.000	1.000	2407	100002350	100000045	Not-Trans anti-PSPC1-A546 8C-S-PSPC1 V2.00	0	28. Not-Trans and anti-PSPC1-A546_Pos041_S001	00-zTUApbyLU4W4fkhoCnPXxK
7.89982	12.6849	21.4332	um	Nucleus	Nucleus BoundingBoxOO Length	0.000	1.000	2408	100002351	100000046	Not-Trans anti-PSPC1-A546 8C-S-PSPC1 V2.00	0	28. Not-Trans and anti-PSPC1-A546_Pos041_S001	00-zTUApbyLU4W4fkhoCnPXxK
7.36586	15.7498	23.1663	um	Nucleus	Nucleus BoundingBoxOO Length	0.000	1.000	2409	100002352	100000047	Not-Trans anti-PSPC1-A546 8C-S-PSPC1 V2.00	0	28. Not-Trans and anti-PSPC1-A546_Pos041_S001	00-zTUApbyLU4W4fkhoCnPXxK
8.45516	8.89273	12.3392	um	Nucleus	Nucleus BoundingBoxOO Length	0.000	1.000	2410	100002353	100000048	Not-Trans anti-PSPC1-A546 8C-S-PSPC1 V2.00	0	28. Not-Trans and anti-PSPC1-A546_Pos041_S001	00-zTUApbyLU4W4fkhoCnPXxK
4.86266	13.0107	18.0732	um	Nucleus	Nucleus BoundingBoxOO Length	0.000	1.000	2411	100002354	100000049	Not-Trans anti-PSPC1-A546 8C-S-PSPC1 V2.00	0	28. Not-Trans and anti-PSPC1-A546_Pos041_S001	00-zTUApbyLU4W4fkhoCnPXxK
4.47619	16.5135	18.3683	um	Nucleus	Nucleus BoundingBoxOO Length	0.000	1.000	2412	100002355	100000050	Not-Trans anti-PSPC1-A546 8C-S-PSPC1 V2.00	0	28. Not-Trans and anti-PSPC1-A546_Pos041_S001	00-zTUApbyLU4W4fkhoCnPXxK
4.88157	12.3791	16.4467	um	Nucleus	Nucleus BoundingBoxOO Length	0.000	1.000	2413	100002356	100000051	Not-Trans anti-PSPC1-A546 8C-S-PSPC1 V2.00	0	28. Not-Trans and anti-PSPC1-A546_Pos041_S001	00-zTUApbyLU4W4fkhoCnPXxK
5.74021	10.4349	15.9475	um	Nucleus	Nucleus BoundingBoxOO Length	0.000	1.000	2414	100002357	100000052	Not-Trans anti-PSPC1-A546 8C-S-PSPC1 V2.00	0	28. Not-Trans and anti-PSPC1-A546_Pos041_S001	00-zTUApbyLU4W4fkhoCnPXxK
6.14291	8.16518	12.42	um	Nucleus	Nucleus BoundingBoxOO Length	0.000	1.000	2415	100002358	100000053	Not-Trans anti-PSPC1-A546 8C-S-PSPC1 V2.00	0	28. Not-Trans and anti-PSPC1-A546_Pos041_S001	00-zTUApbyLU4W4fkhoCnPXxK
4.45774	11.7875	17.7255	um	Nucleus	Nucleus BoundingBoxOO Length	0.000	1.000	2416	100002359	100000054	Not-Trans anti-PSPC1-A546 8C-S-PSPC1 V2.00	0	28. Not-Trans and anti-PSPC1-A546_Pos041_S001	00-zTUApbyLU4W4fkhoCnPXxK
4.53256	11.1884	19.1692	um	Nucleus	Nucleus BoundingBoxOO Length	0.000	1.000	2417	100002360	100000055	Not-Trans anti-PSPC1-A546 8C-S-PSPC1 V2.00	0	28. Not-Trans and anti-PSPC1-A546_Pos041_S001	00-zTUApbyLU4W4fkhoCnPXxK
4.3941	13.2179	18.682	um	Nucleus	Nucleus BoundingBoxOO Length	0.000	1.000	2418	100002361	100000056	Not-Trans anti-PSPC1-A546 8C-S-PSPC1 V2.00	0	28. Not-Trans and anti-PSPC1-A546_Pos041_S001	00-zTUApbyLU4W4fkhoCnPXxK
4.99874	10.0887	18.1962	um	Nucleus	Nucleus BoundingBoxOO Length	0.000	1.000	2419	100002362	100000057	Not-Trans anti-PSPC1-A546 8C-S-PSPC1 V2.00	0	28. Not-Trans and anti-PSPC1-A546_Pos041_S001	00-zTUApbyLU4W4fkhoCnPXxK
5.15848	11.6427	15.6151	um	Nucleus	Nucleus BoundingBoxOO Length	0.000	1.000	2420	100002363	100000000	Not-Trans anti-PSPC1-A546 8C-S-PSPC1 V2.00	0	28. Not-Trans and anti-PSPC1-A546_Pos042_S001	00-R9gnWxy9FVSUsWPU7aREUA
4.82976	10.547	18.3324	um	Nucleus	Nucleus BoundingBoxOO Length	0.000	1.000	2421	100002364	100000001	Not-Trans anti-PSPC1-A546 8C-S-PSPC1 V2.00	0	28. Not-Trans and anti-PSPC1-A546_Pos042_S001	00-R9gnWxy9FVSUsWPU7aREUA
5.29184	14.2734	19.1885	um	Nucleus	Nucleus BoundingBoxOO Length	0.000	1.000	2422	100002365	100000002	Not-Trans anti-PSPC1-A546 8C-S-PSPC1 V2.00	0	28. Not-Trans and anti-PSPC1-A546_Pos042_S001	00-R9gnWxy9FVSUsWPU7aREUA
6.06893	9.38044	14.8629	um	Nucleus	Nucleus BoundingBoxOO Length	0.000	1.000	2423	100002366	100000003	Not-Trans anti-PSPC1-A546 8C-S-PSPC1 V2.00	0	28. Not-Trans and anti-PSPC1-A546_Pos042_S001	00-R9gnWxy9FVSUsWPU7aREUA
6.49953	8.65324	14.7962	um	Nucleus	Nucleus BoundingBoxOO Length	0.000	1.000	2424	100002367	100000004	Not-Trans anti-PSPC1-A546 8C-S-PSPC1 V2.00	0	28. Not-Trans and anti-PSPC1-A546_Pos042_S001	00-R9gnWxy9FVSUsWPU7aREUA
4.41185	12.9793	17.9944	um	Nucleus	Nucleus BoundingBoxOO Length	0.000	1.000	2425	100002368	100000005	Not-Trans anti-PSPC1-A546 8C-S-PSPC1 V2.00	0	28. Not-Trans and anti-PSPC1-A546_Pos042_S001	00-R9gnWxy9FVSUsWPU7aREUA
5.27747	10.883	15.6046	um	Nucleus	Nucleus BoundingBoxOO Length	0.000	1.000	2426	100002369	100000006	Not-Trans anti-PSPC1-A546 8C-S-PSPC1 V2.00	0	28. Not-Trans and anti-PSPC1-A546_Pos042_S001	00-R9gnWxy9FVSUsWPU7aREUA
4.35979	11.6998	23.9967	um	Nucleus	Nucleus BoundingBoxOO Length	0.000	1.000	2427	100002370	100000007	Not-Trans anti-PSPC1-A546 8C-S-PSPC1 V2.00	0	28. Not-Trans and anti-PSPC1-A546_Pos042_S001	00-R9gnWxy9FVSUsWPU7aREUA
4.41175	12.5081	20.8091	um	Nucleus	Nucleus BoundingBoxOO Length	0.000	1.000	2428	100002371	100000008	Not-Trans anti-PSPC1-A546 8C-S-PSPC1 V2.00	0	28. Not-Trans and anti-PSPC1-A546_Pos042_S001	00-R9gnWxy9FVSUsWPU7aREUA
4.39094	11.8945	21.5343	um	Nucleus	Nucleus BoundingBoxOO Length	0.000	1.000	2429	100002372	100000009	Not-Trans anti-PSPC1-A546 8C-S-PSPC1 V2.00	0	28. Not-Trans and anti-PSPC1-A546_Pos042_S001	00-R9gnWxy9FVSUsWPU7aREUA
4.38277	11.8471	28.5065	um	Nucleus	Nucleus BoundingBoxOO Length	0.000	1.000	2430	100002373	100000010	Not-Trans anti-PSPC1-A546 8C-S-PSPC1 V2.00	0	28. Not-Trans and anti-PSPC1-A546_Pos042_S001	00-R9gnWxy9FVSUsWPU7aREUA
5.15545	9.91843	11.992	um	Nucleus	Nucleus BoundingBoxOO Length	0.000	1.000	2431	100002374	100000011	Not-Trans anti-PSPC1-A546 8C-S-PSPC1 V2.00	0	28. Not-Trans and anti-PSPC1-A546_Pos042_S001	00-R9gnWxy9FVSUsWPU7aREUA
5.21525	14.1887	16.9752	um	Nucleus	Nucleus BoundingBoxOO Length	0.000	1.000	2432	100002375	100000012	Not-Trans anti-PSPC1-A546 8C-S-PSPC1 V2.00	0	28. Not-Trans and anti-PSPC1-A546_Pos042_S001	00-R9gnWxy9FVSUsWPU7aREUA
4.83692	13.7868	15.3365	um	Nucleus	Nucleus BoundingBoxOO Length	0.000	1.000	2433	100002376	100000013	Not-Trans anti-PSPC1-A546 8C-S-PSPC1 V2.00	0	28. Not-Trans and anti-PSPC1-A546_Pos042_S001	00-R9gnWxy9FVSUsWPU7aREUA
4.775	13.8759	26.5508	um	Nucleus	Nucleus BoundingBoxOO Length	0.000	1.000	2434	100002377	100000014	Not-Trans anti-PSPC1-A546 8C-S-PSPC1 V2.00	0	28. Not-Trans and anti-PSPC1-A546_Pos042_S001	00-R9gnWxy9FVSUsWPU7aREUA
3.61533	13.7676	20.6814	um	Nucleus	Nucleus BoundingBoxOO Length	0.000	1.000	2435	100002378	100000015	Not-Trans anti-PSPC1-A546 8C-S-PSPC1 V2.00	0	28. Not-Trans and anti-PSPC1-A546_Pos042_S001	00-R9gnWxy9FVSUsWPU7aREUA
4.78205	11.5998	17.3154	um	Nucleus	Nucleus BoundingBoxOO Length	0.000	1.000	2436	100002379	100000016	Not-Trans anti-PSPC1-A546 8C-S-PSPC1 V2.00	0	28. Not-Trans and anti-PSPC1-A546_Pos042_S001	00-R9gnWxy9FVSUsWPU7aREUA
4.44067	10.3806	21.6196	um	Nucleus	Nucleus BoundingBoxOO Length	0.000	1.000	2437	100002380	100000017	Not-Trans anti-PSPC1-A546 8C-S-PSPC1 V2.00	0	28. Not-Trans and anti-PSPC1-A546_Pos042_S001	00-R9gnWxy9FVSUsWPU7aREUA
4.42594	12.9407	17.8284	um	Nucleus	Nucleus BoundingBoxOO Length	0.000	1.000	2438	100002381	100000018	Not-Trans anti-PSPC1-A546 8C-S-PSPC1 V2.00	0	28. Not-Trans and anti-PSPC1-A546_Pos042_S001	00-R9gnWxy9FVSUsWPU7aREUA
3.57606	12.309	21.7464	um	Nucleus	Nucleus BoundingBoxOO Length	0.000	1.000	2440	100002382	100000019	Not-Trans anti-PSPC1-A546 8C-S-PSPC1 V2.00	0	28. Not-Trans and anti-PSPC1-A546_Pos042_S001	00-R9gnWxy9FVSUsWPU7aREUA
4.06678	12.1567	15.6146	um	Nucleus	Nucleus BoundingBoxOO Length	0.000	1.000	2441	100002383	100000020	Not-Trans anti-PSPC1-A546 8C-S-PSPC1 V2.00	0	28. Not-Trans and anti-PSPC1-A546_Pos042_S001	00-R9gnWxy9FVSUsWPU7aREUA
3.75563	6.73714	12.9506	um	Nucleus	Nucleus BoundingBoxOO Length	0.000	1.000	2442	100002384	100000021	Not-Trans anti-PSPC1-A546 8C-S-PSPC1 V2.00	0	28. Not-Trans and anti-PSPC1-A546_Pos042_S001	00-R9gnWxy9FVSUsWPU7aREUA
4.8208	9.27557	15.018	um	Nucleus	Nucleus BoundingBoxOO Length	0.000	1.000	2444	100002385	100000022	Not-Trans anti-PSPC1-A546 8C-S-PSPC1 V2.00	0	28. Not-Trans and anti-PSPC1-A546_Pos042_S001	00-R9gnWxy9FVSUsWPU7aREUA
4.92437	10.5061	15.5541	um	Nucleus	Nucleus BoundingBoxOO Length	0.000	1.000	2445	100002386	100000023	Not-Trans anti-PSPC1-A546 8C-S-PSPC1 V2.00	0	28. Not-Trans and anti-PSPC1-A546_Pos042_S001	00-R9gnWxy9FVSUsWPU7aREUA
4.77426	10.5744	19.3179	um	Nucleus	Nucleus BoundingBoxOO Length	0.000	1.000	2446	100002387	100000024	Not-Trans anti-PSPC1-A546 8C-S-PSPC1 V2.00	0	28. Not-Trans and anti-PSPC1-A546_Pos042_S001	00-R9gnWxy9FVSUsWPU7aREUA
4.44851	15.8274	21.8058	um	Nucleus	Nucleus BoundingBoxOO Length	0.000	1.000	2447	100002388	100000025	Not-Trans anti-PSPC1-A546 8C-S-PSPC1 V2.00	0	28. Not-Trans and anti-PSPC1-A546_Pos042_S001	00-R9gnWxy9FVSUsWPU7aREUA
5.25196	11.2025	12.3121	um	Nucleus	Nucleus BoundingBoxOO Length	0.000	1.000	2448	100002389	100000026	Not-Trans anti-PSPC1-A546 8C-S-PSPC1 V2.00	0	28. Not-Trans and anti-PSPC1-A546_Pos042_S001	00-R9gnWxy9FVSUsWPU7aREUA
5.77533	10.7508	12.9407	um	Nucleus	Nucleus BoundingBoxOO Length	0.000	1.000	2449	100002390	100000027	Not-Trans anti-PSPC1-A546 8C-S-PSPC1 V2.00	0	28. Not-Trans and anti-PSPC1-A546_Pos042_S001	00-R9gnWxy9FVSUsWPU7aREUA
6.48798	10.7233	12.1298	um	Nucleus	Nucleus BoundingBoxOO Length	0.000	1.000	2450	100002391	100000028	Not-Trans anti-PSPC1-A546 8C-S-PSPC1 V2.00	0	28. Not-Trans and anti-PSPC1-A546_Pos042_S001	00-R9gnWxy9FVSUsWPU7aREUA
6.44115	10.9018	13.3166	um	Nucleus	Nucleus BoundingBoxOO Length	0.000	1.000	2451	100002392	100000029	Not-Trans anti-PSPC1-A546 8C-S-PSPC1 V2.00	0	28. Not-Trans and anti-PSPC1-A546_Pos042_S001	00-R9gnWxy9FVSUsWPU7aREUA
6.42028	8.55465	15.5367	um	Nucleus	Nucleus BoundingBoxOO Length	0.000	1.000	2452	100002393	100000030	Not-Trans anti-PSPC1-A546 8C-S-PSPC1 V2.00	0	28. Not-Trans and anti-PSPC1-A546_Pos042_S001	00-R9gnWxy9FVSUsWPU7aREUA
5.59566	11.8732	13.9286	um	Nucleus	Nucleus BoundingBoxOO Length	0.000	1.000	2453	100002394	100000031	Not-Trans anti-PSPC1-A546 8C-S-PSPC1 V2.00	0	28. Not-Trans and anti-PSPC1-A546_Pos042_S001	00-R9gnWxy9FVSUsWPU7aREUA
6.11469	10.9846	11.6874	um	Nucleus	Nucleus BoundingBoxOO Length	0.000	1.000	2454	100002395	100000032	Not-Trans anti-PSPC1-A546 8C-S-PSPC1 V2.00	0	28. Not-Trans and anti-PSPC1-A546_Pos042_S001	00-R9gnWxy9FVSUsWPU7aREUA
6.28352	8.48094	14.4323	um	Nucleus	Nucleus BoundingBoxOO Length	0.000	1.000	2455	100002396	100000033	Not-Trans anti-PSPC1-A546 8C-S-PSPC1 V2.00	0	28. Not-Trans and anti-PSPC1-A546_Pos042_S001	00-R9gnWxy9FVSUsWPU7aREUA
6.85493	13.242	15.6568	um	Nucleus	Nucleus BoundingBoxOO Length	0.000	1.000	2456	100002397	100000034	Not-Trans anti-PSPC1-A546 8C-S-PSPC1 V2.00	0	28. Not-Trans and anti-PSPC1-A546_Pos042_S001	00-R9gnWxy9FVSUsWPU7aREUA
5.63586	9.20115	13.9522	um	Nucleus	Nucleus BoundingBoxOO Length	0.000	1.000	2457	100002398	100000035	Not-Trans anti-PSPC1-A546 8C-S-PSPC1 V2.00	0	28. Not-Trans and anti-PSPC1-A546_Pos042_S001	00-R9gnWxy9FVSUsWPU7aREUA
6.3216	12.2158	16.7894	um	Nucleus	Nucleus BoundingBoxOO Length	0.000	1.000	2458	100002399	100000036	Not-Trans anti-PSPC1-A546 8C-S-PSPC1 V2.00	0	28. Not-Trans and anti-PSPC1-A546_Pos042_S001	00-R9gnWxy9FVSUsWPU7aREUA
5.98981	9.59137	13.7073	um	Nucleus	Nucleus BoundingBoxOO Length	0.000	1.000	2459	100002400	100000037	Not-Trans anti-PSPC1-A546 8C-S-PSPC1 V2.00	0	28. Not-Trans and anti-PSPC1-A546_Pos042_S001	00-R9gnWxy9FVSUsWPU7aREUA
6.70982	9.41932	12.6002	um	Nucleus	Nucleus BoundingBoxOO Length	0.000	1.000	2460	100002401	100000038	Not-Trans anti-PSPC1-A546 8C-S-PSPC1 V2.00	0	28. Not-Trans and anti-PSPC1-A546_Pos042_S001	00-R9gnWxy9FVSUsWPU7aREUA
5.6173	6.88697	11.5642	um	Nucleus	Nucleus BoundingBoxOO Length	0.000	1.000	2461	100002402	100000039	Not-Trans anti-PSPC1-A546 8C-S-PSPC1 V2.00	0	28. Not-Trans and anti-PSPC1-A546_Pos042_S001	00-R9gnWxy9FVSUsWPU7aREUA
4.48984	10.5615	11.9945	um	Nucleus	Nucleus BoundingBoxOO Length	0.000	1.000	2462	100002403	100000040	Not-Trans anti-PSPC1-A546 8C-S-PSPC1 V2.00	0	28. Not-Trans and anti-PSPC1-A546_Pos042_S001	00-R9gnWxy9FVSUsWPU7aREUA
[truncated: 1,076 more rows]
