# Supplementary material for: Development of a pipeline for automated, high-throughput analysis of paraspeckle proteins reveals specific roles for importin α proteins
Source: Sci Rep. 2017 Feb 27;7:43323. doi: 10.1038/srep43323 (PMC5379994; doi:10.1038/srep43323)
Supplement: Supplementary Dataset SD1-B [file srep43323-s3.zip › I8P/8C-S-PSPC1/_/Not-Trans anti-PSPC1-A546 8C-S-PSPC1 V2.00_Statistics/Not-Trans anti-PSPC1-A546 8C-S-PSPC1 V2.00_Cell_Number_Of_Nuclei.csv]

Cell Number Of Nuclei
====================
Value	Unit	Category	Birth [s]	Death [s]	ID	OriginalID	Original Component Name	Original Component ID	Original Image Name	Original Image ID
1		Cell	0.000	1.000	0	0	Not-Trans anti-PSPC1-A546 8C-S-PSPC1 V2.00	0	28. Not-Trans and anti-PSPC1-A546_Pos001_S001	00-AJjjwqxaNAvtc7woc75cYZ
1		Cell	0.000	1.000	1	1	Not-Trans anti-PSPC1-A546 8C-S-PSPC1 V2.00	0	28. Not-Trans and anti-PSPC1-A546_Pos001_S001	00-AJjjwqxaNAvtc7woc75cYZ
1		Cell	0.000	1.000	2	2	Not-Trans anti-PSPC1-A546 8C-S-PSPC1 V2.00	0	28. Not-Trans and anti-PSPC1-A546_Pos001_S001	00-AJjjwqxaNAvtc7woc75cYZ
1		Cell	0.000	1.000	3	3	Not-Trans anti-PSPC1-A546 8C-S-PSPC1 V2.00	0	28. Not-Trans and anti-PSPC1-A546_Pos001_S001	00-AJjjwqxaNAvtc7woc75cYZ
1		Cell	0.000	1.000	4	4	Not-Trans anti-PSPC1-A546 8C-S-PSPC1 V2.00	0	28. Not-Trans and anti-PSPC1-A546_Pos001_S001	00-AJjjwqxaNAvtc7woc75cYZ
1		Cell	0.000	1.000	5	5	Not-Trans anti-PSPC1-A546 8C-S-PSPC1 V2.00	0	28. Not-Trans and anti-PSPC1-A546_Pos001_S001	00-AJjjwqxaNAvtc7woc75cYZ
1		Cell	0.000	1.000	6	6	Not-Trans anti-PSPC1-A546 8C-S-PSPC1 V2.00	0	28. Not-Trans and anti-PSPC1-A546_Pos001_S001	00-AJjjwqxaNAvtc7woc75cYZ
1		Cell	0.000	1.000	7	7	Not-Trans anti-PSPC1-A546 8C-S-PSPC1 V2.00	0	28. Not-Trans and anti-PSPC1-A546_Pos001_S001	00-AJjjwqxaNAvtc7woc75cYZ
1		Cell	0.000	1.000	8	8	Not-Trans anti-PSPC1-A546 8C-S-PSPC1 V2.00	0	28. Not-Trans and anti-PSPC1-A546_Pos001_S001	00-AJjjwqxaNAvtc7woc75cYZ
1		Cell	0.000	1.000	9	9	Not-Trans anti-PSPC1-A546 8C-S-PSPC1 V2.00	0	28. Not-Trans and anti-PSPC1-A546_Pos001_S001	00-AJjjwqxaNAvtc7woc75cYZ
0		Cell	0.000	1.000	10	10	Not-Trans anti-PSPC1-A546 8C-S-PSPC1 V2.00	0	28. Not-Trans and anti-PSPC1-A546_Pos001_S001	00-AJjjwqxaNAvtc7woc75cYZ
1		Cell	0.000	1.000	11	11	Not-Trans anti-PSPC1-A546 8C-S-PSPC1 V2.00	0	28. Not-Trans and anti-PSPC1-A546_Pos001_S001	00-AJjjwqxaNAvtc7woc75cYZ
1		Cell	0.000	1.000	12	12	Not-Trans anti-PSPC1-A546 8C-S-PSPC1 V2.00	0	28. Not-Trans and anti-PSPC1-A546_Pos001_S001	00-AJjjwqxaNAvtc7woc75cYZ
0		Cell	0.000	1.000	13	13	Not-Trans anti-PSPC1-A546 8C-S-PSPC1 V2.00	0	28. Not-Trans and anti-PSPC1-A546_Pos001_S001	00-AJjjwqxaNAvtc7woc75cYZ
1		Cell	0.000	1.000	14	14	Not-Trans anti-PSPC1-A546 8C-S-PSPC1 V2.00	0	28. Not-Trans and anti-PSPC1-A546_Pos001_S001	00-AJjjwqxaNAvtc7woc75cYZ
1		Cell	0.000	1.000	15	15	Not-Trans anti-PSPC1-A546 8C-S-PSPC1 V2.00	0	28. Not-Trans and anti-PSPC1-A546_Pos001_S001	00-AJjjwqxaNAvtc7woc75cYZ
1		Cell	0.000	1.000	16	16	Not-Trans anti-PSPC1-A546 8C-S-PSPC1 V2.00	0	28. Not-Trans and anti-PSPC1-A546_Pos001_S001	00-AJjjwqxaNAvtc7woc75cYZ
1		Cell	0.000	1.000	17	17	Not-Trans anti-PSPC1-A546 8C-S-PSPC1 V2.00	0	28. Not-Trans and anti-PSPC1-A546_Pos001_S001	00-AJjjwqxaNAvtc7woc75cYZ
1		Cell	0.000	1.000	18	18	Not-Trans anti-PSPC1-A546 8C-S-PSPC1 V2.00	0	28. Not-Trans and anti-PSPC1-A546_Pos001_S001	00-AJjjwqxaNAvtc7woc75cYZ
1		Cell	0.000	1.000	19	19	Not-Trans anti-PSPC1-A546 8C-S-PSPC1 V2.00	0	28. Not-Trans and anti-PSPC1-A546_Pos001_S001	00-AJjjwqxaNAvtc7woc75cYZ
1		Cell	0.000	1.000	20	20	Not-Trans anti-PSPC1-A546 8C-S-PSPC1 V2.00	0	28. Not-Trans and anti-PSPC1-A546_Pos001_S001	00-AJjjwqxaNAvtc7woc75cYZ
1		Cell	0.000	1.000	21	21	Not-Trans anti-PSPC1-A546 8C-S-PSPC1 V2.00	0	28. Not-Trans and anti-PSPC1-A546_Pos001_S001	00-AJjjwqxaNAvtc7woc75cYZ
1		Cell	0.000	1.000	22	22	Not-Trans anti-PSPC1-A546 8C-S-PSPC1 V2.00	0	28. Not-Trans and anti-PSPC1-A546_Pos001_S001	00-AJjjwqxaNAvtc7woc75cYZ
1		Cell	0.000	1.000	23	23	Not-Trans anti-PSPC1-A546 8C-S-PSPC1 V2.00	0	28. Not-Trans and anti-PSPC1-A546_Pos001_S001	00-AJjjwqxaNAvtc7woc75cYZ
1		Cell	0.000	1.000	24	24	Not-Trans anti-PSPC1-A546 8C-S-PSPC1 V2.00	0	28. Not-Trans and anti-PSPC1-A546_Pos001_S001	00-AJjjwqxaNAvtc7woc75cYZ
1		Cell	0.000	1.000	25	25	Not-Trans anti-PSPC1-A546 8C-S-PSPC1 V2.00	0	28. Not-Trans and anti-PSPC1-A546_Pos001_S001	00-AJjjwqxaNAvtc7woc75cYZ
1		Cell	0.000	1.000	26	26	Not-Trans anti-PSPC1-A546 8C-S-PSPC1 V2.00	0	28. Not-Trans and anti-PSPC1-A546_Pos001_S001	00-AJjjwqxaNAvtc7woc75cYZ
1		Cell	0.000	1.000	27	27	Not-Trans anti-PSPC1-A546 8C-S-PSPC1 V2.00	0	28. Not-Trans and anti-PSPC1-A546_Pos001_S001	00-AJjjwqxaNAvtc7woc75cYZ
1		Cell	0.000	1.000	28	28	Not-Trans anti-PSPC1-A546 8C-S-PSPC1 V2.00	0	28. Not-Trans and anti-PSPC1-A546_Pos001_S001	00-AJjjwqxaNAvtc7woc75cYZ
1		Cell	0.000	1.000	29	29	Not-Trans anti-PSPC1-A546 8C-S-PSPC1 V2.00	0	28. Not-Trans and anti-PSPC1-A546_Pos001_S001	00-AJjjwqxaNAvtc7woc75cYZ
1		Cell	0.000	1.000	30	30	Not-Trans anti-PSPC1-A546 8C-S-PSPC1 V2.00	0	28. Not-Trans and anti-PSPC1-A546_Pos001_S001	00-AJjjwqxaNAvtc7woc75cYZ
1		Cell	0.000	1.000	31	31	Not-Trans anti-PSPC1-A546 8C-S-PSPC1 V2.00	0	28. Not-Trans and anti-PSPC1-A546_Pos001_S001	00-AJjjwqxaNAvtc7woc75cYZ
1		Cell	0.000	1.000	32	32	Not-Trans anti-PSPC1-A546 8C-S-PSPC1 V2.00	0	28. Not-Trans and anti-PSPC1-A546_Pos001_S001	00-AJjjwqxaNAvtc7woc75cYZ
1		Cell	0.000	1.000	33	33	Not-Trans anti-PSPC1-A546 8C-S-PSPC1 V2.00	0	28. Not-Trans and anti-PSPC1-A546_Pos001_S001	00-AJjjwqxaNAvtc7woc75cYZ
1		Cell	0.000	1.000	34	34	Not-Trans anti-PSPC1-A546 8C-S-PSPC1 V2.00	0	28. Not-Trans and anti-PSPC1-A546_Pos001_S001	00-AJjjwqxaNAvtc7woc75cYZ
1		Cell	0.000	1.000	35	35	Not-Trans anti-PSPC1-A546 8C-S-PSPC1 V2.00	0	28. Not-Trans and anti-PSPC1-A546_Pos001_S001	00-AJjjwqxaNAvtc7woc75cYZ
1		Cell	0.000	1.000	36	36	Not-Trans anti-PSPC1-A546 8C-S-PSPC1 V2.00	0	28. Not-Trans and anti-PSPC1-A546_Pos001_S001	00-AJjjwqxaNAvtc7woc75cYZ
1		Cell	0.000	1.000	37	37	Not-Trans anti-PSPC1-A546 8C-S-PSPC1 V2.00	0	28. Not-Trans and anti-PSPC1-A546_Pos001_S001	00-AJjjwqxaNAvtc7woc75cYZ
1		Cell	0.000	1.000	38	38	Not-Trans anti-PSPC1-A546 8C-S-PSPC1 V2.00	0	28. Not-Trans and anti-PSPC1-A546_Pos001_S001	00-AJjjwqxaNAvtc7woc75cYZ
1		Cell	0.000	1.000	39	39	Not-Trans anti-PSPC1-A546 8C-S-PSPC1 V2.00	0	28. Not-Trans and anti-PSPC1-A546_Pos001_S001	00-AJjjwqxaNAvtc7woc75cYZ
1		Cell	0.000	1.000	40	40	Not-Trans anti-PSPC1-A546 8C-S-PSPC1 V2.00	0	28. Not-Trans and anti-PSPC1-A546_Pos001_S001	00-AJjjwqxaNAvtc7woc75cYZ
1		Cell	0.000	1.000	41	41	Not-Trans anti-PSPC1-A546 8C-S-PSPC1 V2.00	0	28. Not-Trans and anti-PSPC1-A546_Pos001_S001	00-AJjjwqxaNAvtc7woc75cYZ
1		Cell	0.000	1.000	42	42	Not-Trans anti-PSPC1-A546 8C-S-PSPC1 V2.00	0	28. Not-Trans and anti-PSPC1-A546_Pos001_S001	00-AJjjwqxaNAvtc7woc75cYZ
1		Cell	0.000	1.000	43	43	Not-Trans anti-PSPC1-A546 8C-S-PSPC1 V2.00	0	28. Not-Trans and anti-PSPC1-A546_Pos001_S001	00-AJjjwqxaNAvtc7woc75cYZ
1		Cell	0.000	1.000	44	44	Not-Trans anti-PSPC1-A546 8C-S-PSPC1 V2.00	0	28. Not-Trans and anti-PSPC1-A546_Pos001_S001	00-AJjjwqxaNAvtc7woc75cYZ
1		Cell	0.000	1.000	45	45	Not-Trans anti-PSPC1-A546 8C-S-PSPC1 V2.00	0	28. Not-Trans and anti-PSPC1-A546_Pos001_S001	00-AJjjwqxaNAvtc7woc75cYZ
1		Cell	0.000	1.000	46	46	Not-Trans anti-PSPC1-A546 8C-S-PSPC1 V2.00	0	28. Not-Trans and anti-PSPC1-A546_Pos001_S001	00-AJjjwqxaNAvtc7woc75cYZ
1		Cell	0.000	1.000	47	47	Not-Trans anti-PSPC1-A546 8C-S-PSPC1 V2.00	0	28. Not-Trans and anti-PSPC1-A546_Pos001_S001	00-AJjjwqxaNAvtc7woc75cYZ
1		Cell	0.000	1.000	48	48	Not-Trans anti-PSPC1-A546 8C-S-PSPC1 V2.00	0	28. Not-Trans and anti-PSPC1-A546_Pos001_S001	00-AJjjwqxaNAvtc7woc75cYZ
1		Cell	0.000	1.000	49	49	Not-Trans anti-PSPC1-A546 8C-S-PSPC1 V2.00	0	28. Not-Trans and anti-PSPC1-A546_Pos001_S001	00-AJjjwqxaNAvtc7woc75cYZ
1		Cell	0.000	1.000	50	50	Not-Trans anti-PSPC1-A546 8C-S-PSPC1 V2.00	0	28. Not-Trans and anti-PSPC1-A546_Pos001_S001	00-AJjjwqxaNAvtc7woc75cYZ
1		Cell	0.000	1.000	51	51	Not-Trans anti-PSPC1-A546 8C-S-PSPC1 V2.00	0	28. Not-Trans and anti-PSPC1-A546_Pos001_S001	00-AJjjwqxaNAvtc7woc75cYZ
1		Cell	0.000	1.000	52	52	Not-Trans anti-PSPC1-A546 8C-S-PSPC1 V2.00	0	28. Not-Trans and anti-PSPC1-A546_Pos001_S001	00-AJjjwqxaNAvtc7woc75cYZ
1		Cell	0.000	1.000	53	53	Not-Trans anti-PSPC1-A546 8C-S-PSPC1 V2.00	0	28. Not-Trans and anti-PSPC1-A546_Pos001_S001	00-AJjjwqxaNAvtc7woc75cYZ
1		Cell	0.000	1.000	54	54	Not-Trans anti-PSPC1-A546 8C-S-PSPC1 V2.00	0	28. Not-Trans and anti-PSPC1-A546_Pos001_S001	00-AJjjwqxaNAvtc7woc75cYZ
1		Cell	0.000	1.000	55	55	Not-Trans anti-PSPC1-A546 8C-S-PSPC1 V2.00	0	28. Not-Trans and anti-PSPC1-A546_Pos001_S001	00-AJjjwqxaNAvtc7woc75cYZ
1		Cell	0.000	1.000	56	56	Not-Trans anti-PSPC1-A546 8C-S-PSPC1 V2.00	0	28. Not-Trans and anti-PSPC1-A546_Pos001_S001	00-AJjjwqxaNAvtc7woc75cYZ
1		Cell	0.000	1.000	57	57	Not-Trans anti-PSPC1-A546 8C-S-PSPC1 V2.00	0	28. Not-Trans and anti-PSPC1-A546_Pos001_S001	00-AJjjwqxaNAvtc7woc75cYZ
1		Cell	0.000	1.000	58	58	Not-Trans anti-PSPC1-A546 8C-S-PSPC1 V2.00	0	28. Not-Trans and anti-PSPC1-A546_Pos001_S001	00-AJjjwqxaNAvtc7woc75cYZ
1		Cell	0.000	1.000	59	59	Not-Trans anti-PSPC1-A546 8C-S-PSPC1 V2.00	0	28. Not-Trans and anti-PSPC1-A546_Pos001_S001	00-AJjjwqxaNAvtc7woc75cYZ
1		Cell	0.000	1.000	60	60	Not-Trans anti-PSPC1-A546 8C-S-PSPC1 V2.00	0	28. Not-Trans and anti-PSPC1-A546_Pos001_S001	00-AJjjwqxaNAvtc7woc75cYZ
1		Cell	0.000	1.000	61	61	Not-Trans anti-PSPC1-A546 8C-S-PSPC1 V2.00	0	28. Not-Trans and anti-PSPC1-A546_Pos001_S001	00-AJjjwqxaNAvtc7woc75cYZ
1		Cell	0.000	1.000	62	62	Not-Trans anti-PSPC1-A546 8C-S-PSPC1 V2.00	0	28. Not-Trans and anti-PSPC1-A546_Pos001_S001	00-AJjjwqxaNAvtc7woc75cYZ
1		Cell	0.000	1.000	63	63	Not-Trans anti-PSPC1-A546 8C-S-PSPC1 V2.00	0	28. Not-Trans and anti-PSPC1-A546_Pos001_S001	00-AJjjwqxaNAvtc7woc75cYZ
1		Cell	0.000	1.000	64	64	Not-Trans anti-PSPC1-A546 8C-S-PSPC1 V2.00	0	28. Not-Trans and anti-PSPC1-A546_Pos001_S001	00-AJjjwqxaNAvtc7woc75cYZ
1		Cell	0.000	1.000	65	65	Not-Trans anti-PSPC1-A546 8C-S-PSPC1 V2.00	0	28. Not-Trans and anti-PSPC1-A546_Pos001_S001	00-AJjjwqxaNAvtc7woc75cYZ
1		Cell	0.000	1.000	66	66	Not-Trans anti-PSPC1-A546 8C-S-PSPC1 V2.00	0	28. Not-Trans and anti-PSPC1-A546_Pos001_S001	00-AJjjwqxaNAvtc7woc75cYZ
1		Cell	0.000	1.000	67	67	Not-Trans anti-PSPC1-A546 8C-S-PSPC1 V2.00	0	28. Not-Trans and anti-PSPC1-A546_Pos001_S001	00-AJjjwqxaNAvtc7woc75cYZ
1		Cell	0.000	1.000	68	68	Not-Trans anti-PSPC1-A546 8C-S-PSPC1 V2.00	0	28. Not-Trans and anti-PSPC1-A546_Pos001_S001	00-AJjjwqxaNAvtc7woc75cYZ
1		Cell	0.000	1.000	69	69	Not-Trans anti-PSPC1-A546 8C-S-PSPC1 V2.00	0	28. Not-Trans and anti-PSPC1-A546_Pos001_S001	00-AJjjwqxaNAvtc7woc75cYZ
1		Cell	0.000	1.000	70	70	Not-Trans anti-PSPC1-A546 8C-S-PSPC1 V2.00	0	28. Not-Trans and anti-PSPC1-A546_Pos001_S001	00-AJjjwqxaNAvtc7woc75cYZ
1		Cell	0.000	1.000	71	71	Not-Trans anti-PSPC1-A546 8C-S-PSPC1 V2.00	0	28. Not-Trans and anti-PSPC1-A546_Pos001_S001	00-AJjjwqxaNAvtc7woc75cYZ
1		Cell	0.000	1.000	72	72	Not-Trans anti-PSPC1-A546 8C-S-PSPC1 V2.00	0	28. Not-Trans and anti-PSPC1-A546_Pos001_S001	00-AJjjwqxaNAvtc7woc75cYZ
1		Cell	0.000	1.000	73	73	Not-Trans anti-PSPC1-A546 8C-S-PSPC1 V2.00	0	28. Not-Trans and anti-PSPC1-A546_Pos001_S001	00-AJjjwqxaNAvtc7woc75cYZ
1		Cell	0.000	1.000	74	74	Not-Trans anti-PSPC1-A546 8C-S-PSPC1 V2.00	0	28. Not-Trans and anti-PSPC1-A546_Pos001_S001	00-AJjjwqxaNAvtc7woc75cYZ
1		Cell	0.000	1.000	75	75	Not-Trans anti-PSPC1-A546 8C-S-PSPC1 V2.00	0	28. Not-Trans and anti-PSPC1-A546_Pos001_S001	00-AJjjwqxaNAvtc7woc75cYZ
1		Cell	0.000	1.000	76	0	Not-Trans anti-PSPC1-A546 8C-S-PSPC1 V2.00	0	28. Not-Trans and anti-PSPC1-A546_Pos002_S001	00-FWuMc4g6PD2roKGvNPuQAb
1		Cell	0.000	1.000	77	1	Not-Trans anti-PSPC1-A546 8C-S-PSPC1 V2.00	0	28. Not-Trans and anti-PSPC1-A546_Pos002_S001	00-FWuMc4g6PD2roKGvNPuQAb
1		Cell	0.000	1.000	78	2	Not-Trans anti-PSPC1-A546 8C-S-PSPC1 V2.00	0	28. Not-Trans and anti-PSPC1-A546_Pos002_S001	00-FWuMc4g6PD2roKGvNPuQAb
1		Cell	0.000	1.000	79	3	Not-Trans anti-PSPC1-A546 8C-S-PSPC1 V2.00	0	28. Not-Trans and anti-PSPC1-A546_Pos002_S001	00-FWuMc4g6PD2roKGvNPuQAb
1		Cell	0.000	1.000	80	4	Not-Trans anti-PSPC1-A546 8C-S-PSPC1 V2.00	0	28. Not-Trans and anti-PSPC1-A546_Pos002_S001	00-FWuMc4g6PD2roKGvNPuQAb
1		Cell	0.000	1.000	81	5	Not-Trans anti-PSPC1-A546 8C-S-PSPC1 V2.00	0	28. Not-Trans and anti-PSPC1-A546_Pos002_S001	00-FWuMc4g6PD2roKGvNPuQAb
1		Cell	0.000	1.000	82	6	Not-Trans anti-PSPC1-A546 8C-S-PSPC1 V2.00	0	28. Not-Trans and anti-PSPC1-A546_Pos002_S001	00-FWuMc4g6PD2roKGvNPuQAb
1		Cell	0.000	1.000	83	7	Not-Trans anti-PSPC1-A546 8C-S-PSPC1 V2.00	0	28. Not-Trans and anti-PSPC1-A546_Pos002_S001	00-FWuMc4g6PD2roKGvNPuQAb
1		Cell	0.000	1.000	84	8	Not-Trans anti-PSPC1-A546 8C-S-PSPC1 V2.00	0	28. Not-Trans and anti-PSPC1-A546_Pos002_S001	00-FWuMc4g6PD2roKGvNPuQAb
1		Cell	0.000	1.000	85	9	Not-Trans anti-PSPC1-A546 8C-S-PSPC1 V2.00	0	28. Not-Trans and anti-PSPC1-A546_Pos002_S001	00-FWuMc4g6PD2roKGvNPuQAb
1		Cell	0.000	1.000	86	10	Not-Trans anti-PSPC1-A546 8C-S-PSPC1 V2.00	0	28. Not-Trans and anti-PSPC1-A546_Pos002_S001	00-FWuMc4g6PD2roKGvNPuQAb
1		Cell	0.000	1.000	87	11	Not-Trans anti-PSPC1-A546 8C-S-PSPC1 V2.00	0	28. Not-Trans and anti-PSPC1-A546_Pos002_S001	00-FWuMc4g6PD2roKGvNPuQAb
1		Cell	0.000	1.000	88	12	Not-Trans anti-PSPC1-A546 8C-S-PSPC1 V2.00	0	28. Not-Trans and anti-PSPC1-A546_Pos002_S001	00-FWuMc4g6PD2roKGvNPuQAb
1		Cell	0.000	1.000	89	13	Not-Trans anti-PSPC1-A546 8C-S-PSPC1 V2.00	0	28. Not-Trans and anti-PSPC1-A546_Pos002_S001	00-FWuMc4g6PD2roKGvNPuQAb
0		Cell	0.000	1.000	90	14	Not-Trans anti-PSPC1-A546 8C-S-PSPC1 V2.00	0	28. Not-Trans and anti-PSPC1-A546_Pos002_S001	00-FWuMc4g6PD2roKGvNPuQAb
1		Cell	0.000	1.000	91	15	Not-Trans anti-PSPC1-A546 8C-S-PSPC1 V2.00	0	28. Not-Trans and anti-PSPC1-A546_Pos002_S001	00-FWuMc4g6PD2roKGvNPuQAb
1		Cell	0.000	1.000	92	16	Not-Trans anti-PSPC1-A546 8C-S-PSPC1 V2.00	0	28. Not-Trans and anti-PSPC1-A546_Pos002_S001	00-FWuMc4g6PD2roKGvNPuQAb
1		Cell	0.000	1.000	93	17	Not-Trans anti-PSPC1-A546 8C-S-PSPC1 V2.00	0	28. Not-Trans and anti-PSPC1-A546_Pos002_S001	00-FWuMc4g6PD2roKGvNPuQAb
1		Cell	0.000	1.000	94	18	Not-Trans anti-PSPC1-A546 8C-S-PSPC1 V2.00	0	28. Not-Trans and anti-PSPC1-A546_Pos002_S001	00-FWuMc4g6PD2roKGvNPuQAb
1		Cell	0.000	1.000	95	19	Not-Trans anti-PSPC1-A546 8C-S-PSPC1 V2.00	0	28. Not-Trans and anti-PSPC1-A546_Pos002_S001	00-FWuMc4g6PD2roKGvNPuQAb
1		Cell	0.000	1.000	96	20	Not-Trans anti-PSPC1-A546 8C-S-PSPC1 V2.00	0	28. Not-Trans and anti-PSPC1-A546_Pos002_S001	00-FWuMc4g6PD2roKGvNPuQAb
1		Cell	0.000	1.000	97	21	Not-Trans anti-PSPC1-A546 8C-S-PSPC1 V2.00	0	28. Not-Trans and anti-PSPC1-A546_Pos002_S001	00-FWuMc4g6PD2roKGvNPuQAb
1		Cell	0.000	1.000	98	22	Not-Trans anti-PSPC1-A546 8C-S-PSPC1 V2.00	0	28. Not-Trans and anti-PSPC1-A546_Pos002_S001	00-FWuMc4g6PD2roKGvNPuQAb
1		Cell	0.000	1.000	99	23	Not-Trans anti-PSPC1-A546 8C-S-PSPC1 V2.00	0	28. Not-Trans and anti-PSPC1-A546_Pos002_S001	00-FWuMc4g6PD2roKGvNPuQAb
1		Cell	0.000	1.000	100	24	Not-Trans anti-PSPC1-A546 8C-S-PSPC1 V2.00	0	28. Not-Trans and anti-PSPC1-A546_Pos002_S001	00-FWuMc4g6PD2roKGvNPuQAb
1		Cell	0.000	1.000	101	25	Not-Trans anti-PSPC1-A546 8C-S-PSPC1 V2.00	0	28. Not-Trans and anti-PSPC1-A546_Pos002_S001	00-FWuMc4g6PD2roKGvNPuQAb
1		Cell	0.000	1.000	102	26	Not-Trans anti-PSPC1-A546 8C-S-PSPC1 V2.00	0	28. Not-Trans and anti-PSPC1-A546_Pos002_S001	00-FWuMc4g6PD2roKGvNPuQAb
1		Cell	0.000	1.000	103	27	Not-Trans anti-PSPC1-A546 8C-S-PSPC1 V2.00	0	28. Not-Trans and anti-PSPC1-A546_Pos002_S001	00-FWuMc4g6PD2roKGvNPuQAb
1		Cell	0.000	1.000	104	28	Not-Trans anti-PSPC1-A546 8C-S-PSPC1 V2.00	0	28. Not-Trans and anti-PSPC1-A546_Pos002_S001	00-FWuMc4g6PD2roKGvNPuQAb
1		Cell	0.000	1.000	105	29	Not-Trans anti-PSPC1-A546 8C-S-PSPC1 V2.00	0	28. Not-Trans and anti-PSPC1-A546_Pos002_S001	00-FWuMc4g6PD2roKGvNPuQAb
1		Cell	0.000	1.000	106	30	Not-Trans anti-PSPC1-A546 8C-S-PSPC1 V2.00	0	28. Not-Trans and anti-PSPC1-A546_Pos002_S001	00-FWuMc4g6PD2roKGvNPuQAb
1		Cell	0.000	1.000	107	31	Not-Trans anti-PSPC1-A546 8C-S-PSPC1 V2.00	0	28. Not-Trans and anti-PSPC1-A546_Pos002_S001	00-FWuMc4g6PD2roKGvNPuQAb
1		Cell	0.000	1.000	108	32	Not-Trans anti-PSPC1-A546 8C-S-PSPC1 V2.00	0	28. Not-Trans and anti-PSPC1-A546_Pos002_S001	00-FWuMc4g6PD2roKGvNPuQAb
1		Cell	0.000	1.000	109	33	Not-Trans anti-PSPC1-A546 8C-S-PSPC1 V2.00	0	28. Not-Trans and anti-PSPC1-A546_Pos002_S001	00-FWuMc4g6PD2roKGvNPuQAb
1		Cell	0.000	1.000	110	34	Not-Trans anti-PSPC1-A546 8C-S-PSPC1 V2.00	0	28. Not-Trans and anti-PSPC1-A546_Pos002_S001	00-FWuMc4g6PD2roKGvNPuQAb
1		Cell	0.000	1.000	111	35	Not-Trans anti-PSPC1-A546 8C-S-PSPC1 V2.00	0	28. Not-Trans and anti-PSPC1-A546_Pos002_S001	00-FWuMc4g6PD2roKGvNPuQAb
1		Cell	0.000	1.000	112	36	Not-Trans anti-PSPC1-A546 8C-S-PSPC1 V2.00	0	28. Not-Trans and anti-PSPC1-A546_Pos002_S001	00-FWuMc4g6PD2roKGvNPuQAb
1		Cell	0.000	1.000	113	37	Not-Trans anti-PSPC1-A546 8C-S-PSPC1 V2.00	0	28. Not-Trans and anti-PSPC1-A546_Pos002_S001	00-FWuMc4g6PD2roKGvNPuQAb
1		Cell	0.000	1.000	114	38	Not-Trans anti-PSPC1-A546 8C-S-PSPC1 V2.00	0	28. Not-Trans and anti-PSPC1-A546_Pos002_S001	00-FWuMc4g6PD2roKGvNPuQAb
1		Cell	0.000	1.000	115	39	Not-Trans anti-PSPC1-A546 8C-S-PSPC1 V2.00	0	28. Not-Trans and anti-PSPC1-A546_Pos002_S001	00-FWuMc4g6PD2roKGvNPuQAb
1		Cell	0.000	1.000	116	40	Not-Trans anti-PSPC1-A546 8C-S-PSPC1 V2.00	0	28. Not-Trans and anti-PSPC1-A546_Pos002_S001	00-FWuMc4g6PD2roKGvNPuQAb
1		Cell	0.000	1.000	117	41	Not-Trans anti-PSPC1-A546 8C-S-PSPC1 V2.00	0	28. Not-Trans and anti-PSPC1-A546_Pos002_S001	00-FWuMc4g6PD2roKGvNPuQAb
1		Cell	0.000	1.000	118	42	Not-Trans anti-PSPC1-A546 8C-S-PSPC1 V2.00	0	28. Not-Trans and anti-PSPC1-A546_Pos002_S001	00-FWuMc4g6PD2roKGvNPuQAb
1		Cell	0.000	1.000	119	43	Not-Trans anti-PSPC1-A546 8C-S-PSPC1 V2.00	0	28. Not-Trans and anti-PSPC1-A546_Pos002_S001	00-FWuMc4g6PD2roKGvNPuQAb
1		Cell	0.000	1.000	120	44	Not-Trans anti-PSPC1-A546 8C-S-PSPC1 V2.00	0	28. Not-Trans and anti-PSPC1-A546_Pos002_S001	00-FWuMc4g6PD2roKGvNPuQAb
1		Cell	0.000	1.000	121	45	Not-Trans anti-PSPC1-A546 8C-S-PSPC1 V2.00	0	28. Not-Trans and anti-PSPC1-A546_Pos002_S001	00-FWuMc4g6PD2roKGvNPuQAb
1		Cell	0.000	1.000	122	46	Not-Trans anti-PSPC1-A546 8C-S-PSPC1 V2.00	0	28. Not-Trans and anti-PSPC1-A546_Pos002_S001	00-FWuMc4g6PD2roKGvNPuQAb
1		Cell	0.000	1.000	123	47	Not-Trans anti-PSPC1-A546 8C-S-PSPC1 V2.00	0	28. Not-Trans and anti-PSPC1-A546_Pos002_S001	00-FWuMc4g6PD2roKGvNPuQAb
1		Cell	0.000	1.000	124	48	Not-Trans anti-PSPC1-A546 8C-S-PSPC1 V2.00	0	28. Not-Trans and anti-PSPC1-A546_Pos002_S001	00-FWuMc4g6PD2roKGvNPuQAb
1		Cell	0.000	1.000	125	49	Not-Trans anti-PSPC1-A546 8C-S-PSPC1 V2.00	0	28. Not-Trans and anti-PSPC1-A546_Pos002_S001	00-FWuMc4g6PD2roKGvNPuQAb
1		Cell	0.000	1.000	126	50	Not-Trans anti-PSPC1-A546 8C-S-PSPC1 V2.00	0	28. Not-Trans and anti-PSPC1-A546_Pos002_S001	00-FWuMc4g6PD2roKGvNPuQAb
1		Cell	0.000	1.000	127	51	Not-Trans anti-PSPC1-A546 8C-S-PSPC1 V2.00	0	28. Not-Trans and anti-PSPC1-A546_Pos002_S001	00-FWuMc4g6PD2roKGvNPuQAb
1		Cell	0.000	1.000	128	52	Not-Trans anti-PSPC1-A546 8C-S-PSPC1 V2.00	0	28. Not-Trans and anti-PSPC1-A546_Pos002_S001	00-FWuMc4g6PD2roKGvNPuQAb
1		Cell	0.000	1.000	129	53	Not-Trans anti-PSPC1-A546 8C-S-PSPC1 V2.00	0	28. Not-Trans and anti-PSPC1-A546_Pos002_S001	00-FWuMc4g6PD2roKGvNPuQAb
1		Cell	0.000	1.000	130	54	Not-Trans anti-PSPC1-A546 8C-S-PSPC1 V2.00	0	28. Not-Trans and anti-PSPC1-A546_Pos002_S001	00-FWuMc4g6PD2roKGvNPuQAb
1		Cell	0.000	1.000	131	55	Not-Trans anti-PSPC1-A546 8C-S-PSPC1 V2.00	0	28. Not-Trans and anti-PSPC1-A546_Pos002_S001	00-FWuMc4g6PD2roKGvNPuQAb
1		Cell	0.000	1.000	132	56	Not-Trans anti-PSPC1-A546 8C-S-PSPC1 V2.00	0	28. Not-Trans and anti-PSPC1-A546_Pos002_S001	00-FWuMc4g6PD2roKGvNPuQAb
1		Cell	0.000	1.000	133	57	Not-Trans anti-PSPC1-A546 8C-S-PSPC1 V2.00	0	28. Not-Trans and anti-PSPC1-A546_Pos002_S001	00-FWuMc4g6PD2roKGvNPuQAb
1		Cell	0.000	1.000	134	58	Not-Trans anti-PSPC1-A546 8C-S-PSPC1 V2.00	0	28. Not-Trans and anti-PSPC1-A546_Pos002_S001	00-FWuMc4g6PD2roKGvNPuQAb
1		Cell	0.000	1.000	135	59	Not-Trans anti-PSPC1-A546 8C-S-PSPC1 V2.00	0	28. Not-Trans and anti-PSPC1-A546_Pos002_S001	00-FWuMc4g6PD2roKGvNPuQAb
1		Cell	0.000	1.000	136	60	Not-Trans anti-PSPC1-A546 8C-S-PSPC1 V2.00	0	28. Not-Trans and anti-PSPC1-A546_Pos002_S001	00-FWuMc4g6PD2roKGvNPuQAb
1		Cell	0.000	1.000	137	61	Not-Trans anti-PSPC1-A546 8C-S-PSPC1 V2.00	0	28. Not-Trans and anti-PSPC1-A546_Pos002_S001	00-FWuMc4g6PD2roKGvNPuQAb
1		Cell	0.000	1.000	138	62	Not-Trans anti-PSPC1-A546 8C-S-PSPC1 V2.00	0	28. Not-Trans and anti-PSPC1-A546_Pos002_S001	00-FWuMc4g6PD2roKGvNPuQAb
1		Cell	0.000	1.000	139	63	Not-Trans anti-PSPC1-A546 8C-S-PSPC1 V2.00	0	28. Not-Trans and anti-PSPC1-A546_Pos002_S001	00-FWuMc4g6PD2roKGvNPuQAb
1		Cell	0.000	1.000	140	64	Not-Trans anti-PSPC1-A546 8C-S-PSPC1 V2.00	0	28. Not-Trans and anti-PSPC1-A546_Pos002_S001	00-FWuMc4g6PD2roKGvNPuQAb
1		Cell	0.000	1.000	141	65	Not-Trans anti-PSPC1-A546 8C-S-PSPC1 V2.00	0	28. Not-Trans and anti-PSPC1-A546_Pos002_S001	00-FWuMc4g6PD2roKGvNPuQAb
1		Cell	0.000	1.000	142	66	Not-Trans anti-PSPC1-A546 8C-S-PSPC1 V2.00	0	28. Not-Trans and anti-PSPC1-A546_Pos002_S001	00-FWuMc4g6PD2roKGvNPuQAb
1		Cell	0.000	1.000	143	67	Not-Trans anti-PSPC1-A546 8C-S-PSPC1 V2.00	0	28. Not-Trans and anti-PSPC1-A546_Pos002_S001	00-FWuMc4g6PD2roKGvNPuQAb
1		Cell	0.000	1.000	144	68	Not-Trans anti-PSPC1-A546 8C-S-PSPC1 V2.00	0	28. Not-Trans and anti-PSPC1-A546_Pos002_S001	00-FWuMc4g6PD2roKGvNPuQAb
1		Cell	0.000	1.000	145	69	Not-Trans anti-PSPC1-A546 8C-S-PSPC1 V2.00	0	28. Not-Trans and anti-PSPC1-A546_Pos002_S001	00-FWuMc4g6PD2roKGvNPuQAb
1		Cell	0.000	1.000	146	70	Not-Trans anti-PSPC1-A546 8C-S-PSPC1 V2.00	0	28. Not-Trans and anti-PSPC1-A546_Pos002_S001	00-FWuMc4g6PD2roKGvNPuQAb
1		Cell	0.000	1.000	147	71	Not-Trans anti-PSPC1-A546 8C-S-PSPC1 V2.00	0	28. Not-Trans and anti-PSPC1-A546_Pos002_S001	00-FWuMc4g6PD2roKGvNPuQAb
1		Cell	0.000	1.000	148	72	Not-Trans anti-PSPC1-A546 8C-S-PSPC1 V2.00	0	28. Not-Trans and anti-PSPC1-A546_Pos002_S001	00-FWuMc4g6PD2roKGvNPuQAb
1		Cell	0.000	1.000	149	73	Not-Trans anti-PSPC1-A546 8C-S-PSPC1 V2.00	0	28. Not-Trans and anti-PSPC1-A546_Pos002_S001	00-FWuMc4g6PD2roKGvNPuQAb
1		Cell	0.000	1.000	150	74	Not-Trans anti-PSPC1-A546 8C-S-PSPC1 V2.00	0	28. Not-Trans and anti-PSPC1-A546_Pos002_S001	00-FWuMc4g6PD2roKGvNPuQAb
1		Cell	0.000	1.000	151	75	Not-Trans anti-PSPC1-A546 8C-S-PSPC1 V2.00	0	28. Not-Trans and anti-PSPC1-A546_Pos002_S001	00-FWuMc4g6PD2roKGvNPuQAb
1		Cell	0.000	1.000	152	76	Not-Trans anti-PSPC1-A546 8C-S-PSPC1 V2.00	0	28. Not-Trans and anti-PSPC1-A546_Pos002_S001	00-FWuMc4g6PD2roKGvNPuQAb
1		Cell	0.000	1.000	153	77	Not-Trans anti-PSPC1-A546 8C-S-PSPC1 V2.00	0	28. Not-Trans and anti-PSPC1-A546_Pos002_S001	00-FWuMc4g6PD2roKGvNPuQAb
1		Cell	0.000	1.000	154	78	Not-Trans anti-PSPC1-A546 8C-S-PSPC1 V2.00	0	28. Not-Trans and anti-PSPC1-A546_Pos002_S001	00-FWuMc4g6PD2roKGvNPuQAb
1		Cell	0.000	1.000	155	79	Not-Trans anti-PSPC1-A546 8C-S-PSPC1 V2.00	0	28. Not-Trans and anti-PSPC1-A546_Pos002_S001	00-FWuMc4g6PD2roKGvNPuQAb
1		Cell	0.000	1.000	156	80	Not-Trans anti-PSPC1-A546 8C-S-PSPC1 V2.00	0	28. Not-Trans and anti-PSPC1-A546_Pos002_S001	00-FWuMc4g6PD2roKGvNPuQAb
1		Cell	0.000	1.000	157	81	Not-Trans anti-PSPC1-A546 8C-S-PSPC1 V2.00	0	28. Not-Trans and anti-PSPC1-A546_Pos002_S001	00-FWuMc4g6PD2roKGvNPuQAb
1		Cell	0.000	1.000	158	82	Not-Trans anti-PSPC1-A546 8C-S-PSPC1 V2.00	0	28. Not-Trans and anti-PSPC1-A546_Pos002_S001	00-FWuMc4g6PD2roKGvNPuQAb
1		Cell	0.000	1.000	159	83	Not-Trans anti-PSPC1-A546 8C-S-PSPC1 V2.00	0	28. Not-Trans and anti-PSPC1-A546_Pos002_S001	00-FWuMc4g6PD2roKGvNPuQAb
1		Cell	0.000	1.000	160	84	Not-Trans anti-PSPC1-A546 8C-S-PSPC1 V2.00	0	28. Not-Trans and anti-PSPC1-A546_Pos002_S001	00-FWuMc4g6PD2roKGvNPuQAb
1		Cell	0.000	1.000	161	85	Not-Trans anti-PSPC1-A546 8C-S-PSPC1 V2.00	0	28. Not-Trans and anti-PSPC1-A546_Pos002_S001	00-FWuMc4g6PD2roKGvNPuQAb
1		Cell	0.000	1.000	162	86	Not-Trans anti-PSPC1-A546 8C-S-PSPC1 V2.00	0	28. Not-Trans and anti-PSPC1-A546_Pos002_S001	00-FWuMc4g6PD2roKGvNPuQAb
1		Cell	0.000	1.000	163	87	Not-Trans anti-PSPC1-A546 8C-S-PSPC1 V2.00	0	28. Not-Trans and anti-PSPC1-A546_Pos002_S001	00-FWuMc4g6PD2roKGvNPuQAb
1		Cell	0.000	1.000	164	88	Not-Trans anti-PSPC1-A546 8C-S-PSPC1 V2.00	0	28. Not-Trans and anti-PSPC1-A546_Pos002_S001	00-FWuMc4g6PD2roKGvNPuQAb
1		Cell	0.000	1.000	165	89	Not-Trans anti-PSPC1-A546 8C-S-PSPC1 V2.00	0	28. Not-Trans and anti-PSPC1-A546_Pos002_S001	00-FWuMc4g6PD2roKGvNPuQAb
1		Cell	0.000	1.000	166	0	Not-Trans anti-PSPC1-A546 8C-S-PSPC1 V2.00	0	28. Not-Trans and anti-PSPC1-A546_Pos003_S001	00-mYDDE278wk2zpTX2wPZ9Qf
1		Cell	0.000	1.000	167	1	Not-Trans anti-PSPC1-A546 8C-S-PSPC1 V2.00	0	28. Not-Trans and anti-PSPC1-A546_Pos003_S001	00-mYDDE278wk2zpTX2wPZ9Qf
1		Cell	0.000	1.000	168	2	Not-Trans anti-PSPC1-A546 8C-S-PSPC1 V2.00	0	28. Not-Trans and anti-PSPC1-A546_Pos003_S001	00-mYDDE278wk2zpTX2wPZ9Qf
1		Cell	0.000	1.000	169	3	Not-Trans anti-PSPC1-A546 8C-S-PSPC1 V2.00	0	28. Not-Trans and anti-PSPC1-A546_Pos003_S001	00-mYDDE278wk2zpTX2wPZ9Qf
1		Cell	0.000	1.000	170	4	Not-Trans anti-PSPC1-A546 8C-S-PSPC1 V2.00	0	28. Not-Trans and anti-PSPC1-A546_Pos003_S001	00-mYDDE278wk2zpTX2wPZ9Qf
1		Cell	0.000	1.000	171	5	Not-Trans anti-PSPC1-A546 8C-S-PSPC1 V2.00	0	28. Not-Trans and anti-PSPC1-A546_Pos003_S001	00-mYDDE278wk2zpTX2wPZ9Qf
1		Cell	0.000	1.000	172	6	Not-Trans anti-PSPC1-A546 8C-S-PSPC1 V2.00	0	28. Not-Trans and anti-PSPC1-A546_Pos003_S001	00-mYDDE278wk2zpTX2wPZ9Qf
1		Cell	0.000	1.000	173	7	Not-Trans anti-PSPC1-A546 8C-S-PSPC1 V2.00	0	28. Not-Trans and anti-PSPC1-A546_Pos003_S001	00-mYDDE278wk2zpTX2wPZ9Qf
1		Cell	0.000	1.000	174	8	Not-Trans anti-PSPC1-A546 8C-S-PSPC1 V2.00	0	28. Not-Trans and anti-PSPC1-A546_Pos003_S001	00-mYDDE278wk2zpTX2wPZ9Qf
1		Cell	0.000	1.000	175	9	Not-Trans anti-PSPC1-A546 8C-S-PSPC1 V2.00	0	28. Not-Trans and anti-PSPC1-A546_Pos003_S001	00-mYDDE278wk2zpTX2wPZ9Qf
1		Cell	0.000	1.000	176	10	Not-Trans anti-PSPC1-A546 8C-S-PSPC1 V2.00	0	28. Not-Trans and anti-PSPC1-A546_Pos003_S001	00-mYDDE278wk2zpTX2wPZ9Qf
1		Cell	0.000	1.000	177	11	Not-Trans anti-PSPC1-A546 8C-S-PSPC1 V2.00	0	28. Not-Trans and anti-PSPC1-A546_Pos003_S001	00-mYDDE278wk2zpTX2wPZ9Qf
1		Cell	0.000	1.000	178	12	Not-Trans anti-PSPC1-A546 8C-S-PSPC1 V2.00	0	28. Not-Trans and anti-PSPC1-A546_Pos003_S001	00-mYDDE278wk2zpTX2wPZ9Qf
1		Cell	0.000	1.000	179	13	Not-Trans anti-PSPC1-A546 8C-S-PSPC1 V2.00	0	28. Not-Trans and anti-PSPC1-A546_Pos003_S001	00-mYDDE278wk2zpTX2wPZ9Qf
0		Cell	0.000	1.000	180	14	Not-Trans anti-PSPC1-A546 8C-S-PSPC1 V2.00	0	28. Not-Trans and anti-PSPC1-A546_Pos003_S001	00-mYDDE278wk2zpTX2wPZ9Qf
1		Cell	0.000	1.000	181	15	Not-Trans anti-PSPC1-A546 8C-S-PSPC1 V2.00	0	28. Not-Trans and anti-PSPC1-A546_Pos003_S001	00-mYDDE278wk2zpTX2wPZ9Qf
1		Cell	0.000	1.000	182	16	Not-Trans anti-PSPC1-A546 8C-S-PSPC1 V2.00	0	28. Not-Trans and anti-PSPC1-A546_Pos003_S001	00-mYDDE278wk2zpTX2wPZ9Qf
1		Cell	0.000	1.000	183	17	Not-Trans anti-PSPC1-A546 8C-S-PSPC1 V2.00	0	28. Not-Trans and anti-PSPC1-A546_Pos003_S001	00-mYDDE278wk2zpTX2wPZ9Qf
1		Cell	0.000	1.000	184	18	Not-Trans anti-PSPC1-A546 8C-S-PSPC1 V2.00	0	28. Not-Trans and anti-PSPC1-A546_Pos003_S001	00-mYDDE278wk2zpTX2wPZ9Qf
1		Cell	0.000	1.000	185	19	Not-Trans anti-PSPC1-A546 8C-S-PSPC1 V2.00	0	28. Not-Trans and anti-PSPC1-A546_Pos003_S001	00-mYDDE278wk2zpTX2wPZ9Qf
1		Cell	0.000	1.000	186	20	Not-Trans anti-PSPC1-A546 8C-S-PSPC1 V2.00	0	28. Not-Trans and anti-PSPC1-A546_Pos003_S001	00-mYDDE278wk2zpTX2wPZ9Qf
1		Cell	0.000	1.000	187	21	Not-Trans anti-PSPC1-A546 8C-S-PSPC1 V2.00	0	28. Not-Trans and anti-PSPC1-A546_Pos003_S001	00-mYDDE278wk2zpTX2wPZ9Qf
1		Cell	0.000	1.000	188	22	Not-Trans anti-PSPC1-A546 8C-S-PSPC1 V2.00	0	28. Not-Trans and anti-PSPC1-A546_Pos003_S001	00-mYDDE278wk2zpTX2wPZ9Qf
1		Cell	0.000	1.000	189	23	Not-Trans anti-PSPC1-A546 8C-S-PSPC1 V2.00	0	28. Not-Trans and anti-PSPC1-A546_Pos003_S001	00-mYDDE278wk2zpTX2wPZ9Qf
1		Cell	0.000	1.000	190	24	Not-Trans anti-PSPC1-A546 8C-S-PSPC1 V2.00	0	28. Not-Trans and anti-PSPC1-A546_Pos003_S001	00-mYDDE278wk2zpTX2wPZ9Qf
1		Cell	0.000	1.000	191	25	Not-Trans anti-PSPC1-A546 8C-S-PSPC1 V2.00	0	28. Not-Trans and anti-PSPC1-A546_Pos003_S001	00-mYDDE278wk2zpTX2wPZ9Qf
1		Cell	0.000	1.000	192	26	Not-Trans anti-PSPC1-A546 8C-S-PSPC1 V2.00	0	28. Not-Trans and anti-PSPC1-A546_Pos003_S001	00-mYDDE278wk2zpTX2wPZ9Qf
1		Cell	0.000	1.000	193	27	Not-Trans anti-PSPC1-A546 8C-S-PSPC1 V2.00	0	28. Not-Trans and anti-PSPC1-A546_Pos003_S001	00-mYDDE278wk2zpTX2wPZ9Qf
1		Cell	0.000	1.000	194	28	Not-Trans anti-PSPC1-A546 8C-S-PSPC1 V2.00	0	28. Not-Trans and anti-PSPC1-A546_Pos003_S001	00-mYDDE278wk2zpTX2wPZ9Qf
1		Cell	0.000	1.000	195	29	Not-Trans anti-PSPC1-A546 8C-S-PSPC1 V2.00	0	28. Not-Trans and anti-PSPC1-A546_Pos003_S001	00-mYDDE278wk2zpTX2wPZ9Qf
1		Cell	0.000	1.000	196	30	Not-Trans anti-PSPC1-A546 8C-S-PSPC1 V2.00	0	28. Not-Trans and anti-PSPC1-A546_Pos003_S001	00-mYDDE278wk2zpTX2wPZ9Qf
1		Cell	0.000	1.000	197	31	Not-Trans anti-PSPC1-A546 8C-S-PSPC1 V2.00	0	28. Not-Trans and anti-PSPC1-A546_Pos003_S001	00-mYDDE278wk2zpTX2wPZ9Qf
1		Cell	0.000	1.000	198	32	Not-Trans anti-PSPC1-A546 8C-S-PSPC1 V2.00	0	28. Not-Trans and anti-PSPC1-A546_Pos003_S001	00-mYDDE278wk2zpTX2wPZ9Qf
1		Cell	0.000	1.000	199	33	Not-Trans anti-PSPC1-A546 8C-S-PSPC1 V2.00	0	28. Not-Trans and anti-PSPC1-A546_Pos003_S001	00-mYDDE278wk2zpTX2wPZ9Qf
1		Cell	0.000	1.000	200	34	Not-Trans anti-PSPC1-A546 8C-S-PSPC1 V2.00	0	28. Not-Trans and anti-PSPC1-A546_Pos003_S001	00-mYDDE278wk2zpTX2wPZ9Qf
1		Cell	0.000	1.000	201	35	Not-Trans anti-PSPC1-A546 8C-S-PSPC1 V2.00	0	28. Not-Trans and anti-PSPC1-A546_Pos003_S001	00-mYDDE278wk2zpTX2wPZ9Qf
1		Cell	0.000	1.000	202	36	Not-Trans anti-PSPC1-A546 8C-S-PSPC1 V2.00	0	28. Not-Trans and anti-PSPC1-A546_Pos003_S001	00-mYDDE278wk2zpTX2wPZ9Qf
1		Cell	0.000	1.000	203	37	Not-Trans anti-PSPC1-A546 8C-S-PSPC1 V2.00	0	28. Not-Trans and anti-PSPC1-A546_Pos003_S001	00-mYDDE278wk2zpTX2wPZ9Qf
1		Cell	0.000	1.000	204	38	Not-Trans anti-PSPC1-A546 8C-S-PSPC1 V2.00	0	28. Not-Trans and anti-PSPC1-A546_Pos003_S001	00-mYDDE278wk2zpTX2wPZ9Qf
1		Cell	0.000	1.000	205	39	Not-Trans anti-PSPC1-A546 8C-S-PSPC1 V2.00	0	28. Not-Trans and anti-PSPC1-A546_Pos003_S001	00-mYDDE278wk2zpTX2wPZ9Qf
1		Cell	0.000	1.000	206	40	Not-Trans anti-PSPC1-A546 8C-S-PSPC1 V2.00	0	28. Not-Trans and anti-PSPC1-A546_Pos003_S001	00-mYDDE278wk2zpTX2wPZ9Qf
1		Cell	0.000	1.000	207	41	Not-Trans anti-PSPC1-A546 8C-S-PSPC1 V2.00	0	28. Not-Trans and anti-PSPC1-A546_Pos003_S001	00-mYDDE278wk2zpTX2wPZ9Qf
1		Cell	0.000	1.000	208	42	Not-Trans anti-PSPC1-A546 8C-S-PSPC1 V2.00	0	28. Not-Trans and anti-PSPC1-A546_Pos003_S001	00-mYDDE278wk2zpTX2wPZ9Qf
1		Cell	0.000	1.000	209	0	Not-Trans anti-PSPC1-A546 8C-S-PSPC1 V2.00	0	28. Not-Trans and anti-PSPC1-A546_Pos004_S001	00-sRHQ4moBQovDaWAexpVxo5
1		Cell	0.000	1.000	210	1	Not-Trans anti-PSPC1-A546 8C-S-PSPC1 V2.00	0	28. Not-Trans and anti-PSPC1-A546_Pos004_S001	00-sRHQ4moBQovDaWAexpVxo5
1		Cell	0.000	1.000	211	2	Not-Trans anti-PSPC1-A546 8C-S-PSPC1 V2.00	0	28. Not-Trans and anti-PSPC1-A546_Pos004_S001	00-sRHQ4moBQovDaWAexpVxo5
1		Cell	0.000	1.000	212	3	Not-Trans anti-PSPC1-A546 8C-S-PSPC1 V2.00	0	28. Not-Trans and anti-PSPC1-A546_Pos004_S001	00-sRHQ4moBQovDaWAexpVxo5
1		Cell	0.000	1.000	213	4	Not-Trans anti-PSPC1-A546 8C-S-PSPC1 V2.00	0	28. Not-Trans and anti-PSPC1-A546_Pos004_S001	00-sRHQ4moBQovDaWAexpVxo5
1		Cell	0.000	1.000	214	5	Not-Trans anti-PSPC1-A546 8C-S-PSPC1 V2.00	0	28. Not-Trans and anti-PSPC1-A546_Pos004_S001	00-sRHQ4moBQovDaWAexpVxo5
1		Cell	0.000	1.000	215	6	Not-Trans anti-PSPC1-A546 8C-S-PSPC1 V2.00	0	28. Not-Trans and anti-PSPC1-A546_Pos004_S001	00-sRHQ4moBQovDaWAexpVxo5
1		Cell	0.000	1.000	216	7	Not-Trans anti-PSPC1-A546 8C-S-PSPC1 V2.00	0	28. Not-Trans and anti-PSPC1-A546_Pos004_S001	00-sRHQ4moBQovDaWAexpVxo5
1		Cell	0.000	1.000	217	8	Not-Trans anti-PSPC1-A546 8C-S-PSPC1 V2.00	0	28. Not-Trans and anti-PSPC1-A546_Pos004_S001	00-sRHQ4moBQovDaWAexpVxo5
0		Cell	0.000	1.000	218	9	Not-Trans anti-PSPC1-A546 8C-S-PSPC1 V2.00	0	28. Not-Trans and anti-PSPC1-A546_Pos004_S001	00-sRHQ4moBQovDaWAexpVxo5
1		Cell	0.000	1.000	219	10	Not-Trans anti-PSPC1-A546 8C-S-PSPC1 V2.00	0	28. Not-Trans and anti-PSPC1-A546_Pos004_S001	00-sRHQ4moBQovDaWAexpVxo5
1		Cell	0.000	1.000	220	11	Not-Trans anti-PSPC1-A546 8C-S-PSPC1 V2.00	0	28. Not-Trans and anti-PSPC1-A546_Pos004_S001	00-sRHQ4moBQovDaWAexpVxo5
1		Cell	0.000	1.000	221	12	Not-Trans anti-PSPC1-A546 8C-S-PSPC1 V2.00	0	28. Not-Trans and anti-PSPC1-A546_Pos004_S001	00-sRHQ4moBQovDaWAexpVxo5
1		Cell	0.000	1.000	222	13	Not-Trans anti-PSPC1-A546 8C-S-PSPC1 V2.00	0	28. Not-Trans and anti-PSPC1-A546_Pos004_S001	00-sRHQ4moBQovDaWAexpVxo5
1		Cell	0.000	1.000	223	14	Not-Trans anti-PSPC1-A546 8C-S-PSPC1 V2.00	0	28. Not-Trans and anti-PSPC1-A546_Pos004_S001	00-sRHQ4moBQovDaWAexpVxo5
1		Cell	0.000	1.000	224	15	Not-Trans anti-PSPC1-A546 8C-S-PSPC1 V2.00	0	28. Not-Trans and anti-PSPC1-A546_Pos004_S001	00-sRHQ4moBQovDaWAexpVxo5
1		Cell	0.000	1.000	225	16	Not-Trans anti-PSPC1-A546 8C-S-PSPC1 V2.00	0	28. Not-Trans and anti-PSPC1-A546_Pos004_S001	00-sRHQ4moBQovDaWAexpVxo5
0		Cell	0.000	1.000	226	17	Not-Trans anti-PSPC1-A546 8C-S-PSPC1 V2.00	0	28. Not-Trans and anti-PSPC1-A546_Pos004_S001	00-sRHQ4moBQovDaWAexpVxo5
0		Cell	0.000	1.000	227	18	Not-Trans anti-PSPC1-A546 8C-S-PSPC1 V2.00	0	28. Not-Trans and anti-PSPC1-A546_Pos004_S001	00-sRHQ4moBQovDaWAexpVxo5
1		Cell	0.000	1.000	228	19	Not-Trans anti-PSPC1-A546 8C-S-PSPC1 V2.00	0	28. Not-Trans and anti-PSPC1-A546_Pos004_S001	00-sRHQ4moBQovDaWAexpVxo5
1		Cell	0.000	1.000	229	20	Not-Trans anti-PSPC1-A546 8C-S-PSPC1 V2.00	0	28. Not-Trans and anti-PSPC1-A546_Pos004_S001	00-sRHQ4moBQovDaWAexpVxo5
1		Cell	0.000	1.000	230	21	Not-Trans anti-PSPC1-A546 8C-S-PSPC1 V2.00	0	28. Not-Trans and anti-PSPC1-A546_Pos004_S001	00-sRHQ4moBQovDaWAexpVxo5
1		Cell	0.000	1.000	231	22	Not-Trans anti-PSPC1-A546 8C-S-PSPC1 V2.00	0	28. Not-Trans and anti-PSPC1-A546_Pos004_S001	00-sRHQ4moBQovDaWAexpVxo5
1		Cell	0.000	1.000	232	23	Not-Trans anti-PSPC1-A546 8C-S-PSPC1 V2.00	0	28. Not-Trans and anti-PSPC1-A546_Pos004_S001	00-sRHQ4moBQovDaWAexpVxo5
1		Cell	0.000	1.000	233	24	Not-Trans anti-PSPC1-A546 8C-S-PSPC1 V2.00	0	28. Not-Trans and anti-PSPC1-A546_Pos004_S001	00-sRHQ4moBQovDaWAexpVxo5
1		Cell	0.000	1.000	234	25	Not-Trans anti-PSPC1-A546 8C-S-PSPC1 V2.00	0	28. Not-Trans and anti-PSPC1-A546_Pos004_S001	00-sRHQ4moBQovDaWAexpVxo5
1		Cell	0.000	1.000	235	26	Not-Trans anti-PSPC1-A546 8C-S-PSPC1 V2.00	0	28. Not-Trans and anti-PSPC1-A546_Pos004_S001	00-sRHQ4moBQovDaWAexpVxo5
1		Cell	0.000	1.000	236	27	Not-Trans anti-PSPC1-A546 8C-S-PSPC1 V2.00	0	28. Not-Trans and anti-PSPC1-A546_Pos004_S001	00-sRHQ4moBQovDaWAexpVxo5
1		Cell	0.000	1.000	237	28	Not-Trans anti-PSPC1-A546 8C-S-PSPC1 V2.00	0	28. Not-Trans and anti-PSPC1-A546_Pos004_S001	00-sRHQ4moBQovDaWAexpVxo5
1		Cell	0.000	1.000	238	29	Not-Trans anti-PSPC1-A546 8C-S-PSPC1 V2.00	0	28. Not-Trans and anti-PSPC1-A546_Pos004_S001	00-sRHQ4moBQovDaWAexpVxo5
1		Cell	0.000	1.000	239	30	Not-Trans anti-PSPC1-A546 8C-S-PSPC1 V2.00	0	28. Not-Trans and anti-PSPC1-A546_Pos004_S001	00-sRHQ4moBQovDaWAexpVxo5
1		Cell	0.000	1.000	240	31	Not-Trans anti-PSPC1-A546 8C-S-PSPC1 V2.00	0	28. Not-Trans and anti-PSPC1-A546_Pos004_S001	00-sRHQ4moBQovDaWAexpVxo5
1		Cell	0.000	1.000	241	32	Not-Trans anti-PSPC1-A546 8C-S-PSPC1 V2.00	0	28. Not-Trans and anti-PSPC1-A546_Pos004_S001	00-sRHQ4moBQovDaWAexpVxo5
1		Cell	0.000	1.000	242	33	Not-Trans anti-PSPC1-A546 8C-S-PSPC1 V2.00	0	28. Not-Trans and anti-PSPC1-A546_Pos004_S001	00-sRHQ4moBQovDaWAexpVxo5
1		Cell	0.000	1.000	243	34	Not-Trans anti-PSPC1-A546 8C-S-PSPC1 V2.00	0	28. Not-Trans and anti-PSPC1-A546_Pos004_S001	00-sRHQ4moBQovDaWAexpVxo5
1		Cell	0.000	1.000	244	35	Not-Trans anti-PSPC1-A546 8C-S-PSPC1 V2.00	0	28. Not-Trans and anti-PSPC1-A546_Pos004_S001	00-sRHQ4moBQovDaWAexpVxo5
1		Cell	0.000	1.000	245	36	Not-Trans anti-PSPC1-A546 8C-S-PSPC1 V2.00	0	28. Not-Trans and anti-PSPC1-A546_Pos004_S001	00-sRHQ4moBQovDaWAexpVxo5
1		Cell	0.000	1.000	246	37	Not-Trans anti-PSPC1-A546 8C-S-PSPC1 V2.00	0	28. Not-Trans and anti-PSPC1-A546_Pos004_S001	00-sRHQ4moBQovDaWAexpVxo5
1		Cell	0.000	1.000	247	38	Not-Trans anti-PSPC1-A546 8C-S-PSPC1 V2.00	0	28. Not-Trans and anti-PSPC1-A546_Pos004_S001	00-sRHQ4moBQovDaWAexpVxo5
1		Cell	0.000	1.000	248	39	Not-Trans anti-PSPC1-A546 8C-S-PSPC1 V2.00	0	28. Not-Trans and anti-PSPC1-A546_Pos004_S001	00-sRHQ4moBQovDaWAexpVxo5
1		Cell	0.000	1.000	249	0	Not-Trans anti-PSPC1-A546 8C-S-PSPC1 V2.00	0	28. Not-Trans and anti-PSPC1-A546_Pos005_S001	00-sX7Q9nmaarVW42vVNRrFNB
1		Cell	0.000	1.000	250	1	Not-Trans anti-PSPC1-A546 8C-S-PSPC1 V2.00	0	28. Not-Trans and anti-PSPC1-A546_Pos005_S001	00-sX7Q9nmaarVW42vVNRrFNB
1		Cell	0.000	1.000	251	2	Not-Trans anti-PSPC1-A546 8C-S-PSPC1 V2.00	0	28. Not-Trans and anti-PSPC1-A546_Pos005_S001	00-sX7Q9nmaarVW42vVNRrFNB
1		Cell	0.000	1.000	252	3	Not-Trans anti-PSPC1-A546 8C-S-PSPC1 V2.00	0	28. Not-Trans and anti-PSPC1-A546_Pos005_S001	00-sX7Q9nmaarVW42vVNRrFNB
1		Cell	0.000	1.000	253	4	Not-Trans anti-PSPC1-A546 8C-S-PSPC1 V2.00	0	28. Not-Trans and anti-PSPC1-A546_Pos005_S001	00-sX7Q9nmaarVW42vVNRrFNB
1		Cell	0.000	1.000	254	5	Not-Trans anti-PSPC1-A546 8C-S-PSPC1 V2.00	0	28. Not-Trans and anti-PSPC1-A546_Pos005_S001	00-sX7Q9nmaarVW42vVNRrFNB
1		Cell	0.000	1.000	255	6	Not-Trans anti-PSPC1-A546 8C-S-PSPC1 V2.00	0	28. Not-Trans and anti-PSPC1-A546_Pos005_S001	00-sX7Q9nmaarVW42vVNRrFNB
1		Cell	0.000	1.000	256	7	Not-Trans anti-PSPC1-A546 8C-S-PSPC1 V2.00	0	28. Not-Trans and anti-PSPC1-A546_Pos005_S001	00-sX7Q9nmaarVW42vVNRrFNB
1		Cell	0.000	1.000	257	8	Not-Trans anti-PSPC1-A546 8C-S-PSPC1 V2.00	0	28. Not-Trans and anti-PSPC1-A546_Pos005_S001	00-sX7Q9nmaarVW42vVNRrFNB
1		Cell	0.000	1.000	258	9	Not-Trans anti-PSPC1-A546 8C-S-PSPC1 V2.00	0	28. Not-Trans and anti-PSPC1-A546_Pos005_S001	00-sX7Q9nmaarVW42vVNRrFNB
1		Cell	0.000	1.000	259	10	Not-Trans anti-PSPC1-A546 8C-S-PSPC1 V2.00	0	28. Not-Trans and anti-PSPC1-A546_Pos005_S001	00-sX7Q9nmaarVW42vVNRrFNB
1		Cell	0.000	1.000	260	11	Not-Trans anti-PSPC1-A546 8C-S-PSPC1 V2.00	0	28. Not-Trans and anti-PSPC1-A546_Pos005_S001	00-sX7Q9nmaarVW42vVNRrFNB
1		Cell	0.000	1.000	261	12	Not-Trans anti-PSPC1-A546 8C-S-PSPC1 V2.00	0	28. Not-Trans and anti-PSPC1-A546_Pos005_S001	00-sX7Q9nmaarVW42vVNRrFNB
0		Cell	0.000	1.000	262	13	Not-Trans anti-PSPC1-A546 8C-S-PSPC1 V2.00	0	28. Not-Trans and anti-PSPC1-A546_Pos005_S001	00-sX7Q9nmaarVW42vVNRrFNB
0		Cell	0.000	1.000	263	14	Not-Trans anti-PSPC1-A546 8C-S-PSPC1 V2.00	0	28. Not-Trans and anti-PSPC1-A546_Pos005_S001	00-sX7Q9nmaarVW42vVNRrFNB
1		Cell	0.000	1.000	264	15	Not-Trans anti-PSPC1-A546 8C-S-PSPC1 V2.00	0	28. Not-Trans and anti-PSPC1-A546_Pos005_S001	00-sX7Q9nmaarVW42vVNRrFNB
1		Cell	0.000	1.000	265	16	Not-Trans anti-PSPC1-A546 8C-S-PSPC1 V2.00	0	28. Not-Trans and anti-PSPC1-A546_Pos005_S001	00-sX7Q9nmaarVW42vVNRrFNB
1		Cell	0.000	1.000	266	17	Not-Trans anti-PSPC1-A546 8C-S-PSPC1 V2.00	0	28. Not-Trans and anti-PSPC1-A546_Pos005_S001	00-sX7Q9nmaarVW42vVNRrFNB
1		Cell	0.000	1.000	267	18	Not-Trans anti-PSPC1-A546 8C-S-PSPC1 V2.00	0	28. Not-Trans and anti-PSPC1-A546_Pos005_S001	00-sX7Q9nmaarVW42vVNRrFNB
1		Cell	0.000	1.000	268	19	Not-Trans anti-PSPC1-A546 8C-S-PSPC1 V2.00	0	28. Not-Trans and anti-PSPC1-A546_Pos005_S001	00-sX7Q9nmaarVW42vVNRrFNB
0		Cell	0.000	1.000	269	20	Not-Trans anti-PSPC1-A546 8C-S-PSPC1 V2.00	0	28. Not-Trans and anti-PSPC1-A546_Pos005_S001	00-sX7Q9nmaarVW42vVNRrFNB
1		Cell	0.000	1.000	270	21	Not-Trans anti-PSPC1-A546 8C-S-PSPC1 V2.00	0	28. Not-Trans and anti-PSPC1-A546_Pos005_S001	00-sX7Q9nmaarVW42vVNRrFNB
1		Cell	0.000	1.000	271	22	Not-Trans anti-PSPC1-A546 8C-S-PSPC1 V2.00	0	28. Not-Trans and anti-PSPC1-A546_Pos005_S001	00-sX7Q9nmaarVW42vVNRrFNB
1		Cell	0.000	1.000	272	23	Not-Trans anti-PSPC1-A546 8C-S-PSPC1 V2.00	0	28. Not-Trans and anti-PSPC1-A546_Pos005_S001	00-sX7Q9nmaarVW42vVNRrFNB
1		Cell	0.000	1.000	273	24	Not-Trans anti-PSPC1-A546 8C-S-PSPC1 V2.00	0	28. Not-Trans and anti-PSPC1-A546_Pos005_S001	00-sX7Q9nmaarVW42vVNRrFNB
1		Cell	0.000	1.000	274	25	Not-Trans anti-PSPC1-A546 8C-S-PSPC1 V2.00	0	28. Not-Trans and anti-PSPC1-A546_Pos005_S001	00-sX7Q9nmaarVW42vVNRrFNB
1		Cell	0.000	1.000	275	26	Not-Trans anti-PSPC1-A546 8C-S-PSPC1 V2.00	0	28. Not-Trans and anti-PSPC1-A546_Pos005_S001	00-sX7Q9nmaarVW42vVNRrFNB
1		Cell	0.000	1.000	276	27	Not-Trans anti-PSPC1-A546 8C-S-PSPC1 V2.00	0	28. Not-Trans and anti-PSPC1-A546_Pos005_S001	00-sX7Q9nmaarVW42vVNRrFNB
1		Cell	0.000	1.000	277	28	Not-Trans anti-PSPC1-A546 8C-S-PSPC1 V2.00	0	28. Not-Trans and anti-PSPC1-A546_Pos005_S001	00-sX7Q9nmaarVW42vVNRrFNB
1		Cell	0.000	1.000	278	29	Not-Trans anti-PSPC1-A546 8C-S-PSPC1 V2.00	0	28. Not-Trans and anti-PSPC1-A546_Pos005_S001	00-sX7Q9nmaarVW42vVNRrFNB
1		Cell	0.000	1.000	279	30	Not-Trans anti-PSPC1-A546 8C-S-PSPC1 V2.00	0	28. Not-Trans and anti-PSPC1-A546_Pos005_S001	00-sX7Q9nmaarVW42vVNRrFNB
1		Cell	0.000	1.000	280	31	Not-Trans anti-PSPC1-A546 8C-S-PSPC1 V2.00	0	28. Not-Trans and anti-PSPC1-A546_Pos005_S001	00-sX7Q9nmaarVW42vVNRrFNB
1		Cell	0.000	1.000	281	32	Not-Trans anti-PSPC1-A546 8C-S-PSPC1 V2.00	0	28. Not-Trans and anti-PSPC1-A546_Pos005_S001	00-sX7Q9nmaarVW42vVNRrFNB
1		Cell	0.000	1.000	282	33	Not-Trans anti-PSPC1-A546 8C-S-PSPC1 V2.00	0	28. Not-Trans and anti-PSPC1-A546_Pos005_S001	00-sX7Q9nmaarVW42vVNRrFNB
1		Cell	0.000	1.000	283	34	Not-Trans anti-PSPC1-A546 8C-S-PSPC1 V2.00	0	28. Not-Trans and anti-PSPC1-A546_Pos005_S001	00-sX7Q9nmaarVW42vVNRrFNB
1		Cell	0.000	1.000	284	35	Not-Trans anti-PSPC1-A546 8C-S-PSPC1 V2.00	0	28. Not-Trans and anti-PSPC1-A546_Pos005_S001	00-sX7Q9nmaarVW42vVNRrFNB
1		Cell	0.000	1.000	285	36	Not-Trans anti-PSPC1-A546 8C-S-PSPC1 V2.00	0	28. Not-Trans and anti-PSPC1-A546_Pos005_S001	00-sX7Q9nmaarVW42vVNRrFNB
1		Cell	0.000	1.000	286	37	Not-Trans anti-PSPC1-A546 8C-S-PSPC1 V2.00	0	28. Not-Trans and anti-PSPC1-A546_Pos005_S001	00-sX7Q9nmaarVW42vVNRrFNB
1		Cell	0.000	1.000	287	38	Not-Trans anti-PSPC1-A546 8C-S-PSPC1 V2.00	0	28. Not-Trans and anti-PSPC1-A546_Pos005_S001	00-sX7Q9nmaarVW42vVNRrFNB
1		Cell	0.000	1.000	288	39	Not-Trans anti-PSPC1-A546 8C-S-PSPC1 V2.00	0	28. Not-Trans and anti-PSPC1-A546_Pos005_S001	00-sX7Q9nmaarVW42vVNRrFNB
1		Cell	0.000	1.000	289	40	Not-Trans anti-PSPC1-A546 8C-S-PSPC1 V2.00	0	28. Not-Trans and anti-PSPC1-A546_Pos005_S001	00-sX7Q9nmaarVW42vVNRrFNB
1		Cell	0.000	1.000	290	41	Not-Trans anti-PSPC1-A546 8C-S-PSPC1 V2.00	0	28. Not-Trans and anti-PSPC1-A546_Pos005_S001	00-sX7Q9nmaarVW42vVNRrFNB
1		Cell	0.000	1.000	291	42	Not-Trans anti-PSPC1-A546 8C-S-PSPC1 V2.00	0	28. Not-Trans and anti-PSPC1-A546_Pos005_S001	00-sX7Q9nmaarVW42vVNRrFNB
1		Cell	0.000	1.000	292	43	Not-Trans anti-PSPC1-A546 8C-S-PSPC1 V2.00	0	28. Not-Trans and anti-PSPC1-A546_Pos005_S001	00-sX7Q9nmaarVW42vVNRrFNB
1		Cell	0.000	1.000	293	44	Not-Trans anti-PSPC1-A546 8C-S-PSPC1 V2.00	0	28. Not-Trans and anti-PSPC1-A546_Pos005_S001	00-sX7Q9nmaarVW42vVNRrFNB
1		Cell	0.000	1.000	294	45	Not-Trans anti-PSPC1-A546 8C-S-PSPC1 V2.00	0	28. Not-Trans and anti-PSPC1-A546_Pos005_S001	00-sX7Q9nmaarVW42vVNRrFNB
1		Cell	0.000	1.000	295	46	Not-Trans anti-PSPC1-A546 8C-S-PSPC1 V2.00	0	28. Not-Trans and anti-PSPC1-A546_Pos005_S001	00-sX7Q9nmaarVW42vVNRrFNB
1		Cell	0.000	1.000	296	47	Not-Trans anti-PSPC1-A546 8C-S-PSPC1 V2.00	0	28. Not-Trans and anti-PSPC1-A546_Pos005_S001	00-sX7Q9nmaarVW42vVNRrFNB
1		Cell	0.000	1.000	297	48	Not-Trans anti-PSPC1-A546 8C-S-PSPC1 V2.00	0	28. Not-Trans and anti-PSPC1-A546_Pos005_S001	00-sX7Q9nmaarVW42vVNRrFNB
1		Cell	0.000	1.000	298	49	Not-Trans anti-PSPC1-A546 8C-S-PSPC1 V2.00	0	28. Not-Trans and anti-PSPC1-A546_Pos005_S001	00-sX7Q9nmaarVW42vVNRrFNB
1		Cell	0.000	1.000	299	50	Not-Trans anti-PSPC1-A546 8C-S-PSPC1 V2.00	0	28. Not-Trans and anti-PSPC1-A546_Pos005_S001	00-sX7Q9nmaarVW42vVNRrFNB
1		Cell	0.000	1.000	300	51	Not-Trans anti-PSPC1-A546 8C-S-PSPC1 V2.00	0	28. Not-Trans and anti-PSPC1-A546_Pos005_S001	00-sX7Q9nmaarVW42vVNRrFNB
1		Cell	0.000	1.000	301	52	Not-Trans anti-PSPC1-A546 8C-S-PSPC1 V2.00	0	28. Not-Trans and anti-PSPC1-A546_Pos005_S001	00-sX7Q9nmaarVW42vVNRrFNB
1		Cell	0.000	1.000	302	53	Not-Trans anti-PSPC1-A546 8C-S-PSPC1 V2.00	0	28. Not-Trans and anti-PSPC1-A546_Pos005_S001	00-sX7Q9nmaarVW42vVNRrFNB
1		Cell	0.000	1.000	303	54	Not-Trans anti-PSPC1-A546 8C-S-PSPC1 V2.00	0	28. Not-Trans and anti-PSPC1-A546_Pos005_S001	00-sX7Q9nmaarVW42vVNRrFNB
1		Cell	0.000	1.000	304	55	Not-Trans anti-PSPC1-A546 8C-S-PSPC1 V2.00	0	28. Not-Trans and anti-PSPC1-A546_Pos005_S001	00-sX7Q9nmaarVW42vVNRrFNB
1		Cell	0.000	1.000	305	56	Not-Trans anti-PSPC1-A546 8C-S-PSPC1 V2.00	0	28. Not-Trans and anti-PSPC1-A546_Pos005_S001	00-sX7Q9nmaarVW42vVNRrFNB
1		Cell	0.000	1.000	306	57	Not-Trans anti-PSPC1-A546 8C-S-PSPC1 V2.00	0	28. Not-Trans and anti-PSPC1-A546_Pos005_S001	00-sX7Q9nmaarVW42vVNRrFNB
1		Cell	0.000	1.000	307	58	Not-Trans anti-PSPC1-A546 8C-S-PSPC1 V2.00	0	28. Not-Trans and anti-PSPC1-A546_Pos005_S001	00-sX7Q9nmaarVW42vVNRrFNB
1		Cell	0.000	1.000	308	59	Not-Trans anti-PSPC1-A546 8C-S-PSPC1 V2.00	0	28. Not-Trans and anti-PSPC1-A546_Pos005_S001	00-sX7Q9nmaarVW42vVNRrFNB
1		Cell	0.000	1.000	309	60	Not-Trans anti-PSPC1-A546 8C-S-PSPC1 V2.00	0	28. Not-Trans and anti-PSPC1-A546_Pos005_S001	00-sX7Q9nmaarVW42vVNRrFNB
1		Cell	0.000	1.000	310	61	Not-Trans anti-PSPC1-A546 8C-S-PSPC1 V2.00	0	28. Not-Trans and anti-PSPC1-A546_Pos005_S001	00-sX7Q9nmaarVW42vVNRrFNB
1		Cell	0.000	1.000	311	62	Not-Trans anti-PSPC1-A546 8C-S-PSPC1 V2.00	0	28. Not-Trans and anti-PSPC1-A546_Pos005_S001	00-sX7Q9nmaarVW42vVNRrFNB
1		Cell	0.000	1.000	312	63	Not-Trans anti-PSPC1-A546 8C-S-PSPC1 V2.00	0	28. Not-Trans and anti-PSPC1-A546_Pos005_S001	00-sX7Q9nmaarVW42vVNRrFNB
1		Cell	0.000	1.000	313	64	Not-Trans anti-PSPC1-A546 8C-S-PSPC1 V2.00	0	28. Not-Trans and anti-PSPC1-A546_Pos005_S001	00-sX7Q9nmaarVW42vVNRrFNB
1		Cell	0.000	1.000	314	65	Not-Trans anti-PSPC1-A546 8C-S-PSPC1 V2.00	0	28. Not-Trans and anti-PSPC1-A546_Pos005_S001	00-sX7Q9nmaarVW42vVNRrFNB
1		Cell	0.000	1.000	315	66	Not-Trans anti-PSPC1-A546 8C-S-PSPC1 V2.00	0	28. Not-Trans and anti-PSPC1-A546_Pos005_S001	00-sX7Q9nmaarVW42vVNRrFNB
1		Cell	0.000	1.000	316	67	Not-Trans anti-PSPC1-A546 8C-S-PSPC1 V2.00	0	28. Not-Trans and anti-PSPC1-A546_Pos005_S001	00-sX7Q9nmaarVW42vVNRrFNB
1		Cell	0.000	1.000	317	68	Not-Trans anti-PSPC1-A546 8C-S-PSPC1 V2.00	0	28. Not-Trans and anti-PSPC1-A546_Pos005_S001	00-sX7Q9nmaarVW42vVNRrFNB
1		Cell	0.000	1.000	318	69	Not-Trans anti-PSPC1-A546 8C-S-PSPC1 V2.00	0	28. Not-Trans and anti-PSPC1-A546_Pos005_S001	00-sX7Q9nmaarVW42vVNRrFNB
1		Cell	0.000	1.000	319	70	Not-Trans anti-PSPC1-A546 8C-S-PSPC1 V2.00	0	28. Not-Trans and anti-PSPC1-A546_Pos005_S001	00-sX7Q9nmaarVW42vVNRrFNB
1		Cell	0.000	1.000	320	71	Not-Trans anti-PSPC1-A546 8C-S-PSPC1 V2.00	0	28. Not-Trans and anti-PSPC1-A546_Pos005_S001	00-sX7Q9nmaarVW42vVNRrFNB
1		Cell	0.000	1.000	321	72	Not-Trans anti-PSPC1-A546 8C-S-PSPC1 V2.00	0	28. Not-Trans and anti-PSPC1-A546_Pos005_S001	00-sX7Q9nmaarVW42vVNRrFNB
1		Cell	0.000	1.000	322	73	Not-Trans anti-PSPC1-A546 8C-S-PSPC1 V2.00	0	28. Not-Trans and anti-PSPC1-A546_Pos005_S001	00-sX7Q9nmaarVW42vVNRrFNB
1		Cell	0.000	1.000	323	74	Not-Trans anti-PSPC1-A546 8C-S-PSPC1 V2.00	0	28. Not-Trans and anti-PSPC1-A546_Pos005_S001	00-sX7Q9nmaarVW42vVNRrFNB
1		Cell	0.000	1.000	324	0	Not-Trans anti-PSPC1-A546 8C-S-PSPC1 V2.00	0	28. Not-Trans and anti-PSPC1-A546_Pos006_S001	00-Zy4SMS7Jnd8MVbWvY5P39M
1		Cell	0.000	1.000	325	1	Not-Trans anti-PSPC1-A546 8C-S-PSPC1 V2.00	0	28. Not-Trans and anti-PSPC1-A546_Pos006_S001	00-Zy4SMS7Jnd8MVbWvY5P39M
1		Cell	0.000	1.000	326	2	Not-Trans anti-PSPC1-A546 8C-S-PSPC1 V2.00	0	28. Not-Trans and anti-PSPC1-A546_Pos006_S001	00-Zy4SMS7Jnd8MVbWvY5P39M
1		Cell	0.000	1.000	327	3	Not-Trans anti-PSPC1-A546 8C-S-PSPC1 V2.00	0	28. Not-Trans and anti-PSPC1-A546_Pos006_S001	00-Zy4SMS7Jnd8MVbWvY5P39M
1		Cell	0.000	1.000	328	4	Not-Trans anti-PSPC1-A546 8C-S-PSPC1 V2.00	0	28. Not-Trans and anti-PSPC1-A546_Pos006_S001	00-Zy4SMS7Jnd8MVbWvY5P39M
1		Cell	0.000	1.000	329	5	Not-Trans anti-PSPC1-A546 8C-S-PSPC1 V2.00	0	28. Not-Trans and anti-PSPC1-A546_Pos006_S001	00-Zy4SMS7Jnd8MVbWvY5P39M
1		Cell	0.000	1.000	330	6	Not-Trans anti-PSPC1-A546 8C-S-PSPC1 V2.00	0	28. Not-Trans and anti-PSPC1-A546_Pos006_S001	00-Zy4SMS7Jnd8MVbWvY5P39M
1		Cell	0.000	1.000	331	7	Not-Trans anti-PSPC1-A546 8C-S-PSPC1 V2.00	0	28. Not-Trans and anti-PSPC1-A546_Pos006_S001	00-Zy4SMS7Jnd8MVbWvY5P39M
1		Cell	0.000	1.000	332	8	Not-Trans anti-PSPC1-A546 8C-S-PSPC1 V2.00	0	28. Not-Trans and anti-PSPC1-A546_Pos006_S001	00-Zy4SMS7Jnd8MVbWvY5P39M
1		Cell	0.000	1.000	333	9	Not-Trans anti-PSPC1-A546 8C-S-PSPC1 V2.00	0	28. Not-Trans and anti-PSPC1-A546_Pos006_S001	00-Zy4SMS7Jnd8MVbWvY5P39M
1		Cell	0.000	1.000	334	10	Not-Trans anti-PSPC1-A546 8C-S-PSPC1 V2.00	0	28. Not-Trans and anti-PSPC1-A546_Pos006_S001	00-Zy4SMS7Jnd8MVbWvY5P39M
1		Cell	0.000	1.000	335	11	Not-Trans anti-PSPC1-A546 8C-S-PSPC1 V2.00	0	28. Not-Trans and anti-PSPC1-A546_Pos006_S001	00-Zy4SMS7Jnd8MVbWvY5P39M
1		Cell	0.000	1.000	336	12	Not-Trans anti-PSPC1-A546 8C-S-PSPC1 V2.00	0	28. Not-Trans and anti-PSPC1-A546_Pos006_S001	00-Zy4SMS7Jnd8MVbWvY5P39M
1		Cell	0.000	1.000	337	13	Not-Trans anti-PSPC1-A546 8C-S-PSPC1 V2.00	0	28. Not-Trans and anti-PSPC1-A546_Pos006_S001	00-Zy4SMS7Jnd8MVbWvY5P39M
1		Cell	0.000	1.000	338	14	Not-Trans anti-PSPC1-A546 8C-S-PSPC1 V2.00	0	28. Not-Trans and anti-PSPC1-A546_Pos006_S001	00-Zy4SMS7Jnd8MVbWvY5P39M
1		Cell	0.000	1.000	339	15	Not-Trans anti-PSPC1-A546 8C-S-PSPC1 V2.00	0	28. Not-Trans and anti-PSPC1-A546_Pos006_S001	00-Zy4SMS7Jnd8MVbWvY5P39M
1		Cell	0.000	1.000	340	16	Not-Trans anti-PSPC1-A546 8C-S-PSPC1 V2.00	0	28. Not-Trans and anti-PSPC1-A546_Pos006_S001	00-Zy4SMS7Jnd8MVbWvY5P39M
1		Cell	0.000	1.000	341	17	Not-Trans anti-PSPC1-A546 8C-S-PSPC1 V2.00	0	28. Not-Trans and anti-PSPC1-A546_Pos006_S001	00-Zy4SMS7Jnd8MVbWvY5P39M
1		Cell	0.000	1.000	342	18	Not-Trans anti-PSPC1-A546 8C-S-PSPC1 V2.00	0	28. Not-Trans and anti-PSPC1-A546_Pos006_S001	00-Zy4SMS7Jnd8MVbWvY5P39M
1		Cell	0.000	1.000	343	19	Not-Trans anti-PSPC1-A546 8C-S-PSPC1 V2.00	0	28. Not-Trans and anti-PSPC1-A546_Pos006_S001	00-Zy4SMS7Jnd8MVbWvY5P39M
1		Cell	0.000	1.000	344	20	Not-Trans anti-PSPC1-A546 8C-S-PSPC1 V2.00	0	28. Not-Trans and anti-PSPC1-A546_Pos006_S001	00-Zy4SMS7Jnd8MVbWvY5P39M
1		Cell	0.000	1.000	345	21	Not-Trans anti-PSPC1-A546 8C-S-PSPC1 V2.00	0	28. Not-Trans and anti-PSPC1-A546_Pos006_S001	00-Zy4SMS7Jnd8MVbWvY5P39M
1		Cell	0.000	1.000	346	22	Not-Trans anti-PSPC1-A546 8C-S-PSPC1 V2.00	0	28. Not-Trans and anti-PSPC1-A546_Pos006_S001	00-Zy4SMS7Jnd8MVbWvY5P39M
1		Cell	0.000	1.000	347	23	Not-Trans anti-PSPC1-A546 8C-S-PSPC1 V2.00	0	28. Not-Trans and anti-PSPC1-A546_Pos006_S001	00-Zy4SMS7Jnd8MVbWvY5P39M
1		Cell	0.000	1.000	348	24	Not-Trans anti-PSPC1-A546 8C-S-PSPC1 V2.00	0	28. Not-Trans and anti-PSPC1-A546_Pos006_S001	00-Zy4SMS7Jnd8MVbWvY5P39M
1		Cell	0.000	1.000	349	25	Not-Trans anti-PSPC1-A546 8C-S-PSPC1 V2.00	0	28. Not-Trans and anti-PSPC1-A546_Pos006_S001	00-Zy4SMS7Jnd8MVbWvY5P39M
0		Cell	0.000	1.000	350	26	Not-Trans anti-PSPC1-A546 8C-S-PSPC1 V2.00	0	28. Not-Trans and anti-PSPC1-A546_Pos006_S001	00-Zy4SMS7Jnd8MVbWvY5P39M
1		Cell	0.000	1.000	351	27	Not-Trans anti-PSPC1-A546 8C-S-PSPC1 V2.00	0	28. Not-Trans and anti-PSPC1-A546_Pos006_S001	00-Zy4SMS7Jnd8MVbWvY5P39M
1		Cell	0.000	1.000	352	28	Not-Trans anti-PSPC1-A546 8C-S-PSPC1 V2.00	0	28. Not-Trans and anti-PSPC1-A546_Pos006_S001	00-Zy4SMS7Jnd8MVbWvY5P39M
1		Cell	0.000	1.000	353	29	Not-Trans anti-PSPC1-A546 8C-S-PSPC1 V2.00	0	28. Not-Trans and anti-PSPC1-A546_Pos006_S001	00-Zy4SMS7Jnd8MVbWvY5P39M
1		Cell	0.000	1.000	354	30	Not-Trans anti-PSPC1-A546 8C-S-PSPC1 V2.00	0	28. Not-Trans and anti-PSPC1-A546_Pos006_S001	00-Zy4SMS7Jnd8MVbWvY5P39M
1		Cell	0.000	1.000	355	31	Not-Trans anti-PSPC1-A546 8C-S-PSPC1 V2.00	0	28. Not-Trans and anti-PSPC1-A546_Pos006_S001	00-Zy4SMS7Jnd8MVbWvY5P39M
1		Cell	0.000	1.000	356	32	Not-Trans anti-PSPC1-A546 8C-S-PSPC1 V2.00	0	28. Not-Trans and anti-PSPC1-A546_Pos006_S001	00-Zy4SMS7Jnd8MVbWvY5P39M
1		Cell	0.000	1.000	357	33	Not-Trans anti-PSPC1-A546 8C-S-PSPC1 V2.00	0	28. Not-Trans and anti-PSPC1-A546_Pos006_S001	00-Zy4SMS7Jnd8MVbWvY5P39M
1		Cell	0.000	1.000	358	34	Not-Trans anti-PSPC1-A546 8C-S-PSPC1 V2.00	0	28. Not-Trans and anti-PSPC1-A546_Pos006_S001	00-Zy4SMS7Jnd8MVbWvY5P39M
1		Cell	0.000	1.000	359	35	Not-Trans anti-PSPC1-A546 8C-S-PSPC1 V2.00	0	28. Not-Trans and anti-PSPC1-A546_Pos006_S001	00-Zy4SMS7Jnd8MVbWvY5P39M
1		Cell	0.000	1.000	360	36	Not-Trans anti-PSPC1-A546 8C-S-PSPC1 V2.00	0	28. Not-Trans and anti-PSPC1-A546_Pos006_S001	00-Zy4SMS7Jnd8MVbWvY5P39M
1		Cell	0.000	1.000	361	37	Not-Trans anti-PSPC1-A546 8C-S-PSPC1 V2.00	0	28. Not-Trans and anti-PSPC1-A546_Pos006_S001	00-Zy4SMS7Jnd8MVbWvY5P39M
1		Cell	0.000	1.000	362	38	Not-Trans anti-PSPC1-A546 8C-S-PSPC1 V2.00	0	28. Not-Trans and anti-PSPC1-A546_Pos006_S001	00-Zy4SMS7Jnd8MVbWvY5P39M
1		Cell	0.000	1.000	363	39	Not-Trans anti-PSPC1-A546 8C-S-PSPC1 V2.00	0	28. Not-Trans and anti-PSPC1-A546_Pos006_S001	00-Zy4SMS7Jnd8MVbWvY5P39M
1		Cell	0.000	1.000	364	40	Not-Trans anti-PSPC1-A546 8C-S-PSPC1 V2.00	0	28. Not-Trans and anti-PSPC1-A546_Pos006_S001	00-Zy4SMS7Jnd8MVbWvY5P39M
1		Cell	0.000	1.000	365	41	Not-Trans anti-PSPC1-A546 8C-S-PSPC1 V2.00	0	28. Not-Trans and anti-PSPC1-A546_Pos006_S001	00-Zy4SMS7Jnd8MVbWvY5P39M
1		Cell	0.000	1.000	366	42	Not-Trans anti-PSPC1-A546 8C-S-PSPC1 V2.00	0	28. Not-Trans and anti-PSPC1-A546_Pos006_S001	00-Zy4SMS7Jnd8MVbWvY5P39M
1		Cell	0.000	1.000	367	43	Not-Trans anti-PSPC1-A546 8C-S-PSPC1 V2.00	0	28. Not-Trans and anti-PSPC1-A546_Pos006_S001	00-Zy4SMS7Jnd8MVbWvY5P39M
1		Cell	0.000	1.000	368	44	Not-Trans anti-PSPC1-A546 8C-S-PSPC1 V2.00	0	28. Not-Trans and anti-PSPC1-A546_Pos006_S001	00-Zy4SMS7Jnd8MVbWvY5P39M
1		Cell	0.000	1.000	369	45	Not-Trans anti-PSPC1-A546 8C-S-PSPC1 V2.00	0	28. Not-Trans and anti-PSPC1-A546_Pos006_S001	00-Zy4SMS7Jnd8MVbWvY5P39M
1		Cell	0.000	1.000	370	46	Not-Trans anti-PSPC1-A546 8C-S-PSPC1 V2.00	0	28. Not-Trans and anti-PSPC1-A546_Pos006_S001	00-Zy4SMS7Jnd8MVbWvY5P39M
1		Cell	0.000	1.000	371	47	Not-Trans anti-PSPC1-A546 8C-S-PSPC1 V2.00	0	28. Not-Trans and anti-PSPC1-A546_Pos006_S001	00-Zy4SMS7Jnd8MVbWvY5P39M
1		Cell	0.000	1.000	372	48	Not-Trans anti-PSPC1-A546 8C-S-PSPC1 V2.00	0	28. Not-Trans and anti-PSPC1-A546_Pos006_S001	00-Zy4SMS7Jnd8MVbWvY5P39M
1		Cell	0.000	1.000	373	49	Not-Trans anti-PSPC1-A546 8C-S-PSPC1 V2.00	0	28. Not-Trans and anti-PSPC1-A546_Pos006_S001	00-Zy4SMS7Jnd8MVbWvY5P39M
1		Cell	0.000	1.000	374	50	Not-Trans anti-PSPC1-A546 8C-S-PSPC1 V2.00	0	28. Not-Trans and anti-PSPC1-A546_Pos006_S001	00-Zy4SMS7Jnd8MVbWvY5P39M
1		Cell	0.000	1.000	375	51	Not-Trans anti-PSPC1-A546 8C-S-PSPC1 V2.00	0	28. Not-Trans and anti-PSPC1-A546_Pos006_S001	00-Zy4SMS7Jnd8MVbWvY5P39M
1		Cell	0.000	1.000	376	52	Not-Trans anti-PSPC1-A546 8C-S-PSPC1 V2.00	0	28. Not-Trans and anti-PSPC1-A546_Pos006_S001	00-Zy4SMS7Jnd8MVbWvY5P39M
1		Cell	0.000	1.000	377	0	Not-Trans anti-PSPC1-A546 8C-S-PSPC1 V2.00	0	28. Not-Trans and anti-PSPC1-A546_Pos007_S001	00-QHXaZw4RYZeTh2MzuAHBq4
1		Cell	0.000	1.000	378	1	Not-Trans anti-PSPC1-A546 8C-S-PSPC1 V2.00	0	28. Not-Trans and anti-PSPC1-A546_Pos007_S001	00-QHXaZw4RYZeTh2MzuAHBq4
1		Cell	0.000	1.000	379	2	Not-Trans anti-PSPC1-A546 8C-S-PSPC1 V2.00	0	28. Not-Trans and anti-PSPC1-A546_Pos007_S001	00-QHXaZw4RYZeTh2MzuAHBq4
1		Cell	0.000	1.000	380	3	Not-Trans anti-PSPC1-A546 8C-S-PSPC1 V2.00	0	28. Not-Trans and anti-PSPC1-A546_Pos007_S001	00-QHXaZw4RYZeTh2MzuAHBq4
1		Cell	0.000	1.000	381	4	Not-Trans anti-PSPC1-A546 8C-S-PSPC1 V2.00	0	28. Not-Trans and anti-PSPC1-A546_Pos007_S001	00-QHXaZw4RYZeTh2MzuAHBq4
1		Cell	0.000	1.000	382	5	Not-Trans anti-PSPC1-A546 8C-S-PSPC1 V2.00	0	28. Not-Trans and anti-PSPC1-A546_Pos007_S001	00-QHXaZw4RYZeTh2MzuAHBq4
1		Cell	0.000	1.000	383	6	Not-Trans anti-PSPC1-A546 8C-S-PSPC1 V2.00	0	28. Not-Trans and anti-PSPC1-A546_Pos007_S001	00-QHXaZw4RYZeTh2MzuAHBq4
1		Cell	0.000	1.000	384	7	Not-Trans anti-PSPC1-A546 8C-S-PSPC1 V2.00	0	28. Not-Trans and anti-PSPC1-A546_Pos007_S001	00-QHXaZw4RYZeTh2MzuAHBq4
1		Cell	0.000	1.000	385	8	Not-Trans anti-PSPC1-A546 8C-S-PSPC1 V2.00	0	28. Not-Trans and anti-PSPC1-A546_Pos007_S001	00-QHXaZw4RYZeTh2MzuAHBq4
1		Cell	0.000	1.000	386	9	Not-Trans anti-PSPC1-A546 8C-S-PSPC1 V2.00	0	28. Not-Trans and anti-PSPC1-A546_Pos007_S001	00-QHXaZw4RYZeTh2MzuAHBq4
1		Cell	0.000	1.000	387	10	Not-Trans anti-PSPC1-A546 8C-S-PSPC1 V2.00	0	28. Not-Trans and anti-PSPC1-A546_Pos007_S001	00-QHXaZw4RYZeTh2MzuAHBq4
1		Cell	0.000	1.000	388	11	Not-Trans anti-PSPC1-A546 8C-S-PSPC1 V2.00	0	28. Not-Trans and anti-PSPC1-A546_Pos007_S001	00-QHXaZw4RYZeTh2MzuAHBq4
1		Cell	0.000	1.000	389	12	Not-Trans anti-PSPC1-A546 8C-S-PSPC1 V2.00	0	28. Not-Trans and anti-PSPC1-A546_Pos007_S001	00-QHXaZw4RYZeTh2MzuAHBq4
1		Cell	0.000	1.000	390	13	Not-Trans anti-PSPC1-A546 8C-S-PSPC1 V2.00	0	28. Not-Trans and anti-PSPC1-A546_Pos007_S001	00-QHXaZw4RYZeTh2MzuAHBq4
1		Cell	0.000	1.000	391	14	Not-Trans anti-PSPC1-A546 8C-S-PSPC1 V2.00	0	28. Not-Trans and anti-PSPC1-A546_Pos007_S001	00-QHXaZw4RYZeTh2MzuAHBq4
1		Cell	0.000	1.000	392	15	Not-Trans anti-PSPC1-A546 8C-S-PSPC1 V2.00	0	28. Not-Trans and anti-PSPC1-A546_Pos007_S001	00-QHXaZw4RYZeTh2MzuAHBq4
1		Cell	0.000	1.000	393	16	Not-Trans anti-PSPC1-A546 8C-S-PSPC1 V2.00	0	28. Not-Trans and anti-PSPC1-A546_Pos007_S001	00-QHXaZw4RYZeTh2MzuAHBq4
1		Cell	0.000	1.000	394	17	Not-Trans anti-PSPC1-A546 8C-S-PSPC1 V2.00	0	28. Not-Trans and anti-PSPC1-A546_Pos007_S001	00-QHXaZw4RYZeTh2MzuAHBq4
1		Cell	0.000	1.000	395	18	Not-Trans anti-PSPC1-A546 8C-S-PSPC1 V2.00	0	28. Not-Trans and anti-PSPC1-A546_Pos007_S001	00-QHXaZw4RYZeTh2MzuAHBq4
1		Cell	0.000	1.000	396	19	Not-Trans anti-PSPC1-A546 8C-S-PSPC1 V2.00	0	28. Not-Trans and anti-PSPC1-A546_Pos007_S001	00-QHXaZw4RYZeTh2MzuAHBq4
1		Cell	0.000	1.000	397	20	Not-Trans anti-PSPC1-A546 8C-S-PSPC1 V2.00	0	28. Not-Trans and anti-PSPC1-A546_Pos007_S001	00-QHXaZw4RYZeTh2MzuAHBq4
1		Cell	0.000	1.000	398	21	Not-Trans anti-PSPC1-A546 8C-S-PSPC1 V2.00	0	28. Not-Trans and anti-PSPC1-A546_Pos007_S001	00-QHXaZw4RYZeTh2MzuAHBq4
1		Cell	0.000	1.000	399	22	Not-Trans anti-PSPC1-A546 8C-S-PSPC1 V2.00	0	28. Not-Trans and anti-PSPC1-A546_Pos007_S001	00-QHXaZw4RYZeTh2MzuAHBq4
0		Cell	0.000	1.000	400	23	Not-Trans anti-PSPC1-A546 8C-S-PSPC1 V2.00	0	28. Not-Trans and anti-PSPC1-A546_Pos007_S001	00-QHXaZw4RYZeTh2MzuAHBq4
1		Cell	0.000	1.000	401	24	Not-Trans anti-PSPC1-A546 8C-S-PSPC1 V2.00	0	28. Not-Trans and anti-PSPC1-A546_Pos007_S001	00-QHXaZw4RYZeTh2MzuAHBq4
1		Cell	0.000	1.000	402	25	Not-Trans anti-PSPC1-A546 8C-S-PSPC1 V2.00	0	28. Not-Trans and anti-PSPC1-A546_Pos007_S001	00-QHXaZw4RYZeTh2MzuAHBq4
1		Cell	0.000	1.000	403	26	Not-Trans anti-PSPC1-A546 8C-S-PSPC1 V2.00	0	28. Not-Trans and anti-PSPC1-A546_Pos007_S001	00-QHXaZw4RYZeTh2MzuAHBq4
1		Cell	0.000	1.000	404	27	Not-Trans anti-PSPC1-A546 8C-S-PSPC1 V2.00	0	28. Not-Trans and anti-PSPC1-A546_Pos007_S001	00-QHXaZw4RYZeTh2MzuAHBq4
0		Cell	0.000	1.000	405	28	Not-Trans anti-PSPC1-A546 8C-S-PSPC1 V2.00	0	28. Not-Trans and anti-PSPC1-A546_Pos007_S001	00-QHXaZw4RYZeTh2MzuAHBq4
1		Cell	0.000	1.000	406	29	Not-Trans anti-PSPC1-A546 8C-S-PSPC1 V2.00	0	28. Not-Trans and anti-PSPC1-A546_Pos007_S001	00-QHXaZw4RYZeTh2MzuAHBq4
1		Cell	0.000	1.000	407	30	Not-Trans anti-PSPC1-A546 8C-S-PSPC1 V2.00	0	28. Not-Trans and anti-PSPC1-A546_Pos007_S001	00-QHXaZw4RYZeTh2MzuAHBq4
1		Cell	0.000	1.000	408	31	Not-Trans anti-PSPC1-A546 8C-S-PSPC1 V2.00	0	28. Not-Trans and anti-PSPC1-A546_Pos007_S001	00-QHXaZw4RYZeTh2MzuAHBq4
1		Cell	0.000	1.000	409	32	Not-Trans anti-PSPC1-A546 8C-S-PSPC1 V2.00	0	28. Not-Trans and anti-PSPC1-A546_Pos007_S001	00-QHXaZw4RYZeTh2MzuAHBq4
1		Cell	0.000	1.000	410	33	Not-Trans anti-PSPC1-A546 8C-S-PSPC1 V2.00	0	28. Not-Trans and anti-PSPC1-A546_Pos007_S001	00-QHXaZw4RYZeTh2MzuAHBq4
1		Cell	0.000	1.000	411	34	Not-Trans anti-PSPC1-A546 8C-S-PSPC1 V2.00	0	28. Not-Trans and anti-PSPC1-A546_Pos007_S001	00-QHXaZw4RYZeTh2MzuAHBq4
1		Cell	0.000	1.000	412	35	Not-Trans anti-PSPC1-A546 8C-S-PSPC1 V2.00	0	28. Not-Trans and anti-PSPC1-A546_Pos007_S001	00-QHXaZw4RYZeTh2MzuAHBq4
1		Cell	0.000	1.000	413	36	Not-Trans anti-PSPC1-A546 8C-S-PSPC1 V2.00	0	28. Not-Trans and anti-PSPC1-A546_Pos007_S001	00-QHXaZw4RYZeTh2MzuAHBq4
1		Cell	0.000	1.000	414	37	Not-Trans anti-PSPC1-A546 8C-S-PSPC1 V2.00	0	28. Not-Trans and anti-PSPC1-A546_Pos007_S001	00-QHXaZw4RYZeTh2MzuAHBq4
1		Cell	0.000	1.000	415	38	Not-Trans anti-PSPC1-A546 8C-S-PSPC1 V2.00	0	28. Not-Trans and anti-PSPC1-A546_Pos007_S001	00-QHXaZw4RYZeTh2MzuAHBq4
1		Cell	0.000	1.000	416	39	Not-Trans anti-PSPC1-A546 8C-S-PSPC1 V2.00	0	28. Not-Trans and anti-PSPC1-A546_Pos007_S001	00-QHXaZw4RYZeTh2MzuAHBq4
1		Cell	0.000	1.000	417	40	Not-Trans anti-PSPC1-A546 8C-S-PSPC1 V2.00	0	28. Not-Trans and anti-PSPC1-A546_Pos007_S001	00-QHXaZw4RYZeTh2MzuAHBq4
1		Cell	0.000	1.000	418	41	Not-Trans anti-PSPC1-A546 8C-S-PSPC1 V2.00	0	28. Not-Trans and anti-PSPC1-A546_Pos007_S001	00-QHXaZw4RYZeTh2MzuAHBq4
1		Cell	0.000	1.000	419	42	Not-Trans anti-PSPC1-A546 8C-S-PSPC1 V2.00	0	28. Not-Trans and anti-PSPC1-A546_Pos007_S001	00-QHXaZw4RYZeTh2MzuAHBq4
1		Cell	0.000	1.000	420	43	Not-Trans anti-PSPC1-A546 8C-S-PSPC1 V2.00	0	28. Not-Trans and anti-PSPC1-A546_Pos007_S001	00-QHXaZw4RYZeTh2MzuAHBq4
1		Cell	0.000	1.000	421	44	Not-Trans anti-PSPC1-A546 8C-S-PSPC1 V2.00	0	28. Not-Trans and anti-PSPC1-A546_Pos007_S001	00-QHXaZw4RYZeTh2MzuAHBq4
1		Cell	0.000	1.000	422	45	Not-Trans anti-PSPC1-A546 8C-S-PSPC1 V2.00	0	28. Not-Trans and anti-PSPC1-A546_Pos007_S001	00-QHXaZw4RYZeTh2MzuAHBq4
1		Cell	0.000	1.000	423	0	Not-Trans anti-PSPC1-A546 8C-S-PSPC1 V2.00	0	28. Not-Trans and anti-PSPC1-A546_Pos008_S001	00-HgLb2JZj29dgXmijDJCyTS
1		Cell	0.000	1.000	424	1	Not-Trans anti-PSPC1-A546 8C-S-PSPC1 V2.00	0	28. Not-Trans and anti-PSPC1-A546_Pos008_S001	00-HgLb2JZj29dgXmijDJCyTS
1		Cell	0.000	1.000	425	2	Not-Trans anti-PSPC1-A546 8C-S-PSPC1 V2.00	0	28. Not-Trans and anti-PSPC1-A546_Pos008_S001	00-HgLb2JZj29dgXmijDJCyTS
1		Cell	0.000	1.000	426	3	Not-Trans anti-PSPC1-A546 8C-S-PSPC1 V2.00	0	28. Not-Trans and anti-PSPC1-A546_Pos008_S001	00-HgLb2JZj29dgXmijDJCyTS
1		Cell	0.000	1.000	427	4	Not-Trans anti-PSPC1-A546 8C-S-PSPC1 V2.00	0	28. Not-Trans and anti-PSPC1-A546_Pos008_S001	00-HgLb2JZj29dgXmijDJCyTS
1		Cell	0.000	1.000	428	5	Not-Trans anti-PSPC1-A546 8C-S-PSPC1 V2.00	0	28. Not-Trans and anti-PSPC1-A546_Pos008_S001	00-HgLb2JZj29dgXmijDJCyTS
1		Cell	0.000	1.000	429	6	Not-Trans anti-PSPC1-A546 8C-S-PSPC1 V2.00	0	28. Not-Trans and anti-PSPC1-A546_Pos008_S001	00-HgLb2JZj29dgXmijDJCyTS
1		Cell	0.000	1.000	430	7	Not-Trans anti-PSPC1-A546 8C-S-PSPC1 V2.00	0	28. Not-Trans and anti-PSPC1-A546_Pos008_S001	00-HgLb2JZj29dgXmijDJCyTS
1		Cell	0.000	1.000	431	8	Not-Trans anti-PSPC1-A546 8C-S-PSPC1 V2.00	0	28. Not-Trans and anti-PSPC1-A546_Pos008_S001	00-HgLb2JZj29dgXmijDJCyTS
1		Cell	0.000	1.000	432	9	Not-Trans anti-PSPC1-A546 8C-S-PSPC1 V2.00	0	28. Not-Trans and anti-PSPC1-A546_Pos008_S001	00-HgLb2JZj29dgXmijDJCyTS
1		Cell	0.000	1.000	433	10	Not-Trans anti-PSPC1-A546 8C-S-PSPC1 V2.00	0	28. Not-Trans and anti-PSPC1-A546_Pos008_S001	00-HgLb2JZj29dgXmijDJCyTS
1		Cell	0.000	1.000	434	11	Not-Trans anti-PSPC1-A546 8C-S-PSPC1 V2.00	0	28. Not-Trans and anti-PSPC1-A546_Pos008_S001	00-HgLb2JZj29dgXmijDJCyTS
1		Cell	0.000	1.000	435	12	Not-Trans anti-PSPC1-A546 8C-S-PSPC1 V2.00	0	28. Not-Trans and anti-PSPC1-A546_Pos008_S001	00-HgLb2JZj29dgXmijDJCyTS
1		Cell	0.000	1.000	436	13	Not-Trans anti-PSPC1-A546 8C-S-PSPC1 V2.00	0	28. Not-Trans and anti-PSPC1-A546_Pos008_S001	00-HgLb2JZj29dgXmijDJCyTS
1		Cell	0.000	1.000	437	14	Not-Trans anti-PSPC1-A546 8C-S-PSPC1 V2.00	0	28. Not-Trans and anti-PSPC1-A546_Pos008_S001	00-HgLb2JZj29dgXmijDJCyTS
1		Cell	0.000	1.000	438	15	Not-Trans anti-PSPC1-A546 8C-S-PSPC1 V2.00	0	28. Not-Trans and anti-PSPC1-A546_Pos008_S001	00-HgLb2JZj29dgXmijDJCyTS
1		Cell	0.000	1.000	439	16	Not-Trans anti-PSPC1-A546 8C-S-PSPC1 V2.00	0	28. Not-Trans and anti-PSPC1-A546_Pos008_S001	00-HgLb2JZj29dgXmijDJCyTS
1		Cell	0.000	1.000	440	17	Not-Trans anti-PSPC1-A546 8C-S-PSPC1 V2.00	0	28. Not-Trans and anti-PSPC1-A546_Pos008_S001	00-HgLb2JZj29dgXmijDJCyTS
1		Cell	0.000	1.000	441	18	Not-Trans anti-PSPC1-A546 8C-S-PSPC1 V2.00	0	28. Not-Trans and anti-PSPC1-A546_Pos008_S001	00-HgLb2JZj29dgXmijDJCyTS
1		Cell	0.000	1.000	442	19	Not-Trans anti-PSPC1-A546 8C-S-PSPC1 V2.00	0	28. Not-Trans and anti-PSPC1-A546_Pos008_S001	00-HgLb2JZj29dgXmijDJCyTS
1		Cell	0.000	1.000	443	20	Not-Trans anti-PSPC1-A546 8C-S-PSPC1 V2.00	0	28. Not-Trans and anti-PSPC1-A546_Pos008_S001	00-HgLb2JZj29dgXmijDJCyTS
1		Cell	0.000	1.000	444	21	Not-Trans anti-PSPC1-A546 8C-S-PSPC1 V2.00	0	28. Not-Trans and anti-PSPC1-A546_Pos008_S001	00-HgLb2JZj29dgXmijDJCyTS
1		Cell	0.000	1.000	445	22	Not-Trans anti-PSPC1-A546 8C-S-PSPC1 V2.00	0	28. Not-Trans and anti-PSPC1-A546_Pos008_S001	00-HgLb2JZj29dgXmijDJCyTS
1		Cell	0.000	1.000	446	23	Not-Trans anti-PSPC1-A546 8C-S-PSPC1 V2.00	0	28. Not-Trans and anti-PSPC1-A546_Pos008_S001	00-HgLb2JZj29dgXmijDJCyTS
1		Cell	0.000	1.000	447	24	Not-Trans anti-PSPC1-A546 8C-S-PSPC1 V2.00	0	28. Not-Trans and anti-PSPC1-A546_Pos008_S001	00-HgLb2JZj29dgXmijDJCyTS
1		Cell	0.000	1.000	448	25	Not-Trans anti-PSPC1-A546 8C-S-PSPC1 V2.00	0	28. Not-Trans and anti-PSPC1-A546_Pos008_S001	00-HgLb2JZj29dgXmijDJCyTS
1		Cell	0.000	1.000	449	26	Not-Trans anti-PSPC1-A546 8C-S-PSPC1 V2.00	0	28. Not-Trans and anti-PSPC1-A546_Pos008_S001	00-HgLb2JZj29dgXmijDJCyTS
1		Cell	0.000	1.000	450	27	Not-Trans anti-PSPC1-A546 8C-S-PSPC1 V2.00	0	28. Not-Trans and anti-PSPC1-A546_Pos008_S001	00-HgLb2JZj29dgXmijDJCyTS
1		Cell	0.000	1.000	451	28	Not-Trans anti-PSPC1-A546 8C-S-PSPC1 V2.00	0	28. Not-Trans and anti-PSPC1-A546_Pos008_S001	00-HgLb2JZj29dgXmijDJCyTS
1		Cell	0.000	1.000	452	29	Not-Trans anti-PSPC1-A546 8C-S-PSPC1 V2.00	0	28. Not-Trans and anti-PSPC1-A546_Pos008_S001	00-HgLb2JZj29dgXmijDJCyTS
1		Cell	0.000	1.000	453	30	Not-Trans anti-PSPC1-A546 8C-S-PSPC1 V2.00	0	28. Not-Trans and anti-PSPC1-A546_Pos008_S001	00-HgLb2JZj29dgXmijDJCyTS
1		Cell	0.000	1.000	454	31	Not-Trans anti-PSPC1-A546 8C-S-PSPC1 V2.00	0	28. Not-Trans and anti-PSPC1-A546_Pos008_S001	00-HgLb2JZj29dgXmijDJCyTS
0		Cell	0.000	1.000	455	32	Not-Trans anti-PSPC1-A546 8C-S-PSPC1 V2.00	0	28. Not-Trans and anti-PSPC1-A546_Pos008_S001	00-HgLb2JZj29dgXmijDJCyTS
1		Cell	0.000	1.000	456	33	Not-Trans anti-PSPC1-A546 8C-S-PSPC1 V2.00	0	28. Not-Trans and anti-PSPC1-A546_Pos008_S001	00-HgLb2JZj29dgXmijDJCyTS
1		Cell	0.000	1.000	457	34	Not-Trans anti-PSPC1-A546 8C-S-PSPC1 V2.00	0	28. Not-Trans and anti-PSPC1-A546_Pos008_S001	00-HgLb2JZj29dgXmijDJCyTS
1		Cell	0.000	1.000	458	35	Not-Trans anti-PSPC1-A546 8C-S-PSPC1 V2.00	0	28. Not-Trans and anti-PSPC1-A546_Pos008_S001	00-HgLb2JZj29dgXmijDJCyTS
1		Cell	0.000	1.000	459	36	Not-Trans anti-PSPC1-A546 8C-S-PSPC1 V2.00	0	28. Not-Trans and anti-PSPC1-A546_Pos008_S001	00-HgLb2JZj29dgXmijDJCyTS
1		Cell	0.000	1.000	460	37	Not-Trans anti-PSPC1-A546 8C-S-PSPC1 V2.00	0	28. Not-Trans and anti-PSPC1-A546_Pos008_S001	00-HgLb2JZj29dgXmijDJCyTS
1		Cell	0.000	1.000	461	38	Not-Trans anti-PSPC1-A546 8C-S-PSPC1 V2.00	0	28. Not-Trans and anti-PSPC1-A546_Pos008_S001	00-HgLb2JZj29dgXmijDJCyTS
1		Cell	0.000	1.000	462	39	Not-Trans anti-PSPC1-A546 8C-S-PSPC1 V2.00	0	28. Not-Trans and anti-PSPC1-A546_Pos008_S001	00-HgLb2JZj29dgXmijDJCyTS
1		Cell	0.000	1.000	463	40	Not-Trans anti-PSPC1-A546 8C-S-PSPC1 V2.00	0	28. Not-Trans and anti-PSPC1-A546_Pos008_S001	00-HgLb2JZj29dgXmijDJCyTS
1		Cell	0.000	1.000	464	41	Not-Trans anti-PSPC1-A546 8C-S-PSPC1 V2.00	0	28. Not-Trans and anti-PSPC1-A546_Pos008_S001	00-HgLb2JZj29dgXmijDJCyTS
1		Cell	0.000	1.000	465	42	Not-Trans anti-PSPC1-A546 8C-S-PSPC1 V2.00	0	28. Not-Trans and anti-PSPC1-A546_Pos008_S001	00-HgLb2JZj29dgXmijDJCyTS
1		Cell	0.000	1.000	466	43	Not-Trans anti-PSPC1-A546 8C-S-PSPC1 V2.00	0	28. Not-Trans and anti-PSPC1-A546_Pos008_S001	00-HgLb2JZj29dgXmijDJCyTS
1		Cell	0.000	1.000	467	44	Not-Trans anti-PSPC1-A546 8C-S-PSPC1 V2.00	0	28. Not-Trans and anti-PSPC1-A546_Pos008_S001	00-HgLb2JZj29dgXmijDJCyTS
1		Cell	0.000	1.000	468	45	Not-Trans anti-PSPC1-A546 8C-S-PSPC1 V2.00	0	28. Not-Trans and anti-PSPC1-A546_Pos008_S001	00-HgLb2JZj29dgXmijDJCyTS
1		Cell	0.000	1.000	469	46	Not-Trans anti-PSPC1-A546 8C-S-PSPC1 V2.00	0	28. Not-Trans and anti-PSPC1-A546_Pos008_S001	00-HgLb2JZj29dgXmijDJCyTS
1		Cell	0.000	1.000	470	47	Not-Trans anti-PSPC1-A546 8C-S-PSPC1 V2.00	0	28. Not-Trans and anti-PSPC1-A546_Pos008_S001	00-HgLb2JZj29dgXmijDJCyTS
1		Cell	0.000	1.000	471	48	Not-Trans anti-PSPC1-A546 8C-S-PSPC1 V2.00	0	28. Not-Trans and anti-PSPC1-A546_Pos008_S001	00-HgLb2JZj29dgXmijDJCyTS
1		Cell	0.000	1.000	472	49	Not-Trans anti-PSPC1-A546 8C-S-PSPC1 V2.00	0	28. Not-Trans and anti-PSPC1-A546_Pos008_S001	00-HgLb2JZj29dgXmijDJCyTS
1		Cell	0.000	1.000	473	50	Not-Trans anti-PSPC1-A546 8C-S-PSPC1 V2.00	0	28. Not-Trans and anti-PSPC1-A546_Pos008_S001	00-HgLb2JZj29dgXmijDJCyTS
1		Cell	0.000	1.000	474	51	Not-Trans anti-PSPC1-A546 8C-S-PSPC1 V2.00	0	28. Not-Trans and anti-PSPC1-A546_Pos008_S001	00-HgLb2JZj29dgXmijDJCyTS
1		Cell	0.000	1.000	475	52	Not-Trans anti-PSPC1-A546 8C-S-PSPC1 V2.00	0	28. Not-Trans and anti-PSPC1-A546_Pos008_S001	00-HgLb2JZj29dgXmijDJCyTS
1		Cell	0.000	1.000	476	53	Not-Trans anti-PSPC1-A546 8C-S-PSPC1 V2.00	0	28. Not-Trans and anti-PSPC1-A546_Pos008_S001	00-HgLb2JZj29dgXmijDJCyTS
1		Cell	0.000	1.000	477	54	Not-Trans anti-PSPC1-A546 8C-S-PSPC1 V2.00	0	28. Not-Trans and anti-PSPC1-A546_Pos008_S001	00-HgLb2JZj29dgXmijDJCyTS
1		Cell	0.000	1.000	478	0	Not-Trans anti-PSPC1-A546 8C-S-PSPC1 V2.00	0	28. Not-Trans and anti-PSPC1-A546_Pos009_S001	00-wpHyJvg6FXU82fyonsfTHN
1		Cell	0.000	1.000	479	1	Not-Trans anti-PSPC1-A546 8C-S-PSPC1 V2.00	0	28. Not-Trans and anti-PSPC1-A546_Pos009_S001	00-wpHyJvg6FXU82fyonsfTHN
1		Cell	0.000	1.000	480	2	Not-Trans anti-PSPC1-A546 8C-S-PSPC1 V2.00	0	28. Not-Trans and anti-PSPC1-A546_Pos009_S001	00-wpHyJvg6FXU82fyonsfTHN
1		Cell	0.000	1.000	481	3	Not-Trans anti-PSPC1-A546 8C-S-PSPC1 V2.00	0	28. Not-Trans and anti-PSPC1-A546_Pos009_S001	00-wpHyJvg6FXU82fyonsfTHN
1		Cell	0.000	1.000	482	4	Not-Trans anti-PSPC1-A546 8C-S-PSPC1 V2.00	0	28. Not-Trans and anti-PSPC1-A546_Pos009_S001	00-wpHyJvg6FXU82fyonsfTHN
1		Cell	0.000	1.000	483	5	Not-Trans anti-PSPC1-A546 8C-S-PSPC1 V2.00	0	28. Not-Trans and anti-PSPC1-A546_Pos009_S001	00-wpHyJvg6FXU82fyonsfTHN
1		Cell	0.000	1.000	484	6	Not-Trans anti-PSPC1-A546 8C-S-PSPC1 V2.00	0	28. Not-Trans and anti-PSPC1-A546_Pos009_S001	00-wpHyJvg6FXU82fyonsfTHN
1		Cell	0.000	1.000	485	7	Not-Trans anti-PSPC1-A546 8C-S-PSPC1 V2.00	0	28. Not-Trans and anti-PSPC1-A546_Pos009_S001	00-wpHyJvg6FXU82fyonsfTHN
1		Cell	0.000	1.000	486	8	Not-Trans anti-PSPC1-A546 8C-S-PSPC1 V2.00	0	28. Not-Trans and anti-PSPC1-A546_Pos009_S001	00-wpHyJvg6FXU82fyonsfTHN
1		Cell	0.000	1.000	487	9	Not-Trans anti-PSPC1-A546 8C-S-PSPC1 V2.00	0	28. Not-Trans and anti-PSPC1-A546_Pos009_S001	00-wpHyJvg6FXU82fyonsfTHN
1		Cell	0.000	1.000	488	10	Not-Trans anti-PSPC1-A546 8C-S-PSPC1 V2.00	0	28. Not-Trans and anti-PSPC1-A546_Pos009_S001	00-wpHyJvg6FXU82fyonsfTHN
1		Cell	0.000	1.000	489	11	Not-Trans anti-PSPC1-A546 8C-S-PSPC1 V2.00	0	28. Not-Trans and anti-PSPC1-A546_Pos009_S001	00-wpHyJvg6FXU82fyonsfTHN
1		Cell	0.000	1.000	490	12	Not-Trans anti-PSPC1-A546 8C-S-PSPC1 V2.00	0	28. Not-Trans and anti-PSPC1-A546_Pos009_S001	00-wpHyJvg6FXU82fyonsfTHN
1		Cell	0.000	1.000	491	13	Not-Trans anti-PSPC1-A546 8C-S-PSPC1 V2.00	0	28. Not-Trans and anti-PSPC1-A546_Pos009_S001	00-wpHyJvg6FXU82fyonsfTHN
1		Cell	0.000	1.000	492	14	Not-Trans anti-PSPC1-A546 8C-S-PSPC1 V2.00	0	28. Not-Trans and anti-PSPC1-A546_Pos009_S001	00-wpHyJvg6FXU82fyonsfTHN
1		Cell	0.000	1.000	493	15	Not-Trans anti-PSPC1-A546 8C-S-PSPC1 V2.00	0	28. Not-Trans and anti-PSPC1-A546_Pos009_S001	00-wpHyJvg6FXU82fyonsfTHN
1		Cell	0.000	1.000	494	16	Not-Trans anti-PSPC1-A546 8C-S-PSPC1 V2.00	0	28. Not-Trans and anti-PSPC1-A546_Pos009_S001	00-wpHyJvg6FXU82fyonsfTHN
1		Cell	0.000	1.000	495	17	Not-Trans anti-PSPC1-A546 8C-S-PSPC1 V2.00	0	28. Not-Trans and anti-PSPC1-A546_Pos009_S001	00-wpHyJvg6FXU82fyonsfTHN
0		Cell	0.000	1.000	496	18	Not-Trans anti-PSPC1-A546 8C-S-PSPC1 V2.00	0	28. Not-Trans and anti-PSPC1-A546_Pos009_S001	00-wpHyJvg6FXU82fyonsfTHN
1		Cell	0.000	1.000	497	19	Not-Trans anti-PSPC1-A546 8C-S-PSPC1 V2.00	0	28. Not-Trans and anti-PSPC1-A546_Pos009_S001	00-wpHyJvg6FXU82fyonsfTHN
1		Cell	0.000	1.000	498	20	Not-Trans anti-PSPC1-A546 8C-S-PSPC1 V2.00	0	28. Not-Trans and anti-PSPC1-A546_Pos009_S001	00-wpHyJvg6FXU82fyonsfTHN
1		Cell	0.000	1.000	499	21	Not-Trans anti-PSPC1-A546 8C-S-PSPC1 V2.00	0	28. Not-Trans and anti-PSPC1-A546_Pos009_S001	00-wpHyJvg6FXU82fyonsfTHN
1		Cell	0.000	1.000	500	22	Not-Trans anti-PSPC1-A546 8C-S-PSPC1 V2.00	0	28. Not-Trans and anti-PSPC1-A546_Pos009_S001	00-wpHyJvg6FXU82fyonsfTHN
1		Cell	0.000	1.000	501	23	Not-Trans anti-PSPC1-A546 8C-S-PSPC1 V2.00	0	28. Not-Trans and anti-PSPC1-A546_Pos009_S001	00-wpHyJvg6FXU82fyonsfTHN
1		Cell	0.000	1.000	502	24	Not-Trans anti-PSPC1-A546 8C-S-PSPC1 V2.00	0	28. Not-Trans and anti-PSPC1-A546_Pos009_S001	00-wpHyJvg6FXU82fyonsfTHN
1		Cell	0.000	1.000	503	25	Not-Trans anti-PSPC1-A546 8C-S-PSPC1 V2.00	0	28. Not-Trans and anti-PSPC1-A546_Pos009_S001	00-wpHyJvg6FXU82fyonsfTHN
1		Cell	0.000	1.000	504	26	Not-Trans anti-PSPC1-A546 8C-S-PSPC1 V2.00	0	28. Not-Trans and anti-PSPC1-A546_Pos009_S001	00-wpHyJvg6FXU82fyonsfTHN
1		Cell	0.000	1.000	505	27	Not-Trans anti-PSPC1-A546 8C-S-PSPC1 V2.00	0	28. Not-Trans and anti-PSPC1-A546_Pos009_S001	00-wpHyJvg6FXU82fyonsfTHN
1		Cell	0.000	1.000	506	28	Not-Trans anti-PSPC1-A546 8C-S-PSPC1 V2.00	0	28. Not-Trans and anti-PSPC1-A546_Pos009_S001	00-wpHyJvg6FXU82fyonsfTHN
1		Cell	0.000	1.000	507	29	Not-Trans anti-PSPC1-A546 8C-S-PSPC1 V2.00	0	28. Not-Trans and anti-PSPC1-A546_Pos009_S001	00-wpHyJvg6FXU82fyonsfTHN
1		Cell	0.000	1.000	508	30	Not-Trans anti-PSPC1-A546 8C-S-PSPC1 V2.00	0	28. Not-Trans and anti-PSPC1-A546_Pos009_S001	00-wpHyJvg6FXU82fyonsfTHN
1		Cell	0.000	1.000	509	31	Not-Trans anti-PSPC1-A546 8C-S-PSPC1 V2.00	0	28. Not-Trans and anti-PSPC1-A546_Pos009_S001	00-wpHyJvg6FXU82fyonsfTHN
1		Cell	0.000	1.000	510	32	Not-Trans anti-PSPC1-A546 8C-S-PSPC1 V2.00	0	28. Not-Trans and anti-PSPC1-A546_Pos009_S001	00-wpHyJvg6FXU82fyonsfTHN
1		Cell	0.000	1.000	511	33	Not-Trans anti-PSPC1-A546 8C-S-PSPC1 V2.00	0	28. Not-Trans and anti-PSPC1-A546_Pos009_S001	00-wpHyJvg6FXU82fyonsfTHN
1		Cell	0.000	1.000	512	34	Not-Trans anti-PSPC1-A546 8C-S-PSPC1 V2.00	0	28. Not-Trans and anti-PSPC1-A546_Pos009_S001	00-wpHyJvg6FXU82fyonsfTHN
1		Cell	0.000	1.000	513	35	Not-Trans anti-PSPC1-A546 8C-S-PSPC1 V2.00	0	28. Not-Trans and anti-PSPC1-A546_Pos009_S001	00-wpHyJvg6FXU82fyonsfTHN
1		Cell	0.000	1.000	514	36	Not-Trans anti-PSPC1-A546 8C-S-PSPC1 V2.00	0	28. Not-Trans and anti-PSPC1-A546_Pos009_S001	00-wpHyJvg6FXU82fyonsfTHN
1		Cell	0.000	1.000	515	37	Not-Trans anti-PSPC1-A546 8C-S-PSPC1 V2.00	0	28. Not-Trans and anti-PSPC1-A546_Pos009_S001	00-wpHyJvg6FXU82fyonsfTHN
1		Cell	0.000	1.000	516	38	Not-Trans anti-PSPC1-A546 8C-S-PSPC1 V2.00	0	28. Not-Trans and anti-PSPC1-A546_Pos009_S001	00-wpHyJvg6FXU82fyonsfTHN
1		Cell	0.000	1.000	517	39	Not-Trans anti-PSPC1-A546 8C-S-PSPC1 V2.00	0	28. Not-Trans and anti-PSPC1-A546_Pos009_S001	00-wpHyJvg6FXU82fyonsfTHN
1		Cell	0.000	1.000	518	40	Not-Trans anti-PSPC1-A546 8C-S-PSPC1 V2.00	0	28. Not-Trans and anti-PSPC1-A546_Pos009_S001	00-wpHyJvg6FXU82fyonsfTHN
1		Cell	0.000	1.000	519	41	Not-Trans anti-PSPC1-A546 8C-S-PSPC1 V2.00	0	28. Not-Trans and anti-PSPC1-A546_Pos009_S001	00-wpHyJvg6FXU82fyonsfTHN
1		Cell	0.000	1.000	520	42	Not-Trans anti-PSPC1-A546 8C-S-PSPC1 V2.00	0	28. Not-Trans and anti-PSPC1-A546_Pos009_S001	00-wpHyJvg6FXU82fyonsfTHN
1		Cell	0.000	1.000	521	43	Not-Trans anti-PSPC1-A546 8C-S-PSPC1 V2.00	0	28. Not-Trans and anti-PSPC1-A546_Pos009_S001	00-wpHyJvg6FXU82fyonsfTHN
1		Cell	0.000	1.000	522	44	Not-Trans anti-PSPC1-A546 8C-S-PSPC1 V2.00	0	28. Not-Trans and anti-PSPC1-A546_Pos009_S001	00-wpHyJvg6FXU82fyonsfTHN
1		Cell	0.000	1.000	523	45	Not-Trans anti-PSPC1-A546 8C-S-PSPC1 V2.00	0	28. Not-Trans and anti-PSPC1-A546_Pos009_S001	00-wpHyJvg6FXU82fyonsfTHN
1		Cell	0.000	1.000	524	46	Not-Trans anti-PSPC1-A546 8C-S-PSPC1 V2.00	0	28. Not-Trans and anti-PSPC1-A546_Pos009_S001	00-wpHyJvg6FXU82fyonsfTHN
1		Cell	0.000	1.000	525	0	Not-Trans anti-PSPC1-A546 8C-S-PSPC1 V2.00	0	28. Not-Trans and anti-PSPC1-A546_Pos010_S001	00-4LtDEo4QDZo77XTbUtEfMf
1		Cell	0.000	1.000	526	1	Not-Trans anti-PSPC1-A546 8C-S-PSPC1 V2.00	0	28. Not-Trans and anti-PSPC1-A546_Pos010_S001	00-4LtDEo4QDZo77XTbUtEfMf
1		Cell	0.000	1.000	527	2	Not-Trans anti-PSPC1-A546 8C-S-PSPC1 V2.00	0	28. Not-Trans and anti-PSPC1-A546_Pos010_S001	00-4LtDEo4QDZo77XTbUtEfMf
1		Cell	0.000	1.000	528	3	Not-Trans anti-PSPC1-A546 8C-S-PSPC1 V2.00	0	28. Not-Trans and anti-PSPC1-A546_Pos010_S001	00-4LtDEo4QDZo77XTbUtEfMf
1		Cell	0.000	1.000	529	4	Not-Trans anti-PSPC1-A546 8C-S-PSPC1 V2.00	0	28. Not-Trans and anti-PSPC1-A546_Pos010_S001	00-4LtDEo4QDZo77XTbUtEfMf
1		Cell	0.000	1.000	530	5	Not-Trans anti-PSPC1-A546 8C-S-PSPC1 V2.00	0	28. Not-Trans and anti-PSPC1-A546_Pos010_S001	00-4LtDEo4QDZo77XTbUtEfMf
1		Cell	0.000	1.000	531	6	Not-Trans anti-PSPC1-A546 8C-S-PSPC1 V2.00	0	28. Not-Trans and anti-PSPC1-A546_Pos010_S001	00-4LtDEo4QDZo77XTbUtEfMf
1		Cell	0.000	1.000	532	7	Not-Trans anti-PSPC1-A546 8C-S-PSPC1 V2.00	0	28. Not-Trans and anti-PSPC1-A546_Pos010_S001	00-4LtDEo4QDZo77XTbUtEfMf
1		Cell	0.000	1.000	533	8	Not-Trans anti-PSPC1-A546 8C-S-PSPC1 V2.00	0	28. Not-Trans and anti-PSPC1-A546_Pos010_S001	00-4LtDEo4QDZo77XTbUtEfMf
1		Cell	0.000	1.000	534	9	Not-Trans anti-PSPC1-A546 8C-S-PSPC1 V2.00	0	28. Not-Trans and anti-PSPC1-A546_Pos010_S001	00-4LtDEo4QDZo77XTbUtEfMf
1		Cell	0.000	1.000	535	10	Not-Trans anti-PSPC1-A546 8C-S-PSPC1 V2.00	0	28. Not-Trans and anti-PSPC1-A546_Pos010_S001	00-4LtDEo4QDZo77XTbUtEfMf
1		Cell	0.000	1.000	536	11	Not-Trans anti-PSPC1-A546 8C-S-PSPC1 V2.00	0	28. Not-Trans and anti-PSPC1-A546_Pos010_S001	00-4LtDEo4QDZo77XTbUtEfMf
1		Cell	0.000	1.000	537	12	Not-Trans anti-PSPC1-A546 8C-S-PSPC1 V2.00	0	28. Not-Trans and anti-PSPC1-A546_Pos010_S001	00-4LtDEo4QDZo77XTbUtEfMf
1		Cell	0.000	1.000	538	13	Not-Trans anti-PSPC1-A546 8C-S-PSPC1 V2.00	0	28. Not-Trans and anti-PSPC1-A546_Pos010_S001	00-4LtDEo4QDZo77XTbUtEfMf
1		Cell	0.000	1.000	539	14	Not-Trans anti-PSPC1-A546 8C-S-PSPC1 V2.00	0	28. Not-Trans and anti-PSPC1-A546_Pos010_S001	00-4LtDEo4QDZo77XTbUtEfMf
1		Cell	0.000	1.000	540	15	Not-Trans anti-PSPC1-A546 8C-S-PSPC1 V2.00	0	28. Not-Trans and anti-PSPC1-A546_Pos010_S001	00-4LtDEo4QDZo77XTbUtEfMf
1		Cell	0.000	1.000	541	16	Not-Trans anti-PSPC1-A546 8C-S-PSPC1 V2.00	0	28. Not-Trans and anti-PSPC1-A546_Pos010_S001	00-4LtDEo4QDZo77XTbUtEfMf
1		Cell	0.000	1.000	542	17	Not-Trans anti-PSPC1-A546 8C-S-PSPC1 V2.00	0	28. Not-Trans and anti-PSPC1-A546_Pos010_S001	00-4LtDEo4QDZo77XTbUtEfMf
1		Cell	0.000	1.000	543	18	Not-Trans anti-PSPC1-A546 8C-S-PSPC1 V2.00	0	28. Not-Trans and anti-PSPC1-A546_Pos010_S001	00-4LtDEo4QDZo77XTbUtEfMf
1		Cell	0.000	1.000	544	19	Not-Trans anti-PSPC1-A546 8C-S-PSPC1 V2.00	0	28. Not-Trans and anti-PSPC1-A546_Pos010_S001	00-4LtDEo4QDZo77XTbUtEfMf
1		Cell	0.000	1.000	545	20	Not-Trans anti-PSPC1-A546 8C-S-PSPC1 V2.00	0	28. Not-Trans and anti-PSPC1-A546_Pos010_S001	00-4LtDEo4QDZo77XTbUtEfMf
0		Cell	0.000	1.000	546	21	Not-Trans anti-PSPC1-A546 8C-S-PSPC1 V2.00	0	28. Not-Trans and anti-PSPC1-A546_Pos010_S001	00-4LtDEo4QDZo77XTbUtEfMf
1		Cell	0.000	1.000	547	22	Not-Trans anti-PSPC1-A546 8C-S-PSPC1 V2.00	0	28. Not-Trans and anti-PSPC1-A546_Pos010_S001	00-4LtDEo4QDZo77XTbUtEfMf
1		Cell	0.000	1.000	548	23	Not-Trans anti-PSPC1-A546 8C-S-PSPC1 V2.00	0	28. Not-Trans and anti-PSPC1-A546_Pos010_S001	00-4LtDEo4QDZo77XTbUtEfMf
1		Cell	0.000	1.000	549	24	Not-Trans anti-PSPC1-A546 8C-S-PSPC1 V2.00	0	28. Not-Trans and anti-PSPC1-A546_Pos010_S001	00-4LtDEo4QDZo77XTbUtEfMf
1		Cell	0.000	1.000	550	25	Not-Trans anti-PSPC1-A546 8C-S-PSPC1 V2.00	0	28. Not-Trans and anti-PSPC1-A546_Pos010_S001	00-4LtDEo4QDZo77XTbUtEfMf
1		Cell	0.000	1.000	551	26	Not-Trans anti-PSPC1-A546 8C-S-PSPC1 V2.00	0	28. Not-Trans and anti-PSPC1-A546_Pos010_S001	00-4LtDEo4QDZo77XTbUtEfMf
1		Cell	0.000	1.000	552	27	Not-Trans anti-PSPC1-A546 8C-S-PSPC1 V2.00	0	28. Not-Trans and anti-PSPC1-A546_Pos010_S001	00-4LtDEo4QDZo77XTbUtEfMf
1		Cell	0.000	1.000	553	28	Not-Trans anti-PSPC1-A546 8C-S-PSPC1 V2.00	0	28. Not-Trans and anti-PSPC1-A546_Pos010_S001	00-4LtDEo4QDZo77XTbUtEfMf
1		Cell	0.000	1.000	554	29	Not-Trans anti-PSPC1-A546 8C-S-PSPC1 V2.00	0	28. Not-Trans and anti-PSPC1-A546_Pos010_S001	00-4LtDEo4QDZo77XTbUtEfMf
1		Cell	0.000	1.000	555	30	Not-Trans anti-PSPC1-A546 8C-S-PSPC1 V2.00	0	28. Not-Trans and anti-PSPC1-A546_Pos010_S001	00-4LtDEo4QDZo77XTbUtEfMf
1		Cell	0.000	1.000	556	31	Not-Trans anti-PSPC1-A546 8C-S-PSPC1 V2.00	0	28. Not-Trans and anti-PSPC1-A546_Pos010_S001	00-4LtDEo4QDZo77XTbUtEfMf
1		Cell	0.000	1.000	557	32	Not-Trans anti-PSPC1-A546 8C-S-PSPC1 V2.00	0	28. Not-Trans and anti-PSPC1-A546_Pos010_S001	00-4LtDEo4QDZo77XTbUtEfMf
1		Cell	0.000	1.000	558	33	Not-Trans anti-PSPC1-A546 8C-S-PSPC1 V2.00	0	28. Not-Trans and anti-PSPC1-A546_Pos010_S001	00-4LtDEo4QDZo77XTbUtEfMf
1		Cell	0.000	1.000	559	34	Not-Trans anti-PSPC1-A546 8C-S-PSPC1 V2.00	0	28. Not-Trans and anti-PSPC1-A546_Pos010_S001	00-4LtDEo4QDZo77XTbUtEfMf
1		Cell	0.000	1.000	560	35	Not-Trans anti-PSPC1-A546 8C-S-PSPC1 V2.00	0	28. Not-Trans and anti-PSPC1-A546_Pos010_S001	00-4LtDEo4QDZo77XTbUtEfMf
1		Cell	0.000	1.000	561	0	Not-Trans anti-PSPC1-A546 8C-S-PSPC1 V2.00	0	28. Not-Trans and anti-PSPC1-A546_Pos011_S001	00-MtKVX47DHdJSGLtCF6WyCe
1		Cell	0.000	1.000	562	1	Not-Trans anti-PSPC1-A546 8C-S-PSPC1 V2.00	0	28. Not-Trans and anti-PSPC1-A546_Pos011_S001	00-MtKVX47DHdJSGLtCF6WyCe
1		Cell	0.000	1.000	563	2	Not-Trans anti-PSPC1-A546 8C-S-PSPC1 V2.00	0	28. Not-Trans and anti-PSPC1-A546_Pos011_S001	00-MtKVX47DHdJSGLtCF6WyCe
1		Cell	0.000	1.000	564	3	Not-Trans anti-PSPC1-A546 8C-S-PSPC1 V2.00	0	28. Not-Trans and anti-PSPC1-A546_Pos011_S001	00-MtKVX47DHdJSGLtCF6WyCe
1		Cell	0.000	1.000	565	4	Not-Trans anti-PSPC1-A546 8C-S-PSPC1 V2.00	0	28. Not-Trans and anti-PSPC1-A546_Pos011_S001	00-MtKVX47DHdJSGLtCF6WyCe
1		Cell	0.000	1.000	566	5	Not-Trans anti-PSPC1-A546 8C-S-PSPC1 V2.00	0	28. Not-Trans and anti-PSPC1-A546_Pos011_S001	00-MtKVX47DHdJSGLtCF6WyCe
1		Cell	0.000	1.000	567	6	Not-Trans anti-PSPC1-A546 8C-S-PSPC1 V2.00	0	28. Not-Trans and anti-PSPC1-A546_Pos011_S001	00-MtKVX47DHdJSGLtCF6WyCe
1		Cell	0.000	1.000	568	7	Not-Trans anti-PSPC1-A546 8C-S-PSPC1 V2.00	0	28. Not-Trans and anti-PSPC1-A546_Pos011_S001	00-MtKVX47DHdJSGLtCF6WyCe
1		Cell	0.000	1.000	569	8	Not-Trans anti-PSPC1-A546 8C-S-PSPC1 V2.00	0	28. Not-Trans and anti-PSPC1-A546_Pos011_S001	00-MtKVX47DHdJSGLtCF6WyCe
1		Cell	0.000	1.000	570	9	Not-Trans anti-PSPC1-A546 8C-S-PSPC1 V2.00	0	28. Not-Trans and anti-PSPC1-A546_Pos011_S001	00-MtKVX47DHdJSGLtCF6WyCe
1		Cell	0.000	1.000	571	10	Not-Trans anti-PSPC1-A546 8C-S-PSPC1 V2.00	0	28. Not-Trans and anti-PSPC1-A546_Pos011_S001	00-MtKVX47DHdJSGLtCF6WyCe
1		Cell	0.000	1.000	572	11	Not-Trans anti-PSPC1-A546 8C-S-PSPC1 V2.00	0	28. Not-Trans and anti-PSPC1-A546_Pos011_S001	00-MtKVX47DHdJSGLtCF6WyCe
1		Cell	0.000	1.000	573	12	Not-Trans anti-PSPC1-A546 8C-S-PSPC1 V2.00	0	28. Not-Trans and anti-PSPC1-A546_Pos011_S001	00-MtKVX47DHdJSGLtCF6WyCe
1		Cell	0.000	1.000	574	13	Not-Trans anti-PSPC1-A546 8C-S-PSPC1 V2.00	0	28. Not-Trans and anti-PSPC1-A546_Pos011_S001	00-MtKVX47DHdJSGLtCF6WyCe
1		Cell	0.000	1.000	575	14	Not-Trans anti-PSPC1-A546 8C-S-PSPC1 V2.00	0	28. Not-Trans and anti-PSPC1-A546_Pos011_S001	00-MtKVX47DHdJSGLtCF6WyCe
1		Cell	0.000	1.000	576	15	Not-Trans anti-PSPC1-A546 8C-S-PSPC1 V2.00	0	28. Not-Trans and anti-PSPC1-A546_Pos011_S001	00-MtKVX47DHdJSGLtCF6WyCe
1		Cell	0.000	1.000	577	16	Not-Trans anti-PSPC1-A546 8C-S-PSPC1 V2.00	0	28. Not-Trans and anti-PSPC1-A546_Pos011_S001	00-MtKVX47DHdJSGLtCF6WyCe
1		Cell	0.000	1.000	578	17	Not-Trans anti-PSPC1-A546 8C-S-PSPC1 V2.00	0	28. Not-Trans and anti-PSPC1-A546_Pos011_S001	00-MtKVX47DHdJSGLtCF6WyCe
1		Cell	0.000	1.000	579	18	Not-Trans anti-PSPC1-A546 8C-S-PSPC1 V2.00	0	28. Not-Trans and anti-PSPC1-A546_Pos011_S001	00-MtKVX47DHdJSGLtCF6WyCe
1		Cell	0.000	1.000	580	19	Not-Trans anti-PSPC1-A546 8C-S-PSPC1 V2.00	0	28. Not-Trans and anti-PSPC1-A546_Pos011_S001	00-MtKVX47DHdJSGLtCF6WyCe
1		Cell	0.000	1.000	581	20	Not-Trans anti-PSPC1-A546 8C-S-PSPC1 V2.00	0	28. Not-Trans and anti-PSPC1-A546_Pos011_S001	00-MtKVX47DHdJSGLtCF6WyCe
1		Cell	0.000	1.000	582	21	Not-Trans anti-PSPC1-A546 8C-S-PSPC1 V2.00	0	28. Not-Trans and anti-PSPC1-A546_Pos011_S001	00-MtKVX47DHdJSGLtCF6WyCe
1		Cell	0.000	1.000	583	22	Not-Trans anti-PSPC1-A546 8C-S-PSPC1 V2.00	0	28. Not-Trans and anti-PSPC1-A546_Pos011_S001	00-MtKVX47DHdJSGLtCF6WyCe
1		Cell	0.000	1.000	584	23	Not-Trans anti-PSPC1-A546 8C-S-PSPC1 V2.00	0	28. Not-Trans and anti-PSPC1-A546_Pos011_S001	00-MtKVX47DHdJSGLtCF6WyCe
1		Cell	0.000	1.000	585	24	Not-Trans anti-PSPC1-A546 8C-S-PSPC1 V2.00	0	28. Not-Trans and anti-PSPC1-A546_Pos011_S001	00-MtKVX47DHdJSGLtCF6WyCe
0		Cell	0.000	1.000	586	25	Not-Trans anti-PSPC1-A546 8C-S-PSPC1 V2.00	0	28. Not-Trans and anti-PSPC1-A546_Pos011_S001	00-MtKVX47DHdJSGLtCF6WyCe
1		Cell	0.000	1.000	587	26	Not-Trans anti-PSPC1-A546 8C-S-PSPC1 V2.00	0	28. Not-Trans and anti-PSPC1-A546_Pos011_S001	00-MtKVX47DHdJSGLtCF6WyCe
1		Cell	0.000	1.000	588	27	Not-Trans anti-PSPC1-A546 8C-S-PSPC1 V2.00	0	28. Not-Trans and anti-PSPC1-A546_Pos011_S001	00-MtKVX47DHdJSGLtCF6WyCe
1		Cell	0.000	1.000	589	28	Not-Trans anti-PSPC1-A546 8C-S-PSPC1 V2.00	0	28. Not-Trans and anti-PSPC1-A546_Pos011_S001	00-MtKVX47DHdJSGLtCF6WyCe
1		Cell	0.000	1.000	590	29	Not-Trans anti-PSPC1-A546 8C-S-PSPC1 V2.00	0	28. Not-Trans and anti-PSPC1-A546_Pos011_S001	00-MtKVX47DHdJSGLtCF6WyCe
1		Cell	0.000	1.000	591	30	Not-Trans anti-PSPC1-A546 8C-S-PSPC1 V2.00	0	28. Not-Trans and anti-PSPC1-A546_Pos011_S001	00-MtKVX47DHdJSGLtCF6WyCe
1		Cell	0.000	1.000	592	31	Not-Trans anti-PSPC1-A546 8C-S-PSPC1 V2.00	0	28. Not-Trans and anti-PSPC1-A546_Pos011_S001	00-MtKVX47DHdJSGLtCF6WyCe
1		Cell	0.000	1.000	593	32	Not-Trans anti-PSPC1-A546 8C-S-PSPC1 V2.00	0	28. Not-Trans and anti-PSPC1-A546_Pos011_S001	00-MtKVX47DHdJSGLtCF6WyCe
0		Cell	0.000	1.000	594	33	Not-Trans anti-PSPC1-A546 8C-S-PSPC1 V2.00	0	28. Not-Trans and anti-PSPC1-A546_Pos011_S001	00-MtKVX47DHdJSGLtCF6WyCe
1		Cell	0.000	1.000	595	34	Not-Trans anti-PSPC1-A546 8C-S-PSPC1 V2.00	0	28. Not-Trans and anti-PSPC1-A546_Pos011_S001	00-MtKVX47DHdJSGLtCF6WyCe
1		Cell	0.000	1.000	596	35	Not-Trans anti-PSPC1-A546 8C-S-PSPC1 V2.00	0	28. Not-Trans and anti-PSPC1-A546_Pos011_S001	00-MtKVX47DHdJSGLtCF6WyCe
1		Cell	0.000	1.000	597	36	Not-Trans anti-PSPC1-A546 8C-S-PSPC1 V2.00	0	28. Not-Trans and anti-PSPC1-A546_Pos011_S001	00-MtKVX47DHdJSGLtCF6WyCe
1		Cell	0.000	1.000	598	37	Not-Trans anti-PSPC1-A546 8C-S-PSPC1 V2.00	0	28. Not-Trans and anti-PSPC1-A546_Pos011_S001	00-MtKVX47DHdJSGLtCF6WyCe
1		Cell	0.000	1.000	599	38	Not-Trans anti-PSPC1-A546 8C-S-PSPC1 V2.00	0	28. Not-Trans and anti-PSPC1-A546_Pos011_S001	00-MtKVX47DHdJSGLtCF6WyCe
1		Cell	0.000	1.000	600	39	Not-Trans anti-PSPC1-A546 8C-S-PSPC1 V2.00	0	28. Not-Trans and anti-PSPC1-A546_Pos011_S001	00-MtKVX47DHdJSGLtCF6WyCe
1		Cell	0.000	1.000	601	40	Not-Trans anti-PSPC1-A546 8C-S-PSPC1 V2.00	0	28. Not-Trans and anti-PSPC1-A546_Pos011_S001	00-MtKVX47DHdJSGLtCF6WyCe
1		Cell	0.000	1.000	602	41	Not-Trans anti-PSPC1-A546 8C-S-PSPC1 V2.00	0	28. Not-Trans and anti-PSPC1-A546_Pos011_S001	00-MtKVX47DHdJSGLtCF6WyCe
1		Cell	0.000	1.000	603	42	Not-Trans anti-PSPC1-A546 8C-S-PSPC1 V2.00	0	28. Not-Trans and anti-PSPC1-A546_Pos011_S001	00-MtKVX47DHdJSGLtCF6WyCe
1		Cell	0.000	1.000	604	43	Not-Trans anti-PSPC1-A546 8C-S-PSPC1 V2.00	0	28. Not-Trans and anti-PSPC1-A546_Pos011_S001	00-MtKVX47DHdJSGLtCF6WyCe
1		Cell	0.000	1.000	605	44	Not-Trans anti-PSPC1-A546 8C-S-PSPC1 V2.00	0	28. Not-Trans and anti-PSPC1-A546_Pos011_S001	00-MtKVX47DHdJSGLtCF6WyCe
1		Cell	0.000	1.000	606	45	Not-Trans anti-PSPC1-A546 8C-S-PSPC1 V2.00	0	28. Not-Trans and anti-PSPC1-A546_Pos011_S001	00-MtKVX47DHdJSGLtCF6WyCe
1		Cell	0.000	1.000	607	46	Not-Trans anti-PSPC1-A546 8C-S-PSPC1 V2.00	0	28. Not-Trans and anti-PSPC1-A546_Pos011_S001	00-MtKVX47DHdJSGLtCF6WyCe
1		Cell	0.000	1.000	608	47	Not-Trans anti-PSPC1-A546 8C-S-PSPC1 V2.00	0	28. Not-Trans and anti-PSPC1-A546_Pos011_S001	00-MtKVX47DHdJSGLtCF6WyCe
1		Cell	0.000	1.000	609	48	Not-Trans anti-PSPC1-A546 8C-S-PSPC1 V2.00	0	28. Not-Trans and anti-PSPC1-A546_Pos011_S001	00-MtKVX47DHdJSGLtCF6WyCe
1		Cell	0.000	1.000	610	49	Not-Trans anti-PSPC1-A546 8C-S-PSPC1 V2.00	0	28. Not-Trans and anti-PSPC1-A546_Pos011_S001	00-MtKVX47DHdJSGLtCF6WyCe
1		Cell	0.000	1.000	611	50	Not-Trans anti-PSPC1-A546 8C-S-PSPC1 V2.00	0	28. Not-Trans and anti-PSPC1-A546_Pos011_S001	00-MtKVX47DHdJSGLtCF6WyCe
1		Cell	0.000	1.000	612	51	Not-Trans anti-PSPC1-A546 8C-S-PSPC1 V2.00	0	28. Not-Trans and anti-PSPC1-A546_Pos011_S001	00-MtKVX47DHdJSGLtCF6WyCe
1		Cell	0.000	1.000	613	52	Not-Trans anti-PSPC1-A546 8C-S-PSPC1 V2.00	0	28. Not-Trans and anti-PSPC1-A546_Pos011_S001	00-MtKVX47DHdJSGLtCF6WyCe
1		Cell	0.000	1.000	614	53	Not-Trans anti-PSPC1-A546 8C-S-PSPC1 V2.00	0	28. Not-Trans and anti-PSPC1-A546_Pos011_S001	00-MtKVX47DHdJSGLtCF6WyCe
1		Cell	0.000	1.000	615	54	Not-Trans anti-PSPC1-A546 8C-S-PSPC1 V2.00	0	28. Not-Trans and anti-PSPC1-A546_Pos011_S001	00-MtKVX47DHdJSGLtCF6WyCe
1		Cell	0.000	1.000	616	55	Not-Trans anti-PSPC1-A546 8C-S-PSPC1 V2.00	0	28. Not-Trans and anti-PSPC1-A546_Pos011_S001	00-MtKVX47DHdJSGLtCF6WyCe
1		Cell	0.000	1.000	617	56	Not-Trans anti-PSPC1-A546 8C-S-PSPC1 V2.00	0	28. Not-Trans and anti-PSPC1-A546_Pos011_S001	00-MtKVX47DHdJSGLtCF6WyCe
1		Cell	0.000	1.000	618	57	Not-Trans anti-PSPC1-A546 8C-S-PSPC1 V2.00	0	28. Not-Trans and anti-PSPC1-A546_Pos011_S001	00-MtKVX47DHdJSGLtCF6WyCe
1		Cell	0.000	1.000	619	58	Not-Trans anti-PSPC1-A546 8C-S-PSPC1 V2.00	0	28. Not-Trans and anti-PSPC1-A546_Pos011_S001	00-MtKVX47DHdJSGLtCF6WyCe
1		Cell	0.000	1.000	620	59	Not-Trans anti-PSPC1-A546 8C-S-PSPC1 V2.00	0	28. Not-Trans and anti-PSPC1-A546_Pos011_S001	00-MtKVX47DHdJSGLtCF6WyCe
1		Cell	0.000	1.000	621	0	Not-Trans anti-PSPC1-A546 8C-S-PSPC1 V2.00	0	28. Not-Trans and anti-PSPC1-A546_Pos012_S001	00-s4PtrApbVXEqQGtvrF9qsi
1		Cell	0.000	1.000	622	1	Not-Trans anti-PSPC1-A546 8C-S-PSPC1 V2.00	0	28. Not-Trans and anti-PSPC1-A546_Pos012_S001	00-s4PtrApbVXEqQGtvrF9qsi
1		Cell	0.000	1.000	623	2	Not-Trans anti-PSPC1-A546 8C-S-PSPC1 V2.00	0	28. Not-Trans and anti-PSPC1-A546_Pos012_S001	00-s4PtrApbVXEqQGtvrF9qsi
1		Cell	0.000	1.000	624	3	Not-Trans anti-PSPC1-A546 8C-S-PSPC1 V2.00	0	28. Not-Trans and anti-PSPC1-A546_Pos012_S001	00-s4PtrApbVXEqQGtvrF9qsi
1		Cell	0.000	1.000	625	4	Not-Trans anti-PSPC1-A546 8C-S-PSPC1 V2.00	0	28. Not-Trans and anti-PSPC1-A546_Pos012_S001	00-s4PtrApbVXEqQGtvrF9qsi
1		Cell	0.000	1.000	626	5	Not-Trans anti-PSPC1-A546 8C-S-PSPC1 V2.00	0	28. Not-Trans and anti-PSPC1-A546_Pos012_S001	00-s4PtrApbVXEqQGtvrF9qsi
1		Cell	0.000	1.000	627	6	Not-Trans anti-PSPC1-A546 8C-S-PSPC1 V2.00	0	28. Not-Trans and anti-PSPC1-A546_Pos012_S001	00-s4PtrApbVXEqQGtvrF9qsi
1		Cell	0.000	1.000	628	7	Not-Trans anti-PSPC1-A546 8C-S-PSPC1 V2.00	0	28. Not-Trans and anti-PSPC1-A546_Pos012_S001	00-s4PtrApbVXEqQGtvrF9qsi
1		Cell	0.000	1.000	629	8	Not-Trans anti-PSPC1-A546 8C-S-PSPC1 V2.00	0	28. Not-Trans and anti-PSPC1-A546_Pos012_S001	00-s4PtrApbVXEqQGtvrF9qsi
1		Cell	0.000	1.000	630	9	Not-Trans anti-PSPC1-A546 8C-S-PSPC1 V2.00	0	28. Not-Trans and anti-PSPC1-A546_Pos012_S001	00-s4PtrApbVXEqQGtvrF9qsi
1		Cell	0.000	1.000	631	10	Not-Trans anti-PSPC1-A546 8C-S-PSPC1 V2.00	0	28. Not-Trans and anti-PSPC1-A546_Pos012_S001	00-s4PtrApbVXEqQGtvrF9qsi
1		Cell	0.000	1.000	632	11	Not-Trans anti-PSPC1-A546 8C-S-PSPC1 V2.00	0	28. Not-Trans and anti-PSPC1-A546_Pos012_S001	00-s4PtrApbVXEqQGtvrF9qsi
1		Cell	0.000	1.000	633	12	Not-Trans anti-PSPC1-A546 8C-S-PSPC1 V2.00	0	28. Not-Trans and anti-PSPC1-A546_Pos012_S001	00-s4PtrApbVXEqQGtvrF9qsi
1		Cell	0.000	1.000	634	13	Not-Trans anti-PSPC1-A546 8C-S-PSPC1 V2.00	0	28. Not-Trans and anti-PSPC1-A546_Pos012_S001	00-s4PtrApbVXEqQGtvrF9qsi
1		Cell	0.000	1.000	635	14	Not-Trans anti-PSPC1-A546 8C-S-PSPC1 V2.00	0	28. Not-Trans and anti-PSPC1-A546_Pos012_S001	00-s4PtrApbVXEqQGtvrF9qsi
1		Cell	0.000	1.000	636	15	Not-Trans anti-PSPC1-A546 8C-S-PSPC1 V2.00	0	28. Not-Trans and anti-PSPC1-A546_Pos012_S001	00-s4PtrApbVXEqQGtvrF9qsi
1		Cell	0.000	1.000	637	16	Not-Trans anti-PSPC1-A546 8C-S-PSPC1 V2.00	0	28. Not-Trans and anti-PSPC1-A546_Pos012_S001	00-s4PtrApbVXEqQGtvrF9qsi
1		Cell	0.000	1.000	638	17	Not-Trans anti-PSPC1-A546 8C-S-PSPC1 V2.00	0	28. Not-Trans and anti-PSPC1-A546_Pos012_S001	00-s4PtrApbVXEqQGtvrF9qsi
1		Cell	0.000	1.000	639	18	Not-Trans anti-PSPC1-A546 8C-S-PSPC1 V2.00	0	28. Not-Trans and anti-PSPC1-A546_Pos012_S001	00-s4PtrApbVXEqQGtvrF9qsi
1		Cell	0.000	1.000	640	19	Not-Trans anti-PSPC1-A546 8C-S-PSPC1 V2.00	0	28. Not-Trans and anti-PSPC1-A546_Pos012_S001	00-s4PtrApbVXEqQGtvrF9qsi
1		Cell	0.000	1.000	641	20	Not-Trans anti-PSPC1-A546 8C-S-PSPC1 V2.00	0	28. Not-Trans and anti-PSPC1-A546_Pos012_S001	00-s4PtrApbVXEqQGtvrF9qsi
1		Cell	0.000	1.000	642	21	Not-Trans anti-PSPC1-A546 8C-S-PSPC1 V2.00	0	28. Not-Trans and anti-PSPC1-A546_Pos012_S001	00-s4PtrApbVXEqQGtvrF9qsi
1		Cell	0.000	1.000	643	22	Not-Trans anti-PSPC1-A546 8C-S-PSPC1 V2.00	0	28. Not-Trans and anti-PSPC1-A546_Pos012_S001	00-s4PtrApbVXEqQGtvrF9qsi
1		Cell	0.000	1.000	644	23	Not-Trans anti-PSPC1-A546 8C-S-PSPC1 V2.00	0	28. Not-Trans and anti-PSPC1-A546_Pos012_S001	00-s4PtrApbVXEqQGtvrF9qsi
1		Cell	0.000	1.000	645	24	Not-Trans anti-PSPC1-A546 8C-S-PSPC1 V2.00	0	28. Not-Trans and anti-PSPC1-A546_Pos012_S001	00-s4PtrApbVXEqQGtvrF9qsi
1		Cell	0.000	1.000	646	25	Not-Trans anti-PSPC1-A546 8C-S-PSPC1 V2.00	0	28. Not-Trans and anti-PSPC1-A546_Pos012_S001	00-s4PtrApbVXEqQGtvrF9qsi
1		Cell	0.000	1.000	647	26	Not-Trans anti-PSPC1-A546 8C-S-PSPC1 V2.00	0	28. Not-Trans and anti-PSPC1-A546_Pos012_S001	00-s4PtrApbVXEqQGtvrF9qsi
1		Cell	0.000	1.000	648	27	Not-Trans anti-PSPC1-A546 8C-S-PSPC1 V2.00	0	28. Not-Trans and anti-PSPC1-A546_Pos012_S001	00-s4PtrApbVXEqQGtvrF9qsi
1		Cell	0.000	1.000	649	28	Not-Trans anti-PSPC1-A546 8C-S-PSPC1 V2.00	0	28. Not-Trans and anti-PSPC1-A546_Pos012_S001	00-s4PtrApbVXEqQGtvrF9qsi
1		Cell	0.000	1.000	650	29	Not-Trans anti-PSPC1-A546 8C-S-PSPC1 V2.00	0	28. Not-Trans and anti-PSPC1-A546_Pos012_S001	00-s4PtrApbVXEqQGtvrF9qsi
1		Cell	0.000	1.000	651	30	Not-Trans anti-PSPC1-A546 8C-S-PSPC1 V2.00	0	28. Not-Trans and anti-PSPC1-A546_Pos012_S001	00-s4PtrApbVXEqQGtvrF9qsi
1		Cell	0.000	1.000	652	31	Not-Trans anti-PSPC1-A546 8C-S-PSPC1 V2.00	0	28. Not-Trans and anti-PSPC1-A546_Pos012_S001	00-s4PtrApbVXEqQGtvrF9qsi
1		Cell	0.000	1.000	653	32	Not-Trans anti-PSPC1-A546 8C-S-PSPC1 V2.00	0	28. Not-Trans and anti-PSPC1-A546_Pos012_S001	00-s4PtrApbVXEqQGtvrF9qsi
1		Cell	0.000	1.000	654	33	Not-Trans anti-PSPC1-A546 8C-S-PSPC1 V2.00	0	28. Not-Trans and anti-PSPC1-A546_Pos012_S001	00-s4PtrApbVXEqQGtvrF9qsi
1		Cell	0.000	1.000	655	34	Not-Trans anti-PSPC1-A546 8C-S-PSPC1 V2.00	0	28. Not-Trans and anti-PSPC1-A546_Pos012_S001	00-s4PtrApbVXEqQGtvrF9qsi
1		Cell	0.000	1.000	656	35	Not-Trans anti-PSPC1-A546 8C-S-PSPC1 V2.00	0	28. Not-Trans and anti-PSPC1-A546_Pos012_S001	00-s4PtrApbVXEqQGtvrF9qsi
1		Cell	0.000	1.000	657	36	Not-Trans anti-PSPC1-A546 8C-S-PSPC1 V2.00	0	28. Not-Trans and anti-PSPC1-A546_Pos012_S001	00-s4PtrApbVXEqQGtvrF9qsi
1		Cell	0.000	1.000	658	37	Not-Trans anti-PSPC1-A546 8C-S-PSPC1 V2.00	0	28. Not-Trans and anti-PSPC1-A546_Pos012_S001	00-s4PtrApbVXEqQGtvrF9qsi
1		Cell	0.000	1.000	659	38	Not-Trans anti-PSPC1-A546 8C-S-PSPC1 V2.00	0	28. Not-Trans and anti-PSPC1-A546_Pos012_S001	00-s4PtrApbVXEqQGtvrF9qsi
1		Cell	0.000	1.000	660	39	Not-Trans anti-PSPC1-A546 8C-S-PSPC1 V2.00	0	28. Not-Trans and anti-PSPC1-A546_Pos012_S001	00-s4PtrApbVXEqQGtvrF9qsi
0		Cell	0.000	1.000	661	40	Not-Trans anti-PSPC1-A546 8C-S-PSPC1 V2.00	0	28. Not-Trans and anti-PSPC1-A546_Pos012_S001	00-s4PtrApbVXEqQGtvrF9qsi
1		Cell	0.000	1.000	662	41	Not-Trans anti-PSPC1-A546 8C-S-PSPC1 V2.00	0	28. Not-Trans and anti-PSPC1-A546_Pos012_S001	00-s4PtrApbVXEqQGtvrF9qsi
1		Cell	0.000	1.000	663	42	Not-Trans anti-PSPC1-A546 8C-S-PSPC1 V2.00	0	28. Not-Trans and anti-PSPC1-A546_Pos012_S001	00-s4PtrApbVXEqQGtvrF9qsi
1		Cell	0.000	1.000	664	43	Not-Trans anti-PSPC1-A546 8C-S-PSPC1 V2.00	0	28. Not-Trans and anti-PSPC1-A546_Pos012_S001	00-s4PtrApbVXEqQGtvrF9qsi
1		Cell	0.000	1.000	665	44	Not-Trans anti-PSPC1-A546 8C-S-PSPC1 V2.00	0	28. Not-Trans and anti-PSPC1-A546_Pos012_S001	00-s4PtrApbVXEqQGtvrF9qsi
1		Cell	0.000	1.000	666	45	Not-Trans anti-PSPC1-A546 8C-S-PSPC1 V2.00	0	28. Not-Trans and anti-PSPC1-A546_Pos012_S001	00-s4PtrApbVXEqQGtvrF9qsi
1		Cell	0.000	1.000	667	46	Not-Trans anti-PSPC1-A546 8C-S-PSPC1 V2.00	0	28. Not-Trans and anti-PSPC1-A546_Pos012_S001	00-s4PtrApbVXEqQGtvrF9qsi
1		Cell	0.000	1.000	668	47	Not-Trans anti-PSPC1-A546 8C-S-PSPC1 V2.00	0	28. Not-Trans and anti-PSPC1-A546_Pos012_S001	00-s4PtrApbVXEqQGtvrF9qsi
1		Cell	0.000	1.000	669	48	Not-Trans anti-PSPC1-A546 8C-S-PSPC1 V2.00	0	28. Not-Trans and anti-PSPC1-A546_Pos012_S001	00-s4PtrApbVXEqQGtvrF9qsi
1		Cell	0.000	1.000	670	49	Not-Trans anti-PSPC1-A546 8C-S-PSPC1 V2.00	0	28. Not-Trans and anti-PSPC1-A546_Pos012_S001	00-s4PtrApbVXEqQGtvrF9qsi
1		Cell	0.000	1.000	671	50	Not-Trans anti-PSPC1-A546 8C-S-PSPC1 V2.00	0	28. Not-Trans and anti-PSPC1-A546_Pos012_S001	00-s4PtrApbVXEqQGtvrF9qsi
1		Cell	0.000	1.000	672	51	Not-Trans anti-PSPC1-A546 8C-S-PSPC1 V2.00	0	28. Not-Trans and anti-PSPC1-A546_Pos012_S001	00-s4PtrApbVXEqQGtvrF9qsi
1		Cell	0.000	1.000	673	52	Not-Trans anti-PSPC1-A546 8C-S-PSPC1 V2.00	0	28. Not-Trans and anti-PSPC1-A546_Pos012_S001	00-s4PtrApbVXEqQGtvrF9qsi
1		Cell	0.000	1.000	674	53	Not-Trans anti-PSPC1-A546 8C-S-PSPC1 V2.00	0	28. Not-Trans and anti-PSPC1-A546_Pos012_S001	00-s4PtrApbVXEqQGtvrF9qsi
1		Cell	0.000	1.000	675	54	Not-Trans anti-PSPC1-A546 8C-S-PSPC1 V2.00	0	28. Not-Trans and anti-PSPC1-A546_Pos012_S001	00-s4PtrApbVXEqQGtvrF9qsi
1		Cell	0.000	1.000	676	55	Not-Trans anti-PSPC1-A546 8C-S-PSPC1 V2.00	0	28. Not-Trans and anti-PSPC1-A546_Pos012_S001	00-s4PtrApbVXEqQGtvrF9qsi
1		Cell	0.000	1.000	677	56	Not-Trans anti-PSPC1-A546 8C-S-PSPC1 V2.00	0	28. Not-Trans and anti-PSPC1-A546_Pos012_S001	00-s4PtrApbVXEqQGtvrF9qsi
1		Cell	0.000	1.000	678	57	Not-Trans anti-PSPC1-A546 8C-S-PSPC1 V2.00	0	28. Not-Trans and anti-PSPC1-A546_Pos012_S001	00-s4PtrApbVXEqQGtvrF9qsi
1		Cell	0.000	1.000	679	58	Not-Trans anti-PSPC1-A546 8C-S-PSPC1 V2.00	0	28. Not-Trans and anti-PSPC1-A546_Pos012_S001	00-s4PtrApbVXEqQGtvrF9qsi
1		Cell	0.000	1.000	680	59	Not-Trans anti-PSPC1-A546 8C-S-PSPC1 V2.00	0	28. Not-Trans and anti-PSPC1-A546_Pos012_S001	00-s4PtrApbVXEqQGtvrF9qsi
1		Cell	0.000	1.000	681	0	Not-Trans anti-PSPC1-A546 8C-S-PSPC1 V2.00	0	28. Not-Trans and anti-PSPC1-A546_Pos013_S001	00-tArxYYSpHMeuixyJJ6mtoA
1		Cell	0.000	1.000	682	1	Not-Trans anti-PSPC1-A546 8C-S-PSPC1 V2.00	0	28. Not-Trans and anti-PSPC1-A546_Pos013_S001	00-tArxYYSpHMeuixyJJ6mtoA
1		Cell	0.000	1.000	683	2	Not-Trans anti-PSPC1-A546 8C-S-PSPC1 V2.00	0	28. Not-Trans and anti-PSPC1-A546_Pos013_S001	00-tArxYYSpHMeuixyJJ6mtoA
1		Cell	0.000	1.000	684	3	Not-Trans anti-PSPC1-A546 8C-S-PSPC1 V2.00	0	28. Not-Trans and anti-PSPC1-A546_Pos013_S001	00-tArxYYSpHMeuixyJJ6mtoA
1		Cell	0.000	1.000	685	4	Not-Trans anti-PSPC1-A546 8C-S-PSPC1 V2.00	0	28. Not-Trans and anti-PSPC1-A546_Pos013_S001	00-tArxYYSpHMeuixyJJ6mtoA
1		Cell	0.000	1.000	686	5	Not-Trans anti-PSPC1-A546 8C-S-PSPC1 V2.00	0	28. Not-Trans and anti-PSPC1-A546_Pos013_S001	00-tArxYYSpHMeuixyJJ6mtoA
1		Cell	0.000	1.000	687	6	Not-Trans anti-PSPC1-A546 8C-S-PSPC1 V2.00	0	28. Not-Trans and anti-PSPC1-A546_Pos013_S001	00-tArxYYSpHMeuixyJJ6mtoA
1		Cell	0.000	1.000	688	7	Not-Trans anti-PSPC1-A546 8C-S-PSPC1 V2.00	0	28. Not-Trans and anti-PSPC1-A546_Pos013_S001	00-tArxYYSpHMeuixyJJ6mtoA
1		Cell	0.000	1.000	689	8	Not-Trans anti-PSPC1-A546 8C-S-PSPC1 V2.00	0	28. Not-Trans and anti-PSPC1-A546_Pos013_S001	00-tArxYYSpHMeuixyJJ6mtoA
1		Cell	0.000	1.000	690	9	Not-Trans anti-PSPC1-A546 8C-S-PSPC1 V2.00	0	28. Not-Trans and anti-PSPC1-A546_Pos013_S001	00-tArxYYSpHMeuixyJJ6mtoA
1		Cell	0.000	1.000	691	10	Not-Trans anti-PSPC1-A546 8C-S-PSPC1 V2.00	0	28. Not-Trans and anti-PSPC1-A546_Pos013_S001	00-tArxYYSpHMeuixyJJ6mtoA
1		Cell	0.000	1.000	692	11	Not-Trans anti-PSPC1-A546 8C-S-PSPC1 V2.00	0	28. Not-Trans and anti-PSPC1-A546_Pos013_S001	00-tArxYYSpHMeuixyJJ6mtoA
1		Cell	0.000	1.000	693	12	Not-Trans anti-PSPC1-A546 8C-S-PSPC1 V2.00	0	28. Not-Trans and anti-PSPC1-A546_Pos013_S001	00-tArxYYSpHMeuixyJJ6mtoA
1		Cell	0.000	1.000	694	13	Not-Trans anti-PSPC1-A546 8C-S-PSPC1 V2.00	0	28. Not-Trans and anti-PSPC1-A546_Pos013_S001	00-tArxYYSpHMeuixyJJ6mtoA
1		Cell	0.000	1.000	695	14	Not-Trans anti-PSPC1-A546 8C-S-PSPC1 V2.00	0	28. Not-Trans and anti-PSPC1-A546_Pos013_S001	00-tArxYYSpHMeuixyJJ6mtoA
1		Cell	0.000	1.000	696	15	Not-Trans anti-PSPC1-A546 8C-S-PSPC1 V2.00	0	28. Not-Trans and anti-PSPC1-A546_Pos013_S001	00-tArxYYSpHMeuixyJJ6mtoA
1		Cell	0.000	1.000	697	16	Not-Trans anti-PSPC1-A546 8C-S-PSPC1 V2.00	0	28. Not-Trans and anti-PSPC1-A546_Pos013_S001	00-tArxYYSpHMeuixyJJ6mtoA
1		Cell	0.000	1.000	698	17	Not-Trans anti-PSPC1-A546 8C-S-PSPC1 V2.00	0	28. Not-Trans and anti-PSPC1-A546_Pos013_S001	00-tArxYYSpHMeuixyJJ6mtoA
1		Cell	0.000	1.000	699	18	Not-Trans anti-PSPC1-A546 8C-S-PSPC1 V2.00	0	28. Not-Trans and anti-PSPC1-A546_Pos013_S001	00-tArxYYSpHMeuixyJJ6mtoA
1		Cell	0.000	1.000	700	19	Not-Trans anti-PSPC1-A546 8C-S-PSPC1 V2.00	0	28. Not-Trans and anti-PSPC1-A546_Pos013_S001	00-tArxYYSpHMeuixyJJ6mtoA
1		Cell	0.000	1.000	701	20	Not-Trans anti-PSPC1-A546 8C-S-PSPC1 V2.00	0	28. Not-Trans and anti-PSPC1-A546_Pos013_S001	00-tArxYYSpHMeuixyJJ6mtoA
1		Cell	0.000	1.000	702	21	Not-Trans anti-PSPC1-A546 8C-S-PSPC1 V2.00	0	28. Not-Trans and anti-PSPC1-A546_Pos013_S001	00-tArxYYSpHMeuixyJJ6mtoA
1		Cell	0.000	1.000	703	22	Not-Trans anti-PSPC1-A546 8C-S-PSPC1 V2.00	0	28. Not-Trans and anti-PSPC1-A546_Pos013_S001	00-tArxYYSpHMeuixyJJ6mtoA
1		Cell	0.000	1.000	704	23	Not-Trans anti-PSPC1-A546 8C-S-PSPC1 V2.00	0	28. Not-Trans and anti-PSPC1-A546_Pos013_S001	00-tArxYYSpHMeuixyJJ6mtoA
1		Cell	0.000	1.000	705	24	Not-Trans anti-PSPC1-A546 8C-S-PSPC1 V2.00	0	28. Not-Trans and anti-PSPC1-A546_Pos013_S001	00-tArxYYSpHMeuixyJJ6mtoA
1		Cell	0.000	1.000	706	25	Not-Trans anti-PSPC1-A546 8C-S-PSPC1 V2.00	0	28. Not-Trans and anti-PSPC1-A546_Pos013_S001	00-tArxYYSpHMeuixyJJ6mtoA
1		Cell	0.000	1.000	707	26	Not-Trans anti-PSPC1-A546 8C-S-PSPC1 V2.00	0	28. Not-Trans and anti-PSPC1-A546_Pos013_S001	00-tArxYYSpHMeuixyJJ6mtoA
1		Cell	0.000	1.000	708	27	Not-Trans anti-PSPC1-A546 8C-S-PSPC1 V2.00	0	28. Not-Trans and anti-PSPC1-A546_Pos013_S001	00-tArxYYSpHMeuixyJJ6mtoA
0		Cell	0.000	1.000	709	28	Not-Trans anti-PSPC1-A546 8C-S-PSPC1 V2.00	0	28. Not-Trans and anti-PSPC1-A546_Pos013_S001	00-tArxYYSpHMeuixyJJ6mtoA
0		Cell	0.000	1.000	710	29	Not-Trans anti-PSPC1-A546 8C-S-PSPC1 V2.00	0	28. Not-Trans and anti-PSPC1-A546_Pos013_S001	00-tArxYYSpHMeuixyJJ6mtoA
1		Cell	0.000	1.000	711	30	Not-Trans anti-PSPC1-A546 8C-S-PSPC1 V2.00	0	28. Not-Trans and anti-PSPC1-A546_Pos013_S001	00-tArxYYSpHMeuixyJJ6mtoA
1		Cell	0.000	1.000	712	31	Not-Trans anti-PSPC1-A546 8C-S-PSPC1 V2.00	0	28. Not-Trans and anti-PSPC1-A546_Pos013_S001	00-tArxYYSpHMeuixyJJ6mtoA
1		Cell	0.000	1.000	713	32	Not-Trans anti-PSPC1-A546 8C-S-PSPC1 V2.00	0	28. Not-Trans and anti-PSPC1-A546_Pos013_S001	00-tArxYYSpHMeuixyJJ6mtoA
1		Cell	0.000	1.000	714	33	Not-Trans anti-PSPC1-A546 8C-S-PSPC1 V2.00	0	28. Not-Trans and anti-PSPC1-A546_Pos013_S001	00-tArxYYSpHMeuixyJJ6mtoA
1		Cell	0.000	1.000	715	34	Not-Trans anti-PSPC1-A546 8C-S-PSPC1 V2.00	0	28. Not-Trans and anti-PSPC1-A546_Pos013_S001	00-tArxYYSpHMeuixyJJ6mtoA
1		Cell	0.000	1.000	716	35	Not-Trans anti-PSPC1-A546 8C-S-PSPC1 V2.00	0	28. Not-Trans and anti-PSPC1-A546_Pos013_S001	00-tArxYYSpHMeuixyJJ6mtoA
1		Cell	0.000	1.000	717	36	Not-Trans anti-PSPC1-A546 8C-S-PSPC1 V2.00	0	28. Not-Trans and anti-PSPC1-A546_Pos013_S001	00-tArxYYSpHMeuixyJJ6mtoA
1		Cell	0.000	1.000	718	37	Not-Trans anti-PSPC1-A546 8C-S-PSPC1 V2.00	0	28. Not-Trans and anti-PSPC1-A546_Pos013_S001	00-tArxYYSpHMeuixyJJ6mtoA
1		Cell	0.000	1.000	719	38	Not-Trans anti-PSPC1-A546 8C-S-PSPC1 V2.00	0	28. Not-Trans and anti-PSPC1-A546_Pos013_S001	00-tArxYYSpHMeuixyJJ6mtoA
1		Cell	0.000	1.000	720	39	Not-Trans anti-PSPC1-A546 8C-S-PSPC1 V2.00	0	28. Not-Trans and anti-PSPC1-A546_Pos013_S001	00-tArxYYSpHMeuixyJJ6mtoA
1		Cell	0.000	1.000	721	40	Not-Trans anti-PSPC1-A546 8C-S-PSPC1 V2.00	0	28. Not-Trans and anti-PSPC1-A546_Pos013_S001	00-tArxYYSpHMeuixyJJ6mtoA
1		Cell	0.000	1.000	722	41	Not-Trans anti-PSPC1-A546 8C-S-PSPC1 V2.00	0	28. Not-Trans and anti-PSPC1-A546_Pos013_S001	00-tArxYYSpHMeuixyJJ6mtoA
1		Cell	0.000	1.000	723	42	Not-Trans anti-PSPC1-A546 8C-S-PSPC1 V2.00	0	28. Not-Trans and anti-PSPC1-A546_Pos013_S001	00-tArxYYSpHMeuixyJJ6mtoA
1		Cell	0.000	1.000	724	43	Not-Trans anti-PSPC1-A546 8C-S-PSPC1 V2.00	0	28. Not-Trans and anti-PSPC1-A546_Pos013_S001	00-tArxYYSpHMeuixyJJ6mtoA
1		Cell	0.000	1.000	725	44	Not-Trans anti-PSPC1-A546 8C-S-PSPC1 V2.00	0	28. Not-Trans and anti-PSPC1-A546_Pos013_S001	00-tArxYYSpHMeuixyJJ6mtoA
1		Cell	0.000	1.000	726	45	Not-Trans anti-PSPC1-A546 8C-S-PSPC1 V2.00	0	28. Not-Trans and anti-PSPC1-A546_Pos013_S001	00-tArxYYSpHMeuixyJJ6mtoA
1		Cell	0.000	1.000	727	46	Not-Trans anti-PSPC1-A546 8C-S-PSPC1 V2.00	0	28. Not-Trans and anti-PSPC1-A546_Pos013_S001	00-tArxYYSpHMeuixyJJ6mtoA
1		Cell	0.000	1.000	728	47	Not-Trans anti-PSPC1-A546 8C-S-PSPC1 V2.00	0	28. Not-Trans and anti-PSPC1-A546_Pos013_S001	00-tArxYYSpHMeuixyJJ6mtoA
1		Cell	0.000	1.000	729	48	Not-Trans anti-PSPC1-A546 8C-S-PSPC1 V2.00	0	28. Not-Trans and anti-PSPC1-A546_Pos013_S001	00-tArxYYSpHMeuixyJJ6mtoA
1		Cell	0.000	1.000	730	49	Not-Trans anti-PSPC1-A546 8C-S-PSPC1 V2.00	0	28. Not-Trans and anti-PSPC1-A546_Pos013_S001	00-tArxYYSpHMeuixyJJ6mtoA
1		Cell	0.000	1.000	731	50	Not-Trans anti-PSPC1-A546 8C-S-PSPC1 V2.00	0	28. Not-Trans and anti-PSPC1-A546_Pos013_S001	00-tArxYYSpHMeuixyJJ6mtoA
1		Cell	0.000	1.000	732	51	Not-Trans anti-PSPC1-A546 8C-S-PSPC1 V2.00	0	28. Not-Trans and anti-PSPC1-A546_Pos013_S001	00-tArxYYSpHMeuixyJJ6mtoA
1		Cell	0.000	1.000	733	52	Not-Trans anti-PSPC1-A546 8C-S-PSPC1 V2.00	0	28. Not-Trans and anti-PSPC1-A546_Pos013_S001	00-tArxYYSpHMeuixyJJ6mtoA
1		Cell	0.000	1.000	734	53	Not-Trans anti-PSPC1-A546 8C-S-PSPC1 V2.00	0	28. Not-Trans and anti-PSPC1-A546_Pos013_S001	00-tArxYYSpHMeuixyJJ6mtoA
1		Cell	0.000	1.000	735	54	Not-Trans anti-PSPC1-A546 8C-S-PSPC1 V2.00	0	28. Not-Trans and anti-PSPC1-A546_Pos013_S001	00-tArxYYSpHMeuixyJJ6mtoA
1		Cell	0.000	1.000	736	55	Not-Trans anti-PSPC1-A546 8C-S-PSPC1 V2.00	0	28. Not-Trans and anti-PSPC1-A546_Pos013_S001	00-tArxYYSpHMeuixyJJ6mtoA
1		Cell	0.000	1.000	737	56	Not-Trans anti-PSPC1-A546 8C-S-PSPC1 V2.00	0	28. Not-Trans and anti-PSPC1-A546_Pos013_S001	00-tArxYYSpHMeuixyJJ6mtoA
1		Cell	0.000	1.000	738	57	Not-Trans anti-PSPC1-A546 8C-S-PSPC1 V2.00	0	28. Not-Trans and anti-PSPC1-A546_Pos013_S001	00-tArxYYSpHMeuixyJJ6mtoA
1		Cell	0.000	1.000	739	58	Not-Trans anti-PSPC1-A546 8C-S-PSPC1 V2.00	0	28. Not-Trans and anti-PSPC1-A546_Pos013_S001	00-tArxYYSpHMeuixyJJ6mtoA
1		Cell	0.000	1.000	740	59	Not-Trans anti-PSPC1-A546 8C-S-PSPC1 V2.00	0	28. Not-Trans and anti-PSPC1-A546_Pos013_S001	00-tArxYYSpHMeuixyJJ6mtoA
1		Cell	0.000	1.000	741	60	Not-Trans anti-PSPC1-A546 8C-S-PSPC1 V2.00	0	28. Not-Trans and anti-PSPC1-A546_Pos013_S001	00-tArxYYSpHMeuixyJJ6mtoA
1		Cell	0.000	1.000	742	61	Not-Trans anti-PSPC1-A546 8C-S-PSPC1 V2.00	0	28. Not-Trans and anti-PSPC1-A546_Pos013_S001	00-tArxYYSpHMeuixyJJ6mtoA
1		Cell	0.000	1.000	743	62	Not-Trans anti-PSPC1-A546 8C-S-PSPC1 V2.00	0	28. Not-Trans and anti-PSPC1-A546_Pos013_S001	00-tArxYYSpHMeuixyJJ6mtoA
1		Cell	0.000	1.000	744	63	Not-Trans anti-PSPC1-A546 8C-S-PSPC1 V2.00	0	28. Not-Trans and anti-PSPC1-A546_Pos013_S001	00-tArxYYSpHMeuixyJJ6mtoA
1		Cell	0.000	1.000	745	64	Not-Trans anti-PSPC1-A546 8C-S-PSPC1 V2.00	0	28. Not-Trans and anti-PSPC1-A546_Pos013_S001	00-tArxYYSpHMeuixyJJ6mtoA
1		Cell	0.000	1.000	746	65	Not-Trans anti-PSPC1-A546 8C-S-PSPC1 V2.00	0	28. Not-Trans and anti-PSPC1-A546_Pos013_S001	00-tArxYYSpHMeuixyJJ6mtoA
1		Cell	0.000	1.000	747	66	Not-Trans anti-PSPC1-A546 8C-S-PSPC1 V2.00	0	28. Not-Trans and anti-PSPC1-A546_Pos013_S001	00-tArxYYSpHMeuixyJJ6mtoA
1		Cell	0.000	1.000	748	67	Not-Trans anti-PSPC1-A546 8C-S-PSPC1 V2.00	0	28. Not-Trans and anti-PSPC1-A546_Pos013_S001	00-tArxYYSpHMeuixyJJ6mtoA
1		Cell	0.000	1.000	749	68	Not-Trans anti-PSPC1-A546 8C-S-PSPC1 V2.00	0	28. Not-Trans and anti-PSPC1-A546_Pos013_S001	00-tArxYYSpHMeuixyJJ6mtoA
1		Cell	0.000	1.000	750	69	Not-Trans anti-PSPC1-A546 8C-S-PSPC1 V2.00	0	28. Not-Trans and anti-PSPC1-A546_Pos013_S001	00-tArxYYSpHMeuixyJJ6mtoA
1		Cell	0.000	1.000	751	70	Not-Trans anti-PSPC1-A546 8C-S-PSPC1 V2.00	0	28. Not-Trans and anti-PSPC1-A546_Pos013_S001	00-tArxYYSpHMeuixyJJ6mtoA
1		Cell	0.000	1.000	752	0	Not-Trans anti-PSPC1-A546 8C-S-PSPC1 V2.00	0	28. Not-Trans and anti-PSPC1-A546_Pos014_S001	00-SgMqqBYnHxYTBPhQFBg9oD
1		Cell	0.000	1.000	753	1	Not-Trans anti-PSPC1-A546 8C-S-PSPC1 V2.00	0	28. Not-Trans and anti-PSPC1-A546_Pos014_S001	00-SgMqqBYnHxYTBPhQFBg9oD
1		Cell	0.000	1.000	754	2	Not-Trans anti-PSPC1-A546 8C-S-PSPC1 V2.00	0	28. Not-Trans and anti-PSPC1-A546_Pos014_S001	00-SgMqqBYnHxYTBPhQFBg9oD
1		Cell	0.000	1.000	755	3	Not-Trans anti-PSPC1-A546 8C-S-PSPC1 V2.00	0	28. Not-Trans and anti-PSPC1-A546_Pos014_S001	00-SgMqqBYnHxYTBPhQFBg9oD
1		Cell	0.000	1.000	756	4	Not-Trans anti-PSPC1-A546 8C-S-PSPC1 V2.00	0	28. Not-Trans and anti-PSPC1-A546_Pos014_S001	00-SgMqqBYnHxYTBPhQFBg9oD
1		Cell	0.000	1.000	757	5	Not-Trans anti-PSPC1-A546 8C-S-PSPC1 V2.00	0	28. Not-Trans and anti-PSPC1-A546_Pos014_S001	00-SgMqqBYnHxYTBPhQFBg9oD
1		Cell	0.000	1.000	758	6	Not-Trans anti-PSPC1-A546 8C-S-PSPC1 V2.00	0	28. Not-Trans and anti-PSPC1-A546_Pos014_S001	00-SgMqqBYnHxYTBPhQFBg9oD
1		Cell	0.000	1.000	759	7	Not-Trans anti-PSPC1-A546 8C-S-PSPC1 V2.00	0	28. Not-Trans and anti-PSPC1-A546_Pos014_S001	00-SgMqqBYnHxYTBPhQFBg9oD
1		Cell	0.000	1.000	760	8	Not-Trans anti-PSPC1-A546 8C-S-PSPC1 V2.00	0	28. Not-Trans and anti-PSPC1-A546_Pos014_S001	00-SgMqqBYnHxYTBPhQFBg9oD
1		Cell	0.000	1.000	761	9	Not-Trans anti-PSPC1-A546 8C-S-PSPC1 V2.00	0	28. Not-Trans and anti-PSPC1-A546_Pos014_S001	00-SgMqqBYnHxYTBPhQFBg9oD
1		Cell	0.000	1.000	762	10	Not-Trans anti-PSPC1-A546 8C-S-PSPC1 V2.00	0	28. Not-Trans and anti-PSPC1-A546_Pos014_S001	00-SgMqqBYnHxYTBPhQFBg9oD
1		Cell	0.000	1.000	763	11	Not-Trans anti-PSPC1-A546 8C-S-PSPC1 V2.00	0	28. Not-Trans and anti-PSPC1-A546_Pos014_S001	00-SgMqqBYnHxYTBPhQFBg9oD
1		Cell	0.000	1.000	764	12	Not-Trans anti-PSPC1-A546 8C-S-PSPC1 V2.00	0	28. Not-Trans and anti-PSPC1-A546_Pos014_S001	00-SgMqqBYnHxYTBPhQFBg9oD
1		Cell	0.000	1.000	765	13	Not-Trans anti-PSPC1-A546 8C-S-PSPC1 V2.00	0	28. Not-Trans and anti-PSPC1-A546_Pos014_S001	00-SgMqqBYnHxYTBPhQFBg9oD
1		Cell	0.000	1.000	766	14	Not-Trans anti-PSPC1-A546 8C-S-PSPC1 V2.00	0	28. Not-Trans and anti-PSPC1-A546_Pos014_S001	00-SgMqqBYnHxYTBPhQFBg9oD
1		Cell	0.000	1.000	767	15	Not-Trans anti-PSPC1-A546 8C-S-PSPC1 V2.00	0	28. Not-Trans and anti-PSPC1-A546_Pos014_S001	00-SgMqqBYnHxYTBPhQFBg9oD
1		Cell	0.000	1.000	768	16	Not-Trans anti-PSPC1-A546 8C-S-PSPC1 V2.00	0	28. Not-Trans and anti-PSPC1-A546_Pos014_S001	00-SgMqqBYnHxYTBPhQFBg9oD
1		Cell	0.000	1.000	769	17	Not-Trans anti-PSPC1-A546 8C-S-PSPC1 V2.00	0	28. Not-Trans and anti-PSPC1-A546_Pos014_S001	00-SgMqqBYnHxYTBPhQFBg9oD
1		Cell	0.000	1.000	770	18	Not-Trans anti-PSPC1-A546 8C-S-PSPC1 V2.00	0	28. Not-Trans and anti-PSPC1-A546_Pos014_S001	00-SgMqqBYnHxYTBPhQFBg9oD
1		Cell	0.000	1.000	771	19	Not-Trans anti-PSPC1-A546 8C-S-PSPC1 V2.00	0	28. Not-Trans and anti-PSPC1-A546_Pos014_S001	00-SgMqqBYnHxYTBPhQFBg9oD
1		Cell	0.000	1.000	772	20	Not-Trans anti-PSPC1-A546 8C-S-PSPC1 V2.00	0	28. Not-Trans and anti-PSPC1-A546_Pos014_S001	00-SgMqqBYnHxYTBPhQFBg9oD
1		Cell	0.000	1.000	773	21	Not-Trans anti-PSPC1-A546 8C-S-PSPC1 V2.00	0	28. Not-Trans and anti-PSPC1-A546_Pos014_S001	00-SgMqqBYnHxYTBPhQFBg9oD
1		Cell	0.000	1.000	774	22	Not-Trans anti-PSPC1-A546 8C-S-PSPC1 V2.00	0	28. Not-Trans and anti-PSPC1-A546_Pos014_S001	00-SgMqqBYnHxYTBPhQFBg9oD
1		Cell	0.000	1.000	775	23	Not-Trans anti-PSPC1-A546 8C-S-PSPC1 V2.00	0	28. Not-Trans and anti-PSPC1-A546_Pos014_S001	00-SgMqqBYnHxYTBPhQFBg9oD
1		Cell	0.000	1.000	776	24	Not-Trans anti-PSPC1-A546 8C-S-PSPC1 V2.00	0	28. Not-Trans and anti-PSPC1-A546_Pos014_S001	00-SgMqqBYnHxYTBPhQFBg9oD
1		Cell	0.000	1.000	777	25	Not-Trans anti-PSPC1-A546 8C-S-PSPC1 V2.00	0	28. Not-Trans and anti-PSPC1-A546_Pos014_S001	00-SgMqqBYnHxYTBPhQFBg9oD
0		Cell	0.000	1.000	778	26	Not-Trans anti-PSPC1-A546 8C-S-PSPC1 V2.00	0	28. Not-Trans and anti-PSPC1-A546_Pos014_S001	00-SgMqqBYnHxYTBPhQFBg9oD
1		Cell	0.000	1.000	779	27	Not-Trans anti-PSPC1-A546 8C-S-PSPC1 V2.00	0	28. Not-Trans and anti-PSPC1-A546_Pos014_S001	00-SgMqqBYnHxYTBPhQFBg9oD
1		Cell	0.000	1.000	780	28	Not-Trans anti-PSPC1-A546 8C-S-PSPC1 V2.00	0	28. Not-Trans and anti-PSPC1-A546_Pos014_S001	00-SgMqqBYnHxYTBPhQFBg9oD
1		Cell	0.000	1.000	781	29	Not-Trans anti-PSPC1-A546 8C-S-PSPC1 V2.00	0	28. Not-Trans and anti-PSPC1-A546_Pos014_S001	00-SgMqqBYnHxYTBPhQFBg9oD
1		Cell	0.000	1.000	782	30	Not-Trans anti-PSPC1-A546 8C-S-PSPC1 V2.00	0	28. Not-Trans and anti-PSPC1-A546_Pos014_S001	00-SgMqqBYnHxYTBPhQFBg9oD
1		Cell	0.000	1.000	783	31	Not-Trans anti-PSPC1-A546 8C-S-PSPC1 V2.00	0	28. Not-Trans and anti-PSPC1-A546_Pos014_S001	00-SgMqqBYnHxYTBPhQFBg9oD
1		Cell	0.000	1.000	784	32	Not-Trans anti-PSPC1-A546 8C-S-PSPC1 V2.00	0	28. Not-Trans and anti-PSPC1-A546_Pos014_S001	00-SgMqqBYnHxYTBPhQFBg9oD
1		Cell	0.000	1.000	785	33	Not-Trans anti-PSPC1-A546 8C-S-PSPC1 V2.00	0	28. Not-Trans and anti-PSPC1-A546_Pos014_S001	00-SgMqqBYnHxYTBPhQFBg9oD
1		Cell	0.000	1.000	786	34	Not-Trans anti-PSPC1-A546 8C-S-PSPC1 V2.00	0	28. Not-Trans and anti-PSPC1-A546_Pos014_S001	00-SgMqqBYnHxYTBPhQFBg9oD
1		Cell	0.000	1.000	787	35	Not-Trans anti-PSPC1-A546 8C-S-PSPC1 V2.00	0	28. Not-Trans and anti-PSPC1-A546_Pos014_S001	00-SgMqqBYnHxYTBPhQFBg9oD
1		Cell	0.000	1.000	788	36	Not-Trans anti-PSPC1-A546 8C-S-PSPC1 V2.00	0	28. Not-Trans and anti-PSPC1-A546_Pos014_S001	00-SgMqqBYnHxYTBPhQFBg9oD
1		Cell	0.000	1.000	789	37	Not-Trans anti-PSPC1-A546 8C-S-PSPC1 V2.00	0	28. Not-Trans and anti-PSPC1-A546_Pos014_S001	00-SgMqqBYnHxYTBPhQFBg9oD
1		Cell	0.000	1.000	790	38	Not-Trans anti-PSPC1-A546 8C-S-PSPC1 V2.00	0	28. Not-Trans and anti-PSPC1-A546_Pos014_S001	00-SgMqqBYnHxYTBPhQFBg9oD
1		Cell	0.000	1.000	791	39	Not-Trans anti-PSPC1-A546 8C-S-PSPC1 V2.00	0	28. Not-Trans and anti-PSPC1-A546_Pos014_S001	00-SgMqqBYnHxYTBPhQFBg9oD
1		Cell	0.000	1.000	792	40	Not-Trans anti-PSPC1-A546 8C-S-PSPC1 V2.00	0	28. Not-Trans and anti-PSPC1-A546_Pos014_S001	00-SgMqqBYnHxYTBPhQFBg9oD
1		Cell	0.000	1.000	793	41	Not-Trans anti-PSPC1-A546 8C-S-PSPC1 V2.00	0	28. Not-Trans and anti-PSPC1-A546_Pos014_S001	00-SgMqqBYnHxYTBPhQFBg9oD
1		Cell	0.000	1.000	794	42	Not-Trans anti-PSPC1-A546 8C-S-PSPC1 V2.00	0	28. Not-Trans and anti-PSPC1-A546_Pos014_S001	00-SgMqqBYnHxYTBPhQFBg9oD
1		Cell	0.000	1.000	795	43	Not-Trans anti-PSPC1-A546 8C-S-PSPC1 V2.00	0	28. Not-Trans and anti-PSPC1-A546_Pos014_S001	00-SgMqqBYnHxYTBPhQFBg9oD
1		Cell	0.000	1.000	796	44	Not-Trans anti-PSPC1-A546 8C-S-PSPC1 V2.00	0	28. Not-Trans and anti-PSPC1-A546_Pos014_S001	00-SgMqqBYnHxYTBPhQFBg9oD
1		Cell	0.000	1.000	797	45	Not-Trans anti-PSPC1-A546 8C-S-PSPC1 V2.00	0	28. Not-Trans and anti-PSPC1-A546_Pos014_S001	00-SgMqqBYnHxYTBPhQFBg9oD
1		Cell	0.000	1.000	798	46	Not-Trans anti-PSPC1-A546 8C-S-PSPC1 V2.00	0	28. Not-Trans and anti-PSPC1-A546_Pos014_S001	00-SgMqqBYnHxYTBPhQFBg9oD
1		Cell	0.000	1.000	799	47	Not-Trans anti-PSPC1-A546 8C-S-PSPC1 V2.00	0	28. Not-Trans and anti-PSPC1-A546_Pos014_S001	00-SgMqqBYnHxYTBPhQFBg9oD
1		Cell	0.000	1.000	800	48	Not-Trans anti-PSPC1-A546 8C-S-PSPC1 V2.00	0	28. Not-Trans and anti-PSPC1-A546_Pos014_S001	00-SgMqqBYnHxYTBPhQFBg9oD
1		Cell	0.000	1.000	801	49	Not-Trans anti-PSPC1-A546 8C-S-PSPC1 V2.00	0	28. Not-Trans and anti-PSPC1-A546_Pos014_S001	00-SgMqqBYnHxYTBPhQFBg9oD
1		Cell	0.000	1.000	802	50	Not-Trans anti-PSPC1-A546 8C-S-PSPC1 V2.00	0	28. Not-Trans and anti-PSPC1-A546_Pos014_S001	00-SgMqqBYnHxYTBPhQFBg9oD
1		Cell	0.000	1.000	803	51	Not-Trans anti-PSPC1-A546 8C-S-PSPC1 V2.00	0	28. Not-Trans and anti-PSPC1-A546_Pos014_S001	00-SgMqqBYnHxYTBPhQFBg9oD
1		Cell	0.000	1.000	804	52	Not-Trans anti-PSPC1-A546 8C-S-PSPC1 V2.00	0	28. Not-Trans and anti-PSPC1-A546_Pos014_S001	00-SgMqqBYnHxYTBPhQFBg9oD
1		Cell	0.000	1.000	805	53	Not-Trans anti-PSPC1-A546 8C-S-PSPC1 V2.00	0	28. Not-Trans and anti-PSPC1-A546_Pos014_S001	00-SgMqqBYnHxYTBPhQFBg9oD
1		Cell	0.000	1.000	806	54	Not-Trans anti-PSPC1-A546 8C-S-PSPC1 V2.00	0	28. Not-Trans and anti-PSPC1-A546_Pos014_S001	00-SgMqqBYnHxYTBPhQFBg9oD
1		Cell	0.000	1.000	807	55	Not-Trans anti-PSPC1-A546 8C-S-PSPC1 V2.00	0	28. Not-Trans and anti-PSPC1-A546_Pos014_S001	00-SgMqqBYnHxYTBPhQFBg9oD
1		Cell	0.000	1.000	808	56	Not-Trans anti-PSPC1-A546 8C-S-PSPC1 V2.00	0	28. Not-Trans and anti-PSPC1-A546_Pos014_S001	00-SgMqqBYnHxYTBPhQFBg9oD
1		Cell	0.000	1.000	809	57	Not-Trans anti-PSPC1-A546 8C-S-PSPC1 V2.00	0	28. Not-Trans and anti-PSPC1-A546_Pos014_S001	00-SgMqqBYnHxYTBPhQFBg9oD
1		Cell	0.000	1.000	810	58	Not-Trans anti-PSPC1-A546 8C-S-PSPC1 V2.00	0	28. Not-Trans and anti-PSPC1-A546_Pos014_S001	00-SgMqqBYnHxYTBPhQFBg9oD
1		Cell	0.000	1.000	811	59	Not-Trans anti-PSPC1-A546 8C-S-PSPC1 V2.00	0	28. Not-Trans and anti-PSPC1-A546_Pos014_S001	00-SgMqqBYnHxYTBPhQFBg9oD
1		Cell	0.000	1.000	812	60	Not-Trans anti-PSPC1-A546 8C-S-PSPC1 V2.00	0	28. Not-Trans and anti-PSPC1-A546_Pos014_S001	00-SgMqqBYnHxYTBPhQFBg9oD
1		Cell	0.000	1.000	813	61	Not-Trans anti-PSPC1-A546 8C-S-PSPC1 V2.00	0	28. Not-Trans and anti-PSPC1-A546_Pos014_S001	00-SgMqqBYnHxYTBPhQFBg9oD
1		Cell	0.000	1.000	814	62	Not-Trans anti-PSPC1-A546 8C-S-PSPC1 V2.00	0	28. Not-Trans and anti-PSPC1-A546_Pos014_S001	00-SgMqqBYnHxYTBPhQFBg9oD
1		Cell	0.000	1.000	815	63	Not-Trans anti-PSPC1-A546 8C-S-PSPC1 V2.00	0	28. Not-Trans and anti-PSPC1-A546_Pos014_S001	00-SgMqqBYnHxYTBPhQFBg9oD
1		Cell	0.000	1.000	816	64	Not-Trans anti-PSPC1-A546 8C-S-PSPC1 V2.00	0	28. Not-Trans and anti-PSPC1-A546_Pos014_S001	00-SgMqqBYnHxYTBPhQFBg9oD
1		Cell	0.000	1.000	817	65	Not-Trans anti-PSPC1-A546 8C-S-PSPC1 V2.00	0	28. Not-Trans and anti-PSPC1-A546_Pos014_S001	00-SgMqqBYnHxYTBPhQFBg9oD
1		Cell	0.000	1.000	818	66	Not-Trans anti-PSPC1-A546 8C-S-PSPC1 V2.00	0	28. Not-Trans and anti-PSPC1-A546_Pos014_S001	00-SgMqqBYnHxYTBPhQFBg9oD
1		Cell	0.000	1.000	819	67	Not-Trans anti-PSPC1-A546 8C-S-PSPC1 V2.00	0	28. Not-Trans and anti-PSPC1-A546_Pos014_S001	00-SgMqqBYnHxYTBPhQFBg9oD
1		Cell	0.000	1.000	820	68	Not-Trans anti-PSPC1-A546 8C-S-PSPC1 V2.00	0	28. Not-Trans and anti-PSPC1-A546_Pos014_S001	00-SgMqqBYnHxYTBPhQFBg9oD
1		Cell	0.000	1.000	821	69	Not-Trans anti-PSPC1-A546 8C-S-PSPC1 V2.00	0	28. Not-Trans and anti-PSPC1-A546_Pos014_S001	00-SgMqqBYnHxYTBPhQFBg9oD
1		Cell	0.000	1.000	822	70	Not-Trans anti-PSPC1-A546 8C-S-PSPC1 V2.00	0	28. Not-Trans and anti-PSPC1-A546_Pos014_S001	00-SgMqqBYnHxYTBPhQFBg9oD
1		Cell	0.000	1.000	823	71	Not-Trans anti-PSPC1-A546 8C-S-PSPC1 V2.00	0	28. Not-Trans and anti-PSPC1-A546_Pos014_S001	00-SgMqqBYnHxYTBPhQFBg9oD
1		Cell	0.000	1.000	824	72	Not-Trans anti-PSPC1-A546 8C-S-PSPC1 V2.00	0	28. Not-Trans and anti-PSPC1-A546_Pos014_S001	00-SgMqqBYnHxYTBPhQFBg9oD
1		Cell	0.000	1.000	825	73	Not-Trans anti-PSPC1-A546 8C-S-PSPC1 V2.00	0	28. Not-Trans and anti-PSPC1-A546_Pos014_S001	00-SgMqqBYnHxYTBPhQFBg9oD
1		Cell	0.000	1.000	826	74	Not-Trans anti-PSPC1-A546 8C-S-PSPC1 V2.00	0	28. Not-Trans and anti-PSPC1-A546_Pos014_S001	00-SgMqqBYnHxYTBPhQFBg9oD
1		Cell	0.000	1.000	827	75	Not-Trans anti-PSPC1-A546 8C-S-PSPC1 V2.00	0	28. Not-Trans and anti-PSPC1-A546_Pos014_S001	00-SgMqqBYnHxYTBPhQFBg9oD
1		Cell	0.000	1.000	828	76	Not-Trans anti-PSPC1-A546 8C-S-PSPC1 V2.00	0	28. Not-Trans and anti-PSPC1-A546_Pos014_S001	00-SgMqqBYnHxYTBPhQFBg9oD
1		Cell	0.000	1.000	829	77	Not-Trans anti-PSPC1-A546 8C-S-PSPC1 V2.00	0	28. Not-Trans and anti-PSPC1-A546_Pos014_S001	00-SgMqqBYnHxYTBPhQFBg9oD
1		Cell	0.000	1.000	830	78	Not-Trans anti-PSPC1-A546 8C-S-PSPC1 V2.00	0	28. Not-Trans and anti-PSPC1-A546_Pos014_S001	00-SgMqqBYnHxYTBPhQFBg9oD
1		Cell	0.000	1.000	831	0	Not-Trans anti-PSPC1-A546 8C-S-PSPC1 V2.00	0	28. Not-Trans and anti-PSPC1-A546_Pos015_S001	00-4e9SUKUYaZFMq5eJqTXG7H
1		Cell	0.000	1.000	832	1	Not-Trans anti-PSPC1-A546 8C-S-PSPC1 V2.00	0	28. Not-Trans and anti-PSPC1-A546_Pos015_S001	00-4e9SUKUYaZFMq5eJqTXG7H
1		Cell	0.000	1.000	833	2	Not-Trans anti-PSPC1-A546 8C-S-PSPC1 V2.00	0	28. Not-Trans and anti-PSPC1-A546_Pos015_S001	00-4e9SUKUYaZFMq5eJqTXG7H
1		Cell	0.000	1.000	834	3	Not-Trans anti-PSPC1-A546 8C-S-PSPC1 V2.00	0	28. Not-Trans and anti-PSPC1-A546_Pos015_S001	00-4e9SUKUYaZFMq5eJqTXG7H
1		Cell	0.000	1.000	835	4	Not-Trans anti-PSPC1-A546 8C-S-PSPC1 V2.00	0	28. Not-Trans and anti-PSPC1-A546_Pos015_S001	00-4e9SUKUYaZFMq5eJqTXG7H
1		Cell	0.000	1.000	836	5	Not-Trans anti-PSPC1-A546 8C-S-PSPC1 V2.00	0	28. Not-Trans and anti-PSPC1-A546_Pos015_S001	00-4e9SUKUYaZFMq5eJqTXG7H
1		Cell	0.000	1.000	837	6	Not-Trans anti-PSPC1-A546 8C-S-PSPC1 V2.00	0	28. Not-Trans and anti-PSPC1-A546_Pos015_S001	00-4e9SUKUYaZFMq5eJqTXG7H
1		Cell	0.000	1.000	838	7	Not-Trans anti-PSPC1-A546 8C-S-PSPC1 V2.00	0	28. Not-Trans and anti-PSPC1-A546_Pos015_S001	00-4e9SUKUYaZFMq5eJqTXG7H
1		Cell	0.000	1.000	839	8	Not-Trans anti-PSPC1-A546 8C-S-PSPC1 V2.00	0	28. Not-Trans and anti-PSPC1-A546_Pos015_S001	00-4e9SUKUYaZFMq5eJqTXG7H
1		Cell	0.000	1.000	840	9	Not-Trans anti-PSPC1-A546 8C-S-PSPC1 V2.00	0	28. Not-Trans and anti-PSPC1-A546_Pos015_S001	00-4e9SUKUYaZFMq5eJqTXG7H
1		Cell	0.000	1.000	841	10	Not-Trans anti-PSPC1-A546 8C-S-PSPC1 V2.00	0	28. Not-Trans and anti-PSPC1-A546_Pos015_S001	00-4e9SUKUYaZFMq5eJqTXG7H
1		Cell	0.000	1.000	842	11	Not-Trans anti-PSPC1-A546 8C-S-PSPC1 V2.00	0	28. Not-Trans and anti-PSPC1-A546_Pos015_S001	00-4e9SUKUYaZFMq5eJqTXG7H
1		Cell	0.000	1.000	843	12	Not-Trans anti-PSPC1-A546 8C-S-PSPC1 V2.00	0	28. Not-Trans and anti-PSPC1-A546_Pos015_S001	00-4e9SUKUYaZFMq5eJqTXG7H
1		Cell	0.000	1.000	844	13	Not-Trans anti-PSPC1-A546 8C-S-PSPC1 V2.00	0	28. Not-Trans and anti-PSPC1-A546_Pos015_S001	00-4e9SUKUYaZFMq5eJqTXG7H
1		Cell	0.000	1.000	845	14	Not-Trans anti-PSPC1-A546 8C-S-PSPC1 V2.00	0	28. Not-Trans and anti-PSPC1-A546_Pos015_S001	00-4e9SUKUYaZFMq5eJqTXG7H
0		Cell	0.000	1.000	846	15	Not-Trans anti-PSPC1-A546 8C-S-PSPC1 V2.00	0	28. Not-Trans and anti-PSPC1-A546_Pos015_S001	00-4e9SUKUYaZFMq5eJqTXG7H
1		Cell	0.000	1.000	847	16	Not-Trans anti-PSPC1-A546 8C-S-PSPC1 V2.00	0	28. Not-Trans and anti-PSPC1-A546_Pos015_S001	00-4e9SUKUYaZFMq5eJqTXG7H
1		Cell	0.000	1.000	848	17	Not-Trans anti-PSPC1-A546 8C-S-PSPC1 V2.00	0	28. Not-Trans and anti-PSPC1-A546_Pos015_S001	00-4e9SUKUYaZFMq5eJqTXG7H
1		Cell	0.000	1.000	849	18	Not-Trans anti-PSPC1-A546 8C-S-PSPC1 V2.00	0	28. Not-Trans and anti-PSPC1-A546_Pos015_S001	00-4e9SUKUYaZFMq5eJqTXG7H
1		Cell	0.000	1.000	850	19	Not-Trans anti-PSPC1-A546 8C-S-PSPC1 V2.00	0	28. Not-Trans and anti-PSPC1-A546_Pos015_S001	00-4e9SUKUYaZFMq5eJqTXG7H
1		Cell	0.000	1.000	851	20	Not-Trans anti-PSPC1-A546 8C-S-PSPC1 V2.00	0	28. Not-Trans and anti-PSPC1-A546_Pos015_S001	00-4e9SUKUYaZFMq5eJqTXG7H
1		Cell	0.000	1.000	852	21	Not-Trans anti-PSPC1-A546 8C-S-PSPC1 V2.00	0	28. Not-Trans and anti-PSPC1-A546_Pos015_S001	00-4e9SUKUYaZFMq5eJqTXG7H
1		Cell	0.000	1.000	853	22	Not-Trans anti-PSPC1-A546 8C-S-PSPC1 V2.00	0	28. Not-Trans and anti-PSPC1-A546_Pos015_S001	00-4e9SUKUYaZFMq5eJqTXG7H
1		Cell	0.000	1.000	854	23	Not-Trans anti-PSPC1-A546 8C-S-PSPC1 V2.00	0	28. Not-Trans and anti-PSPC1-A546_Pos015_S001	00-4e9SUKUYaZFMq5eJqTXG7H
1		Cell	0.000	1.000	855	24	Not-Trans anti-PSPC1-A546 8C-S-PSPC1 V2.00	0	28. Not-Trans and anti-PSPC1-A546_Pos015_S001	00-4e9SUKUYaZFMq5eJqTXG7H
1		Cell	0.000	1.000	856	25	Not-Trans anti-PSPC1-A546 8C-S-PSPC1 V2.00	0	28. Not-Trans and anti-PSPC1-A546_Pos015_S001	00-4e9SUKUYaZFMq5eJqTXG7H
1		Cell	0.000	1.000	857	26	Not-Trans anti-PSPC1-A546 8C-S-PSPC1 V2.00	0	28. Not-Trans and anti-PSPC1-A546_Pos015_S001	00-4e9SUKUYaZFMq5eJqTXG7H
1		Cell	0.000	1.000	858	27	Not-Trans anti-PSPC1-A546 8C-S-PSPC1 V2.00	0	28. Not-Trans and anti-PSPC1-A546_Pos015_S001	00-4e9SUKUYaZFMq5eJqTXG7H
1		Cell	0.000	1.000	859	28	Not-Trans anti-PSPC1-A546 8C-S-PSPC1 V2.00	0	28. Not-Trans and anti-PSPC1-A546_Pos015_S001	00-4e9SUKUYaZFMq5eJqTXG7H
1		Cell	0.000	1.000	860	29	Not-Trans anti-PSPC1-A546 8C-S-PSPC1 V2.00	0	28. Not-Trans and anti-PSPC1-A546_Pos015_S001	00-4e9SUKUYaZFMq5eJqTXG7H
1		Cell	0.000	1.000	861	30	Not-Trans anti-PSPC1-A546 8C-S-PSPC1 V2.00	0	28. Not-Trans and anti-PSPC1-A546_Pos015_S001	00-4e9SUKUYaZFMq5eJqTXG7H
1		Cell	0.000	1.000	862	31	Not-Trans anti-PSPC1-A546 8C-S-PSPC1 V2.00	0	28. Not-Trans and anti-PSPC1-A546_Pos015_S001	00-4e9SUKUYaZFMq5eJqTXG7H
1		Cell	0.000	1.000	863	32	Not-Trans anti-PSPC1-A546 8C-S-PSPC1 V2.00	0	28. Not-Trans and anti-PSPC1-A546_Pos015_S001	00-4e9SUKUYaZFMq5eJqTXG7H
1		Cell	0.000	1.000	864	33	Not-Trans anti-PSPC1-A546 8C-S-PSPC1 V2.00	0	28. Not-Trans and anti-PSPC1-A546_Pos015_S001	00-4e9SUKUYaZFMq5eJqTXG7H
1		Cell	0.000	1.000	865	34	Not-Trans anti-PSPC1-A546 8C-S-PSPC1 V2.00	0	28. Not-Trans and anti-PSPC1-A546_Pos015_S001	00-4e9SUKUYaZFMq5eJqTXG7H
1		Cell	0.000	1.000	866	35	Not-Trans anti-PSPC1-A546 8C-S-PSPC1 V2.00	0	28. Not-Trans and anti-PSPC1-A546_Pos015_S001	00-4e9SUKUYaZFMq5eJqTXG7H
1		Cell	0.000	1.000	867	36	Not-Trans anti-PSPC1-A546 8C-S-PSPC1 V2.00	0	28. Not-Trans and anti-PSPC1-A546_Pos015_S001	00-4e9SUKUYaZFMq5eJqTXG7H
1		Cell	0.000	1.000	868	37	Not-Trans anti-PSPC1-A546 8C-S-PSPC1 V2.00	0	28. Not-Trans and anti-PSPC1-A546_Pos015_S001	00-4e9SUKUYaZFMq5eJqTXG7H
1		Cell	0.000	1.000	869	38	Not-Trans anti-PSPC1-A546 8C-S-PSPC1 V2.00	0	28. Not-Trans and anti-PSPC1-A546_Pos015_S001	00-4e9SUKUYaZFMq5eJqTXG7H
1		Cell	0.000	1.000	870	39	Not-Trans anti-PSPC1-A546 8C-S-PSPC1 V2.00	0	28. Not-Trans and anti-PSPC1-A546_Pos015_S001	00-4e9SUKUYaZFMq5eJqTXG7H
1		Cell	0.000	1.000	871	40	Not-Trans anti-PSPC1-A546 8C-S-PSPC1 V2.00	0	28. Not-Trans and anti-PSPC1-A546_Pos015_S001	00-4e9SUKUYaZFMq5eJqTXG7H
1		Cell	0.000	1.000	872	41	Not-Trans anti-PSPC1-A546 8C-S-PSPC1 V2.00	0	28. Not-Trans and anti-PSPC1-A546_Pos015_S001	00-4e9SUKUYaZFMq5eJqTXG7H
1		Cell	0.000	1.000	873	42	Not-Trans anti-PSPC1-A546 8C-S-PSPC1 V2.00	0	28. Not-Trans and anti-PSPC1-A546_Pos015_S001	00-4e9SUKUYaZFMq5eJqTXG7H
1		Cell	0.000	1.000	874	43	Not-Trans anti-PSPC1-A546 8C-S-PSPC1 V2.00	0	28. Not-Trans and anti-PSPC1-A546_Pos015_S001	00-4e9SUKUYaZFMq5eJqTXG7H
1		Cell	0.000	1.000	875	44	Not-Trans anti-PSPC1-A546 8C-S-PSPC1 V2.00	0	28. Not-Trans and anti-PSPC1-A546_Pos015_S001	00-4e9SUKUYaZFMq5eJqTXG7H
1		Cell	0.000	1.000	876	45	Not-Trans anti-PSPC1-A546 8C-S-PSPC1 V2.00	0	28. Not-Trans and anti-PSPC1-A546_Pos015_S001	00-4e9SUKUYaZFMq5eJqTXG7H
1		Cell	0.000	1.000	877	46	Not-Trans anti-PSPC1-A546 8C-S-PSPC1 V2.00	0	28. Not-Trans and anti-PSPC1-A546_Pos015_S001	00-4e9SUKUYaZFMq5eJqTXG7H
1		Cell	0.000	1.000	878	0	Not-Trans anti-PSPC1-A546 8C-S-PSPC1 V2.00	0	28. Not-Trans and anti-PSPC1-A546_Pos016_S001	00-cbsqJnVLGkyR3ReVTvy76
1		Cell	0.000	1.000	879	1	Not-Trans anti-PSPC1-A546 8C-S-PSPC1 V2.00	0	28. Not-Trans and anti-PSPC1-A546_Pos016_S001	00-cbsqJnVLGkyR3ReVTvy76
1		Cell	0.000	1.000	880	2	Not-Trans anti-PSPC1-A546 8C-S-PSPC1 V2.00	0	28. Not-Trans and anti-PSPC1-A546_Pos016_S001	00-cbsqJnVLGkyR3ReVTvy76
1		Cell	0.000	1.000	881	3	Not-Trans anti-PSPC1-A546 8C-S-PSPC1 V2.00	0	28. Not-Trans and anti-PSPC1-A546_Pos016_S001	00-cbsqJnVLGkyR3ReVTvy76
1		Cell	0.000	1.000	882	4	Not-Trans anti-PSPC1-A546 8C-S-PSPC1 V2.00	0	28. Not-Trans and anti-PSPC1-A546_Pos016_S001	00-cbsqJnVLGkyR3ReVTvy76
1		Cell	0.000	1.000	883	5	Not-Trans anti-PSPC1-A546 8C-S-PSPC1 V2.00	0	28. Not-Trans and anti-PSPC1-A546_Pos016_S001	00-cbsqJnVLGkyR3ReVTvy76
1		Cell	0.000	1.000	884	6	Not-Trans anti-PSPC1-A546 8C-S-PSPC1 V2.00	0	28. Not-Trans and anti-PSPC1-A546_Pos016_S001	00-cbsqJnVLGkyR3ReVTvy76
1		Cell	0.000	1.000	885	7	Not-Trans anti-PSPC1-A546 8C-S-PSPC1 V2.00	0	28. Not-Trans and anti-PSPC1-A546_Pos016_S001	00-cbsqJnVLGkyR3ReVTvy76
1		Cell	0.000	1.000	886	8	Not-Trans anti-PSPC1-A546 8C-S-PSPC1 V2.00	0	28. Not-Trans and anti-PSPC1-A546_Pos016_S001	00-cbsqJnVLGkyR3ReVTvy76
1		Cell	0.000	1.000	887	9	Not-Trans anti-PSPC1-A546 8C-S-PSPC1 V2.00	0	28. Not-Trans and anti-PSPC1-A546_Pos016_S001	00-cbsqJnVLGkyR3ReVTvy76
1		Cell	0.000	1.000	888	10	Not-Trans anti-PSPC1-A546 8C-S-PSPC1 V2.00	0	28. Not-Trans and anti-PSPC1-A546_Pos016_S001	00-cbsqJnVLGkyR3ReVTvy76
1		Cell	0.000	1.000	889	11	Not-Trans anti-PSPC1-A546 8C-S-PSPC1 V2.00	0	28. Not-Trans and anti-PSPC1-A546_Pos016_S001	00-cbsqJnVLGkyR3ReVTvy76
1		Cell	0.000	1.000	890	12	Not-Trans anti-PSPC1-A546 8C-S-PSPC1 V2.00	0	28. Not-Trans and anti-PSPC1-A546_Pos016_S001	00-cbsqJnVLGkyR3ReVTvy76
1		Cell	0.000	1.000	891	13	Not-Trans anti-PSPC1-A546 8C-S-PSPC1 V2.00	0	28. Not-Trans and anti-PSPC1-A546_Pos016_S001	00-cbsqJnVLGkyR3ReVTvy76
1		Cell	0.000	1.000	892	14	Not-Trans anti-PSPC1-A546 8C-S-PSPC1 V2.00	0	28. Not-Trans and anti-PSPC1-A546_Pos016_S001	00-cbsqJnVLGkyR3ReVTvy76
1		Cell	0.000	1.000	893	15	Not-Trans anti-PSPC1-A546 8C-S-PSPC1 V2.00	0	28. Not-Trans and anti-PSPC1-A546_Pos016_S001	00-cbsqJnVLGkyR3ReVTvy76
1		Cell	0.000	1.000	894	16	Not-Trans anti-PSPC1-A546 8C-S-PSPC1 V2.00	0	28. Not-Trans and anti-PSPC1-A546_Pos016_S001	00-cbsqJnVLGkyR3ReVTvy76
1		Cell	0.000	1.000	895	17	Not-Trans anti-PSPC1-A546 8C-S-PSPC1 V2.00	0	28. Not-Trans and anti-PSPC1-A546_Pos016_S001	00-cbsqJnVLGkyR3ReVTvy76
1		Cell	0.000	1.000	896	18	Not-Trans anti-PSPC1-A546 8C-S-PSPC1 V2.00	0	28. Not-Trans and anti-PSPC1-A546_Pos016_S001	00-cbsqJnVLGkyR3ReVTvy76
1		Cell	0.000	1.000	897	19	Not-Trans anti-PSPC1-A546 8C-S-PSPC1 V2.00	0	28. Not-Trans and anti-PSPC1-A546_Pos016_S001	00-cbsqJnVLGkyR3ReVTvy76
1		Cell	0.000	1.000	898	20	Not-Trans anti-PSPC1-A546 8C-S-PSPC1 V2.00	0	28. Not-Trans and anti-PSPC1-A546_Pos016_S001	00-cbsqJnVLGkyR3ReVTvy76
1		Cell	0.000	1.000	899	21	Not-Trans anti-PSPC1-A546 8C-S-PSPC1 V2.00	0	28. Not-Trans and anti-PSPC1-A546_Pos016_S001	00-cbsqJnVLGkyR3ReVTvy76
1		Cell	0.000	1.000	900	22	Not-Trans anti-PSPC1-A546 8C-S-PSPC1 V2.00	0	28. Not-Trans and anti-PSPC1-A546_Pos016_S001	00-cbsqJnVLGkyR3ReVTvy76
1		Cell	0.000	1.000	901	23	Not-Trans anti-PSPC1-A546 8C-S-PSPC1 V2.00	0	28. Not-Trans and anti-PSPC1-A546_Pos016_S001	00-cbsqJnVLGkyR3ReVTvy76
1		Cell	0.000	1.000	902	24	Not-Trans anti-PSPC1-A546 8C-S-PSPC1 V2.00	0	28. Not-Trans and anti-PSPC1-A546_Pos016_S001	00-cbsqJnVLGkyR3ReVTvy76
1		Cell	0.000	1.000	903	25	Not-Trans anti-PSPC1-A546 8C-S-PSPC1 V2.00	0	28. Not-Trans and anti-PSPC1-A546_Pos016_S001	00-cbsqJnVLGkyR3ReVTvy76
1		Cell	0.000	1.000	904	26	Not-Trans anti-PSPC1-A546 8C-S-PSPC1 V2.00	0	28. Not-Trans and anti-PSPC1-A546_Pos016_S001	00-cbsqJnVLGkyR3ReVTvy76
1		Cell	0.000	1.000	905	27	Not-Trans anti-PSPC1-A546 8C-S-PSPC1 V2.00	0	28. Not-Trans and anti-PSPC1-A546_Pos016_S001	00-cbsqJnVLGkyR3ReVTvy76
1		Cell	0.000	1.000	906	28	Not-Trans anti-PSPC1-A546 8C-S-PSPC1 V2.00	0	28. Not-Trans and anti-PSPC1-A546_Pos016_S001	00-cbsqJnVLGkyR3ReVTvy76
1		Cell	0.000	1.000	907	29	Not-Trans anti-PSPC1-A546 8C-S-PSPC1 V2.00	0	28. Not-Trans and anti-PSPC1-A546_Pos016_S001	00-cbsqJnVLGkyR3ReVTvy76
1		Cell	0.000	1.000	908	30	Not-Trans anti-PSPC1-A546 8C-S-PSPC1 V2.00	0	28. Not-Trans and anti-PSPC1-A546_Pos016_S001	00-cbsqJnVLGkyR3ReVTvy76
1		Cell	0.000	1.000	909	31	Not-Trans anti-PSPC1-A546 8C-S-PSPC1 V2.00	0	28. Not-Trans and anti-PSPC1-A546_Pos016_S001	00-cbsqJnVLGkyR3ReVTvy76
1		Cell	0.000	1.000	910	32	Not-Trans anti-PSPC1-A546 8C-S-PSPC1 V2.00	0	28. Not-Trans and anti-PSPC1-A546_Pos016_S001	00-cbsqJnVLGkyR3ReVTvy76
1		Cell	0.000	1.000	911	33	Not-Trans anti-PSPC1-A546 8C-S-PSPC1 V2.00	0	28. Not-Trans and anti-PSPC1-A546_Pos016_S001	00-cbsqJnVLGkyR3ReVTvy76
1		Cell	0.000	1.000	912	34	Not-Trans anti-PSPC1-A546 8C-S-PSPC1 V2.00	0	28. Not-Trans and anti-PSPC1-A546_Pos016_S001	00-cbsqJnVLGkyR3ReVTvy76
1		Cell	0.000	1.000	913	35	Not-Trans anti-PSPC1-A546 8C-S-PSPC1 V2.00	0	28. Not-Trans and anti-PSPC1-A546_Pos016_S001	00-cbsqJnVLGkyR3ReVTvy76
1		Cell	0.000	1.000	914	36	Not-Trans anti-PSPC1-A546 8C-S-PSPC1 V2.00	0	28. Not-Trans and anti-PSPC1-A546_Pos016_S001	00-cbsqJnVLGkyR3ReVTvy76
1		Cell	0.000	1.000	915	37	Not-Trans anti-PSPC1-A546 8C-S-PSPC1 V2.00	0	28. Not-Trans and anti-PSPC1-A546_Pos016_S001	00-cbsqJnVLGkyR3ReVTvy76
1		Cell	0.000	1.000	916	38	Not-Trans anti-PSPC1-A546 8C-S-PSPC1 V2.00	0	28. Not-Trans and anti-PSPC1-A546_Pos016_S001	00-cbsqJnVLGkyR3ReVTvy76
1		Cell	0.000	1.000	917	39	Not-Trans anti-PSPC1-A546 8C-S-PSPC1 V2.00	0	28. Not-Trans and anti-PSPC1-A546_Pos016_S001	00-cbsqJnVLGkyR3ReVTvy76
1		Cell	0.000	1.000	918	40	Not-Trans anti-PSPC1-A546 8C-S-PSPC1 V2.00	0	28. Not-Trans and anti-PSPC1-A546_Pos016_S001	00-cbsqJnVLGkyR3ReVTvy76
1		Cell	0.000	1.000	919	41	Not-Trans anti-PSPC1-A546 8C-S-PSPC1 V2.00	0	28. Not-Trans and anti-PSPC1-A546_Pos016_S001	00-cbsqJnVLGkyR3ReVTvy76
1		Cell	0.000	1.000	920	42	Not-Trans anti-PSPC1-A546 8C-S-PSPC1 V2.00	0	28. Not-Trans and anti-PSPC1-A546_Pos016_S001	00-cbsqJnVLGkyR3ReVTvy76
1		Cell	0.000	1.000	921	43	Not-Trans anti-PSPC1-A546 8C-S-PSPC1 V2.00	0	28. Not-Trans and anti-PSPC1-A546_Pos016_S001	00-cbsqJnVLGkyR3ReVTvy76
1		Cell	0.000	1.000	922	44	Not-Trans anti-PSPC1-A546 8C-S-PSPC1 V2.00	0	28. Not-Trans and anti-PSPC1-A546_Pos016_S001	00-cbsqJnVLGkyR3ReVTvy76
1		Cell	0.000	1.000	923	45	Not-Trans anti-PSPC1-A546 8C-S-PSPC1 V2.00	0	28. Not-Trans and anti-PSPC1-A546_Pos016_S001	00-cbsqJnVLGkyR3ReVTvy76
1		Cell	0.000	1.000	924	46	Not-Trans anti-PSPC1-A546 8C-S-PSPC1 V2.00	0	28. Not-Trans and anti-PSPC1-A546_Pos016_S001	00-cbsqJnVLGkyR3ReVTvy76
1		Cell	0.000	1.000	925	47	Not-Trans anti-PSPC1-A546 8C-S-PSPC1 V2.00	0	28. Not-Trans and anti-PSPC1-A546_Pos016_S001	00-cbsqJnVLGkyR3ReVTvy76
1		Cell	0.000	1.000	926	48	Not-Trans anti-PSPC1-A546 8C-S-PSPC1 V2.00	0	28. Not-Trans and anti-PSPC1-A546_Pos016_S001	00-cbsqJnVLGkyR3ReVTvy76
1		Cell	0.000	1.000	927	49	Not-Trans anti-PSPC1-A546 8C-S-PSPC1 V2.00	0	28. Not-Trans and anti-PSPC1-A546_Pos016_S001	00-cbsqJnVLGkyR3ReVTvy76
1		Cell	0.000	1.000	928	50	Not-Trans anti-PSPC1-A546 8C-S-PSPC1 V2.00	0	28. Not-Trans and anti-PSPC1-A546_Pos016_S001	00-cbsqJnVLGkyR3ReVTvy76
1		Cell	0.000	1.000	929	51	Not-Trans anti-PSPC1-A546 8C-S-PSPC1 V2.00	0	28. Not-Trans and anti-PSPC1-A546_Pos016_S001	00-cbsqJnVLGkyR3ReVTvy76
1		Cell	0.000	1.000	930	52	Not-Trans anti-PSPC1-A546 8C-S-PSPC1 V2.00	0	28. Not-Trans and anti-PSPC1-A546_Pos016_S001	00-cbsqJnVLGkyR3ReVTvy76
1		Cell	0.000	1.000	931	53	Not-Trans anti-PSPC1-A546 8C-S-PSPC1 V2.00	0	28. Not-Trans and anti-PSPC1-A546_Pos016_S001	00-cbsqJnVLGkyR3ReVTvy76
1		Cell	0.000	1.000	932	54	Not-Trans anti-PSPC1-A546 8C-S-PSPC1 V2.00	0	28. Not-Trans and anti-PSPC1-A546_Pos016_S001	00-cbsqJnVLGkyR3ReVTvy76
1		Cell	0.000	1.000	933	55	Not-Trans anti-PSPC1-A546 8C-S-PSPC1 V2.00	0	28. Not-Trans and anti-PSPC1-A546_Pos016_S001	00-cbsqJnVLGkyR3ReVTvy76
1		Cell	0.000	1.000	934	56	Not-Trans anti-PSPC1-A546 8C-S-PSPC1 V2.00	0	28. Not-Trans and anti-PSPC1-A546_Pos016_S001	00-cbsqJnVLGkyR3ReVTvy76
1		Cell	0.000	1.000	935	57	Not-Trans anti-PSPC1-A546 8C-S-PSPC1 V2.00	0	28. Not-Trans and anti-PSPC1-A546_Pos016_S001	00-cbsqJnVLGkyR3ReVTvy76
1		Cell	0.000	1.000	936	58	Not-Trans anti-PSPC1-A546 8C-S-PSPC1 V2.00	0	28. Not-Trans and anti-PSPC1-A546_Pos016_S001	00-cbsqJnVLGkyR3ReVTvy76
1		Cell	0.000	1.000	937	59	Not-Trans anti-PSPC1-A546 8C-S-PSPC1 V2.00	0	28. Not-Trans and anti-PSPC1-A546_Pos016_S001	00-cbsqJnVLGkyR3ReVTvy76
1		Cell	0.000	1.000	938	60	Not-Trans anti-PSPC1-A546 8C-S-PSPC1 V2.00	0	28. Not-Trans and anti-PSPC1-A546_Pos016_S001	00-cbsqJnVLGkyR3ReVTvy76
1		Cell	0.000	1.000	939	0	Not-Trans anti-PSPC1-A546 8C-S-PSPC1 V2.00	0	28. Not-Trans and anti-PSPC1-A546_Pos017_S001	00-zwrMqqXf6f7T9LJXHDAh95
1		Cell	0.000	1.000	940	1	Not-Trans anti-PSPC1-A546 8C-S-PSPC1 V2.00	0	28. Not-Trans and anti-PSPC1-A546_Pos017_S001	00-zwrMqqXf6f7T9LJXHDAh95
1		Cell	0.000	1.000	941	2	Not-Trans anti-PSPC1-A546 8C-S-PSPC1 V2.00	0	28. Not-Trans and anti-PSPC1-A546_Pos017_S001	00-zwrMqqXf6f7T9LJXHDAh95
1		Cell	0.000	1.000	942	3	Not-Trans anti-PSPC1-A546 8C-S-PSPC1 V2.00	0	28. Not-Trans and anti-PSPC1-A546_Pos017_S001	00-zwrMqqXf6f7T9LJXHDAh95
1		Cell	0.000	1.000	943	4	Not-Trans anti-PSPC1-A546 8C-S-PSPC1 V2.00	0	28. Not-Trans and anti-PSPC1-A546_Pos017_S001	00-zwrMqqXf6f7T9LJXHDAh95
1		Cell	0.000	1.000	944	5	Not-Trans anti-PSPC1-A546 8C-S-PSPC1 V2.00	0	28. Not-Trans and anti-PSPC1-A546_Pos017_S001	00-zwrMqqXf6f7T9LJXHDAh95
1		Cell	0.000	1.000	945	6	Not-Trans anti-PSPC1-A546 8C-S-PSPC1 V2.00	0	28. Not-Trans and anti-PSPC1-A546_Pos017_S001	00-zwrMqqXf6f7T9LJXHDAh95
1		Cell	0.000	1.000	946	7	Not-Trans anti-PSPC1-A546 8C-S-PSPC1 V2.00	0	28. Not-Trans and anti-PSPC1-A546_Pos017_S001	00-zwrMqqXf6f7T9LJXHDAh95
1		Cell	0.000	1.000	947	8	Not-Trans anti-PSPC1-A546 8C-S-PSPC1 V2.00	0	28. Not-Trans and anti-PSPC1-A546_Pos017_S001	00-zwrMqqXf6f7T9LJXHDAh95
1		Cell	0.000	1.000	948	9	Not-Trans anti-PSPC1-A546 8C-S-PSPC1 V2.00	0	28. Not-Trans and anti-PSPC1-A546_Pos017_S001	00-zwrMqqXf6f7T9LJXHDAh95
1		Cell	0.000	1.000	949	10	Not-Trans anti-PSPC1-A546 8C-S-PSPC1 V2.00	0	28. Not-Trans and anti-PSPC1-A546_Pos017_S001	00-zwrMqqXf6f7T9LJXHDAh95
1		Cell	0.000	1.000	950	11	Not-Trans anti-PSPC1-A546 8C-S-PSPC1 V2.00	0	28. Not-Trans and anti-PSPC1-A546_Pos017_S001	00-zwrMqqXf6f7T9LJXHDAh95
1		Cell	0.000	1.000	951	12	Not-Trans anti-PSPC1-A546 8C-S-PSPC1 V2.00	0	28. Not-Trans and anti-PSPC1-A546_Pos017_S001	00-zwrMqqXf6f7T9LJXHDAh95
1		Cell	0.000	1.000	952	13	Not-Trans anti-PSPC1-A546 8C-S-PSPC1 V2.00	0	28. Not-Trans and anti-PSPC1-A546_Pos017_S001	00-zwrMqqXf6f7T9LJXHDAh95
1		Cell	0.000	1.000	953	14	Not-Trans anti-PSPC1-A546 8C-S-PSPC1 V2.00	0	28. Not-Trans and anti-PSPC1-A546_Pos017_S001	00-zwrMqqXf6f7T9LJXHDAh95
1		Cell	0.000	1.000	954	15	Not-Trans anti-PSPC1-A546 8C-S-PSPC1 V2.00	0	28. Not-Trans and anti-PSPC1-A546_Pos017_S001	00-zwrMqqXf6f7T9LJXHDAh95
0		Cell	0.000	1.000	955	16	Not-Trans anti-PSPC1-A546 8C-S-PSPC1 V2.00	0	28. Not-Trans and anti-PSPC1-A546_Pos017_S001	00-zwrMqqXf6f7T9LJXHDAh95
0		Cell	0.000	1.000	956	17	Not-Trans anti-PSPC1-A546 8C-S-PSPC1 V2.00	0	28. Not-Trans and anti-PSPC1-A546_Pos017_S001	00-zwrMqqXf6f7T9LJXHDAh95
0		Cell	0.000	1.000	957	18	Not-Trans anti-PSPC1-A546 8C-S-PSPC1 V2.00	0	28. Not-Trans and anti-PSPC1-A546_Pos017_S001	00-zwrMqqXf6f7T9LJXHDAh95
1		Cell	0.000	1.000	958	19	Not-Trans anti-PSPC1-A546 8C-S-PSPC1 V2.00	0	28. Not-Trans and anti-PSPC1-A546_Pos017_S001	00-zwrMqqXf6f7T9LJXHDAh95
1		Cell	0.000	1.000	959	20	Not-Trans anti-PSPC1-A546 8C-S-PSPC1 V2.00	0	28. Not-Trans and anti-PSPC1-A546_Pos017_S001	00-zwrMqqXf6f7T9LJXHDAh95
1		Cell	0.000	1.000	960	21	Not-Trans anti-PSPC1-A546 8C-S-PSPC1 V2.00	0	28. Not-Trans and anti-PSPC1-A546_Pos017_S001	00-zwrMqqXf6f7T9LJXHDAh95
1		Cell	0.000	1.000	961	22	Not-Trans anti-PSPC1-A546 8C-S-PSPC1 V2.00	0	28. Not-Trans and anti-PSPC1-A546_Pos017_S001	00-zwrMqqXf6f7T9LJXHDAh95
1		Cell	0.000	1.000	962	23	Not-Trans anti-PSPC1-A546 8C-S-PSPC1 V2.00	0	28. Not-Trans and anti-PSPC1-A546_Pos017_S001	00-zwrMqqXf6f7T9LJXHDAh95
1		Cell	0.000	1.000	963	24	Not-Trans anti-PSPC1-A546 8C-S-PSPC1 V2.00	0	28. Not-Trans and anti-PSPC1-A546_Pos017_S001	00-zwrMqqXf6f7T9LJXHDAh95
1		Cell	0.000	1.000	964	25	Not-Trans anti-PSPC1-A546 8C-S-PSPC1 V2.00	0	28. Not-Trans and anti-PSPC1-A546_Pos017_S001	00-zwrMqqXf6f7T9LJXHDAh95
1		Cell	0.000	1.000	965	26	Not-Trans anti-PSPC1-A546 8C-S-PSPC1 V2.00	0	28. Not-Trans and anti-PSPC1-A546_Pos017_S001	00-zwrMqqXf6f7T9LJXHDAh95
1		Cell	0.000	1.000	966	27	Not-Trans anti-PSPC1-A546 8C-S-PSPC1 V2.00	0	28. Not-Trans and anti-PSPC1-A546_Pos017_S001	00-zwrMqqXf6f7T9LJXHDAh95
1		Cell	0.000	1.000	967	28	Not-Trans anti-PSPC1-A546 8C-S-PSPC1 V2.00	0	28. Not-Trans and anti-PSPC1-A546_Pos017_S001	00-zwrMqqXf6f7T9LJXHDAh95
1		Cell	0.000	1.000	968	29	Not-Trans anti-PSPC1-A546 8C-S-PSPC1 V2.00	0	28. Not-Trans and anti-PSPC1-A546_Pos017_S001	00-zwrMqqXf6f7T9LJXHDAh95
1		Cell	0.000	1.000	969	30	Not-Trans anti-PSPC1-A546 8C-S-PSPC1 V2.00	0	28. Not-Trans and anti-PSPC1-A546_Pos017_S001	00-zwrMqqXf6f7T9LJXHDAh95
1		Cell	0.000	1.000	970	31	Not-Trans anti-PSPC1-A546 8C-S-PSPC1 V2.00	0	28. Not-Trans and anti-PSPC1-A546_Pos017_S001	00-zwrMqqXf6f7T9LJXHDAh95
1		Cell	0.000	1.000	971	32	Not-Trans anti-PSPC1-A546 8C-S-PSPC1 V2.00	0	28. Not-Trans and anti-PSPC1-A546_Pos017_S001	00-zwrMqqXf6f7T9LJXHDAh95
1		Cell	0.000	1.000	972	33	Not-Trans anti-PSPC1-A546 8C-S-PSPC1 V2.00	0	28. Not-Trans and anti-PSPC1-A546_Pos017_S001	00-zwrMqqXf6f7T9LJXHDAh95
1		Cell	0.000	1.000	973	34	Not-Trans anti-PSPC1-A546 8C-S-PSPC1 V2.00	0	28. Not-Trans and anti-PSPC1-A546_Pos017_S001	00-zwrMqqXf6f7T9LJXHDAh95
1		Cell	0.000	1.000	974	35	Not-Trans anti-PSPC1-A546 8C-S-PSPC1 V2.00	0	28. Not-Trans and anti-PSPC1-A546_Pos017_S001	00-zwrMqqXf6f7T9LJXHDAh95
1		Cell	0.000	1.000	975	36	Not-Trans anti-PSPC1-A546 8C-S-PSPC1 V2.00	0	28. Not-Trans and anti-PSPC1-A546_Pos017_S001	00-zwrMqqXf6f7T9LJXHDAh95
1		Cell	0.000	1.000	976	37	Not-Trans anti-PSPC1-A546 8C-S-PSPC1 V2.00	0	28. Not-Trans and anti-PSPC1-A546_Pos017_S001	00-zwrMqqXf6f7T9LJXHDAh95
1		Cell	0.000	1.000	977	38	Not-Trans anti-PSPC1-A546 8C-S-PSPC1 V2.00	0	28. Not-Trans and anti-PSPC1-A546_Pos017_S001	00-zwrMqqXf6f7T9LJXHDAh95
1		Cell	0.000	1.000	978	39	Not-Trans anti-PSPC1-A546 8C-S-PSPC1 V2.00	0	28. Not-Trans and anti-PSPC1-A546_Pos017_S001	00-zwrMqqXf6f7T9LJXHDAh95
1		Cell	0.000	1.000	979	40	Not-Trans anti-PSPC1-A546 8C-S-PSPC1 V2.00	0	28. Not-Trans and anti-PSPC1-A546_Pos017_S001	00-zwrMqqXf6f7T9LJXHDAh95
1		Cell	0.000	1.000	980	41	Not-Trans anti-PSPC1-A546 8C-S-PSPC1 V2.00	0	28. Not-Trans and anti-PSPC1-A546_Pos017_S001	00-zwrMqqXf6f7T9LJXHDAh95
1		Cell	0.000	1.000	981	42	Not-Trans anti-PSPC1-A546 8C-S-PSPC1 V2.00	0	28. Not-Trans and anti-PSPC1-A546_Pos017_S001	00-zwrMqqXf6f7T9LJXHDAh95
1		Cell	0.000	1.000	982	43	Not-Trans anti-PSPC1-A546 8C-S-PSPC1 V2.00	0	28. Not-Trans and anti-PSPC1-A546_Pos017_S001	00-zwrMqqXf6f7T9LJXHDAh95
1		Cell	0.000	1.000	983	44	Not-Trans anti-PSPC1-A546 8C-S-PSPC1 V2.00	0	28. Not-Trans and anti-PSPC1-A546_Pos017_S001	00-zwrMqqXf6f7T9LJXHDAh95
1		Cell	0.000	1.000	984	45	Not-Trans anti-PSPC1-A546 8C-S-PSPC1 V2.00	0	28. Not-Trans and anti-PSPC1-A546_Pos017_S001	00-zwrMqqXf6f7T9LJXHDAh95
1		Cell	0.000	1.000	985	46	Not-Trans anti-PSPC1-A546 8C-S-PSPC1 V2.00	0	28. Not-Trans and anti-PSPC1-A546_Pos017_S001	00-zwrMqqXf6f7T9LJXHDAh95
1		Cell	0.000	1.000	986	47	Not-Trans anti-PSPC1-A546 8C-S-PSPC1 V2.00	0	28. Not-Trans and anti-PSPC1-A546_Pos017_S001	00-zwrMqqXf6f7T9LJXHDAh95
1		Cell	0.000	1.000	987	48	Not-Trans anti-PSPC1-A546 8C-S-PSPC1 V2.00	0	28. Not-Trans and anti-PSPC1-A546_Pos017_S001	00-zwrMqqXf6f7T9LJXHDAh95
1		Cell	0.000	1.000	988	49	Not-Trans anti-PSPC1-A546 8C-S-PSPC1 V2.00	0	28. Not-Trans and anti-PSPC1-A546_Pos017_S001	00-zwrMqqXf6f7T9LJXHDAh95
1		Cell	0.000	1.000	989	50	Not-Trans anti-PSPC1-A546 8C-S-PSPC1 V2.00	0	28. Not-Trans and anti-PSPC1-A546_Pos017_S001	00-zwrMqqXf6f7T9LJXHDAh95
1		Cell	0.000	1.000	990	51	Not-Trans anti-PSPC1-A546 8C-S-PSPC1 V2.00	0	28. Not-Trans and anti-PSPC1-A546_Pos017_S001	00-zwrMqqXf6f7T9LJXHDAh95
1		Cell	0.000	1.000	991	52	Not-Trans anti-PSPC1-A546 8C-S-PSPC1 V2.00	0	28. Not-Trans and anti-PSPC1-A546_Pos017_S001	00-zwrMqqXf6f7T9LJXHDAh95
1		Cell	0.000	1.000	992	53	Not-Trans anti-PSPC1-A546 8C-S-PSPC1 V2.00	0	28. Not-Trans and anti-PSPC1-A546_Pos017_S001	00-zwrMqqXf6f7T9LJXHDAh95
1		Cell	0.000	1.000	993	54	Not-Trans anti-PSPC1-A546 8C-S-PSPC1 V2.00	0	28. Not-Trans and anti-PSPC1-A546_Pos017_S001	00-zwrMqqXf6f7T9LJXHDAh95
1		Cell	0.000	1.000	994	55	Not-Trans anti-PSPC1-A546 8C-S-PSPC1 V2.00	0	28. Not-Trans and anti-PSPC1-A546_Pos017_S001	00-zwrMqqXf6f7T9LJXHDAh95
1		Cell	0.000	1.000	995	56	Not-Trans anti-PSPC1-A546 8C-S-PSPC1 V2.00	0	28. Not-Trans and anti-PSPC1-A546_Pos017_S001	00-zwrMqqXf6f7T9LJXHDAh95
1		Cell	0.000	1.000	996	57	Not-Trans anti-PSPC1-A546 8C-S-PSPC1 V2.00	0	28. Not-Trans and anti-PSPC1-A546_Pos017_S001	00-zwrMqqXf6f7T9LJXHDAh95
1		Cell	0.000	1.000	997	58	Not-Trans anti-PSPC1-A546 8C-S-PSPC1 V2.00	0	28. Not-Trans and anti-PSPC1-A546_Pos017_S001	00-zwrMqqXf6f7T9LJXHDAh95
1		Cell	0.000	1.000	998	59	Not-Trans anti-PSPC1-A546 8C-S-PSPC1 V2.00	0	28. Not-Trans and anti-PSPC1-A546_Pos017_S001	00-zwrMqqXf6f7T9LJXHDAh95
1		Cell	0.000	1.000	999	60	Not-Trans anti-PSPC1-A546 8C-S-PSPC1 V2.00	0	28. Not-Trans and anti-PSPC1-A546_Pos017_S001	00-zwrMqqXf6f7T9LJXHDAh95
1		Cell	0.000	1.000	1000	61	Not-Trans anti-PSPC1-A546 8C-S-PSPC1 V2.00	0	28. Not-Trans and anti-PSPC1-A546_Pos017_S001	00-zwrMqqXf6f7T9LJXHDAh95
1		Cell	0.000	1.000	1001	62	Not-Trans anti-PSPC1-A546 8C-S-PSPC1 V2.00	0	28. Not-Trans and anti-PSPC1-A546_Pos017_S001	00-zwrMqqXf6f7T9LJXHDAh95
1		Cell	0.000	1.000	1002	63	Not-Trans anti-PSPC1-A546 8C-S-PSPC1 V2.00	0	28. Not-Trans and anti-PSPC1-A546_Pos017_S001	00-zwrMqqXf6f7T9LJXHDAh95
1		Cell	0.000	1.000	1003	64	Not-Trans anti-PSPC1-A546 8C-S-PSPC1 V2.00	0	28. Not-Trans and anti-PSPC1-A546_Pos017_S001	00-zwrMqqXf6f7T9LJXHDAh95
1		Cell	0.000	1.000	1004	65	Not-Trans anti-PSPC1-A546 8C-S-PSPC1 V2.00	0	28. Not-Trans and anti-PSPC1-A546_Pos017_S001	00-zwrMqqXf6f7T9LJXHDAh95
1		Cell	0.000	1.000	1005	0	Not-Trans anti-PSPC1-A546 8C-S-PSPC1 V2.00	0	28. Not-Trans and anti-PSPC1-A546_Pos018_S001	00-XZkxM8x5jVNu8UfvpYPBrm
1		Cell	0.000	1.000	1006	1	Not-Trans anti-PSPC1-A546 8C-S-PSPC1 V2.00	0	28. Not-Trans and anti-PSPC1-A546_Pos018_S001	00-XZkxM8x5jVNu8UfvpYPBrm
1		Cell	0.000	1.000	1007	2	Not-Trans anti-PSPC1-A546 8C-S-PSPC1 V2.00	0	28. Not-Trans and anti-PSPC1-A546_Pos018_S001	00-XZkxM8x5jVNu8UfvpYPBrm
1		Cell	0.000	1.000	1008	3	Not-Trans anti-PSPC1-A546 8C-S-PSPC1 V2.00	0	28. Not-Trans and anti-PSPC1-A546_Pos018_S001	00-XZkxM8x5jVNu8UfvpYPBrm
1		Cell	0.000	1.000	1009	4	Not-Trans anti-PSPC1-A546 8C-S-PSPC1 V2.00	0	28. Not-Trans and anti-PSPC1-A546_Pos018_S001	00-XZkxM8x5jVNu8UfvpYPBrm
1		Cell	0.000	1.000	1010	5	Not-Trans anti-PSPC1-A546 8C-S-PSPC1 V2.00	0	28. Not-Trans and anti-PSPC1-A546_Pos018_S001	00-XZkxM8x5jVNu8UfvpYPBrm
1		Cell	0.000	1.000	1011	6	Not-Trans anti-PSPC1-A546 8C-S-PSPC1 V2.00	0	28. Not-Trans and anti-PSPC1-A546_Pos018_S001	00-XZkxM8x5jVNu8UfvpYPBrm
1		Cell	0.000	1.000	1012	7	Not-Trans anti-PSPC1-A546 8C-S-PSPC1 V2.00	0	28. Not-Trans and anti-PSPC1-A546_Pos018_S001	00-XZkxM8x5jVNu8UfvpYPBrm
1		Cell	0.000	1.000	1013	8	Not-Trans anti-PSPC1-A546 8C-S-PSPC1 V2.00	0	28. Not-Trans and anti-PSPC1-A546_Pos018_S001	00-XZkxM8x5jVNu8UfvpYPBrm
1		Cell	0.000	1.000	1014	9	Not-Trans anti-PSPC1-A546 8C-S-PSPC1 V2.00	0	28. Not-Trans and anti-PSPC1-A546_Pos018_S001	00-XZkxM8x5jVNu8UfvpYPBrm
1		Cell	0.000	1.000	1015	10	Not-Trans anti-PSPC1-A546 8C-S-PSPC1 V2.00	0	28. Not-Trans and anti-PSPC1-A546_Pos018_S001	00-XZkxM8x5jVNu8UfvpYPBrm
1		Cell	0.000	1.000	1016	11	Not-Trans anti-PSPC1-A546 8C-S-PSPC1 V2.00	0	28. Not-Trans and anti-PSPC1-A546_Pos018_S001	00-XZkxM8x5jVNu8UfvpYPBrm
1		Cell	0.000	1.000	1017	12	Not-Trans anti-PSPC1-A546 8C-S-PSPC1 V2.00	0	28. Not-Trans and anti-PSPC1-A546_Pos018_S001	00-XZkxM8x5jVNu8UfvpYPBrm
1		Cell	0.000	1.000	1018	13	Not-Trans anti-PSPC1-A546 8C-S-PSPC1 V2.00	0	28. Not-Trans and anti-PSPC1-A546_Pos018_S001	00-XZkxM8x5jVNu8UfvpYPBrm
1		Cell	0.000	1.000	1019	14	Not-Trans anti-PSPC1-A546 8C-S-PSPC1 V2.00	0	28. Not-Trans and anti-PSPC1-A546_Pos018_S001	00-XZkxM8x5jVNu8UfvpYPBrm
1		Cell	0.000	1.000	1020	15	Not-Trans anti-PSPC1-A546 8C-S-PSPC1 V2.00	0	28. Not-Trans and anti-PSPC1-A546_Pos018_S001	00-XZkxM8x5jVNu8UfvpYPBrm
1		Cell	0.000	1.000	1021	16	Not-Trans anti-PSPC1-A546 8C-S-PSPC1 V2.00	0	28. Not-Trans and anti-PSPC1-A546_Pos018_S001	00-XZkxM8x5jVNu8UfvpYPBrm
1		Cell	0.000	1.000	1022	17	Not-Trans anti-PSPC1-A546 8C-S-PSPC1 V2.00	0	28. Not-Trans and anti-PSPC1-A546_Pos018_S001	00-XZkxM8x5jVNu8UfvpYPBrm
1		Cell	0.000	1.000	1023	18	Not-Trans anti-PSPC1-A546 8C-S-PSPC1 V2.00	0	28. Not-Trans and anti-PSPC1-A546_Pos018_S001	00-XZkxM8x5jVNu8UfvpYPBrm
1		Cell	0.000	1.000	1024	19	Not-Trans anti-PSPC1-A546 8C-S-PSPC1 V2.00	0	28. Not-Trans and anti-PSPC1-A546_Pos018_S001	00-XZkxM8x5jVNu8UfvpYPBrm
1		Cell	0.000	1.000	1025	20	Not-Trans anti-PSPC1-A546 8C-S-PSPC1 V2.00	0	28. Not-Trans and anti-PSPC1-A546_Pos018_S001	00-XZkxM8x5jVNu8UfvpYPBrm
1		Cell	0.000	1.000	1026	21	Not-Trans anti-PSPC1-A546 8C-S-PSPC1 V2.00	0	28. Not-Trans and anti-PSPC1-A546_Pos018_S001	00-XZkxM8x5jVNu8UfvpYPBrm
1		Cell	0.000	1.000	1027	22	Not-Trans anti-PSPC1-A546 8C-S-PSPC1 V2.00	0	28. Not-Trans and anti-PSPC1-A546_Pos018_S001	00-XZkxM8x5jVNu8UfvpYPBrm
1		Cell	0.000	1.000	1028	23	Not-Trans anti-PSPC1-A546 8C-S-PSPC1 V2.00	0	28. Not-Trans and anti-PSPC1-A546_Pos018_S001	00-XZkxM8x5jVNu8UfvpYPBrm
1		Cell	0.000	1.000	1029	24	Not-Trans anti-PSPC1-A546 8C-S-PSPC1 V2.00	0	28. Not-Trans and anti-PSPC1-A546_Pos018_S001	00-XZkxM8x5jVNu8UfvpYPBrm
1		Cell	0.000	1.000	1030	25	Not-Trans anti-PSPC1-A546 8C-S-PSPC1 V2.00	0	28. Not-Trans and anti-PSPC1-A546_Pos018_S001	00-XZkxM8x5jVNu8UfvpYPBrm
1		Cell	0.000	1.000	1031	26	Not-Trans anti-PSPC1-A546 8C-S-PSPC1 V2.00	0	28. Not-Trans and anti-PSPC1-A546_Pos018_S001	00-XZkxM8x5jVNu8UfvpYPBrm
1		Cell	0.000	1.000	1032	27	Not-Trans anti-PSPC1-A546 8C-S-PSPC1 V2.00	0	28. Not-Trans and anti-PSPC1-A546_Pos018_S001	00-XZkxM8x5jVNu8UfvpYPBrm
1		Cell	0.000	1.000	1033	28	Not-Trans anti-PSPC1-A546 8C-S-PSPC1 V2.00	0	28. Not-Trans and anti-PSPC1-A546_Pos018_S001	00-XZkxM8x5jVNu8UfvpYPBrm
1		Cell	0.000	1.000	1034	29	Not-Trans anti-PSPC1-A546 8C-S-PSPC1 V2.00	0	28. Not-Trans and anti-PSPC1-A546_Pos018_S001	00-XZkxM8x5jVNu8UfvpYPBrm
1		Cell	0.000	1.000	1035	30	Not-Trans anti-PSPC1-A546 8C-S-PSPC1 V2.00	0	28. Not-Trans and anti-PSPC1-A546_Pos018_S001	00-XZkxM8x5jVNu8UfvpYPBrm
1		Cell	0.000	1.000	1036	31	Not-Trans anti-PSPC1-A546 8C-S-PSPC1 V2.00	0	28. Not-Trans and anti-PSPC1-A546_Pos018_S001	00-XZkxM8x5jVNu8UfvpYPBrm
1		Cell	0.000	1.000	1037	32	Not-Trans anti-PSPC1-A546 8C-S-PSPC1 V2.00	0	28. Not-Trans and anti-PSPC1-A546_Pos018_S001	00-XZkxM8x5jVNu8UfvpYPBrm
1		Cell	0.000	1.000	1038	33	Not-Trans anti-PSPC1-A546 8C-S-PSPC1 V2.00	0	28. Not-Trans and anti-PSPC1-A546_Pos018_S001	00-XZkxM8x5jVNu8UfvpYPBrm
1		Cell	0.000	1.000	1039	34	Not-Trans anti-PSPC1-A546 8C-S-PSPC1 V2.00	0	28. Not-Trans and anti-PSPC1-A546_Pos018_S001	00-XZkxM8x5jVNu8UfvpYPBrm
1		Cell	0.000	1.000	1040	35	Not-Trans anti-PSPC1-A546 8C-S-PSPC1 V2.00	0	28. Not-Trans and anti-PSPC1-A546_Pos018_S001	00-XZkxM8x5jVNu8UfvpYPBrm
1		Cell	0.000	1.000	1041	36	Not-Trans anti-PSPC1-A546 8C-S-PSPC1 V2.00	0	28. Not-Trans and anti-PSPC1-A546_Pos018_S001	00-XZkxM8x5jVNu8UfvpYPBrm
1		Cell	0.000	1.000	1042	0	Not-Trans anti-PSPC1-A546 8C-S-PSPC1 V2.00	0	28. Not-Trans and anti-PSPC1-A546_Pos019_S001	00-69g8pFk4g4h9rrroGFoKpE
1		Cell	0.000	1.000	1043	1	Not-Trans anti-PSPC1-A546 8C-S-PSPC1 V2.00	0	28. Not-Trans and anti-PSPC1-A546_Pos019_S001	00-69g8pFk4g4h9rrroGFoKpE
1		Cell	0.000	1.000	1044	2	Not-Trans anti-PSPC1-A546 8C-S-PSPC1 V2.00	0	28. Not-Trans and anti-PSPC1-A546_Pos019_S001	00-69g8pFk4g4h9rrroGFoKpE
1		Cell	0.000	1.000	1045	3	Not-Trans anti-PSPC1-A546 8C-S-PSPC1 V2.00	0	28. Not-Trans and anti-PSPC1-A546_Pos019_S001	00-69g8pFk4g4h9rrroGFoKpE
1		Cell	0.000	1.000	1046	4	Not-Trans anti-PSPC1-A546 8C-S-PSPC1 V2.00	0	28. Not-Trans and anti-PSPC1-A546_Pos019_S001	00-69g8pFk4g4h9rrroGFoKpE
1		Cell	0.000	1.000	1047	5	Not-Trans anti-PSPC1-A546 8C-S-PSPC1 V2.00	0	28. Not-Trans and anti-PSPC1-A546_Pos019_S001	00-69g8pFk4g4h9rrroGFoKpE
1		Cell	0.000	1.000	1048	6	Not-Trans anti-PSPC1-A546 8C-S-PSPC1 V2.00	0	28. Not-Trans and anti-PSPC1-A546_Pos019_S001	00-69g8pFk4g4h9rrroGFoKpE
1		Cell	0.000	1.000	1049	7	Not-Trans anti-PSPC1-A546 8C-S-PSPC1 V2.00	0	28. Not-Trans and anti-PSPC1-A546_Pos019_S001	00-69g8pFk4g4h9rrroGFoKpE
1		Cell	0.000	1.000	1050	8	Not-Trans anti-PSPC1-A546 8C-S-PSPC1 V2.00	0	28. Not-Trans and anti-PSPC1-A546_Pos019_S001	00-69g8pFk4g4h9rrroGFoKpE
1		Cell	0.000	1.000	1051	9	Not-Trans anti-PSPC1-A546 8C-S-PSPC1 V2.00	0	28. Not-Trans and anti-PSPC1-A546_Pos019_S001	00-69g8pFk4g4h9rrroGFoKpE
1		Cell	0.000	1.000	1052	10	Not-Trans anti-PSPC1-A546 8C-S-PSPC1 V2.00	0	28. Not-Trans and anti-PSPC1-A546_Pos019_S001	00-69g8pFk4g4h9rrroGFoKpE
1		Cell	0.000	1.000	1053	11	Not-Trans anti-PSPC1-A546 8C-S-PSPC1 V2.00	0	28. Not-Trans and anti-PSPC1-A546_Pos019_S001	00-69g8pFk4g4h9rrroGFoKpE
1		Cell	0.000	1.000	1054	12	Not-Trans anti-PSPC1-A546 8C-S-PSPC1 V2.00	0	28. Not-Trans and anti-PSPC1-A546_Pos019_S001	00-69g8pFk4g4h9rrroGFoKpE
1		Cell	0.000	1.000	1055	13	Not-Trans anti-PSPC1-A546 8C-S-PSPC1 V2.00	0	28. Not-Trans and anti-PSPC1-A546_Pos019_S001	00-69g8pFk4g4h9rrroGFoKpE
1		Cell	0.000	1.000	1056	14	Not-Trans anti-PSPC1-A546 8C-S-PSPC1 V2.00	0	28. Not-Trans and anti-PSPC1-A546_Pos019_S001	00-69g8pFk4g4h9rrroGFoKpE
0		Cell	0.000	1.000	1057	15	Not-Trans anti-PSPC1-A546 8C-S-PSPC1 V2.00	0	28. Not-Trans and anti-PSPC1-A546_Pos019_S001	00-69g8pFk4g4h9rrroGFoKpE
1		Cell	0.000	1.000	1058	16	Not-Trans anti-PSPC1-A546 8C-S-PSPC1 V2.00	0	28. Not-Trans and anti-PSPC1-A546_Pos019_S001	00-69g8pFk4g4h9rrroGFoKpE
1		Cell	0.000	1.000	1059	17	Not-Trans anti-PSPC1-A546 8C-S-PSPC1 V2.00	0	28. Not-Trans and anti-PSPC1-A546_Pos019_S001	00-69g8pFk4g4h9rrroGFoKpE
1		Cell	0.000	1.000	1060	18	Not-Trans anti-PSPC1-A546 8C-S-PSPC1 V2.00	0	28. Not-Trans and anti-PSPC1-A546_Pos019_S001	00-69g8pFk4g4h9rrroGFoKpE
1		Cell	0.000	1.000	1061	19	Not-Trans anti-PSPC1-A546 8C-S-PSPC1 V2.00	0	28. Not-Trans and anti-PSPC1-A546_Pos019_S001	00-69g8pFk4g4h9rrroGFoKpE
1		Cell	0.000	1.000	1062	20	Not-Trans anti-PSPC1-A546 8C-S-PSPC1 V2.00	0	28. Not-Trans and anti-PSPC1-A546_Pos019_S001	00-69g8pFk4g4h9rrroGFoKpE
1		Cell	0.000	1.000	1063	21	Not-Trans anti-PSPC1-A546 8C-S-PSPC1 V2.00	0	28. Not-Trans and anti-PSPC1-A546_Pos019_S001	00-69g8pFk4g4h9rrroGFoKpE
1		Cell	0.000	1.000	1064	22	Not-Trans anti-PSPC1-A546 8C-S-PSPC1 V2.00	0	28. Not-Trans and anti-PSPC1-A546_Pos019_S001	00-69g8pFk4g4h9rrroGFoKpE
1		Cell	0.000	1.000	1065	23	Not-Trans anti-PSPC1-A546 8C-S-PSPC1 V2.00	0	28. Not-Trans and anti-PSPC1-A546_Pos019_S001	00-69g8pFk4g4h9rrroGFoKpE
1		Cell	0.000	1.000	1066	24	Not-Trans anti-PSPC1-A546 8C-S-PSPC1 V2.00	0	28. Not-Trans and anti-PSPC1-A546_Pos019_S001	00-69g8pFk4g4h9rrroGFoKpE
1		Cell	0.000	1.000	1067	25	Not-Trans anti-PSPC1-A546 8C-S-PSPC1 V2.00	0	28. Not-Trans and anti-PSPC1-A546_Pos019_S001	00-69g8pFk4g4h9rrroGFoKpE
1		Cell	0.000	1.000	1068	26	Not-Trans anti-PSPC1-A546 8C-S-PSPC1 V2.00	0	28. Not-Trans and anti-PSPC1-A546_Pos019_S001	00-69g8pFk4g4h9rrroGFoKpE
1		Cell	0.000	1.000	1069	27	Not-Trans anti-PSPC1-A546 8C-S-PSPC1 V2.00	0	28. Not-Trans and anti-PSPC1-A546_Pos019_S001	00-69g8pFk4g4h9rrroGFoKpE
1		Cell	0.000	1.000	1070	28	Not-Trans anti-PSPC1-A546 8C-S-PSPC1 V2.00	0	28. Not-Trans and anti-PSPC1-A546_Pos019_S001	00-69g8pFk4g4h9rrroGFoKpE
1		Cell	0.000	1.000	1071	29	Not-Trans anti-PSPC1-A546 8C-S-PSPC1 V2.00	0	28. Not-Trans and anti-PSPC1-A546_Pos019_S001	00-69g8pFk4g4h9rrroGFoKpE
1		Cell	0.000	1.000	1072	30	Not-Trans anti-PSPC1-A546 8C-S-PSPC1 V2.00	0	28. Not-Trans and anti-PSPC1-A546_Pos019_S001	00-69g8pFk4g4h9rrroGFoKpE
1		Cell	0.000	1.000	1073	31	Not-Trans anti-PSPC1-A546 8C-S-PSPC1 V2.00	0	28. Not-Trans and anti-PSPC1-A546_Pos019_S001	00-69g8pFk4g4h9rrroGFoKpE
1		Cell	0.000	1.000	1074	32	Not-Trans anti-PSPC1-A546 8C-S-PSPC1 V2.00	0	28. Not-Trans and anti-PSPC1-A546_Pos019_S001	00-69g8pFk4g4h9rrroGFoKpE
1		Cell	0.000	1.000	1075	33	Not-Trans anti-PSPC1-A546 8C-S-PSPC1 V2.00	0	28. Not-Trans and anti-PSPC1-A546_Pos019_S001	00-69g8pFk4g4h9rrroGFoKpE
1		Cell	0.000	1.000	1076	34	Not-Trans anti-PSPC1-A546 8C-S-PSPC1 V2.00	0	28. Not-Trans and anti-PSPC1-A546_Pos019_S001	00-69g8pFk4g4h9rrroGFoKpE
1		Cell	0.000	1.000	1077	35	Not-Trans anti-PSPC1-A546 8C-S-PSPC1 V2.00	0	28. Not-Trans and anti-PSPC1-A546_Pos019_S001	00-69g8pFk4g4h9rrroGFoKpE
1		Cell	0.000	1.000	1078	36	Not-Trans anti-PSPC1-A546 8C-S-PSPC1 V2.00	0	28. Not-Trans and anti-PSPC1-A546_Pos019_S001	00-69g8pFk4g4h9rrroGFoKpE
1		Cell	0.000	1.000	1079	37	Not-Trans anti-PSPC1-A546 8C-S-PSPC1 V2.00	0	28. Not-Trans and anti-PSPC1-A546_Pos019_S001	00-69g8pFk4g4h9rrroGFoKpE
1		Cell	0.000	1.000	1080	38	Not-Trans anti-PSPC1-A546 8C-S-PSPC1 V2.00	0	28. Not-Trans and anti-PSPC1-A546_Pos019_S001	00-69g8pFk4g4h9rrroGFoKpE
1		Cell	0.000	1.000	1081	39	Not-Trans anti-PSPC1-A546 8C-S-PSPC1 V2.00	0	28. Not-Trans and anti-PSPC1-A546_Pos019_S001	00-69g8pFk4g4h9rrroGFoKpE
1		Cell	0.000	1.000	1082	40	Not-Trans anti-PSPC1-A546 8C-S-PSPC1 V2.00	0	28. Not-Trans and anti-PSPC1-A546_Pos019_S001	00-69g8pFk4g4h9rrroGFoKpE
1		Cell	0.000	1.000	1083	41	Not-Trans anti-PSPC1-A546 8C-S-PSPC1 V2.00	0	28. Not-Trans and anti-PSPC1-A546_Pos019_S001	00-69g8pFk4g4h9rrroGFoKpE
1		Cell	0.000	1.000	1084	42	Not-Trans anti-PSPC1-A546 8C-S-PSPC1 V2.00	0	28. Not-Trans and anti-PSPC1-A546_Pos019_S001	00-69g8pFk4g4h9rrroGFoKpE
1		Cell	0.000	1.000	1085	43	Not-Trans anti-PSPC1-A546 8C-S-PSPC1 V2.00	0	28. Not-Trans and anti-PSPC1-A546_Pos019_S001	00-69g8pFk4g4h9rrroGFoKpE
1		Cell	0.000	1.000	1086	44	Not-Trans anti-PSPC1-A546 8C-S-PSPC1 V2.00	0	28. Not-Trans and anti-PSPC1-A546_Pos019_S001	00-69g8pFk4g4h9rrroGFoKpE
1		Cell	0.000	1.000	1087	45	Not-Trans anti-PSPC1-A546 8C-S-PSPC1 V2.00	0	28. Not-Trans and anti-PSPC1-A546_Pos019_S001	00-69g8pFk4g4h9rrroGFoKpE
1		Cell	0.000	1.000	1088	46	Not-Trans anti-PSPC1-A546 8C-S-PSPC1 V2.00	0	28. Not-Trans and anti-PSPC1-A546_Pos019_S001	00-69g8pFk4g4h9rrroGFoKpE
1		Cell	0.000	1.000	1089	47	Not-Trans anti-PSPC1-A546 8C-S-PSPC1 V2.00	0	28. Not-Trans and anti-PSPC1-A546_Pos019_S001	00-69g8pFk4g4h9rrroGFoKpE
1		Cell	0.000	1.000	1090	48	Not-Trans anti-PSPC1-A546 8C-S-PSPC1 V2.00	0	28. Not-Trans and anti-PSPC1-A546_Pos019_S001	00-69g8pFk4g4h9rrroGFoKpE
1		Cell	0.000	1.000	1091	49	Not-Trans anti-PSPC1-A546 8C-S-PSPC1 V2.00	0	28. Not-Trans and anti-PSPC1-A546_Pos019_S001	00-69g8pFk4g4h9rrroGFoKpE
1		Cell	0.000	1.000	1092	50	Not-Trans anti-PSPC1-A546 8C-S-PSPC1 V2.00	0	28. Not-Trans and anti-PSPC1-A546_Pos019_S001	00-69g8pFk4g4h9rrroGFoKpE
1		Cell	0.000	1.000	1093	51	Not-Trans anti-PSPC1-A546 8C-S-PSPC1 V2.00	0	28. Not-Trans and anti-PSPC1-A546_Pos019_S001	00-69g8pFk4g4h9rrroGFoKpE
1		Cell	0.000	1.000	1094	52	Not-Trans anti-PSPC1-A546 8C-S-PSPC1 V2.00	0	28. Not-Trans and anti-PSPC1-A546_Pos019_S001	00-69g8pFk4g4h9rrroGFoKpE
1		Cell	0.000	1.000	1095	53	Not-Trans anti-PSPC1-A546 8C-S-PSPC1 V2.00	0	28. Not-Trans and anti-PSPC1-A546_Pos019_S001	00-69g8pFk4g4h9rrroGFoKpE
1		Cell	0.000	1.000	1096	54	Not-Trans anti-PSPC1-A546 8C-S-PSPC1 V2.00	0	28. Not-Trans and anti-PSPC1-A546_Pos019_S001	00-69g8pFk4g4h9rrroGFoKpE
1		Cell	0.000	1.000	1097	55	Not-Trans anti-PSPC1-A546 8C-S-PSPC1 V2.00	0	28. Not-Trans and anti-PSPC1-A546_Pos019_S001	00-69g8pFk4g4h9rrroGFoKpE
1		Cell	0.000	1.000	1098	56	Not-Trans anti-PSPC1-A546 8C-S-PSPC1 V2.00	0	28. Not-Trans and anti-PSPC1-A546_Pos019_S001	00-69g8pFk4g4h9rrroGFoKpE
1		Cell	0.000	1.000	1099	57	Not-Trans anti-PSPC1-A546 8C-S-PSPC1 V2.00	0	28. Not-Trans and anti-PSPC1-A546_Pos019_S001	00-69g8pFk4g4h9rrroGFoKpE
1		Cell	0.000	1.000	1100	58	Not-Trans anti-PSPC1-A546 8C-S-PSPC1 V2.00	0	28. Not-Trans and anti-PSPC1-A546_Pos019_S001	00-69g8pFk4g4h9rrroGFoKpE
1		Cell	0.000	1.000	1101	59	Not-Trans anti-PSPC1-A546 8C-S-PSPC1 V2.00	0	28. Not-Trans and anti-PSPC1-A546_Pos019_S001	00-69g8pFk4g4h9rrroGFoKpE
1		Cell	0.000	1.000	1102	60	Not-Trans anti-PSPC1-A546 8C-S-PSPC1 V2.00	0	28. Not-Trans and anti-PSPC1-A546_Pos019_S001	00-69g8pFk4g4h9rrroGFoKpE
1		Cell	0.000	1.000	1103	61	Not-Trans anti-PSPC1-A546 8C-S-PSPC1 V2.00	0	28. Not-Trans and anti-PSPC1-A546_Pos019_S001	00-69g8pFk4g4h9rrroGFoKpE
1		Cell	0.000	1.000	1104	62	Not-Trans anti-PSPC1-A546 8C-S-PSPC1 V2.00	0	28. Not-Trans and anti-PSPC1-A546_Pos019_S001	00-69g8pFk4g4h9rrroGFoKpE
1		Cell	0.000	1.000	1105	63	Not-Trans anti-PSPC1-A546 8C-S-PSPC1 V2.00	0	28. Not-Trans and anti-PSPC1-A546_Pos019_S001	00-69g8pFk4g4h9rrroGFoKpE
1		Cell	0.000	1.000	1106	64	Not-Trans anti-PSPC1-A546 8C-S-PSPC1 V2.00	0	28. Not-Trans and anti-PSPC1-A546_Pos019_S001	00-69g8pFk4g4h9rrroGFoKpE
1		Cell	0.000	1.000	1107	65	Not-Trans anti-PSPC1-A546 8C-S-PSPC1 V2.00	0	28. Not-Trans and anti-PSPC1-A546_Pos019_S001	00-69g8pFk4g4h9rrroGFoKpE
1		Cell	0.000	1.000	1108	66	Not-Trans anti-PSPC1-A546 8C-S-PSPC1 V2.00	0	28. Not-Trans and anti-PSPC1-A546_Pos019_S001	00-69g8pFk4g4h9rrroGFoKpE
1		Cell	0.000	1.000	1109	67	Not-Trans anti-PSPC1-A546 8C-S-PSPC1 V2.00	0	28. Not-Trans and anti-PSPC1-A546_Pos019_S001	00-69g8pFk4g4h9rrroGFoKpE
1		Cell	0.000	1.000	1110	68	Not-Trans anti-PSPC1-A546 8C-S-PSPC1 V2.00	0	28. Not-Trans and anti-PSPC1-A546_Pos019_S001	00-69g8pFk4g4h9rrroGFoKpE
1		Cell	0.000	1.000	1111	69	Not-Trans anti-PSPC1-A546 8C-S-PSPC1 V2.00	0	28. Not-Trans and anti-PSPC1-A546_Pos019_S001	00-69g8pFk4g4h9rrroGFoKpE
1		Cell	0.000	1.000	1112	70	Not-Trans anti-PSPC1-A546 8C-S-PSPC1 V2.00	0	28. Not-Trans and anti-PSPC1-A546_Pos019_S001	00-69g8pFk4g4h9rrroGFoKpE
1		Cell	0.000	1.000	1113	71	Not-Trans anti-PSPC1-A546 8C-S-PSPC1 V2.00	0	28. Not-Trans and anti-PSPC1-A546_Pos019_S001	00-69g8pFk4g4h9rrroGFoKpE
1		Cell	0.000	1.000	1114	72	Not-Trans anti-PSPC1-A546 8C-S-PSPC1 V2.00	0	28. Not-Trans and anti-PSPC1-A546_Pos019_S001	00-69g8pFk4g4h9rrroGFoKpE
1		Cell	0.000	1.000	1115	73	Not-Trans anti-PSPC1-A546 8C-S-PSPC1 V2.00	0	28. Not-Trans and anti-PSPC1-A546_Pos019_S001	00-69g8pFk4g4h9rrroGFoKpE
1		Cell	0.000	1.000	1116	74	Not-Trans anti-PSPC1-A546 8C-S-PSPC1 V2.00	0	28. Not-Trans and anti-PSPC1-A546_Pos019_S001	00-69g8pFk4g4h9rrroGFoKpE
1		Cell	0.000	1.000	1117	75	Not-Trans anti-PSPC1-A546 8C-S-PSPC1 V2.00	0	28. Not-Trans and anti-PSPC1-A546_Pos019_S001	00-69g8pFk4g4h9rrroGFoKpE
1		Cell	0.000	1.000	1118	0	Not-Trans anti-PSPC1-A546 8C-S-PSPC1 V2.00	0	28. Not-Trans and anti-PSPC1-A546_Pos020_S001	00-dFC4pbLNwSx8Phm4titGpS
1		Cell	0.000	1.000	1119	1	Not-Trans anti-PSPC1-A546 8C-S-PSPC1 V2.00	0	28. Not-Trans and anti-PSPC1-A546_Pos020_S001	00-dFC4pbLNwSx8Phm4titGpS
1		Cell	0.000	1.000	1120	2	Not-Trans anti-PSPC1-A546 8C-S-PSPC1 V2.00	0	28. Not-Trans and anti-PSPC1-A546_Pos020_S001	00-dFC4pbLNwSx8Phm4titGpS
1		Cell	0.000	1.000	1121	3	Not-Trans anti-PSPC1-A546 8C-S-PSPC1 V2.00	0	28. Not-Trans and anti-PSPC1-A546_Pos020_S001	00-dFC4pbLNwSx8Phm4titGpS
1		Cell	0.000	1.000	1122	4	Not-Trans anti-PSPC1-A546 8C-S-PSPC1 V2.00	0	28. Not-Trans and anti-PSPC1-A546_Pos020_S001	00-dFC4pbLNwSx8Phm4titGpS
1		Cell	0.000	1.000	1123	5	Not-Trans anti-PSPC1-A546 8C-S-PSPC1 V2.00	0	28. Not-Trans and anti-PSPC1-A546_Pos020_S001	00-dFC4pbLNwSx8Phm4titGpS
1		Cell	0.000	1.000	1124	6	Not-Trans anti-PSPC1-A546 8C-S-PSPC1 V2.00	0	28. Not-Trans and anti-PSPC1-A546_Pos020_S001	00-dFC4pbLNwSx8Phm4titGpS
1		Cell	0.000	1.000	1125	7	Not-Trans anti-PSPC1-A546 8C-S-PSPC1 V2.00	0	28. Not-Trans and anti-PSPC1-A546_Pos020_S001	00-dFC4pbLNwSx8Phm4titGpS
1		Cell	0.000	1.000	1126	8	Not-Trans anti-PSPC1-A546 8C-S-PSPC1 V2.00	0	28. Not-Trans and anti-PSPC1-A546_Pos020_S001	00-dFC4pbLNwSx8Phm4titGpS
1		Cell	0.000	1.000	1127	9	Not-Trans anti-PSPC1-A546 8C-S-PSPC1 V2.00	0	28. Not-Trans and anti-PSPC1-A546_Pos020_S001	00-dFC4pbLNwSx8Phm4titGpS
1		Cell	0.000	1.000	1128	10	Not-Trans anti-PSPC1-A546 8C-S-PSPC1 V2.00	0	28. Not-Trans and anti-PSPC1-A546_Pos020_S001	00-dFC4pbLNwSx8Phm4titGpS
1		Cell	0.000	1.000	1129	11	Not-Trans anti-PSPC1-A546 8C-S-PSPC1 V2.00	0	28. Not-Trans and anti-PSPC1-A546_Pos020_S001	00-dFC4pbLNwSx8Phm4titGpS
1		Cell	0.000	1.000	1130	12	Not-Trans anti-PSPC1-A546 8C-S-PSPC1 V2.00	0	28. Not-Trans and anti-PSPC1-A546_Pos020_S001	00-dFC4pbLNwSx8Phm4titGpS
1		Cell	0.000	1.000	1131	13	Not-Trans anti-PSPC1-A546 8C-S-PSPC1 V2.00	0	28. Not-Trans and anti-PSPC1-A546_Pos020_S001	00-dFC4pbLNwSx8Phm4titGpS
1		Cell	0.000	1.000	1132	14	Not-Trans anti-PSPC1-A546 8C-S-PSPC1 V2.00	0	28. Not-Trans and anti-PSPC1-A546_Pos020_S001	00-dFC4pbLNwSx8Phm4titGpS
1		Cell	0.000	1.000	1133	15	Not-Trans anti-PSPC1-A546 8C-S-PSPC1 V2.00	0	28. Not-Trans and anti-PSPC1-A546_Pos020_S001	00-dFC4pbLNwSx8Phm4titGpS
1		Cell	0.000	1.000	1134	16	Not-Trans anti-PSPC1-A546 8C-S-PSPC1 V2.00	0	28. Not-Trans and anti-PSPC1-A546_Pos020_S001	00-dFC4pbLNwSx8Phm4titGpS
1		Cell	0.000	1.000	1135	17	Not-Trans anti-PSPC1-A546 8C-S-PSPC1 V2.00	0	28. Not-Trans and anti-PSPC1-A546_Pos020_S001	00-dFC4pbLNwSx8Phm4titGpS
1		Cell	0.000	1.000	1136	18	Not-Trans anti-PSPC1-A546 8C-S-PSPC1 V2.00	0	28. Not-Trans and anti-PSPC1-A546_Pos020_S001	00-dFC4pbLNwSx8Phm4titGpS
1		Cell	0.000	1.000	1137	19	Not-Trans anti-PSPC1-A546 8C-S-PSPC1 V2.00	0	28. Not-Trans and anti-PSPC1-A546_Pos020_S001	00-dFC4pbLNwSx8Phm4titGpS
1		Cell	0.000	1.000	1138	20	Not-Trans anti-PSPC1-A546 8C-S-PSPC1 V2.00	0	28. Not-Trans and anti-PSPC1-A546_Pos020_S001	00-dFC4pbLNwSx8Phm4titGpS
1		Cell	0.000	1.000	1139	21	Not-Trans anti-PSPC1-A546 8C-S-PSPC1 V2.00	0	28. Not-Trans and anti-PSPC1-A546_Pos020_S001	00-dFC4pbLNwSx8Phm4titGpS
1		Cell	0.000	1.000	1140	22	Not-Trans anti-PSPC1-A546 8C-S-PSPC1 V2.00	0	28. Not-Trans and anti-PSPC1-A546_Pos020_S001	00-dFC4pbLNwSx8Phm4titGpS
1		Cell	0.000	1.000	1141	23	Not-Trans anti-PSPC1-A546 8C-S-PSPC1 V2.00	0	28. Not-Trans and anti-PSPC1-A546_Pos020_S001	00-dFC4pbLNwSx8Phm4titGpS
0		Cell	0.000	1.000	1142	24	Not-Trans anti-PSPC1-A546 8C-S-PSPC1 V2.00	0	28. Not-Trans and anti-PSPC1-A546_Pos020_S001	00-dFC4pbLNwSx8Phm4titGpS
0		Cell	0.000	1.000	1143	25	Not-Trans anti-PSPC1-A546 8C-S-PSPC1 V2.00	0	28. Not-Trans and anti-PSPC1-A546_Pos020_S001	00-dFC4pbLNwSx8Phm4titGpS
1		Cell	0.000	1.000	1144	26	Not-Trans anti-PSPC1-A546 8C-S-PSPC1 V2.00	0	28. Not-Trans and anti-PSPC1-A546_Pos020_S001	00-dFC4pbLNwSx8Phm4titGpS
0		Cell	0.000	1.000	1145	27	Not-Trans anti-PSPC1-A546 8C-S-PSPC1 V2.00	0	28. Not-Trans and anti-PSPC1-A546_Pos020_S001	00-dFC4pbLNwSx8Phm4titGpS
1		Cell	0.000	1.000	1146	28	Not-Trans anti-PSPC1-A546 8C-S-PSPC1 V2.00	0	28. Not-Trans and anti-PSPC1-A546_Pos020_S001	00-dFC4pbLNwSx8Phm4titGpS
1		Cell	0.000	1.000	1147	29	Not-Trans anti-PSPC1-A546 8C-S-PSPC1 V2.00	0	28. Not-Trans and anti-PSPC1-A546_Pos020_S001	00-dFC4pbLNwSx8Phm4titGpS
1		Cell	0.000	1.000	1148	30	Not-Trans anti-PSPC1-A546 8C-S-PSPC1 V2.00	0	28. Not-Trans and anti-PSPC1-A546_Pos020_S001	00-dFC4pbLNwSx8Phm4titGpS
1		Cell	0.000	1.000	1149	31	Not-Trans anti-PSPC1-A546 8C-S-PSPC1 V2.00	0	28. Not-Trans and anti-PSPC1-A546_Pos020_S001	00-dFC4pbLNwSx8Phm4titGpS
1		Cell	0.000	1.000	1150	32	Not-Trans anti-PSPC1-A546 8C-S-PSPC1 V2.00	0	28. Not-Trans and anti-PSPC1-A546_Pos020_S001	00-dFC4pbLNwSx8Phm4titGpS
1		Cell	0.000	1.000	1151	33	Not-Trans anti-PSPC1-A546 8C-S-PSPC1 V2.00	0	28. Not-Trans and anti-PSPC1-A546_Pos020_S001	00-dFC4pbLNwSx8Phm4titGpS
1		Cell	0.000	1.000	1152	34	Not-Trans anti-PSPC1-A546 8C-S-PSPC1 V2.00	0	28. Not-Trans and anti-PSPC1-A546_Pos020_S001	00-dFC4pbLNwSx8Phm4titGpS
1		Cell	0.000	1.000	1153	35	Not-Trans anti-PSPC1-A546 8C-S-PSPC1 V2.00	0	28. Not-Trans and anti-PSPC1-A546_Pos020_S001	00-dFC4pbLNwSx8Phm4titGpS
1		Cell	0.000	1.000	1154	36	Not-Trans anti-PSPC1-A546 8C-S-PSPC1 V2.00	0	28. Not-Trans and anti-PSPC1-A546_Pos020_S001	00-dFC4pbLNwSx8Phm4titGpS
1		Cell	0.000	1.000	1155	37	Not-Trans anti-PSPC1-A546 8C-S-PSPC1 V2.00	0	28. Not-Trans and anti-PSPC1-A546_Pos020_S001	00-dFC4pbLNwSx8Phm4titGpS
1		Cell	0.000	1.000	1156	38	Not-Trans anti-PSPC1-A546 8C-S-PSPC1 V2.00	0	28. Not-Trans and anti-PSPC1-A546_Pos020_S001	00-dFC4pbLNwSx8Phm4titGpS
1		Cell	0.000	1.000	1157	39	Not-Trans anti-PSPC1-A546 8C-S-PSPC1 V2.00	0	28. Not-Trans and anti-PSPC1-A546_Pos020_S001	00-dFC4pbLNwSx8Phm4titGpS
1		Cell	0.000	1.000	1158	40	Not-Trans anti-PSPC1-A546 8C-S-PSPC1 V2.00	0	28. Not-Trans and anti-PSPC1-A546_Pos020_S001	00-dFC4pbLNwSx8Phm4titGpS
1		Cell	0.000	1.000	1159	41	Not-Trans anti-PSPC1-A546 8C-S-PSPC1 V2.00	0	28. Not-Trans and anti-PSPC1-A546_Pos020_S001	00-dFC4pbLNwSx8Phm4titGpS
1		Cell	0.000	1.000	1160	42	Not-Trans anti-PSPC1-A546 8C-S-PSPC1 V2.00	0	28. Not-Trans and anti-PSPC1-A546_Pos020_S001	00-dFC4pbLNwSx8Phm4titGpS
1		Cell	0.000	1.000	1161	43	Not-Trans anti-PSPC1-A546 8C-S-PSPC1 V2.00	0	28. Not-Trans and anti-PSPC1-A546_Pos020_S001	00-dFC4pbLNwSx8Phm4titGpS
1		Cell	0.000	1.000	1162	44	Not-Trans anti-PSPC1-A546 8C-S-PSPC1 V2.00	0	28. Not-Trans and anti-PSPC1-A546_Pos020_S001	00-dFC4pbLNwSx8Phm4titGpS
1		Cell	0.000	1.000	1163	45	Not-Trans anti-PSPC1-A546 8C-S-PSPC1 V2.00	0	28. Not-Trans and anti-PSPC1-A546_Pos020_S001	00-dFC4pbLNwSx8Phm4titGpS
1		Cell	0.000	1.000	1164	46	Not-Trans anti-PSPC1-A546 8C-S-PSPC1 V2.00	0	28. Not-Trans and anti-PSPC1-A546_Pos020_S001	00-dFC4pbLNwSx8Phm4titGpS
1		Cell	0.000	1.000	1165	47	Not-Trans anti-PSPC1-A546 8C-S-PSPC1 V2.00	0	28. Not-Trans and anti-PSPC1-A546_Pos020_S001	00-dFC4pbLNwSx8Phm4titGpS
1		Cell	0.000	1.000	1166	48	Not-Trans anti-PSPC1-A546 8C-S-PSPC1 V2.00	0	28. Not-Trans and anti-PSPC1-A546_Pos020_S001	00-dFC4pbLNwSx8Phm4titGpS
1		Cell	0.000	1.000	1167	49	Not-Trans anti-PSPC1-A546 8C-S-PSPC1 V2.00	0	28. Not-Trans and anti-PSPC1-A546_Pos020_S001	00-dFC4pbLNwSx8Phm4titGpS
1		Cell	0.000	1.000	1168	50	Not-Trans anti-PSPC1-A546 8C-S-PSPC1 V2.00	0	28. Not-Trans and anti-PSPC1-A546_Pos020_S001	00-dFC4pbLNwSx8Phm4titGpS
1		Cell	0.000	1.000	1169	51	Not-Trans anti-PSPC1-A546 8C-S-PSPC1 V2.00	0	28. Not-Trans and anti-PSPC1-A546_Pos020_S001	00-dFC4pbLNwSx8Phm4titGpS
1		Cell	0.000	1.000	1170	0	Not-Trans anti-PSPC1-A546 8C-S-PSPC1 V2.00	0	28. Not-Trans and anti-PSPC1-A546_Pos021_S001	00-rQPcEooYe9X47EEcwHysw7
1		Cell	0.000	1.000	1171	1	Not-Trans anti-PSPC1-A546 8C-S-PSPC1 V2.00	0	28. Not-Trans and anti-PSPC1-A546_Pos021_S001	00-rQPcEooYe9X47EEcwHysw7
1		Cell	0.000	1.000	1172	2	Not-Trans anti-PSPC1-A546 8C-S-PSPC1 V2.00	0	28. Not-Trans and anti-PSPC1-A546_Pos021_S001	00-rQPcEooYe9X47EEcwHysw7
1		Cell	0.000	1.000	1173	3	Not-Trans anti-PSPC1-A546 8C-S-PSPC1 V2.00	0	28. Not-Trans and anti-PSPC1-A546_Pos021_S001	00-rQPcEooYe9X47EEcwHysw7
1		Cell	0.000	1.000	1174	4	Not-Trans anti-PSPC1-A546 8C-S-PSPC1 V2.00	0	28. Not-Trans and anti-PSPC1-A546_Pos021_S001	00-rQPcEooYe9X47EEcwHysw7
1		Cell	0.000	1.000	1175	5	Not-Trans anti-PSPC1-A546 8C-S-PSPC1 V2.00	0	28. Not-Trans and anti-PSPC1-A546_Pos021_S001	00-rQPcEooYe9X47EEcwHysw7
1		Cell	0.000	1.000	1176	6	Not-Trans anti-PSPC1-A546 8C-S-PSPC1 V2.00	0	28. Not-Trans and anti-PSPC1-A546_Pos021_S001	00-rQPcEooYe9X47EEcwHysw7
1		Cell	0.000	1.000	1177	7	Not-Trans anti-PSPC1-A546 8C-S-PSPC1 V2.00	0	28. Not-Trans and anti-PSPC1-A546_Pos021_S001	00-rQPcEooYe9X47EEcwHysw7
1		Cell	0.000	1.000	1178	8	Not-Trans anti-PSPC1-A546 8C-S-PSPC1 V2.00	0	28. Not-Trans and anti-PSPC1-A546_Pos021_S001	00-rQPcEooYe9X47EEcwHysw7
1		Cell	0.000	1.000	1179	9	Not-Trans anti-PSPC1-A546 8C-S-PSPC1 V2.00	0	28. Not-Trans and anti-PSPC1-A546_Pos021_S001	00-rQPcEooYe9X47EEcwHysw7
1		Cell	0.000	1.000	1180	10	Not-Trans anti-PSPC1-A546 8C-S-PSPC1 V2.00	0	28. Not-Trans and anti-PSPC1-A546_Pos021_S001	00-rQPcEooYe9X47EEcwHysw7
1		Cell	0.000	1.000	1181	11	Not-Trans anti-PSPC1-A546 8C-S-PSPC1 V2.00	0	28. Not-Trans and anti-PSPC1-A546_Pos021_S001	00-rQPcEooYe9X47EEcwHysw7
1		Cell	0.000	1.000	1182	12	Not-Trans anti-PSPC1-A546 8C-S-PSPC1 V2.00	0	28. Not-Trans and anti-PSPC1-A546_Pos021_S001	00-rQPcEooYe9X47EEcwHysw7
1		Cell	0.000	1.000	1183	13	Not-Trans anti-PSPC1-A546 8C-S-PSPC1 V2.00	0	28. Not-Trans and anti-PSPC1-A546_Pos021_S001	00-rQPcEooYe9X47EEcwHysw7
1		Cell	0.000	1.000	1184	14	Not-Trans anti-PSPC1-A546 8C-S-PSPC1 V2.00	0	28. Not-Trans and anti-PSPC1-A546_Pos021_S001	00-rQPcEooYe9X47EEcwHysw7
1		Cell	0.000	1.000	1185	15	Not-Trans anti-PSPC1-A546 8C-S-PSPC1 V2.00	0	28. Not-Trans and anti-PSPC1-A546_Pos021_S001	00-rQPcEooYe9X47EEcwHysw7
1		Cell	0.000	1.000	1186	16	Not-Trans anti-PSPC1-A546 8C-S-PSPC1 V2.00	0	28. Not-Trans and anti-PSPC1-A546_Pos021_S001	00-rQPcEooYe9X47EEcwHysw7
1		Cell	0.000	1.000	1187	17	Not-Trans anti-PSPC1-A546 8C-S-PSPC1 V2.00	0	28. Not-Trans and anti-PSPC1-A546_Pos021_S001	00-rQPcEooYe9X47EEcwHysw7
1		Cell	0.000	1.000	1188	18	Not-Trans anti-PSPC1-A546 8C-S-PSPC1 V2.00	0	28. Not-Trans and anti-PSPC1-A546_Pos021_S001	00-rQPcEooYe9X47EEcwHysw7
1		Cell	0.000	1.000	1189	19	Not-Trans anti-PSPC1-A546 8C-S-PSPC1 V2.00	0	28. Not-Trans and anti-PSPC1-A546_Pos021_S001	00-rQPcEooYe9X47EEcwHysw7
1		Cell	0.000	1.000	1190	20	Not-Trans anti-PSPC1-A546 8C-S-PSPC1 V2.00	0	28. Not-Trans and anti-PSPC1-A546_Pos021_S001	00-rQPcEooYe9X47EEcwHysw7
1		Cell	0.000	1.000	1191	21	Not-Trans anti-PSPC1-A546 8C-S-PSPC1 V2.00	0	28. Not-Trans and anti-PSPC1-A546_Pos021_S001	00-rQPcEooYe9X47EEcwHysw7
1		Cell	0.000	1.000	1192	22	Not-Trans anti-PSPC1-A546 8C-S-PSPC1 V2.00	0	28. Not-Trans and anti-PSPC1-A546_Pos021_S001	00-rQPcEooYe9X47EEcwHysw7
1		Cell	0.000	1.000	1193	23	Not-Trans anti-PSPC1-A546 8C-S-PSPC1 V2.00	0	28. Not-Trans and anti-PSPC1-A546_Pos021_S001	00-rQPcEooYe9X47EEcwHysw7
1		Cell	0.000	1.000	1194	24	Not-Trans anti-PSPC1-A546 8C-S-PSPC1 V2.00	0	28. Not-Trans and anti-PSPC1-A546_Pos021_S001	00-rQPcEooYe9X47EEcwHysw7
1		Cell	0.000	1.000	1195	25	Not-Trans anti-PSPC1-A546 8C-S-PSPC1 V2.00	0	28. Not-Trans and anti-PSPC1-A546_Pos021_S001	00-rQPcEooYe9X47EEcwHysw7
1		Cell	0.000	1.000	1196	26	Not-Trans anti-PSPC1-A546 8C-S-PSPC1 V2.00	0	28. Not-Trans and anti-PSPC1-A546_Pos021_S001	00-rQPcEooYe9X47EEcwHysw7
1		Cell	0.000	1.000	1197	27	Not-Trans anti-PSPC1-A546 8C-S-PSPC1 V2.00	0	28. Not-Trans and anti-PSPC1-A546_Pos021_S001	00-rQPcEooYe9X47EEcwHysw7
1		Cell	0.000	1.000	1198	28	Not-Trans anti-PSPC1-A546 8C-S-PSPC1 V2.00	0	28. Not-Trans and anti-PSPC1-A546_Pos021_S001	00-rQPcEooYe9X47EEcwHysw7
1		Cell	0.000	1.000	1199	29	Not-Trans anti-PSPC1-A546 8C-S-PSPC1 V2.00	0	28. Not-Trans and anti-PSPC1-A546_Pos021_S001	00-rQPcEooYe9X47EEcwHysw7
1		Cell	0.000	1.000	1200	30	Not-Trans anti-PSPC1-A546 8C-S-PSPC1 V2.00	0	28. Not-Trans and anti-PSPC1-A546_Pos021_S001	00-rQPcEooYe9X47EEcwHysw7
1		Cell	0.000	1.000	1201	31	Not-Trans anti-PSPC1-A546 8C-S-PSPC1 V2.00	0	28. Not-Trans and anti-PSPC1-A546_Pos021_S001	00-rQPcEooYe9X47EEcwHysw7
1		Cell	0.000	1.000	1202	32	Not-Trans anti-PSPC1-A546 8C-S-PSPC1 V2.00	0	28. Not-Trans and anti-PSPC1-A546_Pos021_S001	00-rQPcEooYe9X47EEcwHysw7
1		Cell	0.000	1.000	1203	33	Not-Trans anti-PSPC1-A546 8C-S-PSPC1 V2.00	0	28. Not-Trans and anti-PSPC1-A546_Pos021_S001	00-rQPcEooYe9X47EEcwHysw7
1		Cell	0.000	1.000	1204	34	Not-Trans anti-PSPC1-A546 8C-S-PSPC1 V2.00	0	28. Not-Trans and anti-PSPC1-A546_Pos021_S001	00-rQPcEooYe9X47EEcwHysw7
1		Cell	0.000	1.000	1205	35	Not-Trans anti-PSPC1-A546 8C-S-PSPC1 V2.00	0	28. Not-Trans and anti-PSPC1-A546_Pos021_S001	00-rQPcEooYe9X47EEcwHysw7
1		Cell	0.000	1.000	1206	36	Not-Trans anti-PSPC1-A546 8C-S-PSPC1 V2.00	0	28. Not-Trans and anti-PSPC1-A546_Pos021_S001	00-rQPcEooYe9X47EEcwHysw7
1		Cell	0.000	1.000	1207	37	Not-Trans anti-PSPC1-A546 8C-S-PSPC1 V2.00	0	28. Not-Trans and anti-PSPC1-A546_Pos021_S001	00-rQPcEooYe9X47EEcwHysw7
1		Cell	0.000	1.000	1208	38	Not-Trans anti-PSPC1-A546 8C-S-PSPC1 V2.00	0	28. Not-Trans and anti-PSPC1-A546_Pos021_S001	00-rQPcEooYe9X47EEcwHysw7
1		Cell	0.000	1.000	1209	39	Not-Trans anti-PSPC1-A546 8C-S-PSPC1 V2.00	0	28. Not-Trans and anti-PSPC1-A546_Pos021_S001	00-rQPcEooYe9X47EEcwHysw7
1		Cell	0.000	1.000	1210	40	Not-Trans anti-PSPC1-A546 8C-S-PSPC1 V2.00	0	28. Not-Trans and anti-PSPC1-A546_Pos021_S001	00-rQPcEooYe9X47EEcwHysw7
1		Cell	0.000	1.000	1211	41	Not-Trans anti-PSPC1-A546 8C-S-PSPC1 V2.00	0	28. Not-Trans and anti-PSPC1-A546_Pos021_S001	00-rQPcEooYe9X47EEcwHysw7
1		Cell	0.000	1.000	1212	42	Not-Trans anti-PSPC1-A546 8C-S-PSPC1 V2.00	0	28. Not-Trans and anti-PSPC1-A546_Pos021_S001	00-rQPcEooYe9X47EEcwHysw7
1		Cell	0.000	1.000	1213	43	Not-Trans anti-PSPC1-A546 8C-S-PSPC1 V2.00	0	28. Not-Trans and anti-PSPC1-A546_Pos021_S001	00-rQPcEooYe9X47EEcwHysw7
1		Cell	0.000	1.000	1214	44	Not-Trans anti-PSPC1-A546 8C-S-PSPC1 V2.00	0	28. Not-Trans and anti-PSPC1-A546_Pos021_S001	00-rQPcEooYe9X47EEcwHysw7
1		Cell	0.000	1.000	1215	45	Not-Trans anti-PSPC1-A546 8C-S-PSPC1 V2.00	0	28. Not-Trans and anti-PSPC1-A546_Pos021_S001	00-rQPcEooYe9X47EEcwHysw7
1		Cell	0.000	1.000	1216	46	Not-Trans anti-PSPC1-A546 8C-S-PSPC1 V2.00	0	28. Not-Trans and anti-PSPC1-A546_Pos021_S001	00-rQPcEooYe9X47EEcwHysw7
1		Cell	0.000	1.000	1217	47	Not-Trans anti-PSPC1-A546 8C-S-PSPC1 V2.00	0	28. Not-Trans and anti-PSPC1-A546_Pos021_S001	00-rQPcEooYe9X47EEcwHysw7
1		Cell	0.000	1.000	1218	48	Not-Trans anti-PSPC1-A546 8C-S-PSPC1 V2.00	0	28. Not-Trans and anti-PSPC1-A546_Pos021_S001	00-rQPcEooYe9X47EEcwHysw7
1		Cell	0.000	1.000	1219	49	Not-Trans anti-PSPC1-A546 8C-S-PSPC1 V2.00	0	28. Not-Trans and anti-PSPC1-A546_Pos021_S001	00-rQPcEooYe9X47EEcwHysw7
1		Cell	0.000	1.000	1220	50	Not-Trans anti-PSPC1-A546 8C-S-PSPC1 V2.00	0	28. Not-Trans and anti-PSPC1-A546_Pos021_S001	00-rQPcEooYe9X47EEcwHysw7
1		Cell	0.000	1.000	1221	51	Not-Trans anti-PSPC1-A546 8C-S-PSPC1 V2.00	0	28. Not-Trans and anti-PSPC1-A546_Pos021_S001	00-rQPcEooYe9X47EEcwHysw7
1		Cell	0.000	1.000	1222	52	Not-Trans anti-PSPC1-A546 8C-S-PSPC1 V2.00	0	28. Not-Trans and anti-PSPC1-A546_Pos021_S001	00-rQPcEooYe9X47EEcwHysw7
1		Cell	0.000	1.000	1223	53	Not-Trans anti-PSPC1-A546 8C-S-PSPC1 V2.00	0	28. Not-Trans and anti-PSPC1-A546_Pos021_S001	00-rQPcEooYe9X47EEcwHysw7
1		Cell	0.000	1.000	1224	54	Not-Trans anti-PSPC1-A546 8C-S-PSPC1 V2.00	0	28. Not-Trans and anti-PSPC1-A546_Pos021_S001	00-rQPcEooYe9X47EEcwHysw7
1		Cell	0.000	1.000	1225	55	Not-Trans anti-PSPC1-A546 8C-S-PSPC1 V2.00	0	28. Not-Trans and anti-PSPC1-A546_Pos021_S001	00-rQPcEooYe9X47EEcwHysw7
1		Cell	0.000	1.000	1226	56	Not-Trans anti-PSPC1-A546 8C-S-PSPC1 V2.00	0	28. Not-Trans and anti-PSPC1-A546_Pos021_S001	00-rQPcEooYe9X47EEcwHysw7
1		Cell	0.000	1.000	1227	57	Not-Trans anti-PSPC1-A546 8C-S-PSPC1 V2.00	0	28. Not-Trans and anti-PSPC1-A546_Pos021_S001	00-rQPcEooYe9X47EEcwHysw7
1		Cell	0.000	1.000	1228	58	Not-Trans anti-PSPC1-A546 8C-S-PSPC1 V2.00	0	28. Not-Trans and anti-PSPC1-A546_Pos021_S001	00-rQPcEooYe9X47EEcwHysw7
1		Cell	0.000	1.000	1229	59	Not-Trans anti-PSPC1-A546 8C-S-PSPC1 V2.00	0	28. Not-Trans and anti-PSPC1-A546_Pos021_S001	00-rQPcEooYe9X47EEcwHysw7
1		Cell	0.000	1.000	1230	60	Not-Trans anti-PSPC1-A546 8C-S-PSPC1 V2.00	0	28. Not-Trans and anti-PSPC1-A546_Pos021_S001	00-rQPcEooYe9X47EEcwHysw7
1		Cell	0.000	1.000	1231	61	Not-Trans anti-PSPC1-A546 8C-S-PSPC1 V2.00	0	28. Not-Trans and anti-PSPC1-A546_Pos021_S001	00-rQPcEooYe9X47EEcwHysw7
1		Cell	0.000	1.000	1232	62	Not-Trans anti-PSPC1-A546 8C-S-PSPC1 V2.00	0	28. Not-Trans and anti-PSPC1-A546_Pos021_S001	00-rQPcEooYe9X47EEcwHysw7
1		Cell	0.000	1.000	1233	63	Not-Trans anti-PSPC1-A546 8C-S-PSPC1 V2.00	0	28. Not-Trans and anti-PSPC1-A546_Pos021_S001	00-rQPcEooYe9X47EEcwHysw7
1		Cell	0.000	1.000	1234	64	Not-Trans anti-PSPC1-A546 8C-S-PSPC1 V2.00	0	28. Not-Trans and anti-PSPC1-A546_Pos021_S001	00-rQPcEooYe9X47EEcwHysw7
1		Cell	0.000	1.000	1235	65	Not-Trans anti-PSPC1-A546 8C-S-PSPC1 V2.00	0	28. Not-Trans and anti-PSPC1-A546_Pos021_S001	00-rQPcEooYe9X47EEcwHysw7
1		Cell	0.000	1.000	1236	66	Not-Trans anti-PSPC1-A546 8C-S-PSPC1 V2.00	0	28. Not-Trans and anti-PSPC1-A546_Pos021_S001	00-rQPcEooYe9X47EEcwHysw7
1		Cell	0.000	1.000	1237	67	Not-Trans anti-PSPC1-A546 8C-S-PSPC1 V2.00	0	28. Not-Trans and anti-PSPC1-A546_Pos021_S001	00-rQPcEooYe9X47EEcwHysw7
1		Cell	0.000	1.000	1238	68	Not-Trans anti-PSPC1-A546 8C-S-PSPC1 V2.00	0	28. Not-Trans and anti-PSPC1-A546_Pos021_S001	00-rQPcEooYe9X47EEcwHysw7
1		Cell	0.000	1.000	1239	69	Not-Trans anti-PSPC1-A546 8C-S-PSPC1 V2.00	0	28. Not-Trans and anti-PSPC1-A546_Pos021_S001	00-rQPcEooYe9X47EEcwHysw7
1		Cell	0.000	1.000	1240	70	Not-Trans anti-PSPC1-A546 8C-S-PSPC1 V2.00	0	28. Not-Trans and anti-PSPC1-A546_Pos021_S001	00-rQPcEooYe9X47EEcwHysw7
1		Cell	0.000	1.000	1241	71	Not-Trans anti-PSPC1-A546 8C-S-PSPC1 V2.00	0	28. Not-Trans and anti-PSPC1-A546_Pos021_S001	00-rQPcEooYe9X47EEcwHysw7
1		Cell	0.000	1.000	1242	72	Not-Trans anti-PSPC1-A546 8C-S-PSPC1 V2.00	0	28. Not-Trans and anti-PSPC1-A546_Pos021_S001	00-rQPcEooYe9X47EEcwHysw7
1		Cell	0.000	1.000	1243	73	Not-Trans anti-PSPC1-A546 8C-S-PSPC1 V2.00	0	28. Not-Trans and anti-PSPC1-A546_Pos021_S001	00-rQPcEooYe9X47EEcwHysw7
1		Cell	0.000	1.000	1244	74	Not-Trans anti-PSPC1-A546 8C-S-PSPC1 V2.00	0	28. Not-Trans and anti-PSPC1-A546_Pos021_S001	00-rQPcEooYe9X47EEcwHysw7
1		Cell	0.000	1.000	1245	75	Not-Trans anti-PSPC1-A546 8C-S-PSPC1 V2.00	0	28. Not-Trans and anti-PSPC1-A546_Pos021_S001	00-rQPcEooYe9X47EEcwHysw7
1		Cell	0.000	1.000	1246	76	Not-Trans anti-PSPC1-A546 8C-S-PSPC1 V2.00	0	28. Not-Trans and anti-PSPC1-A546_Pos021_S001	00-rQPcEooYe9X47EEcwHysw7
1		Cell	0.000	1.000	1247	77	Not-Trans anti-PSPC1-A546 8C-S-PSPC1 V2.00	0	28. Not-Trans and anti-PSPC1-A546_Pos021_S001	00-rQPcEooYe9X47EEcwHysw7
1		Cell	0.000	1.000	1248	78	Not-Trans anti-PSPC1-A546 8C-S-PSPC1 V2.00	0	28. Not-Trans and anti-PSPC1-A546_Pos021_S001	00-rQPcEooYe9X47EEcwHysw7
1		Cell	0.000	1.000	1249	79	Not-Trans anti-PSPC1-A546 8C-S-PSPC1 V2.00	0	28. Not-Trans and anti-PSPC1-A546_Pos021_S001	00-rQPcEooYe9X47EEcwHysw7
1		Cell	0.000	1.000	1250	80	Not-Trans anti-PSPC1-A546 8C-S-PSPC1 V2.00	0	28. Not-Trans and anti-PSPC1-A546_Pos021_S001	00-rQPcEooYe9X47EEcwHysw7
1		Cell	0.000	1.000	1251	81	Not-Trans anti-PSPC1-A546 8C-S-PSPC1 V2.00	0	28. Not-Trans and anti-PSPC1-A546_Pos021_S001	00-rQPcEooYe9X47EEcwHysw7
1		Cell	0.000	1.000	1252	82	Not-Trans anti-PSPC1-A546 8C-S-PSPC1 V2.00	0	28. Not-Trans and anti-PSPC1-A546_Pos021_S001	00-rQPcEooYe9X47EEcwHysw7
1		Cell	0.000	1.000	1253	83	Not-Trans anti-PSPC1-A546 8C-S-PSPC1 V2.00	0	28. Not-Trans and anti-PSPC1-A546_Pos021_S001	00-rQPcEooYe9X47EEcwHysw7
1		Cell	0.000	1.000	1254	0	Not-Trans anti-PSPC1-A546 8C-S-PSPC1 V2.00	0	28. Not-Trans and anti-PSPC1-A546_Pos022_S001	00-zJ4NEGMkzhGuafQmg4ma75
1		Cell	0.000	1.000	1255	1	Not-Trans anti-PSPC1-A546 8C-S-PSPC1 V2.00	0	28. Not-Trans and anti-PSPC1-A546_Pos022_S001	00-zJ4NEGMkzhGuafQmg4ma75
1		Cell	0.000	1.000	1256	2	Not-Trans anti-PSPC1-A546 8C-S-PSPC1 V2.00	0	28. Not-Trans and anti-PSPC1-A546_Pos022_S001	00-zJ4NEGMkzhGuafQmg4ma75
1		Cell	0.000	1.000	1257	3	Not-Trans anti-PSPC1-A546 8C-S-PSPC1 V2.00	0	28. Not-Trans and anti-PSPC1-A546_Pos022_S001	00-zJ4NEGMkzhGuafQmg4ma75
1		Cell	0.000	1.000	1258	4	Not-Trans anti-PSPC1-A546 8C-S-PSPC1 V2.00	0	28. Not-Trans and anti-PSPC1-A546_Pos022_S001	00-zJ4NEGMkzhGuafQmg4ma75
1		Cell	0.000	1.000	1259	5	Not-Trans anti-PSPC1-A546 8C-S-PSPC1 V2.00	0	28. Not-Trans and anti-PSPC1-A546_Pos022_S001	00-zJ4NEGMkzhGuafQmg4ma75
1		Cell	0.000	1.000	1260	6	Not-Trans anti-PSPC1-A546 8C-S-PSPC1 V2.00	0	28. Not-Trans and anti-PSPC1-A546_Pos022_S001	00-zJ4NEGMkzhGuafQmg4ma75
1		Cell	0.000	1.000	1261	7	Not-Trans anti-PSPC1-A546 8C-S-PSPC1 V2.00	0	28. Not-Trans and anti-PSPC1-A546_Pos022_S001	00-zJ4NEGMkzhGuafQmg4ma75
1		Cell	0.000	1.000	1262	8	Not-Trans anti-PSPC1-A546 8C-S-PSPC1 V2.00	0	28. Not-Trans and anti-PSPC1-A546_Pos022_S001	00-zJ4NEGMkzhGuafQmg4ma75
1		Cell	0.000	1.000	1263	9	Not-Trans anti-PSPC1-A546 8C-S-PSPC1 V2.00	0	28. Not-Trans and anti-PSPC1-A546_Pos022_S001	00-zJ4NEGMkzhGuafQmg4ma75
1		Cell	0.000	1.000	1264	10	Not-Trans anti-PSPC1-A546 8C-S-PSPC1 V2.00	0	28. Not-Trans and anti-PSPC1-A546_Pos022_S001	00-zJ4NEGMkzhGuafQmg4ma75
0		Cell	0.000	1.000	1265	11	Not-Trans anti-PSPC1-A546 8C-S-PSPC1 V2.00	0	28. Not-Trans and anti-PSPC1-A546_Pos022_S001	00-zJ4NEGMkzhGuafQmg4ma75
1		Cell	0.000	1.000	1266	12	Not-Trans anti-PSPC1-A546 8C-S-PSPC1 V2.00	0	28. Not-Trans and anti-PSPC1-A546_Pos022_S001	00-zJ4NEGMkzhGuafQmg4ma75
1		Cell	0.000	1.000	1267	13	Not-Trans anti-PSPC1-A546 8C-S-PSPC1 V2.00	0	28. Not-Trans and anti-PSPC1-A546_Pos022_S001	00-zJ4NEGMkzhGuafQmg4ma75
1		Cell	0.000	1.000	1268	14	Not-Trans anti-PSPC1-A546 8C-S-PSPC1 V2.00	0	28. Not-Trans and anti-PSPC1-A546_Pos022_S001	00-zJ4NEGMkzhGuafQmg4ma75
1		Cell	0.000	1.000	1269	15	Not-Trans anti-PSPC1-A546 8C-S-PSPC1 V2.00	0	28. Not-Trans and anti-PSPC1-A546_Pos022_S001	00-zJ4NEGMkzhGuafQmg4ma75
1		Cell	0.000	1.000	1270	16	Not-Trans anti-PSPC1-A546 8C-S-PSPC1 V2.00	0	28. Not-Trans and anti-PSPC1-A546_Pos022_S001	00-zJ4NEGMkzhGuafQmg4ma75
1		Cell	0.000	1.000	1271	17	Not-Trans anti-PSPC1-A546 8C-S-PSPC1 V2.00	0	28. Not-Trans and anti-PSPC1-A546_Pos022_S001	00-zJ4NEGMkzhGuafQmg4ma75
1		Cell	0.000	1.000	1272	18	Not-Trans anti-PSPC1-A546 8C-S-PSPC1 V2.00	0	28. Not-Trans and anti-PSPC1-A546_Pos022_S001	00-zJ4NEGMkzhGuafQmg4ma75
1		Cell	0.000	1.000	1273	19	Not-Trans anti-PSPC1-A546 8C-S-PSPC1 V2.00	0	28. Not-Trans and anti-PSPC1-A546_Pos022_S001	00-zJ4NEGMkzhGuafQmg4ma75
1		Cell	0.000	1.000	1274	20	Not-Trans anti-PSPC1-A546 8C-S-PSPC1 V2.00	0	28. Not-Trans and anti-PSPC1-A546_Pos022_S001	00-zJ4NEGMkzhGuafQmg4ma75
1		Cell	0.000	1.000	1275	21	Not-Trans anti-PSPC1-A546 8C-S-PSPC1 V2.00	0	28. Not-Trans and anti-PSPC1-A546_Pos022_S001	00-zJ4NEGMkzhGuafQmg4ma75
1		Cell	0.000	1.000	1276	22	Not-Trans anti-PSPC1-A546 8C-S-PSPC1 V2.00	0	28. Not-Trans and anti-PSPC1-A546_Pos022_S001	00-zJ4NEGMkzhGuafQmg4ma75
1		Cell	0.000	1.000	1277	23	Not-Trans anti-PSPC1-A546 8C-S-PSPC1 V2.00	0	28. Not-Trans and anti-PSPC1-A546_Pos022_S001	00-zJ4NEGMkzhGuafQmg4ma75
1		Cell	0.000	1.000	1278	24	Not-Trans anti-PSPC1-A546 8C-S-PSPC1 V2.00	0	28. Not-Trans and anti-PSPC1-A546_Pos022_S001	00-zJ4NEGMkzhGuafQmg4ma75
1		Cell	0.000	1.000	1279	25	Not-Trans anti-PSPC1-A546 8C-S-PSPC1 V2.00	0	28. Not-Trans and anti-PSPC1-A546_Pos022_S001	00-zJ4NEGMkzhGuafQmg4ma75
1		Cell	0.000	1.000	1280	26	Not-Trans anti-PSPC1-A546 8C-S-PSPC1 V2.00	0	28. Not-Trans and anti-PSPC1-A546_Pos022_S001	00-zJ4NEGMkzhGuafQmg4ma75
1		Cell	0.000	1.000	1281	27	Not-Trans anti-PSPC1-A546 8C-S-PSPC1 V2.00	0	28. Not-Trans and anti-PSPC1-A546_Pos022_S001	00-zJ4NEGMkzhGuafQmg4ma75
1		Cell	0.000	1.000	1282	28	Not-Trans anti-PSPC1-A546 8C-S-PSPC1 V2.00	0	28. Not-Trans and anti-PSPC1-A546_Pos022_S001	00-zJ4NEGMkzhGuafQmg4ma75
1		Cell	0.000	1.000	1283	29	Not-Trans anti-PSPC1-A546 8C-S-PSPC1 V2.00	0	28. Not-Trans and anti-PSPC1-A546_Pos022_S001	00-zJ4NEGMkzhGuafQmg4ma75
1		Cell	0.000	1.000	1284	30	Not-Trans anti-PSPC1-A546 8C-S-PSPC1 V2.00	0	28. Not-Trans and anti-PSPC1-A546_Pos022_S001	00-zJ4NEGMkzhGuafQmg4ma75
1		Cell	0.000	1.000	1285	0	Not-Trans anti-PSPC1-A546 8C-S-PSPC1 V2.00	0	28. Not-Trans and anti-PSPC1-A546_Pos023_S001	00-BAC9YrdL69Ndt5wmfwfpEn
1		Cell	0.000	1.000	1286	1	Not-Trans anti-PSPC1-A546 8C-S-PSPC1 V2.00	0	28. Not-Trans and anti-PSPC1-A546_Pos023_S001	00-BAC9YrdL69Ndt5wmfwfpEn
1		Cell	0.000	1.000	1287	2	Not-Trans anti-PSPC1-A546 8C-S-PSPC1 V2.00	0	28. Not-Trans and anti-PSPC1-A546_Pos023_S001	00-BAC9YrdL69Ndt5wmfwfpEn
1		Cell	0.000	1.000	1288	3	Not-Trans anti-PSPC1-A546 8C-S-PSPC1 V2.00	0	28. Not-Trans and anti-PSPC1-A546_Pos023_S001	00-BAC9YrdL69Ndt5wmfwfpEn
1		Cell	0.000	1.000	1289	4	Not-Trans anti-PSPC1-A546 8C-S-PSPC1 V2.00	0	28. Not-Trans and anti-PSPC1-A546_Pos023_S001	00-BAC9YrdL69Ndt5wmfwfpEn
1		Cell	0.000	1.000	1290	5	Not-Trans anti-PSPC1-A546 8C-S-PSPC1 V2.00	0	28. Not-Trans and anti-PSPC1-A546_Pos023_S001	00-BAC9YrdL69Ndt5wmfwfpEn
1		Cell	0.000	1.000	1291	6	Not-Trans anti-PSPC1-A546 8C-S-PSPC1 V2.00	0	28. Not-Trans and anti-PSPC1-A546_Pos023_S001	00-BAC9YrdL69Ndt5wmfwfpEn
1		Cell	0.000	1.000	1292	7	Not-Trans anti-PSPC1-A546 8C-S-PSPC1 V2.00	0	28. Not-Trans and anti-PSPC1-A546_Pos023_S001	00-BAC9YrdL69Ndt5wmfwfpEn
1		Cell	0.000	1.000	1293	8	Not-Trans anti-PSPC1-A546 8C-S-PSPC1 V2.00	0	28. Not-Trans and anti-PSPC1-A546_Pos023_S001	00-BAC9YrdL69Ndt5wmfwfpEn
0		Cell	0.000	1.000	1294	9	Not-Trans anti-PSPC1-A546 8C-S-PSPC1 V2.00	0	28. Not-Trans and anti-PSPC1-A546_Pos023_S001	00-BAC9YrdL69Ndt5wmfwfpEn
1		Cell	0.000	1.000	1295	10	Not-Trans anti-PSPC1-A546 8C-S-PSPC1 V2.00	0	28. Not-Trans and anti-PSPC1-A546_Pos023_S001	00-BAC9YrdL69Ndt5wmfwfpEn
1		Cell	0.000	1.000	1296	11	Not-Trans anti-PSPC1-A546 8C-S-PSPC1 V2.00	0	28. Not-Trans and anti-PSPC1-A546_Pos023_S001	00-BAC9YrdL69Ndt5wmfwfpEn
0		Cell	0.000	1.000	1297	12	Not-Trans anti-PSPC1-A546 8C-S-PSPC1 V2.00	0	28. Not-Trans and anti-PSPC1-A546_Pos023_S001	00-BAC9YrdL69Ndt5wmfwfpEn
1		Cell	0.000	1.000	1298	13	Not-Trans anti-PSPC1-A546 8C-S-PSPC1 V2.00	0	28. Not-Trans and anti-PSPC1-A546_Pos023_S001	00-BAC9YrdL69Ndt5wmfwfpEn
1		Cell	0.000	1.000	1299	14	Not-Trans anti-PSPC1-A546 8C-S-PSPC1 V2.00	0	28. Not-Trans and anti-PSPC1-A546_Pos023_S001	00-BAC9YrdL69Ndt5wmfwfpEn
1		Cell	0.000	1.000	1300	15	Not-Trans anti-PSPC1-A546 8C-S-PSPC1 V2.00	0	28. Not-Trans and anti-PSPC1-A546_Pos023_S001	00-BAC9YrdL69Ndt5wmfwfpEn
1		Cell	0.000	1.000	1301	16	Not-Trans anti-PSPC1-A546 8C-S-PSPC1 V2.00	0	28. Not-Trans and anti-PSPC1-A546_Pos023_S001	00-BAC9YrdL69Ndt5wmfwfpEn
1		Cell	0.000	1.000	1302	17	Not-Trans anti-PSPC1-A546 8C-S-PSPC1 V2.00	0	28. Not-Trans and anti-PSPC1-A546_Pos023_S001	00-BAC9YrdL69Ndt5wmfwfpEn
1		Cell	0.000	1.000	1303	18	Not-Trans anti-PSPC1-A546 8C-S-PSPC1 V2.00	0	28. Not-Trans and anti-PSPC1-A546_Pos023_S001	00-BAC9YrdL69Ndt5wmfwfpEn
1		Cell	0.000	1.000	1304	19	Not-Trans anti-PSPC1-A546 8C-S-PSPC1 V2.00	0	28. Not-Trans and anti-PSPC1-A546_Pos023_S001	00-BAC9YrdL69Ndt5wmfwfpEn
1		Cell	0.000	1.000	1305	20	Not-Trans anti-PSPC1-A546 8C-S-PSPC1 V2.00	0	28. Not-Trans and anti-PSPC1-A546_Pos023_S001	00-BAC9YrdL69Ndt5wmfwfpEn
1		Cell	0.000	1.000	1306	21	Not-Trans anti-PSPC1-A546 8C-S-PSPC1 V2.00	0	28. Not-Trans and anti-PSPC1-A546_Pos023_S001	00-BAC9YrdL69Ndt5wmfwfpEn
1		Cell	0.000	1.000	1307	22	Not-Trans anti-PSPC1-A546 8C-S-PSPC1 V2.00	0	28. Not-Trans and anti-PSPC1-A546_Pos023_S001	00-BAC9YrdL69Ndt5wmfwfpEn
1		Cell	0.000	1.000	1308	23	Not-Trans anti-PSPC1-A546 8C-S-PSPC1 V2.00	0	28. Not-Trans and anti-PSPC1-A546_Pos023_S001	00-BAC9YrdL69Ndt5wmfwfpEn
1		Cell	0.000	1.000	1309	24	Not-Trans anti-PSPC1-A546 8C-S-PSPC1 V2.00	0	28. Not-Trans and anti-PSPC1-A546_Pos023_S001	00-BAC9YrdL69Ndt5wmfwfpEn
1		Cell	0.000	1.000	1310	25	Not-Trans anti-PSPC1-A546 8C-S-PSPC1 V2.00	0	28. Not-Trans and anti-PSPC1-A546_Pos023_S001	00-BAC9YrdL69Ndt5wmfwfpEn
1		Cell	0.000	1.000	1311	26	Not-Trans anti-PSPC1-A546 8C-S-PSPC1 V2.00	0	28. Not-Trans and anti-PSPC1-A546_Pos023_S001	00-BAC9YrdL69Ndt5wmfwfpEn
1		Cell	0.000	1.000	1312	27	Not-Trans anti-PSPC1-A546 8C-S-PSPC1 V2.00	0	28. Not-Trans and anti-PSPC1-A546_Pos023_S001	00-BAC9YrdL69Ndt5wmfwfpEn
1		Cell	0.000	1.000	1313	28	Not-Trans anti-PSPC1-A546 8C-S-PSPC1 V2.00	0	28. Not-Trans and anti-PSPC1-A546_Pos023_S001	00-BAC9YrdL69Ndt5wmfwfpEn
1		Cell	0.000	1.000	1314	29	Not-Trans anti-PSPC1-A546 8C-S-PSPC1 V2.00	0	28. Not-Trans and anti-PSPC1-A546_Pos023_S001	00-BAC9YrdL69Ndt5wmfwfpEn
1		Cell	0.000	1.000	1315	30	Not-Trans anti-PSPC1-A546 8C-S-PSPC1 V2.00	0	28. Not-Trans and anti-PSPC1-A546_Pos023_S001	00-BAC9YrdL69Ndt5wmfwfpEn
1		Cell	0.000	1.000	1316	31	Not-Trans anti-PSPC1-A546 8C-S-PSPC1 V2.00	0	28. Not-Trans and anti-PSPC1-A546_Pos023_S001	00-BAC9YrdL69Ndt5wmfwfpEn
1		Cell	0.000	1.000	1317	32	Not-Trans anti-PSPC1-A546 8C-S-PSPC1 V2.00	0	28. Not-Trans and anti-PSPC1-A546_Pos023_S001	00-BAC9YrdL69Ndt5wmfwfpEn
1		Cell	0.000	1.000	1318	33	Not-Trans anti-PSPC1-A546 8C-S-PSPC1 V2.00	0	28. Not-Trans and anti-PSPC1-A546_Pos023_S001	00-BAC9YrdL69Ndt5wmfwfpEn
1		Cell	0.000	1.000	1319	34	Not-Trans anti-PSPC1-A546 8C-S-PSPC1 V2.00	0	28. Not-Trans and anti-PSPC1-A546_Pos023_S001	00-BAC9YrdL69Ndt5wmfwfpEn
1		Cell	0.000	1.000	1320	35	Not-Trans anti-PSPC1-A546 8C-S-PSPC1 V2.00	0	28. Not-Trans and anti-PSPC1-A546_Pos023_S001	00-BAC9YrdL69Ndt5wmfwfpEn
1		Cell	0.000	1.000	1321	36	Not-Trans anti-PSPC1-A546 8C-S-PSPC1 V2.00	0	28. Not-Trans and anti-PSPC1-A546_Pos023_S001	00-BAC9YrdL69Ndt5wmfwfpEn
1		Cell	0.000	1.000	1322	37	Not-Trans anti-PSPC1-A546 8C-S-PSPC1 V2.00	0	28. Not-Trans and anti-PSPC1-A546_Pos023_S001	00-BAC9YrdL69Ndt5wmfwfpEn
1		Cell	0.000	1.000	1323	38	Not-Trans anti-PSPC1-A546 8C-S-PSPC1 V2.00	0	28. Not-Trans and anti-PSPC1-A546_Pos023_S001	00-BAC9YrdL69Ndt5wmfwfpEn
1		Cell	0.000	1.000	1324	39	Not-Trans anti-PSPC1-A546 8C-S-PSPC1 V2.00	0	28. Not-Trans and anti-PSPC1-A546_Pos023_S001	00-BAC9YrdL69Ndt5wmfwfpEn
1		Cell	0.000	1.000	1325	40	Not-Trans anti-PSPC1-A546 8C-S-PSPC1 V2.00	0	28. Not-Trans and anti-PSPC1-A546_Pos023_S001	00-BAC9YrdL69Ndt5wmfwfpEn
1		Cell	0.000	1.000	1326	41	Not-Trans anti-PSPC1-A546 8C-S-PSPC1 V2.00	0	28. Not-Trans and anti-PSPC1-A546_Pos023_S001	00-BAC9YrdL69Ndt5wmfwfpEn
1		Cell	0.000	1.000	1327	42	Not-Trans anti-PSPC1-A546 8C-S-PSPC1 V2.00	0	28. Not-Trans and anti-PSPC1-A546_Pos023_S001	00-BAC9YrdL69Ndt5wmfwfpEn
1		Cell	0.000	1.000	1328	43	Not-Trans anti-PSPC1-A546 8C-S-PSPC1 V2.00	0	28. Not-Trans and anti-PSPC1-A546_Pos023_S001	00-BAC9YrdL69Ndt5wmfwfpEn
1		Cell	0.000	1.000	1329	44	Not-Trans anti-PSPC1-A546 8C-S-PSPC1 V2.00	0	28. Not-Trans and anti-PSPC1-A546_Pos023_S001	00-BAC9YrdL69Ndt5wmfwfpEn
1		Cell	0.000	1.000	1330	45	Not-Trans anti-PSPC1-A546 8C-S-PSPC1 V2.00	0	28. Not-Trans and anti-PSPC1-A546_Pos023_S001	00-BAC9YrdL69Ndt5wmfwfpEn
1		Cell	0.000	1.000	1331	46	Not-Trans anti-PSPC1-A546 8C-S-PSPC1 V2.00	0	28. Not-Trans and anti-PSPC1-A546_Pos023_S001	00-BAC9YrdL69Ndt5wmfwfpEn
1		Cell	0.000	1.000	1332	47	Not-Trans anti-PSPC1-A546 8C-S-PSPC1 V2.00	0	28. Not-Trans and anti-PSPC1-A546_Pos023_S001	00-BAC9YrdL69Ndt5wmfwfpEn
1		Cell	0.000	1.000	1333	48	Not-Trans anti-PSPC1-A546 8C-S-PSPC1 V2.00	0	28. Not-Trans and anti-PSPC1-A546_Pos023_S001	00-BAC9YrdL69Ndt5wmfwfpEn
1		Cell	0.000	1.000	1334	49	Not-Trans anti-PSPC1-A546 8C-S-PSPC1 V2.00	0	28. Not-Trans and anti-PSPC1-A546_Pos023_S001	00-BAC9YrdL69Ndt5wmfwfpEn
1		Cell	0.000	1.000	1335	50	Not-Trans anti-PSPC1-A546 8C-S-PSPC1 V2.00	0	28. Not-Trans and anti-PSPC1-A546_Pos023_S001	00-BAC9YrdL69Ndt5wmfwfpEn
1		Cell	0.000	1.000	1336	51	Not-Trans anti-PSPC1-A546 8C-S-PSPC1 V2.00	0	28. Not-Trans and anti-PSPC1-A546_Pos023_S001	00-BAC9YrdL69Ndt5wmfwfpEn
1		Cell	0.000	1.000	1337	52	Not-Trans anti-PSPC1-A546 8C-S-PSPC1 V2.00	0	28. Not-Trans and anti-PSPC1-A546_Pos023_S001	00-BAC9YrdL69Ndt5wmfwfpEn
1		Cell	0.000	1.000	1338	53	Not-Trans anti-PSPC1-A546 8C-S-PSPC1 V2.00	0	28. Not-Trans and anti-PSPC1-A546_Pos023_S001	00-BAC9YrdL69Ndt5wmfwfpEn
1		Cell	0.000	1.000	1339	54	Not-Trans anti-PSPC1-A546 8C-S-PSPC1 V2.00	0	28. Not-Trans and anti-PSPC1-A546_Pos023_S001	00-BAC9YrdL69Ndt5wmfwfpEn
1		Cell	0.000	1.000	1340	55	Not-Trans anti-PSPC1-A546 8C-S-PSPC1 V2.00	0	28. Not-Trans and anti-PSPC1-A546_Pos023_S001	00-BAC9YrdL69Ndt5wmfwfpEn
1		Cell	0.000	1.000	1341	56	Not-Trans anti-PSPC1-A546 8C-S-PSPC1 V2.00	0	28. Not-Trans and anti-PSPC1-A546_Pos023_S001	00-BAC9YrdL69Ndt5wmfwfpEn
1		Cell	0.000	1.000	1342	57	Not-Trans anti-PSPC1-A546 8C-S-PSPC1 V2.00	0	28. Not-Trans and anti-PSPC1-A546_Pos023_S001	00-BAC9YrdL69Ndt5wmfwfpEn
1		Cell	0.000	1.000	1343	58	Not-Trans anti-PSPC1-A546 8C-S-PSPC1 V2.00	0	28. Not-Trans and anti-PSPC1-A546_Pos023_S001	00-BAC9YrdL69Ndt5wmfwfpEn
1		Cell	0.000	1.000	1344	59	Not-Trans anti-PSPC1-A546 8C-S-PSPC1 V2.00	0	28. Not-Trans and anti-PSPC1-A546_Pos023_S001	00-BAC9YrdL69Ndt5wmfwfpEn
1		Cell	0.000	1.000	1345	60	Not-Trans anti-PSPC1-A546 8C-S-PSPC1 V2.00	0	28. Not-Trans and anti-PSPC1-A546_Pos023_S001	00-BAC9YrdL69Ndt5wmfwfpEn
1		Cell	0.000	1.000	1346	61	Not-Trans anti-PSPC1-A546 8C-S-PSPC1 V2.00	0	28. Not-Trans and anti-PSPC1-A546_Pos023_S001	00-BAC9YrdL69Ndt5wmfwfpEn
1		Cell	0.000	1.000	1347	62	Not-Trans anti-PSPC1-A546 8C-S-PSPC1 V2.00	0	28. Not-Trans and anti-PSPC1-A546_Pos023_S001	00-BAC9YrdL69Ndt5wmfwfpEn
1		Cell	0.000	1.000	1348	63	Not-Trans anti-PSPC1-A546 8C-S-PSPC1 V2.00	0	28. Not-Trans and anti-PSPC1-A546_Pos023_S001	00-BAC9YrdL69Ndt5wmfwfpEn
1		Cell	0.000	1.000	1349	64	Not-Trans anti-PSPC1-A546 8C-S-PSPC1 V2.00	0	28. Not-Trans and anti-PSPC1-A546_Pos023_S001	00-BAC9YrdL69Ndt5wmfwfpEn
1		Cell	0.000	1.000	1350	65	Not-Trans anti-PSPC1-A546 8C-S-PSPC1 V2.00	0	28. Not-Trans and anti-PSPC1-A546_Pos023_S001	00-BAC9YrdL69Ndt5wmfwfpEn
1		Cell	0.000	1.000	1351	66	Not-Trans anti-PSPC1-A546 8C-S-PSPC1 V2.00	0	28. Not-Trans and anti-PSPC1-A546_Pos023_S001	00-BAC9YrdL69Ndt5wmfwfpEn
1		Cell	0.000	1.000	1352	67	Not-Trans anti-PSPC1-A546 8C-S-PSPC1 V2.00	0	28. Not-Trans and anti-PSPC1-A546_Pos023_S001	00-BAC9YrdL69Ndt5wmfwfpEn
1		Cell	0.000	1.000	1353	68	Not-Trans anti-PSPC1-A546 8C-S-PSPC1 V2.00	0	28. Not-Trans and anti-PSPC1-A546_Pos023_S001	00-BAC9YrdL69Ndt5wmfwfpEn
1		Cell	0.000	1.000	1354	69	Not-Trans anti-PSPC1-A546 8C-S-PSPC1 V2.00	0	28. Not-Trans and anti-PSPC1-A546_Pos023_S001	00-BAC9YrdL69Ndt5wmfwfpEn
1		Cell	0.000	1.000	1355	70	Not-Trans anti-PSPC1-A546 8C-S-PSPC1 V2.00	0	28. Not-Trans and anti-PSPC1-A546_Pos023_S001	00-BAC9YrdL69Ndt5wmfwfpEn
1		Cell	0.000	1.000	1356	0	Not-Trans anti-PSPC1-A546 8C-S-PSPC1 V2.00	0	28. Not-Trans and anti-PSPC1-A546_Pos024_S001	00-9N7K9DTvN5qcUAT7uZ5SUN
1		Cell	0.000	1.000	1357	1	Not-Trans anti-PSPC1-A546 8C-S-PSPC1 V2.00	0	28. Not-Trans and anti-PSPC1-A546_Pos024_S001	00-9N7K9DTvN5qcUAT7uZ5SUN
1		Cell	0.000	1.000	1358	2	Not-Trans anti-PSPC1-A546 8C-S-PSPC1 V2.00	0	28. Not-Trans and anti-PSPC1-A546_Pos024_S001	00-9N7K9DTvN5qcUAT7uZ5SUN
1		Cell	0.000	1.000	1359	3	Not-Trans anti-PSPC1-A546 8C-S-PSPC1 V2.00	0	28. Not-Trans and anti-PSPC1-A546_Pos024_S001	00-9N7K9DTvN5qcUAT7uZ5SUN
1		Cell	0.000	1.000	1360	4	Not-Trans anti-PSPC1-A546 8C-S-PSPC1 V2.00	0	28. Not-Trans and anti-PSPC1-A546_Pos024_S001	00-9N7K9DTvN5qcUAT7uZ5SUN
1		Cell	0.000	1.000	1361	5	Not-Trans anti-PSPC1-A546 8C-S-PSPC1 V2.00	0	28. Not-Trans and anti-PSPC1-A546_Pos024_S001	00-9N7K9DTvN5qcUAT7uZ5SUN
1		Cell	0.000	1.000	1362	6	Not-Trans anti-PSPC1-A546 8C-S-PSPC1 V2.00	0	28. Not-Trans and anti-PSPC1-A546_Pos024_S001	00-9N7K9DTvN5qcUAT7uZ5SUN
1		Cell	0.000	1.000	1363	7	Not-Trans anti-PSPC1-A546 8C-S-PSPC1 V2.00	0	28. Not-Trans and anti-PSPC1-A546_Pos024_S001	00-9N7K9DTvN5qcUAT7uZ5SUN
1		Cell	0.000	1.000	1364	8	Not-Trans anti-PSPC1-A546 8C-S-PSPC1 V2.00	0	28. Not-Trans and anti-PSPC1-A546_Pos024_S001	00-9N7K9DTvN5qcUAT7uZ5SUN
1		Cell	0.000	1.000	1365	9	Not-Trans anti-PSPC1-A546 8C-S-PSPC1 V2.00	0	28. Not-Trans and anti-PSPC1-A546_Pos024_S001	00-9N7K9DTvN5qcUAT7uZ5SUN
1		Cell	0.000	1.000	1366	10	Not-Trans anti-PSPC1-A546 8C-S-PSPC1 V2.00	0	28. Not-Trans and anti-PSPC1-A546_Pos024_S001	00-9N7K9DTvN5qcUAT7uZ5SUN
0		Cell	0.000	1.000	1367	11	Not-Trans anti-PSPC1-A546 8C-S-PSPC1 V2.00	0	28. Not-Trans and anti-PSPC1-A546_Pos024_S001	00-9N7K9DTvN5qcUAT7uZ5SUN
1		Cell	0.000	1.000	1368	12	Not-Trans anti-PSPC1-A546 8C-S-PSPC1 V2.00	0	28. Not-Trans and anti-PSPC1-A546_Pos024_S001	00-9N7K9DTvN5qcUAT7uZ5SUN
1		Cell	0.000	1.000	1369	13	Not-Trans anti-PSPC1-A546 8C-S-PSPC1 V2.00	0	28. Not-Trans and anti-PSPC1-A546_Pos024_S001	00-9N7K9DTvN5qcUAT7uZ5SUN
1		Cell	0.000	1.000	1370	14	Not-Trans anti-PSPC1-A546 8C-S-PSPC1 V2.00	0	28. Not-Trans and anti-PSPC1-A546_Pos024_S001	00-9N7K9DTvN5qcUAT7uZ5SUN
1		Cell	0.000	1.000	1371	15	Not-Trans anti-PSPC1-A546 8C-S-PSPC1 V2.00	0	28. Not-Trans and anti-PSPC1-A546_Pos024_S001	00-9N7K9DTvN5qcUAT7uZ5SUN
1		Cell	0.000	1.000	1372	16	Not-Trans anti-PSPC1-A546 8C-S-PSPC1 V2.00	0	28. Not-Trans and anti-PSPC1-A546_Pos024_S001	00-9N7K9DTvN5qcUAT7uZ5SUN
1		Cell	0.000	1.000	1373	17	Not-Trans anti-PSPC1-A546 8C-S-PSPC1 V2.00	0	28. Not-Trans and anti-PSPC1-A546_Pos024_S001	00-9N7K9DTvN5qcUAT7uZ5SUN
1		Cell	0.000	1.000	1374	18	Not-Trans anti-PSPC1-A546 8C-S-PSPC1 V2.00	0	28. Not-Trans and anti-PSPC1-A546_Pos024_S001	00-9N7K9DTvN5qcUAT7uZ5SUN
1		Cell	0.000	1.000	1375	19	Not-Trans anti-PSPC1-A546 8C-S-PSPC1 V2.00	0	28. Not-Trans and anti-PSPC1-A546_Pos024_S001	00-9N7K9DTvN5qcUAT7uZ5SUN
1		Cell	0.000	1.000	1376	20	Not-Trans anti-PSPC1-A546 8C-S-PSPC1 V2.00	0	28. Not-Trans and anti-PSPC1-A546_Pos024_S001	00-9N7K9DTvN5qcUAT7uZ5SUN
1		Cell	0.000	1.000	1377	21	Not-Trans anti-PSPC1-A546 8C-S-PSPC1 V2.00	0	28. Not-Trans and anti-PSPC1-A546_Pos024_S001	00-9N7K9DTvN5qcUAT7uZ5SUN
1		Cell	0.000	1.000	1378	22	Not-Trans anti-PSPC1-A546 8C-S-PSPC1 V2.00	0	28. Not-Trans and anti-PSPC1-A546_Pos024_S001	00-9N7K9DTvN5qcUAT7uZ5SUN
1		Cell	0.000	1.000	1379	23	Not-Trans anti-PSPC1-A546 8C-S-PSPC1 V2.00	0	28. Not-Trans and anti-PSPC1-A546_Pos024_S001	00-9N7K9DTvN5qcUAT7uZ5SUN
1		Cell	0.000	1.000	1380	24	Not-Trans anti-PSPC1-A546 8C-S-PSPC1 V2.00	0	28. Not-Trans and anti-PSPC1-A546_Pos024_S001	00-9N7K9DTvN5qcUAT7uZ5SUN
1		Cell	0.000	1.000	1381	25	Not-Trans anti-PSPC1-A546 8C-S-PSPC1 V2.00	0	28. Not-Trans and anti-PSPC1-A546_Pos024_S001	00-9N7K9DTvN5qcUAT7uZ5SUN
1		Cell	0.000	1.000	1382	26	Not-Trans anti-PSPC1-A546 8C-S-PSPC1 V2.00	0	28. Not-Trans and anti-PSPC1-A546_Pos024_S001	00-9N7K9DTvN5qcUAT7uZ5SUN
1		Cell	0.000	1.000	1383	27	Not-Trans anti-PSPC1-A546 8C-S-PSPC1 V2.00	0	28. Not-Trans and anti-PSPC1-A546_Pos024_S001	00-9N7K9DTvN5qcUAT7uZ5SUN
1		Cell	0.000	1.000	1384	28	Not-Trans anti-PSPC1-A546 8C-S-PSPC1 V2.00	0	28. Not-Trans and anti-PSPC1-A546_Pos024_S001	00-9N7K9DTvN5qcUAT7uZ5SUN
1		Cell	0.000	1.000	1385	29	Not-Trans anti-PSPC1-A546 8C-S-PSPC1 V2.00	0	28. Not-Trans and anti-PSPC1-A546_Pos024_S001	00-9N7K9DTvN5qcUAT7uZ5SUN
1		Cell	0.000	1.000	1386	30	Not-Trans anti-PSPC1-A546 8C-S-PSPC1 V2.00	0	28. Not-Trans and anti-PSPC1-A546_Pos024_S001	00-9N7K9DTvN5qcUAT7uZ5SUN
1		Cell	0.000	1.000	1387	31	Not-Trans anti-PSPC1-A546 8C-S-PSPC1 V2.00	0	28. Not-Trans and anti-PSPC1-A546_Pos024_S001	00-9N7K9DTvN5qcUAT7uZ5SUN
1		Cell	0.000	1.000	1388	32	Not-Trans anti-PSPC1-A546 8C-S-PSPC1 V2.00	0	28. Not-Trans and anti-PSPC1-A546_Pos024_S001	00-9N7K9DTvN5qcUAT7uZ5SUN
1		Cell	0.000	1.000	1389	33	Not-Trans anti-PSPC1-A546 8C-S-PSPC1 V2.00	0	28. Not-Trans and anti-PSPC1-A546_Pos024_S001	00-9N7K9DTvN5qcUAT7uZ5SUN
1		Cell	0.000	1.000	1390	34	Not-Trans anti-PSPC1-A546 8C-S-PSPC1 V2.00	0	28. Not-Trans and anti-PSPC1-A546_Pos024_S001	00-9N7K9DTvN5qcUAT7uZ5SUN
1		Cell	0.000	1.000	1391	35	Not-Trans anti-PSPC1-A546 8C-S-PSPC1 V2.00	0	28. Not-Trans and anti-PSPC1-A546_Pos024_S001	00-9N7K9DTvN5qcUAT7uZ5SUN
1		Cell	0.000	1.000	1392	36	Not-Trans anti-PSPC1-A546 8C-S-PSPC1 V2.00	0	28. Not-Trans and anti-PSPC1-A546_Pos024_S001	00-9N7K9DTvN5qcUAT7uZ5SUN
1		Cell	0.000	1.000	1393	37	Not-Trans anti-PSPC1-A546 8C-S-PSPC1 V2.00	0	28. Not-Trans and anti-PSPC1-A546_Pos024_S001	00-9N7K9DTvN5qcUAT7uZ5SUN
1		Cell	0.000	1.000	1394	38	Not-Trans anti-PSPC1-A546 8C-S-PSPC1 V2.00	0	28. Not-Trans and anti-PSPC1-A546_Pos024_S001	00-9N7K9DTvN5qcUAT7uZ5SUN
1		Cell	0.000	1.000	1395	39	Not-Trans anti-PSPC1-A546 8C-S-PSPC1 V2.00	0	28. Not-Trans and anti-PSPC1-A546_Pos024_S001	00-9N7K9DTvN5qcUAT7uZ5SUN
1		Cell	0.000	1.000	1396	40	Not-Trans anti-PSPC1-A546 8C-S-PSPC1 V2.00	0	28. Not-Trans and anti-PSPC1-A546_Pos024_S001	00-9N7K9DTvN5qcUAT7uZ5SUN
1		Cell	0.000	1.000	1397	41	Not-Trans anti-PSPC1-A546 8C-S-PSPC1 V2.00	0	28. Not-Trans and anti-PSPC1-A546_Pos024_S001	00-9N7K9DTvN5qcUAT7uZ5SUN
1		Cell	0.000	1.000	1398	42	Not-Trans anti-PSPC1-A546 8C-S-PSPC1 V2.00	0	28. Not-Trans and anti-PSPC1-A546_Pos024_S001	00-9N7K9DTvN5qcUAT7uZ5SUN
1		Cell	0.000	1.000	1399	43	Not-Trans anti-PSPC1-A546 8C-S-PSPC1 V2.00	0	28. Not-Trans and anti-PSPC1-A546_Pos024_S001	00-9N7K9DTvN5qcUAT7uZ5SUN
1		Cell	0.000	1.000	1400	44	Not-Trans anti-PSPC1-A546 8C-S-PSPC1 V2.00	0	28. Not-Trans and anti-PSPC1-A546_Pos024_S001	00-9N7K9DTvN5qcUAT7uZ5SUN
1		Cell	0.000	1.000	1401	45	Not-Trans anti-PSPC1-A546 8C-S-PSPC1 V2.00	0	28. Not-Trans and anti-PSPC1-A546_Pos024_S001	00-9N7K9DTvN5qcUAT7uZ5SUN
1		Cell	0.000	1.000	1402	46	Not-Trans anti-PSPC1-A546 8C-S-PSPC1 V2.00	0	28. Not-Trans and anti-PSPC1-A546_Pos024_S001	00-9N7K9DTvN5qcUAT7uZ5SUN
1		Cell	0.000	1.000	1403	47	Not-Trans anti-PSPC1-A546 8C-S-PSPC1 V2.00	0	28. Not-Trans and anti-PSPC1-A546_Pos024_S001	00-9N7K9DTvN5qcUAT7uZ5SUN
1		Cell	0.000	1.000	1404	48	Not-Trans anti-PSPC1-A546 8C-S-PSPC1 V2.00	0	28. Not-Trans and anti-PSPC1-A546_Pos024_S001	00-9N7K9DTvN5qcUAT7uZ5SUN
1		Cell	0.000	1.000	1405	49	Not-Trans anti-PSPC1-A546 8C-S-PSPC1 V2.00	0	28. Not-Trans and anti-PSPC1-A546_Pos024_S001	00-9N7K9DTvN5qcUAT7uZ5SUN
1		Cell	0.000	1.000	1406	50	Not-Trans anti-PSPC1-A546 8C-S-PSPC1 V2.00	0	28. Not-Trans and anti-PSPC1-A546_Pos024_S001	00-9N7K9DTvN5qcUAT7uZ5SUN
1		Cell	0.000	1.000	1407	51	Not-Trans anti-PSPC1-A546 8C-S-PSPC1 V2.00	0	28. Not-Trans and anti-PSPC1-A546_Pos024_S001	00-9N7K9DTvN5qcUAT7uZ5SUN
1		Cell	0.000	1.000	1408	52	Not-Trans anti-PSPC1-A546 8C-S-PSPC1 V2.00	0	28. Not-Trans and anti-PSPC1-A546_Pos024_S001	00-9N7K9DTvN5qcUAT7uZ5SUN
1		Cell	0.000	1.000	1409	53	Not-Trans anti-PSPC1-A546 8C-S-PSPC1 V2.00	0	28. Not-Trans and anti-PSPC1-A546_Pos024_S001	00-9N7K9DTvN5qcUAT7uZ5SUN
1		Cell	0.000	1.000	1410	54	Not-Trans anti-PSPC1-A546 8C-S-PSPC1 V2.00	0	28. Not-Trans and anti-PSPC1-A546_Pos024_S001	00-9N7K9DTvN5qcUAT7uZ5SUN
1		Cell	0.000	1.000	1411	55	Not-Trans anti-PSPC1-A546 8C-S-PSPC1 V2.00	0	28. Not-Trans and anti-PSPC1-A546_Pos024_S001	00-9N7K9DTvN5qcUAT7uZ5SUN
1		Cell	0.000	1.000	1412	56	Not-Trans anti-PSPC1-A546 8C-S-PSPC1 V2.00	0	28. Not-Trans and anti-PSPC1-A546_Pos024_S001	00-9N7K9DTvN5qcUAT7uZ5SUN
1		Cell	0.000	1.000	1413	57	Not-Trans anti-PSPC1-A546 8C-S-PSPC1 V2.00	0	28. Not-Trans and anti-PSPC1-A546_Pos024_S001	00-9N7K9DTvN5qcUAT7uZ5SUN
1		Cell	0.000	1.000	1414	58	Not-Trans anti-PSPC1-A546 8C-S-PSPC1 V2.00	0	28. Not-Trans and anti-PSPC1-A546_Pos024_S001	00-9N7K9DTvN5qcUAT7uZ5SUN
1		Cell	0.000	1.000	1415	59	Not-Trans anti-PSPC1-A546 8C-S-PSPC1 V2.00	0	28. Not-Trans and anti-PSPC1-A546_Pos024_S001	00-9N7K9DTvN5qcUAT7uZ5SUN
1		Cell	0.000	1.000	1416	60	Not-Trans anti-PSPC1-A546 8C-S-PSPC1 V2.00	0	28. Not-Trans and anti-PSPC1-A546_Pos024_S001	00-9N7K9DTvN5qcUAT7uZ5SUN
1		Cell	0.000	1.000	1417	61	Not-Trans anti-PSPC1-A546 8C-S-PSPC1 V2.00	0	28. Not-Trans and anti-PSPC1-A546_Pos024_S001	00-9N7K9DTvN5qcUAT7uZ5SUN
1		Cell	0.000	1.000	1418	62	Not-Trans anti-PSPC1-A546 8C-S-PSPC1 V2.00	0	28. Not-Trans and anti-PSPC1-A546_Pos024_S001	00-9N7K9DTvN5qcUAT7uZ5SUN
1		Cell	0.000	1.000	1419	63	Not-Trans anti-PSPC1-A546 8C-S-PSPC1 V2.00	0	28. Not-Trans and anti-PSPC1-A546_Pos024_S001	00-9N7K9DTvN5qcUAT7uZ5SUN
1		Cell	0.000	1.000	1420	64	Not-Trans anti-PSPC1-A546 8C-S-PSPC1 V2.00	0	28. Not-Trans and anti-PSPC1-A546_Pos024_S001	00-9N7K9DTvN5qcUAT7uZ5SUN
1		Cell	0.000	1.000	1421	65	Not-Trans anti-PSPC1-A546 8C-S-PSPC1 V2.00	0	28. Not-Trans and anti-PSPC1-A546_Pos024_S001	00-9N7K9DTvN5qcUAT7uZ5SUN
1		Cell	0.000	1.000	1422	66	Not-Trans anti-PSPC1-A546 8C-S-PSPC1 V2.00	0	28. Not-Trans and anti-PSPC1-A546_Pos024_S001	00-9N7K9DTvN5qcUAT7uZ5SUN
1		Cell	0.000	1.000	1423	67	Not-Trans anti-PSPC1-A546 8C-S-PSPC1 V2.00	0	28. Not-Trans and anti-PSPC1-A546_Pos024_S001	00-9N7K9DTvN5qcUAT7uZ5SUN
1		Cell	0.000	1.000	1424	68	Not-Trans anti-PSPC1-A546 8C-S-PSPC1 V2.00	0	28. Not-Trans and anti-PSPC1-A546_Pos024_S001	00-9N7K9DTvN5qcUAT7uZ5SUN
1		Cell	0.000	1.000	1425	69	Not-Trans anti-PSPC1-A546 8C-S-PSPC1 V2.00	0	28. Not-Trans and anti-PSPC1-A546_Pos024_S001	00-9N7K9DTvN5qcUAT7uZ5SUN
1		Cell	0.000	1.000	1426	70	Not-Trans anti-PSPC1-A546 8C-S-PSPC1 V2.00	0	28. Not-Trans and anti-PSPC1-A546_Pos024_S001	00-9N7K9DTvN5qcUAT7uZ5SUN
1		Cell	0.000	1.000	1427	71	Not-Trans anti-PSPC1-A546 8C-S-PSPC1 V2.00	0	28. Not-Trans and anti-PSPC1-A546_Pos024_S001	00-9N7K9DTvN5qcUAT7uZ5SUN
1		Cell	0.000	1.000	1428	72	Not-Trans anti-PSPC1-A546 8C-S-PSPC1 V2.00	0	28. Not-Trans and anti-PSPC1-A546_Pos024_S001	00-9N7K9DTvN5qcUAT7uZ5SUN
1		Cell	0.000	1.000	1429	73	Not-Trans anti-PSPC1-A546 8C-S-PSPC1 V2.00	0	28. Not-Trans and anti-PSPC1-A546_Pos024_S001	00-9N7K9DTvN5qcUAT7uZ5SUN
1		Cell	0.000	1.000	1430	74	Not-Trans anti-PSPC1-A546 8C-S-PSPC1 V2.00	0	28. Not-Trans and anti-PSPC1-A546_Pos024_S001	00-9N7K9DTvN5qcUAT7uZ5SUN
1		Cell	0.000	1.000	1431	75	Not-Trans anti-PSPC1-A546 8C-S-PSPC1 V2.00	0	28. Not-Trans and anti-PSPC1-A546_Pos024_S001	00-9N7K9DTvN5qcUAT7uZ5SUN
1		Cell	0.000	1.000	1432	76	Not-Trans anti-PSPC1-A546 8C-S-PSPC1 V2.00	0	28. Not-Trans and anti-PSPC1-A546_Pos024_S001	00-9N7K9DTvN5qcUAT7uZ5SUN
1		Cell	0.000	1.000	1433	77	Not-Trans anti-PSPC1-A546 8C-S-PSPC1 V2.00	0	28. Not-Trans and anti-PSPC1-A546_Pos024_S001	00-9N7K9DTvN5qcUAT7uZ5SUN
1		Cell	0.000	1.000	1434	78	Not-Trans anti-PSPC1-A546 8C-S-PSPC1 V2.00	0	28. Not-Trans and anti-PSPC1-A546_Pos024_S001	00-9N7K9DTvN5qcUAT7uZ5SUN
1		Cell	0.000	1.000	1435	79	Not-Trans anti-PSPC1-A546 8C-S-PSPC1 V2.00	0	28. Not-Trans and anti-PSPC1-A546_Pos024_S001	00-9N7K9DTvN5qcUAT7uZ5SUN
1		Cell	0.000	1.000	1436	80	Not-Trans anti-PSPC1-A546 8C-S-PSPC1 V2.00	0	28. Not-Trans and anti-PSPC1-A546_Pos024_S001	00-9N7K9DTvN5qcUAT7uZ5SUN
1		Cell	0.000	1.000	1437	81	Not-Trans anti-PSPC1-A546 8C-S-PSPC1 V2.00	0	28. Not-Trans and anti-PSPC1-A546_Pos024_S001	00-9N7K9DTvN5qcUAT7uZ5SUN
1		Cell	0.000	1.000	1438	82	Not-Trans anti-PSPC1-A546 8C-S-PSPC1 V2.00	0	28. Not-Trans and anti-PSPC1-A546_Pos024_S001	00-9N7K9DTvN5qcUAT7uZ5SUN
1		Cell	0.000	1.000	1439	83	Not-Trans anti-PSPC1-A546 8C-S-PSPC1 V2.00	0	28. Not-Trans and anti-PSPC1-A546_Pos024_S001	00-9N7K9DTvN5qcUAT7uZ5SUN
1		Cell	0.000	1.000	1440	84	Not-Trans anti-PSPC1-A546 8C-S-PSPC1 V2.00	0	28. Not-Trans and anti-PSPC1-A546_Pos024_S001	00-9N7K9DTvN5qcUAT7uZ5SUN
1		Cell	0.000	1.000	1441	85	Not-Trans anti-PSPC1-A546 8C-S-PSPC1 V2.00	0	28. Not-Trans and anti-PSPC1-A546_Pos024_S001	00-9N7K9DTvN5qcUAT7uZ5SUN
1		Cell	0.000	1.000	1442	86	Not-Trans anti-PSPC1-A546 8C-S-PSPC1 V2.00	0	28. Not-Trans and anti-PSPC1-A546_Pos024_S001	00-9N7K9DTvN5qcUAT7uZ5SUN
1		Cell	0.000	1.000	1443	87	Not-Trans anti-PSPC1-A546 8C-S-PSPC1 V2.00	0	28. Not-Trans and anti-PSPC1-A546_Pos024_S001	00-9N7K9DTvN5qcUAT7uZ5SUN
1		Cell	0.000	1.000	1444	88	Not-Trans anti-PSPC1-A546 8C-S-PSPC1 V2.00	0	28. Not-Trans and anti-PSPC1-A546_Pos024_S001	00-9N7K9DTvN5qcUAT7uZ5SUN
1		Cell	0.000	1.000	1445	89	Not-Trans anti-PSPC1-A546 8C-S-PSPC1 V2.00	0	28. Not-Trans and anti-PSPC1-A546_Pos024_S001	00-9N7K9DTvN5qcUAT7uZ5SUN
1		Cell	0.000	1.000	1446	90	Not-Trans anti-PSPC1-A546 8C-S-PSPC1 V2.00	0	28. Not-Trans and anti-PSPC1-A546_Pos024_S001	00-9N7K9DTvN5qcUAT7uZ5SUN
1		Cell	0.000	1.000	1447	91	Not-Trans anti-PSPC1-A546 8C-S-PSPC1 V2.00	0	28. Not-Trans and anti-PSPC1-A546_Pos024_S001	00-9N7K9DTvN5qcUAT7uZ5SUN
1		Cell	0.000	1.000	1448	92	Not-Trans anti-PSPC1-A546 8C-S-PSPC1 V2.00	0	28. Not-Trans and anti-PSPC1-A546_Pos024_S001	00-9N7K9DTvN5qcUAT7uZ5SUN
1		Cell	0.000	1.000	1449	93	Not-Trans anti-PSPC1-A546 8C-S-PSPC1 V2.00	0	28. Not-Trans and anti-PSPC1-A546_Pos024_S001	00-9N7K9DTvN5qcUAT7uZ5SUN
1		Cell	0.000	1.000	1450	94	Not-Trans anti-PSPC1-A546 8C-S-PSPC1 V2.00	0	28. Not-Trans and anti-PSPC1-A546_Pos024_S001	00-9N7K9DTvN5qcUAT7uZ5SUN
1		Cell	0.000	1.000	1451	0	Not-Trans anti-PSPC1-A546 8C-S-PSPC1 V2.00	0	28. Not-Trans and anti-PSPC1-A546_Pos025_S001	00-h5SYcCo5cZwhpKgTkcwmrC
1		Cell	0.000	1.000	1452	1	Not-Trans anti-PSPC1-A546 8C-S-PSPC1 V2.00	0	28. Not-Trans and anti-PSPC1-A546_Pos025_S001	00-h5SYcCo5cZwhpKgTkcwmrC
1		Cell	0.000	1.000	1453	2	Not-Trans anti-PSPC1-A546 8C-S-PSPC1 V2.00	0	28. Not-Trans and anti-PSPC1-A546_Pos025_S001	00-h5SYcCo5cZwhpKgTkcwmrC
1		Cell	0.000	1.000	1454	3	Not-Trans anti-PSPC1-A546 8C-S-PSPC1 V2.00	0	28. Not-Trans and anti-PSPC1-A546_Pos025_S001	00-h5SYcCo5cZwhpKgTkcwmrC
1		Cell	0.000	1.000	1455	4	Not-Trans anti-PSPC1-A546 8C-S-PSPC1 V2.00	0	28. Not-Trans and anti-PSPC1-A546_Pos025_S001	00-h5SYcCo5cZwhpKgTkcwmrC
1		Cell	0.000	1.000	1456	5	Not-Trans anti-PSPC1-A546 8C-S-PSPC1 V2.00	0	28. Not-Trans and anti-PSPC1-A546_Pos025_S001	00-h5SYcCo5cZwhpKgTkcwmrC
1		Cell	0.000	1.000	1457	6	Not-Trans anti-PSPC1-A546 8C-S-PSPC1 V2.00	0	28. Not-Trans and anti-PSPC1-A546_Pos025_S001	00-h5SYcCo5cZwhpKgTkcwmrC
0		Cell	0.000	1.000	1458	7	Not-Trans anti-PSPC1-A546 8C-S-PSPC1 V2.00	0	28. Not-Trans and anti-PSPC1-A546_Pos025_S001	00-h5SYcCo5cZwhpKgTkcwmrC
0		Cell	0.000	1.000	1459	8	Not-Trans anti-PSPC1-A546 8C-S-PSPC1 V2.00	0	28. Not-Trans and anti-PSPC1-A546_Pos025_S001	00-h5SYcCo5cZwhpKgTkcwmrC
0		Cell	0.000	1.000	1460	9	Not-Trans anti-PSPC1-A546 8C-S-PSPC1 V2.00	0	28. Not-Trans and anti-PSPC1-A546_Pos025_S001	00-h5SYcCo5cZwhpKgTkcwmrC
1		Cell	0.000	1.000	1461	10	Not-Trans anti-PSPC1-A546 8C-S-PSPC1 V2.00	0	28. Not-Trans and anti-PSPC1-A546_Pos025_S001	00-h5SYcCo5cZwhpKgTkcwmrC
1		Cell	0.000	1.000	1462	11	Not-Trans anti-PSPC1-A546 8C-S-PSPC1 V2.00	0	28. Not-Trans and anti-PSPC1-A546_Pos025_S001	00-h5SYcCo5cZwhpKgTkcwmrC
1		Cell	0.000	1.000	1463	12	Not-Trans anti-PSPC1-A546 8C-S-PSPC1 V2.00	0	28. Not-Trans and anti-PSPC1-A546_Pos025_S001	00-h5SYcCo5cZwhpKgTkcwmrC
1		Cell	0.000	1.000	1464	13	Not-Trans anti-PSPC1-A546 8C-S-PSPC1 V2.00	0	28. Not-Trans and anti-PSPC1-A546_Pos025_S001	00-h5SYcCo5cZwhpKgTkcwmrC
1		Cell	0.000	1.000	1465	14	Not-Trans anti-PSPC1-A546 8C-S-PSPC1 V2.00	0	28. Not-Trans and anti-PSPC1-A546_Pos025_S001	00-h5SYcCo5cZwhpKgTkcwmrC
1		Cell	0.000	1.000	1466	15	Not-Trans anti-PSPC1-A546 8C-S-PSPC1 V2.00	0	28. Not-Trans and anti-PSPC1-A546_Pos025_S001	00-h5SYcCo5cZwhpKgTkcwmrC
1		Cell	0.000	1.000	1467	16	Not-Trans anti-PSPC1-A546 8C-S-PSPC1 V2.00	0	28. Not-Trans and anti-PSPC1-A546_Pos025_S001	00-h5SYcCo5cZwhpKgTkcwmrC
1		Cell	0.000	1.000	1468	17	Not-Trans anti-PSPC1-A546 8C-S-PSPC1 V2.00	0	28. Not-Trans and anti-PSPC1-A546_Pos025_S001	00-h5SYcCo5cZwhpKgTkcwmrC
1		Cell	0.000	1.000	1469	18	Not-Trans anti-PSPC1-A546 8C-S-PSPC1 V2.00	0	28. Not-Trans and anti-PSPC1-A546_Pos025_S001	00-h5SYcCo5cZwhpKgTkcwmrC
1		Cell	0.000	1.000	1470	19	Not-Trans anti-PSPC1-A546 8C-S-PSPC1 V2.00	0	28. Not-Trans and anti-PSPC1-A546_Pos025_S001	00-h5SYcCo5cZwhpKgTkcwmrC
1		Cell	0.000	1.000	1471	20	Not-Trans anti-PSPC1-A546 8C-S-PSPC1 V2.00	0	28. Not-Trans and anti-PSPC1-A546_Pos025_S001	00-h5SYcCo5cZwhpKgTkcwmrC
1		Cell	0.000	1.000	1472	21	Not-Trans anti-PSPC1-A546 8C-S-PSPC1 V2.00	0	28. Not-Trans and anti-PSPC1-A546_Pos025_S001	00-h5SYcCo5cZwhpKgTkcwmrC
1		Cell	0.000	1.000	1473	22	Not-Trans anti-PSPC1-A546 8C-S-PSPC1 V2.00	0	28. Not-Trans and anti-PSPC1-A546_Pos025_S001	00-h5SYcCo5cZwhpKgTkcwmrC
1		Cell	0.000	1.000	1474	23	Not-Trans anti-PSPC1-A546 8C-S-PSPC1 V2.00	0	28. Not-Trans and anti-PSPC1-A546_Pos025_S001	00-h5SYcCo5cZwhpKgTkcwmrC
1		Cell	0.000	1.000	1475	24	Not-Trans anti-PSPC1-A546 8C-S-PSPC1 V2.00	0	28. Not-Trans and anti-PSPC1-A546_Pos025_S001	00-h5SYcCo5cZwhpKgTkcwmrC
1		Cell	0.000	1.000	1476	25	Not-Trans anti-PSPC1-A546 8C-S-PSPC1 V2.00	0	28. Not-Trans and anti-PSPC1-A546_Pos025_S001	00-h5SYcCo5cZwhpKgTkcwmrC
1		Cell	0.000	1.000	1477	26	Not-Trans anti-PSPC1-A546 8C-S-PSPC1 V2.00	0	28. Not-Trans and anti-PSPC1-A546_Pos025_S001	00-h5SYcCo5cZwhpKgTkcwmrC
1		Cell	0.000	1.000	1478	27	Not-Trans anti-PSPC1-A546 8C-S-PSPC1 V2.00	0	28. Not-Trans and anti-PSPC1-A546_Pos025_S001	00-h5SYcCo5cZwhpKgTkcwmrC
1		Cell	0.000	1.000	1479	28	Not-Trans anti-PSPC1-A546 8C-S-PSPC1 V2.00	0	28. Not-Trans and anti-PSPC1-A546_Pos025_S001	00-h5SYcCo5cZwhpKgTkcwmrC
1		Cell	0.000	1.000	1480	29	Not-Trans anti-PSPC1-A546 8C-S-PSPC1 V2.00	0	28. Not-Trans and anti-PSPC1-A546_Pos025_S001	00-h5SYcCo5cZwhpKgTkcwmrC
1		Cell	0.000	1.000	1481	30	Not-Trans anti-PSPC1-A546 8C-S-PSPC1 V2.00	0	28. Not-Trans and anti-PSPC1-A546_Pos025_S001	00-h5SYcCo5cZwhpKgTkcwmrC
1		Cell	0.000	1.000	1482	31	Not-Trans anti-PSPC1-A546 8C-S-PSPC1 V2.00	0	28. Not-Trans and anti-PSPC1-A546_Pos025_S001	00-h5SYcCo5cZwhpKgTkcwmrC
1		Cell	0.000	1.000	1483	32	Not-Trans anti-PSPC1-A546 8C-S-PSPC1 V2.00	0	28. Not-Trans and anti-PSPC1-A546_Pos025_S001	00-h5SYcCo5cZwhpKgTkcwmrC
1		Cell	0.000	1.000	1484	33	Not-Trans anti-PSPC1-A546 8C-S-PSPC1 V2.00	0	28. Not-Trans and anti-PSPC1-A546_Pos025_S001	00-h5SYcCo5cZwhpKgTkcwmrC
1		Cell	0.000	1.000	1485	34	Not-Trans anti-PSPC1-A546 8C-S-PSPC1 V2.00	0	28. Not-Trans and anti-PSPC1-A546_Pos025_S001	00-h5SYcCo5cZwhpKgTkcwmrC
1		Cell	0.000	1.000	1486	35	Not-Trans anti-PSPC1-A546 8C-S-PSPC1 V2.00	0	28. Not-Trans and anti-PSPC1-A546_Pos025_S001	00-h5SYcCo5cZwhpKgTkcwmrC
1		Cell	0.000	1.000	1487	36	Not-Trans anti-PSPC1-A546 8C-S-PSPC1 V2.00	0	28. Not-Trans and anti-PSPC1-A546_Pos025_S001	00-h5SYcCo5cZwhpKgTkcwmrC
1		Cell	0.000	1.000	1488	37	Not-Trans anti-PSPC1-A546 8C-S-PSPC1 V2.00	0	28. Not-Trans and anti-PSPC1-A546_Pos025_S001	00-h5SYcCo5cZwhpKgTkcwmrC
1		Cell	0.000	1.000	1489	38	Not-Trans anti-PSPC1-A546 8C-S-PSPC1 V2.00	0	28. Not-Trans and anti-PSPC1-A546_Pos025_S001	00-h5SYcCo5cZwhpKgTkcwmrC
1		Cell	0.000	1.000	1490	39	Not-Trans anti-PSPC1-A546 8C-S-PSPC1 V2.00	0	28. Not-Trans and anti-PSPC1-A546_Pos025_S001	00-h5SYcCo5cZwhpKgTkcwmrC
1		Cell	0.000	1.000	1491	40	Not-Trans anti-PSPC1-A546 8C-S-PSPC1 V2.00	0	28. Not-Trans and anti-PSPC1-A546_Pos025_S001	00-h5SYcCo5cZwhpKgTkcwmrC
1		Cell	0.000	1.000	1492	41	Not-Trans anti-PSPC1-A546 8C-S-PSPC1 V2.00	0	28. Not-Trans and anti-PSPC1-A546_Pos025_S001	00-h5SYcCo5cZwhpKgTkcwmrC
1		Cell	0.000	1.000	1493	42	Not-Trans anti-PSPC1-A546 8C-S-PSPC1 V2.00	0	28. Not-Trans and anti-PSPC1-A546_Pos025_S001	00-h5SYcCo5cZwhpKgTkcwmrC
1		Cell	0.000	1.000	1494	43	Not-Trans anti-PSPC1-A546 8C-S-PSPC1 V2.00	0	28. Not-Trans and anti-PSPC1-A546_Pos025_S001	00-h5SYcCo5cZwhpKgTkcwmrC
1		Cell	0.000	1.000	1495	44	Not-Trans anti-PSPC1-A546 8C-S-PSPC1 V2.00	0	28. Not-Trans and anti-PSPC1-A546_Pos025_S001	00-h5SYcCo5cZwhpKgTkcwmrC
1		Cell	0.000	1.000	1496	45	Not-Trans anti-PSPC1-A546 8C-S-PSPC1 V2.00	0	28. Not-Trans and anti-PSPC1-A546_Pos025_S001	00-h5SYcCo5cZwhpKgTkcwmrC
1		Cell	0.000	1.000	1497	46	Not-Trans anti-PSPC1-A546 8C-S-PSPC1 V2.00	0	28. Not-Trans and anti-PSPC1-A546_Pos025_S001	00-h5SYcCo5cZwhpKgTkcwmrC
1		Cell	0.000	1.000	1498	47	Not-Trans anti-PSPC1-A546 8C-S-PSPC1 V2.00	0	28. Not-Trans and anti-PSPC1-A546_Pos025_S001	00-h5SYcCo5cZwhpKgTkcwmrC
1		Cell	0.000	1.000	1499	48	Not-Trans anti-PSPC1-A546 8C-S-PSPC1 V2.00	0	28. Not-Trans and anti-PSPC1-A546_Pos025_S001	00-h5SYcCo5cZwhpKgTkcwmrC
1		Cell	0.000	1.000	1500	49	Not-Trans anti-PSPC1-A546 8C-S-PSPC1 V2.00	0	28. Not-Trans and anti-PSPC1-A546_Pos025_S001	00-h5SYcCo5cZwhpKgTkcwmrC
1		Cell	0.000	1.000	1501	50	Not-Trans anti-PSPC1-A546 8C-S-PSPC1 V2.00	0	28. Not-Trans and anti-PSPC1-A546_Pos025_S001	00-h5SYcCo5cZwhpKgTkcwmrC
1		Cell	0.000	1.000	1502	51	Not-Trans anti-PSPC1-A546 8C-S-PSPC1 V2.00	0	28. Not-Trans and anti-PSPC1-A546_Pos025_S001	00-h5SYcCo5cZwhpKgTkcwmrC
1		Cell	0.000	1.000	1503	52	Not-Trans anti-PSPC1-A546 8C-S-PSPC1 V2.00	0	28. Not-Trans and anti-PSPC1-A546_Pos025_S001	00-h5SYcCo5cZwhpKgTkcwmrC
1		Cell	0.000	1.000	1504	53	Not-Trans anti-PSPC1-A546 8C-S-PSPC1 V2.00	0	28. Not-Trans and anti-PSPC1-A546_Pos025_S001	00-h5SYcCo5cZwhpKgTkcwmrC
1		Cell	0.000	1.000	1505	54	Not-Trans anti-PSPC1-A546 8C-S-PSPC1 V2.00	0	28. Not-Trans and anti-PSPC1-A546_Pos025_S001	00-h5SYcCo5cZwhpKgTkcwmrC
1		Cell	0.000	1.000	1506	55	Not-Trans anti-PSPC1-A546 8C-S-PSPC1 V2.00	0	28. Not-Trans and anti-PSPC1-A546_Pos025_S001	00-h5SYcCo5cZwhpKgTkcwmrC
1		Cell	0.000	1.000	1507	56	Not-Trans anti-PSPC1-A546 8C-S-PSPC1 V2.00	0	28. Not-Trans and anti-PSPC1-A546_Pos025_S001	00-h5SYcCo5cZwhpKgTkcwmrC
1		Cell	0.000	1.000	1508	57	Not-Trans anti-PSPC1-A546 8C-S-PSPC1 V2.00	0	28. Not-Trans and anti-PSPC1-A546_Pos025_S001	00-h5SYcCo5cZwhpKgTkcwmrC
1		Cell	0.000	1.000	1509	58	Not-Trans anti-PSPC1-A546 8C-S-PSPC1 V2.00	0	28. Not-Trans and anti-PSPC1-A546_Pos025_S001	00-h5SYcCo5cZwhpKgTkcwmrC
1		Cell	0.000	1.000	1510	59	Not-Trans anti-PSPC1-A546 8C-S-PSPC1 V2.00	0	28. Not-Trans and anti-PSPC1-A546_Pos025_S001	00-h5SYcCo5cZwhpKgTkcwmrC
1		Cell	0.000	1.000	1511	60	Not-Trans anti-PSPC1-A546 8C-S-PSPC1 V2.00	0	28. Not-Trans and anti-PSPC1-A546_Pos025_S001	00-h5SYcCo5cZwhpKgTkcwmrC
1		Cell	0.000	1.000	1512	61	Not-Trans anti-PSPC1-A546 8C-S-PSPC1 V2.00	0	28. Not-Trans and anti-PSPC1-A546_Pos025_S001	00-h5SYcCo5cZwhpKgTkcwmrC
1		Cell	0.000	1.000	1513	62	Not-Trans anti-PSPC1-A546 8C-S-PSPC1 V2.00	0	28. Not-Trans and anti-PSPC1-A546_Pos025_S001	00-h5SYcCo5cZwhpKgTkcwmrC
1		Cell	0.000	1.000	1514	63	Not-Trans anti-PSPC1-A546 8C-S-PSPC1 V2.00	0	28. Not-Trans and anti-PSPC1-A546_Pos025_S001	00-h5SYcCo5cZwhpKgTkcwmrC
1		Cell	0.000	1.000	1515	64	Not-Trans anti-PSPC1-A546 8C-S-PSPC1 V2.00	0	28. Not-Trans and anti-PSPC1-A546_Pos025_S001	00-h5SYcCo5cZwhpKgTkcwmrC
1		Cell	0.000	1.000	1516	65	Not-Trans anti-PSPC1-A546 8C-S-PSPC1 V2.00	0	28. Not-Trans and anti-PSPC1-A546_Pos025_S001	00-h5SYcCo5cZwhpKgTkcwmrC
1		Cell	0.000	1.000	1517	66	Not-Trans anti-PSPC1-A546 8C-S-PSPC1 V2.00	0	28. Not-Trans and anti-PSPC1-A546_Pos025_S001	00-h5SYcCo5cZwhpKgTkcwmrC
1		Cell	0.000	1.000	1518	67	Not-Trans anti-PSPC1-A546 8C-S-PSPC1 V2.00	0	28. Not-Trans and anti-PSPC1-A546_Pos025_S001	00-h5SYcCo5cZwhpKgTkcwmrC
1		Cell	0.000	1.000	1519	68	Not-Trans anti-PSPC1-A546 8C-S-PSPC1 V2.00	0	28. Not-Trans and anti-PSPC1-A546_Pos025_S001	00-h5SYcCo5cZwhpKgTkcwmrC
1		Cell	0.000	1.000	1520	69	Not-Trans anti-PSPC1-A546 8C-S-PSPC1 V2.00	0	28. Not-Trans and anti-PSPC1-A546_Pos025_S001	00-h5SYcCo5cZwhpKgTkcwmrC
1		Cell	0.000	1.000	1521	70	Not-Trans anti-PSPC1-A546 8C-S-PSPC1 V2.00	0	28. Not-Trans and anti-PSPC1-A546_Pos025_S001	00-h5SYcCo5cZwhpKgTkcwmrC
1		Cell	0.000	1.000	1522	71	Not-Trans anti-PSPC1-A546 8C-S-PSPC1 V2.00	0	28. Not-Trans and anti-PSPC1-A546_Pos025_S001	00-h5SYcCo5cZwhpKgTkcwmrC
1		Cell	0.000	1.000	1523	72	Not-Trans anti-PSPC1-A546 8C-S-PSPC1 V2.00	0	28. Not-Trans and anti-PSPC1-A546_Pos025_S001	00-h5SYcCo5cZwhpKgTkcwmrC
1		Cell	0.000	1.000	1524	73	Not-Trans anti-PSPC1-A546 8C-S-PSPC1 V2.00	0	28. Not-Trans and anti-PSPC1-A546_Pos025_S001	00-h5SYcCo5cZwhpKgTkcwmrC
1		Cell	0.000	1.000	1525	74	Not-Trans anti-PSPC1-A546 8C-S-PSPC1 V2.00	0	28. Not-Trans and anti-PSPC1-A546_Pos025_S001	00-h5SYcCo5cZwhpKgTkcwmrC
1		Cell	0.000	1.000	1526	75	Not-Trans anti-PSPC1-A546 8C-S-PSPC1 V2.00	0	28. Not-Trans and anti-PSPC1-A546_Pos025_S001	00-h5SYcCo5cZwhpKgTkcwmrC
1		Cell	0.000	1.000	1527	76	Not-Trans anti-PSPC1-A546 8C-S-PSPC1 V2.00	0	28. Not-Trans and anti-PSPC1-A546_Pos025_S001	00-h5SYcCo5cZwhpKgTkcwmrC
1		Cell	0.000	1.000	1528	77	Not-Trans anti-PSPC1-A546 8C-S-PSPC1 V2.00	0	28. Not-Trans and anti-PSPC1-A546_Pos025_S001	00-h5SYcCo5cZwhpKgTkcwmrC
1		Cell	0.000	1.000	1529	78	Not-Trans anti-PSPC1-A546 8C-S-PSPC1 V2.00	0	28. Not-Trans and anti-PSPC1-A546_Pos025_S001	00-h5SYcCo5cZwhpKgTkcwmrC
1		Cell	0.000	1.000	1530	79	Not-Trans anti-PSPC1-A546 8C-S-PSPC1 V2.00	0	28. Not-Trans and anti-PSPC1-A546_Pos025_S001	00-h5SYcCo5cZwhpKgTkcwmrC
1		Cell	0.000	1.000	1531	80	Not-Trans anti-PSPC1-A546 8C-S-PSPC1 V2.00	0	28. Not-Trans and anti-PSPC1-A546_Pos025_S001	00-h5SYcCo5cZwhpKgTkcwmrC
1		Cell	0.000	1.000	1532	81	Not-Trans anti-PSPC1-A546 8C-S-PSPC1 V2.00	0	28. Not-Trans and anti-PSPC1-A546_Pos025_S001	00-h5SYcCo5cZwhpKgTkcwmrC
1		Cell	0.000	1.000	1533	82	Not-Trans anti-PSPC1-A546 8C-S-PSPC1 V2.00	0	28. Not-Trans and anti-PSPC1-A546_Pos025_S001	00-h5SYcCo5cZwhpKgTkcwmrC
1		Cell	0.000	1.000	1534	83	Not-Trans anti-PSPC1-A546 8C-S-PSPC1 V2.00	0	28. Not-Trans and anti-PSPC1-A546_Pos025_S001	00-h5SYcCo5cZwhpKgTkcwmrC
1		Cell	0.000	1.000	1535	0	Not-Trans anti-PSPC1-A546 8C-S-PSPC1 V2.00	0	28. Not-Trans and anti-PSPC1-A546_Pos026_S001	00-3MUXRe9tePHvitKt2A5gXi
1		Cell	0.000	1.000	1536	1	Not-Trans anti-PSPC1-A546 8C-S-PSPC1 V2.00	0	28. Not-Trans and anti-PSPC1-A546_Pos026_S001	00-3MUXRe9tePHvitKt2A5gXi
1		Cell	0.000	1.000	1537	2	Not-Trans anti-PSPC1-A546 8C-S-PSPC1 V2.00	0	28. Not-Trans and anti-PSPC1-A546_Pos026_S001	00-3MUXRe9tePHvitKt2A5gXi
1		Cell	0.000	1.000	1538	3	Not-Trans anti-PSPC1-A546 8C-S-PSPC1 V2.00	0	28. Not-Trans and anti-PSPC1-A546_Pos026_S001	00-3MUXRe9tePHvitKt2A5gXi
1		Cell	0.000	1.000	1539	4	Not-Trans anti-PSPC1-A546 8C-S-PSPC1 V2.00	0	28. Not-Trans and anti-PSPC1-A546_Pos026_S001	00-3MUXRe9tePHvitKt2A5gXi
1		Cell	0.000	1.000	1540	5	Not-Trans anti-PSPC1-A546 8C-S-PSPC1 V2.00	0	28. Not-Trans and anti-PSPC1-A546_Pos026_S001	00-3MUXRe9tePHvitKt2A5gXi
1		Cell	0.000	1.000	1541	6	Not-Trans anti-PSPC1-A546 8C-S-PSPC1 V2.00	0	28. Not-Trans and anti-PSPC1-A546_Pos026_S001	00-3MUXRe9tePHvitKt2A5gXi
1		Cell	0.000	1.000	1542	7	Not-Trans anti-PSPC1-A546 8C-S-PSPC1 V2.00	0	28. Not-Trans and anti-PSPC1-A546_Pos026_S001	00-3MUXRe9tePHvitKt2A5gXi
1		Cell	0.000	1.000	1543	8	Not-Trans anti-PSPC1-A546 8C-S-PSPC1 V2.00	0	28. Not-Trans and anti-PSPC1-A546_Pos026_S001	00-3MUXRe9tePHvitKt2A5gXi
1		Cell	0.000	1.000	1544	9	Not-Trans anti-PSPC1-A546 8C-S-PSPC1 V2.00	0	28. Not-Trans and anti-PSPC1-A546_Pos026_S001	00-3MUXRe9tePHvitKt2A5gXi
1		Cell	0.000	1.000	1545	10	Not-Trans anti-PSPC1-A546 8C-S-PSPC1 V2.00	0	28. Not-Trans and anti-PSPC1-A546_Pos026_S001	00-3MUXRe9tePHvitKt2A5gXi
1		Cell	0.000	1.000	1546	11	Not-Trans anti-PSPC1-A546 8C-S-PSPC1 V2.00	0	28. Not-Trans and anti-PSPC1-A546_Pos026_S001	00-3MUXRe9tePHvitKt2A5gXi
1		Cell	0.000	1.000	1547	12	Not-Trans anti-PSPC1-A546 8C-S-PSPC1 V2.00	0	28. Not-Trans and anti-PSPC1-A546_Pos026_S001	00-3MUXRe9tePHvitKt2A5gXi
1		Cell	0.000	1.000	1548	13	Not-Trans anti-PSPC1-A546 8C-S-PSPC1 V2.00	0	28. Not-Trans and anti-PSPC1-A546_Pos026_S001	00-3MUXRe9tePHvitKt2A5gXi
1		Cell	0.000	1.000	1549	14	Not-Trans anti-PSPC1-A546 8C-S-PSPC1 V2.00	0	28. Not-Trans and anti-PSPC1-A546_Pos026_S001	00-3MUXRe9tePHvitKt2A5gXi
0		Cell	0.000	1.000	1550	15	Not-Trans anti-PSPC1-A546 8C-S-PSPC1 V2.00	0	28. Not-Trans and anti-PSPC1-A546_Pos026_S001	00-3MUXRe9tePHvitKt2A5gXi
0		Cell	0.000	1.000	1551	16	Not-Trans anti-PSPC1-A546 8C-S-PSPC1 V2.00	0	28. Not-Trans and anti-PSPC1-A546_Pos026_S001	00-3MUXRe9tePHvitKt2A5gXi
1		Cell	0.000	1.000	1552	17	Not-Trans anti-PSPC1-A546 8C-S-PSPC1 V2.00	0	28. Not-Trans and anti-PSPC1-A546_Pos026_S001	00-3MUXRe9tePHvitKt2A5gXi
1		Cell	0.000	1.000	1553	18	Not-Trans anti-PSPC1-A546 8C-S-PSPC1 V2.00	0	28. Not-Trans and anti-PSPC1-A546_Pos026_S001	00-3MUXRe9tePHvitKt2A5gXi
1		Cell	0.000	1.000	1554	19	Not-Trans anti-PSPC1-A546 8C-S-PSPC1 V2.00	0	28. Not-Trans and anti-PSPC1-A546_Pos026_S001	00-3MUXRe9tePHvitKt2A5gXi
1		Cell	0.000	1.000	1555	20	Not-Trans anti-PSPC1-A546 8C-S-PSPC1 V2.00	0	28. Not-Trans and anti-PSPC1-A546_Pos026_S001	00-3MUXRe9tePHvitKt2A5gXi
0		Cell	0.000	1.000	1556	21	Not-Trans anti-PSPC1-A546 8C-S-PSPC1 V2.00	0	28. Not-Trans and anti-PSPC1-A546_Pos026_S001	00-3MUXRe9tePHvitKt2A5gXi
1		Cell	0.000	1.000	1557	22	Not-Trans anti-PSPC1-A546 8C-S-PSPC1 V2.00	0	28. Not-Trans and anti-PSPC1-A546_Pos026_S001	00-3MUXRe9tePHvitKt2A5gXi
1		Cell	0.000	1.000	1558	23	Not-Trans anti-PSPC1-A546 8C-S-PSPC1 V2.00	0	28. Not-Trans and anti-PSPC1-A546_Pos026_S001	00-3MUXRe9tePHvitKt2A5gXi
1		Cell	0.000	1.000	1559	24	Not-Trans anti-PSPC1-A546 8C-S-PSPC1 V2.00	0	28. Not-Trans and anti-PSPC1-A546_Pos026_S001	00-3MUXRe9tePHvitKt2A5gXi
1		Cell	0.000	1.000	1560	25	Not-Trans anti-PSPC1-A546 8C-S-PSPC1 V2.00	0	28. Not-Trans and anti-PSPC1-A546_Pos026_S001	00-3MUXRe9tePHvitKt2A5gXi
1		Cell	0.000	1.000	1561	26	Not-Trans anti-PSPC1-A546 8C-S-PSPC1 V2.00	0	28. Not-Trans and anti-PSPC1-A546_Pos026_S001	00-3MUXRe9tePHvitKt2A5gXi
1		Cell	0.000	1.000	1562	27	Not-Trans anti-PSPC1-A546 8C-S-PSPC1 V2.00	0	28. Not-Trans and anti-PSPC1-A546_Pos026_S001	00-3MUXRe9tePHvitKt2A5gXi
1		Cell	0.000	1.000	1563	28	Not-Trans anti-PSPC1-A546 8C-S-PSPC1 V2.00	0	28. Not-Trans and anti-PSPC1-A546_Pos026_S001	00-3MUXRe9tePHvitKt2A5gXi
1		Cell	0.000	1.000	1564	29	Not-Trans anti-PSPC1-A546 8C-S-PSPC1 V2.00	0	28. Not-Trans and anti-PSPC1-A546_Pos026_S001	00-3MUXRe9tePHvitKt2A5gXi
1		Cell	0.000	1.000	1565	30	Not-Trans anti-PSPC1-A546 8C-S-PSPC1 V2.00	0	28. Not-Trans and anti-PSPC1-A546_Pos026_S001	00-3MUXRe9tePHvitKt2A5gXi
1		Cell	0.000	1.000	1566	31	Not-Trans anti-PSPC1-A546 8C-S-PSPC1 V2.00	0	28. Not-Trans and anti-PSPC1-A546_Pos026_S001	00-3MUXRe9tePHvitKt2A5gXi
1		Cell	0.000	1.000	1567	32	Not-Trans anti-PSPC1-A546 8C-S-PSPC1 V2.00	0	28. Not-Trans and anti-PSPC1-A546_Pos026_S001	00-3MUXRe9tePHvitKt2A5gXi
1		Cell	0.000	1.000	1568	33	Not-Trans anti-PSPC1-A546 8C-S-PSPC1 V2.00	0	28. Not-Trans and anti-PSPC1-A546_Pos026_S001	00-3MUXRe9tePHvitKt2A5gXi
1		Cell	0.000	1.000	1569	34	Not-Trans anti-PSPC1-A546 8C-S-PSPC1 V2.00	0	28. Not-Trans and anti-PSPC1-A546_Pos026_S001	00-3MUXRe9tePHvitKt2A5gXi
1		Cell	0.000	1.000	1570	35	Not-Trans anti-PSPC1-A546 8C-S-PSPC1 V2.00	0	28. Not-Trans and anti-PSPC1-A546_Pos026_S001	00-3MUXRe9tePHvitKt2A5gXi
1		Cell	0.000	1.000	1571	36	Not-Trans anti-PSPC1-A546 8C-S-PSPC1 V2.00	0	28. Not-Trans and anti-PSPC1-A546_Pos026_S001	00-3MUXRe9tePHvitKt2A5gXi
1		Cell	0.000	1.000	1572	37	Not-Trans anti-PSPC1-A546 8C-S-PSPC1 V2.00	0	28. Not-Trans and anti-PSPC1-A546_Pos026_S001	00-3MUXRe9tePHvitKt2A5gXi
1		Cell	0.000	1.000	1573	38	Not-Trans anti-PSPC1-A546 8C-S-PSPC1 V2.00	0	28. Not-Trans and anti-PSPC1-A546_Pos026_S001	00-3MUXRe9tePHvitKt2A5gXi
1		Cell	0.000	1.000	1574	39	Not-Trans anti-PSPC1-A546 8C-S-PSPC1 V2.00	0	28. Not-Trans and anti-PSPC1-A546_Pos026_S001	00-3MUXRe9tePHvitKt2A5gXi
1		Cell	0.000	1.000	1575	40	Not-Trans anti-PSPC1-A546 8C-S-PSPC1 V2.00	0	28. Not-Trans and anti-PSPC1-A546_Pos026_S001	00-3MUXRe9tePHvitKt2A5gXi
1		Cell	0.000	1.000	1576	41	Not-Trans anti-PSPC1-A546 8C-S-PSPC1 V2.00	0	28. Not-Trans and anti-PSPC1-A546_Pos026_S001	00-3MUXRe9tePHvitKt2A5gXi
1		Cell	0.000	1.000	1577	42	Not-Trans anti-PSPC1-A546 8C-S-PSPC1 V2.00	0	28. Not-Trans and anti-PSPC1-A546_Pos026_S001	00-3MUXRe9tePHvitKt2A5gXi
1		Cell	0.000	1.000	1578	43	Not-Trans anti-PSPC1-A546 8C-S-PSPC1 V2.00	0	28. Not-Trans and anti-PSPC1-A546_Pos026_S001	00-3MUXRe9tePHvitKt2A5gXi
1		Cell	0.000	1.000	1579	44	Not-Trans anti-PSPC1-A546 8C-S-PSPC1 V2.00	0	28. Not-Trans and anti-PSPC1-A546_Pos026_S001	00-3MUXRe9tePHvitKt2A5gXi
1		Cell	0.000	1.000	1580	45	Not-Trans anti-PSPC1-A546 8C-S-PSPC1 V2.00	0	28. Not-Trans and anti-PSPC1-A546_Pos026_S001	00-3MUXRe9tePHvitKt2A5gXi
1		Cell	0.000	1.000	1581	46	Not-Trans anti-PSPC1-A546 8C-S-PSPC1 V2.00	0	28. Not-Trans and anti-PSPC1-A546_Pos026_S001	00-3MUXRe9tePHvitKt2A5gXi
1		Cell	0.000	1.000	1582	47	Not-Trans anti-PSPC1-A546 8C-S-PSPC1 V2.00	0	28. Not-Trans and anti-PSPC1-A546_Pos026_S001	00-3MUXRe9tePHvitKt2A5gXi
1		Cell	0.000	1.000	1583	48	Not-Trans anti-PSPC1-A546 8C-S-PSPC1 V2.00	0	28. Not-Trans and anti-PSPC1-A546_Pos026_S001	00-3MUXRe9tePHvitKt2A5gXi
1		Cell	0.000	1.000	1584	49	Not-Trans anti-PSPC1-A546 8C-S-PSPC1 V2.00	0	28. Not-Trans and anti-PSPC1-A546_Pos026_S001	00-3MUXRe9tePHvitKt2A5gXi
1		Cell	0.000	1.000	1585	50	Not-Trans anti-PSPC1-A546 8C-S-PSPC1 V2.00	0	28. Not-Trans and anti-PSPC1-A546_Pos026_S001	00-3MUXRe9tePHvitKt2A5gXi
1		Cell	0.000	1.000	1586	51	Not-Trans anti-PSPC1-A546 8C-S-PSPC1 V2.00	0	28. Not-Trans and anti-PSPC1-A546_Pos026_S001	00-3MUXRe9tePHvitKt2A5gXi
1		Cell	0.000	1.000	1587	52	Not-Trans anti-PSPC1-A546 8C-S-PSPC1 V2.00	0	28. Not-Trans and anti-PSPC1-A546_Pos026_S001	00-3MUXRe9tePHvitKt2A5gXi
1		Cell	0.000	1.000	1588	53	Not-Trans anti-PSPC1-A546 8C-S-PSPC1 V2.00	0	28. Not-Trans and anti-PSPC1-A546_Pos026_S001	00-3MUXRe9tePHvitKt2A5gXi
1		Cell	0.000	1.000	1589	54	Not-Trans anti-PSPC1-A546 8C-S-PSPC1 V2.00	0	28. Not-Trans and anti-PSPC1-A546_Pos026_S001	00-3MUXRe9tePHvitKt2A5gXi
1		Cell	0.000	1.000	1590	55	Not-Trans anti-PSPC1-A546 8C-S-PSPC1 V2.00	0	28. Not-Trans and anti-PSPC1-A546_Pos026_S001	00-3MUXRe9tePHvitKt2A5gXi
1		Cell	0.000	1.000	1591	56	Not-Trans anti-PSPC1-A546 8C-S-PSPC1 V2.00	0	28. Not-Trans and anti-PSPC1-A546_Pos026_S001	00-3MUXRe9tePHvitKt2A5gXi
1		Cell	0.000	1.000	1592	57	Not-Trans anti-PSPC1-A546 8C-S-PSPC1 V2.00	0	28. Not-Trans and anti-PSPC1-A546_Pos026_S001	00-3MUXRe9tePHvitKt2A5gXi
1		Cell	0.000	1.000	1593	58	Not-Trans anti-PSPC1-A546 8C-S-PSPC1 V2.00	0	28. Not-Trans and anti-PSPC1-A546_Pos026_S001	00-3MUXRe9tePHvitKt2A5gXi
1		Cell	0.000	1.000	1594	59	Not-Trans anti-PSPC1-A546 8C-S-PSPC1 V2.00	0	28. Not-Trans and anti-PSPC1-A546_Pos026_S001	00-3MUXRe9tePHvitKt2A5gXi
1		Cell	0.000	1.000	1595	60	Not-Trans anti-PSPC1-A546 8C-S-PSPC1 V2.00	0	28. Not-Trans and anti-PSPC1-A546_Pos026_S001	00-3MUXRe9tePHvitKt2A5gXi
1		Cell	0.000	1.000	1596	61	Not-Trans anti-PSPC1-A546 8C-S-PSPC1 V2.00	0	28. Not-Trans and anti-PSPC1-A546_Pos026_S001	00-3MUXRe9tePHvitKt2A5gXi
1		Cell	0.000	1.000	1597	62	Not-Trans anti-PSPC1-A546 8C-S-PSPC1 V2.00	0	28. Not-Trans and anti-PSPC1-A546_Pos026_S001	00-3MUXRe9tePHvitKt2A5gXi
1		Cell	0.000	1.000	1598	63	Not-Trans anti-PSPC1-A546 8C-S-PSPC1 V2.00	0	28. Not-Trans and anti-PSPC1-A546_Pos026_S001	00-3MUXRe9tePHvitKt2A5gXi
1		Cell	0.000	1.000	1599	64	Not-Trans anti-PSPC1-A546 8C-S-PSPC1 V2.00	0	28. Not-Trans and anti-PSPC1-A546_Pos026_S001	00-3MUXRe9tePHvitKt2A5gXi
1		Cell	0.000	1.000	1600	65	Not-Trans anti-PSPC1-A546 8C-S-PSPC1 V2.00	0	28. Not-Trans and anti-PSPC1-A546_Pos026_S001	00-3MUXRe9tePHvitKt2A5gXi
1		Cell	0.000	1.000	1601	66	Not-Trans anti-PSPC1-A546 8C-S-PSPC1 V2.00	0	28. Not-Trans and anti-PSPC1-A546_Pos026_S001	00-3MUXRe9tePHvitKt2A5gXi
1		Cell	0.000	1.000	1602	67	Not-Trans anti-PSPC1-A546 8C-S-PSPC1 V2.00	0	28. Not-Trans and anti-PSPC1-A546_Pos026_S001	00-3MUXRe9tePHvitKt2A5gXi
1		Cell	0.000	1.000	1603	68	Not-Trans anti-PSPC1-A546 8C-S-PSPC1 V2.00	0	28. Not-Trans and anti-PSPC1-A546_Pos026_S001	00-3MUXRe9tePHvitKt2A5gXi
1		Cell	0.000	1.000	1604	69	Not-Trans anti-PSPC1-A546 8C-S-PSPC1 V2.00	0	28. Not-Trans and anti-PSPC1-A546_Pos026_S001	00-3MUXRe9tePHvitKt2A5gXi
1		Cell	0.000	1.000	1605	70	Not-Trans anti-PSPC1-A546 8C-S-PSPC1 V2.00	0	28. Not-Trans and anti-PSPC1-A546_Pos026_S001	00-3MUXRe9tePHvitKt2A5gXi
1		Cell	0.000	1.000	1606	71	Not-Trans anti-PSPC1-A546 8C-S-PSPC1 V2.00	0	28. Not-Trans and anti-PSPC1-A546_Pos026_S001	00-3MUXRe9tePHvitKt2A5gXi
1		Cell	0.000	1.000	1607	72	Not-Trans anti-PSPC1-A546 8C-S-PSPC1 V2.00	0	28. Not-Trans and anti-PSPC1-A546_Pos026_S001	00-3MUXRe9tePHvitKt2A5gXi
1		Cell	0.000	1.000	1608	73	Not-Trans anti-PSPC1-A546 8C-S-PSPC1 V2.00	0	28. Not-Trans and anti-PSPC1-A546_Pos026_S001	00-3MUXRe9tePHvitKt2A5gXi
1		Cell	0.000	1.000	1609	74	Not-Trans anti-PSPC1-A546 8C-S-PSPC1 V2.00	0	28. Not-Trans and anti-PSPC1-A546_Pos026_S001	00-3MUXRe9tePHvitKt2A5gXi
1		Cell	0.000	1.000	1610	75	Not-Trans anti-PSPC1-A546 8C-S-PSPC1 V2.00	0	28. Not-Trans and anti-PSPC1-A546_Pos026_S001	00-3MUXRe9tePHvitKt2A5gXi
1		Cell	0.000	1.000	1611	76	Not-Trans anti-PSPC1-A546 8C-S-PSPC1 V2.00	0	28. Not-Trans and anti-PSPC1-A546_Pos026_S001	00-3MUXRe9tePHvitKt2A5gXi
1		Cell	0.000	1.000	1612	77	Not-Trans anti-PSPC1-A546 8C-S-PSPC1 V2.00	0	28. Not-Trans and anti-PSPC1-A546_Pos026_S001	00-3MUXRe9tePHvitKt2A5gXi
1		Cell	0.000	1.000	1613	78	Not-Trans anti-PSPC1-A546 8C-S-PSPC1 V2.00	0	28. Not-Trans and anti-PSPC1-A546_Pos026_S001	00-3MUXRe9tePHvitKt2A5gXi
1		Cell	0.000	1.000	1614	79	Not-Trans anti-PSPC1-A546 8C-S-PSPC1 V2.00	0	28. Not-Trans and anti-PSPC1-A546_Pos026_S001	00-3MUXRe9tePHvitKt2A5gXi
1		Cell	0.000	1.000	1615	80	Not-Trans anti-PSPC1-A546 8C-S-PSPC1 V2.00	0	28. Not-Trans and anti-PSPC1-A546_Pos026_S001	00-3MUXRe9tePHvitKt2A5gXi
1		Cell	0.000	1.000	1616	81	Not-Trans anti-PSPC1-A546 8C-S-PSPC1 V2.00	0	28. Not-Trans and anti-PSPC1-A546_Pos026_S001	00-3MUXRe9tePHvitKt2A5gXi
1		Cell	0.000	1.000	1617	82	Not-Trans anti-PSPC1-A546 8C-S-PSPC1 V2.00	0	28. Not-Trans and anti-PSPC1-A546_Pos026_S001	00-3MUXRe9tePHvitKt2A5gXi
1		Cell	0.000	1.000	1618	83	Not-Trans anti-PSPC1-A546 8C-S-PSPC1 V2.00	0	28. Not-Trans and anti-PSPC1-A546_Pos026_S001	00-3MUXRe9tePHvitKt2A5gXi
1		Cell	0.000	1.000	1619	84	Not-Trans anti-PSPC1-A546 8C-S-PSPC1 V2.00	0	28. Not-Trans and anti-PSPC1-A546_Pos026_S001	00-3MUXRe9tePHvitKt2A5gXi
1		Cell	0.000	1.000	1620	85	Not-Trans anti-PSPC1-A546 8C-S-PSPC1 V2.00	0	28. Not-Trans and anti-PSPC1-A546_Pos026_S001	00-3MUXRe9tePHvitKt2A5gXi
1		Cell	0.000	1.000	1621	86	Not-Trans anti-PSPC1-A546 8C-S-PSPC1 V2.00	0	28. Not-Trans and anti-PSPC1-A546_Pos026_S001	00-3MUXRe9tePHvitKt2A5gXi
1		Cell	0.000	1.000	1622	87	Not-Trans anti-PSPC1-A546 8C-S-PSPC1 V2.00	0	28. Not-Trans and anti-PSPC1-A546_Pos026_S001	00-3MUXRe9tePHvitKt2A5gXi
1		Cell	0.000	1.000	1623	88	Not-Trans anti-PSPC1-A546 8C-S-PSPC1 V2.00	0	28. Not-Trans and anti-PSPC1-A546_Pos026_S001	00-3MUXRe9tePHvitKt2A5gXi
1		Cell	0.000	1.000	1624	89	Not-Trans anti-PSPC1-A546 8C-S-PSPC1 V2.00	0	28. Not-Trans and anti-PSPC1-A546_Pos026_S001	00-3MUXRe9tePHvitKt2A5gXi
1		Cell	0.000	1.000	1625	0	Not-Trans anti-PSPC1-A546 8C-S-PSPC1 V2.00	0	28. Not-Trans and anti-PSPC1-A546_Pos027_S001	00-iJxszb4BQ57CeKNq2n85gU
1		Cell	0.000	1.000	1626	1	Not-Trans anti-PSPC1-A546 8C-S-PSPC1 V2.00	0	28. Not-Trans and anti-PSPC1-A546_Pos027_S001	00-iJxszb4BQ57CeKNq2n85gU
1		Cell	0.000	1.000	1627	2	Not-Trans anti-PSPC1-A546 8C-S-PSPC1 V2.00	0	28. Not-Trans and anti-PSPC1-A546_Pos027_S001	00-iJxszb4BQ57CeKNq2n85gU
1		Cell	0.000	1.000	1628	3	Not-Trans anti-PSPC1-A546 8C-S-PSPC1 V2.00	0	28. Not-Trans and anti-PSPC1-A546_Pos027_S001	00-iJxszb4BQ57CeKNq2n85gU
1		Cell	0.000	1.000	1629	4	Not-Trans anti-PSPC1-A546 8C-S-PSPC1 V2.00	0	28. Not-Trans and anti-PSPC1-A546_Pos027_S001	00-iJxszb4BQ57CeKNq2n85gU
1		Cell	0.000	1.000	1630	5	Not-Trans anti-PSPC1-A546 8C-S-PSPC1 V2.00	0	28. Not-Trans and anti-PSPC1-A546_Pos027_S001	00-iJxszb4BQ57CeKNq2n85gU
1		Cell	0.000	1.000	1631	6	Not-Trans anti-PSPC1-A546 8C-S-PSPC1 V2.00	0	28. Not-Trans and anti-PSPC1-A546_Pos027_S001	00-iJxszb4BQ57CeKNq2n85gU
1		Cell	0.000	1.000	1632	7	Not-Trans anti-PSPC1-A546 8C-S-PSPC1 V2.00	0	28. Not-Trans and anti-PSPC1-A546_Pos027_S001	00-iJxszb4BQ57CeKNq2n85gU
1		Cell	0.000	1.000	1633	8	Not-Trans anti-PSPC1-A546 8C-S-PSPC1 V2.00	0	28. Not-Trans and anti-PSPC1-A546_Pos027_S001	00-iJxszb4BQ57CeKNq2n85gU
1		Cell	0.000	1.000	1634	9	Not-Trans anti-PSPC1-A546 8C-S-PSPC1 V2.00	0	28. Not-Trans and anti-PSPC1-A546_Pos027_S001	00-iJxszb4BQ57CeKNq2n85gU
1		Cell	0.000	1.000	1635	10	Not-Trans anti-PSPC1-A546 8C-S-PSPC1 V2.00	0	28. Not-Trans and anti-PSPC1-A546_Pos027_S001	00-iJxszb4BQ57CeKNq2n85gU
1		Cell	0.000	1.000	1636	11	Not-Trans anti-PSPC1-A546 8C-S-PSPC1 V2.00	0	28. Not-Trans and anti-PSPC1-A546_Pos027_S001	00-iJxszb4BQ57CeKNq2n85gU
1		Cell	0.000	1.000	1637	12	Not-Trans anti-PSPC1-A546 8C-S-PSPC1 V2.00	0	28. Not-Trans and anti-PSPC1-A546_Pos027_S001	00-iJxszb4BQ57CeKNq2n85gU
1		Cell	0.000	1.000	1638	13	Not-Trans anti-PSPC1-A546 8C-S-PSPC1 V2.00	0	28. Not-Trans and anti-PSPC1-A546_Pos027_S001	00-iJxszb4BQ57CeKNq2n85gU
1		Cell	0.000	1.000	1639	14	Not-Trans anti-PSPC1-A546 8C-S-PSPC1 V2.00	0	28. Not-Trans and anti-PSPC1-A546_Pos027_S001	00-iJxszb4BQ57CeKNq2n85gU
1		Cell	0.000	1.000	1640	15	Not-Trans anti-PSPC1-A546 8C-S-PSPC1 V2.00	0	28. Not-Trans and anti-PSPC1-A546_Pos027_S001	00-iJxszb4BQ57CeKNq2n85gU
1		Cell	0.000	1.000	1641	16	Not-Trans anti-PSPC1-A546 8C-S-PSPC1 V2.00	0	28. Not-Trans and anti-PSPC1-A546_Pos027_S001	00-iJxszb4BQ57CeKNq2n85gU
1		Cell	0.000	1.000	1642	17	Not-Trans anti-PSPC1-A546 8C-S-PSPC1 V2.00	0	28. Not-Trans and anti-PSPC1-A546_Pos027_S001	00-iJxszb4BQ57CeKNq2n85gU
1		Cell	0.000	1.000	1643	18	Not-Trans anti-PSPC1-A546 8C-S-PSPC1 V2.00	0	28. Not-Trans and anti-PSPC1-A546_Pos027_S001	00-iJxszb4BQ57CeKNq2n85gU
1		Cell	0.000	1.000	1644	19	Not-Trans anti-PSPC1-A546 8C-S-PSPC1 V2.00	0	28. Not-Trans and anti-PSPC1-A546_Pos027_S001	00-iJxszb4BQ57CeKNq2n85gU
1		Cell	0.000	1.000	1645	20	Not-Trans anti-PSPC1-A546 8C-S-PSPC1 V2.00	0	28. Not-Trans and anti-PSPC1-A546_Pos027_S001	00-iJxszb4BQ57CeKNq2n85gU
1		Cell	0.000	1.000	1646	21	Not-Trans anti-PSPC1-A546 8C-S-PSPC1 V2.00	0	28. Not-Trans and anti-PSPC1-A546_Pos027_S001	00-iJxszb4BQ57CeKNq2n85gU
1		Cell	0.000	1.000	1647	22	Not-Trans anti-PSPC1-A546 8C-S-PSPC1 V2.00	0	28. Not-Trans and anti-PSPC1-A546_Pos027_S001	00-iJxszb4BQ57CeKNq2n85gU
1		Cell	0.000	1.000	1648	23	Not-Trans anti-PSPC1-A546 8C-S-PSPC1 V2.00	0	28. Not-Trans and anti-PSPC1-A546_Pos027_S001	00-iJxszb4BQ57CeKNq2n85gU
1		Cell	0.000	1.000	1649	24	Not-Trans anti-PSPC1-A546 8C-S-PSPC1 V2.00	0	28. Not-Trans and anti-PSPC1-A546_Pos027_S001	00-iJxszb4BQ57CeKNq2n85gU
1		Cell	0.000	1.000	1650	25	Not-Trans anti-PSPC1-A546 8C-S-PSPC1 V2.00	0	28. Not-Trans and anti-PSPC1-A546_Pos027_S001	00-iJxszb4BQ57CeKNq2n85gU
0		Cell	0.000	1.000	1651	26	Not-Trans anti-PSPC1-A546 8C-S-PSPC1 V2.00	0	28. Not-Trans and anti-PSPC1-A546_Pos027_S001	00-iJxszb4BQ57CeKNq2n85gU
1		Cell	0.000	1.000	1652	27	Not-Trans anti-PSPC1-A546 8C-S-PSPC1 V2.00	0	28. Not-Trans and anti-PSPC1-A546_Pos027_S001	00-iJxszb4BQ57CeKNq2n85gU
1		Cell	0.000	1.000	1653	28	Not-Trans anti-PSPC1-A546 8C-S-PSPC1 V2.00	0	28. Not-Trans and anti-PSPC1-A546_Pos027_S001	00-iJxszb4BQ57CeKNq2n85gU
0		Cell	0.000	1.000	1654	29	Not-Trans anti-PSPC1-A546 8C-S-PSPC1 V2.00	0	28. Not-Trans and anti-PSPC1-A546_Pos027_S001	00-iJxszb4BQ57CeKNq2n85gU
1		Cell	0.000	1.000	1655	30	Not-Trans anti-PSPC1-A546 8C-S-PSPC1 V2.00	0	28. Not-Trans and anti-PSPC1-A546_Pos027_S001	00-iJxszb4BQ57CeKNq2n85gU
1		Cell	0.000	1.000	1656	31	Not-Trans anti-PSPC1-A546 8C-S-PSPC1 V2.00	0	28. Not-Trans and anti-PSPC1-A546_Pos027_S001	00-iJxszb4BQ57CeKNq2n85gU
1		Cell	0.000	1.000	1657	32	Not-Trans anti-PSPC1-A546 8C-S-PSPC1 V2.00	0	28. Not-Trans and anti-PSPC1-A546_Pos027_S001	00-iJxszb4BQ57CeKNq2n85gU
1		Cell	0.000	1.000	1658	33	Not-Trans anti-PSPC1-A546 8C-S-PSPC1 V2.00	0	28. Not-Trans and anti-PSPC1-A546_Pos027_S001	00-iJxszb4BQ57CeKNq2n85gU
1		Cell	0.000	1.000	1659	34	Not-Trans anti-PSPC1-A546 8C-S-PSPC1 V2.00	0	28. Not-Trans and anti-PSPC1-A546_Pos027_S001	00-iJxszb4BQ57CeKNq2n85gU
1		Cell	0.000	1.000	1660	35	Not-Trans anti-PSPC1-A546 8C-S-PSPC1 V2.00	0	28. Not-Trans and anti-PSPC1-A546_Pos027_S001	00-iJxszb4BQ57CeKNq2n85gU
1		Cell	0.000	1.000	1661	36	Not-Trans anti-PSPC1-A546 8C-S-PSPC1 V2.00	0	28. Not-Trans and anti-PSPC1-A546_Pos027_S001	00-iJxszb4BQ57CeKNq2n85gU
1		Cell	0.000	1.000	1662	37	Not-Trans anti-PSPC1-A546 8C-S-PSPC1 V2.00	0	28. Not-Trans and anti-PSPC1-A546_Pos027_S001	00-iJxszb4BQ57CeKNq2n85gU
1		Cell	0.000	1.000	1663	38	Not-Trans anti-PSPC1-A546 8C-S-PSPC1 V2.00	0	28. Not-Trans and anti-PSPC1-A546_Pos027_S001	00-iJxszb4BQ57CeKNq2n85gU
1		Cell	0.000	1.000	1664	39	Not-Trans anti-PSPC1-A546 8C-S-PSPC1 V2.00	0	28. Not-Trans and anti-PSPC1-A546_Pos027_S001	00-iJxszb4BQ57CeKNq2n85gU
1		Cell	0.000	1.000	1665	40	Not-Trans anti-PSPC1-A546 8C-S-PSPC1 V2.00	0	28. Not-Trans and anti-PSPC1-A546_Pos027_S001	00-iJxszb4BQ57CeKNq2n85gU
1		Cell	0.000	1.000	1666	41	Not-Trans anti-PSPC1-A546 8C-S-PSPC1 V2.00	0	28. Not-Trans and anti-PSPC1-A546_Pos027_S001	00-iJxszb4BQ57CeKNq2n85gU
1		Cell	0.000	1.000	1667	42	Not-Trans anti-PSPC1-A546 8C-S-PSPC1 V2.00	0	28. Not-Trans and anti-PSPC1-A546_Pos027_S001	00-iJxszb4BQ57CeKNq2n85gU
1		Cell	0.000	1.000	1668	43	Not-Trans anti-PSPC1-A546 8C-S-PSPC1 V2.00	0	28. Not-Trans and anti-PSPC1-A546_Pos027_S001	00-iJxszb4BQ57CeKNq2n85gU
1		Cell	0.000	1.000	1669	44	Not-Trans anti-PSPC1-A546 8C-S-PSPC1 V2.00	0	28. Not-Trans and anti-PSPC1-A546_Pos027_S001	00-iJxszb4BQ57CeKNq2n85gU
1		Cell	0.000	1.000	1670	45	Not-Trans anti-PSPC1-A546 8C-S-PSPC1 V2.00	0	28. Not-Trans and anti-PSPC1-A546_Pos027_S001	00-iJxszb4BQ57CeKNq2n85gU
1		Cell	0.000	1.000	1671	46	Not-Trans anti-PSPC1-A546 8C-S-PSPC1 V2.00	0	28. Not-Trans and anti-PSPC1-A546_Pos027_S001	00-iJxszb4BQ57CeKNq2n85gU
1		Cell	0.000	1.000	1672	47	Not-Trans anti-PSPC1-A546 8C-S-PSPC1 V2.00	0	28. Not-Trans and anti-PSPC1-A546_Pos027_S001	00-iJxszb4BQ57CeKNq2n85gU
1		Cell	0.000	1.000	1673	48	Not-Trans anti-PSPC1-A546 8C-S-PSPC1 V2.00	0	28. Not-Trans and anti-PSPC1-A546_Pos027_S001	00-iJxszb4BQ57CeKNq2n85gU
1		Cell	0.000	1.000	1674	49	Not-Trans anti-PSPC1-A546 8C-S-PSPC1 V2.00	0	28. Not-Trans and anti-PSPC1-A546_Pos027_S001	00-iJxszb4BQ57CeKNq2n85gU
1		Cell	0.000	1.000	1675	50	Not-Trans anti-PSPC1-A546 8C-S-PSPC1 V2.00	0	28. Not-Trans and anti-PSPC1-A546_Pos027_S001	00-iJxszb4BQ57CeKNq2n85gU
1		Cell	0.000	1.000	1676	51	Not-Trans anti-PSPC1-A546 8C-S-PSPC1 V2.00	0	28. Not-Trans and anti-PSPC1-A546_Pos027_S001	00-iJxszb4BQ57CeKNq2n85gU
1		Cell	0.000	1.000	1677	52	Not-Trans anti-PSPC1-A546 8C-S-PSPC1 V2.00	0	28. Not-Trans and anti-PSPC1-A546_Pos027_S001	00-iJxszb4BQ57CeKNq2n85gU
1		Cell	0.000	1.000	1678	53	Not-Trans anti-PSPC1-A546 8C-S-PSPC1 V2.00	0	28. Not-Trans and anti-PSPC1-A546_Pos027_S001	00-iJxszb4BQ57CeKNq2n85gU
1		Cell	0.000	1.000	1679	54	Not-Trans anti-PSPC1-A546 8C-S-PSPC1 V2.00	0	28. Not-Trans and anti-PSPC1-A546_Pos027_S001	00-iJxszb4BQ57CeKNq2n85gU
1		Cell	0.000	1.000	1680	55	Not-Trans anti-PSPC1-A546 8C-S-PSPC1 V2.00	0	28. Not-Trans and anti-PSPC1-A546_Pos027_S001	00-iJxszb4BQ57CeKNq2n85gU
1		Cell	0.000	1.000	1681	56	Not-Trans anti-PSPC1-A546 8C-S-PSPC1 V2.00	0	28. Not-Trans and anti-PSPC1-A546_Pos027_S001	00-iJxszb4BQ57CeKNq2n85gU
1		Cell	0.000	1.000	1682	57	Not-Trans anti-PSPC1-A546 8C-S-PSPC1 V2.00	0	28. Not-Trans and anti-PSPC1-A546_Pos027_S001	00-iJxszb4BQ57CeKNq2n85gU
1		Cell	0.000	1.000	1683	58	Not-Trans anti-PSPC1-A546 8C-S-PSPC1 V2.00	0	28. Not-Trans and anti-PSPC1-A546_Pos027_S001	00-iJxszb4BQ57CeKNq2n85gU
1		Cell	0.000	1.000	1684	59	Not-Trans anti-PSPC1-A546 8C-S-PSPC1 V2.00	0	28. Not-Trans and anti-PSPC1-A546_Pos027_S001	00-iJxszb4BQ57CeKNq2n85gU
1		Cell	0.000	1.000	1685	60	Not-Trans anti-PSPC1-A546 8C-S-PSPC1 V2.00	0	28. Not-Trans and anti-PSPC1-A546_Pos027_S001	00-iJxszb4BQ57CeKNq2n85gU
1		Cell	0.000	1.000	1686	61	Not-Trans anti-PSPC1-A546 8C-S-PSPC1 V2.00	0	28. Not-Trans and anti-PSPC1-A546_Pos027_S001	00-iJxszb4BQ57CeKNq2n85gU
1		Cell	0.000	1.000	1687	62	Not-Trans anti-PSPC1-A546 8C-S-PSPC1 V2.00	0	28. Not-Trans and anti-PSPC1-A546_Pos027_S001	00-iJxszb4BQ57CeKNq2n85gU
1		Cell	0.000	1.000	1688	63	Not-Trans anti-PSPC1-A546 8C-S-PSPC1 V2.00	0	28. Not-Trans and anti-PSPC1-A546_Pos027_S001	00-iJxszb4BQ57CeKNq2n85gU
1		Cell	0.000	1.000	1689	64	Not-Trans anti-PSPC1-A546 8C-S-PSPC1 V2.00	0	28. Not-Trans and anti-PSPC1-A546_Pos027_S001	00-iJxszb4BQ57CeKNq2n85gU
1		Cell	0.000	1.000	1690	65	Not-Trans anti-PSPC1-A546 8C-S-PSPC1 V2.00	0	28. Not-Trans and anti-PSPC1-A546_Pos027_S001	00-iJxszb4BQ57CeKNq2n85gU
1		Cell	0.000	1.000	1691	66	Not-Trans anti-PSPC1-A546 8C-S-PSPC1 V2.00	0	28. Not-Trans and anti-PSPC1-A546_Pos027_S001	00-iJxszb4BQ57CeKNq2n85gU
1		Cell	0.000	1.000	1692	0	Not-Trans anti-PSPC1-A546 8C-S-PSPC1 V2.00	0	28. Not-Trans and anti-PSPC1-A546_Pos028_S001	00-JnXYJ2R7tAXrXk7ZUR5FtF
1		Cell	0.000	1.000	1693	1	Not-Trans anti-PSPC1-A546 8C-S-PSPC1 V2.00	0	28. Not-Trans and anti-PSPC1-A546_Pos028_S001	00-JnXYJ2R7tAXrXk7ZUR5FtF
1		Cell	0.000	1.000	1694	2	Not-Trans anti-PSPC1-A546 8C-S-PSPC1 V2.00	0	28. Not-Trans and anti-PSPC1-A546_Pos028_S001	00-JnXYJ2R7tAXrXk7ZUR5FtF
1		Cell	0.000	1.000	1695	3	Not-Trans anti-PSPC1-A546 8C-S-PSPC1 V2.00	0	28. Not-Trans and anti-PSPC1-A546_Pos028_S001	00-JnXYJ2R7tAXrXk7ZUR5FtF
1		Cell	0.000	1.000	1696	4	Not-Trans anti-PSPC1-A546 8C-S-PSPC1 V2.00	0	28. Not-Trans and anti-PSPC1-A546_Pos028_S001	00-JnXYJ2R7tAXrXk7ZUR5FtF
1		Cell	0.000	1.000	1697	5	Not-Trans anti-PSPC1-A546 8C-S-PSPC1 V2.00	0	28. Not-Trans and anti-PSPC1-A546_Pos028_S001	00-JnXYJ2R7tAXrXk7ZUR5FtF
1		Cell	0.000	1.000	1698	6	Not-Trans anti-PSPC1-A546 8C-S-PSPC1 V2.00	0	28. Not-Trans and anti-PSPC1-A546_Pos028_S001	00-JnXYJ2R7tAXrXk7ZUR5FtF
0		Cell	0.000	1.000	1699	7	Not-Trans anti-PSPC1-A546 8C-S-PSPC1 V2.00	0	28. Not-Trans and anti-PSPC1-A546_Pos028_S001	00-JnXYJ2R7tAXrXk7ZUR5FtF
1		Cell	0.000	1.000	1700	8	Not-Trans anti-PSPC1-A546 8C-S-PSPC1 V2.00	0	28. Not-Trans and anti-PSPC1-A546_Pos028_S001	00-JnXYJ2R7tAXrXk7ZUR5FtF
0		Cell	0.000	1.000	1701	9	Not-Trans anti-PSPC1-A546 8C-S-PSPC1 V2.00	0	28. Not-Trans and anti-PSPC1-A546_Pos028_S001	00-JnXYJ2R7tAXrXk7ZUR5FtF
1		Cell	0.000	1.000	1702	10	Not-Trans anti-PSPC1-A546 8C-S-PSPC1 V2.00	0	28. Not-Trans and anti-PSPC1-A546_Pos028_S001	00-JnXYJ2R7tAXrXk7ZUR5FtF
1		Cell	0.000	1.000	1703	11	Not-Trans anti-PSPC1-A546 8C-S-PSPC1 V2.00	0	28. Not-Trans and anti-PSPC1-A546_Pos028_S001	00-JnXYJ2R7tAXrXk7ZUR5FtF
1		Cell	0.000	1.000	1704	12	Not-Trans anti-PSPC1-A546 8C-S-PSPC1 V2.00	0	28. Not-Trans and anti-PSPC1-A546_Pos028_S001	00-JnXYJ2R7tAXrXk7ZUR5FtF
1		Cell	0.000	1.000	1705	13	Not-Trans anti-PSPC1-A546 8C-S-PSPC1 V2.00	0	28. Not-Trans and anti-PSPC1-A546_Pos028_S001	00-JnXYJ2R7tAXrXk7ZUR5FtF
1		Cell	0.000	1.000	1706	14	Not-Trans anti-PSPC1-A546 8C-S-PSPC1 V2.00	0	28. Not-Trans and anti-PSPC1-A546_Pos028_S001	00-JnXYJ2R7tAXrXk7ZUR5FtF
1		Cell	0.000	1.000	1707	15	Not-Trans anti-PSPC1-A546 8C-S-PSPC1 V2.00	0	28. Not-Trans and anti-PSPC1-A546_Pos028_S001	00-JnXYJ2R7tAXrXk7ZUR5FtF
1		Cell	0.000	1.000	1708	16	Not-Trans anti-PSPC1-A546 8C-S-PSPC1 V2.00	0	28. Not-Trans and anti-PSPC1-A546_Pos028_S001	00-JnXYJ2R7tAXrXk7ZUR5FtF
1		Cell	0.000	1.000	1709	17	Not-Trans anti-PSPC1-A546 8C-S-PSPC1 V2.00	0	28. Not-Trans and anti-PSPC1-A546_Pos028_S001	00-JnXYJ2R7tAXrXk7ZUR5FtF
1		Cell	0.000	1.000	1710	18	Not-Trans anti-PSPC1-A546 8C-S-PSPC1 V2.00	0	28. Not-Trans and anti-PSPC1-A546_Pos028_S001	00-JnXYJ2R7tAXrXk7ZUR5FtF
1		Cell	0.000	1.000	1711	19	Not-Trans anti-PSPC1-A546 8C-S-PSPC1 V2.00	0	28. Not-Trans and anti-PSPC1-A546_Pos028_S001	00-JnXYJ2R7tAXrXk7ZUR5FtF
1		Cell	0.000	1.000	1712	20	Not-Trans anti-PSPC1-A546 8C-S-PSPC1 V2.00	0	28. Not-Trans and anti-PSPC1-A546_Pos028_S001	00-JnXYJ2R7tAXrXk7ZUR5FtF
1		Cell	0.000	1.000	1713	21	Not-Trans anti-PSPC1-A546 8C-S-PSPC1 V2.00	0	28. Not-Trans and anti-PSPC1-A546_Pos028_S001	00-JnXYJ2R7tAXrXk7ZUR5FtF
1		Cell	0.000	1.000	1714	22	Not-Trans anti-PSPC1-A546 8C-S-PSPC1 V2.00	0	28. Not-Trans and anti-PSPC1-A546_Pos028_S001	00-JnXYJ2R7tAXrXk7ZUR5FtF
1		Cell	0.000	1.000	1715	23	Not-Trans anti-PSPC1-A546 8C-S-PSPC1 V2.00	0	28. Not-Trans and anti-PSPC1-A546_Pos028_S001	00-JnXYJ2R7tAXrXk7ZUR5FtF
1		Cell	0.000	1.000	1716	24	Not-Trans anti-PSPC1-A546 8C-S-PSPC1 V2.00	0	28. Not-Trans and anti-PSPC1-A546_Pos028_S001	00-JnXYJ2R7tAXrXk7ZUR5FtF
1		Cell	0.000	1.000	1717	25	Not-Trans anti-PSPC1-A546 8C-S-PSPC1 V2.00	0	28. Not-Trans and anti-PSPC1-A546_Pos028_S001	00-JnXYJ2R7tAXrXk7ZUR5FtF
1		Cell	0.000	1.000	1718	26	Not-Trans anti-PSPC1-A546 8C-S-PSPC1 V2.00	0	28. Not-Trans and anti-PSPC1-A546_Pos028_S001	00-JnXYJ2R7tAXrXk7ZUR5FtF
1		Cell	0.000	1.000	1719	27	Not-Trans anti-PSPC1-A546 8C-S-PSPC1 V2.00	0	28. Not-Trans and anti-PSPC1-A546_Pos028_S001	00-JnXYJ2R7tAXrXk7ZUR5FtF
1		Cell	0.000	1.000	1720	28	Not-Trans anti-PSPC1-A546 8C-S-PSPC1 V2.00	0	28. Not-Trans and anti-PSPC1-A546_Pos028_S001	00-JnXYJ2R7tAXrXk7ZUR5FtF
1		Cell	0.000	1.000	1721	29	Not-Trans anti-PSPC1-A546 8C-S-PSPC1 V2.00	0	28. Not-Trans and anti-PSPC1-A546_Pos028_S001	00-JnXYJ2R7tAXrXk7ZUR5FtF
1		Cell	0.000	1.000	1722	30	Not-Trans anti-PSPC1-A546 8C-S-PSPC1 V2.00	0	28. Not-Trans and anti-PSPC1-A546_Pos028_S001	00-JnXYJ2R7tAXrXk7ZUR5FtF
1		Cell	0.000	1.000	1723	31	Not-Trans anti-PSPC1-A546 8C-S-PSPC1 V2.00	0	28. Not-Trans and anti-PSPC1-A546_Pos028_S001	00-JnXYJ2R7tAXrXk7ZUR5FtF
1		Cell	0.000	1.000	1724	32	Not-Trans anti-PSPC1-A546 8C-S-PSPC1 V2.00	0	28. Not-Trans and anti-PSPC1-A546_Pos028_S001	00-JnXYJ2R7tAXrXk7ZUR5FtF
1		Cell	0.000	1.000	1725	33	Not-Trans anti-PSPC1-A546 8C-S-PSPC1 V2.00	0	28. Not-Trans and anti-PSPC1-A546_Pos028_S001	00-JnXYJ2R7tAXrXk7ZUR5FtF
1		Cell	0.000	1.000	1726	34	Not-Trans anti-PSPC1-A546 8C-S-PSPC1 V2.00	0	28. Not-Trans and anti-PSPC1-A546_Pos028_S001	00-JnXYJ2R7tAXrXk7ZUR5FtF
1		Cell	0.000	1.000	1727	35	Not-Trans anti-PSPC1-A546 8C-S-PSPC1 V2.00	0	28. Not-Trans and anti-PSPC1-A546_Pos028_S001	00-JnXYJ2R7tAXrXk7ZUR5FtF
1		Cell	0.000	1.000	1728	36	Not-Trans anti-PSPC1-A546 8C-S-PSPC1 V2.00	0	28. Not-Trans and anti-PSPC1-A546_Pos028_S001	00-JnXYJ2R7tAXrXk7ZUR5FtF
1		Cell	0.000	1.000	1729	37	Not-Trans anti-PSPC1-A546 8C-S-PSPC1 V2.00	0	28. Not-Trans and anti-PSPC1-A546_Pos028_S001	00-JnXYJ2R7tAXrXk7ZUR5FtF
1		Cell	0.000	1.000	1730	38	Not-Trans anti-PSPC1-A546 8C-S-PSPC1 V2.00	0	28. Not-Trans and anti-PSPC1-A546_Pos028_S001	00-JnXYJ2R7tAXrXk7ZUR5FtF
1		Cell	0.000	1.000	1731	39	Not-Trans anti-PSPC1-A546 8C-S-PSPC1 V2.00	0	28. Not-Trans and anti-PSPC1-A546_Pos028_S001	00-JnXYJ2R7tAXrXk7ZUR5FtF
1		Cell	0.000	1.000	1732	40	Not-Trans anti-PSPC1-A546 8C-S-PSPC1 V2.00	0	28. Not-Trans and anti-PSPC1-A546_Pos028_S001	00-JnXYJ2R7tAXrXk7ZUR5FtF
1		Cell	0.000	1.000	1733	41	Not-Trans anti-PSPC1-A546 8C-S-PSPC1 V2.00	0	28. Not-Trans and anti-PSPC1-A546_Pos028_S001	00-JnXYJ2R7tAXrXk7ZUR5FtF
1		Cell	0.000	1.000	1734	42	Not-Trans anti-PSPC1-A546 8C-S-PSPC1 V2.00	0	28. Not-Trans and anti-PSPC1-A546_Pos028_S001	00-JnXYJ2R7tAXrXk7ZUR5FtF
1		Cell	0.000	1.000	1735	43	Not-Trans anti-PSPC1-A546 8C-S-PSPC1 V2.00	0	28. Not-Trans and anti-PSPC1-A546_Pos028_S001	00-JnXYJ2R7tAXrXk7ZUR5FtF
1		Cell	0.000	1.000	1736	44	Not-Trans anti-PSPC1-A546 8C-S-PSPC1 V2.00	0	28. Not-Trans and anti-PSPC1-A546_Pos028_S001	00-JnXYJ2R7tAXrXk7ZUR5FtF
1		Cell	0.000	1.000	1737	45	Not-Trans anti-PSPC1-A546 8C-S-PSPC1 V2.00	0	28. Not-Trans and anti-PSPC1-A546_Pos028_S001	00-JnXYJ2R7tAXrXk7ZUR5FtF
1		Cell	0.000	1.000	1738	46	Not-Trans anti-PSPC1-A546 8C-S-PSPC1 V2.00	0	28. Not-Trans and anti-PSPC1-A546_Pos028_S001	00-JnXYJ2R7tAXrXk7ZUR5FtF
1		Cell	0.000	1.000	1739	47	Not-Trans anti-PSPC1-A546 8C-S-PSPC1 V2.00	0	28. Not-Trans and anti-PSPC1-A546_Pos028_S001	00-JnXYJ2R7tAXrXk7ZUR5FtF
1		Cell	0.000	1.000	1740	48	Not-Trans anti-PSPC1-A546 8C-S-PSPC1 V2.00	0	28. Not-Trans and anti-PSPC1-A546_Pos028_S001	00-JnXYJ2R7tAXrXk7ZUR5FtF
1		Cell	0.000	1.000	1741	49	Not-Trans anti-PSPC1-A546 8C-S-PSPC1 V2.00	0	28. Not-Trans and anti-PSPC1-A546_Pos028_S001	00-JnXYJ2R7tAXrXk7ZUR5FtF
1		Cell	0.000	1.000	1742	50	Not-Trans anti-PSPC1-A546 8C-S-PSPC1 V2.00	0	28. Not-Trans and anti-PSPC1-A546_Pos028_S001	00-JnXYJ2R7tAXrXk7ZUR5FtF
1		Cell	0.000	1.000	1743	51	Not-Trans anti-PSPC1-A546 8C-S-PSPC1 V2.00	0	28. Not-Trans and anti-PSPC1-A546_Pos028_S001	00-JnXYJ2R7tAXrXk7ZUR5FtF
1		Cell	0.000	1.000	1744	52	Not-Trans anti-PSPC1-A546 8C-S-PSPC1 V2.00	0	28. Not-Trans and anti-PSPC1-A546_Pos028_S001	00-JnXYJ2R7tAXrXk7ZUR5FtF
1		Cell	0.000	1.000	1745	53	Not-Trans anti-PSPC1-A546 8C-S-PSPC1 V2.00	0	28. Not-Trans and anti-PSPC1-A546_Pos028_S001	00-JnXYJ2R7tAXrXk7ZUR5FtF
1		Cell	0.000	1.000	1746	54	Not-Trans anti-PSPC1-A546 8C-S-PSPC1 V2.00	0	28. Not-Trans and anti-PSPC1-A546_Pos028_S001	00-JnXYJ2R7tAXrXk7ZUR5FtF
1		Cell	0.000	1.000	1747	55	Not-Trans anti-PSPC1-A546 8C-S-PSPC1 V2.00	0	28. Not-Trans and anti-PSPC1-A546_Pos028_S001	00-JnXYJ2R7tAXrXk7ZUR5FtF
1		Cell	0.000	1.000	1748	56	Not-Trans anti-PSPC1-A546 8C-S-PSPC1 V2.00	0	28. Not-Trans and anti-PSPC1-A546_Pos028_S001	00-JnXYJ2R7tAXrXk7ZUR5FtF
1		Cell	0.000	1.000	1749	57	Not-Trans anti-PSPC1-A546 8C-S-PSPC1 V2.00	0	28. Not-Trans and anti-PSPC1-A546_Pos028_S001	00-JnXYJ2R7tAXrXk7ZUR5FtF
1		Cell	0.000	1.000	1750	0	Not-Trans anti-PSPC1-A546 8C-S-PSPC1 V2.00	0	28. Not-Trans and anti-PSPC1-A546_Pos029_S001	00-hx2m9z6qomFY4gRXvvAucV
1		Cell	0.000	1.000	1751	1	Not-Trans anti-PSPC1-A546 8C-S-PSPC1 V2.00	0	28. Not-Trans and anti-PSPC1-A546_Pos029_S001	00-hx2m9z6qomFY4gRXvvAucV
1		Cell	0.000	1.000	1752	2	Not-Trans anti-PSPC1-A546 8C-S-PSPC1 V2.00	0	28. Not-Trans and anti-PSPC1-A546_Pos029_S001	00-hx2m9z6qomFY4gRXvvAucV
1		Cell	0.000	1.000	1753	3	Not-Trans anti-PSPC1-A546 8C-S-PSPC1 V2.00	0	28. Not-Trans and anti-PSPC1-A546_Pos029_S001	00-hx2m9z6qomFY4gRXvvAucV
1		Cell	0.000	1.000	1754	4	Not-Trans anti-PSPC1-A546 8C-S-PSPC1 V2.00	0	28. Not-Trans and anti-PSPC1-A546_Pos029_S001	00-hx2m9z6qomFY4gRXvvAucV
1		Cell	0.000	1.000	1755	5	Not-Trans anti-PSPC1-A546 8C-S-PSPC1 V2.00	0	28. Not-Trans and anti-PSPC1-A546_Pos029_S001	00-hx2m9z6qomFY4gRXvvAucV
1		Cell	0.000	1.000	1756	6	Not-Trans anti-PSPC1-A546 8C-S-PSPC1 V2.00	0	28. Not-Trans and anti-PSPC1-A546_Pos029_S001	00-hx2m9z6qomFY4gRXvvAucV
1		Cell	0.000	1.000	1757	7	Not-Trans anti-PSPC1-A546 8C-S-PSPC1 V2.00	0	28. Not-Trans and anti-PSPC1-A546_Pos029_S001	00-hx2m9z6qomFY4gRXvvAucV
1		Cell	0.000	1.000	1758	8	Not-Trans anti-PSPC1-A546 8C-S-PSPC1 V2.00	0	28. Not-Trans and anti-PSPC1-A546_Pos029_S001	00-hx2m9z6qomFY4gRXvvAucV
1		Cell	0.000	1.000	1759	9	Not-Trans anti-PSPC1-A546 8C-S-PSPC1 V2.00	0	28. Not-Trans and anti-PSPC1-A546_Pos029_S001	00-hx2m9z6qomFY4gRXvvAucV
1		Cell	0.000	1.000	1760	10	Not-Trans anti-PSPC1-A546 8C-S-PSPC1 V2.00	0	28. Not-Trans and anti-PSPC1-A546_Pos029_S001	00-hx2m9z6qomFY4gRXvvAucV
1		Cell	0.000	1.000	1761	11	Not-Trans anti-PSPC1-A546 8C-S-PSPC1 V2.00	0	28. Not-Trans and anti-PSPC1-A546_Pos029_S001	00-hx2m9z6qomFY4gRXvvAucV
1		Cell	0.000	1.000	1762	12	Not-Trans anti-PSPC1-A546 8C-S-PSPC1 V2.00	0	28. Not-Trans and anti-PSPC1-A546_Pos029_S001	00-hx2m9z6qomFY4gRXvvAucV
1		Cell	0.000	1.000	1763	13	Not-Trans anti-PSPC1-A546 8C-S-PSPC1 V2.00	0	28. Not-Trans and anti-PSPC1-A546_Pos029_S001	00-hx2m9z6qomFY4gRXvvAucV
1		Cell	0.000	1.000	1764	14	Not-Trans anti-PSPC1-A546 8C-S-PSPC1 V2.00	0	28. Not-Trans and anti-PSPC1-A546_Pos029_S001	00-hx2m9z6qomFY4gRXvvAucV
1		Cell	0.000	1.000	1765	15	Not-Trans anti-PSPC1-A546 8C-S-PSPC1 V2.00	0	28. Not-Trans and anti-PSPC1-A546_Pos029_S001	00-hx2m9z6qomFY4gRXvvAucV
1		Cell	0.000	1.000	1766	16	Not-Trans anti-PSPC1-A546 8C-S-PSPC1 V2.00	0	28. Not-Trans and anti-PSPC1-A546_Pos029_S001	00-hx2m9z6qomFY4gRXvvAucV
1		Cell	0.000	1.000	1767	17	Not-Trans anti-PSPC1-A546 8C-S-PSPC1 V2.00	0	28. Not-Trans and anti-PSPC1-A546_Pos029_S001	00-hx2m9z6qomFY4gRXvvAucV
1		Cell	0.000	1.000	1768	18	Not-Trans anti-PSPC1-A546 8C-S-PSPC1 V2.00	0	28. Not-Trans and anti-PSPC1-A546_Pos029_S001	00-hx2m9z6qomFY4gRXvvAucV
1		Cell	0.000	1.000	1769	19	Not-Trans anti-PSPC1-A546 8C-S-PSPC1 V2.00	0	28. Not-Trans and anti-PSPC1-A546_Pos029_S001	00-hx2m9z6qomFY4gRXvvAucV
1		Cell	0.000	1.000	1770	20	Not-Trans anti-PSPC1-A546 8C-S-PSPC1 V2.00	0	28. Not-Trans and anti-PSPC1-A546_Pos029_S001	00-hx2m9z6qomFY4gRXvvAucV
1		Cell	0.000	1.000	1771	21	Not-Trans anti-PSPC1-A546 8C-S-PSPC1 V2.00	0	28. Not-Trans and anti-PSPC1-A546_Pos029_S001	00-hx2m9z6qomFY4gRXvvAucV
1		Cell	0.000	1.000	1772	22	Not-Trans anti-PSPC1-A546 8C-S-PSPC1 V2.00	0	28. Not-Trans and anti-PSPC1-A546_Pos029_S001	00-hx2m9z6qomFY4gRXvvAucV
1		Cell	0.000	1.000	1773	23	Not-Trans anti-PSPC1-A546 8C-S-PSPC1 V2.00	0	28. Not-Trans and anti-PSPC1-A546_Pos029_S001	00-hx2m9z6qomFY4gRXvvAucV
1		Cell	0.000	1.000	1774	24	Not-Trans anti-PSPC1-A546 8C-S-PSPC1 V2.00	0	28. Not-Trans and anti-PSPC1-A546_Pos029_S001	00-hx2m9z6qomFY4gRXvvAucV
1		Cell	0.000	1.000	1775	25	Not-Trans anti-PSPC1-A546 8C-S-PSPC1 V2.00	0	28. Not-Trans and anti-PSPC1-A546_Pos029_S001	00-hx2m9z6qomFY4gRXvvAucV
1		Cell	0.000	1.000	1776	26	Not-Trans anti-PSPC1-A546 8C-S-PSPC1 V2.00	0	28. Not-Trans and anti-PSPC1-A546_Pos029_S001	00-hx2m9z6qomFY4gRXvvAucV
1		Cell	0.000	1.000	1777	27	Not-Trans anti-PSPC1-A546 8C-S-PSPC1 V2.00	0	28. Not-Trans and anti-PSPC1-A546_Pos029_S001	00-hx2m9z6qomFY4gRXvvAucV
1		Cell	0.000	1.000	1778	28	Not-Trans anti-PSPC1-A546 8C-S-PSPC1 V2.00	0	28. Not-Trans and anti-PSPC1-A546_Pos029_S001	00-hx2m9z6qomFY4gRXvvAucV
1		Cell	0.000	1.000	1779	29	Not-Trans anti-PSPC1-A546 8C-S-PSPC1 V2.00	0	28. Not-Trans and anti-PSPC1-A546_Pos029_S001	00-hx2m9z6qomFY4gRXvvAucV
1		Cell	0.000	1.000	1780	30	Not-Trans anti-PSPC1-A546 8C-S-PSPC1 V2.00	0	28. Not-Trans and anti-PSPC1-A546_Pos029_S001	00-hx2m9z6qomFY4gRXvvAucV
1		Cell	0.000	1.000	1781	31	Not-Trans anti-PSPC1-A546 8C-S-PSPC1 V2.00	0	28. Not-Trans and anti-PSPC1-A546_Pos029_S001	00-hx2m9z6qomFY4gRXvvAucV
1		Cell	0.000	1.000	1782	32	Not-Trans anti-PSPC1-A546 8C-S-PSPC1 V2.00	0	28. Not-Trans and anti-PSPC1-A546_Pos029_S001	00-hx2m9z6qomFY4gRXvvAucV
1		Cell	0.000	1.000	1783	33	Not-Trans anti-PSPC1-A546 8C-S-PSPC1 V2.00	0	28. Not-Trans and anti-PSPC1-A546_Pos029_S001	00-hx2m9z6qomFY4gRXvvAucV
1		Cell	0.000	1.000	1784	34	Not-Trans anti-PSPC1-A546 8C-S-PSPC1 V2.00	0	28. Not-Trans and anti-PSPC1-A546_Pos029_S001	00-hx2m9z6qomFY4gRXvvAucV
1		Cell	0.000	1.000	1785	35	Not-Trans anti-PSPC1-A546 8C-S-PSPC1 V2.00	0	28. Not-Trans and anti-PSPC1-A546_Pos029_S001	00-hx2m9z6qomFY4gRXvvAucV
1		Cell	0.000	1.000	1786	36	Not-Trans anti-PSPC1-A546 8C-S-PSPC1 V2.00	0	28. Not-Trans and anti-PSPC1-A546_Pos029_S001	00-hx2m9z6qomFY4gRXvvAucV
1		Cell	0.000	1.000	1787	37	Not-Trans anti-PSPC1-A546 8C-S-PSPC1 V2.00	0	28. Not-Trans and anti-PSPC1-A546_Pos029_S001	00-hx2m9z6qomFY4gRXvvAucV
1		Cell	0.000	1.000	1788	38	Not-Trans anti-PSPC1-A546 8C-S-PSPC1 V2.00	0	28. Not-Trans and anti-PSPC1-A546_Pos029_S001	00-hx2m9z6qomFY4gRXvvAucV
1		Cell	0.000	1.000	1789	39	Not-Trans anti-PSPC1-A546 8C-S-PSPC1 V2.00	0	28. Not-Trans and anti-PSPC1-A546_Pos029_S001	00-hx2m9z6qomFY4gRXvvAucV
1		Cell	0.000	1.000	1790	40	Not-Trans anti-PSPC1-A546 8C-S-PSPC1 V2.00	0	28. Not-Trans and anti-PSPC1-A546_Pos029_S001	00-hx2m9z6qomFY4gRXvvAucV
1		Cell	0.000	1.000	1791	41	Not-Trans anti-PSPC1-A546 8C-S-PSPC1 V2.00	0	28. Not-Trans and anti-PSPC1-A546_Pos029_S001	00-hx2m9z6qomFY4gRXvvAucV
1		Cell	0.000	1.000	1792	42	Not-Trans anti-PSPC1-A546 8C-S-PSPC1 V2.00	0	28. Not-Trans and anti-PSPC1-A546_Pos029_S001	00-hx2m9z6qomFY4gRXvvAucV
1		Cell	0.000	1.000	1793	43	Not-Trans anti-PSPC1-A546 8C-S-PSPC1 V2.00	0	28. Not-Trans and anti-PSPC1-A546_Pos029_S001	00-hx2m9z6qomFY4gRXvvAucV
1		Cell	0.000	1.000	1794	44	Not-Trans anti-PSPC1-A546 8C-S-PSPC1 V2.00	0	28. Not-Trans and anti-PSPC1-A546_Pos029_S001	00-hx2m9z6qomFY4gRXvvAucV
1		Cell	0.000	1.000	1795	45	Not-Trans anti-PSPC1-A546 8C-S-PSPC1 V2.00	0	28. Not-Trans and anti-PSPC1-A546_Pos029_S001	00-hx2m9z6qomFY4gRXvvAucV
1		Cell	0.000	1.000	1796	46	Not-Trans anti-PSPC1-A546 8C-S-PSPC1 V2.00	0	28. Not-Trans and anti-PSPC1-A546_Pos029_S001	00-hx2m9z6qomFY4gRXvvAucV
1		Cell	0.000	1.000	1797	47	Not-Trans anti-PSPC1-A546 8C-S-PSPC1 V2.00	0	28. Not-Trans and anti-PSPC1-A546_Pos029_S001	00-hx2m9z6qomFY4gRXvvAucV
1		Cell	0.000	1.000	1798	48	Not-Trans anti-PSPC1-A546 8C-S-PSPC1 V2.00	0	28. Not-Trans and anti-PSPC1-A546_Pos029_S001	00-hx2m9z6qomFY4gRXvvAucV
1		Cell	0.000	1.000	1799	49	Not-Trans anti-PSPC1-A546 8C-S-PSPC1 V2.00	0	28. Not-Trans and anti-PSPC1-A546_Pos029_S001	00-hx2m9z6qomFY4gRXvvAucV
1		Cell	0.000	1.000	1800	50	Not-Trans anti-PSPC1-A546 8C-S-PSPC1 V2.00	0	28. Not-Trans and anti-PSPC1-A546_Pos029_S001	00-hx2m9z6qomFY4gRXvvAucV
1		Cell	0.000	1.000	1801	51	Not-Trans anti-PSPC1-A546 8C-S-PSPC1 V2.00	0	28. Not-Trans and anti-PSPC1-A546_Pos029_S001	00-hx2m9z6qomFY4gRXvvAucV
1		Cell	0.000	1.000	1802	52	Not-Trans anti-PSPC1-A546 8C-S-PSPC1 V2.00	0	28. Not-Trans and anti-PSPC1-A546_Pos029_S001	00-hx2m9z6qomFY4gRXvvAucV
1		Cell	0.000	1.000	1803	53	Not-Trans anti-PSPC1-A546 8C-S-PSPC1 V2.00	0	28. Not-Trans and anti-PSPC1-A546_Pos029_S001	00-hx2m9z6qomFY4gRXvvAucV
1		Cell	0.000	1.000	1804	54	Not-Trans anti-PSPC1-A546 8C-S-PSPC1 V2.00	0	28. Not-Trans and anti-PSPC1-A546_Pos029_S001	00-hx2m9z6qomFY4gRXvvAucV
1		Cell	0.000	1.000	1805	55	Not-Trans anti-PSPC1-A546 8C-S-PSPC1 V2.00	0	28. Not-Trans and anti-PSPC1-A546_Pos029_S001	00-hx2m9z6qomFY4gRXvvAucV
1		Cell	0.000	1.000	1806	56	Not-Trans anti-PSPC1-A546 8C-S-PSPC1 V2.00	0	28. Not-Trans and anti-PSPC1-A546_Pos029_S001	00-hx2m9z6qomFY4gRXvvAucV
1		Cell	0.000	1.000	1807	57	Not-Trans anti-PSPC1-A546 8C-S-PSPC1 V2.00	0	28. Not-Trans and anti-PSPC1-A546_Pos029_S001	00-hx2m9z6qomFY4gRXvvAucV
1		Cell	0.000	1.000	1808	58	Not-Trans anti-PSPC1-A546 8C-S-PSPC1 V2.00	0	28. Not-Trans and anti-PSPC1-A546_Pos029_S001	00-hx2m9z6qomFY4gRXvvAucV
1		Cell	0.000	1.000	1809	59	Not-Trans anti-PSPC1-A546 8C-S-PSPC1 V2.00	0	28. Not-Trans and anti-PSPC1-A546_Pos029_S001	00-hx2m9z6qomFY4gRXvvAucV
1		Cell	0.000	1.000	1810	60	Not-Trans anti-PSPC1-A546 8C-S-PSPC1 V2.00	0	28. Not-Trans and anti-PSPC1-A546_Pos029_S001	00-hx2m9z6qomFY4gRXvvAucV
1		Cell	0.000	1.000	1811	61	Not-Trans anti-PSPC1-A546 8C-S-PSPC1 V2.00	0	28. Not-Trans and anti-PSPC1-A546_Pos029_S001	00-hx2m9z6qomFY4gRXvvAucV
1		Cell	0.000	1.000	1812	62	Not-Trans anti-PSPC1-A546 8C-S-PSPC1 V2.00	0	28. Not-Trans and anti-PSPC1-A546_Pos029_S001	00-hx2m9z6qomFY4gRXvvAucV
1		Cell	0.000	1.000	1813	63	Not-Trans anti-PSPC1-A546 8C-S-PSPC1 V2.00	0	28. Not-Trans and anti-PSPC1-A546_Pos029_S001	00-hx2m9z6qomFY4gRXvvAucV
1		Cell	0.000	1.000	1814	64	Not-Trans anti-PSPC1-A546 8C-S-PSPC1 V2.00	0	28. Not-Trans and anti-PSPC1-A546_Pos029_S001	00-hx2m9z6qomFY4gRXvvAucV
1		Cell	0.000	1.000	1815	65	Not-Trans anti-PSPC1-A546 8C-S-PSPC1 V2.00	0	28. Not-Trans and anti-PSPC1-A546_Pos029_S001	00-hx2m9z6qomFY4gRXvvAucV
1		Cell	0.000	1.000	1816	66	Not-Trans anti-PSPC1-A546 8C-S-PSPC1 V2.00	0	28. Not-Trans and anti-PSPC1-A546_Pos029_S001	00-hx2m9z6qomFY4gRXvvAucV
1		Cell	0.000	1.000	1817	67	Not-Trans anti-PSPC1-A546 8C-S-PSPC1 V2.00	0	28. Not-Trans and anti-PSPC1-A546_Pos029_S001	00-hx2m9z6qomFY4gRXvvAucV
1		Cell	0.000	1.000	1818	68	Not-Trans anti-PSPC1-A546 8C-S-PSPC1 V2.00	0	28. Not-Trans and anti-PSPC1-A546_Pos029_S001	00-hx2m9z6qomFY4gRXvvAucV
1		Cell	0.000	1.000	1819	0	Not-Trans anti-PSPC1-A546 8C-S-PSPC1 V2.00	0	28. Not-Trans and anti-PSPC1-A546_Pos030_S001	00-snY8jrXB7HzdfqbLvTPaa4
1		Cell	0.000	1.000	1820	1	Not-Trans anti-PSPC1-A546 8C-S-PSPC1 V2.00	0	28. Not-Trans and anti-PSPC1-A546_Pos030_S001	00-snY8jrXB7HzdfqbLvTPaa4
1		Cell	0.000	1.000	1821	2	Not-Trans anti-PSPC1-A546 8C-S-PSPC1 V2.00	0	28. Not-Trans and anti-PSPC1-A546_Pos030_S001	00-snY8jrXB7HzdfqbLvTPaa4
1		Cell	0.000	1.000	1822	3	Not-Trans anti-PSPC1-A546 8C-S-PSPC1 V2.00	0	28. Not-Trans and anti-PSPC1-A546_Pos030_S001	00-snY8jrXB7HzdfqbLvTPaa4
1		Cell	0.000	1.000	1823	4	Not-Trans anti-PSPC1-A546 8C-S-PSPC1 V2.00	0	28. Not-Trans and anti-PSPC1-A546_Pos030_S001	00-snY8jrXB7HzdfqbLvTPaa4
1		Cell	0.000	1.000	1824	5	Not-Trans anti-PSPC1-A546 8C-S-PSPC1 V2.00	0	28. Not-Trans and anti-PSPC1-A546_Pos030_S001	00-snY8jrXB7HzdfqbLvTPaa4
1		Cell	0.000	1.000	1825	6	Not-Trans anti-PSPC1-A546 8C-S-PSPC1 V2.00	0	28. Not-Trans and anti-PSPC1-A546_Pos030_S001	00-snY8jrXB7HzdfqbLvTPaa4
1		Cell	0.000	1.000	1826	7	Not-Trans anti-PSPC1-A546 8C-S-PSPC1 V2.00	0	28. Not-Trans and anti-PSPC1-A546_Pos030_S001	00-snY8jrXB7HzdfqbLvTPaa4
1		Cell	0.000	1.000	1827	8	Not-Trans anti-PSPC1-A546 8C-S-PSPC1 V2.00	0	28. Not-Trans and anti-PSPC1-A546_Pos030_S001	00-snY8jrXB7HzdfqbLvTPaa4
1		Cell	0.000	1.000	1828	9	Not-Trans anti-PSPC1-A546 8C-S-PSPC1 V2.00	0	28. Not-Trans and anti-PSPC1-A546_Pos030_S001	00-snY8jrXB7HzdfqbLvTPaa4
1		Cell	0.000	1.000	1829	10	Not-Trans anti-PSPC1-A546 8C-S-PSPC1 V2.00	0	28. Not-Trans and anti-PSPC1-A546_Pos030_S001	00-snY8jrXB7HzdfqbLvTPaa4
1		Cell	0.000	1.000	1830	11	Not-Trans anti-PSPC1-A546 8C-S-PSPC1 V2.00	0	28. Not-Trans and anti-PSPC1-A546_Pos030_S001	00-snY8jrXB7HzdfqbLvTPaa4
1		Cell	0.000	1.000	1831	12	Not-Trans anti-PSPC1-A546 8C-S-PSPC1 V2.00	0	28. Not-Trans and anti-PSPC1-A546_Pos030_S001	00-snY8jrXB7HzdfqbLvTPaa4
1		Cell	0.000	1.000	1832	13	Not-Trans anti-PSPC1-A546 8C-S-PSPC1 V2.00	0	28. Not-Trans and anti-PSPC1-A546_Pos030_S001	00-snY8jrXB7HzdfqbLvTPaa4
1		Cell	0.000	1.000	1833	14	Not-Trans anti-PSPC1-A546 8C-S-PSPC1 V2.00	0	28. Not-Trans and anti-PSPC1-A546_Pos030_S001	00-snY8jrXB7HzdfqbLvTPaa4
0		Cell	0.000	1.000	1834	15	Not-Trans anti-PSPC1-A546 8C-S-PSPC1 V2.00	0	28. Not-Trans and anti-PSPC1-A546_Pos030_S001	00-snY8jrXB7HzdfqbLvTPaa4
1		Cell	0.000	1.000	1835	16	Not-Trans anti-PSPC1-A546 8C-S-PSPC1 V2.00	0	28. Not-Trans and anti-PSPC1-A546_Pos030_S001	00-snY8jrXB7HzdfqbLvTPaa4
1		Cell	0.000	1.000	1836	17	Not-Trans anti-PSPC1-A546 8C-S-PSPC1 V2.00	0	28. Not-Trans and anti-PSPC1-A546_Pos030_S001	00-snY8jrXB7HzdfqbLvTPaa4
1		Cell	0.000	1.000	1837	18	Not-Trans anti-PSPC1-A546 8C-S-PSPC1 V2.00	0	28. Not-Trans and anti-PSPC1-A546_Pos030_S001	00-snY8jrXB7HzdfqbLvTPaa4
0		Cell	0.000	1.000	1838	19	Not-Trans anti-PSPC1-A546 8C-S-PSPC1 V2.00	0	28. Not-Trans and anti-PSPC1-A546_Pos030_S001	00-snY8jrXB7HzdfqbLvTPaa4
1		Cell	0.000	1.000	1839	20	Not-Trans anti-PSPC1-A546 8C-S-PSPC1 V2.00	0	28. Not-Trans and anti-PSPC1-A546_Pos030_S001	00-snY8jrXB7HzdfqbLvTPaa4
1		Cell	0.000	1.000	1840	21	Not-Trans anti-PSPC1-A546 8C-S-PSPC1 V2.00	0	28. Not-Trans and anti-PSPC1-A546_Pos030_S001	00-snY8jrXB7HzdfqbLvTPaa4
1		Cell	0.000	1.000	1841	22	Not-Trans anti-PSPC1-A546 8C-S-PSPC1 V2.00	0	28. Not-Trans and anti-PSPC1-A546_Pos030_S001	00-snY8jrXB7HzdfqbLvTPaa4
1		Cell	0.000	1.000	1842	23	Not-Trans anti-PSPC1-A546 8C-S-PSPC1 V2.00	0	28. Not-Trans and anti-PSPC1-A546_Pos030_S001	00-snY8jrXB7HzdfqbLvTPaa4
1		Cell	0.000	1.000	1843	24	Not-Trans anti-PSPC1-A546 8C-S-PSPC1 V2.00	0	28. Not-Trans and anti-PSPC1-A546_Pos030_S001	00-snY8jrXB7HzdfqbLvTPaa4
1		Cell	0.000	1.000	1844	25	Not-Trans anti-PSPC1-A546 8C-S-PSPC1 V2.00	0	28. Not-Trans and anti-PSPC1-A546_Pos030_S001	00-snY8jrXB7HzdfqbLvTPaa4
1		Cell	0.000	1.000	1845	26	Not-Trans anti-PSPC1-A546 8C-S-PSPC1 V2.00	0	28. Not-Trans and anti-PSPC1-A546_Pos030_S001	00-snY8jrXB7HzdfqbLvTPaa4
1		Cell	0.000	1.000	1846	27	Not-Trans anti-PSPC1-A546 8C-S-PSPC1 V2.00	0	28. Not-Trans and anti-PSPC1-A546_Pos030_S001	00-snY8jrXB7HzdfqbLvTPaa4
1		Cell	0.000	1.000	1847	28	Not-Trans anti-PSPC1-A546 8C-S-PSPC1 V2.00	0	28. Not-Trans and anti-PSPC1-A546_Pos030_S001	00-snY8jrXB7HzdfqbLvTPaa4
1		Cell	0.000	1.000	1848	29	Not-Trans anti-PSPC1-A546 8C-S-PSPC1 V2.00	0	28. Not-Trans and anti-PSPC1-A546_Pos030_S001	00-snY8jrXB7HzdfqbLvTPaa4
1		Cell	0.000	1.000	1849	30	Not-Trans anti-PSPC1-A546 8C-S-PSPC1 V2.00	0	28. Not-Trans and anti-PSPC1-A546_Pos030_S001	00-snY8jrXB7HzdfqbLvTPaa4
1		Cell	0.000	1.000	1850	31	Not-Trans anti-PSPC1-A546 8C-S-PSPC1 V2.00	0	28. Not-Trans and anti-PSPC1-A546_Pos030_S001	00-snY8jrXB7HzdfqbLvTPaa4
1		Cell	0.000	1.000	1851	32	Not-Trans anti-PSPC1-A546 8C-S-PSPC1 V2.00	0	28. Not-Trans and anti-PSPC1-A546_Pos030_S001	00-snY8jrXB7HzdfqbLvTPaa4
1		Cell	0.000	1.000	1852	33	Not-Trans anti-PSPC1-A546 8C-S-PSPC1 V2.00	0	28. Not-Trans and anti-PSPC1-A546_Pos030_S001	00-snY8jrXB7HzdfqbLvTPaa4
1		Cell	0.000	1.000	1853	34	Not-Trans anti-PSPC1-A546 8C-S-PSPC1 V2.00	0	28. Not-Trans and anti-PSPC1-A546_Pos030_S001	00-snY8jrXB7HzdfqbLvTPaa4
1		Cell	0.000	1.000	1854	35	Not-Trans anti-PSPC1-A546 8C-S-PSPC1 V2.00	0	28. Not-Trans and anti-PSPC1-A546_Pos030_S001	00-snY8jrXB7HzdfqbLvTPaa4
1		Cell	0.000	1.000	1855	36	Not-Trans anti-PSPC1-A546 8C-S-PSPC1 V2.00	0	28. Not-Trans and anti-PSPC1-A546_Pos030_S001	00-snY8jrXB7HzdfqbLvTPaa4
1		Cell	0.000	1.000	1856	37	Not-Trans anti-PSPC1-A546 8C-S-PSPC1 V2.00	0	28. Not-Trans and anti-PSPC1-A546_Pos030_S001	00-snY8jrXB7HzdfqbLvTPaa4
1		Cell	0.000	1.000	1857	38	Not-Trans anti-PSPC1-A546 8C-S-PSPC1 V2.00	0	28. Not-Trans and anti-PSPC1-A546_Pos030_S001	00-snY8jrXB7HzdfqbLvTPaa4
1		Cell	0.000	1.000	1858	39	Not-Trans anti-PSPC1-A546 8C-S-PSPC1 V2.00	0	28. Not-Trans and anti-PSPC1-A546_Pos030_S001	00-snY8jrXB7HzdfqbLvTPaa4
1		Cell	0.000	1.000	1859	40	Not-Trans anti-PSPC1-A546 8C-S-PSPC1 V2.00	0	28. Not-Trans and anti-PSPC1-A546_Pos030_S001	00-snY8jrXB7HzdfqbLvTPaa4
1		Cell	0.000	1.000	1860	41	Not-Trans anti-PSPC1-A546 8C-S-PSPC1 V2.00	0	28. Not-Trans and anti-PSPC1-A546_Pos030_S001	00-snY8jrXB7HzdfqbLvTPaa4
1		Cell	0.000	1.000	1861	42	Not-Trans anti-PSPC1-A546 8C-S-PSPC1 V2.00	0	28. Not-Trans and anti-PSPC1-A546_Pos030_S001	00-snY8jrXB7HzdfqbLvTPaa4
1		Cell	0.000	1.000	1862	43	Not-Trans anti-PSPC1-A546 8C-S-PSPC1 V2.00	0	28. Not-Trans and anti-PSPC1-A546_Pos030_S001	00-snY8jrXB7HzdfqbLvTPaa4
1		Cell	0.000	1.000	1863	44	Not-Trans anti-PSPC1-A546 8C-S-PSPC1 V2.00	0	28. Not-Trans and anti-PSPC1-A546_Pos030_S001	00-snY8jrXB7HzdfqbLvTPaa4
1		Cell	0.000	1.000	1864	45	Not-Trans anti-PSPC1-A546 8C-S-PSPC1 V2.00	0	28. Not-Trans and anti-PSPC1-A546_Pos030_S001	00-snY8jrXB7HzdfqbLvTPaa4
1		Cell	0.000	1.000	1865	46	Not-Trans anti-PSPC1-A546 8C-S-PSPC1 V2.00	0	28. Not-Trans and anti-PSPC1-A546_Pos030_S001	00-snY8jrXB7HzdfqbLvTPaa4
1		Cell	0.000	1.000	1866	47	Not-Trans anti-PSPC1-A546 8C-S-PSPC1 V2.00	0	28. Not-Trans and anti-PSPC1-A546_Pos030_S001	00-snY8jrXB7HzdfqbLvTPaa4
1		Cell	0.000	1.000	1867	48	Not-Trans anti-PSPC1-A546 8C-S-PSPC1 V2.00	0	28. Not-Trans and anti-PSPC1-A546_Pos030_S001	00-snY8jrXB7HzdfqbLvTPaa4
1		Cell	0.000	1.000	1868	49	Not-Trans anti-PSPC1-A546 8C-S-PSPC1 V2.00	0	28. Not-Trans and anti-PSPC1-A546_Pos030_S001	00-snY8jrXB7HzdfqbLvTPaa4
1		Cell	0.000	1.000	1869	50	Not-Trans anti-PSPC1-A546 8C-S-PSPC1 V2.00	0	28. Not-Trans and anti-PSPC1-A546_Pos030_S001	00-snY8jrXB7HzdfqbLvTPaa4
1		Cell	0.000	1.000	1870	51	Not-Trans anti-PSPC1-A546 8C-S-PSPC1 V2.00	0	28. Not-Trans and anti-PSPC1-A546_Pos030_S001	00-snY8jrXB7HzdfqbLvTPaa4
1		Cell	0.000	1.000	1871	52	Not-Trans anti-PSPC1-A546 8C-S-PSPC1 V2.00	0	28. Not-Trans and anti-PSPC1-A546_Pos030_S001	00-snY8jrXB7HzdfqbLvTPaa4
1		Cell	0.000	1.000	1872	53	Not-Trans anti-PSPC1-A546 8C-S-PSPC1 V2.00	0	28. Not-Trans and anti-PSPC1-A546_Pos030_S001	00-snY8jrXB7HzdfqbLvTPaa4
1		Cell	0.000	1.000	1873	54	Not-Trans anti-PSPC1-A546 8C-S-PSPC1 V2.00	0	28. Not-Trans and anti-PSPC1-A546_Pos030_S001	00-snY8jrXB7HzdfqbLvTPaa4
1		Cell	0.000	1.000	1874	55	Not-Trans anti-PSPC1-A546 8C-S-PSPC1 V2.00	0	28. Not-Trans and anti-PSPC1-A546_Pos030_S001	00-snY8jrXB7HzdfqbLvTPaa4
1		Cell	0.000	1.000	1875	56	Not-Trans anti-PSPC1-A546 8C-S-PSPC1 V2.00	0	28. Not-Trans and anti-PSPC1-A546_Pos030_S001	00-snY8jrXB7HzdfqbLvTPaa4
1		Cell	0.000	1.000	1876	57	Not-Trans anti-PSPC1-A546 8C-S-PSPC1 V2.00	0	28. Not-Trans and anti-PSPC1-A546_Pos030_S001	00-snY8jrXB7HzdfqbLvTPaa4
1		Cell	0.000	1.000	1877	58	Not-Trans anti-PSPC1-A546 8C-S-PSPC1 V2.00	0	28. Not-Trans and anti-PSPC1-A546_Pos030_S001	00-snY8jrXB7HzdfqbLvTPaa4
1		Cell	0.000	1.000	1878	59	Not-Trans anti-PSPC1-A546 8C-S-PSPC1 V2.00	0	28. Not-Trans and anti-PSPC1-A546_Pos030_S001	00-snY8jrXB7HzdfqbLvTPaa4
1		Cell	0.000	1.000	1879	60	Not-Trans anti-PSPC1-A546 8C-S-PSPC1 V2.00	0	28. Not-Trans and anti-PSPC1-A546_Pos030_S001	00-snY8jrXB7HzdfqbLvTPaa4
1		Cell	0.000	1.000	1880	61	Not-Trans anti-PSPC1-A546 8C-S-PSPC1 V2.00	0	28. Not-Trans and anti-PSPC1-A546_Pos030_S001	00-snY8jrXB7HzdfqbLvTPaa4
1		Cell	0.000	1.000	1881	62	Not-Trans anti-PSPC1-A546 8C-S-PSPC1 V2.00	0	28. Not-Trans and anti-PSPC1-A546_Pos030_S001	00-snY8jrXB7HzdfqbLvTPaa4
1		Cell	0.000	1.000	1882	63	Not-Trans anti-PSPC1-A546 8C-S-PSPC1 V2.00	0	28. Not-Trans and anti-PSPC1-A546_Pos030_S001	00-snY8jrXB7HzdfqbLvTPaa4
1		Cell	0.000	1.000	1883	64	Not-Trans anti-PSPC1-A546 8C-S-PSPC1 V2.00	0	28. Not-Trans and anti-PSPC1-A546_Pos030_S001	00-snY8jrXB7HzdfqbLvTPaa4
1		Cell	0.000	1.000	1884	65	Not-Trans anti-PSPC1-A546 8C-S-PSPC1 V2.00	0	28. Not-Trans and anti-PSPC1-A546_Pos030_S001	00-snY8jrXB7HzdfqbLvTPaa4
1		Cell	0.000	1.000	1885	66	Not-Trans anti-PSPC1-A546 8C-S-PSPC1 V2.00	0	28. Not-Trans and anti-PSPC1-A546_Pos030_S001	00-snY8jrXB7HzdfqbLvTPaa4
1		Cell	0.000	1.000	1886	67	Not-Trans anti-PSPC1-A546 8C-S-PSPC1 V2.00	0	28. Not-Trans and anti-PSPC1-A546_Pos030_S001	00-snY8jrXB7HzdfqbLvTPaa4
1		Cell	0.000	1.000	1887	68	Not-Trans anti-PSPC1-A546 8C-S-PSPC1 V2.00	0	28. Not-Trans and anti-PSPC1-A546_Pos030_S001	00-snY8jrXB7HzdfqbLvTPaa4
1		Cell	0.000	1.000	1888	0	Not-Trans anti-PSPC1-A546 8C-S-PSPC1 V2.00	0	28. Not-Trans and anti-PSPC1-A546_Pos031_S001	00-TCbFDwh4rUjRUPm9YoygrK
1		Cell	0.000	1.000	1889	1	Not-Trans anti-PSPC1-A546 8C-S-PSPC1 V2.00	0	28. Not-Trans and anti-PSPC1-A546_Pos031_S001	00-TCbFDwh4rUjRUPm9YoygrK
1		Cell	0.000	1.000	1890	2	Not-Trans anti-PSPC1-A546 8C-S-PSPC1 V2.00	0	28. Not-Trans and anti-PSPC1-A546_Pos031_S001	00-TCbFDwh4rUjRUPm9YoygrK
1		Cell	0.000	1.000	1891	3	Not-Trans anti-PSPC1-A546 8C-S-PSPC1 V2.00	0	28. Not-Trans and anti-PSPC1-A546_Pos031_S001	00-TCbFDwh4rUjRUPm9YoygrK
1		Cell	0.000	1.000	1892	4	Not-Trans anti-PSPC1-A546 8C-S-PSPC1 V2.00	0	28. Not-Trans and anti-PSPC1-A546_Pos031_S001	00-TCbFDwh4rUjRUPm9YoygrK
1		Cell	0.000	1.000	1893	5	Not-Trans anti-PSPC1-A546 8C-S-PSPC1 V2.00	0	28. Not-Trans and anti-PSPC1-A546_Pos031_S001	00-TCbFDwh4rUjRUPm9YoygrK
1		Cell	0.000	1.000	1894	6	Not-Trans anti-PSPC1-A546 8C-S-PSPC1 V2.00	0	28. Not-Trans and anti-PSPC1-A546_Pos031_S001	00-TCbFDwh4rUjRUPm9YoygrK
1		Cell	0.000	1.000	1895	7	Not-Trans anti-PSPC1-A546 8C-S-PSPC1 V2.00	0	28. Not-Trans and anti-PSPC1-A546_Pos031_S001	00-TCbFDwh4rUjRUPm9YoygrK
1		Cell	0.000	1.000	1896	8	Not-Trans anti-PSPC1-A546 8C-S-PSPC1 V2.00	0	28. Not-Trans and anti-PSPC1-A546_Pos031_S001	00-TCbFDwh4rUjRUPm9YoygrK
1		Cell	0.000	1.000	1897	9	Not-Trans anti-PSPC1-A546 8C-S-PSPC1 V2.00	0	28. Not-Trans and anti-PSPC1-A546_Pos031_S001	00-TCbFDwh4rUjRUPm9YoygrK
0		Cell	0.000	1.000	1898	10	Not-Trans anti-PSPC1-A546 8C-S-PSPC1 V2.00	0	28. Not-Trans and anti-PSPC1-A546_Pos031_S001	00-TCbFDwh4rUjRUPm9YoygrK
1		Cell	0.000	1.000	1899	11	Not-Trans anti-PSPC1-A546 8C-S-PSPC1 V2.00	0	28. Not-Trans and anti-PSPC1-A546_Pos031_S001	00-TCbFDwh4rUjRUPm9YoygrK
1		Cell	0.000	1.000	1900	12	Not-Trans anti-PSPC1-A546 8C-S-PSPC1 V2.00	0	28. Not-Trans and anti-PSPC1-A546_Pos031_S001	00-TCbFDwh4rUjRUPm9YoygrK
0		Cell	0.000	1.000	1901	13	Not-Trans anti-PSPC1-A546 8C-S-PSPC1 V2.00	0	28. Not-Trans and anti-PSPC1-A546_Pos031_S001	00-TCbFDwh4rUjRUPm9YoygrK
1		Cell	0.000	1.000	1902	14	Not-Trans anti-PSPC1-A546 8C-S-PSPC1 V2.00	0	28. Not-Trans and anti-PSPC1-A546_Pos031_S001	00-TCbFDwh4rUjRUPm9YoygrK
1		Cell	0.000	1.000	1903	15	Not-Trans anti-PSPC1-A546 8C-S-PSPC1 V2.00	0	28. Not-Trans and anti-PSPC1-A546_Pos031_S001	00-TCbFDwh4rUjRUPm9YoygrK
1		Cell	0.000	1.000	1904	16	Not-Trans anti-PSPC1-A546 8C-S-PSPC1 V2.00	0	28. Not-Trans and anti-PSPC1-A546_Pos031_S001	00-TCbFDwh4rUjRUPm9YoygrK
1		Cell	0.000	1.000	1905	17	Not-Trans anti-PSPC1-A546 8C-S-PSPC1 V2.00	0	28. Not-Trans and anti-PSPC1-A546_Pos031_S001	00-TCbFDwh4rUjRUPm9YoygrK
1		Cell	0.000	1.000	1906	18	Not-Trans anti-PSPC1-A546 8C-S-PSPC1 V2.00	0	28. Not-Trans and anti-PSPC1-A546_Pos031_S001	00-TCbFDwh4rUjRUPm9YoygrK
1		Cell	0.000	1.000	1907	19	Not-Trans anti-PSPC1-A546 8C-S-PSPC1 V2.00	0	28. Not-Trans and anti-PSPC1-A546_Pos031_S001	00-TCbFDwh4rUjRUPm9YoygrK
1		Cell	0.000	1.000	1908	20	Not-Trans anti-PSPC1-A546 8C-S-PSPC1 V2.00	0	28. Not-Trans and anti-PSPC1-A546_Pos031_S001	00-TCbFDwh4rUjRUPm9YoygrK
1		Cell	0.000	1.000	1909	21	Not-Trans anti-PSPC1-A546 8C-S-PSPC1 V2.00	0	28. Not-Trans and anti-PSPC1-A546_Pos031_S001	00-TCbFDwh4rUjRUPm9YoygrK
1		Cell	0.000	1.000	1910	22	Not-Trans anti-PSPC1-A546 8C-S-PSPC1 V2.00	0	28. Not-Trans and anti-PSPC1-A546_Pos031_S001	00-TCbFDwh4rUjRUPm9YoygrK
1		Cell	0.000	1.000	1911	23	Not-Trans anti-PSPC1-A546 8C-S-PSPC1 V2.00	0	28. Not-Trans and anti-PSPC1-A546_Pos031_S001	00-TCbFDwh4rUjRUPm9YoygrK
1		Cell	0.000	1.000	1912	24	Not-Trans anti-PSPC1-A546 8C-S-PSPC1 V2.00	0	28. Not-Trans and anti-PSPC1-A546_Pos031_S001	00-TCbFDwh4rUjRUPm9YoygrK
1		Cell	0.000	1.000	1913	25	Not-Trans anti-PSPC1-A546 8C-S-PSPC1 V2.00	0	28. Not-Trans and anti-PSPC1-A546_Pos031_S001	00-TCbFDwh4rUjRUPm9YoygrK
1		Cell	0.000	1.000	1914	26	Not-Trans anti-PSPC1-A546 8C-S-PSPC1 V2.00	0	28. Not-Trans and anti-PSPC1-A546_Pos031_S001	00-TCbFDwh4rUjRUPm9YoygrK
1		Cell	0.000	1.000	1915	27	Not-Trans anti-PSPC1-A546 8C-S-PSPC1 V2.00	0	28. Not-Trans and anti-PSPC1-A546_Pos031_S001	00-TCbFDwh4rUjRUPm9YoygrK
1		Cell	0.000	1.000	1916	28	Not-Trans anti-PSPC1-A546 8C-S-PSPC1 V2.00	0	28. Not-Trans and anti-PSPC1-A546_Pos031_S001	00-TCbFDwh4rUjRUPm9YoygrK
1		Cell	0.000	1.000	1917	29	Not-Trans anti-PSPC1-A546 8C-S-PSPC1 V2.00	0	28. Not-Trans and anti-PSPC1-A546_Pos031_S001	00-TCbFDwh4rUjRUPm9YoygrK
1		Cell	0.000	1.000	1918	30	Not-Trans anti-PSPC1-A546 8C-S-PSPC1 V2.00	0	28. Not-Trans and anti-PSPC1-A546_Pos031_S001	00-TCbFDwh4rUjRUPm9YoygrK
1		Cell	0.000	1.000	1919	31	Not-Trans anti-PSPC1-A546 8C-S-PSPC1 V2.00	0	28. Not-Trans and anti-PSPC1-A546_Pos031_S001	00-TCbFDwh4rUjRUPm9YoygrK
1		Cell	0.000	1.000	1920	32	Not-Trans anti-PSPC1-A546 8C-S-PSPC1 V2.00	0	28. Not-Trans and anti-PSPC1-A546_Pos031_S001	00-TCbFDwh4rUjRUPm9YoygrK
1		Cell	0.000	1.000	1921	33	Not-Trans anti-PSPC1-A546 8C-S-PSPC1 V2.00	0	28. Not-Trans and anti-PSPC1-A546_Pos031_S001	00-TCbFDwh4rUjRUPm9YoygrK
1		Cell	0.000	1.000	1922	34	Not-Trans anti-PSPC1-A546 8C-S-PSPC1 V2.00	0	28. Not-Trans and anti-PSPC1-A546_Pos031_S001	00-TCbFDwh4rUjRUPm9YoygrK
1		Cell	0.000	1.000	1923	35	Not-Trans anti-PSPC1-A546 8C-S-PSPC1 V2.00	0	28. Not-Trans and anti-PSPC1-A546_Pos031_S001	00-TCbFDwh4rUjRUPm9YoygrK
1		Cell	0.000	1.000	1924	36	Not-Trans anti-PSPC1-A546 8C-S-PSPC1 V2.00	0	28. Not-Trans and anti-PSPC1-A546_Pos031_S001	00-TCbFDwh4rUjRUPm9YoygrK
1		Cell	0.000	1.000	1925	37	Not-Trans anti-PSPC1-A546 8C-S-PSPC1 V2.00	0	28. Not-Trans and anti-PSPC1-A546_Pos031_S001	00-TCbFDwh4rUjRUPm9YoygrK
1		Cell	0.000	1.000	1926	38	Not-Trans anti-PSPC1-A546 8C-S-PSPC1 V2.00	0	28. Not-Trans and anti-PSPC1-A546_Pos031_S001	00-TCbFDwh4rUjRUPm9YoygrK
1		Cell	0.000	1.000	1927	39	Not-Trans anti-PSPC1-A546 8C-S-PSPC1 V2.00	0	28. Not-Trans and anti-PSPC1-A546_Pos031_S001	00-TCbFDwh4rUjRUPm9YoygrK
1		Cell	0.000	1.000	1928	40	Not-Trans anti-PSPC1-A546 8C-S-PSPC1 V2.00	0	28. Not-Trans and anti-PSPC1-A546_Pos031_S001	00-TCbFDwh4rUjRUPm9YoygrK
1		Cell	0.000	1.000	1929	41	Not-Trans anti-PSPC1-A546 8C-S-PSPC1 V2.00	0	28. Not-Trans and anti-PSPC1-A546_Pos031_S001	00-TCbFDwh4rUjRUPm9YoygrK
1		Cell	0.000	1.000	1930	42	Not-Trans anti-PSPC1-A546 8C-S-PSPC1 V2.00	0	28. Not-Trans and anti-PSPC1-A546_Pos031_S001	00-TCbFDwh4rUjRUPm9YoygrK
1		Cell	0.000	1.000	1931	43	Not-Trans anti-PSPC1-A546 8C-S-PSPC1 V2.00	0	28. Not-Trans and anti-PSPC1-A546_Pos031_S001	00-TCbFDwh4rUjRUPm9YoygrK
1		Cell	0.000	1.000	1932	44	Not-Trans anti-PSPC1-A546 8C-S-PSPC1 V2.00	0	28. Not-Trans and anti-PSPC1-A546_Pos031_S001	00-TCbFDwh4rUjRUPm9YoygrK
1		Cell	0.000	1.000	1933	45	Not-Trans anti-PSPC1-A546 8C-S-PSPC1 V2.00	0	28. Not-Trans and anti-PSPC1-A546_Pos031_S001	00-TCbFDwh4rUjRUPm9YoygrK
1		Cell	0.000	1.000	1934	46	Not-Trans anti-PSPC1-A546 8C-S-PSPC1 V2.00	0	28. Not-Trans and anti-PSPC1-A546_Pos031_S001	00-TCbFDwh4rUjRUPm9YoygrK
1		Cell	0.000	1.000	1935	47	Not-Trans anti-PSPC1-A546 8C-S-PSPC1 V2.00	0	28. Not-Trans and anti-PSPC1-A546_Pos031_S001	00-TCbFDwh4rUjRUPm9YoygrK
1		Cell	0.000	1.000	1936	48	Not-Trans anti-PSPC1-A546 8C-S-PSPC1 V2.00	0	28. Not-Trans and anti-PSPC1-A546_Pos031_S001	00-TCbFDwh4rUjRUPm9YoygrK
1		Cell	0.000	1.000	1937	49	Not-Trans anti-PSPC1-A546 8C-S-PSPC1 V2.00	0	28. Not-Trans and anti-PSPC1-A546_Pos031_S001	00-TCbFDwh4rUjRUPm9YoygrK
1		Cell	0.000	1.000	1938	50	Not-Trans anti-PSPC1-A546 8C-S-PSPC1 V2.00	0	28. Not-Trans and anti-PSPC1-A546_Pos031_S001	00-TCbFDwh4rUjRUPm9YoygrK
1		Cell	0.000	1.000	1939	51	Not-Trans anti-PSPC1-A546 8C-S-PSPC1 V2.00	0	28. Not-Trans and anti-PSPC1-A546_Pos031_S001	00-TCbFDwh4rUjRUPm9YoygrK
1		Cell	0.000	1.000	1940	52	Not-Trans anti-PSPC1-A546 8C-S-PSPC1 V2.00	0	28. Not-Trans and anti-PSPC1-A546_Pos031_S001	00-TCbFDwh4rUjRUPm9YoygrK
1		Cell	0.000	1.000	1941	53	Not-Trans anti-PSPC1-A546 8C-S-PSPC1 V2.00	0	28. Not-Trans and anti-PSPC1-A546_Pos031_S001	00-TCbFDwh4rUjRUPm9YoygrK
1		Cell	0.000	1.000	1942	54	Not-Trans anti-PSPC1-A546 8C-S-PSPC1 V2.00	0	28. Not-Trans and anti-PSPC1-A546_Pos031_S001	00-TCbFDwh4rUjRUPm9YoygrK
1		Cell	0.000	1.000	1943	55	Not-Trans anti-PSPC1-A546 8C-S-PSPC1 V2.00	0	28. Not-Trans and anti-PSPC1-A546_Pos031_S001	00-TCbFDwh4rUjRUPm9YoygrK
1		Cell	0.000	1.000	1944	56	Not-Trans anti-PSPC1-A546 8C-S-PSPC1 V2.00	0	28. Not-Trans and anti-PSPC1-A546_Pos031_S001	00-TCbFDwh4rUjRUPm9YoygrK
1		Cell	0.000	1.000	1945	57	Not-Trans anti-PSPC1-A546 8C-S-PSPC1 V2.00	0	28. Not-Trans and anti-PSPC1-A546_Pos031_S001	00-TCbFDwh4rUjRUPm9YoygrK
1		Cell	0.000	1.000	1946	58	Not-Trans anti-PSPC1-A546 8C-S-PSPC1 V2.00	0	28. Not-Trans and anti-PSPC1-A546_Pos031_S001	00-TCbFDwh4rUjRUPm9YoygrK
1		Cell	0.000	1.000	1947	59	Not-Trans anti-PSPC1-A546 8C-S-PSPC1 V2.00	0	28. Not-Trans and anti-PSPC1-A546_Pos031_S001	00-TCbFDwh4rUjRUPm9YoygrK
1		Cell	0.000	1.000	1948	60	Not-Trans anti-PSPC1-A546 8C-S-PSPC1 V2.00	0	28. Not-Trans and anti-PSPC1-A546_Pos031_S001	00-TCbFDwh4rUjRUPm9YoygrK
1		Cell	0.000	1.000	1949	61	Not-Trans anti-PSPC1-A546 8C-S-PSPC1 V2.00	0	28. Not-Trans and anti-PSPC1-A546_Pos031_S001	00-TCbFDwh4rUjRUPm9YoygrK
1		Cell	0.000	1.000	1950	62	Not-Trans anti-PSPC1-A546 8C-S-PSPC1 V2.00	0	28. Not-Trans and anti-PSPC1-A546_Pos031_S001	00-TCbFDwh4rUjRUPm9YoygrK
1		Cell	0.000	1.000	1951	63	Not-Trans anti-PSPC1-A546 8C-S-PSPC1 V2.00	0	28. Not-Trans and anti-PSPC1-A546_Pos031_S001	00-TCbFDwh4rUjRUPm9YoygrK
1		Cell	0.000	1.000	1952	64	Not-Trans anti-PSPC1-A546 8C-S-PSPC1 V2.00	0	28. Not-Trans and anti-PSPC1-A546_Pos031_S001	00-TCbFDwh4rUjRUPm9YoygrK
1		Cell	0.000	1.000	1953	0	Not-Trans anti-PSPC1-A546 8C-S-PSPC1 V2.00	0	28. Not-Trans and anti-PSPC1-A546_Pos032_S001	00-RYwZwgCJn9R2ovTcmpdp4g
1		Cell	0.000	1.000	1954	1	Not-Trans anti-PSPC1-A546 8C-S-PSPC1 V2.00	0	28. Not-Trans and anti-PSPC1-A546_Pos032_S001	00-RYwZwgCJn9R2ovTcmpdp4g
1		Cell	0.000	1.000	1955	2	Not-Trans anti-PSPC1-A546 8C-S-PSPC1 V2.00	0	28. Not-Trans and anti-PSPC1-A546_Pos032_S001	00-RYwZwgCJn9R2ovTcmpdp4g
1		Cell	0.000	1.000	1956	3	Not-Trans anti-PSPC1-A546 8C-S-PSPC1 V2.00	0	28. Not-Trans and anti-PSPC1-A546_Pos032_S001	00-RYwZwgCJn9R2ovTcmpdp4g
1		Cell	0.000	1.000	1957	4	Not-Trans anti-PSPC1-A546 8C-S-PSPC1 V2.00	0	28. Not-Trans and anti-PSPC1-A546_Pos032_S001	00-RYwZwgCJn9R2ovTcmpdp4g
1		Cell	0.000	1.000	1958	5	Not-Trans anti-PSPC1-A546 8C-S-PSPC1 V2.00	0	28. Not-Trans and anti-PSPC1-A546_Pos032_S001	00-RYwZwgCJn9R2ovTcmpdp4g
1		Cell	0.000	1.000	1959	6	Not-Trans anti-PSPC1-A546 8C-S-PSPC1 V2.00	0	28. Not-Trans and anti-PSPC1-A546_Pos032_S001	00-RYwZwgCJn9R2ovTcmpdp4g
1		Cell	0.000	1.000	1960	7	Not-Trans anti-PSPC1-A546 8C-S-PSPC1 V2.00	0	28. Not-Trans and anti-PSPC1-A546_Pos032_S001	00-RYwZwgCJn9R2ovTcmpdp4g
1		Cell	0.000	1.000	1961	8	Not-Trans anti-PSPC1-A546 8C-S-PSPC1 V2.00	0	28. Not-Trans and anti-PSPC1-A546_Pos032_S001	00-RYwZwgCJn9R2ovTcmpdp4g
1		Cell	0.000	1.000	1962	9	Not-Trans anti-PSPC1-A546 8C-S-PSPC1 V2.00	0	28. Not-Trans and anti-PSPC1-A546_Pos032_S001	00-RYwZwgCJn9R2ovTcmpdp4g
1		Cell	0.000	1.000	1963	10	Not-Trans anti-PSPC1-A546 8C-S-PSPC1 V2.00	0	28. Not-Trans and anti-PSPC1-A546_Pos032_S001	00-RYwZwgCJn9R2ovTcmpdp4g
1		Cell	0.000	1.000	1964	11	Not-Trans anti-PSPC1-A546 8C-S-PSPC1 V2.00	0	28. Not-Trans and anti-PSPC1-A546_Pos032_S001	00-RYwZwgCJn9R2ovTcmpdp4g
1		Cell	0.000	1.000	1965	12	Not-Trans anti-PSPC1-A546 8C-S-PSPC1 V2.00	0	28. Not-Trans and anti-PSPC1-A546_Pos032_S001	00-RYwZwgCJn9R2ovTcmpdp4g
1		Cell	0.000	1.000	1966	13	Not-Trans anti-PSPC1-A546 8C-S-PSPC1 V2.00	0	28. Not-Trans and anti-PSPC1-A546_Pos032_S001	00-RYwZwgCJn9R2ovTcmpdp4g
1		Cell	0.000	1.000	1967	14	Not-Trans anti-PSPC1-A546 8C-S-PSPC1 V2.00	0	28. Not-Trans and anti-PSPC1-A546_Pos032_S001	00-RYwZwgCJn9R2ovTcmpdp4g
1		Cell	0.000	1.000	1968	15	Not-Trans anti-PSPC1-A546 8C-S-PSPC1 V2.00	0	28. Not-Trans and anti-PSPC1-A546_Pos032_S001	00-RYwZwgCJn9R2ovTcmpdp4g
1		Cell	0.000	1.000	1969	16	Not-Trans anti-PSPC1-A546 8C-S-PSPC1 V2.00	0	28. Not-Trans and anti-PSPC1-A546_Pos032_S001	00-RYwZwgCJn9R2ovTcmpdp4g
1		Cell	0.000	1.000	1970	17	Not-Trans anti-PSPC1-A546 8C-S-PSPC1 V2.00	0	28. Not-Trans and anti-PSPC1-A546_Pos032_S001	00-RYwZwgCJn9R2ovTcmpdp4g
0		Cell	0.000	1.000	1971	18	Not-Trans anti-PSPC1-A546 8C-S-PSPC1 V2.00	0	28. Not-Trans and anti-PSPC1-A546_Pos032_S001	00-RYwZwgCJn9R2ovTcmpdp4g
1		Cell	0.000	1.000	1972	19	Not-Trans anti-PSPC1-A546 8C-S-PSPC1 V2.00	0	28. Not-Trans and anti-PSPC1-A546_Pos032_S001	00-RYwZwgCJn9R2ovTcmpdp4g
1		Cell	0.000	1.000	1973	20	Not-Trans anti-PSPC1-A546 8C-S-PSPC1 V2.00	0	28. Not-Trans and anti-PSPC1-A546_Pos032_S001	00-RYwZwgCJn9R2ovTcmpdp4g
1		Cell	0.000	1.000	1974	21	Not-Trans anti-PSPC1-A546 8C-S-PSPC1 V2.00	0	28. Not-Trans and anti-PSPC1-A546_Pos032_S001	00-RYwZwgCJn9R2ovTcmpdp4g
1		Cell	0.000	1.000	1975	22	Not-Trans anti-PSPC1-A546 8C-S-PSPC1 V2.00	0	28. Not-Trans and anti-PSPC1-A546_Pos032_S001	00-RYwZwgCJn9R2ovTcmpdp4g
1		Cell	0.000	1.000	1976	23	Not-Trans anti-PSPC1-A546 8C-S-PSPC1 V2.00	0	28. Not-Trans and anti-PSPC1-A546_Pos032_S001	00-RYwZwgCJn9R2ovTcmpdp4g
1		Cell	0.000	1.000	1977	24	Not-Trans anti-PSPC1-A546 8C-S-PSPC1 V2.00	0	28. Not-Trans and anti-PSPC1-A546_Pos032_S001	00-RYwZwgCJn9R2ovTcmpdp4g
1		Cell	0.000	1.000	1978	25	Not-Trans anti-PSPC1-A546 8C-S-PSPC1 V2.00	0	28. Not-Trans and anti-PSPC1-A546_Pos032_S001	00-RYwZwgCJn9R2ovTcmpdp4g
1		Cell	0.000	1.000	1979	26	Not-Trans anti-PSPC1-A546 8C-S-PSPC1 V2.00	0	28. Not-Trans and anti-PSPC1-A546_Pos032_S001	00-RYwZwgCJn9R2ovTcmpdp4g
1		Cell	0.000	1.000	1980	27	Not-Trans anti-PSPC1-A546 8C-S-PSPC1 V2.00	0	28. Not-Trans and anti-PSPC1-A546_Pos032_S001	00-RYwZwgCJn9R2ovTcmpdp4g
1		Cell	0.000	1.000	1981	28	Not-Trans anti-PSPC1-A546 8C-S-PSPC1 V2.00	0	28. Not-Trans and anti-PSPC1-A546_Pos032_S001	00-RYwZwgCJn9R2ovTcmpdp4g
1		Cell	0.000	1.000	1982	29	Not-Trans anti-PSPC1-A546 8C-S-PSPC1 V2.00	0	28. Not-Trans and anti-PSPC1-A546_Pos032_S001	00-RYwZwgCJn9R2ovTcmpdp4g
1		Cell	0.000	1.000	1983	30	Not-Trans anti-PSPC1-A546 8C-S-PSPC1 V2.00	0	28. Not-Trans and anti-PSPC1-A546_Pos032_S001	00-RYwZwgCJn9R2ovTcmpdp4g
1		Cell	0.000	1.000	1984	31	Not-Trans anti-PSPC1-A546 8C-S-PSPC1 V2.00	0	28. Not-Trans and anti-PSPC1-A546_Pos032_S001	00-RYwZwgCJn9R2ovTcmpdp4g
1		Cell	0.000	1.000	1985	32	Not-Trans anti-PSPC1-A546 8C-S-PSPC1 V2.00	0	28. Not-Trans and anti-PSPC1-A546_Pos032_S001	00-RYwZwgCJn9R2ovTcmpdp4g
1		Cell	0.000	1.000	1986	33	Not-Trans anti-PSPC1-A546 8C-S-PSPC1 V2.00	0	28. Not-Trans and anti-PSPC1-A546_Pos032_S001	00-RYwZwgCJn9R2ovTcmpdp4g
1		Cell	0.000	1.000	1987	34	Not-Trans anti-PSPC1-A546 8C-S-PSPC1 V2.00	0	28. Not-Trans and anti-PSPC1-A546_Pos032_S001	00-RYwZwgCJn9R2ovTcmpdp4g
1		Cell	0.000	1.000	1988	35	Not-Trans anti-PSPC1-A546 8C-S-PSPC1 V2.00	0	28. Not-Trans and anti-PSPC1-A546_Pos032_S001	00-RYwZwgCJn9R2ovTcmpdp4g
1		Cell	0.000	1.000	1989	36	Not-Trans anti-PSPC1-A546 8C-S-PSPC1 V2.00	0	28. Not-Trans and anti-PSPC1-A546_Pos032_S001	00-RYwZwgCJn9R2ovTcmpdp4g
1		Cell	0.000	1.000	1990	37	Not-Trans anti-PSPC1-A546 8C-S-PSPC1 V2.00	0	28. Not-Trans and anti-PSPC1-A546_Pos032_S001	00-RYwZwgCJn9R2ovTcmpdp4g
1		Cell	0.000	1.000	1991	0	Not-Trans anti-PSPC1-A546 8C-S-PSPC1 V2.00	0	28. Not-Trans and anti-PSPC1-A546_Pos033_S001	00-8JBhqvP8otPGmnxLxwCnmJ
1		Cell	0.000	1.000	1992	1	Not-Trans anti-PSPC1-A546 8C-S-PSPC1 V2.00	0	28. Not-Trans and anti-PSPC1-A546_Pos033_S001	00-8JBhqvP8otPGmnxLxwCnmJ
1		Cell	0.000	1.000	1993	2	Not-Trans anti-PSPC1-A546 8C-S-PSPC1 V2.00	0	28. Not-Trans and anti-PSPC1-A546_Pos033_S001	00-8JBhqvP8otPGmnxLxwCnmJ
1		Cell	0.000	1.000	1994	3	Not-Trans anti-PSPC1-A546 8C-S-PSPC1 V2.00	0	28. Not-Trans and anti-PSPC1-A546_Pos033_S001	00-8JBhqvP8otPGmnxLxwCnmJ
1		Cell	0.000	1.000	1995	4	Not-Trans anti-PSPC1-A546 8C-S-PSPC1 V2.00	0	28. Not-Trans and anti-PSPC1-A546_Pos033_S001	00-8JBhqvP8otPGmnxLxwCnmJ
1		Cell	0.000	1.000	1996	5	Not-Trans anti-PSPC1-A546 8C-S-PSPC1 V2.00	0	28. Not-Trans and anti-PSPC1-A546_Pos033_S001	00-8JBhqvP8otPGmnxLxwCnmJ
[truncated: 965 more rows]
