# Supplementary material for: Development of a pipeline for automated, high-throughput analysis of paraspeckle proteins reveals specific roles for importin α proteins
Source: Sci Rep. 2017 Feb 27;7:43323. doi: 10.1038/srep43323 (PMC5379994; doi:10.1038/srep43323)
Supplement: Supplementary Dataset SD1-B [file srep43323-s3.zip › I8P/8C-S-PSPC1/_/Not-Trans anti-PSPC1-A546 8C-S-PSPC1 V2.00_Statistics/Not-Trans anti-PSPC1-A546 8C-S-PSPC1 V2.00_Cell_Intensity_Min_of_Vesicles_Ch=3_VesicleType=_Vesicles_Paraspeckle.csv]

Cell Intensity Min of Vesicles Ch=3 VesicleType= Vesicles Paraspeckle
====================
Value	Unit	Category	Channel	Birth [s]	Death [s]	VesicleType	ID	OriginalID	Original Component Name	Original Component ID	Original Image Name	Original Image ID
37		Cell	3	0.000	1.000	Vesicles Paraspeckle	1	1	Not-Trans anti-PSPC1-A546 8C-S-PSPC1 V2.00	0	28. Not-Trans and anti-PSPC1-A546_Pos001_S001	00-AJjjwqxaNAvtc7woc75cYZ
55		Cell	3	0.000	1.000	Vesicles Paraspeckle	2	2	Not-Trans anti-PSPC1-A546 8C-S-PSPC1 V2.00	0	28. Not-Trans and anti-PSPC1-A546_Pos001_S001	00-AJjjwqxaNAvtc7woc75cYZ
101		Cell	3	0.000	1.000	Vesicles Paraspeckle	3	3	Not-Trans anti-PSPC1-A546 8C-S-PSPC1 V2.00	0	28. Not-Trans and anti-PSPC1-A546_Pos001_S001	00-AJjjwqxaNAvtc7woc75cYZ
13		Cell	3	0.000	1.000	Vesicles Paraspeckle	4	4	Not-Trans anti-PSPC1-A546 8C-S-PSPC1 V2.00	0	28. Not-Trans and anti-PSPC1-A546_Pos001_S001	00-AJjjwqxaNAvtc7woc75cYZ
46		Cell	3	0.000	1.000	Vesicles Paraspeckle	6	6	Not-Trans anti-PSPC1-A546 8C-S-PSPC1 V2.00	0	28. Not-Trans and anti-PSPC1-A546_Pos001_S001	00-AJjjwqxaNAvtc7woc75cYZ
31		Cell	3	0.000	1.000	Vesicles Paraspeckle	7	7	Not-Trans anti-PSPC1-A546 8C-S-PSPC1 V2.00	0	28. Not-Trans and anti-PSPC1-A546_Pos001_S001	00-AJjjwqxaNAvtc7woc75cYZ
6		Cell	3	0.000	1.000	Vesicles Paraspeckle	8	8	Not-Trans anti-PSPC1-A546 8C-S-PSPC1 V2.00	0	28. Not-Trans and anti-PSPC1-A546_Pos001_S001	00-AJjjwqxaNAvtc7woc75cYZ
68		Cell	3	0.000	1.000	Vesicles Paraspeckle	11	11	Not-Trans anti-PSPC1-A546 8C-S-PSPC1 V2.00	0	28. Not-Trans and anti-PSPC1-A546_Pos001_S001	00-AJjjwqxaNAvtc7woc75cYZ
82		Cell	3	0.000	1.000	Vesicles Paraspeckle	14	14	Not-Trans anti-PSPC1-A546 8C-S-PSPC1 V2.00	0	28. Not-Trans and anti-PSPC1-A546_Pos001_S001	00-AJjjwqxaNAvtc7woc75cYZ
24		Cell	3	0.000	1.000	Vesicles Paraspeckle	16	16	Not-Trans anti-PSPC1-A546 8C-S-PSPC1 V2.00	0	28. Not-Trans and anti-PSPC1-A546_Pos001_S001	00-AJjjwqxaNAvtc7woc75cYZ
50		Cell	3	0.000	1.000	Vesicles Paraspeckle	20	20	Not-Trans anti-PSPC1-A546 8C-S-PSPC1 V2.00	0	28. Not-Trans and anti-PSPC1-A546_Pos001_S001	00-AJjjwqxaNAvtc7woc75cYZ
24		Cell	3	0.000	1.000	Vesicles Paraspeckle	21	21	Not-Trans anti-PSPC1-A546 8C-S-PSPC1 V2.00	0	28. Not-Trans and anti-PSPC1-A546_Pos001_S001	00-AJjjwqxaNAvtc7woc75cYZ
37		Cell	3	0.000	1.000	Vesicles Paraspeckle	22	22	Not-Trans anti-PSPC1-A546 8C-S-PSPC1 V2.00	0	28. Not-Trans and anti-PSPC1-A546_Pos001_S001	00-AJjjwqxaNAvtc7woc75cYZ
143		Cell	3	0.000	1.000	Vesicles Paraspeckle	25	25	Not-Trans anti-PSPC1-A546 8C-S-PSPC1 V2.00	0	28. Not-Trans and anti-PSPC1-A546_Pos001_S001	00-AJjjwqxaNAvtc7woc75cYZ
50		Cell	3	0.000	1.000	Vesicles Paraspeckle	26	26	Not-Trans anti-PSPC1-A546 8C-S-PSPC1 V2.00	0	28. Not-Trans and anti-PSPC1-A546_Pos001_S001	00-AJjjwqxaNAvtc7woc75cYZ
50		Cell	3	0.000	1.000	Vesicles Paraspeckle	27	27	Not-Trans anti-PSPC1-A546 8C-S-PSPC1 V2.00	0	28. Not-Trans and anti-PSPC1-A546_Pos001_S001	00-AJjjwqxaNAvtc7woc75cYZ
61		Cell	3	0.000	1.000	Vesicles Paraspeckle	30	30	Not-Trans anti-PSPC1-A546 8C-S-PSPC1 V2.00	0	28. Not-Trans and anti-PSPC1-A546_Pos001_S001	00-AJjjwqxaNAvtc7woc75cYZ
46		Cell	3	0.000	1.000	Vesicles Paraspeckle	32	32	Not-Trans anti-PSPC1-A546 8C-S-PSPC1 V2.00	0	28. Not-Trans and anti-PSPC1-A546_Pos001_S001	00-AJjjwqxaNAvtc7woc75cYZ
22		Cell	3	0.000	1.000	Vesicles Paraspeckle	35	35	Not-Trans anti-PSPC1-A546 8C-S-PSPC1 V2.00	0	28. Not-Trans and anti-PSPC1-A546_Pos001_S001	00-AJjjwqxaNAvtc7woc75cYZ
0		Cell	3	0.000	1.000	Vesicles Paraspeckle	36	36	Not-Trans anti-PSPC1-A546 8C-S-PSPC1 V2.00	0	28. Not-Trans and anti-PSPC1-A546_Pos001_S001	00-AJjjwqxaNAvtc7woc75cYZ
20		Cell	3	0.000	1.000	Vesicles Paraspeckle	37	37	Not-Trans anti-PSPC1-A546 8C-S-PSPC1 V2.00	0	28. Not-Trans and anti-PSPC1-A546_Pos001_S001	00-AJjjwqxaNAvtc7woc75cYZ
101		Cell	3	0.000	1.000	Vesicles Paraspeckle	41	41	Not-Trans anti-PSPC1-A546 8C-S-PSPC1 V2.00	0	28. Not-Trans and anti-PSPC1-A546_Pos001_S001	00-AJjjwqxaNAvtc7woc75cYZ
53		Cell	3	0.000	1.000	Vesicles Paraspeckle	42	42	Not-Trans anti-PSPC1-A546 8C-S-PSPC1 V2.00	0	28. Not-Trans and anti-PSPC1-A546_Pos001_S001	00-AJjjwqxaNAvtc7woc75cYZ
40		Cell	3	0.000	1.000	Vesicles Paraspeckle	45	45	Not-Trans anti-PSPC1-A546 8C-S-PSPC1 V2.00	0	28. Not-Trans and anti-PSPC1-A546_Pos001_S001	00-AJjjwqxaNAvtc7woc75cYZ
8		Cell	3	0.000	1.000	Vesicles Paraspeckle	46	46	Not-Trans anti-PSPC1-A546 8C-S-PSPC1 V2.00	0	28. Not-Trans and anti-PSPC1-A546_Pos001_S001	00-AJjjwqxaNAvtc7woc75cYZ
4		Cell	3	0.000	1.000	Vesicles Paraspeckle	47	47	Not-Trans anti-PSPC1-A546 8C-S-PSPC1 V2.00	0	28. Not-Trans and anti-PSPC1-A546_Pos001_S001	00-AJjjwqxaNAvtc7woc75cYZ
11		Cell	3	0.000	1.000	Vesicles Paraspeckle	48	48	Not-Trans anti-PSPC1-A546 8C-S-PSPC1 V2.00	0	28. Not-Trans and anti-PSPC1-A546_Pos001_S001	00-AJjjwqxaNAvtc7woc75cYZ
10		Cell	3	0.000	1.000	Vesicles Paraspeckle	49	49	Not-Trans anti-PSPC1-A546 8C-S-PSPC1 V2.00	0	28. Not-Trans and anti-PSPC1-A546_Pos001_S001	00-AJjjwqxaNAvtc7woc75cYZ
6		Cell	3	0.000	1.000	Vesicles Paraspeckle	50	50	Not-Trans anti-PSPC1-A546 8C-S-PSPC1 V2.00	0	28. Not-Trans and anti-PSPC1-A546_Pos001_S001	00-AJjjwqxaNAvtc7woc75cYZ
20		Cell	3	0.000	1.000	Vesicles Paraspeckle	53	53	Not-Trans anti-PSPC1-A546 8C-S-PSPC1 V2.00	0	28. Not-Trans and anti-PSPC1-A546_Pos001_S001	00-AJjjwqxaNAvtc7woc75cYZ
17		Cell	3	0.000	1.000	Vesicles Paraspeckle	54	54	Not-Trans anti-PSPC1-A546 8C-S-PSPC1 V2.00	0	28. Not-Trans and anti-PSPC1-A546_Pos001_S001	00-AJjjwqxaNAvtc7woc75cYZ
39		Cell	3	0.000	1.000	Vesicles Paraspeckle	56	56	Not-Trans anti-PSPC1-A546 8C-S-PSPC1 V2.00	0	28. Not-Trans and anti-PSPC1-A546_Pos001_S001	00-AJjjwqxaNAvtc7woc75cYZ
47		Cell	3	0.000	1.000	Vesicles Paraspeckle	58	58	Not-Trans anti-PSPC1-A546 8C-S-PSPC1 V2.00	0	28. Not-Trans and anti-PSPC1-A546_Pos001_S001	00-AJjjwqxaNAvtc7woc75cYZ
33		Cell	3	0.000	1.000	Vesicles Paraspeckle	59	59	Not-Trans anti-PSPC1-A546 8C-S-PSPC1 V2.00	0	28. Not-Trans and anti-PSPC1-A546_Pos001_S001	00-AJjjwqxaNAvtc7woc75cYZ
28		Cell	3	0.000	1.000	Vesicles Paraspeckle	60	60	Not-Trans anti-PSPC1-A546 8C-S-PSPC1 V2.00	0	28. Not-Trans and anti-PSPC1-A546_Pos001_S001	00-AJjjwqxaNAvtc7woc75cYZ
22		Cell	3	0.000	1.000	Vesicles Paraspeckle	61	61	Not-Trans anti-PSPC1-A546 8C-S-PSPC1 V2.00	0	28. Not-Trans and anti-PSPC1-A546_Pos001_S001	00-AJjjwqxaNAvtc7woc75cYZ
7		Cell	3	0.000	1.000	Vesicles Paraspeckle	62	62	Not-Trans anti-PSPC1-A546 8C-S-PSPC1 V2.00	0	28. Not-Trans and anti-PSPC1-A546_Pos001_S001	00-AJjjwqxaNAvtc7woc75cYZ
38		Cell	3	0.000	1.000	Vesicles Paraspeckle	65	65	Not-Trans anti-PSPC1-A546 8C-S-PSPC1 V2.00	0	28. Not-Trans and anti-PSPC1-A546_Pos001_S001	00-AJjjwqxaNAvtc7woc75cYZ
26		Cell	3	0.000	1.000	Vesicles Paraspeckle	66	66	Not-Trans anti-PSPC1-A546 8C-S-PSPC1 V2.00	0	28. Not-Trans and anti-PSPC1-A546_Pos001_S001	00-AJjjwqxaNAvtc7woc75cYZ
47		Cell	3	0.000	1.000	Vesicles Paraspeckle	68	68	Not-Trans anti-PSPC1-A546 8C-S-PSPC1 V2.00	0	28. Not-Trans and anti-PSPC1-A546_Pos001_S001	00-AJjjwqxaNAvtc7woc75cYZ
13		Cell	3	0.000	1.000	Vesicles Paraspeckle	72	72	Not-Trans anti-PSPC1-A546 8C-S-PSPC1 V2.00	0	28. Not-Trans and anti-PSPC1-A546_Pos001_S001	00-AJjjwqxaNAvtc7woc75cYZ
31		Cell	3	0.000	1.000	Vesicles Paraspeckle	73	73	Not-Trans anti-PSPC1-A546 8C-S-PSPC1 V2.00	0	28. Not-Trans and anti-PSPC1-A546_Pos001_S001	00-AJjjwqxaNAvtc7woc75cYZ
19		Cell	3	0.000	1.000	Vesicles Paraspeckle	75	75	Not-Trans anti-PSPC1-A546 8C-S-PSPC1 V2.00	0	28. Not-Trans and anti-PSPC1-A546_Pos001_S001	00-AJjjwqxaNAvtc7woc75cYZ
14		Cell	3	0.000	1.000	Vesicles Paraspeckle	76	0	Not-Trans anti-PSPC1-A546 8C-S-PSPC1 V2.00	0	28. Not-Trans and anti-PSPC1-A546_Pos002_S001	00-FWuMc4g6PD2roKGvNPuQAb
48		Cell	3	0.000	1.000	Vesicles Paraspeckle	78	2	Not-Trans anti-PSPC1-A546 8C-S-PSPC1 V2.00	0	28. Not-Trans and anti-PSPC1-A546_Pos002_S001	00-FWuMc4g6PD2roKGvNPuQAb
12		Cell	3	0.000	1.000	Vesicles Paraspeckle	79	3	Not-Trans anti-PSPC1-A546 8C-S-PSPC1 V2.00	0	28. Not-Trans and anti-PSPC1-A546_Pos002_S001	00-FWuMc4g6PD2roKGvNPuQAb
13		Cell	3	0.000	1.000	Vesicles Paraspeckle	80	4	Not-Trans anti-PSPC1-A546 8C-S-PSPC1 V2.00	0	28. Not-Trans and anti-PSPC1-A546_Pos002_S001	00-FWuMc4g6PD2roKGvNPuQAb
28		Cell	3	0.000	1.000	Vesicles Paraspeckle	81	5	Not-Trans anti-PSPC1-A546 8C-S-PSPC1 V2.00	0	28. Not-Trans and anti-PSPC1-A546_Pos002_S001	00-FWuMc4g6PD2roKGvNPuQAb
18		Cell	3	0.000	1.000	Vesicles Paraspeckle	82	6	Not-Trans anti-PSPC1-A546 8C-S-PSPC1 V2.00	0	28. Not-Trans and anti-PSPC1-A546_Pos002_S001	00-FWuMc4g6PD2roKGvNPuQAb
5		Cell	3	0.000	1.000	Vesicles Paraspeckle	83	7	Not-Trans anti-PSPC1-A546 8C-S-PSPC1 V2.00	0	28. Not-Trans and anti-PSPC1-A546_Pos002_S001	00-FWuMc4g6PD2roKGvNPuQAb
5		Cell	3	0.000	1.000	Vesicles Paraspeckle	85	9	Not-Trans anti-PSPC1-A546 8C-S-PSPC1 V2.00	0	28. Not-Trans and anti-PSPC1-A546_Pos002_S001	00-FWuMc4g6PD2roKGvNPuQAb
14		Cell	3	0.000	1.000	Vesicles Paraspeckle	86	10	Not-Trans anti-PSPC1-A546 8C-S-PSPC1 V2.00	0	28. Not-Trans and anti-PSPC1-A546_Pos002_S001	00-FWuMc4g6PD2roKGvNPuQAb
15		Cell	3	0.000	1.000	Vesicles Paraspeckle	87	11	Not-Trans anti-PSPC1-A546 8C-S-PSPC1 V2.00	0	28. Not-Trans and anti-PSPC1-A546_Pos002_S001	00-FWuMc4g6PD2roKGvNPuQAb
34		Cell	3	0.000	1.000	Vesicles Paraspeckle	88	12	Not-Trans anti-PSPC1-A546 8C-S-PSPC1 V2.00	0	28. Not-Trans and anti-PSPC1-A546_Pos002_S001	00-FWuMc4g6PD2roKGvNPuQAb
12		Cell	3	0.000	1.000	Vesicles Paraspeckle	89	13	Not-Trans anti-PSPC1-A546 8C-S-PSPC1 V2.00	0	28. Not-Trans and anti-PSPC1-A546_Pos002_S001	00-FWuMc4g6PD2roKGvNPuQAb
30		Cell	3	0.000	1.000	Vesicles Paraspeckle	91	15	Not-Trans anti-PSPC1-A546 8C-S-PSPC1 V2.00	0	28. Not-Trans and anti-PSPC1-A546_Pos002_S001	00-FWuMc4g6PD2roKGvNPuQAb
6		Cell	3	0.000	1.000	Vesicles Paraspeckle	94	18	Not-Trans anti-PSPC1-A546 8C-S-PSPC1 V2.00	0	28. Not-Trans and anti-PSPC1-A546_Pos002_S001	00-FWuMc4g6PD2roKGvNPuQAb
12		Cell	3	0.000	1.000	Vesicles Paraspeckle	95	19	Not-Trans anti-PSPC1-A546 8C-S-PSPC1 V2.00	0	28. Not-Trans and anti-PSPC1-A546_Pos002_S001	00-FWuMc4g6PD2roKGvNPuQAb
36		Cell	3	0.000	1.000	Vesicles Paraspeckle	96	20	Not-Trans anti-PSPC1-A546 8C-S-PSPC1 V2.00	0	28. Not-Trans and anti-PSPC1-A546_Pos002_S001	00-FWuMc4g6PD2roKGvNPuQAb
24		Cell	3	0.000	1.000	Vesicles Paraspeckle	97	21	Not-Trans anti-PSPC1-A546 8C-S-PSPC1 V2.00	0	28. Not-Trans and anti-PSPC1-A546_Pos002_S001	00-FWuMc4g6PD2roKGvNPuQAb
43		Cell	3	0.000	1.000	Vesicles Paraspeckle	98	22	Not-Trans anti-PSPC1-A546 8C-S-PSPC1 V2.00	0	28. Not-Trans and anti-PSPC1-A546_Pos002_S001	00-FWuMc4g6PD2roKGvNPuQAb
16		Cell	3	0.000	1.000	Vesicles Paraspeckle	99	23	Not-Trans anti-PSPC1-A546 8C-S-PSPC1 V2.00	0	28. Not-Trans and anti-PSPC1-A546_Pos002_S001	00-FWuMc4g6PD2roKGvNPuQAb
9		Cell	3	0.000	1.000	Vesicles Paraspeckle	100	24	Not-Trans anti-PSPC1-A546 8C-S-PSPC1 V2.00	0	28. Not-Trans and anti-PSPC1-A546_Pos002_S001	00-FWuMc4g6PD2roKGvNPuQAb
37		Cell	3	0.000	1.000	Vesicles Paraspeckle	101	25	Not-Trans anti-PSPC1-A546 8C-S-PSPC1 V2.00	0	28. Not-Trans and anti-PSPC1-A546_Pos002_S001	00-FWuMc4g6PD2roKGvNPuQAb
49		Cell	3	0.000	1.000	Vesicles Paraspeckle	102	26	Not-Trans anti-PSPC1-A546 8C-S-PSPC1 V2.00	0	28. Not-Trans and anti-PSPC1-A546_Pos002_S001	00-FWuMc4g6PD2roKGvNPuQAb
28		Cell	3	0.000	1.000	Vesicles Paraspeckle	104	28	Not-Trans anti-PSPC1-A546 8C-S-PSPC1 V2.00	0	28. Not-Trans and anti-PSPC1-A546_Pos002_S001	00-FWuMc4g6PD2roKGvNPuQAb
24		Cell	3	0.000	1.000	Vesicles Paraspeckle	105	29	Not-Trans anti-PSPC1-A546 8C-S-PSPC1 V2.00	0	28. Not-Trans and anti-PSPC1-A546_Pos002_S001	00-FWuMc4g6PD2roKGvNPuQAb
49		Cell	3	0.000	1.000	Vesicles Paraspeckle	106	30	Not-Trans anti-PSPC1-A546 8C-S-PSPC1 V2.00	0	28. Not-Trans and anti-PSPC1-A546_Pos002_S001	00-FWuMc4g6PD2roKGvNPuQAb
28		Cell	3	0.000	1.000	Vesicles Paraspeckle	107	31	Not-Trans anti-PSPC1-A546 8C-S-PSPC1 V2.00	0	28. Not-Trans and anti-PSPC1-A546_Pos002_S001	00-FWuMc4g6PD2roKGvNPuQAb
19		Cell	3	0.000	1.000	Vesicles Paraspeckle	108	32	Not-Trans anti-PSPC1-A546 8C-S-PSPC1 V2.00	0	28. Not-Trans and anti-PSPC1-A546_Pos002_S001	00-FWuMc4g6PD2roKGvNPuQAb
24		Cell	3	0.000	1.000	Vesicles Paraspeckle	109	33	Not-Trans anti-PSPC1-A546 8C-S-PSPC1 V2.00	0	28. Not-Trans and anti-PSPC1-A546_Pos002_S001	00-FWuMc4g6PD2roKGvNPuQAb
23		Cell	3	0.000	1.000	Vesicles Paraspeckle	110	34	Not-Trans anti-PSPC1-A546 8C-S-PSPC1 V2.00	0	28. Not-Trans and anti-PSPC1-A546_Pos002_S001	00-FWuMc4g6PD2roKGvNPuQAb
31		Cell	3	0.000	1.000	Vesicles Paraspeckle	111	35	Not-Trans anti-PSPC1-A546 8C-S-PSPC1 V2.00	0	28. Not-Trans and anti-PSPC1-A546_Pos002_S001	00-FWuMc4g6PD2roKGvNPuQAb
19		Cell	3	0.000	1.000	Vesicles Paraspeckle	112	36	Not-Trans anti-PSPC1-A546 8C-S-PSPC1 V2.00	0	28. Not-Trans and anti-PSPC1-A546_Pos002_S001	00-FWuMc4g6PD2roKGvNPuQAb
20		Cell	3	0.000	1.000	Vesicles Paraspeckle	115	39	Not-Trans anti-PSPC1-A546 8C-S-PSPC1 V2.00	0	28. Not-Trans and anti-PSPC1-A546_Pos002_S001	00-FWuMc4g6PD2roKGvNPuQAb
20		Cell	3	0.000	1.000	Vesicles Paraspeckle	116	40	Not-Trans anti-PSPC1-A546 8C-S-PSPC1 V2.00	0	28. Not-Trans and anti-PSPC1-A546_Pos002_S001	00-FWuMc4g6PD2roKGvNPuQAb
54		Cell	3	0.000	1.000	Vesicles Paraspeckle	117	41	Not-Trans anti-PSPC1-A546 8C-S-PSPC1 V2.00	0	28. Not-Trans and anti-PSPC1-A546_Pos002_S001	00-FWuMc4g6PD2roKGvNPuQAb
8		Cell	3	0.000	1.000	Vesicles Paraspeckle	118	42	Not-Trans anti-PSPC1-A546 8C-S-PSPC1 V2.00	0	28. Not-Trans and anti-PSPC1-A546_Pos002_S001	00-FWuMc4g6PD2roKGvNPuQAb
5		Cell	3	0.000	1.000	Vesicles Paraspeckle	119	43	Not-Trans anti-PSPC1-A546 8C-S-PSPC1 V2.00	0	28. Not-Trans and anti-PSPC1-A546_Pos002_S001	00-FWuMc4g6PD2roKGvNPuQAb
22		Cell	3	0.000	1.000	Vesicles Paraspeckle	120	44	Not-Trans anti-PSPC1-A546 8C-S-PSPC1 V2.00	0	28. Not-Trans and anti-PSPC1-A546_Pos002_S001	00-FWuMc4g6PD2roKGvNPuQAb
44		Cell	3	0.000	1.000	Vesicles Paraspeckle	121	45	Not-Trans anti-PSPC1-A546 8C-S-PSPC1 V2.00	0	28. Not-Trans and anti-PSPC1-A546_Pos002_S001	00-FWuMc4g6PD2roKGvNPuQAb
20		Cell	3	0.000	1.000	Vesicles Paraspeckle	122	46	Not-Trans anti-PSPC1-A546 8C-S-PSPC1 V2.00	0	28. Not-Trans and anti-PSPC1-A546_Pos002_S001	00-FWuMc4g6PD2roKGvNPuQAb
20		Cell	3	0.000	1.000	Vesicles Paraspeckle	123	47	Not-Trans anti-PSPC1-A546 8C-S-PSPC1 V2.00	0	28. Not-Trans and anti-PSPC1-A546_Pos002_S001	00-FWuMc4g6PD2roKGvNPuQAb
18		Cell	3	0.000	1.000	Vesicles Paraspeckle	124	48	Not-Trans anti-PSPC1-A546 8C-S-PSPC1 V2.00	0	28. Not-Trans and anti-PSPC1-A546_Pos002_S001	00-FWuMc4g6PD2roKGvNPuQAb
57		Cell	3	0.000	1.000	Vesicles Paraspeckle	126	50	Not-Trans anti-PSPC1-A546 8C-S-PSPC1 V2.00	0	28. Not-Trans and anti-PSPC1-A546_Pos002_S001	00-FWuMc4g6PD2roKGvNPuQAb
18		Cell	3	0.000	1.000	Vesicles Paraspeckle	127	51	Not-Trans anti-PSPC1-A546 8C-S-PSPC1 V2.00	0	28. Not-Trans and anti-PSPC1-A546_Pos002_S001	00-FWuMc4g6PD2roKGvNPuQAb
13		Cell	3	0.000	1.000	Vesicles Paraspeckle	129	53	Not-Trans anti-PSPC1-A546 8C-S-PSPC1 V2.00	0	28. Not-Trans and anti-PSPC1-A546_Pos002_S001	00-FWuMc4g6PD2roKGvNPuQAb
31		Cell	3	0.000	1.000	Vesicles Paraspeckle	130	54	Not-Trans anti-PSPC1-A546 8C-S-PSPC1 V2.00	0	28. Not-Trans and anti-PSPC1-A546_Pos002_S001	00-FWuMc4g6PD2roKGvNPuQAb
61		Cell	3	0.000	1.000	Vesicles Paraspeckle	132	56	Not-Trans anti-PSPC1-A546 8C-S-PSPC1 V2.00	0	28. Not-Trans and anti-PSPC1-A546_Pos002_S001	00-FWuMc4g6PD2roKGvNPuQAb
8		Cell	3	0.000	1.000	Vesicles Paraspeckle	133	57	Not-Trans anti-PSPC1-A546 8C-S-PSPC1 V2.00	0	28. Not-Trans and anti-PSPC1-A546_Pos002_S001	00-FWuMc4g6PD2roKGvNPuQAb
20		Cell	3	0.000	1.000	Vesicles Paraspeckle	134	58	Not-Trans anti-PSPC1-A546 8C-S-PSPC1 V2.00	0	28. Not-Trans and anti-PSPC1-A546_Pos002_S001	00-FWuMc4g6PD2roKGvNPuQAb
25		Cell	3	0.000	1.000	Vesicles Paraspeckle	135	59	Not-Trans anti-PSPC1-A546 8C-S-PSPC1 V2.00	0	28. Not-Trans and anti-PSPC1-A546_Pos002_S001	00-FWuMc4g6PD2roKGvNPuQAb
12		Cell	3	0.000	1.000	Vesicles Paraspeckle	137	61	Not-Trans anti-PSPC1-A546 8C-S-PSPC1 V2.00	0	28. Not-Trans and anti-PSPC1-A546_Pos002_S001	00-FWuMc4g6PD2roKGvNPuQAb
22		Cell	3	0.000	1.000	Vesicles Paraspeckle	138	62	Not-Trans anti-PSPC1-A546 8C-S-PSPC1 V2.00	0	28. Not-Trans and anti-PSPC1-A546_Pos002_S001	00-FWuMc4g6PD2roKGvNPuQAb
64		Cell	3	0.000	1.000	Vesicles Paraspeckle	139	63	Not-Trans anti-PSPC1-A546 8C-S-PSPC1 V2.00	0	28. Not-Trans and anti-PSPC1-A546_Pos002_S001	00-FWuMc4g6PD2roKGvNPuQAb
4		Cell	3	0.000	1.000	Vesicles Paraspeckle	140	64	Not-Trans anti-PSPC1-A546 8C-S-PSPC1 V2.00	0	28. Not-Trans and anti-PSPC1-A546_Pos002_S001	00-FWuMc4g6PD2roKGvNPuQAb
45		Cell	3	0.000	1.000	Vesicles Paraspeckle	142	66	Not-Trans anti-PSPC1-A546 8C-S-PSPC1 V2.00	0	28. Not-Trans and anti-PSPC1-A546_Pos002_S001	00-FWuMc4g6PD2roKGvNPuQAb
12		Cell	3	0.000	1.000	Vesicles Paraspeckle	143	67	Not-Trans anti-PSPC1-A546 8C-S-PSPC1 V2.00	0	28. Not-Trans and anti-PSPC1-A546_Pos002_S001	00-FWuMc4g6PD2roKGvNPuQAb
29		Cell	3	0.000	1.000	Vesicles Paraspeckle	144	68	Not-Trans anti-PSPC1-A546 8C-S-PSPC1 V2.00	0	28. Not-Trans and anti-PSPC1-A546_Pos002_S001	00-FWuMc4g6PD2roKGvNPuQAb
32		Cell	3	0.000	1.000	Vesicles Paraspeckle	145	69	Not-Trans anti-PSPC1-A546 8C-S-PSPC1 V2.00	0	28. Not-Trans and anti-PSPC1-A546_Pos002_S001	00-FWuMc4g6PD2roKGvNPuQAb
32		Cell	3	0.000	1.000	Vesicles Paraspeckle	146	70	Not-Trans anti-PSPC1-A546 8C-S-PSPC1 V2.00	0	28. Not-Trans and anti-PSPC1-A546_Pos002_S001	00-FWuMc4g6PD2roKGvNPuQAb
17		Cell	3	0.000	1.000	Vesicles Paraspeckle	147	71	Not-Trans anti-PSPC1-A546 8C-S-PSPC1 V2.00	0	28. Not-Trans and anti-PSPC1-A546_Pos002_S001	00-FWuMc4g6PD2roKGvNPuQAb
31		Cell	3	0.000	1.000	Vesicles Paraspeckle	148	72	Not-Trans anti-PSPC1-A546 8C-S-PSPC1 V2.00	0	28. Not-Trans and anti-PSPC1-A546_Pos002_S001	00-FWuMc4g6PD2roKGvNPuQAb
37		Cell	3	0.000	1.000	Vesicles Paraspeckle	149	73	Not-Trans anti-PSPC1-A546 8C-S-PSPC1 V2.00	0	28. Not-Trans and anti-PSPC1-A546_Pos002_S001	00-FWuMc4g6PD2roKGvNPuQAb
35		Cell	3	0.000	1.000	Vesicles Paraspeckle	150	74	Not-Trans anti-PSPC1-A546 8C-S-PSPC1 V2.00	0	28. Not-Trans and anti-PSPC1-A546_Pos002_S001	00-FWuMc4g6PD2roKGvNPuQAb
12		Cell	3	0.000	1.000	Vesicles Paraspeckle	151	75	Not-Trans anti-PSPC1-A546 8C-S-PSPC1 V2.00	0	28. Not-Trans and anti-PSPC1-A546_Pos002_S001	00-FWuMc4g6PD2roKGvNPuQAb
60		Cell	3	0.000	1.000	Vesicles Paraspeckle	155	79	Not-Trans anti-PSPC1-A546 8C-S-PSPC1 V2.00	0	28. Not-Trans and anti-PSPC1-A546_Pos002_S001	00-FWuMc4g6PD2roKGvNPuQAb
20		Cell	3	0.000	1.000	Vesicles Paraspeckle	156	80	Not-Trans anti-PSPC1-A546 8C-S-PSPC1 V2.00	0	28. Not-Trans and anti-PSPC1-A546_Pos002_S001	00-FWuMc4g6PD2roKGvNPuQAb
21		Cell	3	0.000	1.000	Vesicles Paraspeckle	157	81	Not-Trans anti-PSPC1-A546 8C-S-PSPC1 V2.00	0	28. Not-Trans and anti-PSPC1-A546_Pos002_S001	00-FWuMc4g6PD2roKGvNPuQAb
64		Cell	3	0.000	1.000	Vesicles Paraspeckle	158	82	Not-Trans anti-PSPC1-A546 8C-S-PSPC1 V2.00	0	28. Not-Trans and anti-PSPC1-A546_Pos002_S001	00-FWuMc4g6PD2roKGvNPuQAb
3		Cell	3	0.000	1.000	Vesicles Paraspeckle	159	83	Not-Trans anti-PSPC1-A546 8C-S-PSPC1 V2.00	0	28. Not-Trans and anti-PSPC1-A546_Pos002_S001	00-FWuMc4g6PD2roKGvNPuQAb
10		Cell	3	0.000	1.000	Vesicles Paraspeckle	162	86	Not-Trans anti-PSPC1-A546 8C-S-PSPC1 V2.00	0	28. Not-Trans and anti-PSPC1-A546_Pos002_S001	00-FWuMc4g6PD2roKGvNPuQAb
8		Cell	3	0.000	1.000	Vesicles Paraspeckle	163	87	Not-Trans anti-PSPC1-A546 8C-S-PSPC1 V2.00	0	28. Not-Trans and anti-PSPC1-A546_Pos002_S001	00-FWuMc4g6PD2roKGvNPuQAb
17		Cell	3	0.000	1.000	Vesicles Paraspeckle	165	89	Not-Trans anti-PSPC1-A546 8C-S-PSPC1 V2.00	0	28. Not-Trans and anti-PSPC1-A546_Pos002_S001	00-FWuMc4g6PD2roKGvNPuQAb
45		Cell	3	0.000	1.000	Vesicles Paraspeckle	166	0	Not-Trans anti-PSPC1-A546 8C-S-PSPC1 V2.00	0	28. Not-Trans and anti-PSPC1-A546_Pos003_S001	00-mYDDE278wk2zpTX2wPZ9Qf
78		Cell	3	0.000	1.000	Vesicles Paraspeckle	167	1	Not-Trans anti-PSPC1-A546 8C-S-PSPC1 V2.00	0	28. Not-Trans and anti-PSPC1-A546_Pos003_S001	00-mYDDE278wk2zpTX2wPZ9Qf
54		Cell	3	0.000	1.000	Vesicles Paraspeckle	169	3	Not-Trans anti-PSPC1-A546 8C-S-PSPC1 V2.00	0	28. Not-Trans and anti-PSPC1-A546_Pos003_S001	00-mYDDE278wk2zpTX2wPZ9Qf
72		Cell	3	0.000	1.000	Vesicles Paraspeckle	170	4	Not-Trans anti-PSPC1-A546 8C-S-PSPC1 V2.00	0	28. Not-Trans and anti-PSPC1-A546_Pos003_S001	00-mYDDE278wk2zpTX2wPZ9Qf
53		Cell	3	0.000	1.000	Vesicles Paraspeckle	171	5	Not-Trans anti-PSPC1-A546 8C-S-PSPC1 V2.00	0	28. Not-Trans and anti-PSPC1-A546_Pos003_S001	00-mYDDE278wk2zpTX2wPZ9Qf
19		Cell	3	0.000	1.000	Vesicles Paraspeckle	173	7	Not-Trans anti-PSPC1-A546 8C-S-PSPC1 V2.00	0	28. Not-Trans and anti-PSPC1-A546_Pos003_S001	00-mYDDE278wk2zpTX2wPZ9Qf
26		Cell	3	0.000	1.000	Vesicles Paraspeckle	174	8	Not-Trans anti-PSPC1-A546 8C-S-PSPC1 V2.00	0	28. Not-Trans and anti-PSPC1-A546_Pos003_S001	00-mYDDE278wk2zpTX2wPZ9Qf
76		Cell	3	0.000	1.000	Vesicles Paraspeckle	175	9	Not-Trans anti-PSPC1-A546 8C-S-PSPC1 V2.00	0	28. Not-Trans and anti-PSPC1-A546_Pos003_S001	00-mYDDE278wk2zpTX2wPZ9Qf
18		Cell	3	0.000	1.000	Vesicles Paraspeckle	176	10	Not-Trans anti-PSPC1-A546 8C-S-PSPC1 V2.00	0	28. Not-Trans and anti-PSPC1-A546_Pos003_S001	00-mYDDE278wk2zpTX2wPZ9Qf
65		Cell	3	0.000	1.000	Vesicles Paraspeckle	177	11	Not-Trans anti-PSPC1-A546 8C-S-PSPC1 V2.00	0	28. Not-Trans and anti-PSPC1-A546_Pos003_S001	00-mYDDE278wk2zpTX2wPZ9Qf
45		Cell	3	0.000	1.000	Vesicles Paraspeckle	178	12	Not-Trans anti-PSPC1-A546 8C-S-PSPC1 V2.00	0	28. Not-Trans and anti-PSPC1-A546_Pos003_S001	00-mYDDE278wk2zpTX2wPZ9Qf
42		Cell	3	0.000	1.000	Vesicles Paraspeckle	179	13	Not-Trans anti-PSPC1-A546 8C-S-PSPC1 V2.00	0	28. Not-Trans and anti-PSPC1-A546_Pos003_S001	00-mYDDE278wk2zpTX2wPZ9Qf
71		Cell	3	0.000	1.000	Vesicles Paraspeckle	183	17	Not-Trans anti-PSPC1-A546 8C-S-PSPC1 V2.00	0	28. Not-Trans and anti-PSPC1-A546_Pos003_S001	00-mYDDE278wk2zpTX2wPZ9Qf
6		Cell	3	0.000	1.000	Vesicles Paraspeckle	184	18	Not-Trans anti-PSPC1-A546 8C-S-PSPC1 V2.00	0	28. Not-Trans and anti-PSPC1-A546_Pos003_S001	00-mYDDE278wk2zpTX2wPZ9Qf
13		Cell	3	0.000	1.000	Vesicles Paraspeckle	185	19	Not-Trans anti-PSPC1-A546 8C-S-PSPC1 V2.00	0	28. Not-Trans and anti-PSPC1-A546_Pos003_S001	00-mYDDE278wk2zpTX2wPZ9Qf
88		Cell	3	0.000	1.000	Vesicles Paraspeckle	187	21	Not-Trans anti-PSPC1-A546 8C-S-PSPC1 V2.00	0	28. Not-Trans and anti-PSPC1-A546_Pos003_S001	00-mYDDE278wk2zpTX2wPZ9Qf
7		Cell	3	0.000	1.000	Vesicles Paraspeckle	188	22	Not-Trans anti-PSPC1-A546 8C-S-PSPC1 V2.00	0	28. Not-Trans and anti-PSPC1-A546_Pos003_S001	00-mYDDE278wk2zpTX2wPZ9Qf
30		Cell	3	0.000	1.000	Vesicles Paraspeckle	189	23	Not-Trans anti-PSPC1-A546 8C-S-PSPC1 V2.00	0	28. Not-Trans and anti-PSPC1-A546_Pos003_S001	00-mYDDE278wk2zpTX2wPZ9Qf
22		Cell	3	0.000	1.000	Vesicles Paraspeckle	190	24	Not-Trans anti-PSPC1-A546 8C-S-PSPC1 V2.00	0	28. Not-Trans and anti-PSPC1-A546_Pos003_S001	00-mYDDE278wk2zpTX2wPZ9Qf
23		Cell	3	0.000	1.000	Vesicles Paraspeckle	191	25	Not-Trans anti-PSPC1-A546 8C-S-PSPC1 V2.00	0	28. Not-Trans and anti-PSPC1-A546_Pos003_S001	00-mYDDE278wk2zpTX2wPZ9Qf
107		Cell	3	0.000	1.000	Vesicles Paraspeckle	192	26	Not-Trans anti-PSPC1-A546 8C-S-PSPC1 V2.00	0	28. Not-Trans and anti-PSPC1-A546_Pos003_S001	00-mYDDE278wk2zpTX2wPZ9Qf
27		Cell	3	0.000	1.000	Vesicles Paraspeckle	196	30	Not-Trans anti-PSPC1-A546 8C-S-PSPC1 V2.00	0	28. Not-Trans and anti-PSPC1-A546_Pos003_S001	00-mYDDE278wk2zpTX2wPZ9Qf
38		Cell	3	0.000	1.000	Vesicles Paraspeckle	197	31	Not-Trans anti-PSPC1-A546 8C-S-PSPC1 V2.00	0	28. Not-Trans and anti-PSPC1-A546_Pos003_S001	00-mYDDE278wk2zpTX2wPZ9Qf
13		Cell	3	0.000	1.000	Vesicles Paraspeckle	198	32	Not-Trans anti-PSPC1-A546 8C-S-PSPC1 V2.00	0	28. Not-Trans and anti-PSPC1-A546_Pos003_S001	00-mYDDE278wk2zpTX2wPZ9Qf
31		Cell	3	0.000	1.000	Vesicles Paraspeckle	200	34	Not-Trans anti-PSPC1-A546 8C-S-PSPC1 V2.00	0	28. Not-Trans and anti-PSPC1-A546_Pos003_S001	00-mYDDE278wk2zpTX2wPZ9Qf
24		Cell	3	0.000	1.000	Vesicles Paraspeckle	201	35	Not-Trans anti-PSPC1-A546 8C-S-PSPC1 V2.00	0	28. Not-Trans and anti-PSPC1-A546_Pos003_S001	00-mYDDE278wk2zpTX2wPZ9Qf
22		Cell	3	0.000	1.000	Vesicles Paraspeckle	204	38	Not-Trans anti-PSPC1-A546 8C-S-PSPC1 V2.00	0	28. Not-Trans and anti-PSPC1-A546_Pos003_S001	00-mYDDE278wk2zpTX2wPZ9Qf
4		Cell	3	0.000	1.000	Vesicles Paraspeckle	206	40	Not-Trans anti-PSPC1-A546 8C-S-PSPC1 V2.00	0	28. Not-Trans and anti-PSPC1-A546_Pos003_S001	00-mYDDE278wk2zpTX2wPZ9Qf
38		Cell	3	0.000	1.000	Vesicles Paraspeckle	208	42	Not-Trans anti-PSPC1-A546 8C-S-PSPC1 V2.00	0	28. Not-Trans and anti-PSPC1-A546_Pos003_S001	00-mYDDE278wk2zpTX2wPZ9Qf
9		Cell	3	0.000	1.000	Vesicles Paraspeckle	209	0	Not-Trans anti-PSPC1-A546 8C-S-PSPC1 V2.00	0	28. Not-Trans and anti-PSPC1-A546_Pos004_S001	00-sRHQ4moBQovDaWAexpVxo5
32		Cell	3	0.000	1.000	Vesicles Paraspeckle	210	1	Not-Trans anti-PSPC1-A546 8C-S-PSPC1 V2.00	0	28. Not-Trans and anti-PSPC1-A546_Pos004_S001	00-sRHQ4moBQovDaWAexpVxo5
8		Cell	3	0.000	1.000	Vesicles Paraspeckle	211	2	Not-Trans anti-PSPC1-A546 8C-S-PSPC1 V2.00	0	28. Not-Trans and anti-PSPC1-A546_Pos004_S001	00-sRHQ4moBQovDaWAexpVxo5
8		Cell	3	0.000	1.000	Vesicles Paraspeckle	212	3	Not-Trans anti-PSPC1-A546 8C-S-PSPC1 V2.00	0	28. Not-Trans and anti-PSPC1-A546_Pos004_S001	00-sRHQ4moBQovDaWAexpVxo5
3		Cell	3	0.000	1.000	Vesicles Paraspeckle	214	5	Not-Trans anti-PSPC1-A546 8C-S-PSPC1 V2.00	0	28. Not-Trans and anti-PSPC1-A546_Pos004_S001	00-sRHQ4moBQovDaWAexpVxo5
4		Cell	3	0.000	1.000	Vesicles Paraspeckle	215	6	Not-Trans anti-PSPC1-A546 8C-S-PSPC1 V2.00	0	28. Not-Trans and anti-PSPC1-A546_Pos004_S001	00-sRHQ4moBQovDaWAexpVxo5
29		Cell	3	0.000	1.000	Vesicles Paraspeckle	216	7	Not-Trans anti-PSPC1-A546 8C-S-PSPC1 V2.00	0	28. Not-Trans and anti-PSPC1-A546_Pos004_S001	00-sRHQ4moBQovDaWAexpVxo5
15		Cell	3	0.000	1.000	Vesicles Paraspeckle	219	10	Not-Trans anti-PSPC1-A546 8C-S-PSPC1 V2.00	0	28. Not-Trans and anti-PSPC1-A546_Pos004_S001	00-sRHQ4moBQovDaWAexpVxo5
38		Cell	3	0.000	1.000	Vesicles Paraspeckle	220	11	Not-Trans anti-PSPC1-A546 8C-S-PSPC1 V2.00	0	28. Not-Trans and anti-PSPC1-A546_Pos004_S001	00-sRHQ4moBQovDaWAexpVxo5
90		Cell	3	0.000	1.000	Vesicles Paraspeckle	221	12	Not-Trans anti-PSPC1-A546 8C-S-PSPC1 V2.00	0	28. Not-Trans and anti-PSPC1-A546_Pos004_S001	00-sRHQ4moBQovDaWAexpVxo5
33		Cell	3	0.000	1.000	Vesicles Paraspeckle	224	15	Not-Trans anti-PSPC1-A546 8C-S-PSPC1 V2.00	0	28. Not-Trans and anti-PSPC1-A546_Pos004_S001	00-sRHQ4moBQovDaWAexpVxo5
26		Cell	3	0.000	1.000	Vesicles Paraspeckle	225	16	Not-Trans anti-PSPC1-A546 8C-S-PSPC1 V2.00	0	28. Not-Trans and anti-PSPC1-A546_Pos004_S001	00-sRHQ4moBQovDaWAexpVxo5
14		Cell	3	0.000	1.000	Vesicles Paraspeckle	229	20	Not-Trans anti-PSPC1-A546 8C-S-PSPC1 V2.00	0	28. Not-Trans and anti-PSPC1-A546_Pos004_S001	00-sRHQ4moBQovDaWAexpVxo5
3		Cell	3	0.000	1.000	Vesicles Paraspeckle	230	21	Not-Trans anti-PSPC1-A546 8C-S-PSPC1 V2.00	0	28. Not-Trans and anti-PSPC1-A546_Pos004_S001	00-sRHQ4moBQovDaWAexpVxo5
48		Cell	3	0.000	1.000	Vesicles Paraspeckle	231	22	Not-Trans anti-PSPC1-A546 8C-S-PSPC1 V2.00	0	28. Not-Trans and anti-PSPC1-A546_Pos004_S001	00-sRHQ4moBQovDaWAexpVxo5
25		Cell	3	0.000	1.000	Vesicles Paraspeckle	232	23	Not-Trans anti-PSPC1-A546 8C-S-PSPC1 V2.00	0	28. Not-Trans and anti-PSPC1-A546_Pos004_S001	00-sRHQ4moBQovDaWAexpVxo5
22		Cell	3	0.000	1.000	Vesicles Paraspeckle	233	24	Not-Trans anti-PSPC1-A546 8C-S-PSPC1 V2.00	0	28. Not-Trans and anti-PSPC1-A546_Pos004_S001	00-sRHQ4moBQovDaWAexpVxo5
13		Cell	3	0.000	1.000	Vesicles Paraspeckle	234	25	Not-Trans anti-PSPC1-A546 8C-S-PSPC1 V2.00	0	28. Not-Trans and anti-PSPC1-A546_Pos004_S001	00-sRHQ4moBQovDaWAexpVxo5
22		Cell	3	0.000	1.000	Vesicles Paraspeckle	237	28	Not-Trans anti-PSPC1-A546 8C-S-PSPC1 V2.00	0	28. Not-Trans and anti-PSPC1-A546_Pos004_S001	00-sRHQ4moBQovDaWAexpVxo5
8		Cell	3	0.000	1.000	Vesicles Paraspeckle	238	29	Not-Trans anti-PSPC1-A546 8C-S-PSPC1 V2.00	0	28. Not-Trans and anti-PSPC1-A546_Pos004_S001	00-sRHQ4moBQovDaWAexpVxo5
12		Cell	3	0.000	1.000	Vesicles Paraspeckle	242	33	Not-Trans anti-PSPC1-A546 8C-S-PSPC1 V2.00	0	28. Not-Trans and anti-PSPC1-A546_Pos004_S001	00-sRHQ4moBQovDaWAexpVxo5
65		Cell	3	0.000	1.000	Vesicles Paraspeckle	243	34	Not-Trans anti-PSPC1-A546 8C-S-PSPC1 V2.00	0	28. Not-Trans and anti-PSPC1-A546_Pos004_S001	00-sRHQ4moBQovDaWAexpVxo5
46		Cell	3	0.000	1.000	Vesicles Paraspeckle	244	35	Not-Trans anti-PSPC1-A546 8C-S-PSPC1 V2.00	0	28. Not-Trans and anti-PSPC1-A546_Pos004_S001	00-sRHQ4moBQovDaWAexpVxo5
24		Cell	3	0.000	1.000	Vesicles Paraspeckle	249	0	Not-Trans anti-PSPC1-A546 8C-S-PSPC1 V2.00	0	28. Not-Trans and anti-PSPC1-A546_Pos005_S001	00-sX7Q9nmaarVW42vVNRrFNB
13		Cell	3	0.000	1.000	Vesicles Paraspeckle	250	1	Not-Trans anti-PSPC1-A546 8C-S-PSPC1 V2.00	0	28. Not-Trans and anti-PSPC1-A546_Pos005_S001	00-sX7Q9nmaarVW42vVNRrFNB
6		Cell	3	0.000	1.000	Vesicles Paraspeckle	251	2	Not-Trans anti-PSPC1-A546 8C-S-PSPC1 V2.00	0	28. Not-Trans and anti-PSPC1-A546_Pos005_S001	00-sX7Q9nmaarVW42vVNRrFNB
45		Cell	3	0.000	1.000	Vesicles Paraspeckle	252	3	Not-Trans anti-PSPC1-A546 8C-S-PSPC1 V2.00	0	28. Not-Trans and anti-PSPC1-A546_Pos005_S001	00-sX7Q9nmaarVW42vVNRrFNB
24		Cell	3	0.000	1.000	Vesicles Paraspeckle	253	4	Not-Trans anti-PSPC1-A546 8C-S-PSPC1 V2.00	0	28. Not-Trans and anti-PSPC1-A546_Pos005_S001	00-sX7Q9nmaarVW42vVNRrFNB
84		Cell	3	0.000	1.000	Vesicles Paraspeckle	255	6	Not-Trans anti-PSPC1-A546 8C-S-PSPC1 V2.00	0	28. Not-Trans and anti-PSPC1-A546_Pos005_S001	00-sX7Q9nmaarVW42vVNRrFNB
3		Cell	3	0.000	1.000	Vesicles Paraspeckle	256	7	Not-Trans anti-PSPC1-A546 8C-S-PSPC1 V2.00	0	28. Not-Trans and anti-PSPC1-A546_Pos005_S001	00-sX7Q9nmaarVW42vVNRrFNB
18		Cell	3	0.000	1.000	Vesicles Paraspeckle	257	8	Not-Trans anti-PSPC1-A546 8C-S-PSPC1 V2.00	0	28. Not-Trans and anti-PSPC1-A546_Pos005_S001	00-sX7Q9nmaarVW42vVNRrFNB
13		Cell	3	0.000	1.000	Vesicles Paraspeckle	258	9	Not-Trans anti-PSPC1-A546 8C-S-PSPC1 V2.00	0	28. Not-Trans and anti-PSPC1-A546_Pos005_S001	00-sX7Q9nmaarVW42vVNRrFNB
13		Cell	3	0.000	1.000	Vesicles Paraspeckle	259	10	Not-Trans anti-PSPC1-A546 8C-S-PSPC1 V2.00	0	28. Not-Trans and anti-PSPC1-A546_Pos005_S001	00-sX7Q9nmaarVW42vVNRrFNB
10		Cell	3	0.000	1.000	Vesicles Paraspeckle	260	11	Not-Trans anti-PSPC1-A546 8C-S-PSPC1 V2.00	0	28. Not-Trans and anti-PSPC1-A546_Pos005_S001	00-sX7Q9nmaarVW42vVNRrFNB
73		Cell	3	0.000	1.000	Vesicles Paraspeckle	261	12	Not-Trans anti-PSPC1-A546 8C-S-PSPC1 V2.00	0	28. Not-Trans and anti-PSPC1-A546_Pos005_S001	00-sX7Q9nmaarVW42vVNRrFNB
43		Cell	3	0.000	1.000	Vesicles Paraspeckle	263	14	Not-Trans anti-PSPC1-A546 8C-S-PSPC1 V2.00	0	28. Not-Trans and anti-PSPC1-A546_Pos005_S001	00-sX7Q9nmaarVW42vVNRrFNB
59		Cell	3	0.000	1.000	Vesicles Paraspeckle	265	16	Not-Trans anti-PSPC1-A546 8C-S-PSPC1 V2.00	0	28. Not-Trans and anti-PSPC1-A546_Pos005_S001	00-sX7Q9nmaarVW42vVNRrFNB
11		Cell	3	0.000	1.000	Vesicles Paraspeckle	266	17	Not-Trans anti-PSPC1-A546 8C-S-PSPC1 V2.00	0	28. Not-Trans and anti-PSPC1-A546_Pos005_S001	00-sX7Q9nmaarVW42vVNRrFNB
59		Cell	3	0.000	1.000	Vesicles Paraspeckle	267	18	Not-Trans anti-PSPC1-A546 8C-S-PSPC1 V2.00	0	28. Not-Trans and anti-PSPC1-A546_Pos005_S001	00-sX7Q9nmaarVW42vVNRrFNB
29		Cell	3	0.000	1.000	Vesicles Paraspeckle	268	19	Not-Trans anti-PSPC1-A546 8C-S-PSPC1 V2.00	0	28. Not-Trans and anti-PSPC1-A546_Pos005_S001	00-sX7Q9nmaarVW42vVNRrFNB
79		Cell	3	0.000	1.000	Vesicles Paraspeckle	270	21	Not-Trans anti-PSPC1-A546 8C-S-PSPC1 V2.00	0	28. Not-Trans and anti-PSPC1-A546_Pos005_S001	00-sX7Q9nmaarVW42vVNRrFNB
36		Cell	3	0.000	1.000	Vesicles Paraspeckle	271	22	Not-Trans anti-PSPC1-A546 8C-S-PSPC1 V2.00	0	28. Not-Trans and anti-PSPC1-A546_Pos005_S001	00-sX7Q9nmaarVW42vVNRrFNB
15		Cell	3	0.000	1.000	Vesicles Paraspeckle	272	23	Not-Trans anti-PSPC1-A546 8C-S-PSPC1 V2.00	0	28. Not-Trans and anti-PSPC1-A546_Pos005_S001	00-sX7Q9nmaarVW42vVNRrFNB
37		Cell	3	0.000	1.000	Vesicles Paraspeckle	273	24	Not-Trans anti-PSPC1-A546 8C-S-PSPC1 V2.00	0	28. Not-Trans and anti-PSPC1-A546_Pos005_S001	00-sX7Q9nmaarVW42vVNRrFNB
24		Cell	3	0.000	1.000	Vesicles Paraspeckle	274	25	Not-Trans anti-PSPC1-A546 8C-S-PSPC1 V2.00	0	28. Not-Trans and anti-PSPC1-A546_Pos005_S001	00-sX7Q9nmaarVW42vVNRrFNB
32		Cell	3	0.000	1.000	Vesicles Paraspeckle	275	26	Not-Trans anti-PSPC1-A546 8C-S-PSPC1 V2.00	0	28. Not-Trans and anti-PSPC1-A546_Pos005_S001	00-sX7Q9nmaarVW42vVNRrFNB
30		Cell	3	0.000	1.000	Vesicles Paraspeckle	276	27	Not-Trans anti-PSPC1-A546 8C-S-PSPC1 V2.00	0	28. Not-Trans and anti-PSPC1-A546_Pos005_S001	00-sX7Q9nmaarVW42vVNRrFNB
11		Cell	3	0.000	1.000	Vesicles Paraspeckle	277	28	Not-Trans anti-PSPC1-A546 8C-S-PSPC1 V2.00	0	28. Not-Trans and anti-PSPC1-A546_Pos005_S001	00-sX7Q9nmaarVW42vVNRrFNB
44		Cell	3	0.000	1.000	Vesicles Paraspeckle	278	29	Not-Trans anti-PSPC1-A546 8C-S-PSPC1 V2.00	0	28. Not-Trans and anti-PSPC1-A546_Pos005_S001	00-sX7Q9nmaarVW42vVNRrFNB
68		Cell	3	0.000	1.000	Vesicles Paraspeckle	279	30	Not-Trans anti-PSPC1-A546 8C-S-PSPC1 V2.00	0	28. Not-Trans and anti-PSPC1-A546_Pos005_S001	00-sX7Q9nmaarVW42vVNRrFNB
59		Cell	3	0.000	1.000	Vesicles Paraspeckle	280	31	Not-Trans anti-PSPC1-A546 8C-S-PSPC1 V2.00	0	28. Not-Trans and anti-PSPC1-A546_Pos005_S001	00-sX7Q9nmaarVW42vVNRrFNB
38		Cell	3	0.000	1.000	Vesicles Paraspeckle	281	32	Not-Trans anti-PSPC1-A546 8C-S-PSPC1 V2.00	0	28. Not-Trans and anti-PSPC1-A546_Pos005_S001	00-sX7Q9nmaarVW42vVNRrFNB
25		Cell	3	0.000	1.000	Vesicles Paraspeckle	282	33	Not-Trans anti-PSPC1-A546 8C-S-PSPC1 V2.00	0	28. Not-Trans and anti-PSPC1-A546_Pos005_S001	00-sX7Q9nmaarVW42vVNRrFNB
58		Cell	3	0.000	1.000	Vesicles Paraspeckle	283	34	Not-Trans anti-PSPC1-A546 8C-S-PSPC1 V2.00	0	28. Not-Trans and anti-PSPC1-A546_Pos005_S001	00-sX7Q9nmaarVW42vVNRrFNB
31		Cell	3	0.000	1.000	Vesicles Paraspeckle	286	37	Not-Trans anti-PSPC1-A546 8C-S-PSPC1 V2.00	0	28. Not-Trans and anti-PSPC1-A546_Pos005_S001	00-sX7Q9nmaarVW42vVNRrFNB
6		Cell	3	0.000	1.000	Vesicles Paraspeckle	287	38	Not-Trans anti-PSPC1-A546 8C-S-PSPC1 V2.00	0	28. Not-Trans and anti-PSPC1-A546_Pos005_S001	00-sX7Q9nmaarVW42vVNRrFNB
20		Cell	3	0.000	1.000	Vesicles Paraspeckle	288	39	Not-Trans anti-PSPC1-A546 8C-S-PSPC1 V2.00	0	28. Not-Trans and anti-PSPC1-A546_Pos005_S001	00-sX7Q9nmaarVW42vVNRrFNB
46		Cell	3	0.000	1.000	Vesicles Paraspeckle	289	40	Not-Trans anti-PSPC1-A546 8C-S-PSPC1 V2.00	0	28. Not-Trans and anti-PSPC1-A546_Pos005_S001	00-sX7Q9nmaarVW42vVNRrFNB
22		Cell	3	0.000	1.000	Vesicles Paraspeckle	290	41	Not-Trans anti-PSPC1-A546 8C-S-PSPC1 V2.00	0	28. Not-Trans and anti-PSPC1-A546_Pos005_S001	00-sX7Q9nmaarVW42vVNRrFNB
17		Cell	3	0.000	1.000	Vesicles Paraspeckle	291	42	Not-Trans anti-PSPC1-A546 8C-S-PSPC1 V2.00	0	28. Not-Trans and anti-PSPC1-A546_Pos005_S001	00-sX7Q9nmaarVW42vVNRrFNB
42		Cell	3	0.000	1.000	Vesicles Paraspeckle	293	44	Not-Trans anti-PSPC1-A546 8C-S-PSPC1 V2.00	0	28. Not-Trans and anti-PSPC1-A546_Pos005_S001	00-sX7Q9nmaarVW42vVNRrFNB
42		Cell	3	0.000	1.000	Vesicles Paraspeckle	294	45	Not-Trans anti-PSPC1-A546 8C-S-PSPC1 V2.00	0	28. Not-Trans and anti-PSPC1-A546_Pos005_S001	00-sX7Q9nmaarVW42vVNRrFNB
14		Cell	3	0.000	1.000	Vesicles Paraspeckle	295	46	Not-Trans anti-PSPC1-A546 8C-S-PSPC1 V2.00	0	28. Not-Trans and anti-PSPC1-A546_Pos005_S001	00-sX7Q9nmaarVW42vVNRrFNB
35		Cell	3	0.000	1.000	Vesicles Paraspeckle	296	47	Not-Trans anti-PSPC1-A546 8C-S-PSPC1 V2.00	0	28. Not-Trans and anti-PSPC1-A546_Pos005_S001	00-sX7Q9nmaarVW42vVNRrFNB
39		Cell	3	0.000	1.000	Vesicles Paraspeckle	297	48	Not-Trans anti-PSPC1-A546 8C-S-PSPC1 V2.00	0	28. Not-Trans and anti-PSPC1-A546_Pos005_S001	00-sX7Q9nmaarVW42vVNRrFNB
32		Cell	3	0.000	1.000	Vesicles Paraspeckle	299	50	Not-Trans anti-PSPC1-A546 8C-S-PSPC1 V2.00	0	28. Not-Trans and anti-PSPC1-A546_Pos005_S001	00-sX7Q9nmaarVW42vVNRrFNB
16		Cell	3	0.000	1.000	Vesicles Paraspeckle	300	51	Not-Trans anti-PSPC1-A546 8C-S-PSPC1 V2.00	0	28. Not-Trans and anti-PSPC1-A546_Pos005_S001	00-sX7Q9nmaarVW42vVNRrFNB
21		Cell	3	0.000	1.000	Vesicles Paraspeckle	301	52	Not-Trans anti-PSPC1-A546 8C-S-PSPC1 V2.00	0	28. Not-Trans and anti-PSPC1-A546_Pos005_S001	00-sX7Q9nmaarVW42vVNRrFNB
18		Cell	3	0.000	1.000	Vesicles Paraspeckle	302	53	Not-Trans anti-PSPC1-A546 8C-S-PSPC1 V2.00	0	28. Not-Trans and anti-PSPC1-A546_Pos005_S001	00-sX7Q9nmaarVW42vVNRrFNB
23		Cell	3	0.000	1.000	Vesicles Paraspeckle	303	54	Not-Trans anti-PSPC1-A546 8C-S-PSPC1 V2.00	0	28. Not-Trans and anti-PSPC1-A546_Pos005_S001	00-sX7Q9nmaarVW42vVNRrFNB
23		Cell	3	0.000	1.000	Vesicles Paraspeckle	304	55	Not-Trans anti-PSPC1-A546 8C-S-PSPC1 V2.00	0	28. Not-Trans and anti-PSPC1-A546_Pos005_S001	00-sX7Q9nmaarVW42vVNRrFNB
16		Cell	3	0.000	1.000	Vesicles Paraspeckle	305	56	Not-Trans anti-PSPC1-A546 8C-S-PSPC1 V2.00	0	28. Not-Trans and anti-PSPC1-A546_Pos005_S001	00-sX7Q9nmaarVW42vVNRrFNB
37		Cell	3	0.000	1.000	Vesicles Paraspeckle	307	58	Not-Trans anti-PSPC1-A546 8C-S-PSPC1 V2.00	0	28. Not-Trans and anti-PSPC1-A546_Pos005_S001	00-sX7Q9nmaarVW42vVNRrFNB
19		Cell	3	0.000	1.000	Vesicles Paraspeckle	309	60	Not-Trans anti-PSPC1-A546 8C-S-PSPC1 V2.00	0	28. Not-Trans and anti-PSPC1-A546_Pos005_S001	00-sX7Q9nmaarVW42vVNRrFNB
21		Cell	3	0.000	1.000	Vesicles Paraspeckle	310	61	Not-Trans anti-PSPC1-A546 8C-S-PSPC1 V2.00	0	28. Not-Trans and anti-PSPC1-A546_Pos005_S001	00-sX7Q9nmaarVW42vVNRrFNB
18		Cell	3	0.000	1.000	Vesicles Paraspeckle	311	62	Not-Trans anti-PSPC1-A546 8C-S-PSPC1 V2.00	0	28. Not-Trans and anti-PSPC1-A546_Pos005_S001	00-sX7Q9nmaarVW42vVNRrFNB
5		Cell	3	0.000	1.000	Vesicles Paraspeckle	312	63	Not-Trans anti-PSPC1-A546 8C-S-PSPC1 V2.00	0	28. Not-Trans and anti-PSPC1-A546_Pos005_S001	00-sX7Q9nmaarVW42vVNRrFNB
24		Cell	3	0.000	1.000	Vesicles Paraspeckle	313	64	Not-Trans anti-PSPC1-A546 8C-S-PSPC1 V2.00	0	28. Not-Trans and anti-PSPC1-A546_Pos005_S001	00-sX7Q9nmaarVW42vVNRrFNB
26		Cell	3	0.000	1.000	Vesicles Paraspeckle	315	66	Not-Trans anti-PSPC1-A546 8C-S-PSPC1 V2.00	0	28. Not-Trans and anti-PSPC1-A546_Pos005_S001	00-sX7Q9nmaarVW42vVNRrFNB
3		Cell	3	0.000	1.000	Vesicles Paraspeckle	318	69	Not-Trans anti-PSPC1-A546 8C-S-PSPC1 V2.00	0	28. Not-Trans and anti-PSPC1-A546_Pos005_S001	00-sX7Q9nmaarVW42vVNRrFNB
135		Cell	3	0.000	1.000	Vesicles Paraspeckle	319	70	Not-Trans anti-PSPC1-A546 8C-S-PSPC1 V2.00	0	28. Not-Trans and anti-PSPC1-A546_Pos005_S001	00-sX7Q9nmaarVW42vVNRrFNB
26		Cell	3	0.000	1.000	Vesicles Paraspeckle	320	71	Not-Trans anti-PSPC1-A546 8C-S-PSPC1 V2.00	0	28. Not-Trans and anti-PSPC1-A546_Pos005_S001	00-sX7Q9nmaarVW42vVNRrFNB
55		Cell	3	0.000	1.000	Vesicles Paraspeckle	321	72	Not-Trans anti-PSPC1-A546 8C-S-PSPC1 V2.00	0	28. Not-Trans and anti-PSPC1-A546_Pos005_S001	00-sX7Q9nmaarVW42vVNRrFNB
36		Cell	3	0.000	1.000	Vesicles Paraspeckle	322	73	Not-Trans anti-PSPC1-A546 8C-S-PSPC1 V2.00	0	28. Not-Trans and anti-PSPC1-A546_Pos005_S001	00-sX7Q9nmaarVW42vVNRrFNB
65		Cell	3	0.000	1.000	Vesicles Paraspeckle	324	0	Not-Trans anti-PSPC1-A546 8C-S-PSPC1 V2.00	0	28. Not-Trans and anti-PSPC1-A546_Pos006_S001	00-Zy4SMS7Jnd8MVbWvY5P39M
3		Cell	3	0.000	1.000	Vesicles Paraspeckle	325	1	Not-Trans anti-PSPC1-A546 8C-S-PSPC1 V2.00	0	28. Not-Trans and anti-PSPC1-A546_Pos006_S001	00-Zy4SMS7Jnd8MVbWvY5P39M
13		Cell	3	0.000	1.000	Vesicles Paraspeckle	326	2	Not-Trans anti-PSPC1-A546 8C-S-PSPC1 V2.00	0	28. Not-Trans and anti-PSPC1-A546_Pos006_S001	00-Zy4SMS7Jnd8MVbWvY5P39M
6		Cell	3	0.000	1.000	Vesicles Paraspeckle	327	3	Not-Trans anti-PSPC1-A546 8C-S-PSPC1 V2.00	0	28. Not-Trans and anti-PSPC1-A546_Pos006_S001	00-Zy4SMS7Jnd8MVbWvY5P39M
21		Cell	3	0.000	1.000	Vesicles Paraspeckle	328	4	Not-Trans anti-PSPC1-A546 8C-S-PSPC1 V2.00	0	28. Not-Trans and anti-PSPC1-A546_Pos006_S001	00-Zy4SMS7Jnd8MVbWvY5P39M
31		Cell	3	0.000	1.000	Vesicles Paraspeckle	329	5	Not-Trans anti-PSPC1-A546 8C-S-PSPC1 V2.00	0	28. Not-Trans and anti-PSPC1-A546_Pos006_S001	00-Zy4SMS7Jnd8MVbWvY5P39M
91		Cell	3	0.000	1.000	Vesicles Paraspeckle	330	6	Not-Trans anti-PSPC1-A546 8C-S-PSPC1 V2.00	0	28. Not-Trans and anti-PSPC1-A546_Pos006_S001	00-Zy4SMS7Jnd8MVbWvY5P39M
35		Cell	3	0.000	1.000	Vesicles Paraspeckle	332	8	Not-Trans anti-PSPC1-A546 8C-S-PSPC1 V2.00	0	28. Not-Trans and anti-PSPC1-A546_Pos006_S001	00-Zy4SMS7Jnd8MVbWvY5P39M
10		Cell	3	0.000	1.000	Vesicles Paraspeckle	333	9	Not-Trans anti-PSPC1-A546 8C-S-PSPC1 V2.00	0	28. Not-Trans and anti-PSPC1-A546_Pos006_S001	00-Zy4SMS7Jnd8MVbWvY5P39M
51		Cell	3	0.000	1.000	Vesicles Paraspeckle	334	10	Not-Trans anti-PSPC1-A546 8C-S-PSPC1 V2.00	0	28. Not-Trans and anti-PSPC1-A546_Pos006_S001	00-Zy4SMS7Jnd8MVbWvY5P39M
7		Cell	3	0.000	1.000	Vesicles Paraspeckle	335	11	Not-Trans anti-PSPC1-A546 8C-S-PSPC1 V2.00	0	28. Not-Trans and anti-PSPC1-A546_Pos006_S001	00-Zy4SMS7Jnd8MVbWvY5P39M
64		Cell	3	0.000	1.000	Vesicles Paraspeckle	336	12	Not-Trans anti-PSPC1-A546 8C-S-PSPC1 V2.00	0	28. Not-Trans and anti-PSPC1-A546_Pos006_S001	00-Zy4SMS7Jnd8MVbWvY5P39M
37		Cell	3	0.000	1.000	Vesicles Paraspeckle	337	13	Not-Trans anti-PSPC1-A546 8C-S-PSPC1 V2.00	0	28. Not-Trans and anti-PSPC1-A546_Pos006_S001	00-Zy4SMS7Jnd8MVbWvY5P39M
25		Cell	3	0.000	1.000	Vesicles Paraspeckle	339	15	Not-Trans anti-PSPC1-A546 8C-S-PSPC1 V2.00	0	28. Not-Trans and anti-PSPC1-A546_Pos006_S001	00-Zy4SMS7Jnd8MVbWvY5P39M
90		Cell	3	0.000	1.000	Vesicles Paraspeckle	340	16	Not-Trans anti-PSPC1-A546 8C-S-PSPC1 V2.00	0	28. Not-Trans and anti-PSPC1-A546_Pos006_S001	00-Zy4SMS7Jnd8MVbWvY5P39M
46		Cell	3	0.000	1.000	Vesicles Paraspeckle	341	17	Not-Trans anti-PSPC1-A546 8C-S-PSPC1 V2.00	0	28. Not-Trans and anti-PSPC1-A546_Pos006_S001	00-Zy4SMS7Jnd8MVbWvY5P39M
40		Cell	3	0.000	1.000	Vesicles Paraspeckle	342	18	Not-Trans anti-PSPC1-A546 8C-S-PSPC1 V2.00	0	28. Not-Trans and anti-PSPC1-A546_Pos006_S001	00-Zy4SMS7Jnd8MVbWvY5P39M
47		Cell	3	0.000	1.000	Vesicles Paraspeckle	343	19	Not-Trans anti-PSPC1-A546 8C-S-PSPC1 V2.00	0	28. Not-Trans and anti-PSPC1-A546_Pos006_S001	00-Zy4SMS7Jnd8MVbWvY5P39M
130		Cell	3	0.000	1.000	Vesicles Paraspeckle	345	21	Not-Trans anti-PSPC1-A546 8C-S-PSPC1 V2.00	0	28. Not-Trans and anti-PSPC1-A546_Pos006_S001	00-Zy4SMS7Jnd8MVbWvY5P39M
8		Cell	3	0.000	1.000	Vesicles Paraspeckle	346	22	Not-Trans anti-PSPC1-A546 8C-S-PSPC1 V2.00	0	28. Not-Trans and anti-PSPC1-A546_Pos006_S001	00-Zy4SMS7Jnd8MVbWvY5P39M
56		Cell	3	0.000	1.000	Vesicles Paraspeckle	347	23	Not-Trans anti-PSPC1-A546 8C-S-PSPC1 V2.00	0	28. Not-Trans and anti-PSPC1-A546_Pos006_S001	00-Zy4SMS7Jnd8MVbWvY5P39M
48		Cell	3	0.000	1.000	Vesicles Paraspeckle	351	27	Not-Trans anti-PSPC1-A546 8C-S-PSPC1 V2.00	0	28. Not-Trans and anti-PSPC1-A546_Pos006_S001	00-Zy4SMS7Jnd8MVbWvY5P39M
42		Cell	3	0.000	1.000	Vesicles Paraspeckle	352	28	Not-Trans anti-PSPC1-A546 8C-S-PSPC1 V2.00	0	28. Not-Trans and anti-PSPC1-A546_Pos006_S001	00-Zy4SMS7Jnd8MVbWvY5P39M
56		Cell	3	0.000	1.000	Vesicles Paraspeckle	353	29	Not-Trans anti-PSPC1-A546 8C-S-PSPC1 V2.00	0	28. Not-Trans and anti-PSPC1-A546_Pos006_S001	00-Zy4SMS7Jnd8MVbWvY5P39M
11		Cell	3	0.000	1.000	Vesicles Paraspeckle	354	30	Not-Trans anti-PSPC1-A546 8C-S-PSPC1 V2.00	0	28. Not-Trans and anti-PSPC1-A546_Pos006_S001	00-Zy4SMS7Jnd8MVbWvY5P39M
5		Cell	3	0.000	1.000	Vesicles Paraspeckle	355	31	Not-Trans anti-PSPC1-A546 8C-S-PSPC1 V2.00	0	28. Not-Trans and anti-PSPC1-A546_Pos006_S001	00-Zy4SMS7Jnd8MVbWvY5P39M
3		Cell	3	0.000	1.000	Vesicles Paraspeckle	356	32	Not-Trans anti-PSPC1-A546 8C-S-PSPC1 V2.00	0	28. Not-Trans and anti-PSPC1-A546_Pos006_S001	00-Zy4SMS7Jnd8MVbWvY5P39M
44		Cell	3	0.000	1.000	Vesicles Paraspeckle	357	33	Not-Trans anti-PSPC1-A546 8C-S-PSPC1 V2.00	0	28. Not-Trans and anti-PSPC1-A546_Pos006_S001	00-Zy4SMS7Jnd8MVbWvY5P39M
47		Cell	3	0.000	1.000	Vesicles Paraspeckle	358	34	Not-Trans anti-PSPC1-A546 8C-S-PSPC1 V2.00	0	28. Not-Trans and anti-PSPC1-A546_Pos006_S001	00-Zy4SMS7Jnd8MVbWvY5P39M
33		Cell	3	0.000	1.000	Vesicles Paraspeckle	359	35	Not-Trans anti-PSPC1-A546 8C-S-PSPC1 V2.00	0	28. Not-Trans and anti-PSPC1-A546_Pos006_S001	00-Zy4SMS7Jnd8MVbWvY5P39M
62		Cell	3	0.000	1.000	Vesicles Paraspeckle	360	36	Not-Trans anti-PSPC1-A546 8C-S-PSPC1 V2.00	0	28. Not-Trans and anti-PSPC1-A546_Pos006_S001	00-Zy4SMS7Jnd8MVbWvY5P39M
38		Cell	3	0.000	1.000	Vesicles Paraspeckle	362	38	Not-Trans anti-PSPC1-A546 8C-S-PSPC1 V2.00	0	28. Not-Trans and anti-PSPC1-A546_Pos006_S001	00-Zy4SMS7Jnd8MVbWvY5P39M
23		Cell	3	0.000	1.000	Vesicles Paraspeckle	363	39	Not-Trans anti-PSPC1-A546 8C-S-PSPC1 V2.00	0	28. Not-Trans and anti-PSPC1-A546_Pos006_S001	00-Zy4SMS7Jnd8MVbWvY5P39M
38		Cell	3	0.000	1.000	Vesicles Paraspeckle	364	40	Not-Trans anti-PSPC1-A546 8C-S-PSPC1 V2.00	0	28. Not-Trans and anti-PSPC1-A546_Pos006_S001	00-Zy4SMS7Jnd8MVbWvY5P39M
6		Cell	3	0.000	1.000	Vesicles Paraspeckle	365	41	Not-Trans anti-PSPC1-A546 8C-S-PSPC1 V2.00	0	28. Not-Trans and anti-PSPC1-A546_Pos006_S001	00-Zy4SMS7Jnd8MVbWvY5P39M
37		Cell	3	0.000	1.000	Vesicles Paraspeckle	366	42	Not-Trans anti-PSPC1-A546 8C-S-PSPC1 V2.00	0	28. Not-Trans and anti-PSPC1-A546_Pos006_S001	00-Zy4SMS7Jnd8MVbWvY5P39M
11		Cell	3	0.000	1.000	Vesicles Paraspeckle	367	43	Not-Trans anti-PSPC1-A546 8C-S-PSPC1 V2.00	0	28. Not-Trans and anti-PSPC1-A546_Pos006_S001	00-Zy4SMS7Jnd8MVbWvY5P39M
6		Cell	3	0.000	1.000	Vesicles Paraspeckle	368	44	Not-Trans anti-PSPC1-A546 8C-S-PSPC1 V2.00	0	28. Not-Trans and anti-PSPC1-A546_Pos006_S001	00-Zy4SMS7Jnd8MVbWvY5P39M
41		Cell	3	0.000	1.000	Vesicles Paraspeckle	370	46	Not-Trans anti-PSPC1-A546 8C-S-PSPC1 V2.00	0	28. Not-Trans and anti-PSPC1-A546_Pos006_S001	00-Zy4SMS7Jnd8MVbWvY5P39M
20		Cell	3	0.000	1.000	Vesicles Paraspeckle	371	47	Not-Trans anti-PSPC1-A546 8C-S-PSPC1 V2.00	0	28. Not-Trans and anti-PSPC1-A546_Pos006_S001	00-Zy4SMS7Jnd8MVbWvY5P39M
34		Cell	3	0.000	1.000	Vesicles Paraspeckle	372	48	Not-Trans anti-PSPC1-A546 8C-S-PSPC1 V2.00	0	28. Not-Trans and anti-PSPC1-A546_Pos006_S001	00-Zy4SMS7Jnd8MVbWvY5P39M
47		Cell	3	0.000	1.000	Vesicles Paraspeckle	373	49	Not-Trans anti-PSPC1-A546 8C-S-PSPC1 V2.00	0	28. Not-Trans and anti-PSPC1-A546_Pos006_S001	00-Zy4SMS7Jnd8MVbWvY5P39M
16		Cell	3	0.000	1.000	Vesicles Paraspeckle	375	51	Not-Trans anti-PSPC1-A546 8C-S-PSPC1 V2.00	0	28. Not-Trans and anti-PSPC1-A546_Pos006_S001	00-Zy4SMS7Jnd8MVbWvY5P39M
54		Cell	3	0.000	1.000	Vesicles Paraspeckle	376	52	Not-Trans anti-PSPC1-A546 8C-S-PSPC1 V2.00	0	28. Not-Trans and anti-PSPC1-A546_Pos006_S001	00-Zy4SMS7Jnd8MVbWvY5P39M
54		Cell	3	0.000	1.000	Vesicles Paraspeckle	377	0	Not-Trans anti-PSPC1-A546 8C-S-PSPC1 V2.00	0	28. Not-Trans and anti-PSPC1-A546_Pos007_S001	00-QHXaZw4RYZeTh2MzuAHBq4
51		Cell	3	0.000	1.000	Vesicles Paraspeckle	378	1	Not-Trans anti-PSPC1-A546 8C-S-PSPC1 V2.00	0	28. Not-Trans and anti-PSPC1-A546_Pos007_S001	00-QHXaZw4RYZeTh2MzuAHBq4
127		Cell	3	0.000	1.000	Vesicles Paraspeckle	380	3	Not-Trans anti-PSPC1-A546 8C-S-PSPC1 V2.00	0	28. Not-Trans and anti-PSPC1-A546_Pos007_S001	00-QHXaZw4RYZeTh2MzuAHBq4
8		Cell	3	0.000	1.000	Vesicles Paraspeckle	381	4	Not-Trans anti-PSPC1-A546 8C-S-PSPC1 V2.00	0	28. Not-Trans and anti-PSPC1-A546_Pos007_S001	00-QHXaZw4RYZeTh2MzuAHBq4
18		Cell	3	0.000	1.000	Vesicles Paraspeckle	382	5	Not-Trans anti-PSPC1-A546 8C-S-PSPC1 V2.00	0	28. Not-Trans and anti-PSPC1-A546_Pos007_S001	00-QHXaZw4RYZeTh2MzuAHBq4
27		Cell	3	0.000	1.000	Vesicles Paraspeckle	383	6	Not-Trans anti-PSPC1-A546 8C-S-PSPC1 V2.00	0	28. Not-Trans and anti-PSPC1-A546_Pos007_S001	00-QHXaZw4RYZeTh2MzuAHBq4
7		Cell	3	0.000	1.000	Vesicles Paraspeckle	384	7	Not-Trans anti-PSPC1-A546 8C-S-PSPC1 V2.00	0	28. Not-Trans and anti-PSPC1-A546_Pos007_S001	00-QHXaZw4RYZeTh2MzuAHBq4
6		Cell	3	0.000	1.000	Vesicles Paraspeckle	385	8	Not-Trans anti-PSPC1-A546 8C-S-PSPC1 V2.00	0	28. Not-Trans and anti-PSPC1-A546_Pos007_S001	00-QHXaZw4RYZeTh2MzuAHBq4
31		Cell	3	0.000	1.000	Vesicles Paraspeckle	386	9	Not-Trans anti-PSPC1-A546 8C-S-PSPC1 V2.00	0	28. Not-Trans and anti-PSPC1-A546_Pos007_S001	00-QHXaZw4RYZeTh2MzuAHBq4
50		Cell	3	0.000	1.000	Vesicles Paraspeckle	387	10	Not-Trans anti-PSPC1-A546 8C-S-PSPC1 V2.00	0	28. Not-Trans and anti-PSPC1-A546_Pos007_S001	00-QHXaZw4RYZeTh2MzuAHBq4
12		Cell	3	0.000	1.000	Vesicles Paraspeckle	388	11	Not-Trans anti-PSPC1-A546 8C-S-PSPC1 V2.00	0	28. Not-Trans and anti-PSPC1-A546_Pos007_S001	00-QHXaZw4RYZeTh2MzuAHBq4
5		Cell	3	0.000	1.000	Vesicles Paraspeckle	390	13	Not-Trans anti-PSPC1-A546 8C-S-PSPC1 V2.00	0	28. Not-Trans and anti-PSPC1-A546_Pos007_S001	00-QHXaZw4RYZeTh2MzuAHBq4
40		Cell	3	0.000	1.000	Vesicles Paraspeckle	391	14	Not-Trans anti-PSPC1-A546 8C-S-PSPC1 V2.00	0	28. Not-Trans and anti-PSPC1-A546_Pos007_S001	00-QHXaZw4RYZeTh2MzuAHBq4
18		Cell	3	0.000	1.000	Vesicles Paraspeckle	392	15	Not-Trans anti-PSPC1-A546 8C-S-PSPC1 V2.00	0	28. Not-Trans and anti-PSPC1-A546_Pos007_S001	00-QHXaZw4RYZeTh2MzuAHBq4
10		Cell	3	0.000	1.000	Vesicles Paraspeckle	393	16	Not-Trans anti-PSPC1-A546 8C-S-PSPC1 V2.00	0	28. Not-Trans and anti-PSPC1-A546_Pos007_S001	00-QHXaZw4RYZeTh2MzuAHBq4
57		Cell	3	0.000	1.000	Vesicles Paraspeckle	397	20	Not-Trans anti-PSPC1-A546 8C-S-PSPC1 V2.00	0	28. Not-Trans and anti-PSPC1-A546_Pos007_S001	00-QHXaZw4RYZeTh2MzuAHBq4
43		Cell	3	0.000	1.000	Vesicles Paraspeckle	399	22	Not-Trans anti-PSPC1-A546 8C-S-PSPC1 V2.00	0	28. Not-Trans and anti-PSPC1-A546_Pos007_S001	00-QHXaZw4RYZeTh2MzuAHBq4
50		Cell	3	0.000	1.000	Vesicles Paraspeckle	401	24	Not-Trans anti-PSPC1-A546 8C-S-PSPC1 V2.00	0	28. Not-Trans and anti-PSPC1-A546_Pos007_S001	00-QHXaZw4RYZeTh2MzuAHBq4
17		Cell	3	0.000	1.000	Vesicles Paraspeckle	403	26	Not-Trans anti-PSPC1-A546 8C-S-PSPC1 V2.00	0	28. Not-Trans and anti-PSPC1-A546_Pos007_S001	00-QHXaZw4RYZeTh2MzuAHBq4
3		Cell	3	0.000	1.000	Vesicles Paraspeckle	407	30	Not-Trans anti-PSPC1-A546 8C-S-PSPC1 V2.00	0	28. Not-Trans and anti-PSPC1-A546_Pos007_S001	00-QHXaZw4RYZeTh2MzuAHBq4
3		Cell	3	0.000	1.000	Vesicles Paraspeckle	408	31	Not-Trans anti-PSPC1-A546 8C-S-PSPC1 V2.00	0	28. Not-Trans and anti-PSPC1-A546_Pos007_S001	00-QHXaZw4RYZeTh2MzuAHBq4
12		Cell	3	0.000	1.000	Vesicles Paraspeckle	409	32	Not-Trans anti-PSPC1-A546 8C-S-PSPC1 V2.00	0	28. Not-Trans and anti-PSPC1-A546_Pos007_S001	00-QHXaZw4RYZeTh2MzuAHBq4
8		Cell	3	0.000	1.000	Vesicles Paraspeckle	412	35	Not-Trans anti-PSPC1-A546 8C-S-PSPC1 V2.00	0	28. Not-Trans and anti-PSPC1-A546_Pos007_S001	00-QHXaZw4RYZeTh2MzuAHBq4
11		Cell	3	0.000	1.000	Vesicles Paraspeckle	413	36	Not-Trans anti-PSPC1-A546 8C-S-PSPC1 V2.00	0	28. Not-Trans and anti-PSPC1-A546_Pos007_S001	00-QHXaZw4RYZeTh2MzuAHBq4
0		Cell	3	0.000	1.000	Vesicles Paraspeckle	414	37	Not-Trans anti-PSPC1-A546 8C-S-PSPC1 V2.00	0	28. Not-Trans and anti-PSPC1-A546_Pos007_S001	00-QHXaZw4RYZeTh2MzuAHBq4
44		Cell	3	0.000	1.000	Vesicles Paraspeckle	418	41	Not-Trans anti-PSPC1-A546 8C-S-PSPC1 V2.00	0	28. Not-Trans and anti-PSPC1-A546_Pos007_S001	00-QHXaZw4RYZeTh2MzuAHBq4
37		Cell	3	0.000	1.000	Vesicles Paraspeckle	420	43	Not-Trans anti-PSPC1-A546 8C-S-PSPC1 V2.00	0	28. Not-Trans and anti-PSPC1-A546_Pos007_S001	00-QHXaZw4RYZeTh2MzuAHBq4
58		Cell	3	0.000	1.000	Vesicles Paraspeckle	421	44	Not-Trans anti-PSPC1-A546 8C-S-PSPC1 V2.00	0	28. Not-Trans and anti-PSPC1-A546_Pos007_S001	00-QHXaZw4RYZeTh2MzuAHBq4
9		Cell	3	0.000	1.000	Vesicles Paraspeckle	422	45	Not-Trans anti-PSPC1-A546 8C-S-PSPC1 V2.00	0	28. Not-Trans and anti-PSPC1-A546_Pos007_S001	00-QHXaZw4RYZeTh2MzuAHBq4
7		Cell	3	0.000	1.000	Vesicles Paraspeckle	424	1	Not-Trans anti-PSPC1-A546 8C-S-PSPC1 V2.00	0	28. Not-Trans and anti-PSPC1-A546_Pos008_S001	00-HgLb2JZj29dgXmijDJCyTS
16		Cell	3	0.000	1.000	Vesicles Paraspeckle	425	2	Not-Trans anti-PSPC1-A546 8C-S-PSPC1 V2.00	0	28. Not-Trans and anti-PSPC1-A546_Pos008_S001	00-HgLb2JZj29dgXmijDJCyTS
29		Cell	3	0.000	1.000	Vesicles Paraspeckle	426	3	Not-Trans anti-PSPC1-A546 8C-S-PSPC1 V2.00	0	28. Not-Trans and anti-PSPC1-A546_Pos008_S001	00-HgLb2JZj29dgXmijDJCyTS
49		Cell	3	0.000	1.000	Vesicles Paraspeckle	427	4	Not-Trans anti-PSPC1-A546 8C-S-PSPC1 V2.00	0	28. Not-Trans and anti-PSPC1-A546_Pos008_S001	00-HgLb2JZj29dgXmijDJCyTS
47		Cell	3	0.000	1.000	Vesicles Paraspeckle	428	5	Not-Trans anti-PSPC1-A546 8C-S-PSPC1 V2.00	0	28. Not-Trans and anti-PSPC1-A546_Pos008_S001	00-HgLb2JZj29dgXmijDJCyTS
34		Cell	3	0.000	1.000	Vesicles Paraspeckle	429	6	Not-Trans anti-PSPC1-A546 8C-S-PSPC1 V2.00	0	28. Not-Trans and anti-PSPC1-A546_Pos008_S001	00-HgLb2JZj29dgXmijDJCyTS
23		Cell	3	0.000	1.000	Vesicles Paraspeckle	432	9	Not-Trans anti-PSPC1-A546 8C-S-PSPC1 V2.00	0	28. Not-Trans and anti-PSPC1-A546_Pos008_S001	00-HgLb2JZj29dgXmijDJCyTS
34		Cell	3	0.000	1.000	Vesicles Paraspeckle	433	10	Not-Trans anti-PSPC1-A546 8C-S-PSPC1 V2.00	0	28. Not-Trans and anti-PSPC1-A546_Pos008_S001	00-HgLb2JZj29dgXmijDJCyTS
49		Cell	3	0.000	1.000	Vesicles Paraspeckle	434	11	Not-Trans anti-PSPC1-A546 8C-S-PSPC1 V2.00	0	28. Not-Trans and anti-PSPC1-A546_Pos008_S001	00-HgLb2JZj29dgXmijDJCyTS
15		Cell	3	0.000	1.000	Vesicles Paraspeckle	435	12	Not-Trans anti-PSPC1-A546 8C-S-PSPC1 V2.00	0	28. Not-Trans and anti-PSPC1-A546_Pos008_S001	00-HgLb2JZj29dgXmijDJCyTS
10		Cell	3	0.000	1.000	Vesicles Paraspeckle	436	13	Not-Trans anti-PSPC1-A546 8C-S-PSPC1 V2.00	0	28. Not-Trans and anti-PSPC1-A546_Pos008_S001	00-HgLb2JZj29dgXmijDJCyTS
62		Cell	3	0.000	1.000	Vesicles Paraspeckle	437	14	Not-Trans anti-PSPC1-A546 8C-S-PSPC1 V2.00	0	28. Not-Trans and anti-PSPC1-A546_Pos008_S001	00-HgLb2JZj29dgXmijDJCyTS
18		Cell	3	0.000	1.000	Vesicles Paraspeckle	438	15	Not-Trans anti-PSPC1-A546 8C-S-PSPC1 V2.00	0	28. Not-Trans and anti-PSPC1-A546_Pos008_S001	00-HgLb2JZj29dgXmijDJCyTS
11		Cell	3	0.000	1.000	Vesicles Paraspeckle	439	16	Not-Trans anti-PSPC1-A546 8C-S-PSPC1 V2.00	0	28. Not-Trans and anti-PSPC1-A546_Pos008_S001	00-HgLb2JZj29dgXmijDJCyTS
10		Cell	3	0.000	1.000	Vesicles Paraspeckle	440	17	Not-Trans anti-PSPC1-A546 8C-S-PSPC1 V2.00	0	28. Not-Trans and anti-PSPC1-A546_Pos008_S001	00-HgLb2JZj29dgXmijDJCyTS
5		Cell	3	0.000	1.000	Vesicles Paraspeckle	441	18	Not-Trans anti-PSPC1-A546 8C-S-PSPC1 V2.00	0	28. Not-Trans and anti-PSPC1-A546_Pos008_S001	00-HgLb2JZj29dgXmijDJCyTS
29		Cell	3	0.000	1.000	Vesicles Paraspeckle	442	19	Not-Trans anti-PSPC1-A546 8C-S-PSPC1 V2.00	0	28. Not-Trans and anti-PSPC1-A546_Pos008_S001	00-HgLb2JZj29dgXmijDJCyTS
12		Cell	3	0.000	1.000	Vesicles Paraspeckle	443	20	Not-Trans anti-PSPC1-A546 8C-S-PSPC1 V2.00	0	28. Not-Trans and anti-PSPC1-A546_Pos008_S001	00-HgLb2JZj29dgXmijDJCyTS
43		Cell	3	0.000	1.000	Vesicles Paraspeckle	444	21	Not-Trans anti-PSPC1-A546 8C-S-PSPC1 V2.00	0	28. Not-Trans and anti-PSPC1-A546_Pos008_S001	00-HgLb2JZj29dgXmijDJCyTS
50		Cell	3	0.000	1.000	Vesicles Paraspeckle	447	24	Not-Trans anti-PSPC1-A546 8C-S-PSPC1 V2.00	0	28. Not-Trans and anti-PSPC1-A546_Pos008_S001	00-HgLb2JZj29dgXmijDJCyTS
28		Cell	3	0.000	1.000	Vesicles Paraspeckle	448	25	Not-Trans anti-PSPC1-A546 8C-S-PSPC1 V2.00	0	28. Not-Trans and anti-PSPC1-A546_Pos008_S001	00-HgLb2JZj29dgXmijDJCyTS
20		Cell	3	0.000	1.000	Vesicles Paraspeckle	449	26	Not-Trans anti-PSPC1-A546 8C-S-PSPC1 V2.00	0	28. Not-Trans and anti-PSPC1-A546_Pos008_S001	00-HgLb2JZj29dgXmijDJCyTS
21		Cell	3	0.000	1.000	Vesicles Paraspeckle	451	28	Not-Trans anti-PSPC1-A546 8C-S-PSPC1 V2.00	0	28. Not-Trans and anti-PSPC1-A546_Pos008_S001	00-HgLb2JZj29dgXmijDJCyTS
10		Cell	3	0.000	1.000	Vesicles Paraspeckle	452	29	Not-Trans anti-PSPC1-A546 8C-S-PSPC1 V2.00	0	28. Not-Trans and anti-PSPC1-A546_Pos008_S001	00-HgLb2JZj29dgXmijDJCyTS
22		Cell	3	0.000	1.000	Vesicles Paraspeckle	453	30	Not-Trans anti-PSPC1-A546 8C-S-PSPC1 V2.00	0	28. Not-Trans and anti-PSPC1-A546_Pos008_S001	00-HgLb2JZj29dgXmijDJCyTS
27		Cell	3	0.000	1.000	Vesicles Paraspeckle	454	31	Not-Trans anti-PSPC1-A546 8C-S-PSPC1 V2.00	0	28. Not-Trans and anti-PSPC1-A546_Pos008_S001	00-HgLb2JZj29dgXmijDJCyTS
16		Cell	3	0.000	1.000	Vesicles Paraspeckle	456	33	Not-Trans anti-PSPC1-A546 8C-S-PSPC1 V2.00	0	28. Not-Trans and anti-PSPC1-A546_Pos008_S001	00-HgLb2JZj29dgXmijDJCyTS
9		Cell	3	0.000	1.000	Vesicles Paraspeckle	457	34	Not-Trans anti-PSPC1-A546 8C-S-PSPC1 V2.00	0	28. Not-Trans and anti-PSPC1-A546_Pos008_S001	00-HgLb2JZj29dgXmijDJCyTS
15		Cell	3	0.000	1.000	Vesicles Paraspeckle	458	35	Not-Trans anti-PSPC1-A546 8C-S-PSPC1 V2.00	0	28. Not-Trans and anti-PSPC1-A546_Pos008_S001	00-HgLb2JZj29dgXmijDJCyTS
4		Cell	3	0.000	1.000	Vesicles Paraspeckle	459	36	Not-Trans anti-PSPC1-A546 8C-S-PSPC1 V2.00	0	28. Not-Trans and anti-PSPC1-A546_Pos008_S001	00-HgLb2JZj29dgXmijDJCyTS
29		Cell	3	0.000	1.000	Vesicles Paraspeckle	460	37	Not-Trans anti-PSPC1-A546 8C-S-PSPC1 V2.00	0	28. Not-Trans and anti-PSPC1-A546_Pos008_S001	00-HgLb2JZj29dgXmijDJCyTS
36		Cell	3	0.000	1.000	Vesicles Paraspeckle	461	38	Not-Trans anti-PSPC1-A546 8C-S-PSPC1 V2.00	0	28. Not-Trans and anti-PSPC1-A546_Pos008_S001	00-HgLb2JZj29dgXmijDJCyTS
20		Cell	3	0.000	1.000	Vesicles Paraspeckle	462	39	Not-Trans anti-PSPC1-A546 8C-S-PSPC1 V2.00	0	28. Not-Trans and anti-PSPC1-A546_Pos008_S001	00-HgLb2JZj29dgXmijDJCyTS
7		Cell	3	0.000	1.000	Vesicles Paraspeckle	463	40	Not-Trans anti-PSPC1-A546 8C-S-PSPC1 V2.00	0	28. Not-Trans and anti-PSPC1-A546_Pos008_S001	00-HgLb2JZj29dgXmijDJCyTS
28		Cell	3	0.000	1.000	Vesicles Paraspeckle	464	41	Not-Trans anti-PSPC1-A546 8C-S-PSPC1 V2.00	0	28. Not-Trans and anti-PSPC1-A546_Pos008_S001	00-HgLb2JZj29dgXmijDJCyTS
7		Cell	3	0.000	1.000	Vesicles Paraspeckle	465	42	Not-Trans anti-PSPC1-A546 8C-S-PSPC1 V2.00	0	28. Not-Trans and anti-PSPC1-A546_Pos008_S001	00-HgLb2JZj29dgXmijDJCyTS
70		Cell	3	0.000	1.000	Vesicles Paraspeckle	466	43	Not-Trans anti-PSPC1-A546 8C-S-PSPC1 V2.00	0	28. Not-Trans and anti-PSPC1-A546_Pos008_S001	00-HgLb2JZj29dgXmijDJCyTS
40		Cell	3	0.000	1.000	Vesicles Paraspeckle	467	44	Not-Trans anti-PSPC1-A546 8C-S-PSPC1 V2.00	0	28. Not-Trans and anti-PSPC1-A546_Pos008_S001	00-HgLb2JZj29dgXmijDJCyTS
33		Cell	3	0.000	1.000	Vesicles Paraspeckle	468	45	Not-Trans anti-PSPC1-A546 8C-S-PSPC1 V2.00	0	28. Not-Trans and anti-PSPC1-A546_Pos008_S001	00-HgLb2JZj29dgXmijDJCyTS
6		Cell	3	0.000	1.000	Vesicles Paraspeckle	470	47	Not-Trans anti-PSPC1-A546 8C-S-PSPC1 V2.00	0	28. Not-Trans and anti-PSPC1-A546_Pos008_S001	00-HgLb2JZj29dgXmijDJCyTS
40		Cell	3	0.000	1.000	Vesicles Paraspeckle	472	49	Not-Trans anti-PSPC1-A546 8C-S-PSPC1 V2.00	0	28. Not-Trans and anti-PSPC1-A546_Pos008_S001	00-HgLb2JZj29dgXmijDJCyTS
79		Cell	3	0.000	1.000	Vesicles Paraspeckle	473	50	Not-Trans anti-PSPC1-A546 8C-S-PSPC1 V2.00	0	28. Not-Trans and anti-PSPC1-A546_Pos008_S001	00-HgLb2JZj29dgXmijDJCyTS
14		Cell	3	0.000	1.000	Vesicles Paraspeckle	474	51	Not-Trans anti-PSPC1-A546 8C-S-PSPC1 V2.00	0	28. Not-Trans and anti-PSPC1-A546_Pos008_S001	00-HgLb2JZj29dgXmijDJCyTS
33		Cell	3	0.000	1.000	Vesicles Paraspeckle	475	52	Not-Trans anti-PSPC1-A546 8C-S-PSPC1 V2.00	0	28. Not-Trans and anti-PSPC1-A546_Pos008_S001	00-HgLb2JZj29dgXmijDJCyTS
38		Cell	3	0.000	1.000	Vesicles Paraspeckle	478	0	Not-Trans anti-PSPC1-A546 8C-S-PSPC1 V2.00	0	28. Not-Trans and anti-PSPC1-A546_Pos009_S001	00-wpHyJvg6FXU82fyonsfTHN
87		Cell	3	0.000	1.000	Vesicles Paraspeckle	479	1	Not-Trans anti-PSPC1-A546 8C-S-PSPC1 V2.00	0	28. Not-Trans and anti-PSPC1-A546_Pos009_S001	00-wpHyJvg6FXU82fyonsfTHN
10		Cell	3	0.000	1.000	Vesicles Paraspeckle	480	2	Not-Trans anti-PSPC1-A546 8C-S-PSPC1 V2.00	0	28. Not-Trans and anti-PSPC1-A546_Pos009_S001	00-wpHyJvg6FXU82fyonsfTHN
55		Cell	3	0.000	1.000	Vesicles Paraspeckle	481	3	Not-Trans anti-PSPC1-A546 8C-S-PSPC1 V2.00	0	28. Not-Trans and anti-PSPC1-A546_Pos009_S001	00-wpHyJvg6FXU82fyonsfTHN
12		Cell	3	0.000	1.000	Vesicles Paraspeckle	482	4	Not-Trans anti-PSPC1-A546 8C-S-PSPC1 V2.00	0	28. Not-Trans and anti-PSPC1-A546_Pos009_S001	00-wpHyJvg6FXU82fyonsfTHN
43		Cell	3	0.000	1.000	Vesicles Paraspeckle	483	5	Not-Trans anti-PSPC1-A546 8C-S-PSPC1 V2.00	0	28. Not-Trans and anti-PSPC1-A546_Pos009_S001	00-wpHyJvg6FXU82fyonsfTHN
19		Cell	3	0.000	1.000	Vesicles Paraspeckle	484	6	Not-Trans anti-PSPC1-A546 8C-S-PSPC1 V2.00	0	28. Not-Trans and anti-PSPC1-A546_Pos009_S001	00-wpHyJvg6FXU82fyonsfTHN
8		Cell	3	0.000	1.000	Vesicles Paraspeckle	485	7	Not-Trans anti-PSPC1-A546 8C-S-PSPC1 V2.00	0	28. Not-Trans and anti-PSPC1-A546_Pos009_S001	00-wpHyJvg6FXU82fyonsfTHN
20		Cell	3	0.000	1.000	Vesicles Paraspeckle	486	8	Not-Trans anti-PSPC1-A546 8C-S-PSPC1 V2.00	0	28. Not-Trans and anti-PSPC1-A546_Pos009_S001	00-wpHyJvg6FXU82fyonsfTHN
3		Cell	3	0.000	1.000	Vesicles Paraspeckle	489	11	Not-Trans anti-PSPC1-A546 8C-S-PSPC1 V2.00	0	28. Not-Trans and anti-PSPC1-A546_Pos009_S001	00-wpHyJvg6FXU82fyonsfTHN
25		Cell	3	0.000	1.000	Vesicles Paraspeckle	490	12	Not-Trans anti-PSPC1-A546 8C-S-PSPC1 V2.00	0	28. Not-Trans and anti-PSPC1-A546_Pos009_S001	00-wpHyJvg6FXU82fyonsfTHN
63		Cell	3	0.000	1.000	Vesicles Paraspeckle	491	13	Not-Trans anti-PSPC1-A546 8C-S-PSPC1 V2.00	0	28. Not-Trans and anti-PSPC1-A546_Pos009_S001	00-wpHyJvg6FXU82fyonsfTHN
89		Cell	3	0.000	1.000	Vesicles Paraspeckle	493	15	Not-Trans anti-PSPC1-A546 8C-S-PSPC1 V2.00	0	28. Not-Trans and anti-PSPC1-A546_Pos009_S001	00-wpHyJvg6FXU82fyonsfTHN
52		Cell	3	0.000	1.000	Vesicles Paraspeckle	497	19	Not-Trans anti-PSPC1-A546 8C-S-PSPC1 V2.00	0	28. Not-Trans and anti-PSPC1-A546_Pos009_S001	00-wpHyJvg6FXU82fyonsfTHN
19		Cell	3	0.000	1.000	Vesicles Paraspeckle	498	20	Not-Trans anti-PSPC1-A546 8C-S-PSPC1 V2.00	0	28. Not-Trans and anti-PSPC1-A546_Pos009_S001	00-wpHyJvg6FXU82fyonsfTHN
9		Cell	3	0.000	1.000	Vesicles Paraspeckle	499	21	Not-Trans anti-PSPC1-A546 8C-S-PSPC1 V2.00	0	28. Not-Trans and anti-PSPC1-A546_Pos009_S001	00-wpHyJvg6FXU82fyonsfTHN
29		Cell	3	0.000	1.000	Vesicles Paraspeckle	500	22	Not-Trans anti-PSPC1-A546 8C-S-PSPC1 V2.00	0	28. Not-Trans and anti-PSPC1-A546_Pos009_S001	00-wpHyJvg6FXU82fyonsfTHN
21		Cell	3	0.000	1.000	Vesicles Paraspeckle	501	23	Not-Trans anti-PSPC1-A546 8C-S-PSPC1 V2.00	0	28. Not-Trans and anti-PSPC1-A546_Pos009_S001	00-wpHyJvg6FXU82fyonsfTHN
12		Cell	3	0.000	1.000	Vesicles Paraspeckle	502	24	Not-Trans anti-PSPC1-A546 8C-S-PSPC1 V2.00	0	28. Not-Trans and anti-PSPC1-A546_Pos009_S001	00-wpHyJvg6FXU82fyonsfTHN
9		Cell	3	0.000	1.000	Vesicles Paraspeckle	503	25	Not-Trans anti-PSPC1-A546 8C-S-PSPC1 V2.00	0	28. Not-Trans and anti-PSPC1-A546_Pos009_S001	00-wpHyJvg6FXU82fyonsfTHN
8		Cell	3	0.000	1.000	Vesicles Paraspeckle	505	27	Not-Trans anti-PSPC1-A546 8C-S-PSPC1 V2.00	0	28. Not-Trans and anti-PSPC1-A546_Pos009_S001	00-wpHyJvg6FXU82fyonsfTHN
23		Cell	3	0.000	1.000	Vesicles Paraspeckle	508	30	Not-Trans anti-PSPC1-A546 8C-S-PSPC1 V2.00	0	28. Not-Trans and anti-PSPC1-A546_Pos009_S001	00-wpHyJvg6FXU82fyonsfTHN
15		Cell	3	0.000	1.000	Vesicles Paraspeckle	510	32	Not-Trans anti-PSPC1-A546 8C-S-PSPC1 V2.00	0	28. Not-Trans and anti-PSPC1-A546_Pos009_S001	00-wpHyJvg6FXU82fyonsfTHN
27		Cell	3	0.000	1.000	Vesicles Paraspeckle	511	33	Not-Trans anti-PSPC1-A546 8C-S-PSPC1 V2.00	0	28. Not-Trans and anti-PSPC1-A546_Pos009_S001	00-wpHyJvg6FXU82fyonsfTHN
33		Cell	3	0.000	1.000	Vesicles Paraspeckle	512	34	Not-Trans anti-PSPC1-A546 8C-S-PSPC1 V2.00	0	28. Not-Trans and anti-PSPC1-A546_Pos009_S001	00-wpHyJvg6FXU82fyonsfTHN
23		Cell	3	0.000	1.000	Vesicles Paraspeckle	513	35	Not-Trans anti-PSPC1-A546 8C-S-PSPC1 V2.00	0	28. Not-Trans and anti-PSPC1-A546_Pos009_S001	00-wpHyJvg6FXU82fyonsfTHN
12		Cell	3	0.000	1.000	Vesicles Paraspeckle	514	36	Not-Trans anti-PSPC1-A546 8C-S-PSPC1 V2.00	0	28. Not-Trans and anti-PSPC1-A546_Pos009_S001	00-wpHyJvg6FXU82fyonsfTHN
36		Cell	3	0.000	1.000	Vesicles Paraspeckle	515	37	Not-Trans anti-PSPC1-A546 8C-S-PSPC1 V2.00	0	28. Not-Trans and anti-PSPC1-A546_Pos009_S001	00-wpHyJvg6FXU82fyonsfTHN
53		Cell	3	0.000	1.000	Vesicles Paraspeckle	516	38	Not-Trans anti-PSPC1-A546 8C-S-PSPC1 V2.00	0	28. Not-Trans and anti-PSPC1-A546_Pos009_S001	00-wpHyJvg6FXU82fyonsfTHN
2		Cell	3	0.000	1.000	Vesicles Paraspeckle	517	39	Not-Trans anti-PSPC1-A546 8C-S-PSPC1 V2.00	0	28. Not-Trans and anti-PSPC1-A546_Pos009_S001	00-wpHyJvg6FXU82fyonsfTHN
14		Cell	3	0.000	1.000	Vesicles Paraspeckle	518	40	Not-Trans anti-PSPC1-A546 8C-S-PSPC1 V2.00	0	28. Not-Trans and anti-PSPC1-A546_Pos009_S001	00-wpHyJvg6FXU82fyonsfTHN
6		Cell	3	0.000	1.000	Vesicles Paraspeckle	519	41	Not-Trans anti-PSPC1-A546 8C-S-PSPC1 V2.00	0	28. Not-Trans and anti-PSPC1-A546_Pos009_S001	00-wpHyJvg6FXU82fyonsfTHN
9		Cell	3	0.000	1.000	Vesicles Paraspeckle	520	42	Not-Trans anti-PSPC1-A546 8C-S-PSPC1 V2.00	0	28. Not-Trans and anti-PSPC1-A546_Pos009_S001	00-wpHyJvg6FXU82fyonsfTHN
10		Cell	3	0.000	1.000	Vesicles Paraspeckle	521	43	Not-Trans anti-PSPC1-A546 8C-S-PSPC1 V2.00	0	28. Not-Trans and anti-PSPC1-A546_Pos009_S001	00-wpHyJvg6FXU82fyonsfTHN
12		Cell	3	0.000	1.000	Vesicles Paraspeckle	522	44	Not-Trans anti-PSPC1-A546 8C-S-PSPC1 V2.00	0	28. Not-Trans and anti-PSPC1-A546_Pos009_S001	00-wpHyJvg6FXU82fyonsfTHN
3		Cell	3	0.000	1.000	Vesicles Paraspeckle	523	45	Not-Trans anti-PSPC1-A546 8C-S-PSPC1 V2.00	0	28. Not-Trans and anti-PSPC1-A546_Pos009_S001	00-wpHyJvg6FXU82fyonsfTHN
10		Cell	3	0.000	1.000	Vesicles Paraspeckle	524	46	Not-Trans anti-PSPC1-A546 8C-S-PSPC1 V2.00	0	28. Not-Trans and anti-PSPC1-A546_Pos009_S001	00-wpHyJvg6FXU82fyonsfTHN
39		Cell	3	0.000	1.000	Vesicles Paraspeckle	525	0	Not-Trans anti-PSPC1-A546 8C-S-PSPC1 V2.00	0	28. Not-Trans and anti-PSPC1-A546_Pos010_S001	00-4LtDEo4QDZo77XTbUtEfMf
70		Cell	3	0.000	1.000	Vesicles Paraspeckle	526	1	Not-Trans anti-PSPC1-A546 8C-S-PSPC1 V2.00	0	28. Not-Trans and anti-PSPC1-A546_Pos010_S001	00-4LtDEo4QDZo77XTbUtEfMf
17		Cell	3	0.000	1.000	Vesicles Paraspeckle	527	2	Not-Trans anti-PSPC1-A546 8C-S-PSPC1 V2.00	0	28. Not-Trans and anti-PSPC1-A546_Pos010_S001	00-4LtDEo4QDZo77XTbUtEfMf
8		Cell	3	0.000	1.000	Vesicles Paraspeckle	528	3	Not-Trans anti-PSPC1-A546 8C-S-PSPC1 V2.00	0	28. Not-Trans and anti-PSPC1-A546_Pos010_S001	00-4LtDEo4QDZo77XTbUtEfMf
3		Cell	3	0.000	1.000	Vesicles Paraspeckle	529	4	Not-Trans anti-PSPC1-A546 8C-S-PSPC1 V2.00	0	28. Not-Trans and anti-PSPC1-A546_Pos010_S001	00-4LtDEo4QDZo77XTbUtEfMf
3		Cell	3	0.000	1.000	Vesicles Paraspeckle	530	5	Not-Trans anti-PSPC1-A546 8C-S-PSPC1 V2.00	0	28. Not-Trans and anti-PSPC1-A546_Pos010_S001	00-4LtDEo4QDZo77XTbUtEfMf
15		Cell	3	0.000	1.000	Vesicles Paraspeckle	531	6	Not-Trans anti-PSPC1-A546 8C-S-PSPC1 V2.00	0	28. Not-Trans and anti-PSPC1-A546_Pos010_S001	00-4LtDEo4QDZo77XTbUtEfMf
29		Cell	3	0.000	1.000	Vesicles Paraspeckle	532	7	Not-Trans anti-PSPC1-A546 8C-S-PSPC1 V2.00	0	28. Not-Trans and anti-PSPC1-A546_Pos010_S001	00-4LtDEo4QDZo77XTbUtEfMf
6		Cell	3	0.000	1.000	Vesicles Paraspeckle	533	8	Not-Trans anti-PSPC1-A546 8C-S-PSPC1 V2.00	0	28. Not-Trans and anti-PSPC1-A546_Pos010_S001	00-4LtDEo4QDZo77XTbUtEfMf
15		Cell	3	0.000	1.000	Vesicles Paraspeckle	534	9	Not-Trans anti-PSPC1-A546 8C-S-PSPC1 V2.00	0	28. Not-Trans and anti-PSPC1-A546_Pos010_S001	00-4LtDEo4QDZo77XTbUtEfMf
21		Cell	3	0.000	1.000	Vesicles Paraspeckle	535	10	Not-Trans anti-PSPC1-A546 8C-S-PSPC1 V2.00	0	28. Not-Trans and anti-PSPC1-A546_Pos010_S001	00-4LtDEo4QDZo77XTbUtEfMf
12		Cell	3	0.000	1.000	Vesicles Paraspeckle	536	11	Not-Trans anti-PSPC1-A546 8C-S-PSPC1 V2.00	0	28. Not-Trans and anti-PSPC1-A546_Pos010_S001	00-4LtDEo4QDZo77XTbUtEfMf
50		Cell	3	0.000	1.000	Vesicles Paraspeckle	537	12	Not-Trans anti-PSPC1-A546 8C-S-PSPC1 V2.00	0	28. Not-Trans and anti-PSPC1-A546_Pos010_S001	00-4LtDEo4QDZo77XTbUtEfMf
10		Cell	3	0.000	1.000	Vesicles Paraspeckle	538	13	Not-Trans anti-PSPC1-A546 8C-S-PSPC1 V2.00	0	28. Not-Trans and anti-PSPC1-A546_Pos010_S001	00-4LtDEo4QDZo77XTbUtEfMf
58		Cell	3	0.000	1.000	Vesicles Paraspeckle	539	14	Not-Trans anti-PSPC1-A546 8C-S-PSPC1 V2.00	0	28. Not-Trans and anti-PSPC1-A546_Pos010_S001	00-4LtDEo4QDZo77XTbUtEfMf
57		Cell	3	0.000	1.000	Vesicles Paraspeckle	540	15	Not-Trans anti-PSPC1-A546 8C-S-PSPC1 V2.00	0	28. Not-Trans and anti-PSPC1-A546_Pos010_S001	00-4LtDEo4QDZo77XTbUtEfMf
20		Cell	3	0.000	1.000	Vesicles Paraspeckle	541	16	Not-Trans anti-PSPC1-A546 8C-S-PSPC1 V2.00	0	28. Not-Trans and anti-PSPC1-A546_Pos010_S001	00-4LtDEo4QDZo77XTbUtEfMf
40		Cell	3	0.000	1.000	Vesicles Paraspeckle	542	17	Not-Trans anti-PSPC1-A546 8C-S-PSPC1 V2.00	0	28. Not-Trans and anti-PSPC1-A546_Pos010_S001	00-4LtDEo4QDZo77XTbUtEfMf
6		Cell	3	0.000	1.000	Vesicles Paraspeckle	543	18	Not-Trans anti-PSPC1-A546 8C-S-PSPC1 V2.00	0	28. Not-Trans and anti-PSPC1-A546_Pos010_S001	00-4LtDEo4QDZo77XTbUtEfMf
24		Cell	3	0.000	1.000	Vesicles Paraspeckle	544	19	Not-Trans anti-PSPC1-A546 8C-S-PSPC1 V2.00	0	28. Not-Trans and anti-PSPC1-A546_Pos010_S001	00-4LtDEo4QDZo77XTbUtEfMf
23		Cell	3	0.000	1.000	Vesicles Paraspeckle	547	22	Not-Trans anti-PSPC1-A546 8C-S-PSPC1 V2.00	0	28. Not-Trans and anti-PSPC1-A546_Pos010_S001	00-4LtDEo4QDZo77XTbUtEfMf
19		Cell	3	0.000	1.000	Vesicles Paraspeckle	548	23	Not-Trans anti-PSPC1-A546 8C-S-PSPC1 V2.00	0	28. Not-Trans and anti-PSPC1-A546_Pos010_S001	00-4LtDEo4QDZo77XTbUtEfMf
3		Cell	3	0.000	1.000	Vesicles Paraspeckle	549	24	Not-Trans anti-PSPC1-A546 8C-S-PSPC1 V2.00	0	28. Not-Trans and anti-PSPC1-A546_Pos010_S001	00-4LtDEo4QDZo77XTbUtEfMf
21		Cell	3	0.000	1.000	Vesicles Paraspeckle	550	25	Not-Trans anti-PSPC1-A546 8C-S-PSPC1 V2.00	0	28. Not-Trans and anti-PSPC1-A546_Pos010_S001	00-4LtDEo4QDZo77XTbUtEfMf
4		Cell	3	0.000	1.000	Vesicles Paraspeckle	551	26	Not-Trans anti-PSPC1-A546 8C-S-PSPC1 V2.00	0	28. Not-Trans and anti-PSPC1-A546_Pos010_S001	00-4LtDEo4QDZo77XTbUtEfMf
6		Cell	3	0.000	1.000	Vesicles Paraspeckle	552	27	Not-Trans anti-PSPC1-A546 8C-S-PSPC1 V2.00	0	28. Not-Trans and anti-PSPC1-A546_Pos010_S001	00-4LtDEo4QDZo77XTbUtEfMf
17		Cell	3	0.000	1.000	Vesicles Paraspeckle	553	28	Not-Trans anti-PSPC1-A546 8C-S-PSPC1 V2.00	0	28. Not-Trans and anti-PSPC1-A546_Pos010_S001	00-4LtDEo4QDZo77XTbUtEfMf
14		Cell	3	0.000	1.000	Vesicles Paraspeckle	554	29	Not-Trans anti-PSPC1-A546 8C-S-PSPC1 V2.00	0	28. Not-Trans and anti-PSPC1-A546_Pos010_S001	00-4LtDEo4QDZo77XTbUtEfMf
35		Cell	3	0.000	1.000	Vesicles Paraspeckle	555	30	Not-Trans anti-PSPC1-A546 8C-S-PSPC1 V2.00	0	28. Not-Trans and anti-PSPC1-A546_Pos010_S001	00-4LtDEo4QDZo77XTbUtEfMf
38		Cell	3	0.000	1.000	Vesicles Paraspeckle	557	32	Not-Trans anti-PSPC1-A546 8C-S-PSPC1 V2.00	0	28. Not-Trans and anti-PSPC1-A546_Pos010_S001	00-4LtDEo4QDZo77XTbUtEfMf
34		Cell	3	0.000	1.000	Vesicles Paraspeckle	558	33	Not-Trans anti-PSPC1-A546 8C-S-PSPC1 V2.00	0	28. Not-Trans and anti-PSPC1-A546_Pos010_S001	00-4LtDEo4QDZo77XTbUtEfMf
4		Cell	3	0.000	1.000	Vesicles Paraspeckle	559	34	Not-Trans anti-PSPC1-A546 8C-S-PSPC1 V2.00	0	28. Not-Trans and anti-PSPC1-A546_Pos010_S001	00-4LtDEo4QDZo77XTbUtEfMf
26		Cell	3	0.000	1.000	Vesicles Paraspeckle	560	35	Not-Trans anti-PSPC1-A546 8C-S-PSPC1 V2.00	0	28. Not-Trans and anti-PSPC1-A546_Pos010_S001	00-4LtDEo4QDZo77XTbUtEfMf
23		Cell	3	0.000	1.000	Vesicles Paraspeckle	561	0	Not-Trans anti-PSPC1-A546 8C-S-PSPC1 V2.00	0	28. Not-Trans and anti-PSPC1-A546_Pos011_S001	00-MtKVX47DHdJSGLtCF6WyCe
8		Cell	3	0.000	1.000	Vesicles Paraspeckle	562	1	Not-Trans anti-PSPC1-A546 8C-S-PSPC1 V2.00	0	28. Not-Trans and anti-PSPC1-A546_Pos011_S001	00-MtKVX47DHdJSGLtCF6WyCe
32		Cell	3	0.000	1.000	Vesicles Paraspeckle	563	2	Not-Trans anti-PSPC1-A546 8C-S-PSPC1 V2.00	0	28. Not-Trans and anti-PSPC1-A546_Pos011_S001	00-MtKVX47DHdJSGLtCF6WyCe
9		Cell	3	0.000	1.000	Vesicles Paraspeckle	564	3	Not-Trans anti-PSPC1-A546 8C-S-PSPC1 V2.00	0	28. Not-Trans and anti-PSPC1-A546_Pos011_S001	00-MtKVX47DHdJSGLtCF6WyCe
7		Cell	3	0.000	1.000	Vesicles Paraspeckle	565	4	Not-Trans anti-PSPC1-A546 8C-S-PSPC1 V2.00	0	28. Not-Trans and anti-PSPC1-A546_Pos011_S001	00-MtKVX47DHdJSGLtCF6WyCe
31		Cell	3	0.000	1.000	Vesicles Paraspeckle	566	5	Not-Trans anti-PSPC1-A546 8C-S-PSPC1 V2.00	0	28. Not-Trans and anti-PSPC1-A546_Pos011_S001	00-MtKVX47DHdJSGLtCF6WyCe
20		Cell	3	0.000	1.000	Vesicles Paraspeckle	567	6	Not-Trans anti-PSPC1-A546 8C-S-PSPC1 V2.00	0	28. Not-Trans and anti-PSPC1-A546_Pos011_S001	00-MtKVX47DHdJSGLtCF6WyCe
32		Cell	3	0.000	1.000	Vesicles Paraspeckle	568	7	Not-Trans anti-PSPC1-A546 8C-S-PSPC1 V2.00	0	28. Not-Trans and anti-PSPC1-A546_Pos011_S001	00-MtKVX47DHdJSGLtCF6WyCe
27		Cell	3	0.000	1.000	Vesicles Paraspeckle	569	8	Not-Trans anti-PSPC1-A546 8C-S-PSPC1 V2.00	0	28. Not-Trans and anti-PSPC1-A546_Pos011_S001	00-MtKVX47DHdJSGLtCF6WyCe
25		Cell	3	0.000	1.000	Vesicles Paraspeckle	570	9	Not-Trans anti-PSPC1-A546 8C-S-PSPC1 V2.00	0	28. Not-Trans and anti-PSPC1-A546_Pos011_S001	00-MtKVX47DHdJSGLtCF6WyCe
12		Cell	3	0.000	1.000	Vesicles Paraspeckle	572	11	Not-Trans anti-PSPC1-A546 8C-S-PSPC1 V2.00	0	28. Not-Trans and anti-PSPC1-A546_Pos011_S001	00-MtKVX47DHdJSGLtCF6WyCe
13		Cell	3	0.000	1.000	Vesicles Paraspeckle	573	12	Not-Trans anti-PSPC1-A546 8C-S-PSPC1 V2.00	0	28. Not-Trans and anti-PSPC1-A546_Pos011_S001	00-MtKVX47DHdJSGLtCF6WyCe
30		Cell	3	0.000	1.000	Vesicles Paraspeckle	574	13	Not-Trans anti-PSPC1-A546 8C-S-PSPC1 V2.00	0	28. Not-Trans and anti-PSPC1-A546_Pos011_S001	00-MtKVX47DHdJSGLtCF6WyCe
26		Cell	3	0.000	1.000	Vesicles Paraspeckle	575	14	Not-Trans anti-PSPC1-A546 8C-S-PSPC1 V2.00	0	28. Not-Trans and anti-PSPC1-A546_Pos011_S001	00-MtKVX47DHdJSGLtCF6WyCe
4		Cell	3	0.000	1.000	Vesicles Paraspeckle	576	15	Not-Trans anti-PSPC1-A546 8C-S-PSPC1 V2.00	0	28. Not-Trans and anti-PSPC1-A546_Pos011_S001	00-MtKVX47DHdJSGLtCF6WyCe
8		Cell	3	0.000	1.000	Vesicles Paraspeckle	577	16	Not-Trans anti-PSPC1-A546 8C-S-PSPC1 V2.00	0	28. Not-Trans and anti-PSPC1-A546_Pos011_S001	00-MtKVX47DHdJSGLtCF6WyCe
62		Cell	3	0.000	1.000	Vesicles Paraspeckle	578	17	Not-Trans anti-PSPC1-A546 8C-S-PSPC1 V2.00	0	28. Not-Trans and anti-PSPC1-A546_Pos011_S001	00-MtKVX47DHdJSGLtCF6WyCe
23		Cell	3	0.000	1.000	Vesicles Paraspeckle	579	18	Not-Trans anti-PSPC1-A546 8C-S-PSPC1 V2.00	0	28. Not-Trans and anti-PSPC1-A546_Pos011_S001	00-MtKVX47DHdJSGLtCF6WyCe
7		Cell	3	0.000	1.000	Vesicles Paraspeckle	580	19	Not-Trans anti-PSPC1-A546 8C-S-PSPC1 V2.00	0	28. Not-Trans and anti-PSPC1-A546_Pos011_S001	00-MtKVX47DHdJSGLtCF6WyCe
3		Cell	3	0.000	1.000	Vesicles Paraspeckle	581	20	Not-Trans anti-PSPC1-A546 8C-S-PSPC1 V2.00	0	28. Not-Trans and anti-PSPC1-A546_Pos011_S001	00-MtKVX47DHdJSGLtCF6WyCe
24		Cell	3	0.000	1.000	Vesicles Paraspeckle	582	21	Not-Trans anti-PSPC1-A546 8C-S-PSPC1 V2.00	0	28. Not-Trans and anti-PSPC1-A546_Pos011_S001	00-MtKVX47DHdJSGLtCF6WyCe
15		Cell	3	0.000	1.000	Vesicles Paraspeckle	583	22	Not-Trans anti-PSPC1-A546 8C-S-PSPC1 V2.00	0	28. Not-Trans and anti-PSPC1-A546_Pos011_S001	00-MtKVX47DHdJSGLtCF6WyCe
10		Cell	3	0.000	1.000	Vesicles Paraspeckle	584	23	Not-Trans anti-PSPC1-A546 8C-S-PSPC1 V2.00	0	28. Not-Trans and anti-PSPC1-A546_Pos011_S001	00-MtKVX47DHdJSGLtCF6WyCe
31		Cell	3	0.000	1.000	Vesicles Paraspeckle	585	24	Not-Trans anti-PSPC1-A546 8C-S-PSPC1 V2.00	0	28. Not-Trans and anti-PSPC1-A546_Pos011_S001	00-MtKVX47DHdJSGLtCF6WyCe
12		Cell	3	0.000	1.000	Vesicles Paraspeckle	587	26	Not-Trans anti-PSPC1-A546 8C-S-PSPC1 V2.00	0	28. Not-Trans and anti-PSPC1-A546_Pos011_S001	00-MtKVX47DHdJSGLtCF6WyCe
5		Cell	3	0.000	1.000	Vesicles Paraspeckle	588	27	Not-Trans anti-PSPC1-A546 8C-S-PSPC1 V2.00	0	28. Not-Trans and anti-PSPC1-A546_Pos011_S001	00-MtKVX47DHdJSGLtCF6WyCe
29		Cell	3	0.000	1.000	Vesicles Paraspeckle	589	28	Not-Trans anti-PSPC1-A546 8C-S-PSPC1 V2.00	0	28. Not-Trans and anti-PSPC1-A546_Pos011_S001	00-MtKVX47DHdJSGLtCF6WyCe
27		Cell	3	0.000	1.000	Vesicles Paraspeckle	590	29	Not-Trans anti-PSPC1-A546 8C-S-PSPC1 V2.00	0	28. Not-Trans and anti-PSPC1-A546_Pos011_S001	00-MtKVX47DHdJSGLtCF6WyCe
63		Cell	3	0.000	1.000	Vesicles Paraspeckle	592	31	Not-Trans anti-PSPC1-A546 8C-S-PSPC1 V2.00	0	28. Not-Trans and anti-PSPC1-A546_Pos011_S001	00-MtKVX47DHdJSGLtCF6WyCe
42		Cell	3	0.000	1.000	Vesicles Paraspeckle	593	32	Not-Trans anti-PSPC1-A546 8C-S-PSPC1 V2.00	0	28. Not-Trans and anti-PSPC1-A546_Pos011_S001	00-MtKVX47DHdJSGLtCF6WyCe
41		Cell	3	0.000	1.000	Vesicles Paraspeckle	595	34	Not-Trans anti-PSPC1-A546 8C-S-PSPC1 V2.00	0	28. Not-Trans and anti-PSPC1-A546_Pos011_S001	00-MtKVX47DHdJSGLtCF6WyCe
117		Cell	3	0.000	1.000	Vesicles Paraspeckle	596	35	Not-Trans anti-PSPC1-A546 8C-S-PSPC1 V2.00	0	28. Not-Trans and anti-PSPC1-A546_Pos011_S001	00-MtKVX47DHdJSGLtCF6WyCe
26		Cell	3	0.000	1.000	Vesicles Paraspeckle	597	36	Not-Trans anti-PSPC1-A546 8C-S-PSPC1 V2.00	0	28. Not-Trans and anti-PSPC1-A546_Pos011_S001	00-MtKVX47DHdJSGLtCF6WyCe
31		Cell	3	0.000	1.000	Vesicles Paraspeckle	598	37	Not-Trans anti-PSPC1-A546 8C-S-PSPC1 V2.00	0	28. Not-Trans and anti-PSPC1-A546_Pos011_S001	00-MtKVX47DHdJSGLtCF6WyCe
23		Cell	3	0.000	1.000	Vesicles Paraspeckle	599	38	Not-Trans anti-PSPC1-A546 8C-S-PSPC1 V2.00	0	28. Not-Trans and anti-PSPC1-A546_Pos011_S001	00-MtKVX47DHdJSGLtCF6WyCe
16		Cell	3	0.000	1.000	Vesicles Paraspeckle	600	39	Not-Trans anti-PSPC1-A546 8C-S-PSPC1 V2.00	0	28. Not-Trans and anti-PSPC1-A546_Pos011_S001	00-MtKVX47DHdJSGLtCF6WyCe
49		Cell	3	0.000	1.000	Vesicles Paraspeckle	601	40	Not-Trans anti-PSPC1-A546 8C-S-PSPC1 V2.00	0	28. Not-Trans and anti-PSPC1-A546_Pos011_S001	00-MtKVX47DHdJSGLtCF6WyCe
16		Cell	3	0.000	1.000	Vesicles Paraspeckle	602	41	Not-Trans anti-PSPC1-A546 8C-S-PSPC1 V2.00	0	28. Not-Trans and anti-PSPC1-A546_Pos011_S001	00-MtKVX47DHdJSGLtCF6WyCe
34		Cell	3	0.000	1.000	Vesicles Paraspeckle	603	42	Not-Trans anti-PSPC1-A546 8C-S-PSPC1 V2.00	0	28. Not-Trans and anti-PSPC1-A546_Pos011_S001	00-MtKVX47DHdJSGLtCF6WyCe
32		Cell	3	0.000	1.000	Vesicles Paraspeckle	604	43	Not-Trans anti-PSPC1-A546 8C-S-PSPC1 V2.00	0	28. Not-Trans and anti-PSPC1-A546_Pos011_S001	00-MtKVX47DHdJSGLtCF6WyCe
66		Cell	3	0.000	1.000	Vesicles Paraspeckle	605	44	Not-Trans anti-PSPC1-A546 8C-S-PSPC1 V2.00	0	28. Not-Trans and anti-PSPC1-A546_Pos011_S001	00-MtKVX47DHdJSGLtCF6WyCe
17		Cell	3	0.000	1.000	Vesicles Paraspeckle	606	45	Not-Trans anti-PSPC1-A546 8C-S-PSPC1 V2.00	0	28. Not-Trans and anti-PSPC1-A546_Pos011_S001	00-MtKVX47DHdJSGLtCF6WyCe
39		Cell	3	0.000	1.000	Vesicles Paraspeckle	607	46	Not-Trans anti-PSPC1-A546 8C-S-PSPC1 V2.00	0	28. Not-Trans and anti-PSPC1-A546_Pos011_S001	00-MtKVX47DHdJSGLtCF6WyCe
13		Cell	3	0.000	1.000	Vesicles Paraspeckle	608	47	Not-Trans anti-PSPC1-A546 8C-S-PSPC1 V2.00	0	28. Not-Trans and anti-PSPC1-A546_Pos011_S001	00-MtKVX47DHdJSGLtCF6WyCe
38		Cell	3	0.000	1.000	Vesicles Paraspeckle	609	48	Not-Trans anti-PSPC1-A546 8C-S-PSPC1 V2.00	0	28. Not-Trans and anti-PSPC1-A546_Pos011_S001	00-MtKVX47DHdJSGLtCF6WyCe
44		Cell	3	0.000	1.000	Vesicles Paraspeckle	610	49	Not-Trans anti-PSPC1-A546 8C-S-PSPC1 V2.00	0	28. Not-Trans and anti-PSPC1-A546_Pos011_S001	00-MtKVX47DHdJSGLtCF6WyCe
28		Cell	3	0.000	1.000	Vesicles Paraspeckle	611	50	Not-Trans anti-PSPC1-A546 8C-S-PSPC1 V2.00	0	28. Not-Trans and anti-PSPC1-A546_Pos011_S001	00-MtKVX47DHdJSGLtCF6WyCe
73		Cell	3	0.000	1.000	Vesicles Paraspeckle	612	51	Not-Trans anti-PSPC1-A546 8C-S-PSPC1 V2.00	0	28. Not-Trans and anti-PSPC1-A546_Pos011_S001	00-MtKVX47DHdJSGLtCF6WyCe
3		Cell	3	0.000	1.000	Vesicles Paraspeckle	613	52	Not-Trans anti-PSPC1-A546 8C-S-PSPC1 V2.00	0	28. Not-Trans and anti-PSPC1-A546_Pos011_S001	00-MtKVX47DHdJSGLtCF6WyCe
5		Cell	3	0.000	1.000	Vesicles Paraspeckle	614	53	Not-Trans anti-PSPC1-A546 8C-S-PSPC1 V2.00	0	28. Not-Trans and anti-PSPC1-A546_Pos011_S001	00-MtKVX47DHdJSGLtCF6WyCe
52		Cell	3	0.000	1.000	Vesicles Paraspeckle	615	54	Not-Trans anti-PSPC1-A546 8C-S-PSPC1 V2.00	0	28. Not-Trans and anti-PSPC1-A546_Pos011_S001	00-MtKVX47DHdJSGLtCF6WyCe
20		Cell	3	0.000	1.000	Vesicles Paraspeckle	616	55	Not-Trans anti-PSPC1-A546 8C-S-PSPC1 V2.00	0	28. Not-Trans and anti-PSPC1-A546_Pos011_S001	00-MtKVX47DHdJSGLtCF6WyCe
30		Cell	3	0.000	1.000	Vesicles Paraspeckle	617	56	Not-Trans anti-PSPC1-A546 8C-S-PSPC1 V2.00	0	28. Not-Trans and anti-PSPC1-A546_Pos011_S001	00-MtKVX47DHdJSGLtCF6WyCe
3		Cell	3	0.000	1.000	Vesicles Paraspeckle	618	57	Not-Trans anti-PSPC1-A546 8C-S-PSPC1 V2.00	0	28. Not-Trans and anti-PSPC1-A546_Pos011_S001	00-MtKVX47DHdJSGLtCF6WyCe
33		Cell	3	0.000	1.000	Vesicles Paraspeckle	619	58	Not-Trans anti-PSPC1-A546 8C-S-PSPC1 V2.00	0	28. Not-Trans and anti-PSPC1-A546_Pos011_S001	00-MtKVX47DHdJSGLtCF6WyCe
25		Cell	3	0.000	1.000	Vesicles Paraspeckle	620	59	Not-Trans anti-PSPC1-A546 8C-S-PSPC1 V2.00	0	28. Not-Trans and anti-PSPC1-A546_Pos011_S001	00-MtKVX47DHdJSGLtCF6WyCe
17		Cell	3	0.000	1.000	Vesicles Paraspeckle	624	3	Not-Trans anti-PSPC1-A546 8C-S-PSPC1 V2.00	0	28. Not-Trans and anti-PSPC1-A546_Pos012_S001	00-s4PtrApbVXEqQGtvrF9qsi
3		Cell	3	0.000	1.000	Vesicles Paraspeckle	625	4	Not-Trans anti-PSPC1-A546 8C-S-PSPC1 V2.00	0	28. Not-Trans and anti-PSPC1-A546_Pos012_S001	00-s4PtrApbVXEqQGtvrF9qsi
16		Cell	3	0.000	1.000	Vesicles Paraspeckle	626	5	Not-Trans anti-PSPC1-A546 8C-S-PSPC1 V2.00	0	28. Not-Trans and anti-PSPC1-A546_Pos012_S001	00-s4PtrApbVXEqQGtvrF9qsi
27		Cell	3	0.000	1.000	Vesicles Paraspeckle	627	6	Not-Trans anti-PSPC1-A546 8C-S-PSPC1 V2.00	0	28. Not-Trans and anti-PSPC1-A546_Pos012_S001	00-s4PtrApbVXEqQGtvrF9qsi
131		Cell	3	0.000	1.000	Vesicles Paraspeckle	628	7	Not-Trans anti-PSPC1-A546 8C-S-PSPC1 V2.00	0	28. Not-Trans and anti-PSPC1-A546_Pos012_S001	00-s4PtrApbVXEqQGtvrF9qsi
39		Cell	3	0.000	1.000	Vesicles Paraspeckle	629	8	Not-Trans anti-PSPC1-A546 8C-S-PSPC1 V2.00	0	28. Not-Trans and anti-PSPC1-A546_Pos012_S001	00-s4PtrApbVXEqQGtvrF9qsi
22		Cell	3	0.000	1.000	Vesicles Paraspeckle	630	9	Not-Trans anti-PSPC1-A546 8C-S-PSPC1 V2.00	0	28. Not-Trans and anti-PSPC1-A546_Pos012_S001	00-s4PtrApbVXEqQGtvrF9qsi
28		Cell	3	0.000	1.000	Vesicles Paraspeckle	631	10	Not-Trans anti-PSPC1-A546 8C-S-PSPC1 V2.00	0	28. Not-Trans and anti-PSPC1-A546_Pos012_S001	00-s4PtrApbVXEqQGtvrF9qsi
36		Cell	3	0.000	1.000	Vesicles Paraspeckle	632	11	Not-Trans anti-PSPC1-A546 8C-S-PSPC1 V2.00	0	28. Not-Trans and anti-PSPC1-A546_Pos012_S001	00-s4PtrApbVXEqQGtvrF9qsi
13		Cell	3	0.000	1.000	Vesicles Paraspeckle	633	12	Not-Trans anti-PSPC1-A546 8C-S-PSPC1 V2.00	0	28. Not-Trans and anti-PSPC1-A546_Pos012_S001	00-s4PtrApbVXEqQGtvrF9qsi
14		Cell	3	0.000	1.000	Vesicles Paraspeckle	634	13	Not-Trans anti-PSPC1-A546 8C-S-PSPC1 V2.00	0	28. Not-Trans and anti-PSPC1-A546_Pos012_S001	00-s4PtrApbVXEqQGtvrF9qsi
39		Cell	3	0.000	1.000	Vesicles Paraspeckle	635	14	Not-Trans anti-PSPC1-A546 8C-S-PSPC1 V2.00	0	28. Not-Trans and anti-PSPC1-A546_Pos012_S001	00-s4PtrApbVXEqQGtvrF9qsi
35		Cell	3	0.000	1.000	Vesicles Paraspeckle	636	15	Not-Trans anti-PSPC1-A546 8C-S-PSPC1 V2.00	0	28. Not-Trans and anti-PSPC1-A546_Pos012_S001	00-s4PtrApbVXEqQGtvrF9qsi
9		Cell	3	0.000	1.000	Vesicles Paraspeckle	638	17	Not-Trans anti-PSPC1-A546 8C-S-PSPC1 V2.00	0	28. Not-Trans and anti-PSPC1-A546_Pos012_S001	00-s4PtrApbVXEqQGtvrF9qsi
30		Cell	3	0.000	1.000	Vesicles Paraspeckle	639	18	Not-Trans anti-PSPC1-A546 8C-S-PSPC1 V2.00	0	28. Not-Trans and anti-PSPC1-A546_Pos012_S001	00-s4PtrApbVXEqQGtvrF9qsi
6		Cell	3	0.000	1.000	Vesicles Paraspeckle	640	19	Not-Trans anti-PSPC1-A546 8C-S-PSPC1 V2.00	0	28. Not-Trans and anti-PSPC1-A546_Pos012_S001	00-s4PtrApbVXEqQGtvrF9qsi
4		Cell	3	0.000	1.000	Vesicles Paraspeckle	641	20	Not-Trans anti-PSPC1-A546 8C-S-PSPC1 V2.00	0	28. Not-Trans and anti-PSPC1-A546_Pos012_S001	00-s4PtrApbVXEqQGtvrF9qsi
29		Cell	3	0.000	1.000	Vesicles Paraspeckle	643	22	Not-Trans anti-PSPC1-A546 8C-S-PSPC1 V2.00	0	28. Not-Trans and anti-PSPC1-A546_Pos012_S001	00-s4PtrApbVXEqQGtvrF9qsi
20		Cell	3	0.000	1.000	Vesicles Paraspeckle	646	25	Not-Trans anti-PSPC1-A546 8C-S-PSPC1 V2.00	0	28. Not-Trans and anti-PSPC1-A546_Pos012_S001	00-s4PtrApbVXEqQGtvrF9qsi
112		Cell	3	0.000	1.000	Vesicles Paraspeckle	647	26	Not-Trans anti-PSPC1-A546 8C-S-PSPC1 V2.00	0	28. Not-Trans and anti-PSPC1-A546_Pos012_S001	00-s4PtrApbVXEqQGtvrF9qsi
46		Cell	3	0.000	1.000	Vesicles Paraspeckle	648	27	Not-Trans anti-PSPC1-A546 8C-S-PSPC1 V2.00	0	28. Not-Trans and anti-PSPC1-A546_Pos012_S001	00-s4PtrApbVXEqQGtvrF9qsi
47		Cell	3	0.000	1.000	Vesicles Paraspeckle	649	28	Not-Trans anti-PSPC1-A546 8C-S-PSPC1 V2.00	0	28. Not-Trans and anti-PSPC1-A546_Pos012_S001	00-s4PtrApbVXEqQGtvrF9qsi
38		Cell	3	0.000	1.000	Vesicles Paraspeckle	650	29	Not-Trans anti-PSPC1-A546 8C-S-PSPC1 V2.00	0	28. Not-Trans and anti-PSPC1-A546_Pos012_S001	00-s4PtrApbVXEqQGtvrF9qsi
24		Cell	3	0.000	1.000	Vesicles Paraspeckle	651	30	Not-Trans anti-PSPC1-A546 8C-S-PSPC1 V2.00	0	28. Not-Trans and anti-PSPC1-A546_Pos012_S001	00-s4PtrApbVXEqQGtvrF9qsi
13		Cell	3	0.000	1.000	Vesicles Paraspeckle	652	31	Not-Trans anti-PSPC1-A546 8C-S-PSPC1 V2.00	0	28. Not-Trans and anti-PSPC1-A546_Pos012_S001	00-s4PtrApbVXEqQGtvrF9qsi
4		Cell	3	0.000	1.000	Vesicles Paraspeckle	653	32	Not-Trans anti-PSPC1-A546 8C-S-PSPC1 V2.00	0	28. Not-Trans and anti-PSPC1-A546_Pos012_S001	00-s4PtrApbVXEqQGtvrF9qsi
35		Cell	3	0.000	1.000	Vesicles Paraspeckle	654	33	Not-Trans anti-PSPC1-A546 8C-S-PSPC1 V2.00	0	28. Not-Trans and anti-PSPC1-A546_Pos012_S001	00-s4PtrApbVXEqQGtvrF9qsi
13		Cell	3	0.000	1.000	Vesicles Paraspeckle	657	36	Not-Trans anti-PSPC1-A546 8C-S-PSPC1 V2.00	0	28. Not-Trans and anti-PSPC1-A546_Pos012_S001	00-s4PtrApbVXEqQGtvrF9qsi
34		Cell	3	0.000	1.000	Vesicles Paraspeckle	663	42	Not-Trans anti-PSPC1-A546 8C-S-PSPC1 V2.00	0	28. Not-Trans and anti-PSPC1-A546_Pos012_S001	00-s4PtrApbVXEqQGtvrF9qsi
61		Cell	3	0.000	1.000	Vesicles Paraspeckle	664	43	Not-Trans anti-PSPC1-A546 8C-S-PSPC1 V2.00	0	28. Not-Trans and anti-PSPC1-A546_Pos012_S001	00-s4PtrApbVXEqQGtvrF9qsi
46		Cell	3	0.000	1.000	Vesicles Paraspeckle	665	44	Not-Trans anti-PSPC1-A546 8C-S-PSPC1 V2.00	0	28. Not-Trans and anti-PSPC1-A546_Pos012_S001	00-s4PtrApbVXEqQGtvrF9qsi
3		Cell	3	0.000	1.000	Vesicles Paraspeckle	667	46	Not-Trans anti-PSPC1-A546 8C-S-PSPC1 V2.00	0	28. Not-Trans and anti-PSPC1-A546_Pos012_S001	00-s4PtrApbVXEqQGtvrF9qsi
14		Cell	3	0.000	1.000	Vesicles Paraspeckle	668	47	Not-Trans anti-PSPC1-A546 8C-S-PSPC1 V2.00	0	28. Not-Trans and anti-PSPC1-A546_Pos012_S001	00-s4PtrApbVXEqQGtvrF9qsi
43		Cell	3	0.000	1.000	Vesicles Paraspeckle	669	48	Not-Trans anti-PSPC1-A546 8C-S-PSPC1 V2.00	0	28. Not-Trans and anti-PSPC1-A546_Pos012_S001	00-s4PtrApbVXEqQGtvrF9qsi
40		Cell	3	0.000	1.000	Vesicles Paraspeckle	670	49	Not-Trans anti-PSPC1-A546 8C-S-PSPC1 V2.00	0	28. Not-Trans and anti-PSPC1-A546_Pos012_S001	00-s4PtrApbVXEqQGtvrF9qsi
134		Cell	3	0.000	1.000	Vesicles Paraspeckle	672	51	Not-Trans anti-PSPC1-A546 8C-S-PSPC1 V2.00	0	28. Not-Trans and anti-PSPC1-A546_Pos012_S001	00-s4PtrApbVXEqQGtvrF9qsi
35		Cell	3	0.000	1.000	Vesicles Paraspeckle	673	52	Not-Trans anti-PSPC1-A546 8C-S-PSPC1 V2.00	0	28. Not-Trans and anti-PSPC1-A546_Pos012_S001	00-s4PtrApbVXEqQGtvrF9qsi
10		Cell	3	0.000	1.000	Vesicles Paraspeckle	674	53	Not-Trans anti-PSPC1-A546 8C-S-PSPC1 V2.00	0	28. Not-Trans and anti-PSPC1-A546_Pos012_S001	00-s4PtrApbVXEqQGtvrF9qsi
59		Cell	3	0.000	1.000	Vesicles Paraspeckle	675	54	Not-Trans anti-PSPC1-A546 8C-S-PSPC1 V2.00	0	28. Not-Trans and anti-PSPC1-A546_Pos012_S001	00-s4PtrApbVXEqQGtvrF9qsi
17		Cell	3	0.000	1.000	Vesicles Paraspeckle	676	55	Not-Trans anti-PSPC1-A546 8C-S-PSPC1 V2.00	0	28. Not-Trans and anti-PSPC1-A546_Pos012_S001	00-s4PtrApbVXEqQGtvrF9qsi
14		Cell	3	0.000	1.000	Vesicles Paraspeckle	677	56	Not-Trans anti-PSPC1-A546 8C-S-PSPC1 V2.00	0	28. Not-Trans and anti-PSPC1-A546_Pos012_S001	00-s4PtrApbVXEqQGtvrF9qsi
13		Cell	3	0.000	1.000	Vesicles Paraspeckle	678	57	Not-Trans anti-PSPC1-A546 8C-S-PSPC1 V2.00	0	28. Not-Trans and anti-PSPC1-A546_Pos012_S001	00-s4PtrApbVXEqQGtvrF9qsi
19		Cell	3	0.000	1.000	Vesicles Paraspeckle	679	58	Not-Trans anti-PSPC1-A546 8C-S-PSPC1 V2.00	0	28. Not-Trans and anti-PSPC1-A546_Pos012_S001	00-s4PtrApbVXEqQGtvrF9qsi
20		Cell	3	0.000	1.000	Vesicles Paraspeckle	680	59	Not-Trans anti-PSPC1-A546 8C-S-PSPC1 V2.00	0	28. Not-Trans and anti-PSPC1-A546_Pos012_S001	00-s4PtrApbVXEqQGtvrF9qsi
22		Cell	3	0.000	1.000	Vesicles Paraspeckle	681	0	Not-Trans anti-PSPC1-A546 8C-S-PSPC1 V2.00	0	28. Not-Trans and anti-PSPC1-A546_Pos013_S001	00-tArxYYSpHMeuixyJJ6mtoA
16		Cell	3	0.000	1.000	Vesicles Paraspeckle	682	1	Not-Trans anti-PSPC1-A546 8C-S-PSPC1 V2.00	0	28. Not-Trans and anti-PSPC1-A546_Pos013_S001	00-tArxYYSpHMeuixyJJ6mtoA
3		Cell	3	0.000	1.000	Vesicles Paraspeckle	683	2	Not-Trans anti-PSPC1-A546 8C-S-PSPC1 V2.00	0	28. Not-Trans and anti-PSPC1-A546_Pos013_S001	00-tArxYYSpHMeuixyJJ6mtoA
44		Cell	3	0.000	1.000	Vesicles Paraspeckle	688	7	Not-Trans anti-PSPC1-A546 8C-S-PSPC1 V2.00	0	28. Not-Trans and anti-PSPC1-A546_Pos013_S001	00-tArxYYSpHMeuixyJJ6mtoA
99		Cell	3	0.000	1.000	Vesicles Paraspeckle	689	8	Not-Trans anti-PSPC1-A546 8C-S-PSPC1 V2.00	0	28. Not-Trans and anti-PSPC1-A546_Pos013_S001	00-tArxYYSpHMeuixyJJ6mtoA
16		Cell	3	0.000	1.000	Vesicles Paraspeckle	690	9	Not-Trans anti-PSPC1-A546 8C-S-PSPC1 V2.00	0	28. Not-Trans and anti-PSPC1-A546_Pos013_S001	00-tArxYYSpHMeuixyJJ6mtoA
4		Cell	3	0.000	1.000	Vesicles Paraspeckle	691	10	Not-Trans anti-PSPC1-A546 8C-S-PSPC1 V2.00	0	28. Not-Trans and anti-PSPC1-A546_Pos013_S001	00-tArxYYSpHMeuixyJJ6mtoA
3		Cell	3	0.000	1.000	Vesicles Paraspeckle	692	11	Not-Trans anti-PSPC1-A546 8C-S-PSPC1 V2.00	0	28. Not-Trans and anti-PSPC1-A546_Pos013_S001	00-tArxYYSpHMeuixyJJ6mtoA
72		Cell	3	0.000	1.000	Vesicles Paraspeckle	694	13	Not-Trans anti-PSPC1-A546 8C-S-PSPC1 V2.00	0	28. Not-Trans and anti-PSPC1-A546_Pos013_S001	00-tArxYYSpHMeuixyJJ6mtoA
20		Cell	3	0.000	1.000	Vesicles Paraspeckle	696	15	Not-Trans anti-PSPC1-A546 8C-S-PSPC1 V2.00	0	28. Not-Trans and anti-PSPC1-A546_Pos013_S001	00-tArxYYSpHMeuixyJJ6mtoA
30		Cell	3	0.000	1.000	Vesicles Paraspeckle	698	17	Not-Trans anti-PSPC1-A546 8C-S-PSPC1 V2.00	0	28. Not-Trans and anti-PSPC1-A546_Pos013_S001	00-tArxYYSpHMeuixyJJ6mtoA
13		Cell	3	0.000	1.000	Vesicles Paraspeckle	699	18	Not-Trans anti-PSPC1-A546 8C-S-PSPC1 V2.00	0	28. Not-Trans and anti-PSPC1-A546_Pos013_S001	00-tArxYYSpHMeuixyJJ6mtoA
37		Cell	3	0.000	1.000	Vesicles Paraspeckle	700	19	Not-Trans anti-PSPC1-A546 8C-S-PSPC1 V2.00	0	28. Not-Trans and anti-PSPC1-A546_Pos013_S001	00-tArxYYSpHMeuixyJJ6mtoA
7		Cell	3	0.000	1.000	Vesicles Paraspeckle	702	21	Not-Trans anti-PSPC1-A546 8C-S-PSPC1 V2.00	0	28. Not-Trans and anti-PSPC1-A546_Pos013_S001	00-tArxYYSpHMeuixyJJ6mtoA
17		Cell	3	0.000	1.000	Vesicles Paraspeckle	704	23	Not-Trans anti-PSPC1-A546 8C-S-PSPC1 V2.00	0	28. Not-Trans and anti-PSPC1-A546_Pos013_S001	00-tArxYYSpHMeuixyJJ6mtoA
36		Cell	3	0.000	1.000	Vesicles Paraspeckle	709	28	Not-Trans anti-PSPC1-A546 8C-S-PSPC1 V2.00	0	28. Not-Trans and anti-PSPC1-A546_Pos013_S001	00-tArxYYSpHMeuixyJJ6mtoA
143		Cell	3	0.000	1.000	Vesicles Paraspeckle	710	29	Not-Trans anti-PSPC1-A546 8C-S-PSPC1 V2.00	0	28. Not-Trans and anti-PSPC1-A546_Pos013_S001	00-tArxYYSpHMeuixyJJ6mtoA
29		Cell	3	0.000	1.000	Vesicles Paraspeckle	712	31	Not-Trans anti-PSPC1-A546 8C-S-PSPC1 V2.00	0	28. Not-Trans and anti-PSPC1-A546_Pos013_S001	00-tArxYYSpHMeuixyJJ6mtoA
45		Cell	3	0.000	1.000	Vesicles Paraspeckle	713	32	Not-Trans anti-PSPC1-A546 8C-S-PSPC1 V2.00	0	28. Not-Trans and anti-PSPC1-A546_Pos013_S001	00-tArxYYSpHMeuixyJJ6mtoA
29		Cell	3	0.000	1.000	Vesicles Paraspeckle	714	33	Not-Trans anti-PSPC1-A546 8C-S-PSPC1 V2.00	0	28. Not-Trans and anti-PSPC1-A546_Pos013_S001	00-tArxYYSpHMeuixyJJ6mtoA
65		Cell	3	0.000	1.000	Vesicles Paraspeckle	716	35	Not-Trans anti-PSPC1-A546 8C-S-PSPC1 V2.00	0	28. Not-Trans and anti-PSPC1-A546_Pos013_S001	00-tArxYYSpHMeuixyJJ6mtoA
24		Cell	3	0.000	1.000	Vesicles Paraspeckle	717	36	Not-Trans anti-PSPC1-A546 8C-S-PSPC1 V2.00	0	28. Not-Trans and anti-PSPC1-A546_Pos013_S001	00-tArxYYSpHMeuixyJJ6mtoA
32		Cell	3	0.000	1.000	Vesicles Paraspeckle	718	37	Not-Trans anti-PSPC1-A546 8C-S-PSPC1 V2.00	0	28. Not-Trans and anti-PSPC1-A546_Pos013_S001	00-tArxYYSpHMeuixyJJ6mtoA
8		Cell	3	0.000	1.000	Vesicles Paraspeckle	719	38	Not-Trans anti-PSPC1-A546 8C-S-PSPC1 V2.00	0	28. Not-Trans and anti-PSPC1-A546_Pos013_S001	00-tArxYYSpHMeuixyJJ6mtoA
23		Cell	3	0.000	1.000	Vesicles Paraspeckle	720	39	Not-Trans anti-PSPC1-A546 8C-S-PSPC1 V2.00	0	28. Not-Trans and anti-PSPC1-A546_Pos013_S001	00-tArxYYSpHMeuixyJJ6mtoA
28		Cell	3	0.000	1.000	Vesicles Paraspeckle	721	40	Not-Trans anti-PSPC1-A546 8C-S-PSPC1 V2.00	0	28. Not-Trans and anti-PSPC1-A546_Pos013_S001	00-tArxYYSpHMeuixyJJ6mtoA
17		Cell	3	0.000	1.000	Vesicles Paraspeckle	722	41	Not-Trans anti-PSPC1-A546 8C-S-PSPC1 V2.00	0	28. Not-Trans and anti-PSPC1-A546_Pos013_S001	00-tArxYYSpHMeuixyJJ6mtoA
80		Cell	3	0.000	1.000	Vesicles Paraspeckle	727	46	Not-Trans anti-PSPC1-A546 8C-S-PSPC1 V2.00	0	28. Not-Trans and anti-PSPC1-A546_Pos013_S001	00-tArxYYSpHMeuixyJJ6mtoA
17		Cell	3	0.000	1.000	Vesicles Paraspeckle	728	47	Not-Trans anti-PSPC1-A546 8C-S-PSPC1 V2.00	0	28. Not-Trans and anti-PSPC1-A546_Pos013_S001	00-tArxYYSpHMeuixyJJ6mtoA
34		Cell	3	0.000	1.000	Vesicles Paraspeckle	730	49	Not-Trans anti-PSPC1-A546 8C-S-PSPC1 V2.00	0	28. Not-Trans and anti-PSPC1-A546_Pos013_S001	00-tArxYYSpHMeuixyJJ6mtoA
35		Cell	3	0.000	1.000	Vesicles Paraspeckle	731	50	Not-Trans anti-PSPC1-A546 8C-S-PSPC1 V2.00	0	28. Not-Trans and anti-PSPC1-A546_Pos013_S001	00-tArxYYSpHMeuixyJJ6mtoA
12		Cell	3	0.000	1.000	Vesicles Paraspeckle	732	51	Not-Trans anti-PSPC1-A546 8C-S-PSPC1 V2.00	0	28. Not-Trans and anti-PSPC1-A546_Pos013_S001	00-tArxYYSpHMeuixyJJ6mtoA
10		Cell	3	0.000	1.000	Vesicles Paraspeckle	733	52	Not-Trans anti-PSPC1-A546 8C-S-PSPC1 V2.00	0	28. Not-Trans and anti-PSPC1-A546_Pos013_S001	00-tArxYYSpHMeuixyJJ6mtoA
51		Cell	3	0.000	1.000	Vesicles Paraspeckle	736	55	Not-Trans anti-PSPC1-A546 8C-S-PSPC1 V2.00	0	28. Not-Trans and anti-PSPC1-A546_Pos013_S001	00-tArxYYSpHMeuixyJJ6mtoA
51		Cell	3	0.000	1.000	Vesicles Paraspeckle	737	56	Not-Trans anti-PSPC1-A546 8C-S-PSPC1 V2.00	0	28. Not-Trans and anti-PSPC1-A546_Pos013_S001	00-tArxYYSpHMeuixyJJ6mtoA
33		Cell	3	0.000	1.000	Vesicles Paraspeckle	739	58	Not-Trans anti-PSPC1-A546 8C-S-PSPC1 V2.00	0	28. Not-Trans and anti-PSPC1-A546_Pos013_S001	00-tArxYYSpHMeuixyJJ6mtoA
55		Cell	3	0.000	1.000	Vesicles Paraspeckle	740	59	Not-Trans anti-PSPC1-A546 8C-S-PSPC1 V2.00	0	28. Not-Trans and anti-PSPC1-A546_Pos013_S001	00-tArxYYSpHMeuixyJJ6mtoA
15		Cell	3	0.000	1.000	Vesicles Paraspeckle	742	61	Not-Trans anti-PSPC1-A546 8C-S-PSPC1 V2.00	0	28. Not-Trans and anti-PSPC1-A546_Pos013_S001	00-tArxYYSpHMeuixyJJ6mtoA
12		Cell	3	0.000	1.000	Vesicles Paraspeckle	743	62	Not-Trans anti-PSPC1-A546 8C-S-PSPC1 V2.00	0	28. Not-Trans and anti-PSPC1-A546_Pos013_S001	00-tArxYYSpHMeuixyJJ6mtoA
68		Cell	3	0.000	1.000	Vesicles Paraspeckle	744	63	Not-Trans anti-PSPC1-A546 8C-S-PSPC1 V2.00	0	28. Not-Trans and anti-PSPC1-A546_Pos013_S001	00-tArxYYSpHMeuixyJJ6mtoA
21		Cell	3	0.000	1.000	Vesicles Paraspeckle	746	65	Not-Trans anti-PSPC1-A546 8C-S-PSPC1 V2.00	0	28. Not-Trans and anti-PSPC1-A546_Pos013_S001	00-tArxYYSpHMeuixyJJ6mtoA
6		Cell	3	0.000	1.000	Vesicles Paraspeckle	747	66	Not-Trans anti-PSPC1-A546 8C-S-PSPC1 V2.00	0	28. Not-Trans and anti-PSPC1-A546_Pos013_S001	00-tArxYYSpHMeuixyJJ6mtoA
9		Cell	3	0.000	1.000	Vesicles Paraspeckle	748	67	Not-Trans anti-PSPC1-A546 8C-S-PSPC1 V2.00	0	28. Not-Trans and anti-PSPC1-A546_Pos013_S001	00-tArxYYSpHMeuixyJJ6mtoA
10		Cell	3	0.000	1.000	Vesicles Paraspeckle	752	0	Not-Trans anti-PSPC1-A546 8C-S-PSPC1 V2.00	0	28. Not-Trans and anti-PSPC1-A546_Pos014_S001	00-SgMqqBYnHxYTBPhQFBg9oD
13		Cell	3	0.000	1.000	Vesicles Paraspeckle	753	1	Not-Trans anti-PSPC1-A546 8C-S-PSPC1 V2.00	0	28. Not-Trans and anti-PSPC1-A546_Pos014_S001	00-SgMqqBYnHxYTBPhQFBg9oD
8		Cell	3	0.000	1.000	Vesicles Paraspeckle	754	2	Not-Trans anti-PSPC1-A546 8C-S-PSPC1 V2.00	0	28. Not-Trans and anti-PSPC1-A546_Pos014_S001	00-SgMqqBYnHxYTBPhQFBg9oD
18		Cell	3	0.000	1.000	Vesicles Paraspeckle	755	3	Not-Trans anti-PSPC1-A546 8C-S-PSPC1 V2.00	0	28. Not-Trans and anti-PSPC1-A546_Pos014_S001	00-SgMqqBYnHxYTBPhQFBg9oD
15		Cell	3	0.000	1.000	Vesicles Paraspeckle	756	4	Not-Trans anti-PSPC1-A546 8C-S-PSPC1 V2.00	0	28. Not-Trans and anti-PSPC1-A546_Pos014_S001	00-SgMqqBYnHxYTBPhQFBg9oD
114		Cell	3	0.000	1.000	Vesicles Paraspeckle	757	5	Not-Trans anti-PSPC1-A546 8C-S-PSPC1 V2.00	0	28. Not-Trans and anti-PSPC1-A546_Pos014_S001	00-SgMqqBYnHxYTBPhQFBg9oD
3		Cell	3	0.000	1.000	Vesicles Paraspeckle	758	6	Not-Trans anti-PSPC1-A546 8C-S-PSPC1 V2.00	0	28. Not-Trans and anti-PSPC1-A546_Pos014_S001	00-SgMqqBYnHxYTBPhQFBg9oD
38		Cell	3	0.000	1.000	Vesicles Paraspeckle	761	9	Not-Trans anti-PSPC1-A546 8C-S-PSPC1 V2.00	0	28. Not-Trans and anti-PSPC1-A546_Pos014_S001	00-SgMqqBYnHxYTBPhQFBg9oD
69		Cell	3	0.000	1.000	Vesicles Paraspeckle	762	10	Not-Trans anti-PSPC1-A546 8C-S-PSPC1 V2.00	0	28. Not-Trans and anti-PSPC1-A546_Pos014_S001	00-SgMqqBYnHxYTBPhQFBg9oD
34		Cell	3	0.000	1.000	Vesicles Paraspeckle	764	12	Not-Trans anti-PSPC1-A546 8C-S-PSPC1 V2.00	0	28. Not-Trans and anti-PSPC1-A546_Pos014_S001	00-SgMqqBYnHxYTBPhQFBg9oD
44		Cell	3	0.000	1.000	Vesicles Paraspeckle	765	13	Not-Trans anti-PSPC1-A546 8C-S-PSPC1 V2.00	0	28. Not-Trans and anti-PSPC1-A546_Pos014_S001	00-SgMqqBYnHxYTBPhQFBg9oD
70		Cell	3	0.000	1.000	Vesicles Paraspeckle	766	14	Not-Trans anti-PSPC1-A546 8C-S-PSPC1 V2.00	0	28. Not-Trans and anti-PSPC1-A546_Pos014_S001	00-SgMqqBYnHxYTBPhQFBg9oD
22		Cell	3	0.000	1.000	Vesicles Paraspeckle	767	15	Not-Trans anti-PSPC1-A546 8C-S-PSPC1 V2.00	0	28. Not-Trans and anti-PSPC1-A546_Pos014_S001	00-SgMqqBYnHxYTBPhQFBg9oD
42		Cell	3	0.000	1.000	Vesicles Paraspeckle	770	18	Not-Trans anti-PSPC1-A546 8C-S-PSPC1 V2.00	0	28. Not-Trans and anti-PSPC1-A546_Pos014_S001	00-SgMqqBYnHxYTBPhQFBg9oD
39		Cell	3	0.000	1.000	Vesicles Paraspeckle	771	19	Not-Trans anti-PSPC1-A546 8C-S-PSPC1 V2.00	0	28. Not-Trans and anti-PSPC1-A546_Pos014_S001	00-SgMqqBYnHxYTBPhQFBg9oD
49		Cell	3	0.000	1.000	Vesicles Paraspeckle	772	20	Not-Trans anti-PSPC1-A546 8C-S-PSPC1 V2.00	0	28. Not-Trans and anti-PSPC1-A546_Pos014_S001	00-SgMqqBYnHxYTBPhQFBg9oD
12		Cell	3	0.000	1.000	Vesicles Paraspeckle	777	25	Not-Trans anti-PSPC1-A546 8C-S-PSPC1 V2.00	0	28. Not-Trans and anti-PSPC1-A546_Pos014_S001	00-SgMqqBYnHxYTBPhQFBg9oD
67		Cell	3	0.000	1.000	Vesicles Paraspeckle	779	27	Not-Trans anti-PSPC1-A546 8C-S-PSPC1 V2.00	0	28. Not-Trans and anti-PSPC1-A546_Pos014_S001	00-SgMqqBYnHxYTBPhQFBg9oD
75		Cell	3	0.000	1.000	Vesicles Paraspeckle	780	28	Not-Trans anti-PSPC1-A546 8C-S-PSPC1 V2.00	0	28. Not-Trans and anti-PSPC1-A546_Pos014_S001	00-SgMqqBYnHxYTBPhQFBg9oD
48		Cell	3	0.000	1.000	Vesicles Paraspeckle	781	29	Not-Trans anti-PSPC1-A546 8C-S-PSPC1 V2.00	0	28. Not-Trans and anti-PSPC1-A546_Pos014_S001	00-SgMqqBYnHxYTBPhQFBg9oD
17		Cell	3	0.000	1.000	Vesicles Paraspeckle	782	30	Not-Trans anti-PSPC1-A546 8C-S-PSPC1 V2.00	0	28. Not-Trans and anti-PSPC1-A546_Pos014_S001	00-SgMqqBYnHxYTBPhQFBg9oD
29		Cell	3	0.000	1.000	Vesicles Paraspeckle	783	31	Not-Trans anti-PSPC1-A546 8C-S-PSPC1 V2.00	0	28. Not-Trans and anti-PSPC1-A546_Pos014_S001	00-SgMqqBYnHxYTBPhQFBg9oD
58		Cell	3	0.000	1.000	Vesicles Paraspeckle	784	32	Not-Trans anti-PSPC1-A546 8C-S-PSPC1 V2.00	0	28. Not-Trans and anti-PSPC1-A546_Pos014_S001	00-SgMqqBYnHxYTBPhQFBg9oD
27		Cell	3	0.000	1.000	Vesicles Paraspeckle	785	33	Not-Trans anti-PSPC1-A546 8C-S-PSPC1 V2.00	0	28. Not-Trans and anti-PSPC1-A546_Pos014_S001	00-SgMqqBYnHxYTBPhQFBg9oD
98		Cell	3	0.000	1.000	Vesicles Paraspeckle	787	35	Not-Trans anti-PSPC1-A546 8C-S-PSPC1 V2.00	0	28. Not-Trans and anti-PSPC1-A546_Pos014_S001	00-SgMqqBYnHxYTBPhQFBg9oD
33		Cell	3	0.000	1.000	Vesicles Paraspeckle	789	37	Not-Trans anti-PSPC1-A546 8C-S-PSPC1 V2.00	0	28. Not-Trans and anti-PSPC1-A546_Pos014_S001	00-SgMqqBYnHxYTBPhQFBg9oD
67		Cell	3	0.000	1.000	Vesicles Paraspeckle	790	38	Not-Trans anti-PSPC1-A546 8C-S-PSPC1 V2.00	0	28. Not-Trans and anti-PSPC1-A546_Pos014_S001	00-SgMqqBYnHxYTBPhQFBg9oD
120		Cell	3	0.000	1.000	Vesicles Paraspeckle	793	41	Not-Trans anti-PSPC1-A546 8C-S-PSPC1 V2.00	0	28. Not-Trans and anti-PSPC1-A546_Pos014_S001	00-SgMqqBYnHxYTBPhQFBg9oD
24		Cell	3	0.000	1.000	Vesicles Paraspeckle	794	42	Not-Trans anti-PSPC1-A546 8C-S-PSPC1 V2.00	0	28. Not-Trans and anti-PSPC1-A546_Pos014_S001	00-SgMqqBYnHxYTBPhQFBg9oD
74		Cell	3	0.000	1.000	Vesicles Paraspeckle	796	44	Not-Trans anti-PSPC1-A546 8C-S-PSPC1 V2.00	0	28. Not-Trans and anti-PSPC1-A546_Pos014_S001	00-SgMqqBYnHxYTBPhQFBg9oD
54		Cell	3	0.000	1.000	Vesicles Paraspeckle	797	45	Not-Trans anti-PSPC1-A546 8C-S-PSPC1 V2.00	0	28. Not-Trans and anti-PSPC1-A546_Pos014_S001	00-SgMqqBYnHxYTBPhQFBg9oD
7		Cell	3	0.000	1.000	Vesicles Paraspeckle	798	46	Not-Trans anti-PSPC1-A546 8C-S-PSPC1 V2.00	0	28. Not-Trans and anti-PSPC1-A546_Pos014_S001	00-SgMqqBYnHxYTBPhQFBg9oD
17		Cell	3	0.000	1.000	Vesicles Paraspeckle	800	48	Not-Trans anti-PSPC1-A546 8C-S-PSPC1 V2.00	0	28. Not-Trans and anti-PSPC1-A546_Pos014_S001	00-SgMqqBYnHxYTBPhQFBg9oD
45		Cell	3	0.000	1.000	Vesicles Paraspeckle	801	49	Not-Trans anti-PSPC1-A546 8C-S-PSPC1 V2.00	0	28. Not-Trans and anti-PSPC1-A546_Pos014_S001	00-SgMqqBYnHxYTBPhQFBg9oD
43		Cell	3	0.000	1.000	Vesicles Paraspeckle	803	51	Not-Trans anti-PSPC1-A546 8C-S-PSPC1 V2.00	0	28. Not-Trans and anti-PSPC1-A546_Pos014_S001	00-SgMqqBYnHxYTBPhQFBg9oD
68		Cell	3	0.000	1.000	Vesicles Paraspeckle	804	52	Not-Trans anti-PSPC1-A546 8C-S-PSPC1 V2.00	0	28. Not-Trans and anti-PSPC1-A546_Pos014_S001	00-SgMqqBYnHxYTBPhQFBg9oD
57		Cell	3	0.000	1.000	Vesicles Paraspeckle	806	54	Not-Trans anti-PSPC1-A546 8C-S-PSPC1 V2.00	0	28. Not-Trans and anti-PSPC1-A546_Pos014_S001	00-SgMqqBYnHxYTBPhQFBg9oD
61		Cell	3	0.000	1.000	Vesicles Paraspeckle	810	58	Not-Trans anti-PSPC1-A546 8C-S-PSPC1 V2.00	0	28. Not-Trans and anti-PSPC1-A546_Pos014_S001	00-SgMqqBYnHxYTBPhQFBg9oD
33		Cell	3	0.000	1.000	Vesicles Paraspeckle	814	62	Not-Trans anti-PSPC1-A546 8C-S-PSPC1 V2.00	0	28. Not-Trans and anti-PSPC1-A546_Pos014_S001	00-SgMqqBYnHxYTBPhQFBg9oD
61		Cell	3	0.000	1.000	Vesicles Paraspeckle	815	63	Not-Trans anti-PSPC1-A546 8C-S-PSPC1 V2.00	0	28. Not-Trans and anti-PSPC1-A546_Pos014_S001	00-SgMqqBYnHxYTBPhQFBg9oD
22		Cell	3	0.000	1.000	Vesicles Paraspeckle	817	65	Not-Trans anti-PSPC1-A546 8C-S-PSPC1 V2.00	0	28. Not-Trans and anti-PSPC1-A546_Pos014_S001	00-SgMqqBYnHxYTBPhQFBg9oD
46		Cell	3	0.000	1.000	Vesicles Paraspeckle	818	66	Not-Trans anti-PSPC1-A546 8C-S-PSPC1 V2.00	0	28. Not-Trans and anti-PSPC1-A546_Pos014_S001	00-SgMqqBYnHxYTBPhQFBg9oD
43		Cell	3	0.000	1.000	Vesicles Paraspeckle	819	67	Not-Trans anti-PSPC1-A546 8C-S-PSPC1 V2.00	0	28. Not-Trans and anti-PSPC1-A546_Pos014_S001	00-SgMqqBYnHxYTBPhQFBg9oD
56		Cell	3	0.000	1.000	Vesicles Paraspeckle	820	68	Not-Trans anti-PSPC1-A546 8C-S-PSPC1 V2.00	0	28. Not-Trans and anti-PSPC1-A546_Pos014_S001	00-SgMqqBYnHxYTBPhQFBg9oD
135		Cell	3	0.000	1.000	Vesicles Paraspeckle	821	69	Not-Trans anti-PSPC1-A546 8C-S-PSPC1 V2.00	0	28. Not-Trans and anti-PSPC1-A546_Pos014_S001	00-SgMqqBYnHxYTBPhQFBg9oD
18		Cell	3	0.000	1.000	Vesicles Paraspeckle	822	70	Not-Trans anti-PSPC1-A546 8C-S-PSPC1 V2.00	0	28. Not-Trans and anti-PSPC1-A546_Pos014_S001	00-SgMqqBYnHxYTBPhQFBg9oD
8		Cell	3	0.000	1.000	Vesicles Paraspeckle	823	71	Not-Trans anti-PSPC1-A546 8C-S-PSPC1 V2.00	0	28. Not-Trans and anti-PSPC1-A546_Pos014_S001	00-SgMqqBYnHxYTBPhQFBg9oD
26		Cell	3	0.000	1.000	Vesicles Paraspeckle	824	72	Not-Trans anti-PSPC1-A546 8C-S-PSPC1 V2.00	0	28. Not-Trans and anti-PSPC1-A546_Pos014_S001	00-SgMqqBYnHxYTBPhQFBg9oD
33		Cell	3	0.000	1.000	Vesicles Paraspeckle	825	73	Not-Trans anti-PSPC1-A546 8C-S-PSPC1 V2.00	0	28. Not-Trans and anti-PSPC1-A546_Pos014_S001	00-SgMqqBYnHxYTBPhQFBg9oD
53		Cell	3	0.000	1.000	Vesicles Paraspeckle	826	74	Not-Trans anti-PSPC1-A546 8C-S-PSPC1 V2.00	0	28. Not-Trans and anti-PSPC1-A546_Pos014_S001	00-SgMqqBYnHxYTBPhQFBg9oD
38		Cell	3	0.000	1.000	Vesicles Paraspeckle	827	75	Not-Trans anti-PSPC1-A546 8C-S-PSPC1 V2.00	0	28. Not-Trans and anti-PSPC1-A546_Pos014_S001	00-SgMqqBYnHxYTBPhQFBg9oD
39		Cell	3	0.000	1.000	Vesicles Paraspeckle	828	76	Not-Trans anti-PSPC1-A546 8C-S-PSPC1 V2.00	0	28. Not-Trans and anti-PSPC1-A546_Pos014_S001	00-SgMqqBYnHxYTBPhQFBg9oD
30		Cell	3	0.000	1.000	Vesicles Paraspeckle	829	77	Not-Trans anti-PSPC1-A546 8C-S-PSPC1 V2.00	0	28. Not-Trans and anti-PSPC1-A546_Pos014_S001	00-SgMqqBYnHxYTBPhQFBg9oD
40		Cell	3	0.000	1.000	Vesicles Paraspeckle	830	78	Not-Trans anti-PSPC1-A546 8C-S-PSPC1 V2.00	0	28. Not-Trans and anti-PSPC1-A546_Pos014_S001	00-SgMqqBYnHxYTBPhQFBg9oD
17		Cell	3	0.000	1.000	Vesicles Paraspeckle	831	0	Not-Trans anti-PSPC1-A546 8C-S-PSPC1 V2.00	0	28. Not-Trans and anti-PSPC1-A546_Pos015_S001	00-4e9SUKUYaZFMq5eJqTXG7H
46		Cell	3	0.000	1.000	Vesicles Paraspeckle	832	1	Not-Trans anti-PSPC1-A546 8C-S-PSPC1 V2.00	0	28. Not-Trans and anti-PSPC1-A546_Pos015_S001	00-4e9SUKUYaZFMq5eJqTXG7H
5		Cell	3	0.000	1.000	Vesicles Paraspeckle	833	2	Not-Trans anti-PSPC1-A546 8C-S-PSPC1 V2.00	0	28. Not-Trans and anti-PSPC1-A546_Pos015_S001	00-4e9SUKUYaZFMq5eJqTXG7H
15		Cell	3	0.000	1.000	Vesicles Paraspeckle	834	3	Not-Trans anti-PSPC1-A546 8C-S-PSPC1 V2.00	0	28. Not-Trans and anti-PSPC1-A546_Pos015_S001	00-4e9SUKUYaZFMq5eJqTXG7H
16		Cell	3	0.000	1.000	Vesicles Paraspeckle	835	4	Not-Trans anti-PSPC1-A546 8C-S-PSPC1 V2.00	0	28. Not-Trans and anti-PSPC1-A546_Pos015_S001	00-4e9SUKUYaZFMq5eJqTXG7H
64		Cell	3	0.000	1.000	Vesicles Paraspeckle	836	5	Not-Trans anti-PSPC1-A546 8C-S-PSPC1 V2.00	0	28. Not-Trans and anti-PSPC1-A546_Pos015_S001	00-4e9SUKUYaZFMq5eJqTXG7H
18		Cell	3	0.000	1.000	Vesicles Paraspeckle	837	6	Not-Trans anti-PSPC1-A546 8C-S-PSPC1 V2.00	0	28. Not-Trans and anti-PSPC1-A546_Pos015_S001	00-4e9SUKUYaZFMq5eJqTXG7H
9		Cell	3	0.000	1.000	Vesicles Paraspeckle	838	7	Not-Trans anti-PSPC1-A546 8C-S-PSPC1 V2.00	0	28. Not-Trans and anti-PSPC1-A546_Pos015_S001	00-4e9SUKUYaZFMq5eJqTXG7H
24		Cell	3	0.000	1.000	Vesicles Paraspeckle	839	8	Not-Trans anti-PSPC1-A546 8C-S-PSPC1 V2.00	0	28. Not-Trans and anti-PSPC1-A546_Pos015_S001	00-4e9SUKUYaZFMq5eJqTXG7H
32		Cell	3	0.000	1.000	Vesicles Paraspeckle	840	9	Not-Trans anti-PSPC1-A546 8C-S-PSPC1 V2.00	0	28. Not-Trans and anti-PSPC1-A546_Pos015_S001	00-4e9SUKUYaZFMq5eJqTXG7H
27		Cell	3	0.000	1.000	Vesicles Paraspeckle	841	10	Not-Trans anti-PSPC1-A546 8C-S-PSPC1 V2.00	0	28. Not-Trans and anti-PSPC1-A546_Pos015_S001	00-4e9SUKUYaZFMq5eJqTXG7H
10		Cell	3	0.000	1.000	Vesicles Paraspeckle	842	11	Not-Trans anti-PSPC1-A546 8C-S-PSPC1 V2.00	0	28. Not-Trans and anti-PSPC1-A546_Pos015_S001	00-4e9SUKUYaZFMq5eJqTXG7H
3		Cell	3	0.000	1.000	Vesicles Paraspeckle	843	12	Not-Trans anti-PSPC1-A546 8C-S-PSPC1 V2.00	0	28. Not-Trans and anti-PSPC1-A546_Pos015_S001	00-4e9SUKUYaZFMq5eJqTXG7H
17		Cell	3	0.000	1.000	Vesicles Paraspeckle	844	13	Not-Trans anti-PSPC1-A546 8C-S-PSPC1 V2.00	0	28. Not-Trans and anti-PSPC1-A546_Pos015_S001	00-4e9SUKUYaZFMq5eJqTXG7H
3		Cell	3	0.000	1.000	Vesicles Paraspeckle	845	14	Not-Trans anti-PSPC1-A546 8C-S-PSPC1 V2.00	0	28. Not-Trans and anti-PSPC1-A546_Pos015_S001	00-4e9SUKUYaZFMq5eJqTXG7H
24		Cell	3	0.000	1.000	Vesicles Paraspeckle	847	16	Not-Trans anti-PSPC1-A546 8C-S-PSPC1 V2.00	0	28. Not-Trans and anti-PSPC1-A546_Pos015_S001	00-4e9SUKUYaZFMq5eJqTXG7H
8		Cell	3	0.000	1.000	Vesicles Paraspeckle	848	17	Not-Trans anti-PSPC1-A546 8C-S-PSPC1 V2.00	0	28. Not-Trans and anti-PSPC1-A546_Pos015_S001	00-4e9SUKUYaZFMq5eJqTXG7H
3		Cell	3	0.000	1.000	Vesicles Paraspeckle	849	18	Not-Trans anti-PSPC1-A546 8C-S-PSPC1 V2.00	0	28. Not-Trans and anti-PSPC1-A546_Pos015_S001	00-4e9SUKUYaZFMq5eJqTXG7H
15		Cell	3	0.000	1.000	Vesicles Paraspeckle	852	21	Not-Trans anti-PSPC1-A546 8C-S-PSPC1 V2.00	0	28. Not-Trans and anti-PSPC1-A546_Pos015_S001	00-4e9SUKUYaZFMq5eJqTXG7H
67		Cell	3	0.000	1.000	Vesicles Paraspeckle	854	23	Not-Trans anti-PSPC1-A546 8C-S-PSPC1 V2.00	0	28. Not-Trans and anti-PSPC1-A546_Pos015_S001	00-4e9SUKUYaZFMq5eJqTXG7H
23		Cell	3	0.000	1.000	Vesicles Paraspeckle	855	24	Not-Trans anti-PSPC1-A546 8C-S-PSPC1 V2.00	0	28. Not-Trans and anti-PSPC1-A546_Pos015_S001	00-4e9SUKUYaZFMq5eJqTXG7H
3		Cell	3	0.000	1.000	Vesicles Paraspeckle	856	25	Not-Trans anti-PSPC1-A546 8C-S-PSPC1 V2.00	0	28. Not-Trans and anti-PSPC1-A546_Pos015_S001	00-4e9SUKUYaZFMq5eJqTXG7H
3		Cell	3	0.000	1.000	Vesicles Paraspeckle	857	26	Not-Trans anti-PSPC1-A546 8C-S-PSPC1 V2.00	0	28. Not-Trans and anti-PSPC1-A546_Pos015_S001	00-4e9SUKUYaZFMq5eJqTXG7H
88		Cell	3	0.000	1.000	Vesicles Paraspeckle	858	27	Not-Trans anti-PSPC1-A546 8C-S-PSPC1 V2.00	0	28. Not-Trans and anti-PSPC1-A546_Pos015_S001	00-4e9SUKUYaZFMq5eJqTXG7H
89		Cell	3	0.000	1.000	Vesicles Paraspeckle	860	29	Not-Trans anti-PSPC1-A546 8C-S-PSPC1 V2.00	0	28. Not-Trans and anti-PSPC1-A546_Pos015_S001	00-4e9SUKUYaZFMq5eJqTXG7H
5		Cell	3	0.000	1.000	Vesicles Paraspeckle	861	30	Not-Trans anti-PSPC1-A546 8C-S-PSPC1 V2.00	0	28. Not-Trans and anti-PSPC1-A546_Pos015_S001	00-4e9SUKUYaZFMq5eJqTXG7H
17		Cell	3	0.000	1.000	Vesicles Paraspeckle	862	31	Not-Trans anti-PSPC1-A546 8C-S-PSPC1 V2.00	0	28. Not-Trans and anti-PSPC1-A546_Pos015_S001	00-4e9SUKUYaZFMq5eJqTXG7H
11		Cell	3	0.000	1.000	Vesicles Paraspeckle	863	32	Not-Trans anti-PSPC1-A546 8C-S-PSPC1 V2.00	0	28. Not-Trans and anti-PSPC1-A546_Pos015_S001	00-4e9SUKUYaZFMq5eJqTXG7H
6		Cell	3	0.000	1.000	Vesicles Paraspeckle	864	33	Not-Trans anti-PSPC1-A546 8C-S-PSPC1 V2.00	0	28. Not-Trans and anti-PSPC1-A546_Pos015_S001	00-4e9SUKUYaZFMq5eJqTXG7H
19		Cell	3	0.000	1.000	Vesicles Paraspeckle	865	34	Not-Trans anti-PSPC1-A546 8C-S-PSPC1 V2.00	0	28. Not-Trans and anti-PSPC1-A546_Pos015_S001	00-4e9SUKUYaZFMq5eJqTXG7H
5		Cell	3	0.000	1.000	Vesicles Paraspeckle	867	36	Not-Trans anti-PSPC1-A546 8C-S-PSPC1 V2.00	0	28. Not-Trans and anti-PSPC1-A546_Pos015_S001	00-4e9SUKUYaZFMq5eJqTXG7H
3		Cell	3	0.000	1.000	Vesicles Paraspeckle	868	37	Not-Trans anti-PSPC1-A546 8C-S-PSPC1 V2.00	0	28. Not-Trans and anti-PSPC1-A546_Pos015_S001	00-4e9SUKUYaZFMq5eJqTXG7H
30		Cell	3	0.000	1.000	Vesicles Paraspeckle	869	38	Not-Trans anti-PSPC1-A546 8C-S-PSPC1 V2.00	0	28. Not-Trans and anti-PSPC1-A546_Pos015_S001	00-4e9SUKUYaZFMq5eJqTXG7H
65		Cell	3	0.000	1.000	Vesicles Paraspeckle	870	39	Not-Trans anti-PSPC1-A546 8C-S-PSPC1 V2.00	0	28. Not-Trans and anti-PSPC1-A546_Pos015_S001	00-4e9SUKUYaZFMq5eJqTXG7H
72		Cell	3	0.000	1.000	Vesicles Paraspeckle	872	41	Not-Trans anti-PSPC1-A546 8C-S-PSPC1 V2.00	0	28. Not-Trans and anti-PSPC1-A546_Pos015_S001	00-4e9SUKUYaZFMq5eJqTXG7H
39		Cell	3	0.000	1.000	Vesicles Paraspeckle	873	42	Not-Trans anti-PSPC1-A546 8C-S-PSPC1 V2.00	0	28. Not-Trans and anti-PSPC1-A546_Pos015_S001	00-4e9SUKUYaZFMq5eJqTXG7H
26		Cell	3	0.000	1.000	Vesicles Paraspeckle	874	43	Not-Trans anti-PSPC1-A546 8C-S-PSPC1 V2.00	0	28. Not-Trans and anti-PSPC1-A546_Pos015_S001	00-4e9SUKUYaZFMq5eJqTXG7H
33		Cell	3	0.000	1.000	Vesicles Paraspeckle	875	44	Not-Trans anti-PSPC1-A546 8C-S-PSPC1 V2.00	0	28. Not-Trans and anti-PSPC1-A546_Pos015_S001	00-4e9SUKUYaZFMq5eJqTXG7H
33		Cell	3	0.000	1.000	Vesicles Paraspeckle	876	45	Not-Trans anti-PSPC1-A546 8C-S-PSPC1 V2.00	0	28. Not-Trans and anti-PSPC1-A546_Pos015_S001	00-4e9SUKUYaZFMq5eJqTXG7H
4		Cell	3	0.000	1.000	Vesicles Paraspeckle	877	46	Not-Trans anti-PSPC1-A546 8C-S-PSPC1 V2.00	0	28. Not-Trans and anti-PSPC1-A546_Pos015_S001	00-4e9SUKUYaZFMq5eJqTXG7H
85		Cell	3	0.000	1.000	Vesicles Paraspeckle	878	0	Not-Trans anti-PSPC1-A546 8C-S-PSPC1 V2.00	0	28. Not-Trans and anti-PSPC1-A546_Pos016_S001	00-cbsqJnVLGkyR3ReVTvy76
75		Cell	3	0.000	1.000	Vesicles Paraspeckle	880	2	Not-Trans anti-PSPC1-A546 8C-S-PSPC1 V2.00	0	28. Not-Trans and anti-PSPC1-A546_Pos016_S001	00-cbsqJnVLGkyR3ReVTvy76
23		Cell	3	0.000	1.000	Vesicles Paraspeckle	881	3	Not-Trans anti-PSPC1-A546 8C-S-PSPC1 V2.00	0	28. Not-Trans and anti-PSPC1-A546_Pos016_S001	00-cbsqJnVLGkyR3ReVTvy76
13		Cell	3	0.000	1.000	Vesicles Paraspeckle	884	6	Not-Trans anti-PSPC1-A546 8C-S-PSPC1 V2.00	0	28. Not-Trans and anti-PSPC1-A546_Pos016_S001	00-cbsqJnVLGkyR3ReVTvy76
21		Cell	3	0.000	1.000	Vesicles Paraspeckle	885	7	Not-Trans anti-PSPC1-A546 8C-S-PSPC1 V2.00	0	28. Not-Trans and anti-PSPC1-A546_Pos016_S001	00-cbsqJnVLGkyR3ReVTvy76
24		Cell	3	0.000	1.000	Vesicles Paraspeckle	887	9	Not-Trans anti-PSPC1-A546 8C-S-PSPC1 V2.00	0	28. Not-Trans and anti-PSPC1-A546_Pos016_S001	00-cbsqJnVLGkyR3ReVTvy76
73		Cell	3	0.000	1.000	Vesicles Paraspeckle	890	12	Not-Trans anti-PSPC1-A546 8C-S-PSPC1 V2.00	0	28. Not-Trans and anti-PSPC1-A546_Pos016_S001	00-cbsqJnVLGkyR3ReVTvy76
18		Cell	3	0.000	1.000	Vesicles Paraspeckle	891	13	Not-Trans anti-PSPC1-A546 8C-S-PSPC1 V2.00	0	28. Not-Trans and anti-PSPC1-A546_Pos016_S001	00-cbsqJnVLGkyR3ReVTvy76
63		Cell	3	0.000	1.000	Vesicles Paraspeckle	892	14	Not-Trans anti-PSPC1-A546 8C-S-PSPC1 V2.00	0	28. Not-Trans and anti-PSPC1-A546_Pos016_S001	00-cbsqJnVLGkyR3ReVTvy76
78		Cell	3	0.000	1.000	Vesicles Paraspeckle	893	15	Not-Trans anti-PSPC1-A546 8C-S-PSPC1 V2.00	0	28. Not-Trans and anti-PSPC1-A546_Pos016_S001	00-cbsqJnVLGkyR3ReVTvy76
67		Cell	3	0.000	1.000	Vesicles Paraspeckle	895	17	Not-Trans anti-PSPC1-A546 8C-S-PSPC1 V2.00	0	28. Not-Trans and anti-PSPC1-A546_Pos016_S001	00-cbsqJnVLGkyR3ReVTvy76
34		Cell	3	0.000	1.000	Vesicles Paraspeckle	896	18	Not-Trans anti-PSPC1-A546 8C-S-PSPC1 V2.00	0	28. Not-Trans and anti-PSPC1-A546_Pos016_S001	00-cbsqJnVLGkyR3ReVTvy76
38		Cell	3	0.000	1.000	Vesicles Paraspeckle	897	19	Not-Trans anti-PSPC1-A546 8C-S-PSPC1 V2.00	0	28. Not-Trans and anti-PSPC1-A546_Pos016_S001	00-cbsqJnVLGkyR3ReVTvy76
14		Cell	3	0.000	1.000	Vesicles Paraspeckle	899	21	Not-Trans anti-PSPC1-A546 8C-S-PSPC1 V2.00	0	28. Not-Trans and anti-PSPC1-A546_Pos016_S001	00-cbsqJnVLGkyR3ReVTvy76
15		Cell	3	0.000	1.000	Vesicles Paraspeckle	901	23	Not-Trans anti-PSPC1-A546 8C-S-PSPC1 V2.00	0	28. Not-Trans and anti-PSPC1-A546_Pos016_S001	00-cbsqJnVLGkyR3ReVTvy76
25		Cell	3	0.000	1.000	Vesicles Paraspeckle	902	24	Not-Trans anti-PSPC1-A546 8C-S-PSPC1 V2.00	0	28. Not-Trans and anti-PSPC1-A546_Pos016_S001	00-cbsqJnVLGkyR3ReVTvy76
35		Cell	3	0.000	1.000	Vesicles Paraspeckle	903	25	Not-Trans anti-PSPC1-A546 8C-S-PSPC1 V2.00	0	28. Not-Trans and anti-PSPC1-A546_Pos016_S001	00-cbsqJnVLGkyR3ReVTvy76
58		Cell	3	0.000	1.000	Vesicles Paraspeckle	904	26	Not-Trans anti-PSPC1-A546 8C-S-PSPC1 V2.00	0	28. Not-Trans and anti-PSPC1-A546_Pos016_S001	00-cbsqJnVLGkyR3ReVTvy76
52		Cell	3	0.000	1.000	Vesicles Paraspeckle	905	27	Not-Trans anti-PSPC1-A546 8C-S-PSPC1 V2.00	0	28. Not-Trans and anti-PSPC1-A546_Pos016_S001	00-cbsqJnVLGkyR3ReVTvy76
79		Cell	3	0.000	1.000	Vesicles Paraspeckle	906	28	Not-Trans anti-PSPC1-A546 8C-S-PSPC1 V2.00	0	28. Not-Trans and anti-PSPC1-A546_Pos016_S001	00-cbsqJnVLGkyR3ReVTvy76
32		Cell	3	0.000	1.000	Vesicles Paraspeckle	907	29	Not-Trans anti-PSPC1-A546 8C-S-PSPC1 V2.00	0	28. Not-Trans and anti-PSPC1-A546_Pos016_S001	00-cbsqJnVLGkyR3ReVTvy76
21		Cell	3	0.000	1.000	Vesicles Paraspeckle	908	30	Not-Trans anti-PSPC1-A546 8C-S-PSPC1 V2.00	0	28. Not-Trans and anti-PSPC1-A546_Pos016_S001	00-cbsqJnVLGkyR3ReVTvy76
45		Cell	3	0.000	1.000	Vesicles Paraspeckle	911	33	Not-Trans anti-PSPC1-A546 8C-S-PSPC1 V2.00	0	28. Not-Trans and anti-PSPC1-A546_Pos016_S001	00-cbsqJnVLGkyR3ReVTvy76
76		Cell	3	0.000	1.000	Vesicles Paraspeckle	913	35	Not-Trans anti-PSPC1-A546 8C-S-PSPC1 V2.00	0	28. Not-Trans and anti-PSPC1-A546_Pos016_S001	00-cbsqJnVLGkyR3ReVTvy76
100		Cell	3	0.000	1.000	Vesicles Paraspeckle	916	38	Not-Trans anti-PSPC1-A546 8C-S-PSPC1 V2.00	0	28. Not-Trans and anti-PSPC1-A546_Pos016_S001	00-cbsqJnVLGkyR3ReVTvy76
38		Cell	3	0.000	1.000	Vesicles Paraspeckle	917	39	Not-Trans anti-PSPC1-A546 8C-S-PSPC1 V2.00	0	28. Not-Trans and anti-PSPC1-A546_Pos016_S001	00-cbsqJnVLGkyR3ReVTvy76
21		Cell	3	0.000	1.000	Vesicles Paraspeckle	918	40	Not-Trans anti-PSPC1-A546 8C-S-PSPC1 V2.00	0	28. Not-Trans and anti-PSPC1-A546_Pos016_S001	00-cbsqJnVLGkyR3ReVTvy76
15		Cell	3	0.000	1.000	Vesicles Paraspeckle	920	42	Not-Trans anti-PSPC1-A546 8C-S-PSPC1 V2.00	0	28. Not-Trans and anti-PSPC1-A546_Pos016_S001	00-cbsqJnVLGkyR3ReVTvy76
77		Cell	3	0.000	1.000	Vesicles Paraspeckle	926	48	Not-Trans anti-PSPC1-A546 8C-S-PSPC1 V2.00	0	28. Not-Trans and anti-PSPC1-A546_Pos016_S001	00-cbsqJnVLGkyR3ReVTvy76
62		Cell	3	0.000	1.000	Vesicles Paraspeckle	927	49	Not-Trans anti-PSPC1-A546 8C-S-PSPC1 V2.00	0	28. Not-Trans and anti-PSPC1-A546_Pos016_S001	00-cbsqJnVLGkyR3ReVTvy76
33		Cell	3	0.000	1.000	Vesicles Paraspeckle	928	50	Not-Trans anti-PSPC1-A546 8C-S-PSPC1 V2.00	0	28. Not-Trans and anti-PSPC1-A546_Pos016_S001	00-cbsqJnVLGkyR3ReVTvy76
86		Cell	3	0.000	1.000	Vesicles Paraspeckle	931	53	Not-Trans anti-PSPC1-A546 8C-S-PSPC1 V2.00	0	28. Not-Trans and anti-PSPC1-A546_Pos016_S001	00-cbsqJnVLGkyR3ReVTvy76
34		Cell	3	0.000	1.000	Vesicles Paraspeckle	933	55	Not-Trans anti-PSPC1-A546 8C-S-PSPC1 V2.00	0	28. Not-Trans and anti-PSPC1-A546_Pos016_S001	00-cbsqJnVLGkyR3ReVTvy76
13		Cell	3	0.000	1.000	Vesicles Paraspeckle	934	56	Not-Trans anti-PSPC1-A546 8C-S-PSPC1 V2.00	0	28. Not-Trans and anti-PSPC1-A546_Pos016_S001	00-cbsqJnVLGkyR3ReVTvy76
23		Cell	3	0.000	1.000	Vesicles Paraspeckle	935	57	Not-Trans anti-PSPC1-A546 8C-S-PSPC1 V2.00	0	28. Not-Trans and anti-PSPC1-A546_Pos016_S001	00-cbsqJnVLGkyR3ReVTvy76
24		Cell	3	0.000	1.000	Vesicles Paraspeckle	939	0	Not-Trans anti-PSPC1-A546 8C-S-PSPC1 V2.00	0	28. Not-Trans and anti-PSPC1-A546_Pos017_S001	00-zwrMqqXf6f7T9LJXHDAh95
11		Cell	3	0.000	1.000	Vesicles Paraspeckle	941	2	Not-Trans anti-PSPC1-A546 8C-S-PSPC1 V2.00	0	28. Not-Trans and anti-PSPC1-A546_Pos017_S001	00-zwrMqqXf6f7T9LJXHDAh95
26		Cell	3	0.000	1.000	Vesicles Paraspeckle	943	4	Not-Trans anti-PSPC1-A546 8C-S-PSPC1 V2.00	0	28. Not-Trans and anti-PSPC1-A546_Pos017_S001	00-zwrMqqXf6f7T9LJXHDAh95
29		Cell	3	0.000	1.000	Vesicles Paraspeckle	944	5	Not-Trans anti-PSPC1-A546 8C-S-PSPC1 V2.00	0	28. Not-Trans and anti-PSPC1-A546_Pos017_S001	00-zwrMqqXf6f7T9LJXHDAh95
63		Cell	3	0.000	1.000	Vesicles Paraspeckle	945	6	Not-Trans anti-PSPC1-A546 8C-S-PSPC1 V2.00	0	28. Not-Trans and anti-PSPC1-A546_Pos017_S001	00-zwrMqqXf6f7T9LJXHDAh95
26		Cell	3	0.000	1.000	Vesicles Paraspeckle	946	7	Not-Trans anti-PSPC1-A546 8C-S-PSPC1 V2.00	0	28. Not-Trans and anti-PSPC1-A546_Pos017_S001	00-zwrMqqXf6f7T9LJXHDAh95
31		Cell	3	0.000	1.000	Vesicles Paraspeckle	947	8	Not-Trans anti-PSPC1-A546 8C-S-PSPC1 V2.00	0	28. Not-Trans and anti-PSPC1-A546_Pos017_S001	00-zwrMqqXf6f7T9LJXHDAh95
22		Cell	3	0.000	1.000	Vesicles Paraspeckle	948	9	Not-Trans anti-PSPC1-A546 8C-S-PSPC1 V2.00	0	28. Not-Trans and anti-PSPC1-A546_Pos017_S001	00-zwrMqqXf6f7T9LJXHDAh95
38		Cell	3	0.000	1.000	Vesicles Paraspeckle	949	10	Not-Trans anti-PSPC1-A546 8C-S-PSPC1 V2.00	0	28. Not-Trans and anti-PSPC1-A546_Pos017_S001	00-zwrMqqXf6f7T9LJXHDAh95
23		Cell	3	0.000	1.000	Vesicles Paraspeckle	951	12	Not-Trans anti-PSPC1-A546 8C-S-PSPC1 V2.00	0	28. Not-Trans and anti-PSPC1-A546_Pos017_S001	00-zwrMqqXf6f7T9LJXHDAh95
26		Cell	3	0.000	1.000	Vesicles Paraspeckle	952	13	Not-Trans anti-PSPC1-A546 8C-S-PSPC1 V2.00	0	28. Not-Trans and anti-PSPC1-A546_Pos017_S001	00-zwrMqqXf6f7T9LJXHDAh95
15		Cell	3	0.000	1.000	Vesicles Paraspeckle	953	14	Not-Trans anti-PSPC1-A546 8C-S-PSPC1 V2.00	0	28. Not-Trans and anti-PSPC1-A546_Pos017_S001	00-zwrMqqXf6f7T9LJXHDAh95
2		Cell	3	0.000	1.000	Vesicles Paraspeckle	954	15	Not-Trans anti-PSPC1-A546 8C-S-PSPC1 V2.00	0	28. Not-Trans and anti-PSPC1-A546_Pos017_S001	00-zwrMqqXf6f7T9LJXHDAh95
23		Cell	3	0.000	1.000	Vesicles Paraspeckle	960	21	Not-Trans anti-PSPC1-A546 8C-S-PSPC1 V2.00	0	28. Not-Trans and anti-PSPC1-A546_Pos017_S001	00-zwrMqqXf6f7T9LJXHDAh95
24		Cell	3	0.000	1.000	Vesicles Paraspeckle	961	22	Not-Trans anti-PSPC1-A546 8C-S-PSPC1 V2.00	0	28. Not-Trans and anti-PSPC1-A546_Pos017_S001	00-zwrMqqXf6f7T9LJXHDAh95
66		Cell	3	0.000	1.000	Vesicles Paraspeckle	962	23	Not-Trans anti-PSPC1-A546 8C-S-PSPC1 V2.00	0	28. Not-Trans and anti-PSPC1-A546_Pos017_S001	00-zwrMqqXf6f7T9LJXHDAh95
49		Cell	3	0.000	1.000	Vesicles Paraspeckle	963	24	Not-Trans anti-PSPC1-A546 8C-S-PSPC1 V2.00	0	28. Not-Trans and anti-PSPC1-A546_Pos017_S001	00-zwrMqqXf6f7T9LJXHDAh95
21		Cell	3	0.000	1.000	Vesicles Paraspeckle	964	25	Not-Trans anti-PSPC1-A546 8C-S-PSPC1 V2.00	0	28. Not-Trans and anti-PSPC1-A546_Pos017_S001	00-zwrMqqXf6f7T9LJXHDAh95
29		Cell	3	0.000	1.000	Vesicles Paraspeckle	965	26	Not-Trans anti-PSPC1-A546 8C-S-PSPC1 V2.00	0	28. Not-Trans and anti-PSPC1-A546_Pos017_S001	00-zwrMqqXf6f7T9LJXHDAh95
39		Cell	3	0.000	1.000	Vesicles Paraspeckle	967	28	Not-Trans anti-PSPC1-A546 8C-S-PSPC1 V2.00	0	28. Not-Trans and anti-PSPC1-A546_Pos017_S001	00-zwrMqqXf6f7T9LJXHDAh95
34		Cell	3	0.000	1.000	Vesicles Paraspeckle	969	30	Not-Trans anti-PSPC1-A546 8C-S-PSPC1 V2.00	0	28. Not-Trans and anti-PSPC1-A546_Pos017_S001	00-zwrMqqXf6f7T9LJXHDAh95
57		Cell	3	0.000	1.000	Vesicles Paraspeckle	970	31	Not-Trans anti-PSPC1-A546 8C-S-PSPC1 V2.00	0	28. Not-Trans and anti-PSPC1-A546_Pos017_S001	00-zwrMqqXf6f7T9LJXHDAh95
104		Cell	3	0.000	1.000	Vesicles Paraspeckle	971	32	Not-Trans anti-PSPC1-A546 8C-S-PSPC1 V2.00	0	28. Not-Trans and anti-PSPC1-A546_Pos017_S001	00-zwrMqqXf6f7T9LJXHDAh95
47		Cell	3	0.000	1.000	Vesicles Paraspeckle	972	33	Not-Trans anti-PSPC1-A546 8C-S-PSPC1 V2.00	0	28. Not-Trans and anti-PSPC1-A546_Pos017_S001	00-zwrMqqXf6f7T9LJXHDAh95
48		Cell	3	0.000	1.000	Vesicles Paraspeckle	973	34	Not-Trans anti-PSPC1-A546 8C-S-PSPC1 V2.00	0	28. Not-Trans and anti-PSPC1-A546_Pos017_S001	00-zwrMqqXf6f7T9LJXHDAh95
62		Cell	3	0.000	1.000	Vesicles Paraspeckle	974	35	Not-Trans anti-PSPC1-A546 8C-S-PSPC1 V2.00	0	28. Not-Trans and anti-PSPC1-A546_Pos017_S001	00-zwrMqqXf6f7T9LJXHDAh95
74		Cell	3	0.000	1.000	Vesicles Paraspeckle	975	36	Not-Trans anti-PSPC1-A546 8C-S-PSPC1 V2.00	0	28. Not-Trans and anti-PSPC1-A546_Pos017_S001	00-zwrMqqXf6f7T9LJXHDAh95
54		Cell	3	0.000	1.000	Vesicles Paraspeckle	976	37	Not-Trans anti-PSPC1-A546 8C-S-PSPC1 V2.00	0	28. Not-Trans and anti-PSPC1-A546_Pos017_S001	00-zwrMqqXf6f7T9LJXHDAh95
58		Cell	3	0.000	1.000	Vesicles Paraspeckle	978	39	Not-Trans anti-PSPC1-A546 8C-S-PSPC1 V2.00	0	28. Not-Trans and anti-PSPC1-A546_Pos017_S001	00-zwrMqqXf6f7T9LJXHDAh95
75		Cell	3	0.000	1.000	Vesicles Paraspeckle	979	40	Not-Trans anti-PSPC1-A546 8C-S-PSPC1 V2.00	0	28. Not-Trans and anti-PSPC1-A546_Pos017_S001	00-zwrMqqXf6f7T9LJXHDAh95
38		Cell	3	0.000	1.000	Vesicles Paraspeckle	980	41	Not-Trans anti-PSPC1-A546 8C-S-PSPC1 V2.00	0	28. Not-Trans and anti-PSPC1-A546_Pos017_S001	00-zwrMqqXf6f7T9LJXHDAh95
49		Cell	3	0.000	1.000	Vesicles Paraspeckle	982	43	Not-Trans anti-PSPC1-A546 8C-S-PSPC1 V2.00	0	28. Not-Trans and anti-PSPC1-A546_Pos017_S001	00-zwrMqqXf6f7T9LJXHDAh95
50		Cell	3	0.000	1.000	Vesicles Paraspeckle	983	44	Not-Trans anti-PSPC1-A546 8C-S-PSPC1 V2.00	0	28. Not-Trans and anti-PSPC1-A546_Pos017_S001	00-zwrMqqXf6f7T9LJXHDAh95
116		Cell	3	0.000	1.000	Vesicles Paraspeckle	987	48	Not-Trans anti-PSPC1-A546 8C-S-PSPC1 V2.00	0	28. Not-Trans and anti-PSPC1-A546_Pos017_S001	00-zwrMqqXf6f7T9LJXHDAh95
18		Cell	3	0.000	1.000	Vesicles Paraspeckle	988	49	Not-Trans anti-PSPC1-A546 8C-S-PSPC1 V2.00	0	28. Not-Trans and anti-PSPC1-A546_Pos017_S001	00-zwrMqqXf6f7T9LJXHDAh95
51		Cell	3	0.000	1.000	Vesicles Paraspeckle	989	50	Not-Trans anti-PSPC1-A546 8C-S-PSPC1 V2.00	0	28. Not-Trans and anti-PSPC1-A546_Pos017_S001	00-zwrMqqXf6f7T9LJXHDAh95
20		Cell	3	0.000	1.000	Vesicles Paraspeckle	990	51	Not-Trans anti-PSPC1-A546 8C-S-PSPC1 V2.00	0	28. Not-Trans and anti-PSPC1-A546_Pos017_S001	00-zwrMqqXf6f7T9LJXHDAh95
62		Cell	3	0.000	1.000	Vesicles Paraspeckle	992	53	Not-Trans anti-PSPC1-A546 8C-S-PSPC1 V2.00	0	28. Not-Trans and anti-PSPC1-A546_Pos017_S001	00-zwrMqqXf6f7T9LJXHDAh95
29		Cell	3	0.000	1.000	Vesicles Paraspeckle	993	54	Not-Trans anti-PSPC1-A546 8C-S-PSPC1 V2.00	0	28. Not-Trans and anti-PSPC1-A546_Pos017_S001	00-zwrMqqXf6f7T9LJXHDAh95
44		Cell	3	0.000	1.000	Vesicles Paraspeckle	994	55	Not-Trans anti-PSPC1-A546 8C-S-PSPC1 V2.00	0	28. Not-Trans and anti-PSPC1-A546_Pos017_S001	00-zwrMqqXf6f7T9LJXHDAh95
90		Cell	3	0.000	1.000	Vesicles Paraspeckle	995	56	Not-Trans anti-PSPC1-A546 8C-S-PSPC1 V2.00	0	28. Not-Trans and anti-PSPC1-A546_Pos017_S001	00-zwrMqqXf6f7T9LJXHDAh95
33		Cell	3	0.000	1.000	Vesicles Paraspeckle	996	57	Not-Trans anti-PSPC1-A546 8C-S-PSPC1 V2.00	0	28. Not-Trans and anti-PSPC1-A546_Pos017_S001	00-zwrMqqXf6f7T9LJXHDAh95
56		Cell	3	0.000	1.000	Vesicles Paraspeckle	1000	61	Not-Trans anti-PSPC1-A546 8C-S-PSPC1 V2.00	0	28. Not-Trans and anti-PSPC1-A546_Pos017_S001	00-zwrMqqXf6f7T9LJXHDAh95
99		Cell	3	0.000	1.000	Vesicles Paraspeckle	1002	63	Not-Trans anti-PSPC1-A546 8C-S-PSPC1 V2.00	0	28. Not-Trans and anti-PSPC1-A546_Pos017_S001	00-zwrMqqXf6f7T9LJXHDAh95
48		Cell	3	0.000	1.000	Vesicles Paraspeckle	1003	64	Not-Trans anti-PSPC1-A546 8C-S-PSPC1 V2.00	0	28. Not-Trans and anti-PSPC1-A546_Pos017_S001	00-zwrMqqXf6f7T9LJXHDAh95
3		Cell	3	0.000	1.000	Vesicles Paraspeckle	1004	65	Not-Trans anti-PSPC1-A546 8C-S-PSPC1 V2.00	0	28. Not-Trans and anti-PSPC1-A546_Pos017_S001	00-zwrMqqXf6f7T9LJXHDAh95
13		Cell	3	0.000	1.000	Vesicles Paraspeckle	1010	5	Not-Trans anti-PSPC1-A546 8C-S-PSPC1 V2.00	0	28. Not-Trans and anti-PSPC1-A546_Pos018_S001	00-XZkxM8x5jVNu8UfvpYPBrm
32		Cell	3	0.000	1.000	Vesicles Paraspeckle	1011	6	Not-Trans anti-PSPC1-A546 8C-S-PSPC1 V2.00	0	28. Not-Trans and anti-PSPC1-A546_Pos018_S001	00-XZkxM8x5jVNu8UfvpYPBrm
77		Cell	3	0.000	1.000	Vesicles Paraspeckle	1012	7	Not-Trans anti-PSPC1-A546 8C-S-PSPC1 V2.00	0	28. Not-Trans and anti-PSPC1-A546_Pos018_S001	00-XZkxM8x5jVNu8UfvpYPBrm
56		Cell	3	0.000	1.000	Vesicles Paraspeckle	1017	12	Not-Trans anti-PSPC1-A546 8C-S-PSPC1 V2.00	0	28. Not-Trans and anti-PSPC1-A546_Pos018_S001	00-XZkxM8x5jVNu8UfvpYPBrm
44		Cell	3	0.000	1.000	Vesicles Paraspeckle	1020	15	Not-Trans anti-PSPC1-A546 8C-S-PSPC1 V2.00	0	28. Not-Trans and anti-PSPC1-A546_Pos018_S001	00-XZkxM8x5jVNu8UfvpYPBrm
67		Cell	3	0.000	1.000	Vesicles Paraspeckle	1021	16	Not-Trans anti-PSPC1-A546 8C-S-PSPC1 V2.00	0	28. Not-Trans and anti-PSPC1-A546_Pos018_S001	00-XZkxM8x5jVNu8UfvpYPBrm
39		Cell	3	0.000	1.000	Vesicles Paraspeckle	1022	17	Not-Trans anti-PSPC1-A546 8C-S-PSPC1 V2.00	0	28. Not-Trans and anti-PSPC1-A546_Pos018_S001	00-XZkxM8x5jVNu8UfvpYPBrm
35		Cell	3	0.000	1.000	Vesicles Paraspeckle	1023	18	Not-Trans anti-PSPC1-A546 8C-S-PSPC1 V2.00	0	28. Not-Trans and anti-PSPC1-A546_Pos018_S001	00-XZkxM8x5jVNu8UfvpYPBrm
29		Cell	3	0.000	1.000	Vesicles Paraspeckle	1024	19	Not-Trans anti-PSPC1-A546 8C-S-PSPC1 V2.00	0	28. Not-Trans and anti-PSPC1-A546_Pos018_S001	00-XZkxM8x5jVNu8UfvpYPBrm
36		Cell	3	0.000	1.000	Vesicles Paraspeckle	1025	20	Not-Trans anti-PSPC1-A546 8C-S-PSPC1 V2.00	0	28. Not-Trans and anti-PSPC1-A546_Pos018_S001	00-XZkxM8x5jVNu8UfvpYPBrm
42		Cell	3	0.000	1.000	Vesicles Paraspeckle	1027	22	Not-Trans anti-PSPC1-A546 8C-S-PSPC1 V2.00	0	28. Not-Trans and anti-PSPC1-A546_Pos018_S001	00-XZkxM8x5jVNu8UfvpYPBrm
59		Cell	3	0.000	1.000	Vesicles Paraspeckle	1031	26	Not-Trans anti-PSPC1-A546 8C-S-PSPC1 V2.00	0	28. Not-Trans and anti-PSPC1-A546_Pos018_S001	00-XZkxM8x5jVNu8UfvpYPBrm
64		Cell	3	0.000	1.000	Vesicles Paraspeckle	1032	27	Not-Trans anti-PSPC1-A546 8C-S-PSPC1 V2.00	0	28. Not-Trans and anti-PSPC1-A546_Pos018_S001	00-XZkxM8x5jVNu8UfvpYPBrm
35		Cell	3	0.000	1.000	Vesicles Paraspeckle	1033	28	Not-Trans anti-PSPC1-A546 8C-S-PSPC1 V2.00	0	28. Not-Trans and anti-PSPC1-A546_Pos018_S001	00-XZkxM8x5jVNu8UfvpYPBrm
63		Cell	3	0.000	1.000	Vesicles Paraspeckle	1034	29	Not-Trans anti-PSPC1-A546 8C-S-PSPC1 V2.00	0	28. Not-Trans and anti-PSPC1-A546_Pos018_S001	00-XZkxM8x5jVNu8UfvpYPBrm
74		Cell	3	0.000	1.000	Vesicles Paraspeckle	1035	30	Not-Trans anti-PSPC1-A546 8C-S-PSPC1 V2.00	0	28. Not-Trans and anti-PSPC1-A546_Pos018_S001	00-XZkxM8x5jVNu8UfvpYPBrm
41		Cell	3	0.000	1.000	Vesicles Paraspeckle	1037	32	Not-Trans anti-PSPC1-A546 8C-S-PSPC1 V2.00	0	28. Not-Trans and anti-PSPC1-A546_Pos018_S001	00-XZkxM8x5jVNu8UfvpYPBrm
92		Cell	3	0.000	1.000	Vesicles Paraspeckle	1038	33	Not-Trans anti-PSPC1-A546 8C-S-PSPC1 V2.00	0	28. Not-Trans and anti-PSPC1-A546_Pos018_S001	00-XZkxM8x5jVNu8UfvpYPBrm
21		Cell	3	0.000	1.000	Vesicles Paraspeckle	1040	35	Not-Trans anti-PSPC1-A546 8C-S-PSPC1 V2.00	0	28. Not-Trans and anti-PSPC1-A546_Pos018_S001	00-XZkxM8x5jVNu8UfvpYPBrm
18		Cell	3	0.000	1.000	Vesicles Paraspeckle	1041	36	Not-Trans anti-PSPC1-A546 8C-S-PSPC1 V2.00	0	28. Not-Trans and anti-PSPC1-A546_Pos018_S001	00-XZkxM8x5jVNu8UfvpYPBrm
110		Cell	3	0.000	1.000	Vesicles Paraspeckle	1042	0	Not-Trans anti-PSPC1-A546 8C-S-PSPC1 V2.00	0	28. Not-Trans and anti-PSPC1-A546_Pos019_S001	00-69g8pFk4g4h9rrroGFoKpE
51		Cell	3	0.000	1.000	Vesicles Paraspeckle	1043	1	Not-Trans anti-PSPC1-A546 8C-S-PSPC1 V2.00	0	28. Not-Trans and anti-PSPC1-A546_Pos019_S001	00-69g8pFk4g4h9rrroGFoKpE
68		Cell	3	0.000	1.000	Vesicles Paraspeckle	1045	3	Not-Trans anti-PSPC1-A546 8C-S-PSPC1 V2.00	0	28. Not-Trans and anti-PSPC1-A546_Pos019_S001	00-69g8pFk4g4h9rrroGFoKpE
12		Cell	3	0.000	1.000	Vesicles Paraspeckle	1046	4	Not-Trans anti-PSPC1-A546 8C-S-PSPC1 V2.00	0	28. Not-Trans and anti-PSPC1-A546_Pos019_S001	00-69g8pFk4g4h9rrroGFoKpE
35		Cell	3	0.000	1.000	Vesicles Paraspeckle	1047	5	Not-Trans anti-PSPC1-A546 8C-S-PSPC1 V2.00	0	28. Not-Trans and anti-PSPC1-A546_Pos019_S001	00-69g8pFk4g4h9rrroGFoKpE
47		Cell	3	0.000	1.000	Vesicles Paraspeckle	1048	6	Not-Trans anti-PSPC1-A546 8C-S-PSPC1 V2.00	0	28. Not-Trans and anti-PSPC1-A546_Pos019_S001	00-69g8pFk4g4h9rrroGFoKpE
15		Cell	3	0.000	1.000	Vesicles Paraspeckle	1049	7	Not-Trans anti-PSPC1-A546 8C-S-PSPC1 V2.00	0	28. Not-Trans and anti-PSPC1-A546_Pos019_S001	00-69g8pFk4g4h9rrroGFoKpE
55		Cell	3	0.000	1.000	Vesicles Paraspeckle	1050	8	Not-Trans anti-PSPC1-A546 8C-S-PSPC1 V2.00	0	28. Not-Trans and anti-PSPC1-A546_Pos019_S001	00-69g8pFk4g4h9rrroGFoKpE
40		Cell	3	0.000	1.000	Vesicles Paraspeckle	1051	9	Not-Trans anti-PSPC1-A546 8C-S-PSPC1 V2.00	0	28. Not-Trans and anti-PSPC1-A546_Pos019_S001	00-69g8pFk4g4h9rrroGFoKpE
38		Cell	3	0.000	1.000	Vesicles Paraspeckle	1052	10	Not-Trans anti-PSPC1-A546 8C-S-PSPC1 V2.00	0	28. Not-Trans and anti-PSPC1-A546_Pos019_S001	00-69g8pFk4g4h9rrroGFoKpE
95		Cell	3	0.000	1.000	Vesicles Paraspeckle	1053	11	Not-Trans anti-PSPC1-A546 8C-S-PSPC1 V2.00	0	28. Not-Trans and anti-PSPC1-A546_Pos019_S001	00-69g8pFk4g4h9rrroGFoKpE
30		Cell	3	0.000	1.000	Vesicles Paraspeckle	1055	13	Not-Trans anti-PSPC1-A546 8C-S-PSPC1 V2.00	0	28. Not-Trans and anti-PSPC1-A546_Pos019_S001	00-69g8pFk4g4h9rrroGFoKpE
32		Cell	3	0.000	1.000	Vesicles Paraspeckle	1056	14	Not-Trans anti-PSPC1-A546 8C-S-PSPC1 V2.00	0	28. Not-Trans and anti-PSPC1-A546_Pos019_S001	00-69g8pFk4g4h9rrroGFoKpE
40		Cell	3	0.000	1.000	Vesicles Paraspeckle	1057	15	Not-Trans anti-PSPC1-A546 8C-S-PSPC1 V2.00	0	28. Not-Trans and anti-PSPC1-A546_Pos019_S001	00-69g8pFk4g4h9rrroGFoKpE
64		Cell	3	0.000	1.000	Vesicles Paraspeckle	1059	17	Not-Trans anti-PSPC1-A546 8C-S-PSPC1 V2.00	0	28. Not-Trans and anti-PSPC1-A546_Pos019_S001	00-69g8pFk4g4h9rrroGFoKpE
72		Cell	3	0.000	1.000	Vesicles Paraspeckle	1060	18	Not-Trans anti-PSPC1-A546 8C-S-PSPC1 V2.00	0	28. Not-Trans and anti-PSPC1-A546_Pos019_S001	00-69g8pFk4g4h9rrroGFoKpE
91		Cell	3	0.000	1.000	Vesicles Paraspeckle	1061	19	Not-Trans anti-PSPC1-A546 8C-S-PSPC1 V2.00	0	28. Not-Trans and anti-PSPC1-A546_Pos019_S001	00-69g8pFk4g4h9rrroGFoKpE
79		Cell	3	0.000	1.000	Vesicles Paraspeckle	1063	21	Not-Trans anti-PSPC1-A546 8C-S-PSPC1 V2.00	0	28. Not-Trans and anti-PSPC1-A546_Pos019_S001	00-69g8pFk4g4h9rrroGFoKpE
26		Cell	3	0.000	1.000	Vesicles Paraspeckle	1064	22	Not-Trans anti-PSPC1-A546 8C-S-PSPC1 V2.00	0	28. Not-Trans and anti-PSPC1-A546_Pos019_S001	00-69g8pFk4g4h9rrroGFoKpE
55		Cell	3	0.000	1.000	Vesicles Paraspeckle	1069	27	Not-Trans anti-PSPC1-A546 8C-S-PSPC1 V2.00	0	28. Not-Trans and anti-PSPC1-A546_Pos019_S001	00-69g8pFk4g4h9rrroGFoKpE
42		Cell	3	0.000	1.000	Vesicles Paraspeckle	1070	28	Not-Trans anti-PSPC1-A546 8C-S-PSPC1 V2.00	0	28. Not-Trans and anti-PSPC1-A546_Pos019_S001	00-69g8pFk4g4h9rrroGFoKpE
43		Cell	3	0.000	1.000	Vesicles Paraspeckle	1072	30	Not-Trans anti-PSPC1-A546 8C-S-PSPC1 V2.00	0	28. Not-Trans and anti-PSPC1-A546_Pos019_S001	00-69g8pFk4g4h9rrroGFoKpE
87		Cell	3	0.000	1.000	Vesicles Paraspeckle	1075	33	Not-Trans anti-PSPC1-A546 8C-S-PSPC1 V2.00	0	28. Not-Trans and anti-PSPC1-A546_Pos019_S001	00-69g8pFk4g4h9rrroGFoKpE
52		Cell	3	0.000	1.000	Vesicles Paraspeckle	1077	35	Not-Trans anti-PSPC1-A546 8C-S-PSPC1 V2.00	0	28. Not-Trans and anti-PSPC1-A546_Pos019_S001	00-69g8pFk4g4h9rrroGFoKpE
15		Cell	3	0.000	1.000	Vesicles Paraspeckle	1078	36	Not-Trans anti-PSPC1-A546 8C-S-PSPC1 V2.00	0	28. Not-Trans and anti-PSPC1-A546_Pos019_S001	00-69g8pFk4g4h9rrroGFoKpE
0		Cell	3	0.000	1.000	Vesicles Paraspeckle	1081	39	Not-Trans anti-PSPC1-A546 8C-S-PSPC1 V2.00	0	28. Not-Trans and anti-PSPC1-A546_Pos019_S001	00-69g8pFk4g4h9rrroGFoKpE
10		Cell	3	0.000	1.000	Vesicles Paraspeckle	1084	42	Not-Trans anti-PSPC1-A546 8C-S-PSPC1 V2.00	0	28. Not-Trans and anti-PSPC1-A546_Pos019_S001	00-69g8pFk4g4h9rrroGFoKpE
12		Cell	3	0.000	1.000	Vesicles Paraspeckle	1085	43	Not-Trans anti-PSPC1-A546 8C-S-PSPC1 V2.00	0	28. Not-Trans and anti-PSPC1-A546_Pos019_S001	00-69g8pFk4g4h9rrroGFoKpE
30		Cell	3	0.000	1.000	Vesicles Paraspeckle	1087	45	Not-Trans anti-PSPC1-A546 8C-S-PSPC1 V2.00	0	28. Not-Trans and anti-PSPC1-A546_Pos019_S001	00-69g8pFk4g4h9rrroGFoKpE
93		Cell	3	0.000	1.000	Vesicles Paraspeckle	1088	46	Not-Trans anti-PSPC1-A546 8C-S-PSPC1 V2.00	0	28. Not-Trans and anti-PSPC1-A546_Pos019_S001	00-69g8pFk4g4h9rrroGFoKpE
9		Cell	3	0.000	1.000	Vesicles Paraspeckle	1089	47	Not-Trans anti-PSPC1-A546 8C-S-PSPC1 V2.00	0	28. Not-Trans and anti-PSPC1-A546_Pos019_S001	00-69g8pFk4g4h9rrroGFoKpE
9		Cell	3	0.000	1.000	Vesicles Paraspeckle	1090	48	Not-Trans anti-PSPC1-A546 8C-S-PSPC1 V2.00	0	28. Not-Trans and anti-PSPC1-A546_Pos019_S001	00-69g8pFk4g4h9rrroGFoKpE
32		Cell	3	0.000	1.000	Vesicles Paraspeckle	1091	49	Not-Trans anti-PSPC1-A546 8C-S-PSPC1 V2.00	0	28. Not-Trans and anti-PSPC1-A546_Pos019_S001	00-69g8pFk4g4h9rrroGFoKpE
26		Cell	3	0.000	1.000	Vesicles Paraspeckle	1092	50	Not-Trans anti-PSPC1-A546 8C-S-PSPC1 V2.00	0	28. Not-Trans and anti-PSPC1-A546_Pos019_S001	00-69g8pFk4g4h9rrroGFoKpE
43		Cell	3	0.000	1.000	Vesicles Paraspeckle	1093	51	Not-Trans anti-PSPC1-A546 8C-S-PSPC1 V2.00	0	28. Not-Trans and anti-PSPC1-A546_Pos019_S001	00-69g8pFk4g4h9rrroGFoKpE
48		Cell	3	0.000	1.000	Vesicles Paraspeckle	1094	52	Not-Trans anti-PSPC1-A546 8C-S-PSPC1 V2.00	0	28. Not-Trans and anti-PSPC1-A546_Pos019_S001	00-69g8pFk4g4h9rrroGFoKpE
39		Cell	3	0.000	1.000	Vesicles Paraspeckle	1098	56	Not-Trans anti-PSPC1-A546 8C-S-PSPC1 V2.00	0	28. Not-Trans and anti-PSPC1-A546_Pos019_S001	00-69g8pFk4g4h9rrroGFoKpE
33		Cell	3	0.000	1.000	Vesicles Paraspeckle	1100	58	Not-Trans anti-PSPC1-A546 8C-S-PSPC1 V2.00	0	28. Not-Trans and anti-PSPC1-A546_Pos019_S001	00-69g8pFk4g4h9rrroGFoKpE
100		Cell	3	0.000	1.000	Vesicles Paraspeckle	1109	67	Not-Trans anti-PSPC1-A546 8C-S-PSPC1 V2.00	0	28. Not-Trans and anti-PSPC1-A546_Pos019_S001	00-69g8pFk4g4h9rrroGFoKpE
31		Cell	3	0.000	1.000	Vesicles Paraspeckle	1111	69	Not-Trans anti-PSPC1-A546 8C-S-PSPC1 V2.00	0	28. Not-Trans and anti-PSPC1-A546_Pos019_S001	00-69g8pFk4g4h9rrroGFoKpE
86		Cell	3	0.000	1.000	Vesicles Paraspeckle	1112	70	Not-Trans anti-PSPC1-A546 8C-S-PSPC1 V2.00	0	28. Not-Trans and anti-PSPC1-A546_Pos019_S001	00-69g8pFk4g4h9rrroGFoKpE
87		Cell	3	0.000	1.000	Vesicles Paraspeckle	1113	71	Not-Trans anti-PSPC1-A546 8C-S-PSPC1 V2.00	0	28. Not-Trans and anti-PSPC1-A546_Pos019_S001	00-69g8pFk4g4h9rrroGFoKpE
52		Cell	3	0.000	1.000	Vesicles Paraspeckle	1114	72	Not-Trans anti-PSPC1-A546 8C-S-PSPC1 V2.00	0	28. Not-Trans and anti-PSPC1-A546_Pos019_S001	00-69g8pFk4g4h9rrroGFoKpE
42		Cell	3	0.000	1.000	Vesicles Paraspeckle	1116	74	Not-Trans anti-PSPC1-A546 8C-S-PSPC1 V2.00	0	28. Not-Trans and anti-PSPC1-A546_Pos019_S001	00-69g8pFk4g4h9rrroGFoKpE
3		Cell	3	0.000	1.000	Vesicles Paraspeckle	1117	75	Not-Trans anti-PSPC1-A546 8C-S-PSPC1 V2.00	0	28. Not-Trans and anti-PSPC1-A546_Pos019_S001	00-69g8pFk4g4h9rrroGFoKpE
74		Cell	3	0.000	1.000	Vesicles Paraspeckle	1119	1	Not-Trans anti-PSPC1-A546 8C-S-PSPC1 V2.00	0	28. Not-Trans and anti-PSPC1-A546_Pos020_S001	00-dFC4pbLNwSx8Phm4titGpS
82		Cell	3	0.000	1.000	Vesicles Paraspeckle	1121	3	Not-Trans anti-PSPC1-A546 8C-S-PSPC1 V2.00	0	28. Not-Trans and anti-PSPC1-A546_Pos020_S001	00-dFC4pbLNwSx8Phm4titGpS
110		Cell	3	0.000	1.000	Vesicles Paraspeckle	1123	5	Not-Trans anti-PSPC1-A546 8C-S-PSPC1 V2.00	0	28. Not-Trans and anti-PSPC1-A546_Pos020_S001	00-dFC4pbLNwSx8Phm4titGpS
60		Cell	3	0.000	1.000	Vesicles Paraspeckle	1124	6	Not-Trans anti-PSPC1-A546 8C-S-PSPC1 V2.00	0	28. Not-Trans and anti-PSPC1-A546_Pos020_S001	00-dFC4pbLNwSx8Phm4titGpS
58		Cell	3	0.000	1.000	Vesicles Paraspeckle	1126	8	Not-Trans anti-PSPC1-A546 8C-S-PSPC1 V2.00	0	28. Not-Trans and anti-PSPC1-A546_Pos020_S001	00-dFC4pbLNwSx8Phm4titGpS
12		Cell	3	0.000	1.000	Vesicles Paraspeckle	1127	9	Not-Trans anti-PSPC1-A546 8C-S-PSPC1 V2.00	0	28. Not-Trans and anti-PSPC1-A546_Pos020_S001	00-dFC4pbLNwSx8Phm4titGpS
4		Cell	3	0.000	1.000	Vesicles Paraspeckle	1129	11	Not-Trans anti-PSPC1-A546 8C-S-PSPC1 V2.00	0	28. Not-Trans and anti-PSPC1-A546_Pos020_S001	00-dFC4pbLNwSx8Phm4titGpS
22		Cell	3	0.000	1.000	Vesicles Paraspeckle	1131	13	Not-Trans anti-PSPC1-A546 8C-S-PSPC1 V2.00	0	28. Not-Trans and anti-PSPC1-A546_Pos020_S001	00-dFC4pbLNwSx8Phm4titGpS
25		Cell	3	0.000	1.000	Vesicles Paraspeckle	1132	14	Not-Trans anti-PSPC1-A546 8C-S-PSPC1 V2.00	0	28. Not-Trans and anti-PSPC1-A546_Pos020_S001	00-dFC4pbLNwSx8Phm4titGpS
59		Cell	3	0.000	1.000	Vesicles Paraspeckle	1133	15	Not-Trans anti-PSPC1-A546 8C-S-PSPC1 V2.00	0	28. Not-Trans and anti-PSPC1-A546_Pos020_S001	00-dFC4pbLNwSx8Phm4titGpS
40		Cell	3	0.000	1.000	Vesicles Paraspeckle	1134	16	Not-Trans anti-PSPC1-A546 8C-S-PSPC1 V2.00	0	28. Not-Trans and anti-PSPC1-A546_Pos020_S001	00-dFC4pbLNwSx8Phm4titGpS
49		Cell	3	0.000	1.000	Vesicles Paraspeckle	1136	18	Not-Trans anti-PSPC1-A546 8C-S-PSPC1 V2.00	0	28. Not-Trans and anti-PSPC1-A546_Pos020_S001	00-dFC4pbLNwSx8Phm4titGpS
12		Cell	3	0.000	1.000	Vesicles Paraspeckle	1138	20	Not-Trans anti-PSPC1-A546 8C-S-PSPC1 V2.00	0	28. Not-Trans and anti-PSPC1-A546_Pos020_S001	00-dFC4pbLNwSx8Phm4titGpS
2		Cell	3	0.000	1.000	Vesicles Paraspeckle	1139	21	Not-Trans anti-PSPC1-A546 8C-S-PSPC1 V2.00	0	28. Not-Trans and anti-PSPC1-A546_Pos020_S001	00-dFC4pbLNwSx8Phm4titGpS
3		Cell	3	0.000	1.000	Vesicles Paraspeckle	1140	22	Not-Trans anti-PSPC1-A546 8C-S-PSPC1 V2.00	0	28. Not-Trans and anti-PSPC1-A546_Pos020_S001	00-dFC4pbLNwSx8Phm4titGpS
40		Cell	3	0.000	1.000	Vesicles Paraspeckle	1141	23	Not-Trans anti-PSPC1-A546 8C-S-PSPC1 V2.00	0	28. Not-Trans and anti-PSPC1-A546_Pos020_S001	00-dFC4pbLNwSx8Phm4titGpS
26		Cell	3	0.000	1.000	Vesicles Paraspeckle	1146	28	Not-Trans anti-PSPC1-A546 8C-S-PSPC1 V2.00	0	28. Not-Trans and anti-PSPC1-A546_Pos020_S001	00-dFC4pbLNwSx8Phm4titGpS
5		Cell	3	0.000	1.000	Vesicles Paraspeckle	1147	29	Not-Trans anti-PSPC1-A546 8C-S-PSPC1 V2.00	0	28. Not-Trans and anti-PSPC1-A546_Pos020_S001	00-dFC4pbLNwSx8Phm4titGpS
30		Cell	3	0.000	1.000	Vesicles Paraspeckle	1148	30	Not-Trans anti-PSPC1-A546 8C-S-PSPC1 V2.00	0	28. Not-Trans and anti-PSPC1-A546_Pos020_S001	00-dFC4pbLNwSx8Phm4titGpS
41		Cell	3	0.000	1.000	Vesicles Paraspeckle	1149	31	Not-Trans anti-PSPC1-A546 8C-S-PSPC1 V2.00	0	28. Not-Trans and anti-PSPC1-A546_Pos020_S001	00-dFC4pbLNwSx8Phm4titGpS
23		Cell	3	0.000	1.000	Vesicles Paraspeckle	1150	32	Not-Trans anti-PSPC1-A546 8C-S-PSPC1 V2.00	0	28. Not-Trans and anti-PSPC1-A546_Pos020_S001	00-dFC4pbLNwSx8Phm4titGpS
48		Cell	3	0.000	1.000	Vesicles Paraspeckle	1151	33	Not-Trans anti-PSPC1-A546 8C-S-PSPC1 V2.00	0	28. Not-Trans and anti-PSPC1-A546_Pos020_S001	00-dFC4pbLNwSx8Phm4titGpS
46		Cell	3	0.000	1.000	Vesicles Paraspeckle	1153	35	Not-Trans anti-PSPC1-A546 8C-S-PSPC1 V2.00	0	28. Not-Trans and anti-PSPC1-A546_Pos020_S001	00-dFC4pbLNwSx8Phm4titGpS
39		Cell	3	0.000	1.000	Vesicles Paraspeckle	1154	36	Not-Trans anti-PSPC1-A546 8C-S-PSPC1 V2.00	0	28. Not-Trans and anti-PSPC1-A546_Pos020_S001	00-dFC4pbLNwSx8Phm4titGpS
40		Cell	3	0.000	1.000	Vesicles Paraspeckle	1155	37	Not-Trans anti-PSPC1-A546 8C-S-PSPC1 V2.00	0	28. Not-Trans and anti-PSPC1-A546_Pos020_S001	00-dFC4pbLNwSx8Phm4titGpS
27		Cell	3	0.000	1.000	Vesicles Paraspeckle	1158	40	Not-Trans anti-PSPC1-A546 8C-S-PSPC1 V2.00	0	28. Not-Trans and anti-PSPC1-A546_Pos020_S001	00-dFC4pbLNwSx8Phm4titGpS
18		Cell	3	0.000	1.000	Vesicles Paraspeckle	1170	0	Not-Trans anti-PSPC1-A546 8C-S-PSPC1 V2.00	0	28. Not-Trans and anti-PSPC1-A546_Pos021_S001	00-rQPcEooYe9X47EEcwHysw7
3		Cell	3	0.000	1.000	Vesicles Paraspeckle	1171	1	Not-Trans anti-PSPC1-A546 8C-S-PSPC1 V2.00	0	28. Not-Trans and anti-PSPC1-A546_Pos021_S001	00-rQPcEooYe9X47EEcwHysw7
12		Cell	3	0.000	1.000	Vesicles Paraspeckle	1172	2	Not-Trans anti-PSPC1-A546 8C-S-PSPC1 V2.00	0	28. Not-Trans and anti-PSPC1-A546_Pos021_S001	00-rQPcEooYe9X47EEcwHysw7
43		Cell	3	0.000	1.000	Vesicles Paraspeckle	1173	3	Not-Trans anti-PSPC1-A546 8C-S-PSPC1 V2.00	0	28. Not-Trans and anti-PSPC1-A546_Pos021_S001	00-rQPcEooYe9X47EEcwHysw7
30		Cell	3	0.000	1.000	Vesicles Paraspeckle	1174	4	Not-Trans anti-PSPC1-A546 8C-S-PSPC1 V2.00	0	28. Not-Trans and anti-PSPC1-A546_Pos021_S001	00-rQPcEooYe9X47EEcwHysw7
34		Cell	3	0.000	1.000	Vesicles Paraspeckle	1175	5	Not-Trans anti-PSPC1-A546 8C-S-PSPC1 V2.00	0	28. Not-Trans and anti-PSPC1-A546_Pos021_S001	00-rQPcEooYe9X47EEcwHysw7
25		Cell	3	0.000	1.000	Vesicles Paraspeckle	1176	6	Not-Trans anti-PSPC1-A546 8C-S-PSPC1 V2.00	0	28. Not-Trans and anti-PSPC1-A546_Pos021_S001	00-rQPcEooYe9X47EEcwHysw7
48		Cell	3	0.000	1.000	Vesicles Paraspeckle	1177	7	Not-Trans anti-PSPC1-A546 8C-S-PSPC1 V2.00	0	28. Not-Trans and anti-PSPC1-A546_Pos021_S001	00-rQPcEooYe9X47EEcwHysw7
54		Cell	3	0.000	1.000	Vesicles Paraspeckle	1178	8	Not-Trans anti-PSPC1-A546 8C-S-PSPC1 V2.00	0	28. Not-Trans and anti-PSPC1-A546_Pos021_S001	00-rQPcEooYe9X47EEcwHysw7
26		Cell	3	0.000	1.000	Vesicles Paraspeckle	1179	9	Not-Trans anti-PSPC1-A546 8C-S-PSPC1 V2.00	0	28. Not-Trans and anti-PSPC1-A546_Pos021_S001	00-rQPcEooYe9X47EEcwHysw7
84		Cell	3	0.000	1.000	Vesicles Paraspeckle	1180	10	Not-Trans anti-PSPC1-A546 8C-S-PSPC1 V2.00	0	28. Not-Trans and anti-PSPC1-A546_Pos021_S001	00-rQPcEooYe9X47EEcwHysw7
61		Cell	3	0.000	1.000	Vesicles Paraspeckle	1181	11	Not-Trans anti-PSPC1-A546 8C-S-PSPC1 V2.00	0	28. Not-Trans and anti-PSPC1-A546_Pos021_S001	00-rQPcEooYe9X47EEcwHysw7
68		Cell	3	0.000	1.000	Vesicles Paraspeckle	1182	12	Not-Trans anti-PSPC1-A546 8C-S-PSPC1 V2.00	0	28. Not-Trans and anti-PSPC1-A546_Pos021_S001	00-rQPcEooYe9X47EEcwHysw7
62		Cell	3	0.000	1.000	Vesicles Paraspeckle	1183	13	Not-Trans anti-PSPC1-A546 8C-S-PSPC1 V2.00	0	28. Not-Trans and anti-PSPC1-A546_Pos021_S001	00-rQPcEooYe9X47EEcwHysw7
34		Cell	3	0.000	1.000	Vesicles Paraspeckle	1184	14	Not-Trans anti-PSPC1-A546 8C-S-PSPC1 V2.00	0	28. Not-Trans and anti-PSPC1-A546_Pos021_S001	00-rQPcEooYe9X47EEcwHysw7
27		Cell	3	0.000	1.000	Vesicles Paraspeckle	1185	15	Not-Trans anti-PSPC1-A546 8C-S-PSPC1 V2.00	0	28. Not-Trans and anti-PSPC1-A546_Pos021_S001	00-rQPcEooYe9X47EEcwHysw7
53		Cell	3	0.000	1.000	Vesicles Paraspeckle	1186	16	Not-Trans anti-PSPC1-A546 8C-S-PSPC1 V2.00	0	28. Not-Trans and anti-PSPC1-A546_Pos021_S001	00-rQPcEooYe9X47EEcwHysw7
32		Cell	3	0.000	1.000	Vesicles Paraspeckle	1187	17	Not-Trans anti-PSPC1-A546 8C-S-PSPC1 V2.00	0	28. Not-Trans and anti-PSPC1-A546_Pos021_S001	00-rQPcEooYe9X47EEcwHysw7
57		Cell	3	0.000	1.000	Vesicles Paraspeckle	1189	19	Not-Trans anti-PSPC1-A546 8C-S-PSPC1 V2.00	0	28. Not-Trans and anti-PSPC1-A546_Pos021_S001	00-rQPcEooYe9X47EEcwHysw7
85		Cell	3	0.000	1.000	Vesicles Paraspeckle	1191	21	Not-Trans anti-PSPC1-A546 8C-S-PSPC1 V2.00	0	28. Not-Trans and anti-PSPC1-A546_Pos021_S001	00-rQPcEooYe9X47EEcwHysw7
14		Cell	3	0.000	1.000	Vesicles Paraspeckle	1192	22	Not-Trans anti-PSPC1-A546 8C-S-PSPC1 V2.00	0	28. Not-Trans and anti-PSPC1-A546_Pos021_S001	00-rQPcEooYe9X47EEcwHysw7
9		Cell	3	0.000	1.000	Vesicles Paraspeckle	1193	23	Not-Trans anti-PSPC1-A546 8C-S-PSPC1 V2.00	0	28. Not-Trans and anti-PSPC1-A546_Pos021_S001	00-rQPcEooYe9X47EEcwHysw7
3		Cell	3	0.000	1.000	Vesicles Paraspeckle	1195	25	Not-Trans anti-PSPC1-A546 8C-S-PSPC1 V2.00	0	28. Not-Trans and anti-PSPC1-A546_Pos021_S001	00-rQPcEooYe9X47EEcwHysw7
31		Cell	3	0.000	1.000	Vesicles Paraspeckle	1196	26	Not-Trans anti-PSPC1-A546 8C-S-PSPC1 V2.00	0	28. Not-Trans and anti-PSPC1-A546_Pos021_S001	00-rQPcEooYe9X47EEcwHysw7
46		Cell	3	0.000	1.000	Vesicles Paraspeckle	1198	28	Not-Trans anti-PSPC1-A546 8C-S-PSPC1 V2.00	0	28. Not-Trans and anti-PSPC1-A546_Pos021_S001	00-rQPcEooYe9X47EEcwHysw7
29		Cell	3	0.000	1.000	Vesicles Paraspeckle	1199	29	Not-Trans anti-PSPC1-A546 8C-S-PSPC1 V2.00	0	28. Not-Trans and anti-PSPC1-A546_Pos021_S001	00-rQPcEooYe9X47EEcwHysw7
47		Cell	3	0.000	1.000	Vesicles Paraspeckle	1200	30	Not-Trans anti-PSPC1-A546 8C-S-PSPC1 V2.00	0	28. Not-Trans and anti-PSPC1-A546_Pos021_S001	00-rQPcEooYe9X47EEcwHysw7
60		Cell	3	0.000	1.000	Vesicles Paraspeckle	1201	31	Not-Trans anti-PSPC1-A546 8C-S-PSPC1 V2.00	0	28. Not-Trans and anti-PSPC1-A546_Pos021_S001	00-rQPcEooYe9X47EEcwHysw7
22		Cell	3	0.000	1.000	Vesicles Paraspeckle	1202	32	Not-Trans anti-PSPC1-A546 8C-S-PSPC1 V2.00	0	28. Not-Trans and anti-PSPC1-A546_Pos021_S001	00-rQPcEooYe9X47EEcwHysw7
13		Cell	3	0.000	1.000	Vesicles Paraspeckle	1204	34	Not-Trans anti-PSPC1-A546 8C-S-PSPC1 V2.00	0	28. Not-Trans and anti-PSPC1-A546_Pos021_S001	00-rQPcEooYe9X47EEcwHysw7
47		Cell	3	0.000	1.000	Vesicles Paraspeckle	1205	35	Not-Trans anti-PSPC1-A546 8C-S-PSPC1 V2.00	0	28. Not-Trans and anti-PSPC1-A546_Pos021_S001	00-rQPcEooYe9X47EEcwHysw7
93		Cell	3	0.000	1.000	Vesicles Paraspeckle	1206	36	Not-Trans anti-PSPC1-A546 8C-S-PSPC1 V2.00	0	28. Not-Trans and anti-PSPC1-A546_Pos021_S001	00-rQPcEooYe9X47EEcwHysw7
54		Cell	3	0.000	1.000	Vesicles Paraspeckle	1207	37	Not-Trans anti-PSPC1-A546 8C-S-PSPC1 V2.00	0	28. Not-Trans and anti-PSPC1-A546_Pos021_S001	00-rQPcEooYe9X47EEcwHysw7
38		Cell	3	0.000	1.000	Vesicles Paraspeckle	1208	38	Not-Trans anti-PSPC1-A546 8C-S-PSPC1 V2.00	0	28. Not-Trans and anti-PSPC1-A546_Pos021_S001	00-rQPcEooYe9X47EEcwHysw7
32		Cell	3	0.000	1.000	Vesicles Paraspeckle	1209	39	Not-Trans anti-PSPC1-A546 8C-S-PSPC1 V2.00	0	28. Not-Trans and anti-PSPC1-A546_Pos021_S001	00-rQPcEooYe9X47EEcwHysw7
20		Cell	3	0.000	1.000	Vesicles Paraspeckle	1210	40	Not-Trans anti-PSPC1-A546 8C-S-PSPC1 V2.00	0	28. Not-Trans and anti-PSPC1-A546_Pos021_S001	00-rQPcEooYe9X47EEcwHysw7
35		Cell	3	0.000	1.000	Vesicles Paraspeckle	1211	41	Not-Trans anti-PSPC1-A546 8C-S-PSPC1 V2.00	0	28. Not-Trans and anti-PSPC1-A546_Pos021_S001	00-rQPcEooYe9X47EEcwHysw7
35		Cell	3	0.000	1.000	Vesicles Paraspeckle	1212	42	Not-Trans anti-PSPC1-A546 8C-S-PSPC1 V2.00	0	28. Not-Trans and anti-PSPC1-A546_Pos021_S001	00-rQPcEooYe9X47EEcwHysw7
29		Cell	3	0.000	1.000	Vesicles Paraspeckle	1213	43	Not-Trans anti-PSPC1-A546 8C-S-PSPC1 V2.00	0	28. Not-Trans and anti-PSPC1-A546_Pos021_S001	00-rQPcEooYe9X47EEcwHysw7
24		Cell	3	0.000	1.000	Vesicles Paraspeckle	1214	44	Not-Trans anti-PSPC1-A546 8C-S-PSPC1 V2.00	0	28. Not-Trans and anti-PSPC1-A546_Pos021_S001	00-rQPcEooYe9X47EEcwHysw7
45		Cell	3	0.000	1.000	Vesicles Paraspeckle	1215	45	Not-Trans anti-PSPC1-A546 8C-S-PSPC1 V2.00	0	28. Not-Trans and anti-PSPC1-A546_Pos021_S001	00-rQPcEooYe9X47EEcwHysw7
53		Cell	3	0.000	1.000	Vesicles Paraspeckle	1216	46	Not-Trans anti-PSPC1-A546 8C-S-PSPC1 V2.00	0	28. Not-Trans and anti-PSPC1-A546_Pos021_S001	00-rQPcEooYe9X47EEcwHysw7
37		Cell	3	0.000	1.000	Vesicles Paraspeckle	1217	47	Not-Trans anti-PSPC1-A546 8C-S-PSPC1 V2.00	0	28. Not-Trans and anti-PSPC1-A546_Pos021_S001	00-rQPcEooYe9X47EEcwHysw7
22		Cell	3	0.000	1.000	Vesicles Paraspeckle	1218	48	Not-Trans anti-PSPC1-A546 8C-S-PSPC1 V2.00	0	28. Not-Trans and anti-PSPC1-A546_Pos021_S001	00-rQPcEooYe9X47EEcwHysw7
78		Cell	3	0.000	1.000	Vesicles Paraspeckle	1220	50	Not-Trans anti-PSPC1-A546 8C-S-PSPC1 V2.00	0	28. Not-Trans and anti-PSPC1-A546_Pos021_S001	00-rQPcEooYe9X47EEcwHysw7
105		Cell	3	0.000	1.000	Vesicles Paraspeckle	1221	51	Not-Trans anti-PSPC1-A546 8C-S-PSPC1 V2.00	0	28. Not-Trans and anti-PSPC1-A546_Pos021_S001	00-rQPcEooYe9X47EEcwHysw7
54		Cell	3	0.000	1.000	Vesicles Paraspeckle	1222	52	Not-Trans anti-PSPC1-A546 8C-S-PSPC1 V2.00	0	28. Not-Trans and anti-PSPC1-A546_Pos021_S001	00-rQPcEooYe9X47EEcwHysw7
37		Cell	3	0.000	1.000	Vesicles Paraspeckle	1223	53	Not-Trans anti-PSPC1-A546 8C-S-PSPC1 V2.00	0	28. Not-Trans and anti-PSPC1-A546_Pos021_S001	00-rQPcEooYe9X47EEcwHysw7
141		Cell	3	0.000	1.000	Vesicles Paraspeckle	1225	55	Not-Trans anti-PSPC1-A546 8C-S-PSPC1 V2.00	0	28. Not-Trans and anti-PSPC1-A546_Pos021_S001	00-rQPcEooYe9X47EEcwHysw7
53		Cell	3	0.000	1.000	Vesicles Paraspeckle	1226	56	Not-Trans anti-PSPC1-A546 8C-S-PSPC1 V2.00	0	28. Not-Trans and anti-PSPC1-A546_Pos021_S001	00-rQPcEooYe9X47EEcwHysw7
33		Cell	3	0.000	1.000	Vesicles Paraspeckle	1228	58	Not-Trans anti-PSPC1-A546 8C-S-PSPC1 V2.00	0	28. Not-Trans and anti-PSPC1-A546_Pos021_S001	00-rQPcEooYe9X47EEcwHysw7
27		Cell	3	0.000	1.000	Vesicles Paraspeckle	1231	61	Not-Trans anti-PSPC1-A546 8C-S-PSPC1 V2.00	0	28. Not-Trans and anti-PSPC1-A546_Pos021_S001	00-rQPcEooYe9X47EEcwHysw7
27		Cell	3	0.000	1.000	Vesicles Paraspeckle	1232	62	Not-Trans anti-PSPC1-A546 8C-S-PSPC1 V2.00	0	28. Not-Trans and anti-PSPC1-A546_Pos021_S001	00-rQPcEooYe9X47EEcwHysw7
57		Cell	3	0.000	1.000	Vesicles Paraspeckle	1233	63	Not-Trans anti-PSPC1-A546 8C-S-PSPC1 V2.00	0	28. Not-Trans and anti-PSPC1-A546_Pos021_S001	00-rQPcEooYe9X47EEcwHysw7
114		Cell	3	0.000	1.000	Vesicles Paraspeckle	1234	64	Not-Trans anti-PSPC1-A546 8C-S-PSPC1 V2.00	0	28. Not-Trans and anti-PSPC1-A546_Pos021_S001	00-rQPcEooYe9X47EEcwHysw7
26		Cell	3	0.000	1.000	Vesicles Paraspeckle	1235	65	Not-Trans anti-PSPC1-A546 8C-S-PSPC1 V2.00	0	28. Not-Trans and anti-PSPC1-A546_Pos021_S001	00-rQPcEooYe9X47EEcwHysw7
37		Cell	3	0.000	1.000	Vesicles Paraspeckle	1236	66	Not-Trans anti-PSPC1-A546 8C-S-PSPC1 V2.00	0	28. Not-Trans and anti-PSPC1-A546_Pos021_S001	00-rQPcEooYe9X47EEcwHysw7
16		Cell	3	0.000	1.000	Vesicles Paraspeckle	1238	68	Not-Trans anti-PSPC1-A546 8C-S-PSPC1 V2.00	0	28. Not-Trans and anti-PSPC1-A546_Pos021_S001	00-rQPcEooYe9X47EEcwHysw7
32		Cell	3	0.000	1.000	Vesicles Paraspeckle	1239	69	Not-Trans anti-PSPC1-A546 8C-S-PSPC1 V2.00	0	28. Not-Trans and anti-PSPC1-A546_Pos021_S001	00-rQPcEooYe9X47EEcwHysw7
16		Cell	3	0.000	1.000	Vesicles Paraspeckle	1240	70	Not-Trans anti-PSPC1-A546 8C-S-PSPC1 V2.00	0	28. Not-Trans and anti-PSPC1-A546_Pos021_S001	00-rQPcEooYe9X47EEcwHysw7
10		Cell	3	0.000	1.000	Vesicles Paraspeckle	1241	71	Not-Trans anti-PSPC1-A546 8C-S-PSPC1 V2.00	0	28. Not-Trans and anti-PSPC1-A546_Pos021_S001	00-rQPcEooYe9X47EEcwHysw7
34		Cell	3	0.000	1.000	Vesicles Paraspeckle	1243	73	Not-Trans anti-PSPC1-A546 8C-S-PSPC1 V2.00	0	28. Not-Trans and anti-PSPC1-A546_Pos021_S001	00-rQPcEooYe9X47EEcwHysw7
54		Cell	3	0.000	1.000	Vesicles Paraspeckle	1244	74	Not-Trans anti-PSPC1-A546 8C-S-PSPC1 V2.00	0	28. Not-Trans and anti-PSPC1-A546_Pos021_S001	00-rQPcEooYe9X47EEcwHysw7
3		Cell	3	0.000	1.000	Vesicles Paraspeckle	1245	75	Not-Trans anti-PSPC1-A546 8C-S-PSPC1 V2.00	0	28. Not-Trans and anti-PSPC1-A546_Pos021_S001	00-rQPcEooYe9X47EEcwHysw7
38		Cell	3	0.000	1.000	Vesicles Paraspeckle	1246	76	Not-Trans anti-PSPC1-A546 8C-S-PSPC1 V2.00	0	28. Not-Trans and anti-PSPC1-A546_Pos021_S001	00-rQPcEooYe9X47EEcwHysw7
55		Cell	3	0.000	1.000	Vesicles Paraspeckle	1247	77	Not-Trans anti-PSPC1-A546 8C-S-PSPC1 V2.00	0	28. Not-Trans and anti-PSPC1-A546_Pos021_S001	00-rQPcEooYe9X47EEcwHysw7
26		Cell	3	0.000	1.000	Vesicles Paraspeckle	1248	78	Not-Trans anti-PSPC1-A546 8C-S-PSPC1 V2.00	0	28. Not-Trans and anti-PSPC1-A546_Pos021_S001	00-rQPcEooYe9X47EEcwHysw7
60		Cell	3	0.000	1.000	Vesicles Paraspeckle	1249	79	Not-Trans anti-PSPC1-A546 8C-S-PSPC1 V2.00	0	28. Not-Trans and anti-PSPC1-A546_Pos021_S001	00-rQPcEooYe9X47EEcwHysw7
64		Cell	3	0.000	1.000	Vesicles Paraspeckle	1250	80	Not-Trans anti-PSPC1-A546 8C-S-PSPC1 V2.00	0	28. Not-Trans and anti-PSPC1-A546_Pos021_S001	00-rQPcEooYe9X47EEcwHysw7
25		Cell	3	0.000	1.000	Vesicles Paraspeckle	1251	81	Not-Trans anti-PSPC1-A546 8C-S-PSPC1 V2.00	0	28. Not-Trans and anti-PSPC1-A546_Pos021_S001	00-rQPcEooYe9X47EEcwHysw7
58		Cell	3	0.000	1.000	Vesicles Paraspeckle	1252	82	Not-Trans anti-PSPC1-A546 8C-S-PSPC1 V2.00	0	28. Not-Trans and anti-PSPC1-A546_Pos021_S001	00-rQPcEooYe9X47EEcwHysw7
144		Cell	3	0.000	1.000	Vesicles Paraspeckle	1253	83	Not-Trans anti-PSPC1-A546 8C-S-PSPC1 V2.00	0	28. Not-Trans and anti-PSPC1-A546_Pos021_S001	00-rQPcEooYe9X47EEcwHysw7
26		Cell	3	0.000	1.000	Vesicles Paraspeckle	1254	0	Not-Trans anti-PSPC1-A546 8C-S-PSPC1 V2.00	0	28. Not-Trans and anti-PSPC1-A546_Pos022_S001	00-zJ4NEGMkzhGuafQmg4ma75
73		Cell	3	0.000	1.000	Vesicles Paraspeckle	1255	1	Not-Trans anti-PSPC1-A546 8C-S-PSPC1 V2.00	0	28. Not-Trans and anti-PSPC1-A546_Pos022_S001	00-zJ4NEGMkzhGuafQmg4ma75
3		Cell	3	0.000	1.000	Vesicles Paraspeckle	1257	3	Not-Trans anti-PSPC1-A546 8C-S-PSPC1 V2.00	0	28. Not-Trans and anti-PSPC1-A546_Pos022_S001	00-zJ4NEGMkzhGuafQmg4ma75
37		Cell	3	0.000	1.000	Vesicles Paraspeckle	1258	4	Not-Trans anti-PSPC1-A546 8C-S-PSPC1 V2.00	0	28. Not-Trans and anti-PSPC1-A546_Pos022_S001	00-zJ4NEGMkzhGuafQmg4ma75
40		Cell	3	0.000	1.000	Vesicles Paraspeckle	1259	5	Not-Trans anti-PSPC1-A546 8C-S-PSPC1 V2.00	0	28. Not-Trans and anti-PSPC1-A546_Pos022_S001	00-zJ4NEGMkzhGuafQmg4ma75
44		Cell	3	0.000	1.000	Vesicles Paraspeckle	1261	7	Not-Trans anti-PSPC1-A546 8C-S-PSPC1 V2.00	0	28. Not-Trans and anti-PSPC1-A546_Pos022_S001	00-zJ4NEGMkzhGuafQmg4ma75
3		Cell	3	0.000	1.000	Vesicles Paraspeckle	1262	8	Not-Trans anti-PSPC1-A546 8C-S-PSPC1 V2.00	0	28. Not-Trans and anti-PSPC1-A546_Pos022_S001	00-zJ4NEGMkzhGuafQmg4ma75
6		Cell	3	0.000	1.000	Vesicles Paraspeckle	1263	9	Not-Trans anti-PSPC1-A546 8C-S-PSPC1 V2.00	0	28. Not-Trans and anti-PSPC1-A546_Pos022_S001	00-zJ4NEGMkzhGuafQmg4ma75
43		Cell	3	0.000	1.000	Vesicles Paraspeckle	1264	10	Not-Trans anti-PSPC1-A546 8C-S-PSPC1 V2.00	0	28. Not-Trans and anti-PSPC1-A546_Pos022_S001	00-zJ4NEGMkzhGuafQmg4ma75
36		Cell	3	0.000	1.000	Vesicles Paraspeckle	1266	12	Not-Trans anti-PSPC1-A546 8C-S-PSPC1 V2.00	0	28. Not-Trans and anti-PSPC1-A546_Pos022_S001	00-zJ4NEGMkzhGuafQmg4ma75
42		Cell	3	0.000	1.000	Vesicles Paraspeckle	1267	13	Not-Trans anti-PSPC1-A546 8C-S-PSPC1 V2.00	0	28. Not-Trans and anti-PSPC1-A546_Pos022_S001	00-zJ4NEGMkzhGuafQmg4ma75
45		Cell	3	0.000	1.000	Vesicles Paraspeckle	1268	14	Not-Trans anti-PSPC1-A546 8C-S-PSPC1 V2.00	0	28. Not-Trans and anti-PSPC1-A546_Pos022_S001	00-zJ4NEGMkzhGuafQmg4ma75
31		Cell	3	0.000	1.000	Vesicles Paraspeckle	1269	15	Not-Trans anti-PSPC1-A546 8C-S-PSPC1 V2.00	0	28. Not-Trans and anti-PSPC1-A546_Pos022_S001	00-zJ4NEGMkzhGuafQmg4ma75
62		Cell	3	0.000	1.000	Vesicles Paraspeckle	1270	16	Not-Trans anti-PSPC1-A546 8C-S-PSPC1 V2.00	0	28. Not-Trans and anti-PSPC1-A546_Pos022_S001	00-zJ4NEGMkzhGuafQmg4ma75
9		Cell	3	0.000	1.000	Vesicles Paraspeckle	1271	17	Not-Trans anti-PSPC1-A546 8C-S-PSPC1 V2.00	0	28. Not-Trans and anti-PSPC1-A546_Pos022_S001	00-zJ4NEGMkzhGuafQmg4ma75
11		Cell	3	0.000	1.000	Vesicles Paraspeckle	1272	18	Not-Trans anti-PSPC1-A546 8C-S-PSPC1 V2.00	0	28. Not-Trans and anti-PSPC1-A546_Pos022_S001	00-zJ4NEGMkzhGuafQmg4ma75
49		Cell	3	0.000	1.000	Vesicles Paraspeckle	1273	19	Not-Trans anti-PSPC1-A546 8C-S-PSPC1 V2.00	0	28. Not-Trans and anti-PSPC1-A546_Pos022_S001	00-zJ4NEGMkzhGuafQmg4ma75
40		Cell	3	0.000	1.000	Vesicles Paraspeckle	1274	20	Not-Trans anti-PSPC1-A546 8C-S-PSPC1 V2.00	0	28. Not-Trans and anti-PSPC1-A546_Pos022_S001	00-zJ4NEGMkzhGuafQmg4ma75
38		Cell	3	0.000	1.000	Vesicles Paraspeckle	1275	21	Not-Trans anti-PSPC1-A546 8C-S-PSPC1 V2.00	0	28. Not-Trans and anti-PSPC1-A546_Pos022_S001	00-zJ4NEGMkzhGuafQmg4ma75
53		Cell	3	0.000	1.000	Vesicles Paraspeckle	1277	23	Not-Trans anti-PSPC1-A546 8C-S-PSPC1 V2.00	0	28. Not-Trans and anti-PSPC1-A546_Pos022_S001	00-zJ4NEGMkzhGuafQmg4ma75
7		Cell	3	0.000	1.000	Vesicles Paraspeckle	1279	25	Not-Trans anti-PSPC1-A546 8C-S-PSPC1 V2.00	0	28. Not-Trans and anti-PSPC1-A546_Pos022_S001	00-zJ4NEGMkzhGuafQmg4ma75
15		Cell	3	0.000	1.000	Vesicles Paraspeckle	1280	26	Not-Trans anti-PSPC1-A546 8C-S-PSPC1 V2.00	0	28. Not-Trans and anti-PSPC1-A546_Pos022_S001	00-zJ4NEGMkzhGuafQmg4ma75
10		Cell	3	0.000	1.000	Vesicles Paraspeckle	1281	27	Not-Trans anti-PSPC1-A546 8C-S-PSPC1 V2.00	0	28. Not-Trans and anti-PSPC1-A546_Pos022_S001	00-zJ4NEGMkzhGuafQmg4ma75
3		Cell	3	0.000	1.000	Vesicles Paraspeckle	1282	28	Not-Trans anti-PSPC1-A546 8C-S-PSPC1 V2.00	0	28. Not-Trans and anti-PSPC1-A546_Pos022_S001	00-zJ4NEGMkzhGuafQmg4ma75
18		Cell	3	0.000	1.000	Vesicles Paraspeckle	1283	29	Not-Trans anti-PSPC1-A546 8C-S-PSPC1 V2.00	0	28. Not-Trans and anti-PSPC1-A546_Pos022_S001	00-zJ4NEGMkzhGuafQmg4ma75
3		Cell	3	0.000	1.000	Vesicles Paraspeckle	1284	30	Not-Trans anti-PSPC1-A546 8C-S-PSPC1 V2.00	0	28. Not-Trans and anti-PSPC1-A546_Pos022_S001	00-zJ4NEGMkzhGuafQmg4ma75
75		Cell	3	0.000	1.000	Vesicles Paraspeckle	1285	0	Not-Trans anti-PSPC1-A546 8C-S-PSPC1 V2.00	0	28. Not-Trans and anti-PSPC1-A546_Pos023_S001	00-BAC9YrdL69Ndt5wmfwfpEn
11		Cell	3	0.000	1.000	Vesicles Paraspeckle	1286	1	Not-Trans anti-PSPC1-A546 8C-S-PSPC1 V2.00	0	28. Not-Trans and anti-PSPC1-A546_Pos023_S001	00-BAC9YrdL69Ndt5wmfwfpEn
2		Cell	3	0.000	1.000	Vesicles Paraspeckle	1287	2	Not-Trans anti-PSPC1-A546 8C-S-PSPC1 V2.00	0	28. Not-Trans and anti-PSPC1-A546_Pos023_S001	00-BAC9YrdL69Ndt5wmfwfpEn
24		Cell	3	0.000	1.000	Vesicles Paraspeckle	1288	3	Not-Trans anti-PSPC1-A546 8C-S-PSPC1 V2.00	0	28. Not-Trans and anti-PSPC1-A546_Pos023_S001	00-BAC9YrdL69Ndt5wmfwfpEn
42		Cell	3	0.000	1.000	Vesicles Paraspeckle	1289	4	Not-Trans anti-PSPC1-A546 8C-S-PSPC1 V2.00	0	28. Not-Trans and anti-PSPC1-A546_Pos023_S001	00-BAC9YrdL69Ndt5wmfwfpEn
33		Cell	3	0.000	1.000	Vesicles Paraspeckle	1290	5	Not-Trans anti-PSPC1-A546 8C-S-PSPC1 V2.00	0	28. Not-Trans and anti-PSPC1-A546_Pos023_S001	00-BAC9YrdL69Ndt5wmfwfpEn
34		Cell	3	0.000	1.000	Vesicles Paraspeckle	1291	6	Not-Trans anti-PSPC1-A546 8C-S-PSPC1 V2.00	0	28. Not-Trans and anti-PSPC1-A546_Pos023_S001	00-BAC9YrdL69Ndt5wmfwfpEn
54		Cell	3	0.000	1.000	Vesicles Paraspeckle	1292	7	Not-Trans anti-PSPC1-A546 8C-S-PSPC1 V2.00	0	28. Not-Trans and anti-PSPC1-A546_Pos023_S001	00-BAC9YrdL69Ndt5wmfwfpEn
0		Cell	3	0.000	1.000	Vesicles Paraspeckle	1293	8	Not-Trans anti-PSPC1-A546 8C-S-PSPC1 V2.00	0	28. Not-Trans and anti-PSPC1-A546_Pos023_S001	00-BAC9YrdL69Ndt5wmfwfpEn
21		Cell	3	0.000	1.000	Vesicles Paraspeckle	1296	11	Not-Trans anti-PSPC1-A546 8C-S-PSPC1 V2.00	0	28. Not-Trans and anti-PSPC1-A546_Pos023_S001	00-BAC9YrdL69Ndt5wmfwfpEn
34		Cell	3	0.000	1.000	Vesicles Paraspeckle	1298	13	Not-Trans anti-PSPC1-A546 8C-S-PSPC1 V2.00	0	28. Not-Trans and anti-PSPC1-A546_Pos023_S001	00-BAC9YrdL69Ndt5wmfwfpEn
54		Cell	3	0.000	1.000	Vesicles Paraspeckle	1301	16	Not-Trans anti-PSPC1-A546 8C-S-PSPC1 V2.00	0	28. Not-Trans and anti-PSPC1-A546_Pos023_S001	00-BAC9YrdL69Ndt5wmfwfpEn
65		Cell	3	0.000	1.000	Vesicles Paraspeckle	1302	17	Not-Trans anti-PSPC1-A546 8C-S-PSPC1 V2.00	0	28. Not-Trans and anti-PSPC1-A546_Pos023_S001	00-BAC9YrdL69Ndt5wmfwfpEn
42		Cell	3	0.000	1.000	Vesicles Paraspeckle	1303	18	Not-Trans anti-PSPC1-A546 8C-S-PSPC1 V2.00	0	28. Not-Trans and anti-PSPC1-A546_Pos023_S001	00-BAC9YrdL69Ndt5wmfwfpEn
80		Cell	3	0.000	1.000	Vesicles Paraspeckle	1304	19	Not-Trans anti-PSPC1-A546 8C-S-PSPC1 V2.00	0	28. Not-Trans and anti-PSPC1-A546_Pos023_S001	00-BAC9YrdL69Ndt5wmfwfpEn
55		Cell	3	0.000	1.000	Vesicles Paraspeckle	1305	20	Not-Trans anti-PSPC1-A546 8C-S-PSPC1 V2.00	0	28. Not-Trans and anti-PSPC1-A546_Pos023_S001	00-BAC9YrdL69Ndt5wmfwfpEn
18		Cell	3	0.000	1.000	Vesicles Paraspeckle	1306	21	Not-Trans anti-PSPC1-A546 8C-S-PSPC1 V2.00	0	28. Not-Trans and anti-PSPC1-A546_Pos023_S001	00-BAC9YrdL69Ndt5wmfwfpEn
18		Cell	3	0.000	1.000	Vesicles Paraspeckle	1307	22	Not-Trans anti-PSPC1-A546 8C-S-PSPC1 V2.00	0	28. Not-Trans and anti-PSPC1-A546_Pos023_S001	00-BAC9YrdL69Ndt5wmfwfpEn
22		Cell	3	0.000	1.000	Vesicles Paraspeckle	1308	23	Not-Trans anti-PSPC1-A546 8C-S-PSPC1 V2.00	0	28. Not-Trans and anti-PSPC1-A546_Pos023_S001	00-BAC9YrdL69Ndt5wmfwfpEn
67		Cell	3	0.000	1.000	Vesicles Paraspeckle	1310	25	Not-Trans anti-PSPC1-A546 8C-S-PSPC1 V2.00	0	28. Not-Trans and anti-PSPC1-A546_Pos023_S001	00-BAC9YrdL69Ndt5wmfwfpEn
6		Cell	3	0.000	1.000	Vesicles Paraspeckle	1311	26	Not-Trans anti-PSPC1-A546 8C-S-PSPC1 V2.00	0	28. Not-Trans and anti-PSPC1-A546_Pos023_S001	00-BAC9YrdL69Ndt5wmfwfpEn
40		Cell	3	0.000	1.000	Vesicles Paraspeckle	1312	27	Not-Trans anti-PSPC1-A546 8C-S-PSPC1 V2.00	0	28. Not-Trans and anti-PSPC1-A546_Pos023_S001	00-BAC9YrdL69Ndt5wmfwfpEn
11		Cell	3	0.000	1.000	Vesicles Paraspeckle	1313	28	Not-Trans anti-PSPC1-A546 8C-S-PSPC1 V2.00	0	28. Not-Trans and anti-PSPC1-A546_Pos023_S001	00-BAC9YrdL69Ndt5wmfwfpEn
39		Cell	3	0.000	1.000	Vesicles Paraspeckle	1314	29	Not-Trans anti-PSPC1-A546 8C-S-PSPC1 V2.00	0	28. Not-Trans and anti-PSPC1-A546_Pos023_S001	00-BAC9YrdL69Ndt5wmfwfpEn
33		Cell	3	0.000	1.000	Vesicles Paraspeckle	1316	31	Not-Trans anti-PSPC1-A546 8C-S-PSPC1 V2.00	0	28. Not-Trans and anti-PSPC1-A546_Pos023_S001	00-BAC9YrdL69Ndt5wmfwfpEn
31		Cell	3	0.000	1.000	Vesicles Paraspeckle	1317	32	Not-Trans anti-PSPC1-A546 8C-S-PSPC1 V2.00	0	28. Not-Trans and anti-PSPC1-A546_Pos023_S001	00-BAC9YrdL69Ndt5wmfwfpEn
65		Cell	3	0.000	1.000	Vesicles Paraspeckle	1318	33	Not-Trans anti-PSPC1-A546 8C-S-PSPC1 V2.00	0	28. Not-Trans and anti-PSPC1-A546_Pos023_S001	00-BAC9YrdL69Ndt5wmfwfpEn
32		Cell	3	0.000	1.000	Vesicles Paraspeckle	1319	34	Not-Trans anti-PSPC1-A546 8C-S-PSPC1 V2.00	0	28. Not-Trans and anti-PSPC1-A546_Pos023_S001	00-BAC9YrdL69Ndt5wmfwfpEn
48		Cell	3	0.000	1.000	Vesicles Paraspeckle	1320	35	Not-Trans anti-PSPC1-A546 8C-S-PSPC1 V2.00	0	28. Not-Trans and anti-PSPC1-A546_Pos023_S001	00-BAC9YrdL69Ndt5wmfwfpEn
14		Cell	3	0.000	1.000	Vesicles Paraspeckle	1322	37	Not-Trans anti-PSPC1-A546 8C-S-PSPC1 V2.00	0	28. Not-Trans and anti-PSPC1-A546_Pos023_S001	00-BAC9YrdL69Ndt5wmfwfpEn
18		Cell	3	0.000	1.000	Vesicles Paraspeckle	1323	38	Not-Trans anti-PSPC1-A546 8C-S-PSPC1 V2.00	0	28. Not-Trans and anti-PSPC1-A546_Pos023_S001	00-BAC9YrdL69Ndt5wmfwfpEn
18		Cell	3	0.000	1.000	Vesicles Paraspeckle	1324	39	Not-Trans anti-PSPC1-A546 8C-S-PSPC1 V2.00	0	28. Not-Trans and anti-PSPC1-A546_Pos023_S001	00-BAC9YrdL69Ndt5wmfwfpEn
12		Cell	3	0.000	1.000	Vesicles Paraspeckle	1325	40	Not-Trans anti-PSPC1-A546 8C-S-PSPC1 V2.00	0	28. Not-Trans and anti-PSPC1-A546_Pos023_S001	00-BAC9YrdL69Ndt5wmfwfpEn
71		Cell	3	0.000	1.000	Vesicles Paraspeckle	1326	41	Not-Trans anti-PSPC1-A546 8C-S-PSPC1 V2.00	0	28. Not-Trans and anti-PSPC1-A546_Pos023_S001	00-BAC9YrdL69Ndt5wmfwfpEn
15		Cell	3	0.000	1.000	Vesicles Paraspeckle	1327	42	Not-Trans anti-PSPC1-A546 8C-S-PSPC1 V2.00	0	28. Not-Trans and anti-PSPC1-A546_Pos023_S001	00-BAC9YrdL69Ndt5wmfwfpEn
46		Cell	3	0.000	1.000	Vesicles Paraspeckle	1328	43	Not-Trans anti-PSPC1-A546 8C-S-PSPC1 V2.00	0	28. Not-Trans and anti-PSPC1-A546_Pos023_S001	00-BAC9YrdL69Ndt5wmfwfpEn
19		Cell	3	0.000	1.000	Vesicles Paraspeckle	1329	44	Not-Trans anti-PSPC1-A546 8C-S-PSPC1 V2.00	0	28. Not-Trans and anti-PSPC1-A546_Pos023_S001	00-BAC9YrdL69Ndt5wmfwfpEn
3		Cell	3	0.000	1.000	Vesicles Paraspeckle	1330	45	Not-Trans anti-PSPC1-A546 8C-S-PSPC1 V2.00	0	28. Not-Trans and anti-PSPC1-A546_Pos023_S001	00-BAC9YrdL69Ndt5wmfwfpEn
29		Cell	3	0.000	1.000	Vesicles Paraspeckle	1331	46	Not-Trans anti-PSPC1-A546 8C-S-PSPC1 V2.00	0	28. Not-Trans and anti-PSPC1-A546_Pos023_S001	00-BAC9YrdL69Ndt5wmfwfpEn
21		Cell	3	0.000	1.000	Vesicles Paraspeckle	1334	49	Not-Trans anti-PSPC1-A546 8C-S-PSPC1 V2.00	0	28. Not-Trans and anti-PSPC1-A546_Pos023_S001	00-BAC9YrdL69Ndt5wmfwfpEn
12		Cell	3	0.000	1.000	Vesicles Paraspeckle	1336	51	Not-Trans anti-PSPC1-A546 8C-S-PSPC1 V2.00	0	28. Not-Trans and anti-PSPC1-A546_Pos023_S001	00-BAC9YrdL69Ndt5wmfwfpEn
58		Cell	3	0.000	1.000	Vesicles Paraspeckle	1338	53	Not-Trans anti-PSPC1-A546 8C-S-PSPC1 V2.00	0	28. Not-Trans and anti-PSPC1-A546_Pos023_S001	00-BAC9YrdL69Ndt5wmfwfpEn
33		Cell	3	0.000	1.000	Vesicles Paraspeckle	1339	54	Not-Trans anti-PSPC1-A546 8C-S-PSPC1 V2.00	0	28. Not-Trans and anti-PSPC1-A546_Pos023_S001	00-BAC9YrdL69Ndt5wmfwfpEn
29		Cell	3	0.000	1.000	Vesicles Paraspeckle	1340	55	Not-Trans anti-PSPC1-A546 8C-S-PSPC1 V2.00	0	28. Not-Trans and anti-PSPC1-A546_Pos023_S001	00-BAC9YrdL69Ndt5wmfwfpEn
34		Cell	3	0.000	1.000	Vesicles Paraspeckle	1341	56	Not-Trans anti-PSPC1-A546 8C-S-PSPC1 V2.00	0	28. Not-Trans and anti-PSPC1-A546_Pos023_S001	00-BAC9YrdL69Ndt5wmfwfpEn
39		Cell	3	0.000	1.000	Vesicles Paraspeckle	1342	57	Not-Trans anti-PSPC1-A546 8C-S-PSPC1 V2.00	0	28. Not-Trans and anti-PSPC1-A546_Pos023_S001	00-BAC9YrdL69Ndt5wmfwfpEn
39		Cell	3	0.000	1.000	Vesicles Paraspeckle	1343	58	Not-Trans anti-PSPC1-A546 8C-S-PSPC1 V2.00	0	28. Not-Trans and anti-PSPC1-A546_Pos023_S001	00-BAC9YrdL69Ndt5wmfwfpEn
38		Cell	3	0.000	1.000	Vesicles Paraspeckle	1344	59	Not-Trans anti-PSPC1-A546 8C-S-PSPC1 V2.00	0	28. Not-Trans and anti-PSPC1-A546_Pos023_S001	00-BAC9YrdL69Ndt5wmfwfpEn
17		Cell	3	0.000	1.000	Vesicles Paraspeckle	1345	60	Not-Trans anti-PSPC1-A546 8C-S-PSPC1 V2.00	0	28. Not-Trans and anti-PSPC1-A546_Pos023_S001	00-BAC9YrdL69Ndt5wmfwfpEn
16		Cell	3	0.000	1.000	Vesicles Paraspeckle	1346	61	Not-Trans anti-PSPC1-A546 8C-S-PSPC1 V2.00	0	28. Not-Trans and anti-PSPC1-A546_Pos023_S001	00-BAC9YrdL69Ndt5wmfwfpEn
31		Cell	3	0.000	1.000	Vesicles Paraspeckle	1347	62	Not-Trans anti-PSPC1-A546 8C-S-PSPC1 V2.00	0	28. Not-Trans and anti-PSPC1-A546_Pos023_S001	00-BAC9YrdL69Ndt5wmfwfpEn
13		Cell	3	0.000	1.000	Vesicles Paraspeckle	1348	63	Not-Trans anti-PSPC1-A546 8C-S-PSPC1 V2.00	0	28. Not-Trans and anti-PSPC1-A546_Pos023_S001	00-BAC9YrdL69Ndt5wmfwfpEn
24		Cell	3	0.000	1.000	Vesicles Paraspeckle	1349	64	Not-Trans anti-PSPC1-A546 8C-S-PSPC1 V2.00	0	28. Not-Trans and anti-PSPC1-A546_Pos023_S001	00-BAC9YrdL69Ndt5wmfwfpEn
43		Cell	3	0.000	1.000	Vesicles Paraspeckle	1350	65	Not-Trans anti-PSPC1-A546 8C-S-PSPC1 V2.00	0	28. Not-Trans and anti-PSPC1-A546_Pos023_S001	00-BAC9YrdL69Ndt5wmfwfpEn
30		Cell	3	0.000	1.000	Vesicles Paraspeckle	1351	66	Not-Trans anti-PSPC1-A546 8C-S-PSPC1 V2.00	0	28. Not-Trans and anti-PSPC1-A546_Pos023_S001	00-BAC9YrdL69Ndt5wmfwfpEn
108		Cell	3	0.000	1.000	Vesicles Paraspeckle	1353	68	Not-Trans anti-PSPC1-A546 8C-S-PSPC1 V2.00	0	28. Not-Trans and anti-PSPC1-A546_Pos023_S001	00-BAC9YrdL69Ndt5wmfwfpEn
39		Cell	3	0.000	1.000	Vesicles Paraspeckle	1356	0	Not-Trans anti-PSPC1-A546 8C-S-PSPC1 V2.00	0	28. Not-Trans and anti-PSPC1-A546_Pos024_S001	00-9N7K9DTvN5qcUAT7uZ5SUN
10		Cell	3	0.000	1.000	Vesicles Paraspeckle	1360	4	Not-Trans anti-PSPC1-A546 8C-S-PSPC1 V2.00	0	28. Not-Trans and anti-PSPC1-A546_Pos024_S001	00-9N7K9DTvN5qcUAT7uZ5SUN
3		Cell	3	0.000	1.000	Vesicles Paraspeckle	1361	5	Not-Trans anti-PSPC1-A546 8C-S-PSPC1 V2.00	0	28. Not-Trans and anti-PSPC1-A546_Pos024_S001	00-9N7K9DTvN5qcUAT7uZ5SUN
18		Cell	3	0.000	1.000	Vesicles Paraspeckle	1362	6	Not-Trans anti-PSPC1-A546 8C-S-PSPC1 V2.00	0	28. Not-Trans and anti-PSPC1-A546_Pos024_S001	00-9N7K9DTvN5qcUAT7uZ5SUN
14		Cell	3	0.000	1.000	Vesicles Paraspeckle	1363	7	Not-Trans anti-PSPC1-A546 8C-S-PSPC1 V2.00	0	28. Not-Trans and anti-PSPC1-A546_Pos024_S001	00-9N7K9DTvN5qcUAT7uZ5SUN
14		Cell	3	0.000	1.000	Vesicles Paraspeckle	1364	8	Not-Trans anti-PSPC1-A546 8C-S-PSPC1 V2.00	0	28. Not-Trans and anti-PSPC1-A546_Pos024_S001	00-9N7K9DTvN5qcUAT7uZ5SUN
5		Cell	3	0.000	1.000	Vesicles Paraspeckle	1368	12	Not-Trans anti-PSPC1-A546 8C-S-PSPC1 V2.00	0	28. Not-Trans and anti-PSPC1-A546_Pos024_S001	00-9N7K9DTvN5qcUAT7uZ5SUN
34		Cell	3	0.000	1.000	Vesicles Paraspeckle	1369	13	Not-Trans anti-PSPC1-A546 8C-S-PSPC1 V2.00	0	28. Not-Trans and anti-PSPC1-A546_Pos024_S001	00-9N7K9DTvN5qcUAT7uZ5SUN
15		Cell	3	0.000	1.000	Vesicles Paraspeckle	1370	14	Not-Trans anti-PSPC1-A546 8C-S-PSPC1 V2.00	0	28. Not-Trans and anti-PSPC1-A546_Pos024_S001	00-9N7K9DTvN5qcUAT7uZ5SUN
13		Cell	3	0.000	1.000	Vesicles Paraspeckle	1373	17	Not-Trans anti-PSPC1-A546 8C-S-PSPC1 V2.00	0	28. Not-Trans and anti-PSPC1-A546_Pos024_S001	00-9N7K9DTvN5qcUAT7uZ5SUN
46		Cell	3	0.000	1.000	Vesicles Paraspeckle	1375	19	Not-Trans anti-PSPC1-A546 8C-S-PSPC1 V2.00	0	28. Not-Trans and anti-PSPC1-A546_Pos024_S001	00-9N7K9DTvN5qcUAT7uZ5SUN
74		Cell	3	0.000	1.000	Vesicles Paraspeckle	1381	25	Not-Trans anti-PSPC1-A546 8C-S-PSPC1 V2.00	0	28. Not-Trans and anti-PSPC1-A546_Pos024_S001	00-9N7K9DTvN5qcUAT7uZ5SUN
30		Cell	3	0.000	1.000	Vesicles Paraspeckle	1382	26	Not-Trans anti-PSPC1-A546 8C-S-PSPC1 V2.00	0	28. Not-Trans and anti-PSPC1-A546_Pos024_S001	00-9N7K9DTvN5qcUAT7uZ5SUN
7		Cell	3	0.000	1.000	Vesicles Paraspeckle	1383	27	Not-Trans anti-PSPC1-A546 8C-S-PSPC1 V2.00	0	28. Not-Trans and anti-PSPC1-A546_Pos024_S001	00-9N7K9DTvN5qcUAT7uZ5SUN
41		Cell	3	0.000	1.000	Vesicles Paraspeckle	1386	30	Not-Trans anti-PSPC1-A546 8C-S-PSPC1 V2.00	0	28. Not-Trans and anti-PSPC1-A546_Pos024_S001	00-9N7K9DTvN5qcUAT7uZ5SUN
26		Cell	3	0.000	1.000	Vesicles Paraspeckle	1387	31	Not-Trans anti-PSPC1-A546 8C-S-PSPC1 V2.00	0	28. Not-Trans and anti-PSPC1-A546_Pos024_S001	00-9N7K9DTvN5qcUAT7uZ5SUN
5		Cell	3	0.000	1.000	Vesicles Paraspeckle	1389	33	Not-Trans anti-PSPC1-A546 8C-S-PSPC1 V2.00	0	28. Not-Trans and anti-PSPC1-A546_Pos024_S001	00-9N7K9DTvN5qcUAT7uZ5SUN
26		Cell	3	0.000	1.000	Vesicles Paraspeckle	1390	34	Not-Trans anti-PSPC1-A546 8C-S-PSPC1 V2.00	0	28. Not-Trans and anti-PSPC1-A546_Pos024_S001	00-9N7K9DTvN5qcUAT7uZ5SUN
55		Cell	3	0.000	1.000	Vesicles Paraspeckle	1391	35	Not-Trans anti-PSPC1-A546 8C-S-PSPC1 V2.00	0	28. Not-Trans and anti-PSPC1-A546_Pos024_S001	00-9N7K9DTvN5qcUAT7uZ5SUN
79		Cell	3	0.000	1.000	Vesicles Paraspeckle	1392	36	Not-Trans anti-PSPC1-A546 8C-S-PSPC1 V2.00	0	28. Not-Trans and anti-PSPC1-A546_Pos024_S001	00-9N7K9DTvN5qcUAT7uZ5SUN
10		Cell	3	0.000	1.000	Vesicles Paraspeckle	1393	37	Not-Trans anti-PSPC1-A546 8C-S-PSPC1 V2.00	0	28. Not-Trans and anti-PSPC1-A546_Pos024_S001	00-9N7K9DTvN5qcUAT7uZ5SUN
29		Cell	3	0.000	1.000	Vesicles Paraspeckle	1394	38	Not-Trans anti-PSPC1-A546 8C-S-PSPC1 V2.00	0	28. Not-Trans and anti-PSPC1-A546_Pos024_S001	00-9N7K9DTvN5qcUAT7uZ5SUN
31		Cell	3	0.000	1.000	Vesicles Paraspeckle	1395	39	Not-Trans anti-PSPC1-A546 8C-S-PSPC1 V2.00	0	28. Not-Trans and anti-PSPC1-A546_Pos024_S001	00-9N7K9DTvN5qcUAT7uZ5SUN
10		Cell	3	0.000	1.000	Vesicles Paraspeckle	1396	40	Not-Trans anti-PSPC1-A546 8C-S-PSPC1 V2.00	0	28. Not-Trans and anti-PSPC1-A546_Pos024_S001	00-9N7K9DTvN5qcUAT7uZ5SUN
15		Cell	3	0.000	1.000	Vesicles Paraspeckle	1397	41	Not-Trans anti-PSPC1-A546 8C-S-PSPC1 V2.00	0	28. Not-Trans and anti-PSPC1-A546_Pos024_S001	00-9N7K9DTvN5qcUAT7uZ5SUN
32		Cell	3	0.000	1.000	Vesicles Paraspeckle	1399	43	Not-Trans anti-PSPC1-A546 8C-S-PSPC1 V2.00	0	28. Not-Trans and anti-PSPC1-A546_Pos024_S001	00-9N7K9DTvN5qcUAT7uZ5SUN
3		Cell	3	0.000	1.000	Vesicles Paraspeckle	1400	44	Not-Trans anti-PSPC1-A546 8C-S-PSPC1 V2.00	0	28. Not-Trans and anti-PSPC1-A546_Pos024_S001	00-9N7K9DTvN5qcUAT7uZ5SUN
3		Cell	3	0.000	1.000	Vesicles Paraspeckle	1401	45	Not-Trans anti-PSPC1-A546 8C-S-PSPC1 V2.00	0	28. Not-Trans and anti-PSPC1-A546_Pos024_S001	00-9N7K9DTvN5qcUAT7uZ5SUN
14		Cell	3	0.000	1.000	Vesicles Paraspeckle	1402	46	Not-Trans anti-PSPC1-A546 8C-S-PSPC1 V2.00	0	28. Not-Trans and anti-PSPC1-A546_Pos024_S001	00-9N7K9DTvN5qcUAT7uZ5SUN
8		Cell	3	0.000	1.000	Vesicles Paraspeckle	1403	47	Not-Trans anti-PSPC1-A546 8C-S-PSPC1 V2.00	0	28. Not-Trans and anti-PSPC1-A546_Pos024_S001	00-9N7K9DTvN5qcUAT7uZ5SUN
3		Cell	3	0.000	1.000	Vesicles Paraspeckle	1405	49	Not-Trans anti-PSPC1-A546 8C-S-PSPC1 V2.00	0	28. Not-Trans and anti-PSPC1-A546_Pos024_S001	00-9N7K9DTvN5qcUAT7uZ5SUN
42		Cell	3	0.000	1.000	Vesicles Paraspeckle	1406	50	Not-Trans anti-PSPC1-A546 8C-S-PSPC1 V2.00	0	28. Not-Trans and anti-PSPC1-A546_Pos024_S001	00-9N7K9DTvN5qcUAT7uZ5SUN
92		Cell	3	0.000	1.000	Vesicles Paraspeckle	1410	54	Not-Trans anti-PSPC1-A546 8C-S-PSPC1 V2.00	0	28. Not-Trans and anti-PSPC1-A546_Pos024_S001	00-9N7K9DTvN5qcUAT7uZ5SUN
57		Cell	3	0.000	1.000	Vesicles Paraspeckle	1411	55	Not-Trans anti-PSPC1-A546 8C-S-PSPC1 V2.00	0	28. Not-Trans and anti-PSPC1-A546_Pos024_S001	00-9N7K9DTvN5qcUAT7uZ5SUN
22		Cell	3	0.000	1.000	Vesicles Paraspeckle	1412	56	Not-Trans anti-PSPC1-A546 8C-S-PSPC1 V2.00	0	28. Not-Trans and anti-PSPC1-A546_Pos024_S001	00-9N7K9DTvN5qcUAT7uZ5SUN
23		Cell	3	0.000	1.000	Vesicles Paraspeckle	1413	57	Not-Trans anti-PSPC1-A546 8C-S-PSPC1 V2.00	0	28. Not-Trans and anti-PSPC1-A546_Pos024_S001	00-9N7K9DTvN5qcUAT7uZ5SUN
9		Cell	3	0.000	1.000	Vesicles Paraspeckle	1415	59	Not-Trans anti-PSPC1-A546 8C-S-PSPC1 V2.00	0	28. Not-Trans and anti-PSPC1-A546_Pos024_S001	00-9N7K9DTvN5qcUAT7uZ5SUN
17		Cell	3	0.000	1.000	Vesicles Paraspeckle	1416	60	Not-Trans anti-PSPC1-A546 8C-S-PSPC1 V2.00	0	28. Not-Trans and anti-PSPC1-A546_Pos024_S001	00-9N7K9DTvN5qcUAT7uZ5SUN
87		Cell	3	0.000	1.000	Vesicles Paraspeckle	1417	61	Not-Trans anti-PSPC1-A546 8C-S-PSPC1 V2.00	0	28. Not-Trans and anti-PSPC1-A546_Pos024_S001	00-9N7K9DTvN5qcUAT7uZ5SUN
14		Cell	3	0.000	1.000	Vesicles Paraspeckle	1428	72	Not-Trans anti-PSPC1-A546 8C-S-PSPC1 V2.00	0	28. Not-Trans and anti-PSPC1-A546_Pos024_S001	00-9N7K9DTvN5qcUAT7uZ5SUN
76		Cell	3	0.000	1.000	Vesicles Paraspeckle	1429	73	Not-Trans anti-PSPC1-A546 8C-S-PSPC1 V2.00	0	28. Not-Trans and anti-PSPC1-A546_Pos024_S001	00-9N7K9DTvN5qcUAT7uZ5SUN
33		Cell	3	0.000	1.000	Vesicles Paraspeckle	1430	74	Not-Trans anti-PSPC1-A546 8C-S-PSPC1 V2.00	0	28. Not-Trans and anti-PSPC1-A546_Pos024_S001	00-9N7K9DTvN5qcUAT7uZ5SUN
56		Cell	3	0.000	1.000	Vesicles Paraspeckle	1431	75	Not-Trans anti-PSPC1-A546 8C-S-PSPC1 V2.00	0	28. Not-Trans and anti-PSPC1-A546_Pos024_S001	00-9N7K9DTvN5qcUAT7uZ5SUN
13		Cell	3	0.000	1.000	Vesicles Paraspeckle	1432	76	Not-Trans anti-PSPC1-A546 8C-S-PSPC1 V2.00	0	28. Not-Trans and anti-PSPC1-A546_Pos024_S001	00-9N7K9DTvN5qcUAT7uZ5SUN
10		Cell	3	0.000	1.000	Vesicles Paraspeckle	1433	77	Not-Trans anti-PSPC1-A546 8C-S-PSPC1 V2.00	0	28. Not-Trans and anti-PSPC1-A546_Pos024_S001	00-9N7K9DTvN5qcUAT7uZ5SUN
12		Cell	3	0.000	1.000	Vesicles Paraspeckle	1434	78	Not-Trans anti-PSPC1-A546 8C-S-PSPC1 V2.00	0	28. Not-Trans and anti-PSPC1-A546_Pos024_S001	00-9N7K9DTvN5qcUAT7uZ5SUN
75		Cell	3	0.000	1.000	Vesicles Paraspeckle	1435	79	Not-Trans anti-PSPC1-A546 8C-S-PSPC1 V2.00	0	28. Not-Trans and anti-PSPC1-A546_Pos024_S001	00-9N7K9DTvN5qcUAT7uZ5SUN
26		Cell	3	0.000	1.000	Vesicles Paraspeckle	1436	80	Not-Trans anti-PSPC1-A546 8C-S-PSPC1 V2.00	0	28. Not-Trans and anti-PSPC1-A546_Pos024_S001	00-9N7K9DTvN5qcUAT7uZ5SUN
26		Cell	3	0.000	1.000	Vesicles Paraspeckle	1437	81	Not-Trans anti-PSPC1-A546 8C-S-PSPC1 V2.00	0	28. Not-Trans and anti-PSPC1-A546_Pos024_S001	00-9N7K9DTvN5qcUAT7uZ5SUN
19		Cell	3	0.000	1.000	Vesicles Paraspeckle	1438	82	Not-Trans anti-PSPC1-A546 8C-S-PSPC1 V2.00	0	28. Not-Trans and anti-PSPC1-A546_Pos024_S001	00-9N7K9DTvN5qcUAT7uZ5SUN
42		Cell	3	0.000	1.000	Vesicles Paraspeckle	1440	84	Not-Trans anti-PSPC1-A546 8C-S-PSPC1 V2.00	0	28. Not-Trans and anti-PSPC1-A546_Pos024_S001	00-9N7K9DTvN5qcUAT7uZ5SUN
29		Cell	3	0.000	1.000	Vesicles Paraspeckle	1441	85	Not-Trans anti-PSPC1-A546 8C-S-PSPC1 V2.00	0	28. Not-Trans and anti-PSPC1-A546_Pos024_S001	00-9N7K9DTvN5qcUAT7uZ5SUN
27		Cell	3	0.000	1.000	Vesicles Paraspeckle	1442	86	Not-Trans anti-PSPC1-A546 8C-S-PSPC1 V2.00	0	28. Not-Trans and anti-PSPC1-A546_Pos024_S001	00-9N7K9DTvN5qcUAT7uZ5SUN
38		Cell	3	0.000	1.000	Vesicles Paraspeckle	1443	87	Not-Trans anti-PSPC1-A546 8C-S-PSPC1 V2.00	0	28. Not-Trans and anti-PSPC1-A546_Pos024_S001	00-9N7K9DTvN5qcUAT7uZ5SUN
11		Cell	3	0.000	1.000	Vesicles Paraspeckle	1444	88	Not-Trans anti-PSPC1-A546 8C-S-PSPC1 V2.00	0	28. Not-Trans and anti-PSPC1-A546_Pos024_S001	00-9N7K9DTvN5qcUAT7uZ5SUN
33		Cell	3	0.000	1.000	Vesicles Paraspeckle	1445	89	Not-Trans anti-PSPC1-A546 8C-S-PSPC1 V2.00	0	28. Not-Trans and anti-PSPC1-A546_Pos024_S001	00-9N7K9DTvN5qcUAT7uZ5SUN
11		Cell	3	0.000	1.000	Vesicles Paraspeckle	1446	90	Not-Trans anti-PSPC1-A546 8C-S-PSPC1 V2.00	0	28. Not-Trans and anti-PSPC1-A546_Pos024_S001	00-9N7K9DTvN5qcUAT7uZ5SUN
46		Cell	3	0.000	1.000	Vesicles Paraspeckle	1447	91	Not-Trans anti-PSPC1-A546 8C-S-PSPC1 V2.00	0	28. Not-Trans and anti-PSPC1-A546_Pos024_S001	00-9N7K9DTvN5qcUAT7uZ5SUN
37		Cell	3	0.000	1.000	Vesicles Paraspeckle	1448	92	Not-Trans anti-PSPC1-A546 8C-S-PSPC1 V2.00	0	28. Not-Trans and anti-PSPC1-A546_Pos024_S001	00-9N7K9DTvN5qcUAT7uZ5SUN
33		Cell	3	0.000	1.000	Vesicles Paraspeckle	1449	93	Not-Trans anti-PSPC1-A546 8C-S-PSPC1 V2.00	0	28. Not-Trans and anti-PSPC1-A546_Pos024_S001	00-9N7K9DTvN5qcUAT7uZ5SUN
45		Cell	3	0.000	1.000	Vesicles Paraspeckle	1450	94	Not-Trans anti-PSPC1-A546 8C-S-PSPC1 V2.00	0	28. Not-Trans and anti-PSPC1-A546_Pos024_S001	00-9N7K9DTvN5qcUAT7uZ5SUN
68		Cell	3	0.000	1.000	Vesicles Paraspeckle	1474	23	Not-Trans anti-PSPC1-A546 8C-S-PSPC1 V2.00	0	28. Not-Trans and anti-PSPC1-A546_Pos025_S001	00-h5SYcCo5cZwhpKgTkcwmrC
116		Cell	3	0.000	1.000	Vesicles Paraspeckle	1475	24	Not-Trans anti-PSPC1-A546 8C-S-PSPC1 V2.00	0	28. Not-Trans and anti-PSPC1-A546_Pos025_S001	00-h5SYcCo5cZwhpKgTkcwmrC
115		Cell	3	0.000	1.000	Vesicles Paraspeckle	1504	53	Not-Trans anti-PSPC1-A546 8C-S-PSPC1 V2.00	0	28. Not-Trans and anti-PSPC1-A546_Pos025_S001	00-h5SYcCo5cZwhpKgTkcwmrC
113		Cell	3	0.000	1.000	Vesicles Paraspeckle	1507	56	Not-Trans anti-PSPC1-A546 8C-S-PSPC1 V2.00	0	28. Not-Trans and anti-PSPC1-A546_Pos025_S001	00-h5SYcCo5cZwhpKgTkcwmrC
65		Cell	3	0.000	1.000	Vesicles Paraspeckle	1536	1	Not-Trans anti-PSPC1-A546 8C-S-PSPC1 V2.00	0	28. Not-Trans and anti-PSPC1-A546_Pos026_S001	00-3MUXRe9tePHvitKt2A5gXi
33		Cell	3	0.000	1.000	Vesicles Paraspeckle	1537	2	Not-Trans anti-PSPC1-A546 8C-S-PSPC1 V2.00	0	28. Not-Trans and anti-PSPC1-A546_Pos026_S001	00-3MUXRe9tePHvitKt2A5gXi
84		Cell	3	0.000	1.000	Vesicles Paraspeckle	1538	3	Not-Trans anti-PSPC1-A546 8C-S-PSPC1 V2.00	0	28. Not-Trans and anti-PSPC1-A546_Pos026_S001	00-3MUXRe9tePHvitKt2A5gXi
16		Cell	3	0.000	1.000	Vesicles Paraspeckle	1539	4	Not-Trans anti-PSPC1-A546 8C-S-PSPC1 V2.00	0	28. Not-Trans and anti-PSPC1-A546_Pos026_S001	00-3MUXRe9tePHvitKt2A5gXi
50		Cell	3	0.000	1.000	Vesicles Paraspeckle	1540	5	Not-Trans anti-PSPC1-A546 8C-S-PSPC1 V2.00	0	28. Not-Trans and anti-PSPC1-A546_Pos026_S001	00-3MUXRe9tePHvitKt2A5gXi
89		Cell	3	0.000	1.000	Vesicles Paraspeckle	1542	7	Not-Trans anti-PSPC1-A546 8C-S-PSPC1 V2.00	0	28. Not-Trans and anti-PSPC1-A546_Pos026_S001	00-3MUXRe9tePHvitKt2A5gXi
55		Cell	3	0.000	1.000	Vesicles Paraspeckle	1543	8	Not-Trans anti-PSPC1-A546 8C-S-PSPC1 V2.00	0	28. Not-Trans and anti-PSPC1-A546_Pos026_S001	00-3MUXRe9tePHvitKt2A5gXi
28		Cell	3	0.000	1.000	Vesicles Paraspeckle	1545	10	Not-Trans anti-PSPC1-A546 8C-S-PSPC1 V2.00	0	28. Not-Trans and anti-PSPC1-A546_Pos026_S001	00-3MUXRe9tePHvitKt2A5gXi
3		Cell	3	0.000	1.000	Vesicles Paraspeckle	1546	11	Not-Trans anti-PSPC1-A546 8C-S-PSPC1 V2.00	0	28. Not-Trans and anti-PSPC1-A546_Pos026_S001	00-3MUXRe9tePHvitKt2A5gXi
42		Cell	3	0.000	1.000	Vesicles Paraspeckle	1547	12	Not-Trans anti-PSPC1-A546 8C-S-PSPC1 V2.00	0	28. Not-Trans and anti-PSPC1-A546_Pos026_S001	00-3MUXRe9tePHvitKt2A5gXi
66		Cell	3	0.000	1.000	Vesicles Paraspeckle	1548	13	Not-Trans anti-PSPC1-A546 8C-S-PSPC1 V2.00	0	28. Not-Trans and anti-PSPC1-A546_Pos026_S001	00-3MUXRe9tePHvitKt2A5gXi
44		Cell	3	0.000	1.000	Vesicles Paraspeckle	1549	14	Not-Trans anti-PSPC1-A546 8C-S-PSPC1 V2.00	0	28. Not-Trans and anti-PSPC1-A546_Pos026_S001	00-3MUXRe9tePHvitKt2A5gXi
52		Cell	3	0.000	1.000	Vesicles Paraspeckle	1555	20	Not-Trans anti-PSPC1-A546 8C-S-PSPC1 V2.00	0	28. Not-Trans and anti-PSPC1-A546_Pos026_S001	00-3MUXRe9tePHvitKt2A5gXi
34		Cell	3	0.000	1.000	Vesicles Paraspeckle	1557	22	Not-Trans anti-PSPC1-A546 8C-S-PSPC1 V2.00	0	28. Not-Trans and anti-PSPC1-A546_Pos026_S001	00-3MUXRe9tePHvitKt2A5gXi
56		Cell	3	0.000	1.000	Vesicles Paraspeckle	1558	23	Not-Trans anti-PSPC1-A546 8C-S-PSPC1 V2.00	0	28. Not-Trans and anti-PSPC1-A546_Pos026_S001	00-3MUXRe9tePHvitKt2A5gXi
39		Cell	3	0.000	1.000	Vesicles Paraspeckle	1559	24	Not-Trans anti-PSPC1-A546 8C-S-PSPC1 V2.00	0	28. Not-Trans and anti-PSPC1-A546_Pos026_S001	00-3MUXRe9tePHvitKt2A5gXi
13		Cell	3	0.000	1.000	Vesicles Paraspeckle	1560	25	Not-Trans anti-PSPC1-A546 8C-S-PSPC1 V2.00	0	28. Not-Trans and anti-PSPC1-A546_Pos026_S001	00-3MUXRe9tePHvitKt2A5gXi
21		Cell	3	0.000	1.000	Vesicles Paraspeckle	1561	26	Not-Trans anti-PSPC1-A546 8C-S-PSPC1 V2.00	0	28. Not-Trans and anti-PSPC1-A546_Pos026_S001	00-3MUXRe9tePHvitKt2A5gXi
34		Cell	3	0.000	1.000	Vesicles Paraspeckle	1562	27	Not-Trans anti-PSPC1-A546 8C-S-PSPC1 V2.00	0	28. Not-Trans and anti-PSPC1-A546_Pos026_S001	00-3MUXRe9tePHvitKt2A5gXi
24		Cell	3	0.000	1.000	Vesicles Paraspeckle	1563	28	Not-Trans anti-PSPC1-A546 8C-S-PSPC1 V2.00	0	28. Not-Trans and anti-PSPC1-A546_Pos026_S001	00-3MUXRe9tePHvitKt2A5gXi
50		Cell	3	0.000	1.000	Vesicles Paraspeckle	1564	29	Not-Trans anti-PSPC1-A546 8C-S-PSPC1 V2.00	0	28. Not-Trans and anti-PSPC1-A546_Pos026_S001	00-3MUXRe9tePHvitKt2A5gXi
17		Cell	3	0.000	1.000	Vesicles Paraspeckle	1565	30	Not-Trans anti-PSPC1-A546 8C-S-PSPC1 V2.00	0	28. Not-Trans and anti-PSPC1-A546_Pos026_S001	00-3MUXRe9tePHvitKt2A5gXi
5		Cell	3	0.000	1.000	Vesicles Paraspeckle	1566	31	Not-Trans anti-PSPC1-A546 8C-S-PSPC1 V2.00	0	28. Not-Trans and anti-PSPC1-A546_Pos026_S001	00-3MUXRe9tePHvitKt2A5gXi
64		Cell	3	0.000	1.000	Vesicles Paraspeckle	1567	32	Not-Trans anti-PSPC1-A546 8C-S-PSPC1 V2.00	0	28. Not-Trans and anti-PSPC1-A546_Pos026_S001	00-3MUXRe9tePHvitKt2A5gXi
42		Cell	3	0.000	1.000	Vesicles Paraspeckle	1568	33	Not-Trans anti-PSPC1-A546 8C-S-PSPC1 V2.00	0	28. Not-Trans and anti-PSPC1-A546_Pos026_S001	00-3MUXRe9tePHvitKt2A5gXi
19		Cell	3	0.000	1.000	Vesicles Paraspeckle	1569	34	Not-Trans anti-PSPC1-A546 8C-S-PSPC1 V2.00	0	28. Not-Trans and anti-PSPC1-A546_Pos026_S001	00-3MUXRe9tePHvitKt2A5gXi
28		Cell	3	0.000	1.000	Vesicles Paraspeckle	1570	35	Not-Trans anti-PSPC1-A546 8C-S-PSPC1 V2.00	0	28. Not-Trans and anti-PSPC1-A546_Pos026_S001	00-3MUXRe9tePHvitKt2A5gXi
31		Cell	3	0.000	1.000	Vesicles Paraspeckle	1571	36	Not-Trans anti-PSPC1-A546 8C-S-PSPC1 V2.00	0	28. Not-Trans and anti-PSPC1-A546_Pos026_S001	00-3MUXRe9tePHvitKt2A5gXi
27		Cell	3	0.000	1.000	Vesicles Paraspeckle	1572	37	Not-Trans anti-PSPC1-A546 8C-S-PSPC1 V2.00	0	28. Not-Trans and anti-PSPC1-A546_Pos026_S001	00-3MUXRe9tePHvitKt2A5gXi
19		Cell	3	0.000	1.000	Vesicles Paraspeckle	1573	38	Not-Trans anti-PSPC1-A546 8C-S-PSPC1 V2.00	0	28. Not-Trans and anti-PSPC1-A546_Pos026_S001	00-3MUXRe9tePHvitKt2A5gXi
29		Cell	3	0.000	1.000	Vesicles Paraspeckle	1575	40	Not-Trans anti-PSPC1-A546 8C-S-PSPC1 V2.00	0	28. Not-Trans and anti-PSPC1-A546_Pos026_S001	00-3MUXRe9tePHvitKt2A5gXi
22		Cell	3	0.000	1.000	Vesicles Paraspeckle	1577	42	Not-Trans anti-PSPC1-A546 8C-S-PSPC1 V2.00	0	28. Not-Trans and anti-PSPC1-A546_Pos026_S001	00-3MUXRe9tePHvitKt2A5gXi
14		Cell	3	0.000	1.000	Vesicles Paraspeckle	1578	43	Not-Trans anti-PSPC1-A546 8C-S-PSPC1 V2.00	0	28. Not-Trans and anti-PSPC1-A546_Pos026_S001	00-3MUXRe9tePHvitKt2A5gXi
12		Cell	3	0.000	1.000	Vesicles Paraspeckle	1579	44	Not-Trans anti-PSPC1-A546 8C-S-PSPC1 V2.00	0	28. Not-Trans and anti-PSPC1-A546_Pos026_S001	00-3MUXRe9tePHvitKt2A5gXi
56		Cell	3	0.000	1.000	Vesicles Paraspeckle	1580	45	Not-Trans anti-PSPC1-A546 8C-S-PSPC1 V2.00	0	28. Not-Trans and anti-PSPC1-A546_Pos026_S001	00-3MUXRe9tePHvitKt2A5gXi
36		Cell	3	0.000	1.000	Vesicles Paraspeckle	1581	46	Not-Trans anti-PSPC1-A546 8C-S-PSPC1 V2.00	0	28. Not-Trans and anti-PSPC1-A546_Pos026_S001	00-3MUXRe9tePHvitKt2A5gXi
46		Cell	3	0.000	1.000	Vesicles Paraspeckle	1582	47	Not-Trans anti-PSPC1-A546 8C-S-PSPC1 V2.00	0	28. Not-Trans and anti-PSPC1-A546_Pos026_S001	00-3MUXRe9tePHvitKt2A5gXi
91		Cell	3	0.000	1.000	Vesicles Paraspeckle	1583	48	Not-Trans anti-PSPC1-A546 8C-S-PSPC1 V2.00	0	28. Not-Trans and anti-PSPC1-A546_Pos026_S001	00-3MUXRe9tePHvitKt2A5gXi
83		Cell	3	0.000	1.000	Vesicles Paraspeckle	1584	49	Not-Trans anti-PSPC1-A546 8C-S-PSPC1 V2.00	0	28. Not-Trans and anti-PSPC1-A546_Pos026_S001	00-3MUXRe9tePHvitKt2A5gXi
51		Cell	3	0.000	1.000	Vesicles Paraspeckle	1585	50	Not-Trans anti-PSPC1-A546 8C-S-PSPC1 V2.00	0	28. Not-Trans and anti-PSPC1-A546_Pos026_S001	00-3MUXRe9tePHvitKt2A5gXi
28		Cell	3	0.000	1.000	Vesicles Paraspeckle	1586	51	Not-Trans anti-PSPC1-A546 8C-S-PSPC1 V2.00	0	28. Not-Trans and anti-PSPC1-A546_Pos026_S001	00-3MUXRe9tePHvitKt2A5gXi
3		Cell	3	0.000	1.000	Vesicles Paraspeckle	1587	52	Not-Trans anti-PSPC1-A546 8C-S-PSPC1 V2.00	0	28. Not-Trans and anti-PSPC1-A546_Pos026_S001	00-3MUXRe9tePHvitKt2A5gXi
42		Cell	3	0.000	1.000	Vesicles Paraspeckle	1588	53	Not-Trans anti-PSPC1-A546 8C-S-PSPC1 V2.00	0	28. Not-Trans and anti-PSPC1-A546_Pos026_S001	00-3MUXRe9tePHvitKt2A5gXi
44		Cell	3	0.000	1.000	Vesicles Paraspeckle	1590	55	Not-Trans anti-PSPC1-A546 8C-S-PSPC1 V2.00	0	28. Not-Trans and anti-PSPC1-A546_Pos026_S001	00-3MUXRe9tePHvitKt2A5gXi
60		Cell	3	0.000	1.000	Vesicles Paraspeckle	1591	56	Not-Trans anti-PSPC1-A546 8C-S-PSPC1 V2.00	0	28. Not-Trans and anti-PSPC1-A546_Pos026_S001	00-3MUXRe9tePHvitKt2A5gXi
18		Cell	3	0.000	1.000	Vesicles Paraspeckle	1592	57	Not-Trans anti-PSPC1-A546 8C-S-PSPC1 V2.00	0	28. Not-Trans and anti-PSPC1-A546_Pos026_S001	00-3MUXRe9tePHvitKt2A5gXi
171		Cell	3	0.000	1.000	Vesicles Paraspeckle	1593	58	Not-Trans anti-PSPC1-A546 8C-S-PSPC1 V2.00	0	28. Not-Trans and anti-PSPC1-A546_Pos026_S001	00-3MUXRe9tePHvitKt2A5gXi
72		Cell	3	0.000	1.000	Vesicles Paraspeckle	1594	59	Not-Trans anti-PSPC1-A546 8C-S-PSPC1 V2.00	0	28. Not-Trans and anti-PSPC1-A546_Pos026_S001	00-3MUXRe9tePHvitKt2A5gXi
76		Cell	3	0.000	1.000	Vesicles Paraspeckle	1595	60	Not-Trans anti-PSPC1-A546 8C-S-PSPC1 V2.00	0	28. Not-Trans and anti-PSPC1-A546_Pos026_S001	00-3MUXRe9tePHvitKt2A5gXi
40		Cell	3	0.000	1.000	Vesicles Paraspeckle	1597	62	Not-Trans anti-PSPC1-A546 8C-S-PSPC1 V2.00	0	28. Not-Trans and anti-PSPC1-A546_Pos026_S001	00-3MUXRe9tePHvitKt2A5gXi
57		Cell	3	0.000	1.000	Vesicles Paraspeckle	1598	63	Not-Trans anti-PSPC1-A546 8C-S-PSPC1 V2.00	0	28. Not-Trans and anti-PSPC1-A546_Pos026_S001	00-3MUXRe9tePHvitKt2A5gXi
75		Cell	3	0.000	1.000	Vesicles Paraspeckle	1599	64	Not-Trans anti-PSPC1-A546 8C-S-PSPC1 V2.00	0	28. Not-Trans and anti-PSPC1-A546_Pos026_S001	00-3MUXRe9tePHvitKt2A5gXi
92		Cell	3	0.000	1.000	Vesicles Paraspeckle	1600	65	Not-Trans anti-PSPC1-A546 8C-S-PSPC1 V2.00	0	28. Not-Trans and anti-PSPC1-A546_Pos026_S001	00-3MUXRe9tePHvitKt2A5gXi
42		Cell	3	0.000	1.000	Vesicles Paraspeckle	1601	66	Not-Trans anti-PSPC1-A546 8C-S-PSPC1 V2.00	0	28. Not-Trans and anti-PSPC1-A546_Pos026_S001	00-3MUXRe9tePHvitKt2A5gXi
65		Cell	3	0.000	1.000	Vesicles Paraspeckle	1602	67	Not-Trans anti-PSPC1-A546 8C-S-PSPC1 V2.00	0	28. Not-Trans and anti-PSPC1-A546_Pos026_S001	00-3MUXRe9tePHvitKt2A5gXi
49		Cell	3	0.000	1.000	Vesicles Paraspeckle	1604	69	Not-Trans anti-PSPC1-A546 8C-S-PSPC1 V2.00	0	28. Not-Trans and anti-PSPC1-A546_Pos026_S001	00-3MUXRe9tePHvitKt2A5gXi
99		Cell	3	0.000	1.000	Vesicles Paraspeckle	1605	70	Not-Trans anti-PSPC1-A546 8C-S-PSPC1 V2.00	0	28. Not-Trans and anti-PSPC1-A546_Pos026_S001	00-3MUXRe9tePHvitKt2A5gXi
29		Cell	3	0.000	1.000	Vesicles Paraspeckle	1606	71	Not-Trans anti-PSPC1-A546 8C-S-PSPC1 V2.00	0	28. Not-Trans and anti-PSPC1-A546_Pos026_S001	00-3MUXRe9tePHvitKt2A5gXi
93		Cell	3	0.000	1.000	Vesicles Paraspeckle	1609	74	Not-Trans anti-PSPC1-A546 8C-S-PSPC1 V2.00	0	28. Not-Trans and anti-PSPC1-A546_Pos026_S001	00-3MUXRe9tePHvitKt2A5gXi
42		Cell	3	0.000	1.000	Vesicles Paraspeckle	1611	76	Not-Trans anti-PSPC1-A546 8C-S-PSPC1 V2.00	0	28. Not-Trans and anti-PSPC1-A546_Pos026_S001	00-3MUXRe9tePHvitKt2A5gXi
56		Cell	3	0.000	1.000	Vesicles Paraspeckle	1612	77	Not-Trans anti-PSPC1-A546 8C-S-PSPC1 V2.00	0	28. Not-Trans and anti-PSPC1-A546_Pos026_S001	00-3MUXRe9tePHvitKt2A5gXi
24		Cell	3	0.000	1.000	Vesicles Paraspeckle	1613	78	Not-Trans anti-PSPC1-A546 8C-S-PSPC1 V2.00	0	28. Not-Trans and anti-PSPC1-A546_Pos026_S001	00-3MUXRe9tePHvitKt2A5gXi
102		Cell	3	0.000	1.000	Vesicles Paraspeckle	1616	81	Not-Trans anti-PSPC1-A546 8C-S-PSPC1 V2.00	0	28. Not-Trans and anti-PSPC1-A546_Pos026_S001	00-3MUXRe9tePHvitKt2A5gXi
56		Cell	3	0.000	1.000	Vesicles Paraspeckle	1617	82	Not-Trans anti-PSPC1-A546 8C-S-PSPC1 V2.00	0	28. Not-Trans and anti-PSPC1-A546_Pos026_S001	00-3MUXRe9tePHvitKt2A5gXi
33		Cell	3	0.000	1.000	Vesicles Paraspeckle	1618	83	Not-Trans anti-PSPC1-A546 8C-S-PSPC1 V2.00	0	28. Not-Trans and anti-PSPC1-A546_Pos026_S001	00-3MUXRe9tePHvitKt2A5gXi
88		Cell	3	0.000	1.000	Vesicles Paraspeckle	1619	84	Not-Trans anti-PSPC1-A546 8C-S-PSPC1 V2.00	0	28. Not-Trans and anti-PSPC1-A546_Pos026_S001	00-3MUXRe9tePHvitKt2A5gXi
13		Cell	3	0.000	1.000	Vesicles Paraspeckle	1620	85	Not-Trans anti-PSPC1-A546 8C-S-PSPC1 V2.00	0	28. Not-Trans and anti-PSPC1-A546_Pos026_S001	00-3MUXRe9tePHvitKt2A5gXi
36		Cell	3	0.000	1.000	Vesicles Paraspeckle	1621	86	Not-Trans anti-PSPC1-A546 8C-S-PSPC1 V2.00	0	28. Not-Trans and anti-PSPC1-A546_Pos026_S001	00-3MUXRe9tePHvitKt2A5gXi
47		Cell	3	0.000	1.000	Vesicles Paraspeckle	1622	87	Not-Trans anti-PSPC1-A546 8C-S-PSPC1 V2.00	0	28. Not-Trans and anti-PSPC1-A546_Pos026_S001	00-3MUXRe9tePHvitKt2A5gXi
194		Cell	3	0.000	1.000	Vesicles Paraspeckle	1623	88	Not-Trans anti-PSPC1-A546 8C-S-PSPC1 V2.00	0	28. Not-Trans and anti-PSPC1-A546_Pos026_S001	00-3MUXRe9tePHvitKt2A5gXi
70		Cell	3	0.000	1.000	Vesicles Paraspeckle	1624	89	Not-Trans anti-PSPC1-A546 8C-S-PSPC1 V2.00	0	28. Not-Trans and anti-PSPC1-A546_Pos026_S001	00-3MUXRe9tePHvitKt2A5gXi
18		Cell	3	0.000	1.000	Vesicles Paraspeckle	1625	0	Not-Trans anti-PSPC1-A546 8C-S-PSPC1 V2.00	0	28. Not-Trans and anti-PSPC1-A546_Pos027_S001	00-iJxszb4BQ57CeKNq2n85gU
22		Cell	3	0.000	1.000	Vesicles Paraspeckle	1626	1	Not-Trans anti-PSPC1-A546 8C-S-PSPC1 V2.00	0	28. Not-Trans and anti-PSPC1-A546_Pos027_S001	00-iJxszb4BQ57CeKNq2n85gU
58		Cell	3	0.000	1.000	Vesicles Paraspeckle	1627	2	Not-Trans anti-PSPC1-A546 8C-S-PSPC1 V2.00	0	28. Not-Trans and anti-PSPC1-A546_Pos027_S001	00-iJxszb4BQ57CeKNq2n85gU
3		Cell	3	0.000	1.000	Vesicles Paraspeckle	1628	3	Not-Trans anti-PSPC1-A546 8C-S-PSPC1 V2.00	0	28. Not-Trans and anti-PSPC1-A546_Pos027_S001	00-iJxszb4BQ57CeKNq2n85gU
47		Cell	3	0.000	1.000	Vesicles Paraspeckle	1629	4	Not-Trans anti-PSPC1-A546 8C-S-PSPC1 V2.00	0	28. Not-Trans and anti-PSPC1-A546_Pos027_S001	00-iJxszb4BQ57CeKNq2n85gU
22		Cell	3	0.000	1.000	Vesicles Paraspeckle	1630	5	Not-Trans anti-PSPC1-A546 8C-S-PSPC1 V2.00	0	28. Not-Trans and anti-PSPC1-A546_Pos027_S001	00-iJxszb4BQ57CeKNq2n85gU
59		Cell	3	0.000	1.000	Vesicles Paraspeckle	1631	6	Not-Trans anti-PSPC1-A546 8C-S-PSPC1 V2.00	0	28. Not-Trans and anti-PSPC1-A546_Pos027_S001	00-iJxszb4BQ57CeKNq2n85gU
29		Cell	3	0.000	1.000	Vesicles Paraspeckle	1632	7	Not-Trans anti-PSPC1-A546 8C-S-PSPC1 V2.00	0	28. Not-Trans and anti-PSPC1-A546_Pos027_S001	00-iJxszb4BQ57CeKNq2n85gU
11		Cell	3	0.000	1.000	Vesicles Paraspeckle	1633	8	Not-Trans anti-PSPC1-A546 8C-S-PSPC1 V2.00	0	28. Not-Trans and anti-PSPC1-A546_Pos027_S001	00-iJxszb4BQ57CeKNq2n85gU
28		Cell	3	0.000	1.000	Vesicles Paraspeckle	1634	9	Not-Trans anti-PSPC1-A546 8C-S-PSPC1 V2.00	0	28. Not-Trans and anti-PSPC1-A546_Pos027_S001	00-iJxszb4BQ57CeKNq2n85gU
13		Cell	3	0.000	1.000	Vesicles Paraspeckle	1635	10	Not-Trans anti-PSPC1-A546 8C-S-PSPC1 V2.00	0	28. Not-Trans and anti-PSPC1-A546_Pos027_S001	00-iJxszb4BQ57CeKNq2n85gU
145		Cell	3	0.000	1.000	Vesicles Paraspeckle	1637	12	Not-Trans anti-PSPC1-A546 8C-S-PSPC1 V2.00	0	28. Not-Trans and anti-PSPC1-A546_Pos027_S001	00-iJxszb4BQ57CeKNq2n85gU
30		Cell	3	0.000	1.000	Vesicles Paraspeckle	1643	18	Not-Trans anti-PSPC1-A546 8C-S-PSPC1 V2.00	0	28. Not-Trans and anti-PSPC1-A546_Pos027_S001	00-iJxszb4BQ57CeKNq2n85gU
93		Cell	3	0.000	1.000	Vesicles Paraspeckle	1644	19	Not-Trans anti-PSPC1-A546 8C-S-PSPC1 V2.00	0	28. Not-Trans and anti-PSPC1-A546_Pos027_S001	00-iJxszb4BQ57CeKNq2n85gU
36		Cell	3	0.000	1.000	Vesicles Paraspeckle	1645	20	Not-Trans anti-PSPC1-A546 8C-S-PSPC1 V2.00	0	28. Not-Trans and anti-PSPC1-A546_Pos027_S001	00-iJxszb4BQ57CeKNq2n85gU
41		Cell	3	0.000	1.000	Vesicles Paraspeckle	1646	21	Not-Trans anti-PSPC1-A546 8C-S-PSPC1 V2.00	0	28. Not-Trans and anti-PSPC1-A546_Pos027_S001	00-iJxszb4BQ57CeKNq2n85gU
22		Cell	3	0.000	1.000	Vesicles Paraspeckle	1648	23	Not-Trans anti-PSPC1-A546 8C-S-PSPC1 V2.00	0	28. Not-Trans and anti-PSPC1-A546_Pos027_S001	00-iJxszb4BQ57CeKNq2n85gU
19		Cell	3	0.000	1.000	Vesicles Paraspeckle	1649	24	Not-Trans anti-PSPC1-A546 8C-S-PSPC1 V2.00	0	28. Not-Trans and anti-PSPC1-A546_Pos027_S001	00-iJxszb4BQ57CeKNq2n85gU
10		Cell	3	0.000	1.000	Vesicles Paraspeckle	1650	25	Not-Trans anti-PSPC1-A546 8C-S-PSPC1 V2.00	0	28. Not-Trans and anti-PSPC1-A546_Pos027_S001	00-iJxszb4BQ57CeKNq2n85gU
77		Cell	3	0.000	1.000	Vesicles Paraspeckle	1653	28	Not-Trans anti-PSPC1-A546 8C-S-PSPC1 V2.00	0	28. Not-Trans and anti-PSPC1-A546_Pos027_S001	00-iJxszb4BQ57CeKNq2n85gU
85		Cell	3	0.000	1.000	Vesicles Paraspeckle	1655	30	Not-Trans anti-PSPC1-A546 8C-S-PSPC1 V2.00	0	28. Not-Trans and anti-PSPC1-A546_Pos027_S001	00-iJxszb4BQ57CeKNq2n85gU
12		Cell	3	0.000	1.000	Vesicles Paraspeckle	1657	32	Not-Trans anti-PSPC1-A546 8C-S-PSPC1 V2.00	0	28. Not-Trans and anti-PSPC1-A546_Pos027_S001	00-iJxszb4BQ57CeKNq2n85gU
3		Cell	3	0.000	1.000	Vesicles Paraspeckle	1658	33	Not-Trans anti-PSPC1-A546 8C-S-PSPC1 V2.00	0	28. Not-Trans and anti-PSPC1-A546_Pos027_S001	00-iJxszb4BQ57CeKNq2n85gU
38		Cell	3	0.000	1.000	Vesicles Paraspeckle	1659	34	Not-Trans anti-PSPC1-A546 8C-S-PSPC1 V2.00	0	28. Not-Trans and anti-PSPC1-A546_Pos027_S001	00-iJxszb4BQ57CeKNq2n85gU
70		Cell	3	0.000	1.000	Vesicles Paraspeckle	1661	36	Not-Trans anti-PSPC1-A546 8C-S-PSPC1 V2.00	0	28. Not-Trans and anti-PSPC1-A546_Pos027_S001	00-iJxszb4BQ57CeKNq2n85gU
74		Cell	3	0.000	1.000	Vesicles Paraspeckle	1662	37	Not-Trans anti-PSPC1-A546 8C-S-PSPC1 V2.00	0	28. Not-Trans and anti-PSPC1-A546_Pos027_S001	00-iJxszb4BQ57CeKNq2n85gU
12		Cell	3	0.000	1.000	Vesicles Paraspeckle	1663	38	Not-Trans anti-PSPC1-A546 8C-S-PSPC1 V2.00	0	28. Not-Trans and anti-PSPC1-A546_Pos027_S001	00-iJxszb4BQ57CeKNq2n85gU
36		Cell	3	0.000	1.000	Vesicles Paraspeckle	1664	39	Not-Trans anti-PSPC1-A546 8C-S-PSPC1 V2.00	0	28. Not-Trans and anti-PSPC1-A546_Pos027_S001	00-iJxszb4BQ57CeKNq2n85gU
38		Cell	3	0.000	1.000	Vesicles Paraspeckle	1666	41	Not-Trans anti-PSPC1-A546 8C-S-PSPC1 V2.00	0	28. Not-Trans and anti-PSPC1-A546_Pos027_S001	00-iJxszb4BQ57CeKNq2n85gU
35		Cell	3	0.000	1.000	Vesicles Paraspeckle	1667	42	Not-Trans anti-PSPC1-A546 8C-S-PSPC1 V2.00	0	28. Not-Trans and anti-PSPC1-A546_Pos027_S001	00-iJxszb4BQ57CeKNq2n85gU
55		Cell	3	0.000	1.000	Vesicles Paraspeckle	1668	43	Not-Trans anti-PSPC1-A546 8C-S-PSPC1 V2.00	0	28. Not-Trans and anti-PSPC1-A546_Pos027_S001	00-iJxszb4BQ57CeKNq2n85gU
26		Cell	3	0.000	1.000	Vesicles Paraspeckle	1669	44	Not-Trans anti-PSPC1-A546 8C-S-PSPC1 V2.00	0	28. Not-Trans and anti-PSPC1-A546_Pos027_S001	00-iJxszb4BQ57CeKNq2n85gU
9		Cell	3	0.000	1.000	Vesicles Paraspeckle	1670	45	Not-Trans anti-PSPC1-A546 8C-S-PSPC1 V2.00	0	28. Not-Trans and anti-PSPC1-A546_Pos027_S001	00-iJxszb4BQ57CeKNq2n85gU
57		Cell	3	0.000	1.000	Vesicles Paraspeckle	1671	46	Not-Trans anti-PSPC1-A546 8C-S-PSPC1 V2.00	0	28. Not-Trans and anti-PSPC1-A546_Pos027_S001	00-iJxszb4BQ57CeKNq2n85gU
24		Cell	3	0.000	1.000	Vesicles Paraspeckle	1672	47	Not-Trans anti-PSPC1-A546 8C-S-PSPC1 V2.00	0	28. Not-Trans and anti-PSPC1-A546_Pos027_S001	00-iJxszb4BQ57CeKNq2n85gU
45		Cell	3	0.000	1.000	Vesicles Paraspeckle	1673	48	Not-Trans anti-PSPC1-A546 8C-S-PSPC1 V2.00	0	28. Not-Trans and anti-PSPC1-A546_Pos027_S001	00-iJxszb4BQ57CeKNq2n85gU
68		Cell	3	0.000	1.000	Vesicles Paraspeckle	1675	50	Not-Trans anti-PSPC1-A546 8C-S-PSPC1 V2.00	0	28. Not-Trans and anti-PSPC1-A546_Pos027_S001	00-iJxszb4BQ57CeKNq2n85gU
39		Cell	3	0.000	1.000	Vesicles Paraspeckle	1676	51	Not-Trans anti-PSPC1-A546 8C-S-PSPC1 V2.00	0	28. Not-Trans and anti-PSPC1-A546_Pos027_S001	00-iJxszb4BQ57CeKNq2n85gU
33		Cell	3	0.000	1.000	Vesicles Paraspeckle	1677	52	Not-Trans anti-PSPC1-A546 8C-S-PSPC1 V2.00	0	28. Not-Trans and anti-PSPC1-A546_Pos027_S001	00-iJxszb4BQ57CeKNq2n85gU
53		Cell	3	0.000	1.000	Vesicles Paraspeckle	1678	53	Not-Trans anti-PSPC1-A546 8C-S-PSPC1 V2.00	0	28. Not-Trans and anti-PSPC1-A546_Pos027_S001	00-iJxszb4BQ57CeKNq2n85gU
22		Cell	3	0.000	1.000	Vesicles Paraspeckle	1679	54	Not-Trans anti-PSPC1-A546 8C-S-PSPC1 V2.00	0	28. Not-Trans and anti-PSPC1-A546_Pos027_S001	00-iJxszb4BQ57CeKNq2n85gU
155		Cell	3	0.000	1.000	Vesicles Paraspeckle	1682	57	Not-Trans anti-PSPC1-A546 8C-S-PSPC1 V2.00	0	28. Not-Trans and anti-PSPC1-A546_Pos027_S001	00-iJxszb4BQ57CeKNq2n85gU
76		Cell	3	0.000	1.000	Vesicles Paraspeckle	1683	58	Not-Trans anti-PSPC1-A546 8C-S-PSPC1 V2.00	0	28. Not-Trans and anti-PSPC1-A546_Pos027_S001	00-iJxszb4BQ57CeKNq2n85gU
24		Cell	3	0.000	1.000	Vesicles Paraspeckle	1687	62	Not-Trans anti-PSPC1-A546 8C-S-PSPC1 V2.00	0	28. Not-Trans and anti-PSPC1-A546_Pos027_S001	00-iJxszb4BQ57CeKNq2n85gU
78		Cell	3	0.000	1.000	Vesicles Paraspeckle	1688	63	Not-Trans anti-PSPC1-A546 8C-S-PSPC1 V2.00	0	28. Not-Trans and anti-PSPC1-A546_Pos027_S001	00-iJxszb4BQ57CeKNq2n85gU
73		Cell	3	0.000	1.000	Vesicles Paraspeckle	1689	64	Not-Trans anti-PSPC1-A546 8C-S-PSPC1 V2.00	0	28. Not-Trans and anti-PSPC1-A546_Pos027_S001	00-iJxszb4BQ57CeKNq2n85gU
54		Cell	3	0.000	1.000	Vesicles Paraspeckle	1690	65	Not-Trans anti-PSPC1-A546 8C-S-PSPC1 V2.00	0	28. Not-Trans and anti-PSPC1-A546_Pos027_S001	00-iJxszb4BQ57CeKNq2n85gU
85		Cell	3	0.000	1.000	Vesicles Paraspeckle	1691	66	Not-Trans anti-PSPC1-A546 8C-S-PSPC1 V2.00	0	28. Not-Trans and anti-PSPC1-A546_Pos027_S001	00-iJxszb4BQ57CeKNq2n85gU
16		Cell	3	0.000	1.000	Vesicles Paraspeckle	1693	1	Not-Trans anti-PSPC1-A546 8C-S-PSPC1 V2.00	0	28. Not-Trans and anti-PSPC1-A546_Pos028_S001	00-JnXYJ2R7tAXrXk7ZUR5FtF
42		Cell	3	0.000	1.000	Vesicles Paraspeckle	1695	3	Not-Trans anti-PSPC1-A546 8C-S-PSPC1 V2.00	0	28. Not-Trans and anti-PSPC1-A546_Pos028_S001	00-JnXYJ2R7tAXrXk7ZUR5FtF
29		Cell	3	0.000	1.000	Vesicles Paraspeckle	1697	5	Not-Trans anti-PSPC1-A546 8C-S-PSPC1 V2.00	0	28. Not-Trans and anti-PSPC1-A546_Pos028_S001	00-JnXYJ2R7tAXrXk7ZUR5FtF
40		Cell	3	0.000	1.000	Vesicles Paraspeckle	1698	6	Not-Trans anti-PSPC1-A546 8C-S-PSPC1 V2.00	0	28. Not-Trans and anti-PSPC1-A546_Pos028_S001	00-JnXYJ2R7tAXrXk7ZUR5FtF
42		Cell	3	0.000	1.000	Vesicles Paraspeckle	1700	8	Not-Trans anti-PSPC1-A546 8C-S-PSPC1 V2.00	0	28. Not-Trans and anti-PSPC1-A546_Pos028_S001	00-JnXYJ2R7tAXrXk7ZUR5FtF
62		Cell	3	0.000	1.000	Vesicles Paraspeckle	1701	9	Not-Trans anti-PSPC1-A546 8C-S-PSPC1 V2.00	0	28. Not-Trans and anti-PSPC1-A546_Pos028_S001	00-JnXYJ2R7tAXrXk7ZUR5FtF
53		Cell	3	0.000	1.000	Vesicles Paraspeckle	1702	10	Not-Trans anti-PSPC1-A546 8C-S-PSPC1 V2.00	0	28. Not-Trans and anti-PSPC1-A546_Pos028_S001	00-JnXYJ2R7tAXrXk7ZUR5FtF
30		Cell	3	0.000	1.000	Vesicles Paraspeckle	1703	11	Not-Trans anti-PSPC1-A546 8C-S-PSPC1 V2.00	0	28. Not-Trans and anti-PSPC1-A546_Pos028_S001	00-JnXYJ2R7tAXrXk7ZUR5FtF
42		Cell	3	0.000	1.000	Vesicles Paraspeckle	1704	12	Not-Trans anti-PSPC1-A546 8C-S-PSPC1 V2.00	0	28. Not-Trans and anti-PSPC1-A546_Pos028_S001	00-JnXYJ2R7tAXrXk7ZUR5FtF
36		Cell	3	0.000	1.000	Vesicles Paraspeckle	1705	13	Not-Trans anti-PSPC1-A546 8C-S-PSPC1 V2.00	0	28. Not-Trans and anti-PSPC1-A546_Pos028_S001	00-JnXYJ2R7tAXrXk7ZUR5FtF
34		Cell	3	0.000	1.000	Vesicles Paraspeckle	1706	14	Not-Trans anti-PSPC1-A546 8C-S-PSPC1 V2.00	0	28. Not-Trans and anti-PSPC1-A546_Pos028_S001	00-JnXYJ2R7tAXrXk7ZUR5FtF
76		Cell	3	0.000	1.000	Vesicles Paraspeckle	1707	15	Not-Trans anti-PSPC1-A546 8C-S-PSPC1 V2.00	0	28. Not-Trans and anti-PSPC1-A546_Pos028_S001	00-JnXYJ2R7tAXrXk7ZUR5FtF
34		Cell	3	0.000	1.000	Vesicles Paraspeckle	1708	16	Not-Trans anti-PSPC1-A546 8C-S-PSPC1 V2.00	0	28. Not-Trans and anti-PSPC1-A546_Pos028_S001	00-JnXYJ2R7tAXrXk7ZUR5FtF
29		Cell	3	0.000	1.000	Vesicles Paraspeckle	1709	17	Not-Trans anti-PSPC1-A546 8C-S-PSPC1 V2.00	0	28. Not-Trans and anti-PSPC1-A546_Pos028_S001	00-JnXYJ2R7tAXrXk7ZUR5FtF
54		Cell	3	0.000	1.000	Vesicles Paraspeckle	1710	18	Not-Trans anti-PSPC1-A546 8C-S-PSPC1 V2.00	0	28. Not-Trans and anti-PSPC1-A546_Pos028_S001	00-JnXYJ2R7tAXrXk7ZUR5FtF
56		Cell	3	0.000	1.000	Vesicles Paraspeckle	1711	19	Not-Trans anti-PSPC1-A546 8C-S-PSPC1 V2.00	0	28. Not-Trans and anti-PSPC1-A546_Pos028_S001	00-JnXYJ2R7tAXrXk7ZUR5FtF
34		Cell	3	0.000	1.000	Vesicles Paraspeckle	1712	20	Not-Trans anti-PSPC1-A546 8C-S-PSPC1 V2.00	0	28. Not-Trans and anti-PSPC1-A546_Pos028_S001	00-JnXYJ2R7tAXrXk7ZUR5FtF
21		Cell	3	0.000	1.000	Vesicles Paraspeckle	1713	21	Not-Trans anti-PSPC1-A546 8C-S-PSPC1 V2.00	0	28. Not-Trans and anti-PSPC1-A546_Pos028_S001	00-JnXYJ2R7tAXrXk7ZUR5FtF
25		Cell	3	0.000	1.000	Vesicles Paraspeckle	1714	22	Not-Trans anti-PSPC1-A546 8C-S-PSPC1 V2.00	0	28. Not-Trans and anti-PSPC1-A546_Pos028_S001	00-JnXYJ2R7tAXrXk7ZUR5FtF
21		Cell	3	0.000	1.000	Vesicles Paraspeckle	1715	23	Not-Trans anti-PSPC1-A546 8C-S-PSPC1 V2.00	0	28. Not-Trans and anti-PSPC1-A546_Pos028_S001	00-JnXYJ2R7tAXrXk7ZUR5FtF
41		Cell	3	0.000	1.000	Vesicles Paraspeckle	1716	24	Not-Trans anti-PSPC1-A546 8C-S-PSPC1 V2.00	0	28. Not-Trans and anti-PSPC1-A546_Pos028_S001	00-JnXYJ2R7tAXrXk7ZUR5FtF
24		Cell	3	0.000	1.000	Vesicles Paraspeckle	1717	25	Not-Trans anti-PSPC1-A546 8C-S-PSPC1 V2.00	0	28. Not-Trans and anti-PSPC1-A546_Pos028_S001	00-JnXYJ2R7tAXrXk7ZUR5FtF
5		Cell	3	0.000	1.000	Vesicles Paraspeckle	1718	26	Not-Trans anti-PSPC1-A546 8C-S-PSPC1 V2.00	0	28. Not-Trans and anti-PSPC1-A546_Pos028_S001	00-JnXYJ2R7tAXrXk7ZUR5FtF
3		Cell	3	0.000	1.000	Vesicles Paraspeckle	1719	27	Not-Trans anti-PSPC1-A546 8C-S-PSPC1 V2.00	0	28. Not-Trans and anti-PSPC1-A546_Pos028_S001	00-JnXYJ2R7tAXrXk7ZUR5FtF
65		Cell	3	0.000	1.000	Vesicles Paraspeckle	1720	28	Not-Trans anti-PSPC1-A546 8C-S-PSPC1 V2.00	0	28. Not-Trans and anti-PSPC1-A546_Pos028_S001	00-JnXYJ2R7tAXrXk7ZUR5FtF
31		Cell	3	0.000	1.000	Vesicles Paraspeckle	1721	29	Not-Trans anti-PSPC1-A546 8C-S-PSPC1 V2.00	0	28. Not-Trans and anti-PSPC1-A546_Pos028_S001	00-JnXYJ2R7tAXrXk7ZUR5FtF
43		Cell	3	0.000	1.000	Vesicles Paraspeckle	1722	30	Not-Trans anti-PSPC1-A546 8C-S-PSPC1 V2.00	0	28. Not-Trans and anti-PSPC1-A546_Pos028_S001	00-JnXYJ2R7tAXrXk7ZUR5FtF
66		Cell	3	0.000	1.000	Vesicles Paraspeckle	1723	31	Not-Trans anti-PSPC1-A546 8C-S-PSPC1 V2.00	0	28. Not-Trans and anti-PSPC1-A546_Pos028_S001	00-JnXYJ2R7tAXrXk7ZUR5FtF
70		Cell	3	0.000	1.000	Vesicles Paraspeckle	1724	32	Not-Trans anti-PSPC1-A546 8C-S-PSPC1 V2.00	0	28. Not-Trans and anti-PSPC1-A546_Pos028_S001	00-JnXYJ2R7tAXrXk7ZUR5FtF
85		Cell	3	0.000	1.000	Vesicles Paraspeckle	1725	33	Not-Trans anti-PSPC1-A546 8C-S-PSPC1 V2.00	0	28. Not-Trans and anti-PSPC1-A546_Pos028_S001	00-JnXYJ2R7tAXrXk7ZUR5FtF
54		Cell	3	0.000	1.000	Vesicles Paraspeckle	1726	34	Not-Trans anti-PSPC1-A546 8C-S-PSPC1 V2.00	0	28. Not-Trans and anti-PSPC1-A546_Pos028_S001	00-JnXYJ2R7tAXrXk7ZUR5FtF
69		Cell	3	0.000	1.000	Vesicles Paraspeckle	1727	35	Not-Trans anti-PSPC1-A546 8C-S-PSPC1 V2.00	0	28. Not-Trans and anti-PSPC1-A546_Pos028_S001	00-JnXYJ2R7tAXrXk7ZUR5FtF
74		Cell	3	0.000	1.000	Vesicles Paraspeckle	1728	36	Not-Trans anti-PSPC1-A546 8C-S-PSPC1 V2.00	0	28. Not-Trans and anti-PSPC1-A546_Pos028_S001	00-JnXYJ2R7tAXrXk7ZUR5FtF
6		Cell	3	0.000	1.000	Vesicles Paraspeckle	1729	37	Not-Trans anti-PSPC1-A546 8C-S-PSPC1 V2.00	0	28. Not-Trans and anti-PSPC1-A546_Pos028_S001	00-JnXYJ2R7tAXrXk7ZUR5FtF
29		Cell	3	0.000	1.000	Vesicles Paraspeckle	1730	38	Not-Trans anti-PSPC1-A546 8C-S-PSPC1 V2.00	0	28. Not-Trans and anti-PSPC1-A546_Pos028_S001	00-JnXYJ2R7tAXrXk7ZUR5FtF
32		Cell	3	0.000	1.000	Vesicles Paraspeckle	1731	39	Not-Trans anti-PSPC1-A546 8C-S-PSPC1 V2.00	0	28. Not-Trans and anti-PSPC1-A546_Pos028_S001	00-JnXYJ2R7tAXrXk7ZUR5FtF
47		Cell	3	0.000	1.000	Vesicles Paraspeckle	1732	40	Not-Trans anti-PSPC1-A546 8C-S-PSPC1 V2.00	0	28. Not-Trans and anti-PSPC1-A546_Pos028_S001	00-JnXYJ2R7tAXrXk7ZUR5FtF
53		Cell	3	0.000	1.000	Vesicles Paraspeckle	1733	41	Not-Trans anti-PSPC1-A546 8C-S-PSPC1 V2.00	0	28. Not-Trans and anti-PSPC1-A546_Pos028_S001	00-JnXYJ2R7tAXrXk7ZUR5FtF
11		Cell	3	0.000	1.000	Vesicles Paraspeckle	1734	42	Not-Trans anti-PSPC1-A546 8C-S-PSPC1 V2.00	0	28. Not-Trans and anti-PSPC1-A546_Pos028_S001	00-JnXYJ2R7tAXrXk7ZUR5FtF
16		Cell	3	0.000	1.000	Vesicles Paraspeckle	1735	43	Not-Trans anti-PSPC1-A546 8C-S-PSPC1 V2.00	0	28. Not-Trans and anti-PSPC1-A546_Pos028_S001	00-JnXYJ2R7tAXrXk7ZUR5FtF
19		Cell	3	0.000	1.000	Vesicles Paraspeckle	1736	44	Not-Trans anti-PSPC1-A546 8C-S-PSPC1 V2.00	0	28. Not-Trans and anti-PSPC1-A546_Pos028_S001	00-JnXYJ2R7tAXrXk7ZUR5FtF
3		Cell	3	0.000	1.000	Vesicles Paraspeckle	1738	46	Not-Trans anti-PSPC1-A546 8C-S-PSPC1 V2.00	0	28. Not-Trans and anti-PSPC1-A546_Pos028_S001	00-JnXYJ2R7tAXrXk7ZUR5FtF
23		Cell	3	0.000	1.000	Vesicles Paraspeckle	1739	47	Not-Trans anti-PSPC1-A546 8C-S-PSPC1 V2.00	0	28. Not-Trans and anti-PSPC1-A546_Pos028_S001	00-JnXYJ2R7tAXrXk7ZUR5FtF
83		Cell	3	0.000	1.000	Vesicles Paraspeckle	1740	48	Not-Trans anti-PSPC1-A546 8C-S-PSPC1 V2.00	0	28. Not-Trans and anti-PSPC1-A546_Pos028_S001	00-JnXYJ2R7tAXrXk7ZUR5FtF
58		Cell	3	0.000	1.000	Vesicles Paraspeckle	1741	49	Not-Trans anti-PSPC1-A546 8C-S-PSPC1 V2.00	0	28. Not-Trans and anti-PSPC1-A546_Pos028_S001	00-JnXYJ2R7tAXrXk7ZUR5FtF
49		Cell	3	0.000	1.000	Vesicles Paraspeckle	1742	50	Not-Trans anti-PSPC1-A546 8C-S-PSPC1 V2.00	0	28. Not-Trans and anti-PSPC1-A546_Pos028_S001	00-JnXYJ2R7tAXrXk7ZUR5FtF
84		Cell	3	0.000	1.000	Vesicles Paraspeckle	1743	51	Not-Trans anti-PSPC1-A546 8C-S-PSPC1 V2.00	0	28. Not-Trans and anti-PSPC1-A546_Pos028_S001	00-JnXYJ2R7tAXrXk7ZUR5FtF
16		Cell	3	0.000	1.000	Vesicles Paraspeckle	1744	52	Not-Trans anti-PSPC1-A546 8C-S-PSPC1 V2.00	0	28. Not-Trans and anti-PSPC1-A546_Pos028_S001	00-JnXYJ2R7tAXrXk7ZUR5FtF
19		Cell	3	0.000	1.000	Vesicles Paraspeckle	1745	53	Not-Trans anti-PSPC1-A546 8C-S-PSPC1 V2.00	0	28. Not-Trans and anti-PSPC1-A546_Pos028_S001	00-JnXYJ2R7tAXrXk7ZUR5FtF
37		Cell	3	0.000	1.000	Vesicles Paraspeckle	1746	54	Not-Trans anti-PSPC1-A546 8C-S-PSPC1 V2.00	0	28. Not-Trans and anti-PSPC1-A546_Pos028_S001	00-JnXYJ2R7tAXrXk7ZUR5FtF
13		Cell	3	0.000	1.000	Vesicles Paraspeckle	1747	55	Not-Trans anti-PSPC1-A546 8C-S-PSPC1 V2.00	0	28. Not-Trans and anti-PSPC1-A546_Pos028_S001	00-JnXYJ2R7tAXrXk7ZUR5FtF
174		Cell	3	0.000	1.000	Vesicles Paraspeckle	1749	57	Not-Trans anti-PSPC1-A546 8C-S-PSPC1 V2.00	0	28. Not-Trans and anti-PSPC1-A546_Pos028_S001	00-JnXYJ2R7tAXrXk7ZUR5FtF
31		Cell	3	0.000	1.000	Vesicles Paraspeckle	1750	0	Not-Trans anti-PSPC1-A546 8C-S-PSPC1 V2.00	0	28. Not-Trans and anti-PSPC1-A546_Pos029_S001	00-hx2m9z6qomFY4gRXvvAucV
13		Cell	3	0.000	1.000	Vesicles Paraspeckle	1751	1	Not-Trans anti-PSPC1-A546 8C-S-PSPC1 V2.00	0	28. Not-Trans and anti-PSPC1-A546_Pos029_S001	00-hx2m9z6qomFY4gRXvvAucV
23		Cell	3	0.000	1.000	Vesicles Paraspeckle	1752	2	Not-Trans anti-PSPC1-A546 8C-S-PSPC1 V2.00	0	28. Not-Trans and anti-PSPC1-A546_Pos029_S001	00-hx2m9z6qomFY4gRXvvAucV
20		Cell	3	0.000	1.000	Vesicles Paraspeckle	1753	3	Not-Trans anti-PSPC1-A546 8C-S-PSPC1 V2.00	0	28. Not-Trans and anti-PSPC1-A546_Pos029_S001	00-hx2m9z6qomFY4gRXvvAucV
23		Cell	3	0.000	1.000	Vesicles Paraspeckle	1754	4	Not-Trans anti-PSPC1-A546 8C-S-PSPC1 V2.00	0	28. Not-Trans and anti-PSPC1-A546_Pos029_S001	00-hx2m9z6qomFY4gRXvvAucV
25		Cell	3	0.000	1.000	Vesicles Paraspeckle	1755	5	Not-Trans anti-PSPC1-A546 8C-S-PSPC1 V2.00	0	28. Not-Trans and anti-PSPC1-A546_Pos029_S001	00-hx2m9z6qomFY4gRXvvAucV
42		Cell	3	0.000	1.000	Vesicles Paraspeckle	1756	6	Not-Trans anti-PSPC1-A546 8C-S-PSPC1 V2.00	0	28. Not-Trans and anti-PSPC1-A546_Pos029_S001	00-hx2m9z6qomFY4gRXvvAucV
12		Cell	3	0.000	1.000	Vesicles Paraspeckle	1757	7	Not-Trans anti-PSPC1-A546 8C-S-PSPC1 V2.00	0	28. Not-Trans and anti-PSPC1-A546_Pos029_S001	00-hx2m9z6qomFY4gRXvvAucV
50		Cell	3	0.000	1.000	Vesicles Paraspeckle	1758	8	Not-Trans anti-PSPC1-A546 8C-S-PSPC1 V2.00	0	28. Not-Trans and anti-PSPC1-A546_Pos029_S001	00-hx2m9z6qomFY4gRXvvAucV
38		Cell	3	0.000	1.000	Vesicles Paraspeckle	1759	9	Not-Trans anti-PSPC1-A546 8C-S-PSPC1 V2.00	0	28. Not-Trans and anti-PSPC1-A546_Pos029_S001	00-hx2m9z6qomFY4gRXvvAucV
15		Cell	3	0.000	1.000	Vesicles Paraspeckle	1761	11	Not-Trans anti-PSPC1-A546 8C-S-PSPC1 V2.00	0	28. Not-Trans and anti-PSPC1-A546_Pos029_S001	00-hx2m9z6qomFY4gRXvvAucV
36		Cell	3	0.000	1.000	Vesicles Paraspeckle	1762	12	Not-Trans anti-PSPC1-A546 8C-S-PSPC1 V2.00	0	28. Not-Trans and anti-PSPC1-A546_Pos029_S001	00-hx2m9z6qomFY4gRXvvAucV
38		Cell	3	0.000	1.000	Vesicles Paraspeckle	1763	13	Not-Trans anti-PSPC1-A546 8C-S-PSPC1 V2.00	0	28. Not-Trans and anti-PSPC1-A546_Pos029_S001	00-hx2m9z6qomFY4gRXvvAucV
9		Cell	3	0.000	1.000	Vesicles Paraspeckle	1765	15	Not-Trans anti-PSPC1-A546 8C-S-PSPC1 V2.00	0	28. Not-Trans and anti-PSPC1-A546_Pos029_S001	00-hx2m9z6qomFY4gRXvvAucV
47		Cell	3	0.000	1.000	Vesicles Paraspeckle	1766	16	Not-Trans anti-PSPC1-A546 8C-S-PSPC1 V2.00	0	28. Not-Trans and anti-PSPC1-A546_Pos029_S001	00-hx2m9z6qomFY4gRXvvAucV
4		Cell	3	0.000	1.000	Vesicles Paraspeckle	1767	17	Not-Trans anti-PSPC1-A546 8C-S-PSPC1 V2.00	0	28. Not-Trans and anti-PSPC1-A546_Pos029_S001	00-hx2m9z6qomFY4gRXvvAucV
38		Cell	3	0.000	1.000	Vesicles Paraspeckle	1768	18	Not-Trans anti-PSPC1-A546 8C-S-PSPC1 V2.00	0	28. Not-Trans and anti-PSPC1-A546_Pos029_S001	00-hx2m9z6qomFY4gRXvvAucV
29		Cell	3	0.000	1.000	Vesicles Paraspeckle	1769	19	Not-Trans anti-PSPC1-A546 8C-S-PSPC1 V2.00	0	28. Not-Trans and anti-PSPC1-A546_Pos029_S001	00-hx2m9z6qomFY4gRXvvAucV
16		Cell	3	0.000	1.000	Vesicles Paraspeckle	1770	20	Not-Trans anti-PSPC1-A546 8C-S-PSPC1 V2.00	0	28. Not-Trans and anti-PSPC1-A546_Pos029_S001	00-hx2m9z6qomFY4gRXvvAucV
22		Cell	3	0.000	1.000	Vesicles Paraspeckle	1771	21	Not-Trans anti-PSPC1-A546 8C-S-PSPC1 V2.00	0	28. Not-Trans and anti-PSPC1-A546_Pos029_S001	00-hx2m9z6qomFY4gRXvvAucV
38		Cell	3	0.000	1.000	Vesicles Paraspeckle	1772	22	Not-Trans anti-PSPC1-A546 8C-S-PSPC1 V2.00	0	28. Not-Trans and anti-PSPC1-A546_Pos029_S001	00-hx2m9z6qomFY4gRXvvAucV
24		Cell	3	0.000	1.000	Vesicles Paraspeckle	1773	23	Not-Trans anti-PSPC1-A546 8C-S-PSPC1 V2.00	0	28. Not-Trans and anti-PSPC1-A546_Pos029_S001	00-hx2m9z6qomFY4gRXvvAucV
22		Cell	3	0.000	1.000	Vesicles Paraspeckle	1774	24	Not-Trans anti-PSPC1-A546 8C-S-PSPC1 V2.00	0	28. Not-Trans and anti-PSPC1-A546_Pos029_S001	00-hx2m9z6qomFY4gRXvvAucV
14		Cell	3	0.000	1.000	Vesicles Paraspeckle	1775	25	Not-Trans anti-PSPC1-A546 8C-S-PSPC1 V2.00	0	28. Not-Trans and anti-PSPC1-A546_Pos029_S001	00-hx2m9z6qomFY4gRXvvAucV
52		Cell	3	0.000	1.000	Vesicles Paraspeckle	1776	26	Not-Trans anti-PSPC1-A546 8C-S-PSPC1 V2.00	0	28. Not-Trans and anti-PSPC1-A546_Pos029_S001	00-hx2m9z6qomFY4gRXvvAucV
27		Cell	3	0.000	1.000	Vesicles Paraspeckle	1777	27	Not-Trans anti-PSPC1-A546 8C-S-PSPC1 V2.00	0	28. Not-Trans and anti-PSPC1-A546_Pos029_S001	00-hx2m9z6qomFY4gRXvvAucV
31		Cell	3	0.000	1.000	Vesicles Paraspeckle	1778	28	Not-Trans anti-PSPC1-A546 8C-S-PSPC1 V2.00	0	28. Not-Trans and anti-PSPC1-A546_Pos029_S001	00-hx2m9z6qomFY4gRXvvAucV
110		Cell	3	0.000	1.000	Vesicles Paraspeckle	1780	30	Not-Trans anti-PSPC1-A546 8C-S-PSPC1 V2.00	0	28. Not-Trans and anti-PSPC1-A546_Pos029_S001	00-hx2m9z6qomFY4gRXvvAucV
76		Cell	3	0.000	1.000	Vesicles Paraspeckle	1782	32	Not-Trans anti-PSPC1-A546 8C-S-PSPC1 V2.00	0	28. Not-Trans and anti-PSPC1-A546_Pos029_S001	00-hx2m9z6qomFY4gRXvvAucV
30		Cell	3	0.000	1.000	Vesicles Paraspeckle	1783	33	Not-Trans anti-PSPC1-A546 8C-S-PSPC1 V2.00	0	28. Not-Trans and anti-PSPC1-A546_Pos029_S001	00-hx2m9z6qomFY4gRXvvAucV
42		Cell	3	0.000	1.000	Vesicles Paraspeckle	1784	34	Not-Trans anti-PSPC1-A546 8C-S-PSPC1 V2.00	0	28. Not-Trans and anti-PSPC1-A546_Pos029_S001	00-hx2m9z6qomFY4gRXvvAucV
34		Cell	3	0.000	1.000	Vesicles Paraspeckle	1786	36	Not-Trans anti-PSPC1-A546 8C-S-PSPC1 V2.00	0	28. Not-Trans and anti-PSPC1-A546_Pos029_S001	00-hx2m9z6qomFY4gRXvvAucV
22		Cell	3	0.000	1.000	Vesicles Paraspeckle	1787	37	Not-Trans anti-PSPC1-A546 8C-S-PSPC1 V2.00	0	28. Not-Trans and anti-PSPC1-A546_Pos029_S001	00-hx2m9z6qomFY4gRXvvAucV
36		Cell	3	0.000	1.000	Vesicles Paraspeckle	1788	38	Not-Trans anti-PSPC1-A546 8C-S-PSPC1 V2.00	0	28. Not-Trans and anti-PSPC1-A546_Pos029_S001	00-hx2m9z6qomFY4gRXvvAucV
118		Cell	3	0.000	1.000	Vesicles Paraspeckle	1789	39	Not-Trans anti-PSPC1-A546 8C-S-PSPC1 V2.00	0	28. Not-Trans and anti-PSPC1-A546_Pos029_S001	00-hx2m9z6qomFY4gRXvvAucV
7		Cell	3	0.000	1.000	Vesicles Paraspeckle	1791	41	Not-Trans anti-PSPC1-A546 8C-S-PSPC1 V2.00	0	28. Not-Trans and anti-PSPC1-A546_Pos029_S001	00-hx2m9z6qomFY4gRXvvAucV
26		Cell	3	0.000	1.000	Vesicles Paraspeckle	1792	42	Not-Trans anti-PSPC1-A546 8C-S-PSPC1 V2.00	0	28. Not-Trans and anti-PSPC1-A546_Pos029_S001	00-hx2m9z6qomFY4gRXvvAucV
3		Cell	3	0.000	1.000	Vesicles Paraspeckle	1793	43	Not-Trans anti-PSPC1-A546 8C-S-PSPC1 V2.00	0	28. Not-Trans and anti-PSPC1-A546_Pos029_S001	00-hx2m9z6qomFY4gRXvvAucV
21		Cell	3	0.000	1.000	Vesicles Paraspeckle	1794	44	Not-Trans anti-PSPC1-A546 8C-S-PSPC1 V2.00	0	28. Not-Trans and anti-PSPC1-A546_Pos029_S001	00-hx2m9z6qomFY4gRXvvAucV
35		Cell	3	0.000	1.000	Vesicles Paraspeckle	1795	45	Not-Trans anti-PSPC1-A546 8C-S-PSPC1 V2.00	0	28. Not-Trans and anti-PSPC1-A546_Pos029_S001	00-hx2m9z6qomFY4gRXvvAucV
25		Cell	3	0.000	1.000	Vesicles Paraspeckle	1796	46	Not-Trans anti-PSPC1-A546 8C-S-PSPC1 V2.00	0	28. Not-Trans and anti-PSPC1-A546_Pos029_S001	00-hx2m9z6qomFY4gRXvvAucV
45		Cell	3	0.000	1.000	Vesicles Paraspeckle	1797	47	Not-Trans anti-PSPC1-A546 8C-S-PSPC1 V2.00	0	28. Not-Trans and anti-PSPC1-A546_Pos029_S001	00-hx2m9z6qomFY4gRXvvAucV
39		Cell	3	0.000	1.000	Vesicles Paraspeckle	1798	48	Not-Trans anti-PSPC1-A546 8C-S-PSPC1 V2.00	0	28. Not-Trans and anti-PSPC1-A546_Pos029_S001	00-hx2m9z6qomFY4gRXvvAucV
8		Cell	3	0.000	1.000	Vesicles Paraspeckle	1799	49	Not-Trans anti-PSPC1-A546 8C-S-PSPC1 V2.00	0	28. Not-Trans and anti-PSPC1-A546_Pos029_S001	00-hx2m9z6qomFY4gRXvvAucV
35		Cell	3	0.000	1.000	Vesicles Paraspeckle	1800	50	Not-Trans anti-PSPC1-A546 8C-S-PSPC1 V2.00	0	28. Not-Trans and anti-PSPC1-A546_Pos029_S001	00-hx2m9z6qomFY4gRXvvAucV
59		Cell	3	0.000	1.000	Vesicles Paraspeckle	1801	51	Not-Trans anti-PSPC1-A546 8C-S-PSPC1 V2.00	0	28. Not-Trans and anti-PSPC1-A546_Pos029_S001	00-hx2m9z6qomFY4gRXvvAucV
16		Cell	3	0.000	1.000	Vesicles Paraspeckle	1802	52	Not-Trans anti-PSPC1-A546 8C-S-PSPC1 V2.00	0	28. Not-Trans and anti-PSPC1-A546_Pos029_S001	00-hx2m9z6qomFY4gRXvvAucV
56		Cell	3	0.000	1.000	Vesicles Paraspeckle	1803	53	Not-Trans anti-PSPC1-A546 8C-S-PSPC1 V2.00	0	28. Not-Trans and anti-PSPC1-A546_Pos029_S001	00-hx2m9z6qomFY4gRXvvAucV
52		Cell	3	0.000	1.000	Vesicles Paraspeckle	1804	54	Not-Trans anti-PSPC1-A546 8C-S-PSPC1 V2.00	0	28. Not-Trans and anti-PSPC1-A546_Pos029_S001	00-hx2m9z6qomFY4gRXvvAucV
25		Cell	3	0.000	1.000	Vesicles Paraspeckle	1805	55	Not-Trans anti-PSPC1-A546 8C-S-PSPC1 V2.00	0	28. Not-Trans and anti-PSPC1-A546_Pos029_S001	00-hx2m9z6qomFY4gRXvvAucV
20		Cell	3	0.000	1.000	Vesicles Paraspeckle	1806	56	Not-Trans anti-PSPC1-A546 8C-S-PSPC1 V2.00	0	28. Not-Trans and anti-PSPC1-A546_Pos029_S001	00-hx2m9z6qomFY4gRXvvAucV
25		Cell	3	0.000	1.000	Vesicles Paraspeckle	1807	57	Not-Trans anti-PSPC1-A546 8C-S-PSPC1 V2.00	0	28. Not-Trans and anti-PSPC1-A546_Pos029_S001	00-hx2m9z6qomFY4gRXvvAucV
61		Cell	3	0.000	1.000	Vesicles Paraspeckle	1808	58	Not-Trans anti-PSPC1-A546 8C-S-PSPC1 V2.00	0	28. Not-Trans and anti-PSPC1-A546_Pos029_S001	00-hx2m9z6qomFY4gRXvvAucV
9		Cell	3	0.000	1.000	Vesicles Paraspeckle	1809	59	Not-Trans anti-PSPC1-A546 8C-S-PSPC1 V2.00	0	28. Not-Trans and anti-PSPC1-A546_Pos029_S001	00-hx2m9z6qomFY4gRXvvAucV
68		Cell	3	0.000	1.000	Vesicles Paraspeckle	1810	60	Not-Trans anti-PSPC1-A546 8C-S-PSPC1 V2.00	0	28. Not-Trans and anti-PSPC1-A546_Pos029_S001	00-hx2m9z6qomFY4gRXvvAucV
12		Cell	3	0.000	1.000	Vesicles Paraspeckle	1811	61	Not-Trans anti-PSPC1-A546 8C-S-PSPC1 V2.00	0	28. Not-Trans and anti-PSPC1-A546_Pos029_S001	00-hx2m9z6qomFY4gRXvvAucV
57		Cell	3	0.000	1.000	Vesicles Paraspeckle	1812	62	Not-Trans anti-PSPC1-A546 8C-S-PSPC1 V2.00	0	28. Not-Trans and anti-PSPC1-A546_Pos029_S001	00-hx2m9z6qomFY4gRXvvAucV
55		Cell	3	0.000	1.000	Vesicles Paraspeckle	1813	63	Not-Trans anti-PSPC1-A546 8C-S-PSPC1 V2.00	0	28. Not-Trans and anti-PSPC1-A546_Pos029_S001	00-hx2m9z6qomFY4gRXvvAucV
55		Cell	3	0.000	1.000	Vesicles Paraspeckle	1814	64	Not-Trans anti-PSPC1-A546 8C-S-PSPC1 V2.00	0	28. Not-Trans and anti-PSPC1-A546_Pos029_S001	00-hx2m9z6qomFY4gRXvvAucV
25		Cell	3	0.000	1.000	Vesicles Paraspeckle	1815	65	Not-Trans anti-PSPC1-A546 8C-S-PSPC1 V2.00	0	28. Not-Trans and anti-PSPC1-A546_Pos029_S001	00-hx2m9z6qomFY4gRXvvAucV
24		Cell	3	0.000	1.000	Vesicles Paraspeckle	1816	66	Not-Trans anti-PSPC1-A546 8C-S-PSPC1 V2.00	0	28. Not-Trans and anti-PSPC1-A546_Pos029_S001	00-hx2m9z6qomFY4gRXvvAucV
22		Cell	3	0.000	1.000	Vesicles Paraspeckle	1817	67	Not-Trans anti-PSPC1-A546 8C-S-PSPC1 V2.00	0	28. Not-Trans and anti-PSPC1-A546_Pos029_S001	00-hx2m9z6qomFY4gRXvvAucV
29		Cell	3	0.000	1.000	Vesicles Paraspeckle	1818	68	Not-Trans anti-PSPC1-A546 8C-S-PSPC1 V2.00	0	28. Not-Trans and anti-PSPC1-A546_Pos029_S001	00-hx2m9z6qomFY4gRXvvAucV
16		Cell	3	0.000	1.000	Vesicles Paraspeckle	1819	0	Not-Trans anti-PSPC1-A546 8C-S-PSPC1 V2.00	0	28. Not-Trans and anti-PSPC1-A546_Pos030_S001	00-snY8jrXB7HzdfqbLvTPaa4
4		Cell	3	0.000	1.000	Vesicles Paraspeckle	1820	1	Not-Trans anti-PSPC1-A546 8C-S-PSPC1 V2.00	0	28. Not-Trans and anti-PSPC1-A546_Pos030_S001	00-snY8jrXB7HzdfqbLvTPaa4
13		Cell	3	0.000	1.000	Vesicles Paraspeckle	1821	2	Not-Trans anti-PSPC1-A546 8C-S-PSPC1 V2.00	0	28. Not-Trans and anti-PSPC1-A546_Pos030_S001	00-snY8jrXB7HzdfqbLvTPaa4
14		Cell	3	0.000	1.000	Vesicles Paraspeckle	1822	3	Not-Trans anti-PSPC1-A546 8C-S-PSPC1 V2.00	0	28. Not-Trans and anti-PSPC1-A546_Pos030_S001	00-snY8jrXB7HzdfqbLvTPaa4
38		Cell	3	0.000	1.000	Vesicles Paraspeckle	1823	4	Not-Trans anti-PSPC1-A546 8C-S-PSPC1 V2.00	0	28. Not-Trans and anti-PSPC1-A546_Pos030_S001	00-snY8jrXB7HzdfqbLvTPaa4
14		Cell	3	0.000	1.000	Vesicles Paraspeckle	1824	5	Not-Trans anti-PSPC1-A546 8C-S-PSPC1 V2.00	0	28. Not-Trans and anti-PSPC1-A546_Pos030_S001	00-snY8jrXB7HzdfqbLvTPaa4
49		Cell	3	0.000	1.000	Vesicles Paraspeckle	1825	6	Not-Trans anti-PSPC1-A546 8C-S-PSPC1 V2.00	0	28. Not-Trans and anti-PSPC1-A546_Pos030_S001	00-snY8jrXB7HzdfqbLvTPaa4
17		Cell	3	0.000	1.000	Vesicles Paraspeckle	1826	7	Not-Trans anti-PSPC1-A546 8C-S-PSPC1 V2.00	0	28. Not-Trans and anti-PSPC1-A546_Pos030_S001	00-snY8jrXB7HzdfqbLvTPaa4
19		Cell	3	0.000	1.000	Vesicles Paraspeckle	1827	8	Not-Trans anti-PSPC1-A546 8C-S-PSPC1 V2.00	0	28. Not-Trans and anti-PSPC1-A546_Pos030_S001	00-snY8jrXB7HzdfqbLvTPaa4
8		Cell	3	0.000	1.000	Vesicles Paraspeckle	1828	9	Not-Trans anti-PSPC1-A546 8C-S-PSPC1 V2.00	0	28. Not-Trans and anti-PSPC1-A546_Pos030_S001	00-snY8jrXB7HzdfqbLvTPaa4
4		Cell	3	0.000	1.000	Vesicles Paraspeckle	1829	10	Not-Trans anti-PSPC1-A546 8C-S-PSPC1 V2.00	0	28. Not-Trans and anti-PSPC1-A546_Pos030_S001	00-snY8jrXB7HzdfqbLvTPaa4
9		Cell	3	0.000	1.000	Vesicles Paraspeckle	1830	11	Not-Trans anti-PSPC1-A546 8C-S-PSPC1 V2.00	0	28. Not-Trans and anti-PSPC1-A546_Pos030_S001	00-snY8jrXB7HzdfqbLvTPaa4
56		Cell	3	0.000	1.000	Vesicles Paraspeckle	1831	12	Not-Trans anti-PSPC1-A546 8C-S-PSPC1 V2.00	0	28. Not-Trans and anti-PSPC1-A546_Pos030_S001	00-snY8jrXB7HzdfqbLvTPaa4
27		Cell	3	0.000	1.000	Vesicles Paraspeckle	1832	13	Not-Trans anti-PSPC1-A546 8C-S-PSPC1 V2.00	0	28. Not-Trans and anti-PSPC1-A546_Pos030_S001	00-snY8jrXB7HzdfqbLvTPaa4
81		Cell	3	0.000	1.000	Vesicles Paraspeckle	1833	14	Not-Trans anti-PSPC1-A546 8C-S-PSPC1 V2.00	0	28. Not-Trans and anti-PSPC1-A546_Pos030_S001	00-snY8jrXB7HzdfqbLvTPaa4
16		Cell	3	0.000	1.000	Vesicles Paraspeckle	1834	15	Not-Trans anti-PSPC1-A546 8C-S-PSPC1 V2.00	0	28. Not-Trans and anti-PSPC1-A546_Pos030_S001	00-snY8jrXB7HzdfqbLvTPaa4
47		Cell	3	0.000	1.000	Vesicles Paraspeckle	1835	16	Not-Trans anti-PSPC1-A546 8C-S-PSPC1 V2.00	0	28. Not-Trans and anti-PSPC1-A546_Pos030_S001	00-snY8jrXB7HzdfqbLvTPaa4
12		Cell	3	0.000	1.000	Vesicles Paraspeckle	1836	17	Not-Trans anti-PSPC1-A546 8C-S-PSPC1 V2.00	0	28. Not-Trans and anti-PSPC1-A546_Pos030_S001	00-snY8jrXB7HzdfqbLvTPaa4
20		Cell	3	0.000	1.000	Vesicles Paraspeckle	1837	18	Not-Trans anti-PSPC1-A546 8C-S-PSPC1 V2.00	0	28. Not-Trans and anti-PSPC1-A546_Pos030_S001	00-snY8jrXB7HzdfqbLvTPaa4
44		Cell	3	0.000	1.000	Vesicles Paraspeckle	1839	20	Not-Trans anti-PSPC1-A546 8C-S-PSPC1 V2.00	0	28. Not-Trans and anti-PSPC1-A546_Pos030_S001	00-snY8jrXB7HzdfqbLvTPaa4
37		Cell	3	0.000	1.000	Vesicles Paraspeckle	1843	24	Not-Trans anti-PSPC1-A546 8C-S-PSPC1 V2.00	0	28. Not-Trans and anti-PSPC1-A546_Pos030_S001	00-snY8jrXB7HzdfqbLvTPaa4
48		Cell	3	0.000	1.000	Vesicles Paraspeckle	1844	25	Not-Trans anti-PSPC1-A546 8C-S-PSPC1 V2.00	0	28. Not-Trans and anti-PSPC1-A546_Pos030_S001	00-snY8jrXB7HzdfqbLvTPaa4
23		Cell	3	0.000	1.000	Vesicles Paraspeckle	1846	27	Not-Trans anti-PSPC1-A546 8C-S-PSPC1 V2.00	0	28. Not-Trans and anti-PSPC1-A546_Pos030_S001	00-snY8jrXB7HzdfqbLvTPaa4
52		Cell	3	0.000	1.000	Vesicles Paraspeckle	1847	28	Not-Trans anti-PSPC1-A546 8C-S-PSPC1 V2.00	0	28. Not-Trans and anti-PSPC1-A546_Pos030_S001	00-snY8jrXB7HzdfqbLvTPaa4
48		Cell	3	0.000	1.000	Vesicles Paraspeckle	1848	29	Not-Trans anti-PSPC1-A546 8C-S-PSPC1 V2.00	0	28. Not-Trans and anti-PSPC1-A546_Pos030_S001	00-snY8jrXB7HzdfqbLvTPaa4
76		Cell	3	0.000	1.000	Vesicles Paraspeckle	1849	30	Not-Trans anti-PSPC1-A546 8C-S-PSPC1 V2.00	0	28. Not-Trans and anti-PSPC1-A546_Pos030_S001	00-snY8jrXB7HzdfqbLvTPaa4
31		Cell	3	0.000	1.000	Vesicles Paraspeckle	1850	31	Not-Trans anti-PSPC1-A546 8C-S-PSPC1 V2.00	0	28. Not-Trans and anti-PSPC1-A546_Pos030_S001	00-snY8jrXB7HzdfqbLvTPaa4
21		Cell	3	0.000	1.000	Vesicles Paraspeckle	1851	32	Not-Trans anti-PSPC1-A546 8C-S-PSPC1 V2.00	0	28. Not-Trans and anti-PSPC1-A546_Pos030_S001	00-snY8jrXB7HzdfqbLvTPaa4
21		Cell	3	0.000	1.000	Vesicles Paraspeckle	1852	33	Not-Trans anti-PSPC1-A546 8C-S-PSPC1 V2.00	0	28. Not-Trans and anti-PSPC1-A546_Pos030_S001	00-snY8jrXB7HzdfqbLvTPaa4
11		Cell	3	0.000	1.000	Vesicles Paraspeckle	1853	34	Not-Trans anti-PSPC1-A546 8C-S-PSPC1 V2.00	0	28. Not-Trans and anti-PSPC1-A546_Pos030_S001	00-snY8jrXB7HzdfqbLvTPaa4
49		Cell	3	0.000	1.000	Vesicles Paraspeckle	1854	35	Not-Trans anti-PSPC1-A546 8C-S-PSPC1 V2.00	0	28. Not-Trans and anti-PSPC1-A546_Pos030_S001	00-snY8jrXB7HzdfqbLvTPaa4
48		Cell	3	0.000	1.000	Vesicles Paraspeckle	1855	36	Not-Trans anti-PSPC1-A546 8C-S-PSPC1 V2.00	0	28. Not-Trans and anti-PSPC1-A546_Pos030_S001	00-snY8jrXB7HzdfqbLvTPaa4
27		Cell	3	0.000	1.000	Vesicles Paraspeckle	1856	37	Not-Trans anti-PSPC1-A546 8C-S-PSPC1 V2.00	0	28. Not-Trans and anti-PSPC1-A546_Pos030_S001	00-snY8jrXB7HzdfqbLvTPaa4
3		Cell	3	0.000	1.000	Vesicles Paraspeckle	1857	38	Not-Trans anti-PSPC1-A546 8C-S-PSPC1 V2.00	0	28. Not-Trans and anti-PSPC1-A546_Pos030_S001	00-snY8jrXB7HzdfqbLvTPaa4
15		Cell	3	0.000	1.000	Vesicles Paraspeckle	1858	39	Not-Trans anti-PSPC1-A546 8C-S-PSPC1 V2.00	0	28. Not-Trans and anti-PSPC1-A546_Pos030_S001	00-snY8jrXB7HzdfqbLvTPaa4
37		Cell	3	0.000	1.000	Vesicles Paraspeckle	1859	40	Not-Trans anti-PSPC1-A546 8C-S-PSPC1 V2.00	0	28. Not-Trans and anti-PSPC1-A546_Pos030_S001	00-snY8jrXB7HzdfqbLvTPaa4
35		Cell	3	0.000	1.000	Vesicles Paraspeckle	1860	41	Not-Trans anti-PSPC1-A546 8C-S-PSPC1 V2.00	0	28. Not-Trans and anti-PSPC1-A546_Pos030_S001	00-snY8jrXB7HzdfqbLvTPaa4
8		Cell	3	0.000	1.000	Vesicles Paraspeckle	1861	42	Not-Trans anti-PSPC1-A546 8C-S-PSPC1 V2.00	0	28. Not-Trans and anti-PSPC1-A546_Pos030_S001	00-snY8jrXB7HzdfqbLvTPaa4
33		Cell	3	0.000	1.000	Vesicles Paraspeckle	1863	44	Not-Trans anti-PSPC1-A546 8C-S-PSPC1 V2.00	0	28. Not-Trans and anti-PSPC1-A546_Pos030_S001	00-snY8jrXB7HzdfqbLvTPaa4
33		Cell	3	0.000	1.000	Vesicles Paraspeckle	1864	45	Not-Trans anti-PSPC1-A546 8C-S-PSPC1 V2.00	0	28. Not-Trans and anti-PSPC1-A546_Pos030_S001	00-snY8jrXB7HzdfqbLvTPaa4
63		Cell	3	0.000	1.000	Vesicles Paraspeckle	1865	46	Not-Trans anti-PSPC1-A546 8C-S-PSPC1 V2.00	0	28. Not-Trans and anti-PSPC1-A546_Pos030_S001	00-snY8jrXB7HzdfqbLvTPaa4
33		Cell	3	0.000	1.000	Vesicles Paraspeckle	1866	47	Not-Trans anti-PSPC1-A546 8C-S-PSPC1 V2.00	0	28. Not-Trans and anti-PSPC1-A546_Pos030_S001	00-snY8jrXB7HzdfqbLvTPaa4
36		Cell	3	0.000	1.000	Vesicles Paraspeckle	1867	48	Not-Trans anti-PSPC1-A546 8C-S-PSPC1 V2.00	0	28. Not-Trans and anti-PSPC1-A546_Pos030_S001	00-snY8jrXB7HzdfqbLvTPaa4
23		Cell	3	0.000	1.000	Vesicles Paraspeckle	1868	49	Not-Trans anti-PSPC1-A546 8C-S-PSPC1 V2.00	0	28. Not-Trans and anti-PSPC1-A546_Pos030_S001	00-snY8jrXB7HzdfqbLvTPaa4
33		Cell	3	0.000	1.000	Vesicles Paraspeckle	1869	50	Not-Trans anti-PSPC1-A546 8C-S-PSPC1 V2.00	0	28. Not-Trans and anti-PSPC1-A546_Pos030_S001	00-snY8jrXB7HzdfqbLvTPaa4
42		Cell	3	0.000	1.000	Vesicles Paraspeckle	1870	51	Not-Trans anti-PSPC1-A546 8C-S-PSPC1 V2.00	0	28. Not-Trans and anti-PSPC1-A546_Pos030_S001	00-snY8jrXB7HzdfqbLvTPaa4
28		Cell	3	0.000	1.000	Vesicles Paraspeckle	1871	52	Not-Trans anti-PSPC1-A546 8C-S-PSPC1 V2.00	0	28. Not-Trans and anti-PSPC1-A546_Pos030_S001	00-snY8jrXB7HzdfqbLvTPaa4
41		Cell	3	0.000	1.000	Vesicles Paraspeckle	1872	53	Not-Trans anti-PSPC1-A546 8C-S-PSPC1 V2.00	0	28. Not-Trans and anti-PSPC1-A546_Pos030_S001	00-snY8jrXB7HzdfqbLvTPaa4
16		Cell	3	0.000	1.000	Vesicles Paraspeckle	1873	54	Not-Trans anti-PSPC1-A546 8C-S-PSPC1 V2.00	0	28. Not-Trans and anti-PSPC1-A546_Pos030_S001	00-snY8jrXB7HzdfqbLvTPaa4
18		Cell	3	0.000	1.000	Vesicles Paraspeckle	1874	55	Not-Trans anti-PSPC1-A546 8C-S-PSPC1 V2.00	0	28. Not-Trans and anti-PSPC1-A546_Pos030_S001	00-snY8jrXB7HzdfqbLvTPaa4
7		Cell	3	0.000	1.000	Vesicles Paraspeckle	1875	56	Not-Trans anti-PSPC1-A546 8C-S-PSPC1 V2.00	0	28. Not-Trans and anti-PSPC1-A546_Pos030_S001	00-snY8jrXB7HzdfqbLvTPaa4
26		Cell	3	0.000	1.000	Vesicles Paraspeckle	1877	58	Not-Trans anti-PSPC1-A546 8C-S-PSPC1 V2.00	0	28. Not-Trans and anti-PSPC1-A546_Pos030_S001	00-snY8jrXB7HzdfqbLvTPaa4
21		Cell	3	0.000	1.000	Vesicles Paraspeckle	1878	59	Not-Trans anti-PSPC1-A546 8C-S-PSPC1 V2.00	0	28. Not-Trans and anti-PSPC1-A546_Pos030_S001	00-snY8jrXB7HzdfqbLvTPaa4
3		Cell	3	0.000	1.000	Vesicles Paraspeckle	1879	60	Not-Trans anti-PSPC1-A546 8C-S-PSPC1 V2.00	0	28. Not-Trans and anti-PSPC1-A546_Pos030_S001	00-snY8jrXB7HzdfqbLvTPaa4
19		Cell	3	0.000	1.000	Vesicles Paraspeckle	1880	61	Not-Trans anti-PSPC1-A546 8C-S-PSPC1 V2.00	0	28. Not-Trans and anti-PSPC1-A546_Pos030_S001	00-snY8jrXB7HzdfqbLvTPaa4
35		Cell	3	0.000	1.000	Vesicles Paraspeckle	1881	62	Not-Trans anti-PSPC1-A546 8C-S-PSPC1 V2.00	0	28. Not-Trans and anti-PSPC1-A546_Pos030_S001	00-snY8jrXB7HzdfqbLvTPaa4
64		Cell	3	0.000	1.000	Vesicles Paraspeckle	1882	63	Not-Trans anti-PSPC1-A546 8C-S-PSPC1 V2.00	0	28. Not-Trans and anti-PSPC1-A546_Pos030_S001	00-snY8jrXB7HzdfqbLvTPaa4
48		Cell	3	0.000	1.000	Vesicles Paraspeckle	1883	64	Not-Trans anti-PSPC1-A546 8C-S-PSPC1 V2.00	0	28. Not-Trans and anti-PSPC1-A546_Pos030_S001	00-snY8jrXB7HzdfqbLvTPaa4
18		Cell	3	0.000	1.000	Vesicles Paraspeckle	1884	65	Not-Trans anti-PSPC1-A546 8C-S-PSPC1 V2.00	0	28. Not-Trans and anti-PSPC1-A546_Pos030_S001	00-snY8jrXB7HzdfqbLvTPaa4
23		Cell	3	0.000	1.000	Vesicles Paraspeckle	1885	66	Not-Trans anti-PSPC1-A546 8C-S-PSPC1 V2.00	0	28. Not-Trans and anti-PSPC1-A546_Pos030_S001	00-snY8jrXB7HzdfqbLvTPaa4
11		Cell	3	0.000	1.000	Vesicles Paraspeckle	1886	67	Not-Trans anti-PSPC1-A546 8C-S-PSPC1 V2.00	0	28. Not-Trans and anti-PSPC1-A546_Pos030_S001	00-snY8jrXB7HzdfqbLvTPaa4
42		Cell	3	0.000	1.000	Vesicles Paraspeckle	1887	68	Not-Trans anti-PSPC1-A546 8C-S-PSPC1 V2.00	0	28. Not-Trans and anti-PSPC1-A546_Pos030_S001	00-snY8jrXB7HzdfqbLvTPaa4
51		Cell	3	0.000	1.000	Vesicles Paraspeckle	1888	0	Not-Trans anti-PSPC1-A546 8C-S-PSPC1 V2.00	0	28. Not-Trans and anti-PSPC1-A546_Pos031_S001	00-TCbFDwh4rUjRUPm9YoygrK
34		Cell	3	0.000	1.000	Vesicles Paraspeckle	1889	1	Not-Trans anti-PSPC1-A546 8C-S-PSPC1 V2.00	0	28. Not-Trans and anti-PSPC1-A546_Pos031_S001	00-TCbFDwh4rUjRUPm9YoygrK
10		Cell	3	0.000	1.000	Vesicles Paraspeckle	1890	2	Not-Trans anti-PSPC1-A546 8C-S-PSPC1 V2.00	0	28. Not-Trans and anti-PSPC1-A546_Pos031_S001	00-TCbFDwh4rUjRUPm9YoygrK
5		Cell	3	0.000	1.000	Vesicles Paraspeckle	1891	3	Not-Trans anti-PSPC1-A546 8C-S-PSPC1 V2.00	0	28. Not-Trans and anti-PSPC1-A546_Pos031_S001	00-TCbFDwh4rUjRUPm9YoygrK
37		Cell	3	0.000	1.000	Vesicles Paraspeckle	1893	5	Not-Trans anti-PSPC1-A546 8C-S-PSPC1 V2.00	0	28. Not-Trans and anti-PSPC1-A546_Pos031_S001	00-TCbFDwh4rUjRUPm9YoygrK
3		Cell	3	0.000	1.000	Vesicles Paraspeckle	1895	7	Not-Trans anti-PSPC1-A546 8C-S-PSPC1 V2.00	0	28. Not-Trans and anti-PSPC1-A546_Pos031_S001	00-TCbFDwh4rUjRUPm9YoygrK
23		Cell	3	0.000	1.000	Vesicles Paraspeckle	1896	8	Not-Trans anti-PSPC1-A546 8C-S-PSPC1 V2.00	0	28. Not-Trans and anti-PSPC1-A546_Pos031_S001	00-TCbFDwh4rUjRUPm9YoygrK
27		Cell	3	0.000	1.000	Vesicles Paraspeckle	1897	9	Not-Trans anti-PSPC1-A546 8C-S-PSPC1 V2.00	0	28. Not-Trans and anti-PSPC1-A546_Pos031_S001	00-TCbFDwh4rUjRUPm9YoygrK
44		Cell	3	0.000	1.000	Vesicles Paraspeckle	1899	11	Not-Trans anti-PSPC1-A546 8C-S-PSPC1 V2.00	0	28. Not-Trans and anti-PSPC1-A546_Pos031_S001	00-TCbFDwh4rUjRUPm9YoygrK
6		Cell	3	0.000	1.000	Vesicles Paraspeckle	1903	15	Not-Trans anti-PSPC1-A546 8C-S-PSPC1 V2.00	0	28. Not-Trans and anti-PSPC1-A546_Pos031_S001	00-TCbFDwh4rUjRUPm9YoygrK
3		Cell	3	0.000	1.000	Vesicles Paraspeckle	1904	16	Not-Trans anti-PSPC1-A546 8C-S-PSPC1 V2.00	0	28. Not-Trans and anti-PSPC1-A546_Pos031_S001	00-TCbFDwh4rUjRUPm9YoygrK
9		Cell	3	0.000	1.000	Vesicles Paraspeckle	1905	17	Not-Trans anti-PSPC1-A546 8C-S-PSPC1 V2.00	0	28. Not-Trans and anti-PSPC1-A546_Pos031_S001	00-TCbFDwh4rUjRUPm9YoygrK
32		Cell	3	0.000	1.000	Vesicles Paraspeckle	1907	19	Not-Trans anti-PSPC1-A546 8C-S-PSPC1 V2.00	0	28. Not-Trans and anti-PSPC1-A546_Pos031_S001	00-TCbFDwh4rUjRUPm9YoygrK
51		Cell	3	0.000	1.000	Vesicles Paraspeckle	1908	20	Not-Trans anti-PSPC1-A546 8C-S-PSPC1 V2.00	0	28. Not-Trans and anti-PSPC1-A546_Pos031_S001	00-TCbFDwh4rUjRUPm9YoygrK
76		Cell	3	0.000	1.000	Vesicles Paraspeckle	1910	22	Not-Trans anti-PSPC1-A546 8C-S-PSPC1 V2.00	0	28. Not-Trans and anti-PSPC1-A546_Pos031_S001	00-TCbFDwh4rUjRUPm9YoygrK
21		Cell	3	0.000	1.000	Vesicles Paraspeckle	1912	24	Not-Trans anti-PSPC1-A546 8C-S-PSPC1 V2.00	0	28. Not-Trans and anti-PSPC1-A546_Pos031_S001	00-TCbFDwh4rUjRUPm9YoygrK
58		Cell	3	0.000	1.000	Vesicles Paraspeckle	1914	26	Not-Trans anti-PSPC1-A546 8C-S-PSPC1 V2.00	0	28. Not-Trans and anti-PSPC1-A546_Pos031_S001	00-TCbFDwh4rUjRUPm9YoygrK
41		Cell	3	0.000	1.000	Vesicles Paraspeckle	1915	27	Not-Trans anti-PSPC1-A546 8C-S-PSPC1 V2.00	0	28. Not-Trans and anti-PSPC1-A546_Pos031_S001	00-TCbFDwh4rUjRUPm9YoygrK
47		Cell	3	0.000	1.000	Vesicles Paraspeckle	1916	28	Not-Trans anti-PSPC1-A546 8C-S-PSPC1 V2.00	0	28. Not-Trans and anti-PSPC1-A546_Pos031_S001	00-TCbFDwh4rUjRUPm9YoygrK
24		Cell	3	0.000	1.000	Vesicles Paraspeckle	1917	29	Not-Trans anti-PSPC1-A546 8C-S-PSPC1 V2.00	0	28. Not-Trans and anti-PSPC1-A546_Pos031_S001	00-TCbFDwh4rUjRUPm9YoygrK
42		Cell	3	0.000	1.000	Vesicles Paraspeckle	1918	30	Not-Trans anti-PSPC1-A546 8C-S-PSPC1 V2.00	0	28. Not-Trans and anti-PSPC1-A546_Pos031_S001	00-TCbFDwh4rUjRUPm9YoygrK
22		Cell	3	0.000	1.000	Vesicles Paraspeckle	1919	31	Not-Trans anti-PSPC1-A546 8C-S-PSPC1 V2.00	0	28. Not-Trans and anti-PSPC1-A546_Pos031_S001	00-TCbFDwh4rUjRUPm9YoygrK
36		Cell	3	0.000	1.000	Vesicles Paraspeckle	1920	32	Not-Trans anti-PSPC1-A546 8C-S-PSPC1 V2.00	0	28. Not-Trans and anti-PSPC1-A546_Pos031_S001	00-TCbFDwh4rUjRUPm9YoygrK
122		Cell	3	0.000	1.000	Vesicles Paraspeckle	1921	33	Not-Trans anti-PSPC1-A546 8C-S-PSPC1 V2.00	0	28. Not-Trans and anti-PSPC1-A546_Pos031_S001	00-TCbFDwh4rUjRUPm9YoygrK
17		Cell	3	0.000	1.000	Vesicles Paraspeckle	1922	34	Not-Trans anti-PSPC1-A546 8C-S-PSPC1 V2.00	0	28. Not-Trans and anti-PSPC1-A546_Pos031_S001	00-TCbFDwh4rUjRUPm9YoygrK
27		Cell	3	0.000	1.000	Vesicles Paraspeckle	1923	35	Not-Trans anti-PSPC1-A546 8C-S-PSPC1 V2.00	0	28. Not-Trans and anti-PSPC1-A546_Pos031_S001	00-TCbFDwh4rUjRUPm9YoygrK
12		Cell	3	0.000	1.000	Vesicles Paraspeckle	1925	37	Not-Trans anti-PSPC1-A546 8C-S-PSPC1 V2.00	0	28. Not-Trans and anti-PSPC1-A546_Pos031_S001	00-TCbFDwh4rUjRUPm9YoygrK
23		Cell	3	0.000	1.000	Vesicles Paraspeckle	1926	38	Not-Trans anti-PSPC1-A546 8C-S-PSPC1 V2.00	0	28. Not-Trans and anti-PSPC1-A546_Pos031_S001	00-TCbFDwh4rUjRUPm9YoygrK
10		Cell	3	0.000	1.000	Vesicles Paraspeckle	1927	39	Not-Trans anti-PSPC1-A546 8C-S-PSPC1 V2.00	0	28. Not-Trans and anti-PSPC1-A546_Pos031_S001	00-TCbFDwh4rUjRUPm9YoygrK
17		Cell	3	0.000	1.000	Vesicles Paraspeckle	1928	40	Not-Trans anti-PSPC1-A546 8C-S-PSPC1 V2.00	0	28. Not-Trans and anti-PSPC1-A546_Pos031_S001	00-TCbFDwh4rUjRUPm9YoygrK
41		Cell	3	0.000	1.000	Vesicles Paraspeckle	1929	41	Not-Trans anti-PSPC1-A546 8C-S-PSPC1 V2.00	0	28. Not-Trans and anti-PSPC1-A546_Pos031_S001	00-TCbFDwh4rUjRUPm9YoygrK
15		Cell	3	0.000	1.000	Vesicles Paraspeckle	1930	42	Not-Trans anti-PSPC1-A546 8C-S-PSPC1 V2.00	0	28. Not-Trans and anti-PSPC1-A546_Pos031_S001	00-TCbFDwh4rUjRUPm9YoygrK
127		Cell	3	0.000	1.000	Vesicles Paraspeckle	1931	43	Not-Trans anti-PSPC1-A546 8C-S-PSPC1 V2.00	0	28. Not-Trans and anti-PSPC1-A546_Pos031_S001	00-TCbFDwh4rUjRUPm9YoygrK
23		Cell	3	0.000	1.000	Vesicles Paraspeckle	1933	45	Not-Trans anti-PSPC1-A546 8C-S-PSPC1 V2.00	0	28. Not-Trans and anti-PSPC1-A546_Pos031_S001	00-TCbFDwh4rUjRUPm9YoygrK
7		Cell	3	0.000	1.000	Vesicles Paraspeckle	1934	46	Not-Trans anti-PSPC1-A546 8C-S-PSPC1 V2.00	0	28. Not-Trans and anti-PSPC1-A546_Pos031_S001	00-TCbFDwh4rUjRUPm9YoygrK
14		Cell	3	0.000	1.000	Vesicles Paraspeckle	1935	47	Not-Trans anti-PSPC1-A546 8C-S-PSPC1 V2.00	0	28. Not-Trans and anti-PSPC1-A546_Pos031_S001	00-TCbFDwh4rUjRUPm9YoygrK
59		Cell	3	0.000	1.000	Vesicles Paraspeckle	1936	48	Not-Trans anti-PSPC1-A546 8C-S-PSPC1 V2.00	0	28. Not-Trans and anti-PSPC1-A546_Pos031_S001	00-TCbFDwh4rUjRUPm9YoygrK
43		Cell	3	0.000	1.000	Vesicles Paraspeckle	1938	50	Not-Trans anti-PSPC1-A546 8C-S-PSPC1 V2.00	0	28. Not-Trans and anti-PSPC1-A546_Pos031_S001	00-TCbFDwh4rUjRUPm9YoygrK
14		Cell	3	0.000	1.000	Vesicles Paraspeckle	1941	53	Not-Trans anti-PSPC1-A546 8C-S-PSPC1 V2.00	0	28. Not-Trans and anti-PSPC1-A546_Pos031_S001	00-TCbFDwh4rUjRUPm9YoygrK
41		Cell	3	0.000	1.000	Vesicles Paraspeckle	1942	54	Not-Trans anti-PSPC1-A546 8C-S-PSPC1 V2.00	0	28. Not-Trans and anti-PSPC1-A546_Pos031_S001	00-TCbFDwh4rUjRUPm9YoygrK
4		Cell	3	0.000	1.000	Vesicles Paraspeckle	1943	55	Not-Trans anti-PSPC1-A546 8C-S-PSPC1 V2.00	0	28. Not-Trans and anti-PSPC1-A546_Pos031_S001	00-TCbFDwh4rUjRUPm9YoygrK
10		Cell	3	0.000	1.000	Vesicles Paraspeckle	1944	56	Not-Trans anti-PSPC1-A546 8C-S-PSPC1 V2.00	0	28. Not-Trans and anti-PSPC1-A546_Pos031_S001	00-TCbFDwh4rUjRUPm9YoygrK
134		Cell	3	0.000	1.000	Vesicles Paraspeckle	1945	57	Not-Trans anti-PSPC1-A546 8C-S-PSPC1 V2.00	0	28. Not-Trans and anti-PSPC1-A546_Pos031_S001	00-TCbFDwh4rUjRUPm9YoygrK
36		Cell	3	0.000	1.000	Vesicles Paraspeckle	1949	61	Not-Trans anti-PSPC1-A546 8C-S-PSPC1 V2.00	0	28. Not-Trans and anti-PSPC1-A546_Pos031_S001	00-TCbFDwh4rUjRUPm9YoygrK
35		Cell	3	0.000	1.000	Vesicles Paraspeckle	1950	62	Not-Trans anti-PSPC1-A546 8C-S-PSPC1 V2.00	0	28. Not-Trans and anti-PSPC1-A546_Pos031_S001	00-TCbFDwh4rUjRUPm9YoygrK
33		Cell	3	0.000	1.000	Vesicles Paraspeckle	1951	63	Not-Trans anti-PSPC1-A546 8C-S-PSPC1 V2.00	0	28. Not-Trans and anti-PSPC1-A546_Pos031_S001	00-TCbFDwh4rUjRUPm9YoygrK
5		Cell	3	0.000	1.000	Vesicles Paraspeckle	1952	64	Not-Trans anti-PSPC1-A546 8C-S-PSPC1 V2.00	0	28. Not-Trans and anti-PSPC1-A546_Pos031_S001	00-TCbFDwh4rUjRUPm9YoygrK
18		Cell	3	0.000	1.000	Vesicles Paraspeckle	1953	0	Not-Trans anti-PSPC1-A546 8C-S-PSPC1 V2.00	0	28. Not-Trans and anti-PSPC1-A546_Pos032_S001	00-RYwZwgCJn9R2ovTcmpdp4g
58		Cell	3	0.000	1.000	Vesicles Paraspeckle	1954	1	Not-Trans anti-PSPC1-A546 8C-S-PSPC1 V2.00	0	28. Not-Trans and anti-PSPC1-A546_Pos032_S001	00-RYwZwgCJn9R2ovTcmpdp4g
37		Cell	3	0.000	1.000	Vesicles Paraspeckle	1955	2	Not-Trans anti-PSPC1-A546 8C-S-PSPC1 V2.00	0	28. Not-Trans and anti-PSPC1-A546_Pos032_S001	00-RYwZwgCJn9R2ovTcmpdp4g
24		Cell	3	0.000	1.000	Vesicles Paraspeckle	1956	3	Not-Trans anti-PSPC1-A546 8C-S-PSPC1 V2.00	0	28. Not-Trans and anti-PSPC1-A546_Pos032_S001	00-RYwZwgCJn9R2ovTcmpdp4g
18		Cell	3	0.000	1.000	Vesicles Paraspeckle	1957	4	Not-Trans anti-PSPC1-A546 8C-S-PSPC1 V2.00	0	28. Not-Trans and anti-PSPC1-A546_Pos032_S001	00-RYwZwgCJn9R2ovTcmpdp4g
39		Cell	3	0.000	1.000	Vesicles Paraspeckle	1959	6	Not-Trans anti-PSPC1-A546 8C-S-PSPC1 V2.00	0	28. Not-Trans and anti-PSPC1-A546_Pos032_S001	00-RYwZwgCJn9R2ovTcmpdp4g
51		Cell	3	0.000	1.000	Vesicles Paraspeckle	1960	7	Not-Trans anti-PSPC1-A546 8C-S-PSPC1 V2.00	0	28. Not-Trans and anti-PSPC1-A546_Pos032_S001	00-RYwZwgCJn9R2ovTcmpdp4g
99		Cell	3	0.000	1.000	Vesicles Paraspeckle	1963	10	Not-Trans anti-PSPC1-A546 8C-S-PSPC1 V2.00	0	28. Not-Trans and anti-PSPC1-A546_Pos032_S001	00-RYwZwgCJn9R2ovTcmpdp4g
61		Cell	3	0.000	1.000	Vesicles Paraspeckle	1964	11	Not-Trans anti-PSPC1-A546 8C-S-PSPC1 V2.00	0	28. Not-Trans and anti-PSPC1-A546_Pos032_S001	00-RYwZwgCJn9R2ovTcmpdp4g
80		Cell	3	0.000	1.000	Vesicles Paraspeckle	1966	13	Not-Trans anti-PSPC1-A546 8C-S-PSPC1 V2.00	0	28. Not-Trans and anti-PSPC1-A546_Pos032_S001	00-RYwZwgCJn9R2ovTcmpdp4g
56		Cell	3	0.000	1.000	Vesicles Paraspeckle	1968	15	Not-Trans anti-PSPC1-A546 8C-S-PSPC1 V2.00	0	28. Not-Trans and anti-PSPC1-A546_Pos032_S001	00-RYwZwgCJn9R2ovTcmpdp4g
73		Cell	3	0.000	1.000	Vesicles Paraspeckle	1969	16	Not-Trans anti-PSPC1-A546 8C-S-PSPC1 V2.00	0	28. Not-Trans and anti-PSPC1-A546_Pos032_S001	00-RYwZwgCJn9R2ovTcmpdp4g
45		Cell	3	0.000	1.000	Vesicles Paraspeckle	1972	19	Not-Trans anti-PSPC1-A546 8C-S-PSPC1 V2.00	0	28. Not-Trans and anti-PSPC1-A546_Pos032_S001	00-RYwZwgCJn9R2ovTcmpdp4g
9		Cell	3	0.000	1.000	Vesicles Paraspeckle	1974	21	Not-Trans anti-PSPC1-A546 8C-S-PSPC1 V2.00	0	28. Not-Trans and anti-PSPC1-A546_Pos032_S001	00-RYwZwgCJn9R2ovTcmpdp4g
2		Cell	3	0.000	1.000	Vesicles Paraspeckle	1975	22	Not-Trans anti-PSPC1-A546 8C-S-PSPC1 V2.00	0	28. Not-Trans and anti-PSPC1-A546_Pos032_S001	00-RYwZwgCJn9R2ovTcmpdp4g
25		Cell	3	0.000	1.000	Vesicles Paraspeckle	1976	23	Not-Trans anti-PSPC1-A546 8C-S-PSPC1 V2.00	0	28. Not-Trans and anti-PSPC1-A546_Pos032_S001	00-RYwZwgCJn9R2ovTcmpdp4g
72		Cell	3	0.000	1.000	Vesicles Paraspeckle	1977	24	Not-Trans anti-PSPC1-A546 8C-S-PSPC1 V2.00	0	28. Not-Trans and anti-PSPC1-A546_Pos032_S001	00-RYwZwgCJn9R2ovTcmpdp4g
45		Cell	3	0.000	1.000	Vesicles Paraspeckle	1978	25	Not-Trans anti-PSPC1-A546 8C-S-PSPC1 V2.00	0	28. Not-Trans and anti-PSPC1-A546_Pos032_S001	00-RYwZwgCJn9R2ovTcmpdp4g
52		Cell	3	0.000	1.000	Vesicles Paraspeckle	1980	27	Not-Trans anti-PSPC1-A546 8C-S-PSPC1 V2.00	0	28. Not-Trans and anti-PSPC1-A546_Pos032_S001	00-RYwZwgCJn9R2ovTcmpdp4g
40		Cell	3	0.000	1.000	Vesicles Paraspeckle	1983	30	Not-Trans anti-PSPC1-A546 8C-S-PSPC1 V2.00	0	28. Not-Trans and anti-PSPC1-A546_Pos032_S001	00-RYwZwgCJn9R2ovTcmpdp4g
44		Cell	3	0.000	1.000	Vesicles Paraspeckle	1984	31	Not-Trans anti-PSPC1-A546 8C-S-PSPC1 V2.00	0	28. Not-Trans and anti-PSPC1-A546_Pos032_S001	00-RYwZwgCJn9R2ovTcmpdp4g
108		Cell	3	0.000	1.000	Vesicles Paraspeckle	1985	32	Not-Trans anti-PSPC1-A546 8C-S-PSPC1 V2.00	0	28. Not-Trans and anti-PSPC1-A546_Pos032_S001	00-RYwZwgCJn9R2ovTcmpdp4g
34		Cell	3	0.000	1.000	Vesicles Paraspeckle	1991	0	Not-Trans anti-PSPC1-A546 8C-S-PSPC1 V2.00	0	28. Not-Trans and anti-PSPC1-A546_Pos033_S001	00-8JBhqvP8otPGmnxLxwCnmJ
16		Cell	3	0.000	1.000	Vesicles Paraspeckle	1992	1	Not-Trans anti-PSPC1-A546 8C-S-PSPC1 V2.00	0	28. Not-Trans and anti-PSPC1-A546_Pos033_S001	00-8JBhqvP8otPGmnxLxwCnmJ
39		Cell	3	0.000	1.000	Vesicles Paraspeckle	1993	2	Not-Trans anti-PSPC1-A546 8C-S-PSPC1 V2.00	0	28. Not-Trans and anti-PSPC1-A546_Pos033_S001	00-8JBhqvP8otPGmnxLxwCnmJ
54		Cell	3	0.000	1.000	Vesicles Paraspeckle	1994	3	Not-Trans anti-PSPC1-A546 8C-S-PSPC1 V2.00	0	28. Not-Trans and anti-PSPC1-A546_Pos033_S001	00-8JBhqvP8otPGmnxLxwCnmJ
8		Cell	3	0.000	1.000	Vesicles Paraspeckle	1995	4	Not-Trans anti-PSPC1-A546 8C-S-PSPC1 V2.00	0	28. Not-Trans and anti-PSPC1-A546_Pos033_S001	00-8JBhqvP8otPGmnxLxwCnmJ
12		Cell	3	0.000	1.000	Vesicles Paraspeckle	1996	5	Not-Trans anti-PSPC1-A546 8C-S-PSPC1 V2.00	0	28. Not-Trans and anti-PSPC1-A546_Pos033_S001	00-8JBhqvP8otPGmnxLxwCnmJ
55		Cell	3	0.000	1.000	Vesicles Paraspeckle	1997	6	Not-Trans anti-PSPC1-A546 8C-S-PSPC1 V2.00	0	28. Not-Trans and anti-PSPC1-A546_Pos033_S001	00-8JBhqvP8otPGmnxLxwCnmJ
11		Cell	3	0.000	1.000	Vesicles Paraspeckle	1998	7	Not-Trans anti-PSPC1-A546 8C-S-PSPC1 V2.00	0	28. Not-Trans and anti-PSPC1-A546_Pos033_S001	00-8JBhqvP8otPGmnxLxwCnmJ
7		Cell	3	0.000	1.000	Vesicles Paraspeckle	2001	10	Not-Trans anti-PSPC1-A546 8C-S-PSPC1 V2.00	0	28. Not-Trans and anti-PSPC1-A546_Pos033_S001	00-8JBhqvP8otPGmnxLxwCnmJ
7		Cell	3	0.000	1.000	Vesicles Paraspeckle	2003	12	Not-Trans anti-PSPC1-A546 8C-S-PSPC1 V2.00	0	28. Not-Trans and anti-PSPC1-A546_Pos033_S001	00-8JBhqvP8otPGmnxLxwCnmJ
14		Cell	3	0.000	1.000	Vesicles Paraspeckle	2004	13	Not-Trans anti-PSPC1-A546 8C-S-PSPC1 V2.00	0	28. Not-Trans and anti-PSPC1-A546_Pos033_S001	00-8JBhqvP8otPGmnxLxwCnmJ
6		Cell	3	0.000	1.000	Vesicles Paraspeckle	2005	14	Not-Trans anti-PSPC1-A546 8C-S-PSPC1 V2.00	0	28. Not-Trans and anti-PSPC1-A546_Pos033_S001	00-8JBhqvP8otPGmnxLxwCnmJ
14		Cell	3	0.000	1.000	Vesicles Paraspeckle	2006	15	Not-Trans anti-PSPC1-A546 8C-S-PSPC1 V2.00	0	28. Not-Trans and anti-PSPC1-A546_Pos033_S001	00-8JBhqvP8otPGmnxLxwCnmJ
24		Cell	3	0.000	1.000	Vesicles Paraspeckle	2007	16	Not-Trans anti-PSPC1-A546 8C-S-PSPC1 V2.00	0	28. Not-Trans and anti-PSPC1-A546_Pos033_S001	00-8JBhqvP8otPGmnxLxwCnmJ
5		Cell	3	0.000	1.000	Vesicles Paraspeckle	2008	17	Not-Trans anti-PSPC1-A546 8C-S-PSPC1 V2.00	0	28. Not-Trans and anti-PSPC1-A546_Pos033_S001	00-8JBhqvP8otPGmnxLxwCnmJ
47		Cell	3	0.000	1.000	Vesicles Paraspeckle	2009	18	Not-Trans anti-PSPC1-A546 8C-S-PSPC1 V2.00	0	28. Not-Trans and anti-PSPC1-A546_Pos033_S001	00-8JBhqvP8otPGmnxLxwCnmJ
24		Cell	3	0.000	1.000	Vesicles Paraspeckle	2010	19	Not-Trans anti-PSPC1-A546 8C-S-PSPC1 V2.00	0	28. Not-Trans and anti-PSPC1-A546_Pos033_S001	00-8JBhqvP8otPGmnxLxwCnmJ
15		Cell	3	0.000	1.000	Vesicles Paraspeckle	2011	20	Not-Trans anti-PSPC1-A546 8C-S-PSPC1 V2.00	0	28. Not-Trans and anti-PSPC1-A546_Pos033_S001	00-8JBhqvP8otPGmnxLxwCnmJ
15		Cell	3	0.000	1.000	Vesicles Paraspeckle	2012	21	Not-Trans anti-PSPC1-A546 8C-S-PSPC1 V2.00	0	28. Not-Trans and anti-PSPC1-A546_Pos033_S001	00-8JBhqvP8otPGmnxLxwCnmJ
16		Cell	3	0.000	1.000	Vesicles Paraspeckle	2013	22	Not-Trans anti-PSPC1-A546 8C-S-PSPC1 V2.00	0	28. Not-Trans and anti-PSPC1-A546_Pos033_S001	00-8JBhqvP8otPGmnxLxwCnmJ
26		Cell	3	0.000	1.000	Vesicles Paraspeckle	2014	23	Not-Trans anti-PSPC1-A546 8C-S-PSPC1 V2.00	0	28. Not-Trans and anti-PSPC1-A546_Pos033_S001	00-8JBhqvP8otPGmnxLxwCnmJ
18		Cell	3	0.000	1.000	Vesicles Paraspeckle	2015	24	Not-Trans anti-PSPC1-A546 8C-S-PSPC1 V2.00	0	28. Not-Trans and anti-PSPC1-A546_Pos033_S001	00-8JBhqvP8otPGmnxLxwCnmJ
24		Cell	3	0.000	1.000	Vesicles Paraspeckle	2016	25	Not-Trans anti-PSPC1-A546 8C-S-PSPC1 V2.00	0	28. Not-Trans and anti-PSPC1-A546_Pos033_S001	00-8JBhqvP8otPGmnxLxwCnmJ
36		Cell	3	0.000	1.000	Vesicles Paraspeckle	2017	26	Not-Trans anti-PSPC1-A546 8C-S-PSPC1 V2.00	0	28. Not-Trans and anti-PSPC1-A546_Pos033_S001	00-8JBhqvP8otPGmnxLxwCnmJ
12		Cell	3	0.000	1.000	Vesicles Paraspeckle	2018	27	Not-Trans anti-PSPC1-A546 8C-S-PSPC1 V2.00	0	28. Not-Trans and anti-PSPC1-A546_Pos033_S001	00-8JBhqvP8otPGmnxLxwCnmJ
74		Cell	3	0.000	1.000	Vesicles Paraspeckle	2019	28	Not-Trans anti-PSPC1-A546 8C-S-PSPC1 V2.00	0	28. Not-Trans and anti-PSPC1-A546_Pos033_S001	00-8JBhqvP8otPGmnxLxwCnmJ
13		Cell	3	0.000	1.000	Vesicles Paraspeckle	2020	29	Not-Trans anti-PSPC1-A546 8C-S-PSPC1 V2.00	0	28. Not-Trans and anti-PSPC1-A546_Pos033_S001	00-8JBhqvP8otPGmnxLxwCnmJ
16		Cell	3	0.000	1.000	Vesicles Paraspeckle	2021	30	Not-Trans anti-PSPC1-A546 8C-S-PSPC1 V2.00	0	28. Not-Trans and anti-PSPC1-A546_Pos033_S001	00-8JBhqvP8otPGmnxLxwCnmJ
32		Cell	3	0.000	1.000	Vesicles Paraspeckle	2022	31	Not-Trans anti-PSPC1-A546 8C-S-PSPC1 V2.00	0	28. Not-Trans and anti-PSPC1-A546_Pos033_S001	00-8JBhqvP8otPGmnxLxwCnmJ
29		Cell	3	0.000	1.000	Vesicles Paraspeckle	2023	32	Not-Trans anti-PSPC1-A546 8C-S-PSPC1 V2.00	0	28. Not-Trans and anti-PSPC1-A546_Pos033_S001	00-8JBhqvP8otPGmnxLxwCnmJ
43		Cell	3	0.000	1.000	Vesicles Paraspeckle	2024	33	Not-Trans anti-PSPC1-A546 8C-S-PSPC1 V2.00	0	28. Not-Trans and anti-PSPC1-A546_Pos033_S001	00-8JBhqvP8otPGmnxLxwCnmJ
36		Cell	3	0.000	1.000	Vesicles Paraspeckle	2025	34	Not-Trans anti-PSPC1-A546 8C-S-PSPC1 V2.00	0	28. Not-Trans and anti-PSPC1-A546_Pos033_S001	00-8JBhqvP8otPGmnxLxwCnmJ
57		Cell	3	0.000	1.000	Vesicles Paraspeckle	2026	35	Not-Trans anti-PSPC1-A546 8C-S-PSPC1 V2.00	0	28. Not-Trans and anti-PSPC1-A546_Pos033_S001	00-8JBhqvP8otPGmnxLxwCnmJ
31		Cell	3	0.000	1.000	Vesicles Paraspeckle	2027	36	Not-Trans anti-PSPC1-A546 8C-S-PSPC1 V2.00	0	28. Not-Trans and anti-PSPC1-A546_Pos033_S001	00-8JBhqvP8otPGmnxLxwCnmJ
27		Cell	3	0.000	1.000	Vesicles Paraspeckle	2028	37	Not-Trans anti-PSPC1-A546 8C-S-PSPC1 V2.00	0	28. Not-Trans and anti-PSPC1-A546_Pos033_S001	00-8JBhqvP8otPGmnxLxwCnmJ
45		Cell	3	0.000	1.000	Vesicles Paraspeckle	2030	39	Not-Trans anti-PSPC1-A546 8C-S-PSPC1 V2.00	0	28. Not-Trans and anti-PSPC1-A546_Pos033_S001	00-8JBhqvP8otPGmnxLxwCnmJ
24		Cell	3	0.000	1.000	Vesicles Paraspeckle	2031	40	Not-Trans anti-PSPC1-A546 8C-S-PSPC1 V2.00	0	28. Not-Trans and anti-PSPC1-A546_Pos033_S001	00-8JBhqvP8otPGmnxLxwCnmJ
68		Cell	3	0.000	1.000	Vesicles Paraspeckle	2032	41	Not-Trans anti-PSPC1-A546 8C-S-PSPC1 V2.00	0	28. Not-Trans and anti-PSPC1-A546_Pos033_S001	00-8JBhqvP8otPGmnxLxwCnmJ
30		Cell	3	0.000	1.000	Vesicles Paraspeckle	2033	42	Not-Trans anti-PSPC1-A546 8C-S-PSPC1 V2.00	0	28. Not-Trans and anti-PSPC1-A546_Pos033_S001	00-8JBhqvP8otPGmnxLxwCnmJ
20		Cell	3	0.000	1.000	Vesicles Paraspeckle	2034	43	Not-Trans anti-PSPC1-A546 8C-S-PSPC1 V2.00	0	28. Not-Trans and anti-PSPC1-A546_Pos033_S001	00-8JBhqvP8otPGmnxLxwCnmJ
30		Cell	3	0.000	1.000	Vesicles Paraspeckle	2036	45	Not-Trans anti-PSPC1-A546 8C-S-PSPC1 V2.00	0	28. Not-Trans and anti-PSPC1-A546_Pos033_S001	00-8JBhqvP8otPGmnxLxwCnmJ
80		Cell	3	0.000	1.000	Vesicles Paraspeckle	2037	46	Not-Trans anti-PSPC1-A546 8C-S-PSPC1 V2.00	0	28. Not-Trans and anti-PSPC1-A546_Pos033_S001	00-8JBhqvP8otPGmnxLxwCnmJ
55		Cell	3	0.000	1.000	Vesicles Paraspeckle	2039	1	Not-Trans anti-PSPC1-A546 8C-S-PSPC1 V2.00	0	28. Not-Trans and anti-PSPC1-A546_Pos034_S001	00-DEcW3wWND9air587SxmBr4
24		Cell	3	0.000	1.000	Vesicles Paraspeckle	2040	2	Not-Trans anti-PSPC1-A546 8C-S-PSPC1 V2.00	0	28. Not-Trans and anti-PSPC1-A546_Pos034_S001	00-DEcW3wWND9air587SxmBr4
3		Cell	3	0.000	1.000	Vesicles Paraspeckle	2041	3	Not-Trans anti-PSPC1-A546 8C-S-PSPC1 V2.00	0	28. Not-Trans and anti-PSPC1-A546_Pos034_S001	00-DEcW3wWND9air587SxmBr4
18		Cell	3	0.000	1.000	Vesicles Paraspeckle	2042	4	Not-Trans anti-PSPC1-A546 8C-S-PSPC1 V2.00	0	28. Not-Trans and anti-PSPC1-A546_Pos034_S001	00-DEcW3wWND9air587SxmBr4
6		Cell	3	0.000	1.000	Vesicles Paraspeckle	2043	5	Not-Trans anti-PSPC1-A546 8C-S-PSPC1 V2.00	0	28. Not-Trans and anti-PSPC1-A546_Pos034_S001	00-DEcW3wWND9air587SxmBr4
13		Cell	3	0.000	1.000	Vesicles Paraspeckle	2044	6	Not-Trans anti-PSPC1-A546 8C-S-PSPC1 V2.00	0	28. Not-Trans and anti-PSPC1-A546_Pos034_S001	00-DEcW3wWND9air587SxmBr4
34		Cell	3	0.000	1.000	Vesicles Paraspeckle	2045	7	Not-Trans anti-PSPC1-A546 8C-S-PSPC1 V2.00	0	28. Not-Trans and anti-PSPC1-A546_Pos034_S001	00-DEcW3wWND9air587SxmBr4
6		Cell	3	0.000	1.000	Vesicles Paraspeckle	2046	8	Not-Trans anti-PSPC1-A546 8C-S-PSPC1 V2.00	0	28. Not-Trans and anti-PSPC1-A546_Pos034_S001	00-DEcW3wWND9air587SxmBr4
64		Cell	3	0.000	1.000	Vesicles Paraspeckle	2047	9	Not-Trans anti-PSPC1-A546 8C-S-PSPC1 V2.00	0	28. Not-Trans and anti-PSPC1-A546_Pos034_S001	00-DEcW3wWND9air587SxmBr4
61		Cell	3	0.000	1.000	Vesicles Paraspeckle	2048	10	Not-Trans anti-PSPC1-A546 8C-S-PSPC1 V2.00	0	28. Not-Trans and anti-PSPC1-A546_Pos034_S001	00-DEcW3wWND9air587SxmBr4
50		Cell	3	0.000	1.000	Vesicles Paraspeckle	2049	11	Not-Trans anti-PSPC1-A546 8C-S-PSPC1 V2.00	0	28. Not-Trans and anti-PSPC1-A546_Pos034_S001	00-DEcW3wWND9air587SxmBr4
119		Cell	3	0.000	1.000	Vesicles Paraspeckle	2050	12	Not-Trans anti-PSPC1-A546 8C-S-PSPC1 V2.00	0	28. Not-Trans and anti-PSPC1-A546_Pos034_S001	00-DEcW3wWND9air587SxmBr4
30		Cell	3	0.000	1.000	Vesicles Paraspeckle	2051	13	Not-Trans anti-PSPC1-A546 8C-S-PSPC1 V2.00	0	28. Not-Trans and anti-PSPC1-A546_Pos034_S001	00-DEcW3wWND9air587SxmBr4
60		Cell	3	0.000	1.000	Vesicles Paraspeckle	2052	14	Not-Trans anti-PSPC1-A546 8C-S-PSPC1 V2.00	0	28. Not-Trans and anti-PSPC1-A546_Pos034_S001	00-DEcW3wWND9air587SxmBr4
24		Cell	3	0.000	1.000	Vesicles Paraspeckle	2053	15	Not-Trans anti-PSPC1-A546 8C-S-PSPC1 V2.00	0	28. Not-Trans and anti-PSPC1-A546_Pos034_S001	00-DEcW3wWND9air587SxmBr4
25		Cell	3	0.000	1.000	Vesicles Paraspeckle	2055	17	Not-Trans anti-PSPC1-A546 8C-S-PSPC1 V2.00	0	28. Not-Trans and anti-PSPC1-A546_Pos034_S001	00-DEcW3wWND9air587SxmBr4
50		Cell	3	0.000	1.000	Vesicles Paraspeckle	2056	18	Not-Trans anti-PSPC1-A546 8C-S-PSPC1 V2.00	0	28. Not-Trans and anti-PSPC1-A546_Pos034_S001	00-DEcW3wWND9air587SxmBr4
27		Cell	3	0.000	1.000	Vesicles Paraspeckle	2058	20	Not-Trans anti-PSPC1-A546 8C-S-PSPC1 V2.00	0	28. Not-Trans and anti-PSPC1-A546_Pos034_S001	00-DEcW3wWND9air587SxmBr4
68		Cell	3	0.000	1.000	Vesicles Paraspeckle	2060	22	Not-Trans anti-PSPC1-A546 8C-S-PSPC1 V2.00	0	28. Not-Trans and anti-PSPC1-A546_Pos034_S001	00-DEcW3wWND9air587SxmBr4
9		Cell	3	0.000	1.000	Vesicles Paraspeckle	2061	23	Not-Trans anti-PSPC1-A546 8C-S-PSPC1 V2.00	0	28. Not-Trans and anti-PSPC1-A546_Pos034_S001	00-DEcW3wWND9air587SxmBr4
30		Cell	3	0.000	1.000	Vesicles Paraspeckle	2062	24	Not-Trans anti-PSPC1-A546 8C-S-PSPC1 V2.00	0	28. Not-Trans and anti-PSPC1-A546_Pos034_S001	00-DEcW3wWND9air587SxmBr4
42		Cell	3	0.000	1.000	Vesicles Paraspeckle	2063	25	Not-Trans anti-PSPC1-A546 8C-S-PSPC1 V2.00	0	28. Not-Trans and anti-PSPC1-A546_Pos034_S001	00-DEcW3wWND9air587SxmBr4
3		Cell	3	0.000	1.000	Vesicles Paraspeckle	2065	27	Not-Trans anti-PSPC1-A546 8C-S-PSPC1 V2.00	0	28. Not-Trans and anti-PSPC1-A546_Pos034_S001	00-DEcW3wWND9air587SxmBr4
37		Cell	3	0.000	1.000	Vesicles Paraspeckle	2066	28	Not-Trans anti-PSPC1-A546 8C-S-PSPC1 V2.00	0	28. Not-Trans and anti-PSPC1-A546_Pos034_S001	00-DEcW3wWND9air587SxmBr4
32		Cell	3	0.000	1.000	Vesicles Paraspeckle	2067	29	Not-Trans anti-PSPC1-A546 8C-S-PSPC1 V2.00	0	28. Not-Trans and anti-PSPC1-A546_Pos034_S001	00-DEcW3wWND9air587SxmBr4
90		Cell	3	0.000	1.000	Vesicles Paraspeckle	2068	30	Not-Trans anti-PSPC1-A546 8C-S-PSPC1 V2.00	0	28. Not-Trans and anti-PSPC1-A546_Pos034_S001	00-DEcW3wWND9air587SxmBr4
33		Cell	3	0.000	1.000	Vesicles Paraspeckle	2069	31	Not-Trans anti-PSPC1-A546 8C-S-PSPC1 V2.00	0	28. Not-Trans and anti-PSPC1-A546_Pos034_S001	00-DEcW3wWND9air587SxmBr4
85		Cell	3	0.000	1.000	Vesicles Paraspeckle	2070	32	Not-Trans anti-PSPC1-A546 8C-S-PSPC1 V2.00	0	28. Not-Trans and anti-PSPC1-A546_Pos034_S001	00-DEcW3wWND9air587SxmBr4
24		Cell	3	0.000	1.000	Vesicles Paraspeckle	2071	33	Not-Trans anti-PSPC1-A546 8C-S-PSPC1 V2.00	0	28. Not-Trans and anti-PSPC1-A546_Pos034_S001	00-DEcW3wWND9air587SxmBr4
69		Cell	3	0.000	1.000	Vesicles Paraspeckle	2072	0	Not-Trans anti-PSPC1-A546 8C-S-PSPC1 V2.00	0	28. Not-Trans and anti-PSPC1-A546_Pos035_S001	00-adQXbDhu2LL2LxoL9Q5fRU
12		Cell	3	0.000	1.000	Vesicles Paraspeckle	2073	1	Not-Trans anti-PSPC1-A546 8C-S-PSPC1 V2.00	0	28. Not-Trans and anti-PSPC1-A546_Pos035_S001	00-adQXbDhu2LL2LxoL9Q5fRU
28		Cell	3	0.000	1.000	Vesicles Paraspeckle	2074	2	Not-Trans anti-PSPC1-A546 8C-S-PSPC1 V2.00	0	28. Not-Trans and anti-PSPC1-A546_Pos035_S001	00-adQXbDhu2LL2LxoL9Q5fRU
45		Cell	3	0.000	1.000	Vesicles Paraspeckle	2075	3	Not-Trans anti-PSPC1-A546 8C-S-PSPC1 V2.00	0	28. Not-Trans and anti-PSPC1-A546_Pos035_S001	00-adQXbDhu2LL2LxoL9Q5fRU
22		Cell	3	0.000	1.000	Vesicles Paraspeckle	2076	4	Not-Trans anti-PSPC1-A546 8C-S-PSPC1 V2.00	0	28. Not-Trans and anti-PSPC1-A546_Pos035_S001	00-adQXbDhu2LL2LxoL9Q5fRU
36		Cell	3	0.000	1.000	Vesicles Paraspeckle	2077	5	Not-Trans anti-PSPC1-A546 8C-S-PSPC1 V2.00	0	28. Not-Trans and anti-PSPC1-A546_Pos035_S001	00-adQXbDhu2LL2LxoL9Q5fRU
19		Cell	3	0.000	1.000	Vesicles Paraspeckle	2078	6	Not-Trans anti-PSPC1-A546 8C-S-PSPC1 V2.00	0	28. Not-Trans and anti-PSPC1-A546_Pos035_S001	00-adQXbDhu2LL2LxoL9Q5fRU
34		Cell	3	0.000	1.000	Vesicles Paraspeckle	2079	7	Not-Trans anti-PSPC1-A546 8C-S-PSPC1 V2.00	0	28. Not-Trans and anti-PSPC1-A546_Pos035_S001	00-adQXbDhu2LL2LxoL9Q5fRU
3		Cell	3	0.000	1.000	Vesicles Paraspeckle	2080	8	Not-Trans anti-PSPC1-A546 8C-S-PSPC1 V2.00	0	28. Not-Trans and anti-PSPC1-A546_Pos035_S001	00-adQXbDhu2LL2LxoL9Q5fRU
3		Cell	3	0.000	1.000	Vesicles Paraspeckle	2081	9	Not-Trans anti-PSPC1-A546 8C-S-PSPC1 V2.00	0	28. Not-Trans and anti-PSPC1-A546_Pos035_S001	00-adQXbDhu2LL2LxoL9Q5fRU
6		Cell	3	0.000	1.000	Vesicles Paraspeckle	2082	10	Not-Trans anti-PSPC1-A546 8C-S-PSPC1 V2.00	0	28. Not-Trans and anti-PSPC1-A546_Pos035_S001	00-adQXbDhu2LL2LxoL9Q5fRU
3		Cell	3	0.000	1.000	Vesicles Paraspeckle	2083	11	Not-Trans anti-PSPC1-A546 8C-S-PSPC1 V2.00	0	28. Not-Trans and anti-PSPC1-A546_Pos035_S001	00-adQXbDhu2LL2LxoL9Q5fRU
3		Cell	3	0.000	1.000	Vesicles Paraspeckle	2084	12	Not-Trans anti-PSPC1-A546 8C-S-PSPC1 V2.00	0	28. Not-Trans and anti-PSPC1-A546_Pos035_S001	00-adQXbDhu2LL2LxoL9Q5fRU
6		Cell	3	0.000	1.000	Vesicles Paraspeckle	2086	14	Not-Trans anti-PSPC1-A546 8C-S-PSPC1 V2.00	0	28. Not-Trans and anti-PSPC1-A546_Pos035_S001	00-adQXbDhu2LL2LxoL9Q5fRU
25		Cell	3	0.000	1.000	Vesicles Paraspeckle	2087	15	Not-Trans anti-PSPC1-A546 8C-S-PSPC1 V2.00	0	28. Not-Trans and anti-PSPC1-A546_Pos035_S001	00-adQXbDhu2LL2LxoL9Q5fRU
47		Cell	3	0.000	1.000	Vesicles Paraspeckle	2088	16	Not-Trans anti-PSPC1-A546 8C-S-PSPC1 V2.00	0	28. Not-Trans and anti-PSPC1-A546_Pos035_S001	00-adQXbDhu2LL2LxoL9Q5fRU
16		Cell	3	0.000	1.000	Vesicles Paraspeckle	2089	17	Not-Trans anti-PSPC1-A546 8C-S-PSPC1 V2.00	0	28. Not-Trans and anti-PSPC1-A546_Pos035_S001	00-adQXbDhu2LL2LxoL9Q5fRU
81		Cell	3	0.000	1.000	Vesicles Paraspeckle	2092	20	Not-Trans anti-PSPC1-A546 8C-S-PSPC1 V2.00	0	28. Not-Trans and anti-PSPC1-A546_Pos035_S001	00-adQXbDhu2LL2LxoL9Q5fRU
17		Cell	3	0.000	1.000	Vesicles Paraspeckle	2093	21	Not-Trans anti-PSPC1-A546 8C-S-PSPC1 V2.00	0	28. Not-Trans and anti-PSPC1-A546_Pos035_S001	00-adQXbDhu2LL2LxoL9Q5fRU
54		Cell	3	0.000	1.000	Vesicles Paraspeckle	2094	22	Not-Trans anti-PSPC1-A546 8C-S-PSPC1 V2.00	0	28. Not-Trans and anti-PSPC1-A546_Pos035_S001	00-adQXbDhu2LL2LxoL9Q5fRU
15		Cell	3	0.000	1.000	Vesicles Paraspeckle	2095	23	Not-Trans anti-PSPC1-A546 8C-S-PSPC1 V2.00	0	28. Not-Trans and anti-PSPC1-A546_Pos035_S001	00-adQXbDhu2LL2LxoL9Q5fRU
14		Cell	3	0.000	1.000	Vesicles Paraspeckle	2096	24	Not-Trans anti-PSPC1-A546 8C-S-PSPC1 V2.00	0	28. Not-Trans and anti-PSPC1-A546_Pos035_S001	00-adQXbDhu2LL2LxoL9Q5fRU
71		Cell	3	0.000	1.000	Vesicles Paraspeckle	2097	25	Not-Trans anti-PSPC1-A546 8C-S-PSPC1 V2.00	0	28. Not-Trans and anti-PSPC1-A546_Pos035_S001	00-adQXbDhu2LL2LxoL9Q5fRU
13		Cell	3	0.000	1.000	Vesicles Paraspeckle	2098	26	Not-Trans anti-PSPC1-A546 8C-S-PSPC1 V2.00	0	28. Not-Trans and anti-PSPC1-A546_Pos035_S001	00-adQXbDhu2LL2LxoL9Q5fRU
23		Cell	3	0.000	1.000	Vesicles Paraspeckle	2099	27	Not-Trans anti-PSPC1-A546 8C-S-PSPC1 V2.00	0	28. Not-Trans and anti-PSPC1-A546_Pos035_S001	00-adQXbDhu2LL2LxoL9Q5fRU
26		Cell	3	0.000	1.000	Vesicles Paraspeckle	2100	28	Not-Trans anti-PSPC1-A546 8C-S-PSPC1 V2.00	0	28. Not-Trans and anti-PSPC1-A546_Pos035_S001	00-adQXbDhu2LL2LxoL9Q5fRU
67		Cell	3	0.000	1.000	Vesicles Paraspeckle	2101	29	Not-Trans anti-PSPC1-A546 8C-S-PSPC1 V2.00	0	28. Not-Trans and anti-PSPC1-A546_Pos035_S001	00-adQXbDhu2LL2LxoL9Q5fRU
37		Cell	3	0.000	1.000	Vesicles Paraspeckle	2102	30	Not-Trans anti-PSPC1-A546 8C-S-PSPC1 V2.00	0	28. Not-Trans and anti-PSPC1-A546_Pos035_S001	00-adQXbDhu2LL2LxoL9Q5fRU
52		Cell	3	0.000	1.000	Vesicles Paraspeckle	2103	31	Not-Trans anti-PSPC1-A546 8C-S-PSPC1 V2.00	0	28. Not-Trans and anti-PSPC1-A546_Pos035_S001	00-adQXbDhu2LL2LxoL9Q5fRU
36		Cell	3	0.000	1.000	Vesicles Paraspeckle	2104	32	Not-Trans anti-PSPC1-A546 8C-S-PSPC1 V2.00	0	28. Not-Trans and anti-PSPC1-A546_Pos035_S001	00-adQXbDhu2LL2LxoL9Q5fRU
76		Cell	3	0.000	1.000	Vesicles Paraspeckle	2105	33	Not-Trans anti-PSPC1-A546 8C-S-PSPC1 V2.00	0	28. Not-Trans and anti-PSPC1-A546_Pos035_S001	00-adQXbDhu2LL2LxoL9Q5fRU
29		Cell	3	0.000	1.000	Vesicles Paraspeckle	2106	34	Not-Trans anti-PSPC1-A546 8C-S-PSPC1 V2.00	0	28. Not-Trans and anti-PSPC1-A546_Pos035_S001	00-adQXbDhu2LL2LxoL9Q5fRU
110		Cell	3	0.000	1.000	Vesicles Paraspeckle	2107	35	Not-Trans anti-PSPC1-A546 8C-S-PSPC1 V2.00	0	28. Not-Trans and anti-PSPC1-A546_Pos035_S001	00-adQXbDhu2LL2LxoL9Q5fRU
47		Cell	3	0.000	1.000	Vesicles Paraspeckle	2108	36	Not-Trans anti-PSPC1-A546 8C-S-PSPC1 V2.00	0	28. Not-Trans and anti-PSPC1-A546_Pos035_S001	00-adQXbDhu2LL2LxoL9Q5fRU
64		Cell	3	0.000	1.000	Vesicles Paraspeckle	2109	37	Not-Trans anti-PSPC1-A546 8C-S-PSPC1 V2.00	0	28. Not-Trans and anti-PSPC1-A546_Pos035_S001	00-adQXbDhu2LL2LxoL9Q5fRU
68		Cell	3	0.000	1.000	Vesicles Paraspeckle	2111	39	Not-Trans anti-PSPC1-A546 8C-S-PSPC1 V2.00	0	28. Not-Trans and anti-PSPC1-A546_Pos035_S001	00-adQXbDhu2LL2LxoL9Q5fRU
95		Cell	3	0.000	1.000	Vesicles Paraspeckle	2113	41	Not-Trans anti-PSPC1-A546 8C-S-PSPC1 V2.00	0	28. Not-Trans and anti-PSPC1-A546_Pos035_S001	00-adQXbDhu2LL2LxoL9Q5fRU
51		Cell	3	0.000	1.000	Vesicles Paraspeckle	2114	42	Not-Trans anti-PSPC1-A546 8C-S-PSPC1 V2.00	0	28. Not-Trans and anti-PSPC1-A546_Pos035_S001	00-adQXbDhu2LL2LxoL9Q5fRU
38		Cell	3	0.000	1.000	Vesicles Paraspeckle	2115	43	Not-Trans anti-PSPC1-A546 8C-S-PSPC1 V2.00	0	28. Not-Trans and anti-PSPC1-A546_Pos035_S001	00-adQXbDhu2LL2LxoL9Q5fRU
24		Cell	3	0.000	1.000	Vesicles Paraspeckle	2116	44	Not-Trans anti-PSPC1-A546 8C-S-PSPC1 V2.00	0	28. Not-Trans and anti-PSPC1-A546_Pos035_S001	00-adQXbDhu2LL2LxoL9Q5fRU
52		Cell	3	0.000	1.000	Vesicles Paraspeckle	2117	0	Not-Trans anti-PSPC1-A546 8C-S-PSPC1 V2.00	0	28. Not-Trans and anti-PSPC1-A546_Pos036_S001	00-XFBxRhDXDV72b7hYCXkMeX
5		Cell	3	0.000	1.000	Vesicles Paraspeckle	2118	1	Not-Trans anti-PSPC1-A546 8C-S-PSPC1 V2.00	0	28. Not-Trans and anti-PSPC1-A546_Pos036_S001	00-XFBxRhDXDV72b7hYCXkMeX
42		Cell	3	0.000	1.000	Vesicles Paraspeckle	2119	2	Not-Trans anti-PSPC1-A546 8C-S-PSPC1 V2.00	0	28. Not-Trans and anti-PSPC1-A546_Pos036_S001	00-XFBxRhDXDV72b7hYCXkMeX
64		Cell	3	0.000	1.000	Vesicles Paraspeckle	2120	3	Not-Trans anti-PSPC1-A546 8C-S-PSPC1 V2.00	0	28. Not-Trans and anti-PSPC1-A546_Pos036_S001	00-XFBxRhDXDV72b7hYCXkMeX
4		Cell	3	0.000	1.000	Vesicles Paraspeckle	2121	4	Not-Trans anti-PSPC1-A546 8C-S-PSPC1 V2.00	0	28. Not-Trans and anti-PSPC1-A546_Pos036_S001	00-XFBxRhDXDV72b7hYCXkMeX
15		Cell	3	0.000	1.000	Vesicles Paraspeckle	2122	5	Not-Trans anti-PSPC1-A546 8C-S-PSPC1 V2.00	0	28. Not-Trans and anti-PSPC1-A546_Pos036_S001	00-XFBxRhDXDV72b7hYCXkMeX
42		Cell	3	0.000	1.000	Vesicles Paraspeckle	2123	6	Not-Trans anti-PSPC1-A546 8C-S-PSPC1 V2.00	0	28. Not-Trans and anti-PSPC1-A546_Pos036_S001	00-XFBxRhDXDV72b7hYCXkMeX
25		Cell	3	0.000	1.000	Vesicles Paraspeckle	2124	7	Not-Trans anti-PSPC1-A546 8C-S-PSPC1 V2.00	0	28. Not-Trans and anti-PSPC1-A546_Pos036_S001	00-XFBxRhDXDV72b7hYCXkMeX
48		Cell	3	0.000	1.000	Vesicles Paraspeckle	2125	8	Not-Trans anti-PSPC1-A546 8C-S-PSPC1 V2.00	0	28. Not-Trans and anti-PSPC1-A546_Pos036_S001	00-XFBxRhDXDV72b7hYCXkMeX
11		Cell	3	0.000	1.000	Vesicles Paraspeckle	2126	9	Not-Trans anti-PSPC1-A546 8C-S-PSPC1 V2.00	0	28. Not-Trans and anti-PSPC1-A546_Pos036_S001	00-XFBxRhDXDV72b7hYCXkMeX
25		Cell	3	0.000	1.000	Vesicles Paraspeckle	2127	10	Not-Trans anti-PSPC1-A546 8C-S-PSPC1 V2.00	0	28. Not-Trans and anti-PSPC1-A546_Pos036_S001	00-XFBxRhDXDV72b7hYCXkMeX
52		Cell	3	0.000	1.000	Vesicles Paraspeckle	2129	12	Not-Trans anti-PSPC1-A546 8C-S-PSPC1 V2.00	0	28. Not-Trans and anti-PSPC1-A546_Pos036_S001	00-XFBxRhDXDV72b7hYCXkMeX
21		Cell	3	0.000	1.000	Vesicles Paraspeckle	2130	13	Not-Trans anti-PSPC1-A546 8C-S-PSPC1 V2.00	0	28. Not-Trans and anti-PSPC1-A546_Pos036_S001	00-XFBxRhDXDV72b7hYCXkMeX
40		Cell	3	0.000	1.000	Vesicles Paraspeckle	2131	14	Not-Trans anti-PSPC1-A546 8C-S-PSPC1 V2.00	0	28. Not-Trans and anti-PSPC1-A546_Pos036_S001	00-XFBxRhDXDV72b7hYCXkMeX
9		Cell	3	0.000	1.000	Vesicles Paraspeckle	2132	15	Not-Trans anti-PSPC1-A546 8C-S-PSPC1 V2.00	0	28. Not-Trans and anti-PSPC1-A546_Pos036_S001	00-XFBxRhDXDV72b7hYCXkMeX
23		Cell	3	0.000	1.000	Vesicles Paraspeckle	2133	16	Not-Trans anti-PSPC1-A546 8C-S-PSPC1 V2.00	0	28. Not-Trans and anti-PSPC1-A546_Pos036_S001	00-XFBxRhDXDV72b7hYCXkMeX
14		Cell	3	0.000	1.000	Vesicles Paraspeckle	2137	20	Not-Trans anti-PSPC1-A546 8C-S-PSPC1 V2.00	0	28. Not-Trans and anti-PSPC1-A546_Pos036_S001	00-XFBxRhDXDV72b7hYCXkMeX
71		Cell	3	0.000	1.000	Vesicles Paraspeckle	2139	22	Not-Trans anti-PSPC1-A546 8C-S-PSPC1 V2.00	0	28. Not-Trans and anti-PSPC1-A546_Pos036_S001	00-XFBxRhDXDV72b7hYCXkMeX
57		Cell	3	0.000	1.000	Vesicles Paraspeckle	2140	23	Not-Trans anti-PSPC1-A546 8C-S-PSPC1 V2.00	0	28. Not-Trans and anti-PSPC1-A546_Pos036_S001	00-XFBxRhDXDV72b7hYCXkMeX
126		Cell	3	0.000	1.000	Vesicles Paraspeckle	2141	24	Not-Trans anti-PSPC1-A546 8C-S-PSPC1 V2.00	0	28. Not-Trans and anti-PSPC1-A546_Pos036_S001	00-XFBxRhDXDV72b7hYCXkMeX
82		Cell	3	0.000	1.000	Vesicles Paraspeckle	2143	26	Not-Trans anti-PSPC1-A546 8C-S-PSPC1 V2.00	0	28. Not-Trans and anti-PSPC1-A546_Pos036_S001	00-XFBxRhDXDV72b7hYCXkMeX
172		Cell	3	0.000	1.000	Vesicles Paraspeckle	2144	27	Not-Trans anti-PSPC1-A546 8C-S-PSPC1 V2.00	0	28. Not-Trans and anti-PSPC1-A546_Pos036_S001	00-XFBxRhDXDV72b7hYCXkMeX
84		Cell	3	0.000	1.000	Vesicles Paraspeckle	2145	28	Not-Trans anti-PSPC1-A546 8C-S-PSPC1 V2.00	0	28. Not-Trans and anti-PSPC1-A546_Pos036_S001	00-XFBxRhDXDV72b7hYCXkMeX
60		Cell	3	0.000	1.000	Vesicles Paraspeckle	2146	29	Not-Trans anti-PSPC1-A546 8C-S-PSPC1 V2.00	0	28. Not-Trans and anti-PSPC1-A546_Pos036_S001	00-XFBxRhDXDV72b7hYCXkMeX
126		Cell	3	0.000	1.000	Vesicles Paraspeckle	2147	0	Not-Trans anti-PSPC1-A546 8C-S-PSPC1 V2.00	0	28. Not-Trans and anti-PSPC1-A546_Pos037_S001	00-hMQiL8UkaNCVz22K2h27Ub
11		Cell	3	0.000	1.000	Vesicles Paraspeckle	2148	1	Not-Trans anti-PSPC1-A546 8C-S-PSPC1 V2.00	0	28. Not-Trans and anti-PSPC1-A546_Pos037_S001	00-hMQiL8UkaNCVz22K2h27Ub
8		Cell	3	0.000	1.000	Vesicles Paraspeckle	2149	2	Not-Trans anti-PSPC1-A546 8C-S-PSPC1 V2.00	0	28. Not-Trans and anti-PSPC1-A546_Pos037_S001	00-hMQiL8UkaNCVz22K2h27Ub
26		Cell	3	0.000	1.000	Vesicles Paraspeckle	2150	3	Not-Trans anti-PSPC1-A546 8C-S-PSPC1 V2.00	0	28. Not-Trans and anti-PSPC1-A546_Pos037_S001	00-hMQiL8UkaNCVz22K2h27Ub
101		Cell	3	0.000	1.000	Vesicles Paraspeckle	2152	5	Not-Trans anti-PSPC1-A546 8C-S-PSPC1 V2.00	0	28. Not-Trans and anti-PSPC1-A546_Pos037_S001	00-hMQiL8UkaNCVz22K2h27Ub
9		Cell	3	0.000	1.000	Vesicles Paraspeckle	2153	6	Not-Trans anti-PSPC1-A546 8C-S-PSPC1 V2.00	0	28. Not-Trans and anti-PSPC1-A546_Pos037_S001	00-hMQiL8UkaNCVz22K2h27Ub
3		Cell	3	0.000	1.000	Vesicles Paraspeckle	2154	7	Not-Trans anti-PSPC1-A546 8C-S-PSPC1 V2.00	0	28. Not-Trans and anti-PSPC1-A546_Pos037_S001	00-hMQiL8UkaNCVz22K2h27Ub
11		Cell	3	0.000	1.000	Vesicles Paraspeckle	2155	8	Not-Trans anti-PSPC1-A546 8C-S-PSPC1 V2.00	0	28. Not-Trans and anti-PSPC1-A546_Pos037_S001	00-hMQiL8UkaNCVz22K2h27Ub
6		Cell	3	0.000	1.000	Vesicles Paraspeckle	2158	11	Not-Trans anti-PSPC1-A546 8C-S-PSPC1 V2.00	0	28. Not-Trans and anti-PSPC1-A546_Pos037_S001	00-hMQiL8UkaNCVz22K2h27Ub
60		Cell	3	0.000	1.000	Vesicles Paraspeckle	2159	12	Not-Trans anti-PSPC1-A546 8C-S-PSPC1 V2.00	0	28. Not-Trans and anti-PSPC1-A546_Pos037_S001	00-hMQiL8UkaNCVz22K2h27Ub
3		Cell	3	0.000	1.000	Vesicles Paraspeckle	2160	13	Not-Trans anti-PSPC1-A546 8C-S-PSPC1 V2.00	0	28. Not-Trans and anti-PSPC1-A546_Pos037_S001	00-hMQiL8UkaNCVz22K2h27Ub
48		Cell	3	0.000	1.000	Vesicles Paraspeckle	2162	15	Not-Trans anti-PSPC1-A546 8C-S-PSPC1 V2.00	0	28. Not-Trans and anti-PSPC1-A546_Pos037_S001	00-hMQiL8UkaNCVz22K2h27Ub
99		Cell	3	0.000	1.000	Vesicles Paraspeckle	2163	16	Not-Trans anti-PSPC1-A546 8C-S-PSPC1 V2.00	0	28. Not-Trans and anti-PSPC1-A546_Pos037_S001	00-hMQiL8UkaNCVz22K2h27Ub
45		Cell	3	0.000	1.000	Vesicles Paraspeckle	2164	17	Not-Trans anti-PSPC1-A546 8C-S-PSPC1 V2.00	0	28. Not-Trans and anti-PSPC1-A546_Pos037_S001	00-hMQiL8UkaNCVz22K2h27Ub
75		Cell	3	0.000	1.000	Vesicles Paraspeckle	2165	18	Not-Trans anti-PSPC1-A546 8C-S-PSPC1 V2.00	0	28. Not-Trans and anti-PSPC1-A546_Pos037_S001	00-hMQiL8UkaNCVz22K2h27Ub
36		Cell	3	0.000	1.000	Vesicles Paraspeckle	2167	20	Not-Trans anti-PSPC1-A546 8C-S-PSPC1 V2.00	0	28. Not-Trans and anti-PSPC1-A546_Pos037_S001	00-hMQiL8UkaNCVz22K2h27Ub
14		Cell	3	0.000	1.000	Vesicles Paraspeckle	2168	21	Not-Trans anti-PSPC1-A546 8C-S-PSPC1 V2.00	0	28. Not-Trans and anti-PSPC1-A546_Pos037_S001	00-hMQiL8UkaNCVz22K2h27Ub
99		Cell	3	0.000	1.000	Vesicles Paraspeckle	2169	22	Not-Trans anti-PSPC1-A546 8C-S-PSPC1 V2.00	0	28. Not-Trans and anti-PSPC1-A546_Pos037_S001	00-hMQiL8UkaNCVz22K2h27Ub
11		Cell	3	0.000	1.000	Vesicles Paraspeckle	2170	23	Not-Trans anti-PSPC1-A546 8C-S-PSPC1 V2.00	0	28. Not-Trans and anti-PSPC1-A546_Pos037_S001	00-hMQiL8UkaNCVz22K2h27Ub
36		Cell	3	0.000	1.000	Vesicles Paraspeckle	2171	24	Not-Trans anti-PSPC1-A546 8C-S-PSPC1 V2.00	0	28. Not-Trans and anti-PSPC1-A546_Pos037_S001	00-hMQiL8UkaNCVz22K2h27Ub
11		Cell	3	0.000	1.000	Vesicles Paraspeckle	2174	1	Not-Trans anti-PSPC1-A546 8C-S-PSPC1 V2.00	0	28. Not-Trans and anti-PSPC1-A546_Pos038_S001	00-MWtCguEYyb6PmnWBKxEds7
73		Cell	3	0.000	1.000	Vesicles Paraspeckle	2175	2	Not-Trans anti-PSPC1-A546 8C-S-PSPC1 V2.00	0	28. Not-Trans and anti-PSPC1-A546_Pos038_S001	00-MWtCguEYyb6PmnWBKxEds7
77		Cell	3	0.000	1.000	Vesicles Paraspeckle	2176	3	Not-Trans anti-PSPC1-A546 8C-S-PSPC1 V2.00	0	28. Not-Trans and anti-PSPC1-A546_Pos038_S001	00-MWtCguEYyb6PmnWBKxEds7
41		Cell	3	0.000	1.000	Vesicles Paraspeckle	2177	4	Not-Trans anti-PSPC1-A546 8C-S-PSPC1 V2.00	0	28. Not-Trans and anti-PSPC1-A546_Pos038_S001	00-MWtCguEYyb6PmnWBKxEds7
43		Cell	3	0.000	1.000	Vesicles Paraspeckle	2179	6	Not-Trans anti-PSPC1-A546 8C-S-PSPC1 V2.00	0	28. Not-Trans and anti-PSPC1-A546_Pos038_S001	00-MWtCguEYyb6PmnWBKxEds7
21		Cell	3	0.000	1.000	Vesicles Paraspeckle	2182	9	Not-Trans anti-PSPC1-A546 8C-S-PSPC1 V2.00	0	28. Not-Trans and anti-PSPC1-A546_Pos038_S001	00-MWtCguEYyb6PmnWBKxEds7
37		Cell	3	0.000	1.000	Vesicles Paraspeckle	2183	10	Not-Trans anti-PSPC1-A546 8C-S-PSPC1 V2.00	0	28. Not-Trans and anti-PSPC1-A546_Pos038_S001	00-MWtCguEYyb6PmnWBKxEds7
53		Cell	3	0.000	1.000	Vesicles Paraspeckle	2184	11	Not-Trans anti-PSPC1-A546 8C-S-PSPC1 V2.00	0	28. Not-Trans and anti-PSPC1-A546_Pos038_S001	00-MWtCguEYyb6PmnWBKxEds7
29		Cell	3	0.000	1.000	Vesicles Paraspeckle	2186	13	Not-Trans anti-PSPC1-A546 8C-S-PSPC1 V2.00	0	28. Not-Trans and anti-PSPC1-A546_Pos038_S001	00-MWtCguEYyb6PmnWBKxEds7
30		Cell	3	0.000	1.000	Vesicles Paraspeckle	2187	14	Not-Trans anti-PSPC1-A546 8C-S-PSPC1 V2.00	0	28. Not-Trans and anti-PSPC1-A546_Pos038_S001	00-MWtCguEYyb6PmnWBKxEds7
40		Cell	3	0.000	1.000	Vesicles Paraspeckle	2188	15	Not-Trans anti-PSPC1-A546 8C-S-PSPC1 V2.00	0	28. Not-Trans and anti-PSPC1-A546_Pos038_S001	00-MWtCguEYyb6PmnWBKxEds7
90		Cell	3	0.000	1.000	Vesicles Paraspeckle	2189	16	Not-Trans anti-PSPC1-A546 8C-S-PSPC1 V2.00	0	28. Not-Trans and anti-PSPC1-A546_Pos038_S001	00-MWtCguEYyb6PmnWBKxEds7
59		Cell	3	0.000	1.000	Vesicles Paraspeckle	2190	17	Not-Trans anti-PSPC1-A546 8C-S-PSPC1 V2.00	0	28. Not-Trans and anti-PSPC1-A546_Pos038_S001	00-MWtCguEYyb6PmnWBKxEds7
24		Cell	3	0.000	1.000	Vesicles Paraspeckle	2191	18	Not-Trans anti-PSPC1-A546 8C-S-PSPC1 V2.00	0	28. Not-Trans and anti-PSPC1-A546_Pos038_S001	00-MWtCguEYyb6PmnWBKxEds7
52		Cell	3	0.000	1.000	Vesicles Paraspeckle	2192	19	Not-Trans anti-PSPC1-A546 8C-S-PSPC1 V2.00	0	28. Not-Trans and anti-PSPC1-A546_Pos038_S001	00-MWtCguEYyb6PmnWBKxEds7
21		Cell	3	0.000	1.000	Vesicles Paraspeckle	2193	20	Not-Trans anti-PSPC1-A546 8C-S-PSPC1 V2.00	0	28. Not-Trans and anti-PSPC1-A546_Pos038_S001	00-MWtCguEYyb6PmnWBKxEds7
42		Cell	3	0.000	1.000	Vesicles Paraspeckle	2194	21	Not-Trans anti-PSPC1-A546 8C-S-PSPC1 V2.00	0	28. Not-Trans and anti-PSPC1-A546_Pos038_S001	00-MWtCguEYyb6PmnWBKxEds7
55		Cell	3	0.000	1.000	Vesicles Paraspeckle	2195	22	Not-Trans anti-PSPC1-A546 8C-S-PSPC1 V2.00	0	28. Not-Trans and anti-PSPC1-A546_Pos038_S001	00-MWtCguEYyb6PmnWBKxEds7
40		Cell	3	0.000	1.000	Vesicles Paraspeckle	2196	23	Not-Trans anti-PSPC1-A546 8C-S-PSPC1 V2.00	0	28. Not-Trans and anti-PSPC1-A546_Pos038_S001	00-MWtCguEYyb6PmnWBKxEds7
50		Cell	3	0.000	1.000	Vesicles Paraspeckle	2197	24	Not-Trans anti-PSPC1-A546 8C-S-PSPC1 V2.00	0	28. Not-Trans and anti-PSPC1-A546_Pos038_S001	00-MWtCguEYyb6PmnWBKxEds7
13		Cell	3	0.000	1.000	Vesicles Paraspeckle	2198	25	Not-Trans anti-PSPC1-A546 8C-S-PSPC1 V2.00	0	28. Not-Trans and anti-PSPC1-A546_Pos038_S001	00-MWtCguEYyb6PmnWBKxEds7
41		Cell	3	0.000	1.000	Vesicles Paraspeckle	2199	26	Not-Trans anti-PSPC1-A546 8C-S-PSPC1 V2.00	0	28. Not-Trans and anti-PSPC1-A546_Pos038_S001	00-MWtCguEYyb6PmnWBKxEds7
11		Cell	3	0.000	1.000	Vesicles Paraspeckle	2200	27	Not-Trans anti-PSPC1-A546 8C-S-PSPC1 V2.00	0	28. Not-Trans and anti-PSPC1-A546_Pos038_S001	00-MWtCguEYyb6PmnWBKxEds7
16		Cell	3	0.000	1.000	Vesicles Paraspeckle	2201	28	Not-Trans anti-PSPC1-A546 8C-S-PSPC1 V2.00	0	28. Not-Trans and anti-PSPC1-A546_Pos038_S001	00-MWtCguEYyb6PmnWBKxEds7
42		Cell	3	0.000	1.000	Vesicles Paraspeckle	2202	29	Not-Trans anti-PSPC1-A546 8C-S-PSPC1 V2.00	0	28. Not-Trans and anti-PSPC1-A546_Pos038_S001	00-MWtCguEYyb6PmnWBKxEds7
31		Cell	3	0.000	1.000	Vesicles Paraspeckle	2203	30	Not-Trans anti-PSPC1-A546 8C-S-PSPC1 V2.00	0	28. Not-Trans and anti-PSPC1-A546_Pos038_S001	00-MWtCguEYyb6PmnWBKxEds7
109		Cell	3	0.000	1.000	Vesicles Paraspeckle	2204	31	Not-Trans anti-PSPC1-A546 8C-S-PSPC1 V2.00	0	28. Not-Trans and anti-PSPC1-A546_Pos038_S001	00-MWtCguEYyb6PmnWBKxEds7
56		Cell	3	0.000	1.000	Vesicles Paraspeckle	2205	32	Not-Trans anti-PSPC1-A546 8C-S-PSPC1 V2.00	0	28. Not-Trans and anti-PSPC1-A546_Pos038_S001	00-MWtCguEYyb6PmnWBKxEds7
60		Cell	3	0.000	1.000	Vesicles Paraspeckle	2206	33	Not-Trans anti-PSPC1-A546 8C-S-PSPC1 V2.00	0	28. Not-Trans and anti-PSPC1-A546_Pos038_S001	00-MWtCguEYyb6PmnWBKxEds7
17		Cell	3	0.000	1.000	Vesicles Paraspeckle	2207	34	Not-Trans anti-PSPC1-A546 8C-S-PSPC1 V2.00	0	28. Not-Trans and anti-PSPC1-A546_Pos038_S001	00-MWtCguEYyb6PmnWBKxEds7
85		Cell	3	0.000	1.000	Vesicles Paraspeckle	2208	35	Not-Trans anti-PSPC1-A546 8C-S-PSPC1 V2.00	0	28. Not-Trans and anti-PSPC1-A546_Pos038_S001	00-MWtCguEYyb6PmnWBKxEds7
33		Cell	3	0.000	1.000	Vesicles Paraspeckle	2209	36	Not-Trans anti-PSPC1-A546 8C-S-PSPC1 V2.00	0	28. Not-Trans and anti-PSPC1-A546_Pos038_S001	00-MWtCguEYyb6PmnWBKxEds7
85		Cell	3	0.000	1.000	Vesicles Paraspeckle	2210	37	Not-Trans anti-PSPC1-A546 8C-S-PSPC1 V2.00	0	28. Not-Trans and anti-PSPC1-A546_Pos038_S001	00-MWtCguEYyb6PmnWBKxEds7
3		Cell	3	0.000	1.000	Vesicles Paraspeckle	2211	38	Not-Trans anti-PSPC1-A546 8C-S-PSPC1 V2.00	0	28. Not-Trans and anti-PSPC1-A546_Pos038_S001	00-MWtCguEYyb6PmnWBKxEds7
46		Cell	3	0.000	1.000	Vesicles Paraspeckle	2212	39	Not-Trans anti-PSPC1-A546 8C-S-PSPC1 V2.00	0	28. Not-Trans and anti-PSPC1-A546_Pos038_S001	00-MWtCguEYyb6PmnWBKxEds7
14		Cell	3	0.000	1.000	Vesicles Paraspeckle	2213	40	Not-Trans anti-PSPC1-A546 8C-S-PSPC1 V2.00	0	28. Not-Trans and anti-PSPC1-A546_Pos038_S001	00-MWtCguEYyb6PmnWBKxEds7
49		Cell	3	0.000	1.000	Vesicles Paraspeckle	2214	41	Not-Trans anti-PSPC1-A546 8C-S-PSPC1 V2.00	0	28. Not-Trans and anti-PSPC1-A546_Pos038_S001	00-MWtCguEYyb6PmnWBKxEds7
48		Cell	3	0.000	1.000	Vesicles Paraspeckle	2218	45	Not-Trans anti-PSPC1-A546 8C-S-PSPC1 V2.00	0	28. Not-Trans and anti-PSPC1-A546_Pos038_S001	00-MWtCguEYyb6PmnWBKxEds7
42		Cell	3	0.000	1.000	Vesicles Paraspeckle	2219	46	Not-Trans anti-PSPC1-A546 8C-S-PSPC1 V2.00	0	28. Not-Trans and anti-PSPC1-A546_Pos038_S001	00-MWtCguEYyb6PmnWBKxEds7
98		Cell	3	0.000	1.000	Vesicles Paraspeckle	2220	47	Not-Trans anti-PSPC1-A546 8C-S-PSPC1 V2.00	0	28. Not-Trans and anti-PSPC1-A546_Pos038_S001	00-MWtCguEYyb6PmnWBKxEds7
26		Cell	3	0.000	1.000	Vesicles Paraspeckle	2221	48	Not-Trans anti-PSPC1-A546 8C-S-PSPC1 V2.00	0	28. Not-Trans and anti-PSPC1-A546_Pos038_S001	00-MWtCguEYyb6PmnWBKxEds7
37		Cell	3	0.000	1.000	Vesicles Paraspeckle	2222	49	Not-Trans anti-PSPC1-A546 8C-S-PSPC1 V2.00	0	28. Not-Trans and anti-PSPC1-A546_Pos038_S001	00-MWtCguEYyb6PmnWBKxEds7
15		Cell	3	0.000	1.000	Vesicles Paraspeckle	2223	50	Not-Trans anti-PSPC1-A546 8C-S-PSPC1 V2.00	0	28. Not-Trans and anti-PSPC1-A546_Pos038_S001	00-MWtCguEYyb6PmnWBKxEds7
29		Cell	3	0.000	1.000	Vesicles Paraspeckle	2224	51	Not-Trans anti-PSPC1-A546 8C-S-PSPC1 V2.00	0	28. Not-Trans and anti-PSPC1-A546_Pos038_S001	00-MWtCguEYyb6PmnWBKxEds7
27		Cell	3	0.000	1.000	Vesicles Paraspeckle	2225	52	Not-Trans anti-PSPC1-A546 8C-S-PSPC1 V2.00	0	28. Not-Trans and anti-PSPC1-A546_Pos038_S001	00-MWtCguEYyb6PmnWBKxEds7
83		Cell	3	0.000	1.000	Vesicles Paraspeckle	2226	53	Not-Trans anti-PSPC1-A546 8C-S-PSPC1 V2.00	0	28. Not-Trans and anti-PSPC1-A546_Pos038_S001	00-MWtCguEYyb6PmnWBKxEds7
23		Cell	3	0.000	1.000	Vesicles Paraspeckle	2227	54	Not-Trans anti-PSPC1-A546 8C-S-PSPC1 V2.00	0	28. Not-Trans and anti-PSPC1-A546_Pos038_S001	00-MWtCguEYyb6PmnWBKxEds7
62		Cell	3	0.000	1.000	Vesicles Paraspeckle	2228	55	Not-Trans anti-PSPC1-A546 8C-S-PSPC1 V2.00	0	28. Not-Trans and anti-PSPC1-A546_Pos038_S001	00-MWtCguEYyb6PmnWBKxEds7
35		Cell	3	0.000	1.000	Vesicles Paraspeckle	2229	56	Not-Trans anti-PSPC1-A546 8C-S-PSPC1 V2.00	0	28. Not-Trans and anti-PSPC1-A546_Pos038_S001	00-MWtCguEYyb6PmnWBKxEds7
38		Cell	3	0.000	1.000	Vesicles Paraspeckle	2230	57	Not-Trans anti-PSPC1-A546 8C-S-PSPC1 V2.00	0	28. Not-Trans and anti-PSPC1-A546_Pos038_S001	00-MWtCguEYyb6PmnWBKxEds7
13		Cell	3	0.000	1.000	Vesicles Paraspeckle	2231	58	Not-Trans anti-PSPC1-A546 8C-S-PSPC1 V2.00	0	28. Not-Trans and anti-PSPC1-A546_Pos038_S001	00-MWtCguEYyb6PmnWBKxEds7
44		Cell	3	0.000	1.000	Vesicles Paraspeckle	2232	59	Not-Trans anti-PSPC1-A546 8C-S-PSPC1 V2.00	0	28. Not-Trans and anti-PSPC1-A546_Pos038_S001	00-MWtCguEYyb6PmnWBKxEds7
59		Cell	3	0.000	1.000	Vesicles Paraspeckle	2233	60	Not-Trans anti-PSPC1-A546 8C-S-PSPC1 V2.00	0	28. Not-Trans and anti-PSPC1-A546_Pos038_S001	00-MWtCguEYyb6PmnWBKxEds7
5		Cell	3	0.000	1.000	Vesicles Paraspeckle	2234	61	Not-Trans anti-PSPC1-A546 8C-S-PSPC1 V2.00	0	28. Not-Trans and anti-PSPC1-A546_Pos038_S001	00-MWtCguEYyb6PmnWBKxEds7
14		Cell	3	0.000	1.000	Vesicles Paraspeckle	2235	62	Not-Trans anti-PSPC1-A546 8C-S-PSPC1 V2.00	0	28. Not-Trans and anti-PSPC1-A546_Pos038_S001	00-MWtCguEYyb6PmnWBKxEds7
52		Cell	3	0.000	1.000	Vesicles Paraspeckle	2236	63	Not-Trans anti-PSPC1-A546 8C-S-PSPC1 V2.00	0	28. Not-Trans and anti-PSPC1-A546_Pos038_S001	00-MWtCguEYyb6PmnWBKxEds7
69		Cell	3	0.000	1.000	Vesicles Paraspeckle	2237	64	Not-Trans anti-PSPC1-A546 8C-S-PSPC1 V2.00	0	28. Not-Trans and anti-PSPC1-A546_Pos038_S001	00-MWtCguEYyb6PmnWBKxEds7
43		Cell	3	0.000	1.000	Vesicles Paraspeckle	2238	65	Not-Trans anti-PSPC1-A546 8C-S-PSPC1 V2.00	0	28. Not-Trans and anti-PSPC1-A546_Pos038_S001	00-MWtCguEYyb6PmnWBKxEds7
15		Cell	3	0.000	1.000	Vesicles Paraspeckle	2239	66	Not-Trans anti-PSPC1-A546 8C-S-PSPC1 V2.00	0	28. Not-Trans and anti-PSPC1-A546_Pos038_S001	00-MWtCguEYyb6PmnWBKxEds7
11		Cell	3	0.000	1.000	Vesicles Paraspeckle	2241	68	Not-Trans anti-PSPC1-A546 8C-S-PSPC1 V2.00	0	28. Not-Trans and anti-PSPC1-A546_Pos038_S001	00-MWtCguEYyb6PmnWBKxEds7
51		Cell	3	0.000	1.000	Vesicles Paraspeckle	2242	69	Not-Trans anti-PSPC1-A546 8C-S-PSPC1 V2.00	0	28. Not-Trans and anti-PSPC1-A546_Pos038_S001	00-MWtCguEYyb6PmnWBKxEds7
20		Cell	3	0.000	1.000	Vesicles Paraspeckle	2243	70	Not-Trans anti-PSPC1-A546 8C-S-PSPC1 V2.00	0	28. Not-Trans and anti-PSPC1-A546_Pos038_S001	00-MWtCguEYyb6PmnWBKxEds7
55		Cell	3	0.000	1.000	Vesicles Paraspeckle	2244	71	Not-Trans anti-PSPC1-A546 8C-S-PSPC1 V2.00	0	28. Not-Trans and anti-PSPC1-A546_Pos038_S001	00-MWtCguEYyb6PmnWBKxEds7
36		Cell	3	0.000	1.000	Vesicles Paraspeckle	2245	72	Not-Trans anti-PSPC1-A546 8C-S-PSPC1 V2.00	0	28. Not-Trans and anti-PSPC1-A546_Pos038_S001	00-MWtCguEYyb6PmnWBKxEds7
56		Cell	3	0.000	1.000	Vesicles Paraspeckle	2246	73	Not-Trans anti-PSPC1-A546 8C-S-PSPC1 V2.00	0	28. Not-Trans and anti-PSPC1-A546_Pos038_S001	00-MWtCguEYyb6PmnWBKxEds7
27		Cell	3	0.000	1.000	Vesicles Paraspeckle	2247	74	Not-Trans anti-PSPC1-A546 8C-S-PSPC1 V2.00	0	28. Not-Trans and anti-PSPC1-A546_Pos038_S001	00-MWtCguEYyb6PmnWBKxEds7
87		Cell	3	0.000	1.000	Vesicles Paraspeckle	2248	75	Not-Trans anti-PSPC1-A546 8C-S-PSPC1 V2.00	0	28. Not-Trans and anti-PSPC1-A546_Pos038_S001	00-MWtCguEYyb6PmnWBKxEds7
12		Cell	3	0.000	1.000	Vesicles Paraspeckle	2249	76	Not-Trans anti-PSPC1-A546 8C-S-PSPC1 V2.00	0	28. Not-Trans and anti-PSPC1-A546_Pos038_S001	00-MWtCguEYyb6PmnWBKxEds7
60		Cell	3	0.000	1.000	Vesicles Paraspeckle	2250	77	Not-Trans anti-PSPC1-A546 8C-S-PSPC1 V2.00	0	28. Not-Trans and anti-PSPC1-A546_Pos038_S001	00-MWtCguEYyb6PmnWBKxEds7
37		Cell	3	0.000	1.000	Vesicles Paraspeckle	2251	78	Not-Trans anti-PSPC1-A546 8C-S-PSPC1 V2.00	0	28. Not-Trans and anti-PSPC1-A546_Pos038_S001	00-MWtCguEYyb6PmnWBKxEds7
42		Cell	3	0.000	1.000	Vesicles Paraspeckle	2252	79	Not-Trans anti-PSPC1-A546 8C-S-PSPC1 V2.00	0	28. Not-Trans and anti-PSPC1-A546_Pos038_S001	00-MWtCguEYyb6PmnWBKxEds7
51		Cell	3	0.000	1.000	Vesicles Paraspeckle	2253	80	Not-Trans anti-PSPC1-A546 8C-S-PSPC1 V2.00	0	28. Not-Trans and anti-PSPC1-A546_Pos038_S001	00-MWtCguEYyb6PmnWBKxEds7
19		Cell	3	0.000	1.000	Vesicles Paraspeckle	2254	81	Not-Trans anti-PSPC1-A546 8C-S-PSPC1 V2.00	0	28. Not-Trans and anti-PSPC1-A546_Pos038_S001	00-MWtCguEYyb6PmnWBKxEds7
107		Cell	3	0.000	1.000	Vesicles Paraspeckle	2255	82	Not-Trans anti-PSPC1-A546 8C-S-PSPC1 V2.00	0	28. Not-Trans and anti-PSPC1-A546_Pos038_S001	00-MWtCguEYyb6PmnWBKxEds7
48		Cell	3	0.000	1.000	Vesicles Paraspeckle	2256	83	Not-Trans anti-PSPC1-A546 8C-S-PSPC1 V2.00	0	28. Not-Trans and anti-PSPC1-A546_Pos038_S001	00-MWtCguEYyb6PmnWBKxEds7
33		Cell	3	0.000	1.000	Vesicles Paraspeckle	2257	84	Not-Trans anti-PSPC1-A546 8C-S-PSPC1 V2.00	0	28. Not-Trans and anti-PSPC1-A546_Pos038_S001	00-MWtCguEYyb6PmnWBKxEds7
30		Cell	3	0.000	1.000	Vesicles Paraspeckle	2258	85	Not-Trans anti-PSPC1-A546 8C-S-PSPC1 V2.00	0	28. Not-Trans and anti-PSPC1-A546_Pos038_S001	00-MWtCguEYyb6PmnWBKxEds7
28		Cell	3	0.000	1.000	Vesicles Paraspeckle	2259	86	Not-Trans anti-PSPC1-A546 8C-S-PSPC1 V2.00	0	28. Not-Trans and anti-PSPC1-A546_Pos038_S001	00-MWtCguEYyb6PmnWBKxEds7
54		Cell	3	0.000	1.000	Vesicles Paraspeckle	2260	87	Not-Trans anti-PSPC1-A546 8C-S-PSPC1 V2.00	0	28. Not-Trans and anti-PSPC1-A546_Pos038_S001	00-MWtCguEYyb6PmnWBKxEds7
18		Cell	3	0.000	1.000	Vesicles Paraspeckle	2261	0	Not-Trans anti-PSPC1-A546 8C-S-PSPC1 V2.00	0	28. Not-Trans and anti-PSPC1-A546_Pos039_S001	00-AFzKRycKJYMCJMU3PtmAhG
28		Cell	3	0.000	1.000	Vesicles Paraspeckle	2262	1	Not-Trans anti-PSPC1-A546 8C-S-PSPC1 V2.00	0	28. Not-Trans and anti-PSPC1-A546_Pos039_S001	00-AFzKRycKJYMCJMU3PtmAhG
68		Cell	3	0.000	1.000	Vesicles Paraspeckle	2263	2	Not-Trans anti-PSPC1-A546 8C-S-PSPC1 V2.00	0	28. Not-Trans and anti-PSPC1-A546_Pos039_S001	00-AFzKRycKJYMCJMU3PtmAhG
24		Cell	3	0.000	1.000	Vesicles Paraspeckle	2264	3	Not-Trans anti-PSPC1-A546 8C-S-PSPC1 V2.00	0	28. Not-Trans and anti-PSPC1-A546_Pos039_S001	00-AFzKRycKJYMCJMU3PtmAhG
21		Cell	3	0.000	1.000	Vesicles Paraspeckle	2265	4	Not-Trans anti-PSPC1-A546 8C-S-PSPC1 V2.00	0	28. Not-Trans and anti-PSPC1-A546_Pos039_S001	00-AFzKRycKJYMCJMU3PtmAhG
14		Cell	3	0.000	1.000	Vesicles Paraspeckle	2266	5	Not-Trans anti-PSPC1-A546 8C-S-PSPC1 V2.00	0	28. Not-Trans and anti-PSPC1-A546_Pos039_S001	00-AFzKRycKJYMCJMU3PtmAhG
13		Cell	3	0.000	1.000	Vesicles Paraspeckle	2267	6	Not-Trans anti-PSPC1-A546 8C-S-PSPC1 V2.00	0	28. Not-Trans and anti-PSPC1-A546_Pos039_S001	00-AFzKRycKJYMCJMU3PtmAhG
7		Cell	3	0.000	1.000	Vesicles Paraspeckle	2268	7	Not-Trans anti-PSPC1-A546 8C-S-PSPC1 V2.00	0	28. Not-Trans and anti-PSPC1-A546_Pos039_S001	00-AFzKRycKJYMCJMU3PtmAhG
4		Cell	3	0.000	1.000	Vesicles Paraspeckle	2269	8	Not-Trans anti-PSPC1-A546 8C-S-PSPC1 V2.00	0	28. Not-Trans and anti-PSPC1-A546_Pos039_S001	00-AFzKRycKJYMCJMU3PtmAhG
11		Cell	3	0.000	1.000	Vesicles Paraspeckle	2270	9	Not-Trans anti-PSPC1-A546 8C-S-PSPC1 V2.00	0	28. Not-Trans and anti-PSPC1-A546_Pos039_S001	00-AFzKRycKJYMCJMU3PtmAhG
17		Cell	3	0.000	1.000	Vesicles Paraspeckle	2273	12	Not-Trans anti-PSPC1-A546 8C-S-PSPC1 V2.00	0	28. Not-Trans and anti-PSPC1-A546_Pos039_S001	00-AFzKRycKJYMCJMU3PtmAhG
17		Cell	3	0.000	1.000	Vesicles Paraspeckle	2274	13	Not-Trans anti-PSPC1-A546 8C-S-PSPC1 V2.00	0	28. Not-Trans and anti-PSPC1-A546_Pos039_S001	00-AFzKRycKJYMCJMU3PtmAhG
53		Cell	3	0.000	1.000	Vesicles Paraspeckle	2275	14	Not-Trans anti-PSPC1-A546 8C-S-PSPC1 V2.00	0	28. Not-Trans and anti-PSPC1-A546_Pos039_S001	00-AFzKRycKJYMCJMU3PtmAhG
41		Cell	3	0.000	1.000	Vesicles Paraspeckle	2276	15	Not-Trans anti-PSPC1-A546 8C-S-PSPC1 V2.00	0	28. Not-Trans and anti-PSPC1-A546_Pos039_S001	00-AFzKRycKJYMCJMU3PtmAhG
22		Cell	3	0.000	1.000	Vesicles Paraspeckle	2277	16	Not-Trans anti-PSPC1-A546 8C-S-PSPC1 V2.00	0	28. Not-Trans and anti-PSPC1-A546_Pos039_S001	00-AFzKRycKJYMCJMU3PtmAhG
5		Cell	3	0.000	1.000	Vesicles Paraspeckle	2278	17	Not-Trans anti-PSPC1-A546 8C-S-PSPC1 V2.00	0	28. Not-Trans and anti-PSPC1-A546_Pos039_S001	00-AFzKRycKJYMCJMU3PtmAhG
59		Cell	3	0.000	1.000	Vesicles Paraspeckle	2279	18	Not-Trans anti-PSPC1-A546 8C-S-PSPC1 V2.00	0	28. Not-Trans and anti-PSPC1-A546_Pos039_S001	00-AFzKRycKJYMCJMU3PtmAhG
23		Cell	3	0.000	1.000	Vesicles Paraspeckle	2280	19	Not-Trans anti-PSPC1-A546 8C-S-PSPC1 V2.00	0	28. Not-Trans and anti-PSPC1-A546_Pos039_S001	00-AFzKRycKJYMCJMU3PtmAhG
25		Cell	3	0.000	1.000	Vesicles Paraspeckle	2281	20	Not-Trans anti-PSPC1-A546 8C-S-PSPC1 V2.00	0	28. Not-Trans and anti-PSPC1-A546_Pos039_S001	00-AFzKRycKJYMCJMU3PtmAhG
30		Cell	3	0.000	1.000	Vesicles Paraspeckle	2282	21	Not-Trans anti-PSPC1-A546 8C-S-PSPC1 V2.00	0	28. Not-Trans and anti-PSPC1-A546_Pos039_S001	00-AFzKRycKJYMCJMU3PtmAhG
55		Cell	3	0.000	1.000	Vesicles Paraspeckle	2283	22	Not-Trans anti-PSPC1-A546 8C-S-PSPC1 V2.00	0	28. Not-Trans and anti-PSPC1-A546_Pos039_S001	00-AFzKRycKJYMCJMU3PtmAhG
35		Cell	3	0.000	1.000	Vesicles Paraspeckle	2284	23	Not-Trans anti-PSPC1-A546 8C-S-PSPC1 V2.00	0	28. Not-Trans and anti-PSPC1-A546_Pos039_S001	00-AFzKRycKJYMCJMU3PtmAhG
4		Cell	3	0.000	1.000	Vesicles Paraspeckle	2287	26	Not-Trans anti-PSPC1-A546 8C-S-PSPC1 V2.00	0	28. Not-Trans and anti-PSPC1-A546_Pos039_S001	00-AFzKRycKJYMCJMU3PtmAhG
19		Cell	3	0.000	1.000	Vesicles Paraspeckle	2288	27	Not-Trans anti-PSPC1-A546 8C-S-PSPC1 V2.00	0	28. Not-Trans and anti-PSPC1-A546_Pos039_S001	00-AFzKRycKJYMCJMU3PtmAhG
28		Cell	3	0.000	1.000	Vesicles Paraspeckle	2289	28	Not-Trans anti-PSPC1-A546 8C-S-PSPC1 V2.00	0	28. Not-Trans and anti-PSPC1-A546_Pos039_S001	00-AFzKRycKJYMCJMU3PtmAhG
3		Cell	3	0.000	1.000	Vesicles Paraspeckle	2290	29	Not-Trans anti-PSPC1-A546 8C-S-PSPC1 V2.00	0	28. Not-Trans and anti-PSPC1-A546_Pos039_S001	00-AFzKRycKJYMCJMU3PtmAhG
24		Cell	3	0.000	1.000	Vesicles Paraspeckle	2291	30	Not-Trans anti-PSPC1-A546 8C-S-PSPC1 V2.00	0	28. Not-Trans and anti-PSPC1-A546_Pos039_S001	00-AFzKRycKJYMCJMU3PtmAhG
8		Cell	3	0.000	1.000	Vesicles Paraspeckle	2292	31	Not-Trans anti-PSPC1-A546 8C-S-PSPC1 V2.00	0	28. Not-Trans and anti-PSPC1-A546_Pos039_S001	00-AFzKRycKJYMCJMU3PtmAhG
51		Cell	3	0.000	1.000	Vesicles Paraspeckle	2293	32	Not-Trans anti-PSPC1-A546 8C-S-PSPC1 V2.00	0	28. Not-Trans and anti-PSPC1-A546_Pos039_S001	00-AFzKRycKJYMCJMU3PtmAhG
53		Cell	3	0.000	1.000	Vesicles Paraspeckle	2294	33	Not-Trans anti-PSPC1-A546 8C-S-PSPC1 V2.00	0	28. Not-Trans and anti-PSPC1-A546_Pos039_S001	00-AFzKRycKJYMCJMU3PtmAhG
25		Cell	3	0.000	1.000	Vesicles Paraspeckle	2296	35	Not-Trans anti-PSPC1-A546 8C-S-PSPC1 V2.00	0	28. Not-Trans and anti-PSPC1-A546_Pos039_S001	00-AFzKRycKJYMCJMU3PtmAhG
24		Cell	3	0.000	1.000	Vesicles Paraspeckle	2297	36	Not-Trans anti-PSPC1-A546 8C-S-PSPC1 V2.00	0	28. Not-Trans and anti-PSPC1-A546_Pos039_S001	00-AFzKRycKJYMCJMU3PtmAhG
46		Cell	3	0.000	1.000	Vesicles Paraspeckle	2298	37	Not-Trans anti-PSPC1-A546 8C-S-PSPC1 V2.00	0	28. Not-Trans and anti-PSPC1-A546_Pos039_S001	00-AFzKRycKJYMCJMU3PtmAhG
29		Cell	3	0.000	1.000	Vesicles Paraspeckle	2299	38	Not-Trans anti-PSPC1-A546 8C-S-PSPC1 V2.00	0	28. Not-Trans and anti-PSPC1-A546_Pos039_S001	00-AFzKRycKJYMCJMU3PtmAhG
10		Cell	3	0.000	1.000	Vesicles Paraspeckle	2300	39	Not-Trans anti-PSPC1-A546 8C-S-PSPC1 V2.00	0	28. Not-Trans and anti-PSPC1-A546_Pos039_S001	00-AFzKRycKJYMCJMU3PtmAhG
18		Cell	3	0.000	1.000	Vesicles Paraspeckle	2301	40	Not-Trans anti-PSPC1-A546 8C-S-PSPC1 V2.00	0	28. Not-Trans and anti-PSPC1-A546_Pos039_S001	00-AFzKRycKJYMCJMU3PtmAhG
21		Cell	3	0.000	1.000	Vesicles Paraspeckle	2302	41	Not-Trans anti-PSPC1-A546 8C-S-PSPC1 V2.00	0	28. Not-Trans and anti-PSPC1-A546_Pos039_S001	00-AFzKRycKJYMCJMU3PtmAhG
46		Cell	3	0.000	1.000	Vesicles Paraspeckle	2303	42	Not-Trans anti-PSPC1-A546 8C-S-PSPC1 V2.00	0	28. Not-Trans and anti-PSPC1-A546_Pos039_S001	00-AFzKRycKJYMCJMU3PtmAhG
19		Cell	3	0.000	1.000	Vesicles Paraspeckle	2304	43	Not-Trans anti-PSPC1-A546 8C-S-PSPC1 V2.00	0	28. Not-Trans and anti-PSPC1-A546_Pos039_S001	00-AFzKRycKJYMCJMU3PtmAhG
19		Cell	3	0.000	1.000	Vesicles Paraspeckle	2305	44	Not-Trans anti-PSPC1-A546 8C-S-PSPC1 V2.00	0	28. Not-Trans and anti-PSPC1-A546_Pos039_S001	00-AFzKRycKJYMCJMU3PtmAhG
56		Cell	3	0.000	1.000	Vesicles Paraspeckle	2306	45	Not-Trans anti-PSPC1-A546 8C-S-PSPC1 V2.00	0	28. Not-Trans and anti-PSPC1-A546_Pos039_S001	00-AFzKRycKJYMCJMU3PtmAhG
85		Cell	3	0.000	1.000	Vesicles Paraspeckle	2307	46	Not-Trans anti-PSPC1-A546 8C-S-PSPC1 V2.00	0	28. Not-Trans and anti-PSPC1-A546_Pos039_S001	00-AFzKRycKJYMCJMU3PtmAhG
15		Cell	3	0.000	1.000	Vesicles Paraspeckle	2308	47	Not-Trans anti-PSPC1-A546 8C-S-PSPC1 V2.00	0	28. Not-Trans and anti-PSPC1-A546_Pos039_S001	00-AFzKRycKJYMCJMU3PtmAhG
32		Cell	3	0.000	1.000	Vesicles Paraspeckle	2310	49	Not-Trans anti-PSPC1-A546 8C-S-PSPC1 V2.00	0	28. Not-Trans and anti-PSPC1-A546_Pos039_S001	00-AFzKRycKJYMCJMU3PtmAhG
19		Cell	3	0.000	1.000	Vesicles Paraspeckle	2311	50	Not-Trans anti-PSPC1-A546 8C-S-PSPC1 V2.00	0	28. Not-Trans and anti-PSPC1-A546_Pos039_S001	00-AFzKRycKJYMCJMU3PtmAhG
37		Cell	3	0.000	1.000	Vesicles Paraspeckle	2312	51	Not-Trans anti-PSPC1-A546 8C-S-PSPC1 V2.00	0	28. Not-Trans and anti-PSPC1-A546_Pos039_S001	00-AFzKRycKJYMCJMU3PtmAhG
49		Cell	3	0.000	1.000	Vesicles Paraspeckle	2313	52	Not-Trans anti-PSPC1-A546 8C-S-PSPC1 V2.00	0	28. Not-Trans and anti-PSPC1-A546_Pos039_S001	00-AFzKRycKJYMCJMU3PtmAhG
14		Cell	3	0.000	1.000	Vesicles Paraspeckle	2314	53	Not-Trans anti-PSPC1-A546 8C-S-PSPC1 V2.00	0	28. Not-Trans and anti-PSPC1-A546_Pos039_S001	00-AFzKRycKJYMCJMU3PtmAhG
25		Cell	3	0.000	1.000	Vesicles Paraspeckle	2315	54	Not-Trans anti-PSPC1-A546 8C-S-PSPC1 V2.00	0	28. Not-Trans and anti-PSPC1-A546_Pos039_S001	00-AFzKRycKJYMCJMU3PtmAhG
34		Cell	3	0.000	1.000	Vesicles Paraspeckle	2316	55	Not-Trans anti-PSPC1-A546 8C-S-PSPC1 V2.00	0	28. Not-Trans and anti-PSPC1-A546_Pos039_S001	00-AFzKRycKJYMCJMU3PtmAhG
41		Cell	3	0.000	1.000	Vesicles Paraspeckle	2317	56	Not-Trans anti-PSPC1-A546 8C-S-PSPC1 V2.00	0	28. Not-Trans and anti-PSPC1-A546_Pos039_S001	00-AFzKRycKJYMCJMU3PtmAhG
43		Cell	3	0.000	1.000	Vesicles Paraspeckle	2318	57	Not-Trans anti-PSPC1-A546 8C-S-PSPC1 V2.00	0	28. Not-Trans and anti-PSPC1-A546_Pos039_S001	00-AFzKRycKJYMCJMU3PtmAhG
25		Cell	3	0.000	1.000	Vesicles Paraspeckle	2320	59	Not-Trans anti-PSPC1-A546 8C-S-PSPC1 V2.00	0	28. Not-Trans and anti-PSPC1-A546_Pos039_S001	00-AFzKRycKJYMCJMU3PtmAhG
30		Cell	3	0.000	1.000	Vesicles Paraspeckle	2321	60	Not-Trans anti-PSPC1-A546 8C-S-PSPC1 V2.00	0	28. Not-Trans and anti-PSPC1-A546_Pos039_S001	00-AFzKRycKJYMCJMU3PtmAhG
35		Cell	3	0.000	1.000	Vesicles Paraspeckle	2322	61	Not-Trans anti-PSPC1-A546 8C-S-PSPC1 V2.00	0	28. Not-Trans and anti-PSPC1-A546_Pos039_S001	00-AFzKRycKJYMCJMU3PtmAhG
37		Cell	3	0.000	1.000	Vesicles Paraspeckle	2323	62	Not-Trans anti-PSPC1-A546 8C-S-PSPC1 V2.00	0	28. Not-Trans and anti-PSPC1-A546_Pos039_S001	00-AFzKRycKJYMCJMU3PtmAhG
60		Cell	3	0.000	1.000	Vesicles Paraspeckle	2324	63	Not-Trans anti-PSPC1-A546 8C-S-PSPC1 V2.00	0	28. Not-Trans and anti-PSPC1-A546_Pos039_S001	00-AFzKRycKJYMCJMU3PtmAhG
32		Cell	3	0.000	1.000	Vesicles Paraspeckle	2325	64	Not-Trans anti-PSPC1-A546 8C-S-PSPC1 V2.00	0	28. Not-Trans and anti-PSPC1-A546_Pos039_S001	00-AFzKRycKJYMCJMU3PtmAhG
39		Cell	3	0.000	1.000	Vesicles Paraspeckle	2326	65	Not-Trans anti-PSPC1-A546 8C-S-PSPC1 V2.00	0	28. Not-Trans and anti-PSPC1-A546_Pos039_S001	00-AFzKRycKJYMCJMU3PtmAhG
46		Cell	3	0.000	1.000	Vesicles Paraspeckle	2327	66	Not-Trans anti-PSPC1-A546 8C-S-PSPC1 V2.00	0	28. Not-Trans and anti-PSPC1-A546_Pos039_S001	00-AFzKRycKJYMCJMU3PtmAhG
45		Cell	3	0.000	1.000	Vesicles Paraspeckle	2328	67	Not-Trans anti-PSPC1-A546 8C-S-PSPC1 V2.00	0	28. Not-Trans and anti-PSPC1-A546_Pos039_S001	00-AFzKRycKJYMCJMU3PtmAhG
77		Cell	3	0.000	1.000	Vesicles Paraspeckle	2329	68	Not-Trans anti-PSPC1-A546 8C-S-PSPC1 V2.00	0	28. Not-Trans and anti-PSPC1-A546_Pos039_S001	00-AFzKRycKJYMCJMU3PtmAhG
81		Cell	3	0.000	1.000	Vesicles Paraspeckle	2330	69	Not-Trans anti-PSPC1-A546 8C-S-PSPC1 V2.00	0	28. Not-Trans and anti-PSPC1-A546_Pos039_S001	00-AFzKRycKJYMCJMU3PtmAhG
34		Cell	3	0.000	1.000	Vesicles Paraspeckle	2331	0	Not-Trans anti-PSPC1-A546 8C-S-PSPC1 V2.00	0	28. Not-Trans and anti-PSPC1-A546_Pos040_S001	00-9B854BT58jKuL2F284bvqc
42		Cell	3	0.000	1.000	Vesicles Paraspeckle	2332	1	Not-Trans anti-PSPC1-A546 8C-S-PSPC1 V2.00	0	28. Not-Trans and anti-PSPC1-A546_Pos040_S001	00-9B854BT58jKuL2F284bvqc
19		Cell	3	0.000	1.000	Vesicles Paraspeckle	2333	2	Not-Trans anti-PSPC1-A546 8C-S-PSPC1 V2.00	0	28. Not-Trans and anti-PSPC1-A546_Pos040_S001	00-9B854BT58jKuL2F284bvqc
48		Cell	3	0.000	1.000	Vesicles Paraspeckle	2334	3	Not-Trans anti-PSPC1-A546 8C-S-PSPC1 V2.00	0	28. Not-Trans and anti-PSPC1-A546_Pos040_S001	00-9B854BT58jKuL2F284bvqc
45		Cell	3	0.000	1.000	Vesicles Paraspeckle	2335	4	Not-Trans anti-PSPC1-A546 8C-S-PSPC1 V2.00	0	28. Not-Trans and anti-PSPC1-A546_Pos040_S001	00-9B854BT58jKuL2F284bvqc
21		Cell	3	0.000	1.000	Vesicles Paraspeckle	2336	5	Not-Trans anti-PSPC1-A546 8C-S-PSPC1 V2.00	0	28. Not-Trans and anti-PSPC1-A546_Pos040_S001	00-9B854BT58jKuL2F284bvqc
25		Cell	3	0.000	1.000	Vesicles Paraspeckle	2337	6	Not-Trans anti-PSPC1-A546 8C-S-PSPC1 V2.00	0	28. Not-Trans and anti-PSPC1-A546_Pos040_S001	00-9B854BT58jKuL2F284bvqc
20		Cell	3	0.000	1.000	Vesicles Paraspeckle	2338	7	Not-Trans anti-PSPC1-A546 8C-S-PSPC1 V2.00	0	28. Not-Trans and anti-PSPC1-A546_Pos040_S001	00-9B854BT58jKuL2F284bvqc
36		Cell	3	0.000	1.000	Vesicles Paraspeckle	2339	8	Not-Trans anti-PSPC1-A546 8C-S-PSPC1 V2.00	0	28. Not-Trans and anti-PSPC1-A546_Pos040_S001	00-9B854BT58jKuL2F284bvqc
60		Cell	3	0.000	1.000	Vesicles Paraspeckle	2340	9	Not-Trans anti-PSPC1-A546 8C-S-PSPC1 V2.00	0	28. Not-Trans and anti-PSPC1-A546_Pos040_S001	00-9B854BT58jKuL2F284bvqc
26		Cell	3	0.000	1.000	Vesicles Paraspeckle	2341	10	Not-Trans anti-PSPC1-A546 8C-S-PSPC1 V2.00	0	28. Not-Trans and anti-PSPC1-A546_Pos040_S001	00-9B854BT58jKuL2F284bvqc
38		Cell	3	0.000	1.000	Vesicles Paraspeckle	2342	11	Not-Trans anti-PSPC1-A546 8C-S-PSPC1 V2.00	0	28. Not-Trans and anti-PSPC1-A546_Pos040_S001	00-9B854BT58jKuL2F284bvqc
50		Cell	3	0.000	1.000	Vesicles Paraspeckle	2343	12	Not-Trans anti-PSPC1-A546 8C-S-PSPC1 V2.00	0	28. Not-Trans and anti-PSPC1-A546_Pos040_S001	00-9B854BT58jKuL2F284bvqc
42		Cell	3	0.000	1.000	Vesicles Paraspeckle	2344	13	Not-Trans anti-PSPC1-A546 8C-S-PSPC1 V2.00	0	28. Not-Trans and anti-PSPC1-A546_Pos040_S001	00-9B854BT58jKuL2F284bvqc
15		Cell	3	0.000	1.000	Vesicles Paraspeckle	2345	14	Not-Trans anti-PSPC1-A546 8C-S-PSPC1 V2.00	0	28. Not-Trans and anti-PSPC1-A546_Pos040_S001	00-9B854BT58jKuL2F284bvqc
3		Cell	3	0.000	1.000	Vesicles Paraspeckle	2346	15	Not-Trans anti-PSPC1-A546 8C-S-PSPC1 V2.00	0	28. Not-Trans and anti-PSPC1-A546_Pos040_S001	00-9B854BT58jKuL2F284bvqc
55		Cell	3	0.000	1.000	Vesicles Paraspeckle	2347	16	Not-Trans anti-PSPC1-A546 8C-S-PSPC1 V2.00	0	28. Not-Trans and anti-PSPC1-A546_Pos040_S001	00-9B854BT58jKuL2F284bvqc
38		Cell	3	0.000	1.000	Vesicles Paraspeckle	2348	17	Not-Trans anti-PSPC1-A546 8C-S-PSPC1 V2.00	0	28. Not-Trans and anti-PSPC1-A546_Pos040_S001	00-9B854BT58jKuL2F284bvqc
24		Cell	3	0.000	1.000	Vesicles Paraspeckle	2349	18	Not-Trans anti-PSPC1-A546 8C-S-PSPC1 V2.00	0	28. Not-Trans and anti-PSPC1-A546_Pos040_S001	00-9B854BT58jKuL2F284bvqc
19		Cell	3	0.000	1.000	Vesicles Paraspeckle	2350	19	Not-Trans anti-PSPC1-A546 8C-S-PSPC1 V2.00	0	28. Not-Trans and anti-PSPC1-A546_Pos040_S001	00-9B854BT58jKuL2F284bvqc
9		Cell	3	0.000	1.000	Vesicles Paraspeckle	2351	20	Not-Trans anti-PSPC1-A546 8C-S-PSPC1 V2.00	0	28. Not-Trans and anti-PSPC1-A546_Pos040_S001	00-9B854BT58jKuL2F284bvqc
19		Cell	3	0.000	1.000	Vesicles Paraspeckle	2352	21	Not-Trans anti-PSPC1-A546 8C-S-PSPC1 V2.00	0	28. Not-Trans and anti-PSPC1-A546_Pos040_S001	00-9B854BT58jKuL2F284bvqc
11		Cell	3	0.000	1.000	Vesicles Paraspeckle	2353	22	Not-Trans anti-PSPC1-A546 8C-S-PSPC1 V2.00	0	28. Not-Trans and anti-PSPC1-A546_Pos040_S001	00-9B854BT58jKuL2F284bvqc
4		Cell	3	0.000	1.000	Vesicles Paraspeckle	2354	23	Not-Trans anti-PSPC1-A546 8C-S-PSPC1 V2.00	0	28. Not-Trans and anti-PSPC1-A546_Pos040_S001	00-9B854BT58jKuL2F284bvqc
13		Cell	3	0.000	1.000	Vesicles Paraspeckle	2355	24	Not-Trans anti-PSPC1-A546 8C-S-PSPC1 V2.00	0	28. Not-Trans and anti-PSPC1-A546_Pos040_S001	00-9B854BT58jKuL2F284bvqc
66		Cell	3	0.000	1.000	Vesicles Paraspeckle	2356	25	Not-Trans anti-PSPC1-A546 8C-S-PSPC1 V2.00	0	28. Not-Trans and anti-PSPC1-A546_Pos040_S001	00-9B854BT58jKuL2F284bvqc
16		Cell	3	0.000	1.000	Vesicles Paraspeckle	2357	26	Not-Trans anti-PSPC1-A546 8C-S-PSPC1 V2.00	0	28. Not-Trans and anti-PSPC1-A546_Pos040_S001	00-9B854BT58jKuL2F284bvqc
75		Cell	3	0.000	1.000	Vesicles Paraspeckle	2358	27	Not-Trans anti-PSPC1-A546 8C-S-PSPC1 V2.00	0	28. Not-Trans and anti-PSPC1-A546_Pos040_S001	00-9B854BT58jKuL2F284bvqc
30		Cell	3	0.000	1.000	Vesicles Paraspeckle	2360	0	Not-Trans anti-PSPC1-A546 8C-S-PSPC1 V2.00	0	28. Not-Trans and anti-PSPC1-A546_Pos041_S001	00-zTUApbyLU4W4fkhoCnPXxK
56		Cell	3	0.000	1.000	Vesicles Paraspeckle	2361	1	Not-Trans anti-PSPC1-A546 8C-S-PSPC1 V2.00	0	28. Not-Trans and anti-PSPC1-A546_Pos041_S001	00-zTUApbyLU4W4fkhoCnPXxK
62		Cell	3	0.000	1.000	Vesicles Paraspeckle	2362	2	Not-Trans anti-PSPC1-A546 8C-S-PSPC1 V2.00	0	28. Not-Trans and anti-PSPC1-A546_Pos041_S001	00-zTUApbyLU4W4fkhoCnPXxK
44		Cell	3	0.000	1.000	Vesicles Paraspeckle	2363	3	Not-Trans anti-PSPC1-A546 8C-S-PSPC1 V2.00	0	28. Not-Trans and anti-PSPC1-A546_Pos041_S001	00-zTUApbyLU4W4fkhoCnPXxK
35		Cell	3	0.000	1.000	Vesicles Paraspeckle	2364	4	Not-Trans anti-PSPC1-A546 8C-S-PSPC1 V2.00	0	28. Not-Trans and anti-PSPC1-A546_Pos041_S001	00-zTUApbyLU4W4fkhoCnPXxK
13		Cell	3	0.000	1.000	Vesicles Paraspeckle	2365	5	Not-Trans anti-PSPC1-A546 8C-S-PSPC1 V2.00	0	28. Not-Trans and anti-PSPC1-A546_Pos041_S001	00-zTUApbyLU4W4fkhoCnPXxK
40		Cell	3	0.000	1.000	Vesicles Paraspeckle	2366	6	Not-Trans anti-PSPC1-A546 8C-S-PSPC1 V2.00	0	28. Not-Trans and anti-PSPC1-A546_Pos041_S001	00-zTUApbyLU4W4fkhoCnPXxK
18		Cell	3	0.000	1.000	Vesicles Paraspeckle	2367	7	Not-Trans anti-PSPC1-A546 8C-S-PSPC1 V2.00	0	28. Not-Trans and anti-PSPC1-A546_Pos041_S001	00-zTUApbyLU4W4fkhoCnPXxK
27		Cell	3	0.000	1.000	Vesicles Paraspeckle	2368	8	Not-Trans anti-PSPC1-A546 8C-S-PSPC1 V2.00	0	28. Not-Trans and anti-PSPC1-A546_Pos041_S001	00-zTUApbyLU4W4fkhoCnPXxK
35		Cell	3	0.000	1.000	Vesicles Paraspeckle	2369	9	Not-Trans anti-PSPC1-A546 8C-S-PSPC1 V2.00	0	28. Not-Trans and anti-PSPC1-A546_Pos041_S001	00-zTUApbyLU4W4fkhoCnPXxK
18		Cell	3	0.000	1.000	Vesicles Paraspeckle	2370	10	Not-Trans anti-PSPC1-A546 8C-S-PSPC1 V2.00	0	28. Not-Trans and anti-PSPC1-A546_Pos041_S001	00-zTUApbyLU4W4fkhoCnPXxK
22		Cell	3	0.000	1.000	Vesicles Paraspeckle	2371	11	Not-Trans anti-PSPC1-A546 8C-S-PSPC1 V2.00	0	28. Not-Trans and anti-PSPC1-A546_Pos041_S001	00-zTUApbyLU4W4fkhoCnPXxK
42		Cell	3	0.000	1.000	Vesicles Paraspeckle	2372	12	Not-Trans anti-PSPC1-A546 8C-S-PSPC1 V2.00	0	28. Not-Trans and anti-PSPC1-A546_Pos041_S001	00-zTUApbyLU4W4fkhoCnPXxK
45		Cell	3	0.000	1.000	Vesicles Paraspeckle	2373	13	Not-Trans anti-PSPC1-A546 8C-S-PSPC1 V2.00	0	28. Not-Trans and anti-PSPC1-A546_Pos041_S001	00-zTUApbyLU4W4fkhoCnPXxK
34		Cell	3	0.000	1.000	Vesicles Paraspeckle	2374	14	Not-Trans anti-PSPC1-A546 8C-S-PSPC1 V2.00	0	28. Not-Trans and anti-PSPC1-A546_Pos041_S001	00-zTUApbyLU4W4fkhoCnPXxK
17		Cell	3	0.000	1.000	Vesicles Paraspeckle	2375	15	Not-Trans anti-PSPC1-A546 8C-S-PSPC1 V2.00	0	28. Not-Trans and anti-PSPC1-A546_Pos041_S001	00-zTUApbyLU4W4fkhoCnPXxK
46		Cell	3	0.000	1.000	Vesicles Paraspeckle	2376	16	Not-Trans anti-PSPC1-A546 8C-S-PSPC1 V2.00	0	28. Not-Trans and anti-PSPC1-A546_Pos041_S001	00-zTUApbyLU4W4fkhoCnPXxK
11		Cell	3	0.000	1.000	Vesicles Paraspeckle	2377	17	Not-Trans anti-PSPC1-A546 8C-S-PSPC1 V2.00	0	28. Not-Trans and anti-PSPC1-A546_Pos041_S001	00-zTUApbyLU4W4fkhoCnPXxK
14		Cell	3	0.000	1.000	Vesicles Paraspeckle	2378	18	Not-Trans anti-PSPC1-A546 8C-S-PSPC1 V2.00	0	28. Not-Trans and anti-PSPC1-A546_Pos041_S001	00-zTUApbyLU4W4fkhoCnPXxK
45		Cell	3	0.000	1.000	Vesicles Paraspeckle	2379	19	Not-Trans anti-PSPC1-A546 8C-S-PSPC1 V2.00	0	28. Not-Trans and anti-PSPC1-A546_Pos041_S001	00-zTUApbyLU4W4fkhoCnPXxK
82		Cell	3	0.000	1.000	Vesicles Paraspeckle	2380	20	Not-Trans anti-PSPC1-A546 8C-S-PSPC1 V2.00	0	28. Not-Trans and anti-PSPC1-A546_Pos041_S001	00-zTUApbyLU4W4fkhoCnPXxK
26		Cell	3	0.000	1.000	Vesicles Paraspeckle	2381	21	Not-Trans anti-PSPC1-A546 8C-S-PSPC1 V2.00	0	28. Not-Trans and anti-PSPC1-A546_Pos041_S001	00-zTUApbyLU4W4fkhoCnPXxK
47		Cell	3	0.000	1.000	Vesicles Paraspeckle	2383	23	Not-Trans anti-PSPC1-A546 8C-S-PSPC1 V2.00	0	28. Not-Trans and anti-PSPC1-A546_Pos041_S001	00-zTUApbyLU4W4fkhoCnPXxK
23		Cell	3	0.000	1.000	Vesicles Paraspeckle	2384	24	Not-Trans anti-PSPC1-A546 8C-S-PSPC1 V2.00	0	28. Not-Trans and anti-PSPC1-A546_Pos041_S001	00-zTUApbyLU4W4fkhoCnPXxK
7		Cell	3	0.000	1.000	Vesicles Paraspeckle	2385	25	Not-Trans anti-PSPC1-A546 8C-S-PSPC1 V2.00	0	28. Not-Trans and anti-PSPC1-A546_Pos041_S001	00-zTUApbyLU4W4fkhoCnPXxK
15		Cell	3	0.000	1.000	Vesicles Paraspeckle	2386	26	Not-Trans anti-PSPC1-A546 8C-S-PSPC1 V2.00	0	28. Not-Trans and anti-PSPC1-A546_Pos041_S001	00-zTUApbyLU4W4fkhoCnPXxK
11		Cell	3	0.000	1.000	Vesicles Paraspeckle	2388	28	Not-Trans anti-PSPC1-A546 8C-S-PSPC1 V2.00	0	28. Not-Trans and anti-PSPC1-A546_Pos041_S001	00-zTUApbyLU4W4fkhoCnPXxK
5		Cell	3	0.000	1.000	Vesicles Paraspeckle	2389	29	Not-Trans anti-PSPC1-A546 8C-S-PSPC1 V2.00	0	28. Not-Trans and anti-PSPC1-A546_Pos041_S001	00-zTUApbyLU4W4fkhoCnPXxK
27		Cell	3	0.000	1.000	Vesicles Paraspeckle	2390	30	Not-Trans anti-PSPC1-A546 8C-S-PSPC1 V2.00	0	28. Not-Trans and anti-PSPC1-A546_Pos041_S001	00-zTUApbyLU4W4fkhoCnPXxK
12		Cell	3	0.000	1.000	Vesicles Paraspeckle	2392	32	Not-Trans anti-PSPC1-A546 8C-S-PSPC1 V2.00	0	28. Not-Trans and anti-PSPC1-A546_Pos041_S001	00-zTUApbyLU4W4fkhoCnPXxK
31		Cell	3	0.000	1.000	Vesicles Paraspeckle	2393	33	Not-Trans anti-PSPC1-A546 8C-S-PSPC1 V2.00	0	28. Not-Trans and anti-PSPC1-A546_Pos041_S001	00-zTUApbyLU4W4fkhoCnPXxK
4		Cell	3	0.000	1.000	Vesicles Paraspeckle	2394	34	Not-Trans anti-PSPC1-A546 8C-S-PSPC1 V2.00	0	28. Not-Trans and anti-PSPC1-A546_Pos041_S001	00-zTUApbyLU4W4fkhoCnPXxK
53		Cell	3	0.000	1.000	Vesicles Paraspeckle	2395	35	Not-Trans anti-PSPC1-A546 8C-S-PSPC1 V2.00	0	28. Not-Trans and anti-PSPC1-A546_Pos041_S001	00-zTUApbyLU4W4fkhoCnPXxK
5		Cell	3	0.000	1.000	Vesicles Paraspeckle	2396	36	Not-Trans anti-PSPC1-A546 8C-S-PSPC1 V2.00	0	28. Not-Trans and anti-PSPC1-A546_Pos041_S001	00-zTUApbyLU4W4fkhoCnPXxK
8		Cell	3	0.000	1.000	Vesicles Paraspeckle	2397	37	Not-Trans anti-PSPC1-A546 8C-S-PSPC1 V2.00	0	28. Not-Trans and anti-PSPC1-A546_Pos041_S001	00-zTUApbyLU4W4fkhoCnPXxK
10		Cell	3	0.000	1.000	Vesicles Paraspeckle	2398	38	Not-Trans anti-PSPC1-A546 8C-S-PSPC1 V2.00	0	28. Not-Trans and anti-PSPC1-A546_Pos041_S001	00-zTUApbyLU4W4fkhoCnPXxK
33		Cell	3	0.000	1.000	Vesicles Paraspeckle	2399	39	Not-Trans anti-PSPC1-A546 8C-S-PSPC1 V2.00	0	28. Not-Trans and anti-PSPC1-A546_Pos041_S001	00-zTUApbyLU4W4fkhoCnPXxK
17		Cell	3	0.000	1.000	Vesicles Paraspeckle	2400	40	Not-Trans anti-PSPC1-A546 8C-S-PSPC1 V2.00	0	28. Not-Trans and anti-PSPC1-A546_Pos041_S001	00-zTUApbyLU4W4fkhoCnPXxK
27		Cell	3	0.000	1.000	Vesicles Paraspeckle	2401	41	Not-Trans anti-PSPC1-A546 8C-S-PSPC1 V2.00	0	28. Not-Trans and anti-PSPC1-A546_Pos041_S001	00-zTUApbyLU4W4fkhoCnPXxK
32		Cell	3	0.000	1.000	Vesicles Paraspeckle	2402	42	Not-Trans anti-PSPC1-A546 8C-S-PSPC1 V2.00	0	28. Not-Trans and anti-PSPC1-A546_Pos041_S001	00-zTUApbyLU4W4fkhoCnPXxK
15		Cell	3	0.000	1.000	Vesicles Paraspeckle	2404	44	Not-Trans anti-PSPC1-A546 8C-S-PSPC1 V2.00	0	28. Not-Trans and anti-PSPC1-A546_Pos041_S001	00-zTUApbyLU4W4fkhoCnPXxK
86		Cell	3	0.000	1.000	Vesicles Paraspeckle	2406	46	Not-Trans anti-PSPC1-A546 8C-S-PSPC1 V2.00	0	28. Not-Trans and anti-PSPC1-A546_Pos041_S001	00-zTUApbyLU4W4fkhoCnPXxK
28		Cell	3	0.000	1.000	Vesicles Paraspeckle	2407	47	Not-Trans anti-PSPC1-A546 8C-S-PSPC1 V2.00	0	28. Not-Trans and anti-PSPC1-A546_Pos041_S001	00-zTUApbyLU4W4fkhoCnPXxK
3		Cell	3	0.000	1.000	Vesicles Paraspeckle	2408	48	Not-Trans anti-PSPC1-A546 8C-S-PSPC1 V2.00	0	28. Not-Trans and anti-PSPC1-A546_Pos041_S001	00-zTUApbyLU4W4fkhoCnPXxK
13		Cell	3	0.000	1.000	Vesicles Paraspeckle	2409	49	Not-Trans anti-PSPC1-A546 8C-S-PSPC1 V2.00	0	28. Not-Trans and anti-PSPC1-A546_Pos041_S001	00-zTUApbyLU4W4fkhoCnPXxK
34		Cell	3	0.000	1.000	Vesicles Paraspeckle	2410	50	Not-Trans anti-PSPC1-A546 8C-S-PSPC1 V2.00	0	28. Not-Trans and anti-PSPC1-A546_Pos041_S001	00-zTUApbyLU4W4fkhoCnPXxK
14		Cell	3	0.000	1.000	Vesicles Paraspeckle	2411	51	Not-Trans anti-PSPC1-A546 8C-S-PSPC1 V2.00	0	28. Not-Trans and anti-PSPC1-A546_Pos041_S001	00-zTUApbyLU4W4fkhoCnPXxK
3		Cell	3	0.000	1.000	Vesicles Paraspeckle	2412	52	Not-Trans anti-PSPC1-A546 8C-S-PSPC1 V2.00	0	28. Not-Trans and anti-PSPC1-A546_Pos041_S001	00-zTUApbyLU4W4fkhoCnPXxK
11		Cell	3	0.000	1.000	Vesicles Paraspeckle	2413	53	Not-Trans anti-PSPC1-A546 8C-S-PSPC1 V2.00	0	28. Not-Trans and anti-PSPC1-A546_Pos041_S001	00-zTUApbyLU4W4fkhoCnPXxK
24		Cell	3	0.000	1.000	Vesicles Paraspeckle	2414	54	Not-Trans anti-PSPC1-A546 8C-S-PSPC1 V2.00	0	28. Not-Trans and anti-PSPC1-A546_Pos041_S001	00-zTUApbyLU4W4fkhoCnPXxK
54		Cell	3	0.000	1.000	Vesicles Paraspeckle	2415	55	Not-Trans anti-PSPC1-A546 8C-S-PSPC1 V2.00	0	28. Not-Trans and anti-PSPC1-A546_Pos041_S001	00-zTUApbyLU4W4fkhoCnPXxK
7		Cell	3	0.000	1.000	Vesicles Paraspeckle	2416	56	Not-Trans anti-PSPC1-A546 8C-S-PSPC1 V2.00	0	28. Not-Trans and anti-PSPC1-A546_Pos041_S001	00-zTUApbyLU4W4fkhoCnPXxK
6		Cell	3	0.000	1.000	Vesicles Paraspeckle	2417	57	Not-Trans anti-PSPC1-A546 8C-S-PSPC1 V2.00	0	28. Not-Trans and anti-PSPC1-A546_Pos041_S001	00-zTUApbyLU4W4fkhoCnPXxK
33		Cell	3	0.000	1.000	Vesicles Paraspeckle	2418	58	Not-Trans anti-PSPC1-A546 8C-S-PSPC1 V2.00	0	28. Not-Trans and anti-PSPC1-A546_Pos041_S001	00-zTUApbyLU4W4fkhoCnPXxK
33		Cell	3	0.000	1.000	Vesicles Paraspeckle	2419	59	Not-Trans anti-PSPC1-A546 8C-S-PSPC1 V2.00	0	28. Not-Trans and anti-PSPC1-A546_Pos041_S001	00-zTUApbyLU4W4fkhoCnPXxK
35		Cell	3	0.000	1.000	Vesicles Paraspeckle	2420	0	Not-Trans anti-PSPC1-A546 8C-S-PSPC1 V2.00	0	28. Not-Trans and anti-PSPC1-A546_Pos042_S001	00-R9gnWxy9FVSUsWPU7aREUA
8		Cell	3	0.000	1.000	Vesicles Paraspeckle	2421	1	Not-Trans anti-PSPC1-A546 8C-S-PSPC1 V2.00	0	28. Not-Trans and anti-PSPC1-A546_Pos042_S001	00-R9gnWxy9FVSUsWPU7aREUA
13		Cell	3	0.000	1.000	Vesicles Paraspeckle	2422	2	Not-Trans anti-PSPC1-A546 8C-S-PSPC1 V2.00	0	28. Not-Trans and anti-PSPC1-A546_Pos042_S001	00-R9gnWxy9FVSUsWPU7aREUA
68		Cell	3	0.000	1.000	Vesicles Paraspeckle	2423	3	Not-Trans anti-PSPC1-A546 8C-S-PSPC1 V2.00	0	28. Not-Trans and anti-PSPC1-A546_Pos042_S001	00-R9gnWxy9FVSUsWPU7aREUA
36		Cell	3	0.000	1.000	Vesicles Paraspeckle	2424	4	Not-Trans anti-PSPC1-A546 8C-S-PSPC1 V2.00	0	28. Not-Trans and anti-PSPC1-A546_Pos042_S001	00-R9gnWxy9FVSUsWPU7aREUA
5		Cell	3	0.000	1.000	Vesicles Paraspeckle	2425	5	Not-Trans anti-PSPC1-A546 8C-S-PSPC1 V2.00	0	28. Not-Trans and anti-PSPC1-A546_Pos042_S001	00-R9gnWxy9FVSUsWPU7aREUA
19		Cell	3	0.000	1.000	Vesicles Paraspeckle	2426	6	Not-Trans anti-PSPC1-A546 8C-S-PSPC1 V2.00	0	28. Not-Trans and anti-PSPC1-A546_Pos042_S001	00-R9gnWxy9FVSUsWPU7aREUA
13		Cell	3	0.000	1.000	Vesicles Paraspeckle	2427	7	Not-Trans anti-PSPC1-A546 8C-S-PSPC1 V2.00	0	28. Not-Trans and anti-PSPC1-A546_Pos042_S001	00-R9gnWxy9FVSUsWPU7aREUA
7		Cell	3	0.000	1.000	Vesicles Paraspeckle	2428	8	Not-Trans anti-PSPC1-A546 8C-S-PSPC1 V2.00	0	28. Not-Trans and anti-PSPC1-A546_Pos042_S001	00-R9gnWxy9FVSUsWPU7aREUA
17		Cell	3	0.000	1.000	Vesicles Paraspeckle	2429	9	Not-Trans anti-PSPC1-A546 8C-S-PSPC1 V2.00	0	28. Not-Trans and anti-PSPC1-A546_Pos042_S001	00-R9gnWxy9FVSUsWPU7aREUA
3		Cell	3	0.000	1.000	Vesicles Paraspeckle	2430	10	Not-Trans anti-PSPC1-A546 8C-S-PSPC1 V2.00	0	28. Not-Trans and anti-PSPC1-A546_Pos042_S001	00-R9gnWxy9FVSUsWPU7aREUA
74		Cell	3	0.000	1.000	Vesicles Paraspeckle	2432	12	Not-Trans anti-PSPC1-A546 8C-S-PSPC1 V2.00	0	28. Not-Trans and anti-PSPC1-A546_Pos042_S001	00-R9gnWxy9FVSUsWPU7aREUA
27		Cell	3	0.000	1.000	Vesicles Paraspeckle	2433	13	Not-Trans anti-PSPC1-A546 8C-S-PSPC1 V2.00	0	28. Not-Trans and anti-PSPC1-A546_Pos042_S001	00-R9gnWxy9FVSUsWPU7aREUA
14		Cell	3	0.000	1.000	Vesicles Paraspeckle	2434	14	Not-Trans anti-PSPC1-A546 8C-S-PSPC1 V2.00	0	28. Not-Trans and anti-PSPC1-A546_Pos042_S001	00-R9gnWxy9FVSUsWPU7aREUA
8		Cell	3	0.000	1.000	Vesicles Paraspeckle	2435	15	Not-Trans anti-PSPC1-A546 8C-S-PSPC1 V2.00	0	28. Not-Trans and anti-PSPC1-A546_Pos042_S001	00-R9gnWxy9FVSUsWPU7aREUA
18		Cell	3	0.000	1.000	Vesicles Paraspeckle	2436	16	Not-Trans anti-PSPC1-A546 8C-S-PSPC1 V2.00	0	28. Not-Trans and anti-PSPC1-A546_Pos042_S001	00-R9gnWxy9FVSUsWPU7aREUA
19		Cell	3	0.000	1.000	Vesicles Paraspeckle	2437	17	Not-Trans anti-PSPC1-A546 8C-S-PSPC1 V2.00	0	28. Not-Trans and anti-PSPC1-A546_Pos042_S001	00-R9gnWxy9FVSUsWPU7aREUA
21		Cell	3	0.000	1.000	Vesicles Paraspeckle	2438	18	Not-Trans anti-PSPC1-A546 8C-S-PSPC1 V2.00	0	28. Not-Trans and anti-PSPC1-A546_Pos042_S001	00-R9gnWxy9FVSUsWPU7aREUA
122		Cell	3	0.000	1.000	Vesicles Paraspeckle	2439	19	Not-Trans anti-PSPC1-A546 8C-S-PSPC1 V2.00	0	28. Not-Trans and anti-PSPC1-A546_Pos042_S001	00-R9gnWxy9FVSUsWPU7aREUA
19		Cell	3	0.000	1.000	Vesicles Paraspeckle	2440	20	Not-Trans anti-PSPC1-A546 8C-S-PSPC1 V2.00	0	28. Not-Trans and anti-PSPC1-A546_Pos042_S001	00-R9gnWxy9FVSUsWPU7aREUA
28		Cell	3	0.000	1.000	Vesicles Paraspeckle	2441	21	Not-Trans anti-PSPC1-A546 8C-S-PSPC1 V2.00	0	28. Not-Trans and anti-PSPC1-A546_Pos042_S001	00-R9gnWxy9FVSUsWPU7aREUA
13		Cell	3	0.000	1.000	Vesicles Paraspeckle	2443	23	Not-Trans anti-PSPC1-A546 8C-S-PSPC1 V2.00	0	28. Not-Trans and anti-PSPC1-A546_Pos042_S001	00-R9gnWxy9FVSUsWPU7aREUA
20		Cell	3	0.000	1.000	Vesicles Paraspeckle	2444	24	Not-Trans anti-PSPC1-A546 8C-S-PSPC1 V2.00	0	28. Not-Trans and anti-PSPC1-A546_Pos042_S001	00-R9gnWxy9FVSUsWPU7aREUA
32		Cell	3	0.000	1.000	Vesicles Paraspeckle	2445	25	Not-Trans anti-PSPC1-A546 8C-S-PSPC1 V2.00	0	28. Not-Trans and anti-PSPC1-A546_Pos042_S001	00-R9gnWxy9FVSUsWPU7aREUA
14		Cell	3	0.000	1.000	Vesicles Paraspeckle	2446	26	Not-Trans anti-PSPC1-A546 8C-S-PSPC1 V2.00	0	28. Not-Trans and anti-PSPC1-A546_Pos042_S001	00-R9gnWxy9FVSUsWPU7aREUA
7		Cell	3	0.000	1.000	Vesicles Paraspeckle	2447	27	Not-Trans anti-PSPC1-A546 8C-S-PSPC1 V2.00	0	28. Not-Trans and anti-PSPC1-A546_Pos042_S001	00-R9gnWxy9FVSUsWPU7aREUA
32		Cell	3	0.000	1.000	Vesicles Paraspeckle	2449	29	Not-Trans anti-PSPC1-A546 8C-S-PSPC1 V2.00	0	28. Not-Trans and anti-PSPC1-A546_Pos042_S001	00-R9gnWxy9FVSUsWPU7aREUA
52		Cell	3	0.000	1.000	Vesicles Paraspeckle	2450	30	Not-Trans anti-PSPC1-A546 8C-S-PSPC1 V2.00	0	28. Not-Trans and anti-PSPC1-A546_Pos042_S001	00-R9gnWxy9FVSUsWPU7aREUA
35		Cell	3	0.000	1.000	Vesicles Paraspeckle	2451	31	Not-Trans anti-PSPC1-A546 8C-S-PSPC1 V2.00	0	28. Not-Trans and anti-PSPC1-A546_Pos042_S001	00-R9gnWxy9FVSUsWPU7aREUA
40		Cell	3	0.000	1.000	Vesicles Paraspeckle	2452	32	Not-Trans anti-PSPC1-A546 8C-S-PSPC1 V2.00	0	28. Not-Trans and anti-PSPC1-A546_Pos042_S001	00-R9gnWxy9FVSUsWPU7aREUA
8		Cell	3	0.000	1.000	Vesicles Paraspeckle	2453	33	Not-Trans anti-PSPC1-A546 8C-S-PSPC1 V2.00	0	28. Not-Trans and anti-PSPC1-A546_Pos042_S001	00-R9gnWxy9FVSUsWPU7aREUA
63		Cell	3	0.000	1.000	Vesicles Paraspeckle	2454	34	Not-Trans anti-PSPC1-A546 8C-S-PSPC1 V2.00	0	28. Not-Trans and anti-PSPC1-A546_Pos042_S001	00-R9gnWxy9FVSUsWPU7aREUA
35		Cell	3	0.000	1.000	Vesicles Paraspeckle	2456	36	Not-Trans anti-PSPC1-A546 8C-S-PSPC1 V2.00	0	28. Not-Trans and anti-PSPC1-A546_Pos042_S001	00-R9gnWxy9FVSUsWPU7aREUA
64		Cell	3	0.000	1.000	Vesicles Paraspeckle	2458	38	Not-Trans anti-PSPC1-A546 8C-S-PSPC1 V2.00	0	28. Not-Trans and anti-PSPC1-A546_Pos042_S001	00-R9gnWxy9FVSUsWPU7aREUA
60		Cell	3	0.000	1.000	Vesicles Paraspeckle	2459	39	Not-Trans anti-PSPC1-A546 8C-S-PSPC1 V2.00	0	28. Not-Trans and anti-PSPC1-A546_Pos042_S001	00-R9gnWxy9FVSUsWPU7aREUA
52		Cell	3	0.000	1.000	Vesicles Paraspeckle	2460	40	Not-Trans anti-PSPC1-A546 8C-S-PSPC1 V2.00	0	28. Not-Trans and anti-PSPC1-A546_Pos042_S001	00-R9gnWxy9FVSUsWPU7aREUA
93		Cell	3	0.000	1.000	Vesicles Paraspeckle	2461	41	Not-Trans anti-PSPC1-A546 8C-S-PSPC1 V2.00	0	28. Not-Trans and anti-PSPC1-A546_Pos042_S001	00-R9gnWxy9FVSUsWPU7aREUA
3		Cell	3	0.000	1.000	Vesicles Paraspeckle	2463	43	Not-Trans anti-PSPC1-A546 8C-S-PSPC1 V2.00	0	28. Not-Trans and anti-PSPC1-A546_Pos042_S001	00-R9gnWxy9FVSUsWPU7aREUA
63		Cell	3	0.000	1.000	Vesicles Paraspeckle	2464	44	Not-Trans anti-PSPC1-A546 8C-S-PSPC1 V2.00	0	28. Not-Trans and anti-PSPC1-A546_Pos042_S001	00-R9gnWxy9FVSUsWPU7aREUA
8		Cell	3	0.000	1.000	Vesicles Paraspeckle	2465	45	Not-Trans anti-PSPC1-A546 8C-S-PSPC1 V2.00	0	28. Not-Trans and anti-PSPC1-A546_Pos042_S001	00-R9gnWxy9FVSUsWPU7aREUA
2		Cell	3	0.000	1.000	Vesicles Paraspeckle	2466	46	Not-Trans anti-PSPC1-A546 8C-S-PSPC1 V2.00	0	28. Not-Trans and anti-PSPC1-A546_Pos042_S001	00-R9gnWxy9FVSUsWPU7aREUA
22		Cell	3	0.000	1.000	Vesicles Paraspeckle	2467	47	Not-Trans anti-PSPC1-A546 8C-S-PSPC1 V2.00	0	28. Not-Trans and anti-PSPC1-A546_Pos042_S001	00-R9gnWxy9FVSUsWPU7aREUA
71		Cell	3	0.000	1.000	Vesicles Paraspeckle	2468	48	Not-Trans anti-PSPC1-A546 8C-S-PSPC1 V2.00	0	28. Not-Trans and anti-PSPC1-A546_Pos042_S001	00-R9gnWxy9FVSUsWPU7aREUA
16		Cell	3	0.000	1.000	Vesicles Paraspeckle	2469	49	Not-Trans anti-PSPC1-A546 8C-S-PSPC1 V2.00	0	28. Not-Trans and anti-PSPC1-A546_Pos042_S001	00-R9gnWxy9FVSUsWPU7aREUA
18		Cell	3	0.000	1.000	Vesicles Paraspeckle	2472	1	Not-Trans anti-PSPC1-A546 8C-S-PSPC1 V2.00	0	28. Not-Trans and anti-PSPC1-A546_Pos043_S001	00-6EVfSZYDxZqN4dwdy23yyF
35		Cell	3	0.000	1.000	Vesicles Paraspeckle	2473	2	Not-Trans anti-PSPC1-A546 8C-S-PSPC1 V2.00	0	28. Not-Trans and anti-PSPC1-A546_Pos043_S001	00-6EVfSZYDxZqN4dwdy23yyF
20		Cell	3	0.000	1.000	Vesicles Paraspeckle	2474	3	Not-Trans anti-PSPC1-A546 8C-S-PSPC1 V2.00	0	28. Not-Trans and anti-PSPC1-A546_Pos043_S001	00-6EVfSZYDxZqN4dwdy23yyF
28		Cell	3	0.000	1.000	Vesicles Paraspeckle	2475	4	Not-Trans anti-PSPC1-A546 8C-S-PSPC1 V2.00	0	28. Not-Trans and anti-PSPC1-A546_Pos043_S001	00-6EVfSZYDxZqN4dwdy23yyF
60		Cell	3	0.000	1.000	Vesicles Paraspeckle	2479	8	Not-Trans anti-PSPC1-A546 8C-S-PSPC1 V2.00	0	28. Not-Trans and anti-PSPC1-A546_Pos043_S001	00-6EVfSZYDxZqN4dwdy23yyF
22		Cell	3	0.000	1.000	Vesicles Paraspeckle	2480	9	Not-Trans anti-PSPC1-A546 8C-S-PSPC1 V2.00	0	28. Not-Trans and anti-PSPC1-A546_Pos043_S001	00-6EVfSZYDxZqN4dwdy23yyF
44		Cell	3	0.000	1.000	Vesicles Paraspeckle	2482	11	Not-Trans anti-PSPC1-A546 8C-S-PSPC1 V2.00	0	28. Not-Trans and anti-PSPC1-A546_Pos043_S001	00-6EVfSZYDxZqN4dwdy23yyF
43		Cell	3	0.000	1.000	Vesicles Paraspeckle	2483	12	Not-Trans anti-PSPC1-A546 8C-S-PSPC1 V2.00	0	28. Not-Trans and anti-PSPC1-A546_Pos043_S001	00-6EVfSZYDxZqN4dwdy23yyF
29		Cell	3	0.000	1.000	Vesicles Paraspeckle	2484	13	Not-Trans anti-PSPC1-A546 8C-S-PSPC1 V2.00	0	28. Not-Trans and anti-PSPC1-A546_Pos043_S001	00-6EVfSZYDxZqN4dwdy23yyF
36		Cell	3	0.000	1.000	Vesicles Paraspeckle	2485	14	Not-Trans anti-PSPC1-A546 8C-S-PSPC1 V2.00	0	28. Not-Trans and anti-PSPC1-A546_Pos043_S001	00-6EVfSZYDxZqN4dwdy23yyF
46		Cell	3	0.000	1.000	Vesicles Paraspeckle	2486	15	Not-Trans anti-PSPC1-A546 8C-S-PSPC1 V2.00	0	28. Not-Trans and anti-PSPC1-A546_Pos043_S001	00-6EVfSZYDxZqN4dwdy23yyF
53		Cell	3	0.000	1.000	Vesicles Paraspeckle	2487	16	Not-Trans anti-PSPC1-A546 8C-S-PSPC1 V2.00	0	28. Not-Trans and anti-PSPC1-A546_Pos043_S001	00-6EVfSZYDxZqN4dwdy23yyF
52		Cell	3	0.000	1.000	Vesicles Paraspeckle	2488	17	Not-Trans anti-PSPC1-A546 8C-S-PSPC1 V2.00	0	28. Not-Trans and anti-PSPC1-A546_Pos043_S001	00-6EVfSZYDxZqN4dwdy23yyF
75		Cell	3	0.000	1.000	Vesicles Paraspeckle	2489	18	Not-Trans anti-PSPC1-A546 8C-S-PSPC1 V2.00	0	28. Not-Trans and anti-PSPC1-A546_Pos043_S001	00-6EVfSZYDxZqN4dwdy23yyF
28		Cell	3	0.000	1.000	Vesicles Paraspeckle	2490	19	Not-Trans anti-PSPC1-A546 8C-S-PSPC1 V2.00	0	28. Not-Trans and anti-PSPC1-A546_Pos043_S001	00-6EVfSZYDxZqN4dwdy23yyF
31		Cell	3	0.000	1.000	Vesicles Paraspeckle	2491	20	Not-Trans anti-PSPC1-A546 8C-S-PSPC1 V2.00	0	28. Not-Trans and anti-PSPC1-A546_Pos043_S001	00-6EVfSZYDxZqN4dwdy23yyF
23		Cell	3	0.000	1.000	Vesicles Paraspeckle	2492	21	Not-Trans anti-PSPC1-A546 8C-S-PSPC1 V2.00	0	28. Not-Trans and anti-PSPC1-A546_Pos043_S001	00-6EVfSZYDxZqN4dwdy23yyF
25		Cell	3	0.000	1.000	Vesicles Paraspeckle	2493	22	Not-Trans anti-PSPC1-A546 8C-S-PSPC1 V2.00	0	28. Not-Trans and anti-PSPC1-A546_Pos043_S001	00-6EVfSZYDxZqN4dwdy23yyF
55		Cell	3	0.000	1.000	Vesicles Paraspeckle	2496	25	Not-Trans anti-PSPC1-A546 8C-S-PSPC1 V2.00	0	28. Not-Trans and anti-PSPC1-A546_Pos043_S001	00-6EVfSZYDxZqN4dwdy23yyF
74		Cell	3	0.000	1.000	Vesicles Paraspeckle	2497	26	Not-Trans anti-PSPC1-A546 8C-S-PSPC1 V2.00	0	28. Not-Trans and anti-PSPC1-A546_Pos043_S001	00-6EVfSZYDxZqN4dwdy23yyF
12		Cell	3	0.000	1.000	Vesicles Paraspeckle	2498	27	Not-Trans anti-PSPC1-A546 8C-S-PSPC1 V2.00	0	28. Not-Trans and anti-PSPC1-A546_Pos043_S001	00-6EVfSZYDxZqN4dwdy23yyF
31		Cell	3	0.000	1.000	Vesicles Paraspeckle	2499	28	Not-Trans anti-PSPC1-A546 8C-S-PSPC1 V2.00	0	28. Not-Trans and anti-PSPC1-A546_Pos043_S001	00-6EVfSZYDxZqN4dwdy23yyF
64		Cell	3	0.000	1.000	Vesicles Paraspeckle	2500	29	Not-Trans anti-PSPC1-A546 8C-S-PSPC1 V2.00	0	28. Not-Trans and anti-PSPC1-A546_Pos043_S001	00-6EVfSZYDxZqN4dwdy23yyF
107		Cell	3	0.000	1.000	Vesicles Paraspeckle	2501	30	Not-Trans anti-PSPC1-A546 8C-S-PSPC1 V2.00	0	28. Not-Trans and anti-PSPC1-A546_Pos043_S001	00-6EVfSZYDxZqN4dwdy23yyF
60		Cell	3	0.000	1.000	Vesicles Paraspeckle	2502	31	Not-Trans anti-PSPC1-A546 8C-S-PSPC1 V2.00	0	28. Not-Trans and anti-PSPC1-A546_Pos043_S001	00-6EVfSZYDxZqN4dwdy23yyF
53		Cell	3	0.000	1.000	Vesicles Paraspeckle	2503	32	Not-Trans anti-PSPC1-A546 8C-S-PSPC1 V2.00	0	28. Not-Trans and anti-PSPC1-A546_Pos043_S001	00-6EVfSZYDxZqN4dwdy23yyF
122		Cell	3	0.000	1.000	Vesicles Paraspeckle	2504	33	Not-Trans anti-PSPC1-A546 8C-S-PSPC1 V2.00	0	28. Not-Trans and anti-PSPC1-A546_Pos043_S001	00-6EVfSZYDxZqN4dwdy23yyF
109		Cell	3	0.000	1.000	Vesicles Paraspeckle	2506	35	Not-Trans anti-PSPC1-A546 8C-S-PSPC1 V2.00	0	28. Not-Trans and anti-PSPC1-A546_Pos043_S001	00-6EVfSZYDxZqN4dwdy23yyF
11		Cell	3	0.000	1.000	Vesicles Paraspeckle	2507	36	Not-Trans anti-PSPC1-A546 8C-S-PSPC1 V2.00	0	28. Not-Trans and anti-PSPC1-A546_Pos043_S001	00-6EVfSZYDxZqN4dwdy23yyF
13		Cell	3	0.000	1.000	Vesicles Paraspeckle	2508	37	Not-Trans anti-PSPC1-A546 8C-S-PSPC1 V2.00	0	28. Not-Trans and anti-PSPC1-A546_Pos043_S001	00-6EVfSZYDxZqN4dwdy23yyF
20		Cell	3	0.000	1.000	Vesicles Paraspeckle	2510	39	Not-Trans anti-PSPC1-A546 8C-S-PSPC1 V2.00	0	28. Not-Trans and anti-PSPC1-A546_Pos043_S001	00-6EVfSZYDxZqN4dwdy23yyF
24		Cell	3	0.000	1.000	Vesicles Paraspeckle	2511	40	Not-Trans anti-PSPC1-A546 8C-S-PSPC1 V2.00	0	28. Not-Trans and anti-PSPC1-A546_Pos043_S001	00-6EVfSZYDxZqN4dwdy23yyF
22		Cell	3	0.000	1.000	Vesicles Paraspeckle	2512	41	Not-Trans anti-PSPC1-A546 8C-S-PSPC1 V2.00	0	28. Not-Trans and anti-PSPC1-A546_Pos043_S001	00-6EVfSZYDxZqN4dwdy23yyF
36		Cell	3	0.000	1.000	Vesicles Paraspeckle	2514	43	Not-Trans anti-PSPC1-A546 8C-S-PSPC1 V2.00	0	28. Not-Trans and anti-PSPC1-A546_Pos043_S001	00-6EVfSZYDxZqN4dwdy23yyF
22		Cell	3	0.000	1.000	Vesicles Paraspeckle	2515	44	Not-Trans anti-PSPC1-A546 8C-S-PSPC1 V2.00	0	28. Not-Trans and anti-PSPC1-A546_Pos043_S001	00-6EVfSZYDxZqN4dwdy23yyF
3		Cell	3	0.000	1.000	Vesicles Paraspeckle	2516	45	Not-Trans anti-PSPC1-A546 8C-S-PSPC1 V2.00	0	28. Not-Trans and anti-PSPC1-A546_Pos043_S001	00-6EVfSZYDxZqN4dwdy23yyF
61		Cell	3	0.000	1.000	Vesicles Paraspeckle	2517	46	Not-Trans anti-PSPC1-A546 8C-S-PSPC1 V2.00	0	28. Not-Trans and anti-PSPC1-A546_Pos043_S001	00-6EVfSZYDxZqN4dwdy23yyF
69		Cell	3	0.000	1.000	Vesicles Paraspeckle	2518	47	Not-Trans anti-PSPC1-A546 8C-S-PSPC1 V2.00	0	28. Not-Trans and anti-PSPC1-A546_Pos043_S001	00-6EVfSZYDxZqN4dwdy23yyF
37		Cell	3	0.000	1.000	Vesicles Paraspeckle	2520	49	Not-Trans anti-PSPC1-A546 8C-S-PSPC1 V2.00	0	28. Not-Trans and anti-PSPC1-A546_Pos043_S001	00-6EVfSZYDxZqN4dwdy23yyF
73		Cell	3	0.000	1.000	Vesicles Paraspeckle	2523	52	Not-Trans anti-PSPC1-A546 8C-S-PSPC1 V2.00	0	28. Not-Trans and anti-PSPC1-A546_Pos043_S001	00-6EVfSZYDxZqN4dwdy23yyF
29		Cell	3	0.000	1.000	Vesicles Paraspeckle	2525	54	Not-Trans anti-PSPC1-A546 8C-S-PSPC1 V2.00	0	28. Not-Trans and anti-PSPC1-A546_Pos043_S001	00-6EVfSZYDxZqN4dwdy23yyF
60		Cell	3	0.000	1.000	Vesicles Paraspeckle	2527	56	Not-Trans anti-PSPC1-A546 8C-S-PSPC1 V2.00	0	28. Not-Trans and anti-PSPC1-A546_Pos043_S001	00-6EVfSZYDxZqN4dwdy23yyF
27		Cell	3	0.000	1.000	Vesicles Paraspeckle	2528	57	Not-Trans anti-PSPC1-A546 8C-S-PSPC1 V2.00	0	28. Not-Trans and anti-PSPC1-A546_Pos043_S001	00-6EVfSZYDxZqN4dwdy23yyF
25		Cell	3	0.000	1.000	Vesicles Paraspeckle	2531	60	Not-Trans anti-PSPC1-A546 8C-S-PSPC1 V2.00	0	28. Not-Trans and anti-PSPC1-A546_Pos043_S001	00-6EVfSZYDxZqN4dwdy23yyF
6		Cell	3	0.000	1.000	Vesicles Paraspeckle	2533	62	Not-Trans anti-PSPC1-A546 8C-S-PSPC1 V2.00	0	28. Not-Trans and anti-PSPC1-A546_Pos043_S001	00-6EVfSZYDxZqN4dwdy23yyF
38		Cell	3	0.000	1.000	Vesicles Paraspeckle	2534	63	Not-Trans anti-PSPC1-A546 8C-S-PSPC1 V2.00	0	28. Not-Trans and anti-PSPC1-A546_Pos043_S001	00-6EVfSZYDxZqN4dwdy23yyF
65		Cell	3	0.000	1.000	Vesicles Paraspeckle	2535	64	Not-Trans anti-PSPC1-A546 8C-S-PSPC1 V2.00	0	28. Not-Trans and anti-PSPC1-A546_Pos043_S001	00-6EVfSZYDxZqN4dwdy23yyF
43		Cell	3	0.000	1.000	Vesicles Paraspeckle	2536	65	Not-Trans anti-PSPC1-A546 8C-S-PSPC1 V2.00	0	28. Not-Trans and anti-PSPC1-A546_Pos043_S001	00-6EVfSZYDxZqN4dwdy23yyF
52		Cell	3	0.000	1.000	Vesicles Paraspeckle	2537	66	Not-Trans anti-PSPC1-A546 8C-S-PSPC1 V2.00	0	28. Not-Trans and anti-PSPC1-A546_Pos043_S001	00-6EVfSZYDxZqN4dwdy23yyF
36		Cell	3	0.000	1.000	Vesicles Paraspeckle	2540	69	Not-Trans anti-PSPC1-A546 8C-S-PSPC1 V2.00	0	28. Not-Trans and anti-PSPC1-A546_Pos043_S001	00-6EVfSZYDxZqN4dwdy23yyF
107		Cell	3	0.000	1.000	Vesicles Paraspeckle	2541	70	Not-Trans anti-PSPC1-A546 8C-S-PSPC1 V2.00	0	28. Not-Trans and anti-PSPC1-A546_Pos043_S001	00-6EVfSZYDxZqN4dwdy23yyF
26		Cell	3	0.000	1.000	Vesicles Paraspeckle	2542	71	Not-Trans anti-PSPC1-A546 8C-S-PSPC1 V2.00	0	28. Not-Trans and anti-PSPC1-A546_Pos043_S001	00-6EVfSZYDxZqN4dwdy23yyF
35		Cell	3	0.000	1.000	Vesicles Paraspeckle	2543	72	Not-Trans anti-PSPC1-A546 8C-S-PSPC1 V2.00	0	28. Not-Trans and anti-PSPC1-A546_Pos043_S001	00-6EVfSZYDxZqN4dwdy23yyF
37		Cell	3	0.000	1.000	Vesicles Paraspeckle	2546	75	Not-Trans anti-PSPC1-A546 8C-S-PSPC1 V2.00	0	28. Not-Trans and anti-PSPC1-A546_Pos043_S001	00-6EVfSZYDxZqN4dwdy23yyF
47		Cell	3	0.000	1.000	Vesicles Paraspeckle	2547	76	Not-Trans anti-PSPC1-A546 8C-S-PSPC1 V2.00	0	28. Not-Trans and anti-PSPC1-A546_Pos043_S001	00-6EVfSZYDxZqN4dwdy23yyF
27		Cell	3	0.000	1.000	Vesicles Paraspeckle	2548	77	Not-Trans anti-PSPC1-A546 8C-S-PSPC1 V2.00	0	28. Not-Trans and anti-PSPC1-A546_Pos043_S001	00-6EVfSZYDxZqN4dwdy23yyF
56		Cell	3	0.000	1.000	Vesicles Paraspeckle	2549	78	Not-Trans anti-PSPC1-A546 8C-S-PSPC1 V2.00	0	28. Not-Trans and anti-PSPC1-A546_Pos043_S001	00-6EVfSZYDxZqN4dwdy23yyF
37		Cell	3	0.000	1.000	Vesicles Paraspeckle	2551	80	Not-Trans anti-PSPC1-A546 8C-S-PSPC1 V2.00	0	28. Not-Trans and anti-PSPC1-A546_Pos043_S001	00-6EVfSZYDxZqN4dwdy23yyF
60		Cell	3	0.000	1.000	Vesicles Paraspeckle	2556	85	Not-Trans anti-PSPC1-A546 8C-S-PSPC1 V2.00	0	28. Not-Trans and anti-PSPC1-A546_Pos043_S001	00-6EVfSZYDxZqN4dwdy23yyF
87		Cell	3	0.000	1.000	Vesicles Paraspeckle	2557	86	Not-Trans anti-PSPC1-A546 8C-S-PSPC1 V2.00	0	28. Not-Trans and anti-PSPC1-A546_Pos043_S001	00-6EVfSZYDxZqN4dwdy23yyF
47		Cell	3	0.000	1.000	Vesicles Paraspeckle	2558	87	Not-Trans anti-PSPC1-A546 8C-S-PSPC1 V2.00	0	28. Not-Trans and anti-PSPC1-A546_Pos043_S001	00-6EVfSZYDxZqN4dwdy23yyF
85		Cell	3	0.000	1.000	Vesicles Paraspeckle	2559	88	Not-Trans anti-PSPC1-A546 8C-S-PSPC1 V2.00	0	28. Not-Trans and anti-PSPC1-A546_Pos043_S001	00-6EVfSZYDxZqN4dwdy23yyF
180		Cell	3	0.000	1.000	Vesicles Paraspeckle	2560	89	Not-Trans anti-PSPC1-A546 8C-S-PSPC1 V2.00	0	28. Not-Trans and anti-PSPC1-A546_Pos043_S001	00-6EVfSZYDxZqN4dwdy23yyF
43		Cell	3	0.000	1.000	Vesicles Paraspeckle	2561	90	Not-Trans anti-PSPC1-A546 8C-S-PSPC1 V2.00	0	28. Not-Trans and anti-PSPC1-A546_Pos043_S001	00-6EVfSZYDxZqN4dwdy23yyF
92		Cell	3	0.000	1.000	Vesicles Paraspeckle	2562	91	Not-Trans anti-PSPC1-A546 8C-S-PSPC1 V2.00	0	28. Not-Trans and anti-PSPC1-A546_Pos043_S001	00-6EVfSZYDxZqN4dwdy23yyF
84		Cell	3	0.000	1.000	Vesicles Paraspeckle	2563	92	Not-Trans anti-PSPC1-A546 8C-S-PSPC1 V2.00	0	28. Not-Trans and anti-PSPC1-A546_Pos043_S001	00-6EVfSZYDxZqN4dwdy23yyF
50		Cell	3	0.000	1.000	Vesicles Paraspeckle	2564	93	Not-Trans anti-PSPC1-A546 8C-S-PSPC1 V2.00	0	28. Not-Trans and anti-PSPC1-A546_Pos043_S001	00-6EVfSZYDxZqN4dwdy23yyF
96		Cell	3	0.000	1.000	Vesicles Paraspeckle	2565	94	Not-Trans anti-PSPC1-A546 8C-S-PSPC1 V2.00	0	28. Not-Trans and anti-PSPC1-A546_Pos043_S001	00-6EVfSZYDxZqN4dwdy23yyF
97		Cell	3	0.000	1.000	Vesicles Paraspeckle	2566	95	Not-Trans anti-PSPC1-A546 8C-S-PSPC1 V2.00	0	28. Not-Trans and anti-PSPC1-A546_Pos043_S001	00-6EVfSZYDxZqN4dwdy23yyF
8		Cell	3	0.000	1.000	Vesicles Paraspeckle	2567	96	Not-Trans anti-PSPC1-A546 8C-S-PSPC1 V2.00	0	28. Not-Trans and anti-PSPC1-A546_Pos043_S001	00-6EVfSZYDxZqN4dwdy23yyF
38		Cell	3	0.000	1.000	Vesicles Paraspeckle	2573	0	Not-Trans anti-PSPC1-A546 8C-S-PSPC1 V2.00	0	28. Not-Trans and anti-PSPC1-A546_Pos044_S001	00-WEn2uNDfbYe7XP4Z5hu7DP
53		Cell	3	0.000	1.000	Vesicles Paraspeckle	2574	1	Not-Trans anti-PSPC1-A546 8C-S-PSPC1 V2.00	0	28. Not-Trans and anti-PSPC1-A546_Pos044_S001	00-WEn2uNDfbYe7XP4Z5hu7DP
28		Cell	3	0.000	1.000	Vesicles Paraspeckle	2575	2	Not-Trans anti-PSPC1-A546 8C-S-PSPC1 V2.00	0	28. Not-Trans and anti-PSPC1-A546_Pos044_S001	00-WEn2uNDfbYe7XP4Z5hu7DP
8		Cell	3	0.000	1.000	Vesicles Paraspeckle	2576	3	Not-Trans anti-PSPC1-A546 8C-S-PSPC1 V2.00	0	28. Not-Trans and anti-PSPC1-A546_Pos044_S001	00-WEn2uNDfbYe7XP4Z5hu7DP
30		Cell	3	0.000	1.000	Vesicles Paraspeckle	2577	4	Not-Trans anti-PSPC1-A546 8C-S-PSPC1 V2.00	0	28. Not-Trans and anti-PSPC1-A546_Pos044_S001	00-WEn2uNDfbYe7XP4Z5hu7DP
27		Cell	3	0.000	1.000	Vesicles Paraspeckle	2578	5	Not-Trans anti-PSPC1-A546 8C-S-PSPC1 V2.00	0	28. Not-Trans and anti-PSPC1-A546_Pos044_S001	00-WEn2uNDfbYe7XP4Z5hu7DP
10		Cell	3	0.000	1.000	Vesicles Paraspeckle	2579	6	Not-Trans anti-PSPC1-A546 8C-S-PSPC1 V2.00	0	28. Not-Trans and anti-PSPC1-A546_Pos044_S001	00-WEn2uNDfbYe7XP4Z5hu7DP
41		Cell	3	0.000	1.000	Vesicles Paraspeckle	2580	7	Not-Trans anti-PSPC1-A546 8C-S-PSPC1 V2.00	0	28. Not-Trans and anti-PSPC1-A546_Pos044_S001	00-WEn2uNDfbYe7XP4Z5hu7DP
60		Cell	3	0.000	1.000	Vesicles Paraspeckle	2581	8	Not-Trans anti-PSPC1-A546 8C-S-PSPC1 V2.00	0	28. Not-Trans and anti-PSPC1-A546_Pos044_S001	00-WEn2uNDfbYe7XP4Z5hu7DP
26		Cell	3	0.000	1.000	Vesicles Paraspeckle	2582	9	Not-Trans anti-PSPC1-A546 8C-S-PSPC1 V2.00	0	28. Not-Trans and anti-PSPC1-A546_Pos044_S001	00-WEn2uNDfbYe7XP4Z5hu7DP
25		Cell	3	0.000	1.000	Vesicles Paraspeckle	2584	11	Not-Trans anti-PSPC1-A546 8C-S-PSPC1 V2.00	0	28. Not-Trans and anti-PSPC1-A546_Pos044_S001	00-WEn2uNDfbYe7XP4Z5hu7DP
21		Cell	3	0.000	1.000	Vesicles Paraspeckle	2585	12	Not-Trans anti-PSPC1-A546 8C-S-PSPC1 V2.00	0	28. Not-Trans and anti-PSPC1-A546_Pos044_S001	00-WEn2uNDfbYe7XP4Z5hu7DP
44		Cell	3	0.000	1.000	Vesicles Paraspeckle	2589	16	Not-Trans anti-PSPC1-A546 8C-S-PSPC1 V2.00	0	28. Not-Trans and anti-PSPC1-A546_Pos044_S001	00-WEn2uNDfbYe7XP4Z5hu7DP
87		Cell	3	0.000	1.000	Vesicles Paraspeckle	2590	17	Not-Trans anti-PSPC1-A546 8C-S-PSPC1 V2.00	0	28. Not-Trans and anti-PSPC1-A546_Pos044_S001	00-WEn2uNDfbYe7XP4Z5hu7DP
13		Cell	3	0.000	1.000	Vesicles Paraspeckle	2591	18	Not-Trans anti-PSPC1-A546 8C-S-PSPC1 V2.00	0	28. Not-Trans and anti-PSPC1-A546_Pos044_S001	00-WEn2uNDfbYe7XP4Z5hu7DP
46		Cell	3	0.000	1.000	Vesicles Paraspeckle	2593	20	Not-Trans anti-PSPC1-A546 8C-S-PSPC1 V2.00	0	28. Not-Trans and anti-PSPC1-A546_Pos044_S001	00-WEn2uNDfbYe7XP4Z5hu7DP
74		Cell	3	0.000	1.000	Vesicles Paraspeckle	2594	21	Not-Trans anti-PSPC1-A546 8C-S-PSPC1 V2.00	0	28. Not-Trans and anti-PSPC1-A546_Pos044_S001	00-WEn2uNDfbYe7XP4Z5hu7DP
36		Cell	3	0.000	1.000	Vesicles Paraspeckle	2595	22	Not-Trans anti-PSPC1-A546 8C-S-PSPC1 V2.00	0	28. Not-Trans and anti-PSPC1-A546_Pos044_S001	00-WEn2uNDfbYe7XP4Z5hu7DP
53		Cell	3	0.000	1.000	Vesicles Paraspeckle	2599	26	Not-Trans anti-PSPC1-A546 8C-S-PSPC1 V2.00	0	28. Not-Trans and anti-PSPC1-A546_Pos044_S001	00-WEn2uNDfbYe7XP4Z5hu7DP
77		Cell	3	0.000	1.000	Vesicles Paraspeckle	2600	27	Not-Trans anti-PSPC1-A546 8C-S-PSPC1 V2.00	0	28. Not-Trans and anti-PSPC1-A546_Pos044_S001	00-WEn2uNDfbYe7XP4Z5hu7DP
31		Cell	3	0.000	1.000	Vesicles Paraspeckle	2601	28	Not-Trans anti-PSPC1-A546 8C-S-PSPC1 V2.00	0	28. Not-Trans and anti-PSPC1-A546_Pos044_S001	00-WEn2uNDfbYe7XP4Z5hu7DP
50		Cell	3	0.000	1.000	Vesicles Paraspeckle	2602	29	Not-Trans anti-PSPC1-A546 8C-S-PSPC1 V2.00	0	28. Not-Trans and anti-PSPC1-A546_Pos044_S001	00-WEn2uNDfbYe7XP4Z5hu7DP
34		Cell	3	0.000	1.000	Vesicles Paraspeckle	2603	30	Not-Trans anti-PSPC1-A546 8C-S-PSPC1 V2.00	0	28. Not-Trans and anti-PSPC1-A546_Pos044_S001	00-WEn2uNDfbYe7XP4Z5hu7DP
95		Cell	3	0.000	1.000	Vesicles Paraspeckle	2604	31	Not-Trans anti-PSPC1-A546 8C-S-PSPC1 V2.00	0	28. Not-Trans and anti-PSPC1-A546_Pos044_S001	00-WEn2uNDfbYe7XP4Z5hu7DP
82		Cell	3	0.000	1.000	Vesicles Paraspeckle	2606	33	Not-Trans anti-PSPC1-A546 8C-S-PSPC1 V2.00	0	28. Not-Trans and anti-PSPC1-A546_Pos044_S001	00-WEn2uNDfbYe7XP4Z5hu7DP
75		Cell	3	0.000	1.000	Vesicles Paraspeckle	2607	34	Not-Trans anti-PSPC1-A546 8C-S-PSPC1 V2.00	0	28. Not-Trans and anti-PSPC1-A546_Pos044_S001	00-WEn2uNDfbYe7XP4Z5hu7DP
37		Cell	3	0.000	1.000	Vesicles Paraspeckle	2608	35	Not-Trans anti-PSPC1-A546 8C-S-PSPC1 V2.00	0	28. Not-Trans and anti-PSPC1-A546_Pos044_S001	00-WEn2uNDfbYe7XP4Z5hu7DP
56		Cell	3	0.000	1.000	Vesicles Paraspeckle	2611	38	Not-Trans anti-PSPC1-A546 8C-S-PSPC1 V2.00	0	28. Not-Trans and anti-PSPC1-A546_Pos044_S001	00-WEn2uNDfbYe7XP4Z5hu7DP
42		Cell	3	0.000	1.000	Vesicles Paraspeckle	2612	39	Not-Trans anti-PSPC1-A546 8C-S-PSPC1 V2.00	0	28. Not-Trans and anti-PSPC1-A546_Pos044_S001	00-WEn2uNDfbYe7XP4Z5hu7DP
12		Cell	3	0.000	1.000	Vesicles Paraspeckle	2613	40	Not-Trans anti-PSPC1-A546 8C-S-PSPC1 V2.00	0	28. Not-Trans and anti-PSPC1-A546_Pos044_S001	00-WEn2uNDfbYe7XP4Z5hu7DP
12		Cell	3	0.000	1.000	Vesicles Paraspeckle	2614	41	Not-Trans anti-PSPC1-A546 8C-S-PSPC1 V2.00	0	28. Not-Trans and anti-PSPC1-A546_Pos044_S001	00-WEn2uNDfbYe7XP4Z5hu7DP
15		Cell	3	0.000	1.000	Vesicles Paraspeckle	2615	42	Not-Trans anti-PSPC1-A546 8C-S-PSPC1 V2.00	0	28. Not-Trans and anti-PSPC1-A546_Pos044_S001	00-WEn2uNDfbYe7XP4Z5hu7DP
47		Cell	3	0.000	1.000	Vesicles Paraspeckle	2616	43	Not-Trans anti-PSPC1-A546 8C-S-PSPC1 V2.00	0	28. Not-Trans and anti-PSPC1-A546_Pos044_S001	00-WEn2uNDfbYe7XP4Z5hu7DP
16		Cell	3	0.000	1.000	Vesicles Paraspeckle	2617	44	Not-Trans anti-PSPC1-A546 8C-S-PSPC1 V2.00	0	28. Not-Trans and anti-PSPC1-A546_Pos044_S001	00-WEn2uNDfbYe7XP4Z5hu7DP
9		Cell	3	0.000	1.000	Vesicles Paraspeckle	2618	45	Not-Trans anti-PSPC1-A546 8C-S-PSPC1 V2.00	0	28. Not-Trans and anti-PSPC1-A546_Pos044_S001	00-WEn2uNDfbYe7XP4Z5hu7DP
19		Cell	3	0.000	1.000	Vesicles Paraspeckle	2619	46	Not-Trans anti-PSPC1-A546 8C-S-PSPC1 V2.00	0	28. Not-Trans and anti-PSPC1-A546_Pos044_S001	00-WEn2uNDfbYe7XP4Z5hu7DP
21		Cell	3	0.000	1.000	Vesicles Paraspeckle	2620	47	Not-Trans anti-PSPC1-A546 8C-S-PSPC1 V2.00	0	28. Not-Trans and anti-PSPC1-A546_Pos044_S001	00-WEn2uNDfbYe7XP4Z5hu7DP
39		Cell	3	0.000	1.000	Vesicles Paraspeckle	2621	48	Not-Trans anti-PSPC1-A546 8C-S-PSPC1 V2.00	0	28. Not-Trans and anti-PSPC1-A546_Pos044_S001	00-WEn2uNDfbYe7XP4Z5hu7DP
18		Cell	3	0.000	1.000	Vesicles Paraspeckle	2622	49	Not-Trans anti-PSPC1-A546 8C-S-PSPC1 V2.00	0	28. Not-Trans and anti-PSPC1-A546_Pos044_S001	00-WEn2uNDfbYe7XP4Z5hu7DP
45		Cell	3	0.000	1.000	Vesicles Paraspeckle	2623	50	Not-Trans anti-PSPC1-A546 8C-S-PSPC1 V2.00	0	28. Not-Trans and anti-PSPC1-A546_Pos044_S001	00-WEn2uNDfbYe7XP4Z5hu7DP
95		Cell	3	0.000	1.000	Vesicles Paraspeckle	2624	51	Not-Trans anti-PSPC1-A546 8C-S-PSPC1 V2.00	0	28. Not-Trans and anti-PSPC1-A546_Pos044_S001	00-WEn2uNDfbYe7XP4Z5hu7DP
81		Cell	3	0.000	1.000	Vesicles Paraspeckle	2625	52	Not-Trans anti-PSPC1-A546 8C-S-PSPC1 V2.00	0	28. Not-Trans and anti-PSPC1-A546_Pos044_S001	00-WEn2uNDfbYe7XP4Z5hu7DP
101		Cell	3	0.000	1.000	Vesicles Paraspeckle	2628	55	Not-Trans anti-PSPC1-A546 8C-S-PSPC1 V2.00	0	28. Not-Trans and anti-PSPC1-A546_Pos044_S001	00-WEn2uNDfbYe7XP4Z5hu7DP
46		Cell	3	0.000	1.000	Vesicles Paraspeckle	2629	56	Not-Trans anti-PSPC1-A546 8C-S-PSPC1 V2.00	0	28. Not-Trans and anti-PSPC1-A546_Pos044_S001	00-WEn2uNDfbYe7XP4Z5hu7DP
30		Cell	3	0.000	1.000	Vesicles Paraspeckle	2630	57	Not-Trans anti-PSPC1-A546 8C-S-PSPC1 V2.00	0	28. Not-Trans and anti-PSPC1-A546_Pos044_S001	00-WEn2uNDfbYe7XP4Z5hu7DP
60		Cell	3	0.000	1.000	Vesicles Paraspeckle	2631	58	Not-Trans anti-PSPC1-A546 8C-S-PSPC1 V2.00	0	28. Not-Trans and anti-PSPC1-A546_Pos044_S001	00-WEn2uNDfbYe7XP4Z5hu7DP
39		Cell	3	0.000	1.000	Vesicles Paraspeckle	2632	59	Not-Trans anti-PSPC1-A546 8C-S-PSPC1 V2.00	0	28. Not-Trans and anti-PSPC1-A546_Pos044_S001	00-WEn2uNDfbYe7XP4Z5hu7DP
44		Cell	3	0.000	1.000	Vesicles Paraspeckle	2633	60	Not-Trans anti-PSPC1-A546 8C-S-PSPC1 V2.00	0	28. Not-Trans and anti-PSPC1-A546_Pos044_S001	00-WEn2uNDfbYe7XP4Z5hu7DP
34		Cell	3	0.000	1.000	Vesicles Paraspeckle	2634	61	Not-Trans anti-PSPC1-A546 8C-S-PSPC1 V2.00	0	28. Not-Trans and anti-PSPC1-A546_Pos044_S001	00-WEn2uNDfbYe7XP4Z5hu7DP
34		Cell	3	0.000	1.000	Vesicles Paraspeckle	2635	62	Not-Trans anti-PSPC1-A546 8C-S-PSPC1 V2.00	0	28. Not-Trans and anti-PSPC1-A546_Pos044_S001	00-WEn2uNDfbYe7XP4Z5hu7DP
26		Cell	3	0.000	1.000	Vesicles Paraspeckle	2636	63	Not-Trans anti-PSPC1-A546 8C-S-PSPC1 V2.00	0	28. Not-Trans and anti-PSPC1-A546_Pos044_S001	00-WEn2uNDfbYe7XP4Z5hu7DP
11		Cell	3	0.000	1.000	Vesicles Paraspeckle	2637	64	Not-Trans anti-PSPC1-A546 8C-S-PSPC1 V2.00	0	28. Not-Trans and anti-PSPC1-A546_Pos044_S001	00-WEn2uNDfbYe7XP4Z5hu7DP
15		Cell	3	0.000	1.000	Vesicles Paraspeckle	2638	65	Not-Trans anti-PSPC1-A546 8C-S-PSPC1 V2.00	0	28. Not-Trans and anti-PSPC1-A546_Pos044_S001	00-WEn2uNDfbYe7XP4Z5hu7DP
15		Cell	3	0.000	1.000	Vesicles Paraspeckle	2639	66	Not-Trans anti-PSPC1-A546 8C-S-PSPC1 V2.00	0	28. Not-Trans and anti-PSPC1-A546_Pos044_S001	00-WEn2uNDfbYe7XP4Z5hu7DP
35		Cell	3	0.000	1.000	Vesicles Paraspeckle	2640	67	Not-Trans anti-PSPC1-A546 8C-S-PSPC1 V2.00	0	28. Not-Trans and anti-PSPC1-A546_Pos044_S001	00-WEn2uNDfbYe7XP4Z5hu7DP
3		Cell	3	0.000	1.000	Vesicles Paraspeckle	2641	68	Not-Trans anti-PSPC1-A546 8C-S-PSPC1 V2.00	0	28. Not-Trans and anti-PSPC1-A546_Pos044_S001	00-WEn2uNDfbYe7XP4Z5hu7DP
15		Cell	3	0.000	1.000	Vesicles Paraspeckle	2642	69	Not-Trans anti-PSPC1-A546 8C-S-PSPC1 V2.00	0	28. Not-Trans and anti-PSPC1-A546_Pos044_S001	00-WEn2uNDfbYe7XP4Z5hu7DP
38		Cell	3	0.000	1.000	Vesicles Paraspeckle	2643	70	Not-Trans anti-PSPC1-A546 8C-S-PSPC1 V2.00	0	28. Not-Trans and anti-PSPC1-A546_Pos044_S001	00-WEn2uNDfbYe7XP4Z5hu7DP
7		Cell	3	0.000	1.000	Vesicles Paraspeckle	2644	71	Not-Trans anti-PSPC1-A546 8C-S-PSPC1 V2.00	0	28. Not-Trans and anti-PSPC1-A546_Pos044_S001	00-WEn2uNDfbYe7XP4Z5hu7DP
119		Cell	3	0.000	1.000	Vesicles Paraspeckle	2646	73	Not-Trans anti-PSPC1-A546 8C-S-PSPC1 V2.00	0	28. Not-Trans and anti-PSPC1-A546_Pos044_S001	00-WEn2uNDfbYe7XP4Z5hu7DP
43		Cell	3	0.000	1.000	Vesicles Paraspeckle	2648	75	Not-Trans anti-PSPC1-A546 8C-S-PSPC1 V2.00	0	28. Not-Trans and anti-PSPC1-A546_Pos044_S001	00-WEn2uNDfbYe7XP4Z5hu7DP
47		Cell	3	0.000	1.000	Vesicles Paraspeckle	2649	76	Not-Trans anti-PSPC1-A546 8C-S-PSPC1 V2.00	0	28. Not-Trans and anti-PSPC1-A546_Pos044_S001	00-WEn2uNDfbYe7XP4Z5hu7DP
23		Cell	3	0.000	1.000	Vesicles Paraspeckle	2650	77	Not-Trans anti-PSPC1-A546 8C-S-PSPC1 V2.00	0	28. Not-Trans and anti-PSPC1-A546_Pos044_S001	00-WEn2uNDfbYe7XP4Z5hu7DP
166		Cell	3	0.000	1.000	Vesicles Paraspeckle	2651	78	Not-Trans anti-PSPC1-A546 8C-S-PSPC1 V2.00	0	28. Not-Trans and anti-PSPC1-A546_Pos044_S001	00-WEn2uNDfbYe7XP4Z5hu7DP
134		Cell	3	0.000	1.000	Vesicles Paraspeckle	2652	79	Not-Trans anti-PSPC1-A546 8C-S-PSPC1 V2.00	0	28. Not-Trans and anti-PSPC1-A546_Pos044_S001	00-WEn2uNDfbYe7XP4Z5hu7DP
27		Cell	3	0.000	1.000	Vesicles Paraspeckle	2654	81	Not-Trans anti-PSPC1-A546 8C-S-PSPC1 V2.00	0	28. Not-Trans and anti-PSPC1-A546_Pos044_S001	00-WEn2uNDfbYe7XP4Z5hu7DP
35		Cell	3	0.000	1.000	Vesicles Paraspeckle	2655	82	Not-Trans anti-PSPC1-A546 8C-S-PSPC1 V2.00	0	28. Not-Trans and anti-PSPC1-A546_Pos044_S001	00-WEn2uNDfbYe7XP4Z5hu7DP
5		Cell	3	0.000	1.000	Vesicles Paraspeckle	2656	83	Not-Trans anti-PSPC1-A546 8C-S-PSPC1 V2.00	0	28. Not-Trans and anti-PSPC1-A546_Pos044_S001	00-WEn2uNDfbYe7XP4Z5hu7DP
88		Cell	3	0.000	1.000	Vesicles Paraspeckle	2657	0	Not-Trans anti-PSPC1-A546 8C-S-PSPC1 V2.00	0	28. Not-Trans and anti-PSPC1-A546_Pos045_S001	00-yJJxiN69XUPmQ6mdXLNWGi
9		Cell	3	0.000	1.000	Vesicles Paraspeckle	2658	1	Not-Trans anti-PSPC1-A546 8C-S-PSPC1 V2.00	0	28. Not-Trans and anti-PSPC1-A546_Pos045_S001	00-yJJxiN69XUPmQ6mdXLNWGi
20		Cell	3	0.000	1.000	Vesicles Paraspeckle	2659	2	Not-Trans anti-PSPC1-A546 8C-S-PSPC1 V2.00	0	28. Not-Trans and anti-PSPC1-A546_Pos045_S001	00-yJJxiN69XUPmQ6mdXLNWGi
18		Cell	3	0.000	1.000	Vesicles Paraspeckle	2660	3	Not-Trans anti-PSPC1-A546 8C-S-PSPC1 V2.00	0	28. Not-Trans and anti-PSPC1-A546_Pos045_S001	00-yJJxiN69XUPmQ6mdXLNWGi
21		Cell	3	0.000	1.000	Vesicles Paraspeckle	2661	4	Not-Trans anti-PSPC1-A546 8C-S-PSPC1 V2.00	0	28. Not-Trans and anti-PSPC1-A546_Pos045_S001	00-yJJxiN69XUPmQ6mdXLNWGi
31		Cell	3	0.000	1.000	Vesicles Paraspeckle	2662	5	Not-Trans anti-PSPC1-A546 8C-S-PSPC1 V2.00	0	28. Not-Trans and anti-PSPC1-A546_Pos045_S001	00-yJJxiN69XUPmQ6mdXLNWGi
22		Cell	3	0.000	1.000	Vesicles Paraspeckle	2663	6	Not-Trans anti-PSPC1-A546 8C-S-PSPC1 V2.00	0	28. Not-Trans and anti-PSPC1-A546_Pos045_S001	00-yJJxiN69XUPmQ6mdXLNWGi
13		Cell	3	0.000	1.000	Vesicles Paraspeckle	2665	8	Not-Trans anti-PSPC1-A546 8C-S-PSPC1 V2.00	0	28. Not-Trans and anti-PSPC1-A546_Pos045_S001	00-yJJxiN69XUPmQ6mdXLNWGi
33		Cell	3	0.000	1.000	Vesicles Paraspeckle	2666	9	Not-Trans anti-PSPC1-A546 8C-S-PSPC1 V2.00	0	28. Not-Trans and anti-PSPC1-A546_Pos045_S001	00-yJJxiN69XUPmQ6mdXLNWGi
0		Cell	3	0.000	1.000	Vesicles Paraspeckle	2668	11	Not-Trans anti-PSPC1-A546 8C-S-PSPC1 V2.00	0	28. Not-Trans and anti-PSPC1-A546_Pos045_S001	00-yJJxiN69XUPmQ6mdXLNWGi
22		Cell	3	0.000	1.000	Vesicles Paraspeckle	2669	12	Not-Trans anti-PSPC1-A546 8C-S-PSPC1 V2.00	0	28. Not-Trans and anti-PSPC1-A546_Pos045_S001	00-yJJxiN69XUPmQ6mdXLNWGi
38		Cell	3	0.000	1.000	Vesicles Paraspeckle	2670	13	Not-Trans anti-PSPC1-A546 8C-S-PSPC1 V2.00	0	28. Not-Trans and anti-PSPC1-A546_Pos045_S001	00-yJJxiN69XUPmQ6mdXLNWGi
44		Cell	3	0.000	1.000	Vesicles Paraspeckle	2671	14	Not-Trans anti-PSPC1-A546 8C-S-PSPC1 V2.00	0	28. Not-Trans and anti-PSPC1-A546_Pos045_S001	00-yJJxiN69XUPmQ6mdXLNWGi
23		Cell	3	0.000	1.000	Vesicles Paraspeckle	2672	15	Not-Trans anti-PSPC1-A546 8C-S-PSPC1 V2.00	0	28. Not-Trans and anti-PSPC1-A546_Pos045_S001	00-yJJxiN69XUPmQ6mdXLNWGi
14		Cell	3	0.000	1.000	Vesicles Paraspeckle	2673	16	Not-Trans anti-PSPC1-A546 8C-S-PSPC1 V2.00	0	28. Not-Trans and anti-PSPC1-A546_Pos045_S001	00-yJJxiN69XUPmQ6mdXLNWGi
26		Cell	3	0.000	1.000	Vesicles Paraspeckle	2674	17	Not-Trans anti-PSPC1-A546 8C-S-PSPC1 V2.00	0	28. Not-Trans and anti-PSPC1-A546_Pos045_S001	00-yJJxiN69XUPmQ6mdXLNWGi
66		Cell	3	0.000	1.000	Vesicles Paraspeckle	2675	18	Not-Trans anti-PSPC1-A546 8C-S-PSPC1 V2.00	0	28. Not-Trans and anti-PSPC1-A546_Pos045_S001	00-yJJxiN69XUPmQ6mdXLNWGi
15		Cell	3	0.000	1.000	Vesicles Paraspeckle	2677	20	Not-Trans anti-PSPC1-A546 8C-S-PSPC1 V2.00	0	28. Not-Trans and anti-PSPC1-A546_Pos045_S001	00-yJJxiN69XUPmQ6mdXLNWGi
17		Cell	3	0.000	1.000	Vesicles Paraspeckle	2678	21	Not-Trans anti-PSPC1-A546 8C-S-PSPC1 V2.00	0	28. Not-Trans and anti-PSPC1-A546_Pos045_S001	00-yJJxiN69XUPmQ6mdXLNWGi
30		Cell	3	0.000	1.000	Vesicles Paraspeckle	2679	22	Not-Trans anti-PSPC1-A546 8C-S-PSPC1 V2.00	0	28. Not-Trans and anti-PSPC1-A546_Pos045_S001	00-yJJxiN69XUPmQ6mdXLNWGi
29		Cell	3	0.000	1.000	Vesicles Paraspeckle	2680	23	Not-Trans anti-PSPC1-A546 8C-S-PSPC1 V2.00	0	28. Not-Trans and anti-PSPC1-A546_Pos045_S001	00-yJJxiN69XUPmQ6mdXLNWGi
4		Cell	3	0.000	1.000	Vesicles Paraspeckle	2681	24	Not-Trans anti-PSPC1-A546 8C-S-PSPC1 V2.00	0	28. Not-Trans and anti-PSPC1-A546_Pos045_S001	00-yJJxiN69XUPmQ6mdXLNWGi
48		Cell	3	0.000	1.000	Vesicles Paraspeckle	2682	25	Not-Trans anti-PSPC1-A546 8C-S-PSPC1 V2.00	0	28. Not-Trans and anti-PSPC1-A546_Pos045_S001	00-yJJxiN69XUPmQ6mdXLNWGi
66		Cell	3	0.000	1.000	Vesicles Paraspeckle	2683	26	Not-Trans anti-PSPC1-A546 8C-S-PSPC1 V2.00	0	28. Not-Trans and anti-PSPC1-A546_Pos045_S001	00-yJJxiN69XUPmQ6mdXLNWGi
61		Cell	3	0.000	1.000	Vesicles Paraspeckle	2684	27	Not-Trans anti-PSPC1-A546 8C-S-PSPC1 V2.00	0	28. Not-Trans and anti-PSPC1-A546_Pos045_S001	00-yJJxiN69XUPmQ6mdXLNWGi
82		Cell	3	0.000	1.000	Vesicles Paraspeckle	2685	28	Not-Trans anti-PSPC1-A546 8C-S-PSPC1 V2.00	0	28. Not-Trans and anti-PSPC1-A546_Pos045_S001	00-yJJxiN69XUPmQ6mdXLNWGi
21		Cell	3	0.000	1.000	Vesicles Paraspeckle	2686	29	Not-Trans anti-PSPC1-A546 8C-S-PSPC1 V2.00	0	28. Not-Trans and anti-PSPC1-A546_Pos045_S001	00-yJJxiN69XUPmQ6mdXLNWGi
46		Cell	3	0.000	1.000	Vesicles Paraspeckle	2687	30	Not-Trans anti-PSPC1-A546 8C-S-PSPC1 V2.00	0	28. Not-Trans and anti-PSPC1-A546_Pos045_S001	00-yJJxiN69XUPmQ6mdXLNWGi
[truncated: 213 more rows]
