# Supplementary material for: Development of a pipeline for automated, high-throughput analysis of paraspeckle proteins reveals specific roles for importin α proteins
Source: Sci Rep. 2017 Feb 27;7:43323. doi: 10.1038/srep43323 (PMC5379994; doi:10.1038/srep43323)
Supplement: Supplementary Dataset SD1-B [file srep43323-s3.zip › I8P/8C-S-PSPC1/_/Not-Trans anti-PSPC1-A546 8C-S-PSPC1 V2.00_Statistics/Not-Trans anti-PSPC1-A546 8C-S-PSPC1 V2.00_Cell_Intensity_Mean_of_Vesicles_Ch=3_VesicleType=_Vesicles_Paraspeckle.csv]

Cell Intensity Mean of Vesicles Ch=3 VesicleType= Vesicles Paraspeckle
====================
Value	Unit	Category	Channel	Birth [s]	Death [s]	VesicleType	ID	OriginalID	Original Component Name	Original Component ID	Original Image Name	Original Image ID
75.4697		Cell	3	0.000	1.000	Vesicles Paraspeckle	1	1	Not-Trans anti-PSPC1-A546 8C-S-PSPC1 V2.00	0	28. Not-Trans and anti-PSPC1-A546_Pos001_S001	00-AJjjwqxaNAvtc7woc75cYZ
102.75		Cell	3	0.000	1.000	Vesicles Paraspeckle	2	2	Not-Trans anti-PSPC1-A546 8C-S-PSPC1 V2.00	0	28. Not-Trans and anti-PSPC1-A546_Pos001_S001	00-AJjjwqxaNAvtc7woc75cYZ
101		Cell	3	0.000	1.000	Vesicles Paraspeckle	3	3	Not-Trans anti-PSPC1-A546 8C-S-PSPC1 V2.00	0	28. Not-Trans and anti-PSPC1-A546_Pos001_S001	00-AJjjwqxaNAvtc7woc75cYZ
107.494		Cell	3	0.000	1.000	Vesicles Paraspeckle	4	4	Not-Trans anti-PSPC1-A546 8C-S-PSPC1 V2.00	0	28. Not-Trans and anti-PSPC1-A546_Pos001_S001	00-AJjjwqxaNAvtc7woc75cYZ
88.5625		Cell	3	0.000	1.000	Vesicles Paraspeckle	6	6	Not-Trans anti-PSPC1-A546 8C-S-PSPC1 V2.00	0	28. Not-Trans and anti-PSPC1-A546_Pos001_S001	00-AJjjwqxaNAvtc7woc75cYZ
86.625		Cell	3	0.000	1.000	Vesicles Paraspeckle	7	7	Not-Trans anti-PSPC1-A546 8C-S-PSPC1 V2.00	0	28. Not-Trans and anti-PSPC1-A546_Pos001_S001	00-AJjjwqxaNAvtc7woc75cYZ
46.9444		Cell	3	0.000	1.000	Vesicles Paraspeckle	8	8	Not-Trans anti-PSPC1-A546 8C-S-PSPC1 V2.00	0	28. Not-Trans and anti-PSPC1-A546_Pos001_S001	00-AJjjwqxaNAvtc7woc75cYZ
68		Cell	3	0.000	1.000	Vesicles Paraspeckle	11	11	Not-Trans anti-PSPC1-A546 8C-S-PSPC1 V2.00	0	28. Not-Trans and anti-PSPC1-A546_Pos001_S001	00-AJjjwqxaNAvtc7woc75cYZ
82		Cell	3	0.000	1.000	Vesicles Paraspeckle	14	14	Not-Trans anti-PSPC1-A546 8C-S-PSPC1 V2.00	0	28. Not-Trans and anti-PSPC1-A546_Pos001_S001	00-AJjjwqxaNAvtc7woc75cYZ
108.755		Cell	3	0.000	1.000	Vesicles Paraspeckle	16	16	Not-Trans anti-PSPC1-A546 8C-S-PSPC1 V2.00	0	28. Not-Trans and anti-PSPC1-A546_Pos001_S001	00-AJjjwqxaNAvtc7woc75cYZ
133.568		Cell	3	0.000	1.000	Vesicles Paraspeckle	20	20	Not-Trans anti-PSPC1-A546 8C-S-PSPC1 V2.00	0	28. Not-Trans and anti-PSPC1-A546_Pos001_S001	00-AJjjwqxaNAvtc7woc75cYZ
68.2507		Cell	3	0.000	1.000	Vesicles Paraspeckle	21	21	Not-Trans anti-PSPC1-A546 8C-S-PSPC1 V2.00	0	28. Not-Trans and anti-PSPC1-A546_Pos001_S001	00-AJjjwqxaNAvtc7woc75cYZ
84.375		Cell	3	0.000	1.000	Vesicles Paraspeckle	22	22	Not-Trans anti-PSPC1-A546 8C-S-PSPC1 V2.00	0	28. Not-Trans and anti-PSPC1-A546_Pos001_S001	00-AJjjwqxaNAvtc7woc75cYZ
143		Cell	3	0.000	1.000	Vesicles Paraspeckle	25	25	Not-Trans anti-PSPC1-A546 8C-S-PSPC1 V2.00	0	28. Not-Trans and anti-PSPC1-A546_Pos001_S001	00-AJjjwqxaNAvtc7woc75cYZ
131.385		Cell	3	0.000	1.000	Vesicles Paraspeckle	26	26	Not-Trans anti-PSPC1-A546 8C-S-PSPC1 V2.00	0	28. Not-Trans and anti-PSPC1-A546_Pos001_S001	00-AJjjwqxaNAvtc7woc75cYZ
84.3333		Cell	3	0.000	1.000	Vesicles Paraspeckle	27	27	Not-Trans anti-PSPC1-A546 8C-S-PSPC1 V2.00	0	28. Not-Trans and anti-PSPC1-A546_Pos001_S001	00-AJjjwqxaNAvtc7woc75cYZ
83		Cell	3	0.000	1.000	Vesicles Paraspeckle	30	30	Not-Trans anti-PSPC1-A546 8C-S-PSPC1 V2.00	0	28. Not-Trans and anti-PSPC1-A546_Pos001_S001	00-AJjjwqxaNAvtc7woc75cYZ
92.3492		Cell	3	0.000	1.000	Vesicles Paraspeckle	32	32	Not-Trans anti-PSPC1-A546 8C-S-PSPC1 V2.00	0	28. Not-Trans and anti-PSPC1-A546_Pos001_S001	00-AJjjwqxaNAvtc7woc75cYZ
84.1389		Cell	3	0.000	1.000	Vesicles Paraspeckle	35	35	Not-Trans anti-PSPC1-A546 8C-S-PSPC1 V2.00	0	28. Not-Trans and anti-PSPC1-A546_Pos001_S001	00-AJjjwqxaNAvtc7woc75cYZ
56.3333		Cell	3	0.000	1.000	Vesicles Paraspeckle	36	36	Not-Trans anti-PSPC1-A546 8C-S-PSPC1 V2.00	0	28. Not-Trans and anti-PSPC1-A546_Pos001_S001	00-AJjjwqxaNAvtc7woc75cYZ
95.4122		Cell	3	0.000	1.000	Vesicles Paraspeckle	37	37	Not-Trans anti-PSPC1-A546 8C-S-PSPC1 V2.00	0	28. Not-Trans and anti-PSPC1-A546_Pos001_S001	00-AJjjwqxaNAvtc7woc75cYZ
127.8		Cell	3	0.000	1.000	Vesicles Paraspeckle	41	41	Not-Trans anti-PSPC1-A546 8C-S-PSPC1 V2.00	0	28. Not-Trans and anti-PSPC1-A546_Pos001_S001	00-AJjjwqxaNAvtc7woc75cYZ
80		Cell	3	0.000	1.000	Vesicles Paraspeckle	42	42	Not-Trans anti-PSPC1-A546 8C-S-PSPC1 V2.00	0	28. Not-Trans and anti-PSPC1-A546_Pos001_S001	00-AJjjwqxaNAvtc7woc75cYZ
80.381		Cell	3	0.000	1.000	Vesicles Paraspeckle	45	45	Not-Trans anti-PSPC1-A546 8C-S-PSPC1 V2.00	0	28. Not-Trans and anti-PSPC1-A546_Pos001_S001	00-AJjjwqxaNAvtc7woc75cYZ
73.6683		Cell	3	0.000	1.000	Vesicles Paraspeckle	46	46	Not-Trans anti-PSPC1-A546 8C-S-PSPC1 V2.00	0	28. Not-Trans and anti-PSPC1-A546_Pos001_S001	00-AJjjwqxaNAvtc7woc75cYZ
74.7092		Cell	3	0.000	1.000	Vesicles Paraspeckle	47	47	Not-Trans anti-PSPC1-A546 8C-S-PSPC1 V2.00	0	28. Not-Trans and anti-PSPC1-A546_Pos001_S001	00-AJjjwqxaNAvtc7woc75cYZ
95.648		Cell	3	0.000	1.000	Vesicles Paraspeckle	48	48	Not-Trans anti-PSPC1-A546 8C-S-PSPC1 V2.00	0	28. Not-Trans and anti-PSPC1-A546_Pos001_S001	00-AJjjwqxaNAvtc7woc75cYZ
128.661		Cell	3	0.000	1.000	Vesicles Paraspeckle	49	49	Not-Trans anti-PSPC1-A546 8C-S-PSPC1 V2.00	0	28. Not-Trans and anti-PSPC1-A546_Pos001_S001	00-AJjjwqxaNAvtc7woc75cYZ
94.7118		Cell	3	0.000	1.000	Vesicles Paraspeckle	50	50	Not-Trans anti-PSPC1-A546 8C-S-PSPC1 V2.00	0	28. Not-Trans and anti-PSPC1-A546_Pos001_S001	00-AJjjwqxaNAvtc7woc75cYZ
75.2167		Cell	3	0.000	1.000	Vesicles Paraspeckle	53	53	Not-Trans anti-PSPC1-A546 8C-S-PSPC1 V2.00	0	28. Not-Trans and anti-PSPC1-A546_Pos001_S001	00-AJjjwqxaNAvtc7woc75cYZ
109.296		Cell	3	0.000	1.000	Vesicles Paraspeckle	54	54	Not-Trans anti-PSPC1-A546 8C-S-PSPC1 V2.00	0	28. Not-Trans and anti-PSPC1-A546_Pos001_S001	00-AJjjwqxaNAvtc7woc75cYZ
79.119		Cell	3	0.000	1.000	Vesicles Paraspeckle	56	56	Not-Trans anti-PSPC1-A546 8C-S-PSPC1 V2.00	0	28. Not-Trans and anti-PSPC1-A546_Pos001_S001	00-AJjjwqxaNAvtc7woc75cYZ
130.83		Cell	3	0.000	1.000	Vesicles Paraspeckle	58	58	Not-Trans anti-PSPC1-A546 8C-S-PSPC1 V2.00	0	28. Not-Trans and anti-PSPC1-A546_Pos001_S001	00-AJjjwqxaNAvtc7woc75cYZ
93.6667		Cell	3	0.000	1.000	Vesicles Paraspeckle	59	59	Not-Trans anti-PSPC1-A546 8C-S-PSPC1 V2.00	0	28. Not-Trans and anti-PSPC1-A546_Pos001_S001	00-AJjjwqxaNAvtc7woc75cYZ
138.839		Cell	3	0.000	1.000	Vesicles Paraspeckle	60	60	Not-Trans anti-PSPC1-A546 8C-S-PSPC1 V2.00	0	28. Not-Trans and anti-PSPC1-A546_Pos001_S001	00-AJjjwqxaNAvtc7woc75cYZ
83.1667		Cell	3	0.000	1.000	Vesicles Paraspeckle	61	61	Not-Trans anti-PSPC1-A546 8C-S-PSPC1 V2.00	0	28. Not-Trans and anti-PSPC1-A546_Pos001_S001	00-AJjjwqxaNAvtc7woc75cYZ
59.8248		Cell	3	0.000	1.000	Vesicles Paraspeckle	62	62	Not-Trans anti-PSPC1-A546 8C-S-PSPC1 V2.00	0	28. Not-Trans and anti-PSPC1-A546_Pos001_S001	00-AJjjwqxaNAvtc7woc75cYZ
68.0833		Cell	3	0.000	1.000	Vesicles Paraspeckle	65	65	Not-Trans anti-PSPC1-A546 8C-S-PSPC1 V2.00	0	28. Not-Trans and anti-PSPC1-A546_Pos001_S001	00-AJjjwqxaNAvtc7woc75cYZ
90.2561		Cell	3	0.000	1.000	Vesicles Paraspeckle	66	66	Not-Trans anti-PSPC1-A546 8C-S-PSPC1 V2.00	0	28. Not-Trans and anti-PSPC1-A546_Pos001_S001	00-AJjjwqxaNAvtc7woc75cYZ
72.1111		Cell	3	0.000	1.000	Vesicles Paraspeckle	68	68	Not-Trans anti-PSPC1-A546 8C-S-PSPC1 V2.00	0	28. Not-Trans and anti-PSPC1-A546_Pos001_S001	00-AJjjwqxaNAvtc7woc75cYZ
128.463		Cell	3	0.000	1.000	Vesicles Paraspeckle	72	72	Not-Trans anti-PSPC1-A546 8C-S-PSPC1 V2.00	0	28. Not-Trans and anti-PSPC1-A546_Pos001_S001	00-AJjjwqxaNAvtc7woc75cYZ
101.5		Cell	3	0.000	1.000	Vesicles Paraspeckle	73	73	Not-Trans anti-PSPC1-A546 8C-S-PSPC1 V2.00	0	28. Not-Trans and anti-PSPC1-A546_Pos001_S001	00-AJjjwqxaNAvtc7woc75cYZ
98.9397		Cell	3	0.000	1.000	Vesicles Paraspeckle	75	75	Not-Trans anti-PSPC1-A546 8C-S-PSPC1 V2.00	0	28. Not-Trans and anti-PSPC1-A546_Pos001_S001	00-AJjjwqxaNAvtc7woc75cYZ
102.376		Cell	3	0.000	1.000	Vesicles Paraspeckle	76	0	Not-Trans anti-PSPC1-A546 8C-S-PSPC1 V2.00	0	28. Not-Trans and anti-PSPC1-A546_Pos002_S001	00-FWuMc4g6PD2roKGvNPuQAb
127.125		Cell	3	0.000	1.000	Vesicles Paraspeckle	78	2	Not-Trans anti-PSPC1-A546 8C-S-PSPC1 V2.00	0	28. Not-Trans and anti-PSPC1-A546_Pos002_S001	00-FWuMc4g6PD2roKGvNPuQAb
77.5629		Cell	3	0.000	1.000	Vesicles Paraspeckle	79	3	Not-Trans anti-PSPC1-A546 8C-S-PSPC1 V2.00	0	28. Not-Trans and anti-PSPC1-A546_Pos002_S001	00-FWuMc4g6PD2roKGvNPuQAb
76.3831		Cell	3	0.000	1.000	Vesicles Paraspeckle	80	4	Not-Trans anti-PSPC1-A546 8C-S-PSPC1 V2.00	0	28. Not-Trans and anti-PSPC1-A546_Pos002_S001	00-FWuMc4g6PD2roKGvNPuQAb
93.3371		Cell	3	0.000	1.000	Vesicles Paraspeckle	81	5	Not-Trans anti-PSPC1-A546 8C-S-PSPC1 V2.00	0	28. Not-Trans and anti-PSPC1-A546_Pos002_S001	00-FWuMc4g6PD2roKGvNPuQAb
67.9446		Cell	3	0.000	1.000	Vesicles Paraspeckle	82	6	Not-Trans anti-PSPC1-A546 8C-S-PSPC1 V2.00	0	28. Not-Trans and anti-PSPC1-A546_Pos002_S001	00-FWuMc4g6PD2roKGvNPuQAb
99.4746		Cell	3	0.000	1.000	Vesicles Paraspeckle	83	7	Not-Trans anti-PSPC1-A546 8C-S-PSPC1 V2.00	0	28. Not-Trans and anti-PSPC1-A546_Pos002_S001	00-FWuMc4g6PD2roKGvNPuQAb
66.2918		Cell	3	0.000	1.000	Vesicles Paraspeckle	85	9	Not-Trans anti-PSPC1-A546 8C-S-PSPC1 V2.00	0	28. Not-Trans and anti-PSPC1-A546_Pos002_S001	00-FWuMc4g6PD2roKGvNPuQAb
75.4953		Cell	3	0.000	1.000	Vesicles Paraspeckle	86	10	Not-Trans anti-PSPC1-A546 8C-S-PSPC1 V2.00	0	28. Not-Trans and anti-PSPC1-A546_Pos002_S001	00-FWuMc4g6PD2roKGvNPuQAb
83.4632		Cell	3	0.000	1.000	Vesicles Paraspeckle	87	11	Not-Trans anti-PSPC1-A546 8C-S-PSPC1 V2.00	0	28. Not-Trans and anti-PSPC1-A546_Pos002_S001	00-FWuMc4g6PD2roKGvNPuQAb
86.9328		Cell	3	0.000	1.000	Vesicles Paraspeckle	88	12	Not-Trans anti-PSPC1-A546 8C-S-PSPC1 V2.00	0	28. Not-Trans and anti-PSPC1-A546_Pos002_S001	00-FWuMc4g6PD2roKGvNPuQAb
73.9928		Cell	3	0.000	1.000	Vesicles Paraspeckle	89	13	Not-Trans anti-PSPC1-A546 8C-S-PSPC1 V2.00	0	28. Not-Trans and anti-PSPC1-A546_Pos002_S001	00-FWuMc4g6PD2roKGvNPuQAb
105.815		Cell	3	0.000	1.000	Vesicles Paraspeckle	91	15	Not-Trans anti-PSPC1-A546 8C-S-PSPC1 V2.00	0	28. Not-Trans and anti-PSPC1-A546_Pos002_S001	00-FWuMc4g6PD2roKGvNPuQAb
82.424		Cell	3	0.000	1.000	Vesicles Paraspeckle	94	18	Not-Trans anti-PSPC1-A546 8C-S-PSPC1 V2.00	0	28. Not-Trans and anti-PSPC1-A546_Pos002_S001	00-FWuMc4g6PD2roKGvNPuQAb
81.1667		Cell	3	0.000	1.000	Vesicles Paraspeckle	95	19	Not-Trans anti-PSPC1-A546 8C-S-PSPC1 V2.00	0	28. Not-Trans and anti-PSPC1-A546_Pos002_S001	00-FWuMc4g6PD2roKGvNPuQAb
74.2889		Cell	3	0.000	1.000	Vesicles Paraspeckle	96	20	Not-Trans anti-PSPC1-A546 8C-S-PSPC1 V2.00	0	28. Not-Trans and anti-PSPC1-A546_Pos002_S001	00-FWuMc4g6PD2roKGvNPuQAb
100.364		Cell	3	0.000	1.000	Vesicles Paraspeckle	97	21	Not-Trans anti-PSPC1-A546 8C-S-PSPC1 V2.00	0	28. Not-Trans and anti-PSPC1-A546_Pos002_S001	00-FWuMc4g6PD2roKGvNPuQAb
92.5833		Cell	3	0.000	1.000	Vesicles Paraspeckle	98	22	Not-Trans anti-PSPC1-A546 8C-S-PSPC1 V2.00	0	28. Not-Trans and anti-PSPC1-A546_Pos002_S001	00-FWuMc4g6PD2roKGvNPuQAb
63.5234		Cell	3	0.000	1.000	Vesicles Paraspeckle	99	23	Not-Trans anti-PSPC1-A546 8C-S-PSPC1 V2.00	0	28. Not-Trans and anti-PSPC1-A546_Pos002_S001	00-FWuMc4g6PD2roKGvNPuQAb
64.7047		Cell	3	0.000	1.000	Vesicles Paraspeckle	100	24	Not-Trans anti-PSPC1-A546 8C-S-PSPC1 V2.00	0	28. Not-Trans and anti-PSPC1-A546_Pos002_S001	00-FWuMc4g6PD2roKGvNPuQAb
102.793		Cell	3	0.000	1.000	Vesicles Paraspeckle	101	25	Not-Trans anti-PSPC1-A546 8C-S-PSPC1 V2.00	0	28. Not-Trans and anti-PSPC1-A546_Pos002_S001	00-FWuMc4g6PD2roKGvNPuQAb
107.424		Cell	3	0.000	1.000	Vesicles Paraspeckle	102	26	Not-Trans anti-PSPC1-A546 8C-S-PSPC1 V2.00	0	28. Not-Trans and anti-PSPC1-A546_Pos002_S001	00-FWuMc4g6PD2roKGvNPuQAb
120.348		Cell	3	0.000	1.000	Vesicles Paraspeckle	104	28	Not-Trans anti-PSPC1-A546 8C-S-PSPC1 V2.00	0	28. Not-Trans and anti-PSPC1-A546_Pos002_S001	00-FWuMc4g6PD2roKGvNPuQAb
99.4708		Cell	3	0.000	1.000	Vesicles Paraspeckle	105	29	Not-Trans anti-PSPC1-A546 8C-S-PSPC1 V2.00	0	28. Not-Trans and anti-PSPC1-A546_Pos002_S001	00-FWuMc4g6PD2roKGvNPuQAb
74.3333		Cell	3	0.000	1.000	Vesicles Paraspeckle	106	30	Not-Trans anti-PSPC1-A546 8C-S-PSPC1 V2.00	0	28. Not-Trans and anti-PSPC1-A546_Pos002_S001	00-FWuMc4g6PD2roKGvNPuQAb
70.3646		Cell	3	0.000	1.000	Vesicles Paraspeckle	107	31	Not-Trans anti-PSPC1-A546 8C-S-PSPC1 V2.00	0	28. Not-Trans and anti-PSPC1-A546_Pos002_S001	00-FWuMc4g6PD2roKGvNPuQAb
88.7616		Cell	3	0.000	1.000	Vesicles Paraspeckle	108	32	Not-Trans anti-PSPC1-A546 8C-S-PSPC1 V2.00	0	28. Not-Trans and anti-PSPC1-A546_Pos002_S001	00-FWuMc4g6PD2roKGvNPuQAb
63.6667		Cell	3	0.000	1.000	Vesicles Paraspeckle	109	33	Not-Trans anti-PSPC1-A546 8C-S-PSPC1 V2.00	0	28. Not-Trans and anti-PSPC1-A546_Pos002_S001	00-FWuMc4g6PD2roKGvNPuQAb
103.958		Cell	3	0.000	1.000	Vesicles Paraspeckle	110	34	Not-Trans anti-PSPC1-A546 8C-S-PSPC1 V2.00	0	28. Not-Trans and anti-PSPC1-A546_Pos002_S001	00-FWuMc4g6PD2roKGvNPuQAb
99.0585		Cell	3	0.000	1.000	Vesicles Paraspeckle	111	35	Not-Trans anti-PSPC1-A546 8C-S-PSPC1 V2.00	0	28. Not-Trans and anti-PSPC1-A546_Pos002_S001	00-FWuMc4g6PD2roKGvNPuQAb
78.3542		Cell	3	0.000	1.000	Vesicles Paraspeckle	112	36	Not-Trans anti-PSPC1-A546 8C-S-PSPC1 V2.00	0	28. Not-Trans and anti-PSPC1-A546_Pos002_S001	00-FWuMc4g6PD2roKGvNPuQAb
88.127		Cell	3	0.000	1.000	Vesicles Paraspeckle	115	39	Not-Trans anti-PSPC1-A546 8C-S-PSPC1 V2.00	0	28. Not-Trans and anti-PSPC1-A546_Pos002_S001	00-FWuMc4g6PD2roKGvNPuQAb
98.0514		Cell	3	0.000	1.000	Vesicles Paraspeckle	116	40	Not-Trans anti-PSPC1-A546 8C-S-PSPC1 V2.00	0	28. Not-Trans and anti-PSPC1-A546_Pos002_S001	00-FWuMc4g6PD2roKGvNPuQAb
74.55		Cell	3	0.000	1.000	Vesicles Paraspeckle	117	41	Not-Trans anti-PSPC1-A546 8C-S-PSPC1 V2.00	0	28. Not-Trans and anti-PSPC1-A546_Pos002_S001	00-FWuMc4g6PD2roKGvNPuQAb
100.096		Cell	3	0.000	1.000	Vesicles Paraspeckle	118	42	Not-Trans anti-PSPC1-A546 8C-S-PSPC1 V2.00	0	28. Not-Trans and anti-PSPC1-A546_Pos002_S001	00-FWuMc4g6PD2roKGvNPuQAb
91.9311		Cell	3	0.000	1.000	Vesicles Paraspeckle	119	43	Not-Trans anti-PSPC1-A546 8C-S-PSPC1 V2.00	0	28. Not-Trans and anti-PSPC1-A546_Pos002_S001	00-FWuMc4g6PD2roKGvNPuQAb
87.4167		Cell	3	0.000	1.000	Vesicles Paraspeckle	120	44	Not-Trans anti-PSPC1-A546 8C-S-PSPC1 V2.00	0	28. Not-Trans and anti-PSPC1-A546_Pos002_S001	00-FWuMc4g6PD2roKGvNPuQAb
132.75		Cell	3	0.000	1.000	Vesicles Paraspeckle	121	45	Not-Trans anti-PSPC1-A546 8C-S-PSPC1 V2.00	0	28. Not-Trans and anti-PSPC1-A546_Pos002_S001	00-FWuMc4g6PD2roKGvNPuQAb
88.4048		Cell	3	0.000	1.000	Vesicles Paraspeckle	122	46	Not-Trans anti-PSPC1-A546 8C-S-PSPC1 V2.00	0	28. Not-Trans and anti-PSPC1-A546_Pos002_S001	00-FWuMc4g6PD2roKGvNPuQAb
91.7778		Cell	3	0.000	1.000	Vesicles Paraspeckle	123	47	Not-Trans anti-PSPC1-A546 8C-S-PSPC1 V2.00	0	28. Not-Trans and anti-PSPC1-A546_Pos002_S001	00-FWuMc4g6PD2roKGvNPuQAb
93.4568		Cell	3	0.000	1.000	Vesicles Paraspeckle	124	48	Not-Trans anti-PSPC1-A546 8C-S-PSPC1 V2.00	0	28. Not-Trans and anti-PSPC1-A546_Pos002_S001	00-FWuMc4g6PD2roKGvNPuQAb
108.12		Cell	3	0.000	1.000	Vesicles Paraspeckle	126	50	Not-Trans anti-PSPC1-A546 8C-S-PSPC1 V2.00	0	28. Not-Trans and anti-PSPC1-A546_Pos002_S001	00-FWuMc4g6PD2roKGvNPuQAb
106.127		Cell	3	0.000	1.000	Vesicles Paraspeckle	127	51	Not-Trans anti-PSPC1-A546 8C-S-PSPC1 V2.00	0	28. Not-Trans and anti-PSPC1-A546_Pos002_S001	00-FWuMc4g6PD2roKGvNPuQAb
96.6429		Cell	3	0.000	1.000	Vesicles Paraspeckle	129	53	Not-Trans anti-PSPC1-A546 8C-S-PSPC1 V2.00	0	28. Not-Trans and anti-PSPC1-A546_Pos002_S001	00-FWuMc4g6PD2roKGvNPuQAb
113.41		Cell	3	0.000	1.000	Vesicles Paraspeckle	130	54	Not-Trans anti-PSPC1-A546 8C-S-PSPC1 V2.00	0	28. Not-Trans and anti-PSPC1-A546_Pos002_S001	00-FWuMc4g6PD2roKGvNPuQAb
142.75		Cell	3	0.000	1.000	Vesicles Paraspeckle	132	56	Not-Trans anti-PSPC1-A546 8C-S-PSPC1 V2.00	0	28. Not-Trans and anti-PSPC1-A546_Pos002_S001	00-FWuMc4g6PD2roKGvNPuQAb
90.2743		Cell	3	0.000	1.000	Vesicles Paraspeckle	133	57	Not-Trans anti-PSPC1-A546 8C-S-PSPC1 V2.00	0	28. Not-Trans and anti-PSPC1-A546_Pos002_S001	00-FWuMc4g6PD2roKGvNPuQAb
67.125		Cell	3	0.000	1.000	Vesicles Paraspeckle	134	58	Not-Trans anti-PSPC1-A546 8C-S-PSPC1 V2.00	0	28. Not-Trans and anti-PSPC1-A546_Pos002_S001	00-FWuMc4g6PD2roKGvNPuQAb
86.6218		Cell	3	0.000	1.000	Vesicles Paraspeckle	135	59	Not-Trans anti-PSPC1-A546 8C-S-PSPC1 V2.00	0	28. Not-Trans and anti-PSPC1-A546_Pos002_S001	00-FWuMc4g6PD2roKGvNPuQAb
86.2284		Cell	3	0.000	1.000	Vesicles Paraspeckle	137	61	Not-Trans anti-PSPC1-A546 8C-S-PSPC1 V2.00	0	28. Not-Trans and anti-PSPC1-A546_Pos002_S001	00-FWuMc4g6PD2roKGvNPuQAb
88.83		Cell	3	0.000	1.000	Vesicles Paraspeckle	138	62	Not-Trans anti-PSPC1-A546 8C-S-PSPC1 V2.00	0	28. Not-Trans and anti-PSPC1-A546_Pos002_S001	00-FWuMc4g6PD2roKGvNPuQAb
106		Cell	3	0.000	1.000	Vesicles Paraspeckle	139	63	Not-Trans anti-PSPC1-A546 8C-S-PSPC1 V2.00	0	28. Not-Trans and anti-PSPC1-A546_Pos002_S001	00-FWuMc4g6PD2roKGvNPuQAb
81.9292		Cell	3	0.000	1.000	Vesicles Paraspeckle	140	64	Not-Trans anti-PSPC1-A546 8C-S-PSPC1 V2.00	0	28. Not-Trans and anti-PSPC1-A546_Pos002_S001	00-FWuMc4g6PD2roKGvNPuQAb
78.3333		Cell	3	0.000	1.000	Vesicles Paraspeckle	142	66	Not-Trans anti-PSPC1-A546 8C-S-PSPC1 V2.00	0	28. Not-Trans and anti-PSPC1-A546_Pos002_S001	00-FWuMc4g6PD2roKGvNPuQAb
82.5667		Cell	3	0.000	1.000	Vesicles Paraspeckle	143	67	Not-Trans anti-PSPC1-A546 8C-S-PSPC1 V2.00	0	28. Not-Trans and anti-PSPC1-A546_Pos002_S001	00-FWuMc4g6PD2roKGvNPuQAb
102.356		Cell	3	0.000	1.000	Vesicles Paraspeckle	144	68	Not-Trans anti-PSPC1-A546 8C-S-PSPC1 V2.00	0	28. Not-Trans and anti-PSPC1-A546_Pos002_S001	00-FWuMc4g6PD2roKGvNPuQAb
120.652		Cell	3	0.000	1.000	Vesicles Paraspeckle	145	69	Not-Trans anti-PSPC1-A546 8C-S-PSPC1 V2.00	0	28. Not-Trans and anti-PSPC1-A546_Pos002_S001	00-FWuMc4g6PD2roKGvNPuQAb
62.1429		Cell	3	0.000	1.000	Vesicles Paraspeckle	146	70	Not-Trans anti-PSPC1-A546 8C-S-PSPC1 V2.00	0	28. Not-Trans and anti-PSPC1-A546_Pos002_S001	00-FWuMc4g6PD2roKGvNPuQAb
87.0684		Cell	3	0.000	1.000	Vesicles Paraspeckle	147	71	Not-Trans anti-PSPC1-A546 8C-S-PSPC1 V2.00	0	28. Not-Trans and anti-PSPC1-A546_Pos002_S001	00-FWuMc4g6PD2roKGvNPuQAb
102.366		Cell	3	0.000	1.000	Vesicles Paraspeckle	148	72	Not-Trans anti-PSPC1-A546 8C-S-PSPC1 V2.00	0	28. Not-Trans and anti-PSPC1-A546_Pos002_S001	00-FWuMc4g6PD2roKGvNPuQAb
87.6891		Cell	3	0.000	1.000	Vesicles Paraspeckle	149	73	Not-Trans anti-PSPC1-A546 8C-S-PSPC1 V2.00	0	28. Not-Trans and anti-PSPC1-A546_Pos002_S001	00-FWuMc4g6PD2roKGvNPuQAb
109.25		Cell	3	0.000	1.000	Vesicles Paraspeckle	150	74	Not-Trans anti-PSPC1-A546 8C-S-PSPC1 V2.00	0	28. Not-Trans and anti-PSPC1-A546_Pos002_S001	00-FWuMc4g6PD2roKGvNPuQAb
109.56		Cell	3	0.000	1.000	Vesicles Paraspeckle	151	75	Not-Trans anti-PSPC1-A546 8C-S-PSPC1 V2.00	0	28. Not-Trans and anti-PSPC1-A546_Pos002_S001	00-FWuMc4g6PD2roKGvNPuQAb
79.5		Cell	3	0.000	1.000	Vesicles Paraspeckle	155	79	Not-Trans anti-PSPC1-A546 8C-S-PSPC1 V2.00	0	28. Not-Trans and anti-PSPC1-A546_Pos002_S001	00-FWuMc4g6PD2roKGvNPuQAb
75.8485		Cell	3	0.000	1.000	Vesicles Paraspeckle	156	80	Not-Trans anti-PSPC1-A546 8C-S-PSPC1 V2.00	0	28. Not-Trans and anti-PSPC1-A546_Pos002_S001	00-FWuMc4g6PD2roKGvNPuQAb
71.1625		Cell	3	0.000	1.000	Vesicles Paraspeckle	157	81	Not-Trans anti-PSPC1-A546 8C-S-PSPC1 V2.00	0	28. Not-Trans and anti-PSPC1-A546_Pos002_S001	00-FWuMc4g6PD2roKGvNPuQAb
95.5		Cell	3	0.000	1.000	Vesicles Paraspeckle	158	82	Not-Trans anti-PSPC1-A546 8C-S-PSPC1 V2.00	0	28. Not-Trans and anti-PSPC1-A546_Pos002_S001	00-FWuMc4g6PD2roKGvNPuQAb
97.5625		Cell	3	0.000	1.000	Vesicles Paraspeckle	159	83	Not-Trans anti-PSPC1-A546 8C-S-PSPC1 V2.00	0	28. Not-Trans and anti-PSPC1-A546_Pos002_S001	00-FWuMc4g6PD2roKGvNPuQAb
67.885		Cell	3	0.000	1.000	Vesicles Paraspeckle	162	86	Not-Trans anti-PSPC1-A546 8C-S-PSPC1 V2.00	0	28. Not-Trans and anti-PSPC1-A546_Pos002_S001	00-FWuMc4g6PD2roKGvNPuQAb
58.3842		Cell	3	0.000	1.000	Vesicles Paraspeckle	163	87	Not-Trans anti-PSPC1-A546 8C-S-PSPC1 V2.00	0	28. Not-Trans and anti-PSPC1-A546_Pos002_S001	00-FWuMc4g6PD2roKGvNPuQAb
139.164		Cell	3	0.000	1.000	Vesicles Paraspeckle	165	89	Not-Trans anti-PSPC1-A546 8C-S-PSPC1 V2.00	0	28. Not-Trans and anti-PSPC1-A546_Pos002_S001	00-FWuMc4g6PD2roKGvNPuQAb
100.037		Cell	3	0.000	1.000	Vesicles Paraspeckle	166	0	Not-Trans anti-PSPC1-A546 8C-S-PSPC1 V2.00	0	28. Not-Trans and anti-PSPC1-A546_Pos003_S001	00-mYDDE278wk2zpTX2wPZ9Qf
105.75		Cell	3	0.000	1.000	Vesicles Paraspeckle	167	1	Not-Trans anti-PSPC1-A546 8C-S-PSPC1 V2.00	0	28. Not-Trans and anti-PSPC1-A546_Pos003_S001	00-mYDDE278wk2zpTX2wPZ9Qf
85.3333		Cell	3	0.000	1.000	Vesicles Paraspeckle	169	3	Not-Trans anti-PSPC1-A546 8C-S-PSPC1 V2.00	0	28. Not-Trans and anti-PSPC1-A546_Pos003_S001	00-mYDDE278wk2zpTX2wPZ9Qf
99		Cell	3	0.000	1.000	Vesicles Paraspeckle	170	4	Not-Trans anti-PSPC1-A546 8C-S-PSPC1 V2.00	0	28. Not-Trans and anti-PSPC1-A546_Pos003_S001	00-mYDDE278wk2zpTX2wPZ9Qf
95		Cell	3	0.000	1.000	Vesicles Paraspeckle	171	5	Not-Trans anti-PSPC1-A546 8C-S-PSPC1 V2.00	0	28. Not-Trans and anti-PSPC1-A546_Pos003_S001	00-mYDDE278wk2zpTX2wPZ9Qf
90.0949		Cell	3	0.000	1.000	Vesicles Paraspeckle	173	7	Not-Trans anti-PSPC1-A546 8C-S-PSPC1 V2.00	0	28. Not-Trans and anti-PSPC1-A546_Pos003_S001	00-mYDDE278wk2zpTX2wPZ9Qf
85.1748		Cell	3	0.000	1.000	Vesicles Paraspeckle	174	8	Not-Trans anti-PSPC1-A546 8C-S-PSPC1 V2.00	0	28. Not-Trans and anti-PSPC1-A546_Pos003_S001	00-mYDDE278wk2zpTX2wPZ9Qf
76		Cell	3	0.000	1.000	Vesicles Paraspeckle	175	9	Not-Trans anti-PSPC1-A546 8C-S-PSPC1 V2.00	0	28. Not-Trans and anti-PSPC1-A546_Pos003_S001	00-mYDDE278wk2zpTX2wPZ9Qf
93.7024		Cell	3	0.000	1.000	Vesicles Paraspeckle	176	10	Not-Trans anti-PSPC1-A546 8C-S-PSPC1 V2.00	0	28. Not-Trans and anti-PSPC1-A546_Pos003_S001	00-mYDDE278wk2zpTX2wPZ9Qf
93		Cell	3	0.000	1.000	Vesicles Paraspeckle	177	11	Not-Trans anti-PSPC1-A546 8C-S-PSPC1 V2.00	0	28. Not-Trans and anti-PSPC1-A546_Pos003_S001	00-mYDDE278wk2zpTX2wPZ9Qf
76.5		Cell	3	0.000	1.000	Vesicles Paraspeckle	178	12	Not-Trans anti-PSPC1-A546 8C-S-PSPC1 V2.00	0	28. Not-Trans and anti-PSPC1-A546_Pos003_S001	00-mYDDE278wk2zpTX2wPZ9Qf
63.4167		Cell	3	0.000	1.000	Vesicles Paraspeckle	179	13	Not-Trans anti-PSPC1-A546 8C-S-PSPC1 V2.00	0	28. Not-Trans and anti-PSPC1-A546_Pos003_S001	00-mYDDE278wk2zpTX2wPZ9Qf
113.333		Cell	3	0.000	1.000	Vesicles Paraspeckle	183	17	Not-Trans anti-PSPC1-A546 8C-S-PSPC1 V2.00	0	28. Not-Trans and anti-PSPC1-A546_Pos003_S001	00-mYDDE278wk2zpTX2wPZ9Qf
95.2439		Cell	3	0.000	1.000	Vesicles Paraspeckle	184	18	Not-Trans anti-PSPC1-A546 8C-S-PSPC1 V2.00	0	28. Not-Trans and anti-PSPC1-A546_Pos003_S001	00-mYDDE278wk2zpTX2wPZ9Qf
57.5646		Cell	3	0.000	1.000	Vesicles Paraspeckle	185	19	Not-Trans anti-PSPC1-A546 8C-S-PSPC1 V2.00	0	28. Not-Trans and anti-PSPC1-A546_Pos003_S001	00-mYDDE278wk2zpTX2wPZ9Qf
109.833		Cell	3	0.000	1.000	Vesicles Paraspeckle	187	21	Not-Trans anti-PSPC1-A546 8C-S-PSPC1 V2.00	0	28. Not-Trans and anti-PSPC1-A546_Pos003_S001	00-mYDDE278wk2zpTX2wPZ9Qf
54.2281		Cell	3	0.000	1.000	Vesicles Paraspeckle	188	22	Not-Trans anti-PSPC1-A546 8C-S-PSPC1 V2.00	0	28. Not-Trans and anti-PSPC1-A546_Pos003_S001	00-mYDDE278wk2zpTX2wPZ9Qf
75.4394		Cell	3	0.000	1.000	Vesicles Paraspeckle	189	23	Not-Trans anti-PSPC1-A546 8C-S-PSPC1 V2.00	0	28. Not-Trans and anti-PSPC1-A546_Pos003_S001	00-mYDDE278wk2zpTX2wPZ9Qf
85.8081		Cell	3	0.000	1.000	Vesicles Paraspeckle	190	24	Not-Trans anti-PSPC1-A546 8C-S-PSPC1 V2.00	0	28. Not-Trans and anti-PSPC1-A546_Pos003_S001	00-mYDDE278wk2zpTX2wPZ9Qf
44.2		Cell	3	0.000	1.000	Vesicles Paraspeckle	191	25	Not-Trans anti-PSPC1-A546 8C-S-PSPC1 V2.00	0	28. Not-Trans and anti-PSPC1-A546_Pos003_S001	00-mYDDE278wk2zpTX2wPZ9Qf
107		Cell	3	0.000	1.000	Vesicles Paraspeckle	192	26	Not-Trans anti-PSPC1-A546 8C-S-PSPC1 V2.00	0	28. Not-Trans and anti-PSPC1-A546_Pos003_S001	00-mYDDE278wk2zpTX2wPZ9Qf
90.375		Cell	3	0.000	1.000	Vesicles Paraspeckle	196	30	Not-Trans anti-PSPC1-A546 8C-S-PSPC1 V2.00	0	28. Not-Trans and anti-PSPC1-A546_Pos003_S001	00-mYDDE278wk2zpTX2wPZ9Qf
101		Cell	3	0.000	1.000	Vesicles Paraspeckle	197	31	Not-Trans anti-PSPC1-A546 8C-S-PSPC1 V2.00	0	28. Not-Trans and anti-PSPC1-A546_Pos003_S001	00-mYDDE278wk2zpTX2wPZ9Qf
102.919		Cell	3	0.000	1.000	Vesicles Paraspeckle	198	32	Not-Trans anti-PSPC1-A546 8C-S-PSPC1 V2.00	0	28. Not-Trans and anti-PSPC1-A546_Pos003_S001	00-mYDDE278wk2zpTX2wPZ9Qf
98.3472		Cell	3	0.000	1.000	Vesicles Paraspeckle	200	34	Not-Trans anti-PSPC1-A546 8C-S-PSPC1 V2.00	0	28. Not-Trans and anti-PSPC1-A546_Pos003_S001	00-mYDDE278wk2zpTX2wPZ9Qf
96.7185		Cell	3	0.000	1.000	Vesicles Paraspeckle	201	35	Not-Trans anti-PSPC1-A546 8C-S-PSPC1 V2.00	0	28. Not-Trans and anti-PSPC1-A546_Pos003_S001	00-mYDDE278wk2zpTX2wPZ9Qf
77.9583		Cell	3	0.000	1.000	Vesicles Paraspeckle	204	38	Not-Trans anti-PSPC1-A546 8C-S-PSPC1 V2.00	0	28. Not-Trans and anti-PSPC1-A546_Pos003_S001	00-mYDDE278wk2zpTX2wPZ9Qf
97.1333		Cell	3	0.000	1.000	Vesicles Paraspeckle	206	40	Not-Trans anti-PSPC1-A546 8C-S-PSPC1 V2.00	0	28. Not-Trans and anti-PSPC1-A546_Pos003_S001	00-mYDDE278wk2zpTX2wPZ9Qf
98.2361		Cell	3	0.000	1.000	Vesicles Paraspeckle	208	42	Not-Trans anti-PSPC1-A546 8C-S-PSPC1 V2.00	0	28. Not-Trans and anti-PSPC1-A546_Pos003_S001	00-mYDDE278wk2zpTX2wPZ9Qf
79.0167		Cell	3	0.000	1.000	Vesicles Paraspeckle	209	0	Not-Trans anti-PSPC1-A546 8C-S-PSPC1 V2.00	0	28. Not-Trans and anti-PSPC1-A546_Pos004_S001	00-sRHQ4moBQovDaWAexpVxo5
109.772		Cell	3	0.000	1.000	Vesicles Paraspeckle	210	1	Not-Trans anti-PSPC1-A546 8C-S-PSPC1 V2.00	0	28. Not-Trans and anti-PSPC1-A546_Pos004_S001	00-sRHQ4moBQovDaWAexpVxo5
79.9049		Cell	3	0.000	1.000	Vesicles Paraspeckle	211	2	Not-Trans anti-PSPC1-A546 8C-S-PSPC1 V2.00	0	28. Not-Trans and anti-PSPC1-A546_Pos004_S001	00-sRHQ4moBQovDaWAexpVxo5
87.9263		Cell	3	0.000	1.000	Vesicles Paraspeckle	212	3	Not-Trans anti-PSPC1-A546 8C-S-PSPC1 V2.00	0	28. Not-Trans and anti-PSPC1-A546_Pos004_S001	00-sRHQ4moBQovDaWAexpVxo5
85.5956		Cell	3	0.000	1.000	Vesicles Paraspeckle	214	5	Not-Trans anti-PSPC1-A546 8C-S-PSPC1 V2.00	0	28. Not-Trans and anti-PSPC1-A546_Pos004_S001	00-sRHQ4moBQovDaWAexpVxo5
74.6363		Cell	3	0.000	1.000	Vesicles Paraspeckle	215	6	Not-Trans anti-PSPC1-A546 8C-S-PSPC1 V2.00	0	28. Not-Trans and anti-PSPC1-A546_Pos004_S001	00-sRHQ4moBQovDaWAexpVxo5
119.113		Cell	3	0.000	1.000	Vesicles Paraspeckle	216	7	Not-Trans anti-PSPC1-A546 8C-S-PSPC1 V2.00	0	28. Not-Trans and anti-PSPC1-A546_Pos004_S001	00-sRHQ4moBQovDaWAexpVxo5
64.3413		Cell	3	0.000	1.000	Vesicles Paraspeckle	219	10	Not-Trans anti-PSPC1-A546 8C-S-PSPC1 V2.00	0	28. Not-Trans and anti-PSPC1-A546_Pos004_S001	00-sRHQ4moBQovDaWAexpVxo5
88.4643		Cell	3	0.000	1.000	Vesicles Paraspeckle	220	11	Not-Trans anti-PSPC1-A546 8C-S-PSPC1 V2.00	0	28. Not-Trans and anti-PSPC1-A546_Pos004_S001	00-sRHQ4moBQovDaWAexpVxo5
90		Cell	3	0.000	1.000	Vesicles Paraspeckle	221	12	Not-Trans anti-PSPC1-A546 8C-S-PSPC1 V2.00	0	28. Not-Trans and anti-PSPC1-A546_Pos004_S001	00-sRHQ4moBQovDaWAexpVxo5
67.75		Cell	3	0.000	1.000	Vesicles Paraspeckle	224	15	Not-Trans anti-PSPC1-A546 8C-S-PSPC1 V2.00	0	28. Not-Trans and anti-PSPC1-A546_Pos004_S001	00-sRHQ4moBQovDaWAexpVxo5
62.75		Cell	3	0.000	1.000	Vesicles Paraspeckle	225	16	Not-Trans anti-PSPC1-A546 8C-S-PSPC1 V2.00	0	28. Not-Trans and anti-PSPC1-A546_Pos004_S001	00-sRHQ4moBQovDaWAexpVxo5
109.21		Cell	3	0.000	1.000	Vesicles Paraspeckle	229	20	Not-Trans anti-PSPC1-A546 8C-S-PSPC1 V2.00	0	28. Not-Trans and anti-PSPC1-A546_Pos004_S001	00-sRHQ4moBQovDaWAexpVxo5
92.3073		Cell	3	0.000	1.000	Vesicles Paraspeckle	230	21	Not-Trans anti-PSPC1-A546 8C-S-PSPC1 V2.00	0	28. Not-Trans and anti-PSPC1-A546_Pos004_S001	00-sRHQ4moBQovDaWAexpVxo5
68.5		Cell	3	0.000	1.000	Vesicles Paraspeckle	231	22	Not-Trans anti-PSPC1-A546 8C-S-PSPC1 V2.00	0	28. Not-Trans and anti-PSPC1-A546_Pos004_S001	00-sRHQ4moBQovDaWAexpVxo5
100.76		Cell	3	0.000	1.000	Vesicles Paraspeckle	232	23	Not-Trans anti-PSPC1-A546 8C-S-PSPC1 V2.00	0	28. Not-Trans and anti-PSPC1-A546_Pos004_S001	00-sRHQ4moBQovDaWAexpVxo5
110.205		Cell	3	0.000	1.000	Vesicles Paraspeckle	233	24	Not-Trans anti-PSPC1-A546 8C-S-PSPC1 V2.00	0	28. Not-Trans and anti-PSPC1-A546_Pos004_S001	00-sRHQ4moBQovDaWAexpVxo5
67.5913		Cell	3	0.000	1.000	Vesicles Paraspeckle	234	25	Not-Trans anti-PSPC1-A546 8C-S-PSPC1 V2.00	0	28. Not-Trans and anti-PSPC1-A546_Pos004_S001	00-sRHQ4moBQovDaWAexpVxo5
88.3984		Cell	3	0.000	1.000	Vesicles Paraspeckle	237	28	Not-Trans anti-PSPC1-A546 8C-S-PSPC1 V2.00	0	28. Not-Trans and anti-PSPC1-A546_Pos004_S001	00-sRHQ4moBQovDaWAexpVxo5
79.9762		Cell	3	0.000	1.000	Vesicles Paraspeckle	238	29	Not-Trans anti-PSPC1-A546 8C-S-PSPC1 V2.00	0	28. Not-Trans and anti-PSPC1-A546_Pos004_S001	00-sRHQ4moBQovDaWAexpVxo5
83.5773		Cell	3	0.000	1.000	Vesicles Paraspeckle	242	33	Not-Trans anti-PSPC1-A546 8C-S-PSPC1 V2.00	0	28. Not-Trans and anti-PSPC1-A546_Pos004_S001	00-sRHQ4moBQovDaWAexpVxo5
135.908		Cell	3	0.000	1.000	Vesicles Paraspeckle	243	34	Not-Trans anti-PSPC1-A546 8C-S-PSPC1 V2.00	0	28. Not-Trans and anti-PSPC1-A546_Pos004_S001	00-sRHQ4moBQovDaWAexpVxo5
100.476		Cell	3	0.000	1.000	Vesicles Paraspeckle	244	35	Not-Trans anti-PSPC1-A546 8C-S-PSPC1 V2.00	0	28. Not-Trans and anti-PSPC1-A546_Pos004_S001	00-sRHQ4moBQovDaWAexpVxo5
94.3875		Cell	3	0.000	1.000	Vesicles Paraspeckle	249	0	Not-Trans anti-PSPC1-A546 8C-S-PSPC1 V2.00	0	28. Not-Trans and anti-PSPC1-A546_Pos005_S001	00-sX7Q9nmaarVW42vVNRrFNB
93.7071		Cell	3	0.000	1.000	Vesicles Paraspeckle	250	1	Not-Trans anti-PSPC1-A546 8C-S-PSPC1 V2.00	0	28. Not-Trans and anti-PSPC1-A546_Pos005_S001	00-sX7Q9nmaarVW42vVNRrFNB
93.325		Cell	3	0.000	1.000	Vesicles Paraspeckle	251	2	Not-Trans anti-PSPC1-A546 8C-S-PSPC1 V2.00	0	28. Not-Trans and anti-PSPC1-A546_Pos005_S001	00-sX7Q9nmaarVW42vVNRrFNB
82.2821		Cell	3	0.000	1.000	Vesicles Paraspeckle	252	3	Not-Trans anti-PSPC1-A546 8C-S-PSPC1 V2.00	0	28. Not-Trans and anti-PSPC1-A546_Pos005_S001	00-sX7Q9nmaarVW42vVNRrFNB
96.8268		Cell	3	0.000	1.000	Vesicles Paraspeckle	253	4	Not-Trans anti-PSPC1-A546 8C-S-PSPC1 V2.00	0	28. Not-Trans and anti-PSPC1-A546_Pos005_S001	00-sX7Q9nmaarVW42vVNRrFNB
109.333		Cell	3	0.000	1.000	Vesicles Paraspeckle	255	6	Not-Trans anti-PSPC1-A546 8C-S-PSPC1 V2.00	0	28. Not-Trans and anti-PSPC1-A546_Pos005_S001	00-sX7Q9nmaarVW42vVNRrFNB
66.8284		Cell	3	0.000	1.000	Vesicles Paraspeckle	256	7	Not-Trans anti-PSPC1-A546 8C-S-PSPC1 V2.00	0	28. Not-Trans and anti-PSPC1-A546_Pos005_S001	00-sX7Q9nmaarVW42vVNRrFNB
80.0491		Cell	3	0.000	1.000	Vesicles Paraspeckle	257	8	Not-Trans anti-PSPC1-A546 8C-S-PSPC1 V2.00	0	28. Not-Trans and anti-PSPC1-A546_Pos005_S001	00-sX7Q9nmaarVW42vVNRrFNB
83.1941		Cell	3	0.000	1.000	Vesicles Paraspeckle	258	9	Not-Trans anti-PSPC1-A546 8C-S-PSPC1 V2.00	0	28. Not-Trans and anti-PSPC1-A546_Pos005_S001	00-sX7Q9nmaarVW42vVNRrFNB
88.0336		Cell	3	0.000	1.000	Vesicles Paraspeckle	259	10	Not-Trans anti-PSPC1-A546 8C-S-PSPC1 V2.00	0	28. Not-Trans and anti-PSPC1-A546_Pos005_S001	00-sX7Q9nmaarVW42vVNRrFNB
80.3823		Cell	3	0.000	1.000	Vesicles Paraspeckle	260	11	Not-Trans anti-PSPC1-A546 8C-S-PSPC1 V2.00	0	28. Not-Trans and anti-PSPC1-A546_Pos005_S001	00-sX7Q9nmaarVW42vVNRrFNB
120.6		Cell	3	0.000	1.000	Vesicles Paraspeckle	261	12	Not-Trans anti-PSPC1-A546 8C-S-PSPC1 V2.00	0	28. Not-Trans and anti-PSPC1-A546_Pos005_S001	00-sX7Q9nmaarVW42vVNRrFNB
79.2857		Cell	3	0.000	1.000	Vesicles Paraspeckle	263	14	Not-Trans anti-PSPC1-A546 8C-S-PSPC1 V2.00	0	28. Not-Trans and anti-PSPC1-A546_Pos005_S001	00-sX7Q9nmaarVW42vVNRrFNB
73		Cell	3	0.000	1.000	Vesicles Paraspeckle	265	16	Not-Trans anti-PSPC1-A546 8C-S-PSPC1 V2.00	0	28. Not-Trans and anti-PSPC1-A546_Pos005_S001	00-sX7Q9nmaarVW42vVNRrFNB
76.0027		Cell	3	0.000	1.000	Vesicles Paraspeckle	266	17	Not-Trans anti-PSPC1-A546 8C-S-PSPC1 V2.00	0	28. Not-Trans and anti-PSPC1-A546_Pos005_S001	00-sX7Q9nmaarVW42vVNRrFNB
81.5		Cell	3	0.000	1.000	Vesicles Paraspeckle	267	18	Not-Trans anti-PSPC1-A546 8C-S-PSPC1 V2.00	0	28. Not-Trans and anti-PSPC1-A546_Pos005_S001	00-sX7Q9nmaarVW42vVNRrFNB
56.5667		Cell	3	0.000	1.000	Vesicles Paraspeckle	268	19	Not-Trans anti-PSPC1-A546 8C-S-PSPC1 V2.00	0	28. Not-Trans and anti-PSPC1-A546_Pos005_S001	00-sX7Q9nmaarVW42vVNRrFNB
111		Cell	3	0.000	1.000	Vesicles Paraspeckle	270	21	Not-Trans anti-PSPC1-A546 8C-S-PSPC1 V2.00	0	28. Not-Trans and anti-PSPC1-A546_Pos005_S001	00-sX7Q9nmaarVW42vVNRrFNB
93.1429		Cell	3	0.000	1.000	Vesicles Paraspeckle	271	22	Not-Trans anti-PSPC1-A546 8C-S-PSPC1 V2.00	0	28. Not-Trans and anti-PSPC1-A546_Pos005_S001	00-sX7Q9nmaarVW42vVNRrFNB
76.9861		Cell	3	0.000	1.000	Vesicles Paraspeckle	272	23	Not-Trans anti-PSPC1-A546 8C-S-PSPC1 V2.00	0	28. Not-Trans and anti-PSPC1-A546_Pos005_S001	00-sX7Q9nmaarVW42vVNRrFNB
81.1031		Cell	3	0.000	1.000	Vesicles Paraspeckle	273	24	Not-Trans anti-PSPC1-A546 8C-S-PSPC1 V2.00	0	28. Not-Trans and anti-PSPC1-A546_Pos005_S001	00-sX7Q9nmaarVW42vVNRrFNB
86.6875		Cell	3	0.000	1.000	Vesicles Paraspeckle	274	25	Not-Trans anti-PSPC1-A546 8C-S-PSPC1 V2.00	0	28. Not-Trans and anti-PSPC1-A546_Pos005_S001	00-sX7Q9nmaarVW42vVNRrFNB
124.338		Cell	3	0.000	1.000	Vesicles Paraspeckle	275	26	Not-Trans anti-PSPC1-A546 8C-S-PSPC1 V2.00	0	28. Not-Trans and anti-PSPC1-A546_Pos005_S001	00-sX7Q9nmaarVW42vVNRrFNB
94.913		Cell	3	0.000	1.000	Vesicles Paraspeckle	276	27	Not-Trans anti-PSPC1-A546 8C-S-PSPC1 V2.00	0	28. Not-Trans and anti-PSPC1-A546_Pos005_S001	00-sX7Q9nmaarVW42vVNRrFNB
109.427		Cell	3	0.000	1.000	Vesicles Paraspeckle	277	28	Not-Trans anti-PSPC1-A546 8C-S-PSPC1 V2.00	0	28. Not-Trans and anti-PSPC1-A546_Pos005_S001	00-sX7Q9nmaarVW42vVNRrFNB
68.6667		Cell	3	0.000	1.000	Vesicles Paraspeckle	278	29	Not-Trans anti-PSPC1-A546 8C-S-PSPC1 V2.00	0	28. Not-Trans and anti-PSPC1-A546_Pos005_S001	00-sX7Q9nmaarVW42vVNRrFNB
127.163		Cell	3	0.000	1.000	Vesicles Paraspeckle	279	30	Not-Trans anti-PSPC1-A546 8C-S-PSPC1 V2.00	0	28. Not-Trans and anti-PSPC1-A546_Pos005_S001	00-sX7Q9nmaarVW42vVNRrFNB
152.371		Cell	3	0.000	1.000	Vesicles Paraspeckle	280	31	Not-Trans anti-PSPC1-A546 8C-S-PSPC1 V2.00	0	28. Not-Trans and anti-PSPC1-A546_Pos005_S001	00-sX7Q9nmaarVW42vVNRrFNB
87.6429		Cell	3	0.000	1.000	Vesicles Paraspeckle	281	32	Not-Trans anti-PSPC1-A546 8C-S-PSPC1 V2.00	0	28. Not-Trans and anti-PSPC1-A546_Pos005_S001	00-sX7Q9nmaarVW42vVNRrFNB
85.8125		Cell	3	0.000	1.000	Vesicles Paraspeckle	282	33	Not-Trans anti-PSPC1-A546 8C-S-PSPC1 V2.00	0	28. Not-Trans and anti-PSPC1-A546_Pos005_S001	00-sX7Q9nmaarVW42vVNRrFNB
110.639		Cell	3	0.000	1.000	Vesicles Paraspeckle	283	34	Not-Trans anti-PSPC1-A546 8C-S-PSPC1 V2.00	0	28. Not-Trans and anti-PSPC1-A546_Pos005_S001	00-sX7Q9nmaarVW42vVNRrFNB
66		Cell	3	0.000	1.000	Vesicles Paraspeckle	286	37	Not-Trans anti-PSPC1-A546 8C-S-PSPC1 V2.00	0	28. Not-Trans and anti-PSPC1-A546_Pos005_S001	00-sX7Q9nmaarVW42vVNRrFNB
59.0758		Cell	3	0.000	1.000	Vesicles Paraspeckle	287	38	Not-Trans anti-PSPC1-A546 8C-S-PSPC1 V2.00	0	28. Not-Trans and anti-PSPC1-A546_Pos005_S001	00-sX7Q9nmaarVW42vVNRrFNB
84.176		Cell	3	0.000	1.000	Vesicles Paraspeckle	288	39	Not-Trans anti-PSPC1-A546 8C-S-PSPC1 V2.00	0	28. Not-Trans and anti-PSPC1-A546_Pos005_S001	00-sX7Q9nmaarVW42vVNRrFNB
118.429		Cell	3	0.000	1.000	Vesicles Paraspeckle	289	40	Not-Trans anti-PSPC1-A546 8C-S-PSPC1 V2.00	0	28. Not-Trans and anti-PSPC1-A546_Pos005_S001	00-sX7Q9nmaarVW42vVNRrFNB
88.1333		Cell	3	0.000	1.000	Vesicles Paraspeckle	290	41	Not-Trans anti-PSPC1-A546 8C-S-PSPC1 V2.00	0	28. Not-Trans and anti-PSPC1-A546_Pos005_S001	00-sX7Q9nmaarVW42vVNRrFNB
101.445		Cell	3	0.000	1.000	Vesicles Paraspeckle	291	42	Not-Trans anti-PSPC1-A546 8C-S-PSPC1 V2.00	0	28. Not-Trans and anti-PSPC1-A546_Pos005_S001	00-sX7Q9nmaarVW42vVNRrFNB
84.425		Cell	3	0.000	1.000	Vesicles Paraspeckle	293	44	Not-Trans anti-PSPC1-A546 8C-S-PSPC1 V2.00	0	28. Not-Trans and anti-PSPC1-A546_Pos005_S001	00-sX7Q9nmaarVW42vVNRrFNB
81.5		Cell	3	0.000	1.000	Vesicles Paraspeckle	294	45	Not-Trans anti-PSPC1-A546 8C-S-PSPC1 V2.00	0	28. Not-Trans and anti-PSPC1-A546_Pos005_S001	00-sX7Q9nmaarVW42vVNRrFNB
73.6111		Cell	3	0.000	1.000	Vesicles Paraspeckle	295	46	Not-Trans anti-PSPC1-A546 8C-S-PSPC1 V2.00	0	28. Not-Trans and anti-PSPC1-A546_Pos005_S001	00-sX7Q9nmaarVW42vVNRrFNB
95.8334		Cell	3	0.000	1.000	Vesicles Paraspeckle	296	47	Not-Trans anti-PSPC1-A546 8C-S-PSPC1 V2.00	0	28. Not-Trans and anti-PSPC1-A546_Pos005_S001	00-sX7Q9nmaarVW42vVNRrFNB
109.295		Cell	3	0.000	1.000	Vesicles Paraspeckle	297	48	Not-Trans anti-PSPC1-A546 8C-S-PSPC1 V2.00	0	28. Not-Trans and anti-PSPC1-A546_Pos005_S001	00-sX7Q9nmaarVW42vVNRrFNB
94.4649		Cell	3	0.000	1.000	Vesicles Paraspeckle	299	50	Not-Trans anti-PSPC1-A546 8C-S-PSPC1 V2.00	0	28. Not-Trans and anti-PSPC1-A546_Pos005_S001	00-sX7Q9nmaarVW42vVNRrFNB
58.25		Cell	3	0.000	1.000	Vesicles Paraspeckle	300	51	Not-Trans anti-PSPC1-A546 8C-S-PSPC1 V2.00	0	28. Not-Trans and anti-PSPC1-A546_Pos005_S001	00-sX7Q9nmaarVW42vVNRrFNB
77.0249		Cell	3	0.000	1.000	Vesicles Paraspeckle	301	52	Not-Trans anti-PSPC1-A546 8C-S-PSPC1 V2.00	0	28. Not-Trans and anti-PSPC1-A546_Pos005_S001	00-sX7Q9nmaarVW42vVNRrFNB
84.1292		Cell	3	0.000	1.000	Vesicles Paraspeckle	302	53	Not-Trans anti-PSPC1-A546 8C-S-PSPC1 V2.00	0	28. Not-Trans and anti-PSPC1-A546_Pos005_S001	00-sX7Q9nmaarVW42vVNRrFNB
100.42		Cell	3	0.000	1.000	Vesicles Paraspeckle	303	54	Not-Trans anti-PSPC1-A546 8C-S-PSPC1 V2.00	0	28. Not-Trans and anti-PSPC1-A546_Pos005_S001	00-sX7Q9nmaarVW42vVNRrFNB
83.3857		Cell	3	0.000	1.000	Vesicles Paraspeckle	304	55	Not-Trans anti-PSPC1-A546 8C-S-PSPC1 V2.00	0	28. Not-Trans and anti-PSPC1-A546_Pos005_S001	00-sX7Q9nmaarVW42vVNRrFNB
76.2639		Cell	3	0.000	1.000	Vesicles Paraspeckle	305	56	Not-Trans anti-PSPC1-A546 8C-S-PSPC1 V2.00	0	28. Not-Trans and anti-PSPC1-A546_Pos005_S001	00-sX7Q9nmaarVW42vVNRrFNB
87.0296		Cell	3	0.000	1.000	Vesicles Paraspeckle	307	58	Not-Trans anti-PSPC1-A546 8C-S-PSPC1 V2.00	0	28. Not-Trans and anti-PSPC1-A546_Pos005_S001	00-sX7Q9nmaarVW42vVNRrFNB
85.0481		Cell	3	0.000	1.000	Vesicles Paraspeckle	309	60	Not-Trans anti-PSPC1-A546 8C-S-PSPC1 V2.00	0	28. Not-Trans and anti-PSPC1-A546_Pos005_S001	00-sX7Q9nmaarVW42vVNRrFNB
69.9008		Cell	3	0.000	1.000	Vesicles Paraspeckle	310	61	Not-Trans anti-PSPC1-A546 8C-S-PSPC1 V2.00	0	28. Not-Trans and anti-PSPC1-A546_Pos005_S001	00-sX7Q9nmaarVW42vVNRrFNB
102.245		Cell	3	0.000	1.000	Vesicles Paraspeckle	311	62	Not-Trans anti-PSPC1-A546 8C-S-PSPC1 V2.00	0	28. Not-Trans and anti-PSPC1-A546_Pos005_S001	00-sX7Q9nmaarVW42vVNRrFNB
80.8536		Cell	3	0.000	1.000	Vesicles Paraspeckle	312	63	Not-Trans anti-PSPC1-A546 8C-S-PSPC1 V2.00	0	28. Not-Trans and anti-PSPC1-A546_Pos005_S001	00-sX7Q9nmaarVW42vVNRrFNB
115.282		Cell	3	0.000	1.000	Vesicles Paraspeckle	313	64	Not-Trans anti-PSPC1-A546 8C-S-PSPC1 V2.00	0	28. Not-Trans and anti-PSPC1-A546_Pos005_S001	00-sX7Q9nmaarVW42vVNRrFNB
104.428		Cell	3	0.000	1.000	Vesicles Paraspeckle	315	66	Not-Trans anti-PSPC1-A546 8C-S-PSPC1 V2.00	0	28. Not-Trans and anti-PSPC1-A546_Pos005_S001	00-sX7Q9nmaarVW42vVNRrFNB
115.584		Cell	3	0.000	1.000	Vesicles Paraspeckle	318	69	Not-Trans anti-PSPC1-A546 8C-S-PSPC1 V2.00	0	28. Not-Trans and anti-PSPC1-A546_Pos005_S001	00-sX7Q9nmaarVW42vVNRrFNB
142		Cell	3	0.000	1.000	Vesicles Paraspeckle	319	70	Not-Trans anti-PSPC1-A546 8C-S-PSPC1 V2.00	0	28. Not-Trans and anti-PSPC1-A546_Pos005_S001	00-sX7Q9nmaarVW42vVNRrFNB
38		Cell	3	0.000	1.000	Vesicles Paraspeckle	320	71	Not-Trans anti-PSPC1-A546 8C-S-PSPC1 V2.00	0	28. Not-Trans and anti-PSPC1-A546_Pos005_S001	00-sX7Q9nmaarVW42vVNRrFNB
125.933		Cell	3	0.000	1.000	Vesicles Paraspeckle	321	72	Not-Trans anti-PSPC1-A546 8C-S-PSPC1 V2.00	0	28. Not-Trans and anti-PSPC1-A546_Pos005_S001	00-sX7Q9nmaarVW42vVNRrFNB
126.851		Cell	3	0.000	1.000	Vesicles Paraspeckle	322	73	Not-Trans anti-PSPC1-A546 8C-S-PSPC1 V2.00	0	28. Not-Trans and anti-PSPC1-A546_Pos005_S001	00-sX7Q9nmaarVW42vVNRrFNB
82.9167		Cell	3	0.000	1.000	Vesicles Paraspeckle	324	0	Not-Trans anti-PSPC1-A546 8C-S-PSPC1 V2.00	0	28. Not-Trans and anti-PSPC1-A546_Pos006_S001	00-Zy4SMS7Jnd8MVbWvY5P39M
88.4277		Cell	3	0.000	1.000	Vesicles Paraspeckle	325	1	Not-Trans anti-PSPC1-A546 8C-S-PSPC1 V2.00	0	28. Not-Trans and anti-PSPC1-A546_Pos006_S001	00-Zy4SMS7Jnd8MVbWvY5P39M
100.315		Cell	3	0.000	1.000	Vesicles Paraspeckle	326	2	Not-Trans anti-PSPC1-A546 8C-S-PSPC1 V2.00	0	28. Not-Trans and anti-PSPC1-A546_Pos006_S001	00-Zy4SMS7Jnd8MVbWvY5P39M
83.2885		Cell	3	0.000	1.000	Vesicles Paraspeckle	327	3	Not-Trans anti-PSPC1-A546 8C-S-PSPC1 V2.00	0	28. Not-Trans and anti-PSPC1-A546_Pos006_S001	00-Zy4SMS7Jnd8MVbWvY5P39M
95.1995		Cell	3	0.000	1.000	Vesicles Paraspeckle	328	4	Not-Trans anti-PSPC1-A546 8C-S-PSPC1 V2.00	0	28. Not-Trans and anti-PSPC1-A546_Pos006_S001	00-Zy4SMS7Jnd8MVbWvY5P39M
93.9667		Cell	3	0.000	1.000	Vesicles Paraspeckle	329	5	Not-Trans anti-PSPC1-A546 8C-S-PSPC1 V2.00	0	28. Not-Trans and anti-PSPC1-A546_Pos006_S001	00-Zy4SMS7Jnd8MVbWvY5P39M
91		Cell	3	0.000	1.000	Vesicles Paraspeckle	330	6	Not-Trans anti-PSPC1-A546 8C-S-PSPC1 V2.00	0	28. Not-Trans and anti-PSPC1-A546_Pos006_S001	00-Zy4SMS7Jnd8MVbWvY5P39M
104.349		Cell	3	0.000	1.000	Vesicles Paraspeckle	332	8	Not-Trans anti-PSPC1-A546 8C-S-PSPC1 V2.00	0	28. Not-Trans and anti-PSPC1-A546_Pos006_S001	00-Zy4SMS7Jnd8MVbWvY5P39M
90.122		Cell	3	0.000	1.000	Vesicles Paraspeckle	333	9	Not-Trans anti-PSPC1-A546 8C-S-PSPC1 V2.00	0	28. Not-Trans and anti-PSPC1-A546_Pos006_S001	00-Zy4SMS7Jnd8MVbWvY5P39M
104.667		Cell	3	0.000	1.000	Vesicles Paraspeckle	334	10	Not-Trans anti-PSPC1-A546 8C-S-PSPC1 V2.00	0	28. Not-Trans and anti-PSPC1-A546_Pos006_S001	00-Zy4SMS7Jnd8MVbWvY5P39M
68.6253		Cell	3	0.000	1.000	Vesicles Paraspeckle	335	11	Not-Trans anti-PSPC1-A546 8C-S-PSPC1 V2.00	0	28. Not-Trans and anti-PSPC1-A546_Pos006_S001	00-Zy4SMS7Jnd8MVbWvY5P39M
138.299		Cell	3	0.000	1.000	Vesicles Paraspeckle	336	12	Not-Trans anti-PSPC1-A546 8C-S-PSPC1 V2.00	0	28. Not-Trans and anti-PSPC1-A546_Pos006_S001	00-Zy4SMS7Jnd8MVbWvY5P39M
89.9284		Cell	3	0.000	1.000	Vesicles Paraspeckle	337	13	Not-Trans anti-PSPC1-A546 8C-S-PSPC1 V2.00	0	28. Not-Trans and anti-PSPC1-A546_Pos006_S001	00-Zy4SMS7Jnd8MVbWvY5P39M
106.827		Cell	3	0.000	1.000	Vesicles Paraspeckle	339	15	Not-Trans anti-PSPC1-A546 8C-S-PSPC1 V2.00	0	28. Not-Trans and anti-PSPC1-A546_Pos006_S001	00-Zy4SMS7Jnd8MVbWvY5P39M
90		Cell	3	0.000	1.000	Vesicles Paraspeckle	340	16	Not-Trans anti-PSPC1-A546 8C-S-PSPC1 V2.00	0	28. Not-Trans and anti-PSPC1-A546_Pos006_S001	00-Zy4SMS7Jnd8MVbWvY5P39M
71.3333		Cell	3	0.000	1.000	Vesicles Paraspeckle	341	17	Not-Trans anti-PSPC1-A546 8C-S-PSPC1 V2.00	0	28. Not-Trans and anti-PSPC1-A546_Pos006_S001	00-Zy4SMS7Jnd8MVbWvY5P39M
92.4977		Cell	3	0.000	1.000	Vesicles Paraspeckle	342	18	Not-Trans anti-PSPC1-A546 8C-S-PSPC1 V2.00	0	28. Not-Trans and anti-PSPC1-A546_Pos006_S001	00-Zy4SMS7Jnd8MVbWvY5P39M
125.6		Cell	3	0.000	1.000	Vesicles Paraspeckle	343	19	Not-Trans anti-PSPC1-A546 8C-S-PSPC1 V2.00	0	28. Not-Trans and anti-PSPC1-A546_Pos006_S001	00-Zy4SMS7Jnd8MVbWvY5P39M
130		Cell	3	0.000	1.000	Vesicles Paraspeckle	345	21	Not-Trans anti-PSPC1-A546 8C-S-PSPC1 V2.00	0	28. Not-Trans and anti-PSPC1-A546_Pos006_S001	00-Zy4SMS7Jnd8MVbWvY5P39M
99.1373		Cell	3	0.000	1.000	Vesicles Paraspeckle	346	22	Not-Trans anti-PSPC1-A546 8C-S-PSPC1 V2.00	0	28. Not-Trans and anti-PSPC1-A546_Pos006_S001	00-Zy4SMS7Jnd8MVbWvY5P39M
105.904		Cell	3	0.000	1.000	Vesicles Paraspeckle	347	23	Not-Trans anti-PSPC1-A546 8C-S-PSPC1 V2.00	0	28. Not-Trans and anti-PSPC1-A546_Pos006_S001	00-Zy4SMS7Jnd8MVbWvY5P39M
86.75		Cell	3	0.000	1.000	Vesicles Paraspeckle	351	27	Not-Trans anti-PSPC1-A546 8C-S-PSPC1 V2.00	0	28. Not-Trans and anti-PSPC1-A546_Pos006_S001	00-Zy4SMS7Jnd8MVbWvY5P39M
91.9917		Cell	3	0.000	1.000	Vesicles Paraspeckle	352	28	Not-Trans anti-PSPC1-A546 8C-S-PSPC1 V2.00	0	28. Not-Trans and anti-PSPC1-A546_Pos006_S001	00-Zy4SMS7Jnd8MVbWvY5P39M
126.584		Cell	3	0.000	1.000	Vesicles Paraspeckle	353	29	Not-Trans anti-PSPC1-A546 8C-S-PSPC1 V2.00	0	28. Not-Trans and anti-PSPC1-A546_Pos006_S001	00-Zy4SMS7Jnd8MVbWvY5P39M
116.973		Cell	3	0.000	1.000	Vesicles Paraspeckle	354	30	Not-Trans anti-PSPC1-A546 8C-S-PSPC1 V2.00	0	28. Not-Trans and anti-PSPC1-A546_Pos006_S001	00-Zy4SMS7Jnd8MVbWvY5P39M
64.5361		Cell	3	0.000	1.000	Vesicles Paraspeckle	355	31	Not-Trans anti-PSPC1-A546 8C-S-PSPC1 V2.00	0	28. Not-Trans and anti-PSPC1-A546_Pos006_S001	00-Zy4SMS7Jnd8MVbWvY5P39M
74.3041		Cell	3	0.000	1.000	Vesicles Paraspeckle	356	32	Not-Trans anti-PSPC1-A546 8C-S-PSPC1 V2.00	0	28. Not-Trans and anti-PSPC1-A546_Pos006_S001	00-Zy4SMS7Jnd8MVbWvY5P39M
107		Cell	3	0.000	1.000	Vesicles Paraspeckle	357	33	Not-Trans anti-PSPC1-A546 8C-S-PSPC1 V2.00	0	28. Not-Trans and anti-PSPC1-A546_Pos006_S001	00-Zy4SMS7Jnd8MVbWvY5P39M
135.679		Cell	3	0.000	1.000	Vesicles Paraspeckle	358	34	Not-Trans anti-PSPC1-A546 8C-S-PSPC1 V2.00	0	28. Not-Trans and anti-PSPC1-A546_Pos006_S001	00-Zy4SMS7Jnd8MVbWvY5P39M
103.525		Cell	3	0.000	1.000	Vesicles Paraspeckle	359	35	Not-Trans anti-PSPC1-A546 8C-S-PSPC1 V2.00	0	28. Not-Trans and anti-PSPC1-A546_Pos006_S001	00-Zy4SMS7Jnd8MVbWvY5P39M
62.5		Cell	3	0.000	1.000	Vesicles Paraspeckle	360	36	Not-Trans anti-PSPC1-A546 8C-S-PSPC1 V2.00	0	28. Not-Trans and anti-PSPC1-A546_Pos006_S001	00-Zy4SMS7Jnd8MVbWvY5P39M
93.44		Cell	3	0.000	1.000	Vesicles Paraspeckle	362	38	Not-Trans anti-PSPC1-A546 8C-S-PSPC1 V2.00	0	28. Not-Trans and anti-PSPC1-A546_Pos006_S001	00-Zy4SMS7Jnd8MVbWvY5P39M
105.799		Cell	3	0.000	1.000	Vesicles Paraspeckle	363	39	Not-Trans anti-PSPC1-A546 8C-S-PSPC1 V2.00	0	28. Not-Trans and anti-PSPC1-A546_Pos006_S001	00-Zy4SMS7Jnd8MVbWvY5P39M
104.92		Cell	3	0.000	1.000	Vesicles Paraspeckle	364	40	Not-Trans anti-PSPC1-A546 8C-S-PSPC1 V2.00	0	28. Not-Trans and anti-PSPC1-A546_Pos006_S001	00-Zy4SMS7Jnd8MVbWvY5P39M
119.594		Cell	3	0.000	1.000	Vesicles Paraspeckle	365	41	Not-Trans anti-PSPC1-A546 8C-S-PSPC1 V2.00	0	28. Not-Trans and anti-PSPC1-A546_Pos006_S001	00-Zy4SMS7Jnd8MVbWvY5P39M
70.75		Cell	3	0.000	1.000	Vesicles Paraspeckle	366	42	Not-Trans anti-PSPC1-A546 8C-S-PSPC1 V2.00	0	28. Not-Trans and anti-PSPC1-A546_Pos006_S001	00-Zy4SMS7Jnd8MVbWvY5P39M
101.35		Cell	3	0.000	1.000	Vesicles Paraspeckle	367	43	Not-Trans anti-PSPC1-A546 8C-S-PSPC1 V2.00	0	28. Not-Trans and anti-PSPC1-A546_Pos006_S001	00-Zy4SMS7Jnd8MVbWvY5P39M
101.361		Cell	3	0.000	1.000	Vesicles Paraspeckle	368	44	Not-Trans anti-PSPC1-A546 8C-S-PSPC1 V2.00	0	28. Not-Trans and anti-PSPC1-A546_Pos006_S001	00-Zy4SMS7Jnd8MVbWvY5P39M
106.235		Cell	3	0.000	1.000	Vesicles Paraspeckle	370	46	Not-Trans anti-PSPC1-A546 8C-S-PSPC1 V2.00	0	28. Not-Trans and anti-PSPC1-A546_Pos006_S001	00-Zy4SMS7Jnd8MVbWvY5P39M
109.611		Cell	3	0.000	1.000	Vesicles Paraspeckle	371	47	Not-Trans anti-PSPC1-A546 8C-S-PSPC1 V2.00	0	28. Not-Trans and anti-PSPC1-A546_Pos006_S001	00-Zy4SMS7Jnd8MVbWvY5P39M
121.368		Cell	3	0.000	1.000	Vesicles Paraspeckle	372	48	Not-Trans anti-PSPC1-A546 8C-S-PSPC1 V2.00	0	28. Not-Trans and anti-PSPC1-A546_Pos006_S001	00-Zy4SMS7Jnd8MVbWvY5P39M
133.752		Cell	3	0.000	1.000	Vesicles Paraspeckle	373	49	Not-Trans anti-PSPC1-A546 8C-S-PSPC1 V2.00	0	28. Not-Trans and anti-PSPC1-A546_Pos006_S001	00-Zy4SMS7Jnd8MVbWvY5P39M
115.973		Cell	3	0.000	1.000	Vesicles Paraspeckle	375	51	Not-Trans anti-PSPC1-A546 8C-S-PSPC1 V2.00	0	28. Not-Trans and anti-PSPC1-A546_Pos006_S001	00-Zy4SMS7Jnd8MVbWvY5P39M
152.237		Cell	3	0.000	1.000	Vesicles Paraspeckle	376	52	Not-Trans anti-PSPC1-A546 8C-S-PSPC1 V2.00	0	28. Not-Trans and anti-PSPC1-A546_Pos006_S001	00-Zy4SMS7Jnd8MVbWvY5P39M
99.3125		Cell	3	0.000	1.000	Vesicles Paraspeckle	377	0	Not-Trans anti-PSPC1-A546 8C-S-PSPC1 V2.00	0	28. Not-Trans and anti-PSPC1-A546_Pos007_S001	00-QHXaZw4RYZeTh2MzuAHBq4
65.3333		Cell	3	0.000	1.000	Vesicles Paraspeckle	378	1	Not-Trans anti-PSPC1-A546 8C-S-PSPC1 V2.00	0	28. Not-Trans and anti-PSPC1-A546_Pos007_S001	00-QHXaZw4RYZeTh2MzuAHBq4
141.667		Cell	3	0.000	1.000	Vesicles Paraspeckle	380	3	Not-Trans anti-PSPC1-A546 8C-S-PSPC1 V2.00	0	28. Not-Trans and anti-PSPC1-A546_Pos007_S001	00-QHXaZw4RYZeTh2MzuAHBq4
65.5617		Cell	3	0.000	1.000	Vesicles Paraspeckle	381	4	Not-Trans anti-PSPC1-A546 8C-S-PSPC1 V2.00	0	28. Not-Trans and anti-PSPC1-A546_Pos007_S001	00-QHXaZw4RYZeTh2MzuAHBq4
95.409		Cell	3	0.000	1.000	Vesicles Paraspeckle	382	5	Not-Trans anti-PSPC1-A546 8C-S-PSPC1 V2.00	0	28. Not-Trans and anti-PSPC1-A546_Pos007_S001	00-QHXaZw4RYZeTh2MzuAHBq4
72.9167		Cell	3	0.000	1.000	Vesicles Paraspeckle	383	6	Not-Trans anti-PSPC1-A546 8C-S-PSPC1 V2.00	0	28. Not-Trans and anti-PSPC1-A546_Pos007_S001	00-QHXaZw4RYZeTh2MzuAHBq4
71.771		Cell	3	0.000	1.000	Vesicles Paraspeckle	384	7	Not-Trans anti-PSPC1-A546 8C-S-PSPC1 V2.00	0	28. Not-Trans and anti-PSPC1-A546_Pos007_S001	00-QHXaZw4RYZeTh2MzuAHBq4
70.4983		Cell	3	0.000	1.000	Vesicles Paraspeckle	385	8	Not-Trans anti-PSPC1-A546 8C-S-PSPC1 V2.00	0	28. Not-Trans and anti-PSPC1-A546_Pos007_S001	00-QHXaZw4RYZeTh2MzuAHBq4
75.6667		Cell	3	0.000	1.000	Vesicles Paraspeckle	386	9	Not-Trans anti-PSPC1-A546 8C-S-PSPC1 V2.00	0	28. Not-Trans and anti-PSPC1-A546_Pos007_S001	00-QHXaZw4RYZeTh2MzuAHBq4
93.5826		Cell	3	0.000	1.000	Vesicles Paraspeckle	387	10	Not-Trans anti-PSPC1-A546 8C-S-PSPC1 V2.00	0	28. Not-Trans and anti-PSPC1-A546_Pos007_S001	00-QHXaZw4RYZeTh2MzuAHBq4
90.7127		Cell	3	0.000	1.000	Vesicles Paraspeckle	388	11	Not-Trans anti-PSPC1-A546 8C-S-PSPC1 V2.00	0	28. Not-Trans and anti-PSPC1-A546_Pos007_S001	00-QHXaZw4RYZeTh2MzuAHBq4
94.6027		Cell	3	0.000	1.000	Vesicles Paraspeckle	390	13	Not-Trans anti-PSPC1-A546 8C-S-PSPC1 V2.00	0	28. Not-Trans and anti-PSPC1-A546_Pos007_S001	00-QHXaZw4RYZeTh2MzuAHBq4
99.8286		Cell	3	0.000	1.000	Vesicles Paraspeckle	391	14	Not-Trans anti-PSPC1-A546 8C-S-PSPC1 V2.00	0	28. Not-Trans and anti-PSPC1-A546_Pos007_S001	00-QHXaZw4RYZeTh2MzuAHBq4
95.7274		Cell	3	0.000	1.000	Vesicles Paraspeckle	392	15	Not-Trans anti-PSPC1-A546 8C-S-PSPC1 V2.00	0	28. Not-Trans and anti-PSPC1-A546_Pos007_S001	00-QHXaZw4RYZeTh2MzuAHBq4
108.813		Cell	3	0.000	1.000	Vesicles Paraspeckle	393	16	Not-Trans anti-PSPC1-A546 8C-S-PSPC1 V2.00	0	28. Not-Trans and anti-PSPC1-A546_Pos007_S001	00-QHXaZw4RYZeTh2MzuAHBq4
90.4		Cell	3	0.000	1.000	Vesicles Paraspeckle	397	20	Not-Trans anti-PSPC1-A546 8C-S-PSPC1 V2.00	0	28. Not-Trans and anti-PSPC1-A546_Pos007_S001	00-QHXaZw4RYZeTh2MzuAHBq4
120.25		Cell	3	0.000	1.000	Vesicles Paraspeckle	399	22	Not-Trans anti-PSPC1-A546 8C-S-PSPC1 V2.00	0	28. Not-Trans and anti-PSPC1-A546_Pos007_S001	00-QHXaZw4RYZeTh2MzuAHBq4
100.483		Cell	3	0.000	1.000	Vesicles Paraspeckle	401	24	Not-Trans anti-PSPC1-A546 8C-S-PSPC1 V2.00	0	28. Not-Trans and anti-PSPC1-A546_Pos007_S001	00-QHXaZw4RYZeTh2MzuAHBq4
74.1119		Cell	3	0.000	1.000	Vesicles Paraspeckle	403	26	Not-Trans anti-PSPC1-A546 8C-S-PSPC1 V2.00	0	28. Not-Trans and anti-PSPC1-A546_Pos007_S001	00-QHXaZw4RYZeTh2MzuAHBq4
56.2738		Cell	3	0.000	1.000	Vesicles Paraspeckle	407	30	Not-Trans anti-PSPC1-A546 8C-S-PSPC1 V2.00	0	28. Not-Trans and anti-PSPC1-A546_Pos007_S001	00-QHXaZw4RYZeTh2MzuAHBq4
53.4409		Cell	3	0.000	1.000	Vesicles Paraspeckle	408	31	Not-Trans anti-PSPC1-A546 8C-S-PSPC1 V2.00	0	28. Not-Trans and anti-PSPC1-A546_Pos007_S001	00-QHXaZw4RYZeTh2MzuAHBq4
50		Cell	3	0.000	1.000	Vesicles Paraspeckle	409	32	Not-Trans anti-PSPC1-A546 8C-S-PSPC1 V2.00	0	28. Not-Trans and anti-PSPC1-A546_Pos007_S001	00-QHXaZw4RYZeTh2MzuAHBq4
54.0352		Cell	3	0.000	1.000	Vesicles Paraspeckle	412	35	Not-Trans anti-PSPC1-A546 8C-S-PSPC1 V2.00	0	28. Not-Trans and anti-PSPC1-A546_Pos007_S001	00-QHXaZw4RYZeTh2MzuAHBq4
55.0771		Cell	3	0.000	1.000	Vesicles Paraspeckle	413	36	Not-Trans anti-PSPC1-A546 8C-S-PSPC1 V2.00	0	28. Not-Trans and anti-PSPC1-A546_Pos007_S001	00-QHXaZw4RYZeTh2MzuAHBq4
78.9794		Cell	3	0.000	1.000	Vesicles Paraspeckle	414	37	Not-Trans anti-PSPC1-A546 8C-S-PSPC1 V2.00	0	28. Not-Trans and anti-PSPC1-A546_Pos007_S001	00-QHXaZw4RYZeTh2MzuAHBq4
137.4		Cell	3	0.000	1.000	Vesicles Paraspeckle	418	41	Not-Trans anti-PSPC1-A546 8C-S-PSPC1 V2.00	0	28. Not-Trans and anti-PSPC1-A546_Pos007_S001	00-QHXaZw4RYZeTh2MzuAHBq4
44.6667		Cell	3	0.000	1.000	Vesicles Paraspeckle	420	43	Not-Trans anti-PSPC1-A546 8C-S-PSPC1 V2.00	0	28. Not-Trans and anti-PSPC1-A546_Pos007_S001	00-QHXaZw4RYZeTh2MzuAHBq4
83.3333		Cell	3	0.000	1.000	Vesicles Paraspeckle	421	44	Not-Trans anti-PSPC1-A546 8C-S-PSPC1 V2.00	0	28. Not-Trans and anti-PSPC1-A546_Pos007_S001	00-QHXaZw4RYZeTh2MzuAHBq4
69.158		Cell	3	0.000	1.000	Vesicles Paraspeckle	422	45	Not-Trans anti-PSPC1-A546 8C-S-PSPC1 V2.00	0	28. Not-Trans and anti-PSPC1-A546_Pos007_S001	00-QHXaZw4RYZeTh2MzuAHBq4
102.096		Cell	3	0.000	1.000	Vesicles Paraspeckle	424	1	Not-Trans anti-PSPC1-A546 8C-S-PSPC1 V2.00	0	28. Not-Trans and anti-PSPC1-A546_Pos008_S001	00-HgLb2JZj29dgXmijDJCyTS
94.1016		Cell	3	0.000	1.000	Vesicles Paraspeckle	425	2	Not-Trans anti-PSPC1-A546 8C-S-PSPC1 V2.00	0	28. Not-Trans and anti-PSPC1-A546_Pos008_S001	00-HgLb2JZj29dgXmijDJCyTS
99.1618		Cell	3	0.000	1.000	Vesicles Paraspeckle	426	3	Not-Trans anti-PSPC1-A546 8C-S-PSPC1 V2.00	0	28. Not-Trans and anti-PSPC1-A546_Pos008_S001	00-HgLb2JZj29dgXmijDJCyTS
136.272		Cell	3	0.000	1.000	Vesicles Paraspeckle	427	4	Not-Trans anti-PSPC1-A546 8C-S-PSPC1 V2.00	0	28. Not-Trans and anti-PSPC1-A546_Pos008_S001	00-HgLb2JZj29dgXmijDJCyTS
90.5294		Cell	3	0.000	1.000	Vesicles Paraspeckle	428	5	Not-Trans anti-PSPC1-A546 8C-S-PSPC1 V2.00	0	28. Not-Trans and anti-PSPC1-A546_Pos008_S001	00-HgLb2JZj29dgXmijDJCyTS
108.7		Cell	3	0.000	1.000	Vesicles Paraspeckle	429	6	Not-Trans anti-PSPC1-A546 8C-S-PSPC1 V2.00	0	28. Not-Trans and anti-PSPC1-A546_Pos008_S001	00-HgLb2JZj29dgXmijDJCyTS
100.375		Cell	3	0.000	1.000	Vesicles Paraspeckle	432	9	Not-Trans anti-PSPC1-A546 8C-S-PSPC1 V2.00	0	28. Not-Trans and anti-PSPC1-A546_Pos008_S001	00-HgLb2JZj29dgXmijDJCyTS
73.3333		Cell	3	0.000	1.000	Vesicles Paraspeckle	433	10	Not-Trans anti-PSPC1-A546 8C-S-PSPC1 V2.00	0	28. Not-Trans and anti-PSPC1-A546_Pos008_S001	00-HgLb2JZj29dgXmijDJCyTS
49		Cell	3	0.000	1.000	Vesicles Paraspeckle	434	11	Not-Trans anti-PSPC1-A546 8C-S-PSPC1 V2.00	0	28. Not-Trans and anti-PSPC1-A546_Pos008_S001	00-HgLb2JZj29dgXmijDJCyTS
68.8625		Cell	3	0.000	1.000	Vesicles Paraspeckle	435	12	Not-Trans anti-PSPC1-A546 8C-S-PSPC1 V2.00	0	28. Not-Trans and anti-PSPC1-A546_Pos008_S001	00-HgLb2JZj29dgXmijDJCyTS
64.4349		Cell	3	0.000	1.000	Vesicles Paraspeckle	436	13	Not-Trans anti-PSPC1-A546 8C-S-PSPC1 V2.00	0	28. Not-Trans and anti-PSPC1-A546_Pos008_S001	00-HgLb2JZj29dgXmijDJCyTS
134.251		Cell	3	0.000	1.000	Vesicles Paraspeckle	437	14	Not-Trans anti-PSPC1-A546 8C-S-PSPC1 V2.00	0	28. Not-Trans and anti-PSPC1-A546_Pos008_S001	00-HgLb2JZj29dgXmijDJCyTS
108.394		Cell	3	0.000	1.000	Vesicles Paraspeckle	438	15	Not-Trans anti-PSPC1-A546 8C-S-PSPC1 V2.00	0	28. Not-Trans and anti-PSPC1-A546_Pos008_S001	00-HgLb2JZj29dgXmijDJCyTS
75.7232		Cell	3	0.000	1.000	Vesicles Paraspeckle	439	16	Not-Trans anti-PSPC1-A546 8C-S-PSPC1 V2.00	0	28. Not-Trans and anti-PSPC1-A546_Pos008_S001	00-HgLb2JZj29dgXmijDJCyTS
70.1667		Cell	3	0.000	1.000	Vesicles Paraspeckle	440	17	Not-Trans anti-PSPC1-A546 8C-S-PSPC1 V2.00	0	28. Not-Trans and anti-PSPC1-A546_Pos008_S001	00-HgLb2JZj29dgXmijDJCyTS
98.1053		Cell	3	0.000	1.000	Vesicles Paraspeckle	441	18	Not-Trans anti-PSPC1-A546 8C-S-PSPC1 V2.00	0	28. Not-Trans and anti-PSPC1-A546_Pos008_S001	00-HgLb2JZj29dgXmijDJCyTS
105.029		Cell	3	0.000	1.000	Vesicles Paraspeckle	442	19	Not-Trans anti-PSPC1-A546 8C-S-PSPC1 V2.00	0	28. Not-Trans and anti-PSPC1-A546_Pos008_S001	00-HgLb2JZj29dgXmijDJCyTS
106.326		Cell	3	0.000	1.000	Vesicles Paraspeckle	443	20	Not-Trans anti-PSPC1-A546 8C-S-PSPC1 V2.00	0	28. Not-Trans and anti-PSPC1-A546_Pos008_S001	00-HgLb2JZj29dgXmijDJCyTS
94.9799		Cell	3	0.000	1.000	Vesicles Paraspeckle	444	21	Not-Trans anti-PSPC1-A546 8C-S-PSPC1 V2.00	0	28. Not-Trans and anti-PSPC1-A546_Pos008_S001	00-HgLb2JZj29dgXmijDJCyTS
99.9314		Cell	3	0.000	1.000	Vesicles Paraspeckle	447	24	Not-Trans anti-PSPC1-A546 8C-S-PSPC1 V2.00	0	28. Not-Trans and anti-PSPC1-A546_Pos008_S001	00-HgLb2JZj29dgXmijDJCyTS
101.042		Cell	3	0.000	1.000	Vesicles Paraspeckle	448	25	Not-Trans anti-PSPC1-A546 8C-S-PSPC1 V2.00	0	28. Not-Trans and anti-PSPC1-A546_Pos008_S001	00-HgLb2JZj29dgXmijDJCyTS
82.7101		Cell	3	0.000	1.000	Vesicles Paraspeckle	449	26	Not-Trans anti-PSPC1-A546 8C-S-PSPC1 V2.00	0	28. Not-Trans and anti-PSPC1-A546_Pos008_S001	00-HgLb2JZj29dgXmijDJCyTS
120.601		Cell	3	0.000	1.000	Vesicles Paraspeckle	451	28	Not-Trans anti-PSPC1-A546 8C-S-PSPC1 V2.00	0	28. Not-Trans and anti-PSPC1-A546_Pos008_S001	00-HgLb2JZj29dgXmijDJCyTS
47.4332		Cell	3	0.000	1.000	Vesicles Paraspeckle	452	29	Not-Trans anti-PSPC1-A546 8C-S-PSPC1 V2.00	0	28. Not-Trans and anti-PSPC1-A546_Pos008_S001	00-HgLb2JZj29dgXmijDJCyTS
62.6		Cell	3	0.000	1.000	Vesicles Paraspeckle	453	30	Not-Trans anti-PSPC1-A546 8C-S-PSPC1 V2.00	0	28. Not-Trans and anti-PSPC1-A546_Pos008_S001	00-HgLb2JZj29dgXmijDJCyTS
109.884		Cell	3	0.000	1.000	Vesicles Paraspeckle	454	31	Not-Trans anti-PSPC1-A546 8C-S-PSPC1 V2.00	0	28. Not-Trans and anti-PSPC1-A546_Pos008_S001	00-HgLb2JZj29dgXmijDJCyTS
103.73		Cell	3	0.000	1.000	Vesicles Paraspeckle	456	33	Not-Trans anti-PSPC1-A546 8C-S-PSPC1 V2.00	0	28. Not-Trans and anti-PSPC1-A546_Pos008_S001	00-HgLb2JZj29dgXmijDJCyTS
82.242		Cell	3	0.000	1.000	Vesicles Paraspeckle	457	34	Not-Trans anti-PSPC1-A546 8C-S-PSPC1 V2.00	0	28. Not-Trans and anti-PSPC1-A546_Pos008_S001	00-HgLb2JZj29dgXmijDJCyTS
80.589		Cell	3	0.000	1.000	Vesicles Paraspeckle	458	35	Not-Trans anti-PSPC1-A546 8C-S-PSPC1 V2.00	0	28. Not-Trans and anti-PSPC1-A546_Pos008_S001	00-HgLb2JZj29dgXmijDJCyTS
88.2369		Cell	3	0.000	1.000	Vesicles Paraspeckle	459	36	Not-Trans anti-PSPC1-A546 8C-S-PSPC1 V2.00	0	28. Not-Trans and anti-PSPC1-A546_Pos008_S001	00-HgLb2JZj29dgXmijDJCyTS
80.4		Cell	3	0.000	1.000	Vesicles Paraspeckle	460	37	Not-Trans anti-PSPC1-A546 8C-S-PSPC1 V2.00	0	28. Not-Trans and anti-PSPC1-A546_Pos008_S001	00-HgLb2JZj29dgXmijDJCyTS
54.8333		Cell	3	0.000	1.000	Vesicles Paraspeckle	461	38	Not-Trans anti-PSPC1-A546 8C-S-PSPC1 V2.00	0	28. Not-Trans and anti-PSPC1-A546_Pos008_S001	00-HgLb2JZj29dgXmijDJCyTS
87.7549		Cell	3	0.000	1.000	Vesicles Paraspeckle	462	39	Not-Trans anti-PSPC1-A546 8C-S-PSPC1 V2.00	0	28. Not-Trans and anti-PSPC1-A546_Pos008_S001	00-HgLb2JZj29dgXmijDJCyTS
73.0011		Cell	3	0.000	1.000	Vesicles Paraspeckle	463	40	Not-Trans anti-PSPC1-A546 8C-S-PSPC1 V2.00	0	28. Not-Trans and anti-PSPC1-A546_Pos008_S001	00-HgLb2JZj29dgXmijDJCyTS
108.685		Cell	3	0.000	1.000	Vesicles Paraspeckle	464	41	Not-Trans anti-PSPC1-A546 8C-S-PSPC1 V2.00	0	28. Not-Trans and anti-PSPC1-A546_Pos008_S001	00-HgLb2JZj29dgXmijDJCyTS
61.6971		Cell	3	0.000	1.000	Vesicles Paraspeckle	465	42	Not-Trans anti-PSPC1-A546 8C-S-PSPC1 V2.00	0	28. Not-Trans and anti-PSPC1-A546_Pos008_S001	00-HgLb2JZj29dgXmijDJCyTS
117.489		Cell	3	0.000	1.000	Vesicles Paraspeckle	466	43	Not-Trans anti-PSPC1-A546 8C-S-PSPC1 V2.00	0	28. Not-Trans and anti-PSPC1-A546_Pos008_S001	00-HgLb2JZj29dgXmijDJCyTS
106.341		Cell	3	0.000	1.000	Vesicles Paraspeckle	467	44	Not-Trans anti-PSPC1-A546 8C-S-PSPC1 V2.00	0	28. Not-Trans and anti-PSPC1-A546_Pos008_S001	00-HgLb2JZj29dgXmijDJCyTS
137.68		Cell	3	0.000	1.000	Vesicles Paraspeckle	468	45	Not-Trans anti-PSPC1-A546 8C-S-PSPC1 V2.00	0	28. Not-Trans and anti-PSPC1-A546_Pos008_S001	00-HgLb2JZj29dgXmijDJCyTS
86.9555		Cell	3	0.000	1.000	Vesicles Paraspeckle	470	47	Not-Trans anti-PSPC1-A546 8C-S-PSPC1 V2.00	0	28. Not-Trans and anti-PSPC1-A546_Pos008_S001	00-HgLb2JZj29dgXmijDJCyTS
99.3958		Cell	3	0.000	1.000	Vesicles Paraspeckle	472	49	Not-Trans anti-PSPC1-A546 8C-S-PSPC1 V2.00	0	28. Not-Trans and anti-PSPC1-A546_Pos008_S001	00-HgLb2JZj29dgXmijDJCyTS
101.667		Cell	3	0.000	1.000	Vesicles Paraspeckle	473	50	Not-Trans anti-PSPC1-A546 8C-S-PSPC1 V2.00	0	28. Not-Trans and anti-PSPC1-A546_Pos008_S001	00-HgLb2JZj29dgXmijDJCyTS
85.2583		Cell	3	0.000	1.000	Vesicles Paraspeckle	474	51	Not-Trans anti-PSPC1-A546 8C-S-PSPC1 V2.00	0	28. Not-Trans and anti-PSPC1-A546_Pos008_S001	00-HgLb2JZj29dgXmijDJCyTS
106.029		Cell	3	0.000	1.000	Vesicles Paraspeckle	475	52	Not-Trans anti-PSPC1-A546 8C-S-PSPC1 V2.00	0	28. Not-Trans and anti-PSPC1-A546_Pos008_S001	00-HgLb2JZj29dgXmijDJCyTS
95.5392		Cell	3	0.000	1.000	Vesicles Paraspeckle	478	0	Not-Trans anti-PSPC1-A546 8C-S-PSPC1 V2.00	0	28. Not-Trans and anti-PSPC1-A546_Pos009_S001	00-wpHyJvg6FXU82fyonsfTHN
137.25		Cell	3	0.000	1.000	Vesicles Paraspeckle	479	1	Not-Trans anti-PSPC1-A546 8C-S-PSPC1 V2.00	0	28. Not-Trans and anti-PSPC1-A546_Pos009_S001	00-wpHyJvg6FXU82fyonsfTHN
82.6052		Cell	3	0.000	1.000	Vesicles Paraspeckle	480	2	Not-Trans anti-PSPC1-A546 8C-S-PSPC1 V2.00	0	28. Not-Trans and anti-PSPC1-A546_Pos009_S001	00-wpHyJvg6FXU82fyonsfTHN
69		Cell	3	0.000	1.000	Vesicles Paraspeckle	481	3	Not-Trans anti-PSPC1-A546 8C-S-PSPC1 V2.00	0	28. Not-Trans and anti-PSPC1-A546_Pos009_S001	00-wpHyJvg6FXU82fyonsfTHN
97.4699		Cell	3	0.000	1.000	Vesicles Paraspeckle	482	4	Not-Trans anti-PSPC1-A546 8C-S-PSPC1 V2.00	0	28. Not-Trans and anti-PSPC1-A546_Pos009_S001	00-wpHyJvg6FXU82fyonsfTHN
62.6		Cell	3	0.000	1.000	Vesicles Paraspeckle	483	5	Not-Trans anti-PSPC1-A546 8C-S-PSPC1 V2.00	0	28. Not-Trans and anti-PSPC1-A546_Pos009_S001	00-wpHyJvg6FXU82fyonsfTHN
107.837		Cell	3	0.000	1.000	Vesicles Paraspeckle	484	6	Not-Trans anti-PSPC1-A546 8C-S-PSPC1 V2.00	0	28. Not-Trans and anti-PSPC1-A546_Pos009_S001	00-wpHyJvg6FXU82fyonsfTHN
81.4318		Cell	3	0.000	1.000	Vesicles Paraspeckle	485	7	Not-Trans anti-PSPC1-A546 8C-S-PSPC1 V2.00	0	28. Not-Trans and anti-PSPC1-A546_Pos009_S001	00-wpHyJvg6FXU82fyonsfTHN
64.6667		Cell	3	0.000	1.000	Vesicles Paraspeckle	486	8	Not-Trans anti-PSPC1-A546 8C-S-PSPC1 V2.00	0	28. Not-Trans and anti-PSPC1-A546_Pos009_S001	00-wpHyJvg6FXU82fyonsfTHN
64.8574		Cell	3	0.000	1.000	Vesicles Paraspeckle	489	11	Not-Trans anti-PSPC1-A546 8C-S-PSPC1 V2.00	0	28. Not-Trans and anti-PSPC1-A546_Pos009_S001	00-wpHyJvg6FXU82fyonsfTHN
103.881		Cell	3	0.000	1.000	Vesicles Paraspeckle	490	12	Not-Trans anti-PSPC1-A546 8C-S-PSPC1 V2.00	0	28. Not-Trans and anti-PSPC1-A546_Pos009_S001	00-wpHyJvg6FXU82fyonsfTHN
87.25		Cell	3	0.000	1.000	Vesicles Paraspeckle	491	13	Not-Trans anti-PSPC1-A546 8C-S-PSPC1 V2.00	0	28. Not-Trans and anti-PSPC1-A546_Pos009_S001	00-wpHyJvg6FXU82fyonsfTHN
89		Cell	3	0.000	1.000	Vesicles Paraspeckle	493	15	Not-Trans anti-PSPC1-A546 8C-S-PSPC1 V2.00	0	28. Not-Trans and anti-PSPC1-A546_Pos009_S001	00-wpHyJvg6FXU82fyonsfTHN
86.76		Cell	3	0.000	1.000	Vesicles Paraspeckle	497	19	Not-Trans anti-PSPC1-A546 8C-S-PSPC1 V2.00	0	28. Not-Trans and anti-PSPC1-A546_Pos009_S001	00-wpHyJvg6FXU82fyonsfTHN
105.7		Cell	3	0.000	1.000	Vesicles Paraspeckle	498	20	Not-Trans anti-PSPC1-A546 8C-S-PSPC1 V2.00	0	28. Not-Trans and anti-PSPC1-A546_Pos009_S001	00-wpHyJvg6FXU82fyonsfTHN
89.0407		Cell	3	0.000	1.000	Vesicles Paraspeckle	499	21	Not-Trans anti-PSPC1-A546 8C-S-PSPC1 V2.00	0	28. Not-Trans and anti-PSPC1-A546_Pos009_S001	00-wpHyJvg6FXU82fyonsfTHN
104.125		Cell	3	0.000	1.000	Vesicles Paraspeckle	500	22	Not-Trans anti-PSPC1-A546 8C-S-PSPC1 V2.00	0	28. Not-Trans and anti-PSPC1-A546_Pos009_S001	00-wpHyJvg6FXU82fyonsfTHN
71.2589		Cell	3	0.000	1.000	Vesicles Paraspeckle	501	23	Not-Trans anti-PSPC1-A546 8C-S-PSPC1 V2.00	0	28. Not-Trans and anti-PSPC1-A546_Pos009_S001	00-wpHyJvg6FXU82fyonsfTHN
76.1956		Cell	3	0.000	1.000	Vesicles Paraspeckle	502	24	Not-Trans anti-PSPC1-A546 8C-S-PSPC1 V2.00	0	28. Not-Trans and anti-PSPC1-A546_Pos009_S001	00-wpHyJvg6FXU82fyonsfTHN
72.4856		Cell	3	0.000	1.000	Vesicles Paraspeckle	503	25	Not-Trans anti-PSPC1-A546 8C-S-PSPC1 V2.00	0	28. Not-Trans and anti-PSPC1-A546_Pos009_S001	00-wpHyJvg6FXU82fyonsfTHN
80.4086		Cell	3	0.000	1.000	Vesicles Paraspeckle	505	27	Not-Trans anti-PSPC1-A546 8C-S-PSPC1 V2.00	0	28. Not-Trans and anti-PSPC1-A546_Pos009_S001	00-wpHyJvg6FXU82fyonsfTHN
89.7319		Cell	3	0.000	1.000	Vesicles Paraspeckle	508	30	Not-Trans anti-PSPC1-A546 8C-S-PSPC1 V2.00	0	28. Not-Trans and anti-PSPC1-A546_Pos009_S001	00-wpHyJvg6FXU82fyonsfTHN
94.7328		Cell	3	0.000	1.000	Vesicles Paraspeckle	510	32	Not-Trans anti-PSPC1-A546 8C-S-PSPC1 V2.00	0	28. Not-Trans and anti-PSPC1-A546_Pos009_S001	00-wpHyJvg6FXU82fyonsfTHN
87.8889		Cell	3	0.000	1.000	Vesicles Paraspeckle	511	33	Not-Trans anti-PSPC1-A546 8C-S-PSPC1 V2.00	0	28. Not-Trans and anti-PSPC1-A546_Pos009_S001	00-wpHyJvg6FXU82fyonsfTHN
66		Cell	3	0.000	1.000	Vesicles Paraspeckle	512	34	Not-Trans anti-PSPC1-A546 8C-S-PSPC1 V2.00	0	28. Not-Trans and anti-PSPC1-A546_Pos009_S001	00-wpHyJvg6FXU82fyonsfTHN
84.6655		Cell	3	0.000	1.000	Vesicles Paraspeckle	513	35	Not-Trans anti-PSPC1-A546 8C-S-PSPC1 V2.00	0	28. Not-Trans and anti-PSPC1-A546_Pos009_S001	00-wpHyJvg6FXU82fyonsfTHN
70.3414		Cell	3	0.000	1.000	Vesicles Paraspeckle	514	36	Not-Trans anti-PSPC1-A546 8C-S-PSPC1 V2.00	0	28. Not-Trans and anti-PSPC1-A546_Pos009_S001	00-wpHyJvg6FXU82fyonsfTHN
78.3667		Cell	3	0.000	1.000	Vesicles Paraspeckle	515	37	Not-Trans anti-PSPC1-A546 8C-S-PSPC1 V2.00	0	28. Not-Trans and anti-PSPC1-A546_Pos009_S001	00-wpHyJvg6FXU82fyonsfTHN
89.4		Cell	3	0.000	1.000	Vesicles Paraspeckle	516	38	Not-Trans anti-PSPC1-A546 8C-S-PSPC1 V2.00	0	28. Not-Trans and anti-PSPC1-A546_Pos009_S001	00-wpHyJvg6FXU82fyonsfTHN
131.713		Cell	3	0.000	1.000	Vesicles Paraspeckle	517	39	Not-Trans anti-PSPC1-A546 8C-S-PSPC1 V2.00	0	28. Not-Trans and anti-PSPC1-A546_Pos009_S001	00-wpHyJvg6FXU82fyonsfTHN
60.004		Cell	3	0.000	1.000	Vesicles Paraspeckle	518	40	Not-Trans anti-PSPC1-A546 8C-S-PSPC1 V2.00	0	28. Not-Trans and anti-PSPC1-A546_Pos009_S001	00-wpHyJvg6FXU82fyonsfTHN
64.9249		Cell	3	0.000	1.000	Vesicles Paraspeckle	519	41	Not-Trans anti-PSPC1-A546 8C-S-PSPC1 V2.00	0	28. Not-Trans and anti-PSPC1-A546_Pos009_S001	00-wpHyJvg6FXU82fyonsfTHN
64.6794		Cell	3	0.000	1.000	Vesicles Paraspeckle	520	42	Not-Trans anti-PSPC1-A546 8C-S-PSPC1 V2.00	0	28. Not-Trans and anti-PSPC1-A546_Pos009_S001	00-wpHyJvg6FXU82fyonsfTHN
86.5861		Cell	3	0.000	1.000	Vesicles Paraspeckle	521	43	Not-Trans anti-PSPC1-A546 8C-S-PSPC1 V2.00	0	28. Not-Trans and anti-PSPC1-A546_Pos009_S001	00-wpHyJvg6FXU82fyonsfTHN
92.3877		Cell	3	0.000	1.000	Vesicles Paraspeckle	522	44	Not-Trans anti-PSPC1-A546 8C-S-PSPC1 V2.00	0	28. Not-Trans and anti-PSPC1-A546_Pos009_S001	00-wpHyJvg6FXU82fyonsfTHN
71.9008		Cell	3	0.000	1.000	Vesicles Paraspeckle	523	45	Not-Trans anti-PSPC1-A546 8C-S-PSPC1 V2.00	0	28. Not-Trans and anti-PSPC1-A546_Pos009_S001	00-wpHyJvg6FXU82fyonsfTHN
79.2268		Cell	3	0.000	1.000	Vesicles Paraspeckle	524	46	Not-Trans anti-PSPC1-A546 8C-S-PSPC1 V2.00	0	28. Not-Trans and anti-PSPC1-A546_Pos009_S001	00-wpHyJvg6FXU82fyonsfTHN
138.052		Cell	3	0.000	1.000	Vesicles Paraspeckle	525	0	Not-Trans anti-PSPC1-A546 8C-S-PSPC1 V2.00	0	28. Not-Trans and anti-PSPC1-A546_Pos010_S001	00-4LtDEo4QDZo77XTbUtEfMf
116.8		Cell	3	0.000	1.000	Vesicles Paraspeckle	526	1	Not-Trans anti-PSPC1-A546 8C-S-PSPC1 V2.00	0	28. Not-Trans and anti-PSPC1-A546_Pos010_S001	00-4LtDEo4QDZo77XTbUtEfMf
112.731		Cell	3	0.000	1.000	Vesicles Paraspeckle	527	2	Not-Trans anti-PSPC1-A546 8C-S-PSPC1 V2.00	0	28. Not-Trans and anti-PSPC1-A546_Pos010_S001	00-4LtDEo4QDZo77XTbUtEfMf
78.5		Cell	3	0.000	1.000	Vesicles Paraspeckle	528	3	Not-Trans anti-PSPC1-A546 8C-S-PSPC1 V2.00	0	28. Not-Trans and anti-PSPC1-A546_Pos010_S001	00-4LtDEo4QDZo77XTbUtEfMf
97.0786		Cell	3	0.000	1.000	Vesicles Paraspeckle	529	4	Not-Trans anti-PSPC1-A546 8C-S-PSPC1 V2.00	0	28. Not-Trans and anti-PSPC1-A546_Pos010_S001	00-4LtDEo4QDZo77XTbUtEfMf
95.5148		Cell	3	0.000	1.000	Vesicles Paraspeckle	530	5	Not-Trans anti-PSPC1-A546 8C-S-PSPC1 V2.00	0	28. Not-Trans and anti-PSPC1-A546_Pos010_S001	00-4LtDEo4QDZo77XTbUtEfMf
99.8296		Cell	3	0.000	1.000	Vesicles Paraspeckle	531	6	Not-Trans anti-PSPC1-A546 8C-S-PSPC1 V2.00	0	28. Not-Trans and anti-PSPC1-A546_Pos010_S001	00-4LtDEo4QDZo77XTbUtEfMf
114.533		Cell	3	0.000	1.000	Vesicles Paraspeckle	532	7	Not-Trans anti-PSPC1-A546 8C-S-PSPC1 V2.00	0	28. Not-Trans and anti-PSPC1-A546_Pos010_S001	00-4LtDEo4QDZo77XTbUtEfMf
88.8833		Cell	3	0.000	1.000	Vesicles Paraspeckle	533	8	Not-Trans anti-PSPC1-A546 8C-S-PSPC1 V2.00	0	28. Not-Trans and anti-PSPC1-A546_Pos010_S001	00-4LtDEo4QDZo77XTbUtEfMf
84.9174		Cell	3	0.000	1.000	Vesicles Paraspeckle	534	9	Not-Trans anti-PSPC1-A546 8C-S-PSPC1 V2.00	0	28. Not-Trans and anti-PSPC1-A546_Pos010_S001	00-4LtDEo4QDZo77XTbUtEfMf
82.1667		Cell	3	0.000	1.000	Vesicles Paraspeckle	535	10	Not-Trans anti-PSPC1-A546 8C-S-PSPC1 V2.00	0	28. Not-Trans and anti-PSPC1-A546_Pos010_S001	00-4LtDEo4QDZo77XTbUtEfMf
70.3383		Cell	3	0.000	1.000	Vesicles Paraspeckle	536	11	Not-Trans anti-PSPC1-A546 8C-S-PSPC1 V2.00	0	28. Not-Trans and anti-PSPC1-A546_Pos010_S001	00-4LtDEo4QDZo77XTbUtEfMf
74.5		Cell	3	0.000	1.000	Vesicles Paraspeckle	537	12	Not-Trans anti-PSPC1-A546 8C-S-PSPC1 V2.00	0	28. Not-Trans and anti-PSPC1-A546_Pos010_S001	00-4LtDEo4QDZo77XTbUtEfMf
102.994		Cell	3	0.000	1.000	Vesicles Paraspeckle	538	13	Not-Trans anti-PSPC1-A546 8C-S-PSPC1 V2.00	0	28. Not-Trans and anti-PSPC1-A546_Pos010_S001	00-4LtDEo4QDZo77XTbUtEfMf
58		Cell	3	0.000	1.000	Vesicles Paraspeckle	539	14	Not-Trans anti-PSPC1-A546 8C-S-PSPC1 V2.00	0	28. Not-Trans and anti-PSPC1-A546_Pos010_S001	00-4LtDEo4QDZo77XTbUtEfMf
57		Cell	3	0.000	1.000	Vesicles Paraspeckle	540	15	Not-Trans anti-PSPC1-A546 8C-S-PSPC1 V2.00	0	28. Not-Trans and anti-PSPC1-A546_Pos010_S001	00-4LtDEo4QDZo77XTbUtEfMf
95.2614		Cell	3	0.000	1.000	Vesicles Paraspeckle	541	16	Not-Trans anti-PSPC1-A546 8C-S-PSPC1 V2.00	0	28. Not-Trans and anti-PSPC1-A546_Pos010_S001	00-4LtDEo4QDZo77XTbUtEfMf
107.375		Cell	3	0.000	1.000	Vesicles Paraspeckle	542	17	Not-Trans anti-PSPC1-A546 8C-S-PSPC1 V2.00	0	28. Not-Trans and anti-PSPC1-A546_Pos010_S001	00-4LtDEo4QDZo77XTbUtEfMf
75.8173		Cell	3	0.000	1.000	Vesicles Paraspeckle	543	18	Not-Trans anti-PSPC1-A546 8C-S-PSPC1 V2.00	0	28. Not-Trans and anti-PSPC1-A546_Pos010_S001	00-4LtDEo4QDZo77XTbUtEfMf
87.5881		Cell	3	0.000	1.000	Vesicles Paraspeckle	544	19	Not-Trans anti-PSPC1-A546 8C-S-PSPC1 V2.00	0	28. Not-Trans and anti-PSPC1-A546_Pos010_S001	00-4LtDEo4QDZo77XTbUtEfMf
57.1125		Cell	3	0.000	1.000	Vesicles Paraspeckle	547	22	Not-Trans anti-PSPC1-A546 8C-S-PSPC1 V2.00	0	28. Not-Trans and anti-PSPC1-A546_Pos010_S001	00-4LtDEo4QDZo77XTbUtEfMf
76.846		Cell	3	0.000	1.000	Vesicles Paraspeckle	548	23	Not-Trans anti-PSPC1-A546 8C-S-PSPC1 V2.00	0	28. Not-Trans and anti-PSPC1-A546_Pos010_S001	00-4LtDEo4QDZo77XTbUtEfMf
92.5766		Cell	3	0.000	1.000	Vesicles Paraspeckle	549	24	Not-Trans anti-PSPC1-A546 8C-S-PSPC1 V2.00	0	28. Not-Trans and anti-PSPC1-A546_Pos010_S001	00-4LtDEo4QDZo77XTbUtEfMf
90.9142		Cell	3	0.000	1.000	Vesicles Paraspeckle	550	25	Not-Trans anti-PSPC1-A546 8C-S-PSPC1 V2.00	0	28. Not-Trans and anti-PSPC1-A546_Pos010_S001	00-4LtDEo4QDZo77XTbUtEfMf
85.5734		Cell	3	0.000	1.000	Vesicles Paraspeckle	551	26	Not-Trans anti-PSPC1-A546 8C-S-PSPC1 V2.00	0	28. Not-Trans and anti-PSPC1-A546_Pos010_S001	00-4LtDEo4QDZo77XTbUtEfMf
89.8104		Cell	3	0.000	1.000	Vesicles Paraspeckle	552	27	Not-Trans anti-PSPC1-A546 8C-S-PSPC1 V2.00	0	28. Not-Trans and anti-PSPC1-A546_Pos010_S001	00-4LtDEo4QDZo77XTbUtEfMf
76.5552		Cell	3	0.000	1.000	Vesicles Paraspeckle	553	28	Not-Trans anti-PSPC1-A546 8C-S-PSPC1 V2.00	0	28. Not-Trans and anti-PSPC1-A546_Pos010_S001	00-4LtDEo4QDZo77XTbUtEfMf
72.834		Cell	3	0.000	1.000	Vesicles Paraspeckle	554	29	Not-Trans anti-PSPC1-A546 8C-S-PSPC1 V2.00	0	28. Not-Trans and anti-PSPC1-A546_Pos010_S001	00-4LtDEo4QDZo77XTbUtEfMf
112.727		Cell	3	0.000	1.000	Vesicles Paraspeckle	555	30	Not-Trans anti-PSPC1-A546 8C-S-PSPC1 V2.00	0	28. Not-Trans and anti-PSPC1-A546_Pos010_S001	00-4LtDEo4QDZo77XTbUtEfMf
97.2913		Cell	3	0.000	1.000	Vesicles Paraspeckle	557	32	Not-Trans anti-PSPC1-A546 8C-S-PSPC1 V2.00	0	28. Not-Trans and anti-PSPC1-A546_Pos010_S001	00-4LtDEo4QDZo77XTbUtEfMf
75.75		Cell	3	0.000	1.000	Vesicles Paraspeckle	558	33	Not-Trans anti-PSPC1-A546 8C-S-PSPC1 V2.00	0	28. Not-Trans and anti-PSPC1-A546_Pos010_S001	00-4LtDEo4QDZo77XTbUtEfMf
75.5174		Cell	3	0.000	1.000	Vesicles Paraspeckle	559	34	Not-Trans anti-PSPC1-A546 8C-S-PSPC1 V2.00	0	28. Not-Trans and anti-PSPC1-A546_Pos010_S001	00-4LtDEo4QDZo77XTbUtEfMf
97.6		Cell	3	0.000	1.000	Vesicles Paraspeckle	560	35	Not-Trans anti-PSPC1-A546 8C-S-PSPC1 V2.00	0	28. Not-Trans and anti-PSPC1-A546_Pos010_S001	00-4LtDEo4QDZo77XTbUtEfMf
99.4478		Cell	3	0.000	1.000	Vesicles Paraspeckle	561	0	Not-Trans anti-PSPC1-A546 8C-S-PSPC1 V2.00	0	28. Not-Trans and anti-PSPC1-A546_Pos011_S001	00-MtKVX47DHdJSGLtCF6WyCe
81.43		Cell	3	0.000	1.000	Vesicles Paraspeckle	562	1	Not-Trans anti-PSPC1-A546 8C-S-PSPC1 V2.00	0	28. Not-Trans and anti-PSPC1-A546_Pos011_S001	00-MtKVX47DHdJSGLtCF6WyCe
111		Cell	3	0.000	1.000	Vesicles Paraspeckle	563	2	Not-Trans anti-PSPC1-A546 8C-S-PSPC1 V2.00	0	28. Not-Trans and anti-PSPC1-A546_Pos011_S001	00-MtKVX47DHdJSGLtCF6WyCe
76.6662		Cell	3	0.000	1.000	Vesicles Paraspeckle	564	3	Not-Trans anti-PSPC1-A546 8C-S-PSPC1 V2.00	0	28. Not-Trans and anti-PSPC1-A546_Pos011_S001	00-MtKVX47DHdJSGLtCF6WyCe
82.4904		Cell	3	0.000	1.000	Vesicles Paraspeckle	565	4	Not-Trans anti-PSPC1-A546 8C-S-PSPC1 V2.00	0	28. Not-Trans and anti-PSPC1-A546_Pos011_S001	00-MtKVX47DHdJSGLtCF6WyCe
113.794		Cell	3	0.000	1.000	Vesicles Paraspeckle	566	5	Not-Trans anti-PSPC1-A546 8C-S-PSPC1 V2.00	0	28. Not-Trans and anti-PSPC1-A546_Pos011_S001	00-MtKVX47DHdJSGLtCF6WyCe
93.1054		Cell	3	0.000	1.000	Vesicles Paraspeckle	567	6	Not-Trans anti-PSPC1-A546 8C-S-PSPC1 V2.00	0	28. Not-Trans and anti-PSPC1-A546_Pos011_S001	00-MtKVX47DHdJSGLtCF6WyCe
119.866		Cell	3	0.000	1.000	Vesicles Paraspeckle	568	7	Not-Trans anti-PSPC1-A546 8C-S-PSPC1 V2.00	0	28. Not-Trans and anti-PSPC1-A546_Pos011_S001	00-MtKVX47DHdJSGLtCF6WyCe
78.2833		Cell	3	0.000	1.000	Vesicles Paraspeckle	569	8	Not-Trans anti-PSPC1-A546 8C-S-PSPC1 V2.00	0	28. Not-Trans and anti-PSPC1-A546_Pos011_S001	00-MtKVX47DHdJSGLtCF6WyCe
96.8279		Cell	3	0.000	1.000	Vesicles Paraspeckle	570	9	Not-Trans anti-PSPC1-A546 8C-S-PSPC1 V2.00	0	28. Not-Trans and anti-PSPC1-A546_Pos011_S001	00-MtKVX47DHdJSGLtCF6WyCe
91.7834		Cell	3	0.000	1.000	Vesicles Paraspeckle	572	11	Not-Trans anti-PSPC1-A546 8C-S-PSPC1 V2.00	0	28. Not-Trans and anti-PSPC1-A546_Pos011_S001	00-MtKVX47DHdJSGLtCF6WyCe
91.1926		Cell	3	0.000	1.000	Vesicles Paraspeckle	573	12	Not-Trans anti-PSPC1-A546 8C-S-PSPC1 V2.00	0	28. Not-Trans and anti-PSPC1-A546_Pos011_S001	00-MtKVX47DHdJSGLtCF6WyCe
84.1444		Cell	3	0.000	1.000	Vesicles Paraspeckle	574	13	Not-Trans anti-PSPC1-A546 8C-S-PSPC1 V2.00	0	28. Not-Trans and anti-PSPC1-A546_Pos011_S001	00-MtKVX47DHdJSGLtCF6WyCe
84.6715		Cell	3	0.000	1.000	Vesicles Paraspeckle	575	14	Not-Trans anti-PSPC1-A546 8C-S-PSPC1 V2.00	0	28. Not-Trans and anti-PSPC1-A546_Pos011_S001	00-MtKVX47DHdJSGLtCF6WyCe
78.4265		Cell	3	0.000	1.000	Vesicles Paraspeckle	576	15	Not-Trans anti-PSPC1-A546 8C-S-PSPC1 V2.00	0	28. Not-Trans and anti-PSPC1-A546_Pos011_S001	00-MtKVX47DHdJSGLtCF6WyCe
80.3738		Cell	3	0.000	1.000	Vesicles Paraspeckle	577	16	Not-Trans anti-PSPC1-A546 8C-S-PSPC1 V2.00	0	28. Not-Trans and anti-PSPC1-A546_Pos011_S001	00-MtKVX47DHdJSGLtCF6WyCe
113.533		Cell	3	0.000	1.000	Vesicles Paraspeckle	578	17	Not-Trans anti-PSPC1-A546 8C-S-PSPC1 V2.00	0	28. Not-Trans and anti-PSPC1-A546_Pos011_S001	00-MtKVX47DHdJSGLtCF6WyCe
103.859		Cell	3	0.000	1.000	Vesicles Paraspeckle	579	18	Not-Trans anti-PSPC1-A546 8C-S-PSPC1 V2.00	0	28. Not-Trans and anti-PSPC1-A546_Pos011_S001	00-MtKVX47DHdJSGLtCF6WyCe
73.2112		Cell	3	0.000	1.000	Vesicles Paraspeckle	580	19	Not-Trans anti-PSPC1-A546 8C-S-PSPC1 V2.00	0	28. Not-Trans and anti-PSPC1-A546_Pos011_S001	00-MtKVX47DHdJSGLtCF6WyCe
91.192		Cell	3	0.000	1.000	Vesicles Paraspeckle	581	20	Not-Trans anti-PSPC1-A546 8C-S-PSPC1 V2.00	0	28. Not-Trans and anti-PSPC1-A546_Pos011_S001	00-MtKVX47DHdJSGLtCF6WyCe
103.216		Cell	3	0.000	1.000	Vesicles Paraspeckle	582	21	Not-Trans anti-PSPC1-A546 8C-S-PSPC1 V2.00	0	28. Not-Trans and anti-PSPC1-A546_Pos011_S001	00-MtKVX47DHdJSGLtCF6WyCe
96.1337		Cell	3	0.000	1.000	Vesicles Paraspeckle	583	22	Not-Trans anti-PSPC1-A546 8C-S-PSPC1 V2.00	0	28. Not-Trans and anti-PSPC1-A546_Pos011_S001	00-MtKVX47DHdJSGLtCF6WyCe
78.7665		Cell	3	0.000	1.000	Vesicles Paraspeckle	584	23	Not-Trans anti-PSPC1-A546 8C-S-PSPC1 V2.00	0	28. Not-Trans and anti-PSPC1-A546_Pos011_S001	00-MtKVX47DHdJSGLtCF6WyCe
61.8		Cell	3	0.000	1.000	Vesicles Paraspeckle	585	24	Not-Trans anti-PSPC1-A546 8C-S-PSPC1 V2.00	0	28. Not-Trans and anti-PSPC1-A546_Pos011_S001	00-MtKVX47DHdJSGLtCF6WyCe
80.339		Cell	3	0.000	1.000	Vesicles Paraspeckle	587	26	Not-Trans anti-PSPC1-A546 8C-S-PSPC1 V2.00	0	28. Not-Trans and anti-PSPC1-A546_Pos011_S001	00-MtKVX47DHdJSGLtCF6WyCe
77.5294		Cell	3	0.000	1.000	Vesicles Paraspeckle	588	27	Not-Trans anti-PSPC1-A546 8C-S-PSPC1 V2.00	0	28. Not-Trans and anti-PSPC1-A546_Pos011_S001	00-MtKVX47DHdJSGLtCF6WyCe
52.6296		Cell	3	0.000	1.000	Vesicles Paraspeckle	589	28	Not-Trans anti-PSPC1-A546 8C-S-PSPC1 V2.00	0	28. Not-Trans and anti-PSPC1-A546_Pos011_S001	00-MtKVX47DHdJSGLtCF6WyCe
66.1875		Cell	3	0.000	1.000	Vesicles Paraspeckle	590	29	Not-Trans anti-PSPC1-A546 8C-S-PSPC1 V2.00	0	28. Not-Trans and anti-PSPC1-A546_Pos011_S001	00-MtKVX47DHdJSGLtCF6WyCe
63		Cell	3	0.000	1.000	Vesicles Paraspeckle	592	31	Not-Trans anti-PSPC1-A546 8C-S-PSPC1 V2.00	0	28. Not-Trans and anti-PSPC1-A546_Pos011_S001	00-MtKVX47DHdJSGLtCF6WyCe
60.375		Cell	3	0.000	1.000	Vesicles Paraspeckle	593	32	Not-Trans anti-PSPC1-A546 8C-S-PSPC1 V2.00	0	28. Not-Trans and anti-PSPC1-A546_Pos011_S001	00-MtKVX47DHdJSGLtCF6WyCe
112.103		Cell	3	0.000	1.000	Vesicles Paraspeckle	595	34	Not-Trans anti-PSPC1-A546 8C-S-PSPC1 V2.00	0	28. Not-Trans and anti-PSPC1-A546_Pos011_S001	00-MtKVX47DHdJSGLtCF6WyCe
131		Cell	3	0.000	1.000	Vesicles Paraspeckle	596	35	Not-Trans anti-PSPC1-A546 8C-S-PSPC1 V2.00	0	28. Not-Trans and anti-PSPC1-A546_Pos011_S001	00-MtKVX47DHdJSGLtCF6WyCe
87.9385		Cell	3	0.000	1.000	Vesicles Paraspeckle	597	36	Not-Trans anti-PSPC1-A546 8C-S-PSPC1 V2.00	0	28. Not-Trans and anti-PSPC1-A546_Pos011_S001	00-MtKVX47DHdJSGLtCF6WyCe
52.25		Cell	3	0.000	1.000	Vesicles Paraspeckle	598	37	Not-Trans anti-PSPC1-A546 8C-S-PSPC1 V2.00	0	28. Not-Trans and anti-PSPC1-A546_Pos011_S001	00-MtKVX47DHdJSGLtCF6WyCe
62.0625		Cell	3	0.000	1.000	Vesicles Paraspeckle	599	38	Not-Trans anti-PSPC1-A546 8C-S-PSPC1 V2.00	0	28. Not-Trans and anti-PSPC1-A546_Pos011_S001	00-MtKVX47DHdJSGLtCF6WyCe
58.5159		Cell	3	0.000	1.000	Vesicles Paraspeckle	600	39	Not-Trans anti-PSPC1-A546 8C-S-PSPC1 V2.00	0	28. Not-Trans and anti-PSPC1-A546_Pos011_S001	00-MtKVX47DHdJSGLtCF6WyCe
131.533		Cell	3	0.000	1.000	Vesicles Paraspeckle	601	40	Not-Trans anti-PSPC1-A546 8C-S-PSPC1 V2.00	0	28. Not-Trans and anti-PSPC1-A546_Pos011_S001	00-MtKVX47DHdJSGLtCF6WyCe
76.0778		Cell	3	0.000	1.000	Vesicles Paraspeckle	602	41	Not-Trans anti-PSPC1-A546 8C-S-PSPC1 V2.00	0	28. Not-Trans and anti-PSPC1-A546_Pos011_S001	00-MtKVX47DHdJSGLtCF6WyCe
100.531		Cell	3	0.000	1.000	Vesicles Paraspeckle	603	42	Not-Trans anti-PSPC1-A546 8C-S-PSPC1 V2.00	0	28. Not-Trans and anti-PSPC1-A546_Pos011_S001	00-MtKVX47DHdJSGLtCF6WyCe
114.231		Cell	3	0.000	1.000	Vesicles Paraspeckle	604	43	Not-Trans anti-PSPC1-A546 8C-S-PSPC1 V2.00	0	28. Not-Trans and anti-PSPC1-A546_Pos011_S001	00-MtKVX47DHdJSGLtCF6WyCe
98.9111		Cell	3	0.000	1.000	Vesicles Paraspeckle	605	44	Not-Trans anti-PSPC1-A546 8C-S-PSPC1 V2.00	0	28. Not-Trans and anti-PSPC1-A546_Pos011_S001	00-MtKVX47DHdJSGLtCF6WyCe
124		Cell	3	0.000	1.000	Vesicles Paraspeckle	606	45	Not-Trans anti-PSPC1-A546 8C-S-PSPC1 V2.00	0	28. Not-Trans and anti-PSPC1-A546_Pos011_S001	00-MtKVX47DHdJSGLtCF6WyCe
140.454		Cell	3	0.000	1.000	Vesicles Paraspeckle	607	46	Not-Trans anti-PSPC1-A546 8C-S-PSPC1 V2.00	0	28. Not-Trans and anti-PSPC1-A546_Pos011_S001	00-MtKVX47DHdJSGLtCF6WyCe
134.148		Cell	3	0.000	1.000	Vesicles Paraspeckle	608	47	Not-Trans anti-PSPC1-A546 8C-S-PSPC1 V2.00	0	28. Not-Trans and anti-PSPC1-A546_Pos011_S001	00-MtKVX47DHdJSGLtCF6WyCe
133.174		Cell	3	0.000	1.000	Vesicles Paraspeckle	609	48	Not-Trans anti-PSPC1-A546 8C-S-PSPC1 V2.00	0	28. Not-Trans and anti-PSPC1-A546_Pos011_S001	00-MtKVX47DHdJSGLtCF6WyCe
128.66		Cell	3	0.000	1.000	Vesicles Paraspeckle	610	49	Not-Trans anti-PSPC1-A546 8C-S-PSPC1 V2.00	0	28. Not-Trans and anti-PSPC1-A546_Pos011_S001	00-MtKVX47DHdJSGLtCF6WyCe
125.556		Cell	3	0.000	1.000	Vesicles Paraspeckle	611	50	Not-Trans anti-PSPC1-A546 8C-S-PSPC1 V2.00	0	28. Not-Trans and anti-PSPC1-A546_Pos011_S001	00-MtKVX47DHdJSGLtCF6WyCe
99.6		Cell	3	0.000	1.000	Vesicles Paraspeckle	612	51	Not-Trans anti-PSPC1-A546 8C-S-PSPC1 V2.00	0	28. Not-Trans and anti-PSPC1-A546_Pos011_S001	00-MtKVX47DHdJSGLtCF6WyCe
74.5127		Cell	3	0.000	1.000	Vesicles Paraspeckle	613	52	Not-Trans anti-PSPC1-A546 8C-S-PSPC1 V2.00	0	28. Not-Trans and anti-PSPC1-A546_Pos011_S001	00-MtKVX47DHdJSGLtCF6WyCe
95.2594		Cell	3	0.000	1.000	Vesicles Paraspeckle	614	53	Not-Trans anti-PSPC1-A546 8C-S-PSPC1 V2.00	0	28. Not-Trans and anti-PSPC1-A546_Pos011_S001	00-MtKVX47DHdJSGLtCF6WyCe
84.5		Cell	3	0.000	1.000	Vesicles Paraspeckle	615	54	Not-Trans anti-PSPC1-A546 8C-S-PSPC1 V2.00	0	28. Not-Trans and anti-PSPC1-A546_Pos011_S001	00-MtKVX47DHdJSGLtCF6WyCe
94.8081		Cell	3	0.000	1.000	Vesicles Paraspeckle	616	55	Not-Trans anti-PSPC1-A546 8C-S-PSPC1 V2.00	0	28. Not-Trans and anti-PSPC1-A546_Pos011_S001	00-MtKVX47DHdJSGLtCF6WyCe
77.25		Cell	3	0.000	1.000	Vesicles Paraspeckle	617	56	Not-Trans anti-PSPC1-A546 8C-S-PSPC1 V2.00	0	28. Not-Trans and anti-PSPC1-A546_Pos011_S001	00-MtKVX47DHdJSGLtCF6WyCe
59.3077		Cell	3	0.000	1.000	Vesicles Paraspeckle	618	57	Not-Trans anti-PSPC1-A546 8C-S-PSPC1 V2.00	0	28. Not-Trans and anti-PSPC1-A546_Pos011_S001	00-MtKVX47DHdJSGLtCF6WyCe
85.6667		Cell	3	0.000	1.000	Vesicles Paraspeckle	619	58	Not-Trans anti-PSPC1-A546 8C-S-PSPC1 V2.00	0	28. Not-Trans and anti-PSPC1-A546_Pos011_S001	00-MtKVX47DHdJSGLtCF6WyCe
82.4286		Cell	3	0.000	1.000	Vesicles Paraspeckle	620	59	Not-Trans anti-PSPC1-A546 8C-S-PSPC1 V2.00	0	28. Not-Trans and anti-PSPC1-A546_Pos011_S001	00-MtKVX47DHdJSGLtCF6WyCe
80.3469		Cell	3	0.000	1.000	Vesicles Paraspeckle	624	3	Not-Trans anti-PSPC1-A546 8C-S-PSPC1 V2.00	0	28. Not-Trans and anti-PSPC1-A546_Pos012_S001	00-s4PtrApbVXEqQGtvrF9qsi
69.4375		Cell	3	0.000	1.000	Vesicles Paraspeckle	625	4	Not-Trans anti-PSPC1-A546 8C-S-PSPC1 V2.00	0	28. Not-Trans and anti-PSPC1-A546_Pos012_S001	00-s4PtrApbVXEqQGtvrF9qsi
90.2993		Cell	3	0.000	1.000	Vesicles Paraspeckle	626	5	Not-Trans anti-PSPC1-A546 8C-S-PSPC1 V2.00	0	28. Not-Trans and anti-PSPC1-A546_Pos012_S001	00-s4PtrApbVXEqQGtvrF9qsi
104.347		Cell	3	0.000	1.000	Vesicles Paraspeckle	627	6	Not-Trans anti-PSPC1-A546 8C-S-PSPC1 V2.00	0	28. Not-Trans and anti-PSPC1-A546_Pos012_S001	00-s4PtrApbVXEqQGtvrF9qsi
131		Cell	3	0.000	1.000	Vesicles Paraspeckle	628	7	Not-Trans anti-PSPC1-A546 8C-S-PSPC1 V2.00	0	28. Not-Trans and anti-PSPC1-A546_Pos012_S001	00-s4PtrApbVXEqQGtvrF9qsi
86.25		Cell	3	0.000	1.000	Vesicles Paraspeckle	629	8	Not-Trans anti-PSPC1-A546 8C-S-PSPC1 V2.00	0	28. Not-Trans and anti-PSPC1-A546_Pos012_S001	00-s4PtrApbVXEqQGtvrF9qsi
65.6582		Cell	3	0.000	1.000	Vesicles Paraspeckle	630	9	Not-Trans anti-PSPC1-A546 8C-S-PSPC1 V2.00	0	28. Not-Trans and anti-PSPC1-A546_Pos012_S001	00-s4PtrApbVXEqQGtvrF9qsi
75.6744		Cell	3	0.000	1.000	Vesicles Paraspeckle	631	10	Not-Trans anti-PSPC1-A546 8C-S-PSPC1 V2.00	0	28. Not-Trans and anti-PSPC1-A546_Pos012_S001	00-s4PtrApbVXEqQGtvrF9qsi
88.6		Cell	3	0.000	1.000	Vesicles Paraspeckle	632	11	Not-Trans anti-PSPC1-A546 8C-S-PSPC1 V2.00	0	28. Not-Trans and anti-PSPC1-A546_Pos012_S001	00-s4PtrApbVXEqQGtvrF9qsi
98.2235		Cell	3	0.000	1.000	Vesicles Paraspeckle	633	12	Not-Trans anti-PSPC1-A546 8C-S-PSPC1 V2.00	0	28. Not-Trans and anti-PSPC1-A546_Pos012_S001	00-s4PtrApbVXEqQGtvrF9qsi
91.8906		Cell	3	0.000	1.000	Vesicles Paraspeckle	634	13	Not-Trans anti-PSPC1-A546 8C-S-PSPC1 V2.00	0	28. Not-Trans and anti-PSPC1-A546_Pos012_S001	00-s4PtrApbVXEqQGtvrF9qsi
81		Cell	3	0.000	1.000	Vesicles Paraspeckle	635	14	Not-Trans anti-PSPC1-A546 8C-S-PSPC1 V2.00	0	28. Not-Trans and anti-PSPC1-A546_Pos012_S001	00-s4PtrApbVXEqQGtvrF9qsi
105.885		Cell	3	0.000	1.000	Vesicles Paraspeckle	636	15	Not-Trans anti-PSPC1-A546 8C-S-PSPC1 V2.00	0	28. Not-Trans and anti-PSPC1-A546_Pos012_S001	00-s4PtrApbVXEqQGtvrF9qsi
80.7185		Cell	3	0.000	1.000	Vesicles Paraspeckle	638	17	Not-Trans anti-PSPC1-A546 8C-S-PSPC1 V2.00	0	28. Not-Trans and anti-PSPC1-A546_Pos012_S001	00-s4PtrApbVXEqQGtvrF9qsi
92.5655		Cell	3	0.000	1.000	Vesicles Paraspeckle	639	18	Not-Trans anti-PSPC1-A546 8C-S-PSPC1 V2.00	0	28. Not-Trans and anti-PSPC1-A546_Pos012_S001	00-s4PtrApbVXEqQGtvrF9qsi
90.2705		Cell	3	0.000	1.000	Vesicles Paraspeckle	640	19	Not-Trans anti-PSPC1-A546 8C-S-PSPC1 V2.00	0	28. Not-Trans and anti-PSPC1-A546_Pos012_S001	00-s4PtrApbVXEqQGtvrF9qsi
68.8452		Cell	3	0.000	1.000	Vesicles Paraspeckle	641	20	Not-Trans anti-PSPC1-A546 8C-S-PSPC1 V2.00	0	28. Not-Trans and anti-PSPC1-A546_Pos012_S001	00-s4PtrApbVXEqQGtvrF9qsi
77.2597		Cell	3	0.000	1.000	Vesicles Paraspeckle	643	22	Not-Trans anti-PSPC1-A546 8C-S-PSPC1 V2.00	0	28. Not-Trans and anti-PSPC1-A546_Pos012_S001	00-s4PtrApbVXEqQGtvrF9qsi
79.3211		Cell	3	0.000	1.000	Vesicles Paraspeckle	646	25	Not-Trans anti-PSPC1-A546 8C-S-PSPC1 V2.00	0	28. Not-Trans and anti-PSPC1-A546_Pos012_S001	00-s4PtrApbVXEqQGtvrF9qsi
135.125		Cell	3	0.000	1.000	Vesicles Paraspeckle	647	26	Not-Trans anti-PSPC1-A546 8C-S-PSPC1 V2.00	0	28. Not-Trans and anti-PSPC1-A546_Pos012_S001	00-s4PtrApbVXEqQGtvrF9qsi
106.906		Cell	3	0.000	1.000	Vesicles Paraspeckle	648	27	Not-Trans anti-PSPC1-A546 8C-S-PSPC1 V2.00	0	28. Not-Trans and anti-PSPC1-A546_Pos012_S001	00-s4PtrApbVXEqQGtvrF9qsi
95.1667		Cell	3	0.000	1.000	Vesicles Paraspeckle	649	28	Not-Trans anti-PSPC1-A546 8C-S-PSPC1 V2.00	0	28. Not-Trans and anti-PSPC1-A546_Pos012_S001	00-s4PtrApbVXEqQGtvrF9qsi
88.2857		Cell	3	0.000	1.000	Vesicles Paraspeckle	650	29	Not-Trans anti-PSPC1-A546 8C-S-PSPC1 V2.00	0	28. Not-Trans and anti-PSPC1-A546_Pos012_S001	00-s4PtrApbVXEqQGtvrF9qsi
66.75		Cell	3	0.000	1.000	Vesicles Paraspeckle	651	30	Not-Trans anti-PSPC1-A546 8C-S-PSPC1 V2.00	0	28. Not-Trans and anti-PSPC1-A546_Pos012_S001	00-s4PtrApbVXEqQGtvrF9qsi
82.9525		Cell	3	0.000	1.000	Vesicles Paraspeckle	652	31	Not-Trans anti-PSPC1-A546 8C-S-PSPC1 V2.00	0	28. Not-Trans and anti-PSPC1-A546_Pos012_S001	00-s4PtrApbVXEqQGtvrF9qsi
71.1785		Cell	3	0.000	1.000	Vesicles Paraspeckle	653	32	Not-Trans anti-PSPC1-A546 8C-S-PSPC1 V2.00	0	28. Not-Trans and anti-PSPC1-A546_Pos012_S001	00-s4PtrApbVXEqQGtvrF9qsi
85		Cell	3	0.000	1.000	Vesicles Paraspeckle	654	33	Not-Trans anti-PSPC1-A546 8C-S-PSPC1 V2.00	0	28. Not-Trans and anti-PSPC1-A546_Pos012_S001	00-s4PtrApbVXEqQGtvrF9qsi
80.26		Cell	3	0.000	1.000	Vesicles Paraspeckle	657	36	Not-Trans anti-PSPC1-A546 8C-S-PSPC1 V2.00	0	28. Not-Trans and anti-PSPC1-A546_Pos012_S001	00-s4PtrApbVXEqQGtvrF9qsi
92.1023		Cell	3	0.000	1.000	Vesicles Paraspeckle	663	42	Not-Trans anti-PSPC1-A546 8C-S-PSPC1 V2.00	0	28. Not-Trans and anti-PSPC1-A546_Pos012_S001	00-s4PtrApbVXEqQGtvrF9qsi
86		Cell	3	0.000	1.000	Vesicles Paraspeckle	664	43	Not-Trans anti-PSPC1-A546 8C-S-PSPC1 V2.00	0	28. Not-Trans and anti-PSPC1-A546_Pos012_S001	00-s4PtrApbVXEqQGtvrF9qsi
88.5		Cell	3	0.000	1.000	Vesicles Paraspeckle	665	44	Not-Trans anti-PSPC1-A546 8C-S-PSPC1 V2.00	0	28. Not-Trans and anti-PSPC1-A546_Pos012_S001	00-s4PtrApbVXEqQGtvrF9qsi
93.7723		Cell	3	0.000	1.000	Vesicles Paraspeckle	667	46	Not-Trans anti-PSPC1-A546 8C-S-PSPC1 V2.00	0	28. Not-Trans and anti-PSPC1-A546_Pos012_S001	00-s4PtrApbVXEqQGtvrF9qsi
118.393		Cell	3	0.000	1.000	Vesicles Paraspeckle	668	47	Not-Trans anti-PSPC1-A546 8C-S-PSPC1 V2.00	0	28. Not-Trans and anti-PSPC1-A546_Pos012_S001	00-s4PtrApbVXEqQGtvrF9qsi
61.5		Cell	3	0.000	1.000	Vesicles Paraspeckle	669	48	Not-Trans anti-PSPC1-A546 8C-S-PSPC1 V2.00	0	28. Not-Trans and anti-PSPC1-A546_Pos012_S001	00-s4PtrApbVXEqQGtvrF9qsi
122.333		Cell	3	0.000	1.000	Vesicles Paraspeckle	670	49	Not-Trans anti-PSPC1-A546 8C-S-PSPC1 V2.00	0	28. Not-Trans and anti-PSPC1-A546_Pos012_S001	00-s4PtrApbVXEqQGtvrF9qsi
134		Cell	3	0.000	1.000	Vesicles Paraspeckle	672	51	Not-Trans anti-PSPC1-A546 8C-S-PSPC1 V2.00	0	28. Not-Trans and anti-PSPC1-A546_Pos012_S001	00-s4PtrApbVXEqQGtvrF9qsi
116.463		Cell	3	0.000	1.000	Vesicles Paraspeckle	673	52	Not-Trans anti-PSPC1-A546 8C-S-PSPC1 V2.00	0	28. Not-Trans and anti-PSPC1-A546_Pos012_S001	00-s4PtrApbVXEqQGtvrF9qsi
119.017		Cell	3	0.000	1.000	Vesicles Paraspeckle	674	53	Not-Trans anti-PSPC1-A546 8C-S-PSPC1 V2.00	0	28. Not-Trans and anti-PSPC1-A546_Pos012_S001	00-s4PtrApbVXEqQGtvrF9qsi
168.739		Cell	3	0.000	1.000	Vesicles Paraspeckle	675	54	Not-Trans anti-PSPC1-A546 8C-S-PSPC1 V2.00	0	28. Not-Trans and anti-PSPC1-A546_Pos012_S001	00-s4PtrApbVXEqQGtvrF9qsi
93.384		Cell	3	0.000	1.000	Vesicles Paraspeckle	676	55	Not-Trans anti-PSPC1-A546 8C-S-PSPC1 V2.00	0	28. Not-Trans and anti-PSPC1-A546_Pos012_S001	00-s4PtrApbVXEqQGtvrF9qsi
104.442		Cell	3	0.000	1.000	Vesicles Paraspeckle	677	56	Not-Trans anti-PSPC1-A546 8C-S-PSPC1 V2.00	0	28. Not-Trans and anti-PSPC1-A546_Pos012_S001	00-s4PtrApbVXEqQGtvrF9qsi
90.0387		Cell	3	0.000	1.000	Vesicles Paraspeckle	678	57	Not-Trans anti-PSPC1-A546 8C-S-PSPC1 V2.00	0	28. Not-Trans and anti-PSPC1-A546_Pos012_S001	00-s4PtrApbVXEqQGtvrF9qsi
53.8333		Cell	3	0.000	1.000	Vesicles Paraspeckle	679	58	Not-Trans anti-PSPC1-A546 8C-S-PSPC1 V2.00	0	28. Not-Trans and anti-PSPC1-A546_Pos012_S001	00-s4PtrApbVXEqQGtvrF9qsi
75.6056		Cell	3	0.000	1.000	Vesicles Paraspeckle	680	59	Not-Trans anti-PSPC1-A546 8C-S-PSPC1 V2.00	0	28. Not-Trans and anti-PSPC1-A546_Pos012_S001	00-s4PtrApbVXEqQGtvrF9qsi
95.2963		Cell	3	0.000	1.000	Vesicles Paraspeckle	681	0	Not-Trans anti-PSPC1-A546 8C-S-PSPC1 V2.00	0	28. Not-Trans and anti-PSPC1-A546_Pos013_S001	00-tArxYYSpHMeuixyJJ6mtoA
71.025		Cell	3	0.000	1.000	Vesicles Paraspeckle	682	1	Not-Trans anti-PSPC1-A546 8C-S-PSPC1 V2.00	0	28. Not-Trans and anti-PSPC1-A546_Pos013_S001	00-tArxYYSpHMeuixyJJ6mtoA
87.6389		Cell	3	0.000	1.000	Vesicles Paraspeckle	683	2	Not-Trans anti-PSPC1-A546 8C-S-PSPC1 V2.00	0	28. Not-Trans and anti-PSPC1-A546_Pos013_S001	00-tArxYYSpHMeuixyJJ6mtoA
104.703		Cell	3	0.000	1.000	Vesicles Paraspeckle	688	7	Not-Trans anti-PSPC1-A546 8C-S-PSPC1 V2.00	0	28. Not-Trans and anti-PSPC1-A546_Pos013_S001	00-tArxYYSpHMeuixyJJ6mtoA
109		Cell	3	0.000	1.000	Vesicles Paraspeckle	689	8	Not-Trans anti-PSPC1-A546 8C-S-PSPC1 V2.00	0	28. Not-Trans and anti-PSPC1-A546_Pos013_S001	00-tArxYYSpHMeuixyJJ6mtoA
84.6035		Cell	3	0.000	1.000	Vesicles Paraspeckle	690	9	Not-Trans anti-PSPC1-A546 8C-S-PSPC1 V2.00	0	28. Not-Trans and anti-PSPC1-A546_Pos013_S001	00-tArxYYSpHMeuixyJJ6mtoA
74.1237		Cell	3	0.000	1.000	Vesicles Paraspeckle	691	10	Not-Trans anti-PSPC1-A546 8C-S-PSPC1 V2.00	0	28. Not-Trans and anti-PSPC1-A546_Pos013_S001	00-tArxYYSpHMeuixyJJ6mtoA
70.5198		Cell	3	0.000	1.000	Vesicles Paraspeckle	692	11	Not-Trans anti-PSPC1-A546 8C-S-PSPC1 V2.00	0	28. Not-Trans and anti-PSPC1-A546_Pos013_S001	00-tArxYYSpHMeuixyJJ6mtoA
87.3333		Cell	3	0.000	1.000	Vesicles Paraspeckle	694	13	Not-Trans anti-PSPC1-A546 8C-S-PSPC1 V2.00	0	28. Not-Trans and anti-PSPC1-A546_Pos013_S001	00-tArxYYSpHMeuixyJJ6mtoA
78.2861		Cell	3	0.000	1.000	Vesicles Paraspeckle	696	15	Not-Trans anti-PSPC1-A546 8C-S-PSPC1 V2.00	0	28. Not-Trans and anti-PSPC1-A546_Pos013_S001	00-tArxYYSpHMeuixyJJ6mtoA
83.6667		Cell	3	0.000	1.000	Vesicles Paraspeckle	698	17	Not-Trans anti-PSPC1-A546 8C-S-PSPC1 V2.00	0	28. Not-Trans and anti-PSPC1-A546_Pos013_S001	00-tArxYYSpHMeuixyJJ6mtoA
84.1649		Cell	3	0.000	1.000	Vesicles Paraspeckle	699	18	Not-Trans anti-PSPC1-A546 8C-S-PSPC1 V2.00	0	28. Not-Trans and anti-PSPC1-A546_Pos013_S001	00-tArxYYSpHMeuixyJJ6mtoA
97.8494		Cell	3	0.000	1.000	Vesicles Paraspeckle	700	19	Not-Trans anti-PSPC1-A546 8C-S-PSPC1 V2.00	0	28. Not-Trans and anti-PSPC1-A546_Pos013_S001	00-tArxYYSpHMeuixyJJ6mtoA
70.7036		Cell	3	0.000	1.000	Vesicles Paraspeckle	702	21	Not-Trans anti-PSPC1-A546 8C-S-PSPC1 V2.00	0	28. Not-Trans and anti-PSPC1-A546_Pos013_S001	00-tArxYYSpHMeuixyJJ6mtoA
88.136		Cell	3	0.000	1.000	Vesicles Paraspeckle	704	23	Not-Trans anti-PSPC1-A546 8C-S-PSPC1 V2.00	0	28. Not-Trans and anti-PSPC1-A546_Pos013_S001	00-tArxYYSpHMeuixyJJ6mtoA
98.9182		Cell	3	0.000	1.000	Vesicles Paraspeckle	709	28	Not-Trans anti-PSPC1-A546 8C-S-PSPC1 V2.00	0	28. Not-Trans and anti-PSPC1-A546_Pos013_S001	00-tArxYYSpHMeuixyJJ6mtoA
181		Cell	3	0.000	1.000	Vesicles Paraspeckle	710	29	Not-Trans anti-PSPC1-A546 8C-S-PSPC1 V2.00	0	28. Not-Trans and anti-PSPC1-A546_Pos013_S001	00-tArxYYSpHMeuixyJJ6mtoA
106.11		Cell	3	0.000	1.000	Vesicles Paraspeckle	712	31	Not-Trans anti-PSPC1-A546 8C-S-PSPC1 V2.00	0	28. Not-Trans and anti-PSPC1-A546_Pos013_S001	00-tArxYYSpHMeuixyJJ6mtoA
107.481		Cell	3	0.000	1.000	Vesicles Paraspeckle	713	32	Not-Trans anti-PSPC1-A546 8C-S-PSPC1 V2.00	0	28. Not-Trans and anti-PSPC1-A546_Pos013_S001	00-tArxYYSpHMeuixyJJ6mtoA
120.617		Cell	3	0.000	1.000	Vesicles Paraspeckle	714	33	Not-Trans anti-PSPC1-A546 8C-S-PSPC1 V2.00	0	28. Not-Trans and anti-PSPC1-A546_Pos013_S001	00-tArxYYSpHMeuixyJJ6mtoA
104.625		Cell	3	0.000	1.000	Vesicles Paraspeckle	716	35	Not-Trans anti-PSPC1-A546 8C-S-PSPC1 V2.00	0	28. Not-Trans and anti-PSPC1-A546_Pos013_S001	00-tArxYYSpHMeuixyJJ6mtoA
117.511		Cell	3	0.000	1.000	Vesicles Paraspeckle	717	36	Not-Trans anti-PSPC1-A546 8C-S-PSPC1 V2.00	0	28. Not-Trans and anti-PSPC1-A546_Pos013_S001	00-tArxYYSpHMeuixyJJ6mtoA
121.149		Cell	3	0.000	1.000	Vesicles Paraspeckle	718	37	Not-Trans anti-PSPC1-A546 8C-S-PSPC1 V2.00	0	28. Not-Trans and anti-PSPC1-A546_Pos013_S001	00-tArxYYSpHMeuixyJJ6mtoA
108.535		Cell	3	0.000	1.000	Vesicles Paraspeckle	719	38	Not-Trans anti-PSPC1-A546 8C-S-PSPC1 V2.00	0	28. Not-Trans and anti-PSPC1-A546_Pos013_S001	00-tArxYYSpHMeuixyJJ6mtoA
113.079		Cell	3	0.000	1.000	Vesicles Paraspeckle	720	39	Not-Trans anti-PSPC1-A546 8C-S-PSPC1 V2.00	0	28. Not-Trans and anti-PSPC1-A546_Pos013_S001	00-tArxYYSpHMeuixyJJ6mtoA
110.533		Cell	3	0.000	1.000	Vesicles Paraspeckle	721	40	Not-Trans anti-PSPC1-A546 8C-S-PSPC1 V2.00	0	28. Not-Trans and anti-PSPC1-A546_Pos013_S001	00-tArxYYSpHMeuixyJJ6mtoA
93.4681		Cell	3	0.000	1.000	Vesicles Paraspeckle	722	41	Not-Trans anti-PSPC1-A546 8C-S-PSPC1 V2.00	0	28. Not-Trans and anti-PSPC1-A546_Pos013_S001	00-tArxYYSpHMeuixyJJ6mtoA
98.5		Cell	3	0.000	1.000	Vesicles Paraspeckle	727	46	Not-Trans anti-PSPC1-A546 8C-S-PSPC1 V2.00	0	28. Not-Trans and anti-PSPC1-A546_Pos013_S001	00-tArxYYSpHMeuixyJJ6mtoA
108.333		Cell	3	0.000	1.000	Vesicles Paraspeckle	728	47	Not-Trans anti-PSPC1-A546 8C-S-PSPC1 V2.00	0	28. Not-Trans and anti-PSPC1-A546_Pos013_S001	00-tArxYYSpHMeuixyJJ6mtoA
76.2222		Cell	3	0.000	1.000	Vesicles Paraspeckle	730	49	Not-Trans anti-PSPC1-A546 8C-S-PSPC1 V2.00	0	28. Not-Trans and anti-PSPC1-A546_Pos013_S001	00-tArxYYSpHMeuixyJJ6mtoA
118.901		Cell	3	0.000	1.000	Vesicles Paraspeckle	731	50	Not-Trans anti-PSPC1-A546 8C-S-PSPC1 V2.00	0	28. Not-Trans and anti-PSPC1-A546_Pos013_S001	00-tArxYYSpHMeuixyJJ6mtoA
112.521		Cell	3	0.000	1.000	Vesicles Paraspeckle	732	51	Not-Trans anti-PSPC1-A546 8C-S-PSPC1 V2.00	0	28. Not-Trans and anti-PSPC1-A546_Pos013_S001	00-tArxYYSpHMeuixyJJ6mtoA
59.7222		Cell	3	0.000	1.000	Vesicles Paraspeckle	733	52	Not-Trans anti-PSPC1-A546 8C-S-PSPC1 V2.00	0	28. Not-Trans and anti-PSPC1-A546_Pos013_S001	00-tArxYYSpHMeuixyJJ6mtoA
110.116		Cell	3	0.000	1.000	Vesicles Paraspeckle	736	55	Not-Trans anti-PSPC1-A546 8C-S-PSPC1 V2.00	0	28. Not-Trans and anti-PSPC1-A546_Pos013_S001	00-tArxYYSpHMeuixyJJ6mtoA
133.036		Cell	3	0.000	1.000	Vesicles Paraspeckle	737	56	Not-Trans anti-PSPC1-A546 8C-S-PSPC1 V2.00	0	28. Not-Trans and anti-PSPC1-A546_Pos013_S001	00-tArxYYSpHMeuixyJJ6mtoA
83.7333		Cell	3	0.000	1.000	Vesicles Paraspeckle	739	58	Not-Trans anti-PSPC1-A546 8C-S-PSPC1 V2.00	0	28. Not-Trans and anti-PSPC1-A546_Pos013_S001	00-tArxYYSpHMeuixyJJ6mtoA
123.775		Cell	3	0.000	1.000	Vesicles Paraspeckle	740	59	Not-Trans anti-PSPC1-A546 8C-S-PSPC1 V2.00	0	28. Not-Trans and anti-PSPC1-A546_Pos013_S001	00-tArxYYSpHMeuixyJJ6mtoA
92.7889		Cell	3	0.000	1.000	Vesicles Paraspeckle	742	61	Not-Trans anti-PSPC1-A546 8C-S-PSPC1 V2.00	0	28. Not-Trans and anti-PSPC1-A546_Pos013_S001	00-tArxYYSpHMeuixyJJ6mtoA
87.3159		Cell	3	0.000	1.000	Vesicles Paraspeckle	743	62	Not-Trans anti-PSPC1-A546 8C-S-PSPC1 V2.00	0	28. Not-Trans and anti-PSPC1-A546_Pos013_S001	00-tArxYYSpHMeuixyJJ6mtoA
87.25		Cell	3	0.000	1.000	Vesicles Paraspeckle	744	63	Not-Trans anti-PSPC1-A546 8C-S-PSPC1 V2.00	0	28. Not-Trans and anti-PSPC1-A546_Pos013_S001	00-tArxYYSpHMeuixyJJ6mtoA
58.3833		Cell	3	0.000	1.000	Vesicles Paraspeckle	746	65	Not-Trans anti-PSPC1-A546 8C-S-PSPC1 V2.00	0	28. Not-Trans and anti-PSPC1-A546_Pos013_S001	00-tArxYYSpHMeuixyJJ6mtoA
76.6652		Cell	3	0.000	1.000	Vesicles Paraspeckle	747	66	Not-Trans anti-PSPC1-A546 8C-S-PSPC1 V2.00	0	28. Not-Trans and anti-PSPC1-A546_Pos013_S001	00-tArxYYSpHMeuixyJJ6mtoA
106.345		Cell	3	0.000	1.000	Vesicles Paraspeckle	748	67	Not-Trans anti-PSPC1-A546 8C-S-PSPC1 V2.00	0	28. Not-Trans and anti-PSPC1-A546_Pos013_S001	00-tArxYYSpHMeuixyJJ6mtoA
89.987		Cell	3	0.000	1.000	Vesicles Paraspeckle	752	0	Not-Trans anti-PSPC1-A546 8C-S-PSPC1 V2.00	0	28. Not-Trans and anti-PSPC1-A546_Pos014_S001	00-SgMqqBYnHxYTBPhQFBg9oD
83.9591		Cell	3	0.000	1.000	Vesicles Paraspeckle	753	1	Not-Trans anti-PSPC1-A546 8C-S-PSPC1 V2.00	0	28. Not-Trans and anti-PSPC1-A546_Pos014_S001	00-SgMqqBYnHxYTBPhQFBg9oD
110.11		Cell	3	0.000	1.000	Vesicles Paraspeckle	754	2	Not-Trans anti-PSPC1-A546 8C-S-PSPC1 V2.00	0	28. Not-Trans and anti-PSPC1-A546_Pos014_S001	00-SgMqqBYnHxYTBPhQFBg9oD
105.9		Cell	3	0.000	1.000	Vesicles Paraspeckle	755	3	Not-Trans anti-PSPC1-A546 8C-S-PSPC1 V2.00	0	28. Not-Trans and anti-PSPC1-A546_Pos014_S001	00-SgMqqBYnHxYTBPhQFBg9oD
98.8439		Cell	3	0.000	1.000	Vesicles Paraspeckle	756	4	Not-Trans anti-PSPC1-A546 8C-S-PSPC1 V2.00	0	28. Not-Trans and anti-PSPC1-A546_Pos014_S001	00-SgMqqBYnHxYTBPhQFBg9oD
121.5		Cell	3	0.000	1.000	Vesicles Paraspeckle	757	5	Not-Trans anti-PSPC1-A546 8C-S-PSPC1 V2.00	0	28. Not-Trans and anti-PSPC1-A546_Pos014_S001	00-SgMqqBYnHxYTBPhQFBg9oD
70.0381		Cell	3	0.000	1.000	Vesicles Paraspeckle	758	6	Not-Trans anti-PSPC1-A546 8C-S-PSPC1 V2.00	0	28. Not-Trans and anti-PSPC1-A546_Pos014_S001	00-SgMqqBYnHxYTBPhQFBg9oD
94.7737		Cell	3	0.000	1.000	Vesicles Paraspeckle	761	9	Not-Trans anti-PSPC1-A546 8C-S-PSPC1 V2.00	0	28. Not-Trans and anti-PSPC1-A546_Pos014_S001	00-SgMqqBYnHxYTBPhQFBg9oD
134.806		Cell	3	0.000	1.000	Vesicles Paraspeckle	762	10	Not-Trans anti-PSPC1-A546 8C-S-PSPC1 V2.00	0	28. Not-Trans and anti-PSPC1-A546_Pos014_S001	00-SgMqqBYnHxYTBPhQFBg9oD
113.148		Cell	3	0.000	1.000	Vesicles Paraspeckle	764	12	Not-Trans anti-PSPC1-A546 8C-S-PSPC1 V2.00	0	28. Not-Trans and anti-PSPC1-A546_Pos014_S001	00-SgMqqBYnHxYTBPhQFBg9oD
118		Cell	3	0.000	1.000	Vesicles Paraspeckle	765	13	Not-Trans anti-PSPC1-A546 8C-S-PSPC1 V2.00	0	28. Not-Trans and anti-PSPC1-A546_Pos014_S001	00-SgMqqBYnHxYTBPhQFBg9oD
127.333		Cell	3	0.000	1.000	Vesicles Paraspeckle	766	14	Not-Trans anti-PSPC1-A546 8C-S-PSPC1 V2.00	0	28. Not-Trans and anti-PSPC1-A546_Pos014_S001	00-SgMqqBYnHxYTBPhQFBg9oD
113.022		Cell	3	0.000	1.000	Vesicles Paraspeckle	767	15	Not-Trans anti-PSPC1-A546 8C-S-PSPC1 V2.00	0	28. Not-Trans and anti-PSPC1-A546_Pos014_S001	00-SgMqqBYnHxYTBPhQFBg9oD
91.5		Cell	3	0.000	1.000	Vesicles Paraspeckle	770	18	Not-Trans anti-PSPC1-A546 8C-S-PSPC1 V2.00	0	28. Not-Trans and anti-PSPC1-A546_Pos014_S001	00-SgMqqBYnHxYTBPhQFBg9oD
109.768		Cell	3	0.000	1.000	Vesicles Paraspeckle	771	19	Not-Trans anti-PSPC1-A546 8C-S-PSPC1 V2.00	0	28. Not-Trans and anti-PSPC1-A546_Pos014_S001	00-SgMqqBYnHxYTBPhQFBg9oD
49		Cell	3	0.000	1.000	Vesicles Paraspeckle	772	20	Not-Trans anti-PSPC1-A546 8C-S-PSPC1 V2.00	0	28. Not-Trans and anti-PSPC1-A546_Pos014_S001	00-SgMqqBYnHxYTBPhQFBg9oD
66.9672		Cell	3	0.000	1.000	Vesicles Paraspeckle	777	25	Not-Trans anti-PSPC1-A546 8C-S-PSPC1 V2.00	0	28. Not-Trans and anti-PSPC1-A546_Pos014_S001	00-SgMqqBYnHxYTBPhQFBg9oD
67		Cell	3	0.000	1.000	Vesicles Paraspeckle	779	27	Not-Trans anti-PSPC1-A546 8C-S-PSPC1 V2.00	0	28. Not-Trans and anti-PSPC1-A546_Pos014_S001	00-SgMqqBYnHxYTBPhQFBg9oD
125		Cell	3	0.000	1.000	Vesicles Paraspeckle	780	28	Not-Trans anti-PSPC1-A546 8C-S-PSPC1 V2.00	0	28. Not-Trans and anti-PSPC1-A546_Pos014_S001	00-SgMqqBYnHxYTBPhQFBg9oD
76.6667		Cell	3	0.000	1.000	Vesicles Paraspeckle	781	29	Not-Trans anti-PSPC1-A546 8C-S-PSPC1 V2.00	0	28. Not-Trans and anti-PSPC1-A546_Pos014_S001	00-SgMqqBYnHxYTBPhQFBg9oD
105.693		Cell	3	0.000	1.000	Vesicles Paraspeckle	782	30	Not-Trans anti-PSPC1-A546 8C-S-PSPC1 V2.00	0	28. Not-Trans and anti-PSPC1-A546_Pos014_S001	00-SgMqqBYnHxYTBPhQFBg9oD
87.625		Cell	3	0.000	1.000	Vesicles Paraspeckle	783	31	Not-Trans anti-PSPC1-A546 8C-S-PSPC1 V2.00	0	28. Not-Trans and anti-PSPC1-A546_Pos014_S001	00-SgMqqBYnHxYTBPhQFBg9oD
97		Cell	3	0.000	1.000	Vesicles Paraspeckle	784	32	Not-Trans anti-PSPC1-A546 8C-S-PSPC1 V2.00	0	28. Not-Trans and anti-PSPC1-A546_Pos014_S001	00-SgMqqBYnHxYTBPhQFBg9oD
115.606		Cell	3	0.000	1.000	Vesicles Paraspeckle	785	33	Not-Trans anti-PSPC1-A546 8C-S-PSPC1 V2.00	0	28. Not-Trans and anti-PSPC1-A546_Pos014_S001	00-SgMqqBYnHxYTBPhQFBg9oD
131.5		Cell	3	0.000	1.000	Vesicles Paraspeckle	787	35	Not-Trans anti-PSPC1-A546 8C-S-PSPC1 V2.00	0	28. Not-Trans and anti-PSPC1-A546_Pos014_S001	00-SgMqqBYnHxYTBPhQFBg9oD
124.623		Cell	3	0.000	1.000	Vesicles Paraspeckle	789	37	Not-Trans anti-PSPC1-A546 8C-S-PSPC1 V2.00	0	28. Not-Trans and anti-PSPC1-A546_Pos014_S001	00-SgMqqBYnHxYTBPhQFBg9oD
122.103		Cell	3	0.000	1.000	Vesicles Paraspeckle	790	38	Not-Trans anti-PSPC1-A546 8C-S-PSPC1 V2.00	0	28. Not-Trans and anti-PSPC1-A546_Pos014_S001	00-SgMqqBYnHxYTBPhQFBg9oD
189.5		Cell	3	0.000	1.000	Vesicles Paraspeckle	793	41	Not-Trans anti-PSPC1-A546 8C-S-PSPC1 V2.00	0	28. Not-Trans and anti-PSPC1-A546_Pos014_S001	00-SgMqqBYnHxYTBPhQFBg9oD
134.392		Cell	3	0.000	1.000	Vesicles Paraspeckle	794	42	Not-Trans anti-PSPC1-A546 8C-S-PSPC1 V2.00	0	28. Not-Trans and anti-PSPC1-A546_Pos014_S001	00-SgMqqBYnHxYTBPhQFBg9oD
153.667		Cell	3	0.000	1.000	Vesicles Paraspeckle	796	44	Not-Trans anti-PSPC1-A546 8C-S-PSPC1 V2.00	0	28. Not-Trans and anti-PSPC1-A546_Pos014_S001	00-SgMqqBYnHxYTBPhQFBg9oD
142.741		Cell	3	0.000	1.000	Vesicles Paraspeckle	797	45	Not-Trans anti-PSPC1-A546 8C-S-PSPC1 V2.00	0	28. Not-Trans and anti-PSPC1-A546_Pos014_S001	00-SgMqqBYnHxYTBPhQFBg9oD
89.4994		Cell	3	0.000	1.000	Vesicles Paraspeckle	798	46	Not-Trans anti-PSPC1-A546 8C-S-PSPC1 V2.00	0	28. Not-Trans and anti-PSPC1-A546_Pos014_S001	00-SgMqqBYnHxYTBPhQFBg9oD
112.673		Cell	3	0.000	1.000	Vesicles Paraspeckle	800	48	Not-Trans anti-PSPC1-A546 8C-S-PSPC1 V2.00	0	28. Not-Trans and anti-PSPC1-A546_Pos014_S001	00-SgMqqBYnHxYTBPhQFBg9oD
159.943		Cell	3	0.000	1.000	Vesicles Paraspeckle	801	49	Not-Trans anti-PSPC1-A546 8C-S-PSPC1 V2.00	0	28. Not-Trans and anti-PSPC1-A546_Pos014_S001	00-SgMqqBYnHxYTBPhQFBg9oD
87.2857		Cell	3	0.000	1.000	Vesicles Paraspeckle	803	51	Not-Trans anti-PSPC1-A546 8C-S-PSPC1 V2.00	0	28. Not-Trans and anti-PSPC1-A546_Pos014_S001	00-SgMqqBYnHxYTBPhQFBg9oD
74		Cell	3	0.000	1.000	Vesicles Paraspeckle	804	52	Not-Trans anti-PSPC1-A546 8C-S-PSPC1 V2.00	0	28. Not-Trans and anti-PSPC1-A546_Pos014_S001	00-SgMqqBYnHxYTBPhQFBg9oD
107.064		Cell	3	0.000	1.000	Vesicles Paraspeckle	806	54	Not-Trans anti-PSPC1-A546 8C-S-PSPC1 V2.00	0	28. Not-Trans and anti-PSPC1-A546_Pos014_S001	00-SgMqqBYnHxYTBPhQFBg9oD
104.778		Cell	3	0.000	1.000	Vesicles Paraspeckle	810	58	Not-Trans anti-PSPC1-A546 8C-S-PSPC1 V2.00	0	28. Not-Trans and anti-PSPC1-A546_Pos014_S001	00-SgMqqBYnHxYTBPhQFBg9oD
125.565		Cell	3	0.000	1.000	Vesicles Paraspeckle	814	62	Not-Trans anti-PSPC1-A546 8C-S-PSPC1 V2.00	0	28. Not-Trans and anti-PSPC1-A546_Pos014_S001	00-SgMqqBYnHxYTBPhQFBg9oD
97.28		Cell	3	0.000	1.000	Vesicles Paraspeckle	815	63	Not-Trans anti-PSPC1-A546 8C-S-PSPC1 V2.00	0	28. Not-Trans and anti-PSPC1-A546_Pos014_S001	00-SgMqqBYnHxYTBPhQFBg9oD
88.0226		Cell	3	0.000	1.000	Vesicles Paraspeckle	817	65	Not-Trans anti-PSPC1-A546 8C-S-PSPC1 V2.00	0	28. Not-Trans and anti-PSPC1-A546_Pos014_S001	00-SgMqqBYnHxYTBPhQFBg9oD
129.624		Cell	3	0.000	1.000	Vesicles Paraspeckle	818	66	Not-Trans anti-PSPC1-A546 8C-S-PSPC1 V2.00	0	28. Not-Trans and anti-PSPC1-A546_Pos014_S001	00-SgMqqBYnHxYTBPhQFBg9oD
165.618		Cell	3	0.000	1.000	Vesicles Paraspeckle	819	67	Not-Trans anti-PSPC1-A546 8C-S-PSPC1 V2.00	0	28. Not-Trans and anti-PSPC1-A546_Pos014_S001	00-SgMqqBYnHxYTBPhQFBg9oD
76.625		Cell	3	0.000	1.000	Vesicles Paraspeckle	820	68	Not-Trans anti-PSPC1-A546 8C-S-PSPC1 V2.00	0	28. Not-Trans and anti-PSPC1-A546_Pos014_S001	00-SgMqqBYnHxYTBPhQFBg9oD
197.75		Cell	3	0.000	1.000	Vesicles Paraspeckle	821	69	Not-Trans anti-PSPC1-A546 8C-S-PSPC1 V2.00	0	28. Not-Trans and anti-PSPC1-A546_Pos014_S001	00-SgMqqBYnHxYTBPhQFBg9oD
86.1996		Cell	3	0.000	1.000	Vesicles Paraspeckle	822	70	Not-Trans anti-PSPC1-A546 8C-S-PSPC1 V2.00	0	28. Not-Trans and anti-PSPC1-A546_Pos014_S001	00-SgMqqBYnHxYTBPhQFBg9oD
72.1389		Cell	3	0.000	1.000	Vesicles Paraspeckle	823	71	Not-Trans anti-PSPC1-A546 8C-S-PSPC1 V2.00	0	28. Not-Trans and anti-PSPC1-A546_Pos014_S001	00-SgMqqBYnHxYTBPhQFBg9oD
142.76		Cell	3	0.000	1.000	Vesicles Paraspeckle	824	72	Not-Trans anti-PSPC1-A546 8C-S-PSPC1 V2.00	0	28. Not-Trans and anti-PSPC1-A546_Pos014_S001	00-SgMqqBYnHxYTBPhQFBg9oD
85.601		Cell	3	0.000	1.000	Vesicles Paraspeckle	825	73	Not-Trans anti-PSPC1-A546 8C-S-PSPC1 V2.00	0	28. Not-Trans and anti-PSPC1-A546_Pos014_S001	00-SgMqqBYnHxYTBPhQFBg9oD
117.42		Cell	3	0.000	1.000	Vesicles Paraspeckle	826	74	Not-Trans anti-PSPC1-A546 8C-S-PSPC1 V2.00	0	28. Not-Trans and anti-PSPC1-A546_Pos014_S001	00-SgMqqBYnHxYTBPhQFBg9oD
121.981		Cell	3	0.000	1.000	Vesicles Paraspeckle	827	75	Not-Trans anti-PSPC1-A546 8C-S-PSPC1 V2.00	0	28. Not-Trans and anti-PSPC1-A546_Pos014_S001	00-SgMqqBYnHxYTBPhQFBg9oD
107.656		Cell	3	0.000	1.000	Vesicles Paraspeckle	828	76	Not-Trans anti-PSPC1-A546 8C-S-PSPC1 V2.00	0	28. Not-Trans and anti-PSPC1-A546_Pos014_S001	00-SgMqqBYnHxYTBPhQFBg9oD
147.019		Cell	3	0.000	1.000	Vesicles Paraspeckle	829	77	Not-Trans anti-PSPC1-A546 8C-S-PSPC1 V2.00	0	28. Not-Trans and anti-PSPC1-A546_Pos014_S001	00-SgMqqBYnHxYTBPhQFBg9oD
113.792		Cell	3	0.000	1.000	Vesicles Paraspeckle	830	78	Not-Trans anti-PSPC1-A546 8C-S-PSPC1 V2.00	0	28. Not-Trans and anti-PSPC1-A546_Pos014_S001	00-SgMqqBYnHxYTBPhQFBg9oD
76.8384		Cell	3	0.000	1.000	Vesicles Paraspeckle	831	0	Not-Trans anti-PSPC1-A546 8C-S-PSPC1 V2.00	0	28. Not-Trans and anti-PSPC1-A546_Pos015_S001	00-4e9SUKUYaZFMq5eJqTXG7H
118.127		Cell	3	0.000	1.000	Vesicles Paraspeckle	832	1	Not-Trans anti-PSPC1-A546 8C-S-PSPC1 V2.00	0	28. Not-Trans and anti-PSPC1-A546_Pos015_S001	00-4e9SUKUYaZFMq5eJqTXG7H
92.8156		Cell	3	0.000	1.000	Vesicles Paraspeckle	833	2	Not-Trans anti-PSPC1-A546 8C-S-PSPC1 V2.00	0	28. Not-Trans and anti-PSPC1-A546_Pos015_S001	00-4e9SUKUYaZFMq5eJqTXG7H
94.9565		Cell	3	0.000	1.000	Vesicles Paraspeckle	834	3	Not-Trans anti-PSPC1-A546 8C-S-PSPC1 V2.00	0	28. Not-Trans and anti-PSPC1-A546_Pos015_S001	00-4e9SUKUYaZFMq5eJqTXG7H
103.549		Cell	3	0.000	1.000	Vesicles Paraspeckle	835	4	Not-Trans anti-PSPC1-A546 8C-S-PSPC1 V2.00	0	28. Not-Trans and anti-PSPC1-A546_Pos015_S001	00-4e9SUKUYaZFMq5eJqTXG7H
83.7222		Cell	3	0.000	1.000	Vesicles Paraspeckle	836	5	Not-Trans anti-PSPC1-A546 8C-S-PSPC1 V2.00	0	28. Not-Trans and anti-PSPC1-A546_Pos015_S001	00-4e9SUKUYaZFMq5eJqTXG7H
103.305		Cell	3	0.000	1.000	Vesicles Paraspeckle	837	6	Not-Trans anti-PSPC1-A546 8C-S-PSPC1 V2.00	0	28. Not-Trans and anti-PSPC1-A546_Pos015_S001	00-4e9SUKUYaZFMq5eJqTXG7H
103.066		Cell	3	0.000	1.000	Vesicles Paraspeckle	838	7	Not-Trans anti-PSPC1-A546 8C-S-PSPC1 V2.00	0	28. Not-Trans and anti-PSPC1-A546_Pos015_S001	00-4e9SUKUYaZFMq5eJqTXG7H
68.375		Cell	3	0.000	1.000	Vesicles Paraspeckle	839	8	Not-Trans anti-PSPC1-A546 8C-S-PSPC1 V2.00	0	28. Not-Trans and anti-PSPC1-A546_Pos015_S001	00-4e9SUKUYaZFMq5eJqTXG7H
74.375		Cell	3	0.000	1.000	Vesicles Paraspeckle	840	9	Not-Trans anti-PSPC1-A546 8C-S-PSPC1 V2.00	0	28. Not-Trans and anti-PSPC1-A546_Pos015_S001	00-4e9SUKUYaZFMq5eJqTXG7H
94.4186		Cell	3	0.000	1.000	Vesicles Paraspeckle	841	10	Not-Trans anti-PSPC1-A546 8C-S-PSPC1 V2.00	0	28. Not-Trans and anti-PSPC1-A546_Pos015_S001	00-4e9SUKUYaZFMq5eJqTXG7H
94.3118		Cell	3	0.000	1.000	Vesicles Paraspeckle	842	11	Not-Trans anti-PSPC1-A546 8C-S-PSPC1 V2.00	0	28. Not-Trans and anti-PSPC1-A546_Pos015_S001	00-4e9SUKUYaZFMq5eJqTXG7H
72.5076		Cell	3	0.000	1.000	Vesicles Paraspeckle	843	12	Not-Trans anti-PSPC1-A546 8C-S-PSPC1 V2.00	0	28. Not-Trans and anti-PSPC1-A546_Pos015_S001	00-4e9SUKUYaZFMq5eJqTXG7H
76.3668		Cell	3	0.000	1.000	Vesicles Paraspeckle	844	13	Not-Trans anti-PSPC1-A546 8C-S-PSPC1 V2.00	0	28. Not-Trans and anti-PSPC1-A546_Pos015_S001	00-4e9SUKUYaZFMq5eJqTXG7H
83.306		Cell	3	0.000	1.000	Vesicles Paraspeckle	845	14	Not-Trans anti-PSPC1-A546 8C-S-PSPC1 V2.00	0	28. Not-Trans and anti-PSPC1-A546_Pos015_S001	00-4e9SUKUYaZFMq5eJqTXG7H
99.3279		Cell	3	0.000	1.000	Vesicles Paraspeckle	847	16	Not-Trans anti-PSPC1-A546 8C-S-PSPC1 V2.00	0	28. Not-Trans and anti-PSPC1-A546_Pos015_S001	00-4e9SUKUYaZFMq5eJqTXG7H
75.4387		Cell	3	0.000	1.000	Vesicles Paraspeckle	848	17	Not-Trans anti-PSPC1-A546 8C-S-PSPC1 V2.00	0	28. Not-Trans and anti-PSPC1-A546_Pos015_S001	00-4e9SUKUYaZFMq5eJqTXG7H
76.0518		Cell	3	0.000	1.000	Vesicles Paraspeckle	849	18	Not-Trans anti-PSPC1-A546 8C-S-PSPC1 V2.00	0	28. Not-Trans and anti-PSPC1-A546_Pos015_S001	00-4e9SUKUYaZFMq5eJqTXG7H
74.7		Cell	3	0.000	1.000	Vesicles Paraspeckle	852	21	Not-Trans anti-PSPC1-A546 8C-S-PSPC1 V2.00	0	28. Not-Trans and anti-PSPC1-A546_Pos015_S001	00-4e9SUKUYaZFMq5eJqTXG7H
100.558		Cell	3	0.000	1.000	Vesicles Paraspeckle	854	23	Not-Trans anti-PSPC1-A546 8C-S-PSPC1 V2.00	0	28. Not-Trans and anti-PSPC1-A546_Pos015_S001	00-4e9SUKUYaZFMq5eJqTXG7H
80.6679		Cell	3	0.000	1.000	Vesicles Paraspeckle	855	24	Not-Trans anti-PSPC1-A546 8C-S-PSPC1 V2.00	0	28. Not-Trans and anti-PSPC1-A546_Pos015_S001	00-4e9SUKUYaZFMq5eJqTXG7H
66.15		Cell	3	0.000	1.000	Vesicles Paraspeckle	856	25	Not-Trans anti-PSPC1-A546 8C-S-PSPC1 V2.00	0	28. Not-Trans and anti-PSPC1-A546_Pos015_S001	00-4e9SUKUYaZFMq5eJqTXG7H
66.0762		Cell	3	0.000	1.000	Vesicles Paraspeckle	857	26	Not-Trans anti-PSPC1-A546 8C-S-PSPC1 V2.00	0	28. Not-Trans and anti-PSPC1-A546_Pos015_S001	00-4e9SUKUYaZFMq5eJqTXG7H
101.25		Cell	3	0.000	1.000	Vesicles Paraspeckle	858	27	Not-Trans anti-PSPC1-A546 8C-S-PSPC1 V2.00	0	28. Not-Trans and anti-PSPC1-A546_Pos015_S001	00-4e9SUKUYaZFMq5eJqTXG7H
128.861		Cell	3	0.000	1.000	Vesicles Paraspeckle	860	29	Not-Trans anti-PSPC1-A546 8C-S-PSPC1 V2.00	0	28. Not-Trans and anti-PSPC1-A546_Pos015_S001	00-4e9SUKUYaZFMq5eJqTXG7H
116.384		Cell	3	0.000	1.000	Vesicles Paraspeckle	861	30	Not-Trans anti-PSPC1-A546 8C-S-PSPC1 V2.00	0	28. Not-Trans and anti-PSPC1-A546_Pos015_S001	00-4e9SUKUYaZFMq5eJqTXG7H
102.829		Cell	3	0.000	1.000	Vesicles Paraspeckle	862	31	Not-Trans anti-PSPC1-A546 8C-S-PSPC1 V2.00	0	28. Not-Trans and anti-PSPC1-A546_Pos015_S001	00-4e9SUKUYaZFMq5eJqTXG7H
69.9022		Cell	3	0.000	1.000	Vesicles Paraspeckle	863	32	Not-Trans anti-PSPC1-A546 8C-S-PSPC1 V2.00	0	28. Not-Trans and anti-PSPC1-A546_Pos015_S001	00-4e9SUKUYaZFMq5eJqTXG7H
93.4134		Cell	3	0.000	1.000	Vesicles Paraspeckle	864	33	Not-Trans anti-PSPC1-A546 8C-S-PSPC1 V2.00	0	28. Not-Trans and anti-PSPC1-A546_Pos015_S001	00-4e9SUKUYaZFMq5eJqTXG7H
90.9823		Cell	3	0.000	1.000	Vesicles Paraspeckle	865	34	Not-Trans anti-PSPC1-A546 8C-S-PSPC1 V2.00	0	28. Not-Trans and anti-PSPC1-A546_Pos015_S001	00-4e9SUKUYaZFMq5eJqTXG7H
98.5448		Cell	3	0.000	1.000	Vesicles Paraspeckle	867	36	Not-Trans anti-PSPC1-A546 8C-S-PSPC1 V2.00	0	28. Not-Trans and anti-PSPC1-A546_Pos015_S001	00-4e9SUKUYaZFMq5eJqTXG7H
75.4		Cell	3	0.000	1.000	Vesicles Paraspeckle	868	37	Not-Trans anti-PSPC1-A546 8C-S-PSPC1 V2.00	0	28. Not-Trans and anti-PSPC1-A546_Pos015_S001	00-4e9SUKUYaZFMq5eJqTXG7H
69.5		Cell	3	0.000	1.000	Vesicles Paraspeckle	869	38	Not-Trans anti-PSPC1-A546 8C-S-PSPC1 V2.00	0	28. Not-Trans and anti-PSPC1-A546_Pos015_S001	00-4e9SUKUYaZFMq5eJqTXG7H
95.4167		Cell	3	0.000	1.000	Vesicles Paraspeckle	870	39	Not-Trans anti-PSPC1-A546 8C-S-PSPC1 V2.00	0	28. Not-Trans and anti-PSPC1-A546_Pos015_S001	00-4e9SUKUYaZFMq5eJqTXG7H
107.375		Cell	3	0.000	1.000	Vesicles Paraspeckle	872	41	Not-Trans anti-PSPC1-A546 8C-S-PSPC1 V2.00	0	28. Not-Trans and anti-PSPC1-A546_Pos015_S001	00-4e9SUKUYaZFMq5eJqTXG7H
88.3694		Cell	3	0.000	1.000	Vesicles Paraspeckle	873	42	Not-Trans anti-PSPC1-A546 8C-S-PSPC1 V2.00	0	28. Not-Trans and anti-PSPC1-A546_Pos015_S001	00-4e9SUKUYaZFMq5eJqTXG7H
87.5429		Cell	3	0.000	1.000	Vesicles Paraspeckle	874	43	Not-Trans anti-PSPC1-A546 8C-S-PSPC1 V2.00	0	28. Not-Trans and anti-PSPC1-A546_Pos015_S001	00-4e9SUKUYaZFMq5eJqTXG7H
94.4917		Cell	3	0.000	1.000	Vesicles Paraspeckle	875	44	Not-Trans anti-PSPC1-A546 8C-S-PSPC1 V2.00	0	28. Not-Trans and anti-PSPC1-A546_Pos015_S001	00-4e9SUKUYaZFMq5eJqTXG7H
107.276		Cell	3	0.000	1.000	Vesicles Paraspeckle	876	45	Not-Trans anti-PSPC1-A546 8C-S-PSPC1 V2.00	0	28. Not-Trans and anti-PSPC1-A546_Pos015_S001	00-4e9SUKUYaZFMq5eJqTXG7H
74.9981		Cell	3	0.000	1.000	Vesicles Paraspeckle	877	46	Not-Trans anti-PSPC1-A546 8C-S-PSPC1 V2.00	0	28. Not-Trans and anti-PSPC1-A546_Pos015_S001	00-4e9SUKUYaZFMq5eJqTXG7H
137.944		Cell	3	0.000	1.000	Vesicles Paraspeckle	878	0	Not-Trans anti-PSPC1-A546 8C-S-PSPC1 V2.00	0	28. Not-Trans and anti-PSPC1-A546_Pos016_S001	00-cbsqJnVLGkyR3ReVTvy76
141.226		Cell	3	0.000	1.000	Vesicles Paraspeckle	880	2	Not-Trans anti-PSPC1-A546 8C-S-PSPC1 V2.00	0	28. Not-Trans and anti-PSPC1-A546_Pos016_S001	00-cbsqJnVLGkyR3ReVTvy76
118.041		Cell	3	0.000	1.000	Vesicles Paraspeckle	881	3	Not-Trans anti-PSPC1-A546 8C-S-PSPC1 V2.00	0	28. Not-Trans and anti-PSPC1-A546_Pos016_S001	00-cbsqJnVLGkyR3ReVTvy76
100.269		Cell	3	0.000	1.000	Vesicles Paraspeckle	884	6	Not-Trans anti-PSPC1-A546 8C-S-PSPC1 V2.00	0	28. Not-Trans and anti-PSPC1-A546_Pos016_S001	00-cbsqJnVLGkyR3ReVTvy76
112.445		Cell	3	0.000	1.000	Vesicles Paraspeckle	885	7	Not-Trans anti-PSPC1-A546 8C-S-PSPC1 V2.00	0	28. Not-Trans and anti-PSPC1-A546_Pos016_S001	00-cbsqJnVLGkyR3ReVTvy76
108.468		Cell	3	0.000	1.000	Vesicles Paraspeckle	887	9	Not-Trans anti-PSPC1-A546 8C-S-PSPC1 V2.00	0	28. Not-Trans and anti-PSPC1-A546_Pos016_S001	00-cbsqJnVLGkyR3ReVTvy76
92.5		Cell	3	0.000	1.000	Vesicles Paraspeckle	890	12	Not-Trans anti-PSPC1-A546 8C-S-PSPC1 V2.00	0	28. Not-Trans and anti-PSPC1-A546_Pos016_S001	00-cbsqJnVLGkyR3ReVTvy76
77.95		Cell	3	0.000	1.000	Vesicles Paraspeckle	891	13	Not-Trans anti-PSPC1-A546 8C-S-PSPC1 V2.00	0	28. Not-Trans and anti-PSPC1-A546_Pos016_S001	00-cbsqJnVLGkyR3ReVTvy76
110		Cell	3	0.000	1.000	Vesicles Paraspeckle	892	14	Not-Trans anti-PSPC1-A546 8C-S-PSPC1 V2.00	0	28. Not-Trans and anti-PSPC1-A546_Pos016_S001	00-cbsqJnVLGkyR3ReVTvy76
115.5		Cell	3	0.000	1.000	Vesicles Paraspeckle	893	15	Not-Trans anti-PSPC1-A546 8C-S-PSPC1 V2.00	0	28. Not-Trans and anti-PSPC1-A546_Pos016_S001	00-cbsqJnVLGkyR3ReVTvy76
105.853		Cell	3	0.000	1.000	Vesicles Paraspeckle	895	17	Not-Trans anti-PSPC1-A546 8C-S-PSPC1 V2.00	0	28. Not-Trans and anti-PSPC1-A546_Pos016_S001	00-cbsqJnVLGkyR3ReVTvy76
70.0833		Cell	3	0.000	1.000	Vesicles Paraspeckle	896	18	Not-Trans anti-PSPC1-A546 8C-S-PSPC1 V2.00	0	28. Not-Trans and anti-PSPC1-A546_Pos016_S001	00-cbsqJnVLGkyR3ReVTvy76
38		Cell	3	0.000	1.000	Vesicles Paraspeckle	897	19	Not-Trans anti-PSPC1-A546 8C-S-PSPC1 V2.00	0	28. Not-Trans and anti-PSPC1-A546_Pos016_S001	00-cbsqJnVLGkyR3ReVTvy76
86.5295		Cell	3	0.000	1.000	Vesicles Paraspeckle	899	21	Not-Trans anti-PSPC1-A546 8C-S-PSPC1 V2.00	0	28. Not-Trans and anti-PSPC1-A546_Pos016_S001	00-cbsqJnVLGkyR3ReVTvy76
85.9653		Cell	3	0.000	1.000	Vesicles Paraspeckle	901	23	Not-Trans anti-PSPC1-A546 8C-S-PSPC1 V2.00	0	28. Not-Trans and anti-PSPC1-A546_Pos016_S001	00-cbsqJnVLGkyR3ReVTvy76
96.3492		Cell	3	0.000	1.000	Vesicles Paraspeckle	902	24	Not-Trans anti-PSPC1-A546 8C-S-PSPC1 V2.00	0	28. Not-Trans and anti-PSPC1-A546_Pos016_S001	00-cbsqJnVLGkyR3ReVTvy76
73.9351		Cell	3	0.000	1.000	Vesicles Paraspeckle	903	25	Not-Trans anti-PSPC1-A546 8C-S-PSPC1 V2.00	0	28. Not-Trans and anti-PSPC1-A546_Pos016_S001	00-cbsqJnVLGkyR3ReVTvy76
70.25		Cell	3	0.000	1.000	Vesicles Paraspeckle	904	26	Not-Trans anti-PSPC1-A546 8C-S-PSPC1 V2.00	0	28. Not-Trans and anti-PSPC1-A546_Pos016_S001	00-cbsqJnVLGkyR3ReVTvy76
77.5		Cell	3	0.000	1.000	Vesicles Paraspeckle	905	27	Not-Trans anti-PSPC1-A546 8C-S-PSPC1 V2.00	0	28. Not-Trans and anti-PSPC1-A546_Pos016_S001	00-cbsqJnVLGkyR3ReVTvy76
104.921		Cell	3	0.000	1.000	Vesicles Paraspeckle	906	28	Not-Trans anti-PSPC1-A546 8C-S-PSPC1 V2.00	0	28. Not-Trans and anti-PSPC1-A546_Pos016_S001	00-cbsqJnVLGkyR3ReVTvy76
149.193		Cell	3	0.000	1.000	Vesicles Paraspeckle	907	29	Not-Trans anti-PSPC1-A546 8C-S-PSPC1 V2.00	0	28. Not-Trans and anti-PSPC1-A546_Pos016_S001	00-cbsqJnVLGkyR3ReVTvy76
111		Cell	3	0.000	1.000	Vesicles Paraspeckle	908	30	Not-Trans anti-PSPC1-A546 8C-S-PSPC1 V2.00	0	28. Not-Trans and anti-PSPC1-A546_Pos016_S001	00-cbsqJnVLGkyR3ReVTvy76
100.614		Cell	3	0.000	1.000	Vesicles Paraspeckle	911	33	Not-Trans anti-PSPC1-A546 8C-S-PSPC1 V2.00	0	28. Not-Trans and anti-PSPC1-A546_Pos016_S001	00-cbsqJnVLGkyR3ReVTvy76
121.654		Cell	3	0.000	1.000	Vesicles Paraspeckle	913	35	Not-Trans anti-PSPC1-A546 8C-S-PSPC1 V2.00	0	28. Not-Trans and anti-PSPC1-A546_Pos016_S001	00-cbsqJnVLGkyR3ReVTvy76
126.5		Cell	3	0.000	1.000	Vesicles Paraspeckle	916	38	Not-Trans anti-PSPC1-A546 8C-S-PSPC1 V2.00	0	28. Not-Trans and anti-PSPC1-A546_Pos016_S001	00-cbsqJnVLGkyR3ReVTvy76
85.5769		Cell	3	0.000	1.000	Vesicles Paraspeckle	917	39	Not-Trans anti-PSPC1-A546 8C-S-PSPC1 V2.00	0	28. Not-Trans and anti-PSPC1-A546_Pos016_S001	00-cbsqJnVLGkyR3ReVTvy76
86.7048		Cell	3	0.000	1.000	Vesicles Paraspeckle	918	40	Not-Trans anti-PSPC1-A546 8C-S-PSPC1 V2.00	0	28. Not-Trans and anti-PSPC1-A546_Pos016_S001	00-cbsqJnVLGkyR3ReVTvy76
106.235		Cell	3	0.000	1.000	Vesicles Paraspeckle	920	42	Not-Trans anti-PSPC1-A546 8C-S-PSPC1 V2.00	0	28. Not-Trans and anti-PSPC1-A546_Pos016_S001	00-cbsqJnVLGkyR3ReVTvy76
137.222		Cell	3	0.000	1.000	Vesicles Paraspeckle	926	48	Not-Trans anti-PSPC1-A546 8C-S-PSPC1 V2.00	0	28. Not-Trans and anti-PSPC1-A546_Pos016_S001	00-cbsqJnVLGkyR3ReVTvy76
127.587		Cell	3	0.000	1.000	Vesicles Paraspeckle	927	49	Not-Trans anti-PSPC1-A546 8C-S-PSPC1 V2.00	0	28. Not-Trans and anti-PSPC1-A546_Pos016_S001	00-cbsqJnVLGkyR3ReVTvy76
144.981		Cell	3	0.000	1.000	Vesicles Paraspeckle	928	50	Not-Trans anti-PSPC1-A546 8C-S-PSPC1 V2.00	0	28. Not-Trans and anti-PSPC1-A546_Pos016_S001	00-cbsqJnVLGkyR3ReVTvy76
130.385		Cell	3	0.000	1.000	Vesicles Paraspeckle	931	53	Not-Trans anti-PSPC1-A546 8C-S-PSPC1 V2.00	0	28. Not-Trans and anti-PSPC1-A546_Pos016_S001	00-cbsqJnVLGkyR3ReVTvy76
95.2083		Cell	3	0.000	1.000	Vesicles Paraspeckle	933	55	Not-Trans anti-PSPC1-A546 8C-S-PSPC1 V2.00	0	28. Not-Trans and anti-PSPC1-A546_Pos016_S001	00-cbsqJnVLGkyR3ReVTvy76
73.2051		Cell	3	0.000	1.000	Vesicles Paraspeckle	934	56	Not-Trans anti-PSPC1-A546 8C-S-PSPC1 V2.00	0	28. Not-Trans and anti-PSPC1-A546_Pos016_S001	00-cbsqJnVLGkyR3ReVTvy76
87.6629		Cell	3	0.000	1.000	Vesicles Paraspeckle	935	57	Not-Trans anti-PSPC1-A546 8C-S-PSPC1 V2.00	0	28. Not-Trans and anti-PSPC1-A546_Pos016_S001	00-cbsqJnVLGkyR3ReVTvy76
105.804		Cell	3	0.000	1.000	Vesicles Paraspeckle	939	0	Not-Trans anti-PSPC1-A546 8C-S-PSPC1 V2.00	0	28. Not-Trans and anti-PSPC1-A546_Pos017_S001	00-zwrMqqXf6f7T9LJXHDAh95
87.33		Cell	3	0.000	1.000	Vesicles Paraspeckle	941	2	Not-Trans anti-PSPC1-A546 8C-S-PSPC1 V2.00	0	28. Not-Trans and anti-PSPC1-A546_Pos017_S001	00-zwrMqqXf6f7T9LJXHDAh95
91.1		Cell	3	0.000	1.000	Vesicles Paraspeckle	943	4	Not-Trans anti-PSPC1-A546 8C-S-PSPC1 V2.00	0	28. Not-Trans and anti-PSPC1-A546_Pos017_S001	00-zwrMqqXf6f7T9LJXHDAh95
104.295		Cell	3	0.000	1.000	Vesicles Paraspeckle	944	5	Not-Trans anti-PSPC1-A546 8C-S-PSPC1 V2.00	0	28. Not-Trans and anti-PSPC1-A546_Pos017_S001	00-zwrMqqXf6f7T9LJXHDAh95
64.6667		Cell	3	0.000	1.000	Vesicles Paraspeckle	945	6	Not-Trans anti-PSPC1-A546 8C-S-PSPC1 V2.00	0	28. Not-Trans and anti-PSPC1-A546_Pos017_S001	00-zwrMqqXf6f7T9LJXHDAh95
110.881		Cell	3	0.000	1.000	Vesicles Paraspeckle	946	7	Not-Trans anti-PSPC1-A546 8C-S-PSPC1 V2.00	0	28. Not-Trans and anti-PSPC1-A546_Pos017_S001	00-zwrMqqXf6f7T9LJXHDAh95
80.037		Cell	3	0.000	1.000	Vesicles Paraspeckle	947	8	Not-Trans anti-PSPC1-A546 8C-S-PSPC1 V2.00	0	28. Not-Trans and anti-PSPC1-A546_Pos017_S001	00-zwrMqqXf6f7T9LJXHDAh95
76.9212		Cell	3	0.000	1.000	Vesicles Paraspeckle	948	9	Not-Trans anti-PSPC1-A546 8C-S-PSPC1 V2.00	0	28. Not-Trans and anti-PSPC1-A546_Pos017_S001	00-zwrMqqXf6f7T9LJXHDAh95
114		Cell	3	0.000	1.000	Vesicles Paraspeckle	949	10	Not-Trans anti-PSPC1-A546 8C-S-PSPC1 V2.00	0	28. Not-Trans and anti-PSPC1-A546_Pos017_S001	00-zwrMqqXf6f7T9LJXHDAh95
98.1406		Cell	3	0.000	1.000	Vesicles Paraspeckle	951	12	Not-Trans anti-PSPC1-A546 8C-S-PSPC1 V2.00	0	28. Not-Trans and anti-PSPC1-A546_Pos017_S001	00-zwrMqqXf6f7T9LJXHDAh95
87.0943		Cell	3	0.000	1.000	Vesicles Paraspeckle	952	13	Not-Trans anti-PSPC1-A546 8C-S-PSPC1 V2.00	0	28. Not-Trans and anti-PSPC1-A546_Pos017_S001	00-zwrMqqXf6f7T9LJXHDAh95
77.0014		Cell	3	0.000	1.000	Vesicles Paraspeckle	953	14	Not-Trans anti-PSPC1-A546 8C-S-PSPC1 V2.00	0	28. Not-Trans and anti-PSPC1-A546_Pos017_S001	00-zwrMqqXf6f7T9LJXHDAh95
72.049		Cell	3	0.000	1.000	Vesicles Paraspeckle	954	15	Not-Trans anti-PSPC1-A546 8C-S-PSPC1 V2.00	0	28. Not-Trans and anti-PSPC1-A546_Pos017_S001	00-zwrMqqXf6f7T9LJXHDAh95
88.6918		Cell	3	0.000	1.000	Vesicles Paraspeckle	960	21	Not-Trans anti-PSPC1-A546 8C-S-PSPC1 V2.00	0	28. Not-Trans and anti-PSPC1-A546_Pos017_S001	00-zwrMqqXf6f7T9LJXHDAh95
73.9333		Cell	3	0.000	1.000	Vesicles Paraspeckle	961	22	Not-Trans anti-PSPC1-A546 8C-S-PSPC1 V2.00	0	28. Not-Trans and anti-PSPC1-A546_Pos017_S001	00-zwrMqqXf6f7T9LJXHDAh95
99.6667		Cell	3	0.000	1.000	Vesicles Paraspeckle	962	23	Not-Trans anti-PSPC1-A546 8C-S-PSPC1 V2.00	0	28. Not-Trans and anti-PSPC1-A546_Pos017_S001	00-zwrMqqXf6f7T9LJXHDAh95
61		Cell	3	0.000	1.000	Vesicles Paraspeckle	963	24	Not-Trans anti-PSPC1-A546 8C-S-PSPC1 V2.00	0	28. Not-Trans and anti-PSPC1-A546_Pos017_S001	00-zwrMqqXf6f7T9LJXHDAh95
97.905		Cell	3	0.000	1.000	Vesicles Paraspeckle	964	25	Not-Trans anti-PSPC1-A546 8C-S-PSPC1 V2.00	0	28. Not-Trans and anti-PSPC1-A546_Pos017_S001	00-zwrMqqXf6f7T9LJXHDAh95
76.4583		Cell	3	0.000	1.000	Vesicles Paraspeckle	965	26	Not-Trans anti-PSPC1-A546 8C-S-PSPC1 V2.00	0	28. Not-Trans and anti-PSPC1-A546_Pos017_S001	00-zwrMqqXf6f7T9LJXHDAh95
93.2778		Cell	3	0.000	1.000	Vesicles Paraspeckle	967	28	Not-Trans anti-PSPC1-A546 8C-S-PSPC1 V2.00	0	28. Not-Trans and anti-PSPC1-A546_Pos017_S001	00-zwrMqqXf6f7T9LJXHDAh95
95.3889		Cell	3	0.000	1.000	Vesicles Paraspeckle	969	30	Not-Trans anti-PSPC1-A546 8C-S-PSPC1 V2.00	0	28. Not-Trans and anti-PSPC1-A546_Pos017_S001	00-zwrMqqXf6f7T9LJXHDAh95
85.3333		Cell	3	0.000	1.000	Vesicles Paraspeckle	970	31	Not-Trans anti-PSPC1-A546 8C-S-PSPC1 V2.00	0	28. Not-Trans and anti-PSPC1-A546_Pos017_S001	00-zwrMqqXf6f7T9LJXHDAh95
104		Cell	3	0.000	1.000	Vesicles Paraspeckle	971	32	Not-Trans anti-PSPC1-A546 8C-S-PSPC1 V2.00	0	28. Not-Trans and anti-PSPC1-A546_Pos017_S001	00-zwrMqqXf6f7T9LJXHDAh95
129.39		Cell	3	0.000	1.000	Vesicles Paraspeckle	972	33	Not-Trans anti-PSPC1-A546 8C-S-PSPC1 V2.00	0	28. Not-Trans and anti-PSPC1-A546_Pos017_S001	00-zwrMqqXf6f7T9LJXHDAh95
101.556		Cell	3	0.000	1.000	Vesicles Paraspeckle	973	34	Not-Trans anti-PSPC1-A546 8C-S-PSPC1 V2.00	0	28. Not-Trans and anti-PSPC1-A546_Pos017_S001	00-zwrMqqXf6f7T9LJXHDAh95
133.141		Cell	3	0.000	1.000	Vesicles Paraspeckle	974	35	Not-Trans anti-PSPC1-A546 8C-S-PSPC1 V2.00	0	28. Not-Trans and anti-PSPC1-A546_Pos017_S001	00-zwrMqqXf6f7T9LJXHDAh95
164.929		Cell	3	0.000	1.000	Vesicles Paraspeckle	975	36	Not-Trans anti-PSPC1-A546 8C-S-PSPC1 V2.00	0	28. Not-Trans and anti-PSPC1-A546_Pos017_S001	00-zwrMqqXf6f7T9LJXHDAh95
94.1875		Cell	3	0.000	1.000	Vesicles Paraspeckle	976	37	Not-Trans anti-PSPC1-A546 8C-S-PSPC1 V2.00	0	28. Not-Trans and anti-PSPC1-A546_Pos017_S001	00-zwrMqqXf6f7T9LJXHDAh95
89.6		Cell	3	0.000	1.000	Vesicles Paraspeckle	978	39	Not-Trans anti-PSPC1-A546 8C-S-PSPC1 V2.00	0	28. Not-Trans and anti-PSPC1-A546_Pos017_S001	00-zwrMqqXf6f7T9LJXHDAh95
75		Cell	3	0.000	1.000	Vesicles Paraspeckle	979	40	Not-Trans anti-PSPC1-A546 8C-S-PSPC1 V2.00	0	28. Not-Trans and anti-PSPC1-A546_Pos017_S001	00-zwrMqqXf6f7T9LJXHDAh95
117.432		Cell	3	0.000	1.000	Vesicles Paraspeckle	980	41	Not-Trans anti-PSPC1-A546 8C-S-PSPC1 V2.00	0	28. Not-Trans and anti-PSPC1-A546_Pos017_S001	00-zwrMqqXf6f7T9LJXHDAh95
123.085		Cell	3	0.000	1.000	Vesicles Paraspeckle	982	43	Not-Trans anti-PSPC1-A546 8C-S-PSPC1 V2.00	0	28. Not-Trans and anti-PSPC1-A546_Pos017_S001	00-zwrMqqXf6f7T9LJXHDAh95
139.222		Cell	3	0.000	1.000	Vesicles Paraspeckle	983	44	Not-Trans anti-PSPC1-A546 8C-S-PSPC1 V2.00	0	28. Not-Trans and anti-PSPC1-A546_Pos017_S001	00-zwrMqqXf6f7T9LJXHDAh95
116		Cell	3	0.000	1.000	Vesicles Paraspeckle	987	48	Not-Trans anti-PSPC1-A546 8C-S-PSPC1 V2.00	0	28. Not-Trans and anti-PSPC1-A546_Pos017_S001	00-zwrMqqXf6f7T9LJXHDAh95
128.384		Cell	3	0.000	1.000	Vesicles Paraspeckle	988	49	Not-Trans anti-PSPC1-A546 8C-S-PSPC1 V2.00	0	28. Not-Trans and anti-PSPC1-A546_Pos017_S001	00-zwrMqqXf6f7T9LJXHDAh95
100.248		Cell	3	0.000	1.000	Vesicles Paraspeckle	989	50	Not-Trans anti-PSPC1-A546 8C-S-PSPC1 V2.00	0	28. Not-Trans and anti-PSPC1-A546_Pos017_S001	00-zwrMqqXf6f7T9LJXHDAh95
120.567		Cell	3	0.000	1.000	Vesicles Paraspeckle	990	51	Not-Trans anti-PSPC1-A546 8C-S-PSPC1 V2.00	0	28. Not-Trans and anti-PSPC1-A546_Pos017_S001	00-zwrMqqXf6f7T9LJXHDAh95
127.8		Cell	3	0.000	1.000	Vesicles Paraspeckle	992	53	Not-Trans anti-PSPC1-A546 8C-S-PSPC1 V2.00	0	28. Not-Trans and anti-PSPC1-A546_Pos017_S001	00-zwrMqqXf6f7T9LJXHDAh95
120.556		Cell	3	0.000	1.000	Vesicles Paraspeckle	993	54	Not-Trans anti-PSPC1-A546 8C-S-PSPC1 V2.00	0	28. Not-Trans and anti-PSPC1-A546_Pos017_S001	00-zwrMqqXf6f7T9LJXHDAh95
146.183		Cell	3	0.000	1.000	Vesicles Paraspeckle	994	55	Not-Trans anti-PSPC1-A546 8C-S-PSPC1 V2.00	0	28. Not-Trans and anti-PSPC1-A546_Pos017_S001	00-zwrMqqXf6f7T9LJXHDAh95
144.086		Cell	3	0.000	1.000	Vesicles Paraspeckle	995	56	Not-Trans anti-PSPC1-A546 8C-S-PSPC1 V2.00	0	28. Not-Trans and anti-PSPC1-A546_Pos017_S001	00-zwrMqqXf6f7T9LJXHDAh95
113.5		Cell	3	0.000	1.000	Vesicles Paraspeckle	996	57	Not-Trans anti-PSPC1-A546 8C-S-PSPC1 V2.00	0	28. Not-Trans and anti-PSPC1-A546_Pos017_S001	00-zwrMqqXf6f7T9LJXHDAh95
81.4167		Cell	3	0.000	1.000	Vesicles Paraspeckle	1000	61	Not-Trans anti-PSPC1-A546 8C-S-PSPC1 V2.00	0	28. Not-Trans and anti-PSPC1-A546_Pos017_S001	00-zwrMqqXf6f7T9LJXHDAh95
149.4		Cell	3	0.000	1.000	Vesicles Paraspeckle	1002	63	Not-Trans anti-PSPC1-A546 8C-S-PSPC1 V2.00	0	28. Not-Trans and anti-PSPC1-A546_Pos017_S001	00-zwrMqqXf6f7T9LJXHDAh95
131.845		Cell	3	0.000	1.000	Vesicles Paraspeckle	1003	64	Not-Trans anti-PSPC1-A546 8C-S-PSPC1 V2.00	0	28. Not-Trans and anti-PSPC1-A546_Pos017_S001	00-zwrMqqXf6f7T9LJXHDAh95
101.411		Cell	3	0.000	1.000	Vesicles Paraspeckle	1004	65	Not-Trans anti-PSPC1-A546 8C-S-PSPC1 V2.00	0	28. Not-Trans and anti-PSPC1-A546_Pos017_S001	00-zwrMqqXf6f7T9LJXHDAh95
83.058		Cell	3	0.000	1.000	Vesicles Paraspeckle	1010	5	Not-Trans anti-PSPC1-A546 8C-S-PSPC1 V2.00	0	28. Not-Trans and anti-PSPC1-A546_Pos018_S001	00-XZkxM8x5jVNu8UfvpYPBrm
111.183		Cell	3	0.000	1.000	Vesicles Paraspeckle	1011	6	Not-Trans anti-PSPC1-A546 8C-S-PSPC1 V2.00	0	28. Not-Trans and anti-PSPC1-A546_Pos018_S001	00-XZkxM8x5jVNu8UfvpYPBrm
128.375		Cell	3	0.000	1.000	Vesicles Paraspeckle	1012	7	Not-Trans anti-PSPC1-A546 8C-S-PSPC1 V2.00	0	28. Not-Trans and anti-PSPC1-A546_Pos018_S001	00-XZkxM8x5jVNu8UfvpYPBrm
90.4286		Cell	3	0.000	1.000	Vesicles Paraspeckle	1017	12	Not-Trans anti-PSPC1-A546 8C-S-PSPC1 V2.00	0	28. Not-Trans and anti-PSPC1-A546_Pos018_S001	00-XZkxM8x5jVNu8UfvpYPBrm
112.4		Cell	3	0.000	1.000	Vesicles Paraspeckle	1020	15	Not-Trans anti-PSPC1-A546 8C-S-PSPC1 V2.00	0	28. Not-Trans and anti-PSPC1-A546_Pos018_S001	00-XZkxM8x5jVNu8UfvpYPBrm
109.2		Cell	3	0.000	1.000	Vesicles Paraspeckle	1021	16	Not-Trans anti-PSPC1-A546 8C-S-PSPC1 V2.00	0	28. Not-Trans and anti-PSPC1-A546_Pos018_S001	00-XZkxM8x5jVNu8UfvpYPBrm
122.047		Cell	3	0.000	1.000	Vesicles Paraspeckle	1022	17	Not-Trans anti-PSPC1-A546 8C-S-PSPC1 V2.00	0	28. Not-Trans and anti-PSPC1-A546_Pos018_S001	00-XZkxM8x5jVNu8UfvpYPBrm
102.72		Cell	3	0.000	1.000	Vesicles Paraspeckle	1023	18	Not-Trans anti-PSPC1-A546 8C-S-PSPC1 V2.00	0	28. Not-Trans and anti-PSPC1-A546_Pos018_S001	00-XZkxM8x5jVNu8UfvpYPBrm
108.792		Cell	3	0.000	1.000	Vesicles Paraspeckle	1024	19	Not-Trans anti-PSPC1-A546 8C-S-PSPC1 V2.00	0	28. Not-Trans and anti-PSPC1-A546_Pos018_S001	00-XZkxM8x5jVNu8UfvpYPBrm
142.067		Cell	3	0.000	1.000	Vesicles Paraspeckle	1025	20	Not-Trans anti-PSPC1-A546 8C-S-PSPC1 V2.00	0	28. Not-Trans and anti-PSPC1-A546_Pos018_S001	00-XZkxM8x5jVNu8UfvpYPBrm
109.412		Cell	3	0.000	1.000	Vesicles Paraspeckle	1027	22	Not-Trans anti-PSPC1-A546 8C-S-PSPC1 V2.00	0	28. Not-Trans and anti-PSPC1-A546_Pos018_S001	00-XZkxM8x5jVNu8UfvpYPBrm
109.354		Cell	3	0.000	1.000	Vesicles Paraspeckle	1031	26	Not-Trans anti-PSPC1-A546 8C-S-PSPC1 V2.00	0	28. Not-Trans and anti-PSPC1-A546_Pos018_S001	00-XZkxM8x5jVNu8UfvpYPBrm
149.675		Cell	3	0.000	1.000	Vesicles Paraspeckle	1032	27	Not-Trans anti-PSPC1-A546 8C-S-PSPC1 V2.00	0	28. Not-Trans and anti-PSPC1-A546_Pos018_S001	00-XZkxM8x5jVNu8UfvpYPBrm
138		Cell	3	0.000	1.000	Vesicles Paraspeckle	1033	28	Not-Trans anti-PSPC1-A546 8C-S-PSPC1 V2.00	0	28. Not-Trans and anti-PSPC1-A546_Pos018_S001	00-XZkxM8x5jVNu8UfvpYPBrm
116.841		Cell	3	0.000	1.000	Vesicles Paraspeckle	1034	29	Not-Trans anti-PSPC1-A546 8C-S-PSPC1 V2.00	0	28. Not-Trans and anti-PSPC1-A546_Pos018_S001	00-XZkxM8x5jVNu8UfvpYPBrm
119.028		Cell	3	0.000	1.000	Vesicles Paraspeckle	1035	30	Not-Trans anti-PSPC1-A546 8C-S-PSPC1 V2.00	0	28. Not-Trans and anti-PSPC1-A546_Pos018_S001	00-XZkxM8x5jVNu8UfvpYPBrm
119.075		Cell	3	0.000	1.000	Vesicles Paraspeckle	1037	32	Not-Trans anti-PSPC1-A546 8C-S-PSPC1 V2.00	0	28. Not-Trans and anti-PSPC1-A546_Pos018_S001	00-XZkxM8x5jVNu8UfvpYPBrm
116.333		Cell	3	0.000	1.000	Vesicles Paraspeckle	1038	33	Not-Trans anti-PSPC1-A546 8C-S-PSPC1 V2.00	0	28. Not-Trans and anti-PSPC1-A546_Pos018_S001	00-XZkxM8x5jVNu8UfvpYPBrm
83.6167		Cell	3	0.000	1.000	Vesicles Paraspeckle	1040	35	Not-Trans anti-PSPC1-A546 8C-S-PSPC1 V2.00	0	28. Not-Trans and anti-PSPC1-A546_Pos018_S001	00-XZkxM8x5jVNu8UfvpYPBrm
109.839		Cell	3	0.000	1.000	Vesicles Paraspeckle	1041	36	Not-Trans anti-PSPC1-A546 8C-S-PSPC1 V2.00	0	28. Not-Trans and anti-PSPC1-A546_Pos018_S001	00-XZkxM8x5jVNu8UfvpYPBrm
159.833		Cell	3	0.000	1.000	Vesicles Paraspeckle	1042	0	Not-Trans anti-PSPC1-A546 8C-S-PSPC1 V2.00	0	28. Not-Trans and anti-PSPC1-A546_Pos019_S001	00-69g8pFk4g4h9rrroGFoKpE
138.197		Cell	3	0.000	1.000	Vesicles Paraspeckle	1043	1	Not-Trans anti-PSPC1-A546 8C-S-PSPC1 V2.00	0	28. Not-Trans and anti-PSPC1-A546_Pos019_S001	00-69g8pFk4g4h9rrroGFoKpE
124.286		Cell	3	0.000	1.000	Vesicles Paraspeckle	1045	3	Not-Trans anti-PSPC1-A546 8C-S-PSPC1 V2.00	0	28. Not-Trans and anti-PSPC1-A546_Pos019_S001	00-69g8pFk4g4h9rrroGFoKpE
82.963		Cell	3	0.000	1.000	Vesicles Paraspeckle	1046	4	Not-Trans anti-PSPC1-A546 8C-S-PSPC1 V2.00	0	28. Not-Trans and anti-PSPC1-A546_Pos019_S001	00-69g8pFk4g4h9rrroGFoKpE
179.833		Cell	3	0.000	1.000	Vesicles Paraspeckle	1047	5	Not-Trans anti-PSPC1-A546 8C-S-PSPC1 V2.00	0	28. Not-Trans and anti-PSPC1-A546_Pos019_S001	00-69g8pFk4g4h9rrroGFoKpE
125.691		Cell	3	0.000	1.000	Vesicles Paraspeckle	1048	6	Not-Trans anti-PSPC1-A546 8C-S-PSPC1 V2.00	0	28. Not-Trans and anti-PSPC1-A546_Pos019_S001	00-69g8pFk4g4h9rrroGFoKpE
148.679		Cell	3	0.000	1.000	Vesicles Paraspeckle	1049	7	Not-Trans anti-PSPC1-A546 8C-S-PSPC1 V2.00	0	28. Not-Trans and anti-PSPC1-A546_Pos019_S001	00-69g8pFk4g4h9rrroGFoKpE
97.2		Cell	3	0.000	1.000	Vesicles Paraspeckle	1050	8	Not-Trans anti-PSPC1-A546 8C-S-PSPC1 V2.00	0	28. Not-Trans and anti-PSPC1-A546_Pos019_S001	00-69g8pFk4g4h9rrroGFoKpE
90.4403		Cell	3	0.000	1.000	Vesicles Paraspeckle	1051	9	Not-Trans anti-PSPC1-A546 8C-S-PSPC1 V2.00	0	28. Not-Trans and anti-PSPC1-A546_Pos019_S001	00-69g8pFk4g4h9rrroGFoKpE
124.631		Cell	3	0.000	1.000	Vesicles Paraspeckle	1052	10	Not-Trans anti-PSPC1-A546 8C-S-PSPC1 V2.00	0	28. Not-Trans and anti-PSPC1-A546_Pos019_S001	00-69g8pFk4g4h9rrroGFoKpE
95		Cell	3	0.000	1.000	Vesicles Paraspeckle	1053	11	Not-Trans anti-PSPC1-A546 8C-S-PSPC1 V2.00	0	28. Not-Trans and anti-PSPC1-A546_Pos019_S001	00-69g8pFk4g4h9rrroGFoKpE
64.75		Cell	3	0.000	1.000	Vesicles Paraspeckle	1055	13	Not-Trans anti-PSPC1-A546 8C-S-PSPC1 V2.00	0	28. Not-Trans and anti-PSPC1-A546_Pos019_S001	00-69g8pFk4g4h9rrroGFoKpE
120.465		Cell	3	0.000	1.000	Vesicles Paraspeckle	1056	14	Not-Trans anti-PSPC1-A546 8C-S-PSPC1 V2.00	0	28. Not-Trans and anti-PSPC1-A546_Pos019_S001	00-69g8pFk4g4h9rrroGFoKpE
100.273		Cell	3	0.000	1.000	Vesicles Paraspeckle	1057	15	Not-Trans anti-PSPC1-A546 8C-S-PSPC1 V2.00	0	28. Not-Trans and anti-PSPC1-A546_Pos019_S001	00-69g8pFk4g4h9rrroGFoKpE
109.833		Cell	3	0.000	1.000	Vesicles Paraspeckle	1059	17	Not-Trans anti-PSPC1-A546 8C-S-PSPC1 V2.00	0	28. Not-Trans and anti-PSPC1-A546_Pos019_S001	00-69g8pFk4g4h9rrroGFoKpE
94.3333		Cell	3	0.000	1.000	Vesicles Paraspeckle	1060	18	Not-Trans anti-PSPC1-A546 8C-S-PSPC1 V2.00	0	28. Not-Trans and anti-PSPC1-A546_Pos019_S001	00-69g8pFk4g4h9rrroGFoKpE
102		Cell	3	0.000	1.000	Vesicles Paraspeckle	1061	19	Not-Trans anti-PSPC1-A546 8C-S-PSPC1 V2.00	0	28. Not-Trans and anti-PSPC1-A546_Pos019_S001	00-69g8pFk4g4h9rrroGFoKpE
114		Cell	3	0.000	1.000	Vesicles Paraspeckle	1063	21	Not-Trans anti-PSPC1-A546 8C-S-PSPC1 V2.00	0	28. Not-Trans and anti-PSPC1-A546_Pos019_S001	00-69g8pFk4g4h9rrroGFoKpE
89.9259		Cell	3	0.000	1.000	Vesicles Paraspeckle	1064	22	Not-Trans anti-PSPC1-A546 8C-S-PSPC1 V2.00	0	28. Not-Trans and anti-PSPC1-A546_Pos019_S001	00-69g8pFk4g4h9rrroGFoKpE
139.744		Cell	3	0.000	1.000	Vesicles Paraspeckle	1069	27	Not-Trans anti-PSPC1-A546 8C-S-PSPC1 V2.00	0	28. Not-Trans and anti-PSPC1-A546_Pos019_S001	00-69g8pFk4g4h9rrroGFoKpE
106.181		Cell	3	0.000	1.000	Vesicles Paraspeckle	1070	28	Not-Trans anti-PSPC1-A546 8C-S-PSPC1 V2.00	0	28. Not-Trans and anti-PSPC1-A546_Pos019_S001	00-69g8pFk4g4h9rrroGFoKpE
115.68		Cell	3	0.000	1.000	Vesicles Paraspeckle	1072	30	Not-Trans anti-PSPC1-A546 8C-S-PSPC1 V2.00	0	28. Not-Trans and anti-PSPC1-A546_Pos019_S001	00-69g8pFk4g4h9rrroGFoKpE
133.917		Cell	3	0.000	1.000	Vesicles Paraspeckle	1075	33	Not-Trans anti-PSPC1-A546 8C-S-PSPC1 V2.00	0	28. Not-Trans and anti-PSPC1-A546_Pos019_S001	00-69g8pFk4g4h9rrroGFoKpE
131.667		Cell	3	0.000	1.000	Vesicles Paraspeckle	1077	35	Not-Trans anti-PSPC1-A546 8C-S-PSPC1 V2.00	0	28. Not-Trans and anti-PSPC1-A546_Pos019_S001	00-69g8pFk4g4h9rrroGFoKpE
100.392		Cell	3	0.000	1.000	Vesicles Paraspeckle	1078	36	Not-Trans anti-PSPC1-A546 8C-S-PSPC1 V2.00	0	28. Not-Trans and anti-PSPC1-A546_Pos019_S001	00-69g8pFk4g4h9rrroGFoKpE
122.132		Cell	3	0.000	1.000	Vesicles Paraspeckle	1081	39	Not-Trans anti-PSPC1-A546 8C-S-PSPC1 V2.00	0	28. Not-Trans and anti-PSPC1-A546_Pos019_S001	00-69g8pFk4g4h9rrroGFoKpE
82.8733		Cell	3	0.000	1.000	Vesicles Paraspeckle	1084	42	Not-Trans anti-PSPC1-A546 8C-S-PSPC1 V2.00	0	28. Not-Trans and anti-PSPC1-A546_Pos019_S001	00-69g8pFk4g4h9rrroGFoKpE
87.5286		Cell	3	0.000	1.000	Vesicles Paraspeckle	1085	43	Not-Trans anti-PSPC1-A546 8C-S-PSPC1 V2.00	0	28. Not-Trans and anti-PSPC1-A546_Pos019_S001	00-69g8pFk4g4h9rrroGFoKpE
94.987		Cell	3	0.000	1.000	Vesicles Paraspeckle	1087	45	Not-Trans anti-PSPC1-A546 8C-S-PSPC1 V2.00	0	28. Not-Trans and anti-PSPC1-A546_Pos019_S001	00-69g8pFk4g4h9rrroGFoKpE
102.5		Cell	3	0.000	1.000	Vesicles Paraspeckle	1088	46	Not-Trans anti-PSPC1-A546 8C-S-PSPC1 V2.00	0	28. Not-Trans and anti-PSPC1-A546_Pos019_S001	00-69g8pFk4g4h9rrroGFoKpE
116.071		Cell	3	0.000	1.000	Vesicles Paraspeckle	1089	47	Not-Trans anti-PSPC1-A546 8C-S-PSPC1 V2.00	0	28. Not-Trans and anti-PSPC1-A546_Pos019_S001	00-69g8pFk4g4h9rrroGFoKpE
96.5637		Cell	3	0.000	1.000	Vesicles Paraspeckle	1090	48	Not-Trans anti-PSPC1-A546 8C-S-PSPC1 V2.00	0	28. Not-Trans and anti-PSPC1-A546_Pos019_S001	00-69g8pFk4g4h9rrroGFoKpE
130.728		Cell	3	0.000	1.000	Vesicles Paraspeckle	1091	49	Not-Trans anti-PSPC1-A546 8C-S-PSPC1 V2.00	0	28. Not-Trans and anti-PSPC1-A546_Pos019_S001	00-69g8pFk4g4h9rrroGFoKpE
113.361		Cell	3	0.000	1.000	Vesicles Paraspeckle	1092	50	Not-Trans anti-PSPC1-A546 8C-S-PSPC1 V2.00	0	28. Not-Trans and anti-PSPC1-A546_Pos019_S001	00-69g8pFk4g4h9rrroGFoKpE
137.715		Cell	3	0.000	1.000	Vesicles Paraspeckle	1093	51	Not-Trans anti-PSPC1-A546 8C-S-PSPC1 V2.00	0	28. Not-Trans and anti-PSPC1-A546_Pos019_S001	00-69g8pFk4g4h9rrroGFoKpE
104.533		Cell	3	0.000	1.000	Vesicles Paraspeckle	1094	52	Not-Trans anti-PSPC1-A546 8C-S-PSPC1 V2.00	0	28. Not-Trans and anti-PSPC1-A546_Pos019_S001	00-69g8pFk4g4h9rrroGFoKpE
115.254		Cell	3	0.000	1.000	Vesicles Paraspeckle	1098	56	Not-Trans anti-PSPC1-A546 8C-S-PSPC1 V2.00	0	28. Not-Trans and anti-PSPC1-A546_Pos019_S001	00-69g8pFk4g4h9rrroGFoKpE
70.3125		Cell	3	0.000	1.000	Vesicles Paraspeckle	1100	58	Not-Trans anti-PSPC1-A546 8C-S-PSPC1 V2.00	0	28. Not-Trans and anti-PSPC1-A546_Pos019_S001	00-69g8pFk4g4h9rrroGFoKpE
121.75		Cell	3	0.000	1.000	Vesicles Paraspeckle	1109	67	Not-Trans anti-PSPC1-A546 8C-S-PSPC1 V2.00	0	28. Not-Trans and anti-PSPC1-A546_Pos019_S001	00-69g8pFk4g4h9rrroGFoKpE
102.017		Cell	3	0.000	1.000	Vesicles Paraspeckle	1111	69	Not-Trans anti-PSPC1-A546 8C-S-PSPC1 V2.00	0	28. Not-Trans and anti-PSPC1-A546_Pos019_S001	00-69g8pFk4g4h9rrroGFoKpE
86		Cell	3	0.000	1.000	Vesicles Paraspeckle	1112	70	Not-Trans anti-PSPC1-A546 8C-S-PSPC1 V2.00	0	28. Not-Trans and anti-PSPC1-A546_Pos019_S001	00-69g8pFk4g4h9rrroGFoKpE
90.5		Cell	3	0.000	1.000	Vesicles Paraspeckle	1113	71	Not-Trans anti-PSPC1-A546 8C-S-PSPC1 V2.00	0	28. Not-Trans and anti-PSPC1-A546_Pos019_S001	00-69g8pFk4g4h9rrroGFoKpE
74		Cell	3	0.000	1.000	Vesicles Paraspeckle	1114	72	Not-Trans anti-PSPC1-A546 8C-S-PSPC1 V2.00	0	28. Not-Trans and anti-PSPC1-A546_Pos019_S001	00-69g8pFk4g4h9rrroGFoKpE
97.5074		Cell	3	0.000	1.000	Vesicles Paraspeckle	1116	74	Not-Trans anti-PSPC1-A546 8C-S-PSPC1 V2.00	0	28. Not-Trans and anti-PSPC1-A546_Pos019_S001	00-69g8pFk4g4h9rrroGFoKpE
94.3376		Cell	3	0.000	1.000	Vesicles Paraspeckle	1117	75	Not-Trans anti-PSPC1-A546 8C-S-PSPC1 V2.00	0	28. Not-Trans and anti-PSPC1-A546_Pos019_S001	00-69g8pFk4g4h9rrroGFoKpE
116.167		Cell	3	0.000	1.000	Vesicles Paraspeckle	1119	1	Not-Trans anti-PSPC1-A546 8C-S-PSPC1 V2.00	0	28. Not-Trans and anti-PSPC1-A546_Pos020_S001	00-dFC4pbLNwSx8Phm4titGpS
115.792		Cell	3	0.000	1.000	Vesicles Paraspeckle	1121	3	Not-Trans anti-PSPC1-A546 8C-S-PSPC1 V2.00	0	28. Not-Trans and anti-PSPC1-A546_Pos020_S001	00-dFC4pbLNwSx8Phm4titGpS
139.25		Cell	3	0.000	1.000	Vesicles Paraspeckle	1123	5	Not-Trans anti-PSPC1-A546 8C-S-PSPC1 V2.00	0	28. Not-Trans and anti-PSPC1-A546_Pos020_S001	00-dFC4pbLNwSx8Phm4titGpS
104.621		Cell	3	0.000	1.000	Vesicles Paraspeckle	1124	6	Not-Trans anti-PSPC1-A546 8C-S-PSPC1 V2.00	0	28. Not-Trans and anti-PSPC1-A546_Pos020_S001	00-dFC4pbLNwSx8Phm4titGpS
110.25		Cell	3	0.000	1.000	Vesicles Paraspeckle	1126	8	Not-Trans anti-PSPC1-A546 8C-S-PSPC1 V2.00	0	28. Not-Trans and anti-PSPC1-A546_Pos020_S001	00-dFC4pbLNwSx8Phm4titGpS
103.591		Cell	3	0.000	1.000	Vesicles Paraspeckle	1127	9	Not-Trans anti-PSPC1-A546 8C-S-PSPC1 V2.00	0	28. Not-Trans and anti-PSPC1-A546_Pos020_S001	00-dFC4pbLNwSx8Phm4titGpS
92.3973		Cell	3	0.000	1.000	Vesicles Paraspeckle	1129	11	Not-Trans anti-PSPC1-A546 8C-S-PSPC1 V2.00	0	28. Not-Trans and anti-PSPC1-A546_Pos020_S001	00-dFC4pbLNwSx8Phm4titGpS
126.175		Cell	3	0.000	1.000	Vesicles Paraspeckle	1131	13	Not-Trans anti-PSPC1-A546 8C-S-PSPC1 V2.00	0	28. Not-Trans and anti-PSPC1-A546_Pos020_S001	00-dFC4pbLNwSx8Phm4titGpS
96.8796		Cell	3	0.000	1.000	Vesicles Paraspeckle	1132	14	Not-Trans anti-PSPC1-A546 8C-S-PSPC1 V2.00	0	28. Not-Trans and anti-PSPC1-A546_Pos020_S001	00-dFC4pbLNwSx8Phm4titGpS
122.417		Cell	3	0.000	1.000	Vesicles Paraspeckle	1133	15	Not-Trans anti-PSPC1-A546 8C-S-PSPC1 V2.00	0	28. Not-Trans and anti-PSPC1-A546_Pos020_S001	00-dFC4pbLNwSx8Phm4titGpS
109.95		Cell	3	0.000	1.000	Vesicles Paraspeckle	1134	16	Not-Trans anti-PSPC1-A546 8C-S-PSPC1 V2.00	0	28. Not-Trans and anti-PSPC1-A546_Pos020_S001	00-dFC4pbLNwSx8Phm4titGpS
117.32		Cell	3	0.000	1.000	Vesicles Paraspeckle	1136	18	Not-Trans anti-PSPC1-A546 8C-S-PSPC1 V2.00	0	28. Not-Trans and anti-PSPC1-A546_Pos020_S001	00-dFC4pbLNwSx8Phm4titGpS
98.3473		Cell	3	0.000	1.000	Vesicles Paraspeckle	1138	20	Not-Trans anti-PSPC1-A546 8C-S-PSPC1 V2.00	0	28. Not-Trans and anti-PSPC1-A546_Pos020_S001	00-dFC4pbLNwSx8Phm4titGpS
101.83		Cell	3	0.000	1.000	Vesicles Paraspeckle	1139	21	Not-Trans anti-PSPC1-A546 8C-S-PSPC1 V2.00	0	28. Not-Trans and anti-PSPC1-A546_Pos020_S001	00-dFC4pbLNwSx8Phm4titGpS
81.7311		Cell	3	0.000	1.000	Vesicles Paraspeckle	1140	22	Not-Trans anti-PSPC1-A546 8C-S-PSPC1 V2.00	0	28. Not-Trans and anti-PSPC1-A546_Pos020_S001	00-dFC4pbLNwSx8Phm4titGpS
129.817		Cell	3	0.000	1.000	Vesicles Paraspeckle	1141	23	Not-Trans anti-PSPC1-A546 8C-S-PSPC1 V2.00	0	28. Not-Trans and anti-PSPC1-A546_Pos020_S001	00-dFC4pbLNwSx8Phm4titGpS
99.9872		Cell	3	0.000	1.000	Vesicles Paraspeckle	1146	28	Not-Trans anti-PSPC1-A546 8C-S-PSPC1 V2.00	0	28. Not-Trans and anti-PSPC1-A546_Pos020_S001	00-dFC4pbLNwSx8Phm4titGpS
99.8937		Cell	3	0.000	1.000	Vesicles Paraspeckle	1147	29	Not-Trans anti-PSPC1-A546 8C-S-PSPC1 V2.00	0	28. Not-Trans and anti-PSPC1-A546_Pos020_S001	00-dFC4pbLNwSx8Phm4titGpS
111.568		Cell	3	0.000	1.000	Vesicles Paraspeckle	1148	30	Not-Trans anti-PSPC1-A546 8C-S-PSPC1 V2.00	0	28. Not-Trans and anti-PSPC1-A546_Pos020_S001	00-dFC4pbLNwSx8Phm4titGpS
122.968		Cell	3	0.000	1.000	Vesicles Paraspeckle	1149	31	Not-Trans anti-PSPC1-A546 8C-S-PSPC1 V2.00	0	28. Not-Trans and anti-PSPC1-A546_Pos020_S001	00-dFC4pbLNwSx8Phm4titGpS
125.417		Cell	3	0.000	1.000	Vesicles Paraspeckle	1150	32	Not-Trans anti-PSPC1-A546 8C-S-PSPC1 V2.00	0	28. Not-Trans and anti-PSPC1-A546_Pos020_S001	00-dFC4pbLNwSx8Phm4titGpS
82.2222		Cell	3	0.000	1.000	Vesicles Paraspeckle	1151	33	Not-Trans anti-PSPC1-A546 8C-S-PSPC1 V2.00	0	28. Not-Trans and anti-PSPC1-A546_Pos020_S001	00-dFC4pbLNwSx8Phm4titGpS
136.283		Cell	3	0.000	1.000	Vesicles Paraspeckle	1153	35	Not-Trans anti-PSPC1-A546 8C-S-PSPC1 V2.00	0	28. Not-Trans and anti-PSPC1-A546_Pos020_S001	00-dFC4pbLNwSx8Phm4titGpS
113.356		Cell	3	0.000	1.000	Vesicles Paraspeckle	1154	36	Not-Trans anti-PSPC1-A546 8C-S-PSPC1 V2.00	0	28. Not-Trans and anti-PSPC1-A546_Pos020_S001	00-dFC4pbLNwSx8Phm4titGpS
88.2		Cell	3	0.000	1.000	Vesicles Paraspeckle	1155	37	Not-Trans anti-PSPC1-A546 8C-S-PSPC1 V2.00	0	28. Not-Trans and anti-PSPC1-A546_Pos020_S001	00-dFC4pbLNwSx8Phm4titGpS
79.9851		Cell	3	0.000	1.000	Vesicles Paraspeckle	1158	40	Not-Trans anti-PSPC1-A546 8C-S-PSPC1 V2.00	0	28. Not-Trans and anti-PSPC1-A546_Pos020_S001	00-dFC4pbLNwSx8Phm4titGpS
88.0871		Cell	3	0.000	1.000	Vesicles Paraspeckle	1170	0	Not-Trans anti-PSPC1-A546 8C-S-PSPC1 V2.00	0	28. Not-Trans and anti-PSPC1-A546_Pos021_S001	00-rQPcEooYe9X47EEcwHysw7
92.3265		Cell	3	0.000	1.000	Vesicles Paraspeckle	1171	1	Not-Trans anti-PSPC1-A546 8C-S-PSPC1 V2.00	0	28. Not-Trans and anti-PSPC1-A546_Pos021_S001	00-rQPcEooYe9X47EEcwHysw7
99.1309		Cell	3	0.000	1.000	Vesicles Paraspeckle	1172	2	Not-Trans anti-PSPC1-A546 8C-S-PSPC1 V2.00	0	28. Not-Trans and anti-PSPC1-A546_Pos021_S001	00-rQPcEooYe9X47EEcwHysw7
132.857		Cell	3	0.000	1.000	Vesicles Paraspeckle	1173	3	Not-Trans anti-PSPC1-A546 8C-S-PSPC1 V2.00	0	28. Not-Trans and anti-PSPC1-A546_Pos021_S001	00-rQPcEooYe9X47EEcwHysw7
105.57		Cell	3	0.000	1.000	Vesicles Paraspeckle	1174	4	Not-Trans anti-PSPC1-A546 8C-S-PSPC1 V2.00	0	28. Not-Trans and anti-PSPC1-A546_Pos021_S001	00-rQPcEooYe9X47EEcwHysw7
103.568		Cell	3	0.000	1.000	Vesicles Paraspeckle	1175	5	Not-Trans anti-PSPC1-A546 8C-S-PSPC1 V2.00	0	28. Not-Trans and anti-PSPC1-A546_Pos021_S001	00-rQPcEooYe9X47EEcwHysw7
90.9167		Cell	3	0.000	1.000	Vesicles Paraspeckle	1176	6	Not-Trans anti-PSPC1-A546 8C-S-PSPC1 V2.00	0	28. Not-Trans and anti-PSPC1-A546_Pos021_S001	00-rQPcEooYe9X47EEcwHysw7
146.421		Cell	3	0.000	1.000	Vesicles Paraspeckle	1177	7	Not-Trans anti-PSPC1-A546 8C-S-PSPC1 V2.00	0	28. Not-Trans and anti-PSPC1-A546_Pos021_S001	00-rQPcEooYe9X47EEcwHysw7
138.775		Cell	3	0.000	1.000	Vesicles Paraspeckle	1178	8	Not-Trans anti-PSPC1-A546 8C-S-PSPC1 V2.00	0	28. Not-Trans and anti-PSPC1-A546_Pos021_S001	00-rQPcEooYe9X47EEcwHysw7
113.186		Cell	3	0.000	1.000	Vesicles Paraspeckle	1179	9	Not-Trans anti-PSPC1-A546 8C-S-PSPC1 V2.00	0	28. Not-Trans and anti-PSPC1-A546_Pos021_S001	00-rQPcEooYe9X47EEcwHysw7
116.067		Cell	3	0.000	1.000	Vesicles Paraspeckle	1180	10	Not-Trans anti-PSPC1-A546 8C-S-PSPC1 V2.00	0	28. Not-Trans and anti-PSPC1-A546_Pos021_S001	00-rQPcEooYe9X47EEcwHysw7
122.056		Cell	3	0.000	1.000	Vesicles Paraspeckle	1181	11	Not-Trans anti-PSPC1-A546 8C-S-PSPC1 V2.00	0	28. Not-Trans and anti-PSPC1-A546_Pos021_S001	00-rQPcEooYe9X47EEcwHysw7
140.679		Cell	3	0.000	1.000	Vesicles Paraspeckle	1182	12	Not-Trans anti-PSPC1-A546 8C-S-PSPC1 V2.00	0	28. Not-Trans and anti-PSPC1-A546_Pos021_S001	00-rQPcEooYe9X47EEcwHysw7
130.31		Cell	3	0.000	1.000	Vesicles Paraspeckle	1183	13	Not-Trans anti-PSPC1-A546 8C-S-PSPC1 V2.00	0	28. Not-Trans and anti-PSPC1-A546_Pos021_S001	00-rQPcEooYe9X47EEcwHysw7
81.5833		Cell	3	0.000	1.000	Vesicles Paraspeckle	1184	14	Not-Trans anti-PSPC1-A546 8C-S-PSPC1 V2.00	0	28. Not-Trans and anti-PSPC1-A546_Pos021_S001	00-rQPcEooYe9X47EEcwHysw7
146.017		Cell	3	0.000	1.000	Vesicles Paraspeckle	1185	15	Not-Trans anti-PSPC1-A546 8C-S-PSPC1 V2.00	0	28. Not-Trans and anti-PSPC1-A546_Pos021_S001	00-rQPcEooYe9X47EEcwHysw7
115.78		Cell	3	0.000	1.000	Vesicles Paraspeckle	1186	16	Not-Trans anti-PSPC1-A546 8C-S-PSPC1 V2.00	0	28. Not-Trans and anti-PSPC1-A546_Pos021_S001	00-rQPcEooYe9X47EEcwHysw7
110.952		Cell	3	0.000	1.000	Vesicles Paraspeckle	1187	17	Not-Trans anti-PSPC1-A546 8C-S-PSPC1 V2.00	0	28. Not-Trans and anti-PSPC1-A546_Pos021_S001	00-rQPcEooYe9X47EEcwHysw7
127.375		Cell	3	0.000	1.000	Vesicles Paraspeckle	1189	19	Not-Trans anti-PSPC1-A546 8C-S-PSPC1 V2.00	0	28. Not-Trans and anti-PSPC1-A546_Pos021_S001	00-rQPcEooYe9X47EEcwHysw7
131.774		Cell	3	0.000	1.000	Vesicles Paraspeckle	1191	21	Not-Trans anti-PSPC1-A546 8C-S-PSPC1 V2.00	0	28. Not-Trans and anti-PSPC1-A546_Pos021_S001	00-rQPcEooYe9X47EEcwHysw7
147.921		Cell	3	0.000	1.000	Vesicles Paraspeckle	1192	22	Not-Trans anti-PSPC1-A546 8C-S-PSPC1 V2.00	0	28. Not-Trans and anti-PSPC1-A546_Pos021_S001	00-rQPcEooYe9X47EEcwHysw7
110.284		Cell	3	0.000	1.000	Vesicles Paraspeckle	1193	23	Not-Trans anti-PSPC1-A546 8C-S-PSPC1 V2.00	0	28. Not-Trans and anti-PSPC1-A546_Pos021_S001	00-rQPcEooYe9X47EEcwHysw7
95.594		Cell	3	0.000	1.000	Vesicles Paraspeckle	1195	25	Not-Trans anti-PSPC1-A546 8C-S-PSPC1 V2.00	0	28. Not-Trans and anti-PSPC1-A546_Pos021_S001	00-rQPcEooYe9X47EEcwHysw7
104.803		Cell	3	0.000	1.000	Vesicles Paraspeckle	1196	26	Not-Trans anti-PSPC1-A546 8C-S-PSPC1 V2.00	0	28. Not-Trans and anti-PSPC1-A546_Pos021_S001	00-rQPcEooYe9X47EEcwHysw7
127.759		Cell	3	0.000	1.000	Vesicles Paraspeckle	1198	28	Not-Trans anti-PSPC1-A546 8C-S-PSPC1 V2.00	0	28. Not-Trans and anti-PSPC1-A546_Pos021_S001	00-rQPcEooYe9X47EEcwHysw7
134.322		Cell	3	0.000	1.000	Vesicles Paraspeckle	1199	29	Not-Trans anti-PSPC1-A546 8C-S-PSPC1 V2.00	0	28. Not-Trans and anti-PSPC1-A546_Pos021_S001	00-rQPcEooYe9X47EEcwHysw7
142.064		Cell	3	0.000	1.000	Vesicles Paraspeckle	1200	30	Not-Trans anti-PSPC1-A546 8C-S-PSPC1 V2.00	0	28. Not-Trans and anti-PSPC1-A546_Pos021_S001	00-rQPcEooYe9X47EEcwHysw7
108.917		Cell	3	0.000	1.000	Vesicles Paraspeckle	1201	31	Not-Trans anti-PSPC1-A546 8C-S-PSPC1 V2.00	0	28. Not-Trans and anti-PSPC1-A546_Pos021_S001	00-rQPcEooYe9X47EEcwHysw7
117.822		Cell	3	0.000	1.000	Vesicles Paraspeckle	1202	32	Not-Trans anti-PSPC1-A546 8C-S-PSPC1 V2.00	0	28. Not-Trans and anti-PSPC1-A546_Pos021_S001	00-rQPcEooYe9X47EEcwHysw7
111.333		Cell	3	0.000	1.000	Vesicles Paraspeckle	1204	34	Not-Trans anti-PSPC1-A546 8C-S-PSPC1 V2.00	0	28. Not-Trans and anti-PSPC1-A546_Pos021_S001	00-rQPcEooYe9X47EEcwHysw7
140.216		Cell	3	0.000	1.000	Vesicles Paraspeckle	1205	35	Not-Trans anti-PSPC1-A546 8C-S-PSPC1 V2.00	0	28. Not-Trans and anti-PSPC1-A546_Pos021_S001	00-rQPcEooYe9X47EEcwHysw7
166.25		Cell	3	0.000	1.000	Vesicles Paraspeckle	1206	36	Not-Trans anti-PSPC1-A546 8C-S-PSPC1 V2.00	0	28. Not-Trans and anti-PSPC1-A546_Pos021_S001	00-rQPcEooYe9X47EEcwHysw7
120.761		Cell	3	0.000	1.000	Vesicles Paraspeckle	1207	37	Not-Trans anti-PSPC1-A546 8C-S-PSPC1 V2.00	0	28. Not-Trans and anti-PSPC1-A546_Pos021_S001	00-rQPcEooYe9X47EEcwHysw7
139.535		Cell	3	0.000	1.000	Vesicles Paraspeckle	1208	38	Not-Trans anti-PSPC1-A546 8C-S-PSPC1 V2.00	0	28. Not-Trans and anti-PSPC1-A546_Pos021_S001	00-rQPcEooYe9X47EEcwHysw7
117.99		Cell	3	0.000	1.000	Vesicles Paraspeckle	1209	39	Not-Trans anti-PSPC1-A546 8C-S-PSPC1 V2.00	0	28. Not-Trans and anti-PSPC1-A546_Pos021_S001	00-rQPcEooYe9X47EEcwHysw7
97.3892		Cell	3	0.000	1.000	Vesicles Paraspeckle	1210	40	Not-Trans anti-PSPC1-A546 8C-S-PSPC1 V2.00	0	28. Not-Trans and anti-PSPC1-A546_Pos021_S001	00-rQPcEooYe9X47EEcwHysw7
100.409		Cell	3	0.000	1.000	Vesicles Paraspeckle	1211	41	Not-Trans anti-PSPC1-A546 8C-S-PSPC1 V2.00	0	28. Not-Trans and anti-PSPC1-A546_Pos021_S001	00-rQPcEooYe9X47EEcwHysw7
118.505		Cell	3	0.000	1.000	Vesicles Paraspeckle	1212	42	Not-Trans anti-PSPC1-A546 8C-S-PSPC1 V2.00	0	28. Not-Trans and anti-PSPC1-A546_Pos021_S001	00-rQPcEooYe9X47EEcwHysw7
125.175		Cell	3	0.000	1.000	Vesicles Paraspeckle	1213	43	Not-Trans anti-PSPC1-A546 8C-S-PSPC1 V2.00	0	28. Not-Trans and anti-PSPC1-A546_Pos021_S001	00-rQPcEooYe9X47EEcwHysw7
80.6493		Cell	3	0.000	1.000	Vesicles Paraspeckle	1214	44	Not-Trans anti-PSPC1-A546 8C-S-PSPC1 V2.00	0	28. Not-Trans and anti-PSPC1-A546_Pos021_S001	00-rQPcEooYe9X47EEcwHysw7
110.944		Cell	3	0.000	1.000	Vesicles Paraspeckle	1215	45	Not-Trans anti-PSPC1-A546 8C-S-PSPC1 V2.00	0	28. Not-Trans and anti-PSPC1-A546_Pos021_S001	00-rQPcEooYe9X47EEcwHysw7
141.792		Cell	3	0.000	1.000	Vesicles Paraspeckle	1216	46	Not-Trans anti-PSPC1-A546 8C-S-PSPC1 V2.00	0	28. Not-Trans and anti-PSPC1-A546_Pos021_S001	00-rQPcEooYe9X47EEcwHysw7
96.2679		Cell	3	0.000	1.000	Vesicles Paraspeckle	1217	47	Not-Trans anti-PSPC1-A546 8C-S-PSPC1 V2.00	0	28. Not-Trans and anti-PSPC1-A546_Pos021_S001	00-rQPcEooYe9X47EEcwHysw7
99.5		Cell	3	0.000	1.000	Vesicles Paraspeckle	1218	48	Not-Trans anti-PSPC1-A546 8C-S-PSPC1 V2.00	0	28. Not-Trans and anti-PSPC1-A546_Pos021_S001	00-rQPcEooYe9X47EEcwHysw7
118.5		Cell	3	0.000	1.000	Vesicles Paraspeckle	1220	50	Not-Trans anti-PSPC1-A546 8C-S-PSPC1 V2.00	0	28. Not-Trans and anti-PSPC1-A546_Pos021_S001	00-rQPcEooYe9X47EEcwHysw7
156.5		Cell	3	0.000	1.000	Vesicles Paraspeckle	1221	51	Not-Trans anti-PSPC1-A546 8C-S-PSPC1 V2.00	0	28. Not-Trans and anti-PSPC1-A546_Pos021_S001	00-rQPcEooYe9X47EEcwHysw7
96.825		Cell	3	0.000	1.000	Vesicles Paraspeckle	1222	52	Not-Trans anti-PSPC1-A546 8C-S-PSPC1 V2.00	0	28. Not-Trans and anti-PSPC1-A546_Pos021_S001	00-rQPcEooYe9X47EEcwHysw7
135.838		Cell	3	0.000	1.000	Vesicles Paraspeckle	1223	53	Not-Trans anti-PSPC1-A546 8C-S-PSPC1 V2.00	0	28. Not-Trans and anti-PSPC1-A546_Pos021_S001	00-rQPcEooYe9X47EEcwHysw7
141		Cell	3	0.000	1.000	Vesicles Paraspeckle	1225	55	Not-Trans anti-PSPC1-A546 8C-S-PSPC1 V2.00	0	28. Not-Trans and anti-PSPC1-A546_Pos021_S001	00-rQPcEooYe9X47EEcwHysw7
146.033		Cell	3	0.000	1.000	Vesicles Paraspeckle	1226	56	Not-Trans anti-PSPC1-A546 8C-S-PSPC1 V2.00	0	28. Not-Trans and anti-PSPC1-A546_Pos021_S001	00-rQPcEooYe9X47EEcwHysw7
86.6111		Cell	3	0.000	1.000	Vesicles Paraspeckle	1228	58	Not-Trans anti-PSPC1-A546 8C-S-PSPC1 V2.00	0	28. Not-Trans and anti-PSPC1-A546_Pos021_S001	00-rQPcEooYe9X47EEcwHysw7
158.031		Cell	3	0.000	1.000	Vesicles Paraspeckle	1231	61	Not-Trans anti-PSPC1-A546 8C-S-PSPC1 V2.00	0	28. Not-Trans and anti-PSPC1-A546_Pos021_S001	00-rQPcEooYe9X47EEcwHysw7
170.769		Cell	3	0.000	1.000	Vesicles Paraspeckle	1232	62	Not-Trans anti-PSPC1-A546 8C-S-PSPC1 V2.00	0	28. Not-Trans and anti-PSPC1-A546_Pos021_S001	00-rQPcEooYe9X47EEcwHysw7
148.75		Cell	3	0.000	1.000	Vesicles Paraspeckle	1233	63	Not-Trans anti-PSPC1-A546 8C-S-PSPC1 V2.00	0	28. Not-Trans and anti-PSPC1-A546_Pos021_S001	00-rQPcEooYe9X47EEcwHysw7
199.065		Cell	3	0.000	1.000	Vesicles Paraspeckle	1234	64	Not-Trans anti-PSPC1-A546 8C-S-PSPC1 V2.00	0	28. Not-Trans and anti-PSPC1-A546_Pos021_S001	00-rQPcEooYe9X47EEcwHysw7
126.043		Cell	3	0.000	1.000	Vesicles Paraspeckle	1235	65	Not-Trans anti-PSPC1-A546 8C-S-PSPC1 V2.00	0	28. Not-Trans and anti-PSPC1-A546_Pos021_S001	00-rQPcEooYe9X47EEcwHysw7
95.3333		Cell	3	0.000	1.000	Vesicles Paraspeckle	1236	66	Not-Trans anti-PSPC1-A546 8C-S-PSPC1 V2.00	0	28. Not-Trans and anti-PSPC1-A546_Pos021_S001	00-rQPcEooYe9X47EEcwHysw7
138.861		Cell	3	0.000	1.000	Vesicles Paraspeckle	1238	68	Not-Trans anti-PSPC1-A546 8C-S-PSPC1 V2.00	0	28. Not-Trans and anti-PSPC1-A546_Pos021_S001	00-rQPcEooYe9X47EEcwHysw7
127.435		Cell	3	0.000	1.000	Vesicles Paraspeckle	1239	69	Not-Trans anti-PSPC1-A546 8C-S-PSPC1 V2.00	0	28. Not-Trans and anti-PSPC1-A546_Pos021_S001	00-rQPcEooYe9X47EEcwHysw7
133.889		Cell	3	0.000	1.000	Vesicles Paraspeckle	1240	70	Not-Trans anti-PSPC1-A546 8C-S-PSPC1 V2.00	0	28. Not-Trans and anti-PSPC1-A546_Pos021_S001	00-rQPcEooYe9X47EEcwHysw7
133.592		Cell	3	0.000	1.000	Vesicles Paraspeckle	1241	71	Not-Trans anti-PSPC1-A546 8C-S-PSPC1 V2.00	0	28. Not-Trans and anti-PSPC1-A546_Pos021_S001	00-rQPcEooYe9X47EEcwHysw7
146.287		Cell	3	0.000	1.000	Vesicles Paraspeckle	1243	73	Not-Trans anti-PSPC1-A546 8C-S-PSPC1 V2.00	0	28. Not-Trans and anti-PSPC1-A546_Pos021_S001	00-rQPcEooYe9X47EEcwHysw7
132.991		Cell	3	0.000	1.000	Vesicles Paraspeckle	1244	74	Not-Trans anti-PSPC1-A546 8C-S-PSPC1 V2.00	0	28. Not-Trans and anti-PSPC1-A546_Pos021_S001	00-rQPcEooYe9X47EEcwHysw7
143.669		Cell	3	0.000	1.000	Vesicles Paraspeckle	1245	75	Not-Trans anti-PSPC1-A546 8C-S-PSPC1 V2.00	0	28. Not-Trans and anti-PSPC1-A546_Pos021_S001	00-rQPcEooYe9X47EEcwHysw7
139.525		Cell	3	0.000	1.000	Vesicles Paraspeckle	1246	76	Not-Trans anti-PSPC1-A546 8C-S-PSPC1 V2.00	0	28. Not-Trans and anti-PSPC1-A546_Pos021_S001	00-rQPcEooYe9X47EEcwHysw7
128.569		Cell	3	0.000	1.000	Vesicles Paraspeckle	1247	77	Not-Trans anti-PSPC1-A546 8C-S-PSPC1 V2.00	0	28. Not-Trans and anti-PSPC1-A546_Pos021_S001	00-rQPcEooYe9X47EEcwHysw7
136.854		Cell	3	0.000	1.000	Vesicles Paraspeckle	1248	78	Not-Trans anti-PSPC1-A546 8C-S-PSPC1 V2.00	0	28. Not-Trans and anti-PSPC1-A546_Pos021_S001	00-rQPcEooYe9X47EEcwHysw7
136.643		Cell	3	0.000	1.000	Vesicles Paraspeckle	1249	79	Not-Trans anti-PSPC1-A546 8C-S-PSPC1 V2.00	0	28. Not-Trans and anti-PSPC1-A546_Pos021_S001	00-rQPcEooYe9X47EEcwHysw7
132.456		Cell	3	0.000	1.000	Vesicles Paraspeckle	1250	80	Not-Trans anti-PSPC1-A546 8C-S-PSPC1 V2.00	0	28. Not-Trans and anti-PSPC1-A546_Pos021_S001	00-rQPcEooYe9X47EEcwHysw7
139.334		Cell	3	0.000	1.000	Vesicles Paraspeckle	1251	81	Not-Trans anti-PSPC1-A546 8C-S-PSPC1 V2.00	0	28. Not-Trans and anti-PSPC1-A546_Pos021_S001	00-rQPcEooYe9X47EEcwHysw7
157.715		Cell	3	0.000	1.000	Vesicles Paraspeckle	1252	82	Not-Trans anti-PSPC1-A546 8C-S-PSPC1 V2.00	0	28. Not-Trans and anti-PSPC1-A546_Pos021_S001	00-rQPcEooYe9X47EEcwHysw7
149		Cell	3	0.000	1.000	Vesicles Paraspeckle	1253	83	Not-Trans anti-PSPC1-A546 8C-S-PSPC1 V2.00	0	28. Not-Trans and anti-PSPC1-A546_Pos021_S001	00-rQPcEooYe9X47EEcwHysw7
102.562		Cell	3	0.000	1.000	Vesicles Paraspeckle	1254	0	Not-Trans anti-PSPC1-A546 8C-S-PSPC1 V2.00	0	28. Not-Trans and anti-PSPC1-A546_Pos022_S001	00-zJ4NEGMkzhGuafQmg4ma75
77.5		Cell	3	0.000	1.000	Vesicles Paraspeckle	1255	1	Not-Trans anti-PSPC1-A546 8C-S-PSPC1 V2.00	0	28. Not-Trans and anti-PSPC1-A546_Pos022_S001	00-zJ4NEGMkzhGuafQmg4ma75
93.0402		Cell	3	0.000	1.000	Vesicles Paraspeckle	1257	3	Not-Trans anti-PSPC1-A546 8C-S-PSPC1 V2.00	0	28. Not-Trans and anti-PSPC1-A546_Pos022_S001	00-zJ4NEGMkzhGuafQmg4ma75
140.37		Cell	3	0.000	1.000	Vesicles Paraspeckle	1258	4	Not-Trans anti-PSPC1-A546 8C-S-PSPC1 V2.00	0	28. Not-Trans and anti-PSPC1-A546_Pos022_S001	00-zJ4NEGMkzhGuafQmg4ma75
119.344		Cell	3	0.000	1.000	Vesicles Paraspeckle	1259	5	Not-Trans anti-PSPC1-A546 8C-S-PSPC1 V2.00	0	28. Not-Trans and anti-PSPC1-A546_Pos022_S001	00-zJ4NEGMkzhGuafQmg4ma75
79.3333		Cell	3	0.000	1.000	Vesicles Paraspeckle	1261	7	Not-Trans anti-PSPC1-A546 8C-S-PSPC1 V2.00	0	28. Not-Trans and anti-PSPC1-A546_Pos022_S001	00-zJ4NEGMkzhGuafQmg4ma75
66.2422		Cell	3	0.000	1.000	Vesicles Paraspeckle	1262	8	Not-Trans anti-PSPC1-A546 8C-S-PSPC1 V2.00	0	28. Not-Trans and anti-PSPC1-A546_Pos022_S001	00-zJ4NEGMkzhGuafQmg4ma75
84.6611		Cell	3	0.000	1.000	Vesicles Paraspeckle	1263	9	Not-Trans anti-PSPC1-A546 8C-S-PSPC1 V2.00	0	28. Not-Trans and anti-PSPC1-A546_Pos022_S001	00-zJ4NEGMkzhGuafQmg4ma75
43		Cell	3	0.000	1.000	Vesicles Paraspeckle	1264	10	Not-Trans anti-PSPC1-A546 8C-S-PSPC1 V2.00	0	28. Not-Trans and anti-PSPC1-A546_Pos022_S001	00-zJ4NEGMkzhGuafQmg4ma75
104.375		Cell	3	0.000	1.000	Vesicles Paraspeckle	1266	12	Not-Trans anti-PSPC1-A546 8C-S-PSPC1 V2.00	0	28. Not-Trans and anti-PSPC1-A546_Pos022_S001	00-zJ4NEGMkzhGuafQmg4ma75
111.798		Cell	3	0.000	1.000	Vesicles Paraspeckle	1267	13	Not-Trans anti-PSPC1-A546 8C-S-PSPC1 V2.00	0	28. Not-Trans and anti-PSPC1-A546_Pos022_S001	00-zJ4NEGMkzhGuafQmg4ma75
139.646		Cell	3	0.000	1.000	Vesicles Paraspeckle	1268	14	Not-Trans anti-PSPC1-A546 8C-S-PSPC1 V2.00	0	28. Not-Trans and anti-PSPC1-A546_Pos022_S001	00-zJ4NEGMkzhGuafQmg4ma75
112.617		Cell	3	0.000	1.000	Vesicles Paraspeckle	1269	15	Not-Trans anti-PSPC1-A546 8C-S-PSPC1 V2.00	0	28. Not-Trans and anti-PSPC1-A546_Pos022_S001	00-zJ4NEGMkzhGuafQmg4ma75
115.725		Cell	3	0.000	1.000	Vesicles Paraspeckle	1270	16	Not-Trans anti-PSPC1-A546 8C-S-PSPC1 V2.00	0	28. Not-Trans and anti-PSPC1-A546_Pos022_S001	00-zJ4NEGMkzhGuafQmg4ma75
103.841		Cell	3	0.000	1.000	Vesicles Paraspeckle	1271	17	Not-Trans anti-PSPC1-A546 8C-S-PSPC1 V2.00	0	28. Not-Trans and anti-PSPC1-A546_Pos022_S001	00-zJ4NEGMkzhGuafQmg4ma75
96.3415		Cell	3	0.000	1.000	Vesicles Paraspeckle	1272	18	Not-Trans anti-PSPC1-A546 8C-S-PSPC1 V2.00	0	28. Not-Trans and anti-PSPC1-A546_Pos022_S001	00-zJ4NEGMkzhGuafQmg4ma75
125.27		Cell	3	0.000	1.000	Vesicles Paraspeckle	1273	19	Not-Trans anti-PSPC1-A546 8C-S-PSPC1 V2.00	0	28. Not-Trans and anti-PSPC1-A546_Pos022_S001	00-zJ4NEGMkzhGuafQmg4ma75
87.5952		Cell	3	0.000	1.000	Vesicles Paraspeckle	1274	20	Not-Trans anti-PSPC1-A546 8C-S-PSPC1 V2.00	0	28. Not-Trans and anti-PSPC1-A546_Pos022_S001	00-zJ4NEGMkzhGuafQmg4ma75
88.5511		Cell	3	0.000	1.000	Vesicles Paraspeckle	1275	21	Not-Trans anti-PSPC1-A546 8C-S-PSPC1 V2.00	0	28. Not-Trans and anti-PSPC1-A546_Pos022_S001	00-zJ4NEGMkzhGuafQmg4ma75
96.5333		Cell	3	0.000	1.000	Vesicles Paraspeckle	1277	23	Not-Trans anti-PSPC1-A546 8C-S-PSPC1 V2.00	0	28. Not-Trans and anti-PSPC1-A546_Pos022_S001	00-zJ4NEGMkzhGuafQmg4ma75
130.578		Cell	3	0.000	1.000	Vesicles Paraspeckle	1279	25	Not-Trans anti-PSPC1-A546 8C-S-PSPC1 V2.00	0	28. Not-Trans and anti-PSPC1-A546_Pos022_S001	00-zJ4NEGMkzhGuafQmg4ma75
120.331		Cell	3	0.000	1.000	Vesicles Paraspeckle	1280	26	Not-Trans anti-PSPC1-A546 8C-S-PSPC1 V2.00	0	28. Not-Trans and anti-PSPC1-A546_Pos022_S001	00-zJ4NEGMkzhGuafQmg4ma75
77.229		Cell	3	0.000	1.000	Vesicles Paraspeckle	1281	27	Not-Trans anti-PSPC1-A546 8C-S-PSPC1 V2.00	0	28. Not-Trans and anti-PSPC1-A546_Pos022_S001	00-zJ4NEGMkzhGuafQmg4ma75
81.8251		Cell	3	0.000	1.000	Vesicles Paraspeckle	1282	28	Not-Trans anti-PSPC1-A546 8C-S-PSPC1 V2.00	0	28. Not-Trans and anti-PSPC1-A546_Pos022_S001	00-zJ4NEGMkzhGuafQmg4ma75
82.8333		Cell	3	0.000	1.000	Vesicles Paraspeckle	1283	29	Not-Trans anti-PSPC1-A546 8C-S-PSPC1 V2.00	0	28. Not-Trans and anti-PSPC1-A546_Pos022_S001	00-zJ4NEGMkzhGuafQmg4ma75
104.656		Cell	3	0.000	1.000	Vesicles Paraspeckle	1284	30	Not-Trans anti-PSPC1-A546 8C-S-PSPC1 V2.00	0	28. Not-Trans and anti-PSPC1-A546_Pos022_S001	00-zJ4NEGMkzhGuafQmg4ma75
112.917		Cell	3	0.000	1.000	Vesicles Paraspeckle	1285	0	Not-Trans anti-PSPC1-A546 8C-S-PSPC1 V2.00	0	28. Not-Trans and anti-PSPC1-A546_Pos023_S001	00-BAC9YrdL69Ndt5wmfwfpEn
90.4756		Cell	3	0.000	1.000	Vesicles Paraspeckle	1286	1	Not-Trans anti-PSPC1-A546 8C-S-PSPC1 V2.00	0	28. Not-Trans and anti-PSPC1-A546_Pos023_S001	00-BAC9YrdL69Ndt5wmfwfpEn
141.897		Cell	3	0.000	1.000	Vesicles Paraspeckle	1287	2	Not-Trans anti-PSPC1-A546 8C-S-PSPC1 V2.00	0	28. Not-Trans and anti-PSPC1-A546_Pos023_S001	00-BAC9YrdL69Ndt5wmfwfpEn
108.16		Cell	3	0.000	1.000	Vesicles Paraspeckle	1288	3	Not-Trans anti-PSPC1-A546 8C-S-PSPC1 V2.00	0	28. Not-Trans and anti-PSPC1-A546_Pos023_S001	00-BAC9YrdL69Ndt5wmfwfpEn
75.7778		Cell	3	0.000	1.000	Vesicles Paraspeckle	1289	4	Not-Trans anti-PSPC1-A546 8C-S-PSPC1 V2.00	0	28. Not-Trans and anti-PSPC1-A546_Pos023_S001	00-BAC9YrdL69Ndt5wmfwfpEn
111.22		Cell	3	0.000	1.000	Vesicles Paraspeckle	1290	5	Not-Trans anti-PSPC1-A546 8C-S-PSPC1 V2.00	0	28. Not-Trans and anti-PSPC1-A546_Pos023_S001	00-BAC9YrdL69Ndt5wmfwfpEn
34		Cell	3	0.000	1.000	Vesicles Paraspeckle	1291	6	Not-Trans anti-PSPC1-A546 8C-S-PSPC1 V2.00	0	28. Not-Trans and anti-PSPC1-A546_Pos023_S001	00-BAC9YrdL69Ndt5wmfwfpEn
59.5		Cell	3	0.000	1.000	Vesicles Paraspeckle	1292	7	Not-Trans anti-PSPC1-A546 8C-S-PSPC1 V2.00	0	28. Not-Trans and anti-PSPC1-A546_Pos023_S001	00-BAC9YrdL69Ndt5wmfwfpEn
58.8611		Cell	3	0.000	1.000	Vesicles Paraspeckle	1293	8	Not-Trans anti-PSPC1-A546 8C-S-PSPC1 V2.00	0	28. Not-Trans and anti-PSPC1-A546_Pos023_S001	00-BAC9YrdL69Ndt5wmfwfpEn
119.318		Cell	3	0.000	1.000	Vesicles Paraspeckle	1296	11	Not-Trans anti-PSPC1-A546 8C-S-PSPC1 V2.00	0	28. Not-Trans and anti-PSPC1-A546_Pos023_S001	00-BAC9YrdL69Ndt5wmfwfpEn
89.6667		Cell	3	0.000	1.000	Vesicles Paraspeckle	1298	13	Not-Trans anti-PSPC1-A546 8C-S-PSPC1 V2.00	0	28. Not-Trans and anti-PSPC1-A546_Pos023_S001	00-BAC9YrdL69Ndt5wmfwfpEn
134.5		Cell	3	0.000	1.000	Vesicles Paraspeckle	1301	16	Not-Trans anti-PSPC1-A546 8C-S-PSPC1 V2.00	0	28. Not-Trans and anti-PSPC1-A546_Pos023_S001	00-BAC9YrdL69Ndt5wmfwfpEn
121.208		Cell	3	0.000	1.000	Vesicles Paraspeckle	1302	17	Not-Trans anti-PSPC1-A546 8C-S-PSPC1 V2.00	0	28. Not-Trans and anti-PSPC1-A546_Pos023_S001	00-BAC9YrdL69Ndt5wmfwfpEn
109.091		Cell	3	0.000	1.000	Vesicles Paraspeckle	1303	18	Not-Trans anti-PSPC1-A546 8C-S-PSPC1 V2.00	0	28. Not-Trans and anti-PSPC1-A546_Pos023_S001	00-BAC9YrdL69Ndt5wmfwfpEn
109.5		Cell	3	0.000	1.000	Vesicles Paraspeckle	1304	19	Not-Trans anti-PSPC1-A546 8C-S-PSPC1 V2.00	0	28. Not-Trans and anti-PSPC1-A546_Pos023_S001	00-BAC9YrdL69Ndt5wmfwfpEn
140.999		Cell	3	0.000	1.000	Vesicles Paraspeckle	1305	20	Not-Trans anti-PSPC1-A546 8C-S-PSPC1 V2.00	0	28. Not-Trans and anti-PSPC1-A546_Pos023_S001	00-BAC9YrdL69Ndt5wmfwfpEn
84.6508		Cell	3	0.000	1.000	Vesicles Paraspeckle	1306	21	Not-Trans anti-PSPC1-A546 8C-S-PSPC1 V2.00	0	28. Not-Trans and anti-PSPC1-A546_Pos023_S001	00-BAC9YrdL69Ndt5wmfwfpEn
95.5755		Cell	3	0.000	1.000	Vesicles Paraspeckle	1307	22	Not-Trans anti-PSPC1-A546 8C-S-PSPC1 V2.00	0	28. Not-Trans and anti-PSPC1-A546_Pos023_S001	00-BAC9YrdL69Ndt5wmfwfpEn
86.8474		Cell	3	0.000	1.000	Vesicles Paraspeckle	1308	23	Not-Trans anti-PSPC1-A546 8C-S-PSPC1 V2.00	0	28. Not-Trans and anti-PSPC1-A546_Pos023_S001	00-BAC9YrdL69Ndt5wmfwfpEn
67		Cell	3	0.000	1.000	Vesicles Paraspeckle	1310	25	Not-Trans anti-PSPC1-A546 8C-S-PSPC1 V2.00	0	28. Not-Trans and anti-PSPC1-A546_Pos023_S001	00-BAC9YrdL69Ndt5wmfwfpEn
90.6222		Cell	3	0.000	1.000	Vesicles Paraspeckle	1311	26	Not-Trans anti-PSPC1-A546 8C-S-PSPC1 V2.00	0	28. Not-Trans and anti-PSPC1-A546_Pos023_S001	00-BAC9YrdL69Ndt5wmfwfpEn
103.693		Cell	3	0.000	1.000	Vesicles Paraspeckle	1312	27	Not-Trans anti-PSPC1-A546 8C-S-PSPC1 V2.00	0	28. Not-Trans and anti-PSPC1-A546_Pos023_S001	00-BAC9YrdL69Ndt5wmfwfpEn
97.0111		Cell	3	0.000	1.000	Vesicles Paraspeckle	1313	28	Not-Trans anti-PSPC1-A546 8C-S-PSPC1 V2.00	0	28. Not-Trans and anti-PSPC1-A546_Pos023_S001	00-BAC9YrdL69Ndt5wmfwfpEn
81.75		Cell	3	0.000	1.000	Vesicles Paraspeckle	1314	29	Not-Trans anti-PSPC1-A546 8C-S-PSPC1 V2.00	0	28. Not-Trans and anti-PSPC1-A546_Pos023_S001	00-BAC9YrdL69Ndt5wmfwfpEn
155.379		Cell	3	0.000	1.000	Vesicles Paraspeckle	1316	31	Not-Trans anti-PSPC1-A546 8C-S-PSPC1 V2.00	0	28. Not-Trans and anti-PSPC1-A546_Pos023_S001	00-BAC9YrdL69Ndt5wmfwfpEn
131.056		Cell	3	0.000	1.000	Vesicles Paraspeckle	1317	32	Not-Trans anti-PSPC1-A546 8C-S-PSPC1 V2.00	0	28. Not-Trans and anti-PSPC1-A546_Pos023_S001	00-BAC9YrdL69Ndt5wmfwfpEn
152.343		Cell	3	0.000	1.000	Vesicles Paraspeckle	1318	33	Not-Trans anti-PSPC1-A546 8C-S-PSPC1 V2.00	0	28. Not-Trans and anti-PSPC1-A546_Pos023_S001	00-BAC9YrdL69Ndt5wmfwfpEn
166.561		Cell	3	0.000	1.000	Vesicles Paraspeckle	1319	34	Not-Trans anti-PSPC1-A546 8C-S-PSPC1 V2.00	0	28. Not-Trans and anti-PSPC1-A546_Pos023_S001	00-BAC9YrdL69Ndt5wmfwfpEn
110.404		Cell	3	0.000	1.000	Vesicles Paraspeckle	1320	35	Not-Trans anti-PSPC1-A546 8C-S-PSPC1 V2.00	0	28. Not-Trans and anti-PSPC1-A546_Pos023_S001	00-BAC9YrdL69Ndt5wmfwfpEn
104.134		Cell	3	0.000	1.000	Vesicles Paraspeckle	1322	37	Not-Trans anti-PSPC1-A546 8C-S-PSPC1 V2.00	0	28. Not-Trans and anti-PSPC1-A546_Pos023_S001	00-BAC9YrdL69Ndt5wmfwfpEn
95.8664		Cell	3	0.000	1.000	Vesicles Paraspeckle	1323	38	Not-Trans anti-PSPC1-A546 8C-S-PSPC1 V2.00	0	28. Not-Trans and anti-PSPC1-A546_Pos023_S001	00-BAC9YrdL69Ndt5wmfwfpEn
84.6667		Cell	3	0.000	1.000	Vesicles Paraspeckle	1324	39	Not-Trans anti-PSPC1-A546 8C-S-PSPC1 V2.00	0	28. Not-Trans and anti-PSPC1-A546_Pos023_S001	00-BAC9YrdL69Ndt5wmfwfpEn
111.554		Cell	3	0.000	1.000	Vesicles Paraspeckle	1325	40	Not-Trans anti-PSPC1-A546 8C-S-PSPC1 V2.00	0	28. Not-Trans and anti-PSPC1-A546_Pos023_S001	00-BAC9YrdL69Ndt5wmfwfpEn
104.694		Cell	3	0.000	1.000	Vesicles Paraspeckle	1326	41	Not-Trans anti-PSPC1-A546 8C-S-PSPC1 V2.00	0	28. Not-Trans and anti-PSPC1-A546_Pos023_S001	00-BAC9YrdL69Ndt5wmfwfpEn
105.561		Cell	3	0.000	1.000	Vesicles Paraspeckle	1327	42	Not-Trans anti-PSPC1-A546 8C-S-PSPC1 V2.00	0	28. Not-Trans and anti-PSPC1-A546_Pos023_S001	00-BAC9YrdL69Ndt5wmfwfpEn
95.3125		Cell	3	0.000	1.000	Vesicles Paraspeckle	1328	43	Not-Trans anti-PSPC1-A546 8C-S-PSPC1 V2.00	0	28. Not-Trans and anti-PSPC1-A546_Pos023_S001	00-BAC9YrdL69Ndt5wmfwfpEn
100.066		Cell	3	0.000	1.000	Vesicles Paraspeckle	1329	44	Not-Trans anti-PSPC1-A546 8C-S-PSPC1 V2.00	0	28. Not-Trans and anti-PSPC1-A546_Pos023_S001	00-BAC9YrdL69Ndt5wmfwfpEn
101.815		Cell	3	0.000	1.000	Vesicles Paraspeckle	1330	45	Not-Trans anti-PSPC1-A546 8C-S-PSPC1 V2.00	0	28. Not-Trans and anti-PSPC1-A546_Pos023_S001	00-BAC9YrdL69Ndt5wmfwfpEn
88.5782		Cell	3	0.000	1.000	Vesicles Paraspeckle	1331	46	Not-Trans anti-PSPC1-A546 8C-S-PSPC1 V2.00	0	28. Not-Trans and anti-PSPC1-A546_Pos023_S001	00-BAC9YrdL69Ndt5wmfwfpEn
87.1839		Cell	3	0.000	1.000	Vesicles Paraspeckle	1334	49	Not-Trans anti-PSPC1-A546 8C-S-PSPC1 V2.00	0	28. Not-Trans and anti-PSPC1-A546_Pos023_S001	00-BAC9YrdL69Ndt5wmfwfpEn
85.8094		Cell	3	0.000	1.000	Vesicles Paraspeckle	1336	51	Not-Trans anti-PSPC1-A546 8C-S-PSPC1 V2.00	0	28. Not-Trans and anti-PSPC1-A546_Pos023_S001	00-BAC9YrdL69Ndt5wmfwfpEn
112.4		Cell	3	0.000	1.000	Vesicles Paraspeckle	1338	53	Not-Trans anti-PSPC1-A546 8C-S-PSPC1 V2.00	0	28. Not-Trans and anti-PSPC1-A546_Pos023_S001	00-BAC9YrdL69Ndt5wmfwfpEn
129.78		Cell	3	0.000	1.000	Vesicles Paraspeckle	1339	54	Not-Trans anti-PSPC1-A546 8C-S-PSPC1 V2.00	0	28. Not-Trans and anti-PSPC1-A546_Pos023_S001	00-BAC9YrdL69Ndt5wmfwfpEn
112.122		Cell	3	0.000	1.000	Vesicles Paraspeckle	1340	55	Not-Trans anti-PSPC1-A546 8C-S-PSPC1 V2.00	0	28. Not-Trans and anti-PSPC1-A546_Pos023_S001	00-BAC9YrdL69Ndt5wmfwfpEn
79.2857		Cell	3	0.000	1.000	Vesicles Paraspeckle	1341	56	Not-Trans anti-PSPC1-A546 8C-S-PSPC1 V2.00	0	28. Not-Trans and anti-PSPC1-A546_Pos023_S001	00-BAC9YrdL69Ndt5wmfwfpEn
108.778		Cell	3	0.000	1.000	Vesicles Paraspeckle	1342	57	Not-Trans anti-PSPC1-A546 8C-S-PSPC1 V2.00	0	28. Not-Trans and anti-PSPC1-A546_Pos023_S001	00-BAC9YrdL69Ndt5wmfwfpEn
108.783		Cell	3	0.000	1.000	Vesicles Paraspeckle	1343	58	Not-Trans anti-PSPC1-A546 8C-S-PSPC1 V2.00	0	28. Not-Trans and anti-PSPC1-A546_Pos023_S001	00-BAC9YrdL69Ndt5wmfwfpEn
130.075		Cell	3	0.000	1.000	Vesicles Paraspeckle	1344	59	Not-Trans anti-PSPC1-A546 8C-S-PSPC1 V2.00	0	28. Not-Trans and anti-PSPC1-A546_Pos023_S001	00-BAC9YrdL69Ndt5wmfwfpEn
111.816		Cell	3	0.000	1.000	Vesicles Paraspeckle	1345	60	Not-Trans anti-PSPC1-A546 8C-S-PSPC1 V2.00	0	28. Not-Trans and anti-PSPC1-A546_Pos023_S001	00-BAC9YrdL69Ndt5wmfwfpEn
92.6179		Cell	3	0.000	1.000	Vesicles Paraspeckle	1346	61	Not-Trans anti-PSPC1-A546 8C-S-PSPC1 V2.00	0	28. Not-Trans and anti-PSPC1-A546_Pos023_S001	00-BAC9YrdL69Ndt5wmfwfpEn
116.833		Cell	3	0.000	1.000	Vesicles Paraspeckle	1347	62	Not-Trans anti-PSPC1-A546 8C-S-PSPC1 V2.00	0	28. Not-Trans and anti-PSPC1-A546_Pos023_S001	00-BAC9YrdL69Ndt5wmfwfpEn
91.8754		Cell	3	0.000	1.000	Vesicles Paraspeckle	1348	63	Not-Trans anti-PSPC1-A546 8C-S-PSPC1 V2.00	0	28. Not-Trans and anti-PSPC1-A546_Pos023_S001	00-BAC9YrdL69Ndt5wmfwfpEn
118.9		Cell	3	0.000	1.000	Vesicles Paraspeckle	1349	64	Not-Trans anti-PSPC1-A546 8C-S-PSPC1 V2.00	0	28. Not-Trans and anti-PSPC1-A546_Pos023_S001	00-BAC9YrdL69Ndt5wmfwfpEn
68.625		Cell	3	0.000	1.000	Vesicles Paraspeckle	1350	65	Not-Trans anti-PSPC1-A546 8C-S-PSPC1 V2.00	0	28. Not-Trans and anti-PSPC1-A546_Pos023_S001	00-BAC9YrdL69Ndt5wmfwfpEn
111.292		Cell	3	0.000	1.000	Vesicles Paraspeckle	1351	66	Not-Trans anti-PSPC1-A546 8C-S-PSPC1 V2.00	0	28. Not-Trans and anti-PSPC1-A546_Pos023_S001	00-BAC9YrdL69Ndt5wmfwfpEn
108		Cell	3	0.000	1.000	Vesicles Paraspeckle	1353	68	Not-Trans anti-PSPC1-A546 8C-S-PSPC1 V2.00	0	28. Not-Trans and anti-PSPC1-A546_Pos023_S001	00-BAC9YrdL69Ndt5wmfwfpEn
129.616		Cell	3	0.000	1.000	Vesicles Paraspeckle	1356	0	Not-Trans anti-PSPC1-A546 8C-S-PSPC1 V2.00	0	28. Not-Trans and anti-PSPC1-A546_Pos024_S001	00-9N7K9DTvN5qcUAT7uZ5SUN
111.175		Cell	3	0.000	1.000	Vesicles Paraspeckle	1360	4	Not-Trans anti-PSPC1-A546 8C-S-PSPC1 V2.00	0	28. Not-Trans and anti-PSPC1-A546_Pos024_S001	00-9N7K9DTvN5qcUAT7uZ5SUN
106.41		Cell	3	0.000	1.000	Vesicles Paraspeckle	1361	5	Not-Trans anti-PSPC1-A546 8C-S-PSPC1 V2.00	0	28. Not-Trans and anti-PSPC1-A546_Pos024_S001	00-9N7K9DTvN5qcUAT7uZ5SUN
83.0218		Cell	3	0.000	1.000	Vesicles Paraspeckle	1362	6	Not-Trans anti-PSPC1-A546 8C-S-PSPC1 V2.00	0	28. Not-Trans and anti-PSPC1-A546_Pos024_S001	00-9N7K9DTvN5qcUAT7uZ5SUN
115.648		Cell	3	0.000	1.000	Vesicles Paraspeckle	1363	7	Not-Trans anti-PSPC1-A546 8C-S-PSPC1 V2.00	0	28. Not-Trans and anti-PSPC1-A546_Pos024_S001	00-9N7K9DTvN5qcUAT7uZ5SUN
103.364		Cell	3	0.000	1.000	Vesicles Paraspeckle	1364	8	Not-Trans anti-PSPC1-A546 8C-S-PSPC1 V2.00	0	28. Not-Trans and anti-PSPC1-A546_Pos024_S001	00-9N7K9DTvN5qcUAT7uZ5SUN
90.9982		Cell	3	0.000	1.000	Vesicles Paraspeckle	1368	12	Not-Trans anti-PSPC1-A546 8C-S-PSPC1 V2.00	0	28. Not-Trans and anti-PSPC1-A546_Pos024_S001	00-9N7K9DTvN5qcUAT7uZ5SUN
121.162		Cell	3	0.000	1.000	Vesicles Paraspeckle	1369	13	Not-Trans anti-PSPC1-A546 8C-S-PSPC1 V2.00	0	28. Not-Trans and anti-PSPC1-A546_Pos024_S001	00-9N7K9DTvN5qcUAT7uZ5SUN
123.545		Cell	3	0.000	1.000	Vesicles Paraspeckle	1370	14	Not-Trans anti-PSPC1-A546 8C-S-PSPC1 V2.00	0	28. Not-Trans and anti-PSPC1-A546_Pos024_S001	00-9N7K9DTvN5qcUAT7uZ5SUN
99.0481		Cell	3	0.000	1.000	Vesicles Paraspeckle	1373	17	Not-Trans anti-PSPC1-A546 8C-S-PSPC1 V2.00	0	28. Not-Trans and anti-PSPC1-A546_Pos024_S001	00-9N7K9DTvN5qcUAT7uZ5SUN
120.338		Cell	3	0.000	1.000	Vesicles Paraspeckle	1375	19	Not-Trans anti-PSPC1-A546 8C-S-PSPC1 V2.00	0	28. Not-Trans and anti-PSPC1-A546_Pos024_S001	00-9N7K9DTvN5qcUAT7uZ5SUN
117		Cell	3	0.000	1.000	Vesicles Paraspeckle	1381	25	Not-Trans anti-PSPC1-A546 8C-S-PSPC1 V2.00	0	28. Not-Trans and anti-PSPC1-A546_Pos024_S001	00-9N7K9DTvN5qcUAT7uZ5SUN
95.6875		Cell	3	0.000	1.000	Vesicles Paraspeckle	1382	26	Not-Trans anti-PSPC1-A546 8C-S-PSPC1 V2.00	0	28. Not-Trans and anti-PSPC1-A546_Pos024_S001	00-9N7K9DTvN5qcUAT7uZ5SUN
119.552		Cell	3	0.000	1.000	Vesicles Paraspeckle	1383	27	Not-Trans anti-PSPC1-A546 8C-S-PSPC1 V2.00	0	28. Not-Trans and anti-PSPC1-A546_Pos024_S001	00-9N7K9DTvN5qcUAT7uZ5SUN
91.5625		Cell	3	0.000	1.000	Vesicles Paraspeckle	1386	30	Not-Trans anti-PSPC1-A546 8C-S-PSPC1 V2.00	0	28. Not-Trans and anti-PSPC1-A546_Pos024_S001	00-9N7K9DTvN5qcUAT7uZ5SUN
88.0675		Cell	3	0.000	1.000	Vesicles Paraspeckle	1387	31	Not-Trans anti-PSPC1-A546 8C-S-PSPC1 V2.00	0	28. Not-Trans and anti-PSPC1-A546_Pos024_S001	00-9N7K9DTvN5qcUAT7uZ5SUN
83.8378		Cell	3	0.000	1.000	Vesicles Paraspeckle	1389	33	Not-Trans anti-PSPC1-A546 8C-S-PSPC1 V2.00	0	28. Not-Trans and anti-PSPC1-A546_Pos024_S001	00-9N7K9DTvN5qcUAT7uZ5SUN
87.104		Cell	3	0.000	1.000	Vesicles Paraspeckle	1390	34	Not-Trans anti-PSPC1-A546 8C-S-PSPC1 V2.00	0	28. Not-Trans and anti-PSPC1-A546_Pos024_S001	00-9N7K9DTvN5qcUAT7uZ5SUN
71.3333		Cell	3	0.000	1.000	Vesicles Paraspeckle	1391	35	Not-Trans anti-PSPC1-A546 8C-S-PSPC1 V2.00	0	28. Not-Trans and anti-PSPC1-A546_Pos024_S001	00-9N7K9DTvN5qcUAT7uZ5SUN
79		Cell	3	0.000	1.000	Vesicles Paraspeckle	1392	36	Not-Trans anti-PSPC1-A546 8C-S-PSPC1 V2.00	0	28. Not-Trans and anti-PSPC1-A546_Pos024_S001	00-9N7K9DTvN5qcUAT7uZ5SUN
117.012		Cell	3	0.000	1.000	Vesicles Paraspeckle	1393	37	Not-Trans anti-PSPC1-A546 8C-S-PSPC1 V2.00	0	28. Not-Trans and anti-PSPC1-A546_Pos024_S001	00-9N7K9DTvN5qcUAT7uZ5SUN
92.8345		Cell	3	0.000	1.000	Vesicles Paraspeckle	1394	38	Not-Trans anti-PSPC1-A546 8C-S-PSPC1 V2.00	0	28. Not-Trans and anti-PSPC1-A546_Pos024_S001	00-9N7K9DTvN5qcUAT7uZ5SUN
99.9876		Cell	3	0.000	1.000	Vesicles Paraspeckle	1395	39	Not-Trans anti-PSPC1-A546 8C-S-PSPC1 V2.00	0	28. Not-Trans and anti-PSPC1-A546_Pos024_S001	00-9N7K9DTvN5qcUAT7uZ5SUN
97.9965		Cell	3	0.000	1.000	Vesicles Paraspeckle	1396	40	Not-Trans anti-PSPC1-A546 8C-S-PSPC1 V2.00	0	28. Not-Trans and anti-PSPC1-A546_Pos024_S001	00-9N7K9DTvN5qcUAT7uZ5SUN
112.604		Cell	3	0.000	1.000	Vesicles Paraspeckle	1397	41	Not-Trans anti-PSPC1-A546 8C-S-PSPC1 V2.00	0	28. Not-Trans and anti-PSPC1-A546_Pos024_S001	00-9N7K9DTvN5qcUAT7uZ5SUN
141.09		Cell	3	0.000	1.000	Vesicles Paraspeckle	1399	43	Not-Trans anti-PSPC1-A546 8C-S-PSPC1 V2.00	0	28. Not-Trans and anti-PSPC1-A546_Pos024_S001	00-9N7K9DTvN5qcUAT7uZ5SUN
111.326		Cell	3	0.000	1.000	Vesicles Paraspeckle	1400	44	Not-Trans anti-PSPC1-A546 8C-S-PSPC1 V2.00	0	28. Not-Trans and anti-PSPC1-A546_Pos024_S001	00-9N7K9DTvN5qcUAT7uZ5SUN
105.316		Cell	3	0.000	1.000	Vesicles Paraspeckle	1401	45	Not-Trans anti-PSPC1-A546 8C-S-PSPC1 V2.00	0	28. Not-Trans and anti-PSPC1-A546_Pos024_S001	00-9N7K9DTvN5qcUAT7uZ5SUN
95.2359		Cell	3	0.000	1.000	Vesicles Paraspeckle	1402	46	Not-Trans anti-PSPC1-A546 8C-S-PSPC1 V2.00	0	28. Not-Trans and anti-PSPC1-A546_Pos024_S001	00-9N7K9DTvN5qcUAT7uZ5SUN
77.7245		Cell	3	0.000	1.000	Vesicles Paraspeckle	1403	47	Not-Trans anti-PSPC1-A546 8C-S-PSPC1 V2.00	0	28. Not-Trans and anti-PSPC1-A546_Pos024_S001	00-9N7K9DTvN5qcUAT7uZ5SUN
96.5716		Cell	3	0.000	1.000	Vesicles Paraspeckle	1405	49	Not-Trans anti-PSPC1-A546 8C-S-PSPC1 V2.00	0	28. Not-Trans and anti-PSPC1-A546_Pos024_S001	00-9N7K9DTvN5qcUAT7uZ5SUN
76		Cell	3	0.000	1.000	Vesicles Paraspeckle	1406	50	Not-Trans anti-PSPC1-A546 8C-S-PSPC1 V2.00	0	28. Not-Trans and anti-PSPC1-A546_Pos024_S001	00-9N7K9DTvN5qcUAT7uZ5SUN
145.615		Cell	3	0.000	1.000	Vesicles Paraspeckle	1410	54	Not-Trans anti-PSPC1-A546 8C-S-PSPC1 V2.00	0	28. Not-Trans and anti-PSPC1-A546_Pos024_S001	00-9N7K9DTvN5qcUAT7uZ5SUN
110.143		Cell	3	0.000	1.000	Vesicles Paraspeckle	1411	55	Not-Trans anti-PSPC1-A546 8C-S-PSPC1 V2.00	0	28. Not-Trans and anti-PSPC1-A546_Pos024_S001	00-9N7K9DTvN5qcUAT7uZ5SUN
110		Cell	3	0.000	1.000	Vesicles Paraspeckle	1412	56	Not-Trans anti-PSPC1-A546 8C-S-PSPC1 V2.00	0	28. Not-Trans and anti-PSPC1-A546_Pos024_S001	00-9N7K9DTvN5qcUAT7uZ5SUN
88.2286		Cell	3	0.000	1.000	Vesicles Paraspeckle	1413	57	Not-Trans anti-PSPC1-A546 8C-S-PSPC1 V2.00	0	28. Not-Trans and anti-PSPC1-A546_Pos024_S001	00-9N7K9DTvN5qcUAT7uZ5SUN
105.23		Cell	3	0.000	1.000	Vesicles Paraspeckle	1415	59	Not-Trans anti-PSPC1-A546 8C-S-PSPC1 V2.00	0	28. Not-Trans and anti-PSPC1-A546_Pos024_S001	00-9N7K9DTvN5qcUAT7uZ5SUN
69.775		Cell	3	0.000	1.000	Vesicles Paraspeckle	1416	60	Not-Trans anti-PSPC1-A546 8C-S-PSPC1 V2.00	0	28. Not-Trans and anti-PSPC1-A546_Pos024_S001	00-9N7K9DTvN5qcUAT7uZ5SUN
116.667		Cell	3	0.000	1.000	Vesicles Paraspeckle	1417	61	Not-Trans anti-PSPC1-A546 8C-S-PSPC1 V2.00	0	28. Not-Trans and anti-PSPC1-A546_Pos024_S001	00-9N7K9DTvN5qcUAT7uZ5SUN
89.7382		Cell	3	0.000	1.000	Vesicles Paraspeckle	1428	72	Not-Trans anti-PSPC1-A546 8C-S-PSPC1 V2.00	0	28. Not-Trans and anti-PSPC1-A546_Pos024_S001	00-9N7K9DTvN5qcUAT7uZ5SUN
97.5		Cell	3	0.000	1.000	Vesicles Paraspeckle	1429	73	Not-Trans anti-PSPC1-A546 8C-S-PSPC1 V2.00	0	28. Not-Trans and anti-PSPC1-A546_Pos024_S001	00-9N7K9DTvN5qcUAT7uZ5SUN
121		Cell	3	0.000	1.000	Vesicles Paraspeckle	1430	74	Not-Trans anti-PSPC1-A546 8C-S-PSPC1 V2.00	0	28. Not-Trans and anti-PSPC1-A546_Pos024_S001	00-9N7K9DTvN5qcUAT7uZ5SUN
90.4881		Cell	3	0.000	1.000	Vesicles Paraspeckle	1431	75	Not-Trans anti-PSPC1-A546 8C-S-PSPC1 V2.00	0	28. Not-Trans and anti-PSPC1-A546_Pos024_S001	00-9N7K9DTvN5qcUAT7uZ5SUN
100.301		Cell	3	0.000	1.000	Vesicles Paraspeckle	1432	76	Not-Trans anti-PSPC1-A546 8C-S-PSPC1 V2.00	0	28. Not-Trans and anti-PSPC1-A546_Pos024_S001	00-9N7K9DTvN5qcUAT7uZ5SUN
106.18		Cell	3	0.000	1.000	Vesicles Paraspeckle	1433	77	Not-Trans anti-PSPC1-A546 8C-S-PSPC1 V2.00	0	28. Not-Trans and anti-PSPC1-A546_Pos024_S001	00-9N7K9DTvN5qcUAT7uZ5SUN
126.615		Cell	3	0.000	1.000	Vesicles Paraspeckle	1434	78	Not-Trans anti-PSPC1-A546 8C-S-PSPC1 V2.00	0	28. Not-Trans and anti-PSPC1-A546_Pos024_S001	00-9N7K9DTvN5qcUAT7uZ5SUN
134.367		Cell	3	0.000	1.000	Vesicles Paraspeckle	1435	79	Not-Trans anti-PSPC1-A546 8C-S-PSPC1 V2.00	0	28. Not-Trans and anti-PSPC1-A546_Pos024_S001	00-9N7K9DTvN5qcUAT7uZ5SUN
116.38		Cell	3	0.000	1.000	Vesicles Paraspeckle	1436	80	Not-Trans anti-PSPC1-A546 8C-S-PSPC1 V2.00	0	28. Not-Trans and anti-PSPC1-A546_Pos024_S001	00-9N7K9DTvN5qcUAT7uZ5SUN
105.46		Cell	3	0.000	1.000	Vesicles Paraspeckle	1437	81	Not-Trans anti-PSPC1-A546 8C-S-PSPC1 V2.00	0	28. Not-Trans and anti-PSPC1-A546_Pos024_S001	00-9N7K9DTvN5qcUAT7uZ5SUN
103.667		Cell	3	0.000	1.000	Vesicles Paraspeckle	1438	82	Not-Trans anti-PSPC1-A546 8C-S-PSPC1 V2.00	0	28. Not-Trans and anti-PSPC1-A546_Pos024_S001	00-9N7K9DTvN5qcUAT7uZ5SUN
100.204		Cell	3	0.000	1.000	Vesicles Paraspeckle	1440	84	Not-Trans anti-PSPC1-A546 8C-S-PSPC1 V2.00	0	28. Not-Trans and anti-PSPC1-A546_Pos024_S001	00-9N7K9DTvN5qcUAT7uZ5SUN
132.021		Cell	3	0.000	1.000	Vesicles Paraspeckle	1441	85	Not-Trans anti-PSPC1-A546 8C-S-PSPC1 V2.00	0	28. Not-Trans and anti-PSPC1-A546_Pos024_S001	00-9N7K9DTvN5qcUAT7uZ5SUN
92.8667		Cell	3	0.000	1.000	Vesicles Paraspeckle	1442	86	Not-Trans anti-PSPC1-A546 8C-S-PSPC1 V2.00	0	28. Not-Trans and anti-PSPC1-A546_Pos024_S001	00-9N7K9DTvN5qcUAT7uZ5SUN
55.5		Cell	3	0.000	1.000	Vesicles Paraspeckle	1443	87	Not-Trans anti-PSPC1-A546 8C-S-PSPC1 V2.00	0	28. Not-Trans and anti-PSPC1-A546_Pos024_S001	00-9N7K9DTvN5qcUAT7uZ5SUN
76.9403		Cell	3	0.000	1.000	Vesicles Paraspeckle	1444	88	Not-Trans anti-PSPC1-A546 8C-S-PSPC1 V2.00	0	28. Not-Trans and anti-PSPC1-A546_Pos024_S001	00-9N7K9DTvN5qcUAT7uZ5SUN
77.12		Cell	3	0.000	1.000	Vesicles Paraspeckle	1445	89	Not-Trans anti-PSPC1-A546 8C-S-PSPC1 V2.00	0	28. Not-Trans and anti-PSPC1-A546_Pos024_S001	00-9N7K9DTvN5qcUAT7uZ5SUN
87.5333		Cell	3	0.000	1.000	Vesicles Paraspeckle	1446	90	Not-Trans anti-PSPC1-A546 8C-S-PSPC1 V2.00	0	28. Not-Trans and anti-PSPC1-A546_Pos024_S001	00-9N7K9DTvN5qcUAT7uZ5SUN
139.286		Cell	3	0.000	1.000	Vesicles Paraspeckle	1447	91	Not-Trans anti-PSPC1-A546 8C-S-PSPC1 V2.00	0	28. Not-Trans and anti-PSPC1-A546_Pos024_S001	00-9N7K9DTvN5qcUAT7uZ5SUN
156.519		Cell	3	0.000	1.000	Vesicles Paraspeckle	1448	92	Not-Trans anti-PSPC1-A546 8C-S-PSPC1 V2.00	0	28. Not-Trans and anti-PSPC1-A546_Pos024_S001	00-9N7K9DTvN5qcUAT7uZ5SUN
133.441		Cell	3	0.000	1.000	Vesicles Paraspeckle	1449	93	Not-Trans anti-PSPC1-A546 8C-S-PSPC1 V2.00	0	28. Not-Trans and anti-PSPC1-A546_Pos024_S001	00-9N7K9DTvN5qcUAT7uZ5SUN
115.083		Cell	3	0.000	1.000	Vesicles Paraspeckle	1450	94	Not-Trans anti-PSPC1-A546 8C-S-PSPC1 V2.00	0	28. Not-Trans and anti-PSPC1-A546_Pos024_S001	00-9N7K9DTvN5qcUAT7uZ5SUN
138.8		Cell	3	0.000	1.000	Vesicles Paraspeckle	1474	23	Not-Trans anti-PSPC1-A546 8C-S-PSPC1 V2.00	0	28. Not-Trans and anti-PSPC1-A546_Pos025_S001	00-h5SYcCo5cZwhpKgTkcwmrC
131		Cell	3	0.000	1.000	Vesicles Paraspeckle	1475	24	Not-Trans anti-PSPC1-A546 8C-S-PSPC1 V2.00	0	28. Not-Trans and anti-PSPC1-A546_Pos025_S001	00-h5SYcCo5cZwhpKgTkcwmrC
119		Cell	3	0.000	1.000	Vesicles Paraspeckle	1504	53	Not-Trans anti-PSPC1-A546 8C-S-PSPC1 V2.00	0	28. Not-Trans and anti-PSPC1-A546_Pos025_S001	00-h5SYcCo5cZwhpKgTkcwmrC
113		Cell	3	0.000	1.000	Vesicles Paraspeckle	1507	56	Not-Trans anti-PSPC1-A546 8C-S-PSPC1 V2.00	0	28. Not-Trans and anti-PSPC1-A546_Pos025_S001	00-h5SYcCo5cZwhpKgTkcwmrC
114.917		Cell	3	0.000	1.000	Vesicles Paraspeckle	1536	1	Not-Trans anti-PSPC1-A546 8C-S-PSPC1 V2.00	0	28. Not-Trans and anti-PSPC1-A546_Pos026_S001	00-3MUXRe9tePHvitKt2A5gXi
132.824		Cell	3	0.000	1.000	Vesicles Paraspeckle	1537	2	Not-Trans anti-PSPC1-A546 8C-S-PSPC1 V2.00	0	28. Not-Trans and anti-PSPC1-A546_Pos026_S001	00-3MUXRe9tePHvitKt2A5gXi
109.5		Cell	3	0.000	1.000	Vesicles Paraspeckle	1538	3	Not-Trans anti-PSPC1-A546 8C-S-PSPC1 V2.00	0	28. Not-Trans and anti-PSPC1-A546_Pos026_S001	00-3MUXRe9tePHvitKt2A5gXi
139.519		Cell	3	0.000	1.000	Vesicles Paraspeckle	1539	4	Not-Trans anti-PSPC1-A546 8C-S-PSPC1 V2.00	0	28. Not-Trans and anti-PSPC1-A546_Pos026_S001	00-3MUXRe9tePHvitKt2A5gXi
119.725		Cell	3	0.000	1.000	Vesicles Paraspeckle	1540	5	Not-Trans anti-PSPC1-A546 8C-S-PSPC1 V2.00	0	28. Not-Trans and anti-PSPC1-A546_Pos026_S001	00-3MUXRe9tePHvitKt2A5gXi
148.25		Cell	3	0.000	1.000	Vesicles Paraspeckle	1542	7	Not-Trans anti-PSPC1-A546 8C-S-PSPC1 V2.00	0	28. Not-Trans and anti-PSPC1-A546_Pos026_S001	00-3MUXRe9tePHvitKt2A5gXi
133.087		Cell	3	0.000	1.000	Vesicles Paraspeckle	1543	8	Not-Trans anti-PSPC1-A546 8C-S-PSPC1 V2.00	0	28. Not-Trans and anti-PSPC1-A546_Pos026_S001	00-3MUXRe9tePHvitKt2A5gXi
138.077		Cell	3	0.000	1.000	Vesicles Paraspeckle	1545	10	Not-Trans anti-PSPC1-A546 8C-S-PSPC1 V2.00	0	28. Not-Trans and anti-PSPC1-A546_Pos026_S001	00-3MUXRe9tePHvitKt2A5gXi
84.3776		Cell	3	0.000	1.000	Vesicles Paraspeckle	1546	11	Not-Trans anti-PSPC1-A546 8C-S-PSPC1 V2.00	0	28. Not-Trans and anti-PSPC1-A546_Pos026_S001	00-3MUXRe9tePHvitKt2A5gXi
109.313		Cell	3	0.000	1.000	Vesicles Paraspeckle	1547	12	Not-Trans anti-PSPC1-A546 8C-S-PSPC1 V2.00	0	28. Not-Trans and anti-PSPC1-A546_Pos026_S001	00-3MUXRe9tePHvitKt2A5gXi
109.5		Cell	3	0.000	1.000	Vesicles Paraspeckle	1548	13	Not-Trans anti-PSPC1-A546 8C-S-PSPC1 V2.00	0	28. Not-Trans and anti-PSPC1-A546_Pos026_S001	00-3MUXRe9tePHvitKt2A5gXi
107.733		Cell	3	0.000	1.000	Vesicles Paraspeckle	1549	14	Not-Trans anti-PSPC1-A546 8C-S-PSPC1 V2.00	0	28. Not-Trans and anti-PSPC1-A546_Pos026_S001	00-3MUXRe9tePHvitKt2A5gXi
85		Cell	3	0.000	1.000	Vesicles Paraspeckle	1555	20	Not-Trans anti-PSPC1-A546 8C-S-PSPC1 V2.00	0	28. Not-Trans and anti-PSPC1-A546_Pos026_S001	00-3MUXRe9tePHvitKt2A5gXi
129.369		Cell	3	0.000	1.000	Vesicles Paraspeckle	1557	22	Not-Trans anti-PSPC1-A546 8C-S-PSPC1 V2.00	0	28. Not-Trans and anti-PSPC1-A546_Pos026_S001	00-3MUXRe9tePHvitKt2A5gXi
102.254		Cell	3	0.000	1.000	Vesicles Paraspeckle	1558	23	Not-Trans anti-PSPC1-A546 8C-S-PSPC1 V2.00	0	28. Not-Trans and anti-PSPC1-A546_Pos026_S001	00-3MUXRe9tePHvitKt2A5gXi
91.463		Cell	3	0.000	1.000	Vesicles Paraspeckle	1559	24	Not-Trans anti-PSPC1-A546 8C-S-PSPC1 V2.00	0	28. Not-Trans and anti-PSPC1-A546_Pos026_S001	00-3MUXRe9tePHvitKt2A5gXi
112.933		Cell	3	0.000	1.000	Vesicles Paraspeckle	1560	25	Not-Trans anti-PSPC1-A546 8C-S-PSPC1 V2.00	0	28. Not-Trans and anti-PSPC1-A546_Pos026_S001	00-3MUXRe9tePHvitKt2A5gXi
112.525		Cell	3	0.000	1.000	Vesicles Paraspeckle	1561	26	Not-Trans anti-PSPC1-A546 8C-S-PSPC1 V2.00	0	28. Not-Trans and anti-PSPC1-A546_Pos026_S001	00-3MUXRe9tePHvitKt2A5gXi
78.8375		Cell	3	0.000	1.000	Vesicles Paraspeckle	1562	27	Not-Trans anti-PSPC1-A546 8C-S-PSPC1 V2.00	0	28. Not-Trans and anti-PSPC1-A546_Pos026_S001	00-3MUXRe9tePHvitKt2A5gXi
114.55		Cell	3	0.000	1.000	Vesicles Paraspeckle	1563	28	Not-Trans anti-PSPC1-A546 8C-S-PSPC1 V2.00	0	28. Not-Trans and anti-PSPC1-A546_Pos026_S001	00-3MUXRe9tePHvitKt2A5gXi
103.552		Cell	3	0.000	1.000	Vesicles Paraspeckle	1564	29	Not-Trans anti-PSPC1-A546 8C-S-PSPC1 V2.00	0	28. Not-Trans and anti-PSPC1-A546_Pos026_S001	00-3MUXRe9tePHvitKt2A5gXi
109.223		Cell	3	0.000	1.000	Vesicles Paraspeckle	1565	30	Not-Trans anti-PSPC1-A546 8C-S-PSPC1 V2.00	0	28. Not-Trans and anti-PSPC1-A546_Pos026_S001	00-3MUXRe9tePHvitKt2A5gXi
107.651		Cell	3	0.000	1.000	Vesicles Paraspeckle	1566	31	Not-Trans anti-PSPC1-A546 8C-S-PSPC1 V2.00	0	28. Not-Trans and anti-PSPC1-A546_Pos026_S001	00-3MUXRe9tePHvitKt2A5gXi
94.1667		Cell	3	0.000	1.000	Vesicles Paraspeckle	1567	32	Not-Trans anti-PSPC1-A546 8C-S-PSPC1 V2.00	0	28. Not-Trans and anti-PSPC1-A546_Pos026_S001	00-3MUXRe9tePHvitKt2A5gXi
83		Cell	3	0.000	1.000	Vesicles Paraspeckle	1568	33	Not-Trans anti-PSPC1-A546 8C-S-PSPC1 V2.00	0	28. Not-Trans and anti-PSPC1-A546_Pos026_S001	00-3MUXRe9tePHvitKt2A5gXi
111.158		Cell	3	0.000	1.000	Vesicles Paraspeckle	1569	34	Not-Trans anti-PSPC1-A546 8C-S-PSPC1 V2.00	0	28. Not-Trans and anti-PSPC1-A546_Pos026_S001	00-3MUXRe9tePHvitKt2A5gXi
134.813		Cell	3	0.000	1.000	Vesicles Paraspeckle	1570	35	Not-Trans anti-PSPC1-A546 8C-S-PSPC1 V2.00	0	28. Not-Trans and anti-PSPC1-A546_Pos026_S001	00-3MUXRe9tePHvitKt2A5gXi
112.143		Cell	3	0.000	1.000	Vesicles Paraspeckle	1571	36	Not-Trans anti-PSPC1-A546 8C-S-PSPC1 V2.00	0	28. Not-Trans and anti-PSPC1-A546_Pos026_S001	00-3MUXRe9tePHvitKt2A5gXi
68.9143		Cell	3	0.000	1.000	Vesicles Paraspeckle	1572	37	Not-Trans anti-PSPC1-A546 8C-S-PSPC1 V2.00	0	28. Not-Trans and anti-PSPC1-A546_Pos026_S001	00-3MUXRe9tePHvitKt2A5gXi
121.36		Cell	3	0.000	1.000	Vesicles Paraspeckle	1573	38	Not-Trans anti-PSPC1-A546 8C-S-PSPC1 V2.00	0	28. Not-Trans and anti-PSPC1-A546_Pos026_S001	00-3MUXRe9tePHvitKt2A5gXi
127.027		Cell	3	0.000	1.000	Vesicles Paraspeckle	1575	40	Not-Trans anti-PSPC1-A546 8C-S-PSPC1 V2.00	0	28. Not-Trans and anti-PSPC1-A546_Pos026_S001	00-3MUXRe9tePHvitKt2A5gXi
117.399		Cell	3	0.000	1.000	Vesicles Paraspeckle	1577	42	Not-Trans anti-PSPC1-A546 8C-S-PSPC1 V2.00	0	28. Not-Trans and anti-PSPC1-A546_Pos026_S001	00-3MUXRe9tePHvitKt2A5gXi
108.611		Cell	3	0.000	1.000	Vesicles Paraspeckle	1578	43	Not-Trans anti-PSPC1-A546 8C-S-PSPC1 V2.00	0	28. Not-Trans and anti-PSPC1-A546_Pos026_S001	00-3MUXRe9tePHvitKt2A5gXi
80.8059		Cell	3	0.000	1.000	Vesicles Paraspeckle	1579	44	Not-Trans anti-PSPC1-A546 8C-S-PSPC1 V2.00	0	28. Not-Trans and anti-PSPC1-A546_Pos026_S001	00-3MUXRe9tePHvitKt2A5gXi
117.279		Cell	3	0.000	1.000	Vesicles Paraspeckle	1580	45	Not-Trans anti-PSPC1-A546 8C-S-PSPC1 V2.00	0	28. Not-Trans and anti-PSPC1-A546_Pos026_S001	00-3MUXRe9tePHvitKt2A5gXi
120.797		Cell	3	0.000	1.000	Vesicles Paraspeckle	1581	46	Not-Trans anti-PSPC1-A546 8C-S-PSPC1 V2.00	0	28. Not-Trans and anti-PSPC1-A546_Pos026_S001	00-3MUXRe9tePHvitKt2A5gXi
136.354		Cell	3	0.000	1.000	Vesicles Paraspeckle	1582	47	Not-Trans anti-PSPC1-A546 8C-S-PSPC1 V2.00	0	28. Not-Trans and anti-PSPC1-A546_Pos026_S001	00-3MUXRe9tePHvitKt2A5gXi
91		Cell	3	0.000	1.000	Vesicles Paraspeckle	1583	48	Not-Trans anti-PSPC1-A546 8C-S-PSPC1 V2.00	0	28. Not-Trans and anti-PSPC1-A546_Pos026_S001	00-3MUXRe9tePHvitKt2A5gXi
110.6		Cell	3	0.000	1.000	Vesicles Paraspeckle	1584	49	Not-Trans anti-PSPC1-A546 8C-S-PSPC1 V2.00	0	28. Not-Trans and anti-PSPC1-A546_Pos026_S001	00-3MUXRe9tePHvitKt2A5gXi
127.222		Cell	3	0.000	1.000	Vesicles Paraspeckle	1585	50	Not-Trans anti-PSPC1-A546 8C-S-PSPC1 V2.00	0	28. Not-Trans and anti-PSPC1-A546_Pos026_S001	00-3MUXRe9tePHvitKt2A5gXi
132.444		Cell	3	0.000	1.000	Vesicles Paraspeckle	1586	51	Not-Trans anti-PSPC1-A546 8C-S-PSPC1 V2.00	0	28. Not-Trans and anti-PSPC1-A546_Pos026_S001	00-3MUXRe9tePHvitKt2A5gXi
78.9972		Cell	3	0.000	1.000	Vesicles Paraspeckle	1587	52	Not-Trans anti-PSPC1-A546 8C-S-PSPC1 V2.00	0	28. Not-Trans and anti-PSPC1-A546_Pos026_S001	00-3MUXRe9tePHvitKt2A5gXi
161.917		Cell	3	0.000	1.000	Vesicles Paraspeckle	1588	53	Not-Trans anti-PSPC1-A546 8C-S-PSPC1 V2.00	0	28. Not-Trans and anti-PSPC1-A546_Pos026_S001	00-3MUXRe9tePHvitKt2A5gXi
93.8095		Cell	3	0.000	1.000	Vesicles Paraspeckle	1590	55	Not-Trans anti-PSPC1-A546 8C-S-PSPC1 V2.00	0	28. Not-Trans and anti-PSPC1-A546_Pos026_S001	00-3MUXRe9tePHvitKt2A5gXi
105.25		Cell	3	0.000	1.000	Vesicles Paraspeckle	1591	56	Not-Trans anti-PSPC1-A546 8C-S-PSPC1 V2.00	0	28. Not-Trans and anti-PSPC1-A546_Pos026_S001	00-3MUXRe9tePHvitKt2A5gXi
84.2917		Cell	3	0.000	1.000	Vesicles Paraspeckle	1592	57	Not-Trans anti-PSPC1-A546 8C-S-PSPC1 V2.00	0	28. Not-Trans and anti-PSPC1-A546_Pos026_S001	00-3MUXRe9tePHvitKt2A5gXi
171		Cell	3	0.000	1.000	Vesicles Paraspeckle	1593	58	Not-Trans anti-PSPC1-A546 8C-S-PSPC1 V2.00	0	28. Not-Trans and anti-PSPC1-A546_Pos026_S001	00-3MUXRe9tePHvitKt2A5gXi
91.5		Cell	3	0.000	1.000	Vesicles Paraspeckle	1594	59	Not-Trans anti-PSPC1-A546 8C-S-PSPC1 V2.00	0	28. Not-Trans and anti-PSPC1-A546_Pos026_S001	00-3MUXRe9tePHvitKt2A5gXi
124.85		Cell	3	0.000	1.000	Vesicles Paraspeckle	1595	60	Not-Trans anti-PSPC1-A546 8C-S-PSPC1 V2.00	0	28. Not-Trans and anti-PSPC1-A546_Pos026_S001	00-3MUXRe9tePHvitKt2A5gXi
90.3077		Cell	3	0.000	1.000	Vesicles Paraspeckle	1597	62	Not-Trans anti-PSPC1-A546 8C-S-PSPC1 V2.00	0	28. Not-Trans and anti-PSPC1-A546_Pos026_S001	00-3MUXRe9tePHvitKt2A5gXi
107		Cell	3	0.000	1.000	Vesicles Paraspeckle	1598	63	Not-Trans anti-PSPC1-A546 8C-S-PSPC1 V2.00	0	28. Not-Trans and anti-PSPC1-A546_Pos026_S001	00-3MUXRe9tePHvitKt2A5gXi
173.533		Cell	3	0.000	1.000	Vesicles Paraspeckle	1599	64	Not-Trans anti-PSPC1-A546 8C-S-PSPC1 V2.00	0	28. Not-Trans and anti-PSPC1-A546_Pos026_S001	00-3MUXRe9tePHvitKt2A5gXi
140.25		Cell	3	0.000	1.000	Vesicles Paraspeckle	1600	65	Not-Trans anti-PSPC1-A546 8C-S-PSPC1 V2.00	0	28. Not-Trans and anti-PSPC1-A546_Pos026_S001	00-3MUXRe9tePHvitKt2A5gXi
117.933		Cell	3	0.000	1.000	Vesicles Paraspeckle	1601	66	Not-Trans anti-PSPC1-A546 8C-S-PSPC1 V2.00	0	28. Not-Trans and anti-PSPC1-A546_Pos026_S001	00-3MUXRe9tePHvitKt2A5gXi
170.572		Cell	3	0.000	1.000	Vesicles Paraspeckle	1602	67	Not-Trans anti-PSPC1-A546 8C-S-PSPC1 V2.00	0	28. Not-Trans and anti-PSPC1-A546_Pos026_S001	00-3MUXRe9tePHvitKt2A5gXi
108.708		Cell	3	0.000	1.000	Vesicles Paraspeckle	1604	69	Not-Trans anti-PSPC1-A546 8C-S-PSPC1 V2.00	0	28. Not-Trans and anti-PSPC1-A546_Pos026_S001	00-3MUXRe9tePHvitKt2A5gXi
99		Cell	3	0.000	1.000	Vesicles Paraspeckle	1605	70	Not-Trans anti-PSPC1-A546 8C-S-PSPC1 V2.00	0	28. Not-Trans and anti-PSPC1-A546_Pos026_S001	00-3MUXRe9tePHvitKt2A5gXi
78.875		Cell	3	0.000	1.000	Vesicles Paraspeckle	1606	71	Not-Trans anti-PSPC1-A546 8C-S-PSPC1 V2.00	0	28. Not-Trans and anti-PSPC1-A546_Pos026_S001	00-3MUXRe9tePHvitKt2A5gXi
112		Cell	3	0.000	1.000	Vesicles Paraspeckle	1609	74	Not-Trans anti-PSPC1-A546 8C-S-PSPC1 V2.00	0	28. Not-Trans and anti-PSPC1-A546_Pos026_S001	00-3MUXRe9tePHvitKt2A5gXi
157.322		Cell	3	0.000	1.000	Vesicles Paraspeckle	1611	76	Not-Trans anti-PSPC1-A546 8C-S-PSPC1 V2.00	0	28. Not-Trans and anti-PSPC1-A546_Pos026_S001	00-3MUXRe9tePHvitKt2A5gXi
56		Cell	3	0.000	1.000	Vesicles Paraspeckle	1612	77	Not-Trans anti-PSPC1-A546 8C-S-PSPC1 V2.00	0	28. Not-Trans and anti-PSPC1-A546_Pos026_S001	00-3MUXRe9tePHvitKt2A5gXi
143.847		Cell	3	0.000	1.000	Vesicles Paraspeckle	1613	78	Not-Trans anti-PSPC1-A546 8C-S-PSPC1 V2.00	0	28. Not-Trans and anti-PSPC1-A546_Pos026_S001	00-3MUXRe9tePHvitKt2A5gXi
104		Cell	3	0.000	1.000	Vesicles Paraspeckle	1616	81	Not-Trans anti-PSPC1-A546 8C-S-PSPC1 V2.00	0	28. Not-Trans and anti-PSPC1-A546_Pos026_S001	00-3MUXRe9tePHvitKt2A5gXi
107.373		Cell	3	0.000	1.000	Vesicles Paraspeckle	1617	82	Not-Trans anti-PSPC1-A546 8C-S-PSPC1 V2.00	0	28. Not-Trans and anti-PSPC1-A546_Pos026_S001	00-3MUXRe9tePHvitKt2A5gXi
76		Cell	3	0.000	1.000	Vesicles Paraspeckle	1618	83	Not-Trans anti-PSPC1-A546 8C-S-PSPC1 V2.00	0	28. Not-Trans and anti-PSPC1-A546_Pos026_S001	00-3MUXRe9tePHvitKt2A5gXi
111.75		Cell	3	0.000	1.000	Vesicles Paraspeckle	1619	84	Not-Trans anti-PSPC1-A546 8C-S-PSPC1 V2.00	0	28. Not-Trans and anti-PSPC1-A546_Pos026_S001	00-3MUXRe9tePHvitKt2A5gXi
89.5271		Cell	3	0.000	1.000	Vesicles Paraspeckle	1620	85	Not-Trans anti-PSPC1-A546 8C-S-PSPC1 V2.00	0	28. Not-Trans and anti-PSPC1-A546_Pos026_S001	00-3MUXRe9tePHvitKt2A5gXi
108.898		Cell	3	0.000	1.000	Vesicles Paraspeckle	1621	86	Not-Trans anti-PSPC1-A546 8C-S-PSPC1 V2.00	0	28. Not-Trans and anti-PSPC1-A546_Pos026_S001	00-3MUXRe9tePHvitKt2A5gXi
171.493		Cell	3	0.000	1.000	Vesicles Paraspeckle	1622	87	Not-Trans anti-PSPC1-A546 8C-S-PSPC1 V2.00	0	28. Not-Trans and anti-PSPC1-A546_Pos026_S001	00-3MUXRe9tePHvitKt2A5gXi
194		Cell	3	0.000	1.000	Vesicles Paraspeckle	1623	88	Not-Trans anti-PSPC1-A546 8C-S-PSPC1 V2.00	0	28. Not-Trans and anti-PSPC1-A546_Pos026_S001	00-3MUXRe9tePHvitKt2A5gXi
189.125		Cell	3	0.000	1.000	Vesicles Paraspeckle	1624	89	Not-Trans anti-PSPC1-A546 8C-S-PSPC1 V2.00	0	28. Not-Trans and anti-PSPC1-A546_Pos026_S001	00-3MUXRe9tePHvitKt2A5gXi
104.548		Cell	3	0.000	1.000	Vesicles Paraspeckle	1625	0	Not-Trans anti-PSPC1-A546 8C-S-PSPC1 V2.00	0	28. Not-Trans and anti-PSPC1-A546_Pos027_S001	00-iJxszb4BQ57CeKNq2n85gU
92.4922		Cell	3	0.000	1.000	Vesicles Paraspeckle	1626	1	Not-Trans anti-PSPC1-A546 8C-S-PSPC1 V2.00	0	28. Not-Trans and anti-PSPC1-A546_Pos027_S001	00-iJxszb4BQ57CeKNq2n85gU
127.569		Cell	3	0.000	1.000	Vesicles Paraspeckle	1627	2	Not-Trans anti-PSPC1-A546 8C-S-PSPC1 V2.00	0	28. Not-Trans and anti-PSPC1-A546_Pos027_S001	00-iJxszb4BQ57CeKNq2n85gU
70.358		Cell	3	0.000	1.000	Vesicles Paraspeckle	1628	3	Not-Trans anti-PSPC1-A546 8C-S-PSPC1 V2.00	0	28. Not-Trans and anti-PSPC1-A546_Pos027_S001	00-iJxszb4BQ57CeKNq2n85gU
127.172		Cell	3	0.000	1.000	Vesicles Paraspeckle	1629	4	Not-Trans anti-PSPC1-A546 8C-S-PSPC1 V2.00	0	28. Not-Trans and anti-PSPC1-A546_Pos027_S001	00-iJxszb4BQ57CeKNq2n85gU
102.543		Cell	3	0.000	1.000	Vesicles Paraspeckle	1630	5	Not-Trans anti-PSPC1-A546 8C-S-PSPC1 V2.00	0	28. Not-Trans and anti-PSPC1-A546_Pos027_S001	00-iJxszb4BQ57CeKNq2n85gU
113.625		Cell	3	0.000	1.000	Vesicles Paraspeckle	1631	6	Not-Trans anti-PSPC1-A546 8C-S-PSPC1 V2.00	0	28. Not-Trans and anti-PSPC1-A546_Pos027_S001	00-iJxszb4BQ57CeKNq2n85gU
109.619		Cell	3	0.000	1.000	Vesicles Paraspeckle	1632	7	Not-Trans anti-PSPC1-A546 8C-S-PSPC1 V2.00	0	28. Not-Trans and anti-PSPC1-A546_Pos027_S001	00-iJxszb4BQ57CeKNq2n85gU
126.757		Cell	3	0.000	1.000	Vesicles Paraspeckle	1633	8	Not-Trans anti-PSPC1-A546 8C-S-PSPC1 V2.00	0	28. Not-Trans and anti-PSPC1-A546_Pos027_S001	00-iJxszb4BQ57CeKNq2n85gU
109.623		Cell	3	0.000	1.000	Vesicles Paraspeckle	1634	9	Not-Trans anti-PSPC1-A546 8C-S-PSPC1 V2.00	0	28. Not-Trans and anti-PSPC1-A546_Pos027_S001	00-iJxszb4BQ57CeKNq2n85gU
103.963		Cell	3	0.000	1.000	Vesicles Paraspeckle	1635	10	Not-Trans anti-PSPC1-A546 8C-S-PSPC1 V2.00	0	28. Not-Trans and anti-PSPC1-A546_Pos027_S001	00-iJxszb4BQ57CeKNq2n85gU
145		Cell	3	0.000	1.000	Vesicles Paraspeckle	1637	12	Not-Trans anti-PSPC1-A546 8C-S-PSPC1 V2.00	0	28. Not-Trans and anti-PSPC1-A546_Pos027_S001	00-iJxszb4BQ57CeKNq2n85gU
53.3182		Cell	3	0.000	1.000	Vesicles Paraspeckle	1643	18	Not-Trans anti-PSPC1-A546 8C-S-PSPC1 V2.00	0	28. Not-Trans and anti-PSPC1-A546_Pos027_S001	00-iJxszb4BQ57CeKNq2n85gU
116.125		Cell	3	0.000	1.000	Vesicles Paraspeckle	1644	19	Not-Trans anti-PSPC1-A546 8C-S-PSPC1 V2.00	0	28. Not-Trans and anti-PSPC1-A546_Pos027_S001	00-iJxszb4BQ57CeKNq2n85gU
89.2232		Cell	3	0.000	1.000	Vesicles Paraspeckle	1645	20	Not-Trans anti-PSPC1-A546 8C-S-PSPC1 V2.00	0	28. Not-Trans and anti-PSPC1-A546_Pos027_S001	00-iJxszb4BQ57CeKNq2n85gU
105.129		Cell	3	0.000	1.000	Vesicles Paraspeckle	1646	21	Not-Trans anti-PSPC1-A546 8C-S-PSPC1 V2.00	0	28. Not-Trans and anti-PSPC1-A546_Pos027_S001	00-iJxszb4BQ57CeKNq2n85gU
87.0954		Cell	3	0.000	1.000	Vesicles Paraspeckle	1648	23	Not-Trans anti-PSPC1-A546 8C-S-PSPC1 V2.00	0	28. Not-Trans and anti-PSPC1-A546_Pos027_S001	00-iJxszb4BQ57CeKNq2n85gU
131.455		Cell	3	0.000	1.000	Vesicles Paraspeckle	1649	24	Not-Trans anti-PSPC1-A546 8C-S-PSPC1 V2.00	0	28. Not-Trans and anti-PSPC1-A546_Pos027_S001	00-iJxszb4BQ57CeKNq2n85gU
59.2333		Cell	3	0.000	1.000	Vesicles Paraspeckle	1650	25	Not-Trans anti-PSPC1-A546 8C-S-PSPC1 V2.00	0	28. Not-Trans and anti-PSPC1-A546_Pos027_S001	00-iJxszb4BQ57CeKNq2n85gU
113		Cell	3	0.000	1.000	Vesicles Paraspeckle	1653	28	Not-Trans anti-PSPC1-A546 8C-S-PSPC1 V2.00	0	28. Not-Trans and anti-PSPC1-A546_Pos027_S001	00-iJxszb4BQ57CeKNq2n85gU
135		Cell	3	0.000	1.000	Vesicles Paraspeckle	1655	30	Not-Trans anti-PSPC1-A546 8C-S-PSPC1 V2.00	0	28. Not-Trans and anti-PSPC1-A546_Pos027_S001	00-iJxszb4BQ57CeKNq2n85gU
52.675		Cell	3	0.000	1.000	Vesicles Paraspeckle	1657	32	Not-Trans anti-PSPC1-A546 8C-S-PSPC1 V2.00	0	28. Not-Trans and anti-PSPC1-A546_Pos027_S001	00-iJxszb4BQ57CeKNq2n85gU
71.6505		Cell	3	0.000	1.000	Vesicles Paraspeckle	1658	33	Not-Trans anti-PSPC1-A546 8C-S-PSPC1 V2.00	0	28. Not-Trans and anti-PSPC1-A546_Pos027_S001	00-iJxszb4BQ57CeKNq2n85gU
59		Cell	3	0.000	1.000	Vesicles Paraspeckle	1659	34	Not-Trans anti-PSPC1-A546 8C-S-PSPC1 V2.00	0	28. Not-Trans and anti-PSPC1-A546_Pos027_S001	00-iJxszb4BQ57CeKNq2n85gU
133.175		Cell	3	0.000	1.000	Vesicles Paraspeckle	1661	36	Not-Trans anti-PSPC1-A546 8C-S-PSPC1 V2.00	0	28. Not-Trans and anti-PSPC1-A546_Pos027_S001	00-iJxszb4BQ57CeKNq2n85gU
146.85		Cell	3	0.000	1.000	Vesicles Paraspeckle	1662	37	Not-Trans anti-PSPC1-A546 8C-S-PSPC1 V2.00	0	28. Not-Trans and anti-PSPC1-A546_Pos027_S001	00-iJxszb4BQ57CeKNq2n85gU
91.1962		Cell	3	0.000	1.000	Vesicles Paraspeckle	1663	38	Not-Trans anti-PSPC1-A546 8C-S-PSPC1 V2.00	0	28. Not-Trans and anti-PSPC1-A546_Pos027_S001	00-iJxszb4BQ57CeKNq2n85gU
106.129		Cell	3	0.000	1.000	Vesicles Paraspeckle	1664	39	Not-Trans anti-PSPC1-A546 8C-S-PSPC1 V2.00	0	28. Not-Trans and anti-PSPC1-A546_Pos027_S001	00-iJxszb4BQ57CeKNq2n85gU
82.9667		Cell	3	0.000	1.000	Vesicles Paraspeckle	1666	41	Not-Trans anti-PSPC1-A546 8C-S-PSPC1 V2.00	0	28. Not-Trans and anti-PSPC1-A546_Pos027_S001	00-iJxszb4BQ57CeKNq2n85gU
103.087		Cell	3	0.000	1.000	Vesicles Paraspeckle	1667	42	Not-Trans anti-PSPC1-A546 8C-S-PSPC1 V2.00	0	28. Not-Trans and anti-PSPC1-A546_Pos027_S001	00-iJxszb4BQ57CeKNq2n85gU
113.8		Cell	3	0.000	1.000	Vesicles Paraspeckle	1668	43	Not-Trans anti-PSPC1-A546 8C-S-PSPC1 V2.00	0	28. Not-Trans and anti-PSPC1-A546_Pos027_S001	00-iJxszb4BQ57CeKNq2n85gU
107.387		Cell	3	0.000	1.000	Vesicles Paraspeckle	1669	44	Not-Trans anti-PSPC1-A546 8C-S-PSPC1 V2.00	0	28. Not-Trans and anti-PSPC1-A546_Pos027_S001	00-iJxszb4BQ57CeKNq2n85gU
96.459		Cell	3	0.000	1.000	Vesicles Paraspeckle	1670	45	Not-Trans anti-PSPC1-A546 8C-S-PSPC1 V2.00	0	28. Not-Trans and anti-PSPC1-A546_Pos027_S001	00-iJxszb4BQ57CeKNq2n85gU
125.433		Cell	3	0.000	1.000	Vesicles Paraspeckle	1671	46	Not-Trans anti-PSPC1-A546 8C-S-PSPC1 V2.00	0	28. Not-Trans and anti-PSPC1-A546_Pos027_S001	00-iJxszb4BQ57CeKNq2n85gU
88.5		Cell	3	0.000	1.000	Vesicles Paraspeckle	1672	47	Not-Trans anti-PSPC1-A546 8C-S-PSPC1 V2.00	0	28. Not-Trans and anti-PSPC1-A546_Pos027_S001	00-iJxszb4BQ57CeKNq2n85gU
100.818		Cell	3	0.000	1.000	Vesicles Paraspeckle	1673	48	Not-Trans anti-PSPC1-A546 8C-S-PSPC1 V2.00	0	28. Not-Trans and anti-PSPC1-A546_Pos027_S001	00-iJxszb4BQ57CeKNq2n85gU
134.241		Cell	3	0.000	1.000	Vesicles Paraspeckle	1675	50	Not-Trans anti-PSPC1-A546 8C-S-PSPC1 V2.00	0	28. Not-Trans and anti-PSPC1-A546_Pos027_S001	00-iJxszb4BQ57CeKNq2n85gU
127.836		Cell	3	0.000	1.000	Vesicles Paraspeckle	1676	51	Not-Trans anti-PSPC1-A546 8C-S-PSPC1 V2.00	0	28. Not-Trans and anti-PSPC1-A546_Pos027_S001	00-iJxszb4BQ57CeKNq2n85gU
134.587		Cell	3	0.000	1.000	Vesicles Paraspeckle	1677	52	Not-Trans anti-PSPC1-A546 8C-S-PSPC1 V2.00	0	28. Not-Trans and anti-PSPC1-A546_Pos027_S001	00-iJxszb4BQ57CeKNq2n85gU
113.648		Cell	3	0.000	1.000	Vesicles Paraspeckle	1678	53	Not-Trans anti-PSPC1-A546 8C-S-PSPC1 V2.00	0	28. Not-Trans and anti-PSPC1-A546_Pos027_S001	00-iJxszb4BQ57CeKNq2n85gU
153.138		Cell	3	0.000	1.000	Vesicles Paraspeckle	1679	54	Not-Trans anti-PSPC1-A546 8C-S-PSPC1 V2.00	0	28. Not-Trans and anti-PSPC1-A546_Pos027_S001	00-iJxszb4BQ57CeKNq2n85gU
155		Cell	3	0.000	1.000	Vesicles Paraspeckle	1682	57	Not-Trans anti-PSPC1-A546 8C-S-PSPC1 V2.00	0	28. Not-Trans and anti-PSPC1-A546_Pos027_S001	00-iJxszb4BQ57CeKNq2n85gU
92.25		Cell	3	0.000	1.000	Vesicles Paraspeckle	1683	58	Not-Trans anti-PSPC1-A546 8C-S-PSPC1 V2.00	0	28. Not-Trans and anti-PSPC1-A546_Pos027_S001	00-iJxszb4BQ57CeKNq2n85gU
71.3125		Cell	3	0.000	1.000	Vesicles Paraspeckle	1687	62	Not-Trans anti-PSPC1-A546 8C-S-PSPC1 V2.00	0	28. Not-Trans and anti-PSPC1-A546_Pos027_S001	00-iJxszb4BQ57CeKNq2n85gU
139.125		Cell	3	0.000	1.000	Vesicles Paraspeckle	1688	63	Not-Trans anti-PSPC1-A546 8C-S-PSPC1 V2.00	0	28. Not-Trans and anti-PSPC1-A546_Pos027_S001	00-iJxszb4BQ57CeKNq2n85gU
138.667		Cell	3	0.000	1.000	Vesicles Paraspeckle	1689	64	Not-Trans anti-PSPC1-A546 8C-S-PSPC1 V2.00	0	28. Not-Trans and anti-PSPC1-A546_Pos027_S001	00-iJxszb4BQ57CeKNq2n85gU
123.968		Cell	3	0.000	1.000	Vesicles Paraspeckle	1690	65	Not-Trans anti-PSPC1-A546 8C-S-PSPC1 V2.00	0	28. Not-Trans and anti-PSPC1-A546_Pos027_S001	00-iJxszb4BQ57CeKNq2n85gU
123.938		Cell	3	0.000	1.000	Vesicles Paraspeckle	1691	66	Not-Trans anti-PSPC1-A546 8C-S-PSPC1 V2.00	0	28. Not-Trans and anti-PSPC1-A546_Pos027_S001	00-iJxszb4BQ57CeKNq2n85gU
84.65		Cell	3	0.000	1.000	Vesicles Paraspeckle	1693	1	Not-Trans anti-PSPC1-A546 8C-S-PSPC1 V2.00	0	28. Not-Trans and anti-PSPC1-A546_Pos028_S001	00-JnXYJ2R7tAXrXk7ZUR5FtF
95.8175		Cell	3	0.000	1.000	Vesicles Paraspeckle	1695	3	Not-Trans anti-PSPC1-A546 8C-S-PSPC1 V2.00	0	28. Not-Trans and anti-PSPC1-A546_Pos028_S001	00-JnXYJ2R7tAXrXk7ZUR5FtF
119.752		Cell	3	0.000	1.000	Vesicles Paraspeckle	1697	5	Not-Trans anti-PSPC1-A546 8C-S-PSPC1 V2.00	0	28. Not-Trans and anti-PSPC1-A546_Pos028_S001	00-JnXYJ2R7tAXrXk7ZUR5FtF
85.2444		Cell	3	0.000	1.000	Vesicles Paraspeckle	1698	6	Not-Trans anti-PSPC1-A546 8C-S-PSPC1 V2.00	0	28. Not-Trans and anti-PSPC1-A546_Pos028_S001	00-JnXYJ2R7tAXrXk7ZUR5FtF
95.75		Cell	3	0.000	1.000	Vesicles Paraspeckle	1700	8	Not-Trans anti-PSPC1-A546 8C-S-PSPC1 V2.00	0	28. Not-Trans and anti-PSPC1-A546_Pos028_S001	00-JnXYJ2R7tAXrXk7ZUR5FtF
124.5		Cell	3	0.000	1.000	Vesicles Paraspeckle	1701	9	Not-Trans anti-PSPC1-A546 8C-S-PSPC1 V2.00	0	28. Not-Trans and anti-PSPC1-A546_Pos028_S001	00-JnXYJ2R7tAXrXk7ZUR5FtF
145.731		Cell	3	0.000	1.000	Vesicles Paraspeckle	1702	10	Not-Trans anti-PSPC1-A546 8C-S-PSPC1 V2.00	0	28. Not-Trans and anti-PSPC1-A546_Pos028_S001	00-JnXYJ2R7tAXrXk7ZUR5FtF
142.763		Cell	3	0.000	1.000	Vesicles Paraspeckle	1703	11	Not-Trans anti-PSPC1-A546 8C-S-PSPC1 V2.00	0	28. Not-Trans and anti-PSPC1-A546_Pos028_S001	00-JnXYJ2R7tAXrXk7ZUR5FtF
129.743		Cell	3	0.000	1.000	Vesicles Paraspeckle	1704	12	Not-Trans anti-PSPC1-A546 8C-S-PSPC1 V2.00	0	28. Not-Trans and anti-PSPC1-A546_Pos028_S001	00-JnXYJ2R7tAXrXk7ZUR5FtF
148.786		Cell	3	0.000	1.000	Vesicles Paraspeckle	1705	13	Not-Trans anti-PSPC1-A546 8C-S-PSPC1 V2.00	0	28. Not-Trans and anti-PSPC1-A546_Pos028_S001	00-JnXYJ2R7tAXrXk7ZUR5FtF
135.684		Cell	3	0.000	1.000	Vesicles Paraspeckle	1706	14	Not-Trans anti-PSPC1-A546 8C-S-PSPC1 V2.00	0	28. Not-Trans and anti-PSPC1-A546_Pos028_S001	00-JnXYJ2R7tAXrXk7ZUR5FtF
145.351		Cell	3	0.000	1.000	Vesicles Paraspeckle	1707	15	Not-Trans anti-PSPC1-A546 8C-S-PSPC1 V2.00	0	28. Not-Trans and anti-PSPC1-A546_Pos028_S001	00-JnXYJ2R7tAXrXk7ZUR5FtF
124.708		Cell	3	0.000	1.000	Vesicles Paraspeckle	1708	16	Not-Trans anti-PSPC1-A546 8C-S-PSPC1 V2.00	0	28. Not-Trans and anti-PSPC1-A546_Pos028_S001	00-JnXYJ2R7tAXrXk7ZUR5FtF
137.6		Cell	3	0.000	1.000	Vesicles Paraspeckle	1709	17	Not-Trans anti-PSPC1-A546 8C-S-PSPC1 V2.00	0	28. Not-Trans and anti-PSPC1-A546_Pos028_S001	00-JnXYJ2R7tAXrXk7ZUR5FtF
147.214		Cell	3	0.000	1.000	Vesicles Paraspeckle	1710	18	Not-Trans anti-PSPC1-A546 8C-S-PSPC1 V2.00	0	28. Not-Trans and anti-PSPC1-A546_Pos028_S001	00-JnXYJ2R7tAXrXk7ZUR5FtF
154.581		Cell	3	0.000	1.000	Vesicles Paraspeckle	1711	19	Not-Trans anti-PSPC1-A546 8C-S-PSPC1 V2.00	0	28. Not-Trans and anti-PSPC1-A546_Pos028_S001	00-JnXYJ2R7tAXrXk7ZUR5FtF
155.375		Cell	3	0.000	1.000	Vesicles Paraspeckle	1712	20	Not-Trans anti-PSPC1-A546 8C-S-PSPC1 V2.00	0	28. Not-Trans and anti-PSPC1-A546_Pos028_S001	00-JnXYJ2R7tAXrXk7ZUR5FtF
122.837		Cell	3	0.000	1.000	Vesicles Paraspeckle	1713	21	Not-Trans anti-PSPC1-A546 8C-S-PSPC1 V2.00	0	28. Not-Trans and anti-PSPC1-A546_Pos028_S001	00-JnXYJ2R7tAXrXk7ZUR5FtF
73.85		Cell	3	0.000	1.000	Vesicles Paraspeckle	1714	22	Not-Trans anti-PSPC1-A546 8C-S-PSPC1 V2.00	0	28. Not-Trans and anti-PSPC1-A546_Pos028_S001	00-JnXYJ2R7tAXrXk7ZUR5FtF
99.587		Cell	3	0.000	1.000	Vesicles Paraspeckle	1715	23	Not-Trans anti-PSPC1-A546 8C-S-PSPC1 V2.00	0	28. Not-Trans and anti-PSPC1-A546_Pos028_S001	00-JnXYJ2R7tAXrXk7ZUR5FtF
102.542		Cell	3	0.000	1.000	Vesicles Paraspeckle	1716	24	Not-Trans anti-PSPC1-A546 8C-S-PSPC1 V2.00	0	28. Not-Trans and anti-PSPC1-A546_Pos028_S001	00-JnXYJ2R7tAXrXk7ZUR5FtF
114.228		Cell	3	0.000	1.000	Vesicles Paraspeckle	1717	25	Not-Trans anti-PSPC1-A546 8C-S-PSPC1 V2.00	0	28. Not-Trans and anti-PSPC1-A546_Pos028_S001	00-JnXYJ2R7tAXrXk7ZUR5FtF
101.982		Cell	3	0.000	1.000	Vesicles Paraspeckle	1718	26	Not-Trans anti-PSPC1-A546 8C-S-PSPC1 V2.00	0	28. Not-Trans and anti-PSPC1-A546_Pos028_S001	00-JnXYJ2R7tAXrXk7ZUR5FtF
90.7349		Cell	3	0.000	1.000	Vesicles Paraspeckle	1719	27	Not-Trans anti-PSPC1-A546 8C-S-PSPC1 V2.00	0	28. Not-Trans and anti-PSPC1-A546_Pos028_S001	00-JnXYJ2R7tAXrXk7ZUR5FtF
144.145		Cell	3	0.000	1.000	Vesicles Paraspeckle	1720	28	Not-Trans anti-PSPC1-A546 8C-S-PSPC1 V2.00	0	28. Not-Trans and anti-PSPC1-A546_Pos028_S001	00-JnXYJ2R7tAXrXk7ZUR5FtF
105.6		Cell	3	0.000	1.000	Vesicles Paraspeckle	1721	29	Not-Trans anti-PSPC1-A546 8C-S-PSPC1 V2.00	0	28. Not-Trans and anti-PSPC1-A546_Pos028_S001	00-JnXYJ2R7tAXrXk7ZUR5FtF
140.154		Cell	3	0.000	1.000	Vesicles Paraspeckle	1722	30	Not-Trans anti-PSPC1-A546 8C-S-PSPC1 V2.00	0	28. Not-Trans and anti-PSPC1-A546_Pos028_S001	00-JnXYJ2R7tAXrXk7ZUR5FtF
153.489		Cell	3	0.000	1.000	Vesicles Paraspeckle	1723	31	Not-Trans anti-PSPC1-A546 8C-S-PSPC1 V2.00	0	28. Not-Trans and anti-PSPC1-A546_Pos028_S001	00-JnXYJ2R7tAXrXk7ZUR5FtF
165.871		Cell	3	0.000	1.000	Vesicles Paraspeckle	1724	32	Not-Trans anti-PSPC1-A546 8C-S-PSPC1 V2.00	0	28. Not-Trans and anti-PSPC1-A546_Pos028_S001	00-JnXYJ2R7tAXrXk7ZUR5FtF
157.983		Cell	3	0.000	1.000	Vesicles Paraspeckle	1725	33	Not-Trans anti-PSPC1-A546 8C-S-PSPC1 V2.00	0	28. Not-Trans and anti-PSPC1-A546_Pos028_S001	00-JnXYJ2R7tAXrXk7ZUR5FtF
157.784		Cell	3	0.000	1.000	Vesicles Paraspeckle	1726	34	Not-Trans anti-PSPC1-A546 8C-S-PSPC1 V2.00	0	28. Not-Trans and anti-PSPC1-A546_Pos028_S001	00-JnXYJ2R7tAXrXk7ZUR5FtF
102.3		Cell	3	0.000	1.000	Vesicles Paraspeckle	1727	35	Not-Trans anti-PSPC1-A546 8C-S-PSPC1 V2.00	0	28. Not-Trans and anti-PSPC1-A546_Pos028_S001	00-JnXYJ2R7tAXrXk7ZUR5FtF
87.25		Cell	3	0.000	1.000	Vesicles Paraspeckle	1728	36	Not-Trans anti-PSPC1-A546 8C-S-PSPC1 V2.00	0	28. Not-Trans and anti-PSPC1-A546_Pos028_S001	00-JnXYJ2R7tAXrXk7ZUR5FtF
104.604		Cell	3	0.000	1.000	Vesicles Paraspeckle	1729	37	Not-Trans anti-PSPC1-A546 8C-S-PSPC1 V2.00	0	28. Not-Trans and anti-PSPC1-A546_Pos028_S001	00-JnXYJ2R7tAXrXk7ZUR5FtF
96.4445		Cell	3	0.000	1.000	Vesicles Paraspeckle	1730	38	Not-Trans anti-PSPC1-A546 8C-S-PSPC1 V2.00	0	28. Not-Trans and anti-PSPC1-A546_Pos028_S001	00-JnXYJ2R7tAXrXk7ZUR5FtF
94.2247		Cell	3	0.000	1.000	Vesicles Paraspeckle	1731	39	Not-Trans anti-PSPC1-A546 8C-S-PSPC1 V2.00	0	28. Not-Trans and anti-PSPC1-A546_Pos028_S001	00-JnXYJ2R7tAXrXk7ZUR5FtF
98.8222		Cell	3	0.000	1.000	Vesicles Paraspeckle	1732	40	Not-Trans anti-PSPC1-A546 8C-S-PSPC1 V2.00	0	28. Not-Trans and anti-PSPC1-A546_Pos028_S001	00-JnXYJ2R7tAXrXk7ZUR5FtF
120.143		Cell	3	0.000	1.000	Vesicles Paraspeckle	1733	41	Not-Trans anti-PSPC1-A546 8C-S-PSPC1 V2.00	0	28. Not-Trans and anti-PSPC1-A546_Pos028_S001	00-JnXYJ2R7tAXrXk7ZUR5FtF
108.464		Cell	3	0.000	1.000	Vesicles Paraspeckle	1734	42	Not-Trans anti-PSPC1-A546 8C-S-PSPC1 V2.00	0	28. Not-Trans and anti-PSPC1-A546_Pos028_S001	00-JnXYJ2R7tAXrXk7ZUR5FtF
102.896		Cell	3	0.000	1.000	Vesicles Paraspeckle	1735	43	Not-Trans anti-PSPC1-A546 8C-S-PSPC1 V2.00	0	28. Not-Trans and anti-PSPC1-A546_Pos028_S001	00-JnXYJ2R7tAXrXk7ZUR5FtF
89.5145		Cell	3	0.000	1.000	Vesicles Paraspeckle	1736	44	Not-Trans anti-PSPC1-A546 8C-S-PSPC1 V2.00	0	28. Not-Trans and anti-PSPC1-A546_Pos028_S001	00-JnXYJ2R7tAXrXk7ZUR5FtF
91.8239		Cell	3	0.000	1.000	Vesicles Paraspeckle	1738	46	Not-Trans anti-PSPC1-A546 8C-S-PSPC1 V2.00	0	28. Not-Trans and anti-PSPC1-A546_Pos028_S001	00-JnXYJ2R7tAXrXk7ZUR5FtF
118.176		Cell	3	0.000	1.000	Vesicles Paraspeckle	1739	47	Not-Trans anti-PSPC1-A546 8C-S-PSPC1 V2.00	0	28. Not-Trans and anti-PSPC1-A546_Pos028_S001	00-JnXYJ2R7tAXrXk7ZUR5FtF
117.173		Cell	3	0.000	1.000	Vesicles Paraspeckle	1740	48	Not-Trans anti-PSPC1-A546 8C-S-PSPC1 V2.00	0	28. Not-Trans and anti-PSPC1-A546_Pos028_S001	00-JnXYJ2R7tAXrXk7ZUR5FtF
138.833		Cell	3	0.000	1.000	Vesicles Paraspeckle	1741	49	Not-Trans anti-PSPC1-A546 8C-S-PSPC1 V2.00	0	28. Not-Trans and anti-PSPC1-A546_Pos028_S001	00-JnXYJ2R7tAXrXk7ZUR5FtF
119.433		Cell	3	0.000	1.000	Vesicles Paraspeckle	1742	50	Not-Trans anti-PSPC1-A546 8C-S-PSPC1 V2.00	0	28. Not-Trans and anti-PSPC1-A546_Pos028_S001	00-JnXYJ2R7tAXrXk7ZUR5FtF
115.5		Cell	3	0.000	1.000	Vesicles Paraspeckle	1743	51	Not-Trans anti-PSPC1-A546 8C-S-PSPC1 V2.00	0	28. Not-Trans and anti-PSPC1-A546_Pos028_S001	00-JnXYJ2R7tAXrXk7ZUR5FtF
102.268		Cell	3	0.000	1.000	Vesicles Paraspeckle	1744	52	Not-Trans anti-PSPC1-A546 8C-S-PSPC1 V2.00	0	28. Not-Trans and anti-PSPC1-A546_Pos028_S001	00-JnXYJ2R7tAXrXk7ZUR5FtF
108.033		Cell	3	0.000	1.000	Vesicles Paraspeckle	1745	53	Not-Trans anti-PSPC1-A546 8C-S-PSPC1 V2.00	0	28. Not-Trans and anti-PSPC1-A546_Pos028_S001	00-JnXYJ2R7tAXrXk7ZUR5FtF
101.687		Cell	3	0.000	1.000	Vesicles Paraspeckle	1746	54	Not-Trans anti-PSPC1-A546 8C-S-PSPC1 V2.00	0	28. Not-Trans and anti-PSPC1-A546_Pos028_S001	00-JnXYJ2R7tAXrXk7ZUR5FtF
109.881		Cell	3	0.000	1.000	Vesicles Paraspeckle	1747	55	Not-Trans anti-PSPC1-A546 8C-S-PSPC1 V2.00	0	28. Not-Trans and anti-PSPC1-A546_Pos028_S001	00-JnXYJ2R7tAXrXk7ZUR5FtF
174		Cell	3	0.000	1.000	Vesicles Paraspeckle	1749	57	Not-Trans anti-PSPC1-A546 8C-S-PSPC1 V2.00	0	28. Not-Trans and anti-PSPC1-A546_Pos028_S001	00-JnXYJ2R7tAXrXk7ZUR5FtF
101.578		Cell	3	0.000	1.000	Vesicles Paraspeckle	1750	0	Not-Trans anti-PSPC1-A546 8C-S-PSPC1 V2.00	0	28. Not-Trans and anti-PSPC1-A546_Pos029_S001	00-hx2m9z6qomFY4gRXvvAucV
96.5521		Cell	3	0.000	1.000	Vesicles Paraspeckle	1751	1	Not-Trans anti-PSPC1-A546 8C-S-PSPC1 V2.00	0	28. Not-Trans and anti-PSPC1-A546_Pos029_S001	00-hx2m9z6qomFY4gRXvvAucV
123.922		Cell	3	0.000	1.000	Vesicles Paraspeckle	1752	2	Not-Trans anti-PSPC1-A546 8C-S-PSPC1 V2.00	0	28. Not-Trans and anti-PSPC1-A546_Pos029_S001	00-hx2m9z6qomFY4gRXvvAucV
98.2503		Cell	3	0.000	1.000	Vesicles Paraspeckle	1753	3	Not-Trans anti-PSPC1-A546 8C-S-PSPC1 V2.00	0	28. Not-Trans and anti-PSPC1-A546_Pos029_S001	00-hx2m9z6qomFY4gRXvvAucV
109.475		Cell	3	0.000	1.000	Vesicles Paraspeckle	1754	4	Not-Trans anti-PSPC1-A546 8C-S-PSPC1 V2.00	0	28. Not-Trans and anti-PSPC1-A546_Pos029_S001	00-hx2m9z6qomFY4gRXvvAucV
108.62		Cell	3	0.000	1.000	Vesicles Paraspeckle	1755	5	Not-Trans anti-PSPC1-A546 8C-S-PSPC1 V2.00	0	28. Not-Trans and anti-PSPC1-A546_Pos029_S001	00-hx2m9z6qomFY4gRXvvAucV
93.3526		Cell	3	0.000	1.000	Vesicles Paraspeckle	1756	6	Not-Trans anti-PSPC1-A546 8C-S-PSPC1 V2.00	0	28. Not-Trans and anti-PSPC1-A546_Pos029_S001	00-hx2m9z6qomFY4gRXvvAucV
111.424		Cell	3	0.000	1.000	Vesicles Paraspeckle	1757	7	Not-Trans anti-PSPC1-A546 8C-S-PSPC1 V2.00	0	28. Not-Trans and anti-PSPC1-A546_Pos029_S001	00-hx2m9z6qomFY4gRXvvAucV
112.986		Cell	3	0.000	1.000	Vesicles Paraspeckle	1758	8	Not-Trans anti-PSPC1-A546 8C-S-PSPC1 V2.00	0	28. Not-Trans and anti-PSPC1-A546_Pos029_S001	00-hx2m9z6qomFY4gRXvvAucV
82.25		Cell	3	0.000	1.000	Vesicles Paraspeckle	1759	9	Not-Trans anti-PSPC1-A546 8C-S-PSPC1 V2.00	0	28. Not-Trans and anti-PSPC1-A546_Pos029_S001	00-hx2m9z6qomFY4gRXvvAucV
59.4921		Cell	3	0.000	1.000	Vesicles Paraspeckle	1761	11	Not-Trans anti-PSPC1-A546 8C-S-PSPC1 V2.00	0	28. Not-Trans and anti-PSPC1-A546_Pos029_S001	00-hx2m9z6qomFY4gRXvvAucV
63.5		Cell	3	0.000	1.000	Vesicles Paraspeckle	1762	12	Not-Trans anti-PSPC1-A546 8C-S-PSPC1 V2.00	0	28. Not-Trans and anti-PSPC1-A546_Pos029_S001	00-hx2m9z6qomFY4gRXvvAucV
115.353		Cell	3	0.000	1.000	Vesicles Paraspeckle	1763	13	Not-Trans anti-PSPC1-A546 8C-S-PSPC1 V2.00	0	28. Not-Trans and anti-PSPC1-A546_Pos029_S001	00-hx2m9z6qomFY4gRXvvAucV
68.7242		Cell	3	0.000	1.000	Vesicles Paraspeckle	1765	15	Not-Trans anti-PSPC1-A546 8C-S-PSPC1 V2.00	0	28. Not-Trans and anti-PSPC1-A546_Pos029_S001	00-hx2m9z6qomFY4gRXvvAucV
120.491		Cell	3	0.000	1.000	Vesicles Paraspeckle	1766	16	Not-Trans anti-PSPC1-A546 8C-S-PSPC1 V2.00	0	28. Not-Trans and anti-PSPC1-A546_Pos029_S001	00-hx2m9z6qomFY4gRXvvAucV
100.526		Cell	3	0.000	1.000	Vesicles Paraspeckle	1767	17	Not-Trans anti-PSPC1-A546 8C-S-PSPC1 V2.00	0	28. Not-Trans and anti-PSPC1-A546_Pos029_S001	00-hx2m9z6qomFY4gRXvvAucV
93.6042		Cell	3	0.000	1.000	Vesicles Paraspeckle	1768	18	Not-Trans anti-PSPC1-A546 8C-S-PSPC1 V2.00	0	28. Not-Trans and anti-PSPC1-A546_Pos029_S001	00-hx2m9z6qomFY4gRXvvAucV
102.751		Cell	3	0.000	1.000	Vesicles Paraspeckle	1769	19	Not-Trans anti-PSPC1-A546 8C-S-PSPC1 V2.00	0	28. Not-Trans and anti-PSPC1-A546_Pos029_S001	00-hx2m9z6qomFY4gRXvvAucV
100.615		Cell	3	0.000	1.000	Vesicles Paraspeckle	1770	20	Not-Trans anti-PSPC1-A546 8C-S-PSPC1 V2.00	0	28. Not-Trans and anti-PSPC1-A546_Pos029_S001	00-hx2m9z6qomFY4gRXvvAucV
127.352		Cell	3	0.000	1.000	Vesicles Paraspeckle	1771	21	Not-Trans anti-PSPC1-A546 8C-S-PSPC1 V2.00	0	28. Not-Trans and anti-PSPC1-A546_Pos029_S001	00-hx2m9z6qomFY4gRXvvAucV
95.6548		Cell	3	0.000	1.000	Vesicles Paraspeckle	1772	22	Not-Trans anti-PSPC1-A546 8C-S-PSPC1 V2.00	0	28. Not-Trans and anti-PSPC1-A546_Pos029_S001	00-hx2m9z6qomFY4gRXvvAucV
102.195		Cell	3	0.000	1.000	Vesicles Paraspeckle	1773	23	Not-Trans anti-PSPC1-A546 8C-S-PSPC1 V2.00	0	28. Not-Trans and anti-PSPC1-A546_Pos029_S001	00-hx2m9z6qomFY4gRXvvAucV
93.3818		Cell	3	0.000	1.000	Vesicles Paraspeckle	1774	24	Not-Trans anti-PSPC1-A546 8C-S-PSPC1 V2.00	0	28. Not-Trans and anti-PSPC1-A546_Pos029_S001	00-hx2m9z6qomFY4gRXvvAucV
96.4041		Cell	3	0.000	1.000	Vesicles Paraspeckle	1775	25	Not-Trans anti-PSPC1-A546 8C-S-PSPC1 V2.00	0	28. Not-Trans and anti-PSPC1-A546_Pos029_S001	00-hx2m9z6qomFY4gRXvvAucV
98.6604		Cell	3	0.000	1.000	Vesicles Paraspeckle	1776	26	Not-Trans anti-PSPC1-A546 8C-S-PSPC1 V2.00	0	28. Not-Trans and anti-PSPC1-A546_Pos029_S001	00-hx2m9z6qomFY4gRXvvAucV
91.195		Cell	3	0.000	1.000	Vesicles Paraspeckle	1777	27	Not-Trans anti-PSPC1-A546 8C-S-PSPC1 V2.00	0	28. Not-Trans and anti-PSPC1-A546_Pos029_S001	00-hx2m9z6qomFY4gRXvvAucV
119.707		Cell	3	0.000	1.000	Vesicles Paraspeckle	1778	28	Not-Trans anti-PSPC1-A546 8C-S-PSPC1 V2.00	0	28. Not-Trans and anti-PSPC1-A546_Pos029_S001	00-hx2m9z6qomFY4gRXvvAucV
110		Cell	3	0.000	1.000	Vesicles Paraspeckle	1780	30	Not-Trans anti-PSPC1-A546 8C-S-PSPC1 V2.00	0	28. Not-Trans and anti-PSPC1-A546_Pos029_S001	00-hx2m9z6qomFY4gRXvvAucV
82.6667		Cell	3	0.000	1.000	Vesicles Paraspeckle	1782	32	Not-Trans anti-PSPC1-A546 8C-S-PSPC1 V2.00	0	28. Not-Trans and anti-PSPC1-A546_Pos029_S001	00-hx2m9z6qomFY4gRXvvAucV
78.1628		Cell	3	0.000	1.000	Vesicles Paraspeckle	1783	33	Not-Trans anti-PSPC1-A546 8C-S-PSPC1 V2.00	0	28. Not-Trans and anti-PSPC1-A546_Pos029_S001	00-hx2m9z6qomFY4gRXvvAucV
141.607		Cell	3	0.000	1.000	Vesicles Paraspeckle	1784	34	Not-Trans anti-PSPC1-A546 8C-S-PSPC1 V2.00	0	28. Not-Trans and anti-PSPC1-A546_Pos029_S001	00-hx2m9z6qomFY4gRXvvAucV
96.484		Cell	3	0.000	1.000	Vesicles Paraspeckle	1786	36	Not-Trans anti-PSPC1-A546 8C-S-PSPC1 V2.00	0	28. Not-Trans and anti-PSPC1-A546_Pos029_S001	00-hx2m9z6qomFY4gRXvvAucV
45.5		Cell	3	0.000	1.000	Vesicles Paraspeckle	1787	37	Not-Trans anti-PSPC1-A546 8C-S-PSPC1 V2.00	0	28. Not-Trans and anti-PSPC1-A546_Pos029_S001	00-hx2m9z6qomFY4gRXvvAucV
61		Cell	3	0.000	1.000	Vesicles Paraspeckle	1788	38	Not-Trans anti-PSPC1-A546 8C-S-PSPC1 V2.00	0	28. Not-Trans and anti-PSPC1-A546_Pos029_S001	00-hx2m9z6qomFY4gRXvvAucV
118		Cell	3	0.000	1.000	Vesicles Paraspeckle	1789	39	Not-Trans anti-PSPC1-A546 8C-S-PSPC1 V2.00	0	28. Not-Trans and anti-PSPC1-A546_Pos029_S001	00-hx2m9z6qomFY4gRXvvAucV
102.157		Cell	3	0.000	1.000	Vesicles Paraspeckle	1791	41	Not-Trans anti-PSPC1-A546 8C-S-PSPC1 V2.00	0	28. Not-Trans and anti-PSPC1-A546_Pos029_S001	00-hx2m9z6qomFY4gRXvvAucV
125.667		Cell	3	0.000	1.000	Vesicles Paraspeckle	1792	42	Not-Trans anti-PSPC1-A546 8C-S-PSPC1 V2.00	0	28. Not-Trans and anti-PSPC1-A546_Pos029_S001	00-hx2m9z6qomFY4gRXvvAucV
105.269		Cell	3	0.000	1.000	Vesicles Paraspeckle	1793	43	Not-Trans anti-PSPC1-A546 8C-S-PSPC1 V2.00	0	28. Not-Trans and anti-PSPC1-A546_Pos029_S001	00-hx2m9z6qomFY4gRXvvAucV
101.616		Cell	3	0.000	1.000	Vesicles Paraspeckle	1794	44	Not-Trans anti-PSPC1-A546 8C-S-PSPC1 V2.00	0	28. Not-Trans and anti-PSPC1-A546_Pos029_S001	00-hx2m9z6qomFY4gRXvvAucV
116.167		Cell	3	0.000	1.000	Vesicles Paraspeckle	1795	45	Not-Trans anti-PSPC1-A546 8C-S-PSPC1 V2.00	0	28. Not-Trans and anti-PSPC1-A546_Pos029_S001	00-hx2m9z6qomFY4gRXvvAucV
99.6607		Cell	3	0.000	1.000	Vesicles Paraspeckle	1796	46	Not-Trans anti-PSPC1-A546 8C-S-PSPC1 V2.00	0	28. Not-Trans and anti-PSPC1-A546_Pos029_S001	00-hx2m9z6qomFY4gRXvvAucV
93.6813		Cell	3	0.000	1.000	Vesicles Paraspeckle	1797	47	Not-Trans anti-PSPC1-A546 8C-S-PSPC1 V2.00	0	28. Not-Trans and anti-PSPC1-A546_Pos029_S001	00-hx2m9z6qomFY4gRXvvAucV
101.607		Cell	3	0.000	1.000	Vesicles Paraspeckle	1798	48	Not-Trans anti-PSPC1-A546 8C-S-PSPC1 V2.00	0	28. Not-Trans and anti-PSPC1-A546_Pos029_S001	00-hx2m9z6qomFY4gRXvvAucV
107.481		Cell	3	0.000	1.000	Vesicles Paraspeckle	1799	49	Not-Trans anti-PSPC1-A546 8C-S-PSPC1 V2.00	0	28. Not-Trans and anti-PSPC1-A546_Pos029_S001	00-hx2m9z6qomFY4gRXvvAucV
111.548		Cell	3	0.000	1.000	Vesicles Paraspeckle	1800	50	Not-Trans anti-PSPC1-A546 8C-S-PSPC1 V2.00	0	28. Not-Trans and anti-PSPC1-A546_Pos029_S001	00-hx2m9z6qomFY4gRXvvAucV
121.559		Cell	3	0.000	1.000	Vesicles Paraspeckle	1801	51	Not-Trans anti-PSPC1-A546 8C-S-PSPC1 V2.00	0	28. Not-Trans and anti-PSPC1-A546_Pos029_S001	00-hx2m9z6qomFY4gRXvvAucV
127.353		Cell	3	0.000	1.000	Vesicles Paraspeckle	1802	52	Not-Trans anti-PSPC1-A546 8C-S-PSPC1 V2.00	0	28. Not-Trans and anti-PSPC1-A546_Pos029_S001	00-hx2m9z6qomFY4gRXvvAucV
129.149		Cell	3	0.000	1.000	Vesicles Paraspeckle	1803	53	Not-Trans anti-PSPC1-A546 8C-S-PSPC1 V2.00	0	28. Not-Trans and anti-PSPC1-A546_Pos029_S001	00-hx2m9z6qomFY4gRXvvAucV
132.412		Cell	3	0.000	1.000	Vesicles Paraspeckle	1804	54	Not-Trans anti-PSPC1-A546 8C-S-PSPC1 V2.00	0	28. Not-Trans and anti-PSPC1-A546_Pos029_S001	00-hx2m9z6qomFY4gRXvvAucV
105.454		Cell	3	0.000	1.000	Vesicles Paraspeckle	1805	55	Not-Trans anti-PSPC1-A546 8C-S-PSPC1 V2.00	0	28. Not-Trans and anti-PSPC1-A546_Pos029_S001	00-hx2m9z6qomFY4gRXvvAucV
90.7014		Cell	3	0.000	1.000	Vesicles Paraspeckle	1806	56	Not-Trans anti-PSPC1-A546 8C-S-PSPC1 V2.00	0	28. Not-Trans and anti-PSPC1-A546_Pos029_S001	00-hx2m9z6qomFY4gRXvvAucV
73.5833		Cell	3	0.000	1.000	Vesicles Paraspeckle	1807	57	Not-Trans anti-PSPC1-A546 8C-S-PSPC1 V2.00	0	28. Not-Trans and anti-PSPC1-A546_Pos029_S001	00-hx2m9z6qomFY4gRXvvAucV
109.833		Cell	3	0.000	1.000	Vesicles Paraspeckle	1808	58	Not-Trans anti-PSPC1-A546 8C-S-PSPC1 V2.00	0	28. Not-Trans and anti-PSPC1-A546_Pos029_S001	00-hx2m9z6qomFY4gRXvvAucV
112.346		Cell	3	0.000	1.000	Vesicles Paraspeckle	1809	59	Not-Trans anti-PSPC1-A546 8C-S-PSPC1 V2.00	0	28. Not-Trans and anti-PSPC1-A546_Pos029_S001	00-hx2m9z6qomFY4gRXvvAucV
113.5		Cell	3	0.000	1.000	Vesicles Paraspeckle	1810	60	Not-Trans anti-PSPC1-A546 8C-S-PSPC1 V2.00	0	28. Not-Trans and anti-PSPC1-A546_Pos029_S001	00-hx2m9z6qomFY4gRXvvAucV
92.3884		Cell	3	0.000	1.000	Vesicles Paraspeckle	1811	61	Not-Trans anti-PSPC1-A546 8C-S-PSPC1 V2.00	0	28. Not-Trans and anti-PSPC1-A546_Pos029_S001	00-hx2m9z6qomFY4gRXvvAucV
102.583		Cell	3	0.000	1.000	Vesicles Paraspeckle	1812	62	Not-Trans anti-PSPC1-A546 8C-S-PSPC1 V2.00	0	28. Not-Trans and anti-PSPC1-A546_Pos029_S001	00-hx2m9z6qomFY4gRXvvAucV
126.633		Cell	3	0.000	1.000	Vesicles Paraspeckle	1813	63	Not-Trans anti-PSPC1-A546 8C-S-PSPC1 V2.00	0	28. Not-Trans and anti-PSPC1-A546_Pos029_S001	00-hx2m9z6qomFY4gRXvvAucV
157.713		Cell	3	0.000	1.000	Vesicles Paraspeckle	1814	64	Not-Trans anti-PSPC1-A546 8C-S-PSPC1 V2.00	0	28. Not-Trans and anti-PSPC1-A546_Pos029_S001	00-hx2m9z6qomFY4gRXvvAucV
106.268		Cell	3	0.000	1.000	Vesicles Paraspeckle	1815	65	Not-Trans anti-PSPC1-A546 8C-S-PSPC1 V2.00	0	28. Not-Trans and anti-PSPC1-A546_Pos029_S001	00-hx2m9z6qomFY4gRXvvAucV
107.917		Cell	3	0.000	1.000	Vesicles Paraspeckle	1816	66	Not-Trans anti-PSPC1-A546 8C-S-PSPC1 V2.00	0	28. Not-Trans and anti-PSPC1-A546_Pos029_S001	00-hx2m9z6qomFY4gRXvvAucV
99.7416		Cell	3	0.000	1.000	Vesicles Paraspeckle	1817	67	Not-Trans anti-PSPC1-A546 8C-S-PSPC1 V2.00	0	28. Not-Trans and anti-PSPC1-A546_Pos029_S001	00-hx2m9z6qomFY4gRXvvAucV
124.356		Cell	3	0.000	1.000	Vesicles Paraspeckle	1818	68	Not-Trans anti-PSPC1-A546 8C-S-PSPC1 V2.00	0	28. Not-Trans and anti-PSPC1-A546_Pos029_S001	00-hx2m9z6qomFY4gRXvvAucV
110.113		Cell	3	0.000	1.000	Vesicles Paraspeckle	1819	0	Not-Trans anti-PSPC1-A546 8C-S-PSPC1 V2.00	0	28. Not-Trans and anti-PSPC1-A546_Pos030_S001	00-snY8jrXB7HzdfqbLvTPaa4
92.9974		Cell	3	0.000	1.000	Vesicles Paraspeckle	1820	1	Not-Trans anti-PSPC1-A546 8C-S-PSPC1 V2.00	0	28. Not-Trans and anti-PSPC1-A546_Pos030_S001	00-snY8jrXB7HzdfqbLvTPaa4
118.323		Cell	3	0.000	1.000	Vesicles Paraspeckle	1821	2	Not-Trans anti-PSPC1-A546 8C-S-PSPC1 V2.00	0	28. Not-Trans and anti-PSPC1-A546_Pos030_S001	00-snY8jrXB7HzdfqbLvTPaa4
91.4212		Cell	3	0.000	1.000	Vesicles Paraspeckle	1822	3	Not-Trans anti-PSPC1-A546 8C-S-PSPC1 V2.00	0	28. Not-Trans and anti-PSPC1-A546_Pos030_S001	00-snY8jrXB7HzdfqbLvTPaa4
126.875		Cell	3	0.000	1.000	Vesicles Paraspeckle	1823	4	Not-Trans anti-PSPC1-A546 8C-S-PSPC1 V2.00	0	28. Not-Trans and anti-PSPC1-A546_Pos030_S001	00-snY8jrXB7HzdfqbLvTPaa4
86.9264		Cell	3	0.000	1.000	Vesicles Paraspeckle	1824	5	Not-Trans anti-PSPC1-A546 8C-S-PSPC1 V2.00	0	28. Not-Trans and anti-PSPC1-A546_Pos030_S001	00-snY8jrXB7HzdfqbLvTPaa4
111.972		Cell	3	0.000	1.000	Vesicles Paraspeckle	1825	6	Not-Trans anti-PSPC1-A546 8C-S-PSPC1 V2.00	0	28. Not-Trans and anti-PSPC1-A546_Pos030_S001	00-snY8jrXB7HzdfqbLvTPaa4
100.099		Cell	3	0.000	1.000	Vesicles Paraspeckle	1826	7	Not-Trans anti-PSPC1-A546 8C-S-PSPC1 V2.00	0	28. Not-Trans and anti-PSPC1-A546_Pos030_S001	00-snY8jrXB7HzdfqbLvTPaa4
123.086		Cell	3	0.000	1.000	Vesicles Paraspeckle	1827	8	Not-Trans anti-PSPC1-A546 8C-S-PSPC1 V2.00	0	28. Not-Trans and anti-PSPC1-A546_Pos030_S001	00-snY8jrXB7HzdfqbLvTPaa4
109.061		Cell	3	0.000	1.000	Vesicles Paraspeckle	1828	9	Not-Trans anti-PSPC1-A546 8C-S-PSPC1 V2.00	0	28. Not-Trans and anti-PSPC1-A546_Pos030_S001	00-snY8jrXB7HzdfqbLvTPaa4
118.331		Cell	3	0.000	1.000	Vesicles Paraspeckle	1829	10	Not-Trans anti-PSPC1-A546 8C-S-PSPC1 V2.00	0	28. Not-Trans and anti-PSPC1-A546_Pos030_S001	00-snY8jrXB7HzdfqbLvTPaa4
119.912		Cell	3	0.000	1.000	Vesicles Paraspeckle	1830	11	Not-Trans anti-PSPC1-A546 8C-S-PSPC1 V2.00	0	28. Not-Trans and anti-PSPC1-A546_Pos030_S001	00-snY8jrXB7HzdfqbLvTPaa4
98.25		Cell	3	0.000	1.000	Vesicles Paraspeckle	1831	12	Not-Trans anti-PSPC1-A546 8C-S-PSPC1 V2.00	0	28. Not-Trans and anti-PSPC1-A546_Pos030_S001	00-snY8jrXB7HzdfqbLvTPaa4
120.087		Cell	3	0.000	1.000	Vesicles Paraspeckle	1832	13	Not-Trans anti-PSPC1-A546 8C-S-PSPC1 V2.00	0	28. Not-Trans and anti-PSPC1-A546_Pos030_S001	00-snY8jrXB7HzdfqbLvTPaa4
89.3333		Cell	3	0.000	1.000	Vesicles Paraspeckle	1833	14	Not-Trans anti-PSPC1-A546 8C-S-PSPC1 V2.00	0	28. Not-Trans and anti-PSPC1-A546_Pos030_S001	00-snY8jrXB7HzdfqbLvTPaa4
81.265		Cell	3	0.000	1.000	Vesicles Paraspeckle	1834	15	Not-Trans anti-PSPC1-A546 8C-S-PSPC1 V2.00	0	28. Not-Trans and anti-PSPC1-A546_Pos030_S001	00-snY8jrXB7HzdfqbLvTPaa4
100.194		Cell	3	0.000	1.000	Vesicles Paraspeckle	1835	16	Not-Trans anti-PSPC1-A546 8C-S-PSPC1 V2.00	0	28. Not-Trans and anti-PSPC1-A546_Pos030_S001	00-snY8jrXB7HzdfqbLvTPaa4
72.9246		Cell	3	0.000	1.000	Vesicles Paraspeckle	1836	17	Not-Trans anti-PSPC1-A546 8C-S-PSPC1 V2.00	0	28. Not-Trans and anti-PSPC1-A546_Pos030_S001	00-snY8jrXB7HzdfqbLvTPaa4
93.5365		Cell	3	0.000	1.000	Vesicles Paraspeckle	1837	18	Not-Trans anti-PSPC1-A546 8C-S-PSPC1 V2.00	0	28. Not-Trans and anti-PSPC1-A546_Pos030_S001	00-snY8jrXB7HzdfqbLvTPaa4
81.8333		Cell	3	0.000	1.000	Vesicles Paraspeckle	1839	20	Not-Trans anti-PSPC1-A546 8C-S-PSPC1 V2.00	0	28. Not-Trans and anti-PSPC1-A546_Pos030_S001	00-snY8jrXB7HzdfqbLvTPaa4
98.3933		Cell	3	0.000	1.000	Vesicles Paraspeckle	1843	24	Not-Trans anti-PSPC1-A546 8C-S-PSPC1 V2.00	0	28. Not-Trans and anti-PSPC1-A546_Pos030_S001	00-snY8jrXB7HzdfqbLvTPaa4
81.1667		Cell	3	0.000	1.000	Vesicles Paraspeckle	1844	25	Not-Trans anti-PSPC1-A546 8C-S-PSPC1 V2.00	0	28. Not-Trans and anti-PSPC1-A546_Pos030_S001	00-snY8jrXB7HzdfqbLvTPaa4
101.5		Cell	3	0.000	1.000	Vesicles Paraspeckle	1846	27	Not-Trans anti-PSPC1-A546 8C-S-PSPC1 V2.00	0	28. Not-Trans and anti-PSPC1-A546_Pos030_S001	00-snY8jrXB7HzdfqbLvTPaa4
72.75		Cell	3	0.000	1.000	Vesicles Paraspeckle	1847	28	Not-Trans anti-PSPC1-A546 8C-S-PSPC1 V2.00	0	28. Not-Trans and anti-PSPC1-A546_Pos030_S001	00-snY8jrXB7HzdfqbLvTPaa4
102.333		Cell	3	0.000	1.000	Vesicles Paraspeckle	1848	29	Not-Trans anti-PSPC1-A546 8C-S-PSPC1 V2.00	0	28. Not-Trans and anti-PSPC1-A546_Pos030_S001	00-snY8jrXB7HzdfqbLvTPaa4
129.104		Cell	3	0.000	1.000	Vesicles Paraspeckle	1849	30	Not-Trans anti-PSPC1-A546 8C-S-PSPC1 V2.00	0	28. Not-Trans and anti-PSPC1-A546_Pos030_S001	00-snY8jrXB7HzdfqbLvTPaa4
69.9445		Cell	3	0.000	1.000	Vesicles Paraspeckle	1850	31	Not-Trans anti-PSPC1-A546 8C-S-PSPC1 V2.00	0	28. Not-Trans and anti-PSPC1-A546_Pos030_S001	00-snY8jrXB7HzdfqbLvTPaa4
79.5872		Cell	3	0.000	1.000	Vesicles Paraspeckle	1851	32	Not-Trans anti-PSPC1-A546 8C-S-PSPC1 V2.00	0	28. Not-Trans and anti-PSPC1-A546_Pos030_S001	00-snY8jrXB7HzdfqbLvTPaa4
89.7213		Cell	3	0.000	1.000	Vesicles Paraspeckle	1852	33	Not-Trans anti-PSPC1-A546 8C-S-PSPC1 V2.00	0	28. Not-Trans and anti-PSPC1-A546_Pos030_S001	00-snY8jrXB7HzdfqbLvTPaa4
74.7677		Cell	3	0.000	1.000	Vesicles Paraspeckle	1853	34	Not-Trans anti-PSPC1-A546 8C-S-PSPC1 V2.00	0	28. Not-Trans and anti-PSPC1-A546_Pos030_S001	00-snY8jrXB7HzdfqbLvTPaa4
106.723		Cell	3	0.000	1.000	Vesicles Paraspeckle	1854	35	Not-Trans anti-PSPC1-A546 8C-S-PSPC1 V2.00	0	28. Not-Trans and anti-PSPC1-A546_Pos030_S001	00-snY8jrXB7HzdfqbLvTPaa4
87.1111		Cell	3	0.000	1.000	Vesicles Paraspeckle	1855	36	Not-Trans anti-PSPC1-A546 8C-S-PSPC1 V2.00	0	28. Not-Trans and anti-PSPC1-A546_Pos030_S001	00-snY8jrXB7HzdfqbLvTPaa4
66.6009		Cell	3	0.000	1.000	Vesicles Paraspeckle	1856	37	Not-Trans anti-PSPC1-A546 8C-S-PSPC1 V2.00	0	28. Not-Trans and anti-PSPC1-A546_Pos030_S001	00-snY8jrXB7HzdfqbLvTPaa4
78.0479		Cell	3	0.000	1.000	Vesicles Paraspeckle	1857	38	Not-Trans anti-PSPC1-A546 8C-S-PSPC1 V2.00	0	28. Not-Trans and anti-PSPC1-A546_Pos030_S001	00-snY8jrXB7HzdfqbLvTPaa4
88.086		Cell	3	0.000	1.000	Vesicles Paraspeckle	1858	39	Not-Trans anti-PSPC1-A546 8C-S-PSPC1 V2.00	0	28. Not-Trans and anti-PSPC1-A546_Pos030_S001	00-snY8jrXB7HzdfqbLvTPaa4
99.9333		Cell	3	0.000	1.000	Vesicles Paraspeckle	1859	40	Not-Trans anti-PSPC1-A546 8C-S-PSPC1 V2.00	0	28. Not-Trans and anti-PSPC1-A546_Pos030_S001	00-snY8jrXB7HzdfqbLvTPaa4
94.7778		Cell	3	0.000	1.000	Vesicles Paraspeckle	1860	41	Not-Trans anti-PSPC1-A546 8C-S-PSPC1 V2.00	0	28. Not-Trans and anti-PSPC1-A546_Pos030_S001	00-snY8jrXB7HzdfqbLvTPaa4
85.9567		Cell	3	0.000	1.000	Vesicles Paraspeckle	1861	42	Not-Trans anti-PSPC1-A546 8C-S-PSPC1 V2.00	0	28. Not-Trans and anti-PSPC1-A546_Pos030_S001	00-snY8jrXB7HzdfqbLvTPaa4
100.165		Cell	3	0.000	1.000	Vesicles Paraspeckle	1863	44	Not-Trans anti-PSPC1-A546 8C-S-PSPC1 V2.00	0	28. Not-Trans and anti-PSPC1-A546_Pos030_S001	00-snY8jrXB7HzdfqbLvTPaa4
109.79		Cell	3	0.000	1.000	Vesicles Paraspeckle	1864	45	Not-Trans anti-PSPC1-A546 8C-S-PSPC1 V2.00	0	28. Not-Trans and anti-PSPC1-A546_Pos030_S001	00-snY8jrXB7HzdfqbLvTPaa4
135.569		Cell	3	0.000	1.000	Vesicles Paraspeckle	1865	46	Not-Trans anti-PSPC1-A546 8C-S-PSPC1 V2.00	0	28. Not-Trans and anti-PSPC1-A546_Pos030_S001	00-snY8jrXB7HzdfqbLvTPaa4
108.419		Cell	3	0.000	1.000	Vesicles Paraspeckle	1866	47	Not-Trans anti-PSPC1-A546 8C-S-PSPC1 V2.00	0	28. Not-Trans and anti-PSPC1-A546_Pos030_S001	00-snY8jrXB7HzdfqbLvTPaa4
90.377		Cell	3	0.000	1.000	Vesicles Paraspeckle	1867	48	Not-Trans anti-PSPC1-A546 8C-S-PSPC1 V2.00	0	28. Not-Trans and anti-PSPC1-A546_Pos030_S001	00-snY8jrXB7HzdfqbLvTPaa4
103.14		Cell	3	0.000	1.000	Vesicles Paraspeckle	1868	49	Not-Trans anti-PSPC1-A546 8C-S-PSPC1 V2.00	0	28. Not-Trans and anti-PSPC1-A546_Pos030_S001	00-snY8jrXB7HzdfqbLvTPaa4
106.686		Cell	3	0.000	1.000	Vesicles Paraspeckle	1869	50	Not-Trans anti-PSPC1-A546 8C-S-PSPC1 V2.00	0	28. Not-Trans and anti-PSPC1-A546_Pos030_S001	00-snY8jrXB7HzdfqbLvTPaa4
97.75		Cell	3	0.000	1.000	Vesicles Paraspeckle	1870	51	Not-Trans anti-PSPC1-A546 8C-S-PSPC1 V2.00	0	28. Not-Trans and anti-PSPC1-A546_Pos030_S001	00-snY8jrXB7HzdfqbLvTPaa4
97.7516		Cell	3	0.000	1.000	Vesicles Paraspeckle	1871	52	Not-Trans anti-PSPC1-A546 8C-S-PSPC1 V2.00	0	28. Not-Trans and anti-PSPC1-A546_Pos030_S001	00-snY8jrXB7HzdfqbLvTPaa4
76.1339		Cell	3	0.000	1.000	Vesicles Paraspeckle	1872	53	Not-Trans anti-PSPC1-A546 8C-S-PSPC1 V2.00	0	28. Not-Trans and anti-PSPC1-A546_Pos030_S001	00-snY8jrXB7HzdfqbLvTPaa4
77		Cell	3	0.000	1.000	Vesicles Paraspeckle	1873	54	Not-Trans anti-PSPC1-A546 8C-S-PSPC1 V2.00	0	28. Not-Trans and anti-PSPC1-A546_Pos030_S001	00-snY8jrXB7HzdfqbLvTPaa4
93.0172		Cell	3	0.000	1.000	Vesicles Paraspeckle	1874	55	Not-Trans anti-PSPC1-A546 8C-S-PSPC1 V2.00	0	28. Not-Trans and anti-PSPC1-A546_Pos030_S001	00-snY8jrXB7HzdfqbLvTPaa4
117.695		Cell	3	0.000	1.000	Vesicles Paraspeckle	1875	56	Not-Trans anti-PSPC1-A546 8C-S-PSPC1 V2.00	0	28. Not-Trans and anti-PSPC1-A546_Pos030_S001	00-snY8jrXB7HzdfqbLvTPaa4
118.379		Cell	3	0.000	1.000	Vesicles Paraspeckle	1877	58	Not-Trans anti-PSPC1-A546 8C-S-PSPC1 V2.00	0	28. Not-Trans and anti-PSPC1-A546_Pos030_S001	00-snY8jrXB7HzdfqbLvTPaa4
114.881		Cell	3	0.000	1.000	Vesicles Paraspeckle	1878	59	Not-Trans anti-PSPC1-A546 8C-S-PSPC1 V2.00	0	28. Not-Trans and anti-PSPC1-A546_Pos030_S001	00-snY8jrXB7HzdfqbLvTPaa4
122.261		Cell	3	0.000	1.000	Vesicles Paraspeckle	1879	60	Not-Trans anti-PSPC1-A546 8C-S-PSPC1 V2.00	0	28. Not-Trans and anti-PSPC1-A546_Pos030_S001	00-snY8jrXB7HzdfqbLvTPaa4
96.7		Cell	3	0.000	1.000	Vesicles Paraspeckle	1880	61	Not-Trans anti-PSPC1-A546 8C-S-PSPC1 V2.00	0	28. Not-Trans and anti-PSPC1-A546_Pos030_S001	00-snY8jrXB7HzdfqbLvTPaa4
103.516		Cell	3	0.000	1.000	Vesicles Paraspeckle	1881	62	Not-Trans anti-PSPC1-A546 8C-S-PSPC1 V2.00	0	28. Not-Trans and anti-PSPC1-A546_Pos030_S001	00-snY8jrXB7HzdfqbLvTPaa4
120.356		Cell	3	0.000	1.000	Vesicles Paraspeckle	1882	63	Not-Trans anti-PSPC1-A546 8C-S-PSPC1 V2.00	0	28. Not-Trans and anti-PSPC1-A546_Pos030_S001	00-snY8jrXB7HzdfqbLvTPaa4
107.776		Cell	3	0.000	1.000	Vesicles Paraspeckle	1883	64	Not-Trans anti-PSPC1-A546 8C-S-PSPC1 V2.00	0	28. Not-Trans and anti-PSPC1-A546_Pos030_S001	00-snY8jrXB7HzdfqbLvTPaa4
120.309		Cell	3	0.000	1.000	Vesicles Paraspeckle	1884	65	Not-Trans anti-PSPC1-A546 8C-S-PSPC1 V2.00	0	28. Not-Trans and anti-PSPC1-A546_Pos030_S001	00-snY8jrXB7HzdfqbLvTPaa4
110.723		Cell	3	0.000	1.000	Vesicles Paraspeckle	1885	66	Not-Trans anti-PSPC1-A546 8C-S-PSPC1 V2.00	0	28. Not-Trans and anti-PSPC1-A546_Pos030_S001	00-snY8jrXB7HzdfqbLvTPaa4
123.594		Cell	3	0.000	1.000	Vesicles Paraspeckle	1886	67	Not-Trans anti-PSPC1-A546 8C-S-PSPC1 V2.00	0	28. Not-Trans and anti-PSPC1-A546_Pos030_S001	00-snY8jrXB7HzdfqbLvTPaa4
126.749		Cell	3	0.000	1.000	Vesicles Paraspeckle	1887	68	Not-Trans anti-PSPC1-A546 8C-S-PSPC1 V2.00	0	28. Not-Trans and anti-PSPC1-A546_Pos030_S001	00-snY8jrXB7HzdfqbLvTPaa4
109.2		Cell	3	0.000	1.000	Vesicles Paraspeckle	1888	0	Not-Trans anti-PSPC1-A546 8C-S-PSPC1 V2.00	0	28. Not-Trans and anti-PSPC1-A546_Pos031_S001	00-TCbFDwh4rUjRUPm9YoygrK
111.019		Cell	3	0.000	1.000	Vesicles Paraspeckle	1889	1	Not-Trans anti-PSPC1-A546 8C-S-PSPC1 V2.00	0	28. Not-Trans and anti-PSPC1-A546_Pos031_S001	00-TCbFDwh4rUjRUPm9YoygrK
117.929		Cell	3	0.000	1.000	Vesicles Paraspeckle	1890	2	Not-Trans anti-PSPC1-A546 8C-S-PSPC1 V2.00	0	28. Not-Trans and anti-PSPC1-A546_Pos031_S001	00-TCbFDwh4rUjRUPm9YoygrK
116.341		Cell	3	0.000	1.000	Vesicles Paraspeckle	1891	3	Not-Trans anti-PSPC1-A546 8C-S-PSPC1 V2.00	0	28. Not-Trans and anti-PSPC1-A546_Pos031_S001	00-TCbFDwh4rUjRUPm9YoygrK
82.5417		Cell	3	0.000	1.000	Vesicles Paraspeckle	1893	5	Not-Trans anti-PSPC1-A546 8C-S-PSPC1 V2.00	0	28. Not-Trans and anti-PSPC1-A546_Pos031_S001	00-TCbFDwh4rUjRUPm9YoygrK
90.2424		Cell	3	0.000	1.000	Vesicles Paraspeckle	1895	7	Not-Trans anti-PSPC1-A546 8C-S-PSPC1 V2.00	0	28. Not-Trans and anti-PSPC1-A546_Pos031_S001	00-TCbFDwh4rUjRUPm9YoygrK
97.7336		Cell	3	0.000	1.000	Vesicles Paraspeckle	1896	8	Not-Trans anti-PSPC1-A546 8C-S-PSPC1 V2.00	0	28. Not-Trans and anti-PSPC1-A546_Pos031_S001	00-TCbFDwh4rUjRUPm9YoygrK
77.0286		Cell	3	0.000	1.000	Vesicles Paraspeckle	1897	9	Not-Trans anti-PSPC1-A546 8C-S-PSPC1 V2.00	0	28. Not-Trans and anti-PSPC1-A546_Pos031_S001	00-TCbFDwh4rUjRUPm9YoygrK
112		Cell	3	0.000	1.000	Vesicles Paraspeckle	1899	11	Not-Trans anti-PSPC1-A546 8C-S-PSPC1 V2.00	0	28. Not-Trans and anti-PSPC1-A546_Pos031_S001	00-TCbFDwh4rUjRUPm9YoygrK
101.326		Cell	3	0.000	1.000	Vesicles Paraspeckle	1903	15	Not-Trans anti-PSPC1-A546 8C-S-PSPC1 V2.00	0	28. Not-Trans and anti-PSPC1-A546_Pos031_S001	00-TCbFDwh4rUjRUPm9YoygrK
118.393		Cell	3	0.000	1.000	Vesicles Paraspeckle	1904	16	Not-Trans anti-PSPC1-A546 8C-S-PSPC1 V2.00	0	28. Not-Trans and anti-PSPC1-A546_Pos031_S001	00-TCbFDwh4rUjRUPm9YoygrK
104.651		Cell	3	0.000	1.000	Vesicles Paraspeckle	1905	17	Not-Trans anti-PSPC1-A546 8C-S-PSPC1 V2.00	0	28. Not-Trans and anti-PSPC1-A546_Pos031_S001	00-TCbFDwh4rUjRUPm9YoygrK
125.518		Cell	3	0.000	1.000	Vesicles Paraspeckle	1907	19	Not-Trans anti-PSPC1-A546 8C-S-PSPC1 V2.00	0	28. Not-Trans and anti-PSPC1-A546_Pos031_S001	00-TCbFDwh4rUjRUPm9YoygrK
95.1111		Cell	3	0.000	1.000	Vesicles Paraspeckle	1908	20	Not-Trans anti-PSPC1-A546 8C-S-PSPC1 V2.00	0	28. Not-Trans and anti-PSPC1-A546_Pos031_S001	00-TCbFDwh4rUjRUPm9YoygrK
178.995		Cell	3	0.000	1.000	Vesicles Paraspeckle	1910	22	Not-Trans anti-PSPC1-A546 8C-S-PSPC1 V2.00	0	28. Not-Trans and anti-PSPC1-A546_Pos031_S001	00-TCbFDwh4rUjRUPm9YoygrK
116.685		Cell	3	0.000	1.000	Vesicles Paraspeckle	1912	24	Not-Trans anti-PSPC1-A546 8C-S-PSPC1 V2.00	0	28. Not-Trans and anti-PSPC1-A546_Pos031_S001	00-TCbFDwh4rUjRUPm9YoygrK
139.474		Cell	3	0.000	1.000	Vesicles Paraspeckle	1914	26	Not-Trans anti-PSPC1-A546 8C-S-PSPC1 V2.00	0	28. Not-Trans and anti-PSPC1-A546_Pos031_S001	00-TCbFDwh4rUjRUPm9YoygrK
107.962		Cell	3	0.000	1.000	Vesicles Paraspeckle	1915	27	Not-Trans anti-PSPC1-A546 8C-S-PSPC1 V2.00	0	28. Not-Trans and anti-PSPC1-A546_Pos031_S001	00-TCbFDwh4rUjRUPm9YoygrK
104.55		Cell	3	0.000	1.000	Vesicles Paraspeckle	1916	28	Not-Trans anti-PSPC1-A546 8C-S-PSPC1 V2.00	0	28. Not-Trans and anti-PSPC1-A546_Pos031_S001	00-TCbFDwh4rUjRUPm9YoygrK
118.95		Cell	3	0.000	1.000	Vesicles Paraspeckle	1917	29	Not-Trans anti-PSPC1-A546 8C-S-PSPC1 V2.00	0	28. Not-Trans and anti-PSPC1-A546_Pos031_S001	00-TCbFDwh4rUjRUPm9YoygrK
99		Cell	3	0.000	1.000	Vesicles Paraspeckle	1918	30	Not-Trans anti-PSPC1-A546 8C-S-PSPC1 V2.00	0	28. Not-Trans and anti-PSPC1-A546_Pos031_S001	00-TCbFDwh4rUjRUPm9YoygrK
103		Cell	3	0.000	1.000	Vesicles Paraspeckle	1919	31	Not-Trans anti-PSPC1-A546 8C-S-PSPC1 V2.00	0	28. Not-Trans and anti-PSPC1-A546_Pos031_S001	00-TCbFDwh4rUjRUPm9YoygrK
111.833		Cell	3	0.000	1.000	Vesicles Paraspeckle	1920	32	Not-Trans anti-PSPC1-A546 8C-S-PSPC1 V2.00	0	28. Not-Trans and anti-PSPC1-A546_Pos031_S001	00-TCbFDwh4rUjRUPm9YoygrK
122		Cell	3	0.000	1.000	Vesicles Paraspeckle	1921	33	Not-Trans anti-PSPC1-A546 8C-S-PSPC1 V2.00	0	28. Not-Trans and anti-PSPC1-A546_Pos031_S001	00-TCbFDwh4rUjRUPm9YoygrK
113.637		Cell	3	0.000	1.000	Vesicles Paraspeckle	1922	34	Not-Trans anti-PSPC1-A546 8C-S-PSPC1 V2.00	0	28. Not-Trans and anti-PSPC1-A546_Pos031_S001	00-TCbFDwh4rUjRUPm9YoygrK
151.8		Cell	3	0.000	1.000	Vesicles Paraspeckle	1923	35	Not-Trans anti-PSPC1-A546 8C-S-PSPC1 V2.00	0	28. Not-Trans and anti-PSPC1-A546_Pos031_S001	00-TCbFDwh4rUjRUPm9YoygrK
170.818		Cell	3	0.000	1.000	Vesicles Paraspeckle	1925	37	Not-Trans anti-PSPC1-A546 8C-S-PSPC1 V2.00	0	28. Not-Trans and anti-PSPC1-A546_Pos031_S001	00-TCbFDwh4rUjRUPm9YoygrK
186.883		Cell	3	0.000	1.000	Vesicles Paraspeckle	1926	38	Not-Trans anti-PSPC1-A546 8C-S-PSPC1 V2.00	0	28. Not-Trans and anti-PSPC1-A546_Pos031_S001	00-TCbFDwh4rUjRUPm9YoygrK
68.8889		Cell	3	0.000	1.000	Vesicles Paraspeckle	1927	39	Not-Trans anti-PSPC1-A546 8C-S-PSPC1 V2.00	0	28. Not-Trans and anti-PSPC1-A546_Pos031_S001	00-TCbFDwh4rUjRUPm9YoygrK
126.897		Cell	3	0.000	1.000	Vesicles Paraspeckle	1928	40	Not-Trans anti-PSPC1-A546 8C-S-PSPC1 V2.00	0	28. Not-Trans and anti-PSPC1-A546_Pos031_S001	00-TCbFDwh4rUjRUPm9YoygrK
113.747		Cell	3	0.000	1.000	Vesicles Paraspeckle	1929	41	Not-Trans anti-PSPC1-A546 8C-S-PSPC1 V2.00	0	28. Not-Trans and anti-PSPC1-A546_Pos031_S001	00-TCbFDwh4rUjRUPm9YoygrK
93.5566		Cell	3	0.000	1.000	Vesicles Paraspeckle	1930	42	Not-Trans anti-PSPC1-A546 8C-S-PSPC1 V2.00	0	28. Not-Trans and anti-PSPC1-A546_Pos031_S001	00-TCbFDwh4rUjRUPm9YoygrK
142		Cell	3	0.000	1.000	Vesicles Paraspeckle	1931	43	Not-Trans anti-PSPC1-A546 8C-S-PSPC1 V2.00	0	28. Not-Trans and anti-PSPC1-A546_Pos031_S001	00-TCbFDwh4rUjRUPm9YoygrK
69.3333		Cell	3	0.000	1.000	Vesicles Paraspeckle	1933	45	Not-Trans anti-PSPC1-A546 8C-S-PSPC1 V2.00	0	28. Not-Trans and anti-PSPC1-A546_Pos031_S001	00-TCbFDwh4rUjRUPm9YoygrK
111.782		Cell	3	0.000	1.000	Vesicles Paraspeckle	1934	46	Not-Trans anti-PSPC1-A546 8C-S-PSPC1 V2.00	0	28. Not-Trans and anti-PSPC1-A546_Pos031_S001	00-TCbFDwh4rUjRUPm9YoygrK
94.5811		Cell	3	0.000	1.000	Vesicles Paraspeckle	1935	47	Not-Trans anti-PSPC1-A546 8C-S-PSPC1 V2.00	0	28. Not-Trans and anti-PSPC1-A546_Pos031_S001	00-TCbFDwh4rUjRUPm9YoygrK
100.5		Cell	3	0.000	1.000	Vesicles Paraspeckle	1936	48	Not-Trans anti-PSPC1-A546 8C-S-PSPC1 V2.00	0	28. Not-Trans and anti-PSPC1-A546_Pos031_S001	00-TCbFDwh4rUjRUPm9YoygrK
96.25		Cell	3	0.000	1.000	Vesicles Paraspeckle	1938	50	Not-Trans anti-PSPC1-A546 8C-S-PSPC1 V2.00	0	28. Not-Trans and anti-PSPC1-A546_Pos031_S001	00-TCbFDwh4rUjRUPm9YoygrK
89.8446		Cell	3	0.000	1.000	Vesicles Paraspeckle	1941	53	Not-Trans anti-PSPC1-A546 8C-S-PSPC1 V2.00	0	28. Not-Trans and anti-PSPC1-A546_Pos031_S001	00-TCbFDwh4rUjRUPm9YoygrK
117.573		Cell	3	0.000	1.000	Vesicles Paraspeckle	1942	54	Not-Trans anti-PSPC1-A546 8C-S-PSPC1 V2.00	0	28. Not-Trans and anti-PSPC1-A546_Pos031_S001	00-TCbFDwh4rUjRUPm9YoygrK
103.781		Cell	3	0.000	1.000	Vesicles Paraspeckle	1943	55	Not-Trans anti-PSPC1-A546 8C-S-PSPC1 V2.00	0	28. Not-Trans and anti-PSPC1-A546_Pos031_S001	00-TCbFDwh4rUjRUPm9YoygrK
92.4092		Cell	3	0.000	1.000	Vesicles Paraspeckle	1944	56	Not-Trans anti-PSPC1-A546 8C-S-PSPC1 V2.00	0	28. Not-Trans and anti-PSPC1-A546_Pos031_S001	00-TCbFDwh4rUjRUPm9YoygrK
134		Cell	3	0.000	1.000	Vesicles Paraspeckle	1945	57	Not-Trans anti-PSPC1-A546 8C-S-PSPC1 V2.00	0	28. Not-Trans and anti-PSPC1-A546_Pos031_S001	00-TCbFDwh4rUjRUPm9YoygrK
133.532		Cell	3	0.000	1.000	Vesicles Paraspeckle	1949	61	Not-Trans anti-PSPC1-A546 8C-S-PSPC1 V2.00	0	28. Not-Trans and anti-PSPC1-A546_Pos031_S001	00-TCbFDwh4rUjRUPm9YoygrK
141.425		Cell	3	0.000	1.000	Vesicles Paraspeckle	1950	62	Not-Trans anti-PSPC1-A546 8C-S-PSPC1 V2.00	0	28. Not-Trans and anti-PSPC1-A546_Pos031_S001	00-TCbFDwh4rUjRUPm9YoygrK
100.739		Cell	3	0.000	1.000	Vesicles Paraspeckle	1951	63	Not-Trans anti-PSPC1-A546 8C-S-PSPC1 V2.00	0	28. Not-Trans and anti-PSPC1-A546_Pos031_S001	00-TCbFDwh4rUjRUPm9YoygrK
60.1556		Cell	3	0.000	1.000	Vesicles Paraspeckle	1952	64	Not-Trans anti-PSPC1-A546 8C-S-PSPC1 V2.00	0	28. Not-Trans and anti-PSPC1-A546_Pos031_S001	00-TCbFDwh4rUjRUPm9YoygrK
101.654		Cell	3	0.000	1.000	Vesicles Paraspeckle	1953	0	Not-Trans anti-PSPC1-A546 8C-S-PSPC1 V2.00	0	28. Not-Trans and anti-PSPC1-A546_Pos032_S001	00-RYwZwgCJn9R2ovTcmpdp4g
162.999		Cell	3	0.000	1.000	Vesicles Paraspeckle	1954	1	Not-Trans anti-PSPC1-A546 8C-S-PSPC1 V2.00	0	28. Not-Trans and anti-PSPC1-A546_Pos032_S001	00-RYwZwgCJn9R2ovTcmpdp4g
160.434		Cell	3	0.000	1.000	Vesicles Paraspeckle	1955	2	Not-Trans anti-PSPC1-A546 8C-S-PSPC1 V2.00	0	28. Not-Trans and anti-PSPC1-A546_Pos032_S001	00-RYwZwgCJn9R2ovTcmpdp4g
99.3753		Cell	3	0.000	1.000	Vesicles Paraspeckle	1956	3	Not-Trans anti-PSPC1-A546 8C-S-PSPC1 V2.00	0	28. Not-Trans and anti-PSPC1-A546_Pos032_S001	00-RYwZwgCJn9R2ovTcmpdp4g
102.157		Cell	3	0.000	1.000	Vesicles Paraspeckle	1957	4	Not-Trans anti-PSPC1-A546 8C-S-PSPC1 V2.00	0	28. Not-Trans and anti-PSPC1-A546_Pos032_S001	00-RYwZwgCJn9R2ovTcmpdp4g
84.6429		Cell	3	0.000	1.000	Vesicles Paraspeckle	1959	6	Not-Trans anti-PSPC1-A546 8C-S-PSPC1 V2.00	0	28. Not-Trans and anti-PSPC1-A546_Pos032_S001	00-RYwZwgCJn9R2ovTcmpdp4g
91.3526		Cell	3	0.000	1.000	Vesicles Paraspeckle	1960	7	Not-Trans anti-PSPC1-A546 8C-S-PSPC1 V2.00	0	28. Not-Trans and anti-PSPC1-A546_Pos032_S001	00-RYwZwgCJn9R2ovTcmpdp4g
99		Cell	3	0.000	1.000	Vesicles Paraspeckle	1963	10	Not-Trans anti-PSPC1-A546 8C-S-PSPC1 V2.00	0	28. Not-Trans and anti-PSPC1-A546_Pos032_S001	00-RYwZwgCJn9R2ovTcmpdp4g
85.5		Cell	3	0.000	1.000	Vesicles Paraspeckle	1964	11	Not-Trans anti-PSPC1-A546 8C-S-PSPC1 V2.00	0	28. Not-Trans and anti-PSPC1-A546_Pos032_S001	00-RYwZwgCJn9R2ovTcmpdp4g
91		Cell	3	0.000	1.000	Vesicles Paraspeckle	1966	13	Not-Trans anti-PSPC1-A546 8C-S-PSPC1 V2.00	0	28. Not-Trans and anti-PSPC1-A546_Pos032_S001	00-RYwZwgCJn9R2ovTcmpdp4g
116.194		Cell	3	0.000	1.000	Vesicles Paraspeckle	1968	15	Not-Trans anti-PSPC1-A546 8C-S-PSPC1 V2.00	0	28. Not-Trans and anti-PSPC1-A546_Pos032_S001	00-RYwZwgCJn9R2ovTcmpdp4g
123.262		Cell	3	0.000	1.000	Vesicles Paraspeckle	1969	16	Not-Trans anti-PSPC1-A546 8C-S-PSPC1 V2.00	0	28. Not-Trans and anti-PSPC1-A546_Pos032_S001	00-RYwZwgCJn9R2ovTcmpdp4g
88.4464		Cell	3	0.000	1.000	Vesicles Paraspeckle	1972	19	Not-Trans anti-PSPC1-A546 8C-S-PSPC1 V2.00	0	28. Not-Trans and anti-PSPC1-A546_Pos032_S001	00-RYwZwgCJn9R2ovTcmpdp4g
104.086		Cell	3	0.000	1.000	Vesicles Paraspeckle	1974	21	Not-Trans anti-PSPC1-A546 8C-S-PSPC1 V2.00	0	28. Not-Trans and anti-PSPC1-A546_Pos032_S001	00-RYwZwgCJn9R2ovTcmpdp4g
105.134		Cell	3	0.000	1.000	Vesicles Paraspeckle	1975	22	Not-Trans anti-PSPC1-A546 8C-S-PSPC1 V2.00	0	28. Not-Trans and anti-PSPC1-A546_Pos032_S001	00-RYwZwgCJn9R2ovTcmpdp4g
85.9423		Cell	3	0.000	1.000	Vesicles Paraspeckle	1976	23	Not-Trans anti-PSPC1-A546 8C-S-PSPC1 V2.00	0	28. Not-Trans and anti-PSPC1-A546_Pos032_S001	00-RYwZwgCJn9R2ovTcmpdp4g
164.565		Cell	3	0.000	1.000	Vesicles Paraspeckle	1977	24	Not-Trans anti-PSPC1-A546 8C-S-PSPC1 V2.00	0	28. Not-Trans and anti-PSPC1-A546_Pos032_S001	00-RYwZwgCJn9R2ovTcmpdp4g
176.728		Cell	3	0.000	1.000	Vesicles Paraspeckle	1978	25	Not-Trans anti-PSPC1-A546 8C-S-PSPC1 V2.00	0	28. Not-Trans and anti-PSPC1-A546_Pos032_S001	00-RYwZwgCJn9R2ovTcmpdp4g
85		Cell	3	0.000	1.000	Vesicles Paraspeckle	1980	27	Not-Trans anti-PSPC1-A546 8C-S-PSPC1 V2.00	0	28. Not-Trans and anti-PSPC1-A546_Pos032_S001	00-RYwZwgCJn9R2ovTcmpdp4g
100.5		Cell	3	0.000	1.000	Vesicles Paraspeckle	1983	30	Not-Trans anti-PSPC1-A546 8C-S-PSPC1 V2.00	0	28. Not-Trans and anti-PSPC1-A546_Pos032_S001	00-RYwZwgCJn9R2ovTcmpdp4g
153.667		Cell	3	0.000	1.000	Vesicles Paraspeckle	1984	31	Not-Trans anti-PSPC1-A546 8C-S-PSPC1 V2.00	0	28. Not-Trans and anti-PSPC1-A546_Pos032_S001	00-RYwZwgCJn9R2ovTcmpdp4g
108		Cell	3	0.000	1.000	Vesicles Paraspeckle	1985	32	Not-Trans anti-PSPC1-A546 8C-S-PSPC1 V2.00	0	28. Not-Trans and anti-PSPC1-A546_Pos032_S001	00-RYwZwgCJn9R2ovTcmpdp4g
70		Cell	3	0.000	1.000	Vesicles Paraspeckle	1991	0	Not-Trans anti-PSPC1-A546 8C-S-PSPC1 V2.00	0	28. Not-Trans and anti-PSPC1-A546_Pos033_S001	00-8JBhqvP8otPGmnxLxwCnmJ
86.5958		Cell	3	0.000	1.000	Vesicles Paraspeckle	1992	1	Not-Trans anti-PSPC1-A546 8C-S-PSPC1 V2.00	0	28. Not-Trans and anti-PSPC1-A546_Pos033_S001	00-8JBhqvP8otPGmnxLxwCnmJ
97.9333		Cell	3	0.000	1.000	Vesicles Paraspeckle	1993	2	Not-Trans anti-PSPC1-A546 8C-S-PSPC1 V2.00	0	28. Not-Trans and anti-PSPC1-A546_Pos033_S001	00-8JBhqvP8otPGmnxLxwCnmJ
85.5417		Cell	3	0.000	1.000	Vesicles Paraspeckle	1994	3	Not-Trans anti-PSPC1-A546 8C-S-PSPC1 V2.00	0	28. Not-Trans and anti-PSPC1-A546_Pos033_S001	00-8JBhqvP8otPGmnxLxwCnmJ
64		Cell	3	0.000	1.000	Vesicles Paraspeckle	1995	4	Not-Trans anti-PSPC1-A546 8C-S-PSPC1 V2.00	0	28. Not-Trans and anti-PSPC1-A546_Pos033_S001	00-8JBhqvP8otPGmnxLxwCnmJ
109.458		Cell	3	0.000	1.000	Vesicles Paraspeckle	1996	5	Not-Trans anti-PSPC1-A546 8C-S-PSPC1 V2.00	0	28. Not-Trans and anti-PSPC1-A546_Pos033_S001	00-8JBhqvP8otPGmnxLxwCnmJ
108.34		Cell	3	0.000	1.000	Vesicles Paraspeckle	1997	6	Not-Trans anti-PSPC1-A546 8C-S-PSPC1 V2.00	0	28. Not-Trans and anti-PSPC1-A546_Pos033_S001	00-8JBhqvP8otPGmnxLxwCnmJ
112.32		Cell	3	0.000	1.000	Vesicles Paraspeckle	1998	7	Not-Trans anti-PSPC1-A546 8C-S-PSPC1 V2.00	0	28. Not-Trans and anti-PSPC1-A546_Pos033_S001	00-8JBhqvP8otPGmnxLxwCnmJ
84.4908		Cell	3	0.000	1.000	Vesicles Paraspeckle	2001	10	Not-Trans anti-PSPC1-A546 8C-S-PSPC1 V2.00	0	28. Not-Trans and anti-PSPC1-A546_Pos033_S001	00-8JBhqvP8otPGmnxLxwCnmJ
87.798		Cell	3	0.000	1.000	Vesicles Paraspeckle	2003	12	Not-Trans anti-PSPC1-A546 8C-S-PSPC1 V2.00	0	28. Not-Trans and anti-PSPC1-A546_Pos033_S001	00-8JBhqvP8otPGmnxLxwCnmJ
95.6095		Cell	3	0.000	1.000	Vesicles Paraspeckle	2004	13	Not-Trans anti-PSPC1-A546 8C-S-PSPC1 V2.00	0	28. Not-Trans and anti-PSPC1-A546_Pos033_S001	00-8JBhqvP8otPGmnxLxwCnmJ
88.9618		Cell	3	0.000	1.000	Vesicles Paraspeckle	2005	14	Not-Trans anti-PSPC1-A546 8C-S-PSPC1 V2.00	0	28. Not-Trans and anti-PSPC1-A546_Pos033_S001	00-8JBhqvP8otPGmnxLxwCnmJ
95.1352		Cell	3	0.000	1.000	Vesicles Paraspeckle	2006	15	Not-Trans anti-PSPC1-A546 8C-S-PSPC1 V2.00	0	28. Not-Trans and anti-PSPC1-A546_Pos033_S001	00-8JBhqvP8otPGmnxLxwCnmJ
101.522		Cell	3	0.000	1.000	Vesicles Paraspeckle	2007	16	Not-Trans anti-PSPC1-A546 8C-S-PSPC1 V2.00	0	28. Not-Trans and anti-PSPC1-A546_Pos033_S001	00-8JBhqvP8otPGmnxLxwCnmJ
95.9323		Cell	3	0.000	1.000	Vesicles Paraspeckle	2008	17	Not-Trans anti-PSPC1-A546 8C-S-PSPC1 V2.00	0	28. Not-Trans and anti-PSPC1-A546_Pos033_S001	00-8JBhqvP8otPGmnxLxwCnmJ
108.688		Cell	3	0.000	1.000	Vesicles Paraspeckle	2009	18	Not-Trans anti-PSPC1-A546 8C-S-PSPC1 V2.00	0	28. Not-Trans and anti-PSPC1-A546_Pos033_S001	00-8JBhqvP8otPGmnxLxwCnmJ
100		Cell	3	0.000	1.000	Vesicles Paraspeckle	2010	19	Not-Trans anti-PSPC1-A546 8C-S-PSPC1 V2.00	0	28. Not-Trans and anti-PSPC1-A546_Pos033_S001	00-8JBhqvP8otPGmnxLxwCnmJ
77.3434		Cell	3	0.000	1.000	Vesicles Paraspeckle	2011	20	Not-Trans anti-PSPC1-A546 8C-S-PSPC1 V2.00	0	28. Not-Trans and anti-PSPC1-A546_Pos033_S001	00-8JBhqvP8otPGmnxLxwCnmJ
79.8333		Cell	3	0.000	1.000	Vesicles Paraspeckle	2012	21	Not-Trans anti-PSPC1-A546 8C-S-PSPC1 V2.00	0	28. Not-Trans and anti-PSPC1-A546_Pos033_S001	00-8JBhqvP8otPGmnxLxwCnmJ
112.2		Cell	3	0.000	1.000	Vesicles Paraspeckle	2013	22	Not-Trans anti-PSPC1-A546 8C-S-PSPC1 V2.00	0	28. Not-Trans and anti-PSPC1-A546_Pos033_S001	00-8JBhqvP8otPGmnxLxwCnmJ
107.297		Cell	3	0.000	1.000	Vesicles Paraspeckle	2014	23	Not-Trans anti-PSPC1-A546 8C-S-PSPC1 V2.00	0	28. Not-Trans and anti-PSPC1-A546_Pos033_S001	00-8JBhqvP8otPGmnxLxwCnmJ
97.0847		Cell	3	0.000	1.000	Vesicles Paraspeckle	2015	24	Not-Trans anti-PSPC1-A546 8C-S-PSPC1 V2.00	0	28. Not-Trans and anti-PSPC1-A546_Pos033_S001	00-8JBhqvP8otPGmnxLxwCnmJ
101.63		Cell	3	0.000	1.000	Vesicles Paraspeckle	2016	25	Not-Trans anti-PSPC1-A546 8C-S-PSPC1 V2.00	0	28. Not-Trans and anti-PSPC1-A546_Pos033_S001	00-8JBhqvP8otPGmnxLxwCnmJ
84.2059		Cell	3	0.000	1.000	Vesicles Paraspeckle	2017	26	Not-Trans anti-PSPC1-A546 8C-S-PSPC1 V2.00	0	28. Not-Trans and anti-PSPC1-A546_Pos033_S001	00-8JBhqvP8otPGmnxLxwCnmJ
108.038		Cell	3	0.000	1.000	Vesicles Paraspeckle	2018	27	Not-Trans anti-PSPC1-A546 8C-S-PSPC1 V2.00	0	28. Not-Trans and anti-PSPC1-A546_Pos033_S001	00-8JBhqvP8otPGmnxLxwCnmJ
109.714		Cell	3	0.000	1.000	Vesicles Paraspeckle	2019	28	Not-Trans anti-PSPC1-A546 8C-S-PSPC1 V2.00	0	28. Not-Trans and anti-PSPC1-A546_Pos033_S001	00-8JBhqvP8otPGmnxLxwCnmJ
84.2857		Cell	3	0.000	1.000	Vesicles Paraspeckle	2020	29	Not-Trans anti-PSPC1-A546 8C-S-PSPC1 V2.00	0	28. Not-Trans and anti-PSPC1-A546_Pos033_S001	00-8JBhqvP8otPGmnxLxwCnmJ
80.0172		Cell	3	0.000	1.000	Vesicles Paraspeckle	2021	30	Not-Trans anti-PSPC1-A546 8C-S-PSPC1 V2.00	0	28. Not-Trans and anti-PSPC1-A546_Pos033_S001	00-8JBhqvP8otPGmnxLxwCnmJ
114.236		Cell	3	0.000	1.000	Vesicles Paraspeckle	2022	31	Not-Trans anti-PSPC1-A546 8C-S-PSPC1 V2.00	0	28. Not-Trans and anti-PSPC1-A546_Pos033_S001	00-8JBhqvP8otPGmnxLxwCnmJ
120.386		Cell	3	0.000	1.000	Vesicles Paraspeckle	2023	32	Not-Trans anti-PSPC1-A546 8C-S-PSPC1 V2.00	0	28. Not-Trans and anti-PSPC1-A546_Pos033_S001	00-8JBhqvP8otPGmnxLxwCnmJ
118.25		Cell	3	0.000	1.000	Vesicles Paraspeckle	2024	33	Not-Trans anti-PSPC1-A546 8C-S-PSPC1 V2.00	0	28. Not-Trans and anti-PSPC1-A546_Pos033_S001	00-8JBhqvP8otPGmnxLxwCnmJ
115.328		Cell	3	0.000	1.000	Vesicles Paraspeckle	2025	34	Not-Trans anti-PSPC1-A546 8C-S-PSPC1 V2.00	0	28. Not-Trans and anti-PSPC1-A546_Pos033_S001	00-8JBhqvP8otPGmnxLxwCnmJ
110.067		Cell	3	0.000	1.000	Vesicles Paraspeckle	2026	35	Not-Trans anti-PSPC1-A546 8C-S-PSPC1 V2.00	0	28. Not-Trans and anti-PSPC1-A546_Pos033_S001	00-8JBhqvP8otPGmnxLxwCnmJ
82.2901		Cell	3	0.000	1.000	Vesicles Paraspeckle	2027	36	Not-Trans anti-PSPC1-A546 8C-S-PSPC1 V2.00	0	28. Not-Trans and anti-PSPC1-A546_Pos033_S001	00-8JBhqvP8otPGmnxLxwCnmJ
104.301		Cell	3	0.000	1.000	Vesicles Paraspeckle	2028	37	Not-Trans anti-PSPC1-A546 8C-S-PSPC1 V2.00	0	28. Not-Trans and anti-PSPC1-A546_Pos033_S001	00-8JBhqvP8otPGmnxLxwCnmJ
128.075		Cell	3	0.000	1.000	Vesicles Paraspeckle	2030	39	Not-Trans anti-PSPC1-A546 8C-S-PSPC1 V2.00	0	28. Not-Trans and anti-PSPC1-A546_Pos033_S001	00-8JBhqvP8otPGmnxLxwCnmJ
102.679		Cell	3	0.000	1.000	Vesicles Paraspeckle	2031	40	Not-Trans anti-PSPC1-A546 8C-S-PSPC1 V2.00	0	28. Not-Trans and anti-PSPC1-A546_Pos033_S001	00-8JBhqvP8otPGmnxLxwCnmJ
131.1		Cell	3	0.000	1.000	Vesicles Paraspeckle	2032	41	Not-Trans anti-PSPC1-A546 8C-S-PSPC1 V2.00	0	28. Not-Trans and anti-PSPC1-A546_Pos033_S001	00-8JBhqvP8otPGmnxLxwCnmJ
106.183		Cell	3	0.000	1.000	Vesicles Paraspeckle	2033	42	Not-Trans anti-PSPC1-A546 8C-S-PSPC1 V2.00	0	28. Not-Trans and anti-PSPC1-A546_Pos033_S001	00-8JBhqvP8otPGmnxLxwCnmJ
131.625		Cell	3	0.000	1.000	Vesicles Paraspeckle	2034	43	Not-Trans anti-PSPC1-A546 8C-S-PSPC1 V2.00	0	28. Not-Trans and anti-PSPC1-A546_Pos033_S001	00-8JBhqvP8otPGmnxLxwCnmJ
115.438		Cell	3	0.000	1.000	Vesicles Paraspeckle	2036	45	Not-Trans anti-PSPC1-A546 8C-S-PSPC1 V2.00	0	28. Not-Trans and anti-PSPC1-A546_Pos033_S001	00-8JBhqvP8otPGmnxLxwCnmJ
154		Cell	3	0.000	1.000	Vesicles Paraspeckle	2037	46	Not-Trans anti-PSPC1-A546 8C-S-PSPC1 V2.00	0	28. Not-Trans and anti-PSPC1-A546_Pos033_S001	00-8JBhqvP8otPGmnxLxwCnmJ
91.25		Cell	3	0.000	1.000	Vesicles Paraspeckle	2039	1	Not-Trans anti-PSPC1-A546 8C-S-PSPC1 V2.00	0	28. Not-Trans and anti-PSPC1-A546_Pos034_S001	00-DEcW3wWND9air587SxmBr4
50.4444		Cell	3	0.000	1.000	Vesicles Paraspeckle	2040	2	Not-Trans anti-PSPC1-A546 8C-S-PSPC1 V2.00	0	28. Not-Trans and anti-PSPC1-A546_Pos034_S001	00-DEcW3wWND9air587SxmBr4
102.911		Cell	3	0.000	1.000	Vesicles Paraspeckle	2041	3	Not-Trans anti-PSPC1-A546 8C-S-PSPC1 V2.00	0	28. Not-Trans and anti-PSPC1-A546_Pos034_S001	00-DEcW3wWND9air587SxmBr4
123.934		Cell	3	0.000	1.000	Vesicles Paraspeckle	2042	4	Not-Trans anti-PSPC1-A546 8C-S-PSPC1 V2.00	0	28. Not-Trans and anti-PSPC1-A546_Pos034_S001	00-DEcW3wWND9air587SxmBr4
92.0029		Cell	3	0.000	1.000	Vesicles Paraspeckle	2043	5	Not-Trans anti-PSPC1-A546 8C-S-PSPC1 V2.00	0	28. Not-Trans and anti-PSPC1-A546_Pos034_S001	00-DEcW3wWND9air587SxmBr4
109.645		Cell	3	0.000	1.000	Vesicles Paraspeckle	2044	6	Not-Trans anti-PSPC1-A546 8C-S-PSPC1 V2.00	0	28. Not-Trans and anti-PSPC1-A546_Pos034_S001	00-DEcW3wWND9air587SxmBr4
34		Cell	3	0.000	1.000	Vesicles Paraspeckle	2045	7	Not-Trans anti-PSPC1-A546 8C-S-PSPC1 V2.00	0	28. Not-Trans and anti-PSPC1-A546_Pos034_S001	00-DEcW3wWND9air587SxmBr4
82.5997		Cell	3	0.000	1.000	Vesicles Paraspeckle	2046	8	Not-Trans anti-PSPC1-A546 8C-S-PSPC1 V2.00	0	28. Not-Trans and anti-PSPC1-A546_Pos034_S001	00-DEcW3wWND9air587SxmBr4
115.167		Cell	3	0.000	1.000	Vesicles Paraspeckle	2047	9	Not-Trans anti-PSPC1-A546 8C-S-PSPC1 V2.00	0	28. Not-Trans and anti-PSPC1-A546_Pos034_S001	00-DEcW3wWND9air587SxmBr4
133.942		Cell	3	0.000	1.000	Vesicles Paraspeckle	2048	10	Not-Trans anti-PSPC1-A546 8C-S-PSPC1 V2.00	0	28. Not-Trans and anti-PSPC1-A546_Pos034_S001	00-DEcW3wWND9air587SxmBr4
68.3333		Cell	3	0.000	1.000	Vesicles Paraspeckle	2049	11	Not-Trans anti-PSPC1-A546 8C-S-PSPC1 V2.00	0	28. Not-Trans and anti-PSPC1-A546_Pos034_S001	00-DEcW3wWND9air587SxmBr4
121		Cell	3	0.000	1.000	Vesicles Paraspeckle	2050	12	Not-Trans anti-PSPC1-A546 8C-S-PSPC1 V2.00	0	28. Not-Trans and anti-PSPC1-A546_Pos034_S001	00-DEcW3wWND9air587SxmBr4
126.651		Cell	3	0.000	1.000	Vesicles Paraspeckle	2051	13	Not-Trans anti-PSPC1-A546 8C-S-PSPC1 V2.00	0	28. Not-Trans and anti-PSPC1-A546_Pos034_S001	00-DEcW3wWND9air587SxmBr4
144.663		Cell	3	0.000	1.000	Vesicles Paraspeckle	2052	14	Not-Trans anti-PSPC1-A546 8C-S-PSPC1 V2.00	0	28. Not-Trans and anti-PSPC1-A546_Pos034_S001	00-DEcW3wWND9air587SxmBr4
99.599		Cell	3	0.000	1.000	Vesicles Paraspeckle	2053	15	Not-Trans anti-PSPC1-A546 8C-S-PSPC1 V2.00	0	28. Not-Trans and anti-PSPC1-A546_Pos034_S001	00-DEcW3wWND9air587SxmBr4
60.0625		Cell	3	0.000	1.000	Vesicles Paraspeckle	2055	17	Not-Trans anti-PSPC1-A546 8C-S-PSPC1 V2.00	0	28. Not-Trans and anti-PSPC1-A546_Pos034_S001	00-DEcW3wWND9air587SxmBr4
96.5739		Cell	3	0.000	1.000	Vesicles Paraspeckle	2056	18	Not-Trans anti-PSPC1-A546 8C-S-PSPC1 V2.00	0	28. Not-Trans and anti-PSPC1-A546_Pos034_S001	00-DEcW3wWND9air587SxmBr4
83.9625		Cell	3	0.000	1.000	Vesicles Paraspeckle	2058	20	Not-Trans anti-PSPC1-A546 8C-S-PSPC1 V2.00	0	28. Not-Trans and anti-PSPC1-A546_Pos034_S001	00-DEcW3wWND9air587SxmBr4
88.4286		Cell	3	0.000	1.000	Vesicles Paraspeckle	2060	22	Not-Trans anti-PSPC1-A546 8C-S-PSPC1 V2.00	0	28. Not-Trans and anti-PSPC1-A546_Pos034_S001	00-DEcW3wWND9air587SxmBr4
97.2139		Cell	3	0.000	1.000	Vesicles Paraspeckle	2061	23	Not-Trans anti-PSPC1-A546 8C-S-PSPC1 V2.00	0	28. Not-Trans and anti-PSPC1-A546_Pos034_S001	00-DEcW3wWND9air587SxmBr4
97.3571		Cell	3	0.000	1.000	Vesicles Paraspeckle	2062	24	Not-Trans anti-PSPC1-A546 8C-S-PSPC1 V2.00	0	28. Not-Trans and anti-PSPC1-A546_Pos034_S001	00-DEcW3wWND9air587SxmBr4
89.2974		Cell	3	0.000	1.000	Vesicles Paraspeckle	2063	25	Not-Trans anti-PSPC1-A546 8C-S-PSPC1 V2.00	0	28. Not-Trans and anti-PSPC1-A546_Pos034_S001	00-DEcW3wWND9air587SxmBr4
103.987		Cell	3	0.000	1.000	Vesicles Paraspeckle	2065	27	Not-Trans anti-PSPC1-A546 8C-S-PSPC1 V2.00	0	28. Not-Trans and anti-PSPC1-A546_Pos034_S001	00-DEcW3wWND9air587SxmBr4
85.3333		Cell	3	0.000	1.000	Vesicles Paraspeckle	2066	28	Not-Trans anti-PSPC1-A546 8C-S-PSPC1 V2.00	0	28. Not-Trans and anti-PSPC1-A546_Pos034_S001	00-DEcW3wWND9air587SxmBr4
114.411		Cell	3	0.000	1.000	Vesicles Paraspeckle	2067	29	Not-Trans anti-PSPC1-A546 8C-S-PSPC1 V2.00	0	28. Not-Trans and anti-PSPC1-A546_Pos034_S001	00-DEcW3wWND9air587SxmBr4
135.54		Cell	3	0.000	1.000	Vesicles Paraspeckle	2068	30	Not-Trans anti-PSPC1-A546 8C-S-PSPC1 V2.00	0	28. Not-Trans and anti-PSPC1-A546_Pos034_S001	00-DEcW3wWND9air587SxmBr4
90.0833		Cell	3	0.000	1.000	Vesicles Paraspeckle	2069	31	Not-Trans anti-PSPC1-A546 8C-S-PSPC1 V2.00	0	28. Not-Trans and anti-PSPC1-A546_Pos034_S001	00-DEcW3wWND9air587SxmBr4
109.167		Cell	3	0.000	1.000	Vesicles Paraspeckle	2070	32	Not-Trans anti-PSPC1-A546 8C-S-PSPC1 V2.00	0	28. Not-Trans and anti-PSPC1-A546_Pos034_S001	00-DEcW3wWND9air587SxmBr4
104.21		Cell	3	0.000	1.000	Vesicles Paraspeckle	2071	33	Not-Trans anti-PSPC1-A546 8C-S-PSPC1 V2.00	0	28. Not-Trans and anti-PSPC1-A546_Pos034_S001	00-DEcW3wWND9air587SxmBr4
104.667		Cell	3	0.000	1.000	Vesicles Paraspeckle	2072	0	Not-Trans anti-PSPC1-A546 8C-S-PSPC1 V2.00	0	28. Not-Trans and anti-PSPC1-A546_Pos035_S001	00-adQXbDhu2LL2LxoL9Q5fRU
112.734		Cell	3	0.000	1.000	Vesicles Paraspeckle	2073	1	Not-Trans anti-PSPC1-A546 8C-S-PSPC1 V2.00	0	28. Not-Trans and anti-PSPC1-A546_Pos035_S001	00-adQXbDhu2LL2LxoL9Q5fRU
78.1583		Cell	3	0.000	1.000	Vesicles Paraspeckle	2074	2	Not-Trans anti-PSPC1-A546 8C-S-PSPC1 V2.00	0	28. Not-Trans and anti-PSPC1-A546_Pos035_S001	00-adQXbDhu2LL2LxoL9Q5fRU
141.479		Cell	3	0.000	1.000	Vesicles Paraspeckle	2075	3	Not-Trans anti-PSPC1-A546 8C-S-PSPC1 V2.00	0	28. Not-Trans and anti-PSPC1-A546_Pos035_S001	00-adQXbDhu2LL2LxoL9Q5fRU
86.4445		Cell	3	0.000	1.000	Vesicles Paraspeckle	2076	4	Not-Trans anti-PSPC1-A546 8C-S-PSPC1 V2.00	0	28. Not-Trans and anti-PSPC1-A546_Pos035_S001	00-adQXbDhu2LL2LxoL9Q5fRU
122.75		Cell	3	0.000	1.000	Vesicles Paraspeckle	2077	5	Not-Trans anti-PSPC1-A546 8C-S-PSPC1 V2.00	0	28. Not-Trans and anti-PSPC1-A546_Pos035_S001	00-adQXbDhu2LL2LxoL9Q5fRU
88.1894		Cell	3	0.000	1.000	Vesicles Paraspeckle	2078	6	Not-Trans anti-PSPC1-A546 8C-S-PSPC1 V2.00	0	28. Not-Trans and anti-PSPC1-A546_Pos035_S001	00-adQXbDhu2LL2LxoL9Q5fRU
89.4921		Cell	3	0.000	1.000	Vesicles Paraspeckle	2079	7	Not-Trans anti-PSPC1-A546 8C-S-PSPC1 V2.00	0	28. Not-Trans and anti-PSPC1-A546_Pos035_S001	00-adQXbDhu2LL2LxoL9Q5fRU
78.6396		Cell	3	0.000	1.000	Vesicles Paraspeckle	2080	8	Not-Trans anti-PSPC1-A546 8C-S-PSPC1 V2.00	0	28. Not-Trans and anti-PSPC1-A546_Pos035_S001	00-adQXbDhu2LL2LxoL9Q5fRU
81.5926		Cell	3	0.000	1.000	Vesicles Paraspeckle	2081	9	Not-Trans anti-PSPC1-A546 8C-S-PSPC1 V2.00	0	28. Not-Trans and anti-PSPC1-A546_Pos035_S001	00-adQXbDhu2LL2LxoL9Q5fRU
94.2044		Cell	3	0.000	1.000	Vesicles Paraspeckle	2082	10	Not-Trans anti-PSPC1-A546 8C-S-PSPC1 V2.00	0	28. Not-Trans and anti-PSPC1-A546_Pos035_S001	00-adQXbDhu2LL2LxoL9Q5fRU
75.7302		Cell	3	0.000	1.000	Vesicles Paraspeckle	2083	11	Not-Trans anti-PSPC1-A546 8C-S-PSPC1 V2.00	0	28. Not-Trans and anti-PSPC1-A546_Pos035_S001	00-adQXbDhu2LL2LxoL9Q5fRU
78.5352		Cell	3	0.000	1.000	Vesicles Paraspeckle	2084	12	Not-Trans anti-PSPC1-A546 8C-S-PSPC1 V2.00	0	28. Not-Trans and anti-PSPC1-A546_Pos035_S001	00-adQXbDhu2LL2LxoL9Q5fRU
94.5843		Cell	3	0.000	1.000	Vesicles Paraspeckle	2086	14	Not-Trans anti-PSPC1-A546 8C-S-PSPC1 V2.00	0	28. Not-Trans and anti-PSPC1-A546_Pos035_S001	00-adQXbDhu2LL2LxoL9Q5fRU
73.8889		Cell	3	0.000	1.000	Vesicles Paraspeckle	2087	15	Not-Trans anti-PSPC1-A546 8C-S-PSPC1 V2.00	0	28. Not-Trans and anti-PSPC1-A546_Pos035_S001	00-adQXbDhu2LL2LxoL9Q5fRU
111.938		Cell	3	0.000	1.000	Vesicles Paraspeckle	2088	16	Not-Trans anti-PSPC1-A546 8C-S-PSPC1 V2.00	0	28. Not-Trans and anti-PSPC1-A546_Pos035_S001	00-adQXbDhu2LL2LxoL9Q5fRU
67.7222		Cell	3	0.000	1.000	Vesicles Paraspeckle	2089	17	Not-Trans anti-PSPC1-A546 8C-S-PSPC1 V2.00	0	28. Not-Trans and anti-PSPC1-A546_Pos035_S001	00-adQXbDhu2LL2LxoL9Q5fRU
86		Cell	3	0.000	1.000	Vesicles Paraspeckle	2092	20	Not-Trans anti-PSPC1-A546 8C-S-PSPC1 V2.00	0	28. Not-Trans and anti-PSPC1-A546_Pos035_S001	00-adQXbDhu2LL2LxoL9Q5fRU
62		Cell	3	0.000	1.000	Vesicles Paraspeckle	2093	21	Not-Trans anti-PSPC1-A546 8C-S-PSPC1 V2.00	0	28. Not-Trans and anti-PSPC1-A546_Pos035_S001	00-adQXbDhu2LL2LxoL9Q5fRU
99.525		Cell	3	0.000	1.000	Vesicles Paraspeckle	2094	22	Not-Trans anti-PSPC1-A546 8C-S-PSPC1 V2.00	0	28. Not-Trans and anti-PSPC1-A546_Pos035_S001	00-adQXbDhu2LL2LxoL9Q5fRU
100.623		Cell	3	0.000	1.000	Vesicles Paraspeckle	2095	23	Not-Trans anti-PSPC1-A546 8C-S-PSPC1 V2.00	0	28. Not-Trans and anti-PSPC1-A546_Pos035_S001	00-adQXbDhu2LL2LxoL9Q5fRU
110.547		Cell	3	0.000	1.000	Vesicles Paraspeckle	2096	24	Not-Trans anti-PSPC1-A546 8C-S-PSPC1 V2.00	0	28. Not-Trans and anti-PSPC1-A546_Pos035_S001	00-adQXbDhu2LL2LxoL9Q5fRU
131.614		Cell	3	0.000	1.000	Vesicles Paraspeckle	2097	25	Not-Trans anti-PSPC1-A546 8C-S-PSPC1 V2.00	0	28. Not-Trans and anti-PSPC1-A546_Pos035_S001	00-adQXbDhu2LL2LxoL9Q5fRU
108.831		Cell	3	0.000	1.000	Vesicles Paraspeckle	2098	26	Not-Trans anti-PSPC1-A546 8C-S-PSPC1 V2.00	0	28. Not-Trans and anti-PSPC1-A546_Pos035_S001	00-adQXbDhu2LL2LxoL9Q5fRU
82.3982		Cell	3	0.000	1.000	Vesicles Paraspeckle	2099	27	Not-Trans anti-PSPC1-A546 8C-S-PSPC1 V2.00	0	28. Not-Trans and anti-PSPC1-A546_Pos035_S001	00-adQXbDhu2LL2LxoL9Q5fRU
109.921		Cell	3	0.000	1.000	Vesicles Paraspeckle	2100	28	Not-Trans anti-PSPC1-A546 8C-S-PSPC1 V2.00	0	28. Not-Trans and anti-PSPC1-A546_Pos035_S001	00-adQXbDhu2LL2LxoL9Q5fRU
103.833		Cell	3	0.000	1.000	Vesicles Paraspeckle	2101	29	Not-Trans anti-PSPC1-A546 8C-S-PSPC1 V2.00	0	28. Not-Trans and anti-PSPC1-A546_Pos035_S001	00-adQXbDhu2LL2LxoL9Q5fRU
114.506		Cell	3	0.000	1.000	Vesicles Paraspeckle	2102	30	Not-Trans anti-PSPC1-A546 8C-S-PSPC1 V2.00	0	28. Not-Trans and anti-PSPC1-A546_Pos035_S001	00-adQXbDhu2LL2LxoL9Q5fRU
125.483		Cell	3	0.000	1.000	Vesicles Paraspeckle	2103	31	Not-Trans anti-PSPC1-A546 8C-S-PSPC1 V2.00	0	28. Not-Trans and anti-PSPC1-A546_Pos035_S001	00-adQXbDhu2LL2LxoL9Q5fRU
108.977		Cell	3	0.000	1.000	Vesicles Paraspeckle	2104	32	Not-Trans anti-PSPC1-A546 8C-S-PSPC1 V2.00	0	28. Not-Trans and anti-PSPC1-A546_Pos035_S001	00-adQXbDhu2LL2LxoL9Q5fRU
111		Cell	3	0.000	1.000	Vesicles Paraspeckle	2105	33	Not-Trans anti-PSPC1-A546 8C-S-PSPC1 V2.00	0	28. Not-Trans and anti-PSPC1-A546_Pos035_S001	00-adQXbDhu2LL2LxoL9Q5fRU
123.215		Cell	3	0.000	1.000	Vesicles Paraspeckle	2106	34	Not-Trans anti-PSPC1-A546 8C-S-PSPC1 V2.00	0	28. Not-Trans and anti-PSPC1-A546_Pos035_S001	00-adQXbDhu2LL2LxoL9Q5fRU
139.229		Cell	3	0.000	1.000	Vesicles Paraspeckle	2107	35	Not-Trans anti-PSPC1-A546 8C-S-PSPC1 V2.00	0	28. Not-Trans and anti-PSPC1-A546_Pos035_S001	00-adQXbDhu2LL2LxoL9Q5fRU
77		Cell	3	0.000	1.000	Vesicles Paraspeckle	2108	36	Not-Trans anti-PSPC1-A546 8C-S-PSPC1 V2.00	0	28. Not-Trans and anti-PSPC1-A546_Pos035_S001	00-adQXbDhu2LL2LxoL9Q5fRU
104.667		Cell	3	0.000	1.000	Vesicles Paraspeckle	2109	37	Not-Trans anti-PSPC1-A546 8C-S-PSPC1 V2.00	0	28. Not-Trans and anti-PSPC1-A546_Pos035_S001	00-adQXbDhu2LL2LxoL9Q5fRU
127.417		Cell	3	0.000	1.000	Vesicles Paraspeckle	2111	39	Not-Trans anti-PSPC1-A546 8C-S-PSPC1 V2.00	0	28. Not-Trans and anti-PSPC1-A546_Pos035_S001	00-adQXbDhu2LL2LxoL9Q5fRU
121		Cell	3	0.000	1.000	Vesicles Paraspeckle	2113	41	Not-Trans anti-PSPC1-A546 8C-S-PSPC1 V2.00	0	28. Not-Trans and anti-PSPC1-A546_Pos035_S001	00-adQXbDhu2LL2LxoL9Q5fRU
151.416		Cell	3	0.000	1.000	Vesicles Paraspeckle	2114	42	Not-Trans anti-PSPC1-A546 8C-S-PSPC1 V2.00	0	28. Not-Trans and anti-PSPC1-A546_Pos035_S001	00-adQXbDhu2LL2LxoL9Q5fRU
73.5		Cell	3	0.000	1.000	Vesicles Paraspeckle	2115	43	Not-Trans anti-PSPC1-A546 8C-S-PSPC1 V2.00	0	28. Not-Trans and anti-PSPC1-A546_Pos035_S001	00-adQXbDhu2LL2LxoL9Q5fRU
76.3069		Cell	3	0.000	1.000	Vesicles Paraspeckle	2116	44	Not-Trans anti-PSPC1-A546 8C-S-PSPC1 V2.00	0	28. Not-Trans and anti-PSPC1-A546_Pos035_S001	00-adQXbDhu2LL2LxoL9Q5fRU
94.5		Cell	3	0.000	1.000	Vesicles Paraspeckle	2117	0	Not-Trans anti-PSPC1-A546 8C-S-PSPC1 V2.00	0	28. Not-Trans and anti-PSPC1-A546_Pos036_S001	00-XFBxRhDXDV72b7hYCXkMeX
107.226		Cell	3	0.000	1.000	Vesicles Paraspeckle	2118	1	Not-Trans anti-PSPC1-A546 8C-S-PSPC1 V2.00	0	28. Not-Trans and anti-PSPC1-A546_Pos036_S001	00-XFBxRhDXDV72b7hYCXkMeX
130.028		Cell	3	0.000	1.000	Vesicles Paraspeckle	2119	2	Not-Trans anti-PSPC1-A546 8C-S-PSPC1 V2.00	0	28. Not-Trans and anti-PSPC1-A546_Pos036_S001	00-XFBxRhDXDV72b7hYCXkMeX
121.792		Cell	3	0.000	1.000	Vesicles Paraspeckle	2120	3	Not-Trans anti-PSPC1-A546 8C-S-PSPC1 V2.00	0	28. Not-Trans and anti-PSPC1-A546_Pos036_S001	00-XFBxRhDXDV72b7hYCXkMeX
118.853		Cell	3	0.000	1.000	Vesicles Paraspeckle	2121	4	Not-Trans anti-PSPC1-A546 8C-S-PSPC1 V2.00	0	28. Not-Trans and anti-PSPC1-A546_Pos036_S001	00-XFBxRhDXDV72b7hYCXkMeX
126.775		Cell	3	0.000	1.000	Vesicles Paraspeckle	2122	5	Not-Trans anti-PSPC1-A546 8C-S-PSPC1 V2.00	0	28. Not-Trans and anti-PSPC1-A546_Pos036_S001	00-XFBxRhDXDV72b7hYCXkMeX
132.538		Cell	3	0.000	1.000	Vesicles Paraspeckle	2123	6	Not-Trans anti-PSPC1-A546 8C-S-PSPC1 V2.00	0	28. Not-Trans and anti-PSPC1-A546_Pos036_S001	00-XFBxRhDXDV72b7hYCXkMeX
82.0714		Cell	3	0.000	1.000	Vesicles Paraspeckle	2124	7	Not-Trans anti-PSPC1-A546 8C-S-PSPC1 V2.00	0	28. Not-Trans and anti-PSPC1-A546_Pos036_S001	00-XFBxRhDXDV72b7hYCXkMeX
121.888		Cell	3	0.000	1.000	Vesicles Paraspeckle	2125	8	Not-Trans anti-PSPC1-A546 8C-S-PSPC1 V2.00	0	28. Not-Trans and anti-PSPC1-A546_Pos036_S001	00-XFBxRhDXDV72b7hYCXkMeX
108.023		Cell	3	0.000	1.000	Vesicles Paraspeckle	2126	9	Not-Trans anti-PSPC1-A546 8C-S-PSPC1 V2.00	0	28. Not-Trans and anti-PSPC1-A546_Pos036_S001	00-XFBxRhDXDV72b7hYCXkMeX
82.1433		Cell	3	0.000	1.000	Vesicles Paraspeckle	2127	10	Not-Trans anti-PSPC1-A546 8C-S-PSPC1 V2.00	0	28. Not-Trans and anti-PSPC1-A546_Pos036_S001	00-XFBxRhDXDV72b7hYCXkMeX
105.722		Cell	3	0.000	1.000	Vesicles Paraspeckle	2129	12	Not-Trans anti-PSPC1-A546 8C-S-PSPC1 V2.00	0	28. Not-Trans and anti-PSPC1-A546_Pos036_S001	00-XFBxRhDXDV72b7hYCXkMeX
106.61		Cell	3	0.000	1.000	Vesicles Paraspeckle	2130	13	Not-Trans anti-PSPC1-A546 8C-S-PSPC1 V2.00	0	28. Not-Trans and anti-PSPC1-A546_Pos036_S001	00-XFBxRhDXDV72b7hYCXkMeX
61.6		Cell	3	0.000	1.000	Vesicles Paraspeckle	2131	14	Not-Trans anti-PSPC1-A546 8C-S-PSPC1 V2.00	0	28. Not-Trans and anti-PSPC1-A546_Pos036_S001	00-XFBxRhDXDV72b7hYCXkMeX
91.7009		Cell	3	0.000	1.000	Vesicles Paraspeckle	2132	15	Not-Trans anti-PSPC1-A546 8C-S-PSPC1 V2.00	0	28. Not-Trans and anti-PSPC1-A546_Pos036_S001	00-XFBxRhDXDV72b7hYCXkMeX
93.8361		Cell	3	0.000	1.000	Vesicles Paraspeckle	2133	16	Not-Trans anti-PSPC1-A546 8C-S-PSPC1 V2.00	0	28. Not-Trans and anti-PSPC1-A546_Pos036_S001	00-XFBxRhDXDV72b7hYCXkMeX
67.0238		Cell	3	0.000	1.000	Vesicles Paraspeckle	2137	20	Not-Trans anti-PSPC1-A546 8C-S-PSPC1 V2.00	0	28. Not-Trans and anti-PSPC1-A546_Pos036_S001	00-XFBxRhDXDV72b7hYCXkMeX
147.536		Cell	3	0.000	1.000	Vesicles Paraspeckle	2139	22	Not-Trans anti-PSPC1-A546 8C-S-PSPC1 V2.00	0	28. Not-Trans and anti-PSPC1-A546_Pos036_S001	00-XFBxRhDXDV72b7hYCXkMeX
111.914		Cell	3	0.000	1.000	Vesicles Paraspeckle	2140	23	Not-Trans anti-PSPC1-A546 8C-S-PSPC1 V2.00	0	28. Not-Trans and anti-PSPC1-A546_Pos036_S001	00-XFBxRhDXDV72b7hYCXkMeX
165		Cell	3	0.000	1.000	Vesicles Paraspeckle	2141	24	Not-Trans anti-PSPC1-A546 8C-S-PSPC1 V2.00	0	28. Not-Trans and anti-PSPC1-A546_Pos036_S001	00-XFBxRhDXDV72b7hYCXkMeX
122.444		Cell	3	0.000	1.000	Vesicles Paraspeckle	2143	26	Not-Trans anti-PSPC1-A546 8C-S-PSPC1 V2.00	0	28. Not-Trans and anti-PSPC1-A546_Pos036_S001	00-XFBxRhDXDV72b7hYCXkMeX
172		Cell	3	0.000	1.000	Vesicles Paraspeckle	2144	27	Not-Trans anti-PSPC1-A546 8C-S-PSPC1 V2.00	0	28. Not-Trans and anti-PSPC1-A546_Pos036_S001	00-XFBxRhDXDV72b7hYCXkMeX
137.333		Cell	3	0.000	1.000	Vesicles Paraspeckle	2145	28	Not-Trans anti-PSPC1-A546 8C-S-PSPC1 V2.00	0	28. Not-Trans and anti-PSPC1-A546_Pos036_S001	00-XFBxRhDXDV72b7hYCXkMeX
149.679		Cell	3	0.000	1.000	Vesicles Paraspeckle	2146	29	Not-Trans anti-PSPC1-A546 8C-S-PSPC1 V2.00	0	28. Not-Trans and anti-PSPC1-A546_Pos036_S001	00-XFBxRhDXDV72b7hYCXkMeX
149.2		Cell	3	0.000	1.000	Vesicles Paraspeckle	2147	0	Not-Trans anti-PSPC1-A546 8C-S-PSPC1 V2.00	0	28. Not-Trans and anti-PSPC1-A546_Pos037_S001	00-hMQiL8UkaNCVz22K2h27Ub
102.281		Cell	3	0.000	1.000	Vesicles Paraspeckle	2148	1	Not-Trans anti-PSPC1-A546 8C-S-PSPC1 V2.00	0	28. Not-Trans and anti-PSPC1-A546_Pos037_S001	00-hMQiL8UkaNCVz22K2h27Ub
115.166		Cell	3	0.000	1.000	Vesicles Paraspeckle	2149	2	Not-Trans anti-PSPC1-A546 8C-S-PSPC1 V2.00	0	28. Not-Trans and anti-PSPC1-A546_Pos037_S001	00-hMQiL8UkaNCVz22K2h27Ub
114.126		Cell	3	0.000	1.000	Vesicles Paraspeckle	2150	3	Not-Trans anti-PSPC1-A546 8C-S-PSPC1 V2.00	0	28. Not-Trans and anti-PSPC1-A546_Pos037_S001	00-hMQiL8UkaNCVz22K2h27Ub
125.5		Cell	3	0.000	1.000	Vesicles Paraspeckle	2152	5	Not-Trans anti-PSPC1-A546 8C-S-PSPC1 V2.00	0	28. Not-Trans and anti-PSPC1-A546_Pos037_S001	00-hMQiL8UkaNCVz22K2h27Ub
103.987		Cell	3	0.000	1.000	Vesicles Paraspeckle	2153	6	Not-Trans anti-PSPC1-A546 8C-S-PSPC1 V2.00	0	28. Not-Trans and anti-PSPC1-A546_Pos037_S001	00-hMQiL8UkaNCVz22K2h27Ub
101.59		Cell	3	0.000	1.000	Vesicles Paraspeckle	2154	7	Not-Trans anti-PSPC1-A546 8C-S-PSPC1 V2.00	0	28. Not-Trans and anti-PSPC1-A546_Pos037_S001	00-hMQiL8UkaNCVz22K2h27Ub
87.8312		Cell	3	0.000	1.000	Vesicles Paraspeckle	2155	8	Not-Trans anti-PSPC1-A546 8C-S-PSPC1 V2.00	0	28. Not-Trans and anti-PSPC1-A546_Pos037_S001	00-hMQiL8UkaNCVz22K2h27Ub
82.5336		Cell	3	0.000	1.000	Vesicles Paraspeckle	2158	11	Not-Trans anti-PSPC1-A546 8C-S-PSPC1 V2.00	0	28. Not-Trans and anti-PSPC1-A546_Pos037_S001	00-hMQiL8UkaNCVz22K2h27Ub
93		Cell	3	0.000	1.000	Vesicles Paraspeckle	2159	12	Not-Trans anti-PSPC1-A546 8C-S-PSPC1 V2.00	0	28. Not-Trans and anti-PSPC1-A546_Pos037_S001	00-hMQiL8UkaNCVz22K2h27Ub
79.0767		Cell	3	0.000	1.000	Vesicles Paraspeckle	2160	13	Not-Trans anti-PSPC1-A546 8C-S-PSPC1 V2.00	0	28. Not-Trans and anti-PSPC1-A546_Pos037_S001	00-hMQiL8UkaNCVz22K2h27Ub
119.675		Cell	3	0.000	1.000	Vesicles Paraspeckle	2162	15	Not-Trans anti-PSPC1-A546 8C-S-PSPC1 V2.00	0	28. Not-Trans and anti-PSPC1-A546_Pos037_S001	00-hMQiL8UkaNCVz22K2h27Ub
135.8		Cell	3	0.000	1.000	Vesicles Paraspeckle	2163	16	Not-Trans anti-PSPC1-A546 8C-S-PSPC1 V2.00	0	28. Not-Trans and anti-PSPC1-A546_Pos037_S001	00-hMQiL8UkaNCVz22K2h27Ub
112.232		Cell	3	0.000	1.000	Vesicles Paraspeckle	2164	17	Not-Trans anti-PSPC1-A546 8C-S-PSPC1 V2.00	0	28. Not-Trans and anti-PSPC1-A546_Pos037_S001	00-hMQiL8UkaNCVz22K2h27Ub
132.556		Cell	3	0.000	1.000	Vesicles Paraspeckle	2165	18	Not-Trans anti-PSPC1-A546 8C-S-PSPC1 V2.00	0	28. Not-Trans and anti-PSPC1-A546_Pos037_S001	00-hMQiL8UkaNCVz22K2h27Ub
81.1685		Cell	3	0.000	1.000	Vesicles Paraspeckle	2167	20	Not-Trans anti-PSPC1-A546 8C-S-PSPC1 V2.00	0	28. Not-Trans and anti-PSPC1-A546_Pos037_S001	00-hMQiL8UkaNCVz22K2h27Ub
84.836		Cell	3	0.000	1.000	Vesicles Paraspeckle	2168	21	Not-Trans anti-PSPC1-A546 8C-S-PSPC1 V2.00	0	28. Not-Trans and anti-PSPC1-A546_Pos037_S001	00-hMQiL8UkaNCVz22K2h27Ub
102.5		Cell	3	0.000	1.000	Vesicles Paraspeckle	2169	22	Not-Trans anti-PSPC1-A546 8C-S-PSPC1 V2.00	0	28. Not-Trans and anti-PSPC1-A546_Pos037_S001	00-hMQiL8UkaNCVz22K2h27Ub
77.4352		Cell	3	0.000	1.000	Vesicles Paraspeckle	2170	23	Not-Trans anti-PSPC1-A546 8C-S-PSPC1 V2.00	0	28. Not-Trans and anti-PSPC1-A546_Pos037_S001	00-hMQiL8UkaNCVz22K2h27Ub
88.643		Cell	3	0.000	1.000	Vesicles Paraspeckle	2171	24	Not-Trans anti-PSPC1-A546 8C-S-PSPC1 V2.00	0	28. Not-Trans and anti-PSPC1-A546_Pos037_S001	00-hMQiL8UkaNCVz22K2h27Ub
104.069		Cell	3	0.000	1.000	Vesicles Paraspeckle	2174	1	Not-Trans anti-PSPC1-A546 8C-S-PSPC1 V2.00	0	28. Not-Trans and anti-PSPC1-A546_Pos038_S001	00-MWtCguEYyb6PmnWBKxEds7
89.75		Cell	3	0.000	1.000	Vesicles Paraspeckle	2175	2	Not-Trans anti-PSPC1-A546 8C-S-PSPC1 V2.00	0	28. Not-Trans and anti-PSPC1-A546_Pos038_S001	00-MWtCguEYyb6PmnWBKxEds7
138.167		Cell	3	0.000	1.000	Vesicles Paraspeckle	2176	3	Not-Trans anti-PSPC1-A546 8C-S-PSPC1 V2.00	0	28. Not-Trans and anti-PSPC1-A546_Pos038_S001	00-MWtCguEYyb6PmnWBKxEds7
119.33		Cell	3	0.000	1.000	Vesicles Paraspeckle	2177	4	Not-Trans anti-PSPC1-A546 8C-S-PSPC1 V2.00	0	28. Not-Trans and anti-PSPC1-A546_Pos038_S001	00-MWtCguEYyb6PmnWBKxEds7
87.25		Cell	3	0.000	1.000	Vesicles Paraspeckle	2179	6	Not-Trans anti-PSPC1-A546 8C-S-PSPC1 V2.00	0	28. Not-Trans and anti-PSPC1-A546_Pos038_S001	00-MWtCguEYyb6PmnWBKxEds7
82.7562		Cell	3	0.000	1.000	Vesicles Paraspeckle	2182	9	Not-Trans anti-PSPC1-A546 8C-S-PSPC1 V2.00	0	28. Not-Trans and anti-PSPC1-A546_Pos038_S001	00-MWtCguEYyb6PmnWBKxEds7
86.3333		Cell	3	0.000	1.000	Vesicles Paraspeckle	2183	10	Not-Trans anti-PSPC1-A546 8C-S-PSPC1 V2.00	0	28. Not-Trans and anti-PSPC1-A546_Pos038_S001	00-MWtCguEYyb6PmnWBKxEds7
76.0555		Cell	3	0.000	1.000	Vesicles Paraspeckle	2184	11	Not-Trans anti-PSPC1-A546 8C-S-PSPC1 V2.00	0	28. Not-Trans and anti-PSPC1-A546_Pos038_S001	00-MWtCguEYyb6PmnWBKxEds7
77.3333		Cell	3	0.000	1.000	Vesicles Paraspeckle	2186	13	Not-Trans anti-PSPC1-A546 8C-S-PSPC1 V2.00	0	28. Not-Trans and anti-PSPC1-A546_Pos038_S001	00-MWtCguEYyb6PmnWBKxEds7
108.467		Cell	3	0.000	1.000	Vesicles Paraspeckle	2187	14	Not-Trans anti-PSPC1-A546 8C-S-PSPC1 V2.00	0	28. Not-Trans and anti-PSPC1-A546_Pos038_S001	00-MWtCguEYyb6PmnWBKxEds7
92.403		Cell	3	0.000	1.000	Vesicles Paraspeckle	2188	15	Not-Trans anti-PSPC1-A546 8C-S-PSPC1 V2.00	0	28. Not-Trans and anti-PSPC1-A546_Pos038_S001	00-MWtCguEYyb6PmnWBKxEds7
120.646		Cell	3	0.000	1.000	Vesicles Paraspeckle	2189	16	Not-Trans anti-PSPC1-A546 8C-S-PSPC1 V2.00	0	28. Not-Trans and anti-PSPC1-A546_Pos038_S001	00-MWtCguEYyb6PmnWBKxEds7
80.3333		Cell	3	0.000	1.000	Vesicles Paraspeckle	2190	17	Not-Trans anti-PSPC1-A546 8C-S-PSPC1 V2.00	0	28. Not-Trans and anti-PSPC1-A546_Pos038_S001	00-MWtCguEYyb6PmnWBKxEds7
107.907		Cell	3	0.000	1.000	Vesicles Paraspeckle	2191	18	Not-Trans anti-PSPC1-A546 8C-S-PSPC1 V2.00	0	28. Not-Trans and anti-PSPC1-A546_Pos038_S001	00-MWtCguEYyb6PmnWBKxEds7
141.299		Cell	3	0.000	1.000	Vesicles Paraspeckle	2192	19	Not-Trans anti-PSPC1-A546 8C-S-PSPC1 V2.00	0	28. Not-Trans and anti-PSPC1-A546_Pos038_S001	00-MWtCguEYyb6PmnWBKxEds7
108.883		Cell	3	0.000	1.000	Vesicles Paraspeckle	2193	20	Not-Trans anti-PSPC1-A546 8C-S-PSPC1 V2.00	0	28. Not-Trans and anti-PSPC1-A546_Pos038_S001	00-MWtCguEYyb6PmnWBKxEds7
99.4788		Cell	3	0.000	1.000	Vesicles Paraspeckle	2194	21	Not-Trans anti-PSPC1-A546 8C-S-PSPC1 V2.00	0	28. Not-Trans and anti-PSPC1-A546_Pos038_S001	00-MWtCguEYyb6PmnWBKxEds7
105		Cell	3	0.000	1.000	Vesicles Paraspeckle	2195	22	Not-Trans anti-PSPC1-A546 8C-S-PSPC1 V2.00	0	28. Not-Trans and anti-PSPC1-A546_Pos038_S001	00-MWtCguEYyb6PmnWBKxEds7
124.042		Cell	3	0.000	1.000	Vesicles Paraspeckle	2196	23	Not-Trans anti-PSPC1-A546 8C-S-PSPC1 V2.00	0	28. Not-Trans and anti-PSPC1-A546_Pos038_S001	00-MWtCguEYyb6PmnWBKxEds7
122.887		Cell	3	0.000	1.000	Vesicles Paraspeckle	2197	24	Not-Trans anti-PSPC1-A546 8C-S-PSPC1 V2.00	0	28. Not-Trans and anti-PSPC1-A546_Pos038_S001	00-MWtCguEYyb6PmnWBKxEds7
119.026		Cell	3	0.000	1.000	Vesicles Paraspeckle	2198	25	Not-Trans anti-PSPC1-A546 8C-S-PSPC1 V2.00	0	28. Not-Trans and anti-PSPC1-A546_Pos038_S001	00-MWtCguEYyb6PmnWBKxEds7
90.4516		Cell	3	0.000	1.000	Vesicles Paraspeckle	2199	26	Not-Trans anti-PSPC1-A546 8C-S-PSPC1 V2.00	0	28. Not-Trans and anti-PSPC1-A546_Pos038_S001	00-MWtCguEYyb6PmnWBKxEds7
108.628		Cell	3	0.000	1.000	Vesicles Paraspeckle	2200	27	Not-Trans anti-PSPC1-A546 8C-S-PSPC1 V2.00	0	28. Not-Trans and anti-PSPC1-A546_Pos038_S001	00-MWtCguEYyb6PmnWBKxEds7
112.741		Cell	3	0.000	1.000	Vesicles Paraspeckle	2201	28	Not-Trans anti-PSPC1-A546 8C-S-PSPC1 V2.00	0	28. Not-Trans and anti-PSPC1-A546_Pos038_S001	00-MWtCguEYyb6PmnWBKxEds7
143.098		Cell	3	0.000	1.000	Vesicles Paraspeckle	2202	29	Not-Trans anti-PSPC1-A546 8C-S-PSPC1 V2.00	0	28. Not-Trans and anti-PSPC1-A546_Pos038_S001	00-MWtCguEYyb6PmnWBKxEds7
141.174		Cell	3	0.000	1.000	Vesicles Paraspeckle	2203	30	Not-Trans anti-PSPC1-A546 8C-S-PSPC1 V2.00	0	28. Not-Trans and anti-PSPC1-A546_Pos038_S001	00-MWtCguEYyb6PmnWBKxEds7
166.286		Cell	3	0.000	1.000	Vesicles Paraspeckle	2204	31	Not-Trans anti-PSPC1-A546 8C-S-PSPC1 V2.00	0	28. Not-Trans and anti-PSPC1-A546_Pos038_S001	00-MWtCguEYyb6PmnWBKxEds7
155.732		Cell	3	0.000	1.000	Vesicles Paraspeckle	2205	32	Not-Trans anti-PSPC1-A546 8C-S-PSPC1 V2.00	0	28. Not-Trans and anti-PSPC1-A546_Pos038_S001	00-MWtCguEYyb6PmnWBKxEds7
119		Cell	3	0.000	1.000	Vesicles Paraspeckle	2206	33	Not-Trans anti-PSPC1-A546 8C-S-PSPC1 V2.00	0	28. Not-Trans and anti-PSPC1-A546_Pos038_S001	00-MWtCguEYyb6PmnWBKxEds7
119.383		Cell	3	0.000	1.000	Vesicles Paraspeckle	2207	34	Not-Trans anti-PSPC1-A546 8C-S-PSPC1 V2.00	0	28. Not-Trans and anti-PSPC1-A546_Pos038_S001	00-MWtCguEYyb6PmnWBKxEds7
147.682		Cell	3	0.000	1.000	Vesicles Paraspeckle	2208	35	Not-Trans anti-PSPC1-A546 8C-S-PSPC1 V2.00	0	28. Not-Trans and anti-PSPC1-A546_Pos038_S001	00-MWtCguEYyb6PmnWBKxEds7
77.6875		Cell	3	0.000	1.000	Vesicles Paraspeckle	2209	36	Not-Trans anti-PSPC1-A546 8C-S-PSPC1 V2.00	0	28. Not-Trans and anti-PSPC1-A546_Pos038_S001	00-MWtCguEYyb6PmnWBKxEds7
114.833		Cell	3	0.000	1.000	Vesicles Paraspeckle	2210	37	Not-Trans anti-PSPC1-A546 8C-S-PSPC1 V2.00	0	28. Not-Trans and anti-PSPC1-A546_Pos038_S001	00-MWtCguEYyb6PmnWBKxEds7
90.5377		Cell	3	0.000	1.000	Vesicles Paraspeckle	2211	38	Not-Trans anti-PSPC1-A546 8C-S-PSPC1 V2.00	0	28. Not-Trans and anti-PSPC1-A546_Pos038_S001	00-MWtCguEYyb6PmnWBKxEds7
81.6048		Cell	3	0.000	1.000	Vesicles Paraspeckle	2212	39	Not-Trans anti-PSPC1-A546 8C-S-PSPC1 V2.00	0	28. Not-Trans and anti-PSPC1-A546_Pos038_S001	00-MWtCguEYyb6PmnWBKxEds7
78.4388		Cell	3	0.000	1.000	Vesicles Paraspeckle	2213	40	Not-Trans anti-PSPC1-A546 8C-S-PSPC1 V2.00	0	28. Not-Trans and anti-PSPC1-A546_Pos038_S001	00-MWtCguEYyb6PmnWBKxEds7
101.292		Cell	3	0.000	1.000	Vesicles Paraspeckle	2214	41	Not-Trans anti-PSPC1-A546 8C-S-PSPC1 V2.00	0	28. Not-Trans and anti-PSPC1-A546_Pos038_S001	00-MWtCguEYyb6PmnWBKxEds7
107.4		Cell	3	0.000	1.000	Vesicles Paraspeckle	2218	45	Not-Trans anti-PSPC1-A546 8C-S-PSPC1 V2.00	0	28. Not-Trans and anti-PSPC1-A546_Pos038_S001	00-MWtCguEYyb6PmnWBKxEds7
107.451		Cell	3	0.000	1.000	Vesicles Paraspeckle	2219	46	Not-Trans anti-PSPC1-A546 8C-S-PSPC1 V2.00	0	28. Not-Trans and anti-PSPC1-A546_Pos038_S001	00-MWtCguEYyb6PmnWBKxEds7
136.806		Cell	3	0.000	1.000	Vesicles Paraspeckle	2220	47	Not-Trans anti-PSPC1-A546 8C-S-PSPC1 V2.00	0	28. Not-Trans and anti-PSPC1-A546_Pos038_S001	00-MWtCguEYyb6PmnWBKxEds7
130.635		Cell	3	0.000	1.000	Vesicles Paraspeckle	2221	48	Not-Trans anti-PSPC1-A546 8C-S-PSPC1 V2.00	0	28. Not-Trans and anti-PSPC1-A546_Pos038_S001	00-MWtCguEYyb6PmnWBKxEds7
129.404		Cell	3	0.000	1.000	Vesicles Paraspeckle	2222	49	Not-Trans anti-PSPC1-A546 8C-S-PSPC1 V2.00	0	28. Not-Trans and anti-PSPC1-A546_Pos038_S001	00-MWtCguEYyb6PmnWBKxEds7
92.79		Cell	3	0.000	1.000	Vesicles Paraspeckle	2223	50	Not-Trans anti-PSPC1-A546 8C-S-PSPC1 V2.00	0	28. Not-Trans and anti-PSPC1-A546_Pos038_S001	00-MWtCguEYyb6PmnWBKxEds7
97.2914		Cell	3	0.000	1.000	Vesicles Paraspeckle	2224	51	Not-Trans anti-PSPC1-A546 8C-S-PSPC1 V2.00	0	28. Not-Trans and anti-PSPC1-A546_Pos038_S001	00-MWtCguEYyb6PmnWBKxEds7
75.155		Cell	3	0.000	1.000	Vesicles Paraspeckle	2225	52	Not-Trans anti-PSPC1-A546 8C-S-PSPC1 V2.00	0	28. Not-Trans and anti-PSPC1-A546_Pos038_S001	00-MWtCguEYyb6PmnWBKxEds7
138.667		Cell	3	0.000	1.000	Vesicles Paraspeckle	2226	53	Not-Trans anti-PSPC1-A546 8C-S-PSPC1 V2.00	0	28. Not-Trans and anti-PSPC1-A546_Pos038_S001	00-MWtCguEYyb6PmnWBKxEds7
78.1123		Cell	3	0.000	1.000	Vesicles Paraspeckle	2227	54	Not-Trans anti-PSPC1-A546 8C-S-PSPC1 V2.00	0	28. Not-Trans and anti-PSPC1-A546_Pos038_S001	00-MWtCguEYyb6PmnWBKxEds7
151.375		Cell	3	0.000	1.000	Vesicles Paraspeckle	2228	55	Not-Trans anti-PSPC1-A546 8C-S-PSPC1 V2.00	0	28. Not-Trans and anti-PSPC1-A546_Pos038_S001	00-MWtCguEYyb6PmnWBKxEds7
112.15		Cell	3	0.000	1.000	Vesicles Paraspeckle	2229	56	Not-Trans anti-PSPC1-A546 8C-S-PSPC1 V2.00	0	28. Not-Trans and anti-PSPC1-A546_Pos038_S001	00-MWtCguEYyb6PmnWBKxEds7
109.095		Cell	3	0.000	1.000	Vesicles Paraspeckle	2230	57	Not-Trans anti-PSPC1-A546 8C-S-PSPC1 V2.00	0	28. Not-Trans and anti-PSPC1-A546_Pos038_S001	00-MWtCguEYyb6PmnWBKxEds7
67.833		Cell	3	0.000	1.000	Vesicles Paraspeckle	2231	58	Not-Trans anti-PSPC1-A546 8C-S-PSPC1 V2.00	0	28. Not-Trans and anti-PSPC1-A546_Pos038_S001	00-MWtCguEYyb6PmnWBKxEds7
126.641		Cell	3	0.000	1.000	Vesicles Paraspeckle	2232	59	Not-Trans anti-PSPC1-A546 8C-S-PSPC1 V2.00	0	28. Not-Trans and anti-PSPC1-A546_Pos038_S001	00-MWtCguEYyb6PmnWBKxEds7
127.5		Cell	3	0.000	1.000	Vesicles Paraspeckle	2233	60	Not-Trans anti-PSPC1-A546 8C-S-PSPC1 V2.00	0	28. Not-Trans and anti-PSPC1-A546_Pos038_S001	00-MWtCguEYyb6PmnWBKxEds7
94.3564		Cell	3	0.000	1.000	Vesicles Paraspeckle	2234	61	Not-Trans anti-PSPC1-A546 8C-S-PSPC1 V2.00	0	28. Not-Trans and anti-PSPC1-A546_Pos038_S001	00-MWtCguEYyb6PmnWBKxEds7
67.4608		Cell	3	0.000	1.000	Vesicles Paraspeckle	2235	62	Not-Trans anti-PSPC1-A546 8C-S-PSPC1 V2.00	0	28. Not-Trans and anti-PSPC1-A546_Pos038_S001	00-MWtCguEYyb6PmnWBKxEds7
125.961		Cell	3	0.000	1.000	Vesicles Paraspeckle	2236	63	Not-Trans anti-PSPC1-A546 8C-S-PSPC1 V2.00	0	28. Not-Trans and anti-PSPC1-A546_Pos038_S001	00-MWtCguEYyb6PmnWBKxEds7
136.773		Cell	3	0.000	1.000	Vesicles Paraspeckle	2237	64	Not-Trans anti-PSPC1-A546 8C-S-PSPC1 V2.00	0	28. Not-Trans and anti-PSPC1-A546_Pos038_S001	00-MWtCguEYyb6PmnWBKxEds7
135.921		Cell	3	0.000	1.000	Vesicles Paraspeckle	2238	65	Not-Trans anti-PSPC1-A546 8C-S-PSPC1 V2.00	0	28. Not-Trans and anti-PSPC1-A546_Pos038_S001	00-MWtCguEYyb6PmnWBKxEds7
139.93		Cell	3	0.000	1.000	Vesicles Paraspeckle	2239	66	Not-Trans anti-PSPC1-A546 8C-S-PSPC1 V2.00	0	28. Not-Trans and anti-PSPC1-A546_Pos038_S001	00-MWtCguEYyb6PmnWBKxEds7
93.5879		Cell	3	0.000	1.000	Vesicles Paraspeckle	2241	68	Not-Trans anti-PSPC1-A546 8C-S-PSPC1 V2.00	0	28. Not-Trans and anti-PSPC1-A546_Pos038_S001	00-MWtCguEYyb6PmnWBKxEds7
135.706		Cell	3	0.000	1.000	Vesicles Paraspeckle	2242	69	Not-Trans anti-PSPC1-A546 8C-S-PSPC1 V2.00	0	28. Not-Trans and anti-PSPC1-A546_Pos038_S001	00-MWtCguEYyb6PmnWBKxEds7
100.836		Cell	3	0.000	1.000	Vesicles Paraspeckle	2243	70	Not-Trans anti-PSPC1-A546 8C-S-PSPC1 V2.00	0	28. Not-Trans and anti-PSPC1-A546_Pos038_S001	00-MWtCguEYyb6PmnWBKxEds7
142.202		Cell	3	0.000	1.000	Vesicles Paraspeckle	2244	71	Not-Trans anti-PSPC1-A546 8C-S-PSPC1 V2.00	0	28. Not-Trans and anti-PSPC1-A546_Pos038_S001	00-MWtCguEYyb6PmnWBKxEds7
117.679		Cell	3	0.000	1.000	Vesicles Paraspeckle	2245	72	Not-Trans anti-PSPC1-A546 8C-S-PSPC1 V2.00	0	28. Not-Trans and anti-PSPC1-A546_Pos038_S001	00-MWtCguEYyb6PmnWBKxEds7
146.137		Cell	3	0.000	1.000	Vesicles Paraspeckle	2246	73	Not-Trans anti-PSPC1-A546 8C-S-PSPC1 V2.00	0	28. Not-Trans and anti-PSPC1-A546_Pos038_S001	00-MWtCguEYyb6PmnWBKxEds7
76.75		Cell	3	0.000	1.000	Vesicles Paraspeckle	2247	74	Not-Trans anti-PSPC1-A546 8C-S-PSPC1 V2.00	0	28. Not-Trans and anti-PSPC1-A546_Pos038_S001	00-MWtCguEYyb6PmnWBKxEds7
103.5		Cell	3	0.000	1.000	Vesicles Paraspeckle	2248	75	Not-Trans anti-PSPC1-A546 8C-S-PSPC1 V2.00	0	28. Not-Trans and anti-PSPC1-A546_Pos038_S001	00-MWtCguEYyb6PmnWBKxEds7
124.31		Cell	3	0.000	1.000	Vesicles Paraspeckle	2249	76	Not-Trans anti-PSPC1-A546 8C-S-PSPC1 V2.00	0	28. Not-Trans and anti-PSPC1-A546_Pos038_S001	00-MWtCguEYyb6PmnWBKxEds7
100.778		Cell	3	0.000	1.000	Vesicles Paraspeckle	2250	77	Not-Trans anti-PSPC1-A546 8C-S-PSPC1 V2.00	0	28. Not-Trans and anti-PSPC1-A546_Pos038_S001	00-MWtCguEYyb6PmnWBKxEds7
85.2		Cell	3	0.000	1.000	Vesicles Paraspeckle	2251	78	Not-Trans anti-PSPC1-A546 8C-S-PSPC1 V2.00	0	28. Not-Trans and anti-PSPC1-A546_Pos038_S001	00-MWtCguEYyb6PmnWBKxEds7
109.69		Cell	3	0.000	1.000	Vesicles Paraspeckle	2252	79	Not-Trans anti-PSPC1-A546 8C-S-PSPC1 V2.00	0	28. Not-Trans and anti-PSPC1-A546_Pos038_S001	00-MWtCguEYyb6PmnWBKxEds7
129.625		Cell	3	0.000	1.000	Vesicles Paraspeckle	2253	80	Not-Trans anti-PSPC1-A546 8C-S-PSPC1 V2.00	0	28. Not-Trans and anti-PSPC1-A546_Pos038_S001	00-MWtCguEYyb6PmnWBKxEds7
91.8035		Cell	3	0.000	1.000	Vesicles Paraspeckle	2254	81	Not-Trans anti-PSPC1-A546 8C-S-PSPC1 V2.00	0	28. Not-Trans and anti-PSPC1-A546_Pos038_S001	00-MWtCguEYyb6PmnWBKxEds7
116.5		Cell	3	0.000	1.000	Vesicles Paraspeckle	2255	82	Not-Trans anti-PSPC1-A546 8C-S-PSPC1 V2.00	0	28. Not-Trans and anti-PSPC1-A546_Pos038_S001	00-MWtCguEYyb6PmnWBKxEds7
96.3375		Cell	3	0.000	1.000	Vesicles Paraspeckle	2256	83	Not-Trans anti-PSPC1-A546 8C-S-PSPC1 V2.00	0	28. Not-Trans and anti-PSPC1-A546_Pos038_S001	00-MWtCguEYyb6PmnWBKxEds7
150.46		Cell	3	0.000	1.000	Vesicles Paraspeckle	2257	84	Not-Trans anti-PSPC1-A546 8C-S-PSPC1 V2.00	0	28. Not-Trans and anti-PSPC1-A546_Pos038_S001	00-MWtCguEYyb6PmnWBKxEds7
161.695		Cell	3	0.000	1.000	Vesicles Paraspeckle	2258	85	Not-Trans anti-PSPC1-A546 8C-S-PSPC1 V2.00	0	28. Not-Trans and anti-PSPC1-A546_Pos038_S001	00-MWtCguEYyb6PmnWBKxEds7
162.02		Cell	3	0.000	1.000	Vesicles Paraspeckle	2259	86	Not-Trans anti-PSPC1-A546 8C-S-PSPC1 V2.00	0	28. Not-Trans and anti-PSPC1-A546_Pos038_S001	00-MWtCguEYyb6PmnWBKxEds7
165.9		Cell	3	0.000	1.000	Vesicles Paraspeckle	2260	87	Not-Trans anti-PSPC1-A546 8C-S-PSPC1 V2.00	0	28. Not-Trans and anti-PSPC1-A546_Pos038_S001	00-MWtCguEYyb6PmnWBKxEds7
126.216		Cell	3	0.000	1.000	Vesicles Paraspeckle	2261	0	Not-Trans anti-PSPC1-A546 8C-S-PSPC1 V2.00	0	28. Not-Trans and anti-PSPC1-A546_Pos039_S001	00-AFzKRycKJYMCJMU3PtmAhG
101.405		Cell	3	0.000	1.000	Vesicles Paraspeckle	2262	1	Not-Trans anti-PSPC1-A546 8C-S-PSPC1 V2.00	0	28. Not-Trans and anti-PSPC1-A546_Pos039_S001	00-AFzKRycKJYMCJMU3PtmAhG
89		Cell	3	0.000	1.000	Vesicles Paraspeckle	2263	2	Not-Trans anti-PSPC1-A546 8C-S-PSPC1 V2.00	0	28. Not-Trans and anti-PSPC1-A546_Pos039_S001	00-AFzKRycKJYMCJMU3PtmAhG
108.789		Cell	3	0.000	1.000	Vesicles Paraspeckle	2264	3	Not-Trans anti-PSPC1-A546 8C-S-PSPC1 V2.00	0	28. Not-Trans and anti-PSPC1-A546_Pos039_S001	00-AFzKRycKJYMCJMU3PtmAhG
133.885		Cell	3	0.000	1.000	Vesicles Paraspeckle	2265	4	Not-Trans anti-PSPC1-A546 8C-S-PSPC1 V2.00	0	28. Not-Trans and anti-PSPC1-A546_Pos039_S001	00-AFzKRycKJYMCJMU3PtmAhG
140.655		Cell	3	0.000	1.000	Vesicles Paraspeckle	2266	5	Not-Trans anti-PSPC1-A546 8C-S-PSPC1 V2.00	0	28. Not-Trans and anti-PSPC1-A546_Pos039_S001	00-AFzKRycKJYMCJMU3PtmAhG
89.8595		Cell	3	0.000	1.000	Vesicles Paraspeckle	2267	6	Not-Trans anti-PSPC1-A546 8C-S-PSPC1 V2.00	0	28. Not-Trans and anti-PSPC1-A546_Pos039_S001	00-AFzKRycKJYMCJMU3PtmAhG
105.263		Cell	3	0.000	1.000	Vesicles Paraspeckle	2268	7	Not-Trans anti-PSPC1-A546 8C-S-PSPC1 V2.00	0	28. Not-Trans and anti-PSPC1-A546_Pos039_S001	00-AFzKRycKJYMCJMU3PtmAhG
103.362		Cell	3	0.000	1.000	Vesicles Paraspeckle	2269	8	Not-Trans anti-PSPC1-A546 8C-S-PSPC1 V2.00	0	28. Not-Trans and anti-PSPC1-A546_Pos039_S001	00-AFzKRycKJYMCJMU3PtmAhG
112.501		Cell	3	0.000	1.000	Vesicles Paraspeckle	2270	9	Not-Trans anti-PSPC1-A546 8C-S-PSPC1 V2.00	0	28. Not-Trans and anti-PSPC1-A546_Pos039_S001	00-AFzKRycKJYMCJMU3PtmAhG
95.4665		Cell	3	0.000	1.000	Vesicles Paraspeckle	2273	12	Not-Trans anti-PSPC1-A546 8C-S-PSPC1 V2.00	0	28. Not-Trans and anti-PSPC1-A546_Pos039_S001	00-AFzKRycKJYMCJMU3PtmAhG
97.1183		Cell	3	0.000	1.000	Vesicles Paraspeckle	2274	13	Not-Trans anti-PSPC1-A546 8C-S-PSPC1 V2.00	0	28. Not-Trans and anti-PSPC1-A546_Pos039_S001	00-AFzKRycKJYMCJMU3PtmAhG
109.722		Cell	3	0.000	1.000	Vesicles Paraspeckle	2275	14	Not-Trans anti-PSPC1-A546 8C-S-PSPC1 V2.00	0	28. Not-Trans and anti-PSPC1-A546_Pos039_S001	00-AFzKRycKJYMCJMU3PtmAhG
81.5		Cell	3	0.000	1.000	Vesicles Paraspeckle	2276	15	Not-Trans anti-PSPC1-A546 8C-S-PSPC1 V2.00	0	28. Not-Trans and anti-PSPC1-A546_Pos039_S001	00-AFzKRycKJYMCJMU3PtmAhG
79.6101		Cell	3	0.000	1.000	Vesicles Paraspeckle	2277	16	Not-Trans anti-PSPC1-A546 8C-S-PSPC1 V2.00	0	28. Not-Trans and anti-PSPC1-A546_Pos039_S001	00-AFzKRycKJYMCJMU3PtmAhG
83.25		Cell	3	0.000	1.000	Vesicles Paraspeckle	2278	17	Not-Trans anti-PSPC1-A546 8C-S-PSPC1 V2.00	0	28. Not-Trans and anti-PSPC1-A546_Pos039_S001	00-AFzKRycKJYMCJMU3PtmAhG
88.0555		Cell	3	0.000	1.000	Vesicles Paraspeckle	2279	18	Not-Trans anti-PSPC1-A546 8C-S-PSPC1 V2.00	0	28. Not-Trans and anti-PSPC1-A546_Pos039_S001	00-AFzKRycKJYMCJMU3PtmAhG
103.569		Cell	3	0.000	1.000	Vesicles Paraspeckle	2280	19	Not-Trans anti-PSPC1-A546 8C-S-PSPC1 V2.00	0	28. Not-Trans and anti-PSPC1-A546_Pos039_S001	00-AFzKRycKJYMCJMU3PtmAhG
90.1101		Cell	3	0.000	1.000	Vesicles Paraspeckle	2281	20	Not-Trans anti-PSPC1-A546 8C-S-PSPC1 V2.00	0	28. Not-Trans and anti-PSPC1-A546_Pos039_S001	00-AFzKRycKJYMCJMU3PtmAhG
104.639		Cell	3	0.000	1.000	Vesicles Paraspeckle	2282	21	Not-Trans anti-PSPC1-A546 8C-S-PSPC1 V2.00	0	28. Not-Trans and anti-PSPC1-A546_Pos039_S001	00-AFzKRycKJYMCJMU3PtmAhG
116.107		Cell	3	0.000	1.000	Vesicles Paraspeckle	2283	22	Not-Trans anti-PSPC1-A546 8C-S-PSPC1 V2.00	0	28. Not-Trans and anti-PSPC1-A546_Pos039_S001	00-AFzKRycKJYMCJMU3PtmAhG
108.143		Cell	3	0.000	1.000	Vesicles Paraspeckle	2284	23	Not-Trans anti-PSPC1-A546 8C-S-PSPC1 V2.00	0	28. Not-Trans and anti-PSPC1-A546_Pos039_S001	00-AFzKRycKJYMCJMU3PtmAhG
80.5204		Cell	3	0.000	1.000	Vesicles Paraspeckle	2287	26	Not-Trans anti-PSPC1-A546 8C-S-PSPC1 V2.00	0	28. Not-Trans and anti-PSPC1-A546_Pos039_S001	00-AFzKRycKJYMCJMU3PtmAhG
95.9246		Cell	3	0.000	1.000	Vesicles Paraspeckle	2288	27	Not-Trans anti-PSPC1-A546 8C-S-PSPC1 V2.00	0	28. Not-Trans and anti-PSPC1-A546_Pos039_S001	00-AFzKRycKJYMCJMU3PtmAhG
73.3333		Cell	3	0.000	1.000	Vesicles Paraspeckle	2289	28	Not-Trans anti-PSPC1-A546 8C-S-PSPC1 V2.00	0	28. Not-Trans and anti-PSPC1-A546_Pos039_S001	00-AFzKRycKJYMCJMU3PtmAhG
61.1368		Cell	3	0.000	1.000	Vesicles Paraspeckle	2290	29	Not-Trans anti-PSPC1-A546 8C-S-PSPC1 V2.00	0	28. Not-Trans and anti-PSPC1-A546_Pos039_S001	00-AFzKRycKJYMCJMU3PtmAhG
85.3385		Cell	3	0.000	1.000	Vesicles Paraspeckle	2291	30	Not-Trans anti-PSPC1-A546 8C-S-PSPC1 V2.00	0	28. Not-Trans and anti-PSPC1-A546_Pos039_S001	00-AFzKRycKJYMCJMU3PtmAhG
119.335		Cell	3	0.000	1.000	Vesicles Paraspeckle	2292	31	Not-Trans anti-PSPC1-A546 8C-S-PSPC1 V2.00	0	28. Not-Trans and anti-PSPC1-A546_Pos039_S001	00-AFzKRycKJYMCJMU3PtmAhG
120		Cell	3	0.000	1.000	Vesicles Paraspeckle	2293	32	Not-Trans anti-PSPC1-A546 8C-S-PSPC1 V2.00	0	28. Not-Trans and anti-PSPC1-A546_Pos039_S001	00-AFzKRycKJYMCJMU3PtmAhG
126.864		Cell	3	0.000	1.000	Vesicles Paraspeckle	2294	33	Not-Trans anti-PSPC1-A546 8C-S-PSPC1 V2.00	0	28. Not-Trans and anti-PSPC1-A546_Pos039_S001	00-AFzKRycKJYMCJMU3PtmAhG
96.3057		Cell	3	0.000	1.000	Vesicles Paraspeckle	2296	35	Not-Trans anti-PSPC1-A546 8C-S-PSPC1 V2.00	0	28. Not-Trans and anti-PSPC1-A546_Pos039_S001	00-AFzKRycKJYMCJMU3PtmAhG
88.2535		Cell	3	0.000	1.000	Vesicles Paraspeckle	2297	36	Not-Trans anti-PSPC1-A546 8C-S-PSPC1 V2.00	0	28. Not-Trans and anti-PSPC1-A546_Pos039_S001	00-AFzKRycKJYMCJMU3PtmAhG
46		Cell	3	0.000	1.000	Vesicles Paraspeckle	2298	37	Not-Trans anti-PSPC1-A546 8C-S-PSPC1 V2.00	0	28. Not-Trans and anti-PSPC1-A546_Pos039_S001	00-AFzKRycKJYMCJMU3PtmAhG
109.819		Cell	3	0.000	1.000	Vesicles Paraspeckle	2299	38	Not-Trans anti-PSPC1-A546 8C-S-PSPC1 V2.00	0	28. Not-Trans and anti-PSPC1-A546_Pos039_S001	00-AFzKRycKJYMCJMU3PtmAhG
75.4591		Cell	3	0.000	1.000	Vesicles Paraspeckle	2300	39	Not-Trans anti-PSPC1-A546 8C-S-PSPC1 V2.00	0	28. Not-Trans and anti-PSPC1-A546_Pos039_S001	00-AFzKRycKJYMCJMU3PtmAhG
119.6		Cell	3	0.000	1.000	Vesicles Paraspeckle	2301	40	Not-Trans anti-PSPC1-A546 8C-S-PSPC1 V2.00	0	28. Not-Trans and anti-PSPC1-A546_Pos039_S001	00-AFzKRycKJYMCJMU3PtmAhG
101.657		Cell	3	0.000	1.000	Vesicles Paraspeckle	2302	41	Not-Trans anti-PSPC1-A546 8C-S-PSPC1 V2.00	0	28. Not-Trans and anti-PSPC1-A546_Pos039_S001	00-AFzKRycKJYMCJMU3PtmAhG
128.997		Cell	3	0.000	1.000	Vesicles Paraspeckle	2303	42	Not-Trans anti-PSPC1-A546 8C-S-PSPC1 V2.00	0	28. Not-Trans and anti-PSPC1-A546_Pos039_S001	00-AFzKRycKJYMCJMU3PtmAhG
95.7315		Cell	3	0.000	1.000	Vesicles Paraspeckle	2304	43	Not-Trans anti-PSPC1-A546 8C-S-PSPC1 V2.00	0	28. Not-Trans and anti-PSPC1-A546_Pos039_S001	00-AFzKRycKJYMCJMU3PtmAhG
97.1948		Cell	3	0.000	1.000	Vesicles Paraspeckle	2305	44	Not-Trans anti-PSPC1-A546 8C-S-PSPC1 V2.00	0	28. Not-Trans and anti-PSPC1-A546_Pos039_S001	00-AFzKRycKJYMCJMU3PtmAhG
97.375		Cell	3	0.000	1.000	Vesicles Paraspeckle	2306	45	Not-Trans anti-PSPC1-A546 8C-S-PSPC1 V2.00	0	28. Not-Trans and anti-PSPC1-A546_Pos039_S001	00-AFzKRycKJYMCJMU3PtmAhG
100.75		Cell	3	0.000	1.000	Vesicles Paraspeckle	2307	46	Not-Trans anti-PSPC1-A546 8C-S-PSPC1 V2.00	0	28. Not-Trans and anti-PSPC1-A546_Pos039_S001	00-AFzKRycKJYMCJMU3PtmAhG
121.198		Cell	3	0.000	1.000	Vesicles Paraspeckle	2308	47	Not-Trans anti-PSPC1-A546 8C-S-PSPC1 V2.00	0	28. Not-Trans and anti-PSPC1-A546_Pos039_S001	00-AFzKRycKJYMCJMU3PtmAhG
134.737		Cell	3	0.000	1.000	Vesicles Paraspeckle	2310	49	Not-Trans anti-PSPC1-A546 8C-S-PSPC1 V2.00	0	28. Not-Trans and anti-PSPC1-A546_Pos039_S001	00-AFzKRycKJYMCJMU3PtmAhG
122.798		Cell	3	0.000	1.000	Vesicles Paraspeckle	2311	50	Not-Trans anti-PSPC1-A546 8C-S-PSPC1 V2.00	0	28. Not-Trans and anti-PSPC1-A546_Pos039_S001	00-AFzKRycKJYMCJMU3PtmAhG
103.792		Cell	3	0.000	1.000	Vesicles Paraspeckle	2312	51	Not-Trans anti-PSPC1-A546 8C-S-PSPC1 V2.00	0	28. Not-Trans and anti-PSPC1-A546_Pos039_S001	00-AFzKRycKJYMCJMU3PtmAhG
148.351		Cell	3	0.000	1.000	Vesicles Paraspeckle	2313	52	Not-Trans anti-PSPC1-A546 8C-S-PSPC1 V2.00	0	28. Not-Trans and anti-PSPC1-A546_Pos039_S001	00-AFzKRycKJYMCJMU3PtmAhG
101.204		Cell	3	0.000	1.000	Vesicles Paraspeckle	2314	53	Not-Trans anti-PSPC1-A546 8C-S-PSPC1 V2.00	0	28. Not-Trans and anti-PSPC1-A546_Pos039_S001	00-AFzKRycKJYMCJMU3PtmAhG
86.746		Cell	3	0.000	1.000	Vesicles Paraspeckle	2315	54	Not-Trans anti-PSPC1-A546 8C-S-PSPC1 V2.00	0	28. Not-Trans and anti-PSPC1-A546_Pos039_S001	00-AFzKRycKJYMCJMU3PtmAhG
91.4713		Cell	3	0.000	1.000	Vesicles Paraspeckle	2316	55	Not-Trans anti-PSPC1-A546 8C-S-PSPC1 V2.00	0	28. Not-Trans and anti-PSPC1-A546_Pos039_S001	00-AFzKRycKJYMCJMU3PtmAhG
118.363		Cell	3	0.000	1.000	Vesicles Paraspeckle	2317	56	Not-Trans anti-PSPC1-A546 8C-S-PSPC1 V2.00	0	28. Not-Trans and anti-PSPC1-A546_Pos039_S001	00-AFzKRycKJYMCJMU3PtmAhG
117.192		Cell	3	0.000	1.000	Vesicles Paraspeckle	2318	57	Not-Trans anti-PSPC1-A546 8C-S-PSPC1 V2.00	0	28. Not-Trans and anti-PSPC1-A546_Pos039_S001	00-AFzKRycKJYMCJMU3PtmAhG
95.4584		Cell	3	0.000	1.000	Vesicles Paraspeckle	2320	59	Not-Trans anti-PSPC1-A546 8C-S-PSPC1 V2.00	0	28. Not-Trans and anti-PSPC1-A546_Pos039_S001	00-AFzKRycKJYMCJMU3PtmAhG
105.448		Cell	3	0.000	1.000	Vesicles Paraspeckle	2321	60	Not-Trans anti-PSPC1-A546 8C-S-PSPC1 V2.00	0	28. Not-Trans and anti-PSPC1-A546_Pos039_S001	00-AFzKRycKJYMCJMU3PtmAhG
72		Cell	3	0.000	1.000	Vesicles Paraspeckle	2322	61	Not-Trans anti-PSPC1-A546 8C-S-PSPC1 V2.00	0	28. Not-Trans and anti-PSPC1-A546_Pos039_S001	00-AFzKRycKJYMCJMU3PtmAhG
130.272		Cell	3	0.000	1.000	Vesicles Paraspeckle	2323	62	Not-Trans anti-PSPC1-A546 8C-S-PSPC1 V2.00	0	28. Not-Trans and anti-PSPC1-A546_Pos039_S001	00-AFzKRycKJYMCJMU3PtmAhG
127.772		Cell	3	0.000	1.000	Vesicles Paraspeckle	2324	63	Not-Trans anti-PSPC1-A546 8C-S-PSPC1 V2.00	0	28. Not-Trans and anti-PSPC1-A546_Pos039_S001	00-AFzKRycKJYMCJMU3PtmAhG
92.0093		Cell	3	0.000	1.000	Vesicles Paraspeckle	2325	64	Not-Trans anti-PSPC1-A546 8C-S-PSPC1 V2.00	0	28. Not-Trans and anti-PSPC1-A546_Pos039_S001	00-AFzKRycKJYMCJMU3PtmAhG
80.5		Cell	3	0.000	1.000	Vesicles Paraspeckle	2326	65	Not-Trans anti-PSPC1-A546 8C-S-PSPC1 V2.00	0	28. Not-Trans and anti-PSPC1-A546_Pos039_S001	00-AFzKRycKJYMCJMU3PtmAhG
109.2		Cell	3	0.000	1.000	Vesicles Paraspeckle	2327	66	Not-Trans anti-PSPC1-A546 8C-S-PSPC1 V2.00	0	28. Not-Trans and anti-PSPC1-A546_Pos039_S001	00-AFzKRycKJYMCJMU3PtmAhG
115.102		Cell	3	0.000	1.000	Vesicles Paraspeckle	2328	67	Not-Trans anti-PSPC1-A546 8C-S-PSPC1 V2.00	0	28. Not-Trans and anti-PSPC1-A546_Pos039_S001	00-AFzKRycKJYMCJMU3PtmAhG
180.721		Cell	3	0.000	1.000	Vesicles Paraspeckle	2329	68	Not-Trans anti-PSPC1-A546 8C-S-PSPC1 V2.00	0	28. Not-Trans and anti-PSPC1-A546_Pos039_S001	00-AFzKRycKJYMCJMU3PtmAhG
147.625		Cell	3	0.000	1.000	Vesicles Paraspeckle	2330	69	Not-Trans anti-PSPC1-A546 8C-S-PSPC1 V2.00	0	28. Not-Trans and anti-PSPC1-A546_Pos039_S001	00-AFzKRycKJYMCJMU3PtmAhG
115.351		Cell	3	0.000	1.000	Vesicles Paraspeckle	2331	0	Not-Trans anti-PSPC1-A546 8C-S-PSPC1 V2.00	0	28. Not-Trans and anti-PSPC1-A546_Pos040_S001	00-9B854BT58jKuL2F284bvqc
117.875		Cell	3	0.000	1.000	Vesicles Paraspeckle	2332	1	Not-Trans anti-PSPC1-A546 8C-S-PSPC1 V2.00	0	28. Not-Trans and anti-PSPC1-A546_Pos040_S001	00-9B854BT58jKuL2F284bvqc
114.001		Cell	3	0.000	1.000	Vesicles Paraspeckle	2333	2	Not-Trans anti-PSPC1-A546 8C-S-PSPC1 V2.00	0	28. Not-Trans and anti-PSPC1-A546_Pos040_S001	00-9B854BT58jKuL2F284bvqc
140.268		Cell	3	0.000	1.000	Vesicles Paraspeckle	2334	3	Not-Trans anti-PSPC1-A546 8C-S-PSPC1 V2.00	0	28. Not-Trans and anti-PSPC1-A546_Pos040_S001	00-9B854BT58jKuL2F284bvqc
120.648		Cell	3	0.000	1.000	Vesicles Paraspeckle	2335	4	Not-Trans anti-PSPC1-A546 8C-S-PSPC1 V2.00	0	28. Not-Trans and anti-PSPC1-A546_Pos040_S001	00-9B854BT58jKuL2F284bvqc
90.9452		Cell	3	0.000	1.000	Vesicles Paraspeckle	2336	5	Not-Trans anti-PSPC1-A546 8C-S-PSPC1 V2.00	0	28. Not-Trans and anti-PSPC1-A546_Pos040_S001	00-9B854BT58jKuL2F284bvqc
85.3286		Cell	3	0.000	1.000	Vesicles Paraspeckle	2337	6	Not-Trans anti-PSPC1-A546 8C-S-PSPC1 V2.00	0	28. Not-Trans and anti-PSPC1-A546_Pos040_S001	00-9B854BT58jKuL2F284bvqc
88.8413		Cell	3	0.000	1.000	Vesicles Paraspeckle	2338	7	Not-Trans anti-PSPC1-A546 8C-S-PSPC1 V2.00	0	28. Not-Trans and anti-PSPC1-A546_Pos040_S001	00-9B854BT58jKuL2F284bvqc
97.1042		Cell	3	0.000	1.000	Vesicles Paraspeckle	2339	8	Not-Trans anti-PSPC1-A546 8C-S-PSPC1 V2.00	0	28. Not-Trans and anti-PSPC1-A546_Pos040_S001	00-9B854BT58jKuL2F284bvqc
105		Cell	3	0.000	1.000	Vesicles Paraspeckle	2340	9	Not-Trans anti-PSPC1-A546 8C-S-PSPC1 V2.00	0	28. Not-Trans and anti-PSPC1-A546_Pos040_S001	00-9B854BT58jKuL2F284bvqc
107.482		Cell	3	0.000	1.000	Vesicles Paraspeckle	2341	10	Not-Trans anti-PSPC1-A546 8C-S-PSPC1 V2.00	0	28. Not-Trans and anti-PSPC1-A546_Pos040_S001	00-9B854BT58jKuL2F284bvqc
112.191		Cell	3	0.000	1.000	Vesicles Paraspeckle	2342	11	Not-Trans anti-PSPC1-A546 8C-S-PSPC1 V2.00	0	28. Not-Trans and anti-PSPC1-A546_Pos040_S001	00-9B854BT58jKuL2F284bvqc
128.341		Cell	3	0.000	1.000	Vesicles Paraspeckle	2343	12	Not-Trans anti-PSPC1-A546 8C-S-PSPC1 V2.00	0	28. Not-Trans and anti-PSPC1-A546_Pos040_S001	00-9B854BT58jKuL2F284bvqc
95.15		Cell	3	0.000	1.000	Vesicles Paraspeckle	2344	13	Not-Trans anti-PSPC1-A546 8C-S-PSPC1 V2.00	0	28. Not-Trans and anti-PSPC1-A546_Pos040_S001	00-9B854BT58jKuL2F284bvqc
111.035		Cell	3	0.000	1.000	Vesicles Paraspeckle	2345	14	Not-Trans anti-PSPC1-A546 8C-S-PSPC1 V2.00	0	28. Not-Trans and anti-PSPC1-A546_Pos040_S001	00-9B854BT58jKuL2F284bvqc
81.3333		Cell	3	0.000	1.000	Vesicles Paraspeckle	2346	15	Not-Trans anti-PSPC1-A546 8C-S-PSPC1 V2.00	0	28. Not-Trans and anti-PSPC1-A546_Pos040_S001	00-9B854BT58jKuL2F284bvqc
133.967		Cell	3	0.000	1.000	Vesicles Paraspeckle	2347	16	Not-Trans anti-PSPC1-A546 8C-S-PSPC1 V2.00	0	28. Not-Trans and anti-PSPC1-A546_Pos040_S001	00-9B854BT58jKuL2F284bvqc
57.1429		Cell	3	0.000	1.000	Vesicles Paraspeckle	2348	17	Not-Trans anti-PSPC1-A546 8C-S-PSPC1 V2.00	0	28. Not-Trans and anti-PSPC1-A546_Pos040_S001	00-9B854BT58jKuL2F284bvqc
57		Cell	3	0.000	1.000	Vesicles Paraspeckle	2349	18	Not-Trans anti-PSPC1-A546 8C-S-PSPC1 V2.00	0	28. Not-Trans and anti-PSPC1-A546_Pos040_S001	00-9B854BT58jKuL2F284bvqc
82.4208		Cell	3	0.000	1.000	Vesicles Paraspeckle	2350	19	Not-Trans anti-PSPC1-A546 8C-S-PSPC1 V2.00	0	28. Not-Trans and anti-PSPC1-A546_Pos040_S001	00-9B854BT58jKuL2F284bvqc
84.8333		Cell	3	0.000	1.000	Vesicles Paraspeckle	2351	20	Not-Trans anti-PSPC1-A546 8C-S-PSPC1 V2.00	0	28. Not-Trans and anti-PSPC1-A546_Pos040_S001	00-9B854BT58jKuL2F284bvqc
98.5542		Cell	3	0.000	1.000	Vesicles Paraspeckle	2352	21	Not-Trans anti-PSPC1-A546 8C-S-PSPC1 V2.00	0	28. Not-Trans and anti-PSPC1-A546_Pos040_S001	00-9B854BT58jKuL2F284bvqc
73.8167		Cell	3	0.000	1.000	Vesicles Paraspeckle	2353	22	Not-Trans anti-PSPC1-A546 8C-S-PSPC1 V2.00	0	28. Not-Trans and anti-PSPC1-A546_Pos040_S001	00-9B854BT58jKuL2F284bvqc
73.3058		Cell	3	0.000	1.000	Vesicles Paraspeckle	2354	23	Not-Trans anti-PSPC1-A546 8C-S-PSPC1 V2.00	0	28. Not-Trans and anti-PSPC1-A546_Pos040_S001	00-9B854BT58jKuL2F284bvqc
52.3333		Cell	3	0.000	1.000	Vesicles Paraspeckle	2355	24	Not-Trans anti-PSPC1-A546 8C-S-PSPC1 V2.00	0	28. Not-Trans and anti-PSPC1-A546_Pos040_S001	00-9B854BT58jKuL2F284bvqc
88.025		Cell	3	0.000	1.000	Vesicles Paraspeckle	2356	25	Not-Trans anti-PSPC1-A546 8C-S-PSPC1 V2.00	0	28. Not-Trans and anti-PSPC1-A546_Pos040_S001	00-9B854BT58jKuL2F284bvqc
116.682		Cell	3	0.000	1.000	Vesicles Paraspeckle	2357	26	Not-Trans anti-PSPC1-A546 8C-S-PSPC1 V2.00	0	28. Not-Trans and anti-PSPC1-A546_Pos040_S001	00-9B854BT58jKuL2F284bvqc
98.8889		Cell	3	0.000	1.000	Vesicles Paraspeckle	2358	27	Not-Trans anti-PSPC1-A546 8C-S-PSPC1 V2.00	0	28. Not-Trans and anti-PSPC1-A546_Pos040_S001	00-9B854BT58jKuL2F284bvqc
96.9056		Cell	3	0.000	1.000	Vesicles Paraspeckle	2360	0	Not-Trans anti-PSPC1-A546 8C-S-PSPC1 V2.00	0	28. Not-Trans and anti-PSPC1-A546_Pos041_S001	00-zTUApbyLU4W4fkhoCnPXxK
131.913		Cell	3	0.000	1.000	Vesicles Paraspeckle	2361	1	Not-Trans anti-PSPC1-A546 8C-S-PSPC1 V2.00	0	28. Not-Trans and anti-PSPC1-A546_Pos041_S001	00-zTUApbyLU4W4fkhoCnPXxK
112.292		Cell	3	0.000	1.000	Vesicles Paraspeckle	2362	2	Not-Trans anti-PSPC1-A546 8C-S-PSPC1 V2.00	0	28. Not-Trans and anti-PSPC1-A546_Pos041_S001	00-zTUApbyLU4W4fkhoCnPXxK
102		Cell	3	0.000	1.000	Vesicles Paraspeckle	2363	3	Not-Trans anti-PSPC1-A546 8C-S-PSPC1 V2.00	0	28. Not-Trans and anti-PSPC1-A546_Pos041_S001	00-zTUApbyLU4W4fkhoCnPXxK
97.8387		Cell	3	0.000	1.000	Vesicles Paraspeckle	2364	4	Not-Trans anti-PSPC1-A546 8C-S-PSPC1 V2.00	0	28. Not-Trans and anti-PSPC1-A546_Pos041_S001	00-zTUApbyLU4W4fkhoCnPXxK
108.241		Cell	3	0.000	1.000	Vesicles Paraspeckle	2365	5	Not-Trans anti-PSPC1-A546 8C-S-PSPC1 V2.00	0	28. Not-Trans and anti-PSPC1-A546_Pos041_S001	00-zTUApbyLU4W4fkhoCnPXxK
94.6574		Cell	3	0.000	1.000	Vesicles Paraspeckle	2366	6	Not-Trans anti-PSPC1-A546 8C-S-PSPC1 V2.00	0	28. Not-Trans and anti-PSPC1-A546_Pos041_S001	00-zTUApbyLU4W4fkhoCnPXxK
103.953		Cell	3	0.000	1.000	Vesicles Paraspeckle	2367	7	Not-Trans anti-PSPC1-A546 8C-S-PSPC1 V2.00	0	28. Not-Trans and anti-PSPC1-A546_Pos041_S001	00-zTUApbyLU4W4fkhoCnPXxK
75.1875		Cell	3	0.000	1.000	Vesicles Paraspeckle	2368	8	Not-Trans anti-PSPC1-A546 8C-S-PSPC1 V2.00	0	28. Not-Trans and anti-PSPC1-A546_Pos041_S001	00-zTUApbyLU4W4fkhoCnPXxK
99.5338		Cell	3	0.000	1.000	Vesicles Paraspeckle	2369	9	Not-Trans anti-PSPC1-A546 8C-S-PSPC1 V2.00	0	28. Not-Trans and anti-PSPC1-A546_Pos041_S001	00-zTUApbyLU4W4fkhoCnPXxK
85.3903		Cell	3	0.000	1.000	Vesicles Paraspeckle	2370	10	Not-Trans anti-PSPC1-A546 8C-S-PSPC1 V2.00	0	28. Not-Trans and anti-PSPC1-A546_Pos041_S001	00-zTUApbyLU4W4fkhoCnPXxK
97.0664		Cell	3	0.000	1.000	Vesicles Paraspeckle	2371	11	Not-Trans anti-PSPC1-A546 8C-S-PSPC1 V2.00	0	28. Not-Trans and anti-PSPC1-A546_Pos041_S001	00-zTUApbyLU4W4fkhoCnPXxK
62.375		Cell	3	0.000	1.000	Vesicles Paraspeckle	2372	12	Not-Trans anti-PSPC1-A546 8C-S-PSPC1 V2.00	0	28. Not-Trans and anti-PSPC1-A546_Pos041_S001	00-zTUApbyLU4W4fkhoCnPXxK
77		Cell	3	0.000	1.000	Vesicles Paraspeckle	2373	13	Not-Trans anti-PSPC1-A546 8C-S-PSPC1 V2.00	0	28. Not-Trans and anti-PSPC1-A546_Pos041_S001	00-zTUApbyLU4W4fkhoCnPXxK
114.5		Cell	3	0.000	1.000	Vesicles Paraspeckle	2374	14	Not-Trans anti-PSPC1-A546 8C-S-PSPC1 V2.00	0	28. Not-Trans and anti-PSPC1-A546_Pos041_S001	00-zTUApbyLU4W4fkhoCnPXxK
85.075		Cell	3	0.000	1.000	Vesicles Paraspeckle	2375	15	Not-Trans anti-PSPC1-A546 8C-S-PSPC1 V2.00	0	28. Not-Trans and anti-PSPC1-A546_Pos041_S001	00-zTUApbyLU4W4fkhoCnPXxK
97.5667		Cell	3	0.000	1.000	Vesicles Paraspeckle	2376	16	Not-Trans anti-PSPC1-A546 8C-S-PSPC1 V2.00	0	28. Not-Trans and anti-PSPC1-A546_Pos041_S001	00-zTUApbyLU4W4fkhoCnPXxK
97.9596		Cell	3	0.000	1.000	Vesicles Paraspeckle	2377	17	Not-Trans anti-PSPC1-A546 8C-S-PSPC1 V2.00	0	28. Not-Trans and anti-PSPC1-A546_Pos041_S001	00-zTUApbyLU4W4fkhoCnPXxK
71.5		Cell	3	0.000	1.000	Vesicles Paraspeckle	2378	18	Not-Trans anti-PSPC1-A546 8C-S-PSPC1 V2.00	0	28. Not-Trans and anti-PSPC1-A546_Pos041_S001	00-zTUApbyLU4W4fkhoCnPXxK
79		Cell	3	0.000	1.000	Vesicles Paraspeckle	2379	19	Not-Trans anti-PSPC1-A546 8C-S-PSPC1 V2.00	0	28. Not-Trans and anti-PSPC1-A546_Pos041_S001	00-zTUApbyLU4W4fkhoCnPXxK
105		Cell	3	0.000	1.000	Vesicles Paraspeckle	2380	20	Not-Trans anti-PSPC1-A546 8C-S-PSPC1 V2.00	0	28. Not-Trans and anti-PSPC1-A546_Pos041_S001	00-zTUApbyLU4W4fkhoCnPXxK
81.2272		Cell	3	0.000	1.000	Vesicles Paraspeckle	2381	21	Not-Trans anti-PSPC1-A546 8C-S-PSPC1 V2.00	0	28. Not-Trans and anti-PSPC1-A546_Pos041_S001	00-zTUApbyLU4W4fkhoCnPXxK
76.3333		Cell	3	0.000	1.000	Vesicles Paraspeckle	2383	23	Not-Trans anti-PSPC1-A546 8C-S-PSPC1 V2.00	0	28. Not-Trans and anti-PSPC1-A546_Pos041_S001	00-zTUApbyLU4W4fkhoCnPXxK
70.0417		Cell	3	0.000	1.000	Vesicles Paraspeckle	2384	24	Not-Trans anti-PSPC1-A546 8C-S-PSPC1 V2.00	0	28. Not-Trans and anti-PSPC1-A546_Pos041_S001	00-zTUApbyLU4W4fkhoCnPXxK
91.8389		Cell	3	0.000	1.000	Vesicles Paraspeckle	2385	25	Not-Trans anti-PSPC1-A546 8C-S-PSPC1 V2.00	0	28. Not-Trans and anti-PSPC1-A546_Pos041_S001	00-zTUApbyLU4W4fkhoCnPXxK
54.2851		Cell	3	0.000	1.000	Vesicles Paraspeckle	2386	26	Not-Trans anti-PSPC1-A546 8C-S-PSPC1 V2.00	0	28. Not-Trans and anti-PSPC1-A546_Pos041_S001	00-zTUApbyLU4W4fkhoCnPXxK
73.3254		Cell	3	0.000	1.000	Vesicles Paraspeckle	2388	28	Not-Trans anti-PSPC1-A546 8C-S-PSPC1 V2.00	0	28. Not-Trans and anti-PSPC1-A546_Pos041_S001	00-zTUApbyLU4W4fkhoCnPXxK
79.4251		Cell	3	0.000	1.000	Vesicles Paraspeckle	2389	29	Not-Trans anti-PSPC1-A546 8C-S-PSPC1 V2.00	0	28. Not-Trans and anti-PSPC1-A546_Pos041_S001	00-zTUApbyLU4W4fkhoCnPXxK
121.62		Cell	3	0.000	1.000	Vesicles Paraspeckle	2390	30	Not-Trans anti-PSPC1-A546 8C-S-PSPC1 V2.00	0	28. Not-Trans and anti-PSPC1-A546_Pos041_S001	00-zTUApbyLU4W4fkhoCnPXxK
86.9842		Cell	3	0.000	1.000	Vesicles Paraspeckle	2392	32	Not-Trans anti-PSPC1-A546 8C-S-PSPC1 V2.00	0	28. Not-Trans and anti-PSPC1-A546_Pos041_S001	00-zTUApbyLU4W4fkhoCnPXxK
68.2727		Cell	3	0.000	1.000	Vesicles Paraspeckle	2393	33	Not-Trans anti-PSPC1-A546 8C-S-PSPC1 V2.00	0	28. Not-Trans and anti-PSPC1-A546_Pos041_S001	00-zTUApbyLU4W4fkhoCnPXxK
91.9717		Cell	3	0.000	1.000	Vesicles Paraspeckle	2394	34	Not-Trans anti-PSPC1-A546 8C-S-PSPC1 V2.00	0	28. Not-Trans and anti-PSPC1-A546_Pos041_S001	00-zTUApbyLU4W4fkhoCnPXxK
54		Cell	3	0.000	1.000	Vesicles Paraspeckle	2395	35	Not-Trans anti-PSPC1-A546 8C-S-PSPC1 V2.00	0	28. Not-Trans and anti-PSPC1-A546_Pos041_S001	00-zTUApbyLU4W4fkhoCnPXxK
74.6436		Cell	3	0.000	1.000	Vesicles Paraspeckle	2396	36	Not-Trans anti-PSPC1-A546 8C-S-PSPC1 V2.00	0	28. Not-Trans and anti-PSPC1-A546_Pos041_S001	00-zTUApbyLU4W4fkhoCnPXxK
71.8257		Cell	3	0.000	1.000	Vesicles Paraspeckle	2397	37	Not-Trans anti-PSPC1-A546 8C-S-PSPC1 V2.00	0	28. Not-Trans and anti-PSPC1-A546_Pos041_S001	00-zTUApbyLU4W4fkhoCnPXxK
94.9331		Cell	3	0.000	1.000	Vesicles Paraspeckle	2398	38	Not-Trans anti-PSPC1-A546 8C-S-PSPC1 V2.00	0	28. Not-Trans and anti-PSPC1-A546_Pos041_S001	00-zTUApbyLU4W4fkhoCnPXxK
113.111		Cell	3	0.000	1.000	Vesicles Paraspeckle	2399	39	Not-Trans anti-PSPC1-A546 8C-S-PSPC1 V2.00	0	28. Not-Trans and anti-PSPC1-A546_Pos041_S001	00-zTUApbyLU4W4fkhoCnPXxK
103.722		Cell	3	0.000	1.000	Vesicles Paraspeckle	2400	40	Not-Trans anti-PSPC1-A546 8C-S-PSPC1 V2.00	0	28. Not-Trans and anti-PSPC1-A546_Pos041_S001	00-zTUApbyLU4W4fkhoCnPXxK
116.582		Cell	3	0.000	1.000	Vesicles Paraspeckle	2401	41	Not-Trans anti-PSPC1-A546 8C-S-PSPC1 V2.00	0	28. Not-Trans and anti-PSPC1-A546_Pos041_S001	00-zTUApbyLU4W4fkhoCnPXxK
82.9479		Cell	3	0.000	1.000	Vesicles Paraspeckle	2402	42	Not-Trans anti-PSPC1-A546 8C-S-PSPC1 V2.00	0	28. Not-Trans and anti-PSPC1-A546_Pos041_S001	00-zTUApbyLU4W4fkhoCnPXxK
95.86		Cell	3	0.000	1.000	Vesicles Paraspeckle	2404	44	Not-Trans anti-PSPC1-A546 8C-S-PSPC1 V2.00	0	28. Not-Trans and anti-PSPC1-A546_Pos041_S001	00-zTUApbyLU4W4fkhoCnPXxK
86		Cell	3	0.000	1.000	Vesicles Paraspeckle	2406	46	Not-Trans anti-PSPC1-A546 8C-S-PSPC1 V2.00	0	28. Not-Trans and anti-PSPC1-A546_Pos041_S001	00-zTUApbyLU4W4fkhoCnPXxK
105.961		Cell	3	0.000	1.000	Vesicles Paraspeckle	2407	47	Not-Trans anti-PSPC1-A546 8C-S-PSPC1 V2.00	0	28. Not-Trans and anti-PSPC1-A546_Pos041_S001	00-zTUApbyLU4W4fkhoCnPXxK
84.3531		Cell	3	0.000	1.000	Vesicles Paraspeckle	2408	48	Not-Trans anti-PSPC1-A546 8C-S-PSPC1 V2.00	0	28. Not-Trans and anti-PSPC1-A546_Pos041_S001	00-zTUApbyLU4W4fkhoCnPXxK
72.4259		Cell	3	0.000	1.000	Vesicles Paraspeckle	2409	49	Not-Trans anti-PSPC1-A546 8C-S-PSPC1 V2.00	0	28. Not-Trans and anti-PSPC1-A546_Pos041_S001	00-zTUApbyLU4W4fkhoCnPXxK
73.75		Cell	3	0.000	1.000	Vesicles Paraspeckle	2410	50	Not-Trans anti-PSPC1-A546 8C-S-PSPC1 V2.00	0	28. Not-Trans and anti-PSPC1-A546_Pos041_S001	00-zTUApbyLU4W4fkhoCnPXxK
101.231		Cell	3	0.000	1.000	Vesicles Paraspeckle	2411	51	Not-Trans anti-PSPC1-A546 8C-S-PSPC1 V2.00	0	28. Not-Trans and anti-PSPC1-A546_Pos041_S001	00-zTUApbyLU4W4fkhoCnPXxK
78.6683		Cell	3	0.000	1.000	Vesicles Paraspeckle	2412	52	Not-Trans anti-PSPC1-A546 8C-S-PSPC1 V2.00	0	28. Not-Trans and anti-PSPC1-A546_Pos041_S001	00-zTUApbyLU4W4fkhoCnPXxK
95.1763		Cell	3	0.000	1.000	Vesicles Paraspeckle	2413	53	Not-Trans anti-PSPC1-A546 8C-S-PSPC1 V2.00	0	28. Not-Trans and anti-PSPC1-A546_Pos041_S001	00-zTUApbyLU4W4fkhoCnPXxK
102.731		Cell	3	0.000	1.000	Vesicles Paraspeckle	2414	54	Not-Trans anti-PSPC1-A546 8C-S-PSPC1 V2.00	0	28. Not-Trans and anti-PSPC1-A546_Pos041_S001	00-zTUApbyLU4W4fkhoCnPXxK
126.615		Cell	3	0.000	1.000	Vesicles Paraspeckle	2415	55	Not-Trans anti-PSPC1-A546 8C-S-PSPC1 V2.00	0	28. Not-Trans and anti-PSPC1-A546_Pos041_S001	00-zTUApbyLU4W4fkhoCnPXxK
83.8158		Cell	3	0.000	1.000	Vesicles Paraspeckle	2416	56	Not-Trans anti-PSPC1-A546 8C-S-PSPC1 V2.00	0	28. Not-Trans and anti-PSPC1-A546_Pos041_S001	00-zTUApbyLU4W4fkhoCnPXxK
91.7336		Cell	3	0.000	1.000	Vesicles Paraspeckle	2417	57	Not-Trans anti-PSPC1-A546 8C-S-PSPC1 V2.00	0	28. Not-Trans and anti-PSPC1-A546_Pos041_S001	00-zTUApbyLU4W4fkhoCnPXxK
33		Cell	3	0.000	1.000	Vesicles Paraspeckle	2418	58	Not-Trans anti-PSPC1-A546 8C-S-PSPC1 V2.00	0	28. Not-Trans and anti-PSPC1-A546_Pos041_S001	00-zTUApbyLU4W4fkhoCnPXxK
88.619		Cell	3	0.000	1.000	Vesicles Paraspeckle	2419	59	Not-Trans anti-PSPC1-A546 8C-S-PSPC1 V2.00	0	28. Not-Trans and anti-PSPC1-A546_Pos041_S001	00-zTUApbyLU4W4fkhoCnPXxK
114.273		Cell	3	0.000	1.000	Vesicles Paraspeckle	2420	0	Not-Trans anti-PSPC1-A546 8C-S-PSPC1 V2.00	0	28. Not-Trans and anti-PSPC1-A546_Pos042_S001	00-R9gnWxy9FVSUsWPU7aREUA
96.1776		Cell	3	0.000	1.000	Vesicles Paraspeckle	2421	1	Not-Trans anti-PSPC1-A546 8C-S-PSPC1 V2.00	0	28. Not-Trans and anti-PSPC1-A546_Pos042_S001	00-R9gnWxy9FVSUsWPU7aREUA
124.613		Cell	3	0.000	1.000	Vesicles Paraspeckle	2422	2	Not-Trans anti-PSPC1-A546 8C-S-PSPC1 V2.00	0	28. Not-Trans and anti-PSPC1-A546_Pos042_S001	00-R9gnWxy9FVSUsWPU7aREUA
150.534		Cell	3	0.000	1.000	Vesicles Paraspeckle	2423	3	Not-Trans anti-PSPC1-A546 8C-S-PSPC1 V2.00	0	28. Not-Trans and anti-PSPC1-A546_Pos042_S001	00-R9gnWxy9FVSUsWPU7aREUA
141.269		Cell	3	0.000	1.000	Vesicles Paraspeckle	2424	4	Not-Trans anti-PSPC1-A546 8C-S-PSPC1 V2.00	0	28. Not-Trans and anti-PSPC1-A546_Pos042_S001	00-R9gnWxy9FVSUsWPU7aREUA
70.9583		Cell	3	0.000	1.000	Vesicles Paraspeckle	2425	5	Not-Trans anti-PSPC1-A546 8C-S-PSPC1 V2.00	0	28. Not-Trans and anti-PSPC1-A546_Pos042_S001	00-R9gnWxy9FVSUsWPU7aREUA
111.628		Cell	3	0.000	1.000	Vesicles Paraspeckle	2426	6	Not-Trans anti-PSPC1-A546 8C-S-PSPC1 V2.00	0	28. Not-Trans and anti-PSPC1-A546_Pos042_S001	00-R9gnWxy9FVSUsWPU7aREUA
93.875		Cell	3	0.000	1.000	Vesicles Paraspeckle	2427	7	Not-Trans anti-PSPC1-A546 8C-S-PSPC1 V2.00	0	28. Not-Trans and anti-PSPC1-A546_Pos042_S001	00-R9gnWxy9FVSUsWPU7aREUA
72.2857		Cell	3	0.000	1.000	Vesicles Paraspeckle	2428	8	Not-Trans anti-PSPC1-A546 8C-S-PSPC1 V2.00	0	28. Not-Trans and anti-PSPC1-A546_Pos042_S001	00-R9gnWxy9FVSUsWPU7aREUA
104.433		Cell	3	0.000	1.000	Vesicles Paraspeckle	2429	9	Not-Trans anti-PSPC1-A546 8C-S-PSPC1 V2.00	0	28. Not-Trans and anti-PSPC1-A546_Pos042_S001	00-R9gnWxy9FVSUsWPU7aREUA
79.9451		Cell	3	0.000	1.000	Vesicles Paraspeckle	2430	10	Not-Trans anti-PSPC1-A546 8C-S-PSPC1 V2.00	0	28. Not-Trans and anti-PSPC1-A546_Pos042_S001	00-R9gnWxy9FVSUsWPU7aREUA
119.833		Cell	3	0.000	1.000	Vesicles Paraspeckle	2432	12	Not-Trans anti-PSPC1-A546 8C-S-PSPC1 V2.00	0	28. Not-Trans and anti-PSPC1-A546_Pos042_S001	00-R9gnWxy9FVSUsWPU7aREUA
116.105		Cell	3	0.000	1.000	Vesicles Paraspeckle	2433	13	Not-Trans anti-PSPC1-A546 8C-S-PSPC1 V2.00	0	28. Not-Trans and anti-PSPC1-A546_Pos042_S001	00-R9gnWxy9FVSUsWPU7aREUA
85.3624		Cell	3	0.000	1.000	Vesicles Paraspeckle	2434	14	Not-Trans anti-PSPC1-A546 8C-S-PSPC1 V2.00	0	28. Not-Trans and anti-PSPC1-A546_Pos042_S001	00-R9gnWxy9FVSUsWPU7aREUA
84.35		Cell	3	0.000	1.000	Vesicles Paraspeckle	2435	15	Not-Trans anti-PSPC1-A546 8C-S-PSPC1 V2.00	0	28. Not-Trans and anti-PSPC1-A546_Pos042_S001	00-R9gnWxy9FVSUsWPU7aREUA
99.8352		Cell	3	0.000	1.000	Vesicles Paraspeckle	2436	16	Not-Trans anti-PSPC1-A546 8C-S-PSPC1 V2.00	0	28. Not-Trans and anti-PSPC1-A546_Pos042_S001	00-R9gnWxy9FVSUsWPU7aREUA
93.9568		Cell	3	0.000	1.000	Vesicles Paraspeckle	2437	17	Not-Trans anti-PSPC1-A546 8C-S-PSPC1 V2.00	0	28. Not-Trans and anti-PSPC1-A546_Pos042_S001	00-R9gnWxy9FVSUsWPU7aREUA
79.2156		Cell	3	0.000	1.000	Vesicles Paraspeckle	2438	18	Not-Trans anti-PSPC1-A546 8C-S-PSPC1 V2.00	0	28. Not-Trans and anti-PSPC1-A546_Pos042_S001	00-R9gnWxy9FVSUsWPU7aREUA
122		Cell	3	0.000	1.000	Vesicles Paraspeckle	2439	19	Not-Trans anti-PSPC1-A546 8C-S-PSPC1 V2.00	0	28. Not-Trans and anti-PSPC1-A546_Pos042_S001	00-R9gnWxy9FVSUsWPU7aREUA
75.3696		Cell	3	0.000	1.000	Vesicles Paraspeckle	2440	20	Not-Trans anti-PSPC1-A546 8C-S-PSPC1 V2.00	0	28. Not-Trans and anti-PSPC1-A546_Pos042_S001	00-R9gnWxy9FVSUsWPU7aREUA
65.2		Cell	3	0.000	1.000	Vesicles Paraspeckle	2441	21	Not-Trans anti-PSPC1-A546 8C-S-PSPC1 V2.00	0	28. Not-Trans and anti-PSPC1-A546_Pos042_S001	00-R9gnWxy9FVSUsWPU7aREUA
54.25		Cell	3	0.000	1.000	Vesicles Paraspeckle	2443	23	Not-Trans anti-PSPC1-A546 8C-S-PSPC1 V2.00	0	28. Not-Trans and anti-PSPC1-A546_Pos042_S001	00-R9gnWxy9FVSUsWPU7aREUA
110.37		Cell	3	0.000	1.000	Vesicles Paraspeckle	2444	24	Not-Trans anti-PSPC1-A546 8C-S-PSPC1 V2.00	0	28. Not-Trans and anti-PSPC1-A546_Pos042_S001	00-R9gnWxy9FVSUsWPU7aREUA
108.873		Cell	3	0.000	1.000	Vesicles Paraspeckle	2445	25	Not-Trans anti-PSPC1-A546 8C-S-PSPC1 V2.00	0	28. Not-Trans and anti-PSPC1-A546_Pos042_S001	00-R9gnWxy9FVSUsWPU7aREUA
79.7148		Cell	3	0.000	1.000	Vesicles Paraspeckle	2446	26	Not-Trans anti-PSPC1-A546 8C-S-PSPC1 V2.00	0	28. Not-Trans and anti-PSPC1-A546_Pos042_S001	00-R9gnWxy9FVSUsWPU7aREUA
83.8407		Cell	3	0.000	1.000	Vesicles Paraspeckle	2447	27	Not-Trans anti-PSPC1-A546 8C-S-PSPC1 V2.00	0	28. Not-Trans and anti-PSPC1-A546_Pos042_S001	00-R9gnWxy9FVSUsWPU7aREUA
80.8		Cell	3	0.000	1.000	Vesicles Paraspeckle	2449	29	Not-Trans anti-PSPC1-A546 8C-S-PSPC1 V2.00	0	28. Not-Trans and anti-PSPC1-A546_Pos042_S001	00-R9gnWxy9FVSUsWPU7aREUA
138.096		Cell	3	0.000	1.000	Vesicles Paraspeckle	2450	30	Not-Trans anti-PSPC1-A546 8C-S-PSPC1 V2.00	0	28. Not-Trans and anti-PSPC1-A546_Pos042_S001	00-R9gnWxy9FVSUsWPU7aREUA
134.362		Cell	3	0.000	1.000	Vesicles Paraspeckle	2451	31	Not-Trans anti-PSPC1-A546 8C-S-PSPC1 V2.00	0	28. Not-Trans and anti-PSPC1-A546_Pos042_S001	00-R9gnWxy9FVSUsWPU7aREUA
136.027		Cell	3	0.000	1.000	Vesicles Paraspeckle	2452	32	Not-Trans anti-PSPC1-A546 8C-S-PSPC1 V2.00	0	28. Not-Trans and anti-PSPC1-A546_Pos042_S001	00-R9gnWxy9FVSUsWPU7aREUA
116.565		Cell	3	0.000	1.000	Vesicles Paraspeckle	2453	33	Not-Trans anti-PSPC1-A546 8C-S-PSPC1 V2.00	0	28. Not-Trans and anti-PSPC1-A546_Pos042_S001	00-R9gnWxy9FVSUsWPU7aREUA
145.616		Cell	3	0.000	1.000	Vesicles Paraspeckle	2454	34	Not-Trans anti-PSPC1-A546 8C-S-PSPC1 V2.00	0	28. Not-Trans and anti-PSPC1-A546_Pos042_S001	00-R9gnWxy9FVSUsWPU7aREUA
152.266		Cell	3	0.000	1.000	Vesicles Paraspeckle	2456	36	Not-Trans anti-PSPC1-A546 8C-S-PSPC1 V2.00	0	28. Not-Trans and anti-PSPC1-A546_Pos042_S001	00-R9gnWxy9FVSUsWPU7aREUA
136.269		Cell	3	0.000	1.000	Vesicles Paraspeckle	2458	38	Not-Trans anti-PSPC1-A546 8C-S-PSPC1 V2.00	0	28. Not-Trans and anti-PSPC1-A546_Pos042_S001	00-R9gnWxy9FVSUsWPU7aREUA
139.977		Cell	3	0.000	1.000	Vesicles Paraspeckle	2459	39	Not-Trans anti-PSPC1-A546 8C-S-PSPC1 V2.00	0	28. Not-Trans and anti-PSPC1-A546_Pos042_S001	00-R9gnWxy9FVSUsWPU7aREUA
134.619		Cell	3	0.000	1.000	Vesicles Paraspeckle	2460	40	Not-Trans anti-PSPC1-A546 8C-S-PSPC1 V2.00	0	28. Not-Trans and anti-PSPC1-A546_Pos042_S001	00-R9gnWxy9FVSUsWPU7aREUA
160.429		Cell	3	0.000	1.000	Vesicles Paraspeckle	2461	41	Not-Trans anti-PSPC1-A546 8C-S-PSPC1 V2.00	0	28. Not-Trans and anti-PSPC1-A546_Pos042_S001	00-R9gnWxy9FVSUsWPU7aREUA
95.2266		Cell	3	0.000	1.000	Vesicles Paraspeckle	2463	43	Not-Trans anti-PSPC1-A546 8C-S-PSPC1 V2.00	0	28. Not-Trans and anti-PSPC1-A546_Pos042_S001	00-R9gnWxy9FVSUsWPU7aREUA
78.5		Cell	3	0.000	1.000	Vesicles Paraspeckle	2464	44	Not-Trans anti-PSPC1-A546 8C-S-PSPC1 V2.00	0	28. Not-Trans and anti-PSPC1-A546_Pos042_S001	00-R9gnWxy9FVSUsWPU7aREUA
81.4021		Cell	3	0.000	1.000	Vesicles Paraspeckle	2465	45	Not-Trans anti-PSPC1-A546 8C-S-PSPC1 V2.00	0	28. Not-Trans and anti-PSPC1-A546_Pos042_S001	00-R9gnWxy9FVSUsWPU7aREUA
101.036		Cell	3	0.000	1.000	Vesicles Paraspeckle	2466	46	Not-Trans anti-PSPC1-A546 8C-S-PSPC1 V2.00	0	28. Not-Trans and anti-PSPC1-A546_Pos042_S001	00-R9gnWxy9FVSUsWPU7aREUA
96.0159		Cell	3	0.000	1.000	Vesicles Paraspeckle	2467	47	Not-Trans anti-PSPC1-A546 8C-S-PSPC1 V2.00	0	28. Not-Trans and anti-PSPC1-A546_Pos042_S001	00-R9gnWxy9FVSUsWPU7aREUA
142.368		Cell	3	0.000	1.000	Vesicles Paraspeckle	2468	48	Not-Trans anti-PSPC1-A546 8C-S-PSPC1 V2.00	0	28. Not-Trans and anti-PSPC1-A546_Pos042_S001	00-R9gnWxy9FVSUsWPU7aREUA
101.714		Cell	3	0.000	1.000	Vesicles Paraspeckle	2469	49	Not-Trans anti-PSPC1-A546 8C-S-PSPC1 V2.00	0	28. Not-Trans and anti-PSPC1-A546_Pos042_S001	00-R9gnWxy9FVSUsWPU7aREUA
128.095		Cell	3	0.000	1.000	Vesicles Paraspeckle	2472	1	Not-Trans anti-PSPC1-A546 8C-S-PSPC1 V2.00	0	28. Not-Trans and anti-PSPC1-A546_Pos043_S001	00-6EVfSZYDxZqN4dwdy23yyF
85.5533		Cell	3	0.000	1.000	Vesicles Paraspeckle	2473	2	Not-Trans anti-PSPC1-A546 8C-S-PSPC1 V2.00	0	28. Not-Trans and anti-PSPC1-A546_Pos043_S001	00-6EVfSZYDxZqN4dwdy23yyF
89.2067		Cell	3	0.000	1.000	Vesicles Paraspeckle	2474	3	Not-Trans anti-PSPC1-A546 8C-S-PSPC1 V2.00	0	28. Not-Trans and anti-PSPC1-A546_Pos043_S001	00-6EVfSZYDxZqN4dwdy23yyF
79.5833		Cell	3	0.000	1.000	Vesicles Paraspeckle	2475	4	Not-Trans anti-PSPC1-A546 8C-S-PSPC1 V2.00	0	28. Not-Trans and anti-PSPC1-A546_Pos043_S001	00-6EVfSZYDxZqN4dwdy23yyF
121.7		Cell	3	0.000	1.000	Vesicles Paraspeckle	2479	8	Not-Trans anti-PSPC1-A546 8C-S-PSPC1 V2.00	0	28. Not-Trans and anti-PSPC1-A546_Pos043_S001	00-6EVfSZYDxZqN4dwdy23yyF
104.923		Cell	3	0.000	1.000	Vesicles Paraspeckle	2480	9	Not-Trans anti-PSPC1-A546 8C-S-PSPC1 V2.00	0	28. Not-Trans and anti-PSPC1-A546_Pos043_S001	00-6EVfSZYDxZqN4dwdy23yyF
87.1042		Cell	3	0.000	1.000	Vesicles Paraspeckle	2482	11	Not-Trans anti-PSPC1-A546 8C-S-PSPC1 V2.00	0	28. Not-Trans and anti-PSPC1-A546_Pos043_S001	00-6EVfSZYDxZqN4dwdy23yyF
106.517		Cell	3	0.000	1.000	Vesicles Paraspeckle	2483	12	Not-Trans anti-PSPC1-A546 8C-S-PSPC1 V2.00	0	28. Not-Trans and anti-PSPC1-A546_Pos043_S001	00-6EVfSZYDxZqN4dwdy23yyF
110.978		Cell	3	0.000	1.000	Vesicles Paraspeckle	2484	13	Not-Trans anti-PSPC1-A546 8C-S-PSPC1 V2.00	0	28. Not-Trans and anti-PSPC1-A546_Pos043_S001	00-6EVfSZYDxZqN4dwdy23yyF
108.734		Cell	3	0.000	1.000	Vesicles Paraspeckle	2485	14	Not-Trans anti-PSPC1-A546 8C-S-PSPC1 V2.00	0	28. Not-Trans and anti-PSPC1-A546_Pos043_S001	00-6EVfSZYDxZqN4dwdy23yyF
129.922		Cell	3	0.000	1.000	Vesicles Paraspeckle	2486	15	Not-Trans anti-PSPC1-A546 8C-S-PSPC1 V2.00	0	28. Not-Trans and anti-PSPC1-A546_Pos043_S001	00-6EVfSZYDxZqN4dwdy23yyF
90.1333		Cell	3	0.000	1.000	Vesicles Paraspeckle	2487	16	Not-Trans anti-PSPC1-A546 8C-S-PSPC1 V2.00	0	28. Not-Trans and anti-PSPC1-A546_Pos043_S001	00-6EVfSZYDxZqN4dwdy23yyF
130.976		Cell	3	0.000	1.000	Vesicles Paraspeckle	2488	17	Not-Trans anti-PSPC1-A546 8C-S-PSPC1 V2.00	0	28. Not-Trans and anti-PSPC1-A546_Pos043_S001	00-6EVfSZYDxZqN4dwdy23yyF
121		Cell	3	0.000	1.000	Vesicles Paraspeckle	2489	18	Not-Trans anti-PSPC1-A546 8C-S-PSPC1 V2.00	0	28. Not-Trans and anti-PSPC1-A546_Pos043_S001	00-6EVfSZYDxZqN4dwdy23yyF
114.704		Cell	3	0.000	1.000	Vesicles Paraspeckle	2490	19	Not-Trans anti-PSPC1-A546 8C-S-PSPC1 V2.00	0	28. Not-Trans and anti-PSPC1-A546_Pos043_S001	00-6EVfSZYDxZqN4dwdy23yyF
88.0833		Cell	3	0.000	1.000	Vesicles Paraspeckle	2491	20	Not-Trans anti-PSPC1-A546 8C-S-PSPC1 V2.00	0	28. Not-Trans and anti-PSPC1-A546_Pos043_S001	00-6EVfSZYDxZqN4dwdy23yyF
112.963		Cell	3	0.000	1.000	Vesicles Paraspeckle	2492	21	Not-Trans anti-PSPC1-A546 8C-S-PSPC1 V2.00	0	28. Not-Trans and anti-PSPC1-A546_Pos043_S001	00-6EVfSZYDxZqN4dwdy23yyF
111.914		Cell	3	0.000	1.000	Vesicles Paraspeckle	2493	22	Not-Trans anti-PSPC1-A546 8C-S-PSPC1 V2.00	0	28. Not-Trans and anti-PSPC1-A546_Pos043_S001	00-6EVfSZYDxZqN4dwdy23yyF
103.725		Cell	3	0.000	1.000	Vesicles Paraspeckle	2496	25	Not-Trans anti-PSPC1-A546 8C-S-PSPC1 V2.00	0	28. Not-Trans and anti-PSPC1-A546_Pos043_S001	00-6EVfSZYDxZqN4dwdy23yyF
155.968		Cell	3	0.000	1.000	Vesicles Paraspeckle	2497	26	Not-Trans anti-PSPC1-A546 8C-S-PSPC1 V2.00	0	28. Not-Trans and anti-PSPC1-A546_Pos043_S001	00-6EVfSZYDxZqN4dwdy23yyF
127.033		Cell	3	0.000	1.000	Vesicles Paraspeckle	2498	27	Not-Trans anti-PSPC1-A546 8C-S-PSPC1 V2.00	0	28. Not-Trans and anti-PSPC1-A546_Pos043_S001	00-6EVfSZYDxZqN4dwdy23yyF
117.922		Cell	3	0.000	1.000	Vesicles Paraspeckle	2499	28	Not-Trans anti-PSPC1-A546 8C-S-PSPC1 V2.00	0	28. Not-Trans and anti-PSPC1-A546_Pos043_S001	00-6EVfSZYDxZqN4dwdy23yyF
132.505		Cell	3	0.000	1.000	Vesicles Paraspeckle	2500	29	Not-Trans anti-PSPC1-A546 8C-S-PSPC1 V2.00	0	28. Not-Trans and anti-PSPC1-A546_Pos043_S001	00-6EVfSZYDxZqN4dwdy23yyF
136.75		Cell	3	0.000	1.000	Vesicles Paraspeckle	2501	30	Not-Trans anti-PSPC1-A546 8C-S-PSPC1 V2.00	0	28. Not-Trans and anti-PSPC1-A546_Pos043_S001	00-6EVfSZYDxZqN4dwdy23yyF
104.167		Cell	3	0.000	1.000	Vesicles Paraspeckle	2502	31	Not-Trans anti-PSPC1-A546 8C-S-PSPC1 V2.00	0	28. Not-Trans and anti-PSPC1-A546_Pos043_S001	00-6EVfSZYDxZqN4dwdy23yyF
152.794		Cell	3	0.000	1.000	Vesicles Paraspeckle	2503	32	Not-Trans anti-PSPC1-A546 8C-S-PSPC1 V2.00	0	28. Not-Trans and anti-PSPC1-A546_Pos043_S001	00-6EVfSZYDxZqN4dwdy23yyF
154		Cell	3	0.000	1.000	Vesicles Paraspeckle	2504	33	Not-Trans anti-PSPC1-A546 8C-S-PSPC1 V2.00	0	28. Not-Trans and anti-PSPC1-A546_Pos043_S001	00-6EVfSZYDxZqN4dwdy23yyF
133.857		Cell	3	0.000	1.000	Vesicles Paraspeckle	2506	35	Not-Trans anti-PSPC1-A546 8C-S-PSPC1 V2.00	0	28. Not-Trans and anti-PSPC1-A546_Pos043_S001	00-6EVfSZYDxZqN4dwdy23yyF
104.113		Cell	3	0.000	1.000	Vesicles Paraspeckle	2507	36	Not-Trans anti-PSPC1-A546 8C-S-PSPC1 V2.00	0	28. Not-Trans and anti-PSPC1-A546_Pos043_S001	00-6EVfSZYDxZqN4dwdy23yyF
86.3048		Cell	3	0.000	1.000	Vesicles Paraspeckle	2508	37	Not-Trans anti-PSPC1-A546 8C-S-PSPC1 V2.00	0	28. Not-Trans and anti-PSPC1-A546_Pos043_S001	00-6EVfSZYDxZqN4dwdy23yyF
93.3446		Cell	3	0.000	1.000	Vesicles Paraspeckle	2510	39	Not-Trans anti-PSPC1-A546 8C-S-PSPC1 V2.00	0	28. Not-Trans and anti-PSPC1-A546_Pos043_S001	00-6EVfSZYDxZqN4dwdy23yyF
110.379		Cell	3	0.000	1.000	Vesicles Paraspeckle	2511	40	Not-Trans anti-PSPC1-A546 8C-S-PSPC1 V2.00	0	28. Not-Trans and anti-PSPC1-A546_Pos043_S001	00-6EVfSZYDxZqN4dwdy23yyF
95.2449		Cell	3	0.000	1.000	Vesicles Paraspeckle	2512	41	Not-Trans anti-PSPC1-A546 8C-S-PSPC1 V2.00	0	28. Not-Trans and anti-PSPC1-A546_Pos043_S001	00-6EVfSZYDxZqN4dwdy23yyF
113.863		Cell	3	0.000	1.000	Vesicles Paraspeckle	2514	43	Not-Trans anti-PSPC1-A546 8C-S-PSPC1 V2.00	0	28. Not-Trans and anti-PSPC1-A546_Pos043_S001	00-6EVfSZYDxZqN4dwdy23yyF
110.413		Cell	3	0.000	1.000	Vesicles Paraspeckle	2515	44	Not-Trans anti-PSPC1-A546 8C-S-PSPC1 V2.00	0	28. Not-Trans and anti-PSPC1-A546_Pos043_S001	00-6EVfSZYDxZqN4dwdy23yyF
90.7715		Cell	3	0.000	1.000	Vesicles Paraspeckle	2516	45	Not-Trans anti-PSPC1-A546 8C-S-PSPC1 V2.00	0	28. Not-Trans and anti-PSPC1-A546_Pos043_S001	00-6EVfSZYDxZqN4dwdy23yyF
141.518		Cell	3	0.000	1.000	Vesicles Paraspeckle	2517	46	Not-Trans anti-PSPC1-A546 8C-S-PSPC1 V2.00	0	28. Not-Trans and anti-PSPC1-A546_Pos043_S001	00-6EVfSZYDxZqN4dwdy23yyF
111.5		Cell	3	0.000	1.000	Vesicles Paraspeckle	2518	47	Not-Trans anti-PSPC1-A546 8C-S-PSPC1 V2.00	0	28. Not-Trans and anti-PSPC1-A546_Pos043_S001	00-6EVfSZYDxZqN4dwdy23yyF
95.5708		Cell	3	0.000	1.000	Vesicles Paraspeckle	2520	49	Not-Trans anti-PSPC1-A546 8C-S-PSPC1 V2.00	0	28. Not-Trans and anti-PSPC1-A546_Pos043_S001	00-6EVfSZYDxZqN4dwdy23yyF
105.5		Cell	3	0.000	1.000	Vesicles Paraspeckle	2523	52	Not-Trans anti-PSPC1-A546 8C-S-PSPC1 V2.00	0	28. Not-Trans and anti-PSPC1-A546_Pos043_S001	00-6EVfSZYDxZqN4dwdy23yyF
29		Cell	3	0.000	1.000	Vesicles Paraspeckle	2525	54	Not-Trans anti-PSPC1-A546 8C-S-PSPC1 V2.00	0	28. Not-Trans and anti-PSPC1-A546_Pos043_S001	00-6EVfSZYDxZqN4dwdy23yyF
125.75		Cell	3	0.000	1.000	Vesicles Paraspeckle	2527	56	Not-Trans anti-PSPC1-A546 8C-S-PSPC1 V2.00	0	28. Not-Trans and anti-PSPC1-A546_Pos043_S001	00-6EVfSZYDxZqN4dwdy23yyF
98.1744		Cell	3	0.000	1.000	Vesicles Paraspeckle	2528	57	Not-Trans anti-PSPC1-A546 8C-S-PSPC1 V2.00	0	28. Not-Trans and anti-PSPC1-A546_Pos043_S001	00-6EVfSZYDxZqN4dwdy23yyF
114.369		Cell	3	0.000	1.000	Vesicles Paraspeckle	2531	60	Not-Trans anti-PSPC1-A546 8C-S-PSPC1 V2.00	0	28. Not-Trans and anti-PSPC1-A546_Pos043_S001	00-6EVfSZYDxZqN4dwdy23yyF
92.2332		Cell	3	0.000	1.000	Vesicles Paraspeckle	2533	62	Not-Trans anti-PSPC1-A546 8C-S-PSPC1 V2.00	0	28. Not-Trans and anti-PSPC1-A546_Pos043_S001	00-6EVfSZYDxZqN4dwdy23yyF
116.304		Cell	3	0.000	1.000	Vesicles Paraspeckle	2534	63	Not-Trans anti-PSPC1-A546 8C-S-PSPC1 V2.00	0	28. Not-Trans and anti-PSPC1-A546_Pos043_S001	00-6EVfSZYDxZqN4dwdy23yyF
100.925		Cell	3	0.000	1.000	Vesicles Paraspeckle	2535	64	Not-Trans anti-PSPC1-A546 8C-S-PSPC1 V2.00	0	28. Not-Trans and anti-PSPC1-A546_Pos043_S001	00-6EVfSZYDxZqN4dwdy23yyF
104.823		Cell	3	0.000	1.000	Vesicles Paraspeckle	2536	65	Not-Trans anti-PSPC1-A546 8C-S-PSPC1 V2.00	0	28. Not-Trans and anti-PSPC1-A546_Pos043_S001	00-6EVfSZYDxZqN4dwdy23yyF
129.594		Cell	3	0.000	1.000	Vesicles Paraspeckle	2537	66	Not-Trans anti-PSPC1-A546 8C-S-PSPC1 V2.00	0	28. Not-Trans and anti-PSPC1-A546_Pos043_S001	00-6EVfSZYDxZqN4dwdy23yyF
115.346		Cell	3	0.000	1.000	Vesicles Paraspeckle	2540	69	Not-Trans anti-PSPC1-A546 8C-S-PSPC1 V2.00	0	28. Not-Trans and anti-PSPC1-A546_Pos043_S001	00-6EVfSZYDxZqN4dwdy23yyF
170.941		Cell	3	0.000	1.000	Vesicles Paraspeckle	2541	70	Not-Trans anti-PSPC1-A546 8C-S-PSPC1 V2.00	0	28. Not-Trans and anti-PSPC1-A546_Pos043_S001	00-6EVfSZYDxZqN4dwdy23yyF
134.196		Cell	3	0.000	1.000	Vesicles Paraspeckle	2542	71	Not-Trans anti-PSPC1-A546 8C-S-PSPC1 V2.00	0	28. Not-Trans and anti-PSPC1-A546_Pos043_S001	00-6EVfSZYDxZqN4dwdy23yyF
124.825		Cell	3	0.000	1.000	Vesicles Paraspeckle	2543	72	Not-Trans anti-PSPC1-A546 8C-S-PSPC1 V2.00	0	28. Not-Trans and anti-PSPC1-A546_Pos043_S001	00-6EVfSZYDxZqN4dwdy23yyF
102.515		Cell	3	0.000	1.000	Vesicles Paraspeckle	2546	75	Not-Trans anti-PSPC1-A546 8C-S-PSPC1 V2.00	0	28. Not-Trans and anti-PSPC1-A546_Pos043_S001	00-6EVfSZYDxZqN4dwdy23yyF
116.573		Cell	3	0.000	1.000	Vesicles Paraspeckle	2547	76	Not-Trans anti-PSPC1-A546 8C-S-PSPC1 V2.00	0	28. Not-Trans and anti-PSPC1-A546_Pos043_S001	00-6EVfSZYDxZqN4dwdy23yyF
136.136		Cell	3	0.000	1.000	Vesicles Paraspeckle	2548	77	Not-Trans anti-PSPC1-A546 8C-S-PSPC1 V2.00	0	28. Not-Trans and anti-PSPC1-A546_Pos043_S001	00-6EVfSZYDxZqN4dwdy23yyF
131.86		Cell	3	0.000	1.000	Vesicles Paraspeckle	2549	78	Not-Trans anti-PSPC1-A546 8C-S-PSPC1 V2.00	0	28. Not-Trans and anti-PSPC1-A546_Pos043_S001	00-6EVfSZYDxZqN4dwdy23yyF
150.009		Cell	3	0.000	1.000	Vesicles Paraspeckle	2551	80	Not-Trans anti-PSPC1-A546 8C-S-PSPC1 V2.00	0	28. Not-Trans and anti-PSPC1-A546_Pos043_S001	00-6EVfSZYDxZqN4dwdy23yyF
155.906		Cell	3	0.000	1.000	Vesicles Paraspeckle	2556	85	Not-Trans anti-PSPC1-A546 8C-S-PSPC1 V2.00	0	28. Not-Trans and anti-PSPC1-A546_Pos043_S001	00-6EVfSZYDxZqN4dwdy23yyF
110		Cell	3	0.000	1.000	Vesicles Paraspeckle	2557	86	Not-Trans anti-PSPC1-A546 8C-S-PSPC1 V2.00	0	28. Not-Trans and anti-PSPC1-A546_Pos043_S001	00-6EVfSZYDxZqN4dwdy23yyF
107.401		Cell	3	0.000	1.000	Vesicles Paraspeckle	2558	87	Not-Trans anti-PSPC1-A546 8C-S-PSPC1 V2.00	0	28. Not-Trans and anti-PSPC1-A546_Pos043_S001	00-6EVfSZYDxZqN4dwdy23yyF
108.667		Cell	3	0.000	1.000	Vesicles Paraspeckle	2559	88	Not-Trans anti-PSPC1-A546 8C-S-PSPC1 V2.00	0	28. Not-Trans and anti-PSPC1-A546_Pos043_S001	00-6EVfSZYDxZqN4dwdy23yyF
180		Cell	3	0.000	1.000	Vesicles Paraspeckle	2560	89	Not-Trans anti-PSPC1-A546 8C-S-PSPC1 V2.00	0	28. Not-Trans and anti-PSPC1-A546_Pos043_S001	00-6EVfSZYDxZqN4dwdy23yyF
163.47		Cell	3	0.000	1.000	Vesicles Paraspeckle	2561	90	Not-Trans anti-PSPC1-A546 8C-S-PSPC1 V2.00	0	28. Not-Trans and anti-PSPC1-A546_Pos043_S001	00-6EVfSZYDxZqN4dwdy23yyF
163.306		Cell	3	0.000	1.000	Vesicles Paraspeckle	2562	91	Not-Trans anti-PSPC1-A546 8C-S-PSPC1 V2.00	0	28. Not-Trans and anti-PSPC1-A546_Pos043_S001	00-6EVfSZYDxZqN4dwdy23yyF
157.979		Cell	3	0.000	1.000	Vesicles Paraspeckle	2563	92	Not-Trans anti-PSPC1-A546 8C-S-PSPC1 V2.00	0	28. Not-Trans and anti-PSPC1-A546_Pos043_S001	00-6EVfSZYDxZqN4dwdy23yyF
144.64		Cell	3	0.000	1.000	Vesicles Paraspeckle	2564	93	Not-Trans anti-PSPC1-A546 8C-S-PSPC1 V2.00	0	28. Not-Trans and anti-PSPC1-A546_Pos043_S001	00-6EVfSZYDxZqN4dwdy23yyF
134.417		Cell	3	0.000	1.000	Vesicles Paraspeckle	2565	94	Not-Trans anti-PSPC1-A546 8C-S-PSPC1 V2.00	0	28. Not-Trans and anti-PSPC1-A546_Pos043_S001	00-6EVfSZYDxZqN4dwdy23yyF
147.75		Cell	3	0.000	1.000	Vesicles Paraspeckle	2566	95	Not-Trans anti-PSPC1-A546 8C-S-PSPC1 V2.00	0	28. Not-Trans and anti-PSPC1-A546_Pos043_S001	00-6EVfSZYDxZqN4dwdy23yyF
137.282		Cell	3	0.000	1.000	Vesicles Paraspeckle	2567	96	Not-Trans anti-PSPC1-A546 8C-S-PSPC1 V2.00	0	28. Not-Trans and anti-PSPC1-A546_Pos043_S001	00-6EVfSZYDxZqN4dwdy23yyF
95.5026		Cell	3	0.000	1.000	Vesicles Paraspeckle	2573	0	Not-Trans anti-PSPC1-A546 8C-S-PSPC1 V2.00	0	28. Not-Trans and anti-PSPC1-A546_Pos044_S001	00-WEn2uNDfbYe7XP4Z5hu7DP
120.625		Cell	3	0.000	1.000	Vesicles Paraspeckle	2574	1	Not-Trans anti-PSPC1-A546 8C-S-PSPC1 V2.00	0	28. Not-Trans and anti-PSPC1-A546_Pos044_S001	00-WEn2uNDfbYe7XP4Z5hu7DP
102.92		Cell	3	0.000	1.000	Vesicles Paraspeckle	2575	2	Not-Trans anti-PSPC1-A546 8C-S-PSPC1 V2.00	0	28. Not-Trans and anti-PSPC1-A546_Pos044_S001	00-WEn2uNDfbYe7XP4Z5hu7DP
91.0652		Cell	3	0.000	1.000	Vesicles Paraspeckle	2576	3	Not-Trans anti-PSPC1-A546 8C-S-PSPC1 V2.00	0	28. Not-Trans and anti-PSPC1-A546_Pos044_S001	00-WEn2uNDfbYe7XP4Z5hu7DP
84.3333		Cell	3	0.000	1.000	Vesicles Paraspeckle	2577	4	Not-Trans anti-PSPC1-A546 8C-S-PSPC1 V2.00	0	28. Not-Trans and anti-PSPC1-A546_Pos044_S001	00-WEn2uNDfbYe7XP4Z5hu7DP
88.7429		Cell	3	0.000	1.000	Vesicles Paraspeckle	2578	5	Not-Trans anti-PSPC1-A546 8C-S-PSPC1 V2.00	0	28. Not-Trans and anti-PSPC1-A546_Pos044_S001	00-WEn2uNDfbYe7XP4Z5hu7DP
90.6718		Cell	3	0.000	1.000	Vesicles Paraspeckle	2579	6	Not-Trans anti-PSPC1-A546 8C-S-PSPC1 V2.00	0	28. Not-Trans and anti-PSPC1-A546_Pos044_S001	00-WEn2uNDfbYe7XP4Z5hu7DP
103.5		Cell	3	0.000	1.000	Vesicles Paraspeckle	2580	7	Not-Trans anti-PSPC1-A546 8C-S-PSPC1 V2.00	0	28. Not-Trans and anti-PSPC1-A546_Pos044_S001	00-WEn2uNDfbYe7XP4Z5hu7DP
129		Cell	3	0.000	1.000	Vesicles Paraspeckle	2581	8	Not-Trans anti-PSPC1-A546 8C-S-PSPC1 V2.00	0	28. Not-Trans and anti-PSPC1-A546_Pos044_S001	00-WEn2uNDfbYe7XP4Z5hu7DP
106.417		Cell	3	0.000	1.000	Vesicles Paraspeckle	2582	9	Not-Trans anti-PSPC1-A546 8C-S-PSPC1 V2.00	0	28. Not-Trans and anti-PSPC1-A546_Pos044_S001	00-WEn2uNDfbYe7XP4Z5hu7DP
33		Cell	3	0.000	1.000	Vesicles Paraspeckle	2584	11	Not-Trans anti-PSPC1-A546 8C-S-PSPC1 V2.00	0	28. Not-Trans and anti-PSPC1-A546_Pos044_S001	00-WEn2uNDfbYe7XP4Z5hu7DP
98.2143		Cell	3	0.000	1.000	Vesicles Paraspeckle	2585	12	Not-Trans anti-PSPC1-A546 8C-S-PSPC1 V2.00	0	28. Not-Trans and anti-PSPC1-A546_Pos044_S001	00-WEn2uNDfbYe7XP4Z5hu7DP
135.352		Cell	3	0.000	1.000	Vesicles Paraspeckle	2589	16	Not-Trans anti-PSPC1-A546 8C-S-PSPC1 V2.00	0	28. Not-Trans and anti-PSPC1-A546_Pos044_S001	00-WEn2uNDfbYe7XP4Z5hu7DP
102		Cell	3	0.000	1.000	Vesicles Paraspeckle	2590	17	Not-Trans anti-PSPC1-A546 8C-S-PSPC1 V2.00	0	28. Not-Trans and anti-PSPC1-A546_Pos044_S001	00-WEn2uNDfbYe7XP4Z5hu7DP
101.898		Cell	3	0.000	1.000	Vesicles Paraspeckle	2591	18	Not-Trans anti-PSPC1-A546 8C-S-PSPC1 V2.00	0	28. Not-Trans and anti-PSPC1-A546_Pos044_S001	00-WEn2uNDfbYe7XP4Z5hu7DP
131.667		Cell	3	0.000	1.000	Vesicles Paraspeckle	2593	20	Not-Trans anti-PSPC1-A546 8C-S-PSPC1 V2.00	0	28. Not-Trans and anti-PSPC1-A546_Pos044_S001	00-WEn2uNDfbYe7XP4Z5hu7DP
108.125		Cell	3	0.000	1.000	Vesicles Paraspeckle	2594	21	Not-Trans anti-PSPC1-A546 8C-S-PSPC1 V2.00	0	28. Not-Trans and anti-PSPC1-A546_Pos044_S001	00-WEn2uNDfbYe7XP4Z5hu7DP
118.222		Cell	3	0.000	1.000	Vesicles Paraspeckle	2595	22	Not-Trans anti-PSPC1-A546 8C-S-PSPC1 V2.00	0	28. Not-Trans and anti-PSPC1-A546_Pos044_S001	00-WEn2uNDfbYe7XP4Z5hu7DP
73.5		Cell	3	0.000	1.000	Vesicles Paraspeckle	2599	26	Not-Trans anti-PSPC1-A546 8C-S-PSPC1 V2.00	0	28. Not-Trans and anti-PSPC1-A546_Pos044_S001	00-WEn2uNDfbYe7XP4Z5hu7DP
140.5		Cell	3	0.000	1.000	Vesicles Paraspeckle	2600	27	Not-Trans anti-PSPC1-A546 8C-S-PSPC1 V2.00	0	28. Not-Trans and anti-PSPC1-A546_Pos044_S001	00-WEn2uNDfbYe7XP4Z5hu7DP
125.323		Cell	3	0.000	1.000	Vesicles Paraspeckle	2601	28	Not-Trans anti-PSPC1-A546 8C-S-PSPC1 V2.00	0	28. Not-Trans and anti-PSPC1-A546_Pos044_S001	00-WEn2uNDfbYe7XP4Z5hu7DP
141.915		Cell	3	0.000	1.000	Vesicles Paraspeckle	2602	29	Not-Trans anti-PSPC1-A546 8C-S-PSPC1 V2.00	0	28. Not-Trans and anti-PSPC1-A546_Pos044_S001	00-WEn2uNDfbYe7XP4Z5hu7DP
135.762		Cell	3	0.000	1.000	Vesicles Paraspeckle	2603	30	Not-Trans anti-PSPC1-A546 8C-S-PSPC1 V2.00	0	28. Not-Trans and anti-PSPC1-A546_Pos044_S001	00-WEn2uNDfbYe7XP4Z5hu7DP
126.75		Cell	3	0.000	1.000	Vesicles Paraspeckle	2604	31	Not-Trans anti-PSPC1-A546 8C-S-PSPC1 V2.00	0	28. Not-Trans and anti-PSPC1-A546_Pos044_S001	00-WEn2uNDfbYe7XP4Z5hu7DP
135.75		Cell	3	0.000	1.000	Vesicles Paraspeckle	2606	33	Not-Trans anti-PSPC1-A546 8C-S-PSPC1 V2.00	0	28. Not-Trans and anti-PSPC1-A546_Pos044_S001	00-WEn2uNDfbYe7XP4Z5hu7DP
129.125		Cell	3	0.000	1.000	Vesicles Paraspeckle	2607	34	Not-Trans anti-PSPC1-A546 8C-S-PSPC1 V2.00	0	28. Not-Trans and anti-PSPC1-A546_Pos044_S001	00-WEn2uNDfbYe7XP4Z5hu7DP
96.763		Cell	3	0.000	1.000	Vesicles Paraspeckle	2608	35	Not-Trans anti-PSPC1-A546 8C-S-PSPC1 V2.00	0	28. Not-Trans and anti-PSPC1-A546_Pos044_S001	00-WEn2uNDfbYe7XP4Z5hu7DP
95.2222		Cell	3	0.000	1.000	Vesicles Paraspeckle	2611	38	Not-Trans anti-PSPC1-A546 8C-S-PSPC1 V2.00	0	28. Not-Trans and anti-PSPC1-A546_Pos044_S001	00-WEn2uNDfbYe7XP4Z5hu7DP
109.594		Cell	3	0.000	1.000	Vesicles Paraspeckle	2612	39	Not-Trans anti-PSPC1-A546 8C-S-PSPC1 V2.00	0	28. Not-Trans and anti-PSPC1-A546_Pos044_S001	00-WEn2uNDfbYe7XP4Z5hu7DP
95.0305		Cell	3	0.000	1.000	Vesicles Paraspeckle	2613	40	Not-Trans anti-PSPC1-A546 8C-S-PSPC1 V2.00	0	28. Not-Trans and anti-PSPC1-A546_Pos044_S001	00-WEn2uNDfbYe7XP4Z5hu7DP
95.1605		Cell	3	0.000	1.000	Vesicles Paraspeckle	2614	41	Not-Trans anti-PSPC1-A546 8C-S-PSPC1 V2.00	0	28. Not-Trans and anti-PSPC1-A546_Pos044_S001	00-WEn2uNDfbYe7XP4Z5hu7DP
88.4762		Cell	3	0.000	1.000	Vesicles Paraspeckle	2615	42	Not-Trans anti-PSPC1-A546 8C-S-PSPC1 V2.00	0	28. Not-Trans and anti-PSPC1-A546_Pos044_S001	00-WEn2uNDfbYe7XP4Z5hu7DP
78.4167		Cell	3	0.000	1.000	Vesicles Paraspeckle	2616	43	Not-Trans anti-PSPC1-A546 8C-S-PSPC1 V2.00	0	28. Not-Trans and anti-PSPC1-A546_Pos044_S001	00-WEn2uNDfbYe7XP4Z5hu7DP
94.2187		Cell	3	0.000	1.000	Vesicles Paraspeckle	2617	44	Not-Trans anti-PSPC1-A546 8C-S-PSPC1 V2.00	0	28. Not-Trans and anti-PSPC1-A546_Pos044_S001	00-WEn2uNDfbYe7XP4Z5hu7DP
99.1639		Cell	3	0.000	1.000	Vesicles Paraspeckle	2618	45	Not-Trans anti-PSPC1-A546 8C-S-PSPC1 V2.00	0	28. Not-Trans and anti-PSPC1-A546_Pos044_S001	00-WEn2uNDfbYe7XP4Z5hu7DP
101.818		Cell	3	0.000	1.000	Vesicles Paraspeckle	2619	46	Not-Trans anti-PSPC1-A546 8C-S-PSPC1 V2.00	0	28. Not-Trans and anti-PSPC1-A546_Pos044_S001	00-WEn2uNDfbYe7XP4Z5hu7DP
113.391		Cell	3	0.000	1.000	Vesicles Paraspeckle	2620	47	Not-Trans anti-PSPC1-A546 8C-S-PSPC1 V2.00	0	28. Not-Trans and anti-PSPC1-A546_Pos044_S001	00-WEn2uNDfbYe7XP4Z5hu7DP
111.433		Cell	3	0.000	1.000	Vesicles Paraspeckle	2621	48	Not-Trans anti-PSPC1-A546 8C-S-PSPC1 V2.00	0	28. Not-Trans and anti-PSPC1-A546_Pos044_S001	00-WEn2uNDfbYe7XP4Z5hu7DP
89.4504		Cell	3	0.000	1.000	Vesicles Paraspeckle	2622	49	Not-Trans anti-PSPC1-A546 8C-S-PSPC1 V2.00	0	28. Not-Trans and anti-PSPC1-A546_Pos044_S001	00-WEn2uNDfbYe7XP4Z5hu7DP
107.365		Cell	3	0.000	1.000	Vesicles Paraspeckle	2623	50	Not-Trans anti-PSPC1-A546 8C-S-PSPC1 V2.00	0	28. Not-Trans and anti-PSPC1-A546_Pos044_S001	00-WEn2uNDfbYe7XP4Z5hu7DP
109		Cell	3	0.000	1.000	Vesicles Paraspeckle	2624	51	Not-Trans anti-PSPC1-A546 8C-S-PSPC1 V2.00	0	28. Not-Trans and anti-PSPC1-A546_Pos044_S001	00-WEn2uNDfbYe7XP4Z5hu7DP
147.125		Cell	3	0.000	1.000	Vesicles Paraspeckle	2625	52	Not-Trans anti-PSPC1-A546 8C-S-PSPC1 V2.00	0	28. Not-Trans and anti-PSPC1-A546_Pos044_S001	00-WEn2uNDfbYe7XP4Z5hu7DP
142		Cell	3	0.000	1.000	Vesicles Paraspeckle	2628	55	Not-Trans anti-PSPC1-A546 8C-S-PSPC1 V2.00	0	28. Not-Trans and anti-PSPC1-A546_Pos044_S001	00-WEn2uNDfbYe7XP4Z5hu7DP
128.667		Cell	3	0.000	1.000	Vesicles Paraspeckle	2629	56	Not-Trans anti-PSPC1-A546 8C-S-PSPC1 V2.00	0	28. Not-Trans and anti-PSPC1-A546_Pos044_S001	00-WEn2uNDfbYe7XP4Z5hu7DP
119.073		Cell	3	0.000	1.000	Vesicles Paraspeckle	2630	57	Not-Trans anti-PSPC1-A546 8C-S-PSPC1 V2.00	0	28. Not-Trans and anti-PSPC1-A546_Pos044_S001	00-WEn2uNDfbYe7XP4Z5hu7DP
133.417		Cell	3	0.000	1.000	Vesicles Paraspeckle	2631	58	Not-Trans anti-PSPC1-A546 8C-S-PSPC1 V2.00	0	28. Not-Trans and anti-PSPC1-A546_Pos044_S001	00-WEn2uNDfbYe7XP4Z5hu7DP
115.039		Cell	3	0.000	1.000	Vesicles Paraspeckle	2632	59	Not-Trans anti-PSPC1-A546 8C-S-PSPC1 V2.00	0	28. Not-Trans and anti-PSPC1-A546_Pos044_S001	00-WEn2uNDfbYe7XP4Z5hu7DP
115.587		Cell	3	0.000	1.000	Vesicles Paraspeckle	2633	60	Not-Trans anti-PSPC1-A546 8C-S-PSPC1 V2.00	0	28. Not-Trans and anti-PSPC1-A546_Pos044_S001	00-WEn2uNDfbYe7XP4Z5hu7DP
122.433		Cell	3	0.000	1.000	Vesicles Paraspeckle	2634	61	Not-Trans anti-PSPC1-A546 8C-S-PSPC1 V2.00	0	28. Not-Trans and anti-PSPC1-A546_Pos044_S001	00-WEn2uNDfbYe7XP4Z5hu7DP
110.784		Cell	3	0.000	1.000	Vesicles Paraspeckle	2635	62	Not-Trans anti-PSPC1-A546 8C-S-PSPC1 V2.00	0	28. Not-Trans and anti-PSPC1-A546_Pos044_S001	00-WEn2uNDfbYe7XP4Z5hu7DP
103.716		Cell	3	0.000	1.000	Vesicles Paraspeckle	2636	63	Not-Trans anti-PSPC1-A546 8C-S-PSPC1 V2.00	0	28. Not-Trans and anti-PSPC1-A546_Pos044_S001	00-WEn2uNDfbYe7XP4Z5hu7DP
85.7715		Cell	3	0.000	1.000	Vesicles Paraspeckle	2637	64	Not-Trans anti-PSPC1-A546 8C-S-PSPC1 V2.00	0	28. Not-Trans and anti-PSPC1-A546_Pos044_S001	00-WEn2uNDfbYe7XP4Z5hu7DP
95.4806		Cell	3	0.000	1.000	Vesicles Paraspeckle	2638	65	Not-Trans anti-PSPC1-A546 8C-S-PSPC1 V2.00	0	28. Not-Trans and anti-PSPC1-A546_Pos044_S001	00-WEn2uNDfbYe7XP4Z5hu7DP
91.8642		Cell	3	0.000	1.000	Vesicles Paraspeckle	2639	66	Not-Trans anti-PSPC1-A546 8C-S-PSPC1 V2.00	0	28. Not-Trans and anti-PSPC1-A546_Pos044_S001	00-WEn2uNDfbYe7XP4Z5hu7DP
99.1813		Cell	3	0.000	1.000	Vesicles Paraspeckle	2640	67	Not-Trans anti-PSPC1-A546 8C-S-PSPC1 V2.00	0	28. Not-Trans and anti-PSPC1-A546_Pos044_S001	00-WEn2uNDfbYe7XP4Z5hu7DP
95.1692		Cell	3	0.000	1.000	Vesicles Paraspeckle	2641	68	Not-Trans anti-PSPC1-A546 8C-S-PSPC1 V2.00	0	28. Not-Trans and anti-PSPC1-A546_Pos044_S001	00-WEn2uNDfbYe7XP4Z5hu7DP
100.7		Cell	3	0.000	1.000	Vesicles Paraspeckle	2642	69	Not-Trans anti-PSPC1-A546 8C-S-PSPC1 V2.00	0	28. Not-Trans and anti-PSPC1-A546_Pos044_S001	00-WEn2uNDfbYe7XP4Z5hu7DP
75.6		Cell	3	0.000	1.000	Vesicles Paraspeckle	2643	70	Not-Trans anti-PSPC1-A546 8C-S-PSPC1 V2.00	0	28. Not-Trans and anti-PSPC1-A546_Pos044_S001	00-WEn2uNDfbYe7XP4Z5hu7DP
71.4528		Cell	3	0.000	1.000	Vesicles Paraspeckle	2644	71	Not-Trans anti-PSPC1-A546 8C-S-PSPC1 V2.00	0	28. Not-Trans and anti-PSPC1-A546_Pos044_S001	00-WEn2uNDfbYe7XP4Z5hu7DP
181.167		Cell	3	0.000	1.000	Vesicles Paraspeckle	2646	73	Not-Trans anti-PSPC1-A546 8C-S-PSPC1 V2.00	0	28. Not-Trans and anti-PSPC1-A546_Pos044_S001	00-WEn2uNDfbYe7XP4Z5hu7DP
43		Cell	3	0.000	1.000	Vesicles Paraspeckle	2648	75	Not-Trans anti-PSPC1-A546 8C-S-PSPC1 V2.00	0	28. Not-Trans and anti-PSPC1-A546_Pos044_S001	00-WEn2uNDfbYe7XP4Z5hu7DP
149.292		Cell	3	0.000	1.000	Vesicles Paraspeckle	2649	76	Not-Trans anti-PSPC1-A546 8C-S-PSPC1 V2.00	0	28. Not-Trans and anti-PSPC1-A546_Pos044_S001	00-WEn2uNDfbYe7XP4Z5hu7DP
115.756		Cell	3	0.000	1.000	Vesicles Paraspeckle	2650	77	Not-Trans anti-PSPC1-A546 8C-S-PSPC1 V2.00	0	28. Not-Trans and anti-PSPC1-A546_Pos044_S001	00-WEn2uNDfbYe7XP4Z5hu7DP
198		Cell	3	0.000	1.000	Vesicles Paraspeckle	2651	78	Not-Trans anti-PSPC1-A546 8C-S-PSPC1 V2.00	0	28. Not-Trans and anti-PSPC1-A546_Pos044_S001	00-WEn2uNDfbYe7XP4Z5hu7DP
173.333		Cell	3	0.000	1.000	Vesicles Paraspeckle	2652	79	Not-Trans anti-PSPC1-A546 8C-S-PSPC1 V2.00	0	28. Not-Trans and anti-PSPC1-A546_Pos044_S001	00-WEn2uNDfbYe7XP4Z5hu7DP
27		Cell	3	0.000	1.000	Vesicles Paraspeckle	2654	81	Not-Trans anti-PSPC1-A546 8C-S-PSPC1 V2.00	0	28. Not-Trans and anti-PSPC1-A546_Pos044_S001	00-WEn2uNDfbYe7XP4Z5hu7DP
86.2857		Cell	3	0.000	1.000	Vesicles Paraspeckle	2655	82	Not-Trans anti-PSPC1-A546 8C-S-PSPC1 V2.00	0	28. Not-Trans and anti-PSPC1-A546_Pos044_S001	00-WEn2uNDfbYe7XP4Z5hu7DP
93.8684		Cell	3	0.000	1.000	Vesicles Paraspeckle	2656	83	Not-Trans anti-PSPC1-A546 8C-S-PSPC1 V2.00	0	28. Not-Trans and anti-PSPC1-A546_Pos044_S001	00-WEn2uNDfbYe7XP4Z5hu7DP
127		Cell	3	0.000	1.000	Vesicles Paraspeckle	2657	0	Not-Trans anti-PSPC1-A546 8C-S-PSPC1 V2.00	0	28. Not-Trans and anti-PSPC1-A546_Pos045_S001	00-yJJxiN69XUPmQ6mdXLNWGi
133.2		Cell	3	0.000	1.000	Vesicles Paraspeckle	2658	1	Not-Trans anti-PSPC1-A546 8C-S-PSPC1 V2.00	0	28. Not-Trans and anti-PSPC1-A546_Pos045_S001	00-yJJxiN69XUPmQ6mdXLNWGi
148.427		Cell	3	0.000	1.000	Vesicles Paraspeckle	2659	2	Not-Trans anti-PSPC1-A546 8C-S-PSPC1 V2.00	0	28. Not-Trans and anti-PSPC1-A546_Pos045_S001	00-yJJxiN69XUPmQ6mdXLNWGi
108.935		Cell	3	0.000	1.000	Vesicles Paraspeckle	2660	3	Not-Trans anti-PSPC1-A546 8C-S-PSPC1 V2.00	0	28. Not-Trans and anti-PSPC1-A546_Pos045_S001	00-yJJxiN69XUPmQ6mdXLNWGi
135.037		Cell	3	0.000	1.000	Vesicles Paraspeckle	2661	4	Not-Trans anti-PSPC1-A546 8C-S-PSPC1 V2.00	0	28. Not-Trans and anti-PSPC1-A546_Pos045_S001	00-yJJxiN69XUPmQ6mdXLNWGi
104.98		Cell	3	0.000	1.000	Vesicles Paraspeckle	2662	5	Not-Trans anti-PSPC1-A546 8C-S-PSPC1 V2.00	0	28. Not-Trans and anti-PSPC1-A546_Pos045_S001	00-yJJxiN69XUPmQ6mdXLNWGi
108.441		Cell	3	0.000	1.000	Vesicles Paraspeckle	2663	6	Not-Trans anti-PSPC1-A546 8C-S-PSPC1 V2.00	0	28. Not-Trans and anti-PSPC1-A546_Pos045_S001	00-yJJxiN69XUPmQ6mdXLNWGi
99.1302		Cell	3	0.000	1.000	Vesicles Paraspeckle	2665	8	Not-Trans anti-PSPC1-A546 8C-S-PSPC1 V2.00	0	28. Not-Trans and anti-PSPC1-A546_Pos045_S001	00-yJJxiN69XUPmQ6mdXLNWGi
81.8556		Cell	3	0.000	1.000	Vesicles Paraspeckle	2666	9	Not-Trans anti-PSPC1-A546 8C-S-PSPC1 V2.00	0	28. Not-Trans and anti-PSPC1-A546_Pos045_S001	00-yJJxiN69XUPmQ6mdXLNWGi
118.368		Cell	3	0.000	1.000	Vesicles Paraspeckle	2668	11	Not-Trans anti-PSPC1-A546 8C-S-PSPC1 V2.00	0	28. Not-Trans and anti-PSPC1-A546_Pos045_S001	00-yJJxiN69XUPmQ6mdXLNWGi
159.666		Cell	3	0.000	1.000	Vesicles Paraspeckle	2669	12	Not-Trans anti-PSPC1-A546 8C-S-PSPC1 V2.00	0	28. Not-Trans and anti-PSPC1-A546_Pos045_S001	00-yJJxiN69XUPmQ6mdXLNWGi
103.748		Cell	3	0.000	1.000	Vesicles Paraspeckle	2670	13	Not-Trans anti-PSPC1-A546 8C-S-PSPC1 V2.00	0	28. Not-Trans and anti-PSPC1-A546_Pos045_S001	00-yJJxiN69XUPmQ6mdXLNWGi
82.0085		Cell	3	0.000	1.000	Vesicles Paraspeckle	2671	14	Not-Trans anti-PSPC1-A546 8C-S-PSPC1 V2.00	0	28. Not-Trans and anti-PSPC1-A546_Pos045_S001	00-yJJxiN69XUPmQ6mdXLNWGi
97.9009		Cell	3	0.000	1.000	Vesicles Paraspeckle	2672	15	Not-Trans anti-PSPC1-A546 8C-S-PSPC1 V2.00	0	28. Not-Trans and anti-PSPC1-A546_Pos045_S001	00-yJJxiN69XUPmQ6mdXLNWGi
82.4898		Cell	3	0.000	1.000	Vesicles Paraspeckle	2673	16	Not-Trans anti-PSPC1-A546 8C-S-PSPC1 V2.00	0	28. Not-Trans and anti-PSPC1-A546_Pos045_S001	00-yJJxiN69XUPmQ6mdXLNWGi
66.5278		Cell	3	0.000	1.000	Vesicles Paraspeckle	2674	17	Not-Trans anti-PSPC1-A546 8C-S-PSPC1 V2.00	0	28. Not-Trans and anti-PSPC1-A546_Pos045_S001	00-yJJxiN69XUPmQ6mdXLNWGi
82.5		Cell	3	0.000	1.000	Vesicles Paraspeckle	2675	18	Not-Trans anti-PSPC1-A546 8C-S-PSPC1 V2.00	0	28. Not-Trans and anti-PSPC1-A546_Pos045_S001	00-yJJxiN69XUPmQ6mdXLNWGi
59		Cell	3	0.000	1.000	Vesicles Paraspeckle	2677	20	Not-Trans anti-PSPC1-A546 8C-S-PSPC1 V2.00	0	28. Not-Trans and anti-PSPC1-A546_Pos045_S001	00-yJJxiN69XUPmQ6mdXLNWGi
74.9583		Cell	3	0.000	1.000	Vesicles Paraspeckle	2678	21	Not-Trans anti-PSPC1-A546 8C-S-PSPC1 V2.00	0	28. Not-Trans and anti-PSPC1-A546_Pos045_S001	00-yJJxiN69XUPmQ6mdXLNWGi
47.4286		Cell	3	0.000	1.000	Vesicles Paraspeckle	2679	22	Not-Trans anti-PSPC1-A546 8C-S-PSPC1 V2.00	0	28. Not-Trans and anti-PSPC1-A546_Pos045_S001	00-yJJxiN69XUPmQ6mdXLNWGi
80.3278		Cell	3	0.000	1.000	Vesicles Paraspeckle	2680	23	Not-Trans anti-PSPC1-A546 8C-S-PSPC1 V2.00	0	28. Not-Trans and anti-PSPC1-A546_Pos045_S001	00-yJJxiN69XUPmQ6mdXLNWGi
92.4533		Cell	3	0.000	1.000	Vesicles Paraspeckle	2681	24	Not-Trans anti-PSPC1-A546 8C-S-PSPC1 V2.00	0	28. Not-Trans and anti-PSPC1-A546_Pos045_S001	00-yJJxiN69XUPmQ6mdXLNWGi
110.613		Cell	3	0.000	1.000	Vesicles Paraspeckle	2682	25	Not-Trans anti-PSPC1-A546 8C-S-PSPC1 V2.00	0	28. Not-Trans and anti-PSPC1-A546_Pos045_S001	00-yJJxiN69XUPmQ6mdXLNWGi
81.5		Cell	3	0.000	1.000	Vesicles Paraspeckle	2683	26	Not-Trans anti-PSPC1-A546 8C-S-PSPC1 V2.00	0	28. Not-Trans and anti-PSPC1-A546_Pos045_S001	00-yJJxiN69XUPmQ6mdXLNWGi
103.917		Cell	3	0.000	1.000	Vesicles Paraspeckle	2684	27	Not-Trans anti-PSPC1-A546 8C-S-PSPC1 V2.00	0	28. Not-Trans and anti-PSPC1-A546_Pos045_S001	00-yJJxiN69XUPmQ6mdXLNWGi
144.675		Cell	3	0.000	1.000	Vesicles Paraspeckle	2685	28	Not-Trans anti-PSPC1-A546 8C-S-PSPC1 V2.00	0	28. Not-Trans and anti-PSPC1-A546_Pos045_S001	00-yJJxiN69XUPmQ6mdXLNWGi
97.8714		Cell	3	0.000	1.000	Vesicles Paraspeckle	2686	29	Not-Trans anti-PSPC1-A546 8C-S-PSPC1 V2.00	0	28. Not-Trans and anti-PSPC1-A546_Pos045_S001	00-yJJxiN69XUPmQ6mdXLNWGi
93.1667		Cell	3	0.000	1.000	Vesicles Paraspeckle	2687	30	Not-Trans anti-PSPC1-A546 8C-S-PSPC1 V2.00	0	28. Not-Trans and anti-PSPC1-A546_Pos045_S001	00-yJJxiN69XUPmQ6mdXLNWGi
[truncated: 213 more rows]
