# Supplementary material for: Development of a pipeline for automated, high-throughput analysis of paraspeckle proteins reveals specific roles for importin α proteins
Source: Sci Rep. 2017 Feb 27;7:43323. doi: 10.1038/srep43323 (PMC5379994; doi:10.1038/srep43323)
Supplement: Supplementary Dataset SD1-B [file srep43323-s3.zip › I8P/8C-S-PSPC1/_/Not-Trans anti-PSPC1-A546 8C-S-PSPC1 V2.00_Statistics/Not-Trans anti-PSPC1-A546 8C-S-PSPC1 V2.00_Cell_Center_of_Image_Mass_Ch=3.csv]

Cell Center of Image Mass Ch=3
====================
Cell Center of Image Mass X	Cell Center of Image Mass Y	Cell Center of Image Mass Z	Unit	Category	Channel	Collection	Birth [s]	Death [s]	ID	OriginalID	Original Component Name	Original Component ID	Original Image Name	Original Image ID
127.858	82.3827	1985.71	um	Cell	3	Cell Center of Image Mass	0.000	1.000	0	0	Not-Trans anti-PSPC1-A546 8C-S-PSPC1 V2.00	0	28. Not-Trans and anti-PSPC1-A546_Pos001_S001	00-AJjjwqxaNAvtc7woc75cYZ
132.267	147.441	1985.39	um	Cell	3	Cell Center of Image Mass	0.000	1.000	1	1	Not-Trans anti-PSPC1-A546 8C-S-PSPC1 V2.00	0	28. Not-Trans and anti-PSPC1-A546_Pos001_S001	00-AJjjwqxaNAvtc7woc75cYZ
208.232	71.4278	1985.52	um	Cell	3	Cell Center of Image Mass	0.000	1.000	2	2	Not-Trans anti-PSPC1-A546 8C-S-PSPC1 V2.00	0	28. Not-Trans and anti-PSPC1-A546_Pos001_S001	00-AJjjwqxaNAvtc7woc75cYZ
103.911	87.7062	1985.5	um	Cell	3	Cell Center of Image Mass	0.000	1.000	3	3	Not-Trans anti-PSPC1-A546 8C-S-PSPC1 V2.00	0	28. Not-Trans and anti-PSPC1-A546_Pos001_S001	00-AJjjwqxaNAvtc7woc75cYZ
65.936	192.79	1985.89	um	Cell	3	Cell Center of Image Mass	0.000	1.000	4	4	Not-Trans anti-PSPC1-A546 8C-S-PSPC1 V2.00	0	28. Not-Trans and anti-PSPC1-A546_Pos001_S001	00-AJjjwqxaNAvtc7woc75cYZ
224.864	6.87799	1986.08	um	Cell	3	Cell Center of Image Mass	0.000	1.000	5	5	Not-Trans anti-PSPC1-A546 8C-S-PSPC1 V2.00	0	28. Not-Trans and anti-PSPC1-A546_Pos001_S001	00-AJjjwqxaNAvtc7woc75cYZ
47.1768	25.6792	1986.14	um	Cell	3	Cell Center of Image Mass	0.000	1.000	6	6	Not-Trans anti-PSPC1-A546 8C-S-PSPC1 V2.00	0	28. Not-Trans and anti-PSPC1-A546_Pos001_S001	00-AJjjwqxaNAvtc7woc75cYZ
19.1406	31.3181	1986.11	um	Cell	3	Cell Center of Image Mass	0.000	1.000	7	7	Not-Trans anti-PSPC1-A546 8C-S-PSPC1 V2.00	0	28. Not-Trans and anti-PSPC1-A546_Pos001_S001	00-AJjjwqxaNAvtc7woc75cYZ
234.06	86.1441	1985.23	um	Cell	3	Cell Center of Image Mass	0.000	1.000	8	8	Not-Trans anti-PSPC1-A546 8C-S-PSPC1 V2.00	0	28. Not-Trans and anti-PSPC1-A546_Pos001_S001	00-AJjjwqxaNAvtc7woc75cYZ
210.033	158.422	1987.11	um	Cell	3	Cell Center of Image Mass	0.000	1.000	9	9	Not-Trans anti-PSPC1-A546 8C-S-PSPC1 V2.00	0	28. Not-Trans and anti-PSPC1-A546_Pos001_S001	00-AJjjwqxaNAvtc7woc75cYZ
27.025	1.93164	1986.2	um	Cell	3	Cell Center of Image Mass	0.000	1.000	10	10	Not-Trans anti-PSPC1-A546 8C-S-PSPC1 V2.00	0	28. Not-Trans and anti-PSPC1-A546_Pos001_S001	00-AJjjwqxaNAvtc7woc75cYZ
2.15769	18.489	1986.24	um	Cell	3	Cell Center of Image Mass	0.000	1.000	11	11	Not-Trans anti-PSPC1-A546 8C-S-PSPC1 V2.00	0	28. Not-Trans and anti-PSPC1-A546_Pos001_S001	00-AJjjwqxaNAvtc7woc75cYZ
4.53811	58.0373	1986.34	um	Cell	3	Cell Center of Image Mass	0.000	1.000	12	12	Not-Trans anti-PSPC1-A546 8C-S-PSPC1 V2.00	0	28. Not-Trans and anti-PSPC1-A546_Pos001_S001	00-AJjjwqxaNAvtc7woc75cYZ
5.42963	209.324	1985.8	um	Cell	3	Cell Center of Image Mass	0.000	1.000	13	13	Not-Trans anti-PSPC1-A546 8C-S-PSPC1 V2.00	0	28. Not-Trans and anti-PSPC1-A546_Pos001_S001	00-AJjjwqxaNAvtc7woc75cYZ
77.3291	84.6056	1985.64	um	Cell	3	Cell Center of Image Mass	0.000	1.000	14	14	Not-Trans anti-PSPC1-A546 8C-S-PSPC1 V2.00	0	28. Not-Trans and anti-PSPC1-A546_Pos001_S001	00-AJjjwqxaNAvtc7woc75cYZ
100.233	36.9358	1985.76	um	Cell	3	Cell Center of Image Mass	0.000	1.000	15	15	Not-Trans anti-PSPC1-A546 8C-S-PSPC1 V2.00	0	28. Not-Trans and anti-PSPC1-A546_Pos001_S001	00-AJjjwqxaNAvtc7woc75cYZ
103.077	57.2871	1985.76	um	Cell	3	Cell Center of Image Mass	0.000	1.000	16	16	Not-Trans anti-PSPC1-A546 8C-S-PSPC1 V2.00	0	28. Not-Trans and anti-PSPC1-A546_Pos001_S001	00-AJjjwqxaNAvtc7woc75cYZ
87.6387	64.0182	1985.75	um	Cell	3	Cell Center of Image Mass	0.000	1.000	17	17	Not-Trans anti-PSPC1-A546 8C-S-PSPC1 V2.00	0	28. Not-Trans and anti-PSPC1-A546_Pos001_S001	00-AJjjwqxaNAvtc7woc75cYZ
121.577	66.983	1985.7	um	Cell	3	Cell Center of Image Mass	0.000	1.000	18	18	Not-Trans anti-PSPC1-A546 8C-S-PSPC1 V2.00	0	28. Not-Trans and anti-PSPC1-A546_Pos001_S001	00-AJjjwqxaNAvtc7woc75cYZ
70.1511	72.5407	1986	um	Cell	3	Cell Center of Image Mass	0.000	1.000	19	19	Not-Trans anti-PSPC1-A546 8C-S-PSPC1 V2.00	0	28. Not-Trans and anti-PSPC1-A546_Pos001_S001	00-AJjjwqxaNAvtc7woc75cYZ
52.8815	78.3654	1985.99	um	Cell	3	Cell Center of Image Mass	0.000	1.000	20	20	Not-Trans anti-PSPC1-A546 8C-S-PSPC1 V2.00	0	28. Not-Trans and anti-PSPC1-A546_Pos001_S001	00-AJjjwqxaNAvtc7woc75cYZ
5.41368	86.8	1986.1	um	Cell	3	Cell Center of Image Mass	0.000	1.000	21	21	Not-Trans anti-PSPC1-A546 8C-S-PSPC1 V2.00	0	28. Not-Trans and anti-PSPC1-A546_Pos001_S001	00-AJjjwqxaNAvtc7woc75cYZ
21.3732	101.385	1985.72	um	Cell	3	Cell Center of Image Mass	0.000	1.000	22	22	Not-Trans anti-PSPC1-A546 8C-S-PSPC1 V2.00	0	28. Not-Trans and anti-PSPC1-A546_Pos001_S001	00-AJjjwqxaNAvtc7woc75cYZ
70.4857	100.927	1985.73	um	Cell	3	Cell Center of Image Mass	0.000	1.000	23	23	Not-Trans anti-PSPC1-A546 8C-S-PSPC1 V2.00	0	28. Not-Trans and anti-PSPC1-A546_Pos001_S001	00-AJjjwqxaNAvtc7woc75cYZ
8.78436	118.507	1985.86	um	Cell	3	Cell Center of Image Mass	0.000	1.000	24	24	Not-Trans anti-PSPC1-A546 8C-S-PSPC1 V2.00	0	28. Not-Trans and anti-PSPC1-A546_Pos001_S001	00-AJjjwqxaNAvtc7woc75cYZ
114.678	41.6658	1986.17	um	Cell	3	Cell Center of Image Mass	0.000	1.000	25	25	Not-Trans anti-PSPC1-A546 8C-S-PSPC1 V2.00	0	28. Not-Trans and anti-PSPC1-A546_Pos001_S001	00-AJjjwqxaNAvtc7woc75cYZ
73.2654	48.391	1986.29	um	Cell	3	Cell Center of Image Mass	0.000	1.000	26	26	Not-Trans anti-PSPC1-A546 8C-S-PSPC1 V2.00	0	28. Not-Trans and anti-PSPC1-A546_Pos001_S001	00-AJjjwqxaNAvtc7woc75cYZ
59.6231	53.1398	1986.23	um	Cell	3	Cell Center of Image Mass	0.000	1.000	27	27	Not-Trans anti-PSPC1-A546 8C-S-PSPC1 V2.00	0	28. Not-Trans and anti-PSPC1-A546_Pos001_S001	00-AJjjwqxaNAvtc7woc75cYZ
49.224	61.0879	1986.18	um	Cell	3	Cell Center of Image Mass	0.000	1.000	28	28	Not-Trans anti-PSPC1-A546 8C-S-PSPC1 V2.00	0	28. Not-Trans and anti-PSPC1-A546_Pos001_S001	00-AJjjwqxaNAvtc7woc75cYZ
23.7859	66.0042	1986.17	um	Cell	3	Cell Center of Image Mass	0.000	1.000	29	29	Not-Trans anti-PSPC1-A546 8C-S-PSPC1 V2.00	0	28. Not-Trans and anti-PSPC1-A546_Pos001_S001	00-AJjjwqxaNAvtc7woc75cYZ
30.3914	78.9476	1985.95	um	Cell	3	Cell Center of Image Mass	0.000	1.000	30	30	Not-Trans anti-PSPC1-A546 8C-S-PSPC1 V2.00	0	28. Not-Trans and anti-PSPC1-A546_Pos001_S001	00-AJjjwqxaNAvtc7woc75cYZ
119.707	8.48421	1986.18	um	Cell	3	Cell Center of Image Mass	0.000	1.000	31	31	Not-Trans anti-PSPC1-A546 8C-S-PSPC1 V2.00	0	28. Not-Trans and anti-PSPC1-A546_Pos001_S001	00-AJjjwqxaNAvtc7woc75cYZ
201.241	35.7302	1985.67	um	Cell	3	Cell Center of Image Mass	0.000	1.000	32	32	Not-Trans anti-PSPC1-A546 8C-S-PSPC1 V2.00	0	28. Not-Trans and anti-PSPC1-A546_Pos001_S001	00-AJjjwqxaNAvtc7woc75cYZ
159.689	63.6441	1985.58	um	Cell	3	Cell Center of Image Mass	0.000	1.000	33	33	Not-Trans anti-PSPC1-A546 8C-S-PSPC1 V2.00	0	28. Not-Trans and anti-PSPC1-A546_Pos001_S001	00-AJjjwqxaNAvtc7woc75cYZ
146.823	76.4398	1985.59	um	Cell	3	Cell Center of Image Mass	0.000	1.000	34	34	Not-Trans anti-PSPC1-A546 8C-S-PSPC1 V2.00	0	28. Not-Trans and anti-PSPC1-A546_Pos001_S001	00-AJjjwqxaNAvtc7woc75cYZ
173.705	81.8045	1985.35	um	Cell	3	Cell Center of Image Mass	0.000	1.000	35	35	Not-Trans anti-PSPC1-A546 8C-S-PSPC1 V2.00	0	28. Not-Trans and anti-PSPC1-A546_Pos001_S001	00-AJjjwqxaNAvtc7woc75cYZ
190.027	15.2499	1985.74	um	Cell	3	Cell Center of Image Mass	0.000	1.000	36	36	Not-Trans anti-PSPC1-A546 8C-S-PSPC1 V2.00	0	28. Not-Trans and anti-PSPC1-A546_Pos001_S001	00-AJjjwqxaNAvtc7woc75cYZ
150.938	24.9991	1986	um	Cell	3	Cell Center of Image Mass	0.000	1.000	37	37	Not-Trans anti-PSPC1-A546 8C-S-PSPC1 V2.00	0	28. Not-Trans and anti-PSPC1-A546_Pos001_S001	00-AJjjwqxaNAvtc7woc75cYZ
171.604	27.1375	1985.83	um	Cell	3	Cell Center of Image Mass	0.000	1.000	38	38	Not-Trans anti-PSPC1-A546 8C-S-PSPC1 V2.00	0	28. Not-Trans and anti-PSPC1-A546_Pos001_S001	00-AJjjwqxaNAvtc7woc75cYZ
139.793	36.5585	1985.72	um	Cell	3	Cell Center of Image Mass	0.000	1.000	39	39	Not-Trans anti-PSPC1-A546 8C-S-PSPC1 V2.00	0	28. Not-Trans and anti-PSPC1-A546_Pos001_S001	00-AJjjwqxaNAvtc7woc75cYZ
159.827	45.3632	1985.81	um	Cell	3	Cell Center of Image Mass	0.000	1.000	40	40	Not-Trans anti-PSPC1-A546 8C-S-PSPC1 V2.00	0	28. Not-Trans and anti-PSPC1-A546_Pos001_S001	00-AJjjwqxaNAvtc7woc75cYZ
128.941	48.8142	1985.93	um	Cell	3	Cell Center of Image Mass	0.000	1.000	41	41	Not-Trans anti-PSPC1-A546 8C-S-PSPC1 V2.00	0	28. Not-Trans and anti-PSPC1-A546_Pos001_S001	00-AJjjwqxaNAvtc7woc75cYZ
179.948	48.0298	1985.74	um	Cell	3	Cell Center of Image Mass	0.000	1.000	42	42	Not-Trans anti-PSPC1-A546 8C-S-PSPC1 V2.00	0	28. Not-Trans and anti-PSPC1-A546_Pos001_S001	00-AJjjwqxaNAvtc7woc75cYZ
144.121	55.2587	1985.81	um	Cell	3	Cell Center of Image Mass	0.000	1.000	43	43	Not-Trans anti-PSPC1-A546 8C-S-PSPC1 V2.00	0	28. Not-Trans and anti-PSPC1-A546_Pos001_S001	00-AJjjwqxaNAvtc7woc75cYZ
188.745	61.6671	1985.93	um	Cell	3	Cell Center of Image Mass	0.000	1.000	44	44	Not-Trans anti-PSPC1-A546 8C-S-PSPC1 V2.00	0	28. Not-Trans and anti-PSPC1-A546_Pos001_S001	00-AJjjwqxaNAvtc7woc75cYZ
92.8792	124.109	1985.17	um	Cell	3	Cell Center of Image Mass	0.000	1.000	45	45	Not-Trans anti-PSPC1-A546 8C-S-PSPC1 V2.00	0	28. Not-Trans and anti-PSPC1-A546_Pos001_S001	00-AJjjwqxaNAvtc7woc75cYZ
117.363	134.059	1985.2	um	Cell	3	Cell Center of Image Mass	0.000	1.000	46	46	Not-Trans anti-PSPC1-A546 8C-S-PSPC1 V2.00	0	28. Not-Trans and anti-PSPC1-A546_Pos001_S001	00-AJjjwqxaNAvtc7woc75cYZ
34.1474	126.999	1985.55	um	Cell	3	Cell Center of Image Mass	0.000	1.000	47	47	Not-Trans anti-PSPC1-A546 8C-S-PSPC1 V2.00	0	28. Not-Trans and anti-PSPC1-A546_Pos001_S001	00-AJjjwqxaNAvtc7woc75cYZ
80.4612	144.833	1985.47	um	Cell	3	Cell Center of Image Mass	0.000	1.000	48	48	Not-Trans anti-PSPC1-A546 8C-S-PSPC1 V2.00	0	28. Not-Trans and anti-PSPC1-A546_Pos001_S001	00-AJjjwqxaNAvtc7woc75cYZ
93.2648	161.717	1985.49	um	Cell	3	Cell Center of Image Mass	0.000	1.000	49	49	Not-Trans anti-PSPC1-A546 8C-S-PSPC1 V2.00	0	28. Not-Trans and anti-PSPC1-A546_Pos001_S001	00-AJjjwqxaNAvtc7woc75cYZ
50.2582	147.625	1985.72	um	Cell	3	Cell Center of Image Mass	0.000	1.000	50	50	Not-Trans anti-PSPC1-A546 8C-S-PSPC1 V2.00	0	28. Not-Trans and anti-PSPC1-A546_Pos001_S001	00-AJjjwqxaNAvtc7woc75cYZ
22.5935	151.952	1985.7	um	Cell	3	Cell Center of Image Mass	0.000	1.000	51	51	Not-Trans anti-PSPC1-A546 8C-S-PSPC1 V2.00	0	28. Not-Trans and anti-PSPC1-A546_Pos001_S001	00-AJjjwqxaNAvtc7woc75cYZ
2.84447	159.163	1985.89	um	Cell	3	Cell Center of Image Mass	0.000	1.000	52	52	Not-Trans anti-PSPC1-A546 8C-S-PSPC1 V2.00	0	28. Not-Trans and anti-PSPC1-A546_Pos001_S001	00-AJjjwqxaNAvtc7woc75cYZ
18.7403	176.935	1985.76	um	Cell	3	Cell Center of Image Mass	0.000	1.000	53	53	Not-Trans anti-PSPC1-A546 8C-S-PSPC1 V2.00	0	28. Not-Trans and anti-PSPC1-A546_Pos001_S001	00-AJjjwqxaNAvtc7woc75cYZ
37.2215	197.492	1985.97	um	Cell	3	Cell Center of Image Mass	0.000	1.000	54	54	Not-Trans anti-PSPC1-A546 8C-S-PSPC1 V2.00	0	28. Not-Trans and anti-PSPC1-A546_Pos001_S001	00-AJjjwqxaNAvtc7woc75cYZ
21.6629	217.846	1985.97	um	Cell	3	Cell Center of Image Mass	0.000	1.000	55	55	Not-Trans anti-PSPC1-A546 8C-S-PSPC1 V2.00	0	28. Not-Trans and anti-PSPC1-A546_Pos001_S001	00-AJjjwqxaNAvtc7woc75cYZ
13.3884	231.234	1985.99	um	Cell	3	Cell Center of Image Mass	0.000	1.000	56	56	Not-Trans anti-PSPC1-A546 8C-S-PSPC1 V2.00	0	28. Not-Trans and anti-PSPC1-A546_Pos001_S001	00-AJjjwqxaNAvtc7woc75cYZ
32.8815	231.857	1985.87	um	Cell	3	Cell Center of Image Mass	0.000	1.000	57	57	Not-Trans anti-PSPC1-A546 8C-S-PSPC1 V2.00	0	28. Not-Trans and anti-PSPC1-A546_Pos001_S001	00-AJjjwqxaNAvtc7woc75cYZ
45.0001	172.18	1985.99	um	Cell	3	Cell Center of Image Mass	0.000	1.000	58	58	Not-Trans anti-PSPC1-A546 8C-S-PSPC1 V2.00	0	28. Not-Trans and anti-PSPC1-A546_Pos001_S001	00-AJjjwqxaNAvtc7woc75cYZ
3.66474	240.205	1986.09	um	Cell	3	Cell Center of Image Mass	0.000	1.000	59	59	Not-Trans anti-PSPC1-A546 8C-S-PSPC1 V2.00	0	28. Not-Trans and anti-PSPC1-A546_Pos001_S001	00-AJjjwqxaNAvtc7woc75cYZ
191.402	137.78	1985.49	um	Cell	3	Cell Center of Image Mass	0.000	1.000	60	60	Not-Trans anti-PSPC1-A546 8C-S-PSPC1 V2.00	0	28. Not-Trans and anti-PSPC1-A546_Pos001_S001	00-AJjjwqxaNAvtc7woc75cYZ
230.23	138.138	1985.27	um	Cell	3	Cell Center of Image Mass	0.000	1.000	61	61	Not-Trans anti-PSPC1-A546 8C-S-PSPC1 V2.00	0	28. Not-Trans and anti-PSPC1-A546_Pos001_S001	00-AJjjwqxaNAvtc7woc75cYZ
237.369	159.917	1985.47	um	Cell	3	Cell Center of Image Mass	0.000	1.000	62	62	Not-Trans anti-PSPC1-A546 8C-S-PSPC1 V2.00	0	28. Not-Trans and anti-PSPC1-A546_Pos001_S001	00-AJjjwqxaNAvtc7woc75cYZ
197.144	177.772	1985.56	um	Cell	3	Cell Center of Image Mass	0.000	1.000	63	63	Not-Trans anti-PSPC1-A546 8C-S-PSPC1 V2.00	0	28. Not-Trans and anti-PSPC1-A546_Pos001_S001	00-AJjjwqxaNAvtc7woc75cYZ
193.223	203.853	1985.62	um	Cell	3	Cell Center of Image Mass	0.000	1.000	64	64	Not-Trans anti-PSPC1-A546 8C-S-PSPC1 V2.00	0	28. Not-Trans and anti-PSPC1-A546_Pos001_S001	00-AJjjwqxaNAvtc7woc75cYZ
152.468	211.078	1985.36	um	Cell	3	Cell Center of Image Mass	0.000	1.000	65	65	Not-Trans anti-PSPC1-A546 8C-S-PSPC1 V2.00	0	28. Not-Trans and anti-PSPC1-A546_Pos001_S001	00-AJjjwqxaNAvtc7woc75cYZ
227.759	208.54	1985.6	um	Cell	3	Cell Center of Image Mass	0.000	1.000	66	66	Not-Trans anti-PSPC1-A546 8C-S-PSPC1 V2.00	0	28. Not-Trans and anti-PSPC1-A546_Pos001_S001	00-AJjjwqxaNAvtc7woc75cYZ
192.254	217.614	1985.45	um	Cell	3	Cell Center of Image Mass	0.000	1.000	67	67	Not-Trans anti-PSPC1-A546 8C-S-PSPC1 V2.00	0	28. Not-Trans and anti-PSPC1-A546_Pos001_S001	00-AJjjwqxaNAvtc7woc75cYZ
228.793	226.6	1985.69	um	Cell	3	Cell Center of Image Mass	0.000	1.000	68	68	Not-Trans anti-PSPC1-A546 8C-S-PSPC1 V2.00	0	28. Not-Trans and anti-PSPC1-A546_Pos001_S001	00-AJjjwqxaNAvtc7woc75cYZ
200.659	232.005	1985.56	um	Cell	3	Cell Center of Image Mass	0.000	1.000	69	69	Not-Trans anti-PSPC1-A546 8C-S-PSPC1 V2.00	0	28. Not-Trans and anti-PSPC1-A546_Pos001_S001	00-AJjjwqxaNAvtc7woc75cYZ
220.169	176.639	1985.72	um	Cell	3	Cell Center of Image Mass	0.000	1.000	70	70	Not-Trans anti-PSPC1-A546 8C-S-PSPC1 V2.00	0	28. Not-Trans and anti-PSPC1-A546_Pos001_S001	00-AJjjwqxaNAvtc7woc75cYZ
205.934	189.742	1985.8	um	Cell	3	Cell Center of Image Mass	0.000	1.000	71	71	Not-Trans anti-PSPC1-A546 8C-S-PSPC1 V2.00	0	28. Not-Trans and anti-PSPC1-A546_Pos001_S001	00-AJjjwqxaNAvtc7woc75cYZ
147.107	191.098	1985.8	um	Cell	3	Cell Center of Image Mass	0.000	1.000	72	72	Not-Trans anti-PSPC1-A546 8C-S-PSPC1 V2.00	0	28. Not-Trans and anti-PSPC1-A546_Pos001_S001	00-AJjjwqxaNAvtc7woc75cYZ
177.04	194.167	1985.89	um	Cell	3	Cell Center of Image Mass	0.000	1.000	73	73	Not-Trans anti-PSPC1-A546 8C-S-PSPC1 V2.00	0	28. Not-Trans and anti-PSPC1-A546_Pos001_S001	00-AJjjwqxaNAvtc7woc75cYZ
244.397	219.877	1985.67	um	Cell	3	Cell Center of Image Mass	0.000	1.000	74	74	Not-Trans anti-PSPC1-A546 8C-S-PSPC1 V2.00	0	28. Not-Trans and anti-PSPC1-A546_Pos001_S001	00-AJjjwqxaNAvtc7woc75cYZ
164.955	228.385	1985.6	um	Cell	3	Cell Center of Image Mass	0.000	1.000	75	75	Not-Trans anti-PSPC1-A546 8C-S-PSPC1 V2.00	0	28. Not-Trans and anti-PSPC1-A546_Pos001_S001	00-AJjjwqxaNAvtc7woc75cYZ
139.158	160.083	1986.08	um	Cell	3	Cell Center of Image Mass	0.000	1.000	76	0	Not-Trans anti-PSPC1-A546 8C-S-PSPC1 V2.00	0	28. Not-Trans and anti-PSPC1-A546_Pos002_S001	00-FWuMc4g6PD2roKGvNPuQAb
241.579	114.978	1986.17	um	Cell	3	Cell Center of Image Mass	0.000	1.000	77	1	Not-Trans anti-PSPC1-A546 8C-S-PSPC1 V2.00	0	28. Not-Trans and anti-PSPC1-A546_Pos002_S001	00-FWuMc4g6PD2roKGvNPuQAb
123.075	167.625	1986.23	um	Cell	3	Cell Center of Image Mass	0.000	1.000	78	2	Not-Trans anti-PSPC1-A546 8C-S-PSPC1 V2.00	0	28. Not-Trans and anti-PSPC1-A546_Pos002_S001	00-FWuMc4g6PD2roKGvNPuQAb
78.2296	225.275	1986.32	um	Cell	3	Cell Center of Image Mass	0.000	1.000	79	3	Not-Trans anti-PSPC1-A546 8C-S-PSPC1 V2.00	0	28. Not-Trans and anti-PSPC1-A546_Pos002_S001	00-FWuMc4g6PD2roKGvNPuQAb
143.571	238.451	1986.13	um	Cell	3	Cell Center of Image Mass	0.000	1.000	80	4	Not-Trans anti-PSPC1-A546 8C-S-PSPC1 V2.00	0	28. Not-Trans and anti-PSPC1-A546_Pos002_S001	00-FWuMc4g6PD2roKGvNPuQAb
82.7011	242.314	1986.6	um	Cell	3	Cell Center of Image Mass	0.000	1.000	81	5	Not-Trans anti-PSPC1-A546 8C-S-PSPC1 V2.00	0	28. Not-Trans and anti-PSPC1-A546_Pos002_S001	00-FWuMc4g6PD2roKGvNPuQAb
102.443	241.326	1986.3	um	Cell	3	Cell Center of Image Mass	0.000	1.000	82	6	Not-Trans anti-PSPC1-A546 8C-S-PSPC1 V2.00	0	28. Not-Trans and anti-PSPC1-A546_Pos002_S001	00-FWuMc4g6PD2roKGvNPuQAb
209.745	4.54608	1986.65	um	Cell	3	Cell Center of Image Mass	0.000	1.000	83	7	Not-Trans anti-PSPC1-A546 8C-S-PSPC1 V2.00	0	28. Not-Trans and anti-PSPC1-A546_Pos002_S001	00-FWuMc4g6PD2roKGvNPuQAb
239.838	55.3563	1986.66	um	Cell	3	Cell Center of Image Mass	0.000	1.000	84	8	Not-Trans anti-PSPC1-A546 8C-S-PSPC1 V2.00	0	28. Not-Trans and anti-PSPC1-A546_Pos002_S001	00-FWuMc4g6PD2roKGvNPuQAb
30.6371	59.5333	1986.31	um	Cell	3	Cell Center of Image Mass	0.000	1.000	85	9	Not-Trans anti-PSPC1-A546 8C-S-PSPC1 V2.00	0	28. Not-Trans and anti-PSPC1-A546_Pos002_S001	00-FWuMc4g6PD2roKGvNPuQAb
238.873	84.345	1986.36	um	Cell	3	Cell Center of Image Mass	0.000	1.000	86	10	Not-Trans anti-PSPC1-A546 8C-S-PSPC1 V2.00	0	28. Not-Trans and anti-PSPC1-A546_Pos002_S001	00-FWuMc4g6PD2roKGvNPuQAb
41.3195	203.197	1986.39	um	Cell	3	Cell Center of Image Mass	0.000	1.000	87	11	Not-Trans anti-PSPC1-A546 8C-S-PSPC1 V2.00	0	28. Not-Trans and anti-PSPC1-A546_Pos002_S001	00-FWuMc4g6PD2roKGvNPuQAb
4.38381	216.563	1986.88	um	Cell	3	Cell Center of Image Mass	0.000	1.000	88	12	Not-Trans anti-PSPC1-A546 8C-S-PSPC1 V2.00	0	28. Not-Trans and anti-PSPC1-A546_Pos002_S001	00-FWuMc4g6PD2roKGvNPuQAb
66.4135	6.22392	1986.57	um	Cell	3	Cell Center of Image Mass	0.000	1.000	89	13	Not-Trans anti-PSPC1-A546 8C-S-PSPC1 V2.00	0	28. Not-Trans and anti-PSPC1-A546_Pos002_S001	00-FWuMc4g6PD2roKGvNPuQAb
175.891	2.38208	1986.23	um	Cell	3	Cell Center of Image Mass	0.000	1.000	90	14	Not-Trans anti-PSPC1-A546 8C-S-PSPC1 V2.00	0	28. Not-Trans and anti-PSPC1-A546_Pos002_S001	00-FWuMc4g6PD2roKGvNPuQAb
112.473	84.9716	1986.38	um	Cell	3	Cell Center of Image Mass	0.000	1.000	91	15	Not-Trans anti-PSPC1-A546 8C-S-PSPC1 V2.00	0	28. Not-Trans and anti-PSPC1-A546_Pos002_S001	00-FWuMc4g6PD2roKGvNPuQAb
95.4902	94.6913	1986.17	um	Cell	3	Cell Center of Image Mass	0.000	1.000	92	16	Not-Trans anti-PSPC1-A546 8C-S-PSPC1 V2.00	0	28. Not-Trans and anti-PSPC1-A546_Pos002_S001	00-FWuMc4g6PD2roKGvNPuQAb
79.3682	103.477	1986.31	um	Cell	3	Cell Center of Image Mass	0.000	1.000	93	17	Not-Trans anti-PSPC1-A546 8C-S-PSPC1 V2.00	0	28. Not-Trans and anti-PSPC1-A546_Pos002_S001	00-FWuMc4g6PD2roKGvNPuQAb
60.6283	104.845	1986.28	um	Cell	3	Cell Center of Image Mass	0.000	1.000	94	18	Not-Trans anti-PSPC1-A546 8C-S-PSPC1 V2.00	0	28. Not-Trans and anti-PSPC1-A546_Pos002_S001	00-FWuMc4g6PD2roKGvNPuQAb
96.3702	114.543	1986.12	um	Cell	3	Cell Center of Image Mass	0.000	1.000	95	19	Not-Trans anti-PSPC1-A546 8C-S-PSPC1 V2.00	0	28. Not-Trans and anti-PSPC1-A546_Pos002_S001	00-FWuMc4g6PD2roKGvNPuQAb
118.908	10.5674	1986.48	um	Cell	3	Cell Center of Image Mass	0.000	1.000	96	20	Not-Trans anti-PSPC1-A546 8C-S-PSPC1 V2.00	0	28. Not-Trans and anti-PSPC1-A546_Pos002_S001	00-FWuMc4g6PD2roKGvNPuQAb
105.815	17.7627	1986.77	um	Cell	3	Cell Center of Image Mass	0.000	1.000	97	21	Not-Trans anti-PSPC1-A546 8C-S-PSPC1 V2.00	0	28. Not-Trans and anti-PSPC1-A546_Pos002_S001	00-FWuMc4g6PD2roKGvNPuQAb
88.4744	23.8989	1986.64	um	Cell	3	Cell Center of Image Mass	0.000	1.000	98	22	Not-Trans anti-PSPC1-A546 8C-S-PSPC1 V2.00	0	28. Not-Trans and anti-PSPC1-A546_Pos002_S001	00-FWuMc4g6PD2roKGvNPuQAb
26.6141	23.7276	1986.65	um	Cell	3	Cell Center of Image Mass	0.000	1.000	99	23	Not-Trans anti-PSPC1-A546 8C-S-PSPC1 V2.00	0	28. Not-Trans and anti-PSPC1-A546_Pos002_S001	00-FWuMc4g6PD2roKGvNPuQAb
41.4958	37.5847	1986.44	um	Cell	3	Cell Center of Image Mass	0.000	1.000	100	24	Not-Trans anti-PSPC1-A546 8C-S-PSPC1 V2.00	0	28. Not-Trans and anti-PSPC1-A546_Pos002_S001	00-FWuMc4g6PD2roKGvNPuQAb
117.156	43.6619	1986.61	um	Cell	3	Cell Center of Image Mass	0.000	1.000	101	25	Not-Trans anti-PSPC1-A546 8C-S-PSPC1 V2.00	0	28. Not-Trans and anti-PSPC1-A546_Pos002_S001	00-FWuMc4g6PD2roKGvNPuQAb
102.163	54.6838	1986.71	um	Cell	3	Cell Center of Image Mass	0.000	1.000	102	26	Not-Trans anti-PSPC1-A546 8C-S-PSPC1 V2.00	0	28. Not-Trans and anti-PSPC1-A546_Pos002_S001	00-FWuMc4g6PD2roKGvNPuQAb
61.7187	64.7399	1986.41	um	Cell	3	Cell Center of Image Mass	0.000	1.000	103	27	Not-Trans anti-PSPC1-A546 8C-S-PSPC1 V2.00	0	28. Not-Trans and anti-PSPC1-A546_Pos002_S001	00-FWuMc4g6PD2roKGvNPuQAb
92.2783	78.239	1986.57	um	Cell	3	Cell Center of Image Mass	0.000	1.000	104	28	Not-Trans anti-PSPC1-A546 8C-S-PSPC1 V2.00	0	28. Not-Trans and anti-PSPC1-A546_Pos002_S001	00-FWuMc4g6PD2roKGvNPuQAb
43.2024	82.9889	1986.64	um	Cell	3	Cell Center of Image Mass	0.000	1.000	105	29	Not-Trans anti-PSPC1-A546 8C-S-PSPC1 V2.00	0	28. Not-Trans and anti-PSPC1-A546_Pos002_S001	00-FWuMc4g6PD2roKGvNPuQAb
21.8107	89.6226	1986.55	um	Cell	3	Cell Center of Image Mass	0.000	1.000	106	30	Not-Trans anti-PSPC1-A546 8C-S-PSPC1 V2.00	0	28. Not-Trans and anti-PSPC1-A546_Pos002_S001	00-FWuMc4g6PD2roKGvNPuQAb
8.91863	107.868	1986.54	um	Cell	3	Cell Center of Image Mass	0.000	1.000	107	31	Not-Trans anti-PSPC1-A546 8C-S-PSPC1 V2.00	0	28. Not-Trans and anti-PSPC1-A546_Pos002_S001	00-FWuMc4g6PD2roKGvNPuQAb
28.5243	115.541	1986.46	um	Cell	3	Cell Center of Image Mass	0.000	1.000	108	32	Not-Trans anti-PSPC1-A546 8C-S-PSPC1 V2.00	0	28. Not-Trans and anti-PSPC1-A546_Pos002_S001	00-FWuMc4g6PD2roKGvNPuQAb
10.0948	21.5558	1986.89	um	Cell	3	Cell Center of Image Mass	0.000	1.000	109	33	Not-Trans anti-PSPC1-A546 8C-S-PSPC1 V2.00	0	28. Not-Trans and anti-PSPC1-A546_Pos002_S001	00-FWuMc4g6PD2roKGvNPuQAb
215.982	25.6232	1986.48	um	Cell	3	Cell Center of Image Mass	0.000	1.000	110	34	Not-Trans anti-PSPC1-A546 8C-S-PSPC1 V2.00	0	28. Not-Trans and anti-PSPC1-A546_Pos002_S001	00-FWuMc4g6PD2roKGvNPuQAb
128.781	74.2886	1986.29	um	Cell	3	Cell Center of Image Mass	0.000	1.000	111	35	Not-Trans anti-PSPC1-A546 8C-S-PSPC1 V2.00	0	28. Not-Trans and anti-PSPC1-A546_Pos002_S001	00-FWuMc4g6PD2roKGvNPuQAb
130.227	106.901	1986.2	um	Cell	3	Cell Center of Image Mass	0.000	1.000	112	36	Not-Trans anti-PSPC1-A546 8C-S-PSPC1 V2.00	0	28. Not-Trans and anti-PSPC1-A546_Pos002_S001	00-FWuMc4g6PD2roKGvNPuQAb
202.171	118.07	1986.15	um	Cell	3	Cell Center of Image Mass	0.000	1.000	113	37	Not-Trans anti-PSPC1-A546 8C-S-PSPC1 V2.00	0	28. Not-Trans and anti-PSPC1-A546_Pos002_S001	00-FWuMc4g6PD2roKGvNPuQAb
176.177	120.008	1986.17	um	Cell	3	Cell Center of Image Mass	0.000	1.000	114	38	Not-Trans anti-PSPC1-A546 8C-S-PSPC1 V2.00	0	28. Not-Trans and anti-PSPC1-A546_Pos002_S001	00-FWuMc4g6PD2roKGvNPuQAb
153.007	121.497	1986.18	um	Cell	3	Cell Center of Image Mass	0.000	1.000	115	39	Not-Trans anti-PSPC1-A546 8C-S-PSPC1 V2.00	0	28. Not-Trans and anti-PSPC1-A546_Pos002_S001	00-FWuMc4g6PD2roKGvNPuQAb
145.301	7.66632	1986.63	um	Cell	3	Cell Center of Image Mass	0.000	1.000	116	40	Not-Trans anti-PSPC1-A546 8C-S-PSPC1 V2.00	0	28. Not-Trans and anti-PSPC1-A546_Pos002_S001	00-FWuMc4g6PD2roKGvNPuQAb
236.385	16.3018	1986.7	um	Cell	3	Cell Center of Image Mass	0.000	1.000	117	41	Not-Trans anti-PSPC1-A546 8C-S-PSPC1 V2.00	0	28. Not-Trans and anti-PSPC1-A546_Pos002_S001	00-FWuMc4g6PD2roKGvNPuQAb
143.021	31.0119	1986.51	um	Cell	3	Cell Center of Image Mass	0.000	1.000	118	42	Not-Trans anti-PSPC1-A546 8C-S-PSPC1 V2.00	0	28. Not-Trans and anti-PSPC1-A546_Pos002_S001	00-FWuMc4g6PD2roKGvNPuQAb
191.872	34.9338	1986.46	um	Cell	3	Cell Center of Image Mass	0.000	1.000	119	43	Not-Trans anti-PSPC1-A546 8C-S-PSPC1 V2.00	0	28. Not-Trans and anti-PSPC1-A546_Pos002_S001	00-FWuMc4g6PD2roKGvNPuQAb
178.835	41.0424	1986.45	um	Cell	3	Cell Center of Image Mass	0.000	1.000	120	44	Not-Trans anti-PSPC1-A546 8C-S-PSPC1 V2.00	0	28. Not-Trans and anti-PSPC1-A546_Pos002_S001	00-FWuMc4g6PD2roKGvNPuQAb
153.841	42.1768	1986.75	um	Cell	3	Cell Center of Image Mass	0.000	1.000	121	45	Not-Trans anti-PSPC1-A546 8C-S-PSPC1 V2.00	0	28. Not-Trans and anti-PSPC1-A546_Pos002_S001	00-FWuMc4g6PD2roKGvNPuQAb
134.64	46.3138	1986.58	um	Cell	3	Cell Center of Image Mass	0.000	1.000	122	46	Not-Trans anti-PSPC1-A546 8C-S-PSPC1 V2.00	0	28. Not-Trans and anti-PSPC1-A546_Pos002_S001	00-FWuMc4g6PD2roKGvNPuQAb
215.642	49.5507	1986.67	um	Cell	3	Cell Center of Image Mass	0.000	1.000	123	47	Not-Trans anti-PSPC1-A546 8C-S-PSPC1 V2.00	0	28. Not-Trans and anti-PSPC1-A546_Pos002_S001	00-FWuMc4g6PD2roKGvNPuQAb
158.973	60.6853	1986.66	um	Cell	3	Cell Center of Image Mass	0.000	1.000	124	48	Not-Trans anti-PSPC1-A546 8C-S-PSPC1 V2.00	0	28. Not-Trans and anti-PSPC1-A546_Pos002_S001	00-FWuMc4g6PD2roKGvNPuQAb
206.276	63.8803	1986.69	um	Cell	3	Cell Center of Image Mass	0.000	1.000	125	49	Not-Trans anti-PSPC1-A546 8C-S-PSPC1 V2.00	0	28. Not-Trans and anti-PSPC1-A546_Pos002_S001	00-FWuMc4g6PD2roKGvNPuQAb
183.829	67.2405	1986.63	um	Cell	3	Cell Center of Image Mass	0.000	1.000	126	50	Not-Trans anti-PSPC1-A546 8C-S-PSPC1 V2.00	0	28. Not-Trans and anti-PSPC1-A546_Pos002_S001	00-FWuMc4g6PD2roKGvNPuQAb
167.37	77.294	1986.69	um	Cell	3	Cell Center of Image Mass	0.000	1.000	127	51	Not-Trans anti-PSPC1-A546 8C-S-PSPC1 V2.00	0	28. Not-Trans and anti-PSPC1-A546_Pos002_S001	00-FWuMc4g6PD2roKGvNPuQAb
150.625	86.1607	1986.43	um	Cell	3	Cell Center of Image Mass	0.000	1.000	128	52	Not-Trans anti-PSPC1-A546 8C-S-PSPC1 V2.00	0	28. Not-Trans and anti-PSPC1-A546_Pos002_S001	00-FWuMc4g6PD2roKGvNPuQAb
200.948	91.6701	1986.46	um	Cell	3	Cell Center of Image Mass	0.000	1.000	129	53	Not-Trans anti-PSPC1-A546 8C-S-PSPC1 V2.00	0	28. Not-Trans and anti-PSPC1-A546_Pos002_S001	00-FWuMc4g6PD2roKGvNPuQAb
137.977	92.9037	1986.54	um	Cell	3	Cell Center of Image Mass	0.000	1.000	130	54	Not-Trans anti-PSPC1-A546 8C-S-PSPC1 V2.00	0	28. Not-Trans and anti-PSPC1-A546_Pos002_S001	00-FWuMc4g6PD2roKGvNPuQAb
179.232	101.899	1987.55	um	Cell	3	Cell Center of Image Mass	0.000	1.000	131	55	Not-Trans anti-PSPC1-A546 8C-S-PSPC1 V2.00	0	28. Not-Trans and anti-PSPC1-A546_Pos002_S001	00-FWuMc4g6PD2roKGvNPuQAb
166.263	47.7594	1986.97	um	Cell	3	Cell Center of Image Mass	0.000	1.000	132	56	Not-Trans anti-PSPC1-A546 8C-S-PSPC1 V2.00	0	28. Not-Trans and anti-PSPC1-A546_Pos002_S001	00-FWuMc4g6PD2roKGvNPuQAb
67.2399	133.148	1986.21	um	Cell	3	Cell Center of Image Mass	0.000	1.000	133	57	Not-Trans anti-PSPC1-A546 8C-S-PSPC1 V2.00	0	28. Not-Trans and anti-PSPC1-A546_Pos002_S001	00-FWuMc4g6PD2roKGvNPuQAb
27.8609	136.762	1986.36	um	Cell	3	Cell Center of Image Mass	0.000	1.000	134	58	Not-Trans anti-PSPC1-A546 8C-S-PSPC1 V2.00	0	28. Not-Trans and anti-PSPC1-A546_Pos002_S001	00-FWuMc4g6PD2roKGvNPuQAb
84.7548	144.486	1986.24	um	Cell	3	Cell Center of Image Mass	0.000	1.000	135	59	Not-Trans anti-PSPC1-A546 8C-S-PSPC1 V2.00	0	28. Not-Trans and anti-PSPC1-A546_Pos002_S001	00-FWuMc4g6PD2roKGvNPuQAb
65.5312	150.915	1986.23	um	Cell	3	Cell Center of Image Mass	0.000	1.000	136	60	Not-Trans anti-PSPC1-A546 8C-S-PSPC1 V2.00	0	28. Not-Trans and anti-PSPC1-A546_Pos002_S001	00-FWuMc4g6PD2roKGvNPuQAb
107.386	147.414	1986.13	um	Cell	3	Cell Center of Image Mass	0.000	1.000	137	61	Not-Trans anti-PSPC1-A546 8C-S-PSPC1 V2.00	0	28. Not-Trans and anti-PSPC1-A546_Pos002_S001	00-FWuMc4g6PD2roKGvNPuQAb
86.564	165.034	1986.35	um	Cell	3	Cell Center of Image Mass	0.000	1.000	138	62	Not-Trans anti-PSPC1-A546 8C-S-PSPC1 V2.00	0	28. Not-Trans and anti-PSPC1-A546_Pos002_S001	00-FWuMc4g6PD2roKGvNPuQAb
96.6922	175.033	1986.38	um	Cell	3	Cell Center of Image Mass	0.000	1.000	139	63	Not-Trans anti-PSPC1-A546 8C-S-PSPC1 V2.00	0	28. Not-Trans and anti-PSPC1-A546_Pos002_S001	00-FWuMc4g6PD2roKGvNPuQAb
53.1681	176.068	1986.46	um	Cell	3	Cell Center of Image Mass	0.000	1.000	140	64	Not-Trans anti-PSPC1-A546 8C-S-PSPC1 V2.00	0	28. Not-Trans and anti-PSPC1-A546_Pos002_S001	00-FWuMc4g6PD2roKGvNPuQAb
109.809	180.156	1986.4	um	Cell	3	Cell Center of Image Mass	0.000	1.000	141	65	Not-Trans anti-PSPC1-A546 8C-S-PSPC1 V2.00	0	28. Not-Trans and anti-PSPC1-A546_Pos002_S001	00-FWuMc4g6PD2roKGvNPuQAb
70.2766	185.487	1986.23	um	Cell	3	Cell Center of Image Mass	0.000	1.000	142	66	Not-Trans anti-PSPC1-A546 8C-S-PSPC1 V2.00	0	28. Not-Trans and anti-PSPC1-A546_Pos002_S001	00-FWuMc4g6PD2roKGvNPuQAb
105.508	196.923	1986.44	um	Cell	3	Cell Center of Image Mass	0.000	1.000	143	67	Not-Trans anti-PSPC1-A546 8C-S-PSPC1 V2.00	0	28. Not-Trans and anti-PSPC1-A546_Pos002_S001	00-FWuMc4g6PD2roKGvNPuQAb
99.4029	214.951	1986.36	um	Cell	3	Cell Center of Image Mass	0.000	1.000	144	68	Not-Trans anti-PSPC1-A546 8C-S-PSPC1 V2.00	0	28. Not-Trans and anti-PSPC1-A546_Pos002_S001	00-FWuMc4g6PD2roKGvNPuQAb
119.648	215.048	1986.42	um	Cell	3	Cell Center of Image Mass	0.000	1.000	145	69	Not-Trans anti-PSPC1-A546 8C-S-PSPC1 V2.00	0	28. Not-Trans and anti-PSPC1-A546_Pos002_S001	00-FWuMc4g6PD2roKGvNPuQAb
6.96092	162.471	1986.53	um	Cell	3	Cell Center of Image Mass	0.000	1.000	146	70	Not-Trans anti-PSPC1-A546 8C-S-PSPC1 V2.00	0	28. Not-Trans and anti-PSPC1-A546_Pos002_S001	00-FWuMc4g6PD2roKGvNPuQAb
22.7172	172.02	1986.38	um	Cell	3	Cell Center of Image Mass	0.000	1.000	147	71	Not-Trans anti-PSPC1-A546 8C-S-PSPC1 V2.00	0	28. Not-Trans and anti-PSPC1-A546_Pos002_S001	00-FWuMc4g6PD2roKGvNPuQAb
22.1939	197.139	1986.62	um	Cell	3	Cell Center of Image Mass	0.000	1.000	148	72	Not-Trans anti-PSPC1-A546 8C-S-PSPC1 V2.00	0	28. Not-Trans and anti-PSPC1-A546_Pos002_S001	00-FWuMc4g6PD2roKGvNPuQAb
23.1873	219.741	1986.65	um	Cell	3	Cell Center of Image Mass	0.000	1.000	149	73	Not-Trans anti-PSPC1-A546 8C-S-PSPC1 V2.00	0	28. Not-Trans and anti-PSPC1-A546_Pos002_S001	00-FWuMc4g6PD2roKGvNPuQAb
140.094	130.931	1986.28	um	Cell	3	Cell Center of Image Mass	0.000	1.000	150	74	Not-Trans anti-PSPC1-A546 8C-S-PSPC1 V2.00	0	28. Not-Trans and anti-PSPC1-A546_Pos002_S001	00-FWuMc4g6PD2roKGvNPuQAb
125.59	140.326	1986.2	um	Cell	3	Cell Center of Image Mass	0.000	1.000	151	75	Not-Trans anti-PSPC1-A546 8C-S-PSPC1 V2.00	0	28. Not-Trans and anti-PSPC1-A546_Pos002_S001	00-FWuMc4g6PD2roKGvNPuQAb
174.795	146.577	1985.98	um	Cell	3	Cell Center of Image Mass	0.000	1.000	152	76	Not-Trans anti-PSPC1-A546 8C-S-PSPC1 V2.00	0	28. Not-Trans and anti-PSPC1-A546_Pos002_S001	00-FWuMc4g6PD2roKGvNPuQAb
220.797	153.316	1986.35	um	Cell	3	Cell Center of Image Mass	0.000	1.000	153	77	Not-Trans anti-PSPC1-A546 8C-S-PSPC1 V2.00	0	28. Not-Trans and anti-PSPC1-A546_Pos002_S001	00-FWuMc4g6PD2roKGvNPuQAb
236.408	157.274	1986.31	um	Cell	3	Cell Center of Image Mass	0.000	1.000	154	78	Not-Trans anti-PSPC1-A546 8C-S-PSPC1 V2.00	0	28. Not-Trans and anti-PSPC1-A546_Pos002_S001	00-FWuMc4g6PD2roKGvNPuQAb
221.648	184.465	1986.23	um	Cell	3	Cell Center of Image Mass	0.000	1.000	155	79	Not-Trans anti-PSPC1-A546 8C-S-PSPC1 V2.00	0	28. Not-Trans and anti-PSPC1-A546_Pos002_S001	00-FWuMc4g6PD2roKGvNPuQAb
202.243	186.506	1986.09	um	Cell	3	Cell Center of Image Mass	0.000	1.000	156	80	Not-Trans anti-PSPC1-A546 8C-S-PSPC1 V2.00	0	28. Not-Trans and anti-PSPC1-A546_Pos002_S001	00-FWuMc4g6PD2roKGvNPuQAb
150.8	194.849	1986.03	um	Cell	3	Cell Center of Image Mass	0.000	1.000	157	81	Not-Trans anti-PSPC1-A546 8C-S-PSPC1 V2.00	0	28. Not-Trans and anti-PSPC1-A546_Pos002_S001	00-FWuMc4g6PD2roKGvNPuQAb
212.693	200.767	1986.21	um	Cell	3	Cell Center of Image Mass	0.000	1.000	158	82	Not-Trans anti-PSPC1-A546 8C-S-PSPC1 V2.00	0	28. Not-Trans and anti-PSPC1-A546_Pos002_S001	00-FWuMc4g6PD2roKGvNPuQAb
137.786	203.014	1986.2	um	Cell	3	Cell Center of Image Mass	0.000	1.000	159	83	Not-Trans anti-PSPC1-A546 8C-S-PSPC1 V2.00	0	28. Not-Trans and anti-PSPC1-A546_Pos002_S001	00-FWuMc4g6PD2roKGvNPuQAb
234.666	208.941	1986.3	um	Cell	3	Cell Center of Image Mass	0.000	1.000	160	84	Not-Trans anti-PSPC1-A546 8C-S-PSPC1 V2.00	0	28. Not-Trans and anti-PSPC1-A546_Pos002_S001	00-FWuMc4g6PD2roKGvNPuQAb
222.701	219.68	1986.24	um	Cell	3	Cell Center of Image Mass	0.000	1.000	161	85	Not-Trans anti-PSPC1-A546 8C-S-PSPC1 V2.00	0	28. Not-Trans and anti-PSPC1-A546_Pos002_S001	00-FWuMc4g6PD2roKGvNPuQAb
180.981	225.06	1986.15	um	Cell	3	Cell Center of Image Mass	0.000	1.000	162	86	Not-Trans anti-PSPC1-A546 8C-S-PSPC1 V2.00	0	28. Not-Trans and anti-PSPC1-A546_Pos002_S001	00-FWuMc4g6PD2roKGvNPuQAb
197	235.365	1986.19	um	Cell	3	Cell Center of Image Mass	0.000	1.000	163	87	Not-Trans anti-PSPC1-A546 8C-S-PSPC1 V2.00	0	28. Not-Trans and anti-PSPC1-A546_Pos002_S001	00-FWuMc4g6PD2roKGvNPuQAb
238.175	237.202	1986.37	um	Cell	3	Cell Center of Image Mass	0.000	1.000	164	88	Not-Trans anti-PSPC1-A546 8C-S-PSPC1 V2.00	0	28. Not-Trans and anti-PSPC1-A546_Pos002_S001	00-FWuMc4g6PD2roKGvNPuQAb
155.499	100.836	1987.7	um	Cell	3	Cell Center of Image Mass	0.000	1.000	165	89	Not-Trans anti-PSPC1-A546 8C-S-PSPC1 V2.00	0	28. Not-Trans and anti-PSPC1-A546_Pos002_S001	00-FWuMc4g6PD2roKGvNPuQAb
206.907	3.43836	1986.62	um	Cell	3	Cell Center of Image Mass	0.000	1.000	166	0	Not-Trans anti-PSPC1-A546 8C-S-PSPC1 V2.00	0	28. Not-Trans and anti-PSPC1-A546_Pos003_S001	00-mYDDE278wk2zpTX2wPZ9Qf
187.067	27.0229	1986.52	um	Cell	3	Cell Center of Image Mass	0.000	1.000	167	1	Not-Trans anti-PSPC1-A546 8C-S-PSPC1 V2.00	0	28. Not-Trans and anti-PSPC1-A546_Pos003_S001	00-mYDDE278wk2zpTX2wPZ9Qf
230.274	51.2723	1986.22	um	Cell	3	Cell Center of Image Mass	0.000	1.000	168	2	Not-Trans anti-PSPC1-A546 8C-S-PSPC1 V2.00	0	28. Not-Trans and anti-PSPC1-A546_Pos003_S001	00-mYDDE278wk2zpTX2wPZ9Qf
229.079	83.9455	1986.37	um	Cell	3	Cell Center of Image Mass	0.000	1.000	169	3	Not-Trans anti-PSPC1-A546 8C-S-PSPC1 V2.00	0	28. Not-Trans and anti-PSPC1-A546_Pos003_S001	00-mYDDE278wk2zpTX2wPZ9Qf
196.771	106.102	1986.27	um	Cell	3	Cell Center of Image Mass	0.000	1.000	170	4	Not-Trans anti-PSPC1-A546 8C-S-PSPC1 V2.00	0	28. Not-Trans and anti-PSPC1-A546_Pos003_S001	00-mYDDE278wk2zpTX2wPZ9Qf
227.051	137.303	1986.18	um	Cell	3	Cell Center of Image Mass	0.000	1.000	171	5	Not-Trans anti-PSPC1-A546 8C-S-PSPC1 V2.00	0	28. Not-Trans and anti-PSPC1-A546_Pos003_S001	00-mYDDE278wk2zpTX2wPZ9Qf
242.984	159.468	1986.21	um	Cell	3	Cell Center of Image Mass	0.000	1.000	172	6	Not-Trans anti-PSPC1-A546 8C-S-PSPC1 V2.00	0	28. Not-Trans and anti-PSPC1-A546_Pos003_S001	00-mYDDE278wk2zpTX2wPZ9Qf
235.138	202.444	1986.34	um	Cell	3	Cell Center of Image Mass	0.000	1.000	173	7	Not-Trans anti-PSPC1-A546 8C-S-PSPC1 V2.00	0	28. Not-Trans and anti-PSPC1-A546_Pos003_S001	00-mYDDE278wk2zpTX2wPZ9Qf
242.364	215.934	1986.49	um	Cell	3	Cell Center of Image Mass	0.000	1.000	174	8	Not-Trans anti-PSPC1-A546 8C-S-PSPC1 V2.00	0	28. Not-Trans and anti-PSPC1-A546_Pos003_S001	00-mYDDE278wk2zpTX2wPZ9Qf
238.238	3.83593	1986.59	um	Cell	3	Cell Center of Image Mass	0.000	1.000	175	9	Not-Trans anti-PSPC1-A546 8C-S-PSPC1 V2.00	0	28. Not-Trans and anti-PSPC1-A546_Pos003_S001	00-mYDDE278wk2zpTX2wPZ9Qf
225.663	21.5623	1986.55	um	Cell	3	Cell Center of Image Mass	0.000	1.000	176	10	Not-Trans anti-PSPC1-A546 8C-S-PSPC1 V2.00	0	28. Not-Trans and anti-PSPC1-A546_Pos003_S001	00-mYDDE278wk2zpTX2wPZ9Qf
202.261	52.9294	1986.31	um	Cell	3	Cell Center of Image Mass	0.000	1.000	177	11	Not-Trans anti-PSPC1-A546 8C-S-PSPC1 V2.00	0	28. Not-Trans and anti-PSPC1-A546_Pos003_S001	00-mYDDE278wk2zpTX2wPZ9Qf
136.442	190.28	1986.16	um	Cell	3	Cell Center of Image Mass	0.000	1.000	178	12	Not-Trans anti-PSPC1-A546 8C-S-PSPC1 V2.00	0	28. Not-Trans and anti-PSPC1-A546_Pos003_S001	00-mYDDE278wk2zpTX2wPZ9Qf
12.9637	239.227	1986.78	um	Cell	3	Cell Center of Image Mass	0.000	1.000	179	13	Not-Trans anti-PSPC1-A546 8C-S-PSPC1 V2.00	0	28. Not-Trans and anti-PSPC1-A546_Pos003_S001	00-mYDDE278wk2zpTX2wPZ9Qf
242.223	105.43	1986.34	um	Cell	3	Cell Center of Image Mass	0.000	1.000	180	14	Not-Trans anti-PSPC1-A546 8C-S-PSPC1 V2.00	0	28. Not-Trans and anti-PSPC1-A546_Pos003_S001	00-mYDDE278wk2zpTX2wPZ9Qf
9.86142	156.906	1986.69	um	Cell	3	Cell Center of Image Mass	0.000	1.000	181	15	Not-Trans anti-PSPC1-A546 8C-S-PSPC1 V2.00	0	28. Not-Trans and anti-PSPC1-A546_Pos003_S001	00-mYDDE278wk2zpTX2wPZ9Qf
42.4098	238.851	1986.71	um	Cell	3	Cell Center of Image Mass	0.000	1.000	182	16	Not-Trans anti-PSPC1-A546 8C-S-PSPC1 V2.00	0	28. Not-Trans and anti-PSPC1-A546_Pos003_S001	00-mYDDE278wk2zpTX2wPZ9Qf
97.7608	195.262	1986.31	um	Cell	3	Cell Center of Image Mass	0.000	1.000	183	17	Not-Trans anti-PSPC1-A546 8C-S-PSPC1 V2.00	0	28. Not-Trans and anti-PSPC1-A546_Pos003_S001	00-mYDDE278wk2zpTX2wPZ9Qf
113.799	223.811	1986.41	um	Cell	3	Cell Center of Image Mass	0.000	1.000	184	18	Not-Trans anti-PSPC1-A546 8C-S-PSPC1 V2.00	0	28. Not-Trans and anti-PSPC1-A546_Pos003_S001	00-mYDDE278wk2zpTX2wPZ9Qf
86.0048	242.461	1986.29	um	Cell	3	Cell Center of Image Mass	0.000	1.000	185	19	Not-Trans anti-PSPC1-A546 8C-S-PSPC1 V2.00	0	28. Not-Trans and anti-PSPC1-A546_Pos003_S001	00-mYDDE278wk2zpTX2wPZ9Qf
53.6024	166.692	1986.67	um	Cell	3	Cell Center of Image Mass	0.000	1.000	186	20	Not-Trans anti-PSPC1-A546 8C-S-PSPC1 V2.00	0	28. Not-Trans and anti-PSPC1-A546_Pos003_S001	00-mYDDE278wk2zpTX2wPZ9Qf
50.5766	186.512	1986.55	um	Cell	3	Cell Center of Image Mass	0.000	1.000	187	21	Not-Trans anti-PSPC1-A546 8C-S-PSPC1 V2.00	0	28. Not-Trans and anti-PSPC1-A546_Pos003_S001	00-mYDDE278wk2zpTX2wPZ9Qf
63.0771	208.319	1986.38	um	Cell	3	Cell Center of Image Mass	0.000	1.000	188	22	Not-Trans anti-PSPC1-A546 8C-S-PSPC1 V2.00	0	28. Not-Trans and anti-PSPC1-A546_Pos003_S001	00-mYDDE278wk2zpTX2wPZ9Qf
33.878	215.375	1986.47	um	Cell	3	Cell Center of Image Mass	0.000	1.000	189	23	Not-Trans anti-PSPC1-A546 8C-S-PSPC1 V2.00	0	28. Not-Trans and anti-PSPC1-A546_Pos003_S001	00-mYDDE278wk2zpTX2wPZ9Qf
87.6242	224.883	1986.44	um	Cell	3	Cell Center of Image Mass	0.000	1.000	190	24	Not-Trans anti-PSPC1-A546 8C-S-PSPC1 V2.00	0	28. Not-Trans and anti-PSPC1-A546_Pos003_S001	00-mYDDE278wk2zpTX2wPZ9Qf
68.5877	241.034	1986.59	um	Cell	3	Cell Center of Image Mass	0.000	1.000	191	25	Not-Trans anti-PSPC1-A546 8C-S-PSPC1 V2.00	0	28. Not-Trans and anti-PSPC1-A546_Pos003_S001	00-mYDDE278wk2zpTX2wPZ9Qf
65.1289	159.682	1987.07	um	Cell	3	Cell Center of Image Mass	0.000	1.000	192	26	Not-Trans anti-PSPC1-A546 8C-S-PSPC1 V2.00	0	28. Not-Trans and anti-PSPC1-A546_Pos003_S001	00-mYDDE278wk2zpTX2wPZ9Qf
85.1183	168.353	1986.88	um	Cell	3	Cell Center of Image Mass	0.000	1.000	193	27	Not-Trans anti-PSPC1-A546 8C-S-PSPC1 V2.00	0	28. Not-Trans and anti-PSPC1-A546_Pos003_S001	00-mYDDE278wk2zpTX2wPZ9Qf
80.7534	183.465	1986.79	um	Cell	3	Cell Center of Image Mass	0.000	1.000	194	28	Not-Trans anti-PSPC1-A546 8C-S-PSPC1 V2.00	0	28. Not-Trans and anti-PSPC1-A546_Pos003_S001	00-mYDDE278wk2zpTX2wPZ9Qf
70.0737	188.597	1986.82	um	Cell	3	Cell Center of Image Mass	0.000	1.000	195	29	Not-Trans anti-PSPC1-A546 8C-S-PSPC1 V2.00	0	28. Not-Trans and anti-PSPC1-A546_Pos003_S001	00-mYDDE278wk2zpTX2wPZ9Qf
128.002	128.132	1986.24	um	Cell	3	Cell Center of Image Mass	0.000	1.000	196	30	Not-Trans anti-PSPC1-A546 8C-S-PSPC1 V2.00	0	28. Not-Trans and anti-PSPC1-A546_Pos003_S001	00-mYDDE278wk2zpTX2wPZ9Qf
154.236	138.909	1986.22	um	Cell	3	Cell Center of Image Mass	0.000	1.000	197	31	Not-Trans anti-PSPC1-A546 8C-S-PSPC1 V2.00	0	28. Not-Trans and anti-PSPC1-A546_Pos003_S001	00-mYDDE278wk2zpTX2wPZ9Qf
180.125	203.657	1986.37	um	Cell	3	Cell Center of Image Mass	0.000	1.000	198	32	Not-Trans anti-PSPC1-A546 8C-S-PSPC1 V2.00	0	28. Not-Trans and anti-PSPC1-A546_Pos003_S001	00-mYDDE278wk2zpTX2wPZ9Qf
212.979	225.549	1986.35	um	Cell	3	Cell Center of Image Mass	0.000	1.000	199	33	Not-Trans anti-PSPC1-A546 8C-S-PSPC1 V2.00	0	28. Not-Trans and anti-PSPC1-A546_Pos003_S001	00-mYDDE278wk2zpTX2wPZ9Qf
166.747	215.678	1986.56	um	Cell	3	Cell Center of Image Mass	0.000	1.000	200	34	Not-Trans anti-PSPC1-A546 8C-S-PSPC1 V2.00	0	28. Not-Trans and anti-PSPC1-A546_Pos003_S001	00-mYDDE278wk2zpTX2wPZ9Qf
145.992	217.045	1986.52	um	Cell	3	Cell Center of Image Mass	0.000	1.000	201	35	Not-Trans anti-PSPC1-A546 8C-S-PSPC1 V2.00	0	28. Not-Trans and anti-PSPC1-A546_Pos003_S001	00-mYDDE278wk2zpTX2wPZ9Qf
171.083	230.927	1986.79	um	Cell	3	Cell Center of Image Mass	0.000	1.000	202	36	Not-Trans anti-PSPC1-A546 8C-S-PSPC1 V2.00	0	28. Not-Trans and anti-PSPC1-A546_Pos003_S001	00-mYDDE278wk2zpTX2wPZ9Qf
198.701	229.222	1986.64	um	Cell	3	Cell Center of Image Mass	0.000	1.000	203	37	Not-Trans anti-PSPC1-A546 8C-S-PSPC1 V2.00	0	28. Not-Trans and anti-PSPC1-A546_Pos003_S001	00-mYDDE278wk2zpTX2wPZ9Qf
144.296	233.358	1986.71	um	Cell	3	Cell Center of Image Mass	0.000	1.000	204	38	Not-Trans anti-PSPC1-A546 8C-S-PSPC1 V2.00	0	28. Not-Trans and anti-PSPC1-A546_Pos003_S001	00-mYDDE278wk2zpTX2wPZ9Qf
127.711	234.659	1986.52	um	Cell	3	Cell Center of Image Mass	0.000	1.000	205	39	Not-Trans anti-PSPC1-A546 8C-S-PSPC1 V2.00	0	28. Not-Trans and anti-PSPC1-A546_Pos003_S001	00-mYDDE278wk2zpTX2wPZ9Qf
165.642	243.026	1986.65	um	Cell	3	Cell Center of Image Mass	0.000	1.000	206	40	Not-Trans anti-PSPC1-A546 8C-S-PSPC1 V2.00	0	28. Not-Trans and anti-PSPC1-A546_Pos003_S001	00-mYDDE278wk2zpTX2wPZ9Qf
195.25	241.169	1987.17	um	Cell	3	Cell Center of Image Mass	0.000	1.000	207	41	Not-Trans anti-PSPC1-A546 8C-S-PSPC1 V2.00	0	28. Not-Trans and anti-PSPC1-A546_Pos003_S001	00-mYDDE278wk2zpTX2wPZ9Qf
181.09	240.753	1986.97	um	Cell	3	Cell Center of Image Mass	0.000	1.000	208	42	Not-Trans anti-PSPC1-A546 8C-S-PSPC1 V2.00	0	28. Not-Trans and anti-PSPC1-A546_Pos003_S001	00-mYDDE278wk2zpTX2wPZ9Qf
98.6481	123.019	1986.2	um	Cell	3	Cell Center of Image Mass	0.000	1.000	209	0	Not-Trans anti-PSPC1-A546 8C-S-PSPC1 V2.00	0	28. Not-Trans and anti-PSPC1-A546_Pos004_S001	00-sRHQ4moBQovDaWAexpVxo5
200.826	153.147	1986.62	um	Cell	3	Cell Center of Image Mass	0.000	1.000	210	1	Not-Trans anti-PSPC1-A546 8C-S-PSPC1 V2.00	0	28. Not-Trans and anti-PSPC1-A546_Pos004_S001	00-sRHQ4moBQovDaWAexpVxo5
171.225	217.54	1986.29	um	Cell	3	Cell Center of Image Mass	0.000	1.000	211	2	Not-Trans anti-PSPC1-A546 8C-S-PSPC1 V2.00	0	28. Not-Trans and anti-PSPC1-A546_Pos004_S001	00-sRHQ4moBQovDaWAexpVxo5
180.296	2.52107	1986.57	um	Cell	3	Cell Center of Image Mass	0.000	1.000	212	3	Not-Trans anti-PSPC1-A546 8C-S-PSPC1 V2.00	0	28. Not-Trans and anti-PSPC1-A546_Pos004_S001	00-sRHQ4moBQovDaWAexpVxo5
76.4422	94.0774	1986.42	um	Cell	3	Cell Center of Image Mass	0.000	1.000	213	4	Not-Trans anti-PSPC1-A546 8C-S-PSPC1 V2.00	0	28. Not-Trans and anti-PSPC1-A546_Pos004_S001	00-sRHQ4moBQovDaWAexpVxo5
132.824	222.74	1986.43	um	Cell	3	Cell Center of Image Mass	0.000	1.000	214	5	Not-Trans anti-PSPC1-A546 8C-S-PSPC1 V2.00	0	28. Not-Trans and anti-PSPC1-A546_Pos004_S001	00-sRHQ4moBQovDaWAexpVxo5
98.84	225.664	1986.47	um	Cell	3	Cell Center of Image Mass	0.000	1.000	215	6	Not-Trans anti-PSPC1-A546 8C-S-PSPC1 V2.00	0	28. Not-Trans and anti-PSPC1-A546_Pos004_S001	00-sRHQ4moBQovDaWAexpVxo5
14.8677	209.794	1986.92	um	Cell	3	Cell Center of Image Mass	0.000	1.000	216	7	Not-Trans anti-PSPC1-A546 8C-S-PSPC1 V2.00	0	28. Not-Trans and anti-PSPC1-A546_Pos004_S001	00-sRHQ4moBQovDaWAexpVxo5
237.008	241.949	1986.39	um	Cell	3	Cell Center of Image Mass	0.000	1.000	217	8	Not-Trans anti-PSPC1-A546 8C-S-PSPC1 V2.00	0	28. Not-Trans and anti-PSPC1-A546_Pos004_S001	00-sRHQ4moBQovDaWAexpVxo5
107.384	4.31248	1986.52	um	Cell	3	Cell Center of Image Mass	0.000	1.000	218	9	Not-Trans anti-PSPC1-A546 8C-S-PSPC1 V2.00	0	28. Not-Trans and anti-PSPC1-A546_Pos004_S001	00-sRHQ4moBQovDaWAexpVxo5
28.65	8.00696	1986.88	um	Cell	3	Cell Center of Image Mass	0.000	1.000	219	10	Not-Trans anti-PSPC1-A546 8C-S-PSPC1 V2.00	0	28. Not-Trans and anti-PSPC1-A546_Pos004_S001	00-sRHQ4moBQovDaWAexpVxo5
18.6478	26.7525	1987.08	um	Cell	3	Cell Center of Image Mass	0.000	1.000	220	11	Not-Trans anti-PSPC1-A546 8C-S-PSPC1 V2.00	0	28. Not-Trans and anti-PSPC1-A546_Pos004_S001	00-sRHQ4moBQovDaWAexpVxo5
35.3905	53.0498	1986.63	um	Cell	3	Cell Center of Image Mass	0.000	1.000	221	12	Not-Trans anti-PSPC1-A546 8C-S-PSPC1 V2.00	0	28. Not-Trans and anti-PSPC1-A546_Pos004_S001	00-sRHQ4moBQovDaWAexpVxo5
36.082	108.155	1986.55	um	Cell	3	Cell Center of Image Mass	0.000	1.000	222	13	Not-Trans anti-PSPC1-A546 8C-S-PSPC1 V2.00	0	28. Not-Trans and anti-PSPC1-A546_Pos004_S001	00-sRHQ4moBQovDaWAexpVxo5
239.075	148.462	1986.29	um	Cell	3	Cell Center of Image Mass	0.000	1.000	223	14	Not-Trans anti-PSPC1-A546 8C-S-PSPC1 V2.00	0	28. Not-Trans and anti-PSPC1-A546_Pos004_S001	00-sRHQ4moBQovDaWAexpVxo5
239.502	208.807	1986.21	um	Cell	3	Cell Center of Image Mass	0.000	1.000	224	15	Not-Trans anti-PSPC1-A546 8C-S-PSPC1 V2.00	0	28. Not-Trans and anti-PSPC1-A546_Pos004_S001	00-sRHQ4moBQovDaWAexpVxo5
3.09132	30.4593	1987.06	um	Cell	3	Cell Center of Image Mass	0.000	1.000	225	16	Not-Trans anti-PSPC1-A546 8C-S-PSPC1 V2.00	0	28. Not-Trans and anti-PSPC1-A546_Pos004_S001	00-sRHQ4moBQovDaWAexpVxo5
3.08339	174.803	1986.59	um	Cell	3	Cell Center of Image Mass	0.000	1.000	226	17	Not-Trans anti-PSPC1-A546 8C-S-PSPC1 V2.00	0	28. Not-Trans and anti-PSPC1-A546_Pos004_S001	00-sRHQ4moBQovDaWAexpVxo5
1.31886	63.7238	1986.91	um	Cell	3	Cell Center of Image Mass	0.000	1.000	227	18	Not-Trans anti-PSPC1-A546 8C-S-PSPC1 V2.00	0	28. Not-Trans and anti-PSPC1-A546_Pos004_S001	00-sRHQ4moBQovDaWAexpVxo5
93.0868	37.4327	1986.41	um	Cell	3	Cell Center of Image Mass	0.000	1.000	228	19	Not-Trans anti-PSPC1-A546 8C-S-PSPC1 V2.00	0	28. Not-Trans and anti-PSPC1-A546_Pos004_S001	00-sRHQ4moBQovDaWAexpVxo5
76.9078	50.7097	1986.72	um	Cell	3	Cell Center of Image Mass	0.000	1.000	229	20	Not-Trans anti-PSPC1-A546 8C-S-PSPC1 V2.00	0	28. Not-Trans and anti-PSPC1-A546_Pos004_S001	00-sRHQ4moBQovDaWAexpVxo5
122.964	61.9474	1986.65	um	Cell	3	Cell Center of Image Mass	0.000	1.000	230	21	Not-Trans anti-PSPC1-A546 8C-S-PSPC1 V2.00	0	28. Not-Trans and anti-PSPC1-A546_Pos004_S001	00-sRHQ4moBQovDaWAexpVxo5
109.04	66.5906	1986.36	um	Cell	3	Cell Center of Image Mass	0.000	1.000	231	22	Not-Trans anti-PSPC1-A546 8C-S-PSPC1 V2.00	0	28. Not-Trans and anti-PSPC1-A546_Pos004_S001	00-sRHQ4moBQovDaWAexpVxo5
53.8622	11.5157	1986.97	um	Cell	3	Cell Center of Image Mass	0.000	1.000	232	23	Not-Trans anti-PSPC1-A546 8C-S-PSPC1 V2.00	0	28. Not-Trans and anti-PSPC1-A546_Pos004_S001	00-sRHQ4moBQovDaWAexpVxo5
67.1427	11.7523	1986.96	um	Cell	3	Cell Center of Image Mass	0.000	1.000	233	24	Not-Trans anti-PSPC1-A546 8C-S-PSPC1 V2.00	0	28. Not-Trans and anti-PSPC1-A546_Pos004_S001	00-sRHQ4moBQovDaWAexpVxo5
149.887	15.0151	1986.47	um	Cell	3	Cell Center of Image Mass	0.000	1.000	234	25	Not-Trans anti-PSPC1-A546 8C-S-PSPC1 V2.00	0	28. Not-Trans and anti-PSPC1-A546_Pos004_S001	00-sRHQ4moBQovDaWAexpVxo5
127.957	20.9699	1986.75	um	Cell	3	Cell Center of Image Mass	0.000	1.000	235	26	Not-Trans anti-PSPC1-A546 8C-S-PSPC1 V2.00	0	28. Not-Trans and anti-PSPC1-A546_Pos004_S001	00-sRHQ4moBQovDaWAexpVxo5
168.987	30.7647	1986.36	um	Cell	3	Cell Center of Image Mass	0.000	1.000	236	27	Not-Trans anti-PSPC1-A546 8C-S-PSPC1 V2.00	0	28. Not-Trans and anti-PSPC1-A546_Pos004_S001	00-sRHQ4moBQovDaWAexpVxo5
174.136	45.5246	1986.55	um	Cell	3	Cell Center of Image Mass	0.000	1.000	237	28	Not-Trans anti-PSPC1-A546 8C-S-PSPC1 V2.00	0	28. Not-Trans and anti-PSPC1-A546_Pos004_S001	00-sRHQ4moBQovDaWAexpVxo5
165.538	60.3738	1986.46	um	Cell	3	Cell Center of Image Mass	0.000	1.000	238	29	Not-Trans anti-PSPC1-A546 8C-S-PSPC1 V2.00	0	28. Not-Trans and anti-PSPC1-A546_Pos004_S001	00-sRHQ4moBQovDaWAexpVxo5
135.053	31.2577	1987.28	um	Cell	3	Cell Center of Image Mass	0.000	1.000	239	30	Not-Trans anti-PSPC1-A546 8C-S-PSPC1 V2.00	0	28. Not-Trans and anti-PSPC1-A546_Pos004_S001	00-sRHQ4moBQovDaWAexpVxo5
139.671	42.3986	1987.32	um	Cell	3	Cell Center of Image Mass	0.000	1.000	240	31	Not-Trans anti-PSPC1-A546 8C-S-PSPC1 V2.00	0	28. Not-Trans and anti-PSPC1-A546_Pos004_S001	00-sRHQ4moBQovDaWAexpVxo5
125.581	41.5214	1987.48	um	Cell	3	Cell Center of Image Mass	0.000	1.000	241	32	Not-Trans anti-PSPC1-A546 8C-S-PSPC1 V2.00	0	28. Not-Trans and anti-PSPC1-A546_Pos004_S001	00-sRHQ4moBQovDaWAexpVxo5
211.252	173.494	1986.38	um	Cell	3	Cell Center of Image Mass	0.000	1.000	242	33	Not-Trans anti-PSPC1-A546 8C-S-PSPC1 V2.00	0	28. Not-Trans and anti-PSPC1-A546_Pos004_S001	00-sRHQ4moBQovDaWAexpVxo5
180.105	140.374	1986.49	um	Cell	3	Cell Center of Image Mass	0.000	1.000	243	34	Not-Trans anti-PSPC1-A546 8C-S-PSPC1 V2.00	0	28. Not-Trans and anti-PSPC1-A546_Pos004_S001	00-sRHQ4moBQovDaWAexpVxo5
169.452	151.817	1986.58	um	Cell	3	Cell Center of Image Mass	0.000	1.000	244	35	Not-Trans anti-PSPC1-A546 8C-S-PSPC1 V2.00	0	28. Not-Trans and anti-PSPC1-A546_Pos004_S001	00-sRHQ4moBQovDaWAexpVxo5
157.085	168.177	1986.61	um	Cell	3	Cell Center of Image Mass	0.000	1.000	245	36	Not-Trans anti-PSPC1-A546 8C-S-PSPC1 V2.00	0	28. Not-Trans and anti-PSPC1-A546_Pos004_S001	00-sRHQ4moBQovDaWAexpVxo5
198.571	183.571	1986.67	um	Cell	3	Cell Center of Image Mass	0.000	1.000	246	37	Not-Trans anti-PSPC1-A546 8C-S-PSPC1 V2.00	0	28. Not-Trans and anti-PSPC1-A546_Pos004_S001	00-sRHQ4moBQovDaWAexpVxo5
182.645	186.692	1986.59	um	Cell	3	Cell Center of Image Mass	0.000	1.000	247	38	Not-Trans anti-PSPC1-A546 8C-S-PSPC1 V2.00	0	28. Not-Trans and anti-PSPC1-A546_Pos004_S001	00-sRHQ4moBQovDaWAexpVxo5
175.068	171.744	1986.95	um	Cell	3	Cell Center of Image Mass	0.000	1.000	248	39	Not-Trans anti-PSPC1-A546 8C-S-PSPC1 V2.00	0	28. Not-Trans and anti-PSPC1-A546_Pos004_S001	00-sRHQ4moBQovDaWAexpVxo5
239.976	63.783	1986.99	um	Cell	3	Cell Center of Image Mass	0.000	1.000	249	0	Not-Trans anti-PSPC1-A546 8C-S-PSPC1 V2.00	0	28. Not-Trans and anti-PSPC1-A546_Pos005_S001	00-sX7Q9nmaarVW42vVNRrFNB
225.709	218.015	1986.84	um	Cell	3	Cell Center of Image Mass	0.000	1.000	250	1	Not-Trans anti-PSPC1-A546 8C-S-PSPC1 V2.00	0	28. Not-Trans and anti-PSPC1-A546_Pos005_S001	00-sX7Q9nmaarVW42vVNRrFNB
163.789	6.87387	1987.1	um	Cell	3	Cell Center of Image Mass	0.000	1.000	251	2	Not-Trans anti-PSPC1-A546 8C-S-PSPC1 V2.00	0	28. Not-Trans and anti-PSPC1-A546_Pos005_S001	00-sX7Q9nmaarVW42vVNRrFNB
222.01	14.1912	1987.05	um	Cell	3	Cell Center of Image Mass	0.000	1.000	252	3	Not-Trans anti-PSPC1-A546 8C-S-PSPC1 V2.00	0	28. Not-Trans and anti-PSPC1-A546_Pos005_S001	00-sX7Q9nmaarVW42vVNRrFNB
99.0539	10.8556	1987.07	um	Cell	3	Cell Center of Image Mass	0.000	1.000	253	4	Not-Trans anti-PSPC1-A546 8C-S-PSPC1 V2.00	0	28. Not-Trans and anti-PSPC1-A546_Pos005_S001	00-sX7Q9nmaarVW42vVNRrFNB
132.058	31.6507	1986.9	um	Cell	3	Cell Center of Image Mass	0.000	1.000	254	5	Not-Trans anti-PSPC1-A546 8C-S-PSPC1 V2.00	0	28. Not-Trans and anti-PSPC1-A546_Pos005_S001	00-sX7Q9nmaarVW42vVNRrFNB
60.8106	67.652	1987.14	um	Cell	3	Cell Center of Image Mass	0.000	1.000	255	6	Not-Trans anti-PSPC1-A546 8C-S-PSPC1 V2.00	0	28. Not-Trans and anti-PSPC1-A546_Pos005_S001	00-sX7Q9nmaarVW42vVNRrFNB
208.615	174.987	1986.7	um	Cell	3	Cell Center of Image Mass	0.000	1.000	256	7	Not-Trans anti-PSPC1-A546 8C-S-PSPC1 V2.00	0	28. Not-Trans and anti-PSPC1-A546_Pos005_S001	00-sX7Q9nmaarVW42vVNRrFNB
234.207	179.963	1986.78	um	Cell	3	Cell Center of Image Mass	0.000	1.000	257	8	Not-Trans anti-PSPC1-A546 8C-S-PSPC1 V2.00	0	28. Not-Trans and anti-PSPC1-A546_Pos005_S001	00-sX7Q9nmaarVW42vVNRrFNB
37.1619	181.964	1987	um	Cell	3	Cell Center of Image Mass	0.000	1.000	258	9	Not-Trans anti-PSPC1-A546 8C-S-PSPC1 V2.00	0	28. Not-Trans and anti-PSPC1-A546_Pos005_S001	00-sX7Q9nmaarVW42vVNRrFNB
86.2022	201.843	1986.89	um	Cell	3	Cell Center of Image Mass	0.000	1.000	259	10	Not-Trans anti-PSPC1-A546 8C-S-PSPC1 V2.00	0	28. Not-Trans and anti-PSPC1-A546_Pos005_S001	00-sX7Q9nmaarVW42vVNRrFNB
45.807	209.629	1986.98	um	Cell	3	Cell Center of Image Mass	0.000	1.000	260	11	Not-Trans anti-PSPC1-A546 8C-S-PSPC1 V2.00	0	28. Not-Trans and anti-PSPC1-A546_Pos005_S001	00-sX7Q9nmaarVW42vVNRrFNB
53.9258	3.79182	1987.41	um	Cell	3	Cell Center of Image Mass	0.000	1.000	261	12	Not-Trans anti-PSPC1-A546 8C-S-PSPC1 V2.00	0	28. Not-Trans and anti-PSPC1-A546_Pos005_S001	00-sX7Q9nmaarVW42vVNRrFNB
118.592	4.29884	1987	um	Cell	3	Cell Center of Image Mass	0.000	1.000	262	13	Not-Trans anti-PSPC1-A546 8C-S-PSPC1 V2.00	0	28. Not-Trans and anti-PSPC1-A546_Pos005_S001	00-sX7Q9nmaarVW42vVNRrFNB
142.885	2.76439	1986.86	um	Cell	3	Cell Center of Image Mass	0.000	1.000	263	14	Not-Trans anti-PSPC1-A546 8C-S-PSPC1 V2.00	0	28. Not-Trans and anti-PSPC1-A546_Pos005_S001	00-sX7Q9nmaarVW42vVNRrFNB
15.6514	25.6532	1987.42	um	Cell	3	Cell Center of Image Mass	0.000	1.000	264	15	Not-Trans anti-PSPC1-A546 8C-S-PSPC1 V2.00	0	28. Not-Trans and anti-PSPC1-A546_Pos005_S001	00-sX7Q9nmaarVW42vVNRrFNB
241.723	30.9825	1986.96	um	Cell	3	Cell Center of Image Mass	0.000	1.000	265	16	Not-Trans anti-PSPC1-A546 8C-S-PSPC1 V2.00	0	28. Not-Trans and anti-PSPC1-A546_Pos005_S001	00-sX7Q9nmaarVW42vVNRrFNB
82.2511	40.0283	1986.83	um	Cell	3	Cell Center of Image Mass	0.000	1.000	266	17	Not-Trans anti-PSPC1-A546 8C-S-PSPC1 V2.00	0	28. Not-Trans and anti-PSPC1-A546_Pos005_S001	00-sX7Q9nmaarVW42vVNRrFNB
2.13601	73.3316	1987	um	Cell	3	Cell Center of Image Mass	0.000	1.000	267	18	Not-Trans anti-PSPC1-A546 8C-S-PSPC1 V2.00	0	28. Not-Trans and anti-PSPC1-A546_Pos005_S001	00-sX7Q9nmaarVW42vVNRrFNB
10.6931	202.068	1986.99	um	Cell	3	Cell Center of Image Mass	0.000	1.000	268	19	Not-Trans anti-PSPC1-A546 8C-S-PSPC1 V2.00	0	28. Not-Trans and anti-PSPC1-A546_Pos005_S001	00-sX7Q9nmaarVW42vVNRrFNB
3.51013	117.869	1986.94	um	Cell	3	Cell Center of Image Mass	0.000	1.000	269	20	Not-Trans anti-PSPC1-A546 8C-S-PSPC1 V2.00	0	28. Not-Trans and anti-PSPC1-A546_Pos005_S001	00-sX7Q9nmaarVW42vVNRrFNB
121.702	92.6044	1986.78	um	Cell	3	Cell Center of Image Mass	0.000	1.000	270	21	Not-Trans anti-PSPC1-A546 8C-S-PSPC1 V2.00	0	28. Not-Trans and anti-PSPC1-A546_Pos005_S001	00-sX7Q9nmaarVW42vVNRrFNB
107.187	105.724	1986.73	um	Cell	3	Cell Center of Image Mass	0.000	1.000	271	22	Not-Trans anti-PSPC1-A546 8C-S-PSPC1 V2.00	0	28. Not-Trans and anti-PSPC1-A546_Pos005_S001	00-sX7Q9nmaarVW42vVNRrFNB
120.938	116.676	1986.61	um	Cell	3	Cell Center of Image Mass	0.000	1.000	272	23	Not-Trans anti-PSPC1-A546 8C-S-PSPC1 V2.00	0	28. Not-Trans and anti-PSPC1-A546_Pos005_S001	00-sX7Q9nmaarVW42vVNRrFNB
39.6263	31.4228	1987.09	um	Cell	3	Cell Center of Image Mass	0.000	1.000	273	24	Not-Trans anti-PSPC1-A546 8C-S-PSPC1 V2.00	0	28. Not-Trans and anti-PSPC1-A546_Pos005_S001	00-sX7Q9nmaarVW42vVNRrFNB
101.118	38.0693	1987.17	um	Cell	3	Cell Center of Image Mass	0.000	1.000	274	25	Not-Trans anti-PSPC1-A546 8C-S-PSPC1 V2.00	0	28. Not-Trans and anti-PSPC1-A546_Pos005_S001	00-sX7Q9nmaarVW42vVNRrFNB
122.214	48.3013	1987.19	um	Cell	3	Cell Center of Image Mass	0.000	1.000	275	26	Not-Trans anti-PSPC1-A546 8C-S-PSPC1 V2.00	0	28. Not-Trans and anti-PSPC1-A546_Pos005_S001	00-sX7Q9nmaarVW42vVNRrFNB
34.6345	56.2192	1986.9	um	Cell	3	Cell Center of Image Mass	0.000	1.000	276	27	Not-Trans anti-PSPC1-A546 8C-S-PSPC1 V2.00	0	28. Not-Trans and anti-PSPC1-A546_Pos005_S001	00-sX7Q9nmaarVW42vVNRrFNB
116.255	67.6619	1986.83	um	Cell	3	Cell Center of Image Mass	0.000	1.000	277	28	Not-Trans anti-PSPC1-A546 8C-S-PSPC1 V2.00	0	28. Not-Trans and anti-PSPC1-A546_Pos005_S001	00-sX7Q9nmaarVW42vVNRrFNB
32.379	91.0838	1987.02	um	Cell	3	Cell Center of Image Mass	0.000	1.000	278	29	Not-Trans anti-PSPC1-A546 8C-S-PSPC1 V2.00	0	28. Not-Trans and anti-PSPC1-A546_Pos005_S001	00-sX7Q9nmaarVW42vVNRrFNB
63.5893	93.9985	1987.23	um	Cell	3	Cell Center of Image Mass	0.000	1.000	279	30	Not-Trans anti-PSPC1-A546 8C-S-PSPC1 V2.00	0	28. Not-Trans and anti-PSPC1-A546_Pos005_S001	00-sX7Q9nmaarVW42vVNRrFNB
74.1607	106.421	1987.09	um	Cell	3	Cell Center of Image Mass	0.000	1.000	280	31	Not-Trans anti-PSPC1-A546 8C-S-PSPC1 V2.00	0	28. Not-Trans and anti-PSPC1-A546_Pos005_S001	00-sX7Q9nmaarVW42vVNRrFNB
42.6938	116.784	1986.89	um	Cell	3	Cell Center of Image Mass	0.000	1.000	281	32	Not-Trans anti-PSPC1-A546 8C-S-PSPC1 V2.00	0	28. Not-Trans and anti-PSPC1-A546_Pos005_S001	00-sX7Q9nmaarVW42vVNRrFNB
26.4599	118.614	1986.89	um	Cell	3	Cell Center of Image Mass	0.000	1.000	282	33	Not-Trans anti-PSPC1-A546 8C-S-PSPC1 V2.00	0	28. Not-Trans and anti-PSPC1-A546_Pos005_S001	00-sX7Q9nmaarVW42vVNRrFNB
79.3405	85.8224	1987.18	um	Cell	3	Cell Center of Image Mass	0.000	1.000	283	34	Not-Trans anti-PSPC1-A546 8C-S-PSPC1 V2.00	0	28. Not-Trans and anti-PSPC1-A546_Pos005_S001	00-sX7Q9nmaarVW42vVNRrFNB
159.811	75.7783	1986.65	um	Cell	3	Cell Center of Image Mass	0.000	1.000	284	35	Not-Trans anti-PSPC1-A546 8C-S-PSPC1 V2.00	0	28. Not-Trans and anti-PSPC1-A546_Pos005_S001	00-sX7Q9nmaarVW42vVNRrFNB
175.709	93.0235	1986.79	um	Cell	3	Cell Center of Image Mass	0.000	1.000	285	36	Not-Trans anti-PSPC1-A546 8C-S-PSPC1 V2.00	0	28. Not-Trans and anti-PSPC1-A546_Pos005_S001	00-sX7Q9nmaarVW42vVNRrFNB
232.061	108.415	1986.6	um	Cell	3	Cell Center of Image Mass	0.000	1.000	286	37	Not-Trans anti-PSPC1-A546 8C-S-PSPC1 V2.00	0	28. Not-Trans and anti-PSPC1-A546_Pos005_S001	00-sX7Q9nmaarVW42vVNRrFNB
186.524	116.872	1986.49	um	Cell	3	Cell Center of Image Mass	0.000	1.000	287	38	Not-Trans anti-PSPC1-A546 8C-S-PSPC1 V2.00	0	28. Not-Trans and anti-PSPC1-A546_Pos005_S001	00-sX7Q9nmaarVW42vVNRrFNB
212.259	120.777	1986.62	um	Cell	3	Cell Center of Image Mass	0.000	1.000	288	39	Not-Trans anti-PSPC1-A546 8C-S-PSPC1 V2.00	0	28. Not-Trans and anti-PSPC1-A546_Pos005_S001	00-sX7Q9nmaarVW42vVNRrFNB
187.976	13.3166	1987.01	um	Cell	3	Cell Center of Image Mass	0.000	1.000	289	40	Not-Trans anti-PSPC1-A546 8C-S-PSPC1 V2.00	0	28. Not-Trans and anti-PSPC1-A546_Pos005_S001	00-sX7Q9nmaarVW42vVNRrFNB
199.116	20.7512	1987.22	um	Cell	3	Cell Center of Image Mass	0.000	1.000	290	41	Not-Trans anti-PSPC1-A546 8C-S-PSPC1 V2.00	0	28. Not-Trans and anti-PSPC1-A546_Pos005_S001	00-sX7Q9nmaarVW42vVNRrFNB
167.144	33.9993	1987.04	um	Cell	3	Cell Center of Image Mass	0.000	1.000	291	42	Not-Trans anti-PSPC1-A546 8C-S-PSPC1 V2.00	0	28. Not-Trans and anti-PSPC1-A546_Pos005_S001	00-sX7Q9nmaarVW42vVNRrFNB
153.811	44.6536	1987.01	um	Cell	3	Cell Center of Image Mass	0.000	1.000	292	43	Not-Trans anti-PSPC1-A546 8C-S-PSPC1 V2.00	0	28. Not-Trans and anti-PSPC1-A546_Pos005_S001	00-sX7Q9nmaarVW42vVNRrFNB
209.642	42.2232	1986.86	um	Cell	3	Cell Center of Image Mass	0.000	1.000	293	44	Not-Trans anti-PSPC1-A546 8C-S-PSPC1 V2.00	0	28. Not-Trans and anti-PSPC1-A546_Pos005_S001	00-sX7Q9nmaarVW42vVNRrFNB
188.595	55.1487	1986.85	um	Cell	3	Cell Center of Image Mass	0.000	1.000	294	45	Not-Trans anti-PSPC1-A546 8C-S-PSPC1 V2.00	0	28. Not-Trans and anti-PSPC1-A546_Pos005_S001	00-sX7Q9nmaarVW42vVNRrFNB
203.341	61.9644	1986.86	um	Cell	3	Cell Center of Image Mass	0.000	1.000	295	46	Not-Trans anti-PSPC1-A546 8C-S-PSPC1 V2.00	0	28. Not-Trans and anti-PSPC1-A546_Pos005_S001	00-sX7Q9nmaarVW42vVNRrFNB
210.72	74.9241	1986.94	um	Cell	3	Cell Center of Image Mass	0.000	1.000	296	47	Not-Trans anti-PSPC1-A546 8C-S-PSPC1 V2.00	0	28. Not-Trans and anti-PSPC1-A546_Pos005_S001	00-sX7Q9nmaarVW42vVNRrFNB
136.364	83.7127	1986.91	um	Cell	3	Cell Center of Image Mass	0.000	1.000	297	48	Not-Trans anti-PSPC1-A546 8C-S-PSPC1 V2.00	0	28. Not-Trans and anti-PSPC1-A546_Pos005_S001	00-sX7Q9nmaarVW42vVNRrFNB
190.956	92.8072	1986.89	um	Cell	3	Cell Center of Image Mass	0.000	1.000	298	49	Not-Trans anti-PSPC1-A546 8C-S-PSPC1 V2.00	0	28. Not-Trans and anti-PSPC1-A546_Pos005_S001	00-sX7Q9nmaarVW42vVNRrFNB
157.554	95.8336	1986.79	um	Cell	3	Cell Center of Image Mass	0.000	1.000	299	50	Not-Trans anti-PSPC1-A546 8C-S-PSPC1 V2.00	0	28. Not-Trans and anti-PSPC1-A546_Pos005_S001	00-sX7Q9nmaarVW42vVNRrFNB
216.174	96.7108	1986.87	um	Cell	3	Cell Center of Image Mass	0.000	1.000	300	51	Not-Trans anti-PSPC1-A546 8C-S-PSPC1 V2.00	0	28. Not-Trans and anti-PSPC1-A546_Pos005_S001	00-sX7Q9nmaarVW42vVNRrFNB
65.4835	122.16	1986.74	um	Cell	3	Cell Center of Image Mass	0.000	1.000	301	52	Not-Trans anti-PSPC1-A546 8C-S-PSPC1 V2.00	0	28. Not-Trans and anti-PSPC1-A546_Pos005_S001	00-sX7Q9nmaarVW42vVNRrFNB
48.602	151.145	1986.75	um	Cell	3	Cell Center of Image Mass	0.000	1.000	302	53	Not-Trans anti-PSPC1-A546 8C-S-PSPC1 V2.00	0	28. Not-Trans and anti-PSPC1-A546_Pos005_S001	00-sX7Q9nmaarVW42vVNRrFNB
124.31	153.06	1986.8	um	Cell	3	Cell Center of Image Mass	0.000	1.000	303	54	Not-Trans anti-PSPC1-A546 8C-S-PSPC1 V2.00	0	28. Not-Trans and anti-PSPC1-A546_Pos005_S001	00-sX7Q9nmaarVW42vVNRrFNB
102.763	173.769	1986.72	um	Cell	3	Cell Center of Image Mass	0.000	1.000	304	55	Not-Trans anti-PSPC1-A546 8C-S-PSPC1 V2.00	0	28. Not-Trans and anti-PSPC1-A546_Pos005_S001	00-sX7Q9nmaarVW42vVNRrFNB
63.8179	141.205	1986.81	um	Cell	3	Cell Center of Image Mass	0.000	1.000	305	56	Not-Trans anti-PSPC1-A546 8C-S-PSPC1 V2.00	0	28. Not-Trans and anti-PSPC1-A546_Pos005_S001	00-sX7Q9nmaarVW42vVNRrFNB
102.125	155.055	1986.78	um	Cell	3	Cell Center of Image Mass	0.000	1.000	306	57	Not-Trans anti-PSPC1-A546 8C-S-PSPC1 V2.00	0	28. Not-Trans and anti-PSPC1-A546_Pos005_S001	00-sX7Q9nmaarVW42vVNRrFNB
7.72952	154.697	1987.13	um	Cell	3	Cell Center of Image Mass	0.000	1.000	307	58	Not-Trans anti-PSPC1-A546 8C-S-PSPC1 V2.00	0	28. Not-Trans and anti-PSPC1-A546_Pos005_S001	00-sX7Q9nmaarVW42vVNRrFNB
7.48273	171.14	1987.03	um	Cell	3	Cell Center of Image Mass	0.000	1.000	308	59	Not-Trans anti-PSPC1-A546 8C-S-PSPC1 V2.00	0	28. Not-Trans and anti-PSPC1-A546_Pos005_S001	00-sX7Q9nmaarVW42vVNRrFNB
52.9347	177.301	1987.02	um	Cell	3	Cell Center of Image Mass	0.000	1.000	309	60	Not-Trans anti-PSPC1-A546 8C-S-PSPC1 V2.00	0	28. Not-Trans and anti-PSPC1-A546_Pos005_S001	00-sX7Q9nmaarVW42vVNRrFNB
67.1831	190.982	1986.94	um	Cell	3	Cell Center of Image Mass	0.000	1.000	310	61	Not-Trans anti-PSPC1-A546 8C-S-PSPC1 V2.00	0	28. Not-Trans and anti-PSPC1-A546_Pos005_S001	00-sX7Q9nmaarVW42vVNRrFNB
138.323	127.698	1986.81	um	Cell	3	Cell Center of Image Mass	0.000	1.000	311	62	Not-Trans anti-PSPC1-A546 8C-S-PSPC1 V2.00	0	28. Not-Trans and anti-PSPC1-A546_Pos005_S001	00-sX7Q9nmaarVW42vVNRrFNB
191.791	149.481	1986.63	um	Cell	3	Cell Center of Image Mass	0.000	1.000	312	63	Not-Trans anti-PSPC1-A546 8C-S-PSPC1 V2.00	0	28. Not-Trans and anti-PSPC1-A546_Pos005_S001	00-sX7Q9nmaarVW42vVNRrFNB
150.761	152.295	1987.09	um	Cell	3	Cell Center of Image Mass	0.000	1.000	313	64	Not-Trans anti-PSPC1-A546 8C-S-PSPC1 V2.00	0	28. Not-Trans and anti-PSPC1-A546_Pos005_S001	00-sX7Q9nmaarVW42vVNRrFNB
162.791	159.825	1987.2	um	Cell	3	Cell Center of Image Mass	0.000	1.000	314	65	Not-Trans anti-PSPC1-A546 8C-S-PSPC1 V2.00	0	28. Not-Trans and anti-PSPC1-A546_Pos005_S001	00-sX7Q9nmaarVW42vVNRrFNB
178.46	165.722	1986.84	um	Cell	3	Cell Center of Image Mass	0.000	1.000	315	66	Not-Trans anti-PSPC1-A546 8C-S-PSPC1 V2.00	0	28. Not-Trans and anti-PSPC1-A546_Pos005_S001	00-sX7Q9nmaarVW42vVNRrFNB
146.734	170.411	1987.13	um	Cell	3	Cell Center of Image Mass	0.000	1.000	316	67	Not-Trans anti-PSPC1-A546 8C-S-PSPC1 V2.00	0	28. Not-Trans and anti-PSPC1-A546_Pos005_S001	00-sX7Q9nmaarVW42vVNRrFNB
166.693	181.235	1987.12	um	Cell	3	Cell Center of Image Mass	0.000	1.000	317	68	Not-Trans anti-PSPC1-A546 8C-S-PSPC1 V2.00	0	28. Not-Trans and anti-PSPC1-A546_Pos005_S001	00-sX7Q9nmaarVW42vVNRrFNB
141.351	185.77	1986.82	um	Cell	3	Cell Center of Image Mass	0.000	1.000	318	69	Not-Trans anti-PSPC1-A546 8C-S-PSPC1 V2.00	0	28. Not-Trans and anti-PSPC1-A546_Pos005_S001	00-sX7Q9nmaarVW42vVNRrFNB
137.91	56.6566	1987.64	um	Cell	3	Cell Center of Image Mass	0.000	1.000	319	70	Not-Trans anti-PSPC1-A546 8C-S-PSPC1 V2.00	0	28. Not-Trans and anti-PSPC1-A546_Pos005_S001	00-sX7Q9nmaarVW42vVNRrFNB
145.243	72.18	1987.63	um	Cell	3	Cell Center of Image Mass	0.000	1.000	320	71	Not-Trans anti-PSPC1-A546 8C-S-PSPC1 V2.00	0	28. Not-Trans and anti-PSPC1-A546_Pos005_S001	00-sX7Q9nmaarVW42vVNRrFNB
118.957	135.85	1988.66	um	Cell	3	Cell Center of Image Mass	0.000	1.000	321	72	Not-Trans anti-PSPC1-A546 8C-S-PSPC1 V2.00	0	28. Not-Trans and anti-PSPC1-A546_Pos005_S001	00-sX7Q9nmaarVW42vVNRrFNB
152.779	137.23	1990.9	um	Cell	3	Cell Center of Image Mass	0.000	1.000	322	73	Not-Trans anti-PSPC1-A546 8C-S-PSPC1 V2.00	0	28. Not-Trans and anti-PSPC1-A546_Pos005_S001	00-sX7Q9nmaarVW42vVNRrFNB
171.9	141.149	1990.99	um	Cell	3	Cell Center of Image Mass	0.000	1.000	323	74	Not-Trans anti-PSPC1-A546 8C-S-PSPC1 V2.00	0	28. Not-Trans and anti-PSPC1-A546_Pos005_S001	00-sX7Q9nmaarVW42vVNRrFNB
121.159	38.5971	1987.31	um	Cell	3	Cell Center of Image Mass	0.000	1.000	324	0	Not-Trans anti-PSPC1-A546 8C-S-PSPC1 V2.00	0	28. Not-Trans and anti-PSPC1-A546_Pos006_S001	00-Zy4SMS7Jnd8MVbWvY5P39M
195.309	124.436	1987.24	um	Cell	3	Cell Center of Image Mass	0.000	1.000	325	1	Not-Trans anti-PSPC1-A546 8C-S-PSPC1 V2.00	0	28. Not-Trans and anti-PSPC1-A546_Pos006_S001	00-Zy4SMS7Jnd8MVbWvY5P39M
218.836	146.818	1987.31	um	Cell	3	Cell Center of Image Mass	0.000	1.000	326	2	Not-Trans anti-PSPC1-A546 8C-S-PSPC1 V2.00	0	28. Not-Trans and anti-PSPC1-A546_Pos006_S001	00-Zy4SMS7Jnd8MVbWvY5P39M
188.974	152.354	1986.88	um	Cell	3	Cell Center of Image Mass	0.000	1.000	327	3	Not-Trans anti-PSPC1-A546 8C-S-PSPC1 V2.00	0	28. Not-Trans and anti-PSPC1-A546_Pos006_S001	00-Zy4SMS7Jnd8MVbWvY5P39M
194.104	179.612	1987	um	Cell	3	Cell Center of Image Mass	0.000	1.000	328	4	Not-Trans anti-PSPC1-A546 8C-S-PSPC1 V2.00	0	28. Not-Trans and anti-PSPC1-A546_Pos006_S001	00-Zy4SMS7Jnd8MVbWvY5P39M
226.749	242.813	1987.25	um	Cell	3	Cell Center of Image Mass	0.000	1.000	329	5	Not-Trans anti-PSPC1-A546 8C-S-PSPC1 V2.00	0	28. Not-Trans and anti-PSPC1-A546_Pos006_S001	00-Zy4SMS7Jnd8MVbWvY5P39M
80.2397	3.43013	1987.77	um	Cell	3	Cell Center of Image Mass	0.000	1.000	330	6	Not-Trans anti-PSPC1-A546 8C-S-PSPC1 V2.00	0	28. Not-Trans and anti-PSPC1-A546_Pos006_S001	00-Zy4SMS7Jnd8MVbWvY5P39M
222.167	1.82361	1987.4	um	Cell	3	Cell Center of Image Mass	0.000	1.000	331	7	Not-Trans anti-PSPC1-A546 8C-S-PSPC1 V2.00	0	28. Not-Trans and anti-PSPC1-A546_Pos006_S001	00-Zy4SMS7Jnd8MVbWvY5P39M
126.186	7.82278	1987.45	um	Cell	3	Cell Center of Image Mass	0.000	1.000	332	8	Not-Trans anti-PSPC1-A546 8C-S-PSPC1 V2.00	0	28. Not-Trans and anti-PSPC1-A546_Pos006_S001	00-Zy4SMS7Jnd8MVbWvY5P39M
89.8573	18.0099	1987.39	um	Cell	3	Cell Center of Image Mass	0.000	1.000	333	9	Not-Trans anti-PSPC1-A546 8C-S-PSPC1 V2.00	0	28. Not-Trans and anti-PSPC1-A546_Pos006_S001	00-Zy4SMS7Jnd8MVbWvY5P39M
54.9907	19.9235	1987.77	um	Cell	3	Cell Center of Image Mass	0.000	1.000	334	10	Not-Trans anti-PSPC1-A546 8C-S-PSPC1 V2.00	0	28. Not-Trans and anti-PSPC1-A546_Pos006_S001	00-Zy4SMS7Jnd8MVbWvY5P39M
181.829	19.205	1987.14	um	Cell	3	Cell Center of Image Mass	0.000	1.000	335	11	Not-Trans anti-PSPC1-A546 8C-S-PSPC1 V2.00	0	28. Not-Trans and anti-PSPC1-A546_Pos006_S001	00-Zy4SMS7Jnd8MVbWvY5P39M
27.615	29.3173	1987.9	um	Cell	3	Cell Center of Image Mass	0.000	1.000	336	12	Not-Trans anti-PSPC1-A546 8C-S-PSPC1 V2.00	0	28. Not-Trans and anti-PSPC1-A546_Pos006_S001	00-Zy4SMS7Jnd8MVbWvY5P39M
218.774	42.6612	1987.34	um	Cell	3	Cell Center of Image Mass	0.000	1.000	337	13	Not-Trans anti-PSPC1-A546 8C-S-PSPC1 V2.00	0	28. Not-Trans and anti-PSPC1-A546_Pos006_S001	00-Zy4SMS7Jnd8MVbWvY5P39M
83.071	42.98	1987.33	um	Cell	3	Cell Center of Image Mass	0.000	1.000	338	14	Not-Trans anti-PSPC1-A546 8C-S-PSPC1 V2.00	0	28. Not-Trans and anti-PSPC1-A546_Pos006_S001	00-Zy4SMS7Jnd8MVbWvY5P39M
195.129	48.8714	1987.35	um	Cell	3	Cell Center of Image Mass	0.000	1.000	339	15	Not-Trans anti-PSPC1-A546 8C-S-PSPC1 V2.00	0	28. Not-Trans and anti-PSPC1-A546_Pos006_S001	00-Zy4SMS7Jnd8MVbWvY5P39M
240.429	72.7628	1986.94	um	Cell	3	Cell Center of Image Mass	0.000	1.000	340	16	Not-Trans anti-PSPC1-A546 8C-S-PSPC1 V2.00	0	28. Not-Trans and anti-PSPC1-A546_Pos006_S001	00-Zy4SMS7Jnd8MVbWvY5P39M
234.404	119.343	1987	um	Cell	3	Cell Center of Image Mass	0.000	1.000	341	17	Not-Trans anti-PSPC1-A546 8C-S-PSPC1 V2.00	0	28. Not-Trans and anti-PSPC1-A546_Pos006_S001	00-Zy4SMS7Jnd8MVbWvY5P39M
18.7784	156.432	1987.58	um	Cell	3	Cell Center of Image Mass	0.000	1.000	342	18	Not-Trans anti-PSPC1-A546 8C-S-PSPC1 V2.00	0	28. Not-Trans and anti-PSPC1-A546_Pos006_S001	00-Zy4SMS7Jnd8MVbWvY5P39M
40.7707	171.158	1987.87	um	Cell	3	Cell Center of Image Mass	0.000	1.000	343	19	Not-Trans anti-PSPC1-A546 8C-S-PSPC1 V2.00	0	28. Not-Trans and anti-PSPC1-A546_Pos006_S001	00-Zy4SMS7Jnd8MVbWvY5P39M
26.439	226.504	1987.62	um	Cell	3	Cell Center of Image Mass	0.000	1.000	344	20	Not-Trans anti-PSPC1-A546 8C-S-PSPC1 V2.00	0	28. Not-Trans and anti-PSPC1-A546_Pos006_S001	00-Zy4SMS7Jnd8MVbWvY5P39M
45.1825	6.42573	1987.58	um	Cell	3	Cell Center of Image Mass	0.000	1.000	345	21	Not-Trans anti-PSPC1-A546 8C-S-PSPC1 V2.00	0	28. Not-Trans and anti-PSPC1-A546_Pos006_S001	00-Zy4SMS7Jnd8MVbWvY5P39M
24.2205	49.915	1987.84	um	Cell	3	Cell Center of Image Mass	0.000	1.000	346	22	Not-Trans anti-PSPC1-A546 8C-S-PSPC1 V2.00	0	28. Not-Trans and anti-PSPC1-A546_Pos006_S001	00-Zy4SMS7Jnd8MVbWvY5P39M
4.38262	185.457	1987.74	um	Cell	3	Cell Center of Image Mass	0.000	1.000	347	23	Not-Trans anti-PSPC1-A546 8C-S-PSPC1 V2.00	0	28. Not-Trans and anti-PSPC1-A546_Pos006_S001	00-Zy4SMS7Jnd8MVbWvY5P39M
14.5615	205.041	1987.8	um	Cell	3	Cell Center of Image Mass	0.000	1.000	348	24	Not-Trans anti-PSPC1-A546 8C-S-PSPC1 V2.00	0	28. Not-Trans and anti-PSPC1-A546_Pos006_S001	00-Zy4SMS7Jnd8MVbWvY5P39M
7.40074	219.95	1987.98	um	Cell	3	Cell Center of Image Mass	0.000	1.000	349	25	Not-Trans anti-PSPC1-A546 8C-S-PSPC1 V2.00	0	28. Not-Trans and anti-PSPC1-A546_Pos006_S001	00-Zy4SMS7Jnd8MVbWvY5P39M
4.70163	11.8485	1987.67	um	Cell	3	Cell Center of Image Mass	0.000	1.000	350	26	Not-Trans anti-PSPC1-A546 8C-S-PSPC1 V2.00	0	28. Not-Trans and anti-PSPC1-A546_Pos006_S001	00-Zy4SMS7Jnd8MVbWvY5P39M
108.924	69.5514	1987.24	um	Cell	3	Cell Center of Image Mass	0.000	1.000	351	27	Not-Trans anti-PSPC1-A546 8C-S-PSPC1 V2.00	0	28. Not-Trans and anti-PSPC1-A546_Pos006_S001	00-Zy4SMS7Jnd8MVbWvY5P39M
95.5916	87.528	1987.19	um	Cell	3	Cell Center of Image Mass	0.000	1.000	352	28	Not-Trans anti-PSPC1-A546 8C-S-PSPC1 V2.00	0	28. Not-Trans and anti-PSPC1-A546_Pos006_S001	00-Zy4SMS7Jnd8MVbWvY5P39M
97.9172	106.642	1987.62	um	Cell	3	Cell Center of Image Mass	0.000	1.000	353	29	Not-Trans anti-PSPC1-A546 8C-S-PSPC1 V2.00	0	28. Not-Trans and anti-PSPC1-A546_Pos006_S001	00-Zy4SMS7Jnd8MVbWvY5P39M
115.286	117.04	1987.54	um	Cell	3	Cell Center of Image Mass	0.000	1.000	354	30	Not-Trans anti-PSPC1-A546 8C-S-PSPC1 V2.00	0	28. Not-Trans and anti-PSPC1-A546_Pos006_S001	00-Zy4SMS7Jnd8MVbWvY5P39M
171.657	71.4605	1986.82	um	Cell	3	Cell Center of Image Mass	0.000	1.000	355	31	Not-Trans anti-PSPC1-A546 8C-S-PSPC1 V2.00	0	28. Not-Trans and anti-PSPC1-A546_Pos006_S001	00-Zy4SMS7Jnd8MVbWvY5P39M
209.367	88.5942	1987.03	um	Cell	3	Cell Center of Image Mass	0.000	1.000	356	32	Not-Trans anti-PSPC1-A546 8C-S-PSPC1 V2.00	0	28. Not-Trans and anti-PSPC1-A546_Pos006_S001	00-Zy4SMS7Jnd8MVbWvY5P39M
150.067	111.842	1987.13	um	Cell	3	Cell Center of Image Mass	0.000	1.000	357	33	Not-Trans anti-PSPC1-A546 8C-S-PSPC1 V2.00	0	28. Not-Trans and anti-PSPC1-A546_Pos006_S001	00-Zy4SMS7Jnd8MVbWvY5P39M
150.618	17.734	1987.5	um	Cell	3	Cell Center of Image Mass	0.000	1.000	358	34	Not-Trans anti-PSPC1-A546 8C-S-PSPC1 V2.00	0	28. Not-Trans and anti-PSPC1-A546_Pos006_S001	00-Zy4SMS7Jnd8MVbWvY5P39M
138.994	23.5195	1987.45	um	Cell	3	Cell Center of Image Mass	0.000	1.000	359	35	Not-Trans anti-PSPC1-A546 8C-S-PSPC1 V2.00	0	28. Not-Trans and anti-PSPC1-A546_Pos006_S001	00-Zy4SMS7Jnd8MVbWvY5P39M
130.87	68.1384	1987.2	um	Cell	3	Cell Center of Image Mass	0.000	1.000	360	36	Not-Trans anti-PSPC1-A546 8C-S-PSPC1 V2.00	0	28. Not-Trans and anti-PSPC1-A546_Pos006_S001	00-Zy4SMS7Jnd8MVbWvY5P39M
148.562	79.3114	1987.26	um	Cell	3	Cell Center of Image Mass	0.000	1.000	361	37	Not-Trans anti-PSPC1-A546 8C-S-PSPC1 V2.00	0	28. Not-Trans and anti-PSPC1-A546_Pos006_S001	00-Zy4SMS7Jnd8MVbWvY5P39M
185.112	81.5943	1987.24	um	Cell	3	Cell Center of Image Mass	0.000	1.000	362	38	Not-Trans anti-PSPC1-A546 8C-S-PSPC1 V2.00	0	28. Not-Trans and anti-PSPC1-A546_Pos006_S001	00-Zy4SMS7Jnd8MVbWvY5P39M
131.475	98.6982	1987.46	um	Cell	3	Cell Center of Image Mass	0.000	1.000	363	39	Not-Trans anti-PSPC1-A546 8C-S-PSPC1 V2.00	0	28. Not-Trans and anti-PSPC1-A546_Pos006_S001	00-Zy4SMS7Jnd8MVbWvY5P39M
197.621	103.11	1987.26	um	Cell	3	Cell Center of Image Mass	0.000	1.000	364	40	Not-Trans anti-PSPC1-A546 8C-S-PSPC1 V2.00	0	28. Not-Trans and anti-PSPC1-A546_Pos006_S001	00-Zy4SMS7Jnd8MVbWvY5P39M
164.086	107.113	1987.33	um	Cell	3	Cell Center of Image Mass	0.000	1.000	365	41	Not-Trans anti-PSPC1-A546 8C-S-PSPC1 V2.00	0	28. Not-Trans and anti-PSPC1-A546_Pos006_S001	00-Zy4SMS7Jnd8MVbWvY5P39M
240.957	155.422	1987.11	um	Cell	3	Cell Center of Image Mass	0.000	1.000	366	42	Not-Trans anti-PSPC1-A546 8C-S-PSPC1 V2.00	0	28. Not-Trans and anti-PSPC1-A546_Pos006_S001	00-Zy4SMS7Jnd8MVbWvY5P39M
126.419	163.758	1987.1	um	Cell	3	Cell Center of Image Mass	0.000	1.000	367	43	Not-Trans anti-PSPC1-A546 8C-S-PSPC1 V2.00	0	28. Not-Trans and anti-PSPC1-A546_Pos006_S001	00-Zy4SMS7Jnd8MVbWvY5P39M
146.536	167.119	1987.09	um	Cell	3	Cell Center of Image Mass	0.000	1.000	368	44	Not-Trans anti-PSPC1-A546 8C-S-PSPC1 V2.00	0	28. Not-Trans and anti-PSPC1-A546_Pos006_S001	00-Zy4SMS7Jnd8MVbWvY5P39M
242.536	171.1	1987.02	um	Cell	3	Cell Center of Image Mass	0.000	1.000	369	45	Not-Trans anti-PSPC1-A546 8C-S-PSPC1 V2.00	0	28. Not-Trans and anti-PSPC1-A546_Pos006_S001	00-Zy4SMS7Jnd8MVbWvY5P39M
133.168	125.625	1987.25	um	Cell	3	Cell Center of Image Mass	0.000	1.000	370	46	Not-Trans anti-PSPC1-A546 8C-S-PSPC1 V2.00	0	28. Not-Trans and anti-PSPC1-A546_Pos006_S001	00-Zy4SMS7Jnd8MVbWvY5P39M
83.8027	88.2588	1987.87	um	Cell	3	Cell Center of Image Mass	0.000	1.000	371	47	Not-Trans anti-PSPC1-A546 8C-S-PSPC1 V2.00	0	28. Not-Trans and anti-PSPC1-A546_Pos006_S001	00-Zy4SMS7Jnd8MVbWvY5P39M
14.2866	110.047	1987.7	um	Cell	3	Cell Center of Image Mass	0.000	1.000	372	48	Not-Trans anti-PSPC1-A546 8C-S-PSPC1 V2.00	0	28. Not-Trans and anti-PSPC1-A546_Pos006_S001	00-Zy4SMS7Jnd8MVbWvY5P39M
8.20106	74.4273	1988.05	um	Cell	3	Cell Center of Image Mass	0.000	1.000	373	49	Not-Trans anti-PSPC1-A546 8C-S-PSPC1 V2.00	0	28. Not-Trans and anti-PSPC1-A546_Pos006_S001	00-Zy4SMS7Jnd8MVbWvY5P39M
100.509	162.447	1987.63	um	Cell	3	Cell Center of Image Mass	0.000	1.000	374	50	Not-Trans anti-PSPC1-A546 8C-S-PSPC1 V2.00	0	28. Not-Trans and anti-PSPC1-A546_Pos006_S001	00-Zy4SMS7Jnd8MVbWvY5P39M
57.3573	191.298	1987.61	um	Cell	3	Cell Center of Image Mass	0.000	1.000	375	51	Not-Trans anti-PSPC1-A546 8C-S-PSPC1 V2.00	0	28. Not-Trans and anti-PSPC1-A546_Pos006_S001	00-Zy4SMS7Jnd8MVbWvY5P39M
86.5419	190.776	1987.92	um	Cell	3	Cell Center of Image Mass	0.000	1.000	376	52	Not-Trans anti-PSPC1-A546 8C-S-PSPC1 V2.00	0	28. Not-Trans and anti-PSPC1-A546_Pos006_S001	00-Zy4SMS7Jnd8MVbWvY5P39M
121.483	15.2238	1987.69	um	Cell	3	Cell Center of Image Mass	0.000	1.000	377	0	Not-Trans anti-PSPC1-A546 8C-S-PSPC1 V2.00	0	28. Not-Trans and anti-PSPC1-A546_Pos007_S001	00-QHXaZw4RYZeTh2MzuAHBq4
217.528	15.8227	1987.46	um	Cell	3	Cell Center of Image Mass	0.000	1.000	378	1	Not-Trans anti-PSPC1-A546 8C-S-PSPC1 V2.00	0	28. Not-Trans and anti-PSPC1-A546_Pos007_S001	00-QHXaZw4RYZeTh2MzuAHBq4
237.286	43.0732	1987.77	um	Cell	3	Cell Center of Image Mass	0.000	1.000	379	2	Not-Trans anti-PSPC1-A546 8C-S-PSPC1 V2.00	0	28. Not-Trans and anti-PSPC1-A546_Pos007_S001	00-QHXaZw4RYZeTh2MzuAHBq4
242.966	68.3286	1987.81	um	Cell	3	Cell Center of Image Mass	0.000	1.000	380	3	Not-Trans anti-PSPC1-A546 8C-S-PSPC1 V2.00	0	28. Not-Trans and anti-PSPC1-A546_Pos007_S001	00-QHXaZw4RYZeTh2MzuAHBq4
160.613	62.1759	1987.14	um	Cell	3	Cell Center of Image Mass	0.000	1.000	381	4	Not-Trans anti-PSPC1-A546 8C-S-PSPC1 V2.00	0	28. Not-Trans and anti-PSPC1-A546_Pos007_S001	00-QHXaZw4RYZeTh2MzuAHBq4
115.166	78.0862	1987.88	um	Cell	3	Cell Center of Image Mass	0.000	1.000	382	5	Not-Trans anti-PSPC1-A546 8C-S-PSPC1 V2.00	0	28. Not-Trans and anti-PSPC1-A546_Pos007_S001	00-QHXaZw4RYZeTh2MzuAHBq4
180.806	93.7268	1987.35	um	Cell	3	Cell Center of Image Mass	0.000	1.000	383	6	Not-Trans anti-PSPC1-A546 8C-S-PSPC1 V2.00	0	28. Not-Trans and anti-PSPC1-A546_Pos007_S001	00-QHXaZw4RYZeTh2MzuAHBq4
155.777	113.441	1987.27	um	Cell	3	Cell Center of Image Mass	0.000	1.000	384	7	Not-Trans anti-PSPC1-A546 8C-S-PSPC1 V2.00	0	28. Not-Trans and anti-PSPC1-A546_Pos007_S001	00-QHXaZw4RYZeTh2MzuAHBq4
209.004	114.11	1987.29	um	Cell	3	Cell Center of Image Mass	0.000	1.000	385	8	Not-Trans anti-PSPC1-A546 8C-S-PSPC1 V2.00	0	28. Not-Trans and anti-PSPC1-A546_Pos007_S001	00-QHXaZw4RYZeTh2MzuAHBq4
239.139	114.182	1987.46	um	Cell	3	Cell Center of Image Mass	0.000	1.000	386	9	Not-Trans anti-PSPC1-A546 8C-S-PSPC1 V2.00	0	28. Not-Trans and anti-PSPC1-A546_Pos007_S001	00-QHXaZw4RYZeTh2MzuAHBq4
204.781	131.84	1987.48	um	Cell	3	Cell Center of Image Mass	0.000	1.000	387	10	Not-Trans anti-PSPC1-A546 8C-S-PSPC1 V2.00	0	28. Not-Trans and anti-PSPC1-A546_Pos007_S001	00-QHXaZw4RYZeTh2MzuAHBq4
206.209	156.855	1987.4	um	Cell	3	Cell Center of Image Mass	0.000	1.000	388	11	Not-Trans anti-PSPC1-A546 8C-S-PSPC1 V2.00	0	28. Not-Trans and anti-PSPC1-A546_Pos007_S001	00-QHXaZw4RYZeTh2MzuAHBq4
233.517	159.948	1987.5	um	Cell	3	Cell Center of Image Mass	0.000	1.000	389	12	Not-Trans anti-PSPC1-A546 8C-S-PSPC1 V2.00	0	28. Not-Trans and anti-PSPC1-A546_Pos007_S001	00-QHXaZw4RYZeTh2MzuAHBq4
159.821	161.36	1987.57	um	Cell	3	Cell Center of Image Mass	0.000	1.000	390	13	Not-Trans anti-PSPC1-A546 8C-S-PSPC1 V2.00	0	28. Not-Trans and anti-PSPC1-A546_Pos007_S001	00-QHXaZw4RYZeTh2MzuAHBq4
241.434	183.232	1987.6	um	Cell	3	Cell Center of Image Mass	0.000	1.000	391	14	Not-Trans anti-PSPC1-A546 8C-S-PSPC1 V2.00	0	28. Not-Trans and anti-PSPC1-A546_Pos007_S001	00-QHXaZw4RYZeTh2MzuAHBq4
202.812	192.038	1987.45	um	Cell	3	Cell Center of Image Mass	0.000	1.000	392	15	Not-Trans anti-PSPC1-A546 8C-S-PSPC1 V2.00	0	28. Not-Trans and anti-PSPC1-A546_Pos007_S001	00-QHXaZw4RYZeTh2MzuAHBq4
133.628	198.888	1988.15	um	Cell	3	Cell Center of Image Mass	0.000	1.000	393	16	Not-Trans anti-PSPC1-A546 8C-S-PSPC1 V2.00	0	28. Not-Trans and anti-PSPC1-A546_Pos007_S001	00-QHXaZw4RYZeTh2MzuAHBq4
237.05	206.605	1988.05	um	Cell	3	Cell Center of Image Mass	0.000	1.000	394	17	Not-Trans anti-PSPC1-A546 8C-S-PSPC1 V2.00	0	28. Not-Trans and anti-PSPC1-A546_Pos007_S001	00-QHXaZw4RYZeTh2MzuAHBq4
205.245	209.351	1987.56	um	Cell	3	Cell Center of Image Mass	0.000	1.000	395	18	Not-Trans anti-PSPC1-A546 8C-S-PSPC1 V2.00	0	28. Not-Trans and anti-PSPC1-A546_Pos007_S001	00-QHXaZw4RYZeTh2MzuAHBq4
229.944	219.521	1987.96	um	Cell	3	Cell Center of Image Mass	0.000	1.000	396	19	Not-Trans anti-PSPC1-A546 8C-S-PSPC1 V2.00	0	28. Not-Trans and anti-PSPC1-A546_Pos007_S001	00-QHXaZw4RYZeTh2MzuAHBq4
216.028	231.573	1987.92	um	Cell	3	Cell Center of Image Mass	0.000	1.000	397	20	Not-Trans anti-PSPC1-A546 8C-S-PSPC1 V2.00	0	28. Not-Trans and anti-PSPC1-A546_Pos007_S001	00-QHXaZw4RYZeTh2MzuAHBq4
85.9651	3.15061	1987.98	um	Cell	3	Cell Center of Image Mass	0.000	1.000	398	21	Not-Trans anti-PSPC1-A546 8C-S-PSPC1 V2.00	0	28. Not-Trans and anti-PSPC1-A546_Pos007_S001	00-QHXaZw4RYZeTh2MzuAHBq4
135.881	2.78831	1988.24	um	Cell	3	Cell Center of Image Mass	0.000	1.000	399	22	Not-Trans anti-PSPC1-A546 8C-S-PSPC1 V2.00	0	28. Not-Trans and anti-PSPC1-A546_Pos007_S001	00-QHXaZw4RYZeTh2MzuAHBq4
161.632	6.68724	1987.55	um	Cell	3	Cell Center of Image Mass	0.000	1.000	400	23	Not-Trans anti-PSPC1-A546 8C-S-PSPC1 V2.00	0	28. Not-Trans and anti-PSPC1-A546_Pos007_S001	00-QHXaZw4RYZeTh2MzuAHBq4
104.563	8.34208	1987.84	um	Cell	3	Cell Center of Image Mass	0.000	1.000	401	24	Not-Trans anti-PSPC1-A546 8C-S-PSPC1 V2.00	0	28. Not-Trans and anti-PSPC1-A546_Pos007_S001	00-QHXaZw4RYZeTh2MzuAHBq4
239.72	11.8172	1987.43	um	Cell	3	Cell Center of Image Mass	0.000	1.000	402	25	Not-Trans anti-PSPC1-A546 8C-S-PSPC1 V2.00	0	28. Not-Trans and anti-PSPC1-A546_Pos007_S001	00-QHXaZw4RYZeTh2MzuAHBq4
190.826	48.1606	1987.28	um	Cell	3	Cell Center of Image Mass	0.000	1.000	403	26	Not-Trans anti-PSPC1-A546 8C-S-PSPC1 V2.00	0	28. Not-Trans and anti-PSPC1-A546_Pos007_S001	00-QHXaZw4RYZeTh2MzuAHBq4
134.693	225.213	1987.48	um	Cell	3	Cell Center of Image Mass	0.000	1.000	404	27	Not-Trans anti-PSPC1-A546 8C-S-PSPC1 V2.00	0	28. Not-Trans and anti-PSPC1-A546_Pos007_S001	00-QHXaZw4RYZeTh2MzuAHBq4
192.11	2.857	1987.48	um	Cell	3	Cell Center of Image Mass	0.000	1.000	405	28	Not-Trans anti-PSPC1-A546 8C-S-PSPC1 V2.00	0	28. Not-Trans and anti-PSPC1-A546_Pos007_S001	00-QHXaZw4RYZeTh2MzuAHBq4
3.24736	116.962	1988.1	um	Cell	3	Cell Center of Image Mass	0.000	1.000	406	29	Not-Trans anti-PSPC1-A546 8C-S-PSPC1 V2.00	0	28. Not-Trans and anti-PSPC1-A546_Pos007_S001	00-QHXaZw4RYZeTh2MzuAHBq4
57.0483	162.034	1987.84	um	Cell	3	Cell Center of Image Mass	0.000	1.000	407	30	Not-Trans anti-PSPC1-A546 8C-S-PSPC1 V2.00	0	28. Not-Trans and anti-PSPC1-A546_Pos007_S001	00-QHXaZw4RYZeTh2MzuAHBq4
94.2837	194.251	1987.64	um	Cell	3	Cell Center of Image Mass	0.000	1.000	408	31	Not-Trans anti-PSPC1-A546 8C-S-PSPC1 V2.00	0	28. Not-Trans and anti-PSPC1-A546_Pos007_S001	00-QHXaZw4RYZeTh2MzuAHBq4
100.919	237.947	1987.76	um	Cell	3	Cell Center of Image Mass	0.000	1.000	409	32	Not-Trans anti-PSPC1-A546 8C-S-PSPC1 V2.00	0	28. Not-Trans and anti-PSPC1-A546_Pos007_S001	00-QHXaZw4RYZeTh2MzuAHBq4
8.31614	132.087	1988.17	um	Cell	3	Cell Center of Image Mass	0.000	1.000	410	33	Not-Trans anti-PSPC1-A546 8C-S-PSPC1 V2.00	0	28. Not-Trans and anti-PSPC1-A546_Pos007_S001	00-QHXaZw4RYZeTh2MzuAHBq4
3.8991	162.122	1988.47	um	Cell	3	Cell Center of Image Mass	0.000	1.000	411	34	Not-Trans anti-PSPC1-A546 8C-S-PSPC1 V2.00	0	28. Not-Trans and anti-PSPC1-A546_Pos007_S001	00-QHXaZw4RYZeTh2MzuAHBq4
45.719	194.426	1988.01	um	Cell	3	Cell Center of Image Mass	0.000	1.000	412	35	Not-Trans anti-PSPC1-A546 8C-S-PSPC1 V2.00	0	28. Not-Trans and anti-PSPC1-A546_Pos007_S001	00-QHXaZw4RYZeTh2MzuAHBq4
9.13081	181.21	1988.1	um	Cell	3	Cell Center of Image Mass	0.000	1.000	413	36	Not-Trans anti-PSPC1-A546 8C-S-PSPC1 V2.00	0	28. Not-Trans and anti-PSPC1-A546_Pos007_S001	00-QHXaZw4RYZeTh2MzuAHBq4
210.822	73.7526	1987.58	um	Cell	3	Cell Center of Image Mass	0.000	1.000	414	37	Not-Trans anti-PSPC1-A546 8C-S-PSPC1 V2.00	0	28. Not-Trans and anti-PSPC1-A546_Pos007_S001	00-QHXaZw4RYZeTh2MzuAHBq4
228.204	78.5084	1987.39	um	Cell	3	Cell Center of Image Mass	0.000	1.000	415	38	Not-Trans anti-PSPC1-A546 8C-S-PSPC1 V2.00	0	28. Not-Trans and anti-PSPC1-A546_Pos007_S001	00-QHXaZw4RYZeTh2MzuAHBq4
170.223	241.832	1987.57	um	Cell	3	Cell Center of Image Mass	0.000	1.000	416	39	Not-Trans anti-PSPC1-A546 8C-S-PSPC1 V2.00	0	28. Not-Trans and anti-PSPC1-A546_Pos007_S001	00-QHXaZw4RYZeTh2MzuAHBq4
129.284	32.5669	1987.63	um	Cell	3	Cell Center of Image Mass	0.000	1.000	417	40	Not-Trans anti-PSPC1-A546 8C-S-PSPC1 V2.00	0	28. Not-Trans and anti-PSPC1-A546_Pos007_S001	00-QHXaZw4RYZeTh2MzuAHBq4
143.851	35.0798	1987.79	um	Cell	3	Cell Center of Image Mass	0.000	1.000	418	41	Not-Trans anti-PSPC1-A546 8C-S-PSPC1 V2.00	0	28. Not-Trans and anti-PSPC1-A546_Pos007_S001	00-QHXaZw4RYZeTh2MzuAHBq4
146.002	25.2373	1988.26	um	Cell	3	Cell Center of Image Mass	0.000	1.000	419	42	Not-Trans anti-PSPC1-A546 8C-S-PSPC1 V2.00	0	28. Not-Trans and anti-PSPC1-A546_Pos007_S001	00-QHXaZw4RYZeTh2MzuAHBq4
19.0435	226.897	1988.98	um	Cell	3	Cell Center of Image Mass	0.000	1.000	420	43	Not-Trans anti-PSPC1-A546 8C-S-PSPC1 V2.00	0	28. Not-Trans and anti-PSPC1-A546_Pos007_S001	00-QHXaZw4RYZeTh2MzuAHBq4
16.9389	239.251	1989.28	um	Cell	3	Cell Center of Image Mass	0.000	1.000	421	44	Not-Trans anti-PSPC1-A546 8C-S-PSPC1 V2.00	0	28. Not-Trans and anti-PSPC1-A546_Pos007_S001	00-QHXaZw4RYZeTh2MzuAHBq4
176.401	230.168	1987.7	um	Cell	3	Cell Center of Image Mass	0.000	1.000	422	45	Not-Trans anti-PSPC1-A546 8C-S-PSPC1 V2.00	0	28. Not-Trans and anti-PSPC1-A546_Pos007_S001	00-QHXaZw4RYZeTh2MzuAHBq4
192.481	242.449	1987.93	um	Cell	3	Cell Center of Image Mass	0.000	1.000	423	0	Not-Trans anti-PSPC1-A546 8C-S-PSPC1 V2.00	0	28. Not-Trans and anti-PSPC1-A546_Pos008_S001	00-HgLb2JZj29dgXmijDJCyTS
162.58	121.216	1987.89	um	Cell	3	Cell Center of Image Mass	0.000	1.000	424	1	Not-Trans anti-PSPC1-A546 8C-S-PSPC1 V2.00	0	28. Not-Trans and anti-PSPC1-A546_Pos008_S001	00-HgLb2JZj29dgXmijDJCyTS
61.6148	136.561	1988.03	um	Cell	3	Cell Center of Image Mass	0.000	1.000	425	2	Not-Trans anti-PSPC1-A546 8C-S-PSPC1 V2.00	0	28. Not-Trans and anti-PSPC1-A546_Pos008_S001	00-HgLb2JZj29dgXmijDJCyTS
175.387	135.531	1987.87	um	Cell	3	Cell Center of Image Mass	0.000	1.000	426	3	Not-Trans anti-PSPC1-A546 8C-S-PSPC1 V2.00	0	28. Not-Trans and anti-PSPC1-A546_Pos008_S001	00-HgLb2JZj29dgXmijDJCyTS
158.666	160.247	1988.04	um	Cell	3	Cell Center of Image Mass	0.000	1.000	427	4	Not-Trans anti-PSPC1-A546 8C-S-PSPC1 V2.00	0	28. Not-Trans and anti-PSPC1-A546_Pos008_S001	00-HgLb2JZj29dgXmijDJCyTS
233.257	162.988	1988.08	um	Cell	3	Cell Center of Image Mass	0.000	1.000	428	5	Not-Trans anti-PSPC1-A546 8C-S-PSPC1 V2.00	0	28. Not-Trans and anti-PSPC1-A546_Pos008_S001	00-HgLb2JZj29dgXmijDJCyTS
179.77	165.594	1987.86	um	Cell	3	Cell Center of Image Mass	0.000	1.000	429	6	Not-Trans anti-PSPC1-A546 8C-S-PSPC1 V2.00	0	28. Not-Trans and anti-PSPC1-A546_Pos008_S001	00-HgLb2JZj29dgXmijDJCyTS
227.22	235.384	1988.24	um	Cell	3	Cell Center of Image Mass	0.000	1.000	430	7	Not-Trans anti-PSPC1-A546 8C-S-PSPC1 V2.00	0	28. Not-Trans and anti-PSPC1-A546_Pos008_S001	00-HgLb2JZj29dgXmijDJCyTS
232.286	7.39002	1988.28	um	Cell	3	Cell Center of Image Mass	0.000	1.000	431	8	Not-Trans anti-PSPC1-A546 8C-S-PSPC1 V2.00	0	28. Not-Trans and anti-PSPC1-A546_Pos008_S001	00-HgLb2JZj29dgXmijDJCyTS
75.5854	16.8977	1988.9	um	Cell	3	Cell Center of Image Mass	0.000	1.000	432	9	Not-Trans anti-PSPC1-A546 8C-S-PSPC1 V2.00	0	28. Not-Trans and anti-PSPC1-A546_Pos008_S001	00-HgLb2JZj29dgXmijDJCyTS
238.298	28.093	1988.17	um	Cell	3	Cell Center of Image Mass	0.000	1.000	433	10	Not-Trans anti-PSPC1-A546 8C-S-PSPC1 V2.00	0	28. Not-Trans and anti-PSPC1-A546_Pos008_S001	00-HgLb2JZj29dgXmijDJCyTS
60.3574	39.6931	1988.19	um	Cell	3	Cell Center of Image Mass	0.000	1.000	434	11	Not-Trans anti-PSPC1-A546 8C-S-PSPC1 V2.00	0	28. Not-Trans and anti-PSPC1-A546_Pos008_S001	00-HgLb2JZj29dgXmijDJCyTS
132.603	70.0603	1987.9	um	Cell	3	Cell Center of Image Mass	0.000	1.000	435	12	Not-Trans anti-PSPC1-A546 8C-S-PSPC1 V2.00	0	28. Not-Trans and anti-PSPC1-A546_Pos008_S001	00-HgLb2JZj29dgXmijDJCyTS
216.941	83.7156	1987.89	um	Cell	3	Cell Center of Image Mass	0.000	1.000	436	13	Not-Trans anti-PSPC1-A546 8C-S-PSPC1 V2.00	0	28. Not-Trans and anti-PSPC1-A546_Pos008_S001	00-HgLb2JZj29dgXmijDJCyTS
50.0112	88.996	1988.82	um	Cell	3	Cell Center of Image Mass	0.000	1.000	437	14	Not-Trans anti-PSPC1-A546 8C-S-PSPC1 V2.00	0	28. Not-Trans and anti-PSPC1-A546_Pos008_S001	00-HgLb2JZj29dgXmijDJCyTS
26.8033	108.192	1988.25	um	Cell	3	Cell Center of Image Mass	0.000	1.000	438	15	Not-Trans anti-PSPC1-A546 8C-S-PSPC1 V2.00	0	28. Not-Trans and anti-PSPC1-A546_Pos008_S001	00-HgLb2JZj29dgXmijDJCyTS
202.488	112.914	1987.65	um	Cell	3	Cell Center of Image Mass	0.000	1.000	439	16	Not-Trans anti-PSPC1-A546 8C-S-PSPC1 V2.00	0	28. Not-Trans and anti-PSPC1-A546_Pos008_S001	00-HgLb2JZj29dgXmijDJCyTS
235.175	133.313	1987.81	um	Cell	3	Cell Center of Image Mass	0.000	1.000	440	17	Not-Trans anti-PSPC1-A546 8C-S-PSPC1 V2.00	0	28. Not-Trans and anti-PSPC1-A546_Pos008_S001	00-HgLb2JZj29dgXmijDJCyTS
41.0693	128.892	1988.39	um	Cell	3	Cell Center of Image Mass	0.000	1.000	441	18	Not-Trans anti-PSPC1-A546 8C-S-PSPC1 V2.00	0	28. Not-Trans and anti-PSPC1-A546_Pos008_S001	00-HgLb2JZj29dgXmijDJCyTS
16.1863	171.966	1988.31	um	Cell	3	Cell Center of Image Mass	0.000	1.000	442	19	Not-Trans anti-PSPC1-A546 8C-S-PSPC1 V2.00	0	28. Not-Trans and anti-PSPC1-A546_Pos008_S001	00-HgLb2JZj29dgXmijDJCyTS
72.1683	171.825	1988.09	um	Cell	3	Cell Center of Image Mass	0.000	1.000	443	20	Not-Trans anti-PSPC1-A546 8C-S-PSPC1 V2.00	0	28. Not-Trans and anti-PSPC1-A546_Pos008_S001	00-HgLb2JZj29dgXmijDJCyTS
44.3643	184.791	1988.47	um	Cell	3	Cell Center of Image Mass	0.000	1.000	444	21	Not-Trans anti-PSPC1-A546 8C-S-PSPC1 V2.00	0	28. Not-Trans and anti-PSPC1-A546_Pos008_S001	00-HgLb2JZj29dgXmijDJCyTS
234.636	196.733	1987.99	um	Cell	3	Cell Center of Image Mass	0.000	1.000	445	22	Not-Trans anti-PSPC1-A546 8C-S-PSPC1 V2.00	0	28. Not-Trans and anti-PSPC1-A546_Pos008_S001	00-HgLb2JZj29dgXmijDJCyTS
213.291	200.879	1988.07	um	Cell	3	Cell Center of Image Mass	0.000	1.000	446	23	Not-Trans anti-PSPC1-A546 8C-S-PSPC1 V2.00	0	28. Not-Trans and anti-PSPC1-A546_Pos008_S001	00-HgLb2JZj29dgXmijDJCyTS
10.5265	203.891	1988.42	um	Cell	3	Cell Center of Image Mass	0.000	1.000	447	24	Not-Trans anti-PSPC1-A546 8C-S-PSPC1 V2.00	0	28. Not-Trans and anti-PSPC1-A546_Pos008_S001	00-HgLb2JZj29dgXmijDJCyTS
54.7727	219.74	1988.32	um	Cell	3	Cell Center of Image Mass	0.000	1.000	448	25	Not-Trans anti-PSPC1-A546 8C-S-PSPC1 V2.00	0	28. Not-Trans and anti-PSPC1-A546_Pos008_S001	00-HgLb2JZj29dgXmijDJCyTS
28.8875	225.98	1988.43	um	Cell	3	Cell Center of Image Mass	0.000	1.000	449	26	Not-Trans anti-PSPC1-A546 8C-S-PSPC1 V2.00	0	28. Not-Trans and anti-PSPC1-A546_Pos008_S001	00-HgLb2JZj29dgXmijDJCyTS
45.0147	4.28611	1988.45	um	Cell	3	Cell Center of Image Mass	0.000	1.000	450	27	Not-Trans anti-PSPC1-A546 8C-S-PSPC1 V2.00	0	28. Not-Trans and anti-PSPC1-A546_Pos008_S001	00-HgLb2JZj29dgXmijDJCyTS
45.1063	25.1209	1989.5	um	Cell	3	Cell Center of Image Mass	0.000	1.000	451	28	Not-Trans anti-PSPC1-A546 8C-S-PSPC1 V2.00	0	28. Not-Trans and anti-PSPC1-A546_Pos008_S001	00-HgLb2JZj29dgXmijDJCyTS
240.424	47.2384	1988	um	Cell	3	Cell Center of Image Mass	0.000	1.000	452	29	Not-Trans anti-PSPC1-A546 8C-S-PSPC1 V2.00	0	28. Not-Trans and anti-PSPC1-A546_Pos008_S001	00-HgLb2JZj29dgXmijDJCyTS
95.2451	63.1971	1987.84	um	Cell	3	Cell Center of Image Mass	0.000	1.000	453	30	Not-Trans anti-PSPC1-A546 8C-S-PSPC1 V2.00	0	28. Not-Trans and anti-PSPC1-A546_Pos008_S001	00-HgLb2JZj29dgXmijDJCyTS
15.7151	148.392	1988.5	um	Cell	3	Cell Center of Image Mass	0.000	1.000	454	31	Not-Trans anti-PSPC1-A546 8C-S-PSPC1 V2.00	0	28. Not-Trans and anti-PSPC1-A546_Pos008_S001	00-HgLb2JZj29dgXmijDJCyTS
3.53833	61.8025	1988.27	um	Cell	3	Cell Center of Image Mass	0.000	1.000	455	32	Not-Trans anti-PSPC1-A546 8C-S-PSPC1 V2.00	0	28. Not-Trans and anti-PSPC1-A546_Pos008_S001	00-HgLb2JZj29dgXmijDJCyTS
66.8389	74.4904	1988.03	um	Cell	3	Cell Center of Image Mass	0.000	1.000	456	33	Not-Trans anti-PSPC1-A546 8C-S-PSPC1 V2.00	0	28. Not-Trans and anti-PSPC1-A546_Pos008_S001	00-HgLb2JZj29dgXmijDJCyTS
120.957	95.5887	1987.68	um	Cell	3	Cell Center of Image Mass	0.000	1.000	457	34	Not-Trans anti-PSPC1-A546 8C-S-PSPC1 V2.00	0	28. Not-Trans and anti-PSPC1-A546_Pos008_S001	00-HgLb2JZj29dgXmijDJCyTS
65.2267	98.2314	1987.92	um	Cell	3	Cell Center of Image Mass	0.000	1.000	458	35	Not-Trans anti-PSPC1-A546 8C-S-PSPC1 V2.00	0	28. Not-Trans and anti-PSPC1-A546_Pos008_S001	00-HgLb2JZj29dgXmijDJCyTS
88.6518	103.248	1987.87	um	Cell	3	Cell Center of Image Mass	0.000	1.000	459	36	Not-Trans anti-PSPC1-A546 8C-S-PSPC1 V2.00	0	28. Not-Trans and anti-PSPC1-A546_Pos008_S001	00-HgLb2JZj29dgXmijDJCyTS
14.8018	29.4262	1988.37	um	Cell	3	Cell Center of Image Mass	0.000	1.000	460	37	Not-Trans anti-PSPC1-A546 8C-S-PSPC1 V2.00	0	28. Not-Trans and anti-PSPC1-A546_Pos008_S001	00-HgLb2JZj29dgXmijDJCyTS
46.484	63.4105	1988.18	um	Cell	3	Cell Center of Image Mass	0.000	1.000	461	38	Not-Trans anti-PSPC1-A546 8C-S-PSPC1 V2.00	0	28. Not-Trans and anti-PSPC1-A546_Pos008_S001	00-HgLb2JZj29dgXmijDJCyTS
24.5947	67.0749	1988.22	um	Cell	3	Cell Center of Image Mass	0.000	1.000	462	39	Not-Trans anti-PSPC1-A546 8C-S-PSPC1 V2.00	0	28. Not-Trans and anti-PSPC1-A546_Pos008_S001	00-HgLb2JZj29dgXmijDJCyTS
18.4352	11.5006	1988.5	um	Cell	3	Cell Center of Image Mass	0.000	1.000	463	40	Not-Trans anti-PSPC1-A546 8C-S-PSPC1 V2.00	0	28. Not-Trans and anti-PSPC1-A546_Pos008_S001	00-HgLb2JZj29dgXmijDJCyTS
140.208	120.118	1988.05	um	Cell	3	Cell Center of Image Mass	0.000	1.000	464	41	Not-Trans anti-PSPC1-A546 8C-S-PSPC1 V2.00	0	28. Not-Trans and anti-PSPC1-A546_Pos008_S001	00-HgLb2JZj29dgXmijDJCyTS
86.9101	126.267	1987.63	um	Cell	3	Cell Center of Image Mass	0.000	1.000	465	42	Not-Trans anti-PSPC1-A546 8C-S-PSPC1 V2.00	0	28. Not-Trans and anti-PSPC1-A546_Pos008_S001	00-HgLb2JZj29dgXmijDJCyTS
104.767	160.393	1987.95	um	Cell	3	Cell Center of Image Mass	0.000	1.000	466	43	Not-Trans anti-PSPC1-A546 8C-S-PSPC1 V2.00	0	28. Not-Trans and anti-PSPC1-A546_Pos008_S001	00-HgLb2JZj29dgXmijDJCyTS
114.211	125.936	1988.07	um	Cell	3	Cell Center of Image Mass	0.000	1.000	467	44	Not-Trans anti-PSPC1-A546 8C-S-PSPC1 V2.00	0	28. Not-Trans and anti-PSPC1-A546_Pos008_S001	00-HgLb2JZj29dgXmijDJCyTS
108.751	145.03	1988.16	um	Cell	3	Cell Center of Image Mass	0.000	1.000	468	45	Not-Trans anti-PSPC1-A546 8C-S-PSPC1 V2.00	0	28. Not-Trans and anti-PSPC1-A546_Pos008_S001	00-HgLb2JZj29dgXmijDJCyTS
111.421	198.077	1988.08	um	Cell	3	Cell Center of Image Mass	0.000	1.000	469	46	Not-Trans anti-PSPC1-A546 8C-S-PSPC1 V2.00	0	28. Not-Trans and anti-PSPC1-A546_Pos008_S001	00-HgLb2JZj29dgXmijDJCyTS
76.3973	205.157	1988.05	um	Cell	3	Cell Center of Image Mass	0.000	1.000	470	47	Not-Trans anti-PSPC1-A546 8C-S-PSPC1 V2.00	0	28. Not-Trans and anti-PSPC1-A546_Pos008_S001	00-HgLb2JZj29dgXmijDJCyTS
115.089	225.229	1988.56	um	Cell	3	Cell Center of Image Mass	0.000	1.000	471	48	Not-Trans anti-PSPC1-A546 8C-S-PSPC1 V2.00	0	28. Not-Trans and anti-PSPC1-A546_Pos008_S001	00-HgLb2JZj29dgXmijDJCyTS
128.312	153.113	1987.97	um	Cell	3	Cell Center of Image Mass	0.000	1.000	472	49	Not-Trans anti-PSPC1-A546 8C-S-PSPC1 V2.00	0	28. Not-Trans and anti-PSPC1-A546_Pos008_S001	00-HgLb2JZj29dgXmijDJCyTS
201.512	184.906	1987.87	um	Cell	3	Cell Center of Image Mass	0.000	1.000	473	50	Not-Trans anti-PSPC1-A546 8C-S-PSPC1 V2.00	0	28. Not-Trans and anti-PSPC1-A546_Pos008_S001	00-HgLb2JZj29dgXmijDJCyTS
192.094	222.226	1987.9	um	Cell	3	Cell Center of Image Mass	0.000	1.000	474	51	Not-Trans anti-PSPC1-A546 8C-S-PSPC1 V2.00	0	28. Not-Trans and anti-PSPC1-A546_Pos008_S001	00-HgLb2JZj29dgXmijDJCyTS
141.948	137.887	1988.03	um	Cell	3	Cell Center of Image Mass	0.000	1.000	475	52	Not-Trans anti-PSPC1-A546 8C-S-PSPC1 V2.00	0	28. Not-Trans and anti-PSPC1-A546_Pos008_S001	00-HgLb2JZj29dgXmijDJCyTS
139.348	201.347	1988.48	um	Cell	3	Cell Center of Image Mass	0.000	1.000	476	53	Not-Trans anti-PSPC1-A546 8C-S-PSPC1 V2.00	0	28. Not-Trans and anti-PSPC1-A546_Pos008_S001	00-HgLb2JZj29dgXmijDJCyTS
148.771	224.941	1988.36	um	Cell	3	Cell Center of Image Mass	0.000	1.000	477	54	Not-Trans anti-PSPC1-A546 8C-S-PSPC1 V2.00	0	28. Not-Trans and anti-PSPC1-A546_Pos008_S001	00-HgLb2JZj29dgXmijDJCyTS
130.605	76.6623	1988.2	um	Cell	3	Cell Center of Image Mass	0.000	1.000	478	0	Not-Trans anti-PSPC1-A546 8C-S-PSPC1 V2.00	0	28. Not-Trans and anti-PSPC1-A546_Pos009_S001	00-wpHyJvg6FXU82fyonsfTHN
133.16	152.056	1988.09	um	Cell	3	Cell Center of Image Mass	0.000	1.000	479	1	Not-Trans anti-PSPC1-A546 8C-S-PSPC1 V2.00	0	28. Not-Trans and anti-PSPC1-A546_Pos009_S001	00-wpHyJvg6FXU82fyonsfTHN
215.739	165.014	1988.28	um	Cell	3	Cell Center of Image Mass	0.000	1.000	480	2	Not-Trans anti-PSPC1-A546 8C-S-PSPC1 V2.00	0	28. Not-Trans and anti-PSPC1-A546_Pos009_S001	00-wpHyJvg6FXU82fyonsfTHN
145.682	198.951	1988.17	um	Cell	3	Cell Center of Image Mass	0.000	1.000	481	3	Not-Trans anti-PSPC1-A546 8C-S-PSPC1 V2.00	0	28. Not-Trans and anti-PSPC1-A546_Pos009_S001	00-wpHyJvg6FXU82fyonsfTHN
218.372	200.936	1988.4	um	Cell	3	Cell Center of Image Mass	0.000	1.000	482	4	Not-Trans anti-PSPC1-A546 8C-S-PSPC1 V2.00	0	28. Not-Trans and anti-PSPC1-A546_Pos009_S001	00-wpHyJvg6FXU82fyonsfTHN
213.402	233.618	1988.38	um	Cell	3	Cell Center of Image Mass	0.000	1.000	483	5	Not-Trans anti-PSPC1-A546 8C-S-PSPC1 V2.00	0	28. Not-Trans and anti-PSPC1-A546_Pos009_S001	00-wpHyJvg6FXU82fyonsfTHN
146.994	238.703	1988.41	um	Cell	3	Cell Center of Image Mass	0.000	1.000	484	6	Not-Trans anti-PSPC1-A546 8C-S-PSPC1 V2.00	0	28. Not-Trans and anti-PSPC1-A546_Pos009_S001	00-wpHyJvg6FXU82fyonsfTHN
159.618	59.4199	1988.23	um	Cell	3	Cell Center of Image Mass	0.000	1.000	485	7	Not-Trans anti-PSPC1-A546 8C-S-PSPC1 V2.00	0	28. Not-Trans and anti-PSPC1-A546_Pos009_S001	00-wpHyJvg6FXU82fyonsfTHN
88.1795	52.1525	1988.06	um	Cell	3	Cell Center of Image Mass	0.000	1.000	486	8	Not-Trans anti-PSPC1-A546 8C-S-PSPC1 V2.00	0	28. Not-Trans and anti-PSPC1-A546_Pos009_S001	00-wpHyJvg6FXU82fyonsfTHN
228.59	60.7786	1988.35	um	Cell	3	Cell Center of Image Mass	0.000	1.000	487	9	Not-Trans anti-PSPC1-A546 8C-S-PSPC1 V2.00	0	28. Not-Trans and anti-PSPC1-A546_Pos009_S001	00-wpHyJvg6FXU82fyonsfTHN
198.052	95.5754	1988.17	um	Cell	3	Cell Center of Image Mass	0.000	1.000	488	10	Not-Trans anti-PSPC1-A546 8C-S-PSPC1 V2.00	0	28. Not-Trans and anti-PSPC1-A546_Pos009_S001	00-wpHyJvg6FXU82fyonsfTHN
120.049	110.388	1987.97	um	Cell	3	Cell Center of Image Mass	0.000	1.000	489	11	Not-Trans anti-PSPC1-A546 8C-S-PSPC1 V2.00	0	28. Not-Trans and anti-PSPC1-A546_Pos009_S001	00-wpHyJvg6FXU82fyonsfTHN
69.6073	193.349	1988.32	um	Cell	3	Cell Center of Image Mass	0.000	1.000	490	12	Not-Trans anti-PSPC1-A546 8C-S-PSPC1 V2.00	0	28. Not-Trans and anti-PSPC1-A546_Pos009_S001	00-wpHyJvg6FXU82fyonsfTHN
243.917	202.441	1988.37	um	Cell	3	Cell Center of Image Mass	0.000	1.000	491	13	Not-Trans anti-PSPC1-A546 8C-S-PSPC1 V2.00	0	28. Not-Trans and anti-PSPC1-A546_Pos009_S001	00-wpHyJvg6FXU82fyonsfTHN
4.11592	231.671	1988.68	um	Cell	3	Cell Center of Image Mass	0.000	1.000	492	14	Not-Trans anti-PSPC1-A546 8C-S-PSPC1 V2.00	0	28. Not-Trans and anti-PSPC1-A546_Pos009_S001	00-wpHyJvg6FXU82fyonsfTHN
120.654	241.221	1988.31	um	Cell	3	Cell Center of Image Mass	0.000	1.000	493	15	Not-Trans anti-PSPC1-A546 8C-S-PSPC1 V2.00	0	28. Not-Trans and anti-PSPC1-A546_Pos009_S001	00-wpHyJvg6FXU82fyonsfTHN
239.584	243.796	1988.48	um	Cell	3	Cell Center of Image Mass	0.000	1.000	494	16	Not-Trans anti-PSPC1-A546 8C-S-PSPC1 V2.00	0	28. Not-Trans and anti-PSPC1-A546_Pos009_S001	00-wpHyJvg6FXU82fyonsfTHN
93.2816	9.14723	1988.38	um	Cell	3	Cell Center of Image Mass	0.000	1.000	495	17	Not-Trans anti-PSPC1-A546 8C-S-PSPC1 V2.00	0	28. Not-Trans and anti-PSPC1-A546_Pos009_S001	00-wpHyJvg6FXU82fyonsfTHN
18.5427	239.044	1988.74	um	Cell	3	Cell Center of Image Mass	0.000	1.000	496	18	Not-Trans anti-PSPC1-A546 8C-S-PSPC1 V2.00	0	28. Not-Trans and anti-PSPC1-A546_Pos009_S001	00-wpHyJvg6FXU82fyonsfTHN
183.339	45.8431	1988.36	um	Cell	3	Cell Center of Image Mass	0.000	1.000	497	19	Not-Trans anti-PSPC1-A546 8C-S-PSPC1 V2.00	0	28. Not-Trans and anti-PSPC1-A546_Pos009_S001	00-wpHyJvg6FXU82fyonsfTHN
184.395	64.5411	1988.32	um	Cell	3	Cell Center of Image Mass	0.000	1.000	498	20	Not-Trans anti-PSPC1-A546 8C-S-PSPC1 V2.00	0	28. Not-Trans and anti-PSPC1-A546_Pos009_S001	00-wpHyJvg6FXU82fyonsfTHN
154.632	78.4018	1988.11	um	Cell	3	Cell Center of Image Mass	0.000	1.000	499	21	Not-Trans anti-PSPC1-A546 8C-S-PSPC1 V2.00	0	28. Not-Trans and anti-PSPC1-A546_Pos009_S001	00-wpHyJvg6FXU82fyonsfTHN
160.874	107.003	1988.24	um	Cell	3	Cell Center of Image Mass	0.000	1.000	500	22	Not-Trans anti-PSPC1-A546 8C-S-PSPC1 V2.00	0	28. Not-Trans and anti-PSPC1-A546_Pos009_S001	00-wpHyJvg6FXU82fyonsfTHN
230.055	110.681	1988.14	um	Cell	3	Cell Center of Image Mass	0.000	1.000	501	23	Not-Trans anti-PSPC1-A546 8C-S-PSPC1 V2.00	0	28. Not-Trans and anti-PSPC1-A546_Pos009_S001	00-wpHyJvg6FXU82fyonsfTHN
212.082	116.853	1988.14	um	Cell	3	Cell Center of Image Mass	0.000	1.000	502	24	Not-Trans anti-PSPC1-A546 8C-S-PSPC1 V2.00	0	28. Not-Trans and anti-PSPC1-A546_Pos009_S001	00-wpHyJvg6FXU82fyonsfTHN
165.86	123.774	1988.04	um	Cell	3	Cell Center of Image Mass	0.000	1.000	503	25	Not-Trans anti-PSPC1-A546 8C-S-PSPC1 V2.00	0	28. Not-Trans and anti-PSPC1-A546_Pos009_S001	00-wpHyJvg6FXU82fyonsfTHN
182.874	9.15305	1988.75	um	Cell	3	Cell Center of Image Mass	0.000	1.000	504	26	Not-Trans anti-PSPC1-A546 8C-S-PSPC1 V2.00	0	28. Not-Trans and anti-PSPC1-A546_Pos009_S001	00-wpHyJvg6FXU82fyonsfTHN
226.075	5.5068	1988.73	um	Cell	3	Cell Center of Image Mass	0.000	1.000	505	27	Not-Trans anti-PSPC1-A546 8C-S-PSPC1 V2.00	0	28. Not-Trans and anti-PSPC1-A546_Pos009_S001	00-wpHyJvg6FXU82fyonsfTHN
157.048	18.0914	1988.48	um	Cell	3	Cell Center of Image Mass	0.000	1.000	506	28	Not-Trans anti-PSPC1-A546 8C-S-PSPC1 V2.00	0	28. Not-Trans and anti-PSPC1-A546_Pos009_S001	00-wpHyJvg6FXU82fyonsfTHN
198.936	9.07545	1988.69	um	Cell	3	Cell Center of Image Mass	0.000	1.000	507	29	Not-Trans anti-PSPC1-A546 8C-S-PSPC1 V2.00	0	28. Not-Trans and anti-PSPC1-A546_Pos009_S001	00-wpHyJvg6FXU82fyonsfTHN
210.346	25.9164	1988.63	um	Cell	3	Cell Center of Image Mass	0.000	1.000	508	30	Not-Trans anti-PSPC1-A546 8C-S-PSPC1 V2.00	0	28. Not-Trans and anti-PSPC1-A546_Pos009_S001	00-wpHyJvg6FXU82fyonsfTHN
121.472	171.133	1988.01	um	Cell	3	Cell Center of Image Mass	0.000	1.000	509	31	Not-Trans anti-PSPC1-A546 8C-S-PSPC1 V2.00	0	28. Not-Trans and anti-PSPC1-A546_Pos009_S001	00-wpHyJvg6FXU82fyonsfTHN
41.1096	170.912	1988.4	um	Cell	3	Cell Center of Image Mass	0.000	1.000	510	32	Not-Trans anti-PSPC1-A546 8C-S-PSPC1 V2.00	0	28. Not-Trans and anti-PSPC1-A546_Pos009_S001	00-wpHyJvg6FXU82fyonsfTHN
115.539	183.074	1988.12	um	Cell	3	Cell Center of Image Mass	0.000	1.000	511	33	Not-Trans anti-PSPC1-A546 8C-S-PSPC1 V2.00	0	28. Not-Trans and anti-PSPC1-A546_Pos009_S001	00-wpHyJvg6FXU82fyonsfTHN
92.6334	219.944	1988.33	um	Cell	3	Cell Center of Image Mass	0.000	1.000	512	34	Not-Trans anti-PSPC1-A546 8C-S-PSPC1 V2.00	0	28. Not-Trans and anti-PSPC1-A546_Pos009_S001	00-wpHyJvg6FXU82fyonsfTHN
77.8913	221.426	1988.47	um	Cell	3	Cell Center of Image Mass	0.000	1.000	513	35	Not-Trans anti-PSPC1-A546 8C-S-PSPC1 V2.00	0	28. Not-Trans and anti-PSPC1-A546_Pos009_S001	00-wpHyJvg6FXU82fyonsfTHN
68.269	235.771	1988.35	um	Cell	3	Cell Center of Image Mass	0.000	1.000	514	36	Not-Trans anti-PSPC1-A546 8C-S-PSPC1 V2.00	0	28. Not-Trans and anti-PSPC1-A546_Pos009_S001	00-wpHyJvg6FXU82fyonsfTHN
29.6616	154.644	1988.47	um	Cell	3	Cell Center of Image Mass	0.000	1.000	515	37	Not-Trans anti-PSPC1-A546 8C-S-PSPC1 V2.00	0	28. Not-Trans and anti-PSPC1-A546_Pos009_S001	00-wpHyJvg6FXU82fyonsfTHN
3.18371	184.245	1988.69	um	Cell	3	Cell Center of Image Mass	0.000	1.000	516	38	Not-Trans anti-PSPC1-A546 8C-S-PSPC1 V2.00	0	28. Not-Trans and anti-PSPC1-A546_Pos009_S001	00-wpHyJvg6FXU82fyonsfTHN
45.5105	221.189	1988.63	um	Cell	3	Cell Center of Image Mass	0.000	1.000	517	39	Not-Trans anti-PSPC1-A546 8C-S-PSPC1 V2.00	0	28. Not-Trans and anti-PSPC1-A546_Pos009_S001	00-wpHyJvg6FXU82fyonsfTHN
21.4216	184.086	1989.86	um	Cell	3	Cell Center of Image Mass	0.000	1.000	518	40	Not-Trans anti-PSPC1-A546 8C-S-PSPC1 V2.00	0	28. Not-Trans and anti-PSPC1-A546_Pos009_S001	00-wpHyJvg6FXU82fyonsfTHN
172.108	171.861	1987.94	um	Cell	3	Cell Center of Image Mass	0.000	1.000	519	41	Not-Trans anti-PSPC1-A546 8C-S-PSPC1 V2.00	0	28. Not-Trans and anti-PSPC1-A546_Pos009_S001	00-wpHyJvg6FXU82fyonsfTHN
225.69	132.28	1988.12	um	Cell	3	Cell Center of Image Mass	0.000	1.000	520	42	Not-Trans anti-PSPC1-A546 8C-S-PSPC1 V2.00	0	28. Not-Trans and anti-PSPC1-A546_Pos009_S001	00-wpHyJvg6FXU82fyonsfTHN
202.5	132.714	1988.21	um	Cell	3	Cell Center of Image Mass	0.000	1.000	521	43	Not-Trans anti-PSPC1-A546 8C-S-PSPC1 V2.00	0	28. Not-Trans and anti-PSPC1-A546_Pos009_S001	00-wpHyJvg6FXU82fyonsfTHN
190.864	171.605	1988.43	um	Cell	3	Cell Center of Image Mass	0.000	1.000	522	44	Not-Trans anti-PSPC1-A546 8C-S-PSPC1 V2.00	0	28. Not-Trans and anti-PSPC1-A546_Pos009_S001	00-wpHyJvg6FXU82fyonsfTHN
165.807	212.112	1988.12	um	Cell	3	Cell Center of Image Mass	0.000	1.000	523	45	Not-Trans anti-PSPC1-A546 8C-S-PSPC1 V2.00	0	28. Not-Trans and anti-PSPC1-A546_Pos009_S001	00-wpHyJvg6FXU82fyonsfTHN
182.778	223.058	1988.2	um	Cell	3	Cell Center of Image Mass	0.000	1.000	524	46	Not-Trans anti-PSPC1-A546 8C-S-PSPC1 V2.00	0	28. Not-Trans and anti-PSPC1-A546_Pos009_S001	00-wpHyJvg6FXU82fyonsfTHN
124.976	137.47	1988.67	um	Cell	3	Cell Center of Image Mass	0.000	1.000	525	0	Not-Trans anti-PSPC1-A546 8C-S-PSPC1 V2.00	0	28. Not-Trans and anti-PSPC1-A546_Pos010_S001	00-4LtDEo4QDZo77XTbUtEfMf
208.98	231.252	1988.7	um	Cell	3	Cell Center of Image Mass	0.000	1.000	526	1	Not-Trans anti-PSPC1-A546 8C-S-PSPC1 V2.00	0	28. Not-Trans and anti-PSPC1-A546_Pos010_S001	00-4LtDEo4QDZo77XTbUtEfMf
117.952	12.8505	1988.91	um	Cell	3	Cell Center of Image Mass	0.000	1.000	527	2	Not-Trans anti-PSPC1-A546 8C-S-PSPC1 V2.00	0	28. Not-Trans and anti-PSPC1-A546_Pos010_S001	00-4LtDEo4QDZo77XTbUtEfMf
64.7895	66.8017	1988.67	um	Cell	3	Cell Center of Image Mass	0.000	1.000	528	3	Not-Trans anti-PSPC1-A546 8C-S-PSPC1 V2.00	0	28. Not-Trans and anti-PSPC1-A546_Pos010_S001	00-4LtDEo4QDZo77XTbUtEfMf
96.4855	67.3262	1988.81	um	Cell	3	Cell Center of Image Mass	0.000	1.000	529	4	Not-Trans anti-PSPC1-A546 8C-S-PSPC1 V2.00	0	28. Not-Trans and anti-PSPC1-A546_Pos010_S001	00-4LtDEo4QDZo77XTbUtEfMf
97.2073	100.638	1988.63	um	Cell	3	Cell Center of Image Mass	0.000	1.000	530	5	Not-Trans anti-PSPC1-A546 8C-S-PSPC1 V2.00	0	28. Not-Trans and anti-PSPC1-A546_Pos010_S001	00-4LtDEo4QDZo77XTbUtEfMf
125.078	103.037	1988.68	um	Cell	3	Cell Center of Image Mass	0.000	1.000	531	6	Not-Trans anti-PSPC1-A546 8C-S-PSPC1 V2.00	0	28. Not-Trans and anti-PSPC1-A546_Pos010_S001	00-4LtDEo4QDZo77XTbUtEfMf
49.2686	104.605	1988.87	um	Cell	3	Cell Center of Image Mass	0.000	1.000	532	7	Not-Trans anti-PSPC1-A546 8C-S-PSPC1 V2.00	0	28. Not-Trans and anti-PSPC1-A546_Pos010_S001	00-4LtDEo4QDZo77XTbUtEfMf
101.585	159.39	1988.43	um	Cell	3	Cell Center of Image Mass	0.000	1.000	533	8	Not-Trans anti-PSPC1-A546 8C-S-PSPC1 V2.00	0	28. Not-Trans and anti-PSPC1-A546_Pos010_S001	00-4LtDEo4QDZo77XTbUtEfMf
65.5893	161.087	1988.57	um	Cell	3	Cell Center of Image Mass	0.000	1.000	534	9	Not-Trans anti-PSPC1-A546 8C-S-PSPC1 V2.00	0	28. Not-Trans and anti-PSPC1-A546_Pos010_S001	00-4LtDEo4QDZo77XTbUtEfMf
50.1869	19.2977	1988.85	um	Cell	3	Cell Center of Image Mass	0.000	1.000	535	10	Not-Trans anti-PSPC1-A546 8C-S-PSPC1 V2.00	0	28. Not-Trans and anti-PSPC1-A546_Pos010_S001	00-4LtDEo4QDZo77XTbUtEfMf
6.46378	24.0912	1989.04	um	Cell	3	Cell Center of Image Mass	0.000	1.000	536	11	Not-Trans anti-PSPC1-A546 8C-S-PSPC1 V2.00	0	28. Not-Trans and anti-PSPC1-A546_Pos010_S001	00-4LtDEo4QDZo77XTbUtEfMf
27.2614	27.2332	1989.08	um	Cell	3	Cell Center of Image Mass	0.000	1.000	537	12	Not-Trans anti-PSPC1-A546 8C-S-PSPC1 V2.00	0	28. Not-Trans and anti-PSPC1-A546_Pos010_S001	00-4LtDEo4QDZo77XTbUtEfMf
102.408	31.84	1988.79	um	Cell	3	Cell Center of Image Mass	0.000	1.000	538	13	Not-Trans anti-PSPC1-A546 8C-S-PSPC1 V2.00	0	28. Not-Trans and anti-PSPC1-A546_Pos010_S001	00-4LtDEo4QDZo77XTbUtEfMf
66.5461	41.2839	1988.89	um	Cell	3	Cell Center of Image Mass	0.000	1.000	539	14	Not-Trans anti-PSPC1-A546 8C-S-PSPC1 V2.00	0	28. Not-Trans and anti-PSPC1-A546_Pos010_S001	00-4LtDEo4QDZo77XTbUtEfMf
86.8995	43.7586	1988.69	um	Cell	3	Cell Center of Image Mass	0.000	1.000	540	15	Not-Trans anti-PSPC1-A546 8C-S-PSPC1 V2.00	0	28. Not-Trans and anti-PSPC1-A546_Pos010_S001	00-4LtDEo4QDZo77XTbUtEfMf
38.5757	54.9038	1988.89	um	Cell	3	Cell Center of Image Mass	0.000	1.000	541	16	Not-Trans anti-PSPC1-A546 8C-S-PSPC1 V2.00	0	28. Not-Trans and anti-PSPC1-A546_Pos010_S001	00-4LtDEo4QDZo77XTbUtEfMf
50.9641	75.3503	1988.79	um	Cell	3	Cell Center of Image Mass	0.000	1.000	542	17	Not-Trans anti-PSPC1-A546 8C-S-PSPC1 V2.00	0	28. Not-Trans and anti-PSPC1-A546_Pos010_S001	00-4LtDEo4QDZo77XTbUtEfMf
25.4982	97.3842	1988.77	um	Cell	3	Cell Center of Image Mass	0.000	1.000	543	18	Not-Trans anti-PSPC1-A546 8C-S-PSPC1 V2.00	0	28. Not-Trans and anti-PSPC1-A546_Pos010_S001	00-4LtDEo4QDZo77XTbUtEfMf
3.99383	124.631	1989.05	um	Cell	3	Cell Center of Image Mass	0.000	1.000	544	19	Not-Trans anti-PSPC1-A546 8C-S-PSPC1 V2.00	0	28. Not-Trans and anti-PSPC1-A546_Pos010_S001	00-4LtDEo4QDZo77XTbUtEfMf
88.6537	4.09042	1988.74	um	Cell	3	Cell Center of Image Mass	0.000	1.000	545	20	Not-Trans anti-PSPC1-A546 8C-S-PSPC1 V2.00	0	28. Not-Trans and anti-PSPC1-A546_Pos010_S001	00-4LtDEo4QDZo77XTbUtEfMf
191.478	4.98943	1988.58	um	Cell	3	Cell Center of Image Mass	0.000	1.000	546	21	Not-Trans anti-PSPC1-A546 8C-S-PSPC1 V2.00	0	28. Not-Trans and anti-PSPC1-A546_Pos010_S001	00-4LtDEo4QDZo77XTbUtEfMf
33.3042	8.9832	1988.91	um	Cell	3	Cell Center of Image Mass	0.000	1.000	547	22	Not-Trans anti-PSPC1-A546 8C-S-PSPC1 V2.00	0	28. Not-Trans and anti-PSPC1-A546_Pos010_S001	00-4LtDEo4QDZo77XTbUtEfMf
15.2862	37.922	1989.09	um	Cell	3	Cell Center of Image Mass	0.000	1.000	548	23	Not-Trans anti-PSPC1-A546 8C-S-PSPC1 V2.00	0	28. Not-Trans and anti-PSPC1-A546_Pos010_S001	00-4LtDEo4QDZo77XTbUtEfMf
76.809	114.929	1988.76	um	Cell	3	Cell Center of Image Mass	0.000	1.000	549	24	Not-Trans anti-PSPC1-A546 8C-S-PSPC1 V2.00	0	28. Not-Trans and anti-PSPC1-A546_Pos010_S001	00-4LtDEo4QDZo77XTbUtEfMf
64.9436	108.606	1988.86	um	Cell	3	Cell Center of Image Mass	0.000	1.000	550	25	Not-Trans anti-PSPC1-A546 8C-S-PSPC1 V2.00	0	28. Not-Trans and anti-PSPC1-A546_Pos010_S001	00-4LtDEo4QDZo77XTbUtEfMf
88.9592	129.121	1988.47	um	Cell	3	Cell Center of Image Mass	0.000	1.000	551	26	Not-Trans anti-PSPC1-A546 8C-S-PSPC1 V2.00	0	28. Not-Trans and anti-PSPC1-A546_Pos010_S001	00-4LtDEo4QDZo77XTbUtEfMf
21.2221	129.688	1988.86	um	Cell	3	Cell Center of Image Mass	0.000	1.000	552	27	Not-Trans anti-PSPC1-A546 8C-S-PSPC1 V2.00	0	28. Not-Trans and anti-PSPC1-A546_Pos010_S001	00-4LtDEo4QDZo77XTbUtEfMf
38.2639	134.23	1988.58	um	Cell	3	Cell Center of Image Mass	0.000	1.000	553	28	Not-Trans anti-PSPC1-A546 8C-S-PSPC1 V2.00	0	28. Not-Trans and anti-PSPC1-A546_Pos010_S001	00-4LtDEo4QDZo77XTbUtEfMf
5.15091	159.555	1989.15	um	Cell	3	Cell Center of Image Mass	0.000	1.000	554	29	Not-Trans anti-PSPC1-A546 8C-S-PSPC1 V2.00	0	28. Not-Trans and anti-PSPC1-A546_Pos010_S001	00-4LtDEo4QDZo77XTbUtEfMf
10.1808	174.178	1989.18	um	Cell	3	Cell Center of Image Mass	0.000	1.000	555	30	Not-Trans anti-PSPC1-A546 8C-S-PSPC1 V2.00	0	28. Not-Trans and anti-PSPC1-A546_Pos010_S001	00-4LtDEo4QDZo77XTbUtEfMf
15.2589	154.96	1990.3	um	Cell	3	Cell Center of Image Mass	0.000	1.000	556	31	Not-Trans anti-PSPC1-A546 8C-S-PSPC1 V2.00	0	28. Not-Trans and anti-PSPC1-A546_Pos010_S001	00-4LtDEo4QDZo77XTbUtEfMf
232.674	159.854	1988.72	um	Cell	3	Cell Center of Image Mass	0.000	1.000	557	32	Not-Trans anti-PSPC1-A546 8C-S-PSPC1 V2.00	0	28. Not-Trans and anti-PSPC1-A546_Pos010_S001	00-4LtDEo4QDZo77XTbUtEfMf
240.987	181.858	1988.55	um	Cell	3	Cell Center of Image Mass	0.000	1.000	558	33	Not-Trans anti-PSPC1-A546 8C-S-PSPC1 V2.00	0	28. Not-Trans and anti-PSPC1-A546_Pos010_S001	00-4LtDEo4QDZo77XTbUtEfMf
226.335	222.946	1988.59	um	Cell	3	Cell Center of Image Mass	0.000	1.000	559	34	Not-Trans anti-PSPC1-A546 8C-S-PSPC1 V2.00	0	28. Not-Trans and anti-PSPC1-A546_Pos010_S001	00-4LtDEo4QDZo77XTbUtEfMf
240.01	230.973	1988.59	um	Cell	3	Cell Center of Image Mass	0.000	1.000	560	35	Not-Trans anti-PSPC1-A546 8C-S-PSPC1 V2.00	0	28. Not-Trans and anti-PSPC1-A546_Pos010_S001	00-4LtDEo4QDZo77XTbUtEfMf
149.517	73.8434	1989.04	um	Cell	3	Cell Center of Image Mass	0.000	1.000	561	0	Not-Trans anti-PSPC1-A546 8C-S-PSPC1 V2.00	0	28. Not-Trans and anti-PSPC1-A546_Pos011_S001	00-MtKVX47DHdJSGLtCF6WyCe
130.27	169.956	1988.43	um	Cell	3	Cell Center of Image Mass	0.000	1.000	562	1	Not-Trans anti-PSPC1-A546 8C-S-PSPC1 V2.00	0	28. Not-Trans and anti-PSPC1-A546_Pos011_S001	00-MtKVX47DHdJSGLtCF6WyCe
88.3353	179.509	1988.7	um	Cell	3	Cell Center of Image Mass	0.000	1.000	563	2	Not-Trans anti-PSPC1-A546 8C-S-PSPC1 V2.00	0	28. Not-Trans and anti-PSPC1-A546_Pos011_S001	00-MtKVX47DHdJSGLtCF6WyCe
155.304	206.471	1988.71	um	Cell	3	Cell Center of Image Mass	0.000	1.000	564	3	Not-Trans anti-PSPC1-A546 8C-S-PSPC1 V2.00	0	28. Not-Trans and anti-PSPC1-A546_Pos011_S001	00-MtKVX47DHdJSGLtCF6WyCe
180.733	231.774	1988.8	um	Cell	3	Cell Center of Image Mass	0.000	1.000	565	4	Not-Trans anti-PSPC1-A546 8C-S-PSPC1 V2.00	0	28. Not-Trans and anti-PSPC1-A546_Pos011_S001	00-MtKVX47DHdJSGLtCF6WyCe
128.932	13.47	1989.28	um	Cell	3	Cell Center of Image Mass	0.000	1.000	566	5	Not-Trans anti-PSPC1-A546 8C-S-PSPC1 V2.00	0	28. Not-Trans and anti-PSPC1-A546_Pos011_S001	00-MtKVX47DHdJSGLtCF6WyCe
91.307	32.0317	1988.87	um	Cell	3	Cell Center of Image Mass	0.000	1.000	567	6	Not-Trans anti-PSPC1-A546 8C-S-PSPC1 V2.00	0	28. Not-Trans and anti-PSPC1-A546_Pos011_S001	00-MtKVX47DHdJSGLtCF6WyCe
58.2041	43.0868	1989.33	um	Cell	3	Cell Center of Image Mass	0.000	1.000	568	7	Not-Trans anti-PSPC1-A546 8C-S-PSPC1 V2.00	0	28. Not-Trans and anti-PSPC1-A546_Pos011_S001	00-MtKVX47DHdJSGLtCF6WyCe
228.116	54.5797	1988.94	um	Cell	3	Cell Center of Image Mass	0.000	1.000	569	8	Not-Trans anti-PSPC1-A546 8C-S-PSPC1 V2.00	0	28. Not-Trans and anti-PSPC1-A546_Pos011_S001	00-MtKVX47DHdJSGLtCF6WyCe
185.872	57.4866	1989.04	um	Cell	3	Cell Center of Image Mass	0.000	1.000	570	9	Not-Trans anti-PSPC1-A546 8C-S-PSPC1 V2.00	0	28. Not-Trans and anti-PSPC1-A546_Pos011_S001	00-MtKVX47DHdJSGLtCF6WyCe
233.15	73.578	1988.9	um	Cell	3	Cell Center of Image Mass	0.000	1.000	571	10	Not-Trans anti-PSPC1-A546 8C-S-PSPC1 V2.00	0	28. Not-Trans and anti-PSPC1-A546_Pos011_S001	00-MtKVX47DHdJSGLtCF6WyCe
77.5142	81.2227	1988.76	um	Cell	3	Cell Center of Image Mass	0.000	1.000	572	11	Not-Trans anti-PSPC1-A546 8C-S-PSPC1 V2.00	0	28. Not-Trans and anti-PSPC1-A546_Pos011_S001	00-MtKVX47DHdJSGLtCF6WyCe
90.4177	93.2618	1988.73	um	Cell	3	Cell Center of Image Mass	0.000	1.000	573	12	Not-Trans anti-PSPC1-A546 8C-S-PSPC1 V2.00	0	28. Not-Trans and anti-PSPC1-A546_Pos011_S001	00-MtKVX47DHdJSGLtCF6WyCe
25.6823	85.0331	1988.93	um	Cell	3	Cell Center of Image Mass	0.000	1.000	574	13	Not-Trans anti-PSPC1-A546 8C-S-PSPC1 V2.00	0	28. Not-Trans and anti-PSPC1-A546_Pos011_S001	00-MtKVX47DHdJSGLtCF6WyCe
229.304	99.0432	1988.71	um	Cell	3	Cell Center of Image Mass	0.000	1.000	575	14	Not-Trans anti-PSPC1-A546 8C-S-PSPC1 V2.00	0	28. Not-Trans and anti-PSPC1-A546_Pos011_S001	00-MtKVX47DHdJSGLtCF6WyCe
67.3772	115.135	1988.67	um	Cell	3	Cell Center of Image Mass	0.000	1.000	576	15	Not-Trans anti-PSPC1-A546 8C-S-PSPC1 V2.00	0	28. Not-Trans and anti-PSPC1-A546_Pos011_S001	00-MtKVX47DHdJSGLtCF6WyCe
242.71	117.894	1988.89	um	Cell	3	Cell Center of Image Mass	0.000	1.000	577	16	Not-Trans anti-PSPC1-A546 8C-S-PSPC1 V2.00	0	28. Not-Trans and anti-PSPC1-A546_Pos011_S001	00-MtKVX47DHdJSGLtCF6WyCe
4.17738	113.622	1990.06	um	Cell	3	Cell Center of Image Mass	0.000	1.000	578	17	Not-Trans anti-PSPC1-A546 8C-S-PSPC1 V2.00	0	28. Not-Trans and anti-PSPC1-A546_Pos011_S001	00-MtKVX47DHdJSGLtCF6WyCe
59.5375	132.117	1988.85	um	Cell	3	Cell Center of Image Mass	0.000	1.000	579	18	Not-Trans anti-PSPC1-A546 8C-S-PSPC1 V2.00	0	28. Not-Trans and anti-PSPC1-A546_Pos011_S001	00-MtKVX47DHdJSGLtCF6WyCe
205.209	132.124	1988.67	um	Cell	3	Cell Center of Image Mass	0.000	1.000	580	19	Not-Trans anti-PSPC1-A546 8C-S-PSPC1 V2.00	0	28. Not-Trans and anti-PSPC1-A546_Pos011_S001	00-MtKVX47DHdJSGLtCF6WyCe
84.7215	213.185	1988.98	um	Cell	3	Cell Center of Image Mass	0.000	1.000	581	20	Not-Trans anti-PSPC1-A546 8C-S-PSPC1 V2.00	0	28. Not-Trans and anti-PSPC1-A546_Pos011_S001	00-MtKVX47DHdJSGLtCF6WyCe
55.2191	241.963	1989.2	um	Cell	3	Cell Center of Image Mass	0.000	1.000	582	21	Not-Trans anti-PSPC1-A546 8C-S-PSPC1 V2.00	0	28. Not-Trans and anti-PSPC1-A546_Pos011_S001	00-MtKVX47DHdJSGLtCF6WyCe
69.1683	241.917	1989.16	um	Cell	3	Cell Center of Image Mass	0.000	1.000	583	22	Not-Trans anti-PSPC1-A546 8C-S-PSPC1 V2.00	0	28. Not-Trans and anti-PSPC1-A546_Pos011_S001	00-MtKVX47DHdJSGLtCF6WyCe
67.6693	2.77051	1989.03	um	Cell	3	Cell Center of Image Mass	0.000	1.000	584	23	Not-Trans anti-PSPC1-A546 8C-S-PSPC1 V2.00	0	28. Not-Trans and anti-PSPC1-A546_Pos011_S001	00-MtKVX47DHdJSGLtCF6WyCe
9.33393	15.9952	1989.13	um	Cell	3	Cell Center of Image Mass	0.000	1.000	585	24	Not-Trans anti-PSPC1-A546 8C-S-PSPC1 V2.00	0	28. Not-Trans and anti-PSPC1-A546_Pos011_S001	00-MtKVX47DHdJSGLtCF6WyCe
102.462	6.17805	1988.9	um	Cell	3	Cell Center of Image Mass	0.000	1.000	586	25	Not-Trans anti-PSPC1-A546 8C-S-PSPC1 V2.00	0	28. Not-Trans and anti-PSPC1-A546_Pos011_S001	00-MtKVX47DHdJSGLtCF6WyCe
56.2939	89.189	1988.85	um	Cell	3	Cell Center of Image Mass	0.000	1.000	587	26	Not-Trans anti-PSPC1-A546 8C-S-PSPC1 V2.00	0	28. Not-Trans and anti-PSPC1-A546_Pos011_S001	00-MtKVX47DHdJSGLtCF6WyCe
34.2102	162.799	1988.88	um	Cell	3	Cell Center of Image Mass	0.000	1.000	588	27	Not-Trans anti-PSPC1-A546 8C-S-PSPC1 V2.00	0	28. Not-Trans and anti-PSPC1-A546_Pos011_S001	00-MtKVX47DHdJSGLtCF6WyCe
6.22297	158.892	1989.02	um	Cell	3	Cell Center of Image Mass	0.000	1.000	589	28	Not-Trans anti-PSPC1-A546 8C-S-PSPC1 V2.00	0	28. Not-Trans and anti-PSPC1-A546_Pos011_S001	00-MtKVX47DHdJSGLtCF6WyCe
19.7055	175.719	1989	um	Cell	3	Cell Center of Image Mass	0.000	1.000	590	29	Not-Trans anti-PSPC1-A546 8C-S-PSPC1 V2.00	0	28. Not-Trans and anti-PSPC1-A546_Pos011_S001	00-MtKVX47DHdJSGLtCF6WyCe
5.47261	212.893	1989.19	um	Cell	3	Cell Center of Image Mass	0.000	1.000	591	30	Not-Trans anti-PSPC1-A546 8C-S-PSPC1 V2.00	0	28. Not-Trans and anti-PSPC1-A546_Pos011_S001	00-MtKVX47DHdJSGLtCF6WyCe
22.2676	227.097	1988.99	um	Cell	3	Cell Center of Image Mass	0.000	1.000	592	31	Not-Trans anti-PSPC1-A546 8C-S-PSPC1 V2.00	0	28. Not-Trans and anti-PSPC1-A546_Pos011_S001	00-MtKVX47DHdJSGLtCF6WyCe
31.3605	239.647	1989.06	um	Cell	3	Cell Center of Image Mass	0.000	1.000	593	32	Not-Trans anti-PSPC1-A546 8C-S-PSPC1 V2.00	0	28. Not-Trans and anti-PSPC1-A546_Pos011_S001	00-MtKVX47DHdJSGLtCF6WyCe
3.38669	78.3819	1988.97	um	Cell	3	Cell Center of Image Mass	0.000	1.000	594	33	Not-Trans anti-PSPC1-A546 8C-S-PSPC1 V2.00	0	28. Not-Trans and anti-PSPC1-A546_Pos011_S001	00-MtKVX47DHdJSGLtCF6WyCe
113.287	98.8225	1988.84	um	Cell	3	Cell Center of Image Mass	0.000	1.000	595	34	Not-Trans anti-PSPC1-A546 8C-S-PSPC1 V2.00	0	28. Not-Trans and anti-PSPC1-A546_Pos011_S001	00-MtKVX47DHdJSGLtCF6WyCe
39.3139	13.8733	1988.99	um	Cell	3	Cell Center of Image Mass	0.000	1.000	596	35	Not-Trans anti-PSPC1-A546 8C-S-PSPC1 V2.00	0	28. Not-Trans and anti-PSPC1-A546_Pos011_S001	00-MtKVX47DHdJSGLtCF6WyCe
52.3688	24.8581	1989.06	um	Cell	3	Cell Center of Image Mass	0.000	1.000	597	36	Not-Trans anti-PSPC1-A546 8C-S-PSPC1 V2.00	0	28. Not-Trans and anti-PSPC1-A546_Pos011_S001	00-MtKVX47DHdJSGLtCF6WyCe
21.7971	36.9057	1989.13	um	Cell	3	Cell Center of Image Mass	0.000	1.000	598	37	Not-Trans anti-PSPC1-A546 8C-S-PSPC1 V2.00	0	28. Not-Trans and anti-PSPC1-A546_Pos011_S001	00-MtKVX47DHdJSGLtCF6WyCe
36.3359	46.4571	1988.94	um	Cell	3	Cell Center of Image Mass	0.000	1.000	599	38	Not-Trans anti-PSPC1-A546 8C-S-PSPC1 V2.00	0	28. Not-Trans and anti-PSPC1-A546_Pos011_S001	00-MtKVX47DHdJSGLtCF6WyCe
9.74891	48.8399	1989.15	um	Cell	3	Cell Center of Image Mass	0.000	1.000	600	39	Not-Trans anti-PSPC1-A546 8C-S-PSPC1 V2.00	0	28. Not-Trans and anti-PSPC1-A546_Pos011_S001	00-MtKVX47DHdJSGLtCF6WyCe
121.601	63.5102	1989.21	um	Cell	3	Cell Center of Image Mass	0.000	1.000	601	40	Not-Trans anti-PSPC1-A546 8C-S-PSPC1 V2.00	0	28. Not-Trans and anti-PSPC1-A546_Pos011_S001	00-MtKVX47DHdJSGLtCF6WyCe
111.159	44.7374	1990.04	um	Cell	3	Cell Center of Image Mass	0.000	1.000	602	41	Not-Trans anti-PSPC1-A546 8C-S-PSPC1 V2.00	0	28. Not-Trans and anti-PSPC1-A546_Pos011_S001	00-MtKVX47DHdJSGLtCF6WyCe
128.632	121.533	1988.71	um	Cell	3	Cell Center of Image Mass	0.000	1.000	603	42	Not-Trans anti-PSPC1-A546 8C-S-PSPC1 V2.00	0	28. Not-Trans and anti-PSPC1-A546_Pos011_S001	00-MtKVX47DHdJSGLtCF6WyCe
183.695	22.6913	1989.08	um	Cell	3	Cell Center of Image Mass	0.000	1.000	604	43	Not-Trans anti-PSPC1-A546 8C-S-PSPC1 V2.00	0	28. Not-Trans and anti-PSPC1-A546_Pos011_S001	00-MtKVX47DHdJSGLtCF6WyCe
183.375	42.6356	1989.12	um	Cell	3	Cell Center of Image Mass	0.000	1.000	605	44	Not-Trans anti-PSPC1-A546 8C-S-PSPC1 V2.00	0	28. Not-Trans and anti-PSPC1-A546_Pos011_S001	00-MtKVX47DHdJSGLtCF6WyCe
171.663	69.9031	1989.1	um	Cell	3	Cell Center of Image Mass	0.000	1.000	606	45	Not-Trans anti-PSPC1-A546 8C-S-PSPC1 V2.00	0	28. Not-Trans and anti-PSPC1-A546_Pos011_S001	00-MtKVX47DHdJSGLtCF6WyCe
126.406	89.4875	1989.2	um	Cell	3	Cell Center of Image Mass	0.000	1.000	607	46	Not-Trans anti-PSPC1-A546 8C-S-PSPC1 V2.00	0	28. Not-Trans and anti-PSPC1-A546_Pos011_S001	00-MtKVX47DHdJSGLtCF6WyCe
163.001	39.0222	1989.37	um	Cell	3	Cell Center of Image Mass	0.000	1.000	608	47	Not-Trans anti-PSPC1-A546 8C-S-PSPC1 V2.00	0	28. Not-Trans and anti-PSPC1-A546_Pos011_S001	00-MtKVX47DHdJSGLtCF6WyCe
145.383	42.1462	1989.48	um	Cell	3	Cell Center of Image Mass	0.000	1.000	609	48	Not-Trans anti-PSPC1-A546 8C-S-PSPC1 V2.00	0	28. Not-Trans and anti-PSPC1-A546_Pos011_S001	00-MtKVX47DHdJSGLtCF6WyCe
159.525	48.871	1989.48	um	Cell	3	Cell Center of Image Mass	0.000	1.000	610	49	Not-Trans anti-PSPC1-A546 8C-S-PSPC1 V2.00	0	28. Not-Trans and anti-PSPC1-A546_Pos011_S001	00-MtKVX47DHdJSGLtCF6WyCe
157.216	61.2947	1989.55	um	Cell	3	Cell Center of Image Mass	0.000	1.000	611	50	Not-Trans anti-PSPC1-A546 8C-S-PSPC1 V2.00	0	28. Not-Trans and anti-PSPC1-A546_Pos011_S001	00-MtKVX47DHdJSGLtCF6WyCe
136.561	61.9797	1989.34	um	Cell	3	Cell Center of Image Mass	0.000	1.000	612	51	Not-Trans anti-PSPC1-A546 8C-S-PSPC1 V2.00	0	28. Not-Trans and anti-PSPC1-A546_Pos011_S001	00-MtKVX47DHdJSGLtCF6WyCe
111.383	123.923	1988.55	um	Cell	3	Cell Center of Image Mass	0.000	1.000	613	52	Not-Trans anti-PSPC1-A546 8C-S-PSPC1 V2.00	0	28. Not-Trans and anti-PSPC1-A546_Pos011_S001	00-MtKVX47DHdJSGLtCF6WyCe
93.3005	133.658	1988.55	um	Cell	3	Cell Center of Image Mass	0.000	1.000	614	53	Not-Trans anti-PSPC1-A546 8C-S-PSPC1 V2.00	0	28. Not-Trans and anti-PSPC1-A546_Pos011_S001	00-MtKVX47DHdJSGLtCF6WyCe
62.5575	205.01	1988.72	um	Cell	3	Cell Center of Image Mass	0.000	1.000	615	54	Not-Trans anti-PSPC1-A546 8C-S-PSPC1 V2.00	0	28. Not-Trans and anti-PSPC1-A546_Pos011_S001	00-MtKVX47DHdJSGLtCF6WyCe
108.113	207.364	1988.89	um	Cell	3	Cell Center of Image Mass	0.000	1.000	616	55	Not-Trans anti-PSPC1-A546 8C-S-PSPC1 V2.00	0	28. Not-Trans and anti-PSPC1-A546_Pos011_S001	00-MtKVX47DHdJSGLtCF6WyCe
49.466	212.809	1988.94	um	Cell	3	Cell Center of Image Mass	0.000	1.000	617	56	Not-Trans anti-PSPC1-A546 8C-S-PSPC1 V2.00	0	28. Not-Trans and anti-PSPC1-A546_Pos011_S001	00-MtKVX47DHdJSGLtCF6WyCe
111.434	227.485	1988.9	um	Cell	3	Cell Center of Image Mass	0.000	1.000	618	57	Not-Trans anti-PSPC1-A546 8C-S-PSPC1 V2.00	0	28. Not-Trans and anti-PSPC1-A546_Pos011_S001	00-MtKVX47DHdJSGLtCF6WyCe
138.295	210.689	1988.97	um	Cell	3	Cell Center of Image Mass	0.000	1.000	619	58	Not-Trans anti-PSPC1-A546 8C-S-PSPC1 V2.00	0	28. Not-Trans and anti-PSPC1-A546_Pos011_S001	00-MtKVX47DHdJSGLtCF6WyCe
146.065	228.983	1989.05	um	Cell	3	Cell Center of Image Mass	0.000	1.000	620	59	Not-Trans anti-PSPC1-A546 8C-S-PSPC1 V2.00	0	28. Not-Trans and anti-PSPC1-A546_Pos011_S001	00-MtKVX47DHdJSGLtCF6WyCe
70.9225	60.8971	1989.25	um	Cell	3	Cell Center of Image Mass	0.000	1.000	621	0	Not-Trans anti-PSPC1-A546 8C-S-PSPC1 V2.00	0	28. Not-Trans and anti-PSPC1-A546_Pos012_S001	00-s4PtrApbVXEqQGtvrF9qsi
110.125	59.6379	1989.12	um	Cell	3	Cell Center of Image Mass	0.000	1.000	622	1	Not-Trans anti-PSPC1-A546 8C-S-PSPC1 V2.00	0	28. Not-Trans and anti-PSPC1-A546_Pos012_S001	00-s4PtrApbVXEqQGtvrF9qsi
235.525	75.5507	1989.07	um	Cell	3	Cell Center of Image Mass	0.000	1.000	623	2	Not-Trans anti-PSPC1-A546 8C-S-PSPC1 V2.00	0	28. Not-Trans and anti-PSPC1-A546_Pos012_S001	00-s4PtrApbVXEqQGtvrF9qsi
103.401	91.2143	1988.88	um	Cell	3	Cell Center of Image Mass	0.000	1.000	624	3	Not-Trans anti-PSPC1-A546 8C-S-PSPC1 V2.00	0	28. Not-Trans and anti-PSPC1-A546_Pos012_S001	00-s4PtrApbVXEqQGtvrF9qsi
160.805	86.8417	1988.73	um	Cell	3	Cell Center of Image Mass	0.000	1.000	625	4	Not-Trans anti-PSPC1-A546 8C-S-PSPC1 V2.00	0	28. Not-Trans and anti-PSPC1-A546_Pos012_S001	00-s4PtrApbVXEqQGtvrF9qsi
138.25	106.081	1988.86	um	Cell	3	Cell Center of Image Mass	0.000	1.000	626	5	Not-Trans anti-PSPC1-A546 8C-S-PSPC1 V2.00	0	28. Not-Trans and anti-PSPC1-A546_Pos012_S001	00-s4PtrApbVXEqQGtvrF9qsi
178.844	109.892	1988.86	um	Cell	3	Cell Center of Image Mass	0.000	1.000	627	6	Not-Trans anti-PSPC1-A546 8C-S-PSPC1 V2.00	0	28. Not-Trans and anti-PSPC1-A546_Pos012_S001	00-s4PtrApbVXEqQGtvrF9qsi
244.229	111.968	1990.09	um	Cell	3	Cell Center of Image Mass	0.000	1.000	628	7	Not-Trans anti-PSPC1-A546 8C-S-PSPC1 V2.00	0	28. Not-Trans and anti-PSPC1-A546_Pos012_S001	00-s4PtrApbVXEqQGtvrF9qsi
103.101	129.112	1988.78	um	Cell	3	Cell Center of Image Mass	0.000	1.000	629	8	Not-Trans anti-PSPC1-A546 8C-S-PSPC1 V2.00	0	28. Not-Trans and anti-PSPC1-A546_Pos012_S001	00-s4PtrApbVXEqQGtvrF9qsi
152.951	136.422	1988.82	um	Cell	3	Cell Center of Image Mass	0.000	1.000	630	9	Not-Trans anti-PSPC1-A546 8C-S-PSPC1 V2.00	0	28. Not-Trans and anti-PSPC1-A546_Pos012_S001	00-s4PtrApbVXEqQGtvrF9qsi
180.383	150.447	1988.82	um	Cell	3	Cell Center of Image Mass	0.000	1.000	631	10	Not-Trans anti-PSPC1-A546 8C-S-PSPC1 V2.00	0	28. Not-Trans and anti-PSPC1-A546_Pos012_S001	00-s4PtrApbVXEqQGtvrF9qsi
228.664	171.787	1988.9	um	Cell	3	Cell Center of Image Mass	0.000	1.000	632	11	Not-Trans anti-PSPC1-A546 8C-S-PSPC1 V2.00	0	28. Not-Trans and anti-PSPC1-A546_Pos012_S001	00-s4PtrApbVXEqQGtvrF9qsi
198.978	171.587	1988.93	um	Cell	3	Cell Center of Image Mass	0.000	1.000	633	12	Not-Trans anti-PSPC1-A546 8C-S-PSPC1 V2.00	0	28. Not-Trans and anti-PSPC1-A546_Pos012_S001	00-s4PtrApbVXEqQGtvrF9qsi
155.424	175.693	1988.76	um	Cell	3	Cell Center of Image Mass	0.000	1.000	634	13	Not-Trans anti-PSPC1-A546 8C-S-PSPC1 V2.00	0	28. Not-Trans and anti-PSPC1-A546_Pos012_S001	00-s4PtrApbVXEqQGtvrF9qsi
187.384	185.649	1988.84	um	Cell	3	Cell Center of Image Mass	0.000	1.000	635	14	Not-Trans anti-PSPC1-A546 8C-S-PSPC1 V2.00	0	28. Not-Trans and anti-PSPC1-A546_Pos012_S001	00-s4PtrApbVXEqQGtvrF9qsi
77.0696	191.199	1989.21	um	Cell	3	Cell Center of Image Mass	0.000	1.000	636	15	Not-Trans anti-PSPC1-A546 8C-S-PSPC1 V2.00	0	28. Not-Trans and anti-PSPC1-A546_Pos012_S001	00-s4PtrApbVXEqQGtvrF9qsi
239.029	197.43	1988.95	um	Cell	3	Cell Center of Image Mass	0.000	1.000	637	16	Not-Trans anti-PSPC1-A546 8C-S-PSPC1 V2.00	0	28. Not-Trans and anti-PSPC1-A546_Pos012_S001	00-s4PtrApbVXEqQGtvrF9qsi
116.667	207.349	1989.05	um	Cell	3	Cell Center of Image Mass	0.000	1.000	638	17	Not-Trans anti-PSPC1-A546 8C-S-PSPC1 V2.00	0	28. Not-Trans and anti-PSPC1-A546_Pos012_S001	00-s4PtrApbVXEqQGtvrF9qsi
204.095	219.307	1989.08	um	Cell	3	Cell Center of Image Mass	0.000	1.000	639	18	Not-Trans anti-PSPC1-A546 8C-S-PSPC1 V2.00	0	28. Not-Trans and anti-PSPC1-A546_Pos012_S001	00-s4PtrApbVXEqQGtvrF9qsi
119.701	227.403	1989.2	um	Cell	3	Cell Center of Image Mass	0.000	1.000	640	19	Not-Trans anti-PSPC1-A546 8C-S-PSPC1 V2.00	0	28. Not-Trans and anti-PSPC1-A546_Pos012_S001	00-s4PtrApbVXEqQGtvrF9qsi
165.039	239.451	1989.2	um	Cell	3	Cell Center of Image Mass	0.000	1.000	641	20	Not-Trans anti-PSPC1-A546 8C-S-PSPC1 V2.00	0	28. Not-Trans and anti-PSPC1-A546_Pos012_S001	00-s4PtrApbVXEqQGtvrF9qsi
82.7867	27.0907	1989.13	um	Cell	3	Cell Center of Image Mass	0.000	1.000	642	21	Not-Trans anti-PSPC1-A546 8C-S-PSPC1 V2.00	0	28. Not-Trans and anti-PSPC1-A546_Pos012_S001	00-s4PtrApbVXEqQGtvrF9qsi
239.108	24.7511	1989.04	um	Cell	3	Cell Center of Image Mass	0.000	1.000	643	22	Not-Trans anti-PSPC1-A546 8C-S-PSPC1 V2.00	0	28. Not-Trans and anti-PSPC1-A546_Pos012_S001	00-s4PtrApbVXEqQGtvrF9qsi
35.0284	35.0282	1989.35	um	Cell	3	Cell Center of Image Mass	0.000	1.000	644	23	Not-Trans anti-PSPC1-A546 8C-S-PSPC1 V2.00	0	28. Not-Trans and anti-PSPC1-A546_Pos012_S001	00-s4PtrApbVXEqQGtvrF9qsi
56.3782	43.4651	1989.09	um	Cell	3	Cell Center of Image Mass	0.000	1.000	645	24	Not-Trans anti-PSPC1-A546 8C-S-PSPC1 V2.00	0	28. Not-Trans and anti-PSPC1-A546_Pos012_S001	00-s4PtrApbVXEqQGtvrF9qsi
221.061	45.0568	1989.01	um	Cell	3	Cell Center of Image Mass	0.000	1.000	646	25	Not-Trans anti-PSPC1-A546 8C-S-PSPC1 V2.00	0	28. Not-Trans and anti-PSPC1-A546_Pos012_S001	00-s4PtrApbVXEqQGtvrF9qsi
20.7816	105.449	1989.3	um	Cell	3	Cell Center of Image Mass	0.000	1.000	647	26	Not-Trans anti-PSPC1-A546 8C-S-PSPC1 V2.00	0	28. Not-Trans and anti-PSPC1-A546_Pos012_S001	00-s4PtrApbVXEqQGtvrF9qsi
35.4816	118.016	1989.21	um	Cell	3	Cell Center of Image Mass	0.000	1.000	648	27	Not-Trans anti-PSPC1-A546 8C-S-PSPC1 V2.00	0	28. Not-Trans and anti-PSPC1-A546_Pos012_S001	00-s4PtrApbVXEqQGtvrF9qsi
64.6345	151.159	1988.91	um	Cell	3	Cell Center of Image Mass	0.000	1.000	649	28	Not-Trans anti-PSPC1-A546 8C-S-PSPC1 V2.00	0	28. Not-Trans and anti-PSPC1-A546_Pos012_S001	00-s4PtrApbVXEqQGtvrF9qsi
20.2742	152.584	1989.2	um	Cell	3	Cell Center of Image Mass	0.000	1.000	650	29	Not-Trans anti-PSPC1-A546 8C-S-PSPC1 V2.00	0	28. Not-Trans and anti-PSPC1-A546_Pos012_S001	00-s4PtrApbVXEqQGtvrF9qsi
240.467	156.876	1988.96	um	Cell	3	Cell Center of Image Mass	0.000	1.000	651	30	Not-Trans anti-PSPC1-A546 8C-S-PSPC1 V2.00	0	28. Not-Trans and anti-PSPC1-A546_Pos012_S001	00-s4PtrApbVXEqQGtvrF9qsi
8.9598	203.556	1989.27	um	Cell	3	Cell Center of Image Mass	0.000	1.000	652	31	Not-Trans anti-PSPC1-A546 8C-S-PSPC1 V2.00	0	28. Not-Trans and anti-PSPC1-A546_Pos012_S001	00-s4PtrApbVXEqQGtvrF9qsi
144.331	228.205	1988.92	um	Cell	3	Cell Center of Image Mass	0.000	1.000	653	32	Not-Trans anti-PSPC1-A546 8C-S-PSPC1 V2.00	0	28. Not-Trans and anti-PSPC1-A546_Pos012_S001	00-s4PtrApbVXEqQGtvrF9qsi
54.0514	234.032	1989.41	um	Cell	3	Cell Center of Image Mass	0.000	1.000	654	33	Not-Trans anti-PSPC1-A546 8C-S-PSPC1 V2.00	0	28. Not-Trans and anti-PSPC1-A546_Pos012_S001	00-s4PtrApbVXEqQGtvrF9qsi
223.819	240.136	1989.16	um	Cell	3	Cell Center of Image Mass	0.000	1.000	655	34	Not-Trans anti-PSPC1-A546 8C-S-PSPC1 V2.00	0	28. Not-Trans and anti-PSPC1-A546_Pos012_S001	00-s4PtrApbVXEqQGtvrF9qsi
190.454	242.388	1989.09	um	Cell	3	Cell Center of Image Mass	0.000	1.000	656	35	Not-Trans anti-PSPC1-A546 8C-S-PSPC1 V2.00	0	28. Not-Trans and anti-PSPC1-A546_Pos012_S001	00-s4PtrApbVXEqQGtvrF9qsi
100.282	241.561	1989.18	um	Cell	3	Cell Center of Image Mass	0.000	1.000	657	36	Not-Trans anti-PSPC1-A546 8C-S-PSPC1 V2.00	0	28. Not-Trans and anti-PSPC1-A546_Pos012_S001	00-s4PtrApbVXEqQGtvrF9qsi
18.4464	5.85302	1989.6	um	Cell	3	Cell Center of Image Mass	0.000	1.000	658	37	Not-Trans anti-PSPC1-A546 8C-S-PSPC1 V2.00	0	28. Not-Trans and anti-PSPC1-A546_Pos012_S001	00-s4PtrApbVXEqQGtvrF9qsi
17.196	51.9922	1989.23	um	Cell	3	Cell Center of Image Mass	0.000	1.000	659	38	Not-Trans anti-PSPC1-A546 8C-S-PSPC1 V2.00	0	28. Not-Trans and anti-PSPC1-A546_Pos012_S001	00-s4PtrApbVXEqQGtvrF9qsi
5.35588	85.0981	1989.64	um	Cell	3	Cell Center of Image Mass	0.000	1.000	660	39	Not-Trans anti-PSPC1-A546 8C-S-PSPC1 V2.00	0	28. Not-Trans and anti-PSPC1-A546_Pos012_S001	00-s4PtrApbVXEqQGtvrF9qsi
3.64465	28.6461	1989.61	um	Cell	3	Cell Center of Image Mass	0.000	1.000	661	40	Not-Trans anti-PSPC1-A546 8C-S-PSPC1 V2.00	0	28. Not-Trans and anti-PSPC1-A546_Pos012_S001	00-s4PtrApbVXEqQGtvrF9qsi
52.0241	92.9504	1989.15	um	Cell	3	Cell Center of Image Mass	0.000	1.000	662	41	Not-Trans anti-PSPC1-A546 8C-S-PSPC1 V2.00	0	28. Not-Trans and anti-PSPC1-A546_Pos012_S001	00-s4PtrApbVXEqQGtvrF9qsi
67.138	101.359	1989.03	um	Cell	3	Cell Center of Image Mass	0.000	1.000	663	42	Not-Trans anti-PSPC1-A546 8C-S-PSPC1 V2.00	0	28. Not-Trans and anti-PSPC1-A546_Pos012_S001	00-s4PtrApbVXEqQGtvrF9qsi
214.324	23.2171	1989.07	um	Cell	3	Cell Center of Image Mass	0.000	1.000	664	43	Not-Trans anti-PSPC1-A546 8C-S-PSPC1 V2.00	0	28. Not-Trans and anti-PSPC1-A546_Pos012_S001	00-s4PtrApbVXEqQGtvrF9qsi
182.088	58.3871	1989.04	um	Cell	3	Cell Center of Image Mass	0.000	1.000	665	44	Not-Trans anti-PSPC1-A546 8C-S-PSPC1 V2.00	0	28. Not-Trans and anti-PSPC1-A546_Pos012_S001	00-s4PtrApbVXEqQGtvrF9qsi
208.394	73.9716	1988.99	um	Cell	3	Cell Center of Image Mass	0.000	1.000	666	45	Not-Trans anti-PSPC1-A546 8C-S-PSPC1 V2.00	0	28. Not-Trans and anti-PSPC1-A546_Pos012_S001	00-s4PtrApbVXEqQGtvrF9qsi
155.982	10.2811	1989.33	um	Cell	3	Cell Center of Image Mass	0.000	1.000	667	46	Not-Trans anti-PSPC1-A546 8C-S-PSPC1 V2.00	0	28. Not-Trans and anti-PSPC1-A546_Pos012_S001	00-s4PtrApbVXEqQGtvrF9qsi
139.728	15.5285	1989.53	um	Cell	3	Cell Center of Image Mass	0.000	1.000	668	47	Not-Trans anti-PSPC1-A546 8C-S-PSPC1 V2.00	0	28. Not-Trans and anti-PSPC1-A546_Pos012_S001	00-s4PtrApbVXEqQGtvrF9qsi
198.947	37.9195	1989.26	um	Cell	3	Cell Center of Image Mass	0.000	1.000	669	48	Not-Trans anti-PSPC1-A546 8C-S-PSPC1 V2.00	0	28. Not-Trans and anti-PSPC1-A546_Pos012_S001	00-s4PtrApbVXEqQGtvrF9qsi
198.263	53.5902	1989.32	um	Cell	3	Cell Center of Image Mass	0.000	1.000	670	49	Not-Trans anti-PSPC1-A546 8C-S-PSPC1 V2.00	0	28. Not-Trans and anti-PSPC1-A546_Pos012_S001	00-s4PtrApbVXEqQGtvrF9qsi
227.11	95.8151	1989.62	um	Cell	3	Cell Center of Image Mass	0.000	1.000	671	50	Not-Trans anti-PSPC1-A546 8C-S-PSPC1 V2.00	0	28. Not-Trans and anti-PSPC1-A546_Pos012_S001	00-s4PtrApbVXEqQGtvrF9qsi
208.602	98.4597	1989.4	um	Cell	3	Cell Center of Image Mass	0.000	1.000	672	51	Not-Trans anti-PSPC1-A546 8C-S-PSPC1 V2.00	0	28. Not-Trans and anti-PSPC1-A546_Pos012_S001	00-s4PtrApbVXEqQGtvrF9qsi
63.312	214.326	1989.5	um	Cell	3	Cell Center of Image Mass	0.000	1.000	673	52	Not-Trans anti-PSPC1-A546 8C-S-PSPC1 V2.00	0	28. Not-Trans and anti-PSPC1-A546_Pos012_S001	00-s4PtrApbVXEqQGtvrF9qsi
82.9714	221.232	1989.3	um	Cell	3	Cell Center of Image Mass	0.000	1.000	674	53	Not-Trans anti-PSPC1-A546 8C-S-PSPC1 V2.00	0	28. Not-Trans and anti-PSPC1-A546_Pos012_S001	00-s4PtrApbVXEqQGtvrF9qsi
48.3896	206.216	1990.38	um	Cell	3	Cell Center of Image Mass	0.000	1.000	675	54	Not-Trans anti-PSPC1-A546 8C-S-PSPC1 V2.00	0	28. Not-Trans and anti-PSPC1-A546_Pos012_S001	00-s4PtrApbVXEqQGtvrF9qsi
218.865	129.357	1989.09	um	Cell	3	Cell Center of Image Mass	0.000	1.000	676	55	Not-Trans anti-PSPC1-A546 8C-S-PSPC1 V2.00	0	28. Not-Trans and anti-PSPC1-A546_Pos012_S001	00-s4PtrApbVXEqQGtvrF9qsi
204.795	139.256	1989.03	um	Cell	3	Cell Center of Image Mass	0.000	1.000	677	56	Not-Trans anti-PSPC1-A546 8C-S-PSPC1 V2.00	0	28. Not-Trans and anti-PSPC1-A546_Pos012_S001	00-s4PtrApbVXEqQGtvrF9qsi
143.619	192.426	1988.96	um	Cell	3	Cell Center of Image Mass	0.000	1.000	678	57	Not-Trans anti-PSPC1-A546 8C-S-PSPC1 V2.00	0	28. Not-Trans and anti-PSPC1-A546_Pos012_S001	00-s4PtrApbVXEqQGtvrF9qsi
172.116	198.727	1988.98	um	Cell	3	Cell Center of Image Mass	0.000	1.000	679	58	Not-Trans anti-PSPC1-A546 8C-S-PSPC1 V2.00	0	28. Not-Trans and anti-PSPC1-A546_Pos012_S001	00-s4PtrApbVXEqQGtvrF9qsi
161.158	209.767	1988.94	um	Cell	3	Cell Center of Image Mass	0.000	1.000	680	59	Not-Trans anti-PSPC1-A546 8C-S-PSPC1 V2.00	0	28. Not-Trans and anti-PSPC1-A546_Pos012_S001	00-s4PtrApbVXEqQGtvrF9qsi
155.886	92.2558	1989.28	um	Cell	3	Cell Center of Image Mass	0.000	1.000	681	0	Not-Trans anti-PSPC1-A546 8C-S-PSPC1 V2.00	0	28. Not-Trans and anti-PSPC1-A546_Pos013_S001	00-tArxYYSpHMeuixyJJ6mtoA
170.355	212.883	1989.15	um	Cell	3	Cell Center of Image Mass	0.000	1.000	682	1	Not-Trans anti-PSPC1-A546 8C-S-PSPC1 V2.00	0	28. Not-Trans and anti-PSPC1-A546_Pos013_S001	00-tArxYYSpHMeuixyJJ6mtoA
96.852	13.2012	1989.38	um	Cell	3	Cell Center of Image Mass	0.000	1.000	683	2	Not-Trans anti-PSPC1-A546 8C-S-PSPC1 V2.00	0	28. Not-Trans and anti-PSPC1-A546_Pos013_S001	00-tArxYYSpHMeuixyJJ6mtoA
132.712	6.79187	1989.32	um	Cell	3	Cell Center of Image Mass	0.000	1.000	684	3	Not-Trans anti-PSPC1-A546 8C-S-PSPC1 V2.00	0	28. Not-Trans and anti-PSPC1-A546_Pos013_S001	00-tArxYYSpHMeuixyJJ6mtoA
195.672	32.0458	1989.22	um	Cell	3	Cell Center of Image Mass	0.000	1.000	685	4	Not-Trans anti-PSPC1-A546 8C-S-PSPC1 V2.00	0	28. Not-Trans and anti-PSPC1-A546_Pos013_S001	00-tArxYYSpHMeuixyJJ6mtoA
117.237	37.3375	1989.43	um	Cell	3	Cell Center of Image Mass	0.000	1.000	686	5	Not-Trans anti-PSPC1-A546 8C-S-PSPC1 V2.00	0	28. Not-Trans and anti-PSPC1-A546_Pos013_S001	00-tArxYYSpHMeuixyJJ6mtoA
238.988	85.5076	1989.65	um	Cell	3	Cell Center of Image Mass	0.000	1.000	687	6	Not-Trans anti-PSPC1-A546 8C-S-PSPC1 V2.00	0	28. Not-Trans and anti-PSPC1-A546_Pos013_S001	00-tArxYYSpHMeuixyJJ6mtoA
20.9338	99.4119	1989.65	um	Cell	3	Cell Center of Image Mass	0.000	1.000	688	7	Not-Trans anti-PSPC1-A546 8C-S-PSPC1 V2.00	0	28. Not-Trans and anti-PSPC1-A546_Pos013_S001	00-tArxYYSpHMeuixyJJ6mtoA
4.55741	107.571	1989.84	um	Cell	3	Cell Center of Image Mass	0.000	1.000	689	8	Not-Trans anti-PSPC1-A546 8C-S-PSPC1 V2.00	0	28. Not-Trans and anti-PSPC1-A546_Pos013_S001	00-tArxYYSpHMeuixyJJ6mtoA
134.748	116.496	1989.18	um	Cell	3	Cell Center of Image Mass	0.000	1.000	690	9	Not-Trans anti-PSPC1-A546 8C-S-PSPC1 V2.00	0	28. Not-Trans and anti-PSPC1-A546_Pos013_S001	00-tArxYYSpHMeuixyJJ6mtoA
95.0377	132.903	1989.23	um	Cell	3	Cell Center of Image Mass	0.000	1.000	691	10	Not-Trans anti-PSPC1-A546 8C-S-PSPC1 V2.00	0	28. Not-Trans and anti-PSPC1-A546_Pos013_S001	00-tArxYYSpHMeuixyJJ6mtoA
135.873	148.167	1989.02	um	Cell	3	Cell Center of Image Mass	0.000	1.000	692	11	Not-Trans anti-PSPC1-A546 8C-S-PSPC1 V2.00	0	28. Not-Trans and anti-PSPC1-A546_Pos013_S001	00-tArxYYSpHMeuixyJJ6mtoA
243.76	197.812	1989.1	um	Cell	3	Cell Center of Image Mass	0.000	1.000	693	12	Not-Trans anti-PSPC1-A546 8C-S-PSPC1 V2.00	0	28. Not-Trans and anti-PSPC1-A546_Pos013_S001	00-tArxYYSpHMeuixyJJ6mtoA
124.298	209.936	1989.27	um	Cell	3	Cell Center of Image Mass	0.000	1.000	694	13	Not-Trans anti-PSPC1-A546 8C-S-PSPC1 V2.00	0	28. Not-Trans and anti-PSPC1-A546_Pos013_S001	00-tArxYYSpHMeuixyJJ6mtoA
102.3	217.305	1989.35	um	Cell	3	Cell Center of Image Mass	0.000	1.000	695	14	Not-Trans anti-PSPC1-A546 8C-S-PSPC1 V2.00	0	28. Not-Trans and anti-PSPC1-A546_Pos013_S001	00-tArxYYSpHMeuixyJJ6mtoA
224.487	231.375	1989.41	um	Cell	3	Cell Center of Image Mass	0.000	1.000	696	15	Not-Trans anti-PSPC1-A546 8C-S-PSPC1 V2.00	0	28. Not-Trans and anti-PSPC1-A546_Pos013_S001	00-tArxYYSpHMeuixyJJ6mtoA
81.9675	234.975	1989.61	um	Cell	3	Cell Center of Image Mass	0.000	1.000	697	16	Not-Trans anti-PSPC1-A546 8C-S-PSPC1 V2.00	0	28. Not-Trans and anti-PSPC1-A546_Pos013_S001	00-tArxYYSpHMeuixyJJ6mtoA
127.777	240.335	1989.43	um	Cell	3	Cell Center of Image Mass	0.000	1.000	698	17	Not-Trans anti-PSPC1-A546 8C-S-PSPC1 V2.00	0	28. Not-Trans and anti-PSPC1-A546_Pos013_S001	00-tArxYYSpHMeuixyJJ6mtoA
25.638	7.10189	1989.87	um	Cell	3	Cell Center of Image Mass	0.000	1.000	699	18	Not-Trans anti-PSPC1-A546 8C-S-PSPC1 V2.00	0	28. Not-Trans and anti-PSPC1-A546_Pos013_S001	00-tArxYYSpHMeuixyJJ6mtoA
69.3339	10.9033	1989.62	um	Cell	3	Cell Center of Image Mass	0.000	1.000	700	19	Not-Trans anti-PSPC1-A546 8C-S-PSPC1 V2.00	0	28. Not-Trans and anti-PSPC1-A546_Pos013_S001	00-tArxYYSpHMeuixyJJ6mtoA
167.713	7.15418	1989.57	um	Cell	3	Cell Center of Image Mass	0.000	1.000	701	20	Not-Trans anti-PSPC1-A546 8C-S-PSPC1 V2.00	0	28. Not-Trans and anti-PSPC1-A546_Pos013_S001	00-tArxYYSpHMeuixyJJ6mtoA
58.7613	37.8224	1989.46	um	Cell	3	Cell Center of Image Mass	0.000	1.000	702	21	Not-Trans anti-PSPC1-A546 8C-S-PSPC1 V2.00	0	28. Not-Trans and anti-PSPC1-A546_Pos013_S001	00-tArxYYSpHMeuixyJJ6mtoA
3.14178	69.778	1990.26	um	Cell	3	Cell Center of Image Mass	0.000	1.000	703	22	Not-Trans anti-PSPC1-A546 8C-S-PSPC1 V2.00	0	28. Not-Trans and anti-PSPC1-A546_Pos013_S001	00-tArxYYSpHMeuixyJJ6mtoA
45.5023	86.7696	1989.53	um	Cell	3	Cell Center of Image Mass	0.000	1.000	704	23	Not-Trans anti-PSPC1-A546 8C-S-PSPC1 V2.00	0	28. Not-Trans and anti-PSPC1-A546_Pos013_S001	00-tArxYYSpHMeuixyJJ6mtoA
20.5248	142.325	1989.94	um	Cell	3	Cell Center of Image Mass	0.000	1.000	705	24	Not-Trans anti-PSPC1-A546 8C-S-PSPC1 V2.00	0	28. Not-Trans and anti-PSPC1-A546_Pos013_S001	00-tArxYYSpHMeuixyJJ6mtoA
87.1128	187.635	1989.32	um	Cell	3	Cell Center of Image Mass	0.000	1.000	706	25	Not-Trans anti-PSPC1-A546 8C-S-PSPC1 V2.00	0	28. Not-Trans and anti-PSPC1-A546_Pos013_S001	00-tArxYYSpHMeuixyJJ6mtoA
20.3834	201.769	1989.89	um	Cell	3	Cell Center of Image Mass	0.000	1.000	707	26	Not-Trans anti-PSPC1-A546 8C-S-PSPC1 V2.00	0	28. Not-Trans and anti-PSPC1-A546_Pos013_S001	00-tArxYYSpHMeuixyJJ6mtoA
46.6713	238.426	1989.52	um	Cell	3	Cell Center of Image Mass	0.000	1.000	708	27	Not-Trans anti-PSPC1-A546 8C-S-PSPC1 V2.00	0	28. Not-Trans and anti-PSPC1-A546_Pos013_S001	00-tArxYYSpHMeuixyJJ6mtoA
150.661	241.665	1989.24	um	Cell	3	Cell Center of Image Mass	0.000	1.000	709	28	Not-Trans anti-PSPC1-A546 8C-S-PSPC1 V2.00	0	28. Not-Trans and anti-PSPC1-A546_Pos013_S001	00-tArxYYSpHMeuixyJJ6mtoA
2.04112	177.22	1990.63	um	Cell	3	Cell Center of Image Mass	0.000	1.000	710	29	Not-Trans anti-PSPC1-A546 8C-S-PSPC1 V2.00	0	28. Not-Trans and anti-PSPC1-A546_Pos013_S001	00-tArxYYSpHMeuixyJJ6mtoA
64.022	218.847	1993.29	um	Cell	3	Cell Center of Image Mass	0.000	1.000	711	30	Not-Trans anti-PSPC1-A546 8C-S-PSPC1 V2.00	0	28. Not-Trans and anti-PSPC1-A546_Pos013_S001	00-tArxYYSpHMeuixyJJ6mtoA
92.5338	63.8663	1989.51	um	Cell	3	Cell Center of Image Mass	0.000	1.000	712	31	Not-Trans anti-PSPC1-A546 8C-S-PSPC1 V2.00	0	28. Not-Trans and anti-PSPC1-A546_Pos013_S001	00-tArxYYSpHMeuixyJJ6mtoA
37.3654	66.7228	1989.58	um	Cell	3	Cell Center of Image Mass	0.000	1.000	713	32	Not-Trans anti-PSPC1-A546 8C-S-PSPC1 V2.00	0	28. Not-Trans and anti-PSPC1-A546_Pos013_S001	00-tArxYYSpHMeuixyJJ6mtoA
106.922	67.0259	1989.4	um	Cell	3	Cell Center of Image Mass	0.000	1.000	714	33	Not-Trans anti-PSPC1-A546 8C-S-PSPC1 V2.00	0	28. Not-Trans and anti-PSPC1-A546_Pos013_S001	00-tArxYYSpHMeuixyJJ6mtoA
74.8737	71.1004	1989.54	um	Cell	3	Cell Center of Image Mass	0.000	1.000	715	34	Not-Trans anti-PSPC1-A546 8C-S-PSPC1 V2.00	0	28. Not-Trans and anti-PSPC1-A546_Pos013_S001	00-tArxYYSpHMeuixyJJ6mtoA
116.168	80.396	1989.34	um	Cell	3	Cell Center of Image Mass	0.000	1.000	716	35	Not-Trans anti-PSPC1-A546 8C-S-PSPC1 V2.00	0	28. Not-Trans and anti-PSPC1-A546_Pos013_S001	00-tArxYYSpHMeuixyJJ6mtoA
85.2903	82.07	1989.61	um	Cell	3	Cell Center of Image Mass	0.000	1.000	717	36	Not-Trans anti-PSPC1-A546 8C-S-PSPC1 V2.00	0	28. Not-Trans and anti-PSPC1-A546_Pos013_S001	00-tArxYYSpHMeuixyJJ6mtoA
98.5599	87.0757	1989.43	um	Cell	3	Cell Center of Image Mass	0.000	1.000	718	37	Not-Trans anti-PSPC1-A546 8C-S-PSPC1 V2.00	0	28. Not-Trans and anti-PSPC1-A546_Pos013_S001	00-tArxYYSpHMeuixyJJ6mtoA
75.2575	100.504	1989.46	um	Cell	3	Cell Center of Image Mass	0.000	1.000	719	38	Not-Trans anti-PSPC1-A546 8C-S-PSPC1 V2.00	0	28. Not-Trans and anti-PSPC1-A546_Pos013_S001	00-tArxYYSpHMeuixyJJ6mtoA
111.205	105.558	1989.43	um	Cell	3	Cell Center of Image Mass	0.000	1.000	720	39	Not-Trans anti-PSPC1-A546 8C-S-PSPC1 V2.00	0	28. Not-Trans and anti-PSPC1-A546_Pos013_S001	00-tArxYYSpHMeuixyJJ6mtoA
84.1096	109.971	1989.57	um	Cell	3	Cell Center of Image Mass	0.000	1.000	721	40	Not-Trans anti-PSPC1-A546 8C-S-PSPC1 V2.00	0	28. Not-Trans and anti-PSPC1-A546_Pos013_S001	00-tArxYYSpHMeuixyJJ6mtoA
56.9465	112.089	1989.44	um	Cell	3	Cell Center of Image Mass	0.000	1.000	722	41	Not-Trans anti-PSPC1-A546 8C-S-PSPC1 V2.00	0	28. Not-Trans and anti-PSPC1-A546_Pos013_S001	00-tArxYYSpHMeuixyJJ6mtoA
19.8483	70.0892	1990.09	um	Cell	3	Cell Center of Image Mass	0.000	1.000	723	42	Not-Trans anti-PSPC1-A546 8C-S-PSPC1 V2.00	0	28. Not-Trans and anti-PSPC1-A546_Pos013_S001	00-tArxYYSpHMeuixyJJ6mtoA
131.085	52.9593	1989.2	um	Cell	3	Cell Center of Image Mass	0.000	1.000	724	43	Not-Trans anti-PSPC1-A546 8C-S-PSPC1 V2.00	0	28. Not-Trans and anti-PSPC1-A546_Pos013_S001	00-tArxYYSpHMeuixyJJ6mtoA
168.031	64.7129	1989.09	um	Cell	3	Cell Center of Image Mass	0.000	1.000	725	44	Not-Trans anti-PSPC1-A546 8C-S-PSPC1 V2.00	0	28. Not-Trans and anti-PSPC1-A546_Pos013_S001	00-tArxYYSpHMeuixyJJ6mtoA
196.265	91.9018	1989.08	um	Cell	3	Cell Center of Image Mass	0.000	1.000	726	45	Not-Trans anti-PSPC1-A546 8C-S-PSPC1 V2.00	0	28. Not-Trans and anti-PSPC1-A546_Pos013_S001	00-tArxYYSpHMeuixyJJ6mtoA
190.339	118.943	1989.03	um	Cell	3	Cell Center of Image Mass	0.000	1.000	727	46	Not-Trans anti-PSPC1-A546 8C-S-PSPC1 V2.00	0	28. Not-Trans and anti-PSPC1-A546_Pos013_S001	00-tArxYYSpHMeuixyJJ6mtoA
151.173	28.4496	1989.26	um	Cell	3	Cell Center of Image Mass	0.000	1.000	728	47	Not-Trans anti-PSPC1-A546 8C-S-PSPC1 V2.00	0	28. Not-Trans and anti-PSPC1-A546_Pos013_S001	00-tArxYYSpHMeuixyJJ6mtoA
236.002	30.8262	1989.5	um	Cell	3	Cell Center of Image Mass	0.000	1.000	729	48	Not-Trans anti-PSPC1-A546 8C-S-PSPC1 V2.00	0	28. Not-Trans and anti-PSPC1-A546_Pos013_S001	00-tArxYYSpHMeuixyJJ6mtoA
223.834	42.234	1989.25	um	Cell	3	Cell Center of Image Mass	0.000	1.000	730	49	Not-Trans anti-PSPC1-A546 8C-S-PSPC1 V2.00	0	28. Not-Trans and anti-PSPC1-A546_Pos013_S001	00-tArxYYSpHMeuixyJJ6mtoA
139.045	81.2299	1989.48	um	Cell	3	Cell Center of Image Mass	0.000	1.000	731	50	Not-Trans anti-PSPC1-A546 8C-S-PSPC1 V2.00	0	28. Not-Trans and anti-PSPC1-A546_Pos013_S001	00-tArxYYSpHMeuixyJJ6mtoA
135.296	93.6719	1989.24	um	Cell	3	Cell Center of Image Mass	0.000	1.000	732	51	Not-Trans anti-PSPC1-A546 8C-S-PSPC1 V2.00	0	28. Not-Trans and anti-PSPC1-A546_Pos013_S001	00-tArxYYSpHMeuixyJJ6mtoA
215.729	104.506	1989.21	um	Cell	3	Cell Center of Image Mass	0.000	1.000	733	52	Not-Trans anti-PSPC1-A546 8C-S-PSPC1 V2.00	0	28. Not-Trans and anti-PSPC1-A546_Pos013_S001	00-tArxYYSpHMeuixyJJ6mtoA
232.368	3.681	1989.93	um	Cell	3	Cell Center of Image Mass	0.000	1.000	734	53	Not-Trans anti-PSPC1-A546 8C-S-PSPC1 V2.00	0	28. Not-Trans and anti-PSPC1-A546_Pos013_S001	00-tArxYYSpHMeuixyJJ6mtoA
217.389	10.2922	1989.87	um	Cell	3	Cell Center of Image Mass	0.000	1.000	735	54	Not-Trans anti-PSPC1-A546 8C-S-PSPC1 V2.00	0	28. Not-Trans and anti-PSPC1-A546_Pos013_S001	00-tArxYYSpHMeuixyJJ6mtoA
47.4947	130.492	1989.83	um	Cell	3	Cell Center of Image Mass	0.000	1.000	736	55	Not-Trans anti-PSPC1-A546 8C-S-PSPC1 V2.00	0	28. Not-Trans and anti-PSPC1-A546_Pos013_S001	00-tArxYYSpHMeuixyJJ6mtoA
76.788	158.709	1989.85	um	Cell	3	Cell Center of Image Mass	0.000	1.000	737	56	Not-Trans anti-PSPC1-A546 8C-S-PSPC1 V2.00	0	28. Not-Trans and anti-PSPC1-A546_Pos013_S001	00-tArxYYSpHMeuixyJJ6mtoA
38.7194	174.394	1989.66	um	Cell	3	Cell Center of Image Mass	0.000	1.000	738	57	Not-Trans anti-PSPC1-A546 8C-S-PSPC1 V2.00	0	28. Not-Trans and anti-PSPC1-A546_Pos013_S001	00-tArxYYSpHMeuixyJJ6mtoA
53.7464	192.891	1989.6	um	Cell	3	Cell Center of Image Mass	0.000	1.000	739	58	Not-Trans anti-PSPC1-A546 8C-S-PSPC1 V2.00	0	28. Not-Trans and anti-PSPC1-A546_Pos013_S001	00-tArxYYSpHMeuixyJJ6mtoA
68.8168	151.512	1990.7	um	Cell	3	Cell Center of Image Mass	0.000	1.000	740	59	Not-Trans anti-PSPC1-A546 8C-S-PSPC1 V2.00	0	28. Not-Trans and anti-PSPC1-A546_Pos013_S001	00-tArxYYSpHMeuixyJJ6mtoA
124.766	188.422	1992.09	um	Cell	3	Cell Center of Image Mass	0.000	1.000	741	60	Not-Trans anti-PSPC1-A546 8C-S-PSPC1 V2.00	0	28. Not-Trans and anti-PSPC1-A546_Pos013_S001	00-tArxYYSpHMeuixyJJ6mtoA
121.131	175.32	1991.86	um	Cell	3	Cell Center of Image Mass	0.000	1.000	742	61	Not-Trans anti-PSPC1-A546 8C-S-PSPC1 V2.00	0	28. Not-Trans and anti-PSPC1-A546_Pos013_S001	00-tArxYYSpHMeuixyJJ6mtoA
110.47	181.531	1992.01	um	Cell	3	Cell Center of Image Mass	0.000	1.000	743	62	Not-Trans anti-PSPC1-A546 8C-S-PSPC1 V2.00	0	28. Not-Trans and anti-PSPC1-A546_Pos013_S001	00-tArxYYSpHMeuixyJJ6mtoA
112.321	169.52	1992.8	um	Cell	3	Cell Center of Image Mass	0.000	1.000	744	63	Not-Trans anti-PSPC1-A546 8C-S-PSPC1 V2.00	0	28. Not-Trans and anti-PSPC1-A546_Pos013_S001	00-tArxYYSpHMeuixyJJ6mtoA
173.801	125.447	1989.03	um	Cell	3	Cell Center of Image Mass	0.000	1.000	745	64	Not-Trans anti-PSPC1-A546 8C-S-PSPC1 V2.00	0	28. Not-Trans and anti-PSPC1-A546_Pos013_S001	00-tArxYYSpHMeuixyJJ6mtoA
230.229	139.391	1989.1	um	Cell	3	Cell Center of Image Mass	0.000	1.000	746	65	Not-Trans anti-PSPC1-A546 8C-S-PSPC1 V2.00	0	28. Not-Trans and anti-PSPC1-A546_Pos013_S001	00-tArxYYSpHMeuixyJJ6mtoA
174.873	142.047	1989.02	um	Cell	3	Cell Center of Image Mass	0.000	1.000	747	66	Not-Trans anti-PSPC1-A546 8C-S-PSPC1 V2.00	0	28. Not-Trans and anti-PSPC1-A546_Pos013_S001	00-tArxYYSpHMeuixyJJ6mtoA
157.397	175.288	1990.94	um	Cell	3	Cell Center of Image Mass	0.000	1.000	748	67	Not-Trans anti-PSPC1-A546 8C-S-PSPC1 V2.00	0	28. Not-Trans and anti-PSPC1-A546_Pos013_S001	00-tArxYYSpHMeuixyJJ6mtoA
131.47	171.953	1992.24	um	Cell	3	Cell Center of Image Mass	0.000	1.000	749	68	Not-Trans anti-PSPC1-A546 8C-S-PSPC1 V2.00	0	28. Not-Trans and anti-PSPC1-A546_Pos013_S001	00-tArxYYSpHMeuixyJJ6mtoA
138.404	184.137	1992.3	um	Cell	3	Cell Center of Image Mass	0.000	1.000	750	69	Not-Trans anti-PSPC1-A546 8C-S-PSPC1 V2.00	0	28. Not-Trans and anti-PSPC1-A546_Pos013_S001	00-tArxYYSpHMeuixyJJ6mtoA
233.135	158.582	1992.5	um	Cell	3	Cell Center of Image Mass	0.000	1.000	751	70	Not-Trans anti-PSPC1-A546 8C-S-PSPC1 V2.00	0	28. Not-Trans and anti-PSPC1-A546_Pos013_S001	00-tArxYYSpHMeuixyJJ6mtoA
137.939	144.172	1989.34	um	Cell	3	Cell Center of Image Mass	0.000	1.000	752	0	Not-Trans anti-PSPC1-A546 8C-S-PSPC1 V2.00	0	28. Not-Trans and anti-PSPC1-A546_Pos014_S001	00-SgMqqBYnHxYTBPhQFBg9oD
22.9477	110.808	1990	um	Cell	3	Cell Center of Image Mass	0.000	1.000	753	1	Not-Trans anti-PSPC1-A546 8C-S-PSPC1 V2.00	0	28. Not-Trans and anti-PSPC1-A546_Pos014_S001	00-SgMqqBYnHxYTBPhQFBg9oD
218.016	138.646	1989.86	um	Cell	3	Cell Center of Image Mass	0.000	1.000	754	2	Not-Trans anti-PSPC1-A546 8C-S-PSPC1 V2.00	0	28. Not-Trans and anti-PSPC1-A546_Pos014_S001	00-SgMqqBYnHxYTBPhQFBg9oD
182.907	120.969	1989.77	um	Cell	3	Cell Center of Image Mass	0.000	1.000	755	3	Not-Trans anti-PSPC1-A546 8C-S-PSPC1 V2.00	0	28. Not-Trans and anti-PSPC1-A546_Pos014_S001	00-SgMqqBYnHxYTBPhQFBg9oD
198.743	139.768	1989.85	um	Cell	3	Cell Center of Image Mass	0.000	1.000	756	4	Not-Trans anti-PSPC1-A546 8C-S-PSPC1 V2.00	0	28. Not-Trans and anti-PSPC1-A546_Pos014_S001	00-SgMqqBYnHxYTBPhQFBg9oD
177.056	138.541	1989.77	um	Cell	3	Cell Center of Image Mass	0.000	1.000	757	5	Not-Trans anti-PSPC1-A546 8C-S-PSPC1 V2.00	0	28. Not-Trans and anti-PSPC1-A546_Pos014_S001	00-SgMqqBYnHxYTBPhQFBg9oD
93.2747	156.434	1989.64	um	Cell	3	Cell Center of Image Mass	0.000	1.000	758	6	Not-Trans anti-PSPC1-A546 8C-S-PSPC1 V2.00	0	28. Not-Trans and anti-PSPC1-A546_Pos014_S001	00-SgMqqBYnHxYTBPhQFBg9oD
232.814	164.614	1990.18	um	Cell	3	Cell Center of Image Mass	0.000	1.000	759	7	Not-Trans anti-PSPC1-A546 8C-S-PSPC1 V2.00	0	28. Not-Trans and anti-PSPC1-A546_Pos014_S001	00-SgMqqBYnHxYTBPhQFBg9oD
156.656	163.928	1989.5	um	Cell	3	Cell Center of Image Mass	0.000	1.000	760	8	Not-Trans anti-PSPC1-A546 8C-S-PSPC1 V2.00	0	28. Not-Trans and anti-PSPC1-A546_Pos014_S001	00-SgMqqBYnHxYTBPhQFBg9oD
191.824	164.657	1990.11	um	Cell	3	Cell Center of Image Mass	0.000	1.000	761	9	Not-Trans anti-PSPC1-A546 8C-S-PSPC1 V2.00	0	28. Not-Trans and anti-PSPC1-A546_Pos014_S001	00-SgMqqBYnHxYTBPhQFBg9oD
135.98	180.494	1990.08	um	Cell	3	Cell Center of Image Mass	0.000	1.000	762	10	Not-Trans anti-PSPC1-A546 8C-S-PSPC1 V2.00	0	28. Not-Trans and anti-PSPC1-A546_Pos014_S001	00-SgMqqBYnHxYTBPhQFBg9oD
239.968	178.095	1990.64	um	Cell	3	Cell Center of Image Mass	0.000	1.000	763	11	Not-Trans anti-PSPC1-A546 8C-S-PSPC1 V2.00	0	28. Not-Trans and anti-PSPC1-A546_Pos014_S001	00-SgMqqBYnHxYTBPhQFBg9oD
146.94	193.373	1989.9	um	Cell	3	Cell Center of Image Mass	0.000	1.000	764	12	Not-Trans anti-PSPC1-A546 8C-S-PSPC1 V2.00	0	28. Not-Trans and anti-PSPC1-A546_Pos014_S001	00-SgMqqBYnHxYTBPhQFBg9oD
206.887	190.751	1989.99	um	Cell	3	Cell Center of Image Mass	0.000	1.000	765	13	Not-Trans anti-PSPC1-A546 8C-S-PSPC1 V2.00	0	28. Not-Trans and anti-PSPC1-A546_Pos014_S001	00-SgMqqBYnHxYTBPhQFBg9oD
176.137	200.686	1989.76	um	Cell	3	Cell Center of Image Mass	0.000	1.000	766	14	Not-Trans anti-PSPC1-A546 8C-S-PSPC1 V2.00	0	28. Not-Trans and anti-PSPC1-A546_Pos014_S001	00-SgMqqBYnHxYTBPhQFBg9oD
162.764	209.63	1990.03	um	Cell	3	Cell Center of Image Mass	0.000	1.000	767	15	Not-Trans anti-PSPC1-A546 8C-S-PSPC1 V2.00	0	28. Not-Trans and anti-PSPC1-A546_Pos014_S001	00-SgMqqBYnHxYTBPhQFBg9oD
192.789	226.582	1989.67	um	Cell	3	Cell Center of Image Mass	0.000	1.000	768	16	Not-Trans anti-PSPC1-A546 8C-S-PSPC1 V2.00	0	28. Not-Trans and anti-PSPC1-A546_Pos014_S001	00-SgMqqBYnHxYTBPhQFBg9oD
221.419	214.463	1989.71	um	Cell	3	Cell Center of Image Mass	0.000	1.000	769	17	Not-Trans anti-PSPC1-A546 8C-S-PSPC1 V2.00	0	28. Not-Trans and anti-PSPC1-A546_Pos014_S001	00-SgMqqBYnHxYTBPhQFBg9oD
89.5532	234.203	1990.27	um	Cell	3	Cell Center of Image Mass	0.000	1.000	770	18	Not-Trans anti-PSPC1-A546 8C-S-PSPC1 V2.00	0	28. Not-Trans and anti-PSPC1-A546_Pos014_S001	00-SgMqqBYnHxYTBPhQFBg9oD
105.431	242.377	1990.06	um	Cell	3	Cell Center of Image Mass	0.000	1.000	771	19	Not-Trans anti-PSPC1-A546 8C-S-PSPC1 V2.00	0	28. Not-Trans and anti-PSPC1-A546_Pos014_S001	00-SgMqqBYnHxYTBPhQFBg9oD
81.5214	3.78373	1990.05	um	Cell	3	Cell Center of Image Mass	0.000	1.000	772	20	Not-Trans anti-PSPC1-A546 8C-S-PSPC1 V2.00	0	28. Not-Trans and anti-PSPC1-A546_Pos014_S001	00-SgMqqBYnHxYTBPhQFBg9oD
238.878	223.654	1989.76	um	Cell	3	Cell Center of Image Mass	0.000	1.000	773	21	Not-Trans anti-PSPC1-A546 8C-S-PSPC1 V2.00	0	28. Not-Trans and anti-PSPC1-A546_Pos014_S001	00-SgMqqBYnHxYTBPhQFBg9oD
241.041	241.546	1989.65	um	Cell	3	Cell Center of Image Mass	0.000	1.000	774	22	Not-Trans anti-PSPC1-A546 8C-S-PSPC1 V2.00	0	28. Not-Trans and anti-PSPC1-A546_Pos014_S001	00-SgMqqBYnHxYTBPhQFBg9oD
13.5894	6.12107	1990.37	um	Cell	3	Cell Center of Image Mass	0.000	1.000	775	23	Not-Trans anti-PSPC1-A546 8C-S-PSPC1 V2.00	0	28. Not-Trans and anti-PSPC1-A546_Pos014_S001	00-SgMqqBYnHxYTBPhQFBg9oD
59.8997	4.71513	1990.01	um	Cell	3	Cell Center of Image Mass	0.000	1.000	776	24	Not-Trans anti-PSPC1-A546 8C-S-PSPC1 V2.00	0	28. Not-Trans and anti-PSPC1-A546_Pos014_S001	00-SgMqqBYnHxYTBPhQFBg9oD
7.76221	183.458	1989.93	um	Cell	3	Cell Center of Image Mass	0.000	1.000	777	25	Not-Trans anti-PSPC1-A546 8C-S-PSPC1 V2.00	0	28. Not-Trans and anti-PSPC1-A546_Pos014_S001	00-SgMqqBYnHxYTBPhQFBg9oD
4.16	230.537	1990.21	um	Cell	3	Cell Center of Image Mass	0.000	1.000	778	26	Not-Trans anti-PSPC1-A546 8C-S-PSPC1 V2.00	0	28. Not-Trans and anti-PSPC1-A546_Pos014_S001	00-SgMqqBYnHxYTBPhQFBg9oD
42.8118	31.8528	1989.98	um	Cell	3	Cell Center of Image Mass	0.000	1.000	779	27	Not-Trans anti-PSPC1-A546 8C-S-PSPC1 V2.00	0	28. Not-Trans and anti-PSPC1-A546_Pos014_S001	00-SgMqqBYnHxYTBPhQFBg9oD
62.7201	41.5282	1989.84	um	Cell	3	Cell Center of Image Mass	0.000	1.000	780	28	Not-Trans anti-PSPC1-A546 8C-S-PSPC1 V2.00	0	28. Not-Trans and anti-PSPC1-A546_Pos014_S001	00-SgMqqBYnHxYTBPhQFBg9oD
76.4141	54.2276	1989.96	um	Cell	3	Cell Center of Image Mass	0.000	1.000	781	29	Not-Trans anti-PSPC1-A546 8C-S-PSPC1 V2.00	0	28. Not-Trans and anti-PSPC1-A546_Pos014_S001	00-SgMqqBYnHxYTBPhQFBg9oD
121.281	113.975	1989.9	um	Cell	3	Cell Center of Image Mass	0.000	1.000	782	30	Not-Trans anti-PSPC1-A546 8C-S-PSPC1 V2.00	0	28. Not-Trans and anti-PSPC1-A546_Pos014_S001	00-SgMqqBYnHxYTBPhQFBg9oD
38.4868	11.3277	1990.1	um	Cell	3	Cell Center of Image Mass	0.000	1.000	783	31	Not-Trans anti-PSPC1-A546 8C-S-PSPC1 V2.00	0	28. Not-Trans and anti-PSPC1-A546_Pos014_S001	00-SgMqqBYnHxYTBPhQFBg9oD
109.379	12.9798	1990.12	um	Cell	3	Cell Center of Image Mass	0.000	1.000	784	32	Not-Trans anti-PSPC1-A546 8C-S-PSPC1 V2.00	0	28. Not-Trans and anti-PSPC1-A546_Pos014_S001	00-SgMqqBYnHxYTBPhQFBg9oD
93.5901	23.1265	1990.1	um	Cell	3	Cell Center of Image Mass	0.000	1.000	785	33	Not-Trans anti-PSPC1-A546 8C-S-PSPC1 V2.00	0	28. Not-Trans and anti-PSPC1-A546_Pos014_S001	00-SgMqqBYnHxYTBPhQFBg9oD
112.307	34.5045	1990.35	um	Cell	3	Cell Center of Image Mass	0.000	1.000	786	34	Not-Trans anti-PSPC1-A546 8C-S-PSPC1 V2.00	0	28. Not-Trans and anti-PSPC1-A546_Pos014_S001	00-SgMqqBYnHxYTBPhQFBg9oD
122.9	39.1603	1990.28	um	Cell	3	Cell Center of Image Mass	0.000	1.000	787	35	Not-Trans anti-PSPC1-A546 8C-S-PSPC1 V2.00	0	28. Not-Trans and anti-PSPC1-A546_Pos014_S001	00-SgMqqBYnHxYTBPhQFBg9oD
84.0653	67.9981	1990.2	um	Cell	3	Cell Center of Image Mass	0.000	1.000	788	36	Not-Trans anti-PSPC1-A546 8C-S-PSPC1 V2.00	0	28. Not-Trans and anti-PSPC1-A546_Pos014_S001	00-SgMqqBYnHxYTBPhQFBg9oD
64.2203	81.4258	1990.07	um	Cell	3	Cell Center of Image Mass	0.000	1.000	789	37	Not-Trans anti-PSPC1-A546 8C-S-PSPC1 V2.00	0	28. Not-Trans and anti-PSPC1-A546_Pos014_S001	00-SgMqqBYnHxYTBPhQFBg9oD
116.235	88.5173	1990.26	um	Cell	3	Cell Center of Image Mass	0.000	1.000	790	38	Not-Trans anti-PSPC1-A546 8C-S-PSPC1 V2.00	0	28. Not-Trans and anti-PSPC1-A546_Pos014_S001	00-SgMqqBYnHxYTBPhQFBg9oD
109.339	57.3456	1990.69	um	Cell	3	Cell Center of Image Mass	0.000	1.000	791	39	Not-Trans anti-PSPC1-A546 8C-S-PSPC1 V2.00	0	28. Not-Trans and anti-PSPC1-A546_Pos014_S001	00-SgMqqBYnHxYTBPhQFBg9oD
94.4546	66.2013	1990.79	um	Cell	3	Cell Center of Image Mass	0.000	1.000	792	40	Not-Trans anti-PSPC1-A546 8C-S-PSPC1 V2.00	0	28. Not-Trans and anti-PSPC1-A546_Pos014_S001	00-SgMqqBYnHxYTBPhQFBg9oD
81.3329	85.1078	1990.57	um	Cell	3	Cell Center of Image Mass	0.000	1.000	793	41	Not-Trans anti-PSPC1-A546 8C-S-PSPC1 V2.00	0	28. Not-Trans and anti-PSPC1-A546_Pos014_S001	00-SgMqqBYnHxYTBPhQFBg9oD
93.4907	94.1684	1990.47	um	Cell	3	Cell Center of Image Mass	0.000	1.000	794	42	Not-Trans anti-PSPC1-A546 8C-S-PSPC1 V2.00	0	28. Not-Trans and anti-PSPC1-A546_Pos014_S001	00-SgMqqBYnHxYTBPhQFBg9oD
95.9388	48.6691	1991.12	um	Cell	3	Cell Center of Image Mass	0.000	1.000	795	43	Not-Trans anti-PSPC1-A546 8C-S-PSPC1 V2.00	0	28. Not-Trans and anti-PSPC1-A546_Pos014_S001	00-SgMqqBYnHxYTBPhQFBg9oD
69.4401	108.23	1990.87	um	Cell	3	Cell Center of Image Mass	0.000	1.000	796	44	Not-Trans anti-PSPC1-A546 8C-S-PSPC1 V2.00	0	28. Not-Trans and anti-PSPC1-A546_Pos014_S001	00-SgMqqBYnHxYTBPhQFBg9oD
104.96	111.008	1991.92	um	Cell	3	Cell Center of Image Mass	0.000	1.000	797	45	Not-Trans anti-PSPC1-A546 8C-S-PSPC1 V2.00	0	28. Not-Trans and anti-PSPC1-A546_Pos014_S001	00-SgMqqBYnHxYTBPhQFBg9oD
139.93	33.4014	1990	um	Cell	3	Cell Center of Image Mass	0.000	1.000	798	46	Not-Trans anti-PSPC1-A546 8C-S-PSPC1 V2.00	0	28. Not-Trans and anti-PSPC1-A546_Pos014_S001	00-SgMqqBYnHxYTBPhQFBg9oD
172.001	49.8653	1989.81	um	Cell	3	Cell Center of Image Mass	0.000	1.000	799	47	Not-Trans anti-PSPC1-A546 8C-S-PSPC1 V2.00	0	28. Not-Trans and anti-PSPC1-A546_Pos014_S001	00-SgMqqBYnHxYTBPhQFBg9oD
183.07	87.3128	1990.02	um	Cell	3	Cell Center of Image Mass	0.000	1.000	800	48	Not-Trans anti-PSPC1-A546 8C-S-PSPC1 V2.00	0	28. Not-Trans and anti-PSPC1-A546_Pos014_S001	00-SgMqqBYnHxYTBPhQFBg9oD
153.985	88.2292	1989.83	um	Cell	3	Cell Center of Image Mass	0.000	1.000	801	49	Not-Trans anti-PSPC1-A546 8C-S-PSPC1 V2.00	0	28. Not-Trans and anti-PSPC1-A546_Pos014_S001	00-SgMqqBYnHxYTBPhQFBg9oD
243.673	100.98	1990	um	Cell	3	Cell Center of Image Mass	0.000	1.000	802	50	Not-Trans anti-PSPC1-A546 8C-S-PSPC1 V2.00	0	28. Not-Trans and anti-PSPC1-A546_Pos014_S001	00-SgMqqBYnHxYTBPhQFBg9oD
218.553	111.21	1989.88	um	Cell	3	Cell Center of Image Mass	0.000	1.000	803	51	Not-Trans anti-PSPC1-A546 8C-S-PSPC1 V2.00	0	28. Not-Trans and anti-PSPC1-A546_Pos014_S001	00-SgMqqBYnHxYTBPhQFBg9oD
239.253	116.432	1989.81	um	Cell	3	Cell Center of Image Mass	0.000	1.000	804	52	Not-Trans anti-PSPC1-A546 8C-S-PSPC1 V2.00	0	28. Not-Trans and anti-PSPC1-A546_Pos014_S001	00-SgMqqBYnHxYTBPhQFBg9oD
178.842	7.28782	1990.15	um	Cell	3	Cell Center of Image Mass	0.000	1.000	805	53	Not-Trans anti-PSPC1-A546 8C-S-PSPC1 V2.00	0	28. Not-Trans and anti-PSPC1-A546_Pos014_S001	00-SgMqqBYnHxYTBPhQFBg9oD
194.256	14.8569	1990.37	um	Cell	3	Cell Center of Image Mass	0.000	1.000	806	54	Not-Trans anti-PSPC1-A546 8C-S-PSPC1 V2.00	0	28. Not-Trans and anti-PSPC1-A546_Pos014_S001	00-SgMqqBYnHxYTBPhQFBg9oD
133.624	16.9989	1990.27	um	Cell	3	Cell Center of Image Mass	0.000	1.000	807	55	Not-Trans anti-PSPC1-A546 8C-S-PSPC1 V2.00	0	28. Not-Trans and anti-PSPC1-A546_Pos014_S001	00-SgMqqBYnHxYTBPhQFBg9oD
179.209	21.9015	1990.31	um	Cell	3	Cell Center of Image Mass	0.000	1.000	808	56	Not-Trans anti-PSPC1-A546 8C-S-PSPC1 V2.00	0	28. Not-Trans and anti-PSPC1-A546_Pos014_S001	00-SgMqqBYnHxYTBPhQFBg9oD
159.715	22.9702	1990.2	um	Cell	3	Cell Center of Image Mass	0.000	1.000	809	57	Not-Trans anti-PSPC1-A546 8C-S-PSPC1 V2.00	0	28. Not-Trans and anti-PSPC1-A546_Pos014_S001	00-SgMqqBYnHxYTBPhQFBg9oD
175.671	34.8046	1990.25	um	Cell	3	Cell Center of Image Mass	0.000	1.000	810	58	Not-Trans anti-PSPC1-A546 8C-S-PSPC1 V2.00	0	28. Not-Trans and anti-PSPC1-A546_Pos014_S001	00-SgMqqBYnHxYTBPhQFBg9oD
234.46	55.8171	1990.34	um	Cell	3	Cell Center of Image Mass	0.000	1.000	811	59	Not-Trans anti-PSPC1-A546 8C-S-PSPC1 V2.00	0	28. Not-Trans and anti-PSPC1-A546_Pos014_S001	00-SgMqqBYnHxYTBPhQFBg9oD
199.401	65.2856	1990.13	um	Cell	3	Cell Center of Image Mass	0.000	1.000	812	60	Not-Trans anti-PSPC1-A546 8C-S-PSPC1 V2.00	0	28. Not-Trans and anti-PSPC1-A546_Pos014_S001	00-SgMqqBYnHxYTBPhQFBg9oD
243.654	67.1483	1990.45	um	Cell	3	Cell Center of Image Mass	0.000	1.000	813	61	Not-Trans anti-PSPC1-A546 8C-S-PSPC1 V2.00	0	28. Not-Trans and anti-PSPC1-A546_Pos014_S001	00-SgMqqBYnHxYTBPhQFBg9oD
130.52	68.62	1990.08	um	Cell	3	Cell Center of Image Mass	0.000	1.000	814	62	Not-Trans anti-PSPC1-A546 8C-S-PSPC1 V2.00	0	28. Not-Trans and anti-PSPC1-A546_Pos014_S001	00-SgMqqBYnHxYTBPhQFBg9oD
170.212	74.5055	1990.24	um	Cell	3	Cell Center of Image Mass	0.000	1.000	815	63	Not-Trans anti-PSPC1-A546 8C-S-PSPC1 V2.00	0	28. Not-Trans and anti-PSPC1-A546_Pos014_S001	00-SgMqqBYnHxYTBPhQFBg9oD
217.075	81.601	1990.07	um	Cell	3	Cell Center of Image Mass	0.000	1.000	816	64	Not-Trans anti-PSPC1-A546 8C-S-PSPC1 V2.00	0	28. Not-Trans and anti-PSPC1-A546_Pos014_S001	00-SgMqqBYnHxYTBPhQFBg9oD
225.638	92.5779	1990.08	um	Cell	3	Cell Center of Image Mass	0.000	1.000	817	65	Not-Trans anti-PSPC1-A546 8C-S-PSPC1 V2.00	0	28. Not-Trans and anti-PSPC1-A546_Pos014_S001	00-SgMqqBYnHxYTBPhQFBg9oD
199.575	95.2461	1990.25	um	Cell	3	Cell Center of Image Mass	0.000	1.000	818	66	Not-Trans anti-PSPC1-A546 8C-S-PSPC1 V2.00	0	28. Not-Trans and anti-PSPC1-A546_Pos014_S001	00-SgMqqBYnHxYTBPhQFBg9oD
147.332	114.253	1990.15	um	Cell	3	Cell Center of Image Mass	0.000	1.000	819	67	Not-Trans anti-PSPC1-A546 8C-S-PSPC1 V2.00	0	28. Not-Trans and anti-PSPC1-A546_Pos014_S001	00-SgMqqBYnHxYTBPhQFBg9oD
188.799	47.9208	1990.64	um	Cell	3	Cell Center of Image Mass	0.000	1.000	820	68	Not-Trans anti-PSPC1-A546 8C-S-PSPC1 V2.00	0	28. Not-Trans and anti-PSPC1-A546_Pos014_S001	00-SgMqqBYnHxYTBPhQFBg9oD
192.645	30.0189	1991.12	um	Cell	3	Cell Center of Image Mass	0.000	1.000	821	69	Not-Trans anti-PSPC1-A546 8C-S-PSPC1 V2.00	0	28. Not-Trans and anti-PSPC1-A546_Pos014_S001	00-SgMqqBYnHxYTBPhQFBg9oD
29.8113	153.186	1989.8	um	Cell	3	Cell Center of Image Mass	0.000	1.000	822	70	Not-Trans anti-PSPC1-A546 8C-S-PSPC1 V2.00	0	28. Not-Trans and anti-PSPC1-A546_Pos014_S001	00-SgMqqBYnHxYTBPhQFBg9oD
117.799	227.63	1990.05	um	Cell	3	Cell Center of Image Mass	0.000	1.000	823	71	Not-Trans anti-PSPC1-A546 8C-S-PSPC1 V2.00	0	28. Not-Trans and anti-PSPC1-A546_Pos014_S001	00-SgMqqBYnHxYTBPhQFBg9oD
99.1783	128.015	1990.33	um	Cell	3	Cell Center of Image Mass	0.000	1.000	824	72	Not-Trans anti-PSPC1-A546 8C-S-PSPC1 V2.00	0	28. Not-Trans and anti-PSPC1-A546_Pos014_S001	00-SgMqqBYnHxYTBPhQFBg9oD
6.83392	135.149	1990.08	um	Cell	3	Cell Center of Image Mass	0.000	1.000	825	73	Not-Trans anti-PSPC1-A546 8C-S-PSPC1 V2.00	0	28. Not-Trans and anti-PSPC1-A546_Pos014_S001	00-SgMqqBYnHxYTBPhQFBg9oD
109.734	212.027	1990.1	um	Cell	3	Cell Center of Image Mass	0.000	1.000	826	74	Not-Trans anti-PSPC1-A546 8C-S-PSPC1 V2.00	0	28. Not-Trans and anti-PSPC1-A546_Pos014_S001	00-SgMqqBYnHxYTBPhQFBg9oD
131.32	198.588	1990.24	um	Cell	3	Cell Center of Image Mass	0.000	1.000	827	75	Not-Trans anti-PSPC1-A546 8C-S-PSPC1 V2.00	0	28. Not-Trans and anti-PSPC1-A546_Pos014_S001	00-SgMqqBYnHxYTBPhQFBg9oD
126.012	214.291	1990.22	um	Cell	3	Cell Center of Image Mass	0.000	1.000	828	76	Not-Trans anti-PSPC1-A546 8C-S-PSPC1 V2.00	0	28. Not-Trans and anti-PSPC1-A546_Pos014_S001	00-SgMqqBYnHxYTBPhQFBg9oD
148.4	226.383	1990.38	um	Cell	3	Cell Center of Image Mass	0.000	1.000	829	77	Not-Trans anti-PSPC1-A546 8C-S-PSPC1 V2.00	0	28. Not-Trans and anti-PSPC1-A546_Pos014_S001	00-SgMqqBYnHxYTBPhQFBg9oD
136.754	235.073	1990.37	um	Cell	3	Cell Center of Image Mass	0.000	1.000	830	78	Not-Trans anti-PSPC1-A546 8C-S-PSPC1 V2.00	0	28. Not-Trans and anti-PSPC1-A546_Pos014_S001	00-SgMqqBYnHxYTBPhQFBg9oD
65.2325	40.0915	1988.76	um	Cell	3	Cell Center of Image Mass	0.000	1.000	878	0	Not-Trans anti-PSPC1-A546 8C-S-PSPC1 V2.00	0	28. Not-Trans and anti-PSPC1-A546_Pos016_S001	00-cbsqJnVLGkyR3ReVTvy76
187.485	52.6281	1988.51	um	Cell	3	Cell Center of Image Mass	0.000	1.000	879	1	Not-Trans anti-PSPC1-A546 8C-S-PSPC1 V2.00	0	28. Not-Trans and anti-PSPC1-A546_Pos016_S001	00-cbsqJnVLGkyR3ReVTvy76
68.7623	59.9226	1988.63	um	Cell	3	Cell Center of Image Mass	0.000	1.000	880	2	Not-Trans anti-PSPC1-A546 8C-S-PSPC1 V2.00	0	28. Not-Trans and anti-PSPC1-A546_Pos016_S001	00-cbsqJnVLGkyR3ReVTvy76
111.886	67.5506	1988.39	um	Cell	3	Cell Center of Image Mass	0.000	1.000	881	3	Not-Trans anti-PSPC1-A546 8C-S-PSPC1 V2.00	0	28. Not-Trans and anti-PSPC1-A546_Pos016_S001	00-cbsqJnVLGkyR3ReVTvy76
206.129	94.4652	1988.56	um	Cell	3	Cell Center of Image Mass	0.000	1.000	882	4	Not-Trans anti-PSPC1-A546 8C-S-PSPC1 V2.00	0	28. Not-Trans and anti-PSPC1-A546_Pos016_S001	00-cbsqJnVLGkyR3ReVTvy76
24.8264	10.2155	1989.07	um	Cell	3	Cell Center of Image Mass	0.000	1.000	883	5	Not-Trans anti-PSPC1-A546 8C-S-PSPC1 V2.00	0	28. Not-Trans and anti-PSPC1-A546_Pos016_S001	00-cbsqJnVLGkyR3ReVTvy76
82.5245	23.0975	1988.61	um	Cell	3	Cell Center of Image Mass	0.000	1.000	884	6	Not-Trans anti-PSPC1-A546 8C-S-PSPC1 V2.00	0	28. Not-Trans and anti-PSPC1-A546_Pos016_S001	00-cbsqJnVLGkyR3ReVTvy76
139.792	40.2157	1988.5	um	Cell	3	Cell Center of Image Mass	0.000	1.000	885	7	Not-Trans anti-PSPC1-A546 8C-S-PSPC1 V2.00	0	28. Not-Trans and anti-PSPC1-A546_Pos016_S001	00-cbsqJnVLGkyR3ReVTvy76
230.021	48.987	1988.39	um	Cell	3	Cell Center of Image Mass	0.000	1.000	886	8	Not-Trans anti-PSPC1-A546 8C-S-PSPC1 V2.00	0	28. Not-Trans and anti-PSPC1-A546_Pos016_S001	00-cbsqJnVLGkyR3ReVTvy76
48.9766	64.2369	1988.66	um	Cell	3	Cell Center of Image Mass	0.000	1.000	887	9	Not-Trans anti-PSPC1-A546 8C-S-PSPC1 V2.00	0	28. Not-Trans and anti-PSPC1-A546_Pos016_S001	00-cbsqJnVLGkyR3ReVTvy76
7.00827	60.4853	1988.65	um	Cell	3	Cell Center of Image Mass	0.000	1.000	888	10	Not-Trans anti-PSPC1-A546 8C-S-PSPC1 V2.00	0	28. Not-Trans and anti-PSPC1-A546_Pos016_S001	00-cbsqJnVLGkyR3ReVTvy76
243.941	69.8599	1988.27	um	Cell	3	Cell Center of Image Mass	0.000	1.000	889	11	Not-Trans anti-PSPC1-A546 8C-S-PSPC1 V2.00	0	28. Not-Trans and anti-PSPC1-A546_Pos016_S001	00-cbsqJnVLGkyR3ReVTvy76
237.005	114.828	1988.31	um	Cell	3	Cell Center of Image Mass	0.000	1.000	890	12	Not-Trans anti-PSPC1-A546 8C-S-PSPC1 V2.00	0	28. Not-Trans and anti-PSPC1-A546_Pos016_S001	00-cbsqJnVLGkyR3ReVTvy76
168.823	138.499	1987.97	um	Cell	3	Cell Center of Image Mass	0.000	1.000	891	13	Not-Trans anti-PSPC1-A546 8C-S-PSPC1 V2.00	0	28. Not-Trans and anti-PSPC1-A546_Pos016_S001	00-cbsqJnVLGkyR3ReVTvy76
21.8785	146.158	1988.67	um	Cell	3	Cell Center of Image Mass	0.000	1.000	892	14	Not-Trans anti-PSPC1-A546 8C-S-PSPC1 V2.00	0	28. Not-Trans and anti-PSPC1-A546_Pos016_S001	00-cbsqJnVLGkyR3ReVTvy76
239.174	149.124	1988.46	um	Cell	3	Cell Center of Image Mass	0.000	1.000	893	15	Not-Trans anti-PSPC1-A546 8C-S-PSPC1 V2.00	0	28. Not-Trans and anti-PSPC1-A546_Pos016_S001	00-cbsqJnVLGkyR3ReVTvy76
39.0823	158.268	1988.46	um	Cell	3	Cell Center of Image Mass	0.000	1.000	894	16	Not-Trans anti-PSPC1-A546 8C-S-PSPC1 V2.00	0	28. Not-Trans and anti-PSPC1-A546_Pos016_S001	00-cbsqJnVLGkyR3ReVTvy76
53.1912	178.689	1988.31	um	Cell	3	Cell Center of Image Mass	0.000	1.000	895	17	Not-Trans anti-PSPC1-A546 8C-S-PSPC1 V2.00	0	28. Not-Trans and anti-PSPC1-A546_Pos016_S001	00-cbsqJnVLGkyR3ReVTvy76
122.724	176.227	1987.95	um	Cell	3	Cell Center of Image Mass	0.000	1.000	896	18	Not-Trans anti-PSPC1-A546 8C-S-PSPC1 V2.00	0	28. Not-Trans and anti-PSPC1-A546_Pos016_S001	00-cbsqJnVLGkyR3ReVTvy76
164.443	185.101	1988	um	Cell	3	Cell Center of Image Mass	0.000	1.000	897	19	Not-Trans anti-PSPC1-A546 8C-S-PSPC1 V2.00	0	28. Not-Trans and anti-PSPC1-A546_Pos016_S001	00-cbsqJnVLGkyR3ReVTvy76
242.581	232.204	1988.47	um	Cell	3	Cell Center of Image Mass	0.000	1.000	898	20	Not-Trans anti-PSPC1-A546 8C-S-PSPC1 V2.00	0	28. Not-Trans and anti-PSPC1-A546_Pos016_S001	00-cbsqJnVLGkyR3ReVTvy76
62.6817	4.70979	1988.71	um	Cell	3	Cell Center of Image Mass	0.000	1.000	899	21	Not-Trans anti-PSPC1-A546 8C-S-PSPC1 V2.00	0	28. Not-Trans and anti-PSPC1-A546_Pos016_S001	00-cbsqJnVLGkyR3ReVTvy76
4.72762	30.0258	1989.09	um	Cell	3	Cell Center of Image Mass	0.000	1.000	900	22	Not-Trans anti-PSPC1-A546 8C-S-PSPC1 V2.00	0	28. Not-Trans and anti-PSPC1-A546_Pos016_S001	00-cbsqJnVLGkyR3ReVTvy76
118.583	95.0901	1988.32	um	Cell	3	Cell Center of Image Mass	0.000	1.000	901	23	Not-Trans anti-PSPC1-A546 8C-S-PSPC1 V2.00	0	28. Not-Trans and anti-PSPC1-A546_Pos016_S001	00-cbsqJnVLGkyR3ReVTvy76
114.132	111.665	1988.31	um	Cell	3	Cell Center of Image Mass	0.000	1.000	902	24	Not-Trans anti-PSPC1-A546 8C-S-PSPC1 V2.00	0	28. Not-Trans and anti-PSPC1-A546_Pos016_S001	00-cbsqJnVLGkyR3ReVTvy76
34.0739	35.2849	1988.59	um	Cell	3	Cell Center of Image Mass	0.000	1.000	903	25	Not-Trans anti-PSPC1-A546 8C-S-PSPC1 V2.00	0	28. Not-Trans and anti-PSPC1-A546_Pos016_S001	00-cbsqJnVLGkyR3ReVTvy76
23.7966	63.9927	1988.65	um	Cell	3	Cell Center of Image Mass	0.000	1.000	904	26	Not-Trans anti-PSPC1-A546 8C-S-PSPC1 V2.00	0	28. Not-Trans and anti-PSPC1-A546_Pos016_S001	00-cbsqJnVLGkyR3ReVTvy76
65.4339	75.5888	1988.5	um	Cell	3	Cell Center of Image Mass	0.000	1.000	905	27	Not-Trans anti-PSPC1-A546 8C-S-PSPC1 V2.00	0	28. Not-Trans and anti-PSPC1-A546_Pos016_S001	00-cbsqJnVLGkyR3ReVTvy76
14.7006	78.9786	1988.7	um	Cell	3	Cell Center of Image Mass	0.000	1.000	906	28	Not-Trans anti-PSPC1-A546 8C-S-PSPC1 V2.00	0	28. Not-Trans and anti-PSPC1-A546_Pos016_S001	00-cbsqJnVLGkyR3ReVTvy76
90.2712	88.9607	1988.72	um	Cell	3	Cell Center of Image Mass	0.000	1.000	907	29	Not-Trans anti-PSPC1-A546 8C-S-PSPC1 V2.00	0	28. Not-Trans and anti-PSPC1-A546_Pos016_S001	00-cbsqJnVLGkyR3ReVTvy76
45.7636	97.5745	1988.72	um	Cell	3	Cell Center of Image Mass	0.000	1.000	908	30	Not-Trans anti-PSPC1-A546 8C-S-PSPC1 V2.00	0	28. Not-Trans and anti-PSPC1-A546_Pos016_S001	00-cbsqJnVLGkyR3ReVTvy76
72.2077	106.286	1988.85	um	Cell	3	Cell Center of Image Mass	0.000	1.000	909	31	Not-Trans anti-PSPC1-A546 8C-S-PSPC1 V2.00	0	28. Not-Trans and anti-PSPC1-A546_Pos016_S001	00-cbsqJnVLGkyR3ReVTvy76
9.999	112.556	1988.57	um	Cell	3	Cell Center of Image Mass	0.000	1.000	910	32	Not-Trans anti-PSPC1-A546 8C-S-PSPC1 V2.00	0	28. Not-Trans and anti-PSPC1-A546_Pos016_S001	00-cbsqJnVLGkyR3ReVTvy76
44.3766	18.7745	1988.91	um	Cell	3	Cell Center of Image Mass	0.000	1.000	911	33	Not-Trans anti-PSPC1-A546 8C-S-PSPC1 V2.00	0	28. Not-Trans and anti-PSPC1-A546_Pos016_S001	00-cbsqJnVLGkyR3ReVTvy76
97.2083	102.213	1989.23	um	Cell	3	Cell Center of Image Mass	0.000	1.000	912	34	Not-Trans anti-PSPC1-A546 8C-S-PSPC1 V2.00	0	28. Not-Trans and anti-PSPC1-A546_Pos016_S001	00-cbsqJnVLGkyR3ReVTvy76
36.1303	111.407	1988.9	um	Cell	3	Cell Center of Image Mass	0.000	1.000	913	35	Not-Trans anti-PSPC1-A546 8C-S-PSPC1 V2.00	0	28. Not-Trans and anti-PSPC1-A546_Pos016_S001	00-cbsqJnVLGkyR3ReVTvy76
50.4405	116.495	1989.2	um	Cell	3	Cell Center of Image Mass	0.000	1.000	914	36	Not-Trans anti-PSPC1-A546 8C-S-PSPC1 V2.00	0	28. Not-Trans and anti-PSPC1-A546_Pos016_S001	00-cbsqJnVLGkyR3ReVTvy76
72.2171	121.559	1988.98	um	Cell	3	Cell Center of Image Mass	0.000	1.000	915	37	Not-Trans anti-PSPC1-A546 8C-S-PSPC1 V2.00	0	28. Not-Trans and anti-PSPC1-A546_Pos016_S001	00-cbsqJnVLGkyR3ReVTvy76
4.27001	92.2938	1989.44	um	Cell	3	Cell Center of Image Mass	0.000	1.000	916	38	Not-Trans anti-PSPC1-A546 8C-S-PSPC1 V2.00	0	28. Not-Trans and anti-PSPC1-A546_Pos016_S001	00-cbsqJnVLGkyR3ReVTvy76
177.372	110.202	1988.01	um	Cell	3	Cell Center of Image Mass	0.000	1.000	917	39	Not-Trans anti-PSPC1-A546 8C-S-PSPC1 V2.00	0	28. Not-Trans and anti-PSPC1-A546_Pos016_S001	00-cbsqJnVLGkyR3ReVTvy76
167.805	84.0774	1988.13	um	Cell	3	Cell Center of Image Mass	0.000	1.000	918	40	Not-Trans anti-PSPC1-A546 8C-S-PSPC1 V2.00	0	28. Not-Trans and anti-PSPC1-A546_Pos016_S001	00-cbsqJnVLGkyR3ReVTvy76
143.928	113.362	1988.28	um	Cell	3	Cell Center of Image Mass	0.000	1.000	919	41	Not-Trans anti-PSPC1-A546 8C-S-PSPC1 V2.00	0	28. Not-Trans and anti-PSPC1-A546_Pos016_S001	00-cbsqJnVLGkyR3ReVTvy76
79.4269	155.934	1988.34	um	Cell	3	Cell Center of Image Mass	0.000	1.000	920	42	Not-Trans anti-PSPC1-A546 8C-S-PSPC1 V2.00	0	28. Not-Trans and anti-PSPC1-A546_Pos016_S001	00-cbsqJnVLGkyR3ReVTvy76
105.117	222.056	1988.19	um	Cell	3	Cell Center of Image Mass	0.000	1.000	921	43	Not-Trans anti-PSPC1-A546 8C-S-PSPC1 V2.00	0	28. Not-Trans and anti-PSPC1-A546_Pos016_S001	00-cbsqJnVLGkyR3ReVTvy76
120.774	235.53	1988.18	um	Cell	3	Cell Center of Image Mass	0.000	1.000	922	44	Not-Trans anti-PSPC1-A546 8C-S-PSPC1 V2.00	0	28. Not-Trans and anti-PSPC1-A546_Pos016_S001	00-cbsqJnVLGkyR3ReVTvy76
39.2369	127.995	1988.72	um	Cell	3	Cell Center of Image Mass	0.000	1.000	923	45	Not-Trans anti-PSPC1-A546 8C-S-PSPC1 V2.00	0	28. Not-Trans and anti-PSPC1-A546_Pos016_S001	00-cbsqJnVLGkyR3ReVTvy76
56.8853	133.792	1988.6	um	Cell	3	Cell Center of Image Mass	0.000	1.000	924	46	Not-Trans anti-PSPC1-A546 8C-S-PSPC1 V2.00	0	28. Not-Trans and anti-PSPC1-A546_Pos016_S001	00-cbsqJnVLGkyR3ReVTvy76
76.7862	138.237	1988.64	um	Cell	3	Cell Center of Image Mass	0.000	1.000	925	47	Not-Trans anti-PSPC1-A546 8C-S-PSPC1 V2.00	0	28. Not-Trans and anti-PSPC1-A546_Pos016_S001	00-cbsqJnVLGkyR3ReVTvy76
99.9986	154.438	1988.71	um	Cell	3	Cell Center of Image Mass	0.000	1.000	926	48	Not-Trans anti-PSPC1-A546 8C-S-PSPC1 V2.00	0	28. Not-Trans and anti-PSPC1-A546_Pos016_S001	00-cbsqJnVLGkyR3ReVTvy76
19.0115	127.261	1988.94	um	Cell	3	Cell Center of Image Mass	0.000	1.000	927	49	Not-Trans anti-PSPC1-A546 8C-S-PSPC1 V2.00	0	28. Not-Trans and anti-PSPC1-A546_Pos016_S001	00-cbsqJnVLGkyR3ReVTvy76
109.34	134.063	1989.05	um	Cell	3	Cell Center of Image Mass	0.000	1.000	928	50	Not-Trans anti-PSPC1-A546 8C-S-PSPC1 V2.00	0	28. Not-Trans and anti-PSPC1-A546_Pos016_S001	00-cbsqJnVLGkyR3ReVTvy76
9.69713	195.466	1989.02	um	Cell	3	Cell Center of Image Mass	0.000	1.000	929	51	Not-Trans anti-PSPC1-A546 8C-S-PSPC1 V2.00	0	28. Not-Trans and anti-PSPC1-A546_Pos016_S001	00-cbsqJnVLGkyR3ReVTvy76
16.1417	215.473	1988.97	um	Cell	3	Cell Center of Image Mass	0.000	1.000	930	52	Not-Trans anti-PSPC1-A546 8C-S-PSPC1 V2.00	0	28. Not-Trans and anti-PSPC1-A546_Pos016_S001	00-cbsqJnVLGkyR3ReVTvy76
2.55188	203.987	1989.47	um	Cell	3	Cell Center of Image Mass	0.000	1.000	931	53	Not-Trans anti-PSPC1-A546 8C-S-PSPC1 V2.00	0	28. Not-Trans and anti-PSPC1-A546_Pos016_S001	00-cbsqJnVLGkyR3ReVTvy76
123.131	144.164	1988.23	um	Cell	3	Cell Center of Image Mass	0.000	1.000	932	54	Not-Trans anti-PSPC1-A546 8C-S-PSPC1 V2.00	0	28. Not-Trans and anti-PSPC1-A546_Pos016_S001	00-cbsqJnVLGkyR3ReVTvy76
199.151	196.684	1988.28	um	Cell	3	Cell Center of Image Mass	0.000	1.000	933	55	Not-Trans anti-PSPC1-A546 8C-S-PSPC1 V2.00	0	28. Not-Trans and anti-PSPC1-A546_Pos016_S001	00-cbsqJnVLGkyR3ReVTvy76
153.395	226.275	1988.25	um	Cell	3	Cell Center of Image Mass	0.000	1.000	934	56	Not-Trans anti-PSPC1-A546 8C-S-PSPC1 V2.00	0	28. Not-Trans and anti-PSPC1-A546_Pos016_S001	00-cbsqJnVLGkyR3ReVTvy76
216.141	149.777	1988.45	um	Cell	3	Cell Center of Image Mass	0.000	1.000	935	57	Not-Trans anti-PSPC1-A546 8C-S-PSPC1 V2.00	0	28. Not-Trans and anti-PSPC1-A546_Pos016_S001	00-cbsqJnVLGkyR3ReVTvy76
207.577	218.5	1988.77	um	Cell	3	Cell Center of Image Mass	0.000	1.000	936	58	Not-Trans anti-PSPC1-A546 8C-S-PSPC1 V2.00	0	28. Not-Trans and anti-PSPC1-A546_Pos016_S001	00-cbsqJnVLGkyR3ReVTvy76
187.806	231.573	1988.69	um	Cell	3	Cell Center of Image Mass	0.000	1.000	937	59	Not-Trans anti-PSPC1-A546 8C-S-PSPC1 V2.00	0	28. Not-Trans and anti-PSPC1-A546_Pos016_S001	00-cbsqJnVLGkyR3ReVTvy76
173.327	240.179	1988.64	um	Cell	3	Cell Center of Image Mass	0.000	1.000	938	60	Not-Trans anti-PSPC1-A546 8C-S-PSPC1 V2.00	0	28. Not-Trans and anti-PSPC1-A546_Pos016_S001	00-cbsqJnVLGkyR3ReVTvy76
97.731	35.0181	1989.11	um	Cell	3	Cell Center of Image Mass	0.000	1.000	939	0	Not-Trans anti-PSPC1-A546 8C-S-PSPC1 V2.00	0	28. Not-Trans and anti-PSPC1-A546_Pos017_S001	00-zwrMqqXf6f7T9LJXHDAh95
238.427	43.3918	1989.08	um	Cell	3	Cell Center of Image Mass	0.000	1.000	940	1	Not-Trans anti-PSPC1-A546 8C-S-PSPC1 V2.00	0	28. Not-Trans and anti-PSPC1-A546_Pos017_S001	00-zwrMqqXf6f7T9LJXHDAh95
101.954	87.7605	1988.42	um	Cell	3	Cell Center of Image Mass	0.000	1.000	941	2	Not-Trans anti-PSPC1-A546 8C-S-PSPC1 V2.00	0	28. Not-Trans and anti-PSPC1-A546_Pos017_S001	00-zwrMqqXf6f7T9LJXHDAh95
243.411	90.5416	1989.49	um	Cell	3	Cell Center of Image Mass	0.000	1.000	942	3	Not-Trans anti-PSPC1-A546 8C-S-PSPC1 V2.00	0	28. Not-Trans and anti-PSPC1-A546_Pos017_S001	00-zwrMqqXf6f7T9LJXHDAh95
64.2877	117.997	1988.59	um	Cell	3	Cell Center of Image Mass	0.000	1.000	943	4	Not-Trans anti-PSPC1-A546 8C-S-PSPC1 V2.00	0	28. Not-Trans and anti-PSPC1-A546_Pos017_S001	00-zwrMqqXf6f7T9LJXHDAh95
108.111	171.753	1988.48	um	Cell	3	Cell Center of Image Mass	0.000	1.000	944	5	Not-Trans anti-PSPC1-A546 8C-S-PSPC1 V2.00	0	28. Not-Trans and anti-PSPC1-A546_Pos017_S001	00-zwrMqqXf6f7T9LJXHDAh95
34.9363	225.103	1988.87	um	Cell	3	Cell Center of Image Mass	0.000	1.000	945	6	Not-Trans anti-PSPC1-A546 8C-S-PSPC1 V2.00	0	28. Not-Trans and anti-PSPC1-A546_Pos017_S001	00-zwrMqqXf6f7T9LJXHDAh95
121.676	234.632	1988.63	um	Cell	3	Cell Center of Image Mass	0.000	1.000	946	7	Not-Trans anti-PSPC1-A546 8C-S-PSPC1 V2.00	0	28. Not-Trans and anti-PSPC1-A546_Pos017_S001	00-zwrMqqXf6f7T9LJXHDAh95
233.907	5.64372	1988.74	um	Cell	3	Cell Center of Image Mass	0.000	1.000	947	8	Not-Trans anti-PSPC1-A546 8C-S-PSPC1 V2.00	0	28. Not-Trans and anti-PSPC1-A546_Pos017_S001	00-zwrMqqXf6f7T9LJXHDAh95
97.7752	11.348	1988.8	um	Cell	3	Cell Center of Image Mass	0.000	1.000	948	9	Not-Trans anti-PSPC1-A546 8C-S-PSPC1 V2.00	0	28. Not-Trans and anti-PSPC1-A546_Pos017_S001	00-zwrMqqXf6f7T9LJXHDAh95
146.412	21.7716	1988.91	um	Cell	3	Cell Center of Image Mass	0.000	1.000	949	10	Not-Trans anti-PSPC1-A546 8C-S-PSPC1 V2.00	0	28. Not-Trans and anti-PSPC1-A546_Pos017_S001	00-zwrMqqXf6f7T9LJXHDAh95
241.865	28.0955	1989.11	um	Cell	3	Cell Center of Image Mass	0.000	1.000	950	11	Not-Trans anti-PSPC1-A546 8C-S-PSPC1 V2.00	0	28. Not-Trans and anti-PSPC1-A546_Pos017_S001	00-zwrMqqXf6f7T9LJXHDAh95
58.6232	62.3395	1989.03	um	Cell	3	Cell Center of Image Mass	0.000	1.000	951	12	Not-Trans anti-PSPC1-A546 8C-S-PSPC1 V2.00	0	28. Not-Trans and anti-PSPC1-A546_Pos017_S001	00-zwrMqqXf6f7T9LJXHDAh95
71.388	93.0175	1988.58	um	Cell	3	Cell Center of Image Mass	0.000	1.000	952	13	Not-Trans anti-PSPC1-A546 8C-S-PSPC1 V2.00	0	28. Not-Trans and anti-PSPC1-A546_Pos017_S001	00-zwrMqqXf6f7T9LJXHDAh95
74.0057	186.103	1988.61	um	Cell	3	Cell Center of Image Mass	0.000	1.000	953	14	Not-Trans anti-PSPC1-A546 8C-S-PSPC1 V2.00	0	28. Not-Trans and anti-PSPC1-A546_Pos017_S001	00-zwrMqqXf6f7T9LJXHDAh95
73.6932	225.649	1988.61	um	Cell	3	Cell Center of Image Mass	0.000	1.000	954	15	Not-Trans anti-PSPC1-A546 8C-S-PSPC1 V2.00	0	28. Not-Trans and anti-PSPC1-A546_Pos017_S001	00-zwrMqqXf6f7T9LJXHDAh95
243.826	109.939	1988.56	um	Cell	3	Cell Center of Image Mass	0.000	1.000	955	16	Not-Trans anti-PSPC1-A546 8C-S-PSPC1 V2.00	0	28. Not-Trans and anti-PSPC1-A546_Pos017_S001	00-zwrMqqXf6f7T9LJXHDAh95
242.885	61.0163	1988.76	um	Cell	3	Cell Center of Image Mass	0.000	1.000	956	17	Not-Trans anti-PSPC1-A546 8C-S-PSPC1 V2.00	0	28. Not-Trans and anti-PSPC1-A546_Pos017_S001	00-zwrMqqXf6f7T9LJXHDAh95
9.24447	242.112	1989.04	um	Cell	3	Cell Center of Image Mass	0.000	1.000	957	18	Not-Trans anti-PSPC1-A546 8C-S-PSPC1 V2.00	0	28. Not-Trans and anti-PSPC1-A546_Pos017_S001	00-zwrMqqXf6f7T9LJXHDAh95
16.5507	203.829	1995.09	um	Cell	3	Cell Center of Image Mass	0.000	1.000	958	19	Not-Trans anti-PSPC1-A546 8C-S-PSPC1 V2.00	0	28. Not-Trans and anti-PSPC1-A546_Pos017_S001	00-zwrMqqXf6f7T9LJXHDAh95
29.4588	212.489	1995.1	um	Cell	3	Cell Center of Image Mass	0.000	1.000	959	20	Not-Trans anti-PSPC1-A546 8C-S-PSPC1 V2.00	0	28. Not-Trans and anti-PSPC1-A546_Pos017_S001	00-zwrMqqXf6f7T9LJXHDAh95
103.205	115.972	1988.36	um	Cell	3	Cell Center of Image Mass	0.000	1.000	960	21	Not-Trans anti-PSPC1-A546 8C-S-PSPC1 V2.00	0	28. Not-Trans and anti-PSPC1-A546_Pos017_S001	00-zwrMqqXf6f7T9LJXHDAh95
87.2649	56.6506	1988.68	um	Cell	3	Cell Center of Image Mass	0.000	1.000	961	22	Not-Trans anti-PSPC1-A546 8C-S-PSPC1 V2.00	0	28. Not-Trans and anti-PSPC1-A546_Pos017_S001	00-zwrMqqXf6f7T9LJXHDAh95
77.6721	69.4469	1988.64	um	Cell	3	Cell Center of Image Mass	0.000	1.000	962	23	Not-Trans anti-PSPC1-A546 8C-S-PSPC1 V2.00	0	28. Not-Trans and anti-PSPC1-A546_Pos017_S001	00-zwrMqqXf6f7T9LJXHDAh95
138.766	57.3957	1988.91	um	Cell	3	Cell Center of Image Mass	0.000	1.000	963	24	Not-Trans anti-PSPC1-A546 8C-S-PSPC1 V2.00	0	28. Not-Trans and anti-PSPC1-A546_Pos017_S001	00-zwrMqqXf6f7T9LJXHDAh95
152.957	84.5402	1988.55	um	Cell	3	Cell Center of Image Mass	0.000	1.000	964	25	Not-Trans anti-PSPC1-A546 8C-S-PSPC1 V2.00	0	28. Not-Trans and anti-PSPC1-A546_Pos017_S001	00-zwrMqqXf6f7T9LJXHDAh95
129.7	92.1176	1988.49	um	Cell	3	Cell Center of Image Mass	0.000	1.000	965	26	Not-Trans anti-PSPC1-A546 8C-S-PSPC1 V2.00	0	28. Not-Trans and anti-PSPC1-A546_Pos017_S001	00-zwrMqqXf6f7T9LJXHDAh95
141.643	105.534	1988.59	um	Cell	3	Cell Center of Image Mass	0.000	1.000	966	27	Not-Trans anti-PSPC1-A546 8C-S-PSPC1 V2.00	0	28. Not-Trans and anti-PSPC1-A546_Pos017_S001	00-zwrMqqXf6f7T9LJXHDAh95
158.757	107.497	1988.74	um	Cell	3	Cell Center of Image Mass	0.000	1.000	967	28	Not-Trans anti-PSPC1-A546 8C-S-PSPC1 V2.00	0	28. Not-Trans and anti-PSPC1-A546_Pos017_S001	00-zwrMqqXf6f7T9LJXHDAh95
217.766	110.94	1988.74	um	Cell	3	Cell Center of Image Mass	0.000	1.000	968	29	Not-Trans anti-PSPC1-A546 8C-S-PSPC1 V2.00	0	28. Not-Trans and anti-PSPC1-A546_Pos017_S001	00-zwrMqqXf6f7T9LJXHDAh95
126.905	115.696	1988.65	um	Cell	3	Cell Center of Image Mass	0.000	1.000	969	30	Not-Trans anti-PSPC1-A546 8C-S-PSPC1 V2.00	0	28. Not-Trans and anti-PSPC1-A546_Pos017_S001	00-zwrMqqXf6f7T9LJXHDAh95
182.232	117.644	1988.79	um	Cell	3	Cell Center of Image Mass	0.000	1.000	970	31	Not-Trans anti-PSPC1-A546 8C-S-PSPC1 V2.00	0	28. Not-Trans and anti-PSPC1-A546_Pos017_S001	00-zwrMqqXf6f7T9LJXHDAh95
127.229	50.3034	1988.9	um	Cell	3	Cell Center of Image Mass	0.000	1.000	971	32	Not-Trans anti-PSPC1-A546 8C-S-PSPC1 V2.00	0	28. Not-Trans and anti-PSPC1-A546_Pos017_S001	00-zwrMqqXf6f7T9LJXHDAh95
125.015	65.9287	1988.89	um	Cell	3	Cell Center of Image Mass	0.000	1.000	972	33	Not-Trans anti-PSPC1-A546 8C-S-PSPC1 V2.00	0	28. Not-Trans and anti-PSPC1-A546_Pos017_S001	00-zwrMqqXf6f7T9LJXHDAh95
175.612	77.9393	1988.89	um	Cell	3	Cell Center of Image Mass	0.000	1.000	973	34	Not-Trans anti-PSPC1-A546 8C-S-PSPC1 V2.00	0	28. Not-Trans and anti-PSPC1-A546_Pos017_S001	00-zwrMqqXf6f7T9LJXHDAh95
197.02	101.788	1988.99	um	Cell	3	Cell Center of Image Mass	0.000	1.000	974	35	Not-Trans anti-PSPC1-A546 8C-S-PSPC1 V2.00	0	28. Not-Trans and anti-PSPC1-A546_Pos017_S001	00-zwrMqqXf6f7T9LJXHDAh95
222.881	91.6386	1989.58	um	Cell	3	Cell Center of Image Mass	0.000	1.000	975	36	Not-Trans anti-PSPC1-A546 8C-S-PSPC1 V2.00	0	28. Not-Trans and anti-PSPC1-A546_Pos017_S001	00-zwrMqqXf6f7T9LJXHDAh95
117.086	152.359	1988.34	um	Cell	3	Cell Center of Image Mass	0.000	1.000	976	37	Not-Trans anti-PSPC1-A546 8C-S-PSPC1 V2.00	0	28. Not-Trans and anti-PSPC1-A546_Pos017_S001	00-zwrMqqXf6f7T9LJXHDAh95
115.744	131.965	1988.51	um	Cell	3	Cell Center of Image Mass	0.000	1.000	977	38	Not-Trans anti-PSPC1-A546 8C-S-PSPC1 V2.00	0	28. Not-Trans and anti-PSPC1-A546_Pos017_S001	00-zwrMqqXf6f7T9LJXHDAh95
114.198	203.359	1989.66	um	Cell	3	Cell Center of Image Mass	0.000	1.000	978	39	Not-Trans anti-PSPC1-A546 8C-S-PSPC1 V2.00	0	28. Not-Trans and anti-PSPC1-A546_Pos017_S001	00-zwrMqqXf6f7T9LJXHDAh95
134.848	131.567	1988.5	um	Cell	3	Cell Center of Image Mass	0.000	1.000	979	40	Not-Trans anti-PSPC1-A546 8C-S-PSPC1 V2.00	0	28. Not-Trans and anti-PSPC1-A546_Pos017_S001	00-zwrMqqXf6f7T9LJXHDAh95
179.732	159.607	1988.69	um	Cell	3	Cell Center of Image Mass	0.000	1.000	980	41	Not-Trans anti-PSPC1-A546 8C-S-PSPC1 V2.00	0	28. Not-Trans and anti-PSPC1-A546_Pos017_S001	00-zwrMqqXf6f7T9LJXHDAh95
174.492	173.406	1988.75	um	Cell	3	Cell Center of Image Mass	0.000	1.000	981	42	Not-Trans anti-PSPC1-A546 8C-S-PSPC1 V2.00	0	28. Not-Trans and anti-PSPC1-A546_Pos017_S001	00-zwrMqqXf6f7T9LJXHDAh95
137.703	176.776	1988.51	um	Cell	3	Cell Center of Image Mass	0.000	1.000	982	43	Not-Trans anti-PSPC1-A546 8C-S-PSPC1 V2.00	0	28. Not-Trans and anti-PSPC1-A546_Pos017_S001	00-zwrMqqXf6f7T9LJXHDAh95
182.43	183.472	1988.83	um	Cell	3	Cell Center of Image Mass	0.000	1.000	983	44	Not-Trans anti-PSPC1-A546 8C-S-PSPC1 V2.00	0	28. Not-Trans and anti-PSPC1-A546_Pos017_S001	00-zwrMqqXf6f7T9LJXHDAh95
213.67	183.04	1988.81	um	Cell	3	Cell Center of Image Mass	0.000	1.000	984	45	Not-Trans anti-PSPC1-A546 8C-S-PSPC1 V2.00	0	28. Not-Trans and anti-PSPC1-A546_Pos017_S001	00-zwrMqqXf6f7T9LJXHDAh95
229.485	187.244	1988.83	um	Cell	3	Cell Center of Image Mass	0.000	1.000	985	46	Not-Trans anti-PSPC1-A546 8C-S-PSPC1 V2.00	0	28. Not-Trans and anti-PSPC1-A546_Pos017_S001	00-zwrMqqXf6f7T9LJXHDAh95
206.47	124.765	1988.92	um	Cell	3	Cell Center of Image Mass	0.000	1.000	986	47	Not-Trans anti-PSPC1-A546 8C-S-PSPC1 V2.00	0	28. Not-Trans and anti-PSPC1-A546_Pos017_S001	00-zwrMqqXf6f7T9LJXHDAh95
219.329	135.55	1988.98	um	Cell	3	Cell Center of Image Mass	0.000	1.000	987	48	Not-Trans anti-PSPC1-A546 8C-S-PSPC1 V2.00	0	28. Not-Trans and anti-PSPC1-A546_Pos017_S001	00-zwrMqqXf6f7T9LJXHDAh95
165.933	135.803	1988.88	um	Cell	3	Cell Center of Image Mass	0.000	1.000	988	49	Not-Trans anti-PSPC1-A546 8C-S-PSPC1 V2.00	0	28. Not-Trans and anti-PSPC1-A546_Pos017_S001	00-zwrMqqXf6f7T9LJXHDAh95
190.745	141.461	1988.97	um	Cell	3	Cell Center of Image Mass	0.000	1.000	989	50	Not-Trans anti-PSPC1-A546 8C-S-PSPC1 V2.00	0	28. Not-Trans and anti-PSPC1-A546_Pos017_S001	00-zwrMqqXf6f7T9LJXHDAh95
152.969	143.097	1988.86	um	Cell	3	Cell Center of Image Mass	0.000	1.000	990	51	Not-Trans anti-PSPC1-A546 8C-S-PSPC1 V2.00	0	28. Not-Trans and anti-PSPC1-A546_Pos017_S001	00-zwrMqqXf6f7T9LJXHDAh95
197.764	182.846	1988.89	um	Cell	3	Cell Center of Image Mass	0.000	1.000	991	52	Not-Trans anti-PSPC1-A546 8C-S-PSPC1 V2.00	0	28. Not-Trans and anti-PSPC1-A546_Pos017_S001	00-zwrMqqXf6f7T9LJXHDAh95
167.27	192.958	1989.05	um	Cell	3	Cell Center of Image Mass	0.000	1.000	992	53	Not-Trans anti-PSPC1-A546 8C-S-PSPC1 V2.00	0	28. Not-Trans and anti-PSPC1-A546_Pos017_S001	00-zwrMqqXf6f7T9LJXHDAh95
214.266	199.829	1988.93	um	Cell	3	Cell Center of Image Mass	0.000	1.000	993	54	Not-Trans anti-PSPC1-A546 8C-S-PSPC1 V2.00	0	28. Not-Trans and anti-PSPC1-A546_Pos017_S001	00-zwrMqqXf6f7T9LJXHDAh95
197.592	200.947	1988.92	um	Cell	3	Cell Center of Image Mass	0.000	1.000	994	55	Not-Trans anti-PSPC1-A546 8C-S-PSPC1 V2.00	0	28. Not-Trans and anti-PSPC1-A546_Pos017_S001	00-zwrMqqXf6f7T9LJXHDAh95
235.368	208.032	1989.24	um	Cell	3	Cell Center of Image Mass	0.000	1.000	995	56	Not-Trans anti-PSPC1-A546 8C-S-PSPC1 V2.00	0	28. Not-Trans and anti-PSPC1-A546_Pos017_S001	00-zwrMqqXf6f7T9LJXHDAh95
153.617	209.404	1989.06	um	Cell	3	Cell Center of Image Mass	0.000	1.000	996	57	Not-Trans anti-PSPC1-A546 8C-S-PSPC1 V2.00	0	28. Not-Trans and anti-PSPC1-A546_Pos017_S001	00-zwrMqqXf6f7T9LJXHDAh95
216.686	212.056	1989.03	um	Cell	3	Cell Center of Image Mass	0.000	1.000	997	58	Not-Trans anti-PSPC1-A546 8C-S-PSPC1 V2.00	0	28. Not-Trans and anti-PSPC1-A546_Pos017_S001	00-zwrMqqXf6f7T9LJXHDAh95
230.709	221.922	1989.05	um	Cell	3	Cell Center of Image Mass	0.000	1.000	998	59	Not-Trans anti-PSPC1-A546 8C-S-PSPC1 V2.00	0	28. Not-Trans and anti-PSPC1-A546_Pos017_S001	00-zwrMqqXf6f7T9LJXHDAh95
179.951	225.439	1989.08	um	Cell	3	Cell Center of Image Mass	0.000	1.000	999	60	Not-Trans anti-PSPC1-A546 8C-S-PSPC1 V2.00	0	28. Not-Trans and anti-PSPC1-A546_Pos017_S001	00-zwrMqqXf6f7T9LJXHDAh95
204.506	234.544	1989.05	um	Cell	3	Cell Center of Image Mass	0.000	1.000	1000	61	Not-Trans anti-PSPC1-A546 8C-S-PSPC1 V2.00	0	28. Not-Trans and anti-PSPC1-A546_Pos017_S001	00-zwrMqqXf6f7T9LJXHDAh95
231.841	236.448	1989.13	um	Cell	3	Cell Center of Image Mass	0.000	1.000	1001	62	Not-Trans anti-PSPC1-A546 8C-S-PSPC1 V2.00	0	28. Not-Trans and anti-PSPC1-A546_Pos017_S001	00-zwrMqqXf6f7T9LJXHDAh95
242.343	198.842	1989.41	um	Cell	3	Cell Center of Image Mass	0.000	1.000	1002	63	Not-Trans anti-PSPC1-A546 8C-S-PSPC1 V2.00	0	28. Not-Trans and anti-PSPC1-A546_Pos017_S001	00-zwrMqqXf6f7T9LJXHDAh95
196.344	219.164	1989.38	um	Cell	3	Cell Center of Image Mass	0.000	1.000	1003	64	Not-Trans anti-PSPC1-A546 8C-S-PSPC1 V2.00	0	28. Not-Trans and anti-PSPC1-A546_Pos017_S001	00-zwrMqqXf6f7T9LJXHDAh95
159.177	233.461	1989.36	um	Cell	3	Cell Center of Image Mass	0.000	1.000	1004	65	Not-Trans anti-PSPC1-A546 8C-S-PSPC1 V2.00	0	28. Not-Trans and anti-PSPC1-A546_Pos017_S001	00-zwrMqqXf6f7T9LJXHDAh95
114.992	5.38725	1989.11	um	Cell	3	Cell Center of Image Mass	0.000	1.000	1005	0	Not-Trans anti-PSPC1-A546 8C-S-PSPC1 V2.00	0	28. Not-Trans and anti-PSPC1-A546_Pos018_S001	00-XZkxM8x5jVNu8UfvpYPBrm
233.284	3.49396	1989.04	um	Cell	3	Cell Center of Image Mass	0.000	1.000	1006	1	Not-Trans anti-PSPC1-A546 8C-S-PSPC1 V2.00	0	28. Not-Trans and anti-PSPC1-A546_Pos018_S001	00-XZkxM8x5jVNu8UfvpYPBrm
135.373	4.41629	1989	um	Cell	3	Cell Center of Image Mass	0.000	1.000	1007	2	Not-Trans anti-PSPC1-A546 8C-S-PSPC1 V2.00	0	28. Not-Trans and anti-PSPC1-A546_Pos018_S001	00-XZkxM8x5jVNu8UfvpYPBrm
191.454	15.8814	1988.82	um	Cell	3	Cell Center of Image Mass	0.000	1.000	1008	3	Not-Trans anti-PSPC1-A546 8C-S-PSPC1 V2.00	0	28. Not-Trans and anti-PSPC1-A546_Pos018_S001	00-XZkxM8x5jVNu8UfvpYPBrm
209.061	21.7303	1988.92	um	Cell	3	Cell Center of Image Mass	0.000	1.000	1009	4	Not-Trans anti-PSPC1-A546 8C-S-PSPC1 V2.00	0	28. Not-Trans and anti-PSPC1-A546_Pos018_S001	00-XZkxM8x5jVNu8UfvpYPBrm
64.7296	123.623	1988.71	um	Cell	3	Cell Center of Image Mass	0.000	1.000	1010	5	Not-Trans anti-PSPC1-A546 8C-S-PSPC1 V2.00	0	28. Not-Trans and anti-PSPC1-A546_Pos018_S001	00-XZkxM8x5jVNu8UfvpYPBrm
83.3866	229.541	1988.9	um	Cell	3	Cell Center of Image Mass	0.000	1.000	1011	6	Not-Trans anti-PSPC1-A546 8C-S-PSPC1 V2.00	0	28. Not-Trans and anti-PSPC1-A546_Pos018_S001	00-XZkxM8x5jVNu8UfvpYPBrm
102.782	239.936	1988.83	um	Cell	3	Cell Center of Image Mass	0.000	1.000	1012	7	Not-Trans anti-PSPC1-A546 8C-S-PSPC1 V2.00	0	28. Not-Trans and anti-PSPC1-A546_Pos018_S001	00-XZkxM8x5jVNu8UfvpYPBrm
93.751	6.75308	1988.94	um	Cell	3	Cell Center of Image Mass	0.000	1.000	1013	8	Not-Trans anti-PSPC1-A546 8C-S-PSPC1 V2.00	0	28. Not-Trans and anti-PSPC1-A546_Pos018_S001	00-XZkxM8x5jVNu8UfvpYPBrm
94.7126	45.083	1988.75	um	Cell	3	Cell Center of Image Mass	0.000	1.000	1014	9	Not-Trans anti-PSPC1-A546 8C-S-PSPC1 V2.00	0	28. Not-Trans and anti-PSPC1-A546_Pos018_S001	00-XZkxM8x5jVNu8UfvpYPBrm
58.457	2.68776	1988.96	um	Cell	3	Cell Center of Image Mass	0.000	1.000	1015	10	Not-Trans anti-PSPC1-A546 8C-S-PSPC1 V2.00	0	28. Not-Trans and anti-PSPC1-A546_Pos018_S001	00-XZkxM8x5jVNu8UfvpYPBrm
29.6697	10.5628	1989.1	um	Cell	3	Cell Center of Image Mass	0.000	1.000	1016	11	Not-Trans anti-PSPC1-A546 8C-S-PSPC1 V2.00	0	28. Not-Trans and anti-PSPC1-A546_Pos018_S001	00-XZkxM8x5jVNu8UfvpYPBrm
35.2015	29.101	1989.22	um	Cell	3	Cell Center of Image Mass	0.000	1.000	1017	12	Not-Trans anti-PSPC1-A546 8C-S-PSPC1 V2.00	0	28. Not-Trans and anti-PSPC1-A546_Pos018_S001	00-XZkxM8x5jVNu8UfvpYPBrm
61.3259	30.5934	1989.08	um	Cell	3	Cell Center of Image Mass	0.000	1.000	1018	13	Not-Trans anti-PSPC1-A546 8C-S-PSPC1 V2.00	0	28. Not-Trans and anti-PSPC1-A546_Pos018_S001	00-XZkxM8x5jVNu8UfvpYPBrm
3.15608	33.9168	1989.09	um	Cell	3	Cell Center of Image Mass	0.000	1.000	1019	14	Not-Trans anti-PSPC1-A546 8C-S-PSPC1 V2.00	0	28. Not-Trans and anti-PSPC1-A546_Pos018_S001	00-XZkxM8x5jVNu8UfvpYPBrm
79.567	57.864	1989.04	um	Cell	3	Cell Center of Image Mass	0.000	1.000	1020	15	Not-Trans anti-PSPC1-A546 8C-S-PSPC1 V2.00	0	28. Not-Trans and anti-PSPC1-A546_Pos018_S001	00-XZkxM8x5jVNu8UfvpYPBrm
1.91697	69.2681	1989.33	um	Cell	3	Cell Center of Image Mass	0.000	1.000	1021	16	Not-Trans anti-PSPC1-A546 8C-S-PSPC1 V2.00	0	28. Not-Trans and anti-PSPC1-A546_Pos018_S001	00-XZkxM8x5jVNu8UfvpYPBrm
85.0426	73.5823	1989.15	um	Cell	3	Cell Center of Image Mass	0.000	1.000	1022	17	Not-Trans anti-PSPC1-A546 8C-S-PSPC1 V2.00	0	28. Not-Trans and anti-PSPC1-A546_Pos018_S001	00-XZkxM8x5jVNu8UfvpYPBrm
13.1794	85.0181	1989.2	um	Cell	3	Cell Center of Image Mass	0.000	1.000	1023	18	Not-Trans anti-PSPC1-A546 8C-S-PSPC1 V2.00	0	28. Not-Trans and anti-PSPC1-A546_Pos018_S001	00-XZkxM8x5jVNu8UfvpYPBrm
40.7353	101.329	1988.95	um	Cell	3	Cell Center of Image Mass	0.000	1.000	1024	19	Not-Trans anti-PSPC1-A546 8C-S-PSPC1 V2.00	0	28. Not-Trans and anti-PSPC1-A546_Pos018_S001	00-XZkxM8x5jVNu8UfvpYPBrm
66.5884	100.901	1989.26	um	Cell	3	Cell Center of Image Mass	0.000	1.000	1025	20	Not-Trans anti-PSPC1-A546 8C-S-PSPC1 V2.00	0	28. Not-Trans and anti-PSPC1-A546_Pos018_S001	00-XZkxM8x5jVNu8UfvpYPBrm
64.8833	53.5057	1989.52	um	Cell	3	Cell Center of Image Mass	0.000	1.000	1026	21	Not-Trans anti-PSPC1-A546 8C-S-PSPC1 V2.00	0	28. Not-Trans and anti-PSPC1-A546_Pos018_S001	00-XZkxM8x5jVNu8UfvpYPBrm
44.8001	69.1841	1989.61	um	Cell	3	Cell Center of Image Mass	0.000	1.000	1027	22	Not-Trans anti-PSPC1-A546 8C-S-PSPC1 V2.00	0	28. Not-Trans and anti-PSPC1-A546_Pos018_S001	00-XZkxM8x5jVNu8UfvpYPBrm
65.2618	70.0541	1989.49	um	Cell	3	Cell Center of Image Mass	0.000	1.000	1028	23	Not-Trans anti-PSPC1-A546 8C-S-PSPC1 V2.00	0	28. Not-Trans and anti-PSPC1-A546_Pos018_S001	00-XZkxM8x5jVNu8UfvpYPBrm
38.4137	80.9433	1989.54	um	Cell	3	Cell Center of Image Mass	0.000	1.000	1029	24	Not-Trans anti-PSPC1-A546 8C-S-PSPC1 V2.00	0	28. Not-Trans and anti-PSPC1-A546_Pos018_S001	00-XZkxM8x5jVNu8UfvpYPBrm
57.9667	81.1302	1989.46	um	Cell	3	Cell Center of Image Mass	0.000	1.000	1030	25	Not-Trans anti-PSPC1-A546 8C-S-PSPC1 V2.00	0	28. Not-Trans and anti-PSPC1-A546_Pos018_S001	00-XZkxM8x5jVNu8UfvpYPBrm
70.6786	86.485	1989.21	um	Cell	3	Cell Center of Image Mass	0.000	1.000	1031	26	Not-Trans anti-PSPC1-A546 8C-S-PSPC1 V2.00	0	28. Not-Trans and anti-PSPC1-A546_Pos018_S001	00-XZkxM8x5jVNu8UfvpYPBrm
49.8627	94.2889	1989.48	um	Cell	3	Cell Center of Image Mass	0.000	1.000	1032	27	Not-Trans anti-PSPC1-A546 8C-S-PSPC1 V2.00	0	28. Not-Trans and anti-PSPC1-A546_Pos018_S001	00-XZkxM8x5jVNu8UfvpYPBrm
43.2993	42.9254	1989.69	um	Cell	3	Cell Center of Image Mass	0.000	1.000	1033	28	Not-Trans anti-PSPC1-A546 8C-S-PSPC1 V2.00	0	28. Not-Trans and anti-PSPC1-A546_Pos018_S001	00-XZkxM8x5jVNu8UfvpYPBrm
32.0552	45.8472	1989.83	um	Cell	3	Cell Center of Image Mass	0.000	1.000	1034	29	Not-Trans anti-PSPC1-A546 8C-S-PSPC1 V2.00	0	28. Not-Trans and anti-PSPC1-A546_Pos018_S001	00-XZkxM8x5jVNu8UfvpYPBrm
22.4853	54.501	1989.78	um	Cell	3	Cell Center of Image Mass	0.000	1.000	1035	30	Not-Trans anti-PSPC1-A546 8C-S-PSPC1 V2.00	0	28. Not-Trans and anti-PSPC1-A546_Pos018_S001	00-XZkxM8x5jVNu8UfvpYPBrm
36.3643	58.5285	1989.88	um	Cell	3	Cell Center of Image Mass	0.000	1.000	1036	31	Not-Trans anti-PSPC1-A546 8C-S-PSPC1 V2.00	0	28. Not-Trans and anti-PSPC1-A546_Pos018_S001	00-XZkxM8x5jVNu8UfvpYPBrm
52.626	59.7789	1989.73	um	Cell	3	Cell Center of Image Mass	0.000	1.000	1037	32	Not-Trans anti-PSPC1-A546 8C-S-PSPC1 V2.00	0	28. Not-Trans and anti-PSPC1-A546_Pos018_S001	00-XZkxM8x5jVNu8UfvpYPBrm
14.4507	65.2737	1989.85	um	Cell	3	Cell Center of Image Mass	0.000	1.000	1038	33	Not-Trans anti-PSPC1-A546 8C-S-PSPC1 V2.00	0	28. Not-Trans and anti-PSPC1-A546_Pos018_S001	00-XZkxM8x5jVNu8UfvpYPBrm
28.2204	70.9566	1989.77	um	Cell	3	Cell Center of Image Mass	0.000	1.000	1039	34	Not-Trans anti-PSPC1-A546 8C-S-PSPC1 V2.00	0	28. Not-Trans and anti-PSPC1-A546_Pos018_S001	00-XZkxM8x5jVNu8UfvpYPBrm
18.1569	129.372	1988.94	um	Cell	3	Cell Center of Image Mass	0.000	1.000	1040	35	Not-Trans anti-PSPC1-A546 8C-S-PSPC1 V2.00	0	28. Not-Trans and anti-PSPC1-A546_Pos018_S001	00-XZkxM8x5jVNu8UfvpYPBrm
32.7001	143.172	1988.88	um	Cell	3	Cell Center of Image Mass	0.000	1.000	1041	36	Not-Trans anti-PSPC1-A546 8C-S-PSPC1 V2.00	0	28. Not-Trans and anti-PSPC1-A546_Pos018_S001	00-XZkxM8x5jVNu8UfvpYPBrm
125.327	2.27448	1989.58	um	Cell	3	Cell Center of Image Mass	0.000	1.000	1042	0	Not-Trans anti-PSPC1-A546 8C-S-PSPC1 V2.00	0	28. Not-Trans and anti-PSPC1-A546_Pos019_S001	00-69g8pFk4g4h9rrroGFoKpE
168.256	21.0605	1989.46	um	Cell	3	Cell Center of Image Mass	0.000	1.000	1043	1	Not-Trans anti-PSPC1-A546 8C-S-PSPC1 V2.00	0	28. Not-Trans and anti-PSPC1-A546_Pos019_S001	00-69g8pFk4g4h9rrroGFoKpE
147.223	41.1164	1989.56	um	Cell	3	Cell Center of Image Mass	0.000	1.000	1044	2	Not-Trans anti-PSPC1-A546 8C-S-PSPC1 V2.00	0	28. Not-Trans and anti-PSPC1-A546_Pos019_S001	00-69g8pFk4g4h9rrroGFoKpE
170.123	46.8408	1989.79	um	Cell	3	Cell Center of Image Mass	0.000	1.000	1045	3	Not-Trans anti-PSPC1-A546 8C-S-PSPC1 V2.00	0	28. Not-Trans and anti-PSPC1-A546_Pos019_S001	00-69g8pFk4g4h9rrroGFoKpE
169.951	68.5032	1988.93	um	Cell	3	Cell Center of Image Mass	0.000	1.000	1046	4	Not-Trans anti-PSPC1-A546 8C-S-PSPC1 V2.00	0	28. Not-Trans and anti-PSPC1-A546_Pos019_S001	00-69g8pFk4g4h9rrroGFoKpE
101.552	76.0881	1989.3	um	Cell	3	Cell Center of Image Mass	0.000	1.000	1047	5	Not-Trans anti-PSPC1-A546 8C-S-PSPC1 V2.00	0	28. Not-Trans and anti-PSPC1-A546_Pos019_S001	00-69g8pFk4g4h9rrroGFoKpE
148.22	76.4527	1989.27	um	Cell	3	Cell Center of Image Mass	0.000	1.000	1048	6	Not-Trans anti-PSPC1-A546 8C-S-PSPC1 V2.00	0	28. Not-Trans and anti-PSPC1-A546_Pos019_S001	00-69g8pFk4g4h9rrroGFoKpE
67.1042	105.408	1989.13	um	Cell	3	Cell Center of Image Mass	0.000	1.000	1049	7	Not-Trans anti-PSPC1-A546 8C-S-PSPC1 V2.00	0	28. Not-Trans and anti-PSPC1-A546_Pos019_S001	00-69g8pFk4g4h9rrroGFoKpE
49.9942	112.309	1989.27	um	Cell	3	Cell Center of Image Mass	0.000	1.000	1050	8	Not-Trans anti-PSPC1-A546 8C-S-PSPC1 V2.00	0	28. Not-Trans and anti-PSPC1-A546_Pos019_S001	00-69g8pFk4g4h9rrroGFoKpE
181.82	133.206	1988.84	um	Cell	3	Cell Center of Image Mass	0.000	1.000	1051	9	Not-Trans anti-PSPC1-A546 8C-S-PSPC1 V2.00	0	28. Not-Trans and anti-PSPC1-A546_Pos019_S001	00-69g8pFk4g4h9rrroGFoKpE
210.848	142.394	1988.95	um	Cell	3	Cell Center of Image Mass	0.000	1.000	1052	10	Not-Trans anti-PSPC1-A546 8C-S-PSPC1 V2.00	0	28. Not-Trans and anti-PSPC1-A546_Pos019_S001	00-69g8pFk4g4h9rrroGFoKpE
150.912	176.5	1988.89	um	Cell	3	Cell Center of Image Mass	0.000	1.000	1053	11	Not-Trans anti-PSPC1-A546 8C-S-PSPC1 V2.00	0	28. Not-Trans and anti-PSPC1-A546_Pos019_S001	00-69g8pFk4g4h9rrroGFoKpE
128.084	179.646	1988.89	um	Cell	3	Cell Center of Image Mass	0.000	1.000	1054	12	Not-Trans anti-PSPC1-A546 8C-S-PSPC1 V2.00	0	28. Not-Trans and anti-PSPC1-A546_Pos019_S001	00-69g8pFk4g4h9rrroGFoKpE
200.964	208.2	1988.8	um	Cell	3	Cell Center of Image Mass	0.000	1.000	1055	13	Not-Trans anti-PSPC1-A546 8C-S-PSPC1 V2.00	0	28. Not-Trans and anti-PSPC1-A546_Pos019_S001	00-69g8pFk4g4h9rrroGFoKpE
156.375	2.45167	1989.65	um	Cell	3	Cell Center of Image Mass	0.000	1.000	1056	14	Not-Trans anti-PSPC1-A546 8C-S-PSPC1 V2.00	0	28. Not-Trans and anti-PSPC1-A546_Pos019_S001	00-69g8pFk4g4h9rrroGFoKpE
185.651	4.6194	1989.27	um	Cell	3	Cell Center of Image Mass	0.000	1.000	1057	15	Not-Trans anti-PSPC1-A546 8C-S-PSPC1 V2.00	0	28. Not-Trans and anti-PSPC1-A546_Pos019_S001	00-69g8pFk4g4h9rrroGFoKpE
241.186	31.4106	1989.01	um	Cell	3	Cell Center of Image Mass	0.000	1.000	1058	16	Not-Trans anti-PSPC1-A546 8C-S-PSPC1 V2.00	0	28. Not-Trans and anti-PSPC1-A546_Pos019_S001	00-69g8pFk4g4h9rrroGFoKpE
240.747	66.6884	1988.99	um	Cell	3	Cell Center of Image Mass	0.000	1.000	1059	17	Not-Trans anti-PSPC1-A546 8C-S-PSPC1 V2.00	0	28. Not-Trans and anti-PSPC1-A546_Pos019_S001	00-69g8pFk4g4h9rrroGFoKpE
8.47639	62.9427	1989.41	um	Cell	3	Cell Center of Image Mass	0.000	1.000	1060	18	Not-Trans anti-PSPC1-A546 8C-S-PSPC1 V2.00	0	28. Not-Trans and anti-PSPC1-A546_Pos019_S001	00-69g8pFk4g4h9rrroGFoKpE
231.433	130.187	1988.99	um	Cell	3	Cell Center of Image Mass	0.000	1.000	1061	19	Not-Trans anti-PSPC1-A546 8C-S-PSPC1 V2.00	0	28. Not-Trans and anti-PSPC1-A546_Pos019_S001	00-69g8pFk4g4h9rrroGFoKpE
20.7754	134.409	1989.23	um	Cell	3	Cell Center of Image Mass	0.000	1.000	1062	20	Not-Trans anti-PSPC1-A546 8C-S-PSPC1 V2.00	0	28. Not-Trans and anti-PSPC1-A546_Pos019_S001	00-69g8pFk4g4h9rrroGFoKpE
4.63257	148.406	1989.35	um	Cell	3	Cell Center of Image Mass	0.000	1.000	1063	21	Not-Trans anti-PSPC1-A546 8C-S-PSPC1 V2.00	0	28. Not-Trans and anti-PSPC1-A546_Pos019_S001	00-69g8pFk4g4h9rrroGFoKpE
44.1152	179.886	1989.13	um	Cell	3	Cell Center of Image Mass	0.000	1.000	1064	22	Not-Trans anti-PSPC1-A546 8C-S-PSPC1 V2.00	0	28. Not-Trans and anti-PSPC1-A546_Pos019_S001	00-69g8pFk4g4h9rrroGFoKpE
8.27365	175.456	1989.54	um	Cell	3	Cell Center of Image Mass	0.000	1.000	1065	23	Not-Trans anti-PSPC1-A546 8C-S-PSPC1 V2.00	0	28. Not-Trans and anti-PSPC1-A546_Pos019_S001	00-69g8pFk4g4h9rrroGFoKpE
50.3733	204.306	1989.34	um	Cell	3	Cell Center of Image Mass	0.000	1.000	1066	24	Not-Trans anti-PSPC1-A546 8C-S-PSPC1 V2.00	0	28. Not-Trans and anti-PSPC1-A546_Pos019_S001	00-69g8pFk4g4h9rrroGFoKpE
29.5567	239.23	1989.77	um	Cell	3	Cell Center of Image Mass	0.000	1.000	1067	25	Not-Trans anti-PSPC1-A546 8C-S-PSPC1 V2.00	0	28. Not-Trans and anti-PSPC1-A546_Pos019_S001	00-69g8pFk4g4h9rrroGFoKpE
22.2426	72.9278	1993.12	um	Cell	3	Cell Center of Image Mass	0.000	1.000	1068	26	Not-Trans anti-PSPC1-A546 8C-S-PSPC1 V2.00	0	28. Not-Trans and anti-PSPC1-A546_Pos019_S001	00-69g8pFk4g4h9rrroGFoKpE
115.071	25.2322	1989.11	um	Cell	3	Cell Center of Image Mass	0.000	1.000	1069	27	Not-Trans anti-PSPC1-A546 8C-S-PSPC1 V2.00	0	28. Not-Trans and anti-PSPC1-A546_Pos019_S001	00-69g8pFk4g4h9rrroGFoKpE
105.285	44.5341	1989.27	um	Cell	3	Cell Center of Image Mass	0.000	1.000	1070	28	Not-Trans anti-PSPC1-A546 8C-S-PSPC1 V2.00	0	28. Not-Trans and anti-PSPC1-A546_Pos019_S001	00-69g8pFk4g4h9rrroGFoKpE
41.4407	51.4372	1989.09	um	Cell	3	Cell Center of Image Mass	0.000	1.000	1071	29	Not-Trans anti-PSPC1-A546 8C-S-PSPC1 V2.00	0	28. Not-Trans and anti-PSPC1-A546_Pos019_S001	00-69g8pFk4g4h9rrroGFoKpE
52.3439	62.1546	1989.12	um	Cell	3	Cell Center of Image Mass	0.000	1.000	1072	30	Not-Trans anti-PSPC1-A546 8C-S-PSPC1 V2.00	0	28. Not-Trans and anti-PSPC1-A546_Pos019_S001	00-69g8pFk4g4h9rrroGFoKpE
61.02	78.2693	1989.04	um	Cell	3	Cell Center of Image Mass	0.000	1.000	1073	31	Not-Trans anti-PSPC1-A546 8C-S-PSPC1 V2.00	0	28. Not-Trans and anti-PSPC1-A546_Pos019_S001	00-69g8pFk4g4h9rrroGFoKpE
17.1788	94.0304	1989.19	um	Cell	3	Cell Center of Image Mass	0.000	1.000	1074	32	Not-Trans anti-PSPC1-A546 8C-S-PSPC1 V2.00	0	28. Not-Trans and anti-PSPC1-A546_Pos019_S001	00-69g8pFk4g4h9rrroGFoKpE
107.282	98.7196	1989.21	um	Cell	3	Cell Center of Image Mass	0.000	1.000	1075	33	Not-Trans anti-PSPC1-A546 8C-S-PSPC1 V2.00	0	28. Not-Trans and anti-PSPC1-A546_Pos019_S001	00-69g8pFk4g4h9rrroGFoKpE
25.6757	112.162	1989.17	um	Cell	3	Cell Center of Image Mass	0.000	1.000	1076	34	Not-Trans anti-PSPC1-A546 8C-S-PSPC1 V2.00	0	28. Not-Trans and anti-PSPC1-A546_Pos019_S001	00-69g8pFk4g4h9rrroGFoKpE
95.6092	114.176	1989.02	um	Cell	3	Cell Center of Image Mass	0.000	1.000	1077	35	Not-Trans anti-PSPC1-A546 8C-S-PSPC1 V2.00	0	28. Not-Trans and anti-PSPC1-A546_Pos019_S001	00-69g8pFk4g4h9rrroGFoKpE
75.252	17.4318	1989.38	um	Cell	3	Cell Center of Image Mass	0.000	1.000	1078	36	Not-Trans anti-PSPC1-A546 8C-S-PSPC1 V2.00	0	28. Not-Trans and anti-PSPC1-A546_Pos019_S001	00-69g8pFk4g4h9rrroGFoKpE
30.7171	19.0229	1989.3	um	Cell	3	Cell Center of Image Mass	0.000	1.000	1079	37	Not-Trans anti-PSPC1-A546 8C-S-PSPC1 V2.00	0	28. Not-Trans and anti-PSPC1-A546_Pos019_S001	00-69g8pFk4g4h9rrroGFoKpE
91.4573	33.0063	1989.57	um	Cell	3	Cell Center of Image Mass	0.000	1.000	1080	38	Not-Trans anti-PSPC1-A546 8C-S-PSPC1 V2.00	0	28. Not-Trans and anti-PSPC1-A546_Pos019_S001	00-69g8pFk4g4h9rrroGFoKpE
68.2146	42.5263	1989.71	um	Cell	3	Cell Center of Image Mass	0.000	1.000	1081	39	Not-Trans anti-PSPC1-A546 8C-S-PSPC1 V2.00	0	28. Not-Trans and anti-PSPC1-A546_Pos019_S001	00-69g8pFk4g4h9rrroGFoKpE
83.3298	47.822	1990.03	um	Cell	3	Cell Center of Image Mass	0.000	1.000	1082	40	Not-Trans anti-PSPC1-A546 8C-S-PSPC1 V2.00	0	28. Not-Trans and anti-PSPC1-A546_Pos019_S001	00-69g8pFk4g4h9rrroGFoKpE
5.63127	85.9621	1992.76	um	Cell	3	Cell Center of Image Mass	0.000	1.000	1083	41	Not-Trans anti-PSPC1-A546 8C-S-PSPC1 V2.00	0	28. Not-Trans and anti-PSPC1-A546_Pos019_S001	00-69g8pFk4g4h9rrroGFoKpE
172.903	95.4396	1988.76	um	Cell	3	Cell Center of Image Mass	0.000	1.000	1084	42	Not-Trans anti-PSPC1-A546 8C-S-PSPC1 V2.00	0	28. Not-Trans and anti-PSPC1-A546_Pos019_S001	00-69g8pFk4g4h9rrroGFoKpE
135.663	113.689	1988.67	um	Cell	3	Cell Center of Image Mass	0.000	1.000	1085	43	Not-Trans anti-PSPC1-A546 8C-S-PSPC1 V2.00	0	28. Not-Trans and anti-PSPC1-A546_Pos019_S001	00-69g8pFk4g4h9rrroGFoKpE
221.13	6.84477	1989.08	um	Cell	3	Cell Center of Image Mass	0.000	1.000	1086	44	Not-Trans anti-PSPC1-A546 8C-S-PSPC1 V2.00	0	28. Not-Trans and anti-PSPC1-A546_Pos019_S001	00-69g8pFk4g4h9rrroGFoKpE
225.714	32.7503	1989.15	um	Cell	3	Cell Center of Image Mass	0.000	1.000	1087	45	Not-Trans anti-PSPC1-A546 8C-S-PSPC1 V2.00	0	28. Not-Trans and anti-PSPC1-A546_Pos019_S001	00-69g8pFk4g4h9rrroGFoKpE
200.083	44.7701	1989	um	Cell	3	Cell Center of Image Mass	0.000	1.000	1088	46	Not-Trans anti-PSPC1-A546 8C-S-PSPC1 V2.00	0	28. Not-Trans and anti-PSPC1-A546_Pos019_S001	00-69g8pFk4g4h9rrroGFoKpE
204.991	64.8636	1989.17	um	Cell	3	Cell Center of Image Mass	0.000	1.000	1089	47	Not-Trans anti-PSPC1-A546 8C-S-PSPC1 V2.00	0	28. Not-Trans and anti-PSPC1-A546_Pos019_S001	00-69g8pFk4g4h9rrroGFoKpE
195.544	97.6283	1988.99	um	Cell	3	Cell Center of Image Mass	0.000	1.000	1090	48	Not-Trans anti-PSPC1-A546 8C-S-PSPC1 V2.00	0	28. Not-Trans and anti-PSPC1-A546_Pos019_S001	00-69g8pFk4g4h9rrroGFoKpE
199.851	111.775	1989.1	um	Cell	3	Cell Center of Image Mass	0.000	1.000	1091	49	Not-Trans anti-PSPC1-A546 8C-S-PSPC1 V2.00	0	28. Not-Trans and anti-PSPC1-A546_Pos019_S001	00-69g8pFk4g4h9rrroGFoKpE
209.249	27.232	1989.4	um	Cell	3	Cell Center of Image Mass	0.000	1.000	1092	50	Not-Trans anti-PSPC1-A546 8C-S-PSPC1 V2.00	0	28. Not-Trans and anti-PSPC1-A546_Pos019_S001	00-69g8pFk4g4h9rrroGFoKpE
146.506	96.7982	1989.4	um	Cell	3	Cell Center of Image Mass	0.000	1.000	1093	51	Not-Trans anti-PSPC1-A546 8C-S-PSPC1 V2.00	0	28. Not-Trans and anti-PSPC1-A546_Pos019_S001	00-69g8pFk4g4h9rrroGFoKpE
113.006	139.847	1988.78	um	Cell	3	Cell Center of Image Mass	0.000	1.000	1094	52	Not-Trans anti-PSPC1-A546 8C-S-PSPC1 V2.00	0	28. Not-Trans and anti-PSPC1-A546_Pos019_S001	00-69g8pFk4g4h9rrroGFoKpE
120.145	158.535	1988.8	um	Cell	3	Cell Center of Image Mass	0.000	1.000	1095	53	Not-Trans anti-PSPC1-A546 8C-S-PSPC1 V2.00	0	28. Not-Trans and anti-PSPC1-A546_Pos019_S001	00-69g8pFk4g4h9rrroGFoKpE
94.0463	158.486	1988.83	um	Cell	3	Cell Center of Image Mass	0.000	1.000	1096	54	Not-Trans anti-PSPC1-A546 8C-S-PSPC1 V2.00	0	28. Not-Trans and anti-PSPC1-A546_Pos019_S001	00-69g8pFk4g4h9rrroGFoKpE
61.2302	143.152	1989.03	um	Cell	3	Cell Center of Image Mass	0.000	1.000	1097	55	Not-Trans anti-PSPC1-A546 8C-S-PSPC1 V2.00	0	28. Not-Trans and anti-PSPC1-A546_Pos019_S001	00-69g8pFk4g4h9rrroGFoKpE
34.8577	157.801	1989.2	um	Cell	3	Cell Center of Image Mass	0.000	1.000	1098	56	Not-Trans anti-PSPC1-A546 8C-S-PSPC1 V2.00	0	28. Not-Trans and anti-PSPC1-A546_Pos019_S001	00-69g8pFk4g4h9rrroGFoKpE
77.5383	190.195	1989.02	um	Cell	3	Cell Center of Image Mass	0.000	1.000	1099	57	Not-Trans anti-PSPC1-A546 8C-S-PSPC1 V2.00	0	28. Not-Trans and anti-PSPC1-A546_Pos019_S001	00-69g8pFk4g4h9rrroGFoKpE
108.637	229.352	1989.03	um	Cell	3	Cell Center of Image Mass	0.000	1.000	1100	58	Not-Trans anti-PSPC1-A546 8C-S-PSPC1 V2.00	0	28. Not-Trans and anti-PSPC1-A546_Pos019_S001	00-69g8pFk4g4h9rrroGFoKpE
74.1063	161.884	1989.43	um	Cell	3	Cell Center of Image Mass	0.000	1.000	1101	59	Not-Trans anti-PSPC1-A546 8C-S-PSPC1 V2.00	0	28. Not-Trans and anti-PSPC1-A546_Pos019_S001	00-69g8pFk4g4h9rrroGFoKpE
9.38476	198.502	1989.64	um	Cell	3	Cell Center of Image Mass	0.000	1.000	1102	60	Not-Trans anti-PSPC1-A546 8C-S-PSPC1 V2.00	0	28. Not-Trans and anti-PSPC1-A546_Pos019_S001	00-69g8pFk4g4h9rrroGFoKpE
62.3495	239.625	1989.66	um	Cell	3	Cell Center of Image Mass	0.000	1.000	1103	61	Not-Trans anti-PSPC1-A546 8C-S-PSPC1 V2.00	0	28. Not-Trans and anti-PSPC1-A546_Pos019_S001	00-69g8pFk4g4h9rrroGFoKpE
17.5309	217.091	1989.75	um	Cell	3	Cell Center of Image Mass	0.000	1.000	1104	62	Not-Trans anti-PSPC1-A546 8C-S-PSPC1 V2.00	0	28. Not-Trans and anti-PSPC1-A546_Pos019_S001	00-69g8pFk4g4h9rrroGFoKpE
49.0262	223.97	1989.63	um	Cell	3	Cell Center of Image Mass	0.000	1.000	1105	63	Not-Trans anti-PSPC1-A546 8C-S-PSPC1 V2.00	0	28. Not-Trans and anti-PSPC1-A546_Pos019_S001	00-69g8pFk4g4h9rrroGFoKpE
11.9711	232.144	1990.34	um	Cell	3	Cell Center of Image Mass	0.000	1.000	1106	64	Not-Trans anti-PSPC1-A546 8C-S-PSPC1 V2.00	0	28. Not-Trans and anti-PSPC1-A546_Pos019_S001	00-69g8pFk4g4h9rrroGFoKpE
5.38595	242.653	1989.93	um	Cell	3	Cell Center of Image Mass	0.000	1.000	1107	65	Not-Trans anti-PSPC1-A546 8C-S-PSPC1 V2.00	0	28. Not-Trans and anti-PSPC1-A546_Pos019_S001	00-69g8pFk4g4h9rrroGFoKpE
2.34679	225.226	1990.59	um	Cell	3	Cell Center of Image Mass	0.000	1.000	1108	66	Not-Trans anti-PSPC1-A546 8C-S-PSPC1 V2.00	0	28. Not-Trans and anti-PSPC1-A546_Pos019_S001	00-69g8pFk4g4h9rrroGFoKpE
159.083	139.488	1988.86	um	Cell	3	Cell Center of Image Mass	0.000	1.000	1109	67	Not-Trans anti-PSPC1-A546 8C-S-PSPC1 V2.00	0	28. Not-Trans and anti-PSPC1-A546_Pos019_S001	00-69g8pFk4g4h9rrroGFoKpE
165.132	154.817	1988.86	um	Cell	3	Cell Center of Image Mass	0.000	1.000	1110	68	Not-Trans anti-PSPC1-A546 8C-S-PSPC1 V2.00	0	28. Not-Trans and anti-PSPC1-A546_Pos019_S001	00-69g8pFk4g4h9rrroGFoKpE
218.987	170.075	1989.16	um	Cell	3	Cell Center of Image Mass	0.000	1.000	1111	69	Not-Trans anti-PSPC1-A546 8C-S-PSPC1 V2.00	0	28. Not-Trans and anti-PSPC1-A546_Pos019_S001	00-69g8pFk4g4h9rrroGFoKpE
199.575	172.138	1988.96	um	Cell	3	Cell Center of Image Mass	0.000	1.000	1112	70	Not-Trans anti-PSPC1-A546 8C-S-PSPC1 V2.00	0	28. Not-Trans and anti-PSPC1-A546_Pos019_S001	00-69g8pFk4g4h9rrroGFoKpE
231.97	173.705	1989	um	Cell	3	Cell Center of Image Mass	0.000	1.000	1113	71	Not-Trans anti-PSPC1-A546 8C-S-PSPC1 V2.00	0	28. Not-Trans and anti-PSPC1-A546_Pos019_S001	00-69g8pFk4g4h9rrroGFoKpE
179.588	177.391	1988.86	um	Cell	3	Cell Center of Image Mass	0.000	1.000	1114	72	Not-Trans anti-PSPC1-A546 8C-S-PSPC1 V2.00	0	28. Not-Trans and anti-PSPC1-A546_Pos019_S001	00-69g8pFk4g4h9rrroGFoKpE
179.224	195.068	1988.95	um	Cell	3	Cell Center of Image Mass	0.000	1.000	1115	73	Not-Trans anti-PSPC1-A546 8C-S-PSPC1 V2.00	0	28. Not-Trans and anti-PSPC1-A546_Pos019_S001	00-69g8pFk4g4h9rrroGFoKpE
231.032	194.742	1989.13	um	Cell	3	Cell Center of Image Mass	0.000	1.000	1116	74	Not-Trans anti-PSPC1-A546 8C-S-PSPC1 V2.00	0	28. Not-Trans and anti-PSPC1-A546_Pos019_S001	00-69g8pFk4g4h9rrroGFoKpE
130.673	220.848	1989	um	Cell	3	Cell Center of Image Mass	0.000	1.000	1117	75	Not-Trans anti-PSPC1-A546 8C-S-PSPC1 V2.00	0	28. Not-Trans and anti-PSPC1-A546_Pos019_S001	00-69g8pFk4g4h9rrroGFoKpE
200.078	90.5278	1989.15	um	Cell	3	Cell Center of Image Mass	0.000	1.000	1118	0	Not-Trans anti-PSPC1-A546 8C-S-PSPC1 V2.00	0	28. Not-Trans and anti-PSPC1-A546_Pos020_S001	00-dFC4pbLNwSx8Phm4titGpS
151.814	88.9387	1989.19	um	Cell	3	Cell Center of Image Mass	0.000	1.000	1119	1	Not-Trans anti-PSPC1-A546 8C-S-PSPC1 V2.00	0	28. Not-Trans and anti-PSPC1-A546_Pos020_S001	00-dFC4pbLNwSx8Phm4titGpS
231.964	131.069	1989.13	um	Cell	3	Cell Center of Image Mass	0.000	1.000	1120	2	Not-Trans anti-PSPC1-A546 8C-S-PSPC1 V2.00	0	28. Not-Trans and anti-PSPC1-A546_Pos020_S001	00-dFC4pbLNwSx8Phm4titGpS
238.174	146.663	1989.21	um	Cell	3	Cell Center of Image Mass	0.000	1.000	1121	3	Not-Trans anti-PSPC1-A546 8C-S-PSPC1 V2.00	0	28. Not-Trans and anti-PSPC1-A546_Pos020_S001	00-dFC4pbLNwSx8Phm4titGpS
203.376	154.146	1989.26	um	Cell	3	Cell Center of Image Mass	0.000	1.000	1122	4	Not-Trans anti-PSPC1-A546 8C-S-PSPC1 V2.00	0	28. Not-Trans and anti-PSPC1-A546_Pos020_S001	00-dFC4pbLNwSx8Phm4titGpS
155.655	6.64684	1989.7	um	Cell	3	Cell Center of Image Mass	0.000	1.000	1123	5	Not-Trans anti-PSPC1-A546 8C-S-PSPC1 V2.00	0	28. Not-Trans and anti-PSPC1-A546_Pos020_S001	00-dFC4pbLNwSx8Phm4titGpS
183.912	18.6373	1989.28	um	Cell	3	Cell Center of Image Mass	0.000	1.000	1124	6	Not-Trans anti-PSPC1-A546 8C-S-PSPC1 V2.00	0	28. Not-Trans and anti-PSPC1-A546_Pos020_S001	00-dFC4pbLNwSx8Phm4titGpS
234.945	31.7246	1989.18	um	Cell	3	Cell Center of Image Mass	0.000	1.000	1125	7	Not-Trans anti-PSPC1-A546 8C-S-PSPC1 V2.00	0	28. Not-Trans and anti-PSPC1-A546_Pos020_S001	00-dFC4pbLNwSx8Phm4titGpS
157.528	35.3223	1989.41	um	Cell	3	Cell Center of Image Mass	0.000	1.000	1126	8	Not-Trans anti-PSPC1-A546 8C-S-PSPC1 V2.00	0	28. Not-Trans and anti-PSPC1-A546_Pos020_S001	00-dFC4pbLNwSx8Phm4titGpS
123.08	47.8649	1989.18	um	Cell	3	Cell Center of Image Mass	0.000	1.000	1127	9	Not-Trans anti-PSPC1-A546 8C-S-PSPC1 V2.00	0	28. Not-Trans and anti-PSPC1-A546_Pos020_S001	00-dFC4pbLNwSx8Phm4titGpS
199.883	55.0533	1989.04	um	Cell	3	Cell Center of Image Mass	0.000	1.000	1128	10	Not-Trans anti-PSPC1-A546 8C-S-PSPC1 V2.00	0	28. Not-Trans and anti-PSPC1-A546_Pos020_S001	00-dFC4pbLNwSx8Phm4titGpS
120.88	88.9426	1988.98	um	Cell	3	Cell Center of Image Mass	0.000	1.000	1129	11	Not-Trans anti-PSPC1-A546 8C-S-PSPC1 V2.00	0	28. Not-Trans and anti-PSPC1-A546_Pos020_S001	00-dFC4pbLNwSx8Phm4titGpS
234.577	112.281	1989.34	um	Cell	3	Cell Center of Image Mass	0.000	1.000	1130	12	Not-Trans anti-PSPC1-A546 8C-S-PSPC1 V2.00	0	28. Not-Trans and anti-PSPC1-A546_Pos020_S001	00-dFC4pbLNwSx8Phm4titGpS
10.6181	164.002	1989.98	um	Cell	3	Cell Center of Image Mass	0.000	1.000	1131	13	Not-Trans anti-PSPC1-A546 8C-S-PSPC1 V2.00	0	28. Not-Trans and anti-PSPC1-A546_Pos020_S001	00-dFC4pbLNwSx8Phm4titGpS
37.8031	173.141	1989.52	um	Cell	3	Cell Center of Image Mass	0.000	1.000	1132	14	Not-Trans anti-PSPC1-A546 8C-S-PSPC1 V2.00	0	28. Not-Trans and anti-PSPC1-A546_Pos020_S001	00-dFC4pbLNwSx8Phm4titGpS
88.0512	192.338	1989.7	um	Cell	3	Cell Center of Image Mass	0.000	1.000	1133	15	Not-Trans anti-PSPC1-A546 8C-S-PSPC1 V2.00	0	28. Not-Trans and anti-PSPC1-A546_Pos020_S001	00-dFC4pbLNwSx8Phm4titGpS
58.4684	212.812	1989.75	um	Cell	3	Cell Center of Image Mass	0.000	1.000	1134	16	Not-Trans anti-PSPC1-A546 8C-S-PSPC1 V2.00	0	28. Not-Trans and anti-PSPC1-A546_Pos020_S001	00-dFC4pbLNwSx8Phm4titGpS
240.931	223.398	1990.4	um	Cell	3	Cell Center of Image Mass	0.000	1.000	1135	17	Not-Trans anti-PSPC1-A546 8C-S-PSPC1 V2.00	0	28. Not-Trans and anti-PSPC1-A546_Pos020_S001	00-dFC4pbLNwSx8Phm4titGpS
21.1597	222.729	1989.86	um	Cell	3	Cell Center of Image Mass	0.000	1.000	1136	18	Not-Trans anti-PSPC1-A546 8C-S-PSPC1 V2.00	0	28. Not-Trans and anti-PSPC1-A546_Pos020_S001	00-dFC4pbLNwSx8Phm4titGpS
3.68656	15.3847	1989.37	um	Cell	3	Cell Center of Image Mass	0.000	1.000	1137	19	Not-Trans anti-PSPC1-A546 8C-S-PSPC1 V2.00	0	28. Not-Trans and anti-PSPC1-A546_Pos020_S001	00-dFC4pbLNwSx8Phm4titGpS
33.1674	20.5456	1989.86	um	Cell	3	Cell Center of Image Mass	0.000	1.000	1138	20	Not-Trans anti-PSPC1-A546 8C-S-PSPC1 V2.00	0	28. Not-Trans and anti-PSPC1-A546_Pos020_S001	00-dFC4pbLNwSx8Phm4titGpS
52.2044	46.2534	1989.33	um	Cell	3	Cell Center of Image Mass	0.000	1.000	1139	21	Not-Trans anti-PSPC1-A546 8C-S-PSPC1 V2.00	0	28. Not-Trans and anti-PSPC1-A546_Pos020_S001	00-dFC4pbLNwSx8Phm4titGpS
96.7929	54.3834	1989.19	um	Cell	3	Cell Center of Image Mass	0.000	1.000	1140	22	Not-Trans anti-PSPC1-A546 8C-S-PSPC1 V2.00	0	28. Not-Trans and anti-PSPC1-A546_Pos020_S001	00-dFC4pbLNwSx8Phm4titGpS
9.54534	125.79	1991.09	um	Cell	3	Cell Center of Image Mass	0.000	1.000	1141	23	Not-Trans anti-PSPC1-A546 8C-S-PSPC1 V2.00	0	28. Not-Trans and anti-PSPC1-A546_Pos020_S001	00-dFC4pbLNwSx8Phm4titGpS
242.875	198.14	1989.35	um	Cell	3	Cell Center of Image Mass	0.000	1.000	1142	24	Not-Trans anti-PSPC1-A546 8C-S-PSPC1 V2.00	0	28. Not-Trans and anti-PSPC1-A546_Pos020_S001	00-dFC4pbLNwSx8Phm4titGpS
170.36	241.811	1989.2	um	Cell	3	Cell Center of Image Mass	0.000	1.000	1143	25	Not-Trans anti-PSPC1-A546 8C-S-PSPC1 V2.00	0	28. Not-Trans and anti-PSPC1-A546_Pos020_S001	00-dFC4pbLNwSx8Phm4titGpS
243.243	83.9053	1992.71	um	Cell	3	Cell Center of Image Mass	0.000	1.000	1144	26	Not-Trans anti-PSPC1-A546 8C-S-PSPC1 V2.00	0	28. Not-Trans and anti-PSPC1-A546_Pos020_S001	00-dFC4pbLNwSx8Phm4titGpS
132.265	243.198	1989.21	um	Cell	3	Cell Center of Image Mass	0.000	1.000	1145	27	Not-Trans anti-PSPC1-A546 8C-S-PSPC1 V2.00	0	28. Not-Trans and anti-PSPC1-A546_Pos020_S001	00-dFC4pbLNwSx8Phm4titGpS
102.019	16.755	1989.41	um	Cell	3	Cell Center of Image Mass	0.000	1.000	1146	28	Not-Trans anti-PSPC1-A546 8C-S-PSPC1 V2.00	0	28. Not-Trans and anti-PSPC1-A546_Pos020_S001	00-dFC4pbLNwSx8Phm4titGpS
81.8396	116.7	1989.13	um	Cell	3	Cell Center of Image Mass	0.000	1.000	1147	29	Not-Trans anti-PSPC1-A546 8C-S-PSPC1 V2.00	0	28. Not-Trans and anti-PSPC1-A546_Pos020_S001	00-dFC4pbLNwSx8Phm4titGpS
81.6874	4.24276	1989.71	um	Cell	3	Cell Center of Image Mass	0.000	1.000	1148	30	Not-Trans anti-PSPC1-A546 8C-S-PSPC1 V2.00	0	28. Not-Trans and anti-PSPC1-A546_Pos020_S001	00-dFC4pbLNwSx8Phm4titGpS
120.979	7.86692	1989.91	um	Cell	3	Cell Center of Image Mass	0.000	1.000	1149	31	Not-Trans anti-PSPC1-A546 8C-S-PSPC1 V2.00	0	28. Not-Trans and anti-PSPC1-A546_Pos020_S001	00-dFC4pbLNwSx8Phm4titGpS
72.7197	19.0902	1989.67	um	Cell	3	Cell Center of Image Mass	0.000	1.000	1150	32	Not-Trans anti-PSPC1-A546 8C-S-PSPC1 V2.00	0	28. Not-Trans and anti-PSPC1-A546_Pos020_S001	00-dFC4pbLNwSx8Phm4titGpS
56.1094	2.27321	1990.23	um	Cell	3	Cell Center of Image Mass	0.000	1.000	1151	33	Not-Trans anti-PSPC1-A546 8C-S-PSPC1 V2.00	0	28. Not-Trans and anti-PSPC1-A546_Pos020_S001	00-dFC4pbLNwSx8Phm4titGpS
68.3752	110.85	1992.26	um	Cell	3	Cell Center of Image Mass	0.000	1.000	1152	34	Not-Trans anti-PSPC1-A546 8C-S-PSPC1 V2.00	0	28. Not-Trans and anti-PSPC1-A546_Pos020_S001	00-dFC4pbLNwSx8Phm4titGpS
132.354	13.5428	1989.61	um	Cell	3	Cell Center of Image Mass	0.000	1.000	1153	35	Not-Trans anti-PSPC1-A546 8C-S-PSPC1 V2.00	0	28. Not-Trans and anti-PSPC1-A546_Pos020_S001	00-dFC4pbLNwSx8Phm4titGpS
166.992	69.0378	1990.83	um	Cell	3	Cell Center of Image Mass	0.000	1.000	1154	36	Not-Trans anti-PSPC1-A546 8C-S-PSPC1 V2.00	0	28. Not-Trans and anti-PSPC1-A546_Pos020_S001	00-dFC4pbLNwSx8Phm4titGpS
161.304	78.1953	1992.43	um	Cell	3	Cell Center of Image Mass	0.000	1.000	1155	37	Not-Trans anti-PSPC1-A546 8C-S-PSPC1 V2.00	0	28. Not-Trans and anti-PSPC1-A546_Pos020_S001	00-dFC4pbLNwSx8Phm4titGpS
171.674	80.5515	1992.55	um	Cell	3	Cell Center of Image Mass	0.000	1.000	1156	38	Not-Trans anti-PSPC1-A546 8C-S-PSPC1 V2.00	0	28. Not-Trans and anti-PSPC1-A546_Pos020_S001	00-dFC4pbLNwSx8Phm4titGpS
180.395	88.979	1992.42	um	Cell	3	Cell Center of Image Mass	0.000	1.000	1157	39	Not-Trans anti-PSPC1-A546 8C-S-PSPC1 V2.00	0	28. Not-Trans and anti-PSPC1-A546_Pos020_S001	00-dFC4pbLNwSx8Phm4titGpS
61.5475	152.982	1989.25	um	Cell	3	Cell Center of Image Mass	0.000	1.000	1158	40	Not-Trans anti-PSPC1-A546 8C-S-PSPC1 V2.00	0	28. Not-Trans and anti-PSPC1-A546_Pos020_S001	00-dFC4pbLNwSx8Phm4titGpS
44.637	144.862	1992.06	um	Cell	3	Cell Center of Image Mass	0.000	1.000	1159	41	Not-Trans anti-PSPC1-A546 8C-S-PSPC1 V2.00	0	28. Not-Trans and anti-PSPC1-A546_Pos020_S001	00-dFC4pbLNwSx8Phm4titGpS
243.784	172.751	1989.46	um	Cell	3	Cell Center of Image Mass	0.000	1.000	1160	42	Not-Trans anti-PSPC1-A546 8C-S-PSPC1 V2.00	0	28. Not-Trans and anti-PSPC1-A546_Pos020_S001	00-dFC4pbLNwSx8Phm4titGpS
230.363	175.552	1989.58	um	Cell	3	Cell Center of Image Mass	0.000	1.000	1161	43	Not-Trans anti-PSPC1-A546 8C-S-PSPC1 V2.00	0	28. Not-Trans and anti-PSPC1-A546_Pos020_S001	00-dFC4pbLNwSx8Phm4titGpS
221.587	187.582	1989.55	um	Cell	3	Cell Center of Image Mass	0.000	1.000	1162	44	Not-Trans anti-PSPC1-A546 8C-S-PSPC1 V2.00	0	28. Not-Trans and anti-PSPC1-A546_Pos020_S001	00-dFC4pbLNwSx8Phm4titGpS
202.751	200.475	1989.48	um	Cell	3	Cell Center of Image Mass	0.000	1.000	1163	45	Not-Trans anti-PSPC1-A546 8C-S-PSPC1 V2.00	0	28. Not-Trans and anti-PSPC1-A546_Pos020_S001	00-dFC4pbLNwSx8Phm4titGpS
217.486	211.104	1989.61	um	Cell	3	Cell Center of Image Mass	0.000	1.000	1164	46	Not-Trans anti-PSPC1-A546 8C-S-PSPC1 V2.00	0	28. Not-Trans and anti-PSPC1-A546_Pos020_S001	00-dFC4pbLNwSx8Phm4titGpS
213.741	224.826	1989.95	um	Cell	3	Cell Center of Image Mass	0.000	1.000	1165	47	Not-Trans anti-PSPC1-A546 8C-S-PSPC1 V2.00	0	28. Not-Trans and anti-PSPC1-A546_Pos020_S001	00-dFC4pbLNwSx8Phm4titGpS
227.585	233.542	1989.74	um	Cell	3	Cell Center of Image Mass	0.000	1.000	1166	48	Not-Trans anti-PSPC1-A546 8C-S-PSPC1 V2.00	0	28. Not-Trans and anti-PSPC1-A546_Pos020_S001	00-dFC4pbLNwSx8Phm4titGpS
201.847	239.622	1989.72	um	Cell	3	Cell Center of Image Mass	0.000	1.000	1167	49	Not-Trans anti-PSPC1-A546 8C-S-PSPC1 V2.00	0	28. Not-Trans and anti-PSPC1-A546_Pos020_S001	00-dFC4pbLNwSx8Phm4titGpS
242.046	241.542	1989.79	um	Cell	3	Cell Center of Image Mass	0.000	1.000	1168	50	Not-Trans anti-PSPC1-A546 8C-S-PSPC1 V2.00	0	28. Not-Trans and anti-PSPC1-A546_Pos020_S001	00-dFC4pbLNwSx8Phm4titGpS
216.512	243.069	1989.97	um	Cell	3	Cell Center of Image Mass	0.000	1.000	1169	51	Not-Trans anti-PSPC1-A546 8C-S-PSPC1 V2.00	0	28. Not-Trans and anti-PSPC1-A546_Pos020_S001	00-dFC4pbLNwSx8Phm4titGpS
83.7416	19.3571	1990.01	um	Cell	3	Cell Center of Image Mass	0.000	1.000	1170	0	Not-Trans anti-PSPC1-A546 8C-S-PSPC1 V2.00	0	28. Not-Trans and anti-PSPC1-A546_Pos021_S001	00-rQPcEooYe9X47EEcwHysw7
63.5395	34.1651	1989.9	um	Cell	3	Cell Center of Image Mass	0.000	1.000	1171	1	Not-Trans anti-PSPC1-A546 8C-S-PSPC1 V2.00	0	28. Not-Trans and anti-PSPC1-A546_Pos021_S001	00-rQPcEooYe9X47EEcwHysw7
103.648	28.0676	1989.84	um	Cell	3	Cell Center of Image Mass	0.000	1.000	1172	2	Not-Trans anti-PSPC1-A546 8C-S-PSPC1 V2.00	0	28. Not-Trans and anti-PSPC1-A546_Pos021_S001	00-rQPcEooYe9X47EEcwHysw7
109.536	66.852	1989.91	um	Cell	3	Cell Center of Image Mass	0.000	1.000	1173	3	Not-Trans anti-PSPC1-A546 8C-S-PSPC1 V2.00	0	28. Not-Trans and anti-PSPC1-A546_Pos021_S001	00-rQPcEooYe9X47EEcwHysw7
43.9265	72.3793	1990.01	um	Cell	3	Cell Center of Image Mass	0.000	1.000	1174	4	Not-Trans anti-PSPC1-A546 8C-S-PSPC1 V2.00	0	28. Not-Trans and anti-PSPC1-A546_Pos021_S001	00-rQPcEooYe9X47EEcwHysw7
113.841	82.6019	1989.99	um	Cell	3	Cell Center of Image Mass	0.000	1.000	1175	5	Not-Trans anti-PSPC1-A546 8C-S-PSPC1 V2.00	0	28. Not-Trans and anti-PSPC1-A546_Pos021_S001	00-rQPcEooYe9X47EEcwHysw7
12.7571	84.5523	1990.2	um	Cell	3	Cell Center of Image Mass	0.000	1.000	1176	6	Not-Trans anti-PSPC1-A546 8C-S-PSPC1 V2.00	0	28. Not-Trans and anti-PSPC1-A546_Pos021_S001	00-rQPcEooYe9X47EEcwHysw7
109.439	101.089	1989.96	um	Cell	3	Cell Center of Image Mass	0.000	1.000	1177	7	Not-Trans anti-PSPC1-A546 8C-S-PSPC1 V2.00	0	28. Not-Trans and anti-PSPC1-A546_Pos021_S001	00-rQPcEooYe9X47EEcwHysw7
47.139	5.58411	1990.46	um	Cell	3	Cell Center of Image Mass	0.000	1.000	1178	8	Not-Trans anti-PSPC1-A546 8C-S-PSPC1 V2.00	0	28. Not-Trans and anti-PSPC1-A546_Pos021_S001	00-rQPcEooYe9X47EEcwHysw7
63.1561	7.62971	1990.29	um	Cell	3	Cell Center of Image Mass	0.000	1.000	1179	9	Not-Trans anti-PSPC1-A546 8C-S-PSPC1 V2.00	0	28. Not-Trans and anti-PSPC1-A546_Pos021_S001	00-rQPcEooYe9X47EEcwHysw7
7.25317	6.04993	1990.68	um	Cell	3	Cell Center of Image Mass	0.000	1.000	1180	10	Not-Trans anti-PSPC1-A546 8C-S-PSPC1 V2.00	0	28. Not-Trans and anti-PSPC1-A546_Pos021_S001	00-rQPcEooYe9X47EEcwHysw7
12.6672	18.3931	1990.5	um	Cell	3	Cell Center of Image Mass	0.000	1.000	1181	11	Not-Trans anti-PSPC1-A546 8C-S-PSPC1 V2.00	0	28. Not-Trans and anti-PSPC1-A546_Pos021_S001	00-rQPcEooYe9X47EEcwHysw7
27.1405	24.2614	1990.38	um	Cell	3	Cell Center of Image Mass	0.000	1.000	1182	12	Not-Trans anti-PSPC1-A546 8C-S-PSPC1 V2.00	0	28. Not-Trans and anti-PSPC1-A546_Pos021_S001	00-rQPcEooYe9X47EEcwHysw7
9.70927	57.8833	1990.25	um	Cell	3	Cell Center of Image Mass	0.000	1.000	1183	13	Not-Trans anti-PSPC1-A546 8C-S-PSPC1 V2.00	0	28. Not-Trans and anti-PSPC1-A546_Pos021_S001	00-rQPcEooYe9X47EEcwHysw7
15.5003	66.4035	1990.19	um	Cell	3	Cell Center of Image Mass	0.000	1.000	1184	14	Not-Trans anti-PSPC1-A546 8C-S-PSPC1 V2.00	0	28. Not-Trans and anti-PSPC1-A546_Pos021_S001	00-rQPcEooYe9X47EEcwHysw7
88.3961	88.5114	1990.16	um	Cell	3	Cell Center of Image Mass	0.000	1.000	1185	15	Not-Trans anti-PSPC1-A546 8C-S-PSPC1 V2.00	0	28. Not-Trans and anti-PSPC1-A546_Pos021_S001	00-rQPcEooYe9X47EEcwHysw7
41.8728	101.219	1990.08	um	Cell	3	Cell Center of Image Mass	0.000	1.000	1186	16	Not-Trans anti-PSPC1-A546 8C-S-PSPC1 V2.00	0	28. Not-Trans and anti-PSPC1-A546_Pos021_S001	00-rQPcEooYe9X47EEcwHysw7
6.35349	105.52	1990.24	um	Cell	3	Cell Center of Image Mass	0.000	1.000	1187	17	Not-Trans anti-PSPC1-A546 8C-S-PSPC1 V2.00	0	28. Not-Trans and anti-PSPC1-A546_Pos021_S001	00-rQPcEooYe9X47EEcwHysw7
94.5877	107.889	1990.23	um	Cell	3	Cell Center of Image Mass	0.000	1.000	1188	18	Not-Trans anti-PSPC1-A546 8C-S-PSPC1 V2.00	0	28. Not-Trans and anti-PSPC1-A546_Pos021_S001	00-rQPcEooYe9X47EEcwHysw7
60.3199	114.34	1990.18	um	Cell	3	Cell Center of Image Mass	0.000	1.000	1189	19	Not-Trans anti-PSPC1-A546 8C-S-PSPC1 V2.00	0	28. Not-Trans and anti-PSPC1-A546_Pos021_S001	00-rQPcEooYe9X47EEcwHysw7
120.987	108.885	1989.78	um	Cell	3	Cell Center of Image Mass	0.000	1.000	1190	20	Not-Trans anti-PSPC1-A546 8C-S-PSPC1 V2.00	0	28. Not-Trans and anti-PSPC1-A546_Pos021_S001	00-rQPcEooYe9X47EEcwHysw7
43.5336	28.4071	1990.52	um	Cell	3	Cell Center of Image Mass	0.000	1.000	1191	21	Not-Trans anti-PSPC1-A546 8C-S-PSPC1 V2.00	0	28. Not-Trans and anti-PSPC1-A546_Pos021_S001	00-rQPcEooYe9X47EEcwHysw7
80.3169	105.622	1990.49	um	Cell	3	Cell Center of Image Mass	0.000	1.000	1192	22	Not-Trans anti-PSPC1-A546 8C-S-PSPC1 V2.00	0	28. Not-Trans and anti-PSPC1-A546_Pos021_S001	00-rQPcEooYe9X47EEcwHysw7
69.6857	68.2979	1991.33	um	Cell	3	Cell Center of Image Mass	0.000	1.000	1193	23	Not-Trans anti-PSPC1-A546 8C-S-PSPC1 V2.00	0	28. Not-Trans and anti-PSPC1-A546_Pos021_S001	00-rQPcEooYe9X47EEcwHysw7
240.093	23.749	1989.8	um	Cell	3	Cell Center of Image Mass	0.000	1.000	1194	24	Not-Trans anti-PSPC1-A546 8C-S-PSPC1 V2.00	0	28. Not-Trans and anti-PSPC1-A546_Pos021_S001	00-rQPcEooYe9X47EEcwHysw7
148.529	10.3016	1989.82	um	Cell	3	Cell Center of Image Mass	0.000	1.000	1195	25	Not-Trans anti-PSPC1-A546 8C-S-PSPC1 V2.00	0	28. Not-Trans and anti-PSPC1-A546_Pos021_S001	00-rQPcEooYe9X47EEcwHysw7
223.773	57.9359	1990.39	um	Cell	3	Cell Center of Image Mass	0.000	1.000	1196	26	Not-Trans anti-PSPC1-A546 8C-S-PSPC1 V2.00	0	28. Not-Trans and anti-PSPC1-A546_Pos021_S001	00-rQPcEooYe9X47EEcwHysw7
129.765	50.9814	1989.75	um	Cell	3	Cell Center of Image Mass	0.000	1.000	1197	27	Not-Trans anti-PSPC1-A546 8C-S-PSPC1 V2.00	0	28. Not-Trans and anti-PSPC1-A546_Pos021_S001	00-rQPcEooYe9X47EEcwHysw7
171.855	50.3283	1990.04	um	Cell	3	Cell Center of Image Mass	0.000	1.000	1198	28	Not-Trans anti-PSPC1-A546 8C-S-PSPC1 V2.00	0	28. Not-Trans and anti-PSPC1-A546_Pos021_S001	00-rQPcEooYe9X47EEcwHysw7
183.959	78.5432	1989.8	um	Cell	3	Cell Center of Image Mass	0.000	1.000	1199	29	Not-Trans anti-PSPC1-A546 8C-S-PSPC1 V2.00	0	28. Not-Trans and anti-PSPC1-A546_Pos021_S001	00-rQPcEooYe9X47EEcwHysw7
145.093	84.8276	1990.03	um	Cell	3	Cell Center of Image Mass	0.000	1.000	1200	30	Not-Trans anti-PSPC1-A546 8C-S-PSPC1 V2.00	0	28. Not-Trans and anti-PSPC1-A546_Pos021_S001	00-rQPcEooYe9X47EEcwHysw7
184.37	97.5766	1989.75	um	Cell	3	Cell Center of Image Mass	0.000	1.000	1201	31	Not-Trans anti-PSPC1-A546 8C-S-PSPC1 V2.00	0	28. Not-Trans and anti-PSPC1-A546_Pos021_S001	00-rQPcEooYe9X47EEcwHysw7
158.926	98.6753	1989.82	um	Cell	3	Cell Center of Image Mass	0.000	1.000	1202	32	Not-Trans anti-PSPC1-A546 8C-S-PSPC1 V2.00	0	28. Not-Trans and anti-PSPC1-A546_Pos021_S001	00-rQPcEooYe9X47EEcwHysw7
142.222	103.463	1989.98	um	Cell	3	Cell Center of Image Mass	0.000	1.000	1203	33	Not-Trans anti-PSPC1-A546 8C-S-PSPC1 V2.00	0	28. Not-Trans and anti-PSPC1-A546_Pos021_S001	00-rQPcEooYe9X47EEcwHysw7
214.075	108.194	1989.87	um	Cell	3	Cell Center of Image Mass	0.000	1.000	1204	34	Not-Trans anti-PSPC1-A546 8C-S-PSPC1 V2.00	0	28. Not-Trans and anti-PSPC1-A546_Pos021_S001	00-rQPcEooYe9X47EEcwHysw7
178.871	123.265	1989.87	um	Cell	3	Cell Center of Image Mass	0.000	1.000	1205	35	Not-Trans anti-PSPC1-A546 8C-S-PSPC1 V2.00	0	28. Not-Trans and anti-PSPC1-A546_Pos021_S001	00-rQPcEooYe9X47EEcwHysw7
146.784	117.439	1989.86	um	Cell	3	Cell Center of Image Mass	0.000	1.000	1206	36	Not-Trans anti-PSPC1-A546 8C-S-PSPC1 V2.00	0	28. Not-Trans and anti-PSPC1-A546_Pos021_S001	00-rQPcEooYe9X47EEcwHysw7
130.215	121.551	1990.01	um	Cell	3	Cell Center of Image Mass	0.000	1.000	1207	37	Not-Trans anti-PSPC1-A546 8C-S-PSPC1 V2.00	0	28. Not-Trans and anti-PSPC1-A546_Pos021_S001	00-rQPcEooYe9X47EEcwHysw7
196.853	6.77909	1990.29	um	Cell	3	Cell Center of Image Mass	0.000	1.000	1208	38	Not-Trans anti-PSPC1-A546 8C-S-PSPC1 V2.00	0	28. Not-Trans and anti-PSPC1-A546_Pos021_S001	00-rQPcEooYe9X47EEcwHysw7
216.344	12.6387	1990.39	um	Cell	3	Cell Center of Image Mass	0.000	1.000	1209	39	Not-Trans anti-PSPC1-A546 8C-S-PSPC1 V2.00	0	28. Not-Trans and anti-PSPC1-A546_Pos021_S001	00-rQPcEooYe9X47EEcwHysw7
134.31	74.4703	1990.2	um	Cell	3	Cell Center of Image Mass	0.000	1.000	1210	40	Not-Trans anti-PSPC1-A546 8C-S-PSPC1 V2.00	0	28. Not-Trans and anti-PSPC1-A546_Pos021_S001	00-rQPcEooYe9X47EEcwHysw7
35.347	127.834	1989.87	um	Cell	3	Cell Center of Image Mass	0.000	1.000	1211	41	Not-Trans anti-PSPC1-A546 8C-S-PSPC1 V2.00	0	28. Not-Trans and anti-PSPC1-A546_Pos021_S001	00-rQPcEooYe9X47EEcwHysw7
38.88	175.975	1990.03	um	Cell	3	Cell Center of Image Mass	0.000	1.000	1212	42	Not-Trans anti-PSPC1-A546 8C-S-PSPC1 V2.00	0	28. Not-Trans and anti-PSPC1-A546_Pos021_S001	00-rQPcEooYe9X47EEcwHysw7
77.7789	187.929	1989.94	um	Cell	3	Cell Center of Image Mass	0.000	1.000	1213	43	Not-Trans anti-PSPC1-A546 8C-S-PSPC1 V2.00	0	28. Not-Trans and anti-PSPC1-A546_Pos021_S001	00-rQPcEooYe9X47EEcwHysw7
33.8433	198.841	1990.05	um	Cell	3	Cell Center of Image Mass	0.000	1.000	1214	44	Not-Trans anti-PSPC1-A546 8C-S-PSPC1 V2.00	0	28. Not-Trans and anti-PSPC1-A546_Pos021_S001	00-rQPcEooYe9X47EEcwHysw7
109.743	201.166	1989.85	um	Cell	3	Cell Center of Image Mass	0.000	1.000	1215	45	Not-Trans anti-PSPC1-A546 8C-S-PSPC1 V2.00	0	28. Not-Trans and anti-PSPC1-A546_Pos021_S001	00-rQPcEooYe9X47EEcwHysw7
86.027	207.178	1990.11	um	Cell	3	Cell Center of Image Mass	0.000	1.000	1216	46	Not-Trans anti-PSPC1-A546 8C-S-PSPC1 V2.00	0	28. Not-Trans and anti-PSPC1-A546_Pos021_S001	00-rQPcEooYe9X47EEcwHysw7
28.1725	218.347	1990.16	um	Cell	3	Cell Center of Image Mass	0.000	1.000	1217	47	Not-Trans anti-PSPC1-A546 8C-S-PSPC1 V2.00	0	28. Not-Trans and anti-PSPC1-A546_Pos021_S001	00-rQPcEooYe9X47EEcwHysw7
49.7785	230.808	1990.11	um	Cell	3	Cell Center of Image Mass	0.000	1.000	1218	48	Not-Trans anti-PSPC1-A546 8C-S-PSPC1 V2.00	0	28. Not-Trans and anti-PSPC1-A546_Pos021_S001	00-rQPcEooYe9X47EEcwHysw7
108.56	129.038	1990.61	um	Cell	3	Cell Center of Image Mass	0.000	1.000	1219	49	Not-Trans anti-PSPC1-A546 8C-S-PSPC1 V2.00	0	28. Not-Trans and anti-PSPC1-A546_Pos021_S001	00-rQPcEooYe9X47EEcwHysw7
22.8237	150.828	1990.22	um	Cell	3	Cell Center of Image Mass	0.000	1.000	1220	50	Not-Trans anti-PSPC1-A546 8C-S-PSPC1 V2.00	0	28. Not-Trans and anti-PSPC1-A546_Pos021_S001	00-rQPcEooYe9X47EEcwHysw7
40.509	156.352	1990.07	um	Cell	3	Cell Center of Image Mass	0.000	1.000	1221	51	Not-Trans anti-PSPC1-A546 8C-S-PSPC1 V2.00	0	28. Not-Trans and anti-PSPC1-A546_Pos021_S001	00-rQPcEooYe9X47EEcwHysw7
3.93479	162.797	1990.41	um	Cell	3	Cell Center of Image Mass	0.000	1.000	1222	52	Not-Trans anti-PSPC1-A546 8C-S-PSPC1 V2.00	0	28. Not-Trans and anti-PSPC1-A546_Pos021_S001	00-rQPcEooYe9X47EEcwHysw7
120.331	171.234	1990.02	um	Cell	3	Cell Center of Image Mass	0.000	1.000	1223	53	Not-Trans anti-PSPC1-A546 8C-S-PSPC1 V2.00	0	28. Not-Trans and anti-PSPC1-A546_Pos021_S001	00-rQPcEooYe9X47EEcwHysw7
7.71468	199.603	1990.51	um	Cell	3	Cell Center of Image Mass	0.000	1.000	1224	54	Not-Trans anti-PSPC1-A546 8C-S-PSPC1 V2.00	0	28. Not-Trans and anti-PSPC1-A546_Pos021_S001	00-rQPcEooYe9X47EEcwHysw7
60.6335	215.299	1990.23	um	Cell	3	Cell Center of Image Mass	0.000	1.000	1225	55	Not-Trans anti-PSPC1-A546 8C-S-PSPC1 V2.00	0	28. Not-Trans and anti-PSPC1-A546_Pos021_S001	00-rQPcEooYe9X47EEcwHysw7
72.6622	220.02	1990.23	um	Cell	3	Cell Center of Image Mass	0.000	1.000	1226	56	Not-Trans anti-PSPC1-A546 8C-S-PSPC1 V2.00	0	28. Not-Trans and anti-PSPC1-A546_Pos021_S001	00-rQPcEooYe9X47EEcwHysw7
71.8478	237.203	1990.2	um	Cell	3	Cell Center of Image Mass	0.000	1.000	1227	57	Not-Trans anti-PSPC1-A546 8C-S-PSPC1 V2.00	0	28. Not-Trans and anti-PSPC1-A546_Pos021_S001	00-rQPcEooYe9X47EEcwHysw7
23.2088	238.884	1990.31	um	Cell	3	Cell Center of Image Mass	0.000	1.000	1228	58	Not-Trans anti-PSPC1-A546 8C-S-PSPC1 V2.00	0	28. Not-Trans and anti-PSPC1-A546_Pos021_S001	00-rQPcEooYe9X47EEcwHysw7
102.457	139.242	1990.77	um	Cell	3	Cell Center of Image Mass	0.000	1.000	1229	59	Not-Trans anti-PSPC1-A546 8C-S-PSPC1 V2.00	0	28. Not-Trans and anti-PSPC1-A546_Pos021_S001	00-rQPcEooYe9X47EEcwHysw7
90.212	153.585	1990.5	um	Cell	3	Cell Center of Image Mass	0.000	1.000	1230	60	Not-Trans anti-PSPC1-A546 8C-S-PSPC1 V2.00	0	28. Not-Trans and anti-PSPC1-A546_Pos021_S001	00-rQPcEooYe9X47EEcwHysw7
107.935	175.47	1991	um	Cell	3	Cell Center of Image Mass	0.000	1.000	1231	61	Not-Trans anti-PSPC1-A546 8C-S-PSPC1 V2.00	0	28. Not-Trans and anti-PSPC1-A546_Pos021_S001	00-rQPcEooYe9X47EEcwHysw7
118.286	179.03	1990.87	um	Cell	3	Cell Center of Image Mass	0.000	1.000	1232	62	Not-Trans anti-PSPC1-A546 8C-S-PSPC1 V2.00	0	28. Not-Trans and anti-PSPC1-A546_Pos021_S001	00-rQPcEooYe9X47EEcwHysw7
97.658	230.36	1990.57	um	Cell	3	Cell Center of Image Mass	0.000	1.000	1233	63	Not-Trans anti-PSPC1-A546 8C-S-PSPC1 V2.00	0	28. Not-Trans and anti-PSPC1-A546_Pos021_S001	00-rQPcEooYe9X47EEcwHysw7
68.7204	171.715	1991.18	um	Cell	3	Cell Center of Image Mass	0.000	1.000	1234	64	Not-Trans anti-PSPC1-A546 8C-S-PSPC1 V2.00	0	28. Not-Trans and anti-PSPC1-A546_Pos021_S001	00-rQPcEooYe9X47EEcwHysw7
160.526	134.201	1989.57	um	Cell	3	Cell Center of Image Mass	0.000	1.000	1235	65	Not-Trans anti-PSPC1-A546 8C-S-PSPC1 V2.00	0	28. Not-Trans and anti-PSPC1-A546_Pos021_S001	00-rQPcEooYe9X47EEcwHysw7
148.18	201.25	1989.69	um	Cell	3	Cell Center of Image Mass	0.000	1.000	1236	66	Not-Trans anti-PSPC1-A546 8C-S-PSPC1 V2.00	0	28. Not-Trans and anti-PSPC1-A546_Pos021_S001	00-rQPcEooYe9X47EEcwHysw7
206.779	130.297	1989.74	um	Cell	3	Cell Center of Image Mass	0.000	1.000	1237	67	Not-Trans anti-PSPC1-A546 8C-S-PSPC1 V2.00	0	28. Not-Trans and anti-PSPC1-A546_Pos021_S001	00-rQPcEooYe9X47EEcwHysw7
129.099	134.347	1989.86	um	Cell	3	Cell Center of Image Mass	0.000	1.000	1238	68	Not-Trans anti-PSPC1-A546 8C-S-PSPC1 V2.00	0	28. Not-Trans and anti-PSPC1-A546_Pos021_S001	00-rQPcEooYe9X47EEcwHysw7
217.618	161.571	1989.98	um	Cell	3	Cell Center of Image Mass	0.000	1.000	1239	69	Not-Trans anti-PSPC1-A546 8C-S-PSPC1 V2.00	0	28. Not-Trans and anti-PSPC1-A546_Pos021_S001	00-rQPcEooYe9X47EEcwHysw7
204.846	185.396	1989.94	um	Cell	3	Cell Center of Image Mass	0.000	1.000	1240	70	Not-Trans anti-PSPC1-A546 8C-S-PSPC1 V2.00	0	28. Not-Trans and anti-PSPC1-A546_Pos021_S001	00-rQPcEooYe9X47EEcwHysw7
184.763	208.11	1989.99	um	Cell	3	Cell Center of Image Mass	0.000	1.000	1241	71	Not-Trans anti-PSPC1-A546 8C-S-PSPC1 V2.00	0	28. Not-Trans and anti-PSPC1-A546_Pos021_S001	00-rQPcEooYe9X47EEcwHysw7
207.609	240.759	1989.96	um	Cell	3	Cell Center of Image Mass	0.000	1.000	1242	72	Not-Trans anti-PSPC1-A546 8C-S-PSPC1 V2.00	0	28. Not-Trans and anti-PSPC1-A546_Pos021_S001	00-rQPcEooYe9X47EEcwHysw7
123.359	146.698	1990.3	um	Cell	3	Cell Center of Image Mass	0.000	1.000	1243	73	Not-Trans anti-PSPC1-A546 8C-S-PSPC1 V2.00	0	28. Not-Trans and anti-PSPC1-A546_Pos021_S001	00-rQPcEooYe9X47EEcwHysw7
234.897	154.429	1990.22	um	Cell	3	Cell Center of Image Mass	0.000	1.000	1244	74	Not-Trans anti-PSPC1-A546 8C-S-PSPC1 V2.00	0	28. Not-Trans and anti-PSPC1-A546_Pos021_S001	00-rQPcEooYe9X47EEcwHysw7
135	158.603	1990.15	um	Cell	3	Cell Center of Image Mass	0.000	1.000	1245	75	Not-Trans anti-PSPC1-A546 8C-S-PSPC1 V2.00	0	28. Not-Trans and anti-PSPC1-A546_Pos021_S001	00-rQPcEooYe9X47EEcwHysw7
151.835	162.951	1990.23	um	Cell	3	Cell Center of Image Mass	0.000	1.000	1246	76	Not-Trans anti-PSPC1-A546 8C-S-PSPC1 V2.00	0	28. Not-Trans and anti-PSPC1-A546_Pos021_S001	00-rQPcEooYe9X47EEcwHysw7
172.06	165.528	1990.24	um	Cell	3	Cell Center of Image Mass	0.000	1.000	1247	77	Not-Trans anti-PSPC1-A546 8C-S-PSPC1 V2.00	0	28. Not-Trans and anti-PSPC1-A546_Pos021_S001	00-rQPcEooYe9X47EEcwHysw7
144.294	173.821	1990.24	um	Cell	3	Cell Center of Image Mass	0.000	1.000	1248	78	Not-Trans anti-PSPC1-A546 8C-S-PSPC1 V2.00	0	28. Not-Trans and anti-PSPC1-A546_Pos021_S001	00-rQPcEooYe9X47EEcwHysw7
235.786	185.732	1990.17	um	Cell	3	Cell Center of Image Mass	0.000	1.000	1249	79	Not-Trans anti-PSPC1-A546 8C-S-PSPC1 V2.00	0	28. Not-Trans and anti-PSPC1-A546_Pos021_S001	00-rQPcEooYe9X47EEcwHysw7
236.89	216.756	1990.47	um	Cell	3	Cell Center of Image Mass	0.000	1.000	1250	80	Not-Trans anti-PSPC1-A546 8C-S-PSPC1 V2.00	0	28. Not-Trans and anti-PSPC1-A546_Pos021_S001	00-rQPcEooYe9X47EEcwHysw7
131.094	231.122	1990.21	um	Cell	3	Cell Center of Image Mass	0.000	1.000	1251	81	Not-Trans anti-PSPC1-A546 8C-S-PSPC1 V2.00	0	28. Not-Trans and anti-PSPC1-A546_Pos021_S001	00-rQPcEooYe9X47EEcwHysw7
157.774	225.249	1990.32	um	Cell	3	Cell Center of Image Mass	0.000	1.000	1252	82	Not-Trans anti-PSPC1-A546 8C-S-PSPC1 V2.00	0	28. Not-Trans and anti-PSPC1-A546_Pos021_S001	00-rQPcEooYe9X47EEcwHysw7
196.441	232.586	1991.33	um	Cell	3	Cell Center of Image Mass	0.000	1.000	1253	83	Not-Trans anti-PSPC1-A546 8C-S-PSPC1 V2.00	0	28. Not-Trans and anti-PSPC1-A546_Pos021_S001	00-rQPcEooYe9X47EEcwHysw7
238.961	46.6918	1989.98	um	Cell	3	Cell Center of Image Mass	0.000	1.000	1356	0	Not-Trans anti-PSPC1-A546 8C-S-PSPC1 V2.00	0	28. Not-Trans and anti-PSPC1-A546_Pos024_S001	00-9N7K9DTvN5qcUAT7uZ5SUN
105.79	91.1036	1989.3	um	Cell	3	Cell Center of Image Mass	0.000	1.000	1357	1	Not-Trans anti-PSPC1-A546 8C-S-PSPC1 V2.00	0	28. Not-Trans and anti-PSPC1-A546_Pos024_S001	00-9N7K9DTvN5qcUAT7uZ5SUN
58.5358	95.7876	1989.48	um	Cell	3	Cell Center of Image Mass	0.000	1.000	1358	2	Not-Trans anti-PSPC1-A546 8C-S-PSPC1 V2.00	0	28. Not-Trans and anti-PSPC1-A546_Pos024_S001	00-9N7K9DTvN5qcUAT7uZ5SUN
76.4157	102.281	1989.38	um	Cell	3	Cell Center of Image Mass	0.000	1.000	1359	3	Not-Trans anti-PSPC1-A546 8C-S-PSPC1 V2.00	0	28. Not-Trans and anti-PSPC1-A546_Pos024_S001	00-9N7K9DTvN5qcUAT7uZ5SUN
105.245	129.94	1989.33	um	Cell	3	Cell Center of Image Mass	0.000	1.000	1360	4	Not-Trans anti-PSPC1-A546 8C-S-PSPC1 V2.00	0	28. Not-Trans and anti-PSPC1-A546_Pos024_S001	00-9N7K9DTvN5qcUAT7uZ5SUN
136.459	141.896	1989.3	um	Cell	3	Cell Center of Image Mass	0.000	1.000	1361	5	Not-Trans anti-PSPC1-A546 8C-S-PSPC1 V2.00	0	28. Not-Trans and anti-PSPC1-A546_Pos024_S001	00-9N7K9DTvN5qcUAT7uZ5SUN
243.118	153.465	1989.33	um	Cell	3	Cell Center of Image Mass	0.000	1.000	1362	6	Not-Trans anti-PSPC1-A546 8C-S-PSPC1 V2.00	0	28. Not-Trans and anti-PSPC1-A546_Pos024_S001	00-9N7K9DTvN5qcUAT7uZ5SUN
107.435	169.561	1989.44	um	Cell	3	Cell Center of Image Mass	0.000	1.000	1363	7	Not-Trans anti-PSPC1-A546 8C-S-PSPC1 V2.00	0	28. Not-Trans and anti-PSPC1-A546_Pos024_S001	00-9N7K9DTvN5qcUAT7uZ5SUN
168.947	224.935	1989.34	um	Cell	3	Cell Center of Image Mass	0.000	1.000	1364	8	Not-Trans anti-PSPC1-A546 8C-S-PSPC1 V2.00	0	28. Not-Trans and anti-PSPC1-A546_Pos024_S001	00-9N7K9DTvN5qcUAT7uZ5SUN
55.3159	235.634	1989.7	um	Cell	3	Cell Center of Image Mass	0.000	1.000	1365	9	Not-Trans anti-PSPC1-A546 8C-S-PSPC1 V2.00	0	28. Not-Trans and anti-PSPC1-A546_Pos024_S001	00-9N7K9DTvN5qcUAT7uZ5SUN
240.211	241.716	1989.4	um	Cell	3	Cell Center of Image Mass	0.000	1.000	1366	10	Not-Trans anti-PSPC1-A546 8C-S-PSPC1 V2.00	0	28. Not-Trans and anti-PSPC1-A546_Pos024_S001	00-9N7K9DTvN5qcUAT7uZ5SUN
2.41662	42.4389	1989.82	um	Cell	3	Cell Center of Image Mass	0.000	1.000	1367	11	Not-Trans anti-PSPC1-A546 8C-S-PSPC1 V2.00	0	28. Not-Trans and anti-PSPC1-A546_Pos024_S001	00-9N7K9DTvN5qcUAT7uZ5SUN
119.841	40.2059	1989.41	um	Cell	3	Cell Center of Image Mass	0.000	1.000	1368	12	Not-Trans anti-PSPC1-A546 8C-S-PSPC1 V2.00	0	28. Not-Trans and anti-PSPC1-A546_Pos024_S001	00-9N7K9DTvN5qcUAT7uZ5SUN
107.714	55.2808	1989.63	um	Cell	3	Cell Center of Image Mass	0.000	1.000	1369	13	Not-Trans anti-PSPC1-A546 8C-S-PSPC1 V2.00	0	28. Not-Trans and anti-PSPC1-A546_Pos024_S001	00-9N7K9DTvN5qcUAT7uZ5SUN
69.9948	54.9241	1989.48	um	Cell	3	Cell Center of Image Mass	0.000	1.000	1370	14	Not-Trans anti-PSPC1-A546 8C-S-PSPC1 V2.00	0	28. Not-Trans and anti-PSPC1-A546_Pos024_S001	00-9N7K9DTvN5qcUAT7uZ5SUN
87.5498	76.5709	1989.5	um	Cell	3	Cell Center of Image Mass	0.000	1.000	1371	15	Not-Trans anti-PSPC1-A546 8C-S-PSPC1 V2.00	0	28. Not-Trans and anti-PSPC1-A546_Pos024_S001	00-9N7K9DTvN5qcUAT7uZ5SUN
78.8341	121.144	1989.61	um	Cell	3	Cell Center of Image Mass	0.000	1.000	1372	16	Not-Trans anti-PSPC1-A546 8C-S-PSPC1 V2.00	0	28. Not-Trans and anti-PSPC1-A546_Pos024_S001	00-9N7K9DTvN5qcUAT7uZ5SUN
117.72	9.95686	1989.67	um	Cell	3	Cell Center of Image Mass	0.000	1.000	1373	17	Not-Trans anti-PSPC1-A546 8C-S-PSPC1 V2.00	0	28. Not-Trans and anti-PSPC1-A546_Pos024_S001	00-9N7K9DTvN5qcUAT7uZ5SUN
17.238	20.4174	1990.04	um	Cell	3	Cell Center of Image Mass	0.000	1.000	1374	18	Not-Trans anti-PSPC1-A546 8C-S-PSPC1 V2.00	0	28. Not-Trans and anti-PSPC1-A546_Pos024_S001	00-9N7K9DTvN5qcUAT7uZ5SUN
47.0617	61.7323	1989.71	um	Cell	3	Cell Center of Image Mass	0.000	1.000	1375	19	Not-Trans anti-PSPC1-A546 8C-S-PSPC1 V2.00	0	28. Not-Trans and anti-PSPC1-A546_Pos024_S001	00-9N7K9DTvN5qcUAT7uZ5SUN
100.524	70.218	1989.76	um	Cell	3	Cell Center of Image Mass	0.000	1.000	1376	20	Not-Trans anti-PSPC1-A546 8C-S-PSPC1 V2.00	0	28. Not-Trans and anti-PSPC1-A546_Pos024_S001	00-9N7K9DTvN5qcUAT7uZ5SUN
23.0194	72.0237	1989.89	um	Cell	3	Cell Center of Image Mass	0.000	1.000	1377	21	Not-Trans anti-PSPC1-A546 8C-S-PSPC1 V2.00	0	28. Not-Trans and anti-PSPC1-A546_Pos024_S001	00-9N7K9DTvN5qcUAT7uZ5SUN
12.4667	77.6391	1990.09	um	Cell	3	Cell Center of Image Mass	0.000	1.000	1378	22	Not-Trans anti-PSPC1-A546 8C-S-PSPC1 V2.00	0	28. Not-Trans and anti-PSPC1-A546_Pos024_S001	00-9N7K9DTvN5qcUAT7uZ5SUN
10.9299	98.7783	1989.81	um	Cell	3	Cell Center of Image Mass	0.000	1.000	1379	23	Not-Trans anti-PSPC1-A546 8C-S-PSPC1 V2.00	0	28. Not-Trans and anti-PSPC1-A546_Pos024_S001	00-9N7K9DTvN5qcUAT7uZ5SUN
24.0179	114.091	1989.81	um	Cell	3	Cell Center of Image Mass	0.000	1.000	1380	24	Not-Trans anti-PSPC1-A546 8C-S-PSPC1 V2.00	0	28. Not-Trans and anti-PSPC1-A546_Pos024_S001	00-9N7K9DTvN5qcUAT7uZ5SUN
32.5982	7.93509	1990.08	um	Cell	3	Cell Center of Image Mass	0.000	1.000	1381	25	Not-Trans anti-PSPC1-A546 8C-S-PSPC1 V2.00	0	28. Not-Trans and anti-PSPC1-A546_Pos024_S001	00-9N7K9DTvN5qcUAT7uZ5SUN
92.5414	18.9073	1990.32	um	Cell	3	Cell Center of Image Mass	0.000	1.000	1382	26	Not-Trans anti-PSPC1-A546 8C-S-PSPC1 V2.00	0	28. Not-Trans and anti-PSPC1-A546_Pos024_S001	00-9N7K9DTvN5qcUAT7uZ5SUN
73.7583	10.6603	1991.03	um	Cell	3	Cell Center of Image Mass	0.000	1.000	1383	27	Not-Trans anti-PSPC1-A546 8C-S-PSPC1 V2.00	0	28. Not-Trans and anti-PSPC1-A546_Pos024_S001	00-9N7K9DTvN5qcUAT7uZ5SUN
92.4207	40.3427	1990.93	um	Cell	3	Cell Center of Image Mass	0.000	1.000	1384	28	Not-Trans anti-PSPC1-A546 8C-S-PSPC1 V2.00	0	28. Not-Trans and anti-PSPC1-A546_Pos024_S001	00-9N7K9DTvN5qcUAT7uZ5SUN
241.457	6.26327	1989.43	um	Cell	3	Cell Center of Image Mass	0.000	1.000	1385	29	Not-Trans anti-PSPC1-A546 8C-S-PSPC1 V2.00	0	28. Not-Trans and anti-PSPC1-A546_Pos024_S001	00-9N7K9DTvN5qcUAT7uZ5SUN
235.49	26.8762	1989.38	um	Cell	3	Cell Center of Image Mass	0.000	1.000	1386	30	Not-Trans anti-PSPC1-A546 8C-S-PSPC1 V2.00	0	28. Not-Trans and anti-PSPC1-A546_Pos024_S001	00-9N7K9DTvN5qcUAT7uZ5SUN
213.027	78.4616	1989.43	um	Cell	3	Cell Center of Image Mass	0.000	1.000	1387	31	Not-Trans anti-PSPC1-A546 8C-S-PSPC1 V2.00	0	28. Not-Trans and anti-PSPC1-A546_Pos024_S001	00-9N7K9DTvN5qcUAT7uZ5SUN
240.289	78.2881	1989.52	um	Cell	3	Cell Center of Image Mass	0.000	1.000	1388	32	Not-Trans anti-PSPC1-A546 8C-S-PSPC1 V2.00	0	28. Not-Trans and anti-PSPC1-A546_Pos024_S001	00-9N7K9DTvN5qcUAT7uZ5SUN
191.164	83.442	1989.24	um	Cell	3	Cell Center of Image Mass	0.000	1.000	1389	33	Not-Trans anti-PSPC1-A546 8C-S-PSPC1 V2.00	0	28. Not-Trans and anti-PSPC1-A546_Pos024_S001	00-9N7K9DTvN5qcUAT7uZ5SUN
210.112	95.6322	1989.34	um	Cell	3	Cell Center of Image Mass	0.000	1.000	1390	34	Not-Trans anti-PSPC1-A546 8C-S-PSPC1 V2.00	0	28. Not-Trans and anti-PSPC1-A546_Pos024_S001	00-9N7K9DTvN5qcUAT7uZ5SUN
243.424	99.6264	1989.35	um	Cell	3	Cell Center of Image Mass	0.000	1.000	1391	35	Not-Trans anti-PSPC1-A546 8C-S-PSPC1 V2.00	0	28. Not-Trans and anti-PSPC1-A546_Pos024_S001	00-9N7K9DTvN5qcUAT7uZ5SUN
230.321	101.786	1989.64	um	Cell	3	Cell Center of Image Mass	0.000	1.000	1392	36	Not-Trans anti-PSPC1-A546 8C-S-PSPC1 V2.00	0	28. Not-Trans and anti-PSPC1-A546_Pos024_S001	00-9N7K9DTvN5qcUAT7uZ5SUN
149.003	110.616	1989.51	um	Cell	3	Cell Center of Image Mass	0.000	1.000	1393	37	Not-Trans anti-PSPC1-A546 8C-S-PSPC1 V2.00	0	28. Not-Trans and anti-PSPC1-A546_Pos024_S001	00-9N7K9DTvN5qcUAT7uZ5SUN
178.628	118.49	1989.24	um	Cell	3	Cell Center of Image Mass	0.000	1.000	1394	38	Not-Trans anti-PSPC1-A546 8C-S-PSPC1 V2.00	0	28. Not-Trans and anti-PSPC1-A546_Pos024_S001	00-9N7K9DTvN5qcUAT7uZ5SUN
201.146	116.252	1989.34	um	Cell	3	Cell Center of Image Mass	0.000	1.000	1395	39	Not-Trans anti-PSPC1-A546 8C-S-PSPC1 V2.00	0	28. Not-Trans and anti-PSPC1-A546_Pos024_S001	00-9N7K9DTvN5qcUAT7uZ5SUN
202.463	3.71146	1989.77	um	Cell	3	Cell Center of Image Mass	0.000	1.000	1396	40	Not-Trans anti-PSPC1-A546 8C-S-PSPC1 V2.00	0	28. Not-Trans and anti-PSPC1-A546_Pos024_S001	00-9N7K9DTvN5qcUAT7uZ5SUN
204.511	19.5738	1989.89	um	Cell	3	Cell Center of Image Mass	0.000	1.000	1397	41	Not-Trans anti-PSPC1-A546 8C-S-PSPC1 V2.00	0	28. Not-Trans and anti-PSPC1-A546_Pos024_S001	00-9N7K9DTvN5qcUAT7uZ5SUN
138.515	27.9777	1989.62	um	Cell	3	Cell Center of Image Mass	0.000	1.000	1398	42	Not-Trans anti-PSPC1-A546 8C-S-PSPC1 V2.00	0	28. Not-Trans and anti-PSPC1-A546_Pos024_S001	00-9N7K9DTvN5qcUAT7uZ5SUN
161.026	38.0152	1989.97	um	Cell	3	Cell Center of Image Mass	0.000	1.000	1399	43	Not-Trans anti-PSPC1-A546 8C-S-PSPC1 V2.00	0	28. Not-Trans and anti-PSPC1-A546_Pos024_S001	00-9N7K9DTvN5qcUAT7uZ5SUN
180.216	42.598	1989.71	um	Cell	3	Cell Center of Image Mass	0.000	1.000	1400	44	Not-Trans anti-PSPC1-A546 8C-S-PSPC1 V2.00	0	28. Not-Trans and anti-PSPC1-A546_Pos024_S001	00-9N7K9DTvN5qcUAT7uZ5SUN
159.319	71.9357	1989.51	um	Cell	3	Cell Center of Image Mass	0.000	1.000	1401	45	Not-Trans anti-PSPC1-A546 8C-S-PSPC1 V2.00	0	28. Not-Trans and anti-PSPC1-A546_Pos024_S001	00-9N7K9DTvN5qcUAT7uZ5SUN
232.191	118.72	1989.73	um	Cell	3	Cell Center of Image Mass	0.000	1.000	1402	46	Not-Trans anti-PSPC1-A546 8C-S-PSPC1 V2.00	0	28. Not-Trans and anti-PSPC1-A546_Pos024_S001	00-9N7K9DTvN5qcUAT7uZ5SUN
164.588	9.84522	1990.01	um	Cell	3	Cell Center of Image Mass	0.000	1.000	1403	47	Not-Trans anti-PSPC1-A546 8C-S-PSPC1 V2.00	0	28. Not-Trans and anti-PSPC1-A546_Pos024_S001	00-9N7K9DTvN5qcUAT7uZ5SUN
172.665	24.0228	1990.37	um	Cell	3	Cell Center of Image Mass	0.000	1.000	1404	48	Not-Trans anti-PSPC1-A546 8C-S-PSPC1 V2.00	0	28. Not-Trans and anti-PSPC1-A546_Pos024_S001	00-9N7K9DTvN5qcUAT7uZ5SUN
200.982	37.8523	1990.33	um	Cell	3	Cell Center of Image Mass	0.000	1.000	1405	49	Not-Trans anti-PSPC1-A546 8C-S-PSPC1 V2.00	0	28. Not-Trans and anti-PSPC1-A546_Pos024_S001	00-9N7K9DTvN5qcUAT7uZ5SUN
45.9238	138.037	1989.5	um	Cell	3	Cell Center of Image Mass	0.000	1.000	1406	50	Not-Trans anti-PSPC1-A546 8C-S-PSPC1 V2.00	0	28. Not-Trans and anti-PSPC1-A546_Pos024_S001	00-9N7K9DTvN5qcUAT7uZ5SUN
31.5321	142.035	1989.5	um	Cell	3	Cell Center of Image Mass	0.000	1.000	1407	51	Not-Trans anti-PSPC1-A546 8C-S-PSPC1 V2.00	0	28. Not-Trans and anti-PSPC1-A546_Pos024_S001	00-9N7K9DTvN5qcUAT7uZ5SUN
69.3555	159.508	1989.41	um	Cell	3	Cell Center of Image Mass	0.000	1.000	1408	52	Not-Trans anti-PSPC1-A546 8C-S-PSPC1 V2.00	0	28. Not-Trans and anti-PSPC1-A546_Pos024_S001	00-9N7K9DTvN5qcUAT7uZ5SUN
40.6322	179.888	1989.72	um	Cell	3	Cell Center of Image Mass	0.000	1.000	1409	53	Not-Trans anti-PSPC1-A546 8C-S-PSPC1 V2.00	0	28. Not-Trans and anti-PSPC1-A546_Pos024_S001	00-9N7K9DTvN5qcUAT7uZ5SUN
56.8235	185.446	1989.6	um	Cell	3	Cell Center of Image Mass	0.000	1.000	1410	54	Not-Trans anti-PSPC1-A546 8C-S-PSPC1 V2.00	0	28. Not-Trans and anti-PSPC1-A546_Pos024_S001	00-9N7K9DTvN5qcUAT7uZ5SUN
78.3062	190.142	1989.59	um	Cell	3	Cell Center of Image Mass	0.000	1.000	1411	55	Not-Trans anti-PSPC1-A546 8C-S-PSPC1 V2.00	0	28. Not-Trans and anti-PSPC1-A546_Pos024_S001	00-9N7K9DTvN5qcUAT7uZ5SUN
101.711	191.734	1989.46	um	Cell	3	Cell Center of Image Mass	0.000	1.000	1412	56	Not-Trans anti-PSPC1-A546 8C-S-PSPC1 V2.00	0	28. Not-Trans and anti-PSPC1-A546_Pos024_S001	00-9N7K9DTvN5qcUAT7uZ5SUN
70.2167	206.811	1989.5	um	Cell	3	Cell Center of Image Mass	0.000	1.000	1413	57	Not-Trans anti-PSPC1-A546 8C-S-PSPC1 V2.00	0	28. Not-Trans and anti-PSPC1-A546_Pos024_S001	00-9N7K9DTvN5qcUAT7uZ5SUN
19.2913	208.697	1989.69	um	Cell	3	Cell Center of Image Mass	0.000	1.000	1414	58	Not-Trans anti-PSPC1-A546 8C-S-PSPC1 V2.00	0	28. Not-Trans and anti-PSPC1-A546_Pos024_S001	00-9N7K9DTvN5qcUAT7uZ5SUN
95.7726	208.778	1989.56	um	Cell	3	Cell Center of Image Mass	0.000	1.000	1415	59	Not-Trans anti-PSPC1-A546 8C-S-PSPC1 V2.00	0	28. Not-Trans and anti-PSPC1-A546_Pos024_S001	00-9N7K9DTvN5qcUAT7uZ5SUN
119.343	221.696	1989.28	um	Cell	3	Cell Center of Image Mass	0.000	1.000	1416	60	Not-Trans anti-PSPC1-A546 8C-S-PSPC1 V2.00	0	28. Not-Trans and anti-PSPC1-A546_Pos024_S001	00-9N7K9DTvN5qcUAT7uZ5SUN
106.737	239.373	1989.58	um	Cell	3	Cell Center of Image Mass	0.000	1.000	1417	61	Not-Trans anti-PSPC1-A546 8C-S-PSPC1 V2.00	0	28. Not-Trans and anti-PSPC1-A546_Pos024_S001	00-9N7K9DTvN5qcUAT7uZ5SUN
85.9949	240.115	1989.62	um	Cell	3	Cell Center of Image Mass	0.000	1.000	1418	62	Not-Trans anti-PSPC1-A546 8C-S-PSPC1 V2.00	0	28. Not-Trans and anti-PSPC1-A546_Pos024_S001	00-9N7K9DTvN5qcUAT7uZ5SUN
62.5503	134.234	1989.74	um	Cell	3	Cell Center of Image Mass	0.000	1.000	1419	63	Not-Trans anti-PSPC1-A546 8C-S-PSPC1 V2.00	0	28. Not-Trans and anti-PSPC1-A546_Pos024_S001	00-9N7K9DTvN5qcUAT7uZ5SUN
3.80804	140.494	1989.88	um	Cell	3	Cell Center of Image Mass	0.000	1.000	1420	64	Not-Trans anti-PSPC1-A546 8C-S-PSPC1 V2.00	0	28. Not-Trans and anti-PSPC1-A546_Pos024_S001	00-9N7K9DTvN5qcUAT7uZ5SUN
17.7272	154.368	1989.97	um	Cell	3	Cell Center of Image Mass	0.000	1.000	1421	65	Not-Trans anti-PSPC1-A546 8C-S-PSPC1 V2.00	0	28. Not-Trans and anti-PSPC1-A546_Pos024_S001	00-9N7K9DTvN5qcUAT7uZ5SUN
24.229	168.65	1989.78	um	Cell	3	Cell Center of Image Mass	0.000	1.000	1422	66	Not-Trans anti-PSPC1-A546 8C-S-PSPC1 V2.00	0	28. Not-Trans and anti-PSPC1-A546_Pos024_S001	00-9N7K9DTvN5qcUAT7uZ5SUN
5.95787	176.41	1990	um	Cell	3	Cell Center of Image Mass	0.000	1.000	1423	67	Not-Trans anti-PSPC1-A546 8C-S-PSPC1 V2.00	0	28. Not-Trans and anti-PSPC1-A546_Pos024_S001	00-9N7K9DTvN5qcUAT7uZ5SUN
15.8766	189.587	1989.8	um	Cell	3	Cell Center of Image Mass	0.000	1.000	1424	68	Not-Trans anti-PSPC1-A546 8C-S-PSPC1 V2.00	0	28. Not-Trans and anti-PSPC1-A546_Pos024_S001	00-9N7K9DTvN5qcUAT7uZ5SUN
40.2759	200.672	1989.75	um	Cell	3	Cell Center of Image Mass	0.000	1.000	1425	69	Not-Trans anti-PSPC1-A546 8C-S-PSPC1 V2.00	0	28. Not-Trans and anti-PSPC1-A546_Pos024_S001	00-9N7K9DTvN5qcUAT7uZ5SUN
4.56253	210.567	1989.8	um	Cell	3	Cell Center of Image Mass	0.000	1.000	1426	70	Not-Trans anti-PSPC1-A546 8C-S-PSPC1 V2.00	0	28. Not-Trans and anti-PSPC1-A546_Pos024_S001	00-9N7K9DTvN5qcUAT7uZ5SUN
5.34147	155.572	1990.21	um	Cell	3	Cell Center of Image Mass	0.000	1.000	1427	71	Not-Trans anti-PSPC1-A546 8C-S-PSPC1 V2.00	0	28. Not-Trans and anti-PSPC1-A546_Pos024_S001	00-9N7K9DTvN5qcUAT7uZ5SUN
164.946	174.146	1989.18	um	Cell	3	Cell Center of Image Mass	0.000	1.000	1428	72	Not-Trans anti-PSPC1-A546 8C-S-PSPC1 V2.00	0	28. Not-Trans and anti-PSPC1-A546_Pos024_S001	00-9N7K9DTvN5qcUAT7uZ5SUN
154.884	188.68	1989.2	um	Cell	3	Cell Center of Image Mass	0.000	1.000	1429	73	Not-Trans anti-PSPC1-A546 8C-S-PSPC1 V2.00	0	28. Not-Trans and anti-PSPC1-A546_Pos024_S001	00-9N7K9DTvN5qcUAT7uZ5SUN
133.585	189.674	1989.14	um	Cell	3	Cell Center of Image Mass	0.000	1.000	1430	74	Not-Trans anti-PSPC1-A546 8C-S-PSPC1 V2.00	0	28. Not-Trans and anti-PSPC1-A546_Pos024_S001	00-9N7K9DTvN5qcUAT7uZ5SUN
241.282	131.311	1989.55	um	Cell	3	Cell Center of Image Mass	0.000	1.000	1431	75	Not-Trans anti-PSPC1-A546 8C-S-PSPC1 V2.00	0	28. Not-Trans and anti-PSPC1-A546_Pos024_S001	00-9N7K9DTvN5qcUAT7uZ5SUN
221.365	143.837	1989.39	um	Cell	3	Cell Center of Image Mass	0.000	1.000	1432	76	Not-Trans anti-PSPC1-A546 8C-S-PSPC1 V2.00	0	28. Not-Trans and anti-PSPC1-A546_Pos024_S001	00-9N7K9DTvN5qcUAT7uZ5SUN
200.322	143.081	1989.48	um	Cell	3	Cell Center of Image Mass	0.000	1.000	1433	77	Not-Trans anti-PSPC1-A546 8C-S-PSPC1 V2.00	0	28. Not-Trans and anti-PSPC1-A546_Pos024_S001	00-9N7K9DTvN5qcUAT7uZ5SUN
175.344	154.868	1989.84	um	Cell	3	Cell Center of Image Mass	0.000	1.000	1434	78	Not-Trans anti-PSPC1-A546 8C-S-PSPC1 V2.00	0	28. Not-Trans and anti-PSPC1-A546_Pos024_S001	00-9N7K9DTvN5qcUAT7uZ5SUN
183.391	164.732	1989.48	um	Cell	3	Cell Center of Image Mass	0.000	1.000	1435	79	Not-Trans anti-PSPC1-A546 8C-S-PSPC1 V2.00	0	28. Not-Trans and anti-PSPC1-A546_Pos024_S001	00-9N7K9DTvN5qcUAT7uZ5SUN
195.788	173.632	1989.48	um	Cell	3	Cell Center of Image Mass	0.000	1.000	1436	80	Not-Trans anti-PSPC1-A546 8C-S-PSPC1 V2.00	0	28. Not-Trans and anti-PSPC1-A546_Pos024_S001	00-9N7K9DTvN5qcUAT7uZ5SUN
237.305	179.383	1989.41	um	Cell	3	Cell Center of Image Mass	0.000	1.000	1437	81	Not-Trans anti-PSPC1-A546 8C-S-PSPC1 V2.00	0	28. Not-Trans and anti-PSPC1-A546_Pos024_S001	00-9N7K9DTvN5qcUAT7uZ5SUN
185.372	193.85	1989.37	um	Cell	3	Cell Center of Image Mass	0.000	1.000	1438	82	Not-Trans anti-PSPC1-A546 8C-S-PSPC1 V2.00	0	28. Not-Trans and anti-PSPC1-A546_Pos024_S001	00-9N7K9DTvN5qcUAT7uZ5SUN
241.874	201.749	1989.55	um	Cell	3	Cell Center of Image Mass	0.000	1.000	1439	83	Not-Trans anti-PSPC1-A546 8C-S-PSPC1 V2.00	0	28. Not-Trans and anti-PSPC1-A546_Pos024_S001	00-9N7K9DTvN5qcUAT7uZ5SUN
206.683	207.071	1989.38	um	Cell	3	Cell Center of Image Mass	0.000	1.000	1440	84	Not-Trans anti-PSPC1-A546 8C-S-PSPC1 V2.00	0	28. Not-Trans and anti-PSPC1-A546_Pos024_S001	00-9N7K9DTvN5qcUAT7uZ5SUN
187.636	208.899	1989.39	um	Cell	3	Cell Center of Image Mass	0.000	1.000	1441	85	Not-Trans anti-PSPC1-A546 8C-S-PSPC1 V2.00	0	28. Not-Trans and anti-PSPC1-A546_Pos024_S001	00-9N7K9DTvN5qcUAT7uZ5SUN
220.345	212.23	1989.49	um	Cell	3	Cell Center of Image Mass	0.000	1.000	1442	86	Not-Trans anti-PSPC1-A546 8C-S-PSPC1 V2.00	0	28. Not-Trans and anti-PSPC1-A546_Pos024_S001	00-9N7K9DTvN5qcUAT7uZ5SUN
149.725	221.496	1989.3	um	Cell	3	Cell Center of Image Mass	0.000	1.000	1443	87	Not-Trans anti-PSPC1-A546 8C-S-PSPC1 V2.00	0	28. Not-Trans and anti-PSPC1-A546_Pos024_S001	00-9N7K9DTvN5qcUAT7uZ5SUN
204.046	229.404	1989.38	um	Cell	3	Cell Center of Image Mass	0.000	1.000	1444	88	Not-Trans anti-PSPC1-A546 8C-S-PSPC1 V2.00	0	28. Not-Trans and anti-PSPC1-A546_Pos024_S001	00-9N7K9DTvN5qcUAT7uZ5SUN
221.194	228.127	1989.48	um	Cell	3	Cell Center of Image Mass	0.000	1.000	1445	89	Not-Trans anti-PSPC1-A546 8C-S-PSPC1 V2.00	0	28. Not-Trans and anti-PSPC1-A546_Pos024_S001	00-9N7K9DTvN5qcUAT7uZ5SUN
133.92	233.018	1989.32	um	Cell	3	Cell Center of Image Mass	0.000	1.000	1446	90	Not-Trans anti-PSPC1-A546 8C-S-PSPC1 V2.00	0	28. Not-Trans and anti-PSPC1-A546_Pos024_S001	00-9N7K9DTvN5qcUAT7uZ5SUN
190.742	154.119	1989.74	um	Cell	3	Cell Center of Image Mass	0.000	1.000	1447	91	Not-Trans anti-PSPC1-A546 8C-S-PSPC1 V2.00	0	28. Not-Trans and anti-PSPC1-A546_Pos024_S001	00-9N7K9DTvN5qcUAT7uZ5SUN
208.468	164.236	1989.72	um	Cell	3	Cell Center of Image Mass	0.000	1.000	1448	92	Not-Trans anti-PSPC1-A546 8C-S-PSPC1 V2.00	0	28. Not-Trans and anti-PSPC1-A546_Pos024_S001	00-9N7K9DTvN5qcUAT7uZ5SUN
214.683	179.813	1989.72	um	Cell	3	Cell Center of Image Mass	0.000	1.000	1449	93	Not-Trans anti-PSPC1-A546 8C-S-PSPC1 V2.00	0	28. Not-Trans and anti-PSPC1-A546_Pos024_S001	00-9N7K9DTvN5qcUAT7uZ5SUN
231.192	194.504	1989.74	um	Cell	3	Cell Center of Image Mass	0.000	1.000	1450	94	Not-Trans anti-PSPC1-A546 8C-S-PSPC1 V2.00	0	28. Not-Trans and anti-PSPC1-A546_Pos024_S001	00-9N7K9DTvN5qcUAT7uZ5SUN
209.495	213.119	1989.75	um	Cell	3	Cell Center of Image Mass	0.000	1.000	1451	0	Not-Trans anti-PSPC1-A546 8C-S-PSPC1 V2.00	0	28. Not-Trans and anti-PSPC1-A546_Pos025_S001	00-h5SYcCo5cZwhpKgTkcwmrC
6.71756	77.1676	1990.23	um	Cell	3	Cell Center of Image Mass	0.000	1.000	1452	1	Not-Trans anti-PSPC1-A546 8C-S-PSPC1 V2.00	0	28. Not-Trans and anti-PSPC1-A546_Pos025_S001	00-h5SYcCo5cZwhpKgTkcwmrC
69.5077	167.769	1989.74	um	Cell	3	Cell Center of Image Mass	0.000	1.000	1453	2	Not-Trans anti-PSPC1-A546 8C-S-PSPC1 V2.00	0	28. Not-Trans and anti-PSPC1-A546_Pos025_S001	00-h5SYcCo5cZwhpKgTkcwmrC
217.826	228.499	1989.57	um	Cell	3	Cell Center of Image Mass	0.000	1.000	1454	3	Not-Trans anti-PSPC1-A546 8C-S-PSPC1 V2.00	0	28. Not-Trans and anti-PSPC1-A546_Pos025_S001	00-h5SYcCo5cZwhpKgTkcwmrC
234.612	243.983	1989.77	um	Cell	3	Cell Center of Image Mass	0.000	1.000	1455	4	Not-Trans anti-PSPC1-A546 8C-S-PSPC1 V2.00	0	28. Not-Trans and anti-PSPC1-A546_Pos025_S001	00-h5SYcCo5cZwhpKgTkcwmrC
100.388	4.81988	1989.76	um	Cell	3	Cell Center of Image Mass	0.000	1.000	1456	5	Not-Trans anti-PSPC1-A546 8C-S-PSPC1 V2.00	0	28. Not-Trans and anti-PSPC1-A546_Pos025_S001	00-h5SYcCo5cZwhpKgTkcwmrC
48.8499	45.4177	1989.69	um	Cell	3	Cell Center of Image Mass	0.000	1.000	1457	6	Not-Trans anti-PSPC1-A546 8C-S-PSPC1 V2.00	0	28. Not-Trans and anti-PSPC1-A546_Pos025_S001	00-h5SYcCo5cZwhpKgTkcwmrC
244.163	98.7167	1989.43	um	Cell	3	Cell Center of Image Mass	0.000	1.000	1458	7	Not-Trans anti-PSPC1-A546 8C-S-PSPC1 V2.00	0	28. Not-Trans and anti-PSPC1-A546_Pos025_S001	00-h5SYcCo5cZwhpKgTkcwmrC
7.20975	4.66061	1990.13	um	Cell	3	Cell Center of Image Mass	0.000	1.000	1459	8	Not-Trans anti-PSPC1-A546 8C-S-PSPC1 V2.00	0	28. Not-Trans and anti-PSPC1-A546_Pos025_S001	00-h5SYcCo5cZwhpKgTkcwmrC
49.3331	4.64038	1989.71	um	Cell	3	Cell Center of Image Mass	0.000	1.000	1460	9	Not-Trans anti-PSPC1-A546 8C-S-PSPC1 V2.00	0	28. Not-Trans and anti-PSPC1-A546_Pos025_S001	00-h5SYcCo5cZwhpKgTkcwmrC
123.072	22.8207	1989.55	um	Cell	3	Cell Center of Image Mass	0.000	1.000	1461	10	Not-Trans anti-PSPC1-A546 8C-S-PSPC1 V2.00	0	28. Not-Trans and anti-PSPC1-A546_Pos025_S001	00-h5SYcCo5cZwhpKgTkcwmrC
64.6558	71.295	1989.62	um	Cell	3	Cell Center of Image Mass	0.000	1.000	1462	11	Not-Trans anti-PSPC1-A546 8C-S-PSPC1 V2.00	0	28. Not-Trans and anti-PSPC1-A546_Pos025_S001	00-h5SYcCo5cZwhpKgTkcwmrC
60.6123	93.6131	1989.69	um	Cell	3	Cell Center of Image Mass	0.000	1.000	1463	12	Not-Trans anti-PSPC1-A546 8C-S-PSPC1 V2.00	0	28. Not-Trans and anti-PSPC1-A546_Pos025_S001	00-h5SYcCo5cZwhpKgTkcwmrC
57.1322	119.381	1989.57	um	Cell	3	Cell Center of Image Mass	0.000	1.000	1464	13	Not-Trans anti-PSPC1-A546 8C-S-PSPC1 V2.00	0	28. Not-Trans and anti-PSPC1-A546_Pos025_S001	00-h5SYcCo5cZwhpKgTkcwmrC
70.5662	31.0535	1989.85	um	Cell	3	Cell Center of Image Mass	0.000	1.000	1465	14	Not-Trans anti-PSPC1-A546 8C-S-PSPC1 V2.00	0	28. Not-Trans and anti-PSPC1-A546_Pos025_S001	00-h5SYcCo5cZwhpKgTkcwmrC
85.2029	29.6149	1989.93	um	Cell	3	Cell Center of Image Mass	0.000	1.000	1466	15	Not-Trans anti-PSPC1-A546 8C-S-PSPC1 V2.00	0	28. Not-Trans and anti-PSPC1-A546_Pos025_S001	00-h5SYcCo5cZwhpKgTkcwmrC
111.218	54.1515	1989.82	um	Cell	3	Cell Center of Image Mass	0.000	1.000	1467	16	Not-Trans anti-PSPC1-A546 8C-S-PSPC1 V2.00	0	28. Not-Trans and anti-PSPC1-A546_Pos025_S001	00-h5SYcCo5cZwhpKgTkcwmrC
86.3426	75.1549	1989.7	um	Cell	3	Cell Center of Image Mass	0.000	1.000	1468	17	Not-Trans anti-PSPC1-A546 8C-S-PSPC1 V2.00	0	28. Not-Trans and anti-PSPC1-A546_Pos025_S001	00-h5SYcCo5cZwhpKgTkcwmrC
42.574	74.8314	1989.86	um	Cell	3	Cell Center of Image Mass	0.000	1.000	1469	18	Not-Trans anti-PSPC1-A546 8C-S-PSPC1 V2.00	0	28. Not-Trans and anti-PSPC1-A546_Pos025_S001	00-h5SYcCo5cZwhpKgTkcwmrC
119.77	76.3688	1989.87	um	Cell	3	Cell Center of Image Mass	0.000	1.000	1470	19	Not-Trans anti-PSPC1-A546 8C-S-PSPC1 V2.00	0	28. Not-Trans and anti-PSPC1-A546_Pos025_S001	00-h5SYcCo5cZwhpKgTkcwmrC
44.9778	90.7831	1989.83	um	Cell	3	Cell Center of Image Mass	0.000	1.000	1471	20	Not-Trans anti-PSPC1-A546 8C-S-PSPC1 V2.00	0	28. Not-Trans and anti-PSPC1-A546_Pos025_S001	00-h5SYcCo5cZwhpKgTkcwmrC
109.155	98.7388	1989.67	um	Cell	3	Cell Center of Image Mass	0.000	1.000	1472	21	Not-Trans anti-PSPC1-A546 8C-S-PSPC1 V2.00	0	28. Not-Trans and anti-PSPC1-A546_Pos025_S001	00-h5SYcCo5cZwhpKgTkcwmrC
24.5776	111.039	1989.83	um	Cell	3	Cell Center of Image Mass	0.000	1.000	1473	22	Not-Trans anti-PSPC1-A546 8C-S-PSPC1 V2.00	0	28. Not-Trans and anti-PSPC1-A546_Pos025_S001	00-h5SYcCo5cZwhpKgTkcwmrC
163.729	4.78803	1989.7	um	Cell	3	Cell Center of Image Mass	0.000	1.000	1474	23	Not-Trans anti-PSPC1-A546 8C-S-PSPC1 V2.00	0	28. Not-Trans and anti-PSPC1-A546_Pos025_S001	00-h5SYcCo5cZwhpKgTkcwmrC
142.206	42.8284	1989.55	um	Cell	3	Cell Center of Image Mass	0.000	1.000	1475	24	Not-Trans anti-PSPC1-A546 8C-S-PSPC1 V2.00	0	28. Not-Trans and anti-PSPC1-A546_Pos025_S001	00-h5SYcCo5cZwhpKgTkcwmrC
166.083	87.6584	1989.54	um	Cell	3	Cell Center of Image Mass	0.000	1.000	1476	25	Not-Trans anti-PSPC1-A546 8C-S-PSPC1 V2.00	0	28. Not-Trans and anti-PSPC1-A546_Pos025_S001	00-h5SYcCo5cZwhpKgTkcwmrC
138.555	95.1809	1989.48	um	Cell	3	Cell Center of Image Mass	0.000	1.000	1477	26	Not-Trans anti-PSPC1-A546 8C-S-PSPC1 V2.00	0	28. Not-Trans and anti-PSPC1-A546_Pos025_S001	00-h5SYcCo5cZwhpKgTkcwmrC
212.006	111.346	1989.49	um	Cell	3	Cell Center of Image Mass	0.000	1.000	1478	27	Not-Trans anti-PSPC1-A546 8C-S-PSPC1 V2.00	0	28. Not-Trans and anti-PSPC1-A546_Pos025_S001	00-h5SYcCo5cZwhpKgTkcwmrC
151.303	111.489	1989.41	um	Cell	3	Cell Center of Image Mass	0.000	1.000	1479	28	Not-Trans anti-PSPC1-A546 8C-S-PSPC1 V2.00	0	28. Not-Trans and anti-PSPC1-A546_Pos025_S001	00-h5SYcCo5cZwhpKgTkcwmrC
142.499	3.19397	1989.84	um	Cell	3	Cell Center of Image Mass	0.000	1.000	1480	29	Not-Trans anti-PSPC1-A546 8C-S-PSPC1 V2.00	0	28. Not-Trans and anti-PSPC1-A546_Pos025_S001	00-h5SYcCo5cZwhpKgTkcwmrC
192.007	37.066	1989.86	um	Cell	3	Cell Center of Image Mass	0.000	1.000	1481	30	Not-Trans anti-PSPC1-A546 8C-S-PSPC1 V2.00	0	28. Not-Trans and anti-PSPC1-A546_Pos025_S001	00-h5SYcCo5cZwhpKgTkcwmrC
175.879	40.9032	1989.72	um	Cell	3	Cell Center of Image Mass	0.000	1.000	1482	31	Not-Trans anti-PSPC1-A546 8C-S-PSPC1 V2.00	0	28. Not-Trans and anti-PSPC1-A546_Pos025_S001	00-h5SYcCo5cZwhpKgTkcwmrC
187.913	57.0727	1989.85	um	Cell	3	Cell Center of Image Mass	0.000	1.000	1483	32	Not-Trans anti-PSPC1-A546 8C-S-PSPC1 V2.00	0	28. Not-Trans and anti-PSPC1-A546_Pos025_S001	00-h5SYcCo5cZwhpKgTkcwmrC
211.396	57.822	1989.82	um	Cell	3	Cell Center of Image Mass	0.000	1.000	1484	33	Not-Trans anti-PSPC1-A546 8C-S-PSPC1 V2.00	0	28. Not-Trans and anti-PSPC1-A546_Pos025_S001	00-h5SYcCo5cZwhpKgTkcwmrC
171.121	64.7606	1989.75	um	Cell	3	Cell Center of Image Mass	0.000	1.000	1485	34	Not-Trans anti-PSPC1-A546 8C-S-PSPC1 V2.00	0	28. Not-Trans and anti-PSPC1-A546_Pos025_S001	00-h5SYcCo5cZwhpKgTkcwmrC
153.381	72.2278	1989.65	um	Cell	3	Cell Center of Image Mass	0.000	1.000	1486	35	Not-Trans anti-PSPC1-A546 8C-S-PSPC1 V2.00	0	28. Not-Trans and anti-PSPC1-A546_Pos025_S001	00-h5SYcCo5cZwhpKgTkcwmrC
184.236	74.5311	1989.79	um	Cell	3	Cell Center of Image Mass	0.000	1.000	1487	36	Not-Trans anti-PSPC1-A546 8C-S-PSPC1 V2.00	0	28. Not-Trans and anti-PSPC1-A546_Pos025_S001	00-h5SYcCo5cZwhpKgTkcwmrC
217.335	77.2782	1989.74	um	Cell	3	Cell Center of Image Mass	0.000	1.000	1488	37	Not-Trans anti-PSPC1-A546 8C-S-PSPC1 V2.00	0	28. Not-Trans and anti-PSPC1-A546_Pos025_S001	00-h5SYcCo5cZwhpKgTkcwmrC
207.13	92.2082	1989.82	um	Cell	3	Cell Center of Image Mass	0.000	1.000	1489	38	Not-Trans anti-PSPC1-A546 8C-S-PSPC1 V2.00	0	28. Not-Trans and anti-PSPC1-A546_Pos025_S001	00-h5SYcCo5cZwhpKgTkcwmrC
185.465	96.564	1989.65	um	Cell	3	Cell Center of Image Mass	0.000	1.000	1490	39	Not-Trans anti-PSPC1-A546 8C-S-PSPC1 V2.00	0	28. Not-Trans and anti-PSPC1-A546_Pos025_S001	00-h5SYcCo5cZwhpKgTkcwmrC
172.69	122.849	1989.66	um	Cell	3	Cell Center of Image Mass	0.000	1.000	1491	40	Not-Trans anti-PSPC1-A546 8C-S-PSPC1 V2.00	0	28. Not-Trans and anti-PSPC1-A546_Pos025_S001	00-h5SYcCo5cZwhpKgTkcwmrC
234.882	5.62947	1990.14	um	Cell	3	Cell Center of Image Mass	0.000	1.000	1492	41	Not-Trans anti-PSPC1-A546 8C-S-PSPC1 V2.00	0	28. Not-Trans and anti-PSPC1-A546_Pos025_S001	00-h5SYcCo5cZwhpKgTkcwmrC
207.119	4.95856	1990.15	um	Cell	3	Cell Center of Image Mass	0.000	1.000	1493	42	Not-Trans anti-PSPC1-A546 8C-S-PSPC1 V2.00	0	28. Not-Trans and anti-PSPC1-A546_Pos025_S001	00-h5SYcCo5cZwhpKgTkcwmrC
210.886	21.3558	1990.14	um	Cell	3	Cell Center of Image Mass	0.000	1.000	1494	43	Not-Trans anti-PSPC1-A546 8C-S-PSPC1 V2.00	0	28. Not-Trans and anti-PSPC1-A546_Pos025_S001	00-h5SYcCo5cZwhpKgTkcwmrC
239.563	46.132	1990.31	um	Cell	3	Cell Center of Image Mass	0.000	1.000	1495	44	Not-Trans anti-PSPC1-A546 8C-S-PSPC1 V2.00	0	28. Not-Trans and anti-PSPC1-A546_Pos025_S001	00-h5SYcCo5cZwhpKgTkcwmrC
97.4045	125.805	1989.42	um	Cell	3	Cell Center of Image Mass	0.000	1.000	1496	45	Not-Trans anti-PSPC1-A546 8C-S-PSPC1 V2.00	0	28. Not-Trans and anti-PSPC1-A546_Pos025_S001	00-h5SYcCo5cZwhpKgTkcwmrC
59.3455	139.264	1989.55	um	Cell	3	Cell Center of Image Mass	0.000	1.000	1497	46	Not-Trans anti-PSPC1-A546 8C-S-PSPC1 V2.00	0	28. Not-Trans and anti-PSPC1-A546_Pos025_S001	00-h5SYcCo5cZwhpKgTkcwmrC
91.2937	147.652	1989.47	um	Cell	3	Cell Center of Image Mass	0.000	1.000	1498	47	Not-Trans anti-PSPC1-A546 8C-S-PSPC1 V2.00	0	28. Not-Trans and anti-PSPC1-A546_Pos025_S001	00-h5SYcCo5cZwhpKgTkcwmrC
111.791	196.169	1989.5	um	Cell	3	Cell Center of Image Mass	0.000	1.000	1499	48	Not-Trans anti-PSPC1-A546 8C-S-PSPC1 V2.00	0	28. Not-Trans and anti-PSPC1-A546_Pos025_S001	00-h5SYcCo5cZwhpKgTkcwmrC
63.3763	222.129	1989.54	um	Cell	3	Cell Center of Image Mass	0.000	1.000	1500	49	Not-Trans anti-PSPC1-A546 8C-S-PSPC1 V2.00	0	28. Not-Trans and anti-PSPC1-A546_Pos025_S001	00-h5SYcCo5cZwhpKgTkcwmrC
28.9622	130.625	1989.75	um	Cell	3	Cell Center of Image Mass	0.000	1.000	1501	50	Not-Trans anti-PSPC1-A546 8C-S-PSPC1 V2.00	0	28. Not-Trans and anti-PSPC1-A546_Pos025_S001	00-h5SYcCo5cZwhpKgTkcwmrC
13.357	140.725	1989.97	um	Cell	3	Cell Center of Image Mass	0.000	1.000	1502	51	Not-Trans anti-PSPC1-A546 8C-S-PSPC1 V2.00	0	28. Not-Trans and anti-PSPC1-A546_Pos025_S001	00-h5SYcCo5cZwhpKgTkcwmrC
12.0989	178.924	1989.98	um	Cell	3	Cell Center of Image Mass	0.000	1.000	1503	52	Not-Trans anti-PSPC1-A546 8C-S-PSPC1 V2.00	0	28. Not-Trans and anti-PSPC1-A546_Pos025_S001	00-h5SYcCo5cZwhpKgTkcwmrC
86.2761	179.232	1989.74	um	Cell	3	Cell Center of Image Mass	0.000	1.000	1504	53	Not-Trans anti-PSPC1-A546 8C-S-PSPC1 V2.00	0	28. Not-Trans and anti-PSPC1-A546_Pos025_S001	00-h5SYcCo5cZwhpKgTkcwmrC
18.9916	192.259	1990.08	um	Cell	3	Cell Center of Image Mass	0.000	1.000	1505	54	Not-Trans anti-PSPC1-A546 8C-S-PSPC1 V2.00	0	28. Not-Trans and anti-PSPC1-A546_Pos025_S001	00-h5SYcCo5cZwhpKgTkcwmrC
82.3712	197.693	1989.72	um	Cell	3	Cell Center of Image Mass	0.000	1.000	1506	55	Not-Trans anti-PSPC1-A546 8C-S-PSPC1 V2.00	0	28. Not-Trans and anti-PSPC1-A546_Pos025_S001	00-h5SYcCo5cZwhpKgTkcwmrC
3.43484	202.722	1990.17	um	Cell	3	Cell Center of Image Mass	0.000	1.000	1507	56	Not-Trans anti-PSPC1-A546 8C-S-PSPC1 V2.00	0	28. Not-Trans and anti-PSPC1-A546_Pos025_S001	00-h5SYcCo5cZwhpKgTkcwmrC
87.9517	217.779	1989.82	um	Cell	3	Cell Center of Image Mass	0.000	1.000	1508	57	Not-Trans anti-PSPC1-A546 8C-S-PSPC1 V2.00	0	28. Not-Trans and anti-PSPC1-A546_Pos025_S001	00-h5SYcCo5cZwhpKgTkcwmrC
12.8736	222.315	1989.74	um	Cell	3	Cell Center of Image Mass	0.000	1.000	1509	58	Not-Trans anti-PSPC1-A546 8C-S-PSPC1 V2.00	0	28. Not-Trans and anti-PSPC1-A546_Pos025_S001	00-h5SYcCo5cZwhpKgTkcwmrC
118.61	224.37	1990.09	um	Cell	3	Cell Center of Image Mass	0.000	1.000	1510	59	Not-Trans anti-PSPC1-A546 8C-S-PSPC1 V2.00	0	28. Not-Trans and anti-PSPC1-A546_Pos025_S001	00-h5SYcCo5cZwhpKgTkcwmrC
57.5646	240.611	1989.77	um	Cell	3	Cell Center of Image Mass	0.000	1.000	1511	60	Not-Trans anti-PSPC1-A546 8C-S-PSPC1 V2.00	0	28. Not-Trans and anti-PSPC1-A546_Pos025_S001	00-h5SYcCo5cZwhpKgTkcwmrC
38.5519	179.142	1990.52	um	Cell	3	Cell Center of Image Mass	0.000	1.000	1512	61	Not-Trans anti-PSPC1-A546 8C-S-PSPC1 V2.00	0	28. Not-Trans and anti-PSPC1-A546_Pos025_S001	00-h5SYcCo5cZwhpKgTkcwmrC
238.393	129.957	1989.64	um	Cell	3	Cell Center of Image Mass	0.000	1.000	1513	62	Not-Trans anti-PSPC1-A546 8C-S-PSPC1 V2.00	0	28. Not-Trans and anti-PSPC1-A546_Pos025_S001	00-h5SYcCo5cZwhpKgTkcwmrC
201.999	138.51	1989.45	um	Cell	3	Cell Center of Image Mass	0.000	1.000	1514	63	Not-Trans anti-PSPC1-A546 8C-S-PSPC1 V2.00	0	28. Not-Trans and anti-PSPC1-A546_Pos025_S001	00-h5SYcCo5cZwhpKgTkcwmrC
169.1	142.085	1989.51	um	Cell	3	Cell Center of Image Mass	0.000	1.000	1515	64	Not-Trans anti-PSPC1-A546 8C-S-PSPC1 V2.00	0	28. Not-Trans and anti-PSPC1-A546_Pos025_S001	00-h5SYcCo5cZwhpKgTkcwmrC
129.624	147.883	1989.36	um	Cell	3	Cell Center of Image Mass	0.000	1.000	1516	65	Not-Trans anti-PSPC1-A546 8C-S-PSPC1 V2.00	0	28. Not-Trans and anti-PSPC1-A546_Pos025_S001	00-h5SYcCo5cZwhpKgTkcwmrC
186.729	156.041	1989.61	um	Cell	3	Cell Center of Image Mass	0.000	1.000	1517	66	Not-Trans anti-PSPC1-A546 8C-S-PSPC1 V2.00	0	28. Not-Trans and anti-PSPC1-A546_Pos025_S001	00-h5SYcCo5cZwhpKgTkcwmrC
154.012	162.988	1989.4	um	Cell	3	Cell Center of Image Mass	0.000	1.000	1518	67	Not-Trans anti-PSPC1-A546 8C-S-PSPC1 V2.00	0	28. Not-Trans and anti-PSPC1-A546_Pos025_S001	00-h5SYcCo5cZwhpKgTkcwmrC
141.531	173.999	1989.53	um	Cell	3	Cell Center of Image Mass	0.000	1.000	1519	68	Not-Trans anti-PSPC1-A546 8C-S-PSPC1 V2.00	0	28. Not-Trans and anti-PSPC1-A546_Pos025_S001	00-h5SYcCo5cZwhpKgTkcwmrC
214.172	179.451	1989.49	um	Cell	3	Cell Center of Image Mass	0.000	1.000	1520	69	Not-Trans anti-PSPC1-A546 8C-S-PSPC1 V2.00	0	28. Not-Trans and anti-PSPC1-A546_Pos025_S001	00-h5SYcCo5cZwhpKgTkcwmrC
234.907	193.718	1989.65	um	Cell	3	Cell Center of Image Mass	0.000	1.000	1521	70	Not-Trans anti-PSPC1-A546 8C-S-PSPC1 V2.00	0	28. Not-Trans and anti-PSPC1-A546_Pos025_S001	00-h5SYcCo5cZwhpKgTkcwmrC
183.068	192.518	1989.41	um	Cell	3	Cell Center of Image Mass	0.000	1.000	1522	71	Not-Trans anti-PSPC1-A546 8C-S-PSPC1 V2.00	0	28. Not-Trans and anti-PSPC1-A546_Pos025_S001	00-h5SYcCo5cZwhpKgTkcwmrC
148.259	203.982	1989.39	um	Cell	3	Cell Center of Image Mass	0.000	1.000	1523	72	Not-Trans anti-PSPC1-A546 8C-S-PSPC1 V2.00	0	28. Not-Trans and anti-PSPC1-A546_Pos025_S001	00-h5SYcCo5cZwhpKgTkcwmrC
178.847	208.594	1989.66	um	Cell	3	Cell Center of Image Mass	0.000	1.000	1524	73	Not-Trans anti-PSPC1-A546 8C-S-PSPC1 V2.00	0	28. Not-Trans and anti-PSPC1-A546_Pos025_S001	00-h5SYcCo5cZwhpKgTkcwmrC
133.62	209.556	1989.73	um	Cell	3	Cell Center of Image Mass	0.000	1.000	1525	74	Not-Trans anti-PSPC1-A546 8C-S-PSPC1 V2.00	0	28. Not-Trans and anti-PSPC1-A546_Pos025_S001	00-h5SYcCo5cZwhpKgTkcwmrC
152.482	220.378	1989.57	um	Cell	3	Cell Center of Image Mass	0.000	1.000	1526	75	Not-Trans anti-PSPC1-A546 8C-S-PSPC1 V2.00	0	28. Not-Trans and anti-PSPC1-A546_Pos025_S001	00-h5SYcCo5cZwhpKgTkcwmrC
167.416	238.731	1989.56	um	Cell	3	Cell Center of Image Mass	0.000	1.000	1527	76	Not-Trans anti-PSPC1-A546 8C-S-PSPC1 V2.00	0	28. Not-Trans and anti-PSPC1-A546_Pos025_S001	00-h5SYcCo5cZwhpKgTkcwmrC
128.437	126.347	1989.81	um	Cell	3	Cell Center of Image Mass	0.000	1.000	1528	77	Not-Trans anti-PSPC1-A546 8C-S-PSPC1 V2.00	0	28. Not-Trans and anti-PSPC1-A546_Pos025_S001	00-h5SYcCo5cZwhpKgTkcwmrC
232.946	156.46	1989.67	um	Cell	3	Cell Center of Image Mass	0.000	1.000	1529	78	Not-Trans anti-PSPC1-A546 8C-S-PSPC1 V2.00	0	28. Not-Trans and anti-PSPC1-A546_Pos025_S001	00-h5SYcCo5cZwhpKgTkcwmrC
238.035	216.928	1989.7	um	Cell	3	Cell Center of Image Mass	0.000	1.000	1530	79	Not-Trans anti-PSPC1-A546 8C-S-PSPC1 V2.00	0	28. Not-Trans and anti-PSPC1-A546_Pos025_S001	00-h5SYcCo5cZwhpKgTkcwmrC
127.891	235.355	1989.77	um	Cell	3	Cell Center of Image Mass	0.000	1.000	1531	80	Not-Trans anti-PSPC1-A546 8C-S-PSPC1 V2.00	0	28. Not-Trans and anti-PSPC1-A546_Pos025_S001	00-h5SYcCo5cZwhpKgTkcwmrC
241.182	165.526	1990.25	um	Cell	3	Cell Center of Image Mass	0.000	1.000	1532	81	Not-Trans anti-PSPC1-A546 8C-S-PSPC1 V2.00	0	28. Not-Trans and anti-PSPC1-A546_Pos025_S001	00-h5SYcCo5cZwhpKgTkcwmrC
239.371	180.081	1990.39	um	Cell	3	Cell Center of Image Mass	0.000	1.000	1533	82	Not-Trans anti-PSPC1-A546 8C-S-PSPC1 V2.00	0	28. Not-Trans and anti-PSPC1-A546_Pos025_S001	00-h5SYcCo5cZwhpKgTkcwmrC
184.49	230	1990.45	um	Cell	3	Cell Center of Image Mass	0.000	1.000	1534	83	Not-Trans anti-PSPC1-A546 8C-S-PSPC1 V2.00	0	28. Not-Trans and anti-PSPC1-A546_Pos025_S001	00-h5SYcCo5cZwhpKgTkcwmrC
219.038	78.6905	1989.72	um	Cell	3	Cell Center of Image Mass	0.000	1.000	1535	0	Not-Trans anti-PSPC1-A546 8C-S-PSPC1 V2.00	0	28. Not-Trans and anti-PSPC1-A546_Pos026_S001	00-3MUXRe9tePHvitKt2A5gXi
93.5939	105.653	1989.43	um	Cell	3	Cell Center of Image Mass	0.000	1.000	1536	1	Not-Trans anti-PSPC1-A546 8C-S-PSPC1 V2.00	0	28. Not-Trans and anti-PSPC1-A546_Pos026_S001	00-3MUXRe9tePHvitKt2A5gXi
134.55	117.695	1989.59	um	Cell	3	Cell Center of Image Mass	0.000	1.000	1537	2	Not-Trans anti-PSPC1-A546 8C-S-PSPC1 V2.00	0	28. Not-Trans and anti-PSPC1-A546_Pos026_S001	00-3MUXRe9tePHvitKt2A5gXi
76.2094	139.305	1989.44	um	Cell	3	Cell Center of Image Mass	0.000	1.000	1538	3	Not-Trans anti-PSPC1-A546 8C-S-PSPC1 V2.00	0	28. Not-Trans and anti-PSPC1-A546_Pos026_S001	00-3MUXRe9tePHvitKt2A5gXi
129.177	158.927	1989.73	um	Cell	3	Cell Center of Image Mass	0.000	1.000	1539	4	Not-Trans anti-PSPC1-A546 8C-S-PSPC1 V2.00	0	28. Not-Trans and anti-PSPC1-A546_Pos026_S001	00-3MUXRe9tePHvitKt2A5gXi
112.815	154.33	1989.61	um	Cell	3	Cell Center of Image Mass	0.000	1.000	1540	5	Not-Trans anti-PSPC1-A546 8C-S-PSPC1 V2.00	0	28. Not-Trans and anti-PSPC1-A546_Pos026_S001	00-3MUXRe9tePHvitKt2A5gXi
236.243	159.324	1989.75	um	Cell	3	Cell Center of Image Mass	0.000	1.000	1541	6	Not-Trans anti-PSPC1-A546 8C-S-PSPC1 V2.00	0	28. Not-Trans and anti-PSPC1-A546_Pos026_S001	00-3MUXRe9tePHvitKt2A5gXi
133.068	216.865	1990.33	um	Cell	3	Cell Center of Image Mass	0.000	1.000	1542	7	Not-Trans anti-PSPC1-A546 8C-S-PSPC1 V2.00	0	28. Not-Trans and anti-PSPC1-A546_Pos026_S001	00-3MUXRe9tePHvitKt2A5gXi
108.556	218.459	1989.94	um	Cell	3	Cell Center of Image Mass	0.000	1.000	1543	8	Not-Trans anti-PSPC1-A546 8C-S-PSPC1 V2.00	0	28. Not-Trans and anti-PSPC1-A546_Pos026_S001	00-3MUXRe9tePHvitKt2A5gXi
124.869	244.329	1989.99	um	Cell	3	Cell Center of Image Mass	0.000	1.000	1544	9	Not-Trans anti-PSPC1-A546 8C-S-PSPC1 V2.00	0	28. Not-Trans and anti-PSPC1-A546_Pos026_S001	00-3MUXRe9tePHvitKt2A5gXi
219.362	27.7807	1989.73	um	Cell	3	Cell Center of Image Mass	0.000	1.000	1545	10	Not-Trans anti-PSPC1-A546 8C-S-PSPC1 V2.00	0	28. Not-Trans and anti-PSPC1-A546_Pos026_S001	00-3MUXRe9tePHvitKt2A5gXi
125.321	77.995	1989.29	um	Cell	3	Cell Center of Image Mass	0.000	1.000	1546	11	Not-Trans anti-PSPC1-A546 8C-S-PSPC1 V2.00	0	28. Not-Trans and anti-PSPC1-A546_Pos026_S001	00-3MUXRe9tePHvitKt2A5gXi
67.772	94.9545	1989.57	um	Cell	3	Cell Center of Image Mass	0.000	1.000	1547	12	Not-Trans anti-PSPC1-A546 8C-S-PSPC1 V2.00	0	28. Not-Trans and anti-PSPC1-A546_Pos026_S001	00-3MUXRe9tePHvitKt2A5gXi
59.5801	119.969	1989.55	um	Cell	3	Cell Center of Image Mass	0.000	1.000	1548	13	Not-Trans anti-PSPC1-A546 8C-S-PSPC1 V2.00	0	28. Not-Trans and anti-PSPC1-A546_Pos026_S001	00-3MUXRe9tePHvitKt2A5gXi
157.594	243.531	1990.02	um	Cell	3	Cell Center of Image Mass	0.000	1.000	1549	14	Not-Trans anti-PSPC1-A546 8C-S-PSPC1 V2.00	0	28. Not-Trans and anti-PSPC1-A546_Pos026_S001	00-3MUXRe9tePHvitKt2A5gXi
230.745	3.64193	1989.58	um	Cell	3	Cell Center of Image Mass	0.000	1.000	1550	15	Not-Trans anti-PSPC1-A546 8C-S-PSPC1 V2.00	0	28. Not-Trans and anti-PSPC1-A546_Pos026_S001	00-3MUXRe9tePHvitKt2A5gXi
244.093	72.2655	1989.87	um	Cell	3	Cell Center of Image Mass	0.000	1.000	1551	16	Not-Trans anti-PSPC1-A546 8C-S-PSPC1 V2.00	0	28. Not-Trans and anti-PSPC1-A546_Pos026_S001	00-3MUXRe9tePHvitKt2A5gXi
2.1194	119.144	1989.85	um	Cell	3	Cell Center of Image Mass	0.000	1.000	1552	17	Not-Trans anti-PSPC1-A546 8C-S-PSPC1 V2.00	0	28. Not-Trans and anti-PSPC1-A546_Pos026_S001	00-3MUXRe9tePHvitKt2A5gXi
3.40674	175.104	1989.78	um	Cell	3	Cell Center of Image Mass	0.000	1.000	1553	18	Not-Trans anti-PSPC1-A546 8C-S-PSPC1 V2.00	0	28. Not-Trans and anti-PSPC1-A546_Pos026_S001	00-3MUXRe9tePHvitKt2A5gXi
51.9175	215.961	1989.74	um	Cell	3	Cell Center of Image Mass	0.000	1.000	1554	19	Not-Trans anti-PSPC1-A546 8C-S-PSPC1 V2.00	0	28. Not-Trans and anti-PSPC1-A546_Pos026_S001	00-3MUXRe9tePHvitKt2A5gXi
39.0217	231.687	1989.94	um	Cell	3	Cell Center of Image Mass	0.000	1.000	1555	20	Not-Trans anti-PSPC1-A546 8C-S-PSPC1 V2.00	0	28. Not-Trans and anti-PSPC1-A546_Pos026_S001	00-3MUXRe9tePHvitKt2A5gXi
226.514	243.631	1989.59	um	Cell	3	Cell Center of Image Mass	0.000	1.000	1556	21	Not-Trans anti-PSPC1-A546 8C-S-PSPC1 V2.00	0	28. Not-Trans and anti-PSPC1-A546_Pos026_S001	00-3MUXRe9tePHvitKt2A5gXi
118.194	6.07785	1990.1	um	Cell	3	Cell Center of Image Mass	0.000	1.000	1557	22	Not-Trans anti-PSPC1-A546 8C-S-PSPC1 V2.00	0	28. Not-Trans and anti-PSPC1-A546_Pos026_S001	00-3MUXRe9tePHvitKt2A5gXi
113.71	25.2375	1989.95	um	Cell	3	Cell Center of Image Mass	0.000	1.000	1558	23	Not-Trans anti-PSPC1-A546 8C-S-PSPC1 V2.00	0	28. Not-Trans and anti-PSPC1-A546_Pos026_S001	00-3MUXRe9tePHvitKt2A5gXi
58.9814	36.4103	1989.88	um	Cell	3	Cell Center of Image Mass	0.000	1.000	1559	24	Not-Trans anti-PSPC1-A546 8C-S-PSPC1 V2.00	0	28. Not-Trans and anti-PSPC1-A546_Pos026_S001	00-3MUXRe9tePHvitKt2A5gXi
102.498	40.6645	1989.87	um	Cell	3	Cell Center of Image Mass	0.000	1.000	1560	25	Not-Trans anti-PSPC1-A546 8C-S-PSPC1 V2.00	0	28. Not-Trans and anti-PSPC1-A546_Pos026_S001	00-3MUXRe9tePHvitKt2A5gXi
79.0111	54.417	1990.01	um	Cell	3	Cell Center of Image Mass	0.000	1.000	1561	26	Not-Trans anti-PSPC1-A546 8C-S-PSPC1 V2.00	0	28. Not-Trans and anti-PSPC1-A546_Pos026_S001	00-3MUXRe9tePHvitKt2A5gXi
5.80817	57.7461	1990.06	um	Cell	3	Cell Center of Image Mass	0.000	1.000	1562	27	Not-Trans anti-PSPC1-A546 8C-S-PSPC1 V2.00	0	28. Not-Trans and anti-PSPC1-A546_Pos026_S001	00-3MUXRe9tePHvitKt2A5gXi
94.4443	64.3238	1989.85	um	Cell	3	Cell Center of Image Mass	0.000	1.000	1563	28	Not-Trans anti-PSPC1-A546 8C-S-PSPC1 V2.00	0	28. Not-Trans and anti-PSPC1-A546_Pos026_S001	00-3MUXRe9tePHvitKt2A5gXi
10.8684	69.3102	1989.99	um	Cell	3	Cell Center of Image Mass	0.000	1.000	1564	29	Not-Trans anti-PSPC1-A546 8C-S-PSPC1 V2.00	0	28. Not-Trans and anti-PSPC1-A546_Pos026_S001	00-3MUXRe9tePHvitKt2A5gXi
59.633	69.1257	1989.78	um	Cell	3	Cell Center of Image Mass	0.000	1.000	1565	30	Not-Trans anti-PSPC1-A546 8C-S-PSPC1 V2.00	0	28. Not-Trans and anti-PSPC1-A546_Pos026_S001	00-3MUXRe9tePHvitKt2A5gXi
83.6876	75.9717	1989.73	um	Cell	3	Cell Center of Image Mass	0.000	1.000	1566	31	Not-Trans anti-PSPC1-A546 8C-S-PSPC1 V2.00	0	28. Not-Trans and anti-PSPC1-A546_Pos026_S001	00-3MUXRe9tePHvitKt2A5gXi
19.9799	86.8319	1989.9	um	Cell	3	Cell Center of Image Mass	0.000	1.000	1567	32	Not-Trans anti-PSPC1-A546 8C-S-PSPC1 V2.00	0	28. Not-Trans and anti-PSPC1-A546_Pos026_S001	00-3MUXRe9tePHvitKt2A5gXi
65.6496	6.61344	1990.19	um	Cell	3	Cell Center of Image Mass	0.000	1.000	1568	33	Not-Trans anti-PSPC1-A546 8C-S-PSPC1 V2.00	0	28. Not-Trans and anti-PSPC1-A546_Pos026_S001	00-3MUXRe9tePHvitKt2A5gXi
89.1486	8.4797	1990.27	um	Cell	3	Cell Center of Image Mass	0.000	1.000	1569	34	Not-Trans anti-PSPC1-A546 8C-S-PSPC1 V2.00	0	28. Not-Trans and anti-PSPC1-A546_Pos026_S001	00-3MUXRe9tePHvitKt2A5gXi
104.438	10.3469	1990.11	um	Cell	3	Cell Center of Image Mass	0.000	1.000	1570	35	Not-Trans anti-PSPC1-A546 8C-S-PSPC1 V2.00	0	28. Not-Trans and anti-PSPC1-A546_Pos026_S001	00-3MUXRe9tePHvitKt2A5gXi
66.7071	19.3981	1990.19	um	Cell	3	Cell Center of Image Mass	0.000	1.000	1571	36	Not-Trans anti-PSPC1-A546 8C-S-PSPC1 V2.00	0	28. Not-Trans and anti-PSPC1-A546_Pos026_S001	00-3MUXRe9tePHvitKt2A5gXi
10.8052	31.8326	1990.13	um	Cell	3	Cell Center of Image Mass	0.000	1.000	1572	37	Not-Trans anti-PSPC1-A546 8C-S-PSPC1 V2.00	0	28. Not-Trans and anti-PSPC1-A546_Pos026_S001	00-3MUXRe9tePHvitKt2A5gXi
76.0315	33.3065	1990.06	um	Cell	3	Cell Center of Image Mass	0.000	1.000	1573	38	Not-Trans anti-PSPC1-A546 8C-S-PSPC1 V2.00	0	28. Not-Trans and anti-PSPC1-A546_Pos026_S001	00-3MUXRe9tePHvitKt2A5gXi
34.0516	36.6094	1990.1	um	Cell	3	Cell Center of Image Mass	0.000	1.000	1574	39	Not-Trans anti-PSPC1-A546 8C-S-PSPC1 V2.00	0	28. Not-Trans and anti-PSPC1-A546_Pos026_S001	00-3MUXRe9tePHvitKt2A5gXi
19.0383	13.0994	1990.45	um	Cell	3	Cell Center of Image Mass	0.000	1.000	1575	40	Not-Trans anti-PSPC1-A546 8C-S-PSPC1 V2.00	0	28. Not-Trans and anti-PSPC1-A546_Pos026_S001	00-3MUXRe9tePHvitKt2A5gXi
18.84	109.521	1991.72	um	Cell	3	Cell Center of Image Mass	0.000	1.000	1576	41	Not-Trans anti-PSPC1-A546 8C-S-PSPC1 V2.00	0	28. Not-Trans and anti-PSPC1-A546_Pos026_S001	00-3MUXRe9tePHvitKt2A5gXi
38.3037	75.6059	1991.41	um	Cell	3	Cell Center of Image Mass	0.000	1.000	1577	42	Not-Trans anti-PSPC1-A546 8C-S-PSPC1 V2.00	0	28. Not-Trans and anti-PSPC1-A546_Pos026_S001	00-3MUXRe9tePHvitKt2A5gXi
126.943	39.397	1989.57	um	Cell	3	Cell Center of Image Mass	0.000	1.000	1578	43	Not-Trans anti-PSPC1-A546 8C-S-PSPC1 V2.00	0	28. Not-Trans and anti-PSPC1-A546_Pos026_S001	00-3MUXRe9tePHvitKt2A5gXi
171.06	67.6803	1989.34	um	Cell	3	Cell Center of Image Mass	0.000	1.000	1579	44	Not-Trans anti-PSPC1-A546 8C-S-PSPC1 V2.00	0	28. Not-Trans and anti-PSPC1-A546_Pos026_S001	00-3MUXRe9tePHvitKt2A5gXi
129.469	14.5915	1989.95	um	Cell	3	Cell Center of Image Mass	0.000	1.000	1580	45	Not-Trans anti-PSPC1-A546 8C-S-PSPC1 V2.00	0	28. Not-Trans and anti-PSPC1-A546_Pos026_S001	00-3MUXRe9tePHvitKt2A5gXi
150.061	48.234	1990.08	um	Cell	3	Cell Center of Image Mass	0.000	1.000	1581	46	Not-Trans anti-PSPC1-A546 8C-S-PSPC1 V2.00	0	28. Not-Trans and anti-PSPC1-A546_Pos026_S001	00-3MUXRe9tePHvitKt2A5gXi
176.801	88.709	1989.84	um	Cell	3	Cell Center of Image Mass	0.000	1.000	1582	47	Not-Trans anti-PSPC1-A546 8C-S-PSPC1 V2.00	0	28. Not-Trans and anti-PSPC1-A546_Pos026_S001	00-3MUXRe9tePHvitKt2A5gXi
144.746	93.9436	1989.76	um	Cell	3	Cell Center of Image Mass	0.000	1.000	1583	48	Not-Trans anti-PSPC1-A546 8C-S-PSPC1 V2.00	0	28. Not-Trans and anti-PSPC1-A546_Pos026_S001	00-3MUXRe9tePHvitKt2A5gXi
157.103	93.9827	1989.76	um	Cell	3	Cell Center of Image Mass	0.000	1.000	1584	49	Not-Trans anti-PSPC1-A546 8C-S-PSPC1 V2.00	0	28. Not-Trans and anti-PSPC1-A546_Pos026_S001	00-3MUXRe9tePHvitKt2A5gXi
175.917	105.849	1989.83	um	Cell	3	Cell Center of Image Mass	0.000	1.000	1585	50	Not-Trans anti-PSPC1-A546 8C-S-PSPC1 V2.00	0	28. Not-Trans and anti-PSPC1-A546_Pos026_S001	00-3MUXRe9tePHvitKt2A5gXi
156.095	110.652	1990.04	um	Cell	3	Cell Center of Image Mass	0.000	1.000	1586	51	Not-Trans anti-PSPC1-A546 8C-S-PSPC1 V2.00	0	28. Not-Trans and anti-PSPC1-A546_Pos026_S001	00-3MUXRe9tePHvitKt2A5gXi
165.336	57.9543	1992.31	um	Cell	3	Cell Center of Image Mass	0.000	1.000	1587	52	Not-Trans anti-PSPC1-A546 8C-S-PSPC1 V2.00	0	28. Not-Trans and anti-PSPC1-A546_Pos026_S001	00-3MUXRe9tePHvitKt2A5gXi
117.806	128.099	1989.54	um	Cell	3	Cell Center of Image Mass	0.000	1.000	1588	53	Not-Trans anti-PSPC1-A546 8C-S-PSPC1 V2.00	0	28. Not-Trans and anti-PSPC1-A546_Pos026_S001	00-3MUXRe9tePHvitKt2A5gXi
88.9302	155.487	1989.5	um	Cell	3	Cell Center of Image Mass	0.000	1.000	1589	54	Not-Trans anti-PSPC1-A546 8C-S-PSPC1 V2.00	0	28. Not-Trans and anti-PSPC1-A546_Pos026_S001	00-3MUXRe9tePHvitKt2A5gXi
85.9844	174.663	1989.52	um	Cell	3	Cell Center of Image Mass	0.000	1.000	1590	55	Not-Trans anti-PSPC1-A546 8C-S-PSPC1 V2.00	0	28. Not-Trans and anti-PSPC1-A546_Pos026_S001	00-3MUXRe9tePHvitKt2A5gXi
103.564	182.152	1989.48	um	Cell	3	Cell Center of Image Mass	0.000	1.000	1591	56	Not-Trans anti-PSPC1-A546 8C-S-PSPC1 V2.00	0	28. Not-Trans and anti-PSPC1-A546_Pos026_S001	00-3MUXRe9tePHvitKt2A5gXi
81.6894	208.937	1989.6	um	Cell	3	Cell Center of Image Mass	0.000	1.000	1592	57	Not-Trans anti-PSPC1-A546 8C-S-PSPC1 V2.00	0	28. Not-Trans and anti-PSPC1-A546_Pos026_S001	00-3MUXRe9tePHvitKt2A5gXi
114.639	138.359	1989.72	um	Cell	3	Cell Center of Image Mass	0.000	1.000	1593	58	Not-Trans anti-PSPC1-A546 8C-S-PSPC1 V2.00	0	28. Not-Trans and anti-PSPC1-A546_Pos026_S001	00-3MUXRe9tePHvitKt2A5gXi
19.8854	144.553	1989.67	um	Cell	3	Cell Center of Image Mass	0.000	1.000	1594	59	Not-Trans anti-PSPC1-A546 8C-S-PSPC1 V2.00	0	28. Not-Trans and anti-PSPC1-A546_Pos026_S001	00-3MUXRe9tePHvitKt2A5gXi
121.378	185.686	1989.76	um	Cell	3	Cell Center of Image Mass	0.000	1.000	1595	60	Not-Trans anti-PSPC1-A546 8C-S-PSPC1 V2.00	0	28. Not-Trans and anti-PSPC1-A546_Pos026_S001	00-3MUXRe9tePHvitKt2A5gXi
68.5249	198.022	1989.68	um	Cell	3	Cell Center of Image Mass	0.000	1.000	1596	61	Not-Trans anti-PSPC1-A546 8C-S-PSPC1 V2.00	0	28. Not-Trans and anti-PSPC1-A546_Pos026_S001	00-3MUXRe9tePHvitKt2A5gXi
21.8103	203.882	1989.93	um	Cell	3	Cell Center of Image Mass	0.000	1.000	1597	62	Not-Trans anti-PSPC1-A546 8C-S-PSPC1 V2.00	0	28. Not-Trans and anti-PSPC1-A546_Pos026_S001	00-3MUXRe9tePHvitKt2A5gXi
33.5172	129.137	1990.33	um	Cell	3	Cell Center of Image Mass	0.000	1.000	1598	63	Not-Trans anti-PSPC1-A546 8C-S-PSPC1 V2.00	0	28. Not-Trans and anti-PSPC1-A546_Pos026_S001	00-3MUXRe9tePHvitKt2A5gXi
44.7527	139.744	1990.31	um	Cell	3	Cell Center of Image Mass	0.000	1.000	1599	64	Not-Trans anti-PSPC1-A546 8C-S-PSPC1 V2.00	0	28. Not-Trans and anti-PSPC1-A546_Pos026_S001	00-3MUXRe9tePHvitKt2A5gXi
3.0157	143.15	1990.26	um	Cell	3	Cell Center of Image Mass	0.000	1.000	1600	65	Not-Trans anti-PSPC1-A546 8C-S-PSPC1 V2.00	0	28. Not-Trans and anti-PSPC1-A546_Pos026_S001	00-3MUXRe9tePHvitKt2A5gXi
49.9465	158.11	1990.28	um	Cell	3	Cell Center of Image Mass	0.000	1.000	1601	66	Not-Trans anti-PSPC1-A546 8C-S-PSPC1 V2.00	0	28. Not-Trans and anti-PSPC1-A546_Pos026_S001	00-3MUXRe9tePHvitKt2A5gXi
38.5882	190.818	1990.46	um	Cell	3	Cell Center of Image Mass	0.000	1.000	1602	67	Not-Trans anti-PSPC1-A546 8C-S-PSPC1 V2.00	0	28. Not-Trans and anti-PSPC1-A546_Pos026_S001	00-3MUXRe9tePHvitKt2A5gXi
140.955	143.108	1989.61	um	Cell	3	Cell Center of Image Mass	0.000	1.000	1603	68	Not-Trans anti-PSPC1-A546 8C-S-PSPC1 V2.00	0	28. Not-Trans and anti-PSPC1-A546_Pos026_S001	00-3MUXRe9tePHvitKt2A5gXi
192.789	166.876	1989.59	um	Cell	3	Cell Center of Image Mass	0.000	1.000	1604	69	Not-Trans anti-PSPC1-A546 8C-S-PSPC1 V2.00	0	28. Not-Trans and anti-PSPC1-A546_Pos026_S001	00-3MUXRe9tePHvitKt2A5gXi
195.492	183.929	1989.54	um	Cell	3	Cell Center of Image Mass	0.000	1.000	1605	70	Not-Trans anti-PSPC1-A546 8C-S-PSPC1 V2.00	0	28. Not-Trans and anti-PSPC1-A546_Pos026_S001	00-3MUXRe9tePHvitKt2A5gXi
135.877	193.15	1989.6	um	Cell	3	Cell Center of Image Mass	0.000	1.000	1606	71	Not-Trans anti-PSPC1-A546 8C-S-PSPC1 V2.00	0	28. Not-Trans and anti-PSPC1-A546_Pos026_S001	00-3MUXRe9tePHvitKt2A5gXi
187.553	200.437	1989.62	um	Cell	3	Cell Center of Image Mass	0.000	1.000	1607	72	Not-Trans anti-PSPC1-A546 8C-S-PSPC1 V2.00	0	28. Not-Trans and anti-PSPC1-A546_Pos026_S001	00-3MUXRe9tePHvitKt2A5gXi
191.965	121.907	1989.73	um	Cell	3	Cell Center of Image Mass	0.000	1.000	1608	73	Not-Trans anti-PSPC1-A546 8C-S-PSPC1 V2.00	0	28. Not-Trans and anti-PSPC1-A546_Pos026_S001	00-3MUXRe9tePHvitKt2A5gXi
153.143	132.256	1989.98	um	Cell	3	Cell Center of Image Mass	0.000	1.000	1609	74	Not-Trans anti-PSPC1-A546 8C-S-PSPC1 V2.00	0	28. Not-Trans and anti-PSPC1-A546_Pos026_S001	00-3MUXRe9tePHvitKt2A5gXi
201.221	140.197	1989.83	um	Cell	3	Cell Center of Image Mass	0.000	1.000	1610	75	Not-Trans anti-PSPC1-A546 8C-S-PSPC1 V2.00	0	28. Not-Trans and anti-PSPC1-A546_Pos026_S001	00-3MUXRe9tePHvitKt2A5gXi
167.324	147.158	1989.81	um	Cell	3	Cell Center of Image Mass	0.000	1.000	1611	76	Not-Trans anti-PSPC1-A546 8C-S-PSPC1 V2.00	0	28. Not-Trans and anti-PSPC1-A546_Pos026_S001	00-3MUXRe9tePHvitKt2A5gXi
215.056	161.615	1989.66	um	Cell	3	Cell Center of Image Mass	0.000	1.000	1612	77	Not-Trans anti-PSPC1-A546 8C-S-PSPC1 V2.00	0	28. Not-Trans and anti-PSPC1-A546_Pos026_S001	00-3MUXRe9tePHvitKt2A5gXi
157.857	174.137	1989.82	um	Cell	3	Cell Center of Image Mass	0.000	1.000	1613	78	Not-Trans anti-PSPC1-A546 8C-S-PSPC1 V2.00	0	28. Not-Trans and anti-PSPC1-A546_Pos026_S001	00-3MUXRe9tePHvitKt2A5gXi
234.981	179.953	1990.03	um	Cell	3	Cell Center of Image Mass	0.000	1.000	1614	79	Not-Trans anti-PSPC1-A546 8C-S-PSPC1 V2.00	0	28. Not-Trans and anti-PSPC1-A546_Pos026_S001	00-3MUXRe9tePHvitKt2A5gXi
210.333	199.556	1989.74	um	Cell	3	Cell Center of Image Mass	0.000	1.000	1615	80	Not-Trans anti-PSPC1-A546 8C-S-PSPC1 V2.00	0	28. Not-Trans and anti-PSPC1-A546_Pos026_S001	00-3MUXRe9tePHvitKt2A5gXi
243.562	200.825	1989.74	um	Cell	3	Cell Center of Image Mass	0.000	1.000	1616	81	Not-Trans anti-PSPC1-A546 8C-S-PSPC1 V2.00	0	28. Not-Trans and anti-PSPC1-A546_Pos026_S001	00-3MUXRe9tePHvitKt2A5gXi
187.535	217.304	1989.73	um	Cell	3	Cell Center of Image Mass	0.000	1.000	1617	82	Not-Trans anti-PSPC1-A546 8C-S-PSPC1 V2.00	0	28. Not-Trans and anti-PSPC1-A546_Pos026_S001	00-3MUXRe9tePHvitKt2A5gXi
205.187	217.783	1989.87	um	Cell	3	Cell Center of Image Mass	0.000	1.000	1618	83	Not-Trans anti-PSPC1-A546 8C-S-PSPC1 V2.00	0	28. Not-Trans and anti-PSPC1-A546_Pos026_S001	00-3MUXRe9tePHvitKt2A5gXi
235.056	218.876	1989.83	um	Cell	3	Cell Center of Image Mass	0.000	1.000	1619	84	Not-Trans anti-PSPC1-A546 8C-S-PSPC1 V2.00	0	28. Not-Trans and anti-PSPC1-A546_Pos026_S001	00-3MUXRe9tePHvitKt2A5gXi
201.976	234.179	1989.72	um	Cell	3	Cell Center of Image Mass	0.000	1.000	1620	85	Not-Trans anti-PSPC1-A546 8C-S-PSPC1 V2.00	0	28. Not-Trans and anti-PSPC1-A546_Pos026_S001	00-3MUXRe9tePHvitKt2A5gXi
181.696	238.507	1989.89	um	Cell	3	Cell Center of Image Mass	0.000	1.000	1621	86	Not-Trans anti-PSPC1-A546 8C-S-PSPC1 V2.00	0	28. Not-Trans and anti-PSPC1-A546_Pos026_S001	00-3MUXRe9tePHvitKt2A5gXi
166.147	127.9	1990.1	um	Cell	3	Cell Center of Image Mass	0.000	1.000	1622	87	Not-Trans anti-PSPC1-A546 8C-S-PSPC1 V2.00	0	28. Not-Trans and anti-PSPC1-A546_Pos026_S001	00-3MUXRe9tePHvitKt2A5gXi
219.947	176.245	1990.02	um	Cell	3	Cell Center of Image Mass	0.000	1.000	1623	88	Not-Trans anti-PSPC1-A546 8C-S-PSPC1 V2.00	0	28. Not-Trans and anti-PSPC1-A546_Pos026_S001	00-3MUXRe9tePHvitKt2A5gXi
161.437	198.91	1990.6	um	Cell	3	Cell Center of Image Mass	0.000	1.000	1624	89	Not-Trans anti-PSPC1-A546 8C-S-PSPC1 V2.00	0	28. Not-Trans and anti-PSPC1-A546_Pos026_S001	00-3MUXRe9tePHvitKt2A5gXi
162.677	26.9623	1989.91	um	Cell	3	Cell Center of Image Mass	0.000	1.000	1625	0	Not-Trans anti-PSPC1-A546 8C-S-PSPC1 V2.00	0	28. Not-Trans and anti-PSPC1-A546_Pos027_S001	00-iJxszb4BQ57CeKNq2n85gU
135.69	25.3564	1989.79	um	Cell	3	Cell Center of Image Mass	0.000	1.000	1626	1	Not-Trans anti-PSPC1-A546 8C-S-PSPC1 V2.00	0	28. Not-Trans and anti-PSPC1-A546_Pos027_S001	00-iJxszb4BQ57CeKNq2n85gU
177.582	39.8932	1989.94	um	Cell	3	Cell Center of Image Mass	0.000	1.000	1627	2	Not-Trans anti-PSPC1-A546 8C-S-PSPC1 V2.00	0	28. Not-Trans and anti-PSPC1-A546_Pos027_S001	00-iJxszb4BQ57CeKNq2n85gU
106.402	52.0449	1990.74	um	Cell	3	Cell Center of Image Mass	0.000	1.000	1628	3	Not-Trans anti-PSPC1-A546 8C-S-PSPC1 V2.00	0	28. Not-Trans and anti-PSPC1-A546_Pos027_S001	00-iJxszb4BQ57CeKNq2n85gU
132.865	59.0215	1990.36	um	Cell	3	Cell Center of Image Mass	0.000	1.000	1629	4	Not-Trans anti-PSPC1-A546 8C-S-PSPC1 V2.00	0	28. Not-Trans and anti-PSPC1-A546_Pos027_S001	00-iJxszb4BQ57CeKNq2n85gU
176.036	70.0254	1989.66	um	Cell	3	Cell Center of Image Mass	0.000	1.000	1630	5	Not-Trans anti-PSPC1-A546 8C-S-PSPC1 V2.00	0	28. Not-Trans and anti-PSPC1-A546_Pos027_S001	00-iJxszb4BQ57CeKNq2n85gU
108.137	78.7952	1989.69	um	Cell	3	Cell Center of Image Mass	0.000	1.000	1631	6	Not-Trans anti-PSPC1-A546 8C-S-PSPC1 V2.00	0	28. Not-Trans and anti-PSPC1-A546_Pos027_S001	00-iJxszb4BQ57CeKNq2n85gU
201.713	79.4339	1989.86	um	Cell	3	Cell Center of Image Mass	0.000	1.000	1632	7	Not-Trans anti-PSPC1-A546 8C-S-PSPC1 V2.00	0	28. Not-Trans and anti-PSPC1-A546_Pos027_S001	00-iJxszb4BQ57CeKNq2n85gU
145.696	83.9242	1989.65	um	Cell	3	Cell Center of Image Mass	0.000	1.000	1633	8	Not-Trans anti-PSPC1-A546 8C-S-PSPC1 V2.00	0	28. Not-Trans and anti-PSPC1-A546_Pos027_S001	00-iJxszb4BQ57CeKNq2n85gU
186.429	107.247	1989.64	um	Cell	3	Cell Center of Image Mass	0.000	1.000	1634	9	Not-Trans anti-PSPC1-A546 8C-S-PSPC1 V2.00	0	28. Not-Trans and anti-PSPC1-A546_Pos027_S001	00-iJxszb4BQ57CeKNq2n85gU
154.511	107.754	1989.58	um	Cell	3	Cell Center of Image Mass	0.000	1.000	1635	10	Not-Trans anti-PSPC1-A546 8C-S-PSPC1 V2.00	0	28. Not-Trans and anti-PSPC1-A546_Pos027_S001	00-iJxszb4BQ57CeKNq2n85gU
184.479	134.901	1989.42	um	Cell	3	Cell Center of Image Mass	0.000	1.000	1636	11	Not-Trans anti-PSPC1-A546 8C-S-PSPC1 V2.00	0	28. Not-Trans and anti-PSPC1-A546_Pos027_S001	00-iJxszb4BQ57CeKNq2n85gU
74.4059	136.523	1989.72	um	Cell	3	Cell Center of Image Mass	0.000	1.000	1637	12	Not-Trans anti-PSPC1-A546 8C-S-PSPC1 V2.00	0	28. Not-Trans and anti-PSPC1-A546_Pos027_S001	00-iJxszb4BQ57CeKNq2n85gU
100.237	157.272	1989.61	um	Cell	3	Cell Center of Image Mass	0.000	1.000	1638	13	Not-Trans anti-PSPC1-A546 8C-S-PSPC1 V2.00	0	28. Not-Trans and anti-PSPC1-A546_Pos027_S001	00-iJxszb4BQ57CeKNq2n85gU
187.309	167.801	1989.56	um	Cell	3	Cell Center of Image Mass	0.000	1.000	1639	14	Not-Trans anti-PSPC1-A546 8C-S-PSPC1 V2.00	0	28. Not-Trans and anti-PSPC1-A546_Pos027_S001	00-iJxszb4BQ57CeKNq2n85gU
235.341	172.506	1989.7	um	Cell	3	Cell Center of Image Mass	0.000	1.000	1640	15	Not-Trans anti-PSPC1-A546 8C-S-PSPC1 V2.00	0	28. Not-Trans and anti-PSPC1-A546_Pos027_S001	00-iJxszb4BQ57CeKNq2n85gU
88.2501	176.889	1989.61	um	Cell	3	Cell Center of Image Mass	0.000	1.000	1641	16	Not-Trans anti-PSPC1-A546 8C-S-PSPC1 V2.00	0	28. Not-Trans and anti-PSPC1-A546_Pos027_S001	00-iJxszb4BQ57CeKNq2n85gU
168.65	189.112	1989.7	um	Cell	3	Cell Center of Image Mass	0.000	1.000	1642	17	Not-Trans anti-PSPC1-A546 8C-S-PSPC1 V2.00	0	28. Not-Trans and anti-PSPC1-A546_Pos027_S001	00-iJxszb4BQ57CeKNq2n85gU
221.108	207.126	1989.6	um	Cell	3	Cell Center of Image Mass	0.000	1.000	1643	18	Not-Trans anti-PSPC1-A546 8C-S-PSPC1 V2.00	0	28. Not-Trans and anti-PSPC1-A546_Pos027_S001	00-iJxszb4BQ57CeKNq2n85gU
186.677	240.457	1990.17	um	Cell	3	Cell Center of Image Mass	0.000	1.000	1644	19	Not-Trans anti-PSPC1-A546 8C-S-PSPC1 V2.00	0	28. Not-Trans and anti-PSPC1-A546_Pos027_S001	00-iJxszb4BQ57CeKNq2n85gU
233.571	11.2357	1990.18	um	Cell	3	Cell Center of Image Mass	0.000	1.000	1645	20	Not-Trans anti-PSPC1-A546 8C-S-PSPC1 V2.00	0	28. Not-Trans and anti-PSPC1-A546_Pos027_S001	00-iJxszb4BQ57CeKNq2n85gU
92.8269	22.7147	1990.04	um	Cell	3	Cell Center of Image Mass	0.000	1.000	1646	21	Not-Trans anti-PSPC1-A546 8C-S-PSPC1 V2.00	0	28. Not-Trans and anti-PSPC1-A546_Pos027_S001	00-iJxszb4BQ57CeKNq2n85gU
211.308	157.633	1989.49	um	Cell	3	Cell Center of Image Mass	0.000	1.000	1647	22	Not-Trans anti-PSPC1-A546 8C-S-PSPC1 V2.00	0	28. Not-Trans and anti-PSPC1-A546_Pos027_S001	00-iJxszb4BQ57CeKNq2n85gU
30.1202	155.023	1989.86	um	Cell	3	Cell Center of Image Mass	0.000	1.000	1648	23	Not-Trans anti-PSPC1-A546 8C-S-PSPC1 V2.00	0	28. Not-Trans and anti-PSPC1-A546_Pos027_S001	00-iJxszb4BQ57CeKNq2n85gU
14.9505	180.555	1990.42	um	Cell	3	Cell Center of Image Mass	0.000	1.000	1649	24	Not-Trans anti-PSPC1-A546 8C-S-PSPC1 V2.00	0	28. Not-Trans and anti-PSPC1-A546_Pos027_S001	00-iJxszb4BQ57CeKNq2n85gU
20.686	9.9842	1990.05	um	Cell	3	Cell Center of Image Mass	0.000	1.000	1650	25	Not-Trans anti-PSPC1-A546 8C-S-PSPC1 V2.00	0	28. Not-Trans and anti-PSPC1-A546_Pos027_S001	00-iJxszb4BQ57CeKNq2n85gU
121.197	1.91634	1989.92	um	Cell	3	Cell Center of Image Mass	0.000	1.000	1651	26	Not-Trans anti-PSPC1-A546 8C-S-PSPC1 V2.00	0	28. Not-Trans and anti-PSPC1-A546_Pos027_S001	00-iJxszb4BQ57CeKNq2n85gU
3.09176	9.44425	1990.07	um	Cell	3	Cell Center of Image Mass	0.000	1.000	1652	27	Not-Trans anti-PSPC1-A546 8C-S-PSPC1 V2.00	0	28. Not-Trans and anti-PSPC1-A546_Pos027_S001	00-iJxszb4BQ57CeKNq2n85gU
57.8842	19.4378	1989.8	um	Cell	3	Cell Center of Image Mass	0.000	1.000	1653	28	Not-Trans anti-PSPC1-A546 8C-S-PSPC1 V2.00	0	28. Not-Trans and anti-PSPC1-A546_Pos027_S001	00-iJxszb4BQ57CeKNq2n85gU
242.203	33.8056	1989.91	um	Cell	3	Cell Center of Image Mass	0.000	1.000	1654	29	Not-Trans anti-PSPC1-A546 8C-S-PSPC1 V2.00	0	28. Not-Trans and anti-PSPC1-A546_Pos027_S001	00-iJxszb4BQ57CeKNq2n85gU
50.454	121.283	1990	um	Cell	3	Cell Center of Image Mass	0.000	1.000	1655	30	Not-Trans anti-PSPC1-A546 8C-S-PSPC1 V2.00	0	28. Not-Trans and anti-PSPC1-A546_Pos027_S001	00-iJxszb4BQ57CeKNq2n85gU
217.919	107.822	1989.55	um	Cell	3	Cell Center of Image Mass	0.000	1.000	1656	31	Not-Trans anti-PSPC1-A546 8C-S-PSPC1 V2.00	0	28. Not-Trans and anti-PSPC1-A546_Pos027_S001	00-iJxszb4BQ57CeKNq2n85gU
193.284	9.40737	1989.86	um	Cell	3	Cell Center of Image Mass	0.000	1.000	1657	32	Not-Trans anti-PSPC1-A546 8C-S-PSPC1 V2.00	0	28. Not-Trans and anti-PSPC1-A546_Pos027_S001	00-iJxszb4BQ57CeKNq2n85gU
205.062	28.1094	1989.71	um	Cell	3	Cell Center of Image Mass	0.000	1.000	1658	33	Not-Trans anti-PSPC1-A546 8C-S-PSPC1 V2.00	0	28. Not-Trans and anti-PSPC1-A546_Pos027_S001	00-iJxszb4BQ57CeKNq2n85gU
239.794	60.0171	1989.87	um	Cell	3	Cell Center of Image Mass	0.000	1.000	1659	34	Not-Trans anti-PSPC1-A546 8C-S-PSPC1 V2.00	0	28. Not-Trans and anti-PSPC1-A546_Pos027_S001	00-iJxszb4BQ57CeKNq2n85gU
238.939	117.116	1989.75	um	Cell	3	Cell Center of Image Mass	0.000	1.000	1660	35	Not-Trans anti-PSPC1-A546 8C-S-PSPC1 V2.00	0	28. Not-Trans and anti-PSPC1-A546_Pos027_S001	00-iJxszb4BQ57CeKNq2n85gU
204.123	56.2347	1990.28	um	Cell	3	Cell Center of Image Mass	0.000	1.000	1661	36	Not-Trans anti-PSPC1-A546 8C-S-PSPC1 V2.00	0	28. Not-Trans and anti-PSPC1-A546_Pos027_S001	00-iJxszb4BQ57CeKNq2n85gU
222.529	88.0334	1990.28	um	Cell	3	Cell Center of Image Mass	0.000	1.000	1662	37	Not-Trans anti-PSPC1-A546 8C-S-PSPC1 V2.00	0	28. Not-Trans and anti-PSPC1-A546_Pos027_S001	00-iJxszb4BQ57CeKNq2n85gU
51.0074	146.757	1989.67	um	Cell	3	Cell Center of Image Mass	0.000	1.000	1663	38	Not-Trans anti-PSPC1-A546 8C-S-PSPC1 V2.00	0	28. Not-Trans and anti-PSPC1-A546_Pos027_S001	00-iJxszb4BQ57CeKNq2n85gU
35.059	174.367	1989.98	um	Cell	3	Cell Center of Image Mass	0.000	1.000	1664	39	Not-Trans anti-PSPC1-A546 8C-S-PSPC1 V2.00	0	28. Not-Trans and anti-PSPC1-A546_Pos027_S001	00-iJxszb4BQ57CeKNq2n85gU
63.553	183.218	1989.77	um	Cell	3	Cell Center of Image Mass	0.000	1.000	1665	40	Not-Trans anti-PSPC1-A546 8C-S-PSPC1 V2.00	0	28. Not-Trans and anti-PSPC1-A546_Pos027_S001	00-iJxszb4BQ57CeKNq2n85gU
35.2155	223.439	1989.82	um	Cell	3	Cell Center of Image Mass	0.000	1.000	1666	41	Not-Trans anti-PSPC1-A546 8C-S-PSPC1 V2.00	0	28. Not-Trans and anti-PSPC1-A546_Pos027_S001	00-iJxszb4BQ57CeKNq2n85gU
4.15907	199.74	1990.2	um	Cell	3	Cell Center of Image Mass	0.000	1.000	1667	42	Not-Trans anti-PSPC1-A546 8C-S-PSPC1 V2.00	0	28. Not-Trans and anti-PSPC1-A546_Pos027_S001	00-iJxszb4BQ57CeKNq2n85gU
102.93	201.237	1990.03	um	Cell	3	Cell Center of Image Mass	0.000	1.000	1668	43	Not-Trans anti-PSPC1-A546 8C-S-PSPC1 V2.00	0	28. Not-Trans and anti-PSPC1-A546_Pos027_S001	00-iJxszb4BQ57CeKNq2n85gU
114.082	210.333	1990.1	um	Cell	3	Cell Center of Image Mass	0.000	1.000	1669	44	Not-Trans anti-PSPC1-A546 8C-S-PSPC1 V2.00	0	28. Not-Trans and anti-PSPC1-A546_Pos027_S001	00-iJxszb4BQ57CeKNq2n85gU
12.7428	214.64	1990.25	um	Cell	3	Cell Center of Image Mass	0.000	1.000	1670	45	Not-Trans anti-PSPC1-A546 8C-S-PSPC1 V2.00	0	28. Not-Trans and anti-PSPC1-A546_Pos027_S001	00-iJxszb4BQ57CeKNq2n85gU
61.2284	219.39	1990.47	um	Cell	3	Cell Center of Image Mass	0.000	1.000	1671	46	Not-Trans anti-PSPC1-A546 8C-S-PSPC1 V2.00	0	28. Not-Trans and anti-PSPC1-A546_Pos027_S001	00-iJxszb4BQ57CeKNq2n85gU
86.9322	220.019	1990.18	um	Cell	3	Cell Center of Image Mass	0.000	1.000	1672	47	Not-Trans anti-PSPC1-A546 8C-S-PSPC1 V2.00	0	28. Not-Trans and anti-PSPC1-A546_Pos027_S001	00-iJxszb4BQ57CeKNq2n85gU
108.976	231.78	1990.19	um	Cell	3	Cell Center of Image Mass	0.000	1.000	1673	48	Not-Trans anti-PSPC1-A546 8C-S-PSPC1 V2.00	0	28. Not-Trans and anti-PSPC1-A546_Pos027_S001	00-iJxszb4BQ57CeKNq2n85gU
96.6232	240.91	1990.29	um	Cell	3	Cell Center of Image Mass	0.000	1.000	1674	49	Not-Trans anti-PSPC1-A546 8C-S-PSPC1 V2.00	0	28. Not-Trans and anti-PSPC1-A546_Pos027_S001	00-iJxszb4BQ57CeKNq2n85gU
66.8746	204.587	1990.71	um	Cell	3	Cell Center of Image Mass	0.000	1.000	1675	50	Not-Trans anti-PSPC1-A546 8C-S-PSPC1 V2.00	0	28. Not-Trans and anti-PSPC1-A546_Pos027_S001	00-iJxszb4BQ57CeKNq2n85gU
86.5236	204.216	1990.45	um	Cell	3	Cell Center of Image Mass	0.000	1.000	1676	51	Not-Trans anti-PSPC1-A546 8C-S-PSPC1 V2.00	0	28. Not-Trans and anti-PSPC1-A546_Pos027_S001	00-iJxszb4BQ57CeKNq2n85gU
50.888	225.485	1990.67	um	Cell	3	Cell Center of Image Mass	0.000	1.000	1677	52	Not-Trans anti-PSPC1-A546 8C-S-PSPC1 V2.00	0	28. Not-Trans and anti-PSPC1-A546_Pos027_S001	00-iJxszb4BQ57CeKNq2n85gU
55.7232	242.918	1990.93	um	Cell	3	Cell Center of Image Mass	0.000	1.000	1678	53	Not-Trans anti-PSPC1-A546 8C-S-PSPC1 V2.00	0	28. Not-Trans and anti-PSPC1-A546_Pos027_S001	00-iJxszb4BQ57CeKNq2n85gU
76.9111	228.704	1991.25	um	Cell	3	Cell Center of Image Mass	0.000	1.000	1679	54	Not-Trans anti-PSPC1-A546 8C-S-PSPC1 V2.00	0	28. Not-Trans and anti-PSPC1-A546_Pos027_S001	00-iJxszb4BQ57CeKNq2n85gU
68.2359	236.718	1991.78	um	Cell	3	Cell Center of Image Mass	0.000	1.000	1680	55	Not-Trans anti-PSPC1-A546 8C-S-PSPC1 V2.00	0	28. Not-Trans and anti-PSPC1-A546_Pos027_S001	00-iJxszb4BQ57CeKNq2n85gU
222.064	137.984	1989.6	um	Cell	3	Cell Center of Image Mass	0.000	1.000	1681	56	Not-Trans anti-PSPC1-A546 8C-S-PSPC1 V2.00	0	28. Not-Trans and anti-PSPC1-A546_Pos027_S001	00-iJxszb4BQ57CeKNq2n85gU
125.441	136.925	1989.98	um	Cell	3	Cell Center of Image Mass	0.000	1.000	1682	57	Not-Trans anti-PSPC1-A546 8C-S-PSPC1 V2.00	0	28. Not-Trans and anti-PSPC1-A546_Pos027_S001	00-iJxszb4BQ57CeKNq2n85gU
240.1	140.284	1990.17	um	Cell	3	Cell Center of Image Mass	0.000	1.000	1683	58	Not-Trans anti-PSPC1-A546 8C-S-PSPC1 V2.00	0	28. Not-Trans and anti-PSPC1-A546_Pos027_S001	00-iJxszb4BQ57CeKNq2n85gU
151.569	155.404	1989.76	um	Cell	3	Cell Center of Image Mass	0.000	1.000	1684	59	Not-Trans anti-PSPC1-A546 8C-S-PSPC1 V2.00	0	28. Not-Trans and anti-PSPC1-A546_Pos027_S001	00-iJxszb4BQ57CeKNq2n85gU
134.561	173.724	1989.67	um	Cell	3	Cell Center of Image Mass	0.000	1.000	1685	60	Not-Trans anti-PSPC1-A546 8C-S-PSPC1 V2.00	0	28. Not-Trans and anti-PSPC1-A546_Pos027_S001	00-iJxszb4BQ57CeKNq2n85gU
129.511	190.05	1989.66	um	Cell	3	Cell Center of Image Mass	0.000	1.000	1686	61	Not-Trans anti-PSPC1-A546 8C-S-PSPC1 V2.00	0	28. Not-Trans and anti-PSPC1-A546_Pos027_S001	00-iJxszb4BQ57CeKNq2n85gU
140.894	215.749	1989.76	um	Cell	3	Cell Center of Image Mass	0.000	1.000	1687	62	Not-Trans anti-PSPC1-A546 8C-S-PSPC1 V2.00	0	28. Not-Trans and anti-PSPC1-A546_Pos027_S001	00-iJxszb4BQ57CeKNq2n85gU
159.402	218.825	1989.97	um	Cell	3	Cell Center of Image Mass	0.000	1.000	1688	63	Not-Trans anti-PSPC1-A546 8C-S-PSPC1 V2.00	0	28. Not-Trans and anti-PSPC1-A546_Pos027_S001	00-iJxszb4BQ57CeKNq2n85gU
147.397	137.238	1990.13	um	Cell	3	Cell Center of Image Mass	0.000	1.000	1689	64	Not-Trans anti-PSPC1-A546 8C-S-PSPC1 V2.00	0	28. Not-Trans and anti-PSPC1-A546_Pos027_S001	00-iJxszb4BQ57CeKNq2n85gU
125.344	226.718	1990.07	um	Cell	3	Cell Center of Image Mass	0.000	1.000	1690	65	Not-Trans anti-PSPC1-A546 8C-S-PSPC1 V2.00	0	28. Not-Trans and anti-PSPC1-A546_Pos027_S001	00-iJxszb4BQ57CeKNq2n85gU
149.131	237.076	1990.15	um	Cell	3	Cell Center of Image Mass	0.000	1.000	1691	66	Not-Trans anti-PSPC1-A546 8C-S-PSPC1 V2.00	0	28. Not-Trans and anti-PSPC1-A546_Pos027_S001	00-iJxszb4BQ57CeKNq2n85gU
240.978	6.52347	1990.15	um	Cell	3	Cell Center of Image Mass	0.000	1.000	1692	0	Not-Trans anti-PSPC1-A546 8C-S-PSPC1 V2.00	0	28. Not-Trans and anti-PSPC1-A546_Pos028_S001	00-JnXYJ2R7tAXrXk7ZUR5FtF
229.002	134.821	1990.05	um	Cell	3	Cell Center of Image Mass	0.000	1.000	1693	1	Not-Trans anti-PSPC1-A546 8C-S-PSPC1 V2.00	0	28. Not-Trans and anti-PSPC1-A546_Pos028_S001	00-JnXYJ2R7tAXrXk7ZUR5FtF
237.817	158.713	1990.12	um	Cell	3	Cell Center of Image Mass	0.000	1.000	1694	2	Not-Trans anti-PSPC1-A546 8C-S-PSPC1 V2.00	0	28. Not-Trans and anti-PSPC1-A546_Pos028_S001	00-JnXYJ2R7tAXrXk7ZUR5FtF
239.737	179.492	1990.15	um	Cell	3	Cell Center of Image Mass	0.000	1.000	1695	3	Not-Trans anti-PSPC1-A546 8C-S-PSPC1 V2.00	0	28. Not-Trans and anti-PSPC1-A546_Pos028_S001	00-JnXYJ2R7tAXrXk7ZUR5FtF
11.9181	28.511	1990.53	um	Cell	3	Cell Center of Image Mass	0.000	1.000	1696	4	Not-Trans anti-PSPC1-A546 8C-S-PSPC1 V2.00	0	28. Not-Trans and anti-PSPC1-A546_Pos028_S001	00-JnXYJ2R7tAXrXk7ZUR5FtF
26.3466	179.13	1990.57	um	Cell	3	Cell Center of Image Mass	0.000	1.000	1697	5	Not-Trans anti-PSPC1-A546 8C-S-PSPC1 V2.00	0	28. Not-Trans and anti-PSPC1-A546_Pos028_S001	00-JnXYJ2R7tAXrXk7ZUR5FtF
243.12	198.878	1990.24	um	Cell	3	Cell Center of Image Mass	0.000	1.000	1698	6	Not-Trans anti-PSPC1-A546 8C-S-PSPC1 V2.00	0	28. Not-Trans and anti-PSPC1-A546_Pos028_S001	00-JnXYJ2R7tAXrXk7ZUR5FtF
147.816	239.731	1990.05	um	Cell	3	Cell Center of Image Mass	0.000	1.000	1699	7	Not-Trans anti-PSPC1-A546 8C-S-PSPC1 V2.00	0	28. Not-Trans and anti-PSPC1-A546_Pos028_S001	00-JnXYJ2R7tAXrXk7ZUR5FtF
5.66848	7.87899	1990.95	um	Cell	3	Cell Center of Image Mass	0.000	1.000	1700	8	Not-Trans anti-PSPC1-A546 8C-S-PSPC1 V2.00	0	28. Not-Trans and anti-PSPC1-A546_Pos028_S001	00-JnXYJ2R7tAXrXk7ZUR5FtF
9.47522	243.401	1990.81	um	Cell	3	Cell Center of Image Mass	0.000	1.000	1701	9	Not-Trans anti-PSPC1-A546 8C-S-PSPC1 V2.00	0	28. Not-Trans and anti-PSPC1-A546_Pos028_S001	00-JnXYJ2R7tAXrXk7ZUR5FtF
118.94	86.6572	1990.8	um	Cell	3	Cell Center of Image Mass	0.000	1.000	1702	10	Not-Trans anti-PSPC1-A546 8C-S-PSPC1 V2.00	0	28. Not-Trans and anti-PSPC1-A546_Pos028_S001	00-JnXYJ2R7tAXrXk7ZUR5FtF
101.928	100.114	1990.52	um	Cell	3	Cell Center of Image Mass	0.000	1.000	1703	11	Not-Trans anti-PSPC1-A546 8C-S-PSPC1 V2.00	0	28. Not-Trans and anti-PSPC1-A546_Pos028_S001	00-JnXYJ2R7tAXrXk7ZUR5FtF
116.134	104.308	1990.61	um	Cell	3	Cell Center of Image Mass	0.000	1.000	1704	12	Not-Trans anti-PSPC1-A546 8C-S-PSPC1 V2.00	0	28. Not-Trans and anti-PSPC1-A546_Pos028_S001	00-JnXYJ2R7tAXrXk7ZUR5FtF
100.53	113.839	1990.77	um	Cell	3	Cell Center of Image Mass	0.000	1.000	1705	13	Not-Trans anti-PSPC1-A546 8C-S-PSPC1 V2.00	0	28. Not-Trans and anti-PSPC1-A546_Pos028_S001	00-JnXYJ2R7tAXrXk7ZUR5FtF
85.6847	118.794	1990.63	um	Cell	3	Cell Center of Image Mass	0.000	1.000	1706	14	Not-Trans anti-PSPC1-A546 8C-S-PSPC1 V2.00	0	28. Not-Trans and anti-PSPC1-A546_Pos028_S001	00-JnXYJ2R7tAXrXk7ZUR5FtF
116.612	121.515	1990.69	um	Cell	3	Cell Center of Image Mass	0.000	1.000	1707	15	Not-Trans anti-PSPC1-A546 8C-S-PSPC1 V2.00	0	28. Not-Trans and anti-PSPC1-A546_Pos028_S001	00-JnXYJ2R7tAXrXk7ZUR5FtF
131.284	92.4212	1990.83	um	Cell	3	Cell Center of Image Mass	0.000	1.000	1708	16	Not-Trans anti-PSPC1-A546 8C-S-PSPC1 V2.00	0	28. Not-Trans and anti-PSPC1-A546_Pos028_S001	00-JnXYJ2R7tAXrXk7ZUR5FtF
153.352	101.382	1990.49	um	Cell	3	Cell Center of Image Mass	0.000	1.000	1709	17	Not-Trans anti-PSPC1-A546 8C-S-PSPC1 V2.00	0	28. Not-Trans and anti-PSPC1-A546_Pos028_S001	00-JnXYJ2R7tAXrXk7ZUR5FtF
140.473	111.913	1990.52	um	Cell	3	Cell Center of Image Mass	0.000	1.000	1710	18	Not-Trans anti-PSPC1-A546 8C-S-PSPC1 V2.00	0	28. Not-Trans and anti-PSPC1-A546_Pos028_S001	00-JnXYJ2R7tAXrXk7ZUR5FtF
127.843	121.542	1990.88	um	Cell	3	Cell Center of Image Mass	0.000	1.000	1711	19	Not-Trans anti-PSPC1-A546 8C-S-PSPC1 V2.00	0	28. Not-Trans and anti-PSPC1-A546_Pos028_S001	00-JnXYJ2R7tAXrXk7ZUR5FtF
159.056	117.496	1991.09	um	Cell	3	Cell Center of Image Mass	0.000	1.000	1712	20	Not-Trans anti-PSPC1-A546 8C-S-PSPC1 V2.00	0	28. Not-Trans and anti-PSPC1-A546_Pos028_S001	00-JnXYJ2R7tAXrXk7ZUR5FtF
79.075	162.12	1990.23	um	Cell	3	Cell Center of Image Mass	0.000	1.000	1713	21	Not-Trans anti-PSPC1-A546 8C-S-PSPC1 V2.00	0	28. Not-Trans and anti-PSPC1-A546_Pos028_S001	00-JnXYJ2R7tAXrXk7ZUR5FtF
95.4543	192.73	1990.2	um	Cell	3	Cell Center of Image Mass	0.000	1.000	1714	22	Not-Trans anti-PSPC1-A546 8C-S-PSPC1 V2.00	0	28. Not-Trans and anti-PSPC1-A546_Pos028_S001	00-JnXYJ2R7tAXrXk7ZUR5FtF
79.7516	204.158	1990.33	um	Cell	3	Cell Center of Image Mass	0.000	1.000	1715	23	Not-Trans anti-PSPC1-A546 8C-S-PSPC1 V2.00	0	28. Not-Trans and anti-PSPC1-A546_Pos028_S001	00-JnXYJ2R7tAXrXk7ZUR5FtF
94.4161	219.325	1990.29	um	Cell	3	Cell Center of Image Mass	0.000	1.000	1716	24	Not-Trans anti-PSPC1-A546 8C-S-PSPC1 V2.00	0	28. Not-Trans and anti-PSPC1-A546_Pos028_S001	00-JnXYJ2R7tAXrXk7ZUR5FtF
56.2963	223.828	1990.4	um	Cell	3	Cell Center of Image Mass	0.000	1.000	1717	25	Not-Trans anti-PSPC1-A546 8C-S-PSPC1 V2.00	0	28. Not-Trans and anti-PSPC1-A546_Pos028_S001	00-JnXYJ2R7tAXrXk7ZUR5FtF
109.668	235.766	1990.24	um	Cell	3	Cell Center of Image Mass	0.000	1.000	1718	26	Not-Trans anti-PSPC1-A546 8C-S-PSPC1 V2.00	0	28. Not-Trans and anti-PSPC1-A546_Pos028_S001	00-JnXYJ2R7tAXrXk7ZUR5FtF
73.4215	236.168	1990.45	um	Cell	3	Cell Center of Image Mass	0.000	1.000	1719	27	Not-Trans anti-PSPC1-A546 8C-S-PSPC1 V2.00	0	28. Not-Trans and anti-PSPC1-A546_Pos028_S001	00-JnXYJ2R7tAXrXk7ZUR5FtF
89.646	129.321	1990.93	um	Cell	3	Cell Center of Image Mass	0.000	1.000	1720	28	Not-Trans anti-PSPC1-A546 8C-S-PSPC1 V2.00	0	28. Not-Trans and anti-PSPC1-A546_Pos028_S001	00-JnXYJ2R7tAXrXk7ZUR5FtF
40.25	240.635	1990.63	um	Cell	3	Cell Center of Image Mass	0.000	1.000	1721	29	Not-Trans anti-PSPC1-A546 8C-S-PSPC1 V2.00	0	28. Not-Trans and anti-PSPC1-A546_Pos028_S001	00-JnXYJ2R7tAXrXk7ZUR5FtF
108.516	130.607	1991	um	Cell	3	Cell Center of Image Mass	0.000	1.000	1722	30	Not-Trans anti-PSPC1-A546 8C-S-PSPC1 V2.00	0	28. Not-Trans and anti-PSPC1-A546_Pos028_S001	00-JnXYJ2R7tAXrXk7ZUR5FtF
98.8245	141.968	1991.25	um	Cell	3	Cell Center of Image Mass	0.000	1.000	1723	31	Not-Trans anti-PSPC1-A546 8C-S-PSPC1 V2.00	0	28. Not-Trans and anti-PSPC1-A546_Pos028_S001	00-JnXYJ2R7tAXrXk7ZUR5FtF
88.9968	151.413	1991.03	um	Cell	3	Cell Center of Image Mass	0.000	1.000	1724	32	Not-Trans anti-PSPC1-A546 8C-S-PSPC1 V2.00	0	28. Not-Trans and anti-PSPC1-A546_Pos028_S001	00-JnXYJ2R7tAXrXk7ZUR5FtF
122.214	138.671	1991.37	um	Cell	3	Cell Center of Image Mass	0.000	1.000	1725	33	Not-Trans anti-PSPC1-A546 8C-S-PSPC1 V2.00	0	28. Not-Trans and anti-PSPC1-A546_Pos028_S001	00-JnXYJ2R7tAXrXk7ZUR5FtF
108.806	151.153	1991.3	um	Cell	3	Cell Center of Image Mass	0.000	1.000	1726	34	Not-Trans anti-PSPC1-A546 8C-S-PSPC1 V2.00	0	28. Not-Trans and anti-PSPC1-A546_Pos028_S001	00-JnXYJ2R7tAXrXk7ZUR5FtF
207.884	134.949	1990.05	um	Cell	3	Cell Center of Image Mass	0.000	1.000	1727	35	Not-Trans anti-PSPC1-A546 8C-S-PSPC1 V2.00	0	28. Not-Trans and anti-PSPC1-A546_Pos028_S001	00-JnXYJ2R7tAXrXk7ZUR5FtF
188.91	143.437	1990.21	um	Cell	3	Cell Center of Image Mass	0.000	1.000	1728	36	Not-Trans anti-PSPC1-A546 8C-S-PSPC1 V2.00	0	28. Not-Trans and anti-PSPC1-A546_Pos028_S001	00-JnXYJ2R7tAXrXk7ZUR5FtF
161.425	159.053	1990.33	um	Cell	3	Cell Center of Image Mass	0.000	1.000	1729	37	Not-Trans anti-PSPC1-A546 8C-S-PSPC1 V2.00	0	28. Not-Trans and anti-PSPC1-A546_Pos028_S001	00-JnXYJ2R7tAXrXk7ZUR5FtF
206.563	172.799	1990.1	um	Cell	3	Cell Center of Image Mass	0.000	1.000	1730	38	Not-Trans anti-PSPC1-A546 8C-S-PSPC1 V2.00	0	28. Not-Trans and anti-PSPC1-A546_Pos028_S001	00-JnXYJ2R7tAXrXk7ZUR5FtF
127.321	179.303	1990.07	um	Cell	3	Cell Center of Image Mass	0.000	1.000	1731	39	Not-Trans anti-PSPC1-A546 8C-S-PSPC1 V2.00	0	28. Not-Trans and anti-PSPC1-A546_Pos028_S001	00-JnXYJ2R7tAXrXk7ZUR5FtF
154.871	178.402	1990.47	um	Cell	3	Cell Center of Image Mass	0.000	1.000	1732	40	Not-Trans anti-PSPC1-A546 8C-S-PSPC1 V2.00	0	28. Not-Trans and anti-PSPC1-A546_Pos028_S001	00-JnXYJ2R7tAXrXk7ZUR5FtF
190.04	199.668	1990.19	um	Cell	3	Cell Center of Image Mass	0.000	1.000	1733	41	Not-Trans anti-PSPC1-A546 8C-S-PSPC1 V2.00	0	28. Not-Trans and anti-PSPC1-A546_Pos028_S001	00-JnXYJ2R7tAXrXk7ZUR5FtF
215.215	200.019	1990.28	um	Cell	3	Cell Center of Image Mass	0.000	1.000	1734	42	Not-Trans anti-PSPC1-A546 8C-S-PSPC1 V2.00	0	28. Not-Trans and anti-PSPC1-A546_Pos028_S001	00-JnXYJ2R7tAXrXk7ZUR5FtF
173.068	213.155	1990.29	um	Cell	3	Cell Center of Image Mass	0.000	1.000	1735	43	Not-Trans anti-PSPC1-A546 8C-S-PSPC1 V2.00	0	28. Not-Trans and anti-PSPC1-A546_Pos028_S001	00-JnXYJ2R7tAXrXk7ZUR5FtF
223.53	218.631	1990.47	um	Cell	3	Cell Center of Image Mass	0.000	1.000	1736	44	Not-Trans anti-PSPC1-A546 8C-S-PSPC1 V2.00	0	28. Not-Trans and anti-PSPC1-A546_Pos028_S001	00-JnXYJ2R7tAXrXk7ZUR5FtF
188.904	237.186	1990.3	um	Cell	3	Cell Center of Image Mass	0.000	1.000	1737	45	Not-Trans anti-PSPC1-A546 8C-S-PSPC1 V2.00	0	28. Not-Trans and anti-PSPC1-A546_Pos028_S001	00-JnXYJ2R7tAXrXk7ZUR5FtF
222.915	240.301	1990.41	um	Cell	3	Cell Center of Image Mass	0.000	1.000	1738	46	Not-Trans anti-PSPC1-A546 8C-S-PSPC1 V2.00	0	28. Not-Trans and anti-PSPC1-A546_Pos028_S001	00-JnXYJ2R7tAXrXk7ZUR5FtF
169.061	132.794	1990.44	um	Cell	3	Cell Center of Image Mass	0.000	1.000	1739	47	Not-Trans anti-PSPC1-A546 8C-S-PSPC1 V2.00	0	28. Not-Trans and anti-PSPC1-A546_Pos028_S001	00-JnXYJ2R7tAXrXk7ZUR5FtF
143.875	157.266	1990.56	um	Cell	3	Cell Center of Image Mass	0.000	1.000	1740	48	Not-Trans anti-PSPC1-A546 8C-S-PSPC1 V2.00	0	28. Not-Trans and anti-PSPC1-A546_Pos028_S001	00-JnXYJ2R7tAXrXk7ZUR5FtF
124.91	158.741	1990.76	um	Cell	3	Cell Center of Image Mass	0.000	1.000	1741	49	Not-Trans anti-PSPC1-A546 8C-S-PSPC1 V2.00	0	28. Not-Trans and anti-PSPC1-A546_Pos028_S001	00-JnXYJ2R7tAXrXk7ZUR5FtF
177.122	160.926	1990.49	um	Cell	3	Cell Center of Image Mass	0.000	1.000	1742	50	Not-Trans anti-PSPC1-A546 8C-S-PSPC1 V2.00	0	28. Not-Trans and anti-PSPC1-A546_Pos028_S001	00-JnXYJ2R7tAXrXk7ZUR5FtF
191.674	170.903	1990.53	um	Cell	3	Cell Center of Image Mass	0.000	1.000	1743	51	Not-Trans anti-PSPC1-A546 8C-S-PSPC1 V2.00	0	28. Not-Trans and anti-PSPC1-A546_Pos028_S001	00-JnXYJ2R7tAXrXk7ZUR5FtF
181.095	176.573	1990.67	um	Cell	3	Cell Center of Image Mass	0.000	1.000	1744	52	Not-Trans anti-PSPC1-A546 8C-S-PSPC1 V2.00	0	28. Not-Trans and anti-PSPC1-A546_Pos028_S001	00-JnXYJ2R7tAXrXk7ZUR5FtF
169.319	181.988	1990.51	um	Cell	3	Cell Center of Image Mass	0.000	1.000	1745	53	Not-Trans anti-PSPC1-A546 8C-S-PSPC1 V2.00	0	28. Not-Trans and anti-PSPC1-A546_Pos028_S001	00-JnXYJ2R7tAXrXk7ZUR5FtF
152.161	199.106	1990.46	um	Cell	3	Cell Center of Image Mass	0.000	1.000	1746	54	Not-Trans anti-PSPC1-A546 8C-S-PSPC1 V2.00	0	28. Not-Trans and anti-PSPC1-A546_Pos028_S001	00-JnXYJ2R7tAXrXk7ZUR5FtF
206.097	229.751	1990.52	um	Cell	3	Cell Center of Image Mass	0.000	1.000	1747	55	Not-Trans anti-PSPC1-A546 8C-S-PSPC1 V2.00	0	28. Not-Trans and anti-PSPC1-A546_Pos028_S001	00-JnXYJ2R7tAXrXk7ZUR5FtF
131.331	146.559	1991.19	um	Cell	3	Cell Center of Image Mass	0.000	1.000	1748	56	Not-Trans anti-PSPC1-A546 8C-S-PSPC1 V2.00	0	28. Not-Trans and anti-PSPC1-A546_Pos028_S001	00-JnXYJ2R7tAXrXk7ZUR5FtF
143.583	146.811	1991.47	um	Cell	3	Cell Center of Image Mass	0.000	1.000	1749	57	Not-Trans anti-PSPC1-A546 8C-S-PSPC1 V2.00	0	28. Not-Trans and anti-PSPC1-A546_Pos028_S001	00-JnXYJ2R7tAXrXk7ZUR5FtF
178.529	124.416	1990.36	um	Cell	3	Cell Center of Image Mass	0.000	1.000	1953	0	Not-Trans anti-PSPC1-A546 8C-S-PSPC1 V2.00	0	28. Not-Trans and anti-PSPC1-A546_Pos032_S001	00-RYwZwgCJn9R2ovTcmpdp4g
58.7408	30.8768	1991.33	um	Cell	3	Cell Center of Image Mass	0.000	1.000	1954	1	Not-Trans anti-PSPC1-A546 8C-S-PSPC1 V2.00	0	28. Not-Trans and anti-PSPC1-A546_Pos032_S001	00-RYwZwgCJn9R2ovTcmpdp4g
70.4296	52.9449	1991.13	um	Cell	3	Cell Center of Image Mass	0.000	1.000	1955	2	Not-Trans anti-PSPC1-A546 8C-S-PSPC1 V2.00	0	28. Not-Trans and anti-PSPC1-A546_Pos032_S001	00-RYwZwgCJn9R2ovTcmpdp4g
35.9139	59.592	1990.77	um	Cell	3	Cell Center of Image Mass	0.000	1.000	1956	3	Not-Trans anti-PSPC1-A546 8C-S-PSPC1 V2.00	0	28. Not-Trans and anti-PSPC1-A546_Pos032_S001	00-RYwZwgCJn9R2ovTcmpdp4g
59.4168	86.963	1990.49	um	Cell	3	Cell Center of Image Mass	0.000	1.000	1957	4	Not-Trans anti-PSPC1-A546 8C-S-PSPC1 V2.00	0	28. Not-Trans and anti-PSPC1-A546_Pos032_S001	00-RYwZwgCJn9R2ovTcmpdp4g
214.572	118.139	1990.15	um	Cell	3	Cell Center of Image Mass	0.000	1.000	1958	5	Not-Trans anti-PSPC1-A546 8C-S-PSPC1 V2.00	0	28. Not-Trans and anti-PSPC1-A546_Pos032_S001	00-RYwZwgCJn9R2ovTcmpdp4g
25.0157	120.299	1990.51	um	Cell	3	Cell Center of Image Mass	0.000	1.000	1959	6	Not-Trans anti-PSPC1-A546 8C-S-PSPC1 V2.00	0	28. Not-Trans and anti-PSPC1-A546_Pos032_S001	00-RYwZwgCJn9R2ovTcmpdp4g
43.9259	139.827	1990.43	um	Cell	3	Cell Center of Image Mass	0.000	1.000	1960	7	Not-Trans anti-PSPC1-A546 8C-S-PSPC1 V2.00	0	28. Not-Trans and anti-PSPC1-A546_Pos032_S001	00-RYwZwgCJn9R2ovTcmpdp4g
88.3232	146.114	1990.31	um	Cell	3	Cell Center of Image Mass	0.000	1.000	1961	8	Not-Trans anti-PSPC1-A546 8C-S-PSPC1 V2.00	0	28. Not-Trans and anti-PSPC1-A546_Pos032_S001	00-RYwZwgCJn9R2ovTcmpdp4g
144.92	151.224	1990.13	um	Cell	3	Cell Center of Image Mass	0.000	1.000	1962	9	Not-Trans anti-PSPC1-A546 8C-S-PSPC1 V2.00	0	28. Not-Trans and anti-PSPC1-A546_Pos032_S001	00-RYwZwgCJn9R2ovTcmpdp4g
54.6341	152.708	1990.44	um	Cell	3	Cell Center of Image Mass	0.000	1.000	1963	10	Not-Trans anti-PSPC1-A546 8C-S-PSPC1 V2.00	0	28. Not-Trans and anti-PSPC1-A546_Pos032_S001	00-RYwZwgCJn9R2ovTcmpdp4g
199.329	157.074	1990.09	um	Cell	3	Cell Center of Image Mass	0.000	1.000	1964	11	Not-Trans anti-PSPC1-A546 8C-S-PSPC1 V2.00	0	28. Not-Trans and anti-PSPC1-A546_Pos032_S001	00-RYwZwgCJn9R2ovTcmpdp4g
175.847	164.247	1990.15	um	Cell	3	Cell Center of Image Mass	0.000	1.000	1965	12	Not-Trans anti-PSPC1-A546 8C-S-PSPC1 V2.00	0	28. Not-Trans and anti-PSPC1-A546_Pos032_S001	00-RYwZwgCJn9R2ovTcmpdp4g
237.593	172.751	1990.24	um	Cell	3	Cell Center of Image Mass	0.000	1.000	1966	13	Not-Trans anti-PSPC1-A546 8C-S-PSPC1 V2.00	0	28. Not-Trans and anti-PSPC1-A546_Pos032_S001	00-RYwZwgCJn9R2ovTcmpdp4g
111.334	171.965	1990.01	um	Cell	3	Cell Center of Image Mass	0.000	1.000	1967	14	Not-Trans anti-PSPC1-A546 8C-S-PSPC1 V2.00	0	28. Not-Trans and anti-PSPC1-A546_Pos032_S001	00-RYwZwgCJn9R2ovTcmpdp4g
10.5929	178.225	1990.91	um	Cell	3	Cell Center of Image Mass	0.000	1.000	1968	15	Not-Trans anti-PSPC1-A546 8C-S-PSPC1 V2.00	0	28. Not-Trans and anti-PSPC1-A546_Pos032_S001	00-RYwZwgCJn9R2ovTcmpdp4g
146.731	197.23	1990.36	um	Cell	3	Cell Center of Image Mass	0.000	1.000	1969	16	Not-Trans anti-PSPC1-A546 8C-S-PSPC1 V2.00	0	28. Not-Trans and anti-PSPC1-A546_Pos032_S001	00-RYwZwgCJn9R2ovTcmpdp4g
101.007	228.944	1990.45	um	Cell	3	Cell Center of Image Mass	0.000	1.000	1970	17	Not-Trans anti-PSPC1-A546 8C-S-PSPC1 V2.00	0	28. Not-Trans and anti-PSPC1-A546_Pos032_S001	00-RYwZwgCJn9R2ovTcmpdp4g
233.302	2.43444	1990.43	um	Cell	3	Cell Center of Image Mass	0.000	1.000	1971	18	Not-Trans anti-PSPC1-A546 8C-S-PSPC1 V2.00	0	28. Not-Trans and anti-PSPC1-A546_Pos032_S001	00-RYwZwgCJn9R2ovTcmpdp4g
29.4928	7.2109	1990.78	um	Cell	3	Cell Center of Image Mass	0.000	1.000	1972	19	Not-Trans anti-PSPC1-A546 8C-S-PSPC1 V2.00	0	28. Not-Trans and anti-PSPC1-A546_Pos032_S001	00-RYwZwgCJn9R2ovTcmpdp4g
8.50837	219.115	1990.92	um	Cell	3	Cell Center of Image Mass	0.000	1.000	1973	20	Not-Trans anti-PSPC1-A546 8C-S-PSPC1 V2.00	0	28. Not-Trans and anti-PSPC1-A546_Pos032_S001	00-RYwZwgCJn9R2ovTcmpdp4g
88.485	85.1494	1990.18	um	Cell	3	Cell Center of Image Mass	0.000	1.000	1974	21	Not-Trans anti-PSPC1-A546 8C-S-PSPC1 V2.00	0	28. Not-Trans and anti-PSPC1-A546_Pos032_S001	00-RYwZwgCJn9R2ovTcmpdp4g
87.2493	113.253	1990.3	um	Cell	3	Cell Center of Image Mass	0.000	1.000	1975	22	Not-Trans anti-PSPC1-A546 8C-S-PSPC1 V2.00	0	28. Not-Trans and anti-PSPC1-A546_Pos032_S001	00-RYwZwgCJn9R2ovTcmpdp4g
65.6656	118.001	1990.31	um	Cell	3	Cell Center of Image Mass	0.000	1.000	1976	23	Not-Trans anti-PSPC1-A546 8C-S-PSPC1 V2.00	0	28. Not-Trans and anti-PSPC1-A546_Pos032_S001	00-RYwZwgCJn9R2ovTcmpdp4g
90.3434	53.5265	1991	um	Cell	3	Cell Center of Image Mass	0.000	1.000	1977	24	Not-Trans anti-PSPC1-A546 8C-S-PSPC1 V2.00	0	28. Not-Trans and anti-PSPC1-A546_Pos032_S001	00-RYwZwgCJn9R2ovTcmpdp4g
105.986	85.7652	1991.1	um	Cell	3	Cell Center of Image Mass	0.000	1.000	1978	25	Not-Trans anti-PSPC1-A546 8C-S-PSPC1 V2.00	0	28. Not-Trans and anti-PSPC1-A546_Pos032_S001	00-RYwZwgCJn9R2ovTcmpdp4g
118.838	129.928	1990.66	um	Cell	3	Cell Center of Image Mass	0.000	1.000	1979	26	Not-Trans anti-PSPC1-A546 8C-S-PSPC1 V2.00	0	28. Not-Trans and anti-PSPC1-A546_Pos032_S001	00-RYwZwgCJn9R2ovTcmpdp4g
62.9223	191.57	1990.65	um	Cell	3	Cell Center of Image Mass	0.000	1.000	1980	27	Not-Trans anti-PSPC1-A546 8C-S-PSPC1 V2.00	0	28. Not-Trans and anti-PSPC1-A546_Pos032_S001	00-RYwZwgCJn9R2ovTcmpdp4g
59.9912	215.514	1990.8	um	Cell	3	Cell Center of Image Mass	0.000	1.000	1981	28	Not-Trans anti-PSPC1-A546 8C-S-PSPC1 V2.00	0	28. Not-Trans and anti-PSPC1-A546_Pos032_S001	00-RYwZwgCJn9R2ovTcmpdp4g
128.637	225.018	1990.39	um	Cell	3	Cell Center of Image Mass	0.000	1.000	1982	29	Not-Trans anti-PSPC1-A546 8C-S-PSPC1 V2.00	0	28. Not-Trans and anti-PSPC1-A546_Pos032_S001	00-RYwZwgCJn9R2ovTcmpdp4g
165.709	223.349	1990.3	um	Cell	3	Cell Center of Image Mass	0.000	1.000	1983	30	Not-Trans anti-PSPC1-A546 8C-S-PSPC1 V2.00	0	28. Not-Trans and anti-PSPC1-A546_Pos032_S001	00-RYwZwgCJn9R2ovTcmpdp4g
219.254	191.197	1990.81	um	Cell	3	Cell Center of Image Mass	0.000	1.000	1984	31	Not-Trans anti-PSPC1-A546 8C-S-PSPC1 V2.00	0	28. Not-Trans and anti-PSPC1-A546_Pos032_S001	00-RYwZwgCJn9R2ovTcmpdp4g
204.665	192.532	1990.72	um	Cell	3	Cell Center of Image Mass	0.000	1.000	1985	32	Not-Trans anti-PSPC1-A546 8C-S-PSPC1 V2.00	0	28. Not-Trans and anti-PSPC1-A546_Pos032_S001	00-RYwZwgCJn9R2ovTcmpdp4g
213.488	214.897	1990.82	um	Cell	3	Cell Center of Image Mass	0.000	1.000	1986	33	Not-Trans anti-PSPC1-A546 8C-S-PSPC1 V2.00	0	28. Not-Trans and anti-PSPC1-A546_Pos032_S001	00-RYwZwgCJn9R2ovTcmpdp4g
143.47	226.105	1990.54	um	Cell	3	Cell Center of Image Mass	0.000	1.000	1987	34	Not-Trans anti-PSPC1-A546 8C-S-PSPC1 V2.00	0	28. Not-Trans and anti-PSPC1-A546_Pos032_S001	00-RYwZwgCJn9R2ovTcmpdp4g
236.846	227.217	1990.83	um	Cell	3	Cell Center of Image Mass	0.000	1.000	1988	35	Not-Trans anti-PSPC1-A546 8C-S-PSPC1 V2.00	0	28. Not-Trans and anti-PSPC1-A546_Pos032_S001	00-RYwZwgCJn9R2ovTcmpdp4g
206.746	230.047	1990.82	um	Cell	3	Cell Center of Image Mass	0.000	1.000	1989	36	Not-Trans anti-PSPC1-A546 8C-S-PSPC1 V2.00	0	28. Not-Trans and anti-PSPC1-A546_Pos032_S001	00-RYwZwgCJn9R2ovTcmpdp4g
209.407	242.856	1991.07	um	Cell	3	Cell Center of Image Mass	0.000	1.000	1990	37	Not-Trans anti-PSPC1-A546 8C-S-PSPC1 V2.00	0	28. Not-Trans and anti-PSPC1-A546_Pos032_S001	00-RYwZwgCJn9R2ovTcmpdp4g
146.448	6.57237	1990.61	um	Cell	3	Cell Center of Image Mass	0.000	1.000	1991	0	Not-Trans anti-PSPC1-A546 8C-S-PSPC1 V2.00	0	28. Not-Trans and anti-PSPC1-A546_Pos033_S001	00-8JBhqvP8otPGmnxLxwCnmJ
131.59	38.0852	1990.45	um	Cell	3	Cell Center of Image Mass	0.000	1.000	1992	1	Not-Trans anti-PSPC1-A546 8C-S-PSPC1 V2.00	0	28. Not-Trans and anti-PSPC1-A546_Pos033_S001	00-8JBhqvP8otPGmnxLxwCnmJ
99.3939	38.4138	1990.4	um	Cell	3	Cell Center of Image Mass	0.000	1.000	1993	2	Not-Trans anti-PSPC1-A546 8C-S-PSPC1 V2.00	0	28. Not-Trans and anti-PSPC1-A546_Pos033_S001	00-8JBhqvP8otPGmnxLxwCnmJ
225.477	53.5548	1990.5	um	Cell	3	Cell Center of Image Mass	0.000	1.000	1994	3	Not-Trans anti-PSPC1-A546 8C-S-PSPC1 V2.00	0	28. Not-Trans and anti-PSPC1-A546_Pos033_S001	00-8JBhqvP8otPGmnxLxwCnmJ
229.477	84.6858	1990.32	um	Cell	3	Cell Center of Image Mass	0.000	1.000	1995	4	Not-Trans anti-PSPC1-A546 8C-S-PSPC1 V2.00	0	28. Not-Trans and anti-PSPC1-A546_Pos033_S001	00-8JBhqvP8otPGmnxLxwCnmJ
154.073	105.779	1990.33	um	Cell	3	Cell Center of Image Mass	0.000	1.000	1996	5	Not-Trans anti-PSPC1-A546 8C-S-PSPC1 V2.00	0	28. Not-Trans and anti-PSPC1-A546_Pos033_S001	00-8JBhqvP8otPGmnxLxwCnmJ
235.673	131.054	1990.62	um	Cell	3	Cell Center of Image Mass	0.000	1.000	1997	6	Not-Trans anti-PSPC1-A546 8C-S-PSPC1 V2.00	0	28. Not-Trans and anti-PSPC1-A546_Pos033_S001	00-8JBhqvP8otPGmnxLxwCnmJ
146.736	137.307	1990.41	um	Cell	3	Cell Center of Image Mass	0.000	1.000	1998	7	Not-Trans anti-PSPC1-A546 8C-S-PSPC1 V2.00	0	28. Not-Trans and anti-PSPC1-A546_Pos033_S001	00-8JBhqvP8otPGmnxLxwCnmJ
242.145	173.156	1990.62	um	Cell	3	Cell Center of Image Mass	0.000	1.000	1999	8	Not-Trans anti-PSPC1-A546 8C-S-PSPC1 V2.00	0	28. Not-Trans and anti-PSPC1-A546_Pos033_S001	00-8JBhqvP8otPGmnxLxwCnmJ
60.5945	29.9791	1990.48	um	Cell	3	Cell Center of Image Mass	0.000	1.000	2000	9	Not-Trans anti-PSPC1-A546 8C-S-PSPC1 V2.00	0	28. Not-Trans and anti-PSPC1-A546_Pos033_S001	00-8JBhqvP8otPGmnxLxwCnmJ
18.7864	168.39	1990.88	um	Cell	3	Cell Center of Image Mass	0.000	1.000	2001	10	Not-Trans anti-PSPC1-A546 8C-S-PSPC1 V2.00	0	28. Not-Trans and anti-PSPC1-A546_Pos033_S001	00-8JBhqvP8otPGmnxLxwCnmJ
208.954	242.224	1990.55	um	Cell	3	Cell Center of Image Mass	0.000	1.000	2002	11	Not-Trans anti-PSPC1-A546 8C-S-PSPC1 V2.00	0	28. Not-Trans and anti-PSPC1-A546_Pos033_S001	00-8JBhqvP8otPGmnxLxwCnmJ
100.553	94.2631	1990.31	um	Cell	3	Cell Center of Image Mass	0.000	1.000	2003	12	Not-Trans anti-PSPC1-A546 8C-S-PSPC1 V2.00	0	28. Not-Trans and anti-PSPC1-A546_Pos033_S001	00-8JBhqvP8otPGmnxLxwCnmJ
64.3305	123.34	1990.39	um	Cell	3	Cell Center of Image Mass	0.000	1.000	2004	13	Not-Trans anti-PSPC1-A546 8C-S-PSPC1 V2.00	0	28. Not-Trans and anti-PSPC1-A546_Pos033_S001	00-8JBhqvP8otPGmnxLxwCnmJ
85.1536	89.4276	1990.4	um	Cell	3	Cell Center of Image Mass	0.000	1.000	2005	14	Not-Trans anti-PSPC1-A546 8C-S-PSPC1 V2.00	0	28. Not-Trans and anti-PSPC1-A546_Pos033_S001	00-8JBhqvP8otPGmnxLxwCnmJ
67.7074	95.4746	1990.47	um	Cell	3	Cell Center of Image Mass	0.000	1.000	2006	15	Not-Trans anti-PSPC1-A546 8C-S-PSPC1 V2.00	0	28. Not-Trans and anti-PSPC1-A546_Pos033_S001	00-8JBhqvP8otPGmnxLxwCnmJ
52.2514	91.7096	1990.57	um	Cell	3	Cell Center of Image Mass	0.000	1.000	2007	16	Not-Trans anti-PSPC1-A546 8C-S-PSPC1 V2.00	0	28. Not-Trans and anti-PSPC1-A546_Pos033_S001	00-8JBhqvP8otPGmnxLxwCnmJ
46.8798	113.774	1990.71	um	Cell	3	Cell Center of Image Mass	0.000	1.000	2008	17	Not-Trans anti-PSPC1-A546 8C-S-PSPC1 V2.00	0	28. Not-Trans and anti-PSPC1-A546_Pos033_S001	00-8JBhqvP8otPGmnxLxwCnmJ
29.7103	99.1694	1990.84	um	Cell	3	Cell Center of Image Mass	0.000	1.000	2009	18	Not-Trans anti-PSPC1-A546 8C-S-PSPC1 V2.00	0	28. Not-Trans and anti-PSPC1-A546_Pos033_S001	00-8JBhqvP8otPGmnxLxwCnmJ
4.93775	121.239	1991.18	um	Cell	3	Cell Center of Image Mass	0.000	1.000	2010	19	Not-Trans anti-PSPC1-A546 8C-S-PSPC1 V2.00	0	28. Not-Trans and anti-PSPC1-A546_Pos033_S001	00-8JBhqvP8otPGmnxLxwCnmJ
166.17	55.0898	1990.3	um	Cell	3	Cell Center of Image Mass	0.000	1.000	2011	20	Not-Trans anti-PSPC1-A546 8C-S-PSPC1 V2.00	0	28. Not-Trans and anti-PSPC1-A546_Pos033_S001	00-8JBhqvP8otPGmnxLxwCnmJ
188.776	79.6659	1990.26	um	Cell	3	Cell Center of Image Mass	0.000	1.000	2012	21	Not-Trans anti-PSPC1-A546 8C-S-PSPC1 V2.00	0	28. Not-Trans and anti-PSPC1-A546_Pos033_S001	00-8JBhqvP8otPGmnxLxwCnmJ
105.79	124.144	1990.35	um	Cell	3	Cell Center of Image Mass	0.000	1.000	2013	22	Not-Trans anti-PSPC1-A546 8C-S-PSPC1 V2.00	0	28. Not-Trans and anti-PSPC1-A546_Pos033_S001	00-8JBhqvP8otPGmnxLxwCnmJ
120.434	138.012	1990.38	um	Cell	3	Cell Center of Image Mass	0.000	1.000	2014	23	Not-Trans anti-PSPC1-A546 8C-S-PSPC1 V2.00	0	28. Not-Trans and anti-PSPC1-A546_Pos033_S001	00-8JBhqvP8otPGmnxLxwCnmJ
84.1428	138.599	1990.41	um	Cell	3	Cell Center of Image Mass	0.000	1.000	2015	24	Not-Trans anti-PSPC1-A546 8C-S-PSPC1 V2.00	0	28. Not-Trans and anti-PSPC1-A546_Pos033_S001	00-8JBhqvP8otPGmnxLxwCnmJ
109.417	158.972	1990.4	um	Cell	3	Cell Center of Image Mass	0.000	1.000	2016	25	Not-Trans anti-PSPC1-A546 8C-S-PSPC1 V2.00	0	28. Not-Trans and anti-PSPC1-A546_Pos033_S001	00-8JBhqvP8otPGmnxLxwCnmJ
86.3743	186.729	1990.45	um	Cell	3	Cell Center of Image Mass	0.000	1.000	2017	26	Not-Trans anti-PSPC1-A546 8C-S-PSPC1 V2.00	0	28. Not-Trans and anti-PSPC1-A546_Pos033_S001	00-8JBhqvP8otPGmnxLxwCnmJ
100.486	201.097	1990.71	um	Cell	3	Cell Center of Image Mass	0.000	1.000	2018	27	Not-Trans anti-PSPC1-A546 8C-S-PSPC1 V2.00	0	28. Not-Trans and anti-PSPC1-A546_Pos033_S001	00-8JBhqvP8otPGmnxLxwCnmJ
33.141	127.772	1990.91	um	Cell	3	Cell Center of Image Mass	0.000	1.000	2019	28	Not-Trans anti-PSPC1-A546 8C-S-PSPC1 V2.00	0	28. Not-Trans and anti-PSPC1-A546_Pos033_S001	00-8JBhqvP8otPGmnxLxwCnmJ
7.73423	136.432	1991	um	Cell	3	Cell Center of Image Mass	0.000	1.000	2020	29	Not-Trans anti-PSPC1-A546 8C-S-PSPC1 V2.00	0	28. Not-Trans and anti-PSPC1-A546_Pos033_S001	00-8JBhqvP8otPGmnxLxwCnmJ
9.83465	191.029	1990.95	um	Cell	3	Cell Center of Image Mass	0.000	1.000	2021	30	Not-Trans anti-PSPC1-A546 8C-S-PSPC1 V2.00	0	28. Not-Trans and anti-PSPC1-A546_Pos033_S001	00-8JBhqvP8otPGmnxLxwCnmJ
44.4313	201.678	1991.04	um	Cell	3	Cell Center of Image Mass	0.000	1.000	2022	31	Not-Trans anti-PSPC1-A546 8C-S-PSPC1 V2.00	0	28. Not-Trans and anti-PSPC1-A546_Pos033_S001	00-8JBhqvP8otPGmnxLxwCnmJ
22.5036	209.004	1991.19	um	Cell	3	Cell Center of Image Mass	0.000	1.000	2023	32	Not-Trans anti-PSPC1-A546 8C-S-PSPC1 V2.00	0	28. Not-Trans and anti-PSPC1-A546_Pos033_S001	00-8JBhqvP8otPGmnxLxwCnmJ
74.6997	208.715	1990.85	um	Cell	3	Cell Center of Image Mass	0.000	1.000	2024	33	Not-Trans anti-PSPC1-A546 8C-S-PSPC1 V2.00	0	28. Not-Trans and anti-PSPC1-A546_Pos033_S001	00-8JBhqvP8otPGmnxLxwCnmJ
112.71	210.362	1990.96	um	Cell	3	Cell Center of Image Mass	0.000	1.000	2025	34	Not-Trans anti-PSPC1-A546 8C-S-PSPC1 V2.00	0	28. Not-Trans and anti-PSPC1-A546_Pos033_S001	00-8JBhqvP8otPGmnxLxwCnmJ
5.14722	218.621	1991.06	um	Cell	3	Cell Center of Image Mass	0.000	1.000	2026	35	Not-Trans anti-PSPC1-A546 8C-S-PSPC1 V2.00	0	28. Not-Trans and anti-PSPC1-A546_Pos033_S001	00-8JBhqvP8otPGmnxLxwCnmJ
52.774	218.813	1990.91	um	Cell	3	Cell Center of Image Mass	0.000	1.000	2027	36	Not-Trans anti-PSPC1-A546 8C-S-PSPC1 V2.00	0	28. Not-Trans and anti-PSPC1-A546_Pos033_S001	00-8JBhqvP8otPGmnxLxwCnmJ
73.7904	226.508	1991.18	um	Cell	3	Cell Center of Image Mass	0.000	1.000	2028	37	Not-Trans anti-PSPC1-A546 8C-S-PSPC1 V2.00	0	28. Not-Trans and anti-PSPC1-A546_Pos033_S001	00-8JBhqvP8otPGmnxLxwCnmJ
62.1549	234.373	1991.02	um	Cell	3	Cell Center of Image Mass	0.000	1.000	2029	38	Not-Trans anti-PSPC1-A546 8C-S-PSPC1 V2.00	0	28. Not-Trans and anti-PSPC1-A546_Pos033_S001	00-8JBhqvP8otPGmnxLxwCnmJ
120.517	231.735	1990.84	um	Cell	3	Cell Center of Image Mass	0.000	1.000	2030	39	Not-Trans anti-PSPC1-A546 8C-S-PSPC1 V2.00	0	28. Not-Trans and anti-PSPC1-A546_Pos033_S001	00-8JBhqvP8otPGmnxLxwCnmJ
89.8948	235.511	1991.17	um	Cell	3	Cell Center of Image Mass	0.000	1.000	2031	40	Not-Trans anti-PSPC1-A546 8C-S-PSPC1 V2.00	0	28. Not-Trans and anti-PSPC1-A546_Pos033_S001	00-8JBhqvP8otPGmnxLxwCnmJ
104.979	236.562	1990.97	um	Cell	3	Cell Center of Image Mass	0.000	1.000	2032	41	Not-Trans anti-PSPC1-A546 8C-S-PSPC1 V2.00	0	28. Not-Trans and anti-PSPC1-A546_Pos033_S001	00-8JBhqvP8otPGmnxLxwCnmJ
66.1807	243.773	1991.05	um	Cell	3	Cell Center of Image Mass	0.000	1.000	2033	42	Not-Trans anti-PSPC1-A546 8C-S-PSPC1 V2.00	0	28. Not-Trans and anti-PSPC1-A546_Pos033_S001	00-8JBhqvP8otPGmnxLxwCnmJ
18.9204	238.373	1991.37	um	Cell	3	Cell Center of Image Mass	0.000	1.000	2034	43	Not-Trans anti-PSPC1-A546 8C-S-PSPC1 V2.00	0	28. Not-Trans and anti-PSPC1-A546_Pos033_S001	00-8JBhqvP8otPGmnxLxwCnmJ
243.873	217.76	1990.72	um	Cell	3	Cell Center of Image Mass	0.000	1.000	2035	44	Not-Trans anti-PSPC1-A546 8C-S-PSPC1 V2.00	0	28. Not-Trans and anti-PSPC1-A546_Pos033_S001	00-8JBhqvP8otPGmnxLxwCnmJ
129.376	241.791	1990.93	um	Cell	3	Cell Center of Image Mass	0.000	1.000	2036	45	Not-Trans anti-PSPC1-A546 8C-S-PSPC1 V2.00	0	28. Not-Trans and anti-PSPC1-A546_Pos033_S001	00-8JBhqvP8otPGmnxLxwCnmJ
225.278	212.488	1990.9	um	Cell	3	Cell Center of Image Mass	0.000	1.000	2037	46	Not-Trans anti-PSPC1-A546 8C-S-PSPC1 V2.00	0	28. Not-Trans and anti-PSPC1-A546_Pos033_S001	00-8JBhqvP8otPGmnxLxwCnmJ
112.826	60.8151	1991.41	um	Cell	3	Cell Center of Image Mass	0.000	1.000	2038	0	Not-Trans anti-PSPC1-A546 8C-S-PSPC1 V2.00	0	28. Not-Trans and anti-PSPC1-A546_Pos034_S001	00-DEcW3wWND9air587SxmBr4
55.2448	52.056	1990.88	um	Cell	3	Cell Center of Image Mass	0.000	1.000	2039	1	Not-Trans anti-PSPC1-A546 8C-S-PSPC1 V2.00	0	28. Not-Trans and anti-PSPC1-A546_Pos034_S001	00-DEcW3wWND9air587SxmBr4
59.9776	79.8607	1991.01	um	Cell	3	Cell Center of Image Mass	0.000	1.000	2040	2	Not-Trans anti-PSPC1-A546 8C-S-PSPC1 V2.00	0	28. Not-Trans and anti-PSPC1-A546_Pos034_S001	00-DEcW3wWND9air587SxmBr4
81.0862	97.5848	1990.9	um	Cell	3	Cell Center of Image Mass	0.000	1.000	2041	3	Not-Trans anti-PSPC1-A546 8C-S-PSPC1 V2.00	0	28. Not-Trans and anti-PSPC1-A546_Pos034_S001	00-DEcW3wWND9air587SxmBr4
75.418	23.7409	1991.54	um	Cell	3	Cell Center of Image Mass	0.000	1.000	2042	4	Not-Trans anti-PSPC1-A546 8C-S-PSPC1 V2.00	0	28. Not-Trans and anti-PSPC1-A546_Pos034_S001	00-DEcW3wWND9air587SxmBr4
28.9706	22.9132	1991.09	um	Cell	3	Cell Center of Image Mass	0.000	1.000	2043	5	Not-Trans anti-PSPC1-A546 8C-S-PSPC1 V2.00	0	28. Not-Trans and anti-PSPC1-A546_Pos034_S001	00-DEcW3wWND9air587SxmBr4
29.0284	57.8479	1990.98	um	Cell	3	Cell Center of Image Mass	0.000	1.000	2044	6	Not-Trans anti-PSPC1-A546 8C-S-PSPC1 V2.00	0	28. Not-Trans and anti-PSPC1-A546_Pos034_S001	00-DEcW3wWND9air587SxmBr4
8.69176	76.889	1991.03	um	Cell	3	Cell Center of Image Mass	0.000	1.000	2045	7	Not-Trans anti-PSPC1-A546 8C-S-PSPC1 V2.00	0	28. Not-Trans and anti-PSPC1-A546_Pos034_S001	00-DEcW3wWND9air587SxmBr4
12.0423	99.5763	1991.08	um	Cell	3	Cell Center of Image Mass	0.000	1.000	2046	8	Not-Trans anti-PSPC1-A546 8C-S-PSPC1 V2.00	0	28. Not-Trans and anti-PSPC1-A546_Pos034_S001	00-DEcW3wWND9air587SxmBr4
23.5334	124.434	1991.09	um	Cell	3	Cell Center of Image Mass	0.000	1.000	2047	9	Not-Trans anti-PSPC1-A546 8C-S-PSPC1 V2.00	0	28. Not-Trans and anti-PSPC1-A546_Pos034_S001	00-DEcW3wWND9air587SxmBr4
205.516	103.997	1990.97	um	Cell	3	Cell Center of Image Mass	0.000	1.000	2048	10	Not-Trans anti-PSPC1-A546 8C-S-PSPC1 V2.00	0	28. Not-Trans and anti-PSPC1-A546_Pos034_S001	00-DEcW3wWND9air587SxmBr4
218.297	119.388	1991.11	um	Cell	3	Cell Center of Image Mass	0.000	1.000	2049	11	Not-Trans anti-PSPC1-A546 8C-S-PSPC1 V2.00	0	28. Not-Trans and anti-PSPC1-A546_Pos034_S001	00-DEcW3wWND9air587SxmBr4
240.659	119.124	1991.06	um	Cell	3	Cell Center of Image Mass	0.000	1.000	2050	12	Not-Trans anti-PSPC1-A546 8C-S-PSPC1 V2.00	0	28. Not-Trans and anti-PSPC1-A546_Pos034_S001	00-DEcW3wWND9air587SxmBr4
175.917	102.411	1992.67	um	Cell	3	Cell Center of Image Mass	0.000	1.000	2051	13	Not-Trans anti-PSPC1-A546 8C-S-PSPC1 V2.00	0	28. Not-Trans and anti-PSPC1-A546_Pos034_S001	00-DEcW3wWND9air587SxmBr4
176.602	114.905	1992.3	um	Cell	3	Cell Center of Image Mass	0.000	1.000	2052	14	Not-Trans anti-PSPC1-A546 8C-S-PSPC1 V2.00	0	28. Not-Trans and anti-PSPC1-A546_Pos034_S001	00-DEcW3wWND9air587SxmBr4
123.838	227.723	1990.86	um	Cell	3	Cell Center of Image Mass	0.000	1.000	2053	15	Not-Trans anti-PSPC1-A546 8C-S-PSPC1 V2.00	0	28. Not-Trans and anti-PSPC1-A546_Pos034_S001	00-DEcW3wWND9air587SxmBr4
60.6337	235.583	1991.02	um	Cell	3	Cell Center of Image Mass	0.000	1.000	2054	16	Not-Trans anti-PSPC1-A546 8C-S-PSPC1 V2.00	0	28. Not-Trans and anti-PSPC1-A546_Pos034_S001	00-DEcW3wWND9air587SxmBr4
19.9168	173.904	1991.25	um	Cell	3	Cell Center of Image Mass	0.000	1.000	2055	17	Not-Trans anti-PSPC1-A546 8C-S-PSPC1 V2.00	0	28. Not-Trans and anti-PSPC1-A546_Pos034_S001	00-DEcW3wWND9air587SxmBr4
43.4516	209.521	1991.13	um	Cell	3	Cell Center of Image Mass	0.000	1.000	2056	18	Not-Trans anti-PSPC1-A546 8C-S-PSPC1 V2.00	0	28. Not-Trans and anti-PSPC1-A546_Pos034_S001	00-DEcW3wWND9air587SxmBr4
7.15053	233.441	1991.18	um	Cell	3	Cell Center of Image Mass	0.000	1.000	2057	19	Not-Trans anti-PSPC1-A546 8C-S-PSPC1 V2.00	0	28. Not-Trans and anti-PSPC1-A546_Pos034_S001	00-DEcW3wWND9air587SxmBr4
18.3838	228.006	1991.16	um	Cell	3	Cell Center of Image Mass	0.000	1.000	2058	20	Not-Trans anti-PSPC1-A546 8C-S-PSPC1 V2.00	0	28. Not-Trans and anti-PSPC1-A546_Pos034_S001	00-DEcW3wWND9air587SxmBr4
88.4548	219.803	1991.48	um	Cell	3	Cell Center of Image Mass	0.000	1.000	2059	21	Not-Trans anti-PSPC1-A546 8C-S-PSPC1 V2.00	0	28. Not-Trans and anti-PSPC1-A546_Pos034_S001	00-DEcW3wWND9air587SxmBr4
239.084	139.665	1990.84	um	Cell	3	Cell Center of Image Mass	0.000	1.000	2060	22	Not-Trans anti-PSPC1-A546 8C-S-PSPC1 V2.00	0	28. Not-Trans and anti-PSPC1-A546_Pos034_S001	00-DEcW3wWND9air587SxmBr4
153.047	151.487	1990.69	um	Cell	3	Cell Center of Image Mass	0.000	1.000	2061	23	Not-Trans anti-PSPC1-A546 8C-S-PSPC1 V2.00	0	28. Not-Trans and anti-PSPC1-A546_Pos034_S001	00-DEcW3wWND9air587SxmBr4
137.406	86.8992	1991.42	um	Cell	3	Cell Center of Image Mass	0.000	1.000	2062	24	Not-Trans anti-PSPC1-A546 8C-S-PSPC1 V2.00	0	28. Not-Trans and anti-PSPC1-A546_Pos034_S001	00-DEcW3wWND9air587SxmBr4
235.738	179.422	1990.8	um	Cell	3	Cell Center of Image Mass	0.000	1.000	2063	25	Not-Trans anti-PSPC1-A546 8C-S-PSPC1 V2.00	0	28. Not-Trans and anti-PSPC1-A546_Pos034_S001	00-DEcW3wWND9air587SxmBr4
242.528	216.725	1991.11	um	Cell	3	Cell Center of Image Mass	0.000	1.000	2064	26	Not-Trans anti-PSPC1-A546 8C-S-PSPC1 V2.00	0	28. Not-Trans and anti-PSPC1-A546_Pos034_S001	00-DEcW3wWND9air587SxmBr4
152.642	218.538	1990.77	um	Cell	3	Cell Center of Image Mass	0.000	1.000	2065	27	Not-Trans anti-PSPC1-A546 8C-S-PSPC1 V2.00	0	28. Not-Trans and anti-PSPC1-A546_Pos034_S001	00-DEcW3wWND9air587SxmBr4
186.187	225.588	1990.76	um	Cell	3	Cell Center of Image Mass	0.000	1.000	2066	28	Not-Trans anti-PSPC1-A546 8C-S-PSPC1 V2.00	0	28. Not-Trans and anti-PSPC1-A546_Pos034_S001	00-DEcW3wWND9air587SxmBr4
209.584	132.438	1991.12	um	Cell	3	Cell Center of Image Mass	0.000	1.000	2067	29	Not-Trans anti-PSPC1-A546 8C-S-PSPC1 V2.00	0	28. Not-Trans and anti-PSPC1-A546_Pos034_S001	00-DEcW3wWND9air587SxmBr4
206.298	140.478	1991.02	um	Cell	3	Cell Center of Image Mass	0.000	1.000	2068	30	Not-Trans anti-PSPC1-A546 8C-S-PSPC1 V2.00	0	28. Not-Trans and anti-PSPC1-A546_Pos034_S001	00-DEcW3wWND9air587SxmBr4
225.647	220.344	1991.09	um	Cell	3	Cell Center of Image Mass	0.000	1.000	2069	31	Not-Trans anti-PSPC1-A546 8C-S-PSPC1 V2.00	0	28. Not-Trans and anti-PSPC1-A546_Pos034_S001	00-DEcW3wWND9air587SxmBr4
235.709	238.561	1991.16	um	Cell	3	Cell Center of Image Mass	0.000	1.000	2070	32	Not-Trans anti-PSPC1-A546 8C-S-PSPC1 V2.00	0	28. Not-Trans and anti-PSPC1-A546_Pos034_S001	00-DEcW3wWND9air587SxmBr4
200.042	182.469	1991.08	um	Cell	3	Cell Center of Image Mass	0.000	1.000	2071	33	Not-Trans anti-PSPC1-A546 8C-S-PSPC1 V2.00	0	28. Not-Trans and anti-PSPC1-A546_Pos034_S001	00-DEcW3wWND9air587SxmBr4
233.668	19.4628	1991.23	um	Cell	3	Cell Center of Image Mass	0.000	1.000	2072	0	Not-Trans anti-PSPC1-A546 8C-S-PSPC1 V2.00	0	28. Not-Trans and anti-PSPC1-A546_Pos035_S001	00-adQXbDhu2LL2LxoL9Q5fRU
199.675	19.3764	1991.22	um	Cell	3	Cell Center of Image Mass	0.000	1.000	2073	1	Not-Trans anti-PSPC1-A546 8C-S-PSPC1 V2.00	0	28. Not-Trans and anti-PSPC1-A546_Pos035_S001	00-adQXbDhu2LL2LxoL9Q5fRU
213.297	99.741	1991.11	um	Cell	3	Cell Center of Image Mass	0.000	1.000	2074	2	Not-Trans anti-PSPC1-A546 8C-S-PSPC1 V2.00	0	28. Not-Trans and anti-PSPC1-A546_Pos035_S001	00-adQXbDhu2LL2LxoL9Q5fRU
96.8012	99.44	1991.17	um	Cell	3	Cell Center of Image Mass	0.000	1.000	2075	3	Not-Trans anti-PSPC1-A546 8C-S-PSPC1 V2.00	0	28. Not-Trans and anti-PSPC1-A546_Pos035_S001	00-adQXbDhu2LL2LxoL9Q5fRU
220.538	123.169	1991.07	um	Cell	3	Cell Center of Image Mass	0.000	1.000	2076	4	Not-Trans anti-PSPC1-A546 8C-S-PSPC1 V2.00	0	28. Not-Trans and anti-PSPC1-A546_Pos035_S001	00-adQXbDhu2LL2LxoL9Q5fRU
204.692	140.906	1991.02	um	Cell	3	Cell Center of Image Mass	0.000	1.000	2077	5	Not-Trans anti-PSPC1-A546 8C-S-PSPC1 V2.00	0	28. Not-Trans and anti-PSPC1-A546_Pos035_S001	00-adQXbDhu2LL2LxoL9Q5fRU
145.977	14.2286	1991.03	um	Cell	3	Cell Center of Image Mass	0.000	1.000	2078	6	Not-Trans anti-PSPC1-A546 8C-S-PSPC1 V2.00	0	28. Not-Trans and anti-PSPC1-A546_Pos035_S001	00-adQXbDhu2LL2LxoL9Q5fRU
81.8069	19.3323	1991.15	um	Cell	3	Cell Center of Image Mass	0.000	1.000	2079	7	Not-Trans anti-PSPC1-A546 8C-S-PSPC1 V2.00	0	28. Not-Trans and anti-PSPC1-A546_Pos035_S001	00-adQXbDhu2LL2LxoL9Q5fRU
107.299	22.7122	1990.99	um	Cell	3	Cell Center of Image Mass	0.000	1.000	2080	8	Not-Trans anti-PSPC1-A546 8C-S-PSPC1 V2.00	0	28. Not-Trans and anti-PSPC1-A546_Pos035_S001	00-adQXbDhu2LL2LxoL9Q5fRU
164.25	51.3465	1990.84	um	Cell	3	Cell Center of Image Mass	0.000	1.000	2081	9	Not-Trans anti-PSPC1-A546 8C-S-PSPC1 V2.00	0	28. Not-Trans and anti-PSPC1-A546_Pos035_S001	00-adQXbDhu2LL2LxoL9Q5fRU
97.1402	58.89	1990.85	um	Cell	3	Cell Center of Image Mass	0.000	1.000	2082	10	Not-Trans anti-PSPC1-A546 8C-S-PSPC1 V2.00	0	28. Not-Trans and anti-PSPC1-A546_Pos035_S001	00-adQXbDhu2LL2LxoL9Q5fRU
182.671	66.1619	1990.83	um	Cell	3	Cell Center of Image Mass	0.000	1.000	2083	11	Not-Trans anti-PSPC1-A546 8C-S-PSPC1 V2.00	0	28. Not-Trans and anti-PSPC1-A546_Pos035_S001	00-adQXbDhu2LL2LxoL9Q5fRU
202.093	77.1705	1990.84	um	Cell	3	Cell Center of Image Mass	0.000	1.000	2084	12	Not-Trans anti-PSPC1-A546 8C-S-PSPC1 V2.00	0	28. Not-Trans and anti-PSPC1-A546_Pos035_S001	00-adQXbDhu2LL2LxoL9Q5fRU
241.797	74.437	1990.97	um	Cell	3	Cell Center of Image Mass	0.000	1.000	2085	13	Not-Trans anti-PSPC1-A546 8C-S-PSPC1 V2.00	0	28. Not-Trans and anti-PSPC1-A546_Pos035_S001	00-adQXbDhu2LL2LxoL9Q5fRU
38.6485	84.5497	1991.18	um	Cell	3	Cell Center of Image Mass	0.000	1.000	2086	14	Not-Trans anti-PSPC1-A546 8C-S-PSPC1 V2.00	0	28. Not-Trans and anti-PSPC1-A546_Pos035_S001	00-adQXbDhu2LL2LxoL9Q5fRU
243.831	97.1462	1991.01	um	Cell	3	Cell Center of Image Mass	0.000	1.000	2087	15	Not-Trans anti-PSPC1-A546 8C-S-PSPC1 V2.00	0	28. Not-Trans and anti-PSPC1-A546_Pos035_S001	00-adQXbDhu2LL2LxoL9Q5fRU
240.27	144.851	1990.99	um	Cell	3	Cell Center of Image Mass	0.000	1.000	2088	16	Not-Trans anti-PSPC1-A546 8C-S-PSPC1 V2.00	0	28. Not-Trans and anti-PSPC1-A546_Pos035_S001	00-adQXbDhu2LL2LxoL9Q5fRU
234.016	188.637	1990.97	um	Cell	3	Cell Center of Image Mass	0.000	1.000	2089	17	Not-Trans anti-PSPC1-A546 8C-S-PSPC1 V2.00	0	28. Not-Trans and anti-PSPC1-A546_Pos035_S001	00-adQXbDhu2LL2LxoL9Q5fRU
241.204	229.178	1991.01	um	Cell	3	Cell Center of Image Mass	0.000	1.000	2090	18	Not-Trans anti-PSPC1-A546 8C-S-PSPC1 V2.00	0	28. Not-Trans and anti-PSPC1-A546_Pos035_S001	00-adQXbDhu2LL2LxoL9Q5fRU
5.5578	4.90581	1991.52	um	Cell	3	Cell Center of Image Mass	0.000	1.000	2091	19	Not-Trans anti-PSPC1-A546 8C-S-PSPC1 V2.00	0	28. Not-Trans and anti-PSPC1-A546_Pos035_S001	00-adQXbDhu2LL2LxoL9Q5fRU
25.2447	5.30856	1991.29	um	Cell	3	Cell Center of Image Mass	0.000	1.000	2092	20	Not-Trans anti-PSPC1-A546 8C-S-PSPC1 V2.00	0	28. Not-Trans and anti-PSPC1-A546_Pos035_S001	00-adQXbDhu2LL2LxoL9Q5fRU
12.2845	29.011	1991.27	um	Cell	3	Cell Center of Image Mass	0.000	1.000	2093	21	Not-Trans anti-PSPC1-A546 8C-S-PSPC1 V2.00	0	28. Not-Trans and anti-PSPC1-A546_Pos035_S001	00-adQXbDhu2LL2LxoL9Q5fRU
6.21204	232.927	1991.81	um	Cell	3	Cell Center of Image Mass	0.000	1.000	2094	22	Not-Trans anti-PSPC1-A546 8C-S-PSPC1 V2.00	0	28. Not-Trans and anti-PSPC1-A546_Pos035_S001	00-adQXbDhu2LL2LxoL9Q5fRU
119.467	96.0216	1990.9	um	Cell	3	Cell Center of Image Mass	0.000	1.000	2095	23	Not-Trans anti-PSPC1-A546 8C-S-PSPC1 V2.00	0	28. Not-Trans and anti-PSPC1-A546_Pos035_S001	00-adQXbDhu2LL2LxoL9Q5fRU
118.301	114.201	1991.13	um	Cell	3	Cell Center of Image Mass	0.000	1.000	2096	24	Not-Trans anti-PSPC1-A546 8C-S-PSPC1 V2.00	0	28. Not-Trans and anti-PSPC1-A546_Pos035_S001	00-adQXbDhu2LL2LxoL9Q5fRU
85.4252	117.208	1991.21	um	Cell	3	Cell Center of Image Mass	0.000	1.000	2097	25	Not-Trans anti-PSPC1-A546 8C-S-PSPC1 V2.00	0	28. Not-Trans and anti-PSPC1-A546_Pos035_S001	00-adQXbDhu2LL2LxoL9Q5fRU
147.483	55.2024	1991.04	um	Cell	3	Cell Center of Image Mass	0.000	1.000	2098	26	Not-Trans anti-PSPC1-A546 8C-S-PSPC1 V2.00	0	28. Not-Trans and anti-PSPC1-A546_Pos035_S001	00-adQXbDhu2LL2LxoL9Q5fRU
135.089	60.2366	1991.03	um	Cell	3	Cell Center of Image Mass	0.000	1.000	2099	27	Not-Trans anti-PSPC1-A546 8C-S-PSPC1 V2.00	0	28. Not-Trans and anti-PSPC1-A546_Pos035_S001	00-adQXbDhu2LL2LxoL9Q5fRU
174.354	101.924	1991.07	um	Cell	3	Cell Center of Image Mass	0.000	1.000	2100	28	Not-Trans anti-PSPC1-A546 8C-S-PSPC1 V2.00	0	28. Not-Trans and anti-PSPC1-A546_Pos035_S001	00-adQXbDhu2LL2LxoL9Q5fRU
140.775	104.148	1991.03	um	Cell	3	Cell Center of Image Mass	0.000	1.000	2101	29	Not-Trans anti-PSPC1-A546 8C-S-PSPC1 V2.00	0	28. Not-Trans and anti-PSPC1-A546_Pos035_S001	00-adQXbDhu2LL2LxoL9Q5fRU
183.573	109.198	1991.21	um	Cell	3	Cell Center of Image Mass	0.000	1.000	2102	30	Not-Trans anti-PSPC1-A546 8C-S-PSPC1 V2.00	0	28. Not-Trans and anti-PSPC1-A546_Pos035_S001	00-adQXbDhu2LL2LxoL9Q5fRU
139.915	119.095	1991.1	um	Cell	3	Cell Center of Image Mass	0.000	1.000	2103	31	Not-Trans anti-PSPC1-A546 8C-S-PSPC1 V2.00	0	28. Not-Trans and anti-PSPC1-A546_Pos035_S001	00-adQXbDhu2LL2LxoL9Q5fRU
47.2817	131.406	1991.13	um	Cell	3	Cell Center of Image Mass	0.000	1.000	2104	32	Not-Trans anti-PSPC1-A546 8C-S-PSPC1 V2.00	0	28. Not-Trans and anti-PSPC1-A546_Pos035_S001	00-adQXbDhu2LL2LxoL9Q5fRU
65.0921	134.207	1991.17	um	Cell	3	Cell Center of Image Mass	0.000	1.000	2105	33	Not-Trans anti-PSPC1-A546 8C-S-PSPC1 V2.00	0	28. Not-Trans and anti-PSPC1-A546_Pos035_S001	00-adQXbDhu2LL2LxoL9Q5fRU
67.234	161.88	1991.17	um	Cell	3	Cell Center of Image Mass	0.000	1.000	2106	34	Not-Trans anti-PSPC1-A546 8C-S-PSPC1 V2.00	0	28. Not-Trans and anti-PSPC1-A546_Pos035_S001	00-adQXbDhu2LL2LxoL9Q5fRU
98.8979	172.347	1991.19	um	Cell	3	Cell Center of Image Mass	0.000	1.000	2107	35	Not-Trans anti-PSPC1-A546 8C-S-PSPC1 V2.00	0	28. Not-Trans and anti-PSPC1-A546_Pos035_S001	00-adQXbDhu2LL2LxoL9Q5fRU
78.946	179.887	1991.21	um	Cell	3	Cell Center of Image Mass	0.000	1.000	2108	36	Not-Trans anti-PSPC1-A546 8C-S-PSPC1 V2.00	0	28. Not-Trans and anti-PSPC1-A546_Pos035_S001	00-adQXbDhu2LL2LxoL9Q5fRU
85.0131	132.928	1991.36	um	Cell	3	Cell Center of Image Mass	0.000	1.000	2109	37	Not-Trans anti-PSPC1-A546 8C-S-PSPC1 V2.00	0	28. Not-Trans and anti-PSPC1-A546_Pos035_S001	00-adQXbDhu2LL2LxoL9Q5fRU
101.514	137.791	1991.48	um	Cell	3	Cell Center of Image Mass	0.000	1.000	2110	38	Not-Trans anti-PSPC1-A546 8C-S-PSPC1 V2.00	0	28. Not-Trans and anti-PSPC1-A546_Pos035_S001	00-adQXbDhu2LL2LxoL9Q5fRU
77.8175	148.621	1991.36	um	Cell	3	Cell Center of Image Mass	0.000	1.000	2111	39	Not-Trans anti-PSPC1-A546 8C-S-PSPC1 V2.00	0	28. Not-Trans and anti-PSPC1-A546_Pos035_S001	00-adQXbDhu2LL2LxoL9Q5fRU
109.498	154.009	1991.42	um	Cell	3	Cell Center of Image Mass	0.000	1.000	2112	40	Not-Trans anti-PSPC1-A546 8C-S-PSPC1 V2.00	0	28. Not-Trans and anti-PSPC1-A546_Pos035_S001	00-adQXbDhu2LL2LxoL9Q5fRU
89.6138	160.003	1991.31	um	Cell	3	Cell Center of Image Mass	0.000	1.000	2113	41	Not-Trans anti-PSPC1-A546 8C-S-PSPC1 V2.00	0	28. Not-Trans and anti-PSPC1-A546_Pos035_S001	00-adQXbDhu2LL2LxoL9Q5fRU
123.906	130.826	1991.18	um	Cell	3	Cell Center of Image Mass	0.000	1.000	2114	42	Not-Trans anti-PSPC1-A546 8C-S-PSPC1 V2.00	0	28. Not-Trans and anti-PSPC1-A546_Pos035_S001	00-adQXbDhu2LL2LxoL9Q5fRU
204.489	202.835	1991.08	um	Cell	3	Cell Center of Image Mass	0.000	1.000	2115	43	Not-Trans anti-PSPC1-A546 8C-S-PSPC1 V2.00	0	28. Not-Trans and anti-PSPC1-A546_Pos035_S001	00-adQXbDhu2LL2LxoL9Q5fRU
216.257	213.137	1991.07	um	Cell	3	Cell Center of Image Mass	0.000	1.000	2116	44	Not-Trans anti-PSPC1-A546 8C-S-PSPC1 V2.00	0	28. Not-Trans and anti-PSPC1-A546_Pos035_S001	00-adQXbDhu2LL2LxoL9Q5fRU
151.562	121.391	1990.84	um	Cell	3	Cell Center of Image Mass	0.000	1.000	2360	0	Not-Trans anti-PSPC1-A546 8C-S-PSPC1 V2.00	0	28. Not-Trans and anti-PSPC1-A546_Pos041_S001	00-zTUApbyLU4W4fkhoCnPXxK
71.6846	162.251	1991.54	um	Cell	3	Cell Center of Image Mass	0.000	1.000	2361	1	Not-Trans anti-PSPC1-A546 8C-S-PSPC1 V2.00	0	28. Not-Trans and anti-PSPC1-A546_Pos041_S001	00-zTUApbyLU4W4fkhoCnPXxK
57.8233	203.442	1991.25	um	Cell	3	Cell Center of Image Mass	0.000	1.000	2362	2	Not-Trans anti-PSPC1-A546 8C-S-PSPC1 V2.00	0	28. Not-Trans and anti-PSPC1-A546_Pos041_S001	00-zTUApbyLU4W4fkhoCnPXxK
106.091	212.711	1991.11	um	Cell	3	Cell Center of Image Mass	0.000	1.000	2363	3	Not-Trans anti-PSPC1-A546 8C-S-PSPC1 V2.00	0	28. Not-Trans and anti-PSPC1-A546_Pos041_S001	00-zTUApbyLU4W4fkhoCnPXxK
150.372	3.15012	1991.36	um	Cell	3	Cell Center of Image Mass	0.000	1.000	2364	4	Not-Trans anti-PSPC1-A546 8C-S-PSPC1 V2.00	0	28. Not-Trans and anti-PSPC1-A546_Pos041_S001	00-zTUApbyLU4W4fkhoCnPXxK
114.135	26.1942	1991.2	um	Cell	3	Cell Center of Image Mass	0.000	1.000	2365	5	Not-Trans anti-PSPC1-A546 8C-S-PSPC1 V2.00	0	28. Not-Trans and anti-PSPC1-A546_Pos041_S001	00-zTUApbyLU4W4fkhoCnPXxK
242.239	29.2569	1991.53	um	Cell	3	Cell Center of Image Mass	0.000	1.000	2366	6	Not-Trans anti-PSPC1-A546 8C-S-PSPC1 V2.00	0	28. Not-Trans and anti-PSPC1-A546_Pos041_S001	00-zTUApbyLU4W4fkhoCnPXxK
150.445	34.0845	1992.6	um	Cell	3	Cell Center of Image Mass	0.000	1.000	2367	7	Not-Trans anti-PSPC1-A546 8C-S-PSPC1 V2.00	0	28. Not-Trans and anti-PSPC1-A546_Pos041_S001	00-zTUApbyLU4W4fkhoCnPXxK
236.862	48.1982	1991.27	um	Cell	3	Cell Center of Image Mass	0.000	1.000	2368	8	Not-Trans anti-PSPC1-A546 8C-S-PSPC1 V2.00	0	28. Not-Trans and anti-PSPC1-A546_Pos041_S001	00-zTUApbyLU4W4fkhoCnPXxK
42.0422	53.5975	1991.39	um	Cell	3	Cell Center of Image Mass	0.000	1.000	2369	9	Not-Trans anti-PSPC1-A546 8C-S-PSPC1 V2.00	0	28. Not-Trans and anti-PSPC1-A546_Pos041_S001	00-zTUApbyLU4W4fkhoCnPXxK
7.93766	78.1682	1991.31	um	Cell	3	Cell Center of Image Mass	0.000	1.000	2370	10	Not-Trans anti-PSPC1-A546 8C-S-PSPC1 V2.00	0	28. Not-Trans and anti-PSPC1-A546_Pos041_S001	00-zTUApbyLU4W4fkhoCnPXxK
197.066	85.2644	1991.23	um	Cell	3	Cell Center of Image Mass	0.000	1.000	2371	11	Not-Trans anti-PSPC1-A546 8C-S-PSPC1 V2.00	0	28. Not-Trans and anti-PSPC1-A546_Pos041_S001	00-zTUApbyLU4W4fkhoCnPXxK
235.754	100.824	1991.02	um	Cell	3	Cell Center of Image Mass	0.000	1.000	2372	12	Not-Trans anti-PSPC1-A546 8C-S-PSPC1 V2.00	0	28. Not-Trans and anti-PSPC1-A546_Pos041_S001	00-zTUApbyLU4W4fkhoCnPXxK
205.475	106.553	1990.95	um	Cell	3	Cell Center of Image Mass	0.000	1.000	2373	13	Not-Trans anti-PSPC1-A546 8C-S-PSPC1 V2.00	0	28. Not-Trans and anti-PSPC1-A546_Pos041_S001	00-zTUApbyLU4W4fkhoCnPXxK
222.976	134.261	1993.09	um	Cell	3	Cell Center of Image Mass	0.000	1.000	2374	14	Not-Trans anti-PSPC1-A546 8C-S-PSPC1 V2.00	0	28. Not-Trans and anti-PSPC1-A546_Pos041_S001	00-zTUApbyLU4W4fkhoCnPXxK
191.296	144.652	1990.96	um	Cell	3	Cell Center of Image Mass	0.000	1.000	2375	15	Not-Trans anti-PSPC1-A546 8C-S-PSPC1 V2.00	0	28. Not-Trans and anti-PSPC1-A546_Pos041_S001	00-zTUApbyLU4W4fkhoCnPXxK
196.254	188.362	1991.24	um	Cell	3	Cell Center of Image Mass	0.000	1.000	2376	16	Not-Trans anti-PSPC1-A546 8C-S-PSPC1 V2.00	0	28. Not-Trans and anti-PSPC1-A546_Pos041_S001	00-zTUApbyLU4W4fkhoCnPXxK
91.6732	202.196	1991.13	um	Cell	3	Cell Center of Image Mass	0.000	1.000	2377	17	Not-Trans anti-PSPC1-A546 8C-S-PSPC1 V2.00	0	28. Not-Trans and anti-PSPC1-A546_Pos041_S001	00-zTUApbyLU4W4fkhoCnPXxK
35.7903	213.075	1991.29	um	Cell	3	Cell Center of Image Mass	0.000	1.000	2378	18	Not-Trans anti-PSPC1-A546 8C-S-PSPC1 V2.00	0	28. Not-Trans and anti-PSPC1-A546_Pos041_S001	00-zTUApbyLU4W4fkhoCnPXxK
22.4307	220.241	1991.61	um	Cell	3	Cell Center of Image Mass	0.000	1.000	2379	19	Not-Trans anti-PSPC1-A546 8C-S-PSPC1 V2.00	0	28. Not-Trans and anti-PSPC1-A546_Pos041_S001	00-zTUApbyLU4W4fkhoCnPXxK
66.7068	220.678	1991.43	um	Cell	3	Cell Center of Image Mass	0.000	1.000	2380	20	Not-Trans anti-PSPC1-A546 8C-S-PSPC1 V2.00	0	28. Not-Trans and anti-PSPC1-A546_Pos041_S001	00-zTUApbyLU4W4fkhoCnPXxK
13.728	234.953	1991.56	um	Cell	3	Cell Center of Image Mass	0.000	1.000	2381	21	Not-Trans anti-PSPC1-A546 8C-S-PSPC1 V2.00	0	28. Not-Trans and anti-PSPC1-A546_Pos041_S001	00-zTUApbyLU4W4fkhoCnPXxK
56.7094	241.859	1991.35	um	Cell	3	Cell Center of Image Mass	0.000	1.000	2382	22	Not-Trans anti-PSPC1-A546 8C-S-PSPC1 V2.00	0	28. Not-Trans and anti-PSPC1-A546_Pos041_S001	00-zTUApbyLU4W4fkhoCnPXxK
91.8121	4.19548	1992.36	um	Cell	3	Cell Center of Image Mass	0.000	1.000	2383	23	Not-Trans anti-PSPC1-A546 8C-S-PSPC1 V2.00	0	28. Not-Trans and anti-PSPC1-A546_Pos041_S001	00-zTUApbyLU4W4fkhoCnPXxK
213.537	7.04935	1991.14	um	Cell	3	Cell Center of Image Mass	0.000	1.000	2384	24	Not-Trans anti-PSPC1-A546 8C-S-PSPC1 V2.00	0	28. Not-Trans and anti-PSPC1-A546_Pos041_S001	00-zTUApbyLU4W4fkhoCnPXxK
163.827	33.3954	1991.03	um	Cell	3	Cell Center of Image Mass	0.000	1.000	2385	25	Not-Trans anti-PSPC1-A546 8C-S-PSPC1 V2.00	0	28. Not-Trans and anti-PSPC1-A546_Pos041_S001	00-zTUApbyLU4W4fkhoCnPXxK
8.9145	4.27272	1991.49	um	Cell	3	Cell Center of Image Mass	0.000	1.000	2386	26	Not-Trans anti-PSPC1-A546 8C-S-PSPC1 V2.00	0	28. Not-Trans and anti-PSPC1-A546_Pos041_S001	00-zTUApbyLU4W4fkhoCnPXxK
198.161	4.33625	1991.16	um	Cell	3	Cell Center of Image Mass	0.000	1.000	2387	27	Not-Trans anti-PSPC1-A546 8C-S-PSPC1 V2.00	0	28. Not-Trans and anti-PSPC1-A546_Pos041_S001	00-zTUApbyLU4W4fkhoCnPXxK
9.30469	32.3813	1991.39	um	Cell	3	Cell Center of Image Mass	0.000	1.000	2388	28	Not-Trans anti-PSPC1-A546 8C-S-PSPC1 V2.00	0	28. Not-Trans and anti-PSPC1-A546_Pos041_S001	00-zTUApbyLU4W4fkhoCnPXxK
50.3978	26.7589	1991.15	um	Cell	3	Cell Center of Image Mass	0.000	1.000	2389	29	Not-Trans anti-PSPC1-A546 8C-S-PSPC1 V2.00	0	28. Not-Trans and anti-PSPC1-A546_Pos041_S001	00-zTUApbyLU4W4fkhoCnPXxK
112.041	63.3465	1991.17	um	Cell	3	Cell Center of Image Mass	0.000	1.000	2390	30	Not-Trans anti-PSPC1-A546 8C-S-PSPC1 V2.00	0	28. Not-Trans and anti-PSPC1-A546_Pos041_S001	00-zTUApbyLU4W4fkhoCnPXxK
23.7137	67.081	1991.2	um	Cell	3	Cell Center of Image Mass	0.000	1.000	2391	31	Not-Trans anti-PSPC1-A546 8C-S-PSPC1 V2.00	0	28. Not-Trans and anti-PSPC1-A546_Pos041_S001	00-zTUApbyLU4W4fkhoCnPXxK
67.1254	70.3149	1991.12	um	Cell	3	Cell Center of Image Mass	0.000	1.000	2392	32	Not-Trans anti-PSPC1-A546 8C-S-PSPC1 V2.00	0	28. Not-Trans and anti-PSPC1-A546_Pos041_S001	00-zTUApbyLU4W4fkhoCnPXxK
67.3995	87.0622	1990.89	um	Cell	3	Cell Center of Image Mass	0.000	1.000	2393	33	Not-Trans anti-PSPC1-A546 8C-S-PSPC1 V2.00	0	28. Not-Trans and anti-PSPC1-A546_Pos041_S001	00-zTUApbyLU4W4fkhoCnPXxK
120.286	81.6763	1991.01	um	Cell	3	Cell Center of Image Mass	0.000	1.000	2394	34	Not-Trans anti-PSPC1-A546 8C-S-PSPC1 V2.00	0	28. Not-Trans and anti-PSPC1-A546_Pos041_S001	00-zTUApbyLU4W4fkhoCnPXxK
48.4002	100.78	1991.11	um	Cell	3	Cell Center of Image Mass	0.000	1.000	2395	35	Not-Trans anti-PSPC1-A546 8C-S-PSPC1 V2.00	0	28. Not-Trans and anti-PSPC1-A546_Pos041_S001	00-zTUApbyLU4W4fkhoCnPXxK
123.886	103.147	1990.86	um	Cell	3	Cell Center of Image Mass	0.000	1.000	2396	36	Not-Trans anti-PSPC1-A546 8C-S-PSPC1 V2.00	0	28. Not-Trans and anti-PSPC1-A546_Pos041_S001	00-zTUApbyLU4W4fkhoCnPXxK
71.2878	24.1735	1991.16	um	Cell	3	Cell Center of Image Mass	0.000	1.000	2397	37	Not-Trans anti-PSPC1-A546 8C-S-PSPC1 V2.00	0	28. Not-Trans and anti-PSPC1-A546_Pos041_S001	00-zTUApbyLU4W4fkhoCnPXxK
87.2057	60.409	1991.27	um	Cell	3	Cell Center of Image Mass	0.000	1.000	2398	38	Not-Trans anti-PSPC1-A546 8C-S-PSPC1 V2.00	0	28. Not-Trans and anti-PSPC1-A546_Pos041_S001	00-zTUApbyLU4W4fkhoCnPXxK
37.0398	73.8558	1991.46	um	Cell	3	Cell Center of Image Mass	0.000	1.000	2399	39	Not-Trans anti-PSPC1-A546 8C-S-PSPC1 V2.00	0	28. Not-Trans and anti-PSPC1-A546_Pos041_S001	00-zTUApbyLU4W4fkhoCnPXxK
90.7757	82.9573	1991.26	um	Cell	3	Cell Center of Image Mass	0.000	1.000	2400	40	Not-Trans anti-PSPC1-A546 8C-S-PSPC1 V2.00	0	28. Not-Trans and anti-PSPC1-A546_Pos041_S001	00-zTUApbyLU4W4fkhoCnPXxK
27.6426	85.9355	1991.58	um	Cell	3	Cell Center of Image Mass	0.000	1.000	2401	41	Not-Trans anti-PSPC1-A546 8C-S-PSPC1 V2.00	0	28. Not-Trans and anti-PSPC1-A546_Pos041_S001	00-zTUApbyLU4W4fkhoCnPXxK
29.5899	105.923	1991.6	um	Cell	3	Cell Center of Image Mass	0.000	1.000	2402	42	Not-Trans anti-PSPC1-A546 8C-S-PSPC1 V2.00	0	28. Not-Trans and anti-PSPC1-A546_Pos041_S001	00-zTUApbyLU4W4fkhoCnPXxK
16.3818	114.784	1991.58	um	Cell	3	Cell Center of Image Mass	0.000	1.000	2403	43	Not-Trans anti-PSPC1-A546 8C-S-PSPC1 V2.00	0	28. Not-Trans and anti-PSPC1-A546_Pos041_S001	00-zTUApbyLU4W4fkhoCnPXxK
88.1659	119.188	1991.32	um	Cell	3	Cell Center of Image Mass	0.000	1.000	2404	44	Not-Trans anti-PSPC1-A546 8C-S-PSPC1 V2.00	0	28. Not-Trans and anti-PSPC1-A546_Pos041_S001	00-zTUApbyLU4W4fkhoCnPXxK
8.37376	101.922	1991.81	um	Cell	3	Cell Center of Image Mass	0.000	1.000	2405	45	Not-Trans anti-PSPC1-A546 8C-S-PSPC1 V2.00	0	28. Not-Trans and anti-PSPC1-A546_Pos041_S001	00-zTUApbyLU4W4fkhoCnPXxK
143.876	86.9174	1990.9	um	Cell	3	Cell Center of Image Mass	0.000	1.000	2406	46	Not-Trans anti-PSPC1-A546 8C-S-PSPC1 V2.00	0	28. Not-Trans and anti-PSPC1-A546_Pos041_S001	00-zTUApbyLU4W4fkhoCnPXxK
184.837	114.728	1990.92	um	Cell	3	Cell Center of Image Mass	0.000	1.000	2407	47	Not-Trans anti-PSPC1-A546 8C-S-PSPC1 V2.00	0	28. Not-Trans and anti-PSPC1-A546_Pos041_S001	00-zTUApbyLU4W4fkhoCnPXxK
188.134	54.4742	1992.59	um	Cell	3	Cell Center of Image Mass	0.000	1.000	2408	48	Not-Trans anti-PSPC1-A546 8C-S-PSPC1 V2.00	0	28. Not-Trans and anti-PSPC1-A546_Pos041_S001	00-zTUApbyLU4W4fkhoCnPXxK
197.928	44.2227	1992.67	um	Cell	3	Cell Center of Image Mass	0.000	1.000	2409	49	Not-Trans anti-PSPC1-A546 8C-S-PSPC1 V2.00	0	28. Not-Trans and anti-PSPC1-A546_Pos041_S001	00-zTUApbyLU4W4fkhoCnPXxK
139.015	107.627	1993.19	um	Cell	3	Cell Center of Image Mass	0.000	1.000	2410	50	Not-Trans anti-PSPC1-A546 8C-S-PSPC1 V2.00	0	28. Not-Trans and anti-PSPC1-A546_Pos041_S001	00-zTUApbyLU4W4fkhoCnPXxK
93.8255	134.097	1991.31	um	Cell	3	Cell Center of Image Mass	0.000	1.000	2411	51	Not-Trans anti-PSPC1-A546 8C-S-PSPC1 V2.00	0	28. Not-Trans and anti-PSPC1-A546_Pos041_S001	00-zTUApbyLU4W4fkhoCnPXxK
103.57	158.079	1991.05	um	Cell	3	Cell Center of Image Mass	0.000	1.000	2412	52	Not-Trans anti-PSPC1-A546 8C-S-PSPC1 V2.00	0	28. Not-Trans and anti-PSPC1-A546_Pos041_S001	00-zTUApbyLU4W4fkhoCnPXxK
72.0416	139.997	1991.29	um	Cell	3	Cell Center of Image Mass	0.000	1.000	2413	53	Not-Trans anti-PSPC1-A546 8C-S-PSPC1 V2.00	0	28. Not-Trans and anti-PSPC1-A546_Pos041_S001	00-zTUApbyLU4W4fkhoCnPXxK
103.473	184.885	1991.29	um	Cell	3	Cell Center of Image Mass	0.000	1.000	2414	54	Not-Trans anti-PSPC1-A546 8C-S-PSPC1 V2.00	0	28. Not-Trans and anti-PSPC1-A546_Pos041_S001	00-zTUApbyLU4W4fkhoCnPXxK
4.67056	125.625	1992.01	um	Cell	3	Cell Center of Image Mass	0.000	1.000	2415	55	Not-Trans anti-PSPC1-A546 8C-S-PSPC1 V2.00	0	28. Not-Trans and anti-PSPC1-A546_Pos041_S001	00-zTUApbyLU4W4fkhoCnPXxK
176.082	132.724	1991.18	um	Cell	3	Cell Center of Image Mass	0.000	1.000	2416	56	Not-Trans anti-PSPC1-A546 8C-S-PSPC1 V2.00	0	28. Not-Trans and anti-PSPC1-A546_Pos041_S001	00-zTUApbyLU4W4fkhoCnPXxK
153.503	149.823	1990.99	um	Cell	3	Cell Center of Image Mass	0.000	1.000	2417	57	Not-Trans anti-PSPC1-A546 8C-S-PSPC1 V2.00	0	28. Not-Trans and anti-PSPC1-A546_Pos041_S001	00-zTUApbyLU4W4fkhoCnPXxK
167.81	165.283	1991.12	um	Cell	3	Cell Center of Image Mass	0.000	1.000	2418	58	Not-Trans anti-PSPC1-A546 8C-S-PSPC1 V2.00	0	28. Not-Trans and anti-PSPC1-A546_Pos041_S001	00-zTUApbyLU4W4fkhoCnPXxK
146.098	176.28	1991.28	um	Cell	3	Cell Center of Image Mass	0.000	1.000	2419	59	Not-Trans anti-PSPC1-A546 8C-S-PSPC1 V2.00	0	28. Not-Trans and anti-PSPC1-A546_Pos041_S001	00-zTUApbyLU4W4fkhoCnPXxK
67.076	18.1854	1991.7	um	Cell	3	Cell Center of Image Mass	0.000	1.000	2420	0	Not-Trans anti-PSPC1-A546 8C-S-PSPC1 V2.00	0	28. Not-Trans and anti-PSPC1-A546_Pos042_S001	00-R9gnWxy9FVSUsWPU7aREUA
125.582	26.483	1991.41	um	Cell	3	Cell Center of Image Mass	0.000	1.000	2421	1	Not-Trans anti-PSPC1-A546 8C-S-PSPC1 V2.00	0	28. Not-Trans and anti-PSPC1-A546_Pos042_S001	00-R9gnWxy9FVSUsWPU7aREUA
146.23	60.7029	1991.46	um	Cell	3	Cell Center of Image Mass	0.000	1.000	2422	2	Not-Trans anti-PSPC1-A546 8C-S-PSPC1 V2.00	0	28. Not-Trans and anti-PSPC1-A546_Pos042_S001	00-R9gnWxy9FVSUsWPU7aREUA
176.235	64.9693	1991.82	um	Cell	3	Cell Center of Image Mass	0.000	1.000	2423	3	Not-Trans anti-PSPC1-A546 8C-S-PSPC1 V2.00	0	28. Not-Trans and anti-PSPC1-A546_Pos042_S001	00-R9gnWxy9FVSUsWPU7aREUA
169.039	82.1767	1991.98	um	Cell	3	Cell Center of Image Mass	0.000	1.000	2424	4	Not-Trans anti-PSPC1-A546 8C-S-PSPC1 V2.00	0	28. Not-Trans and anti-PSPC1-A546_Pos042_S001	00-R9gnWxy9FVSUsWPU7aREUA
105.776	104.976	1991.17	um	Cell	3	Cell Center of Image Mass	0.000	1.000	2425	5	Not-Trans anti-PSPC1-A546 8C-S-PSPC1 V2.00	0	28. Not-Trans and anti-PSPC1-A546_Pos042_S001	00-R9gnWxy9FVSUsWPU7aREUA
165.713	118.368	1991.37	um	Cell	3	Cell Center of Image Mass	0.000	1.000	2426	6	Not-Trans anti-PSPC1-A546 8C-S-PSPC1 V2.00	0	28. Not-Trans and anti-PSPC1-A546_Pos042_S001	00-R9gnWxy9FVSUsWPU7aREUA
67.1839	132.909	1991.25	um	Cell	3	Cell Center of Image Mass	0.000	1.000	2427	7	Not-Trans anti-PSPC1-A546 8C-S-PSPC1 V2.00	0	28. Not-Trans and anti-PSPC1-A546_Pos042_S001	00-R9gnWxy9FVSUsWPU7aREUA
154.617	137.351	1991.09	um	Cell	3	Cell Center of Image Mass	0.000	1.000	2428	8	Not-Trans anti-PSPC1-A546 8C-S-PSPC1 V2.00	0	28. Not-Trans and anti-PSPC1-A546_Pos042_S001	00-R9gnWxy9FVSUsWPU7aREUA
136.429	148.688	1991.08	um	Cell	3	Cell Center of Image Mass	0.000	1.000	2429	9	Not-Trans anti-PSPC1-A546 8C-S-PSPC1 V2.00	0	28. Not-Trans and anti-PSPC1-A546_Pos042_S001	00-R9gnWxy9FVSUsWPU7aREUA
108.413	161.53	1991.09	um	Cell	3	Cell Center of Image Mass	0.000	1.000	2430	10	Not-Trans anti-PSPC1-A546 8C-S-PSPC1 V2.00	0	28. Not-Trans and anti-PSPC1-A546_Pos042_S001	00-R9gnWxy9FVSUsWPU7aREUA
101.952	219.5	1991.45	um	Cell	3	Cell Center of Image Mass	0.000	1.000	2431	11	Not-Trans anti-PSPC1-A546 8C-S-PSPC1 V2.00	0	28. Not-Trans and anti-PSPC1-A546_Pos042_S001	00-R9gnWxy9FVSUsWPU7aREUA
194.015	6.69746	1991.8	um	Cell	3	Cell Center of Image Mass	0.000	1.000	2432	12	Not-Trans anti-PSPC1-A546 8C-S-PSPC1 V2.00	0	28. Not-Trans and anti-PSPC1-A546_Pos042_S001	00-R9gnWxy9FVSUsWPU7aREUA
95.9062	29.9796	1991.5	um	Cell	3	Cell Center of Image Mass	0.000	1.000	2433	13	Not-Trans anti-PSPC1-A546 8C-S-PSPC1 V2.00	0	28. Not-Trans and anti-PSPC1-A546_Pos042_S001	00-R9gnWxy9FVSUsWPU7aREUA
32.8924	134.049	1991.55	um	Cell	3	Cell Center of Image Mass	0.000	1.000	2434	14	Not-Trans anti-PSPC1-A546 8C-S-PSPC1 V2.00	0	28. Not-Trans and anti-PSPC1-A546_Pos042_S001	00-R9gnWxy9FVSUsWPU7aREUA
65.7256	158.563	1991.21	um	Cell	3	Cell Center of Image Mass	0.000	1.000	2435	15	Not-Trans anti-PSPC1-A546 8C-S-PSPC1 V2.00	0	28. Not-Trans and anti-PSPC1-A546_Pos042_S001	00-R9gnWxy9FVSUsWPU7aREUA
22.8182	172	1991.64	um	Cell	3	Cell Center of Image Mass	0.000	1.000	2436	16	Not-Trans anti-PSPC1-A546 8C-S-PSPC1 V2.00	0	28. Not-Trans and anti-PSPC1-A546_Pos042_S001	00-R9gnWxy9FVSUsWPU7aREUA
14.541	188.013	1991.74	um	Cell	3	Cell Center of Image Mass	0.000	1.000	2437	17	Not-Trans anti-PSPC1-A546 8C-S-PSPC1 V2.00	0	28. Not-Trans and anti-PSPC1-A546_Pos042_S001	00-R9gnWxy9FVSUsWPU7aREUA
239.78	230.16	1991.37	um	Cell	3	Cell Center of Image Mass	0.000	1.000	2438	18	Not-Trans anti-PSPC1-A546 8C-S-PSPC1 V2.00	0	28. Not-Trans and anti-PSPC1-A546_Pos042_S001	00-R9gnWxy9FVSUsWPU7aREUA
90.2896	2.00249	1991.53	um	Cell	3	Cell Center of Image Mass	0.000	1.000	2439	19	Not-Trans anti-PSPC1-A546 8C-S-PSPC1 V2.00	0	28. Not-Trans and anti-PSPC1-A546_Pos042_S001	00-R9gnWxy9FVSUsWPU7aREUA
31.3231	214.398	1991.45	um	Cell	3	Cell Center of Image Mass	0.000	1.000	2440	20	Not-Trans anti-PSPC1-A546 8C-S-PSPC1 V2.00	0	28. Not-Trans and anti-PSPC1-A546_Pos042_S001	00-R9gnWxy9FVSUsWPU7aREUA
11.9325	232.381	1991.72	um	Cell	3	Cell Center of Image Mass	0.000	1.000	2441	21	Not-Trans anti-PSPC1-A546 8C-S-PSPC1 V2.00	0	28. Not-Trans and anti-PSPC1-A546_Pos042_S001	00-R9gnWxy9FVSUsWPU7aREUA
28.5575	243.419	1991.51	um	Cell	3	Cell Center of Image Mass	0.000	1.000	2442	22	Not-Trans anti-PSPC1-A546 8C-S-PSPC1 V2.00	0	28. Not-Trans and anti-PSPC1-A546_Pos042_S001	00-R9gnWxy9FVSUsWPU7aREUA
243.427	31.6456	1991.34	um	Cell	3	Cell Center of Image Mass	0.000	1.000	2443	23	Not-Trans anti-PSPC1-A546 8C-S-PSPC1 V2.00	0	28. Not-Trans and anti-PSPC1-A546_Pos042_S001	00-R9gnWxy9FVSUsWPU7aREUA
219.4	4.04751	1991.78	um	Cell	3	Cell Center of Image Mass	0.000	1.000	2444	24	Not-Trans anti-PSPC1-A546 8C-S-PSPC1 V2.00	0	28. Not-Trans and anti-PSPC1-A546_Pos042_S001	00-R9gnWxy9FVSUsWPU7aREUA
210.866	22.6427	1991.63	um	Cell	3	Cell Center of Image Mass	0.000	1.000	2445	25	Not-Trans anti-PSPC1-A546 8C-S-PSPC1 V2.00	0	28. Not-Trans and anti-PSPC1-A546_Pos042_S001	00-R9gnWxy9FVSUsWPU7aREUA
227.433	26.3581	1991.56	um	Cell	3	Cell Center of Image Mass	0.000	1.000	2446	26	Not-Trans anti-PSPC1-A546 8C-S-PSPC1 V2.00	0	28. Not-Trans and anti-PSPC1-A546_Pos042_S001	00-R9gnWxy9FVSUsWPU7aREUA
218.621	55.5988	1991.45	um	Cell	3	Cell Center of Image Mass	0.000	1.000	2447	27	Not-Trans anti-PSPC1-A546 8C-S-PSPC1 V2.00	0	28. Not-Trans and anti-PSPC1-A546_Pos042_S001	00-R9gnWxy9FVSUsWPU7aREUA
211.625	87.6579	1991.64	um	Cell	3	Cell Center of Image Mass	0.000	1.000	2448	28	Not-Trans anti-PSPC1-A546 8C-S-PSPC1 V2.00	0	28. Not-Trans and anti-PSPC1-A546_Pos042_S001	00-R9gnWxy9FVSUsWPU7aREUA
216.804	107.545	1991.63	um	Cell	3	Cell Center of Image Mass	0.000	1.000	2449	29	Not-Trans anti-PSPC1-A546 8C-S-PSPC1 V2.00	0	28. Not-Trans and anti-PSPC1-A546_Pos042_S001	00-R9gnWxy9FVSUsWPU7aREUA
141.569	5.94854	1992.14	um	Cell	3	Cell Center of Image Mass	0.000	1.000	2450	30	Not-Trans anti-PSPC1-A546 8C-S-PSPC1 V2.00	0	28. Not-Trans and anti-PSPC1-A546_Pos042_S001	00-R9gnWxy9FVSUsWPU7aREUA
153.626	20.5431	1992.09	um	Cell	3	Cell Center of Image Mass	0.000	1.000	2451	31	Not-Trans anti-PSPC1-A546 8C-S-PSPC1 V2.00	0	28. Not-Trans and anti-PSPC1-A546_Pos042_S001	00-R9gnWxy9FVSUsWPU7aREUA
205.051	39.8672	1992.04	um	Cell	3	Cell Center of Image Mass	0.000	1.000	2452	32	Not-Trans anti-PSPC1-A546 8C-S-PSPC1 V2.00	0	28. Not-Trans and anti-PSPC1-A546_Pos042_S001	00-R9gnWxy9FVSUsWPU7aREUA
189.84	46.8504	1991.91	um	Cell	3	Cell Center of Image Mass	0.000	1.000	2453	33	Not-Trans anti-PSPC1-A546 8C-S-PSPC1 V2.00	0	28. Not-Trans and anti-PSPC1-A546_Pos042_S001	00-R9gnWxy9FVSUsWPU7aREUA
201.76	58.5331	1992.09	um	Cell	3	Cell Center of Image Mass	0.000	1.000	2454	34	Not-Trans anti-PSPC1-A546 8C-S-PSPC1 V2.00	0	28. Not-Trans and anti-PSPC1-A546_Pos042_S001	00-R9gnWxy9FVSUsWPU7aREUA
205.052	75.2754	1992.04	um	Cell	3	Cell Center of Image Mass	0.000	1.000	2455	35	Not-Trans anti-PSPC1-A546 8C-S-PSPC1 V2.00	0	28. Not-Trans and anti-PSPC1-A546_Pos042_S001	00-R9gnWxy9FVSUsWPU7aREUA
191.454	95.8722	1991.93	um	Cell	3	Cell Center of Image Mass	0.000	1.000	2456	36	Not-Trans anti-PSPC1-A546 8C-S-PSPC1 V2.00	0	28. Not-Trans and anti-PSPC1-A546_Pos042_S001	00-R9gnWxy9FVSUsWPU7aREUA
234.218	102.904	1991.71	um	Cell	3	Cell Center of Image Mass	0.000	1.000	2457	37	Not-Trans anti-PSPC1-A546 8C-S-PSPC1 V2.00	0	28. Not-Trans and anti-PSPC1-A546_Pos042_S001	00-R9gnWxy9FVSUsWPU7aREUA
198.871	121.859	1991.78	um	Cell	3	Cell Center of Image Mass	0.000	1.000	2458	38	Not-Trans anti-PSPC1-A546 8C-S-PSPC1 V2.00	0	28. Not-Trans and anti-PSPC1-A546_Pos042_S001	00-R9gnWxy9FVSUsWPU7aREUA
242.039	121.085	1992.06	um	Cell	3	Cell Center of Image Mass	0.000	1.000	2459	39	Not-Trans anti-PSPC1-A546 8C-S-PSPC1 V2.00	0	28. Not-Trans and anti-PSPC1-A546_Pos042_S001	00-R9gnWxy9FVSUsWPU7aREUA
172.289	12.5988	1992.16	um	Cell	3	Cell Center of Image Mass	0.000	1.000	2460	40	Not-Trans anti-PSPC1-A546 8C-S-PSPC1 V2.00	0	28. Not-Trans and anti-PSPC1-A546_Pos042_S001	00-R9gnWxy9FVSUsWPU7aREUA
163.071	2.00155	1992.4	um	Cell	3	Cell Center of Image Mass	0.000	1.000	2461	41	Not-Trans anti-PSPC1-A546 8C-S-PSPC1 V2.00	0	28. Not-Trans and anti-PSPC1-A546_Pos042_S001	00-R9gnWxy9FVSUsWPU7aREUA
93.5253	194.905	1991.39	um	Cell	3	Cell Center of Image Mass	0.000	1.000	2462	42	Not-Trans anti-PSPC1-A546 8C-S-PSPC1 V2.00	0	28. Not-Trans and anti-PSPC1-A546_Pos042_S001	00-R9gnWxy9FVSUsWPU7aREUA
47.8524	195.784	1991.49	um	Cell	3	Cell Center of Image Mass	0.000	1.000	2463	43	Not-Trans anti-PSPC1-A546 8C-S-PSPC1 V2.00	0	28. Not-Trans and anti-PSPC1-A546_Pos042_S001	00-R9gnWxy9FVSUsWPU7aREUA
95.3873	205.417	1991.51	um	Cell	3	Cell Center of Image Mass	0.000	1.000	2464	44	Not-Trans anti-PSPC1-A546 8C-S-PSPC1 V2.00	0	28. Not-Trans and anti-PSPC1-A546_Pos042_S001	00-R9gnWxy9FVSUsWPU7aREUA
74.3003	225.9	1991.59	um	Cell	3	Cell Center of Image Mass	0.000	1.000	2465	45	Not-Trans anti-PSPC1-A546 8C-S-PSPC1 V2.00	0	28. Not-Trans and anti-PSPC1-A546_Pos042_S001	00-R9gnWxy9FVSUsWPU7aREUA
58.8972	205.905	1992.01	um	Cell	3	Cell Center of Image Mass	0.000	1.000	2466	46	Not-Trans anti-PSPC1-A546 8C-S-PSPC1 V2.00	0	28. Not-Trans and anti-PSPC1-A546_Pos042_S001	00-R9gnWxy9FVSUsWPU7aREUA
181.397	136.488	1991.23	um	Cell	3	Cell Center of Image Mass	0.000	1.000	2467	47	Not-Trans anti-PSPC1-A546 8C-S-PSPC1 V2.00	0	28. Not-Trans and anti-PSPC1-A546_Pos042_S001	00-R9gnWxy9FVSUsWPU7aREUA
207.974	139.764	1991.67	um	Cell	3	Cell Center of Image Mass	0.000	1.000	2468	48	Not-Trans anti-PSPC1-A546 8C-S-PSPC1 V2.00	0	28. Not-Trans and anti-PSPC1-A546_Pos042_S001	00-R9gnWxy9FVSUsWPU7aREUA
219.324	153.095	1991.37	um	Cell	3	Cell Center of Image Mass	0.000	1.000	2469	49	Not-Trans anti-PSPC1-A546 8C-S-PSPC1 V2.00	0	28. Not-Trans and anti-PSPC1-A546_Pos042_S001	00-R9gnWxy9FVSUsWPU7aREUA
230.853	126.979	1991.68	um	Cell	3	Cell Center of Image Mass	0.000	1.000	2470	50	Not-Trans anti-PSPC1-A546 8C-S-PSPC1 V2.00	0	28. Not-Trans and anti-PSPC1-A546_Pos042_S001	00-R9gnWxy9FVSUsWPU7aREUA
226.767	156.215	1988.21	um	Cell	3	Cell Center of Image Mass	0.000	1.000	831	0	Not-Trans anti-PSPC1-A546 8C-S-PSPC1 V2.00	0	28. Not-Trans and anti-PSPC1-A546_Pos015_S001	00-4e9SUKUYaZFMq5eJqTXG7H
239.547	90.7952	1988.66	um	Cell	3	Cell Center of Image Mass	0.000	1.000	832	1	Not-Trans anti-PSPC1-A546 8C-S-PSPC1 V2.00	0	28. Not-Trans and anti-PSPC1-A546_Pos015_S001	00-4e9SUKUYaZFMq5eJqTXG7H
128.393	92.9784	1988.19	um	Cell	3	Cell Center of Image Mass	0.000	1.000	833	2	Not-Trans anti-PSPC1-A546 8C-S-PSPC1 V2.00	0	28. Not-Trans and anti-PSPC1-A546_Pos015_S001	00-4e9SUKUYaZFMq5eJqTXG7H
106.335	105.226	1988.11	um	Cell	3	Cell Center of Image Mass	0.000	1.000	834	3	Not-Trans anti-PSPC1-A546 8C-S-PSPC1 V2.00	0	28. Not-Trans and anti-PSPC1-A546_Pos015_S001	00-4e9SUKUYaZFMq5eJqTXG7H
165.61	131.633	1988.23	um	Cell	3	Cell Center of Image Mass	0.000	1.000	835	4	Not-Trans anti-PSPC1-A546 8C-S-PSPC1 V2.00	0	28. Not-Trans and anti-PSPC1-A546_Pos015_S001	00-4e9SUKUYaZFMq5eJqTXG7H
75.9249	138.854	1988.41	um	Cell	3	Cell Center of Image Mass	0.000	1.000	836	5	Not-Trans anti-PSPC1-A546 8C-S-PSPC1 V2.00	0	28. Not-Trans and anti-PSPC1-A546_Pos015_S001	00-4e9SUKUYaZFMq5eJqTXG7H
129.357	151.415	1988.11	um	Cell	3	Cell Center of Image Mass	0.000	1.000	837	6	Not-Trans anti-PSPC1-A546 8C-S-PSPC1 V2.00	0	28. Not-Trans and anti-PSPC1-A546_Pos015_S001	00-4e9SUKUYaZFMq5eJqTXG7H
88.6492	178.845	1988.51	um	Cell	3	Cell Center of Image Mass	0.000	1.000	838	7	Not-Trans anti-PSPC1-A546 8C-S-PSPC1 V2.00	0	28. Not-Trans and anti-PSPC1-A546_Pos015_S001	00-4e9SUKUYaZFMq5eJqTXG7H
231.94	195.213	1988.36	um	Cell	3	Cell Center of Image Mass	0.000	1.000	839	8	Not-Trans anti-PSPC1-A546 8C-S-PSPC1 V2.00	0	28. Not-Trans and anti-PSPC1-A546_Pos015_S001	00-4e9SUKUYaZFMq5eJqTXG7H
232.721	221.07	1988.3	um	Cell	3	Cell Center of Image Mass	0.000	1.000	840	9	Not-Trans anti-PSPC1-A546 8C-S-PSPC1 V2.00	0	28. Not-Trans and anti-PSPC1-A546_Pos015_S001	00-4e9SUKUYaZFMq5eJqTXG7H
234.913	16.0372	1988.57	um	Cell	3	Cell Center of Image Mass	0.000	1.000	841	10	Not-Trans anti-PSPC1-A546 8C-S-PSPC1 V2.00	0	28. Not-Trans and anti-PSPC1-A546_Pos015_S001	00-4e9SUKUYaZFMq5eJqTXG7H
201.389	13.8446	1988.54	um	Cell	3	Cell Center of Image Mass	0.000	1.000	842	11	Not-Trans anti-PSPC1-A546 8C-S-PSPC1 V2.00	0	28. Not-Trans and anti-PSPC1-A546_Pos015_S001	00-4e9SUKUYaZFMq5eJqTXG7H
119.016	28.5585	1988.28	um	Cell	3	Cell Center of Image Mass	0.000	1.000	843	12	Not-Trans anti-PSPC1-A546 8C-S-PSPC1 V2.00	0	28. Not-Trans and anti-PSPC1-A546_Pos015_S001	00-4e9SUKUYaZFMq5eJqTXG7H
226.465	36.6963	1988.48	um	Cell	3	Cell Center of Image Mass	0.000	1.000	844	13	Not-Trans anti-PSPC1-A546 8C-S-PSPC1 V2.00	0	28. Not-Trans and anti-PSPC1-A546_Pos015_S001	00-4e9SUKUYaZFMq5eJqTXG7H
147.057	44.5562	1988.29	um	Cell	3	Cell Center of Image Mass	0.000	1.000	845	14	Not-Trans anti-PSPC1-A546 8C-S-PSPC1 V2.00	0	28. Not-Trans and anti-PSPC1-A546_Pos015_S001	00-4e9SUKUYaZFMq5eJqTXG7H
242.758	111.065	1988.47	um	Cell	3	Cell Center of Image Mass	0.000	1.000	846	15	Not-Trans anti-PSPC1-A546 8C-S-PSPC1 V2.00	0	28. Not-Trans and anti-PSPC1-A546_Pos015_S001	00-4e9SUKUYaZFMq5eJqTXG7H
35.9861	129.072	1988.82	um	Cell	3	Cell Center of Image Mass	0.000	1.000	847	16	Not-Trans anti-PSPC1-A546 8C-S-PSPC1 V2.00	0	28. Not-Trans and anti-PSPC1-A546_Pos015_S001	00-4e9SUKUYaZFMq5eJqTXG7H
230.037	134.061	1988.26	um	Cell	3	Cell Center of Image Mass	0.000	1.000	848	17	Not-Trans anti-PSPC1-A546 8C-S-PSPC1 V2.00	0	28. Not-Trans and anti-PSPC1-A546_Pos015_S001	00-4e9SUKUYaZFMq5eJqTXG7H
198.794	156.369	1988.14	um	Cell	3	Cell Center of Image Mass	0.000	1.000	849	18	Not-Trans anti-PSPC1-A546 8C-S-PSPC1 V2.00	0	28. Not-Trans and anti-PSPC1-A546_Pos015_S001	00-4e9SUKUYaZFMq5eJqTXG7H
41.5792	243.171	1988.62	um	Cell	3	Cell Center of Image Mass	0.000	1.000	850	19	Not-Trans anti-PSPC1-A546 8C-S-PSPC1 V2.00	0	28. Not-Trans and anti-PSPC1-A546_Pos015_S001	00-4e9SUKUYaZFMq5eJqTXG7H
9.13302	3.3673	1988.86	um	Cell	3	Cell Center of Image Mass	0.000	1.000	851	20	Not-Trans anti-PSPC1-A546 8C-S-PSPC1 V2.00	0	28. Not-Trans and anti-PSPC1-A546_Pos015_S001	00-4e9SUKUYaZFMq5eJqTXG7H
105.842	4.84071	1988.4	um	Cell	3	Cell Center of Image Mass	0.000	1.000	852	21	Not-Trans anti-PSPC1-A546 8C-S-PSPC1 V2.00	0	28. Not-Trans and anti-PSPC1-A546_Pos015_S001	00-4e9SUKUYaZFMq5eJqTXG7H
4.78318	115.185	1988.62	um	Cell	3	Cell Center of Image Mass	0.000	1.000	853	22	Not-Trans anti-PSPC1-A546 8C-S-PSPC1 V2.00	0	28. Not-Trans and anti-PSPC1-A546_Pos015_S001	00-4e9SUKUYaZFMq5eJqTXG7H
4.68416	150.13	1988.72	um	Cell	3	Cell Center of Image Mass	0.000	1.000	854	23	Not-Trans anti-PSPC1-A546 8C-S-PSPC1 V2.00	0	28. Not-Trans and anti-PSPC1-A546_Pos015_S001	00-4e9SUKUYaZFMq5eJqTXG7H
9.07704	234.202	1988.75	um	Cell	3	Cell Center of Image Mass	0.000	1.000	855	24	Not-Trans anti-PSPC1-A546 8C-S-PSPC1 V2.00	0	28. Not-Trans and anti-PSPC1-A546_Pos015_S001	00-4e9SUKUYaZFMq5eJqTXG7H
71.922	2.78106	1988.39	um	Cell	3	Cell Center of Image Mass	0.000	1.000	856	25	Not-Trans anti-PSPC1-A546 8C-S-PSPC1 V2.00	0	28. Not-Trans and anti-PSPC1-A546_Pos015_S001	00-4e9SUKUYaZFMq5eJqTXG7H
65.4449	20.9253	1988.39	um	Cell	3	Cell Center of Image Mass	0.000	1.000	857	26	Not-Trans anti-PSPC1-A546 8C-S-PSPC1 V2.00	0	28. Not-Trans and anti-PSPC1-A546_Pos015_S001	00-4e9SUKUYaZFMq5eJqTXG7H
31.724	92.5622	1988.42	um	Cell	3	Cell Center of Image Mass	0.000	1.000	858	27	Not-Trans anti-PSPC1-A546 8C-S-PSPC1 V2.00	0	28. Not-Trans and anti-PSPC1-A546_Pos015_S001	00-4e9SUKUYaZFMq5eJqTXG7H
12.0738	67.4168	1988.62	um	Cell	3	Cell Center of Image Mass	0.000	1.000	859	28	Not-Trans anti-PSPC1-A546 8C-S-PSPC1 V2.00	0	28. Not-Trans and anti-PSPC1-A546_Pos015_S001	00-4e9SUKUYaZFMq5eJqTXG7H
59.5488	64.9232	1988.84	um	Cell	3	Cell Center of Image Mass	0.000	1.000	860	29	Not-Trans anti-PSPC1-A546 8C-S-PSPC1 V2.00	0	28. Not-Trans and anti-PSPC1-A546_Pos015_S001	00-4e9SUKUYaZFMq5eJqTXG7H
41.2542	70.1934	1989.02	um	Cell	3	Cell Center of Image Mass	0.000	1.000	861	30	Not-Trans anti-PSPC1-A546 8C-S-PSPC1 V2.00	0	28. Not-Trans and anti-PSPC1-A546_Pos015_S001	00-4e9SUKUYaZFMq5eJqTXG7H
17.8042	80.1189	1989.16	um	Cell	3	Cell Center of Image Mass	0.000	1.000	862	31	Not-Trans anti-PSPC1-A546 8C-S-PSPC1 V2.00	0	28. Not-Trans and anti-PSPC1-A546_Pos015_S001	00-4e9SUKUYaZFMq5eJqTXG7H
164.087	13.7909	1988.38	um	Cell	3	Cell Center of Image Mass	0.000	1.000	863	32	Not-Trans anti-PSPC1-A546 8C-S-PSPC1 V2.00	0	28. Not-Trans and anti-PSPC1-A546_Pos015_S001	00-4e9SUKUYaZFMq5eJqTXG7H
165.455	63.8803	1988.31	um	Cell	3	Cell Center of Image Mass	0.000	1.000	864	33	Not-Trans anti-PSPC1-A546 8C-S-PSPC1 V2.00	0	28. Not-Trans and anti-PSPC1-A546_Pos015_S001	00-4e9SUKUYaZFMq5eJqTXG7H
173.155	77.2573	1988.19	um	Cell	3	Cell Center of Image Mass	0.000	1.000	865	34	Not-Trans anti-PSPC1-A546 8C-S-PSPC1 V2.00	0	28. Not-Trans and anti-PSPC1-A546_Pos015_S001	00-4e9SUKUYaZFMq5eJqTXG7H
208.638	89.6808	1988.24	um	Cell	3	Cell Center of Image Mass	0.000	1.000	866	35	Not-Trans anti-PSPC1-A546 8C-S-PSPC1 V2.00	0	28. Not-Trans and anti-PSPC1-A546_Pos015_S001	00-4e9SUKUYaZFMq5eJqTXG7H
178.282	92.8764	1988.29	um	Cell	3	Cell Center of Image Mass	0.000	1.000	867	36	Not-Trans anti-PSPC1-A546 8C-S-PSPC1 V2.00	0	28. Not-Trans and anti-PSPC1-A546_Pos015_S001	00-4e9SUKUYaZFMq5eJqTXG7H
145.964	7.51167	1988.55	um	Cell	3	Cell Center of Image Mass	0.000	1.000	868	37	Not-Trans anti-PSPC1-A546 8C-S-PSPC1 V2.00	0	28. Not-Trans and anti-PSPC1-A546_Pos015_S001	00-4e9SUKUYaZFMq5eJqTXG7H
203.392	53.1125	1988.57	um	Cell	3	Cell Center of Image Mass	0.000	1.000	869	38	Not-Trans anti-PSPC1-A546 8C-S-PSPC1 V2.00	0	28. Not-Trans and anti-PSPC1-A546_Pos015_S001	00-4e9SUKUYaZFMq5eJqTXG7H
235.023	59.4454	1988.75	um	Cell	3	Cell Center of Image Mass	0.000	1.000	870	39	Not-Trans anti-PSPC1-A546 8C-S-PSPC1 V2.00	0	28. Not-Trans and anti-PSPC1-A546_Pos015_S001	00-4e9SUKUYaZFMq5eJqTXG7H
223.434	70.4659	1988.71	um	Cell	3	Cell Center of Image Mass	0.000	1.000	871	40	Not-Trans anti-PSPC1-A546 8C-S-PSPC1 V2.00	0	28. Not-Trans and anti-PSPC1-A546_Pos015_S001	00-4e9SUKUYaZFMq5eJqTXG7H
243.104	75.6344	1988.9	um	Cell	3	Cell Center of Image Mass	0.000	1.000	872	41	Not-Trans anti-PSPC1-A546 8C-S-PSPC1 V2.00	0	28. Not-Trans and anti-PSPC1-A546_Pos015_S001	00-4e9SUKUYaZFMq5eJqTXG7H
37.2398	160.018	1988.62	um	Cell	3	Cell Center of Image Mass	0.000	1.000	873	42	Not-Trans anti-PSPC1-A546 8C-S-PSPC1 V2.00	0	28. Not-Trans and anti-PSPC1-A546_Pos015_S001	00-4e9SUKUYaZFMq5eJqTXG7H
12.3375	168.283	1988.73	um	Cell	3	Cell Center of Image Mass	0.000	1.000	874	43	Not-Trans anti-PSPC1-A546 8C-S-PSPC1 V2.00	0	28. Not-Trans and anti-PSPC1-A546_Pos015_S001	00-4e9SUKUYaZFMq5eJqTXG7H
20.2782	181.131	1988.8	um	Cell	3	Cell Center of Image Mass	0.000	1.000	875	44	Not-Trans anti-PSPC1-A546 8C-S-PSPC1 V2.00	0	28. Not-Trans and anti-PSPC1-A546_Pos015_S001	00-4e9SUKUYaZFMq5eJqTXG7H
46.1702	183.807	1988.73	um	Cell	3	Cell Center of Image Mass	0.000	1.000	876	45	Not-Trans anti-PSPC1-A546 8C-S-PSPC1 V2.00	0	28. Not-Trans and anti-PSPC1-A546_Pos015_S001	00-4e9SUKUYaZFMq5eJqTXG7H
23.2718	199.483	1988.56	um	Cell	3	Cell Center of Image Mass	0.000	1.000	877	46	Not-Trans anti-PSPC1-A546 8C-S-PSPC1 V2.00	0	28. Not-Trans and anti-PSPC1-A546_Pos015_S001	00-4e9SUKUYaZFMq5eJqTXG7H
229.854	171.237	1989.15	um	Cell	3	Cell Center of Image Mass	0.000	1.000	1254	0	Not-Trans anti-PSPC1-A546 8C-S-PSPC1 V2.00	0	28. Not-Trans and anti-PSPC1-A546_Pos022_S001	00-zJ4NEGMkzhGuafQmg4ma75
31.553	10.7721	1989.19	um	Cell	3	Cell Center of Image Mass	0.000	1.000	1255	1	Not-Trans anti-PSPC1-A546 8C-S-PSPC1 V2.00	0	28. Not-Trans and anti-PSPC1-A546_Pos022_S001	00-zJ4NEGMkzhGuafQmg4ma75
2.24743	11.8026	1989.58	um	Cell	3	Cell Center of Image Mass	0.000	1.000	1256	2	Not-Trans anti-PSPC1-A546 8C-S-PSPC1 V2.00	0	28. Not-Trans and anti-PSPC1-A546_Pos022_S001	00-zJ4NEGMkzhGuafQmg4ma75
17.1806	31.0092	1989.36	um	Cell	3	Cell Center of Image Mass	0.000	1.000	1257	3	Not-Trans anti-PSPC1-A546 8C-S-PSPC1 V2.00	0	28. Not-Trans and anti-PSPC1-A546_Pos022_S001	00-zJ4NEGMkzhGuafQmg4ma75
33.2837	56.6468	1989.64	um	Cell	3	Cell Center of Image Mass	0.000	1.000	1258	4	Not-Trans anti-PSPC1-A546 8C-S-PSPC1 V2.00	0	28. Not-Trans and anti-PSPC1-A546_Pos022_S001	00-zJ4NEGMkzhGuafQmg4ma75
9.40221	74.3383	1989.27	um	Cell	3	Cell Center of Image Mass	0.000	1.000	1259	5	Not-Trans anti-PSPC1-A546 8C-S-PSPC1 V2.00	0	28. Not-Trans and anti-PSPC1-A546_Pos022_S001	00-zJ4NEGMkzhGuafQmg4ma75
12.7843	147.046	1989.23	um	Cell	3	Cell Center of Image Mass	0.000	1.000	1260	6	Not-Trans anti-PSPC1-A546 8C-S-PSPC1 V2.00	0	28. Not-Trans and anti-PSPC1-A546_Pos022_S001	00-zJ4NEGMkzhGuafQmg4ma75
220.411	211.959	1988.81	um	Cell	3	Cell Center of Image Mass	0.000	1.000	1261	7	Not-Trans anti-PSPC1-A546 8C-S-PSPC1 V2.00	0	28. Not-Trans and anti-PSPC1-A546_Pos022_S001	00-zJ4NEGMkzhGuafQmg4ma75
242.215	213.557	1988.94	um	Cell	3	Cell Center of Image Mass	0.000	1.000	1262	8	Not-Trans anti-PSPC1-A546 8C-S-PSPC1 V2.00	0	28. Not-Trans and anti-PSPC1-A546_Pos022_S001	00-zJ4NEGMkzhGuafQmg4ma75
200.312	240.022	1989.17	um	Cell	3	Cell Center of Image Mass	0.000	1.000	1263	9	Not-Trans anti-PSPC1-A546 8C-S-PSPC1 V2.00	0	28. Not-Trans and anti-PSPC1-A546_Pos022_S001	00-zJ4NEGMkzhGuafQmg4ma75
72.2773	241.647	1988.98	um	Cell	3	Cell Center of Image Mass	0.000	1.000	1264	10	Not-Trans anti-PSPC1-A546 8C-S-PSPC1 V2.00	0	28. Not-Trans and anti-PSPC1-A546_Pos022_S001	00-zJ4NEGMkzhGuafQmg4ma75
243.822	240.931	1989.24	um	Cell	3	Cell Center of Image Mass	0.000	1.000	1265	11	Not-Trans anti-PSPC1-A546 8C-S-PSPC1 V2.00	0	28. Not-Trans and anti-PSPC1-A546_Pos022_S001	00-zJ4NEGMkzhGuafQmg4ma75
36.8284	79.4145	1989.17	um	Cell	3	Cell Center of Image Mass	0.000	1.000	1266	12	Not-Trans anti-PSPC1-A546 8C-S-PSPC1 V2.00	0	28. Not-Trans and anti-PSPC1-A546_Pos022_S001	00-zJ4NEGMkzhGuafQmg4ma75
48.2687	94.2643	1989.19	um	Cell	3	Cell Center of Image Mass	0.000	1.000	1267	13	Not-Trans anti-PSPC1-A546 8C-S-PSPC1 V2.00	0	28. Not-Trans and anti-PSPC1-A546_Pos022_S001	00-zJ4NEGMkzhGuafQmg4ma75
46.7898	110.476	1989.27	um	Cell	3	Cell Center of Image Mass	0.000	1.000	1268	14	Not-Trans anti-PSPC1-A546 8C-S-PSPC1 V2.00	0	28. Not-Trans and anti-PSPC1-A546_Pos022_S001	00-zJ4NEGMkzhGuafQmg4ma75
27.0992	95.4377	1989.35	um	Cell	3	Cell Center of Image Mass	0.000	1.000	1269	15	Not-Trans anti-PSPC1-A546 8C-S-PSPC1 V2.00	0	28. Not-Trans and anti-PSPC1-A546_Pos022_S001	00-zJ4NEGMkzhGuafQmg4ma75
29.5227	110.903	1989.4	um	Cell	3	Cell Center of Image Mass	0.000	1.000	1270	16	Not-Trans anti-PSPC1-A546 8C-S-PSPC1 V2.00	0	28. Not-Trans and anti-PSPC1-A546_Pos022_S001	00-zJ4NEGMkzhGuafQmg4ma75
109.748	201.561	1988.83	um	Cell	3	Cell Center of Image Mass	0.000	1.000	1271	17	Not-Trans anti-PSPC1-A546 8C-S-PSPC1 V2.00	0	28. Not-Trans and anti-PSPC1-A546_Pos022_S001	00-zJ4NEGMkzhGuafQmg4ma75
94.3138	214.571	1989.2	um	Cell	3	Cell Center of Image Mass	0.000	1.000	1272	18	Not-Trans anti-PSPC1-A546 8C-S-PSPC1 V2.00	0	28. Not-Trans and anti-PSPC1-A546_Pos022_S001	00-zJ4NEGMkzhGuafQmg4ma75
107.604	232.877	1989.2	um	Cell	3	Cell Center of Image Mass	0.000	1.000	1273	19	Not-Trans anti-PSPC1-A546 8C-S-PSPC1 V2.00	0	28. Not-Trans and anti-PSPC1-A546_Pos022_S001	00-zJ4NEGMkzhGuafQmg4ma75
37.8632	200.178	1989.29	um	Cell	3	Cell Center of Image Mass	0.000	1.000	1274	20	Not-Trans anti-PSPC1-A546 8C-S-PSPC1 V2.00	0	28. Not-Trans and anti-PSPC1-A546_Pos022_S001	00-zJ4NEGMkzhGuafQmg4ma75
20.308	202.058	1989.26	um	Cell	3	Cell Center of Image Mass	0.000	1.000	1275	21	Not-Trans anti-PSPC1-A546 8C-S-PSPC1 V2.00	0	28. Not-Trans and anti-PSPC1-A546_Pos022_S001	00-zJ4NEGMkzhGuafQmg4ma75
3.78568	205.119	1989.45	um	Cell	3	Cell Center of Image Mass	0.000	1.000	1276	22	Not-Trans anti-PSPC1-A546 8C-S-PSPC1 V2.00	0	28. Not-Trans and anti-PSPC1-A546_Pos022_S001	00-zJ4NEGMkzhGuafQmg4ma75
11.2852	219.753	1989.62	um	Cell	3	Cell Center of Image Mass	0.000	1.000	1277	23	Not-Trans anti-PSPC1-A546 8C-S-PSPC1 V2.00	0	28. Not-Trans and anti-PSPC1-A546_Pos022_S001	00-zJ4NEGMkzhGuafQmg4ma75
8.69694	241.105	1989.5	um	Cell	3	Cell Center of Image Mass	0.000	1.000	1278	24	Not-Trans anti-PSPC1-A546 8C-S-PSPC1 V2.00	0	28. Not-Trans and anti-PSPC1-A546_Pos022_S001	00-zJ4NEGMkzhGuafQmg4ma75
144.351	179.337	1989.17	um	Cell	3	Cell Center of Image Mass	0.000	1.000	1279	25	Not-Trans anti-PSPC1-A546 8C-S-PSPC1 V2.00	0	28. Not-Trans and anti-PSPC1-A546_Pos022_S001	00-zJ4NEGMkzhGuafQmg4ma75
155.923	190.868	1988.9	um	Cell	3	Cell Center of Image Mass	0.000	1.000	1280	26	Not-Trans anti-PSPC1-A546 8C-S-PSPC1 V2.00	0	28. Not-Trans and anti-PSPC1-A546_Pos022_S001	00-zJ4NEGMkzhGuafQmg4ma75
130.223	206.09	1988.88	um	Cell	3	Cell Center of Image Mass	0.000	1.000	1281	27	Not-Trans anti-PSPC1-A546 8C-S-PSPC1 V2.00	0	28. Not-Trans and anti-PSPC1-A546_Pos022_S001	00-zJ4NEGMkzhGuafQmg4ma75
140.171	223.501	1988.87	um	Cell	3	Cell Center of Image Mass	0.000	1.000	1282	28	Not-Trans anti-PSPC1-A546 8C-S-PSPC1 V2.00	0	28. Not-Trans and anti-PSPC1-A546_Pos022_S001	00-zJ4NEGMkzhGuafQmg4ma75
175.701	233.217	1988.92	um	Cell	3	Cell Center of Image Mass	0.000	1.000	1283	29	Not-Trans anti-PSPC1-A546 8C-S-PSPC1 V2.00	0	28. Not-Trans and anti-PSPC1-A546_Pos022_S001	00-zJ4NEGMkzhGuafQmg4ma75
155.789	235.852	1988.92	um	Cell	3	Cell Center of Image Mass	0.000	1.000	1284	30	Not-Trans anti-PSPC1-A546 8C-S-PSPC1 V2.00	0	28. Not-Trans and anti-PSPC1-A546_Pos022_S001	00-zJ4NEGMkzhGuafQmg4ma75
237.334	9.30456	1989.46	um	Cell	3	Cell Center of Image Mass	0.000	1.000	1285	0	Not-Trans anti-PSPC1-A546 8C-S-PSPC1 V2.00	0	28. Not-Trans and anti-PSPC1-A546_Pos023_S001	00-BAC9YrdL69Ndt5wmfwfpEn
120.717	115.13	1989.02	um	Cell	3	Cell Center of Image Mass	0.000	1.000	1286	1	Not-Trans anti-PSPC1-A546 8C-S-PSPC1 V2.00	0	28. Not-Trans and anti-PSPC1-A546_Pos023_S001	00-BAC9YrdL69Ndt5wmfwfpEn
158.412	155.514	1989.71	um	Cell	3	Cell Center of Image Mass	0.000	1.000	1287	2	Not-Trans anti-PSPC1-A546 8C-S-PSPC1 V2.00	0	28. Not-Trans and anti-PSPC1-A546_Pos023_S001	00-BAC9YrdL69Ndt5wmfwfpEn
76.6309	4.35721	1989.43	um	Cell	3	Cell Center of Image Mass	0.000	1.000	1288	3	Not-Trans anti-PSPC1-A546 8C-S-PSPC1 V2.00	0	28. Not-Trans and anti-PSPC1-A546_Pos023_S001	00-BAC9YrdL69Ndt5wmfwfpEn
138.309	10.3861	1989.37	um	Cell	3	Cell Center of Image Mass	0.000	1.000	1289	4	Not-Trans anti-PSPC1-A546 8C-S-PSPC1 V2.00	0	28. Not-Trans and anti-PSPC1-A546_Pos023_S001	00-BAC9YrdL69Ndt5wmfwfpEn
62.114	36.7633	1989.57	um	Cell	3	Cell Center of Image Mass	0.000	1.000	1290	5	Not-Trans anti-PSPC1-A546 8C-S-PSPC1 V2.00	0	28. Not-Trans and anti-PSPC1-A546_Pos023_S001	00-BAC9YrdL69Ndt5wmfwfpEn
35.7175	53.9261	1989.26	um	Cell	3	Cell Center of Image Mass	0.000	1.000	1291	6	Not-Trans anti-PSPC1-A546 8C-S-PSPC1 V2.00	0	28. Not-Trans and anti-PSPC1-A546_Pos023_S001	00-BAC9YrdL69Ndt5wmfwfpEn
216.306	175.551	1988.99	um	Cell	3	Cell Center of Image Mass	0.000	1.000	1292	7	Not-Trans anti-PSPC1-A546 8C-S-PSPC1 V2.00	0	28. Not-Trans and anti-PSPC1-A546_Pos023_S001	00-BAC9YrdL69Ndt5wmfwfpEn
176.333	193.266	1988.96	um	Cell	3	Cell Center of Image Mass	0.000	1.000	1293	8	Not-Trans anti-PSPC1-A546 8C-S-PSPC1 V2.00	0	28. Not-Trans and anti-PSPC1-A546_Pos023_S001	00-BAC9YrdL69Ndt5wmfwfpEn
121.896	3.46149	1989.44	um	Cell	3	Cell Center of Image Mass	0.000	1.000	1294	9	Not-Trans anti-PSPC1-A546 8C-S-PSPC1 V2.00	0	28. Not-Trans and anti-PSPC1-A546_Pos023_S001	00-BAC9YrdL69Ndt5wmfwfpEn
48.5176	8.91092	1989.49	um	Cell	3	Cell Center of Image Mass	0.000	1.000	1295	10	Not-Trans anti-PSPC1-A546 8C-S-PSPC1 V2.00	0	28. Not-Trans and anti-PSPC1-A546_Pos023_S001	00-BAC9YrdL69Ndt5wmfwfpEn
4.78874	47.8829	1989.96	um	Cell	3	Cell Center of Image Mass	0.000	1.000	1296	11	Not-Trans anti-PSPC1-A546 8C-S-PSPC1 V2.00	0	28. Not-Trans and anti-PSPC1-A546_Pos023_S001	00-BAC9YrdL69Ndt5wmfwfpEn
103.194	2.4222	1989.33	um	Cell	3	Cell Center of Image Mass	0.000	1.000	1297	12	Not-Trans anti-PSPC1-A546 8C-S-PSPC1 V2.00	0	28. Not-Trans and anti-PSPC1-A546_Pos023_S001	00-BAC9YrdL69Ndt5wmfwfpEn
115.445	34.055	1989.21	um	Cell	3	Cell Center of Image Mass	0.000	1.000	1298	13	Not-Trans anti-PSPC1-A546 8C-S-PSPC1 V2.00	0	28. Not-Trans and anti-PSPC1-A546_Pos023_S001	00-BAC9YrdL69Ndt5wmfwfpEn
7.11282	9.95333	1989.48	um	Cell	3	Cell Center of Image Mass	0.000	1.000	1299	14	Not-Trans anti-PSPC1-A546 8C-S-PSPC1 V2.00	0	28. Not-Trans and anti-PSPC1-A546_Pos023_S001	00-BAC9YrdL69Ndt5wmfwfpEn
2.59061	26.9296	1989.44	um	Cell	3	Cell Center of Image Mass	0.000	1.000	1300	15	Not-Trans anti-PSPC1-A546 8C-S-PSPC1 V2.00	0	28. Not-Trans and anti-PSPC1-A546_Pos023_S001	00-BAC9YrdL69Ndt5wmfwfpEn
98.8598	38.8793	1989.35	um	Cell	3	Cell Center of Image Mass	0.000	1.000	1301	16	Not-Trans anti-PSPC1-A546 8C-S-PSPC1 V2.00	0	28. Not-Trans and anti-PSPC1-A546_Pos023_S001	00-BAC9YrdL69Ndt5wmfwfpEn
110.564	61.8091	1989.64	um	Cell	3	Cell Center of Image Mass	0.000	1.000	1302	17	Not-Trans anti-PSPC1-A546 8C-S-PSPC1 V2.00	0	28. Not-Trans and anti-PSPC1-A546_Pos023_S001	00-BAC9YrdL69Ndt5wmfwfpEn
16.5996	75.3999	1989.54	um	Cell	3	Cell Center of Image Mass	0.000	1.000	1303	18	Not-Trans anti-PSPC1-A546 8C-S-PSPC1 V2.00	0	28. Not-Trans and anti-PSPC1-A546_Pos023_S001	00-BAC9YrdL69Ndt5wmfwfpEn
5.1876	82.8796	1989.43	um	Cell	3	Cell Center of Image Mass	0.000	1.000	1304	19	Not-Trans anti-PSPC1-A546 8C-S-PSPC1 V2.00	0	28. Not-Trans and anti-PSPC1-A546_Pos023_S001	00-BAC9YrdL69Ndt5wmfwfpEn
110.822	83.9706	1989.49	um	Cell	3	Cell Center of Image Mass	0.000	1.000	1305	20	Not-Trans anti-PSPC1-A546 8C-S-PSPC1 V2.00	0	28. Not-Trans and anti-PSPC1-A546_Pos023_S001	00-BAC9YrdL69Ndt5wmfwfpEn
8.34602	101.31	1989.42	um	Cell	3	Cell Center of Image Mass	0.000	1.000	1306	21	Not-Trans anti-PSPC1-A546 8C-S-PSPC1 V2.00	0	28. Not-Trans and anti-PSPC1-A546_Pos023_S001	00-BAC9YrdL69Ndt5wmfwfpEn
43.4421	113.404	1989.23	um	Cell	3	Cell Center of Image Mass	0.000	1.000	1307	22	Not-Trans anti-PSPC1-A546 8C-S-PSPC1 V2.00	0	28. Not-Trans and anti-PSPC1-A546_Pos023_S001	00-BAC9YrdL69Ndt5wmfwfpEn
19.3386	117.114	1989.39	um	Cell	3	Cell Center of Image Mass	0.000	1.000	1308	23	Not-Trans anti-PSPC1-A546 8C-S-PSPC1 V2.00	0	28. Not-Trans and anti-PSPC1-A546_Pos023_S001	00-BAC9YrdL69Ndt5wmfwfpEn
244.098	72.6767	1989.24	um	Cell	3	Cell Center of Image Mass	0.000	1.000	1309	24	Not-Trans anti-PSPC1-A546 8C-S-PSPC1 V2.00	0	28. Not-Trans and anti-PSPC1-A546_Pos023_S001	00-BAC9YrdL69Ndt5wmfwfpEn
149.604	114.98	1989.05	um	Cell	3	Cell Center of Image Mass	0.000	1.000	1310	25	Not-Trans anti-PSPC1-A546 8C-S-PSPC1 V2.00	0	28. Not-Trans and anti-PSPC1-A546_Pos023_S001	00-BAC9YrdL69Ndt5wmfwfpEn
190.245	24.8778	1989.34	um	Cell	3	Cell Center of Image Mass	0.000	1.000	1311	26	Not-Trans anti-PSPC1-A546 8C-S-PSPC1 V2.00	0	28. Not-Trans and anti-PSPC1-A546_Pos023_S001	00-BAC9YrdL69Ndt5wmfwfpEn
229.666	37.286	1989.34	um	Cell	3	Cell Center of Image Mass	0.000	1.000	1312	27	Not-Trans anti-PSPC1-A546 8C-S-PSPC1 V2.00	0	28. Not-Trans and anti-PSPC1-A546_Pos023_S001	00-BAC9YrdL69Ndt5wmfwfpEn
169.024	41.5095	1989.33	um	Cell	3	Cell Center of Image Mass	0.000	1.000	1313	28	Not-Trans anti-PSPC1-A546 8C-S-PSPC1 V2.00	0	28. Not-Trans and anti-PSPC1-A546_Pos023_S001	00-BAC9YrdL69Ndt5wmfwfpEn
224.849	53.9345	1989.35	um	Cell	3	Cell Center of Image Mass	0.000	1.000	1314	29	Not-Trans anti-PSPC1-A546 8C-S-PSPC1 V2.00	0	28. Not-Trans and anti-PSPC1-A546_Pos023_S001	00-BAC9YrdL69Ndt5wmfwfpEn
232.465	71.1994	1989.38	um	Cell	3	Cell Center of Image Mass	0.000	1.000	1315	30	Not-Trans anti-PSPC1-A546 8C-S-PSPC1 V2.00	0	28. Not-Trans and anti-PSPC1-A546_Pos023_S001	00-BAC9YrdL69Ndt5wmfwfpEn
138.028	85.4307	1989.5	um	Cell	3	Cell Center of Image Mass	0.000	1.000	1316	31	Not-Trans anti-PSPC1-A546 8C-S-PSPC1 V2.00	0	28. Not-Trans and anti-PSPC1-A546_Pos023_S001	00-BAC9YrdL69Ndt5wmfwfpEn
128.86	91.0528	1989.63	um	Cell	3	Cell Center of Image Mass	0.000	1.000	1317	32	Not-Trans anti-PSPC1-A546 8C-S-PSPC1 V2.00	0	28. Not-Trans and anti-PSPC1-A546_Pos023_S001	00-BAC9YrdL69Ndt5wmfwfpEn
174.274	107.087	1989.33	um	Cell	3	Cell Center of Image Mass	0.000	1.000	1318	33	Not-Trans anti-PSPC1-A546 8C-S-PSPC1 V2.00	0	28. Not-Trans and anti-PSPC1-A546_Pos023_S001	00-BAC9YrdL69Ndt5wmfwfpEn
142.922	62.487	1989.85	um	Cell	3	Cell Center of Image Mass	0.000	1.000	1319	34	Not-Trans anti-PSPC1-A546 8C-S-PSPC1 V2.00	0	28. Not-Trans and anti-PSPC1-A546_Pos023_S001	00-BAC9YrdL69Ndt5wmfwfpEn
213.841	96.8965	1989.6	um	Cell	3	Cell Center of Image Mass	0.000	1.000	1320	35	Not-Trans anti-PSPC1-A546 8C-S-PSPC1 V2.00	0	28. Not-Trans and anti-PSPC1-A546_Pos023_S001	00-BAC9YrdL69Ndt5wmfwfpEn
231.561	102.073	1989.65	um	Cell	3	Cell Center of Image Mass	0.000	1.000	1321	36	Not-Trans anti-PSPC1-A546 8C-S-PSPC1 V2.00	0	28. Not-Trans and anti-PSPC1-A546_Pos023_S001	00-BAC9YrdL69Ndt5wmfwfpEn
73.6272	123.187	1989.05	um	Cell	3	Cell Center of Image Mass	0.000	1.000	1322	37	Not-Trans anti-PSPC1-A546 8C-S-PSPC1 V2.00	0	28. Not-Trans and anti-PSPC1-A546_Pos023_S001	00-BAC9YrdL69Ndt5wmfwfpEn
32.4699	129.74	1989.24	um	Cell	3	Cell Center of Image Mass	0.000	1.000	1323	38	Not-Trans anti-PSPC1-A546 8C-S-PSPC1 V2.00	0	28. Not-Trans and anti-PSPC1-A546_Pos023_S001	00-BAC9YrdL69Ndt5wmfwfpEn
43.5249	148.383	1989.14	um	Cell	3	Cell Center of Image Mass	0.000	1.000	1324	39	Not-Trans anti-PSPC1-A546 8C-S-PSPC1 V2.00	0	28. Not-Trans and anti-PSPC1-A546_Pos023_S001	00-BAC9YrdL69Ndt5wmfwfpEn
63.0589	155.938	1989.1	um	Cell	3	Cell Center of Image Mass	0.000	1.000	1325	40	Not-Trans anti-PSPC1-A546 8C-S-PSPC1 V2.00	0	28. Not-Trans and anti-PSPC1-A546_Pos023_S001	00-BAC9YrdL69Ndt5wmfwfpEn
83.2725	174.174	1989.19	um	Cell	3	Cell Center of Image Mass	0.000	1.000	1326	41	Not-Trans anti-PSPC1-A546 8C-S-PSPC1 V2.00	0	28. Not-Trans and anti-PSPC1-A546_Pos023_S001	00-BAC9YrdL69Ndt5wmfwfpEn
97.4903	186.897	1989.12	um	Cell	3	Cell Center of Image Mass	0.000	1.000	1327	42	Not-Trans anti-PSPC1-A546 8C-S-PSPC1 V2.00	0	28. Not-Trans and anti-PSPC1-A546_Pos023_S001	00-BAC9YrdL69Ndt5wmfwfpEn
[truncated: 965 more rows]
