# Supplementary material for: Development of a pipeline for automated, high-throughput analysis of paraspeckle proteins reveals specific roles for importin α proteins
Source: Sci Rep. 2017 Feb 27;7:43323. doi: 10.1038/srep43323 (PMC5379994; doi:10.1038/srep43323)
Supplement: Supplementary Dataset SD1-B [file srep43323-s3.zip › I8P/8C-S-PSPC1/_/Not-Trans anti-PSPC1-A546 8C-S-PSPC1 V2.00_Statistics/Not-Trans anti-PSPC1-A546 8C-S-PSPC1 V2.00_Vesicles_Paraspeckle_Relative_To_Cell_Position.csv]

Vesicles Paraspeckle Relative To Cell Position
====================
Vesicles Paraspeckle Relative To Cell Position X	Vesicles Paraspeckle Relative To Cell Position Y	Vesicles Paraspeckle Relative To Cell Position Z	Unit	Category	Collection	Birth [s]	Death [s]	CellID	ID	OriginalID	Original Component Name	Original Component ID	Original Image Name	Original Image ID
-6.712	-3.75836	-0.506714	um	Vesicles Paraspeckle	Vesicles Paraspeckle Relative To Cell Position	0.000	1.000	1	200000000	200000000	Not-Trans anti-PSPC1-A546 8C-S-PSPC1 V2.00	0	28. Not-Trans and anti-PSPC1-A546_Pos001_S001	00-AJjjwqxaNAvtc7woc75cYZ
-3.61371	-4.56584	0.104614	um	Vesicles Paraspeckle	Vesicles Paraspeckle Relative To Cell Position	0.000	1.000	1	200000001	200000001	Not-Trans anti-PSPC1-A546 8C-S-PSPC1 V2.00	0	28. Not-Trans and anti-PSPC1-A546_Pos001_S001	00-AJjjwqxaNAvtc7woc75cYZ
-3.1629	-2.43187	0.93103	um	Vesicles Paraspeckle	Vesicles Paraspeckle Relative To Cell Position	0.000	1.000	1	200000002	200000002	Not-Trans anti-PSPC1-A546 8C-S-PSPC1 V2.00	0	28. Not-Trans and anti-PSPC1-A546_Pos001_S001	00-AJjjwqxaNAvtc7woc75cYZ
-2.1089	-8.3382	-0.272095	um	Vesicles Paraspeckle	Vesicles Paraspeckle Relative To Cell Position	0.000	1.000	2	200000003	200000003	Not-Trans anti-PSPC1-A546 8C-S-PSPC1 V2.00	0	28. Not-Trans and anti-PSPC1-A546_Pos001_S001	00-AJjjwqxaNAvtc7woc75cYZ
-0.626167	-3.39003	0.00439453	um	Vesicles Paraspeckle	Vesicles Paraspeckle Relative To Cell Position	0.000	1.000	3	200000004	200000004	Not-Trans anti-PSPC1-A546 8C-S-PSPC1 V2.00	0	28. Not-Trans and anti-PSPC1-A546_Pos001_S001	00-AJjjwqxaNAvtc7woc75cYZ
-0.860802	-1.46199	-0.477783	um	Vesicles Paraspeckle	Vesicles Paraspeckle Relative To Cell Position	0.000	1.000	4	200000005	200000005	Not-Trans anti-PSPC1-A546 8C-S-PSPC1 V2.00	0	28. Not-Trans and anti-PSPC1-A546_Pos001_S001	00-AJjjwqxaNAvtc7woc75cYZ
-0.203354	-2.17361	-0.146973	um	Vesicles Paraspeckle	Vesicles Paraspeckle Relative To Cell Position	0.000	1.000	4	200000006	200000006	Not-Trans anti-PSPC1-A546 8C-S-PSPC1 V2.00	0	28. Not-Trans and anti-PSPC1-A546_Pos001_S001	00-AJjjwqxaNAvtc7woc75cYZ
-2.17243	-1.91719	-0.0219727	um	Vesicles Paraspeckle	Vesicles Paraspeckle Relative To Cell Position	0.000	1.000	4	200000007	200000007	Not-Trans anti-PSPC1-A546 8C-S-PSPC1 V2.00	0	28. Not-Trans and anti-PSPC1-A546_Pos001_S001	00-AJjjwqxaNAvtc7woc75cYZ
0.219261	-1.7025	-0.0441895	um	Vesicles Paraspeckle	Vesicles Paraspeckle Relative To Cell Position	0.000	1.000	4	200000008	200000008	Not-Trans anti-PSPC1-A546 8C-S-PSPC1 V2.00	0	28. Not-Trans and anti-PSPC1-A546_Pos001_S001	00-AJjjwqxaNAvtc7woc75cYZ
-0.223862	-1.2688	-0.0412598	um	Vesicles Paraspeckle	Vesicles Paraspeckle Relative To Cell Position	0.000	1.000	4	200000009	200000009	Not-Trans anti-PSPC1-A546 8C-S-PSPC1 V2.00	0	28. Not-Trans and anti-PSPC1-A546_Pos001_S001	00-AJjjwqxaNAvtc7woc75cYZ
-0.922966	-0.732056	0.181519	um	Vesicles Paraspeckle	Vesicles Paraspeckle Relative To Cell Position	0.000	1.000	4	200000010	200000010	Not-Trans anti-PSPC1-A546 8C-S-PSPC1 V2.00	0	28. Not-Trans and anti-PSPC1-A546_Pos001_S001	00-AJjjwqxaNAvtc7woc75cYZ
-1.91876	-0.470551	0.504028	um	Vesicles Paraspeckle	Vesicles Paraspeckle Relative To Cell Position	0.000	1.000	4	200000011	200000011	Not-Trans anti-PSPC1-A546 8C-S-PSPC1 V2.00	0	28. Not-Trans and anti-PSPC1-A546_Pos001_S001	00-AJjjwqxaNAvtc7woc75cYZ
-2.29866	-0.683472	1.47888	um	Vesicles Paraspeckle	Vesicles Paraspeckle Relative To Cell Position	0.000	1.000	4	200000012	200000012	Not-Trans anti-PSPC1-A546 8C-S-PSPC1 V2.00	0	28. Not-Trans and anti-PSPC1-A546_Pos001_S001	00-AJjjwqxaNAvtc7woc75cYZ
-3.91401	-3.4521	-0.460815	um	Vesicles Paraspeckle	Vesicles Paraspeckle Relative To Cell Position	0.000	1.000	6	200000013	200000013	Not-Trans anti-PSPC1-A546 8C-S-PSPC1 V2.00	0	28. Not-Trans and anti-PSPC1-A546_Pos001_S001	00-AJjjwqxaNAvtc7woc75cYZ
0.342808	0.791935	-0.517822	um	Vesicles Paraspeckle	Vesicles Paraspeckle Relative To Cell Position	0.000	1.000	6	200000014	200000014	Not-Trans anti-PSPC1-A546 8C-S-PSPC1 V2.00	0	28. Not-Trans and anti-PSPC1-A546_Pos001_S001	00-AJjjwqxaNAvtc7woc75cYZ
-3.22902	-1.53779	0.935181	um	Vesicles Paraspeckle	Vesicles Paraspeckle Relative To Cell Position	0.000	1.000	6	200000015	200000015	Not-Trans anti-PSPC1-A546 8C-S-PSPC1 V2.00	0	28. Not-Trans and anti-PSPC1-A546_Pos001_S001	00-AJjjwqxaNAvtc7woc75cYZ
-0.0643578	-2.33152	1.17932	um	Vesicles Paraspeckle	Vesicles Paraspeckle Relative To Cell Position	0.000	1.000	6	200000016	200000016	Not-Trans anti-PSPC1-A546 8C-S-PSPC1 V2.00	0	28. Not-Trans and anti-PSPC1-A546_Pos001_S001	00-AJjjwqxaNAvtc7woc75cYZ
0.406382	3.07407	-0.674927	um	Vesicles Paraspeckle	Vesicles Paraspeckle Relative To Cell Position	0.000	1.000	7	200000017	200000017	Not-Trans anti-PSPC1-A546 8C-S-PSPC1 V2.00	0	28. Not-Trans and anti-PSPC1-A546_Pos001_S001	00-AJjjwqxaNAvtc7woc75cYZ
4.04375	-0.787151	-0.47998	um	Vesicles Paraspeckle	Vesicles Paraspeckle Relative To Cell Position	0.000	1.000	7	200000018	200000018	Not-Trans anti-PSPC1-A546 8C-S-PSPC1 V2.00	0	28. Not-Trans and anti-PSPC1-A546_Pos001_S001	00-AJjjwqxaNAvtc7woc75cYZ
1.26278	2.11188	-0.515625	um	Vesicles Paraspeckle	Vesicles Paraspeckle Relative To Cell Position	0.000	1.000	7	200000019	200000019	Not-Trans anti-PSPC1-A546 8C-S-PSPC1 V2.00	0	28. Not-Trans and anti-PSPC1-A546_Pos001_S001	00-AJjjwqxaNAvtc7woc75cYZ
1.16421	3.13828	-0.0615234	um	Vesicles Paraspeckle	Vesicles Paraspeckle Relative To Cell Position	0.000	1.000	7	200000020	200000020	Not-Trans anti-PSPC1-A546 8C-S-PSPC1 V2.00	0	28. Not-Trans and anti-PSPC1-A546_Pos001_S001	00-AJjjwqxaNAvtc7woc75cYZ
5.28357	-6.88952	-0.187378	um	Vesicles Paraspeckle	Vesicles Paraspeckle Relative To Cell Position	0.000	1.000	8	200000021	200000021	Not-Trans anti-PSPC1-A546 8C-S-PSPC1 V2.00	0	28. Not-Trans and anti-PSPC1-A546_Pos001_S001	00-AJjjwqxaNAvtc7woc75cYZ
-2.14857	-3.5649	-0.00512695	um	Vesicles Paraspeckle	Vesicles Paraspeckle Relative To Cell Position	0.000	1.000	11	200000022	200000022	Not-Trans anti-PSPC1-A546 8C-S-PSPC1 V2.00	0	28. Not-Trans and anti-PSPC1-A546_Pos001_S001	00-AJjjwqxaNAvtc7woc75cYZ
4.74035	-2.91006	-0.706665	um	Vesicles Paraspeckle	Vesicles Paraspeckle Relative To Cell Position	0.000	1.000	14	200000023	200000023	Not-Trans anti-PSPC1-A546 8C-S-PSPC1 V2.00	0	28. Not-Trans and anti-PSPC1-A546_Pos001_S001	00-AJjjwqxaNAvtc7woc75cYZ
-3.0367	-7.5193	0.0926514	um	Vesicles Paraspeckle	Vesicles Paraspeckle Relative To Cell Position	0.000	1.000	16	200000024	200000024	Not-Trans anti-PSPC1-A546 8C-S-PSPC1 V2.00	0	28. Not-Trans and anti-PSPC1-A546_Pos001_S001	00-AJjjwqxaNAvtc7woc75cYZ
-2.79735	-6.97417	0.00146484	um	Vesicles Paraspeckle	Vesicles Paraspeckle Relative To Cell Position	0.000	1.000	16	200000025	200000025	Not-Trans anti-PSPC1-A546 8C-S-PSPC1 V2.00	0	28. Not-Trans and anti-PSPC1-A546_Pos001_S001	00-AJjjwqxaNAvtc7woc75cYZ
-2.03479	-3.08236	-0.10437	um	Vesicles Paraspeckle	Vesicles Paraspeckle Relative To Cell Position	0.000	1.000	16	200000026	200000026	Not-Trans anti-PSPC1-A546 8C-S-PSPC1 V2.00	0	28. Not-Trans and anti-PSPC1-A546_Pos001_S001	00-AJjjwqxaNAvtc7woc75cYZ
-2.23513	-2.69406	-0.114624	um	Vesicles Paraspeckle	Vesicles Paraspeckle Relative To Cell Position	0.000	1.000	16	200000027	200000027	Not-Trans anti-PSPC1-A546 8C-S-PSPC1 V2.00	0	28. Not-Trans and anti-PSPC1-A546_Pos001_S001	00-AJjjwqxaNAvtc7woc75cYZ
0.148697	-7.46536	0.565308	um	Vesicles Paraspeckle	Vesicles Paraspeckle Relative To Cell Position	0.000	1.000	16	200000028	200000028	Not-Trans anti-PSPC1-A546 8C-S-PSPC1 V2.00	0	28. Not-Trans and anti-PSPC1-A546_Pos001_S001	00-AJjjwqxaNAvtc7woc75cYZ
3.8453	-3.37563	-0.339844	um	Vesicles Paraspeckle	Vesicles Paraspeckle Relative To Cell Position	0.000	1.000	20	200000029	200000029	Not-Trans anti-PSPC1-A546 8C-S-PSPC1 V2.00	0	28. Not-Trans and anti-PSPC1-A546_Pos001_S001	00-AJjjwqxaNAvtc7woc75cYZ
-0.52739	-2.78789	0.253052	um	Vesicles Paraspeckle	Vesicles Paraspeckle Relative To Cell Position	0.000	1.000	20	200000030	200000030	Not-Trans anti-PSPC1-A546 8C-S-PSPC1 V2.00	0	28. Not-Trans and anti-PSPC1-A546_Pos001_S001	00-AJjjwqxaNAvtc7woc75cYZ
3.34883	-2.68381	0.161377	um	Vesicles Paraspeckle	Vesicles Paraspeckle Relative To Cell Position	0.000	1.000	20	200000031	200000031	Not-Trans anti-PSPC1-A546 8C-S-PSPC1 V2.00	0	28. Not-Trans and anti-PSPC1-A546_Pos001_S001	00-AJjjwqxaNAvtc7woc75cYZ
2.88335	-2.18119	0.616699	um	Vesicles Paraspeckle	Vesicles Paraspeckle Relative To Cell Position	0.000	1.000	20	200000032	200000032	Not-Trans anti-PSPC1-A546 8C-S-PSPC1 V2.00	0	28. Not-Trans and anti-PSPC1-A546_Pos001_S001	00-AJjjwqxaNAvtc7woc75cYZ
-1.44212	-1.98878	0.58313	um	Vesicles Paraspeckle	Vesicles Paraspeckle Relative To Cell Position	0.000	1.000	20	200000033	200000033	Not-Trans anti-PSPC1-A546 8C-S-PSPC1 V2.00	0	28. Not-Trans and anti-PSPC1-A546_Pos001_S001	00-AJjjwqxaNAvtc7woc75cYZ
-0.739887	-2.21481	0.820068	um	Vesicles Paraspeckle	Vesicles Paraspeckle Relative To Cell Position	0.000	1.000	20	200000034	200000034	Not-Trans anti-PSPC1-A546 8C-S-PSPC1 V2.00	0	28. Not-Trans and anti-PSPC1-A546_Pos001_S001	00-AJjjwqxaNAvtc7woc75cYZ
-5.71052	2.19908	-0.399048	um	Vesicles Paraspeckle	Vesicles Paraspeckle Relative To Cell Position	0.000	1.000	21	200000035	200000035	Not-Trans anti-PSPC1-A546 8C-S-PSPC1 V2.00	0	28. Not-Trans and anti-PSPC1-A546_Pos001_S001	00-AJjjwqxaNAvtc7woc75cYZ
4.47016	3.17996	-0.255127	um	Vesicles Paraspeckle	Vesicles Paraspeckle Relative To Cell Position	0.000	1.000	21	200000036	200000036	Not-Trans anti-PSPC1-A546 8C-S-PSPC1 V2.00	0	28. Not-Trans and anti-PSPC1-A546_Pos001_S001	00-AJjjwqxaNAvtc7woc75cYZ
-4.87905	3.71095	-0.393799	um	Vesicles Paraspeckle	Vesicles Paraspeckle Relative To Cell Position	0.000	1.000	21	200000037	200000037	Not-Trans anti-PSPC1-A546 8C-S-PSPC1 V2.00	0	28. Not-Trans and anti-PSPC1-A546_Pos001_S001	00-AJjjwqxaNAvtc7woc75cYZ
-5.418	4.24229	-0.511353	um	Vesicles Paraspeckle	Vesicles Paraspeckle Relative To Cell Position	0.000	1.000	21	200000038	200000038	Not-Trans anti-PSPC1-A546 8C-S-PSPC1 V2.00	0	28. Not-Trans and anti-PSPC1-A546_Pos001_S001	00-AJjjwqxaNAvtc7woc75cYZ
-5.68726	4.63538	-0.600098	um	Vesicles Paraspeckle	Vesicles Paraspeckle Relative To Cell Position	0.000	1.000	21	200000039	200000039	Not-Trans anti-PSPC1-A546 8C-S-PSPC1 V2.00	0	28. Not-Trans and anti-PSPC1-A546_Pos001_S001	00-AJjjwqxaNAvtc7woc75cYZ
-0.551477	7.11111	-0.342163	um	Vesicles Paraspeckle	Vesicles Paraspeckle Relative To Cell Position	0.000	1.000	21	200000040	200000040	Not-Trans anti-PSPC1-A546 8C-S-PSPC1 V2.00	0	28. Not-Trans and anti-PSPC1-A546_Pos001_S001	00-AJjjwqxaNAvtc7woc75cYZ
-1.04669	6.82085	-0.0621338	um	Vesicles Paraspeckle	Vesicles Paraspeckle Relative To Cell Position	0.000	1.000	21	200000041	200000041	Not-Trans anti-PSPC1-A546 8C-S-PSPC1 V2.00	0	28. Not-Trans and anti-PSPC1-A546_Pos001_S001	00-AJjjwqxaNAvtc7woc75cYZ
4.23305	2.97593	0.338623	um	Vesicles Paraspeckle	Vesicles Paraspeckle Relative To Cell Position	0.000	1.000	21	200000042	200000042	Not-Trans anti-PSPC1-A546 8C-S-PSPC1 V2.00	0	28. Not-Trans and anti-PSPC1-A546_Pos001_S001	00-AJjjwqxaNAvtc7woc75cYZ
-5.47278	5.64325	-0.376831	um	Vesicles Paraspeckle	Vesicles Paraspeckle Relative To Cell Position	0.000	1.000	22	200000043	200000043	Not-Trans anti-PSPC1-A546 8C-S-PSPC1 V2.00	0	28. Not-Trans and anti-PSPC1-A546_Pos001_S001	00-AJjjwqxaNAvtc7woc75cYZ
-3.25745	-5.50844	0.328125	um	Vesicles Paraspeckle	Vesicles Paraspeckle Relative To Cell Position	0.000	1.000	22	200000044	200000044	Not-Trans anti-PSPC1-A546 8C-S-PSPC1 V2.00	0	28. Not-Trans and anti-PSPC1-A546_Pos001_S001	00-AJjjwqxaNAvtc7woc75cYZ
5.43188	-1.22232	-0.0964355	um	Vesicles Paraspeckle	Vesicles Paraspeckle Relative To Cell Position	0.000	1.000	25	200000045	200000045	Not-Trans anti-PSPC1-A546 8C-S-PSPC1 V2.00	0	28. Not-Trans and anti-PSPC1-A546_Pos001_S001	00-AJjjwqxaNAvtc7woc75cYZ
-1.5485	4.22731	-0.438843	um	Vesicles Paraspeckle	Vesicles Paraspeckle Relative To Cell Position	0.000	1.000	26	200000046	200000046	Not-Trans anti-PSPC1-A546 8C-S-PSPC1 V2.00	0	28. Not-Trans and anti-PSPC1-A546_Pos001_S001	00-AJjjwqxaNAvtc7woc75cYZ
5.42804	2.86992	-0.0717773	um	Vesicles Paraspeckle	Vesicles Paraspeckle Relative To Cell Position	0.000	1.000	26	200000047	200000047	Not-Trans anti-PSPC1-A546 8C-S-PSPC1 V2.00	0	28. Not-Trans and anti-PSPC1-A546_Pos001_S001	00-AJjjwqxaNAvtc7woc75cYZ
-1.06747	3.57329	0.0574951	um	Vesicles Paraspeckle	Vesicles Paraspeckle Relative To Cell Position	0.000	1.000	26	200000048	200000048	Not-Trans anti-PSPC1-A546 8C-S-PSPC1 V2.00	0	28. Not-Trans and anti-PSPC1-A546_Pos001_S001	00-AJjjwqxaNAvtc7woc75cYZ
1.88114	1.41233	0.259521	um	Vesicles Paraspeckle	Vesicles Paraspeckle Relative To Cell Position	0.000	1.000	26	200000049	200000049	Not-Trans anti-PSPC1-A546 8C-S-PSPC1 V2.00	0	28. Not-Trans and anti-PSPC1-A546_Pos001_S001	00-AJjjwqxaNAvtc7woc75cYZ
5.52164	2.36757	0.169556	um	Vesicles Paraspeckle	Vesicles Paraspeckle Relative To Cell Position	0.000	1.000	26	200000050	200000050	Not-Trans anti-PSPC1-A546 8C-S-PSPC1 V2.00	0	28. Not-Trans and anti-PSPC1-A546_Pos001_S001	00-AJjjwqxaNAvtc7woc75cYZ
5.46331	3.28768	0.341675	um	Vesicles Paraspeckle	Vesicles Paraspeckle Relative To Cell Position	0.000	1.000	26	200000051	200000051	Not-Trans anti-PSPC1-A546 8C-S-PSPC1 V2.00	0	28. Not-Trans and anti-PSPC1-A546_Pos001_S001	00-AJjjwqxaNAvtc7woc75cYZ
4.04348	-1.1795	0.267456	um	Vesicles Paraspeckle	Vesicles Paraspeckle Relative To Cell Position	0.000	1.000	27	200000052	200000052	Not-Trans anti-PSPC1-A546 8C-S-PSPC1 V2.00	0	28. Not-Trans and anti-PSPC1-A546_Pos001_S001	00-AJjjwqxaNAvtc7woc75cYZ
4.34512	-0.424271	0.535645	um	Vesicles Paraspeckle	Vesicles Paraspeckle Relative To Cell Position	0.000	1.000	27	200000053	200000053	Not-Trans anti-PSPC1-A546 8C-S-PSPC1 V2.00	0	28. Not-Trans and anti-PSPC1-A546_Pos001_S001	00-AJjjwqxaNAvtc7woc75cYZ
-9.24647	-0.649551	-0.452637	um	Vesicles Paraspeckle	Vesicles Paraspeckle Relative To Cell Position	0.000	1.000	30	200000054	200000054	Not-Trans anti-PSPC1-A546 8C-S-PSPC1 V2.00	0	28. Not-Trans and anti-PSPC1-A546_Pos001_S001	00-AJjjwqxaNAvtc7woc75cYZ
-1.11989	1.25623	-0.335449	um	Vesicles Paraspeckle	Vesicles Paraspeckle Relative To Cell Position	0.000	1.000	32	200000055	200000055	Not-Trans anti-PSPC1-A546 8C-S-PSPC1 V2.00	0	28. Not-Trans and anti-PSPC1-A546_Pos001_S001	00-AJjjwqxaNAvtc7woc75cYZ
-2.05864	7.31333	-0.433594	um	Vesicles Paraspeckle	Vesicles Paraspeckle Relative To Cell Position	0.000	1.000	32	200000056	200000056	Not-Trans anti-PSPC1-A546 8C-S-PSPC1 V2.00	0	28. Not-Trans and anti-PSPC1-A546_Pos001_S001	00-AJjjwqxaNAvtc7woc75cYZ
-1.56636	5.54259	-0.199707	um	Vesicles Paraspeckle	Vesicles Paraspeckle Relative To Cell Position	0.000	1.000	32	200000057	200000057	Not-Trans anti-PSPC1-A546 8C-S-PSPC1 V2.00	0	28. Not-Trans and anti-PSPC1-A546_Pos001_S001	00-AJjjwqxaNAvtc7woc75cYZ
3.946	-6.18796	-0.220703	um	Vesicles Paraspeckle	Vesicles Paraspeckle Relative To Cell Position	0.000	1.000	35	200000058	200000058	Not-Trans anti-PSPC1-A546 8C-S-PSPC1 V2.00	0	28. Not-Trans and anti-PSPC1-A546_Pos001_S001	00-AJjjwqxaNAvtc7woc75cYZ
-4.5269	-1.461	-0.316162	um	Vesicles Paraspeckle	Vesicles Paraspeckle Relative To Cell Position	0.000	1.000	35	200000059	200000059	Not-Trans anti-PSPC1-A546 8C-S-PSPC1 V2.00	0	28. Not-Trans and anti-PSPC1-A546_Pos001_S001	00-AJjjwqxaNAvtc7woc75cYZ
2.43578	-5.00443	0.126465	um	Vesicles Paraspeckle	Vesicles Paraspeckle Relative To Cell Position	0.000	1.000	35	200000060	200000060	Not-Trans anti-PSPC1-A546 8C-S-PSPC1 V2.00	0	28. Not-Trans and anti-PSPC1-A546_Pos001_S001	00-AJjjwqxaNAvtc7woc75cYZ
4.58907	-4.69399	-0.127319	um	Vesicles Paraspeckle	Vesicles Paraspeckle Relative To Cell Position	0.000	1.000	35	200000061	200000061	Not-Trans anti-PSPC1-A546 8C-S-PSPC1 V2.00	0	28. Not-Trans and anti-PSPC1-A546_Pos001_S001	00-AJjjwqxaNAvtc7woc75cYZ
3.85236	-4.51218	0.124268	um	Vesicles Paraspeckle	Vesicles Paraspeckle Relative To Cell Position	0.000	1.000	35	200000062	200000062	Not-Trans anti-PSPC1-A546 8C-S-PSPC1 V2.00	0	28. Not-Trans and anti-PSPC1-A546_Pos001_S001	00-AJjjwqxaNAvtc7woc75cYZ
4.36311	-3.54393	0.00244141	um	Vesicles Paraspeckle	Vesicles Paraspeckle Relative To Cell Position	0.000	1.000	35	200000063	200000063	Not-Trans anti-PSPC1-A546 8C-S-PSPC1 V2.00	0	28. Not-Trans and anti-PSPC1-A546_Pos001_S001	00-AJjjwqxaNAvtc7woc75cYZ
-2.44742	-3.52386	-0.419434	um	Vesicles Paraspeckle	Vesicles Paraspeckle Relative To Cell Position	0.000	1.000	36	200000064	200000064	Not-Trans anti-PSPC1-A546 8C-S-PSPC1 V2.00	0	28. Not-Trans and anti-PSPC1-A546_Pos001_S001	00-AJjjwqxaNAvtc7woc75cYZ
-6.1972	6.20845	-0.687012	um	Vesicles Paraspeckle	Vesicles Paraspeckle Relative To Cell Position	0.000	1.000	36	200000065	200000065	Not-Trans anti-PSPC1-A546 8C-S-PSPC1 V2.00	0	28. Not-Trans and anti-PSPC1-A546_Pos001_S001	00-AJjjwqxaNAvtc7woc75cYZ
-5.59399	7.50545	-0.356689	um	Vesicles Paraspeckle	Vesicles Paraspeckle Relative To Cell Position	0.000	1.000	36	200000066	200000066	Not-Trans anti-PSPC1-A546 8C-S-PSPC1 V2.00	0	28. Not-Trans and anti-PSPC1-A546_Pos001_S001	00-AJjjwqxaNAvtc7woc75cYZ
3.8381	2.23037	0.0407715	um	Vesicles Paraspeckle	Vesicles Paraspeckle Relative To Cell Position	0.000	1.000	37	200000067	200000067	Not-Trans anti-PSPC1-A546 8C-S-PSPC1 V2.00	0	28. Not-Trans and anti-PSPC1-A546_Pos001_S001	00-AJjjwqxaNAvtc7woc75cYZ
3.27585	2.97983	-0.0526123	um	Vesicles Paraspeckle	Vesicles Paraspeckle Relative To Cell Position	0.000	1.000	37	200000068	200000068	Not-Trans anti-PSPC1-A546 8C-S-PSPC1 V2.00	0	28. Not-Trans and anti-PSPC1-A546_Pos001_S001	00-AJjjwqxaNAvtc7woc75cYZ
5.21413	6.55034	0.249634	um	Vesicles Paraspeckle	Vesicles Paraspeckle Relative To Cell Position	0.000	1.000	37	200000069	200000069	Not-Trans anti-PSPC1-A546 8C-S-PSPC1 V2.00	0	28. Not-Trans and anti-PSPC1-A546_Pos001_S001	00-AJjjwqxaNAvtc7woc75cYZ
0.138824	6.729	0.240845	um	Vesicles Paraspeckle	Vesicles Paraspeckle Relative To Cell Position	0.000	1.000	37	200000070	200000070	Not-Trans anti-PSPC1-A546 8C-S-PSPC1 V2.00	0	28. Not-Trans and anti-PSPC1-A546_Pos001_S001	00-AJjjwqxaNAvtc7woc75cYZ
-0.344498	7.83575	-0.0559082	um	Vesicles Paraspeckle	Vesicles Paraspeckle Relative To Cell Position	0.000	1.000	37	200000071	200000071	Not-Trans anti-PSPC1-A546 8C-S-PSPC1 V2.00	0	28. Not-Trans and anti-PSPC1-A546_Pos001_S001	00-AJjjwqxaNAvtc7woc75cYZ
0.845253	-6.56035	-0.2948	um	Vesicles Paraspeckle	Vesicles Paraspeckle Relative To Cell Position	0.000	1.000	41	200000072	200000072	Not-Trans anti-PSPC1-A546 8C-S-PSPC1 V2.00	0	28. Not-Trans and anti-PSPC1-A546_Pos001_S001	00-AJjjwqxaNAvtc7woc75cYZ
-8.70164	2.28038	-0.135986	um	Vesicles Paraspeckle	Vesicles Paraspeckle Relative To Cell Position	0.000	1.000	42	200000073	200000073	Not-Trans anti-PSPC1-A546 8C-S-PSPC1 V2.00	0	28. Not-Trans and anti-PSPC1-A546_Pos001_S001	00-AJjjwqxaNAvtc7woc75cYZ
4.71578	-5.88261	-0.321167	um	Vesicles Paraspeckle	Vesicles Paraspeckle Relative To Cell Position	0.000	1.000	45	200000074	200000074	Not-Trans anti-PSPC1-A546 8C-S-PSPC1 V2.00	0	28. Not-Trans and anti-PSPC1-A546_Pos001_S001	00-AJjjwqxaNAvtc7woc75cYZ
4.91026	-5.51215	-0.21106	um	Vesicles Paraspeckle	Vesicles Paraspeckle Relative To Cell Position	0.000	1.000	45	200000075	200000075	Not-Trans anti-PSPC1-A546 8C-S-PSPC1 V2.00	0	28. Not-Trans and anti-PSPC1-A546_Pos001_S001	00-AJjjwqxaNAvtc7woc75cYZ
7.41982	4.3625	-0.262817	um	Vesicles Paraspeckle	Vesicles Paraspeckle Relative To Cell Position	0.000	1.000	45	200000076	200000076	Not-Trans anti-PSPC1-A546 8C-S-PSPC1 V2.00	0	28. Not-Trans and anti-PSPC1-A546_Pos001_S001	00-AJjjwqxaNAvtc7woc75cYZ
-1.4838	11.0471	-0.605225	um	Vesicles Paraspeckle	Vesicles Paraspeckle Relative To Cell Position	0.000	1.000	46	200000077	200000077	Not-Trans anti-PSPC1-A546 8C-S-PSPC1 V2.00	0	28. Not-Trans and anti-PSPC1-A546_Pos001_S001	00-AJjjwqxaNAvtc7woc75cYZ
-1.74583	11.7226	-0.608032	um	Vesicles Paraspeckle	Vesicles Paraspeckle Relative To Cell Position	0.000	1.000	46	200000078	200000078	Not-Trans anti-PSPC1-A546 8C-S-PSPC1 V2.00	0	28. Not-Trans and anti-PSPC1-A546_Pos001_S001	00-AJjjwqxaNAvtc7woc75cYZ
0.348984	10.7419	-0.252197	um	Vesicles Paraspeckle	Vesicles Paraspeckle Relative To Cell Position	0.000	1.000	46	200000079	200000079	Not-Trans anti-PSPC1-A546 8C-S-PSPC1 V2.00	0	28. Not-Trans and anti-PSPC1-A546_Pos001_S001	00-AJjjwqxaNAvtc7woc75cYZ
-2.73659	11.2232	-0.452026	um	Vesicles Paraspeckle	Vesicles Paraspeckle Relative To Cell Position	0.000	1.000	46	200000080	200000080	Not-Trans anti-PSPC1-A546 8C-S-PSPC1 V2.00	0	28. Not-Trans and anti-PSPC1-A546_Pos001_S001	00-AJjjwqxaNAvtc7woc75cYZ
1.18513	11.0047	-0.0964355	um	Vesicles Paraspeckle	Vesicles Paraspeckle Relative To Cell Position	0.000	1.000	46	200000081	200000081	Not-Trans anti-PSPC1-A546 8C-S-PSPC1 V2.00	0	28. Not-Trans and anti-PSPC1-A546_Pos001_S001	00-AJjjwqxaNAvtc7woc75cYZ
0.464828	11.218	-0.0360107	um	Vesicles Paraspeckle	Vesicles Paraspeckle Relative To Cell Position	0.000	1.000	46	200000082	200000082	Not-Trans anti-PSPC1-A546 8C-S-PSPC1 V2.00	0	28. Not-Trans and anti-PSPC1-A546_Pos001_S001	00-AJjjwqxaNAvtc7woc75cYZ
6.16867	4.77768	-0.523926	um	Vesicles Paraspeckle	Vesicles Paraspeckle Relative To Cell Position	0.000	1.000	47	200000083	200000083	Not-Trans anti-PSPC1-A546 8C-S-PSPC1 V2.00	0	28. Not-Trans and anti-PSPC1-A546_Pos001_S001	00-AJjjwqxaNAvtc7woc75cYZ
4.23708	5.21869	-0.532715	um	Vesicles Paraspeckle	Vesicles Paraspeckle Relative To Cell Position	0.000	1.000	47	200000084	200000084	Not-Trans anti-PSPC1-A546 8C-S-PSPC1 V2.00	0	28. Not-Trans and anti-PSPC1-A546_Pos001_S001	00-AJjjwqxaNAvtc7woc75cYZ
3.86459	-1.0115	-0.0787354	um	Vesicles Paraspeckle	Vesicles Paraspeckle Relative To Cell Position	0.000	1.000	47	200000085	200000085	Not-Trans anti-PSPC1-A546 8C-S-PSPC1 V2.00	0	28. Not-Trans and anti-PSPC1-A546_Pos001_S001	00-AJjjwqxaNAvtc7woc75cYZ
3.36335	-0.241783	-0.176514	um	Vesicles Paraspeckle	Vesicles Paraspeckle Relative To Cell Position	0.000	1.000	47	200000086	200000086	Not-Trans anti-PSPC1-A546 8C-S-PSPC1 V2.00	0	28. Not-Trans and anti-PSPC1-A546_Pos001_S001	00-AJjjwqxaNAvtc7woc75cYZ
5.70113	-0.0594254	-0.175659	um	Vesicles Paraspeckle	Vesicles Paraspeckle Relative To Cell Position	0.000	1.000	47	200000087	200000087	Not-Trans anti-PSPC1-A546 8C-S-PSPC1 V2.00	0	28. Not-Trans and anti-PSPC1-A546_Pos001_S001	00-AJjjwqxaNAvtc7woc75cYZ
4.82754	0.465889	-0.233887	um	Vesicles Paraspeckle	Vesicles Paraspeckle Relative To Cell Position	0.000	1.000	47	200000088	200000088	Not-Trans anti-PSPC1-A546 8C-S-PSPC1 V2.00	0	28. Not-Trans and anti-PSPC1-A546_Pos001_S001	00-AJjjwqxaNAvtc7woc75cYZ
-0.305626	0.908638	-0.293213	um	Vesicles Paraspeckle	Vesicles Paraspeckle Relative To Cell Position	0.000	1.000	47	200000089	200000089	Not-Trans anti-PSPC1-A546 8C-S-PSPC1 V2.00	0	28. Not-Trans and anti-PSPC1-A546_Pos001_S001	00-AJjjwqxaNAvtc7woc75cYZ
5.19565	3.09811	-0.249634	um	Vesicles Paraspeckle	Vesicles Paraspeckle Relative To Cell Position	0.000	1.000	47	200000090	200000090	Not-Trans anti-PSPC1-A546 8C-S-PSPC1 V2.00	0	28. Not-Trans and anti-PSPC1-A546_Pos001_S001	00-AJjjwqxaNAvtc7woc75cYZ
5.02686	3.80965	-0.199707	um	Vesicles Paraspeckle	Vesicles Paraspeckle Relative To Cell Position	0.000	1.000	47	200000091	200000091	Not-Trans anti-PSPC1-A546 8C-S-PSPC1 V2.00	0	28. Not-Trans and anti-PSPC1-A546_Pos001_S001	00-AJjjwqxaNAvtc7woc75cYZ
3.871	5.39136	-0.40918	um	Vesicles Paraspeckle	Vesicles Paraspeckle Relative To Cell Position	0.000	1.000	47	200000092	200000092	Not-Trans anti-PSPC1-A546 8C-S-PSPC1 V2.00	0	28. Not-Trans and anti-PSPC1-A546_Pos001_S001	00-AJjjwqxaNAvtc7woc75cYZ
1.17725	-0.781715	0	um	Vesicles Paraspeckle	Vesicles Paraspeckle Relative To Cell Position	0.000	1.000	47	200000093	200000093	Not-Trans anti-PSPC1-A546 8C-S-PSPC1 V2.00	0	28. Not-Trans and anti-PSPC1-A546_Pos001_S001	00-AJjjwqxaNAvtc7woc75cYZ
2.93283	-0.79538	-0.039917	um	Vesicles Paraspeckle	Vesicles Paraspeckle Relative To Cell Position	0.000	1.000	47	200000094	200000094	Not-Trans anti-PSPC1-A546 8C-S-PSPC1 V2.00	0	28. Not-Trans and anti-PSPC1-A546_Pos001_S001	00-AJjjwqxaNAvtc7woc75cYZ
4.81553	-0.781425	0.0992432	um	Vesicles Paraspeckle	Vesicles Paraspeckle Relative To Cell Position	0.000	1.000	47	200000095	200000095	Not-Trans anti-PSPC1-A546 8C-S-PSPC1 V2.00	0	28. Not-Trans and anti-PSPC1-A546_Pos001_S001	00-AJjjwqxaNAvtc7woc75cYZ
4.31193	-0.523018	-0.00952148	um	Vesicles Paraspeckle	Vesicles Paraspeckle Relative To Cell Position	0.000	1.000	47	200000096	200000096	Not-Trans anti-PSPC1-A546 8C-S-PSPC1 V2.00	0	28. Not-Trans and anti-PSPC1-A546_Pos001_S001	00-AJjjwqxaNAvtc7woc75cYZ
1.669	-0.357109	0.0032959	um	Vesicles Paraspeckle	Vesicles Paraspeckle Relative To Cell Position	0.000	1.000	47	200000097	200000097	Not-Trans anti-PSPC1-A546 8C-S-PSPC1 V2.00	0	28. Not-Trans and anti-PSPC1-A546_Pos001_S001	00-AJjjwqxaNAvtc7woc75cYZ
0.032959	-0.0996704	0.0911865	um	Vesicles Paraspeckle	Vesicles Paraspeckle Relative To Cell Position	0.000	1.000	47	200000098	200000098	Not-Trans anti-PSPC1-A546 8C-S-PSPC1 V2.00	0	28. Not-Trans and anti-PSPC1-A546_Pos001_S001	00-AJjjwqxaNAvtc7woc75cYZ
0.272636	0.454559	-0.00012207	um	Vesicles Paraspeckle	Vesicles Paraspeckle Relative To Cell Position	0.000	1.000	47	200000099	200000099	Not-Trans anti-PSPC1-A546 8C-S-PSPC1 V2.00	0	28. Not-Trans and anti-PSPC1-A546_Pos001_S001	00-AJjjwqxaNAvtc7woc75cYZ
2.1666	0.377258	-0.0249023	um	Vesicles Paraspeckle	Vesicles Paraspeckle Relative To Cell Position	0.000	1.000	47	200000100	200000100	Not-Trans anti-PSPC1-A546 8C-S-PSPC1 V2.00	0	28. Not-Trans and anti-PSPC1-A546_Pos001_S001	00-AJjjwqxaNAvtc7woc75cYZ
3.12841	4.20335	0.101929	um	Vesicles Paraspeckle	Vesicles Paraspeckle Relative To Cell Position	0.000	1.000	47	200000101	200000101	Not-Trans anti-PSPC1-A546 8C-S-PSPC1 V2.00	0	28. Not-Trans and anti-PSPC1-A546_Pos001_S001	00-AJjjwqxaNAvtc7woc75cYZ
3.56354	4.7151	-0.0152588	um	Vesicles Paraspeckle	Vesicles Paraspeckle Relative To Cell Position	0.000	1.000	47	200000102	200000102	Not-Trans anti-PSPC1-A546 8C-S-PSPC1 V2.00	0	28. Not-Trans and anti-PSPC1-A546_Pos001_S001	00-AJjjwqxaNAvtc7woc75cYZ
-5.08585	-4.38686	-0.47876	um	Vesicles Paraspeckle	Vesicles Paraspeckle Relative To Cell Position	0.000	1.000	48	200000103	200000103	Not-Trans anti-PSPC1-A546 8C-S-PSPC1 V2.00	0	28. Not-Trans and anti-PSPC1-A546_Pos001_S001	00-AJjjwqxaNAvtc7woc75cYZ
-4.71297	-3.85611	-0.430664	um	Vesicles Paraspeckle	Vesicles Paraspeckle Relative To Cell Position	0.000	1.000	48	200000104	200000104	Not-Trans anti-PSPC1-A546 8C-S-PSPC1 V2.00	0	28. Not-Trans and anti-PSPC1-A546_Pos001_S001	00-AJjjwqxaNAvtc7woc75cYZ
-3.50475	-3.23181	-0.602295	um	Vesicles Paraspeckle	Vesicles Paraspeckle Relative To Cell Position	0.000	1.000	48	200000105	200000105	Not-Trans anti-PSPC1-A546 8C-S-PSPC1 V2.00	0	28. Not-Trans and anti-PSPC1-A546_Pos001_S001	00-AJjjwqxaNAvtc7woc75cYZ
-4.5228	1.39169	-0.565796	um	Vesicles Paraspeckle	Vesicles Paraspeckle Relative To Cell Position	0.000	1.000	48	200000106	200000106	Not-Trans anti-PSPC1-A546 8C-S-PSPC1 V2.00	0	28. Not-Trans and anti-PSPC1-A546_Pos001_S001	00-AJjjwqxaNAvtc7woc75cYZ
-4.33658	2.08386	-0.612305	um	Vesicles Paraspeckle	Vesicles Paraspeckle Relative To Cell Position	0.000	1.000	48	200000107	200000107	Not-Trans anti-PSPC1-A546 8C-S-PSPC1 V2.00	0	28. Not-Trans and anti-PSPC1-A546_Pos001_S001	00-AJjjwqxaNAvtc7woc75cYZ
-4.84315	-4.88979	-0.119751	um	Vesicles Paraspeckle	Vesicles Paraspeckle Relative To Cell Position	0.000	1.000	48	200000108	200000108	Not-Trans anti-PSPC1-A546 8C-S-PSPC1 V2.00	0	28. Not-Trans and anti-PSPC1-A546_Pos001_S001	00-AJjjwqxaNAvtc7woc75cYZ
-5.74081	-4.60649	-0.0566406	um	Vesicles Paraspeckle	Vesicles Paraspeckle Relative To Cell Position	0.000	1.000	48	200000109	200000109	Not-Trans anti-PSPC1-A546 8C-S-PSPC1 V2.00	0	28. Not-Trans and anti-PSPC1-A546_Pos001_S001	00-AJjjwqxaNAvtc7woc75cYZ
-6.47759	-4.45804	-0.0682373	um	Vesicles Paraspeckle	Vesicles Paraspeckle Relative To Cell Position	0.000	1.000	48	200000110	200000110	Not-Trans anti-PSPC1-A546 8C-S-PSPC1 V2.00	0	28. Not-Trans and anti-PSPC1-A546_Pos001_S001	00-AJjjwqxaNAvtc7woc75cYZ
-6.05769	-4.14983	-0.12561	um	Vesicles Paraspeckle	Vesicles Paraspeckle Relative To Cell Position	0.000	1.000	48	200000111	200000111	Not-Trans anti-PSPC1-A546 8C-S-PSPC1 V2.00	0	28. Not-Trans and anti-PSPC1-A546_Pos001_S001	00-AJjjwqxaNAvtc7woc75cYZ
-2.18394	-4.14771	-0.276123	um	Vesicles Paraspeckle	Vesicles Paraspeckle Relative To Cell Position	0.000	1.000	48	200000112	200000112	Not-Trans anti-PSPC1-A546 8C-S-PSPC1 V2.00	0	28. Not-Trans and anti-PSPC1-A546_Pos001_S001	00-AJjjwqxaNAvtc7woc75cYZ
-7.09769	-3.86789	-0.293945	um	Vesicles Paraspeckle	Vesicles Paraspeckle Relative To Cell Position	0.000	1.000	48	200000113	200000113	Not-Trans anti-PSPC1-A546 8C-S-PSPC1 V2.00	0	28. Not-Trans and anti-PSPC1-A546_Pos001_S001	00-AJjjwqxaNAvtc7woc75cYZ
-4.14442	-3.89397	-0.285034	um	Vesicles Paraspeckle	Vesicles Paraspeckle Relative To Cell Position	0.000	1.000	48	200000114	200000114	Not-Trans anti-PSPC1-A546 8C-S-PSPC1 V2.00	0	28. Not-Trans and anti-PSPC1-A546_Pos001_S001	00-AJjjwqxaNAvtc7woc75cYZ
-7.20885	-3.45491	-0.132813	um	Vesicles Paraspeckle	Vesicles Paraspeckle Relative To Cell Position	0.000	1.000	48	200000115	200000115	Not-Trans anti-PSPC1-A546 8C-S-PSPC1 V2.00	0	28. Not-Trans and anti-PSPC1-A546_Pos001_S001	00-AJjjwqxaNAvtc7woc75cYZ
-5.29548	-3.18436	-0.105957	um	Vesicles Paraspeckle	Vesicles Paraspeckle Relative To Cell Position	0.000	1.000	48	200000116	200000116	Not-Trans anti-PSPC1-A546 8C-S-PSPC1 V2.00	0	28. Not-Trans and anti-PSPC1-A546_Pos001_S001	00-AJjjwqxaNAvtc7woc75cYZ
1.92705	0.39798	-0.120972	um	Vesicles Paraspeckle	Vesicles Paraspeckle Relative To Cell Position	0.000	1.000	48	200000117	200000117	Not-Trans anti-PSPC1-A546 8C-S-PSPC1 V2.00	0	28. Not-Trans and anti-PSPC1-A546_Pos001_S001	00-AJjjwqxaNAvtc7woc75cYZ
-2.89167	-4.66841	0.123535	um	Vesicles Paraspeckle	Vesicles Paraspeckle Relative To Cell Position	0.000	1.000	48	200000118	200000118	Not-Trans anti-PSPC1-A546 8C-S-PSPC1 V2.00	0	28. Not-Trans and anti-PSPC1-A546_Pos001_S001	00-AJjjwqxaNAvtc7woc75cYZ
-2.96194	-2.8479	0.0541992	um	Vesicles Paraspeckle	Vesicles Paraspeckle Relative To Cell Position	0.000	1.000	48	200000119	200000119	Not-Trans anti-PSPC1-A546 8C-S-PSPC1 V2.00	0	28. Not-Trans and anti-PSPC1-A546_Pos001_S001	00-AJjjwqxaNAvtc7woc75cYZ
-4.12969	-1.96144	0.362427	um	Vesicles Paraspeckle	Vesicles Paraspeckle Relative To Cell Position	0.000	1.000	48	200000120	200000120	Not-Trans anti-PSPC1-A546 8C-S-PSPC1 V2.00	0	28. Not-Trans and anti-PSPC1-A546_Pos001_S001	00-AJjjwqxaNAvtc7woc75cYZ
-2.39919	-1.74367	0.0490723	um	Vesicles Paraspeckle	Vesicles Paraspeckle Relative To Cell Position	0.000	1.000	48	200000121	200000121	Not-Trans anti-PSPC1-A546 8C-S-PSPC1 V2.00	0	28. Not-Trans and anti-PSPC1-A546_Pos001_S001	00-AJjjwqxaNAvtc7woc75cYZ
-3.2581	-0.003479	0.119141	um	Vesicles Paraspeckle	Vesicles Paraspeckle Relative To Cell Position	0.000	1.000	48	200000122	200000122	Not-Trans anti-PSPC1-A546 8C-S-PSPC1 V2.00	0	28. Not-Trans and anti-PSPC1-A546_Pos001_S001	00-AJjjwqxaNAvtc7woc75cYZ
-3.45505	-3.65218	0.44873	um	Vesicles Paraspeckle	Vesicles Paraspeckle Relative To Cell Position	0.000	1.000	48	200000123	200000123	Not-Trans anti-PSPC1-A546 8C-S-PSPC1 V2.00	0	28. Not-Trans and anti-PSPC1-A546_Pos001_S001	00-AJjjwqxaNAvtc7woc75cYZ
-3.41162	-2.47598	0.514893	um	Vesicles Paraspeckle	Vesicles Paraspeckle Relative To Cell Position	0.000	1.000	48	200000124	200000124	Not-Trans anti-PSPC1-A546 8C-S-PSPC1 V2.00	0	28. Not-Trans and anti-PSPC1-A546_Pos001_S001	00-AJjjwqxaNAvtc7woc75cYZ
-3.73258	-6.07278	-0.497559	um	Vesicles Paraspeckle	Vesicles Paraspeckle Relative To Cell Position	0.000	1.000	49	200000125	200000125	Not-Trans anti-PSPC1-A546 8C-S-PSPC1 V2.00	0	28. Not-Trans and anti-PSPC1-A546_Pos001_S001	00-AJjjwqxaNAvtc7woc75cYZ
0.358696	-6.09335	-0.113525	um	Vesicles Paraspeckle	Vesicles Paraspeckle Relative To Cell Position	0.000	1.000	49	200000126	200000126	Not-Trans anti-PSPC1-A546 8C-S-PSPC1 V2.00	0	28. Not-Trans and anti-PSPC1-A546_Pos001_S001	00-AJjjwqxaNAvtc7woc75cYZ
3.67603	-2.2081	-0.151367	um	Vesicles Paraspeckle	Vesicles Paraspeckle Relative To Cell Position	0.000	1.000	49	200000127	200000127	Not-Trans anti-PSPC1-A546 8C-S-PSPC1 V2.00	0	28. Not-Trans and anti-PSPC1-A546_Pos001_S001	00-AJjjwqxaNAvtc7woc75cYZ
-0.348373	-6.8215	0.398804	um	Vesicles Paraspeckle	Vesicles Paraspeckle Relative To Cell Position	0.000	1.000	49	200000128	200000128	Not-Trans anti-PSPC1-A546 8C-S-PSPC1 V2.00	0	28. Not-Trans and anti-PSPC1-A546_Pos001_S001	00-AJjjwqxaNAvtc7woc75cYZ
3.66736	-2.72942	0.170654	um	Vesicles Paraspeckle	Vesicles Paraspeckle Relative To Cell Position	0.000	1.000	49	200000129	200000129	Not-Trans anti-PSPC1-A546 8C-S-PSPC1 V2.00	0	28. Not-Trans and anti-PSPC1-A546_Pos001_S001	00-AJjjwqxaNAvtc7woc75cYZ
0.138817	-6.7984	1.00964	um	Vesicles Paraspeckle	Vesicles Paraspeckle Relative To Cell Position	0.000	1.000	49	200000130	200000130	Not-Trans anti-PSPC1-A546 8C-S-PSPC1 V2.00	0	28. Not-Trans and anti-PSPC1-A546_Pos001_S001	00-AJjjwqxaNAvtc7woc75cYZ
-2.49707	-1.66457	0.0922852	um	Vesicles Paraspeckle	Vesicles Paraspeckle Relative To Cell Position	0.000	1.000	50	200000131	200000131	Not-Trans anti-PSPC1-A546 8C-S-PSPC1 V2.00	0	28. Not-Trans and anti-PSPC1-A546_Pos001_S001	00-AJjjwqxaNAvtc7woc75cYZ
-4.90887	-0.85675	0.0335693	um	Vesicles Paraspeckle	Vesicles Paraspeckle Relative To Cell Position	0.000	1.000	50	200000132	200000132	Not-Trans anti-PSPC1-A546 8C-S-PSPC1 V2.00	0	28. Not-Trans and anti-PSPC1-A546_Pos001_S001	00-AJjjwqxaNAvtc7woc75cYZ
-2.42496	-0.597427	-0.0488281	um	Vesicles Paraspeckle	Vesicles Paraspeckle Relative To Cell Position	0.000	1.000	50	200000133	200000133	Not-Trans anti-PSPC1-A546 8C-S-PSPC1 V2.00	0	28. Not-Trans and anti-PSPC1-A546_Pos001_S001	00-AJjjwqxaNAvtc7woc75cYZ
-3.12043	-0.430237	-0.0195313	um	Vesicles Paraspeckle	Vesicles Paraspeckle Relative To Cell Position	0.000	1.000	50	200000134	200000134	Not-Trans anti-PSPC1-A546 8C-S-PSPC1 V2.00	0	28. Not-Trans and anti-PSPC1-A546_Pos001_S001	00-AJjjwqxaNAvtc7woc75cYZ
1.36042	1.05313	0.224731	um	Vesicles Paraspeckle	Vesicles Paraspeckle Relative To Cell Position	0.000	1.000	50	200000135	200000135	Not-Trans anti-PSPC1-A546 8C-S-PSPC1 V2.00	0	28. Not-Trans and anti-PSPC1-A546_Pos001_S001	00-AJjjwqxaNAvtc7woc75cYZ
-3.70956	2.00879	0.299805	um	Vesicles Paraspeckle	Vesicles Paraspeckle Relative To Cell Position	0.000	1.000	50	200000136	200000136	Not-Trans anti-PSPC1-A546 8C-S-PSPC1 V2.00	0	28. Not-Trans and anti-PSPC1-A546_Pos001_S001	00-AJjjwqxaNAvtc7woc75cYZ
0.914532	0.524872	0.444824	um	Vesicles Paraspeckle	Vesicles Paraspeckle Relative To Cell Position	0.000	1.000	50	200000137	200000137	Not-Trans anti-PSPC1-A546 8C-S-PSPC1 V2.00	0	28. Not-Trans and anti-PSPC1-A546_Pos001_S001	00-AJjjwqxaNAvtc7woc75cYZ
-3.65617	2.45963	0.405151	um	Vesicles Paraspeckle	Vesicles Paraspeckle Relative To Cell Position	0.000	1.000	50	200000138	200000138	Not-Trans anti-PSPC1-A546 8C-S-PSPC1 V2.00	0	28. Not-Trans and anti-PSPC1-A546_Pos001_S001	00-AJjjwqxaNAvtc7woc75cYZ
-1.03555	-6.0083	-0.189453	um	Vesicles Paraspeckle	Vesicles Paraspeckle Relative To Cell Position	0.000	1.000	53	200000139	200000139	Not-Trans anti-PSPC1-A546 8C-S-PSPC1 V2.00	0	28. Not-Trans and anti-PSPC1-A546_Pos001_S001	00-AJjjwqxaNAvtc7woc75cYZ
1.06478	-4.23354	-0.146362	um	Vesicles Paraspeckle	Vesicles Paraspeckle Relative To Cell Position	0.000	1.000	53	200000140	200000140	Not-Trans anti-PSPC1-A546 8C-S-PSPC1 V2.00	0	28. Not-Trans and anti-PSPC1-A546_Pos001_S001	00-AJjjwqxaNAvtc7woc75cYZ
0.152626	-3.07146	-0.12561	um	Vesicles Paraspeckle	Vesicles Paraspeckle Relative To Cell Position	0.000	1.000	53	200000141	200000141	Not-Trans anti-PSPC1-A546 8C-S-PSPC1 V2.00	0	28. Not-Trans and anti-PSPC1-A546_Pos001_S001	00-AJjjwqxaNAvtc7woc75cYZ
1.2947	0.5905	-0.223022	um	Vesicles Paraspeckle	Vesicles Paraspeckle Relative To Cell Position	0.000	1.000	53	200000142	200000142	Not-Trans anti-PSPC1-A546 8C-S-PSPC1 V2.00	0	28. Not-Trans and anti-PSPC1-A546_Pos001_S001	00-AJjjwqxaNAvtc7woc75cYZ
1.45072	0.923233	-0.216309	um	Vesicles Paraspeckle	Vesicles Paraspeckle Relative To Cell Position	0.000	1.000	53	200000143	200000143	Not-Trans anti-PSPC1-A546 8C-S-PSPC1 V2.00	0	28. Not-Trans and anti-PSPC1-A546_Pos001_S001	00-AJjjwqxaNAvtc7woc75cYZ
-7.22202	-5.88051	-0.37915	um	Vesicles Paraspeckle	Vesicles Paraspeckle Relative To Cell Position	0.000	1.000	54	200000144	200000144	Not-Trans anti-PSPC1-A546 8C-S-PSPC1 V2.00	0	28. Not-Trans and anti-PSPC1-A546_Pos001_S001	00-AJjjwqxaNAvtc7woc75cYZ
-6.55205	-3.70354	-0.176514	um	Vesicles Paraspeckle	Vesicles Paraspeckle Relative To Cell Position	0.000	1.000	54	200000145	200000145	Not-Trans anti-PSPC1-A546 8C-S-PSPC1 V2.00	0	28. Not-Trans and anti-PSPC1-A546_Pos001_S001	00-AJjjwqxaNAvtc7woc75cYZ
-6.1312	-4.39394	0.0966797	um	Vesicles Paraspeckle	Vesicles Paraspeckle Relative To Cell Position	0.000	1.000	54	200000146	200000146	Not-Trans anti-PSPC1-A546 8C-S-PSPC1 V2.00	0	28. Not-Trans and anti-PSPC1-A546_Pos001_S001	00-AJjjwqxaNAvtc7woc75cYZ
-5.19883	-2.41818	0.152466	um	Vesicles Paraspeckle	Vesicles Paraspeckle Relative To Cell Position	0.000	1.000	54	200000147	200000147	Not-Trans anti-PSPC1-A546 8C-S-PSPC1 V2.00	0	28. Not-Trans and anti-PSPC1-A546_Pos001_S001	00-AJjjwqxaNAvtc7woc75cYZ
-1.07481	-1.7785	-0.204956	um	Vesicles Paraspeckle	Vesicles Paraspeckle Relative To Cell Position	0.000	1.000	56	200000148	200000148	Not-Trans anti-PSPC1-A546 8C-S-PSPC1 V2.00	0	28. Not-Trans and anti-PSPC1-A546_Pos001_S001	00-AJjjwqxaNAvtc7woc75cYZ
1.11605	-0.313965	-0.268921	um	Vesicles Paraspeckle	Vesicles Paraspeckle Relative To Cell Position	0.000	1.000	56	200000149	200000149	Not-Trans anti-PSPC1-A546 8C-S-PSPC1 V2.00	0	28. Not-Trans and anti-PSPC1-A546_Pos001_S001	00-AJjjwqxaNAvtc7woc75cYZ
-1.54043	-0.154007	0.0609131	um	Vesicles Paraspeckle	Vesicles Paraspeckle Relative To Cell Position	0.000	1.000	56	200000150	200000150	Not-Trans anti-PSPC1-A546 8C-S-PSPC1 V2.00	0	28. Not-Trans and anti-PSPC1-A546_Pos001_S001	00-AJjjwqxaNAvtc7woc75cYZ
-6.92362	-1.88362	-0.227051	um	Vesicles Paraspeckle	Vesicles Paraspeckle Relative To Cell Position	0.000	1.000	58	200000151	200000151	Not-Trans anti-PSPC1-A546 8C-S-PSPC1 V2.00	0	28. Not-Trans and anti-PSPC1-A546_Pos001_S001	00-AJjjwqxaNAvtc7woc75cYZ
-6.32498	-1.26099	0.322754	um	Vesicles Paraspeckle	Vesicles Paraspeckle Relative To Cell Position	0.000	1.000	58	200000152	200000152	Not-Trans anti-PSPC1-A546 8C-S-PSPC1 V2.00	0	28. Not-Trans and anti-PSPC1-A546_Pos001_S001	00-AJjjwqxaNAvtc7woc75cYZ
-5.06381	0.715851	0.628052	um	Vesicles Paraspeckle	Vesicles Paraspeckle Relative To Cell Position	0.000	1.000	58	200000153	200000153	Not-Trans anti-PSPC1-A546 8C-S-PSPC1 V2.00	0	28. Not-Trans and anti-PSPC1-A546_Pos001_S001	00-AJjjwqxaNAvtc7woc75cYZ
-6.30877	0.199951	0.936523	um	Vesicles Paraspeckle	Vesicles Paraspeckle Relative To Cell Position	0.000	1.000	58	200000154	200000154	Not-Trans anti-PSPC1-A546 8C-S-PSPC1 V2.00	0	28. Not-Trans and anti-PSPC1-A546_Pos001_S001	00-AJjjwqxaNAvtc7woc75cYZ
-5.83788	0.301453	1.2373	um	Vesicles Paraspeckle	Vesicles Paraspeckle Relative To Cell Position	0.000	1.000	58	200000155	200000155	Not-Trans anti-PSPC1-A546 8C-S-PSPC1 V2.00	0	28. Not-Trans and anti-PSPC1-A546_Pos001_S001	00-AJjjwqxaNAvtc7woc75cYZ
-6.28101	1.56358	1.01855	um	Vesicles Paraspeckle	Vesicles Paraspeckle Relative To Cell Position	0.000	1.000	58	200000156	200000156	Not-Trans anti-PSPC1-A546 8C-S-PSPC1 V2.00	0	28. Not-Trans and anti-PSPC1-A546_Pos001_S001	00-AJjjwqxaNAvtc7woc75cYZ
-6.33845	1.26277	1.48633	um	Vesicles Paraspeckle	Vesicles Paraspeckle Relative To Cell Position	0.000	1.000	58	200000157	200000157	Not-Trans anti-PSPC1-A546 8C-S-PSPC1 V2.00	0	28. Not-Trans and anti-PSPC1-A546_Pos001_S001	00-AJjjwqxaNAvtc7woc75cYZ
-5.3514	1.42302	1.33118	um	Vesicles Paraspeckle	Vesicles Paraspeckle Relative To Cell Position	0.000	1.000	58	200000158	200000158	Not-Trans anti-PSPC1-A546 8C-S-PSPC1 V2.00	0	28. Not-Trans and anti-PSPC1-A546_Pos001_S001	00-AJjjwqxaNAvtc7woc75cYZ
0.82197	-1.14171	-0.205444	um	Vesicles Paraspeckle	Vesicles Paraspeckle Relative To Cell Position	0.000	1.000	59	200000159	200000159	Not-Trans anti-PSPC1-A546 8C-S-PSPC1 V2.00	0	28. Not-Trans and anti-PSPC1-A546_Pos001_S001	00-AJjjwqxaNAvtc7woc75cYZ
0.343747	0.248566	0.111572	um	Vesicles Paraspeckle	Vesicles Paraspeckle Relative To Cell Position	0.000	1.000	59	200000160	200000160	Not-Trans anti-PSPC1-A546 8C-S-PSPC1 V2.00	0	28. Not-Trans and anti-PSPC1-A546_Pos001_S001	00-AJjjwqxaNAvtc7woc75cYZ
-1.41313	3.91779	0.0936279	um	Vesicles Paraspeckle	Vesicles Paraspeckle Relative To Cell Position	0.000	1.000	60	200000161	200000161	Not-Trans anti-PSPC1-A546 8C-S-PSPC1 V2.00	0	28. Not-Trans and anti-PSPC1-A546_Pos001_S001	00-AJjjwqxaNAvtc7woc75cYZ
-1.05232	4.89566	-0.0537109	um	Vesicles Paraspeckle	Vesicles Paraspeckle Relative To Cell Position	0.000	1.000	60	200000162	200000162	Not-Trans anti-PSPC1-A546 8C-S-PSPC1 V2.00	0	28. Not-Trans and anti-PSPC1-A546_Pos001_S001	00-AJjjwqxaNAvtc7woc75cYZ
-4.02113	5.11572	-0.0524902	um	Vesicles Paraspeckle	Vesicles Paraspeckle Relative To Cell Position	0.000	1.000	60	200000163	200000163	Not-Trans anti-PSPC1-A546 8C-S-PSPC1 V2.00	0	28. Not-Trans and anti-PSPC1-A546_Pos001_S001	00-AJjjwqxaNAvtc7woc75cYZ
-1.97409	5.8481	-0.122925	um	Vesicles Paraspeckle	Vesicles Paraspeckle Relative To Cell Position	0.000	1.000	60	200000164	200000164	Not-Trans anti-PSPC1-A546 8C-S-PSPC1 V2.00	0	28. Not-Trans and anti-PSPC1-A546_Pos001_S001	00-AJjjwqxaNAvtc7woc75cYZ
-2.6851	6.05569	-0.114502	um	Vesicles Paraspeckle	Vesicles Paraspeckle Relative To Cell Position	0.000	1.000	60	200000165	200000165	Not-Trans anti-PSPC1-A546 8C-S-PSPC1 V2.00	0	28. Not-Trans and anti-PSPC1-A546_Pos001_S001	00-AJjjwqxaNAvtc7woc75cYZ
-0.331772	6.08293	-0.125	um	Vesicles Paraspeckle	Vesicles Paraspeckle Relative To Cell Position	0.000	1.000	60	200000166	200000166	Not-Trans anti-PSPC1-A546 8C-S-PSPC1 V2.00	0	28. Not-Trans and anti-PSPC1-A546_Pos001_S001	00-AJjjwqxaNAvtc7woc75cYZ
-2.74915	6.59288	-0.0235596	um	Vesicles Paraspeckle	Vesicles Paraspeckle Relative To Cell Position	0.000	1.000	60	200000167	200000167	Not-Trans anti-PSPC1-A546 8C-S-PSPC1 V2.00	0	28. Not-Trans and anti-PSPC1-A546_Pos001_S001	00-AJjjwqxaNAvtc7woc75cYZ
-1.93065	1.72145	0.468018	um	Vesicles Paraspeckle	Vesicles Paraspeckle Relative To Cell Position	0.000	1.000	60	200000168	200000168	Not-Trans anti-PSPC1-A546 8C-S-PSPC1 V2.00	0	28. Not-Trans and anti-PSPC1-A546_Pos001_S001	00-AJjjwqxaNAvtc7woc75cYZ
-0.307068	1.79674	0.252075	um	Vesicles Paraspeckle	Vesicles Paraspeckle Relative To Cell Position	0.000	1.000	60	200000169	200000169	Not-Trans anti-PSPC1-A546 8C-S-PSPC1 V2.00	0	28. Not-Trans and anti-PSPC1-A546_Pos001_S001	00-AJjjwqxaNAvtc7woc75cYZ
-2.7574	2.4771	0.203003	um	Vesicles Paraspeckle	Vesicles Paraspeckle Relative To Cell Position	0.000	1.000	60	200000170	200000170	Not-Trans anti-PSPC1-A546 8C-S-PSPC1 V2.00	0	28. Not-Trans and anti-PSPC1-A546_Pos001_S001	00-AJjjwqxaNAvtc7woc75cYZ
-1.48685	2.97876	0.337524	um	Vesicles Paraspeckle	Vesicles Paraspeckle Relative To Cell Position	0.000	1.000	60	200000171	200000171	Not-Trans anti-PSPC1-A546 8C-S-PSPC1 V2.00	0	28. Not-Trans and anti-PSPC1-A546_Pos001_S001	00-AJjjwqxaNAvtc7woc75cYZ
-2.86493	3.43933	0.158691	um	Vesicles Paraspeckle	Vesicles Paraspeckle Relative To Cell Position	0.000	1.000	60	200000172	200000172	Not-Trans anti-PSPC1-A546 8C-S-PSPC1 V2.00	0	28. Not-Trans and anti-PSPC1-A546_Pos001_S001	00-AJjjwqxaNAvtc7woc75cYZ
-1.94133	4.16058	0.326782	um	Vesicles Paraspeckle	Vesicles Paraspeckle Relative To Cell Position	0.000	1.000	60	200000173	200000173	Not-Trans anti-PSPC1-A546 8C-S-PSPC1 V2.00	0	28. Not-Trans and anti-PSPC1-A546_Pos001_S001	00-AJjjwqxaNAvtc7woc75cYZ
-2.46773	5.19145	0.264893	um	Vesicles Paraspeckle	Vesicles Paraspeckle Relative To Cell Position	0.000	1.000	60	200000174	200000174	Not-Trans anti-PSPC1-A546 8C-S-PSPC1 V2.00	0	28. Not-Trans and anti-PSPC1-A546_Pos001_S001	00-AJjjwqxaNAvtc7woc75cYZ
-3.35925	5.3018	0.253418	um	Vesicles Paraspeckle	Vesicles Paraspeckle Relative To Cell Position	0.000	1.000	60	200000175	200000175	Not-Trans anti-PSPC1-A546 8C-S-PSPC1 V2.00	0	28. Not-Trans and anti-PSPC1-A546_Pos001_S001	00-AJjjwqxaNAvtc7woc75cYZ
-1.66641	6.5656	0.144409	um	Vesicles Paraspeckle	Vesicles Paraspeckle Relative To Cell Position	0.000	1.000	60	200000176	200000176	Not-Trans anti-PSPC1-A546 8C-S-PSPC1 V2.00	0	28. Not-Trans and anti-PSPC1-A546_Pos001_S001	00-AJjjwqxaNAvtc7woc75cYZ
-5.27246	6.78036	0.37207	um	Vesicles Paraspeckle	Vesicles Paraspeckle Relative To Cell Position	0.000	1.000	60	200000177	200000177	Not-Trans anti-PSPC1-A546 8C-S-PSPC1 V2.00	0	28. Not-Trans and anti-PSPC1-A546_Pos001_S001	00-AJjjwqxaNAvtc7woc75cYZ
-1.68826	7.0668	0.306641	um	Vesicles Paraspeckle	Vesicles Paraspeckle Relative To Cell Position	0.000	1.000	60	200000178	200000178	Not-Trans anti-PSPC1-A546 8C-S-PSPC1 V2.00	0	28. Not-Trans and anti-PSPC1-A546_Pos001_S001	00-AJjjwqxaNAvtc7woc75cYZ
-5.78491	7.28799	0.220703	um	Vesicles Paraspeckle	Vesicles Paraspeckle Relative To Cell Position	0.000	1.000	60	200000179	200000179	Not-Trans anti-PSPC1-A546 8C-S-PSPC1 V2.00	0	28. Not-Trans and anti-PSPC1-A546_Pos001_S001	00-AJjjwqxaNAvtc7woc75cYZ
-1.96645	2.22023	0.587891	um	Vesicles Paraspeckle	Vesicles Paraspeckle Relative To Cell Position	0.000	1.000	60	200000180	200000180	Not-Trans anti-PSPC1-A546 8C-S-PSPC1 V2.00	0	28. Not-Trans and anti-PSPC1-A546_Pos001_S001	00-AJjjwqxaNAvtc7woc75cYZ
-1.68375	3.40509	0.520752	um	Vesicles Paraspeckle	Vesicles Paraspeckle Relative To Cell Position	0.000	1.000	60	200000181	200000181	Not-Trans anti-PSPC1-A546 8C-S-PSPC1 V2.00	0	28. Not-Trans and anti-PSPC1-A546_Pos001_S001	00-AJjjwqxaNAvtc7woc75cYZ
-2.79449	4.40326	0.823242	um	Vesicles Paraspeckle	Vesicles Paraspeckle Relative To Cell Position	0.000	1.000	60	200000182	200000182	Not-Trans anti-PSPC1-A546 8C-S-PSPC1 V2.00	0	28. Not-Trans and anti-PSPC1-A546_Pos001_S001	00-AJjjwqxaNAvtc7woc75cYZ
-4.12071	2.53871	1.01831	um	Vesicles Paraspeckle	Vesicles Paraspeckle Relative To Cell Position	0.000	1.000	60	200000183	200000183	Not-Trans anti-PSPC1-A546 8C-S-PSPC1 V2.00	0	28. Not-Trans and anti-PSPC1-A546_Pos001_S001	00-AJjjwqxaNAvtc7woc75cYZ
-3.35684	2.69408	1.19885	um	Vesicles Paraspeckle	Vesicles Paraspeckle Relative To Cell Position	0.000	1.000	60	200000184	200000184	Not-Trans anti-PSPC1-A546 8C-S-PSPC1 V2.00	0	28. Not-Trans and anti-PSPC1-A546_Pos001_S001	00-AJjjwqxaNAvtc7woc75cYZ
-2.89288	4.94608	1.15881	um	Vesicles Paraspeckle	Vesicles Paraspeckle Relative To Cell Position	0.000	1.000	60	200000185	200000185	Not-Trans anti-PSPC1-A546 8C-S-PSPC1 V2.00	0	28. Not-Trans and anti-PSPC1-A546_Pos001_S001	00-AJjjwqxaNAvtc7woc75cYZ
-6.57367	14.2382	-0.484131	um	Vesicles Paraspeckle	Vesicles Paraspeckle Relative To Cell Position	0.000	1.000	61	200000186	200000186	Not-Trans anti-PSPC1-A546 8C-S-PSPC1 V2.00	0	28. Not-Trans and anti-PSPC1-A546_Pos001_S001	00-AJjjwqxaNAvtc7woc75cYZ
1.09105	6.88683	-0.0517578	um	Vesicles Paraspeckle	Vesicles Paraspeckle Relative To Cell Position	0.000	1.000	61	200000187	200000187	Not-Trans anti-PSPC1-A546 8C-S-PSPC1 V2.00	0	28. Not-Trans and anti-PSPC1-A546_Pos001_S001	00-AJjjwqxaNAvtc7woc75cYZ
1.68987	5.41272	-0.477539	um	Vesicles Paraspeckle	Vesicles Paraspeckle Relative To Cell Position	0.000	1.000	62	200000188	200000188	Not-Trans anti-PSPC1-A546 8C-S-PSPC1 V2.00	0	28. Not-Trans and anti-PSPC1-A546_Pos001_S001	00-AJjjwqxaNAvtc7woc75cYZ
-4.36377	-7.27815	-0.413574	um	Vesicles Paraspeckle	Vesicles Paraspeckle Relative To Cell Position	0.000	1.000	62	200000189	200000189	Not-Trans anti-PSPC1-A546 8C-S-PSPC1 V2.00	0	28. Not-Trans and anti-PSPC1-A546_Pos001_S001	00-AJjjwqxaNAvtc7woc75cYZ
0.689987	4.30515	-0.209106	um	Vesicles Paraspeckle	Vesicles Paraspeckle Relative To Cell Position	0.000	1.000	62	200000190	200000190	Not-Trans anti-PSPC1-A546 8C-S-PSPC1 V2.00	0	28. Not-Trans and anti-PSPC1-A546_Pos001_S001	00-AJjjwqxaNAvtc7woc75cYZ
-0.579834	4.41179	-0.223755	um	Vesicles Paraspeckle	Vesicles Paraspeckle Relative To Cell Position	0.000	1.000	62	200000191	200000191	Not-Trans anti-PSPC1-A546 8C-S-PSPC1 V2.00	0	28. Not-Trans and anti-PSPC1-A546_Pos001_S001	00-AJjjwqxaNAvtc7woc75cYZ
0.00617981	5.18239	-0.303711	um	Vesicles Paraspeckle	Vesicles Paraspeckle Relative To Cell Position	0.000	1.000	62	200000192	200000192	Not-Trans anti-PSPC1-A546 8C-S-PSPC1 V2.00	0	28. Not-Trans and anti-PSPC1-A546_Pos001_S001	00-AJjjwqxaNAvtc7woc75cYZ
-4.07814	5.40887	-0.20874	um	Vesicles Paraspeckle	Vesicles Paraspeckle Relative To Cell Position	0.000	1.000	62	200000193	200000193	Not-Trans anti-PSPC1-A546 8C-S-PSPC1 V2.00	0	28. Not-Trans and anti-PSPC1-A546_Pos001_S001	00-AJjjwqxaNAvtc7woc75cYZ
-5.22797	5.66812	-0.168091	um	Vesicles Paraspeckle	Vesicles Paraspeckle Relative To Cell Position	0.000	1.000	62	200000194	200000194	Not-Trans anti-PSPC1-A546 8C-S-PSPC1 V2.00	0	28. Not-Trans and anti-PSPC1-A546_Pos001_S001	00-AJjjwqxaNAvtc7woc75cYZ
-4.93188	5.70912	-0.409424	um	Vesicles Paraspeckle	Vesicles Paraspeckle Relative To Cell Position	0.000	1.000	62	200000195	200000195	Not-Trans anti-PSPC1-A546 8C-S-PSPC1 V2.00	0	28. Not-Trans and anti-PSPC1-A546_Pos001_S001	00-AJjjwqxaNAvtc7woc75cYZ
0.495758	5.89822	-0.404785	um	Vesicles Paraspeckle	Vesicles Paraspeckle Relative To Cell Position	0.000	1.000	62	200000196	200000196	Not-Trans anti-PSPC1-A546 8C-S-PSPC1 V2.00	0	28. Not-Trans and anti-PSPC1-A546_Pos001_S001	00-AJjjwqxaNAvtc7woc75cYZ
-1.66849	6.30099	-0.373047	um	Vesicles Paraspeckle	Vesicles Paraspeckle Relative To Cell Position	0.000	1.000	62	200000197	200000197	Not-Trans anti-PSPC1-A546 8C-S-PSPC1 V2.00	0	28. Not-Trans and anti-PSPC1-A546_Pos001_S001	00-AJjjwqxaNAvtc7woc75cYZ
0.707291	6.42738	-0.216675	um	Vesicles Paraspeckle	Vesicles Paraspeckle Relative To Cell Position	0.000	1.000	62	200000198	200000198	Not-Trans anti-PSPC1-A546 8C-S-PSPC1 V2.00	0	28. Not-Trans and anti-PSPC1-A546_Pos001_S001	00-AJjjwqxaNAvtc7woc75cYZ
-0.770004	5.39262	-0.0296631	um	Vesicles Paraspeckle	Vesicles Paraspeckle Relative To Cell Position	0.000	1.000	62	200000199	200000199	Not-Trans anti-PSPC1-A546 8C-S-PSPC1 V2.00	0	28. Not-Trans and anti-PSPC1-A546_Pos001_S001	00-AJjjwqxaNAvtc7woc75cYZ
5.80338	-5.04512	-0.314941	um	Vesicles Paraspeckle	Vesicles Paraspeckle Relative To Cell Position	0.000	1.000	65	200000200	200000200	Not-Trans anti-PSPC1-A546 8C-S-PSPC1 V2.00	0	28. Not-Trans and anti-PSPC1-A546_Pos001_S001	00-AJjjwqxaNAvtc7woc75cYZ
-2.04472	-4.81122	0.022583	um	Vesicles Paraspeckle	Vesicles Paraspeckle Relative To Cell Position	0.000	1.000	65	200000201	200000201	Not-Trans anti-PSPC1-A546 8C-S-PSPC1 V2.00	0	28. Not-Trans and anti-PSPC1-A546_Pos001_S001	00-AJjjwqxaNAvtc7woc75cYZ
3.00031	3.17409	-0.213135	um	Vesicles Paraspeckle	Vesicles Paraspeckle Relative To Cell Position	0.000	1.000	65	200000202	200000202	Not-Trans anti-PSPC1-A546 8C-S-PSPC1 V2.00	0	28. Not-Trans and anti-PSPC1-A546_Pos001_S001	00-AJjjwqxaNAvtc7woc75cYZ
3.69743	3.85823	0.0443115	um	Vesicles Paraspeckle	Vesicles Paraspeckle Relative To Cell Position	0.000	1.000	65	200000203	200000203	Not-Trans anti-PSPC1-A546 8C-S-PSPC1 V2.00	0	28. Not-Trans and anti-PSPC1-A546_Pos001_S001	00-AJjjwqxaNAvtc7woc75cYZ
-1.66888	-5.311	0.205811	um	Vesicles Paraspeckle	Vesicles Paraspeckle Relative To Cell Position	0.000	1.000	65	200000204	200000204	Not-Trans anti-PSPC1-A546 8C-S-PSPC1 V2.00	0	28. Not-Trans and anti-PSPC1-A546_Pos001_S001	00-AJjjwqxaNAvtc7woc75cYZ
4.66989	-3.57666	0.259888	um	Vesicles Paraspeckle	Vesicles Paraspeckle Relative To Cell Position	0.000	1.000	65	200000205	200000205	Not-Trans anti-PSPC1-A546 8C-S-PSPC1 V2.00	0	28. Not-Trans and anti-PSPC1-A546_Pos001_S001	00-AJjjwqxaNAvtc7woc75cYZ
-6.0417	1.55211	0.0551758	um	Vesicles Paraspeckle	Vesicles Paraspeckle Relative To Cell Position	0.000	1.000	66	200000206	200000206	Not-Trans anti-PSPC1-A546 8C-S-PSPC1 V2.00	0	28. Not-Trans and anti-PSPC1-A546_Pos001_S001	00-AJjjwqxaNAvtc7woc75cYZ
-2.80887	2.50528	0.0517578	um	Vesicles Paraspeckle	Vesicles Paraspeckle Relative To Cell Position	0.000	1.000	66	200000207	200000207	Not-Trans anti-PSPC1-A546 8C-S-PSPC1 V2.00	0	28. Not-Trans and anti-PSPC1-A546_Pos001_S001	00-AJjjwqxaNAvtc7woc75cYZ
-2.2077	2.8501	-0.0489502	um	Vesicles Paraspeckle	Vesicles Paraspeckle Relative To Cell Position	0.000	1.000	66	200000208	200000208	Not-Trans anti-PSPC1-A546 8C-S-PSPC1 V2.00	0	28. Not-Trans and anti-PSPC1-A546_Pos001_S001	00-AJjjwqxaNAvtc7woc75cYZ
-2.58992	8.59314	-0.0479736	um	Vesicles Paraspeckle	Vesicles Paraspeckle Relative To Cell Position	0.000	1.000	66	200000209	200000209	Not-Trans anti-PSPC1-A546 8C-S-PSPC1 V2.00	0	28. Not-Trans and anti-PSPC1-A546_Pos001_S001	00-AJjjwqxaNAvtc7woc75cYZ
5.46245	-5.16777	-0.215088	um	Vesicles Paraspeckle	Vesicles Paraspeckle Relative To Cell Position	0.000	1.000	68	200000210	200000210	Not-Trans anti-PSPC1-A546 8C-S-PSPC1 V2.00	0	28. Not-Trans and anti-PSPC1-A546_Pos001_S001	00-AJjjwqxaNAvtc7woc75cYZ
-3.69672	-1.31821	-0.245483	um	Vesicles Paraspeckle	Vesicles Paraspeckle Relative To Cell Position	0.000	1.000	68	200000211	200000211	Not-Trans anti-PSPC1-A546 8C-S-PSPC1 V2.00	0	28. Not-Trans and anti-PSPC1-A546_Pos001_S001	00-AJjjwqxaNAvtc7woc75cYZ
-3.44054	-1.8394	0.14917	um	Vesicles Paraspeckle	Vesicles Paraspeckle Relative To Cell Position	0.000	1.000	68	200000212	200000212	Not-Trans anti-PSPC1-A546 8C-S-PSPC1 V2.00	0	28. Not-Trans and anti-PSPC1-A546_Pos001_S001	00-AJjjwqxaNAvtc7woc75cYZ
-1.20769	-0.202408	-0.668457	um	Vesicles Paraspeckle	Vesicles Paraspeckle Relative To Cell Position	0.000	1.000	72	200000213	200000213	Not-Trans anti-PSPC1-A546 8C-S-PSPC1 V2.00	0	28. Not-Trans and anti-PSPC1-A546_Pos001_S001	00-AJjjwqxaNAvtc7woc75cYZ
1.63976	-0.0111389	-0.0490723	um	Vesicles Paraspeckle	Vesicles Paraspeckle Relative To Cell Position	0.000	1.000	72	200000214	200000214	Not-Trans anti-PSPC1-A546 8C-S-PSPC1 V2.00	0	28. Not-Trans and anti-PSPC1-A546_Pos001_S001	00-AJjjwqxaNAvtc7woc75cYZ
2.77234	0.281189	-0.233276	um	Vesicles Paraspeckle	Vesicles Paraspeckle Relative To Cell Position	0.000	1.000	72	200000215	200000215	Not-Trans anti-PSPC1-A546 8C-S-PSPC1 V2.00	0	28. Not-Trans and anti-PSPC1-A546_Pos001_S001	00-AJjjwqxaNAvtc7woc75cYZ
-1.89262	2.10918	-0.244995	um	Vesicles Paraspeckle	Vesicles Paraspeckle Relative To Cell Position	0.000	1.000	72	200000216	200000216	Not-Trans anti-PSPC1-A546 8C-S-PSPC1 V2.00	0	28. Not-Trans and anti-PSPC1-A546_Pos001_S001	00-AJjjwqxaNAvtc7woc75cYZ
-1.47087	2.21315	-0.190308	um	Vesicles Paraspeckle	Vesicles Paraspeckle Relative To Cell Position	0.000	1.000	72	200000217	200000217	Not-Trans anti-PSPC1-A546 8C-S-PSPC1 V2.00	0	28. Not-Trans and anti-PSPC1-A546_Pos001_S001	00-AJjjwqxaNAvtc7woc75cYZ
-0.789795	2.1783	-0.268555	um	Vesicles Paraspeckle	Vesicles Paraspeckle Relative To Cell Position	0.000	1.000	72	200000218	200000218	Not-Trans anti-PSPC1-A546 8C-S-PSPC1 V2.00	0	28. Not-Trans and anti-PSPC1-A546_Pos001_S001	00-AJjjwqxaNAvtc7woc75cYZ
2.44319	-0.199814	0.118896	um	Vesicles Paraspeckle	Vesicles Paraspeckle Relative To Cell Position	0.000	1.000	72	200000219	200000219	Not-Trans anti-PSPC1-A546 8C-S-PSPC1 V2.00	0	28. Not-Trans and anti-PSPC1-A546_Pos001_S001	00-AJjjwqxaNAvtc7woc75cYZ
0.0779266	1.48163	0.280396	um	Vesicles Paraspeckle	Vesicles Paraspeckle Relative To Cell Position	0.000	1.000	72	200000220	200000220	Not-Trans anti-PSPC1-A546 8C-S-PSPC1 V2.00	0	28. Not-Trans and anti-PSPC1-A546_Pos001_S001	00-AJjjwqxaNAvtc7woc75cYZ
1.43008	1.42647	0.177002	um	Vesicles Paraspeckle	Vesicles Paraspeckle Relative To Cell Position	0.000	1.000	72	200000221	200000221	Not-Trans anti-PSPC1-A546 8C-S-PSPC1 V2.00	0	28. Not-Trans and anti-PSPC1-A546_Pos001_S001	00-AJjjwqxaNAvtc7woc75cYZ
0.771255	1.72537	0.200195	um	Vesicles Paraspeckle	Vesicles Paraspeckle Relative To Cell Position	0.000	1.000	72	200000222	200000222	Not-Trans anti-PSPC1-A546 8C-S-PSPC1 V2.00	0	28. Not-Trans and anti-PSPC1-A546_Pos001_S001	00-AJjjwqxaNAvtc7woc75cYZ
-1.86961	-0.21077	0.673462	um	Vesicles Paraspeckle	Vesicles Paraspeckle Relative To Cell Position	0.000	1.000	72	200000223	200000223	Not-Trans anti-PSPC1-A546 8C-S-PSPC1 V2.00	0	28. Not-Trans and anti-PSPC1-A546_Pos001_S001	00-AJjjwqxaNAvtc7woc75cYZ
-3.57727	0.360794	0.480225	um	Vesicles Paraspeckle	Vesicles Paraspeckle Relative To Cell Position	0.000	1.000	72	200000224	200000224	Not-Trans anti-PSPC1-A546 8C-S-PSPC1 V2.00	0	28. Not-Trans and anti-PSPC1-A546_Pos001_S001	00-AJjjwqxaNAvtc7woc75cYZ
-2.76088	0.495087	0.727661	um	Vesicles Paraspeckle	Vesicles Paraspeckle Relative To Cell Position	0.000	1.000	72	200000225	200000225	Not-Trans anti-PSPC1-A546 8C-S-PSPC1 V2.00	0	28. Not-Trans and anti-PSPC1-A546_Pos001_S001	00-AJjjwqxaNAvtc7woc75cYZ
-3.58372	0.741226	0.662109	um	Vesicles Paraspeckle	Vesicles Paraspeckle Relative To Cell Position	0.000	1.000	72	200000226	200000226	Not-Trans anti-PSPC1-A546 8C-S-PSPC1 V2.00	0	28. Not-Trans and anti-PSPC1-A546_Pos001_S001	00-AJjjwqxaNAvtc7woc75cYZ
-0.839722	4.82089	0.654785	um	Vesicles Paraspeckle	Vesicles Paraspeckle Relative To Cell Position	0.000	1.000	72	200000227	200000227	Not-Trans anti-PSPC1-A546 8C-S-PSPC1 V2.00	0	28. Not-Trans and anti-PSPC1-A546_Pos001_S001	00-AJjjwqxaNAvtc7woc75cYZ
0.257385	6.763	1.24463	um	Vesicles Paraspeckle	Vesicles Paraspeckle Relative To Cell Position	0.000	1.000	72	200000228	200000228	Not-Trans anti-PSPC1-A546 8C-S-PSPC1 V2.00	0	28. Not-Trans and anti-PSPC1-A546_Pos001_S001	00-AJjjwqxaNAvtc7woc75cYZ
1.33252	7.54016	-0.730591	um	Vesicles Paraspeckle	Vesicles Paraspeckle Relative To Cell Position	0.000	1.000	73	200000229	200000229	Not-Trans anti-PSPC1-A546 8C-S-PSPC1 V2.00	0	28. Not-Trans and anti-PSPC1-A546_Pos001_S001	00-AJjjwqxaNAvtc7woc75cYZ
0.0740814	5.60876	-0.20813	um	Vesicles Paraspeckle	Vesicles Paraspeckle Relative To Cell Position	0.000	1.000	73	200000230	200000230	Not-Trans anti-PSPC1-A546 8C-S-PSPC1 V2.00	0	28. Not-Trans and anti-PSPC1-A546_Pos001_S001	00-AJjjwqxaNAvtc7woc75cYZ
-0.950104	-11.0068	-0.196655	um	Vesicles Paraspeckle	Vesicles Paraspeckle Relative To Cell Position	0.000	1.000	75	200000231	200000231	Not-Trans anti-PSPC1-A546 8C-S-PSPC1 V2.00	0	28. Not-Trans and anti-PSPC1-A546_Pos001_S001	00-AJjjwqxaNAvtc7woc75cYZ
0.315308	-10.3306	-0.276001	um	Vesicles Paraspeckle	Vesicles Paraspeckle Relative To Cell Position	0.000	1.000	75	200000232	200000232	Not-Trans anti-PSPC1-A546 8C-S-PSPC1 V2.00	0	28. Not-Trans and anti-PSPC1-A546_Pos001_S001	00-AJjjwqxaNAvtc7woc75cYZ
-0.0909119	-10.0934	0.192505	um	Vesicles Paraspeckle	Vesicles Paraspeckle Relative To Cell Position	0.000	1.000	75	200000233	200000233	Not-Trans anti-PSPC1-A546 8C-S-PSPC1 V2.00	0	28. Not-Trans and anti-PSPC1-A546_Pos001_S001	00-AJjjwqxaNAvtc7woc75cYZ
1.67194	-5.29942	0.0391846	um	Vesicles Paraspeckle	Vesicles Paraspeckle Relative To Cell Position	0.000	1.000	75	200000234	200000234	Not-Trans anti-PSPC1-A546 8C-S-PSPC1 V2.00	0	28. Not-Trans and anti-PSPC1-A546_Pos001_S001	00-AJjjwqxaNAvtc7woc75cYZ
-5.47118	-3.84712	0.13208	um	Vesicles Paraspeckle	Vesicles Paraspeckle Relative To Cell Position	0.000	1.000	75	200000235	200000235	Not-Trans anti-PSPC1-A546 8C-S-PSPC1 V2.00	0	28. Not-Trans and anti-PSPC1-A546_Pos001_S001	00-AJjjwqxaNAvtc7woc75cYZ
3.48701	-0.200104	-0.411499	um	Vesicles Paraspeckle	Vesicles Paraspeckle Relative To Cell Position	0.000	1.000	76	200000236	200000000	Not-Trans anti-PSPC1-A546 8C-S-PSPC1 V2.00	0	28. Not-Trans and anti-PSPC1-A546_Pos002_S001	00-FWuMc4g6PD2roKGvNPuQAb
2.19188	0.0639648	-0.287842	um	Vesicles Paraspeckle	Vesicles Paraspeckle Relative To Cell Position	0.000	1.000	76	200000237	200000001	Not-Trans anti-PSPC1-A546 8C-S-PSPC1 V2.00	0	28. Not-Trans and anti-PSPC1-A546_Pos002_S001	00-FWuMc4g6PD2roKGvNPuQAb
3.16592	-5.85822	0.00805664	um	Vesicles Paraspeckle	Vesicles Paraspeckle Relative To Cell Position	0.000	1.000	76	200000238	200000002	Not-Trans anti-PSPC1-A546 8C-S-PSPC1 V2.00	0	28. Not-Trans and anti-PSPC1-A546_Pos002_S001	00-FWuMc4g6PD2roKGvNPuQAb
2.33597	-5.78105	-0.0941162	um	Vesicles Paraspeckle	Vesicles Paraspeckle Relative To Cell Position	0.000	1.000	76	200000239	200000003	Not-Trans anti-PSPC1-A546 8C-S-PSPC1 V2.00	0	28. Not-Trans and anti-PSPC1-A546_Pos002_S001	00-FWuMc4g6PD2roKGvNPuQAb
2.95039	-5.22131	-0.119873	um	Vesicles Paraspeckle	Vesicles Paraspeckle Relative To Cell Position	0.000	1.000	76	200000240	200000004	Not-Trans anti-PSPC1-A546 8C-S-PSPC1 V2.00	0	28. Not-Trans and anti-PSPC1-A546_Pos002_S001	00-FWuMc4g6PD2roKGvNPuQAb
-0.448364	-4.72881	-0.115356	um	Vesicles Paraspeckle	Vesicles Paraspeckle Relative To Cell Position	0.000	1.000	76	200000241	200000005	Not-Trans anti-PSPC1-A546 8C-S-PSPC1 V2.00	0	28. Not-Trans and anti-PSPC1-A546_Pos002_S001	00-FWuMc4g6PD2roKGvNPuQAb
1.47401	-3.30627	0.182861	um	Vesicles Paraspeckle	Vesicles Paraspeckle Relative To Cell Position	0.000	1.000	76	200000242	200000006	Not-Trans anti-PSPC1-A546 8C-S-PSPC1 V2.00	0	28. Not-Trans and anti-PSPC1-A546_Pos002_S001	00-FWuMc4g6PD2roKGvNPuQAb
-7.69623	-3.04054	-0.105225	um	Vesicles Paraspeckle	Vesicles Paraspeckle Relative To Cell Position	0.000	1.000	76	200000243	200000007	Not-Trans anti-PSPC1-A546 8C-S-PSPC1 V2.00	0	28. Not-Trans and anti-PSPC1-A546_Pos002_S001	00-FWuMc4g6PD2roKGvNPuQAb
0.758408	-2.87267	0.0158691	um	Vesicles Paraspeckle	Vesicles Paraspeckle Relative To Cell Position	0.000	1.000	76	200000244	200000008	Not-Trans anti-PSPC1-A546 8C-S-PSPC1 V2.00	0	28. Not-Trans and anti-PSPC1-A546_Pos002_S001	00-FWuMc4g6PD2roKGvNPuQAb
-4.04674	-1.35878	0.255005	um	Vesicles Paraspeckle	Vesicles Paraspeckle Relative To Cell Position	0.000	1.000	76	200000245	200000009	Not-Trans anti-PSPC1-A546 8C-S-PSPC1 V2.00	0	28. Not-Trans and anti-PSPC1-A546_Pos002_S001	00-FWuMc4g6PD2roKGvNPuQAb
-6.98181	0.00759888	-0.0179443	um	Vesicles Paraspeckle	Vesicles Paraspeckle Relative To Cell Position	0.000	1.000	76	200000246	200000010	Not-Trans anti-PSPC1-A546 8C-S-PSPC1 V2.00	0	28. Not-Trans and anti-PSPC1-A546_Pos002_S001	00-FWuMc4g6PD2roKGvNPuQAb
-5.50369	1.50648	-0.0102539	um	Vesicles Paraspeckle	Vesicles Paraspeckle Relative To Cell Position	0.000	1.000	76	200000247	200000011	Not-Trans anti-PSPC1-A546 8C-S-PSPC1 V2.00	0	28. Not-Trans and anti-PSPC1-A546_Pos002_S001	00-FWuMc4g6PD2roKGvNPuQAb
0.969772	-0.177277	0.333008	um	Vesicles Paraspeckle	Vesicles Paraspeckle Relative To Cell Position	0.000	1.000	76	200000248	200000012	Not-Trans anti-PSPC1-A546 8C-S-PSPC1 V2.00	0	28. Not-Trans and anti-PSPC1-A546_Pos002_S001	00-FWuMc4g6PD2roKGvNPuQAb
-1.12199	3.14946	-0.376099	um	Vesicles Paraspeckle	Vesicles Paraspeckle Relative To Cell Position	0.000	1.000	78	200000249	200000013	Not-Trans anti-PSPC1-A546 8C-S-PSPC1 V2.00	0	28. Not-Trans and anti-PSPC1-A546_Pos002_S001	00-FWuMc4g6PD2roKGvNPuQAb
-0.278091	2.63136	-0.202148	um	Vesicles Paraspeckle	Vesicles Paraspeckle Relative To Cell Position	0.000	1.000	78	200000250	200000014	Not-Trans anti-PSPC1-A546 8C-S-PSPC1 V2.00	0	28. Not-Trans and anti-PSPC1-A546_Pos002_S001	00-FWuMc4g6PD2roKGvNPuQAb
3.96622	-6.56339	-0.428955	um	Vesicles Paraspeckle	Vesicles Paraspeckle Relative To Cell Position	0.000	1.000	79	200000251	200000015	Not-Trans anti-PSPC1-A546 8C-S-PSPC1 V2.00	0	28. Not-Trans and anti-PSPC1-A546_Pos002_S001	00-FWuMc4g6PD2roKGvNPuQAb
3.4595	-6.1671	-0.318604	um	Vesicles Paraspeckle	Vesicles Paraspeckle Relative To Cell Position	0.000	1.000	79	200000252	200000016	Not-Trans anti-PSPC1-A546 8C-S-PSPC1 V2.00	0	28. Not-Trans and anti-PSPC1-A546_Pos002_S001	00-FWuMc4g6PD2roKGvNPuQAb
7.03577	-6.19894	-0.244385	um	Vesicles Paraspeckle	Vesicles Paraspeckle Relative To Cell Position	0.000	1.000	79	200000253	200000017	Not-Trans anti-PSPC1-A546 8C-S-PSPC1 V2.00	0	28. Not-Trans and anti-PSPC1-A546_Pos002_S001	00-FWuMc4g6PD2roKGvNPuQAb
5.59449	-5.438	-0.158936	um	Vesicles Paraspeckle	Vesicles Paraspeckle Relative To Cell Position	0.000	1.000	79	200000254	200000018	Not-Trans anti-PSPC1-A546 8C-S-PSPC1 V2.00	0	28. Not-Trans and anti-PSPC1-A546_Pos002_S001	00-FWuMc4g6PD2roKGvNPuQAb
0.797211	2.06157	-0.335449	um	Vesicles Paraspeckle	Vesicles Paraspeckle Relative To Cell Position	0.000	1.000	79	200000255	200000019	Not-Trans anti-PSPC1-A546 8C-S-PSPC1 V2.00	0	28. Not-Trans and anti-PSPC1-A546_Pos002_S001	00-FWuMc4g6PD2roKGvNPuQAb
1.52824	2.05844	-0.392334	um	Vesicles Paraspeckle	Vesicles Paraspeckle Relative To Cell Position	0.000	1.000	79	200000256	200000020	Not-Trans anti-PSPC1-A546 8C-S-PSPC1 V2.00	0	28. Not-Trans and anti-PSPC1-A546_Pos002_S001	00-FWuMc4g6PD2roKGvNPuQAb
1.32733	2.7843	-0.292725	um	Vesicles Paraspeckle	Vesicles Paraspeckle Relative To Cell Position	0.000	1.000	79	200000257	200000021	Not-Trans anti-PSPC1-A546 8C-S-PSPC1 V2.00	0	28. Not-Trans and anti-PSPC1-A546_Pos002_S001	00-FWuMc4g6PD2roKGvNPuQAb
0.779854	6.3918	-0.328125	um	Vesicles Paraspeckle	Vesicles Paraspeckle Relative To Cell Position	0.000	1.000	79	200000258	200000022	Not-Trans anti-PSPC1-A546 8C-S-PSPC1 V2.00	0	28. Not-Trans and anti-PSPC1-A546_Pos002_S001	00-FWuMc4g6PD2roKGvNPuQAb
2.20642	-5.17421	0.120605	um	Vesicles Paraspeckle	Vesicles Paraspeckle Relative To Cell Position	0.000	1.000	79	200000259	200000023	Not-Trans anti-PSPC1-A546 8C-S-PSPC1 V2.00	0	28. Not-Trans and anti-PSPC1-A546_Pos002_S001	00-FWuMc4g6PD2roKGvNPuQAb
1.97787	6.66258	0.12207	um	Vesicles Paraspeckle	Vesicles Paraspeckle Relative To Cell Position	0.000	1.000	79	200000260	200000024	Not-Trans anti-PSPC1-A546 8C-S-PSPC1 V2.00	0	28. Not-Trans and anti-PSPC1-A546_Pos002_S001	00-FWuMc4g6PD2roKGvNPuQAb
-7.07323	-1.52968	-0.388184	um	Vesicles Paraspeckle	Vesicles Paraspeckle Relative To Cell Position	0.000	1.000	80	200000261	200000025	Not-Trans anti-PSPC1-A546 8C-S-PSPC1 V2.00	0	28. Not-Trans and anti-PSPC1-A546_Pos002_S001	00-FWuMc4g6PD2roKGvNPuQAb
-3.97581	-5.86613	-0.216309	um	Vesicles Paraspeckle	Vesicles Paraspeckle Relative To Cell Position	0.000	1.000	80	200000262	200000026	Not-Trans anti-PSPC1-A546 8C-S-PSPC1 V2.00	0	28. Not-Trans and anti-PSPC1-A546_Pos002_S001	00-FWuMc4g6PD2roKGvNPuQAb
-4.3445	-5.33253	0.0977783	um	Vesicles Paraspeckle	Vesicles Paraspeckle Relative To Cell Position	0.000	1.000	80	200000263	200000027	Not-Trans anti-PSPC1-A546 8C-S-PSPC1 V2.00	0	28. Not-Trans and anti-PSPC1-A546_Pos002_S001	00-FWuMc4g6PD2roKGvNPuQAb
0.113373	-3.442	-0.23877	um	Vesicles Paraspeckle	Vesicles Paraspeckle Relative To Cell Position	0.000	1.000	80	200000264	200000028	Not-Trans anti-PSPC1-A546 8C-S-PSPC1 V2.00	0	28. Not-Trans and anti-PSPC1-A546_Pos002_S001	00-FWuMc4g6PD2roKGvNPuQAb
-3.96289	-0.0556641	0.0495605	um	Vesicles Paraspeckle	Vesicles Paraspeckle Relative To Cell Position	0.000	1.000	80	200000265	200000029	Not-Trans anti-PSPC1-A546 8C-S-PSPC1 V2.00	0	28. Not-Trans and anti-PSPC1-A546_Pos002_S001	00-FWuMc4g6PD2roKGvNPuQAb
7.16081	2.08401	-0.220581	um	Vesicles Paraspeckle	Vesicles Paraspeckle Relative To Cell Position	0.000	1.000	80	200000266	200000030	Not-Trans anti-PSPC1-A546 8C-S-PSPC1 V2.00	0	28. Not-Trans and anti-PSPC1-A546_Pos002_S001	00-FWuMc4g6PD2roKGvNPuQAb
8.29214	4.54088	-0.0274658	um	Vesicles Paraspeckle	Vesicles Paraspeckle Relative To Cell Position	0.000	1.000	80	200000267	200000031	Not-Trans anti-PSPC1-A546 8C-S-PSPC1 V2.00	0	28. Not-Trans and anti-PSPC1-A546_Pos002_S001	00-FWuMc4g6PD2roKGvNPuQAb
5.57384	-2.24097	0.212769	um	Vesicles Paraspeckle	Vesicles Paraspeckle Relative To Cell Position	0.000	1.000	80	200000268	200000032	Not-Trans anti-PSPC1-A546 8C-S-PSPC1 V2.00	0	28. Not-Trans and anti-PSPC1-A546_Pos002_S001	00-FWuMc4g6PD2roKGvNPuQAb
7.34512	4.7108	0.212524	um	Vesicles Paraspeckle	Vesicles Paraspeckle Relative To Cell Position	0.000	1.000	80	200000269	200000033	Not-Trans anti-PSPC1-A546 8C-S-PSPC1 V2.00	0	28. Not-Trans and anti-PSPC1-A546_Pos002_S001	00-FWuMc4g6PD2roKGvNPuQAb
-2.07989	-4.0887	-0.835327	um	Vesicles Paraspeckle	Vesicles Paraspeckle Relative To Cell Position	0.000	1.000	81	200000270	200000034	Not-Trans anti-PSPC1-A546 8C-S-PSPC1 V2.00	0	28. Not-Trans and anti-PSPC1-A546_Pos002_S001	00-FWuMc4g6PD2roKGvNPuQAb
-1.35286	-4.08763	-0.573608	um	Vesicles Paraspeckle	Vesicles Paraspeckle Relative To Cell Position	0.000	1.000	81	200000271	200000035	Not-Trans anti-PSPC1-A546 8C-S-PSPC1 V2.00	0	28. Not-Trans and anti-PSPC1-A546_Pos002_S001	00-FWuMc4g6PD2roKGvNPuQAb
0.319984	-2.13997	-0.501953	um	Vesicles Paraspeckle	Vesicles Paraspeckle Relative To Cell Position	0.000	1.000	81	200000272	200000036	Not-Trans anti-PSPC1-A546 8C-S-PSPC1 V2.00	0	28. Not-Trans and anti-PSPC1-A546_Pos002_S001	00-FWuMc4g6PD2roKGvNPuQAb
-2.29322	-3.35985	0.0273438	um	Vesicles Paraspeckle	Vesicles Paraspeckle Relative To Cell Position	0.000	1.000	81	200000273	200000037	Not-Trans anti-PSPC1-A546 8C-S-PSPC1 V2.00	0	28. Not-Trans and anti-PSPC1-A546_Pos002_S001	00-FWuMc4g6PD2roKGvNPuQAb
-1.56492	-1.92058	-0.335327	um	Vesicles Paraspeckle	Vesicles Paraspeckle Relative To Cell Position	0.000	1.000	81	200000274	200000038	Not-Trans anti-PSPC1-A546 8C-S-PSPC1 V2.00	0	28. Not-Trans and anti-PSPC1-A546_Pos002_S001	00-FWuMc4g6PD2roKGvNPuQAb
-2.31825	-3.86394	0.237793	um	Vesicles Paraspeckle	Vesicles Paraspeckle Relative To Cell Position	0.000	1.000	81	200000275	200000039	Not-Trans anti-PSPC1-A546 8C-S-PSPC1 V2.00	0	28. Not-Trans and anti-PSPC1-A546_Pos002_S001	00-FWuMc4g6PD2roKGvNPuQAb
-0.617409	-3.19138	0.191772	um	Vesicles Paraspeckle	Vesicles Paraspeckle Relative To Cell Position	0.000	1.000	81	200000276	200000040	Not-Trans anti-PSPC1-A546 8C-S-PSPC1 V2.00	0	28. Not-Trans and anti-PSPC1-A546_Pos002_S001	00-FWuMc4g6PD2roKGvNPuQAb
-2.51723	-2.18774	0.281006	um	Vesicles Paraspeckle	Vesicles Paraspeckle Relative To Cell Position	0.000	1.000	81	200000277	200000041	Not-Trans anti-PSPC1-A546 8C-S-PSPC1 V2.00	0	28. Not-Trans and anti-PSPC1-A546_Pos002_S001	00-FWuMc4g6PD2roKGvNPuQAb
-1.07371	-1.91985	0.198242	um	Vesicles Paraspeckle	Vesicles Paraspeckle Relative To Cell Position	0.000	1.000	81	200000278	200000042	Not-Trans anti-PSPC1-A546 8C-S-PSPC1 V2.00	0	28. Not-Trans and anti-PSPC1-A546_Pos002_S001	00-FWuMc4g6PD2roKGvNPuQAb
-1.278	2.88063	0.11084	um	Vesicles Paraspeckle	Vesicles Paraspeckle Relative To Cell Position	0.000	1.000	81	200000279	200000043	Not-Trans anti-PSPC1-A546 8C-S-PSPC1 V2.00	0	28. Not-Trans and anti-PSPC1-A546_Pos002_S001	00-FWuMc4g6PD2roKGvNPuQAb
-0.171936	1.45427	0.502686	um	Vesicles Paraspeckle	Vesicles Paraspeckle Relative To Cell Position	0.000	1.000	81	200000280	200000044	Not-Trans anti-PSPC1-A546 8C-S-PSPC1 V2.00	0	28. Not-Trans and anti-PSPC1-A546_Pos002_S001	00-FWuMc4g6PD2roKGvNPuQAb
2.06613	1.13844	-0.626587	um	Vesicles Paraspeckle	Vesicles Paraspeckle Relative To Cell Position	0.000	1.000	82	200000281	200000045	Not-Trans anti-PSPC1-A546 8C-S-PSPC1 V2.00	0	28. Not-Trans and anti-PSPC1-A546_Pos002_S001	00-FWuMc4g6PD2roKGvNPuQAb
-2.39952	-4.16054	-0.287598	um	Vesicles Paraspeckle	Vesicles Paraspeckle Relative To Cell Position	0.000	1.000	82	200000282	200000046	Not-Trans anti-PSPC1-A546 8C-S-PSPC1 V2.00	0	28. Not-Trans and anti-PSPC1-A546_Pos002_S001	00-FWuMc4g6PD2roKGvNPuQAb
-1.34673	-3.4407	-0.365845	um	Vesicles Paraspeckle	Vesicles Paraspeckle Relative To Cell Position	0.000	1.000	82	200000283	200000047	Not-Trans anti-PSPC1-A546 8C-S-PSPC1 V2.00	0	28. Not-Trans and anti-PSPC1-A546_Pos002_S001	00-FWuMc4g6PD2roKGvNPuQAb
2.92773	2.05119	-0.0378418	um	Vesicles Paraspeckle	Vesicles Paraspeckle Relative To Cell Position	0.000	1.000	82	200000284	200000048	Not-Trans anti-PSPC1-A546 8C-S-PSPC1 V2.00	0	28. Not-Trans and anti-PSPC1-A546_Pos002_S001	00-FWuMc4g6PD2roKGvNPuQAb
-5.5802	3.76642	-0.309448	um	Vesicles Paraspeckle	Vesicles Paraspeckle Relative To Cell Position	0.000	1.000	82	200000285	200000049	Not-Trans anti-PSPC1-A546 8C-S-PSPC1 V2.00	0	28. Not-Trans and anti-PSPC1-A546_Pos002_S001	00-FWuMc4g6PD2roKGvNPuQAb
-5.711	4.48151	-0.366333	um	Vesicles Paraspeckle	Vesicles Paraspeckle Relative To Cell Position	0.000	1.000	82	200000286	200000050	Not-Trans anti-PSPC1-A546 8C-S-PSPC1 V2.00	0	28. Not-Trans and anti-PSPC1-A546_Pos002_S001	00-FWuMc4g6PD2roKGvNPuQAb
-6.22993	4.66916	0.282715	um	Vesicles Paraspeckle	Vesicles Paraspeckle Relative To Cell Position	0.000	1.000	82	200000287	200000051	Not-Trans anti-PSPC1-A546 8C-S-PSPC1 V2.00	0	28. Not-Trans and anti-PSPC1-A546_Pos002_S001	00-FWuMc4g6PD2roKGvNPuQAb
8.61855	-1.48055	-0.504883	um	Vesicles Paraspeckle	Vesicles Paraspeckle Relative To Cell Position	0.000	1.000	83	200000288	200000052	Not-Trans anti-PSPC1-A546 8C-S-PSPC1 V2.00	0	28. Not-Trans and anti-PSPC1-A546_Pos002_S001	00-FWuMc4g6PD2roKGvNPuQAb
6.25179	-0.287595	-0.27832	um	Vesicles Paraspeckle	Vesicles Paraspeckle Relative To Cell Position	0.000	1.000	83	200000289	200000053	Not-Trans anti-PSPC1-A546 8C-S-PSPC1 V2.00	0	28. Not-Trans and anti-PSPC1-A546_Pos002_S001	00-FWuMc4g6PD2roKGvNPuQAb
-1.52338	1.109	-0.0910645	um	Vesicles Paraspeckle	Vesicles Paraspeckle Relative To Cell Position	0.000	1.000	83	200000290	200000054	Not-Trans anti-PSPC1-A546 8C-S-PSPC1 V2.00	0	28. Not-Trans and anti-PSPC1-A546_Pos002_S001	00-FWuMc4g6PD2roKGvNPuQAb
-2.04907	2.60625	-0.368286	um	Vesicles Paraspeckle	Vesicles Paraspeckle Relative To Cell Position	0.000	1.000	83	200000291	200000055	Not-Trans anti-PSPC1-A546 8C-S-PSPC1 V2.00	0	28. Not-Trans and anti-PSPC1-A546_Pos002_S001	00-FWuMc4g6PD2roKGvNPuQAb
-1.85571	0.19881	0.172729	um	Vesicles Paraspeckle	Vesicles Paraspeckle Relative To Cell Position	0.000	1.000	83	200000292	200000056	Not-Trans anti-PSPC1-A546 8C-S-PSPC1 V2.00	0	28. Not-Trans and anti-PSPC1-A546_Pos002_S001	00-FWuMc4g6PD2roKGvNPuQAb
-2.04375	-1.48186	0.460938	um	Vesicles Paraspeckle	Vesicles Paraspeckle Relative To Cell Position	0.000	1.000	83	200000293	200000057	Not-Trans anti-PSPC1-A546 8C-S-PSPC1 V2.00	0	28. Not-Trans and anti-PSPC1-A546_Pos002_S001	00-FWuMc4g6PD2roKGvNPuQAb
9.25523	-1.30993	-0.166992	um	Vesicles Paraspeckle	Vesicles Paraspeckle Relative To Cell Position	0.000	1.000	85	200000294	200000058	Not-Trans anti-PSPC1-A546 8C-S-PSPC1 V2.00	0	28. Not-Trans and anti-PSPC1-A546_Pos002_S001	00-FWuMc4g6PD2roKGvNPuQAb
9.03362	-0.374805	-0.253906	um	Vesicles Paraspeckle	Vesicles Paraspeckle Relative To Cell Position	0.000	1.000	85	200000295	200000059	Not-Trans anti-PSPC1-A546 8C-S-PSPC1 V2.00	0	28. Not-Trans and anti-PSPC1-A546_Pos002_S001	00-FWuMc4g6PD2roKGvNPuQAb
-2.91989	-3.792	0.0135498	um	Vesicles Paraspeckle	Vesicles Paraspeckle Relative To Cell Position	0.000	1.000	85	200000296	200000060	Not-Trans anti-PSPC1-A546 8C-S-PSPC1 V2.00	0	28. Not-Trans and anti-PSPC1-A546_Pos002_S001	00-FWuMc4g6PD2roKGvNPuQAb
8.25972	-0.74511	0.0161133	um	Vesicles Paraspeckle	Vesicles Paraspeckle Relative To Cell Position	0.000	1.000	85	200000297	200000061	Not-Trans anti-PSPC1-A546 8C-S-PSPC1 V2.00	0	28. Not-Trans and anti-PSPC1-A546_Pos002_S001	00-FWuMc4g6PD2roKGvNPuQAb
-3.58205	-0.64502	-0.139893	um	Vesicles Paraspeckle	Vesicles Paraspeckle Relative To Cell Position	0.000	1.000	86	200000298	200000062	Not-Trans anti-PSPC1-A546 8C-S-PSPC1 V2.00	0	28. Not-Trans and anti-PSPC1-A546_Pos002_S001	00-FWuMc4g6PD2roKGvNPuQAb
-5.43336	0.30381	-0.265625	um	Vesicles Paraspeckle	Vesicles Paraspeckle Relative To Cell Position	0.000	1.000	86	200000299	200000063	Not-Trans anti-PSPC1-A546 8C-S-PSPC1 V2.00	0	28. Not-Trans and anti-PSPC1-A546_Pos002_S001	00-FWuMc4g6PD2roKGvNPuQAb
-4.04118	0.191689	-0.278809	um	Vesicles Paraspeckle	Vesicles Paraspeckle Relative To Cell Position	0.000	1.000	86	200000300	200000064	Not-Trans anti-PSPC1-A546 8C-S-PSPC1 V2.00	0	28. Not-Trans and anti-PSPC1-A546_Pos002_S001	00-FWuMc4g6PD2roKGvNPuQAb
-3.36057	0.499153	-0.324219	um	Vesicles Paraspeckle	Vesicles Paraspeckle Relative To Cell Position	0.000	1.000	86	200000301	200000065	Not-Trans anti-PSPC1-A546 8C-S-PSPC1 V2.00	0	28. Not-Trans and anti-PSPC1-A546_Pos002_S001	00-FWuMc4g6PD2roKGvNPuQAb
-4.31071	0.666023	-0.379883	um	Vesicles Paraspeckle	Vesicles Paraspeckle Relative To Cell Position	0.000	1.000	86	200000302	200000066	Not-Trans anti-PSPC1-A546 8C-S-PSPC1 V2.00	0	28. Not-Trans and anti-PSPC1-A546_Pos002_S001	00-FWuMc4g6PD2roKGvNPuQAb
-0.92067	1.49421	-0.442871	um	Vesicles Paraspeckle	Vesicles Paraspeckle Relative To Cell Position	0.000	1.000	86	200000303	200000067	Not-Trans anti-PSPC1-A546 8C-S-PSPC1 V2.00	0	28. Not-Trans and anti-PSPC1-A546_Pos002_S001	00-FWuMc4g6PD2roKGvNPuQAb
-4.95111	1.6915	-0.452637	um	Vesicles Paraspeckle	Vesicles Paraspeckle Relative To Cell Position	0.000	1.000	86	200000304	200000068	Not-Trans anti-PSPC1-A546 8C-S-PSPC1 V2.00	0	28. Not-Trans and anti-PSPC1-A546_Pos002_S001	00-FWuMc4g6PD2roKGvNPuQAb
-5.45111	2.17943	-0.279907	um	Vesicles Paraspeckle	Vesicles Paraspeckle Relative To Cell Position	0.000	1.000	86	200000305	200000069	Not-Trans anti-PSPC1-A546 8C-S-PSPC1 V2.00	0	28. Not-Trans and anti-PSPC1-A546_Pos002_S001	00-FWuMc4g6PD2roKGvNPuQAb
-3.48918	2.4481	-0.397339	um	Vesicles Paraspeckle	Vesicles Paraspeckle Relative To Cell Position	0.000	1.000	86	200000306	200000070	Not-Trans anti-PSPC1-A546 8C-S-PSPC1 V2.00	0	28. Not-Trans and anti-PSPC1-A546_Pos002_S001	00-FWuMc4g6PD2roKGvNPuQAb
-0.655746	3.62523	-0.351318	um	Vesicles Paraspeckle	Vesicles Paraspeckle Relative To Cell Position	0.000	1.000	86	200000307	200000071	Not-Trans anti-PSPC1-A546 8C-S-PSPC1 V2.00	0	28. Not-Trans and anti-PSPC1-A546_Pos002_S001	00-FWuMc4g6PD2roKGvNPuQAb
4.20518	6.52557	-0.312378	um	Vesicles Paraspeckle	Vesicles Paraspeckle Relative To Cell Position	0.000	1.000	86	200000308	200000072	Not-Trans anti-PSPC1-A546 8C-S-PSPC1 V2.00	0	28. Not-Trans and anti-PSPC1-A546_Pos002_S001	00-FWuMc4g6PD2roKGvNPuQAb
-4.03105	-0.148468	-0.010498	um	Vesicles Paraspeckle	Vesicles Paraspeckle Relative To Cell Position	0.000	1.000	86	200000309	200000073	Not-Trans anti-PSPC1-A546 8C-S-PSPC1 V2.00	0	28. Not-Trans and anti-PSPC1-A546_Pos002_S001	00-FWuMc4g6PD2roKGvNPuQAb
-1.25333	-2.68672	-0.517578	um	Vesicles Paraspeckle	Vesicles Paraspeckle Relative To Cell Position	0.000	1.000	87	200000310	200000074	Not-Trans anti-PSPC1-A546 8C-S-PSPC1 V2.00	0	28. Not-Trans and anti-PSPC1-A546_Pos002_S001	00-FWuMc4g6PD2roKGvNPuQAb
-4.99673	-8.58203	-0.166748	um	Vesicles Paraspeckle	Vesicles Paraspeckle Relative To Cell Position	0.000	1.000	87	200000311	200000075	Not-Trans anti-PSPC1-A546 8C-S-PSPC1 V2.00	0	28. Not-Trans and anti-PSPC1-A546_Pos002_S001	00-FWuMc4g6PD2roKGvNPuQAb
-5.84131	-7.88446	-0.203491	um	Vesicles Paraspeckle	Vesicles Paraspeckle Relative To Cell Position	0.000	1.000	87	200000312	200000076	Not-Trans anti-PSPC1-A546 8C-S-PSPC1 V2.00	0	28. Not-Trans and anti-PSPC1-A546_Pos002_S001	00-FWuMc4g6PD2roKGvNPuQAb
-2.82081	-3.51869	-0.245117	um	Vesicles Paraspeckle	Vesicles Paraspeckle Relative To Cell Position	0.000	1.000	87	200000313	200000077	Not-Trans anti-PSPC1-A546 8C-S-PSPC1 V2.00	0	28. Not-Trans and anti-PSPC1-A546_Pos002_S001	00-FWuMc4g6PD2roKGvNPuQAb
-3.07803	-2.83347	-0.362671	um	Vesicles Paraspeckle	Vesicles Paraspeckle Relative To Cell Position	0.000	1.000	87	200000314	200000078	Not-Trans anti-PSPC1-A546 8C-S-PSPC1 V2.00	0	28. Not-Trans and anti-PSPC1-A546_Pos002_S001	00-FWuMc4g6PD2roKGvNPuQAb
-3.51867	-0.953156	-0.354858	um	Vesicles Paraspeckle	Vesicles Paraspeckle Relative To Cell Position	0.000	1.000	87	200000315	200000079	Not-Trans anti-PSPC1-A546 8C-S-PSPC1 V2.00	0	28. Not-Trans and anti-PSPC1-A546_Pos002_S001	00-FWuMc4g6PD2roKGvNPuQAb
-1.18189	-0.418793	-0.347168	um	Vesicles Paraspeckle	Vesicles Paraspeckle Relative To Cell Position	0.000	1.000	87	200000316	200000080	Not-Trans anti-PSPC1-A546 8C-S-PSPC1 V2.00	0	28. Not-Trans and anti-PSPC1-A546_Pos002_S001	00-FWuMc4g6PD2roKGvNPuQAb
-8.56358	-6.69688	0.196777	um	Vesicles Paraspeckle	Vesicles Paraspeckle Relative To Cell Position	0.000	1.000	87	200000317	200000081	Not-Trans anti-PSPC1-A546 8C-S-PSPC1 V2.00	0	28. Not-Trans and anti-PSPC1-A546_Pos002_S001	00-FWuMc4g6PD2roKGvNPuQAb
-4.35629	-1.85669	0.0324707	um	Vesicles Paraspeckle	Vesicles Paraspeckle Relative To Cell Position	0.000	1.000	87	200000318	200000082	Not-Trans anti-PSPC1-A546 8C-S-PSPC1 V2.00	0	28. Not-Trans and anti-PSPC1-A546_Pos002_S001	00-FWuMc4g6PD2roKGvNPuQAb
-3.76763	-7.92229	0.4646	um	Vesicles Paraspeckle	Vesicles Paraspeckle Relative To Cell Position	0.000	1.000	87	200000319	200000083	Not-Trans anti-PSPC1-A546 8C-S-PSPC1 V2.00	0	28. Not-Trans and anti-PSPC1-A546_Pos002_S001	00-FWuMc4g6PD2roKGvNPuQAb
-4.04267	0.48378	0.361328	um	Vesicles Paraspeckle	Vesicles Paraspeckle Relative To Cell Position	0.000	1.000	87	200000320	200000084	Not-Trans anti-PSPC1-A546 8C-S-PSPC1 V2.00	0	28. Not-Trans and anti-PSPC1-A546_Pos002_S001	00-FWuMc4g6PD2roKGvNPuQAb
-1.57908	0.756332	-0.706543	um	Vesicles Paraspeckle	Vesicles Paraspeckle Relative To Cell Position	0.000	1.000	88	200000321	200000085	Not-Trans anti-PSPC1-A546 8C-S-PSPC1 V2.00	0	28. Not-Trans and anti-PSPC1-A546_Pos002_S001	00-FWuMc4g6PD2roKGvNPuQAb
-1.63683	2.65021	-0.660034	um	Vesicles Paraspeckle	Vesicles Paraspeckle Relative To Cell Position	0.000	1.000	88	200000322	200000086	Not-Trans anti-PSPC1-A546 8C-S-PSPC1 V2.00	0	28. Not-Trans and anti-PSPC1-A546_Pos002_S001	00-FWuMc4g6PD2roKGvNPuQAb
-3.91762	1.47365	-0.414795	um	Vesicles Paraspeckle	Vesicles Paraspeckle Relative To Cell Position	0.000	1.000	88	200000323	200000087	Not-Trans anti-PSPC1-A546 8C-S-PSPC1 V2.00	0	28. Not-Trans and anti-PSPC1-A546_Pos002_S001	00-FWuMc4g6PD2roKGvNPuQAb
-1.59216	1.90512	-0.352051	um	Vesicles Paraspeckle	Vesicles Paraspeckle Relative To Cell Position	0.000	1.000	88	200000324	200000088	Not-Trans anti-PSPC1-A546 8C-S-PSPC1 V2.00	0	28. Not-Trans and anti-PSPC1-A546_Pos002_S001	00-FWuMc4g6PD2roKGvNPuQAb
-3.82841	2.42395	-0.560669	um	Vesicles Paraspeckle	Vesicles Paraspeckle Relative To Cell Position	0.000	1.000	88	200000325	200000089	Not-Trans anti-PSPC1-A546 8C-S-PSPC1 V2.00	0	28. Not-Trans and anti-PSPC1-A546_Pos002_S001	00-FWuMc4g6PD2roKGvNPuQAb
-4.25468	2.66444	-0.443726	um	Vesicles Paraspeckle	Vesicles Paraspeckle Relative To Cell Position	0.000	1.000	88	200000326	200000090	Not-Trans anti-PSPC1-A546 8C-S-PSPC1 V2.00	0	28. Not-Trans and anti-PSPC1-A546_Pos002_S001	00-FWuMc4g6PD2roKGvNPuQAb
-2.50996	2.62198	-0.409668	um	Vesicles Paraspeckle	Vesicles Paraspeckle Relative To Cell Position	0.000	1.000	88	200000327	200000091	Not-Trans anti-PSPC1-A546 8C-S-PSPC1 V2.00	0	28. Not-Trans and anti-PSPC1-A546_Pos002_S001	00-FWuMc4g6PD2roKGvNPuQAb
-3.27236	0.979187	0.366577	um	Vesicles Paraspeckle	Vesicles Paraspeckle Relative To Cell Position	0.000	1.000	88	200000328	200000092	Not-Trans anti-PSPC1-A546 8C-S-PSPC1 V2.00	0	28. Not-Trans and anti-PSPC1-A546_Pos002_S001	00-FWuMc4g6PD2roKGvNPuQAb
-3.20517	1.04953	-0.347656	um	Vesicles Paraspeckle	Vesicles Paraspeckle Relative To Cell Position	0.000	1.000	89	200000329	200000093	Not-Trans anti-PSPC1-A546 8C-S-PSPC1 V2.00	0	28. Not-Trans and anti-PSPC1-A546_Pos002_S001	00-FWuMc4g6PD2roKGvNPuQAb
-8.26856	-3.72696	-0.247437	um	Vesicles Paraspeckle	Vesicles Paraspeckle Relative To Cell Position	0.000	1.000	89	200000330	200000094	Not-Trans anti-PSPC1-A546 8C-S-PSPC1 V2.00	0	28. Not-Trans and anti-PSPC1-A546_Pos002_S001	00-FWuMc4g6PD2roKGvNPuQAb
-5.86564	2.54985	-0.301514	um	Vesicles Paraspeckle	Vesicles Paraspeckle Relative To Cell Position	0.000	1.000	89	200000331	200000095	Not-Trans anti-PSPC1-A546 8C-S-PSPC1 V2.00	0	28. Not-Trans and anti-PSPC1-A546_Pos002_S001	00-FWuMc4g6PD2roKGvNPuQAb
-3.86479	-1.29398	-0.217041	um	Vesicles Paraspeckle	Vesicles Paraspeckle Relative To Cell Position	0.000	1.000	89	200000332	200000096	Not-Trans anti-PSPC1-A546 8C-S-PSPC1 V2.00	0	28. Not-Trans and anti-PSPC1-A546_Pos002_S001	00-FWuMc4g6PD2roKGvNPuQAb
-4.69335	-0.608399	-0.31665	um	Vesicles Paraspeckle	Vesicles Paraspeckle Relative To Cell Position	0.000	1.000	89	200000333	200000097	Not-Trans anti-PSPC1-A546 8C-S-PSPC1 V2.00	0	28. Not-Trans and anti-PSPC1-A546_Pos002_S001	00-FWuMc4g6PD2roKGvNPuQAb
-2.56731	-0.385739	-0.102295	um	Vesicles Paraspeckle	Vesicles Paraspeckle Relative To Cell Position	0.000	1.000	89	200000334	200000098	Not-Trans anti-PSPC1-A546 8C-S-PSPC1 V2.00	0	28. Not-Trans and anti-PSPC1-A546_Pos002_S001	00-FWuMc4g6PD2roKGvNPuQAb
-3.62068	0.541724	-0.267334	um	Vesicles Paraspeckle	Vesicles Paraspeckle Relative To Cell Position	0.000	1.000	89	200000335	200000099	Not-Trans anti-PSPC1-A546 8C-S-PSPC1 V2.00	0	28. Not-Trans and anti-PSPC1-A546_Pos002_S001	00-FWuMc4g6PD2roKGvNPuQAb
-4.40407	1.55155	-0.250977	um	Vesicles Paraspeckle	Vesicles Paraspeckle Relative To Cell Position	0.000	1.000	89	200000336	200000100	Not-Trans anti-PSPC1-A546 8C-S-PSPC1 V2.00	0	28. Not-Trans and anti-PSPC1-A546_Pos002_S001	00-FWuMc4g6PD2roKGvNPuQAb
-3.21703	1.29602	0.235718	um	Vesicles Paraspeckle	Vesicles Paraspeckle Relative To Cell Position	0.000	1.000	89	200000337	200000101	Not-Trans anti-PSPC1-A546 8C-S-PSPC1 V2.00	0	28. Not-Trans and anti-PSPC1-A546_Pos002_S001	00-FWuMc4g6PD2roKGvNPuQAb
5.1188	2.26726	-0.0523682	um	Vesicles Paraspeckle	Vesicles Paraspeckle Relative To Cell Position	0.000	1.000	91	200000338	200000102	Not-Trans anti-PSPC1-A546 8C-S-PSPC1 V2.00	0	28. Not-Trans and anti-PSPC1-A546_Pos002_S001	00-FWuMc4g6PD2roKGvNPuQAb
3.96606	4.25286	-0.317505	um	Vesicles Paraspeckle	Vesicles Paraspeckle Relative To Cell Position	0.000	1.000	91	200000339	200000103	Not-Trans anti-PSPC1-A546 8C-S-PSPC1 V2.00	0	28. Not-Trans and anti-PSPC1-A546_Pos002_S001	00-FWuMc4g6PD2roKGvNPuQAb
-4.37556	-1.07645	0.180176	um	Vesicles Paraspeckle	Vesicles Paraspeckle Relative To Cell Position	0.000	1.000	91	200000340	200000104	Not-Trans anti-PSPC1-A546 8C-S-PSPC1 V2.00	0	28. Not-Trans and anti-PSPC1-A546_Pos002_S001	00-FWuMc4g6PD2roKGvNPuQAb
-3.77719	-0.177887	0.334961	um	Vesicles Paraspeckle	Vesicles Paraspeckle Relative To Cell Position	0.000	1.000	91	200000341	200000105	Not-Trans anti-PSPC1-A546 8C-S-PSPC1 V2.00	0	28. Not-Trans and anti-PSPC1-A546_Pos002_S001	00-FWuMc4g6PD2roKGvNPuQAb
4.11518	3.70034	0.244263	um	Vesicles Paraspeckle	Vesicles Paraspeckle Relative To Cell Position	0.000	1.000	91	200000342	200000106	Not-Trans anti-PSPC1-A546 8C-S-PSPC1 V2.00	0	28. Not-Trans and anti-PSPC1-A546_Pos002_S001	00-FWuMc4g6PD2roKGvNPuQAb
2.23763	5.42198	0.0952148	um	Vesicles Paraspeckle	Vesicles Paraspeckle Relative To Cell Position	0.000	1.000	91	200000343	200000107	Not-Trans anti-PSPC1-A546 8C-S-PSPC1 V2.00	0	28. Not-Trans and anti-PSPC1-A546_Pos002_S001	00-FWuMc4g6PD2roKGvNPuQAb
-1.03196	5.9809	-0.519897	um	Vesicles Paraspeckle	Vesicles Paraspeckle Relative To Cell Position	0.000	1.000	94	200000344	200000108	Not-Trans anti-PSPC1-A546 8C-S-PSPC1 V2.00	0	28. Not-Trans and anti-PSPC1-A546_Pos002_S001	00-FWuMc4g6PD2roKGvNPuQAb
-2.68808	4.45009	-0.313721	um	Vesicles Paraspeckle	Vesicles Paraspeckle Relative To Cell Position	0.000	1.000	94	200000345	200000109	Not-Trans anti-PSPC1-A546 8C-S-PSPC1 V2.00	0	28. Not-Trans and anti-PSPC1-A546_Pos002_S001	00-FWuMc4g6PD2roKGvNPuQAb
7.94289	-1.9163	-0.528931	um	Vesicles Paraspeckle	Vesicles Paraspeckle Relative To Cell Position	0.000	1.000	94	200000346	200000110	Not-Trans anti-PSPC1-A546 8C-S-PSPC1 V2.00	0	28. Not-Trans and anti-PSPC1-A546_Pos002_S001	00-FWuMc4g6PD2roKGvNPuQAb
5.52334	-1.18377	-0.457642	um	Vesicles Paraspeckle	Vesicles Paraspeckle Relative To Cell Position	0.000	1.000	94	200000347	200000111	Not-Trans anti-PSPC1-A546 8C-S-PSPC1 V2.00	0	28. Not-Trans and anti-PSPC1-A546_Pos002_S001	00-FWuMc4g6PD2roKGvNPuQAb
5.47414	-0.0299301	-0.477661	um	Vesicles Paraspeckle	Vesicles Paraspeckle Relative To Cell Position	0.000	1.000	94	200000348	200000112	Not-Trans anti-PSPC1-A546 8C-S-PSPC1 V2.00	0	28. Not-Trans and anti-PSPC1-A546_Pos002_S001	00-FWuMc4g6PD2roKGvNPuQAb
5.04214	0.481972	-0.562012	um	Vesicles Paraspeckle	Vesicles Paraspeckle Relative To Cell Position	0.000	1.000	94	200000349	200000113	Not-Trans anti-PSPC1-A546 8C-S-PSPC1 V2.00	0	28. Not-Trans and anti-PSPC1-A546_Pos002_S001	00-FWuMc4g6PD2roKGvNPuQAb
3.8139	6.9257	-0.493408	um	Vesicles Paraspeckle	Vesicles Paraspeckle Relative To Cell Position	0.000	1.000	94	200000350	200000114	Not-Trans anti-PSPC1-A546 8C-S-PSPC1 V2.00	0	28. Not-Trans and anti-PSPC1-A546_Pos002_S001	00-FWuMc4g6PD2roKGvNPuQAb
3.33937	-3.34147	-0.232056	um	Vesicles Paraspeckle	Vesicles Paraspeckle Relative To Cell Position	0.000	1.000	94	200000351	200000115	Not-Trans anti-PSPC1-A546 8C-S-PSPC1 V2.00	0	28. Not-Trans and anti-PSPC1-A546_Pos002_S001	00-FWuMc4g6PD2roKGvNPuQAb
4.34642	-1.47293	-0.203857	um	Vesicles Paraspeckle	Vesicles Paraspeckle Relative To Cell Position	0.000	1.000	94	200000352	200000116	Not-Trans anti-PSPC1-A546 8C-S-PSPC1 V2.00	0	28. Not-Trans and anti-PSPC1-A546_Pos002_S001	00-FWuMc4g6PD2roKGvNPuQAb
6.20214	-0.47464	-0.242432	um	Vesicles Paraspeckle	Vesicles Paraspeckle Relative To Cell Position	0.000	1.000	94	200000353	200000117	Not-Trans anti-PSPC1-A546 8C-S-PSPC1 V2.00	0	28. Not-Trans and anti-PSPC1-A546_Pos002_S001	00-FWuMc4g6PD2roKGvNPuQAb
8.15945	-0.291428	-0.300293	um	Vesicles Paraspeckle	Vesicles Paraspeckle Relative To Cell Position	0.000	1.000	94	200000354	200000118	Not-Trans anti-PSPC1-A546 8C-S-PSPC1 V2.00	0	28. Not-Trans and anti-PSPC1-A546_Pos002_S001	00-FWuMc4g6PD2roKGvNPuQAb
7.13945	0.648697	-0.351563	um	Vesicles Paraspeckle	Vesicles Paraspeckle Relative To Cell Position	0.000	1.000	94	200000355	200000119	Not-Trans anti-PSPC1-A546 8C-S-PSPC1 V2.00	0	28. Not-Trans and anti-PSPC1-A546_Pos002_S001	00-FWuMc4g6PD2roKGvNPuQAb
3.30235	1.63484	-0.238525	um	Vesicles Paraspeckle	Vesicles Paraspeckle Relative To Cell Position	0.000	1.000	94	200000356	200000120	Not-Trans anti-PSPC1-A546 8C-S-PSPC1 V2.00	0	28. Not-Trans and anti-PSPC1-A546_Pos002_S001	00-FWuMc4g6PD2roKGvNPuQAb
2.84491	1.89385	-0.368408	um	Vesicles Paraspeckle	Vesicles Paraspeckle Relative To Cell Position	0.000	1.000	94	200000357	200000121	Not-Trans anti-PSPC1-A546 8C-S-PSPC1 V2.00	0	28. Not-Trans and anti-PSPC1-A546_Pos002_S001	00-FWuMc4g6PD2roKGvNPuQAb
-1.20015	5.73468	0.0142822	um	Vesicles Paraspeckle	Vesicles Paraspeckle Relative To Cell Position	0.000	1.000	94	200000358	200000122	Not-Trans anti-PSPC1-A546 8C-S-PSPC1 V2.00	0	28. Not-Trans and anti-PSPC1-A546_Pos002_S001	00-FWuMc4g6PD2roKGvNPuQAb
5.01623	-4.57131	0.090332	um	Vesicles Paraspeckle	Vesicles Paraspeckle Relative To Cell Position	0.000	1.000	94	200000359	200000123	Not-Trans anti-PSPC1-A546 8C-S-PSPC1 V2.00	0	28. Not-Trans and anti-PSPC1-A546_Pos002_S001	00-FWuMc4g6PD2roKGvNPuQAb
3.33456	-4.12015	0.00537109	um	Vesicles Paraspeckle	Vesicles Paraspeckle Relative To Cell Position	0.000	1.000	94	200000360	200000124	Not-Trans anti-PSPC1-A546 8C-S-PSPC1 V2.00	0	28. Not-Trans and anti-PSPC1-A546_Pos002_S001	00-FWuMc4g6PD2roKGvNPuQAb
4.95728	-3.42474	0.177734	um	Vesicles Paraspeckle	Vesicles Paraspeckle Relative To Cell Position	0.000	1.000	94	200000361	200000125	Not-Trans anti-PSPC1-A546 8C-S-PSPC1 V2.00	0	28. Not-Trans and anti-PSPC1-A546_Pos002_S001	00-FWuMc4g6PD2roKGvNPuQAb
5.7432	-2.91747	0.0942383	um	Vesicles Paraspeckle	Vesicles Paraspeckle Relative To Cell Position	0.000	1.000	94	200000362	200000126	Not-Trans anti-PSPC1-A546 8C-S-PSPC1 V2.00	0	28. Not-Trans and anti-PSPC1-A546_Pos002_S001	00-FWuMc4g6PD2roKGvNPuQAb
4.82888	-2.6225	0.0438232	um	Vesicles Paraspeckle	Vesicles Paraspeckle Relative To Cell Position	0.000	1.000	94	200000363	200000127	Not-Trans anti-PSPC1-A546 8C-S-PSPC1 V2.00	0	28. Not-Trans and anti-PSPC1-A546_Pos002_S001	00-FWuMc4g6PD2roKGvNPuQAb
5.72319	-2.20399	0.250977	um	Vesicles Paraspeckle	Vesicles Paraspeckle Relative To Cell Position	0.000	1.000	94	200000364	200000128	Not-Trans anti-PSPC1-A546 8C-S-PSPC1 V2.00	0	28. Not-Trans and anti-PSPC1-A546_Pos002_S001	00-FWuMc4g6PD2roKGvNPuQAb
4.30314	-0.82724	0.214966	um	Vesicles Paraspeckle	Vesicles Paraspeckle Relative To Cell Position	0.000	1.000	94	200000365	200000129	Not-Trans anti-PSPC1-A546 8C-S-PSPC1 V2.00	0	28. Not-Trans and anti-PSPC1-A546_Pos002_S001	00-FWuMc4g6PD2roKGvNPuQAb
9.58418	-0.550484	0.0952148	um	Vesicles Paraspeckle	Vesicles Paraspeckle Relative To Cell Position	0.000	1.000	94	200000366	200000130	Not-Trans anti-PSPC1-A546 8C-S-PSPC1 V2.00	0	28. Not-Trans and anti-PSPC1-A546_Pos002_S001	00-FWuMc4g6PD2roKGvNPuQAb
6.64255	2.38152	0.197998	um	Vesicles Paraspeckle	Vesicles Paraspeckle Relative To Cell Position	0.000	1.000	94	200000367	200000131	Not-Trans anti-PSPC1-A546 8C-S-PSPC1 V2.00	0	28. Not-Trans and anti-PSPC1-A546_Pos002_S001	00-FWuMc4g6PD2roKGvNPuQAb
-2.85838	-5.64481	-0.143677	um	Vesicles Paraspeckle	Vesicles Paraspeckle Relative To Cell Position	0.000	1.000	95	200000368	200000132	Not-Trans anti-PSPC1-A546 8C-S-PSPC1 V2.00	0	28. Not-Trans and anti-PSPC1-A546_Pos002_S001	00-FWuMc4g6PD2roKGvNPuQAb
-3.3924	-5.36415	-0.0595703	um	Vesicles Paraspeckle	Vesicles Paraspeckle Relative To Cell Position	0.000	1.000	95	200000369	200000133	Not-Trans anti-PSPC1-A546 8C-S-PSPC1 V2.00	0	28. Not-Trans and anti-PSPC1-A546_Pos002_S001	00-FWuMc4g6PD2roKGvNPuQAb
-2.21815	1.29623	0.275024	um	Vesicles Paraspeckle	Vesicles Paraspeckle Relative To Cell Position	0.000	1.000	95	200000370	200000134	Not-Trans anti-PSPC1-A546 8C-S-PSPC1 V2.00	0	28. Not-Trans and anti-PSPC1-A546_Pos002_S001	00-FWuMc4g6PD2roKGvNPuQAb
2.81444	5.85673	-0.405273	um	Vesicles Paraspeckle	Vesicles Paraspeckle Relative To Cell Position	0.000	1.000	96	200000371	200000135	Not-Trans anti-PSPC1-A546 8C-S-PSPC1 V2.00	0	28. Not-Trans and anti-PSPC1-A546_Pos002_S001	00-FWuMc4g6PD2roKGvNPuQAb
0.184441	6.01721	-0.426758	um	Vesicles Paraspeckle	Vesicles Paraspeckle Relative To Cell Position	0.000	1.000	96	200000372	200000136	Not-Trans anti-PSPC1-A546 8C-S-PSPC1 V2.00	0	28. Not-Trans and anti-PSPC1-A546_Pos002_S001	00-FWuMc4g6PD2roKGvNPuQAb
3.62496	1.94257	-0.400879	um	Vesicles Paraspeckle	Vesicles Paraspeckle Relative To Cell Position	0.000	1.000	96	200000373	200000137	Not-Trans anti-PSPC1-A546 8C-S-PSPC1 V2.00	0	28. Not-Trans and anti-PSPC1-A546_Pos002_S001	00-FWuMc4g6PD2roKGvNPuQAb
-1.18043	-0.0772209	-0.470093	um	Vesicles Paraspeckle	Vesicles Paraspeckle Relative To Cell Position	0.000	1.000	97	200000374	200000138	Not-Trans anti-PSPC1-A546 8C-S-PSPC1 V2.00	0	28. Not-Trans and anti-PSPC1-A546_Pos002_S001	00-FWuMc4g6PD2roKGvNPuQAb
-1.34363	1.62347	-0.462891	um	Vesicles Paraspeckle	Vesicles Paraspeckle Relative To Cell Position	0.000	1.000	97	200000375	200000139	Not-Trans anti-PSPC1-A546 8C-S-PSPC1 V2.00	0	28. Not-Trans and anti-PSPC1-A546_Pos002_S001	00-FWuMc4g6PD2roKGvNPuQAb
-1.12898	-0.419207	-0.318115	um	Vesicles Paraspeckle	Vesicles Paraspeckle Relative To Cell Position	0.000	1.000	97	200000376	200000140	Not-Trans anti-PSPC1-A546 8C-S-PSPC1 V2.00	0	28. Not-Trans and anti-PSPC1-A546_Pos002_S001	00-FWuMc4g6PD2roKGvNPuQAb
0.817566	-0.482531	0.161377	um	Vesicles Paraspeckle	Vesicles Paraspeckle Relative To Cell Position	0.000	1.000	97	200000377	200000141	Not-Trans anti-PSPC1-A546 8C-S-PSPC1 V2.00	0	28. Not-Trans and anti-PSPC1-A546_Pos002_S001	00-FWuMc4g6PD2roKGvNPuQAb
0.805176	0.25082	0.215088	um	Vesicles Paraspeckle	Vesicles Paraspeckle Relative To Cell Position	0.000	1.000	97	200000378	200000142	Not-Trans anti-PSPC1-A546 8C-S-PSPC1 V2.00	0	28. Not-Trans and anti-PSPC1-A546_Pos002_S001	00-FWuMc4g6PD2roKGvNPuQAb
1.78132	0.174503	0.21167	um	Vesicles Paraspeckle	Vesicles Paraspeckle Relative To Cell Position	0.000	1.000	97	200000379	200000143	Not-Trans anti-PSPC1-A546 8C-S-PSPC1 V2.00	0	28. Not-Trans and anti-PSPC1-A546_Pos002_S001	00-FWuMc4g6PD2roKGvNPuQAb
3.55491	0.22179	0.0734863	um	Vesicles Paraspeckle	Vesicles Paraspeckle Relative To Cell Position	0.000	1.000	97	200000380	200000144	Not-Trans anti-PSPC1-A546 8C-S-PSPC1 V2.00	0	28. Not-Trans and anti-PSPC1-A546_Pos002_S001	00-FWuMc4g6PD2roKGvNPuQAb
1.29661	0.719875	0.0714111	um	Vesicles Paraspeckle	Vesicles Paraspeckle Relative To Cell Position	0.000	1.000	97	200000381	200000145	Not-Trans anti-PSPC1-A546 8C-S-PSPC1 V2.00	0	28. Not-Trans and anti-PSPC1-A546_Pos002_S001	00-FWuMc4g6PD2roKGvNPuQAb
-6.8792	-0.682693	-0.363037	um	Vesicles Paraspeckle	Vesicles Paraspeckle Relative To Cell Position	0.000	1.000	98	200000382	200000146	Not-Trans anti-PSPC1-A546 8C-S-PSPC1 V2.00	0	28. Not-Trans and anti-PSPC1-A546_Pos002_S001	00-FWuMc4g6PD2roKGvNPuQAb
-6.37933	0.558197	-0.267944	um	Vesicles Paraspeckle	Vesicles Paraspeckle Relative To Cell Position	0.000	1.000	98	200000383	200000147	Not-Trans anti-PSPC1-A546 8C-S-PSPC1 V2.00	0	28. Not-Trans and anti-PSPC1-A546_Pos002_S001	00-FWuMc4g6PD2roKGvNPuQAb
-4.01858	-5.25473	0.15332	um	Vesicles Paraspeckle	Vesicles Paraspeckle Relative To Cell Position	0.000	1.000	98	200000384	200000148	Not-Trans anti-PSPC1-A546 8C-S-PSPC1 V2.00	0	28. Not-Trans and anti-PSPC1-A546_Pos002_S001	00-FWuMc4g6PD2roKGvNPuQAb
-0.165854	-9.66196	-0.132202	um	Vesicles Paraspeckle	Vesicles Paraspeckle Relative To Cell Position	0.000	1.000	99	200000385	200000149	Not-Trans anti-PSPC1-A546 8C-S-PSPC1 V2.00	0	28. Not-Trans and anti-PSPC1-A546_Pos002_S001	00-FWuMc4g6PD2roKGvNPuQAb
-3.20305	-6.11509	-0.266846	um	Vesicles Paraspeckle	Vesicles Paraspeckle Relative To Cell Position	0.000	1.000	99	200000386	200000150	Not-Trans anti-PSPC1-A546 8C-S-PSPC1 V2.00	0	28. Not-Trans and anti-PSPC1-A546_Pos002_S001	00-FWuMc4g6PD2roKGvNPuQAb
-1.84253	-4.40093	-0.228149	um	Vesicles Paraspeckle	Vesicles Paraspeckle Relative To Cell Position	0.000	1.000	99	200000387	200000151	Not-Trans anti-PSPC1-A546 8C-S-PSPC1 V2.00	0	28. Not-Trans and anti-PSPC1-A546_Pos002_S001	00-FWuMc4g6PD2roKGvNPuQAb
-0.396536	-4.42662	-0.325317	um	Vesicles Paraspeckle	Vesicles Paraspeckle Relative To Cell Position	0.000	1.000	99	200000388	200000152	Not-Trans anti-PSPC1-A546 8C-S-PSPC1 V2.00	0	28. Not-Trans and anti-PSPC1-A546_Pos002_S001	00-FWuMc4g6PD2roKGvNPuQAb
-1.87849	-2.03794	-0.143677	um	Vesicles Paraspeckle	Vesicles Paraspeckle Relative To Cell Position	0.000	1.000	99	200000389	200000153	Not-Trans anti-PSPC1-A546 8C-S-PSPC1 V2.00	0	28. Not-Trans and anti-PSPC1-A546_Pos002_S001	00-FWuMc4g6PD2roKGvNPuQAb
-2.10427	-0.586725	-0.350098	um	Vesicles Paraspeckle	Vesicles Paraspeckle Relative To Cell Position	0.000	1.000	99	200000390	200000154	Not-Trans anti-PSPC1-A546 8C-S-PSPC1 V2.00	0	28. Not-Trans and anti-PSPC1-A546_Pos002_S001	00-FWuMc4g6PD2roKGvNPuQAb
-2.30038	-5.66786	0.074585	um	Vesicles Paraspeckle	Vesicles Paraspeckle Relative To Cell Position	0.000	1.000	99	200000391	200000155	Not-Trans anti-PSPC1-A546 8C-S-PSPC1 V2.00	0	28. Not-Trans and anti-PSPC1-A546_Pos002_S001	00-FWuMc4g6PD2roKGvNPuQAb
-1.10427	-4.64717	-0.0135498	um	Vesicles Paraspeckle	Vesicles Paraspeckle Relative To Cell Position	0.000	1.000	99	200000392	200000156	Not-Trans anti-PSPC1-A546 8C-S-PSPC1 V2.00	0	28. Not-Trans and anti-PSPC1-A546_Pos002_S001	00-FWuMc4g6PD2roKGvNPuQAb
-1.5913	-2.73011	0.0803223	um	Vesicles Paraspeckle	Vesicles Paraspeckle Relative To Cell Position	0.000	1.000	99	200000393	200000157	Not-Trans anti-PSPC1-A546 8C-S-PSPC1 V2.00	0	28. Not-Trans and anti-PSPC1-A546_Pos002_S001	00-FWuMc4g6PD2roKGvNPuQAb
-0.795923	-1.82099	0.0360107	um	Vesicles Paraspeckle	Vesicles Paraspeckle Relative To Cell Position	0.000	1.000	99	200000394	200000158	Not-Trans anti-PSPC1-A546 8C-S-PSPC1 V2.00	0	28. Not-Trans and anti-PSPC1-A546_Pos002_S001	00-FWuMc4g6PD2roKGvNPuQAb
-5.79153	7.75969	-0.399536	um	Vesicles Paraspeckle	Vesicles Paraspeckle Relative To Cell Position	0.000	1.000	100	200000395	200000159	Not-Trans anti-PSPC1-A546 8C-S-PSPC1 V2.00	0	28. Not-Trans and anti-PSPC1-A546_Pos002_S001	00-FWuMc4g6PD2roKGvNPuQAb
-4.98315	7.95349	-0.471313	um	Vesicles Paraspeckle	Vesicles Paraspeckle Relative To Cell Position	0.000	1.000	100	200000396	200000160	Not-Trans anti-PSPC1-A546 8C-S-PSPC1 V2.00	0	28. Not-Trans and anti-PSPC1-A546_Pos002_S001	00-FWuMc4g6PD2roKGvNPuQAb
-5.12507	8.49895	-0.213379	um	Vesicles Paraspeckle	Vesicles Paraspeckle Relative To Cell Position	0.000	1.000	100	200000397	200000161	Not-Trans anti-PSPC1-A546 8C-S-PSPC1 V2.00	0	28. Not-Trans and anti-PSPC1-A546_Pos002_S001	00-FWuMc4g6PD2roKGvNPuQAb
0.19339	-4.69987	-0.0980225	um	Vesicles Paraspeckle	Vesicles Paraspeckle Relative To Cell Position	0.000	1.000	100	200000398	200000162	Not-Trans anti-PSPC1-A546 8C-S-PSPC1 V2.00	0	28. Not-Trans and anti-PSPC1-A546_Pos002_S001	00-FWuMc4g6PD2roKGvNPuQAb
-0.512833	-4.2541	-0.0306396	um	Vesicles Paraspeckle	Vesicles Paraspeckle Relative To Cell Position	0.000	1.000	100	200000399	200000163	Not-Trans anti-PSPC1-A546 8C-S-PSPC1 V2.00	0	28. Not-Trans and anti-PSPC1-A546_Pos002_S001	00-FWuMc4g6PD2roKGvNPuQAb
-4.22631	-4.07632	0.0567627	um	Vesicles Paraspeckle	Vesicles Paraspeckle Relative To Cell Position	0.000	1.000	100	200000400	200000164	Not-Trans anti-PSPC1-A546 8C-S-PSPC1 V2.00	0	28. Not-Trans and anti-PSPC1-A546_Pos002_S001	00-FWuMc4g6PD2roKGvNPuQAb
-5.21534	-3.55344	0.0637207	um	Vesicles Paraspeckle	Vesicles Paraspeckle Relative To Cell Position	0.000	1.000	100	200000401	200000165	Not-Trans anti-PSPC1-A546 8C-S-PSPC1 V2.00	0	28. Not-Trans and anti-PSPC1-A546_Pos002_S001	00-FWuMc4g6PD2roKGvNPuQAb
-5.10812	-2.40495	0.133179	um	Vesicles Paraspeckle	Vesicles Paraspeckle Relative To Cell Position	0.000	1.000	100	200000402	200000166	Not-Trans anti-PSPC1-A546 8C-S-PSPC1 V2.00	0	28. Not-Trans and anti-PSPC1-A546_Pos002_S001	00-FWuMc4g6PD2roKGvNPuQAb
-5.28648	7.20198	-0.210449	um	Vesicles Paraspeckle	Vesicles Paraspeckle Relative To Cell Position	0.000	1.000	100	200000403	200000167	Not-Trans anti-PSPC1-A546 8C-S-PSPC1 V2.00	0	28. Not-Trans and anti-PSPC1-A546_Pos002_S001	00-FWuMc4g6PD2roKGvNPuQAb
-4.68598	7.99053	-0.0766602	um	Vesicles Paraspeckle	Vesicles Paraspeckle Relative To Cell Position	0.000	1.000	100	200000404	200000168	Not-Trans anti-PSPC1-A546 8C-S-PSPC1 V2.00	0	28. Not-Trans and anti-PSPC1-A546_Pos002_S001	00-FWuMc4g6PD2roKGvNPuQAb
-3.3425	-6.30145	0.0263672	um	Vesicles Paraspeckle	Vesicles Paraspeckle Relative To Cell Position	0.000	1.000	101	200000405	200000169	Not-Trans anti-PSPC1-A546 8C-S-PSPC1 V2.00	0	28. Not-Trans and anti-PSPC1-A546_Pos002_S001	00-FWuMc4g6PD2roKGvNPuQAb
-2.16234	-5.94411	-0.0860596	um	Vesicles Paraspeckle	Vesicles Paraspeckle Relative To Cell Position	0.000	1.000	101	200000406	200000170	Not-Trans anti-PSPC1-A546 8C-S-PSPC1 V2.00	0	28. Not-Trans and anti-PSPC1-A546_Pos002_S001	00-FWuMc4g6PD2roKGvNPuQAb
2.62614	-2.16633	0.0997314	um	Vesicles Paraspeckle	Vesicles Paraspeckle Relative To Cell Position	0.000	1.000	101	200000407	200000171	Not-Trans anti-PSPC1-A546 8C-S-PSPC1 V2.00	0	28. Not-Trans and anti-PSPC1-A546_Pos002_S001	00-FWuMc4g6PD2roKGvNPuQAb
-0.669296	5.68027	0.235718	um	Vesicles Paraspeckle	Vesicles Paraspeckle Relative To Cell Position	0.000	1.000	101	200000408	200000172	Not-Trans anti-PSPC1-A546 8C-S-PSPC1 V2.00	0	28. Not-Trans and anti-PSPC1-A546_Pos002_S001	00-FWuMc4g6PD2roKGvNPuQAb
0.112411	7.12864	0.196411	um	Vesicles Paraspeckle	Vesicles Paraspeckle Relative To Cell Position	0.000	1.000	101	200000409	200000173	Not-Trans anti-PSPC1-A546 8C-S-PSPC1 V2.00	0	28. Not-Trans and anti-PSPC1-A546_Pos002_S001	00-FWuMc4g6PD2roKGvNPuQAb
2.67888	-1.09234	0.903198	um	Vesicles Paraspeckle	Vesicles Paraspeckle Relative To Cell Position	0.000	1.000	101	200000410	200000174	Not-Trans anti-PSPC1-A546 8C-S-PSPC1 V2.00	0	28. Not-Trans and anti-PSPC1-A546_Pos002_S001	00-FWuMc4g6PD2roKGvNPuQAb
-7.43837	-5.29206	-0.351196	um	Vesicles Paraspeckle	Vesicles Paraspeckle Relative To Cell Position	0.000	1.000	102	200000411	200000175	Not-Trans anti-PSPC1-A546 8C-S-PSPC1 V2.00	0	28. Not-Trans and anti-PSPC1-A546_Pos002_S001	00-FWuMc4g6PD2roKGvNPuQAb
1.94093	2.41849	-0.108032	um	Vesicles Paraspeckle	Vesicles Paraspeckle Relative To Cell Position	0.000	1.000	102	200000412	200000176	Not-Trans anti-PSPC1-A546 8C-S-PSPC1 V2.00	0	28. Not-Trans and anti-PSPC1-A546_Pos002_S001	00-FWuMc4g6PD2roKGvNPuQAb
4.32069	2.642	0.0576172	um	Vesicles Paraspeckle	Vesicles Paraspeckle Relative To Cell Position	0.000	1.000	102	200000413	200000177	Not-Trans anti-PSPC1-A546 8C-S-PSPC1 V2.00	0	28. Not-Trans and anti-PSPC1-A546_Pos002_S001	00-FWuMc4g6PD2roKGvNPuQAb
1.13889	2.67221	0.158691	um	Vesicles Paraspeckle	Vesicles Paraspeckle Relative To Cell Position	0.000	1.000	102	200000414	200000178	Not-Trans anti-PSPC1-A546 8C-S-PSPC1 V2.00	0	28. Not-Trans and anti-PSPC1-A546_Pos002_S001	00-FWuMc4g6PD2roKGvNPuQAb
1.89883	3.14103	0.260864	um	Vesicles Paraspeckle	Vesicles Paraspeckle Relative To Cell Position	0.000	1.000	102	200000415	200000179	Not-Trans anti-PSPC1-A546 8C-S-PSPC1 V2.00	0	28. Not-Trans and anti-PSPC1-A546_Pos002_S001	00-FWuMc4g6PD2roKGvNPuQAb
-5.0311	-4.28494	0.636963	um	Vesicles Paraspeckle	Vesicles Paraspeckle Relative To Cell Position	0.000	1.000	102	200000416	200000180	Not-Trans anti-PSPC1-A546 8C-S-PSPC1 V2.00	0	28. Not-Trans and anti-PSPC1-A546_Pos002_S001	00-FWuMc4g6PD2roKGvNPuQAb
7.22084	0.995766	0.97876	um	Vesicles Paraspeckle	Vesicles Paraspeckle Relative To Cell Position	0.000	1.000	102	200000417	200000181	Not-Trans anti-PSPC1-A546 8C-S-PSPC1 V2.00	0	28. Not-Trans and anti-PSPC1-A546_Pos002_S001	00-FWuMc4g6PD2roKGvNPuQAb
6.00892	1.68315	0.905884	um	Vesicles Paraspeckle	Vesicles Paraspeckle Relative To Cell Position	0.000	1.000	102	200000418	200000182	Not-Trans anti-PSPC1-A546 8C-S-PSPC1 V2.00	0	28. Not-Trans and anti-PSPC1-A546_Pos002_S001	00-FWuMc4g6PD2roKGvNPuQAb
3.92937	-1.10639	-0.298096	um	Vesicles Paraspeckle	Vesicles Paraspeckle Relative To Cell Position	0.000	1.000	104	200000419	200000183	Not-Trans anti-PSPC1-A546 8C-S-PSPC1 V2.00	0	28. Not-Trans and anti-PSPC1-A546_Pos002_S001	00-FWuMc4g6PD2roKGvNPuQAb
-3.34	-0.722839	-0.345581	um	Vesicles Paraspeckle	Vesicles Paraspeckle Relative To Cell Position	0.000	1.000	104	200000420	200000184	Not-Trans anti-PSPC1-A546 8C-S-PSPC1 V2.00	0	28. Not-Trans and anti-PSPC1-A546_Pos002_S001	00-FWuMc4g6PD2roKGvNPuQAb
-2.88564	0.273849	-0.299805	um	Vesicles Paraspeckle	Vesicles Paraspeckle Relative To Cell Position	0.000	1.000	104	200000421	200000185	Not-Trans anti-PSPC1-A546 8C-S-PSPC1 V2.00	0	28. Not-Trans and anti-PSPC1-A546_Pos002_S001	00-FWuMc4g6PD2roKGvNPuQAb
-3.57787	-3.64265	-0.142212	um	Vesicles Paraspeckle	Vesicles Paraspeckle Relative To Cell Position	0.000	1.000	104	200000422	200000186	Not-Trans anti-PSPC1-A546 8C-S-PSPC1 V2.00	0	28. Not-Trans and anti-PSPC1-A546_Pos002_S001	00-FWuMc4g6PD2roKGvNPuQAb
-4.08173	-3.36415	-0.0875244	um	Vesicles Paraspeckle	Vesicles Paraspeckle Relative To Cell Position	0.000	1.000	104	200000423	200000187	Not-Trans anti-PSPC1-A546 8C-S-PSPC1 V2.00	0	28. Not-Trans and anti-PSPC1-A546_Pos002_S001	00-FWuMc4g6PD2roKGvNPuQAb
-5.87074	-2.16441	-0.100952	um	Vesicles Paraspeckle	Vesicles Paraspeckle Relative To Cell Position	0.000	1.000	104	200000424	200000188	Not-Trans anti-PSPC1-A546 8C-S-PSPC1 V2.00	0	28. Not-Trans and anti-PSPC1-A546_Pos002_S001	00-FWuMc4g6PD2roKGvNPuQAb
-4.68548	-2.16949	0.156372	um	Vesicles Paraspeckle	Vesicles Paraspeckle Relative To Cell Position	0.000	1.000	104	200000425	200000189	Not-Trans anti-PSPC1-A546 8C-S-PSPC1 V2.00	0	28. Not-Trans and anti-PSPC1-A546_Pos002_S001	00-FWuMc4g6PD2roKGvNPuQAb
-5.50479	-1.68228	-0.081665	um	Vesicles Paraspeckle	Vesicles Paraspeckle Relative To Cell Position	0.000	1.000	104	200000426	200000190	Not-Trans anti-PSPC1-A546 8C-S-PSPC1 V2.00	0	28. Not-Trans and anti-PSPC1-A546_Pos002_S001	00-FWuMc4g6PD2roKGvNPuQAb
-4.26164	-2.19361	0.276733	um	Vesicles Paraspeckle	Vesicles Paraspeckle Relative To Cell Position	0.000	1.000	104	200000427	200000191	Not-Trans anti-PSPC1-A546 8C-S-PSPC1 V2.00	0	28. Not-Trans and anti-PSPC1-A546_Pos002_S001	00-FWuMc4g6PD2roKGvNPuQAb
-3.74447	-1.1286	-0.00610352	um	Vesicles Paraspeckle	Vesicles Paraspeckle Relative To Cell Position	0.000	1.000	105	200000428	200000192	Not-Trans anti-PSPC1-A546 8C-S-PSPC1 V2.00	0	28. Not-Trans and anti-PSPC1-A546_Pos002_S001	00-FWuMc4g6PD2roKGvNPuQAb
0.427933	0.293571	0.375488	um	Vesicles Paraspeckle	Vesicles Paraspeckle Relative To Cell Position	0.000	1.000	105	200000429	200000193	Not-Trans anti-PSPC1-A546 8C-S-PSPC1 V2.00	0	28. Not-Trans and anti-PSPC1-A546_Pos002_S001	00-FWuMc4g6PD2roKGvNPuQAb
1.03553	4.13647	0.318359	um	Vesicles Paraspeckle	Vesicles Paraspeckle Relative To Cell Position	0.000	1.000	105	200000430	200000194	Not-Trans anti-PSPC1-A546 8C-S-PSPC1 V2.00	0	28. Not-Trans and anti-PSPC1-A546_Pos002_S001	00-FWuMc4g6PD2roKGvNPuQAb
0.847309	4.62427	0.201416	um	Vesicles Paraspeckle	Vesicles Paraspeckle Relative To Cell Position	0.000	1.000	105	200000431	200000195	Not-Trans anti-PSPC1-A546 8C-S-PSPC1 V2.00	0	28. Not-Trans and anti-PSPC1-A546_Pos002_S001	00-FWuMc4g6PD2roKGvNPuQAb
-2.11056	-1.9	0.536987	um	Vesicles Paraspeckle	Vesicles Paraspeckle Relative To Cell Position	0.000	1.000	105	200000432	200000196	Not-Trans anti-PSPC1-A546 8C-S-PSPC1 V2.00	0	28. Not-Trans and anti-PSPC1-A546_Pos002_S001	00-FWuMc4g6PD2roKGvNPuQAb
-1.28758	-0.594543	0.525513	um	Vesicles Paraspeckle	Vesicles Paraspeckle Relative To Cell Position	0.000	1.000	105	200000433	200000197	Not-Trans anti-PSPC1-A546 8C-S-PSPC1 V2.00	0	28. Not-Trans and anti-PSPC1-A546_Pos002_S001	00-FWuMc4g6PD2roKGvNPuQAb
1.35946	-1.51817	-0.227417	um	Vesicles Paraspeckle	Vesicles Paraspeckle Relative To Cell Position	0.000	1.000	106	200000434	200000198	Not-Trans anti-PSPC1-A546 8C-S-PSPC1 V2.00	0	28. Not-Trans and anti-PSPC1-A546_Pos002_S001	00-FWuMc4g6PD2roKGvNPuQAb
1.84599	6.05773	-0.15625	um	Vesicles Paraspeckle	Vesicles Paraspeckle Relative To Cell Position	0.000	1.000	106	200000435	200000199	Not-Trans anti-PSPC1-A546 8C-S-PSPC1 V2.00	0	28. Not-Trans and anti-PSPC1-A546_Pos002_S001	00-FWuMc4g6PD2roKGvNPuQAb
3.05525	-4.45746	-0.456177	um	Vesicles Paraspeckle	Vesicles Paraspeckle Relative To Cell Position	0.000	1.000	107	200000436	200000200	Not-Trans anti-PSPC1-A546 8C-S-PSPC1 V2.00	0	28. Not-Trans and anti-PSPC1-A546_Pos002_S001	00-FWuMc4g6PD2roKGvNPuQAb
-4.12069	1.51078	-0.530396	um	Vesicles Paraspeckle	Vesicles Paraspeckle Relative To Cell Position	0.000	1.000	107	200000437	200000201	Not-Trans anti-PSPC1-A546 8C-S-PSPC1 V2.00	0	28. Not-Trans and anti-PSPC1-A546_Pos002_S001	00-FWuMc4g6PD2roKGvNPuQAb
3.99874	-4.80115	-0.229248	um	Vesicles Paraspeckle	Vesicles Paraspeckle Relative To Cell Position	0.000	1.000	107	200000438	200000202	Not-Trans anti-PSPC1-A546 8C-S-PSPC1 V2.00	0	28. Not-Trans and anti-PSPC1-A546_Pos002_S001	00-FWuMc4g6PD2roKGvNPuQAb
-3.74843	1.65385	-0.0678711	um	Vesicles Paraspeckle	Vesicles Paraspeckle Relative To Cell Position	0.000	1.000	107	200000439	200000203	Not-Trans anti-PSPC1-A546 8C-S-PSPC1 V2.00	0	28. Not-Trans and anti-PSPC1-A546_Pos002_S001	00-FWuMc4g6PD2roKGvNPuQAb
-2.80646	-4.21366	-0.487061	um	Vesicles Paraspeckle	Vesicles Paraspeckle Relative To Cell Position	0.000	1.000	108	200000440	200000204	Not-Trans anti-PSPC1-A546 8C-S-PSPC1 V2.00	0	28. Not-Trans and anti-PSPC1-A546_Pos002_S001	00-FWuMc4g6PD2roKGvNPuQAb
4.87996	-4.2183	-0.364868	um	Vesicles Paraspeckle	Vesicles Paraspeckle Relative To Cell Position	0.000	1.000	108	200000441	200000205	Not-Trans anti-PSPC1-A546 8C-S-PSPC1 V2.00	0	28. Not-Trans and anti-PSPC1-A546_Pos002_S001	00-FWuMc4g6PD2roKGvNPuQAb
-3.7675	-5.7189	-0.101318	um	Vesicles Paraspeckle	Vesicles Paraspeckle Relative To Cell Position	0.000	1.000	108	200000442	200000206	Not-Trans anti-PSPC1-A546 8C-S-PSPC1 V2.00	0	28. Not-Trans and anti-PSPC1-A546_Pos002_S001	00-FWuMc4g6PD2roKGvNPuQAb
5.9241	-3.99046	-0.0241699	um	Vesicles Paraspeckle	Vesicles Paraspeckle Relative To Cell Position	0.000	1.000	108	200000443	200000207	Not-Trans anti-PSPC1-A546 8C-S-PSPC1 V2.00	0	28. Not-Trans and anti-PSPC1-A546_Pos002_S001	00-FWuMc4g6PD2roKGvNPuQAb
3.92766	-0.873985	-0.226685	um	Vesicles Paraspeckle	Vesicles Paraspeckle Relative To Cell Position	0.000	1.000	108	200000444	200000208	Not-Trans anti-PSPC1-A546 8C-S-PSPC1 V2.00	0	28. Not-Trans and anti-PSPC1-A546_Pos002_S001	00-FWuMc4g6PD2roKGvNPuQAb
-1.5363	5.3763	-0.113159	um	Vesicles Paraspeckle	Vesicles Paraspeckle Relative To Cell Position	0.000	1.000	108	200000445	200000209	Not-Trans anti-PSPC1-A546 8C-S-PSPC1 V2.00	0	28. Not-Trans and anti-PSPC1-A546_Pos002_S001	00-FWuMc4g6PD2roKGvNPuQAb
1.23657	-2.47979	-0.458618	um	Vesicles Paraspeckle	Vesicles Paraspeckle Relative To Cell Position	0.000	1.000	109	200000446	200000210	Not-Trans anti-PSPC1-A546 8C-S-PSPC1 V2.00	0	28. Not-Trans and anti-PSPC1-A546_Pos002_S001	00-FWuMc4g6PD2roKGvNPuQAb
-6.33244	-5.84783	0.119385	um	Vesicles Paraspeckle	Vesicles Paraspeckle Relative To Cell Position	0.000	1.000	110	200000447	200000211	Not-Trans anti-PSPC1-A546 8C-S-PSPC1 V2.00	0	28. Not-Trans and anti-PSPC1-A546_Pos002_S001	00-FWuMc4g6PD2roKGvNPuQAb
6.10513	-0.464224	-0.06604	um	Vesicles Paraspeckle	Vesicles Paraspeckle Relative To Cell Position	0.000	1.000	110	200000448	200000212	Not-Trans anti-PSPC1-A546 8C-S-PSPC1 V2.00	0	28. Not-Trans and anti-PSPC1-A546_Pos002_S001	00-FWuMc4g6PD2roKGvNPuQAb
-0.440643	2.19264	-0.251099	um	Vesicles Paraspeckle	Vesicles Paraspeckle Relative To Cell Position	0.000	1.000	110	200000449	200000213	Not-Trans anti-PSPC1-A546 8C-S-PSPC1 V2.00	0	28. Not-Trans and anti-PSPC1-A546_Pos002_S001	00-FWuMc4g6PD2roKGvNPuQAb
-0.402115	-1.17899	-0.277588	um	Vesicles Paraspeckle	Vesicles Paraspeckle Relative To Cell Position	0.000	1.000	111	200000450	200000214	Not-Trans anti-PSPC1-A546 8C-S-PSPC1 V2.00	0	28. Not-Trans and anti-PSPC1-A546_Pos002_S001	00-FWuMc4g6PD2roKGvNPuQAb
-2.97206	-0.680176	-0.0700684	um	Vesicles Paraspeckle	Vesicles Paraspeckle Relative To Cell Position	0.000	1.000	111	200000451	200000215	Not-Trans anti-PSPC1-A546 8C-S-PSPC1 V2.00	0	28. Not-Trans and anti-PSPC1-A546_Pos002_S001	00-FWuMc4g6PD2roKGvNPuQAb
-1.28909	-0.422997	-0.115356	um	Vesicles Paraspeckle	Vesicles Paraspeckle Relative To Cell Position	0.000	1.000	111	200000452	200000216	Not-Trans anti-PSPC1-A546 8C-S-PSPC1 V2.00	0	28. Not-Trans and anti-PSPC1-A546_Pos002_S001	00-FWuMc4g6PD2roKGvNPuQAb
-3.95276	0.265945	-0.224609	um	Vesicles Paraspeckle	Vesicles Paraspeckle Relative To Cell Position	0.000	1.000	111	200000453	200000217	Not-Trans anti-PSPC1-A546 8C-S-PSPC1 V2.00	0	28. Not-Trans and anti-PSPC1-A546_Pos002_S001	00-FWuMc4g6PD2roKGvNPuQAb
-0.731705	-1.14478	0.219604	um	Vesicles Paraspeckle	Vesicles Paraspeckle Relative To Cell Position	0.000	1.000	111	200000454	200000218	Not-Trans anti-PSPC1-A546 8C-S-PSPC1 V2.00	0	28. Not-Trans and anti-PSPC1-A546_Pos002_S001	00-FWuMc4g6PD2roKGvNPuQAb
-1.00584	0.548775	0.213623	um	Vesicles Paraspeckle	Vesicles Paraspeckle Relative To Cell Position	0.000	1.000	111	200000455	200000219	Not-Trans anti-PSPC1-A546 8C-S-PSPC1 V2.00	0	28. Not-Trans and anti-PSPC1-A546_Pos002_S001	00-FWuMc4g6PD2roKGvNPuQAb
1.21558	-5.52803	-0.358032	um	Vesicles Paraspeckle	Vesicles Paraspeckle Relative To Cell Position	0.000	1.000	112	200000456	200000220	Not-Trans anti-PSPC1-A546 8C-S-PSPC1 V2.00	0	28. Not-Trans and anti-PSPC1-A546_Pos002_S001	00-FWuMc4g6PD2roKGvNPuQAb
9.45079	-2.60107	-0.424561	um	Vesicles Paraspeckle	Vesicles Paraspeckle Relative To Cell Position	0.000	1.000	112	200000457	200000221	Not-Trans anti-PSPC1-A546 8C-S-PSPC1 V2.00	0	28. Not-Trans and anti-PSPC1-A546_Pos002_S001	00-FWuMc4g6PD2roKGvNPuQAb
7.33041	-2.39906	-0.135498	um	Vesicles Paraspeckle	Vesicles Paraspeckle Relative To Cell Position	0.000	1.000	112	200000458	200000222	Not-Trans anti-PSPC1-A546 8C-S-PSPC1 V2.00	0	28. Not-Trans and anti-PSPC1-A546_Pos002_S001	00-FWuMc4g6PD2roKGvNPuQAb
8.92784	-3.58138	0.193481	um	Vesicles Paraspeckle	Vesicles Paraspeckle Relative To Cell Position	0.000	1.000	112	200000459	200000223	Not-Trans anti-PSPC1-A546 8C-S-PSPC1 V2.00	0	28. Not-Trans and anti-PSPC1-A546_Pos002_S001	00-FWuMc4g6PD2roKGvNPuQAb
2.37746	-5.02923	0.121826	um	Vesicles Paraspeckle	Vesicles Paraspeckle Relative To Cell Position	0.000	1.000	115	200000460	200000224	Not-Trans anti-PSPC1-A546 8C-S-PSPC1 V2.00	0	28. Not-Trans and anti-PSPC1-A546_Pos002_S001	00-FWuMc4g6PD2roKGvNPuQAb
3.07881	-5.00089	0.0205078	um	Vesicles Paraspeckle	Vesicles Paraspeckle Relative To Cell Position	0.000	1.000	115	200000461	200000225	Not-Trans anti-PSPC1-A546 8C-S-PSPC1 V2.00	0	28. Not-Trans and anti-PSPC1-A546_Pos002_S001	00-FWuMc4g6PD2roKGvNPuQAb
-1.7316	-0.682884	-0.0623779	um	Vesicles Paraspeckle	Vesicles Paraspeckle Relative To Cell Position	0.000	1.000	115	200000462	200000226	Not-Trans anti-PSPC1-A546 8C-S-PSPC1 V2.00	0	28. Not-Trans and anti-PSPC1-A546_Pos002_S001	00-FWuMc4g6PD2roKGvNPuQAb
3.1855	-0.197845	-0.0177002	um	Vesicles Paraspeckle	Vesicles Paraspeckle Relative To Cell Position	0.000	1.000	115	200000463	200000227	Not-Trans anti-PSPC1-A546 8C-S-PSPC1 V2.00	0	28. Not-Trans and anti-PSPC1-A546_Pos002_S001	00-FWuMc4g6PD2roKGvNPuQAb
3.48135	0.257347	0.0113525	um	Vesicles Paraspeckle	Vesicles Paraspeckle Relative To Cell Position	0.000	1.000	115	200000464	200000228	Not-Trans anti-PSPC1-A546 8C-S-PSPC1 V2.00	0	28. Not-Trans and anti-PSPC1-A546_Pos002_S001	00-FWuMc4g6PD2roKGvNPuQAb
-3.63957	-5.69635	0.378906	um	Vesicles Paraspeckle	Vesicles Paraspeckle Relative To Cell Position	0.000	1.000	115	200000465	200000229	Not-Trans anti-PSPC1-A546 8C-S-PSPC1 V2.00	0	28. Not-Trans and anti-PSPC1-A546_Pos002_S001	00-FWuMc4g6PD2roKGvNPuQAb
-1.73347	-5.00471	0.440674	um	Vesicles Paraspeckle	Vesicles Paraspeckle Relative To Cell Position	0.000	1.000	115	200000466	200000230	Not-Trans anti-PSPC1-A546 8C-S-PSPC1 V2.00	0	28. Not-Trans and anti-PSPC1-A546_Pos002_S001	00-FWuMc4g6PD2roKGvNPuQAb
-2.4762	-3.86182	0.355835	um	Vesicles Paraspeckle	Vesicles Paraspeckle Relative To Cell Position	0.000	1.000	115	200000467	200000231	Not-Trans anti-PSPC1-A546 8C-S-PSPC1 V2.00	0	28. Not-Trans and anti-PSPC1-A546_Pos002_S001	00-FWuMc4g6PD2roKGvNPuQAb
0.455826	3.68645	0.30188	um	Vesicles Paraspeckle	Vesicles Paraspeckle Relative To Cell Position	0.000	1.000	115	200000468	200000232	Not-Trans anti-PSPC1-A546 8C-S-PSPC1 V2.00	0	28. Not-Trans and anti-PSPC1-A546_Pos002_S001	00-FWuMc4g6PD2roKGvNPuQAb
-4.13719	-6.73746	-0.0262451	um	Vesicles Paraspeckle	Vesicles Paraspeckle Relative To Cell Position	0.000	1.000	116	200000469	200000233	Not-Trans anti-PSPC1-A546 8C-S-PSPC1 V2.00	0	28. Not-Trans and anti-PSPC1-A546_Pos002_S001	00-FWuMc4g6PD2roKGvNPuQAb
3.76093	4.12281	-0.106079	um	Vesicles Paraspeckle	Vesicles Paraspeckle Relative To Cell Position	0.000	1.000	116	200000470	200000234	Not-Trans anti-PSPC1-A546 8C-S-PSPC1 V2.00	0	28. Not-Trans and anti-PSPC1-A546_Pos002_S001	00-FWuMc4g6PD2roKGvNPuQAb
-0.173813	4.27198	-0.121582	um	Vesicles Paraspeckle	Vesicles Paraspeckle Relative To Cell Position	0.000	1.000	116	200000471	200000235	Not-Trans anti-PSPC1-A546 8C-S-PSPC1 V2.00	0	28. Not-Trans and anti-PSPC1-A546_Pos002_S001	00-FWuMc4g6PD2roKGvNPuQAb
-5.35765	-6.24737	0.356323	um	Vesicles Paraspeckle	Vesicles Paraspeckle Relative To Cell Position	0.000	1.000	116	200000472	200000236	Not-Trans anti-PSPC1-A546 8C-S-PSPC1 V2.00	0	28. Not-Trans and anti-PSPC1-A546_Pos002_S001	00-FWuMc4g6PD2roKGvNPuQAb
-4.25877	-6.05618	0.547363	um	Vesicles Paraspeckle	Vesicles Paraspeckle Relative To Cell Position	0.000	1.000	116	200000473	200000237	Not-Trans anti-PSPC1-A546 8C-S-PSPC1 V2.00	0	28. Not-Trans and anti-PSPC1-A546_Pos002_S001	00-FWuMc4g6PD2roKGvNPuQAb
-2.93071	-5.29835	0.641113	um	Vesicles Paraspeckle	Vesicles Paraspeckle Relative To Cell Position	0.000	1.000	116	200000474	200000238	Not-Trans anti-PSPC1-A546 8C-S-PSPC1 V2.00	0	28. Not-Trans and anti-PSPC1-A546_Pos002_S001	00-FWuMc4g6PD2roKGvNPuQAb
-0.390533	-4.26508	-0.182007	um	Vesicles Paraspeckle	Vesicles Paraspeckle Relative To Cell Position	0.000	1.000	117	200000475	200000239	Not-Trans anti-PSPC1-A546 8C-S-PSPC1 V2.00	0	28. Not-Trans and anti-PSPC1-A546_Pos002_S001	00-FWuMc4g6PD2roKGvNPuQAb
-0.762161	-4.33792	0.124268	um	Vesicles Paraspeckle	Vesicles Paraspeckle Relative To Cell Position	0.000	1.000	117	200000476	200000240	Not-Trans anti-PSPC1-A546 8C-S-PSPC1 V2.00	0	28. Not-Trans and anti-PSPC1-A546_Pos002_S001	00-FWuMc4g6PD2roKGvNPuQAb
5.05984	1.97402	-0.364136	um	Vesicles Paraspeckle	Vesicles Paraspeckle Relative To Cell Position	0.000	1.000	118	200000477	200000241	Not-Trans anti-PSPC1-A546 8C-S-PSPC1 V2.00	0	28. Not-Trans and anti-PSPC1-A546_Pos002_S001	00-FWuMc4g6PD2roKGvNPuQAb
-6.9814	2.94673	-0.214355	um	Vesicles Paraspeckle	Vesicles Paraspeckle Relative To Cell Position	0.000	1.000	118	200000478	200000242	Not-Trans anti-PSPC1-A546 8C-S-PSPC1 V2.00	0	28. Not-Trans and anti-PSPC1-A546_Pos002_S001	00-FWuMc4g6PD2roKGvNPuQAb
-5.68892	6.63974	-0.411621	um	Vesicles Paraspeckle	Vesicles Paraspeckle Relative To Cell Position	0.000	1.000	118	200000479	200000243	Not-Trans anti-PSPC1-A546 8C-S-PSPC1 V2.00	0	28. Not-Trans and anti-PSPC1-A546_Pos002_S001	00-FWuMc4g6PD2roKGvNPuQAb
-5.80319	1.73959	0.0688477	um	Vesicles Paraspeckle	Vesicles Paraspeckle Relative To Cell Position	0.000	1.000	118	200000480	200000244	Not-Trans anti-PSPC1-A546 8C-S-PSPC1 V2.00	0	28. Not-Trans and anti-PSPC1-A546_Pos002_S001	00-FWuMc4g6PD2roKGvNPuQAb
6.02226	3.44691	0.133423	um	Vesicles Paraspeckle	Vesicles Paraspeckle Relative To Cell Position	0.000	1.000	118	200000481	200000245	Not-Trans anti-PSPC1-A546 8C-S-PSPC1 V2.00	0	28. Not-Trans and anti-PSPC1-A546_Pos002_S001	00-FWuMc4g6PD2roKGvNPuQAb
-7.44612	5.11235	-0.128784	um	Vesicles Paraspeckle	Vesicles Paraspeckle Relative To Cell Position	0.000	1.000	118	200000482	200000246	Not-Trans anti-PSPC1-A546 8C-S-PSPC1 V2.00	0	28. Not-Trans and anti-PSPC1-A546_Pos002_S001	00-FWuMc4g6PD2roKGvNPuQAb
-6.71933	5.17311	0.0618896	um	Vesicles Paraspeckle	Vesicles Paraspeckle Relative To Cell Position	0.000	1.000	118	200000483	200000247	Not-Trans anti-PSPC1-A546 8C-S-PSPC1 V2.00	0	28. Not-Trans and anti-PSPC1-A546_Pos002_S001	00-FWuMc4g6PD2roKGvNPuQAb
-4.22041	3.72302	0.245361	um	Vesicles Paraspeckle	Vesicles Paraspeckle Relative To Cell Position	0.000	1.000	118	200000484	200000248	Not-Trans anti-PSPC1-A546 8C-S-PSPC1 V2.00	0	28. Not-Trans and anti-PSPC1-A546_Pos002_S001	00-FWuMc4g6PD2roKGvNPuQAb
5.36157	3.74073	0.251709	um	Vesicles Paraspeckle	Vesicles Paraspeckle Relative To Cell Position	0.000	1.000	118	200000485	200000249	Not-Trans anti-PSPC1-A546 8C-S-PSPC1 V2.00	0	28. Not-Trans and anti-PSPC1-A546_Pos002_S001	00-FWuMc4g6PD2roKGvNPuQAb
-6.56689	1.66592	-0.445801	um	Vesicles Paraspeckle	Vesicles Paraspeckle Relative To Cell Position	0.000	1.000	119	200000486	200000250	Not-Trans anti-PSPC1-A546 8C-S-PSPC1 V2.00	0	28. Not-Trans and anti-PSPC1-A546_Pos002_S001	00-FWuMc4g6PD2roKGvNPuQAb
-6.31732	2.87688	-0.333984	um	Vesicles Paraspeckle	Vesicles Paraspeckle Relative To Cell Position	0.000	1.000	119	200000487	200000251	Not-Trans anti-PSPC1-A546 8C-S-PSPC1 V2.00	0	28. Not-Trans and anti-PSPC1-A546_Pos002_S001	00-FWuMc4g6PD2roKGvNPuQAb
-3.2272	5.75328	-0.243286	um	Vesicles Paraspeckle	Vesicles Paraspeckle Relative To Cell Position	0.000	1.000	119	200000488	200000252	Not-Trans anti-PSPC1-A546 8C-S-PSPC1 V2.00	0	28. Not-Trans and anti-PSPC1-A546_Pos002_S001	00-FWuMc4g6PD2roKGvNPuQAb
-7.15784	-0.732948	-0.0118408	um	Vesicles Paraspeckle	Vesicles Paraspeckle Relative To Cell Position	0.000	1.000	119	200000489	200000253	Not-Trans anti-PSPC1-A546 8C-S-PSPC1 V2.00	0	28. Not-Trans and anti-PSPC1-A546_Pos002_S001	00-FWuMc4g6PD2roKGvNPuQAb
-5.82396	-1.1961	-0.0784912	um	Vesicles Paraspeckle	Vesicles Paraspeckle Relative To Cell Position	0.000	1.000	119	200000490	200000254	Not-Trans anti-PSPC1-A546 8C-S-PSPC1 V2.00	0	28. Not-Trans and anti-PSPC1-A546_Pos002_S001	00-FWuMc4g6PD2roKGvNPuQAb
-6.79436	-0.269157	0.0356445	um	Vesicles Paraspeckle	Vesicles Paraspeckle Relative To Cell Position	0.000	1.000	119	200000491	200000255	Not-Trans anti-PSPC1-A546 8C-S-PSPC1 V2.00	0	28. Not-Trans and anti-PSPC1-A546_Pos002_S001	00-FWuMc4g6PD2roKGvNPuQAb
-3.45424	2.64058	0.052124	um	Vesicles Paraspeckle	Vesicles Paraspeckle Relative To Cell Position	0.000	1.000	119	200000492	200000256	Not-Trans anti-PSPC1-A546 8C-S-PSPC1 V2.00	0	28. Not-Trans and anti-PSPC1-A546_Pos002_S001	00-FWuMc4g6PD2roKGvNPuQAb
-5.10716	4.1016	-0.0615234	um	Vesicles Paraspeckle	Vesicles Paraspeckle Relative To Cell Position	0.000	1.000	119	200000493	200000257	Not-Trans anti-PSPC1-A546 8C-S-PSPC1 V2.00	0	28. Not-Trans and anti-PSPC1-A546_Pos002_S001	00-FWuMc4g6PD2roKGvNPuQAb
2.40915	4.56458	0.153931	um	Vesicles Paraspeckle	Vesicles Paraspeckle Relative To Cell Position	0.000	1.000	119	200000494	200000258	Not-Trans anti-PSPC1-A546 8C-S-PSPC1 V2.00	0	28. Not-Trans and anti-PSPC1-A546_Pos002_S001	00-FWuMc4g6PD2roKGvNPuQAb
-2.57129	5.06139	0.110352	um	Vesicles Paraspeckle	Vesicles Paraspeckle Relative To Cell Position	0.000	1.000	119	200000495	200000259	Not-Trans anti-PSPC1-A546 8C-S-PSPC1 V2.00	0	28. Not-Trans and anti-PSPC1-A546_Pos002_S001	00-FWuMc4g6PD2roKGvNPuQAb
-2.96265	3.61567	0.26355	um	Vesicles Paraspeckle	Vesicles Paraspeckle Relative To Cell Position	0.000	1.000	119	200000496	200000260	Not-Trans anti-PSPC1-A546 8C-S-PSPC1 V2.00	0	28. Not-Trans and anti-PSPC1-A546_Pos002_S001	00-FWuMc4g6PD2roKGvNPuQAb
0.954132	4.52408	0.377686	um	Vesicles Paraspeckle	Vesicles Paraspeckle Relative To Cell Position	0.000	1.000	119	200000497	200000261	Not-Trans anti-PSPC1-A546 8C-S-PSPC1 V2.00	0	28. Not-Trans and anti-PSPC1-A546_Pos002_S001	00-FWuMc4g6PD2roKGvNPuQAb
-1.75923	5.28246	0.247314	um	Vesicles Paraspeckle	Vesicles Paraspeckle Relative To Cell Position	0.000	1.000	119	200000498	200000262	Not-Trans anti-PSPC1-A546 8C-S-PSPC1 V2.00	0	28. Not-Trans and anti-PSPC1-A546_Pos002_S001	00-FWuMc4g6PD2roKGvNPuQAb
-1.45422	6.03016	0.259155	um	Vesicles Paraspeckle	Vesicles Paraspeckle Relative To Cell Position	0.000	1.000	119	200000499	200000263	Not-Trans anti-PSPC1-A546 8C-S-PSPC1 V2.00	0	28. Not-Trans and anti-PSPC1-A546_Pos002_S001	00-FWuMc4g6PD2roKGvNPuQAb
0.371735	8.1662	0.386963	um	Vesicles Paraspeckle	Vesicles Paraspeckle Relative To Cell Position	0.000	1.000	119	200000500	200000264	Not-Trans anti-PSPC1-A546 8C-S-PSPC1 V2.00	0	28. Not-Trans and anti-PSPC1-A546_Pos002_S001	00-FWuMc4g6PD2roKGvNPuQAb
1.8717	8.64179	0.715576	um	Vesicles Paraspeckle	Vesicles Paraspeckle Relative To Cell Position	0.000	1.000	119	200000501	200000265	Not-Trans anti-PSPC1-A546 8C-S-PSPC1 V2.00	0	28. Not-Trans and anti-PSPC1-A546_Pos002_S001	00-FWuMc4g6PD2roKGvNPuQAb
2.48001	8.89592	1.17163	um	Vesicles Paraspeckle	Vesicles Paraspeckle Relative To Cell Position	0.000	1.000	119	200000502	200000266	Not-Trans anti-PSPC1-A546 8C-S-PSPC1 V2.00	0	28. Not-Trans and anti-PSPC1-A546_Pos002_S001	00-FWuMc4g6PD2roKGvNPuQAb
-4.7155	-4.76014	-0.301392	um	Vesicles Paraspeckle	Vesicles Paraspeckle Relative To Cell Position	0.000	1.000	120	200000503	200000267	Not-Trans anti-PSPC1-A546 8C-S-PSPC1 V2.00	0	28. Not-Trans and anti-PSPC1-A546_Pos002_S001	00-FWuMc4g6PD2roKGvNPuQAb
-2.90036	-2.33483	-0.28064	um	Vesicles Paraspeckle	Vesicles Paraspeckle Relative To Cell Position	0.000	1.000	120	200000504	200000268	Not-Trans anti-PSPC1-A546 8C-S-PSPC1 V2.00	0	28. Not-Trans and anti-PSPC1-A546_Pos002_S001	00-FWuMc4g6PD2roKGvNPuQAb
-4.83862	-6.20367	0.0314941	um	Vesicles Paraspeckle	Vesicles Paraspeckle Relative To Cell Position	0.000	1.000	120	200000505	200000269	Not-Trans anti-PSPC1-A546 8C-S-PSPC1 V2.00	0	28. Not-Trans and anti-PSPC1-A546_Pos002_S001	00-FWuMc4g6PD2roKGvNPuQAb
-5.53601	-5.72214	-0.145752	um	Vesicles Paraspeckle	Vesicles Paraspeckle Relative To Cell Position	0.000	1.000	120	200000506	200000270	Not-Trans anti-PSPC1-A546 8C-S-PSPC1 V2.00	0	28. Not-Trans and anti-PSPC1-A546_Pos002_S001	00-FWuMc4g6PD2roKGvNPuQAb
-4.84489	-3.86128	0.161255	um	Vesicles Paraspeckle	Vesicles Paraspeckle Relative To Cell Position	0.000	1.000	120	200000507	200000271	Not-Trans anti-PSPC1-A546 8C-S-PSPC1 V2.00	0	28. Not-Trans and anti-PSPC1-A546_Pos002_S001	00-FWuMc4g6PD2roKGvNPuQAb
-5.52379	-6.67577	0.779175	um	Vesicles Paraspeckle	Vesicles Paraspeckle Relative To Cell Position	0.000	1.000	120	200000508	200000272	Not-Trans anti-PSPC1-A546 8C-S-PSPC1 V2.00	0	28. Not-Trans and anti-PSPC1-A546_Pos002_S001	00-FWuMc4g6PD2roKGvNPuQAb
-0.650848	3.20427	-0.415771	um	Vesicles Paraspeckle	Vesicles Paraspeckle Relative To Cell Position	0.000	1.000	121	200000509	200000273	Not-Trans anti-PSPC1-A546 8C-S-PSPC1 V2.00	0	28. Not-Trans and anti-PSPC1-A546_Pos002_S001	00-FWuMc4g6PD2roKGvNPuQAb
0.110291	-2.66019	-0.0100098	um	Vesicles Paraspeckle	Vesicles Paraspeckle Relative To Cell Position	0.000	1.000	121	200000510	200000274	Not-Trans anti-PSPC1-A546 8C-S-PSPC1 V2.00	0	28. Not-Trans and anti-PSPC1-A546_Pos002_S001	00-FWuMc4g6PD2roKGvNPuQAb
-5.41702	2.392	0.206177	um	Vesicles Paraspeckle	Vesicles Paraspeckle Relative To Cell Position	0.000	1.000	121	200000511	200000275	Not-Trans anti-PSPC1-A546 8C-S-PSPC1 V2.00	0	28. Not-Trans and anti-PSPC1-A546_Pos002_S001	00-FWuMc4g6PD2roKGvNPuQAb
-0.754395	3.22677	-0.498413	um	Vesicles Paraspeckle	Vesicles Paraspeckle Relative To Cell Position	0.000	1.000	122	200000512	200000276	Not-Trans anti-PSPC1-A546 8C-S-PSPC1 V2.00	0	28. Not-Trans and anti-PSPC1-A546_Pos002_S001	00-FWuMc4g6PD2roKGvNPuQAb
-0.177979	2.984	0.114136	um	Vesicles Paraspeckle	Vesicles Paraspeckle Relative To Cell Position	0.000	1.000	122	200000513	200000277	Not-Trans anti-PSPC1-A546 8C-S-PSPC1 V2.00	0	28. Not-Trans and anti-PSPC1-A546_Pos002_S001	00-FWuMc4g6PD2roKGvNPuQAb
-0.490814	3.71571	-0.0366211	um	Vesicles Paraspeckle	Vesicles Paraspeckle Relative To Cell Position	0.000	1.000	122	200000514	200000278	Not-Trans anti-PSPC1-A546 8C-S-PSPC1 V2.00	0	28. Not-Trans and anti-PSPC1-A546_Pos002_S001	00-FWuMc4g6PD2roKGvNPuQAb
-0.823761	-6.37162	0.497803	um	Vesicles Paraspeckle	Vesicles Paraspeckle Relative To Cell Position	0.000	1.000	122	200000515	200000279	Not-Trans anti-PSPC1-A546 8C-S-PSPC1 V2.00	0	28. Not-Trans and anti-PSPC1-A546_Pos002_S001	00-FWuMc4g6PD2roKGvNPuQAb
-2.31921	-0.618908	0.419556	um	Vesicles Paraspeckle	Vesicles Paraspeckle Relative To Cell Position	0.000	1.000	122	200000516	200000280	Not-Trans anti-PSPC1-A546 8C-S-PSPC1 V2.00	0	28. Not-Trans and anti-PSPC1-A546_Pos002_S001	00-FWuMc4g6PD2roKGvNPuQAb
-2.90877	-0.137333	0.289917	um	Vesicles Paraspeckle	Vesicles Paraspeckle Relative To Cell Position	0.000	1.000	122	200000517	200000281	Not-Trans anti-PSPC1-A546 8C-S-PSPC1 V2.00	0	28. Not-Trans and anti-PSPC1-A546_Pos002_S001	00-FWuMc4g6PD2roKGvNPuQAb
-2.53067	0.179447	0.518066	um	Vesicles Paraspeckle	Vesicles Paraspeckle Relative To Cell Position	0.000	1.000	122	200000518	200000282	Not-Trans anti-PSPC1-A546 8C-S-PSPC1 V2.00	0	28. Not-Trans and anti-PSPC1-A546_Pos002_S001	00-FWuMc4g6PD2roKGvNPuQAb
3.17519	-1.59567	-0.190552	um	Vesicles Paraspeckle	Vesicles Paraspeckle Relative To Cell Position	0.000	1.000	123	200000519	200000283	Not-Trans anti-PSPC1-A546 8C-S-PSPC1 V2.00	0	28. Not-Trans and anti-PSPC1-A546_Pos002_S001	00-FWuMc4g6PD2roKGvNPuQAb
3.80896	-0.466583	-0.248901	um	Vesicles Paraspeckle	Vesicles Paraspeckle Relative To Cell Position	0.000	1.000	123	200000520	200000284	Not-Trans anti-PSPC1-A546 8C-S-PSPC1 V2.00	0	28. Not-Trans and anti-PSPC1-A546_Pos002_S001	00-FWuMc4g6PD2roKGvNPuQAb
3.07903	0.021843	0.209595	um	Vesicles Paraspeckle	Vesicles Paraspeckle Relative To Cell Position	0.000	1.000	123	200000521	200000285	Not-Trans anti-PSPC1-A546 8C-S-PSPC1 V2.00	0	28. Not-Trans and anti-PSPC1-A546_Pos002_S001	00-FWuMc4g6PD2roKGvNPuQAb
2.22615	-3.37309	-0.159424	um	Vesicles Paraspeckle	Vesicles Paraspeckle Relative To Cell Position	0.000	1.000	124	200000522	200000286	Not-Trans anti-PSPC1-A546 8C-S-PSPC1 V2.00	0	28. Not-Trans and anti-PSPC1-A546_Pos002_S001	00-FWuMc4g6PD2roKGvNPuQAb
-2.66899	0.0547752	-0.248413	um	Vesicles Paraspeckle	Vesicles Paraspeckle Relative To Cell Position	0.000	1.000	124	200000523	200000287	Not-Trans anti-PSPC1-A546 8C-S-PSPC1 V2.00	0	28. Not-Trans and anti-PSPC1-A546_Pos002_S001	00-FWuMc4g6PD2roKGvNPuQAb
-2.64407	0.701469	-0.122437	um	Vesicles Paraspeckle	Vesicles Paraspeckle Relative To Cell Position	0.000	1.000	124	200000524	200000288	Not-Trans anti-PSPC1-A546 8C-S-PSPC1 V2.00	0	28. Not-Trans and anti-PSPC1-A546_Pos002_S001	00-FWuMc4g6PD2roKGvNPuQAb
-1.85805	0.779781	0.0484619	um	Vesicles Paraspeckle	Vesicles Paraspeckle Relative To Cell Position	0.000	1.000	124	200000525	200000289	Not-Trans anti-PSPC1-A546 8C-S-PSPC1 V2.00	0	28. Not-Trans and anti-PSPC1-A546_Pos002_S001	00-FWuMc4g6PD2roKGvNPuQAb
5.10474	3.14587	-0.272339	um	Vesicles Paraspeckle	Vesicles Paraspeckle Relative To Cell Position	0.000	1.000	124	200000526	200000290	Not-Trans anti-PSPC1-A546 8C-S-PSPC1 V2.00	0	28. Not-Trans and anti-PSPC1-A546_Pos002_S001	00-FWuMc4g6PD2roKGvNPuQAb
-3.01643	-1.27077	-0.522705	um	Vesicles Paraspeckle	Vesicles Paraspeckle Relative To Cell Position	0.000	1.000	126	200000527	200000291	Not-Trans anti-PSPC1-A546 8C-S-PSPC1 V2.00	0	28. Not-Trans and anti-PSPC1-A546_Pos002_S001	00-FWuMc4g6PD2roKGvNPuQAb
-4.25537	-2.24655	-0.102173	um	Vesicles Paraspeckle	Vesicles Paraspeckle Relative To Cell Position	0.000	1.000	126	200000528	200000292	Not-Trans anti-PSPC1-A546 8C-S-PSPC1 V2.00	0	28. Not-Trans and anti-PSPC1-A546_Pos002_S001	00-FWuMc4g6PD2roKGvNPuQAb
-2.78786	-0.852684	-0.00292969	um	Vesicles Paraspeckle	Vesicles Paraspeckle Relative To Cell Position	0.000	1.000	126	200000529	200000293	Not-Trans anti-PSPC1-A546 8C-S-PSPC1 V2.00	0	28. Not-Trans and anti-PSPC1-A546_Pos002_S001	00-FWuMc4g6PD2roKGvNPuQAb
1.79326	4.18105	0.0480957	um	Vesicles Paraspeckle	Vesicles Paraspeckle Relative To Cell Position	0.000	1.000	126	200000530	200000294	Not-Trans anti-PSPC1-A546 8C-S-PSPC1 V2.00	0	28. Not-Trans and anti-PSPC1-A546_Pos002_S001	00-FWuMc4g6PD2roKGvNPuQAb
1.15289	4.22304	0.331909	um	Vesicles Paraspeckle	Vesicles Paraspeckle Relative To Cell Position	0.000	1.000	126	200000531	200000295	Not-Trans anti-PSPC1-A546 8C-S-PSPC1 V2.00	0	28. Not-Trans and anti-PSPC1-A546_Pos002_S001	00-FWuMc4g6PD2roKGvNPuQAb
7.28864	0.908707	-0.540283	um	Vesicles Paraspeckle	Vesicles Paraspeckle Relative To Cell Position	0.000	1.000	127	200000532	200000296	Not-Trans anti-PSPC1-A546 8C-S-PSPC1 V2.00	0	28. Not-Trans and anti-PSPC1-A546_Pos002_S001	00-FWuMc4g6PD2roKGvNPuQAb
0.0392456	1.82616	-0.540161	um	Vesicles Paraspeckle	Vesicles Paraspeckle Relative To Cell Position	0.000	1.000	127	200000533	200000297	Not-Trans anti-PSPC1-A546 8C-S-PSPC1 V2.00	0	28. Not-Trans and anti-PSPC1-A546_Pos002_S001	00-FWuMc4g6PD2roKGvNPuQAb
7.19684	2.29371	-0.666504	um	Vesicles Paraspeckle	Vesicles Paraspeckle Relative To Cell Position	0.000	1.000	127	200000534	200000298	Not-Trans anti-PSPC1-A546 8C-S-PSPC1 V2.00	0	28. Not-Trans and anti-PSPC1-A546_Pos002_S001	00-FWuMc4g6PD2roKGvNPuQAb
-0.30397	0.615669	-0.0611572	um	Vesicles Paraspeckle	Vesicles Paraspeckle Relative To Cell Position	0.000	1.000	127	200000535	200000299	Not-Trans anti-PSPC1-A546 8C-S-PSPC1 V2.00	0	28. Not-Trans and anti-PSPC1-A546_Pos002_S001	00-FWuMc4g6PD2roKGvNPuQAb
7.88261	1.16957	-0.130371	um	Vesicles Paraspeckle	Vesicles Paraspeckle Relative To Cell Position	0.000	1.000	127	200000536	200000300	Not-Trans anti-PSPC1-A546 8C-S-PSPC1 V2.00	0	28. Not-Trans and anti-PSPC1-A546_Pos002_S001	00-FWuMc4g6PD2roKGvNPuQAb
-0.0985413	2.57455	-0.153564	um	Vesicles Paraspeckle	Vesicles Paraspeckle Relative To Cell Position	0.000	1.000	127	200000537	200000301	Not-Trans anti-PSPC1-A546 8C-S-PSPC1 V2.00	0	28. Not-Trans and anti-PSPC1-A546_Pos002_S001	00-FWuMc4g6PD2roKGvNPuQAb
7.90866	2.48576	-0.232056	um	Vesicles Paraspeckle	Vesicles Paraspeckle Relative To Cell Position	0.000	1.000	127	200000538	200000302	Not-Trans anti-PSPC1-A546 8C-S-PSPC1 V2.00	0	28. Not-Trans and anti-PSPC1-A546_Pos002_S001	00-FWuMc4g6PD2roKGvNPuQAb
7.09924	2.83941	-0.217285	um	Vesicles Paraspeckle	Vesicles Paraspeckle Relative To Cell Position	0.000	1.000	127	200000539	200000303	Not-Trans anti-PSPC1-A546 8C-S-PSPC1 V2.00	0	28. Not-Trans and anti-PSPC1-A546_Pos002_S001	00-FWuMc4g6PD2roKGvNPuQAb
-2.52617	4.00913	-0.0944824	um	Vesicles Paraspeckle	Vesicles Paraspeckle Relative To Cell Position	0.000	1.000	127	200000540	200000304	Not-Trans anti-PSPC1-A546 8C-S-PSPC1 V2.00	0	28. Not-Trans and anti-PSPC1-A546_Pos002_S001	00-FWuMc4g6PD2roKGvNPuQAb
-1.23831	4.8438	-0.290527	um	Vesicles Paraspeckle	Vesicles Paraspeckle Relative To Cell Position	0.000	1.000	127	200000541	200000305	Not-Trans anti-PSPC1-A546 8C-S-PSPC1 V2.00	0	28. Not-Trans and anti-PSPC1-A546_Pos002_S001	00-FWuMc4g6PD2roKGvNPuQAb
7.08241	1.32281	0.234375	um	Vesicles Paraspeckle	Vesicles Paraspeckle Relative To Cell Position	0.000	1.000	127	200000542	200000306	Not-Trans anti-PSPC1-A546 8C-S-PSPC1 V2.00	0	28. Not-Trans and anti-PSPC1-A546_Pos002_S001	00-FWuMc4g6PD2roKGvNPuQAb
-0.316467	2.99162	0.109741	um	Vesicles Paraspeckle	Vesicles Paraspeckle Relative To Cell Position	0.000	1.000	127	200000543	200000307	Not-Trans anti-PSPC1-A546 8C-S-PSPC1 V2.00	0	28. Not-Trans and anti-PSPC1-A546_Pos002_S001	00-FWuMc4g6PD2roKGvNPuQAb
-0.805038	3.56403	0.194458	um	Vesicles Paraspeckle	Vesicles Paraspeckle Relative To Cell Position	0.000	1.000	127	200000544	200000308	Not-Trans anti-PSPC1-A546 8C-S-PSPC1 V2.00	0	28. Not-Trans and anti-PSPC1-A546_Pos002_S001	00-FWuMc4g6PD2roKGvNPuQAb
-0.338043	5.15556	0.119507	um	Vesicles Paraspeckle	Vesicles Paraspeckle Relative To Cell Position	0.000	1.000	127	200000545	200000309	Not-Trans anti-PSPC1-A546 8C-S-PSPC1 V2.00	0	28. Not-Trans and anti-PSPC1-A546_Pos002_S001	00-FWuMc4g6PD2roKGvNPuQAb
0.173019	3.24509	0.581177	um	Vesicles Paraspeckle	Vesicles Paraspeckle Relative To Cell Position	0.000	1.000	127	200000546	200000310	Not-Trans anti-PSPC1-A546 8C-S-PSPC1 V2.00	0	28. Not-Trans and anti-PSPC1-A546_Pos002_S001	00-FWuMc4g6PD2roKGvNPuQAb
-3.95775	2.07482	-0.637939	um	Vesicles Paraspeckle	Vesicles Paraspeckle Relative To Cell Position	0.000	1.000	129	200000547	200000311	Not-Trans anti-PSPC1-A546 8C-S-PSPC1 V2.00	0	28. Not-Trans and anti-PSPC1-A546_Pos002_S001	00-FWuMc4g6PD2roKGvNPuQAb
-7.78741	-0.317184	-0.359985	um	Vesicles Paraspeckle	Vesicles Paraspeckle Relative To Cell Position	0.000	1.000	129	200000548	200000312	Not-Trans anti-PSPC1-A546 8C-S-PSPC1 V2.00	0	28. Not-Trans and anti-PSPC1-A546_Pos002_S001	00-FWuMc4g6PD2roKGvNPuQAb
-7.8022	1.08695	-0.431519	um	Vesicles Paraspeckle	Vesicles Paraspeckle Relative To Cell Position	0.000	1.000	129	200000549	200000313	Not-Trans anti-PSPC1-A546 8C-S-PSPC1 V2.00	0	28. Not-Trans and anti-PSPC1-A546_Pos002_S001	00-FWuMc4g6PD2roKGvNPuQAb
-2.92709	2.71454	-0.225586	um	Vesicles Paraspeckle	Vesicles Paraspeckle Relative To Cell Position	0.000	1.000	129	200000550	200000314	Not-Trans anti-PSPC1-A546 8C-S-PSPC1 V2.00	0	28. Not-Trans and anti-PSPC1-A546_Pos002_S001	00-FWuMc4g6PD2roKGvNPuQAb
-1.76317	3.75996	-0.350342	um	Vesicles Paraspeckle	Vesicles Paraspeckle Relative To Cell Position	0.000	1.000	129	200000551	200000315	Not-Trans anti-PSPC1-A546 8C-S-PSPC1 V2.00	0	28. Not-Trans and anti-PSPC1-A546_Pos002_S001	00-FWuMc4g6PD2roKGvNPuQAb
-6.98445	0.8479	-0.0239258	um	Vesicles Paraspeckle	Vesicles Paraspeckle Relative To Cell Position	0.000	1.000	129	200000552	200000316	Not-Trans anti-PSPC1-A546 8C-S-PSPC1 V2.00	0	28. Not-Trans and anti-PSPC1-A546_Pos002_S001	00-FWuMc4g6PD2roKGvNPuQAb
-3.42905	0.853226	0.170166	um	Vesicles Paraspeckle	Vesicles Paraspeckle Relative To Cell Position	0.000	1.000	129	200000553	200000317	Not-Trans anti-PSPC1-A546 8C-S-PSPC1 V2.00	0	28. Not-Trans and anti-PSPC1-A546_Pos002_S001	00-FWuMc4g6PD2roKGvNPuQAb
-2.77849	1.08728	0.106934	um	Vesicles Paraspeckle	Vesicles Paraspeckle Relative To Cell Position	0.000	1.000	129	200000554	200000318	Not-Trans anti-PSPC1-A546 8C-S-PSPC1 V2.00	0	28. Not-Trans and anti-PSPC1-A546_Pos002_S001	00-FWuMc4g6PD2roKGvNPuQAb
-3.07738	2.36503	0.207764	um	Vesicles Paraspeckle	Vesicles Paraspeckle Relative To Cell Position	0.000	1.000	129	200000555	200000319	Not-Trans anti-PSPC1-A546 8C-S-PSPC1 V2.00	0	28. Not-Trans and anti-PSPC1-A546_Pos002_S001	00-FWuMc4g6PD2roKGvNPuQAb
-3.97113	3.25426	-0.0305176	um	Vesicles Paraspeckle	Vesicles Paraspeckle Relative To Cell Position	0.000	1.000	129	200000556	200000320	Not-Trans anti-PSPC1-A546 8C-S-PSPC1 V2.00	0	28. Not-Trans and anti-PSPC1-A546_Pos002_S001	00-FWuMc4g6PD2roKGvNPuQAb
-6.81476	-8.06715	0.276855	um	Vesicles Paraspeckle	Vesicles Paraspeckle Relative To Cell Position	0.000	1.000	129	200000557	200000321	Not-Trans anti-PSPC1-A546 8C-S-PSPC1 V2.00	0	28. Not-Trans and anti-PSPC1-A546_Pos002_S001	00-FWuMc4g6PD2roKGvNPuQAb
-1.49361	2.80639	0.385254	um	Vesicles Paraspeckle	Vesicles Paraspeckle Relative To Cell Position	0.000	1.000	129	200000558	200000322	Not-Trans anti-PSPC1-A546 8C-S-PSPC1 V2.00	0	28. Not-Trans and anti-PSPC1-A546_Pos002_S001	00-FWuMc4g6PD2roKGvNPuQAb
4.18852	4.6702	-0.405396	um	Vesicles Paraspeckle	Vesicles Paraspeckle Relative To Cell Position	0.000	1.000	130	200000559	200000323	Not-Trans anti-PSPC1-A546 8C-S-PSPC1 V2.00	0	28. Not-Trans and anti-PSPC1-A546_Pos002_S001	00-FWuMc4g6PD2roKGvNPuQAb
-1.5903	-1.66252	-0.00964355	um	Vesicles Paraspeckle	Vesicles Paraspeckle Relative To Cell Position	0.000	1.000	130	200000560	200000324	Not-Trans anti-PSPC1-A546 8C-S-PSPC1 V2.00	0	28. Not-Trans and anti-PSPC1-A546_Pos002_S001	00-FWuMc4g6PD2roKGvNPuQAb
1.48773	-0.682915	0.227417	um	Vesicles Paraspeckle	Vesicles Paraspeckle Relative To Cell Position	0.000	1.000	130	200000561	200000325	Not-Trans anti-PSPC1-A546 8C-S-PSPC1 V2.00	0	28. Not-Trans and anti-PSPC1-A546_Pos002_S001	00-FWuMc4g6PD2roKGvNPuQAb
1.03929	0.147346	0.0494385	um	Vesicles Paraspeckle	Vesicles Paraspeckle Relative To Cell Position	0.000	1.000	130	200000562	200000326	Not-Trans anti-PSPC1-A546 8C-S-PSPC1 V2.00	0	28. Not-Trans and anti-PSPC1-A546_Pos002_S001	00-FWuMc4g6PD2roKGvNPuQAb
4.34708	4.89501	0.419434	um	Vesicles Paraspeckle	Vesicles Paraspeckle Relative To Cell Position	0.000	1.000	130	200000563	200000327	Not-Trans anti-PSPC1-A546 8C-S-PSPC1 V2.00	0	28. Not-Trans and anti-PSPC1-A546_Pos002_S001	00-FWuMc4g6PD2roKGvNPuQAb
3.74879	3.05098	0.996582	um	Vesicles Paraspeckle	Vesicles Paraspeckle Relative To Cell Position	0.000	1.000	130	200000564	200000328	Not-Trans anti-PSPC1-A546 8C-S-PSPC1 V2.00	0	28. Not-Trans and anti-PSPC1-A546_Pos002_S001	00-FWuMc4g6PD2roKGvNPuQAb
-4.27884	0.104141	0.384644	um	Vesicles Paraspeckle	Vesicles Paraspeckle Relative To Cell Position	0.000	1.000	132	200000565	200000329	Not-Trans anti-PSPC1-A546 8C-S-PSPC1 V2.00	0	28. Not-Trans and anti-PSPC1-A546_Pos002_S001	00-FWuMc4g6PD2roKGvNPuQAb
-3.9778	1.42502	-0.271118	um	Vesicles Paraspeckle	Vesicles Paraspeckle Relative To Cell Position	0.000	1.000	133	200000566	200000330	Not-Trans anti-PSPC1-A546 8C-S-PSPC1 V2.00	0	28. Not-Trans and anti-PSPC1-A546_Pos002_S001	00-FWuMc4g6PD2roKGvNPuQAb
-2.82261	-0.577209	-0.485962	um	Vesicles Paraspeckle	Vesicles Paraspeckle Relative To Cell Position	0.000	1.000	133	200000567	200000331	Not-Trans anti-PSPC1-A546 8C-S-PSPC1 V2.00	0	28. Not-Trans and anti-PSPC1-A546_Pos002_S001	00-FWuMc4g6PD2roKGvNPuQAb
3.91311	4.08958	-0.476929	um	Vesicles Paraspeckle	Vesicles Paraspeckle Relative To Cell Position	0.000	1.000	133	200000568	200000332	Not-Trans anti-PSPC1-A546 8C-S-PSPC1 V2.00	0	28. Not-Trans and anti-PSPC1-A546_Pos002_S001	00-FWuMc4g6PD2roKGvNPuQAb
-1.14101	1.06689	-0.261719	um	Vesicles Paraspeckle	Vesicles Paraspeckle Relative To Cell Position	0.000	1.000	133	200000569	200000333	Not-Trans anti-PSPC1-A546 8C-S-PSPC1 V2.00	0	28. Not-Trans and anti-PSPC1-A546_Pos002_S001	00-FWuMc4g6PD2roKGvNPuQAb
-2.59332	2.94505	-0.0786133	um	Vesicles Paraspeckle	Vesicles Paraspeckle Relative To Cell Position	0.000	1.000	133	200000570	200000334	Not-Trans anti-PSPC1-A546 8C-S-PSPC1 V2.00	0	28. Not-Trans and anti-PSPC1-A546_Pos002_S001	00-FWuMc4g6PD2roKGvNPuQAb
-1.79493	1.30173	0.109985	um	Vesicles Paraspeckle	Vesicles Paraspeckle Relative To Cell Position	0.000	1.000	133	200000571	200000335	Not-Trans anti-PSPC1-A546 8C-S-PSPC1 V2.00	0	28. Not-Trans and anti-PSPC1-A546_Pos002_S001	00-FWuMc4g6PD2roKGvNPuQAb
-0.0780487	2.32013	0.0847168	um	Vesicles Paraspeckle	Vesicles Paraspeckle Relative To Cell Position	0.000	1.000	133	200000572	200000336	Not-Trans anti-PSPC1-A546 8C-S-PSPC1 V2.00	0	28. Not-Trans and anti-PSPC1-A546_Pos002_S001	00-FWuMc4g6PD2roKGvNPuQAb
3.90961	3.87791	0.175293	um	Vesicles Paraspeckle	Vesicles Paraspeckle Relative To Cell Position	0.000	1.000	133	200000573	200000337	Not-Trans anti-PSPC1-A546 8C-S-PSPC1 V2.00	0	28. Not-Trans and anti-PSPC1-A546_Pos002_S001	00-FWuMc4g6PD2roKGvNPuQAb
6.40939	0.706558	-0.335083	um	Vesicles Paraspeckle	Vesicles Paraspeckle Relative To Cell Position	0.000	1.000	134	200000574	200000338	Not-Trans anti-PSPC1-A546 8C-S-PSPC1 V2.00	0	28. Not-Trans and anti-PSPC1-A546_Pos002_S001	00-FWuMc4g6PD2roKGvNPuQAb
1.60442	2.97688	-0.257935	um	Vesicles Paraspeckle	Vesicles Paraspeckle Relative To Cell Position	0.000	1.000	134	200000575	200000339	Not-Trans anti-PSPC1-A546 8C-S-PSPC1 V2.00	0	28. Not-Trans and anti-PSPC1-A546_Pos002_S001	00-FWuMc4g6PD2roKGvNPuQAb
7.53237	-0.101974	0.125732	um	Vesicles Paraspeckle	Vesicles Paraspeckle Relative To Cell Position	0.000	1.000	134	200000576	200000340	Not-Trans anti-PSPC1-A546 8C-S-PSPC1 V2.00	0	28. Not-Trans and anti-PSPC1-A546_Pos002_S001	00-FWuMc4g6PD2roKGvNPuQAb
1.09442	2.31187	-0.0758057	um	Vesicles Paraspeckle	Vesicles Paraspeckle Relative To Cell Position	0.000	1.000	134	200000577	200000341	Not-Trans anti-PSPC1-A546 8C-S-PSPC1 V2.00	0	28. Not-Trans and anti-PSPC1-A546_Pos002_S001	00-FWuMc4g6PD2roKGvNPuQAb
-5.12803	2.45424	-0.126953	um	Vesicles Paraspeckle	Vesicles Paraspeckle Relative To Cell Position	0.000	1.000	135	200000578	200000342	Not-Trans anti-PSPC1-A546 8C-S-PSPC1 V2.00	0	28. Not-Trans and anti-PSPC1-A546_Pos002_S001	00-FWuMc4g6PD2roKGvNPuQAb
-1.69868	3.89528	-0.330933	um	Vesicles Paraspeckle	Vesicles Paraspeckle Relative To Cell Position	0.000	1.000	135	200000579	200000343	Not-Trans anti-PSPC1-A546 8C-S-PSPC1 V2.00	0	28. Not-Trans and anti-PSPC1-A546_Pos002_S001	00-FWuMc4g6PD2roKGvNPuQAb
-3.71872	4.62984	-0.200317	um	Vesicles Paraspeckle	Vesicles Paraspeckle Relative To Cell Position	0.000	1.000	135	200000580	200000344	Not-Trans anti-PSPC1-A546 8C-S-PSPC1 V2.00	0	28. Not-Trans and anti-PSPC1-A546_Pos002_S001	00-FWuMc4g6PD2roKGvNPuQAb
-3.8763	5.35214	-0.236084	um	Vesicles Paraspeckle	Vesicles Paraspeckle Relative To Cell Position	0.000	1.000	135	200000581	200000345	Not-Trans anti-PSPC1-A546 8C-S-PSPC1 V2.00	0	28. Not-Trans and anti-PSPC1-A546_Pos002_S001	00-FWuMc4g6PD2roKGvNPuQAb
-2.23066	5.82101	-0.0618896	um	Vesicles Paraspeckle	Vesicles Paraspeckle Relative To Cell Position	0.000	1.000	135	200000582	200000346	Not-Trans anti-PSPC1-A546 8C-S-PSPC1 V2.00	0	28. Not-Trans and anti-PSPC1-A546_Pos002_S001	00-FWuMc4g6PD2roKGvNPuQAb
-0.807968	6.06268	-0.296265	um	Vesicles Paraspeckle	Vesicles Paraspeckle Relative To Cell Position	0.000	1.000	135	200000583	200000347	Not-Trans anti-PSPC1-A546 8C-S-PSPC1 V2.00	0	28. Not-Trans and anti-PSPC1-A546_Pos002_S001	00-FWuMc4g6PD2roKGvNPuQAb
-2.87764	7.00204	-0.231567	um	Vesicles Paraspeckle	Vesicles Paraspeckle Relative To Cell Position	0.000	1.000	135	200000584	200000348	Not-Trans anti-PSPC1-A546 8C-S-PSPC1 V2.00	0	28. Not-Trans and anti-PSPC1-A546_Pos002_S001	00-FWuMc4g6PD2roKGvNPuQAb
-6.73898	0.773697	0.246704	um	Vesicles Paraspeckle	Vesicles Paraspeckle Relative To Cell Position	0.000	1.000	135	200000585	200000349	Not-Trans anti-PSPC1-A546 8C-S-PSPC1 V2.00	0	28. Not-Trans and anti-PSPC1-A546_Pos002_S001	00-FWuMc4g6PD2roKGvNPuQAb
-1.23036	4.18604	0.0892334	um	Vesicles Paraspeckle	Vesicles Paraspeckle Relative To Cell Position	0.000	1.000	135	200000586	200000350	Not-Trans anti-PSPC1-A546 8C-S-PSPC1 V2.00	0	28. Not-Trans and anti-PSPC1-A546_Pos002_S001	00-FWuMc4g6PD2roKGvNPuQAb
1.17267	5.0826	0.164429	um	Vesicles Paraspeckle	Vesicles Paraspeckle Relative To Cell Position	0.000	1.000	135	200000587	200000351	Not-Trans anti-PSPC1-A546 8C-S-PSPC1 V2.00	0	28. Not-Trans and anti-PSPC1-A546_Pos002_S001	00-FWuMc4g6PD2roKGvNPuQAb
-2.41008	6.79187	0.227295	um	Vesicles Paraspeckle	Vesicles Paraspeckle Relative To Cell Position	0.000	1.000	135	200000588	200000352	Not-Trans anti-PSPC1-A546 8C-S-PSPC1 V2.00	0	28. Not-Trans and anti-PSPC1-A546_Pos002_S001	00-FWuMc4g6PD2roKGvNPuQAb
-1.983	6.73755	0.232666	um	Vesicles Paraspeckle	Vesicles Paraspeckle Relative To Cell Position	0.000	1.000	135	200000589	200000353	Not-Trans anti-PSPC1-A546 8C-S-PSPC1 V2.00	0	28. Not-Trans and anti-PSPC1-A546_Pos002_S001	00-FWuMc4g6PD2roKGvNPuQAb
-7.16078	0.274109	0.483276	um	Vesicles Paraspeckle	Vesicles Paraspeckle Relative To Cell Position	0.000	1.000	135	200000590	200000354	Not-Trans anti-PSPC1-A546 8C-S-PSPC1 V2.00	0	28. Not-Trans and anti-PSPC1-A546_Pos002_S001	00-FWuMc4g6PD2roKGvNPuQAb
-2.85772	7.20743	-0.323486	um	Vesicles Paraspeckle	Vesicles Paraspeckle Relative To Cell Position	0.000	1.000	137	200000591	200000355	Not-Trans anti-PSPC1-A546 8C-S-PSPC1 V2.00	0	28. Not-Trans and anti-PSPC1-A546_Pos002_S001	00-FWuMc4g6PD2roKGvNPuQAb
-2.59001	4.26274	0.0643311	um	Vesicles Paraspeckle	Vesicles Paraspeckle Relative To Cell Position	0.000	1.000	137	200000592	200000356	Not-Trans anti-PSPC1-A546 8C-S-PSPC1 V2.00	0	28. Not-Trans and anti-PSPC1-A546_Pos002_S001	00-FWuMc4g6PD2roKGvNPuQAb
-2.35531	6.49222	0.0255127	um	Vesicles Paraspeckle	Vesicles Paraspeckle Relative To Cell Position	0.000	1.000	137	200000593	200000357	Not-Trans anti-PSPC1-A546 8C-S-PSPC1 V2.00	0	28. Not-Trans and anti-PSPC1-A546_Pos002_S001	00-FWuMc4g6PD2roKGvNPuQAb
-1.18439	4.27982	0.192627	um	Vesicles Paraspeckle	Vesicles Paraspeckle Relative To Cell Position	0.000	1.000	137	200000594	200000358	Not-Trans anti-PSPC1-A546 8C-S-PSPC1 V2.00	0	28. Not-Trans and anti-PSPC1-A546_Pos002_S001	00-FWuMc4g6PD2roKGvNPuQAb
0.702377	7.33006	0.193237	um	Vesicles Paraspeckle	Vesicles Paraspeckle Relative To Cell Position	0.000	1.000	137	200000595	200000359	Not-Trans anti-PSPC1-A546 8C-S-PSPC1 V2.00	0	28. Not-Trans and anti-PSPC1-A546_Pos002_S001	00-FWuMc4g6PD2roKGvNPuQAb
2.56966	-5.4243	-0.376465	um	Vesicles Paraspeckle	Vesicles Paraspeckle Relative To Cell Position	0.000	1.000	138	200000596	200000360	Not-Trans anti-PSPC1-A546 8C-S-PSPC1 V2.00	0	28. Not-Trans and anti-PSPC1-A546_Pos002_S001	00-FWuMc4g6PD2roKGvNPuQAb
2.79868	-5.00816	-0.230103	um	Vesicles Paraspeckle	Vesicles Paraspeckle Relative To Cell Position	0.000	1.000	138	200000597	200000361	Not-Trans anti-PSPC1-A546 8C-S-PSPC1 V2.00	0	28. Not-Trans and anti-PSPC1-A546_Pos002_S001	00-FWuMc4g6PD2roKGvNPuQAb
-1.7261	-4.62079	-0.236084	um	Vesicles Paraspeckle	Vesicles Paraspeckle Relative To Cell Position	0.000	1.000	138	200000598	200000362	Not-Trans anti-PSPC1-A546 8C-S-PSPC1 V2.00	0	28. Not-Trans and anti-PSPC1-A546_Pos002_S001	00-FWuMc4g6PD2roKGvNPuQAb
4.45878	-3.69167	-0.313721	um	Vesicles Paraspeckle	Vesicles Paraspeckle Relative To Cell Position	0.000	1.000	138	200000599	200000363	Not-Trans anti-PSPC1-A546 8C-S-PSPC1 V2.00	0	28. Not-Trans and anti-PSPC1-A546_Pos002_S001	00-FWuMc4g6PD2roKGvNPuQAb
3.04588	-7.25673	0.0361328	um	Vesicles Paraspeckle	Vesicles Paraspeckle Relative To Cell Position	0.000	1.000	138	200000600	200000364	Not-Trans anti-PSPC1-A546 8C-S-PSPC1 V2.00	0	28. Not-Trans and anti-PSPC1-A546_Pos002_S001	00-FWuMc4g6PD2roKGvNPuQAb
1.99638	0.144089	-0.481812	um	Vesicles Paraspeckle	Vesicles Paraspeckle Relative To Cell Position	0.000	1.000	139	200000601	200000365	Not-Trans anti-PSPC1-A546 8C-S-PSPC1 V2.00	0	28. Not-Trans and anti-PSPC1-A546_Pos002_S001	00-FWuMc4g6PD2roKGvNPuQAb
-4.81402	0.295685	-0.381714	um	Vesicles Paraspeckle	Vesicles Paraspeckle Relative To Cell Position	0.000	1.000	140	200000602	200000366	Not-Trans anti-PSPC1-A546 8C-S-PSPC1 V2.00	0	28. Not-Trans and anti-PSPC1-A546_Pos002_S001	00-FWuMc4g6PD2roKGvNPuQAb
-4.0347	0.390366	-0.552002	um	Vesicles Paraspeckle	Vesicles Paraspeckle Relative To Cell Position	0.000	1.000	140	200000603	200000367	Not-Trans anti-PSPC1-A546 8C-S-PSPC1 V2.00	0	28. Not-Trans and anti-PSPC1-A546_Pos002_S001	00-FWuMc4g6PD2roKGvNPuQAb
-3.27573	0.451248	-0.416748	um	Vesicles Paraspeckle	Vesicles Paraspeckle Relative To Cell Position	0.000	1.000	140	200000604	200000368	Not-Trans anti-PSPC1-A546 8C-S-PSPC1 V2.00	0	28. Not-Trans and anti-PSPC1-A546_Pos002_S001	00-FWuMc4g6PD2roKGvNPuQAb
-0.792992	-6.82036	-0.211182	um	Vesicles Paraspeckle	Vesicles Paraspeckle Relative To Cell Position	0.000	1.000	140	200000605	200000369	Not-Trans anti-PSPC1-A546 8C-S-PSPC1 V2.00	0	28. Not-Trans and anti-PSPC1-A546_Pos002_S001	00-FWuMc4g6PD2roKGvNPuQAb
-1.17936	-6.58264	-0.071167	um	Vesicles Paraspeckle	Vesicles Paraspeckle Relative To Cell Position	0.000	1.000	140	200000606	200000370	Not-Trans anti-PSPC1-A546 8C-S-PSPC1 V2.00	0	28. Not-Trans and anti-PSPC1-A546_Pos002_S001	00-FWuMc4g6PD2roKGvNPuQAb
0.218376	-6.55478	0.0032959	um	Vesicles Paraspeckle	Vesicles Paraspeckle Relative To Cell Position	0.000	1.000	140	200000607	200000371	Not-Trans anti-PSPC1-A546 8C-S-PSPC1 V2.00	0	28. Not-Trans and anti-PSPC1-A546_Pos002_S001	00-FWuMc4g6PD2roKGvNPuQAb
-5.51279	-1.40742	-0.192749	um	Vesicles Paraspeckle	Vesicles Paraspeckle Relative To Cell Position	0.000	1.000	142	200000608	200000372	Not-Trans anti-PSPC1-A546 8C-S-PSPC1 V2.00	0	28. Not-Trans and anti-PSPC1-A546_Pos002_S001	00-FWuMc4g6PD2roKGvNPuQAb
-1.44513	0.982269	-0.401123	um	Vesicles Paraspeckle	Vesicles Paraspeckle Relative To Cell Position	0.000	1.000	143	200000609	200000373	Not-Trans anti-PSPC1-A546 8C-S-PSPC1 V2.00	0	28. Not-Trans and anti-PSPC1-A546_Pos002_S001	00-FWuMc4g6PD2roKGvNPuQAb
2.38918	1.97363	-0.500244	um	Vesicles Paraspeckle	Vesicles Paraspeckle Relative To Cell Position	0.000	1.000	143	200000610	200000374	Not-Trans anti-PSPC1-A546 8C-S-PSPC1 V2.00	0	28. Not-Trans and anti-PSPC1-A546_Pos002_S001	00-FWuMc4g6PD2roKGvNPuQAb
3.68899	-3.47508	-0.0837402	um	Vesicles Paraspeckle	Vesicles Paraspeckle Relative To Cell Position	0.000	1.000	143	200000611	200000375	Not-Trans anti-PSPC1-A546 8C-S-PSPC1 V2.00	0	28. Not-Trans and anti-PSPC1-A546_Pos002_S001	00-FWuMc4g6PD2roKGvNPuQAb
-1.28008	0.368591	-0.117432	um	Vesicles Paraspeckle	Vesicles Paraspeckle Relative To Cell Position	0.000	1.000	143	200000612	200000376	Not-Trans anti-PSPC1-A546 8C-S-PSPC1 V2.00	0	28. Not-Trans and anti-PSPC1-A546_Pos002_S001	00-FWuMc4g6PD2roKGvNPuQAb
3.1617	1.27412	-0.136963	um	Vesicles Paraspeckle	Vesicles Paraspeckle Relative To Cell Position	0.000	1.000	143	200000613	200000377	Not-Trans anti-PSPC1-A546 8C-S-PSPC1 V2.00	0	28. Not-Trans and anti-PSPC1-A546_Pos002_S001	00-FWuMc4g6PD2roKGvNPuQAb
-3.6865	-2.39017	-0.63269	um	Vesicles Paraspeckle	Vesicles Paraspeckle Relative To Cell Position	0.000	1.000	144	200000614	200000378	Not-Trans anti-PSPC1-A546 8C-S-PSPC1 V2.00	0	28. Not-Trans and anti-PSPC1-A546_Pos002_S001	00-FWuMc4g6PD2roKGvNPuQAb
7.38422	3.65305	-0.499756	um	Vesicles Paraspeckle	Vesicles Paraspeckle Relative To Cell Position	0.000	1.000	144	200000615	200000379	Not-Trans anti-PSPC1-A546 8C-S-PSPC1 V2.00	0	28. Not-Trans and anti-PSPC1-A546_Pos002_S001	00-FWuMc4g6PD2roKGvNPuQAb
-5.03674	-3.84424	-0.287354	um	Vesicles Paraspeckle	Vesicles Paraspeckle Relative To Cell Position	0.000	1.000	144	200000616	200000380	Not-Trans anti-PSPC1-A546 8C-S-PSPC1 V2.00	0	28. Not-Trans and anti-PSPC1-A546_Pos002_S001	00-FWuMc4g6PD2roKGvNPuQAb
-4.67405	-2.37143	-0.375854	um	Vesicles Paraspeckle	Vesicles Paraspeckle Relative To Cell Position	0.000	1.000	144	200000617	200000381	Not-Trans anti-PSPC1-A546 8C-S-PSPC1 V2.00	0	28. Not-Trans and anti-PSPC1-A546_Pos002_S001	00-FWuMc4g6PD2roKGvNPuQAb
-5.96132	-1.8688	-0.185181	um	Vesicles Paraspeckle	Vesicles Paraspeckle Relative To Cell Position	0.000	1.000	144	200000618	200000382	Not-Trans anti-PSPC1-A546 8C-S-PSPC1 V2.00	0	28. Not-Trans and anti-PSPC1-A546_Pos002_S001	00-FWuMc4g6PD2roKGvNPuQAb
-4.47205	-1.41614	-0.0849609	um	Vesicles Paraspeckle	Vesicles Paraspeckle Relative To Cell Position	0.000	1.000	144	200000619	200000383	Not-Trans anti-PSPC1-A546 8C-S-PSPC1 V2.00	0	28. Not-Trans and anti-PSPC1-A546_Pos002_S001	00-FWuMc4g6PD2roKGvNPuQAb
-1.53994	-0.238113	-0.16394	um	Vesicles Paraspeckle	Vesicles Paraspeckle Relative To Cell Position	0.000	1.000	144	200000620	200000384	Not-Trans anti-PSPC1-A546 8C-S-PSPC1 V2.00	0	28. Not-Trans and anti-PSPC1-A546_Pos002_S001	00-FWuMc4g6PD2roKGvNPuQAb
9.09117	0.707367	-0.401001	um	Vesicles Paraspeckle	Vesicles Paraspeckle Relative To Cell Position	0.000	1.000	144	200000621	200000385	Not-Trans anti-PSPC1-A546 8C-S-PSPC1 V2.00	0	28. Not-Trans and anti-PSPC1-A546_Pos002_S001	00-FWuMc4g6PD2roKGvNPuQAb
8.46741	1.70483	-0.200073	um	Vesicles Paraspeckle	Vesicles Paraspeckle Relative To Cell Position	0.000	1.000	144	200000622	200000386	Not-Trans anti-PSPC1-A546 8C-S-PSPC1 V2.00	0	28. Not-Trans and anti-PSPC1-A546_Pos002_S001	00-FWuMc4g6PD2roKGvNPuQAb
-4.89407	-2.61169	0.40979	um	Vesicles Paraspeckle	Vesicles Paraspeckle Relative To Cell Position	0.000	1.000	144	200000623	200000387	Not-Trans anti-PSPC1-A546 8C-S-PSPC1 V2.00	0	28. Not-Trans and anti-PSPC1-A546_Pos002_S001	00-FWuMc4g6PD2roKGvNPuQAb
4.23145	1.96436	0.489868	um	Vesicles Paraspeckle	Vesicles Paraspeckle Relative To Cell Position	0.000	1.000	144	200000624	200000388	Not-Trans anti-PSPC1-A546 8C-S-PSPC1 V2.00	0	28. Not-Trans and anti-PSPC1-A546_Pos002_S001	00-FWuMc4g6PD2roKGvNPuQAb
-0.35247	-0.343872	-0.325806	um	Vesicles Paraspeckle	Vesicles Paraspeckle Relative To Cell Position	0.000	1.000	145	200000625	200000389	Not-Trans anti-PSPC1-A546 8C-S-PSPC1 V2.00	0	28. Not-Trans and anti-PSPC1-A546_Pos002_S001	00-FWuMc4g6PD2roKGvNPuQAb
-1.26002	-0.0677338	-0.390503	um	Vesicles Paraspeckle	Vesicles Paraspeckle Relative To Cell Position	0.000	1.000	145	200000626	200000390	Not-Trans anti-PSPC1-A546 8C-S-PSPC1 V2.00	0	28. Not-Trans and anti-PSPC1-A546_Pos002_S001	00-FWuMc4g6PD2roKGvNPuQAb
2.82025	1.11827	0.074585	um	Vesicles Paraspeckle	Vesicles Paraspeckle Relative To Cell Position	0.000	1.000	145	200000627	200000391	Not-Trans anti-PSPC1-A546 8C-S-PSPC1 V2.00	0	28. Not-Trans and anti-PSPC1-A546_Pos002_S001	00-FWuMc4g6PD2roKGvNPuQAb
2.54259	0.195145	0.426758	um	Vesicles Paraspeckle	Vesicles Paraspeckle Relative To Cell Position	0.000	1.000	145	200000628	200000392	Not-Trans anti-PSPC1-A546 8C-S-PSPC1 V2.00	0	28. Not-Trans and anti-PSPC1-A546_Pos002_S001	00-FWuMc4g6PD2roKGvNPuQAb
3.27554	0.674393	-0.109253	um	Vesicles Paraspeckle	Vesicles Paraspeckle Relative To Cell Position	0.000	1.000	145	200000629	200000393	Not-Trans anti-PSPC1-A546 8C-S-PSPC1 V2.00	0	28. Not-Trans and anti-PSPC1-A546_Pos002_S001	00-FWuMc4g6PD2roKGvNPuQAb
5.9037	3.59152	0.119873	um	Vesicles Paraspeckle	Vesicles Paraspeckle Relative To Cell Position	0.000	1.000	146	200000630	200000394	Not-Trans anti-PSPC1-A546 8C-S-PSPC1 V2.00	0	28. Not-Trans and anti-PSPC1-A546_Pos002_S001	00-FWuMc4g6PD2roKGvNPuQAb
4.22286	5.03221	0.225464	um	Vesicles Paraspeckle	Vesicles Paraspeckle Relative To Cell Position	0.000	1.000	146	200000631	200000395	Not-Trans anti-PSPC1-A546 8C-S-PSPC1 V2.00	0	28. Not-Trans and anti-PSPC1-A546_Pos002_S001	00-FWuMc4g6PD2roKGvNPuQAb
-7.57517	-4.08614	-0.308105	um	Vesicles Paraspeckle	Vesicles Paraspeckle Relative To Cell Position	0.000	1.000	147	200000632	200000396	Not-Trans anti-PSPC1-A546 8C-S-PSPC1 V2.00	0	28. Not-Trans and anti-PSPC1-A546_Pos002_S001	00-FWuMc4g6PD2roKGvNPuQAb
-6.58374	-3.54228	-0.217407	um	Vesicles Paraspeckle	Vesicles Paraspeckle Relative To Cell Position	0.000	1.000	147	200000633	200000397	Not-Trans anti-PSPC1-A546 8C-S-PSPC1 V2.00	0	28. Not-Trans and anti-PSPC1-A546_Pos002_S001	00-FWuMc4g6PD2roKGvNPuQAb
-8.49764	-2.81105	-0.254028	um	Vesicles Paraspeckle	Vesicles Paraspeckle Relative To Cell Position	0.000	1.000	147	200000634	200000398	Not-Trans anti-PSPC1-A546 8C-S-PSPC1 V2.00	0	28. Not-Trans and anti-PSPC1-A546_Pos002_S001	00-FWuMc4g6PD2roKGvNPuQAb
-5.1251	-2.3244	-0.158813	um	Vesicles Paraspeckle	Vesicles Paraspeckle Relative To Cell Position	0.000	1.000	147	200000635	200000399	Not-Trans anti-PSPC1-A546 8C-S-PSPC1 V2.00	0	28. Not-Trans and anti-PSPC1-A546_Pos002_S001	00-FWuMc4g6PD2roKGvNPuQAb
-7.33383	-4.74997	0.187988	um	Vesicles Paraspeckle	Vesicles Paraspeckle Relative To Cell Position	0.000	1.000	147	200000636	200000400	Not-Trans anti-PSPC1-A546 8C-S-PSPC1 V2.00	0	28. Not-Trans and anti-PSPC1-A546_Pos002_S001	00-FWuMc4g6PD2roKGvNPuQAb
-8.24372	-3.68617	0.26709	um	Vesicles Paraspeckle	Vesicles Paraspeckle Relative To Cell Position	0.000	1.000	147	200000637	200000401	Not-Trans anti-PSPC1-A546 8C-S-PSPC1 V2.00	0	28. Not-Trans and anti-PSPC1-A546_Pos002_S001	00-FWuMc4g6PD2roKGvNPuQAb
-9.46064	-3.56564	-0.0563965	um	Vesicles Paraspeckle	Vesicles Paraspeckle Relative To Cell Position	0.000	1.000	147	200000638	200000402	Not-Trans anti-PSPC1-A546 8C-S-PSPC1 V2.00	0	28. Not-Trans and anti-PSPC1-A546_Pos002_S001	00-FWuMc4g6PD2roKGvNPuQAb
-6.10222	-2.71709	0.0134277	um	Vesicles Paraspeckle	Vesicles Paraspeckle Relative To Cell Position	0.000	1.000	147	200000639	200000403	Not-Trans anti-PSPC1-A546 8C-S-PSPC1 V2.00	0	28. Not-Trans and anti-PSPC1-A546_Pos002_S001	00-FWuMc4g6PD2roKGvNPuQAb
-9.96613	-2.35033	-0.0457764	um	Vesicles Paraspeckle	Vesicles Paraspeckle Relative To Cell Position	0.000	1.000	147	200000640	200000404	Not-Trans anti-PSPC1-A546 8C-S-PSPC1 V2.00	0	28. Not-Trans and anti-PSPC1-A546_Pos002_S001	00-FWuMc4g6PD2roKGvNPuQAb
-7.98061	-0.655533	-0.0487061	um	Vesicles Paraspeckle	Vesicles Paraspeckle Relative To Cell Position	0.000	1.000	147	200000641	200000405	Not-Trans anti-PSPC1-A546 8C-S-PSPC1 V2.00	0	28. Not-Trans and anti-PSPC1-A546_Pos002_S001	00-FWuMc4g6PD2roKGvNPuQAb
-9.9396	-0.326233	0.167603	um	Vesicles Paraspeckle	Vesicles Paraspeckle Relative To Cell Position	0.000	1.000	147	200000642	200000406	Not-Trans anti-PSPC1-A546 8C-S-PSPC1 V2.00	0	28. Not-Trans and anti-PSPC1-A546_Pos002_S001	00-FWuMc4g6PD2roKGvNPuQAb
-7.30182	-2.12915	0.336426	um	Vesicles Paraspeckle	Vesicles Paraspeckle Relative To Cell Position	0.000	1.000	147	200000643	200000407	Not-Trans anti-PSPC1-A546 8C-S-PSPC1 V2.00	0	28. Not-Trans and anti-PSPC1-A546_Pos002_S001	00-FWuMc4g6PD2roKGvNPuQAb
-0.605774	2.90555	-0.547974	um	Vesicles Paraspeckle	Vesicles Paraspeckle Relative To Cell Position	0.000	1.000	148	200000644	200000408	Not-Trans anti-PSPC1-A546 8C-S-PSPC1 V2.00	0	28. Not-Trans and anti-PSPC1-A546_Pos002_S001	00-FWuMc4g6PD2roKGvNPuQAb
-0.331118	2.29297	-0.281616	um	Vesicles Paraspeckle	Vesicles Paraspeckle Relative To Cell Position	0.000	1.000	148	200000645	200000409	Not-Trans anti-PSPC1-A546 8C-S-PSPC1 V2.00	0	28. Not-Trans and anti-PSPC1-A546_Pos002_S001	00-FWuMc4g6PD2roKGvNPuQAb
2.55577	5.28114	-0.334473	um	Vesicles Paraspeckle	Vesicles Paraspeckle Relative To Cell Position	0.000	1.000	148	200000646	200000410	Not-Trans anti-PSPC1-A546 8C-S-PSPC1 V2.00	0	28. Not-Trans and anti-PSPC1-A546_Pos002_S001	00-FWuMc4g6PD2roKGvNPuQAb
1.54022	5.77039	-0.166992	um	Vesicles Paraspeckle	Vesicles Paraspeckle Relative To Cell Position	0.000	1.000	148	200000647	200000411	Not-Trans anti-PSPC1-A546 8C-S-PSPC1 V2.00	0	28. Not-Trans and anti-PSPC1-A546_Pos002_S001	00-FWuMc4g6PD2roKGvNPuQAb
1.04935	7.97527	-0.182861	um	Vesicles Paraspeckle	Vesicles Paraspeckle Relative To Cell Position	0.000	1.000	148	200000648	200000412	Not-Trans anti-PSPC1-A546 8C-S-PSPC1 V2.00	0	28. Not-Trans and anti-PSPC1-A546_Pos002_S001	00-FWuMc4g6PD2roKGvNPuQAb
1.28502	8.41389	-0.0905762	um	Vesicles Paraspeckle	Vesicles Paraspeckle Relative To Cell Position	0.000	1.000	148	200000649	200000413	Not-Trans anti-PSPC1-A546 8C-S-PSPC1 V2.00	0	28. Not-Trans and anti-PSPC1-A546_Pos002_S001	00-FWuMc4g6PD2roKGvNPuQAb
-6.34017	-2.9418	0.0161133	um	Vesicles Paraspeckle	Vesicles Paraspeckle Relative To Cell Position	0.000	1.000	149	200000650	200000414	Not-Trans anti-PSPC1-A546 8C-S-PSPC1 V2.00	0	28. Not-Trans and anti-PSPC1-A546_Pos002_S001	00-FWuMc4g6PD2roKGvNPuQAb
-7.57595	1.63896	0.00598145	um	Vesicles Paraspeckle	Vesicles Paraspeckle Relative To Cell Position	0.000	1.000	149	200000651	200000415	Not-Trans anti-PSPC1-A546 8C-S-PSPC1 V2.00	0	28. Not-Trans and anti-PSPC1-A546_Pos002_S001	00-FWuMc4g6PD2roKGvNPuQAb
-0.554905	-5.99547	0.043335	um	Vesicles Paraspeckle	Vesicles Paraspeckle Relative To Cell Position	0.000	1.000	149	200000652	200000416	Not-Trans anti-PSPC1-A546 8C-S-PSPC1 V2.00	0	28. Not-Trans and anti-PSPC1-A546_Pos002_S001	00-FWuMc4g6PD2roKGvNPuQAb
-6.09867	-1.97823	0.265259	um	Vesicles Paraspeckle	Vesicles Paraspeckle Relative To Cell Position	0.000	1.000	149	200000653	200000417	Not-Trans anti-PSPC1-A546 8C-S-PSPC1 V2.00	0	28. Not-Trans and anti-PSPC1-A546_Pos002_S001	00-FWuMc4g6PD2roKGvNPuQAb
-8.13829	0.403748	0.0985107	um	Vesicles Paraspeckle	Vesicles Paraspeckle Relative To Cell Position	0.000	1.000	149	200000654	200000418	Not-Trans anti-PSPC1-A546 8C-S-PSPC1 V2.00	0	28. Not-Trans and anti-PSPC1-A546_Pos002_S001	00-FWuMc4g6PD2roKGvNPuQAb
3.00975	4.9149	-0.286377	um	Vesicles Paraspeckle	Vesicles Paraspeckle Relative To Cell Position	0.000	1.000	150	200000655	200000419	Not-Trans anti-PSPC1-A546 8C-S-PSPC1 V2.00	0	28. Not-Trans and anti-PSPC1-A546_Pos002_S001	00-FWuMc4g6PD2roKGvNPuQAb
-3.41046	-2.04832	0.000976563	um	Vesicles Paraspeckle	Vesicles Paraspeckle Relative To Cell Position	0.000	1.000	151	200000656	200000420	Not-Trans anti-PSPC1-A546 8C-S-PSPC1 V2.00	0	28. Not-Trans and anti-PSPC1-A546_Pos002_S001	00-FWuMc4g6PD2roKGvNPuQAb
5.34578	-1.57158	-0.270142	um	Vesicles Paraspeckle	Vesicles Paraspeckle Relative To Cell Position	0.000	1.000	151	200000657	200000421	Not-Trans anti-PSPC1-A546 8C-S-PSPC1 V2.00	0	28. Not-Trans and anti-PSPC1-A546_Pos002_S001	00-FWuMc4g6PD2roKGvNPuQAb
3.93024	-1.08203	-0.252197	um	Vesicles Paraspeckle	Vesicles Paraspeckle Relative To Cell Position	0.000	1.000	151	200000658	200000422	Not-Trans anti-PSPC1-A546 8C-S-PSPC1 V2.00	0	28. Not-Trans and anti-PSPC1-A546_Pos002_S001	00-FWuMc4g6PD2roKGvNPuQAb
4.38725	-0.623398	-0.398315	um	Vesicles Paraspeckle	Vesicles Paraspeckle Relative To Cell Position	0.000	1.000	151	200000659	200000423	Not-Trans anti-PSPC1-A546 8C-S-PSPC1 V2.00	0	28. Not-Trans and anti-PSPC1-A546_Pos002_S001	00-FWuMc4g6PD2roKGvNPuQAb
2.47911	-0.24646	-0.346436	um	Vesicles Paraspeckle	Vesicles Paraspeckle Relative To Cell Position	0.000	1.000	151	200000660	200000424	Not-Trans anti-PSPC1-A546 8C-S-PSPC1 V2.00	0	28. Not-Trans and anti-PSPC1-A546_Pos002_S001	00-FWuMc4g6PD2roKGvNPuQAb
1.97498	1.54829	-0.289917	um	Vesicles Paraspeckle	Vesicles Paraspeckle Relative To Cell Position	0.000	1.000	151	200000661	200000425	Not-Trans anti-PSPC1-A546 8C-S-PSPC1 V2.00	0	28. Not-Trans and anti-PSPC1-A546_Pos002_S001	00-FWuMc4g6PD2roKGvNPuQAb
5.83522	1.54718	-0.476196	um	Vesicles Paraspeckle	Vesicles Paraspeckle Relative To Cell Position	0.000	1.000	151	200000662	200000426	Not-Trans anti-PSPC1-A546 8C-S-PSPC1 V2.00	0	28. Not-Trans and anti-PSPC1-A546_Pos002_S001	00-FWuMc4g6PD2roKGvNPuQAb
3.27238	-0.749756	-0.193237	um	Vesicles Paraspeckle	Vesicles Paraspeckle Relative To Cell Position	0.000	1.000	151	200000663	200000427	Not-Trans anti-PSPC1-A546 8C-S-PSPC1 V2.00	0	28. Not-Trans and anti-PSPC1-A546_Pos002_S001	00-FWuMc4g6PD2roKGvNPuQAb
-0.640831	0.59288	0.0115967	um	Vesicles Paraspeckle	Vesicles Paraspeckle Relative To Cell Position	0.000	1.000	151	200000664	200000428	Not-Trans anti-PSPC1-A546 8C-S-PSPC1 V2.00	0	28. Not-Trans and anti-PSPC1-A546_Pos002_S001	00-FWuMc4g6PD2roKGvNPuQAb
0.493782	0.578751	0.0236816	um	Vesicles Paraspeckle	Vesicles Paraspeckle Relative To Cell Position	0.000	1.000	151	200000665	200000429	Not-Trans anti-PSPC1-A546 8C-S-PSPC1 V2.00	0	28. Not-Trans and anti-PSPC1-A546_Pos002_S001	00-FWuMc4g6PD2roKGvNPuQAb
-2.55728	1.82768	0.639282	um	Vesicles Paraspeckle	Vesicles Paraspeckle Relative To Cell Position	0.000	1.000	151	200000666	200000430	Not-Trans anti-PSPC1-A546 8C-S-PSPC1 V2.00	0	28. Not-Trans and anti-PSPC1-A546_Pos002_S001	00-FWuMc4g6PD2roKGvNPuQAb
-1.60175	-0.619781	0.165771	um	Vesicles Paraspeckle	Vesicles Paraspeckle Relative To Cell Position	0.000	1.000	151	200000667	200000431	Not-Trans anti-PSPC1-A546 8C-S-PSPC1 V2.00	0	28. Not-Trans and anti-PSPC1-A546_Pos002_S001	00-FWuMc4g6PD2roKGvNPuQAb
4.15025	1.15067	0.192261	um	Vesicles Paraspeckle	Vesicles Paraspeckle Relative To Cell Position	0.000	1.000	151	200000668	200000432	Not-Trans anti-PSPC1-A546 8C-S-PSPC1 V2.00	0	28. Not-Trans and anti-PSPC1-A546_Pos002_S001	00-FWuMc4g6PD2roKGvNPuQAb
3.43538	2.25485	0.455566	um	Vesicles Paraspeckle	Vesicles Paraspeckle Relative To Cell Position	0.000	1.000	151	200000669	200000433	Not-Trans anti-PSPC1-A546 8C-S-PSPC1 V2.00	0	28. Not-Trans and anti-PSPC1-A546_Pos002_S001	00-FWuMc4g6PD2roKGvNPuQAb
-0.421494	3.7171	0.346436	um	Vesicles Paraspeckle	Vesicles Paraspeckle Relative To Cell Position	0.000	1.000	151	200000670	200000434	Not-Trans anti-PSPC1-A546 8C-S-PSPC1 V2.00	0	28. Not-Trans and anti-PSPC1-A546_Pos002_S001	00-FWuMc4g6PD2roKGvNPuQAb
1.56538	5.90192	0.403198	um	Vesicles Paraspeckle	Vesicles Paraspeckle Relative To Cell Position	0.000	1.000	151	200000671	200000435	Not-Trans anti-PSPC1-A546 8C-S-PSPC1 V2.00	0	28. Not-Trans and anti-PSPC1-A546_Pos002_S001	00-FWuMc4g6PD2roKGvNPuQAb
2.99942	2.04021	0.580078	um	Vesicles Paraspeckle	Vesicles Paraspeckle Relative To Cell Position	0.000	1.000	151	200000672	200000436	Not-Trans anti-PSPC1-A546 8C-S-PSPC1 V2.00	0	28. Not-Trans and anti-PSPC1-A546_Pos002_S001	00-FWuMc4g6PD2roKGvNPuQAb
3.87628	3.9202	0.684204	um	Vesicles Paraspeckle	Vesicles Paraspeckle Relative To Cell Position	0.000	1.000	151	200000673	200000437	Not-Trans anti-PSPC1-A546 8C-S-PSPC1 V2.00	0	28. Not-Trans and anti-PSPC1-A546_Pos002_S001	00-FWuMc4g6PD2roKGvNPuQAb
0.0978165	5.6368	1.17554	um	Vesicles Paraspeckle	Vesicles Paraspeckle Relative To Cell Position	0.000	1.000	151	200000674	200000438	Not-Trans anti-PSPC1-A546 8C-S-PSPC1 V2.00	0	28. Not-Trans and anti-PSPC1-A546_Pos002_S001	00-FWuMc4g6PD2roKGvNPuQAb
1.72575	4.30264	-0.255127	um	Vesicles Paraspeckle	Vesicles Paraspeckle Relative To Cell Position	0.000	1.000	155	200000675	200000439	Not-Trans anti-PSPC1-A546 8C-S-PSPC1 V2.00	0	28. Not-Trans and anti-PSPC1-A546_Pos002_S001	00-FWuMc4g6PD2roKGvNPuQAb
0.632202	5.04817	0.123169	um	Vesicles Paraspeckle	Vesicles Paraspeckle Relative To Cell Position	0.000	1.000	155	200000676	200000440	Not-Trans anti-PSPC1-A546 8C-S-PSPC1 V2.00	0	28. Not-Trans and anti-PSPC1-A546_Pos002_S001	00-FWuMc4g6PD2roKGvNPuQAb
4.30835	5.41057	-0.486938	um	Vesicles Paraspeckle	Vesicles Paraspeckle Relative To Cell Position	0.000	1.000	156	200000677	200000441	Not-Trans anti-PSPC1-A546 8C-S-PSPC1 V2.00	0	28. Not-Trans and anti-PSPC1-A546_Pos002_S001	00-FWuMc4g6PD2roKGvNPuQAb
5.81357	5.65608	-0.316162	um	Vesicles Paraspeckle	Vesicles Paraspeckle Relative To Cell Position	0.000	1.000	156	200000678	200000442	Not-Trans anti-PSPC1-A546 8C-S-PSPC1 V2.00	0	28. Not-Trans and anti-PSPC1-A546_Pos002_S001	00-FWuMc4g6PD2roKGvNPuQAb
4.57634	6.60583	-0.394775	um	Vesicles Paraspeckle	Vesicles Paraspeckle Relative To Cell Position	0.000	1.000	156	200000679	200000443	Not-Trans anti-PSPC1-A546 8C-S-PSPC1 V2.00	0	28. Not-Trans and anti-PSPC1-A546_Pos002_S001	00-FWuMc4g6PD2roKGvNPuQAb
8.18715	0.759186	-0.126587	um	Vesicles Paraspeckle	Vesicles Paraspeckle Relative To Cell Position	0.000	1.000	156	200000680	200000444	Not-Trans anti-PSPC1-A546 8C-S-PSPC1 V2.00	0	28. Not-Trans and anti-PSPC1-A546_Pos002_S001	00-FWuMc4g6PD2roKGvNPuQAb
9.3412	3.96309	-0.0635986	um	Vesicles Paraspeckle	Vesicles Paraspeckle Relative To Cell Position	0.000	1.000	156	200000681	200000445	Not-Trans anti-PSPC1-A546 8C-S-PSPC1 V2.00	0	28. Not-Trans and anti-PSPC1-A546_Pos002_S001	00-FWuMc4g6PD2roKGvNPuQAb
8.78604	4.23918	-0.1698	um	Vesicles Paraspeckle	Vesicles Paraspeckle Relative To Cell Position	0.000	1.000	156	200000682	200000446	Not-Trans anti-PSPC1-A546 8C-S-PSPC1 V2.00	0	28. Not-Trans and anti-PSPC1-A546_Pos002_S001	00-FWuMc4g6PD2roKGvNPuQAb
10.1331	4.94472	-0.106445	um	Vesicles Paraspeckle	Vesicles Paraspeckle Relative To Cell Position	0.000	1.000	156	200000683	200000447	Not-Trans anti-PSPC1-A546 8C-S-PSPC1 V2.00	0	28. Not-Trans and anti-PSPC1-A546_Pos002_S001	00-FWuMc4g6PD2roKGvNPuQAb
2.94846	5.16559	-0.195679	um	Vesicles Paraspeckle	Vesicles Paraspeckle Relative To Cell Position	0.000	1.000	156	200000684	200000448	Not-Trans anti-PSPC1-A546 8C-S-PSPC1 V2.00	0	28. Not-Trans and anti-PSPC1-A546_Pos002_S001	00-FWuMc4g6PD2roKGvNPuQAb
3.16769	5.87025	-0.164307	um	Vesicles Paraspeckle	Vesicles Paraspeckle Relative To Cell Position	0.000	1.000	156	200000685	200000449	Not-Trans anti-PSPC1-A546 8C-S-PSPC1 V2.00	0	28. Not-Trans and anti-PSPC1-A546_Pos002_S001	00-FWuMc4g6PD2roKGvNPuQAb
5.528	6.05168	-0.141724	um	Vesicles Paraspeckle	Vesicles Paraspeckle Relative To Cell Position	0.000	1.000	156	200000686	200000450	Not-Trans anti-PSPC1-A546 8C-S-PSPC1 V2.00	0	28. Not-Trans and anti-PSPC1-A546_Pos002_S001	00-FWuMc4g6PD2roKGvNPuQAb
3.78168	6.36809	-0.12915	um	Vesicles Paraspeckle	Vesicles Paraspeckle Relative To Cell Position	0.000	1.000	156	200000687	200000451	Not-Trans anti-PSPC1-A546 8C-S-PSPC1 V2.00	0	28. Not-Trans and anti-PSPC1-A546_Pos002_S001	00-FWuMc4g6PD2roKGvNPuQAb
4.27347	5.79552	0.307251	um	Vesicles Paraspeckle	Vesicles Paraspeckle Relative To Cell Position	0.000	1.000	156	200000688	200000452	Not-Trans anti-PSPC1-A546 8C-S-PSPC1 V2.00	0	28. Not-Trans and anti-PSPC1-A546_Pos002_S001	00-FWuMc4g6PD2roKGvNPuQAb
-6.80214	-2.20375	-0.32312	um	Vesicles Paraspeckle	Vesicles Paraspeckle Relative To Cell Position	0.000	1.000	157	200000689	200000453	Not-Trans anti-PSPC1-A546 8C-S-PSPC1 V2.00	0	28. Not-Trans and anti-PSPC1-A546_Pos002_S001	00-FWuMc4g6PD2roKGvNPuQAb
-8.23839	-1.11928	-0.310913	um	Vesicles Paraspeckle	Vesicles Paraspeckle Relative To Cell Position	0.000	1.000	157	200000690	200000454	Not-Trans anti-PSPC1-A546 8C-S-PSPC1 V2.00	0	28. Not-Trans and anti-PSPC1-A546_Pos002_S001	00-FWuMc4g6PD2roKGvNPuQAb
-3.40205	-1.28047	-0.268555	um	Vesicles Paraspeckle	Vesicles Paraspeckle Relative To Cell Position	0.000	1.000	157	200000691	200000455	Not-Trans anti-PSPC1-A546 8C-S-PSPC1 V2.00	0	28. Not-Trans and anti-PSPC1-A546_Pos002_S001	00-FWuMc4g6PD2roKGvNPuQAb
-3.99969	0.2845	-0.490234	um	Vesicles Paraspeckle	Vesicles Paraspeckle Relative To Cell Position	0.000	1.000	157	200000692	200000456	Not-Trans anti-PSPC1-A546 8C-S-PSPC1 V2.00	0	28. Not-Trans and anti-PSPC1-A546_Pos002_S001	00-FWuMc4g6PD2roKGvNPuQAb
0.181992	10.3729	-0.23645	um	Vesicles Paraspeckle	Vesicles Paraspeckle Relative To Cell Position	0.000	1.000	157	200000693	200000457	Not-Trans anti-PSPC1-A546 8C-S-PSPC1 V2.00	0	28. Not-Trans and anti-PSPC1-A546_Pos002_S001	00-FWuMc4g6PD2roKGvNPuQAb
-7.80806	-2.39748	-0.134033	um	Vesicles Paraspeckle	Vesicles Paraspeckle Relative To Cell Position	0.000	1.000	157	200000694	200000458	Not-Trans anti-PSPC1-A546 8C-S-PSPC1 V2.00	0	28. Not-Trans and anti-PSPC1-A546_Pos002_S001	00-FWuMc4g6PD2roKGvNPuQAb
-5.90532	-1.22162	-0.109009	um	Vesicles Paraspeckle	Vesicles Paraspeckle Relative To Cell Position	0.000	1.000	157	200000695	200000459	Not-Trans anti-PSPC1-A546 8C-S-PSPC1 V2.00	0	28. Not-Trans and anti-PSPC1-A546_Pos002_S001	00-FWuMc4g6PD2roKGvNPuQAb
-2.50836	-1.16254	-0.139282	um	Vesicles Paraspeckle	Vesicles Paraspeckle Relative To Cell Position	0.000	1.000	157	200000696	200000460	Not-Trans anti-PSPC1-A546 8C-S-PSPC1 V2.00	0	28. Not-Trans and anti-PSPC1-A546_Pos002_S001	00-FWuMc4g6PD2roKGvNPuQAb
-5.62666	0.522217	-0.088501	um	Vesicles Paraspeckle	Vesicles Paraspeckle Relative To Cell Position	0.000	1.000	157	200000697	200000461	Not-Trans anti-PSPC1-A546 8C-S-PSPC1 V2.00	0	28. Not-Trans and anti-PSPC1-A546_Pos002_S001	00-FWuMc4g6PD2roKGvNPuQAb
-3.22591	0.492004	-0.00512695	um	Vesicles Paraspeckle	Vesicles Paraspeckle Relative To Cell Position	0.000	1.000	157	200000698	200000462	Not-Trans anti-PSPC1-A546 8C-S-PSPC1 V2.00	0	28. Not-Trans and anti-PSPC1-A546_Pos002_S001	00-FWuMc4g6PD2roKGvNPuQAb
-3.68526	0.702957	-0.0214844	um	Vesicles Paraspeckle	Vesicles Paraspeckle Relative To Cell Position	0.000	1.000	157	200000699	200000463	Not-Trans anti-PSPC1-A546 8C-S-PSPC1 V2.00	0	28. Not-Trans and anti-PSPC1-A546_Pos002_S001	00-FWuMc4g6PD2roKGvNPuQAb
-4.90347	1.20311	0.0805664	um	Vesicles Paraspeckle	Vesicles Paraspeckle Relative To Cell Position	0.000	1.000	157	200000700	200000464	Not-Trans anti-PSPC1-A546 8C-S-PSPC1 V2.00	0	28. Not-Trans and anti-PSPC1-A546_Pos002_S001	00-FWuMc4g6PD2roKGvNPuQAb
-0.326782	9.86488	-0.161133	um	Vesicles Paraspeckle	Vesicles Paraspeckle Relative To Cell Position	0.000	1.000	157	200000701	200000465	Not-Trans anti-PSPC1-A546 8C-S-PSPC1 V2.00	0	28. Not-Trans and anti-PSPC1-A546_Pos002_S001	00-FWuMc4g6PD2roKGvNPuQAb
10.4789	-1.4884	-0.161377	um	Vesicles Paraspeckle	Vesicles Paraspeckle Relative To Cell Position	0.000	1.000	158	200000702	200000466	Not-Trans anti-PSPC1-A546 8C-S-PSPC1 V2.00	0	28. Not-Trans and anti-PSPC1-A546_Pos002_S001	00-FWuMc4g6PD2roKGvNPuQAb
9.98628	-1.3031	0.107666	um	Vesicles Paraspeckle	Vesicles Paraspeckle Relative To Cell Position	0.000	1.000	158	200000703	200000467	Not-Trans anti-PSPC1-A546 8C-S-PSPC1 V2.00	0	28. Not-Trans and anti-PSPC1-A546_Pos002_S001	00-FWuMc4g6PD2roKGvNPuQAb
-2.28331	-8.93846	-0.588379	um	Vesicles Paraspeckle	Vesicles Paraspeckle Relative To Cell Position	0.000	1.000	159	200000704	200000468	Not-Trans anti-PSPC1-A546 8C-S-PSPC1 V2.00	0	28. Not-Trans and anti-PSPC1-A546_Pos002_S001	00-FWuMc4g6PD2roKGvNPuQAb
2.57396	-3.60823	-0.334595	um	Vesicles Paraspeckle	Vesicles Paraspeckle Relative To Cell Position	0.000	1.000	159	200000705	200000469	Not-Trans anti-PSPC1-A546 8C-S-PSPC1 V2.00	0	28. Not-Trans and anti-PSPC1-A546_Pos002_S001	00-FWuMc4g6PD2roKGvNPuQAb
4.1904	2.97429	-0.364868	um	Vesicles Paraspeckle	Vesicles Paraspeckle Relative To Cell Position	0.000	1.000	159	200000706	200000470	Not-Trans anti-PSPC1-A546 8C-S-PSPC1 V2.00	0	28. Not-Trans and anti-PSPC1-A546_Pos002_S001	00-FWuMc4g6PD2roKGvNPuQAb
7.37292	3.14069	-0.624023	um	Vesicles Paraspeckle	Vesicles Paraspeckle Relative To Cell Position	0.000	1.000	159	200000707	200000471	Not-Trans anti-PSPC1-A546 8C-S-PSPC1 V2.00	0	28. Not-Trans and anti-PSPC1-A546_Pos002_S001	00-FWuMc4g6PD2roKGvNPuQAb
4.99611	3.62828	-0.532715	um	Vesicles Paraspeckle	Vesicles Paraspeckle Relative To Cell Position	0.000	1.000	159	200000708	200000472	Not-Trans anti-PSPC1-A546 8C-S-PSPC1 V2.00	0	28. Not-Trans and anti-PSPC1-A546_Pos002_S001	00-FWuMc4g6PD2roKGvNPuQAb
5.60715	3.60435	-0.552246	um	Vesicles Paraspeckle	Vesicles Paraspeckle Relative To Cell Position	0.000	1.000	159	200000709	200000473	Not-Trans anti-PSPC1-A546 8C-S-PSPC1 V2.00	0	28. Not-Trans and anti-PSPC1-A546_Pos002_S001	00-FWuMc4g6PD2roKGvNPuQAb
-1.30385	-10.3288	-0.204956	um	Vesicles Paraspeckle	Vesicles Paraspeckle Relative To Cell Position	0.000	1.000	159	200000710	200000474	Not-Trans anti-PSPC1-A546 8C-S-PSPC1 V2.00	0	28. Not-Trans and anti-PSPC1-A546_Pos002_S001	00-FWuMc4g6PD2roKGvNPuQAb
-1.05229	-9.95462	-0.21875	um	Vesicles Paraspeckle	Vesicles Paraspeckle Relative To Cell Position	0.000	1.000	159	200000711	200000475	Not-Trans anti-PSPC1-A546 8C-S-PSPC1 V2.00	0	28. Not-Trans and anti-PSPC1-A546_Pos002_S001	00-FWuMc4g6PD2roKGvNPuQAb
-0.218689	-9.82906	-0.103638	um	Vesicles Paraspeckle	Vesicles Paraspeckle Relative To Cell Position	0.000	1.000	159	200000712	200000476	Not-Trans anti-PSPC1-A546 8C-S-PSPC1 V2.00	0	28. Not-Trans and anti-PSPC1-A546_Pos002_S001	00-FWuMc4g6PD2roKGvNPuQAb
0.655334	-8.87543	0.00805664	um	Vesicles Paraspeckle	Vesicles Paraspeckle Relative To Cell Position	0.000	1.000	159	200000713	200000477	Not-Trans anti-PSPC1-A546 8C-S-PSPC1 V2.00	0	28. Not-Trans and anti-PSPC1-A546_Pos002_S001	00-FWuMc4g6PD2roKGvNPuQAb
-4.74228	-6.70326	-0.0595703	um	Vesicles Paraspeckle	Vesicles Paraspeckle Relative To Cell Position	0.000	1.000	159	200000714	200000478	Not-Trans anti-PSPC1-A546 8C-S-PSPC1 V2.00	0	28. Not-Trans and anti-PSPC1-A546_Pos002_S001	00-FWuMc4g6PD2roKGvNPuQAb
0.641434	-3.77161	-0.0549316	um	Vesicles Paraspeckle	Vesicles Paraspeckle Relative To Cell Position	0.000	1.000	159	200000715	200000479	Not-Trans anti-PSPC1-A546 8C-S-PSPC1 V2.00	0	28. Not-Trans and anti-PSPC1-A546_Pos002_S001	00-FWuMc4g6PD2roKGvNPuQAb
7.83975	2.18341	-0.110718	um	Vesicles Paraspeckle	Vesicles Paraspeckle Relative To Cell Position	0.000	1.000	159	200000716	200000480	Not-Trans anti-PSPC1-A546 8C-S-PSPC1 V2.00	0	28. Not-Trans and anti-PSPC1-A546_Pos002_S001	00-FWuMc4g6PD2roKGvNPuQAb
2.03278	2.3653	-0.123413	um	Vesicles Paraspeckle	Vesicles Paraspeckle Relative To Cell Position	0.000	1.000	159	200000717	200000481	Not-Trans anti-PSPC1-A546 8C-S-PSPC1 V2.00	0	28. Not-Trans and anti-PSPC1-A546_Pos002_S001	00-FWuMc4g6PD2roKGvNPuQAb
8.25714	3.17354	0.0141602	um	Vesicles Paraspeckle	Vesicles Paraspeckle Relative To Cell Position	0.000	1.000	159	200000718	200000482	Not-Trans anti-PSPC1-A546 8C-S-PSPC1 V2.00	0	28. Not-Trans and anti-PSPC1-A546_Pos002_S001	00-FWuMc4g6PD2roKGvNPuQAb
3.95857	3.81729	-0.0734863	um	Vesicles Paraspeckle	Vesicles Paraspeckle Relative To Cell Position	0.000	1.000	159	200000719	200000483	Not-Trans anti-PSPC1-A546 8C-S-PSPC1 V2.00	0	28. Not-Trans and anti-PSPC1-A546_Pos002_S001	00-FWuMc4g6PD2roKGvNPuQAb
5.66174	4.11292	-0.270386	um	Vesicles Paraspeckle	Vesicles Paraspeckle Relative To Cell Position	0.000	1.000	159	200000720	200000484	Not-Trans anti-PSPC1-A546 8C-S-PSPC1 V2.00	0	28. Not-Trans and anti-PSPC1-A546_Pos002_S001	00-FWuMc4g6PD2roKGvNPuQAb
-0.0540009	-9.15443	0.303345	um	Vesicles Paraspeckle	Vesicles Paraspeckle Relative To Cell Position	0.000	1.000	159	200000721	200000485	Not-Trans anti-PSPC1-A546 8C-S-PSPC1 V2.00	0	28. Not-Trans and anti-PSPC1-A546_Pos002_S001	00-FWuMc4g6PD2roKGvNPuQAb
4.70161	2.29262	0.177856	um	Vesicles Paraspeckle	Vesicles Paraspeckle Relative To Cell Position	0.000	1.000	159	200000722	200000486	Not-Trans anti-PSPC1-A546 8C-S-PSPC1 V2.00	0	28. Not-Trans and anti-PSPC1-A546_Pos002_S001	00-FWuMc4g6PD2roKGvNPuQAb
6.61969	2.93625	0.212524	um	Vesicles Paraspeckle	Vesicles Paraspeckle Relative To Cell Position	0.000	1.000	159	200000723	200000487	Not-Trans anti-PSPC1-A546 8C-S-PSPC1 V2.00	0	28. Not-Trans and anti-PSPC1-A546_Pos002_S001	00-FWuMc4g6PD2roKGvNPuQAb
5.38322	12.0172	-0.362915	um	Vesicles Paraspeckle	Vesicles Paraspeckle Relative To Cell Position	0.000	1.000	162	200000724	200000488	Not-Trans anti-PSPC1-A546 8C-S-PSPC1 V2.00	0	28. Not-Trans and anti-PSPC1-A546_Pos002_S001	00-FWuMc4g6PD2roKGvNPuQAb
5.60193	0.56572	-0.105835	um	Vesicles Paraspeckle	Vesicles Paraspeckle Relative To Cell Position	0.000	1.000	162	200000725	200000489	Not-Trans anti-PSPC1-A546 8C-S-PSPC1 V2.00	0	28. Not-Trans and anti-PSPC1-A546_Pos002_S001	00-FWuMc4g6PD2roKGvNPuQAb
4.88628	10.8861	-0.227417	um	Vesicles Paraspeckle	Vesicles Paraspeckle Relative To Cell Position	0.000	1.000	162	200000726	200000490	Not-Trans anti-PSPC1-A546 8C-S-PSPC1 V2.00	0	28. Not-Trans and anti-PSPC1-A546_Pos002_S001	00-FWuMc4g6PD2roKGvNPuQAb
6.51888	1.25699	-0.473511	um	Vesicles Paraspeckle	Vesicles Paraspeckle Relative To Cell Position	0.000	1.000	162	200000727	200000491	Not-Trans anti-PSPC1-A546 8C-S-PSPC1 V2.00	0	28. Not-Trans and anti-PSPC1-A546_Pos002_S001	00-FWuMc4g6PD2roKGvNPuQAb
8.13417	-2.11804	-0.258545	um	Vesicles Paraspeckle	Vesicles Paraspeckle Relative To Cell Position	0.000	1.000	162	200000728	200000492	Not-Trans anti-PSPC1-A546 8C-S-PSPC1 V2.00	0	28. Not-Trans and anti-PSPC1-A546_Pos002_S001	00-FWuMc4g6PD2roKGvNPuQAb
8.55811	-1.75746	-0.168335	um	Vesicles Paraspeckle	Vesicles Paraspeckle Relative To Cell Position	0.000	1.000	162	200000729	200000493	Not-Trans anti-PSPC1-A546 8C-S-PSPC1 V2.00	0	28. Not-Trans and anti-PSPC1-A546_Pos002_S001	00-FWuMc4g6PD2roKGvNPuQAb
8.0278	-1.39742	-0.246704	um	Vesicles Paraspeckle	Vesicles Paraspeckle Relative To Cell Position	0.000	1.000	162	200000730	200000494	Not-Trans anti-PSPC1-A546 8C-S-PSPC1 V2.00	0	28. Not-Trans and anti-PSPC1-A546_Pos002_S001	00-FWuMc4g6PD2roKGvNPuQAb
8.90863	-1.16537	-0.126099	um	Vesicles Paraspeckle	Vesicles Paraspeckle Relative To Cell Position	0.000	1.000	162	200000731	200000495	Not-Trans anti-PSPC1-A546 8C-S-PSPC1 V2.00	0	28. Not-Trans and anti-PSPC1-A546_Pos002_S001	00-FWuMc4g6PD2roKGvNPuQAb
7.76846	-0.836121	-0.114624	um	Vesicles Paraspeckle	Vesicles Paraspeckle Relative To Cell Position	0.000	1.000	162	200000732	200000496	Not-Trans anti-PSPC1-A546 8C-S-PSPC1 V2.00	0	28. Not-Trans and anti-PSPC1-A546_Pos002_S001	00-FWuMc4g6PD2roKGvNPuQAb
9.42355	-0.390549	-0.133057	um	Vesicles Paraspeckle	Vesicles Paraspeckle Relative To Cell Position	0.000	1.000	162	200000733	200000497	Not-Trans anti-PSPC1-A546 8C-S-PSPC1 V2.00	0	28. Not-Trans and anti-PSPC1-A546_Pos002_S001	00-FWuMc4g6PD2roKGvNPuQAb
8.76073	0.0271454	-0.259155	um	Vesicles Paraspeckle	Vesicles Paraspeckle Relative To Cell Position	0.000	1.000	162	200000734	200000498	Not-Trans anti-PSPC1-A546 8C-S-PSPC1 V2.00	0	28. Not-Trans and anti-PSPC1-A546_Pos002_S001	00-FWuMc4g6PD2roKGvNPuQAb
7.57919	0.295502	-0.293579	um	Vesicles Paraspeckle	Vesicles Paraspeckle Relative To Cell Position	0.000	1.000	162	200000735	200000499	Not-Trans anti-PSPC1-A546 8C-S-PSPC1 V2.00	0	28. Not-Trans and anti-PSPC1-A546_Pos002_S001	00-FWuMc4g6PD2roKGvNPuQAb
6.29773	2.47151	0.0389404	um	Vesicles Paraspeckle	Vesicles Paraspeckle Relative To Cell Position	0.000	1.000	162	200000736	200000500	Not-Trans anti-PSPC1-A546 8C-S-PSPC1 V2.00	0	28. Not-Trans and anti-PSPC1-A546_Pos002_S001	00-FWuMc4g6PD2roKGvNPuQAb
8.27461	3.03047	-0.022583	um	Vesicles Paraspeckle	Vesicles Paraspeckle Relative To Cell Position	0.000	1.000	162	200000737	200000501	Not-Trans anti-PSPC1-A546 8C-S-PSPC1 V2.00	0	28. Not-Trans and anti-PSPC1-A546_Pos002_S001	00-FWuMc4g6PD2roKGvNPuQAb
1.41248	3.33449	-0.540649	um	Vesicles Paraspeckle	Vesicles Paraspeckle Relative To Cell Position	0.000	1.000	163	200000738	200000502	Not-Trans anti-PSPC1-A546 8C-S-PSPC1 V2.00	0	28. Not-Trans and anti-PSPC1-A546_Pos002_S001	00-FWuMc4g6PD2roKGvNPuQAb
1.45143	-2.44174	-0.25769	um	Vesicles Paraspeckle	Vesicles Paraspeckle Relative To Cell Position	0.000	1.000	163	200000739	200000503	Not-Trans anti-PSPC1-A546 8C-S-PSPC1 V2.00	0	28. Not-Trans and anti-PSPC1-A546_Pos002_S001	00-FWuMc4g6PD2roKGvNPuQAb
0.700363	-1.74182	-0.297607	um	Vesicles Paraspeckle	Vesicles Paraspeckle Relative To Cell Position	0.000	1.000	163	200000740	200000504	Not-Trans anti-PSPC1-A546 8C-S-PSPC1 V2.00	0	28. Not-Trans and anti-PSPC1-A546_Pos002_S001	00-FWuMc4g6PD2roKGvNPuQAb
2.98364	0.460571	-0.216431	um	Vesicles Paraspeckle	Vesicles Paraspeckle Relative To Cell Position	0.000	1.000	163	200000741	200000505	Not-Trans anti-PSPC1-A546 8C-S-PSPC1 V2.00	0	28. Not-Trans and anti-PSPC1-A546_Pos002_S001	00-FWuMc4g6PD2roKGvNPuQAb
2.98845	1.50542	-0.342529	um	Vesicles Paraspeckle	Vesicles Paraspeckle Relative To Cell Position	0.000	1.000	163	200000742	200000506	Not-Trans anti-PSPC1-A546 8C-S-PSPC1 V2.00	0	28. Not-Trans and anti-PSPC1-A546_Pos002_S001	00-FWuMc4g6PD2roKGvNPuQAb
0.109802	3.34642	-0.245605	um	Vesicles Paraspeckle	Vesicles Paraspeckle Relative To Cell Position	0.000	1.000	163	200000743	200000507	Not-Trans anti-PSPC1-A546 8C-S-PSPC1 V2.00	0	28. Not-Trans and anti-PSPC1-A546_Pos002_S001	00-FWuMc4g6PD2roKGvNPuQAb
1.85767	4.00603	-0.292847	um	Vesicles Paraspeckle	Vesicles Paraspeckle Relative To Cell Position	0.000	1.000	163	200000744	200000508	Not-Trans anti-PSPC1-A546 8C-S-PSPC1 V2.00	0	28. Not-Trans and anti-PSPC1-A546_Pos002_S001	00-FWuMc4g6PD2roKGvNPuQAb
1.65636	4.79201	-0.361572	um	Vesicles Paraspeckle	Vesicles Paraspeckle Relative To Cell Position	0.000	1.000	163	200000745	200000509	Not-Trans anti-PSPC1-A546 8C-S-PSPC1 V2.00	0	28. Not-Trans and anti-PSPC1-A546_Pos002_S001	00-FWuMc4g6PD2roKGvNPuQAb
0.791061	-2.71861	-1.31592	um	Vesicles Paraspeckle	Vesicles Paraspeckle Relative To Cell Position	0.000	1.000	165	200000746	200000510	Not-Trans anti-PSPC1-A546 8C-S-PSPC1 V2.00	0	28. Not-Trans and anti-PSPC1-A546_Pos002_S001	00-FWuMc4g6PD2roKGvNPuQAb
1.97946	2.81604	-1.00574	um	Vesicles Paraspeckle	Vesicles Paraspeckle Relative To Cell Position	0.000	1.000	165	200000747	200000511	Not-Trans anti-PSPC1-A546 8C-S-PSPC1 V2.00	0	28. Not-Trans and anti-PSPC1-A546_Pos002_S001	00-FWuMc4g6PD2roKGvNPuQAb
2.44333	2.76773	-1.11914	um	Vesicles Paraspeckle	Vesicles Paraspeckle Relative To Cell Position	0.000	1.000	165	200000748	200000512	Not-Trans anti-PSPC1-A546 8C-S-PSPC1 V2.00	0	28. Not-Trans and anti-PSPC1-A546_Pos002_S001	00-FWuMc4g6PD2roKGvNPuQAb
3.58665	3.66472	-1.11096	um	Vesicles Paraspeckle	Vesicles Paraspeckle Relative To Cell Position	0.000	1.000	165	200000749	200000513	Not-Trans anti-PSPC1-A546 8C-S-PSPC1 V2.00	0	28. Not-Trans and anti-PSPC1-A546_Pos002_S001	00-FWuMc4g6PD2roKGvNPuQAb
1.68274	3.96188	-0.890015	um	Vesicles Paraspeckle	Vesicles Paraspeckle Relative To Cell Position	0.000	1.000	165	200000750	200000514	Not-Trans anti-PSPC1-A546 8C-S-PSPC1 V2.00	0	28. Not-Trans and anti-PSPC1-A546_Pos002_S001	00-FWuMc4g6PD2roKGvNPuQAb
-3.96144	-0.876068	-0.781128	um	Vesicles Paraspeckle	Vesicles Paraspeckle Relative To Cell Position	0.000	1.000	165	200000751	200000515	Not-Trans anti-PSPC1-A546 8C-S-PSPC1 V2.00	0	28. Not-Trans and anti-PSPC1-A546_Pos002_S001	00-FWuMc4g6PD2roKGvNPuQAb
-1.85182	-4.39309	-0.184937	um	Vesicles Paraspeckle	Vesicles Paraspeckle Relative To Cell Position	0.000	1.000	165	200000752	200000516	Not-Trans anti-PSPC1-A546 8C-S-PSPC1 V2.00	0	28. Not-Trans and anti-PSPC1-A546_Pos002_S001	00-FWuMc4g6PD2roKGvNPuQAb
-2.17905	-3.50105	-0.202393	um	Vesicles Paraspeckle	Vesicles Paraspeckle Relative To Cell Position	0.000	1.000	165	200000753	200000517	Not-Trans anti-PSPC1-A546 8C-S-PSPC1 V2.00	0	28. Not-Trans and anti-PSPC1-A546_Pos002_S001	00-FWuMc4g6PD2roKGvNPuQAb
-4.99872	-0.446487	-0.25	um	Vesicles Paraspeckle	Vesicles Paraspeckle Relative To Cell Position	0.000	1.000	165	200000754	200000518	Not-Trans anti-PSPC1-A546 8C-S-PSPC1 V2.00	0	28. Not-Trans and anti-PSPC1-A546_Pos002_S001	00-FWuMc4g6PD2roKGvNPuQAb
-1.10353	3.71223	-0.223755	um	Vesicles Paraspeckle	Vesicles Paraspeckle Relative To Cell Position	0.000	1.000	165	200000755	200000519	Not-Trans anti-PSPC1-A546 8C-S-PSPC1 V2.00	0	28. Not-Trans and anti-PSPC1-A546_Pos002_S001	00-FWuMc4g6PD2roKGvNPuQAb
0.0399933	-3.27654	0.117065	um	Vesicles Paraspeckle	Vesicles Paraspeckle Relative To Cell Position	0.000	1.000	165	200000756	200000520	Not-Trans anti-PSPC1-A546 8C-S-PSPC1 V2.00	0	28. Not-Trans and anti-PSPC1-A546_Pos002_S001	00-FWuMc4g6PD2roKGvNPuQAb
-2.61237	-3.01216	0.147217	um	Vesicles Paraspeckle	Vesicles Paraspeckle Relative To Cell Position	0.000	1.000	165	200000757	200000521	Not-Trans anti-PSPC1-A546 8C-S-PSPC1 V2.00	0	28. Not-Trans and anti-PSPC1-A546_Pos002_S001	00-FWuMc4g6PD2roKGvNPuQAb
-0.172089	-4.43719	0.508667	um	Vesicles Paraspeckle	Vesicles Paraspeckle Relative To Cell Position	0.000	1.000	165	200000758	200000522	Not-Trans anti-PSPC1-A546 8C-S-PSPC1 V2.00	0	28. Not-Trans and anti-PSPC1-A546_Pos002_S001	00-FWuMc4g6PD2roKGvNPuQAb
-0.711914	-3.71441	0.605347	um	Vesicles Paraspeckle	Vesicles Paraspeckle Relative To Cell Position	0.000	1.000	165	200000759	200000523	Not-Trans anti-PSPC1-A546 8C-S-PSPC1 V2.00	0	28. Not-Trans and anti-PSPC1-A546_Pos002_S001	00-FWuMc4g6PD2roKGvNPuQAb
-3.76654	-2.87019	0.494751	um	Vesicles Paraspeckle	Vesicles Paraspeckle Relative To Cell Position	0.000	1.000	165	200000760	200000524	Not-Trans anti-PSPC1-A546 8C-S-PSPC1 V2.00	0	28. Not-Trans and anti-PSPC1-A546_Pos002_S001	00-FWuMc4g6PD2roKGvNPuQAb
-2.65343	-1.3889	0.471313	um	Vesicles Paraspeckle	Vesicles Paraspeckle Relative To Cell Position	0.000	1.000	165	200000761	200000525	Not-Trans anti-PSPC1-A546 8C-S-PSPC1 V2.00	0	28. Not-Trans and anti-PSPC1-A546_Pos002_S001	00-FWuMc4g6PD2roKGvNPuQAb
-2.79109	-0.431503	0.418335	um	Vesicles Paraspeckle	Vesicles Paraspeckle Relative To Cell Position	0.000	1.000	165	200000762	200000526	Not-Trans anti-PSPC1-A546 8C-S-PSPC1 V2.00	0	28. Not-Trans and anti-PSPC1-A546_Pos002_S001	00-FWuMc4g6PD2roKGvNPuQAb
-1.18727	2.30518	0.686035	um	Vesicles Paraspeckle	Vesicles Paraspeckle Relative To Cell Position	0.000	1.000	165	200000763	200000527	Not-Trans anti-PSPC1-A546 8C-S-PSPC1 V2.00	0	28. Not-Trans and anti-PSPC1-A546_Pos002_S001	00-FWuMc4g6PD2roKGvNPuQAb
-3.01556	2.51888	0.549438	um	Vesicles Paraspeckle	Vesicles Paraspeckle Relative To Cell Position	0.000	1.000	165	200000764	200000528	Not-Trans anti-PSPC1-A546 8C-S-PSPC1 V2.00	0	28. Not-Trans and anti-PSPC1-A546_Pos002_S001	00-FWuMc4g6PD2roKGvNPuQAb
-1.58121	-0.854683	0.827271	um	Vesicles Paraspeckle	Vesicles Paraspeckle Relative To Cell Position	0.000	1.000	165	200000765	200000529	Not-Trans anti-PSPC1-A546 8C-S-PSPC1 V2.00	0	28. Not-Trans and anti-PSPC1-A546_Pos002_S001	00-FWuMc4g6PD2roKGvNPuQAb
-1.17079	-0.393127	0.90271	um	Vesicles Paraspeckle	Vesicles Paraspeckle Relative To Cell Position	0.000	1.000	165	200000766	200000530	Not-Trans anti-PSPC1-A546 8C-S-PSPC1 V2.00	0	28. Not-Trans and anti-PSPC1-A546_Pos002_S001	00-FWuMc4g6PD2roKGvNPuQAb
-2.27374	-1.40412	1.28748	um	Vesicles Paraspeckle	Vesicles Paraspeckle Relative To Cell Position	0.000	1.000	165	200000767	200000531	Not-Trans anti-PSPC1-A546 8C-S-PSPC1 V2.00	0	28. Not-Trans and anti-PSPC1-A546_Pos002_S001	00-FWuMc4g6PD2roKGvNPuQAb
0.342972	0.570244	1.30469	um	Vesicles Paraspeckle	Vesicles Paraspeckle Relative To Cell Position	0.000	1.000	165	200000768	200000532	Not-Trans anti-PSPC1-A546 8C-S-PSPC1 V2.00	0	28. Not-Trans and anti-PSPC1-A546_Pos002_S001	00-FWuMc4g6PD2roKGvNPuQAb
-1.14383	2.29741	1.16992	um	Vesicles Paraspeckle	Vesicles Paraspeckle Relative To Cell Position	0.000	1.000	165	200000769	200000533	Not-Trans anti-PSPC1-A546 8C-S-PSPC1 V2.00	0	28. Not-Trans and anti-PSPC1-A546_Pos002_S001	00-FWuMc4g6PD2roKGvNPuQAb
-0.477402	-2.51889	2.03552	um	Vesicles Paraspeckle	Vesicles Paraspeckle Relative To Cell Position	0.000	1.000	165	200000770	200000534	Not-Trans anti-PSPC1-A546 8C-S-PSPC1 V2.00	0	28. Not-Trans and anti-PSPC1-A546_Pos002_S001	00-FWuMc4g6PD2roKGvNPuQAb
-1.71928	-0.828758	2.18835	um	Vesicles Paraspeckle	Vesicles Paraspeckle Relative To Cell Position	0.000	1.000	165	200000771	200000535	Not-Trans anti-PSPC1-A546 8C-S-PSPC1 V2.00	0	28. Not-Trans and anti-PSPC1-A546_Pos002_S001	00-FWuMc4g6PD2roKGvNPuQAb
3.00909	-1.72879	0.0155029	um	Vesicles Paraspeckle	Vesicles Paraspeckle Relative To Cell Position	0.000	1.000	166	200000772	200000000	Not-Trans anti-PSPC1-A546 8C-S-PSPC1 V2.00	0	28. Not-Trans and anti-PSPC1-A546_Pos003_S001	00-mYDDE278wk2zpTX2wPZ9Qf
2.91109	0.804446	0.148438	um	Vesicles Paraspeckle	Vesicles Paraspeckle Relative To Cell Position	0.000	1.000	166	200000773	200000001	Not-Trans anti-PSPC1-A546 8C-S-PSPC1 V2.00	0	28. Not-Trans and anti-PSPC1-A546_Pos003_S001	00-mYDDE278wk2zpTX2wPZ9Qf
4.56387	-1.4595	0.0283203	um	Vesicles Paraspeckle	Vesicles Paraspeckle Relative To Cell Position	0.000	1.000	167	200000774	200000002	Not-Trans anti-PSPC1-A546 8C-S-PSPC1 V2.00	0	28. Not-Trans and anti-PSPC1-A546_Pos003_S001	00-mYDDE278wk2zpTX2wPZ9Qf
1.86194	1.91039	0.128052	um	Vesicles Paraspeckle	Vesicles Paraspeckle Relative To Cell Position	0.000	1.000	167	200000775	200000003	Not-Trans anti-PSPC1-A546 8C-S-PSPC1 V2.00	0	28. Not-Trans and anti-PSPC1-A546_Pos003_S001	00-mYDDE278wk2zpTX2wPZ9Qf
4.04254	-2.1689	0.247803	um	Vesicles Paraspeckle	Vesicles Paraspeckle Relative To Cell Position	0.000	1.000	167	200000776	200000004	Not-Trans anti-PSPC1-A546 8C-S-PSPC1 V2.00	0	28. Not-Trans and anti-PSPC1-A546_Pos003_S001	00-mYDDE278wk2zpTX2wPZ9Qf
5.44798	-1.43799	0.209717	um	Vesicles Paraspeckle	Vesicles Paraspeckle Relative To Cell Position	0.000	1.000	167	200000777	200000005	Not-Trans anti-PSPC1-A546 8C-S-PSPC1 V2.00	0	28. Not-Trans and anti-PSPC1-A546_Pos003_S001	00-mYDDE278wk2zpTX2wPZ9Qf
3.24875	-5.68501	-0.255249	um	Vesicles Paraspeckle	Vesicles Paraspeckle Relative To Cell Position	0.000	1.000	169	200000778	200000006	Not-Trans anti-PSPC1-A546 8C-S-PSPC1 V2.00	0	28. Not-Trans and anti-PSPC1-A546_Pos003_S001	00-mYDDE278wk2zpTX2wPZ9Qf
-0.0254822	-3.46423	0.161621	um	Vesicles Paraspeckle	Vesicles Paraspeckle Relative To Cell Position	0.000	1.000	169	200000779	200000007	Not-Trans anti-PSPC1-A546 8C-S-PSPC1 V2.00	0	28. Not-Trans and anti-PSPC1-A546_Pos003_S001	00-mYDDE278wk2zpTX2wPZ9Qf
-2.25993	-1.32191	-0.476318	um	Vesicles Paraspeckle	Vesicles Paraspeckle Relative To Cell Position	0.000	1.000	170	200000780	200000008	Not-Trans anti-PSPC1-A546 8C-S-PSPC1 V2.00	0	28. Not-Trans and anti-PSPC1-A546_Pos003_S001	00-mYDDE278wk2zpTX2wPZ9Qf
-1.90666	-4.83829	-0.110352	um	Vesicles Paraspeckle	Vesicles Paraspeckle Relative To Cell Position	0.000	1.000	170	200000781	200000009	Not-Trans anti-PSPC1-A546 8C-S-PSPC1 V2.00	0	28. Not-Trans and anti-PSPC1-A546_Pos003_S001	00-mYDDE278wk2zpTX2wPZ9Qf
1.44125	5.54692	-0.176147	um	Vesicles Paraspeckle	Vesicles Paraspeckle Relative To Cell Position	0.000	1.000	171	200000782	200000010	Not-Trans anti-PSPC1-A546 8C-S-PSPC1 V2.00	0	28. Not-Trans and anti-PSPC1-A546_Pos003_S001	00-mYDDE278wk2zpTX2wPZ9Qf
-5.09859	7.82552	-0.268066	um	Vesicles Paraspeckle	Vesicles Paraspeckle Relative To Cell Position	0.000	1.000	173	200000783	200000011	Not-Trans anti-PSPC1-A546 8C-S-PSPC1 V2.00	0	28. Not-Trans and anti-PSPC1-A546_Pos003_S001	00-mYDDE278wk2zpTX2wPZ9Qf
-0.250519	8.36551	-0.169189	um	Vesicles Paraspeckle	Vesicles Paraspeckle Relative To Cell Position	0.000	1.000	173	200000784	200000012	Not-Trans anti-PSPC1-A546 8C-S-PSPC1 V2.00	0	28. Not-Trans and anti-PSPC1-A546_Pos003_S001	00-mYDDE278wk2zpTX2wPZ9Qf
1.19858	6.64079	-0.0166016	um	Vesicles Paraspeckle	Vesicles Paraspeckle Relative To Cell Position	0.000	1.000	173	200000785	200000013	Not-Trans anti-PSPC1-A546 8C-S-PSPC1 V2.00	0	28. Not-Trans and anti-PSPC1-A546_Pos003_S001	00-mYDDE278wk2zpTX2wPZ9Qf
0.620285	-0.304718	-0.616699	um	Vesicles Paraspeckle	Vesicles Paraspeckle Relative To Cell Position	0.000	1.000	174	200000786	200000014	Not-Trans anti-PSPC1-A546 8C-S-PSPC1 V2.00	0	28. Not-Trans and anti-PSPC1-A546_Pos003_S001	00-mYDDE278wk2zpTX2wPZ9Qf
-0.534821	0.415085	-0.633423	um	Vesicles Paraspeckle	Vesicles Paraspeckle Relative To Cell Position	0.000	1.000	174	200000787	200000015	Not-Trans anti-PSPC1-A546 8C-S-PSPC1 V2.00	0	28. Not-Trans and anti-PSPC1-A546_Pos003_S001	00-mYDDE278wk2zpTX2wPZ9Qf
2.57834	0.851242	-0.617065	um	Vesicles Paraspeckle	Vesicles Paraspeckle Relative To Cell Position	0.000	1.000	174	200000788	200000016	Not-Trans anti-PSPC1-A546 8C-S-PSPC1 V2.00	0	28. Not-Trans and anti-PSPC1-A546_Pos003_S001	00-mYDDE278wk2zpTX2wPZ9Qf
2.62575	-1.04059	-0.555664	um	Vesicles Paraspeckle	Vesicles Paraspeckle Relative To Cell Position	0.000	1.000	174	200000789	200000017	Not-Trans anti-PSPC1-A546 8C-S-PSPC1 V2.00	0	28. Not-Trans and anti-PSPC1-A546_Pos003_S001	00-mYDDE278wk2zpTX2wPZ9Qf
0.260406	-0.292755	-0.26355	um	Vesicles Paraspeckle	Vesicles Paraspeckle Relative To Cell Position	0.000	1.000	174	200000790	200000018	Not-Trans anti-PSPC1-A546 8C-S-PSPC1 V2.00	0	28. Not-Trans and anti-PSPC1-A546_Pos003_S001	00-mYDDE278wk2zpTX2wPZ9Qf
-0.042511	0.856445	-0.507202	um	Vesicles Paraspeckle	Vesicles Paraspeckle Relative To Cell Position	0.000	1.000	174	200000791	200000019	Not-Trans anti-PSPC1-A546 8C-S-PSPC1 V2.00	0	28. Not-Trans and anti-PSPC1-A546_Pos003_S001	00-mYDDE278wk2zpTX2wPZ9Qf
1.66348	0.805679	-0.436279	um	Vesicles Paraspeckle	Vesicles Paraspeckle Relative To Cell Position	0.000	1.000	174	200000792	200000020	Not-Trans anti-PSPC1-A546 8C-S-PSPC1 V2.00	0	28. Not-Trans and anti-PSPC1-A546_Pos003_S001	00-mYDDE278wk2zpTX2wPZ9Qf
2.60349	0.13089	0.00732422	um	Vesicles Paraspeckle	Vesicles Paraspeckle Relative To Cell Position	0.000	1.000	174	200000793	200000021	Not-Trans anti-PSPC1-A546 8C-S-PSPC1 V2.00	0	28. Not-Trans and anti-PSPC1-A546_Pos003_S001	00-mYDDE278wk2zpTX2wPZ9Qf
-4.71417	-1.52532	-0.520752	um	Vesicles Paraspeckle	Vesicles Paraspeckle Relative To Cell Position	0.000	1.000	175	200000794	200000022	Not-Trans anti-PSPC1-A546 8C-S-PSPC1 V2.00	0	28. Not-Trans and anti-PSPC1-A546_Pos003_S001	00-mYDDE278wk2zpTX2wPZ9Qf
-6.17163	-5.94721	-0.366943	um	Vesicles Paraspeckle	Vesicles Paraspeckle Relative To Cell Position	0.000	1.000	176	200000795	200000023	Not-Trans anti-PSPC1-A546 8C-S-PSPC1 V2.00	0	28. Not-Trans and anti-PSPC1-A546_Pos003_S001	00-mYDDE278wk2zpTX2wPZ9Qf
0.570633	-1.76186	-0.2771	um	Vesicles Paraspeckle	Vesicles Paraspeckle Relative To Cell Position	0.000	1.000	176	200000796	200000024	Not-Trans anti-PSPC1-A546 8C-S-PSPC1 V2.00	0	28. Not-Trans and anti-PSPC1-A546_Pos003_S001	00-mYDDE278wk2zpTX2wPZ9Qf
-3.34959	-4.5979	0.0848389	um	Vesicles Paraspeckle	Vesicles Paraspeckle Relative To Cell Position	0.000	1.000	176	200000797	200000025	Not-Trans anti-PSPC1-A546 8C-S-PSPC1 V2.00	0	28. Not-Trans and anti-PSPC1-A546_Pos003_S001	00-mYDDE278wk2zpTX2wPZ9Qf
-4.33446	-3.90346	-0.251953	um	Vesicles Paraspeckle	Vesicles Paraspeckle Relative To Cell Position	0.000	1.000	176	200000798	200000026	Not-Trans anti-PSPC1-A546 8C-S-PSPC1 V2.00	0	28. Not-Trans and anti-PSPC1-A546_Pos003_S001	00-mYDDE278wk2zpTX2wPZ9Qf
-3.35301	-3.91996	-0.25708	um	Vesicles Paraspeckle	Vesicles Paraspeckle Relative To Cell Position	0.000	1.000	176	200000799	200000027	Not-Trans anti-PSPC1-A546 8C-S-PSPC1 V2.00	0	28. Not-Trans and anti-PSPC1-A546_Pos003_S001	00-mYDDE278wk2zpTX2wPZ9Qf
1.24174	-2.92289	-0.0366211	um	Vesicles Paraspeckle	Vesicles Paraspeckle Relative To Cell Position	0.000	1.000	176	200000800	200000028	Not-Trans anti-PSPC1-A546 8C-S-PSPC1 V2.00	0	28. Not-Trans and anti-PSPC1-A546_Pos003_S001	00-mYDDE278wk2zpTX2wPZ9Qf
-1.22371	-2.47858	-0.125977	um	Vesicles Paraspeckle	Vesicles Paraspeckle Relative To Cell Position	0.000	1.000	176	200000801	200000029	Not-Trans anti-PSPC1-A546 8C-S-PSPC1 V2.00	0	28. Not-Trans and anti-PSPC1-A546_Pos003_S001	00-mYDDE278wk2zpTX2wPZ9Qf
-4.3801	-5.36287	0.200073	um	Vesicles Paraspeckle	Vesicles Paraspeckle Relative To Cell Position	0.000	1.000	176	200000802	200000030	Not-Trans anti-PSPC1-A546 8C-S-PSPC1 V2.00	0	28. Not-Trans and anti-PSPC1-A546_Pos003_S001	00-mYDDE278wk2zpTX2wPZ9Qf
-4.04834	-2.48791	0.226563	um	Vesicles Paraspeckle	Vesicles Paraspeckle Relative To Cell Position	0.000	1.000	176	200000803	200000031	Not-Trans anti-PSPC1-A546 8C-S-PSPC1 V2.00	0	28. Not-Trans and anti-PSPC1-A546_Pos003_S001	00-mYDDE278wk2zpTX2wPZ9Qf
-0.356155	-1.5072	0.297607	um	Vesicles Paraspeckle	Vesicles Paraspeckle Relative To Cell Position	0.000	1.000	176	200000804	200000032	Not-Trans anti-PSPC1-A546 8C-S-PSPC1 V2.00	0	28. Not-Trans and anti-PSPC1-A546_Pos003_S001	00-mYDDE278wk2zpTX2wPZ9Qf
-1.42395	-0.583229	-0.475586	um	Vesicles Paraspeckle	Vesicles Paraspeckle Relative To Cell Position	0.000	1.000	177	200000805	200000033	Not-Trans anti-PSPC1-A546 8C-S-PSPC1 V2.00	0	28. Not-Trans and anti-PSPC1-A546_Pos003_S001	00-mYDDE278wk2zpTX2wPZ9Qf
-5.75737	-7.28048	0.116821	um	Vesicles Paraspeckle	Vesicles Paraspeckle Relative To Cell Position	0.000	1.000	177	200000806	200000034	Not-Trans anti-PSPC1-A546 8C-S-PSPC1 V2.00	0	28. Not-Trans and anti-PSPC1-A546_Pos003_S001	00-mYDDE278wk2zpTX2wPZ9Qf
-6.13461	2.12827	-0.509277	um	Vesicles Paraspeckle	Vesicles Paraspeckle Relative To Cell Position	0.000	1.000	178	200000807	200000035	Not-Trans anti-PSPC1-A546 8C-S-PSPC1 V2.00	0	28. Not-Trans and anti-PSPC1-A546_Pos003_S001	00-mYDDE278wk2zpTX2wPZ9Qf
2.20901	-3.51205	-0.281616	um	Vesicles Paraspeckle	Vesicles Paraspeckle Relative To Cell Position	0.000	1.000	179	200000808	200000036	Not-Trans anti-PSPC1-A546 8C-S-PSPC1 V2.00	0	28. Not-Trans and anti-PSPC1-A546_Pos003_S001	00-mYDDE278wk2zpTX2wPZ9Qf
-3.0371	-1.50839	-0.308105	um	Vesicles Paraspeckle	Vesicles Paraspeckle Relative To Cell Position	0.000	1.000	179	200000809	200000037	Not-Trans anti-PSPC1-A546 8C-S-PSPC1 V2.00	0	28. Not-Trans and anti-PSPC1-A546_Pos003_S001	00-mYDDE278wk2zpTX2wPZ9Qf
-8.40048	-0.685104	-0.418335	um	Vesicles Paraspeckle	Vesicles Paraspeckle Relative To Cell Position	0.000	1.000	183	200000810	200000038	Not-Trans anti-PSPC1-A546 8C-S-PSPC1 V2.00	0	28. Not-Trans and anti-PSPC1-A546_Pos003_S001	00-mYDDE278wk2zpTX2wPZ9Qf
-7.514	0.0536041	-0.130493	um	Vesicles Paraspeckle	Vesicles Paraspeckle Relative To Cell Position	0.000	1.000	183	200000811	200000039	Not-Trans anti-PSPC1-A546 8C-S-PSPC1 V2.00	0	28. Not-Trans and anti-PSPC1-A546_Pos003_S001	00-mYDDE278wk2zpTX2wPZ9Qf
-0.717209	-6.50595	0.00134277	um	Vesicles Paraspeckle	Vesicles Paraspeckle Relative To Cell Position	0.000	1.000	183	200000812	200000040	Not-Trans anti-PSPC1-A546 8C-S-PSPC1 V2.00	0	28. Not-Trans and anti-PSPC1-A546_Pos003_S001	00-mYDDE278wk2zpTX2wPZ9Qf
-0.0300827	5.05695	-0.669434	um	Vesicles Paraspeckle	Vesicles Paraspeckle Relative To Cell Position	0.000	1.000	184	200000813	200000041	Not-Trans anti-PSPC1-A546 8C-S-PSPC1 V2.00	0	28. Not-Trans and anti-PSPC1-A546_Pos003_S001	00-mYDDE278wk2zpTX2wPZ9Qf
4.68464	-5.5117	-0.209961	um	Vesicles Paraspeckle	Vesicles Paraspeckle Relative To Cell Position	0.000	1.000	184	200000814	200000042	Not-Trans anti-PSPC1-A546 8C-S-PSPC1 V2.00	0	28. Not-Trans and anti-PSPC1-A546_Pos003_S001	00-mYDDE278wk2zpTX2wPZ9Qf
4.09971	-4.74274	-0.245117	um	Vesicles Paraspeckle	Vesicles Paraspeckle Relative To Cell Position	0.000	1.000	184	200000815	200000043	Not-Trans anti-PSPC1-A546 8C-S-PSPC1 V2.00	0	28. Not-Trans and anti-PSPC1-A546_Pos003_S001	00-mYDDE278wk2zpTX2wPZ9Qf
-0.240341	2.11317	-0.338013	um	Vesicles Paraspeckle	Vesicles Paraspeckle Relative To Cell Position	0.000	1.000	184	200000816	200000044	Not-Trans anti-PSPC1-A546 8C-S-PSPC1 V2.00	0	28. Not-Trans and anti-PSPC1-A546_Pos003_S001	00-mYDDE278wk2zpTX2wPZ9Qf
-1.38345	2.84663	-0.39856	um	Vesicles Paraspeckle	Vesicles Paraspeckle Relative To Cell Position	0.000	1.000	184	200000817	200000045	Not-Trans anti-PSPC1-A546 8C-S-PSPC1 V2.00	0	28. Not-Trans and anti-PSPC1-A546_Pos003_S001	00-mYDDE278wk2zpTX2wPZ9Qf
-0.774391	5.77437	-0.250732	um	Vesicles Paraspeckle	Vesicles Paraspeckle Relative To Cell Position	0.000	1.000	184	200000818	200000046	Not-Trans anti-PSPC1-A546 8C-S-PSPC1 V2.00	0	28. Not-Trans and anti-PSPC1-A546_Pos003_S001	00-mYDDE278wk2zpTX2wPZ9Qf
3.65559	-5.30089	-0.0465088	um	Vesicles Paraspeckle	Vesicles Paraspeckle Relative To Cell Position	0.000	1.000	184	200000819	200000047	Not-Trans anti-PSPC1-A546 8C-S-PSPC1 V2.00	0	28. Not-Trans and anti-PSPC1-A546_Pos003_S001	00-mYDDE278wk2zpTX2wPZ9Qf
4.93369	-5.07643	-0.177856	um	Vesicles Paraspeckle	Vesicles Paraspeckle Relative To Cell Position	0.000	1.000	184	200000820	200000048	Not-Trans anti-PSPC1-A546 8C-S-PSPC1 V2.00	0	28. Not-Trans and anti-PSPC1-A546_Pos003_S001	00-mYDDE278wk2zpTX2wPZ9Qf
-0.41996	1.43311	0.156372	um	Vesicles Paraspeckle	Vesicles Paraspeckle Relative To Cell Position	0.000	1.000	184	200000821	200000049	Not-Trans anti-PSPC1-A546 8C-S-PSPC1 V2.00	0	28. Not-Trans and anti-PSPC1-A546_Pos003_S001	00-mYDDE278wk2zpTX2wPZ9Qf
0.505226	1.67361	-0.0393066	um	Vesicles Paraspeckle	Vesicles Paraspeckle Relative To Cell Position	0.000	1.000	184	200000822	200000050	Not-Trans anti-PSPC1-A546 8C-S-PSPC1 V2.00	0	28. Not-Trans and anti-PSPC1-A546_Pos003_S001	00-mYDDE278wk2zpTX2wPZ9Qf
-0.113388	2.63562	0.0194092	um	Vesicles Paraspeckle	Vesicles Paraspeckle Relative To Cell Position	0.000	1.000	184	200000823	200000051	Not-Trans anti-PSPC1-A546 8C-S-PSPC1 V2.00	0	28. Not-Trans and anti-PSPC1-A546_Pos003_S001	00-mYDDE278wk2zpTX2wPZ9Qf
-1.89677	3.11568	-0.120972	um	Vesicles Paraspeckle	Vesicles Paraspeckle Relative To Cell Position	0.000	1.000	184	200000824	200000052	Not-Trans anti-PSPC1-A546 8C-S-PSPC1 V2.00	0	28. Not-Trans and anti-PSPC1-A546_Pos003_S001	00-mYDDE278wk2zpTX2wPZ9Qf
0.367531	3.58794	0.0491943	um	Vesicles Paraspeckle	Vesicles Paraspeckle Relative To Cell Position	0.000	1.000	184	200000825	200000053	Not-Trans anti-PSPC1-A546 8C-S-PSPC1 V2.00	0	28. Not-Trans and anti-PSPC1-A546_Pos003_S001	00-mYDDE278wk2zpTX2wPZ9Qf
1.16496	4.04021	0.0529785	um	Vesicles Paraspeckle	Vesicles Paraspeckle Relative To Cell Position	0.000	1.000	184	200000826	200000054	Not-Trans anti-PSPC1-A546 8C-S-PSPC1 V2.00	0	28. Not-Trans and anti-PSPC1-A546_Pos003_S001	00-mYDDE278wk2zpTX2wPZ9Qf
-1.96439	-1.80717	-0.0362549	um	Vesicles Paraspeckle	Vesicles Paraspeckle Relative To Cell Position	0.000	1.000	185	200000827	200000055	Not-Trans anti-PSPC1-A546 8C-S-PSPC1 V2.00	0	28. Not-Trans and anti-PSPC1-A546_Pos003_S001	00-mYDDE278wk2zpTX2wPZ9Qf
-3.39207	-1.59866	0.103516	um	Vesicles Paraspeckle	Vesicles Paraspeckle Relative To Cell Position	0.000	1.000	185	200000828	200000056	Not-Trans anti-PSPC1-A546 8C-S-PSPC1 V2.00	0	28. Not-Trans and anti-PSPC1-A546_Pos003_S001	00-mYDDE278wk2zpTX2wPZ9Qf
-2.56761	-0.603226	0.0491943	um	Vesicles Paraspeckle	Vesicles Paraspeckle Relative To Cell Position	0.000	1.000	185	200000829	200000057	Not-Trans anti-PSPC1-A546 8C-S-PSPC1 V2.00	0	28. Not-Trans and anti-PSPC1-A546_Pos003_S001	00-mYDDE278wk2zpTX2wPZ9Qf
-2.86124	0.275452	0.22583	um	Vesicles Paraspeckle	Vesicles Paraspeckle Relative To Cell Position	0.000	1.000	185	200000830	200000058	Not-Trans anti-PSPC1-A546 8C-S-PSPC1 V2.00	0	28. Not-Trans and anti-PSPC1-A546_Pos003_S001	00-mYDDE278wk2zpTX2wPZ9Qf
-4.07239	1.30328	0.144165	um	Vesicles Paraspeckle	Vesicles Paraspeckle Relative To Cell Position	0.000	1.000	185	200000831	200000059	Not-Trans anti-PSPC1-A546 8C-S-PSPC1 V2.00	0	28. Not-Trans and anti-PSPC1-A546_Pos003_S001	00-mYDDE278wk2zpTX2wPZ9Qf
8.50124	0.210587	-0.0345459	um	Vesicles Paraspeckle	Vesicles Paraspeckle Relative To Cell Position	0.000	1.000	187	200000832	200000060	Not-Trans anti-PSPC1-A546 8C-S-PSPC1 V2.00	0	28. Not-Trans and anti-PSPC1-A546_Pos003_S001	00-mYDDE278wk2zpTX2wPZ9Qf
8.86092	-3.47646	-0.44397	um	Vesicles Paraspeckle	Vesicles Paraspeckle Relative To Cell Position	0.000	1.000	188	200000833	200000061	Not-Trans anti-PSPC1-A546 8C-S-PSPC1 V2.00	0	28. Not-Trans and anti-PSPC1-A546_Pos003_S001	00-mYDDE278wk2zpTX2wPZ9Qf
4.60136	-3.04353	-0.412842	um	Vesicles Paraspeckle	Vesicles Paraspeckle Relative To Cell Position	0.000	1.000	188	200000834	200000062	Not-Trans anti-PSPC1-A546 8C-S-PSPC1 V2.00	0	28. Not-Trans and anti-PSPC1-A546_Pos003_S001	00-mYDDE278wk2zpTX2wPZ9Qf
5.38424	-2.63593	-0.29126	um	Vesicles Paraspeckle	Vesicles Paraspeckle Relative To Cell Position	0.000	1.000	188	200000835	200000063	Not-Trans anti-PSPC1-A546 8C-S-PSPC1 V2.00	0	28. Not-Trans and anti-PSPC1-A546_Pos003_S001	00-mYDDE278wk2zpTX2wPZ9Qf
4.13591	-3.74649	0.0252686	um	Vesicles Paraspeckle	Vesicles Paraspeckle Relative To Cell Position	0.000	1.000	188	200000836	200000064	Not-Trans anti-PSPC1-A546 8C-S-PSPC1 V2.00	0	28. Not-Trans and anti-PSPC1-A546_Pos003_S001	00-mYDDE278wk2zpTX2wPZ9Qf
-1.3765	-3.30444	-0.159912	um	Vesicles Paraspeckle	Vesicles Paraspeckle Relative To Cell Position	0.000	1.000	189	200000837	200000065	Not-Trans anti-PSPC1-A546 8C-S-PSPC1 V2.00	0	28. Not-Trans and anti-PSPC1-A546_Pos003_S001	00-mYDDE278wk2zpTX2wPZ9Qf
-0.928421	-2.97488	-0.187988	um	Vesicles Paraspeckle	Vesicles Paraspeckle Relative To Cell Position	0.000	1.000	189	200000838	200000066	Not-Trans anti-PSPC1-A546 8C-S-PSPC1 V2.00	0	28. Not-Trans and anti-PSPC1-A546_Pos003_S001	00-mYDDE278wk2zpTX2wPZ9Qf
-0.743158	4.41853	-0.148438	um	Vesicles Paraspeckle	Vesicles Paraspeckle Relative To Cell Position	0.000	1.000	189	200000839	200000067	Not-Trans anti-PSPC1-A546 8C-S-PSPC1 V2.00	0	28. Not-Trans and anti-PSPC1-A546_Pos003_S001	00-mYDDE278wk2zpTX2wPZ9Qf
-5.12868	-4.90199	-0.219116	um	Vesicles Paraspeckle	Vesicles Paraspeckle Relative To Cell Position	0.000	1.000	190	200000840	200000068	Not-Trans anti-PSPC1-A546 8C-S-PSPC1 V2.00	0	28. Not-Trans and anti-PSPC1-A546_Pos003_S001	00-mYDDE278wk2zpTX2wPZ9Qf
-1.85389	0.627914	-0.340698	um	Vesicles Paraspeckle	Vesicles Paraspeckle Relative To Cell Position	0.000	1.000	190	200000841	200000069	Not-Trans anti-PSPC1-A546 8C-S-PSPC1 V2.00	0	28. Not-Trans and anti-PSPC1-A546_Pos003_S001	00-mYDDE278wk2zpTX2wPZ9Qf
-4.22521	1.08344	-0.38269	um	Vesicles Paraspeckle	Vesicles Paraspeckle Relative To Cell Position	0.000	1.000	190	200000842	200000070	Not-Trans anti-PSPC1-A546 8C-S-PSPC1 V2.00	0	28. Not-Trans and anti-PSPC1-A546_Pos003_S001	00-mYDDE278wk2zpTX2wPZ9Qf
-4.98932	1.22557	-0.269897	um	Vesicles Paraspeckle	Vesicles Paraspeckle Relative To Cell Position	0.000	1.000	190	200000843	200000071	Not-Trans anti-PSPC1-A546 8C-S-PSPC1 V2.00	0	28. Not-Trans and anti-PSPC1-A546_Pos003_S001	00-mYDDE278wk2zpTX2wPZ9Qf
-5.36488	2.01379	-0.239136	um	Vesicles Paraspeckle	Vesicles Paraspeckle Relative To Cell Position	0.000	1.000	190	200000844	200000072	Not-Trans anti-PSPC1-A546 8C-S-PSPC1 V2.00	0	28. Not-Trans and anti-PSPC1-A546_Pos003_S001	00-mYDDE278wk2zpTX2wPZ9Qf
-3.67479	2.28462	-0.403198	um	Vesicles Paraspeckle	Vesicles Paraspeckle Relative To Cell Position	0.000	1.000	190	200000845	200000073	Not-Trans anti-PSPC1-A546 8C-S-PSPC1 V2.00	0	28. Not-Trans and anti-PSPC1-A546_Pos003_S001	00-mYDDE278wk2zpTX2wPZ9Qf
-1.14723	-0.592941	0.0268555	um	Vesicles Paraspeckle	Vesicles Paraspeckle Relative To Cell Position	0.000	1.000	190	200000846	200000074	Not-Trans anti-PSPC1-A546 8C-S-PSPC1 V2.00	0	28. Not-Trans and anti-PSPC1-A546_Pos003_S001	00-mYDDE278wk2zpTX2wPZ9Qf
-1.70321	1.33131	-0.000244141	um	Vesicles Paraspeckle	Vesicles Paraspeckle Relative To Cell Position	0.000	1.000	190	200000847	200000075	Not-Trans anti-PSPC1-A546 8C-S-PSPC1 V2.00	0	28. Not-Trans and anti-PSPC1-A546_Pos003_S001	00-mYDDE278wk2zpTX2wPZ9Qf
-0.404778	2.29564	-0.026001	um	Vesicles Paraspeckle	Vesicles Paraspeckle Relative To Cell Position	0.000	1.000	190	200000848	200000076	Not-Trans anti-PSPC1-A546 8C-S-PSPC1 V2.00	0	28. Not-Trans and anti-PSPC1-A546_Pos003_S001	00-mYDDE278wk2zpTX2wPZ9Qf
5.22849	0.572845	-0.518921	um	Vesicles Paraspeckle	Vesicles Paraspeckle Relative To Cell Position	0.000	1.000	191	200000849	200000077	Not-Trans anti-PSPC1-A546 8C-S-PSPC1 V2.00	0	28. Not-Trans and anti-PSPC1-A546_Pos003_S001	00-mYDDE278wk2zpTX2wPZ9Qf
-4.26908	0.885666	0.0980225	um	Vesicles Paraspeckle	Vesicles Paraspeckle Relative To Cell Position	0.000	1.000	192	200000850	200000078	Not-Trans anti-PSPC1-A546 8C-S-PSPC1 V2.00	0	28. Not-Trans and anti-PSPC1-A546_Pos003_S001	00-mYDDE278wk2zpTX2wPZ9Qf
-3.15066	0.530365	-0.111328	um	Vesicles Paraspeckle	Vesicles Paraspeckle Relative To Cell Position	0.000	1.000	196	200000851	200000079	Not-Trans anti-PSPC1-A546 8C-S-PSPC1 V2.00	0	28. Not-Trans and anti-PSPC1-A546_Pos003_S001	00-mYDDE278wk2zpTX2wPZ9Qf
4.95897	4.65163	0.159546	um	Vesicles Paraspeckle	Vesicles Paraspeckle Relative To Cell Position	0.000	1.000	196	200000852	200000080	Not-Trans anti-PSPC1-A546 8C-S-PSPC1 V2.00	0	28. Not-Trans and anti-PSPC1-A546_Pos003_S001	00-mYDDE278wk2zpTX2wPZ9Qf
-0.206085	9.12325	-0.122314	um	Vesicles Paraspeckle	Vesicles Paraspeckle Relative To Cell Position	0.000	1.000	197	200000853	200000081	Not-Trans anti-PSPC1-A546 8C-S-PSPC1 V2.00	0	28. Not-Trans and anti-PSPC1-A546_Pos003_S001	00-mYDDE278wk2zpTX2wPZ9Qf
0.82048	-1.06792	-0.54126	um	Vesicles Paraspeckle	Vesicles Paraspeckle Relative To Cell Position	0.000	1.000	198	200000854	200000082	Not-Trans anti-PSPC1-A546 8C-S-PSPC1 V2.00	0	28. Not-Trans and anti-PSPC1-A546_Pos003_S001	00-mYDDE278wk2zpTX2wPZ9Qf
-0.438309	4.5529	-0.247925	um	Vesicles Paraspeckle	Vesicles Paraspeckle Relative To Cell Position	0.000	1.000	198	200000855	200000083	Not-Trans anti-PSPC1-A546 8C-S-PSPC1 V2.00	0	28. Not-Trans and anti-PSPC1-A546_Pos003_S001	00-mYDDE278wk2zpTX2wPZ9Qf
-6.24579	-0.786316	0.194214	um	Vesicles Paraspeckle	Vesicles Paraspeckle Relative To Cell Position	0.000	1.000	198	200000856	200000084	Not-Trans anti-PSPC1-A546 8C-S-PSPC1 V2.00	0	28. Not-Trans and anti-PSPC1-A546_Pos003_S001	00-mYDDE278wk2zpTX2wPZ9Qf
-1.11026	-0.025177	0.247803	um	Vesicles Paraspeckle	Vesicles Paraspeckle Relative To Cell Position	0.000	1.000	198	200000857	200000085	Not-Trans anti-PSPC1-A546 8C-S-PSPC1 V2.00	0	28. Not-Trans and anti-PSPC1-A546_Pos003_S001	00-mYDDE278wk2zpTX2wPZ9Qf
-0.62056	3.52626	0.0600586	um	Vesicles Paraspeckle	Vesicles Paraspeckle Relative To Cell Position	0.000	1.000	198	200000858	200000086	Not-Trans anti-PSPC1-A546 8C-S-PSPC1 V2.00	0	28. Not-Trans and anti-PSPC1-A546_Pos003_S001	00-mYDDE278wk2zpTX2wPZ9Qf
0.325623	4.4402	-0.00756836	um	Vesicles Paraspeckle	Vesicles Paraspeckle Relative To Cell Position	0.000	1.000	198	200000859	200000087	Not-Trans anti-PSPC1-A546 8C-S-PSPC1 V2.00	0	28. Not-Trans and anti-PSPC1-A546_Pos003_S001	00-mYDDE278wk2zpTX2wPZ9Qf
-1.77162	5.09634	0.221069	um	Vesicles Paraspeckle	Vesicles Paraspeckle Relative To Cell Position	0.000	1.000	198	200000860	200000088	Not-Trans anti-PSPC1-A546 8C-S-PSPC1 V2.00	0	28. Not-Trans and anti-PSPC1-A546_Pos003_S001	00-mYDDE278wk2zpTX2wPZ9Qf
-2.11551	0.821198	1.09839	um	Vesicles Paraspeckle	Vesicles Paraspeckle Relative To Cell Position	0.000	1.000	198	200000861	200000089	Not-Trans anti-PSPC1-A546 8C-S-PSPC1 V2.00	0	28. Not-Trans and anti-PSPC1-A546_Pos003_S001	00-mYDDE278wk2zpTX2wPZ9Qf
5.96477	1.05261	-0.0340576	um	Vesicles Paraspeckle	Vesicles Paraspeckle Relative To Cell Position	0.000	1.000	200	200000862	200000090	Not-Trans anti-PSPC1-A546 8C-S-PSPC1 V2.00	0	28. Not-Trans and anti-PSPC1-A546_Pos003_S001	00-mYDDE278wk2zpTX2wPZ9Qf
2.79631	3.76373	0.463745	um	Vesicles Paraspeckle	Vesicles Paraspeckle Relative To Cell Position	0.000	1.000	200	200000863	200000091	Not-Trans anti-PSPC1-A546 8C-S-PSPC1 V2.00	0	28. Not-Trans and anti-PSPC1-A546_Pos003_S001	00-mYDDE278wk2zpTX2wPZ9Qf
3.6082	4.23706	0.358765	um	Vesicles Paraspeckle	Vesicles Paraspeckle Relative To Cell Position	0.000	1.000	200	200000864	200000092	Not-Trans anti-PSPC1-A546 8C-S-PSPC1 V2.00	0	28. Not-Trans and anti-PSPC1-A546_Pos003_S001	00-mYDDE278wk2zpTX2wPZ9Qf
0.361832	-2.75656	-0.422363	um	Vesicles Paraspeckle	Vesicles Paraspeckle Relative To Cell Position	0.000	1.000	201	200000865	200000093	Not-Trans anti-PSPC1-A546 8C-S-PSPC1 V2.00	0	28. Not-Trans and anti-PSPC1-A546_Pos003_S001	00-mYDDE278wk2zpTX2wPZ9Qf
0.111664	-2.07172	-0.162354	um	Vesicles Paraspeckle	Vesicles Paraspeckle Relative To Cell Position	0.000	1.000	201	200000866	200000094	Not-Trans anti-PSPC1-A546 8C-S-PSPC1 V2.00	0	28. Not-Trans and anti-PSPC1-A546_Pos003_S001	00-mYDDE278wk2zpTX2wPZ9Qf
2.0921	-0.672379	-0.489624	um	Vesicles Paraspeckle	Vesicles Paraspeckle Relative To Cell Position	0.000	1.000	201	200000867	200000095	Not-Trans anti-PSPC1-A546 8C-S-PSPC1 V2.00	0	28. Not-Trans and anti-PSPC1-A546_Pos003_S001	00-mYDDE278wk2zpTX2wPZ9Qf
1.3076	-2.0834	-0.0673828	um	Vesicles Paraspeckle	Vesicles Paraspeckle Relative To Cell Position	0.000	1.000	201	200000868	200000096	Not-Trans anti-PSPC1-A546 8C-S-PSPC1 V2.00	0	28. Not-Trans and anti-PSPC1-A546_Pos003_S001	00-mYDDE278wk2zpTX2wPZ9Qf
0.597687	-1.79796	-0.0523682	um	Vesicles Paraspeckle	Vesicles Paraspeckle Relative To Cell Position	0.000	1.000	201	200000869	200000097	Not-Trans anti-PSPC1-A546 8C-S-PSPC1 V2.00	0	28. Not-Trans and anti-PSPC1-A546_Pos003_S001	00-mYDDE278wk2zpTX2wPZ9Qf
0.836533	-1.34517	0.384644	um	Vesicles Paraspeckle	Vesicles Paraspeckle Relative To Cell Position	0.000	1.000	201	200000870	200000098	Not-Trans anti-PSPC1-A546 8C-S-PSPC1 V2.00	0	28. Not-Trans and anti-PSPC1-A546_Pos003_S001	00-mYDDE278wk2zpTX2wPZ9Qf
-0.0793457	4.57632	0.396606	um	Vesicles Paraspeckle	Vesicles Paraspeckle Relative To Cell Position	0.000	1.000	201	200000871	200000099	Not-Trans anti-PSPC1-A546 8C-S-PSPC1 V2.00	0	28. Not-Trans and anti-PSPC1-A546_Pos003_S001	00-mYDDE278wk2zpTX2wPZ9Qf
-0.399551	-5.3308	-0.220459	um	Vesicles Paraspeckle	Vesicles Paraspeckle Relative To Cell Position	0.000	1.000	204	200000872	200000100	Not-Trans anti-PSPC1-A546 8C-S-PSPC1 V2.00	0	28. Not-Trans and anti-PSPC1-A546_Pos003_S001	00-mYDDE278wk2zpTX2wPZ9Qf
1.49213	1.03735	-0.163696	um	Vesicles Paraspeckle	Vesicles Paraspeckle Relative To Cell Position	0.000	1.000	204	200000873	200000101	Not-Trans anti-PSPC1-A546 8C-S-PSPC1 V2.00	0	28. Not-Trans and anti-PSPC1-A546_Pos003_S001	00-mYDDE278wk2zpTX2wPZ9Qf
-2.5441	-4.4984	0.100342	um	Vesicles Paraspeckle	Vesicles Paraspeckle Relative To Cell Position	0.000	1.000	204	200000874	200000102	Not-Trans anti-PSPC1-A546 8C-S-PSPC1 V2.00	0	28. Not-Trans and anti-PSPC1-A546_Pos003_S001	00-mYDDE278wk2zpTX2wPZ9Qf
2.16321	3.74072	-0.945679	um	Vesicles Paraspeckle	Vesicles Paraspeckle Relative To Cell Position	0.000	1.000	206	200000875	200000103	Not-Trans anti-PSPC1-A546 8C-S-PSPC1 V2.00	0	28. Not-Trans and anti-PSPC1-A546_Pos003_S001	00-mYDDE278wk2zpTX2wPZ9Qf
2.02103	0.373581	-0.484985	um	Vesicles Paraspeckle	Vesicles Paraspeckle Relative To Cell Position	0.000	1.000	206	200000876	200000104	Not-Trans anti-PSPC1-A546 8C-S-PSPC1 V2.00	0	28. Not-Trans and anti-PSPC1-A546_Pos003_S001	00-mYDDE278wk2zpTX2wPZ9Qf
2.13147	3.26755	-0.64624	um	Vesicles Paraspeckle	Vesicles Paraspeckle Relative To Cell Position	0.000	1.000	206	200000877	200000105	Not-Trans anti-PSPC1-A546 8C-S-PSPC1 V2.00	0	28. Not-Trans and anti-PSPC1-A546_Pos003_S001	00-mYDDE278wk2zpTX2wPZ9Qf
2.54422	1.05942	-0.0905762	um	Vesicles Paraspeckle	Vesicles Paraspeckle Relative To Cell Position	0.000	1.000	206	200000878	200000106	Not-Trans anti-PSPC1-A546 8C-S-PSPC1 V2.00	0	28. Not-Trans and anti-PSPC1-A546_Pos003_S001	00-mYDDE278wk2zpTX2wPZ9Qf
3.1039	1.36319	-0.0749512	um	Vesicles Paraspeckle	Vesicles Paraspeckle Relative To Cell Position	0.000	1.000	206	200000879	200000107	Not-Trans anti-PSPC1-A546 8C-S-PSPC1 V2.00	0	28. Not-Trans and anti-PSPC1-A546_Pos003_S001	00-mYDDE278wk2zpTX2wPZ9Qf
2.44206	1.80032	-0.010498	um	Vesicles Paraspeckle	Vesicles Paraspeckle Relative To Cell Position	0.000	1.000	206	200000880	200000108	Not-Trans anti-PSPC1-A546 8C-S-PSPC1 V2.00	0	28. Not-Trans and anti-PSPC1-A546_Pos003_S001	00-mYDDE278wk2zpTX2wPZ9Qf
-2.24608	5.29013	-0.763306	um	Vesicles Paraspeckle	Vesicles Paraspeckle Relative To Cell Position	0.000	1.000	208	200000881	200000109	Not-Trans anti-PSPC1-A546 8C-S-PSPC1 V2.00	0	28. Not-Trans and anti-PSPC1-A546_Pos003_S001	00-mYDDE278wk2zpTX2wPZ9Qf
-2.2213	6.46577	-0.221924	um	Vesicles Paraspeckle	Vesicles Paraspeckle Relative To Cell Position	0.000	1.000	208	200000882	200000110	Not-Trans anti-PSPC1-A546 8C-S-PSPC1 V2.00	0	28. Not-Trans and anti-PSPC1-A546_Pos003_S001	00-mYDDE278wk2zpTX2wPZ9Qf
-1.26617	6.45406	-0.223633	um	Vesicles Paraspeckle	Vesicles Paraspeckle Relative To Cell Position	0.000	1.000	208	200000883	200000111	Not-Trans anti-PSPC1-A546 8C-S-PSPC1 V2.00	0	28. Not-Trans and anti-PSPC1-A546_Pos003_S001	00-mYDDE278wk2zpTX2wPZ9Qf
-2.4958	0.954453	0.270874	um	Vesicles Paraspeckle	Vesicles Paraspeckle Relative To Cell Position	0.000	1.000	208	200000884	200000112	Not-Trans anti-PSPC1-A546 8C-S-PSPC1 V2.00	0	28. Not-Trans and anti-PSPC1-A546_Pos003_S001	00-mYDDE278wk2zpTX2wPZ9Qf
2.13672	3.12512	0.759033	um	Vesicles Paraspeckle	Vesicles Paraspeckle Relative To Cell Position	0.000	1.000	208	200000885	200000113	Not-Trans anti-PSPC1-A546 8C-S-PSPC1 V2.00	0	28. Not-Trans and anti-PSPC1-A546_Pos003_S001	00-mYDDE278wk2zpTX2wPZ9Qf
1.09032	3.07185	1.27136	um	Vesicles Paraspeckle	Vesicles Paraspeckle Relative To Cell Position	0.000	1.000	208	200000886	200000114	Not-Trans anti-PSPC1-A546 8C-S-PSPC1 V2.00	0	28. Not-Trans and anti-PSPC1-A546_Pos003_S001	00-mYDDE278wk2zpTX2wPZ9Qf
-2.32487	-7.16945	-0.377197	um	Vesicles Paraspeckle	Vesicles Paraspeckle Relative To Cell Position	0.000	1.000	209	200000887	200000000	Not-Trans anti-PSPC1-A546 8C-S-PSPC1 V2.00	0	28. Not-Trans and anti-PSPC1-A546_Pos004_S001	00-sRHQ4moBQovDaWAexpVxo5
-3.70753	-1.51794	-0.404663	um	Vesicles Paraspeckle	Vesicles Paraspeckle Relative To Cell Position	0.000	1.000	209	200000888	200000001	Not-Trans anti-PSPC1-A546 8C-S-PSPC1 V2.00	0	28. Not-Trans and anti-PSPC1-A546_Pos004_S001	00-sRHQ4moBQovDaWAexpVxo5
2.99358	-0.578026	-0.318481	um	Vesicles Paraspeckle	Vesicles Paraspeckle Relative To Cell Position	0.000	1.000	209	200000889	200000002	Not-Trans anti-PSPC1-A546 8C-S-PSPC1 V2.00	0	28. Not-Trans and anti-PSPC1-A546_Pos004_S001	00-sRHQ4moBQovDaWAexpVxo5
4.65941	-3.44902	-0.184204	um	Vesicles Paraspeckle	Vesicles Paraspeckle Relative To Cell Position	0.000	1.000	209	200000890	200000003	Not-Trans anti-PSPC1-A546 8C-S-PSPC1 V2.00	0	28. Not-Trans and anti-PSPC1-A546_Pos004_S001	00-sRHQ4moBQovDaWAexpVxo5
-1.83146	-2.73434	-0.132568	um	Vesicles Paraspeckle	Vesicles Paraspeckle Relative To Cell Position	0.000	1.000	209	200000891	200000004	Not-Trans anti-PSPC1-A546 8C-S-PSPC1 V2.00	0	28. Not-Trans and anti-PSPC1-A546_Pos004_S001	00-sRHQ4moBQovDaWAexpVxo5
3.28976	-2.83838	-0.140991	um	Vesicles Paraspeckle	Vesicles Paraspeckle Relative To Cell Position	0.000	1.000	209	200000892	200000005	Not-Trans anti-PSPC1-A546 8C-S-PSPC1 V2.00	0	28. Not-Trans and anti-PSPC1-A546_Pos004_S001	00-sRHQ4moBQovDaWAexpVxo5
-2.26295	-2.03917	-0.105469	um	Vesicles Paraspeckle	Vesicles Paraspeckle Relative To Cell Position	0.000	1.000	209	200000893	200000006	Not-Trans anti-PSPC1-A546 8C-S-PSPC1 V2.00	0	28. Not-Trans and anti-PSPC1-A546_Pos004_S001	00-sRHQ4moBQovDaWAexpVxo5
-12.5777	2.31719	-0.374512	um	Vesicles Paraspeckle	Vesicles Paraspeckle Relative To Cell Position	0.000	1.000	209	200000894	200000007	Not-Trans anti-PSPC1-A546 8C-S-PSPC1 V2.00	0	28. Not-Trans and anti-PSPC1-A546_Pos004_S001	00-sRHQ4moBQovDaWAexpVxo5
-14.4762	4.98476	-0.407104	um	Vesicles Paraspeckle	Vesicles Paraspeckle Relative To Cell Position	0.000	1.000	209	200000895	200000008	Not-Trans anti-PSPC1-A546 8C-S-PSPC1 V2.00	0	28. Not-Trans and anti-PSPC1-A546_Pos004_S001	00-sRHQ4moBQovDaWAexpVxo5
-13.5222	2.20078	-0.146118	um	Vesicles Paraspeckle	Vesicles Paraspeckle Relative To Cell Position	0.000	1.000	209	200000896	200000009	Not-Trans anti-PSPC1-A546 8C-S-PSPC1 V2.00	0	28. Not-Trans and anti-PSPC1-A546_Pos004_S001	00-sRHQ4moBQovDaWAexpVxo5
-11.1892	3.31059	-0.0924072	um	Vesicles Paraspeckle	Vesicles Paraspeckle Relative To Cell Position	0.000	1.000	209	200000897	200000010	Not-Trans anti-PSPC1-A546 8C-S-PSPC1 V2.00	0	28. Not-Trans and anti-PSPC1-A546_Pos004_S001	00-sRHQ4moBQovDaWAexpVxo5
-10.3185	3.52996	-0.0513916	um	Vesicles Paraspeckle	Vesicles Paraspeckle Relative To Cell Position	0.000	1.000	209	200000898	200000011	Not-Trans anti-PSPC1-A546 8C-S-PSPC1 V2.00	0	28. Not-Trans and anti-PSPC1-A546_Pos004_S001	00-sRHQ4moBQovDaWAexpVxo5
5.04338	3.70131	-0.0942383	um	Vesicles Paraspeckle	Vesicles Paraspeckle Relative To Cell Position	0.000	1.000	209	200000899	200000012	Not-Trans anti-PSPC1-A546 8C-S-PSPC1 V2.00	0	28. Not-Trans and anti-PSPC1-A546_Pos004_S001	00-sRHQ4moBQovDaWAexpVxo5
-15.0572	4.24786	-0.0791016	um	Vesicles Paraspeckle	Vesicles Paraspeckle Relative To Cell Position	0.000	1.000	209	200000900	200000013	Not-Trans anti-PSPC1-A546 8C-S-PSPC1 V2.00	0	28. Not-Trans and anti-PSPC1-A546_Pos004_S001	00-sRHQ4moBQovDaWAexpVxo5
-3.04129	-1.75838	0.159668	um	Vesicles Paraspeckle	Vesicles Paraspeckle Relative To Cell Position	0.000	1.000	209	200000901	200000014	Not-Trans anti-PSPC1-A546 8C-S-PSPC1 V2.00	0	28. Not-Trans and anti-PSPC1-A546_Pos004_S001	00-sRHQ4moBQovDaWAexpVxo5
0.0928192	-0.918915	-0.079834	um	Vesicles Paraspeckle	Vesicles Paraspeckle Relative To Cell Position	0.000	1.000	210	200000902	200000015	Not-Trans anti-PSPC1-A546 8C-S-PSPC1 V2.00	0	28. Not-Trans and anti-PSPC1-A546_Pos004_S001	00-sRHQ4moBQovDaWAexpVxo5
0.246521	-0.560089	-0.0230713	um	Vesicles Paraspeckle	Vesicles Paraspeckle Relative To Cell Position	0.000	1.000	210	200000903	200000016	Not-Trans anti-PSPC1-A546 8C-S-PSPC1 V2.00	0	28. Not-Trans and anti-PSPC1-A546_Pos004_S001	00-sRHQ4moBQovDaWAexpVxo5
1.60442	0.511841	-0.254639	um	Vesicles Paraspeckle	Vesicles Paraspeckle Relative To Cell Position	0.000	1.000	210	200000904	200000017	Not-Trans anti-PSPC1-A546 8C-S-PSPC1 V2.00	0	28. Not-Trans and anti-PSPC1-A546_Pos004_S001	00-sRHQ4moBQovDaWAexpVxo5
0.64978	0.749969	-0.145996	um	Vesicles Paraspeckle	Vesicles Paraspeckle Relative To Cell Position	0.000	1.000	210	200000905	200000018	Not-Trans anti-PSPC1-A546 8C-S-PSPC1 V2.00	0	28. Not-Trans and anti-PSPC1-A546_Pos004_S001	00-sRHQ4moBQovDaWAexpVxo5
0.195694	0.574142	0.212036	um	Vesicles Paraspeckle	Vesicles Paraspeckle Relative To Cell Position	0.000	1.000	210	200000906	200000019	Not-Trans anti-PSPC1-A546 8C-S-PSPC1 V2.00	0	28. Not-Trans and anti-PSPC1-A546_Pos004_S001	00-sRHQ4moBQovDaWAexpVxo5
-4.16391	6.70772	0.511597	um	Vesicles Paraspeckle	Vesicles Paraspeckle Relative To Cell Position	0.000	1.000	210	200000907	200000020	Not-Trans anti-PSPC1-A546 8C-S-PSPC1 V2.00	0	28. Not-Trans and anti-PSPC1-A546_Pos004_S001	00-sRHQ4moBQovDaWAexpVxo5
-3.6749	7.43832	0.233276	um	Vesicles Paraspeckle	Vesicles Paraspeckle Relative To Cell Position	0.000	1.000	210	200000908	200000021	Not-Trans anti-PSPC1-A546 8C-S-PSPC1 V2.00	0	28. Not-Trans and anti-PSPC1-A546_Pos004_S001	00-sRHQ4moBQovDaWAexpVxo5
-3.41254	5.27567	0.63147	um	Vesicles Paraspeckle	Vesicles Paraspeckle Relative To Cell Position	0.000	1.000	210	200000909	200000022	Not-Trans anti-PSPC1-A546 8C-S-PSPC1 V2.00	0	28. Not-Trans and anti-PSPC1-A546_Pos004_S001	00-sRHQ4moBQovDaWAexpVxo5
-4.65648	5.56387	0.728638	um	Vesicles Paraspeckle	Vesicles Paraspeckle Relative To Cell Position	0.000	1.000	210	200000910	200000023	Not-Trans anti-PSPC1-A546 8C-S-PSPC1 V2.00	0	28. Not-Trans and anti-PSPC1-A546_Pos004_S001	00-sRHQ4moBQovDaWAexpVxo5
-1.90007	-6.64244	-0.40271	um	Vesicles Paraspeckle	Vesicles Paraspeckle Relative To Cell Position	0.000	1.000	211	200000911	200000024	Not-Trans anti-PSPC1-A546 8C-S-PSPC1 V2.00	0	28. Not-Trans and anti-PSPC1-A546_Pos004_S001	00-sRHQ4moBQovDaWAexpVxo5
-0.310287	-5.66977	-0.490845	um	Vesicles Paraspeckle	Vesicles Paraspeckle Relative To Cell Position	0.000	1.000	211	200000912	200000025	Not-Trans anti-PSPC1-A546 8C-S-PSPC1 V2.00	0	28. Not-Trans and anti-PSPC1-A546_Pos004_S001	00-sRHQ4moBQovDaWAexpVxo5
-1.95764	0.648239	-0.558838	um	Vesicles Paraspeckle	Vesicles Paraspeckle Relative To Cell Position	0.000	1.000	211	200000913	200000026	Not-Trans anti-PSPC1-A546 8C-S-PSPC1 V2.00	0	28. Not-Trans and anti-PSPC1-A546_Pos004_S001	00-sRHQ4moBQovDaWAexpVxo5
-1.50606	1.0863	-0.50354	um	Vesicles Paraspeckle	Vesicles Paraspeckle Relative To Cell Position	0.000	1.000	211	200000914	200000027	Not-Trans anti-PSPC1-A546 8C-S-PSPC1 V2.00	0	28. Not-Trans and anti-PSPC1-A546_Pos004_S001	00-sRHQ4moBQovDaWAexpVxo5
-0.0390472	2.00322	-0.412964	um	Vesicles Paraspeckle	Vesicles Paraspeckle Relative To Cell Position	0.000	1.000	211	200000915	200000028	Not-Trans anti-PSPC1-A546 8C-S-PSPC1 V2.00	0	28. Not-Trans and anti-PSPC1-A546_Pos004_S001	00-sRHQ4moBQovDaWAexpVxo5
-1.02715	2.2392	-0.513916	um	Vesicles Paraspeckle	Vesicles Paraspeckle Relative To Cell Position	0.000	1.000	211	200000916	200000029	Not-Trans anti-PSPC1-A546 8C-S-PSPC1 V2.00	0	28. Not-Trans and anti-PSPC1-A546_Pos004_S001	00-sRHQ4moBQovDaWAexpVxo5
-0.43718	-7.12344	-0.045166	um	Vesicles Paraspeckle	Vesicles Paraspeckle Relative To Cell Position	0.000	1.000	211	200000917	200000030	Not-Trans anti-PSPC1-A546 8C-S-PSPC1 V2.00	0	28. Not-Trans and anti-PSPC1-A546_Pos004_S001	00-sRHQ4moBQovDaWAexpVxo5
-1.02209	-5.70164	-0.197266	um	Vesicles Paraspeckle	Vesicles Paraspeckle Relative To Cell Position	0.000	1.000	211	200000918	200000031	Not-Trans anti-PSPC1-A546 8C-S-PSPC1 V2.00	0	28. Not-Trans and anti-PSPC1-A546_Pos004_S001	00-sRHQ4moBQovDaWAexpVxo5
-3.43532	-4.94617	-0.342896	um	Vesicles Paraspeckle	Vesicles Paraspeckle Relative To Cell Position	0.000	1.000	211	200000919	200000032	Not-Trans anti-PSPC1-A546 8C-S-PSPC1 V2.00	0	28. Not-Trans and anti-PSPC1-A546_Pos004_S001	00-sRHQ4moBQovDaWAexpVxo5
-0.746979	-4.00191	-0.346069	um	Vesicles Paraspeckle	Vesicles Paraspeckle Relative To Cell Position	0.000	1.000	211	200000920	200000033	Not-Trans anti-PSPC1-A546 8C-S-PSPC1 V2.00	0	28. Not-Trans and anti-PSPC1-A546_Pos004_S001	00-sRHQ4moBQovDaWAexpVxo5
-3.1134	0.815445	-0.121338	um	Vesicles Paraspeckle	Vesicles Paraspeckle Relative To Cell Position	0.000	1.000	211	200000921	200000034	Not-Trans anti-PSPC1-A546 8C-S-PSPC1 V2.00	0	28. Not-Trans and anti-PSPC1-A546_Pos004_S001	00-sRHQ4moBQovDaWAexpVxo5
1.162	0.985062	-0.340942	um	Vesicles Paraspeckle	Vesicles Paraspeckle Relative To Cell Position	0.000	1.000	211	200000922	200000035	Not-Trans anti-PSPC1-A546 8C-S-PSPC1 V2.00	0	28. Not-Trans and anti-PSPC1-A546_Pos004_S001	00-sRHQ4moBQovDaWAexpVxo5
-1.43178	2.47729	-0.293457	um	Vesicles Paraspeckle	Vesicles Paraspeckle Relative To Cell Position	0.000	1.000	211	200000923	200000036	Not-Trans anti-PSPC1-A546 8C-S-PSPC1 V2.00	0	28. Not-Trans and anti-PSPC1-A546_Pos004_S001	00-sRHQ4moBQovDaWAexpVxo5
0.474243	2.49655	-0.0762939	um	Vesicles Paraspeckle	Vesicles Paraspeckle Relative To Cell Position	0.000	1.000	211	200000924	200000037	Not-Trans anti-PSPC1-A546 8C-S-PSPC1 V2.00	0	28. Not-Trans and anti-PSPC1-A546_Pos004_S001	00-sRHQ4moBQovDaWAexpVxo5
1.67165	2.74803	-0.287476	um	Vesicles Paraspeckle	Vesicles Paraspeckle Relative To Cell Position	0.000	1.000	211	200000925	200000038	Not-Trans anti-PSPC1-A546 8C-S-PSPC1 V2.00	0	28. Not-Trans and anti-PSPC1-A546_Pos004_S001	00-sRHQ4moBQovDaWAexpVxo5
0.184296	3.81903	-0.271851	um	Vesicles Paraspeckle	Vesicles Paraspeckle Relative To Cell Position	0.000	1.000	211	200000926	200000039	Not-Trans anti-PSPC1-A546 8C-S-PSPC1 V2.00	0	28. Not-Trans and anti-PSPC1-A546_Pos004_S001	00-sRHQ4moBQovDaWAexpVxo5
-1.21019	-6.66127	0.0975342	um	Vesicles Paraspeckle	Vesicles Paraspeckle Relative To Cell Position	0.000	1.000	211	200000927	200000040	Not-Trans anti-PSPC1-A546 8C-S-PSPC1 V2.00	0	28. Not-Trans and anti-PSPC1-A546_Pos004_S001	00-sRHQ4moBQovDaWAexpVxo5
-1.72028	-5.70309	0.193726	um	Vesicles Paraspeckle	Vesicles Paraspeckle Relative To Cell Position	0.000	1.000	211	200000928	200000041	Not-Trans anti-PSPC1-A546 8C-S-PSPC1 V2.00	0	28. Not-Trans and anti-PSPC1-A546_Pos004_S001	00-sRHQ4moBQovDaWAexpVxo5
-1.74471	-1.60071	0.229492	um	Vesicles Paraspeckle	Vesicles Paraspeckle Relative To Cell Position	0.000	1.000	211	200000929	200000042	Not-Trans anti-PSPC1-A546 8C-S-PSPC1 V2.00	0	28. Not-Trans and anti-PSPC1-A546_Pos004_S001	00-sRHQ4moBQovDaWAexpVxo5
0.978882	4.6893	0.0725098	um	Vesicles Paraspeckle	Vesicles Paraspeckle Relative To Cell Position	0.000	1.000	211	200000930	200000043	Not-Trans anti-PSPC1-A546 8C-S-PSPC1 V2.00	0	28. Not-Trans and anti-PSPC1-A546_Pos004_S001	00-sRHQ4moBQovDaWAexpVxo5
1.53963	1.25745	0.562256	um	Vesicles Paraspeckle	Vesicles Paraspeckle Relative To Cell Position	0.000	1.000	211	200000931	200000044	Not-Trans anti-PSPC1-A546 8C-S-PSPC1 V2.00	0	28. Not-Trans and anti-PSPC1-A546_Pos004_S001	00-sRHQ4moBQovDaWAexpVxo5
-5.93941	-2.50802	-0.282593	um	Vesicles Paraspeckle	Vesicles Paraspeckle Relative To Cell Position	0.000	1.000	212	200000932	200000045	Not-Trans anti-PSPC1-A546 8C-S-PSPC1 V2.00	0	28. Not-Trans and anti-PSPC1-A546_Pos004_S001	00-sRHQ4moBQovDaWAexpVxo5
-4.44682	-1.77522	-0.195801	um	Vesicles Paraspeckle	Vesicles Paraspeckle Relative To Cell Position	0.000	1.000	212	200000933	200000046	Not-Trans anti-PSPC1-A546 8C-S-PSPC1 V2.00	0	28. Not-Trans and anti-PSPC1-A546_Pos004_S001	00-sRHQ4moBQovDaWAexpVxo5
-3.47821	-0.809989	-0.292847	um	Vesicles Paraspeckle	Vesicles Paraspeckle Relative To Cell Position	0.000	1.000	212	200000934	200000047	Not-Trans anti-PSPC1-A546 8C-S-PSPC1 V2.00	0	28. Not-Trans and anti-PSPC1-A546_Pos004_S001	00-sRHQ4moBQovDaWAexpVxo5
0.902435	-1.77237	0.126709	um	Vesicles Paraspeckle	Vesicles Paraspeckle Relative To Cell Position	0.000	1.000	212	200000935	200000048	Not-Trans anti-PSPC1-A546 8C-S-PSPC1 V2.00	0	28. Not-Trans and anti-PSPC1-A546_Pos004_S001	00-sRHQ4moBQovDaWAexpVxo5
-3.98555	-1.32804	0.134399	um	Vesicles Paraspeckle	Vesicles Paraspeckle Relative To Cell Position	0.000	1.000	212	200000936	200000049	Not-Trans anti-PSPC1-A546 8C-S-PSPC1 V2.00	0	28. Not-Trans and anti-PSPC1-A546_Pos004_S001	00-sRHQ4moBQovDaWAexpVxo5
-3.56062	-2.76632	0.734131	um	Vesicles Paraspeckle	Vesicles Paraspeckle Relative To Cell Position	0.000	1.000	212	200000937	200000050	Not-Trans anti-PSPC1-A546 8C-S-PSPC1 V2.00	0	28. Not-Trans and anti-PSPC1-A546_Pos004_S001	00-sRHQ4moBQovDaWAexpVxo5
-0.0998383	-1.09204	0.621216	um	Vesicles Paraspeckle	Vesicles Paraspeckle Relative To Cell Position	0.000	1.000	212	200000938	200000051	Not-Trans anti-PSPC1-A546 8C-S-PSPC1 V2.00	0	28. Not-Trans and anti-PSPC1-A546_Pos004_S001	00-sRHQ4moBQovDaWAexpVxo5
-7.47311	1.36989	-0.47644	um	Vesicles Paraspeckle	Vesicles Paraspeckle Relative To Cell Position	0.000	1.000	214	200000939	200000052	Not-Trans anti-PSPC1-A546 8C-S-PSPC1 V2.00	0	28. Not-Trans and anti-PSPC1-A546_Pos004_S001	00-sRHQ4moBQovDaWAexpVxo5
-1.53352	-1.21492	-0.111206	um	Vesicles Paraspeckle	Vesicles Paraspeckle Relative To Cell Position	0.000	1.000	214	200000940	200000053	Not-Trans anti-PSPC1-A546 8C-S-PSPC1 V2.00	0	28. Not-Trans and anti-PSPC1-A546_Pos004_S001	00-sRHQ4moBQovDaWAexpVxo5
-1.19286	-0.484146	-0.274048	um	Vesicles Paraspeckle	Vesicles Paraspeckle Relative To Cell Position	0.000	1.000	214	200000941	200000054	Not-Trans anti-PSPC1-A546 8C-S-PSPC1 V2.00	0	28. Not-Trans and anti-PSPC1-A546_Pos004_S001	00-sRHQ4moBQovDaWAexpVxo5
0.012085	0.757034	-0.327026	um	Vesicles Paraspeckle	Vesicles Paraspeckle Relative To Cell Position	0.000	1.000	214	200000942	200000055	Not-Trans anti-PSPC1-A546 8C-S-PSPC1 V2.00	0	28. Not-Trans and anti-PSPC1-A546_Pos004_S001	00-sRHQ4moBQovDaWAexpVxo5
-6.82128	0.951706	-0.294922	um	Vesicles Paraspeckle	Vesicles Paraspeckle Relative To Cell Position	0.000	1.000	214	200000943	200000056	Not-Trans anti-PSPC1-A546 8C-S-PSPC1 V2.00	0	28. Not-Trans and anti-PSPC1-A546_Pos004_S001	00-sRHQ4moBQovDaWAexpVxo5
-1.68845	0.999496	-0.350342	um	Vesicles Paraspeckle	Vesicles Paraspeckle Relative To Cell Position	0.000	1.000	214	200000944	200000057	Not-Trans anti-PSPC1-A546 8C-S-PSPC1 V2.00	0	28. Not-Trans and anti-PSPC1-A546_Pos004_S001	00-sRHQ4moBQovDaWAexpVxo5
-2.92728	1.42012	-0.216064	um	Vesicles Paraspeckle	Vesicles Paraspeckle Relative To Cell Position	0.000	1.000	214	200000945	200000058	Not-Trans anti-PSPC1-A546 8C-S-PSPC1 V2.00	0	28. Not-Trans and anti-PSPC1-A546_Pos004_S001	00-sRHQ4moBQovDaWAexpVxo5
-5.94985	2.39485	-0.389648	um	Vesicles Paraspeckle	Vesicles Paraspeckle Relative To Cell Position	0.000	1.000	214	200000946	200000059	Not-Trans anti-PSPC1-A546 8C-S-PSPC1 V2.00	0	28. Not-Trans and anti-PSPC1-A546_Pos004_S001	00-sRHQ4moBQovDaWAexpVxo5
-2.01128	3.11409	-0.369385	um	Vesicles Paraspeckle	Vesicles Paraspeckle Relative To Cell Position	0.000	1.000	214	200000947	200000060	Not-Trans anti-PSPC1-A546 8C-S-PSPC1 V2.00	0	28. Not-Trans and anti-PSPC1-A546_Pos004_S001	00-sRHQ4moBQovDaWAexpVxo5
-2.15605	-2.44077	0.00317383	um	Vesicles Paraspeckle	Vesicles Paraspeckle Relative To Cell Position	0.000	1.000	214	200000948	200000061	Not-Trans anti-PSPC1-A546 8C-S-PSPC1 V2.00	0	28. Not-Trans and anti-PSPC1-A546_Pos004_S001	00-sRHQ4moBQovDaWAexpVxo5
-1.9384	-0.494064	-0.0335693	um	Vesicles Paraspeckle	Vesicles Paraspeckle Relative To Cell Position	0.000	1.000	214	200000949	200000062	Not-Trans anti-PSPC1-A546 8C-S-PSPC1 V2.00	0	28. Not-Trans and anti-PSPC1-A546_Pos004_S001	00-sRHQ4moBQovDaWAexpVxo5
-7.17482	-0.0167694	0.027832	um	Vesicles Paraspeckle	Vesicles Paraspeckle Relative To Cell Position	0.000	1.000	214	200000950	200000063	Not-Trans anti-PSPC1-A546 8C-S-PSPC1 V2.00	0	28. Not-Trans and anti-PSPC1-A546_Pos004_S001	00-sRHQ4moBQovDaWAexpVxo5
-5.17662	1.9259	-0.0130615	um	Vesicles Paraspeckle	Vesicles Paraspeckle Relative To Cell Position	0.000	1.000	214	200000951	200000064	Not-Trans anti-PSPC1-A546 8C-S-PSPC1 V2.00	0	28. Not-Trans and anti-PSPC1-A546_Pos004_S001	00-sRHQ4moBQovDaWAexpVxo5
-1.42068	3.23318	0.0203857	um	Vesicles Paraspeckle	Vesicles Paraspeckle Relative To Cell Position	0.000	1.000	214	200000952	200000065	Not-Trans anti-PSPC1-A546 8C-S-PSPC1 V2.00	0	28. Not-Trans and anti-PSPC1-A546_Pos004_S001	00-sRHQ4moBQovDaWAexpVxo5
-2.03688	-1.94862	0.498413	um	Vesicles Paraspeckle	Vesicles Paraspeckle Relative To Cell Position	0.000	1.000	214	200000953	200000066	Not-Trans anti-PSPC1-A546 8C-S-PSPC1 V2.00	0	28. Not-Trans and anti-PSPC1-A546_Pos004_S001	00-sRHQ4moBQovDaWAexpVxo5
-5.27306	1.70723	0.844238	um	Vesicles Paraspeckle	Vesicles Paraspeckle Relative To Cell Position	0.000	1.000	214	200000954	200000067	Not-Trans anti-PSPC1-A546 8C-S-PSPC1 V2.00	0	28. Not-Trans and anti-PSPC1-A546_Pos004_S001	00-sRHQ4moBQovDaWAexpVxo5
-5.51424	2.64746	0.721558	um	Vesicles Paraspeckle	Vesicles Paraspeckle Relative To Cell Position	0.000	1.000	214	200000955	200000068	Not-Trans anti-PSPC1-A546 8C-S-PSPC1 V2.00	0	28. Not-Trans and anti-PSPC1-A546_Pos004_S001	00-sRHQ4moBQovDaWAexpVxo5
-0.990204	-4.36635	1.11255	um	Vesicles Paraspeckle	Vesicles Paraspeckle Relative To Cell Position	0.000	1.000	214	200000956	200000069	Not-Trans anti-PSPC1-A546 8C-S-PSPC1 V2.00	0	28. Not-Trans and anti-PSPC1-A546_Pos004_S001	00-sRHQ4moBQovDaWAexpVxo5
-1.09321	-5.06244	-0.482178	um	Vesicles Paraspeckle	Vesicles Paraspeckle Relative To Cell Position	0.000	1.000	215	200000957	200000070	Not-Trans anti-PSPC1-A546 8C-S-PSPC1 V2.00	0	28. Not-Trans and anti-PSPC1-A546_Pos004_S001	00-sRHQ4moBQovDaWAexpVxo5
2.09449	-2.92415	-0.373901	um	Vesicles Paraspeckle	Vesicles Paraspeckle Relative To Cell Position	0.000	1.000	215	200000958	200000071	Not-Trans anti-PSPC1-A546 8C-S-PSPC1 V2.00	0	28. Not-Trans and anti-PSPC1-A546_Pos004_S001	00-sRHQ4moBQovDaWAexpVxo5
2.28014	-1.94974	-0.436523	um	Vesicles Paraspeckle	Vesicles Paraspeckle Relative To Cell Position	0.000	1.000	215	200000959	200000072	Not-Trans anti-PSPC1-A546 8C-S-PSPC1 V2.00	0	28. Not-Trans and anti-PSPC1-A546_Pos004_S001	00-sRHQ4moBQovDaWAexpVxo5
1.58254	-0.991028	-0.277588	um	Vesicles Paraspeckle	Vesicles Paraspeckle Relative To Cell Position	0.000	1.000	215	200000960	200000073	Not-Trans anti-PSPC1-A546 8C-S-PSPC1 V2.00	0	28. Not-Trans and anti-PSPC1-A546_Pos004_S001	00-sRHQ4moBQovDaWAexpVxo5
1.99368	-0.281937	-0.19043	um	Vesicles Paraspeckle	Vesicles Paraspeckle Relative To Cell Position	0.000	1.000	215	200000961	200000074	Not-Trans anti-PSPC1-A546 8C-S-PSPC1 V2.00	0	28. Not-Trans and anti-PSPC1-A546_Pos004_S001	00-sRHQ4moBQovDaWAexpVxo5
1.05637	-2.91902	-0.0997314	um	Vesicles Paraspeckle	Vesicles Paraspeckle Relative To Cell Position	0.000	1.000	215	200000962	200000075	Not-Trans anti-PSPC1-A546 8C-S-PSPC1 V2.00	0	28. Not-Trans and anti-PSPC1-A546_Pos004_S001	00-sRHQ4moBQovDaWAexpVxo5
-4.64779	-0.472733	-0.125488	um	Vesicles Paraspeckle	Vesicles Paraspeckle Relative To Cell Position	0.000	1.000	215	200000963	200000076	Not-Trans anti-PSPC1-A546 8C-S-PSPC1 V2.00	0	28. Not-Trans and anti-PSPC1-A546_Pos004_S001	00-sRHQ4moBQovDaWAexpVxo5
0.828354	0.928207	0.00585938	um	Vesicles Paraspeckle	Vesicles Paraspeckle Relative To Cell Position	0.000	1.000	215	200000964	200000077	Not-Trans anti-PSPC1-A546 8C-S-PSPC1 V2.00	0	28. Not-Trans and anti-PSPC1-A546_Pos004_S001	00-sRHQ4moBQovDaWAexpVxo5
-4.74851	-6.31476	0.523071	um	Vesicles Paraspeckle	Vesicles Paraspeckle Relative To Cell Position	0.000	1.000	215	200000965	200000078	Not-Trans anti-PSPC1-A546 8C-S-PSPC1 V2.00	0	28. Not-Trans and anti-PSPC1-A546_Pos004_S001	00-sRHQ4moBQovDaWAexpVxo5
0.12822	-1.2018	0.419678	um	Vesicles Paraspeckle	Vesicles Paraspeckle Relative To Cell Position	0.000	1.000	215	200000966	200000079	Not-Trans anti-PSPC1-A546 8C-S-PSPC1 V2.00	0	28. Not-Trans and anti-PSPC1-A546_Pos004_S001	00-sRHQ4moBQovDaWAexpVxo5
1.09245	-0.0337219	0.317383	um	Vesicles Paraspeckle	Vesicles Paraspeckle Relative To Cell Position	0.000	1.000	215	200000967	200000080	Not-Trans anti-PSPC1-A546 8C-S-PSPC1 V2.00	0	28. Not-Trans and anti-PSPC1-A546_Pos004_S001	00-sRHQ4moBQovDaWAexpVxo5
-4.41178	-10.8507	-0.35022	um	Vesicles Paraspeckle	Vesicles Paraspeckle Relative To Cell Position	0.000	1.000	216	200000968	200000081	Not-Trans anti-PSPC1-A546 8C-S-PSPC1 V2.00	0	28. Not-Trans and anti-PSPC1-A546_Pos004_S001	00-sRHQ4moBQovDaWAexpVxo5
-4.21238	-9.90709	-0.303345	um	Vesicles Paraspeckle	Vesicles Paraspeckle Relative To Cell Position	0.000	1.000	216	200000969	200000082	Not-Trans anti-PSPC1-A546 8C-S-PSPC1 V2.00	0	28. Not-Trans and anti-PSPC1-A546_Pos004_S001	00-sRHQ4moBQovDaWAexpVxo5
-3.71039	-8.24428	-0.331909	um	Vesicles Paraspeckle	Vesicles Paraspeckle Relative To Cell Position	0.000	1.000	216	200000970	200000083	Not-Trans anti-PSPC1-A546 8C-S-PSPC1 V2.00	0	28. Not-Trans and anti-PSPC1-A546_Pos004_S001	00-sRHQ4moBQovDaWAexpVxo5
-4.97093	-7.97513	-0.212158	um	Vesicles Paraspeckle	Vesicles Paraspeckle Relative To Cell Position	0.000	1.000	216	200000971	200000084	Not-Trans anti-PSPC1-A546 8C-S-PSPC1 V2.00	0	28. Not-Trans and anti-PSPC1-A546_Pos004_S001	00-sRHQ4moBQovDaWAexpVxo5
-6.13716	-0.0266571	-0.223145	um	Vesicles Paraspeckle	Vesicles Paraspeckle Relative To Cell Position	0.000	1.000	216	200000972	200000085	Not-Trans anti-PSPC1-A546 8C-S-PSPC1 V2.00	0	28. Not-Trans and anti-PSPC1-A546_Pos004_S001	00-sRHQ4moBQovDaWAexpVxo5
-7.8	8.17719	-0.219849	um	Vesicles Paraspeckle	Vesicles Paraspeckle Relative To Cell Position	0.000	1.000	216	200000973	200000086	Not-Trans anti-PSPC1-A546 8C-S-PSPC1 V2.00	0	28. Not-Trans and anti-PSPC1-A546_Pos004_S001	00-sRHQ4moBQovDaWAexpVxo5
-5.62821	-8.50372	0.126831	um	Vesicles Paraspeckle	Vesicles Paraspeckle Relative To Cell Position	0.000	1.000	216	200000974	200000087	Not-Trans anti-PSPC1-A546 8C-S-PSPC1 V2.00	0	28. Not-Trans and anti-PSPC1-A546_Pos004_S001	00-sRHQ4moBQovDaWAexpVxo5
-4.4386	-8.50006	-0.0661621	um	Vesicles Paraspeckle	Vesicles Paraspeckle Relative To Cell Position	0.000	1.000	216	200000975	200000088	Not-Trans anti-PSPC1-A546 8C-S-PSPC1 V2.00	0	28. Not-Trans and anti-PSPC1-A546_Pos004_S001	00-sRHQ4moBQovDaWAexpVxo5
-8.49062	5.70859	-0.0645752	um	Vesicles Paraspeckle	Vesicles Paraspeckle Relative To Cell Position	0.000	1.000	216	200000976	200000089	Not-Trans anti-PSPC1-A546 8C-S-PSPC1 V2.00	0	28. Not-Trans and anti-PSPC1-A546_Pos004_S001	00-sRHQ4moBQovDaWAexpVxo5
-8.46365	6.67917	-0.178955	um	Vesicles Paraspeckle	Vesicles Paraspeckle Relative To Cell Position	0.000	1.000	216	200000977	200000090	Not-Trans anti-PSPC1-A546 8C-S-PSPC1 V2.00	0	28. Not-Trans and anti-PSPC1-A546_Pos004_S001	00-sRHQ4moBQovDaWAexpVxo5
-7.544	9.03883	-0.0396729	um	Vesicles Paraspeckle	Vesicles Paraspeckle Relative To Cell Position	0.000	1.000	216	200000978	200000091	Not-Trans anti-PSPC1-A546 8C-S-PSPC1 V2.00	0	28. Not-Trans and anti-PSPC1-A546_Pos004_S001	00-sRHQ4moBQovDaWAexpVxo5
-4.90337	-10.1386	0.315552	um	Vesicles Paraspeckle	Vesicles Paraspeckle Relative To Cell Position	0.000	1.000	216	200000979	200000092	Not-Trans anti-PSPC1-A546 8C-S-PSPC1 V2.00	0	28. Not-Trans and anti-PSPC1-A546_Pos004_S001	00-sRHQ4moBQovDaWAexpVxo5
-6.55376	-9.41641	0.327881	um	Vesicles Paraspeckle	Vesicles Paraspeckle Relative To Cell Position	0.000	1.000	216	200000980	200000093	Not-Trans anti-PSPC1-A546 8C-S-PSPC1 V2.00	0	28. Not-Trans and anti-PSPC1-A546_Pos004_S001	00-sRHQ4moBQovDaWAexpVxo5
-4.22267	-9.42438	0.335815	um	Vesicles Paraspeckle	Vesicles Paraspeckle Relative To Cell Position	0.000	1.000	216	200000981	200000094	Not-Trans anti-PSPC1-A546 8C-S-PSPC1 V2.00	0	28. Not-Trans and anti-PSPC1-A546_Pos004_S001	00-sRHQ4moBQovDaWAexpVxo5
-3.7355	-5.63625	0.566284	um	Vesicles Paraspeckle	Vesicles Paraspeckle Relative To Cell Position	0.000	1.000	216	200000982	200000095	Not-Trans anti-PSPC1-A546 8C-S-PSPC1 V2.00	0	28. Not-Trans and anti-PSPC1-A546_Pos004_S001	00-sRHQ4moBQovDaWAexpVxo5
-6.04242	-1.25833	0.27832	um	Vesicles Paraspeckle	Vesicles Paraspeckle Relative To Cell Position	0.000	1.000	216	200000983	200000096	Not-Trans anti-PSPC1-A546 8C-S-PSPC1 V2.00	0	28. Not-Trans and anti-PSPC1-A546_Pos004_S001	00-sRHQ4moBQovDaWAexpVxo5
-9.4736	3.33345	0.393799	um	Vesicles Paraspeckle	Vesicles Paraspeckle Relative To Cell Position	0.000	1.000	216	200000984	200000097	Not-Trans anti-PSPC1-A546 8C-S-PSPC1 V2.00	0	28. Not-Trans and anti-PSPC1-A546_Pos004_S001	00-sRHQ4moBQovDaWAexpVxo5
-9.26807	6.21292	0.263184	um	Vesicles Paraspeckle	Vesicles Paraspeckle Relative To Cell Position	0.000	1.000	216	200000985	200000098	Not-Trans anti-PSPC1-A546 8C-S-PSPC1 V2.00	0	28. Not-Trans and anti-PSPC1-A546_Pos004_S001	00-sRHQ4moBQovDaWAexpVxo5
-5.73558	-1.66345	-0.36438	um	Vesicles Paraspeckle	Vesicles Paraspeckle Relative To Cell Position	0.000	1.000	219	200000986	200000099	Not-Trans anti-PSPC1-A546 8C-S-PSPC1 V2.00	0	28. Not-Trans and anti-PSPC1-A546_Pos004_S001	00-sRHQ4moBQovDaWAexpVxo5
-13.6923	-8.37404	-0.0722656	um	Vesicles Paraspeckle	Vesicles Paraspeckle Relative To Cell Position	0.000	1.000	219	200000987	200000100	Not-Trans anti-PSPC1-A546 8C-S-PSPC1 V2.00	0	28. Not-Trans and anti-PSPC1-A546_Pos004_S001	00-sRHQ4moBQovDaWAexpVxo5
2.45112	-0.898983	-0.0496826	um	Vesicles Paraspeckle	Vesicles Paraspeckle Relative To Cell Position	0.000	1.000	219	200000988	200000101	Not-Trans anti-PSPC1-A546 8C-S-PSPC1 V2.00	0	28. Not-Trans and anti-PSPC1-A546_Pos004_S001	00-sRHQ4moBQovDaWAexpVxo5
-3.92195	-3.95093	-0.250977	um	Vesicles Paraspeckle	Vesicles Paraspeckle Relative To Cell Position	0.000	1.000	220	200000989	200000102	Not-Trans anti-PSPC1-A546 8C-S-PSPC1 V2.00	0	28. Not-Trans and anti-PSPC1-A546_Pos004_S001	00-sRHQ4moBQovDaWAexpVxo5
-0.91976	4.48897	-0.401733	um	Vesicles Paraspeckle	Vesicles Paraspeckle Relative To Cell Position	0.000	1.000	220	200000990	200000103	Not-Trans anti-PSPC1-A546 8C-S-PSPC1 V2.00	0	28. Not-Trans and anti-PSPC1-A546_Pos004_S001	00-sRHQ4moBQovDaWAexpVxo5
8.47378	-6.4414	-0.485962	um	Vesicles Paraspeckle	Vesicles Paraspeckle Relative To Cell Position	0.000	1.000	221	200000991	200000104	Not-Trans anti-PSPC1-A546 8C-S-PSPC1 V2.00	0	28. Not-Trans and anti-PSPC1-A546_Pos004_S001	00-sRHQ4moBQovDaWAexpVxo5
2.12907	6.65749	-0.47583	um	Vesicles Paraspeckle	Vesicles Paraspeckle Relative To Cell Position	0.000	1.000	224	200000992	200000105	Not-Trans anti-PSPC1-A546 8C-S-PSPC1 V2.00	0	28. Not-Trans and anti-PSPC1-A546_Pos004_S001	00-sRHQ4moBQovDaWAexpVxo5
1.17729	6.93703	-0.389038	um	Vesicles Paraspeckle	Vesicles Paraspeckle Relative To Cell Position	0.000	1.000	224	200000993	200000106	Not-Trans anti-PSPC1-A546 8C-S-PSPC1 V2.00	0	28. Not-Trans and anti-PSPC1-A546_Pos004_S001	00-sRHQ4moBQovDaWAexpVxo5
1.6882	3.02531	-0.321533	um	Vesicles Paraspeckle	Vesicles Paraspeckle Relative To Cell Position	0.000	1.000	225	200000994	200000107	Not-Trans anti-PSPC1-A546 8C-S-PSPC1 V2.00	0	28. Not-Trans and anti-PSPC1-A546_Pos004_S001	00-sRHQ4moBQovDaWAexpVxo5
-3.05891	-4.16544	-0.430542	um	Vesicles Paraspeckle	Vesicles Paraspeckle Relative To Cell Position	0.000	1.000	229	200000995	200000108	Not-Trans anti-PSPC1-A546 8C-S-PSPC1 V2.00	0	28. Not-Trans and anti-PSPC1-A546_Pos004_S001	00-sRHQ4moBQovDaWAexpVxo5
-2.94726	-2.97399	-0.384521	um	Vesicles Paraspeckle	Vesicles Paraspeckle Relative To Cell Position	0.000	1.000	229	200000996	200000109	Not-Trans anti-PSPC1-A546 8C-S-PSPC1 V2.00	0	28. Not-Trans and anti-PSPC1-A546_Pos004_S001	00-sRHQ4moBQovDaWAexpVxo5
-2.36043	-5.16915	-0.329834	um	Vesicles Paraspeckle	Vesicles Paraspeckle Relative To Cell Position	0.000	1.000	229	200000997	200000110	Not-Trans anti-PSPC1-A546 8C-S-PSPC1 V2.00	0	28. Not-Trans and anti-PSPC1-A546_Pos004_S001	00-sRHQ4moBQovDaWAexpVxo5
-1.68766	-1.32154	-0.102417	um	Vesicles Paraspeckle	Vesicles Paraspeckle Relative To Cell Position	0.000	1.000	229	200000998	200000111	Not-Trans anti-PSPC1-A546 8C-S-PSPC1 V2.00	0	28. Not-Trans and anti-PSPC1-A546_Pos004_S001	00-sRHQ4moBQovDaWAexpVxo5
7.19443	6.14341	-0.253418	um	Vesicles Paraspeckle	Vesicles Paraspeckle Relative To Cell Position	0.000	1.000	229	200000999	200000112	Not-Trans anti-PSPC1-A546 8C-S-PSPC1 V2.00	0	28. Not-Trans and anti-PSPC1-A546_Pos004_S001	00-sRHQ4moBQovDaWAexpVxo5
-2.66125	-2.78105	0.194092	um	Vesicles Paraspeckle	Vesicles Paraspeckle Relative To Cell Position	0.000	1.000	229	200001000	200000113	Not-Trans anti-PSPC1-A546 8C-S-PSPC1 V2.00	0	28. Not-Trans and anti-PSPC1-A546_Pos004_S001	00-sRHQ4moBQovDaWAexpVxo5
6.71977	-4.27566	0.617676	um	Vesicles Paraspeckle	Vesicles Paraspeckle Relative To Cell Position	0.000	1.000	229	200001001	200000114	Not-Trans anti-PSPC1-A546 8C-S-PSPC1 V2.00	0	28. Not-Trans and anti-PSPC1-A546_Pos004_S001	00-sRHQ4moBQovDaWAexpVxo5
-16.7456	-5.57169	-0.481812	um	Vesicles Paraspeckle	Vesicles Paraspeckle Relative To Cell Position	0.000	1.000	230	200001002	200000115	Not-Trans anti-PSPC1-A546 8C-S-PSPC1 V2.00	0	28. Not-Trans and anti-PSPC1-A546_Pos004_S001	00-sRHQ4moBQovDaWAexpVxo5
-11.3943	-4.57143	-0.573608	um	Vesicles Paraspeckle	Vesicles Paraspeckle Relative To Cell Position	0.000	1.000	230	200001003	200000116	Not-Trans anti-PSPC1-A546 8C-S-PSPC1 V2.00	0	28. Not-Trans and anti-PSPC1-A546_Pos004_S001	00-sRHQ4moBQovDaWAexpVxo5
-9.3053	-4.43222	-0.313599	um	Vesicles Paraspeckle	Vesicles Paraspeckle Relative To Cell Position	0.000	1.000	230	200001004	200000117	Not-Trans anti-PSPC1-A546 8C-S-PSPC1 V2.00	0	28. Not-Trans and anti-PSPC1-A546_Pos004_S001	00-sRHQ4moBQovDaWAexpVxo5
-11.4433	-4.06823	-0.315674	um	Vesicles Paraspeckle	Vesicles Paraspeckle Relative To Cell Position	0.000	1.000	230	200001005	200000118	Not-Trans anti-PSPC1-A546 8C-S-PSPC1 V2.00	0	28. Not-Trans and anti-PSPC1-A546_Pos004_S001	00-sRHQ4moBQovDaWAexpVxo5
-13.8733	-3.85226	-0.409912	um	Vesicles Paraspeckle	Vesicles Paraspeckle Relative To Cell Position	0.000	1.000	230	200001006	200000119	Not-Trans anti-PSPC1-A546 8C-S-PSPC1 V2.00	0	28. Not-Trans and anti-PSPC1-A546_Pos004_S001	00-sRHQ4moBQovDaWAexpVxo5
-4.7182	-1.23663	-0.425903	um	Vesicles Paraspeckle	Vesicles Paraspeckle Relative To Cell Position	0.000	1.000	230	200001007	200000120	Not-Trans anti-PSPC1-A546 8C-S-PSPC1 V2.00	0	28. Not-Trans and anti-PSPC1-A546_Pos004_S001	00-sRHQ4moBQovDaWAexpVxo5
-10.2889	-0.518204	-0.343994	um	Vesicles Paraspeckle	Vesicles Paraspeckle Relative To Cell Position	0.000	1.000	230	200001008	200000121	Not-Trans anti-PSPC1-A546 8C-S-PSPC1 V2.00	0	28. Not-Trans and anti-PSPC1-A546_Pos004_S001	00-sRHQ4moBQovDaWAexpVxo5
-5.63972	0.930973	-0.578003	um	Vesicles Paraspeckle	Vesicles Paraspeckle Relative To Cell Position	0.000	1.000	230	200001009	200000122	Not-Trans anti-PSPC1-A546 8C-S-PSPC1 V2.00	0	28. Not-Trans and anti-PSPC1-A546_Pos004_S001	00-sRHQ4moBQovDaWAexpVxo5
-5.94434	3.33315	-0.450806	um	Vesicles Paraspeckle	Vesicles Paraspeckle Relative To Cell Position	0.000	1.000	230	200001010	200000123	Not-Trans anti-PSPC1-A546 8C-S-PSPC1 V2.00	0	28. Not-Trans and anti-PSPC1-A546_Pos004_S001	00-sRHQ4moBQovDaWAexpVxo5
-4.56165	2.895	-0.424316	um	Vesicles Paraspeckle	Vesicles Paraspeckle Relative To Cell Position	0.000	1.000	230	200001011	200000124	Not-Trans anti-PSPC1-A546 8C-S-PSPC1 V2.00	0	28. Not-Trans and anti-PSPC1-A546_Pos004_S001	00-sRHQ4moBQovDaWAexpVxo5
-16.4676	-2.8116	-0.204102	um	Vesicles Paraspeckle	Vesicles Paraspeckle Relative To Cell Position	0.000	1.000	230	200001012	200000125	Not-Trans anti-PSPC1-A546 8C-S-PSPC1 V2.00	0	28. Not-Trans and anti-PSPC1-A546_Pos004_S001	00-sRHQ4moBQovDaWAexpVxo5
-14.2698	-1.92083	-0.148926	um	Vesicles Paraspeckle	Vesicles Paraspeckle Relative To Cell Position	0.000	1.000	230	200001013	200000126	Not-Trans anti-PSPC1-A546 8C-S-PSPC1 V2.00	0	28. Not-Trans and anti-PSPC1-A546_Pos004_S001	00-sRHQ4moBQovDaWAexpVxo5
-13.4015	-1.94896	-0.107178	um	Vesicles Paraspeckle	Vesicles Paraspeckle Relative To Cell Position	0.000	1.000	230	200001014	200000127	Not-Trans anti-PSPC1-A546 8C-S-PSPC1 V2.00	0	28. Not-Trans and anti-PSPC1-A546_Pos004_S001	00-sRHQ4moBQovDaWAexpVxo5
-17.0084	-5.28331	0.219604	um	Vesicles Paraspeckle	Vesicles Paraspeckle Relative To Cell Position	0.000	1.000	230	200001015	200000128	Not-Trans anti-PSPC1-A546 8C-S-PSPC1 V2.00	0	28. Not-Trans and anti-PSPC1-A546_Pos004_S001	00-sRHQ4moBQovDaWAexpVxo5
-13.4018	-4.56454	0.352783	um	Vesicles Paraspeckle	Vesicles Paraspeckle Relative To Cell Position	0.000	1.000	230	200001016	200000129	Not-Trans anti-PSPC1-A546 8C-S-PSPC1 V2.00	0	28. Not-Trans and anti-PSPC1-A546_Pos004_S001	00-sRHQ4moBQovDaWAexpVxo5
-16.3067	-4.07584	0.214844	um	Vesicles Paraspeckle	Vesicles Paraspeckle Relative To Cell Position	0.000	1.000	230	200001017	200000130	Not-Trans anti-PSPC1-A546 8C-S-PSPC1 V2.00	0	28. Not-Trans and anti-PSPC1-A546_Pos004_S001	00-sRHQ4moBQovDaWAexpVxo5
-11.5237	-3.90117	0.216431	um	Vesicles Paraspeckle	Vesicles Paraspeckle Relative To Cell Position	0.000	1.000	230	200001018	200000131	Not-Trans anti-PSPC1-A546 8C-S-PSPC1 V2.00	0	28. Not-Trans and anti-PSPC1-A546_Pos004_S001	00-sRHQ4moBQovDaWAexpVxo5
-15.5704	-3.61081	0.12146	um	Vesicles Paraspeckle	Vesicles Paraspeckle Relative To Cell Position	0.000	1.000	230	200001019	200000132	Not-Trans anti-PSPC1-A546 8C-S-PSPC1 V2.00	0	28. Not-Trans and anti-PSPC1-A546_Pos004_S001	00-sRHQ4moBQovDaWAexpVxo5
-15.123	-3.21625	0.480835	um	Vesicles Paraspeckle	Vesicles Paraspeckle Relative To Cell Position	0.000	1.000	230	200001020	200000133	Not-Trans anti-PSPC1-A546 8C-S-PSPC1 V2.00	0	28. Not-Trans and anti-PSPC1-A546_Pos004_S001	00-sRHQ4moBQovDaWAexpVxo5
-7.61115	-1.92593	0.442261	um	Vesicles Paraspeckle	Vesicles Paraspeckle Relative To Cell Position	0.000	1.000	230	200001021	200000134	Not-Trans anti-PSPC1-A546 8C-S-PSPC1 V2.00	0	28. Not-Trans and anti-PSPC1-A546_Pos004_S001	00-sRHQ4moBQovDaWAexpVxo5
-10.9774	-3.87289	0.828247	um	Vesicles Paraspeckle	Vesicles Paraspeckle Relative To Cell Position	0.000	1.000	230	200001022	200000135	Not-Trans anti-PSPC1-A546 8C-S-PSPC1 V2.00	0	28. Not-Trans and anti-PSPC1-A546_Pos004_S001	00-sRHQ4moBQovDaWAexpVxo5
-9.32862	-3.86195	0.718628	um	Vesicles Paraspeckle	Vesicles Paraspeckle Relative To Cell Position	0.000	1.000	230	200001023	200000136	Not-Trans anti-PSPC1-A546 8C-S-PSPC1 V2.00	0	28. Not-Trans and anti-PSPC1-A546_Pos004_S001	00-sRHQ4moBQovDaWAexpVxo5
-8.61884	-3.25666	0.644775	um	Vesicles Paraspeckle	Vesicles Paraspeckle Relative To Cell Position	0.000	1.000	230	200001024	200000137	Not-Trans anti-PSPC1-A546 8C-S-PSPC1 V2.00	0	28. Not-Trans and anti-PSPC1-A546_Pos004_S001	00-sRHQ4moBQovDaWAexpVxo5
-7.151	-3.3729	0.691284	um	Vesicles Paraspeckle	Vesicles Paraspeckle Relative To Cell Position	0.000	1.000	230	200001025	200000138	Not-Trans anti-PSPC1-A546 8C-S-PSPC1 V2.00	0	28. Not-Trans and anti-PSPC1-A546_Pos004_S001	00-sRHQ4moBQovDaWAexpVxo5
-5.4776	-3.33448	0.516479	um	Vesicles Paraspeckle	Vesicles Paraspeckle Relative To Cell Position	0.000	1.000	230	200001026	200000139	Not-Trans anti-PSPC1-A546 8C-S-PSPC1 V2.00	0	28. Not-Trans and anti-PSPC1-A546_Pos004_S001	00-sRHQ4moBQovDaWAexpVxo5
-8.63831	-2.33775	0.734985	um	Vesicles Paraspeckle	Vesicles Paraspeckle Relative To Cell Position	0.000	1.000	230	200001027	200000140	Not-Trans anti-PSPC1-A546 8C-S-PSPC1 V2.00	0	28. Not-Trans and anti-PSPC1-A546_Pos004_S001	00-sRHQ4moBQovDaWAexpVxo5
-6.39232	-1.7041	0.516602	um	Vesicles Paraspeckle	Vesicles Paraspeckle Relative To Cell Position	0.000	1.000	230	200001028	200000141	Not-Trans anti-PSPC1-A546 8C-S-PSPC1 V2.00	0	28. Not-Trans and anti-PSPC1-A546_Pos004_S001	00-sRHQ4moBQovDaWAexpVxo5
-12.9393	-1.43728	0.753662	um	Vesicles Paraspeckle	Vesicles Paraspeckle Relative To Cell Position	0.000	1.000	230	200001029	200000142	Not-Trans anti-PSPC1-A546 8C-S-PSPC1 V2.00	0	28. Not-Trans and anti-PSPC1-A546_Pos004_S001	00-sRHQ4moBQovDaWAexpVxo5
-10.2434	-3.84993	1.13916	um	Vesicles Paraspeckle	Vesicles Paraspeckle Relative To Cell Position	0.000	1.000	230	200001030	200000143	Not-Trans anti-PSPC1-A546 8C-S-PSPC1 V2.00	0	28. Not-Trans and anti-PSPC1-A546_Pos004_S001	00-sRHQ4moBQovDaWAexpVxo5
-4.32349	-1.68493	-0.0510254	um	Vesicles Paraspeckle	Vesicles Paraspeckle Relative To Cell Position	0.000	1.000	230	200001031	200000144	Not-Trans anti-PSPC1-A546 8C-S-PSPC1 V2.00	0	28. Not-Trans and anti-PSPC1-A546_Pos004_S001	00-sRHQ4moBQovDaWAexpVxo5
-3.79334	-1.16446	0.287354	um	Vesicles Paraspeckle	Vesicles Paraspeckle Relative To Cell Position	0.000	1.000	230	200001032	200000145	Not-Trans anti-PSPC1-A546 8C-S-PSPC1 V2.00	0	28. Not-Trans and anti-PSPC1-A546_Pos004_S001	00-sRHQ4moBQovDaWAexpVxo5
-11.551	-0.412949	-0.130371	um	Vesicles Paraspeckle	Vesicles Paraspeckle Relative To Cell Position	0.000	1.000	230	200001033	200000146	Not-Trans anti-PSPC1-A546 8C-S-PSPC1 V2.00	0	28. Not-Trans and anti-PSPC1-A546_Pos004_S001	00-sRHQ4moBQovDaWAexpVxo5
-10.5284	1.45048	-0.13623	um	Vesicles Paraspeckle	Vesicles Paraspeckle Relative To Cell Position	0.000	1.000	230	200001034	200000147	Not-Trans anti-PSPC1-A546 8C-S-PSPC1 V2.00	0	28. Not-Trans and anti-PSPC1-A546_Pos004_S001	00-sRHQ4moBQovDaWAexpVxo5
-9.08146	1.97244	-0.243286	um	Vesicles Paraspeckle	Vesicles Paraspeckle Relative To Cell Position	0.000	1.000	230	200001035	200000148	Not-Trans anti-PSPC1-A546 8C-S-PSPC1 V2.00	0	28. Not-Trans and anti-PSPC1-A546_Pos004_S001	00-sRHQ4moBQovDaWAexpVxo5
-7.05481	3.28947	-0.046875	um	Vesicles Paraspeckle	Vesicles Paraspeckle Relative To Cell Position	0.000	1.000	230	200001036	200000149	Not-Trans anti-PSPC1-A546 8C-S-PSPC1 V2.00	0	28. Not-Trans and anti-PSPC1-A546_Pos004_S001	00-sRHQ4moBQovDaWAexpVxo5
-7.92347	-0.55629	0.161011	um	Vesicles Paraspeckle	Vesicles Paraspeckle Relative To Cell Position	0.000	1.000	230	200001037	200000150	Not-Trans anti-PSPC1-A546 8C-S-PSPC1 V2.00	0	28. Not-Trans and anti-PSPC1-A546_Pos004_S001	00-sRHQ4moBQovDaWAexpVxo5
-11.9463	0.98127	0.388062	um	Vesicles Paraspeckle	Vesicles Paraspeckle Relative To Cell Position	0.000	1.000	230	200001038	200000151	Not-Trans anti-PSPC1-A546 8C-S-PSPC1 V2.00	0	28. Not-Trans and anti-PSPC1-A546_Pos004_S001	00-sRHQ4moBQovDaWAexpVxo5
-8.63407	1.70558	0.312988	um	Vesicles Paraspeckle	Vesicles Paraspeckle Relative To Cell Position	0.000	1.000	230	200001039	200000152	Not-Trans anti-PSPC1-A546 8C-S-PSPC1 V2.00	0	28. Not-Trans and anti-PSPC1-A546_Pos004_S001	00-sRHQ4moBQovDaWAexpVxo5
-8.06802	2.71776	0.327759	um	Vesicles Paraspeckle	Vesicles Paraspeckle Relative To Cell Position	0.000	1.000	230	200001040	200000153	Not-Trans anti-PSPC1-A546 8C-S-PSPC1 V2.00	0	28. Not-Trans and anti-PSPC1-A546_Pos004_S001	00-sRHQ4moBQovDaWAexpVxo5
-6.69731	3.17824	0.331909	um	Vesicles Paraspeckle	Vesicles Paraspeckle Relative To Cell Position	0.000	1.000	230	200001041	200000154	Not-Trans anti-PSPC1-A546 8C-S-PSPC1 V2.00	0	28. Not-Trans and anti-PSPC1-A546_Pos004_S001	00-sRHQ4moBQovDaWAexpVxo5
-13.8565	-0.479782	0.625122	um	Vesicles Paraspeckle	Vesicles Paraspeckle Relative To Cell Position	0.000	1.000	230	200001042	200000155	Not-Trans anti-PSPC1-A546 8C-S-PSPC1 V2.00	0	28. Not-Trans and anti-PSPC1-A546_Pos004_S001	00-sRHQ4moBQovDaWAexpVxo5
-10.023	-0.0122223	0.787598	um	Vesicles Paraspeckle	Vesicles Paraspeckle Relative To Cell Position	0.000	1.000	230	200001043	200000156	Not-Trans anti-PSPC1-A546 8C-S-PSPC1 V2.00	0	28. Not-Trans and anti-PSPC1-A546_Pos004_S001	00-sRHQ4moBQovDaWAexpVxo5
-6.43501	0.242172	0.773315	um	Vesicles Paraspeckle	Vesicles Paraspeckle Relative To Cell Position	0.000	1.000	230	200001044	200000157	Not-Trans anti-PSPC1-A546 8C-S-PSPC1 V2.00	0	28. Not-Trans and anti-PSPC1-A546_Pos004_S001	00-sRHQ4moBQovDaWAexpVxo5
-6.16222	0.954048	0.623657	um	Vesicles Paraspeckle	Vesicles Paraspeckle Relative To Cell Position	0.000	1.000	230	200001045	200000158	Not-Trans anti-PSPC1-A546 8C-S-PSPC1 V2.00	0	28. Not-Trans and anti-PSPC1-A546_Pos004_S001	00-sRHQ4moBQovDaWAexpVxo5
-11.1771	-0.292713	0.904541	um	Vesicles Paraspeckle	Vesicles Paraspeckle Relative To Cell Position	0.000	1.000	230	200001046	200000159	Not-Trans anti-PSPC1-A546 8C-S-PSPC1 V2.00	0	28. Not-Trans and anti-PSPC1-A546_Pos004_S001	00-sRHQ4moBQovDaWAexpVxo5
-4.63835	-1.06324	0.545166	um	Vesicles Paraspeckle	Vesicles Paraspeckle Relative To Cell Position	0.000	1.000	230	200001047	200000160	Not-Trans anti-PSPC1-A546 8C-S-PSPC1 V2.00	0	28. Not-Trans and anti-PSPC1-A546_Pos004_S001	00-sRHQ4moBQovDaWAexpVxo5
6.17628	4.0765	-0.550293	um	Vesicles Paraspeckle	Vesicles Paraspeckle Relative To Cell Position	0.000	1.000	231	200001048	200000161	Not-Trans anti-PSPC1-A546 8C-S-PSPC1 V2.00	0	28. Not-Trans and anti-PSPC1-A546_Pos004_S001	00-sRHQ4moBQovDaWAexpVxo5
-1.6962	-5.43841	-0.518066	um	Vesicles Paraspeckle	Vesicles Paraspeckle Relative To Cell Position	0.000	1.000	232	200001049	200000162	Not-Trans anti-PSPC1-A546 8C-S-PSPC1 V2.00	0	28. Not-Trans and anti-PSPC1-A546_Pos004_S001	00-sRHQ4moBQovDaWAexpVxo5
-0.730595	-5.17881	-0.338623	um	Vesicles Paraspeckle	Vesicles Paraspeckle Relative To Cell Position	0.000	1.000	232	200001050	200000163	Not-Trans anti-PSPC1-A546 8C-S-PSPC1 V2.00	0	28. Not-Trans and anti-PSPC1-A546_Pos004_S001	00-sRHQ4moBQovDaWAexpVxo5
-0.711868	-3.80079	0.00549316	um	Vesicles Paraspeckle	Vesicles Paraspeckle Relative To Cell Position	0.000	1.000	232	200001051	200000164	Not-Trans anti-PSPC1-A546 8C-S-PSPC1 V2.00	0	28. Not-Trans and anti-PSPC1-A546_Pos004_S001	00-sRHQ4moBQovDaWAexpVxo5
-0.0290298	0.315722	0.336426	um	Vesicles Paraspeckle	Vesicles Paraspeckle Relative To Cell Position	0.000	1.000	232	200001052	200000165	Not-Trans anti-PSPC1-A546 8C-S-PSPC1 V2.00	0	28. Not-Trans and anti-PSPC1-A546_Pos004_S001	00-sRHQ4moBQovDaWAexpVxo5
-1.19412	-2.83203	1.02783	um	Vesicles Paraspeckle	Vesicles Paraspeckle Relative To Cell Position	0.000	1.000	232	200001053	200000166	Not-Trans anti-PSPC1-A546 8C-S-PSPC1 V2.00	0	28. Not-Trans and anti-PSPC1-A546_Pos004_S001	00-sRHQ4moBQovDaWAexpVxo5
-2.573	-3.96218	-0.222412	um	Vesicles Paraspeckle	Vesicles Paraspeckle Relative To Cell Position	0.000	1.000	233	200001054	200000167	Not-Trans anti-PSPC1-A546 8C-S-PSPC1 V2.00	0	28. Not-Trans and anti-PSPC1-A546_Pos004_S001	00-sRHQ4moBQovDaWAexpVxo5
-3.37585	-2.9786	0.0928955	um	Vesicles Paraspeckle	Vesicles Paraspeckle Relative To Cell Position	0.000	1.000	233	200001055	200000168	Not-Trans anti-PSPC1-A546 8C-S-PSPC1 V2.00	0	28. Not-Trans and anti-PSPC1-A546_Pos004_S001	00-sRHQ4moBQovDaWAexpVxo5
-3.84254	6.13422	-0.072876	um	Vesicles Paraspeckle	Vesicles Paraspeckle Relative To Cell Position	0.000	1.000	233	200001056	200000169	Not-Trans anti-PSPC1-A546 8C-S-PSPC1 V2.00	0	28. Not-Trans and anti-PSPC1-A546_Pos004_S001	00-sRHQ4moBQovDaWAexpVxo5
-2.8008	-0.770769	0.286255	um	Vesicles Paraspeckle	Vesicles Paraspeckle Relative To Cell Position	0.000	1.000	233	200001057	200000170	Not-Trans anti-PSPC1-A546 8C-S-PSPC1 V2.00	0	28. Not-Trans and anti-PSPC1-A546_Pos004_S001	00-sRHQ4moBQovDaWAexpVxo5
-3.54055	-0.584186	0.358398	um	Vesicles Paraspeckle	Vesicles Paraspeckle Relative To Cell Position	0.000	1.000	233	200001058	200000171	Not-Trans anti-PSPC1-A546 8C-S-PSPC1 V2.00	0	28. Not-Trans and anti-PSPC1-A546_Pos004_S001	00-sRHQ4moBQovDaWAexpVxo5
8.52008	1.92248	-0.313477	um	Vesicles Paraspeckle	Vesicles Paraspeckle Relative To Cell Position	0.000	1.000	234	200001059	200000172	Not-Trans anti-PSPC1-A546 8C-S-PSPC1 V2.00	0	28. Not-Trans and anti-PSPC1-A546_Pos004_S001	00-sRHQ4moBQovDaWAexpVxo5
-1.1256	3.34492	-0.360107	um	Vesicles Paraspeckle	Vesicles Paraspeckle Relative To Cell Position	0.000	1.000	234	200001060	200000173	Not-Trans anti-PSPC1-A546 8C-S-PSPC1 V2.00	0	28. Not-Trans and anti-PSPC1-A546_Pos004_S001	00-sRHQ4moBQovDaWAexpVxo5
7.52512	4.10936	-0.350342	um	Vesicles Paraspeckle	Vesicles Paraspeckle Relative To Cell Position	0.000	1.000	234	200001061	200000174	Not-Trans anti-PSPC1-A546 8C-S-PSPC1 V2.00	0	28. Not-Trans and anti-PSPC1-A546_Pos004_S001	00-sRHQ4moBQovDaWAexpVxo5
-0.159058	0.748817	-0.0513916	um	Vesicles Paraspeckle	Vesicles Paraspeckle Relative To Cell Position	0.000	1.000	234	200001062	200000175	Not-Trans anti-PSPC1-A546 8C-S-PSPC1 V2.00	0	28. Not-Trans and anti-PSPC1-A546_Pos004_S001	00-sRHQ4moBQovDaWAexpVxo5
8.04562	0.948534	-0.145996	um	Vesicles Paraspeckle	Vesicles Paraspeckle Relative To Cell Position	0.000	1.000	234	200001063	200000176	Not-Trans anti-PSPC1-A546 8C-S-PSPC1 V2.00	0	28. Not-Trans and anti-PSPC1-A546_Pos004_S001	00-sRHQ4moBQovDaWAexpVxo5
0.0982513	8.89781	-0.211182	um	Vesicles Paraspeckle	Vesicles Paraspeckle Relative To Cell Position	0.000	1.000	234	200001064	200000177	Not-Trans anti-PSPC1-A546 8C-S-PSPC1 V2.00	0	28. Not-Trans and anti-PSPC1-A546_Pos004_S001	00-sRHQ4moBQovDaWAexpVxo5
1.22826	8.01104	-0.0802002	um	Vesicles Paraspeckle	Vesicles Paraspeckle Relative To Cell Position	0.000	1.000	237	200001065	200000178	Not-Trans anti-PSPC1-A546 8C-S-PSPC1 V2.00	0	28. Not-Trans and anti-PSPC1-A546_Pos004_S001	00-sRHQ4moBQovDaWAexpVxo5
1.02634	6.04964	0.377808	um	Vesicles Paraspeckle	Vesicles Paraspeckle Relative To Cell Position	0.000	1.000	237	200001066	200000179	Not-Trans anti-PSPC1-A546 8C-S-PSPC1 V2.00	0	28. Not-Trans and anti-PSPC1-A546_Pos004_S001	00-sRHQ4moBQovDaWAexpVxo5
-5.26799	7.73829	0.426636	um	Vesicles Paraspeckle	Vesicles Paraspeckle Relative To Cell Position	0.000	1.000	237	200001067	200000180	Not-Trans anti-PSPC1-A546 8C-S-PSPC1 V2.00	0	28. Not-Trans and anti-PSPC1-A546_Pos004_S001	00-sRHQ4moBQovDaWAexpVxo5
-2.60034	-0.769772	-0.244263	um	Vesicles Paraspeckle	Vesicles Paraspeckle Relative To Cell Position	0.000	1.000	238	200001068	200000181	Not-Trans anti-PSPC1-A546 8C-S-PSPC1 V2.00	0	28. Not-Trans and anti-PSPC1-A546_Pos004_S001	00-sRHQ4moBQovDaWAexpVxo5
2.94501	-1.0752	0.0684814	um	Vesicles Paraspeckle	Vesicles Paraspeckle Relative To Cell Position	0.000	1.000	238	200001069	200000182	Not-Trans anti-PSPC1-A546 8C-S-PSPC1 V2.00	0	28. Not-Trans and anti-PSPC1-A546_Pos004_S001	00-sRHQ4moBQovDaWAexpVxo5
1.13112	0.22554	-0.229614	um	Vesicles Paraspeckle	Vesicles Paraspeckle Relative To Cell Position	0.000	1.000	242	200001070	200000183	Not-Trans anti-PSPC1-A546 8C-S-PSPC1 V2.00	0	28. Not-Trans and anti-PSPC1-A546_Pos004_S001	00-sRHQ4moBQovDaWAexpVxo5
-7.36841	1.78732	-0.317993	um	Vesicles Paraspeckle	Vesicles Paraspeckle Relative To Cell Position	0.000	1.000	242	200001071	200000184	Not-Trans anti-PSPC1-A546 8C-S-PSPC1 V2.00	0	28. Not-Trans and anti-PSPC1-A546_Pos004_S001	00-sRHQ4moBQovDaWAexpVxo5
-0.827271	2.20645	-0.184937	um	Vesicles Paraspeckle	Vesicles Paraspeckle Relative To Cell Position	0.000	1.000	242	200001072	200000185	Not-Trans anti-PSPC1-A546 8C-S-PSPC1 V2.00	0	28. Not-Trans and anti-PSPC1-A546_Pos004_S001	00-sRHQ4moBQovDaWAexpVxo5
-5.44592	-5.19244	0.0228271	um	Vesicles Paraspeckle	Vesicles Paraspeckle Relative To Cell Position	0.000	1.000	242	200001073	200000186	Not-Trans anti-PSPC1-A546 8C-S-PSPC1 V2.00	0	28. Not-Trans and anti-PSPC1-A546_Pos004_S001	00-sRHQ4moBQovDaWAexpVxo5
-7.20963	-4.49599	-0.0441895	um	Vesicles Paraspeckle	Vesicles Paraspeckle Relative To Cell Position	0.000	1.000	242	200001074	200000187	Not-Trans anti-PSPC1-A546 8C-S-PSPC1 V2.00	0	28. Not-Trans and anti-PSPC1-A546_Pos004_S001	00-sRHQ4moBQovDaWAexpVxo5
-7.31842	-3.84917	0.0759277	um	Vesicles Paraspeckle	Vesicles Paraspeckle Relative To Cell Position	0.000	1.000	242	200001075	200000188	Not-Trans anti-PSPC1-A546 8C-S-PSPC1 V2.00	0	28. Not-Trans and anti-PSPC1-A546_Pos004_S001	00-sRHQ4moBQovDaWAexpVxo5
-7.85071	-3.56821	0.220093	um	Vesicles Paraspeckle	Vesicles Paraspeckle Relative To Cell Position	0.000	1.000	242	200001076	200000189	Not-Trans anti-PSPC1-A546 8C-S-PSPC1 V2.00	0	28. Not-Trans and anti-PSPC1-A546_Pos004_S001	00-sRHQ4moBQovDaWAexpVxo5
2.20439	0.284195	-0.0142822	um	Vesicles Paraspeckle	Vesicles Paraspeckle Relative To Cell Position	0.000	1.000	242	200001077	200000190	Not-Trans anti-PSPC1-A546 8C-S-PSPC1 V2.00	0	28. Not-Trans and anti-PSPC1-A546_Pos004_S001	00-sRHQ4moBQovDaWAexpVxo5
-0.679733	0.812958	0.0693359	um	Vesicles Paraspeckle	Vesicles Paraspeckle Relative To Cell Position	0.000	1.000	242	200001078	200000191	Not-Trans anti-PSPC1-A546 8C-S-PSPC1 V2.00	0	28. Not-Trans and anti-PSPC1-A546_Pos004_S001	00-sRHQ4moBQovDaWAexpVxo5
0.278	1.69559	-0.0523682	um	Vesicles Paraspeckle	Vesicles Paraspeckle Relative To Cell Position	0.000	1.000	242	200001079	200000192	Not-Trans anti-PSPC1-A546 8C-S-PSPC1 V2.00	0	28. Not-Trans and anti-PSPC1-A546_Pos004_S001	00-sRHQ4moBQovDaWAexpVxo5
0.561508	2.63972	0.183228	um	Vesicles Paraspeckle	Vesicles Paraspeckle Relative To Cell Position	0.000	1.000	242	200001080	200000193	Not-Trans anti-PSPC1-A546 8C-S-PSPC1 V2.00	0	28. Not-Trans and anti-PSPC1-A546_Pos004_S001	00-sRHQ4moBQovDaWAexpVxo5
-6.14767	1.99142	0.390503	um	Vesicles Paraspeckle	Vesicles Paraspeckle Relative To Cell Position	0.000	1.000	242	200001081	200000194	Not-Trans anti-PSPC1-A546 8C-S-PSPC1 V2.00	0	28. Not-Trans and anti-PSPC1-A546_Pos004_S001	00-sRHQ4moBQovDaWAexpVxo5
-5.43512	-1.10664	-0.298462	um	Vesicles Paraspeckle	Vesicles Paraspeckle Relative To Cell Position	0.000	1.000	243	200001082	200000195	Not-Trans anti-PSPC1-A546 8C-S-PSPC1 V2.00	0	28. Not-Trans and anti-PSPC1-A546_Pos004_S001	00-sRHQ4moBQovDaWAexpVxo5
-5.93098	-0.614838	-0.394165	um	Vesicles Paraspeckle	Vesicles Paraspeckle Relative To Cell Position	0.000	1.000	243	200001083	200000196	Not-Trans anti-PSPC1-A546 8C-S-PSPC1 V2.00	0	28. Not-Trans and anti-PSPC1-A546_Pos004_S001	00-sRHQ4moBQovDaWAexpVxo5
6.60593	1.04453	-0.293823	um	Vesicles Paraspeckle	Vesicles Paraspeckle Relative To Cell Position	0.000	1.000	243	200001084	200000197	Not-Trans anti-PSPC1-A546 8C-S-PSPC1 V2.00	0	28. Not-Trans and anti-PSPC1-A546_Pos004_S001	00-sRHQ4moBQovDaWAexpVxo5
7.32515	1.48384	-0.131592	um	Vesicles Paraspeckle	Vesicles Paraspeckle Relative To Cell Position	0.000	1.000	243	200001085	200000198	Not-Trans anti-PSPC1-A546 8C-S-PSPC1 V2.00	0	28. Not-Trans and anti-PSPC1-A546_Pos004_S001	00-sRHQ4moBQovDaWAexpVxo5
-5.04521	1.354	-0.28772	um	Vesicles Paraspeckle	Vesicles Paraspeckle Relative To Cell Position	0.000	1.000	244	200001086	200000199	Not-Trans anti-PSPC1-A546 8C-S-PSPC1 V2.00	0	28. Not-Trans and anti-PSPC1-A546_Pos004_S001	00-sRHQ4moBQovDaWAexpVxo5
7.33417	1.79436	-0.362305	um	Vesicles Paraspeckle	Vesicles Paraspeckle Relative To Cell Position	0.000	1.000	244	200001087	200000200	Not-Trans anti-PSPC1-A546 8C-S-PSPC1 V2.00	0	28. Not-Trans and anti-PSPC1-A546_Pos004_S001	00-sRHQ4moBQovDaWAexpVxo5
6.64182	0.827621	-0.0361328	um	Vesicles Paraspeckle	Vesicles Paraspeckle Relative To Cell Position	0.000	1.000	244	200001088	200000201	Not-Trans anti-PSPC1-A546 8C-S-PSPC1 V2.00	0	28. Not-Trans and anti-PSPC1-A546_Pos004_S001	00-sRHQ4moBQovDaWAexpVxo5
-2.18172	-3.83073	-0.445557	um	Vesicles Paraspeckle	Vesicles Paraspeckle Relative To Cell Position	0.000	1.000	249	200001089	200000000	Not-Trans anti-PSPC1-A546 8C-S-PSPC1 V2.00	0	28. Not-Trans and anti-PSPC1-A546_Pos005_S001	00-sX7Q9nmaarVW42vVNRrFNB
-0.746078	3.12905	-0.483887	um	Vesicles Paraspeckle	Vesicles Paraspeckle Relative To Cell Position	0.000	1.000	249	200001090	200000001	Not-Trans anti-PSPC1-A546 8C-S-PSPC1 V2.00	0	28. Not-Trans and anti-PSPC1-A546_Pos005_S001	00-sX7Q9nmaarVW42vVNRrFNB
-1.23599	3.35309	-0.132324	um	Vesicles Paraspeckle	Vesicles Paraspeckle Relative To Cell Position	0.000	1.000	249	200001091	200000002	Not-Trans anti-PSPC1-A546 8C-S-PSPC1 V2.00	0	28. Not-Trans and anti-PSPC1-A546_Pos005_S001	00-sX7Q9nmaarVW42vVNRrFNB
-0.495483	2.26311	0.112183	um	Vesicles Paraspeckle	Vesicles Paraspeckle Relative To Cell Position	0.000	1.000	249	200001092	200000003	Not-Trans anti-PSPC1-A546 8C-S-PSPC1 V2.00	0	28. Not-Trans and anti-PSPC1-A546_Pos005_S001	00-sX7Q9nmaarVW42vVNRrFNB
-0.984909	-4.37683	-0.585449	um	Vesicles Paraspeckle	Vesicles Paraspeckle Relative To Cell Position	0.000	1.000	250	200001093	200000004	Not-Trans anti-PSPC1-A546 8C-S-PSPC1 V2.00	0	28. Not-Trans and anti-PSPC1-A546_Pos005_S001	00-sX7Q9nmaarVW42vVNRrFNB
10.4943	-3.14452	-0.619751	um	Vesicles Paraspeckle	Vesicles Paraspeckle Relative To Cell Position	0.000	1.000	250	200001094	200000005	Not-Trans anti-PSPC1-A546 8C-S-PSPC1 V2.00	0	28. Not-Trans and anti-PSPC1-A546_Pos005_S001	00-sX7Q9nmaarVW42vVNRrFNB
0.00909424	-10.6781	-0.442261	um	Vesicles Paraspeckle	Vesicles Paraspeckle Relative To Cell Position	0.000	1.000	250	200001095	200000006	Not-Trans anti-PSPC1-A546 8C-S-PSPC1 V2.00	0	28. Not-Trans and anti-PSPC1-A546_Pos005_S001	00-sX7Q9nmaarVW42vVNRrFNB
-0.953857	-10.2336	-0.162109	um	Vesicles Paraspeckle	Vesicles Paraspeckle Relative To Cell Position	0.000	1.000	250	200001096	200000007	Not-Trans anti-PSPC1-A546 8C-S-PSPC1 V2.00	0	28. Not-Trans and anti-PSPC1-A546_Pos005_S001	00-sX7Q9nmaarVW42vVNRrFNB
-0.279984	-4.8656	-0.35791	um	Vesicles Paraspeckle	Vesicles Paraspeckle Relative To Cell Position	0.000	1.000	250	200001097	200000008	Not-Trans anti-PSPC1-A546 8C-S-PSPC1 V2.00	0	28. Not-Trans and anti-PSPC1-A546_Pos005_S001	00-sX7Q9nmaarVW42vVNRrFNB
-0.566635	-3.88805	-0.456299	um	Vesicles Paraspeckle	Vesicles Paraspeckle Relative To Cell Position	0.000	1.000	250	200001098	200000009	Not-Trans anti-PSPC1-A546 8C-S-PSPC1 V2.00	0	28. Not-Trans and anti-PSPC1-A546_Pos005_S001	00-sX7Q9nmaarVW42vVNRrFNB
8.82214	-6.07472	0.234985	um	Vesicles Paraspeckle	Vesicles Paraspeckle Relative To Cell Position	0.000	1.000	250	200001099	200000010	Not-Trans anti-PSPC1-A546 8C-S-PSPC1 V2.00	0	28. Not-Trans and anti-PSPC1-A546_Pos005_S001	00-sX7Q9nmaarVW42vVNRrFNB
8.11125	-5.86427	0.0194092	um	Vesicles Paraspeckle	Vesicles Paraspeckle Relative To Cell Position	0.000	1.000	250	200001100	200000011	Not-Trans anti-PSPC1-A546 8C-S-PSPC1 V2.00	0	28. Not-Trans and anti-PSPC1-A546_Pos005_S001	00-sX7Q9nmaarVW42vVNRrFNB
0.218643	-3.70193	-0.0401611	um	Vesicles Paraspeckle	Vesicles Paraspeckle Relative To Cell Position	0.000	1.000	250	200001101	200000012	Not-Trans anti-PSPC1-A546 8C-S-PSPC1 V2.00	0	28. Not-Trans and anti-PSPC1-A546_Pos005_S001	00-sX7Q9nmaarVW42vVNRrFNB
9.46892	-1.49916	-0.125366	um	Vesicles Paraspeckle	Vesicles Paraspeckle Relative To Cell Position	0.000	1.000	250	200001102	200000013	Not-Trans anti-PSPC1-A546 8C-S-PSPC1 V2.00	0	28. Not-Trans and anti-PSPC1-A546_Pos005_S001	00-sX7Q9nmaarVW42vVNRrFNB
3.35716	-1.27774	0.110718	um	Vesicles Paraspeckle	Vesicles Paraspeckle Relative To Cell Position	0.000	1.000	250	200001103	200000014	Not-Trans anti-PSPC1-A546 8C-S-PSPC1 V2.00	0	28. Not-Trans and anti-PSPC1-A546_Pos005_S001	00-sX7Q9nmaarVW42vVNRrFNB
6.72052	-7.19106	0.362427	um	Vesicles Paraspeckle	Vesicles Paraspeckle Relative To Cell Position	0.000	1.000	250	200001104	200000015	Not-Trans anti-PSPC1-A546 8C-S-PSPC1 V2.00	0	28. Not-Trans and anti-PSPC1-A546_Pos005_S001	00-sX7Q9nmaarVW42vVNRrFNB
1.08711	-5.40789	-0.336914	um	Vesicles Paraspeckle	Vesicles Paraspeckle Relative To Cell Position	0.000	1.000	251	200001105	200000016	Not-Trans anti-PSPC1-A546 8C-S-PSPC1 V2.00	0	28. Not-Trans and anti-PSPC1-A546_Pos005_S001	00-sX7Q9nmaarVW42vVNRrFNB
1.4413	-5.4243	-0.157959	um	Vesicles Paraspeckle	Vesicles Paraspeckle Relative To Cell Position	0.000	1.000	251	200001106	200000017	Not-Trans anti-PSPC1-A546 8C-S-PSPC1 V2.00	0	28. Not-Trans and anti-PSPC1-A546_Pos005_S001	00-sX7Q9nmaarVW42vVNRrFNB
-4.56339	-4.67565	-0.246826	um	Vesicles Paraspeckle	Vesicles Paraspeckle Relative To Cell Position	0.000	1.000	251	200001107	200000018	Not-Trans anti-PSPC1-A546 8C-S-PSPC1 V2.00	0	28. Not-Trans and anti-PSPC1-A546_Pos005_S001	00-sX7Q9nmaarVW42vVNRrFNB
-6.5433	-3.27855	-0.168091	um	Vesicles Paraspeckle	Vesicles Paraspeckle Relative To Cell Position	0.000	1.000	251	200001108	200000019	Not-Trans anti-PSPC1-A546 8C-S-PSPC1 V2.00	0	28. Not-Trans and anti-PSPC1-A546_Pos005_S001	00-sX7Q9nmaarVW42vVNRrFNB
-4.28531	-5.60062	0.161499	um	Vesicles Paraspeckle	Vesicles Paraspeckle Relative To Cell Position	0.000	1.000	251	200001109	200000020	Not-Trans anti-PSPC1-A546 8C-S-PSPC1 V2.00	0	28. Not-Trans and anti-PSPC1-A546_Pos005_S001	00-sX7Q9nmaarVW42vVNRrFNB
0.159302	7.74	-0.481079	um	Vesicles Paraspeckle	Vesicles Paraspeckle Relative To Cell Position	0.000	1.000	252	200001110	200000021	Not-Trans anti-PSPC1-A546 8C-S-PSPC1 V2.00	0	28. Not-Trans and anti-PSPC1-A546_Pos005_S001	00-sX7Q9nmaarVW42vVNRrFNB
-5.07201	2.44836	-0.325928	um	Vesicles Paraspeckle	Vesicles Paraspeckle Relative To Cell Position	0.000	1.000	252	200001111	200000022	Not-Trans anti-PSPC1-A546 8C-S-PSPC1 V2.00	0	28. Not-Trans and anti-PSPC1-A546_Pos005_S001	00-sX7Q9nmaarVW42vVNRrFNB
-6.55505	3.52518	-0.208008	um	Vesicles Paraspeckle	Vesicles Paraspeckle Relative To Cell Position	0.000	1.000	252	200001112	200000023	Not-Trans anti-PSPC1-A546 8C-S-PSPC1 V2.00	0	28. Not-Trans and anti-PSPC1-A546_Pos005_S001	00-sX7Q9nmaarVW42vVNRrFNB
0.411224	7.2639	-0.371704	um	Vesicles Paraspeckle	Vesicles Paraspeckle Relative To Cell Position	0.000	1.000	252	200001113	200000024	Not-Trans anti-PSPC1-A546 8C-S-PSPC1 V2.00	0	28. Not-Trans and anti-PSPC1-A546_Pos005_S001	00-sX7Q9nmaarVW42vVNRrFNB
-2.06259	8.97397	-0.284424	um	Vesicles Paraspeckle	Vesicles Paraspeckle Relative To Cell Position	0.000	1.000	252	200001114	200000025	Not-Trans anti-PSPC1-A546 8C-S-PSPC1 V2.00	0	28. Not-Trans and anti-PSPC1-A546_Pos005_S001	00-sX7Q9nmaarVW42vVNRrFNB
-2.73396	8.01811	0.169067	um	Vesicles Paraspeckle	Vesicles Paraspeckle Relative To Cell Position	0.000	1.000	252	200001115	200000026	Not-Trans anti-PSPC1-A546 8C-S-PSPC1 V2.00	0	28. Not-Trans and anti-PSPC1-A546_Pos005_S001	00-sX7Q9nmaarVW42vVNRrFNB
8.41355	-4.00079	-0.523804	um	Vesicles Paraspeckle	Vesicles Paraspeckle Relative To Cell Position	0.000	1.000	253	200001116	200000027	Not-Trans anti-PSPC1-A546 8C-S-PSPC1 V2.00	0	28. Not-Trans and anti-PSPC1-A546_Pos005_S001	00-sX7Q9nmaarVW42vVNRrFNB
8.08558	-3.98658	-0.0374756	um	Vesicles Paraspeckle	Vesicles Paraspeckle Relative To Cell Position	0.000	1.000	253	200001117	200000028	Not-Trans anti-PSPC1-A546 8C-S-PSPC1 V2.00	0	28. Not-Trans and anti-PSPC1-A546_Pos005_S001	00-sX7Q9nmaarVW42vVNRrFNB
8.06863	-2.88362	-0.203613	um	Vesicles Paraspeckle	Vesicles Paraspeckle Relative To Cell Position	0.000	1.000	253	200001118	200000029	Not-Trans anti-PSPC1-A546 8C-S-PSPC1 V2.00	0	28. Not-Trans and anti-PSPC1-A546_Pos005_S001	00-sX7Q9nmaarVW42vVNRrFNB
9.40801	-1.61973	-0.139893	um	Vesicles Paraspeckle	Vesicles Paraspeckle Relative To Cell Position	0.000	1.000	253	200001119	200000030	Not-Trans anti-PSPC1-A546 8C-S-PSPC1 V2.00	0	28. Not-Trans and anti-PSPC1-A546_Pos005_S001	00-sX7Q9nmaarVW42vVNRrFNB
8.3196	0.253225	-0.251221	um	Vesicles Paraspeckle	Vesicles Paraspeckle Relative To Cell Position	0.000	1.000	253	200001120	200000031	Not-Trans anti-PSPC1-A546 8C-S-PSPC1 V2.00	0	28. Not-Trans and anti-PSPC1-A546_Pos005_S001	00-sX7Q9nmaarVW42vVNRrFNB
9.92203	0.845841	-0.226929	um	Vesicles Paraspeckle	Vesicles Paraspeckle Relative To Cell Position	0.000	1.000	253	200001121	200000032	Not-Trans anti-PSPC1-A546 8C-S-PSPC1 V2.00	0	28. Not-Trans and anti-PSPC1-A546_Pos005_S001	00-sX7Q9nmaarVW42vVNRrFNB
9.3069	2.2158	-0.232178	um	Vesicles Paraspeckle	Vesicles Paraspeckle Relative To Cell Position	0.000	1.000	253	200001122	200000033	Not-Trans anti-PSPC1-A546 8C-S-PSPC1 V2.00	0	28. Not-Trans and anti-PSPC1-A546_Pos005_S001	00-sX7Q9nmaarVW42vVNRrFNB
7.79952	-0.247863	0.130615	um	Vesicles Paraspeckle	Vesicles Paraspeckle Relative To Cell Position	0.000	1.000	253	200001123	200000034	Not-Trans anti-PSPC1-A546 8C-S-PSPC1 V2.00	0	28. Not-Trans and anti-PSPC1-A546_Pos005_S001	00-sX7Q9nmaarVW42vVNRrFNB
8.81794	2.00675	0.0960693	um	Vesicles Paraspeckle	Vesicles Paraspeckle Relative To Cell Position	0.000	1.000	253	200001124	200000035	Not-Trans anti-PSPC1-A546 8C-S-PSPC1 V2.00	0	28. Not-Trans and anti-PSPC1-A546_Pos005_S001	00-sX7Q9nmaarVW42vVNRrFNB
7.49998	2.26289	-0.00280762	um	Vesicles Paraspeckle	Vesicles Paraspeckle Relative To Cell Position	0.000	1.000	253	200001125	200000036	Not-Trans anti-PSPC1-A546 8C-S-PSPC1 V2.00	0	28. Not-Trans and anti-PSPC1-A546_Pos005_S001	00-sX7Q9nmaarVW42vVNRrFNB
4.59124	5.41522	-0.112915	um	Vesicles Paraspeckle	Vesicles Paraspeckle Relative To Cell Position	0.000	1.000	255	200001126	200000037	Not-Trans anti-PSPC1-A546 8C-S-PSPC1 V2.00	0	28. Not-Trans and anti-PSPC1-A546_Pos005_S001	00-sX7Q9nmaarVW42vVNRrFNB
6.60506	-15.7105	-0.515137	um	Vesicles Paraspeckle	Vesicles Paraspeckle Relative To Cell Position	0.000	1.000	256	200001127	200000038	Not-Trans anti-PSPC1-A546 8C-S-PSPC1 V2.00	0	28. Not-Trans and anti-PSPC1-A546_Pos005_S001	00-sX7Q9nmaarVW42vVNRrFNB
6.58308	-12.7954	-0.670288	um	Vesicles Paraspeckle	Vesicles Paraspeckle Relative To Cell Position	0.000	1.000	256	200001128	200000039	Not-Trans anti-PSPC1-A546 8C-S-PSPC1 V2.00	0	28. Not-Trans and anti-PSPC1-A546_Pos005_S001	00-sX7Q9nmaarVW42vVNRrFNB
6.60274	0.602966	-0.494141	um	Vesicles Paraspeckle	Vesicles Paraspeckle Relative To Cell Position	0.000	1.000	256	200001129	200000040	Not-Trans anti-PSPC1-A546 8C-S-PSPC1 V2.00	0	28. Not-Trans and anti-PSPC1-A546_Pos005_S001	00-sX7Q9nmaarVW42vVNRrFNB
3.69153	4.672	-0.519897	um	Vesicles Paraspeckle	Vesicles Paraspeckle Relative To Cell Position	0.000	1.000	256	200001130	200000041	Not-Trans anti-PSPC1-A546 8C-S-PSPC1 V2.00	0	28. Not-Trans and anti-PSPC1-A546_Pos005_S001	00-sX7Q9nmaarVW42vVNRrFNB
2.67677	5.25259	-0.506836	um	Vesicles Paraspeckle	Vesicles Paraspeckle Relative To Cell Position	0.000	1.000	256	200001131	200000042	Not-Trans anti-PSPC1-A546 8C-S-PSPC1 V2.00	0	28. Not-Trans and anti-PSPC1-A546_Pos005_S001	00-sX7Q9nmaarVW42vVNRrFNB
2.02126	5.92192	-0.429932	um	Vesicles Paraspeckle	Vesicles Paraspeckle Relative To Cell Position	0.000	1.000	256	200001132	200000043	Not-Trans anti-PSPC1-A546 8C-S-PSPC1 V2.00	0	28. Not-Trans and anti-PSPC1-A546_Pos005_S001	00-sX7Q9nmaarVW42vVNRrFNB
5.19073	-15.926	-0.320801	um	Vesicles Paraspeckle	Vesicles Paraspeckle Relative To Cell Position	0.000	1.000	256	200001133	200000044	Not-Trans anti-PSPC1-A546 8C-S-PSPC1 V2.00	0	28. Not-Trans and anti-PSPC1-A546_Pos005_S001	00-sX7Q9nmaarVW42vVNRrFNB
7.35677	-15.1878	-0.287231	um	Vesicles Paraspeckle	Vesicles Paraspeckle Relative To Cell Position	0.000	1.000	256	200001134	200000045	Not-Trans anti-PSPC1-A546 8C-S-PSPC1 V2.00	0	28. Not-Trans and anti-PSPC1-A546_Pos005_S001	00-sX7Q9nmaarVW42vVNRrFNB
6.86526	-14.2554	-0.164917	um	Vesicles Paraspeckle	Vesicles Paraspeckle Relative To Cell Position	0.000	1.000	256	200001135	200000046	Not-Trans anti-PSPC1-A546 8C-S-PSPC1 V2.00	0	28. Not-Trans and anti-PSPC1-A546_Pos005_S001	00-sX7Q9nmaarVW42vVNRrFNB
6.8662	-13.7574	-0.295898	um	Vesicles Paraspeckle	Vesicles Paraspeckle Relative To Cell Position	0.000	1.000	256	200001136	200000047	Not-Trans anti-PSPC1-A546 8C-S-PSPC1 V2.00	0	28. Not-Trans and anti-PSPC1-A546_Pos005_S001	00-sX7Q9nmaarVW42vVNRrFNB
4.42136	-12.5139	-0.245605	um	Vesicles Paraspeckle	Vesicles Paraspeckle Relative To Cell Position	0.000	1.000	256	200001137	200000048	Not-Trans anti-PSPC1-A546 8C-S-PSPC1 V2.00	0	28. Not-Trans and anti-PSPC1-A546_Pos005_S001	00-sX7Q9nmaarVW42vVNRrFNB
4.93579	-12.5656	-0.0480957	um	Vesicles Paraspeckle	Vesicles Paraspeckle Relative To Cell Position	0.000	1.000	256	200001138	200000049	Not-Trans anti-PSPC1-A546 8C-S-PSPC1 V2.00	0	28. Not-Trans and anti-PSPC1-A546_Pos005_S001	00-sX7Q9nmaarVW42vVNRrFNB
11.1498	-11.5742	-0.16394	um	Vesicles Paraspeckle	Vesicles Paraspeckle Relative To Cell Position	0.000	1.000	256	200001139	200000050	Not-Trans anti-PSPC1-A546 8C-S-PSPC1 V2.00	0	28. Not-Trans and anti-PSPC1-A546_Pos005_S001	00-sX7Q9nmaarVW42vVNRrFNB
14.0571	-11.2975	-0.22522	um	Vesicles Paraspeckle	Vesicles Paraspeckle Relative To Cell Position	0.000	1.000	256	200001140	200000051	Not-Trans anti-PSPC1-A546 8C-S-PSPC1 V2.00	0	28. Not-Trans and anti-PSPC1-A546_Pos005_S001	00-sX7Q9nmaarVW42vVNRrFNB
2.27589	-11.1004	-0.174805	um	Vesicles Paraspeckle	Vesicles Paraspeckle Relative To Cell Position	0.000	1.000	256	200001141	200000052	Not-Trans anti-PSPC1-A546 8C-S-PSPC1 V2.00	0	28. Not-Trans and anti-PSPC1-A546_Pos005_S001	00-sX7Q9nmaarVW42vVNRrFNB
5.63635	-11.1119	-0.222412	um	Vesicles Paraspeckle	Vesicles Paraspeckle Relative To Cell Position	0.000	1.000	256	200001142	200000053	Not-Trans anti-PSPC1-A546 8C-S-PSPC1 V2.00	0	28. Not-Trans and anti-PSPC1-A546_Pos005_S001	00-sX7Q9nmaarVW42vVNRrFNB
3.72972	-10.5392	-0.184937	um	Vesicles Paraspeckle	Vesicles Paraspeckle Relative To Cell Position	0.000	1.000	256	200001143	200000054	Not-Trans anti-PSPC1-A546 8C-S-PSPC1 V2.00	0	28. Not-Trans and anti-PSPC1-A546_Pos005_S001	00-sX7Q9nmaarVW42vVNRrFNB
12.939	-10.3904	-0.248657	um	Vesicles Paraspeckle	Vesicles Paraspeckle Relative To Cell Position	0.000	1.000	256	200001144	200000055	Not-Trans anti-PSPC1-A546 8C-S-PSPC1 V2.00	0	28. Not-Trans and anti-PSPC1-A546_Pos005_S001	00-sX7Q9nmaarVW42vVNRrFNB
5.92886	-9.85831	-0.1698	um	Vesicles Paraspeckle	Vesicles Paraspeckle Relative To Cell Position	0.000	1.000	256	200001145	200000056	Not-Trans anti-PSPC1-A546 8C-S-PSPC1 V2.00	0	28. Not-Trans and anti-PSPC1-A546_Pos005_S001	00-sX7Q9nmaarVW42vVNRrFNB
3.56975	-9.66891	-0.21167	um	Vesicles Paraspeckle	Vesicles Paraspeckle Relative To Cell Position	0.000	1.000	256	200001146	200000057	Not-Trans anti-PSPC1-A546 8C-S-PSPC1 V2.00	0	28. Not-Trans and anti-PSPC1-A546_Pos005_S001	00-sX7Q9nmaarVW42vVNRrFNB
13.055	-8.46718	-0.174438	um	Vesicles Paraspeckle	Vesicles Paraspeckle Relative To Cell Position	0.000	1.000	256	200001147	200000058	Not-Trans anti-PSPC1-A546 8C-S-PSPC1 V2.00	0	28. Not-Trans and anti-PSPC1-A546_Pos005_S001	00-sX7Q9nmaarVW42vVNRrFNB
13.4359	-7.72591	-0.120117	um	Vesicles Paraspeckle	Vesicles Paraspeckle Relative To Cell Position	0.000	1.000	256	200001148	200000059	Not-Trans anti-PSPC1-A546 8C-S-PSPC1 V2.00	0	28. Not-Trans and anti-PSPC1-A546_Pos005_S001	00-sX7Q9nmaarVW42vVNRrFNB
11.5894	-1.49652	-0.0460205	um	Vesicles Paraspeckle	Vesicles Paraspeckle Relative To Cell Position	0.000	1.000	256	200001149	200000060	Not-Trans anti-PSPC1-A546 8C-S-PSPC1 V2.00	0	28. Not-Trans and anti-PSPC1-A546_Pos005_S001	00-sX7Q9nmaarVW42vVNRrFNB
7.49983	-0.0770874	-0.379883	um	Vesicles Paraspeckle	Vesicles Paraspeckle Relative To Cell Position	0.000	1.000	256	200001150	200000061	Not-Trans anti-PSPC1-A546 8C-S-PSPC1 V2.00	0	28. Not-Trans and anti-PSPC1-A546_Pos005_S001	00-sX7Q9nmaarVW42vVNRrFNB
9.29517	0.914093	-0.0289307	um	Vesicles Paraspeckle	Vesicles Paraspeckle Relative To Cell Position	0.000	1.000	256	200001151	200000062	Not-Trans anti-PSPC1-A546 8C-S-PSPC1 V2.00	0	28. Not-Trans and anti-PSPC1-A546_Pos005_S001	00-sX7Q9nmaarVW42vVNRrFNB
7.64177	1.56372	-0.0632324	um	Vesicles Paraspeckle	Vesicles Paraspeckle Relative To Cell Position	0.000	1.000	256	200001152	200000063	Not-Trans anti-PSPC1-A546 8C-S-PSPC1 V2.00	0	28. Not-Trans and anti-PSPC1-A546_Pos005_S001	00-sX7Q9nmaarVW42vVNRrFNB
2.06105	4.08049	-0.325928	um	Vesicles Paraspeckle	Vesicles Paraspeckle Relative To Cell Position	0.000	1.000	256	200001153	200000064	Not-Trans anti-PSPC1-A546 8C-S-PSPC1 V2.00	0	28. Not-Trans and anti-PSPC1-A546_Pos005_S001	00-sX7Q9nmaarVW42vVNRrFNB
6.70697	4.47154	-0.104492	um	Vesicles Paraspeckle	Vesicles Paraspeckle Relative To Cell Position	0.000	1.000	256	200001154	200000065	Not-Trans anti-PSPC1-A546 8C-S-PSPC1 V2.00	0	28. Not-Trans and anti-PSPC1-A546_Pos005_S001	00-sX7Q9nmaarVW42vVNRrFNB
4.25821	-13.3102	0.0822754	um	Vesicles Paraspeckle	Vesicles Paraspeckle Relative To Cell Position	0.000	1.000	256	200001155	200000066	Not-Trans anti-PSPC1-A546 8C-S-PSPC1 V2.00	0	28. Not-Trans and anti-PSPC1-A546_Pos005_S001	00-sX7Q9nmaarVW42vVNRrFNB
7.09639	-12.9849	0.0550537	um	Vesicles Paraspeckle	Vesicles Paraspeckle Relative To Cell Position	0.000	1.000	256	200001156	200000067	Not-Trans anti-PSPC1-A546 8C-S-PSPC1 V2.00	0	28. Not-Trans and anti-PSPC1-A546_Pos005_S001	00-sX7Q9nmaarVW42vVNRrFNB
5.34732	-12.8778	0.134399	um	Vesicles Paraspeckle	Vesicles Paraspeckle Relative To Cell Position	0.000	1.000	256	200001157	200000068	Not-Trans anti-PSPC1-A546 8C-S-PSPC1 V2.00	0	28. Not-Trans and anti-PSPC1-A546_Pos005_S001	00-sX7Q9nmaarVW42vVNRrFNB
5.41025	-11.8334	-0.00341797	um	Vesicles Paraspeckle	Vesicles Paraspeckle Relative To Cell Position	0.000	1.000	256	200001158	200000069	Not-Trans anti-PSPC1-A546 8C-S-PSPC1 V2.00	0	28. Not-Trans and anti-PSPC1-A546_Pos005_S001	00-sX7Q9nmaarVW42vVNRrFNB
4.92574	-11.3711	0.0905762	um	Vesicles Paraspeckle	Vesicles Paraspeckle Relative To Cell Position	0.000	1.000	256	200001159	200000070	Not-Trans anti-PSPC1-A546 8C-S-PSPC1 V2.00	0	28. Not-Trans and anti-PSPC1-A546_Pos005_S001	00-sX7Q9nmaarVW42vVNRrFNB
2.78365	-10.1484	0.0528564	um	Vesicles Paraspeckle	Vesicles Paraspeckle Relative To Cell Position	0.000	1.000	256	200001160	200000071	Not-Trans anti-PSPC1-A546 8C-S-PSPC1 V2.00	0	28. Not-Trans and anti-PSPC1-A546_Pos005_S001	00-sX7Q9nmaarVW42vVNRrFNB
11.6784	-9.9545	0.00708008	um	Vesicles Paraspeckle	Vesicles Paraspeckle Relative To Cell Position	0.000	1.000	256	200001161	200000072	Not-Trans anti-PSPC1-A546 8C-S-PSPC1 V2.00	0	28. Not-Trans and anti-PSPC1-A546_Pos005_S001	00-sX7Q9nmaarVW42vVNRrFNB
12.1476	-9.44519	0.0488281	um	Vesicles Paraspeckle	Vesicles Paraspeckle Relative To Cell Position	0.000	1.000	256	200001162	200000073	Not-Trans anti-PSPC1-A546 8C-S-PSPC1 V2.00	0	28. Not-Trans and anti-PSPC1-A546_Pos005_S001	00-sX7Q9nmaarVW42vVNRrFNB
12.084	-8.94908	0.085083	um	Vesicles Paraspeckle	Vesicles Paraspeckle Relative To Cell Position	0.000	1.000	256	200001163	200000074	Not-Trans anti-PSPC1-A546 8C-S-PSPC1 V2.00	0	28. Not-Trans and anti-PSPC1-A546_Pos005_S001	00-sX7Q9nmaarVW42vVNRrFNB
11.1865	-7.06873	0.0678711	um	Vesicles Paraspeckle	Vesicles Paraspeckle Relative To Cell Position	0.000	1.000	256	200001164	200000075	Not-Trans anti-PSPC1-A546 8C-S-PSPC1 V2.00	0	28. Not-Trans and anti-PSPC1-A546_Pos005_S001	00-sX7Q9nmaarVW42vVNRrFNB
8.98973	-0.30455	0.0882568	um	Vesicles Paraspeckle	Vesicles Paraspeckle Relative To Cell Position	0.000	1.000	256	200001165	200000076	Not-Trans anti-PSPC1-A546 8C-S-PSPC1 V2.00	0	28. Not-Trans and anti-PSPC1-A546_Pos005_S001	00-sX7Q9nmaarVW42vVNRrFNB
4.89085	4.54221	0.155762	um	Vesicles Paraspeckle	Vesicles Paraspeckle Relative To Cell Position	0.000	1.000	256	200001166	200000077	Not-Trans anti-PSPC1-A546 8C-S-PSPC1 V2.00	0	28. Not-Trans and anti-PSPC1-A546_Pos005_S001	00-sX7Q9nmaarVW42vVNRrFNB
6.34151	5.93312	0.00817871	um	Vesicles Paraspeckle	Vesicles Paraspeckle Relative To Cell Position	0.000	1.000	256	200001167	200000078	Not-Trans anti-PSPC1-A546 8C-S-PSPC1 V2.00	0	28. Not-Trans and anti-PSPC1-A546_Pos005_S001	00-sX7Q9nmaarVW42vVNRrFNB
-4.20242	-7.04935	-0.667603	um	Vesicles Paraspeckle	Vesicles Paraspeckle Relative To Cell Position	0.000	1.000	257	200001168	200000079	Not-Trans anti-PSPC1-A546 8C-S-PSPC1 V2.00	0	28. Not-Trans and anti-PSPC1-A546_Pos005_S001	00-sX7Q9nmaarVW42vVNRrFNB
1.23889	-7.79085	-0.36792	um	Vesicles Paraspeckle	Vesicles Paraspeckle Relative To Cell Position	0.000	1.000	257	200001169	200000080	Not-Trans anti-PSPC1-A546 8C-S-PSPC1 V2.00	0	28. Not-Trans and anti-PSPC1-A546_Pos005_S001	00-sX7Q9nmaarVW42vVNRrFNB
1.52814	-7.27902	-0.362549	um	Vesicles Paraspeckle	Vesicles Paraspeckle Relative To Cell Position	0.000	1.000	257	200001170	200000081	Not-Trans anti-PSPC1-A546 8C-S-PSPC1 V2.00	0	28. Not-Trans and anti-PSPC1-A546_Pos005_S001	00-sX7Q9nmaarVW42vVNRrFNB
-4.70998	-6.30417	-0.316772	um	Vesicles Paraspeckle	Vesicles Paraspeckle Relative To Cell Position	0.000	1.000	257	200001171	200000082	Not-Trans anti-PSPC1-A546 8C-S-PSPC1 V2.00	0	28. Not-Trans and anti-PSPC1-A546_Pos005_S001	00-sX7Q9nmaarVW42vVNRrFNB
-7.88896	-5.91005	-0.332886	um	Vesicles Paraspeckle	Vesicles Paraspeckle Relative To Cell Position	0.000	1.000	257	200001172	200000083	Not-Trans anti-PSPC1-A546 8C-S-PSPC1 V2.00	0	28. Not-Trans and anti-PSPC1-A546_Pos005_S001	00-sX7Q9nmaarVW42vVNRrFNB
-5.93871	-5.94589	-0.287354	um	Vesicles Paraspeckle	Vesicles Paraspeckle Relative To Cell Position	0.000	1.000	257	200001173	200000084	Not-Trans anti-PSPC1-A546 8C-S-PSPC1 V2.00	0	28. Not-Trans and anti-PSPC1-A546_Pos005_S001	00-sX7Q9nmaarVW42vVNRrFNB
-8.05502	-5.3605	-0.163818	um	Vesicles Paraspeckle	Vesicles Paraspeckle Relative To Cell Position	0.000	1.000	257	200001174	200000085	Not-Trans anti-PSPC1-A546 8C-S-PSPC1 V2.00	0	28. Not-Trans and anti-PSPC1-A546_Pos005_S001	00-sX7Q9nmaarVW42vVNRrFNB
-5.1832	-5.29906	-0.297363	um	Vesicles Paraspeckle	Vesicles Paraspeckle Relative To Cell Position	0.000	1.000	257	200001175	200000086	Not-Trans anti-PSPC1-A546 8C-S-PSPC1 V2.00	0	28. Not-Trans and anti-PSPC1-A546_Pos005_S001	00-sX7Q9nmaarVW42vVNRrFNB
4.41951	1.38644	-0.272705	um	Vesicles Paraspeckle	Vesicles Paraspeckle Relative To Cell Position	0.000	1.000	257	200001176	200000087	Not-Trans anti-PSPC1-A546 8C-S-PSPC1 V2.00	0	28. Not-Trans and anti-PSPC1-A546_Pos005_S001	00-sX7Q9nmaarVW42vVNRrFNB
3.53415	4.05328	-0.437378	um	Vesicles Paraspeckle	Vesicles Paraspeckle Relative To Cell Position	0.000	1.000	257	200001177	200000088	Not-Trans anti-PSPC1-A546 8C-S-PSPC1 V2.00	0	28. Not-Trans and anti-PSPC1-A546_Pos005_S001	00-sX7Q9nmaarVW42vVNRrFNB
-5.14919	-5.87259	-0.147095	um	Vesicles Paraspeckle	Vesicles Paraspeckle Relative To Cell Position	0.000	1.000	257	200001178	200000089	Not-Trans anti-PSPC1-A546 8C-S-PSPC1 V2.00	0	28. Not-Trans and anti-PSPC1-A546_Pos005_S001	00-sX7Q9nmaarVW42vVNRrFNB
-7.24036	-5.13135	-0.02771	um	Vesicles Paraspeckle	Vesicles Paraspeckle Relative To Cell Position	0.000	1.000	257	200001179	200000090	Not-Trans anti-PSPC1-A546 8C-S-PSPC1 V2.00	0	28. Not-Trans and anti-PSPC1-A546_Pos005_S001	00-sX7Q9nmaarVW42vVNRrFNB
-7.28337	-4.18123	-0.0837402	um	Vesicles Paraspeckle	Vesicles Paraspeckle Relative To Cell Position	0.000	1.000	257	200001180	200000091	Not-Trans anti-PSPC1-A546 8C-S-PSPC1 V2.00	0	28. Not-Trans and anti-PSPC1-A546_Pos005_S001	00-sX7Q9nmaarVW42vVNRrFNB
2.75859	-0.811264	0.264648	um	Vesicles Paraspeckle	Vesicles Paraspeckle Relative To Cell Position	0.000	1.000	257	200001181	200000092	Not-Trans anti-PSPC1-A546 8C-S-PSPC1 V2.00	0	28. Not-Trans and anti-PSPC1-A546_Pos005_S001	00-sX7Q9nmaarVW42vVNRrFNB
1.82338	6.17789	-0.16272	um	Vesicles Paraspeckle	Vesicles Paraspeckle Relative To Cell Position	0.000	1.000	257	200001182	200000093	Not-Trans anti-PSPC1-A546 8C-S-PSPC1 V2.00	0	28. Not-Trans and anti-PSPC1-A546_Pos005_S001	00-sX7Q9nmaarVW42vVNRrFNB
2.53279	7.59164	-0.205688	um	Vesicles Paraspeckle	Vesicles Paraspeckle Relative To Cell Position	0.000	1.000	257	200001183	200000094	Not-Trans anti-PSPC1-A546 8C-S-PSPC1 V2.00	0	28. Not-Trans and anti-PSPC1-A546_Pos005_S001	00-sX7Q9nmaarVW42vVNRrFNB
3.91537	5.50826	0.055542	um	Vesicles Paraspeckle	Vesicles Paraspeckle Relative To Cell Position	0.000	1.000	257	200001184	200000095	Not-Trans anti-PSPC1-A546 8C-S-PSPC1 V2.00	0	28. Not-Trans and anti-PSPC1-A546_Pos005_S001	00-sX7Q9nmaarVW42vVNRrFNB
2.43608	7.16783	0.000610352	um	Vesicles Paraspeckle	Vesicles Paraspeckle Relative To Cell Position	0.000	1.000	257	200001185	200000096	Not-Trans anti-PSPC1-A546 8C-S-PSPC1 V2.00	0	28. Not-Trans and anti-PSPC1-A546_Pos005_S001	00-sX7Q9nmaarVW42vVNRrFNB
1.73901	6.66982	0.276978	um	Vesicles Paraspeckle	Vesicles Paraspeckle Relative To Cell Position	0.000	1.000	257	200001186	200000097	Not-Trans anti-PSPC1-A546 8C-S-PSPC1 V2.00	0	28. Not-Trans and anti-PSPC1-A546_Pos005_S001	00-sX7Q9nmaarVW42vVNRrFNB
2.80873	2.67081	-0.349487	um	Vesicles Paraspeckle	Vesicles Paraspeckle Relative To Cell Position	0.000	1.000	258	200001187	200000098	Not-Trans anti-PSPC1-A546 8C-S-PSPC1 V2.00	0	28. Not-Trans and anti-PSPC1-A546_Pos005_S001	00-sX7Q9nmaarVW42vVNRrFNB
2.3439	2.21475	-0.257568	um	Vesicles Paraspeckle	Vesicles Paraspeckle Relative To Cell Position	0.000	1.000	258	200001188	200000099	Not-Trans anti-PSPC1-A546 8C-S-PSPC1 V2.00	0	28. Not-Trans and anti-PSPC1-A546_Pos005_S001	00-sX7Q9nmaarVW42vVNRrFNB
2.87578	3.25316	-0.218628	um	Vesicles Paraspeckle	Vesicles Paraspeckle Relative To Cell Position	0.000	1.000	258	200001189	200000100	Not-Trans anti-PSPC1-A546 8C-S-PSPC1 V2.00	0	28. Not-Trans and anti-PSPC1-A546_Pos005_S001	00-sX7Q9nmaarVW42vVNRrFNB
3.58164	2.81104	0.0852051	um	Vesicles Paraspeckle	Vesicles Paraspeckle Relative To Cell Position	0.000	1.000	258	200001190	200000101	Not-Trans anti-PSPC1-A546 8C-S-PSPC1 V2.00	0	28. Not-Trans and anti-PSPC1-A546_Pos005_S001	00-sX7Q9nmaarVW42vVNRrFNB
2.48153	4.26662	0.273804	um	Vesicles Paraspeckle	Vesicles Paraspeckle Relative To Cell Position	0.000	1.000	258	200001191	200000102	Not-Trans anti-PSPC1-A546 8C-S-PSPC1 V2.00	0	28. Not-Trans and anti-PSPC1-A546_Pos005_S001	00-sX7Q9nmaarVW42vVNRrFNB
2.15346	4.46255	0.0804443	um	Vesicles Paraspeckle	Vesicles Paraspeckle Relative To Cell Position	0.000	1.000	258	200001192	200000103	Not-Trans anti-PSPC1-A546 8C-S-PSPC1 V2.00	0	28. Not-Trans and anti-PSPC1-A546_Pos005_S001	00-sX7Q9nmaarVW42vVNRrFNB
0.0755463	4.07867	-0.0101318	um	Vesicles Paraspeckle	Vesicles Paraspeckle Relative To Cell Position	0.000	1.000	259	200001193	200000104	Not-Trans anti-PSPC1-A546 8C-S-PSPC1 V2.00	0	28. Not-Trans and anti-PSPC1-A546_Pos005_S001	00-sX7Q9nmaarVW42vVNRrFNB
-2.47769	4.33708	-0.139771	um	Vesicles Paraspeckle	Vesicles Paraspeckle Relative To Cell Position	0.000	1.000	259	200001194	200000105	Not-Trans anti-PSPC1-A546 8C-S-PSPC1 V2.00	0	28. Not-Trans and anti-PSPC1-A546_Pos005_S001	00-sX7Q9nmaarVW42vVNRrFNB
0.11618	5.1851	-0.190308	um	Vesicles Paraspeckle	Vesicles Paraspeckle Relative To Cell Position	0.000	1.000	259	200001195	200000106	Not-Trans anti-PSPC1-A546 8C-S-PSPC1 V2.00	0	28. Not-Trans and anti-PSPC1-A546_Pos005_S001	00-sX7Q9nmaarVW42vVNRrFNB
-0.548553	5.99486	-0.108276	um	Vesicles Paraspeckle	Vesicles Paraspeckle Relative To Cell Position	0.000	1.000	259	200001196	200000107	Not-Trans anti-PSPC1-A546 8C-S-PSPC1 V2.00	0	28. Not-Trans and anti-PSPC1-A546_Pos005_S001	00-sX7Q9nmaarVW42vVNRrFNB
-0.432281	3.20587	0.355591	um	Vesicles Paraspeckle	Vesicles Paraspeckle Relative To Cell Position	0.000	1.000	259	200001197	200000108	Not-Trans anti-PSPC1-A546 8C-S-PSPC1 V2.00	0	28. Not-Trans and anti-PSPC1-A546_Pos005_S001	00-sX7Q9nmaarVW42vVNRrFNB
0.469101	3.33809	0.253296	um	Vesicles Paraspeckle	Vesicles Paraspeckle Relative To Cell Position	0.000	1.000	259	200001198	200000109	Not-Trans anti-PSPC1-A546 8C-S-PSPC1 V2.00	0	28. Not-Trans and anti-PSPC1-A546_Pos005_S001	00-sX7Q9nmaarVW42vVNRrFNB
-1.17494	3.55316	0.369019	um	Vesicles Paraspeckle	Vesicles Paraspeckle Relative To Cell Position	0.000	1.000	259	200001199	200000110	Not-Trans anti-PSPC1-A546 8C-S-PSPC1 V2.00	0	28. Not-Trans and anti-PSPC1-A546_Pos005_S001	00-sX7Q9nmaarVW42vVNRrFNB
-7.91845	1.51299	-0.375854	um	Vesicles Paraspeckle	Vesicles Paraspeckle Relative To Cell Position	0.000	1.000	260	200001200	200000111	Not-Trans anti-PSPC1-A546 8C-S-PSPC1 V2.00	0	28. Not-Trans and anti-PSPC1-A546_Pos005_S001	00-sX7Q9nmaarVW42vVNRrFNB
-7.49272	2.46318	-0.438965	um	Vesicles Paraspeckle	Vesicles Paraspeckle Relative To Cell Position	0.000	1.000	260	200001201	200000112	Not-Trans anti-PSPC1-A546 8C-S-PSPC1 V2.00	0	28. Not-Trans and anti-PSPC1-A546_Pos005_S001	00-sX7Q9nmaarVW42vVNRrFNB
-4.57578	-2.13321	-0.287964	um	Vesicles Paraspeckle	Vesicles Paraspeckle Relative To Cell Position	0.000	1.000	260	200001202	200000113	Not-Trans anti-PSPC1-A546 8C-S-PSPC1 V2.00	0	28. Not-Trans and anti-PSPC1-A546_Pos005_S001	00-sX7Q9nmaarVW42vVNRrFNB
-6.27329	-0.934464	-0.097168	um	Vesicles Paraspeckle	Vesicles Paraspeckle Relative To Cell Position	0.000	1.000	260	200001203	200000114	Not-Trans anti-PSPC1-A546 8C-S-PSPC1 V2.00	0	28. Not-Trans and anti-PSPC1-A546_Pos005_S001	00-sX7Q9nmaarVW42vVNRrFNB
-7.23777	-0.0684814	-0.27002	um	Vesicles Paraspeckle	Vesicles Paraspeckle Relative To Cell Position	0.000	1.000	260	200001204	200000115	Not-Trans anti-PSPC1-A546 8C-S-PSPC1 V2.00	0	28. Not-Trans and anti-PSPC1-A546_Pos005_S001	00-sX7Q9nmaarVW42vVNRrFNB
-3.87623	-0.182083	0.0792236	um	Vesicles Paraspeckle	Vesicles Paraspeckle Relative To Cell Position	0.000	1.000	260	200001205	200000116	Not-Trans anti-PSPC1-A546 8C-S-PSPC1 V2.00	0	28. Not-Trans and anti-PSPC1-A546_Pos005_S001	00-sX7Q9nmaarVW42vVNRrFNB
-4.61255	1.12122	0.134399	um	Vesicles Paraspeckle	Vesicles Paraspeckle Relative To Cell Position	0.000	1.000	260	200001206	200000117	Not-Trans anti-PSPC1-A546 8C-S-PSPC1 V2.00	0	28. Not-Trans and anti-PSPC1-A546_Pos005_S001	00-sX7Q9nmaarVW42vVNRrFNB
0.675728	1.02922	-0.102417	um	Vesicles Paraspeckle	Vesicles Paraspeckle Relative To Cell Position	0.000	1.000	261	200001207	200000118	Not-Trans anti-PSPC1-A546 8C-S-PSPC1 V2.00	0	28. Not-Trans and anti-PSPC1-A546_Pos005_S001	00-sX7Q9nmaarVW42vVNRrFNB
0.594086	-2.56045	-0.112671	um	Vesicles Paraspeckle	Vesicles Paraspeckle Relative To Cell Position	0.000	1.000	263	200001208	200000119	Not-Trans anti-PSPC1-A546 8C-S-PSPC1 V2.00	0	28. Not-Trans and anti-PSPC1-A546_Pos005_S001	00-sX7Q9nmaarVW42vVNRrFNB
-2.34651	-2.31833	-0.243652	um	Vesicles Paraspeckle	Vesicles Paraspeckle Relative To Cell Position	0.000	1.000	265	200001209	200000120	Not-Trans anti-PSPC1-A546 8C-S-PSPC1 V2.00	0	28. Not-Trans and anti-PSPC1-A546_Pos005_S001	00-sX7Q9nmaarVW42vVNRrFNB
-1.94205	-6.83575	-0.311768	um	Vesicles Paraspeckle	Vesicles Paraspeckle Relative To Cell Position	0.000	1.000	266	200001210	200000121	Not-Trans anti-PSPC1-A546 8C-S-PSPC1 V2.00	0	28. Not-Trans and anti-PSPC1-A546_Pos005_S001	00-sX7Q9nmaarVW42vVNRrFNB
1.85005	-6.85353	-0.403198	um	Vesicles Paraspeckle	Vesicles Paraspeckle Relative To Cell Position	0.000	1.000	266	200001211	200000122	Not-Trans anti-PSPC1-A546 8C-S-PSPC1 V2.00	0	28. Not-Trans and anti-PSPC1-A546_Pos005_S001	00-sX7Q9nmaarVW42vVNRrFNB
-0.501167	-5.40116	-0.194458	um	Vesicles Paraspeckle	Vesicles Paraspeckle Relative To Cell Position	0.000	1.000	266	200001212	200000123	Not-Trans anti-PSPC1-A546 8C-S-PSPC1 V2.00	0	28. Not-Trans and anti-PSPC1-A546_Pos005_S001	00-sX7Q9nmaarVW42vVNRrFNB
0.215614	-5.384	-0.272583	um	Vesicles Paraspeckle	Vesicles Paraspeckle Relative To Cell Position	0.000	1.000	266	200001213	200000124	Not-Trans anti-PSPC1-A546 8C-S-PSPC1 V2.00	0	28. Not-Trans and anti-PSPC1-A546_Pos005_S001	00-sX7Q9nmaarVW42vVNRrFNB
0.72683	-4.68002	-0.255981	um	Vesicles Paraspeckle	Vesicles Paraspeckle Relative To Cell Position	0.000	1.000	266	200001214	200000125	Not-Trans anti-PSPC1-A546 8C-S-PSPC1 V2.00	0	28. Not-Trans and anti-PSPC1-A546_Pos005_S001	00-sX7Q9nmaarVW42vVNRrFNB
6.46574	-3.46318	-0.239136	um	Vesicles Paraspeckle	Vesicles Paraspeckle Relative To Cell Position	0.000	1.000	266	200001215	200000126	Not-Trans anti-PSPC1-A546 8C-S-PSPC1 V2.00	0	28. Not-Trans and anti-PSPC1-A546_Pos005_S001	00-sX7Q9nmaarVW42vVNRrFNB
0.934753	-6.9372	-0.041748	um	Vesicles Paraspeckle	Vesicles Paraspeckle Relative To Cell Position	0.000	1.000	266	200001216	200000127	Not-Trans anti-PSPC1-A546 8C-S-PSPC1 V2.00	0	28. Not-Trans and anti-PSPC1-A546_Pos005_S001	00-sX7Q9nmaarVW42vVNRrFNB
5.26865	-1.05019	-0.105469	um	Vesicles Paraspeckle	Vesicles Paraspeckle Relative To Cell Position	0.000	1.000	266	200001217	200000128	Not-Trans anti-PSPC1-A546 8C-S-PSPC1 V2.00	0	28. Not-Trans and anti-PSPC1-A546_Pos005_S001	00-sX7Q9nmaarVW42vVNRrFNB
5.76052	-0.209255	-0.13623	um	Vesicles Paraspeckle	Vesicles Paraspeckle Relative To Cell Position	0.000	1.000	266	200001218	200000129	Not-Trans anti-PSPC1-A546 8C-S-PSPC1 V2.00	0	28. Not-Trans and anti-PSPC1-A546_Pos005_S001	00-sX7Q9nmaarVW42vVNRrFNB
-0.00880408	10.0251	-0.283569	um	Vesicles Paraspeckle	Vesicles Paraspeckle Relative To Cell Position	0.000	1.000	267	200001219	200000130	Not-Trans anti-PSPC1-A546 8C-S-PSPC1 V2.00	0	28. Not-Trans and anti-PSPC1-A546_Pos005_S001	00-sX7Q9nmaarVW42vVNRrFNB
-10.5601	3.21538	-0.214111	um	Vesicles Paraspeckle	Vesicles Paraspeckle Relative To Cell Position	0.000	1.000	268	200001220	200000131	Not-Trans anti-PSPC1-A546 8C-S-PSPC1 V2.00	0	28. Not-Trans and anti-PSPC1-A546_Pos005_S001	00-sX7Q9nmaarVW42vVNRrFNB
4.32138	2.82275	0.12207	um	Vesicles Paraspeckle	Vesicles Paraspeckle Relative To Cell Position	0.000	1.000	268	200001221	200000132	Not-Trans anti-PSPC1-A546 8C-S-PSPC1 V2.00	0	28. Not-Trans and anti-PSPC1-A546_Pos005_S001	00-sX7Q9nmaarVW42vVNRrFNB
-2.57148	-6.11189	-0.537109	um	Vesicles Paraspeckle	Vesicles Paraspeckle Relative To Cell Position	0.000	1.000	270	200001222	200000133	Not-Trans anti-PSPC1-A546 8C-S-PSPC1 V2.00	0	28. Not-Trans and anti-PSPC1-A546_Pos005_S001	00-sX7Q9nmaarVW42vVNRrFNB
-4.65702	-3.48961	-0.35083	um	Vesicles Paraspeckle	Vesicles Paraspeckle Relative To Cell Position	0.000	1.000	270	200001223	200000134	Not-Trans anti-PSPC1-A546 8C-S-PSPC1 V2.00	0	28. Not-Trans and anti-PSPC1-A546_Pos005_S001	00-sX7Q9nmaarVW42vVNRrFNB
5.10636	-6.87535	-0.255859	um	Vesicles Paraspeckle	Vesicles Paraspeckle Relative To Cell Position	0.000	1.000	271	200001224	200000135	Not-Trans anti-PSPC1-A546 8C-S-PSPC1 V2.00	0	28. Not-Trans and anti-PSPC1-A546_Pos005_S001	00-sX7Q9nmaarVW42vVNRrFNB
7.66621	-0.40377	-0.0494385	um	Vesicles Paraspeckle	Vesicles Paraspeckle Relative To Cell Position	0.000	1.000	272	200001225	200000136	Not-Trans anti-PSPC1-A546 8C-S-PSPC1 V2.00	0	28. Not-Trans and anti-PSPC1-A546_Pos005_S001	00-sX7Q9nmaarVW42vVNRrFNB
7.37609	0.719124	-0.194214	um	Vesicles Paraspeckle	Vesicles Paraspeckle Relative To Cell Position	0.000	1.000	272	200001226	200000137	Not-Trans anti-PSPC1-A546 8C-S-PSPC1 V2.00	0	28. Not-Trans and anti-PSPC1-A546_Pos005_S001	00-sX7Q9nmaarVW42vVNRrFNB
4.27503	-0.73143	0.151245	um	Vesicles Paraspeckle	Vesicles Paraspeckle Relative To Cell Position	0.000	1.000	272	200001227	200000138	Not-Trans anti-PSPC1-A546 8C-S-PSPC1 V2.00	0	28. Not-Trans and anti-PSPC1-A546_Pos005_S001	00-sX7Q9nmaarVW42vVNRrFNB
0.618252	-5.51624	-0.131348	um	Vesicles Paraspeckle	Vesicles Paraspeckle Relative To Cell Position	0.000	1.000	273	200001228	200000139	Not-Trans anti-PSPC1-A546 8C-S-PSPC1 V2.00	0	28. Not-Trans and anti-PSPC1-A546_Pos005_S001	00-sX7Q9nmaarVW42vVNRrFNB
-0.314926	-5.35646	-0.20105	um	Vesicles Paraspeckle	Vesicles Paraspeckle Relative To Cell Position	0.000	1.000	273	200001229	200000140	Not-Trans anti-PSPC1-A546 8C-S-PSPC1 V2.00	0	28. Not-Trans and anti-PSPC1-A546_Pos005_S001	00-sX7Q9nmaarVW42vVNRrFNB
-5.08707	-4.83317	-0.147095	um	Vesicles Paraspeckle	Vesicles Paraspeckle Relative To Cell Position	0.000	1.000	273	200001230	200000141	Not-Trans anti-PSPC1-A546 8C-S-PSPC1 V2.00	0	28. Not-Trans and anti-PSPC1-A546_Pos005_S001	00-sX7Q9nmaarVW42vVNRrFNB
1.41716	-4.1012	-0.177246	um	Vesicles Paraspeckle	Vesicles Paraspeckle Relative To Cell Position	0.000	1.000	273	200001231	200000142	Not-Trans anti-PSPC1-A546 8C-S-PSPC1 V2.00	0	28. Not-Trans and anti-PSPC1-A546_Pos005_S001	00-sX7Q9nmaarVW42vVNRrFNB
-2.44692	-3.81598	-0.274658	um	Vesicles Paraspeckle	Vesicles Paraspeckle Relative To Cell Position	0.000	1.000	273	200001232	200000143	Not-Trans anti-PSPC1-A546 8C-S-PSPC1 V2.00	0	28. Not-Trans and anti-PSPC1-A546_Pos005_S001	00-sX7Q9nmaarVW42vVNRrFNB
-5.31788	-2.87985	-0.130737	um	Vesicles Paraspeckle	Vesicles Paraspeckle Relative To Cell Position	0.000	1.000	273	200001233	200000144	Not-Trans anti-PSPC1-A546 8C-S-PSPC1 V2.00	0	28. Not-Trans and anti-PSPC1-A546_Pos005_S001	00-sX7Q9nmaarVW42vVNRrFNB
-3.86079	0.884676	-0.0361328	um	Vesicles Paraspeckle	Vesicles Paraspeckle Relative To Cell Position	0.000	1.000	273	200001234	200000145	Not-Trans anti-PSPC1-A546 8C-S-PSPC1 V2.00	0	28. Not-Trans and anti-PSPC1-A546_Pos005_S001	00-sX7Q9nmaarVW42vVNRrFNB
2.20296	6.62549	-0.667236	um	Vesicles Paraspeckle	Vesicles Paraspeckle Relative To Cell Position	0.000	1.000	274	200001235	200000146	Not-Trans anti-PSPC1-A546 8C-S-PSPC1 V2.00	0	28. Not-Trans and anti-PSPC1-A546_Pos005_S001	00-sX7Q9nmaarVW42vVNRrFNB
-1.5321	1.09496	-0.234497	um	Vesicles Paraspeckle	Vesicles Paraspeckle Relative To Cell Position	0.000	1.000	274	200001236	200000147	Not-Trans anti-PSPC1-A546 8C-S-PSPC1 V2.00	0	28. Not-Trans and anti-PSPC1-A546_Pos005_S001	00-sX7Q9nmaarVW42vVNRrFNB
4.39505	-4.15876	-0.420288	um	Vesicles Paraspeckle	Vesicles Paraspeckle Relative To Cell Position	0.000	1.000	275	200001237	200000148	Not-Trans anti-PSPC1-A546 8C-S-PSPC1 V2.00	0	28. Not-Trans and anti-PSPC1-A546_Pos005_S001	00-sX7Q9nmaarVW42vVNRrFNB
4.29764	-3.19197	-0.309326	um	Vesicles Paraspeckle	Vesicles Paraspeckle Relative To Cell Position	0.000	1.000	275	200001238	200000149	Not-Trans anti-PSPC1-A546 8C-S-PSPC1 V2.00	0	28. Not-Trans and anti-PSPC1-A546_Pos005_S001	00-sX7Q9nmaarVW42vVNRrFNB
2.71052	-3.50225	0.0782471	um	Vesicles Paraspeckle	Vesicles Paraspeckle Relative To Cell Position	0.000	1.000	275	200001239	200000150	Not-Trans anti-PSPC1-A546 8C-S-PSPC1 V2.00	0	28. Not-Trans and anti-PSPC1-A546_Pos005_S001	00-sX7Q9nmaarVW42vVNRrFNB
-3.60184	0.611134	0.809082	um	Vesicles Paraspeckle	Vesicles Paraspeckle Relative To Cell Position	0.000	1.000	275	200001240	200000151	Not-Trans anti-PSPC1-A546 8C-S-PSPC1 V2.00	0	28. Not-Trans and anti-PSPC1-A546_Pos005_S001	00-sX7Q9nmaarVW42vVNRrFNB
1.55509	-8.10359	0.0638428	um	Vesicles Paraspeckle	Vesicles Paraspeckle Relative To Cell Position	0.000	1.000	276	200001241	200000152	Not-Trans anti-PSPC1-A546 8C-S-PSPC1 V2.00	0	28. Not-Trans and anti-PSPC1-A546_Pos005_S001	00-sX7Q9nmaarVW42vVNRrFNB
1.99708	-9.00901	0.236572	um	Vesicles Paraspeckle	Vesicles Paraspeckle Relative To Cell Position	0.000	1.000	276	200001242	200000153	Not-Trans anti-PSPC1-A546 8C-S-PSPC1 V2.00	0	28. Not-Trans and anti-PSPC1-A546_Pos005_S001	00-sX7Q9nmaarVW42vVNRrFNB
0.802715	-8.52106	0.213013	um	Vesicles Paraspeckle	Vesicles Paraspeckle Relative To Cell Position	0.000	1.000	276	200001243	200000154	Not-Trans anti-PSPC1-A546 8C-S-PSPC1 V2.00	0	28. Not-Trans and anti-PSPC1-A546_Pos005_S001	00-sX7Q9nmaarVW42vVNRrFNB
10.4921	0.284653	-0.566895	um	Vesicles Paraspeckle	Vesicles Paraspeckle Relative To Cell Position	0.000	1.000	277	200001244	200000155	Not-Trans anti-PSPC1-A546 8C-S-PSPC1 V2.00	0	28. Not-Trans and anti-PSPC1-A546_Pos005_S001	00-sX7Q9nmaarVW42vVNRrFNB
6.89322	-3.05772	-0.190063	um	Vesicles Paraspeckle	Vesicles Paraspeckle Relative To Cell Position	0.000	1.000	277	200001245	200000156	Not-Trans anti-PSPC1-A546 8C-S-PSPC1 V2.00	0	28. Not-Trans and anti-PSPC1-A546_Pos005_S001	00-sX7Q9nmaarVW42vVNRrFNB
1.4026	-2.09426	-0.322998	um	Vesicles Paraspeckle	Vesicles Paraspeckle Relative To Cell Position	0.000	1.000	277	200001246	200000157	Not-Trans anti-PSPC1-A546 8C-S-PSPC1 V2.00	0	28. Not-Trans and anti-PSPC1-A546_Pos005_S001	00-sX7Q9nmaarVW42vVNRrFNB
2.12817	-0.971642	-0.365479	um	Vesicles Paraspeckle	Vesicles Paraspeckle Relative To Cell Position	0.000	1.000	277	200001247	200000158	Not-Trans anti-PSPC1-A546 8C-S-PSPC1 V2.00	0	28. Not-Trans and anti-PSPC1-A546_Pos005_S001	00-sX7Q9nmaarVW42vVNRrFNB
-0.270119	-0.674263	-0.262085	um	Vesicles Paraspeckle	Vesicles Paraspeckle Relative To Cell Position	0.000	1.000	277	200001248	200000159	Not-Trans anti-PSPC1-A546 8C-S-PSPC1 V2.00	0	28. Not-Trans and anti-PSPC1-A546_Pos005_S001	00-sX7Q9nmaarVW42vVNRrFNB
1.36398	0.0632477	-0.167358	um	Vesicles Paraspeckle	Vesicles Paraspeckle Relative To Cell Position	0.000	1.000	277	200001249	200000160	Not-Trans anti-PSPC1-A546 8C-S-PSPC1 V2.00	0	28. Not-Trans and anti-PSPC1-A546_Pos005_S001	00-sX7Q9nmaarVW42vVNRrFNB
2.64269	-5.20834	0.297607	um	Vesicles Paraspeckle	Vesicles Paraspeckle Relative To Cell Position	0.000	1.000	277	200001250	200000161	Not-Trans anti-PSPC1-A546 8C-S-PSPC1 V2.00	0	28. Not-Trans and anti-PSPC1-A546_Pos005_S001	00-sX7Q9nmaarVW42vVNRrFNB
9.77011	1.07404	0.480103	um	Vesicles Paraspeckle	Vesicles Paraspeckle Relative To Cell Position	0.000	1.000	277	200001251	200000162	Not-Trans anti-PSPC1-A546 8C-S-PSPC1 V2.00	0	28. Not-Trans and anti-PSPC1-A546_Pos005_S001	00-sX7Q9nmaarVW42vVNRrFNB
-7.91191	1.16376	-0.146973	um	Vesicles Paraspeckle	Vesicles Paraspeckle Relative To Cell Position	0.000	1.000	278	200001252	200000163	Not-Trans anti-PSPC1-A546 8C-S-PSPC1 V2.00	0	28. Not-Trans and anti-PSPC1-A546_Pos005_S001	00-sX7Q9nmaarVW42vVNRrFNB
-8.24304	1.55151	-0.0435791	um	Vesicles Paraspeckle	Vesicles Paraspeckle Relative To Cell Position	0.000	1.000	278	200001253	200000164	Not-Trans anti-PSPC1-A546 8C-S-PSPC1 V2.00	0	28. Not-Trans and anti-PSPC1-A546_Pos005_S001	00-sX7Q9nmaarVW42vVNRrFNB
2.25122	-3.56895	-0.415649	um	Vesicles Paraspeckle	Vesicles Paraspeckle Relative To Cell Position	0.000	1.000	279	200001254	200000165	Not-Trans anti-PSPC1-A546 8C-S-PSPC1 V2.00	0	28. Not-Trans and anti-PSPC1-A546_Pos005_S001	00-sX7Q9nmaarVW42vVNRrFNB
2.59499	-3.17705	-0.352905	um	Vesicles Paraspeckle	Vesicles Paraspeckle Relative To Cell Position	0.000	1.000	279	200001255	200000166	Not-Trans anti-PSPC1-A546 8C-S-PSPC1 V2.00	0	28. Not-Trans and anti-PSPC1-A546_Pos005_S001	00-sX7Q9nmaarVW42vVNRrFNB
3.20042	-3.51617	0.721436	um	Vesicles Paraspeckle	Vesicles Paraspeckle Relative To Cell Position	0.000	1.000	279	200001256	200000167	Not-Trans anti-PSPC1-A546 8C-S-PSPC1 V2.00	0	28. Not-Trans and anti-PSPC1-A546_Pos005_S001	00-sX7Q9nmaarVW42vVNRrFNB
4.18958	-3.81917	-0.0524902	um	Vesicles Paraspeckle	Vesicles Paraspeckle Relative To Cell Position	0.000	1.000	280	200001257	200000168	Not-Trans anti-PSPC1-A546 8C-S-PSPC1 V2.00	0	28. Not-Trans and anti-PSPC1-A546_Pos005_S001	00-sX7Q9nmaarVW42vVNRrFNB
0.752792	-4.74158	0.150879	um	Vesicles Paraspeckle	Vesicles Paraspeckle Relative To Cell Position	0.000	1.000	280	200001258	200000169	Not-Trans anti-PSPC1-A546 8C-S-PSPC1 V2.00	0	28. Not-Trans and anti-PSPC1-A546_Pos005_S001	00-sX7Q9nmaarVW42vVNRrFNB
-4.20197	3.5934	-0.0483398	um	Vesicles Paraspeckle	Vesicles Paraspeckle Relative To Cell Position	0.000	1.000	281	200001259	200000170	Not-Trans anti-PSPC1-A546 8C-S-PSPC1 V2.00	0	28. Not-Trans and anti-PSPC1-A546_Pos005_S001	00-sX7Q9nmaarVW42vVNRrFNB
-0.618603	3.7714	-0.0144043	um	Vesicles Paraspeckle	Vesicles Paraspeckle Relative To Cell Position	0.000	1.000	281	200001260	200000171	Not-Trans anti-PSPC1-A546 8C-S-PSPC1 V2.00	0	28. Not-Trans and anti-PSPC1-A546_Pos005_S001	00-sX7Q9nmaarVW42vVNRrFNB
4.17896	1.09522	-0.224609	um	Vesicles Paraspeckle	Vesicles Paraspeckle Relative To Cell Position	0.000	1.000	282	200001261	200000172	Not-Trans anti-PSPC1-A546 8C-S-PSPC1 V2.00	0	28. Not-Trans and anti-PSPC1-A546_Pos005_S001	00-sX7Q9nmaarVW42vVNRrFNB
-4.21117	2.71842	-0.161377	um	Vesicles Paraspeckle	Vesicles Paraspeckle Relative To Cell Position	0.000	1.000	283	200001262	200000173	Not-Trans anti-PSPC1-A546 8C-S-PSPC1 V2.00	0	28. Not-Trans and anti-PSPC1-A546_Pos005_S001	00-sX7Q9nmaarVW42vVNRrFNB
-5.6761	2.89217	0.192139	um	Vesicles Paraspeckle	Vesicles Paraspeckle Relative To Cell Position	0.000	1.000	283	200001263	200000174	Not-Trans anti-PSPC1-A546 8C-S-PSPC1 V2.00	0	28. Not-Trans and anti-PSPC1-A546_Pos005_S001	00-sX7Q9nmaarVW42vVNRrFNB
3.72299	0.271309	-0.125488	um	Vesicles Paraspeckle	Vesicles Paraspeckle Relative To Cell Position	0.000	1.000	286	200001264	200000175	Not-Trans anti-PSPC1-A546 8C-S-PSPC1 V2.00	0	28. Not-Trans and anti-PSPC1-A546_Pos005_S001	00-sX7Q9nmaarVW42vVNRrFNB
8.28732	-7.38557	-0.322388	um	Vesicles Paraspeckle	Vesicles Paraspeckle Relative To Cell Position	0.000	1.000	287	200001265	200000176	Not-Trans anti-PSPC1-A546 8C-S-PSPC1 V2.00	0	28. Not-Trans and anti-PSPC1-A546_Pos005_S001	00-sX7Q9nmaarVW42vVNRrFNB
7.79045	-6.12116	-0.289673	um	Vesicles Paraspeckle	Vesicles Paraspeckle Relative To Cell Position	0.000	1.000	287	200001266	200000177	Not-Trans anti-PSPC1-A546 8C-S-PSPC1 V2.00	0	28. Not-Trans and anti-PSPC1-A546_Pos005_S001	00-sX7Q9nmaarVW42vVNRrFNB
2.78163	-0.0669403	-0.277344	um	Vesicles Paraspeckle	Vesicles Paraspeckle Relative To Cell Position	0.000	1.000	287	200001267	200000178	Not-Trans anti-PSPC1-A546 8C-S-PSPC1 V2.00	0	28. Not-Trans and anti-PSPC1-A546_Pos005_S001	00-sX7Q9nmaarVW42vVNRrFNB
5.14725	2.93167	-0.28894	um	Vesicles Paraspeckle	Vesicles Paraspeckle Relative To Cell Position	0.000	1.000	287	200001268	200000179	Not-Trans anti-PSPC1-A546 8C-S-PSPC1 V2.00	0	28. Not-Trans and anti-PSPC1-A546_Pos005_S001	00-sX7Q9nmaarVW42vVNRrFNB
6.08846	2.90864	-0.285156	um	Vesicles Paraspeckle	Vesicles Paraspeckle Relative To Cell Position	0.000	1.000	287	200001269	200000180	Not-Trans anti-PSPC1-A546 8C-S-PSPC1 V2.00	0	28. Not-Trans and anti-PSPC1-A546_Pos005_S001	00-sX7Q9nmaarVW42vVNRrFNB
9.16693	-6.87145	-0.00695801	um	Vesicles Paraspeckle	Vesicles Paraspeckle Relative To Cell Position	0.000	1.000	287	200001270	200000181	Not-Trans anti-PSPC1-A546 8C-S-PSPC1 V2.00	0	28. Not-Trans and anti-PSPC1-A546_Pos005_S001	00-sX7Q9nmaarVW42vVNRrFNB
8.24982	-6.25787	-0.137451	um	Vesicles Paraspeckle	Vesicles Paraspeckle Relative To Cell Position	0.000	1.000	287	200001271	200000182	Not-Trans anti-PSPC1-A546 8C-S-PSPC1 V2.00	0	28. Not-Trans and anti-PSPC1-A546_Pos005_S001	00-sX7Q9nmaarVW42vVNRrFNB
2.27222	-0.545486	-0.0788574	um	Vesicles Paraspeckle	Vesicles Paraspeckle Relative To Cell Position	0.000	1.000	287	200001272	200000183	Not-Trans anti-PSPC1-A546 8C-S-PSPC1 V2.00	0	28. Not-Trans and anti-PSPC1-A546_Pos005_S001	00-sX7Q9nmaarVW42vVNRrFNB
4.3568	4.13242	-0.146118	um	Vesicles Paraspeckle	Vesicles Paraspeckle Relative To Cell Position	0.000	1.000	287	200001273	200000184	Not-Trans anti-PSPC1-A546 8C-S-PSPC1 V2.00	0	28. Not-Trans and anti-PSPC1-A546_Pos005_S001	00-sX7Q9nmaarVW42vVNRrFNB
-2.07704	-6.55082	-0.0666504	um	Vesicles Paraspeckle	Vesicles Paraspeckle Relative To Cell Position	0.000	1.000	288	200001274	200000185	Not-Trans anti-PSPC1-A546 8C-S-PSPC1 V2.00	0	28. Not-Trans and anti-PSPC1-A546_Pos005_S001	00-sX7Q9nmaarVW42vVNRrFNB
-4.05627	-2.43867	-0.200928	um	Vesicles Paraspeckle	Vesicles Paraspeckle Relative To Cell Position	0.000	1.000	288	200001275	200000186	Not-Trans anti-PSPC1-A546 8C-S-PSPC1 V2.00	0	28. Not-Trans and anti-PSPC1-A546_Pos005_S001	00-sX7Q9nmaarVW42vVNRrFNB
-3.33206	-1.01289	-0.0404053	um	Vesicles Paraspeckle	Vesicles Paraspeckle Relative To Cell Position	0.000	1.000	288	200001276	200000187	Not-Trans anti-PSPC1-A546 8C-S-PSPC1 V2.00	0	28. Not-Trans and anti-PSPC1-A546_Pos005_S001	00-sX7Q9nmaarVW42vVNRrFNB
2.12141	-5.51103	-0.12793	um	Vesicles Paraspeckle	Vesicles Paraspeckle Relative To Cell Position	0.000	1.000	289	200001277	200000188	Not-Trans anti-PSPC1-A546 8C-S-PSPC1 V2.00	0	28. Not-Trans and anti-PSPC1-A546_Pos005_S001	00-sX7Q9nmaarVW42vVNRrFNB
1.65776	-3.9675	-0.678833	um	Vesicles Paraspeckle	Vesicles Paraspeckle Relative To Cell Position	0.000	1.000	290	200001278	200000189	Not-Trans anti-PSPC1-A546 8C-S-PSPC1 V2.00	0	28. Not-Trans and anti-PSPC1-A546_Pos005_S001	00-sX7Q9nmaarVW42vVNRrFNB
1.62431	-4.40024	-0.360229	um	Vesicles Paraspeckle	Vesicles Paraspeckle Relative To Cell Position	0.000	1.000	290	200001279	200000190	Not-Trans anti-PSPC1-A546 8C-S-PSPC1 V2.00	0	28. Not-Trans and anti-PSPC1-A546_Pos005_S001	00-sX7Q9nmaarVW42vVNRrFNB
1.42165	-3.50473	-0.538574	um	Vesicles Paraspeckle	Vesicles Paraspeckle Relative To Cell Position	0.000	1.000	290	200001280	200000191	Not-Trans anti-PSPC1-A546 8C-S-PSPC1 V2.00	0	28. Not-Trans and anti-PSPC1-A546_Pos005_S001	00-sX7Q9nmaarVW42vVNRrFNB
-1.04057	-4.88187	0.186401	um	Vesicles Paraspeckle	Vesicles Paraspeckle Relative To Cell Position	0.000	1.000	290	200001281	200000192	Not-Trans anti-PSPC1-A546 8C-S-PSPC1 V2.00	0	28. Not-Trans and anti-PSPC1-A546_Pos005_S001	00-sX7Q9nmaarVW42vVNRrFNB
-1.32753	-5.44464	0.282593	um	Vesicles Paraspeckle	Vesicles Paraspeckle Relative To Cell Position	0.000	1.000	290	200001282	200000193	Not-Trans anti-PSPC1-A546 8C-S-PSPC1 V2.00	0	28. Not-Trans and anti-PSPC1-A546_Pos005_S001	00-sX7Q9nmaarVW42vVNRrFNB
-0.83284	-3.70514	0.618408	um	Vesicles Paraspeckle	Vesicles Paraspeckle Relative To Cell Position	0.000	1.000	290	200001283	200000194	Not-Trans anti-PSPC1-A546 8C-S-PSPC1 V2.00	0	28. Not-Trans and anti-PSPC1-A546_Pos005_S001	00-sX7Q9nmaarVW42vVNRrFNB
-3.83594	0.970482	-0.563354	um	Vesicles Paraspeckle	Vesicles Paraspeckle Relative To Cell Position	0.000	1.000	291	200001284	200000195	Not-Trans anti-PSPC1-A546 8C-S-PSPC1 V2.00	0	28. Not-Trans and anti-PSPC1-A546_Pos005_S001	00-sX7Q9nmaarVW42vVNRrFNB
-1.63794	2.79403	-0.417114	um	Vesicles Paraspeckle	Vesicles Paraspeckle Relative To Cell Position	0.000	1.000	291	200001285	200000196	Not-Trans anti-PSPC1-A546 8C-S-PSPC1 V2.00	0	28. Not-Trans and anti-PSPC1-A546_Pos005_S001	00-sX7Q9nmaarVW42vVNRrFNB
-4.03897	3.42364	-0.563232	um	Vesicles Paraspeckle	Vesicles Paraspeckle Relative To Cell Position	0.000	1.000	291	200001286	200000197	Not-Trans anti-PSPC1-A546 8C-S-PSPC1 V2.00	0	28. Not-Trans and anti-PSPC1-A546_Pos005_S001	00-sX7Q9nmaarVW42vVNRrFNB
-4.4781	1.91529	-0.115967	um	Vesicles Paraspeckle	Vesicles Paraspeckle Relative To Cell Position	0.000	1.000	291	200001287	200000198	Not-Trans anti-PSPC1-A546 8C-S-PSPC1 V2.00	0	28. Not-Trans and anti-PSPC1-A546_Pos005_S001	00-sX7Q9nmaarVW42vVNRrFNB
-3.8553	2.44564	-0.0383301	um	Vesicles Paraspeckle	Vesicles Paraspeckle Relative To Cell Position	0.000	1.000	291	200001288	200000199	Not-Trans anti-PSPC1-A546 8C-S-PSPC1 V2.00	0	28. Not-Trans and anti-PSPC1-A546_Pos005_S001	00-sX7Q9nmaarVW42vVNRrFNB
-3.06178	2.45408	-0.304443	um	Vesicles Paraspeckle	Vesicles Paraspeckle Relative To Cell Position	0.000	1.000	291	200001289	200000200	Not-Trans anti-PSPC1-A546 8C-S-PSPC1 V2.00	0	28. Not-Trans and anti-PSPC1-A546_Pos005_S001	00-sX7Q9nmaarVW42vVNRrFNB
-7.7141	-1.41562	0.0830078	um	Vesicles Paraspeckle	Vesicles Paraspeckle Relative To Cell Position	0.000	1.000	291	200001290	200000201	Not-Trans anti-PSPC1-A546 8C-S-PSPC1 V2.00	0	28. Not-Trans and anti-PSPC1-A546_Pos005_S001	00-sX7Q9nmaarVW42vVNRrFNB
-7.69415	-0.495956	0.177124	um	Vesicles Paraspeckle	Vesicles Paraspeckle Relative To Cell Position	0.000	1.000	291	200001291	200000202	Not-Trans anti-PSPC1-A546 8C-S-PSPC1 V2.00	0	28. Not-Trans and anti-PSPC1-A546_Pos005_S001	00-sX7Q9nmaarVW42vVNRrFNB
-2.3728	2.03128	0.274048	um	Vesicles Paraspeckle	Vesicles Paraspeckle Relative To Cell Position	0.000	1.000	291	200001292	200000203	Not-Trans anti-PSPC1-A546 8C-S-PSPC1 V2.00	0	28. Not-Trans and anti-PSPC1-A546_Pos005_S001	00-sX7Q9nmaarVW42vVNRrFNB
-2.43974	2.87531	0.244995	um	Vesicles Paraspeckle	Vesicles Paraspeckle Relative To Cell Position	0.000	1.000	291	200001293	200000204	Not-Trans anti-PSPC1-A546 8C-S-PSPC1 V2.00	0	28. Not-Trans and anti-PSPC1-A546_Pos005_S001	00-sX7Q9nmaarVW42vVNRrFNB
-3.45299	4.0872	0.107788	um	Vesicles Paraspeckle	Vesicles Paraspeckle Relative To Cell Position	0.000	1.000	291	200001294	200000205	Not-Trans anti-PSPC1-A546 8C-S-PSPC1 V2.00	0	28. Not-Trans and anti-PSPC1-A546_Pos005_S001	00-sX7Q9nmaarVW42vVNRrFNB
6.50702	2.94778	-0.424805	um	Vesicles Paraspeckle	Vesicles Paraspeckle Relative To Cell Position	0.000	1.000	293	200001295	200000206	Not-Trans anti-PSPC1-A546 8C-S-PSPC1 V2.00	0	28. Not-Trans and anti-PSPC1-A546_Pos005_S001	00-sX7Q9nmaarVW42vVNRrFNB
-0.615372	3.50517	-0.19397	um	Vesicles Paraspeckle	Vesicles Paraspeckle Relative To Cell Position	0.000	1.000	293	200001296	200000207	Not-Trans anti-PSPC1-A546 8C-S-PSPC1 V2.00	0	28. Not-Trans and anti-PSPC1-A546_Pos005_S001	00-sX7Q9nmaarVW42vVNRrFNB
-0.37883	10.4934	-0.244751	um	Vesicles Paraspeckle	Vesicles Paraspeckle Relative To Cell Position	0.000	1.000	294	200001297	200000208	Not-Trans anti-PSPC1-A546 8C-S-PSPC1 V2.00	0	28. Not-Trans and anti-PSPC1-A546_Pos005_S001	00-sX7Q9nmaarVW42vVNRrFNB
-4.14087	0.842216	-0.383179	um	Vesicles Paraspeckle	Vesicles Paraspeckle Relative To Cell Position	0.000	1.000	295	200001298	200000209	Not-Trans anti-PSPC1-A546 8C-S-PSPC1 V2.00	0	28. Not-Trans and anti-PSPC1-A546_Pos005_S001	00-sX7Q9nmaarVW42vVNRrFNB
-0.176697	2.58306	-0.379883	um	Vesicles Paraspeckle	Vesicles Paraspeckle Relative To Cell Position	0.000	1.000	295	200001299	200000210	Not-Trans anti-PSPC1-A546 8C-S-PSPC1 V2.00	0	28. Not-Trans and anti-PSPC1-A546_Pos005_S001	00-sX7Q9nmaarVW42vVNRrFNB
1.87032	2.75659	0.0284424	um	Vesicles Paraspeckle	Vesicles Paraspeckle Relative To Cell Position	0.000	1.000	295	200001300	200000211	Not-Trans anti-PSPC1-A546 8C-S-PSPC1 V2.00	0	28. Not-Trans and anti-PSPC1-A546_Pos005_S001	00-sX7Q9nmaarVW42vVNRrFNB
-0.744995	-3.49095	-0.44751	um	Vesicles Paraspeckle	Vesicles Paraspeckle Relative To Cell Position	0.000	1.000	296	200001301	200000212	Not-Trans anti-PSPC1-A546 8C-S-PSPC1 V2.00	0	28. Not-Trans and anti-PSPC1-A546_Pos005_S001	00-sX7Q9nmaarVW42vVNRrFNB
-0.568329	-4.44977	-0.0466309	um	Vesicles Paraspeckle	Vesicles Paraspeckle Relative To Cell Position	0.000	1.000	296	200001302	200000213	Not-Trans anti-PSPC1-A546 8C-S-PSPC1 V2.00	0	28. Not-Trans and anti-PSPC1-A546_Pos005_S001	00-sX7Q9nmaarVW42vVNRrFNB
-2.6842	-1.73886	0.484375	um	Vesicles Paraspeckle	Vesicles Paraspeckle Relative To Cell Position	0.000	1.000	296	200001303	200000214	Not-Trans anti-PSPC1-A546 8C-S-PSPC1 V2.00	0	28. Not-Trans and anti-PSPC1-A546_Pos005_S001	00-sX7Q9nmaarVW42vVNRrFNB
3.38397	-1.79741	0.368042	um	Vesicles Paraspeckle	Vesicles Paraspeckle Relative To Cell Position	0.000	1.000	296	200001304	200000215	Not-Trans anti-PSPC1-A546 8C-S-PSPC1 V2.00	0	28. Not-Trans and anti-PSPC1-A546_Pos005_S001	00-sX7Q9nmaarVW42vVNRrFNB
-2.93745	-1.35291	0.355835	um	Vesicles Paraspeckle	Vesicles Paraspeckle Relative To Cell Position	0.000	1.000	296	200001305	200000216	Not-Trans anti-PSPC1-A546 8C-S-PSPC1 V2.00	0	28. Not-Trans and anti-PSPC1-A546_Pos005_S001	00-sX7Q9nmaarVW42vVNRrFNB
4.75865	-1.40644	0.342651	um	Vesicles Paraspeckle	Vesicles Paraspeckle Relative To Cell Position	0.000	1.000	296	200001306	200000217	Not-Trans anti-PSPC1-A546 8C-S-PSPC1 V2.00	0	28. Not-Trans and anti-PSPC1-A546_Pos005_S001	00-sX7Q9nmaarVW42vVNRrFNB
0.420563	-5.89941	-0.435791	um	Vesicles Paraspeckle	Vesicles Paraspeckle Relative To Cell Position	0.000	1.000	297	200001307	200000218	Not-Trans anti-PSPC1-A546 8C-S-PSPC1 V2.00	0	28. Not-Trans and anti-PSPC1-A546_Pos005_S001	00-sX7Q9nmaarVW42vVNRrFNB
-0.110001	-5.47878	-0.315796	um	Vesicles Paraspeckle	Vesicles Paraspeckle Relative To Cell Position	0.000	1.000	297	200001308	200000219	Not-Trans anti-PSPC1-A546 8C-S-PSPC1 V2.00	0	28. Not-Trans and anti-PSPC1-A546_Pos005_S001	00-sX7Q9nmaarVW42vVNRrFNB
1.22714	-5.05918	-0.270386	um	Vesicles Paraspeckle	Vesicles Paraspeckle Relative To Cell Position	0.000	1.000	297	200001309	200000220	Not-Trans anti-PSPC1-A546 8C-S-PSPC1 V2.00	0	28. Not-Trans and anti-PSPC1-A546_Pos005_S001	00-sX7Q9nmaarVW42vVNRrFNB
1.3398	-2.41471	-0.215576	um	Vesicles Paraspeckle	Vesicles Paraspeckle Relative To Cell Position	0.000	1.000	297	200001310	200000221	Not-Trans anti-PSPC1-A546 8C-S-PSPC1 V2.00	0	28. Not-Trans and anti-PSPC1-A546_Pos005_S001	00-sX7Q9nmaarVW42vVNRrFNB
3.52766	-1.37769	-0.386719	um	Vesicles Paraspeckle	Vesicles Paraspeckle Relative To Cell Position	0.000	1.000	297	200001311	200000222	Not-Trans anti-PSPC1-A546 8C-S-PSPC1 V2.00	0	28. Not-Trans and anti-PSPC1-A546_Pos005_S001	00-sX7Q9nmaarVW42vVNRrFNB
1.62061	-3.2438	-0.147827	um	Vesicles Paraspeckle	Vesicles Paraspeckle Relative To Cell Position	0.000	1.000	297	200001312	200000223	Not-Trans anti-PSPC1-A546 8C-S-PSPC1 V2.00	0	28. Not-Trans and anti-PSPC1-A546_Pos005_S001	00-sX7Q9nmaarVW42vVNRrFNB
4.22649	-0.68438	0.0682373	um	Vesicles Paraspeckle	Vesicles Paraspeckle Relative To Cell Position	0.000	1.000	297	200001313	200000224	Not-Trans anti-PSPC1-A546 8C-S-PSPC1 V2.00	0	28. Not-Trans and anti-PSPC1-A546_Pos005_S001	00-sX7Q9nmaarVW42vVNRrFNB
3.58734	-0.198685	0.515991	um	Vesicles Paraspeckle	Vesicles Paraspeckle Relative To Cell Position	0.000	1.000	297	200001314	200000225	Not-Trans anti-PSPC1-A546 8C-S-PSPC1 V2.00	0	28. Not-Trans and anti-PSPC1-A546_Pos005_S001	00-sX7Q9nmaarVW42vVNRrFNB
1.4044	-7.55205	-0.278809	um	Vesicles Paraspeckle	Vesicles Paraspeckle Relative To Cell Position	0.000	1.000	299	200001315	200000226	Not-Trans anti-PSPC1-A546 8C-S-PSPC1 V2.00	0	28. Not-Trans and anti-PSPC1-A546_Pos005_S001	00-sX7Q9nmaarVW42vVNRrFNB
1.86926	-7.04602	-0.0531006	um	Vesicles Paraspeckle	Vesicles Paraspeckle Relative To Cell Position	0.000	1.000	299	200001316	200000227	Not-Trans anti-PSPC1-A546 8C-S-PSPC1 V2.00	0	28. Not-Trans and anti-PSPC1-A546_Pos005_S001	00-sX7Q9nmaarVW42vVNRrFNB
0.67186	-3.41226	-0.181641	um	Vesicles Paraspeckle	Vesicles Paraspeckle Relative To Cell Position	0.000	1.000	299	200001317	200000228	Not-Trans anti-PSPC1-A546 8C-S-PSPC1 V2.00	0	28. Not-Trans and anti-PSPC1-A546_Pos005_S001	00-sX7Q9nmaarVW42vVNRrFNB
0.068161	-3.93653	0.157471	um	Vesicles Paraspeckle	Vesicles Paraspeckle Relative To Cell Position	0.000	1.000	299	200001318	200000229	Not-Trans anti-PSPC1-A546 8C-S-PSPC1 V2.00	0	28. Not-Trans and anti-PSPC1-A546_Pos005_S001	00-sX7Q9nmaarVW42vVNRrFNB
0.848999	-3.90721	0.225098	um	Vesicles Paraspeckle	Vesicles Paraspeckle Relative To Cell Position	0.000	1.000	299	200001319	200000230	Not-Trans anti-PSPC1-A546 8C-S-PSPC1 V2.00	0	28. Not-Trans and anti-PSPC1-A546_Pos005_S001	00-sX7Q9nmaarVW42vVNRrFNB
-3.28708	-6.82204	0.635498	um	Vesicles Paraspeckle	Vesicles Paraspeckle Relative To Cell Position	0.000	1.000	299	200001320	200000231	Not-Trans anti-PSPC1-A546 8C-S-PSPC1 V2.00	0	28. Not-Trans and anti-PSPC1-A546_Pos005_S001	00-sX7Q9nmaarVW42vVNRrFNB
0.276993	-4.40716	0.377563	um	Vesicles Paraspeckle	Vesicles Paraspeckle Relative To Cell Position	0.000	1.000	299	200001321	200000232	Not-Trans anti-PSPC1-A546 8C-S-PSPC1 V2.00	0	28. Not-Trans and anti-PSPC1-A546_Pos005_S001	00-sX7Q9nmaarVW42vVNRrFNB
1.27298	-3.27882	-0.107666	um	Vesicles Paraspeckle	Vesicles Paraspeckle Relative To Cell Position	0.000	1.000	300	200001322	200000233	Not-Trans anti-PSPC1-A546 8C-S-PSPC1 V2.00	0	28. Not-Trans and anti-PSPC1-A546_Pos005_S001	00-sX7Q9nmaarVW42vVNRrFNB
0.558167	-1.23926	-0.0975342	um	Vesicles Paraspeckle	Vesicles Paraspeckle Relative To Cell Position	0.000	1.000	300	200001323	200000234	Not-Trans anti-PSPC1-A546 8C-S-PSPC1 V2.00	0	28. Not-Trans and anti-PSPC1-A546_Pos005_S001	00-sX7Q9nmaarVW42vVNRrFNB
-1.12847	0.425011	-0.233398	um	Vesicles Paraspeckle	Vesicles Paraspeckle Relative To Cell Position	0.000	1.000	301	200001324	200000235	Not-Trans anti-PSPC1-A546 8C-S-PSPC1 V2.00	0	28. Not-Trans and anti-PSPC1-A546_Pos005_S001	00-sX7Q9nmaarVW42vVNRrFNB
-0.73127	0.417656	0.0981445	um	Vesicles Paraspeckle	Vesicles Paraspeckle Relative To Cell Position	0.000	1.000	301	200001325	200000236	Not-Trans anti-PSPC1-A546 8C-S-PSPC1 V2.00	0	28. Not-Trans and anti-PSPC1-A546_Pos005_S001	00-sX7Q9nmaarVW42vVNRrFNB
-3.45609	2.06728	-0.266235	um	Vesicles Paraspeckle	Vesicles Paraspeckle Relative To Cell Position	0.000	1.000	301	200001326	200000237	Not-Trans anti-PSPC1-A546 8C-S-PSPC1 V2.00	0	28. Not-Trans and anti-PSPC1-A546_Pos005_S001	00-sX7Q9nmaarVW42vVNRrFNB
-4.33434	3.08926	-0.218628	um	Vesicles Paraspeckle	Vesicles Paraspeckle Relative To Cell Position	0.000	1.000	301	200001327	200000238	Not-Trans anti-PSPC1-A546 8C-S-PSPC1 V2.00	0	28. Not-Trans and anti-PSPC1-A546_Pos005_S001	00-sX7Q9nmaarVW42vVNRrFNB
-2.96939	5.00192	-0.272461	um	Vesicles Paraspeckle	Vesicles Paraspeckle Relative To Cell Position	0.000	1.000	301	200001328	200000239	Not-Trans anti-PSPC1-A546 8C-S-PSPC1 V2.00	0	28. Not-Trans and anti-PSPC1-A546_Pos005_S001	00-sX7Q9nmaarVW42vVNRrFNB
-3.56735	3.28555	-0.0159912	um	Vesicles Paraspeckle	Vesicles Paraspeckle Relative To Cell Position	0.000	1.000	301	200001329	200000240	Not-Trans anti-PSPC1-A546 8C-S-PSPC1 V2.00	0	28. Not-Trans and anti-PSPC1-A546_Pos005_S001	00-sX7Q9nmaarVW42vVNRrFNB
3.93937	-4.79813	-0.244873	um	Vesicles Paraspeckle	Vesicles Paraspeckle Relative To Cell Position	0.000	1.000	302	200001330	200000241	Not-Trans anti-PSPC1-A546 8C-S-PSPC1 V2.00	0	28. Not-Trans and anti-PSPC1-A546_Pos005_S001	00-sX7Q9nmaarVW42vVNRrFNB
6.41454	-4.42567	-0.345093	um	Vesicles Paraspeckle	Vesicles Paraspeckle Relative To Cell Position	0.000	1.000	302	200001331	200000242	Not-Trans anti-PSPC1-A546 8C-S-PSPC1 V2.00	0	28. Not-Trans and anti-PSPC1-A546_Pos005_S001	00-sX7Q9nmaarVW42vVNRrFNB
8.50712	-0.906113	-0.137329	um	Vesicles Paraspeckle	Vesicles Paraspeckle Relative To Cell Position	0.000	1.000	302	200001332	200000243	Not-Trans anti-PSPC1-A546 8C-S-PSPC1 V2.00	0	28. Not-Trans and anti-PSPC1-A546_Pos005_S001	00-sX7Q9nmaarVW42vVNRrFNB
8.99708	-0.436874	-0.270508	um	Vesicles Paraspeckle	Vesicles Paraspeckle Relative To Cell Position	0.000	1.000	302	200001333	200000244	Not-Trans anti-PSPC1-A546 8C-S-PSPC1 V2.00	0	28. Not-Trans and anti-PSPC1-A546_Pos005_S001	00-sX7Q9nmaarVW42vVNRrFNB
5.5873	3.41252	-0.25415	um	Vesicles Paraspeckle	Vesicles Paraspeckle Relative To Cell Position	0.000	1.000	302	200001334	200000245	Not-Trans anti-PSPC1-A546 8C-S-PSPC1 V2.00	0	28. Not-Trans and anti-PSPC1-A546_Pos005_S001	00-sX7Q9nmaarVW42vVNRrFNB
4.73311	-5.49133	0.0686035	um	Vesicles Paraspeckle	Vesicles Paraspeckle Relative To Cell Position	0.000	1.000	302	200001335	200000246	Not-Trans anti-PSPC1-A546 8C-S-PSPC1 V2.00	0	28. Not-Trans and anti-PSPC1-A546_Pos005_S001	00-sX7Q9nmaarVW42vVNRrFNB
4.36464	-1.8808	-0.474121	um	Vesicles Paraspeckle	Vesicles Paraspeckle Relative To Cell Position	0.000	1.000	303	200001336	200000247	Not-Trans anti-PSPC1-A546 8C-S-PSPC1 V2.00	0	28. Not-Trans and anti-PSPC1-A546_Pos005_S001	00-sX7Q9nmaarVW42vVNRrFNB
-0.290497	-0.707123	-0.405762	um	Vesicles Paraspeckle	Vesicles Paraspeckle Relative To Cell Position	0.000	1.000	303	200001337	200000248	Not-Trans anti-PSPC1-A546 8C-S-PSPC1 V2.00	0	28. Not-Trans and anti-PSPC1-A546_Pos005_S001	00-sX7Q9nmaarVW42vVNRrFNB
3.293	-2.39679	0.0234375	um	Vesicles Paraspeckle	Vesicles Paraspeckle Relative To Cell Position	0.000	1.000	303	200001338	200000249	Not-Trans anti-PSPC1-A546 8C-S-PSPC1 V2.00	0	28. Not-Trans and anti-PSPC1-A546_Pos005_S001	00-sX7Q9nmaarVW42vVNRrFNB
5.84954	-5.79219	-0.14624	um	Vesicles Paraspeckle	Vesicles Paraspeckle Relative To Cell Position	0.000	1.000	304	200001339	200000250	Not-Trans anti-PSPC1-A546 8C-S-PSPC1 V2.00	0	28. Not-Trans and anti-PSPC1-A546_Pos005_S001	00-sX7Q9nmaarVW42vVNRrFNB
2.02825	-8.8615	0.235474	um	Vesicles Paraspeckle	Vesicles Paraspeckle Relative To Cell Position	0.000	1.000	304	200001340	200000251	Not-Trans anti-PSPC1-A546 8C-S-PSPC1 V2.00	0	28. Not-Trans and anti-PSPC1-A546_Pos005_S001	00-sX7Q9nmaarVW42vVNRrFNB
3.42897	-8.02097	0.0913086	um	Vesicles Paraspeckle	Vesicles Paraspeckle Relative To Cell Position	0.000	1.000	304	200001341	200000252	Not-Trans anti-PSPC1-A546 8C-S-PSPC1 V2.00	0	28. Not-Trans and anti-PSPC1-A546_Pos005_S001	00-sX7Q9nmaarVW42vVNRrFNB
2.37574	-8.21594	0.440918	um	Vesicles Paraspeckle	Vesicles Paraspeckle Relative To Cell Position	0.000	1.000	304	200001342	200000253	Not-Trans anti-PSPC1-A546 8C-S-PSPC1 V2.00	0	28. Not-Trans and anti-PSPC1-A546_Pos005_S001	00-sX7Q9nmaarVW42vVNRrFNB
-1.85601	-3.66869	-0.208496	um	Vesicles Paraspeckle	Vesicles Paraspeckle Relative To Cell Position	0.000	1.000	305	200001343	200000254	Not-Trans anti-PSPC1-A546 8C-S-PSPC1 V2.00	0	28. Not-Trans and anti-PSPC1-A546_Pos005_S001	00-sX7Q9nmaarVW42vVNRrFNB
-1.12562	-8.16176	-0.0722656	um	Vesicles Paraspeckle	Vesicles Paraspeckle Relative To Cell Position	0.000	1.000	305	200001344	200000255	Not-Trans anti-PSPC1-A546 8C-S-PSPC1 V2.00	0	28. Not-Trans and anti-PSPC1-A546_Pos005_S001	00-sX7Q9nmaarVW42vVNRrFNB
-1.91093	-7.3063	0.0268555	um	Vesicles Paraspeckle	Vesicles Paraspeckle Relative To Cell Position	0.000	1.000	305	200001345	200000256	Not-Trans anti-PSPC1-A546 8C-S-PSPC1 V2.00	0	28. Not-Trans and anti-PSPC1-A546_Pos005_S001	00-sX7Q9nmaarVW42vVNRrFNB
-1.60873	-4.6443	-0.0891113	um	Vesicles Paraspeckle	Vesicles Paraspeckle Relative To Cell Position	0.000	1.000	305	200001346	200000257	Not-Trans anti-PSPC1-A546 8C-S-PSPC1 V2.00	0	28. Not-Trans and anti-PSPC1-A546_Pos005_S001	00-sX7Q9nmaarVW42vVNRrFNB
-0.237015	-4.3844	0.0308838	um	Vesicles Paraspeckle	Vesicles Paraspeckle Relative To Cell Position	0.000	1.000	305	200001347	200000258	Not-Trans anti-PSPC1-A546 8C-S-PSPC1 V2.00	0	28. Not-Trans and anti-PSPC1-A546_Pos005_S001	00-sX7Q9nmaarVW42vVNRrFNB
-1.16633	-4.18159	0.0802002	um	Vesicles Paraspeckle	Vesicles Paraspeckle Relative To Cell Position	0.000	1.000	305	200001348	200000259	Not-Trans anti-PSPC1-A546 8C-S-PSPC1 V2.00	0	28. Not-Trans and anti-PSPC1-A546_Pos005_S001	00-sX7Q9nmaarVW42vVNRrFNB
-3.02119	8.15327	-0.293457	um	Vesicles Paraspeckle	Vesicles Paraspeckle Relative To Cell Position	0.000	1.000	307	200001349	200000260	Not-Trans anti-PSPC1-A546 8C-S-PSPC1 V2.00	0	28. Not-Trans and anti-PSPC1-A546_Pos005_S001	00-sX7Q9nmaarVW42vVNRrFNB
-6.11113	8.34697	-0.151489	um	Vesicles Paraspeckle	Vesicles Paraspeckle Relative To Cell Position	0.000	1.000	307	200001350	200000261	Not-Trans anti-PSPC1-A546 8C-S-PSPC1 V2.00	0	28. Not-Trans and anti-PSPC1-A546_Pos005_S001	00-sX7Q9nmaarVW42vVNRrFNB
-3.42898	8.36775	-0.0866699	um	Vesicles Paraspeckle	Vesicles Paraspeckle Relative To Cell Position	0.000	1.000	307	200001351	200000262	Not-Trans anti-PSPC1-A546 8C-S-PSPC1 V2.00	0	28. Not-Trans and anti-PSPC1-A546_Pos005_S001	00-sX7Q9nmaarVW42vVNRrFNB
-3.97313	8.6893	-0.139893	um	Vesicles Paraspeckle	Vesicles Paraspeckle Relative To Cell Position	0.000	1.000	307	200001352	200000263	Not-Trans anti-PSPC1-A546 8C-S-PSPC1 V2.00	0	28. Not-Trans and anti-PSPC1-A546_Pos005_S001	00-sX7Q9nmaarVW42vVNRrFNB
-3.91124	6.93512	0.0155029	um	Vesicles Paraspeckle	Vesicles Paraspeckle Relative To Cell Position	0.000	1.000	307	200001353	200000264	Not-Trans anti-PSPC1-A546 8C-S-PSPC1 V2.00	0	28. Not-Trans and anti-PSPC1-A546_Pos005_S001	00-sX7Q9nmaarVW42vVNRrFNB
-2.49655	7.65376	0.0791016	um	Vesicles Paraspeckle	Vesicles Paraspeckle Relative To Cell Position	0.000	1.000	307	200001354	200000265	Not-Trans anti-PSPC1-A546 8C-S-PSPC1 V2.00	0	28. Not-Trans and anti-PSPC1-A546_Pos005_S001	00-sX7Q9nmaarVW42vVNRrFNB
-4.93021	8.101	-0.0406494	um	Vesicles Paraspeckle	Vesicles Paraspeckle Relative To Cell Position	0.000	1.000	307	200001355	200000266	Not-Trans anti-PSPC1-A546 8C-S-PSPC1 V2.00	0	28. Not-Trans and anti-PSPC1-A546_Pos005_S001	00-sX7Q9nmaarVW42vVNRrFNB
-5.98599	8.84238	0.111206	um	Vesicles Paraspeckle	Vesicles Paraspeckle Relative To Cell Position	0.000	1.000	307	200001356	200000267	Not-Trans anti-PSPC1-A546 8C-S-PSPC1 V2.00	0	28. Not-Trans and anti-PSPC1-A546_Pos005_S001	00-sX7Q9nmaarVW42vVNRrFNB
-7.57391	9.88916	0.0692139	um	Vesicles Paraspeckle	Vesicles Paraspeckle Relative To Cell Position	0.000	1.000	307	200001357	200000268	Not-Trans anti-PSPC1-A546 8C-S-PSPC1 V2.00	0	28. Not-Trans and anti-PSPC1-A546_Pos005_S001	00-sX7Q9nmaarVW42vVNRrFNB
-6.4043	9.7674	-0.0574951	um	Vesicles Paraspeckle	Vesicles Paraspeckle Relative To Cell Position	0.000	1.000	307	200001358	200000269	Not-Trans anti-PSPC1-A546 8C-S-PSPC1 V2.00	0	28. Not-Trans and anti-PSPC1-A546_Pos005_S001	00-sX7Q9nmaarVW42vVNRrFNB
-7.10289	10.5077	0.010376	um	Vesicles Paraspeckle	Vesicles Paraspeckle Relative To Cell Position	0.000	1.000	307	200001359	200000270	Not-Trans anti-PSPC1-A546 8C-S-PSPC1 V2.00	0	28. Not-Trans and anti-PSPC1-A546_Pos005_S001	00-sX7Q9nmaarVW42vVNRrFNB
3.36354	2.44054	-0.456177	um	Vesicles Paraspeckle	Vesicles Paraspeckle Relative To Cell Position	0.000	1.000	309	200001360	200000271	Not-Trans anti-PSPC1-A546 8C-S-PSPC1 V2.00	0	28. Not-Trans and anti-PSPC1-A546_Pos005_S001	00-sX7Q9nmaarVW42vVNRrFNB
3.33686	6.53372	-0.347168	um	Vesicles Paraspeckle	Vesicles Paraspeckle Relative To Cell Position	0.000	1.000	309	200001361	200000272	Not-Trans anti-PSPC1-A546 8C-S-PSPC1 V2.00	0	28. Not-Trans and anti-PSPC1-A546_Pos005_S001	00-sX7Q9nmaarVW42vVNRrFNB
3.03788	6.05754	-0.203613	um	Vesicles Paraspeckle	Vesicles Paraspeckle Relative To Cell Position	0.000	1.000	309	200001362	200000273	Not-Trans anti-PSPC1-A546 8C-S-PSPC1 V2.00	0	28. Not-Trans and anti-PSPC1-A546_Pos005_S001	00-sX7Q9nmaarVW42vVNRrFNB
2.30824	6.53783	0.0164795	um	Vesicles Paraspeckle	Vesicles Paraspeckle Relative To Cell Position	0.000	1.000	309	200001363	200000274	Not-Trans anti-PSPC1-A546 8C-S-PSPC1 V2.00	0	28. Not-Trans and anti-PSPC1-A546_Pos005_S001	00-sX7Q9nmaarVW42vVNRrFNB
-4.89833	5.51614	-0.407959	um	Vesicles Paraspeckle	Vesicles Paraspeckle Relative To Cell Position	0.000	1.000	310	200001364	200000275	Not-Trans anti-PSPC1-A546 8C-S-PSPC1 V2.00	0	28. Not-Trans and anti-PSPC1-A546_Pos005_S001	00-sX7Q9nmaarVW42vVNRrFNB
-5.7974	7.64682	-0.513794	um	Vesicles Paraspeckle	Vesicles Paraspeckle Relative To Cell Position	0.000	1.000	310	200001365	200000276	Not-Trans anti-PSPC1-A546 8C-S-PSPC1 V2.00	0	28. Not-Trans and anti-PSPC1-A546_Pos005_S001	00-sX7Q9nmaarVW42vVNRrFNB
-3.36028	8.16258	-0.339111	um	Vesicles Paraspeckle	Vesicles Paraspeckle Relative To Cell Position	0.000	1.000	310	200001366	200000277	Not-Trans anti-PSPC1-A546 8C-S-PSPC1 V2.00	0	28. Not-Trans and anti-PSPC1-A546_Pos005_S001	00-sX7Q9nmaarVW42vVNRrFNB
-2.5336	8.63141	-0.379883	um	Vesicles Paraspeckle	Vesicles Paraspeckle Relative To Cell Position	0.000	1.000	310	200001367	200000278	Not-Trans anti-PSPC1-A546 8C-S-PSPC1 V2.00	0	28. Not-Trans and anti-PSPC1-A546_Pos005_S001	00-sX7Q9nmaarVW42vVNRrFNB
-3.75213	8.88408	-0.292114	um	Vesicles Paraspeckle	Vesicles Paraspeckle Relative To Cell Position	0.000	1.000	310	200001368	200000279	Not-Trans anti-PSPC1-A546 8C-S-PSPC1 V2.00	0	28. Not-Trans and anti-PSPC1-A546_Pos005_S001	00-sX7Q9nmaarVW42vVNRrFNB
-6.69069	4.76201	-0.161987	um	Vesicles Paraspeckle	Vesicles Paraspeckle Relative To Cell Position	0.000	1.000	310	200001369	200000280	Not-Trans anti-PSPC1-A546 8C-S-PSPC1 V2.00	0	28. Not-Trans and anti-PSPC1-A546_Pos005_S001	00-sX7Q9nmaarVW42vVNRrFNB
-6.44073	5.7085	-0.203003	um	Vesicles Paraspeckle	Vesicles Paraspeckle Relative To Cell Position	0.000	1.000	310	200001370	200000281	Not-Trans anti-PSPC1-A546 8C-S-PSPC1 V2.00	0	28. Not-Trans and anti-PSPC1-A546_Pos005_S001	00-sX7Q9nmaarVW42vVNRrFNB
-1.79673	7.37202	0.0217285	um	Vesicles Paraspeckle	Vesicles Paraspeckle Relative To Cell Position	0.000	1.000	310	200001371	200000282	Not-Trans anti-PSPC1-A546 8C-S-PSPC1 V2.00	0	28. Not-Trans and anti-PSPC1-A546_Pos005_S001	00-sX7Q9nmaarVW42vVNRrFNB
-1.82506	8.38235	-0.0168457	um	Vesicles Paraspeckle	Vesicles Paraspeckle Relative To Cell Position	0.000	1.000	310	200001372	200000283	Not-Trans anti-PSPC1-A546 8C-S-PSPC1 V2.00	0	28. Not-Trans and anti-PSPC1-A546_Pos005_S001	00-sX7Q9nmaarVW42vVNRrFNB
-2.52124	9.51582	-0.150391	um	Vesicles Paraspeckle	Vesicles Paraspeckle Relative To Cell Position	0.000	1.000	310	200001373	200000284	Not-Trans anti-PSPC1-A546 8C-S-PSPC1 V2.00	0	28. Not-Trans and anti-PSPC1-A546_Pos005_S001	00-sX7Q9nmaarVW42vVNRrFNB
-4.68248	6.92679	0.234497	um	Vesicles Paraspeckle	Vesicles Paraspeckle Relative To Cell Position	0.000	1.000	310	200001374	200000285	Not-Trans anti-PSPC1-A546 8C-S-PSPC1 V2.00	0	28. Not-Trans and anti-PSPC1-A546_Pos005_S001	00-sX7Q9nmaarVW42vVNRrFNB
-3.95642	8.18323	0.196899	um	Vesicles Paraspeckle	Vesicles Paraspeckle Relative To Cell Position	0.000	1.000	310	200001375	200000286	Not-Trans anti-PSPC1-A546 8C-S-PSPC1 V2.00	0	28. Not-Trans and anti-PSPC1-A546_Pos005_S001	00-sX7Q9nmaarVW42vVNRrFNB
0.991669	6.99493	-0.515869	um	Vesicles Paraspeckle	Vesicles Paraspeckle Relative To Cell Position	0.000	1.000	311	200001376	200000287	Not-Trans anti-PSPC1-A546 8C-S-PSPC1 V2.00	0	28. Not-Trans and anti-PSPC1-A546_Pos005_S001	00-sX7Q9nmaarVW42vVNRrFNB
-5.22328	-0.808434	-0.244507	um	Vesicles Paraspeckle	Vesicles Paraspeckle Relative To Cell Position	0.000	1.000	311	200001377	200000288	Not-Trans anti-PSPC1-A546 8C-S-PSPC1 V2.00	0	28. Not-Trans and anti-PSPC1-A546_Pos005_S001	00-sX7Q9nmaarVW42vVNRrFNB
-6.56644	-0.500755	-0.264526	um	Vesicles Paraspeckle	Vesicles Paraspeckle Relative To Cell Position	0.000	1.000	311	200001378	200000289	Not-Trans anti-PSPC1-A546 8C-S-PSPC1 V2.00	0	28. Not-Trans and anti-PSPC1-A546_Pos005_S001	00-sX7Q9nmaarVW42vVNRrFNB
-5.79611	-0.0633545	-0.152588	um	Vesicles Paraspeckle	Vesicles Paraspeckle Relative To Cell Position	0.000	1.000	311	200001379	200000290	Not-Trans anti-PSPC1-A546 8C-S-PSPC1 V2.00	0	28. Not-Trans and anti-PSPC1-A546_Pos005_S001	00-sX7Q9nmaarVW42vVNRrFNB
-5.61018	0.917694	-0.35498	um	Vesicles Paraspeckle	Vesicles Paraspeckle Relative To Cell Position	0.000	1.000	311	200001380	200000291	Not-Trans anti-PSPC1-A546 8C-S-PSPC1 V2.00	0	28. Not-Trans and anti-PSPC1-A546_Pos005_S001	00-sX7Q9nmaarVW42vVNRrFNB
1.96832	7.42493	-0.427612	um	Vesicles Paraspeckle	Vesicles Paraspeckle Relative To Cell Position	0.000	1.000	311	200001381	200000292	Not-Trans anti-PSPC1-A546 8C-S-PSPC1 V2.00	0	28. Not-Trans and anti-PSPC1-A546_Pos005_S001	00-sX7Q9nmaarVW42vVNRrFNB
0.59198	8.10545	-0.407349	um	Vesicles Paraspeckle	Vesicles Paraspeckle Relative To Cell Position	0.000	1.000	311	200001382	200000293	Not-Trans anti-PSPC1-A546 8C-S-PSPC1 V2.00	0	28. Not-Trans and anti-PSPC1-A546_Pos005_S001	00-sX7Q9nmaarVW42vVNRrFNB
-4.79559	-0.293915	0.152466	um	Vesicles Paraspeckle	Vesicles Paraspeckle Relative To Cell Position	0.000	1.000	311	200001383	200000294	Not-Trans anti-PSPC1-A546 8C-S-PSPC1 V2.00	0	28. Not-Trans and anti-PSPC1-A546_Pos005_S001	00-sX7Q9nmaarVW42vVNRrFNB
-4.02667	-0.236656	0.769897	um	Vesicles Paraspeckle	Vesicles Paraspeckle Relative To Cell Position	0.000	1.000	311	200001384	200000295	Not-Trans anti-PSPC1-A546 8C-S-PSPC1 V2.00	0	28. Not-Trans and anti-PSPC1-A546_Pos005_S001	00-sX7Q9nmaarVW42vVNRrFNB
0.0393524	-3.84354	-0.526123	um	Vesicles Paraspeckle	Vesicles Paraspeckle Relative To Cell Position	0.000	1.000	312	200001385	200000296	Not-Trans anti-PSPC1-A546 8C-S-PSPC1 V2.00	0	28. Not-Trans and anti-PSPC1-A546_Pos005_S001	00-sX7Q9nmaarVW42vVNRrFNB
0.514877	-2.63399	-0.541138	um	Vesicles Paraspeckle	Vesicles Paraspeckle Relative To Cell Position	0.000	1.000	312	200001386	200000297	Not-Trans anti-PSPC1-A546 8C-S-PSPC1 V2.00	0	28. Not-Trans and anti-PSPC1-A546_Pos005_S001	00-sX7Q9nmaarVW42vVNRrFNB
0.8909	-2.62083	-0.577515	um	Vesicles Paraspeckle	Vesicles Paraspeckle Relative To Cell Position	0.000	1.000	312	200001387	200000298	Not-Trans anti-PSPC1-A546 8C-S-PSPC1 V2.00	0	28. Not-Trans and anti-PSPC1-A546_Pos005_S001	00-sX7Q9nmaarVW42vVNRrFNB
0.0497284	-1.63113	-0.450928	um	Vesicles Paraspeckle	Vesicles Paraspeckle Relative To Cell Position	0.000	1.000	312	200001388	200000299	Not-Trans anti-PSPC1-A546 8C-S-PSPC1 V2.00	0	28. Not-Trans and anti-PSPC1-A546_Pos005_S001	00-sX7Q9nmaarVW42vVNRrFNB
1.37555	-4.80252	-0.0797119	um	Vesicles Paraspeckle	Vesicles Paraspeckle Relative To Cell Position	0.000	1.000	312	200001389	200000300	Not-Trans anti-PSPC1-A546 8C-S-PSPC1 V2.00	0	28. Not-Trans and anti-PSPC1-A546_Pos005_S001	00-sX7Q9nmaarVW42vVNRrFNB
-5.96841	0.196671	-0.059082	um	Vesicles Paraspeckle	Vesicles Paraspeckle Relative To Cell Position	0.000	1.000	312	200001390	200000301	Not-Trans anti-PSPC1-A546 8C-S-PSPC1 V2.00	0	28. Not-Trans and anti-PSPC1-A546_Pos005_S001	00-sX7Q9nmaarVW42vVNRrFNB
-6.94173	2.17566	-0.277344	um	Vesicles Paraspeckle	Vesicles Paraspeckle Relative To Cell Position	0.000	1.000	312	200001391	200000302	Not-Trans anti-PSPC1-A546 8C-S-PSPC1 V2.00	0	28. Not-Trans and anti-PSPC1-A546_Pos005_S001	00-sX7Q9nmaarVW42vVNRrFNB
-5.74069	2.63403	-0.0820313	um	Vesicles Paraspeckle	Vesicles Paraspeckle Relative To Cell Position	0.000	1.000	312	200001392	200000303	Not-Trans anti-PSPC1-A546 8C-S-PSPC1 V2.00	0	28. Not-Trans and anti-PSPC1-A546_Pos005_S001	00-sX7Q9nmaarVW42vVNRrFNB
-5.51547	3.12843	-0.329834	um	Vesicles Paraspeckle	Vesicles Paraspeckle Relative To Cell Position	0.000	1.000	312	200001393	200000304	Not-Trans anti-PSPC1-A546 8C-S-PSPC1 V2.00	0	28. Not-Trans and anti-PSPC1-A546_Pos005_S001	00-sX7Q9nmaarVW42vVNRrFNB
-7.68535	3.63873	-0.0469971	um	Vesicles Paraspeckle	Vesicles Paraspeckle Relative To Cell Position	0.000	1.000	312	200001394	200000305	Not-Trans anti-PSPC1-A546 8C-S-PSPC1 V2.00	0	28. Not-Trans and anti-PSPC1-A546_Pos005_S001	00-sX7Q9nmaarVW42vVNRrFNB
-6.21581	1.32666	0.22937	um	Vesicles Paraspeckle	Vesicles Paraspeckle Relative To Cell Position	0.000	1.000	312	200001395	200000306	Not-Trans anti-PSPC1-A546 8C-S-PSPC1 V2.00	0	28. Not-Trans and anti-PSPC1-A546_Pos005_S001	00-sX7Q9nmaarVW42vVNRrFNB
-5.21935	1.93721	0.111816	um	Vesicles Paraspeckle	Vesicles Paraspeckle Relative To Cell Position	0.000	1.000	312	200001396	200000307	Not-Trans anti-PSPC1-A546 8C-S-PSPC1 V2.00	0	28. Not-Trans and anti-PSPC1-A546_Pos005_S001	00-sX7Q9nmaarVW42vVNRrFNB
-7.69075	2.40694	0.0571289	um	Vesicles Paraspeckle	Vesicles Paraspeckle Relative To Cell Position	0.000	1.000	312	200001397	200000308	Not-Trans anti-PSPC1-A546 8C-S-PSPC1 V2.00	0	28. Not-Trans and anti-PSPC1-A546_Pos005_S001	00-sX7Q9nmaarVW42vVNRrFNB
-4.78389	2.47041	0.361084	um	Vesicles Paraspeckle	Vesicles Paraspeckle Relative To Cell Position	0.000	1.000	312	200001398	200000309	Not-Trans anti-PSPC1-A546 8C-S-PSPC1 V2.00	0	28. Not-Trans and anti-PSPC1-A546_Pos005_S001	00-sX7Q9nmaarVW42vVNRrFNB
-0.0248871	-4.69373	-0.199829	um	Vesicles Paraspeckle	Vesicles Paraspeckle Relative To Cell Position	0.000	1.000	313	200001399	200000310	Not-Trans anti-PSPC1-A546 8C-S-PSPC1 V2.00	0	28. Not-Trans and anti-PSPC1-A546_Pos005_S001	00-sX7Q9nmaarVW42vVNRrFNB
-0.0769348	-3.94058	-0.280029	um	Vesicles Paraspeckle	Vesicles Paraspeckle Relative To Cell Position	0.000	1.000	313	200001400	200000311	Not-Trans anti-PSPC1-A546 8C-S-PSPC1 V2.00	0	28. Not-Trans and anti-PSPC1-A546_Pos005_S001	00-sX7Q9nmaarVW42vVNRrFNB
-2.42104	2.75966	-0.604004	um	Vesicles Paraspeckle	Vesicles Paraspeckle Relative To Cell Position	0.000	1.000	315	200001401	200000312	Not-Trans anti-PSPC1-A546 8C-S-PSPC1 V2.00	0	28. Not-Trans and anti-PSPC1-A546_Pos005_S001	00-sX7Q9nmaarVW42vVNRrFNB
-0.526123	4.45146	-0.62561	um	Vesicles Paraspeckle	Vesicles Paraspeckle Relative To Cell Position	0.000	1.000	315	200001402	200000313	Not-Trans anti-PSPC1-A546 8C-S-PSPC1 V2.00	0	28. Not-Trans and anti-PSPC1-A546_Pos005_S001	00-sX7Q9nmaarVW42vVNRrFNB
-0.522995	5.84598	-0.790039	um	Vesicles Paraspeckle	Vesicles Paraspeckle Relative To Cell Position	0.000	1.000	315	200001403	200000314	Not-Trans anti-PSPC1-A546 8C-S-PSPC1 V2.00	0	28. Not-Trans and anti-PSPC1-A546_Pos005_S001	00-sX7Q9nmaarVW42vVNRrFNB
-3.29832	-3.03624	-0.182983	um	Vesicles Paraspeckle	Vesicles Paraspeckle Relative To Cell Position	0.000	1.000	315	200001404	200000315	Not-Trans anti-PSPC1-A546 8C-S-PSPC1 V2.00	0	28. Not-Trans and anti-PSPC1-A546_Pos005_S001	00-sX7Q9nmaarVW42vVNRrFNB
-1.20525	4.42416	-0.390625	um	Vesicles Paraspeckle	Vesicles Paraspeckle Relative To Cell Position	0.000	1.000	315	200001405	200000316	Not-Trans anti-PSPC1-A546 8C-S-PSPC1 V2.00	0	28. Not-Trans and anti-PSPC1-A546_Pos005_S001	00-sX7Q9nmaarVW42vVNRrFNB
-0.283829	7.01781	-0.400391	um	Vesicles Paraspeckle	Vesicles Paraspeckle Relative To Cell Position	0.000	1.000	315	200001406	200000317	Not-Trans anti-PSPC1-A546 8C-S-PSPC1 V2.00	0	28. Not-Trans and anti-PSPC1-A546_Pos005_S001	00-sX7Q9nmaarVW42vVNRrFNB
-1.98404	-3.98755	0.100464	um	Vesicles Paraspeckle	Vesicles Paraspeckle Relative To Cell Position	0.000	1.000	315	200001407	200000318	Not-Trans anti-PSPC1-A546 8C-S-PSPC1 V2.00	0	28. Not-Trans and anti-PSPC1-A546_Pos005_S001	00-sX7Q9nmaarVW42vVNRrFNB
0.166138	5.77975	0.0423584	um	Vesicles Paraspeckle	Vesicles Paraspeckle Relative To Cell Position	0.000	1.000	315	200001408	200000319	Not-Trans anti-PSPC1-A546 8C-S-PSPC1 V2.00	0	28. Not-Trans and anti-PSPC1-A546_Pos005_S001	00-sX7Q9nmaarVW42vVNRrFNB
0.163452	7.54102	-0.110962	um	Vesicles Paraspeckle	Vesicles Paraspeckle Relative To Cell Position	0.000	1.000	315	200001409	200000320	Not-Trans anti-PSPC1-A546 8C-S-PSPC1 V2.00	0	28. Not-Trans and anti-PSPC1-A546_Pos005_S001	00-sX7Q9nmaarVW42vVNRrFNB
-3.20801	-4.46904	0.534546	um	Vesicles Paraspeckle	Vesicles Paraspeckle Relative To Cell Position	0.000	1.000	315	200001410	200000321	Not-Trans anti-PSPC1-A546 8C-S-PSPC1 V2.00	0	28. Not-Trans and anti-PSPC1-A546_Pos005_S001	00-sX7Q9nmaarVW42vVNRrFNB
-1.30321	-4.18262	0.423218	um	Vesicles Paraspeckle	Vesicles Paraspeckle Relative To Cell Position	0.000	1.000	315	200001411	200000322	Not-Trans anti-PSPC1-A546 8C-S-PSPC1 V2.00	0	28. Not-Trans and anti-PSPC1-A546_Pos005_S001	00-sX7Q9nmaarVW42vVNRrFNB
4.80067	-2.80453	0.206299	um	Vesicles Paraspeckle	Vesicles Paraspeckle Relative To Cell Position	0.000	1.000	318	200001412	200000323	Not-Trans anti-PSPC1-A546 8C-S-PSPC1 V2.00	0	28. Not-Trans and anti-PSPC1-A546_Pos005_S001	00-sX7Q9nmaarVW42vVNRrFNB
6.64171	-2.74031	0.117676	um	Vesicles Paraspeckle	Vesicles Paraspeckle Relative To Cell Position	0.000	1.000	318	200001413	200000324	Not-Trans anti-PSPC1-A546 8C-S-PSPC1 V2.00	0	28. Not-Trans and anti-PSPC1-A546_Pos005_S001	00-sX7Q9nmaarVW42vVNRrFNB
9.1181	-2.47786	0.382813	um	Vesicles Paraspeckle	Vesicles Paraspeckle Relative To Cell Position	0.000	1.000	318	200001414	200000325	Not-Trans anti-PSPC1-A546 8C-S-PSPC1 V2.00	0	28. Not-Trans and anti-PSPC1-A546_Pos005_S001	00-sX7Q9nmaarVW42vVNRrFNB
9.79422	2.28731	-0.106812	um	Vesicles Paraspeckle	Vesicles Paraspeckle Relative To Cell Position	0.000	1.000	318	200001415	200000326	Not-Trans anti-PSPC1-A546 8C-S-PSPC1 V2.00	0	28. Not-Trans and anti-PSPC1-A546_Pos005_S001	00-sX7Q9nmaarVW42vVNRrFNB
6.75879	-1.60674	0.0731201	um	Vesicles Paraspeckle	Vesicles Paraspeckle Relative To Cell Position	0.000	1.000	318	200001416	200000327	Not-Trans anti-PSPC1-A546 8C-S-PSPC1 V2.00	0	28. Not-Trans and anti-PSPC1-A546_Pos005_S001	00-sX7Q9nmaarVW42vVNRrFNB
8.63127	-0.8228	0.137085	um	Vesicles Paraspeckle	Vesicles Paraspeckle Relative To Cell Position	0.000	1.000	318	200001417	200000328	Not-Trans anti-PSPC1-A546 8C-S-PSPC1 V2.00	0	28. Not-Trans and anti-PSPC1-A546_Pos005_S001	00-sX7Q9nmaarVW42vVNRrFNB
8.13503	-0.343964	0.134033	um	Vesicles Paraspeckle	Vesicles Paraspeckle Relative To Cell Position	0.000	1.000	318	200001418	200000329	Not-Trans anti-PSPC1-A546 8C-S-PSPC1 V2.00	0	28. Not-Trans and anti-PSPC1-A546_Pos005_S001	00-sX7Q9nmaarVW42vVNRrFNB
10.2809	1.07277	0.284424	um	Vesicles Paraspeckle	Vesicles Paraspeckle Relative To Cell Position	0.000	1.000	318	200001419	200000330	Not-Trans anti-PSPC1-A546 8C-S-PSPC1 V2.00	0	28. Not-Trans and anti-PSPC1-A546_Pos005_S001	00-sX7Q9nmaarVW42vVNRrFNB
7.54811	-0.788284	0.533325	um	Vesicles Paraspeckle	Vesicles Paraspeckle Relative To Cell Position	0.000	1.000	318	200001420	200000331	Not-Trans anti-PSPC1-A546 8C-S-PSPC1 V2.00	0	28. Not-Trans and anti-PSPC1-A546_Pos005_S001	00-sX7Q9nmaarVW42vVNRrFNB
8.57269	0.460861	0.539185	um	Vesicles Paraspeckle	Vesicles Paraspeckle Relative To Cell Position	0.000	1.000	318	200001421	200000332	Not-Trans anti-PSPC1-A546 8C-S-PSPC1 V2.00	0	28. Not-Trans and anti-PSPC1-A546_Pos005_S001	00-sX7Q9nmaarVW42vVNRrFNB
7.91324	1.07063	0.667969	um	Vesicles Paraspeckle	Vesicles Paraspeckle Relative To Cell Position	0.000	1.000	318	200001422	200000333	Not-Trans anti-PSPC1-A546 8C-S-PSPC1 V2.00	0	28. Not-Trans and anti-PSPC1-A546_Pos005_S001	00-sX7Q9nmaarVW42vVNRrFNB
8.09837	-1.56071	0.897583	um	Vesicles Paraspeckle	Vesicles Paraspeckle Relative To Cell Position	0.000	1.000	318	200001423	200000334	Not-Trans anti-PSPC1-A546 8C-S-PSPC1 V2.00	0	28. Not-Trans and anti-PSPC1-A546_Pos005_S001	00-sX7Q9nmaarVW42vVNRrFNB
6.95036	-1.41705	0.835327	um	Vesicles Paraspeckle	Vesicles Paraspeckle Relative To Cell Position	0.000	1.000	318	200001424	200000335	Not-Trans anti-PSPC1-A546 8C-S-PSPC1 V2.00	0	28. Not-Trans and anti-PSPC1-A546_Pos005_S001	00-sX7Q9nmaarVW42vVNRrFNB
10.0341	-1.06754	0.833496	um	Vesicles Paraspeckle	Vesicles Paraspeckle Relative To Cell Position	0.000	1.000	318	200001425	200000336	Not-Trans anti-PSPC1-A546 8C-S-PSPC1 V2.00	0	28. Not-Trans and anti-PSPC1-A546_Pos005_S001	00-sX7Q9nmaarVW42vVNRrFNB
7.41904	-1.07408	1.22205	um	Vesicles Paraspeckle	Vesicles Paraspeckle Relative To Cell Position	0.000	1.000	318	200001426	200000337	Not-Trans anti-PSPC1-A546 8C-S-PSPC1 V2.00	0	28. Not-Trans and anti-PSPC1-A546_Pos005_S001	00-sX7Q9nmaarVW42vVNRrFNB
2.89076	2.30877	-0.740601	um	Vesicles Paraspeckle	Vesicles Paraspeckle Relative To Cell Position	0.000	1.000	319	200001427	200000338	Not-Trans anti-PSPC1-A546 8C-S-PSPC1 V2.00	0	28. Not-Trans and anti-PSPC1-A546_Pos005_S001	00-sX7Q9nmaarVW42vVNRrFNB
1.9111	3.98825	-0.20874	um	Vesicles Paraspeckle	Vesicles Paraspeckle Relative To Cell Position	0.000	1.000	319	200001428	200000339	Not-Trans anti-PSPC1-A546 8C-S-PSPC1 V2.00	0	28. Not-Trans and anti-PSPC1-A546_Pos005_S001	00-sX7Q9nmaarVW42vVNRrFNB
-4.95186	3.2308	0.299072	um	Vesicles Paraspeckle	Vesicles Paraspeckle Relative To Cell Position	0.000	1.000	320	200001429	200000340	Not-Trans anti-PSPC1-A546 8C-S-PSPC1 V2.00	0	28. Not-Trans and anti-PSPC1-A546_Pos005_S001	00-sX7Q9nmaarVW42vVNRrFNB
4.55635	3.25117	-1.63208	um	Vesicles Paraspeckle	Vesicles Paraspeckle Relative To Cell Position	0.000	1.000	321	200001430	200000341	Not-Trans anti-PSPC1-A546 8C-S-PSPC1 V2.00	0	28. Not-Trans and anti-PSPC1-A546_Pos005_S001	00-sX7Q9nmaarVW42vVNRrFNB
7.85215	-1.75005	-1.89307	um	Vesicles Paraspeckle	Vesicles Paraspeckle Relative To Cell Position	0.000	1.000	321	200001431	200000342	Not-Trans anti-PSPC1-A546 8C-S-PSPC1 V2.00	0	28. Not-Trans and anti-PSPC1-A546_Pos005_S001	00-sX7Q9nmaarVW42vVNRrFNB
5.92486	-1.11478	2.57593	um	Vesicles Paraspeckle	Vesicles Paraspeckle Relative To Cell Position	0.000	1.000	321	200001432	200000343	Not-Trans anti-PSPC1-A546 8C-S-PSPC1 V2.00	0	28. Not-Trans and anti-PSPC1-A546_Pos005_S001	00-sX7Q9nmaarVW42vVNRrFNB
-3.65137	-0.583954	-1.45349	um	Vesicles Paraspeckle	Vesicles Paraspeckle Relative To Cell Position	0.000	1.000	322	200001433	200000344	Not-Trans anti-PSPC1-A546 8C-S-PSPC1 V2.00	0	28. Not-Trans and anti-PSPC1-A546_Pos005_S001	00-sX7Q9nmaarVW42vVNRrFNB
-6.00348	-2.03458	-0.378296	um	Vesicles Paraspeckle	Vesicles Paraspeckle Relative To Cell Position	0.000	1.000	322	200001434	200000345	Not-Trans anti-PSPC1-A546 8C-S-PSPC1 V2.00	0	28. Not-Trans and anti-PSPC1-A546_Pos005_S001	00-sX7Q9nmaarVW42vVNRrFNB
-4.45363	-2.02864	-0.403809	um	Vesicles Paraspeckle	Vesicles Paraspeckle Relative To Cell Position	0.000	1.000	322	200001435	200000346	Not-Trans anti-PSPC1-A546 8C-S-PSPC1 V2.00	0	28. Not-Trans and anti-PSPC1-A546_Pos005_S001	00-sX7Q9nmaarVW42vVNRrFNB
-5.59157	-0.829498	-0.473633	um	Vesicles Paraspeckle	Vesicles Paraspeckle Relative To Cell Position	0.000	1.000	322	200001436	200000347	Not-Trans anti-PSPC1-A546 8C-S-PSPC1 V2.00	0	28. Not-Trans and anti-PSPC1-A546_Pos005_S001	00-sX7Q9nmaarVW42vVNRrFNB
-3.93605	-0.83931	-0.513428	um	Vesicles Paraspeckle	Vesicles Paraspeckle Relative To Cell Position	0.000	1.000	322	200001437	200000348	Not-Trans anti-PSPC1-A546 8C-S-PSPC1 V2.00	0	28. Not-Trans and anti-PSPC1-A546_Pos005_S001	00-sX7Q9nmaarVW42vVNRrFNB
-3.04468	-0.593216	-0.252441	um	Vesicles Paraspeckle	Vesicles Paraspeckle Relative To Cell Position	0.000	1.000	322	200001438	200000349	Not-Trans anti-PSPC1-A546 8C-S-PSPC1 V2.00	0	28. Not-Trans and anti-PSPC1-A546_Pos005_S001	00-sX7Q9nmaarVW42vVNRrFNB
-1.43092	0.59494	-0.350708	um	Vesicles Paraspeckle	Vesicles Paraspeckle Relative To Cell Position	0.000	1.000	322	200001439	200000350	Not-Trans anti-PSPC1-A546 8C-S-PSPC1 V2.00	0	28. Not-Trans and anti-PSPC1-A546_Pos005_S001	00-sX7Q9nmaarVW42vVNRrFNB
-6.51234	-1.82657	-0.027832	um	Vesicles Paraspeckle	Vesicles Paraspeckle Relative To Cell Position	0.000	1.000	322	200001440	200000351	Not-Trans anti-PSPC1-A546 8C-S-PSPC1 V2.00	0	28. Not-Trans and anti-PSPC1-A546_Pos005_S001	00-sX7Q9nmaarVW42vVNRrFNB
-2.65097	-1.56596	0.461426	um	Vesicles Paraspeckle	Vesicles Paraspeckle Relative To Cell Position	0.000	1.000	322	200001441	200000352	Not-Trans anti-PSPC1-A546 8C-S-PSPC1 V2.00	0	28. Not-Trans and anti-PSPC1-A546_Pos005_S001	00-sX7Q9nmaarVW42vVNRrFNB
-1.2652	0.141891	0.37915	um	Vesicles Paraspeckle	Vesicles Paraspeckle Relative To Cell Position	0.000	1.000	322	200001442	200000353	Not-Trans anti-PSPC1-A546 8C-S-PSPC1 V2.00	0	28. Not-Trans and anti-PSPC1-A546_Pos005_S001	00-sX7Q9nmaarVW42vVNRrFNB
0.368896	0.161575	0.466064	um	Vesicles Paraspeckle	Vesicles Paraspeckle Relative To Cell Position	0.000	1.000	322	200001443	200000354	Not-Trans anti-PSPC1-A546 8C-S-PSPC1 V2.00	0	28. Not-Trans and anti-PSPC1-A546_Pos005_S001	00-sX7Q9nmaarVW42vVNRrFNB
-0.306198	0.847916	0.330078	um	Vesicles Paraspeckle	Vesicles Paraspeckle Relative To Cell Position	0.000	1.000	322	200001444	200000355	Not-Trans anti-PSPC1-A546 8C-S-PSPC1 V2.00	0	28. Not-Trans and anti-PSPC1-A546_Pos005_S001	00-sX7Q9nmaarVW42vVNRrFNB
-4.29247	-1.81335	0.737793	um	Vesicles Paraspeckle	Vesicles Paraspeckle Relative To Cell Position	0.000	1.000	322	200001445	200000356	Not-Trans anti-PSPC1-A546 8C-S-PSPC1 V2.00	0	28. Not-Trans and anti-PSPC1-A546_Pos005_S001	00-sX7Q9nmaarVW42vVNRrFNB
3.54001	2.95528	-0.013916	um	Vesicles Paraspeckle	Vesicles Paraspeckle Relative To Cell Position	0.000	1.000	324	200001446	200000000	Not-Trans anti-PSPC1-A546 8C-S-PSPC1 V2.00	0	28. Not-Trans and anti-PSPC1-A546_Pos006_S001	00-Zy4SMS7Jnd8MVbWvY5P39M
4.24411	3.06705	-0.469238	um	Vesicles Paraspeckle	Vesicles Paraspeckle Relative To Cell Position	0.000	1.000	324	200001447	200000001	Not-Trans anti-PSPC1-A546 8C-S-PSPC1 V2.00	0	28. Not-Trans and anti-PSPC1-A546_Pos006_S001	00-Zy4SMS7Jnd8MVbWvY5P39M
-3.64316	-3.18578	-0.363037	um	Vesicles Paraspeckle	Vesicles Paraspeckle Relative To Cell Position	0.000	1.000	325	200001448	200000002	Not-Trans anti-PSPC1-A546 8C-S-PSPC1 V2.00	0	28. Not-Trans and anti-PSPC1-A546_Pos006_S001	00-Zy4SMS7Jnd8MVbWvY5P39M
5.01239	-3.19579	0.026001	um	Vesicles Paraspeckle	Vesicles Paraspeckle Relative To Cell Position	0.000	1.000	325	200001449	200000003	Not-Trans anti-PSPC1-A546 8C-S-PSPC1 V2.00	0	28. Not-Trans and anti-PSPC1-A546_Pos006_S001	00-Zy4SMS7Jnd8MVbWvY5P39M
4.24638	-1.57932	-0.55896	um	Vesicles Paraspeckle	Vesicles Paraspeckle Relative To Cell Position	0.000	1.000	325	200001450	200000004	Not-Trans anti-PSPC1-A546 8C-S-PSPC1 V2.00	0	28. Not-Trans and anti-PSPC1-A546_Pos006_S001	00-Zy4SMS7Jnd8MVbWvY5P39M
6.64804	0.506996	-0.304321	um	Vesicles Paraspeckle	Vesicles Paraspeckle Relative To Cell Position	0.000	1.000	325	200001451	200000005	Not-Trans anti-PSPC1-A546 8C-S-PSPC1 V2.00	0	28. Not-Trans and anti-PSPC1-A546_Pos006_S001	00-Zy4SMS7Jnd8MVbWvY5P39M
4.9502	1.18004	-0.180298	um	Vesicles Paraspeckle	Vesicles Paraspeckle Relative To Cell Position	0.000	1.000	325	200001452	200000006	Not-Trans anti-PSPC1-A546 8C-S-PSPC1 V2.00	0	28. Not-Trans and anti-PSPC1-A546_Pos006_S001	00-Zy4SMS7Jnd8MVbWvY5P39M
4.94257	2.33326	-0.345093	um	Vesicles Paraspeckle	Vesicles Paraspeckle Relative To Cell Position	0.000	1.000	325	200001453	200000007	Not-Trans anti-PSPC1-A546 8C-S-PSPC1 V2.00	0	28. Not-Trans and anti-PSPC1-A546_Pos006_S001	00-Zy4SMS7Jnd8MVbWvY5P39M
4.41599	2.53745	-0.490601	um	Vesicles Paraspeckle	Vesicles Paraspeckle Relative To Cell Position	0.000	1.000	325	200001454	200000008	Not-Trans anti-PSPC1-A546 8C-S-PSPC1 V2.00	0	28. Not-Trans and anti-PSPC1-A546_Pos006_S001	00-Zy4SMS7Jnd8MVbWvY5P39M
3.95851	-0.597084	0.09021	um	Vesicles Paraspeckle	Vesicles Paraspeckle Relative To Cell Position	0.000	1.000	325	200001455	200000009	Not-Trans anti-PSPC1-A546 8C-S-PSPC1 V2.00	0	28. Not-Trans and anti-PSPC1-A546_Pos006_S001	00-Zy4SMS7Jnd8MVbWvY5P39M
3.62367	0.846313	0.0490723	um	Vesicles Paraspeckle	Vesicles Paraspeckle Relative To Cell Position	0.000	1.000	325	200001456	200000010	Not-Trans anti-PSPC1-A546 8C-S-PSPC1 V2.00	0	28. Not-Trans and anti-PSPC1-A546_Pos006_S001	00-Zy4SMS7Jnd8MVbWvY5P39M
5.33029	2.57422	0.026001	um	Vesicles Paraspeckle	Vesicles Paraspeckle Relative To Cell Position	0.000	1.000	325	200001457	200000011	Not-Trans anti-PSPC1-A546 8C-S-PSPC1 V2.00	0	28. Not-Trans and anti-PSPC1-A546_Pos006_S001	00-Zy4SMS7Jnd8MVbWvY5P39M
5.58914	-1.51036	0.367188	um	Vesicles Paraspeckle	Vesicles Paraspeckle Relative To Cell Position	0.000	1.000	325	200001458	200000012	Not-Trans anti-PSPC1-A546 8C-S-PSPC1 V2.00	0	28. Not-Trans and anti-PSPC1-A546_Pos006_S001	00-Zy4SMS7Jnd8MVbWvY5P39M
-0.655655	-8.87288	-0.108521	um	Vesicles Paraspeckle	Vesicles Paraspeckle Relative To Cell Position	0.000	1.000	326	200001459	200000013	Not-Trans anti-PSPC1-A546 8C-S-PSPC1 V2.00	0	28. Not-Trans and anti-PSPC1-A546_Pos006_S001	00-Zy4SMS7Jnd8MVbWvY5P39M
0.00315857	-8.61482	0.182617	um	Vesicles Paraspeckle	Vesicles Paraspeckle Relative To Cell Position	0.000	1.000	326	200001460	200000014	Not-Trans anti-PSPC1-A546 8C-S-PSPC1 V2.00	0	28. Not-Trans and anti-PSPC1-A546_Pos006_S001	00-Zy4SMS7Jnd8MVbWvY5P39M
-0.7052	-7.45107	0.155884	um	Vesicles Paraspeckle	Vesicles Paraspeckle Relative To Cell Position	0.000	1.000	326	200001461	200000015	Not-Trans anti-PSPC1-A546 8C-S-PSPC1 V2.00	0	28. Not-Trans and anti-PSPC1-A546_Pos006_S001	00-Zy4SMS7Jnd8MVbWvY5P39M
5.26053	-5.70547	-0.00646973	um	Vesicles Paraspeckle	Vesicles Paraspeckle Relative To Cell Position	0.000	1.000	326	200001462	200000016	Not-Trans anti-PSPC1-A546 8C-S-PSPC1 V2.00	0	28. Not-Trans and anti-PSPC1-A546_Pos006_S001	00-Zy4SMS7Jnd8MVbWvY5P39M
0.226685	-7.90877	0.392456	um	Vesicles Paraspeckle	Vesicles Paraspeckle Relative To Cell Position	0.000	1.000	326	200001463	200000017	Not-Trans anti-PSPC1-A546 8C-S-PSPC1 V2.00	0	28. Not-Trans and anti-PSPC1-A546_Pos006_S001	00-Zy4SMS7Jnd8MVbWvY5P39M
2.68622	-7.66335	0.365112	um	Vesicles Paraspeckle	Vesicles Paraspeckle Relative To Cell Position	0.000	1.000	326	200001464	200000018	Not-Trans anti-PSPC1-A546 8C-S-PSPC1 V2.00	0	28. Not-Trans and anti-PSPC1-A546_Pos006_S001	00-Zy4SMS7Jnd8MVbWvY5P39M
4.58665	-5.47948	0.277344	um	Vesicles Paraspeckle	Vesicles Paraspeckle Relative To Cell Position	0.000	1.000	326	200001465	200000019	Not-Trans anti-PSPC1-A546 8C-S-PSPC1 V2.00	0	28. Not-Trans and anti-PSPC1-A546_Pos006_S001	00-Zy4SMS7Jnd8MVbWvY5P39M
4.81146	-1.47983	0.609009	um	Vesicles Paraspeckle	Vesicles Paraspeckle Relative To Cell Position	0.000	1.000	326	200001466	200000020	Not-Trans anti-PSPC1-A546 8C-S-PSPC1 V2.00	0	28. Not-Trans and anti-PSPC1-A546_Pos006_S001	00-Zy4SMS7Jnd8MVbWvY5P39M
3.4433	-0.180344	0.885742	um	Vesicles Paraspeckle	Vesicles Paraspeckle Relative To Cell Position	0.000	1.000	326	200001467	200000021	Not-Trans anti-PSPC1-A546 8C-S-PSPC1 V2.00	0	28. Not-Trans and anti-PSPC1-A546_Pos006_S001	00-Zy4SMS7Jnd8MVbWvY5P39M
9.10701	-2.60828	-0.246582	um	Vesicles Paraspeckle	Vesicles Paraspeckle Relative To Cell Position	0.000	1.000	327	200001468	200000022	Not-Trans anti-PSPC1-A546 8C-S-PSPC1 V2.00	0	28. Not-Trans and anti-PSPC1-A546_Pos006_S001	00-Zy4SMS7Jnd8MVbWvY5P39M
9.82877	-2.1839	-0.348022	um	Vesicles Paraspeckle	Vesicles Paraspeckle Relative To Cell Position	0.000	1.000	327	200001469	200000023	Not-Trans anti-PSPC1-A546 8C-S-PSPC1 V2.00	0	28. Not-Trans and anti-PSPC1-A546_Pos006_S001	00-Zy4SMS7Jnd8MVbWvY5P39M
1.8911	-1.71484	-0.356934	um	Vesicles Paraspeckle	Vesicles Paraspeckle Relative To Cell Position	0.000	1.000	327	200001470	200000024	Not-Trans anti-PSPC1-A546 8C-S-PSPC1 V2.00	0	28. Not-Trans and anti-PSPC1-A546_Pos006_S001	00-Zy4SMS7Jnd8MVbWvY5P39M
9.37486	-1.47902	-0.354492	um	Vesicles Paraspeckle	Vesicles Paraspeckle Relative To Cell Position	0.000	1.000	327	200001471	200000025	Not-Trans anti-PSPC1-A546 8C-S-PSPC1 V2.00	0	28. Not-Trans and anti-PSPC1-A546_Pos006_S001	00-Zy4SMS7Jnd8MVbWvY5P39M
-1.21843	-0.731857	-0.372559	um	Vesicles Paraspeckle	Vesicles Paraspeckle Relative To Cell Position	0.000	1.000	327	200001472	200000026	Not-Trans anti-PSPC1-A546 8C-S-PSPC1 V2.00	0	28. Not-Trans and anti-PSPC1-A546_Pos006_S001	00-Zy4SMS7Jnd8MVbWvY5P39M
1.91571	-0.73735	-0.358154	um	Vesicles Paraspeckle	Vesicles Paraspeckle Relative To Cell Position	0.000	1.000	327	200001473	200000027	Not-Trans anti-PSPC1-A546 8C-S-PSPC1 V2.00	0	28. Not-Trans and anti-PSPC1-A546_Pos006_S001	00-Zy4SMS7Jnd8MVbWvY5P39M
1.41141	-2.93126	-0.0963135	um	Vesicles Paraspeckle	Vesicles Paraspeckle Relative To Cell Position	0.000	1.000	327	200001474	200000028	Not-Trans anti-PSPC1-A546 8C-S-PSPC1 V2.00	0	28. Not-Trans and anti-PSPC1-A546_Pos006_S001	00-Zy4SMS7Jnd8MVbWvY5P39M
2.42715	-2.09885	-0.0356445	um	Vesicles Paraspeckle	Vesicles Paraspeckle Relative To Cell Position	0.000	1.000	327	200001475	200000029	Not-Trans anti-PSPC1-A546 8C-S-PSPC1 V2.00	0	28. Not-Trans and anti-PSPC1-A546_Pos006_S001	00-Zy4SMS7Jnd8MVbWvY5P39M
1.40883	-1.10361	-0.0922852	um	Vesicles Paraspeckle	Vesicles Paraspeckle Relative To Cell Position	0.000	1.000	327	200001476	200000030	Not-Trans anti-PSPC1-A546 8C-S-PSPC1 V2.00	0	28. Not-Trans and anti-PSPC1-A546_Pos006_S001	00-Zy4SMS7Jnd8MVbWvY5P39M
3.1326	4.32971	0.0114746	um	Vesicles Paraspeckle	Vesicles Paraspeckle Relative To Cell Position	0.000	1.000	327	200001477	200000031	Not-Trans anti-PSPC1-A546 8C-S-PSPC1 V2.00	0	28. Not-Trans and anti-PSPC1-A546_Pos006_S001	00-Zy4SMS7Jnd8MVbWvY5P39M
5.17947	-1.05293	-0.460815	um	Vesicles Paraspeckle	Vesicles Paraspeckle Relative To Cell Position	0.000	1.000	328	200001478	200000032	Not-Trans anti-PSPC1-A546 8C-S-PSPC1 V2.00	0	28. Not-Trans and anti-PSPC1-A546_Pos006_S001	00-Zy4SMS7Jnd8MVbWvY5P39M
5.03856	-0.191605	-0.361572	um	Vesicles Paraspeckle	Vesicles Paraspeckle Relative To Cell Position	0.000	1.000	328	200001479	200000033	Not-Trans anti-PSPC1-A546 8C-S-PSPC1 V2.00	0	28. Not-Trans and anti-PSPC1-A546_Pos006_S001	00-Zy4SMS7Jnd8MVbWvY5P39M
4.46352	2.04245	-0.427979	um	Vesicles Paraspeckle	Vesicles Paraspeckle Relative To Cell Position	0.000	1.000	328	200001480	200000034	Not-Trans anti-PSPC1-A546 8C-S-PSPC1 V2.00	0	28. Not-Trans and anti-PSPC1-A546_Pos006_S001	00-Zy4SMS7Jnd8MVbWvY5P39M
0.254425	4.64699	-0.434814	um	Vesicles Paraspeckle	Vesicles Paraspeckle Relative To Cell Position	0.000	1.000	328	200001481	200000035	Not-Trans anti-PSPC1-A546 8C-S-PSPC1 V2.00	0	28. Not-Trans and anti-PSPC1-A546_Pos006_S001	00-Zy4SMS7Jnd8MVbWvY5P39M
-1.24782	2.68912	0.00830078	um	Vesicles Paraspeckle	Vesicles Paraspeckle Relative To Cell Position	0.000	1.000	328	200001482	200000036	Not-Trans anti-PSPC1-A546 8C-S-PSPC1 V2.00	0	28. Not-Trans and anti-PSPC1-A546_Pos006_S001	00-Zy4SMS7Jnd8MVbWvY5P39M
-2.2538	3.4171	-0.0958252	um	Vesicles Paraspeckle	Vesicles Paraspeckle Relative To Cell Position	0.000	1.000	328	200001483	200000037	Not-Trans anti-PSPC1-A546 8C-S-PSPC1 V2.00	0	28. Not-Trans and anti-PSPC1-A546_Pos006_S001	00-Zy4SMS7Jnd8MVbWvY5P39M
1.40666	8.24982	-0.350342	um	Vesicles Paraspeckle	Vesicles Paraspeckle Relative To Cell Position	0.000	1.000	328	200001484	200000038	Not-Trans anti-PSPC1-A546 8C-S-PSPC1 V2.00	0	28. Not-Trans and anti-PSPC1-A546_Pos006_S001	00-Zy4SMS7Jnd8MVbWvY5P39M
0.626282	6.34108	-0.233521	um	Vesicles Paraspeckle	Vesicles Paraspeckle Relative To Cell Position	0.000	1.000	328	200001485	200000039	Not-Trans anti-PSPC1-A546 8C-S-PSPC1 V2.00	0	28. Not-Trans and anti-PSPC1-A546_Pos006_S001	00-Zy4SMS7Jnd8MVbWvY5P39M
2.09563	8.79144	-0.0593262	um	Vesicles Paraspeckle	Vesicles Paraspeckle Relative To Cell Position	0.000	1.000	328	200001486	200000040	Not-Trans anti-PSPC1-A546 8C-S-PSPC1 V2.00	0	28. Not-Trans and anti-PSPC1-A546_Pos006_S001	00-Zy4SMS7Jnd8MVbWvY5P39M
1.11043	9.4821	-0.280029	um	Vesicles Paraspeckle	Vesicles Paraspeckle Relative To Cell Position	0.000	1.000	328	200001487	200000041	Not-Trans anti-PSPC1-A546 8C-S-PSPC1 V2.00	0	28. Not-Trans and anti-PSPC1-A546_Pos006_S001	00-Zy4SMS7Jnd8MVbWvY5P39M
4.44508	2.43549	-0.361572	um	Vesicles Paraspeckle	Vesicles Paraspeckle Relative To Cell Position	0.000	1.000	329	200001488	200000042	Not-Trans anti-PSPC1-A546 8C-S-PSPC1 V2.00	0	28. Not-Trans and anti-PSPC1-A546_Pos006_S001	00-Zy4SMS7Jnd8MVbWvY5P39M
-1.36188	2.5385	-0.015625	um	Vesicles Paraspeckle	Vesicles Paraspeckle Relative To Cell Position	0.000	1.000	329	200001489	200000043	Not-Trans anti-PSPC1-A546 8C-S-PSPC1 V2.00	0	28. Not-Trans and anti-PSPC1-A546_Pos006_S001	00-Zy4SMS7Jnd8MVbWvY5P39M
4.31895	-1.71675	0.00183105	um	Vesicles Paraspeckle	Vesicles Paraspeckle Relative To Cell Position	0.000	1.000	330	200001490	200000044	Not-Trans anti-PSPC1-A546 8C-S-PSPC1 V2.00	0	28. Not-Trans and anti-PSPC1-A546_Pos006_S001	00-Zy4SMS7Jnd8MVbWvY5P39M
6.32317	-5.78139	-0.368164	um	Vesicles Paraspeckle	Vesicles Paraspeckle Relative To Cell Position	0.000	1.000	332	200001491	200000045	Not-Trans anti-PSPC1-A546 8C-S-PSPC1 V2.00	0	28. Not-Trans and anti-PSPC1-A546_Pos006_S001	00-Zy4SMS7Jnd8MVbWvY5P39M
3.39568	5.54504	-0.105591	um	Vesicles Paraspeckle	Vesicles Paraspeckle Relative To Cell Position	0.000	1.000	332	200001492	200000046	Not-Trans anti-PSPC1-A546 8C-S-PSPC1 V2.00	0	28. Not-Trans and anti-PSPC1-A546_Pos006_S001	00-Zy4SMS7Jnd8MVbWvY5P39M
3.06579	2.16115	0.291138	um	Vesicles Paraspeckle	Vesicles Paraspeckle Relative To Cell Position	0.000	1.000	332	200001493	200000047	Not-Trans anti-PSPC1-A546 8C-S-PSPC1 V2.00	0	28. Not-Trans and anti-PSPC1-A546_Pos006_S001	00-Zy4SMS7Jnd8MVbWvY5P39M
2.53091	3.10885	0.395752	um	Vesicles Paraspeckle	Vesicles Paraspeckle Relative To Cell Position	0.000	1.000	332	200001494	200000048	Not-Trans anti-PSPC1-A546 8C-S-PSPC1 V2.00	0	28. Not-Trans and anti-PSPC1-A546_Pos006_S001	00-Zy4SMS7Jnd8MVbWvY5P39M
5.03123	1.42309	0.498047	um	Vesicles Paraspeckle	Vesicles Paraspeckle Relative To Cell Position	0.000	1.000	332	200001495	200000049	Not-Trans anti-PSPC1-A546 8C-S-PSPC1 V2.00	0	28. Not-Trans and anti-PSPC1-A546_Pos006_S001	00-Zy4SMS7Jnd8MVbWvY5P39M
-1.27129	3.87597	-0.0460205	um	Vesicles Paraspeckle	Vesicles Paraspeckle Relative To Cell Position	0.000	1.000	333	200001496	200000050	Not-Trans anti-PSPC1-A546 8C-S-PSPC1 V2.00	0	28. Not-Trans and anti-PSPC1-A546_Pos006_S001	00-Zy4SMS7Jnd8MVbWvY5P39M
-1.41359	4.85004	-0.155884	um	Vesicles Paraspeckle	Vesicles Paraspeckle Relative To Cell Position	0.000	1.000	333	200001497	200000051	Not-Trans anti-PSPC1-A546 8C-S-PSPC1 V2.00	0	28. Not-Trans and anti-PSPC1-A546_Pos006_S001	00-Zy4SMS7Jnd8MVbWvY5P39M
-1.06472	5.34939	-0.110962	um	Vesicles Paraspeckle	Vesicles Paraspeckle Relative To Cell Position	0.000	1.000	333	200001498	200000052	Not-Trans anti-PSPC1-A546 8C-S-PSPC1 V2.00	0	28. Not-Trans and anti-PSPC1-A546_Pos006_S001	00-Zy4SMS7Jnd8MVbWvY5P39M
-0.967583	4.61694	0.145264	um	Vesicles Paraspeckle	Vesicles Paraspeckle Relative To Cell Position	0.000	1.000	333	200001499	200000053	Not-Trans anti-PSPC1-A546 8C-S-PSPC1 V2.00	0	28. Not-Trans and anti-PSPC1-A546_Pos006_S001	00-Zy4SMS7Jnd8MVbWvY5P39M
0.957012	0.162565	-0.677979	um	Vesicles Paraspeckle	Vesicles Paraspeckle Relative To Cell Position	0.000	1.000	334	200001500	200000054	Not-Trans anti-PSPC1-A546 8C-S-PSPC1 V2.00	0	28. Not-Trans and anti-PSPC1-A546_Pos006_S001	00-Zy4SMS7Jnd8MVbWvY5P39M
-3.71844	-4.66286	-0.098877	um	Vesicles Paraspeckle	Vesicles Paraspeckle Relative To Cell Position	0.000	1.000	334	200001501	200000055	Not-Trans anti-PSPC1-A546 8C-S-PSPC1 V2.00	0	28. Not-Trans and anti-PSPC1-A546_Pos006_S001	00-Zy4SMS7Jnd8MVbWvY5P39M
1.47951	-5.73974	-0.234009	um	Vesicles Paraspeckle	Vesicles Paraspeckle Relative To Cell Position	0.000	1.000	335	200001502	200000056	Not-Trans anti-PSPC1-A546 8C-S-PSPC1 V2.00	0	28. Not-Trans and anti-PSPC1-A546_Pos006_S001	00-Zy4SMS7Jnd8MVbWvY5P39M
-4.01054	-5.52171	-0.201904	um	Vesicles Paraspeckle	Vesicles Paraspeckle Relative To Cell Position	0.000	1.000	335	200001503	200000057	Not-Trans anti-PSPC1-A546 8C-S-PSPC1 V2.00	0	28. Not-Trans and anti-PSPC1-A546_Pos006_S001	00-Zy4SMS7Jnd8MVbWvY5P39M
-2.87962	-4.31948	-0.31543	um	Vesicles Paraspeckle	Vesicles Paraspeckle Relative To Cell Position	0.000	1.000	335	200001504	200000058	Not-Trans anti-PSPC1-A546 8C-S-PSPC1 V2.00	0	28. Not-Trans and anti-PSPC1-A546_Pos006_S001	00-Zy4SMS7Jnd8MVbWvY5P39M
-3.99683	-3.86357	-0.187988	um	Vesicles Paraspeckle	Vesicles Paraspeckle Relative To Cell Position	0.000	1.000	335	200001505	200000059	Not-Trans anti-PSPC1-A546 8C-S-PSPC1 V2.00	0	28. Not-Trans and anti-PSPC1-A546_Pos006_S001	00-Zy4SMS7Jnd8MVbWvY5P39M
-5.74951	-2.85955	-0.286987	um	Vesicles Paraspeckle	Vesicles Paraspeckle Relative To Cell Position	0.000	1.000	335	200001506	200000060	Not-Trans anti-PSPC1-A546 8C-S-PSPC1 V2.00	0	28. Not-Trans and anti-PSPC1-A546_Pos006_S001	00-Zy4SMS7Jnd8MVbWvY5P39M
-5.00659	-0.995745	-0.224976	um	Vesicles Paraspeckle	Vesicles Paraspeckle Relative To Cell Position	0.000	1.000	335	200001507	200000061	Not-Trans anti-PSPC1-A546 8C-S-PSPC1 V2.00	0	28. Not-Trans and anti-PSPC1-A546_Pos006_S001	00-Zy4SMS7Jnd8MVbWvY5P39M
-4.7814	0.55481	-0.361694	um	Vesicles Paraspeckle	Vesicles Paraspeckle Relative To Cell Position	0.000	1.000	335	200001508	200000062	Not-Trans anti-PSPC1-A546 8C-S-PSPC1 V2.00	0	28. Not-Trans and anti-PSPC1-A546_Pos006_S001	00-Zy4SMS7Jnd8MVbWvY5P39M
-5.62622	0.731289	-0.359253	um	Vesicles Paraspeckle	Vesicles Paraspeckle Relative To Cell Position	0.000	1.000	335	200001509	200000063	Not-Trans anti-PSPC1-A546 8C-S-PSPC1 V2.00	0	28. Not-Trans and anti-PSPC1-A546_Pos006_S001	00-Zy4SMS7Jnd8MVbWvY5P39M
-5.31305	0.699898	-0.305176	um	Vesicles Paraspeckle	Vesicles Paraspeckle Relative To Cell Position	0.000	1.000	335	200001510	200000064	Not-Trans anti-PSPC1-A546 8C-S-PSPC1 V2.00	0	28. Not-Trans and anti-PSPC1-A546_Pos006_S001	00-Zy4SMS7Jnd8MVbWvY5P39M
-6.89853	1.45287	-0.278687	um	Vesicles Paraspeckle	Vesicles Paraspeckle Relative To Cell Position	0.000	1.000	335	200001511	200000065	Not-Trans anti-PSPC1-A546 8C-S-PSPC1 V2.00	0	28. Not-Trans and anti-PSPC1-A546_Pos006_S001	00-Zy4SMS7Jnd8MVbWvY5P39M
1.71129	-6.49343	0.0985107	um	Vesicles Paraspeckle	Vesicles Paraspeckle Relative To Cell Position	0.000	1.000	335	200001512	200000066	Not-Trans anti-PSPC1-A546 8C-S-PSPC1 V2.00	0	28. Not-Trans and anti-PSPC1-A546_Pos006_S001	00-Zy4SMS7Jnd8MVbWvY5P39M
-4.51524	0.015852	0.00634766	um	Vesicles Paraspeckle	Vesicles Paraspeckle Relative To Cell Position	0.000	1.000	335	200001513	200000067	Not-Trans anti-PSPC1-A546 8C-S-PSPC1 V2.00	0	28. Not-Trans and anti-PSPC1-A546_Pos006_S001	00-Zy4SMS7Jnd8MVbWvY5P39M
-5.25482	5.06073	0.0467529	um	Vesicles Paraspeckle	Vesicles Paraspeckle Relative To Cell Position	0.000	1.000	335	200001514	200000068	Not-Trans anti-PSPC1-A546 8C-S-PSPC1 V2.00	0	28. Not-Trans and anti-PSPC1-A546_Pos006_S001	00-Zy4SMS7Jnd8MVbWvY5P39M
3.56932	0.969355	-0.544556	um	Vesicles Paraspeckle	Vesicles Paraspeckle Relative To Cell Position	0.000	1.000	336	200001515	200000069	Not-Trans anti-PSPC1-A546 8C-S-PSPC1 V2.00	0	28. Not-Trans and anti-PSPC1-A546_Pos006_S001	00-Zy4SMS7Jnd8MVbWvY5P39M
-5.13699	-3.17761	0.203491	um	Vesicles Paraspeckle	Vesicles Paraspeckle Relative To Cell Position	0.000	1.000	336	200001516	200000070	Not-Trans anti-PSPC1-A546 8C-S-PSPC1 V2.00	0	28. Not-Trans and anti-PSPC1-A546_Pos006_S001	00-Zy4SMS7Jnd8MVbWvY5P39M
-5.11548	-2.13818	0.604126	um	Vesicles Paraspeckle	Vesicles Paraspeckle Relative To Cell Position	0.000	1.000	336	200001517	200000071	Not-Trans anti-PSPC1-A546 8C-S-PSPC1 V2.00	0	28. Not-Trans and anti-PSPC1-A546_Pos006_S001	00-Zy4SMS7Jnd8MVbWvY5P39M
-4.31462	0.446358	0.489746	um	Vesicles Paraspeckle	Vesicles Paraspeckle Relative To Cell Position	0.000	1.000	336	200001518	200000072	Not-Trans anti-PSPC1-A546 8C-S-PSPC1 V2.00	0	28. Not-Trans and anti-PSPC1-A546_Pos006_S001	00-Zy4SMS7Jnd8MVbWvY5P39M
-2.07048	-2.54889	-0.389282	um	Vesicles Paraspeckle	Vesicles Paraspeckle Relative To Cell Position	0.000	1.000	337	200001519	200000073	Not-Trans anti-PSPC1-A546 8C-S-PSPC1 V2.00	0	28. Not-Trans and anti-PSPC1-A546_Pos006_S001	00-Zy4SMS7Jnd8MVbWvY5P39M
-6.03995	1.1195	-0.446533	um	Vesicles Paraspeckle	Vesicles Paraspeckle Relative To Cell Position	0.000	1.000	337	200001520	200000074	Not-Trans anti-PSPC1-A546 8C-S-PSPC1 V2.00	0	28. Not-Trans and anti-PSPC1-A546_Pos006_S001	00-Zy4SMS7Jnd8MVbWvY5P39M
-4.8728	9.27632	-0.410522	um	Vesicles Paraspeckle	Vesicles Paraspeckle Relative To Cell Position	0.000	1.000	337	200001521	200000075	Not-Trans anti-PSPC1-A546 8C-S-PSPC1 V2.00	0	28. Not-Trans and anti-PSPC1-A546_Pos006_S001	00-Zy4SMS7Jnd8MVbWvY5P39M
-4.22884	9.27574	-0.457153	um	Vesicles Paraspeckle	Vesicles Paraspeckle Relative To Cell Position	0.000	1.000	337	200001522	200000076	Not-Trans anti-PSPC1-A546 8C-S-PSPC1 V2.00	0	28. Not-Trans and anti-PSPC1-A546_Pos006_S001	00-Zy4SMS7Jnd8MVbWvY5P39M
-4.64648	8.34548	-0.0975342	um	Vesicles Paraspeckle	Vesicles Paraspeckle Relative To Cell Position	0.000	1.000	337	200001523	200000077	Not-Trans anti-PSPC1-A546 8C-S-PSPC1 V2.00	0	28. Not-Trans and anti-PSPC1-A546_Pos006_S001	00-Zy4SMS7Jnd8MVbWvY5P39M
-6.57719	10.4742	-0.140259	um	Vesicles Paraspeckle	Vesicles Paraspeckle Relative To Cell Position	0.000	1.000	337	200001524	200000078	Not-Trans anti-PSPC1-A546 8C-S-PSPC1 V2.00	0	28. Not-Trans and anti-PSPC1-A546_Pos006_S001	00-Zy4SMS7Jnd8MVbWvY5P39M
-5.35071	10.3485	-0.0664063	um	Vesicles Paraspeckle	Vesicles Paraspeckle Relative To Cell Position	0.000	1.000	337	200001525	200000079	Not-Trans anti-PSPC1-A546 8C-S-PSPC1 V2.00	0	28. Not-Trans and anti-PSPC1-A546_Pos006_S001	00-Zy4SMS7Jnd8MVbWvY5P39M
-2.73419	-4.88384	0.168091	um	Vesicles Paraspeckle	Vesicles Paraspeckle Relative To Cell Position	0.000	1.000	337	200001526	200000080	Not-Trans anti-PSPC1-A546 8C-S-PSPC1 V2.00	0	28. Not-Trans and anti-PSPC1-A546_Pos006_S001	00-Zy4SMS7Jnd8MVbWvY5P39M
-3.70187	-2.47631	0.168213	um	Vesicles Paraspeckle	Vesicles Paraspeckle Relative To Cell Position	0.000	1.000	337	200001527	200000081	Not-Trans anti-PSPC1-A546 8C-S-PSPC1 V2.00	0	28. Not-Trans and anti-PSPC1-A546_Pos006_S001	00-Zy4SMS7Jnd8MVbWvY5P39M
-2.46832	-5.83432	0.600098	um	Vesicles Paraspeckle	Vesicles Paraspeckle Relative To Cell Position	0.000	1.000	337	200001528	200000082	Not-Trans anti-PSPC1-A546 8C-S-PSPC1 V2.00	0	28. Not-Trans and anti-PSPC1-A546_Pos006_S001	00-Zy4SMS7Jnd8MVbWvY5P39M
-2.69647	-1.25769	0.527344	um	Vesicles Paraspeckle	Vesicles Paraspeckle Relative To Cell Position	0.000	1.000	337	200001529	200000083	Not-Trans anti-PSPC1-A546 8C-S-PSPC1 V2.00	0	28. Not-Trans and anti-PSPC1-A546_Pos006_S001	00-Zy4SMS7Jnd8MVbWvY5P39M
-5.74449	-3.07579	-0.313965	um	Vesicles Paraspeckle	Vesicles Paraspeckle Relative To Cell Position	0.000	1.000	339	200001530	200000084	Not-Trans anti-PSPC1-A546 8C-S-PSPC1 V2.00	0	28. Not-Trans and anti-PSPC1-A546_Pos006_S001	00-Zy4SMS7Jnd8MVbWvY5P39M
-3.63168	-4.30058	-0.135986	um	Vesicles Paraspeckle	Vesicles Paraspeckle Relative To Cell Position	0.000	1.000	339	200001531	200000085	Not-Trans anti-PSPC1-A546 8C-S-PSPC1 V2.00	0	28. Not-Trans and anti-PSPC1-A546_Pos006_S001	00-Zy4SMS7Jnd8MVbWvY5P39M
1.61612	-3.31845	-0.0949707	um	Vesicles Paraspeckle	Vesicles Paraspeckle Relative To Cell Position	0.000	1.000	339	200001532	200000086	Not-Trans anti-PSPC1-A546 8C-S-PSPC1 V2.00	0	28. Not-Trans and anti-PSPC1-A546_Pos006_S001	00-Zy4SMS7Jnd8MVbWvY5P39M
-6.79655	-2.84938	0.0944824	um	Vesicles Paraspeckle	Vesicles Paraspeckle Relative To Cell Position	0.000	1.000	339	200001533	200000087	Not-Trans anti-PSPC1-A546 8C-S-PSPC1 V2.00	0	28. Not-Trans and anti-PSPC1-A546_Pos006_S001	00-Zy4SMS7Jnd8MVbWvY5P39M
-6.07217	-2.11698	-0.128052	um	Vesicles Paraspeckle	Vesicles Paraspeckle Relative To Cell Position	0.000	1.000	339	200001534	200000088	Not-Trans anti-PSPC1-A546 8C-S-PSPC1 V2.00	0	28. Not-Trans and anti-PSPC1-A546_Pos006_S001	00-Zy4SMS7Jnd8MVbWvY5P39M
-5.85782	-0.634636	0.0279541	um	Vesicles Paraspeckle	Vesicles Paraspeckle Relative To Cell Position	0.000	1.000	339	200001535	200000089	Not-Trans anti-PSPC1-A546 8C-S-PSPC1 V2.00	0	28. Not-Trans and anti-PSPC1-A546_Pos006_S001	00-Zy4SMS7Jnd8MVbWvY5P39M
-6.77049	-0.46756	-0.0125732	um	Vesicles Paraspeckle	Vesicles Paraspeckle Relative To Cell Position	0.000	1.000	339	200001536	200000090	Not-Trans anti-PSPC1-A546 8C-S-PSPC1 V2.00	0	28. Not-Trans and anti-PSPC1-A546_Pos006_S001	00-Zy4SMS7Jnd8MVbWvY5P39M
1.36345	-4.03909	0.342896	um	Vesicles Paraspeckle	Vesicles Paraspeckle Relative To Cell Position	0.000	1.000	339	200001537	200000091	Not-Trans anti-PSPC1-A546 8C-S-PSPC1 V2.00	0	28. Not-Trans and anti-PSPC1-A546_Pos006_S001	00-Zy4SMS7Jnd8MVbWvY5P39M
1.19252	-3.08987	0.40918	um	Vesicles Paraspeckle	Vesicles Paraspeckle Relative To Cell Position	0.000	1.000	339	200001538	200000092	Not-Trans anti-PSPC1-A546 8C-S-PSPC1 V2.00	0	28. Not-Trans and anti-PSPC1-A546_Pos006_S001	00-Zy4SMS7Jnd8MVbWvY5P39M
1.86945	-2.13481	0.293213	um	Vesicles Paraspeckle	Vesicles Paraspeckle Relative To Cell Position	0.000	1.000	339	200001539	200000093	Not-Trans anti-PSPC1-A546 8C-S-PSPC1 V2.00	0	28. Not-Trans and anti-PSPC1-A546_Pos006_S001	00-Zy4SMS7Jnd8MVbWvY5P39M
3.31378	-0.692551	0.539429	um	Vesicles Paraspeckle	Vesicles Paraspeckle Relative To Cell Position	0.000	1.000	339	200001540	200000094	Not-Trans anti-PSPC1-A546 8C-S-PSPC1 V2.00	0	28. Not-Trans and anti-PSPC1-A546_Pos006_S001	00-Zy4SMS7Jnd8MVbWvY5P39M
2.09515	-2.85635	0.629639	um	Vesicles Paraspeckle	Vesicles Paraspeckle Relative To Cell Position	0.000	1.000	339	200001541	200000095	Not-Trans anti-PSPC1-A546 8C-S-PSPC1 V2.00	0	28. Not-Trans and anti-PSPC1-A546_Pos006_S001	00-Zy4SMS7Jnd8MVbWvY5P39M
0.716019	-2.3453	0.717529	um	Vesicles Paraspeckle	Vesicles Paraspeckle Relative To Cell Position	0.000	1.000	339	200001542	200000096	Not-Trans anti-PSPC1-A546 8C-S-PSPC1 V2.00	0	28. Not-Trans and anti-PSPC1-A546_Pos006_S001	00-Zy4SMS7Jnd8MVbWvY5P39M
-5.24159	0.0313492	0.612549	um	Vesicles Paraspeckle	Vesicles Paraspeckle Relative To Cell Position	0.000	1.000	339	200001543	200000097	Not-Trans anti-PSPC1-A546 8C-S-PSPC1 V2.00	0	28. Not-Trans and anti-PSPC1-A546_Pos006_S001	00-Zy4SMS7Jnd8MVbWvY5P39M
2.65414	8.58141	-0.358398	um	Vesicles Paraspeckle	Vesicles Paraspeckle Relative To Cell Position	0.000	1.000	340	200001544	200000098	Not-Trans anti-PSPC1-A546 8C-S-PSPC1 V2.00	0	28. Not-Trans and anti-PSPC1-A546_Pos006_S001	00-Zy4SMS7Jnd8MVbWvY5P39M
-2.02139	0.62294	-0.113647	um	Vesicles Paraspeckle	Vesicles Paraspeckle Relative To Cell Position	0.000	1.000	341	200001545	200000099	Not-Trans anti-PSPC1-A546 8C-S-PSPC1 V2.00	0	28. Not-Trans and anti-PSPC1-A546_Pos006_S001	00-Zy4SMS7Jnd8MVbWvY5P39M
2.33995	-3.72353	0.153442	um	Vesicles Paraspeckle	Vesicles Paraspeckle Relative To Cell Position	0.000	1.000	341	200001546	200000100	Not-Trans anti-PSPC1-A546 8C-S-PSPC1 V2.00	0	28. Not-Trans and anti-PSPC1-A546_Pos006_S001	00-Zy4SMS7Jnd8MVbWvY5P39M
3.81049	-3.69876	0.107056	um	Vesicles Paraspeckle	Vesicles Paraspeckle Relative To Cell Position	0.000	1.000	341	200001547	200000101	Not-Trans anti-PSPC1-A546 8C-S-PSPC1 V2.00	0	28. Not-Trans and anti-PSPC1-A546_Pos006_S001	00-Zy4SMS7Jnd8MVbWvY5P39M
-2.14268	-0.249908	-0.294189	um	Vesicles Paraspeckle	Vesicles Paraspeckle Relative To Cell Position	0.000	1.000	342	200001548	200000102	Not-Trans anti-PSPC1-A546 8C-S-PSPC1 V2.00	0	28. Not-Trans and anti-PSPC1-A546_Pos006_S001	00-Zy4SMS7Jnd8MVbWvY5P39M
-0.166578	-1.95407	-0.0718994	um	Vesicles Paraspeckle	Vesicles Paraspeckle Relative To Cell Position	0.000	1.000	342	200001549	200000103	Not-Trans anti-PSPC1-A546 8C-S-PSPC1 V2.00	0	28. Not-Trans and anti-PSPC1-A546_Pos006_S001	00-Zy4SMS7Jnd8MVbWvY5P39M
5.13764	-0.257324	-0.0518799	um	Vesicles Paraspeckle	Vesicles Paraspeckle Relative To Cell Position	0.000	1.000	342	200001550	200000104	Not-Trans anti-PSPC1-A546 8C-S-PSPC1 V2.00	0	28. Not-Trans and anti-PSPC1-A546_Pos006_S001	00-Zy4SMS7Jnd8MVbWvY5P39M
7.61049	4.33943	-0.00488281	um	Vesicles Paraspeckle	Vesicles Paraspeckle Relative To Cell Position	0.000	1.000	342	200001551	200000105	Not-Trans anti-PSPC1-A546 8C-S-PSPC1 V2.00	0	28. Not-Trans and anti-PSPC1-A546_Pos006_S001	00-Zy4SMS7Jnd8MVbWvY5P39M
-0.924393	8.01427	-0.0576172	um	Vesicles Paraspeckle	Vesicles Paraspeckle Relative To Cell Position	0.000	1.000	342	200001552	200000106	Not-Trans anti-PSPC1-A546 8C-S-PSPC1 V2.00	0	28. Not-Trans and anti-PSPC1-A546_Pos006_S001	00-Zy4SMS7Jnd8MVbWvY5P39M
9.62966	0.865616	0.370239	um	Vesicles Paraspeckle	Vesicles Paraspeckle Relative To Cell Position	0.000	1.000	342	200001553	200000107	Not-Trans anti-PSPC1-A546 8C-S-PSPC1 V2.00	0	28. Not-Trans and anti-PSPC1-A546_Pos006_S001	00-Zy4SMS7Jnd8MVbWvY5P39M
8.5109	3.64465	0.323486	um	Vesicles Paraspeckle	Vesicles Paraspeckle Relative To Cell Position	0.000	1.000	342	200001554	200000108	Not-Trans anti-PSPC1-A546 8C-S-PSPC1 V2.00	0	28. Not-Trans and anti-PSPC1-A546_Pos006_S001	00-Zy4SMS7Jnd8MVbWvY5P39M
-0.295948	-5.12506	0.0749512	um	Vesicles Paraspeckle	Vesicles Paraspeckle Relative To Cell Position	0.000	1.000	343	200001555	200000109	Not-Trans anti-PSPC1-A546 8C-S-PSPC1 V2.00	0	28. Not-Trans and anti-PSPC1-A546_Pos006_S001	00-Zy4SMS7Jnd8MVbWvY5P39M
2.86396	4.03065	-0.214844	um	Vesicles Paraspeckle	Vesicles Paraspeckle Relative To Cell Position	0.000	1.000	343	200001556	200000110	Not-Trans anti-PSPC1-A546 8C-S-PSPC1 V2.00	0	28. Not-Trans and anti-PSPC1-A546_Pos006_S001	00-Zy4SMS7Jnd8MVbWvY5P39M
8.95833	-4.57095	0.188721	um	Vesicles Paraspeckle	Vesicles Paraspeckle Relative To Cell Position	0.000	1.000	343	200001557	200000111	Not-Trans anti-PSPC1-A546 8C-S-PSPC1 V2.00	0	28. Not-Trans and anti-PSPC1-A546_Pos006_S001	00-Zy4SMS7Jnd8MVbWvY5P39M
6.18033	0.900909	0.256836	um	Vesicles Paraspeckle	Vesicles Paraspeckle Relative To Cell Position	0.000	1.000	343	200001558	200000112	Not-Trans anti-PSPC1-A546 8C-S-PSPC1 V2.00	0	28. Not-Trans and anti-PSPC1-A546_Pos006_S001	00-Zy4SMS7Jnd8MVbWvY5P39M
0.569965	-0.945114	0.613159	um	Vesicles Paraspeckle	Vesicles Paraspeckle Relative To Cell Position	0.000	1.000	343	200001559	200000113	Not-Trans anti-PSPC1-A546 8C-S-PSPC1 V2.00	0	28. Not-Trans and anti-PSPC1-A546_Pos006_S001	00-Zy4SMS7Jnd8MVbWvY5P39M
3.60246	4.12968	0.775146	um	Vesicles Paraspeckle	Vesicles Paraspeckle Relative To Cell Position	0.000	1.000	345	200001560	200000114	Not-Trans anti-PSPC1-A546 8C-S-PSPC1 V2.00	0	28. Not-Trans and anti-PSPC1-A546_Pos006_S001	00-Zy4SMS7Jnd8MVbWvY5P39M
2.89712	-1.8873	-0.660522	um	Vesicles Paraspeckle	Vesicles Paraspeckle Relative To Cell Position	0.000	1.000	346	200001561	200000115	Not-Trans anti-PSPC1-A546 8C-S-PSPC1 V2.00	0	28. Not-Trans and anti-PSPC1-A546_Pos006_S001	00-Zy4SMS7Jnd8MVbWvY5P39M
2.94341	-1.4337	-0.601318	um	Vesicles Paraspeckle	Vesicles Paraspeckle Relative To Cell Position	0.000	1.000	346	200001562	200000116	Not-Trans anti-PSPC1-A546 8C-S-PSPC1 V2.00	0	28. Not-Trans and anti-PSPC1-A546_Pos006_S001	00-Zy4SMS7Jnd8MVbWvY5P39M
-2.66193	-1.48463	-0.370972	um	Vesicles Paraspeckle	Vesicles Paraspeckle Relative To Cell Position	0.000	1.000	346	200001563	200000117	Not-Trans anti-PSPC1-A546 8C-S-PSPC1 V2.00	0	28. Not-Trans and anti-PSPC1-A546_Pos006_S001	00-Zy4SMS7Jnd8MVbWvY5P39M
-1.02687	-1.46297	0.0889893	um	Vesicles Paraspeckle	Vesicles Paraspeckle Relative To Cell Position	0.000	1.000	346	200001564	200000118	Not-Trans anti-PSPC1-A546 8C-S-PSPC1 V2.00	0	28. Not-Trans and anti-PSPC1-A546_Pos006_S001	00-Zy4SMS7Jnd8MVbWvY5P39M
-0.593495	-0.34549	-0.218628	um	Vesicles Paraspeckle	Vesicles Paraspeckle Relative To Cell Position	0.000	1.000	347	200001565	200000119	Not-Trans anti-PSPC1-A546 8C-S-PSPC1 V2.00	0	28. Not-Trans and anti-PSPC1-A546_Pos006_S001	00-Zy4SMS7Jnd8MVbWvY5P39M
0.12677	5.9769	-0.41748	um	Vesicles Paraspeckle	Vesicles Paraspeckle Relative To Cell Position	0.000	1.000	347	200001566	200000120	Not-Trans anti-PSPC1-A546 8C-S-PSPC1 V2.00	0	28. Not-Trans and anti-PSPC1-A546_Pos006_S001	00-Zy4SMS7Jnd8MVbWvY5P39M
1.35794	4.40501	-0.260864	um	Vesicles Paraspeckle	Vesicles Paraspeckle Relative To Cell Position	0.000	1.000	347	200001567	200000121	Not-Trans anti-PSPC1-A546 8C-S-PSPC1 V2.00	0	28. Not-Trans and anti-PSPC1-A546_Pos006_S001	00-Zy4SMS7Jnd8MVbWvY5P39M
10.2206	3.30699	-0.436157	um	Vesicles Paraspeckle	Vesicles Paraspeckle Relative To Cell Position	0.000	1.000	351	200001568	200000122	Not-Trans anti-PSPC1-A546 8C-S-PSPC1 V2.00	0	28. Not-Trans and anti-PSPC1-A546_Pos006_S001	00-Zy4SMS7Jnd8MVbWvY5P39M
-3.98492	-6.37472	-0.248535	um	Vesicles Paraspeckle	Vesicles Paraspeckle Relative To Cell Position	0.000	1.000	352	200001569	200000123	Not-Trans anti-PSPC1-A546 8C-S-PSPC1 V2.00	0	28. Not-Trans and anti-PSPC1-A546_Pos006_S001	00-Zy4SMS7Jnd8MVbWvY5P39M
-2.80117	-5.05983	-0.207397	um	Vesicles Paraspeckle	Vesicles Paraspeckle Relative To Cell Position	0.000	1.000	352	200001570	200000124	Not-Trans anti-PSPC1-A546 8C-S-PSPC1 V2.00	0	28. Not-Trans and anti-PSPC1-A546_Pos006_S001	00-Zy4SMS7Jnd8MVbWvY5P39M
2.6092	-4.17963	-0.378418	um	Vesicles Paraspeckle	Vesicles Paraspeckle Relative To Cell Position	0.000	1.000	353	200001571	200000125	Not-Trans anti-PSPC1-A546 8C-S-PSPC1 V2.00	0	28. Not-Trans and anti-PSPC1-A546_Pos006_S001	00-Zy4SMS7Jnd8MVbWvY5P39M
3.5465	-0.0438385	0.403687	um	Vesicles Paraspeckle	Vesicles Paraspeckle Relative To Cell Position	0.000	1.000	353	200001572	200000126	Not-Trans anti-PSPC1-A546 8C-S-PSPC1 V2.00	0	28. Not-Trans and anti-PSPC1-A546_Pos006_S001	00-Zy4SMS7Jnd8MVbWvY5P39M
-0.732605	-2.71082	0.89917	um	Vesicles Paraspeckle	Vesicles Paraspeckle Relative To Cell Position	0.000	1.000	353	200001573	200000127	Not-Trans anti-PSPC1-A546 8C-S-PSPC1 V2.00	0	28. Not-Trans and anti-PSPC1-A546_Pos006_S001	00-Zy4SMS7Jnd8MVbWvY5P39M
-1.14982	-2.22791	0.911743	um	Vesicles Paraspeckle	Vesicles Paraspeckle Relative To Cell Position	0.000	1.000	353	200001574	200000128	Not-Trans anti-PSPC1-A546 8C-S-PSPC1 V2.00	0	28. Not-Trans and anti-PSPC1-A546_Pos006_S001	00-Zy4SMS7Jnd8MVbWvY5P39M
4.25262	6.19791	-0.203125	um	Vesicles Paraspeckle	Vesicles Paraspeckle Relative To Cell Position	0.000	1.000	354	200001575	200000129	Not-Trans anti-PSPC1-A546 8C-S-PSPC1 V2.00	0	28. Not-Trans and anti-PSPC1-A546_Pos006_S001	00-Zy4SMS7Jnd8MVbWvY5P39M
-0.367081	7.47443	-0.155396	um	Vesicles Paraspeckle	Vesicles Paraspeckle Relative To Cell Position	0.000	1.000	354	200001576	200000130	Not-Trans anti-PSPC1-A546 8C-S-PSPC1 V2.00	0	28. Not-Trans and anti-PSPC1-A546_Pos006_S001	00-Zy4SMS7Jnd8MVbWvY5P39M
[truncated: 13,363 more rows]
