# Supplementary material for: Development of a pipeline for automated, high-throughput analysis of paraspeckle proteins reveals specific roles for importin α proteins
Source: Sci Rep. 2017 Feb 27;7:43323. doi: 10.1038/srep43323 (PMC5379994; doi:10.1038/srep43323)
Supplement: Supplementary Dataset SD1-B [file srep43323-s3.zip › I8P/8C-S-PSPC1/_/Not-Trans anti-PSPC1-A546 8C-S-PSPC1 V2.00_Statistics/Not-Trans anti-PSPC1-A546 8C-S-PSPC1 V2.00_Vesicles_Paraspeckle_Intensity_Center_Ch=1.csv]

Vesicles Paraspeckle Intensity Center Ch=1
====================
Value	Unit	Category	Channel	Birth [s]	Death [s]	CellID	ID	OriginalID	Original Component Name	Original Component ID	Original Image Name	Original Image ID
109		Vesicles Paraspeckle	1	0.000	1.000	1	200000000	200000000	Not-Trans anti-PSPC1-A546 8C-S-PSPC1 V2.00	0	28. Not-Trans and anti-PSPC1-A546_Pos001_S001	00-AJjjwqxaNAvtc7woc75cYZ
89		Vesicles Paraspeckle	1	0.000	1.000	1	200000001	200000001	Not-Trans anti-PSPC1-A546 8C-S-PSPC1 V2.00	0	28. Not-Trans and anti-PSPC1-A546_Pos001_S001	00-AJjjwqxaNAvtc7woc75cYZ
91		Vesicles Paraspeckle	1	0.000	1.000	1	200000002	200000002	Not-Trans anti-PSPC1-A546 8C-S-PSPC1 V2.00	0	28. Not-Trans and anti-PSPC1-A546_Pos001_S001	00-AJjjwqxaNAvtc7woc75cYZ
107		Vesicles Paraspeckle	1	0.000	1.000	2	200000003	200000003	Not-Trans anti-PSPC1-A546 8C-S-PSPC1 V2.00	0	28. Not-Trans and anti-PSPC1-A546_Pos001_S001	00-AJjjwqxaNAvtc7woc75cYZ
81		Vesicles Paraspeckle	1	0.000	1.000	3	200000004	200000004	Not-Trans anti-PSPC1-A546 8C-S-PSPC1 V2.00	0	28. Not-Trans and anti-PSPC1-A546_Pos001_S001	00-AJjjwqxaNAvtc7woc75cYZ
91		Vesicles Paraspeckle	1	0.000	1.000	4	200000005	200000005	Not-Trans anti-PSPC1-A546 8C-S-PSPC1 V2.00	0	28. Not-Trans and anti-PSPC1-A546_Pos001_S001	00-AJjjwqxaNAvtc7woc75cYZ
99		Vesicles Paraspeckle	1	0.000	1.000	4	200000006	200000006	Not-Trans anti-PSPC1-A546 8C-S-PSPC1 V2.00	0	28. Not-Trans and anti-PSPC1-A546_Pos001_S001	00-AJjjwqxaNAvtc7woc75cYZ
134		Vesicles Paraspeckle	1	0.000	1.000	4	200000007	200000007	Not-Trans anti-PSPC1-A546 8C-S-PSPC1 V2.00	0	28. Not-Trans and anti-PSPC1-A546_Pos001_S001	00-AJjjwqxaNAvtc7woc75cYZ
100		Vesicles Paraspeckle	1	0.000	1.000	4	200000008	200000008	Not-Trans anti-PSPC1-A546 8C-S-PSPC1 V2.00	0	28. Not-Trans and anti-PSPC1-A546_Pos001_S001	00-AJjjwqxaNAvtc7woc75cYZ
96		Vesicles Paraspeckle	1	0.000	1.000	4	200000009	200000009	Not-Trans anti-PSPC1-A546 8C-S-PSPC1 V2.00	0	28. Not-Trans and anti-PSPC1-A546_Pos001_S001	00-AJjjwqxaNAvtc7woc75cYZ
255		Vesicles Paraspeckle	1	0.000	1.000	4	200000010	200000010	Not-Trans anti-PSPC1-A546 8C-S-PSPC1 V2.00	0	28. Not-Trans and anti-PSPC1-A546_Pos001_S001	00-AJjjwqxaNAvtc7woc75cYZ
255		Vesicles Paraspeckle	1	0.000	1.000	4	200000011	200000011	Not-Trans anti-PSPC1-A546 8C-S-PSPC1 V2.00	0	28. Not-Trans and anti-PSPC1-A546_Pos001_S001	00-AJjjwqxaNAvtc7woc75cYZ
234		Vesicles Paraspeckle	1	0.000	1.000	4	200000012	200000012	Not-Trans anti-PSPC1-A546 8C-S-PSPC1 V2.00	0	28. Not-Trans and anti-PSPC1-A546_Pos001_S001	00-AJjjwqxaNAvtc7woc75cYZ
105		Vesicles Paraspeckle	1	0.000	1.000	6	200000013	200000013	Not-Trans anti-PSPC1-A546 8C-S-PSPC1 V2.00	0	28. Not-Trans and anti-PSPC1-A546_Pos001_S001	00-AJjjwqxaNAvtc7woc75cYZ
87		Vesicles Paraspeckle	1	0.000	1.000	6	200000014	200000014	Not-Trans anti-PSPC1-A546 8C-S-PSPC1 V2.00	0	28. Not-Trans and anti-PSPC1-A546_Pos001_S001	00-AJjjwqxaNAvtc7woc75cYZ
139		Vesicles Paraspeckle	1	0.000	1.000	6	200000015	200000015	Not-Trans anti-PSPC1-A546 8C-S-PSPC1 V2.00	0	28. Not-Trans and anti-PSPC1-A546_Pos001_S001	00-AJjjwqxaNAvtc7woc75cYZ
113		Vesicles Paraspeckle	1	0.000	1.000	6	200000016	200000016	Not-Trans anti-PSPC1-A546 8C-S-PSPC1 V2.00	0	28. Not-Trans and anti-PSPC1-A546_Pos001_S001	00-AJjjwqxaNAvtc7woc75cYZ
103		Vesicles Paraspeckle	1	0.000	1.000	7	200000017	200000017	Not-Trans anti-PSPC1-A546 8C-S-PSPC1 V2.00	0	28. Not-Trans and anti-PSPC1-A546_Pos001_S001	00-AJjjwqxaNAvtc7woc75cYZ
103		Vesicles Paraspeckle	1	0.000	1.000	7	200000018	200000018	Not-Trans anti-PSPC1-A546 8C-S-PSPC1 V2.00	0	28. Not-Trans and anti-PSPC1-A546_Pos001_S001	00-AJjjwqxaNAvtc7woc75cYZ
83		Vesicles Paraspeckle	1	0.000	1.000	7	200000019	200000019	Not-Trans anti-PSPC1-A546 8C-S-PSPC1 V2.00	0	28. Not-Trans and anti-PSPC1-A546_Pos001_S001	00-AJjjwqxaNAvtc7woc75cYZ
91		Vesicles Paraspeckle	1	0.000	1.000	7	200000020	200000020	Not-Trans anti-PSPC1-A546 8C-S-PSPC1 V2.00	0	28. Not-Trans and anti-PSPC1-A546_Pos001_S001	00-AJjjwqxaNAvtc7woc75cYZ
147		Vesicles Paraspeckle	1	0.000	1.000	8	200000021	200000021	Not-Trans anti-PSPC1-A546 8C-S-PSPC1 V2.00	0	28. Not-Trans and anti-PSPC1-A546_Pos001_S001	00-AJjjwqxaNAvtc7woc75cYZ
79		Vesicles Paraspeckle	1	0.000	1.000	11	200000022	200000022	Not-Trans anti-PSPC1-A546 8C-S-PSPC1 V2.00	0	28. Not-Trans and anti-PSPC1-A546_Pos001_S001	00-AJjjwqxaNAvtc7woc75cYZ
92		Vesicles Paraspeckle	1	0.000	1.000	14	200000023	200000023	Not-Trans anti-PSPC1-A546 8C-S-PSPC1 V2.00	0	28. Not-Trans and anti-PSPC1-A546_Pos001_S001	00-AJjjwqxaNAvtc7woc75cYZ
110		Vesicles Paraspeckle	1	0.000	1.000	16	200000024	200000024	Not-Trans anti-PSPC1-A546 8C-S-PSPC1 V2.00	0	28. Not-Trans and anti-PSPC1-A546_Pos001_S001	00-AJjjwqxaNAvtc7woc75cYZ
103		Vesicles Paraspeckle	1	0.000	1.000	16	200000025	200000025	Not-Trans anti-PSPC1-A546 8C-S-PSPC1 V2.00	0	28. Not-Trans and anti-PSPC1-A546_Pos001_S001	00-AJjjwqxaNAvtc7woc75cYZ
116		Vesicles Paraspeckle	1	0.000	1.000	16	200000026	200000026	Not-Trans anti-PSPC1-A546 8C-S-PSPC1 V2.00	0	28. Not-Trans and anti-PSPC1-A546_Pos001_S001	00-AJjjwqxaNAvtc7woc75cYZ
110		Vesicles Paraspeckle	1	0.000	1.000	16	200000027	200000027	Not-Trans anti-PSPC1-A546 8C-S-PSPC1 V2.00	0	28. Not-Trans and anti-PSPC1-A546_Pos001_S001	00-AJjjwqxaNAvtc7woc75cYZ
90		Vesicles Paraspeckle	1	0.000	1.000	16	200000028	200000028	Not-Trans anti-PSPC1-A546 8C-S-PSPC1 V2.00	0	28. Not-Trans and anti-PSPC1-A546_Pos001_S001	00-AJjjwqxaNAvtc7woc75cYZ
110		Vesicles Paraspeckle	1	0.000	1.000	20	200000029	200000029	Not-Trans anti-PSPC1-A546 8C-S-PSPC1 V2.00	0	28. Not-Trans and anti-PSPC1-A546_Pos001_S001	00-AJjjwqxaNAvtc7woc75cYZ
106		Vesicles Paraspeckle	1	0.000	1.000	20	200000030	200000030	Not-Trans anti-PSPC1-A546 8C-S-PSPC1 V2.00	0	28. Not-Trans and anti-PSPC1-A546_Pos001_S001	00-AJjjwqxaNAvtc7woc75cYZ
123		Vesicles Paraspeckle	1	0.000	1.000	20	200000031	200000031	Not-Trans anti-PSPC1-A546 8C-S-PSPC1 V2.00	0	28. Not-Trans and anti-PSPC1-A546_Pos001_S001	00-AJjjwqxaNAvtc7woc75cYZ
117		Vesicles Paraspeckle	1	0.000	1.000	20	200000032	200000032	Not-Trans anti-PSPC1-A546 8C-S-PSPC1 V2.00	0	28. Not-Trans and anti-PSPC1-A546_Pos001_S001	00-AJjjwqxaNAvtc7woc75cYZ
104		Vesicles Paraspeckle	1	0.000	1.000	20	200000033	200000033	Not-Trans anti-PSPC1-A546 8C-S-PSPC1 V2.00	0	28. Not-Trans and anti-PSPC1-A546_Pos001_S001	00-AJjjwqxaNAvtc7woc75cYZ
90		Vesicles Paraspeckle	1	0.000	1.000	20	200000034	200000034	Not-Trans anti-PSPC1-A546 8C-S-PSPC1 V2.00	0	28. Not-Trans and anti-PSPC1-A546_Pos001_S001	00-AJjjwqxaNAvtc7woc75cYZ
114		Vesicles Paraspeckle	1	0.000	1.000	21	200000035	200000035	Not-Trans anti-PSPC1-A546 8C-S-PSPC1 V2.00	0	28. Not-Trans and anti-PSPC1-A546_Pos001_S001	00-AJjjwqxaNAvtc7woc75cYZ
81		Vesicles Paraspeckle	1	0.000	1.000	21	200000036	200000036	Not-Trans anti-PSPC1-A546 8C-S-PSPC1 V2.00	0	28. Not-Trans and anti-PSPC1-A546_Pos001_S001	00-AJjjwqxaNAvtc7woc75cYZ
106		Vesicles Paraspeckle	1	0.000	1.000	21	200000037	200000037	Not-Trans anti-PSPC1-A546 8C-S-PSPC1 V2.00	0	28. Not-Trans and anti-PSPC1-A546_Pos001_S001	00-AJjjwqxaNAvtc7woc75cYZ
97		Vesicles Paraspeckle	1	0.000	1.000	21	200000038	200000038	Not-Trans anti-PSPC1-A546 8C-S-PSPC1 V2.00	0	28. Not-Trans and anti-PSPC1-A546_Pos001_S001	00-AJjjwqxaNAvtc7woc75cYZ
100		Vesicles Paraspeckle	1	0.000	1.000	21	200000039	200000039	Not-Trans anti-PSPC1-A546 8C-S-PSPC1 V2.00	0	28. Not-Trans and anti-PSPC1-A546_Pos001_S001	00-AJjjwqxaNAvtc7woc75cYZ
163		Vesicles Paraspeckle	1	0.000	1.000	21	200000040	200000040	Not-Trans anti-PSPC1-A546 8C-S-PSPC1 V2.00	0	28. Not-Trans and anti-PSPC1-A546_Pos001_S001	00-AJjjwqxaNAvtc7woc75cYZ
95		Vesicles Paraspeckle	1	0.000	1.000	21	200000041	200000041	Not-Trans anti-PSPC1-A546 8C-S-PSPC1 V2.00	0	28. Not-Trans and anti-PSPC1-A546_Pos001_S001	00-AJjjwqxaNAvtc7woc75cYZ
91		Vesicles Paraspeckle	1	0.000	1.000	21	200000042	200000042	Not-Trans anti-PSPC1-A546 8C-S-PSPC1 V2.00	0	28. Not-Trans and anti-PSPC1-A546_Pos001_S001	00-AJjjwqxaNAvtc7woc75cYZ
107		Vesicles Paraspeckle	1	0.000	1.000	22	200000043	200000043	Not-Trans anti-PSPC1-A546 8C-S-PSPC1 V2.00	0	28. Not-Trans and anti-PSPC1-A546_Pos001_S001	00-AJjjwqxaNAvtc7woc75cYZ
111		Vesicles Paraspeckle	1	0.000	1.000	22	200000044	200000044	Not-Trans anti-PSPC1-A546 8C-S-PSPC1 V2.00	0	28. Not-Trans and anti-PSPC1-A546_Pos001_S001	00-AJjjwqxaNAvtc7woc75cYZ
91		Vesicles Paraspeckle	1	0.000	1.000	25	200000045	200000045	Not-Trans anti-PSPC1-A546 8C-S-PSPC1 V2.00	0	28. Not-Trans and anti-PSPC1-A546_Pos001_S001	00-AJjjwqxaNAvtc7woc75cYZ
93		Vesicles Paraspeckle	1	0.000	1.000	26	200000046	200000046	Not-Trans anti-PSPC1-A546 8C-S-PSPC1 V2.00	0	28. Not-Trans and anti-PSPC1-A546_Pos001_S001	00-AJjjwqxaNAvtc7woc75cYZ
115		Vesicles Paraspeckle	1	0.000	1.000	26	200000047	200000047	Not-Trans anti-PSPC1-A546 8C-S-PSPC1 V2.00	0	28. Not-Trans and anti-PSPC1-A546_Pos001_S001	00-AJjjwqxaNAvtc7woc75cYZ
95		Vesicles Paraspeckle	1	0.000	1.000	26	200000048	200000048	Not-Trans anti-PSPC1-A546 8C-S-PSPC1 V2.00	0	28. Not-Trans and anti-PSPC1-A546_Pos001_S001	00-AJjjwqxaNAvtc7woc75cYZ
178		Vesicles Paraspeckle	1	0.000	1.000	26	200000049	200000049	Not-Trans anti-PSPC1-A546 8C-S-PSPC1 V2.00	0	28. Not-Trans and anti-PSPC1-A546_Pos001_S001	00-AJjjwqxaNAvtc7woc75cYZ
119		Vesicles Paraspeckle	1	0.000	1.000	26	200000050	200000050	Not-Trans anti-PSPC1-A546 8C-S-PSPC1 V2.00	0	28. Not-Trans and anti-PSPC1-A546_Pos001_S001	00-AJjjwqxaNAvtc7woc75cYZ
116		Vesicles Paraspeckle	1	0.000	1.000	26	200000051	200000051	Not-Trans anti-PSPC1-A546 8C-S-PSPC1 V2.00	0	28. Not-Trans and anti-PSPC1-A546_Pos001_S001	00-AJjjwqxaNAvtc7woc75cYZ
92		Vesicles Paraspeckle	1	0.000	1.000	27	200000052	200000052	Not-Trans anti-PSPC1-A546 8C-S-PSPC1 V2.00	0	28. Not-Trans and anti-PSPC1-A546_Pos001_S001	00-AJjjwqxaNAvtc7woc75cYZ
109		Vesicles Paraspeckle	1	0.000	1.000	27	200000053	200000053	Not-Trans anti-PSPC1-A546 8C-S-PSPC1 V2.00	0	28. Not-Trans and anti-PSPC1-A546_Pos001_S001	00-AJjjwqxaNAvtc7woc75cYZ
96		Vesicles Paraspeckle	1	0.000	1.000	30	200000054	200000054	Not-Trans anti-PSPC1-A546 8C-S-PSPC1 V2.00	0	28. Not-Trans and anti-PSPC1-A546_Pos001_S001	00-AJjjwqxaNAvtc7woc75cYZ
93		Vesicles Paraspeckle	1	0.000	1.000	32	200000055	200000055	Not-Trans anti-PSPC1-A546 8C-S-PSPC1 V2.00	0	28. Not-Trans and anti-PSPC1-A546_Pos001_S001	00-AJjjwqxaNAvtc7woc75cYZ
103		Vesicles Paraspeckle	1	0.000	1.000	32	200000056	200000056	Not-Trans anti-PSPC1-A546 8C-S-PSPC1 V2.00	0	28. Not-Trans and anti-PSPC1-A546_Pos001_S001	00-AJjjwqxaNAvtc7woc75cYZ
105		Vesicles Paraspeckle	1	0.000	1.000	32	200000057	200000057	Not-Trans anti-PSPC1-A546 8C-S-PSPC1 V2.00	0	28. Not-Trans and anti-PSPC1-A546_Pos001_S001	00-AJjjwqxaNAvtc7woc75cYZ
96		Vesicles Paraspeckle	1	0.000	1.000	35	200000058	200000058	Not-Trans anti-PSPC1-A546 8C-S-PSPC1 V2.00	0	28. Not-Trans and anti-PSPC1-A546_Pos001_S001	00-AJjjwqxaNAvtc7woc75cYZ
95		Vesicles Paraspeckle	1	0.000	1.000	35	200000059	200000059	Not-Trans anti-PSPC1-A546 8C-S-PSPC1 V2.00	0	28. Not-Trans and anti-PSPC1-A546_Pos001_S001	00-AJjjwqxaNAvtc7woc75cYZ
106		Vesicles Paraspeckle	1	0.000	1.000	35	200000060	200000060	Not-Trans anti-PSPC1-A546 8C-S-PSPC1 V2.00	0	28. Not-Trans and anti-PSPC1-A546_Pos001_S001	00-AJjjwqxaNAvtc7woc75cYZ
114		Vesicles Paraspeckle	1	0.000	1.000	35	200000061	200000061	Not-Trans anti-PSPC1-A546 8C-S-PSPC1 V2.00	0	28. Not-Trans and anti-PSPC1-A546_Pos001_S001	00-AJjjwqxaNAvtc7woc75cYZ
94		Vesicles Paraspeckle	1	0.000	1.000	35	200000062	200000062	Not-Trans anti-PSPC1-A546 8C-S-PSPC1 V2.00	0	28. Not-Trans and anti-PSPC1-A546_Pos001_S001	00-AJjjwqxaNAvtc7woc75cYZ
99		Vesicles Paraspeckle	1	0.000	1.000	35	200000063	200000063	Not-Trans anti-PSPC1-A546 8C-S-PSPC1 V2.00	0	28. Not-Trans and anti-PSPC1-A546_Pos001_S001	00-AJjjwqxaNAvtc7woc75cYZ
90		Vesicles Paraspeckle	1	0.000	1.000	36	200000064	200000064	Not-Trans anti-PSPC1-A546 8C-S-PSPC1 V2.00	0	28. Not-Trans and anti-PSPC1-A546_Pos001_S001	00-AJjjwqxaNAvtc7woc75cYZ
78		Vesicles Paraspeckle	1	0.000	1.000	36	200000065	200000065	Not-Trans anti-PSPC1-A546 8C-S-PSPC1 V2.00	0	28. Not-Trans and anti-PSPC1-A546_Pos001_S001	00-AJjjwqxaNAvtc7woc75cYZ
104		Vesicles Paraspeckle	1	0.000	1.000	36	200000066	200000066	Not-Trans anti-PSPC1-A546 8C-S-PSPC1 V2.00	0	28. Not-Trans and anti-PSPC1-A546_Pos001_S001	00-AJjjwqxaNAvtc7woc75cYZ
103		Vesicles Paraspeckle	1	0.000	1.000	37	200000067	200000067	Not-Trans anti-PSPC1-A546 8C-S-PSPC1 V2.00	0	28. Not-Trans and anti-PSPC1-A546_Pos001_S001	00-AJjjwqxaNAvtc7woc75cYZ
141		Vesicles Paraspeckle	1	0.000	1.000	37	200000068	200000068	Not-Trans anti-PSPC1-A546 8C-S-PSPC1 V2.00	0	28. Not-Trans and anti-PSPC1-A546_Pos001_S001	00-AJjjwqxaNAvtc7woc75cYZ
174		Vesicles Paraspeckle	1	0.000	1.000	37	200000069	200000069	Not-Trans anti-PSPC1-A546 8C-S-PSPC1 V2.00	0	28. Not-Trans and anti-PSPC1-A546_Pos001_S001	00-AJjjwqxaNAvtc7woc75cYZ
86		Vesicles Paraspeckle	1	0.000	1.000	37	200000070	200000070	Not-Trans anti-PSPC1-A546 8C-S-PSPC1 V2.00	0	28. Not-Trans and anti-PSPC1-A546_Pos001_S001	00-AJjjwqxaNAvtc7woc75cYZ
92		Vesicles Paraspeckle	1	0.000	1.000	37	200000071	200000071	Not-Trans anti-PSPC1-A546 8C-S-PSPC1 V2.00	0	28. Not-Trans and anti-PSPC1-A546_Pos001_S001	00-AJjjwqxaNAvtc7woc75cYZ
124		Vesicles Paraspeckle	1	0.000	1.000	41	200000072	200000072	Not-Trans anti-PSPC1-A546 8C-S-PSPC1 V2.00	0	28. Not-Trans and anti-PSPC1-A546_Pos001_S001	00-AJjjwqxaNAvtc7woc75cYZ
119		Vesicles Paraspeckle	1	0.000	1.000	42	200000073	200000073	Not-Trans anti-PSPC1-A546 8C-S-PSPC1 V2.00	0	28. Not-Trans and anti-PSPC1-A546_Pos001_S001	00-AJjjwqxaNAvtc7woc75cYZ
74		Vesicles Paraspeckle	1	0.000	1.000	45	200000074	200000074	Not-Trans anti-PSPC1-A546 8C-S-PSPC1 V2.00	0	28. Not-Trans and anti-PSPC1-A546_Pos001_S001	00-AJjjwqxaNAvtc7woc75cYZ
87		Vesicles Paraspeckle	1	0.000	1.000	45	200000075	200000075	Not-Trans anti-PSPC1-A546 8C-S-PSPC1 V2.00	0	28. Not-Trans and anti-PSPC1-A546_Pos001_S001	00-AJjjwqxaNAvtc7woc75cYZ
131		Vesicles Paraspeckle	1	0.000	1.000	45	200000076	200000076	Not-Trans anti-PSPC1-A546 8C-S-PSPC1 V2.00	0	28. Not-Trans and anti-PSPC1-A546_Pos001_S001	00-AJjjwqxaNAvtc7woc75cYZ
120		Vesicles Paraspeckle	1	0.000	1.000	46	200000077	200000077	Not-Trans anti-PSPC1-A546 8C-S-PSPC1 V2.00	0	28. Not-Trans and anti-PSPC1-A546_Pos001_S001	00-AJjjwqxaNAvtc7woc75cYZ
85		Vesicles Paraspeckle	1	0.000	1.000	46	200000078	200000078	Not-Trans anti-PSPC1-A546 8C-S-PSPC1 V2.00	0	28. Not-Trans and anti-PSPC1-A546_Pos001_S001	00-AJjjwqxaNAvtc7woc75cYZ
102		Vesicles Paraspeckle	1	0.000	1.000	46	200000079	200000079	Not-Trans anti-PSPC1-A546 8C-S-PSPC1 V2.00	0	28. Not-Trans and anti-PSPC1-A546_Pos001_S001	00-AJjjwqxaNAvtc7woc75cYZ
124		Vesicles Paraspeckle	1	0.000	1.000	46	200000080	200000080	Not-Trans anti-PSPC1-A546 8C-S-PSPC1 V2.00	0	28. Not-Trans and anti-PSPC1-A546_Pos001_S001	00-AJjjwqxaNAvtc7woc75cYZ
90		Vesicles Paraspeckle	1	0.000	1.000	46	200000081	200000081	Not-Trans anti-PSPC1-A546 8C-S-PSPC1 V2.00	0	28. Not-Trans and anti-PSPC1-A546_Pos001_S001	00-AJjjwqxaNAvtc7woc75cYZ
102		Vesicles Paraspeckle	1	0.000	1.000	46	200000082	200000082	Not-Trans anti-PSPC1-A546 8C-S-PSPC1 V2.00	0	28. Not-Trans and anti-PSPC1-A546_Pos001_S001	00-AJjjwqxaNAvtc7woc75cYZ
116		Vesicles Paraspeckle	1	0.000	1.000	47	200000083	200000083	Not-Trans anti-PSPC1-A546 8C-S-PSPC1 V2.00	0	28. Not-Trans and anti-PSPC1-A546_Pos001_S001	00-AJjjwqxaNAvtc7woc75cYZ
118		Vesicles Paraspeckle	1	0.000	1.000	47	200000084	200000084	Not-Trans anti-PSPC1-A546 8C-S-PSPC1 V2.00	0	28. Not-Trans and anti-PSPC1-A546_Pos001_S001	00-AJjjwqxaNAvtc7woc75cYZ
137		Vesicles Paraspeckle	1	0.000	1.000	47	200000085	200000085	Not-Trans anti-PSPC1-A546 8C-S-PSPC1 V2.00	0	28. Not-Trans and anti-PSPC1-A546_Pos001_S001	00-AJjjwqxaNAvtc7woc75cYZ
171		Vesicles Paraspeckle	1	0.000	1.000	47	200000086	200000086	Not-Trans anti-PSPC1-A546 8C-S-PSPC1 V2.00	0	28. Not-Trans and anti-PSPC1-A546_Pos001_S001	00-AJjjwqxaNAvtc7woc75cYZ
111		Vesicles Paraspeckle	1	0.000	1.000	47	200000087	200000087	Not-Trans anti-PSPC1-A546 8C-S-PSPC1 V2.00	0	28. Not-Trans and anti-PSPC1-A546_Pos001_S001	00-AJjjwqxaNAvtc7woc75cYZ
123		Vesicles Paraspeckle	1	0.000	1.000	47	200000088	200000088	Not-Trans anti-PSPC1-A546 8C-S-PSPC1 V2.00	0	28. Not-Trans and anti-PSPC1-A546_Pos001_S001	00-AJjjwqxaNAvtc7woc75cYZ
118		Vesicles Paraspeckle	1	0.000	1.000	47	200000089	200000089	Not-Trans anti-PSPC1-A546 8C-S-PSPC1 V2.00	0	28. Not-Trans and anti-PSPC1-A546_Pos001_S001	00-AJjjwqxaNAvtc7woc75cYZ
152		Vesicles Paraspeckle	1	0.000	1.000	47	200000090	200000090	Not-Trans anti-PSPC1-A546 8C-S-PSPC1 V2.00	0	28. Not-Trans and anti-PSPC1-A546_Pos001_S001	00-AJjjwqxaNAvtc7woc75cYZ
149		Vesicles Paraspeckle	1	0.000	1.000	47	200000091	200000091	Not-Trans anti-PSPC1-A546 8C-S-PSPC1 V2.00	0	28. Not-Trans and anti-PSPC1-A546_Pos001_S001	00-AJjjwqxaNAvtc7woc75cYZ
121		Vesicles Paraspeckle	1	0.000	1.000	47	200000092	200000092	Not-Trans anti-PSPC1-A546 8C-S-PSPC1 V2.00	0	28. Not-Trans and anti-PSPC1-A546_Pos001_S001	00-AJjjwqxaNAvtc7woc75cYZ
137		Vesicles Paraspeckle	1	0.000	1.000	47	200000093	200000093	Not-Trans anti-PSPC1-A546 8C-S-PSPC1 V2.00	0	28. Not-Trans and anti-PSPC1-A546_Pos001_S001	00-AJjjwqxaNAvtc7woc75cYZ
160		Vesicles Paraspeckle	1	0.000	1.000	47	200000094	200000094	Not-Trans anti-PSPC1-A546 8C-S-PSPC1 V2.00	0	28. Not-Trans and anti-PSPC1-A546_Pos001_S001	00-AJjjwqxaNAvtc7woc75cYZ
126		Vesicles Paraspeckle	1	0.000	1.000	47	200000095	200000095	Not-Trans anti-PSPC1-A546 8C-S-PSPC1 V2.00	0	28. Not-Trans and anti-PSPC1-A546_Pos001_S001	00-AJjjwqxaNAvtc7woc75cYZ
100		Vesicles Paraspeckle	1	0.000	1.000	47	200000096	200000096	Not-Trans anti-PSPC1-A546 8C-S-PSPC1 V2.00	0	28. Not-Trans and anti-PSPC1-A546_Pos001_S001	00-AJjjwqxaNAvtc7woc75cYZ
134		Vesicles Paraspeckle	1	0.000	1.000	47	200000097	200000097	Not-Trans anti-PSPC1-A546 8C-S-PSPC1 V2.00	0	28. Not-Trans and anti-PSPC1-A546_Pos001_S001	00-AJjjwqxaNAvtc7woc75cYZ
193		Vesicles Paraspeckle	1	0.000	1.000	47	200000098	200000098	Not-Trans anti-PSPC1-A546 8C-S-PSPC1 V2.00	0	28. Not-Trans and anti-PSPC1-A546_Pos001_S001	00-AJjjwqxaNAvtc7woc75cYZ
155		Vesicles Paraspeckle	1	0.000	1.000	47	200000099	200000099	Not-Trans anti-PSPC1-A546 8C-S-PSPC1 V2.00	0	28. Not-Trans and anti-PSPC1-A546_Pos001_S001	00-AJjjwqxaNAvtc7woc75cYZ
210		Vesicles Paraspeckle	1	0.000	1.000	47	200000100	200000100	Not-Trans anti-PSPC1-A546 8C-S-PSPC1 V2.00	0	28. Not-Trans and anti-PSPC1-A546_Pos001_S001	00-AJjjwqxaNAvtc7woc75cYZ
124		Vesicles Paraspeckle	1	0.000	1.000	47	200000101	200000101	Not-Trans anti-PSPC1-A546 8C-S-PSPC1 V2.00	0	28. Not-Trans and anti-PSPC1-A546_Pos001_S001	00-AJjjwqxaNAvtc7woc75cYZ
124		Vesicles Paraspeckle	1	0.000	1.000	47	200000102	200000102	Not-Trans anti-PSPC1-A546 8C-S-PSPC1 V2.00	0	28. Not-Trans and anti-PSPC1-A546_Pos001_S001	00-AJjjwqxaNAvtc7woc75cYZ
170		Vesicles Paraspeckle	1	0.000	1.000	48	200000103	200000103	Not-Trans anti-PSPC1-A546 8C-S-PSPC1 V2.00	0	28. Not-Trans and anti-PSPC1-A546_Pos001_S001	00-AJjjwqxaNAvtc7woc75cYZ
237		Vesicles Paraspeckle	1	0.000	1.000	48	200000104	200000104	Not-Trans anti-PSPC1-A546 8C-S-PSPC1 V2.00	0	28. Not-Trans and anti-PSPC1-A546_Pos001_S001	00-AJjjwqxaNAvtc7woc75cYZ
158		Vesicles Paraspeckle	1	0.000	1.000	48	200000105	200000105	Not-Trans anti-PSPC1-A546 8C-S-PSPC1 V2.00	0	28. Not-Trans and anti-PSPC1-A546_Pos001_S001	00-AJjjwqxaNAvtc7woc75cYZ
178		Vesicles Paraspeckle	1	0.000	1.000	48	200000106	200000106	Not-Trans anti-PSPC1-A546 8C-S-PSPC1 V2.00	0	28. Not-Trans and anti-PSPC1-A546_Pos001_S001	00-AJjjwqxaNAvtc7woc75cYZ
172		Vesicles Paraspeckle	1	0.000	1.000	48	200000107	200000107	Not-Trans anti-PSPC1-A546 8C-S-PSPC1 V2.00	0	28. Not-Trans and anti-PSPC1-A546_Pos001_S001	00-AJjjwqxaNAvtc7woc75cYZ
152		Vesicles Paraspeckle	1	0.000	1.000	48	200000108	200000108	Not-Trans anti-PSPC1-A546 8C-S-PSPC1 V2.00	0	28. Not-Trans and anti-PSPC1-A546_Pos001_S001	00-AJjjwqxaNAvtc7woc75cYZ
230		Vesicles Paraspeckle	1	0.000	1.000	48	200000109	200000109	Not-Trans anti-PSPC1-A546 8C-S-PSPC1 V2.00	0	28. Not-Trans and anti-PSPC1-A546_Pos001_S001	00-AJjjwqxaNAvtc7woc75cYZ
138		Vesicles Paraspeckle	1	0.000	1.000	48	200000110	200000110	Not-Trans anti-PSPC1-A546 8C-S-PSPC1 V2.00	0	28. Not-Trans and anti-PSPC1-A546_Pos001_S001	00-AJjjwqxaNAvtc7woc75cYZ
182		Vesicles Paraspeckle	1	0.000	1.000	48	200000111	200000111	Not-Trans anti-PSPC1-A546 8C-S-PSPC1 V2.00	0	28. Not-Trans and anti-PSPC1-A546_Pos001_S001	00-AJjjwqxaNAvtc7woc75cYZ
155		Vesicles Paraspeckle	1	0.000	1.000	48	200000112	200000112	Not-Trans anti-PSPC1-A546 8C-S-PSPC1 V2.00	0	28. Not-Trans and anti-PSPC1-A546_Pos001_S001	00-AJjjwqxaNAvtc7woc75cYZ
96		Vesicles Paraspeckle	1	0.000	1.000	48	200000113	200000113	Not-Trans anti-PSPC1-A546 8C-S-PSPC1 V2.00	0	28. Not-Trans and anti-PSPC1-A546_Pos001_S001	00-AJjjwqxaNAvtc7woc75cYZ
255		Vesicles Paraspeckle	1	0.000	1.000	48	200000114	200000114	Not-Trans anti-PSPC1-A546 8C-S-PSPC1 V2.00	0	28. Not-Trans and anti-PSPC1-A546_Pos001_S001	00-AJjjwqxaNAvtc7woc75cYZ
95		Vesicles Paraspeckle	1	0.000	1.000	48	200000115	200000115	Not-Trans anti-PSPC1-A546 8C-S-PSPC1 V2.00	0	28. Not-Trans and anti-PSPC1-A546_Pos001_S001	00-AJjjwqxaNAvtc7woc75cYZ
94		Vesicles Paraspeckle	1	0.000	1.000	48	200000116	200000116	Not-Trans anti-PSPC1-A546 8C-S-PSPC1 V2.00	0	28. Not-Trans and anti-PSPC1-A546_Pos001_S001	00-AJjjwqxaNAvtc7woc75cYZ
96		Vesicles Paraspeckle	1	0.000	1.000	48	200000117	200000117	Not-Trans anti-PSPC1-A546 8C-S-PSPC1 V2.00	0	28. Not-Trans and anti-PSPC1-A546_Pos001_S001	00-AJjjwqxaNAvtc7woc75cYZ
145		Vesicles Paraspeckle	1	0.000	1.000	48	200000118	200000118	Not-Trans anti-PSPC1-A546 8C-S-PSPC1 V2.00	0	28. Not-Trans and anti-PSPC1-A546_Pos001_S001	00-AJjjwqxaNAvtc7woc75cYZ
253		Vesicles Paraspeckle	1	0.000	1.000	48	200000119	200000119	Not-Trans anti-PSPC1-A546 8C-S-PSPC1 V2.00	0	28. Not-Trans and anti-PSPC1-A546_Pos001_S001	00-AJjjwqxaNAvtc7woc75cYZ
142		Vesicles Paraspeckle	1	0.000	1.000	48	200000120	200000120	Not-Trans anti-PSPC1-A546 8C-S-PSPC1 V2.00	0	28. Not-Trans and anti-PSPC1-A546_Pos001_S001	00-AJjjwqxaNAvtc7woc75cYZ
156		Vesicles Paraspeckle	1	0.000	1.000	48	200000121	200000121	Not-Trans anti-PSPC1-A546 8C-S-PSPC1 V2.00	0	28. Not-Trans and anti-PSPC1-A546_Pos001_S001	00-AJjjwqxaNAvtc7woc75cYZ
90		Vesicles Paraspeckle	1	0.000	1.000	48	200000122	200000122	Not-Trans anti-PSPC1-A546 8C-S-PSPC1 V2.00	0	28. Not-Trans and anti-PSPC1-A546_Pos001_S001	00-AJjjwqxaNAvtc7woc75cYZ
173		Vesicles Paraspeckle	1	0.000	1.000	48	200000123	200000123	Not-Trans anti-PSPC1-A546 8C-S-PSPC1 V2.00	0	28. Not-Trans and anti-PSPC1-A546_Pos001_S001	00-AJjjwqxaNAvtc7woc75cYZ
233		Vesicles Paraspeckle	1	0.000	1.000	48	200000124	200000124	Not-Trans anti-PSPC1-A546 8C-S-PSPC1 V2.00	0	28. Not-Trans and anti-PSPC1-A546_Pos001_S001	00-AJjjwqxaNAvtc7woc75cYZ
153		Vesicles Paraspeckle	1	0.000	1.000	49	200000125	200000125	Not-Trans anti-PSPC1-A546 8C-S-PSPC1 V2.00	0	28. Not-Trans and anti-PSPC1-A546_Pos001_S001	00-AJjjwqxaNAvtc7woc75cYZ
122		Vesicles Paraspeckle	1	0.000	1.000	49	200000126	200000126	Not-Trans anti-PSPC1-A546 8C-S-PSPC1 V2.00	0	28. Not-Trans and anti-PSPC1-A546_Pos001_S001	00-AJjjwqxaNAvtc7woc75cYZ
100		Vesicles Paraspeckle	1	0.000	1.000	49	200000127	200000127	Not-Trans anti-PSPC1-A546 8C-S-PSPC1 V2.00	0	28. Not-Trans and anti-PSPC1-A546_Pos001_S001	00-AJjjwqxaNAvtc7woc75cYZ
98		Vesicles Paraspeckle	1	0.000	1.000	49	200000128	200000128	Not-Trans anti-PSPC1-A546 8C-S-PSPC1 V2.00	0	28. Not-Trans and anti-PSPC1-A546_Pos001_S001	00-AJjjwqxaNAvtc7woc75cYZ
84		Vesicles Paraspeckle	1	0.000	1.000	49	200000129	200000129	Not-Trans anti-PSPC1-A546 8C-S-PSPC1 V2.00	0	28. Not-Trans and anti-PSPC1-A546_Pos001_S001	00-AJjjwqxaNAvtc7woc75cYZ
98		Vesicles Paraspeckle	1	0.000	1.000	49	200000130	200000130	Not-Trans anti-PSPC1-A546 8C-S-PSPC1 V2.00	0	28. Not-Trans and anti-PSPC1-A546_Pos001_S001	00-AJjjwqxaNAvtc7woc75cYZ
107		Vesicles Paraspeckle	1	0.000	1.000	50	200000131	200000131	Not-Trans anti-PSPC1-A546 8C-S-PSPC1 V2.00	0	28. Not-Trans and anti-PSPC1-A546_Pos001_S001	00-AJjjwqxaNAvtc7woc75cYZ
125		Vesicles Paraspeckle	1	0.000	1.000	50	200000132	200000132	Not-Trans anti-PSPC1-A546 8C-S-PSPC1 V2.00	0	28. Not-Trans and anti-PSPC1-A546_Pos001_S001	00-AJjjwqxaNAvtc7woc75cYZ
150		Vesicles Paraspeckle	1	0.000	1.000	50	200000133	200000133	Not-Trans anti-PSPC1-A546 8C-S-PSPC1 V2.00	0	28. Not-Trans and anti-PSPC1-A546_Pos001_S001	00-AJjjwqxaNAvtc7woc75cYZ
162		Vesicles Paraspeckle	1	0.000	1.000	50	200000134	200000134	Not-Trans anti-PSPC1-A546 8C-S-PSPC1 V2.00	0	28. Not-Trans and anti-PSPC1-A546_Pos001_S001	00-AJjjwqxaNAvtc7woc75cYZ
98		Vesicles Paraspeckle	1	0.000	1.000	50	200000135	200000135	Not-Trans anti-PSPC1-A546 8C-S-PSPC1 V2.00	0	28. Not-Trans and anti-PSPC1-A546_Pos001_S001	00-AJjjwqxaNAvtc7woc75cYZ
150		Vesicles Paraspeckle	1	0.000	1.000	50	200000136	200000136	Not-Trans anti-PSPC1-A546 8C-S-PSPC1 V2.00	0	28. Not-Trans and anti-PSPC1-A546_Pos001_S001	00-AJjjwqxaNAvtc7woc75cYZ
136		Vesicles Paraspeckle	1	0.000	1.000	50	200000137	200000137	Not-Trans anti-PSPC1-A546 8C-S-PSPC1 V2.00	0	28. Not-Trans and anti-PSPC1-A546_Pos001_S001	00-AJjjwqxaNAvtc7woc75cYZ
173		Vesicles Paraspeckle	1	0.000	1.000	50	200000138	200000138	Not-Trans anti-PSPC1-A546 8C-S-PSPC1 V2.00	0	28. Not-Trans and anti-PSPC1-A546_Pos001_S001	00-AJjjwqxaNAvtc7woc75cYZ
107		Vesicles Paraspeckle	1	0.000	1.000	53	200000139	200000139	Not-Trans anti-PSPC1-A546 8C-S-PSPC1 V2.00	0	28. Not-Trans and anti-PSPC1-A546_Pos001_S001	00-AJjjwqxaNAvtc7woc75cYZ
97		Vesicles Paraspeckle	1	0.000	1.000	53	200000140	200000140	Not-Trans anti-PSPC1-A546 8C-S-PSPC1 V2.00	0	28. Not-Trans and anti-PSPC1-A546_Pos001_S001	00-AJjjwqxaNAvtc7woc75cYZ
114		Vesicles Paraspeckle	1	0.000	1.000	53	200000141	200000141	Not-Trans anti-PSPC1-A546 8C-S-PSPC1 V2.00	0	28. Not-Trans and anti-PSPC1-A546_Pos001_S001	00-AJjjwqxaNAvtc7woc75cYZ
95		Vesicles Paraspeckle	1	0.000	1.000	53	200000142	200000142	Not-Trans anti-PSPC1-A546 8C-S-PSPC1 V2.00	0	28. Not-Trans and anti-PSPC1-A546_Pos001_S001	00-AJjjwqxaNAvtc7woc75cYZ
104		Vesicles Paraspeckle	1	0.000	1.000	53	200000143	200000143	Not-Trans anti-PSPC1-A546 8C-S-PSPC1 V2.00	0	28. Not-Trans and anti-PSPC1-A546_Pos001_S001	00-AJjjwqxaNAvtc7woc75cYZ
196		Vesicles Paraspeckle	1	0.000	1.000	54	200000144	200000144	Not-Trans anti-PSPC1-A546 8C-S-PSPC1 V2.00	0	28. Not-Trans and anti-PSPC1-A546_Pos001_S001	00-AJjjwqxaNAvtc7woc75cYZ
135		Vesicles Paraspeckle	1	0.000	1.000	54	200000145	200000145	Not-Trans anti-PSPC1-A546 8C-S-PSPC1 V2.00	0	28. Not-Trans and anti-PSPC1-A546_Pos001_S001	00-AJjjwqxaNAvtc7woc75cYZ
126		Vesicles Paraspeckle	1	0.000	1.000	54	200000146	200000146	Not-Trans anti-PSPC1-A546 8C-S-PSPC1 V2.00	0	28. Not-Trans and anti-PSPC1-A546_Pos001_S001	00-AJjjwqxaNAvtc7woc75cYZ
160		Vesicles Paraspeckle	1	0.000	1.000	54	200000147	200000147	Not-Trans anti-PSPC1-A546 8C-S-PSPC1 V2.00	0	28. Not-Trans and anti-PSPC1-A546_Pos001_S001	00-AJjjwqxaNAvtc7woc75cYZ
122		Vesicles Paraspeckle	1	0.000	1.000	56	200000148	200000148	Not-Trans anti-PSPC1-A546 8C-S-PSPC1 V2.00	0	28. Not-Trans and anti-PSPC1-A546_Pos001_S001	00-AJjjwqxaNAvtc7woc75cYZ
127		Vesicles Paraspeckle	1	0.000	1.000	56	200000149	200000149	Not-Trans anti-PSPC1-A546 8C-S-PSPC1 V2.00	0	28. Not-Trans and anti-PSPC1-A546_Pos001_S001	00-AJjjwqxaNAvtc7woc75cYZ
113		Vesicles Paraspeckle	1	0.000	1.000	56	200000150	200000150	Not-Trans anti-PSPC1-A546 8C-S-PSPC1 V2.00	0	28. Not-Trans and anti-PSPC1-A546_Pos001_S001	00-AJjjwqxaNAvtc7woc75cYZ
84		Vesicles Paraspeckle	1	0.000	1.000	58	200000151	200000151	Not-Trans anti-PSPC1-A546 8C-S-PSPC1 V2.00	0	28. Not-Trans and anti-PSPC1-A546_Pos001_S001	00-AJjjwqxaNAvtc7woc75cYZ
168		Vesicles Paraspeckle	1	0.000	1.000	58	200000152	200000152	Not-Trans anti-PSPC1-A546 8C-S-PSPC1 V2.00	0	28. Not-Trans and anti-PSPC1-A546_Pos001_S001	00-AJjjwqxaNAvtc7woc75cYZ
112		Vesicles Paraspeckle	1	0.000	1.000	58	200000153	200000153	Not-Trans anti-PSPC1-A546 8C-S-PSPC1 V2.00	0	28. Not-Trans and anti-PSPC1-A546_Pos001_S001	00-AJjjwqxaNAvtc7woc75cYZ
94		Vesicles Paraspeckle	1	0.000	1.000	58	200000154	200000154	Not-Trans anti-PSPC1-A546 8C-S-PSPC1 V2.00	0	28. Not-Trans and anti-PSPC1-A546_Pos001_S001	00-AJjjwqxaNAvtc7woc75cYZ
117		Vesicles Paraspeckle	1	0.000	1.000	58	200000155	200000155	Not-Trans anti-PSPC1-A546 8C-S-PSPC1 V2.00	0	28. Not-Trans and anti-PSPC1-A546_Pos001_S001	00-AJjjwqxaNAvtc7woc75cYZ
101		Vesicles Paraspeckle	1	0.000	1.000	58	200000156	200000156	Not-Trans anti-PSPC1-A546 8C-S-PSPC1 V2.00	0	28. Not-Trans and anti-PSPC1-A546_Pos001_S001	00-AJjjwqxaNAvtc7woc75cYZ
107		Vesicles Paraspeckle	1	0.000	1.000	58	200000157	200000157	Not-Trans anti-PSPC1-A546 8C-S-PSPC1 V2.00	0	28. Not-Trans and anti-PSPC1-A546_Pos001_S001	00-AJjjwqxaNAvtc7woc75cYZ
112		Vesicles Paraspeckle	1	0.000	1.000	58	200000158	200000158	Not-Trans anti-PSPC1-A546 8C-S-PSPC1 V2.00	0	28. Not-Trans and anti-PSPC1-A546_Pos001_S001	00-AJjjwqxaNAvtc7woc75cYZ
106		Vesicles Paraspeckle	1	0.000	1.000	59	200000159	200000159	Not-Trans anti-PSPC1-A546 8C-S-PSPC1 V2.00	0	28. Not-Trans and anti-PSPC1-A546_Pos001_S001	00-AJjjwqxaNAvtc7woc75cYZ
83		Vesicles Paraspeckle	1	0.000	1.000	59	200000160	200000160	Not-Trans anti-PSPC1-A546 8C-S-PSPC1 V2.00	0	28. Not-Trans and anti-PSPC1-A546_Pos001_S001	00-AJjjwqxaNAvtc7woc75cYZ
139		Vesicles Paraspeckle	1	0.000	1.000	60	200000161	200000161	Not-Trans anti-PSPC1-A546 8C-S-PSPC1 V2.00	0	28. Not-Trans and anti-PSPC1-A546_Pos001_S001	00-AJjjwqxaNAvtc7woc75cYZ
94		Vesicles Paraspeckle	1	0.000	1.000	60	200000162	200000162	Not-Trans anti-PSPC1-A546 8C-S-PSPC1 V2.00	0	28. Not-Trans and anti-PSPC1-A546_Pos001_S001	00-AJjjwqxaNAvtc7woc75cYZ
176		Vesicles Paraspeckle	1	0.000	1.000	60	200000163	200000163	Not-Trans anti-PSPC1-A546 8C-S-PSPC1 V2.00	0	28. Not-Trans and anti-PSPC1-A546_Pos001_S001	00-AJjjwqxaNAvtc7woc75cYZ
157		Vesicles Paraspeckle	1	0.000	1.000	60	200000164	200000164	Not-Trans anti-PSPC1-A546 8C-S-PSPC1 V2.00	0	28. Not-Trans and anti-PSPC1-A546_Pos001_S001	00-AJjjwqxaNAvtc7woc75cYZ
118		Vesicles Paraspeckle	1	0.000	1.000	60	200000165	200000165	Not-Trans anti-PSPC1-A546 8C-S-PSPC1 V2.00	0	28. Not-Trans and anti-PSPC1-A546_Pos001_S001	00-AJjjwqxaNAvtc7woc75cYZ
96		Vesicles Paraspeckle	1	0.000	1.000	60	200000166	200000166	Not-Trans anti-PSPC1-A546 8C-S-PSPC1 V2.00	0	28. Not-Trans and anti-PSPC1-A546_Pos001_S001	00-AJjjwqxaNAvtc7woc75cYZ
142		Vesicles Paraspeckle	1	0.000	1.000	60	200000167	200000167	Not-Trans anti-PSPC1-A546 8C-S-PSPC1 V2.00	0	28. Not-Trans and anti-PSPC1-A546_Pos001_S001	00-AJjjwqxaNAvtc7woc75cYZ
159		Vesicles Paraspeckle	1	0.000	1.000	60	200000168	200000168	Not-Trans anti-PSPC1-A546 8C-S-PSPC1 V2.00	0	28. Not-Trans and anti-PSPC1-A546_Pos001_S001	00-AJjjwqxaNAvtc7woc75cYZ
153		Vesicles Paraspeckle	1	0.000	1.000	60	200000169	200000169	Not-Trans anti-PSPC1-A546 8C-S-PSPC1 V2.00	0	28. Not-Trans and anti-PSPC1-A546_Pos001_S001	00-AJjjwqxaNAvtc7woc75cYZ
122		Vesicles Paraspeckle	1	0.000	1.000	60	200000170	200000170	Not-Trans anti-PSPC1-A546 8C-S-PSPC1 V2.00	0	28. Not-Trans and anti-PSPC1-A546_Pos001_S001	00-AJjjwqxaNAvtc7woc75cYZ
140		Vesicles Paraspeckle	1	0.000	1.000	60	200000171	200000171	Not-Trans anti-PSPC1-A546 8C-S-PSPC1 V2.00	0	28. Not-Trans and anti-PSPC1-A546_Pos001_S001	00-AJjjwqxaNAvtc7woc75cYZ
111		Vesicles Paraspeckle	1	0.000	1.000	60	200000172	200000172	Not-Trans anti-PSPC1-A546 8C-S-PSPC1 V2.00	0	28. Not-Trans and anti-PSPC1-A546_Pos001_S001	00-AJjjwqxaNAvtc7woc75cYZ
92		Vesicles Paraspeckle	1	0.000	1.000	60	200000173	200000173	Not-Trans anti-PSPC1-A546 8C-S-PSPC1 V2.00	0	28. Not-Trans and anti-PSPC1-A546_Pos001_S001	00-AJjjwqxaNAvtc7woc75cYZ
186		Vesicles Paraspeckle	1	0.000	1.000	60	200000174	200000174	Not-Trans anti-PSPC1-A546 8C-S-PSPC1 V2.00	0	28. Not-Trans and anti-PSPC1-A546_Pos001_S001	00-AJjjwqxaNAvtc7woc75cYZ
112		Vesicles Paraspeckle	1	0.000	1.000	60	200000175	200000175	Not-Trans anti-PSPC1-A546 8C-S-PSPC1 V2.00	0	28. Not-Trans and anti-PSPC1-A546_Pos001_S001	00-AJjjwqxaNAvtc7woc75cYZ
95		Vesicles Paraspeckle	1	0.000	1.000	60	200000176	200000176	Not-Trans anti-PSPC1-A546 8C-S-PSPC1 V2.00	0	28. Not-Trans and anti-PSPC1-A546_Pos001_S001	00-AJjjwqxaNAvtc7woc75cYZ
99		Vesicles Paraspeckle	1	0.000	1.000	60	200000177	200000177	Not-Trans anti-PSPC1-A546 8C-S-PSPC1 V2.00	0	28. Not-Trans and anti-PSPC1-A546_Pos001_S001	00-AJjjwqxaNAvtc7woc75cYZ
107		Vesicles Paraspeckle	1	0.000	1.000	60	200000178	200000178	Not-Trans anti-PSPC1-A546 8C-S-PSPC1 V2.00	0	28. Not-Trans and anti-PSPC1-A546_Pos001_S001	00-AJjjwqxaNAvtc7woc75cYZ
98		Vesicles Paraspeckle	1	0.000	1.000	60	200000179	200000179	Not-Trans anti-PSPC1-A546 8C-S-PSPC1 V2.00	0	28. Not-Trans and anti-PSPC1-A546_Pos001_S001	00-AJjjwqxaNAvtc7woc75cYZ
106		Vesicles Paraspeckle	1	0.000	1.000	60	200000180	200000180	Not-Trans anti-PSPC1-A546 8C-S-PSPC1 V2.00	0	28. Not-Trans and anti-PSPC1-A546_Pos001_S001	00-AJjjwqxaNAvtc7woc75cYZ
123		Vesicles Paraspeckle	1	0.000	1.000	60	200000181	200000181	Not-Trans anti-PSPC1-A546 8C-S-PSPC1 V2.00	0	28. Not-Trans and anti-PSPC1-A546_Pos001_S001	00-AJjjwqxaNAvtc7woc75cYZ
97		Vesicles Paraspeckle	1	0.000	1.000	60	200000182	200000182	Not-Trans anti-PSPC1-A546 8C-S-PSPC1 V2.00	0	28. Not-Trans and anti-PSPC1-A546_Pos001_S001	00-AJjjwqxaNAvtc7woc75cYZ
126		Vesicles Paraspeckle	1	0.000	1.000	60	200000183	200000183	Not-Trans anti-PSPC1-A546 8C-S-PSPC1 V2.00	0	28. Not-Trans and anti-PSPC1-A546_Pos001_S001	00-AJjjwqxaNAvtc7woc75cYZ
90		Vesicles Paraspeckle	1	0.000	1.000	60	200000184	200000184	Not-Trans anti-PSPC1-A546 8C-S-PSPC1 V2.00	0	28. Not-Trans and anti-PSPC1-A546_Pos001_S001	00-AJjjwqxaNAvtc7woc75cYZ
111		Vesicles Paraspeckle	1	0.000	1.000	60	200000185	200000185	Not-Trans anti-PSPC1-A546 8C-S-PSPC1 V2.00	0	28. Not-Trans and anti-PSPC1-A546_Pos001_S001	00-AJjjwqxaNAvtc7woc75cYZ
91		Vesicles Paraspeckle	1	0.000	1.000	61	200000186	200000186	Not-Trans anti-PSPC1-A546 8C-S-PSPC1 V2.00	0	28. Not-Trans and anti-PSPC1-A546_Pos001_S001	00-AJjjwqxaNAvtc7woc75cYZ
138		Vesicles Paraspeckle	1	0.000	1.000	61	200000187	200000187	Not-Trans anti-PSPC1-A546 8C-S-PSPC1 V2.00	0	28. Not-Trans and anti-PSPC1-A546_Pos001_S001	00-AJjjwqxaNAvtc7woc75cYZ
95		Vesicles Paraspeckle	1	0.000	1.000	62	200000188	200000188	Not-Trans anti-PSPC1-A546 8C-S-PSPC1 V2.00	0	28. Not-Trans and anti-PSPC1-A546_Pos001_S001	00-AJjjwqxaNAvtc7woc75cYZ
115		Vesicles Paraspeckle	1	0.000	1.000	62	200000189	200000189	Not-Trans anti-PSPC1-A546 8C-S-PSPC1 V2.00	0	28. Not-Trans and anti-PSPC1-A546_Pos001_S001	00-AJjjwqxaNAvtc7woc75cYZ
99		Vesicles Paraspeckle	1	0.000	1.000	62	200000190	200000190	Not-Trans anti-PSPC1-A546 8C-S-PSPC1 V2.00	0	28. Not-Trans and anti-PSPC1-A546_Pos001_S001	00-AJjjwqxaNAvtc7woc75cYZ
98		Vesicles Paraspeckle	1	0.000	1.000	62	200000191	200000191	Not-Trans anti-PSPC1-A546 8C-S-PSPC1 V2.00	0	28. Not-Trans and anti-PSPC1-A546_Pos001_S001	00-AJjjwqxaNAvtc7woc75cYZ
100		Vesicles Paraspeckle	1	0.000	1.000	62	200000192	200000192	Not-Trans anti-PSPC1-A546 8C-S-PSPC1 V2.00	0	28. Not-Trans and anti-PSPC1-A546_Pos001_S001	00-AJjjwqxaNAvtc7woc75cYZ
105		Vesicles Paraspeckle	1	0.000	1.000	62	200000193	200000193	Not-Trans anti-PSPC1-A546 8C-S-PSPC1 V2.00	0	28. Not-Trans and anti-PSPC1-A546_Pos001_S001	00-AJjjwqxaNAvtc7woc75cYZ
111		Vesicles Paraspeckle	1	0.000	1.000	62	200000194	200000194	Not-Trans anti-PSPC1-A546 8C-S-PSPC1 V2.00	0	28. Not-Trans and anti-PSPC1-A546_Pos001_S001	00-AJjjwqxaNAvtc7woc75cYZ
124		Vesicles Paraspeckle	1	0.000	1.000	62	200000195	200000195	Not-Trans anti-PSPC1-A546 8C-S-PSPC1 V2.00	0	28. Not-Trans and anti-PSPC1-A546_Pos001_S001	00-AJjjwqxaNAvtc7woc75cYZ
139		Vesicles Paraspeckle	1	0.000	1.000	62	200000196	200000196	Not-Trans anti-PSPC1-A546 8C-S-PSPC1 V2.00	0	28. Not-Trans and anti-PSPC1-A546_Pos001_S001	00-AJjjwqxaNAvtc7woc75cYZ
88		Vesicles Paraspeckle	1	0.000	1.000	62	200000197	200000197	Not-Trans anti-PSPC1-A546 8C-S-PSPC1 V2.00	0	28. Not-Trans and anti-PSPC1-A546_Pos001_S001	00-AJjjwqxaNAvtc7woc75cYZ
134		Vesicles Paraspeckle	1	0.000	1.000	62	200000198	200000198	Not-Trans anti-PSPC1-A546 8C-S-PSPC1 V2.00	0	28. Not-Trans and anti-PSPC1-A546_Pos001_S001	00-AJjjwqxaNAvtc7woc75cYZ
101		Vesicles Paraspeckle	1	0.000	1.000	62	200000199	200000199	Not-Trans anti-PSPC1-A546 8C-S-PSPC1 V2.00	0	28. Not-Trans and anti-PSPC1-A546_Pos001_S001	00-AJjjwqxaNAvtc7woc75cYZ
90		Vesicles Paraspeckle	1	0.000	1.000	65	200000200	200000200	Not-Trans anti-PSPC1-A546 8C-S-PSPC1 V2.00	0	28. Not-Trans and anti-PSPC1-A546_Pos001_S001	00-AJjjwqxaNAvtc7woc75cYZ
88		Vesicles Paraspeckle	1	0.000	1.000	65	200000201	200000201	Not-Trans anti-PSPC1-A546 8C-S-PSPC1 V2.00	0	28. Not-Trans and anti-PSPC1-A546_Pos001_S001	00-AJjjwqxaNAvtc7woc75cYZ
89		Vesicles Paraspeckle	1	0.000	1.000	65	200000202	200000202	Not-Trans anti-PSPC1-A546 8C-S-PSPC1 V2.00	0	28. Not-Trans and anti-PSPC1-A546_Pos001_S001	00-AJjjwqxaNAvtc7woc75cYZ
112		Vesicles Paraspeckle	1	0.000	1.000	65	200000203	200000203	Not-Trans anti-PSPC1-A546 8C-S-PSPC1 V2.00	0	28. Not-Trans and anti-PSPC1-A546_Pos001_S001	00-AJjjwqxaNAvtc7woc75cYZ
85		Vesicles Paraspeckle	1	0.000	1.000	65	200000204	200000204	Not-Trans anti-PSPC1-A546 8C-S-PSPC1 V2.00	0	28. Not-Trans and anti-PSPC1-A546_Pos001_S001	00-AJjjwqxaNAvtc7woc75cYZ
106		Vesicles Paraspeckle	1	0.000	1.000	65	200000205	200000205	Not-Trans anti-PSPC1-A546 8C-S-PSPC1 V2.00	0	28. Not-Trans and anti-PSPC1-A546_Pos001_S001	00-AJjjwqxaNAvtc7woc75cYZ
99		Vesicles Paraspeckle	1	0.000	1.000	66	200000206	200000206	Not-Trans anti-PSPC1-A546 8C-S-PSPC1 V2.00	0	28. Not-Trans and anti-PSPC1-A546_Pos001_S001	00-AJjjwqxaNAvtc7woc75cYZ
127		Vesicles Paraspeckle	1	0.000	1.000	66	200000207	200000207	Not-Trans anti-PSPC1-A546 8C-S-PSPC1 V2.00	0	28. Not-Trans and anti-PSPC1-A546_Pos001_S001	00-AJjjwqxaNAvtc7woc75cYZ
118		Vesicles Paraspeckle	1	0.000	1.000	66	200000208	200000208	Not-Trans anti-PSPC1-A546 8C-S-PSPC1 V2.00	0	28. Not-Trans and anti-PSPC1-A546_Pos001_S001	00-AJjjwqxaNAvtc7woc75cYZ
110		Vesicles Paraspeckle	1	0.000	1.000	66	200000209	200000209	Not-Trans anti-PSPC1-A546 8C-S-PSPC1 V2.00	0	28. Not-Trans and anti-PSPC1-A546_Pos001_S001	00-AJjjwqxaNAvtc7woc75cYZ
105		Vesicles Paraspeckle	1	0.000	1.000	68	200000210	200000210	Not-Trans anti-PSPC1-A546 8C-S-PSPC1 V2.00	0	28. Not-Trans and anti-PSPC1-A546_Pos001_S001	00-AJjjwqxaNAvtc7woc75cYZ
136		Vesicles Paraspeckle	1	0.000	1.000	68	200000211	200000211	Not-Trans anti-PSPC1-A546 8C-S-PSPC1 V2.00	0	28. Not-Trans and anti-PSPC1-A546_Pos001_S001	00-AJjjwqxaNAvtc7woc75cYZ
90		Vesicles Paraspeckle	1	0.000	1.000	68	200000212	200000212	Not-Trans anti-PSPC1-A546 8C-S-PSPC1 V2.00	0	28. Not-Trans and anti-PSPC1-A546_Pos001_S001	00-AJjjwqxaNAvtc7woc75cYZ
108		Vesicles Paraspeckle	1	0.000	1.000	72	200000213	200000213	Not-Trans anti-PSPC1-A546 8C-S-PSPC1 V2.00	0	28. Not-Trans and anti-PSPC1-A546_Pos001_S001	00-AJjjwqxaNAvtc7woc75cYZ
193		Vesicles Paraspeckle	1	0.000	1.000	72	200000214	200000214	Not-Trans anti-PSPC1-A546 8C-S-PSPC1 V2.00	0	28. Not-Trans and anti-PSPC1-A546_Pos001_S001	00-AJjjwqxaNAvtc7woc75cYZ
109		Vesicles Paraspeckle	1	0.000	1.000	72	200000215	200000215	Not-Trans anti-PSPC1-A546 8C-S-PSPC1 V2.00	0	28. Not-Trans and anti-PSPC1-A546_Pos001_S001	00-AJjjwqxaNAvtc7woc75cYZ
92		Vesicles Paraspeckle	1	0.000	1.000	72	200000216	200000216	Not-Trans anti-PSPC1-A546 8C-S-PSPC1 V2.00	0	28. Not-Trans and anti-PSPC1-A546_Pos001_S001	00-AJjjwqxaNAvtc7woc75cYZ
99		Vesicles Paraspeckle	1	0.000	1.000	72	200000217	200000217	Not-Trans anti-PSPC1-A546 8C-S-PSPC1 V2.00	0	28. Not-Trans and anti-PSPC1-A546_Pos001_S001	00-AJjjwqxaNAvtc7woc75cYZ
97		Vesicles Paraspeckle	1	0.000	1.000	72	200000218	200000218	Not-Trans anti-PSPC1-A546 8C-S-PSPC1 V2.00	0	28. Not-Trans and anti-PSPC1-A546_Pos001_S001	00-AJjjwqxaNAvtc7woc75cYZ
150		Vesicles Paraspeckle	1	0.000	1.000	72	200000219	200000219	Not-Trans anti-PSPC1-A546 8C-S-PSPC1 V2.00	0	28. Not-Trans and anti-PSPC1-A546_Pos001_S001	00-AJjjwqxaNAvtc7woc75cYZ
162		Vesicles Paraspeckle	1	0.000	1.000	72	200000220	200000220	Not-Trans anti-PSPC1-A546 8C-S-PSPC1 V2.00	0	28. Not-Trans and anti-PSPC1-A546_Pos001_S001	00-AJjjwqxaNAvtc7woc75cYZ
106		Vesicles Paraspeckle	1	0.000	1.000	72	200000221	200000221	Not-Trans anti-PSPC1-A546 8C-S-PSPC1 V2.00	0	28. Not-Trans and anti-PSPC1-A546_Pos001_S001	00-AJjjwqxaNAvtc7woc75cYZ
158		Vesicles Paraspeckle	1	0.000	1.000	72	200000222	200000222	Not-Trans anti-PSPC1-A546 8C-S-PSPC1 V2.00	0	28. Not-Trans and anti-PSPC1-A546_Pos001_S001	00-AJjjwqxaNAvtc7woc75cYZ
168		Vesicles Paraspeckle	1	0.000	1.000	72	200000223	200000223	Not-Trans anti-PSPC1-A546 8C-S-PSPC1 V2.00	0	28. Not-Trans and anti-PSPC1-A546_Pos001_S001	00-AJjjwqxaNAvtc7woc75cYZ
117		Vesicles Paraspeckle	1	0.000	1.000	72	200000224	200000224	Not-Trans anti-PSPC1-A546 8C-S-PSPC1 V2.00	0	28. Not-Trans and anti-PSPC1-A546_Pos001_S001	00-AJjjwqxaNAvtc7woc75cYZ
175		Vesicles Paraspeckle	1	0.000	1.000	72	200000225	200000225	Not-Trans anti-PSPC1-A546 8C-S-PSPC1 V2.00	0	28. Not-Trans and anti-PSPC1-A546_Pos001_S001	00-AJjjwqxaNAvtc7woc75cYZ
178		Vesicles Paraspeckle	1	0.000	1.000	72	200000226	200000226	Not-Trans anti-PSPC1-A546 8C-S-PSPC1 V2.00	0	28. Not-Trans and anti-PSPC1-A546_Pos001_S001	00-AJjjwqxaNAvtc7woc75cYZ
87		Vesicles Paraspeckle	1	0.000	1.000	72	200000227	200000227	Not-Trans anti-PSPC1-A546 8C-S-PSPC1 V2.00	0	28. Not-Trans and anti-PSPC1-A546_Pos001_S001	00-AJjjwqxaNAvtc7woc75cYZ
97		Vesicles Paraspeckle	1	0.000	1.000	72	200000228	200000228	Not-Trans anti-PSPC1-A546 8C-S-PSPC1 V2.00	0	28. Not-Trans and anti-PSPC1-A546_Pos001_S001	00-AJjjwqxaNAvtc7woc75cYZ
108		Vesicles Paraspeckle	1	0.000	1.000	73	200000229	200000229	Not-Trans anti-PSPC1-A546 8C-S-PSPC1 V2.00	0	28. Not-Trans and anti-PSPC1-A546_Pos001_S001	00-AJjjwqxaNAvtc7woc75cYZ
93		Vesicles Paraspeckle	1	0.000	1.000	73	200000230	200000230	Not-Trans anti-PSPC1-A546 8C-S-PSPC1 V2.00	0	28. Not-Trans and anti-PSPC1-A546_Pos001_S001	00-AJjjwqxaNAvtc7woc75cYZ
118		Vesicles Paraspeckle	1	0.000	1.000	75	200000231	200000231	Not-Trans anti-PSPC1-A546 8C-S-PSPC1 V2.00	0	28. Not-Trans and anti-PSPC1-A546_Pos001_S001	00-AJjjwqxaNAvtc7woc75cYZ
154		Vesicles Paraspeckle	1	0.000	1.000	75	200000232	200000232	Not-Trans anti-PSPC1-A546 8C-S-PSPC1 V2.00	0	28. Not-Trans and anti-PSPC1-A546_Pos001_S001	00-AJjjwqxaNAvtc7woc75cYZ
150		Vesicles Paraspeckle	1	0.000	1.000	75	200000233	200000233	Not-Trans anti-PSPC1-A546 8C-S-PSPC1 V2.00	0	28. Not-Trans and anti-PSPC1-A546_Pos001_S001	00-AJjjwqxaNAvtc7woc75cYZ
91		Vesicles Paraspeckle	1	0.000	1.000	75	200000234	200000234	Not-Trans anti-PSPC1-A546 8C-S-PSPC1 V2.00	0	28. Not-Trans and anti-PSPC1-A546_Pos001_S001	00-AJjjwqxaNAvtc7woc75cYZ
90		Vesicles Paraspeckle	1	0.000	1.000	75	200000235	200000235	Not-Trans anti-PSPC1-A546 8C-S-PSPC1 V2.00	0	28. Not-Trans and anti-PSPC1-A546_Pos001_S001	00-AJjjwqxaNAvtc7woc75cYZ
94		Vesicles Paraspeckle	1	0.000	1.000	76	200000236	200000000	Not-Trans anti-PSPC1-A546 8C-S-PSPC1 V2.00	0	28. Not-Trans and anti-PSPC1-A546_Pos002_S001	00-FWuMc4g6PD2roKGvNPuQAb
127		Vesicles Paraspeckle	1	0.000	1.000	76	200000237	200000001	Not-Trans anti-PSPC1-A546 8C-S-PSPC1 V2.00	0	28. Not-Trans and anti-PSPC1-A546_Pos002_S001	00-FWuMc4g6PD2roKGvNPuQAb
95		Vesicles Paraspeckle	1	0.000	1.000	76	200000238	200000002	Not-Trans anti-PSPC1-A546 8C-S-PSPC1 V2.00	0	28. Not-Trans and anti-PSPC1-A546_Pos002_S001	00-FWuMc4g6PD2roKGvNPuQAb
170		Vesicles Paraspeckle	1	0.000	1.000	76	200000239	200000003	Not-Trans anti-PSPC1-A546 8C-S-PSPC1 V2.00	0	28. Not-Trans and anti-PSPC1-A546_Pos002_S001	00-FWuMc4g6PD2roKGvNPuQAb
99		Vesicles Paraspeckle	1	0.000	1.000	76	200000240	200000004	Not-Trans anti-PSPC1-A546 8C-S-PSPC1 V2.00	0	28. Not-Trans and anti-PSPC1-A546_Pos002_S001	00-FWuMc4g6PD2roKGvNPuQAb
96		Vesicles Paraspeckle	1	0.000	1.000	76	200000241	200000005	Not-Trans anti-PSPC1-A546 8C-S-PSPC1 V2.00	0	28. Not-Trans and anti-PSPC1-A546_Pos002_S001	00-FWuMc4g6PD2roKGvNPuQAb
109		Vesicles Paraspeckle	1	0.000	1.000	76	200000242	200000006	Not-Trans anti-PSPC1-A546 8C-S-PSPC1 V2.00	0	28. Not-Trans and anti-PSPC1-A546_Pos002_S001	00-FWuMc4g6PD2roKGvNPuQAb
170		Vesicles Paraspeckle	1	0.000	1.000	76	200000243	200000007	Not-Trans anti-PSPC1-A546 8C-S-PSPC1 V2.00	0	28. Not-Trans and anti-PSPC1-A546_Pos002_S001	00-FWuMc4g6PD2roKGvNPuQAb
95		Vesicles Paraspeckle	1	0.000	1.000	76	200000244	200000008	Not-Trans anti-PSPC1-A546 8C-S-PSPC1 V2.00	0	28. Not-Trans and anti-PSPC1-A546_Pos002_S001	00-FWuMc4g6PD2roKGvNPuQAb
98		Vesicles Paraspeckle	1	0.000	1.000	76	200000245	200000009	Not-Trans anti-PSPC1-A546 8C-S-PSPC1 V2.00	0	28. Not-Trans and anti-PSPC1-A546_Pos002_S001	00-FWuMc4g6PD2roKGvNPuQAb
142		Vesicles Paraspeckle	1	0.000	1.000	76	200000246	200000010	Not-Trans anti-PSPC1-A546 8C-S-PSPC1 V2.00	0	28. Not-Trans and anti-PSPC1-A546_Pos002_S001	00-FWuMc4g6PD2roKGvNPuQAb
120		Vesicles Paraspeckle	1	0.000	1.000	76	200000247	200000011	Not-Trans anti-PSPC1-A546 8C-S-PSPC1 V2.00	0	28. Not-Trans and anti-PSPC1-A546_Pos002_S001	00-FWuMc4g6PD2roKGvNPuQAb
118		Vesicles Paraspeckle	1	0.000	1.000	76	200000248	200000012	Not-Trans anti-PSPC1-A546 8C-S-PSPC1 V2.00	0	28. Not-Trans and anti-PSPC1-A546_Pos002_S001	00-FWuMc4g6PD2roKGvNPuQAb
86		Vesicles Paraspeckle	1	0.000	1.000	78	200000249	200000013	Not-Trans anti-PSPC1-A546 8C-S-PSPC1 V2.00	0	28. Not-Trans and anti-PSPC1-A546_Pos002_S001	00-FWuMc4g6PD2roKGvNPuQAb
128		Vesicles Paraspeckle	1	0.000	1.000	78	200000250	200000014	Not-Trans anti-PSPC1-A546 8C-S-PSPC1 V2.00	0	28. Not-Trans and anti-PSPC1-A546_Pos002_S001	00-FWuMc4g6PD2roKGvNPuQAb
125		Vesicles Paraspeckle	1	0.000	1.000	79	200000251	200000015	Not-Trans anti-PSPC1-A546 8C-S-PSPC1 V2.00	0	28. Not-Trans and anti-PSPC1-A546_Pos002_S001	00-FWuMc4g6PD2roKGvNPuQAb
97		Vesicles Paraspeckle	1	0.000	1.000	79	200000252	200000016	Not-Trans anti-PSPC1-A546 8C-S-PSPC1 V2.00	0	28. Not-Trans and anti-PSPC1-A546_Pos002_S001	00-FWuMc4g6PD2roKGvNPuQAb
129		Vesicles Paraspeckle	1	0.000	1.000	79	200000253	200000017	Not-Trans anti-PSPC1-A546 8C-S-PSPC1 V2.00	0	28. Not-Trans and anti-PSPC1-A546_Pos002_S001	00-FWuMc4g6PD2roKGvNPuQAb
255		Vesicles Paraspeckle	1	0.000	1.000	79	200000254	200000018	Not-Trans anti-PSPC1-A546 8C-S-PSPC1 V2.00	0	28. Not-Trans and anti-PSPC1-A546_Pos002_S001	00-FWuMc4g6PD2roKGvNPuQAb
122		Vesicles Paraspeckle	1	0.000	1.000	79	200000255	200000019	Not-Trans anti-PSPC1-A546 8C-S-PSPC1 V2.00	0	28. Not-Trans and anti-PSPC1-A546_Pos002_S001	00-FWuMc4g6PD2roKGvNPuQAb
103		Vesicles Paraspeckle	1	0.000	1.000	79	200000256	200000020	Not-Trans anti-PSPC1-A546 8C-S-PSPC1 V2.00	0	28. Not-Trans and anti-PSPC1-A546_Pos002_S001	00-FWuMc4g6PD2roKGvNPuQAb
96		Vesicles Paraspeckle	1	0.000	1.000	79	200000257	200000021	Not-Trans anti-PSPC1-A546 8C-S-PSPC1 V2.00	0	28. Not-Trans and anti-PSPC1-A546_Pos002_S001	00-FWuMc4g6PD2roKGvNPuQAb
172		Vesicles Paraspeckle	1	0.000	1.000	79	200000258	200000022	Not-Trans anti-PSPC1-A546 8C-S-PSPC1 V2.00	0	28. Not-Trans and anti-PSPC1-A546_Pos002_S001	00-FWuMc4g6PD2roKGvNPuQAb
108		Vesicles Paraspeckle	1	0.000	1.000	79	200000259	200000023	Not-Trans anti-PSPC1-A546 8C-S-PSPC1 V2.00	0	28. Not-Trans and anti-PSPC1-A546_Pos002_S001	00-FWuMc4g6PD2roKGvNPuQAb
126		Vesicles Paraspeckle	1	0.000	1.000	79	200000260	200000024	Not-Trans anti-PSPC1-A546 8C-S-PSPC1 V2.00	0	28. Not-Trans and anti-PSPC1-A546_Pos002_S001	00-FWuMc4g6PD2roKGvNPuQAb
136		Vesicles Paraspeckle	1	0.000	1.000	80	200000261	200000025	Not-Trans anti-PSPC1-A546 8C-S-PSPC1 V2.00	0	28. Not-Trans and anti-PSPC1-A546_Pos002_S001	00-FWuMc4g6PD2roKGvNPuQAb
240		Vesicles Paraspeckle	1	0.000	1.000	80	200000262	200000026	Not-Trans anti-PSPC1-A546 8C-S-PSPC1 V2.00	0	28. Not-Trans and anti-PSPC1-A546_Pos002_S001	00-FWuMc4g6PD2roKGvNPuQAb
255		Vesicles Paraspeckle	1	0.000	1.000	80	200000263	200000027	Not-Trans anti-PSPC1-A546 8C-S-PSPC1 V2.00	0	28. Not-Trans and anti-PSPC1-A546_Pos002_S001	00-FWuMc4g6PD2roKGvNPuQAb
85		Vesicles Paraspeckle	1	0.000	1.000	80	200000264	200000028	Not-Trans anti-PSPC1-A546 8C-S-PSPC1 V2.00	0	28. Not-Trans and anti-PSPC1-A546_Pos002_S001	00-FWuMc4g6PD2roKGvNPuQAb
112		Vesicles Paraspeckle	1	0.000	1.000	80	200000265	200000029	Not-Trans anti-PSPC1-A546 8C-S-PSPC1 V2.00	0	28. Not-Trans and anti-PSPC1-A546_Pos002_S001	00-FWuMc4g6PD2roKGvNPuQAb
230		Vesicles Paraspeckle	1	0.000	1.000	80	200000266	200000030	Not-Trans anti-PSPC1-A546 8C-S-PSPC1 V2.00	0	28. Not-Trans and anti-PSPC1-A546_Pos002_S001	00-FWuMc4g6PD2roKGvNPuQAb
157		Vesicles Paraspeckle	1	0.000	1.000	80	200000267	200000031	Not-Trans anti-PSPC1-A546 8C-S-PSPC1 V2.00	0	28. Not-Trans and anti-PSPC1-A546_Pos002_S001	00-FWuMc4g6PD2roKGvNPuQAb
122		Vesicles Paraspeckle	1	0.000	1.000	80	200000268	200000032	Not-Trans anti-PSPC1-A546 8C-S-PSPC1 V2.00	0	28. Not-Trans and anti-PSPC1-A546_Pos002_S001	00-FWuMc4g6PD2roKGvNPuQAb
135		Vesicles Paraspeckle	1	0.000	1.000	80	200000269	200000033	Not-Trans anti-PSPC1-A546 8C-S-PSPC1 V2.00	0	28. Not-Trans and anti-PSPC1-A546_Pos002_S001	00-FWuMc4g6PD2roKGvNPuQAb
77		Vesicles Paraspeckle	1	0.000	1.000	81	200000270	200000034	Not-Trans anti-PSPC1-A546 8C-S-PSPC1 V2.00	0	28. Not-Trans and anti-PSPC1-A546_Pos002_S001	00-FWuMc4g6PD2roKGvNPuQAb
175		Vesicles Paraspeckle	1	0.000	1.000	81	200000271	200000035	Not-Trans anti-PSPC1-A546 8C-S-PSPC1 V2.00	0	28. Not-Trans and anti-PSPC1-A546_Pos002_S001	00-FWuMc4g6PD2roKGvNPuQAb
103		Vesicles Paraspeckle	1	0.000	1.000	81	200000272	200000036	Not-Trans anti-PSPC1-A546 8C-S-PSPC1 V2.00	0	28. Not-Trans and anti-PSPC1-A546_Pos002_S001	00-FWuMc4g6PD2roKGvNPuQAb
114		Vesicles Paraspeckle	1	0.000	1.000	81	200000273	200000037	Not-Trans anti-PSPC1-A546 8C-S-PSPC1 V2.00	0	28. Not-Trans and anti-PSPC1-A546_Pos002_S001	00-FWuMc4g6PD2roKGvNPuQAb
153		Vesicles Paraspeckle	1	0.000	1.000	81	200000274	200000038	Not-Trans anti-PSPC1-A546 8C-S-PSPC1 V2.00	0	28. Not-Trans and anti-PSPC1-A546_Pos002_S001	00-FWuMc4g6PD2roKGvNPuQAb
105		Vesicles Paraspeckle	1	0.000	1.000	81	200000275	200000039	Not-Trans anti-PSPC1-A546 8C-S-PSPC1 V2.00	0	28. Not-Trans and anti-PSPC1-A546_Pos002_S001	00-FWuMc4g6PD2roKGvNPuQAb
92		Vesicles Paraspeckle	1	0.000	1.000	81	200000276	200000040	Not-Trans anti-PSPC1-A546 8C-S-PSPC1 V2.00	0	28. Not-Trans and anti-PSPC1-A546_Pos002_S001	00-FWuMc4g6PD2roKGvNPuQAb
146		Vesicles Paraspeckle	1	0.000	1.000	81	200000277	200000041	Not-Trans anti-PSPC1-A546 8C-S-PSPC1 V2.00	0	28. Not-Trans and anti-PSPC1-A546_Pos002_S001	00-FWuMc4g6PD2roKGvNPuQAb
119		Vesicles Paraspeckle	1	0.000	1.000	81	200000278	200000042	Not-Trans anti-PSPC1-A546 8C-S-PSPC1 V2.00	0	28. Not-Trans and anti-PSPC1-A546_Pos002_S001	00-FWuMc4g6PD2roKGvNPuQAb
123		Vesicles Paraspeckle	1	0.000	1.000	81	200000279	200000043	Not-Trans anti-PSPC1-A546 8C-S-PSPC1 V2.00	0	28. Not-Trans and anti-PSPC1-A546_Pos002_S001	00-FWuMc4g6PD2roKGvNPuQAb
112		Vesicles Paraspeckle	1	0.000	1.000	81	200000280	200000044	Not-Trans anti-PSPC1-A546 8C-S-PSPC1 V2.00	0	28. Not-Trans and anti-PSPC1-A546_Pos002_S001	00-FWuMc4g6PD2roKGvNPuQAb
93		Vesicles Paraspeckle	1	0.000	1.000	82	200000281	200000045	Not-Trans anti-PSPC1-A546 8C-S-PSPC1 V2.00	0	28. Not-Trans and anti-PSPC1-A546_Pos002_S001	00-FWuMc4g6PD2roKGvNPuQAb
163		Vesicles Paraspeckle	1	0.000	1.000	82	200000282	200000046	Not-Trans anti-PSPC1-A546 8C-S-PSPC1 V2.00	0	28. Not-Trans and anti-PSPC1-A546_Pos002_S001	00-FWuMc4g6PD2roKGvNPuQAb
114		Vesicles Paraspeckle	1	0.000	1.000	82	200000283	200000047	Not-Trans anti-PSPC1-A546 8C-S-PSPC1 V2.00	0	28. Not-Trans and anti-PSPC1-A546_Pos002_S001	00-FWuMc4g6PD2roKGvNPuQAb
96		Vesicles Paraspeckle	1	0.000	1.000	82	200000284	200000048	Not-Trans anti-PSPC1-A546 8C-S-PSPC1 V2.00	0	28. Not-Trans and anti-PSPC1-A546_Pos002_S001	00-FWuMc4g6PD2roKGvNPuQAb
162		Vesicles Paraspeckle	1	0.000	1.000	82	200000285	200000049	Not-Trans anti-PSPC1-A546 8C-S-PSPC1 V2.00	0	28. Not-Trans and anti-PSPC1-A546_Pos002_S001	00-FWuMc4g6PD2roKGvNPuQAb
109		Vesicles Paraspeckle	1	0.000	1.000	82	200000286	200000050	Not-Trans anti-PSPC1-A546 8C-S-PSPC1 V2.00	0	28. Not-Trans and anti-PSPC1-A546_Pos002_S001	00-FWuMc4g6PD2roKGvNPuQAb
127		Vesicles Paraspeckle	1	0.000	1.000	82	200000287	200000051	Not-Trans anti-PSPC1-A546 8C-S-PSPC1 V2.00	0	28. Not-Trans and anti-PSPC1-A546_Pos002_S001	00-FWuMc4g6PD2roKGvNPuQAb
93		Vesicles Paraspeckle	1	0.000	1.000	83	200000288	200000052	Not-Trans anti-PSPC1-A546 8C-S-PSPC1 V2.00	0	28. Not-Trans and anti-PSPC1-A546_Pos002_S001	00-FWuMc4g6PD2roKGvNPuQAb
111		Vesicles Paraspeckle	1	0.000	1.000	83	200000289	200000053	Not-Trans anti-PSPC1-A546 8C-S-PSPC1 V2.00	0	28. Not-Trans and anti-PSPC1-A546_Pos002_S001	00-FWuMc4g6PD2roKGvNPuQAb
109		Vesicles Paraspeckle	1	0.000	1.000	83	200000290	200000054	Not-Trans anti-PSPC1-A546 8C-S-PSPC1 V2.00	0	28. Not-Trans and anti-PSPC1-A546_Pos002_S001	00-FWuMc4g6PD2roKGvNPuQAb
93		Vesicles Paraspeckle	1	0.000	1.000	83	200000291	200000055	Not-Trans anti-PSPC1-A546 8C-S-PSPC1 V2.00	0	28. Not-Trans and anti-PSPC1-A546_Pos002_S001	00-FWuMc4g6PD2roKGvNPuQAb
97		Vesicles Paraspeckle	1	0.000	1.000	83	200000292	200000056	Not-Trans anti-PSPC1-A546 8C-S-PSPC1 V2.00	0	28. Not-Trans and anti-PSPC1-A546_Pos002_S001	00-FWuMc4g6PD2roKGvNPuQAb
141		Vesicles Paraspeckle	1	0.000	1.000	83	200000293	200000057	Not-Trans anti-PSPC1-A546 8C-S-PSPC1 V2.00	0	28. Not-Trans and anti-PSPC1-A546_Pos002_S001	00-FWuMc4g6PD2roKGvNPuQAb
135		Vesicles Paraspeckle	1	0.000	1.000	85	200000294	200000058	Not-Trans anti-PSPC1-A546 8C-S-PSPC1 V2.00	0	28. Not-Trans and anti-PSPC1-A546_Pos002_S001	00-FWuMc4g6PD2roKGvNPuQAb
173		Vesicles Paraspeckle	1	0.000	1.000	85	200000295	200000059	Not-Trans anti-PSPC1-A546 8C-S-PSPC1 V2.00	0	28. Not-Trans and anti-PSPC1-A546_Pos002_S001	00-FWuMc4g6PD2roKGvNPuQAb
95		Vesicles Paraspeckle	1	0.000	1.000	85	200000296	200000060	Not-Trans anti-PSPC1-A546 8C-S-PSPC1 V2.00	0	28. Not-Trans and anti-PSPC1-A546_Pos002_S001	00-FWuMc4g6PD2roKGvNPuQAb
132		Vesicles Paraspeckle	1	0.000	1.000	85	200000297	200000061	Not-Trans anti-PSPC1-A546 8C-S-PSPC1 V2.00	0	28. Not-Trans and anti-PSPC1-A546_Pos002_S001	00-FWuMc4g6PD2roKGvNPuQAb
139		Vesicles Paraspeckle	1	0.000	1.000	86	200000298	200000062	Not-Trans anti-PSPC1-A546 8C-S-PSPC1 V2.00	0	28. Not-Trans and anti-PSPC1-A546_Pos002_S001	00-FWuMc4g6PD2roKGvNPuQAb
136		Vesicles Paraspeckle	1	0.000	1.000	86	200000299	200000063	Not-Trans anti-PSPC1-A546 8C-S-PSPC1 V2.00	0	28. Not-Trans and anti-PSPC1-A546_Pos002_S001	00-FWuMc4g6PD2roKGvNPuQAb
153		Vesicles Paraspeckle	1	0.000	1.000	86	200000300	200000064	Not-Trans anti-PSPC1-A546 8C-S-PSPC1 V2.00	0	28. Not-Trans and anti-PSPC1-A546_Pos002_S001	00-FWuMc4g6PD2roKGvNPuQAb
80		Vesicles Paraspeckle	1	0.000	1.000	86	200000301	200000065	Not-Trans anti-PSPC1-A546 8C-S-PSPC1 V2.00	0	28. Not-Trans and anti-PSPC1-A546_Pos002_S001	00-FWuMc4g6PD2roKGvNPuQAb
138		Vesicles Paraspeckle	1	0.000	1.000	86	200000302	200000066	Not-Trans anti-PSPC1-A546 8C-S-PSPC1 V2.00	0	28. Not-Trans and anti-PSPC1-A546_Pos002_S001	00-FWuMc4g6PD2roKGvNPuQAb
119		Vesicles Paraspeckle	1	0.000	1.000	86	200000303	200000067	Not-Trans anti-PSPC1-A546 8C-S-PSPC1 V2.00	0	28. Not-Trans and anti-PSPC1-A546_Pos002_S001	00-FWuMc4g6PD2roKGvNPuQAb
103		Vesicles Paraspeckle	1	0.000	1.000	86	200000304	200000068	Not-Trans anti-PSPC1-A546 8C-S-PSPC1 V2.00	0	28. Not-Trans and anti-PSPC1-A546_Pos002_S001	00-FWuMc4g6PD2roKGvNPuQAb
113		Vesicles Paraspeckle	1	0.000	1.000	86	200000305	200000069	Not-Trans anti-PSPC1-A546 8C-S-PSPC1 V2.00	0	28. Not-Trans and anti-PSPC1-A546_Pos002_S001	00-FWuMc4g6PD2roKGvNPuQAb
176		Vesicles Paraspeckle	1	0.000	1.000	86	200000306	200000070	Not-Trans anti-PSPC1-A546 8C-S-PSPC1 V2.00	0	28. Not-Trans and anti-PSPC1-A546_Pos002_S001	00-FWuMc4g6PD2roKGvNPuQAb
120		Vesicles Paraspeckle	1	0.000	1.000	86	200000307	200000071	Not-Trans anti-PSPC1-A546 8C-S-PSPC1 V2.00	0	28. Not-Trans and anti-PSPC1-A546_Pos002_S001	00-FWuMc4g6PD2roKGvNPuQAb
163		Vesicles Paraspeckle	1	0.000	1.000	86	200000308	200000072	Not-Trans anti-PSPC1-A546 8C-S-PSPC1 V2.00	0	28. Not-Trans and anti-PSPC1-A546_Pos002_S001	00-FWuMc4g6PD2roKGvNPuQAb
148		Vesicles Paraspeckle	1	0.000	1.000	86	200000309	200000073	Not-Trans anti-PSPC1-A546 8C-S-PSPC1 V2.00	0	28. Not-Trans and anti-PSPC1-A546_Pos002_S001	00-FWuMc4g6PD2roKGvNPuQAb
97		Vesicles Paraspeckle	1	0.000	1.000	87	200000310	200000074	Not-Trans anti-PSPC1-A546 8C-S-PSPC1 V2.00	0	28. Not-Trans and anti-PSPC1-A546_Pos002_S001	00-FWuMc4g6PD2roKGvNPuQAb
125		Vesicles Paraspeckle	1	0.000	1.000	87	200000311	200000075	Not-Trans anti-PSPC1-A546 8C-S-PSPC1 V2.00	0	28. Not-Trans and anti-PSPC1-A546_Pos002_S001	00-FWuMc4g6PD2roKGvNPuQAb
121		Vesicles Paraspeckle	1	0.000	1.000	87	200000312	200000076	Not-Trans anti-PSPC1-A546 8C-S-PSPC1 V2.00	0	28. Not-Trans and anti-PSPC1-A546_Pos002_S001	00-FWuMc4g6PD2roKGvNPuQAb
126		Vesicles Paraspeckle	1	0.000	1.000	87	200000313	200000077	Not-Trans anti-PSPC1-A546 8C-S-PSPC1 V2.00	0	28. Not-Trans and anti-PSPC1-A546_Pos002_S001	00-FWuMc4g6PD2roKGvNPuQAb
177		Vesicles Paraspeckle	1	0.000	1.000	87	200000314	200000078	Not-Trans anti-PSPC1-A546 8C-S-PSPC1 V2.00	0	28. Not-Trans and anti-PSPC1-A546_Pos002_S001	00-FWuMc4g6PD2roKGvNPuQAb
138		Vesicles Paraspeckle	1	0.000	1.000	87	200000315	200000079	Not-Trans anti-PSPC1-A546 8C-S-PSPC1 V2.00	0	28. Not-Trans and anti-PSPC1-A546_Pos002_S001	00-FWuMc4g6PD2roKGvNPuQAb
125		Vesicles Paraspeckle	1	0.000	1.000	87	200000316	200000080	Not-Trans anti-PSPC1-A546 8C-S-PSPC1 V2.00	0	28. Not-Trans and anti-PSPC1-A546_Pos002_S001	00-FWuMc4g6PD2roKGvNPuQAb
113		Vesicles Paraspeckle	1	0.000	1.000	87	200000317	200000081	Not-Trans anti-PSPC1-A546 8C-S-PSPC1 V2.00	0	28. Not-Trans and anti-PSPC1-A546_Pos002_S001	00-FWuMc4g6PD2roKGvNPuQAb
177		Vesicles Paraspeckle	1	0.000	1.000	87	200000318	200000082	Not-Trans anti-PSPC1-A546 8C-S-PSPC1 V2.00	0	28. Not-Trans and anti-PSPC1-A546_Pos002_S001	00-FWuMc4g6PD2roKGvNPuQAb
146		Vesicles Paraspeckle	1	0.000	1.000	87	200000319	200000083	Not-Trans anti-PSPC1-A546 8C-S-PSPC1 V2.00	0	28. Not-Trans and anti-PSPC1-A546_Pos002_S001	00-FWuMc4g6PD2roKGvNPuQAb
96		Vesicles Paraspeckle	1	0.000	1.000	87	200000320	200000084	Not-Trans anti-PSPC1-A546 8C-S-PSPC1 V2.00	0	28. Not-Trans and anti-PSPC1-A546_Pos002_S001	00-FWuMc4g6PD2roKGvNPuQAb
115		Vesicles Paraspeckle	1	0.000	1.000	88	200000321	200000085	Not-Trans anti-PSPC1-A546 8C-S-PSPC1 V2.00	0	28. Not-Trans and anti-PSPC1-A546_Pos002_S001	00-FWuMc4g6PD2roKGvNPuQAb
140		Vesicles Paraspeckle	1	0.000	1.000	88	200000322	200000086	Not-Trans anti-PSPC1-A546 8C-S-PSPC1 V2.00	0	28. Not-Trans and anti-PSPC1-A546_Pos002_S001	00-FWuMc4g6PD2roKGvNPuQAb
203		Vesicles Paraspeckle	1	0.000	1.000	88	200000323	200000087	Not-Trans anti-PSPC1-A546 8C-S-PSPC1 V2.00	0	28. Not-Trans and anti-PSPC1-A546_Pos002_S001	00-FWuMc4g6PD2roKGvNPuQAb
175		Vesicles Paraspeckle	1	0.000	1.000	88	200000324	200000088	Not-Trans anti-PSPC1-A546 8C-S-PSPC1 V2.00	0	28. Not-Trans and anti-PSPC1-A546_Pos002_S001	00-FWuMc4g6PD2roKGvNPuQAb
120		Vesicles Paraspeckle	1	0.000	1.000	88	200000325	200000089	Not-Trans anti-PSPC1-A546 8C-S-PSPC1 V2.00	0	28. Not-Trans and anti-PSPC1-A546_Pos002_S001	00-FWuMc4g6PD2roKGvNPuQAb
158		Vesicles Paraspeckle	1	0.000	1.000	88	200000326	200000090	Not-Trans anti-PSPC1-A546 8C-S-PSPC1 V2.00	0	28. Not-Trans and anti-PSPC1-A546_Pos002_S001	00-FWuMc4g6PD2roKGvNPuQAb
136		Vesicles Paraspeckle	1	0.000	1.000	88	200000327	200000091	Not-Trans anti-PSPC1-A546 8C-S-PSPC1 V2.00	0	28. Not-Trans and anti-PSPC1-A546_Pos002_S001	00-FWuMc4g6PD2roKGvNPuQAb
96		Vesicles Paraspeckle	1	0.000	1.000	88	200000328	200000092	Not-Trans anti-PSPC1-A546 8C-S-PSPC1 V2.00	0	28. Not-Trans and anti-PSPC1-A546_Pos002_S001	00-FWuMc4g6PD2roKGvNPuQAb
122		Vesicles Paraspeckle	1	0.000	1.000	89	200000329	200000093	Not-Trans anti-PSPC1-A546 8C-S-PSPC1 V2.00	0	28. Not-Trans and anti-PSPC1-A546_Pos002_S001	00-FWuMc4g6PD2roKGvNPuQAb
104		Vesicles Paraspeckle	1	0.000	1.000	89	200000330	200000094	Not-Trans anti-PSPC1-A546 8C-S-PSPC1 V2.00	0	28. Not-Trans and anti-PSPC1-A546_Pos002_S001	00-FWuMc4g6PD2roKGvNPuQAb
90		Vesicles Paraspeckle	1	0.000	1.000	89	200000331	200000095	Not-Trans anti-PSPC1-A546 8C-S-PSPC1 V2.00	0	28. Not-Trans and anti-PSPC1-A546_Pos002_S001	00-FWuMc4g6PD2roKGvNPuQAb
102		Vesicles Paraspeckle	1	0.000	1.000	89	200000332	200000096	Not-Trans anti-PSPC1-A546 8C-S-PSPC1 V2.00	0	28. Not-Trans and anti-PSPC1-A546_Pos002_S001	00-FWuMc4g6PD2roKGvNPuQAb
106		Vesicles Paraspeckle	1	0.000	1.000	89	200000333	200000097	Not-Trans anti-PSPC1-A546 8C-S-PSPC1 V2.00	0	28. Not-Trans and anti-PSPC1-A546_Pos002_S001	00-FWuMc4g6PD2roKGvNPuQAb
121		Vesicles Paraspeckle	1	0.000	1.000	89	200000334	200000098	Not-Trans anti-PSPC1-A546 8C-S-PSPC1 V2.00	0	28. Not-Trans and anti-PSPC1-A546_Pos002_S001	00-FWuMc4g6PD2roKGvNPuQAb
112		Vesicles Paraspeckle	1	0.000	1.000	89	200000335	200000099	Not-Trans anti-PSPC1-A546 8C-S-PSPC1 V2.00	0	28. Not-Trans and anti-PSPC1-A546_Pos002_S001	00-FWuMc4g6PD2roKGvNPuQAb
154		Vesicles Paraspeckle	1	0.000	1.000	89	200000336	200000100	Not-Trans anti-PSPC1-A546 8C-S-PSPC1 V2.00	0	28. Not-Trans and anti-PSPC1-A546_Pos002_S001	00-FWuMc4g6PD2roKGvNPuQAb
143		Vesicles Paraspeckle	1	0.000	1.000	89	200000337	200000101	Not-Trans anti-PSPC1-A546 8C-S-PSPC1 V2.00	0	28. Not-Trans and anti-PSPC1-A546_Pos002_S001	00-FWuMc4g6PD2roKGvNPuQAb
89		Vesicles Paraspeckle	1	0.000	1.000	91	200000338	200000102	Not-Trans anti-PSPC1-A546 8C-S-PSPC1 V2.00	0	28. Not-Trans and anti-PSPC1-A546_Pos002_S001	00-FWuMc4g6PD2roKGvNPuQAb
145		Vesicles Paraspeckle	1	0.000	1.000	91	200000339	200000103	Not-Trans anti-PSPC1-A546 8C-S-PSPC1 V2.00	0	28. Not-Trans and anti-PSPC1-A546_Pos002_S001	00-FWuMc4g6PD2roKGvNPuQAb
85		Vesicles Paraspeckle	1	0.000	1.000	91	200000340	200000104	Not-Trans anti-PSPC1-A546 8C-S-PSPC1 V2.00	0	28. Not-Trans and anti-PSPC1-A546_Pos002_S001	00-FWuMc4g6PD2roKGvNPuQAb
120		Vesicles Paraspeckle	1	0.000	1.000	91	200000341	200000105	Not-Trans anti-PSPC1-A546 8C-S-PSPC1 V2.00	0	28. Not-Trans and anti-PSPC1-A546_Pos002_S001	00-FWuMc4g6PD2roKGvNPuQAb
123		Vesicles Paraspeckle	1	0.000	1.000	91	200000342	200000106	Not-Trans anti-PSPC1-A546 8C-S-PSPC1 V2.00	0	28. Not-Trans and anti-PSPC1-A546_Pos002_S001	00-FWuMc4g6PD2roKGvNPuQAb
107		Vesicles Paraspeckle	1	0.000	1.000	91	200000343	200000107	Not-Trans anti-PSPC1-A546 8C-S-PSPC1 V2.00	0	28. Not-Trans and anti-PSPC1-A546_Pos002_S001	00-FWuMc4g6PD2roKGvNPuQAb
92		Vesicles Paraspeckle	1	0.000	1.000	94	200000344	200000108	Not-Trans anti-PSPC1-A546 8C-S-PSPC1 V2.00	0	28. Not-Trans and anti-PSPC1-A546_Pos002_S001	00-FWuMc4g6PD2roKGvNPuQAb
99		Vesicles Paraspeckle	1	0.000	1.000	94	200000345	200000109	Not-Trans anti-PSPC1-A546 8C-S-PSPC1 V2.00	0	28. Not-Trans and anti-PSPC1-A546_Pos002_S001	00-FWuMc4g6PD2roKGvNPuQAb
84		Vesicles Paraspeckle	1	0.000	1.000	94	200000346	200000110	Not-Trans anti-PSPC1-A546 8C-S-PSPC1 V2.00	0	28. Not-Trans and anti-PSPC1-A546_Pos002_S001	00-FWuMc4g6PD2roKGvNPuQAb
98		Vesicles Paraspeckle	1	0.000	1.000	94	200000347	200000111	Not-Trans anti-PSPC1-A546 8C-S-PSPC1 V2.00	0	28. Not-Trans and anti-PSPC1-A546_Pos002_S001	00-FWuMc4g6PD2roKGvNPuQAb
101		Vesicles Paraspeckle	1	0.000	1.000	94	200000348	200000112	Not-Trans anti-PSPC1-A546 8C-S-PSPC1 V2.00	0	28. Not-Trans and anti-PSPC1-A546_Pos002_S001	00-FWuMc4g6PD2roKGvNPuQAb
132		Vesicles Paraspeckle	1	0.000	1.000	94	200000349	200000113	Not-Trans anti-PSPC1-A546 8C-S-PSPC1 V2.00	0	28. Not-Trans and anti-PSPC1-A546_Pos002_S001	00-FWuMc4g6PD2roKGvNPuQAb
82		Vesicles Paraspeckle	1	0.000	1.000	94	200000350	200000114	Not-Trans anti-PSPC1-A546 8C-S-PSPC1 V2.00	0	28. Not-Trans and anti-PSPC1-A546_Pos002_S001	00-FWuMc4g6PD2roKGvNPuQAb
192		Vesicles Paraspeckle	1	0.000	1.000	94	200000351	200000115	Not-Trans anti-PSPC1-A546 8C-S-PSPC1 V2.00	0	28. Not-Trans and anti-PSPC1-A546_Pos002_S001	00-FWuMc4g6PD2roKGvNPuQAb
100		Vesicles Paraspeckle	1	0.000	1.000	94	200000352	200000116	Not-Trans anti-PSPC1-A546 8C-S-PSPC1 V2.00	0	28. Not-Trans and anti-PSPC1-A546_Pos002_S001	00-FWuMc4g6PD2roKGvNPuQAb
127		Vesicles Paraspeckle	1	0.000	1.000	94	200000353	200000117	Not-Trans anti-PSPC1-A546 8C-S-PSPC1 V2.00	0	28. Not-Trans and anti-PSPC1-A546_Pos002_S001	00-FWuMc4g6PD2roKGvNPuQAb
110		Vesicles Paraspeckle	1	0.000	1.000	94	200000354	200000118	Not-Trans anti-PSPC1-A546 8C-S-PSPC1 V2.00	0	28. Not-Trans and anti-PSPC1-A546_Pos002_S001	00-FWuMc4g6PD2roKGvNPuQAb
130		Vesicles Paraspeckle	1	0.000	1.000	94	200000355	200000119	Not-Trans anti-PSPC1-A546 8C-S-PSPC1 V2.00	0	28. Not-Trans and anti-PSPC1-A546_Pos002_S001	00-FWuMc4g6PD2roKGvNPuQAb
101		Vesicles Paraspeckle	1	0.000	1.000	94	200000356	200000120	Not-Trans anti-PSPC1-A546 8C-S-PSPC1 V2.00	0	28. Not-Trans and anti-PSPC1-A546_Pos002_S001	00-FWuMc4g6PD2roKGvNPuQAb
101		Vesicles Paraspeckle	1	0.000	1.000	94	200000357	200000121	Not-Trans anti-PSPC1-A546 8C-S-PSPC1 V2.00	0	28. Not-Trans and anti-PSPC1-A546_Pos002_S001	00-FWuMc4g6PD2roKGvNPuQAb
113		Vesicles Paraspeckle	1	0.000	1.000	94	200000358	200000122	Not-Trans anti-PSPC1-A546 8C-S-PSPC1 V2.00	0	28. Not-Trans and anti-PSPC1-A546_Pos002_S001	00-FWuMc4g6PD2roKGvNPuQAb
181		Vesicles Paraspeckle	1	0.000	1.000	94	200000359	200000123	Not-Trans anti-PSPC1-A546 8C-S-PSPC1 V2.00	0	28. Not-Trans and anti-PSPC1-A546_Pos002_S001	00-FWuMc4g6PD2roKGvNPuQAb
107		Vesicles Paraspeckle	1	0.000	1.000	94	200000360	200000124	Not-Trans anti-PSPC1-A546 8C-S-PSPC1 V2.00	0	28. Not-Trans and anti-PSPC1-A546_Pos002_S001	00-FWuMc4g6PD2roKGvNPuQAb
128		Vesicles Paraspeckle	1	0.000	1.000	94	200000361	200000125	Not-Trans anti-PSPC1-A546 8C-S-PSPC1 V2.00	0	28. Not-Trans and anti-PSPC1-A546_Pos002_S001	00-FWuMc4g6PD2roKGvNPuQAb
139		Vesicles Paraspeckle	1	0.000	1.000	94	200000362	200000126	Not-Trans anti-PSPC1-A546 8C-S-PSPC1 V2.00	0	28. Not-Trans and anti-PSPC1-A546_Pos002_S001	00-FWuMc4g6PD2roKGvNPuQAb
85		Vesicles Paraspeckle	1	0.000	1.000	94	200000363	200000127	Not-Trans anti-PSPC1-A546 8C-S-PSPC1 V2.00	0	28. Not-Trans and anti-PSPC1-A546_Pos002_S001	00-FWuMc4g6PD2roKGvNPuQAb
120		Vesicles Paraspeckle	1	0.000	1.000	94	200000364	200000128	Not-Trans anti-PSPC1-A546 8C-S-PSPC1 V2.00	0	28. Not-Trans and anti-PSPC1-A546_Pos002_S001	00-FWuMc4g6PD2roKGvNPuQAb
141		Vesicles Paraspeckle	1	0.000	1.000	94	200000365	200000129	Not-Trans anti-PSPC1-A546 8C-S-PSPC1 V2.00	0	28. Not-Trans and anti-PSPC1-A546_Pos002_S001	00-FWuMc4g6PD2roKGvNPuQAb
116		Vesicles Paraspeckle	1	0.000	1.000	94	200000366	200000130	Not-Trans anti-PSPC1-A546 8C-S-PSPC1 V2.00	0	28. Not-Trans and anti-PSPC1-A546_Pos002_S001	00-FWuMc4g6PD2roKGvNPuQAb
97		Vesicles Paraspeckle	1	0.000	1.000	94	200000367	200000131	Not-Trans anti-PSPC1-A546 8C-S-PSPC1 V2.00	0	28. Not-Trans and anti-PSPC1-A546_Pos002_S001	00-FWuMc4g6PD2roKGvNPuQAb
105		Vesicles Paraspeckle	1	0.000	1.000	95	200000368	200000132	Not-Trans anti-PSPC1-A546 8C-S-PSPC1 V2.00	0	28. Not-Trans and anti-PSPC1-A546_Pos002_S001	00-FWuMc4g6PD2roKGvNPuQAb
98		Vesicles Paraspeckle	1	0.000	1.000	95	200000369	200000133	Not-Trans anti-PSPC1-A546 8C-S-PSPC1 V2.00	0	28. Not-Trans and anti-PSPC1-A546_Pos002_S001	00-FWuMc4g6PD2roKGvNPuQAb
111		Vesicles Paraspeckle	1	0.000	1.000	95	200000370	200000134	Not-Trans anti-PSPC1-A546 8C-S-PSPC1 V2.00	0	28. Not-Trans and anti-PSPC1-A546_Pos002_S001	00-FWuMc4g6PD2roKGvNPuQAb
108		Vesicles Paraspeckle	1	0.000	1.000	96	200000371	200000135	Not-Trans anti-PSPC1-A546 8C-S-PSPC1 V2.00	0	28. Not-Trans and anti-PSPC1-A546_Pos002_S001	00-FWuMc4g6PD2roKGvNPuQAb
99		Vesicles Paraspeckle	1	0.000	1.000	96	200000372	200000136	Not-Trans anti-PSPC1-A546 8C-S-PSPC1 V2.00	0	28. Not-Trans and anti-PSPC1-A546_Pos002_S001	00-FWuMc4g6PD2roKGvNPuQAb
100		Vesicles Paraspeckle	1	0.000	1.000	96	200000373	200000137	Not-Trans anti-PSPC1-A546 8C-S-PSPC1 V2.00	0	28. Not-Trans and anti-PSPC1-A546_Pos002_S001	00-FWuMc4g6PD2roKGvNPuQAb
94		Vesicles Paraspeckle	1	0.000	1.000	97	200000374	200000138	Not-Trans anti-PSPC1-A546 8C-S-PSPC1 V2.00	0	28. Not-Trans and anti-PSPC1-A546_Pos002_S001	00-FWuMc4g6PD2roKGvNPuQAb
86		Vesicles Paraspeckle	1	0.000	1.000	97	200000375	200000139	Not-Trans anti-PSPC1-A546 8C-S-PSPC1 V2.00	0	28. Not-Trans and anti-PSPC1-A546_Pos002_S001	00-FWuMc4g6PD2roKGvNPuQAb
108		Vesicles Paraspeckle	1	0.000	1.000	97	200000376	200000140	Not-Trans anti-PSPC1-A546 8C-S-PSPC1 V2.00	0	28. Not-Trans and anti-PSPC1-A546_Pos002_S001	00-FWuMc4g6PD2roKGvNPuQAb
114		Vesicles Paraspeckle	1	0.000	1.000	97	200000377	200000141	Not-Trans anti-PSPC1-A546 8C-S-PSPC1 V2.00	0	28. Not-Trans and anti-PSPC1-A546_Pos002_S001	00-FWuMc4g6PD2roKGvNPuQAb
118		Vesicles Paraspeckle	1	0.000	1.000	97	200000378	200000142	Not-Trans anti-PSPC1-A546 8C-S-PSPC1 V2.00	0	28. Not-Trans and anti-PSPC1-A546_Pos002_S001	00-FWuMc4g6PD2roKGvNPuQAb
126		Vesicles Paraspeckle	1	0.000	1.000	97	200000379	200000143	Not-Trans anti-PSPC1-A546 8C-S-PSPC1 V2.00	0	28. Not-Trans and anti-PSPC1-A546_Pos002_S001	00-FWuMc4g6PD2roKGvNPuQAb
114		Vesicles Paraspeckle	1	0.000	1.000	97	200000380	200000144	Not-Trans anti-PSPC1-A546 8C-S-PSPC1 V2.00	0	28. Not-Trans and anti-PSPC1-A546_Pos002_S001	00-FWuMc4g6PD2roKGvNPuQAb
101		Vesicles Paraspeckle	1	0.000	1.000	97	200000381	200000145	Not-Trans anti-PSPC1-A546 8C-S-PSPC1 V2.00	0	28. Not-Trans and anti-PSPC1-A546_Pos002_S001	00-FWuMc4g6PD2roKGvNPuQAb
77		Vesicles Paraspeckle	1	0.000	1.000	98	200000382	200000146	Not-Trans anti-PSPC1-A546 8C-S-PSPC1 V2.00	0	28. Not-Trans and anti-PSPC1-A546_Pos002_S001	00-FWuMc4g6PD2roKGvNPuQAb
92		Vesicles Paraspeckle	1	0.000	1.000	98	200000383	200000147	Not-Trans anti-PSPC1-A546 8C-S-PSPC1 V2.00	0	28. Not-Trans and anti-PSPC1-A546_Pos002_S001	00-FWuMc4g6PD2roKGvNPuQAb
96		Vesicles Paraspeckle	1	0.000	1.000	98	200000384	200000148	Not-Trans anti-PSPC1-A546 8C-S-PSPC1 V2.00	0	28. Not-Trans and anti-PSPC1-A546_Pos002_S001	00-FWuMc4g6PD2roKGvNPuQAb
87		Vesicles Paraspeckle	1	0.000	1.000	99	200000385	200000149	Not-Trans anti-PSPC1-A546 8C-S-PSPC1 V2.00	0	28. Not-Trans and anti-PSPC1-A546_Pos002_S001	00-FWuMc4g6PD2roKGvNPuQAb
98		Vesicles Paraspeckle	1	0.000	1.000	99	200000386	200000150	Not-Trans anti-PSPC1-A546 8C-S-PSPC1 V2.00	0	28. Not-Trans and anti-PSPC1-A546_Pos002_S001	00-FWuMc4g6PD2roKGvNPuQAb
108		Vesicles Paraspeckle	1	0.000	1.000	99	200000387	200000151	Not-Trans anti-PSPC1-A546 8C-S-PSPC1 V2.00	0	28. Not-Trans and anti-PSPC1-A546_Pos002_S001	00-FWuMc4g6PD2roKGvNPuQAb
108		Vesicles Paraspeckle	1	0.000	1.000	99	200000388	200000152	Not-Trans anti-PSPC1-A546 8C-S-PSPC1 V2.00	0	28. Not-Trans and anti-PSPC1-A546_Pos002_S001	00-FWuMc4g6PD2roKGvNPuQAb
126		Vesicles Paraspeckle	1	0.000	1.000	99	200000389	200000153	Not-Trans anti-PSPC1-A546 8C-S-PSPC1 V2.00	0	28. Not-Trans and anti-PSPC1-A546_Pos002_S001	00-FWuMc4g6PD2roKGvNPuQAb
115		Vesicles Paraspeckle	1	0.000	1.000	99	200000390	200000154	Not-Trans anti-PSPC1-A546 8C-S-PSPC1 V2.00	0	28. Not-Trans and anti-PSPC1-A546_Pos002_S001	00-FWuMc4g6PD2roKGvNPuQAb
120		Vesicles Paraspeckle	1	0.000	1.000	99	200000391	200000155	Not-Trans anti-PSPC1-A546 8C-S-PSPC1 V2.00	0	28. Not-Trans and anti-PSPC1-A546_Pos002_S001	00-FWuMc4g6PD2roKGvNPuQAb
97		Vesicles Paraspeckle	1	0.000	1.000	99	200000392	200000156	Not-Trans anti-PSPC1-A546 8C-S-PSPC1 V2.00	0	28. Not-Trans and anti-PSPC1-A546_Pos002_S001	00-FWuMc4g6PD2roKGvNPuQAb
109		Vesicles Paraspeckle	1	0.000	1.000	99	200000393	200000157	Not-Trans anti-PSPC1-A546 8C-S-PSPC1 V2.00	0	28. Not-Trans and anti-PSPC1-A546_Pos002_S001	00-FWuMc4g6PD2roKGvNPuQAb
115		Vesicles Paraspeckle	1	0.000	1.000	99	200000394	200000158	Not-Trans anti-PSPC1-A546 8C-S-PSPC1 V2.00	0	28. Not-Trans and anti-PSPC1-A546_Pos002_S001	00-FWuMc4g6PD2roKGvNPuQAb
132		Vesicles Paraspeckle	1	0.000	1.000	100	200000395	200000159	Not-Trans anti-PSPC1-A546 8C-S-PSPC1 V2.00	0	28. Not-Trans and anti-PSPC1-A546_Pos002_S001	00-FWuMc4g6PD2roKGvNPuQAb
105		Vesicles Paraspeckle	1	0.000	1.000	100	200000396	200000160	Not-Trans anti-PSPC1-A546 8C-S-PSPC1 V2.00	0	28. Not-Trans and anti-PSPC1-A546_Pos002_S001	00-FWuMc4g6PD2roKGvNPuQAb
108		Vesicles Paraspeckle	1	0.000	1.000	100	200000397	200000161	Not-Trans anti-PSPC1-A546 8C-S-PSPC1 V2.00	0	28. Not-Trans and anti-PSPC1-A546_Pos002_S001	00-FWuMc4g6PD2roKGvNPuQAb
144		Vesicles Paraspeckle	1	0.000	1.000	100	200000398	200000162	Not-Trans anti-PSPC1-A546 8C-S-PSPC1 V2.00	0	28. Not-Trans and anti-PSPC1-A546_Pos002_S001	00-FWuMc4g6PD2roKGvNPuQAb
145		Vesicles Paraspeckle	1	0.000	1.000	100	200000399	200000163	Not-Trans anti-PSPC1-A546 8C-S-PSPC1 V2.00	0	28. Not-Trans and anti-PSPC1-A546_Pos002_S001	00-FWuMc4g6PD2roKGvNPuQAb
108		Vesicles Paraspeckle	1	0.000	1.000	100	200000400	200000164	Not-Trans anti-PSPC1-A546 8C-S-PSPC1 V2.00	0	28. Not-Trans and anti-PSPC1-A546_Pos002_S001	00-FWuMc4g6PD2roKGvNPuQAb
108		Vesicles Paraspeckle	1	0.000	1.000	100	200000401	200000165	Not-Trans anti-PSPC1-A546 8C-S-PSPC1 V2.00	0	28. Not-Trans and anti-PSPC1-A546_Pos002_S001	00-FWuMc4g6PD2roKGvNPuQAb
93		Vesicles Paraspeckle	1	0.000	1.000	100	200000402	200000166	Not-Trans anti-PSPC1-A546 8C-S-PSPC1 V2.00	0	28. Not-Trans and anti-PSPC1-A546_Pos002_S001	00-FWuMc4g6PD2roKGvNPuQAb
130		Vesicles Paraspeckle	1	0.000	1.000	100	200000403	200000167	Not-Trans anti-PSPC1-A546 8C-S-PSPC1 V2.00	0	28. Not-Trans and anti-PSPC1-A546_Pos002_S001	00-FWuMc4g6PD2roKGvNPuQAb
99		Vesicles Paraspeckle	1	0.000	1.000	100	200000404	200000168	Not-Trans anti-PSPC1-A546 8C-S-PSPC1 V2.00	0	28. Not-Trans and anti-PSPC1-A546_Pos002_S001	00-FWuMc4g6PD2roKGvNPuQAb
107		Vesicles Paraspeckle	1	0.000	1.000	101	200000405	200000169	Not-Trans anti-PSPC1-A546 8C-S-PSPC1 V2.00	0	28. Not-Trans and anti-PSPC1-A546_Pos002_S001	00-FWuMc4g6PD2roKGvNPuQAb
114		Vesicles Paraspeckle	1	0.000	1.000	101	200000406	200000170	Not-Trans anti-PSPC1-A546 8C-S-PSPC1 V2.00	0	28. Not-Trans and anti-PSPC1-A546_Pos002_S001	00-FWuMc4g6PD2roKGvNPuQAb
226		Vesicles Paraspeckle	1	0.000	1.000	101	200000407	200000171	Not-Trans anti-PSPC1-A546 8C-S-PSPC1 V2.00	0	28. Not-Trans and anti-PSPC1-A546_Pos002_S001	00-FWuMc4g6PD2roKGvNPuQAb
125		Vesicles Paraspeckle	1	0.000	1.000	101	200000408	200000172	Not-Trans anti-PSPC1-A546 8C-S-PSPC1 V2.00	0	28. Not-Trans and anti-PSPC1-A546_Pos002_S001	00-FWuMc4g6PD2roKGvNPuQAb
130		Vesicles Paraspeckle	1	0.000	1.000	101	200000409	200000173	Not-Trans anti-PSPC1-A546 8C-S-PSPC1 V2.00	0	28. Not-Trans and anti-PSPC1-A546_Pos002_S001	00-FWuMc4g6PD2roKGvNPuQAb
86		Vesicles Paraspeckle	1	0.000	1.000	101	200000410	200000174	Not-Trans anti-PSPC1-A546 8C-S-PSPC1 V2.00	0	28. Not-Trans and anti-PSPC1-A546_Pos002_S001	00-FWuMc4g6PD2roKGvNPuQAb
109		Vesicles Paraspeckle	1	0.000	1.000	102	200000411	200000175	Not-Trans anti-PSPC1-A546 8C-S-PSPC1 V2.00	0	28. Not-Trans and anti-PSPC1-A546_Pos002_S001	00-FWuMc4g6PD2roKGvNPuQAb
109		Vesicles Paraspeckle	1	0.000	1.000	102	200000412	200000176	Not-Trans anti-PSPC1-A546 8C-S-PSPC1 V2.00	0	28. Not-Trans and anti-PSPC1-A546_Pos002_S001	00-FWuMc4g6PD2roKGvNPuQAb
75		Vesicles Paraspeckle	1	0.000	1.000	102	200000413	200000177	Not-Trans anti-PSPC1-A546 8C-S-PSPC1 V2.00	0	28. Not-Trans and anti-PSPC1-A546_Pos002_S001	00-FWuMc4g6PD2roKGvNPuQAb
114		Vesicles Paraspeckle	1	0.000	1.000	102	200000414	200000178	Not-Trans anti-PSPC1-A546 8C-S-PSPC1 V2.00	0	28. Not-Trans and anti-PSPC1-A546_Pos002_S001	00-FWuMc4g6PD2roKGvNPuQAb
138		Vesicles Paraspeckle	1	0.000	1.000	102	200000415	200000179	Not-Trans anti-PSPC1-A546 8C-S-PSPC1 V2.00	0	28. Not-Trans and anti-PSPC1-A546_Pos002_S001	00-FWuMc4g6PD2roKGvNPuQAb
144		Vesicles Paraspeckle	1	0.000	1.000	102	200000416	200000180	Not-Trans anti-PSPC1-A546 8C-S-PSPC1 V2.00	0	28. Not-Trans and anti-PSPC1-A546_Pos002_S001	00-FWuMc4g6PD2roKGvNPuQAb
133		Vesicles Paraspeckle	1	0.000	1.000	102	200000417	200000181	Not-Trans anti-PSPC1-A546 8C-S-PSPC1 V2.00	0	28. Not-Trans and anti-PSPC1-A546_Pos002_S001	00-FWuMc4g6PD2roKGvNPuQAb
118		Vesicles Paraspeckle	1	0.000	1.000	102	200000418	200000182	Not-Trans anti-PSPC1-A546 8C-S-PSPC1 V2.00	0	28. Not-Trans and anti-PSPC1-A546_Pos002_S001	00-FWuMc4g6PD2roKGvNPuQAb
92		Vesicles Paraspeckle	1	0.000	1.000	104	200000419	200000183	Not-Trans anti-PSPC1-A546 8C-S-PSPC1 V2.00	0	28. Not-Trans and anti-PSPC1-A546_Pos002_S001	00-FWuMc4g6PD2roKGvNPuQAb
157		Vesicles Paraspeckle	1	0.000	1.000	104	200000420	200000184	Not-Trans anti-PSPC1-A546 8C-S-PSPC1 V2.00	0	28. Not-Trans and anti-PSPC1-A546_Pos002_S001	00-FWuMc4g6PD2roKGvNPuQAb
189		Vesicles Paraspeckle	1	0.000	1.000	104	200000421	200000185	Not-Trans anti-PSPC1-A546 8C-S-PSPC1 V2.00	0	28. Not-Trans and anti-PSPC1-A546_Pos002_S001	00-FWuMc4g6PD2roKGvNPuQAb
231		Vesicles Paraspeckle	1	0.000	1.000	104	200000422	200000186	Not-Trans anti-PSPC1-A546 8C-S-PSPC1 V2.00	0	28. Not-Trans and anti-PSPC1-A546_Pos002_S001	00-FWuMc4g6PD2roKGvNPuQAb
222		Vesicles Paraspeckle	1	0.000	1.000	104	200000423	200000187	Not-Trans anti-PSPC1-A546 8C-S-PSPC1 V2.00	0	28. Not-Trans and anti-PSPC1-A546_Pos002_S001	00-FWuMc4g6PD2roKGvNPuQAb
164		Vesicles Paraspeckle	1	0.000	1.000	104	200000424	200000188	Not-Trans anti-PSPC1-A546 8C-S-PSPC1 V2.00	0	28. Not-Trans and anti-PSPC1-A546_Pos002_S001	00-FWuMc4g6PD2roKGvNPuQAb
105		Vesicles Paraspeckle	1	0.000	1.000	104	200000425	200000189	Not-Trans anti-PSPC1-A546 8C-S-PSPC1 V2.00	0	28. Not-Trans and anti-PSPC1-A546_Pos002_S001	00-FWuMc4g6PD2roKGvNPuQAb
105		Vesicles Paraspeckle	1	0.000	1.000	104	200000426	200000190	Not-Trans anti-PSPC1-A546 8C-S-PSPC1 V2.00	0	28. Not-Trans and anti-PSPC1-A546_Pos002_S001	00-FWuMc4g6PD2roKGvNPuQAb
172		Vesicles Paraspeckle	1	0.000	1.000	104	200000427	200000191	Not-Trans anti-PSPC1-A546 8C-S-PSPC1 V2.00	0	28. Not-Trans and anti-PSPC1-A546_Pos002_S001	00-FWuMc4g6PD2roKGvNPuQAb
88		Vesicles Paraspeckle	1	0.000	1.000	105	200000428	200000192	Not-Trans anti-PSPC1-A546 8C-S-PSPC1 V2.00	0	28. Not-Trans and anti-PSPC1-A546_Pos002_S001	00-FWuMc4g6PD2roKGvNPuQAb
131		Vesicles Paraspeckle	1	0.000	1.000	105	200000429	200000193	Not-Trans anti-PSPC1-A546 8C-S-PSPC1 V2.00	0	28. Not-Trans and anti-PSPC1-A546_Pos002_S001	00-FWuMc4g6PD2roKGvNPuQAb
123		Vesicles Paraspeckle	1	0.000	1.000	105	200000430	200000194	Not-Trans anti-PSPC1-A546 8C-S-PSPC1 V2.00	0	28. Not-Trans and anti-PSPC1-A546_Pos002_S001	00-FWuMc4g6PD2roKGvNPuQAb
113		Vesicles Paraspeckle	1	0.000	1.000	105	200000431	200000195	Not-Trans anti-PSPC1-A546 8C-S-PSPC1 V2.00	0	28. Not-Trans and anti-PSPC1-A546_Pos002_S001	00-FWuMc4g6PD2roKGvNPuQAb
85		Vesicles Paraspeckle	1	0.000	1.000	105	200000432	200000196	Not-Trans anti-PSPC1-A546 8C-S-PSPC1 V2.00	0	28. Not-Trans and anti-PSPC1-A546_Pos002_S001	00-FWuMc4g6PD2roKGvNPuQAb
119		Vesicles Paraspeckle	1	0.000	1.000	105	200000433	200000197	Not-Trans anti-PSPC1-A546 8C-S-PSPC1 V2.00	0	28. Not-Trans and anti-PSPC1-A546_Pos002_S001	00-FWuMc4g6PD2roKGvNPuQAb
105		Vesicles Paraspeckle	1	0.000	1.000	106	200000434	200000198	Not-Trans anti-PSPC1-A546 8C-S-PSPC1 V2.00	0	28. Not-Trans and anti-PSPC1-A546_Pos002_S001	00-FWuMc4g6PD2roKGvNPuQAb
101		Vesicles Paraspeckle	1	0.000	1.000	106	200000435	200000199	Not-Trans anti-PSPC1-A546 8C-S-PSPC1 V2.00	0	28. Not-Trans and anti-PSPC1-A546_Pos002_S001	00-FWuMc4g6PD2roKGvNPuQAb
99		Vesicles Paraspeckle	1	0.000	1.000	107	200000436	200000200	Not-Trans anti-PSPC1-A546 8C-S-PSPC1 V2.00	0	28. Not-Trans and anti-PSPC1-A546_Pos002_S001	00-FWuMc4g6PD2roKGvNPuQAb
85		Vesicles Paraspeckle	1	0.000	1.000	107	200000437	200000201	Not-Trans anti-PSPC1-A546 8C-S-PSPC1 V2.00	0	28. Not-Trans and anti-PSPC1-A546_Pos002_S001	00-FWuMc4g6PD2roKGvNPuQAb
120		Vesicles Paraspeckle	1	0.000	1.000	107	200000438	200000202	Not-Trans anti-PSPC1-A546 8C-S-PSPC1 V2.00	0	28. Not-Trans and anti-PSPC1-A546_Pos002_S001	00-FWuMc4g6PD2roKGvNPuQAb
91		Vesicles Paraspeckle	1	0.000	1.000	107	200000439	200000203	Not-Trans anti-PSPC1-A546 8C-S-PSPC1 V2.00	0	28. Not-Trans and anti-PSPC1-A546_Pos002_S001	00-FWuMc4g6PD2roKGvNPuQAb
157		Vesicles Paraspeckle	1	0.000	1.000	108	200000440	200000204	Not-Trans anti-PSPC1-A546 8C-S-PSPC1 V2.00	0	28. Not-Trans and anti-PSPC1-A546_Pos002_S001	00-FWuMc4g6PD2roKGvNPuQAb
182		Vesicles Paraspeckle	1	0.000	1.000	108	200000441	200000205	Not-Trans anti-PSPC1-A546 8C-S-PSPC1 V2.00	0	28. Not-Trans and anti-PSPC1-A546_Pos002_S001	00-FWuMc4g6PD2roKGvNPuQAb
135		Vesicles Paraspeckle	1	0.000	1.000	108	200000442	200000206	Not-Trans anti-PSPC1-A546 8C-S-PSPC1 V2.00	0	28. Not-Trans and anti-PSPC1-A546_Pos002_S001	00-FWuMc4g6PD2roKGvNPuQAb
137		Vesicles Paraspeckle	1	0.000	1.000	108	200000443	200000207	Not-Trans anti-PSPC1-A546 8C-S-PSPC1 V2.00	0	28. Not-Trans and anti-PSPC1-A546_Pos002_S001	00-FWuMc4g6PD2roKGvNPuQAb
126		Vesicles Paraspeckle	1	0.000	1.000	108	200000444	200000208	Not-Trans anti-PSPC1-A546 8C-S-PSPC1 V2.00	0	28. Not-Trans and anti-PSPC1-A546_Pos002_S001	00-FWuMc4g6PD2roKGvNPuQAb
85		Vesicles Paraspeckle	1	0.000	1.000	108	200000445	200000209	Not-Trans anti-PSPC1-A546 8C-S-PSPC1 V2.00	0	28. Not-Trans and anti-PSPC1-A546_Pos002_S001	00-FWuMc4g6PD2roKGvNPuQAb
96		Vesicles Paraspeckle	1	0.000	1.000	109	200000446	200000210	Not-Trans anti-PSPC1-A546 8C-S-PSPC1 V2.00	0	28. Not-Trans and anti-PSPC1-A546_Pos002_S001	00-FWuMc4g6PD2roKGvNPuQAb
142		Vesicles Paraspeckle	1	0.000	1.000	110	200000447	200000211	Not-Trans anti-PSPC1-A546 8C-S-PSPC1 V2.00	0	28. Not-Trans and anti-PSPC1-A546_Pos002_S001	00-FWuMc4g6PD2roKGvNPuQAb
98		Vesicles Paraspeckle	1	0.000	1.000	110	200000448	200000212	Not-Trans anti-PSPC1-A546 8C-S-PSPC1 V2.00	0	28. Not-Trans and anti-PSPC1-A546_Pos002_S001	00-FWuMc4g6PD2roKGvNPuQAb
99		Vesicles Paraspeckle	1	0.000	1.000	110	200000449	200000213	Not-Trans anti-PSPC1-A546 8C-S-PSPC1 V2.00	0	28. Not-Trans and anti-PSPC1-A546_Pos002_S001	00-FWuMc4g6PD2roKGvNPuQAb
120		Vesicles Paraspeckle	1	0.000	1.000	111	200000450	200000214	Not-Trans anti-PSPC1-A546 8C-S-PSPC1 V2.00	0	28. Not-Trans and anti-PSPC1-A546_Pos002_S001	00-FWuMc4g6PD2roKGvNPuQAb
141		Vesicles Paraspeckle	1	0.000	1.000	111	200000451	200000215	Not-Trans anti-PSPC1-A546 8C-S-PSPC1 V2.00	0	28. Not-Trans and anti-PSPC1-A546_Pos002_S001	00-FWuMc4g6PD2roKGvNPuQAb
108		Vesicles Paraspeckle	1	0.000	1.000	111	200000452	200000216	Not-Trans anti-PSPC1-A546 8C-S-PSPC1 V2.00	0	28. Not-Trans and anti-PSPC1-A546_Pos002_S001	00-FWuMc4g6PD2roKGvNPuQAb
93		Vesicles Paraspeckle	1	0.000	1.000	111	200000453	200000217	Not-Trans anti-PSPC1-A546 8C-S-PSPC1 V2.00	0	28. Not-Trans and anti-PSPC1-A546_Pos002_S001	00-FWuMc4g6PD2roKGvNPuQAb
119		Vesicles Paraspeckle	1	0.000	1.000	111	200000454	200000218	Not-Trans anti-PSPC1-A546 8C-S-PSPC1 V2.00	0	28. Not-Trans and anti-PSPC1-A546_Pos002_S001	00-FWuMc4g6PD2roKGvNPuQAb
135		Vesicles Paraspeckle	1	0.000	1.000	111	200000455	200000219	Not-Trans anti-PSPC1-A546 8C-S-PSPC1 V2.00	0	28. Not-Trans and anti-PSPC1-A546_Pos002_S001	00-FWuMc4g6PD2roKGvNPuQAb
86		Vesicles Paraspeckle	1	0.000	1.000	112	200000456	200000220	Not-Trans anti-PSPC1-A546 8C-S-PSPC1 V2.00	0	28. Not-Trans and anti-PSPC1-A546_Pos002_S001	00-FWuMc4g6PD2roKGvNPuQAb
92		Vesicles Paraspeckle	1	0.000	1.000	112	200000457	200000221	Not-Trans anti-PSPC1-A546 8C-S-PSPC1 V2.00	0	28. Not-Trans and anti-PSPC1-A546_Pos002_S001	00-FWuMc4g6PD2roKGvNPuQAb
102		Vesicles Paraspeckle	1	0.000	1.000	112	200000458	200000222	Not-Trans anti-PSPC1-A546 8C-S-PSPC1 V2.00	0	28. Not-Trans and anti-PSPC1-A546_Pos002_S001	00-FWuMc4g6PD2roKGvNPuQAb
102		Vesicles Paraspeckle	1	0.000	1.000	112	200000459	200000223	Not-Trans anti-PSPC1-A546 8C-S-PSPC1 V2.00	0	28. Not-Trans and anti-PSPC1-A546_Pos002_S001	00-FWuMc4g6PD2roKGvNPuQAb
108		Vesicles Paraspeckle	1	0.000	1.000	115	200000460	200000224	Not-Trans anti-PSPC1-A546 8C-S-PSPC1 V2.00	0	28. Not-Trans and anti-PSPC1-A546_Pos002_S001	00-FWuMc4g6PD2roKGvNPuQAb
164		Vesicles Paraspeckle	1	0.000	1.000	115	200000461	200000225	Not-Trans anti-PSPC1-A546 8C-S-PSPC1 V2.00	0	28. Not-Trans and anti-PSPC1-A546_Pos002_S001	00-FWuMc4g6PD2roKGvNPuQAb
94		Vesicles Paraspeckle	1	0.000	1.000	115	200000462	200000226	Not-Trans anti-PSPC1-A546 8C-S-PSPC1 V2.00	0	28. Not-Trans and anti-PSPC1-A546_Pos002_S001	00-FWuMc4g6PD2roKGvNPuQAb
92		Vesicles Paraspeckle	1	0.000	1.000	115	200000463	200000227	Not-Trans anti-PSPC1-A546 8C-S-PSPC1 V2.00	0	28. Not-Trans and anti-PSPC1-A546_Pos002_S001	00-FWuMc4g6PD2roKGvNPuQAb
134		Vesicles Paraspeckle	1	0.000	1.000	115	200000464	200000228	Not-Trans anti-PSPC1-A546 8C-S-PSPC1 V2.00	0	28. Not-Trans and anti-PSPC1-A546_Pos002_S001	00-FWuMc4g6PD2roKGvNPuQAb
101		Vesicles Paraspeckle	1	0.000	1.000	115	200000465	200000229	Not-Trans anti-PSPC1-A546 8C-S-PSPC1 V2.00	0	28. Not-Trans and anti-PSPC1-A546_Pos002_S001	00-FWuMc4g6PD2roKGvNPuQAb
80		Vesicles Paraspeckle	1	0.000	1.000	115	200000466	200000230	Not-Trans anti-PSPC1-A546 8C-S-PSPC1 V2.00	0	28. Not-Trans and anti-PSPC1-A546_Pos002_S001	00-FWuMc4g6PD2roKGvNPuQAb
101		Vesicles Paraspeckle	1	0.000	1.000	115	200000467	200000231	Not-Trans anti-PSPC1-A546 8C-S-PSPC1 V2.00	0	28. Not-Trans and anti-PSPC1-A546_Pos002_S001	00-FWuMc4g6PD2roKGvNPuQAb
101		Vesicles Paraspeckle	1	0.000	1.000	115	200000468	200000232	Not-Trans anti-PSPC1-A546 8C-S-PSPC1 V2.00	0	28. Not-Trans and anti-PSPC1-A546_Pos002_S001	00-FWuMc4g6PD2roKGvNPuQAb
113		Vesicles Paraspeckle	1	0.000	1.000	116	200000469	200000233	Not-Trans anti-PSPC1-A546 8C-S-PSPC1 V2.00	0	28. Not-Trans and anti-PSPC1-A546_Pos002_S001	00-FWuMc4g6PD2roKGvNPuQAb
119		Vesicles Paraspeckle	1	0.000	1.000	116	200000470	200000234	Not-Trans anti-PSPC1-A546 8C-S-PSPC1 V2.00	0	28. Not-Trans and anti-PSPC1-A546_Pos002_S001	00-FWuMc4g6PD2roKGvNPuQAb
100		Vesicles Paraspeckle	1	0.000	1.000	116	200000471	200000235	Not-Trans anti-PSPC1-A546 8C-S-PSPC1 V2.00	0	28. Not-Trans and anti-PSPC1-A546_Pos002_S001	00-FWuMc4g6PD2roKGvNPuQAb
147		Vesicles Paraspeckle	1	0.000	1.000	116	200000472	200000236	Not-Trans anti-PSPC1-A546 8C-S-PSPC1 V2.00	0	28. Not-Trans and anti-PSPC1-A546_Pos002_S001	00-FWuMc4g6PD2roKGvNPuQAb
137		Vesicles Paraspeckle	1	0.000	1.000	116	200000473	200000237	Not-Trans anti-PSPC1-A546 8C-S-PSPC1 V2.00	0	28. Not-Trans and anti-PSPC1-A546_Pos002_S001	00-FWuMc4g6PD2roKGvNPuQAb
94		Vesicles Paraspeckle	1	0.000	1.000	116	200000474	200000238	Not-Trans anti-PSPC1-A546 8C-S-PSPC1 V2.00	0	28. Not-Trans and anti-PSPC1-A546_Pos002_S001	00-FWuMc4g6PD2roKGvNPuQAb
106		Vesicles Paraspeckle	1	0.000	1.000	117	200000475	200000239	Not-Trans anti-PSPC1-A546 8C-S-PSPC1 V2.00	0	28. Not-Trans and anti-PSPC1-A546_Pos002_S001	00-FWuMc4g6PD2roKGvNPuQAb
97		Vesicles Paraspeckle	1	0.000	1.000	117	200000476	200000240	Not-Trans anti-PSPC1-A546 8C-S-PSPC1 V2.00	0	28. Not-Trans and anti-PSPC1-A546_Pos002_S001	00-FWuMc4g6PD2roKGvNPuQAb
127		Vesicles Paraspeckle	1	0.000	1.000	118	200000477	200000241	Not-Trans anti-PSPC1-A546 8C-S-PSPC1 V2.00	0	28. Not-Trans and anti-PSPC1-A546_Pos002_S001	00-FWuMc4g6PD2roKGvNPuQAb
104		Vesicles Paraspeckle	1	0.000	1.000	118	200000478	200000242	Not-Trans anti-PSPC1-A546 8C-S-PSPC1 V2.00	0	28. Not-Trans and anti-PSPC1-A546_Pos002_S001	00-FWuMc4g6PD2roKGvNPuQAb
128		Vesicles Paraspeckle	1	0.000	1.000	118	200000479	200000243	Not-Trans anti-PSPC1-A546 8C-S-PSPC1 V2.00	0	28. Not-Trans and anti-PSPC1-A546_Pos002_S001	00-FWuMc4g6PD2roKGvNPuQAb
120		Vesicles Paraspeckle	1	0.000	1.000	118	200000480	200000244	Not-Trans anti-PSPC1-A546 8C-S-PSPC1 V2.00	0	28. Not-Trans and anti-PSPC1-A546_Pos002_S001	00-FWuMc4g6PD2roKGvNPuQAb
132		Vesicles Paraspeckle	1	0.000	1.000	118	200000481	200000245	Not-Trans anti-PSPC1-A546 8C-S-PSPC1 V2.00	0	28. Not-Trans and anti-PSPC1-A546_Pos002_S001	00-FWuMc4g6PD2roKGvNPuQAb
118		Vesicles Paraspeckle	1	0.000	1.000	118	200000482	200000246	Not-Trans anti-PSPC1-A546 8C-S-PSPC1 V2.00	0	28. Not-Trans and anti-PSPC1-A546_Pos002_S001	00-FWuMc4g6PD2roKGvNPuQAb
107		Vesicles Paraspeckle	1	0.000	1.000	118	200000483	200000247	Not-Trans anti-PSPC1-A546 8C-S-PSPC1 V2.00	0	28. Not-Trans and anti-PSPC1-A546_Pos002_S001	00-FWuMc4g6PD2roKGvNPuQAb
99		Vesicles Paraspeckle	1	0.000	1.000	118	200000484	200000248	Not-Trans anti-PSPC1-A546 8C-S-PSPC1 V2.00	0	28. Not-Trans and anti-PSPC1-A546_Pos002_S001	00-FWuMc4g6PD2roKGvNPuQAb
120		Vesicles Paraspeckle	1	0.000	1.000	118	200000485	200000249	Not-Trans anti-PSPC1-A546 8C-S-PSPC1 V2.00	0	28. Not-Trans and anti-PSPC1-A546_Pos002_S001	00-FWuMc4g6PD2roKGvNPuQAb
118		Vesicles Paraspeckle	1	0.000	1.000	119	200000486	200000250	Not-Trans anti-PSPC1-A546 8C-S-PSPC1 V2.00	0	28. Not-Trans and anti-PSPC1-A546_Pos002_S001	00-FWuMc4g6PD2roKGvNPuQAb
101		Vesicles Paraspeckle	1	0.000	1.000	119	200000487	200000251	Not-Trans anti-PSPC1-A546 8C-S-PSPC1 V2.00	0	28. Not-Trans and anti-PSPC1-A546_Pos002_S001	00-FWuMc4g6PD2roKGvNPuQAb
134		Vesicles Paraspeckle	1	0.000	1.000	119	200000488	200000252	Not-Trans anti-PSPC1-A546 8C-S-PSPC1 V2.00	0	28. Not-Trans and anti-PSPC1-A546_Pos002_S001	00-FWuMc4g6PD2roKGvNPuQAb
226		Vesicles Paraspeckle	1	0.000	1.000	119	200000489	200000253	Not-Trans anti-PSPC1-A546 8C-S-PSPC1 V2.00	0	28. Not-Trans and anti-PSPC1-A546_Pos002_S001	00-FWuMc4g6PD2roKGvNPuQAb
104		Vesicles Paraspeckle	1	0.000	1.000	119	200000490	200000254	Not-Trans anti-PSPC1-A546 8C-S-PSPC1 V2.00	0	28. Not-Trans and anti-PSPC1-A546_Pos002_S001	00-FWuMc4g6PD2roKGvNPuQAb
191		Vesicles Paraspeckle	1	0.000	1.000	119	200000491	200000255	Not-Trans anti-PSPC1-A546 8C-S-PSPC1 V2.00	0	28. Not-Trans and anti-PSPC1-A546_Pos002_S001	00-FWuMc4g6PD2roKGvNPuQAb
133		Vesicles Paraspeckle	1	0.000	1.000	119	200000492	200000256	Not-Trans anti-PSPC1-A546 8C-S-PSPC1 V2.00	0	28. Not-Trans and anti-PSPC1-A546_Pos002_S001	00-FWuMc4g6PD2roKGvNPuQAb
98		Vesicles Paraspeckle	1	0.000	1.000	119	200000493	200000257	Not-Trans anti-PSPC1-A546 8C-S-PSPC1 V2.00	0	28. Not-Trans and anti-PSPC1-A546_Pos002_S001	00-FWuMc4g6PD2roKGvNPuQAb
101		Vesicles Paraspeckle	1	0.000	1.000	119	200000494	200000258	Not-Trans anti-PSPC1-A546 8C-S-PSPC1 V2.00	0	28. Not-Trans and anti-PSPC1-A546_Pos002_S001	00-FWuMc4g6PD2roKGvNPuQAb
100		Vesicles Paraspeckle	1	0.000	1.000	119	200000495	200000259	Not-Trans anti-PSPC1-A546 8C-S-PSPC1 V2.00	0	28. Not-Trans and anti-PSPC1-A546_Pos002_S001	00-FWuMc4g6PD2roKGvNPuQAb
87		Vesicles Paraspeckle	1	0.000	1.000	119	200000496	200000260	Not-Trans anti-PSPC1-A546 8C-S-PSPC1 V2.00	0	28. Not-Trans and anti-PSPC1-A546_Pos002_S001	00-FWuMc4g6PD2roKGvNPuQAb
109		Vesicles Paraspeckle	1	0.000	1.000	119	200000497	200000261	Not-Trans anti-PSPC1-A546 8C-S-PSPC1 V2.00	0	28. Not-Trans and anti-PSPC1-A546_Pos002_S001	00-FWuMc4g6PD2roKGvNPuQAb
118		Vesicles Paraspeckle	1	0.000	1.000	119	200000498	200000262	Not-Trans anti-PSPC1-A546 8C-S-PSPC1 V2.00	0	28. Not-Trans and anti-PSPC1-A546_Pos002_S001	00-FWuMc4g6PD2roKGvNPuQAb
177		Vesicles Paraspeckle	1	0.000	1.000	119	200000499	200000263	Not-Trans anti-PSPC1-A546 8C-S-PSPC1 V2.00	0	28. Not-Trans and anti-PSPC1-A546_Pos002_S001	00-FWuMc4g6PD2roKGvNPuQAb
97		Vesicles Paraspeckle	1	0.000	1.000	119	200000500	200000264	Not-Trans anti-PSPC1-A546 8C-S-PSPC1 V2.00	0	28. Not-Trans and anti-PSPC1-A546_Pos002_S001	00-FWuMc4g6PD2roKGvNPuQAb
112		Vesicles Paraspeckle	1	0.000	1.000	119	200000501	200000265	Not-Trans anti-PSPC1-A546 8C-S-PSPC1 V2.00	0	28. Not-Trans and anti-PSPC1-A546_Pos002_S001	00-FWuMc4g6PD2roKGvNPuQAb
85		Vesicles Paraspeckle	1	0.000	1.000	119	200000502	200000266	Not-Trans anti-PSPC1-A546 8C-S-PSPC1 V2.00	0	28. Not-Trans and anti-PSPC1-A546_Pos002_S001	00-FWuMc4g6PD2roKGvNPuQAb
136		Vesicles Paraspeckle	1	0.000	1.000	120	200000503	200000267	Not-Trans anti-PSPC1-A546 8C-S-PSPC1 V2.00	0	28. Not-Trans and anti-PSPC1-A546_Pos002_S001	00-FWuMc4g6PD2roKGvNPuQAb
84		Vesicles Paraspeckle	1	0.000	1.000	120	200000504	200000268	Not-Trans anti-PSPC1-A546 8C-S-PSPC1 V2.00	0	28. Not-Trans and anti-PSPC1-A546_Pos002_S001	00-FWuMc4g6PD2roKGvNPuQAb
151		Vesicles Paraspeckle	1	0.000	1.000	120	200000505	200000269	Not-Trans anti-PSPC1-A546 8C-S-PSPC1 V2.00	0	28. Not-Trans and anti-PSPC1-A546_Pos002_S001	00-FWuMc4g6PD2roKGvNPuQAb
124		Vesicles Paraspeckle	1	0.000	1.000	120	200000506	200000270	Not-Trans anti-PSPC1-A546 8C-S-PSPC1 V2.00	0	28. Not-Trans and anti-PSPC1-A546_Pos002_S001	00-FWuMc4g6PD2roKGvNPuQAb
114		Vesicles Paraspeckle	1	0.000	1.000	120	200000507	200000271	Not-Trans anti-PSPC1-A546 8C-S-PSPC1 V2.00	0	28. Not-Trans and anti-PSPC1-A546_Pos002_S001	00-FWuMc4g6PD2roKGvNPuQAb
105		Vesicles Paraspeckle	1	0.000	1.000	120	200000508	200000272	Not-Trans anti-PSPC1-A546 8C-S-PSPC1 V2.00	0	28. Not-Trans and anti-PSPC1-A546_Pos002_S001	00-FWuMc4g6PD2roKGvNPuQAb
125		Vesicles Paraspeckle	1	0.000	1.000	121	200000509	200000273	Not-Trans anti-PSPC1-A546 8C-S-PSPC1 V2.00	0	28. Not-Trans and anti-PSPC1-A546_Pos002_S001	00-FWuMc4g6PD2roKGvNPuQAb
142		Vesicles Paraspeckle	1	0.000	1.000	121	200000510	200000274	Not-Trans anti-PSPC1-A546 8C-S-PSPC1 V2.00	0	28. Not-Trans and anti-PSPC1-A546_Pos002_S001	00-FWuMc4g6PD2roKGvNPuQAb
110		Vesicles Paraspeckle	1	0.000	1.000	121	200000511	200000275	Not-Trans anti-PSPC1-A546 8C-S-PSPC1 V2.00	0	28. Not-Trans and anti-PSPC1-A546_Pos002_S001	00-FWuMc4g6PD2roKGvNPuQAb
96		Vesicles Paraspeckle	1	0.000	1.000	122	200000512	200000276	Not-Trans anti-PSPC1-A546 8C-S-PSPC1 V2.00	0	28. Not-Trans and anti-PSPC1-A546_Pos002_S001	00-FWuMc4g6PD2roKGvNPuQAb
91		Vesicles Paraspeckle	1	0.000	1.000	122	200000513	200000277	Not-Trans anti-PSPC1-A546 8C-S-PSPC1 V2.00	0	28. Not-Trans and anti-PSPC1-A546_Pos002_S001	00-FWuMc4g6PD2roKGvNPuQAb
121		Vesicles Paraspeckle	1	0.000	1.000	122	200000514	200000278	Not-Trans anti-PSPC1-A546 8C-S-PSPC1 V2.00	0	28. Not-Trans and anti-PSPC1-A546_Pos002_S001	00-FWuMc4g6PD2roKGvNPuQAb
88		Vesicles Paraspeckle	1	0.000	1.000	122	200000515	200000279	Not-Trans anti-PSPC1-A546 8C-S-PSPC1 V2.00	0	28. Not-Trans and anti-PSPC1-A546_Pos002_S001	00-FWuMc4g6PD2roKGvNPuQAb
91		Vesicles Paraspeckle	1	0.000	1.000	122	200000516	200000280	Not-Trans anti-PSPC1-A546 8C-S-PSPC1 V2.00	0	28. Not-Trans and anti-PSPC1-A546_Pos002_S001	00-FWuMc4g6PD2roKGvNPuQAb
80		Vesicles Paraspeckle	1	0.000	1.000	122	200000517	200000281	Not-Trans anti-PSPC1-A546 8C-S-PSPC1 V2.00	0	28. Not-Trans and anti-PSPC1-A546_Pos002_S001	00-FWuMc4g6PD2roKGvNPuQAb
94		Vesicles Paraspeckle	1	0.000	1.000	122	200000518	200000282	Not-Trans anti-PSPC1-A546 8C-S-PSPC1 V2.00	0	28. Not-Trans and anti-PSPC1-A546_Pos002_S001	00-FWuMc4g6PD2roKGvNPuQAb
96		Vesicles Paraspeckle	1	0.000	1.000	123	200000519	200000283	Not-Trans anti-PSPC1-A546 8C-S-PSPC1 V2.00	0	28. Not-Trans and anti-PSPC1-A546_Pos002_S001	00-FWuMc4g6PD2roKGvNPuQAb
108		Vesicles Paraspeckle	1	0.000	1.000	123	200000520	200000284	Not-Trans anti-PSPC1-A546 8C-S-PSPC1 V2.00	0	28. Not-Trans and anti-PSPC1-A546_Pos002_S001	00-FWuMc4g6PD2roKGvNPuQAb
105		Vesicles Paraspeckle	1	0.000	1.000	123	200000521	200000285	Not-Trans anti-PSPC1-A546 8C-S-PSPC1 V2.00	0	28. Not-Trans and anti-PSPC1-A546_Pos002_S001	00-FWuMc4g6PD2roKGvNPuQAb
137		Vesicles Paraspeckle	1	0.000	1.000	124	200000522	200000286	Not-Trans anti-PSPC1-A546 8C-S-PSPC1 V2.00	0	28. Not-Trans and anti-PSPC1-A546_Pos002_S001	00-FWuMc4g6PD2roKGvNPuQAb
126		Vesicles Paraspeckle	1	0.000	1.000	124	200000523	200000287	Not-Trans anti-PSPC1-A546 8C-S-PSPC1 V2.00	0	28. Not-Trans and anti-PSPC1-A546_Pos002_S001	00-FWuMc4g6PD2roKGvNPuQAb
84		Vesicles Paraspeckle	1	0.000	1.000	124	200000524	200000288	Not-Trans anti-PSPC1-A546 8C-S-PSPC1 V2.00	0	28. Not-Trans and anti-PSPC1-A546_Pos002_S001	00-FWuMc4g6PD2roKGvNPuQAb
106		Vesicles Paraspeckle	1	0.000	1.000	124	200000525	200000289	Not-Trans anti-PSPC1-A546 8C-S-PSPC1 V2.00	0	28. Not-Trans and anti-PSPC1-A546_Pos002_S001	00-FWuMc4g6PD2roKGvNPuQAb
134		Vesicles Paraspeckle	1	0.000	1.000	124	200000526	200000290	Not-Trans anti-PSPC1-A546 8C-S-PSPC1 V2.00	0	28. Not-Trans and anti-PSPC1-A546_Pos002_S001	00-FWuMc4g6PD2roKGvNPuQAb
132		Vesicles Paraspeckle	1	0.000	1.000	126	200000527	200000291	Not-Trans anti-PSPC1-A546 8C-S-PSPC1 V2.00	0	28. Not-Trans and anti-PSPC1-A546_Pos002_S001	00-FWuMc4g6PD2roKGvNPuQAb
116		Vesicles Paraspeckle	1	0.000	1.000	126	200000528	200000292	Not-Trans anti-PSPC1-A546 8C-S-PSPC1 V2.00	0	28. Not-Trans and anti-PSPC1-A546_Pos002_S001	00-FWuMc4g6PD2roKGvNPuQAb
138		Vesicles Paraspeckle	1	0.000	1.000	126	200000529	200000293	Not-Trans anti-PSPC1-A546 8C-S-PSPC1 V2.00	0	28. Not-Trans and anti-PSPC1-A546_Pos002_S001	00-FWuMc4g6PD2roKGvNPuQAb
143		Vesicles Paraspeckle	1	0.000	1.000	126	200000530	200000294	Not-Trans anti-PSPC1-A546 8C-S-PSPC1 V2.00	0	28. Not-Trans and anti-PSPC1-A546_Pos002_S001	00-FWuMc4g6PD2roKGvNPuQAb
104		Vesicles Paraspeckle	1	0.000	1.000	126	200000531	200000295	Not-Trans anti-PSPC1-A546 8C-S-PSPC1 V2.00	0	28. Not-Trans and anti-PSPC1-A546_Pos002_S001	00-FWuMc4g6PD2roKGvNPuQAb
125		Vesicles Paraspeckle	1	0.000	1.000	127	200000532	200000296	Not-Trans anti-PSPC1-A546 8C-S-PSPC1 V2.00	0	28. Not-Trans and anti-PSPC1-A546_Pos002_S001	00-FWuMc4g6PD2roKGvNPuQAb
107		Vesicles Paraspeckle	1	0.000	1.000	127	200000533	200000297	Not-Trans anti-PSPC1-A546 8C-S-PSPC1 V2.00	0	28. Not-Trans and anti-PSPC1-A546_Pos002_S001	00-FWuMc4g6PD2roKGvNPuQAb
95		Vesicles Paraspeckle	1	0.000	1.000	127	200000534	200000298	Not-Trans anti-PSPC1-A546 8C-S-PSPC1 V2.00	0	28. Not-Trans and anti-PSPC1-A546_Pos002_S001	00-FWuMc4g6PD2roKGvNPuQAb
83		Vesicles Paraspeckle	1	0.000	1.000	127	200000535	200000299	Not-Trans anti-PSPC1-A546 8C-S-PSPC1 V2.00	0	28. Not-Trans and anti-PSPC1-A546_Pos002_S001	00-FWuMc4g6PD2roKGvNPuQAb
145		Vesicles Paraspeckle	1	0.000	1.000	127	200000536	200000300	Not-Trans anti-PSPC1-A546 8C-S-PSPC1 V2.00	0	28. Not-Trans and anti-PSPC1-A546_Pos002_S001	00-FWuMc4g6PD2roKGvNPuQAb
163		Vesicles Paraspeckle	1	0.000	1.000	127	200000537	200000301	Not-Trans anti-PSPC1-A546 8C-S-PSPC1 V2.00	0	28. Not-Trans and anti-PSPC1-A546_Pos002_S001	00-FWuMc4g6PD2roKGvNPuQAb
112		Vesicles Paraspeckle	1	0.000	1.000	127	200000538	200000302	Not-Trans anti-PSPC1-A546 8C-S-PSPC1 V2.00	0	28. Not-Trans and anti-PSPC1-A546_Pos002_S001	00-FWuMc4g6PD2roKGvNPuQAb
107		Vesicles Paraspeckle	1	0.000	1.000	127	200000539	200000303	Not-Trans anti-PSPC1-A546 8C-S-PSPC1 V2.00	0	28. Not-Trans and anti-PSPC1-A546_Pos002_S001	00-FWuMc4g6PD2roKGvNPuQAb
128		Vesicles Paraspeckle	1	0.000	1.000	127	200000540	200000304	Not-Trans anti-PSPC1-A546 8C-S-PSPC1 V2.00	0	28. Not-Trans and anti-PSPC1-A546_Pos002_S001	00-FWuMc4g6PD2roKGvNPuQAb
121		Vesicles Paraspeckle	1	0.000	1.000	127	200000541	200000305	Not-Trans anti-PSPC1-A546 8C-S-PSPC1 V2.00	0	28. Not-Trans and anti-PSPC1-A546_Pos002_S001	00-FWuMc4g6PD2roKGvNPuQAb
103		Vesicles Paraspeckle	1	0.000	1.000	127	200000542	200000306	Not-Trans anti-PSPC1-A546 8C-S-PSPC1 V2.00	0	28. Not-Trans and anti-PSPC1-A546_Pos002_S001	00-FWuMc4g6PD2roKGvNPuQAb
175		Vesicles Paraspeckle	1	0.000	1.000	127	200000543	200000307	Not-Trans anti-PSPC1-A546 8C-S-PSPC1 V2.00	0	28. Not-Trans and anti-PSPC1-A546_Pos002_S001	00-FWuMc4g6PD2roKGvNPuQAb
143		Vesicles Paraspeckle	1	0.000	1.000	127	200000544	200000308	Not-Trans anti-PSPC1-A546 8C-S-PSPC1 V2.00	0	28. Not-Trans and anti-PSPC1-A546_Pos002_S001	00-FWuMc4g6PD2roKGvNPuQAb
105		Vesicles Paraspeckle	1	0.000	1.000	127	200000545	200000309	Not-Trans anti-PSPC1-A546 8C-S-PSPC1 V2.00	0	28. Not-Trans and anti-PSPC1-A546_Pos002_S001	00-FWuMc4g6PD2roKGvNPuQAb
132		Vesicles Paraspeckle	1	0.000	1.000	127	200000546	200000310	Not-Trans anti-PSPC1-A546 8C-S-PSPC1 V2.00	0	28. Not-Trans and anti-PSPC1-A546_Pos002_S001	00-FWuMc4g6PD2roKGvNPuQAb
129		Vesicles Paraspeckle	1	0.000	1.000	129	200000547	200000311	Not-Trans anti-PSPC1-A546 8C-S-PSPC1 V2.00	0	28. Not-Trans and anti-PSPC1-A546_Pos002_S001	00-FWuMc4g6PD2roKGvNPuQAb
238		Vesicles Paraspeckle	1	0.000	1.000	129	200000548	200000312	Not-Trans anti-PSPC1-A546 8C-S-PSPC1 V2.00	0	28. Not-Trans and anti-PSPC1-A546_Pos002_S001	00-FWuMc4g6PD2roKGvNPuQAb
130		Vesicles Paraspeckle	1	0.000	1.000	129	200000549	200000313	Not-Trans anti-PSPC1-A546 8C-S-PSPC1 V2.00	0	28. Not-Trans and anti-PSPC1-A546_Pos002_S001	00-FWuMc4g6PD2roKGvNPuQAb
82		Vesicles Paraspeckle	1	0.000	1.000	129	200000550	200000314	Not-Trans anti-PSPC1-A546 8C-S-PSPC1 V2.00	0	28. Not-Trans and anti-PSPC1-A546_Pos002_S001	00-FWuMc4g6PD2roKGvNPuQAb
107		Vesicles Paraspeckle	1	0.000	1.000	129	200000551	200000315	Not-Trans anti-PSPC1-A546 8C-S-PSPC1 V2.00	0	28. Not-Trans and anti-PSPC1-A546_Pos002_S001	00-FWuMc4g6PD2roKGvNPuQAb
133		Vesicles Paraspeckle	1	0.000	1.000	129	200000552	200000316	Not-Trans anti-PSPC1-A546 8C-S-PSPC1 V2.00	0	28. Not-Trans and anti-PSPC1-A546_Pos002_S001	00-FWuMc4g6PD2roKGvNPuQAb
83		Vesicles Paraspeckle	1	0.000	1.000	129	200000553	200000317	Not-Trans anti-PSPC1-A546 8C-S-PSPC1 V2.00	0	28. Not-Trans and anti-PSPC1-A546_Pos002_S001	00-FWuMc4g6PD2roKGvNPuQAb
93		Vesicles Paraspeckle	1	0.000	1.000	129	200000554	200000318	Not-Trans anti-PSPC1-A546 8C-S-PSPC1 V2.00	0	28. Not-Trans and anti-PSPC1-A546_Pos002_S001	00-FWuMc4g6PD2roKGvNPuQAb
98		Vesicles Paraspeckle	1	0.000	1.000	129	200000555	200000319	Not-Trans anti-PSPC1-A546 8C-S-PSPC1 V2.00	0	28. Not-Trans and anti-PSPC1-A546_Pos002_S001	00-FWuMc4g6PD2roKGvNPuQAb
90		Vesicles Paraspeckle	1	0.000	1.000	129	200000556	200000320	Not-Trans anti-PSPC1-A546 8C-S-PSPC1 V2.00	0	28. Not-Trans and anti-PSPC1-A546_Pos002_S001	00-FWuMc4g6PD2roKGvNPuQAb
95		Vesicles Paraspeckle	1	0.000	1.000	129	200000557	200000321	Not-Trans anti-PSPC1-A546 8C-S-PSPC1 V2.00	0	28. Not-Trans and anti-PSPC1-A546_Pos002_S001	00-FWuMc4g6PD2roKGvNPuQAb
101		Vesicles Paraspeckle	1	0.000	1.000	129	200000558	200000322	Not-Trans anti-PSPC1-A546 8C-S-PSPC1 V2.00	0	28. Not-Trans and anti-PSPC1-A546_Pos002_S001	00-FWuMc4g6PD2roKGvNPuQAb
118		Vesicles Paraspeckle	1	0.000	1.000	130	200000559	200000323	Not-Trans anti-PSPC1-A546 8C-S-PSPC1 V2.00	0	28. Not-Trans and anti-PSPC1-A546_Pos002_S001	00-FWuMc4g6PD2roKGvNPuQAb
119		Vesicles Paraspeckle	1	0.000	1.000	130	200000560	200000324	Not-Trans anti-PSPC1-A546 8C-S-PSPC1 V2.00	0	28. Not-Trans and anti-PSPC1-A546_Pos002_S001	00-FWuMc4g6PD2roKGvNPuQAb
83		Vesicles Paraspeckle	1	0.000	1.000	130	200000561	200000325	Not-Trans anti-PSPC1-A546 8C-S-PSPC1 V2.00	0	28. Not-Trans and anti-PSPC1-A546_Pos002_S001	00-FWuMc4g6PD2roKGvNPuQAb
120		Vesicles Paraspeckle	1	0.000	1.000	130	200000562	200000326	Not-Trans anti-PSPC1-A546 8C-S-PSPC1 V2.00	0	28. Not-Trans and anti-PSPC1-A546_Pos002_S001	00-FWuMc4g6PD2roKGvNPuQAb
104		Vesicles Paraspeckle	1	0.000	1.000	130	200000563	200000327	Not-Trans anti-PSPC1-A546 8C-S-PSPC1 V2.00	0	28. Not-Trans and anti-PSPC1-A546_Pos002_S001	00-FWuMc4g6PD2roKGvNPuQAb
105		Vesicles Paraspeckle	1	0.000	1.000	130	200000564	200000328	Not-Trans anti-PSPC1-A546 8C-S-PSPC1 V2.00	0	28. Not-Trans and anti-PSPC1-A546_Pos002_S001	00-FWuMc4g6PD2roKGvNPuQAb
129		Vesicles Paraspeckle	1	0.000	1.000	132	200000565	200000329	Not-Trans anti-PSPC1-A546 8C-S-PSPC1 V2.00	0	28. Not-Trans and anti-PSPC1-A546_Pos002_S001	00-FWuMc4g6PD2roKGvNPuQAb
124		Vesicles Paraspeckle	1	0.000	1.000	133	200000566	200000330	Not-Trans anti-PSPC1-A546 8C-S-PSPC1 V2.00	0	28. Not-Trans and anti-PSPC1-A546_Pos002_S001	00-FWuMc4g6PD2roKGvNPuQAb
162		Vesicles Paraspeckle	1	0.000	1.000	133	200000567	200000331	Not-Trans anti-PSPC1-A546 8C-S-PSPC1 V2.00	0	28. Not-Trans and anti-PSPC1-A546_Pos002_S001	00-FWuMc4g6PD2roKGvNPuQAb
120		Vesicles Paraspeckle	1	0.000	1.000	133	200000568	200000332	Not-Trans anti-PSPC1-A546 8C-S-PSPC1 V2.00	0	28. Not-Trans and anti-PSPC1-A546_Pos002_S001	00-FWuMc4g6PD2roKGvNPuQAb
179		Vesicles Paraspeckle	1	0.000	1.000	133	200000569	200000333	Not-Trans anti-PSPC1-A546 8C-S-PSPC1 V2.00	0	28. Not-Trans and anti-PSPC1-A546_Pos002_S001	00-FWuMc4g6PD2roKGvNPuQAb
137		Vesicles Paraspeckle	1	0.000	1.000	133	200000570	200000334	Not-Trans anti-PSPC1-A546 8C-S-PSPC1 V2.00	0	28. Not-Trans and anti-PSPC1-A546_Pos002_S001	00-FWuMc4g6PD2roKGvNPuQAb
97		Vesicles Paraspeckle	1	0.000	1.000	133	200000571	200000335	Not-Trans anti-PSPC1-A546 8C-S-PSPC1 V2.00	0	28. Not-Trans and anti-PSPC1-A546_Pos002_S001	00-FWuMc4g6PD2roKGvNPuQAb
119		Vesicles Paraspeckle	1	0.000	1.000	133	200000572	200000336	Not-Trans anti-PSPC1-A546 8C-S-PSPC1 V2.00	0	28. Not-Trans and anti-PSPC1-A546_Pos002_S001	00-FWuMc4g6PD2roKGvNPuQAb
163		Vesicles Paraspeckle	1	0.000	1.000	133	200000573	200000337	Not-Trans anti-PSPC1-A546 8C-S-PSPC1 V2.00	0	28. Not-Trans and anti-PSPC1-A546_Pos002_S001	00-FWuMc4g6PD2roKGvNPuQAb
126		Vesicles Paraspeckle	1	0.000	1.000	134	200000574	200000338	Not-Trans anti-PSPC1-A546 8C-S-PSPC1 V2.00	0	28. Not-Trans and anti-PSPC1-A546_Pos002_S001	00-FWuMc4g6PD2roKGvNPuQAb
89		Vesicles Paraspeckle	1	0.000	1.000	134	200000575	200000339	Not-Trans anti-PSPC1-A546 8C-S-PSPC1 V2.00	0	28. Not-Trans and anti-PSPC1-A546_Pos002_S001	00-FWuMc4g6PD2roKGvNPuQAb
93		Vesicles Paraspeckle	1	0.000	1.000	134	200000576	200000340	Not-Trans anti-PSPC1-A546 8C-S-PSPC1 V2.00	0	28. Not-Trans and anti-PSPC1-A546_Pos002_S001	00-FWuMc4g6PD2roKGvNPuQAb
109		Vesicles Paraspeckle	1	0.000	1.000	134	200000577	200000341	Not-Trans anti-PSPC1-A546 8C-S-PSPC1 V2.00	0	28. Not-Trans and anti-PSPC1-A546_Pos002_S001	00-FWuMc4g6PD2roKGvNPuQAb
101		Vesicles Paraspeckle	1	0.000	1.000	135	200000578	200000342	Not-Trans anti-PSPC1-A546 8C-S-PSPC1 V2.00	0	28. Not-Trans and anti-PSPC1-A546_Pos002_S001	00-FWuMc4g6PD2roKGvNPuQAb
110		Vesicles Paraspeckle	1	0.000	1.000	135	200000579	200000343	Not-Trans anti-PSPC1-A546 8C-S-PSPC1 V2.00	0	28. Not-Trans and anti-PSPC1-A546_Pos002_S001	00-FWuMc4g6PD2roKGvNPuQAb
117		Vesicles Paraspeckle	1	0.000	1.000	135	200000580	200000344	Not-Trans anti-PSPC1-A546 8C-S-PSPC1 V2.00	0	28. Not-Trans and anti-PSPC1-A546_Pos002_S001	00-FWuMc4g6PD2roKGvNPuQAb
131		Vesicles Paraspeckle	1	0.000	1.000	135	200000581	200000345	Not-Trans anti-PSPC1-A546 8C-S-PSPC1 V2.00	0	28. Not-Trans and anti-PSPC1-A546_Pos002_S001	00-FWuMc4g6PD2roKGvNPuQAb
185		Vesicles Paraspeckle	1	0.000	1.000	135	200000582	200000346	Not-Trans anti-PSPC1-A546 8C-S-PSPC1 V2.00	0	28. Not-Trans and anti-PSPC1-A546_Pos002_S001	00-FWuMc4g6PD2roKGvNPuQAb
127		Vesicles Paraspeckle	1	0.000	1.000	135	200000583	200000347	Not-Trans anti-PSPC1-A546 8C-S-PSPC1 V2.00	0	28. Not-Trans and anti-PSPC1-A546_Pos002_S001	00-FWuMc4g6PD2roKGvNPuQAb
124		Vesicles Paraspeckle	1	0.000	1.000	135	200000584	200000348	Not-Trans anti-PSPC1-A546 8C-S-PSPC1 V2.00	0	28. Not-Trans and anti-PSPC1-A546_Pos002_S001	00-FWuMc4g6PD2roKGvNPuQAb
145		Vesicles Paraspeckle	1	0.000	1.000	135	200000585	200000349	Not-Trans anti-PSPC1-A546 8C-S-PSPC1 V2.00	0	28. Not-Trans and anti-PSPC1-A546_Pos002_S001	00-FWuMc4g6PD2roKGvNPuQAb
190		Vesicles Paraspeckle	1	0.000	1.000	135	200000586	200000350	Not-Trans anti-PSPC1-A546 8C-S-PSPC1 V2.00	0	28. Not-Trans and anti-PSPC1-A546_Pos002_S001	00-FWuMc4g6PD2roKGvNPuQAb
142		Vesicles Paraspeckle	1	0.000	1.000	135	200000587	200000351	Not-Trans anti-PSPC1-A546 8C-S-PSPC1 V2.00	0	28. Not-Trans and anti-PSPC1-A546_Pos002_S001	00-FWuMc4g6PD2roKGvNPuQAb
145		Vesicles Paraspeckle	1	0.000	1.000	135	200000588	200000352	Not-Trans anti-PSPC1-A546 8C-S-PSPC1 V2.00	0	28. Not-Trans and anti-PSPC1-A546_Pos002_S001	00-FWuMc4g6PD2roKGvNPuQAb
119		Vesicles Paraspeckle	1	0.000	1.000	135	200000589	200000353	Not-Trans anti-PSPC1-A546 8C-S-PSPC1 V2.00	0	28. Not-Trans and anti-PSPC1-A546_Pos002_S001	00-FWuMc4g6PD2roKGvNPuQAb
92		Vesicles Paraspeckle	1	0.000	1.000	135	200000590	200000354	Not-Trans anti-PSPC1-A546 8C-S-PSPC1 V2.00	0	28. Not-Trans and anti-PSPC1-A546_Pos002_S001	00-FWuMc4g6PD2roKGvNPuQAb
145		Vesicles Paraspeckle	1	0.000	1.000	137	200000591	200000355	Not-Trans anti-PSPC1-A546 8C-S-PSPC1 V2.00	0	28. Not-Trans and anti-PSPC1-A546_Pos002_S001	00-FWuMc4g6PD2roKGvNPuQAb
113		Vesicles Paraspeckle	1	0.000	1.000	137	200000592	200000356	Not-Trans anti-PSPC1-A546 8C-S-PSPC1 V2.00	0	28. Not-Trans and anti-PSPC1-A546_Pos002_S001	00-FWuMc4g6PD2roKGvNPuQAb
103		Vesicles Paraspeckle	1	0.000	1.000	137	200000593	200000357	Not-Trans anti-PSPC1-A546 8C-S-PSPC1 V2.00	0	28. Not-Trans and anti-PSPC1-A546_Pos002_S001	00-FWuMc4g6PD2roKGvNPuQAb
87		Vesicles Paraspeckle	1	0.000	1.000	137	200000594	200000358	Not-Trans anti-PSPC1-A546 8C-S-PSPC1 V2.00	0	28. Not-Trans and anti-PSPC1-A546_Pos002_S001	00-FWuMc4g6PD2roKGvNPuQAb
108		Vesicles Paraspeckle	1	0.000	1.000	137	200000595	200000359	Not-Trans anti-PSPC1-A546 8C-S-PSPC1 V2.00	0	28. Not-Trans and anti-PSPC1-A546_Pos002_S001	00-FWuMc4g6PD2roKGvNPuQAb
92		Vesicles Paraspeckle	1	0.000	1.000	138	200000596	200000360	Not-Trans anti-PSPC1-A546 8C-S-PSPC1 V2.00	0	28. Not-Trans and anti-PSPC1-A546_Pos002_S001	00-FWuMc4g6PD2roKGvNPuQAb
116		Vesicles Paraspeckle	1	0.000	1.000	138	200000597	200000361	Not-Trans anti-PSPC1-A546 8C-S-PSPC1 V2.00	0	28. Not-Trans and anti-PSPC1-A546_Pos002_S001	00-FWuMc4g6PD2roKGvNPuQAb
91		Vesicles Paraspeckle	1	0.000	1.000	138	200000598	200000362	Not-Trans anti-PSPC1-A546 8C-S-PSPC1 V2.00	0	28. Not-Trans and anti-PSPC1-A546_Pos002_S001	00-FWuMc4g6PD2roKGvNPuQAb
89		Vesicles Paraspeckle	1	0.000	1.000	138	200000599	200000363	Not-Trans anti-PSPC1-A546 8C-S-PSPC1 V2.00	0	28. Not-Trans and anti-PSPC1-A546_Pos002_S001	00-FWuMc4g6PD2roKGvNPuQAb
111		Vesicles Paraspeckle	1	0.000	1.000	138	200000600	200000364	Not-Trans anti-PSPC1-A546 8C-S-PSPC1 V2.00	0	28. Not-Trans and anti-PSPC1-A546_Pos002_S001	00-FWuMc4g6PD2roKGvNPuQAb
125		Vesicles Paraspeckle	1	0.000	1.000	139	200000601	200000365	Not-Trans anti-PSPC1-A546 8C-S-PSPC1 V2.00	0	28. Not-Trans and anti-PSPC1-A546_Pos002_S001	00-FWuMc4g6PD2roKGvNPuQAb
94		Vesicles Paraspeckle	1	0.000	1.000	140	200000602	200000366	Not-Trans anti-PSPC1-A546 8C-S-PSPC1 V2.00	0	28. Not-Trans and anti-PSPC1-A546_Pos002_S001	00-FWuMc4g6PD2roKGvNPuQAb
114		Vesicles Paraspeckle	1	0.000	1.000	140	200000603	200000367	Not-Trans anti-PSPC1-A546 8C-S-PSPC1 V2.00	0	28. Not-Trans and anti-PSPC1-A546_Pos002_S001	00-FWuMc4g6PD2roKGvNPuQAb
115		Vesicles Paraspeckle	1	0.000	1.000	140	200000604	200000368	Not-Trans anti-PSPC1-A546 8C-S-PSPC1 V2.00	0	28. Not-Trans and anti-PSPC1-A546_Pos002_S001	00-FWuMc4g6PD2roKGvNPuQAb
130		Vesicles Paraspeckle	1	0.000	1.000	140	200000605	200000369	Not-Trans anti-PSPC1-A546 8C-S-PSPC1 V2.00	0	28. Not-Trans and anti-PSPC1-A546_Pos002_S001	00-FWuMc4g6PD2roKGvNPuQAb
158		Vesicles Paraspeckle	1	0.000	1.000	140	200000606	200000370	Not-Trans anti-PSPC1-A546 8C-S-PSPC1 V2.00	0	28. Not-Trans and anti-PSPC1-A546_Pos002_S001	00-FWuMc4g6PD2roKGvNPuQAb
122		Vesicles Paraspeckle	1	0.000	1.000	140	200000607	200000371	Not-Trans anti-PSPC1-A546 8C-S-PSPC1 V2.00	0	28. Not-Trans and anti-PSPC1-A546_Pos002_S001	00-FWuMc4g6PD2roKGvNPuQAb
96		Vesicles Paraspeckle	1	0.000	1.000	142	200000608	200000372	Not-Trans anti-PSPC1-A546 8C-S-PSPC1 V2.00	0	28. Not-Trans and anti-PSPC1-A546_Pos002_S001	00-FWuMc4g6PD2roKGvNPuQAb
107		Vesicles Paraspeckle	1	0.000	1.000	143	200000609	200000373	Not-Trans anti-PSPC1-A546 8C-S-PSPC1 V2.00	0	28. Not-Trans and anti-PSPC1-A546_Pos002_S001	00-FWuMc4g6PD2roKGvNPuQAb
84		Vesicles Paraspeckle	1	0.000	1.000	143	200000610	200000374	Not-Trans anti-PSPC1-A546 8C-S-PSPC1 V2.00	0	28. Not-Trans and anti-PSPC1-A546_Pos002_S001	00-FWuMc4g6PD2roKGvNPuQAb
146		Vesicles Paraspeckle	1	0.000	1.000	143	200000611	200000375	Not-Trans anti-PSPC1-A546 8C-S-PSPC1 V2.00	0	28. Not-Trans and anti-PSPC1-A546_Pos002_S001	00-FWuMc4g6PD2roKGvNPuQAb
94		Vesicles Paraspeckle	1	0.000	1.000	143	200000612	200000376	Not-Trans anti-PSPC1-A546 8C-S-PSPC1 V2.00	0	28. Not-Trans and anti-PSPC1-A546_Pos002_S001	00-FWuMc4g6PD2roKGvNPuQAb
127		Vesicles Paraspeckle	1	0.000	1.000	143	200000613	200000377	Not-Trans anti-PSPC1-A546 8C-S-PSPC1 V2.00	0	28. Not-Trans and anti-PSPC1-A546_Pos002_S001	00-FWuMc4g6PD2roKGvNPuQAb
88		Vesicles Paraspeckle	1	0.000	1.000	144	200000614	200000378	Not-Trans anti-PSPC1-A546 8C-S-PSPC1 V2.00	0	28. Not-Trans and anti-PSPC1-A546_Pos002_S001	00-FWuMc4g6PD2roKGvNPuQAb
83		Vesicles Paraspeckle	1	0.000	1.000	144	200000615	200000379	Not-Trans anti-PSPC1-A546 8C-S-PSPC1 V2.00	0	28. Not-Trans and anti-PSPC1-A546_Pos002_S001	00-FWuMc4g6PD2roKGvNPuQAb
109		Vesicles Paraspeckle	1	0.000	1.000	144	200000616	200000380	Not-Trans anti-PSPC1-A546 8C-S-PSPC1 V2.00	0	28. Not-Trans and anti-PSPC1-A546_Pos002_S001	00-FWuMc4g6PD2roKGvNPuQAb
169		Vesicles Paraspeckle	1	0.000	1.000	144	200000617	200000381	Not-Trans anti-PSPC1-A546 8C-S-PSPC1 V2.00	0	28. Not-Trans and anti-PSPC1-A546_Pos002_S001	00-FWuMc4g6PD2roKGvNPuQAb
109		Vesicles Paraspeckle	1	0.000	1.000	144	200000618	200000382	Not-Trans anti-PSPC1-A546 8C-S-PSPC1 V2.00	0	28. Not-Trans and anti-PSPC1-A546_Pos002_S001	00-FWuMc4g6PD2roKGvNPuQAb
101		Vesicles Paraspeckle	1	0.000	1.000	144	200000619	200000383	Not-Trans anti-PSPC1-A546 8C-S-PSPC1 V2.00	0	28. Not-Trans and anti-PSPC1-A546_Pos002_S001	00-FWuMc4g6PD2roKGvNPuQAb
84		Vesicles Paraspeckle	1	0.000	1.000	144	200000620	200000384	Not-Trans anti-PSPC1-A546 8C-S-PSPC1 V2.00	0	28. Not-Trans and anti-PSPC1-A546_Pos002_S001	00-FWuMc4g6PD2roKGvNPuQAb
115		Vesicles Paraspeckle	1	0.000	1.000	144	200000621	200000385	Not-Trans anti-PSPC1-A546 8C-S-PSPC1 V2.00	0	28. Not-Trans and anti-PSPC1-A546_Pos002_S001	00-FWuMc4g6PD2roKGvNPuQAb
92		Vesicles Paraspeckle	1	0.000	1.000	144	200000622	200000386	Not-Trans anti-PSPC1-A546 8C-S-PSPC1 V2.00	0	28. Not-Trans and anti-PSPC1-A546_Pos002_S001	00-FWuMc4g6PD2roKGvNPuQAb
81		Vesicles Paraspeckle	1	0.000	1.000	144	200000623	200000387	Not-Trans anti-PSPC1-A546 8C-S-PSPC1 V2.00	0	28. Not-Trans and anti-PSPC1-A546_Pos002_S001	00-FWuMc4g6PD2roKGvNPuQAb
99		Vesicles Paraspeckle	1	0.000	1.000	144	200000624	200000388	Not-Trans anti-PSPC1-A546 8C-S-PSPC1 V2.00	0	28. Not-Trans and anti-PSPC1-A546_Pos002_S001	00-FWuMc4g6PD2roKGvNPuQAb
112		Vesicles Paraspeckle	1	0.000	1.000	145	200000625	200000389	Not-Trans anti-PSPC1-A546 8C-S-PSPC1 V2.00	0	28. Not-Trans and anti-PSPC1-A546_Pos002_S001	00-FWuMc4g6PD2roKGvNPuQAb
147		Vesicles Paraspeckle	1	0.000	1.000	145	200000626	200000390	Not-Trans anti-PSPC1-A546 8C-S-PSPC1 V2.00	0	28. Not-Trans and anti-PSPC1-A546_Pos002_S001	00-FWuMc4g6PD2roKGvNPuQAb
105		Vesicles Paraspeckle	1	0.000	1.000	145	200000627	200000391	Not-Trans anti-PSPC1-A546 8C-S-PSPC1 V2.00	0	28. Not-Trans and anti-PSPC1-A546_Pos002_S001	00-FWuMc4g6PD2roKGvNPuQAb
177		Vesicles Paraspeckle	1	0.000	1.000	145	200000628	200000392	Not-Trans anti-PSPC1-A546 8C-S-PSPC1 V2.00	0	28. Not-Trans and anti-PSPC1-A546_Pos002_S001	00-FWuMc4g6PD2roKGvNPuQAb
89		Vesicles Paraspeckle	1	0.000	1.000	145	200000629	200000393	Not-Trans anti-PSPC1-A546 8C-S-PSPC1 V2.00	0	28. Not-Trans and anti-PSPC1-A546_Pos002_S001	00-FWuMc4g6PD2roKGvNPuQAb
109		Vesicles Paraspeckle	1	0.000	1.000	146	200000630	200000394	Not-Trans anti-PSPC1-A546 8C-S-PSPC1 V2.00	0	28. Not-Trans and anti-PSPC1-A546_Pos002_S001	00-FWuMc4g6PD2roKGvNPuQAb
120		Vesicles Paraspeckle	1	0.000	1.000	146	200000631	200000395	Not-Trans anti-PSPC1-A546 8C-S-PSPC1 V2.00	0	28. Not-Trans and anti-PSPC1-A546_Pos002_S001	00-FWuMc4g6PD2roKGvNPuQAb
155		Vesicles Paraspeckle	1	0.000	1.000	147	200000632	200000396	Not-Trans anti-PSPC1-A546 8C-S-PSPC1 V2.00	0	28. Not-Trans and anti-PSPC1-A546_Pos002_S001	00-FWuMc4g6PD2roKGvNPuQAb
131		Vesicles Paraspeckle	1	0.000	1.000	147	200000633	200000397	Not-Trans anti-PSPC1-A546 8C-S-PSPC1 V2.00	0	28. Not-Trans and anti-PSPC1-A546_Pos002_S001	00-FWuMc4g6PD2roKGvNPuQAb
102		Vesicles Paraspeckle	1	0.000	1.000	147	200000634	200000398	Not-Trans anti-PSPC1-A546 8C-S-PSPC1 V2.00	0	28. Not-Trans and anti-PSPC1-A546_Pos002_S001	00-FWuMc4g6PD2roKGvNPuQAb
80		Vesicles Paraspeckle	1	0.000	1.000	147	200000635	200000399	Not-Trans anti-PSPC1-A546 8C-S-PSPC1 V2.00	0	28. Not-Trans and anti-PSPC1-A546_Pos002_S001	00-FWuMc4g6PD2roKGvNPuQAb
155		Vesicles Paraspeckle	1	0.000	1.000	147	200000636	200000400	Not-Trans anti-PSPC1-A546 8C-S-PSPC1 V2.00	0	28. Not-Trans and anti-PSPC1-A546_Pos002_S001	00-FWuMc4g6PD2roKGvNPuQAb
115		Vesicles Paraspeckle	1	0.000	1.000	147	200000637	200000401	Not-Trans anti-PSPC1-A546 8C-S-PSPC1 V2.00	0	28. Not-Trans and anti-PSPC1-A546_Pos002_S001	00-FWuMc4g6PD2roKGvNPuQAb
139		Vesicles Paraspeckle	1	0.000	1.000	147	200000638	200000402	Not-Trans anti-PSPC1-A546 8C-S-PSPC1 V2.00	0	28. Not-Trans and anti-PSPC1-A546_Pos002_S001	00-FWuMc4g6PD2roKGvNPuQAb
89		Vesicles Paraspeckle	1	0.000	1.000	147	200000639	200000403	Not-Trans anti-PSPC1-A546 8C-S-PSPC1 V2.00	0	28. Not-Trans and anti-PSPC1-A546_Pos002_S001	00-FWuMc4g6PD2roKGvNPuQAb
95		Vesicles Paraspeckle	1	0.000	1.000	147	200000640	200000404	Not-Trans anti-PSPC1-A546 8C-S-PSPC1 V2.00	0	28. Not-Trans and anti-PSPC1-A546_Pos002_S001	00-FWuMc4g6PD2roKGvNPuQAb
127		Vesicles Paraspeckle	1	0.000	1.000	147	200000641	200000405	Not-Trans anti-PSPC1-A546 8C-S-PSPC1 V2.00	0	28. Not-Trans and anti-PSPC1-A546_Pos002_S001	00-FWuMc4g6PD2roKGvNPuQAb
113		Vesicles Paraspeckle	1	0.000	1.000	147	200000642	200000406	Not-Trans anti-PSPC1-A546 8C-S-PSPC1 V2.00	0	28. Not-Trans and anti-PSPC1-A546_Pos002_S001	00-FWuMc4g6PD2roKGvNPuQAb
137		Vesicles Paraspeckle	1	0.000	1.000	147	200000643	200000407	Not-Trans anti-PSPC1-A546 8C-S-PSPC1 V2.00	0	28. Not-Trans and anti-PSPC1-A546_Pos002_S001	00-FWuMc4g6PD2roKGvNPuQAb
92		Vesicles Paraspeckle	1	0.000	1.000	148	200000644	200000408	Not-Trans anti-PSPC1-A546 8C-S-PSPC1 V2.00	0	28. Not-Trans and anti-PSPC1-A546_Pos002_S001	00-FWuMc4g6PD2roKGvNPuQAb
105		Vesicles Paraspeckle	1	0.000	1.000	148	200000645	200000409	Not-Trans anti-PSPC1-A546 8C-S-PSPC1 V2.00	0	28. Not-Trans and anti-PSPC1-A546_Pos002_S001	00-FWuMc4g6PD2roKGvNPuQAb
135		Vesicles Paraspeckle	1	0.000	1.000	148	200000646	200000410	Not-Trans anti-PSPC1-A546 8C-S-PSPC1 V2.00	0	28. Not-Trans and anti-PSPC1-A546_Pos002_S001	00-FWuMc4g6PD2roKGvNPuQAb
163		Vesicles Paraspeckle	1	0.000	1.000	148	200000647	200000411	Not-Trans anti-PSPC1-A546 8C-S-PSPC1 V2.00	0	28. Not-Trans and anti-PSPC1-A546_Pos002_S001	00-FWuMc4g6PD2roKGvNPuQAb
157		Vesicles Paraspeckle	1	0.000	1.000	148	200000648	200000412	Not-Trans anti-PSPC1-A546 8C-S-PSPC1 V2.00	0	28. Not-Trans and anti-PSPC1-A546_Pos002_S001	00-FWuMc4g6PD2roKGvNPuQAb
154		Vesicles Paraspeckle	1	0.000	1.000	148	200000649	200000413	Not-Trans anti-PSPC1-A546 8C-S-PSPC1 V2.00	0	28. Not-Trans and anti-PSPC1-A546_Pos002_S001	00-FWuMc4g6PD2roKGvNPuQAb
92		Vesicles Paraspeckle	1	0.000	1.000	149	200000650	200000414	Not-Trans anti-PSPC1-A546 8C-S-PSPC1 V2.00	0	28. Not-Trans and anti-PSPC1-A546_Pos002_S001	00-FWuMc4g6PD2roKGvNPuQAb
86		Vesicles Paraspeckle	1	0.000	1.000	149	200000651	200000415	Not-Trans anti-PSPC1-A546 8C-S-PSPC1 V2.00	0	28. Not-Trans and anti-PSPC1-A546_Pos002_S001	00-FWuMc4g6PD2roKGvNPuQAb
79		Vesicles Paraspeckle	1	0.000	1.000	149	200000652	200000416	Not-Trans anti-PSPC1-A546 8C-S-PSPC1 V2.00	0	28. Not-Trans and anti-PSPC1-A546_Pos002_S001	00-FWuMc4g6PD2roKGvNPuQAb
129		Vesicles Paraspeckle	1	0.000	1.000	149	200000653	200000417	Not-Trans anti-PSPC1-A546 8C-S-PSPC1 V2.00	0	28. Not-Trans and anti-PSPC1-A546_Pos002_S001	00-FWuMc4g6PD2roKGvNPuQAb
114		Vesicles Paraspeckle	1	0.000	1.000	149	200000654	200000418	Not-Trans anti-PSPC1-A546 8C-S-PSPC1 V2.00	0	28. Not-Trans and anti-PSPC1-A546_Pos002_S001	00-FWuMc4g6PD2roKGvNPuQAb
106		Vesicles Paraspeckle	1	0.000	1.000	150	200000655	200000419	Not-Trans anti-PSPC1-A546 8C-S-PSPC1 V2.00	0	28. Not-Trans and anti-PSPC1-A546_Pos002_S001	00-FWuMc4g6PD2roKGvNPuQAb
160		Vesicles Paraspeckle	1	0.000	1.000	151	200000656	200000420	Not-Trans anti-PSPC1-A546 8C-S-PSPC1 V2.00	0	28. Not-Trans and anti-PSPC1-A546_Pos002_S001	00-FWuMc4g6PD2roKGvNPuQAb
127		Vesicles Paraspeckle	1	0.000	1.000	151	200000657	200000421	Not-Trans anti-PSPC1-A546 8C-S-PSPC1 V2.00	0	28. Not-Trans and anti-PSPC1-A546_Pos002_S001	00-FWuMc4g6PD2roKGvNPuQAb
225		Vesicles Paraspeckle	1	0.000	1.000	151	200000658	200000422	Not-Trans anti-PSPC1-A546 8C-S-PSPC1 V2.00	0	28. Not-Trans and anti-PSPC1-A546_Pos002_S001	00-FWuMc4g6PD2roKGvNPuQAb
172		Vesicles Paraspeckle	1	0.000	1.000	151	200000659	200000423	Not-Trans anti-PSPC1-A546 8C-S-PSPC1 V2.00	0	28. Not-Trans and anti-PSPC1-A546_Pos002_S001	00-FWuMc4g6PD2roKGvNPuQAb
160		Vesicles Paraspeckle	1	0.000	1.000	151	200000660	200000424	Not-Trans anti-PSPC1-A546 8C-S-PSPC1 V2.00	0	28. Not-Trans and anti-PSPC1-A546_Pos002_S001	00-FWuMc4g6PD2roKGvNPuQAb
84		Vesicles Paraspeckle	1	0.000	1.000	151	200000661	200000425	Not-Trans anti-PSPC1-A546 8C-S-PSPC1 V2.00	0	28. Not-Trans and anti-PSPC1-A546_Pos002_S001	00-FWuMc4g6PD2roKGvNPuQAb
136		Vesicles Paraspeckle	1	0.000	1.000	151	200000662	200000426	Not-Trans anti-PSPC1-A546 8C-S-PSPC1 V2.00	0	28. Not-Trans and anti-PSPC1-A546_Pos002_S001	00-FWuMc4g6PD2roKGvNPuQAb
153		Vesicles Paraspeckle	1	0.000	1.000	151	200000663	200000427	Not-Trans anti-PSPC1-A546 8C-S-PSPC1 V2.00	0	28. Not-Trans and anti-PSPC1-A546_Pos002_S001	00-FWuMc4g6PD2roKGvNPuQAb
104		Vesicles Paraspeckle	1	0.000	1.000	151	200000664	200000428	Not-Trans anti-PSPC1-A546 8C-S-PSPC1 V2.00	0	28. Not-Trans and anti-PSPC1-A546_Pos002_S001	00-FWuMc4g6PD2roKGvNPuQAb
119		Vesicles Paraspeckle	1	0.000	1.000	151	200000665	200000429	Not-Trans anti-PSPC1-A546 8C-S-PSPC1 V2.00	0	28. Not-Trans and anti-PSPC1-A546_Pos002_S001	00-FWuMc4g6PD2roKGvNPuQAb
94		Vesicles Paraspeckle	1	0.000	1.000	151	200000666	200000430	Not-Trans anti-PSPC1-A546 8C-S-PSPC1 V2.00	0	28. Not-Trans and anti-PSPC1-A546_Pos002_S001	00-FWuMc4g6PD2roKGvNPuQAb
153		Vesicles Paraspeckle	1	0.000	1.000	151	200000667	200000431	Not-Trans anti-PSPC1-A546 8C-S-PSPC1 V2.00	0	28. Not-Trans and anti-PSPC1-A546_Pos002_S001	00-FWuMc4g6PD2roKGvNPuQAb
109		Vesicles Paraspeckle	1	0.000	1.000	151	200000668	200000432	Not-Trans anti-PSPC1-A546 8C-S-PSPC1 V2.00	0	28. Not-Trans and anti-PSPC1-A546_Pos002_S001	00-FWuMc4g6PD2roKGvNPuQAb
217		Vesicles Paraspeckle	1	0.000	1.000	151	200000669	200000433	Not-Trans anti-PSPC1-A546 8C-S-PSPC1 V2.00	0	28. Not-Trans and anti-PSPC1-A546_Pos002_S001	00-FWuMc4g6PD2roKGvNPuQAb
102		Vesicles Paraspeckle	1	0.000	1.000	151	200000670	200000434	Not-Trans anti-PSPC1-A546 8C-S-PSPC1 V2.00	0	28. Not-Trans and anti-PSPC1-A546_Pos002_S001	00-FWuMc4g6PD2roKGvNPuQAb
105		Vesicles Paraspeckle	1	0.000	1.000	151	200000671	200000435	Not-Trans anti-PSPC1-A546 8C-S-PSPC1 V2.00	0	28. Not-Trans and anti-PSPC1-A546_Pos002_S001	00-FWuMc4g6PD2roKGvNPuQAb
232		Vesicles Paraspeckle	1	0.000	1.000	151	200000672	200000436	Not-Trans anti-PSPC1-A546 8C-S-PSPC1 V2.00	0	28. Not-Trans and anti-PSPC1-A546_Pos002_S001	00-FWuMc4g6PD2roKGvNPuQAb
123		Vesicles Paraspeckle	1	0.000	1.000	151	200000673	200000437	Not-Trans anti-PSPC1-A546 8C-S-PSPC1 V2.00	0	28. Not-Trans and anti-PSPC1-A546_Pos002_S001	00-FWuMc4g6PD2roKGvNPuQAb
87		Vesicles Paraspeckle	1	0.000	1.000	151	200000674	200000438	Not-Trans anti-PSPC1-A546 8C-S-PSPC1 V2.00	0	28. Not-Trans and anti-PSPC1-A546_Pos002_S001	00-FWuMc4g6PD2roKGvNPuQAb
90		Vesicles Paraspeckle	1	0.000	1.000	155	200000675	200000439	Not-Trans anti-PSPC1-A546 8C-S-PSPC1 V2.00	0	28. Not-Trans and anti-PSPC1-A546_Pos002_S001	00-FWuMc4g6PD2roKGvNPuQAb
116		Vesicles Paraspeckle	1	0.000	1.000	155	200000676	200000440	Not-Trans anti-PSPC1-A546 8C-S-PSPC1 V2.00	0	28. Not-Trans and anti-PSPC1-A546_Pos002_S001	00-FWuMc4g6PD2roKGvNPuQAb
132		Vesicles Paraspeckle	1	0.000	1.000	156	200000677	200000441	Not-Trans anti-PSPC1-A546 8C-S-PSPC1 V2.00	0	28. Not-Trans and anti-PSPC1-A546_Pos002_S001	00-FWuMc4g6PD2roKGvNPuQAb
117		Vesicles Paraspeckle	1	0.000	1.000	156	200000678	200000442	Not-Trans anti-PSPC1-A546 8C-S-PSPC1 V2.00	0	28. Not-Trans and anti-PSPC1-A546_Pos002_S001	00-FWuMc4g6PD2roKGvNPuQAb
140		Vesicles Paraspeckle	1	0.000	1.000	156	200000679	200000443	Not-Trans anti-PSPC1-A546 8C-S-PSPC1 V2.00	0	28. Not-Trans and anti-PSPC1-A546_Pos002_S001	00-FWuMc4g6PD2roKGvNPuQAb
105		Vesicles Paraspeckle	1	0.000	1.000	156	200000680	200000444	Not-Trans anti-PSPC1-A546 8C-S-PSPC1 V2.00	0	28. Not-Trans and anti-PSPC1-A546_Pos002_S001	00-FWuMc4g6PD2roKGvNPuQAb
104		Vesicles Paraspeckle	1	0.000	1.000	156	200000681	200000445	Not-Trans anti-PSPC1-A546 8C-S-PSPC1 V2.00	0	28. Not-Trans and anti-PSPC1-A546_Pos002_S001	00-FWuMc4g6PD2roKGvNPuQAb
106		Vesicles Paraspeckle	1	0.000	1.000	156	200000682	200000446	Not-Trans anti-PSPC1-A546 8C-S-PSPC1 V2.00	0	28. Not-Trans and anti-PSPC1-A546_Pos002_S001	00-FWuMc4g6PD2roKGvNPuQAb
133		Vesicles Paraspeckle	1	0.000	1.000	156	200000683	200000447	Not-Trans anti-PSPC1-A546 8C-S-PSPC1 V2.00	0	28. Not-Trans and anti-PSPC1-A546_Pos002_S001	00-FWuMc4g6PD2roKGvNPuQAb
119		Vesicles Paraspeckle	1	0.000	1.000	156	200000684	200000448	Not-Trans anti-PSPC1-A546 8C-S-PSPC1 V2.00	0	28. Not-Trans and anti-PSPC1-A546_Pos002_S001	00-FWuMc4g6PD2roKGvNPuQAb
244		Vesicles Paraspeckle	1	0.000	1.000	156	200000685	200000449	Not-Trans anti-PSPC1-A546 8C-S-PSPC1 V2.00	0	28. Not-Trans and anti-PSPC1-A546_Pos002_S001	00-FWuMc4g6PD2roKGvNPuQAb
133		Vesicles Paraspeckle	1	0.000	1.000	156	200000686	200000450	Not-Trans anti-PSPC1-A546 8C-S-PSPC1 V2.00	0	28. Not-Trans and anti-PSPC1-A546_Pos002_S001	00-FWuMc4g6PD2roKGvNPuQAb
106		Vesicles Paraspeckle	1	0.000	1.000	156	200000687	200000451	Not-Trans anti-PSPC1-A546 8C-S-PSPC1 V2.00	0	28. Not-Trans and anti-PSPC1-A546_Pos002_S001	00-FWuMc4g6PD2roKGvNPuQAb
90		Vesicles Paraspeckle	1	0.000	1.000	156	200000688	200000452	Not-Trans anti-PSPC1-A546 8C-S-PSPC1 V2.00	0	28. Not-Trans and anti-PSPC1-A546_Pos002_S001	00-FWuMc4g6PD2roKGvNPuQAb
85		Vesicles Paraspeckle	1	0.000	1.000	157	200000689	200000453	Not-Trans anti-PSPC1-A546 8C-S-PSPC1 V2.00	0	28. Not-Trans and anti-PSPC1-A546_Pos002_S001	00-FWuMc4g6PD2roKGvNPuQAb
92		Vesicles Paraspeckle	1	0.000	1.000	157	200000690	200000454	Not-Trans anti-PSPC1-A546 8C-S-PSPC1 V2.00	0	28. Not-Trans and anti-PSPC1-A546_Pos002_S001	00-FWuMc4g6PD2roKGvNPuQAb
98		Vesicles Paraspeckle	1	0.000	1.000	157	200000691	200000455	Not-Trans anti-PSPC1-A546 8C-S-PSPC1 V2.00	0	28. Not-Trans and anti-PSPC1-A546_Pos002_S001	00-FWuMc4g6PD2roKGvNPuQAb
111		Vesicles Paraspeckle	1	0.000	1.000	157	200000692	200000456	Not-Trans anti-PSPC1-A546 8C-S-PSPC1 V2.00	0	28. Not-Trans and anti-PSPC1-A546_Pos002_S001	00-FWuMc4g6PD2roKGvNPuQAb
111		Vesicles Paraspeckle	1	0.000	1.000	157	200000693	200000457	Not-Trans anti-PSPC1-A546 8C-S-PSPC1 V2.00	0	28. Not-Trans and anti-PSPC1-A546_Pos002_S001	00-FWuMc4g6PD2roKGvNPuQAb
106		Vesicles Paraspeckle	1	0.000	1.000	157	200000694	200000458	Not-Trans anti-PSPC1-A546 8C-S-PSPC1 V2.00	0	28. Not-Trans and anti-PSPC1-A546_Pos002_S001	00-FWuMc4g6PD2roKGvNPuQAb
104		Vesicles Paraspeckle	1	0.000	1.000	157	200000695	200000459	Not-Trans anti-PSPC1-A546 8C-S-PSPC1 V2.00	0	28. Not-Trans and anti-PSPC1-A546_Pos002_S001	00-FWuMc4g6PD2roKGvNPuQAb
94		Vesicles Paraspeckle	1	0.000	1.000	157	200000696	200000460	Not-Trans anti-PSPC1-A546 8C-S-PSPC1 V2.00	0	28. Not-Trans and anti-PSPC1-A546_Pos002_S001	00-FWuMc4g6PD2roKGvNPuQAb
97		Vesicles Paraspeckle	1	0.000	1.000	157	200000697	200000461	Not-Trans anti-PSPC1-A546 8C-S-PSPC1 V2.00	0	28. Not-Trans and anti-PSPC1-A546_Pos002_S001	00-FWuMc4g6PD2roKGvNPuQAb
140		Vesicles Paraspeckle	1	0.000	1.000	157	200000698	200000462	Not-Trans anti-PSPC1-A546 8C-S-PSPC1 V2.00	0	28. Not-Trans and anti-PSPC1-A546_Pos002_S001	00-FWuMc4g6PD2roKGvNPuQAb
125		Vesicles Paraspeckle	1	0.000	1.000	157	200000699	200000463	Not-Trans anti-PSPC1-A546 8C-S-PSPC1 V2.00	0	28. Not-Trans and anti-PSPC1-A546_Pos002_S001	00-FWuMc4g6PD2roKGvNPuQAb
144		Vesicles Paraspeckle	1	0.000	1.000	157	200000700	200000464	Not-Trans anti-PSPC1-A546 8C-S-PSPC1 V2.00	0	28. Not-Trans and anti-PSPC1-A546_Pos002_S001	00-FWuMc4g6PD2roKGvNPuQAb
88		Vesicles Paraspeckle	1	0.000	1.000	157	200000701	200000465	Not-Trans anti-PSPC1-A546 8C-S-PSPC1 V2.00	0	28. Not-Trans and anti-PSPC1-A546_Pos002_S001	00-FWuMc4g6PD2roKGvNPuQAb
98		Vesicles Paraspeckle	1	0.000	1.000	158	200000702	200000466	Not-Trans anti-PSPC1-A546 8C-S-PSPC1 V2.00	0	28. Not-Trans and anti-PSPC1-A546_Pos002_S001	00-FWuMc4g6PD2roKGvNPuQAb
85		Vesicles Paraspeckle	1	0.000	1.000	158	200000703	200000467	Not-Trans anti-PSPC1-A546 8C-S-PSPC1 V2.00	0	28. Not-Trans and anti-PSPC1-A546_Pos002_S001	00-FWuMc4g6PD2roKGvNPuQAb
97		Vesicles Paraspeckle	1	0.000	1.000	159	200000704	200000468	Not-Trans anti-PSPC1-A546 8C-S-PSPC1 V2.00	0	28. Not-Trans and anti-PSPC1-A546_Pos002_S001	00-FWuMc4g6PD2roKGvNPuQAb
75		Vesicles Paraspeckle	1	0.000	1.000	159	200000705	200000469	Not-Trans anti-PSPC1-A546 8C-S-PSPC1 V2.00	0	28. Not-Trans and anti-PSPC1-A546_Pos002_S001	00-FWuMc4g6PD2roKGvNPuQAb
255		Vesicles Paraspeckle	1	0.000	1.000	159	200000706	200000470	Not-Trans anti-PSPC1-A546 8C-S-PSPC1 V2.00	0	28. Not-Trans and anti-PSPC1-A546_Pos002_S001	00-FWuMc4g6PD2roKGvNPuQAb
106		Vesicles Paraspeckle	1	0.000	1.000	159	200000707	200000471	Not-Trans anti-PSPC1-A546 8C-S-PSPC1 V2.00	0	28. Not-Trans and anti-PSPC1-A546_Pos002_S001	00-FWuMc4g6PD2roKGvNPuQAb
156		Vesicles Paraspeckle	1	0.000	1.000	159	200000708	200000472	Not-Trans anti-PSPC1-A546 8C-S-PSPC1 V2.00	0	28. Not-Trans and anti-PSPC1-A546_Pos002_S001	00-FWuMc4g6PD2roKGvNPuQAb
156		Vesicles Paraspeckle	1	0.000	1.000	159	200000709	200000473	Not-Trans anti-PSPC1-A546 8C-S-PSPC1 V2.00	0	28. Not-Trans and anti-PSPC1-A546_Pos002_S001	00-FWuMc4g6PD2roKGvNPuQAb
177		Vesicles Paraspeckle	1	0.000	1.000	159	200000710	200000474	Not-Trans anti-PSPC1-A546 8C-S-PSPC1 V2.00	0	28. Not-Trans and anti-PSPC1-A546_Pos002_S001	00-FWuMc4g6PD2roKGvNPuQAb
187		Vesicles Paraspeckle	1	0.000	1.000	159	200000711	200000475	Not-Trans anti-PSPC1-A546 8C-S-PSPC1 V2.00	0	28. Not-Trans and anti-PSPC1-A546_Pos002_S001	00-FWuMc4g6PD2roKGvNPuQAb
133		Vesicles Paraspeckle	1	0.000	1.000	159	200000712	200000476	Not-Trans anti-PSPC1-A546 8C-S-PSPC1 V2.00	0	28. Not-Trans and anti-PSPC1-A546_Pos002_S001	00-FWuMc4g6PD2roKGvNPuQAb
102		Vesicles Paraspeckle	1	0.000	1.000	159	200000713	200000477	Not-Trans anti-PSPC1-A546 8C-S-PSPC1 V2.00	0	28. Not-Trans and anti-PSPC1-A546_Pos002_S001	00-FWuMc4g6PD2roKGvNPuQAb
88		Vesicles Paraspeckle	1	0.000	1.000	159	200000714	200000478	Not-Trans anti-PSPC1-A546 8C-S-PSPC1 V2.00	0	28. Not-Trans and anti-PSPC1-A546_Pos002_S001	00-FWuMc4g6PD2roKGvNPuQAb
82		Vesicles Paraspeckle	1	0.000	1.000	159	200000715	200000479	Not-Trans anti-PSPC1-A546 8C-S-PSPC1 V2.00	0	28. Not-Trans and anti-PSPC1-A546_Pos002_S001	00-FWuMc4g6PD2roKGvNPuQAb
250		Vesicles Paraspeckle	1	0.000	1.000	159	200000716	200000480	Not-Trans anti-PSPC1-A546 8C-S-PSPC1 V2.00	0	28. Not-Trans and anti-PSPC1-A546_Pos002_S001	00-FWuMc4g6PD2roKGvNPuQAb
91		Vesicles Paraspeckle	1	0.000	1.000	159	200000717	200000481	Not-Trans anti-PSPC1-A546 8C-S-PSPC1 V2.00	0	28. Not-Trans and anti-PSPC1-A546_Pos002_S001	00-FWuMc4g6PD2roKGvNPuQAb
153		Vesicles Paraspeckle	1	0.000	1.000	159	200000718	200000482	Not-Trans anti-PSPC1-A546 8C-S-PSPC1 V2.00	0	28. Not-Trans and anti-PSPC1-A546_Pos002_S001	00-FWuMc4g6PD2roKGvNPuQAb
112		Vesicles Paraspeckle	1	0.000	1.000	159	200000719	200000483	Not-Trans anti-PSPC1-A546 8C-S-PSPC1 V2.00	0	28. Not-Trans and anti-PSPC1-A546_Pos002_S001	00-FWuMc4g6PD2roKGvNPuQAb
100		Vesicles Paraspeckle	1	0.000	1.000	159	200000720	200000484	Not-Trans anti-PSPC1-A546 8C-S-PSPC1 V2.00	0	28. Not-Trans and anti-PSPC1-A546_Pos002_S001	00-FWuMc4g6PD2roKGvNPuQAb
245		Vesicles Paraspeckle	1	0.000	1.000	159	200000721	200000485	Not-Trans anti-PSPC1-A546 8C-S-PSPC1 V2.00	0	28. Not-Trans and anti-PSPC1-A546_Pos002_S001	00-FWuMc4g6PD2roKGvNPuQAb
251		Vesicles Paraspeckle	1	0.000	1.000	159	200000722	200000486	Not-Trans anti-PSPC1-A546 8C-S-PSPC1 V2.00	0	28. Not-Trans and anti-PSPC1-A546_Pos002_S001	00-FWuMc4g6PD2roKGvNPuQAb
166		Vesicles Paraspeckle	1	0.000	1.000	159	200000723	200000487	Not-Trans anti-PSPC1-A546 8C-S-PSPC1 V2.00	0	28. Not-Trans and anti-PSPC1-A546_Pos002_S001	00-FWuMc4g6PD2roKGvNPuQAb
124		Vesicles Paraspeckle	1	0.000	1.000	162	200000724	200000488	Not-Trans anti-PSPC1-A546 8C-S-PSPC1 V2.00	0	28. Not-Trans and anti-PSPC1-A546_Pos002_S001	00-FWuMc4g6PD2roKGvNPuQAb
124		Vesicles Paraspeckle	1	0.000	1.000	162	200000725	200000489	Not-Trans anti-PSPC1-A546 8C-S-PSPC1 V2.00	0	28. Not-Trans and anti-PSPC1-A546_Pos002_S001	00-FWuMc4g6PD2roKGvNPuQAb
98		Vesicles Paraspeckle	1	0.000	1.000	162	200000726	200000490	Not-Trans anti-PSPC1-A546 8C-S-PSPC1 V2.00	0	28. Not-Trans and anti-PSPC1-A546_Pos002_S001	00-FWuMc4g6PD2roKGvNPuQAb
97		Vesicles Paraspeckle	1	0.000	1.000	162	200000727	200000491	Not-Trans anti-PSPC1-A546 8C-S-PSPC1 V2.00	0	28. Not-Trans and anti-PSPC1-A546_Pos002_S001	00-FWuMc4g6PD2roKGvNPuQAb
96		Vesicles Paraspeckle	1	0.000	1.000	162	200000728	200000492	Not-Trans anti-PSPC1-A546 8C-S-PSPC1 V2.00	0	28. Not-Trans and anti-PSPC1-A546_Pos002_S001	00-FWuMc4g6PD2roKGvNPuQAb
147		Vesicles Paraspeckle	1	0.000	1.000	162	200000729	200000493	Not-Trans anti-PSPC1-A546 8C-S-PSPC1 V2.00	0	28. Not-Trans and anti-PSPC1-A546_Pos002_S001	00-FWuMc4g6PD2roKGvNPuQAb
102		Vesicles Paraspeckle	1	0.000	1.000	162	200000730	200000494	Not-Trans anti-PSPC1-A546 8C-S-PSPC1 V2.00	0	28. Not-Trans and anti-PSPC1-A546_Pos002_S001	00-FWuMc4g6PD2roKGvNPuQAb
91		Vesicles Paraspeckle	1	0.000	1.000	162	200000731	200000495	Not-Trans anti-PSPC1-A546 8C-S-PSPC1 V2.00	0	28. Not-Trans and anti-PSPC1-A546_Pos002_S001	00-FWuMc4g6PD2roKGvNPuQAb
99		Vesicles Paraspeckle	1	0.000	1.000	162	200000732	200000496	Not-Trans anti-PSPC1-A546 8C-S-PSPC1 V2.00	0	28. Not-Trans and anti-PSPC1-A546_Pos002_S001	00-FWuMc4g6PD2roKGvNPuQAb
112		Vesicles Paraspeckle	1	0.000	1.000	162	200000733	200000497	Not-Trans anti-PSPC1-A546 8C-S-PSPC1 V2.00	0	28. Not-Trans and anti-PSPC1-A546_Pos002_S001	00-FWuMc4g6PD2roKGvNPuQAb
90		Vesicles Paraspeckle	1	0.000	1.000	162	200000734	200000498	Not-Trans anti-PSPC1-A546 8C-S-PSPC1 V2.00	0	28. Not-Trans and anti-PSPC1-A546_Pos002_S001	00-FWuMc4g6PD2roKGvNPuQAb
115		Vesicles Paraspeckle	1	0.000	1.000	162	200000735	200000499	Not-Trans anti-PSPC1-A546 8C-S-PSPC1 V2.00	0	28. Not-Trans and anti-PSPC1-A546_Pos002_S001	00-FWuMc4g6PD2roKGvNPuQAb
126		Vesicles Paraspeckle	1	0.000	1.000	162	200000736	200000500	Not-Trans anti-PSPC1-A546 8C-S-PSPC1 V2.00	0	28. Not-Trans and anti-PSPC1-A546_Pos002_S001	00-FWuMc4g6PD2roKGvNPuQAb
139		Vesicles Paraspeckle	1	0.000	1.000	162	200000737	200000501	Not-Trans anti-PSPC1-A546 8C-S-PSPC1 V2.00	0	28. Not-Trans and anti-PSPC1-A546_Pos002_S001	00-FWuMc4g6PD2roKGvNPuQAb
127		Vesicles Paraspeckle	1	0.000	1.000	163	200000738	200000502	Not-Trans anti-PSPC1-A546 8C-S-PSPC1 V2.00	0	28. Not-Trans and anti-PSPC1-A546_Pos002_S001	00-FWuMc4g6PD2roKGvNPuQAb
97		Vesicles Paraspeckle	1	0.000	1.000	163	200000739	200000503	Not-Trans anti-PSPC1-A546 8C-S-PSPC1 V2.00	0	28. Not-Trans and anti-PSPC1-A546_Pos002_S001	00-FWuMc4g6PD2roKGvNPuQAb
96		Vesicles Paraspeckle	1	0.000	1.000	163	200000740	200000504	Not-Trans anti-PSPC1-A546 8C-S-PSPC1 V2.00	0	28. Not-Trans and anti-PSPC1-A546_Pos002_S001	00-FWuMc4g6PD2roKGvNPuQAb
107		Vesicles Paraspeckle	1	0.000	1.000	163	200000741	200000505	Not-Trans anti-PSPC1-A546 8C-S-PSPC1 V2.00	0	28. Not-Trans and anti-PSPC1-A546_Pos002_S001	00-FWuMc4g6PD2roKGvNPuQAb
102		Vesicles Paraspeckle	1	0.000	1.000	163	200000742	200000506	Not-Trans anti-PSPC1-A546 8C-S-PSPC1 V2.00	0	28. Not-Trans and anti-PSPC1-A546_Pos002_S001	00-FWuMc4g6PD2roKGvNPuQAb
112		Vesicles Paraspeckle	1	0.000	1.000	163	200000743	200000507	Not-Trans anti-PSPC1-A546 8C-S-PSPC1 V2.00	0	28. Not-Trans and anti-PSPC1-A546_Pos002_S001	00-FWuMc4g6PD2roKGvNPuQAb
102		Vesicles Paraspeckle	1	0.000	1.000	163	200000744	200000508	Not-Trans anti-PSPC1-A546 8C-S-PSPC1 V2.00	0	28. Not-Trans and anti-PSPC1-A546_Pos002_S001	00-FWuMc4g6PD2roKGvNPuQAb
91		Vesicles Paraspeckle	1	0.000	1.000	163	200000745	200000509	Not-Trans anti-PSPC1-A546 8C-S-PSPC1 V2.00	0	28. Not-Trans and anti-PSPC1-A546_Pos002_S001	00-FWuMc4g6PD2roKGvNPuQAb
80		Vesicles Paraspeckle	1	0.000	1.000	165	200000746	200000510	Not-Trans anti-PSPC1-A546 8C-S-PSPC1 V2.00	0	28. Not-Trans and anti-PSPC1-A546_Pos002_S001	00-FWuMc4g6PD2roKGvNPuQAb
184		Vesicles Paraspeckle	1	0.000	1.000	165	200000747	200000511	Not-Trans anti-PSPC1-A546 8C-S-PSPC1 V2.00	0	28. Not-Trans and anti-PSPC1-A546_Pos002_S001	00-FWuMc4g6PD2roKGvNPuQAb
165		Vesicles Paraspeckle	1	0.000	1.000	165	200000748	200000512	Not-Trans anti-PSPC1-A546 8C-S-PSPC1 V2.00	0	28. Not-Trans and anti-PSPC1-A546_Pos002_S001	00-FWuMc4g6PD2roKGvNPuQAb
156		Vesicles Paraspeckle	1	0.000	1.000	165	200000749	200000513	Not-Trans anti-PSPC1-A546 8C-S-PSPC1 V2.00	0	28. Not-Trans and anti-PSPC1-A546_Pos002_S001	00-FWuMc4g6PD2roKGvNPuQAb
82		Vesicles Paraspeckle	1	0.000	1.000	165	200000750	200000514	Not-Trans anti-PSPC1-A546 8C-S-PSPC1 V2.00	0	28. Not-Trans and anti-PSPC1-A546_Pos002_S001	00-FWuMc4g6PD2roKGvNPuQAb
173		Vesicles Paraspeckle	1	0.000	1.000	165	200000751	200000515	Not-Trans anti-PSPC1-A546 8C-S-PSPC1 V2.00	0	28. Not-Trans and anti-PSPC1-A546_Pos002_S001	00-FWuMc4g6PD2roKGvNPuQAb
82		Vesicles Paraspeckle	1	0.000	1.000	165	200000752	200000516	Not-Trans anti-PSPC1-A546 8C-S-PSPC1 V2.00	0	28. Not-Trans and anti-PSPC1-A546_Pos002_S001	00-FWuMc4g6PD2roKGvNPuQAb
160		Vesicles Paraspeckle	1	0.000	1.000	165	200000753	200000517	Not-Trans anti-PSPC1-A546 8C-S-PSPC1 V2.00	0	28. Not-Trans and anti-PSPC1-A546_Pos002_S001	00-FWuMc4g6PD2roKGvNPuQAb
114		Vesicles Paraspeckle	1	0.000	1.000	165	200000754	200000518	Not-Trans anti-PSPC1-A546 8C-S-PSPC1 V2.00	0	28. Not-Trans and anti-PSPC1-A546_Pos002_S001	00-FWuMc4g6PD2roKGvNPuQAb
91		Vesicles Paraspeckle	1	0.000	1.000	165	200000755	200000519	Not-Trans anti-PSPC1-A546 8C-S-PSPC1 V2.00	0	28. Not-Trans and anti-PSPC1-A546_Pos002_S001	00-FWuMc4g6PD2roKGvNPuQAb
101		Vesicles Paraspeckle	1	0.000	1.000	165	200000756	200000520	Not-Trans anti-PSPC1-A546 8C-S-PSPC1 V2.00	0	28. Not-Trans and anti-PSPC1-A546_Pos002_S001	00-FWuMc4g6PD2roKGvNPuQAb
127		Vesicles Paraspeckle	1	0.000	1.000	165	200000757	200000521	Not-Trans anti-PSPC1-A546 8C-S-PSPC1 V2.00	0	28. Not-Trans and anti-PSPC1-A546_Pos002_S001	00-FWuMc4g6PD2roKGvNPuQAb
147		Vesicles Paraspeckle	1	0.000	1.000	165	200000758	200000522	Not-Trans anti-PSPC1-A546 8C-S-PSPC1 V2.00	0	28. Not-Trans and anti-PSPC1-A546_Pos002_S001	00-FWuMc4g6PD2roKGvNPuQAb
121		Vesicles Paraspeckle	1	0.000	1.000	165	200000759	200000523	Not-Trans anti-PSPC1-A546 8C-S-PSPC1 V2.00	0	28. Not-Trans and anti-PSPC1-A546_Pos002_S001	00-FWuMc4g6PD2roKGvNPuQAb
122		Vesicles Paraspeckle	1	0.000	1.000	165	200000760	200000524	Not-Trans anti-PSPC1-A546 8C-S-PSPC1 V2.00	0	28. Not-Trans and anti-PSPC1-A546_Pos002_S001	00-FWuMc4g6PD2roKGvNPuQAb
142		Vesicles Paraspeckle	1	0.000	1.000	165	200000761	200000525	Not-Trans anti-PSPC1-A546 8C-S-PSPC1 V2.00	0	28. Not-Trans and anti-PSPC1-A546_Pos002_S001	00-FWuMc4g6PD2roKGvNPuQAb
149		Vesicles Paraspeckle	1	0.000	1.000	165	200000762	200000526	Not-Trans anti-PSPC1-A546 8C-S-PSPC1 V2.00	0	28. Not-Trans and anti-PSPC1-A546_Pos002_S001	00-FWuMc4g6PD2roKGvNPuQAb
91		Vesicles Paraspeckle	1	0.000	1.000	165	200000763	200000527	Not-Trans anti-PSPC1-A546 8C-S-PSPC1 V2.00	0	28. Not-Trans and anti-PSPC1-A546_Pos002_S001	00-FWuMc4g6PD2roKGvNPuQAb
99		Vesicles Paraspeckle	1	0.000	1.000	165	200000764	200000528	Not-Trans anti-PSPC1-A546 8C-S-PSPC1 V2.00	0	28. Not-Trans and anti-PSPC1-A546_Pos002_S001	00-FWuMc4g6PD2roKGvNPuQAb
149		Vesicles Paraspeckle	1	0.000	1.000	165	200000765	200000529	Not-Trans anti-PSPC1-A546 8C-S-PSPC1 V2.00	0	28. Not-Trans and anti-PSPC1-A546_Pos002_S001	00-FWuMc4g6PD2roKGvNPuQAb
126		Vesicles Paraspeckle	1	0.000	1.000	165	200000766	200000530	Not-Trans anti-PSPC1-A546 8C-S-PSPC1 V2.00	0	28. Not-Trans and anti-PSPC1-A546_Pos002_S001	00-FWuMc4g6PD2roKGvNPuQAb
154		Vesicles Paraspeckle	1	0.000	1.000	165	200000767	200000531	Not-Trans anti-PSPC1-A546 8C-S-PSPC1 V2.00	0	28. Not-Trans and anti-PSPC1-A546_Pos002_S001	00-FWuMc4g6PD2roKGvNPuQAb
110		Vesicles Paraspeckle	1	0.000	1.000	165	200000768	200000532	Not-Trans anti-PSPC1-A546 8C-S-PSPC1 V2.00	0	28. Not-Trans and anti-PSPC1-A546_Pos002_S001	00-FWuMc4g6PD2roKGvNPuQAb
101		Vesicles Paraspeckle	1	0.000	1.000	165	200000769	200000533	Not-Trans anti-PSPC1-A546 8C-S-PSPC1 V2.00	0	28. Not-Trans and anti-PSPC1-A546_Pos002_S001	00-FWuMc4g6PD2roKGvNPuQAb
90		Vesicles Paraspeckle	1	0.000	1.000	165	200000770	200000534	Not-Trans anti-PSPC1-A546 8C-S-PSPC1 V2.00	0	28. Not-Trans and anti-PSPC1-A546_Pos002_S001	00-FWuMc4g6PD2roKGvNPuQAb
124		Vesicles Paraspeckle	1	0.000	1.000	165	200000771	200000535	Not-Trans anti-PSPC1-A546 8C-S-PSPC1 V2.00	0	28. Not-Trans and anti-PSPC1-A546_Pos002_S001	00-FWuMc4g6PD2roKGvNPuQAb
144		Vesicles Paraspeckle	1	0.000	1.000	166	200000772	200000000	Not-Trans anti-PSPC1-A546 8C-S-PSPC1 V2.00	0	28. Not-Trans and anti-PSPC1-A546_Pos003_S001	00-mYDDE278wk2zpTX2wPZ9Qf
132		Vesicles Paraspeckle	1	0.000	1.000	166	200000773	200000001	Not-Trans anti-PSPC1-A546 8C-S-PSPC1 V2.00	0	28. Not-Trans and anti-PSPC1-A546_Pos003_S001	00-mYDDE278wk2zpTX2wPZ9Qf
94		Vesicles Paraspeckle	1	0.000	1.000	167	200000774	200000002	Not-Trans anti-PSPC1-A546 8C-S-PSPC1 V2.00	0	28. Not-Trans and anti-PSPC1-A546_Pos003_S001	00-mYDDE278wk2zpTX2wPZ9Qf
117		Vesicles Paraspeckle	1	0.000	1.000	167	200000775	200000003	Not-Trans anti-PSPC1-A546 8C-S-PSPC1 V2.00	0	28. Not-Trans and anti-PSPC1-A546_Pos003_S001	00-mYDDE278wk2zpTX2wPZ9Qf
96		Vesicles Paraspeckle	1	0.000	1.000	167	200000776	200000004	Not-Trans anti-PSPC1-A546 8C-S-PSPC1 V2.00	0	28. Not-Trans and anti-PSPC1-A546_Pos003_S001	00-mYDDE278wk2zpTX2wPZ9Qf
90		Vesicles Paraspeckle	1	0.000	1.000	167	200000777	200000005	Not-Trans anti-PSPC1-A546 8C-S-PSPC1 V2.00	0	28. Not-Trans and anti-PSPC1-A546_Pos003_S001	00-mYDDE278wk2zpTX2wPZ9Qf
94		Vesicles Paraspeckle	1	0.000	1.000	169	200000778	200000006	Not-Trans anti-PSPC1-A546 8C-S-PSPC1 V2.00	0	28. Not-Trans and anti-PSPC1-A546_Pos003_S001	00-mYDDE278wk2zpTX2wPZ9Qf
88		Vesicles Paraspeckle	1	0.000	1.000	169	200000779	200000007	Not-Trans anti-PSPC1-A546 8C-S-PSPC1 V2.00	0	28. Not-Trans and anti-PSPC1-A546_Pos003_S001	00-mYDDE278wk2zpTX2wPZ9Qf
85		Vesicles Paraspeckle	1	0.000	1.000	170	200000780	200000008	Not-Trans anti-PSPC1-A546 8C-S-PSPC1 V2.00	0	28. Not-Trans and anti-PSPC1-A546_Pos003_S001	00-mYDDE278wk2zpTX2wPZ9Qf
88		Vesicles Paraspeckle	1	0.000	1.000	170	200000781	200000009	Not-Trans anti-PSPC1-A546 8C-S-PSPC1 V2.00	0	28. Not-Trans and anti-PSPC1-A546_Pos003_S001	00-mYDDE278wk2zpTX2wPZ9Qf
145		Vesicles Paraspeckle	1	0.000	1.000	171	200000782	200000010	Not-Trans anti-PSPC1-A546 8C-S-PSPC1 V2.00	0	28. Not-Trans and anti-PSPC1-A546_Pos003_S001	00-mYDDE278wk2zpTX2wPZ9Qf
180		Vesicles Paraspeckle	1	0.000	1.000	173	200000783	200000011	Not-Trans anti-PSPC1-A546 8C-S-PSPC1 V2.00	0	28. Not-Trans and anti-PSPC1-A546_Pos003_S001	00-mYDDE278wk2zpTX2wPZ9Qf
144		Vesicles Paraspeckle	1	0.000	1.000	173	200000784	200000012	Not-Trans anti-PSPC1-A546 8C-S-PSPC1 V2.00	0	28. Not-Trans and anti-PSPC1-A546_Pos003_S001	00-mYDDE278wk2zpTX2wPZ9Qf
102		Vesicles Paraspeckle	1	0.000	1.000	173	200000785	200000013	Not-Trans anti-PSPC1-A546 8C-S-PSPC1 V2.00	0	28. Not-Trans and anti-PSPC1-A546_Pos003_S001	00-mYDDE278wk2zpTX2wPZ9Qf
160		Vesicles Paraspeckle	1	0.000	1.000	174	200000786	200000014	Not-Trans anti-PSPC1-A546 8C-S-PSPC1 V2.00	0	28. Not-Trans and anti-PSPC1-A546_Pos003_S001	00-mYDDE278wk2zpTX2wPZ9Qf
89		Vesicles Paraspeckle	1	0.000	1.000	174	200000787	200000015	Not-Trans anti-PSPC1-A546 8C-S-PSPC1 V2.00	0	28. Not-Trans and anti-PSPC1-A546_Pos003_S001	00-mYDDE278wk2zpTX2wPZ9Qf
118		Vesicles Paraspeckle	1	0.000	1.000	174	200000788	200000016	Not-Trans anti-PSPC1-A546 8C-S-PSPC1 V2.00	0	28. Not-Trans and anti-PSPC1-A546_Pos003_S001	00-mYDDE278wk2zpTX2wPZ9Qf
108		Vesicles Paraspeckle	1	0.000	1.000	174	200000789	200000017	Not-Trans anti-PSPC1-A546 8C-S-PSPC1 V2.00	0	28. Not-Trans and anti-PSPC1-A546_Pos003_S001	00-mYDDE278wk2zpTX2wPZ9Qf
181		Vesicles Paraspeckle	1	0.000	1.000	174	200000790	200000018	Not-Trans anti-PSPC1-A546 8C-S-PSPC1 V2.00	0	28. Not-Trans and anti-PSPC1-A546_Pos003_S001	00-mYDDE278wk2zpTX2wPZ9Qf
139		Vesicles Paraspeckle	1	0.000	1.000	174	200000791	200000019	Not-Trans anti-PSPC1-A546 8C-S-PSPC1 V2.00	0	28. Not-Trans and anti-PSPC1-A546_Pos003_S001	00-mYDDE278wk2zpTX2wPZ9Qf
111		Vesicles Paraspeckle	1	0.000	1.000	174	200000792	200000020	Not-Trans anti-PSPC1-A546 8C-S-PSPC1 V2.00	0	28. Not-Trans and anti-PSPC1-A546_Pos003_S001	00-mYDDE278wk2zpTX2wPZ9Qf
154		Vesicles Paraspeckle	1	0.000	1.000	174	200000793	200000021	Not-Trans anti-PSPC1-A546 8C-S-PSPC1 V2.00	0	28. Not-Trans and anti-PSPC1-A546_Pos003_S001	00-mYDDE278wk2zpTX2wPZ9Qf
87		Vesicles Paraspeckle	1	0.000	1.000	175	200000794	200000022	Not-Trans anti-PSPC1-A546 8C-S-PSPC1 V2.00	0	28. Not-Trans and anti-PSPC1-A546_Pos003_S001	00-mYDDE278wk2zpTX2wPZ9Qf
93		Vesicles Paraspeckle	1	0.000	1.000	176	200000795	200000023	Not-Trans anti-PSPC1-A546 8C-S-PSPC1 V2.00	0	28. Not-Trans and anti-PSPC1-A546_Pos003_S001	00-mYDDE278wk2zpTX2wPZ9Qf
150		Vesicles Paraspeckle	1	0.000	1.000	176	200000796	200000024	Not-Trans anti-PSPC1-A546 8C-S-PSPC1 V2.00	0	28. Not-Trans and anti-PSPC1-A546_Pos003_S001	00-mYDDE278wk2zpTX2wPZ9Qf
148		Vesicles Paraspeckle	1	0.000	1.000	176	200000797	200000025	Not-Trans anti-PSPC1-A546 8C-S-PSPC1 V2.00	0	28. Not-Trans and anti-PSPC1-A546_Pos003_S001	00-mYDDE278wk2zpTX2wPZ9Qf
113		Vesicles Paraspeckle	1	0.000	1.000	176	200000798	200000026	Not-Trans anti-PSPC1-A546 8C-S-PSPC1 V2.00	0	28. Not-Trans and anti-PSPC1-A546_Pos003_S001	00-mYDDE278wk2zpTX2wPZ9Qf
111		Vesicles Paraspeckle	1	0.000	1.000	176	200000799	200000027	Not-Trans anti-PSPC1-A546 8C-S-PSPC1 V2.00	0	28. Not-Trans and anti-PSPC1-A546_Pos003_S001	00-mYDDE278wk2zpTX2wPZ9Qf
109		Vesicles Paraspeckle	1	0.000	1.000	176	200000800	200000028	Not-Trans anti-PSPC1-A546 8C-S-PSPC1 V2.00	0	28. Not-Trans and anti-PSPC1-A546_Pos003_S001	00-mYDDE278wk2zpTX2wPZ9Qf
109		Vesicles Paraspeckle	1	0.000	1.000	176	200000801	200000029	Not-Trans anti-PSPC1-A546 8C-S-PSPC1 V2.00	0	28. Not-Trans and anti-PSPC1-A546_Pos003_S001	00-mYDDE278wk2zpTX2wPZ9Qf
165		Vesicles Paraspeckle	1	0.000	1.000	176	200000802	200000030	Not-Trans anti-PSPC1-A546 8C-S-PSPC1 V2.00	0	28. Not-Trans and anti-PSPC1-A546_Pos003_S001	00-mYDDE278wk2zpTX2wPZ9Qf
168		Vesicles Paraspeckle	1	0.000	1.000	176	200000803	200000031	Not-Trans anti-PSPC1-A546 8C-S-PSPC1 V2.00	0	28. Not-Trans and anti-PSPC1-A546_Pos003_S001	00-mYDDE278wk2zpTX2wPZ9Qf
126		Vesicles Paraspeckle	1	0.000	1.000	176	200000804	200000032	Not-Trans anti-PSPC1-A546 8C-S-PSPC1 V2.00	0	28. Not-Trans and anti-PSPC1-A546_Pos003_S001	00-mYDDE278wk2zpTX2wPZ9Qf
95		Vesicles Paraspeckle	1	0.000	1.000	177	200000805	200000033	Not-Trans anti-PSPC1-A546 8C-S-PSPC1 V2.00	0	28. Not-Trans and anti-PSPC1-A546_Pos003_S001	00-mYDDE278wk2zpTX2wPZ9Qf
102		Vesicles Paraspeckle	1	0.000	1.000	177	200000806	200000034	Not-Trans anti-PSPC1-A546 8C-S-PSPC1 V2.00	0	28. Not-Trans and anti-PSPC1-A546_Pos003_S001	00-mYDDE278wk2zpTX2wPZ9Qf
89		Vesicles Paraspeckle	1	0.000	1.000	178	200000807	200000035	Not-Trans anti-PSPC1-A546 8C-S-PSPC1 V2.00	0	28. Not-Trans and anti-PSPC1-A546_Pos003_S001	00-mYDDE278wk2zpTX2wPZ9Qf
95		Vesicles Paraspeckle	1	0.000	1.000	179	200000808	200000036	Not-Trans anti-PSPC1-A546 8C-S-PSPC1 V2.00	0	28. Not-Trans and anti-PSPC1-A546_Pos003_S001	00-mYDDE278wk2zpTX2wPZ9Qf
90		Vesicles Paraspeckle	1	0.000	1.000	179	200000809	200000037	Not-Trans anti-PSPC1-A546 8C-S-PSPC1 V2.00	0	28. Not-Trans and anti-PSPC1-A546_Pos003_S001	00-mYDDE278wk2zpTX2wPZ9Qf
86		Vesicles Paraspeckle	1	0.000	1.000	183	200000810	200000038	Not-Trans anti-PSPC1-A546 8C-S-PSPC1 V2.00	0	28. Not-Trans and anti-PSPC1-A546_Pos003_S001	00-mYDDE278wk2zpTX2wPZ9Qf
105		Vesicles Paraspeckle	1	0.000	1.000	183	200000811	200000039	Not-Trans anti-PSPC1-A546 8C-S-PSPC1 V2.00	0	28. Not-Trans and anti-PSPC1-A546_Pos003_S001	00-mYDDE278wk2zpTX2wPZ9Qf
98		Vesicles Paraspeckle	1	0.000	1.000	183	200000812	200000040	Not-Trans anti-PSPC1-A546 8C-S-PSPC1 V2.00	0	28. Not-Trans and anti-PSPC1-A546_Pos003_S001	00-mYDDE278wk2zpTX2wPZ9Qf
103		Vesicles Paraspeckle	1	0.000	1.000	184	200000813	200000041	Not-Trans anti-PSPC1-A546 8C-S-PSPC1 V2.00	0	28. Not-Trans and anti-PSPC1-A546_Pos003_S001	00-mYDDE278wk2zpTX2wPZ9Qf
102		Vesicles Paraspeckle	1	0.000	1.000	184	200000814	200000042	Not-Trans anti-PSPC1-A546 8C-S-PSPC1 V2.00	0	28. Not-Trans and anti-PSPC1-A546_Pos003_S001	00-mYDDE278wk2zpTX2wPZ9Qf
133		Vesicles Paraspeckle	1	0.000	1.000	184	200000815	200000043	Not-Trans anti-PSPC1-A546 8C-S-PSPC1 V2.00	0	28. Not-Trans and anti-PSPC1-A546_Pos003_S001	00-mYDDE278wk2zpTX2wPZ9Qf
194		Vesicles Paraspeckle	1	0.000	1.000	184	200000816	200000044	Not-Trans anti-PSPC1-A546 8C-S-PSPC1 V2.00	0	28. Not-Trans and anti-PSPC1-A546_Pos003_S001	00-mYDDE278wk2zpTX2wPZ9Qf
92		Vesicles Paraspeckle	1	0.000	1.000	184	200000817	200000045	Not-Trans anti-PSPC1-A546 8C-S-PSPC1 V2.00	0	28. Not-Trans and anti-PSPC1-A546_Pos003_S001	00-mYDDE278wk2zpTX2wPZ9Qf
107		Vesicles Paraspeckle	1	0.000	1.000	184	200000818	200000046	Not-Trans anti-PSPC1-A546 8C-S-PSPC1 V2.00	0	28. Not-Trans and anti-PSPC1-A546_Pos003_S001	00-mYDDE278wk2zpTX2wPZ9Qf
133		Vesicles Paraspeckle	1	0.000	1.000	184	200000819	200000047	Not-Trans anti-PSPC1-A546 8C-S-PSPC1 V2.00	0	28. Not-Trans and anti-PSPC1-A546_Pos003_S001	00-mYDDE278wk2zpTX2wPZ9Qf
97		Vesicles Paraspeckle	1	0.000	1.000	184	200000820	200000048	Not-Trans anti-PSPC1-A546 8C-S-PSPC1 V2.00	0	28. Not-Trans and anti-PSPC1-A546_Pos003_S001	00-mYDDE278wk2zpTX2wPZ9Qf
123		Vesicles Paraspeckle	1	0.000	1.000	184	200000821	200000049	Not-Trans anti-PSPC1-A546 8C-S-PSPC1 V2.00	0	28. Not-Trans and anti-PSPC1-A546_Pos003_S001	00-mYDDE278wk2zpTX2wPZ9Qf
131		Vesicles Paraspeckle	1	0.000	1.000	184	200000822	200000050	Not-Trans anti-PSPC1-A546 8C-S-PSPC1 V2.00	0	28. Not-Trans and anti-PSPC1-A546_Pos003_S001	00-mYDDE278wk2zpTX2wPZ9Qf
163		Vesicles Paraspeckle	1	0.000	1.000	184	200000823	200000051	Not-Trans anti-PSPC1-A546 8C-S-PSPC1 V2.00	0	28. Not-Trans and anti-PSPC1-A546_Pos003_S001	00-mYDDE278wk2zpTX2wPZ9Qf
121		Vesicles Paraspeckle	1	0.000	1.000	184	200000824	200000052	Not-Trans anti-PSPC1-A546 8C-S-PSPC1 V2.00	0	28. Not-Trans and anti-PSPC1-A546_Pos003_S001	00-mYDDE278wk2zpTX2wPZ9Qf
162		Vesicles Paraspeckle	1	0.000	1.000	184	200000825	200000053	Not-Trans anti-PSPC1-A546 8C-S-PSPC1 V2.00	0	28. Not-Trans and anti-PSPC1-A546_Pos003_S001	00-mYDDE278wk2zpTX2wPZ9Qf
107		Vesicles Paraspeckle	1	0.000	1.000	184	200000826	200000054	Not-Trans anti-PSPC1-A546 8C-S-PSPC1 V2.00	0	28. Not-Trans and anti-PSPC1-A546_Pos003_S001	00-mYDDE278wk2zpTX2wPZ9Qf
101		Vesicles Paraspeckle	1	0.000	1.000	185	200000827	200000055	Not-Trans anti-PSPC1-A546 8C-S-PSPC1 V2.00	0	28. Not-Trans and anti-PSPC1-A546_Pos003_S001	00-mYDDE278wk2zpTX2wPZ9Qf
139		Vesicles Paraspeckle	1	0.000	1.000	185	200000828	200000056	Not-Trans anti-PSPC1-A546 8C-S-PSPC1 V2.00	0	28. Not-Trans and anti-PSPC1-A546_Pos003_S001	00-mYDDE278wk2zpTX2wPZ9Qf
176		Vesicles Paraspeckle	1	0.000	1.000	185	200000829	200000057	Not-Trans anti-PSPC1-A546 8C-S-PSPC1 V2.00	0	28. Not-Trans and anti-PSPC1-A546_Pos003_S001	00-mYDDE278wk2zpTX2wPZ9Qf
162		Vesicles Paraspeckle	1	0.000	1.000	185	200000830	200000058	Not-Trans anti-PSPC1-A546 8C-S-PSPC1 V2.00	0	28. Not-Trans and anti-PSPC1-A546_Pos003_S001	00-mYDDE278wk2zpTX2wPZ9Qf
103		Vesicles Paraspeckle	1	0.000	1.000	185	200000831	200000059	Not-Trans anti-PSPC1-A546 8C-S-PSPC1 V2.00	0	28. Not-Trans and anti-PSPC1-A546_Pos003_S001	00-mYDDE278wk2zpTX2wPZ9Qf
121		Vesicles Paraspeckle	1	0.000	1.000	187	200000832	200000060	Not-Trans anti-PSPC1-A546 8C-S-PSPC1 V2.00	0	28. Not-Trans and anti-PSPC1-A546_Pos003_S001	00-mYDDE278wk2zpTX2wPZ9Qf
112		Vesicles Paraspeckle	1	0.000	1.000	188	200000833	200000061	Not-Trans anti-PSPC1-A546 8C-S-PSPC1 V2.00	0	28. Not-Trans and anti-PSPC1-A546_Pos003_S001	00-mYDDE278wk2zpTX2wPZ9Qf
113		Vesicles Paraspeckle	1	0.000	1.000	188	200000834	200000062	Not-Trans anti-PSPC1-A546 8C-S-PSPC1 V2.00	0	28. Not-Trans and anti-PSPC1-A546_Pos003_S001	00-mYDDE278wk2zpTX2wPZ9Qf
119		Vesicles Paraspeckle	1	0.000	1.000	188	200000835	200000063	Not-Trans anti-PSPC1-A546 8C-S-PSPC1 V2.00	0	28. Not-Trans and anti-PSPC1-A546_Pos003_S001	00-mYDDE278wk2zpTX2wPZ9Qf
101		Vesicles Paraspeckle	1	0.000	1.000	188	200000836	200000064	Not-Trans anti-PSPC1-A546 8C-S-PSPC1 V2.00	0	28. Not-Trans and anti-PSPC1-A546_Pos003_S001	00-mYDDE278wk2zpTX2wPZ9Qf
99		Vesicles Paraspeckle	1	0.000	1.000	189	200000837	200000065	Not-Trans anti-PSPC1-A546 8C-S-PSPC1 V2.00	0	28. Not-Trans and anti-PSPC1-A546_Pos003_S001	00-mYDDE278wk2zpTX2wPZ9Qf
172		Vesicles Paraspeckle	1	0.000	1.000	189	200000838	200000066	Not-Trans anti-PSPC1-A546 8C-S-PSPC1 V2.00	0	28. Not-Trans and anti-PSPC1-A546_Pos003_S001	00-mYDDE278wk2zpTX2wPZ9Qf
113		Vesicles Paraspeckle	1	0.000	1.000	189	200000839	200000067	Not-Trans anti-PSPC1-A546 8C-S-PSPC1 V2.00	0	28. Not-Trans and anti-PSPC1-A546_Pos003_S001	00-mYDDE278wk2zpTX2wPZ9Qf
179		Vesicles Paraspeckle	1	0.000	1.000	190	200000840	200000068	Not-Trans anti-PSPC1-A546 8C-S-PSPC1 V2.00	0	28. Not-Trans and anti-PSPC1-A546_Pos003_S001	00-mYDDE278wk2zpTX2wPZ9Qf
125		Vesicles Paraspeckle	1	0.000	1.000	190	200000841	200000069	Not-Trans anti-PSPC1-A546 8C-S-PSPC1 V2.00	0	28. Not-Trans and anti-PSPC1-A546_Pos003_S001	00-mYDDE278wk2zpTX2wPZ9Qf
174		Vesicles Paraspeckle	1	0.000	1.000	190	200000842	200000070	Not-Trans anti-PSPC1-A546 8C-S-PSPC1 V2.00	0	28. Not-Trans and anti-PSPC1-A546_Pos003_S001	00-mYDDE278wk2zpTX2wPZ9Qf
123		Vesicles Paraspeckle	1	0.000	1.000	190	200000843	200000071	Not-Trans anti-PSPC1-A546 8C-S-PSPC1 V2.00	0	28. Not-Trans and anti-PSPC1-A546_Pos003_S001	00-mYDDE278wk2zpTX2wPZ9Qf
98		Vesicles Paraspeckle	1	0.000	1.000	190	200000844	200000072	Not-Trans anti-PSPC1-A546 8C-S-PSPC1 V2.00	0	28. Not-Trans and anti-PSPC1-A546_Pos003_S001	00-mYDDE278wk2zpTX2wPZ9Qf
98		Vesicles Paraspeckle	1	0.000	1.000	190	200000845	200000073	Not-Trans anti-PSPC1-A546 8C-S-PSPC1 V2.00	0	28. Not-Trans and anti-PSPC1-A546_Pos003_S001	00-mYDDE278wk2zpTX2wPZ9Qf
162		Vesicles Paraspeckle	1	0.000	1.000	190	200000846	200000074	Not-Trans anti-PSPC1-A546 8C-S-PSPC1 V2.00	0	28. Not-Trans and anti-PSPC1-A546_Pos003_S001	00-mYDDE278wk2zpTX2wPZ9Qf
103		Vesicles Paraspeckle	1	0.000	1.000	190	200000847	200000075	Not-Trans anti-PSPC1-A546 8C-S-PSPC1 V2.00	0	28. Not-Trans and anti-PSPC1-A546_Pos003_S001	00-mYDDE278wk2zpTX2wPZ9Qf
108		Vesicles Paraspeckle	1	0.000	1.000	190	200000848	200000076	Not-Trans anti-PSPC1-A546 8C-S-PSPC1 V2.00	0	28. Not-Trans and anti-PSPC1-A546_Pos003_S001	00-mYDDE278wk2zpTX2wPZ9Qf
126		Vesicles Paraspeckle	1	0.000	1.000	191	200000849	200000077	Not-Trans anti-PSPC1-A546 8C-S-PSPC1 V2.00	0	28. Not-Trans and anti-PSPC1-A546_Pos003_S001	00-mYDDE278wk2zpTX2wPZ9Qf
90		Vesicles Paraspeckle	1	0.000	1.000	192	200000850	200000078	Not-Trans anti-PSPC1-A546 8C-S-PSPC1 V2.00	0	28. Not-Trans and anti-PSPC1-A546_Pos003_S001	00-mYDDE278wk2zpTX2wPZ9Qf
96		Vesicles Paraspeckle	1	0.000	1.000	196	200000851	200000079	Not-Trans anti-PSPC1-A546 8C-S-PSPC1 V2.00	0	28. Not-Trans and anti-PSPC1-A546_Pos003_S001	00-mYDDE278wk2zpTX2wPZ9Qf
101		Vesicles Paraspeckle	1	0.000	1.000	196	200000852	200000080	Not-Trans anti-PSPC1-A546 8C-S-PSPC1 V2.00	0	28. Not-Trans and anti-PSPC1-A546_Pos003_S001	00-mYDDE278wk2zpTX2wPZ9Qf
110		Vesicles Paraspeckle	1	0.000	1.000	197	200000853	200000081	Not-Trans anti-PSPC1-A546 8C-S-PSPC1 V2.00	0	28. Not-Trans and anti-PSPC1-A546_Pos003_S001	00-mYDDE278wk2zpTX2wPZ9Qf
101		Vesicles Paraspeckle	1	0.000	1.000	198	200000854	200000082	Not-Trans anti-PSPC1-A546 8C-S-PSPC1 V2.00	0	28. Not-Trans and anti-PSPC1-A546_Pos003_S001	00-mYDDE278wk2zpTX2wPZ9Qf
81		Vesicles Paraspeckle	1	0.000	1.000	198	200000855	200000083	Not-Trans anti-PSPC1-A546 8C-S-PSPC1 V2.00	0	28. Not-Trans and anti-PSPC1-A546_Pos003_S001	00-mYDDE278wk2zpTX2wPZ9Qf
141		Vesicles Paraspeckle	1	0.000	1.000	198	200000856	200000084	Not-Trans anti-PSPC1-A546 8C-S-PSPC1 V2.00	0	28. Not-Trans and anti-PSPC1-A546_Pos003_S001	00-mYDDE278wk2zpTX2wPZ9Qf
98		Vesicles Paraspeckle	1	0.000	1.000	198	200000857	200000085	Not-Trans anti-PSPC1-A546 8C-S-PSPC1 V2.00	0	28. Not-Trans and anti-PSPC1-A546_Pos003_S001	00-mYDDE278wk2zpTX2wPZ9Qf
99		Vesicles Paraspeckle	1	0.000	1.000	198	200000858	200000086	Not-Trans anti-PSPC1-A546 8C-S-PSPC1 V2.00	0	28. Not-Trans and anti-PSPC1-A546_Pos003_S001	00-mYDDE278wk2zpTX2wPZ9Qf
102		Vesicles Paraspeckle	1	0.000	1.000	198	200000859	200000087	Not-Trans anti-PSPC1-A546 8C-S-PSPC1 V2.00	0	28. Not-Trans and anti-PSPC1-A546_Pos003_S001	00-mYDDE278wk2zpTX2wPZ9Qf
104		Vesicles Paraspeckle	1	0.000	1.000	198	200000860	200000088	Not-Trans anti-PSPC1-A546 8C-S-PSPC1 V2.00	0	28. Not-Trans and anti-PSPC1-A546_Pos003_S001	00-mYDDE278wk2zpTX2wPZ9Qf
94		Vesicles Paraspeckle	1	0.000	1.000	198	200000861	200000089	Not-Trans anti-PSPC1-A546 8C-S-PSPC1 V2.00	0	28. Not-Trans and anti-PSPC1-A546_Pos003_S001	00-mYDDE278wk2zpTX2wPZ9Qf
208		Vesicles Paraspeckle	1	0.000	1.000	200	200000862	200000090	Not-Trans anti-PSPC1-A546 8C-S-PSPC1 V2.00	0	28. Not-Trans and anti-PSPC1-A546_Pos003_S001	00-mYDDE278wk2zpTX2wPZ9Qf
95		Vesicles Paraspeckle	1	0.000	1.000	200	200000863	200000091	Not-Trans anti-PSPC1-A546 8C-S-PSPC1 V2.00	0	28. Not-Trans and anti-PSPC1-A546_Pos003_S001	00-mYDDE278wk2zpTX2wPZ9Qf
152		Vesicles Paraspeckle	1	0.000	1.000	200	200000864	200000092	Not-Trans anti-PSPC1-A546 8C-S-PSPC1 V2.00	0	28. Not-Trans and anti-PSPC1-A546_Pos003_S001	00-mYDDE278wk2zpTX2wPZ9Qf
148		Vesicles Paraspeckle	1	0.000	1.000	201	200000865	200000093	Not-Trans anti-PSPC1-A546 8C-S-PSPC1 V2.00	0	28. Not-Trans and anti-PSPC1-A546_Pos003_S001	00-mYDDE278wk2zpTX2wPZ9Qf
149		Vesicles Paraspeckle	1	0.000	1.000	201	200000866	200000094	Not-Trans anti-PSPC1-A546 8C-S-PSPC1 V2.00	0	28. Not-Trans and anti-PSPC1-A546_Pos003_S001	00-mYDDE278wk2zpTX2wPZ9Qf
146		Vesicles Paraspeckle	1	0.000	1.000	201	200000867	200000095	Not-Trans anti-PSPC1-A546 8C-S-PSPC1 V2.00	0	28. Not-Trans and anti-PSPC1-A546_Pos003_S001	00-mYDDE278wk2zpTX2wPZ9Qf
102		Vesicles Paraspeckle	1	0.000	1.000	201	200000868	200000096	Not-Trans anti-PSPC1-A546 8C-S-PSPC1 V2.00	0	28. Not-Trans and anti-PSPC1-A546_Pos003_S001	00-mYDDE278wk2zpTX2wPZ9Qf
198		Vesicles Paraspeckle	1	0.000	1.000	201	200000869	200000097	Not-Trans anti-PSPC1-A546 8C-S-PSPC1 V2.00	0	28. Not-Trans and anti-PSPC1-A546_Pos003_S001	00-mYDDE278wk2zpTX2wPZ9Qf
150		Vesicles Paraspeckle	1	0.000	1.000	201	200000870	200000098	Not-Trans anti-PSPC1-A546 8C-S-PSPC1 V2.00	0	28. Not-Trans and anti-PSPC1-A546_Pos003_S001	00-mYDDE278wk2zpTX2wPZ9Qf
155		Vesicles Paraspeckle	1	0.000	1.000	201	200000871	200000099	Not-Trans anti-PSPC1-A546 8C-S-PSPC1 V2.00	0	28. Not-Trans and anti-PSPC1-A546_Pos003_S001	00-mYDDE278wk2zpTX2wPZ9Qf
173		Vesicles Paraspeckle	1	0.000	1.000	204	200000872	200000100	Not-Trans anti-PSPC1-A546 8C-S-PSPC1 V2.00	0	28. Not-Trans and anti-PSPC1-A546_Pos003_S001	00-mYDDE278wk2zpTX2wPZ9Qf
93		Vesicles Paraspeckle	1	0.000	1.000	204	200000873	200000101	Not-Trans anti-PSPC1-A546 8C-S-PSPC1 V2.00	0	28. Not-Trans and anti-PSPC1-A546_Pos003_S001	00-mYDDE278wk2zpTX2wPZ9Qf
131		Vesicles Paraspeckle	1	0.000	1.000	204	200000874	200000102	Not-Trans anti-PSPC1-A546 8C-S-PSPC1 V2.00	0	28. Not-Trans and anti-PSPC1-A546_Pos003_S001	00-mYDDE278wk2zpTX2wPZ9Qf
83		Vesicles Paraspeckle	1	0.000	1.000	206	200000875	200000103	Not-Trans anti-PSPC1-A546 8C-S-PSPC1 V2.00	0	28. Not-Trans and anti-PSPC1-A546_Pos003_S001	00-mYDDE278wk2zpTX2wPZ9Qf
188		Vesicles Paraspeckle	1	0.000	1.000	206	200000876	200000104	Not-Trans anti-PSPC1-A546 8C-S-PSPC1 V2.00	0	28. Not-Trans and anti-PSPC1-A546_Pos003_S001	00-mYDDE278wk2zpTX2wPZ9Qf
164		Vesicles Paraspeckle	1	0.000	1.000	206	200000877	200000105	Not-Trans anti-PSPC1-A546 8C-S-PSPC1 V2.00	0	28. Not-Trans and anti-PSPC1-A546_Pos003_S001	00-mYDDE278wk2zpTX2wPZ9Qf
156		Vesicles Paraspeckle	1	0.000	1.000	206	200000878	200000106	Not-Trans anti-PSPC1-A546 8C-S-PSPC1 V2.00	0	28. Not-Trans and anti-PSPC1-A546_Pos003_S001	00-mYDDE278wk2zpTX2wPZ9Qf
115		Vesicles Paraspeckle	1	0.000	1.000	206	200000879	200000107	Not-Trans anti-PSPC1-A546 8C-S-PSPC1 V2.00	0	28. Not-Trans and anti-PSPC1-A546_Pos003_S001	00-mYDDE278wk2zpTX2wPZ9Qf
82		Vesicles Paraspeckle	1	0.000	1.000	206	200000880	200000108	Not-Trans anti-PSPC1-A546 8C-S-PSPC1 V2.00	0	28. Not-Trans and anti-PSPC1-A546_Pos003_S001	00-mYDDE278wk2zpTX2wPZ9Qf
127		Vesicles Paraspeckle	1	0.000	1.000	208	200000881	200000109	Not-Trans anti-PSPC1-A546 8C-S-PSPC1 V2.00	0	28. Not-Trans and anti-PSPC1-A546_Pos003_S001	00-mYDDE278wk2zpTX2wPZ9Qf
107		Vesicles Paraspeckle	1	0.000	1.000	208	200000882	200000110	Not-Trans anti-PSPC1-A546 8C-S-PSPC1 V2.00	0	28. Not-Trans and anti-PSPC1-A546_Pos003_S001	00-mYDDE278wk2zpTX2wPZ9Qf
91		Vesicles Paraspeckle	1	0.000	1.000	208	200000883	200000111	Not-Trans anti-PSPC1-A546 8C-S-PSPC1 V2.00	0	28. Not-Trans and anti-PSPC1-A546_Pos003_S001	00-mYDDE278wk2zpTX2wPZ9Qf
141		Vesicles Paraspeckle	1	0.000	1.000	208	200000884	200000112	Not-Trans anti-PSPC1-A546 8C-S-PSPC1 V2.00	0	28. Not-Trans and anti-PSPC1-A546_Pos003_S001	00-mYDDE278wk2zpTX2wPZ9Qf
102		Vesicles Paraspeckle	1	0.000	1.000	208	200000885	200000113	Not-Trans anti-PSPC1-A546 8C-S-PSPC1 V2.00	0	28. Not-Trans and anti-PSPC1-A546_Pos003_S001	00-mYDDE278wk2zpTX2wPZ9Qf
101		Vesicles Paraspeckle	1	0.000	1.000	208	200000886	200000114	Not-Trans anti-PSPC1-A546 8C-S-PSPC1 V2.00	0	28. Not-Trans and anti-PSPC1-A546_Pos003_S001	00-mYDDE278wk2zpTX2wPZ9Qf
104		Vesicles Paraspeckle	1	0.000	1.000	209	200000887	200000000	Not-Trans anti-PSPC1-A546 8C-S-PSPC1 V2.00	0	28. Not-Trans and anti-PSPC1-A546_Pos004_S001	00-sRHQ4moBQovDaWAexpVxo5
104		Vesicles Paraspeckle	1	0.000	1.000	209	200000888	200000001	Not-Trans anti-PSPC1-A546 8C-S-PSPC1 V2.00	0	28. Not-Trans and anti-PSPC1-A546_Pos004_S001	00-sRHQ4moBQovDaWAexpVxo5
104		Vesicles Paraspeckle	1	0.000	1.000	209	200000889	200000002	Not-Trans anti-PSPC1-A546 8C-S-PSPC1 V2.00	0	28. Not-Trans and anti-PSPC1-A546_Pos004_S001	00-sRHQ4moBQovDaWAexpVxo5
112		Vesicles Paraspeckle	1	0.000	1.000	209	200000890	200000003	Not-Trans anti-PSPC1-A546 8C-S-PSPC1 V2.00	0	28. Not-Trans and anti-PSPC1-A546_Pos004_S001	00-sRHQ4moBQovDaWAexpVxo5
88		Vesicles Paraspeckle	1	0.000	1.000	209	200000891	200000004	Not-Trans anti-PSPC1-A546 8C-S-PSPC1 V2.00	0	28. Not-Trans and anti-PSPC1-A546_Pos004_S001	00-sRHQ4moBQovDaWAexpVxo5
81		Vesicles Paraspeckle	1	0.000	1.000	209	200000892	200000005	Not-Trans anti-PSPC1-A546 8C-S-PSPC1 V2.00	0	28. Not-Trans and anti-PSPC1-A546_Pos004_S001	00-sRHQ4moBQovDaWAexpVxo5
97		Vesicles Paraspeckle	1	0.000	1.000	209	200000893	200000006	Not-Trans anti-PSPC1-A546 8C-S-PSPC1 V2.00	0	28. Not-Trans and anti-PSPC1-A546_Pos004_S001	00-sRHQ4moBQovDaWAexpVxo5
108		Vesicles Paraspeckle	1	0.000	1.000	209	200000894	200000007	Not-Trans anti-PSPC1-A546 8C-S-PSPC1 V2.00	0	28. Not-Trans and anti-PSPC1-A546_Pos004_S001	00-sRHQ4moBQovDaWAexpVxo5
82		Vesicles Paraspeckle	1	0.000	1.000	209	200000895	200000008	Not-Trans anti-PSPC1-A546 8C-S-PSPC1 V2.00	0	28. Not-Trans and anti-PSPC1-A546_Pos004_S001	00-sRHQ4moBQovDaWAexpVxo5
107		Vesicles Paraspeckle	1	0.000	1.000	209	200000896	200000009	Not-Trans anti-PSPC1-A546 8C-S-PSPC1 V2.00	0	28. Not-Trans and anti-PSPC1-A546_Pos004_S001	00-sRHQ4moBQovDaWAexpVxo5
120		Vesicles Paraspeckle	1	0.000	1.000	209	200000897	200000010	Not-Trans anti-PSPC1-A546 8C-S-PSPC1 V2.00	0	28. Not-Trans and anti-PSPC1-A546_Pos004_S001	00-sRHQ4moBQovDaWAexpVxo5
82		Vesicles Paraspeckle	1	0.000	1.000	209	200000898	200000011	Not-Trans anti-PSPC1-A546 8C-S-PSPC1 V2.00	0	28. Not-Trans and anti-PSPC1-A546_Pos004_S001	00-sRHQ4moBQovDaWAexpVxo5
90		Vesicles Paraspeckle	1	0.000	1.000	209	200000899	200000012	Not-Trans anti-PSPC1-A546 8C-S-PSPC1 V2.00	0	28. Not-Trans and anti-PSPC1-A546_Pos004_S001	00-sRHQ4moBQovDaWAexpVxo5
97		Vesicles Paraspeckle	1	0.000	1.000	209	200000900	200000013	Not-Trans anti-PSPC1-A546 8C-S-PSPC1 V2.00	0	28. Not-Trans and anti-PSPC1-A546_Pos004_S001	00-sRHQ4moBQovDaWAexpVxo5
89		Vesicles Paraspeckle	1	0.000	1.000	209	200000901	200000014	Not-Trans anti-PSPC1-A546 8C-S-PSPC1 V2.00	0	28. Not-Trans and anti-PSPC1-A546_Pos004_S001	00-sRHQ4moBQovDaWAexpVxo5
116		Vesicles Paraspeckle	1	0.000	1.000	210	200000902	200000015	Not-Trans anti-PSPC1-A546 8C-S-PSPC1 V2.00	0	28. Not-Trans and anti-PSPC1-A546_Pos004_S001	00-sRHQ4moBQovDaWAexpVxo5
109		Vesicles Paraspeckle	1	0.000	1.000	210	200000903	200000016	Not-Trans anti-PSPC1-A546 8C-S-PSPC1 V2.00	0	28. Not-Trans and anti-PSPC1-A546_Pos004_S001	00-sRHQ4moBQovDaWAexpVxo5
94		Vesicles Paraspeckle	1	0.000	1.000	210	200000904	200000017	Not-Trans anti-PSPC1-A546 8C-S-PSPC1 V2.00	0	28. Not-Trans and anti-PSPC1-A546_Pos004_S001	00-sRHQ4moBQovDaWAexpVxo5
102		Vesicles Paraspeckle	1	0.000	1.000	210	200000905	200000018	Not-Trans anti-PSPC1-A546 8C-S-PSPC1 V2.00	0	28. Not-Trans and anti-PSPC1-A546_Pos004_S001	00-sRHQ4moBQovDaWAexpVxo5
151		Vesicles Paraspeckle	1	0.000	1.000	210	200000906	200000019	Not-Trans anti-PSPC1-A546 8C-S-PSPC1 V2.00	0	28. Not-Trans and anti-PSPC1-A546_Pos004_S001	00-sRHQ4moBQovDaWAexpVxo5
84		Vesicles Paraspeckle	1	0.000	1.000	210	200000907	200000020	Not-Trans anti-PSPC1-A546 8C-S-PSPC1 V2.00	0	28. Not-Trans and anti-PSPC1-A546_Pos004_S001	00-sRHQ4moBQovDaWAexpVxo5
117		Vesicles Paraspeckle	1	0.000	1.000	210	200000908	200000021	Not-Trans anti-PSPC1-A546 8C-S-PSPC1 V2.00	0	28. Not-Trans and anti-PSPC1-A546_Pos004_S001	00-sRHQ4moBQovDaWAexpVxo5
104		Vesicles Paraspeckle	1	0.000	1.000	210	200000909	200000022	Not-Trans anti-PSPC1-A546 8C-S-PSPC1 V2.00	0	28. Not-Trans and anti-PSPC1-A546_Pos004_S001	00-sRHQ4moBQovDaWAexpVxo5
112		Vesicles Paraspeckle	1	0.000	1.000	210	200000910	200000023	Not-Trans anti-PSPC1-A546 8C-S-PSPC1 V2.00	0	28. Not-Trans and anti-PSPC1-A546_Pos004_S001	00-sRHQ4moBQovDaWAexpVxo5
96		Vesicles Paraspeckle	1	0.000	1.000	211	200000911	200000024	Not-Trans anti-PSPC1-A546 8C-S-PSPC1 V2.00	0	28. Not-Trans and anti-PSPC1-A546_Pos004_S001	00-sRHQ4moBQovDaWAexpVxo5
148		Vesicles Paraspeckle	1	0.000	1.000	211	200000912	200000025	Not-Trans anti-PSPC1-A546 8C-S-PSPC1 V2.00	0	28. Not-Trans and anti-PSPC1-A546_Pos004_S001	00-sRHQ4moBQovDaWAexpVxo5
122		Vesicles Paraspeckle	1	0.000	1.000	211	200000913	200000026	Not-Trans anti-PSPC1-A546 8C-S-PSPC1 V2.00	0	28. Not-Trans and anti-PSPC1-A546_Pos004_S001	00-sRHQ4moBQovDaWAexpVxo5
137		Vesicles Paraspeckle	1	0.000	1.000	211	200000914	200000027	Not-Trans anti-PSPC1-A546 8C-S-PSPC1 V2.00	0	28. Not-Trans and anti-PSPC1-A546_Pos004_S001	00-sRHQ4moBQovDaWAexpVxo5
129		Vesicles Paraspeckle	1	0.000	1.000	211	200000915	200000028	Not-Trans anti-PSPC1-A546 8C-S-PSPC1 V2.00	0	28. Not-Trans and anti-PSPC1-A546_Pos004_S001	00-sRHQ4moBQovDaWAexpVxo5
137		Vesicles Paraspeckle	1	0.000	1.000	211	200000916	200000029	Not-Trans anti-PSPC1-A546 8C-S-PSPC1 V2.00	0	28. Not-Trans and anti-PSPC1-A546_Pos004_S001	00-sRHQ4moBQovDaWAexpVxo5
88		Vesicles Paraspeckle	1	0.000	1.000	211	200000917	200000030	Not-Trans anti-PSPC1-A546 8C-S-PSPC1 V2.00	0	28. Not-Trans and anti-PSPC1-A546_Pos004_S001	00-sRHQ4moBQovDaWAexpVxo5
213		Vesicles Paraspeckle	1	0.000	1.000	211	200000918	200000031	Not-Trans anti-PSPC1-A546 8C-S-PSPC1 V2.00	0	28. Not-Trans and anti-PSPC1-A546_Pos004_S001	00-sRHQ4moBQovDaWAexpVxo5
97		Vesicles Paraspeckle	1	0.000	1.000	211	200000919	200000032	Not-Trans anti-PSPC1-A546 8C-S-PSPC1 V2.00	0	28. Not-Trans and anti-PSPC1-A546_Pos004_S001	00-sRHQ4moBQovDaWAexpVxo5
123		Vesicles Paraspeckle	1	0.000	1.000	211	200000920	200000033	Not-Trans anti-PSPC1-A546 8C-S-PSPC1 V2.00	0	28. Not-Trans and anti-PSPC1-A546_Pos004_S001	00-sRHQ4moBQovDaWAexpVxo5
205		Vesicles Paraspeckle	1	0.000	1.000	211	200000921	200000034	Not-Trans anti-PSPC1-A546 8C-S-PSPC1 V2.00	0	28. Not-Trans and anti-PSPC1-A546_Pos004_S001	00-sRHQ4moBQovDaWAexpVxo5
193		Vesicles Paraspeckle	1	0.000	1.000	211	200000922	200000035	Not-Trans anti-PSPC1-A546 8C-S-PSPC1 V2.00	0	28. Not-Trans and anti-PSPC1-A546_Pos004_S001	00-sRHQ4moBQovDaWAexpVxo5
193		Vesicles Paraspeckle	1	0.000	1.000	211	200000923	200000036	Not-Trans anti-PSPC1-A546 8C-S-PSPC1 V2.00	0	28. Not-Trans and anti-PSPC1-A546_Pos004_S001	00-sRHQ4moBQovDaWAexpVxo5
97		Vesicles Paraspeckle	1	0.000	1.000	211	200000924	200000037	Not-Trans anti-PSPC1-A546 8C-S-PSPC1 V2.00	0	28. Not-Trans and anti-PSPC1-A546_Pos004_S001	00-sRHQ4moBQovDaWAexpVxo5
208		Vesicles Paraspeckle	1	0.000	1.000	211	200000925	200000038	Not-Trans anti-PSPC1-A546 8C-S-PSPC1 V2.00	0	28. Not-Trans and anti-PSPC1-A546_Pos004_S001	00-sRHQ4moBQovDaWAexpVxo5
170		Vesicles Paraspeckle	1	0.000	1.000	211	200000926	200000039	Not-Trans anti-PSPC1-A546 8C-S-PSPC1 V2.00	0	28. Not-Trans and anti-PSPC1-A546_Pos004_S001	00-sRHQ4moBQovDaWAexpVxo5
180		Vesicles Paraspeckle	1	0.000	1.000	211	200000927	200000040	Not-Trans anti-PSPC1-A546 8C-S-PSPC1 V2.00	0	28. Not-Trans and anti-PSPC1-A546_Pos004_S001	00-sRHQ4moBQovDaWAexpVxo5
255		Vesicles Paraspeckle	1	0.000	1.000	211	200000928	200000041	Not-Trans anti-PSPC1-A546 8C-S-PSPC1 V2.00	0	28. Not-Trans and anti-PSPC1-A546_Pos004_S001	00-sRHQ4moBQovDaWAexpVxo5
100		Vesicles Paraspeckle	1	0.000	1.000	211	200000929	200000042	Not-Trans anti-PSPC1-A546 8C-S-PSPC1 V2.00	0	28. Not-Trans and anti-PSPC1-A546_Pos004_S001	00-sRHQ4moBQovDaWAexpVxo5
124		Vesicles Paraspeckle	1	0.000	1.000	211	200000930	200000043	Not-Trans anti-PSPC1-A546 8C-S-PSPC1 V2.00	0	28. Not-Trans and anti-PSPC1-A546_Pos004_S001	00-sRHQ4moBQovDaWAexpVxo5
137		Vesicles Paraspeckle	1	0.000	1.000	211	200000931	200000044	Not-Trans anti-PSPC1-A546 8C-S-PSPC1 V2.00	0	28. Not-Trans and anti-PSPC1-A546_Pos004_S001	00-sRHQ4moBQovDaWAexpVxo5
96		Vesicles Paraspeckle	1	0.000	1.000	212	200000932	200000045	Not-Trans anti-PSPC1-A546 8C-S-PSPC1 V2.00	0	28. Not-Trans and anti-PSPC1-A546_Pos004_S001	00-sRHQ4moBQovDaWAexpVxo5
107		Vesicles Paraspeckle	1	0.000	1.000	212	200000933	200000046	Not-Trans anti-PSPC1-A546 8C-S-PSPC1 V2.00	0	28. Not-Trans and anti-PSPC1-A546_Pos004_S001	00-sRHQ4moBQovDaWAexpVxo5
111		Vesicles Paraspeckle	1	0.000	1.000	212	200000934	200000047	Not-Trans anti-PSPC1-A546 8C-S-PSPC1 V2.00	0	28. Not-Trans and anti-PSPC1-A546_Pos004_S001	00-sRHQ4moBQovDaWAexpVxo5
122		Vesicles Paraspeckle	1	0.000	1.000	212	200000935	200000048	Not-Trans anti-PSPC1-A546 8C-S-PSPC1 V2.00	0	28. Not-Trans and anti-PSPC1-A546_Pos004_S001	00-sRHQ4moBQovDaWAexpVxo5
98		Vesicles Paraspeckle	1	0.000	1.000	212	200000936	200000049	Not-Trans anti-PSPC1-A546 8C-S-PSPC1 V2.00	0	28. Not-Trans and anti-PSPC1-A546_Pos004_S001	00-sRHQ4moBQovDaWAexpVxo5
127		Vesicles Paraspeckle	1	0.000	1.000	212	200000937	200000050	Not-Trans anti-PSPC1-A546 8C-S-PSPC1 V2.00	0	28. Not-Trans and anti-PSPC1-A546_Pos004_S001	00-sRHQ4moBQovDaWAexpVxo5
106		Vesicles Paraspeckle	1	0.000	1.000	212	200000938	200000051	Not-Trans anti-PSPC1-A546 8C-S-PSPC1 V2.00	0	28. Not-Trans and anti-PSPC1-A546_Pos004_S001	00-sRHQ4moBQovDaWAexpVxo5
158		Vesicles Paraspeckle	1	0.000	1.000	214	200000939	200000052	Not-Trans anti-PSPC1-A546 8C-S-PSPC1 V2.00	0	28. Not-Trans and anti-PSPC1-A546_Pos004_S001	00-sRHQ4moBQovDaWAexpVxo5
92		Vesicles Paraspeckle	1	0.000	1.000	214	200000940	200000053	Not-Trans anti-PSPC1-A546 8C-S-PSPC1 V2.00	0	28. Not-Trans and anti-PSPC1-A546_Pos004_S001	00-sRHQ4moBQovDaWAexpVxo5
101		Vesicles Paraspeckle	1	0.000	1.000	214	200000941	200000054	Not-Trans anti-PSPC1-A546 8C-S-PSPC1 V2.00	0	28. Not-Trans and anti-PSPC1-A546_Pos004_S001	00-sRHQ4moBQovDaWAexpVxo5
86		Vesicles Paraspeckle	1	0.000	1.000	214	200000942	200000055	Not-Trans anti-PSPC1-A546 8C-S-PSPC1 V2.00	0	28. Not-Trans and anti-PSPC1-A546_Pos004_S001	00-sRHQ4moBQovDaWAexpVxo5
255		Vesicles Paraspeckle	1	0.000	1.000	214	200000943	200000056	Not-Trans anti-PSPC1-A546 8C-S-PSPC1 V2.00	0	28. Not-Trans and anti-PSPC1-A546_Pos004_S001	00-sRHQ4moBQovDaWAexpVxo5
171		Vesicles Paraspeckle	1	0.000	1.000	214	200000944	200000057	Not-Trans anti-PSPC1-A546 8C-S-PSPC1 V2.00	0	28. Not-Trans and anti-PSPC1-A546_Pos004_S001	00-sRHQ4moBQovDaWAexpVxo5
98		Vesicles Paraspeckle	1	0.000	1.000	214	200000945	200000058	Not-Trans anti-PSPC1-A546 8C-S-PSPC1 V2.00	0	28. Not-Trans and anti-PSPC1-A546_Pos004_S001	00-sRHQ4moBQovDaWAexpVxo5
164		Vesicles Paraspeckle	1	0.000	1.000	214	200000946	200000059	Not-Trans anti-PSPC1-A546 8C-S-PSPC1 V2.00	0	28. Not-Trans and anti-PSPC1-A546_Pos004_S001	00-sRHQ4moBQovDaWAexpVxo5
102		Vesicles Paraspeckle	1	0.000	1.000	214	200000947	200000060	Not-Trans anti-PSPC1-A546 8C-S-PSPC1 V2.00	0	28. Not-Trans and anti-PSPC1-A546_Pos004_S001	00-sRHQ4moBQovDaWAexpVxo5
131		Vesicles Paraspeckle	1	0.000	1.000	214	200000948	200000061	Not-Trans anti-PSPC1-A546 8C-S-PSPC1 V2.00	0	28. Not-Trans and anti-PSPC1-A546_Pos004_S001	00-sRHQ4moBQovDaWAexpVxo5
139		Vesicles Paraspeckle	1	0.000	1.000	214	200000949	200000062	Not-Trans anti-PSPC1-A546 8C-S-PSPC1 V2.00	0	28. Not-Trans and anti-PSPC1-A546_Pos004_S001	00-sRHQ4moBQovDaWAexpVxo5
186		Vesicles Paraspeckle	1	0.000	1.000	214	200000950	200000063	Not-Trans anti-PSPC1-A546 8C-S-PSPC1 V2.00	0	28. Not-Trans and anti-PSPC1-A546_Pos004_S001	00-sRHQ4moBQovDaWAexpVxo5
221		Vesicles Paraspeckle	1	0.000	1.000	214	200000951	200000064	Not-Trans anti-PSPC1-A546 8C-S-PSPC1 V2.00	0	28. Not-Trans and anti-PSPC1-A546_Pos004_S001	00-sRHQ4moBQovDaWAexpVxo5
180		Vesicles Paraspeckle	1	0.000	1.000	214	200000952	200000065	Not-Trans anti-PSPC1-A546 8C-S-PSPC1 V2.00	0	28. Not-Trans and anti-PSPC1-A546_Pos004_S001	00-sRHQ4moBQovDaWAexpVxo5
115		Vesicles Paraspeckle	1	0.000	1.000	214	200000953	200000066	Not-Trans anti-PSPC1-A546 8C-S-PSPC1 V2.00	0	28. Not-Trans and anti-PSPC1-A546_Pos004_S001	00-sRHQ4moBQovDaWAexpVxo5
166		Vesicles Paraspeckle	1	0.000	1.000	214	200000954	200000067	Not-Trans anti-PSPC1-A546 8C-S-PSPC1 V2.00	0	28. Not-Trans and anti-PSPC1-A546_Pos004_S001	00-sRHQ4moBQovDaWAexpVxo5
124		Vesicles Paraspeckle	1	0.000	1.000	214	200000955	200000068	Not-Trans anti-PSPC1-A546 8C-S-PSPC1 V2.00	0	28. Not-Trans and anti-PSPC1-A546_Pos004_S001	00-sRHQ4moBQovDaWAexpVxo5
86		Vesicles Paraspeckle	1	0.000	1.000	214	200000956	200000069	Not-Trans anti-PSPC1-A546 8C-S-PSPC1 V2.00	0	28. Not-Trans and anti-PSPC1-A546_Pos004_S001	00-sRHQ4moBQovDaWAexpVxo5
117		Vesicles Paraspeckle	1	0.000	1.000	215	200000957	200000070	Not-Trans anti-PSPC1-A546 8C-S-PSPC1 V2.00	0	28. Not-Trans and anti-PSPC1-A546_Pos004_S001	00-sRHQ4moBQovDaWAexpVxo5
202		Vesicles Paraspeckle	1	0.000	1.000	215	200000958	200000071	Not-Trans anti-PSPC1-A546 8C-S-PSPC1 V2.00	0	28. Not-Trans and anti-PSPC1-A546_Pos004_S001	00-sRHQ4moBQovDaWAexpVxo5
142		Vesicles Paraspeckle	1	0.000	1.000	215	200000959	200000072	Not-Trans anti-PSPC1-A546 8C-S-PSPC1 V2.00	0	28. Not-Trans and anti-PSPC1-A546_Pos004_S001	00-sRHQ4moBQovDaWAexpVxo5
150		Vesicles Paraspeckle	1	0.000	1.000	215	200000960	200000073	Not-Trans anti-PSPC1-A546 8C-S-PSPC1 V2.00	0	28. Not-Trans and anti-PSPC1-A546_Pos004_S001	00-sRHQ4moBQovDaWAexpVxo5
116		Vesicles Paraspeckle	1	0.000	1.000	215	200000961	200000074	Not-Trans anti-PSPC1-A546 8C-S-PSPC1 V2.00	0	28. Not-Trans and anti-PSPC1-A546_Pos004_S001	00-sRHQ4moBQovDaWAexpVxo5
147		Vesicles Paraspeckle	1	0.000	1.000	215	200000962	200000075	Not-Trans anti-PSPC1-A546 8C-S-PSPC1 V2.00	0	28. Not-Trans and anti-PSPC1-A546_Pos004_S001	00-sRHQ4moBQovDaWAexpVxo5
95		Vesicles Paraspeckle	1	0.000	1.000	215	200000963	200000076	Not-Trans anti-PSPC1-A546 8C-S-PSPC1 V2.00	0	28. Not-Trans and anti-PSPC1-A546_Pos004_S001	00-sRHQ4moBQovDaWAexpVxo5
87		Vesicles Paraspeckle	1	0.000	1.000	215	200000964	200000077	Not-Trans anti-PSPC1-A546 8C-S-PSPC1 V2.00	0	28. Not-Trans and anti-PSPC1-A546_Pos004_S001	00-sRHQ4moBQovDaWAexpVxo5
92		Vesicles Paraspeckle	1	0.000	1.000	215	200000965	200000078	Not-Trans anti-PSPC1-A546 8C-S-PSPC1 V2.00	0	28. Not-Trans and anti-PSPC1-A546_Pos004_S001	00-sRHQ4moBQovDaWAexpVxo5
93		Vesicles Paraspeckle	1	0.000	1.000	215	200000966	200000079	Not-Trans anti-PSPC1-A546 8C-S-PSPC1 V2.00	0	28. Not-Trans and anti-PSPC1-A546_Pos004_S001	00-sRHQ4moBQovDaWAexpVxo5
195		Vesicles Paraspeckle	1	0.000	1.000	215	200000967	200000080	Not-Trans anti-PSPC1-A546 8C-S-PSPC1 V2.00	0	28. Not-Trans and anti-PSPC1-A546_Pos004_S001	00-sRHQ4moBQovDaWAexpVxo5
85		Vesicles Paraspeckle	1	0.000	1.000	216	200000968	200000081	Not-Trans anti-PSPC1-A546 8C-S-PSPC1 V2.00	0	28. Not-Trans and anti-PSPC1-A546_Pos004_S001	00-sRHQ4moBQovDaWAexpVxo5
122		Vesicles Paraspeckle	1	0.000	1.000	216	200000969	200000082	Not-Trans anti-PSPC1-A546 8C-S-PSPC1 V2.00	0	28. Not-Trans and anti-PSPC1-A546_Pos004_S001	00-sRHQ4moBQovDaWAexpVxo5
89		Vesicles Paraspeckle	1	0.000	1.000	216	200000970	200000083	Not-Trans anti-PSPC1-A546 8C-S-PSPC1 V2.00	0	28. Not-Trans and anti-PSPC1-A546_Pos004_S001	00-sRHQ4moBQovDaWAexpVxo5
81		Vesicles Paraspeckle	1	0.000	1.000	216	200000971	200000084	Not-Trans anti-PSPC1-A546 8C-S-PSPC1 V2.00	0	28. Not-Trans and anti-PSPC1-A546_Pos004_S001	00-sRHQ4moBQovDaWAexpVxo5
77		Vesicles Paraspeckle	1	0.000	1.000	216	200000972	200000085	Not-Trans anti-PSPC1-A546 8C-S-PSPC1 V2.00	0	28. Not-Trans and anti-PSPC1-A546_Pos004_S001	00-sRHQ4moBQovDaWAexpVxo5
94		Vesicles Paraspeckle	1	0.000	1.000	216	200000973	200000086	Not-Trans anti-PSPC1-A546 8C-S-PSPC1 V2.00	0	28. Not-Trans and anti-PSPC1-A546_Pos004_S001	00-sRHQ4moBQovDaWAexpVxo5
109		Vesicles Paraspeckle	1	0.000	1.000	216	200000974	200000087	Not-Trans anti-PSPC1-A546 8C-S-PSPC1 V2.00	0	28. Not-Trans and anti-PSPC1-A546_Pos004_S001	00-sRHQ4moBQovDaWAexpVxo5
173		Vesicles Paraspeckle	1	0.000	1.000	216	200000975	200000088	Not-Trans anti-PSPC1-A546 8C-S-PSPC1 V2.00	0	28. Not-Trans and anti-PSPC1-A546_Pos004_S001	00-sRHQ4moBQovDaWAexpVxo5
151		Vesicles Paraspeckle	1	0.000	1.000	216	200000976	200000089	Not-Trans anti-PSPC1-A546 8C-S-PSPC1 V2.00	0	28. Not-Trans and anti-PSPC1-A546_Pos004_S001	00-sRHQ4moBQovDaWAexpVxo5
129		Vesicles Paraspeckle	1	0.000	1.000	216	200000977	200000090	Not-Trans anti-PSPC1-A546 8C-S-PSPC1 V2.00	0	28. Not-Trans and anti-PSPC1-A546_Pos004_S001	00-sRHQ4moBQovDaWAexpVxo5
93		Vesicles Paraspeckle	1	0.000	1.000	216	200000978	200000091	Not-Trans anti-PSPC1-A546 8C-S-PSPC1 V2.00	0	28. Not-Trans and anti-PSPC1-A546_Pos004_S001	00-sRHQ4moBQovDaWAexpVxo5
221		Vesicles Paraspeckle	1	0.000	1.000	216	200000979	200000092	Not-Trans anti-PSPC1-A546 8C-S-PSPC1 V2.00	0	28. Not-Trans and anti-PSPC1-A546_Pos004_S001	00-sRHQ4moBQovDaWAexpVxo5
94		Vesicles Paraspeckle	1	0.000	1.000	216	200000980	200000093	Not-Trans anti-PSPC1-A546 8C-S-PSPC1 V2.00	0	28. Not-Trans and anti-PSPC1-A546_Pos004_S001	00-sRHQ4moBQovDaWAexpVxo5
136		Vesicles Paraspeckle	1	0.000	1.000	216	200000981	200000094	Not-Trans anti-PSPC1-A546 8C-S-PSPC1 V2.00	0	28. Not-Trans and anti-PSPC1-A546_Pos004_S001	00-sRHQ4moBQovDaWAexpVxo5
89		Vesicles Paraspeckle	1	0.000	1.000	216	200000982	200000095	Not-Trans anti-PSPC1-A546 8C-S-PSPC1 V2.00	0	28. Not-Trans and anti-PSPC1-A546_Pos004_S001	00-sRHQ4moBQovDaWAexpVxo5
159		Vesicles Paraspeckle	1	0.000	1.000	216	200000983	200000096	Not-Trans anti-PSPC1-A546 8C-S-PSPC1 V2.00	0	28. Not-Trans and anti-PSPC1-A546_Pos004_S001	00-sRHQ4moBQovDaWAexpVxo5
108		Vesicles Paraspeckle	1	0.000	1.000	216	200000984	200000097	Not-Trans anti-PSPC1-A546 8C-S-PSPC1 V2.00	0	28. Not-Trans and anti-PSPC1-A546_Pos004_S001	00-sRHQ4moBQovDaWAexpVxo5
114		Vesicles Paraspeckle	1	0.000	1.000	216	200000985	200000098	Not-Trans anti-PSPC1-A546 8C-S-PSPC1 V2.00	0	28. Not-Trans and anti-PSPC1-A546_Pos004_S001	00-sRHQ4moBQovDaWAexpVxo5
128		Vesicles Paraspeckle	1	0.000	1.000	219	200000986	200000099	Not-Trans anti-PSPC1-A546 8C-S-PSPC1 V2.00	0	28. Not-Trans and anti-PSPC1-A546_Pos004_S001	00-sRHQ4moBQovDaWAexpVxo5
99		Vesicles Paraspeckle	1	0.000	1.000	219	200000987	200000100	Not-Trans anti-PSPC1-A546 8C-S-PSPC1 V2.00	0	28. Not-Trans and anti-PSPC1-A546_Pos004_S001	00-sRHQ4moBQovDaWAexpVxo5
134		Vesicles Paraspeckle	1	0.000	1.000	219	200000988	200000101	Not-Trans anti-PSPC1-A546 8C-S-PSPC1 V2.00	0	28. Not-Trans and anti-PSPC1-A546_Pos004_S001	00-sRHQ4moBQovDaWAexpVxo5
120		Vesicles Paraspeckle	1	0.000	1.000	220	200000989	200000102	Not-Trans anti-PSPC1-A546 8C-S-PSPC1 V2.00	0	28. Not-Trans and anti-PSPC1-A546_Pos004_S001	00-sRHQ4moBQovDaWAexpVxo5
89		Vesicles Paraspeckle	1	0.000	1.000	220	200000990	200000103	Not-Trans anti-PSPC1-A546 8C-S-PSPC1 V2.00	0	28. Not-Trans and anti-PSPC1-A546_Pos004_S001	00-sRHQ4moBQovDaWAexpVxo5
86		Vesicles Paraspeckle	1	0.000	1.000	221	200000991	200000104	Not-Trans anti-PSPC1-A546 8C-S-PSPC1 V2.00	0	28. Not-Trans and anti-PSPC1-A546_Pos004_S001	00-sRHQ4moBQovDaWAexpVxo5
101		Vesicles Paraspeckle	1	0.000	1.000	224	200000992	200000105	Not-Trans anti-PSPC1-A546 8C-S-PSPC1 V2.00	0	28. Not-Trans and anti-PSPC1-A546_Pos004_S001	00-sRHQ4moBQovDaWAexpVxo5
91		Vesicles Paraspeckle	1	0.000	1.000	224	200000993	200000106	Not-Trans anti-PSPC1-A546 8C-S-PSPC1 V2.00	0	28. Not-Trans and anti-PSPC1-A546_Pos004_S001	00-sRHQ4moBQovDaWAexpVxo5
92		Vesicles Paraspeckle	1	0.000	1.000	225	200000994	200000107	Not-Trans anti-PSPC1-A546 8C-S-PSPC1 V2.00	0	28. Not-Trans and anti-PSPC1-A546_Pos004_S001	00-sRHQ4moBQovDaWAexpVxo5
187		Vesicles Paraspeckle	1	0.000	1.000	229	200000995	200000108	Not-Trans anti-PSPC1-A546 8C-S-PSPC1 V2.00	0	28. Not-Trans and anti-PSPC1-A546_Pos004_S001	00-sRHQ4moBQovDaWAexpVxo5
121		Vesicles Paraspeckle	1	0.000	1.000	229	200000996	200000109	Not-Trans anti-PSPC1-A546 8C-S-PSPC1 V2.00	0	28. Not-Trans and anti-PSPC1-A546_Pos004_S001	00-sRHQ4moBQovDaWAexpVxo5
95		Vesicles Paraspeckle	1	0.000	1.000	229	200000997	200000110	Not-Trans anti-PSPC1-A546 8C-S-PSPC1 V2.00	0	28. Not-Trans and anti-PSPC1-A546_Pos004_S001	00-sRHQ4moBQovDaWAexpVxo5
118		Vesicles Paraspeckle	1	0.000	1.000	229	200000998	200000111	Not-Trans anti-PSPC1-A546 8C-S-PSPC1 V2.00	0	28. Not-Trans and anti-PSPC1-A546_Pos004_S001	00-sRHQ4moBQovDaWAexpVxo5
128		Vesicles Paraspeckle	1	0.000	1.000	229	200000999	200000112	Not-Trans anti-PSPC1-A546 8C-S-PSPC1 V2.00	0	28. Not-Trans and anti-PSPC1-A546_Pos004_S001	00-sRHQ4moBQovDaWAexpVxo5
139		Vesicles Paraspeckle	1	0.000	1.000	229	200001000	200000113	Not-Trans anti-PSPC1-A546 8C-S-PSPC1 V2.00	0	28. Not-Trans and anti-PSPC1-A546_Pos004_S001	00-sRHQ4moBQovDaWAexpVxo5
121		Vesicles Paraspeckle	1	0.000	1.000	229	200001001	200000114	Not-Trans anti-PSPC1-A546 8C-S-PSPC1 V2.00	0	28. Not-Trans and anti-PSPC1-A546_Pos004_S001	00-sRHQ4moBQovDaWAexpVxo5
90		Vesicles Paraspeckle	1	0.000	1.000	230	200001002	200000115	Not-Trans anti-PSPC1-A546 8C-S-PSPC1 V2.00	0	28. Not-Trans and anti-PSPC1-A546_Pos004_S001	00-sRHQ4moBQovDaWAexpVxo5
93		Vesicles Paraspeckle	1	0.000	1.000	230	200001003	200000116	Not-Trans anti-PSPC1-A546 8C-S-PSPC1 V2.00	0	28. Not-Trans and anti-PSPC1-A546_Pos004_S001	00-sRHQ4moBQovDaWAexpVxo5
93		Vesicles Paraspeckle	1	0.000	1.000	230	200001004	200000117	Not-Trans anti-PSPC1-A546 8C-S-PSPC1 V2.00	0	28. Not-Trans and anti-PSPC1-A546_Pos004_S001	00-sRHQ4moBQovDaWAexpVxo5
91		Vesicles Paraspeckle	1	0.000	1.000	230	200001005	200000118	Not-Trans anti-PSPC1-A546 8C-S-PSPC1 V2.00	0	28. Not-Trans and anti-PSPC1-A546_Pos004_S001	00-sRHQ4moBQovDaWAexpVxo5
101		Vesicles Paraspeckle	1	0.000	1.000	230	200001006	200000119	Not-Trans anti-PSPC1-A546 8C-S-PSPC1 V2.00	0	28. Not-Trans and anti-PSPC1-A546_Pos004_S001	00-sRHQ4moBQovDaWAexpVxo5
255		Vesicles Paraspeckle	1	0.000	1.000	230	200001007	200000120	Not-Trans anti-PSPC1-A546 8C-S-PSPC1 V2.00	0	28. Not-Trans and anti-PSPC1-A546_Pos004_S001	00-sRHQ4moBQovDaWAexpVxo5
88		Vesicles Paraspeckle	1	0.000	1.000	230	200001008	200000121	Not-Trans anti-PSPC1-A546 8C-S-PSPC1 V2.00	0	28. Not-Trans and anti-PSPC1-A546_Pos004_S001	00-sRHQ4moBQovDaWAexpVxo5
109		Vesicles Paraspeckle	1	0.000	1.000	230	200001009	200000122	Not-Trans anti-PSPC1-A546 8C-S-PSPC1 V2.00	0	28. Not-Trans and anti-PSPC1-A546_Pos004_S001	00-sRHQ4moBQovDaWAexpVxo5
97		Vesicles Paraspeckle	1	0.000	1.000	230	200001010	200000123	Not-Trans anti-PSPC1-A546 8C-S-PSPC1 V2.00	0	28. Not-Trans and anti-PSPC1-A546_Pos004_S001	00-sRHQ4moBQovDaWAexpVxo5
94		Vesicles Paraspeckle	1	0.000	1.000	230	200001011	200000124	Not-Trans anti-PSPC1-A546 8C-S-PSPC1 V2.00	0	28. Not-Trans and anti-PSPC1-A546_Pos004_S001	00-sRHQ4moBQovDaWAexpVxo5
113		Vesicles Paraspeckle	1	0.000	1.000	230	200001012	200000125	Not-Trans anti-PSPC1-A546 8C-S-PSPC1 V2.00	0	28. Not-Trans and anti-PSPC1-A546_Pos004_S001	00-sRHQ4moBQovDaWAexpVxo5
251		Vesicles Paraspeckle	1	0.000	1.000	230	200001013	200000126	Not-Trans anti-PSPC1-A546 8C-S-PSPC1 V2.00	0	28. Not-Trans and anti-PSPC1-A546_Pos004_S001	00-sRHQ4moBQovDaWAexpVxo5
106		Vesicles Paraspeckle	1	0.000	1.000	230	200001014	200000127	Not-Trans anti-PSPC1-A546 8C-S-PSPC1 V2.00	0	28. Not-Trans and anti-PSPC1-A546_Pos004_S001	00-sRHQ4moBQovDaWAexpVxo5
88		Vesicles Paraspeckle	1	0.000	1.000	230	200001015	200000128	Not-Trans anti-PSPC1-A546 8C-S-PSPC1 V2.00	0	28. Not-Trans and anti-PSPC1-A546_Pos004_S001	00-sRHQ4moBQovDaWAexpVxo5
131		Vesicles Paraspeckle	1	0.000	1.000	230	200001016	200000129	Not-Trans anti-PSPC1-A546 8C-S-PSPC1 V2.00	0	28. Not-Trans and anti-PSPC1-A546_Pos004_S001	00-sRHQ4moBQovDaWAexpVxo5
139		Vesicles Paraspeckle	1	0.000	1.000	230	200001017	200000130	Not-Trans anti-PSPC1-A546 8C-S-PSPC1 V2.00	0	28. Not-Trans and anti-PSPC1-A546_Pos004_S001	00-sRHQ4moBQovDaWAexpVxo5
109		Vesicles Paraspeckle	1	0.000	1.000	230	200001018	200000131	Not-Trans anti-PSPC1-A546 8C-S-PSPC1 V2.00	0	28. Not-Trans and anti-PSPC1-A546_Pos004_S001	00-sRHQ4moBQovDaWAexpVxo5
173		Vesicles Paraspeckle	1	0.000	1.000	230	200001019	200000132	Not-Trans anti-PSPC1-A546 8C-S-PSPC1 V2.00	0	28. Not-Trans and anti-PSPC1-A546_Pos004_S001	00-sRHQ4moBQovDaWAexpVxo5
180		Vesicles Paraspeckle	1	0.000	1.000	230	200001020	200000133	Not-Trans anti-PSPC1-A546 8C-S-PSPC1 V2.00	0	28. Not-Trans and anti-PSPC1-A546_Pos004_S001	00-sRHQ4moBQovDaWAexpVxo5
121		Vesicles Paraspeckle	1	0.000	1.000	230	200001021	200000134	Not-Trans anti-PSPC1-A546 8C-S-PSPC1 V2.00	0	28. Not-Trans and anti-PSPC1-A546_Pos004_S001	00-sRHQ4moBQovDaWAexpVxo5
108		Vesicles Paraspeckle	1	0.000	1.000	230	200001022	200000135	Not-Trans anti-PSPC1-A546 8C-S-PSPC1 V2.00	0	28. Not-Trans and anti-PSPC1-A546_Pos004_S001	00-sRHQ4moBQovDaWAexpVxo5
106		Vesicles Paraspeckle	1	0.000	1.000	230	200001023	200000136	Not-Trans anti-PSPC1-A546 8C-S-PSPC1 V2.00	0	28. Not-Trans and anti-PSPC1-A546_Pos004_S001	00-sRHQ4moBQovDaWAexpVxo5
117		Vesicles Paraspeckle	1	0.000	1.000	230	200001024	200000137	Not-Trans anti-PSPC1-A546 8C-S-PSPC1 V2.00	0	28. Not-Trans and anti-PSPC1-A546_Pos004_S001	00-sRHQ4moBQovDaWAexpVxo5
106		Vesicles Paraspeckle	1	0.000	1.000	230	200001025	200000138	Not-Trans anti-PSPC1-A546 8C-S-PSPC1 V2.00	0	28. Not-Trans and anti-PSPC1-A546_Pos004_S001	00-sRHQ4moBQovDaWAexpVxo5
95		Vesicles Paraspeckle	1	0.000	1.000	230	200001026	200000139	Not-Trans anti-PSPC1-A546 8C-S-PSPC1 V2.00	0	28. Not-Trans and anti-PSPC1-A546_Pos004_S001	00-sRHQ4moBQovDaWAexpVxo5
106		Vesicles Paraspeckle	1	0.000	1.000	230	200001027	200000140	Not-Trans anti-PSPC1-A546 8C-S-PSPC1 V2.00	0	28. Not-Trans and anti-PSPC1-A546_Pos004_S001	00-sRHQ4moBQovDaWAexpVxo5
195		Vesicles Paraspeckle	1	0.000	1.000	230	200001028	200000141	Not-Trans anti-PSPC1-A546 8C-S-PSPC1 V2.00	0	28. Not-Trans and anti-PSPC1-A546_Pos004_S001	00-sRHQ4moBQovDaWAexpVxo5
105		Vesicles Paraspeckle	1	0.000	1.000	230	200001029	200000142	Not-Trans anti-PSPC1-A546 8C-S-PSPC1 V2.00	0	28. Not-Trans and anti-PSPC1-A546_Pos004_S001	00-sRHQ4moBQovDaWAexpVxo5
92		Vesicles Paraspeckle	1	0.000	1.000	230	200001030	200000143	Not-Trans anti-PSPC1-A546 8C-S-PSPC1 V2.00	0	28. Not-Trans and anti-PSPC1-A546_Pos004_S001	00-sRHQ4moBQovDaWAexpVxo5
209		Vesicles Paraspeckle	1	0.000	1.000	230	200001031	200000144	Not-Trans anti-PSPC1-A546 8C-S-PSPC1 V2.00	0	28. Not-Trans and anti-PSPC1-A546_Pos004_S001	00-sRHQ4moBQovDaWAexpVxo5
234		Vesicles Paraspeckle	1	0.000	1.000	230	200001032	200000145	Not-Trans anti-PSPC1-A546 8C-S-PSPC1 V2.00	0	28. Not-Trans and anti-PSPC1-A546_Pos004_S001	00-sRHQ4moBQovDaWAexpVxo5
112		Vesicles Paraspeckle	1	0.000	1.000	230	200001033	200000146	Not-Trans anti-PSPC1-A546 8C-S-PSPC1 V2.00	0	28. Not-Trans and anti-PSPC1-A546_Pos004_S001	00-sRHQ4moBQovDaWAexpVxo5
103		Vesicles Paraspeckle	1	0.000	1.000	230	200001034	200000147	Not-Trans anti-PSPC1-A546 8C-S-PSPC1 V2.00	0	28. Not-Trans and anti-PSPC1-A546_Pos004_S001	00-sRHQ4moBQovDaWAexpVxo5
129		Vesicles Paraspeckle	1	0.000	1.000	230	200001035	200000148	Not-Trans anti-PSPC1-A546 8C-S-PSPC1 V2.00	0	28. Not-Trans and anti-PSPC1-A546_Pos004_S001	00-sRHQ4moBQovDaWAexpVxo5
106		Vesicles Paraspeckle	1	0.000	1.000	230	200001036	200000149	Not-Trans anti-PSPC1-A546 8C-S-PSPC1 V2.00	0	28. Not-Trans and anti-PSPC1-A546_Pos004_S001	00-sRHQ4moBQovDaWAexpVxo5
112		Vesicles Paraspeckle	1	0.000	1.000	230	200001037	200000150	Not-Trans anti-PSPC1-A546 8C-S-PSPC1 V2.00	0	28. Not-Trans and anti-PSPC1-A546_Pos004_S001	00-sRHQ4moBQovDaWAexpVxo5
107		Vesicles Paraspeckle	1	0.000	1.000	230	200001038	200000151	Not-Trans anti-PSPC1-A546 8C-S-PSPC1 V2.00	0	28. Not-Trans and anti-PSPC1-A546_Pos004_S001	00-sRHQ4moBQovDaWAexpVxo5
104		Vesicles Paraspeckle	1	0.000	1.000	230	200001039	200000152	Not-Trans anti-PSPC1-A546 8C-S-PSPC1 V2.00	0	28. Not-Trans and anti-PSPC1-A546_Pos004_S001	00-sRHQ4moBQovDaWAexpVxo5
117		Vesicles Paraspeckle	1	0.000	1.000	230	200001040	200000153	Not-Trans anti-PSPC1-A546 8C-S-PSPC1 V2.00	0	28. Not-Trans and anti-PSPC1-A546_Pos004_S001	00-sRHQ4moBQovDaWAexpVxo5
123		Vesicles Paraspeckle	1	0.000	1.000	230	200001041	200000154	Not-Trans anti-PSPC1-A546 8C-S-PSPC1 V2.00	0	28. Not-Trans and anti-PSPC1-A546_Pos004_S001	00-sRHQ4moBQovDaWAexpVxo5
93		Vesicles Paraspeckle	1	0.000	1.000	230	200001042	200000155	Not-Trans anti-PSPC1-A546 8C-S-PSPC1 V2.00	0	28. Not-Trans and anti-PSPC1-A546_Pos004_S001	00-sRHQ4moBQovDaWAexpVxo5
99		Vesicles Paraspeckle	1	0.000	1.000	230	200001043	200000156	Not-Trans anti-PSPC1-A546 8C-S-PSPC1 V2.00	0	28. Not-Trans and anti-PSPC1-A546_Pos004_S001	00-sRHQ4moBQovDaWAexpVxo5
124		Vesicles Paraspeckle	1	0.000	1.000	230	200001044	200000157	Not-Trans anti-PSPC1-A546 8C-S-PSPC1 V2.00	0	28. Not-Trans and anti-PSPC1-A546_Pos004_S001	00-sRHQ4moBQovDaWAexpVxo5
116		Vesicles Paraspeckle	1	0.000	1.000	230	200001045	200000158	Not-Trans anti-PSPC1-A546 8C-S-PSPC1 V2.00	0	28. Not-Trans and anti-PSPC1-A546_Pos004_S001	00-sRHQ4moBQovDaWAexpVxo5
100		Vesicles Paraspeckle	1	0.000	1.000	230	200001046	200000159	Not-Trans anti-PSPC1-A546 8C-S-PSPC1 V2.00	0	28. Not-Trans and anti-PSPC1-A546_Pos004_S001	00-sRHQ4moBQovDaWAexpVxo5
255		Vesicles Paraspeckle	1	0.000	1.000	230	200001047	200000160	Not-Trans anti-PSPC1-A546 8C-S-PSPC1 V2.00	0	28. Not-Trans and anti-PSPC1-A546_Pos004_S001	00-sRHQ4moBQovDaWAexpVxo5
83		Vesicles Paraspeckle	1	0.000	1.000	231	200001048	200000161	Not-Trans anti-PSPC1-A546 8C-S-PSPC1 V2.00	0	28. Not-Trans and anti-PSPC1-A546_Pos004_S001	00-sRHQ4moBQovDaWAexpVxo5
146		Vesicles Paraspeckle	1	0.000	1.000	232	200001049	200000162	Not-Trans anti-PSPC1-A546 8C-S-PSPC1 V2.00	0	28. Not-Trans and anti-PSPC1-A546_Pos004_S001	00-sRHQ4moBQovDaWAexpVxo5
172		Vesicles Paraspeckle	1	0.000	1.000	232	200001050	200000163	Not-Trans anti-PSPC1-A546 8C-S-PSPC1 V2.00	0	28. Not-Trans and anti-PSPC1-A546_Pos004_S001	00-sRHQ4moBQovDaWAexpVxo5
96		Vesicles Paraspeckle	1	0.000	1.000	232	200001051	200000164	Not-Trans anti-PSPC1-A546 8C-S-PSPC1 V2.00	0	28. Not-Trans and anti-PSPC1-A546_Pos004_S001	00-sRHQ4moBQovDaWAexpVxo5
214		Vesicles Paraspeckle	1	0.000	1.000	232	200001052	200000165	Not-Trans anti-PSPC1-A546 8C-S-PSPC1 V2.00	0	28. Not-Trans and anti-PSPC1-A546_Pos004_S001	00-sRHQ4moBQovDaWAexpVxo5
136		Vesicles Paraspeckle	1	0.000	1.000	232	200001053	200000166	Not-Trans anti-PSPC1-A546 8C-S-PSPC1 V2.00	0	28. Not-Trans and anti-PSPC1-A546_Pos004_S001	00-sRHQ4moBQovDaWAexpVxo5
137		Vesicles Paraspeckle	1	0.000	1.000	233	200001054	200000167	Not-Trans anti-PSPC1-A546 8C-S-PSPC1 V2.00	0	28. Not-Trans and anti-PSPC1-A546_Pos004_S001	00-sRHQ4moBQovDaWAexpVxo5
233		Vesicles Paraspeckle	1	0.000	1.000	233	200001055	200000168	Not-Trans anti-PSPC1-A546 8C-S-PSPC1 V2.00	0	28. Not-Trans and anti-PSPC1-A546_Pos004_S001	00-sRHQ4moBQovDaWAexpVxo5
214		Vesicles Paraspeckle	1	0.000	1.000	233	200001056	200000169	Not-Trans anti-PSPC1-A546 8C-S-PSPC1 V2.00	0	28. Not-Trans and anti-PSPC1-A546_Pos004_S001	00-sRHQ4moBQovDaWAexpVxo5
191		Vesicles Paraspeckle	1	0.000	1.000	233	200001057	200000170	Not-Trans anti-PSPC1-A546 8C-S-PSPC1 V2.00	0	28. Not-Trans and anti-PSPC1-A546_Pos004_S001	00-sRHQ4moBQovDaWAexpVxo5
178		Vesicles Paraspeckle	1	0.000	1.000	233	200001058	200000171	Not-Trans anti-PSPC1-A546 8C-S-PSPC1 V2.00	0	28. Not-Trans and anti-PSPC1-A546_Pos004_S001	00-sRHQ4moBQovDaWAexpVxo5
89		Vesicles Paraspeckle	1	0.000	1.000	234	200001059	200000172	Not-Trans anti-PSPC1-A546 8C-S-PSPC1 V2.00	0	28. Not-Trans and anti-PSPC1-A546_Pos004_S001	00-sRHQ4moBQovDaWAexpVxo5
94		Vesicles Paraspeckle	1	0.000	1.000	234	200001060	200000173	Not-Trans anti-PSPC1-A546 8C-S-PSPC1 V2.00	0	28. Not-Trans and anti-PSPC1-A546_Pos004_S001	00-sRHQ4moBQovDaWAexpVxo5
85		Vesicles Paraspeckle	1	0.000	1.000	234	200001061	200000174	Not-Trans anti-PSPC1-A546 8C-S-PSPC1 V2.00	0	28. Not-Trans and anti-PSPC1-A546_Pos004_S001	00-sRHQ4moBQovDaWAexpVxo5
119		Vesicles Paraspeckle	1	0.000	1.000	234	200001062	200000175	Not-Trans anti-PSPC1-A546 8C-S-PSPC1 V2.00	0	28. Not-Trans and anti-PSPC1-A546_Pos004_S001	00-sRHQ4moBQovDaWAexpVxo5
133		Vesicles Paraspeckle	1	0.000	1.000	234	200001063	200000176	Not-Trans anti-PSPC1-A546 8C-S-PSPC1 V2.00	0	28. Not-Trans and anti-PSPC1-A546_Pos004_S001	00-sRHQ4moBQovDaWAexpVxo5
112		Vesicles Paraspeckle	1	0.000	1.000	234	200001064	200000177	Not-Trans anti-PSPC1-A546 8C-S-PSPC1 V2.00	0	28. Not-Trans and anti-PSPC1-A546_Pos004_S001	00-sRHQ4moBQovDaWAexpVxo5
129		Vesicles Paraspeckle	1	0.000	1.000	237	200001065	200000178	Not-Trans anti-PSPC1-A546 8C-S-PSPC1 V2.00	0	28. Not-Trans and anti-PSPC1-A546_Pos004_S001	00-sRHQ4moBQovDaWAexpVxo5
136		Vesicles Paraspeckle	1	0.000	1.000	237	200001066	200000179	Not-Trans anti-PSPC1-A546 8C-S-PSPC1 V2.00	0	28. Not-Trans and anti-PSPC1-A546_Pos004_S001	00-sRHQ4moBQovDaWAexpVxo5
120		Vesicles Paraspeckle	1	0.000	1.000	237	200001067	200000180	Not-Trans anti-PSPC1-A546 8C-S-PSPC1 V2.00	0	28. Not-Trans and anti-PSPC1-A546_Pos004_S001	00-sRHQ4moBQovDaWAexpVxo5
147		Vesicles Paraspeckle	1	0.000	1.000	238	200001068	200000181	Not-Trans anti-PSPC1-A546 8C-S-PSPC1 V2.00	0	28. Not-Trans and anti-PSPC1-A546_Pos004_S001	00-sRHQ4moBQovDaWAexpVxo5
115		Vesicles Paraspeckle	1	0.000	1.000	238	200001069	200000182	Not-Trans anti-PSPC1-A546 8C-S-PSPC1 V2.00	0	28. Not-Trans and anti-PSPC1-A546_Pos004_S001	00-sRHQ4moBQovDaWAexpVxo5
105		Vesicles Paraspeckle	1	0.000	1.000	242	200001070	200000183	Not-Trans anti-PSPC1-A546 8C-S-PSPC1 V2.00	0	28. Not-Trans and anti-PSPC1-A546_Pos004_S001	00-sRHQ4moBQovDaWAexpVxo5
130		Vesicles Paraspeckle	1	0.000	1.000	242	200001071	200000184	Not-Trans anti-PSPC1-A546 8C-S-PSPC1 V2.00	0	28. Not-Trans and anti-PSPC1-A546_Pos004_S001	00-sRHQ4moBQovDaWAexpVxo5
224		Vesicles Paraspeckle	1	0.000	1.000	242	200001072	200000185	Not-Trans anti-PSPC1-A546 8C-S-PSPC1 V2.00	0	28. Not-Trans and anti-PSPC1-A546_Pos004_S001	00-sRHQ4moBQovDaWAexpVxo5
131		Vesicles Paraspeckle	1	0.000	1.000	242	200001073	200000186	Not-Trans anti-PSPC1-A546 8C-S-PSPC1 V2.00	0	28. Not-Trans and anti-PSPC1-A546_Pos004_S001	00-sRHQ4moBQovDaWAexpVxo5
147		Vesicles Paraspeckle	1	0.000	1.000	242	200001074	200000187	Not-Trans anti-PSPC1-A546 8C-S-PSPC1 V2.00	0	28. Not-Trans and anti-PSPC1-A546_Pos004_S001	00-sRHQ4moBQovDaWAexpVxo5
193		Vesicles Paraspeckle	1	0.000	1.000	242	200001075	200000188	Not-Trans anti-PSPC1-A546 8C-S-PSPC1 V2.00	0	28. Not-Trans and anti-PSPC1-A546_Pos004_S001	00-sRHQ4moBQovDaWAexpVxo5
127		Vesicles Paraspeckle	1	0.000	1.000	242	200001076	200000189	Not-Trans anti-PSPC1-A546 8C-S-PSPC1 V2.00	0	28. Not-Trans and anti-PSPC1-A546_Pos004_S001	00-sRHQ4moBQovDaWAexpVxo5
158		Vesicles Paraspeckle	1	0.000	1.000	242	200001077	200000190	Not-Trans anti-PSPC1-A546 8C-S-PSPC1 V2.00	0	28. Not-Trans and anti-PSPC1-A546_Pos004_S001	00-sRHQ4moBQovDaWAexpVxo5
158		Vesicles Paraspeckle	1	0.000	1.000	242	200001078	200000191	Not-Trans anti-PSPC1-A546 8C-S-PSPC1 V2.00	0	28. Not-Trans and anti-PSPC1-A546_Pos004_S001	00-sRHQ4moBQovDaWAexpVxo5
198		Vesicles Paraspeckle	1	0.000	1.000	242	200001079	200000192	Not-Trans anti-PSPC1-A546 8C-S-PSPC1 V2.00	0	28. Not-Trans and anti-PSPC1-A546_Pos004_S001	00-sRHQ4moBQovDaWAexpVxo5
177		Vesicles Paraspeckle	1	0.000	1.000	242	200001080	200000193	Not-Trans anti-PSPC1-A546 8C-S-PSPC1 V2.00	0	28. Not-Trans and anti-PSPC1-A546_Pos004_S001	00-sRHQ4moBQovDaWAexpVxo5
143		Vesicles Paraspeckle	1	0.000	1.000	242	200001081	200000194	Not-Trans anti-PSPC1-A546 8C-S-PSPC1 V2.00	0	28. Not-Trans and anti-PSPC1-A546_Pos004_S001	00-sRHQ4moBQovDaWAexpVxo5
112		Vesicles Paraspeckle	1	0.000	1.000	243	200001082	200000195	Not-Trans anti-PSPC1-A546 8C-S-PSPC1 V2.00	0	28. Not-Trans and anti-PSPC1-A546_Pos004_S001	00-sRHQ4moBQovDaWAexpVxo5
128		Vesicles Paraspeckle	1	0.000	1.000	243	200001083	200000196	Not-Trans anti-PSPC1-A546 8C-S-PSPC1 V2.00	0	28. Not-Trans and anti-PSPC1-A546_Pos004_S001	00-sRHQ4moBQovDaWAexpVxo5
163		Vesicles Paraspeckle	1	0.000	1.000	243	200001084	200000197	Not-Trans anti-PSPC1-A546 8C-S-PSPC1 V2.00	0	28. Not-Trans and anti-PSPC1-A546_Pos004_S001	00-sRHQ4moBQovDaWAexpVxo5
138		Vesicles Paraspeckle	1	0.000	1.000	243	200001085	200000198	Not-Trans anti-PSPC1-A546 8C-S-PSPC1 V2.00	0	28. Not-Trans and anti-PSPC1-A546_Pos004_S001	00-sRHQ4moBQovDaWAexpVxo5
95		Vesicles Paraspeckle	1	0.000	1.000	244	200001086	200000199	Not-Trans anti-PSPC1-A546 8C-S-PSPC1 V2.00	0	28. Not-Trans and anti-PSPC1-A546_Pos004_S001	00-sRHQ4moBQovDaWAexpVxo5
146		Vesicles Paraspeckle	1	0.000	1.000	244	200001087	200000200	Not-Trans anti-PSPC1-A546 8C-S-PSPC1 V2.00	0	28. Not-Trans and anti-PSPC1-A546_Pos004_S001	00-sRHQ4moBQovDaWAexpVxo5
123		Vesicles Paraspeckle	1	0.000	1.000	244	200001088	200000201	Not-Trans anti-PSPC1-A546 8C-S-PSPC1 V2.00	0	28. Not-Trans and anti-PSPC1-A546_Pos004_S001	00-sRHQ4moBQovDaWAexpVxo5
130		Vesicles Paraspeckle	1	0.000	1.000	249	200001089	200000000	Not-Trans anti-PSPC1-A546 8C-S-PSPC1 V2.00	0	28. Not-Trans and anti-PSPC1-A546_Pos005_S001	00-sX7Q9nmaarVW42vVNRrFNB
106		Vesicles Paraspeckle	1	0.000	1.000	249	200001090	200000001	Not-Trans anti-PSPC1-A546 8C-S-PSPC1 V2.00	0	28. Not-Trans and anti-PSPC1-A546_Pos005_S001	00-sX7Q9nmaarVW42vVNRrFNB
119		Vesicles Paraspeckle	1	0.000	1.000	249	200001091	200000002	Not-Trans anti-PSPC1-A546 8C-S-PSPC1 V2.00	0	28. Not-Trans and anti-PSPC1-A546_Pos005_S001	00-sX7Q9nmaarVW42vVNRrFNB
97		Vesicles Paraspeckle	1	0.000	1.000	249	200001092	200000003	Not-Trans anti-PSPC1-A546 8C-S-PSPC1 V2.00	0	28. Not-Trans and anti-PSPC1-A546_Pos005_S001	00-sX7Q9nmaarVW42vVNRrFNB
77		Vesicles Paraspeckle	1	0.000	1.000	250	200001093	200000004	Not-Trans anti-PSPC1-A546 8C-S-PSPC1 V2.00	0	28. Not-Trans and anti-PSPC1-A546_Pos005_S001	00-sX7Q9nmaarVW42vVNRrFNB
103		Vesicles Paraspeckle	1	0.000	1.000	250	200001094	200000005	Not-Trans anti-PSPC1-A546 8C-S-PSPC1 V2.00	0	28. Not-Trans and anti-PSPC1-A546_Pos005_S001	00-sX7Q9nmaarVW42vVNRrFNB
102		Vesicles Paraspeckle	1	0.000	1.000	250	200001095	200000006	Not-Trans anti-PSPC1-A546 8C-S-PSPC1 V2.00	0	28. Not-Trans and anti-PSPC1-A546_Pos005_S001	00-sX7Q9nmaarVW42vVNRrFNB
89		Vesicles Paraspeckle	1	0.000	1.000	250	200001096	200000007	Not-Trans anti-PSPC1-A546 8C-S-PSPC1 V2.00	0	28. Not-Trans and anti-PSPC1-A546_Pos005_S001	00-sX7Q9nmaarVW42vVNRrFNB
163		Vesicles Paraspeckle	1	0.000	1.000	250	200001097	200000008	Not-Trans anti-PSPC1-A546 8C-S-PSPC1 V2.00	0	28. Not-Trans and anti-PSPC1-A546_Pos005_S001	00-sX7Q9nmaarVW42vVNRrFNB
119		Vesicles Paraspeckle	1	0.000	1.000	250	200001098	200000009	Not-Trans anti-PSPC1-A546 8C-S-PSPC1 V2.00	0	28. Not-Trans and anti-PSPC1-A546_Pos005_S001	00-sX7Q9nmaarVW42vVNRrFNB
143		Vesicles Paraspeckle	1	0.000	1.000	250	200001099	200000010	Not-Trans anti-PSPC1-A546 8C-S-PSPC1 V2.00	0	28. Not-Trans and anti-PSPC1-A546_Pos005_S001	00-sX7Q9nmaarVW42vVNRrFNB
165		Vesicles Paraspeckle	1	0.000	1.000	250	200001100	200000011	Not-Trans anti-PSPC1-A546 8C-S-PSPC1 V2.00	0	28. Not-Trans and anti-PSPC1-A546_Pos005_S001	00-sX7Q9nmaarVW42vVNRrFNB
128		Vesicles Paraspeckle	1	0.000	1.000	250	200001101	200000012	Not-Trans anti-PSPC1-A546 8C-S-PSPC1 V2.00	0	28. Not-Trans and anti-PSPC1-A546_Pos005_S001	00-sX7Q9nmaarVW42vVNRrFNB
129		Vesicles Paraspeckle	1	0.000	1.000	250	200001102	200000013	Not-Trans anti-PSPC1-A546 8C-S-PSPC1 V2.00	0	28. Not-Trans and anti-PSPC1-A546_Pos005_S001	00-sX7Q9nmaarVW42vVNRrFNB
107		Vesicles Paraspeckle	1	0.000	1.000	250	200001103	200000014	Not-Trans anti-PSPC1-A546 8C-S-PSPC1 V2.00	0	28. Not-Trans and anti-PSPC1-A546_Pos005_S001	00-sX7Q9nmaarVW42vVNRrFNB
112		Vesicles Paraspeckle	1	0.000	1.000	250	200001104	200000015	Not-Trans anti-PSPC1-A546 8C-S-PSPC1 V2.00	0	28. Not-Trans and anti-PSPC1-A546_Pos005_S001	00-sX7Q9nmaarVW42vVNRrFNB
105		Vesicles Paraspeckle	1	0.000	1.000	251	200001105	200000016	Not-Trans anti-PSPC1-A546 8C-S-PSPC1 V2.00	0	28. Not-Trans and anti-PSPC1-A546_Pos005_S001	00-sX7Q9nmaarVW42vVNRrFNB
106		Vesicles Paraspeckle	1	0.000	1.000	251	200001106	200000017	Not-Trans anti-PSPC1-A546 8C-S-PSPC1 V2.00	0	28. Not-Trans and anti-PSPC1-A546_Pos005_S001	00-sX7Q9nmaarVW42vVNRrFNB
103		Vesicles Paraspeckle	1	0.000	1.000	251	200001107	200000018	Not-Trans anti-PSPC1-A546 8C-S-PSPC1 V2.00	0	28. Not-Trans and anti-PSPC1-A546_Pos005_S001	00-sX7Q9nmaarVW42vVNRrFNB
129		Vesicles Paraspeckle	1	0.000	1.000	251	200001108	200000019	Not-Trans anti-PSPC1-A546 8C-S-PSPC1 V2.00	0	28. Not-Trans and anti-PSPC1-A546_Pos005_S001	00-sX7Q9nmaarVW42vVNRrFNB
102		Vesicles Paraspeckle	1	0.000	1.000	251	200001109	200000020	Not-Trans anti-PSPC1-A546 8C-S-PSPC1 V2.00	0	28. Not-Trans and anti-PSPC1-A546_Pos005_S001	00-sX7Q9nmaarVW42vVNRrFNB
91		Vesicles Paraspeckle	1	0.000	1.000	252	200001110	200000021	Not-Trans anti-PSPC1-A546 8C-S-PSPC1 V2.00	0	28. Not-Trans and anti-PSPC1-A546_Pos005_S001	00-sX7Q9nmaarVW42vVNRrFNB
104		Vesicles Paraspeckle	1	0.000	1.000	252	200001111	200000022	Not-Trans anti-PSPC1-A546 8C-S-PSPC1 V2.00	0	28. Not-Trans and anti-PSPC1-A546_Pos005_S001	00-sX7Q9nmaarVW42vVNRrFNB
96		Vesicles Paraspeckle	1	0.000	1.000	252	200001112	200000023	Not-Trans anti-PSPC1-A546 8C-S-PSPC1 V2.00	0	28. Not-Trans and anti-PSPC1-A546_Pos005_S001	00-sX7Q9nmaarVW42vVNRrFNB
92		Vesicles Paraspeckle	1	0.000	1.000	252	200001113	200000024	Not-Trans anti-PSPC1-A546 8C-S-PSPC1 V2.00	0	28. Not-Trans and anti-PSPC1-A546_Pos005_S001	00-sX7Q9nmaarVW42vVNRrFNB
91		Vesicles Paraspeckle	1	0.000	1.000	252	200001114	200000025	Not-Trans anti-PSPC1-A546 8C-S-PSPC1 V2.00	0	28. Not-Trans and anti-PSPC1-A546_Pos005_S001	00-sX7Q9nmaarVW42vVNRrFNB
185		Vesicles Paraspeckle	1	0.000	1.000	252	200001115	200000026	Not-Trans anti-PSPC1-A546 8C-S-PSPC1 V2.00	0	28. Not-Trans and anti-PSPC1-A546_Pos005_S001	00-sX7Q9nmaarVW42vVNRrFNB
124		Vesicles Paraspeckle	1	0.000	1.000	253	200001116	200000027	Not-Trans anti-PSPC1-A546 8C-S-PSPC1 V2.00	0	28. Not-Trans and anti-PSPC1-A546_Pos005_S001	00-sX7Q9nmaarVW42vVNRrFNB
162		Vesicles Paraspeckle	1	0.000	1.000	253	200001117	200000028	Not-Trans anti-PSPC1-A546 8C-S-PSPC1 V2.00	0	28. Not-Trans and anti-PSPC1-A546_Pos005_S001	00-sX7Q9nmaarVW42vVNRrFNB
145		Vesicles Paraspeckle	1	0.000	1.000	253	200001118	200000029	Not-Trans anti-PSPC1-A546 8C-S-PSPC1 V2.00	0	28. Not-Trans and anti-PSPC1-A546_Pos005_S001	00-sX7Q9nmaarVW42vVNRrFNB
143		Vesicles Paraspeckle	1	0.000	1.000	253	200001119	200000030	Not-Trans anti-PSPC1-A546 8C-S-PSPC1 V2.00	0	28. Not-Trans and anti-PSPC1-A546_Pos005_S001	00-sX7Q9nmaarVW42vVNRrFNB
102		Vesicles Paraspeckle	1	0.000	1.000	253	200001120	200000031	Not-Trans anti-PSPC1-A546 8C-S-PSPC1 V2.00	0	28. Not-Trans and anti-PSPC1-A546_Pos005_S001	00-sX7Q9nmaarVW42vVNRrFNB
146		Vesicles Paraspeckle	1	0.000	1.000	253	200001121	200000032	Not-Trans anti-PSPC1-A546 8C-S-PSPC1 V2.00	0	28. Not-Trans and anti-PSPC1-A546_Pos005_S001	00-sX7Q9nmaarVW42vVNRrFNB
106		Vesicles Paraspeckle	1	0.000	1.000	253	200001122	200000033	Not-Trans anti-PSPC1-A546 8C-S-PSPC1 V2.00	0	28. Not-Trans and anti-PSPC1-A546_Pos005_S001	00-sX7Q9nmaarVW42vVNRrFNB
96		Vesicles Paraspeckle	1	0.000	1.000	253	200001123	200000034	Not-Trans anti-PSPC1-A546 8C-S-PSPC1 V2.00	0	28. Not-Trans and anti-PSPC1-A546_Pos005_S001	00-sX7Q9nmaarVW42vVNRrFNB
79		Vesicles Paraspeckle	1	0.000	1.000	253	200001124	200000035	Not-Trans anti-PSPC1-A546 8C-S-PSPC1 V2.00	0	28. Not-Trans and anti-PSPC1-A546_Pos005_S001	00-sX7Q9nmaarVW42vVNRrFNB
119		Vesicles Paraspeckle	1	0.000	1.000	253	200001125	200000036	Not-Trans anti-PSPC1-A546 8C-S-PSPC1 V2.00	0	28. Not-Trans and anti-PSPC1-A546_Pos005_S001	00-sX7Q9nmaarVW42vVNRrFNB
101		Vesicles Paraspeckle	1	0.000	1.000	255	200001126	200000037	Not-Trans anti-PSPC1-A546 8C-S-PSPC1 V2.00	0	28. Not-Trans and anti-PSPC1-A546_Pos005_S001	00-sX7Q9nmaarVW42vVNRrFNB
108		Vesicles Paraspeckle	1	0.000	1.000	256	200001127	200000038	Not-Trans anti-PSPC1-A546 8C-S-PSPC1 V2.00	0	28. Not-Trans and anti-PSPC1-A546_Pos005_S001	00-sX7Q9nmaarVW42vVNRrFNB
86		Vesicles Paraspeckle	1	0.000	1.000	256	200001128	200000039	Not-Trans anti-PSPC1-A546 8C-S-PSPC1 V2.00	0	28. Not-Trans and anti-PSPC1-A546_Pos005_S001	00-sX7Q9nmaarVW42vVNRrFNB
85		Vesicles Paraspeckle	1	0.000	1.000	256	200001129	200000040	Not-Trans anti-PSPC1-A546 8C-S-PSPC1 V2.00	0	28. Not-Trans and anti-PSPC1-A546_Pos005_S001	00-sX7Q9nmaarVW42vVNRrFNB
165		Vesicles Paraspeckle	1	0.000	1.000	256	200001130	200000041	Not-Trans anti-PSPC1-A546 8C-S-PSPC1 V2.00	0	28. Not-Trans and anti-PSPC1-A546_Pos005_S001	00-sX7Q9nmaarVW42vVNRrFNB
110		Vesicles Paraspeckle	1	0.000	1.000	256	200001131	200000042	Not-Trans anti-PSPC1-A546 8C-S-PSPC1 V2.00	0	28. Not-Trans and anti-PSPC1-A546_Pos005_S001	00-sX7Q9nmaarVW42vVNRrFNB
123		Vesicles Paraspeckle	1	0.000	1.000	256	200001132	200000043	Not-Trans anti-PSPC1-A546 8C-S-PSPC1 V2.00	0	28. Not-Trans and anti-PSPC1-A546_Pos005_S001	00-sX7Q9nmaarVW42vVNRrFNB
118		Vesicles Paraspeckle	1	0.000	1.000	256	200001133	200000044	Not-Trans anti-PSPC1-A546 8C-S-PSPC1 V2.00	0	28. Not-Trans and anti-PSPC1-A546_Pos005_S001	00-sX7Q9nmaarVW42vVNRrFNB
119		Vesicles Paraspeckle	1	0.000	1.000	256	200001134	200000045	Not-Trans anti-PSPC1-A546 8C-S-PSPC1 V2.00	0	28. Not-Trans and anti-PSPC1-A546_Pos005_S001	00-sX7Q9nmaarVW42vVNRrFNB
172		Vesicles Paraspeckle	1	0.000	1.000	256	200001135	200000046	Not-Trans anti-PSPC1-A546 8C-S-PSPC1 V2.00	0	28. Not-Trans and anti-PSPC1-A546_Pos005_S001	00-sX7Q9nmaarVW42vVNRrFNB
129		Vesicles Paraspeckle	1	0.000	1.000	256	200001136	200000047	Not-Trans anti-PSPC1-A546 8C-S-PSPC1 V2.00	0	28. Not-Trans and anti-PSPC1-A546_Pos005_S001	00-sX7Q9nmaarVW42vVNRrFNB
169		Vesicles Paraspeckle	1	0.000	1.000	256	200001137	200000048	Not-Trans anti-PSPC1-A546 8C-S-PSPC1 V2.00	0	28. Not-Trans and anti-PSPC1-A546_Pos005_S001	00-sX7Q9nmaarVW42vVNRrFNB
161		Vesicles Paraspeckle	1	0.000	1.000	256	200001138	200000049	Not-Trans anti-PSPC1-A546 8C-S-PSPC1 V2.00	0	28. Not-Trans and anti-PSPC1-A546_Pos005_S001	00-sX7Q9nmaarVW42vVNRrFNB
130		Vesicles Paraspeckle	1	0.000	1.000	256	200001139	200000050	Not-Trans anti-PSPC1-A546 8C-S-PSPC1 V2.00	0	28. Not-Trans and anti-PSPC1-A546_Pos005_S001	00-sX7Q9nmaarVW42vVNRrFNB
117		Vesicles Paraspeckle	1	0.000	1.000	256	200001140	200000051	Not-Trans anti-PSPC1-A546 8C-S-PSPC1 V2.00	0	28. Not-Trans and anti-PSPC1-A546_Pos005_S001	00-sX7Q9nmaarVW42vVNRrFNB
139		Vesicles Paraspeckle	1	0.000	1.000	256	200001141	200000052	Not-Trans anti-PSPC1-A546 8C-S-PSPC1 V2.00	0	28. Not-Trans and anti-PSPC1-A546_Pos005_S001	00-sX7Q9nmaarVW42vVNRrFNB
101		Vesicles Paraspeckle	1	0.000	1.000	256	200001142	200000053	Not-Trans anti-PSPC1-A546 8C-S-PSPC1 V2.00	0	28. Not-Trans and anti-PSPC1-A546_Pos005_S001	00-sX7Q9nmaarVW42vVNRrFNB
161		Vesicles Paraspeckle	1	0.000	1.000	256	200001143	200000054	Not-Trans anti-PSPC1-A546 8C-S-PSPC1 V2.00	0	28. Not-Trans and anti-PSPC1-A546_Pos005_S001	00-sX7Q9nmaarVW42vVNRrFNB
110		Vesicles Paraspeckle	1	0.000	1.000	256	200001144	200000055	Not-Trans anti-PSPC1-A546 8C-S-PSPC1 V2.00	0	28. Not-Trans and anti-PSPC1-A546_Pos005_S001	00-sX7Q9nmaarVW42vVNRrFNB
110		Vesicles Paraspeckle	1	0.000	1.000	256	200001145	200000056	Not-Trans anti-PSPC1-A546 8C-S-PSPC1 V2.00	0	28. Not-Trans and anti-PSPC1-A546_Pos005_S001	00-sX7Q9nmaarVW42vVNRrFNB
99		Vesicles Paraspeckle	1	0.000	1.000	256	200001146	200000057	Not-Trans anti-PSPC1-A546 8C-S-PSPC1 V2.00	0	28. Not-Trans and anti-PSPC1-A546_Pos005_S001	00-sX7Q9nmaarVW42vVNRrFNB
137		Vesicles Paraspeckle	1	0.000	1.000	256	200001147	200000058	Not-Trans anti-PSPC1-A546 8C-S-PSPC1 V2.00	0	28. Not-Trans and anti-PSPC1-A546_Pos005_S001	00-sX7Q9nmaarVW42vVNRrFNB
191		Vesicles Paraspeckle	1	0.000	1.000	256	200001148	200000059	Not-Trans anti-PSPC1-A546 8C-S-PSPC1 V2.00	0	28. Not-Trans and anti-PSPC1-A546_Pos005_S001	00-sX7Q9nmaarVW42vVNRrFNB
85		Vesicles Paraspeckle	1	0.000	1.000	256	200001149	200000060	Not-Trans anti-PSPC1-A546 8C-S-PSPC1 V2.00	0	28. Not-Trans and anti-PSPC1-A546_Pos005_S001	00-sX7Q9nmaarVW42vVNRrFNB
94		Vesicles Paraspeckle	1	0.000	1.000	256	200001150	200000061	Not-Trans anti-PSPC1-A546 8C-S-PSPC1 V2.00	0	28. Not-Trans and anti-PSPC1-A546_Pos005_S001	00-sX7Q9nmaarVW42vVNRrFNB
181		Vesicles Paraspeckle	1	0.000	1.000	256	200001151	200000062	Not-Trans anti-PSPC1-A546 8C-S-PSPC1 V2.00	0	28. Not-Trans and anti-PSPC1-A546_Pos005_S001	00-sX7Q9nmaarVW42vVNRrFNB
141		Vesicles Paraspeckle	1	0.000	1.000	256	200001152	200000063	Not-Trans anti-PSPC1-A546 8C-S-PSPC1 V2.00	0	28. Not-Trans and anti-PSPC1-A546_Pos005_S001	00-sX7Q9nmaarVW42vVNRrFNB
97		Vesicles Paraspeckle	1	0.000	1.000	256	200001153	200000064	Not-Trans anti-PSPC1-A546 8C-S-PSPC1 V2.00	0	28. Not-Trans and anti-PSPC1-A546_Pos005_S001	00-sX7Q9nmaarVW42vVNRrFNB
148		Vesicles Paraspeckle	1	0.000	1.000	256	200001154	200000065	Not-Trans anti-PSPC1-A546 8C-S-PSPC1 V2.00	0	28. Not-Trans and anti-PSPC1-A546_Pos005_S001	00-sX7Q9nmaarVW42vVNRrFNB
111		Vesicles Paraspeckle	1	0.000	1.000	256	200001155	200000066	Not-Trans anti-PSPC1-A546 8C-S-PSPC1 V2.00	0	28. Not-Trans and anti-PSPC1-A546_Pos005_S001	00-sX7Q9nmaarVW42vVNRrFNB
255		Vesicles Paraspeckle	1	0.000	1.000	256	200001156	200000067	Not-Trans anti-PSPC1-A546 8C-S-PSPC1 V2.00	0	28. Not-Trans and anti-PSPC1-A546_Pos005_S001	00-sX7Q9nmaarVW42vVNRrFNB
156		Vesicles Paraspeckle	1	0.000	1.000	256	200001157	200000068	Not-Trans anti-PSPC1-A546 8C-S-PSPC1 V2.00	0	28. Not-Trans and anti-PSPC1-A546_Pos005_S001	00-sX7Q9nmaarVW42vVNRrFNB
95		Vesicles Paraspeckle	1	0.000	1.000	256	200001158	200000069	Not-Trans anti-PSPC1-A546 8C-S-PSPC1 V2.00	0	28. Not-Trans and anti-PSPC1-A546_Pos005_S001	00-sX7Q9nmaarVW42vVNRrFNB
154		Vesicles Paraspeckle	1	0.000	1.000	256	200001159	200000070	Not-Trans anti-PSPC1-A546 8C-S-PSPC1 V2.00	0	28. Not-Trans and anti-PSPC1-A546_Pos005_S001	00-sX7Q9nmaarVW42vVNRrFNB
137		Vesicles Paraspeckle	1	0.000	1.000	256	200001160	200000071	Not-Trans anti-PSPC1-A546 8C-S-PSPC1 V2.00	0	28. Not-Trans and anti-PSPC1-A546_Pos005_S001	00-sX7Q9nmaarVW42vVNRrFNB
131		Vesicles Paraspeckle	1	0.000	1.000	256	200001161	200000072	Not-Trans anti-PSPC1-A546 8C-S-PSPC1 V2.00	0	28. Not-Trans and anti-PSPC1-A546_Pos005_S001	00-sX7Q9nmaarVW42vVNRrFNB
125		Vesicles Paraspeckle	1	0.000	1.000	256	200001162	200000073	Not-Trans anti-PSPC1-A546 8C-S-PSPC1 V2.00	0	28. Not-Trans and anti-PSPC1-A546_Pos005_S001	00-sX7Q9nmaarVW42vVNRrFNB
124		Vesicles Paraspeckle	1	0.000	1.000	256	200001163	200000074	Not-Trans anti-PSPC1-A546 8C-S-PSPC1 V2.00	0	28. Not-Trans and anti-PSPC1-A546_Pos005_S001	00-sX7Q9nmaarVW42vVNRrFNB
112		Vesicles Paraspeckle	1	0.000	1.000	256	200001164	200000075	Not-Trans anti-PSPC1-A546 8C-S-PSPC1 V2.00	0	28. Not-Trans and anti-PSPC1-A546_Pos005_S001	00-sX7Q9nmaarVW42vVNRrFNB
136		Vesicles Paraspeckle	1	0.000	1.000	256	200001165	200000076	Not-Trans anti-PSPC1-A546 8C-S-PSPC1 V2.00	0	28. Not-Trans and anti-PSPC1-A546_Pos005_S001	00-sX7Q9nmaarVW42vVNRrFNB
134		Vesicles Paraspeckle	1	0.000	1.000	256	200001166	200000077	Not-Trans anti-PSPC1-A546 8C-S-PSPC1 V2.00	0	28. Not-Trans and anti-PSPC1-A546_Pos005_S001	00-sX7Q9nmaarVW42vVNRrFNB
94		Vesicles Paraspeckle	1	0.000	1.000	256	200001167	200000078	Not-Trans anti-PSPC1-A546 8C-S-PSPC1 V2.00	0	28. Not-Trans and anti-PSPC1-A546_Pos005_S001	00-sX7Q9nmaarVW42vVNRrFNB
95		Vesicles Paraspeckle	1	0.000	1.000	257	200001168	200000079	Not-Trans anti-PSPC1-A546 8C-S-PSPC1 V2.00	0	28. Not-Trans and anti-PSPC1-A546_Pos005_S001	00-sX7Q9nmaarVW42vVNRrFNB
112		Vesicles Paraspeckle	1	0.000	1.000	257	200001169	200000080	Not-Trans anti-PSPC1-A546 8C-S-PSPC1 V2.00	0	28. Not-Trans and anti-PSPC1-A546_Pos005_S001	00-sX7Q9nmaarVW42vVNRrFNB
119		Vesicles Paraspeckle	1	0.000	1.000	257	200001170	200000081	Not-Trans anti-PSPC1-A546 8C-S-PSPC1 V2.00	0	28. Not-Trans and anti-PSPC1-A546_Pos005_S001	00-sX7Q9nmaarVW42vVNRrFNB
149		Vesicles Paraspeckle	1	0.000	1.000	257	200001171	200000082	Not-Trans anti-PSPC1-A546 8C-S-PSPC1 V2.00	0	28. Not-Trans and anti-PSPC1-A546_Pos005_S001	00-sX7Q9nmaarVW42vVNRrFNB
107		Vesicles Paraspeckle	1	0.000	1.000	257	200001172	200000083	Not-Trans anti-PSPC1-A546 8C-S-PSPC1 V2.00	0	28. Not-Trans and anti-PSPC1-A546_Pos005_S001	00-sX7Q9nmaarVW42vVNRrFNB
137		Vesicles Paraspeckle	1	0.000	1.000	257	200001173	200000084	Not-Trans anti-PSPC1-A546 8C-S-PSPC1 V2.00	0	28. Not-Trans and anti-PSPC1-A546_Pos005_S001	00-sX7Q9nmaarVW42vVNRrFNB
113		Vesicles Paraspeckle	1	0.000	1.000	257	200001174	200000085	Not-Trans anti-PSPC1-A546 8C-S-PSPC1 V2.00	0	28. Not-Trans and anti-PSPC1-A546_Pos005_S001	00-sX7Q9nmaarVW42vVNRrFNB
99		Vesicles Paraspeckle	1	0.000	1.000	257	200001175	200000086	Not-Trans anti-PSPC1-A546 8C-S-PSPC1 V2.00	0	28. Not-Trans and anti-PSPC1-A546_Pos005_S001	00-sX7Q9nmaarVW42vVNRrFNB
90		Vesicles Paraspeckle	1	0.000	1.000	257	200001176	200000087	Not-Trans anti-PSPC1-A546 8C-S-PSPC1 V2.00	0	28. Not-Trans and anti-PSPC1-A546_Pos005_S001	00-sX7Q9nmaarVW42vVNRrFNB
133		Vesicles Paraspeckle	1	0.000	1.000	257	200001177	200000088	Not-Trans anti-PSPC1-A546 8C-S-PSPC1 V2.00	0	28. Not-Trans and anti-PSPC1-A546_Pos005_S001	00-sX7Q9nmaarVW42vVNRrFNB
176		Vesicles Paraspeckle	1	0.000	1.000	257	200001178	200000089	Not-Trans anti-PSPC1-A546 8C-S-PSPC1 V2.00	0	28. Not-Trans and anti-PSPC1-A546_Pos005_S001	00-sX7Q9nmaarVW42vVNRrFNB
140		Vesicles Paraspeckle	1	0.000	1.000	257	200001179	200000090	Not-Trans anti-PSPC1-A546 8C-S-PSPC1 V2.00	0	28. Not-Trans and anti-PSPC1-A546_Pos005_S001	00-sX7Q9nmaarVW42vVNRrFNB
133		Vesicles Paraspeckle	1	0.000	1.000	257	200001180	200000091	Not-Trans anti-PSPC1-A546 8C-S-PSPC1 V2.00	0	28. Not-Trans and anti-PSPC1-A546_Pos005_S001	00-sX7Q9nmaarVW42vVNRrFNB
91		Vesicles Paraspeckle	1	0.000	1.000	257	200001181	200000092	Not-Trans anti-PSPC1-A546 8C-S-PSPC1 V2.00	0	28. Not-Trans and anti-PSPC1-A546_Pos005_S001	00-sX7Q9nmaarVW42vVNRrFNB
76		Vesicles Paraspeckle	1	0.000	1.000	257	200001182	200000093	Not-Trans anti-PSPC1-A546 8C-S-PSPC1 V2.00	0	28. Not-Trans and anti-PSPC1-A546_Pos005_S001	00-sX7Q9nmaarVW42vVNRrFNB
112		Vesicles Paraspeckle	1	0.000	1.000	257	200001183	200000094	Not-Trans anti-PSPC1-A546 8C-S-PSPC1 V2.00	0	28. Not-Trans and anti-PSPC1-A546_Pos005_S001	00-sX7Q9nmaarVW42vVNRrFNB
104		Vesicles Paraspeckle	1	0.000	1.000	257	200001184	200000095	Not-Trans anti-PSPC1-A546 8C-S-PSPC1 V2.00	0	28. Not-Trans and anti-PSPC1-A546_Pos005_S001	00-sX7Q9nmaarVW42vVNRrFNB
127		Vesicles Paraspeckle	1	0.000	1.000	257	200001185	200000096	Not-Trans anti-PSPC1-A546 8C-S-PSPC1 V2.00	0	28. Not-Trans and anti-PSPC1-A546_Pos005_S001	00-sX7Q9nmaarVW42vVNRrFNB
86		Vesicles Paraspeckle	1	0.000	1.000	257	200001186	200000097	Not-Trans anti-PSPC1-A546 8C-S-PSPC1 V2.00	0	28. Not-Trans and anti-PSPC1-A546_Pos005_S001	00-sX7Q9nmaarVW42vVNRrFNB
95		Vesicles Paraspeckle	1	0.000	1.000	258	200001187	200000098	Not-Trans anti-PSPC1-A546 8C-S-PSPC1 V2.00	0	28. Not-Trans and anti-PSPC1-A546_Pos005_S001	00-sX7Q9nmaarVW42vVNRrFNB
130		Vesicles Paraspeckle	1	0.000	1.000	258	200001188	200000099	Not-Trans anti-PSPC1-A546 8C-S-PSPC1 V2.00	0	28. Not-Trans and anti-PSPC1-A546_Pos005_S001	00-sX7Q9nmaarVW42vVNRrFNB
119		Vesicles Paraspeckle	1	0.000	1.000	258	200001189	200000100	Not-Trans anti-PSPC1-A546 8C-S-PSPC1 V2.00	0	28. Not-Trans and anti-PSPC1-A546_Pos005_S001	00-sX7Q9nmaarVW42vVNRrFNB
108		Vesicles Paraspeckle	1	0.000	1.000	258	200001190	200000101	Not-Trans anti-PSPC1-A546 8C-S-PSPC1 V2.00	0	28. Not-Trans and anti-PSPC1-A546_Pos005_S001	00-sX7Q9nmaarVW42vVNRrFNB
120		Vesicles Paraspeckle	1	0.000	1.000	258	200001191	200000102	Not-Trans anti-PSPC1-A546 8C-S-PSPC1 V2.00	0	28. Not-Trans and anti-PSPC1-A546_Pos005_S001	00-sX7Q9nmaarVW42vVNRrFNB
127		Vesicles Paraspeckle	1	0.000	1.000	258	200001192	200000103	Not-Trans anti-PSPC1-A546 8C-S-PSPC1 V2.00	0	28. Not-Trans and anti-PSPC1-A546_Pos005_S001	00-sX7Q9nmaarVW42vVNRrFNB
201		Vesicles Paraspeckle	1	0.000	1.000	259	200001193	200000104	Not-Trans anti-PSPC1-A546 8C-S-PSPC1 V2.00	0	28. Not-Trans and anti-PSPC1-A546_Pos005_S001	00-sX7Q9nmaarVW42vVNRrFNB
170		Vesicles Paraspeckle	1	0.000	1.000	259	200001194	200000105	Not-Trans anti-PSPC1-A546 8C-S-PSPC1 V2.00	0	28. Not-Trans and anti-PSPC1-A546_Pos005_S001	00-sX7Q9nmaarVW42vVNRrFNB
187		Vesicles Paraspeckle	1	0.000	1.000	259	200001195	200000106	Not-Trans anti-PSPC1-A546 8C-S-PSPC1 V2.00	0	28. Not-Trans and anti-PSPC1-A546_Pos005_S001	00-sX7Q9nmaarVW42vVNRrFNB
81		Vesicles Paraspeckle	1	0.000	1.000	259	200001196	200000107	Not-Trans anti-PSPC1-A546 8C-S-PSPC1 V2.00	0	28. Not-Trans and anti-PSPC1-A546_Pos005_S001	00-sX7Q9nmaarVW42vVNRrFNB
111		Vesicles Paraspeckle	1	0.000	1.000	259	200001197	200000108	Not-Trans anti-PSPC1-A546 8C-S-PSPC1 V2.00	0	28. Not-Trans and anti-PSPC1-A546_Pos005_S001	00-sX7Q9nmaarVW42vVNRrFNB
139		Vesicles Paraspeckle	1	0.000	1.000	259	200001198	200000109	Not-Trans anti-PSPC1-A546 8C-S-PSPC1 V2.00	0	28. Not-Trans and anti-PSPC1-A546_Pos005_S001	00-sX7Q9nmaarVW42vVNRrFNB
162		Vesicles Paraspeckle	1	0.000	1.000	259	200001199	200000110	Not-Trans anti-PSPC1-A546 8C-S-PSPC1 V2.00	0	28. Not-Trans and anti-PSPC1-A546_Pos005_S001	00-sX7Q9nmaarVW42vVNRrFNB
101		Vesicles Paraspeckle	1	0.000	1.000	260	200001200	200000111	Not-Trans anti-PSPC1-A546 8C-S-PSPC1 V2.00	0	28. Not-Trans and anti-PSPC1-A546_Pos005_S001	00-sX7Q9nmaarVW42vVNRrFNB
117		Vesicles Paraspeckle	1	0.000	1.000	260	200001201	200000112	Not-Trans anti-PSPC1-A546 8C-S-PSPC1 V2.00	0	28. Not-Trans and anti-PSPC1-A546_Pos005_S001	00-sX7Q9nmaarVW42vVNRrFNB
117		Vesicles Paraspeckle	1	0.000	1.000	260	200001202	200000113	Not-Trans anti-PSPC1-A546 8C-S-PSPC1 V2.00	0	28. Not-Trans and anti-PSPC1-A546_Pos005_S001	00-sX7Q9nmaarVW42vVNRrFNB
150		Vesicles Paraspeckle	1	0.000	1.000	260	200001203	200000114	Not-Trans anti-PSPC1-A546 8C-S-PSPC1 V2.00	0	28. Not-Trans and anti-PSPC1-A546_Pos005_S001	00-sX7Q9nmaarVW42vVNRrFNB
184		Vesicles Paraspeckle	1	0.000	1.000	260	200001204	200000115	Not-Trans anti-PSPC1-A546 8C-S-PSPC1 V2.00	0	28. Not-Trans and anti-PSPC1-A546_Pos005_S001	00-sX7Q9nmaarVW42vVNRrFNB
94		Vesicles Paraspeckle	1	0.000	1.000	260	200001205	200000116	Not-Trans anti-PSPC1-A546 8C-S-PSPC1 V2.00	0	28. Not-Trans and anti-PSPC1-A546_Pos005_S001	00-sX7Q9nmaarVW42vVNRrFNB
87		Vesicles Paraspeckle	1	0.000	1.000	260	200001206	200000117	Not-Trans anti-PSPC1-A546 8C-S-PSPC1 V2.00	0	28. Not-Trans and anti-PSPC1-A546_Pos005_S001	00-sX7Q9nmaarVW42vVNRrFNB
109		Vesicles Paraspeckle	1	0.000	1.000	261	200001207	200000118	Not-Trans anti-PSPC1-A546 8C-S-PSPC1 V2.00	0	28. Not-Trans and anti-PSPC1-A546_Pos005_S001	00-sX7Q9nmaarVW42vVNRrFNB
108		Vesicles Paraspeckle	1	0.000	1.000	263	200001208	200000119	Not-Trans anti-PSPC1-A546 8C-S-PSPC1 V2.00	0	28. Not-Trans and anti-PSPC1-A546_Pos005_S001	00-sX7Q9nmaarVW42vVNRrFNB
95		Vesicles Paraspeckle	1	0.000	1.000	265	200001209	200000120	Not-Trans anti-PSPC1-A546 8C-S-PSPC1 V2.00	0	28. Not-Trans and anti-PSPC1-A546_Pos005_S001	00-sX7Q9nmaarVW42vVNRrFNB
109		Vesicles Paraspeckle	1	0.000	1.000	266	200001210	200000121	Not-Trans anti-PSPC1-A546 8C-S-PSPC1 V2.00	0	28. Not-Trans and anti-PSPC1-A546_Pos005_S001	00-sX7Q9nmaarVW42vVNRrFNB
119		Vesicles Paraspeckle	1	0.000	1.000	266	200001211	200000122	Not-Trans anti-PSPC1-A546 8C-S-PSPC1 V2.00	0	28. Not-Trans and anti-PSPC1-A546_Pos005_S001	00-sX7Q9nmaarVW42vVNRrFNB
85		Vesicles Paraspeckle	1	0.000	1.000	266	200001212	200000123	Not-Trans anti-PSPC1-A546 8C-S-PSPC1 V2.00	0	28. Not-Trans and anti-PSPC1-A546_Pos005_S001	00-sX7Q9nmaarVW42vVNRrFNB
140		Vesicles Paraspeckle	1	0.000	1.000	266	200001213	200000124	Not-Trans anti-PSPC1-A546 8C-S-PSPC1 V2.00	0	28. Not-Trans and anti-PSPC1-A546_Pos005_S001	00-sX7Q9nmaarVW42vVNRrFNB
108		Vesicles Paraspeckle	1	0.000	1.000	266	200001214	200000125	Not-Trans anti-PSPC1-A546 8C-S-PSPC1 V2.00	0	28. Not-Trans and anti-PSPC1-A546_Pos005_S001	00-sX7Q9nmaarVW42vVNRrFNB
95		Vesicles Paraspeckle	1	0.000	1.000	266	200001215	200000126	Not-Trans anti-PSPC1-A546 8C-S-PSPC1 V2.00	0	28. Not-Trans and anti-PSPC1-A546_Pos005_S001	00-sX7Q9nmaarVW42vVNRrFNB
143		Vesicles Paraspeckle	1	0.000	1.000	266	200001216	200000127	Not-Trans anti-PSPC1-A546 8C-S-PSPC1 V2.00	0	28. Not-Trans and anti-PSPC1-A546_Pos005_S001	00-sX7Q9nmaarVW42vVNRrFNB
143		Vesicles Paraspeckle	1	0.000	1.000	266	200001217	200000128	Not-Trans anti-PSPC1-A546 8C-S-PSPC1 V2.00	0	28. Not-Trans and anti-PSPC1-A546_Pos005_S001	00-sX7Q9nmaarVW42vVNRrFNB
83		Vesicles Paraspeckle	1	0.000	1.000	266	200001218	200000129	Not-Trans anti-PSPC1-A546 8C-S-PSPC1 V2.00	0	28. Not-Trans and anti-PSPC1-A546_Pos005_S001	00-sX7Q9nmaarVW42vVNRrFNB
117		Vesicles Paraspeckle	1	0.000	1.000	267	200001219	200000130	Not-Trans anti-PSPC1-A546 8C-S-PSPC1 V2.00	0	28. Not-Trans and anti-PSPC1-A546_Pos005_S001	00-sX7Q9nmaarVW42vVNRrFNB
100		Vesicles Paraspeckle	1	0.000	1.000	268	200001220	200000131	Not-Trans anti-PSPC1-A546 8C-S-PSPC1 V2.00	0	28. Not-Trans and anti-PSPC1-A546_Pos005_S001	00-sX7Q9nmaarVW42vVNRrFNB
169		Vesicles Paraspeckle	1	0.000	1.000	268	200001221	200000132	Not-Trans anti-PSPC1-A546 8C-S-PSPC1 V2.00	0	28. Not-Trans and anti-PSPC1-A546_Pos005_S001	00-sX7Q9nmaarVW42vVNRrFNB
90		Vesicles Paraspeckle	1	0.000	1.000	270	200001222	200000133	Not-Trans anti-PSPC1-A546 8C-S-PSPC1 V2.00	0	28. Not-Trans and anti-PSPC1-A546_Pos005_S001	00-sX7Q9nmaarVW42vVNRrFNB
111		Vesicles Paraspeckle	1	0.000	1.000	270	200001223	200000134	Not-Trans anti-PSPC1-A546 8C-S-PSPC1 V2.00	0	28. Not-Trans and anti-PSPC1-A546_Pos005_S001	00-sX7Q9nmaarVW42vVNRrFNB
136		Vesicles Paraspeckle	1	0.000	1.000	271	200001224	200000135	Not-Trans anti-PSPC1-A546 8C-S-PSPC1 V2.00	0	28. Not-Trans and anti-PSPC1-A546_Pos005_S001	00-sX7Q9nmaarVW42vVNRrFNB
90		Vesicles Paraspeckle	1	0.000	1.000	272	200001225	200000136	Not-Trans anti-PSPC1-A546 8C-S-PSPC1 V2.00	0	28. Not-Trans and anti-PSPC1-A546_Pos005_S001	00-sX7Q9nmaarVW42vVNRrFNB
115		Vesicles Paraspeckle	1	0.000	1.000	272	200001226	200000137	Not-Trans anti-PSPC1-A546 8C-S-PSPC1 V2.00	0	28. Not-Trans and anti-PSPC1-A546_Pos005_S001	00-sX7Q9nmaarVW42vVNRrFNB
112		Vesicles Paraspeckle	1	0.000	1.000	272	200001227	200000138	Not-Trans anti-PSPC1-A546 8C-S-PSPC1 V2.00	0	28. Not-Trans and anti-PSPC1-A546_Pos005_S001	00-sX7Q9nmaarVW42vVNRrFNB
147		Vesicles Paraspeckle	1	0.000	1.000	273	200001228	200000139	Not-Trans anti-PSPC1-A546 8C-S-PSPC1 V2.00	0	28. Not-Trans and anti-PSPC1-A546_Pos005_S001	00-sX7Q9nmaarVW42vVNRrFNB
126		Vesicles Paraspeckle	1	0.000	1.000	273	200001229	200000140	Not-Trans anti-PSPC1-A546 8C-S-PSPC1 V2.00	0	28. Not-Trans and anti-PSPC1-A546_Pos005_S001	00-sX7Q9nmaarVW42vVNRrFNB
112		Vesicles Paraspeckle	1	0.000	1.000	273	200001230	200000141	Not-Trans anti-PSPC1-A546 8C-S-PSPC1 V2.00	0	28. Not-Trans and anti-PSPC1-A546_Pos005_S001	00-sX7Q9nmaarVW42vVNRrFNB
95		Vesicles Paraspeckle	1	0.000	1.000	273	200001231	200000142	Not-Trans anti-PSPC1-A546 8C-S-PSPC1 V2.00	0	28. Not-Trans and anti-PSPC1-A546_Pos005_S001	00-sX7Q9nmaarVW42vVNRrFNB
115		Vesicles Paraspeckle	1	0.000	1.000	273	200001232	200000143	Not-Trans anti-PSPC1-A546 8C-S-PSPC1 V2.00	0	28. Not-Trans and anti-PSPC1-A546_Pos005_S001	00-sX7Q9nmaarVW42vVNRrFNB
87		Vesicles Paraspeckle	1	0.000	1.000	273	200001233	200000144	Not-Trans anti-PSPC1-A546 8C-S-PSPC1 V2.00	0	28. Not-Trans and anti-PSPC1-A546_Pos005_S001	00-sX7Q9nmaarVW42vVNRrFNB
78		Vesicles Paraspeckle	1	0.000	1.000	273	200001234	200000145	Not-Trans anti-PSPC1-A546 8C-S-PSPC1 V2.00	0	28. Not-Trans and anti-PSPC1-A546_Pos005_S001	00-sX7Q9nmaarVW42vVNRrFNB
105		Vesicles Paraspeckle	1	0.000	1.000	274	200001235	200000146	Not-Trans anti-PSPC1-A546 8C-S-PSPC1 V2.00	0	28. Not-Trans and anti-PSPC1-A546_Pos005_S001	00-sX7Q9nmaarVW42vVNRrFNB
134		Vesicles Paraspeckle	1	0.000	1.000	274	200001236	200000147	Not-Trans anti-PSPC1-A546 8C-S-PSPC1 V2.00	0	28. Not-Trans and anti-PSPC1-A546_Pos005_S001	00-sX7Q9nmaarVW42vVNRrFNB
121		Vesicles Paraspeckle	1	0.000	1.000	275	200001237	200000148	Not-Trans anti-PSPC1-A546 8C-S-PSPC1 V2.00	0	28. Not-Trans and anti-PSPC1-A546_Pos005_S001	00-sX7Q9nmaarVW42vVNRrFNB
152		Vesicles Paraspeckle	1	0.000	1.000	275	200001238	200000149	Not-Trans anti-PSPC1-A546 8C-S-PSPC1 V2.00	0	28. Not-Trans and anti-PSPC1-A546_Pos005_S001	00-sX7Q9nmaarVW42vVNRrFNB
114		Vesicles Paraspeckle	1	0.000	1.000	275	200001239	200000150	Not-Trans anti-PSPC1-A546 8C-S-PSPC1 V2.00	0	28. Not-Trans and anti-PSPC1-A546_Pos005_S001	00-sX7Q9nmaarVW42vVNRrFNB
157		Vesicles Paraspeckle	1	0.000	1.000	275	200001240	200000151	Not-Trans anti-PSPC1-A546 8C-S-PSPC1 V2.00	0	28. Not-Trans and anti-PSPC1-A546_Pos005_S001	00-sX7Q9nmaarVW42vVNRrFNB
96		Vesicles Paraspeckle	1	0.000	1.000	276	200001241	200000152	Not-Trans anti-PSPC1-A546 8C-S-PSPC1 V2.00	0	28. Not-Trans and anti-PSPC1-A546_Pos005_S001	00-sX7Q9nmaarVW42vVNRrFNB
179		Vesicles Paraspeckle	1	0.000	1.000	276	200001242	200000153	Not-Trans anti-PSPC1-A546 8C-S-PSPC1 V2.00	0	28. Not-Trans and anti-PSPC1-A546_Pos005_S001	00-sX7Q9nmaarVW42vVNRrFNB
102		Vesicles Paraspeckle	1	0.000	1.000	276	200001243	200000154	Not-Trans anti-PSPC1-A546 8C-S-PSPC1 V2.00	0	28. Not-Trans and anti-PSPC1-A546_Pos005_S001	00-sX7Q9nmaarVW42vVNRrFNB
111		Vesicles Paraspeckle	1	0.000	1.000	277	200001244	200000155	Not-Trans anti-PSPC1-A546 8C-S-PSPC1 V2.00	0	28. Not-Trans and anti-PSPC1-A546_Pos005_S001	00-sX7Q9nmaarVW42vVNRrFNB
104		Vesicles Paraspeckle	1	0.000	1.000	277	200001245	200000156	Not-Trans anti-PSPC1-A546 8C-S-PSPC1 V2.00	0	28. Not-Trans and anti-PSPC1-A546_Pos005_S001	00-sX7Q9nmaarVW42vVNRrFNB
115		Vesicles Paraspeckle	1	0.000	1.000	277	200001246	200000157	Not-Trans anti-PSPC1-A546 8C-S-PSPC1 V2.00	0	28. Not-Trans and anti-PSPC1-A546_Pos005_S001	00-sX7Q9nmaarVW42vVNRrFNB
158		Vesicles Paraspeckle	1	0.000	1.000	277	200001247	200000158	Not-Trans anti-PSPC1-A546 8C-S-PSPC1 V2.00	0	28. Not-Trans and anti-PSPC1-A546_Pos005_S001	00-sX7Q9nmaarVW42vVNRrFNB
126		Vesicles Paraspeckle	1	0.000	1.000	277	200001248	200000159	Not-Trans anti-PSPC1-A546 8C-S-PSPC1 V2.00	0	28. Not-Trans and anti-PSPC1-A546_Pos005_S001	00-sX7Q9nmaarVW42vVNRrFNB
113		Vesicles Paraspeckle	1	0.000	1.000	277	200001249	200000160	Not-Trans anti-PSPC1-A546 8C-S-PSPC1 V2.00	0	28. Not-Trans and anti-PSPC1-A546_Pos005_S001	00-sX7Q9nmaarVW42vVNRrFNB
83		Vesicles Paraspeckle	1	0.000	1.000	277	200001250	200000161	Not-Trans anti-PSPC1-A546 8C-S-PSPC1 V2.00	0	28. Not-Trans and anti-PSPC1-A546_Pos005_S001	00-sX7Q9nmaarVW42vVNRrFNB
123		Vesicles Paraspeckle	1	0.000	1.000	277	200001251	200000162	Not-Trans anti-PSPC1-A546 8C-S-PSPC1 V2.00	0	28. Not-Trans and anti-PSPC1-A546_Pos005_S001	00-sX7Q9nmaarVW42vVNRrFNB
91		Vesicles Paraspeckle	1	0.000	1.000	278	200001252	200000163	Not-Trans anti-PSPC1-A546 8C-S-PSPC1 V2.00	0	28. Not-Trans and anti-PSPC1-A546_Pos005_S001	00-sX7Q9nmaarVW42vVNRrFNB
97		Vesicles Paraspeckle	1	0.000	1.000	278	200001253	200000164	Not-Trans anti-PSPC1-A546 8C-S-PSPC1 V2.00	0	28. Not-Trans and anti-PSPC1-A546_Pos005_S001	00-sX7Q9nmaarVW42vVNRrFNB
134		Vesicles Paraspeckle	1	0.000	1.000	279	200001254	200000165	Not-Trans anti-PSPC1-A546 8C-S-PSPC1 V2.00	0	28. Not-Trans and anti-PSPC1-A546_Pos005_S001	00-sX7Q9nmaarVW42vVNRrFNB
160		Vesicles Paraspeckle	1	0.000	1.000	279	200001255	200000166	Not-Trans anti-PSPC1-A546 8C-S-PSPC1 V2.00	0	28. Not-Trans and anti-PSPC1-A546_Pos005_S001	00-sX7Q9nmaarVW42vVNRrFNB
91		Vesicles Paraspeckle	1	0.000	1.000	279	200001256	200000167	Not-Trans anti-PSPC1-A546 8C-S-PSPC1 V2.00	0	28. Not-Trans and anti-PSPC1-A546_Pos005_S001	00-sX7Q9nmaarVW42vVNRrFNB
108		Vesicles Paraspeckle	1	0.000	1.000	280	200001257	200000168	Not-Trans anti-PSPC1-A546 8C-S-PSPC1 V2.00	0	28. Not-Trans and anti-PSPC1-A546_Pos005_S001	00-sX7Q9nmaarVW42vVNRrFNB
130		Vesicles Paraspeckle	1	0.000	1.000	280	200001258	200000169	Not-Trans anti-PSPC1-A546 8C-S-PSPC1 V2.00	0	28. Not-Trans and anti-PSPC1-A546_Pos005_S001	00-sX7Q9nmaarVW42vVNRrFNB
94		Vesicles Paraspeckle	1	0.000	1.000	281	200001259	200000170	Not-Trans anti-PSPC1-A546 8C-S-PSPC1 V2.00	0	28. Not-Trans and anti-PSPC1-A546_Pos005_S001	00-sX7Q9nmaarVW42vVNRrFNB
101		Vesicles Paraspeckle	1	0.000	1.000	281	200001260	200000171	Not-Trans anti-PSPC1-A546 8C-S-PSPC1 V2.00	0	28. Not-Trans and anti-PSPC1-A546_Pos005_S001	00-sX7Q9nmaarVW42vVNRrFNB
150		Vesicles Paraspeckle	1	0.000	1.000	282	200001261	200000172	Not-Trans anti-PSPC1-A546 8C-S-PSPC1 V2.00	0	28. Not-Trans and anti-PSPC1-A546_Pos005_S001	00-sX7Q9nmaarVW42vVNRrFNB
108		Vesicles Paraspeckle	1	0.000	1.000	283	200001262	200000173	Not-Trans anti-PSPC1-A546 8C-S-PSPC1 V2.00	0	28. Not-Trans and anti-PSPC1-A546_Pos005_S001	00-sX7Q9nmaarVW42vVNRrFNB
137		Vesicles Paraspeckle	1	0.000	1.000	283	200001263	200000174	Not-Trans anti-PSPC1-A546 8C-S-PSPC1 V2.00	0	28. Not-Trans and anti-PSPC1-A546_Pos005_S001	00-sX7Q9nmaarVW42vVNRrFNB
99		Vesicles Paraspeckle	1	0.000	1.000	286	200001264	200000175	Not-Trans anti-PSPC1-A546 8C-S-PSPC1 V2.00	0	28. Not-Trans and anti-PSPC1-A546_Pos005_S001	00-sX7Q9nmaarVW42vVNRrFNB
118		Vesicles Paraspeckle	1	0.000	1.000	287	200001265	200000176	Not-Trans anti-PSPC1-A546 8C-S-PSPC1 V2.00	0	28. Not-Trans and anti-PSPC1-A546_Pos005_S001	00-sX7Q9nmaarVW42vVNRrFNB
134		Vesicles Paraspeckle	1	0.000	1.000	287	200001266	200000177	Not-Trans anti-PSPC1-A546 8C-S-PSPC1 V2.00	0	28. Not-Trans and anti-PSPC1-A546_Pos005_S001	00-sX7Q9nmaarVW42vVNRrFNB
123		Vesicles Paraspeckle	1	0.000	1.000	287	200001267	200000178	Not-Trans anti-PSPC1-A546 8C-S-PSPC1 V2.00	0	28. Not-Trans and anti-PSPC1-A546_Pos005_S001	00-sX7Q9nmaarVW42vVNRrFNB
93		Vesicles Paraspeckle	1	0.000	1.000	287	200001268	200000179	Not-Trans anti-PSPC1-A546 8C-S-PSPC1 V2.00	0	28. Not-Trans and anti-PSPC1-A546_Pos005_S001	00-sX7Q9nmaarVW42vVNRrFNB
139		Vesicles Paraspeckle	1	0.000	1.000	287	200001269	200000180	Not-Trans anti-PSPC1-A546 8C-S-PSPC1 V2.00	0	28. Not-Trans and anti-PSPC1-A546_Pos005_S001	00-sX7Q9nmaarVW42vVNRrFNB
119		Vesicles Paraspeckle	1	0.000	1.000	287	200001270	200000181	Not-Trans anti-PSPC1-A546 8C-S-PSPC1 V2.00	0	28. Not-Trans and anti-PSPC1-A546_Pos005_S001	00-sX7Q9nmaarVW42vVNRrFNB
117		Vesicles Paraspeckle	1	0.000	1.000	287	200001271	200000182	Not-Trans anti-PSPC1-A546 8C-S-PSPC1 V2.00	0	28. Not-Trans and anti-PSPC1-A546_Pos005_S001	00-sX7Q9nmaarVW42vVNRrFNB
131		Vesicles Paraspeckle	1	0.000	1.000	287	200001272	200000183	Not-Trans anti-PSPC1-A546 8C-S-PSPC1 V2.00	0	28. Not-Trans and anti-PSPC1-A546_Pos005_S001	00-sX7Q9nmaarVW42vVNRrFNB
156		Vesicles Paraspeckle	1	0.000	1.000	287	200001273	200000184	Not-Trans anti-PSPC1-A546 8C-S-PSPC1 V2.00	0	28. Not-Trans and anti-PSPC1-A546_Pos005_S001	00-sX7Q9nmaarVW42vVNRrFNB
211		Vesicles Paraspeckle	1	0.000	1.000	288	200001274	200000185	Not-Trans anti-PSPC1-A546 8C-S-PSPC1 V2.00	0	28. Not-Trans and anti-PSPC1-A546_Pos005_S001	00-sX7Q9nmaarVW42vVNRrFNB
149		Vesicles Paraspeckle	1	0.000	1.000	288	200001275	200000186	Not-Trans anti-PSPC1-A546 8C-S-PSPC1 V2.00	0	28. Not-Trans and anti-PSPC1-A546_Pos005_S001	00-sX7Q9nmaarVW42vVNRrFNB
176		Vesicles Paraspeckle	1	0.000	1.000	288	200001276	200000187	Not-Trans anti-PSPC1-A546 8C-S-PSPC1 V2.00	0	28. Not-Trans and anti-PSPC1-A546_Pos005_S001	00-sX7Q9nmaarVW42vVNRrFNB
100		Vesicles Paraspeckle	1	0.000	1.000	289	200001277	200000188	Not-Trans anti-PSPC1-A546 8C-S-PSPC1 V2.00	0	28. Not-Trans and anti-PSPC1-A546_Pos005_S001	00-sX7Q9nmaarVW42vVNRrFNB
94		Vesicles Paraspeckle	1	0.000	1.000	290	200001278	200000189	Not-Trans anti-PSPC1-A546 8C-S-PSPC1 V2.00	0	28. Not-Trans and anti-PSPC1-A546_Pos005_S001	00-sX7Q9nmaarVW42vVNRrFNB
89		Vesicles Paraspeckle	1	0.000	1.000	290	200001279	200000190	Not-Trans anti-PSPC1-A546 8C-S-PSPC1 V2.00	0	28. Not-Trans and anti-PSPC1-A546_Pos005_S001	00-sX7Q9nmaarVW42vVNRrFNB
100		Vesicles Paraspeckle	1	0.000	1.000	290	200001280	200000191	Not-Trans anti-PSPC1-A546 8C-S-PSPC1 V2.00	0	28. Not-Trans and anti-PSPC1-A546_Pos005_S001	00-sX7Q9nmaarVW42vVNRrFNB
99		Vesicles Paraspeckle	1	0.000	1.000	290	200001281	200000192	Not-Trans anti-PSPC1-A546 8C-S-PSPC1 V2.00	0	28. Not-Trans and anti-PSPC1-A546_Pos005_S001	00-sX7Q9nmaarVW42vVNRrFNB
105		Vesicles Paraspeckle	1	0.000	1.000	290	200001282	200000193	Not-Trans anti-PSPC1-A546 8C-S-PSPC1 V2.00	0	28. Not-Trans and anti-PSPC1-A546_Pos005_S001	00-sX7Q9nmaarVW42vVNRrFNB
100		Vesicles Paraspeckle	1	0.000	1.000	290	200001283	200000194	Not-Trans anti-PSPC1-A546 8C-S-PSPC1 V2.00	0	28. Not-Trans and anti-PSPC1-A546_Pos005_S001	00-sX7Q9nmaarVW42vVNRrFNB
92		Vesicles Paraspeckle	1	0.000	1.000	291	200001284	200000195	Not-Trans anti-PSPC1-A546 8C-S-PSPC1 V2.00	0	28. Not-Trans and anti-PSPC1-A546_Pos005_S001	00-sX7Q9nmaarVW42vVNRrFNB
153		Vesicles Paraspeckle	1	0.000	1.000	291	200001285	200000196	Not-Trans anti-PSPC1-A546 8C-S-PSPC1 V2.00	0	28. Not-Trans and anti-PSPC1-A546_Pos005_S001	00-sX7Q9nmaarVW42vVNRrFNB
105		Vesicles Paraspeckle	1	0.000	1.000	291	200001286	200000197	Not-Trans anti-PSPC1-A546 8C-S-PSPC1 V2.00	0	28. Not-Trans and anti-PSPC1-A546_Pos005_S001	00-sX7Q9nmaarVW42vVNRrFNB
104		Vesicles Paraspeckle	1	0.000	1.000	291	200001287	200000198	Not-Trans anti-PSPC1-A546 8C-S-PSPC1 V2.00	0	28. Not-Trans and anti-PSPC1-A546_Pos005_S001	00-sX7Q9nmaarVW42vVNRrFNB
119		Vesicles Paraspeckle	1	0.000	1.000	291	200001288	200000199	Not-Trans anti-PSPC1-A546 8C-S-PSPC1 V2.00	0	28. Not-Trans and anti-PSPC1-A546_Pos005_S001	00-sX7Q9nmaarVW42vVNRrFNB
105		Vesicles Paraspeckle	1	0.000	1.000	291	200001289	200000200	Not-Trans anti-PSPC1-A546 8C-S-PSPC1 V2.00	0	28. Not-Trans and anti-PSPC1-A546_Pos005_S001	00-sX7Q9nmaarVW42vVNRrFNB
130		Vesicles Paraspeckle	1	0.000	1.000	291	200001290	200000201	Not-Trans anti-PSPC1-A546 8C-S-PSPC1 V2.00	0	28. Not-Trans and anti-PSPC1-A546_Pos005_S001	00-sX7Q9nmaarVW42vVNRrFNB
96		Vesicles Paraspeckle	1	0.000	1.000	291	200001291	200000202	Not-Trans anti-PSPC1-A546 8C-S-PSPC1 V2.00	0	28. Not-Trans and anti-PSPC1-A546_Pos005_S001	00-sX7Q9nmaarVW42vVNRrFNB
111		Vesicles Paraspeckle	1	0.000	1.000	291	200001292	200000203	Not-Trans anti-PSPC1-A546 8C-S-PSPC1 V2.00	0	28. Not-Trans and anti-PSPC1-A546_Pos005_S001	00-sX7Q9nmaarVW42vVNRrFNB
122		Vesicles Paraspeckle	1	0.000	1.000	291	200001293	200000204	Not-Trans anti-PSPC1-A546 8C-S-PSPC1 V2.00	0	28. Not-Trans and anti-PSPC1-A546_Pos005_S001	00-sX7Q9nmaarVW42vVNRrFNB
88		Vesicles Paraspeckle	1	0.000	1.000	291	200001294	200000205	Not-Trans anti-PSPC1-A546 8C-S-PSPC1 V2.00	0	28. Not-Trans and anti-PSPC1-A546_Pos005_S001	00-sX7Q9nmaarVW42vVNRrFNB
110		Vesicles Paraspeckle	1	0.000	1.000	293	200001295	200000206	Not-Trans anti-PSPC1-A546 8C-S-PSPC1 V2.00	0	28. Not-Trans and anti-PSPC1-A546_Pos005_S001	00-sX7Q9nmaarVW42vVNRrFNB
96		Vesicles Paraspeckle	1	0.000	1.000	293	200001296	200000207	Not-Trans anti-PSPC1-A546 8C-S-PSPC1 V2.00	0	28. Not-Trans and anti-PSPC1-A546_Pos005_S001	00-sX7Q9nmaarVW42vVNRrFNB
95		Vesicles Paraspeckle	1	0.000	1.000	294	200001297	200000208	Not-Trans anti-PSPC1-A546 8C-S-PSPC1 V2.00	0	28. Not-Trans and anti-PSPC1-A546_Pos005_S001	00-sX7Q9nmaarVW42vVNRrFNB
127		Vesicles Paraspeckle	1	0.000	1.000	295	200001298	200000209	Not-Trans anti-PSPC1-A546 8C-S-PSPC1 V2.00	0	28. Not-Trans and anti-PSPC1-A546_Pos005_S001	00-sX7Q9nmaarVW42vVNRrFNB
191		Vesicles Paraspeckle	1	0.000	1.000	295	200001299	200000210	Not-Trans anti-PSPC1-A546 8C-S-PSPC1 V2.00	0	28. Not-Trans and anti-PSPC1-A546_Pos005_S001	00-sX7Q9nmaarVW42vVNRrFNB
86		Vesicles Paraspeckle	1	0.000	1.000	295	200001300	200000211	Not-Trans anti-PSPC1-A546 8C-S-PSPC1 V2.00	0	28. Not-Trans and anti-PSPC1-A546_Pos005_S001	00-sX7Q9nmaarVW42vVNRrFNB
144		Vesicles Paraspeckle	1	0.000	1.000	296	200001301	200000212	Not-Trans anti-PSPC1-A546 8C-S-PSPC1 V2.00	0	28. Not-Trans and anti-PSPC1-A546_Pos005_S001	00-sX7Q9nmaarVW42vVNRrFNB
90		Vesicles Paraspeckle	1	0.000	1.000	296	200001302	200000213	Not-Trans anti-PSPC1-A546 8C-S-PSPC1 V2.00	0	28. Not-Trans and anti-PSPC1-A546_Pos005_S001	00-sX7Q9nmaarVW42vVNRrFNB
160		Vesicles Paraspeckle	1	0.000	1.000	296	200001303	200000214	Not-Trans anti-PSPC1-A546 8C-S-PSPC1 V2.00	0	28. Not-Trans and anti-PSPC1-A546_Pos005_S001	00-sX7Q9nmaarVW42vVNRrFNB
150		Vesicles Paraspeckle	1	0.000	1.000	296	200001304	200000215	Not-Trans anti-PSPC1-A546 8C-S-PSPC1 V2.00	0	28. Not-Trans and anti-PSPC1-A546_Pos005_S001	00-sX7Q9nmaarVW42vVNRrFNB
212		Vesicles Paraspeckle	1	0.000	1.000	296	200001305	200000216	Not-Trans anti-PSPC1-A546 8C-S-PSPC1 V2.00	0	28. Not-Trans and anti-PSPC1-A546_Pos005_S001	00-sX7Q9nmaarVW42vVNRrFNB
93		Vesicles Paraspeckle	1	0.000	1.000	296	200001306	200000217	Not-Trans anti-PSPC1-A546 8C-S-PSPC1 V2.00	0	28. Not-Trans and anti-PSPC1-A546_Pos005_S001	00-sX7Q9nmaarVW42vVNRrFNB
104		Vesicles Paraspeckle	1	0.000	1.000	297	200001307	200000218	Not-Trans anti-PSPC1-A546 8C-S-PSPC1 V2.00	0	28. Not-Trans and anti-PSPC1-A546_Pos005_S001	00-sX7Q9nmaarVW42vVNRrFNB
106		Vesicles Paraspeckle	1	0.000	1.000	297	200001308	200000219	Not-Trans anti-PSPC1-A546 8C-S-PSPC1 V2.00	0	28. Not-Trans and anti-PSPC1-A546_Pos005_S001	00-sX7Q9nmaarVW42vVNRrFNB
99		Vesicles Paraspeckle	1	0.000	1.000	297	200001309	200000220	Not-Trans anti-PSPC1-A546 8C-S-PSPC1 V2.00	0	28. Not-Trans and anti-PSPC1-A546_Pos005_S001	00-sX7Q9nmaarVW42vVNRrFNB
92		Vesicles Paraspeckle	1	0.000	1.000	297	200001310	200000221	Not-Trans anti-PSPC1-A546 8C-S-PSPC1 V2.00	0	28. Not-Trans and anti-PSPC1-A546_Pos005_S001	00-sX7Q9nmaarVW42vVNRrFNB
103		Vesicles Paraspeckle	1	0.000	1.000	297	200001311	200000222	Not-Trans anti-PSPC1-A546 8C-S-PSPC1 V2.00	0	28. Not-Trans and anti-PSPC1-A546_Pos005_S001	00-sX7Q9nmaarVW42vVNRrFNB
105		Vesicles Paraspeckle	1	0.000	1.000	297	200001312	200000223	Not-Trans anti-PSPC1-A546 8C-S-PSPC1 V2.00	0	28. Not-Trans and anti-PSPC1-A546_Pos005_S001	00-sX7Q9nmaarVW42vVNRrFNB
130		Vesicles Paraspeckle	1	0.000	1.000	297	200001313	200000224	Not-Trans anti-PSPC1-A546 8C-S-PSPC1 V2.00	0	28. Not-Trans and anti-PSPC1-A546_Pos005_S001	00-sX7Q9nmaarVW42vVNRrFNB
87		Vesicles Paraspeckle	1	0.000	1.000	297	200001314	200000225	Not-Trans anti-PSPC1-A546 8C-S-PSPC1 V2.00	0	28. Not-Trans and anti-PSPC1-A546_Pos005_S001	00-sX7Q9nmaarVW42vVNRrFNB
105		Vesicles Paraspeckle	1	0.000	1.000	299	200001315	200000226	Not-Trans anti-PSPC1-A546 8C-S-PSPC1 V2.00	0	28. Not-Trans and anti-PSPC1-A546_Pos005_S001	00-sX7Q9nmaarVW42vVNRrFNB
136		Vesicles Paraspeckle	1	0.000	1.000	299	200001316	200000227	Not-Trans anti-PSPC1-A546 8C-S-PSPC1 V2.00	0	28. Not-Trans and anti-PSPC1-A546_Pos005_S001	00-sX7Q9nmaarVW42vVNRrFNB
91		Vesicles Paraspeckle	1	0.000	1.000	299	200001317	200000228	Not-Trans anti-PSPC1-A546 8C-S-PSPC1 V2.00	0	28. Not-Trans and anti-PSPC1-A546_Pos005_S001	00-sX7Q9nmaarVW42vVNRrFNB
105		Vesicles Paraspeckle	1	0.000	1.000	299	200001318	200000229	Not-Trans anti-PSPC1-A546 8C-S-PSPC1 V2.00	0	28. Not-Trans and anti-PSPC1-A546_Pos005_S001	00-sX7Q9nmaarVW42vVNRrFNB
129		Vesicles Paraspeckle	1	0.000	1.000	299	200001319	200000230	Not-Trans anti-PSPC1-A546 8C-S-PSPC1 V2.00	0	28. Not-Trans and anti-PSPC1-A546_Pos005_S001	00-sX7Q9nmaarVW42vVNRrFNB
121		Vesicles Paraspeckle	1	0.000	1.000	299	200001320	200000231	Not-Trans anti-PSPC1-A546 8C-S-PSPC1 V2.00	0	28. Not-Trans and anti-PSPC1-A546_Pos005_S001	00-sX7Q9nmaarVW42vVNRrFNB
109		Vesicles Paraspeckle	1	0.000	1.000	299	200001321	200000232	Not-Trans anti-PSPC1-A546 8C-S-PSPC1 V2.00	0	28. Not-Trans and anti-PSPC1-A546_Pos005_S001	00-sX7Q9nmaarVW42vVNRrFNB
102		Vesicles Paraspeckle	1	0.000	1.000	300	200001322	200000233	Not-Trans anti-PSPC1-A546 8C-S-PSPC1 V2.00	0	28. Not-Trans and anti-PSPC1-A546_Pos005_S001	00-sX7Q9nmaarVW42vVNRrFNB
114		Vesicles Paraspeckle	1	0.000	1.000	300	200001323	200000234	Not-Trans anti-PSPC1-A546 8C-S-PSPC1 V2.00	0	28. Not-Trans and anti-PSPC1-A546_Pos005_S001	00-sX7Q9nmaarVW42vVNRrFNB
109		Vesicles Paraspeckle	1	0.000	1.000	301	200001324	200000235	Not-Trans anti-PSPC1-A546 8C-S-PSPC1 V2.00	0	28. Not-Trans and anti-PSPC1-A546_Pos005_S001	00-sX7Q9nmaarVW42vVNRrFNB
101		Vesicles Paraspeckle	1	0.000	1.000	301	200001325	200000236	Not-Trans anti-PSPC1-A546 8C-S-PSPC1 V2.00	0	28. Not-Trans and anti-PSPC1-A546_Pos005_S001	00-sX7Q9nmaarVW42vVNRrFNB
143		Vesicles Paraspeckle	1	0.000	1.000	301	200001326	200000237	Not-Trans anti-PSPC1-A546 8C-S-PSPC1 V2.00	0	28. Not-Trans and anti-PSPC1-A546_Pos005_S001	00-sX7Q9nmaarVW42vVNRrFNB
128		Vesicles Paraspeckle	1	0.000	1.000	301	200001327	200000238	Not-Trans anti-PSPC1-A546 8C-S-PSPC1 V2.00	0	28. Not-Trans and anti-PSPC1-A546_Pos005_S001	00-sX7Q9nmaarVW42vVNRrFNB
84		Vesicles Paraspeckle	1	0.000	1.000	301	200001328	200000239	Not-Trans anti-PSPC1-A546 8C-S-PSPC1 V2.00	0	28. Not-Trans and anti-PSPC1-A546_Pos005_S001	00-sX7Q9nmaarVW42vVNRrFNB
135		Vesicles Paraspeckle	1	0.000	1.000	301	200001329	200000240	Not-Trans anti-PSPC1-A546 8C-S-PSPC1 V2.00	0	28. Not-Trans and anti-PSPC1-A546_Pos005_S001	00-sX7Q9nmaarVW42vVNRrFNB
93		Vesicles Paraspeckle	1	0.000	1.000	302	200001330	200000241	Not-Trans anti-PSPC1-A546 8C-S-PSPC1 V2.00	0	28. Not-Trans and anti-PSPC1-A546_Pos005_S001	00-sX7Q9nmaarVW42vVNRrFNB
158		Vesicles Paraspeckle	1	0.000	1.000	302	200001331	200000242	Not-Trans anti-PSPC1-A546 8C-S-PSPC1 V2.00	0	28. Not-Trans and anti-PSPC1-A546_Pos005_S001	00-sX7Q9nmaarVW42vVNRrFNB
125		Vesicles Paraspeckle	1	0.000	1.000	302	200001332	200000243	Not-Trans anti-PSPC1-A546 8C-S-PSPC1 V2.00	0	28. Not-Trans and anti-PSPC1-A546_Pos005_S001	00-sX7Q9nmaarVW42vVNRrFNB
120		Vesicles Paraspeckle	1	0.000	1.000	302	200001333	200000244	Not-Trans anti-PSPC1-A546 8C-S-PSPC1 V2.00	0	28. Not-Trans and anti-PSPC1-A546_Pos005_S001	00-sX7Q9nmaarVW42vVNRrFNB
127		Vesicles Paraspeckle	1	0.000	1.000	302	200001334	200000245	Not-Trans anti-PSPC1-A546 8C-S-PSPC1 V2.00	0	28. Not-Trans and anti-PSPC1-A546_Pos005_S001	00-sX7Q9nmaarVW42vVNRrFNB
88		Vesicles Paraspeckle	1	0.000	1.000	302	200001335	200000246	Not-Trans anti-PSPC1-A546 8C-S-PSPC1 V2.00	0	28. Not-Trans and anti-PSPC1-A546_Pos005_S001	00-sX7Q9nmaarVW42vVNRrFNB
93		Vesicles Paraspeckle	1	0.000	1.000	303	200001336	200000247	Not-Trans anti-PSPC1-A546 8C-S-PSPC1 V2.00	0	28. Not-Trans and anti-PSPC1-A546_Pos005_S001	00-sX7Q9nmaarVW42vVNRrFNB
109		Vesicles Paraspeckle	1	0.000	1.000	303	200001337	200000248	Not-Trans anti-PSPC1-A546 8C-S-PSPC1 V2.00	0	28. Not-Trans and anti-PSPC1-A546_Pos005_S001	00-sX7Q9nmaarVW42vVNRrFNB
184		Vesicles Paraspeckle	1	0.000	1.000	303	200001338	200000249	Not-Trans anti-PSPC1-A546 8C-S-PSPC1 V2.00	0	28. Not-Trans and anti-PSPC1-A546_Pos005_S001	00-sX7Q9nmaarVW42vVNRrFNB
123		Vesicles Paraspeckle	1	0.000	1.000	304	200001339	200000250	Not-Trans anti-PSPC1-A546 8C-S-PSPC1 V2.00	0	28. Not-Trans and anti-PSPC1-A546_Pos005_S001	00-sX7Q9nmaarVW42vVNRrFNB
125		Vesicles Paraspeckle	1	0.000	1.000	304	200001340	200000251	Not-Trans anti-PSPC1-A546 8C-S-PSPC1 V2.00	0	28. Not-Trans and anti-PSPC1-A546_Pos005_S001	00-sX7Q9nmaarVW42vVNRrFNB
89		Vesicles Paraspeckle	1	0.000	1.000	304	200001341	200000252	Not-Trans anti-PSPC1-A546 8C-S-PSPC1 V2.00	0	28. Not-Trans and anti-PSPC1-A546_Pos005_S001	00-sX7Q9nmaarVW42vVNRrFNB
108		Vesicles Paraspeckle	1	0.000	1.000	304	200001342	200000253	Not-Trans anti-PSPC1-A546 8C-S-PSPC1 V2.00	0	28. Not-Trans and anti-PSPC1-A546_Pos005_S001	00-sX7Q9nmaarVW42vVNRrFNB
80		Vesicles Paraspeckle	1	0.000	1.000	305	200001343	200000254	Not-Trans anti-PSPC1-A546 8C-S-PSPC1 V2.00	0	28. Not-Trans and anti-PSPC1-A546_Pos005_S001	00-sX7Q9nmaarVW42vVNRrFNB
119		Vesicles Paraspeckle	1	0.000	1.000	305	200001344	200000255	Not-Trans anti-PSPC1-A546 8C-S-PSPC1 V2.00	0	28. Not-Trans and anti-PSPC1-A546_Pos005_S001	00-sX7Q9nmaarVW42vVNRrFNB
164		Vesicles Paraspeckle	1	0.000	1.000	305	200001345	200000256	Not-Trans anti-PSPC1-A546 8C-S-PSPC1 V2.00	0	28. Not-Trans and anti-PSPC1-A546_Pos005_S001	00-sX7Q9nmaarVW42vVNRrFNB
120		Vesicles Paraspeckle	1	0.000	1.000	305	200001346	200000257	Not-Trans anti-PSPC1-A546 8C-S-PSPC1 V2.00	0	28. Not-Trans and anti-PSPC1-A546_Pos005_S001	00-sX7Q9nmaarVW42vVNRrFNB
160		Vesicles Paraspeckle	1	0.000	1.000	305	200001347	200000258	Not-Trans anti-PSPC1-A546 8C-S-PSPC1 V2.00	0	28. Not-Trans and anti-PSPC1-A546_Pos005_S001	00-sX7Q9nmaarVW42vVNRrFNB
103		Vesicles Paraspeckle	1	0.000	1.000	305	200001348	200000259	Not-Trans anti-PSPC1-A546 8C-S-PSPC1 V2.00	0	28. Not-Trans and anti-PSPC1-A546_Pos005_S001	00-sX7Q9nmaarVW42vVNRrFNB
133		Vesicles Paraspeckle	1	0.000	1.000	307	200001349	200000260	Not-Trans anti-PSPC1-A546 8C-S-PSPC1 V2.00	0	28. Not-Trans and anti-PSPC1-A546_Pos005_S001	00-sX7Q9nmaarVW42vVNRrFNB
83		Vesicles Paraspeckle	1	0.000	1.000	307	200001350	200000261	Not-Trans anti-PSPC1-A546 8C-S-PSPC1 V2.00	0	28. Not-Trans and anti-PSPC1-A546_Pos005_S001	00-sX7Q9nmaarVW42vVNRrFNB
128		Vesicles Paraspeckle	1	0.000	1.000	307	200001351	200000262	Not-Trans anti-PSPC1-A546 8C-S-PSPC1 V2.00	0	28. Not-Trans and anti-PSPC1-A546_Pos005_S001	00-sX7Q9nmaarVW42vVNRrFNB
90		Vesicles Paraspeckle	1	0.000	1.000	307	200001352	200000263	Not-Trans anti-PSPC1-A546 8C-S-PSPC1 V2.00	0	28. Not-Trans and anti-PSPC1-A546_Pos005_S001	00-sX7Q9nmaarVW42vVNRrFNB
103		Vesicles Paraspeckle	1	0.000	1.000	307	200001353	200000264	Not-Trans anti-PSPC1-A546 8C-S-PSPC1 V2.00	0	28. Not-Trans and anti-PSPC1-A546_Pos005_S001	00-sX7Q9nmaarVW42vVNRrFNB
112		Vesicles Paraspeckle	1	0.000	1.000	307	200001354	200000265	Not-Trans anti-PSPC1-A546 8C-S-PSPC1 V2.00	0	28. Not-Trans and anti-PSPC1-A546_Pos005_S001	00-sX7Q9nmaarVW42vVNRrFNB
141		Vesicles Paraspeckle	1	0.000	1.000	307	200001355	200000266	Not-Trans anti-PSPC1-A546 8C-S-PSPC1 V2.00	0	28. Not-Trans and anti-PSPC1-A546_Pos005_S001	00-sX7Q9nmaarVW42vVNRrFNB
94		Vesicles Paraspeckle	1	0.000	1.000	307	200001356	200000267	Not-Trans anti-PSPC1-A546 8C-S-PSPC1 V2.00	0	28. Not-Trans and anti-PSPC1-A546_Pos005_S001	00-sX7Q9nmaarVW42vVNRrFNB
104		Vesicles Paraspeckle	1	0.000	1.000	307	200001357	200000268	Not-Trans anti-PSPC1-A546 8C-S-PSPC1 V2.00	0	28. Not-Trans and anti-PSPC1-A546_Pos005_S001	00-sX7Q9nmaarVW42vVNRrFNB
108		Vesicles Paraspeckle	1	0.000	1.000	307	200001358	200000269	Not-Trans anti-PSPC1-A546 8C-S-PSPC1 V2.00	0	28. Not-Trans and anti-PSPC1-A546_Pos005_S001	00-sX7Q9nmaarVW42vVNRrFNB
135		Vesicles Paraspeckle	1	0.000	1.000	307	200001359	200000270	Not-Trans anti-PSPC1-A546 8C-S-PSPC1 V2.00	0	28. Not-Trans and anti-PSPC1-A546_Pos005_S001	00-sX7Q9nmaarVW42vVNRrFNB
169		Vesicles Paraspeckle	1	0.000	1.000	309	200001360	200000271	Not-Trans anti-PSPC1-A546 8C-S-PSPC1 V2.00	0	28. Not-Trans and anti-PSPC1-A546_Pos005_S001	00-sX7Q9nmaarVW42vVNRrFNB
78		Vesicles Paraspeckle	1	0.000	1.000	309	200001361	200000272	Not-Trans anti-PSPC1-A546 8C-S-PSPC1 V2.00	0	28. Not-Trans and anti-PSPC1-A546_Pos005_S001	00-sX7Q9nmaarVW42vVNRrFNB
107		Vesicles Paraspeckle	1	0.000	1.000	309	200001362	200000273	Not-Trans anti-PSPC1-A546 8C-S-PSPC1 V2.00	0	28. Not-Trans and anti-PSPC1-A546_Pos005_S001	00-sX7Q9nmaarVW42vVNRrFNB
82		Vesicles Paraspeckle	1	0.000	1.000	309	200001363	200000274	Not-Trans anti-PSPC1-A546 8C-S-PSPC1 V2.00	0	28. Not-Trans and anti-PSPC1-A546_Pos005_S001	00-sX7Q9nmaarVW42vVNRrFNB
108		Vesicles Paraspeckle	1	0.000	1.000	310	200001364	200000275	Not-Trans anti-PSPC1-A546 8C-S-PSPC1 V2.00	0	28. Not-Trans and anti-PSPC1-A546_Pos005_S001	00-sX7Q9nmaarVW42vVNRrFNB
101		Vesicles Paraspeckle	1	0.000	1.000	310	200001365	200000276	Not-Trans anti-PSPC1-A546 8C-S-PSPC1 V2.00	0	28. Not-Trans and anti-PSPC1-A546_Pos005_S001	00-sX7Q9nmaarVW42vVNRrFNB
102		Vesicles Paraspeckle	1	0.000	1.000	310	200001366	200000277	Not-Trans anti-PSPC1-A546 8C-S-PSPC1 V2.00	0	28. Not-Trans and anti-PSPC1-A546_Pos005_S001	00-sX7Q9nmaarVW42vVNRrFNB
121		Vesicles Paraspeckle	1	0.000	1.000	310	200001367	200000278	Not-Trans anti-PSPC1-A546 8C-S-PSPC1 V2.00	0	28. Not-Trans and anti-PSPC1-A546_Pos005_S001	00-sX7Q9nmaarVW42vVNRrFNB
87		Vesicles Paraspeckle	1	0.000	1.000	310	200001368	200000279	Not-Trans anti-PSPC1-A546 8C-S-PSPC1 V2.00	0	28. Not-Trans and anti-PSPC1-A546_Pos005_S001	00-sX7Q9nmaarVW42vVNRrFNB
125		Vesicles Paraspeckle	1	0.000	1.000	310	200001369	200000280	Not-Trans anti-PSPC1-A546 8C-S-PSPC1 V2.00	0	28. Not-Trans and anti-PSPC1-A546_Pos005_S001	00-sX7Q9nmaarVW42vVNRrFNB
125		Vesicles Paraspeckle	1	0.000	1.000	310	200001370	200000281	Not-Trans anti-PSPC1-A546 8C-S-PSPC1 V2.00	0	28. Not-Trans and anti-PSPC1-A546_Pos005_S001	00-sX7Q9nmaarVW42vVNRrFNB
128		Vesicles Paraspeckle	1	0.000	1.000	310	200001371	200000282	Not-Trans anti-PSPC1-A546 8C-S-PSPC1 V2.00	0	28. Not-Trans and anti-PSPC1-A546_Pos005_S001	00-sX7Q9nmaarVW42vVNRrFNB
121		Vesicles Paraspeckle	1	0.000	1.000	310	200001372	200000283	Not-Trans anti-PSPC1-A546 8C-S-PSPC1 V2.00	0	28. Not-Trans and anti-PSPC1-A546_Pos005_S001	00-sX7Q9nmaarVW42vVNRrFNB
104		Vesicles Paraspeckle	1	0.000	1.000	310	200001373	200000284	Not-Trans anti-PSPC1-A546 8C-S-PSPC1 V2.00	0	28. Not-Trans and anti-PSPC1-A546_Pos005_S001	00-sX7Q9nmaarVW42vVNRrFNB
173		Vesicles Paraspeckle	1	0.000	1.000	310	200001374	200000285	Not-Trans anti-PSPC1-A546 8C-S-PSPC1 V2.00	0	28. Not-Trans and anti-PSPC1-A546_Pos005_S001	00-sX7Q9nmaarVW42vVNRrFNB
113		Vesicles Paraspeckle	1	0.000	1.000	310	200001375	200000286	Not-Trans anti-PSPC1-A546 8C-S-PSPC1 V2.00	0	28. Not-Trans and anti-PSPC1-A546_Pos005_S001	00-sX7Q9nmaarVW42vVNRrFNB
137		Vesicles Paraspeckle	1	0.000	1.000	311	200001376	200000287	Not-Trans anti-PSPC1-A546 8C-S-PSPC1 V2.00	0	28. Not-Trans and anti-PSPC1-A546_Pos005_S001	00-sX7Q9nmaarVW42vVNRrFNB
104		Vesicles Paraspeckle	1	0.000	1.000	311	200001377	200000288	Not-Trans anti-PSPC1-A546 8C-S-PSPC1 V2.00	0	28. Not-Trans and anti-PSPC1-A546_Pos005_S001	00-sX7Q9nmaarVW42vVNRrFNB
110		Vesicles Paraspeckle	1	0.000	1.000	311	200001378	200000289	Not-Trans anti-PSPC1-A546 8C-S-PSPC1 V2.00	0	28. Not-Trans and anti-PSPC1-A546_Pos005_S001	00-sX7Q9nmaarVW42vVNRrFNB
107		Vesicles Paraspeckle	1	0.000	1.000	311	200001379	200000290	Not-Trans anti-PSPC1-A546 8C-S-PSPC1 V2.00	0	28. Not-Trans and anti-PSPC1-A546_Pos005_S001	00-sX7Q9nmaarVW42vVNRrFNB
125		Vesicles Paraspeckle	1	0.000	1.000	311	200001380	200000291	Not-Trans anti-PSPC1-A546 8C-S-PSPC1 V2.00	0	28. Not-Trans and anti-PSPC1-A546_Pos005_S001	00-sX7Q9nmaarVW42vVNRrFNB
127		Vesicles Paraspeckle	1	0.000	1.000	311	200001381	200000292	Not-Trans anti-PSPC1-A546 8C-S-PSPC1 V2.00	0	28. Not-Trans and anti-PSPC1-A546_Pos005_S001	00-sX7Q9nmaarVW42vVNRrFNB
130		Vesicles Paraspeckle	1	0.000	1.000	311	200001382	200000293	Not-Trans anti-PSPC1-A546 8C-S-PSPC1 V2.00	0	28. Not-Trans and anti-PSPC1-A546_Pos005_S001	00-sX7Q9nmaarVW42vVNRrFNB
117		Vesicles Paraspeckle	1	0.000	1.000	311	200001383	200000294	Not-Trans anti-PSPC1-A546 8C-S-PSPC1 V2.00	0	28. Not-Trans and anti-PSPC1-A546_Pos005_S001	00-sX7Q9nmaarVW42vVNRrFNB
100		Vesicles Paraspeckle	1	0.000	1.000	311	200001384	200000295	Not-Trans anti-PSPC1-A546 8C-S-PSPC1 V2.00	0	28. Not-Trans and anti-PSPC1-A546_Pos005_S001	00-sX7Q9nmaarVW42vVNRrFNB
86		Vesicles Paraspeckle	1	0.000	1.000	312	200001385	200000296	Not-Trans anti-PSPC1-A546 8C-S-PSPC1 V2.00	0	28. Not-Trans and anti-PSPC1-A546_Pos005_S001	00-sX7Q9nmaarVW42vVNRrFNB
197		Vesicles Paraspeckle	1	0.000	1.000	312	200001386	200000297	Not-Trans anti-PSPC1-A546 8C-S-PSPC1 V2.00	0	28. Not-Trans and anti-PSPC1-A546_Pos005_S001	00-sX7Q9nmaarVW42vVNRrFNB
93		Vesicles Paraspeckle	1	0.000	1.000	312	200001387	200000298	Not-Trans anti-PSPC1-A546 8C-S-PSPC1 V2.00	0	28. Not-Trans and anti-PSPC1-A546_Pos005_S001	00-sX7Q9nmaarVW42vVNRrFNB
91		Vesicles Paraspeckle	1	0.000	1.000	312	200001388	200000299	Not-Trans anti-PSPC1-A546 8C-S-PSPC1 V2.00	0	28. Not-Trans and anti-PSPC1-A546_Pos005_S001	00-sX7Q9nmaarVW42vVNRrFNB
87		Vesicles Paraspeckle	1	0.000	1.000	312	200001389	200000300	Not-Trans anti-PSPC1-A546 8C-S-PSPC1 V2.00	0	28. Not-Trans and anti-PSPC1-A546_Pos005_S001	00-sX7Q9nmaarVW42vVNRrFNB
84		Vesicles Paraspeckle	1	0.000	1.000	312	200001390	200000301	Not-Trans anti-PSPC1-A546 8C-S-PSPC1 V2.00	0	28. Not-Trans and anti-PSPC1-A546_Pos005_S001	00-sX7Q9nmaarVW42vVNRrFNB
205		Vesicles Paraspeckle	1	0.000	1.000	312	200001391	200000302	Not-Trans anti-PSPC1-A546 8C-S-PSPC1 V2.00	0	28. Not-Trans and anti-PSPC1-A546_Pos005_S001	00-sX7Q9nmaarVW42vVNRrFNB
255		Vesicles Paraspeckle	1	0.000	1.000	312	200001392	200000303	Not-Trans anti-PSPC1-A546 8C-S-PSPC1 V2.00	0	28. Not-Trans and anti-PSPC1-A546_Pos005_S001	00-sX7Q9nmaarVW42vVNRrFNB
118		Vesicles Paraspeckle	1	0.000	1.000	312	200001393	200000304	Not-Trans anti-PSPC1-A546 8C-S-PSPC1 V2.00	0	28. Not-Trans and anti-PSPC1-A546_Pos005_S001	00-sX7Q9nmaarVW42vVNRrFNB
85		Vesicles Paraspeckle	1	0.000	1.000	312	200001394	200000305	Not-Trans anti-PSPC1-A546 8C-S-PSPC1 V2.00	0	28. Not-Trans and anti-PSPC1-A546_Pos005_S001	00-sX7Q9nmaarVW42vVNRrFNB
87		Vesicles Paraspeckle	1	0.000	1.000	312	200001395	200000306	Not-Trans anti-PSPC1-A546 8C-S-PSPC1 V2.00	0	28. Not-Trans and anti-PSPC1-A546_Pos005_S001	00-sX7Q9nmaarVW42vVNRrFNB
161		Vesicles Paraspeckle	1	0.000	1.000	312	200001396	200000307	Not-Trans anti-PSPC1-A546 8C-S-PSPC1 V2.00	0	28. Not-Trans and anti-PSPC1-A546_Pos005_S001	00-sX7Q9nmaarVW42vVNRrFNB
94		Vesicles Paraspeckle	1	0.000	1.000	312	200001397	200000308	Not-Trans anti-PSPC1-A546 8C-S-PSPC1 V2.00	0	28. Not-Trans and anti-PSPC1-A546_Pos005_S001	00-sX7Q9nmaarVW42vVNRrFNB
148		Vesicles Paraspeckle	1	0.000	1.000	312	200001398	200000309	Not-Trans anti-PSPC1-A546 8C-S-PSPC1 V2.00	0	28. Not-Trans and anti-PSPC1-A546_Pos005_S001	00-sX7Q9nmaarVW42vVNRrFNB
178		Vesicles Paraspeckle	1	0.000	1.000	313	200001399	200000310	Not-Trans anti-PSPC1-A546 8C-S-PSPC1 V2.00	0	28. Not-Trans and anti-PSPC1-A546_Pos005_S001	00-sX7Q9nmaarVW42vVNRrFNB
182		Vesicles Paraspeckle	1	0.000	1.000	313	200001400	200000311	Not-Trans anti-PSPC1-A546 8C-S-PSPC1 V2.00	0	28. Not-Trans and anti-PSPC1-A546_Pos005_S001	00-sX7Q9nmaarVW42vVNRrFNB
89		Vesicles Paraspeckle	1	0.000	1.000	315	200001401	200000312	Not-Trans anti-PSPC1-A546 8C-S-PSPC1 V2.00	0	28. Not-Trans and anti-PSPC1-A546_Pos005_S001	00-sX7Q9nmaarVW42vVNRrFNB
78		Vesicles Paraspeckle	1	0.000	1.000	315	200001402	200000313	Not-Trans anti-PSPC1-A546 8C-S-PSPC1 V2.00	0	28. Not-Trans and anti-PSPC1-A546_Pos005_S001	00-sX7Q9nmaarVW42vVNRrFNB
78		Vesicles Paraspeckle	1	0.000	1.000	315	200001403	200000314	Not-Trans anti-PSPC1-A546 8C-S-PSPC1 V2.00	0	28. Not-Trans and anti-PSPC1-A546_Pos005_S001	00-sX7Q9nmaarVW42vVNRrFNB
93		Vesicles Paraspeckle	1	0.000	1.000	315	200001404	200000315	Not-Trans anti-PSPC1-A546 8C-S-PSPC1 V2.00	0	28. Not-Trans and anti-PSPC1-A546_Pos005_S001	00-sX7Q9nmaarVW42vVNRrFNB
104		Vesicles Paraspeckle	1	0.000	1.000	315	200001405	200000316	Not-Trans anti-PSPC1-A546 8C-S-PSPC1 V2.00	0	28. Not-Trans and anti-PSPC1-A546_Pos005_S001	00-sX7Q9nmaarVW42vVNRrFNB
109		Vesicles Paraspeckle	1	0.000	1.000	315	200001406	200000317	Not-Trans anti-PSPC1-A546 8C-S-PSPC1 V2.00	0	28. Not-Trans and anti-PSPC1-A546_Pos005_S001	00-sX7Q9nmaarVW42vVNRrFNB
97		Vesicles Paraspeckle	1	0.000	1.000	315	200001407	200000318	Not-Trans anti-PSPC1-A546 8C-S-PSPC1 V2.00	0	28. Not-Trans and anti-PSPC1-A546_Pos005_S001	00-sX7Q9nmaarVW42vVNRrFNB
114		Vesicles Paraspeckle	1	0.000	1.000	315	200001408	200000319	Not-Trans anti-PSPC1-A546 8C-S-PSPC1 V2.00	0	28. Not-Trans and anti-PSPC1-A546_Pos005_S001	00-sX7Q9nmaarVW42vVNRrFNB
129		Vesicles Paraspeckle	1	0.000	1.000	315	200001409	200000320	Not-Trans anti-PSPC1-A546 8C-S-PSPC1 V2.00	0	28. Not-Trans and anti-PSPC1-A546_Pos005_S001	00-sX7Q9nmaarVW42vVNRrFNB
115		Vesicles Paraspeckle	1	0.000	1.000	315	200001410	200000321	Not-Trans anti-PSPC1-A546 8C-S-PSPC1 V2.00	0	28. Not-Trans and anti-PSPC1-A546_Pos005_S001	00-sX7Q9nmaarVW42vVNRrFNB
89		Vesicles Paraspeckle	1	0.000	1.000	315	200001411	200000322	Not-Trans anti-PSPC1-A546 8C-S-PSPC1 V2.00	0	28. Not-Trans and anti-PSPC1-A546_Pos005_S001	00-sX7Q9nmaarVW42vVNRrFNB
112		Vesicles Paraspeckle	1	0.000	1.000	318	200001412	200000323	Not-Trans anti-PSPC1-A546 8C-S-PSPC1 V2.00	0	28. Not-Trans and anti-PSPC1-A546_Pos005_S001	00-sX7Q9nmaarVW42vVNRrFNB
105		Vesicles Paraspeckle	1	0.000	1.000	318	200001413	200000324	Not-Trans anti-PSPC1-A546 8C-S-PSPC1 V2.00	0	28. Not-Trans and anti-PSPC1-A546_Pos005_S001	00-sX7Q9nmaarVW42vVNRrFNB
123		Vesicles Paraspeckle	1	0.000	1.000	318	200001414	200000325	Not-Trans anti-PSPC1-A546 8C-S-PSPC1 V2.00	0	28. Not-Trans and anti-PSPC1-A546_Pos005_S001	00-sX7Q9nmaarVW42vVNRrFNB
90		Vesicles Paraspeckle	1	0.000	1.000	318	200001415	200000326	Not-Trans anti-PSPC1-A546 8C-S-PSPC1 V2.00	0	28. Not-Trans and anti-PSPC1-A546_Pos005_S001	00-sX7Q9nmaarVW42vVNRrFNB
111		Vesicles Paraspeckle	1	0.000	1.000	318	200001416	200000327	Not-Trans anti-PSPC1-A546 8C-S-PSPC1 V2.00	0	28. Not-Trans and anti-PSPC1-A546_Pos005_S001	00-sX7Q9nmaarVW42vVNRrFNB
176		Vesicles Paraspeckle	1	0.000	1.000	318	200001417	200000328	Not-Trans anti-PSPC1-A546 8C-S-PSPC1 V2.00	0	28. Not-Trans and anti-PSPC1-A546_Pos005_S001	00-sX7Q9nmaarVW42vVNRrFNB
134		Vesicles Paraspeckle	1	0.000	1.000	318	200001418	200000329	Not-Trans anti-PSPC1-A546 8C-S-PSPC1 V2.00	0	28. Not-Trans and anti-PSPC1-A546_Pos005_S001	00-sX7Q9nmaarVW42vVNRrFNB
90		Vesicles Paraspeckle	1	0.000	1.000	318	200001419	200000330	Not-Trans anti-PSPC1-A546 8C-S-PSPC1 V2.00	0	28. Not-Trans and anti-PSPC1-A546_Pos005_S001	00-sX7Q9nmaarVW42vVNRrFNB
129		Vesicles Paraspeckle	1	0.000	1.000	318	200001420	200000331	Not-Trans anti-PSPC1-A546 8C-S-PSPC1 V2.00	0	28. Not-Trans and anti-PSPC1-A546_Pos005_S001	00-sX7Q9nmaarVW42vVNRrFNB
117		Vesicles Paraspeckle	1	0.000	1.000	318	200001421	200000332	Not-Trans anti-PSPC1-A546 8C-S-PSPC1 V2.00	0	28. Not-Trans and anti-PSPC1-A546_Pos005_S001	00-sX7Q9nmaarVW42vVNRrFNB
161		Vesicles Paraspeckle	1	0.000	1.000	318	200001422	200000333	Not-Trans anti-PSPC1-A546 8C-S-PSPC1 V2.00	0	28. Not-Trans and anti-PSPC1-A546_Pos005_S001	00-sX7Q9nmaarVW42vVNRrFNB
121		Vesicles Paraspeckle	1	0.000	1.000	318	200001423	200000334	Not-Trans anti-PSPC1-A546 8C-S-PSPC1 V2.00	0	28. Not-Trans and anti-PSPC1-A546_Pos005_S001	00-sX7Q9nmaarVW42vVNRrFNB
124		Vesicles Paraspeckle	1	0.000	1.000	318	200001424	200000335	Not-Trans anti-PSPC1-A546 8C-S-PSPC1 V2.00	0	28. Not-Trans and anti-PSPC1-A546_Pos005_S001	00-sX7Q9nmaarVW42vVNRrFNB
114		Vesicles Paraspeckle	1	0.000	1.000	318	200001425	200000336	Not-Trans anti-PSPC1-A546 8C-S-PSPC1 V2.00	0	28. Not-Trans and anti-PSPC1-A546_Pos005_S001	00-sX7Q9nmaarVW42vVNRrFNB
81		Vesicles Paraspeckle	1	0.000	1.000	318	200001426	200000337	Not-Trans anti-PSPC1-A546 8C-S-PSPC1 V2.00	0	28. Not-Trans and anti-PSPC1-A546_Pos005_S001	00-sX7Q9nmaarVW42vVNRrFNB
97		Vesicles Paraspeckle	1	0.000	1.000	319	200001427	200000338	Not-Trans anti-PSPC1-A546 8C-S-PSPC1 V2.00	0	28. Not-Trans and anti-PSPC1-A546_Pos005_S001	00-sX7Q9nmaarVW42vVNRrFNB
105		Vesicles Paraspeckle	1	0.000	1.000	319	200001428	200000339	Not-Trans anti-PSPC1-A546 8C-S-PSPC1 V2.00	0	28. Not-Trans and anti-PSPC1-A546_Pos005_S001	00-sX7Q9nmaarVW42vVNRrFNB
97		Vesicles Paraspeckle	1	0.000	1.000	320	200001429	200000340	Not-Trans anti-PSPC1-A546 8C-S-PSPC1 V2.00	0	28. Not-Trans and anti-PSPC1-A546_Pos005_S001	00-sX7Q9nmaarVW42vVNRrFNB
113		Vesicles Paraspeckle	1	0.000	1.000	321	200001430	200000341	Not-Trans anti-PSPC1-A546 8C-S-PSPC1 V2.00	0	28. Not-Trans and anti-PSPC1-A546_Pos005_S001	00-sX7Q9nmaarVW42vVNRrFNB
154		Vesicles Paraspeckle	1	0.000	1.000	321	200001431	200000342	Not-Trans anti-PSPC1-A546 8C-S-PSPC1 V2.00	0	28. Not-Trans and anti-PSPC1-A546_Pos005_S001	00-sX7Q9nmaarVW42vVNRrFNB
86		Vesicles Paraspeckle	1	0.000	1.000	321	200001432	200000343	Not-Trans anti-PSPC1-A546 8C-S-PSPC1 V2.00	0	28. Not-Trans and anti-PSPC1-A546_Pos005_S001	00-sX7Q9nmaarVW42vVNRrFNB
116		Vesicles Paraspeckle	1	0.000	1.000	322	200001433	200000344	Not-Trans anti-PSPC1-A546 8C-S-PSPC1 V2.00	0	28. Not-Trans and anti-PSPC1-A546_Pos005_S001	00-sX7Q9nmaarVW42vVNRrFNB
190		Vesicles Paraspeckle	1	0.000	1.000	322	200001434	200000345	Not-Trans anti-PSPC1-A546 8C-S-PSPC1 V2.00	0	28. Not-Trans and anti-PSPC1-A546_Pos005_S001	00-sX7Q9nmaarVW42vVNRrFNB
95		Vesicles Paraspeckle	1	0.000	1.000	322	200001435	200000346	Not-Trans anti-PSPC1-A546 8C-S-PSPC1 V2.00	0	28. Not-Trans and anti-PSPC1-A546_Pos005_S001	00-sX7Q9nmaarVW42vVNRrFNB
158		Vesicles Paraspeckle	1	0.000	1.000	322	200001436	200000347	Not-Trans anti-PSPC1-A546 8C-S-PSPC1 V2.00	0	28. Not-Trans and anti-PSPC1-A546_Pos005_S001	00-sX7Q9nmaarVW42vVNRrFNB
147		Vesicles Paraspeckle	1	0.000	1.000	322	200001437	200000348	Not-Trans anti-PSPC1-A546 8C-S-PSPC1 V2.00	0	28. Not-Trans and anti-PSPC1-A546_Pos005_S001	00-sX7Q9nmaarVW42vVNRrFNB
125		Vesicles Paraspeckle	1	0.000	1.000	322	200001438	200000349	Not-Trans anti-PSPC1-A546 8C-S-PSPC1 V2.00	0	28. Not-Trans and anti-PSPC1-A546_Pos005_S001	00-sX7Q9nmaarVW42vVNRrFNB
147		Vesicles Paraspeckle	1	0.000	1.000	322	200001439	200000350	Not-Trans anti-PSPC1-A546 8C-S-PSPC1 V2.00	0	28. Not-Trans and anti-PSPC1-A546_Pos005_S001	00-sX7Q9nmaarVW42vVNRrFNB
89		Vesicles Paraspeckle	1	0.000	1.000	322	200001440	200000351	Not-Trans anti-PSPC1-A546 8C-S-PSPC1 V2.00	0	28. Not-Trans and anti-PSPC1-A546_Pos005_S001	00-sX7Q9nmaarVW42vVNRrFNB
127		Vesicles Paraspeckle	1	0.000	1.000	322	200001441	200000352	Not-Trans anti-PSPC1-A546 8C-S-PSPC1 V2.00	0	28. Not-Trans and anti-PSPC1-A546_Pos005_S001	00-sX7Q9nmaarVW42vVNRrFNB
107		Vesicles Paraspeckle	1	0.000	1.000	322	200001442	200000353	Not-Trans anti-PSPC1-A546 8C-S-PSPC1 V2.00	0	28. Not-Trans and anti-PSPC1-A546_Pos005_S001	00-sX7Q9nmaarVW42vVNRrFNB
113		Vesicles Paraspeckle	1	0.000	1.000	322	200001443	200000354	Not-Trans anti-PSPC1-A546 8C-S-PSPC1 V2.00	0	28. Not-Trans and anti-PSPC1-A546_Pos005_S001	00-sX7Q9nmaarVW42vVNRrFNB
117		Vesicles Paraspeckle	1	0.000	1.000	322	200001444	200000355	Not-Trans anti-PSPC1-A546 8C-S-PSPC1 V2.00	0	28. Not-Trans and anti-PSPC1-A546_Pos005_S001	00-sX7Q9nmaarVW42vVNRrFNB
117		Vesicles Paraspeckle	1	0.000	1.000	322	200001445	200000356	Not-Trans anti-PSPC1-A546 8C-S-PSPC1 V2.00	0	28. Not-Trans and anti-PSPC1-A546_Pos005_S001	00-sX7Q9nmaarVW42vVNRrFNB
95		Vesicles Paraspeckle	1	0.000	1.000	324	200001446	200000000	Not-Trans anti-PSPC1-A546 8C-S-PSPC1 V2.00	0	28. Not-Trans and anti-PSPC1-A546_Pos006_S001	00-Zy4SMS7Jnd8MVbWvY5P39M
105		Vesicles Paraspeckle	1	0.000	1.000	324	200001447	200000001	Not-Trans anti-PSPC1-A546 8C-S-PSPC1 V2.00	0	28. Not-Trans and anti-PSPC1-A546_Pos006_S001	00-Zy4SMS7Jnd8MVbWvY5P39M
80		Vesicles Paraspeckle	1	0.000	1.000	325	200001448	200000002	Not-Trans anti-PSPC1-A546 8C-S-PSPC1 V2.00	0	28. Not-Trans and anti-PSPC1-A546_Pos006_S001	00-Zy4SMS7Jnd8MVbWvY5P39M
111		Vesicles Paraspeckle	1	0.000	1.000	325	200001449	200000003	Not-Trans anti-PSPC1-A546 8C-S-PSPC1 V2.00	0	28. Not-Trans and anti-PSPC1-A546_Pos006_S001	00-Zy4SMS7Jnd8MVbWvY5P39M
155		Vesicles Paraspeckle	1	0.000	1.000	325	200001450	200000004	Not-Trans anti-PSPC1-A546 8C-S-PSPC1 V2.00	0	28. Not-Trans and anti-PSPC1-A546_Pos006_S001	00-Zy4SMS7Jnd8MVbWvY5P39M
101		Vesicles Paraspeckle	1	0.000	1.000	325	200001451	200000005	Not-Trans anti-PSPC1-A546 8C-S-PSPC1 V2.00	0	28. Not-Trans and anti-PSPC1-A546_Pos006_S001	00-Zy4SMS7Jnd8MVbWvY5P39M
101		Vesicles Paraspeckle	1	0.000	1.000	325	200001452	200000006	Not-Trans anti-PSPC1-A546 8C-S-PSPC1 V2.00	0	28. Not-Trans and anti-PSPC1-A546_Pos006_S001	00-Zy4SMS7Jnd8MVbWvY5P39M
195		Vesicles Paraspeckle	1	0.000	1.000	325	200001453	200000007	Not-Trans anti-PSPC1-A546 8C-S-PSPC1 V2.00	0	28. Not-Trans and anti-PSPC1-A546_Pos006_S001	00-Zy4SMS7Jnd8MVbWvY5P39M
100		Vesicles Paraspeckle	1	0.000	1.000	325	200001454	200000008	Not-Trans anti-PSPC1-A546 8C-S-PSPC1 V2.00	0	28. Not-Trans and anti-PSPC1-A546_Pos006_S001	00-Zy4SMS7Jnd8MVbWvY5P39M
177		Vesicles Paraspeckle	1	0.000	1.000	325	200001455	200000009	Not-Trans anti-PSPC1-A546 8C-S-PSPC1 V2.00	0	28. Not-Trans and anti-PSPC1-A546_Pos006_S001	00-Zy4SMS7Jnd8MVbWvY5P39M
255		Vesicles Paraspeckle	1	0.000	1.000	325	200001456	200000010	Not-Trans anti-PSPC1-A546 8C-S-PSPC1 V2.00	0	28. Not-Trans and anti-PSPC1-A546_Pos006_S001	00-Zy4SMS7Jnd8MVbWvY5P39M
179		Vesicles Paraspeckle	1	0.000	1.000	325	200001457	200000011	Not-Trans anti-PSPC1-A546 8C-S-PSPC1 V2.00	0	28. Not-Trans and anti-PSPC1-A546_Pos006_S001	00-Zy4SMS7Jnd8MVbWvY5P39M
132		Vesicles Paraspeckle	1	0.000	1.000	325	200001458	200000012	Not-Trans anti-PSPC1-A546 8C-S-PSPC1 V2.00	0	28. Not-Trans and anti-PSPC1-A546_Pos006_S001	00-Zy4SMS7Jnd8MVbWvY5P39M
154		Vesicles Paraspeckle	1	0.000	1.000	326	200001459	200000013	Not-Trans anti-PSPC1-A546 8C-S-PSPC1 V2.00	0	28. Not-Trans and anti-PSPC1-A546_Pos006_S001	00-Zy4SMS7Jnd8MVbWvY5P39M
133		Vesicles Paraspeckle	1	0.000	1.000	326	200001460	200000014	Not-Trans anti-PSPC1-A546 8C-S-PSPC1 V2.00	0	28. Not-Trans and anti-PSPC1-A546_Pos006_S001	00-Zy4SMS7Jnd8MVbWvY5P39M
158		Vesicles Paraspeckle	1	0.000	1.000	326	200001461	200000015	Not-Trans anti-PSPC1-A546 8C-S-PSPC1 V2.00	0	28. Not-Trans and anti-PSPC1-A546_Pos006_S001	00-Zy4SMS7Jnd8MVbWvY5P39M
118		Vesicles Paraspeckle	1	0.000	1.000	326	200001462	200000016	Not-Trans anti-PSPC1-A546 8C-S-PSPC1 V2.00	0	28. Not-Trans and anti-PSPC1-A546_Pos006_S001	00-Zy4SMS7Jnd8MVbWvY5P39M
109		Vesicles Paraspeckle	1	0.000	1.000	326	200001463	200000017	Not-Trans anti-PSPC1-A546 8C-S-PSPC1 V2.00	0	28. Not-Trans and anti-PSPC1-A546_Pos006_S001	00-Zy4SMS7Jnd8MVbWvY5P39M
124		Vesicles Paraspeckle	1	0.000	1.000	326	200001464	200000018	Not-Trans anti-PSPC1-A546 8C-S-PSPC1 V2.00	0	28. Not-Trans and anti-PSPC1-A546_Pos006_S001	00-Zy4SMS7Jnd8MVbWvY5P39M
163		Vesicles Paraspeckle	1	0.000	1.000	326	200001465	200000019	Not-Trans anti-PSPC1-A546 8C-S-PSPC1 V2.00	0	28. Not-Trans and anti-PSPC1-A546_Pos006_S001	00-Zy4SMS7Jnd8MVbWvY5P39M
113		Vesicles Paraspeckle	1	0.000	1.000	326	200001466	200000020	Not-Trans anti-PSPC1-A546 8C-S-PSPC1 V2.00	0	28. Not-Trans and anti-PSPC1-A546_Pos006_S001	00-Zy4SMS7Jnd8MVbWvY5P39M
127		Vesicles Paraspeckle	1	0.000	1.000	326	200001467	200000021	Not-Trans anti-PSPC1-A546 8C-S-PSPC1 V2.00	0	28. Not-Trans and anti-PSPC1-A546_Pos006_S001	00-Zy4SMS7Jnd8MVbWvY5P39M
96		Vesicles Paraspeckle	1	0.000	1.000	327	200001468	200000022	Not-Trans anti-PSPC1-A546 8C-S-PSPC1 V2.00	0	28. Not-Trans and anti-PSPC1-A546_Pos006_S001	00-Zy4SMS7Jnd8MVbWvY5P39M
111		Vesicles Paraspeckle	1	0.000	1.000	327	200001469	200000023	Not-Trans anti-PSPC1-A546 8C-S-PSPC1 V2.00	0	28. Not-Trans and anti-PSPC1-A546_Pos006_S001	00-Zy4SMS7Jnd8MVbWvY5P39M
136		Vesicles Paraspeckle	1	0.000	1.000	327	200001470	200000024	Not-Trans anti-PSPC1-A546 8C-S-PSPC1 V2.00	0	28. Not-Trans and anti-PSPC1-A546_Pos006_S001	00-Zy4SMS7Jnd8MVbWvY5P39M
96		Vesicles Paraspeckle	1	0.000	1.000	327	200001471	200000025	Not-Trans anti-PSPC1-A546 8C-S-PSPC1 V2.00	0	28. Not-Trans and anti-PSPC1-A546_Pos006_S001	00-Zy4SMS7Jnd8MVbWvY5P39M
125		Vesicles Paraspeckle	1	0.000	1.000	327	200001472	200000026	Not-Trans anti-PSPC1-A546 8C-S-PSPC1 V2.00	0	28. Not-Trans and anti-PSPC1-A546_Pos006_S001	00-Zy4SMS7Jnd8MVbWvY5P39M
147		Vesicles Paraspeckle	1	0.000	1.000	327	200001473	200000027	Not-Trans anti-PSPC1-A546 8C-S-PSPC1 V2.00	0	28. Not-Trans and anti-PSPC1-A546_Pos006_S001	00-Zy4SMS7Jnd8MVbWvY5P39M
125		Vesicles Paraspeckle	1	0.000	1.000	327	200001474	200000028	Not-Trans anti-PSPC1-A546 8C-S-PSPC1 V2.00	0	28. Not-Trans and anti-PSPC1-A546_Pos006_S001	00-Zy4SMS7Jnd8MVbWvY5P39M
92		Vesicles Paraspeckle	1	0.000	1.000	327	200001475	200000029	Not-Trans anti-PSPC1-A546 8C-S-PSPC1 V2.00	0	28. Not-Trans and anti-PSPC1-A546_Pos006_S001	00-Zy4SMS7Jnd8MVbWvY5P39M
133		Vesicles Paraspeckle	1	0.000	1.000	327	200001476	200000030	Not-Trans anti-PSPC1-A546 8C-S-PSPC1 V2.00	0	28. Not-Trans and anti-PSPC1-A546_Pos006_S001	00-Zy4SMS7Jnd8MVbWvY5P39M
154		Vesicles Paraspeckle	1	0.000	1.000	327	200001477	200000031	Not-Trans anti-PSPC1-A546 8C-S-PSPC1 V2.00	0	28. Not-Trans and anti-PSPC1-A546_Pos006_S001	00-Zy4SMS7Jnd8MVbWvY5P39M
95		Vesicles Paraspeckle	1	0.000	1.000	328	200001478	200000032	Not-Trans anti-PSPC1-A546 8C-S-PSPC1 V2.00	0	28. Not-Trans and anti-PSPC1-A546_Pos006_S001	00-Zy4SMS7Jnd8MVbWvY5P39M
121		Vesicles Paraspeckle	1	0.000	1.000	328	200001479	200000033	Not-Trans anti-PSPC1-A546 8C-S-PSPC1 V2.00	0	28. Not-Trans and anti-PSPC1-A546_Pos006_S001	00-Zy4SMS7Jnd8MVbWvY5P39M
84		Vesicles Paraspeckle	1	0.000	1.000	328	200001480	200000034	Not-Trans anti-PSPC1-A546 8C-S-PSPC1 V2.00	0	28. Not-Trans and anti-PSPC1-A546_Pos006_S001	00-Zy4SMS7Jnd8MVbWvY5P39M
93		Vesicles Paraspeckle	1	0.000	1.000	328	200001481	200000035	Not-Trans anti-PSPC1-A546 8C-S-PSPC1 V2.00	0	28. Not-Trans and anti-PSPC1-A546_Pos006_S001	00-Zy4SMS7Jnd8MVbWvY5P39M
161		Vesicles Paraspeckle	1	0.000	1.000	328	200001482	200000036	Not-Trans anti-PSPC1-A546 8C-S-PSPC1 V2.00	0	28. Not-Trans and anti-PSPC1-A546_Pos006_S001	00-Zy4SMS7Jnd8MVbWvY5P39M
188		Vesicles Paraspeckle	1	0.000	1.000	328	200001483	200000037	Not-Trans anti-PSPC1-A546 8C-S-PSPC1 V2.00	0	28. Not-Trans and anti-PSPC1-A546_Pos006_S001	00-Zy4SMS7Jnd8MVbWvY5P39M
163		Vesicles Paraspeckle	1	0.000	1.000	328	200001484	200000038	Not-Trans anti-PSPC1-A546 8C-S-PSPC1 V2.00	0	28. Not-Trans and anti-PSPC1-A546_Pos006_S001	00-Zy4SMS7Jnd8MVbWvY5P39M
115		Vesicles Paraspeckle	1	0.000	1.000	328	200001485	200000039	Not-Trans anti-PSPC1-A546 8C-S-PSPC1 V2.00	0	28. Not-Trans and anti-PSPC1-A546_Pos006_S001	00-Zy4SMS7Jnd8MVbWvY5P39M
99		Vesicles Paraspeckle	1	0.000	1.000	328	200001486	200000040	Not-Trans anti-PSPC1-A546 8C-S-PSPC1 V2.00	0	28. Not-Trans and anti-PSPC1-A546_Pos006_S001	00-Zy4SMS7Jnd8MVbWvY5P39M
100		Vesicles Paraspeckle	1	0.000	1.000	328	200001487	200000041	Not-Trans anti-PSPC1-A546 8C-S-PSPC1 V2.00	0	28. Not-Trans and anti-PSPC1-A546_Pos006_S001	00-Zy4SMS7Jnd8MVbWvY5P39M
95		Vesicles Paraspeckle	1	0.000	1.000	329	200001488	200000042	Not-Trans anti-PSPC1-A546 8C-S-PSPC1 V2.00	0	28. Not-Trans and anti-PSPC1-A546_Pos006_S001	00-Zy4SMS7Jnd8MVbWvY5P39M
127		Vesicles Paraspeckle	1	0.000	1.000	329	200001489	200000043	Not-Trans anti-PSPC1-A546 8C-S-PSPC1 V2.00	0	28. Not-Trans and anti-PSPC1-A546_Pos006_S001	00-Zy4SMS7Jnd8MVbWvY5P39M
93		Vesicles Paraspeckle	1	0.000	1.000	330	200001490	200000044	Not-Trans anti-PSPC1-A546 8C-S-PSPC1 V2.00	0	28. Not-Trans and anti-PSPC1-A546_Pos006_S001	00-Zy4SMS7Jnd8MVbWvY5P39M
91		Vesicles Paraspeckle	1	0.000	1.000	332	200001491	200000045	Not-Trans anti-PSPC1-A546 8C-S-PSPC1 V2.00	0	28. Not-Trans and anti-PSPC1-A546_Pos006_S001	00-Zy4SMS7Jnd8MVbWvY5P39M
177		Vesicles Paraspeckle	1	0.000	1.000	332	200001492	200000046	Not-Trans anti-PSPC1-A546 8C-S-PSPC1 V2.00	0	28. Not-Trans and anti-PSPC1-A546_Pos006_S001	00-Zy4SMS7Jnd8MVbWvY5P39M
104		Vesicles Paraspeckle	1	0.000	1.000	332	200001493	200000047	Not-Trans anti-PSPC1-A546 8C-S-PSPC1 V2.00	0	28. Not-Trans and anti-PSPC1-A546_Pos006_S001	00-Zy4SMS7Jnd8MVbWvY5P39M
145		Vesicles Paraspeckle	1	0.000	1.000	332	200001494	200000048	Not-Trans anti-PSPC1-A546 8C-S-PSPC1 V2.00	0	28. Not-Trans and anti-PSPC1-A546_Pos006_S001	00-Zy4SMS7Jnd8MVbWvY5P39M
84		Vesicles Paraspeckle	1	0.000	1.000	332	200001495	200000049	Not-Trans anti-PSPC1-A546 8C-S-PSPC1 V2.00	0	28. Not-Trans and anti-PSPC1-A546_Pos006_S001	00-Zy4SMS7Jnd8MVbWvY5P39M
104		Vesicles Paraspeckle	1	0.000	1.000	333	200001496	200000050	Not-Trans anti-PSPC1-A546 8C-S-PSPC1 V2.00	0	28. Not-Trans and anti-PSPC1-A546_Pos006_S001	00-Zy4SMS7Jnd8MVbWvY5P39M
106		Vesicles Paraspeckle	1	0.000	1.000	333	200001497	200000051	Not-Trans anti-PSPC1-A546 8C-S-PSPC1 V2.00	0	28. Not-Trans and anti-PSPC1-A546_Pos006_S001	00-Zy4SMS7Jnd8MVbWvY5P39M
85		Vesicles Paraspeckle	1	0.000	1.000	333	200001498	200000052	Not-Trans anti-PSPC1-A546 8C-S-PSPC1 V2.00	0	28. Not-Trans and anti-PSPC1-A546_Pos006_S001	00-Zy4SMS7Jnd8MVbWvY5P39M
133		Vesicles Paraspeckle	1	0.000	1.000	333	200001499	200000053	Not-Trans anti-PSPC1-A546 8C-S-PSPC1 V2.00	0	28. Not-Trans and anti-PSPC1-A546_Pos006_S001	00-Zy4SMS7Jnd8MVbWvY5P39M
85		Vesicles Paraspeckle	1	0.000	1.000	334	200001500	200000054	Not-Trans anti-PSPC1-A546 8C-S-PSPC1 V2.00	0	28. Not-Trans and anti-PSPC1-A546_Pos006_S001	00-Zy4SMS7Jnd8MVbWvY5P39M
99		Vesicles Paraspeckle	1	0.000	1.000	334	200001501	200000055	Not-Trans anti-PSPC1-A546 8C-S-PSPC1 V2.00	0	28. Not-Trans and anti-PSPC1-A546_Pos006_S001	00-Zy4SMS7Jnd8MVbWvY5P39M
145		Vesicles Paraspeckle	1	0.000	1.000	335	200001502	200000056	Not-Trans anti-PSPC1-A546 8C-S-PSPC1 V2.00	0	28. Not-Trans and anti-PSPC1-A546_Pos006_S001	00-Zy4SMS7Jnd8MVbWvY5P39M
103		Vesicles Paraspeckle	1	0.000	1.000	335	200001503	200000057	Not-Trans anti-PSPC1-A546 8C-S-PSPC1 V2.00	0	28. Not-Trans and anti-PSPC1-A546_Pos006_S001	00-Zy4SMS7Jnd8MVbWvY5P39M
148		Vesicles Paraspeckle	1	0.000	1.000	335	200001504	200000058	Not-Trans anti-PSPC1-A546 8C-S-PSPC1 V2.00	0	28. Not-Trans and anti-PSPC1-A546_Pos006_S001	00-Zy4SMS7Jnd8MVbWvY5P39M
123		Vesicles Paraspeckle	1	0.000	1.000	335	200001505	200000059	Not-Trans anti-PSPC1-A546 8C-S-PSPC1 V2.00	0	28. Not-Trans and anti-PSPC1-A546_Pos006_S001	00-Zy4SMS7Jnd8MVbWvY5P39M
127		Vesicles Paraspeckle	1	0.000	1.000	335	200001506	200000060	Not-Trans anti-PSPC1-A546 8C-S-PSPC1 V2.00	0	28. Not-Trans and anti-PSPC1-A546_Pos006_S001	00-Zy4SMS7Jnd8MVbWvY5P39M
118		Vesicles Paraspeckle	1	0.000	1.000	335	200001507	200000061	Not-Trans anti-PSPC1-A546 8C-S-PSPC1 V2.00	0	28. Not-Trans and anti-PSPC1-A546_Pos006_S001	00-Zy4SMS7Jnd8MVbWvY5P39M
135		Vesicles Paraspeckle	1	0.000	1.000	335	200001508	200000062	Not-Trans anti-PSPC1-A546 8C-S-PSPC1 V2.00	0	28. Not-Trans and anti-PSPC1-A546_Pos006_S001	00-Zy4SMS7Jnd8MVbWvY5P39M
125		Vesicles Paraspeckle	1	0.000	1.000	335	200001509	200000063	Not-Trans anti-PSPC1-A546 8C-S-PSPC1 V2.00	0	28. Not-Trans and anti-PSPC1-A546_Pos006_S001	00-Zy4SMS7Jnd8MVbWvY5P39M
160		Vesicles Paraspeckle	1	0.000	1.000	335	200001510	200000064	Not-Trans anti-PSPC1-A546 8C-S-PSPC1 V2.00	0	28. Not-Trans and anti-PSPC1-A546_Pos006_S001	00-Zy4SMS7Jnd8MVbWvY5P39M
179		Vesicles Paraspeckle	1	0.000	1.000	335	200001511	200000065	Not-Trans anti-PSPC1-A546 8C-S-PSPC1 V2.00	0	28. Not-Trans and anti-PSPC1-A546_Pos006_S001	00-Zy4SMS7Jnd8MVbWvY5P39M
111		Vesicles Paraspeckle	1	0.000	1.000	335	200001512	200000066	Not-Trans anti-PSPC1-A546 8C-S-PSPC1 V2.00	0	28. Not-Trans and anti-PSPC1-A546_Pos006_S001	00-Zy4SMS7Jnd8MVbWvY5P39M
143		Vesicles Paraspeckle	1	0.000	1.000	335	200001513	200000067	Not-Trans anti-PSPC1-A546 8C-S-PSPC1 V2.00	0	28. Not-Trans and anti-PSPC1-A546_Pos006_S001	00-Zy4SMS7Jnd8MVbWvY5P39M
134		Vesicles Paraspeckle	1	0.000	1.000	335	200001514	200000068	Not-Trans anti-PSPC1-A546 8C-S-PSPC1 V2.00	0	28. Not-Trans and anti-PSPC1-A546_Pos006_S001	00-Zy4SMS7Jnd8MVbWvY5P39M
82		Vesicles Paraspeckle	1	0.000	1.000	336	200001515	200000069	Not-Trans anti-PSPC1-A546 8C-S-PSPC1 V2.00	0	28. Not-Trans and anti-PSPC1-A546_Pos006_S001	00-Zy4SMS7Jnd8MVbWvY5P39M
95		Vesicles Paraspeckle	1	0.000	1.000	336	200001516	200000070	Not-Trans anti-PSPC1-A546 8C-S-PSPC1 V2.00	0	28. Not-Trans and anti-PSPC1-A546_Pos006_S001	00-Zy4SMS7Jnd8MVbWvY5P39M
159		Vesicles Paraspeckle	1	0.000	1.000	336	200001517	200000071	Not-Trans anti-PSPC1-A546 8C-S-PSPC1 V2.00	0	28. Not-Trans and anti-PSPC1-A546_Pos006_S001	00-Zy4SMS7Jnd8MVbWvY5P39M
103		Vesicles Paraspeckle	1	0.000	1.000	336	200001518	200000072	Not-Trans anti-PSPC1-A546 8C-S-PSPC1 V2.00	0	28. Not-Trans and anti-PSPC1-A546_Pos006_S001	00-Zy4SMS7Jnd8MVbWvY5P39M
89		Vesicles Paraspeckle	1	0.000	1.000	337	200001519	200000073	Not-Trans anti-PSPC1-A546 8C-S-PSPC1 V2.00	0	28. Not-Trans and anti-PSPC1-A546_Pos006_S001	00-Zy4SMS7Jnd8MVbWvY5P39M
88		Vesicles Paraspeckle	1	0.000	1.000	337	200001520	200000074	Not-Trans anti-PSPC1-A546 8C-S-PSPC1 V2.00	0	28. Not-Trans and anti-PSPC1-A546_Pos006_S001	00-Zy4SMS7Jnd8MVbWvY5P39M
82		Vesicles Paraspeckle	1	0.000	1.000	337	200001521	200000075	Not-Trans anti-PSPC1-A546 8C-S-PSPC1 V2.00	0	28. Not-Trans and anti-PSPC1-A546_Pos006_S001	00-Zy4SMS7Jnd8MVbWvY5P39M
95		Vesicles Paraspeckle	1	0.000	1.000	337	200001522	200000076	Not-Trans anti-PSPC1-A546 8C-S-PSPC1 V2.00	0	28. Not-Trans and anti-PSPC1-A546_Pos006_S001	00-Zy4SMS7Jnd8MVbWvY5P39M
92		Vesicles Paraspeckle	1	0.000	1.000	337	200001523	200000077	Not-Trans anti-PSPC1-A546 8C-S-PSPC1 V2.00	0	28. Not-Trans and anti-PSPC1-A546_Pos006_S001	00-Zy4SMS7Jnd8MVbWvY5P39M
123		Vesicles Paraspeckle	1	0.000	1.000	337	200001524	200000078	Not-Trans anti-PSPC1-A546 8C-S-PSPC1 V2.00	0	28. Not-Trans and anti-PSPC1-A546_Pos006_S001	00-Zy4SMS7Jnd8MVbWvY5P39M
112		Vesicles Paraspeckle	1	0.000	1.000	337	200001525	200000079	Not-Trans anti-PSPC1-A546 8C-S-PSPC1 V2.00	0	28. Not-Trans and anti-PSPC1-A546_Pos006_S001	00-Zy4SMS7Jnd8MVbWvY5P39M
98		Vesicles Paraspeckle	1	0.000	1.000	337	200001526	200000080	Not-Trans anti-PSPC1-A546 8C-S-PSPC1 V2.00	0	28. Not-Trans and anti-PSPC1-A546_Pos006_S001	00-Zy4SMS7Jnd8MVbWvY5P39M
88		Vesicles Paraspeckle	1	0.000	1.000	337	200001527	200000081	Not-Trans anti-PSPC1-A546 8C-S-PSPC1 V2.00	0	28. Not-Trans and anti-PSPC1-A546_Pos006_S001	00-Zy4SMS7Jnd8MVbWvY5P39M
106		Vesicles Paraspeckle	1	0.000	1.000	337	200001528	200000082	Not-Trans anti-PSPC1-A546 8C-S-PSPC1 V2.00	0	28. Not-Trans and anti-PSPC1-A546_Pos006_S001	00-Zy4SMS7Jnd8MVbWvY5P39M
130		Vesicles Paraspeckle	1	0.000	1.000	337	200001529	200000083	Not-Trans anti-PSPC1-A546 8C-S-PSPC1 V2.00	0	28. Not-Trans and anti-PSPC1-A546_Pos006_S001	00-Zy4SMS7Jnd8MVbWvY5P39M
87		Vesicles Paraspeckle	1	0.000	1.000	339	200001530	200000084	Not-Trans anti-PSPC1-A546 8C-S-PSPC1 V2.00	0	28. Not-Trans and anti-PSPC1-A546_Pos006_S001	00-Zy4SMS7Jnd8MVbWvY5P39M
109		Vesicles Paraspeckle	1	0.000	1.000	339	200001531	200000085	Not-Trans anti-PSPC1-A546 8C-S-PSPC1 V2.00	0	28. Not-Trans and anti-PSPC1-A546_Pos006_S001	00-Zy4SMS7Jnd8MVbWvY5P39M
106		Vesicles Paraspeckle	1	0.000	1.000	339	200001532	200000086	Not-Trans anti-PSPC1-A546 8C-S-PSPC1 V2.00	0	28. Not-Trans and anti-PSPC1-A546_Pos006_S001	00-Zy4SMS7Jnd8MVbWvY5P39M
104		Vesicles Paraspeckle	1	0.000	1.000	339	200001533	200000087	Not-Trans anti-PSPC1-A546 8C-S-PSPC1 V2.00	0	28. Not-Trans and anti-PSPC1-A546_Pos006_S001	00-Zy4SMS7Jnd8MVbWvY5P39M
114		Vesicles Paraspeckle	1	0.000	1.000	339	200001534	200000088	Not-Trans anti-PSPC1-A546 8C-S-PSPC1 V2.00	0	28. Not-Trans and anti-PSPC1-A546_Pos006_S001	00-Zy4SMS7Jnd8MVbWvY5P39M
94		Vesicles Paraspeckle	1	0.000	1.000	339	200001535	200000089	Not-Trans anti-PSPC1-A546 8C-S-PSPC1 V2.00	0	28. Not-Trans and anti-PSPC1-A546_Pos006_S001	00-Zy4SMS7Jnd8MVbWvY5P39M
143		Vesicles Paraspeckle	1	0.000	1.000	339	200001536	200000090	Not-Trans anti-PSPC1-A546 8C-S-PSPC1 V2.00	0	28. Not-Trans and anti-PSPC1-A546_Pos006_S001	00-Zy4SMS7Jnd8MVbWvY5P39M
166		Vesicles Paraspeckle	1	0.000	1.000	339	200001537	200000091	Not-Trans anti-PSPC1-A546 8C-S-PSPC1 V2.00	0	28. Not-Trans and anti-PSPC1-A546_Pos006_S001	00-Zy4SMS7Jnd8MVbWvY5P39M
138		Vesicles Paraspeckle	1	0.000	1.000	339	200001538	200000092	Not-Trans anti-PSPC1-A546 8C-S-PSPC1 V2.00	0	28. Not-Trans and anti-PSPC1-A546_Pos006_S001	00-Zy4SMS7Jnd8MVbWvY5P39M
105		Vesicles Paraspeckle	1	0.000	1.000	339	200001539	200000093	Not-Trans anti-PSPC1-A546 8C-S-PSPC1 V2.00	0	28. Not-Trans and anti-PSPC1-A546_Pos006_S001	00-Zy4SMS7Jnd8MVbWvY5P39M
128		Vesicles Paraspeckle	1	0.000	1.000	339	200001540	200000094	Not-Trans anti-PSPC1-A546 8C-S-PSPC1 V2.00	0	28. Not-Trans and anti-PSPC1-A546_Pos006_S001	00-Zy4SMS7Jnd8MVbWvY5P39M
86		Vesicles Paraspeckle	1	0.000	1.000	339	200001541	200000095	Not-Trans anti-PSPC1-A546 8C-S-PSPC1 V2.00	0	28. Not-Trans and anti-PSPC1-A546_Pos006_S001	00-Zy4SMS7Jnd8MVbWvY5P39M
103		Vesicles Paraspeckle	1	0.000	1.000	339	200001542	200000096	Not-Trans anti-PSPC1-A546 8C-S-PSPC1 V2.00	0	28. Not-Trans and anti-PSPC1-A546_Pos006_S001	00-Zy4SMS7Jnd8MVbWvY5P39M
89		Vesicles Paraspeckle	1	0.000	1.000	339	200001543	200000097	Not-Trans anti-PSPC1-A546 8C-S-PSPC1 V2.00	0	28. Not-Trans and anti-PSPC1-A546_Pos006_S001	00-Zy4SMS7Jnd8MVbWvY5P39M
105		Vesicles Paraspeckle	1	0.000	1.000	340	200001544	200000098	Not-Trans anti-PSPC1-A546 8C-S-PSPC1 V2.00	0	28. Not-Trans and anti-PSPC1-A546_Pos006_S001	00-Zy4SMS7Jnd8MVbWvY5P39M
83		Vesicles Paraspeckle	1	0.000	1.000	341	200001545	200000099	Not-Trans anti-PSPC1-A546 8C-S-PSPC1 V2.00	0	28. Not-Trans and anti-PSPC1-A546_Pos006_S001	00-Zy4SMS7Jnd8MVbWvY5P39M
105		Vesicles Paraspeckle	1	0.000	1.000	341	200001546	200000100	Not-Trans anti-PSPC1-A546 8C-S-PSPC1 V2.00	0	28. Not-Trans and anti-PSPC1-A546_Pos006_S001	00-Zy4SMS7Jnd8MVbWvY5P39M
95		Vesicles Paraspeckle	1	0.000	1.000	341	200001547	200000101	Not-Trans anti-PSPC1-A546 8C-S-PSPC1 V2.00	0	28. Not-Trans and anti-PSPC1-A546_Pos006_S001	00-Zy4SMS7Jnd8MVbWvY5P39M
106		Vesicles Paraspeckle	1	0.000	1.000	342	200001548	200000102	Not-Trans anti-PSPC1-A546 8C-S-PSPC1 V2.00	0	28. Not-Trans and anti-PSPC1-A546_Pos006_S001	00-Zy4SMS7Jnd8MVbWvY5P39M
100		Vesicles Paraspeckle	1	0.000	1.000	342	200001549	200000103	Not-Trans anti-PSPC1-A546 8C-S-PSPC1 V2.00	0	28. Not-Trans and anti-PSPC1-A546_Pos006_S001	00-Zy4SMS7Jnd8MVbWvY5P39M
90		Vesicles Paraspeckle	1	0.000	1.000	342	200001550	200000104	Not-Trans anti-PSPC1-A546 8C-S-PSPC1 V2.00	0	28. Not-Trans and anti-PSPC1-A546_Pos006_S001	00-Zy4SMS7Jnd8MVbWvY5P39M
159		Vesicles Paraspeckle	1	0.000	1.000	342	200001551	200000105	Not-Trans anti-PSPC1-A546 8C-S-PSPC1 V2.00	0	28. Not-Trans and anti-PSPC1-A546_Pos006_S001	00-Zy4SMS7Jnd8MVbWvY5P39M
148		Vesicles Paraspeckle	1	0.000	1.000	342	200001552	200000106	Not-Trans anti-PSPC1-A546 8C-S-PSPC1 V2.00	0	28. Not-Trans and anti-PSPC1-A546_Pos006_S001	00-Zy4SMS7Jnd8MVbWvY5P39M
101		Vesicles Paraspeckle	1	0.000	1.000	342	200001553	200000107	Not-Trans anti-PSPC1-A546 8C-S-PSPC1 V2.00	0	28. Not-Trans and anti-PSPC1-A546_Pos006_S001	00-Zy4SMS7Jnd8MVbWvY5P39M
98		Vesicles Paraspeckle	1	0.000	1.000	342	200001554	200000108	Not-Trans anti-PSPC1-A546 8C-S-PSPC1 V2.00	0	28. Not-Trans and anti-PSPC1-A546_Pos006_S001	00-Zy4SMS7Jnd8MVbWvY5P39M
78		Vesicles Paraspeckle	1	0.000	1.000	343	200001555	200000109	Not-Trans anti-PSPC1-A546 8C-S-PSPC1 V2.00	0	28. Not-Trans and anti-PSPC1-A546_Pos006_S001	00-Zy4SMS7Jnd8MVbWvY5P39M
131		Vesicles Paraspeckle	1	0.000	1.000	343	200001556	200000110	Not-Trans anti-PSPC1-A546 8C-S-PSPC1 V2.00	0	28. Not-Trans and anti-PSPC1-A546_Pos006_S001	00-Zy4SMS7Jnd8MVbWvY5P39M
114		Vesicles Paraspeckle	1	0.000	1.000	343	200001557	200000111	Not-Trans anti-PSPC1-A546 8C-S-PSPC1 V2.00	0	28. Not-Trans and anti-PSPC1-A546_Pos006_S001	00-Zy4SMS7Jnd8MVbWvY5P39M
87		Vesicles Paraspeckle	1	0.000	1.000	343	200001558	200000112	Not-Trans anti-PSPC1-A546 8C-S-PSPC1 V2.00	0	28. Not-Trans and anti-PSPC1-A546_Pos006_S001	00-Zy4SMS7Jnd8MVbWvY5P39M
85		Vesicles Paraspeckle	1	0.000	1.000	343	200001559	200000113	Not-Trans anti-PSPC1-A546 8C-S-PSPC1 V2.00	0	28. Not-Trans and anti-PSPC1-A546_Pos006_S001	00-Zy4SMS7Jnd8MVbWvY5P39M
81		Vesicles Paraspeckle	1	0.000	1.000	345	200001560	200000114	Not-Trans anti-PSPC1-A546 8C-S-PSPC1 V2.00	0	28. Not-Trans and anti-PSPC1-A546_Pos006_S001	00-Zy4SMS7Jnd8MVbWvY5P39M
129		Vesicles Paraspeckle	1	0.000	1.000	346	200001561	200000115	Not-Trans anti-PSPC1-A546 8C-S-PSPC1 V2.00	0	28. Not-Trans and anti-PSPC1-A546_Pos006_S001	00-Zy4SMS7Jnd8MVbWvY5P39M
161		Vesicles Paraspeckle	1	0.000	1.000	346	200001562	200000116	Not-Trans anti-PSPC1-A546 8C-S-PSPC1 V2.00	0	28. Not-Trans and anti-PSPC1-A546_Pos006_S001	00-Zy4SMS7Jnd8MVbWvY5P39M
197		Vesicles Paraspeckle	1	0.000	1.000	346	200001563	200000117	Not-Trans anti-PSPC1-A546 8C-S-PSPC1 V2.00	0	28. Not-Trans and anti-PSPC1-A546_Pos006_S001	00-Zy4SMS7Jnd8MVbWvY5P39M
126		Vesicles Paraspeckle	1	0.000	1.000	346	200001564	200000118	Not-Trans anti-PSPC1-A546 8C-S-PSPC1 V2.00	0	28. Not-Trans and anti-PSPC1-A546_Pos006_S001	00-Zy4SMS7Jnd8MVbWvY5P39M
128		Vesicles Paraspeckle	1	0.000	1.000	347	200001565	200000119	Not-Trans anti-PSPC1-A546 8C-S-PSPC1 V2.00	0	28. Not-Trans and anti-PSPC1-A546_Pos006_S001	00-Zy4SMS7Jnd8MVbWvY5P39M
105		Vesicles Paraspeckle	1	0.000	1.000	347	200001566	200000120	Not-Trans anti-PSPC1-A546 8C-S-PSPC1 V2.00	0	28. Not-Trans and anti-PSPC1-A546_Pos006_S001	00-Zy4SMS7Jnd8MVbWvY5P39M
112		Vesicles Paraspeckle	1	0.000	1.000	347	200001567	200000121	Not-Trans anti-PSPC1-A546 8C-S-PSPC1 V2.00	0	28. Not-Trans and anti-PSPC1-A546_Pos006_S001	00-Zy4SMS7Jnd8MVbWvY5P39M
122		Vesicles Paraspeckle	1	0.000	1.000	351	200001568	200000122	Not-Trans anti-PSPC1-A546 8C-S-PSPC1 V2.00	0	28. Not-Trans and anti-PSPC1-A546_Pos006_S001	00-Zy4SMS7Jnd8MVbWvY5P39M
117		Vesicles Paraspeckle	1	0.000	1.000	352	200001569	200000123	Not-Trans anti-PSPC1-A546 8C-S-PSPC1 V2.00	0	28. Not-Trans and anti-PSPC1-A546_Pos006_S001	00-Zy4SMS7Jnd8MVbWvY5P39M
166		Vesicles Paraspeckle	1	0.000	1.000	352	200001570	200000124	Not-Trans anti-PSPC1-A546 8C-S-PSPC1 V2.00	0	28. Not-Trans and anti-PSPC1-A546_Pos006_S001	00-Zy4SMS7Jnd8MVbWvY5P39M
148		Vesicles Paraspeckle	1	0.000	1.000	353	200001571	200000125	Not-Trans anti-PSPC1-A546 8C-S-PSPC1 V2.00	0	28. Not-Trans and anti-PSPC1-A546_Pos006_S001	00-Zy4SMS7Jnd8MVbWvY5P39M
120		Vesicles Paraspeckle	1	0.000	1.000	353	200001572	200000126	Not-Trans anti-PSPC1-A546 8C-S-PSPC1 V2.00	0	28. Not-Trans and anti-PSPC1-A546_Pos006_S001	00-Zy4SMS7Jnd8MVbWvY5P39M
105		Vesicles Paraspeckle	1	0.000	1.000	353	200001573	200000127	Not-Trans anti-PSPC1-A546 8C-S-PSPC1 V2.00	0	28. Not-Trans and anti-PSPC1-A546_Pos006_S001	00-Zy4SMS7Jnd8MVbWvY5P39M
153		Vesicles Paraspeckle	1	0.000	1.000	353	200001574	200000128	Not-Trans anti-PSPC1-A546 8C-S-PSPC1 V2.00	0	28. Not-Trans and anti-PSPC1-A546_Pos006_S001	00-Zy4SMS7Jnd8MVbWvY5P39M
242		Vesicles Paraspeckle	1	0.000	1.000	354	200001575	200000129	Not-Trans anti-PSPC1-A546 8C-S-PSPC1 V2.00	0	28. Not-Trans and anti-PSPC1-A546_Pos006_S001	00-Zy4SMS7Jnd8MVbWvY5P39M
184		Vesicles Paraspeckle	1	0.000	1.000	354	200001576	200000130	Not-Trans anti-PSPC1-A546 8C-S-PSPC1 V2.00	0	28. Not-Trans and anti-PSPC1-A546_Pos006_S001	00-Zy4SMS7Jnd8MVbWvY5P39M
214		Vesicles Paraspeckle	1	0.000	1.000	354	200001577	200000131	Not-Trans anti-PSPC1-A546 8C-S-PSPC1 V2.00	0	28. Not-Trans and anti-PSPC1-A546_Pos006_S001	00-Zy4SMS7Jnd8MVbWvY5P39M
155		Vesicles Paraspeckle	1	0.000	1.000	354	200001578	200000132	Not-Trans anti-PSPC1-A546 8C-S-PSPC1 V2.00	0	28. Not-Trans and anti-PSPC1-A546_Pos006_S001	00-Zy4SMS7Jnd8MVbWvY5P39M
101		Vesicles Paraspeckle	1	0.000	1.000	355	200001579	200000133	Not-Trans anti-PSPC1-A546 8C-S-PSPC1 V2.00	0	28. Not-Trans and anti-PSPC1-A546_Pos006_S001	00-Zy4SMS7Jnd8MVbWvY5P39M
123		Vesicles Paraspeckle	1	0.000	1.000	355	200001580	200000134	Not-Trans anti-PSPC1-A546 8C-S-PSPC1 V2.00	0	28. Not-Trans and anti-PSPC1-A546_Pos006_S001	00-Zy4SMS7Jnd8MVbWvY5P39M
143		Vesicles Paraspeckle	1	0.000	1.000	355	200001581	200000135	Not-Trans anti-PSPC1-A546 8C-S-PSPC1 V2.00	0	28. Not-Trans and anti-PSPC1-A546_Pos006_S001	00-Zy4SMS7Jnd8MVbWvY5P39M
121		Vesicles Paraspeckle	1	0.000	1.000	355	200001582	200000136	Not-Trans anti-PSPC1-A546 8C-S-PSPC1 V2.00	0	28. Not-Trans and anti-PSPC1-A546_Pos006_S001	00-Zy4SMS7Jnd8MVbWvY5P39M
87		Vesicles Paraspeckle	1	0.000	1.000	355	200001583	200000137	Not-Trans anti-PSPC1-A546 8C-S-PSPC1 V2.00	0	28. Not-Trans and anti-PSPC1-A546_Pos006_S001	00-Zy4SMS7Jnd8MVbWvY5P39M
132		Vesicles Paraspeckle	1	0.000	1.000	355	200001584	200000138	Not-Trans anti-PSPC1-A546 8C-S-PSPC1 V2.00	0	28. Not-Trans and anti-PSPC1-A546_Pos006_S001	00-Zy4SMS7Jnd8MVbWvY5P39M
84		Vesicles Paraspeckle	1	0.000	1.000	355	200001585	200000139	Not-Trans anti-PSPC1-A546 8C-S-PSPC1 V2.00	0	28. Not-Trans and anti-PSPC1-A546_Pos006_S001	00-Zy4SMS7Jnd8MVbWvY5P39M
140		Vesicles Paraspeckle	1	0.000	1.000	355	200001586	200000140	Not-Trans anti-PSPC1-A546 8C-S-PSPC1 V2.00	0	28. Not-Trans and anti-PSPC1-A546_Pos006_S001	00-Zy4SMS7Jnd8MVbWvY5P39M
88		Vesicles Paraspeckle	1	0.000	1.000	355	200001587	200000141	Not-Trans anti-PSPC1-A546 8C-S-PSPC1 V2.00	0	28. Not-Trans and anti-PSPC1-A546_Pos006_S001	00-Zy4SMS7Jnd8MVbWvY5P39M
119		Vesicles Paraspeckle	1	0.000	1.000	355	200001588	200000142	Not-Trans anti-PSPC1-A546 8C-S-PSPC1 V2.00	0	28. Not-Trans and anti-PSPC1-A546_Pos006_S001	00-Zy4SMS7Jnd8MVbWvY5P39M
129		Vesicles Paraspeckle	1	0.000	1.000	355	200001589	200000143	Not-Trans anti-PSPC1-A546 8C-S-PSPC1 V2.00	0	28. Not-Trans and anti-PSPC1-A546_Pos006_S001	00-Zy4SMS7Jnd8MVbWvY5P39M
107		Vesicles Paraspeckle	1	0.000	1.000	356	200001590	200000144	Not-Trans anti-PSPC1-A546 8C-S-PSPC1 V2.00	0	28. Not-Trans and anti-PSPC1-A546_Pos006_S001	00-Zy4SMS7Jnd8MVbWvY5P39M
134		Vesicles Paraspeckle	1	0.000	1.000	356	200001591	200000145	Not-Trans anti-PSPC1-A546 8C-S-PSPC1 V2.00	0	28. Not-Trans and anti-PSPC1-A546_Pos006_S001	00-Zy4SMS7Jnd8MVbWvY5P39M
98		Vesicles Paraspeckle	1	0.000	1.000	356	200001592	200000146	Not-Trans anti-PSPC1-A546 8C-S-PSPC1 V2.00	0	28. Not-Trans and anti-PSPC1-A546_Pos006_S001	00-Zy4SMS7Jnd8MVbWvY5P39M
171		Vesicles Paraspeckle	1	0.000	1.000	356	200001593	200000147	Not-Trans anti-PSPC1-A546 8C-S-PSPC1 V2.00	0	28. Not-Trans and anti-PSPC1-A546_Pos006_S001	00-Zy4SMS7Jnd8MVbWvY5P39M
200		Vesicles Paraspeckle	1	0.000	1.000	356	200001594	200000148	Not-Trans anti-PSPC1-A546 8C-S-PSPC1 V2.00	0	28. Not-Trans and anti-PSPC1-A546_Pos006_S001	00-Zy4SMS7Jnd8MVbWvY5P39M
126		Vesicles Paraspeckle	1	0.000	1.000	356	200001595	200000149	Not-Trans anti-PSPC1-A546 8C-S-PSPC1 V2.00	0	28. Not-Trans and anti-PSPC1-A546_Pos006_S001	00-Zy4SMS7Jnd8MVbWvY5P39M
149		Vesicles Paraspeckle	1	0.000	1.000	356	200001596	200000150	Not-Trans anti-PSPC1-A546 8C-S-PSPC1 V2.00	0	28. Not-Trans and anti-PSPC1-A546_Pos006_S001	00-Zy4SMS7Jnd8MVbWvY5P39M
116		Vesicles Paraspeckle	1	0.000	1.000	356	200001597	200000151	Not-Trans anti-PSPC1-A546 8C-S-PSPC1 V2.00	0	28. Not-Trans and anti-PSPC1-A546_Pos006_S001	00-Zy4SMS7Jnd8MVbWvY5P39M
108		Vesicles Paraspeckle	1	0.000	1.000	356	200001598	200000152	Not-Trans anti-PSPC1-A546 8C-S-PSPC1 V2.00	0	28. Not-Trans and anti-PSPC1-A546_Pos006_S001	00-Zy4SMS7Jnd8MVbWvY5P39M
85		Vesicles Paraspeckle	1	0.000	1.000	356	200001599	200000153	Not-Trans anti-PSPC1-A546 8C-S-PSPC1 V2.00	0	28. Not-Trans and anti-PSPC1-A546_Pos006_S001	00-Zy4SMS7Jnd8MVbWvY5P39M
140		Vesicles Paraspeckle	1	0.000	1.000	357	200001600	200000154	Not-Trans anti-PSPC1-A546 8C-S-PSPC1 V2.00	0	28. Not-Trans and anti-PSPC1-A546_Pos006_S001	00-Zy4SMS7Jnd8MVbWvY5P39M
114		Vesicles Paraspeckle	1	0.000	1.000	358	200001601	200000155	Not-Trans anti-PSPC1-A546 8C-S-PSPC1 V2.00	0	28. Not-Trans and anti-PSPC1-A546_Pos006_S001	00-Zy4SMS7Jnd8MVbWvY5P39M
121		Vesicles Paraspeckle	1	0.000	1.000	358	200001602	200000156	Not-Trans anti-PSPC1-A546 8C-S-PSPC1 V2.00	0	28. Not-Trans and anti-PSPC1-A546_Pos006_S001	00-Zy4SMS7Jnd8MVbWvY5P39M
161		Vesicles Paraspeckle	1	0.000	1.000	358	200001603	200000157	Not-Trans anti-PSPC1-A546 8C-S-PSPC1 V2.00	0	28. Not-Trans and anti-PSPC1-A546_Pos006_S001	00-Zy4SMS7Jnd8MVbWvY5P39M
138		Vesicles Paraspeckle	1	0.000	1.000	358	200001604	200000158	Not-Trans anti-PSPC1-A546 8C-S-PSPC1 V2.00	0	28. Not-Trans and anti-PSPC1-A546_Pos006_S001	00-Zy4SMS7Jnd8MVbWvY5P39M
103		Vesicles Paraspeckle	1	0.000	1.000	358	200001605	200000159	Not-Trans anti-PSPC1-A546 8C-S-PSPC1 V2.00	0	28. Not-Trans and anti-PSPC1-A546_Pos006_S001	00-Zy4SMS7Jnd8MVbWvY5P39M
134		Vesicles Paraspeckle	1	0.000	1.000	358	200001606	200000160	Not-Trans anti-PSPC1-A546 8C-S-PSPC1 V2.00	0	28. Not-Trans and anti-PSPC1-A546_Pos006_S001	00-Zy4SMS7Jnd8MVbWvY5P39M
86		Vesicles Paraspeckle	1	0.000	1.000	358	200001607	200000161	Not-Trans anti-PSPC1-A546 8C-S-PSPC1 V2.00	0	28. Not-Trans and anti-PSPC1-A546_Pos006_S001	00-Zy4SMS7Jnd8MVbWvY5P39M
131		Vesicles Paraspeckle	1	0.000	1.000	359	200001608	200000162	Not-Trans anti-PSPC1-A546 8C-S-PSPC1 V2.00	0	28. Not-Trans and anti-PSPC1-A546_Pos006_S001	00-Zy4SMS7Jnd8MVbWvY5P39M
100		Vesicles Paraspeckle	1	0.000	1.000	359	200001609	200000163	Not-Trans anti-PSPC1-A546 8C-S-PSPC1 V2.00	0	28. Not-Trans and anti-PSPC1-A546_Pos006_S001	00-Zy4SMS7Jnd8MVbWvY5P39M
101		Vesicles Paraspeckle	1	0.000	1.000	359	200001610	200000164	Not-Trans anti-PSPC1-A546 8C-S-PSPC1 V2.00	0	28. Not-Trans and anti-PSPC1-A546_Pos006_S001	00-Zy4SMS7Jnd8MVbWvY5P39M
96		Vesicles Paraspeckle	1	0.000	1.000	359	200001611	200000165	Not-Trans anti-PSPC1-A546 8C-S-PSPC1 V2.00	0	28. Not-Trans and anti-PSPC1-A546_Pos006_S001	00-Zy4SMS7Jnd8MVbWvY5P39M
113		Vesicles Paraspeckle	1	0.000	1.000	359	200001612	200000166	Not-Trans anti-PSPC1-A546 8C-S-PSPC1 V2.00	0	28. Not-Trans and anti-PSPC1-A546_Pos006_S001	00-Zy4SMS7Jnd8MVbWvY5P39M
101		Vesicles Paraspeckle	1	0.000	1.000	359	200001613	200000167	Not-Trans anti-PSPC1-A546 8C-S-PSPC1 V2.00	0	28. Not-Trans and anti-PSPC1-A546_Pos006_S001	00-Zy4SMS7Jnd8MVbWvY5P39M
82		Vesicles Paraspeckle	1	0.000	1.000	359	200001614	200000168	Not-Trans anti-PSPC1-A546 8C-S-PSPC1 V2.00	0	28. Not-Trans and anti-PSPC1-A546_Pos006_S001	00-Zy4SMS7Jnd8MVbWvY5P39M
94		Vesicles Paraspeckle	1	0.000	1.000	359	200001615	200000169	Not-Trans anti-PSPC1-A546 8C-S-PSPC1 V2.00	0	28. Not-Trans and anti-PSPC1-A546_Pos006_S001	00-Zy4SMS7Jnd8MVbWvY5P39M
110		Vesicles Paraspeckle	1	0.000	1.000	359	200001616	200000170	Not-Trans anti-PSPC1-A546 8C-S-PSPC1 V2.00	0	28. Not-Trans and anti-PSPC1-A546_Pos006_S001	00-Zy4SMS7Jnd8MVbWvY5P39M
98		Vesicles Paraspeckle	1	0.000	1.000	359	200001617	200000171	Not-Trans anti-PSPC1-A546 8C-S-PSPC1 V2.00	0	28. Not-Trans and anti-PSPC1-A546_Pos006_S001	00-Zy4SMS7Jnd8MVbWvY5P39M
101		Vesicles Paraspeckle	1	0.000	1.000	360	200001618	200000172	Not-Trans anti-PSPC1-A546 8C-S-PSPC1 V2.00	0	28. Not-Trans and anti-PSPC1-A546_Pos006_S001	00-Zy4SMS7Jnd8MVbWvY5P39M
93		Vesicles Paraspeckle	1	0.000	1.000	362	200001619	200000173	Not-Trans anti-PSPC1-A546 8C-S-PSPC1 V2.00	0	28. Not-Trans and anti-PSPC1-A546_Pos006_S001	00-Zy4SMS7Jnd8MVbWvY5P39M
163		Vesicles Paraspeckle	1	0.000	1.000	362	200001620	200000174	Not-Trans anti-PSPC1-A546 8C-S-PSPC1 V2.00	0	28. Not-Trans and anti-PSPC1-A546_Pos006_S001	00-Zy4SMS7Jnd8MVbWvY5P39M
91		Vesicles Paraspeckle	1	0.000	1.000	362	200001621	200000175	Not-Trans anti-PSPC1-A546 8C-S-PSPC1 V2.00	0	28. Not-Trans and anti-PSPC1-A546_Pos006_S001	00-Zy4SMS7Jnd8MVbWvY5P39M
93		Vesicles Paraspeckle	1	0.000	1.000	362	200001622	200000176	Not-Trans anti-PSPC1-A546 8C-S-PSPC1 V2.00	0	28. Not-Trans and anti-PSPC1-A546_Pos006_S001	00-Zy4SMS7Jnd8MVbWvY5P39M
92		Vesicles Paraspeckle	1	0.000	1.000	362	200001623	200000177	Not-Trans anti-PSPC1-A546 8C-S-PSPC1 V2.00	0	28. Not-Trans and anti-PSPC1-A546_Pos006_S001	00-Zy4SMS7Jnd8MVbWvY5P39M
89		Vesicles Paraspeckle	1	0.000	1.000	363	200001624	200000178	Not-Trans anti-PSPC1-A546 8C-S-PSPC1 V2.00	0	28. Not-Trans and anti-PSPC1-A546_Pos006_S001	00-Zy4SMS7Jnd8MVbWvY5P39M
237		Vesicles Paraspeckle	1	0.000	1.000	363	200001625	200000179	Not-Trans anti-PSPC1-A546 8C-S-PSPC1 V2.00	0	28. Not-Trans and anti-PSPC1-A546_Pos006_S001	00-Zy4SMS7Jnd8MVbWvY5P39M
158		Vesicles Paraspeckle	1	0.000	1.000	363	200001626	200000180	Not-Trans anti-PSPC1-A546 8C-S-PSPC1 V2.00	0	28. Not-Trans and anti-PSPC1-A546_Pos006_S001	00-Zy4SMS7Jnd8MVbWvY5P39M
161		Vesicles Paraspeckle	1	0.000	1.000	363	200001627	200000181	Not-Trans anti-PSPC1-A546 8C-S-PSPC1 V2.00	0	28. Not-Trans and anti-PSPC1-A546_Pos006_S001	00-Zy4SMS7Jnd8MVbWvY5P39M
248		Vesicles Paraspeckle	1	0.000	1.000	363	200001628	200000182	Not-Trans anti-PSPC1-A546 8C-S-PSPC1 V2.00	0	28. Not-Trans and anti-PSPC1-A546_Pos006_S001	00-Zy4SMS7Jnd8MVbWvY5P39M
135		Vesicles Paraspeckle	1	0.000	1.000	364	200001629	200000183	Not-Trans anti-PSPC1-A546 8C-S-PSPC1 V2.00	0	28. Not-Trans and anti-PSPC1-A546_Pos006_S001	00-Zy4SMS7Jnd8MVbWvY5P39M
108		Vesicles Paraspeckle	1	0.000	1.000	364	200001630	200000184	Not-Trans anti-PSPC1-A546 8C-S-PSPC1 V2.00	0	28. Not-Trans and anti-PSPC1-A546_Pos006_S001	00-Zy4SMS7Jnd8MVbWvY5P39M
102		Vesicles Paraspeckle	1	0.000	1.000	364	200001631	200000185	Not-Trans anti-PSPC1-A546 8C-S-PSPC1 V2.00	0	28. Not-Trans and anti-PSPC1-A546_Pos006_S001	00-Zy4SMS7Jnd8MVbWvY5P39M
115		Vesicles Paraspeckle	1	0.000	1.000	364	200001632	200000186	Not-Trans anti-PSPC1-A546 8C-S-PSPC1 V2.00	0	28. Not-Trans and anti-PSPC1-A546_Pos006_S001	00-Zy4SMS7Jnd8MVbWvY5P39M
243		Vesicles Paraspeckle	1	0.000	1.000	364	200001633	200000187	Not-Trans anti-PSPC1-A546 8C-S-PSPC1 V2.00	0	28. Not-Trans and anti-PSPC1-A546_Pos006_S001	00-Zy4SMS7Jnd8MVbWvY5P39M
122		Vesicles Paraspeckle	1	0.000	1.000	365	200001634	200000188	Not-Trans anti-PSPC1-A546 8C-S-PSPC1 V2.00	0	28. Not-Trans and anti-PSPC1-A546_Pos006_S001	00-Zy4SMS7Jnd8MVbWvY5P39M
155		Vesicles Paraspeckle	1	0.000	1.000	365	200001635	200000189	Not-Trans anti-PSPC1-A546 8C-S-PSPC1 V2.00	0	28. Not-Trans and anti-PSPC1-A546_Pos006_S001	00-Zy4SMS7Jnd8MVbWvY5P39M
137		Vesicles Paraspeckle	1	0.000	1.000	365	200001636	200000190	Not-Trans anti-PSPC1-A546 8C-S-PSPC1 V2.00	0	28. Not-Trans and anti-PSPC1-A546_Pos006_S001	00-Zy4SMS7Jnd8MVbWvY5P39M
100		Vesicles Paraspeckle	1	0.000	1.000	365	200001637	200000191	Not-Trans anti-PSPC1-A546 8C-S-PSPC1 V2.00	0	28. Not-Trans and anti-PSPC1-A546_Pos006_S001	00-Zy4SMS7Jnd8MVbWvY5P39M
89		Vesicles Paraspeckle	1	0.000	1.000	365	200001638	200000192	Not-Trans anti-PSPC1-A546 8C-S-PSPC1 V2.00	0	28. Not-Trans and anti-PSPC1-A546_Pos006_S001	00-Zy4SMS7Jnd8MVbWvY5P39M
152		Vesicles Paraspeckle	1	0.000	1.000	365	200001639	200000193	Not-Trans anti-PSPC1-A546 8C-S-PSPC1 V2.00	0	28. Not-Trans and anti-PSPC1-A546_Pos006_S001	00-Zy4SMS7Jnd8MVbWvY5P39M
143		Vesicles Paraspeckle	1	0.000	1.000	365	200001640	200000194	Not-Trans anti-PSPC1-A546 8C-S-PSPC1 V2.00	0	28. Not-Trans and anti-PSPC1-A546_Pos006_S001	00-Zy4SMS7Jnd8MVbWvY5P39M
103		Vesicles Paraspeckle	1	0.000	1.000	366	200001641	200000195	Not-Trans anti-PSPC1-A546 8C-S-PSPC1 V2.00	0	28. Not-Trans and anti-PSPC1-A546_Pos006_S001	00-Zy4SMS7Jnd8MVbWvY5P39M
101		Vesicles Paraspeckle	1	0.000	1.000	366	200001642	200000196	Not-Trans anti-PSPC1-A546 8C-S-PSPC1 V2.00	0	28. Not-Trans and anti-PSPC1-A546_Pos006_S001	00-Zy4SMS7Jnd8MVbWvY5P39M
98		Vesicles Paraspeckle	1	0.000	1.000	366	200001643	200000197	Not-Trans anti-PSPC1-A546 8C-S-PSPC1 V2.00	0	28. Not-Trans and anti-PSPC1-A546_Pos006_S001	00-Zy4SMS7Jnd8MVbWvY5P39M
120		Vesicles Paraspeckle	1	0.000	1.000	366	200001644	200000198	Not-Trans anti-PSPC1-A546 8C-S-PSPC1 V2.00	0	28. Not-Trans and anti-PSPC1-A546_Pos006_S001	00-Zy4SMS7Jnd8MVbWvY5P39M
211		Vesicles Paraspeckle	1	0.000	1.000	367	200001645	200000199	Not-Trans anti-PSPC1-A546 8C-S-PSPC1 V2.00	0	28. Not-Trans and anti-PSPC1-A546_Pos006_S001	00-Zy4SMS7Jnd8MVbWvY5P39M
146		Vesicles Paraspeckle	1	0.000	1.000	367	200001646	200000200	Not-Trans anti-PSPC1-A546 8C-S-PSPC1 V2.00	0	28. Not-Trans and anti-PSPC1-A546_Pos006_S001	00-Zy4SMS7Jnd8MVbWvY5P39M
121		Vesicles Paraspeckle	1	0.000	1.000	367	200001647	200000201	Not-Trans anti-PSPC1-A546 8C-S-PSPC1 V2.00	0	28. Not-Trans and anti-PSPC1-A546_Pos006_S001	00-Zy4SMS7Jnd8MVbWvY5P39M
145		Vesicles Paraspeckle	1	0.000	1.000	368	200001648	200000202	Not-Trans anti-PSPC1-A546 8C-S-PSPC1 V2.00	0	28. Not-Trans and anti-PSPC1-A546_Pos006_S001	00-Zy4SMS7Jnd8MVbWvY5P39M
186		Vesicles Paraspeckle	1	0.000	1.000	368	200001649	200000203	Not-Trans anti-PSPC1-A546 8C-S-PSPC1 V2.00	0	28. Not-Trans and anti-PSPC1-A546_Pos006_S001	00-Zy4SMS7Jnd8MVbWvY5P39M
211		Vesicles Paraspeckle	1	0.000	1.000	368	200001650	200000204	Not-Trans anti-PSPC1-A546 8C-S-PSPC1 V2.00	0	28. Not-Trans and anti-PSPC1-A546_Pos006_S001	00-Zy4SMS7Jnd8MVbWvY5P39M
94		Vesicles Paraspeckle	1	0.000	1.000	370	200001651	200000205	Not-Trans anti-PSPC1-A546 8C-S-PSPC1 V2.00	0	28. Not-Trans and anti-PSPC1-A546_Pos006_S001	00-Zy4SMS7Jnd8MVbWvY5P39M
112		Vesicles Paraspeckle	1	0.000	1.000	370	200001652	200000206	Not-Trans anti-PSPC1-A546 8C-S-PSPC1 V2.00	0	28. Not-Trans and anti-PSPC1-A546_Pos006_S001	00-Zy4SMS7Jnd8MVbWvY5P39M
191		Vesicles Paraspeckle	1	0.000	1.000	370	200001653	200000207	Not-Trans anti-PSPC1-A546 8C-S-PSPC1 V2.00	0	28. Not-Trans and anti-PSPC1-A546_Pos006_S001	00-Zy4SMS7Jnd8MVbWvY5P39M
90		Vesicles Paraspeckle	1	0.000	1.000	370	200001654	200000208	Not-Trans anti-PSPC1-A546 8C-S-PSPC1 V2.00	0	28. Not-Trans and anti-PSPC1-A546_Pos006_S001	00-Zy4SMS7Jnd8MVbWvY5P39M
178		Vesicles Paraspeckle	1	0.000	1.000	370	200001655	200000209	Not-Trans anti-PSPC1-A546 8C-S-PSPC1 V2.00	0	28. Not-Trans and anti-PSPC1-A546_Pos006_S001	00-Zy4SMS7Jnd8MVbWvY5P39M
151		Vesicles Paraspeckle	1	0.000	1.000	371	200001656	200000210	Not-Trans anti-PSPC1-A546 8C-S-PSPC1 V2.00	0	28. Not-Trans and anti-PSPC1-A546_Pos006_S001	00-Zy4SMS7Jnd8MVbWvY5P39M
93		Vesicles Paraspeckle	1	0.000	1.000	371	200001657	200000211	Not-Trans anti-PSPC1-A546 8C-S-PSPC1 V2.00	0	28. Not-Trans and anti-PSPC1-A546_Pos006_S001	00-Zy4SMS7Jnd8MVbWvY5P39M
128		Vesicles Paraspeckle	1	0.000	1.000	371	200001658	200000212	Not-Trans anti-PSPC1-A546 8C-S-PSPC1 V2.00	0	28. Not-Trans and anti-PSPC1-A546_Pos006_S001	00-Zy4SMS7Jnd8MVbWvY5P39M
90		Vesicles Paraspeckle	1	0.000	1.000	371	200001659	200000213	Not-Trans anti-PSPC1-A546 8C-S-PSPC1 V2.00	0	28. Not-Trans and anti-PSPC1-A546_Pos006_S001	00-Zy4SMS7Jnd8MVbWvY5P39M
92		Vesicles Paraspeckle	1	0.000	1.000	371	200001660	200000214	Not-Trans anti-PSPC1-A546 8C-S-PSPC1 V2.00	0	28. Not-Trans and anti-PSPC1-A546_Pos006_S001	00-Zy4SMS7Jnd8MVbWvY5P39M
94		Vesicles Paraspeckle	1	0.000	1.000	371	200001661	200000215	Not-Trans anti-PSPC1-A546 8C-S-PSPC1 V2.00	0	28. Not-Trans and anti-PSPC1-A546_Pos006_S001	00-Zy4SMS7Jnd8MVbWvY5P39M
115		Vesicles Paraspeckle	1	0.000	1.000	372	200001662	200000216	Not-Trans anti-PSPC1-A546 8C-S-PSPC1 V2.00	0	28. Not-Trans and anti-PSPC1-A546_Pos006_S001	00-Zy4SMS7Jnd8MVbWvY5P39M
134		Vesicles Paraspeckle	1	0.000	1.000	372	200001663	200000217	Not-Trans anti-PSPC1-A546 8C-S-PSPC1 V2.00	0	28. Not-Trans and anti-PSPC1-A546_Pos006_S001	00-Zy4SMS7Jnd8MVbWvY5P39M
122		Vesicles Paraspeckle	1	0.000	1.000	372	200001664	200000218	Not-Trans anti-PSPC1-A546 8C-S-PSPC1 V2.00	0	28. Not-Trans and anti-PSPC1-A546_Pos006_S001	00-Zy4SMS7Jnd8MVbWvY5P39M
132		Vesicles Paraspeckle	1	0.000	1.000	372	200001665	200000219	Not-Trans anti-PSPC1-A546 8C-S-PSPC1 V2.00	0	28. Not-Trans and anti-PSPC1-A546_Pos006_S001	00-Zy4SMS7Jnd8MVbWvY5P39M
140		Vesicles Paraspeckle	1	0.000	1.000	372	200001666	200000220	Not-Trans anti-PSPC1-A546 8C-S-PSPC1 V2.00	0	28. Not-Trans and anti-PSPC1-A546_Pos006_S001	00-Zy4SMS7Jnd8MVbWvY5P39M
150		Vesicles Paraspeckle	1	0.000	1.000	372	200001667	200000221	Not-Trans anti-PSPC1-A546 8C-S-PSPC1 V2.00	0	28. Not-Trans and anti-PSPC1-A546_Pos006_S001	00-Zy4SMS7Jnd8MVbWvY5P39M
106		Vesicles Paraspeckle	1	0.000	1.000	372	200001668	200000222	Not-Trans anti-PSPC1-A546 8C-S-PSPC1 V2.00	0	28. Not-Trans and anti-PSPC1-A546_Pos006_S001	00-Zy4SMS7Jnd8MVbWvY5P39M
146		Vesicles Paraspeckle	1	0.000	1.000	372	200001669	200000223	Not-Trans anti-PSPC1-A546 8C-S-PSPC1 V2.00	0	28. Not-Trans and anti-PSPC1-A546_Pos006_S001	00-Zy4SMS7Jnd8MVbWvY5P39M
156		Vesicles Paraspeckle	1	0.000	1.000	372	200001670	200000224	Not-Trans anti-PSPC1-A546 8C-S-PSPC1 V2.00	0	28. Not-Trans and anti-PSPC1-A546_Pos006_S001	00-Zy4SMS7Jnd8MVbWvY5P39M
108		Vesicles Paraspeckle	1	0.000	1.000	372	200001671	200000225	Not-Trans anti-PSPC1-A546 8C-S-PSPC1 V2.00	0	28. Not-Trans and anti-PSPC1-A546_Pos006_S001	00-Zy4SMS7Jnd8MVbWvY5P39M
94		Vesicles Paraspeckle	1	0.000	1.000	372	200001672	200000226	Not-Trans anti-PSPC1-A546 8C-S-PSPC1 V2.00	0	28. Not-Trans and anti-PSPC1-A546_Pos006_S001	00-Zy4SMS7Jnd8MVbWvY5P39M
99		Vesicles Paraspeckle	1	0.000	1.000	372	200001673	200000227	Not-Trans anti-PSPC1-A546 8C-S-PSPC1 V2.00	0	28. Not-Trans and anti-PSPC1-A546_Pos006_S001	00-Zy4SMS7Jnd8MVbWvY5P39M
121		Vesicles Paraspeckle	1	0.000	1.000	372	200001674	200000228	Not-Trans anti-PSPC1-A546 8C-S-PSPC1 V2.00	0	28. Not-Trans and anti-PSPC1-A546_Pos006_S001	00-Zy4SMS7Jnd8MVbWvY5P39M
151		Vesicles Paraspeckle	1	0.000	1.000	372	200001675	200000229	Not-Trans anti-PSPC1-A546 8C-S-PSPC1 V2.00	0	28. Not-Trans and anti-PSPC1-A546_Pos006_S001	00-Zy4SMS7Jnd8MVbWvY5P39M
157		Vesicles Paraspeckle	1	0.000	1.000	373	200001676	200000230	Not-Trans anti-PSPC1-A546 8C-S-PSPC1 V2.00	0	28. Not-Trans and anti-PSPC1-A546_Pos006_S001	00-Zy4SMS7Jnd8MVbWvY5P39M
144		Vesicles Paraspeckle	1	0.000	1.000	373	200001677	200000231	Not-Trans anti-PSPC1-A546 8C-S-PSPC1 V2.00	0	28. Not-Trans and anti-PSPC1-A546_Pos006_S001	00-Zy4SMS7Jnd8MVbWvY5P39M
118		Vesicles Paraspeckle	1	0.000	1.000	373	200001678	200000232	Not-Trans anti-PSPC1-A546 8C-S-PSPC1 V2.00	0	28. Not-Trans and anti-PSPC1-A546_Pos006_S001	00-Zy4SMS7Jnd8MVbWvY5P39M
103		Vesicles Paraspeckle	1	0.000	1.000	373	200001679	200000233	Not-Trans anti-PSPC1-A546 8C-S-PSPC1 V2.00	0	28. Not-Trans and anti-PSPC1-A546_Pos006_S001	00-Zy4SMS7Jnd8MVbWvY5P39M
129		Vesicles Paraspeckle	1	0.000	1.000	373	200001680	200000234	Not-Trans anti-PSPC1-A546 8C-S-PSPC1 V2.00	0	28. Not-Trans and anti-PSPC1-A546_Pos006_S001	00-Zy4SMS7Jnd8MVbWvY5P39M
113		Vesicles Paraspeckle	1	0.000	1.000	373	200001681	200000235	Not-Trans anti-PSPC1-A546 8C-S-PSPC1 V2.00	0	28. Not-Trans and anti-PSPC1-A546_Pos006_S001	00-Zy4SMS7Jnd8MVbWvY5P39M
83		Vesicles Paraspeckle	1	0.000	1.000	373	200001682	200000236	Not-Trans anti-PSPC1-A546 8C-S-PSPC1 V2.00	0	28. Not-Trans and anti-PSPC1-A546_Pos006_S001	00-Zy4SMS7Jnd8MVbWvY5P39M
102		Vesicles Paraspeckle	1	0.000	1.000	373	200001683	200000237	Not-Trans anti-PSPC1-A546 8C-S-PSPC1 V2.00	0	28. Not-Trans and anti-PSPC1-A546_Pos006_S001	00-Zy4SMS7Jnd8MVbWvY5P39M
122		Vesicles Paraspeckle	1	0.000	1.000	375	200001684	200000238	Not-Trans anti-PSPC1-A546 8C-S-PSPC1 V2.00	0	28. Not-Trans and anti-PSPC1-A546_Pos006_S001	00-Zy4SMS7Jnd8MVbWvY5P39M
98		Vesicles Paraspeckle	1	0.000	1.000	375	200001685	200000239	Not-Trans anti-PSPC1-A546 8C-S-PSPC1 V2.00	0	28. Not-Trans and anti-PSPC1-A546_Pos006_S001	00-Zy4SMS7Jnd8MVbWvY5P39M
143		Vesicles Paraspeckle	1	0.000	1.000	375	200001686	200000240	Not-Trans anti-PSPC1-A546 8C-S-PSPC1 V2.00	0	28. Not-Trans and anti-PSPC1-A546_Pos006_S001	00-Zy4SMS7Jnd8MVbWvY5P39M
109		Vesicles Paraspeckle	1	0.000	1.000	375	200001687	200000241	Not-Trans anti-PSPC1-A546 8C-S-PSPC1 V2.00	0	28. Not-Trans and anti-PSPC1-A546_Pos006_S001	00-Zy4SMS7Jnd8MVbWvY5P39M
105		Vesicles Paraspeckle	1	0.000	1.000	375	200001688	200000242	Not-Trans anti-PSPC1-A546 8C-S-PSPC1 V2.00	0	28. Not-Trans and anti-PSPC1-A546_Pos006_S001	00-Zy4SMS7Jnd8MVbWvY5P39M
94		Vesicles Paraspeckle	1	0.000	1.000	375	200001689	200000243	Not-Trans anti-PSPC1-A546 8C-S-PSPC1 V2.00	0	28. Not-Trans and anti-PSPC1-A546_Pos006_S001	00-Zy4SMS7Jnd8MVbWvY5P39M
98		Vesicles Paraspeckle	1	0.000	1.000	375	200001690	200000244	Not-Trans anti-PSPC1-A546 8C-S-PSPC1 V2.00	0	28. Not-Trans and anti-PSPC1-A546_Pos006_S001	00-Zy4SMS7Jnd8MVbWvY5P39M
105		Vesicles Paraspeckle	1	0.000	1.000	375	200001691	200000245	Not-Trans anti-PSPC1-A546 8C-S-PSPC1 V2.00	0	28. Not-Trans and anti-PSPC1-A546_Pos006_S001	00-Zy4SMS7Jnd8MVbWvY5P39M
110		Vesicles Paraspeckle	1	0.000	1.000	375	200001692	200000246	Not-Trans anti-PSPC1-A546 8C-S-PSPC1 V2.00	0	28. Not-Trans and anti-PSPC1-A546_Pos006_S001	00-Zy4SMS7Jnd8MVbWvY5P39M
135		Vesicles Paraspeckle	1	0.000	1.000	375	200001693	200000247	Not-Trans anti-PSPC1-A546 8C-S-PSPC1 V2.00	0	28. Not-Trans and anti-PSPC1-A546_Pos006_S001	00-Zy4SMS7Jnd8MVbWvY5P39M
107		Vesicles Paraspeckle	1	0.000	1.000	376	200001694	200000248	Not-Trans anti-PSPC1-A546 8C-S-PSPC1 V2.00	0	28. Not-Trans and anti-PSPC1-A546_Pos006_S001	00-Zy4SMS7Jnd8MVbWvY5P39M
178		Vesicles Paraspeckle	1	0.000	1.000	376	200001695	200000249	Not-Trans anti-PSPC1-A546 8C-S-PSPC1 V2.00	0	28. Not-Trans and anti-PSPC1-A546_Pos006_S001	00-Zy4SMS7Jnd8MVbWvY5P39M
106		Vesicles Paraspeckle	1	0.000	1.000	376	200001696	200000250	Not-Trans anti-PSPC1-A546 8C-S-PSPC1 V2.00	0	28. Not-Trans and anti-PSPC1-A546_Pos006_S001	00-Zy4SMS7Jnd8MVbWvY5P39M
90		Vesicles Paraspeckle	1	0.000	1.000	376	200001697	200000251	Not-Trans anti-PSPC1-A546 8C-S-PSPC1 V2.00	0	28. Not-Trans and anti-PSPC1-A546_Pos006_S001	00-Zy4SMS7Jnd8MVbWvY5P39M
142		Vesicles Paraspeckle	1	0.000	1.000	376	200001698	200000252	Not-Trans anti-PSPC1-A546 8C-S-PSPC1 V2.00	0	28. Not-Trans and anti-PSPC1-A546_Pos006_S001	00-Zy4SMS7Jnd8MVbWvY5P39M
176		Vesicles Paraspeckle	1	0.000	1.000	376	200001699	200000253	Not-Trans anti-PSPC1-A546 8C-S-PSPC1 V2.00	0	28. Not-Trans and anti-PSPC1-A546_Pos006_S001	00-Zy4SMS7Jnd8MVbWvY5P39M
117		Vesicles Paraspeckle	1	0.000	1.000	376	200001700	200000254	Not-Trans anti-PSPC1-A546 8C-S-PSPC1 V2.00	0	28. Not-Trans and anti-PSPC1-A546_Pos006_S001	00-Zy4SMS7Jnd8MVbWvY5P39M
97		Vesicles Paraspeckle	1	0.000	1.000	376	200001701	200000255	Not-Trans anti-PSPC1-A546 8C-S-PSPC1 V2.00	0	28. Not-Trans and anti-PSPC1-A546_Pos006_S001	00-Zy4SMS7Jnd8MVbWvY5P39M
138		Vesicles Paraspeckle	1	0.000	1.000	376	200001702	200000256	Not-Trans anti-PSPC1-A546 8C-S-PSPC1 V2.00	0	28. Not-Trans and anti-PSPC1-A546_Pos006_S001	00-Zy4SMS7Jnd8MVbWvY5P39M
113		Vesicles Paraspeckle	1	0.000	1.000	376	200001703	200000257	Not-Trans anti-PSPC1-A546 8C-S-PSPC1 V2.00	0	28. Not-Trans and anti-PSPC1-A546_Pos006_S001	00-Zy4SMS7Jnd8MVbWvY5P39M
128		Vesicles Paraspeckle	1	0.000	1.000	377	200001704	200000000	Not-Trans anti-PSPC1-A546 8C-S-PSPC1 V2.00	0	28. Not-Trans and anti-PSPC1-A546_Pos007_S001	00-QHXaZw4RYZeTh2MzuAHBq4
98		Vesicles Paraspeckle	1	0.000	1.000	378	200001705	200000001	Not-Trans anti-PSPC1-A546 8C-S-PSPC1 V2.00	0	28. Not-Trans and anti-PSPC1-A546_Pos007_S001	00-QHXaZw4RYZeTh2MzuAHBq4
97		Vesicles Paraspeckle	1	0.000	1.000	380	200001706	200000002	Not-Trans anti-PSPC1-A546 8C-S-PSPC1 V2.00	0	28. Not-Trans and anti-PSPC1-A546_Pos007_S001	00-QHXaZw4RYZeTh2MzuAHBq4
200		Vesicles Paraspeckle	1	0.000	1.000	381	200001707	200000003	Not-Trans anti-PSPC1-A546 8C-S-PSPC1 V2.00	0	28. Not-Trans and anti-PSPC1-A546_Pos007_S001	00-QHXaZw4RYZeTh2MzuAHBq4
82		Vesicles Paraspeckle	1	0.000	1.000	381	200001708	200000004	Not-Trans anti-PSPC1-A546 8C-S-PSPC1 V2.00	0	28. Not-Trans and anti-PSPC1-A546_Pos007_S001	00-QHXaZw4RYZeTh2MzuAHBq4
81		Vesicles Paraspeckle	1	0.000	1.000	381	200001709	200000005	Not-Trans anti-PSPC1-A546 8C-S-PSPC1 V2.00	0	28. Not-Trans and anti-PSPC1-A546_Pos007_S001	00-QHXaZw4RYZeTh2MzuAHBq4
165		Vesicles Paraspeckle	1	0.000	1.000	381	200001710	200000006	Not-Trans anti-PSPC1-A546 8C-S-PSPC1 V2.00	0	28. Not-Trans and anti-PSPC1-A546_Pos007_S001	00-QHXaZw4RYZeTh2MzuAHBq4
144		Vesicles Paraspeckle	1	0.000	1.000	381	200001711	200000007	Not-Trans anti-PSPC1-A546 8C-S-PSPC1 V2.00	0	28. Not-Trans and anti-PSPC1-A546_Pos007_S001	00-QHXaZw4RYZeTh2MzuAHBq4
158		Vesicles Paraspeckle	1	0.000	1.000	382	200001712	200000008	Not-Trans anti-PSPC1-A546 8C-S-PSPC1 V2.00	0	28. Not-Trans and anti-PSPC1-A546_Pos007_S001	00-QHXaZw4RYZeTh2MzuAHBq4
163		Vesicles Paraspeckle	1	0.000	1.000	382	200001713	200000009	Not-Trans anti-PSPC1-A546 8C-S-PSPC1 V2.00	0	28. Not-Trans and anti-PSPC1-A546_Pos007_S001	00-QHXaZw4RYZeTh2MzuAHBq4
146		Vesicles Paraspeckle	1	0.000	1.000	382	200001714	200000010	Not-Trans anti-PSPC1-A546 8C-S-PSPC1 V2.00	0	28. Not-Trans and anti-PSPC1-A546_Pos007_S001	00-QHXaZw4RYZeTh2MzuAHBq4
127		Vesicles Paraspeckle	1	0.000	1.000	382	200001715	200000011	Not-Trans anti-PSPC1-A546 8C-S-PSPC1 V2.00	0	28. Not-Trans and anti-PSPC1-A546_Pos007_S001	00-QHXaZw4RYZeTh2MzuAHBq4
209		Vesicles Paraspeckle	1	0.000	1.000	382	200001716	200000012	Not-Trans anti-PSPC1-A546 8C-S-PSPC1 V2.00	0	28. Not-Trans and anti-PSPC1-A546_Pos007_S001	00-QHXaZw4RYZeTh2MzuAHBq4
162		Vesicles Paraspeckle	1	0.000	1.000	382	200001717	200000013	Not-Trans anti-PSPC1-A546 8C-S-PSPC1 V2.00	0	28. Not-Trans and anti-PSPC1-A546_Pos007_S001	00-QHXaZw4RYZeTh2MzuAHBq4
83		Vesicles Paraspeckle	1	0.000	1.000	382	200001718	200000014	Not-Trans anti-PSPC1-A546 8C-S-PSPC1 V2.00	0	28. Not-Trans and anti-PSPC1-A546_Pos007_S001	00-QHXaZw4RYZeTh2MzuAHBq4
96		Vesicles Paraspeckle	1	0.000	1.000	382	200001719	200000015	Not-Trans anti-PSPC1-A546 8C-S-PSPC1 V2.00	0	28. Not-Trans and anti-PSPC1-A546_Pos007_S001	00-QHXaZw4RYZeTh2MzuAHBq4
114		Vesicles Paraspeckle	1	0.000	1.000	383	200001720	200000016	Not-Trans anti-PSPC1-A546 8C-S-PSPC1 V2.00	0	28. Not-Trans and anti-PSPC1-A546_Pos007_S001	00-QHXaZw4RYZeTh2MzuAHBq4
94		Vesicles Paraspeckle	1	0.000	1.000	383	200001721	200000017	Not-Trans anti-PSPC1-A546 8C-S-PSPC1 V2.00	0	28. Not-Trans and anti-PSPC1-A546_Pos007_S001	00-QHXaZw4RYZeTh2MzuAHBq4
94		Vesicles Paraspeckle	1	0.000	1.000	384	200001722	200000018	Not-Trans anti-PSPC1-A546 8C-S-PSPC1 V2.00	0	28. Not-Trans and anti-PSPC1-A546_Pos007_S001	00-QHXaZw4RYZeTh2MzuAHBq4
117		Vesicles Paraspeckle	1	0.000	1.000	384	200001723	200000019	Not-Trans anti-PSPC1-A546 8C-S-PSPC1 V2.00	0	28. Not-Trans and anti-PSPC1-A546_Pos007_S001	00-QHXaZw4RYZeTh2MzuAHBq4
135		Vesicles Paraspeckle	1	0.000	1.000	384	200001724	200000020	Not-Trans anti-PSPC1-A546 8C-S-PSPC1 V2.00	0	28. Not-Trans and anti-PSPC1-A546_Pos007_S001	00-QHXaZw4RYZeTh2MzuAHBq4
187		Vesicles Paraspeckle	1	0.000	1.000	384	200001725	200000021	Not-Trans anti-PSPC1-A546 8C-S-PSPC1 V2.00	0	28. Not-Trans and anti-PSPC1-A546_Pos007_S001	00-QHXaZw4RYZeTh2MzuAHBq4
131		Vesicles Paraspeckle	1	0.000	1.000	384	200001726	200000022	Not-Trans anti-PSPC1-A546 8C-S-PSPC1 V2.00	0	28. Not-Trans and anti-PSPC1-A546_Pos007_S001	00-QHXaZw4RYZeTh2MzuAHBq4
128		Vesicles Paraspeckle	1	0.000	1.000	384	200001727	200000023	Not-Trans anti-PSPC1-A546 8C-S-PSPC1 V2.00	0	28. Not-Trans and anti-PSPC1-A546_Pos007_S001	00-QHXaZw4RYZeTh2MzuAHBq4
130		Vesicles Paraspeckle	1	0.000	1.000	384	200001728	200000024	Not-Trans anti-PSPC1-A546 8C-S-PSPC1 V2.00	0	28. Not-Trans and anti-PSPC1-A546_Pos007_S001	00-QHXaZw4RYZeTh2MzuAHBq4
119		Vesicles Paraspeckle	1	0.000	1.000	384	200001729	200000025	Not-Trans anti-PSPC1-A546 8C-S-PSPC1 V2.00	0	28. Not-Trans and anti-PSPC1-A546_Pos007_S001	00-QHXaZw4RYZeTh2MzuAHBq4
115		Vesicles Paraspeckle	1	0.000	1.000	384	200001730	200000026	Not-Trans anti-PSPC1-A546 8C-S-PSPC1 V2.00	0	28. Not-Trans and anti-PSPC1-A546_Pos007_S001	00-QHXaZw4RYZeTh2MzuAHBq4
103		Vesicles Paraspeckle	1	0.000	1.000	384	200001731	200000027	Not-Trans anti-PSPC1-A546 8C-S-PSPC1 V2.00	0	28. Not-Trans and anti-PSPC1-A546_Pos007_S001	00-QHXaZw4RYZeTh2MzuAHBq4
101		Vesicles Paraspeckle	1	0.000	1.000	385	200001732	200000028	Not-Trans anti-PSPC1-A546 8C-S-PSPC1 V2.00	0	28. Not-Trans and anti-PSPC1-A546_Pos007_S001	00-QHXaZw4RYZeTh2MzuAHBq4
187		Vesicles Paraspeckle	1	0.000	1.000	385	200001733	200000029	Not-Trans anti-PSPC1-A546 8C-S-PSPC1 V2.00	0	28. Not-Trans and anti-PSPC1-A546_Pos007_S001	00-QHXaZw4RYZeTh2MzuAHBq4
180		Vesicles Paraspeckle	1	0.000	1.000	385	200001734	200000030	Not-Trans anti-PSPC1-A546 8C-S-PSPC1 V2.00	0	28. Not-Trans and anti-PSPC1-A546_Pos007_S001	00-QHXaZw4RYZeTh2MzuAHBq4
158		Vesicles Paraspeckle	1	0.000	1.000	385	200001735	200000031	Not-Trans anti-PSPC1-A546 8C-S-PSPC1 V2.00	0	28. Not-Trans and anti-PSPC1-A546_Pos007_S001	00-QHXaZw4RYZeTh2MzuAHBq4
188		Vesicles Paraspeckle	1	0.000	1.000	385	200001736	200000032	Not-Trans anti-PSPC1-A546 8C-S-PSPC1 V2.00	0	28. Not-Trans and anti-PSPC1-A546_Pos007_S001	00-QHXaZw4RYZeTh2MzuAHBq4
82		Vesicles Paraspeckle	1	0.000	1.000	385	200001737	200000033	Not-Trans anti-PSPC1-A546 8C-S-PSPC1 V2.00	0	28. Not-Trans and anti-PSPC1-A546_Pos007_S001	00-QHXaZw4RYZeTh2MzuAHBq4
247		Vesicles Paraspeckle	1	0.000	1.000	385	200001738	200000034	Not-Trans anti-PSPC1-A546 8C-S-PSPC1 V2.00	0	28. Not-Trans and anti-PSPC1-A546_Pos007_S001	00-QHXaZw4RYZeTh2MzuAHBq4
194		Vesicles Paraspeckle	1	0.000	1.000	385	200001739	200000035	Not-Trans anti-PSPC1-A546 8C-S-PSPC1 V2.00	0	28. Not-Trans and anti-PSPC1-A546_Pos007_S001	00-QHXaZw4RYZeTh2MzuAHBq4
255		Vesicles Paraspeckle	1	0.000	1.000	385	200001740	200000036	Not-Trans anti-PSPC1-A546 8C-S-PSPC1 V2.00	0	28. Not-Trans and anti-PSPC1-A546_Pos007_S001	00-QHXaZw4RYZeTh2MzuAHBq4
88		Vesicles Paraspeckle	1	0.000	1.000	385	200001741	200000037	Not-Trans anti-PSPC1-A546 8C-S-PSPC1 V2.00	0	28. Not-Trans and anti-PSPC1-A546_Pos007_S001	00-QHXaZw4RYZeTh2MzuAHBq4
98		Vesicles Paraspeckle	1	0.000	1.000	386	200001742	200000038	Not-Trans anti-PSPC1-A546 8C-S-PSPC1 V2.00	0	28. Not-Trans and anti-PSPC1-A546_Pos007_S001	00-QHXaZw4RYZeTh2MzuAHBq4
104		Vesicles Paraspeckle	1	0.000	1.000	386	200001743	200000039	Not-Trans anti-PSPC1-A546 8C-S-PSPC1 V2.00	0	28. Not-Trans and anti-PSPC1-A546_Pos007_S001	00-QHXaZw4RYZeTh2MzuAHBq4
101		Vesicles Paraspeckle	1	0.000	1.000	386	200001744	200000040	Not-Trans anti-PSPC1-A546 8C-S-PSPC1 V2.00	0	28. Not-Trans and anti-PSPC1-A546_Pos007_S001	00-QHXaZw4RYZeTh2MzuAHBq4
137		Vesicles Paraspeckle	1	0.000	1.000	386	200001745	200000041	Not-Trans anti-PSPC1-A546 8C-S-PSPC1 V2.00	0	28. Not-Trans and anti-PSPC1-A546_Pos007_S001	00-QHXaZw4RYZeTh2MzuAHBq4
90		Vesicles Paraspeckle	1	0.000	1.000	387	200001746	200000042	Not-Trans anti-PSPC1-A546 8C-S-PSPC1 V2.00	0	28. Not-Trans and anti-PSPC1-A546_Pos007_S001	00-QHXaZw4RYZeTh2MzuAHBq4
103		Vesicles Paraspeckle	1	0.000	1.000	387	200001747	200000043	Not-Trans anti-PSPC1-A546 8C-S-PSPC1 V2.00	0	28. Not-Trans and anti-PSPC1-A546_Pos007_S001	00-QHXaZw4RYZeTh2MzuAHBq4
127		Vesicles Paraspeckle	1	0.000	1.000	387	200001748	200000044	Not-Trans anti-PSPC1-A546 8C-S-PSPC1 V2.00	0	28. Not-Trans and anti-PSPC1-A546_Pos007_S001	00-QHXaZw4RYZeTh2MzuAHBq4
94		Vesicles Paraspeckle	1	0.000	1.000	387	200001749	200000045	Not-Trans anti-PSPC1-A546 8C-S-PSPC1 V2.00	0	28. Not-Trans and anti-PSPC1-A546_Pos007_S001	00-QHXaZw4RYZeTh2MzuAHBq4
140		Vesicles Paraspeckle	1	0.000	1.000	387	200001750	200000046	Not-Trans anti-PSPC1-A546 8C-S-PSPC1 V2.00	0	28. Not-Trans and anti-PSPC1-A546_Pos007_S001	00-QHXaZw4RYZeTh2MzuAHBq4
91		Vesicles Paraspeckle	1	0.000	1.000	387	200001751	200000047	Not-Trans anti-PSPC1-A546 8C-S-PSPC1 V2.00	0	28. Not-Trans and anti-PSPC1-A546_Pos007_S001	00-QHXaZw4RYZeTh2MzuAHBq4
94		Vesicles Paraspeckle	1	0.000	1.000	387	200001752	200000048	Not-Trans anti-PSPC1-A546 8C-S-PSPC1 V2.00	0	28. Not-Trans and anti-PSPC1-A546_Pos007_S001	00-QHXaZw4RYZeTh2MzuAHBq4
141		Vesicles Paraspeckle	1	0.000	1.000	387	200001753	200000049	Not-Trans anti-PSPC1-A546 8C-S-PSPC1 V2.00	0	28. Not-Trans and anti-PSPC1-A546_Pos007_S001	00-QHXaZw4RYZeTh2MzuAHBq4
137		Vesicles Paraspeckle	1	0.000	1.000	388	200001754	200000050	Not-Trans anti-PSPC1-A546 8C-S-PSPC1 V2.00	0	28. Not-Trans and anti-PSPC1-A546_Pos007_S001	00-QHXaZw4RYZeTh2MzuAHBq4
127		Vesicles Paraspeckle	1	0.000	1.000	388	200001755	200000051	Not-Trans anti-PSPC1-A546 8C-S-PSPC1 V2.00	0	28. Not-Trans and anti-PSPC1-A546_Pos007_S001	00-QHXaZw4RYZeTh2MzuAHBq4
131		Vesicles Paraspeckle	1	0.000	1.000	388	200001756	200000052	Not-Trans anti-PSPC1-A546 8C-S-PSPC1 V2.00	0	28. Not-Trans and anti-PSPC1-A546_Pos007_S001	00-QHXaZw4RYZeTh2MzuAHBq4
85		Vesicles Paraspeckle	1	0.000	1.000	388	200001757	200000053	Not-Trans anti-PSPC1-A546 8C-S-PSPC1 V2.00	0	28. Not-Trans and anti-PSPC1-A546_Pos007_S001	00-QHXaZw4RYZeTh2MzuAHBq4
153		Vesicles Paraspeckle	1	0.000	1.000	388	200001758	200000054	Not-Trans anti-PSPC1-A546 8C-S-PSPC1 V2.00	0	28. Not-Trans and anti-PSPC1-A546_Pos007_S001	00-QHXaZw4RYZeTh2MzuAHBq4
115		Vesicles Paraspeckle	1	0.000	1.000	388	200001759	200000055	Not-Trans anti-PSPC1-A546 8C-S-PSPC1 V2.00	0	28. Not-Trans and anti-PSPC1-A546_Pos007_S001	00-QHXaZw4RYZeTh2MzuAHBq4
117		Vesicles Paraspeckle	1	0.000	1.000	388	200001760	200000056	Not-Trans anti-PSPC1-A546 8C-S-PSPC1 V2.00	0	28. Not-Trans and anti-PSPC1-A546_Pos007_S001	00-QHXaZw4RYZeTh2MzuAHBq4
130		Vesicles Paraspeckle	1	0.000	1.000	388	200001761	200000057	Not-Trans anti-PSPC1-A546 8C-S-PSPC1 V2.00	0	28. Not-Trans and anti-PSPC1-A546_Pos007_S001	00-QHXaZw4RYZeTh2MzuAHBq4
121		Vesicles Paraspeckle	1	0.000	1.000	388	200001762	200000058	Not-Trans anti-PSPC1-A546 8C-S-PSPC1 V2.00	0	28. Not-Trans and anti-PSPC1-A546_Pos007_S001	00-QHXaZw4RYZeTh2MzuAHBq4
126		Vesicles Paraspeckle	1	0.000	1.000	388	200001763	200000059	Not-Trans anti-PSPC1-A546 8C-S-PSPC1 V2.00	0	28. Not-Trans and anti-PSPC1-A546_Pos007_S001	00-QHXaZw4RYZeTh2MzuAHBq4
146		Vesicles Paraspeckle	1	0.000	1.000	388	200001764	200000060	Not-Trans anti-PSPC1-A546 8C-S-PSPC1 V2.00	0	28. Not-Trans and anti-PSPC1-A546_Pos007_S001	00-QHXaZw4RYZeTh2MzuAHBq4
124		Vesicles Paraspeckle	1	0.000	1.000	388	200001765	200000061	Not-Trans anti-PSPC1-A546 8C-S-PSPC1 V2.00	0	28. Not-Trans and anti-PSPC1-A546_Pos007_S001	00-QHXaZw4RYZeTh2MzuAHBq4
149		Vesicles Paraspeckle	1	0.000	1.000	388	200001766	200000062	Not-Trans anti-PSPC1-A546 8C-S-PSPC1 V2.00	0	28. Not-Trans and anti-PSPC1-A546_Pos007_S001	00-QHXaZw4RYZeTh2MzuAHBq4
89		Vesicles Paraspeckle	1	0.000	1.000	388	200001767	200000063	Not-Trans anti-PSPC1-A546 8C-S-PSPC1 V2.00	0	28. Not-Trans and anti-PSPC1-A546_Pos007_S001	00-QHXaZw4RYZeTh2MzuAHBq4
95		Vesicles Paraspeckle	1	0.000	1.000	390	200001768	200000064	Not-Trans anti-PSPC1-A546 8C-S-PSPC1 V2.00	0	28. Not-Trans and anti-PSPC1-A546_Pos007_S001	00-QHXaZw4RYZeTh2MzuAHBq4
87		Vesicles Paraspeckle	1	0.000	1.000	390	200001769	200000065	Not-Trans anti-PSPC1-A546 8C-S-PSPC1 V2.00	0	28. Not-Trans and anti-PSPC1-A546_Pos007_S001	00-QHXaZw4RYZeTh2MzuAHBq4
112		Vesicles Paraspeckle	1	0.000	1.000	390	200001770	200000066	Not-Trans anti-PSPC1-A546 8C-S-PSPC1 V2.00	0	28. Not-Trans and anti-PSPC1-A546_Pos007_S001	00-QHXaZw4RYZeTh2MzuAHBq4
119		Vesicles Paraspeckle	1	0.000	1.000	390	200001771	200000067	Not-Trans anti-PSPC1-A546 8C-S-PSPC1 V2.00	0	28. Not-Trans and anti-PSPC1-A546_Pos007_S001	00-QHXaZw4RYZeTh2MzuAHBq4
96		Vesicles Paraspeckle	1	0.000	1.000	390	200001772	200000068	Not-Trans anti-PSPC1-A546 8C-S-PSPC1 V2.00	0	28. Not-Trans and anti-PSPC1-A546_Pos007_S001	00-QHXaZw4RYZeTh2MzuAHBq4
169		Vesicles Paraspeckle	1	0.000	1.000	390	200001773	200000069	Not-Trans anti-PSPC1-A546 8C-S-PSPC1 V2.00	0	28. Not-Trans and anti-PSPC1-A546_Pos007_S001	00-QHXaZw4RYZeTh2MzuAHBq4
195		Vesicles Paraspeckle	1	0.000	1.000	390	200001774	200000070	Not-Trans anti-PSPC1-A546 8C-S-PSPC1 V2.00	0	28. Not-Trans and anti-PSPC1-A546_Pos007_S001	00-QHXaZw4RYZeTh2MzuAHBq4
135		Vesicles Paraspeckle	1	0.000	1.000	390	200001775	200000071	Not-Trans anti-PSPC1-A546 8C-S-PSPC1 V2.00	0	28. Not-Trans and anti-PSPC1-A546_Pos007_S001	00-QHXaZw4RYZeTh2MzuAHBq4
119		Vesicles Paraspeckle	1	0.000	1.000	391	200001776	200000072	Not-Trans anti-PSPC1-A546 8C-S-PSPC1 V2.00	0	28. Not-Trans and anti-PSPC1-A546_Pos007_S001	00-QHXaZw4RYZeTh2MzuAHBq4
109		Vesicles Paraspeckle	1	0.000	1.000	391	200001777	200000073	Not-Trans anti-PSPC1-A546 8C-S-PSPC1 V2.00	0	28. Not-Trans and anti-PSPC1-A546_Pos007_S001	00-QHXaZw4RYZeTh2MzuAHBq4
112		Vesicles Paraspeckle	1	0.000	1.000	391	200001778	200000074	Not-Trans anti-PSPC1-A546 8C-S-PSPC1 V2.00	0	28. Not-Trans and anti-PSPC1-A546_Pos007_S001	00-QHXaZw4RYZeTh2MzuAHBq4
170		Vesicles Paraspeckle	1	0.000	1.000	392	200001779	200000075	Not-Trans anti-PSPC1-A546 8C-S-PSPC1 V2.00	0	28. Not-Trans and anti-PSPC1-A546_Pos007_S001	00-QHXaZw4RYZeTh2MzuAHBq4
92		Vesicles Paraspeckle	1	0.000	1.000	392	200001780	200000076	Not-Trans anti-PSPC1-A546 8C-S-PSPC1 V2.00	0	28. Not-Trans and anti-PSPC1-A546_Pos007_S001	00-QHXaZw4RYZeTh2MzuAHBq4
112		Vesicles Paraspeckle	1	0.000	1.000	392	200001781	200000077	Not-Trans anti-PSPC1-A546 8C-S-PSPC1 V2.00	0	28. Not-Trans and anti-PSPC1-A546_Pos007_S001	00-QHXaZw4RYZeTh2MzuAHBq4
159		Vesicles Paraspeckle	1	0.000	1.000	392	200001782	200000078	Not-Trans anti-PSPC1-A546 8C-S-PSPC1 V2.00	0	28. Not-Trans and anti-PSPC1-A546_Pos007_S001	00-QHXaZw4RYZeTh2MzuAHBq4
131		Vesicles Paraspeckle	1	0.000	1.000	392	200001783	200000079	Not-Trans anti-PSPC1-A546 8C-S-PSPC1 V2.00	0	28. Not-Trans and anti-PSPC1-A546_Pos007_S001	00-QHXaZw4RYZeTh2MzuAHBq4
155		Vesicles Paraspeckle	1	0.000	1.000	392	200001784	200000080	Not-Trans anti-PSPC1-A546 8C-S-PSPC1 V2.00	0	28. Not-Trans and anti-PSPC1-A546_Pos007_S001	00-QHXaZw4RYZeTh2MzuAHBq4
84		Vesicles Paraspeckle	1	0.000	1.000	392	200001785	200000081	Not-Trans anti-PSPC1-A546 8C-S-PSPC1 V2.00	0	28. Not-Trans and anti-PSPC1-A546_Pos007_S001	00-QHXaZw4RYZeTh2MzuAHBq4
164		Vesicles Paraspeckle	1	0.000	1.000	392	200001786	200000082	Not-Trans anti-PSPC1-A546 8C-S-PSPC1 V2.00	0	28. Not-Trans and anti-PSPC1-A546_Pos007_S001	00-QHXaZw4RYZeTh2MzuAHBq4
126		Vesicles Paraspeckle	1	0.000	1.000	392	200001787	200000083	Not-Trans anti-PSPC1-A546 8C-S-PSPC1 V2.00	0	28. Not-Trans and anti-PSPC1-A546_Pos007_S001	00-QHXaZw4RYZeTh2MzuAHBq4
135		Vesicles Paraspeckle	1	0.000	1.000	392	200001788	200000084	Not-Trans anti-PSPC1-A546 8C-S-PSPC1 V2.00	0	28. Not-Trans and anti-PSPC1-A546_Pos007_S001	00-QHXaZw4RYZeTh2MzuAHBq4
163		Vesicles Paraspeckle	1	0.000	1.000	392	200001789	200000085	Not-Trans anti-PSPC1-A546 8C-S-PSPC1 V2.00	0	28. Not-Trans and anti-PSPC1-A546_Pos007_S001	00-QHXaZw4RYZeTh2MzuAHBq4
157		Vesicles Paraspeckle	1	0.000	1.000	392	200001790	200000086	Not-Trans anti-PSPC1-A546 8C-S-PSPC1 V2.00	0	28. Not-Trans and anti-PSPC1-A546_Pos007_S001	00-QHXaZw4RYZeTh2MzuAHBq4
110		Vesicles Paraspeckle	1	0.000	1.000	392	200001791	200000087	Not-Trans anti-PSPC1-A546 8C-S-PSPC1 V2.00	0	28. Not-Trans and anti-PSPC1-A546_Pos007_S001	00-QHXaZw4RYZeTh2MzuAHBq4
130		Vesicles Paraspeckle	1	0.000	1.000	392	200001792	200000088	Not-Trans anti-PSPC1-A546 8C-S-PSPC1 V2.00	0	28. Not-Trans and anti-PSPC1-A546_Pos007_S001	00-QHXaZw4RYZeTh2MzuAHBq4
126		Vesicles Paraspeckle	1	0.000	1.000	392	200001793	200000089	Not-Trans anti-PSPC1-A546 8C-S-PSPC1 V2.00	0	28. Not-Trans and anti-PSPC1-A546_Pos007_S001	00-QHXaZw4RYZeTh2MzuAHBq4
123		Vesicles Paraspeckle	1	0.000	1.000	392	200001794	200000090	Not-Trans anti-PSPC1-A546 8C-S-PSPC1 V2.00	0	28. Not-Trans and anti-PSPC1-A546_Pos007_S001	00-QHXaZw4RYZeTh2MzuAHBq4
146		Vesicles Paraspeckle	1	0.000	1.000	392	200001795	200000091	Not-Trans anti-PSPC1-A546 8C-S-PSPC1 V2.00	0	28. Not-Trans and anti-PSPC1-A546_Pos007_S001	00-QHXaZw4RYZeTh2MzuAHBq4
136		Vesicles Paraspeckle	1	0.000	1.000	392	200001796	200000092	Not-Trans anti-PSPC1-A546 8C-S-PSPC1 V2.00	0	28. Not-Trans and anti-PSPC1-A546_Pos007_S001	00-QHXaZw4RYZeTh2MzuAHBq4
173		Vesicles Paraspeckle	1	0.000	1.000	392	200001797	200000093	Not-Trans anti-PSPC1-A546 8C-S-PSPC1 V2.00	0	28. Not-Trans and anti-PSPC1-A546_Pos007_S001	00-QHXaZw4RYZeTh2MzuAHBq4
89		Vesicles Paraspeckle	1	0.000	1.000	392	200001798	200000094	Not-Trans anti-PSPC1-A546 8C-S-PSPC1 V2.00	0	28. Not-Trans and anti-PSPC1-A546_Pos007_S001	00-QHXaZw4RYZeTh2MzuAHBq4
98		Vesicles Paraspeckle	1	0.000	1.000	392	200001799	200000095	Not-Trans anti-PSPC1-A546 8C-S-PSPC1 V2.00	0	28. Not-Trans and anti-PSPC1-A546_Pos007_S001	00-QHXaZw4RYZeTh2MzuAHBq4
96		Vesicles Paraspeckle	1	0.000	1.000	393	200001800	200000096	Not-Trans anti-PSPC1-A546 8C-S-PSPC1 V2.00	0	28. Not-Trans and anti-PSPC1-A546_Pos007_S001	00-QHXaZw4RYZeTh2MzuAHBq4
117		Vesicles Paraspeckle	1	0.000	1.000	393	200001801	200000097	Not-Trans anti-PSPC1-A546 8C-S-PSPC1 V2.00	0	28. Not-Trans and anti-PSPC1-A546_Pos007_S001	00-QHXaZw4RYZeTh2MzuAHBq4
170		Vesicles Paraspeckle	1	0.000	1.000	393	200001802	200000098	Not-Trans anti-PSPC1-A546 8C-S-PSPC1 V2.00	0	28. Not-Trans and anti-PSPC1-A546_Pos007_S001	00-QHXaZw4RYZeTh2MzuAHBq4
217		Vesicles Paraspeckle	1	0.000	1.000	393	200001803	200000099	Not-Trans anti-PSPC1-A546 8C-S-PSPC1 V2.00	0	28. Not-Trans and anti-PSPC1-A546_Pos007_S001	00-QHXaZw4RYZeTh2MzuAHBq4
213		Vesicles Paraspeckle	1	0.000	1.000	393	200001804	200000100	Not-Trans anti-PSPC1-A546 8C-S-PSPC1 V2.00	0	28. Not-Trans and anti-PSPC1-A546_Pos007_S001	00-QHXaZw4RYZeTh2MzuAHBq4
136		Vesicles Paraspeckle	1	0.000	1.000	393	200001805	200000101	Not-Trans anti-PSPC1-A546 8C-S-PSPC1 V2.00	0	28. Not-Trans and anti-PSPC1-A546_Pos007_S001	00-QHXaZw4RYZeTh2MzuAHBq4
104		Vesicles Paraspeckle	1	0.000	1.000	397	200001806	200000102	Not-Trans anti-PSPC1-A546 8C-S-PSPC1 V2.00	0	28. Not-Trans and anti-PSPC1-A546_Pos007_S001	00-QHXaZw4RYZeTh2MzuAHBq4
107		Vesicles Paraspeckle	1	0.000	1.000	399	200001807	200000103	Not-Trans anti-PSPC1-A546 8C-S-PSPC1 V2.00	0	28. Not-Trans and anti-PSPC1-A546_Pos007_S001	00-QHXaZw4RYZeTh2MzuAHBq4
95		Vesicles Paraspeckle	1	0.000	1.000	399	200001808	200000104	Not-Trans anti-PSPC1-A546 8C-S-PSPC1 V2.00	0	28. Not-Trans and anti-PSPC1-A546_Pos007_S001	00-QHXaZw4RYZeTh2MzuAHBq4
247		Vesicles Paraspeckle	1	0.000	1.000	399	200001809	200000105	Not-Trans anti-PSPC1-A546 8C-S-PSPC1 V2.00	0	28. Not-Trans and anti-PSPC1-A546_Pos007_S001	00-QHXaZw4RYZeTh2MzuAHBq4
121		Vesicles Paraspeckle	1	0.000	1.000	399	200001810	200000106	Not-Trans anti-PSPC1-A546 8C-S-PSPC1 V2.00	0	28. Not-Trans and anti-PSPC1-A546_Pos007_S001	00-QHXaZw4RYZeTh2MzuAHBq4
117		Vesicles Paraspeckle	1	0.000	1.000	401	200001811	200000107	Not-Trans anti-PSPC1-A546 8C-S-PSPC1 V2.00	0	28. Not-Trans and anti-PSPC1-A546_Pos007_S001	00-QHXaZw4RYZeTh2MzuAHBq4
127		Vesicles Paraspeckle	1	0.000	1.000	401	200001812	200000108	Not-Trans anti-PSPC1-A546 8C-S-PSPC1 V2.00	0	28. Not-Trans and anti-PSPC1-A546_Pos007_S001	00-QHXaZw4RYZeTh2MzuAHBq4
108		Vesicles Paraspeckle	1	0.000	1.000	403	200001813	200000109	Not-Trans anti-PSPC1-A546 8C-S-PSPC1 V2.00	0	28. Not-Trans and anti-PSPC1-A546_Pos007_S001	00-QHXaZw4RYZeTh2MzuAHBq4
96		Vesicles Paraspeckle	1	0.000	1.000	403	200001814	200000110	Not-Trans anti-PSPC1-A546 8C-S-PSPC1 V2.00	0	28. Not-Trans and anti-PSPC1-A546_Pos007_S001	00-QHXaZw4RYZeTh2MzuAHBq4
118		Vesicles Paraspeckle	1	0.000	1.000	403	200001815	200000111	Not-Trans anti-PSPC1-A546 8C-S-PSPC1 V2.00	0	28. Not-Trans and anti-PSPC1-A546_Pos007_S001	00-QHXaZw4RYZeTh2MzuAHBq4
93		Vesicles Paraspeckle	1	0.000	1.000	403	200001816	200000112	Not-Trans anti-PSPC1-A546 8C-S-PSPC1 V2.00	0	28. Not-Trans and anti-PSPC1-A546_Pos007_S001	00-QHXaZw4RYZeTh2MzuAHBq4
117		Vesicles Paraspeckle	1	0.000	1.000	403	200001817	200000113	Not-Trans anti-PSPC1-A546 8C-S-PSPC1 V2.00	0	28. Not-Trans and anti-PSPC1-A546_Pos007_S001	00-QHXaZw4RYZeTh2MzuAHBq4
211		Vesicles Paraspeckle	1	0.000	1.000	403	200001818	200000114	Not-Trans anti-PSPC1-A546 8C-S-PSPC1 V2.00	0	28. Not-Trans and anti-PSPC1-A546_Pos007_S001	00-QHXaZw4RYZeTh2MzuAHBq4
195		Vesicles Paraspeckle	1	0.000	1.000	403	200001819	200000115	Not-Trans anti-PSPC1-A546 8C-S-PSPC1 V2.00	0	28. Not-Trans and anti-PSPC1-A546_Pos007_S001	00-QHXaZw4RYZeTh2MzuAHBq4
136		Vesicles Paraspeckle	1	0.000	1.000	403	200001820	200000116	Not-Trans anti-PSPC1-A546 8C-S-PSPC1 V2.00	0	28. Not-Trans and anti-PSPC1-A546_Pos007_S001	00-QHXaZw4RYZeTh2MzuAHBq4
122		Vesicles Paraspeckle	1	0.000	1.000	403	200001821	200000117	Not-Trans anti-PSPC1-A546 8C-S-PSPC1 V2.00	0	28. Not-Trans and anti-PSPC1-A546_Pos007_S001	00-QHXaZw4RYZeTh2MzuAHBq4
225		Vesicles Paraspeckle	1	0.000	1.000	403	200001822	200000118	Not-Trans anti-PSPC1-A546 8C-S-PSPC1 V2.00	0	28. Not-Trans and anti-PSPC1-A546_Pos007_S001	00-QHXaZw4RYZeTh2MzuAHBq4
91		Vesicles Paraspeckle	1	0.000	1.000	403	200001823	200000119	Not-Trans anti-PSPC1-A546 8C-S-PSPC1 V2.00	0	28. Not-Trans and anti-PSPC1-A546_Pos007_S001	00-QHXaZw4RYZeTh2MzuAHBq4
117		Vesicles Paraspeckle	1	0.000	1.000	407	200001824	200000120	Not-Trans anti-PSPC1-A546 8C-S-PSPC1 V2.00	0	28. Not-Trans and anti-PSPC1-A546_Pos007_S001	00-QHXaZw4RYZeTh2MzuAHBq4
126		Vesicles Paraspeckle	1	0.000	1.000	407	200001825	200000121	Not-Trans anti-PSPC1-A546 8C-S-PSPC1 V2.00	0	28. Not-Trans and anti-PSPC1-A546_Pos007_S001	00-QHXaZw4RYZeTh2MzuAHBq4
143		Vesicles Paraspeckle	1	0.000	1.000	408	200001826	200000122	Not-Trans anti-PSPC1-A546 8C-S-PSPC1 V2.00	0	28. Not-Trans and anti-PSPC1-A546_Pos007_S001	00-QHXaZw4RYZeTh2MzuAHBq4
102		Vesicles Paraspeckle	1	0.000	1.000	408	200001827	200000123	Not-Trans anti-PSPC1-A546 8C-S-PSPC1 V2.00	0	28. Not-Trans and anti-PSPC1-A546_Pos007_S001	00-QHXaZw4RYZeTh2MzuAHBq4
167		Vesicles Paraspeckle	1	0.000	1.000	408	200001828	200000124	Not-Trans anti-PSPC1-A546 8C-S-PSPC1 V2.00	0	28. Not-Trans and anti-PSPC1-A546_Pos007_S001	00-QHXaZw4RYZeTh2MzuAHBq4
136		Vesicles Paraspeckle	1	0.000	1.000	408	200001829	200000125	Not-Trans anti-PSPC1-A546 8C-S-PSPC1 V2.00	0	28. Not-Trans and anti-PSPC1-A546_Pos007_S001	00-QHXaZw4RYZeTh2MzuAHBq4
111		Vesicles Paraspeckle	1	0.000	1.000	409	200001830	200000126	Not-Trans anti-PSPC1-A546 8C-S-PSPC1 V2.00	0	28. Not-Trans and anti-PSPC1-A546_Pos007_S001	00-QHXaZw4RYZeTh2MzuAHBq4
246		Vesicles Paraspeckle	1	0.000	1.000	412	200001831	200000127	Not-Trans anti-PSPC1-A546 8C-S-PSPC1 V2.00	0	28. Not-Trans and anti-PSPC1-A546_Pos007_S001	00-QHXaZw4RYZeTh2MzuAHBq4
144		Vesicles Paraspeckle	1	0.000	1.000	412	200001832	200000128	Not-Trans anti-PSPC1-A546 8C-S-PSPC1 V2.00	0	28. Not-Trans and anti-PSPC1-A546_Pos007_S001	00-QHXaZw4RYZeTh2MzuAHBq4
81		Vesicles Paraspeckle	1	0.000	1.000	412	200001833	200000129	Not-Trans anti-PSPC1-A546 8C-S-PSPC1 V2.00	0	28. Not-Trans and anti-PSPC1-A546_Pos007_S001	00-QHXaZw4RYZeTh2MzuAHBq4
112		Vesicles Paraspeckle	1	0.000	1.000	412	200001834	200000130	Not-Trans anti-PSPC1-A546 8C-S-PSPC1 V2.00	0	28. Not-Trans and anti-PSPC1-A546_Pos007_S001	00-QHXaZw4RYZeTh2MzuAHBq4
113		Vesicles Paraspeckle	1	0.000	1.000	412	200001835	200000131	Not-Trans anti-PSPC1-A546 8C-S-PSPC1 V2.00	0	28. Not-Trans and anti-PSPC1-A546_Pos007_S001	00-QHXaZw4RYZeTh2MzuAHBq4
139		Vesicles Paraspeckle	1	0.000	1.000	412	200001836	200000132	Not-Trans anti-PSPC1-A546 8C-S-PSPC1 V2.00	0	28. Not-Trans and anti-PSPC1-A546_Pos007_S001	00-QHXaZw4RYZeTh2MzuAHBq4
147		Vesicles Paraspeckle	1	0.000	1.000	412	200001837	200000133	Not-Trans anti-PSPC1-A546 8C-S-PSPC1 V2.00	0	28. Not-Trans and anti-PSPC1-A546_Pos007_S001	00-QHXaZw4RYZeTh2MzuAHBq4
154		Vesicles Paraspeckle	1	0.000	1.000	412	200001838	200000134	Not-Trans anti-PSPC1-A546 8C-S-PSPC1 V2.00	0	28. Not-Trans and anti-PSPC1-A546_Pos007_S001	00-QHXaZw4RYZeTh2MzuAHBq4
93		Vesicles Paraspeckle	1	0.000	1.000	412	200001839	200000135	Not-Trans anti-PSPC1-A546 8C-S-PSPC1 V2.00	0	28. Not-Trans and anti-PSPC1-A546_Pos007_S001	00-QHXaZw4RYZeTh2MzuAHBq4
97		Vesicles Paraspeckle	1	0.000	1.000	412	200001840	200000136	Not-Trans anti-PSPC1-A546 8C-S-PSPC1 V2.00	0	28. Not-Trans and anti-PSPC1-A546_Pos007_S001	00-QHXaZw4RYZeTh2MzuAHBq4
110		Vesicles Paraspeckle	1	0.000	1.000	413	200001841	200000137	Not-Trans anti-PSPC1-A546 8C-S-PSPC1 V2.00	0	28. Not-Trans and anti-PSPC1-A546_Pos007_S001	00-QHXaZw4RYZeTh2MzuAHBq4
91		Vesicles Paraspeckle	1	0.000	1.000	413	200001842	200000138	Not-Trans anti-PSPC1-A546 8C-S-PSPC1 V2.00	0	28. Not-Trans and anti-PSPC1-A546_Pos007_S001	00-QHXaZw4RYZeTh2MzuAHBq4
126		Vesicles Paraspeckle	1	0.000	1.000	413	200001843	200000139	Not-Trans anti-PSPC1-A546 8C-S-PSPC1 V2.00	0	28. Not-Trans and anti-PSPC1-A546_Pos007_S001	00-QHXaZw4RYZeTh2MzuAHBq4
99		Vesicles Paraspeckle	1	0.000	1.000	413	200001844	200000140	Not-Trans anti-PSPC1-A546 8C-S-PSPC1 V2.00	0	28. Not-Trans and anti-PSPC1-A546_Pos007_S001	00-QHXaZw4RYZeTh2MzuAHBq4
138		Vesicles Paraspeckle	1	0.000	1.000	413	200001845	200000141	Not-Trans anti-PSPC1-A546 8C-S-PSPC1 V2.00	0	28. Not-Trans and anti-PSPC1-A546_Pos007_S001	00-QHXaZw4RYZeTh2MzuAHBq4
117		Vesicles Paraspeckle	1	0.000	1.000	413	200001846	200000142	Not-Trans anti-PSPC1-A546 8C-S-PSPC1 V2.00	0	28. Not-Trans and anti-PSPC1-A546_Pos007_S001	00-QHXaZw4RYZeTh2MzuAHBq4
133		Vesicles Paraspeckle	1	0.000	1.000	413	200001847	200000143	Not-Trans anti-PSPC1-A546 8C-S-PSPC1 V2.00	0	28. Not-Trans and anti-PSPC1-A546_Pos007_S001	00-QHXaZw4RYZeTh2MzuAHBq4
203		Vesicles Paraspeckle	1	0.000	1.000	413	200001848	200000144	Not-Trans anti-PSPC1-A546 8C-S-PSPC1 V2.00	0	28. Not-Trans and anti-PSPC1-A546_Pos007_S001	00-QHXaZw4RYZeTh2MzuAHBq4
255		Vesicles Paraspeckle	1	0.000	1.000	414	200001849	200000145	Not-Trans anti-PSPC1-A546 8C-S-PSPC1 V2.00	0	28. Not-Trans and anti-PSPC1-A546_Pos007_S001	00-QHXaZw4RYZeTh2MzuAHBq4
97		Vesicles Paraspeckle	1	0.000	1.000	414	200001850	200000146	Not-Trans anti-PSPC1-A546 8C-S-PSPC1 V2.00	0	28. Not-Trans and anti-PSPC1-A546_Pos007_S001	00-QHXaZw4RYZeTh2MzuAHBq4
238		Vesicles Paraspeckle	1	0.000	1.000	414	200001851	200000147	Not-Trans anti-PSPC1-A546 8C-S-PSPC1 V2.00	0	28. Not-Trans and anti-PSPC1-A546_Pos007_S001	00-QHXaZw4RYZeTh2MzuAHBq4
243		Vesicles Paraspeckle	1	0.000	1.000	414	200001852	200000148	Not-Trans anti-PSPC1-A546 8C-S-PSPC1 V2.00	0	28. Not-Trans and anti-PSPC1-A546_Pos007_S001	00-QHXaZw4RYZeTh2MzuAHBq4
239		Vesicles Paraspeckle	1	0.000	1.000	414	200001853	200000149	Not-Trans anti-PSPC1-A546 8C-S-PSPC1 V2.00	0	28. Not-Trans and anti-PSPC1-A546_Pos007_S001	00-QHXaZw4RYZeTh2MzuAHBq4
89		Vesicles Paraspeckle	1	0.000	1.000	414	200001854	200000150	Not-Trans anti-PSPC1-A546 8C-S-PSPC1 V2.00	0	28. Not-Trans and anti-PSPC1-A546_Pos007_S001	00-QHXaZw4RYZeTh2MzuAHBq4
114		Vesicles Paraspeckle	1	0.000	1.000	414	200001855	200000151	Not-Trans anti-PSPC1-A546 8C-S-PSPC1 V2.00	0	28. Not-Trans and anti-PSPC1-A546_Pos007_S001	00-QHXaZw4RYZeTh2MzuAHBq4
170		Vesicles Paraspeckle	1	0.000	1.000	414	200001856	200000152	Not-Trans anti-PSPC1-A546 8C-S-PSPC1 V2.00	0	28. Not-Trans and anti-PSPC1-A546_Pos007_S001	00-QHXaZw4RYZeTh2MzuAHBq4
163		Vesicles Paraspeckle	1	0.000	1.000	414	200001857	200000153	Not-Trans anti-PSPC1-A546 8C-S-PSPC1 V2.00	0	28. Not-Trans and anti-PSPC1-A546_Pos007_S001	00-QHXaZw4RYZeTh2MzuAHBq4
135		Vesicles Paraspeckle	1	0.000	1.000	418	200001858	200000154	Not-Trans anti-PSPC1-A546 8C-S-PSPC1 V2.00	0	28. Not-Trans and anti-PSPC1-A546_Pos007_S001	00-QHXaZw4RYZeTh2MzuAHBq4
106		Vesicles Paraspeckle	1	0.000	1.000	420	200001859	200000155	Not-Trans anti-PSPC1-A546 8C-S-PSPC1 V2.00	0	28. Not-Trans and anti-PSPC1-A546_Pos007_S001	00-QHXaZw4RYZeTh2MzuAHBq4
96		Vesicles Paraspeckle	1	0.000	1.000	421	200001860	200000156	Not-Trans anti-PSPC1-A546 8C-S-PSPC1 V2.00	0	28. Not-Trans and anti-PSPC1-A546_Pos007_S001	00-QHXaZw4RYZeTh2MzuAHBq4
135		Vesicles Paraspeckle	1	0.000	1.000	422	200001861	200000157	Not-Trans anti-PSPC1-A546 8C-S-PSPC1 V2.00	0	28. Not-Trans and anti-PSPC1-A546_Pos007_S001	00-QHXaZw4RYZeTh2MzuAHBq4
156		Vesicles Paraspeckle	1	0.000	1.000	422	200001862	200000158	Not-Trans anti-PSPC1-A546 8C-S-PSPC1 V2.00	0	28. Not-Trans and anti-PSPC1-A546_Pos007_S001	00-QHXaZw4RYZeTh2MzuAHBq4
157		Vesicles Paraspeckle	1	0.000	1.000	422	200001863	200000159	Not-Trans anti-PSPC1-A546 8C-S-PSPC1 V2.00	0	28. Not-Trans and anti-PSPC1-A546_Pos007_S001	00-QHXaZw4RYZeTh2MzuAHBq4
141		Vesicles Paraspeckle	1	0.000	1.000	422	200001864	200000160	Not-Trans anti-PSPC1-A546 8C-S-PSPC1 V2.00	0	28. Not-Trans and anti-PSPC1-A546_Pos007_S001	00-QHXaZw4RYZeTh2MzuAHBq4
125		Vesicles Paraspeckle	1	0.000	1.000	422	200001865	200000161	Not-Trans anti-PSPC1-A546 8C-S-PSPC1 V2.00	0	28. Not-Trans and anti-PSPC1-A546_Pos007_S001	00-QHXaZw4RYZeTh2MzuAHBq4
96		Vesicles Paraspeckle	1	0.000	1.000	422	200001866	200000162	Not-Trans anti-PSPC1-A546 8C-S-PSPC1 V2.00	0	28. Not-Trans and anti-PSPC1-A546_Pos007_S001	00-QHXaZw4RYZeTh2MzuAHBq4
146		Vesicles Paraspeckle	1	0.000	1.000	422	200001867	200000163	Not-Trans anti-PSPC1-A546 8C-S-PSPC1 V2.00	0	28. Not-Trans and anti-PSPC1-A546_Pos007_S001	00-QHXaZw4RYZeTh2MzuAHBq4
97		Vesicles Paraspeckle	1	0.000	1.000	422	200001868	200000164	Not-Trans anti-PSPC1-A546 8C-S-PSPC1 V2.00	0	28. Not-Trans and anti-PSPC1-A546_Pos007_S001	00-QHXaZw4RYZeTh2MzuAHBq4
103		Vesicles Paraspeckle	1	0.000	1.000	422	200001869	200000165	Not-Trans anti-PSPC1-A546 8C-S-PSPC1 V2.00	0	28. Not-Trans and anti-PSPC1-A546_Pos007_S001	00-QHXaZw4RYZeTh2MzuAHBq4
148		Vesicles Paraspeckle	1	0.000	1.000	424	200001870	200000000	Not-Trans anti-PSPC1-A546 8C-S-PSPC1 V2.00	0	28. Not-Trans and anti-PSPC1-A546_Pos008_S001	00-HgLb2JZj29dgXmijDJCyTS
183		Vesicles Paraspeckle	1	0.000	1.000	424	200001871	200000001	Not-Trans anti-PSPC1-A546 8C-S-PSPC1 V2.00	0	28. Not-Trans and anti-PSPC1-A546_Pos008_S001	00-HgLb2JZj29dgXmijDJCyTS
162		Vesicles Paraspeckle	1	0.000	1.000	424	200001872	200000002	Not-Trans anti-PSPC1-A546 8C-S-PSPC1 V2.00	0	28. Not-Trans and anti-PSPC1-A546_Pos008_S001	00-HgLb2JZj29dgXmijDJCyTS
166		Vesicles Paraspeckle	1	0.000	1.000	424	200001873	200000003	Not-Trans anti-PSPC1-A546 8C-S-PSPC1 V2.00	0	28. Not-Trans and anti-PSPC1-A546_Pos008_S001	00-HgLb2JZj29dgXmijDJCyTS
183		Vesicles Paraspeckle	1	0.000	1.000	424	200001874	200000004	Not-Trans anti-PSPC1-A546 8C-S-PSPC1 V2.00	0	28. Not-Trans and anti-PSPC1-A546_Pos008_S001	00-HgLb2JZj29dgXmijDJCyTS
98		Vesicles Paraspeckle	1	0.000	1.000	424	200001875	200000005	Not-Trans anti-PSPC1-A546 8C-S-PSPC1 V2.00	0	28. Not-Trans and anti-PSPC1-A546_Pos008_S001	00-HgLb2JZj29dgXmijDJCyTS
125		Vesicles Paraspeckle	1	0.000	1.000	425	200001876	200000006	Not-Trans anti-PSPC1-A546 8C-S-PSPC1 V2.00	0	28. Not-Trans and anti-PSPC1-A546_Pos008_S001	00-HgLb2JZj29dgXmijDJCyTS
96		Vesicles Paraspeckle	1	0.000	1.000	425	200001877	200000007	Not-Trans anti-PSPC1-A546 8C-S-PSPC1 V2.00	0	28. Not-Trans and anti-PSPC1-A546_Pos008_S001	00-HgLb2JZj29dgXmijDJCyTS
129		Vesicles Paraspeckle	1	0.000	1.000	425	200001878	200000008	Not-Trans anti-PSPC1-A546 8C-S-PSPC1 V2.00	0	28. Not-Trans and anti-PSPC1-A546_Pos008_S001	00-HgLb2JZj29dgXmijDJCyTS
255		Vesicles Paraspeckle	1	0.000	1.000	425	200001879	200000009	Not-Trans anti-PSPC1-A546 8C-S-PSPC1 V2.00	0	28. Not-Trans and anti-PSPC1-A546_Pos008_S001	00-HgLb2JZj29dgXmijDJCyTS
114		Vesicles Paraspeckle	1	0.000	1.000	425	200001880	200000010	Not-Trans anti-PSPC1-A546 8C-S-PSPC1 V2.00	0	28. Not-Trans and anti-PSPC1-A546_Pos008_S001	00-HgLb2JZj29dgXmijDJCyTS
127		Vesicles Paraspeckle	1	0.000	1.000	425	200001881	200000011	Not-Trans anti-PSPC1-A546 8C-S-PSPC1 V2.00	0	28. Not-Trans and anti-PSPC1-A546_Pos008_S001	00-HgLb2JZj29dgXmijDJCyTS
89		Vesicles Paraspeckle	1	0.000	1.000	425	200001882	200000012	Not-Trans anti-PSPC1-A546 8C-S-PSPC1 V2.00	0	28. Not-Trans and anti-PSPC1-A546_Pos008_S001	00-HgLb2JZj29dgXmijDJCyTS
87		Vesicles Paraspeckle	1	0.000	1.000	425	200001883	200000013	Not-Trans anti-PSPC1-A546 8C-S-PSPC1 V2.00	0	28. Not-Trans and anti-PSPC1-A546_Pos008_S001	00-HgLb2JZj29dgXmijDJCyTS
178		Vesicles Paraspeckle	1	0.000	1.000	425	200001884	200000014	Not-Trans anti-PSPC1-A546 8C-S-PSPC1 V2.00	0	28. Not-Trans and anti-PSPC1-A546_Pos008_S001	00-HgLb2JZj29dgXmijDJCyTS
100		Vesicles Paraspeckle	1	0.000	1.000	425	200001885	200000015	Not-Trans anti-PSPC1-A546 8C-S-PSPC1 V2.00	0	28. Not-Trans and anti-PSPC1-A546_Pos008_S001	00-HgLb2JZj29dgXmijDJCyTS
94		Vesicles Paraspeckle	1	0.000	1.000	425	200001886	200000016	Not-Trans anti-PSPC1-A546 8C-S-PSPC1 V2.00	0	28. Not-Trans and anti-PSPC1-A546_Pos008_S001	00-HgLb2JZj29dgXmijDJCyTS
89		Vesicles Paraspeckle	1	0.000	1.000	425	200001887	200000017	Not-Trans anti-PSPC1-A546 8C-S-PSPC1 V2.00	0	28. Not-Trans and anti-PSPC1-A546_Pos008_S001	00-HgLb2JZj29dgXmijDJCyTS
90		Vesicles Paraspeckle	1	0.000	1.000	425	200001888	200000018	Not-Trans anti-PSPC1-A546 8C-S-PSPC1 V2.00	0	28. Not-Trans and anti-PSPC1-A546_Pos008_S001	00-HgLb2JZj29dgXmijDJCyTS
113		Vesicles Paraspeckle	1	0.000	1.000	425	200001889	200000019	Not-Trans anti-PSPC1-A546 8C-S-PSPC1 V2.00	0	28. Not-Trans and anti-PSPC1-A546_Pos008_S001	00-HgLb2JZj29dgXmijDJCyTS
101		Vesicles Paraspeckle	1	0.000	1.000	425	200001890	200000020	Not-Trans anti-PSPC1-A546 8C-S-PSPC1 V2.00	0	28. Not-Trans and anti-PSPC1-A546_Pos008_S001	00-HgLb2JZj29dgXmijDJCyTS
145		Vesicles Paraspeckle	1	0.000	1.000	426	200001891	200000021	Not-Trans anti-PSPC1-A546 8C-S-PSPC1 V2.00	0	28. Not-Trans and anti-PSPC1-A546_Pos008_S001	00-HgLb2JZj29dgXmijDJCyTS
178		Vesicles Paraspeckle	1	0.000	1.000	426	200001892	200000022	Not-Trans anti-PSPC1-A546 8C-S-PSPC1 V2.00	0	28. Not-Trans and anti-PSPC1-A546_Pos008_S001	00-HgLb2JZj29dgXmijDJCyTS
153		Vesicles Paraspeckle	1	0.000	1.000	426	200001893	200000023	Not-Trans anti-PSPC1-A546 8C-S-PSPC1 V2.00	0	28. Not-Trans and anti-PSPC1-A546_Pos008_S001	00-HgLb2JZj29dgXmijDJCyTS
115		Vesicles Paraspeckle	1	0.000	1.000	426	200001894	200000024	Not-Trans anti-PSPC1-A546 8C-S-PSPC1 V2.00	0	28. Not-Trans and anti-PSPC1-A546_Pos008_S001	00-HgLb2JZj29dgXmijDJCyTS
121		Vesicles Paraspeckle	1	0.000	1.000	427	200001895	200000025	Not-Trans anti-PSPC1-A546 8C-S-PSPC1 V2.00	0	28. Not-Trans and anti-PSPC1-A546_Pos008_S001	00-HgLb2JZj29dgXmijDJCyTS
185		Vesicles Paraspeckle	1	0.000	1.000	427	200001896	200000026	Not-Trans anti-PSPC1-A546 8C-S-PSPC1 V2.00	0	28. Not-Trans and anti-PSPC1-A546_Pos008_S001	00-HgLb2JZj29dgXmijDJCyTS
210		Vesicles Paraspeckle	1	0.000	1.000	427	200001897	200000027	Not-Trans anti-PSPC1-A546 8C-S-PSPC1 V2.00	0	28. Not-Trans and anti-PSPC1-A546_Pos008_S001	00-HgLb2JZj29dgXmijDJCyTS
132		Vesicles Paraspeckle	1	0.000	1.000	427	200001898	200000028	Not-Trans anti-PSPC1-A546 8C-S-PSPC1 V2.00	0	28. Not-Trans and anti-PSPC1-A546_Pos008_S001	00-HgLb2JZj29dgXmijDJCyTS
134		Vesicles Paraspeckle	1	0.000	1.000	428	200001899	200000029	Not-Trans anti-PSPC1-A546 8C-S-PSPC1 V2.00	0	28. Not-Trans and anti-PSPC1-A546_Pos008_S001	00-HgLb2JZj29dgXmijDJCyTS
104		Vesicles Paraspeckle	1	0.000	1.000	429	200001900	200000030	Not-Trans anti-PSPC1-A546 8C-S-PSPC1 V2.00	0	28. Not-Trans and anti-PSPC1-A546_Pos008_S001	00-HgLb2JZj29dgXmijDJCyTS
117		Vesicles Paraspeckle	1	0.000	1.000	429	200001901	200000031	Not-Trans anti-PSPC1-A546 8C-S-PSPC1 V2.00	0	28. Not-Trans and anti-PSPC1-A546_Pos008_S001	00-HgLb2JZj29dgXmijDJCyTS
111		Vesicles Paraspeckle	1	0.000	1.000	432	200001902	200000032	Not-Trans anti-PSPC1-A546 8C-S-PSPC1 V2.00	0	28. Not-Trans and anti-PSPC1-A546_Pos008_S001	00-HgLb2JZj29dgXmijDJCyTS
131		Vesicles Paraspeckle	1	0.000	1.000	432	200001903	200000033	Not-Trans anti-PSPC1-A546 8C-S-PSPC1 V2.00	0	28. Not-Trans and anti-PSPC1-A546_Pos008_S001	00-HgLb2JZj29dgXmijDJCyTS
100		Vesicles Paraspeckle	1	0.000	1.000	432	200001904	200000034	Not-Trans anti-PSPC1-A546 8C-S-PSPC1 V2.00	0	28. Not-Trans and anti-PSPC1-A546_Pos008_S001	00-HgLb2JZj29dgXmijDJCyTS
126		Vesicles Paraspeckle	1	0.000	1.000	433	200001905	200000035	Not-Trans anti-PSPC1-A546 8C-S-PSPC1 V2.00	0	28. Not-Trans and anti-PSPC1-A546_Pos008_S001	00-HgLb2JZj29dgXmijDJCyTS
97		Vesicles Paraspeckle	1	0.000	1.000	434	200001906	200000036	Not-Trans anti-PSPC1-A546 8C-S-PSPC1 V2.00	0	28. Not-Trans and anti-PSPC1-A546_Pos008_S001	00-HgLb2JZj29dgXmijDJCyTS
130		Vesicles Paraspeckle	1	0.000	1.000	435	200001907	200000037	Not-Trans anti-PSPC1-A546 8C-S-PSPC1 V2.00	0	28. Not-Trans and anti-PSPC1-A546_Pos008_S001	00-HgLb2JZj29dgXmijDJCyTS
118		Vesicles Paraspeckle	1	0.000	1.000	435	200001908	200000038	Not-Trans anti-PSPC1-A546 8C-S-PSPC1 V2.00	0	28. Not-Trans and anti-PSPC1-A546_Pos008_S001	00-HgLb2JZj29dgXmijDJCyTS
100		Vesicles Paraspeckle	1	0.000	1.000	435	200001909	200000039	Not-Trans anti-PSPC1-A546 8C-S-PSPC1 V2.00	0	28. Not-Trans and anti-PSPC1-A546_Pos008_S001	00-HgLb2JZj29dgXmijDJCyTS
92		Vesicles Paraspeckle	1	0.000	1.000	435	200001910	200000040	Not-Trans anti-PSPC1-A546 8C-S-PSPC1 V2.00	0	28. Not-Trans and anti-PSPC1-A546_Pos008_S001	00-HgLb2JZj29dgXmijDJCyTS
128		Vesicles Paraspeckle	1	0.000	1.000	435	200001911	200000041	Not-Trans anti-PSPC1-A546 8C-S-PSPC1 V2.00	0	28. Not-Trans and anti-PSPC1-A546_Pos008_S001	00-HgLb2JZj29dgXmijDJCyTS
95		Vesicles Paraspeckle	1	0.000	1.000	435	200001912	200000042	Not-Trans anti-PSPC1-A546 8C-S-PSPC1 V2.00	0	28. Not-Trans and anti-PSPC1-A546_Pos008_S001	00-HgLb2JZj29dgXmijDJCyTS
105		Vesicles Paraspeckle	1	0.000	1.000	435	200001913	200000043	Not-Trans anti-PSPC1-A546 8C-S-PSPC1 V2.00	0	28. Not-Trans and anti-PSPC1-A546_Pos008_S001	00-HgLb2JZj29dgXmijDJCyTS
93		Vesicles Paraspeckle	1	0.000	1.000	436	200001914	200000044	Not-Trans anti-PSPC1-A546 8C-S-PSPC1 V2.00	0	28. Not-Trans and anti-PSPC1-A546_Pos008_S001	00-HgLb2JZj29dgXmijDJCyTS
220		Vesicles Paraspeckle	1	0.000	1.000	436	200001915	200000045	Not-Trans anti-PSPC1-A546 8C-S-PSPC1 V2.00	0	28. Not-Trans and anti-PSPC1-A546_Pos008_S001	00-HgLb2JZj29dgXmijDJCyTS
138		Vesicles Paraspeckle	1	0.000	1.000	436	200001916	200000046	Not-Trans anti-PSPC1-A546 8C-S-PSPC1 V2.00	0	28. Not-Trans and anti-PSPC1-A546_Pos008_S001	00-HgLb2JZj29dgXmijDJCyTS
101		Vesicles Paraspeckle	1	0.000	1.000	436	200001917	200000047	Not-Trans anti-PSPC1-A546 8C-S-PSPC1 V2.00	0	28. Not-Trans and anti-PSPC1-A546_Pos008_S001	00-HgLb2JZj29dgXmijDJCyTS
120		Vesicles Paraspeckle	1	0.000	1.000	436	200001918	200000048	Not-Trans anti-PSPC1-A546 8C-S-PSPC1 V2.00	0	28. Not-Trans and anti-PSPC1-A546_Pos008_S001	00-HgLb2JZj29dgXmijDJCyTS
99		Vesicles Paraspeckle	1	0.000	1.000	436	200001919	200000049	Not-Trans anti-PSPC1-A546 8C-S-PSPC1 V2.00	0	28. Not-Trans and anti-PSPC1-A546_Pos008_S001	00-HgLb2JZj29dgXmijDJCyTS
124		Vesicles Paraspeckle	1	0.000	1.000	436	200001920	200000050	Not-Trans anti-PSPC1-A546 8C-S-PSPC1 V2.00	0	28. Not-Trans and anti-PSPC1-A546_Pos008_S001	00-HgLb2JZj29dgXmijDJCyTS
110		Vesicles Paraspeckle	1	0.000	1.000	436	200001921	200000051	Not-Trans anti-PSPC1-A546 8C-S-PSPC1 V2.00	0	28. Not-Trans and anti-PSPC1-A546_Pos008_S001	00-HgLb2JZj29dgXmijDJCyTS
192		Vesicles Paraspeckle	1	0.000	1.000	436	200001922	200000052	Not-Trans anti-PSPC1-A546 8C-S-PSPC1 V2.00	0	28. Not-Trans and anti-PSPC1-A546_Pos008_S001	00-HgLb2JZj29dgXmijDJCyTS
110		Vesicles Paraspeckle	1	0.000	1.000	436	200001923	200000053	Not-Trans anti-PSPC1-A546 8C-S-PSPC1 V2.00	0	28. Not-Trans and anti-PSPC1-A546_Pos008_S001	00-HgLb2JZj29dgXmijDJCyTS
98		Vesicles Paraspeckle	1	0.000	1.000	437	200001924	200000054	Not-Trans anti-PSPC1-A546 8C-S-PSPC1 V2.00	0	28. Not-Trans and anti-PSPC1-A546_Pos008_S001	00-HgLb2JZj29dgXmijDJCyTS
117		Vesicles Paraspeckle	1	0.000	1.000	437	200001925	200000055	Not-Trans anti-PSPC1-A546 8C-S-PSPC1 V2.00	0	28. Not-Trans and anti-PSPC1-A546_Pos008_S001	00-HgLb2JZj29dgXmijDJCyTS
112		Vesicles Paraspeckle	1	0.000	1.000	437	200001926	200000056	Not-Trans anti-PSPC1-A546 8C-S-PSPC1 V2.00	0	28. Not-Trans and anti-PSPC1-A546_Pos008_S001	00-HgLb2JZj29dgXmijDJCyTS
116		Vesicles Paraspeckle	1	0.000	1.000	437	200001927	200000057	Not-Trans anti-PSPC1-A546 8C-S-PSPC1 V2.00	0	28. Not-Trans and anti-PSPC1-A546_Pos008_S001	00-HgLb2JZj29dgXmijDJCyTS
91		Vesicles Paraspeckle	1	0.000	1.000	437	200001928	200000058	Not-Trans anti-PSPC1-A546 8C-S-PSPC1 V2.00	0	28. Not-Trans and anti-PSPC1-A546_Pos008_S001	00-HgLb2JZj29dgXmijDJCyTS
95		Vesicles Paraspeckle	1	0.000	1.000	437	200001929	200000059	Not-Trans anti-PSPC1-A546 8C-S-PSPC1 V2.00	0	28. Not-Trans and anti-PSPC1-A546_Pos008_S001	00-HgLb2JZj29dgXmijDJCyTS
117		Vesicles Paraspeckle	1	0.000	1.000	437	200001930	200000060	Not-Trans anti-PSPC1-A546 8C-S-PSPC1 V2.00	0	28. Not-Trans and anti-PSPC1-A546_Pos008_S001	00-HgLb2JZj29dgXmijDJCyTS
159		Vesicles Paraspeckle	1	0.000	1.000	438	200001931	200000061	Not-Trans anti-PSPC1-A546 8C-S-PSPC1 V2.00	0	28. Not-Trans and anti-PSPC1-A546_Pos008_S001	00-HgLb2JZj29dgXmijDJCyTS
145		Vesicles Paraspeckle	1	0.000	1.000	438	200001932	200000062	Not-Trans anti-PSPC1-A546 8C-S-PSPC1 V2.00	0	28. Not-Trans and anti-PSPC1-A546_Pos008_S001	00-HgLb2JZj29dgXmijDJCyTS
92		Vesicles Paraspeckle	1	0.000	1.000	438	200001933	200000063	Not-Trans anti-PSPC1-A546 8C-S-PSPC1 V2.00	0	28. Not-Trans and anti-PSPC1-A546_Pos008_S001	00-HgLb2JZj29dgXmijDJCyTS
191		Vesicles Paraspeckle	1	0.000	1.000	438	200001934	200000064	Not-Trans anti-PSPC1-A546 8C-S-PSPC1 V2.00	0	28. Not-Trans and anti-PSPC1-A546_Pos008_S001	00-HgLb2JZj29dgXmijDJCyTS
233		Vesicles Paraspeckle	1	0.000	1.000	438	200001935	200000065	Not-Trans anti-PSPC1-A546 8C-S-PSPC1 V2.00	0	28. Not-Trans and anti-PSPC1-A546_Pos008_S001	00-HgLb2JZj29dgXmijDJCyTS
154		Vesicles Paraspeckle	1	0.000	1.000	438	200001936	200000066	Not-Trans anti-PSPC1-A546 8C-S-PSPC1 V2.00	0	28. Not-Trans and anti-PSPC1-A546_Pos008_S001	00-HgLb2JZj29dgXmijDJCyTS
97		Vesicles Paraspeckle	1	0.000	1.000	438	200001937	200000067	Not-Trans anti-PSPC1-A546 8C-S-PSPC1 V2.00	0	28. Not-Trans and anti-PSPC1-A546_Pos008_S001	00-HgLb2JZj29dgXmijDJCyTS
119		Vesicles Paraspeckle	1	0.000	1.000	439	200001938	200000068	Not-Trans anti-PSPC1-A546 8C-S-PSPC1 V2.00	0	28. Not-Trans and anti-PSPC1-A546_Pos008_S001	00-HgLb2JZj29dgXmijDJCyTS
90		Vesicles Paraspeckle	1	0.000	1.000	439	200001939	200000069	Not-Trans anti-PSPC1-A546 8C-S-PSPC1 V2.00	0	28. Not-Trans and anti-PSPC1-A546_Pos008_S001	00-HgLb2JZj29dgXmijDJCyTS
107		Vesicles Paraspeckle	1	0.000	1.000	439	200001940	200000070	Not-Trans anti-PSPC1-A546 8C-S-PSPC1 V2.00	0	28. Not-Trans and anti-PSPC1-A546_Pos008_S001	00-HgLb2JZj29dgXmijDJCyTS
235		Vesicles Paraspeckle	1	0.000	1.000	439	200001941	200000071	Not-Trans anti-PSPC1-A546 8C-S-PSPC1 V2.00	0	28. Not-Trans and anti-PSPC1-A546_Pos008_S001	00-HgLb2JZj29dgXmijDJCyTS
140		Vesicles Paraspeckle	1	0.000	1.000	439	200001942	200000072	Not-Trans anti-PSPC1-A546 8C-S-PSPC1 V2.00	0	28. Not-Trans and anti-PSPC1-A546_Pos008_S001	00-HgLb2JZj29dgXmijDJCyTS
94		Vesicles Paraspeckle	1	0.000	1.000	439	200001943	200000073	Not-Trans anti-PSPC1-A546 8C-S-PSPC1 V2.00	0	28. Not-Trans and anti-PSPC1-A546_Pos008_S001	00-HgLb2JZj29dgXmijDJCyTS
86		Vesicles Paraspeckle	1	0.000	1.000	440	200001944	200000074	Not-Trans anti-PSPC1-A546 8C-S-PSPC1 V2.00	0	28. Not-Trans and anti-PSPC1-A546_Pos008_S001	00-HgLb2JZj29dgXmijDJCyTS
81		Vesicles Paraspeckle	1	0.000	1.000	440	200001945	200000075	Not-Trans anti-PSPC1-A546 8C-S-PSPC1 V2.00	0	28. Not-Trans and anti-PSPC1-A546_Pos008_S001	00-HgLb2JZj29dgXmijDJCyTS
91		Vesicles Paraspeckle	1	0.000	1.000	440	200001946	200000076	Not-Trans anti-PSPC1-A546 8C-S-PSPC1 V2.00	0	28. Not-Trans and anti-PSPC1-A546_Pos008_S001	00-HgLb2JZj29dgXmijDJCyTS
202		Vesicles Paraspeckle	1	0.000	1.000	441	200001947	200000077	Not-Trans anti-PSPC1-A546 8C-S-PSPC1 V2.00	0	28. Not-Trans and anti-PSPC1-A546_Pos008_S001	00-HgLb2JZj29dgXmijDJCyTS
117		Vesicles Paraspeckle	1	0.000	1.000	441	200001948	200000078	Not-Trans anti-PSPC1-A546 8C-S-PSPC1 V2.00	0	28. Not-Trans and anti-PSPC1-A546_Pos008_S001	00-HgLb2JZj29dgXmijDJCyTS
95		Vesicles Paraspeckle	1	0.000	1.000	441	200001949	200000079	Not-Trans anti-PSPC1-A546 8C-S-PSPC1 V2.00	0	28. Not-Trans and anti-PSPC1-A546_Pos008_S001	00-HgLb2JZj29dgXmijDJCyTS
89		Vesicles Paraspeckle	1	0.000	1.000	441	200001950	200000080	Not-Trans anti-PSPC1-A546 8C-S-PSPC1 V2.00	0	28. Not-Trans and anti-PSPC1-A546_Pos008_S001	00-HgLb2JZj29dgXmijDJCyTS
122		Vesicles Paraspeckle	1	0.000	1.000	441	200001951	200000081	Not-Trans anti-PSPC1-A546 8C-S-PSPC1 V2.00	0	28. Not-Trans and anti-PSPC1-A546_Pos008_S001	00-HgLb2JZj29dgXmijDJCyTS
152		Vesicles Paraspeckle	1	0.000	1.000	441	200001952	200000082	Not-Trans anti-PSPC1-A546 8C-S-PSPC1 V2.00	0	28. Not-Trans and anti-PSPC1-A546_Pos008_S001	00-HgLb2JZj29dgXmijDJCyTS
158		Vesicles Paraspeckle	1	0.000	1.000	441	200001953	200000083	Not-Trans anti-PSPC1-A546 8C-S-PSPC1 V2.00	0	28. Not-Trans and anti-PSPC1-A546_Pos008_S001	00-HgLb2JZj29dgXmijDJCyTS
142		Vesicles Paraspeckle	1	0.000	1.000	441	200001954	200000084	Not-Trans anti-PSPC1-A546 8C-S-PSPC1 V2.00	0	28. Not-Trans and anti-PSPC1-A546_Pos008_S001	00-HgLb2JZj29dgXmijDJCyTS
141		Vesicles Paraspeckle	1	0.000	1.000	441	200001955	200000085	Not-Trans anti-PSPC1-A546 8C-S-PSPC1 V2.00	0	28. Not-Trans and anti-PSPC1-A546_Pos008_S001	00-HgLb2JZj29dgXmijDJCyTS
205		Vesicles Paraspeckle	1	0.000	1.000	441	200001956	200000086	Not-Trans anti-PSPC1-A546 8C-S-PSPC1 V2.00	0	28. Not-Trans and anti-PSPC1-A546_Pos008_S001	00-HgLb2JZj29dgXmijDJCyTS
173		Vesicles Paraspeckle	1	0.000	1.000	441	200001957	200000087	Not-Trans anti-PSPC1-A546 8C-S-PSPC1 V2.00	0	28. Not-Trans and anti-PSPC1-A546_Pos008_S001	00-HgLb2JZj29dgXmijDJCyTS
103		Vesicles Paraspeckle	1	0.000	1.000	441	200001958	200000088	Not-Trans anti-PSPC1-A546 8C-S-PSPC1 V2.00	0	28. Not-Trans and anti-PSPC1-A546_Pos008_S001	00-HgLb2JZj29dgXmijDJCyTS
247		Vesicles Paraspeckle	1	0.000	1.000	441	200001959	200000089	Not-Trans anti-PSPC1-A546 8C-S-PSPC1 V2.00	0	28. Not-Trans and anti-PSPC1-A546_Pos008_S001	00-HgLb2JZj29dgXmijDJCyTS
189		Vesicles Paraspeckle	1	0.000	1.000	441	200001960	200000090	Not-Trans anti-PSPC1-A546 8C-S-PSPC1 V2.00	0	28. Not-Trans and anti-PSPC1-A546_Pos008_S001	00-HgLb2JZj29dgXmijDJCyTS
89		Vesicles Paraspeckle	1	0.000	1.000	441	200001961	200000091	Not-Trans anti-PSPC1-A546 8C-S-PSPC1 V2.00	0	28. Not-Trans and anti-PSPC1-A546_Pos008_S001	00-HgLb2JZj29dgXmijDJCyTS
95		Vesicles Paraspeckle	1	0.000	1.000	442	200001962	200000092	Not-Trans anti-PSPC1-A546 8C-S-PSPC1 V2.00	0	28. Not-Trans and anti-PSPC1-A546_Pos008_S001	00-HgLb2JZj29dgXmijDJCyTS
162		Vesicles Paraspeckle	1	0.000	1.000	442	200001963	200000093	Not-Trans anti-PSPC1-A546 8C-S-PSPC1 V2.00	0	28. Not-Trans and anti-PSPC1-A546_Pos008_S001	00-HgLb2JZj29dgXmijDJCyTS
155		Vesicles Paraspeckle	1	0.000	1.000	442	200001964	200000094	Not-Trans anti-PSPC1-A546 8C-S-PSPC1 V2.00	0	28. Not-Trans and anti-PSPC1-A546_Pos008_S001	00-HgLb2JZj29dgXmijDJCyTS
192		Vesicles Paraspeckle	1	0.000	1.000	442	200001965	200000095	Not-Trans anti-PSPC1-A546 8C-S-PSPC1 V2.00	0	28. Not-Trans and anti-PSPC1-A546_Pos008_S001	00-HgLb2JZj29dgXmijDJCyTS
183		Vesicles Paraspeckle	1	0.000	1.000	442	200001966	200000096	Not-Trans anti-PSPC1-A546 8C-S-PSPC1 V2.00	0	28. Not-Trans and anti-PSPC1-A546_Pos008_S001	00-HgLb2JZj29dgXmijDJCyTS
213		Vesicles Paraspeckle	1	0.000	1.000	442	200001967	200000097	Not-Trans anti-PSPC1-A546 8C-S-PSPC1 V2.00	0	28. Not-Trans and anti-PSPC1-A546_Pos008_S001	00-HgLb2JZj29dgXmijDJCyTS
97		Vesicles Paraspeckle	1	0.000	1.000	442	200001968	200000098	Not-Trans anti-PSPC1-A546 8C-S-PSPC1 V2.00	0	28. Not-Trans and anti-PSPC1-A546_Pos008_S001	00-HgLb2JZj29dgXmijDJCyTS
103		Vesicles Paraspeckle	1	0.000	1.000	442	200001969	200000099	Not-Trans anti-PSPC1-A546 8C-S-PSPC1 V2.00	0	28. Not-Trans and anti-PSPC1-A546_Pos008_S001	00-HgLb2JZj29dgXmijDJCyTS
120		Vesicles Paraspeckle	1	0.000	1.000	442	200001970	200000100	Not-Trans anti-PSPC1-A546 8C-S-PSPC1 V2.00	0	28. Not-Trans and anti-PSPC1-A546_Pos008_S001	00-HgLb2JZj29dgXmijDJCyTS
77		Vesicles Paraspeckle	1	0.000	1.000	443	200001971	200000101	Not-Trans anti-PSPC1-A546 8C-S-PSPC1 V2.00	0	28. Not-Trans and anti-PSPC1-A546_Pos008_S001	00-HgLb2JZj29dgXmijDJCyTS
122		Vesicles Paraspeckle	1	0.000	1.000	443	200001972	200000102	Not-Trans anti-PSPC1-A546 8C-S-PSPC1 V2.00	0	28. Not-Trans and anti-PSPC1-A546_Pos008_S001	00-HgLb2JZj29dgXmijDJCyTS
146		Vesicles Paraspeckle	1	0.000	1.000	443	200001973	200000103	Not-Trans anti-PSPC1-A546 8C-S-PSPC1 V2.00	0	28. Not-Trans and anti-PSPC1-A546_Pos008_S001	00-HgLb2JZj29dgXmijDJCyTS
85		Vesicles Paraspeckle	1	0.000	1.000	443	200001974	200000104	Not-Trans anti-PSPC1-A546 8C-S-PSPC1 V2.00	0	28. Not-Trans and anti-PSPC1-A546_Pos008_S001	00-HgLb2JZj29dgXmijDJCyTS
166		Vesicles Paraspeckle	1	0.000	1.000	443	200001975	200000105	Not-Trans anti-PSPC1-A546 8C-S-PSPC1 V2.00	0	28. Not-Trans and anti-PSPC1-A546_Pos008_S001	00-HgLb2JZj29dgXmijDJCyTS
173		Vesicles Paraspeckle	1	0.000	1.000	443	200001976	200000106	Not-Trans anti-PSPC1-A546 8C-S-PSPC1 V2.00	0	28. Not-Trans and anti-PSPC1-A546_Pos008_S001	00-HgLb2JZj29dgXmijDJCyTS
126		Vesicles Paraspeckle	1	0.000	1.000	443	200001977	200000107	Not-Trans anti-PSPC1-A546 8C-S-PSPC1 V2.00	0	28. Not-Trans and anti-PSPC1-A546_Pos008_S001	00-HgLb2JZj29dgXmijDJCyTS
179		Vesicles Paraspeckle	1	0.000	1.000	443	200001978	200000108	Not-Trans anti-PSPC1-A546 8C-S-PSPC1 V2.00	0	28. Not-Trans and anti-PSPC1-A546_Pos008_S001	00-HgLb2JZj29dgXmijDJCyTS
146		Vesicles Paraspeckle	1	0.000	1.000	443	200001979	200000109	Not-Trans anti-PSPC1-A546 8C-S-PSPC1 V2.00	0	28. Not-Trans and anti-PSPC1-A546_Pos008_S001	00-HgLb2JZj29dgXmijDJCyTS
177		Vesicles Paraspeckle	1	0.000	1.000	443	200001980	200000110	Not-Trans anti-PSPC1-A546 8C-S-PSPC1 V2.00	0	28. Not-Trans and anti-PSPC1-A546_Pos008_S001	00-HgLb2JZj29dgXmijDJCyTS
127		Vesicles Paraspeckle	1	0.000	1.000	443	200001981	200000111	Not-Trans anti-PSPC1-A546 8C-S-PSPC1 V2.00	0	28. Not-Trans and anti-PSPC1-A546_Pos008_S001	00-HgLb2JZj29dgXmijDJCyTS
105		Vesicles Paraspeckle	1	0.000	1.000	443	200001982	200000112	Not-Trans anti-PSPC1-A546 8C-S-PSPC1 V2.00	0	28. Not-Trans and anti-PSPC1-A546_Pos008_S001	00-HgLb2JZj29dgXmijDJCyTS
111		Vesicles Paraspeckle	1	0.000	1.000	443	200001983	200000113	Not-Trans anti-PSPC1-A546 8C-S-PSPC1 V2.00	0	28. Not-Trans and anti-PSPC1-A546_Pos008_S001	00-HgLb2JZj29dgXmijDJCyTS
127		Vesicles Paraspeckle	1	0.000	1.000	443	200001984	200000114	Not-Trans anti-PSPC1-A546 8C-S-PSPC1 V2.00	0	28. Not-Trans and anti-PSPC1-A546_Pos008_S001	00-HgLb2JZj29dgXmijDJCyTS
174		Vesicles Paraspeckle	1	0.000	1.000	443	200001985	200000115	Not-Trans anti-PSPC1-A546 8C-S-PSPC1 V2.00	0	28. Not-Trans and anti-PSPC1-A546_Pos008_S001	00-HgLb2JZj29dgXmijDJCyTS
255		Vesicles Paraspeckle	1	0.000	1.000	443	200001986	200000116	Not-Trans anti-PSPC1-A546 8C-S-PSPC1 V2.00	0	28. Not-Trans and anti-PSPC1-A546_Pos008_S001	00-HgLb2JZj29dgXmijDJCyTS
231		Vesicles Paraspeckle	1	0.000	1.000	443	200001987	200000117	Not-Trans anti-PSPC1-A546 8C-S-PSPC1 V2.00	0	28. Not-Trans and anti-PSPC1-A546_Pos008_S001	00-HgLb2JZj29dgXmijDJCyTS
145		Vesicles Paraspeckle	1	0.000	1.000	443	200001988	200000118	Not-Trans anti-PSPC1-A546 8C-S-PSPC1 V2.00	0	28. Not-Trans and anti-PSPC1-A546_Pos008_S001	00-HgLb2JZj29dgXmijDJCyTS
141		Vesicles Paraspeckle	1	0.000	1.000	443	200001989	200000119	Not-Trans anti-PSPC1-A546 8C-S-PSPC1 V2.00	0	28. Not-Trans and anti-PSPC1-A546_Pos008_S001	00-HgLb2JZj29dgXmijDJCyTS
120		Vesicles Paraspeckle	1	0.000	1.000	443	200001990	200000120	Not-Trans anti-PSPC1-A546 8C-S-PSPC1 V2.00	0	28. Not-Trans and anti-PSPC1-A546_Pos008_S001	00-HgLb2JZj29dgXmijDJCyTS
95		Vesicles Paraspeckle	1	0.000	1.000	444	200001991	200000121	Not-Trans anti-PSPC1-A546 8C-S-PSPC1 V2.00	0	28. Not-Trans and anti-PSPC1-A546_Pos008_S001	00-HgLb2JZj29dgXmijDJCyTS
144		Vesicles Paraspeckle	1	0.000	1.000	444	200001992	200000122	Not-Trans anti-PSPC1-A546 8C-S-PSPC1 V2.00	0	28. Not-Trans and anti-PSPC1-A546_Pos008_S001	00-HgLb2JZj29dgXmijDJCyTS
88		Vesicles Paraspeckle	1	0.000	1.000	444	200001993	200000123	Not-Trans anti-PSPC1-A546 8C-S-PSPC1 V2.00	0	28. Not-Trans and anti-PSPC1-A546_Pos008_S001	00-HgLb2JZj29dgXmijDJCyTS
155		Vesicles Paraspeckle	1	0.000	1.000	444	200001994	200000124	Not-Trans anti-PSPC1-A546 8C-S-PSPC1 V2.00	0	28. Not-Trans and anti-PSPC1-A546_Pos008_S001	00-HgLb2JZj29dgXmijDJCyTS
208		Vesicles Paraspeckle	1	0.000	1.000	444	200001995	200000125	Not-Trans anti-PSPC1-A546 8C-S-PSPC1 V2.00	0	28. Not-Trans and anti-PSPC1-A546_Pos008_S001	00-HgLb2JZj29dgXmijDJCyTS
127		Vesicles Paraspeckle	1	0.000	1.000	444	200001996	200000126	Not-Trans anti-PSPC1-A546 8C-S-PSPC1 V2.00	0	28. Not-Trans and anti-PSPC1-A546_Pos008_S001	00-HgLb2JZj29dgXmijDJCyTS
[truncated: 12,943 more rows]
