# Supplementary material for: Development of a pipeline for automated, high-throughput analysis of paraspeckle proteins reveals specific roles for importin α proteins
Source: Sci Rep. 2017 Feb 27;7:43323. doi: 10.1038/srep43323 (PMC5379994; doi:10.1038/srep43323)
Supplement: Supplementary Dataset SD1-B [file srep43323-s3.zip › I8P/8C-S-PSPC1/_/Not-Trans anti-PSPC1-A546 8C-S-PSPC1 V2.00_Statistics/Not-Trans anti-PSPC1-A546 8C-S-PSPC1 V2.00_Overall.csv]

Overall
====================
Variable	Value	Unit	Birth [s]	Death [s]	ID
Number of Cells per Time Point	76		0.000	1.000
Number of Cells per Time Point	90		0.000	1.000
Number of Cells per Time Point	43		0.000	1.000
Number of Cells per Time Point	40		0.000	1.000
Number of Cells per Time Point	75		0.000	1.000
Number of Cells per Time Point	53		0.000	1.000
Number of Cells per Time Point	46		0.000	1.000
Number of Cells per Time Point	55		0.000	1.000
Number of Cells per Time Point	47		0.000	1.000
Number of Cells per Time Point	36		0.000	1.000
Number of Cells per Time Point	60		0.000	1.000
Number of Cells per Time Point	60		0.000	1.000
Number of Cells per Time Point	71		0.000	1.000
Number of Cells per Time Point	79		0.000	1.000
Number of Cells per Time Point	47		0.000	1.000
Number of Cells per Time Point	61		0.000	1.000
Number of Cells per Time Point	66		0.000	1.000
Number of Cells per Time Point	37		0.000	1.000
Number of Cells per Time Point	76		0.000	1.000
Number of Cells per Time Point	52		0.000	1.000
Number of Cells per Time Point	84		0.000	1.000
Number of Cells per Time Point	31		0.000	1.000
Number of Cells per Time Point	71		0.000	1.000
Number of Cells per Time Point	95		0.000	1.000
Number of Cells per Time Point	84		0.000	1.000
Number of Cells per Time Point	90		0.000	1.000
Number of Cells per Time Point	67		0.000	1.000
Number of Cells per Time Point	58		0.000	1.000
Number of Cells per Time Point	69		0.000	1.000
Number of Cells per Time Point	69		0.000	1.000
Number of Cells per Time Point	65		0.000	1.000
Number of Cells per Time Point	38		0.000	1.000
Number of Cells per Time Point	47		0.000	1.000
Number of Cells per Time Point	34		0.000	1.000
Number of Cells per Time Point	45		0.000	1.000
Number of Cells per Time Point	30		0.000	1.000
Number of Cells per Time Point	26		0.000	1.000
Number of Cells per Time Point	88		0.000	1.000
Number of Cells per Time Point	70		0.000	1.000
Number of Cells per Time Point	29		0.000	1.000
Number of Cells per Time Point	60		0.000	1.000
Number of Cells per Time Point	51		0.000	1.000
Number of Cells per Time Point	102		0.000	1.000
Number of Cells per Time Point	84		0.000	1.000
Number of Cells per Time Point	67		0.000	1.000
Number of Cells per Time Point	61		0.000	1.000
Number of Cells per Time Point	38		0.000	1.000
Number of Cells per Time Point	77		0.000	1.000
Number of Cells per Time Point	62		0.000	1.000
Number of Nuclei per Time Point	74		0.000	1.000
Number of Nuclei per Time Point	89		0.000	1.000
Number of Nuclei per Time Point	42		0.000	1.000
Number of Nuclei per Time Point	37		0.000	1.000
Number of Nuclei per Time Point	72		0.000	1.000
Number of Nuclei per Time Point	52		0.000	1.000
Number of Nuclei per Time Point	44		0.000	1.000
Number of Nuclei per Time Point	54		0.000	1.000
Number of Nuclei per Time Point	46		0.000	1.000
Number of Nuclei per Time Point	35		0.000	1.000
Number of Nuclei per Time Point	58		0.000	1.000
Number of Nuclei per Time Point	59		0.000	1.000
Number of Nuclei per Time Point	69		0.000	1.000
Number of Nuclei per Time Point	78		0.000	1.000
Number of Nuclei per Time Point	46		0.000	1.000
Number of Nuclei per Time Point	61		0.000	1.000
Number of Nuclei per Time Point	63		0.000	1.000
Number of Nuclei per Time Point	37		0.000	1.000
Number of Nuclei per Time Point	75		0.000	1.000
Number of Nuclei per Time Point	49		0.000	1.000
Number of Nuclei per Time Point	84		0.000	1.000
Number of Nuclei per Time Point	30		0.000	1.000
Number of Nuclei per Time Point	69		0.000	1.000
Number of Nuclei per Time Point	94		0.000	1.000
Number of Nuclei per Time Point	81		0.000	1.000
Number of Nuclei per Time Point	87		0.000	1.000
Number of Nuclei per Time Point	65		0.000	1.000
Number of Nuclei per Time Point	56		0.000	1.000
Number of Nuclei per Time Point	69		0.000	1.000
Number of Nuclei per Time Point	67		0.000	1.000
Number of Nuclei per Time Point	63		0.000	1.000
Number of Nuclei per Time Point	37		0.000	1.000
Number of Nuclei per Time Point	46		0.000	1.000
Number of Nuclei per Time Point	34		0.000	1.000
Number of Nuclei per Time Point	45		0.000	1.000
Number of Nuclei per Time Point	28		0.000	1.000
Number of Nuclei per Time Point	25		0.000	1.000
Number of Nuclei per Time Point	87		0.000	1.000
Number of Nuclei per Time Point	70		0.000	1.000
Number of Nuclei per Time Point	28		0.000	1.000
Number of Nuclei per Time Point	58		0.000	1.000
Number of Nuclei per Time Point	49		0.000	1.000
Number of Nuclei per Time Point	100		0.000	1.000
Number of Nuclei per Time Point	84		0.000	1.000
Number of Nuclei per Time Point	67		0.000	1.000
Number of Nuclei per Time Point	61		0.000	1.000
Number of Nuclei per Time Point	36		0.000	1.000
Number of Nuclei per Time Point	76		0.000	1.000
Number of Nuclei per Time Point	62		0.000	1.000
Number of Vesicles Paraspeckles per Time Point	236		0.000	1.000
Number of Vesicles Paraspeckles per Time Point	536		0.000	1.000
Number of Vesicles Paraspeckles per Time Point	115		0.000	1.000
Number of Vesicles Paraspeckles per Time Point	202		0.000	1.000
Number of Vesicles Paraspeckles per Time Point	357		0.000	1.000
Number of Vesicles Paraspeckles per Time Point	258		0.000	1.000
Number of Vesicles Paraspeckles per Time Point	166		0.000	1.000
Number of Vesicles Paraspeckles per Time Point	313		0.000	1.000
Number of Vesicles Paraspeckles per Time Point	278		0.000	1.000
Number of Vesicles Paraspeckles per Time Point	230		0.000	1.000
Number of Vesicles Paraspeckles per Time Point	363		0.000	1.000
Number of Vesicles Paraspeckles per Time Point	313		0.000	1.000
Number of Vesicles Paraspeckles per Time Point	249		0.000	1.000
Number of Vesicles Paraspeckles per Time Point	281		0.000	1.000
Number of Vesicles Paraspeckles per Time Point	408		0.000	1.000
Number of Vesicles Paraspeckles per Time Point	142		0.000	1.000
Number of Vesicles Paraspeckles per Time Point	224		0.000	1.000
Number of Vesicles Paraspeckles per Time Point	113		0.000	1.000
Number of Vesicles Paraspeckles per Time Point	217		0.000	1.000
Number of Vesicles Paraspeckles per Time Point	306		0.000	1.000
Number of Vesicles Paraspeckles per Time Point	535		0.000	1.000
Number of Vesicles Paraspeckles per Time Point	166		0.000	1.000
Number of Vesicles Paraspeckles per Time Point	371		0.000	1.000
Number of Vesicles Paraspeckles per Time Point	616		0.000	1.000
Number of Vesicles Paraspeckles per Time Point	4		0.000	1.000
Number of Vesicles Paraspeckles per Time Point	272		0.000	1.000
Number of Vesicles Paraspeckles per Time Point	293		0.000	1.000
Number of Vesicles Paraspeckles per Time Point	364		0.000	1.000
Number of Vesicles Paraspeckles per Time Point	399		0.000	1.000
Number of Vesicles Paraspeckles per Time Point	536		0.000	1.000
Number of Vesicles Paraspeckles per Time Point	355		0.000	1.000
Number of Vesicles Paraspeckles per Time Point	221		0.000	1.000
Number of Vesicles Paraspeckles per Time Point	365		0.000	1.000
Number of Vesicles Paraspeckles per Time Point	193		0.000	1.000
Number of Vesicles Paraspeckles per Time Point	213		0.000	1.000
Number of Vesicles Paraspeckles per Time Point	181		0.000	1.000
Number of Vesicles Paraspeckles per Time Point	270		0.000	1.000
Number of Vesicles Paraspeckles per Time Point	387		0.000	1.000
Number of Vesicles Paraspeckles per Time Point	552		0.000	1.000
Number of Vesicles Paraspeckles per Time Point	164		0.000	1.000
Number of Vesicles Paraspeckles per Time Point	433		0.000	1.000
Number of Vesicles Paraspeckles per Time Point	363		0.000	1.000
Number of Vesicles Paraspeckles per Time Point	411		0.000	1.000
Number of Vesicles Paraspeckles per Time Point	490		0.000	1.000
Number of Vesicles Paraspeckles per Time Point	410		0.000	1.000
Number of Vesicles Paraspeckles per Time Point	426		0.000	1.000
Number of Vesicles Paraspeckles per Time Point	160		0.000	1.000
Number of Vesicles Paraspeckles per Time Point	280		0.000	1.000
Number of Vesicles Paraspeckles per Time Point	203		0.000	1.000
Total Number of Cells	2962
Total Number of Nuclei	2898
Total Number of Vesicles Paraspeckles	14940
