# Supplementary material for: Development of a pipeline for automated, high-throughput analysis of paraspeckle proteins reveals specific roles for importin α proteins
Source: Sci Rep. 2017 Feb 27;7:43323. doi: 10.1038/srep43323 (PMC5379994; doi:10.1038/srep43323)
Supplement: Supplementary Dataset SD1-B [file srep43323-s3.zip › I8P/8C-S-PSPC1/_/Mock anti-PSPC1-A546 8C-S-PSPC1 V2.00_Statistics/Mock anti-PSPC1-A546 8C-S-PSPC1 V2.00_Nucleus_Sphericity.csv]

Nucleus Sphericity
====================
Value	Unit	Category	Birth [s]	Death [s]	CellID	ID	OriginalID	Original Component Name	Original Component ID	Original Image Name	Original Image ID
0.571313		Nucleus	0.000	1.000	0	100000000	100000000	Mock anti-PSPC1-A546 8C-S-PSPC1 V2.00	0	4. Mock and anti-PSPC1-A546_Pos001_S001	00-jxy9VEQDh3XLv2W9bTYNAb
0.531817		Nucleus	0.000	1.000	2	100000001	100000001	Mock anti-PSPC1-A546 8C-S-PSPC1 V2.00	0	4. Mock and anti-PSPC1-A546_Pos001_S001	00-jxy9VEQDh3XLv2W9bTYNAb
0.58511		Nucleus	0.000	1.000	3	100000002	100000002	Mock anti-PSPC1-A546 8C-S-PSPC1 V2.00	0	4. Mock and anti-PSPC1-A546_Pos001_S001	00-jxy9VEQDh3XLv2W9bTYNAb
0.538777		Nucleus	0.000	1.000	4	100000003	100000003	Mock anti-PSPC1-A546 8C-S-PSPC1 V2.00	0	4. Mock and anti-PSPC1-A546_Pos001_S001	00-jxy9VEQDh3XLv2W9bTYNAb
0.58194		Nucleus	0.000	1.000	5	100000004	100000004	Mock anti-PSPC1-A546 8C-S-PSPC1 V2.00	0	4. Mock and anti-PSPC1-A546_Pos001_S001	00-jxy9VEQDh3XLv2W9bTYNAb
0.607401		Nucleus	0.000	1.000	6	100000005	100000005	Mock anti-PSPC1-A546 8C-S-PSPC1 V2.00	0	4. Mock and anti-PSPC1-A546_Pos001_S001	00-jxy9VEQDh3XLv2W9bTYNAb
0.597799		Nucleus	0.000	1.000	7	100000006	100000006	Mock anti-PSPC1-A546 8C-S-PSPC1 V2.00	0	4. Mock and anti-PSPC1-A546_Pos001_S001	00-jxy9VEQDh3XLv2W9bTYNAb
0.555927		Nucleus	0.000	1.000	8	100000007	100000007	Mock anti-PSPC1-A546 8C-S-PSPC1 V2.00	0	4. Mock and anti-PSPC1-A546_Pos001_S001	00-jxy9VEQDh3XLv2W9bTYNAb
0.622946		Nucleus	0.000	1.000	9	100000008	100000008	Mock anti-PSPC1-A546 8C-S-PSPC1 V2.00	0	4. Mock and anti-PSPC1-A546_Pos001_S001	00-jxy9VEQDh3XLv2W9bTYNAb
0.565374		Nucleus	0.000	1.000	10	100000009	100000009	Mock anti-PSPC1-A546 8C-S-PSPC1 V2.00	0	4. Mock and anti-PSPC1-A546_Pos001_S001	00-jxy9VEQDh3XLv2W9bTYNAb
0.529299		Nucleus	0.000	1.000	11	100000010	100000010	Mock anti-PSPC1-A546 8C-S-PSPC1 V2.00	0	4. Mock and anti-PSPC1-A546_Pos001_S001	00-jxy9VEQDh3XLv2W9bTYNAb
0.612604		Nucleus	0.000	1.000	12	100000011	100000011	Mock anti-PSPC1-A546 8C-S-PSPC1 V2.00	0	4. Mock and anti-PSPC1-A546_Pos001_S001	00-jxy9VEQDh3XLv2W9bTYNAb
0.5887		Nucleus	0.000	1.000	13	100000012	100000012	Mock anti-PSPC1-A546 8C-S-PSPC1 V2.00	0	4. Mock and anti-PSPC1-A546_Pos001_S001	00-jxy9VEQDh3XLv2W9bTYNAb
0.560056		Nucleus	0.000	1.000	14	100000013	100000013	Mock anti-PSPC1-A546 8C-S-PSPC1 V2.00	0	4. Mock and anti-PSPC1-A546_Pos001_S001	00-jxy9VEQDh3XLv2W9bTYNAb
0.527937		Nucleus	0.000	1.000	15	100000014	100000014	Mock anti-PSPC1-A546 8C-S-PSPC1 V2.00	0	4. Mock and anti-PSPC1-A546_Pos001_S001	00-jxy9VEQDh3XLv2W9bTYNAb
0.580303		Nucleus	0.000	1.000	16	100000015	100000015	Mock anti-PSPC1-A546 8C-S-PSPC1 V2.00	0	4. Mock and anti-PSPC1-A546_Pos001_S001	00-jxy9VEQDh3XLv2W9bTYNAb
0.582323		Nucleus	0.000	1.000	17	100000016	100000016	Mock anti-PSPC1-A546 8C-S-PSPC1 V2.00	0	4. Mock and anti-PSPC1-A546_Pos001_S001	00-jxy9VEQDh3XLv2W9bTYNAb
0.572859		Nucleus	0.000	1.000	18	100000017	100000017	Mock anti-PSPC1-A546 8C-S-PSPC1 V2.00	0	4. Mock and anti-PSPC1-A546_Pos001_S001	00-jxy9VEQDh3XLv2W9bTYNAb
0.586602		Nucleus	0.000	1.000	19	100000018	100000018	Mock anti-PSPC1-A546 8C-S-PSPC1 V2.00	0	4. Mock and anti-PSPC1-A546_Pos001_S001	00-jxy9VEQDh3XLv2W9bTYNAb
0.532456		Nucleus	0.000	1.000	20	100000019	100000019	Mock anti-PSPC1-A546 8C-S-PSPC1 V2.00	0	4. Mock and anti-PSPC1-A546_Pos001_S001	00-jxy9VEQDh3XLv2W9bTYNAb
0.580027		Nucleus	0.000	1.000	21	100000020	100000020	Mock anti-PSPC1-A546 8C-S-PSPC1 V2.00	0	4. Mock and anti-PSPC1-A546_Pos001_S001	00-jxy9VEQDh3XLv2W9bTYNAb
0.442938		Nucleus	0.000	1.000	22	100000021	100000021	Mock anti-PSPC1-A546 8C-S-PSPC1 V2.00	0	4. Mock and anti-PSPC1-A546_Pos001_S001	00-jxy9VEQDh3XLv2W9bTYNAb
0.534856		Nucleus	0.000	1.000	25	100000022	100000022	Mock anti-PSPC1-A546 8C-S-PSPC1 V2.00	0	4. Mock and anti-PSPC1-A546_Pos001_S001	00-jxy9VEQDh3XLv2W9bTYNAb
0.562898		Nucleus	0.000	1.000	26	100000023	100000023	Mock anti-PSPC1-A546 8C-S-PSPC1 V2.00	0	4. Mock and anti-PSPC1-A546_Pos001_S001	00-jxy9VEQDh3XLv2W9bTYNAb
0.424926		Nucleus	0.000	1.000	27	100000024	100000024	Mock anti-PSPC1-A546 8C-S-PSPC1 V2.00	0	4. Mock and anti-PSPC1-A546_Pos001_S001	00-jxy9VEQDh3XLv2W9bTYNAb
0.564876		Nucleus	0.000	1.000	28	100000025	100000025	Mock anti-PSPC1-A546 8C-S-PSPC1 V2.00	0	4. Mock and anti-PSPC1-A546_Pos001_S001	00-jxy9VEQDh3XLv2W9bTYNAb
0.59028		Nucleus	0.000	1.000	29	100000026	100000026	Mock anti-PSPC1-A546 8C-S-PSPC1 V2.00	0	4. Mock and anti-PSPC1-A546_Pos001_S001	00-jxy9VEQDh3XLv2W9bTYNAb
0.58828		Nucleus	0.000	1.000	31	100000027	100000027	Mock anti-PSPC1-A546 8C-S-PSPC1 V2.00	0	4. Mock and anti-PSPC1-A546_Pos001_S001	00-jxy9VEQDh3XLv2W9bTYNAb
0.576393		Nucleus	0.000	1.000	32	100000028	100000028	Mock anti-PSPC1-A546 8C-S-PSPC1 V2.00	0	4. Mock and anti-PSPC1-A546_Pos001_S001	00-jxy9VEQDh3XLv2W9bTYNAb
0.57186		Nucleus	0.000	1.000	34	100000029	100000029	Mock anti-PSPC1-A546 8C-S-PSPC1 V2.00	0	4. Mock and anti-PSPC1-A546_Pos001_S001	00-jxy9VEQDh3XLv2W9bTYNAb
0.542356		Nucleus	0.000	1.000	35	100000030	100000030	Mock anti-PSPC1-A546 8C-S-PSPC1 V2.00	0	4. Mock and anti-PSPC1-A546_Pos001_S001	00-jxy9VEQDh3XLv2W9bTYNAb
0.540911		Nucleus	0.000	1.000	36	100000031	100000031	Mock anti-PSPC1-A546 8C-S-PSPC1 V2.00	0	4. Mock and anti-PSPC1-A546_Pos001_S001	00-jxy9VEQDh3XLv2W9bTYNAb
0.53727		Nucleus	0.000	1.000	37	100000032	100000032	Mock anti-PSPC1-A546 8C-S-PSPC1 V2.00	0	4. Mock and anti-PSPC1-A546_Pos001_S001	00-jxy9VEQDh3XLv2W9bTYNAb
0.495012		Nucleus	0.000	1.000	38	100000033	100000033	Mock anti-PSPC1-A546 8C-S-PSPC1 V2.00	0	4. Mock and anti-PSPC1-A546_Pos001_S001	00-jxy9VEQDh3XLv2W9bTYNAb
0.564234		Nucleus	0.000	1.000	39	100000034	100000034	Mock anti-PSPC1-A546 8C-S-PSPC1 V2.00	0	4. Mock and anti-PSPC1-A546_Pos001_S001	00-jxy9VEQDh3XLv2W9bTYNAb
0.53857		Nucleus	0.000	1.000	40	100000035	100000035	Mock anti-PSPC1-A546 8C-S-PSPC1 V2.00	0	4. Mock and anti-PSPC1-A546_Pos001_S001	00-jxy9VEQDh3XLv2W9bTYNAb
0.439195		Nucleus	0.000	1.000	41	100000036	100000036	Mock anti-PSPC1-A546 8C-S-PSPC1 V2.00	0	4. Mock and anti-PSPC1-A546_Pos001_S001	00-jxy9VEQDh3XLv2W9bTYNAb
0.41347		Nucleus	0.000	1.000	42	100000037	100000037	Mock anti-PSPC1-A546 8C-S-PSPC1 V2.00	0	4. Mock and anti-PSPC1-A546_Pos001_S001	00-jxy9VEQDh3XLv2W9bTYNAb
0.52031		Nucleus	0.000	1.000	43	100000038	100000038	Mock anti-PSPC1-A546 8C-S-PSPC1 V2.00	0	4. Mock and anti-PSPC1-A546_Pos001_S001	00-jxy9VEQDh3XLv2W9bTYNAb
0.564673		Nucleus	0.000	1.000	44	100000039	100000039	Mock anti-PSPC1-A546 8C-S-PSPC1 V2.00	0	4. Mock and anti-PSPC1-A546_Pos001_S001	00-jxy9VEQDh3XLv2W9bTYNAb
0.528847		Nucleus	0.000	1.000	45	100000040	100000040	Mock anti-PSPC1-A546 8C-S-PSPC1 V2.00	0	4. Mock and anti-PSPC1-A546_Pos001_S001	00-jxy9VEQDh3XLv2W9bTYNAb
0.514114		Nucleus	0.000	1.000	46	100000041	100000041	Mock anti-PSPC1-A546 8C-S-PSPC1 V2.00	0	4. Mock and anti-PSPC1-A546_Pos001_S001	00-jxy9VEQDh3XLv2W9bTYNAb
0.542678		Nucleus	0.000	1.000	47	100000042	100000042	Mock anti-PSPC1-A546 8C-S-PSPC1 V2.00	0	4. Mock and anti-PSPC1-A546_Pos001_S001	00-jxy9VEQDh3XLv2W9bTYNAb
0.607652		Nucleus	0.000	1.000	48	100000043	100000043	Mock anti-PSPC1-A546 8C-S-PSPC1 V2.00	0	4. Mock and anti-PSPC1-A546_Pos001_S001	00-jxy9VEQDh3XLv2W9bTYNAb
0.586343		Nucleus	0.000	1.000	49	100000044	100000044	Mock anti-PSPC1-A546 8C-S-PSPC1 V2.00	0	4. Mock and anti-PSPC1-A546_Pos001_S001	00-jxy9VEQDh3XLv2W9bTYNAb
0.610519		Nucleus	0.000	1.000	50	100000045	100000045	Mock anti-PSPC1-A546 8C-S-PSPC1 V2.00	0	4. Mock and anti-PSPC1-A546_Pos001_S001	00-jxy9VEQDh3XLv2W9bTYNAb
0.533952		Nucleus	0.000	1.000	51	100000046	100000046	Mock anti-PSPC1-A546 8C-S-PSPC1 V2.00	0	4. Mock and anti-PSPC1-A546_Pos001_S001	00-jxy9VEQDh3XLv2W9bTYNAb
0.548441		Nucleus	0.000	1.000	52	100000047	100000047	Mock anti-PSPC1-A546 8C-S-PSPC1 V2.00	0	4. Mock and anti-PSPC1-A546_Pos001_S001	00-jxy9VEQDh3XLv2W9bTYNAb
0.502336		Nucleus	0.000	1.000	53	100000048	100000048	Mock anti-PSPC1-A546 8C-S-PSPC1 V2.00	0	4. Mock and anti-PSPC1-A546_Pos001_S001	00-jxy9VEQDh3XLv2W9bTYNAb
0.542234		Nucleus	0.000	1.000	54	100000049	100000049	Mock anti-PSPC1-A546 8C-S-PSPC1 V2.00	0	4. Mock and anti-PSPC1-A546_Pos001_S001	00-jxy9VEQDh3XLv2W9bTYNAb
0.616536		Nucleus	0.000	1.000	55	100000050	100000050	Mock anti-PSPC1-A546 8C-S-PSPC1 V2.00	0	4. Mock and anti-PSPC1-A546_Pos001_S001	00-jxy9VEQDh3XLv2W9bTYNAb
0.59335		Nucleus	0.000	1.000	56	100000051	100000051	Mock anti-PSPC1-A546 8C-S-PSPC1 V2.00	0	4. Mock and anti-PSPC1-A546_Pos001_S001	00-jxy9VEQDh3XLv2W9bTYNAb
0.600868		Nucleus	0.000	1.000	57	100000052	100000052	Mock anti-PSPC1-A546 8C-S-PSPC1 V2.00	0	4. Mock and anti-PSPC1-A546_Pos001_S001	00-jxy9VEQDh3XLv2W9bTYNAb
0.591118		Nucleus	0.000	1.000	58	100000053	100000053	Mock anti-PSPC1-A546 8C-S-PSPC1 V2.00	0	4. Mock and anti-PSPC1-A546_Pos001_S001	00-jxy9VEQDh3XLv2W9bTYNAb
0.604038		Nucleus	0.000	1.000	59	100000054	100000054	Mock anti-PSPC1-A546 8C-S-PSPC1 V2.00	0	4. Mock and anti-PSPC1-A546_Pos001_S001	00-jxy9VEQDh3XLv2W9bTYNAb
0.581636		Nucleus	0.000	1.000	60	100000055	100000055	Mock anti-PSPC1-A546 8C-S-PSPC1 V2.00	0	4. Mock and anti-PSPC1-A546_Pos001_S001	00-jxy9VEQDh3XLv2W9bTYNAb
0.57933		Nucleus	0.000	1.000	61	100000056	100000056	Mock anti-PSPC1-A546 8C-S-PSPC1 V2.00	0	4. Mock and anti-PSPC1-A546_Pos001_S001	00-jxy9VEQDh3XLv2W9bTYNAb
0.57425		Nucleus	0.000	1.000	62	100000057	100000057	Mock anti-PSPC1-A546 8C-S-PSPC1 V2.00	0	4. Mock and anti-PSPC1-A546_Pos001_S001	00-jxy9VEQDh3XLv2W9bTYNAb
0.549288		Nucleus	0.000	1.000	63	100000058	100000058	Mock anti-PSPC1-A546 8C-S-PSPC1 V2.00	0	4. Mock and anti-PSPC1-A546_Pos001_S001	00-jxy9VEQDh3XLv2W9bTYNAb
0.555115		Nucleus	0.000	1.000	64	100000059	100000059	Mock anti-PSPC1-A546 8C-S-PSPC1 V2.00	0	4. Mock and anti-PSPC1-A546_Pos001_S001	00-jxy9VEQDh3XLv2W9bTYNAb
0.565133		Nucleus	0.000	1.000	65	100000060	100000060	Mock anti-PSPC1-A546 8C-S-PSPC1 V2.00	0	4. Mock and anti-PSPC1-A546_Pos001_S001	00-jxy9VEQDh3XLv2W9bTYNAb
0.603068		Nucleus	0.000	1.000	66	100000061	100000061	Mock anti-PSPC1-A546 8C-S-PSPC1 V2.00	0	4. Mock and anti-PSPC1-A546_Pos001_S001	00-jxy9VEQDh3XLv2W9bTYNAb
0.580857		Nucleus	0.000	1.000	67	100000062	100000062	Mock anti-PSPC1-A546 8C-S-PSPC1 V2.00	0	4. Mock and anti-PSPC1-A546_Pos001_S001	00-jxy9VEQDh3XLv2W9bTYNAb
0.461485		Nucleus	0.000	1.000	68	100000063	100000063	Mock anti-PSPC1-A546 8C-S-PSPC1 V2.00	0	4. Mock and anti-PSPC1-A546_Pos001_S001	00-jxy9VEQDh3XLv2W9bTYNAb
0.587909		Nucleus	0.000	1.000	69	100000064	100000064	Mock anti-PSPC1-A546 8C-S-PSPC1 V2.00	0	4. Mock and anti-PSPC1-A546_Pos001_S001	00-jxy9VEQDh3XLv2W9bTYNAb
0.597653		Nucleus	0.000	1.000	70	100000065	100000065	Mock anti-PSPC1-A546 8C-S-PSPC1 V2.00	0	4. Mock and anti-PSPC1-A546_Pos001_S001	00-jxy9VEQDh3XLv2W9bTYNAb
0.621018		Nucleus	0.000	1.000	71	100000066	100000066	Mock anti-PSPC1-A546 8C-S-PSPC1 V2.00	0	4. Mock and anti-PSPC1-A546_Pos001_S001	00-jxy9VEQDh3XLv2W9bTYNAb
0.63733		Nucleus	0.000	1.000	72	100000067	100000067	Mock anti-PSPC1-A546 8C-S-PSPC1 V2.00	0	4. Mock and anti-PSPC1-A546_Pos001_S001	00-jxy9VEQDh3XLv2W9bTYNAb
0.632713		Nucleus	0.000	1.000	73	100000068	100000000	Mock anti-PSPC1-A546 8C-S-PSPC1 V2.00	0	4. Mock and anti-PSPC1-A546_Pos002_S001	00-rrutMCAH66hWFTKAvmQRRh
0.5254		Nucleus	0.000	1.000	74	100000069	100000001	Mock anti-PSPC1-A546 8C-S-PSPC1 V2.00	0	4. Mock and anti-PSPC1-A546_Pos002_S001	00-rrutMCAH66hWFTKAvmQRRh
0.608428		Nucleus	0.000	1.000	75	100000070	100000002	Mock anti-PSPC1-A546 8C-S-PSPC1 V2.00	0	4. Mock and anti-PSPC1-A546_Pos002_S001	00-rrutMCAH66hWFTKAvmQRRh
0.459221		Nucleus	0.000	1.000	76	100000071	100000003	Mock anti-PSPC1-A546 8C-S-PSPC1 V2.00	0	4. Mock and anti-PSPC1-A546_Pos002_S001	00-rrutMCAH66hWFTKAvmQRRh
0.571819		Nucleus	0.000	1.000	77	100000072	100000004	Mock anti-PSPC1-A546 8C-S-PSPC1 V2.00	0	4. Mock and anti-PSPC1-A546_Pos002_S001	00-rrutMCAH66hWFTKAvmQRRh
0.612302		Nucleus	0.000	1.000	78	100000073	100000005	Mock anti-PSPC1-A546 8C-S-PSPC1 V2.00	0	4. Mock and anti-PSPC1-A546_Pos002_S001	00-rrutMCAH66hWFTKAvmQRRh
0.58271		Nucleus	0.000	1.000	79	100000074	100000006	Mock anti-PSPC1-A546 8C-S-PSPC1 V2.00	0	4. Mock and anti-PSPC1-A546_Pos002_S001	00-rrutMCAH66hWFTKAvmQRRh
0.622774		Nucleus	0.000	1.000	80	100000075	100000007	Mock anti-PSPC1-A546 8C-S-PSPC1 V2.00	0	4. Mock and anti-PSPC1-A546_Pos002_S001	00-rrutMCAH66hWFTKAvmQRRh
0.620432		Nucleus	0.000	1.000	81	100000076	100000008	Mock anti-PSPC1-A546 8C-S-PSPC1 V2.00	0	4. Mock and anti-PSPC1-A546_Pos002_S001	00-rrutMCAH66hWFTKAvmQRRh
0.589234		Nucleus	0.000	1.000	82	100000077	100000009	Mock anti-PSPC1-A546 8C-S-PSPC1 V2.00	0	4. Mock and anti-PSPC1-A546_Pos002_S001	00-rrutMCAH66hWFTKAvmQRRh
0.641552		Nucleus	0.000	1.000	83	100000078	100000010	Mock anti-PSPC1-A546 8C-S-PSPC1 V2.00	0	4. Mock and anti-PSPC1-A546_Pos002_S001	00-rrutMCAH66hWFTKAvmQRRh
0.621109		Nucleus	0.000	1.000	84	100000079	100000011	Mock anti-PSPC1-A546 8C-S-PSPC1 V2.00	0	4. Mock and anti-PSPC1-A546_Pos002_S001	00-rrutMCAH66hWFTKAvmQRRh
0.505141		Nucleus	0.000	1.000	85	100000080	100000012	Mock anti-PSPC1-A546 8C-S-PSPC1 V2.00	0	4. Mock and anti-PSPC1-A546_Pos002_S001	00-rrutMCAH66hWFTKAvmQRRh
0.469155		Nucleus	0.000	1.000	86	100000081	100000013	Mock anti-PSPC1-A546 8C-S-PSPC1 V2.00	0	4. Mock and anti-PSPC1-A546_Pos002_S001	00-rrutMCAH66hWFTKAvmQRRh
0.483368		Nucleus	0.000	1.000	88	100000082	100000014	Mock anti-PSPC1-A546 8C-S-PSPC1 V2.00	0	4. Mock and anti-PSPC1-A546_Pos002_S001	00-rrutMCAH66hWFTKAvmQRRh
0.593597		Nucleus	0.000	1.000	89	100000083	100000015	Mock anti-PSPC1-A546 8C-S-PSPC1 V2.00	0	4. Mock and anti-PSPC1-A546_Pos002_S001	00-rrutMCAH66hWFTKAvmQRRh
0.673844		Nucleus	0.000	1.000	90	100000084	100000016	Mock anti-PSPC1-A546 8C-S-PSPC1 V2.00	0	4. Mock and anti-PSPC1-A546_Pos002_S001	00-rrutMCAH66hWFTKAvmQRRh
0.581147		Nucleus	0.000	1.000	91	100000085	100000017	Mock anti-PSPC1-A546 8C-S-PSPC1 V2.00	0	4. Mock and anti-PSPC1-A546_Pos002_S001	00-rrutMCAH66hWFTKAvmQRRh
0.593836		Nucleus	0.000	1.000	92	100000086	100000018	Mock anti-PSPC1-A546 8C-S-PSPC1 V2.00	0	4. Mock and anti-PSPC1-A546_Pos002_S001	00-rrutMCAH66hWFTKAvmQRRh
0.6037		Nucleus	0.000	1.000	93	100000087	100000019	Mock anti-PSPC1-A546 8C-S-PSPC1 V2.00	0	4. Mock and anti-PSPC1-A546_Pos002_S001	00-rrutMCAH66hWFTKAvmQRRh
0.628332		Nucleus	0.000	1.000	94	100000088	100000020	Mock anti-PSPC1-A546 8C-S-PSPC1 V2.00	0	4. Mock and anti-PSPC1-A546_Pos002_S001	00-rrutMCAH66hWFTKAvmQRRh
0.622239		Nucleus	0.000	1.000	95	100000089	100000021	Mock anti-PSPC1-A546 8C-S-PSPC1 V2.00	0	4. Mock and anti-PSPC1-A546_Pos002_S001	00-rrutMCAH66hWFTKAvmQRRh
0.53738		Nucleus	0.000	1.000	96	100000090	100000022	Mock anti-PSPC1-A546 8C-S-PSPC1 V2.00	0	4. Mock and anti-PSPC1-A546_Pos002_S001	00-rrutMCAH66hWFTKAvmQRRh
0.548762		Nucleus	0.000	1.000	97	100000091	100000023	Mock anti-PSPC1-A546 8C-S-PSPC1 V2.00	0	4. Mock and anti-PSPC1-A546_Pos002_S001	00-rrutMCAH66hWFTKAvmQRRh
0.532553		Nucleus	0.000	1.000	98	100000092	100000024	Mock anti-PSPC1-A546 8C-S-PSPC1 V2.00	0	4. Mock and anti-PSPC1-A546_Pos002_S001	00-rrutMCAH66hWFTKAvmQRRh
0.613599		Nucleus	0.000	1.000	99	100000093	100000025	Mock anti-PSPC1-A546 8C-S-PSPC1 V2.00	0	4. Mock and anti-PSPC1-A546_Pos002_S001	00-rrutMCAH66hWFTKAvmQRRh
0.648103		Nucleus	0.000	1.000	100	100000094	100000026	Mock anti-PSPC1-A546 8C-S-PSPC1 V2.00	0	4. Mock and anti-PSPC1-A546_Pos002_S001	00-rrutMCAH66hWFTKAvmQRRh
0.609276		Nucleus	0.000	1.000	101	100000095	100000027	Mock anti-PSPC1-A546 8C-S-PSPC1 V2.00	0	4. Mock and anti-PSPC1-A546_Pos002_S001	00-rrutMCAH66hWFTKAvmQRRh
0.62915		Nucleus	0.000	1.000	102	100000096	100000028	Mock anti-PSPC1-A546 8C-S-PSPC1 V2.00	0	4. Mock and anti-PSPC1-A546_Pos002_S001	00-rrutMCAH66hWFTKAvmQRRh
0.57189		Nucleus	0.000	1.000	103	100000097	100000029	Mock anti-PSPC1-A546 8C-S-PSPC1 V2.00	0	4. Mock and anti-PSPC1-A546_Pos002_S001	00-rrutMCAH66hWFTKAvmQRRh
0.588082		Nucleus	0.000	1.000	104	100000098	100000030	Mock anti-PSPC1-A546 8C-S-PSPC1 V2.00	0	4. Mock and anti-PSPC1-A546_Pos002_S001	00-rrutMCAH66hWFTKAvmQRRh
0.656538		Nucleus	0.000	1.000	105	100000099	100000031	Mock anti-PSPC1-A546 8C-S-PSPC1 V2.00	0	4. Mock and anti-PSPC1-A546_Pos002_S001	00-rrutMCAH66hWFTKAvmQRRh
0.616899		Nucleus	0.000	1.000	106	100000100	100000032	Mock anti-PSPC1-A546 8C-S-PSPC1 V2.00	0	4. Mock and anti-PSPC1-A546_Pos002_S001	00-rrutMCAH66hWFTKAvmQRRh
0.616318		Nucleus	0.000	1.000	107	100000101	100000033	Mock anti-PSPC1-A546 8C-S-PSPC1 V2.00	0	4. Mock and anti-PSPC1-A546_Pos002_S001	00-rrutMCAH66hWFTKAvmQRRh
0.644052		Nucleus	0.000	1.000	108	100000102	100000034	Mock anti-PSPC1-A546 8C-S-PSPC1 V2.00	0	4. Mock and anti-PSPC1-A546_Pos002_S001	00-rrutMCAH66hWFTKAvmQRRh
0.652234		Nucleus	0.000	1.000	109	100000103	100000035	Mock anti-PSPC1-A546 8C-S-PSPC1 V2.00	0	4. Mock and anti-PSPC1-A546_Pos002_S001	00-rrutMCAH66hWFTKAvmQRRh
0.616073		Nucleus	0.000	1.000	110	100000104	100000036	Mock anti-PSPC1-A546 8C-S-PSPC1 V2.00	0	4. Mock and anti-PSPC1-A546_Pos002_S001	00-rrutMCAH66hWFTKAvmQRRh
0.600779		Nucleus	0.000	1.000	111	100000105	100000037	Mock anti-PSPC1-A546 8C-S-PSPC1 V2.00	0	4. Mock and anti-PSPC1-A546_Pos002_S001	00-rrutMCAH66hWFTKAvmQRRh
0.661543		Nucleus	0.000	1.000	112	100000106	100000038	Mock anti-PSPC1-A546 8C-S-PSPC1 V2.00	0	4. Mock and anti-PSPC1-A546_Pos002_S001	00-rrutMCAH66hWFTKAvmQRRh
0.656187		Nucleus	0.000	1.000	113	100000107	100000039	Mock anti-PSPC1-A546 8C-S-PSPC1 V2.00	0	4. Mock and anti-PSPC1-A546_Pos002_S001	00-rrutMCAH66hWFTKAvmQRRh
0.653872		Nucleus	0.000	1.000	114	100000108	100000040	Mock anti-PSPC1-A546 8C-S-PSPC1 V2.00	0	4. Mock and anti-PSPC1-A546_Pos002_S001	00-rrutMCAH66hWFTKAvmQRRh
0.675546		Nucleus	0.000	1.000	115	100000109	100000041	Mock anti-PSPC1-A546 8C-S-PSPC1 V2.00	0	4. Mock and anti-PSPC1-A546_Pos002_S001	00-rrutMCAH66hWFTKAvmQRRh
0.533114		Nucleus	0.000	1.000	117	100000110	100000000	Mock anti-PSPC1-A546 8C-S-PSPC1 V2.00	0	4. Mock and anti-PSPC1-A546_Pos003_S001	00-SLqcLo3KUNnMKE3CMkfjab
0.603092		Nucleus	0.000	1.000	118	100000111	100000001	Mock anti-PSPC1-A546 8C-S-PSPC1 V2.00	0	4. Mock and anti-PSPC1-A546_Pos003_S001	00-SLqcLo3KUNnMKE3CMkfjab
0.550545		Nucleus	0.000	1.000	119	100000112	100000002	Mock anti-PSPC1-A546 8C-S-PSPC1 V2.00	0	4. Mock and anti-PSPC1-A546_Pos003_S001	00-SLqcLo3KUNnMKE3CMkfjab
0.59954		Nucleus	0.000	1.000	120	100000113	100000003	Mock anti-PSPC1-A546 8C-S-PSPC1 V2.00	0	4. Mock and anti-PSPC1-A546_Pos003_S001	00-SLqcLo3KUNnMKE3CMkfjab
0.564803		Nucleus	0.000	1.000	121	100000114	100000004	Mock anti-PSPC1-A546 8C-S-PSPC1 V2.00	0	4. Mock and anti-PSPC1-A546_Pos003_S001	00-SLqcLo3KUNnMKE3CMkfjab
0.559113		Nucleus	0.000	1.000	122	100000115	100000005	Mock anti-PSPC1-A546 8C-S-PSPC1 V2.00	0	4. Mock and anti-PSPC1-A546_Pos003_S001	00-SLqcLo3KUNnMKE3CMkfjab
0.571347		Nucleus	0.000	1.000	123	100000116	100000006	Mock anti-PSPC1-A546 8C-S-PSPC1 V2.00	0	4. Mock and anti-PSPC1-A546_Pos003_S001	00-SLqcLo3KUNnMKE3CMkfjab
0.495768		Nucleus	0.000	1.000	124	100000117	100000007	Mock anti-PSPC1-A546 8C-S-PSPC1 V2.00	0	4. Mock and anti-PSPC1-A546_Pos003_S001	00-SLqcLo3KUNnMKE3CMkfjab
0.581278		Nucleus	0.000	1.000	125	100000118	100000008	Mock anti-PSPC1-A546 8C-S-PSPC1 V2.00	0	4. Mock and anti-PSPC1-A546_Pos003_S001	00-SLqcLo3KUNnMKE3CMkfjab
0.501862		Nucleus	0.000	1.000	126	100000119	100000009	Mock anti-PSPC1-A546 8C-S-PSPC1 V2.00	0	4. Mock and anti-PSPC1-A546_Pos003_S001	00-SLqcLo3KUNnMKE3CMkfjab
0.577128		Nucleus	0.000	1.000	127	100000120	100000010	Mock anti-PSPC1-A546 8C-S-PSPC1 V2.00	0	4. Mock and anti-PSPC1-A546_Pos003_S001	00-SLqcLo3KUNnMKE3CMkfjab
0.495247		Nucleus	0.000	1.000	128	100000121	100000011	Mock anti-PSPC1-A546 8C-S-PSPC1 V2.00	0	4. Mock and anti-PSPC1-A546_Pos003_S001	00-SLqcLo3KUNnMKE3CMkfjab
0.565391		Nucleus	0.000	1.000	129	100000122	100000012	Mock anti-PSPC1-A546 8C-S-PSPC1 V2.00	0	4. Mock and anti-PSPC1-A546_Pos003_S001	00-SLqcLo3KUNnMKE3CMkfjab
0.501153		Nucleus	0.000	1.000	130	100000123	100000013	Mock anti-PSPC1-A546 8C-S-PSPC1 V2.00	0	4. Mock and anti-PSPC1-A546_Pos003_S001	00-SLqcLo3KUNnMKE3CMkfjab
0.538229		Nucleus	0.000	1.000	131	100000124	100000014	Mock anti-PSPC1-A546 8C-S-PSPC1 V2.00	0	4. Mock and anti-PSPC1-A546_Pos003_S001	00-SLqcLo3KUNnMKE3CMkfjab
0.559423		Nucleus	0.000	1.000	133	100000125	100000015	Mock anti-PSPC1-A546 8C-S-PSPC1 V2.00	0	4. Mock and anti-PSPC1-A546_Pos003_S001	00-SLqcLo3KUNnMKE3CMkfjab
0.555963		Nucleus	0.000	1.000	134	100000126	100000016	Mock anti-PSPC1-A546 8C-S-PSPC1 V2.00	0	4. Mock and anti-PSPC1-A546_Pos003_S001	00-SLqcLo3KUNnMKE3CMkfjab
0.538551		Nucleus	0.000	1.000	135	100000127	100000000	Mock anti-PSPC1-A546 8C-S-PSPC1 V2.00	0	4. Mock and anti-PSPC1-A546_Pos004_S001	00-sb5P3RAcphkUsSEg93rjyg
0.519062		Nucleus	0.000	1.000	136	100000128	100000001	Mock anti-PSPC1-A546 8C-S-PSPC1 V2.00	0	4. Mock and anti-PSPC1-A546_Pos004_S001	00-sb5P3RAcphkUsSEg93rjyg
0.561986		Nucleus	0.000	1.000	137	100000129	100000002	Mock anti-PSPC1-A546 8C-S-PSPC1 V2.00	0	4. Mock and anti-PSPC1-A546_Pos004_S001	00-sb5P3RAcphkUsSEg93rjyg
0.55839		Nucleus	0.000	1.000	138	100000130	100000003	Mock anti-PSPC1-A546 8C-S-PSPC1 V2.00	0	4. Mock and anti-PSPC1-A546_Pos004_S001	00-sb5P3RAcphkUsSEg93rjyg
0.443727		Nucleus	0.000	1.000	139	100000131	100000004	Mock anti-PSPC1-A546 8C-S-PSPC1 V2.00	0	4. Mock and anti-PSPC1-A546_Pos004_S001	00-sb5P3RAcphkUsSEg93rjyg
0.492179		Nucleus	0.000	1.000	140	100000132	100000005	Mock anti-PSPC1-A546 8C-S-PSPC1 V2.00	0	4. Mock and anti-PSPC1-A546_Pos004_S001	00-sb5P3RAcphkUsSEg93rjyg
0.582398		Nucleus	0.000	1.000	141	100000133	100000006	Mock anti-PSPC1-A546 8C-S-PSPC1 V2.00	0	4. Mock and anti-PSPC1-A546_Pos004_S001	00-sb5P3RAcphkUsSEg93rjyg
0.522303		Nucleus	0.000	1.000	142	100000134	100000007	Mock anti-PSPC1-A546 8C-S-PSPC1 V2.00	0	4. Mock and anti-PSPC1-A546_Pos004_S001	00-sb5P3RAcphkUsSEg93rjyg
0.506014		Nucleus	0.000	1.000	143	100000135	100000008	Mock anti-PSPC1-A546 8C-S-PSPC1 V2.00	0	4. Mock and anti-PSPC1-A546_Pos004_S001	00-sb5P3RAcphkUsSEg93rjyg
0.52033		Nucleus	0.000	1.000	144	100000136	100000009	Mock anti-PSPC1-A546 8C-S-PSPC1 V2.00	0	4. Mock and anti-PSPC1-A546_Pos004_S001	00-sb5P3RAcphkUsSEg93rjyg
0.577496		Nucleus	0.000	1.000	145	100000137	100000010	Mock anti-PSPC1-A546 8C-S-PSPC1 V2.00	0	4. Mock and anti-PSPC1-A546_Pos004_S001	00-sb5P3RAcphkUsSEg93rjyg
0.625704		Nucleus	0.000	1.000	146	100000138	100000011	Mock anti-PSPC1-A546 8C-S-PSPC1 V2.00	0	4. Mock and anti-PSPC1-A546_Pos004_S001	00-sb5P3RAcphkUsSEg93rjyg
0.570713		Nucleus	0.000	1.000	147	100000139	100000012	Mock anti-PSPC1-A546 8C-S-PSPC1 V2.00	0	4. Mock and anti-PSPC1-A546_Pos004_S001	00-sb5P3RAcphkUsSEg93rjyg
0.511342		Nucleus	0.000	1.000	148	100000140	100000013	Mock anti-PSPC1-A546 8C-S-PSPC1 V2.00	0	4. Mock and anti-PSPC1-A546_Pos004_S001	00-sb5P3RAcphkUsSEg93rjyg
0.531521		Nucleus	0.000	1.000	149	100000141	100000014	Mock anti-PSPC1-A546 8C-S-PSPC1 V2.00	0	4. Mock and anti-PSPC1-A546_Pos004_S001	00-sb5P3RAcphkUsSEg93rjyg
0.55584		Nucleus	0.000	1.000	150	100000142	100000015	Mock anti-PSPC1-A546 8C-S-PSPC1 V2.00	0	4. Mock and anti-PSPC1-A546_Pos004_S001	00-sb5P3RAcphkUsSEg93rjyg
0.538695		Nucleus	0.000	1.000	152	100000143	100000016	Mock anti-PSPC1-A546 8C-S-PSPC1 V2.00	0	4. Mock and anti-PSPC1-A546_Pos004_S001	00-sb5P3RAcphkUsSEg93rjyg
0.520828		Nucleus	0.000	1.000	153	100000144	100000017	Mock anti-PSPC1-A546 8C-S-PSPC1 V2.00	0	4. Mock and anti-PSPC1-A546_Pos004_S001	00-sb5P3RAcphkUsSEg93rjyg
0.492029		Nucleus	0.000	1.000	154	100000145	100000018	Mock anti-PSPC1-A546 8C-S-PSPC1 V2.00	0	4. Mock and anti-PSPC1-A546_Pos004_S001	00-sb5P3RAcphkUsSEg93rjyg
0.589838		Nucleus	0.000	1.000	155	100000146	100000019	Mock anti-PSPC1-A546 8C-S-PSPC1 V2.00	0	4. Mock and anti-PSPC1-A546_Pos004_S001	00-sb5P3RAcphkUsSEg93rjyg
0.536205		Nucleus	0.000	1.000	156	100000147	100000020	Mock anti-PSPC1-A546 8C-S-PSPC1 V2.00	0	4. Mock and anti-PSPC1-A546_Pos004_S001	00-sb5P3RAcphkUsSEg93rjyg
0.549051		Nucleus	0.000	1.000	157	100000148	100000021	Mock anti-PSPC1-A546 8C-S-PSPC1 V2.00	0	4. Mock and anti-PSPC1-A546_Pos004_S001	00-sb5P3RAcphkUsSEg93rjyg
0.512761		Nucleus	0.000	1.000	158	100000149	100000022	Mock anti-PSPC1-A546 8C-S-PSPC1 V2.00	0	4. Mock and anti-PSPC1-A546_Pos004_S001	00-sb5P3RAcphkUsSEg93rjyg
0.505585		Nucleus	0.000	1.000	159	100000150	100000023	Mock anti-PSPC1-A546 8C-S-PSPC1 V2.00	0	4. Mock and anti-PSPC1-A546_Pos004_S001	00-sb5P3RAcphkUsSEg93rjyg
0.544989		Nucleus	0.000	1.000	160	100000151	100000024	Mock anti-PSPC1-A546 8C-S-PSPC1 V2.00	0	4. Mock and anti-PSPC1-A546_Pos004_S001	00-sb5P3RAcphkUsSEg93rjyg
0.607454		Nucleus	0.000	1.000	161	100000152	100000025	Mock anti-PSPC1-A546 8C-S-PSPC1 V2.00	0	4. Mock and anti-PSPC1-A546_Pos004_S001	00-sb5P3RAcphkUsSEg93rjyg
0.596926		Nucleus	0.000	1.000	162	100000153	100000026	Mock anti-PSPC1-A546 8C-S-PSPC1 V2.00	0	4. Mock and anti-PSPC1-A546_Pos004_S001	00-sb5P3RAcphkUsSEg93rjyg
0.487875		Nucleus	0.000	1.000	163	100000154	100000027	Mock anti-PSPC1-A546 8C-S-PSPC1 V2.00	0	4. Mock and anti-PSPC1-A546_Pos004_S001	00-sb5P3RAcphkUsSEg93rjyg
0.513324		Nucleus	0.000	1.000	164	100000155	100000028	Mock anti-PSPC1-A546 8C-S-PSPC1 V2.00	0	4. Mock and anti-PSPC1-A546_Pos004_S001	00-sb5P3RAcphkUsSEg93rjyg
0.612885		Nucleus	0.000	1.000	165	100000156	100000029	Mock anti-PSPC1-A546 8C-S-PSPC1 V2.00	0	4. Mock and anti-PSPC1-A546_Pos004_S001	00-sb5P3RAcphkUsSEg93rjyg
0.613615		Nucleus	0.000	1.000	166	100000157	100000030	Mock anti-PSPC1-A546 8C-S-PSPC1 V2.00	0	4. Mock and anti-PSPC1-A546_Pos004_S001	00-sb5P3RAcphkUsSEg93rjyg
0.535959		Nucleus	0.000	1.000	167	100000158	100000031	Mock anti-PSPC1-A546 8C-S-PSPC1 V2.00	0	4. Mock and anti-PSPC1-A546_Pos004_S001	00-sb5P3RAcphkUsSEg93rjyg
0.61131		Nucleus	0.000	1.000	168	100000159	100000032	Mock anti-PSPC1-A546 8C-S-PSPC1 V2.00	0	4. Mock and anti-PSPC1-A546_Pos004_S001	00-sb5P3RAcphkUsSEg93rjyg
0.530032		Nucleus	0.000	1.000	171	100000160	100000000	Mock anti-PSPC1-A546 8C-S-PSPC1 V2.00	0	4. Mock and anti-PSPC1-A546_Pos005_S001	00-3HkvUruN5Hjrw8gQYa7wUG
0.520175		Nucleus	0.000	1.000	172	100000161	100000001	Mock anti-PSPC1-A546 8C-S-PSPC1 V2.00	0	4. Mock and anti-PSPC1-A546_Pos005_S001	00-3HkvUruN5Hjrw8gQYa7wUG
0.579608		Nucleus	0.000	1.000	173	100000162	100000002	Mock anti-PSPC1-A546 8C-S-PSPC1 V2.00	0	4. Mock and anti-PSPC1-A546_Pos005_S001	00-3HkvUruN5Hjrw8gQYa7wUG
0.538456		Nucleus	0.000	1.000	175	100000163	100000003	Mock anti-PSPC1-A546 8C-S-PSPC1 V2.00	0	4. Mock and anti-PSPC1-A546_Pos005_S001	00-3HkvUruN5Hjrw8gQYa7wUG
0.532641		Nucleus	0.000	1.000	176	100000164	100000004	Mock anti-PSPC1-A546 8C-S-PSPC1 V2.00	0	4. Mock and anti-PSPC1-A546_Pos005_S001	00-3HkvUruN5Hjrw8gQYa7wUG
0.597558		Nucleus	0.000	1.000	177	100000165	100000005	Mock anti-PSPC1-A546 8C-S-PSPC1 V2.00	0	4. Mock and anti-PSPC1-A546_Pos005_S001	00-3HkvUruN5Hjrw8gQYa7wUG
0.520758		Nucleus	0.000	1.000	178	100000166	100000006	Mock anti-PSPC1-A546 8C-S-PSPC1 V2.00	0	4. Mock and anti-PSPC1-A546_Pos005_S001	00-3HkvUruN5Hjrw8gQYa7wUG
0.589275		Nucleus	0.000	1.000	179	100000167	100000000	Mock anti-PSPC1-A546 8C-S-PSPC1 V2.00	0	4. Mock and anti-PSPC1-A546_Pos006_S001	00-kxqVrXAvRr9ZpftvgLv26j
0.609105		Nucleus	0.000	1.000	180	100000168	100000001	Mock anti-PSPC1-A546 8C-S-PSPC1 V2.00	0	4. Mock and anti-PSPC1-A546_Pos006_S001	00-kxqVrXAvRr9ZpftvgLv26j
0.59498		Nucleus	0.000	1.000	181	100000169	100000002	Mock anti-PSPC1-A546 8C-S-PSPC1 V2.00	0	4. Mock and anti-PSPC1-A546_Pos006_S001	00-kxqVrXAvRr9ZpftvgLv26j
0.619176		Nucleus	0.000	1.000	182	100000170	100000003	Mock anti-PSPC1-A546 8C-S-PSPC1 V2.00	0	4. Mock and anti-PSPC1-A546_Pos006_S001	00-kxqVrXAvRr9ZpftvgLv26j
0.626609		Nucleus	0.000	1.000	183	100000171	100000004	Mock anti-PSPC1-A546 8C-S-PSPC1 V2.00	0	4. Mock and anti-PSPC1-A546_Pos006_S001	00-kxqVrXAvRr9ZpftvgLv26j
0.627824		Nucleus	0.000	1.000	184	100000172	100000005	Mock anti-PSPC1-A546 8C-S-PSPC1 V2.00	0	4. Mock and anti-PSPC1-A546_Pos006_S001	00-kxqVrXAvRr9ZpftvgLv26j
0.627578		Nucleus	0.000	1.000	186	100000173	100000006	Mock anti-PSPC1-A546 8C-S-PSPC1 V2.00	0	4. Mock and anti-PSPC1-A546_Pos006_S001	00-kxqVrXAvRr9ZpftvgLv26j
0.562567		Nucleus	0.000	1.000	187	100000174	100000007	Mock anti-PSPC1-A546 8C-S-PSPC1 V2.00	0	4. Mock and anti-PSPC1-A546_Pos006_S001	00-kxqVrXAvRr9ZpftvgLv26j
0.576855		Nucleus	0.000	1.000	188	100000175	100000008	Mock anti-PSPC1-A546 8C-S-PSPC1 V2.00	0	4. Mock and anti-PSPC1-A546_Pos006_S001	00-kxqVrXAvRr9ZpftvgLv26j
0.608119		Nucleus	0.000	1.000	191	100000176	100000009	Mock anti-PSPC1-A546 8C-S-PSPC1 V2.00	0	4. Mock and anti-PSPC1-A546_Pos006_S001	00-kxqVrXAvRr9ZpftvgLv26j
0.603424		Nucleus	0.000	1.000	192	100000177	100000010	Mock anti-PSPC1-A546 8C-S-PSPC1 V2.00	0	4. Mock and anti-PSPC1-A546_Pos006_S001	00-kxqVrXAvRr9ZpftvgLv26j
0.513897		Nucleus	0.000	1.000	193	100000178	100000011	Mock anti-PSPC1-A546 8C-S-PSPC1 V2.00	0	4. Mock and anti-PSPC1-A546_Pos006_S001	00-kxqVrXAvRr9ZpftvgLv26j
0.616415		Nucleus	0.000	1.000	194	100000179	100000012	Mock anti-PSPC1-A546 8C-S-PSPC1 V2.00	0	4. Mock and anti-PSPC1-A546_Pos006_S001	00-kxqVrXAvRr9ZpftvgLv26j
0.4755		Nucleus	0.000	1.000	195	100000180	100000013	Mock anti-PSPC1-A546 8C-S-PSPC1 V2.00	0	4. Mock and anti-PSPC1-A546_Pos006_S001	00-kxqVrXAvRr9ZpftvgLv26j
0.624974		Nucleus	0.000	1.000	196	100000181	100000014	Mock anti-PSPC1-A546 8C-S-PSPC1 V2.00	0	4. Mock and anti-PSPC1-A546_Pos006_S001	00-kxqVrXAvRr9ZpftvgLv26j
0.434996		Nucleus	0.000	1.000	197	100000182	100000015	Mock anti-PSPC1-A546 8C-S-PSPC1 V2.00	0	4. Mock and anti-PSPC1-A546_Pos006_S001	00-kxqVrXAvRr9ZpftvgLv26j
0.569452		Nucleus	0.000	1.000	198	100000183	100000016	Mock anti-PSPC1-A546 8C-S-PSPC1 V2.00	0	4. Mock and anti-PSPC1-A546_Pos006_S001	00-kxqVrXAvRr9ZpftvgLv26j
0.605826		Nucleus	0.000	1.000	199	100000184	100000017	Mock anti-PSPC1-A546 8C-S-PSPC1 V2.00	0	4. Mock and anti-PSPC1-A546_Pos006_S001	00-kxqVrXAvRr9ZpftvgLv26j
0.429124		Nucleus	0.000	1.000	200	100000185	100000018	Mock anti-PSPC1-A546 8C-S-PSPC1 V2.00	0	4. Mock and anti-PSPC1-A546_Pos006_S001	00-kxqVrXAvRr9ZpftvgLv26j
0.494209		Nucleus	0.000	1.000	201	100000186	100000019	Mock anti-PSPC1-A546 8C-S-PSPC1 V2.00	0	4. Mock and anti-PSPC1-A546_Pos006_S001	00-kxqVrXAvRr9ZpftvgLv26j
0.641106		Nucleus	0.000	1.000	202	100000187	100000020	Mock anti-PSPC1-A546 8C-S-PSPC1 V2.00	0	4. Mock and anti-PSPC1-A546_Pos006_S001	00-kxqVrXAvRr9ZpftvgLv26j
0.524007		Nucleus	0.000	1.000	204	100000188	100000000	Mock anti-PSPC1-A546 8C-S-PSPC1 V2.00	0	4. Mock and anti-PSPC1-A546_Pos007_S001	00-iCfBg7MWtoTFRM5CUqKybb
0.484597		Nucleus	0.000	1.000	205	100000189	100000001	Mock anti-PSPC1-A546 8C-S-PSPC1 V2.00	0	4. Mock and anti-PSPC1-A546_Pos007_S001	00-iCfBg7MWtoTFRM5CUqKybb
0.465169		Nucleus	0.000	1.000	206	100000190	100000002	Mock anti-PSPC1-A546 8C-S-PSPC1 V2.00	0	4. Mock and anti-PSPC1-A546_Pos007_S001	00-iCfBg7MWtoTFRM5CUqKybb
0.555438		Nucleus	0.000	1.000	207	100000191	100000003	Mock anti-PSPC1-A546 8C-S-PSPC1 V2.00	0	4. Mock and anti-PSPC1-A546_Pos007_S001	00-iCfBg7MWtoTFRM5CUqKybb
0.525542		Nucleus	0.000	1.000	208	100000192	100000004	Mock anti-PSPC1-A546 8C-S-PSPC1 V2.00	0	4. Mock and anti-PSPC1-A546_Pos007_S001	00-iCfBg7MWtoTFRM5CUqKybb
0.514064		Nucleus	0.000	1.000	209	100000193	100000005	Mock anti-PSPC1-A546 8C-S-PSPC1 V2.00	0	4. Mock and anti-PSPC1-A546_Pos007_S001	00-iCfBg7MWtoTFRM5CUqKybb
0.511127		Nucleus	0.000	1.000	210	100000194	100000006	Mock anti-PSPC1-A546 8C-S-PSPC1 V2.00	0	4. Mock and anti-PSPC1-A546_Pos007_S001	00-iCfBg7MWtoTFRM5CUqKybb
0.57739		Nucleus	0.000	1.000	211	100000195	100000007	Mock anti-PSPC1-A546 8C-S-PSPC1 V2.00	0	4. Mock and anti-PSPC1-A546_Pos007_S001	00-iCfBg7MWtoTFRM5CUqKybb
0.503933		Nucleus	0.000	1.000	212	100000196	100000008	Mock anti-PSPC1-A546 8C-S-PSPC1 V2.00	0	4. Mock and anti-PSPC1-A546_Pos007_S001	00-iCfBg7MWtoTFRM5CUqKybb
0.484167		Nucleus	0.000	1.000	213	100000197	100000009	Mock anti-PSPC1-A546 8C-S-PSPC1 V2.00	0	4. Mock and anti-PSPC1-A546_Pos007_S001	00-iCfBg7MWtoTFRM5CUqKybb
0.514522		Nucleus	0.000	1.000	214	100000198	100000010	Mock anti-PSPC1-A546 8C-S-PSPC1 V2.00	0	4. Mock and anti-PSPC1-A546_Pos007_S001	00-iCfBg7MWtoTFRM5CUqKybb
0.55259		Nucleus	0.000	1.000	215	100000199	100000011	Mock anti-PSPC1-A546 8C-S-PSPC1 V2.00	0	4. Mock and anti-PSPC1-A546_Pos007_S001	00-iCfBg7MWtoTFRM5CUqKybb
0.539556		Nucleus	0.000	1.000	216	100000200	100000012	Mock anti-PSPC1-A546 8C-S-PSPC1 V2.00	0	4. Mock and anti-PSPC1-A546_Pos007_S001	00-iCfBg7MWtoTFRM5CUqKybb
0.573689		Nucleus	0.000	1.000	217	100000201	100000013	Mock anti-PSPC1-A546 8C-S-PSPC1 V2.00	0	4. Mock and anti-PSPC1-A546_Pos007_S001	00-iCfBg7MWtoTFRM5CUqKybb
0.497272		Nucleus	0.000	1.000	218	100000202	100000014	Mock anti-PSPC1-A546 8C-S-PSPC1 V2.00	0	4. Mock and anti-PSPC1-A546_Pos007_S001	00-iCfBg7MWtoTFRM5CUqKybb
0.541565		Nucleus	0.000	1.000	219	100000203	100000015	Mock anti-PSPC1-A546 8C-S-PSPC1 V2.00	0	4. Mock and anti-PSPC1-A546_Pos007_S001	00-iCfBg7MWtoTFRM5CUqKybb
0.584513		Nucleus	0.000	1.000	220	100000204	100000016	Mock anti-PSPC1-A546 8C-S-PSPC1 V2.00	0	4. Mock and anti-PSPC1-A546_Pos007_S001	00-iCfBg7MWtoTFRM5CUqKybb
0.568309		Nucleus	0.000	1.000	221	100000205	100000017	Mock anti-PSPC1-A546 8C-S-PSPC1 V2.00	0	4. Mock and anti-PSPC1-A546_Pos007_S001	00-iCfBg7MWtoTFRM5CUqKybb
0.558485		Nucleus	0.000	1.000	222	100000206	100000018	Mock anti-PSPC1-A546 8C-S-PSPC1 V2.00	0	4. Mock and anti-PSPC1-A546_Pos007_S001	00-iCfBg7MWtoTFRM5CUqKybb
0.58567		Nucleus	0.000	1.000	223	100000207	100000019	Mock anti-PSPC1-A546 8C-S-PSPC1 V2.00	0	4. Mock and anti-PSPC1-A546_Pos007_S001	00-iCfBg7MWtoTFRM5CUqKybb
0.597859		Nucleus	0.000	1.000	224	100000208	100000020	Mock anti-PSPC1-A546 8C-S-PSPC1 V2.00	0	4. Mock and anti-PSPC1-A546_Pos007_S001	00-iCfBg7MWtoTFRM5CUqKybb
0.532584		Nucleus	0.000	1.000	225	100000209	100000021	Mock anti-PSPC1-A546 8C-S-PSPC1 V2.00	0	4. Mock and anti-PSPC1-A546_Pos007_S001	00-iCfBg7MWtoTFRM5CUqKybb
0.551203		Nucleus	0.000	1.000	226	100000210	100000022	Mock anti-PSPC1-A546 8C-S-PSPC1 V2.00	0	4. Mock and anti-PSPC1-A546_Pos007_S001	00-iCfBg7MWtoTFRM5CUqKybb
0.51071		Nucleus	0.000	1.000	227	100000211	100000023	Mock anti-PSPC1-A546 8C-S-PSPC1 V2.00	0	4. Mock and anti-PSPC1-A546_Pos007_S001	00-iCfBg7MWtoTFRM5CUqKybb
0.471166		Nucleus	0.000	1.000	228	100000212	100000024	Mock anti-PSPC1-A546 8C-S-PSPC1 V2.00	0	4. Mock and anti-PSPC1-A546_Pos007_S001	00-iCfBg7MWtoTFRM5CUqKybb
0.598077		Nucleus	0.000	1.000	229	100000213	100000025	Mock anti-PSPC1-A546 8C-S-PSPC1 V2.00	0	4. Mock and anti-PSPC1-A546_Pos007_S001	00-iCfBg7MWtoTFRM5CUqKybb
0.535499		Nucleus	0.000	1.000	230	100000214	100000026	Mock anti-PSPC1-A546 8C-S-PSPC1 V2.00	0	4. Mock and anti-PSPC1-A546_Pos007_S001	00-iCfBg7MWtoTFRM5CUqKybb
0.53529		Nucleus	0.000	1.000	231	100000215	100000027	Mock anti-PSPC1-A546 8C-S-PSPC1 V2.00	0	4. Mock and anti-PSPC1-A546_Pos007_S001	00-iCfBg7MWtoTFRM5CUqKybb
0.550846		Nucleus	0.000	1.000	232	100000216	100000028	Mock anti-PSPC1-A546 8C-S-PSPC1 V2.00	0	4. Mock and anti-PSPC1-A546_Pos007_S001	00-iCfBg7MWtoTFRM5CUqKybb
0.547241		Nucleus	0.000	1.000	233	100000217	100000029	Mock anti-PSPC1-A546 8C-S-PSPC1 V2.00	0	4. Mock and anti-PSPC1-A546_Pos007_S001	00-iCfBg7MWtoTFRM5CUqKybb
0.548306		Nucleus	0.000	1.000	234	100000218	100000030	Mock anti-PSPC1-A546 8C-S-PSPC1 V2.00	0	4. Mock and anti-PSPC1-A546_Pos007_S001	00-iCfBg7MWtoTFRM5CUqKybb
0.577105		Nucleus	0.000	1.000	235	100000219	100000031	Mock anti-PSPC1-A546 8C-S-PSPC1 V2.00	0	4. Mock and anti-PSPC1-A546_Pos007_S001	00-iCfBg7MWtoTFRM5CUqKybb
0.599234		Nucleus	0.000	1.000	236	100000220	100000032	Mock anti-PSPC1-A546 8C-S-PSPC1 V2.00	0	4. Mock and anti-PSPC1-A546_Pos007_S001	00-iCfBg7MWtoTFRM5CUqKybb
0.53246		Nucleus	0.000	1.000	237	100000221	100000033	Mock anti-PSPC1-A546 8C-S-PSPC1 V2.00	0	4. Mock and anti-PSPC1-A546_Pos007_S001	00-iCfBg7MWtoTFRM5CUqKybb
0.584187		Nucleus	0.000	1.000	238	100000222	100000034	Mock anti-PSPC1-A546 8C-S-PSPC1 V2.00	0	4. Mock and anti-PSPC1-A546_Pos007_S001	00-iCfBg7MWtoTFRM5CUqKybb
0.593438		Nucleus	0.000	1.000	239	100000223	100000035	Mock anti-PSPC1-A546 8C-S-PSPC1 V2.00	0	4. Mock and anti-PSPC1-A546_Pos007_S001	00-iCfBg7MWtoTFRM5CUqKybb
0.590689		Nucleus	0.000	1.000	240	100000224	100000036	Mock anti-PSPC1-A546 8C-S-PSPC1 V2.00	0	4. Mock and anti-PSPC1-A546_Pos007_S001	00-iCfBg7MWtoTFRM5CUqKybb
0.611588		Nucleus	0.000	1.000	241	100000225	100000037	Mock anti-PSPC1-A546 8C-S-PSPC1 V2.00	0	4. Mock and anti-PSPC1-A546_Pos007_S001	00-iCfBg7MWtoTFRM5CUqKybb
0.518646		Nucleus	0.000	1.000	242	100000226	100000038	Mock anti-PSPC1-A546 8C-S-PSPC1 V2.00	0	4. Mock and anti-PSPC1-A546_Pos007_S001	00-iCfBg7MWtoTFRM5CUqKybb
0.60717		Nucleus	0.000	1.000	243	100000227	100000039	Mock anti-PSPC1-A546 8C-S-PSPC1 V2.00	0	4. Mock and anti-PSPC1-A546_Pos007_S001	00-iCfBg7MWtoTFRM5CUqKybb
0.509856		Nucleus	0.000	1.000	244	100000228	100000040	Mock anti-PSPC1-A546 8C-S-PSPC1 V2.00	0	4. Mock and anti-PSPC1-A546_Pos007_S001	00-iCfBg7MWtoTFRM5CUqKybb
0.57188		Nucleus	0.000	1.000	245	100000229	100000041	Mock anti-PSPC1-A546 8C-S-PSPC1 V2.00	0	4. Mock and anti-PSPC1-A546_Pos007_S001	00-iCfBg7MWtoTFRM5CUqKybb
0.573267		Nucleus	0.000	1.000	246	100000230	100000042	Mock anti-PSPC1-A546 8C-S-PSPC1 V2.00	0	4. Mock and anti-PSPC1-A546_Pos007_S001	00-iCfBg7MWtoTFRM5CUqKybb
0.493199		Nucleus	0.000	1.000	247	100000231	100000043	Mock anti-PSPC1-A546 8C-S-PSPC1 V2.00	0	4. Mock and anti-PSPC1-A546_Pos007_S001	00-iCfBg7MWtoTFRM5CUqKybb
0.545989		Nucleus	0.000	1.000	248	100000232	100000044	Mock anti-PSPC1-A546 8C-S-PSPC1 V2.00	0	4. Mock and anti-PSPC1-A546_Pos007_S001	00-iCfBg7MWtoTFRM5CUqKybb
0.615773		Nucleus	0.000	1.000	249	100000233	100000045	Mock anti-PSPC1-A546 8C-S-PSPC1 V2.00	0	4. Mock and anti-PSPC1-A546_Pos007_S001	00-iCfBg7MWtoTFRM5CUqKybb
0.510462		Nucleus	0.000	1.000	250	100000234	100000046	Mock anti-PSPC1-A546 8C-S-PSPC1 V2.00	0	4. Mock and anti-PSPC1-A546_Pos007_S001	00-iCfBg7MWtoTFRM5CUqKybb
0.610206		Nucleus	0.000	1.000	251	100000235	100000047	Mock anti-PSPC1-A546 8C-S-PSPC1 V2.00	0	4. Mock and anti-PSPC1-A546_Pos007_S001	00-iCfBg7MWtoTFRM5CUqKybb
0.6011		Nucleus	0.000	1.000	252	100000236	100000048	Mock anti-PSPC1-A546 8C-S-PSPC1 V2.00	0	4. Mock and anti-PSPC1-A546_Pos007_S001	00-iCfBg7MWtoTFRM5CUqKybb
0.594613		Nucleus	0.000	1.000	253	100000237	100000049	Mock anti-PSPC1-A546 8C-S-PSPC1 V2.00	0	4. Mock and anti-PSPC1-A546_Pos007_S001	00-iCfBg7MWtoTFRM5CUqKybb
0.595376		Nucleus	0.000	1.000	254	100000238	100000050	Mock anti-PSPC1-A546 8C-S-PSPC1 V2.00	0	4. Mock and anti-PSPC1-A546_Pos007_S001	00-iCfBg7MWtoTFRM5CUqKybb
0.598293		Nucleus	0.000	1.000	255	100000239	100000051	Mock anti-PSPC1-A546 8C-S-PSPC1 V2.00	0	4. Mock and anti-PSPC1-A546_Pos007_S001	00-iCfBg7MWtoTFRM5CUqKybb
0.467541		Nucleus	0.000	1.000	256	100000240	100000000	Mock anti-PSPC1-A546 8C-S-PSPC1 V2.00	0	4. Mock and anti-PSPC1-A546_Pos008_S001	00-GrBBN7pTypXp8hZKphzi2h
0.584269		Nucleus	0.000	1.000	257	100000241	100000001	Mock anti-PSPC1-A546 8C-S-PSPC1 V2.00	0	4. Mock and anti-PSPC1-A546_Pos008_S001	00-GrBBN7pTypXp8hZKphzi2h
0.366109		Nucleus	0.000	1.000	259	100000242	100000002	Mock anti-PSPC1-A546 8C-S-PSPC1 V2.00	0	4. Mock and anti-PSPC1-A546_Pos008_S001	00-GrBBN7pTypXp8hZKphzi2h
0.594436		Nucleus	0.000	1.000	260	100000243	100000003	Mock anti-PSPC1-A546 8C-S-PSPC1 V2.00	0	4. Mock and anti-PSPC1-A546_Pos008_S001	00-GrBBN7pTypXp8hZKphzi2h
0.610734		Nucleus	0.000	1.000	261	100000244	100000004	Mock anti-PSPC1-A546 8C-S-PSPC1 V2.00	0	4. Mock and anti-PSPC1-A546_Pos008_S001	00-GrBBN7pTypXp8hZKphzi2h
0.554572		Nucleus	0.000	1.000	262	100000245	100000005	Mock anti-PSPC1-A546 8C-S-PSPC1 V2.00	0	4. Mock and anti-PSPC1-A546_Pos008_S001	00-GrBBN7pTypXp8hZKphzi2h
0.539449		Nucleus	0.000	1.000	264	100000246	100000006	Mock anti-PSPC1-A546 8C-S-PSPC1 V2.00	0	4. Mock and anti-PSPC1-A546_Pos008_S001	00-GrBBN7pTypXp8hZKphzi2h
0.56555		Nucleus	0.000	1.000	265	100000247	100000007	Mock anti-PSPC1-A546 8C-S-PSPC1 V2.00	0	4. Mock and anti-PSPC1-A546_Pos008_S001	00-GrBBN7pTypXp8hZKphzi2h
0.572469		Nucleus	0.000	1.000	266	100000248	100000008	Mock anti-PSPC1-A546 8C-S-PSPC1 V2.00	0	4. Mock and anti-PSPC1-A546_Pos008_S001	00-GrBBN7pTypXp8hZKphzi2h
0.558597		Nucleus	0.000	1.000	268	100000249	100000009	Mock anti-PSPC1-A546 8C-S-PSPC1 V2.00	0	4. Mock and anti-PSPC1-A546_Pos008_S001	00-GrBBN7pTypXp8hZKphzi2h
0.528873		Nucleus	0.000	1.000	269	100000250	100000010	Mock anti-PSPC1-A546 8C-S-PSPC1 V2.00	0	4. Mock and anti-PSPC1-A546_Pos008_S001	00-GrBBN7pTypXp8hZKphzi2h
0.517581		Nucleus	0.000	1.000	270	100000251	100000011	Mock anti-PSPC1-A546 8C-S-PSPC1 V2.00	0	4. Mock and anti-PSPC1-A546_Pos008_S001	00-GrBBN7pTypXp8hZKphzi2h
0.342407		Nucleus	0.000	1.000	271	100000252	100000012	Mock anti-PSPC1-A546 8C-S-PSPC1 V2.00	0	4. Mock and anti-PSPC1-A546_Pos008_S001	00-GrBBN7pTypXp8hZKphzi2h
0.362141		Nucleus	0.000	1.000	272	100000253	100000013	Mock anti-PSPC1-A546 8C-S-PSPC1 V2.00	0	4. Mock and anti-PSPC1-A546_Pos008_S001	00-GrBBN7pTypXp8hZKphzi2h
0.515396		Nucleus	0.000	1.000	273	100000254	100000000	Mock anti-PSPC1-A546 8C-S-PSPC1 V2.00	0	4. Mock and anti-PSPC1-A546_Pos009_S001	00-nq4NQnBk2fnaoPg2yk3yt3
0.53777		Nucleus	0.000	1.000	274	100000255	100000001	Mock anti-PSPC1-A546 8C-S-PSPC1 V2.00	0	4. Mock and anti-PSPC1-A546_Pos009_S001	00-nq4NQnBk2fnaoPg2yk3yt3
0.629688		Nucleus	0.000	1.000	275	100000256	100000002	Mock anti-PSPC1-A546 8C-S-PSPC1 V2.00	0	4. Mock and anti-PSPC1-A546_Pos009_S001	00-nq4NQnBk2fnaoPg2yk3yt3
0.559063		Nucleus	0.000	1.000	277	100000257	100000003	Mock anti-PSPC1-A546 8C-S-PSPC1 V2.00	0	4. Mock and anti-PSPC1-A546_Pos009_S001	00-nq4NQnBk2fnaoPg2yk3yt3
0.51498		Nucleus	0.000	1.000	278	100000258	100000004	Mock anti-PSPC1-A546 8C-S-PSPC1 V2.00	0	4. Mock and anti-PSPC1-A546_Pos009_S001	00-nq4NQnBk2fnaoPg2yk3yt3
0.631762		Nucleus	0.000	1.000	279	100000259	100000005	Mock anti-PSPC1-A546 8C-S-PSPC1 V2.00	0	4. Mock and anti-PSPC1-A546_Pos009_S001	00-nq4NQnBk2fnaoPg2yk3yt3
0.418094		Nucleus	0.000	1.000	280	100000260	100000006	Mock anti-PSPC1-A546 8C-S-PSPC1 V2.00	0	4. Mock and anti-PSPC1-A546_Pos009_S001	00-nq4NQnBk2fnaoPg2yk3yt3
0.524698		Nucleus	0.000	1.000	281	100000261	100000007	Mock anti-PSPC1-A546 8C-S-PSPC1 V2.00	0	4. Mock and anti-PSPC1-A546_Pos009_S001	00-nq4NQnBk2fnaoPg2yk3yt3
0.433224		Nucleus	0.000	1.000	282	100000262	100000008	Mock anti-PSPC1-A546 8C-S-PSPC1 V2.00	0	4. Mock and anti-PSPC1-A546_Pos009_S001	00-nq4NQnBk2fnaoPg2yk3yt3
0.538368		Nucleus	0.000	1.000	283	100000263	100000009	Mock anti-PSPC1-A546 8C-S-PSPC1 V2.00	0	4. Mock and anti-PSPC1-A546_Pos009_S001	00-nq4NQnBk2fnaoPg2yk3yt3
0.330983		Nucleus	0.000	1.000	284	100000264	100000010	Mock anti-PSPC1-A546 8C-S-PSPC1 V2.00	0	4. Mock and anti-PSPC1-A546_Pos009_S001	00-nq4NQnBk2fnaoPg2yk3yt3
0.558072		Nucleus	0.000	1.000	285	100000265	100000011	Mock anti-PSPC1-A546 8C-S-PSPC1 V2.00	0	4. Mock and anti-PSPC1-A546_Pos009_S001	00-nq4NQnBk2fnaoPg2yk3yt3
0.556574		Nucleus	0.000	1.000	287	100000266	100000012	Mock anti-PSPC1-A546 8C-S-PSPC1 V2.00	0	4. Mock and anti-PSPC1-A546_Pos009_S001	00-nq4NQnBk2fnaoPg2yk3yt3
0.509683		Nucleus	0.000	1.000	289	100000267	100000013	Mock anti-PSPC1-A546 8C-S-PSPC1 V2.00	0	4. Mock and anti-PSPC1-A546_Pos009_S001	00-nq4NQnBk2fnaoPg2yk3yt3
0.545696		Nucleus	0.000	1.000	290	100000268	100000014	Mock anti-PSPC1-A546 8C-S-PSPC1 V2.00	0	4. Mock and anti-PSPC1-A546_Pos009_S001	00-nq4NQnBk2fnaoPg2yk3yt3
0.467463		Nucleus	0.000	1.000	291	100000269	100000015	Mock anti-PSPC1-A546 8C-S-PSPC1 V2.00	0	4. Mock and anti-PSPC1-A546_Pos009_S001	00-nq4NQnBk2fnaoPg2yk3yt3
0.588313		Nucleus	0.000	1.000	292	100000270	100000016	Mock anti-PSPC1-A546 8C-S-PSPC1 V2.00	0	4. Mock and anti-PSPC1-A546_Pos009_S001	00-nq4NQnBk2fnaoPg2yk3yt3
0.51377		Nucleus	0.000	1.000	293	100000271	100000017	Mock anti-PSPC1-A546 8C-S-PSPC1 V2.00	0	4. Mock and anti-PSPC1-A546_Pos009_S001	00-nq4NQnBk2fnaoPg2yk3yt3
0.380089		Nucleus	0.000	1.000	294	100000272	100000018	Mock anti-PSPC1-A546 8C-S-PSPC1 V2.00	0	4. Mock and anti-PSPC1-A546_Pos009_S001	00-nq4NQnBk2fnaoPg2yk3yt3
0.568958		Nucleus	0.000	1.000	295	100000273	100000019	Mock anti-PSPC1-A546 8C-S-PSPC1 V2.00	0	4. Mock and anti-PSPC1-A546_Pos009_S001	00-nq4NQnBk2fnaoPg2yk3yt3
0.250498		Nucleus	0.000	1.000	296	100000274	100000020	Mock anti-PSPC1-A546 8C-S-PSPC1 V2.00	0	4. Mock and anti-PSPC1-A546_Pos009_S001	00-nq4NQnBk2fnaoPg2yk3yt3
0.319038		Nucleus	0.000	1.000	297	100000275	100000021	Mock anti-PSPC1-A546 8C-S-PSPC1 V2.00	0	4. Mock and anti-PSPC1-A546_Pos009_S001	00-nq4NQnBk2fnaoPg2yk3yt3
0.377438		Nucleus	0.000	1.000	298	100000276	100000022	Mock anti-PSPC1-A546 8C-S-PSPC1 V2.00	0	4. Mock and anti-PSPC1-A546_Pos009_S001	00-nq4NQnBk2fnaoPg2yk3yt3
0.470072		Nucleus	0.000	1.000	299	100000277	100000023	Mock anti-PSPC1-A546 8C-S-PSPC1 V2.00	0	4. Mock and anti-PSPC1-A546_Pos009_S001	00-nq4NQnBk2fnaoPg2yk3yt3
0.432129		Nucleus	0.000	1.000	300	100000278	100000024	Mock anti-PSPC1-A546 8C-S-PSPC1 V2.00	0	4. Mock and anti-PSPC1-A546_Pos009_S001	00-nq4NQnBk2fnaoPg2yk3yt3
0.543029		Nucleus	0.000	1.000	301	100000279	100000025	Mock anti-PSPC1-A546 8C-S-PSPC1 V2.00	0	4. Mock and anti-PSPC1-A546_Pos009_S001	00-nq4NQnBk2fnaoPg2yk3yt3
0.539203		Nucleus	0.000	1.000	302	100000280	100000026	Mock anti-PSPC1-A546 8C-S-PSPC1 V2.00	0	4. Mock and anti-PSPC1-A546_Pos009_S001	00-nq4NQnBk2fnaoPg2yk3yt3
0.570891		Nucleus	0.000	1.000	303	100000281	100000027	Mock anti-PSPC1-A546 8C-S-PSPC1 V2.00	0	4. Mock and anti-PSPC1-A546_Pos009_S001	00-nq4NQnBk2fnaoPg2yk3yt3
0.371078		Nucleus	0.000	1.000	304	100000282	100000028	Mock anti-PSPC1-A546 8C-S-PSPC1 V2.00	0	4. Mock and anti-PSPC1-A546_Pos009_S001	00-nq4NQnBk2fnaoPg2yk3yt3
0.386172		Nucleus	0.000	1.000	305	100000283	100000029	Mock anti-PSPC1-A546 8C-S-PSPC1 V2.00	0	4. Mock and anti-PSPC1-A546_Pos009_S001	00-nq4NQnBk2fnaoPg2yk3yt3
0.443817		Nucleus	0.000	1.000	306	100000284	100000030	Mock anti-PSPC1-A546 8C-S-PSPC1 V2.00	0	4. Mock and anti-PSPC1-A546_Pos009_S001	00-nq4NQnBk2fnaoPg2yk3yt3
0.609835		Nucleus	0.000	1.000	307	100000285	100000000	Mock anti-PSPC1-A546 8C-S-PSPC1 V2.00	0	4. Mock and anti-PSPC1-A546_Pos010_S001	00-uTfMSMzoHnZdVa6Xfvorpi
0.519384		Nucleus	0.000	1.000	308	100000286	100000001	Mock anti-PSPC1-A546 8C-S-PSPC1 V2.00	0	4. Mock and anti-PSPC1-A546_Pos010_S001	00-uTfMSMzoHnZdVa6Xfvorpi
0.596421		Nucleus	0.000	1.000	309	100000287	100000002	Mock anti-PSPC1-A546 8C-S-PSPC1 V2.00	0	4. Mock and anti-PSPC1-A546_Pos010_S001	00-uTfMSMzoHnZdVa6Xfvorpi
0.585706		Nucleus	0.000	1.000	310	100000288	100000003	Mock anti-PSPC1-A546 8C-S-PSPC1 V2.00	0	4. Mock and anti-PSPC1-A546_Pos010_S001	00-uTfMSMzoHnZdVa6Xfvorpi
0.549502		Nucleus	0.000	1.000	311	100000289	100000004	Mock anti-PSPC1-A546 8C-S-PSPC1 V2.00	0	4. Mock and anti-PSPC1-A546_Pos010_S001	00-uTfMSMzoHnZdVa6Xfvorpi
0.638887		Nucleus	0.000	1.000	312	100000290	100000005	Mock anti-PSPC1-A546 8C-S-PSPC1 V2.00	0	4. Mock and anti-PSPC1-A546_Pos010_S001	00-uTfMSMzoHnZdVa6Xfvorpi
0.633225		Nucleus	0.000	1.000	313	100000291	100000006	Mock anti-PSPC1-A546 8C-S-PSPC1 V2.00	0	4. Mock and anti-PSPC1-A546_Pos010_S001	00-uTfMSMzoHnZdVa6Xfvorpi
0.583343		Nucleus	0.000	1.000	314	100000292	100000007	Mock anti-PSPC1-A546 8C-S-PSPC1 V2.00	0	4. Mock and anti-PSPC1-A546_Pos010_S001	00-uTfMSMzoHnZdVa6Xfvorpi
0.634741		Nucleus	0.000	1.000	315	100000293	100000008	Mock anti-PSPC1-A546 8C-S-PSPC1 V2.00	0	4. Mock and anti-PSPC1-A546_Pos010_S001	00-uTfMSMzoHnZdVa6Xfvorpi
0.652394		Nucleus	0.000	1.000	316	100000294	100000009	Mock anti-PSPC1-A546 8C-S-PSPC1 V2.00	0	4. Mock and anti-PSPC1-A546_Pos010_S001	00-uTfMSMzoHnZdVa6Xfvorpi
0.543751		Nucleus	0.000	1.000	317	100000295	100000010	Mock anti-PSPC1-A546 8C-S-PSPC1 V2.00	0	4. Mock and anti-PSPC1-A546_Pos010_S001	00-uTfMSMzoHnZdVa6Xfvorpi
0.501061		Nucleus	0.000	1.000	318	100000296	100000011	Mock anti-PSPC1-A546 8C-S-PSPC1 V2.00	0	4. Mock and anti-PSPC1-A546_Pos010_S001	00-uTfMSMzoHnZdVa6Xfvorpi
0.566865		Nucleus	0.000	1.000	319	100000297	100000012	Mock anti-PSPC1-A546 8C-S-PSPC1 V2.00	0	4. Mock and anti-PSPC1-A546_Pos010_S001	00-uTfMSMzoHnZdVa6Xfvorpi
0.574892		Nucleus	0.000	1.000	320	100000298	100000013	Mock anti-PSPC1-A546 8C-S-PSPC1 V2.00	0	4. Mock and anti-PSPC1-A546_Pos010_S001	00-uTfMSMzoHnZdVa6Xfvorpi
0.559279		Nucleus	0.000	1.000	321	100000299	100000014	Mock anti-PSPC1-A546 8C-S-PSPC1 V2.00	0	4. Mock and anti-PSPC1-A546_Pos010_S001	00-uTfMSMzoHnZdVa6Xfvorpi
0.568775		Nucleus	0.000	1.000	322	100000300	100000015	Mock anti-PSPC1-A546 8C-S-PSPC1 V2.00	0	4. Mock and anti-PSPC1-A546_Pos010_S001	00-uTfMSMzoHnZdVa6Xfvorpi
0.586438		Nucleus	0.000	1.000	324	100000301	100000016	Mock anti-PSPC1-A546 8C-S-PSPC1 V2.00	0	4. Mock and anti-PSPC1-A546_Pos010_S001	00-uTfMSMzoHnZdVa6Xfvorpi
0.586489		Nucleus	0.000	1.000	325	100000302	100000017	Mock anti-PSPC1-A546 8C-S-PSPC1 V2.00	0	4. Mock and anti-PSPC1-A546_Pos010_S001	00-uTfMSMzoHnZdVa6Xfvorpi
0.5377		Nucleus	0.000	1.000	326	100000303	100000018	Mock anti-PSPC1-A546 8C-S-PSPC1 V2.00	0	4. Mock and anti-PSPC1-A546_Pos010_S001	00-uTfMSMzoHnZdVa6Xfvorpi
0.520817		Nucleus	0.000	1.000	327	100000304	100000019	Mock anti-PSPC1-A546 8C-S-PSPC1 V2.00	0	4. Mock and anti-PSPC1-A546_Pos010_S001	00-uTfMSMzoHnZdVa6Xfvorpi
0.606944		Nucleus	0.000	1.000	329	100000305	100000020	Mock anti-PSPC1-A546 8C-S-PSPC1 V2.00	0	4. Mock and anti-PSPC1-A546_Pos010_S001	00-uTfMSMzoHnZdVa6Xfvorpi
0.574381		Nucleus	0.000	1.000	330	100000306	100000021	Mock anti-PSPC1-A546 8C-S-PSPC1 V2.00	0	4. Mock and anti-PSPC1-A546_Pos010_S001	00-uTfMSMzoHnZdVa6Xfvorpi
0.51454		Nucleus	0.000	1.000	331	100000307	100000022	Mock anti-PSPC1-A546 8C-S-PSPC1 V2.00	0	4. Mock and anti-PSPC1-A546_Pos010_S001	00-uTfMSMzoHnZdVa6Xfvorpi
0.526889		Nucleus	0.000	1.000	332	100000308	100000023	Mock anti-PSPC1-A546 8C-S-PSPC1 V2.00	0	4. Mock and anti-PSPC1-A546_Pos010_S001	00-uTfMSMzoHnZdVa6Xfvorpi
0.518493		Nucleus	0.000	1.000	333	100000309	100000024	Mock anti-PSPC1-A546 8C-S-PSPC1 V2.00	0	4. Mock and anti-PSPC1-A546_Pos010_S001	00-uTfMSMzoHnZdVa6Xfvorpi
0.617637		Nucleus	0.000	1.000	334	100000310	100000025	Mock anti-PSPC1-A546 8C-S-PSPC1 V2.00	0	4. Mock and anti-PSPC1-A546_Pos010_S001	00-uTfMSMzoHnZdVa6Xfvorpi
0.557188		Nucleus	0.000	1.000	336	100000311	100000026	Mock anti-PSPC1-A546 8C-S-PSPC1 V2.00	0	4. Mock and anti-PSPC1-A546_Pos010_S001	00-uTfMSMzoHnZdVa6Xfvorpi
0.62227		Nucleus	0.000	1.000	337	100000312	100000027	Mock anti-PSPC1-A546 8C-S-PSPC1 V2.00	0	4. Mock and anti-PSPC1-A546_Pos010_S001	00-uTfMSMzoHnZdVa6Xfvorpi
0.548079		Nucleus	0.000	1.000	340	100000313	100000028	Mock anti-PSPC1-A546 8C-S-PSPC1 V2.00	0	4. Mock and anti-PSPC1-A546_Pos010_S001	00-uTfMSMzoHnZdVa6Xfvorpi
0.480157		Nucleus	0.000	1.000	341	100000314	100000029	Mock anti-PSPC1-A546 8C-S-PSPC1 V2.00	0	4. Mock and anti-PSPC1-A546_Pos010_S001	00-uTfMSMzoHnZdVa6Xfvorpi
0.533776		Nucleus	0.000	1.000	342	100000315	100000030	Mock anti-PSPC1-A546 8C-S-PSPC1 V2.00	0	4. Mock and anti-PSPC1-A546_Pos010_S001	00-uTfMSMzoHnZdVa6Xfvorpi
0.528996		Nucleus	0.000	1.000	343	100000316	100000031	Mock anti-PSPC1-A546 8C-S-PSPC1 V2.00	0	4. Mock and anti-PSPC1-A546_Pos010_S001	00-uTfMSMzoHnZdVa6Xfvorpi
0.498433		Nucleus	0.000	1.000	344	100000317	100000032	Mock anti-PSPC1-A546 8C-S-PSPC1 V2.00	0	4. Mock and anti-PSPC1-A546_Pos010_S001	00-uTfMSMzoHnZdVa6Xfvorpi
0.529525		Nucleus	0.000	1.000	345	100000318	100000033	Mock anti-PSPC1-A546 8C-S-PSPC1 V2.00	0	4. Mock and anti-PSPC1-A546_Pos010_S001	00-uTfMSMzoHnZdVa6Xfvorpi
0.51057		Nucleus	0.000	1.000	346	100000319	100000034	Mock anti-PSPC1-A546 8C-S-PSPC1 V2.00	0	4. Mock and anti-PSPC1-A546_Pos010_S001	00-uTfMSMzoHnZdVa6Xfvorpi
0.578396		Nucleus	0.000	1.000	347	100000320	100000035	Mock anti-PSPC1-A546 8C-S-PSPC1 V2.00	0	4. Mock and anti-PSPC1-A546_Pos010_S001	00-uTfMSMzoHnZdVa6Xfvorpi
0.516743		Nucleus	0.000	1.000	348	100000321	100000036	Mock anti-PSPC1-A546 8C-S-PSPC1 V2.00	0	4. Mock and anti-PSPC1-A546_Pos010_S001	00-uTfMSMzoHnZdVa6Xfvorpi
0.469305		Nucleus	0.000	1.000	349	100000322	100000037	Mock anti-PSPC1-A546 8C-S-PSPC1 V2.00	0	4. Mock and anti-PSPC1-A546_Pos010_S001	00-uTfMSMzoHnZdVa6Xfvorpi
0.60533		Nucleus	0.000	1.000	350	100000323	100000038	Mock anti-PSPC1-A546 8C-S-PSPC1 V2.00	0	4. Mock and anti-PSPC1-A546_Pos010_S001	00-uTfMSMzoHnZdVa6Xfvorpi
0.575251		Nucleus	0.000	1.000	351	100000324	100000039	Mock anti-PSPC1-A546 8C-S-PSPC1 V2.00	0	4. Mock and anti-PSPC1-A546_Pos010_S001	00-uTfMSMzoHnZdVa6Xfvorpi
0.579745		Nucleus	0.000	1.000	352	100000325	100000040	Mock anti-PSPC1-A546 8C-S-PSPC1 V2.00	0	4. Mock and anti-PSPC1-A546_Pos010_S001	00-uTfMSMzoHnZdVa6Xfvorpi
0.634387		Nucleus	0.000	1.000	353	100000326	100000041	Mock anti-PSPC1-A546 8C-S-PSPC1 V2.00	0	4. Mock and anti-PSPC1-A546_Pos010_S001	00-uTfMSMzoHnZdVa6Xfvorpi
0.421543		Nucleus	0.000	1.000	354	100000327	100000042	Mock anti-PSPC1-A546 8C-S-PSPC1 V2.00	0	4. Mock and anti-PSPC1-A546_Pos010_S001	00-uTfMSMzoHnZdVa6Xfvorpi
0.476707		Nucleus	0.000	1.000	355	100000328	100000043	Mock anti-PSPC1-A546 8C-S-PSPC1 V2.00	0	4. Mock and anti-PSPC1-A546_Pos010_S001	00-uTfMSMzoHnZdVa6Xfvorpi
0.537332		Nucleus	0.000	1.000	356	100000329	100000044	Mock anti-PSPC1-A546 8C-S-PSPC1 V2.00	0	4. Mock and anti-PSPC1-A546_Pos010_S001	00-uTfMSMzoHnZdVa6Xfvorpi
0.544678		Nucleus	0.000	1.000	357	100000330	100000045	Mock anti-PSPC1-A546 8C-S-PSPC1 V2.00	0	4. Mock and anti-PSPC1-A546_Pos010_S001	00-uTfMSMzoHnZdVa6Xfvorpi
0.539923		Nucleus	0.000	1.000	358	100000331	100000046	Mock anti-PSPC1-A546 8C-S-PSPC1 V2.00	0	4. Mock and anti-PSPC1-A546_Pos010_S001	00-uTfMSMzoHnZdVa6Xfvorpi
0.473869		Nucleus	0.000	1.000	359	100000332	100000047	Mock anti-PSPC1-A546 8C-S-PSPC1 V2.00	0	4. Mock and anti-PSPC1-A546_Pos010_S001	00-uTfMSMzoHnZdVa6Xfvorpi
0.597915		Nucleus	0.000	1.000	360	100000333	100000048	Mock anti-PSPC1-A546 8C-S-PSPC1 V2.00	0	4. Mock and anti-PSPC1-A546_Pos010_S001	00-uTfMSMzoHnZdVa6Xfvorpi
0.542141		Nucleus	0.000	1.000	361	100000334	100000049	Mock anti-PSPC1-A546 8C-S-PSPC1 V2.00	0	4. Mock and anti-PSPC1-A546_Pos010_S001	00-uTfMSMzoHnZdVa6Xfvorpi
0.577287		Nucleus	0.000	1.000	362	100000335	100000050	Mock anti-PSPC1-A546 8C-S-PSPC1 V2.00	0	4. Mock and anti-PSPC1-A546_Pos010_S001	00-uTfMSMzoHnZdVa6Xfvorpi
0.572494		Nucleus	0.000	1.000	363	100000336	100000051	Mock anti-PSPC1-A546 8C-S-PSPC1 V2.00	0	4. Mock and anti-PSPC1-A546_Pos010_S001	00-uTfMSMzoHnZdVa6Xfvorpi
0.597503		Nucleus	0.000	1.000	364	100000337	100000052	Mock anti-PSPC1-A546 8C-S-PSPC1 V2.00	0	4. Mock and anti-PSPC1-A546_Pos010_S001	00-uTfMSMzoHnZdVa6Xfvorpi
0.50039		Nucleus	0.000	1.000	365	100000338	100000053	Mock anti-PSPC1-A546 8C-S-PSPC1 V2.00	0	4. Mock and anti-PSPC1-A546_Pos010_S001	00-uTfMSMzoHnZdVa6Xfvorpi
0.574685		Nucleus	0.000	1.000	366	100000339	100000054	Mock anti-PSPC1-A546 8C-S-PSPC1 V2.00	0	4. Mock and anti-PSPC1-A546_Pos010_S001	00-uTfMSMzoHnZdVa6Xfvorpi
0.567604		Nucleus	0.000	1.000	367	100000340	100000055	Mock anti-PSPC1-A546 8C-S-PSPC1 V2.00	0	4. Mock and anti-PSPC1-A546_Pos010_S001	00-uTfMSMzoHnZdVa6Xfvorpi
0.610279		Nucleus	0.000	1.000	368	100000341	100000056	Mock anti-PSPC1-A546 8C-S-PSPC1 V2.00	0	4. Mock and anti-PSPC1-A546_Pos010_S001	00-uTfMSMzoHnZdVa6Xfvorpi
0.576058		Nucleus	0.000	1.000	369	100000342	100000057	Mock anti-PSPC1-A546 8C-S-PSPC1 V2.00	0	4. Mock and anti-PSPC1-A546_Pos010_S001	00-uTfMSMzoHnZdVa6Xfvorpi
0.542038		Nucleus	0.000	1.000	370	100000343	100000000	Mock anti-PSPC1-A546 8C-S-PSPC1 V2.00	0	4. Mock and anti-PSPC1-A546_Pos011_S001	00-mhxxqELz8ykT2FQGXVS6Aa
0.53207		Nucleus	0.000	1.000	371	100000344	100000001	Mock anti-PSPC1-A546 8C-S-PSPC1 V2.00	0	4. Mock and anti-PSPC1-A546_Pos011_S001	00-mhxxqELz8ykT2FQGXVS6Aa
0.461769		Nucleus	0.000	1.000	372	100000345	100000002	Mock anti-PSPC1-A546 8C-S-PSPC1 V2.00	0	4. Mock and anti-PSPC1-A546_Pos011_S001	00-mhxxqELz8ykT2FQGXVS6Aa
0.51374		Nucleus	0.000	1.000	373	100000346	100000003	Mock anti-PSPC1-A546 8C-S-PSPC1 V2.00	0	4. Mock and anti-PSPC1-A546_Pos011_S001	00-mhxxqELz8ykT2FQGXVS6Aa
0.556877		Nucleus	0.000	1.000	374	100000347	100000004	Mock anti-PSPC1-A546 8C-S-PSPC1 V2.00	0	4. Mock and anti-PSPC1-A546_Pos011_S001	00-mhxxqELz8ykT2FQGXVS6Aa
0.495875		Nucleus	0.000	1.000	375	100000348	100000005	Mock anti-PSPC1-A546 8C-S-PSPC1 V2.00	0	4. Mock and anti-PSPC1-A546_Pos011_S001	00-mhxxqELz8ykT2FQGXVS6Aa
0.49536		Nucleus	0.000	1.000	376	100000349	100000006	Mock anti-PSPC1-A546 8C-S-PSPC1 V2.00	0	4. Mock and anti-PSPC1-A546_Pos011_S001	00-mhxxqELz8ykT2FQGXVS6Aa
0.610843		Nucleus	0.000	1.000	377	100000350	100000007	Mock anti-PSPC1-A546 8C-S-PSPC1 V2.00	0	4. Mock and anti-PSPC1-A546_Pos011_S001	00-mhxxqELz8ykT2FQGXVS6Aa
0.550804		Nucleus	0.000	1.000	378	100000351	100000008	Mock anti-PSPC1-A546 8C-S-PSPC1 V2.00	0	4. Mock and anti-PSPC1-A546_Pos011_S001	00-mhxxqELz8ykT2FQGXVS6Aa
0.516797		Nucleus	0.000	1.000	379	100000352	100000009	Mock anti-PSPC1-A546 8C-S-PSPC1 V2.00	0	4. Mock and anti-PSPC1-A546_Pos011_S001	00-mhxxqELz8ykT2FQGXVS6Aa
0.521589		Nucleus	0.000	1.000	380	100000353	100000010	Mock anti-PSPC1-A546 8C-S-PSPC1 V2.00	0	4. Mock and anti-PSPC1-A546_Pos011_S001	00-mhxxqELz8ykT2FQGXVS6Aa
0.584599		Nucleus	0.000	1.000	381	100000354	100000011	Mock anti-PSPC1-A546 8C-S-PSPC1 V2.00	0	4. Mock and anti-PSPC1-A546_Pos011_S001	00-mhxxqELz8ykT2FQGXVS6Aa
0.513897		Nucleus	0.000	1.000	382	100000355	100000012	Mock anti-PSPC1-A546 8C-S-PSPC1 V2.00	0	4. Mock and anti-PSPC1-A546_Pos011_S001	00-mhxxqELz8ykT2FQGXVS6Aa
0.470749		Nucleus	0.000	1.000	383	100000356	100000013	Mock anti-PSPC1-A546 8C-S-PSPC1 V2.00	0	4. Mock and anti-PSPC1-A546_Pos011_S001	00-mhxxqELz8ykT2FQGXVS6Aa
0.568298		Nucleus	0.000	1.000	384	100000357	100000014	Mock anti-PSPC1-A546 8C-S-PSPC1 V2.00	0	4. Mock and anti-PSPC1-A546_Pos011_S001	00-mhxxqELz8ykT2FQGXVS6Aa
0.472788		Nucleus	0.000	1.000	385	100000358	100000015	Mock anti-PSPC1-A546 8C-S-PSPC1 V2.00	0	4. Mock and anti-PSPC1-A546_Pos011_S001	00-mhxxqELz8ykT2FQGXVS6Aa
0.630494		Nucleus	0.000	1.000	386	100000359	100000016	Mock anti-PSPC1-A546 8C-S-PSPC1 V2.00	0	4. Mock and anti-PSPC1-A546_Pos011_S001	00-mhxxqELz8ykT2FQGXVS6Aa
0.527634		Nucleus	0.000	1.000	387	100000360	100000017	Mock anti-PSPC1-A546 8C-S-PSPC1 V2.00	0	4. Mock and anti-PSPC1-A546_Pos011_S001	00-mhxxqELz8ykT2FQGXVS6Aa
0.430245		Nucleus	0.000	1.000	388	100000361	100000018	Mock anti-PSPC1-A546 8C-S-PSPC1 V2.00	0	4. Mock and anti-PSPC1-A546_Pos011_S001	00-mhxxqELz8ykT2FQGXVS6Aa
0.483573		Nucleus	0.000	1.000	389	100000362	100000019	Mock anti-PSPC1-A546 8C-S-PSPC1 V2.00	0	4. Mock and anti-PSPC1-A546_Pos011_S001	00-mhxxqELz8ykT2FQGXVS6Aa
0.540608		Nucleus	0.000	1.000	390	100000363	100000020	Mock anti-PSPC1-A546 8C-S-PSPC1 V2.00	0	4. Mock and anti-PSPC1-A546_Pos011_S001	00-mhxxqELz8ykT2FQGXVS6Aa
0.522961		Nucleus	0.000	1.000	394	100000364	100000021	Mock anti-PSPC1-A546 8C-S-PSPC1 V2.00	0	4. Mock and anti-PSPC1-A546_Pos011_S001	00-mhxxqELz8ykT2FQGXVS6Aa
0.489245		Nucleus	0.000	1.000	395	100000365	100000022	Mock anti-PSPC1-A546 8C-S-PSPC1 V2.00	0	4. Mock and anti-PSPC1-A546_Pos011_S001	00-mhxxqELz8ykT2FQGXVS6Aa
0.503439		Nucleus	0.000	1.000	396	100000366	100000023	Mock anti-PSPC1-A546 8C-S-PSPC1 V2.00	0	4. Mock and anti-PSPC1-A546_Pos011_S001	00-mhxxqELz8ykT2FQGXVS6Aa
0.43717		Nucleus	0.000	1.000	397	100000367	100000024	Mock anti-PSPC1-A546 8C-S-PSPC1 V2.00	0	4. Mock and anti-PSPC1-A546_Pos011_S001	00-mhxxqELz8ykT2FQGXVS6Aa
0.374977		Nucleus	0.000	1.000	398	100000368	100000025	Mock anti-PSPC1-A546 8C-S-PSPC1 V2.00	0	4. Mock and anti-PSPC1-A546_Pos011_S001	00-mhxxqELz8ykT2FQGXVS6Aa
0.667447		Nucleus	0.000	1.000	399	100000369	100000026	Mock anti-PSPC1-A546 8C-S-PSPC1 V2.00	0	4. Mock and anti-PSPC1-A546_Pos011_S001	00-mhxxqELz8ykT2FQGXVS6Aa
0.671301		Nucleus	0.000	1.000	400	100000370	100000027	Mock anti-PSPC1-A546 8C-S-PSPC1 V2.00	0	4. Mock and anti-PSPC1-A546_Pos011_S001	00-mhxxqELz8ykT2FQGXVS6Aa
0.545162		Nucleus	0.000	1.000	401	100000371	100000028	Mock anti-PSPC1-A546 8C-S-PSPC1 V2.00	0	4. Mock and anti-PSPC1-A546_Pos011_S001	00-mhxxqELz8ykT2FQGXVS6Aa
0.525633		Nucleus	0.000	1.000	402	100000372	100000029	Mock anti-PSPC1-A546 8C-S-PSPC1 V2.00	0	4. Mock and anti-PSPC1-A546_Pos011_S001	00-mhxxqELz8ykT2FQGXVS6Aa
0.579477		Nucleus	0.000	1.000	403	100000373	100000030	Mock anti-PSPC1-A546 8C-S-PSPC1 V2.00	0	4. Mock and anti-PSPC1-A546_Pos011_S001	00-mhxxqELz8ykT2FQGXVS6Aa
0.451447		Nucleus	0.000	1.000	404	100000374	100000031	Mock anti-PSPC1-A546 8C-S-PSPC1 V2.00	0	4. Mock and anti-PSPC1-A546_Pos011_S001	00-mhxxqELz8ykT2FQGXVS6Aa
0.54491		Nucleus	0.000	1.000	405	100000375	100000032	Mock anti-PSPC1-A546 8C-S-PSPC1 V2.00	0	4. Mock and anti-PSPC1-A546_Pos011_S001	00-mhxxqELz8ykT2FQGXVS6Aa
0.397684		Nucleus	0.000	1.000	406	100000376	100000033	Mock anti-PSPC1-A546 8C-S-PSPC1 V2.00	0	4. Mock and anti-PSPC1-A546_Pos011_S001	00-mhxxqELz8ykT2FQGXVS6Aa
0.565818		Nucleus	0.000	1.000	407	100000377	100000034	Mock anti-PSPC1-A546 8C-S-PSPC1 V2.00	0	4. Mock and anti-PSPC1-A546_Pos011_S001	00-mhxxqELz8ykT2FQGXVS6Aa
0.473988		Nucleus	0.000	1.000	408	100000378	100000035	Mock anti-PSPC1-A546 8C-S-PSPC1 V2.00	0	4. Mock and anti-PSPC1-A546_Pos011_S001	00-mhxxqELz8ykT2FQGXVS6Aa
0.528696		Nucleus	0.000	1.000	409	100000379	100000036	Mock anti-PSPC1-A546 8C-S-PSPC1 V2.00	0	4. Mock and anti-PSPC1-A546_Pos011_S001	00-mhxxqELz8ykT2FQGXVS6Aa
0.569484		Nucleus	0.000	1.000	410	100000380	100000037	Mock anti-PSPC1-A546 8C-S-PSPC1 V2.00	0	4. Mock and anti-PSPC1-A546_Pos011_S001	00-mhxxqELz8ykT2FQGXVS6Aa
0.538296		Nucleus	0.000	1.000	411	100000381	100000038	Mock anti-PSPC1-A546 8C-S-PSPC1 V2.00	0	4. Mock and anti-PSPC1-A546_Pos011_S001	00-mhxxqELz8ykT2FQGXVS6Aa
0.56472		Nucleus	0.000	1.000	412	100000382	100000039	Mock anti-PSPC1-A546 8C-S-PSPC1 V2.00	0	4. Mock and anti-PSPC1-A546_Pos011_S001	00-mhxxqELz8ykT2FQGXVS6Aa
0.531024		Nucleus	0.000	1.000	413	100000383	100000040	Mock anti-PSPC1-A546 8C-S-PSPC1 V2.00	0	4. Mock and anti-PSPC1-A546_Pos011_S001	00-mhxxqELz8ykT2FQGXVS6Aa
0.587432		Nucleus	0.000	1.000	414	100000384	100000041	Mock anti-PSPC1-A546 8C-S-PSPC1 V2.00	0	4. Mock and anti-PSPC1-A546_Pos011_S001	00-mhxxqELz8ykT2FQGXVS6Aa
0.534881		Nucleus	0.000	1.000	415	100000385	100000042	Mock anti-PSPC1-A546 8C-S-PSPC1 V2.00	0	4. Mock and anti-PSPC1-A546_Pos011_S001	00-mhxxqELz8ykT2FQGXVS6Aa
0.371954		Nucleus	0.000	1.000	416	100000386	100000043	Mock anti-PSPC1-A546 8C-S-PSPC1 V2.00	0	4. Mock and anti-PSPC1-A546_Pos011_S001	00-mhxxqELz8ykT2FQGXVS6Aa
0.330954		Nucleus	0.000	1.000	417	100000387	100000044	Mock anti-PSPC1-A546 8C-S-PSPC1 V2.00	0	4. Mock and anti-PSPC1-A546_Pos011_S001	00-mhxxqELz8ykT2FQGXVS6Aa
0.609614		Nucleus	0.000	1.000	418	100000388	100000045	Mock anti-PSPC1-A546 8C-S-PSPC1 V2.00	0	4. Mock and anti-PSPC1-A546_Pos011_S001	00-mhxxqELz8ykT2FQGXVS6Aa
0.503567		Nucleus	0.000	1.000	419	100000389	100000046	Mock anti-PSPC1-A546 8C-S-PSPC1 V2.00	0	4. Mock and anti-PSPC1-A546_Pos011_S001	00-mhxxqELz8ykT2FQGXVS6Aa
0.55537		Nucleus	0.000	1.000	420	100000390	100000047	Mock anti-PSPC1-A546 8C-S-PSPC1 V2.00	0	4. Mock and anti-PSPC1-A546_Pos011_S001	00-mhxxqELz8ykT2FQGXVS6Aa
0.521377		Nucleus	0.000	1.000	421	100000391	100000048	Mock anti-PSPC1-A546 8C-S-PSPC1 V2.00	0	4. Mock and anti-PSPC1-A546_Pos011_S001	00-mhxxqELz8ykT2FQGXVS6Aa
0.455097		Nucleus	0.000	1.000	422	100000392	100000049	Mock anti-PSPC1-A546 8C-S-PSPC1 V2.00	0	4. Mock and anti-PSPC1-A546_Pos011_S001	00-mhxxqELz8ykT2FQGXVS6Aa
0.499621		Nucleus	0.000	1.000	423	100000393	100000050	Mock anti-PSPC1-A546 8C-S-PSPC1 V2.00	0	4. Mock and anti-PSPC1-A546_Pos011_S001	00-mhxxqELz8ykT2FQGXVS6Aa
0.44495		Nucleus	0.000	1.000	424	100000394	100000051	Mock anti-PSPC1-A546 8C-S-PSPC1 V2.00	0	4. Mock and anti-PSPC1-A546_Pos011_S001	00-mhxxqELz8ykT2FQGXVS6Aa
0.544958		Nucleus	0.000	1.000	425	100000395	100000052	Mock anti-PSPC1-A546 8C-S-PSPC1 V2.00	0	4. Mock and anti-PSPC1-A546_Pos011_S001	00-mhxxqELz8ykT2FQGXVS6Aa
0.627542		Nucleus	0.000	1.000	426	100000396	100000053	Mock anti-PSPC1-A546 8C-S-PSPC1 V2.00	0	4. Mock and anti-PSPC1-A546_Pos011_S001	00-mhxxqELz8ykT2FQGXVS6Aa
0.561194		Nucleus	0.000	1.000	427	100000397	100000054	Mock anti-PSPC1-A546 8C-S-PSPC1 V2.00	0	4. Mock and anti-PSPC1-A546_Pos011_S001	00-mhxxqELz8ykT2FQGXVS6Aa
0.521346		Nucleus	0.000	1.000	428	100000398	100000000	Mock anti-PSPC1-A546 8C-S-PSPC1 V2.00	0	4. Mock and anti-PSPC1-A546_Pos012_S001	00-9ihhdBhfGw2Aq2SeDqcFaf
0.48457		Nucleus	0.000	1.000	429	100000399	100000001	Mock anti-PSPC1-A546 8C-S-PSPC1 V2.00	0	4. Mock and anti-PSPC1-A546_Pos012_S001	00-9ihhdBhfGw2Aq2SeDqcFaf
0.643967		Nucleus	0.000	1.000	430	100000400	100000002	Mock anti-PSPC1-A546 8C-S-PSPC1 V2.00	0	4. Mock and anti-PSPC1-A546_Pos012_S001	00-9ihhdBhfGw2Aq2SeDqcFaf
0.622769		Nucleus	0.000	1.000	431	100000401	100000003	Mock anti-PSPC1-A546 8C-S-PSPC1 V2.00	0	4. Mock and anti-PSPC1-A546_Pos012_S001	00-9ihhdBhfGw2Aq2SeDqcFaf
0.513209		Nucleus	0.000	1.000	433	100000402	100000004	Mock anti-PSPC1-A546 8C-S-PSPC1 V2.00	0	4. Mock and anti-PSPC1-A546_Pos012_S001	00-9ihhdBhfGw2Aq2SeDqcFaf
0.600576		Nucleus	0.000	1.000	434	100000403	100000005	Mock anti-PSPC1-A546 8C-S-PSPC1 V2.00	0	4. Mock and anti-PSPC1-A546_Pos012_S001	00-9ihhdBhfGw2Aq2SeDqcFaf
0.540945		Nucleus	0.000	1.000	435	100000404	100000006	Mock anti-PSPC1-A546 8C-S-PSPC1 V2.00	0	4. Mock and anti-PSPC1-A546_Pos012_S001	00-9ihhdBhfGw2Aq2SeDqcFaf
0.605068		Nucleus	0.000	1.000	436	100000405	100000007	Mock anti-PSPC1-A546 8C-S-PSPC1 V2.00	0	4. Mock and anti-PSPC1-A546_Pos012_S001	00-9ihhdBhfGw2Aq2SeDqcFaf
0.616925		Nucleus	0.000	1.000	437	100000406	100000008	Mock anti-PSPC1-A546 8C-S-PSPC1 V2.00	0	4. Mock and anti-PSPC1-A546_Pos012_S001	00-9ihhdBhfGw2Aq2SeDqcFaf
0.581219		Nucleus	0.000	1.000	438	100000407	100000009	Mock anti-PSPC1-A546 8C-S-PSPC1 V2.00	0	4. Mock and anti-PSPC1-A546_Pos012_S001	00-9ihhdBhfGw2Aq2SeDqcFaf
0.60053		Nucleus	0.000	1.000	439	100000408	100000010	Mock anti-PSPC1-A546 8C-S-PSPC1 V2.00	0	4. Mock and anti-PSPC1-A546_Pos012_S001	00-9ihhdBhfGw2Aq2SeDqcFaf
0.562149		Nucleus	0.000	1.000	440	100000409	100000011	Mock anti-PSPC1-A546 8C-S-PSPC1 V2.00	0	4. Mock and anti-PSPC1-A546_Pos012_S001	00-9ihhdBhfGw2Aq2SeDqcFaf
0.585588		Nucleus	0.000	1.000	441	100000410	100000012	Mock anti-PSPC1-A546 8C-S-PSPC1 V2.00	0	4. Mock and anti-PSPC1-A546_Pos012_S001	00-9ihhdBhfGw2Aq2SeDqcFaf
0.471464		Nucleus	0.000	1.000	442	100000411	100000013	Mock anti-PSPC1-A546 8C-S-PSPC1 V2.00	0	4. Mock and anti-PSPC1-A546_Pos012_S001	00-9ihhdBhfGw2Aq2SeDqcFaf
0.603981		Nucleus	0.000	1.000	443	100000412	100000014	Mock anti-PSPC1-A546 8C-S-PSPC1 V2.00	0	4. Mock and anti-PSPC1-A546_Pos012_S001	00-9ihhdBhfGw2Aq2SeDqcFaf
0.636133		Nucleus	0.000	1.000	444	100000413	100000015	Mock anti-PSPC1-A546 8C-S-PSPC1 V2.00	0	4. Mock and anti-PSPC1-A546_Pos012_S001	00-9ihhdBhfGw2Aq2SeDqcFaf
0.698318		Nucleus	0.000	1.000	446	100000414	100000016	Mock anti-PSPC1-A546 8C-S-PSPC1 V2.00	0	4. Mock and anti-PSPC1-A546_Pos012_S001	00-9ihhdBhfGw2Aq2SeDqcFaf
0.58599		Nucleus	0.000	1.000	447	100000415	100000017	Mock anti-PSPC1-A546 8C-S-PSPC1 V2.00	0	4. Mock and anti-PSPC1-A546_Pos012_S001	00-9ihhdBhfGw2Aq2SeDqcFaf
0.543699		Nucleus	0.000	1.000	448	100000416	100000018	Mock anti-PSPC1-A546 8C-S-PSPC1 V2.00	0	4. Mock and anti-PSPC1-A546_Pos012_S001	00-9ihhdBhfGw2Aq2SeDqcFaf
0.569758		Nucleus	0.000	1.000	449	100000417	100000019	Mock anti-PSPC1-A546 8C-S-PSPC1 V2.00	0	4. Mock and anti-PSPC1-A546_Pos012_S001	00-9ihhdBhfGw2Aq2SeDqcFaf
0.546991		Nucleus	0.000	1.000	450	100000418	100000020	Mock anti-PSPC1-A546 8C-S-PSPC1 V2.00	0	4. Mock and anti-PSPC1-A546_Pos012_S001	00-9ihhdBhfGw2Aq2SeDqcFaf
0.627652		Nucleus	0.000	1.000	453	100000419	100000021	Mock anti-PSPC1-A546 8C-S-PSPC1 V2.00	0	4. Mock and anti-PSPC1-A546_Pos012_S001	00-9ihhdBhfGw2Aq2SeDqcFaf
0.601138		Nucleus	0.000	1.000	454	100000420	100000022	Mock anti-PSPC1-A546 8C-S-PSPC1 V2.00	0	4. Mock and anti-PSPC1-A546_Pos012_S001	00-9ihhdBhfGw2Aq2SeDqcFaf
0.511008		Nucleus	0.000	1.000	455	100000421	100000023	Mock anti-PSPC1-A546 8C-S-PSPC1 V2.00	0	4. Mock and anti-PSPC1-A546_Pos012_S001	00-9ihhdBhfGw2Aq2SeDqcFaf
0.34188		Nucleus	0.000	1.000	456	100000422	100000024	Mock anti-PSPC1-A546 8C-S-PSPC1 V2.00	0	4. Mock and anti-PSPC1-A546_Pos012_S001	00-9ihhdBhfGw2Aq2SeDqcFaf
0.48345		Nucleus	0.000	1.000	457	100000423	100000025	Mock anti-PSPC1-A546 8C-S-PSPC1 V2.00	0	4. Mock and anti-PSPC1-A546_Pos012_S001	00-9ihhdBhfGw2Aq2SeDqcFaf
0.510338		Nucleus	0.000	1.000	458	100000424	100000026	Mock anti-PSPC1-A546 8C-S-PSPC1 V2.00	0	4. Mock and anti-PSPC1-A546_Pos012_S001	00-9ihhdBhfGw2Aq2SeDqcFaf
0.569394		Nucleus	0.000	1.000	459	100000425	100000027	Mock anti-PSPC1-A546 8C-S-PSPC1 V2.00	0	4. Mock and anti-PSPC1-A546_Pos012_S001	00-9ihhdBhfGw2Aq2SeDqcFaf
0.471289		Nucleus	0.000	1.000	460	100000426	100000028	Mock anti-PSPC1-A546 8C-S-PSPC1 V2.00	0	4. Mock and anti-PSPC1-A546_Pos012_S001	00-9ihhdBhfGw2Aq2SeDqcFaf
0.420619		Nucleus	0.000	1.000	461	100000427	100000029	Mock anti-PSPC1-A546 8C-S-PSPC1 V2.00	0	4. Mock and anti-PSPC1-A546_Pos012_S001	00-9ihhdBhfGw2Aq2SeDqcFaf
0.45401		Nucleus	0.000	1.000	462	100000428	100000030	Mock anti-PSPC1-A546 8C-S-PSPC1 V2.00	0	4. Mock and anti-PSPC1-A546_Pos012_S001	00-9ihhdBhfGw2Aq2SeDqcFaf
0.530202		Nucleus	0.000	1.000	463	100000429	100000031	Mock anti-PSPC1-A546 8C-S-PSPC1 V2.00	0	4. Mock and anti-PSPC1-A546_Pos012_S001	00-9ihhdBhfGw2Aq2SeDqcFaf
0.485269		Nucleus	0.000	1.000	464	100000430	100000032	Mock anti-PSPC1-A546 8C-S-PSPC1 V2.00	0	4. Mock and anti-PSPC1-A546_Pos012_S001	00-9ihhdBhfGw2Aq2SeDqcFaf
0.556831		Nucleus	0.000	1.000	465	100000431	100000033	Mock anti-PSPC1-A546 8C-S-PSPC1 V2.00	0	4. Mock and anti-PSPC1-A546_Pos012_S001	00-9ihhdBhfGw2Aq2SeDqcFaf
0.52977		Nucleus	0.000	1.000	466	100000432	100000034	Mock anti-PSPC1-A546 8C-S-PSPC1 V2.00	0	4. Mock and anti-PSPC1-A546_Pos012_S001	00-9ihhdBhfGw2Aq2SeDqcFaf
0.565525		Nucleus	0.000	1.000	467	100000433	100000035	Mock anti-PSPC1-A546 8C-S-PSPC1 V2.00	0	4. Mock and anti-PSPC1-A546_Pos012_S001	00-9ihhdBhfGw2Aq2SeDqcFaf
0.562649		Nucleus	0.000	1.000	468	100000434	100000036	Mock anti-PSPC1-A546 8C-S-PSPC1 V2.00	0	4. Mock and anti-PSPC1-A546_Pos012_S001	00-9ihhdBhfGw2Aq2SeDqcFaf
0.406368		Nucleus	0.000	1.000	469	100000435	100000037	Mock anti-PSPC1-A546 8C-S-PSPC1 V2.00	0	4. Mock and anti-PSPC1-A546_Pos012_S001	00-9ihhdBhfGw2Aq2SeDqcFaf
0.573969		Nucleus	0.000	1.000	470	100000436	100000038	Mock anti-PSPC1-A546 8C-S-PSPC1 V2.00	0	4. Mock and anti-PSPC1-A546_Pos012_S001	00-9ihhdBhfGw2Aq2SeDqcFaf
0.558483		Nucleus	0.000	1.000	471	100000437	100000039	Mock anti-PSPC1-A546 8C-S-PSPC1 V2.00	0	4. Mock and anti-PSPC1-A546_Pos012_S001	00-9ihhdBhfGw2Aq2SeDqcFaf
0.491196		Nucleus	0.000	1.000	472	100000438	100000040	Mock anti-PSPC1-A546 8C-S-PSPC1 V2.00	0	4. Mock and anti-PSPC1-A546_Pos012_S001	00-9ihhdBhfGw2Aq2SeDqcFaf
0.528071		Nucleus	0.000	1.000	473	100000439	100000041	Mock anti-PSPC1-A546 8C-S-PSPC1 V2.00	0	4. Mock and anti-PSPC1-A546_Pos012_S001	00-9ihhdBhfGw2Aq2SeDqcFaf
0.500312		Nucleus	0.000	1.000	474	100000440	100000042	Mock anti-PSPC1-A546 8C-S-PSPC1 V2.00	0	4. Mock and anti-PSPC1-A546_Pos012_S001	00-9ihhdBhfGw2Aq2SeDqcFaf
0.525045		Nucleus	0.000	1.000	475	100000441	100000043	Mock anti-PSPC1-A546 8C-S-PSPC1 V2.00	0	4. Mock and anti-PSPC1-A546_Pos012_S001	00-9ihhdBhfGw2Aq2SeDqcFaf
0.499755		Nucleus	0.000	1.000	476	100000442	100000044	Mock anti-PSPC1-A546 8C-S-PSPC1 V2.00	0	4. Mock and anti-PSPC1-A546_Pos012_S001	00-9ihhdBhfGw2Aq2SeDqcFaf
0.515303		Nucleus	0.000	1.000	477	100000443	100000045	Mock anti-PSPC1-A546 8C-S-PSPC1 V2.00	0	4. Mock and anti-PSPC1-A546_Pos012_S001	00-9ihhdBhfGw2Aq2SeDqcFaf
0.525271		Nucleus	0.000	1.000	478	100000444	100000000	Mock anti-PSPC1-A546 8C-S-PSPC1 V2.00	0	4. Mock and anti-PSPC1-A546_Pos013_S001	00-Csf3QuWoET4UcsbqDuXyEM
0.565161		Nucleus	0.000	1.000	479	100000445	100000001	Mock anti-PSPC1-A546 8C-S-PSPC1 V2.00	0	4. Mock and anti-PSPC1-A546_Pos013_S001	00-Csf3QuWoET4UcsbqDuXyEM
0.610546		Nucleus	0.000	1.000	480	100000446	100000002	Mock anti-PSPC1-A546 8C-S-PSPC1 V2.00	0	4. Mock and anti-PSPC1-A546_Pos013_S001	00-Csf3QuWoET4UcsbqDuXyEM
0.642003		Nucleus	0.000	1.000	481	100000447	100000003	Mock anti-PSPC1-A546 8C-S-PSPC1 V2.00	0	4. Mock and anti-PSPC1-A546_Pos013_S001	00-Csf3QuWoET4UcsbqDuXyEM
0.630693		Nucleus	0.000	1.000	482	100000448	100000004	Mock anti-PSPC1-A546 8C-S-PSPC1 V2.00	0	4. Mock and anti-PSPC1-A546_Pos013_S001	00-Csf3QuWoET4UcsbqDuXyEM
0.527467		Nucleus	0.000	1.000	483	100000449	100000005	Mock anti-PSPC1-A546 8C-S-PSPC1 V2.00	0	4. Mock and anti-PSPC1-A546_Pos013_S001	00-Csf3QuWoET4UcsbqDuXyEM
0.573837		Nucleus	0.000	1.000	484	100000450	100000006	Mock anti-PSPC1-A546 8C-S-PSPC1 V2.00	0	4. Mock and anti-PSPC1-A546_Pos013_S001	00-Csf3QuWoET4UcsbqDuXyEM
0.574938		Nucleus	0.000	1.000	485	100000451	100000007	Mock anti-PSPC1-A546 8C-S-PSPC1 V2.00	0	4. Mock and anti-PSPC1-A546_Pos013_S001	00-Csf3QuWoET4UcsbqDuXyEM
0.635038		Nucleus	0.000	1.000	486	100000452	100000008	Mock anti-PSPC1-A546 8C-S-PSPC1 V2.00	0	4. Mock and anti-PSPC1-A546_Pos013_S001	00-Csf3QuWoET4UcsbqDuXyEM
0.61398		Nucleus	0.000	1.000	487	100000453	100000009	Mock anti-PSPC1-A546 8C-S-PSPC1 V2.00	0	4. Mock and anti-PSPC1-A546_Pos013_S001	00-Csf3QuWoET4UcsbqDuXyEM
0.617855		Nucleus	0.000	1.000	488	100000454	100000010	Mock anti-PSPC1-A546 8C-S-PSPC1 V2.00	0	4. Mock and anti-PSPC1-A546_Pos013_S001	00-Csf3QuWoET4UcsbqDuXyEM
0.624252		Nucleus	0.000	1.000	489	100000455	100000011	Mock anti-PSPC1-A546 8C-S-PSPC1 V2.00	0	4. Mock and anti-PSPC1-A546_Pos013_S001	00-Csf3QuWoET4UcsbqDuXyEM
0.557573		Nucleus	0.000	1.000	490	100000456	100000012	Mock anti-PSPC1-A546 8C-S-PSPC1 V2.00	0	4. Mock and anti-PSPC1-A546_Pos013_S001	00-Csf3QuWoET4UcsbqDuXyEM
0.653266		Nucleus	0.000	1.000	491	100000457	100000013	Mock anti-PSPC1-A546 8C-S-PSPC1 V2.00	0	4. Mock and anti-PSPC1-A546_Pos013_S001	00-Csf3QuWoET4UcsbqDuXyEM
0.639616		Nucleus	0.000	1.000	492	100000458	100000014	Mock anti-PSPC1-A546 8C-S-PSPC1 V2.00	0	4. Mock and anti-PSPC1-A546_Pos013_S001	00-Csf3QuWoET4UcsbqDuXyEM
0.601324		Nucleus	0.000	1.000	493	100000459	100000015	Mock anti-PSPC1-A546 8C-S-PSPC1 V2.00	0	4. Mock and anti-PSPC1-A546_Pos013_S001	00-Csf3QuWoET4UcsbqDuXyEM
0.626584		Nucleus	0.000	1.000	494	100000460	100000016	Mock anti-PSPC1-A546 8C-S-PSPC1 V2.00	0	4. Mock and anti-PSPC1-A546_Pos013_S001	00-Csf3QuWoET4UcsbqDuXyEM
0.549749		Nucleus	0.000	1.000	495	100000461	100000017	Mock anti-PSPC1-A546 8C-S-PSPC1 V2.00	0	4. Mock and anti-PSPC1-A546_Pos013_S001	00-Csf3QuWoET4UcsbqDuXyEM
0.643515		Nucleus	0.000	1.000	496	100000462	100000018	Mock anti-PSPC1-A546 8C-S-PSPC1 V2.00	0	4. Mock and anti-PSPC1-A546_Pos013_S001	00-Csf3QuWoET4UcsbqDuXyEM
0.651048		Nucleus	0.000	1.000	497	100000463	100000019	Mock anti-PSPC1-A546 8C-S-PSPC1 V2.00	0	4. Mock and anti-PSPC1-A546_Pos013_S001	00-Csf3QuWoET4UcsbqDuXyEM
0.606707		Nucleus	0.000	1.000	498	100000464	100000020	Mock anti-PSPC1-A546 8C-S-PSPC1 V2.00	0	4. Mock and anti-PSPC1-A546_Pos013_S001	00-Csf3QuWoET4UcsbqDuXyEM
0.630067		Nucleus	0.000	1.000	499	100000465	100000021	Mock anti-PSPC1-A546 8C-S-PSPC1 V2.00	0	4. Mock and anti-PSPC1-A546_Pos013_S001	00-Csf3QuWoET4UcsbqDuXyEM
0.638994		Nucleus	0.000	1.000	500	100000466	100000022	Mock anti-PSPC1-A546 8C-S-PSPC1 V2.00	0	4. Mock and anti-PSPC1-A546_Pos013_S001	00-Csf3QuWoET4UcsbqDuXyEM
0.609667		Nucleus	0.000	1.000	501	100000467	100000023	Mock anti-PSPC1-A546 8C-S-PSPC1 V2.00	0	4. Mock and anti-PSPC1-A546_Pos013_S001	00-Csf3QuWoET4UcsbqDuXyEM
0.570222		Nucleus	0.000	1.000	502	100000468	100000024	Mock anti-PSPC1-A546 8C-S-PSPC1 V2.00	0	4. Mock and anti-PSPC1-A546_Pos013_S001	00-Csf3QuWoET4UcsbqDuXyEM
0.647137		Nucleus	0.000	1.000	503	100000469	100000025	Mock anti-PSPC1-A546 8C-S-PSPC1 V2.00	0	4. Mock and anti-PSPC1-A546_Pos013_S001	00-Csf3QuWoET4UcsbqDuXyEM
0.508028		Nucleus	0.000	1.000	504	100000470	100000026	Mock anti-PSPC1-A546 8C-S-PSPC1 V2.00	0	4. Mock and anti-PSPC1-A546_Pos013_S001	00-Csf3QuWoET4UcsbqDuXyEM
0.600993		Nucleus	0.000	1.000	506	100000471	100000027	Mock anti-PSPC1-A546 8C-S-PSPC1 V2.00	0	4. Mock and anti-PSPC1-A546_Pos013_S001	00-Csf3QuWoET4UcsbqDuXyEM
0.549066		Nucleus	0.000	1.000	507	100000472	100000028	Mock anti-PSPC1-A546 8C-S-PSPC1 V2.00	0	4. Mock and anti-PSPC1-A546_Pos013_S001	00-Csf3QuWoET4UcsbqDuXyEM
0.589517		Nucleus	0.000	1.000	508	100000473	100000029	Mock anti-PSPC1-A546 8C-S-PSPC1 V2.00	0	4. Mock and anti-PSPC1-A546_Pos013_S001	00-Csf3QuWoET4UcsbqDuXyEM
0.646725		Nucleus	0.000	1.000	509	100000474	100000030	Mock anti-PSPC1-A546 8C-S-PSPC1 V2.00	0	4. Mock and anti-PSPC1-A546_Pos013_S001	00-Csf3QuWoET4UcsbqDuXyEM
0.620865		Nucleus	0.000	1.000	510	100000475	100000031	Mock anti-PSPC1-A546 8C-S-PSPC1 V2.00	0	4. Mock and anti-PSPC1-A546_Pos013_S001	00-Csf3QuWoET4UcsbqDuXyEM
0.582154		Nucleus	0.000	1.000	511	100000476	100000032	Mock anti-PSPC1-A546 8C-S-PSPC1 V2.00	0	4. Mock and anti-PSPC1-A546_Pos013_S001	00-Csf3QuWoET4UcsbqDuXyEM
0.538699		Nucleus	0.000	1.000	512	100000477	100000033	Mock anti-PSPC1-A546 8C-S-PSPC1 V2.00	0	4. Mock and anti-PSPC1-A546_Pos013_S001	00-Csf3QuWoET4UcsbqDuXyEM
0.608793		Nucleus	0.000	1.000	513	100000478	100000034	Mock anti-PSPC1-A546 8C-S-PSPC1 V2.00	0	4. Mock and anti-PSPC1-A546_Pos013_S001	00-Csf3QuWoET4UcsbqDuXyEM
0.597355		Nucleus	0.000	1.000	516	100000479	100000035	Mock anti-PSPC1-A546 8C-S-PSPC1 V2.00	0	4. Mock and anti-PSPC1-A546_Pos013_S001	00-Csf3QuWoET4UcsbqDuXyEM
0.579376		Nucleus	0.000	1.000	517	100000480	100000036	Mock anti-PSPC1-A546 8C-S-PSPC1 V2.00	0	4. Mock and anti-PSPC1-A546_Pos013_S001	00-Csf3QuWoET4UcsbqDuXyEM
0.604593		Nucleus	0.000	1.000	518	100000481	100000037	Mock anti-PSPC1-A546 8C-S-PSPC1 V2.00	0	4. Mock and anti-PSPC1-A546_Pos013_S001	00-Csf3QuWoET4UcsbqDuXyEM
0.566213		Nucleus	0.000	1.000	519	100000482	100000038	Mock anti-PSPC1-A546 8C-S-PSPC1 V2.00	0	4. Mock and anti-PSPC1-A546_Pos013_S001	00-Csf3QuWoET4UcsbqDuXyEM
0.583382		Nucleus	0.000	1.000	520	100000483	100000039	Mock anti-PSPC1-A546 8C-S-PSPC1 V2.00	0	4. Mock and anti-PSPC1-A546_Pos013_S001	00-Csf3QuWoET4UcsbqDuXyEM
0.615004		Nucleus	0.000	1.000	521	100000484	100000040	Mock anti-PSPC1-A546 8C-S-PSPC1 V2.00	0	4. Mock and anti-PSPC1-A546_Pos013_S001	00-Csf3QuWoET4UcsbqDuXyEM
0.545877		Nucleus	0.000	1.000	522	100000485	100000041	Mock anti-PSPC1-A546 8C-S-PSPC1 V2.00	0	4. Mock and anti-PSPC1-A546_Pos013_S001	00-Csf3QuWoET4UcsbqDuXyEM
0.612763		Nucleus	0.000	1.000	523	100000486	100000042	Mock anti-PSPC1-A546 8C-S-PSPC1 V2.00	0	4. Mock and anti-PSPC1-A546_Pos013_S001	00-Csf3QuWoET4UcsbqDuXyEM
0.494082		Nucleus	0.000	1.000	524	100000487	100000043	Mock anti-PSPC1-A546 8C-S-PSPC1 V2.00	0	4. Mock and anti-PSPC1-A546_Pos013_S001	00-Csf3QuWoET4UcsbqDuXyEM
0.468711		Nucleus	0.000	1.000	525	100000488	100000044	Mock anti-PSPC1-A546 8C-S-PSPC1 V2.00	0	4. Mock and anti-PSPC1-A546_Pos013_S001	00-Csf3QuWoET4UcsbqDuXyEM
0.52441		Nucleus	0.000	1.000	526	100000489	100000045	Mock anti-PSPC1-A546 8C-S-PSPC1 V2.00	0	4. Mock and anti-PSPC1-A546_Pos013_S001	00-Csf3QuWoET4UcsbqDuXyEM
0.571648		Nucleus	0.000	1.000	527	100000490	100000046	Mock anti-PSPC1-A546 8C-S-PSPC1 V2.00	0	4. Mock and anti-PSPC1-A546_Pos013_S001	00-Csf3QuWoET4UcsbqDuXyEM
0.497515		Nucleus	0.000	1.000	528	100000491	100000047	Mock anti-PSPC1-A546 8C-S-PSPC1 V2.00	0	4. Mock and anti-PSPC1-A546_Pos013_S001	00-Csf3QuWoET4UcsbqDuXyEM
0.62034		Nucleus	0.000	1.000	529	100000492	100000048	Mock anti-PSPC1-A546 8C-S-PSPC1 V2.00	0	4. Mock and anti-PSPC1-A546_Pos013_S001	00-Csf3QuWoET4UcsbqDuXyEM
0.564162		Nucleus	0.000	1.000	530	100000493	100000049	Mock anti-PSPC1-A546 8C-S-PSPC1 V2.00	0	4. Mock and anti-PSPC1-A546_Pos013_S001	00-Csf3QuWoET4UcsbqDuXyEM
0.638832		Nucleus	0.000	1.000	531	100000494	100000050	Mock anti-PSPC1-A546 8C-S-PSPC1 V2.00	0	4. Mock and anti-PSPC1-A546_Pos013_S001	00-Csf3QuWoET4UcsbqDuXyEM
0.459556		Nucleus	0.000	1.000	532	100000495	100000051	Mock anti-PSPC1-A546 8C-S-PSPC1 V2.00	0	4. Mock and anti-PSPC1-A546_Pos013_S001	00-Csf3QuWoET4UcsbqDuXyEM
0.601644		Nucleus	0.000	1.000	533	100000496	100000052	Mock anti-PSPC1-A546 8C-S-PSPC1 V2.00	0	4. Mock and anti-PSPC1-A546_Pos013_S001	00-Csf3QuWoET4UcsbqDuXyEM
0.640269		Nucleus	0.000	1.000	534	100000497	100000053	Mock anti-PSPC1-A546 8C-S-PSPC1 V2.00	0	4. Mock and anti-PSPC1-A546_Pos013_S001	00-Csf3QuWoET4UcsbqDuXyEM
0.619914		Nucleus	0.000	1.000	535	100000498	100000054	Mock anti-PSPC1-A546 8C-S-PSPC1 V2.00	0	4. Mock and anti-PSPC1-A546_Pos013_S001	00-Csf3QuWoET4UcsbqDuXyEM
0.608469		Nucleus	0.000	1.000	536	100000499	100000055	Mock anti-PSPC1-A546 8C-S-PSPC1 V2.00	0	4. Mock and anti-PSPC1-A546_Pos013_S001	00-Csf3QuWoET4UcsbqDuXyEM
0.655608		Nucleus	0.000	1.000	537	100000500	100000056	Mock anti-PSPC1-A546 8C-S-PSPC1 V2.00	0	4. Mock and anti-PSPC1-A546_Pos013_S001	00-Csf3QuWoET4UcsbqDuXyEM
0.543634		Nucleus	0.000	1.000	538	100000501	100000057	Mock anti-PSPC1-A546 8C-S-PSPC1 V2.00	0	4. Mock and anti-PSPC1-A546_Pos013_S001	00-Csf3QuWoET4UcsbqDuXyEM
0.559614		Nucleus	0.000	1.000	539	100000502	100000058	Mock anti-PSPC1-A546 8C-S-PSPC1 V2.00	0	4. Mock and anti-PSPC1-A546_Pos013_S001	00-Csf3QuWoET4UcsbqDuXyEM
0.554623		Nucleus	0.000	1.000	540	100000503	100000059	Mock anti-PSPC1-A546 8C-S-PSPC1 V2.00	0	4. Mock and anti-PSPC1-A546_Pos013_S001	00-Csf3QuWoET4UcsbqDuXyEM
0.548598		Nucleus	0.000	1.000	541	100000504	100000060	Mock anti-PSPC1-A546 8C-S-PSPC1 V2.00	0	4. Mock and anti-PSPC1-A546_Pos013_S001	00-Csf3QuWoET4UcsbqDuXyEM
0.611492		Nucleus	0.000	1.000	542	100000505	100000061	Mock anti-PSPC1-A546 8C-S-PSPC1 V2.00	0	4. Mock and anti-PSPC1-A546_Pos013_S001	00-Csf3QuWoET4UcsbqDuXyEM
0.550092		Nucleus	0.000	1.000	543	100000506	100000062	Mock anti-PSPC1-A546 8C-S-PSPC1 V2.00	0	4. Mock and anti-PSPC1-A546_Pos013_S001	00-Csf3QuWoET4UcsbqDuXyEM
0.552146		Nucleus	0.000	1.000	544	100000507	100000063	Mock anti-PSPC1-A546 8C-S-PSPC1 V2.00	0	4. Mock and anti-PSPC1-A546_Pos013_S001	00-Csf3QuWoET4UcsbqDuXyEM
0.607828		Nucleus	0.000	1.000	545	100000508	100000064	Mock anti-PSPC1-A546 8C-S-PSPC1 V2.00	0	4. Mock and anti-PSPC1-A546_Pos013_S001	00-Csf3QuWoET4UcsbqDuXyEM
0.592579		Nucleus	0.000	1.000	546	100000509	100000065	Mock anti-PSPC1-A546 8C-S-PSPC1 V2.00	0	4. Mock and anti-PSPC1-A546_Pos013_S001	00-Csf3QuWoET4UcsbqDuXyEM
0.601648		Nucleus	0.000	1.000	547	100000510	100000066	Mock anti-PSPC1-A546 8C-S-PSPC1 V2.00	0	4. Mock and anti-PSPC1-A546_Pos013_S001	00-Csf3QuWoET4UcsbqDuXyEM
0.532822		Nucleus	0.000	1.000	548	100000511	100000067	Mock anti-PSPC1-A546 8C-S-PSPC1 V2.00	0	4. Mock and anti-PSPC1-A546_Pos013_S001	00-Csf3QuWoET4UcsbqDuXyEM
0.559871		Nucleus	0.000	1.000	549	100000512	100000068	Mock anti-PSPC1-A546 8C-S-PSPC1 V2.00	0	4. Mock and anti-PSPC1-A546_Pos013_S001	00-Csf3QuWoET4UcsbqDuXyEM
0.636449		Nucleus	0.000	1.000	550	100000513	100000069	Mock anti-PSPC1-A546 8C-S-PSPC1 V2.00	0	4. Mock and anti-PSPC1-A546_Pos013_S001	00-Csf3QuWoET4UcsbqDuXyEM
0.646366		Nucleus	0.000	1.000	551	100000514	100000070	Mock anti-PSPC1-A546 8C-S-PSPC1 V2.00	0	4. Mock and anti-PSPC1-A546_Pos013_S001	00-Csf3QuWoET4UcsbqDuXyEM
0.591897		Nucleus	0.000	1.000	552	100000515	100000071	Mock anti-PSPC1-A546 8C-S-PSPC1 V2.00	0	4. Mock and anti-PSPC1-A546_Pos013_S001	00-Csf3QuWoET4UcsbqDuXyEM
0.601264		Nucleus	0.000	1.000	553	100000516	100000000	Mock anti-PSPC1-A546 8C-S-PSPC1 V2.00	0	4. Mock and anti-PSPC1-A546_Pos014_S001	00-ud96txB4aMwC67eozBvbQb
0.592618		Nucleus	0.000	1.000	554	100000517	100000001	Mock anti-PSPC1-A546 8C-S-PSPC1 V2.00	0	4. Mock and anti-PSPC1-A546_Pos014_S001	00-ud96txB4aMwC67eozBvbQb
0.556266		Nucleus	0.000	1.000	555	100000518	100000002	Mock anti-PSPC1-A546 8C-S-PSPC1 V2.00	0	4. Mock and anti-PSPC1-A546_Pos014_S001	00-ud96txB4aMwC67eozBvbQb
0.528344		Nucleus	0.000	1.000	556	100000519	100000003	Mock anti-PSPC1-A546 8C-S-PSPC1 V2.00	0	4. Mock and anti-PSPC1-A546_Pos014_S001	00-ud96txB4aMwC67eozBvbQb
0.47183		Nucleus	0.000	1.000	557	100000520	100000004	Mock anti-PSPC1-A546 8C-S-PSPC1 V2.00	0	4. Mock and anti-PSPC1-A546_Pos014_S001	00-ud96txB4aMwC67eozBvbQb
0.465631		Nucleus	0.000	1.000	558	100000521	100000005	Mock anti-PSPC1-A546 8C-S-PSPC1 V2.00	0	4. Mock and anti-PSPC1-A546_Pos014_S001	00-ud96txB4aMwC67eozBvbQb
0.61346		Nucleus	0.000	1.000	559	100000522	100000006	Mock anti-PSPC1-A546 8C-S-PSPC1 V2.00	0	4. Mock and anti-PSPC1-A546_Pos014_S001	00-ud96txB4aMwC67eozBvbQb
0.586288		Nucleus	0.000	1.000	560	100000523	100000007	Mock anti-PSPC1-A546 8C-S-PSPC1 V2.00	0	4. Mock and anti-PSPC1-A546_Pos014_S001	00-ud96txB4aMwC67eozBvbQb
0.642255		Nucleus	0.000	1.000	561	100000524	100000008	Mock anti-PSPC1-A546 8C-S-PSPC1 V2.00	0	4. Mock and anti-PSPC1-A546_Pos014_S001	00-ud96txB4aMwC67eozBvbQb
0.627215		Nucleus	0.000	1.000	562	100000525	100000009	Mock anti-PSPC1-A546 8C-S-PSPC1 V2.00	0	4. Mock and anti-PSPC1-A546_Pos014_S001	00-ud96txB4aMwC67eozBvbQb
0.623209		Nucleus	0.000	1.000	563	100000526	100000010	Mock anti-PSPC1-A546 8C-S-PSPC1 V2.00	0	4. Mock and anti-PSPC1-A546_Pos014_S001	00-ud96txB4aMwC67eozBvbQb
0.612895		Nucleus	0.000	1.000	564	100000527	100000011	Mock anti-PSPC1-A546 8C-S-PSPC1 V2.00	0	4. Mock and anti-PSPC1-A546_Pos014_S001	00-ud96txB4aMwC67eozBvbQb
0.611842		Nucleus	0.000	1.000	565	100000528	100000012	Mock anti-PSPC1-A546 8C-S-PSPC1 V2.00	0	4. Mock and anti-PSPC1-A546_Pos014_S001	00-ud96txB4aMwC67eozBvbQb
0.587237		Nucleus	0.000	1.000	566	100000529	100000013	Mock anti-PSPC1-A546 8C-S-PSPC1 V2.00	0	4. Mock and anti-PSPC1-A546_Pos014_S001	00-ud96txB4aMwC67eozBvbQb
0.618102		Nucleus	0.000	1.000	567	100000530	100000014	Mock anti-PSPC1-A546 8C-S-PSPC1 V2.00	0	4. Mock and anti-PSPC1-A546_Pos014_S001	00-ud96txB4aMwC67eozBvbQb
0.598341		Nucleus	0.000	1.000	568	100000531	100000015	Mock anti-PSPC1-A546 8C-S-PSPC1 V2.00	0	4. Mock and anti-PSPC1-A546_Pos014_S001	00-ud96txB4aMwC67eozBvbQb
0.638863		Nucleus	0.000	1.000	569	100000532	100000016	Mock anti-PSPC1-A546 8C-S-PSPC1 V2.00	0	4. Mock and anti-PSPC1-A546_Pos014_S001	00-ud96txB4aMwC67eozBvbQb
0.660635		Nucleus	0.000	1.000	571	100000533	100000017	Mock anti-PSPC1-A546 8C-S-PSPC1 V2.00	0	4. Mock and anti-PSPC1-A546_Pos014_S001	00-ud96txB4aMwC67eozBvbQb
0.578396		Nucleus	0.000	1.000	572	100000534	100000018	Mock anti-PSPC1-A546 8C-S-PSPC1 V2.00	0	4. Mock and anti-PSPC1-A546_Pos014_S001	00-ud96txB4aMwC67eozBvbQb
0.656857		Nucleus	0.000	1.000	573	100000535	100000019	Mock anti-PSPC1-A546 8C-S-PSPC1 V2.00	0	4. Mock and anti-PSPC1-A546_Pos014_S001	00-ud96txB4aMwC67eozBvbQb
0.602318		Nucleus	0.000	1.000	574	100000536	100000020	Mock anti-PSPC1-A546 8C-S-PSPC1 V2.00	0	4. Mock and anti-PSPC1-A546_Pos014_S001	00-ud96txB4aMwC67eozBvbQb
0.595305		Nucleus	0.000	1.000	575	100000537	100000021	Mock anti-PSPC1-A546 8C-S-PSPC1 V2.00	0	4. Mock and anti-PSPC1-A546_Pos014_S001	00-ud96txB4aMwC67eozBvbQb
0.561484		Nucleus	0.000	1.000	576	100000538	100000022	Mock anti-PSPC1-A546 8C-S-PSPC1 V2.00	0	4. Mock and anti-PSPC1-A546_Pos014_S001	00-ud96txB4aMwC67eozBvbQb
0.485106		Nucleus	0.000	1.000	577	100000539	100000000	Mock anti-PSPC1-A546 8C-S-PSPC1 V2.00	0	4. Mock and anti-PSPC1-A546_Pos016_S001	00-fQCkxaLPztRnvHezoKNs5o
0.396232		Nucleus	0.000	1.000	578	100000540	100000001	Mock anti-PSPC1-A546 8C-S-PSPC1 V2.00	0	4. Mock and anti-PSPC1-A546_Pos016_S001	00-fQCkxaLPztRnvHezoKNs5o
0.465453		Nucleus	0.000	1.000	579	100000541	100000002	Mock anti-PSPC1-A546 8C-S-PSPC1 V2.00	0	4. Mock and anti-PSPC1-A546_Pos016_S001	00-fQCkxaLPztRnvHezoKNs5o
0.505956		Nucleus	0.000	1.000	580	100000542	100000003	Mock anti-PSPC1-A546 8C-S-PSPC1 V2.00	0	4. Mock and anti-PSPC1-A546_Pos016_S001	00-fQCkxaLPztRnvHezoKNs5o
0.411374		Nucleus	0.000	1.000	582	100000543	100000004	Mock anti-PSPC1-A546 8C-S-PSPC1 V2.00	0	4. Mock and anti-PSPC1-A546_Pos016_S001	00-fQCkxaLPztRnvHezoKNs5o
0.460071		Nucleus	0.000	1.000	583	100000544	100000005	Mock anti-PSPC1-A546 8C-S-PSPC1 V2.00	0	4. Mock and anti-PSPC1-A546_Pos016_S001	00-fQCkxaLPztRnvHezoKNs5o
0.438637		Nucleus	0.000	1.000	584	100000545	100000006	Mock anti-PSPC1-A546 8C-S-PSPC1 V2.00	0	4. Mock and anti-PSPC1-A546_Pos016_S001	00-fQCkxaLPztRnvHezoKNs5o
0.427621		Nucleus	0.000	1.000	585	100000546	100000007	Mock anti-PSPC1-A546 8C-S-PSPC1 V2.00	0	4. Mock and anti-PSPC1-A546_Pos016_S001	00-fQCkxaLPztRnvHezoKNs5o
0.437088		Nucleus	0.000	1.000	588	100000547	100000008	Mock anti-PSPC1-A546 8C-S-PSPC1 V2.00	0	4. Mock and anti-PSPC1-A546_Pos016_S001	00-fQCkxaLPztRnvHezoKNs5o
0.445606		Nucleus	0.000	1.000	590	100000548	100000009	Mock anti-PSPC1-A546 8C-S-PSPC1 V2.00	0	4. Mock and anti-PSPC1-A546_Pos016_S001	00-fQCkxaLPztRnvHezoKNs5o
0.455687		Nucleus	0.000	1.000	591	100000549	100000010	Mock anti-PSPC1-A546 8C-S-PSPC1 V2.00	0	4. Mock and anti-PSPC1-A546_Pos016_S001	00-fQCkxaLPztRnvHezoKNs5o
0.445423		Nucleus	0.000	1.000	592	100000550	100000011	Mock anti-PSPC1-A546 8C-S-PSPC1 V2.00	0	4. Mock and anti-PSPC1-A546_Pos016_S001	00-fQCkxaLPztRnvHezoKNs5o
0.42641		Nucleus	0.000	1.000	593	100000551	100000012	Mock anti-PSPC1-A546 8C-S-PSPC1 V2.00	0	4. Mock and anti-PSPC1-A546_Pos016_S001	00-fQCkxaLPztRnvHezoKNs5o
0.460658		Nucleus	0.000	1.000	594	100000552	100000013	Mock anti-PSPC1-A546 8C-S-PSPC1 V2.00	0	4. Mock and anti-PSPC1-A546_Pos016_S001	00-fQCkxaLPztRnvHezoKNs5o
0.363979		Nucleus	0.000	1.000	596	100000553	100000014	Mock anti-PSPC1-A546 8C-S-PSPC1 V2.00	0	4. Mock and anti-PSPC1-A546_Pos016_S001	00-fQCkxaLPztRnvHezoKNs5o
0.424855		Nucleus	0.000	1.000	597	100000554	100000015	Mock anti-PSPC1-A546 8C-S-PSPC1 V2.00	0	4. Mock and anti-PSPC1-A546_Pos016_S001	00-fQCkxaLPztRnvHezoKNs5o
0.444128		Nucleus	0.000	1.000	598	100000555	100000016	Mock anti-PSPC1-A546 8C-S-PSPC1 V2.00	0	4. Mock and anti-PSPC1-A546_Pos016_S001	00-fQCkxaLPztRnvHezoKNs5o
0.326607		Nucleus	0.000	1.000	600	100000556	100000017	Mock anti-PSPC1-A546 8C-S-PSPC1 V2.00	0	4. Mock and anti-PSPC1-A546_Pos016_S001	00-fQCkxaLPztRnvHezoKNs5o
0.457483		Nucleus	0.000	1.000	602	100000557	100000018	Mock anti-PSPC1-A546 8C-S-PSPC1 V2.00	0	4. Mock and anti-PSPC1-A546_Pos016_S001	00-fQCkxaLPztRnvHezoKNs5o
0.398401		Nucleus	0.000	1.000	603	100000558	100000019	Mock anti-PSPC1-A546 8C-S-PSPC1 V2.00	0	4. Mock and anti-PSPC1-A546_Pos016_S001	00-fQCkxaLPztRnvHezoKNs5o
0.502966		Nucleus	0.000	1.000	604	100000559	100000000	Mock anti-PSPC1-A546 8C-S-PSPC1 V2.00	0	4. Mock and anti-PSPC1-A546_Pos017_S001	00-BNR3xWHN5pxa99ryKyPimB
0.595692		Nucleus	0.000	1.000	605	100000560	100000001	Mock anti-PSPC1-A546 8C-S-PSPC1 V2.00	0	4. Mock and anti-PSPC1-A546_Pos017_S001	00-BNR3xWHN5pxa99ryKyPimB
0.560977		Nucleus	0.000	1.000	606	100000561	100000002	Mock anti-PSPC1-A546 8C-S-PSPC1 V2.00	0	4. Mock and anti-PSPC1-A546_Pos017_S001	00-BNR3xWHN5pxa99ryKyPimB
0.540054		Nucleus	0.000	1.000	607	100000562	100000003	Mock anti-PSPC1-A546 8C-S-PSPC1 V2.00	0	4. Mock and anti-PSPC1-A546_Pos017_S001	00-BNR3xWHN5pxa99ryKyPimB
0.464766		Nucleus	0.000	1.000	608	100000563	100000004	Mock anti-PSPC1-A546 8C-S-PSPC1 V2.00	0	4. Mock and anti-PSPC1-A546_Pos017_S001	00-BNR3xWHN5pxa99ryKyPimB
0.554763		Nucleus	0.000	1.000	609	100000564	100000005	Mock anti-PSPC1-A546 8C-S-PSPC1 V2.00	0	4. Mock and anti-PSPC1-A546_Pos017_S001	00-BNR3xWHN5pxa99ryKyPimB
0.506624		Nucleus	0.000	1.000	610	100000565	100000006	Mock anti-PSPC1-A546 8C-S-PSPC1 V2.00	0	4. Mock and anti-PSPC1-A546_Pos017_S001	00-BNR3xWHN5pxa99ryKyPimB
0.540099		Nucleus	0.000	1.000	611	100000566	100000007	Mock anti-PSPC1-A546 8C-S-PSPC1 V2.00	0	4. Mock and anti-PSPC1-A546_Pos017_S001	00-BNR3xWHN5pxa99ryKyPimB
0.521745		Nucleus	0.000	1.000	612	100000567	100000008	Mock anti-PSPC1-A546 8C-S-PSPC1 V2.00	0	4. Mock and anti-PSPC1-A546_Pos017_S001	00-BNR3xWHN5pxa99ryKyPimB
0.548182		Nucleus	0.000	1.000	613	100000568	100000009	Mock anti-PSPC1-A546 8C-S-PSPC1 V2.00	0	4. Mock and anti-PSPC1-A546_Pos017_S001	00-BNR3xWHN5pxa99ryKyPimB
0.545944		Nucleus	0.000	1.000	614	100000569	100000010	Mock anti-PSPC1-A546 8C-S-PSPC1 V2.00	0	4. Mock and anti-PSPC1-A546_Pos017_S001	00-BNR3xWHN5pxa99ryKyPimB
0.535406		Nucleus	0.000	1.000	615	100000570	100000011	Mock anti-PSPC1-A546 8C-S-PSPC1 V2.00	0	4. Mock and anti-PSPC1-A546_Pos017_S001	00-BNR3xWHN5pxa99ryKyPimB
0.503659		Nucleus	0.000	1.000	616	100000571	100000012	Mock anti-PSPC1-A546 8C-S-PSPC1 V2.00	0	4. Mock and anti-PSPC1-A546_Pos017_S001	00-BNR3xWHN5pxa99ryKyPimB
0.555996		Nucleus	0.000	1.000	617	100000572	100000013	Mock anti-PSPC1-A546 8C-S-PSPC1 V2.00	0	4. Mock and anti-PSPC1-A546_Pos017_S001	00-BNR3xWHN5pxa99ryKyPimB
0.480399		Nucleus	0.000	1.000	618	100000573	100000014	Mock anti-PSPC1-A546 8C-S-PSPC1 V2.00	0	4. Mock and anti-PSPC1-A546_Pos017_S001	00-BNR3xWHN5pxa99ryKyPimB
0.501145		Nucleus	0.000	1.000	619	100000574	100000015	Mock anti-PSPC1-A546 8C-S-PSPC1 V2.00	0	4. Mock and anti-PSPC1-A546_Pos017_S001	00-BNR3xWHN5pxa99ryKyPimB
0.556692		Nucleus	0.000	1.000	620	100000575	100000016	Mock anti-PSPC1-A546 8C-S-PSPC1 V2.00	0	4. Mock and anti-PSPC1-A546_Pos017_S001	00-BNR3xWHN5pxa99ryKyPimB
0.537924		Nucleus	0.000	1.000	621	100000576	100000017	Mock anti-PSPC1-A546 8C-S-PSPC1 V2.00	0	4. Mock and anti-PSPC1-A546_Pos017_S001	00-BNR3xWHN5pxa99ryKyPimB
0.416953		Nucleus	0.000	1.000	622	100000577	100000018	Mock anti-PSPC1-A546 8C-S-PSPC1 V2.00	0	4. Mock and anti-PSPC1-A546_Pos017_S001	00-BNR3xWHN5pxa99ryKyPimB
0.545581		Nucleus	0.000	1.000	623	100000578	100000019	Mock anti-PSPC1-A546 8C-S-PSPC1 V2.00	0	4. Mock and anti-PSPC1-A546_Pos017_S001	00-BNR3xWHN5pxa99ryKyPimB
0.515108		Nucleus	0.000	1.000	624	100000579	100000020	Mock anti-PSPC1-A546 8C-S-PSPC1 V2.00	0	4. Mock and anti-PSPC1-A546_Pos017_S001	00-BNR3xWHN5pxa99ryKyPimB
0.531179		Nucleus	0.000	1.000	625	100000580	100000021	Mock anti-PSPC1-A546 8C-S-PSPC1 V2.00	0	4. Mock and anti-PSPC1-A546_Pos017_S001	00-BNR3xWHN5pxa99ryKyPimB
0.477519		Nucleus	0.000	1.000	626	100000581	100000022	Mock anti-PSPC1-A546 8C-S-PSPC1 V2.00	0	4. Mock and anti-PSPC1-A546_Pos017_S001	00-BNR3xWHN5pxa99ryKyPimB
0.557094		Nucleus	0.000	1.000	627	100000582	100000023	Mock anti-PSPC1-A546 8C-S-PSPC1 V2.00	0	4. Mock and anti-PSPC1-A546_Pos017_S001	00-BNR3xWHN5pxa99ryKyPimB
0.497218		Nucleus	0.000	1.000	628	100000583	100000024	Mock anti-PSPC1-A546 8C-S-PSPC1 V2.00	0	4. Mock and anti-PSPC1-A546_Pos017_S001	00-BNR3xWHN5pxa99ryKyPimB
0.471515		Nucleus	0.000	1.000	629	100000584	100000025	Mock anti-PSPC1-A546 8C-S-PSPC1 V2.00	0	4. Mock and anti-PSPC1-A546_Pos017_S001	00-BNR3xWHN5pxa99ryKyPimB
0.556056		Nucleus	0.000	1.000	631	100000585	100000026	Mock anti-PSPC1-A546 8C-S-PSPC1 V2.00	0	4. Mock and anti-PSPC1-A546_Pos017_S001	00-BNR3xWHN5pxa99ryKyPimB
0.495699		Nucleus	0.000	1.000	632	100000586	100000027	Mock anti-PSPC1-A546 8C-S-PSPC1 V2.00	0	4. Mock and anti-PSPC1-A546_Pos017_S001	00-BNR3xWHN5pxa99ryKyPimB
0.434835		Nucleus	0.000	1.000	635	100000587	100000028	Mock anti-PSPC1-A546 8C-S-PSPC1 V2.00	0	4. Mock and anti-PSPC1-A546_Pos017_S001	00-BNR3xWHN5pxa99ryKyPimB
0.499983		Nucleus	0.000	1.000	636	100000588	100000029	Mock anti-PSPC1-A546 8C-S-PSPC1 V2.00	0	4. Mock and anti-PSPC1-A546_Pos017_S001	00-BNR3xWHN5pxa99ryKyPimB
0.500564		Nucleus	0.000	1.000	637	100000589	100000030	Mock anti-PSPC1-A546 8C-S-PSPC1 V2.00	0	4. Mock and anti-PSPC1-A546_Pos017_S001	00-BNR3xWHN5pxa99ryKyPimB
0.549556		Nucleus	0.000	1.000	638	100000590	100000031	Mock anti-PSPC1-A546 8C-S-PSPC1 V2.00	0	4. Mock and anti-PSPC1-A546_Pos017_S001	00-BNR3xWHN5pxa99ryKyPimB
0.490447		Nucleus	0.000	1.000	639	100000591	100000032	Mock anti-PSPC1-A546 8C-S-PSPC1 V2.00	0	4. Mock and anti-PSPC1-A546_Pos017_S001	00-BNR3xWHN5pxa99ryKyPimB
0.473041		Nucleus	0.000	1.000	640	100000592	100000033	Mock anti-PSPC1-A546 8C-S-PSPC1 V2.00	0	4. Mock and anti-PSPC1-A546_Pos017_S001	00-BNR3xWHN5pxa99ryKyPimB
0.414968		Nucleus	0.000	1.000	641	100000593	100000034	Mock anti-PSPC1-A546 8C-S-PSPC1 V2.00	0	4. Mock and anti-PSPC1-A546_Pos017_S001	00-BNR3xWHN5pxa99ryKyPimB
0.513563		Nucleus	0.000	1.000	642	100000594	100000035	Mock anti-PSPC1-A546 8C-S-PSPC1 V2.00	0	4. Mock and anti-PSPC1-A546_Pos017_S001	00-BNR3xWHN5pxa99ryKyPimB
0.515615		Nucleus	0.000	1.000	643	100000595	100000036	Mock anti-PSPC1-A546 8C-S-PSPC1 V2.00	0	4. Mock and anti-PSPC1-A546_Pos017_S001	00-BNR3xWHN5pxa99ryKyPimB
0.447129		Nucleus	0.000	1.000	644	100000596	100000037	Mock anti-PSPC1-A546 8C-S-PSPC1 V2.00	0	4. Mock and anti-PSPC1-A546_Pos017_S001	00-BNR3xWHN5pxa99ryKyPimB
0.436559		Nucleus	0.000	1.000	645	100000597	100000038	Mock anti-PSPC1-A546 8C-S-PSPC1 V2.00	0	4. Mock and anti-PSPC1-A546_Pos017_S001	00-BNR3xWHN5pxa99ryKyPimB
0.472017		Nucleus	0.000	1.000	647	100000598	100000039	Mock anti-PSPC1-A546 8C-S-PSPC1 V2.00	0	4. Mock and anti-PSPC1-A546_Pos017_S001	00-BNR3xWHN5pxa99ryKyPimB
0.437326		Nucleus	0.000	1.000	649	100000599	100000040	Mock anti-PSPC1-A546 8C-S-PSPC1 V2.00	0	4. Mock and anti-PSPC1-A546_Pos017_S001	00-BNR3xWHN5pxa99ryKyPimB
0.477143		Nucleus	0.000	1.000	650	100000600	100000041	Mock anti-PSPC1-A546 8C-S-PSPC1 V2.00	0	4. Mock and anti-PSPC1-A546_Pos017_S001	00-BNR3xWHN5pxa99ryKyPimB
0.477396		Nucleus	0.000	1.000	653	100000601	100000042	Mock anti-PSPC1-A546 8C-S-PSPC1 V2.00	0	4. Mock and anti-PSPC1-A546_Pos017_S001	00-BNR3xWHN5pxa99ryKyPimB
0.456553		Nucleus	0.000	1.000	654	100000602	100000043	Mock anti-PSPC1-A546 8C-S-PSPC1 V2.00	0	4. Mock and anti-PSPC1-A546_Pos017_S001	00-BNR3xWHN5pxa99ryKyPimB
0.517268		Nucleus	0.000	1.000	655	100000603	100000044	Mock anti-PSPC1-A546 8C-S-PSPC1 V2.00	0	4. Mock and anti-PSPC1-A546_Pos017_S001	00-BNR3xWHN5pxa99ryKyPimB
0.509741		Nucleus	0.000	1.000	656	100000604	100000045	Mock anti-PSPC1-A546 8C-S-PSPC1 V2.00	0	4. Mock and anti-PSPC1-A546_Pos017_S001	00-BNR3xWHN5pxa99ryKyPimB
0.52219		Nucleus	0.000	1.000	657	100000605	100000046	Mock anti-PSPC1-A546 8C-S-PSPC1 V2.00	0	4. Mock and anti-PSPC1-A546_Pos017_S001	00-BNR3xWHN5pxa99ryKyPimB
0.42831		Nucleus	0.000	1.000	658	100000606	100000047	Mock anti-PSPC1-A546 8C-S-PSPC1 V2.00	0	4. Mock and anti-PSPC1-A546_Pos017_S001	00-BNR3xWHN5pxa99ryKyPimB
0.497706		Nucleus	0.000	1.000	659	100000607	100000048	Mock anti-PSPC1-A546 8C-S-PSPC1 V2.00	0	4. Mock and anti-PSPC1-A546_Pos017_S001	00-BNR3xWHN5pxa99ryKyPimB
0.517267		Nucleus	0.000	1.000	660	100000608	100000049	Mock anti-PSPC1-A546 8C-S-PSPC1 V2.00	0	4. Mock and anti-PSPC1-A546_Pos017_S001	00-BNR3xWHN5pxa99ryKyPimB
0.494862		Nucleus	0.000	1.000	661	100000609	100000050	Mock anti-PSPC1-A546 8C-S-PSPC1 V2.00	0	4. Mock and anti-PSPC1-A546_Pos017_S001	00-BNR3xWHN5pxa99ryKyPimB
0.543739		Nucleus	0.000	1.000	662	100000610	100000051	Mock anti-PSPC1-A546 8C-S-PSPC1 V2.00	0	4. Mock and anti-PSPC1-A546_Pos017_S001	00-BNR3xWHN5pxa99ryKyPimB
0.466408		Nucleus	0.000	1.000	663	100000611	100000052	Mock anti-PSPC1-A546 8C-S-PSPC1 V2.00	0	4. Mock and anti-PSPC1-A546_Pos017_S001	00-BNR3xWHN5pxa99ryKyPimB
0.507838		Nucleus	0.000	1.000	664	100000612	100000053	Mock anti-PSPC1-A546 8C-S-PSPC1 V2.00	0	4. Mock and anti-PSPC1-A546_Pos017_S001	00-BNR3xWHN5pxa99ryKyPimB
0.456689		Nucleus	0.000	1.000	665	100000613	100000054	Mock anti-PSPC1-A546 8C-S-PSPC1 V2.00	0	4. Mock and anti-PSPC1-A546_Pos017_S001	00-BNR3xWHN5pxa99ryKyPimB
0.393844		Nucleus	0.000	1.000	666	100000614	100000055	Mock anti-PSPC1-A546 8C-S-PSPC1 V2.00	0	4. Mock and anti-PSPC1-A546_Pos017_S001	00-BNR3xWHN5pxa99ryKyPimB
0.496108		Nucleus	0.000	1.000	667	100000615	100000056	Mock anti-PSPC1-A546 8C-S-PSPC1 V2.00	0	4. Mock and anti-PSPC1-A546_Pos017_S001	00-BNR3xWHN5pxa99ryKyPimB
0.494491		Nucleus	0.000	1.000	668	100000616	100000057	Mock anti-PSPC1-A546 8C-S-PSPC1 V2.00	0	4. Mock and anti-PSPC1-A546_Pos017_S001	00-BNR3xWHN5pxa99ryKyPimB
0.4815		Nucleus	0.000	1.000	669	100000617	100000058	Mock anti-PSPC1-A546 8C-S-PSPC1 V2.00	0	4. Mock and anti-PSPC1-A546_Pos017_S001	00-BNR3xWHN5pxa99ryKyPimB
0.51997		Nucleus	0.000	1.000	670	100000618	100000059	Mock anti-PSPC1-A546 8C-S-PSPC1 V2.00	0	4. Mock and anti-PSPC1-A546_Pos017_S001	00-BNR3xWHN5pxa99ryKyPimB
0.433066		Nucleus	0.000	1.000	671	100000619	100000060	Mock anti-PSPC1-A546 8C-S-PSPC1 V2.00	0	4. Mock and anti-PSPC1-A546_Pos017_S001	00-BNR3xWHN5pxa99ryKyPimB
0.481184		Nucleus	0.000	1.000	672	100000620	100000061	Mock anti-PSPC1-A546 8C-S-PSPC1 V2.00	0	4. Mock and anti-PSPC1-A546_Pos017_S001	00-BNR3xWHN5pxa99ryKyPimB
0.461691		Nucleus	0.000	1.000	673	100000621	100000062	Mock anti-PSPC1-A546 8C-S-PSPC1 V2.00	0	4. Mock and anti-PSPC1-A546_Pos017_S001	00-BNR3xWHN5pxa99ryKyPimB
0.469941		Nucleus	0.000	1.000	674	100000622	100000063	Mock anti-PSPC1-A546 8C-S-PSPC1 V2.00	0	4. Mock and anti-PSPC1-A546_Pos017_S001	00-BNR3xWHN5pxa99ryKyPimB
0.447995		Nucleus	0.000	1.000	675	100000623	100000000	Mock anti-PSPC1-A546 8C-S-PSPC1 V2.00	0	4. Mock and anti-PSPC1-A546_Pos018_S001	00-i3j9JoKPsdLiULz3Ei2sWo
0.587534		Nucleus	0.000	1.000	676	100000624	100000001	Mock anti-PSPC1-A546 8C-S-PSPC1 V2.00	0	4. Mock and anti-PSPC1-A546_Pos018_S001	00-i3j9JoKPsdLiULz3Ei2sWo
0.525078		Nucleus	0.000	1.000	677	100000625	100000002	Mock anti-PSPC1-A546 8C-S-PSPC1 V2.00	0	4. Mock and anti-PSPC1-A546_Pos018_S001	00-i3j9JoKPsdLiULz3Ei2sWo
0.508758		Nucleus	0.000	1.000	678	100000626	100000003	Mock anti-PSPC1-A546 8C-S-PSPC1 V2.00	0	4. Mock and anti-PSPC1-A546_Pos018_S001	00-i3j9JoKPsdLiULz3Ei2sWo
0.532614		Nucleus	0.000	1.000	679	100000627	100000004	Mock anti-PSPC1-A546 8C-S-PSPC1 V2.00	0	4. Mock and anti-PSPC1-A546_Pos018_S001	00-i3j9JoKPsdLiULz3Ei2sWo
0.575823		Nucleus	0.000	1.000	681	100000628	100000005	Mock anti-PSPC1-A546 8C-S-PSPC1 V2.00	0	4. Mock and anti-PSPC1-A546_Pos018_S001	00-i3j9JoKPsdLiULz3Ei2sWo
0.563329		Nucleus	0.000	1.000	682	100000629	100000006	Mock anti-PSPC1-A546 8C-S-PSPC1 V2.00	0	4. Mock and anti-PSPC1-A546_Pos018_S001	00-i3j9JoKPsdLiULz3Ei2sWo
0.591989		Nucleus	0.000	1.000	683	100000630	100000007	Mock anti-PSPC1-A546 8C-S-PSPC1 V2.00	0	4. Mock and anti-PSPC1-A546_Pos018_S001	00-i3j9JoKPsdLiULz3Ei2sWo
0.546714		Nucleus	0.000	1.000	684	100000631	100000008	Mock anti-PSPC1-A546 8C-S-PSPC1 V2.00	0	4. Mock and anti-PSPC1-A546_Pos018_S001	00-i3j9JoKPsdLiULz3Ei2sWo
0.576805		Nucleus	0.000	1.000	685	100000632	100000009	Mock anti-PSPC1-A546 8C-S-PSPC1 V2.00	0	4. Mock and anti-PSPC1-A546_Pos018_S001	00-i3j9JoKPsdLiULz3Ei2sWo
0.567577		Nucleus	0.000	1.000	686	100000633	100000010	Mock anti-PSPC1-A546 8C-S-PSPC1 V2.00	0	4. Mock and anti-PSPC1-A546_Pos018_S001	00-i3j9JoKPsdLiULz3Ei2sWo
0.594145		Nucleus	0.000	1.000	687	100000634	100000011	Mock anti-PSPC1-A546 8C-S-PSPC1 V2.00	0	4. Mock and anti-PSPC1-A546_Pos018_S001	00-i3j9JoKPsdLiULz3Ei2sWo
0.511809		Nucleus	0.000	1.000	688	100000635	100000012	Mock anti-PSPC1-A546 8C-S-PSPC1 V2.00	0	4. Mock and anti-PSPC1-A546_Pos018_S001	00-i3j9JoKPsdLiULz3Ei2sWo
0.518333		Nucleus	0.000	1.000	689	100000636	100000013	Mock anti-PSPC1-A546 8C-S-PSPC1 V2.00	0	4. Mock and anti-PSPC1-A546_Pos018_S001	00-i3j9JoKPsdLiULz3Ei2sWo
0.555888		Nucleus	0.000	1.000	691	100000637	100000014	Mock anti-PSPC1-A546 8C-S-PSPC1 V2.00	0	4. Mock and anti-PSPC1-A546_Pos018_S001	00-i3j9JoKPsdLiULz3Ei2sWo
0.50454		Nucleus	0.000	1.000	693	100000638	100000015	Mock anti-PSPC1-A546 8C-S-PSPC1 V2.00	0	4. Mock and anti-PSPC1-A546_Pos018_S001	00-i3j9JoKPsdLiULz3Ei2sWo
0.421426		Nucleus	0.000	1.000	694	100000639	100000016	Mock anti-PSPC1-A546 8C-S-PSPC1 V2.00	0	4. Mock and anti-PSPC1-A546_Pos018_S001	00-i3j9JoKPsdLiULz3Ei2sWo
0.559113		Nucleus	0.000	1.000	695	100000640	100000017	Mock anti-PSPC1-A546 8C-S-PSPC1 V2.00	0	4. Mock and anti-PSPC1-A546_Pos018_S001	00-i3j9JoKPsdLiULz3Ei2sWo
0.551476		Nucleus	0.000	1.000	696	100000641	100000018	Mock anti-PSPC1-A546 8C-S-PSPC1 V2.00	0	4. Mock and anti-PSPC1-A546_Pos018_S001	00-i3j9JoKPsdLiULz3Ei2sWo
0.581611		Nucleus	0.000	1.000	697	100000642	100000019	Mock anti-PSPC1-A546 8C-S-PSPC1 V2.00	0	4. Mock and anti-PSPC1-A546_Pos018_S001	00-i3j9JoKPsdLiULz3Ei2sWo
0.554648		Nucleus	0.000	1.000	698	100000643	100000020	Mock anti-PSPC1-A546 8C-S-PSPC1 V2.00	0	4. Mock and anti-PSPC1-A546_Pos018_S001	00-i3j9JoKPsdLiULz3Ei2sWo
0.604066		Nucleus	0.000	1.000	699	100000644	100000021	Mock anti-PSPC1-A546 8C-S-PSPC1 V2.00	0	4. Mock and anti-PSPC1-A546_Pos018_S001	00-i3j9JoKPsdLiULz3Ei2sWo
0.488545		Nucleus	0.000	1.000	701	100000645	100000022	Mock anti-PSPC1-A546 8C-S-PSPC1 V2.00	0	4. Mock and anti-PSPC1-A546_Pos018_S001	00-i3j9JoKPsdLiULz3Ei2sWo
0.506881		Nucleus	0.000	1.000	702	100000646	100000023	Mock anti-PSPC1-A546 8C-S-PSPC1 V2.00	0	4. Mock and anti-PSPC1-A546_Pos018_S001	00-i3j9JoKPsdLiULz3Ei2sWo
0.516239		Nucleus	0.000	1.000	703	100000647	100000024	Mock anti-PSPC1-A546 8C-S-PSPC1 V2.00	0	4. Mock and anti-PSPC1-A546_Pos018_S001	00-i3j9JoKPsdLiULz3Ei2sWo
0.595042		Nucleus	0.000	1.000	706	100000648	100000025	Mock anti-PSPC1-A546 8C-S-PSPC1 V2.00	0	4. Mock and anti-PSPC1-A546_Pos018_S001	00-i3j9JoKPsdLiULz3Ei2sWo
0.538192		Nucleus	0.000	1.000	707	100000649	100000026	Mock anti-PSPC1-A546 8C-S-PSPC1 V2.00	0	4. Mock and anti-PSPC1-A546_Pos018_S001	00-i3j9JoKPsdLiULz3Ei2sWo
0.599345		Nucleus	0.000	1.000	708	100000650	100000027	Mock anti-PSPC1-A546 8C-S-PSPC1 V2.00	0	4. Mock and anti-PSPC1-A546_Pos018_S001	00-i3j9JoKPsdLiULz3Ei2sWo
0.521101		Nucleus	0.000	1.000	709	100000651	100000028	Mock anti-PSPC1-A546 8C-S-PSPC1 V2.00	0	4. Mock and anti-PSPC1-A546_Pos018_S001	00-i3j9JoKPsdLiULz3Ei2sWo
0.52024		Nucleus	0.000	1.000	710	100000652	100000029	Mock anti-PSPC1-A546 8C-S-PSPC1 V2.00	0	4. Mock and anti-PSPC1-A546_Pos018_S001	00-i3j9JoKPsdLiULz3Ei2sWo
0.549308		Nucleus	0.000	1.000	711	100000653	100000030	Mock anti-PSPC1-A546 8C-S-PSPC1 V2.00	0	4. Mock and anti-PSPC1-A546_Pos018_S001	00-i3j9JoKPsdLiULz3Ei2sWo
0.579495		Nucleus	0.000	1.000	712	100000654	100000031	Mock anti-PSPC1-A546 8C-S-PSPC1 V2.00	0	4. Mock and anti-PSPC1-A546_Pos018_S001	00-i3j9JoKPsdLiULz3Ei2sWo
0.482796		Nucleus	0.000	1.000	713	100000655	100000032	Mock anti-PSPC1-A546 8C-S-PSPC1 V2.00	0	4. Mock and anti-PSPC1-A546_Pos018_S001	00-i3j9JoKPsdLiULz3Ei2sWo
0.578226		Nucleus	0.000	1.000	714	100000656	100000033	Mock anti-PSPC1-A546 8C-S-PSPC1 V2.00	0	4. Mock and anti-PSPC1-A546_Pos018_S001	00-i3j9JoKPsdLiULz3Ei2sWo
0.595916		Nucleus	0.000	1.000	715	100000657	100000034	Mock anti-PSPC1-A546 8C-S-PSPC1 V2.00	0	4. Mock and anti-PSPC1-A546_Pos018_S001	00-i3j9JoKPsdLiULz3Ei2sWo
0.606389		Nucleus	0.000	1.000	716	100000658	100000035	Mock anti-PSPC1-A546 8C-S-PSPC1 V2.00	0	4. Mock and anti-PSPC1-A546_Pos018_S001	00-i3j9JoKPsdLiULz3Ei2sWo
0.579002		Nucleus	0.000	1.000	717	100000659	100000036	Mock anti-PSPC1-A546 8C-S-PSPC1 V2.00	0	4. Mock and anti-PSPC1-A546_Pos018_S001	00-i3j9JoKPsdLiULz3Ei2sWo
0.581735		Nucleus	0.000	1.000	718	100000660	100000037	Mock anti-PSPC1-A546 8C-S-PSPC1 V2.00	0	4. Mock and anti-PSPC1-A546_Pos018_S001	00-i3j9JoKPsdLiULz3Ei2sWo
0.529423		Nucleus	0.000	1.000	719	100000661	100000038	Mock anti-PSPC1-A546 8C-S-PSPC1 V2.00	0	4. Mock and anti-PSPC1-A546_Pos018_S001	00-i3j9JoKPsdLiULz3Ei2sWo
0.539806		Nucleus	0.000	1.000	720	100000662	100000039	Mock anti-PSPC1-A546 8C-S-PSPC1 V2.00	0	4. Mock and anti-PSPC1-A546_Pos018_S001	00-i3j9JoKPsdLiULz3Ei2sWo
0.551714		Nucleus	0.000	1.000	721	100000663	100000040	Mock anti-PSPC1-A546 8C-S-PSPC1 V2.00	0	4. Mock and anti-PSPC1-A546_Pos018_S001	00-i3j9JoKPsdLiULz3Ei2sWo
0.486804		Nucleus	0.000	1.000	722	100000664	100000041	Mock anti-PSPC1-A546 8C-S-PSPC1 V2.00	0	4. Mock and anti-PSPC1-A546_Pos018_S001	00-i3j9JoKPsdLiULz3Ei2sWo
0.514487		Nucleus	0.000	1.000	723	100000665	100000042	Mock anti-PSPC1-A546 8C-S-PSPC1 V2.00	0	4. Mock and anti-PSPC1-A546_Pos018_S001	00-i3j9JoKPsdLiULz3Ei2sWo
0.496735		Nucleus	0.000	1.000	724	100000666	100000043	Mock anti-PSPC1-A546 8C-S-PSPC1 V2.00	0	4. Mock and anti-PSPC1-A546_Pos018_S001	00-i3j9JoKPsdLiULz3Ei2sWo
0.503577		Nucleus	0.000	1.000	725	100000667	100000044	Mock anti-PSPC1-A546 8C-S-PSPC1 V2.00	0	4. Mock and anti-PSPC1-A546_Pos018_S001	00-i3j9JoKPsdLiULz3Ei2sWo
0.504985		Nucleus	0.000	1.000	726	100000668	100000045	Mock anti-PSPC1-A546 8C-S-PSPC1 V2.00	0	4. Mock and anti-PSPC1-A546_Pos018_S001	00-i3j9JoKPsdLiULz3Ei2sWo
0.460873		Nucleus	0.000	1.000	727	100000669	100000046	Mock anti-PSPC1-A546 8C-S-PSPC1 V2.00	0	4. Mock and anti-PSPC1-A546_Pos018_S001	00-i3j9JoKPsdLiULz3Ei2sWo
0.522899		Nucleus	0.000	1.000	728	100000670	100000047	Mock anti-PSPC1-A546 8C-S-PSPC1 V2.00	0	4. Mock and anti-PSPC1-A546_Pos018_S001	00-i3j9JoKPsdLiULz3Ei2sWo
0.56077		Nucleus	0.000	1.000	729	100000671	100000048	Mock anti-PSPC1-A546 8C-S-PSPC1 V2.00	0	4. Mock and anti-PSPC1-A546_Pos018_S001	00-i3j9JoKPsdLiULz3Ei2sWo
0.439748		Nucleus	0.000	1.000	730	100000672	100000049	Mock anti-PSPC1-A546 8C-S-PSPC1 V2.00	0	4. Mock and anti-PSPC1-A546_Pos018_S001	00-i3j9JoKPsdLiULz3Ei2sWo
0.392188		Nucleus	0.000	1.000	731	100000673	100000050	Mock anti-PSPC1-A546 8C-S-PSPC1 V2.00	0	4. Mock and anti-PSPC1-A546_Pos018_S001	00-i3j9JoKPsdLiULz3Ei2sWo
0.567515		Nucleus	0.000	1.000	732	100000674	100000051	Mock anti-PSPC1-A546 8C-S-PSPC1 V2.00	0	4. Mock and anti-PSPC1-A546_Pos018_S001	00-i3j9JoKPsdLiULz3Ei2sWo
0.456256		Nucleus	0.000	1.000	733	100000675	100000052	Mock anti-PSPC1-A546 8C-S-PSPC1 V2.00	0	4. Mock and anti-PSPC1-A546_Pos018_S001	00-i3j9JoKPsdLiULz3Ei2sWo
0.543059		Nucleus	0.000	1.000	734	100000676	100000053	Mock anti-PSPC1-A546 8C-S-PSPC1 V2.00	0	4. Mock and anti-PSPC1-A546_Pos018_S001	00-i3j9JoKPsdLiULz3Ei2sWo
0.486334		Nucleus	0.000	1.000	735	100000677	100000054	Mock anti-PSPC1-A546 8C-S-PSPC1 V2.00	0	4. Mock and anti-PSPC1-A546_Pos018_S001	00-i3j9JoKPsdLiULz3Ei2sWo
0.549676		Nucleus	0.000	1.000	736	100000678	100000055	Mock anti-PSPC1-A546 8C-S-PSPC1 V2.00	0	4. Mock and anti-PSPC1-A546_Pos018_S001	00-i3j9JoKPsdLiULz3Ei2sWo
0.490142		Nucleus	0.000	1.000	737	100000679	100000056	Mock anti-PSPC1-A546 8C-S-PSPC1 V2.00	0	4. Mock and anti-PSPC1-A546_Pos018_S001	00-i3j9JoKPsdLiULz3Ei2sWo
0.483632		Nucleus	0.000	1.000	738	100000680	100000057	Mock anti-PSPC1-A546 8C-S-PSPC1 V2.00	0	4. Mock and anti-PSPC1-A546_Pos018_S001	00-i3j9JoKPsdLiULz3Ei2sWo
0.511458		Nucleus	0.000	1.000	739	100000681	100000000	Mock anti-PSPC1-A546 8C-S-PSPC1 V2.00	0	4. Mock and anti-PSPC1-A546_Pos019_S001	00-VTis346sRd5fPZ9XrDKCiK
0.537741		Nucleus	0.000	1.000	740	100000682	100000001	Mock anti-PSPC1-A546 8C-S-PSPC1 V2.00	0	4. Mock and anti-PSPC1-A546_Pos019_S001	00-VTis346sRd5fPZ9XrDKCiK
0.528512		Nucleus	0.000	1.000	741	100000683	100000002	Mock anti-PSPC1-A546 8C-S-PSPC1 V2.00	0	4. Mock and anti-PSPC1-A546_Pos019_S001	00-VTis346sRd5fPZ9XrDKCiK
0.477681		Nucleus	0.000	1.000	742	100000684	100000003	Mock anti-PSPC1-A546 8C-S-PSPC1 V2.00	0	4. Mock and anti-PSPC1-A546_Pos019_S001	00-VTis346sRd5fPZ9XrDKCiK
0.568555		Nucleus	0.000	1.000	743	100000685	100000004	Mock anti-PSPC1-A546 8C-S-PSPC1 V2.00	0	4. Mock and anti-PSPC1-A546_Pos019_S001	00-VTis346sRd5fPZ9XrDKCiK
0.588916		Nucleus	0.000	1.000	744	100000686	100000005	Mock anti-PSPC1-A546 8C-S-PSPC1 V2.00	0	4. Mock and anti-PSPC1-A546_Pos019_S001	00-VTis346sRd5fPZ9XrDKCiK
0.59957		Nucleus	0.000	1.000	745	100000687	100000006	Mock anti-PSPC1-A546 8C-S-PSPC1 V2.00	0	4. Mock and anti-PSPC1-A546_Pos019_S001	00-VTis346sRd5fPZ9XrDKCiK
0.55859		Nucleus	0.000	1.000	746	100000688	100000007	Mock anti-PSPC1-A546 8C-S-PSPC1 V2.00	0	4. Mock and anti-PSPC1-A546_Pos019_S001	00-VTis346sRd5fPZ9XrDKCiK
0.535221		Nucleus	0.000	1.000	747	100000689	100000008	Mock anti-PSPC1-A546 8C-S-PSPC1 V2.00	0	4. Mock and anti-PSPC1-A546_Pos019_S001	00-VTis346sRd5fPZ9XrDKCiK
0.483116		Nucleus	0.000	1.000	748	100000690	100000009	Mock anti-PSPC1-A546 8C-S-PSPC1 V2.00	0	4. Mock and anti-PSPC1-A546_Pos019_S001	00-VTis346sRd5fPZ9XrDKCiK
0.543704		Nucleus	0.000	1.000	749	100000691	100000010	Mock anti-PSPC1-A546 8C-S-PSPC1 V2.00	0	4. Mock and anti-PSPC1-A546_Pos019_S001	00-VTis346sRd5fPZ9XrDKCiK
0.529832		Nucleus	0.000	1.000	750	100000692	100000011	Mock anti-PSPC1-A546 8C-S-PSPC1 V2.00	0	4. Mock and anti-PSPC1-A546_Pos019_S001	00-VTis346sRd5fPZ9XrDKCiK
0.59883		Nucleus	0.000	1.000	751	100000693	100000012	Mock anti-PSPC1-A546 8C-S-PSPC1 V2.00	0	4. Mock and anti-PSPC1-A546_Pos019_S001	00-VTis346sRd5fPZ9XrDKCiK
0.416148		Nucleus	0.000	1.000	752	100000694	100000013	Mock anti-PSPC1-A546 8C-S-PSPC1 V2.00	0	4. Mock and anti-PSPC1-A546_Pos019_S001	00-VTis346sRd5fPZ9XrDKCiK
0.546036		Nucleus	0.000	1.000	753	100000695	100000014	Mock anti-PSPC1-A546 8C-S-PSPC1 V2.00	0	4. Mock and anti-PSPC1-A546_Pos019_S001	00-VTis346sRd5fPZ9XrDKCiK
0.498393		Nucleus	0.000	1.000	754	100000696	100000015	Mock anti-PSPC1-A546 8C-S-PSPC1 V2.00	0	4. Mock and anti-PSPC1-A546_Pos019_S001	00-VTis346sRd5fPZ9XrDKCiK
0.553645		Nucleus	0.000	1.000	755	100000697	100000016	Mock anti-PSPC1-A546 8C-S-PSPC1 V2.00	0	4. Mock and anti-PSPC1-A546_Pos019_S001	00-VTis346sRd5fPZ9XrDKCiK
0.483252		Nucleus	0.000	1.000	756	100000698	100000017	Mock anti-PSPC1-A546 8C-S-PSPC1 V2.00	0	4. Mock and anti-PSPC1-A546_Pos019_S001	00-VTis346sRd5fPZ9XrDKCiK
0.530568		Nucleus	0.000	1.000	757	100000699	100000018	Mock anti-PSPC1-A546 8C-S-PSPC1 V2.00	0	4. Mock and anti-PSPC1-A546_Pos019_S001	00-VTis346sRd5fPZ9XrDKCiK
0.461435		Nucleus	0.000	1.000	758	100000700	100000019	Mock anti-PSPC1-A546 8C-S-PSPC1 V2.00	0	4. Mock and anti-PSPC1-A546_Pos019_S001	00-VTis346sRd5fPZ9XrDKCiK
0.620516		Nucleus	0.000	1.000	759	100000701	100000020	Mock anti-PSPC1-A546 8C-S-PSPC1 V2.00	0	4. Mock and anti-PSPC1-A546_Pos019_S001	00-VTis346sRd5fPZ9XrDKCiK
0.544814		Nucleus	0.000	1.000	760	100000702	100000021	Mock anti-PSPC1-A546 8C-S-PSPC1 V2.00	0	4. Mock and anti-PSPC1-A546_Pos019_S001	00-VTis346sRd5fPZ9XrDKCiK
0.531991		Nucleus	0.000	1.000	761	100000703	100000022	Mock anti-PSPC1-A546 8C-S-PSPC1 V2.00	0	4. Mock and anti-PSPC1-A546_Pos019_S001	00-VTis346sRd5fPZ9XrDKCiK
0.595815		Nucleus	0.000	1.000	762	100000704	100000023	Mock anti-PSPC1-A546 8C-S-PSPC1 V2.00	0	4. Mock and anti-PSPC1-A546_Pos019_S001	00-VTis346sRd5fPZ9XrDKCiK
0.550809		Nucleus	0.000	1.000	763	100000705	100000024	Mock anti-PSPC1-A546 8C-S-PSPC1 V2.00	0	4. Mock and anti-PSPC1-A546_Pos019_S001	00-VTis346sRd5fPZ9XrDKCiK
0.439448		Nucleus	0.000	1.000	764	100000706	100000025	Mock anti-PSPC1-A546 8C-S-PSPC1 V2.00	0	4. Mock and anti-PSPC1-A546_Pos019_S001	00-VTis346sRd5fPZ9XrDKCiK
0.628263		Nucleus	0.000	1.000	765	100000707	100000026	Mock anti-PSPC1-A546 8C-S-PSPC1 V2.00	0	4. Mock and anti-PSPC1-A546_Pos019_S001	00-VTis346sRd5fPZ9XrDKCiK
0.585749		Nucleus	0.000	1.000	766	100000708	100000027	Mock anti-PSPC1-A546 8C-S-PSPC1 V2.00	0	4. Mock and anti-PSPC1-A546_Pos019_S001	00-VTis346sRd5fPZ9XrDKCiK
0.598278		Nucleus	0.000	1.000	767	100000709	100000028	Mock anti-PSPC1-A546 8C-S-PSPC1 V2.00	0	4. Mock and anti-PSPC1-A546_Pos019_S001	00-VTis346sRd5fPZ9XrDKCiK
0.539523		Nucleus	0.000	1.000	768	100000710	100000029	Mock anti-PSPC1-A546 8C-S-PSPC1 V2.00	0	4. Mock and anti-PSPC1-A546_Pos019_S001	00-VTis346sRd5fPZ9XrDKCiK
0.611858		Nucleus	0.000	1.000	769	100000711	100000030	Mock anti-PSPC1-A546 8C-S-PSPC1 V2.00	0	4. Mock and anti-PSPC1-A546_Pos019_S001	00-VTis346sRd5fPZ9XrDKCiK
0.55443		Nucleus	0.000	1.000	770	100000712	100000031	Mock anti-PSPC1-A546 8C-S-PSPC1 V2.00	0	4. Mock and anti-PSPC1-A546_Pos019_S001	00-VTis346sRd5fPZ9XrDKCiK
0.568325		Nucleus	0.000	1.000	771	100000713	100000032	Mock anti-PSPC1-A546 8C-S-PSPC1 V2.00	0	4. Mock and anti-PSPC1-A546_Pos019_S001	00-VTis346sRd5fPZ9XrDKCiK
0.446327		Nucleus	0.000	1.000	773	100000714	100000033	Mock anti-PSPC1-A546 8C-S-PSPC1 V2.00	0	4. Mock and anti-PSPC1-A546_Pos019_S001	00-VTis346sRd5fPZ9XrDKCiK
0.495485		Nucleus	0.000	1.000	774	100000715	100000034	Mock anti-PSPC1-A546 8C-S-PSPC1 V2.00	0	4. Mock and anti-PSPC1-A546_Pos019_S001	00-VTis346sRd5fPZ9XrDKCiK
0.570013		Nucleus	0.000	1.000	775	100000716	100000035	Mock anti-PSPC1-A546 8C-S-PSPC1 V2.00	0	4. Mock and anti-PSPC1-A546_Pos019_S001	00-VTis346sRd5fPZ9XrDKCiK
0.516137		Nucleus	0.000	1.000	776	100000717	100000036	Mock anti-PSPC1-A546 8C-S-PSPC1 V2.00	0	4. Mock and anti-PSPC1-A546_Pos019_S001	00-VTis346sRd5fPZ9XrDKCiK
0.555686		Nucleus	0.000	1.000	778	100000718	100000037	Mock anti-PSPC1-A546 8C-S-PSPC1 V2.00	0	4. Mock and anti-PSPC1-A546_Pos019_S001	00-VTis346sRd5fPZ9XrDKCiK
0.549242		Nucleus	0.000	1.000	779	100000719	100000038	Mock anti-PSPC1-A546 8C-S-PSPC1 V2.00	0	4. Mock and anti-PSPC1-A546_Pos019_S001	00-VTis346sRd5fPZ9XrDKCiK
0.607126		Nucleus	0.000	1.000	780	100000720	100000039	Mock anti-PSPC1-A546 8C-S-PSPC1 V2.00	0	4. Mock and anti-PSPC1-A546_Pos019_S001	00-VTis346sRd5fPZ9XrDKCiK
0.544636		Nucleus	0.000	1.000	781	100000721	100000040	Mock anti-PSPC1-A546 8C-S-PSPC1 V2.00	0	4. Mock and anti-PSPC1-A546_Pos019_S001	00-VTis346sRd5fPZ9XrDKCiK
0.552083		Nucleus	0.000	1.000	782	100000722	100000041	Mock anti-PSPC1-A546 8C-S-PSPC1 V2.00	0	4. Mock and anti-PSPC1-A546_Pos019_S001	00-VTis346sRd5fPZ9XrDKCiK
0.571881		Nucleus	0.000	1.000	783	100000723	100000042	Mock anti-PSPC1-A546 8C-S-PSPC1 V2.00	0	4. Mock and anti-PSPC1-A546_Pos019_S001	00-VTis346sRd5fPZ9XrDKCiK
0.548131		Nucleus	0.000	1.000	784	100000724	100000043	Mock anti-PSPC1-A546 8C-S-PSPC1 V2.00	0	4. Mock and anti-PSPC1-A546_Pos019_S001	00-VTis346sRd5fPZ9XrDKCiK
0.39524		Nucleus	0.000	1.000	785	100000725	100000044	Mock anti-PSPC1-A546 8C-S-PSPC1 V2.00	0	4. Mock and anti-PSPC1-A546_Pos019_S001	00-VTis346sRd5fPZ9XrDKCiK
0.505365		Nucleus	0.000	1.000	786	100000726	100000045	Mock anti-PSPC1-A546 8C-S-PSPC1 V2.00	0	4. Mock and anti-PSPC1-A546_Pos019_S001	00-VTis346sRd5fPZ9XrDKCiK
0.521652		Nucleus	0.000	1.000	787	100000727	100000046	Mock anti-PSPC1-A546 8C-S-PSPC1 V2.00	0	4. Mock and anti-PSPC1-A546_Pos019_S001	00-VTis346sRd5fPZ9XrDKCiK
0.50258		Nucleus	0.000	1.000	788	100000728	100000047	Mock anti-PSPC1-A546 8C-S-PSPC1 V2.00	0	4. Mock and anti-PSPC1-A546_Pos019_S001	00-VTis346sRd5fPZ9XrDKCiK
0.61999		Nucleus	0.000	1.000	789	100000729	100000048	Mock anti-PSPC1-A546 8C-S-PSPC1 V2.00	0	4. Mock and anti-PSPC1-A546_Pos019_S001	00-VTis346sRd5fPZ9XrDKCiK
0.570026		Nucleus	0.000	1.000	790	100000730	100000049	Mock anti-PSPC1-A546 8C-S-PSPC1 V2.00	0	4. Mock and anti-PSPC1-A546_Pos019_S001	00-VTis346sRd5fPZ9XrDKCiK
0.540963		Nucleus	0.000	1.000	791	100000731	100000050	Mock anti-PSPC1-A546 8C-S-PSPC1 V2.00	0	4. Mock and anti-PSPC1-A546_Pos019_S001	00-VTis346sRd5fPZ9XrDKCiK
0.601056		Nucleus	0.000	1.000	792	100000732	100000051	Mock anti-PSPC1-A546 8C-S-PSPC1 V2.00	0	4. Mock and anti-PSPC1-A546_Pos019_S001	00-VTis346sRd5fPZ9XrDKCiK
0.607629		Nucleus	0.000	1.000	793	100000733	100000052	Mock anti-PSPC1-A546 8C-S-PSPC1 V2.00	0	4. Mock and anti-PSPC1-A546_Pos019_S001	00-VTis346sRd5fPZ9XrDKCiK
0.455544		Nucleus	0.000	1.000	794	100000734	100000053	Mock anti-PSPC1-A546 8C-S-PSPC1 V2.00	0	4. Mock and anti-PSPC1-A546_Pos019_S001	00-VTis346sRd5fPZ9XrDKCiK
0.627177		Nucleus	0.000	1.000	795	100000735	100000054	Mock anti-PSPC1-A546 8C-S-PSPC1 V2.00	0	4. Mock and anti-PSPC1-A546_Pos019_S001	00-VTis346sRd5fPZ9XrDKCiK
0.603417		Nucleus	0.000	1.000	796	100000736	100000055	Mock anti-PSPC1-A546 8C-S-PSPC1 V2.00	0	4. Mock and anti-PSPC1-A546_Pos019_S001	00-VTis346sRd5fPZ9XrDKCiK
0.524488		Nucleus	0.000	1.000	797	100000737	100000056	Mock anti-PSPC1-A546 8C-S-PSPC1 V2.00	0	4. Mock and anti-PSPC1-A546_Pos019_S001	00-VTis346sRd5fPZ9XrDKCiK
0.540197		Nucleus	0.000	1.000	798	100000738	100000057	Mock anti-PSPC1-A546 8C-S-PSPC1 V2.00	0	4. Mock and anti-PSPC1-A546_Pos019_S001	00-VTis346sRd5fPZ9XrDKCiK
0.555609		Nucleus	0.000	1.000	799	100000739	100000000	Mock anti-PSPC1-A546 8C-S-PSPC1 V2.00	0	4. Mock and anti-PSPC1-A546_Pos020_S001	00-PKKQ88u5DKoPqzBLswvVYe
0.571724		Nucleus	0.000	1.000	800	100000740	100000001	Mock anti-PSPC1-A546 8C-S-PSPC1 V2.00	0	4. Mock and anti-PSPC1-A546_Pos020_S001	00-PKKQ88u5DKoPqzBLswvVYe
0.610532		Nucleus	0.000	1.000	801	100000741	100000002	Mock anti-PSPC1-A546 8C-S-PSPC1 V2.00	0	4. Mock and anti-PSPC1-A546_Pos020_S001	00-PKKQ88u5DKoPqzBLswvVYe
0.624804		Nucleus	0.000	1.000	802	100000742	100000003	Mock anti-PSPC1-A546 8C-S-PSPC1 V2.00	0	4. Mock and anti-PSPC1-A546_Pos020_S001	00-PKKQ88u5DKoPqzBLswvVYe
0.494593		Nucleus	0.000	1.000	803	100000743	100000004	Mock anti-PSPC1-A546 8C-S-PSPC1 V2.00	0	4. Mock and anti-PSPC1-A546_Pos020_S001	00-PKKQ88u5DKoPqzBLswvVYe
0.532322		Nucleus	0.000	1.000	804	100000744	100000005	Mock anti-PSPC1-A546 8C-S-PSPC1 V2.00	0	4. Mock and anti-PSPC1-A546_Pos020_S001	00-PKKQ88u5DKoPqzBLswvVYe
0.535312		Nucleus	0.000	1.000	807	100000745	100000006	Mock anti-PSPC1-A546 8C-S-PSPC1 V2.00	0	4. Mock and anti-PSPC1-A546_Pos020_S001	00-PKKQ88u5DKoPqzBLswvVYe
0.577526		Nucleus	0.000	1.000	810	100000746	100000007	Mock anti-PSPC1-A546 8C-S-PSPC1 V2.00	0	4. Mock and anti-PSPC1-A546_Pos020_S001	00-PKKQ88u5DKoPqzBLswvVYe
0.530345		Nucleus	0.000	1.000	811	100000747	100000008	Mock anti-PSPC1-A546 8C-S-PSPC1 V2.00	0	4. Mock and anti-PSPC1-A546_Pos020_S001	00-PKKQ88u5DKoPqzBLswvVYe
0.496009		Nucleus	0.000	1.000	812	100000748	100000009	Mock anti-PSPC1-A546 8C-S-PSPC1 V2.00	0	4. Mock and anti-PSPC1-A546_Pos020_S001	00-PKKQ88u5DKoPqzBLswvVYe
0.461823		Nucleus	0.000	1.000	813	100000749	100000010	Mock anti-PSPC1-A546 8C-S-PSPC1 V2.00	0	4. Mock and anti-PSPC1-A546_Pos020_S001	00-PKKQ88u5DKoPqzBLswvVYe
0.57842		Nucleus	0.000	1.000	814	100000750	100000000	Mock anti-PSPC1-A546 8C-S-PSPC1 V2.00	0	4. Mock and anti-PSPC1-A546_Pos021_S001	00-MrgCWAr2uGbXkwd6RRKSUe
0.59595		Nucleus	0.000	1.000	815	100000751	100000001	Mock anti-PSPC1-A546 8C-S-PSPC1 V2.00	0	4. Mock and anti-PSPC1-A546_Pos021_S001	00-MrgCWAr2uGbXkwd6RRKSUe
0.640246		Nucleus	0.000	1.000	816	100000752	100000002	Mock anti-PSPC1-A546 8C-S-PSPC1 V2.00	0	4. Mock and anti-PSPC1-A546_Pos021_S001	00-MrgCWAr2uGbXkwd6RRKSUe
0.633212		Nucleus	0.000	1.000	817	100000753	100000003	Mock anti-PSPC1-A546 8C-S-PSPC1 V2.00	0	4. Mock and anti-PSPC1-A546_Pos021_S001	00-MrgCWAr2uGbXkwd6RRKSUe
0.586008		Nucleus	0.000	1.000	818	100000754	100000004	Mock anti-PSPC1-A546 8C-S-PSPC1 V2.00	0	4. Mock and anti-PSPC1-A546_Pos021_S001	00-MrgCWAr2uGbXkwd6RRKSUe
0.368313		Nucleus	0.000	1.000	819	100000755	100000005	Mock anti-PSPC1-A546 8C-S-PSPC1 V2.00	0	4. Mock and anti-PSPC1-A546_Pos021_S001	00-MrgCWAr2uGbXkwd6RRKSUe
0.569911		Nucleus	0.000	1.000	820	100000756	100000006	Mock anti-PSPC1-A546 8C-S-PSPC1 V2.00	0	4. Mock and anti-PSPC1-A546_Pos021_S001	00-MrgCWAr2uGbXkwd6RRKSUe
0.659324		Nucleus	0.000	1.000	821	100000757	100000007	Mock anti-PSPC1-A546 8C-S-PSPC1 V2.00	0	4. Mock and anti-PSPC1-A546_Pos021_S001	00-MrgCWAr2uGbXkwd6RRKSUe
0.590331		Nucleus	0.000	1.000	822	100000758	100000008	Mock anti-PSPC1-A546 8C-S-PSPC1 V2.00	0	4. Mock and anti-PSPC1-A546_Pos021_S001	00-MrgCWAr2uGbXkwd6RRKSUe
0.590584		Nucleus	0.000	1.000	823	100000759	100000009	Mock anti-PSPC1-A546 8C-S-PSPC1 V2.00	0	4. Mock and anti-PSPC1-A546_Pos021_S001	00-MrgCWAr2uGbXkwd6RRKSUe
0.593262		Nucleus	0.000	1.000	824	100000760	100000010	Mock anti-PSPC1-A546 8C-S-PSPC1 V2.00	0	4. Mock and anti-PSPC1-A546_Pos021_S001	00-MrgCWAr2uGbXkwd6RRKSUe
0.630849		Nucleus	0.000	1.000	825	100000761	100000011	Mock anti-PSPC1-A546 8C-S-PSPC1 V2.00	0	4. Mock and anti-PSPC1-A546_Pos021_S001	00-MrgCWAr2uGbXkwd6RRKSUe
0.584429		Nucleus	0.000	1.000	826	100000762	100000012	Mock anti-PSPC1-A546 8C-S-PSPC1 V2.00	0	4. Mock and anti-PSPC1-A546_Pos021_S001	00-MrgCWAr2uGbXkwd6RRKSUe
0.589391		Nucleus	0.000	1.000	827	100000763	100000013	Mock anti-PSPC1-A546 8C-S-PSPC1 V2.00	0	4. Mock and anti-PSPC1-A546_Pos021_S001	00-MrgCWAr2uGbXkwd6RRKSUe
0.571226		Nucleus	0.000	1.000	828	100000764	100000014	Mock anti-PSPC1-A546 8C-S-PSPC1 V2.00	0	4. Mock and anti-PSPC1-A546_Pos021_S001	00-MrgCWAr2uGbXkwd6RRKSUe
0.464214		Nucleus	0.000	1.000	830	100000765	100000015	Mock anti-PSPC1-A546 8C-S-PSPC1 V2.00	0	4. Mock and anti-PSPC1-A546_Pos021_S001	00-MrgCWAr2uGbXkwd6RRKSUe
0.510778		Nucleus	0.000	1.000	832	100000766	100000016	Mock anti-PSPC1-A546 8C-S-PSPC1 V2.00	0	4. Mock and anti-PSPC1-A546_Pos021_S001	00-MrgCWAr2uGbXkwd6RRKSUe
0.560069		Nucleus	0.000	1.000	833	100000767	100000017	Mock anti-PSPC1-A546 8C-S-PSPC1 V2.00	0	4. Mock and anti-PSPC1-A546_Pos021_S001	00-MrgCWAr2uGbXkwd6RRKSUe
0.602804		Nucleus	0.000	1.000	834	100000768	100000018	Mock anti-PSPC1-A546 8C-S-PSPC1 V2.00	0	4. Mock and anti-PSPC1-A546_Pos021_S001	00-MrgCWAr2uGbXkwd6RRKSUe
0.378132		Nucleus	0.000	1.000	835	100000769	100000019	Mock anti-PSPC1-A546 8C-S-PSPC1 V2.00	0	4. Mock and anti-PSPC1-A546_Pos021_S001	00-MrgCWAr2uGbXkwd6RRKSUe
0.517701		Nucleus	0.000	1.000	836	100000770	100000020	Mock anti-PSPC1-A546 8C-S-PSPC1 V2.00	0	4. Mock and anti-PSPC1-A546_Pos021_S001	00-MrgCWAr2uGbXkwd6RRKSUe
0.543527		Nucleus	0.000	1.000	837	100000771	100000021	Mock anti-PSPC1-A546 8C-S-PSPC1 V2.00	0	4. Mock and anti-PSPC1-A546_Pos021_S001	00-MrgCWAr2uGbXkwd6RRKSUe
0.595124		Nucleus	0.000	1.000	838	100000772	100000022	Mock anti-PSPC1-A546 8C-S-PSPC1 V2.00	0	4. Mock and anti-PSPC1-A546_Pos021_S001	00-MrgCWAr2uGbXkwd6RRKSUe
0.623044		Nucleus	0.000	1.000	839	100000773	100000023	Mock anti-PSPC1-A546 8C-S-PSPC1 V2.00	0	4. Mock and anti-PSPC1-A546_Pos021_S001	00-MrgCWAr2uGbXkwd6RRKSUe
0.221311		Nucleus	0.000	1.000	840	100000774	100000000	Mock anti-PSPC1-A546 8C-S-PSPC1 V2.00	0	4. Mock and anti-PSPC1-A546_Pos024_S001	00-opNKov5SaKEDPVwSJ6ht2B
0.442321		Nucleus	0.000	1.000	843	100000775	100000000	Mock anti-PSPC1-A546 8C-S-PSPC1 V2.00	0	4. Mock and anti-PSPC1-A546_Pos025_S001	00-7njVnyN7yByU9JEKG9KFRL
0.447306		Nucleus	0.000	1.000	844	100000776	100000001	Mock anti-PSPC1-A546 8C-S-PSPC1 V2.00	0	4. Mock and anti-PSPC1-A546_Pos025_S001	00-7njVnyN7yByU9JEKG9KFRL
0.486748		Nucleus	0.000	1.000	845	100000777	100000002	Mock anti-PSPC1-A546 8C-S-PSPC1 V2.00	0	4. Mock and anti-PSPC1-A546_Pos025_S001	00-7njVnyN7yByU9JEKG9KFRL
0.449005		Nucleus	0.000	1.000	846	100000778	100000003	Mock anti-PSPC1-A546 8C-S-PSPC1 V2.00	0	4. Mock and anti-PSPC1-A546_Pos025_S001	00-7njVnyN7yByU9JEKG9KFRL
0.420398		Nucleus	0.000	1.000	849	100000779	100000004	Mock anti-PSPC1-A546 8C-S-PSPC1 V2.00	0	4. Mock and anti-PSPC1-A546_Pos025_S001	00-7njVnyN7yByU9JEKG9KFRL
0.444861		Nucleus	0.000	1.000	851	100000780	100000005	Mock anti-PSPC1-A546 8C-S-PSPC1 V2.00	0	4. Mock and anti-PSPC1-A546_Pos025_S001	00-7njVnyN7yByU9JEKG9KFRL
0.323898		Nucleus	0.000	1.000	852	100000781	100000006	Mock anti-PSPC1-A546 8C-S-PSPC1 V2.00	0	4. Mock and anti-PSPC1-A546_Pos025_S001	00-7njVnyN7yByU9JEKG9KFRL
0.336428		Nucleus	0.000	1.000	855	100000782	100000007	Mock anti-PSPC1-A546 8C-S-PSPC1 V2.00	0	4. Mock and anti-PSPC1-A546_Pos025_S001	00-7njVnyN7yByU9JEKG9KFRL
0.34883		Nucleus	0.000	1.000	856	100000783	100000008	Mock anti-PSPC1-A546 8C-S-PSPC1 V2.00	0	4. Mock and anti-PSPC1-A546_Pos025_S001	00-7njVnyN7yByU9JEKG9KFRL
0.33		Nucleus	0.000	1.000	859	100000784	100000009	Mock anti-PSPC1-A546 8C-S-PSPC1 V2.00	0	4. Mock and anti-PSPC1-A546_Pos025_S001	00-7njVnyN7yByU9JEKG9KFRL
0.312005		Nucleus	0.000	1.000	861	100000785	100000010	Mock anti-PSPC1-A546 8C-S-PSPC1 V2.00	0	4. Mock and anti-PSPC1-A546_Pos025_S001	00-7njVnyN7yByU9JEKG9KFRL
0.253255		Nucleus	0.000	1.000	862	100000786	100000011	Mock anti-PSPC1-A546 8C-S-PSPC1 V2.00	0	4. Mock and anti-PSPC1-A546_Pos025_S001	00-7njVnyN7yByU9JEKG9KFRL
0.433237		Nucleus	0.000	1.000	863	100000787	100000000	Mock anti-PSPC1-A546 8C-S-PSPC1 V2.00	0	4. Mock and anti-PSPC1-A546_Pos026_S001	00-NgAjo6GeLMViMrq8UAfx7Q
0.401416		Nucleus	0.000	1.000	864	100000788	100000001	Mock anti-PSPC1-A546 8C-S-PSPC1 V2.00	0	4. Mock and anti-PSPC1-A546_Pos026_S001	00-NgAjo6GeLMViMrq8UAfx7Q
0.447486		Nucleus	0.000	1.000	866	100000789	100000002	Mock anti-PSPC1-A546 8C-S-PSPC1 V2.00	0	4. Mock and anti-PSPC1-A546_Pos026_S001	00-NgAjo6GeLMViMrq8UAfx7Q
0.465623		Nucleus	0.000	1.000	867	100000790	100000003	Mock anti-PSPC1-A546 8C-S-PSPC1 V2.00	0	4. Mock and anti-PSPC1-A546_Pos026_S001	00-NgAjo6GeLMViMrq8UAfx7Q
0.355571		Nucleus	0.000	1.000	868	100000791	100000004	Mock anti-PSPC1-A546 8C-S-PSPC1 V2.00	0	4. Mock and anti-PSPC1-A546_Pos026_S001	00-NgAjo6GeLMViMrq8UAfx7Q
0.418119		Nucleus	0.000	1.000	872	100000792	100000005	Mock anti-PSPC1-A546 8C-S-PSPC1 V2.00	0	4. Mock and anti-PSPC1-A546_Pos026_S001	00-NgAjo6GeLMViMrq8UAfx7Q
0.407014		Nucleus	0.000	1.000	873	100000793	100000006	Mock anti-PSPC1-A546 8C-S-PSPC1 V2.00	0	4. Mock and anti-PSPC1-A546_Pos026_S001	00-NgAjo6GeLMViMrq8UAfx7Q
0.38449		Nucleus	0.000	1.000	876	100000794	100000007	Mock anti-PSPC1-A546 8C-S-PSPC1 V2.00	0	4. Mock and anti-PSPC1-A546_Pos026_S001	00-NgAjo6GeLMViMrq8UAfx7Q
0.407956		Nucleus	0.000	1.000	879	100000795	100000008	Mock anti-PSPC1-A546 8C-S-PSPC1 V2.00	0	4. Mock and anti-PSPC1-A546_Pos026_S001	00-NgAjo6GeLMViMrq8UAfx7Q
0.353068		Nucleus	0.000	1.000	882	100000796	100000009	Mock anti-PSPC1-A546 8C-S-PSPC1 V2.00	0	4. Mock and anti-PSPC1-A546_Pos026_S001	00-NgAjo6GeLMViMrq8UAfx7Q
0.40059		Nucleus	0.000	1.000	883	100000797	100000010	Mock anti-PSPC1-A546 8C-S-PSPC1 V2.00	0	4. Mock and anti-PSPC1-A546_Pos026_S001	00-NgAjo6GeLMViMrq8UAfx7Q
0.403383		Nucleus	0.000	1.000	884	100000798	100000011	Mock anti-PSPC1-A546 8C-S-PSPC1 V2.00	0	4. Mock and anti-PSPC1-A546_Pos026_S001	00-NgAjo6GeLMViMrq8UAfx7Q
0.406929		Nucleus	0.000	1.000	885	100000799	100000012	Mock anti-PSPC1-A546 8C-S-PSPC1 V2.00	0	4. Mock and anti-PSPC1-A546_Pos026_S001	00-NgAjo6GeLMViMrq8UAfx7Q
0.411441		Nucleus	0.000	1.000	886	100000800	100000013	Mock anti-PSPC1-A546 8C-S-PSPC1 V2.00	0	4. Mock and anti-PSPC1-A546_Pos026_S001	00-NgAjo6GeLMViMrq8UAfx7Q
0.397387		Nucleus	0.000	1.000	887	100000801	100000014	Mock anti-PSPC1-A546 8C-S-PSPC1 V2.00	0	4. Mock and anti-PSPC1-A546_Pos026_S001	00-NgAjo6GeLMViMrq8UAfx7Q
0.395826		Nucleus	0.000	1.000	888	100000802	100000015	Mock anti-PSPC1-A546 8C-S-PSPC1 V2.00	0	4. Mock and anti-PSPC1-A546_Pos026_S001	00-NgAjo6GeLMViMrq8UAfx7Q
0.435934		Nucleus	0.000	1.000	889	100000803	100000016	Mock anti-PSPC1-A546 8C-S-PSPC1 V2.00	0	4. Mock and anti-PSPC1-A546_Pos026_S001	00-NgAjo6GeLMViMrq8UAfx7Q
0.392686		Nucleus	0.000	1.000	891	100000804	100000017	Mock anti-PSPC1-A546 8C-S-PSPC1 V2.00	0	4. Mock and anti-PSPC1-A546_Pos026_S001	00-NgAjo6GeLMViMrq8UAfx7Q
0.378439		Nucleus	0.000	1.000	897	100000805	100000018	Mock anti-PSPC1-A546 8C-S-PSPC1 V2.00	0	4. Mock and anti-PSPC1-A546_Pos026_S001	00-NgAjo6GeLMViMrq8UAfx7Q
0.489787		Nucleus	0.000	1.000	899	100000806	100000019	Mock anti-PSPC1-A546 8C-S-PSPC1 V2.00	0	4. Mock and anti-PSPC1-A546_Pos026_S001	00-NgAjo6GeLMViMrq8UAfx7Q
0.38021		Nucleus	0.000	1.000	900	100000807	100000020	Mock anti-PSPC1-A546 8C-S-PSPC1 V2.00	0	4. Mock and anti-PSPC1-A546_Pos026_S001	00-NgAjo6GeLMViMrq8UAfx7Q
0.408554		Nucleus	0.000	1.000	901	100000808	100000021	Mock anti-PSPC1-A546 8C-S-PSPC1 V2.00	0	4. Mock and anti-PSPC1-A546_Pos026_S001	00-NgAjo6GeLMViMrq8UAfx7Q
0.502155		Nucleus	0.000	1.000	902	100000809	100000022	Mock anti-PSPC1-A546 8C-S-PSPC1 V2.00	0	4. Mock and anti-PSPC1-A546_Pos026_S001	00-NgAjo6GeLMViMrq8UAfx7Q
0.402074		Nucleus	0.000	1.000	903	100000810	100000023	Mock anti-PSPC1-A546 8C-S-PSPC1 V2.00	0	4. Mock and anti-PSPC1-A546_Pos026_S001	00-NgAjo6GeLMViMrq8UAfx7Q
0.378972		Nucleus	0.000	1.000	904	100000811	100000024	Mock anti-PSPC1-A546 8C-S-PSPC1 V2.00	0	4. Mock and anti-PSPC1-A546_Pos026_S001	00-NgAjo6GeLMViMrq8UAfx7Q
0.406432		Nucleus	0.000	1.000	905	100000812	100000025	Mock anti-PSPC1-A546 8C-S-PSPC1 V2.00	0	4. Mock and anti-PSPC1-A546_Pos026_S001	00-NgAjo6GeLMViMrq8UAfx7Q
0.355344		Nucleus	0.000	1.000	906	100000813	100000026	Mock anti-PSPC1-A546 8C-S-PSPC1 V2.00	0	4. Mock and anti-PSPC1-A546_Pos026_S001	00-NgAjo6GeLMViMrq8UAfx7Q
0.456716		Nucleus	0.000	1.000	907	100000814	100000000	Mock anti-PSPC1-A546 8C-S-PSPC1 V2.00	0	4. Mock and anti-PSPC1-A546_Pos027_S001	00-Fy8UKidwLpiUeUBPEgkzkR
0.500441		Nucleus	0.000	1.000	908	100000815	100000001	Mock anti-PSPC1-A546 8C-S-PSPC1 V2.00	0	4. Mock and anti-PSPC1-A546_Pos027_S001	00-Fy8UKidwLpiUeUBPEgkzkR
0.42783		Nucleus	0.000	1.000	909	100000816	100000002	Mock anti-PSPC1-A546 8C-S-PSPC1 V2.00	0	4. Mock and anti-PSPC1-A546_Pos027_S001	00-Fy8UKidwLpiUeUBPEgkzkR
0.511352		Nucleus	0.000	1.000	910	100000817	100000003	Mock anti-PSPC1-A546 8C-S-PSPC1 V2.00	0	4. Mock and anti-PSPC1-A546_Pos027_S001	00-Fy8UKidwLpiUeUBPEgkzkR
0.488364		Nucleus	0.000	1.000	911	100000818	100000004	Mock anti-PSPC1-A546 8C-S-PSPC1 V2.00	0	4. Mock and anti-PSPC1-A546_Pos027_S001	00-Fy8UKidwLpiUeUBPEgkzkR
0.439992		Nucleus	0.000	1.000	912	100000819	100000005	Mock anti-PSPC1-A546 8C-S-PSPC1 V2.00	0	4. Mock and anti-PSPC1-A546_Pos027_S001	00-Fy8UKidwLpiUeUBPEgkzkR
0.442004		Nucleus	0.000	1.000	913	100000820	100000006	Mock anti-PSPC1-A546 8C-S-PSPC1 V2.00	0	4. Mock and anti-PSPC1-A546_Pos027_S001	00-Fy8UKidwLpiUeUBPEgkzkR
0.406835		Nucleus	0.000	1.000	914	100000821	100000007	Mock anti-PSPC1-A546 8C-S-PSPC1 V2.00	0	4. Mock and anti-PSPC1-A546_Pos027_S001	00-Fy8UKidwLpiUeUBPEgkzkR
0.527963		Nucleus	0.000	1.000	915	100000822	100000008	Mock anti-PSPC1-A546 8C-S-PSPC1 V2.00	0	4. Mock and anti-PSPC1-A546_Pos027_S001	00-Fy8UKidwLpiUeUBPEgkzkR
0.452782		Nucleus	0.000	1.000	918	100000823	100000009	Mock anti-PSPC1-A546 8C-S-PSPC1 V2.00	0	4. Mock and anti-PSPC1-A546_Pos027_S001	00-Fy8UKidwLpiUeUBPEgkzkR
0.452543		Nucleus	0.000	1.000	919	100000824	100000010	Mock anti-PSPC1-A546 8C-S-PSPC1 V2.00	0	4. Mock and anti-PSPC1-A546_Pos027_S001	00-Fy8UKidwLpiUeUBPEgkzkR
0.533195		Nucleus	0.000	1.000	920	100000825	100000000	Mock anti-PSPC1-A546 8C-S-PSPC1 V2.00	0	4. Mock and anti-PSPC1-A546_Pos028_S001	00-UYwPzbJ5kmUcxUxAaFifch
0.535475		Nucleus	0.000	1.000	922	100000826	100000001	Mock anti-PSPC1-A546 8C-S-PSPC1 V2.00	0	4. Mock and anti-PSPC1-A546_Pos028_S001	00-UYwPzbJ5kmUcxUxAaFifch
0.554583		Nucleus	0.000	1.000	923	100000827	100000002	Mock anti-PSPC1-A546 8C-S-PSPC1 V2.00	0	4. Mock and anti-PSPC1-A546_Pos028_S001	00-UYwPzbJ5kmUcxUxAaFifch
0.490148		Nucleus	0.000	1.000	924	100000828	100000003	Mock anti-PSPC1-A546 8C-S-PSPC1 V2.00	0	4. Mock and anti-PSPC1-A546_Pos028_S001	00-UYwPzbJ5kmUcxUxAaFifch
0.488351		Nucleus	0.000	1.000	925	100000829	100000004	Mock anti-PSPC1-A546 8C-S-PSPC1 V2.00	0	4. Mock and anti-PSPC1-A546_Pos028_S001	00-UYwPzbJ5kmUcxUxAaFifch
0.549657		Nucleus	0.000	1.000	926	100000830	100000005	Mock anti-PSPC1-A546 8C-S-PSPC1 V2.00	0	4. Mock and anti-PSPC1-A546_Pos028_S001	00-UYwPzbJ5kmUcxUxAaFifch
0.410511		Nucleus	0.000	1.000	927	100000831	100000006	Mock anti-PSPC1-A546 8C-S-PSPC1 V2.00	0	4. Mock and anti-PSPC1-A546_Pos028_S001	00-UYwPzbJ5kmUcxUxAaFifch
0.558587		Nucleus	0.000	1.000	928	100000832	100000007	Mock anti-PSPC1-A546 8C-S-PSPC1 V2.00	0	4. Mock and anti-PSPC1-A546_Pos028_S001	00-UYwPzbJ5kmUcxUxAaFifch
0.539918		Nucleus	0.000	1.000	929	100000833	100000008	Mock anti-PSPC1-A546 8C-S-PSPC1 V2.00	0	4. Mock and anti-PSPC1-A546_Pos028_S001	00-UYwPzbJ5kmUcxUxAaFifch
0.505364		Nucleus	0.000	1.000	932	100000834	100000009	Mock anti-PSPC1-A546 8C-S-PSPC1 V2.00	0	4. Mock and anti-PSPC1-A546_Pos028_S001	00-UYwPzbJ5kmUcxUxAaFifch
0.532334		Nucleus	0.000	1.000	933	100000835	100000010	Mock anti-PSPC1-A546 8C-S-PSPC1 V2.00	0	4. Mock and anti-PSPC1-A546_Pos028_S001	00-UYwPzbJ5kmUcxUxAaFifch
0.546662		Nucleus	0.000	1.000	934	100000836	100000011	Mock anti-PSPC1-A546 8C-S-PSPC1 V2.00	0	4. Mock and anti-PSPC1-A546_Pos028_S001	00-UYwPzbJ5kmUcxUxAaFifch
0.567674		Nucleus	0.000	1.000	935	100000837	100000012	Mock anti-PSPC1-A546 8C-S-PSPC1 V2.00	0	4. Mock and anti-PSPC1-A546_Pos028_S001	00-UYwPzbJ5kmUcxUxAaFifch
0.501575		Nucleus	0.000	1.000	936	100000838	100000013	Mock anti-PSPC1-A546 8C-S-PSPC1 V2.00	0	4. Mock and anti-PSPC1-A546_Pos028_S001	00-UYwPzbJ5kmUcxUxAaFifch
0.470447		Nucleus	0.000	1.000	937	100000839	100000014	Mock anti-PSPC1-A546 8C-S-PSPC1 V2.00	0	4. Mock and anti-PSPC1-A546_Pos028_S001	00-UYwPzbJ5kmUcxUxAaFifch
0.34584		Nucleus	0.000	1.000	938	100000840	100000015	Mock anti-PSPC1-A546 8C-S-PSPC1 V2.00	0	4. Mock and anti-PSPC1-A546_Pos028_S001	00-UYwPzbJ5kmUcxUxAaFifch
0.4786		Nucleus	0.000	1.000	939	100000841	100000016	Mock anti-PSPC1-A546 8C-S-PSPC1 V2.00	0	4. Mock and anti-PSPC1-A546_Pos028_S001	00-UYwPzbJ5kmUcxUxAaFifch
0.535751		Nucleus	0.000	1.000	940	100000842	100000017	Mock anti-PSPC1-A546 8C-S-PSPC1 V2.00	0	4. Mock and anti-PSPC1-A546_Pos028_S001	00-UYwPzbJ5kmUcxUxAaFifch
0.52491		Nucleus	0.000	1.000	941	100000843	100000018	Mock anti-PSPC1-A546 8C-S-PSPC1 V2.00	0	4. Mock and anti-PSPC1-A546_Pos028_S001	00-UYwPzbJ5kmUcxUxAaFifch
0.586064		Nucleus	0.000	1.000	942	100000844	100000019	Mock anti-PSPC1-A546 8C-S-PSPC1 V2.00	0	4. Mock and anti-PSPC1-A546_Pos028_S001	00-UYwPzbJ5kmUcxUxAaFifch
0.570194		Nucleus	0.000	1.000	943	100000845	100000020	Mock anti-PSPC1-A546 8C-S-PSPC1 V2.00	0	4. Mock and anti-PSPC1-A546_Pos028_S001	00-UYwPzbJ5kmUcxUxAaFifch
0.569797		Nucleus	0.000	1.000	944	100000846	100000021	Mock anti-PSPC1-A546 8C-S-PSPC1 V2.00	0	4. Mock and anti-PSPC1-A546_Pos028_S001	00-UYwPzbJ5kmUcxUxAaFifch
0.551613		Nucleus	0.000	1.000	945	100000847	100000022	Mock anti-PSPC1-A546 8C-S-PSPC1 V2.00	0	4. Mock and anti-PSPC1-A546_Pos028_S001	00-UYwPzbJ5kmUcxUxAaFifch
0.483661		Nucleus	0.000	1.000	946	100000848	100000023	Mock anti-PSPC1-A546 8C-S-PSPC1 V2.00	0	4. Mock and anti-PSPC1-A546_Pos028_S001	00-UYwPzbJ5kmUcxUxAaFifch
0.535282		Nucleus	0.000	1.000	947	100000849	100000024	Mock anti-PSPC1-A546 8C-S-PSPC1 V2.00	0	4. Mock and anti-PSPC1-A546_Pos028_S001	00-UYwPzbJ5kmUcxUxAaFifch
0.505562		Nucleus	0.000	1.000	948	100000850	100000025	Mock anti-PSPC1-A546 8C-S-PSPC1 V2.00	0	4. Mock and anti-PSPC1-A546_Pos028_S001	00-UYwPzbJ5kmUcxUxAaFifch
0.513436		Nucleus	0.000	1.000	949	100000851	100000026	Mock anti-PSPC1-A546 8C-S-PSPC1 V2.00	0	4. Mock and anti-PSPC1-A546_Pos028_S001	00-UYwPzbJ5kmUcxUxAaFifch
0.502241		Nucleus	0.000	1.000	950	100000852	100000027	Mock anti-PSPC1-A546 8C-S-PSPC1 V2.00	0	4. Mock and anti-PSPC1-A546_Pos028_S001	00-UYwPzbJ5kmUcxUxAaFifch
0.548058		Nucleus	0.000	1.000	951	100000853	100000028	Mock anti-PSPC1-A546 8C-S-PSPC1 V2.00	0	4. Mock and anti-PSPC1-A546_Pos028_S001	00-UYwPzbJ5kmUcxUxAaFifch
0.348387		Nucleus	0.000	1.000	952	100000854	100000029	Mock anti-PSPC1-A546 8C-S-PSPC1 V2.00	0	4. Mock and anti-PSPC1-A546_Pos028_S001	00-UYwPzbJ5kmUcxUxAaFifch
0.399959		Nucleus	0.000	1.000	953	100000855	100000030	Mock anti-PSPC1-A546 8C-S-PSPC1 V2.00	0	4. Mock and anti-PSPC1-A546_Pos028_S001	00-UYwPzbJ5kmUcxUxAaFifch
0.480425		Nucleus	0.000	1.000	954	100000856	100000031	Mock anti-PSPC1-A546 8C-S-PSPC1 V2.00	0	4. Mock and anti-PSPC1-A546_Pos028_S001	00-UYwPzbJ5kmUcxUxAaFifch
0.383587		Nucleus	0.000	1.000	955	100000857	100000032	Mock anti-PSPC1-A546 8C-S-PSPC1 V2.00	0	4. Mock and anti-PSPC1-A546_Pos028_S001	00-UYwPzbJ5kmUcxUxAaFifch
0.549538		Nucleus	0.000	1.000	956	100000858	100000033	Mock anti-PSPC1-A546 8C-S-PSPC1 V2.00	0	4. Mock and anti-PSPC1-A546_Pos028_S001	00-UYwPzbJ5kmUcxUxAaFifch
0.412207		Nucleus	0.000	1.000	957	100000859	100000034	Mock anti-PSPC1-A546 8C-S-PSPC1 V2.00	0	4. Mock and anti-PSPC1-A546_Pos028_S001	00-UYwPzbJ5kmUcxUxAaFifch
0.293653		Nucleus	0.000	1.000	958	100000860	100000035	Mock anti-PSPC1-A546 8C-S-PSPC1 V2.00	0	4. Mock and anti-PSPC1-A546_Pos028_S001	00-UYwPzbJ5kmUcxUxAaFifch
0.47675		Nucleus	0.000	1.000	959	100000861	100000036	Mock anti-PSPC1-A546 8C-S-PSPC1 V2.00	0	4. Mock and anti-PSPC1-A546_Pos028_S001	00-UYwPzbJ5kmUcxUxAaFifch
0.267324		Nucleus	0.000	1.000	960	100000862	100000037	Mock anti-PSPC1-A546 8C-S-PSPC1 V2.00	0	4. Mock and anti-PSPC1-A546_Pos028_S001	00-UYwPzbJ5kmUcxUxAaFifch
0.400999		Nucleus	0.000	1.000	965	100000863	100000000	Mock anti-PSPC1-A546 8C-S-PSPC1 V2.00	0	4. Mock and anti-PSPC1-A546_Pos032_S001	00-eG7pzyNmwm6sphtgbcFKUc
0.352702		Nucleus	0.000	1.000	968	100000864	100000001	Mock anti-PSPC1-A546 8C-S-PSPC1 V2.00	0	4. Mock and anti-PSPC1-A546_Pos032_S001	00-eG7pzyNmwm6sphtgbcFKUc
0.253637		Nucleus	0.000	1.000	971	100000865	100000002	Mock anti-PSPC1-A546 8C-S-PSPC1 V2.00	0	4. Mock and anti-PSPC1-A546_Pos032_S001	00-eG7pzyNmwm6sphtgbcFKUc
0.422142		Nucleus	0.000	1.000	973	100000866	100000000	Mock anti-PSPC1-A546 8C-S-PSPC1 V2.00	0	4. Mock and anti-PSPC1-A546_Pos033_S001	00-Bw7wXpZRHY9Dxjyant4xqR
0.3546		Nucleus	0.000	1.000	974	100000867	100000001	Mock anti-PSPC1-A546 8C-S-PSPC1 V2.00	0	4. Mock and anti-PSPC1-A546_Pos033_S001	00-Bw7wXpZRHY9Dxjyant4xqR
0.365997		Nucleus	0.000	1.000	975	100000868	100000002	Mock anti-PSPC1-A546 8C-S-PSPC1 V2.00	0	4. Mock and anti-PSPC1-A546_Pos033_S001	00-Bw7wXpZRHY9Dxjyant4xqR
0.389231		Nucleus	0.000	1.000	976	100000869	100000003	Mock anti-PSPC1-A546 8C-S-PSPC1 V2.00	0	4. Mock and anti-PSPC1-A546_Pos033_S001	00-Bw7wXpZRHY9Dxjyant4xqR
0.409252		Nucleus	0.000	1.000	977	100000870	100000004	Mock anti-PSPC1-A546 8C-S-PSPC1 V2.00	0	4. Mock and anti-PSPC1-A546_Pos033_S001	00-Bw7wXpZRHY9Dxjyant4xqR
0.411692		Nucleus	0.000	1.000	978	100000871	100000005	Mock anti-PSPC1-A546 8C-S-PSPC1 V2.00	0	4. Mock and anti-PSPC1-A546_Pos033_S001	00-Bw7wXpZRHY9Dxjyant4xqR
0.371977		Nucleus	0.000	1.000	980	100000872	100000006	Mock anti-PSPC1-A546 8C-S-PSPC1 V2.00	0	4. Mock and anti-PSPC1-A546_Pos033_S001	00-Bw7wXpZRHY9Dxjyant4xqR
0.375449		Nucleus	0.000	1.000	981	100000873	100000007	Mock anti-PSPC1-A546 8C-S-PSPC1 V2.00	0	4. Mock and anti-PSPC1-A546_Pos033_S001	00-Bw7wXpZRHY9Dxjyant4xqR
0.377998		Nucleus	0.000	1.000	982	100000874	100000008	Mock anti-PSPC1-A546 8C-S-PSPC1 V2.00	0	4. Mock and anti-PSPC1-A546_Pos033_S001	00-Bw7wXpZRHY9Dxjyant4xqR
0.390289		Nucleus	0.000	1.000	983	100000875	100000009	Mock anti-PSPC1-A546 8C-S-PSPC1 V2.00	0	4. Mock and anti-PSPC1-A546_Pos033_S001	00-Bw7wXpZRHY9Dxjyant4xqR
0.386146		Nucleus	0.000	1.000	984	100000876	100000010	Mock anti-PSPC1-A546 8C-S-PSPC1 V2.00	0	4. Mock and anti-PSPC1-A546_Pos033_S001	00-Bw7wXpZRHY9Dxjyant4xqR
0.35386		Nucleus	0.000	1.000	985	100000877	100000011	Mock anti-PSPC1-A546 8C-S-PSPC1 V2.00	0	4. Mock and anti-PSPC1-A546_Pos033_S001	00-Bw7wXpZRHY9Dxjyant4xqR
0.330665		Nucleus	0.000	1.000	986	100000878	100000012	Mock anti-PSPC1-A546 8C-S-PSPC1 V2.00	0	4. Mock and anti-PSPC1-A546_Pos033_S001	00-Bw7wXpZRHY9Dxjyant4xqR
0.338201		Nucleus	0.000	1.000	987	100000879	100000013	Mock anti-PSPC1-A546 8C-S-PSPC1 V2.00	0	4. Mock and anti-PSPC1-A546_Pos033_S001	00-Bw7wXpZRHY9Dxjyant4xqR
0.320568		Nucleus	0.000	1.000	988	100000880	100000014	Mock anti-PSPC1-A546 8C-S-PSPC1 V2.00	0	4. Mock and anti-PSPC1-A546_Pos033_S001	00-Bw7wXpZRHY9Dxjyant4xqR
0.436283		Nucleus	0.000	1.000	991	100000881	100000015	Mock anti-PSPC1-A546 8C-S-PSPC1 V2.00	0	4. Mock and anti-PSPC1-A546_Pos033_S001	00-Bw7wXpZRHY9Dxjyant4xqR
0.427663		Nucleus	0.000	1.000	992	100000882	100000016	Mock anti-PSPC1-A546 8C-S-PSPC1 V2.00	0	4. Mock and anti-PSPC1-A546_Pos033_S001	00-Bw7wXpZRHY9Dxjyant4xqR
0.409128		Nucleus	0.000	1.000	993	100000883	100000000	Mock anti-PSPC1-A546 8C-S-PSPC1 V2.00	0	4. Mock and anti-PSPC1-A546_Pos034_S001	00-yUuc9RUJjHeCEY3Mxy8Eqd
0.454511		Nucleus	0.000	1.000	994	100000884	100000001	Mock anti-PSPC1-A546 8C-S-PSPC1 V2.00	0	4. Mock and anti-PSPC1-A546_Pos034_S001	00-yUuc9RUJjHeCEY3Mxy8Eqd
0.419034		Nucleus	0.000	1.000	995	100000885	100000002	Mock anti-PSPC1-A546 8C-S-PSPC1 V2.00	0	4. Mock and anti-PSPC1-A546_Pos034_S001	00-yUuc9RUJjHeCEY3Mxy8Eqd
0.34107		Nucleus	0.000	1.000	997	100000886	100000003	Mock anti-PSPC1-A546 8C-S-PSPC1 V2.00	0	4. Mock and anti-PSPC1-A546_Pos034_S001	00-yUuc9RUJjHeCEY3Mxy8Eqd
0.353989		Nucleus	0.000	1.000	998	100000887	100000004	Mock anti-PSPC1-A546 8C-S-PSPC1 V2.00	0	4. Mock and anti-PSPC1-A546_Pos034_S001	00-yUuc9RUJjHeCEY3Mxy8Eqd
0.467046		Nucleus	0.000	1.000	999	100000888	100000005	Mock anti-PSPC1-A546 8C-S-PSPC1 V2.00	0	4. Mock and anti-PSPC1-A546_Pos034_S001	00-yUuc9RUJjHeCEY3Mxy8Eqd
0.405732		Nucleus	0.000	1.000	1001	100000889	100000006	Mock anti-PSPC1-A546 8C-S-PSPC1 V2.00	0	4. Mock and anti-PSPC1-A546_Pos034_S001	00-yUuc9RUJjHeCEY3Mxy8Eqd
0.449674		Nucleus	0.000	1.000	1003	100000890	100000007	Mock anti-PSPC1-A546 8C-S-PSPC1 V2.00	0	4. Mock and anti-PSPC1-A546_Pos034_S001	00-yUuc9RUJjHeCEY3Mxy8Eqd
0.397119		Nucleus	0.000	1.000	1004	100000891	100000008	Mock anti-PSPC1-A546 8C-S-PSPC1 V2.00	0	4. Mock and anti-PSPC1-A546_Pos034_S001	00-yUuc9RUJjHeCEY3Mxy8Eqd
0.415335		Nucleus	0.000	1.000	1005	100000892	100000009	Mock anti-PSPC1-A546 8C-S-PSPC1 V2.00	0	4. Mock and anti-PSPC1-A546_Pos034_S001	00-yUuc9RUJjHeCEY3Mxy8Eqd
0.568639		Nucleus	0.000	1.000	1006	100000893	100000000	Mock anti-PSPC1-A546 8C-S-PSPC1 V2.00	0	4. Mock and anti-PSPC1-A546_Pos035_S001	00-Jiab2QRXKLagunHeu9vQeZ
0.343786		Nucleus	0.000	1.000	1007	100000894	100000001	Mock anti-PSPC1-A546 8C-S-PSPC1 V2.00	0	4. Mock and anti-PSPC1-A546_Pos035_S001	00-Jiab2QRXKLagunHeu9vQeZ
0.461581		Nucleus	0.000	1.000	1008	100000895	100000002	Mock anti-PSPC1-A546 8C-S-PSPC1 V2.00	0	4. Mock and anti-PSPC1-A546_Pos035_S001	00-Jiab2QRXKLagunHeu9vQeZ
0.505679		Nucleus	0.000	1.000	1009	100000896	100000003	Mock anti-PSPC1-A546 8C-S-PSPC1 V2.00	0	4. Mock and anti-PSPC1-A546_Pos035_S001	00-Jiab2QRXKLagunHeu9vQeZ
0.489159		Nucleus	0.000	1.000	1010	100000897	100000004	Mock anti-PSPC1-A546 8C-S-PSPC1 V2.00	0	4. Mock and anti-PSPC1-A546_Pos035_S001	00-Jiab2QRXKLagunHeu9vQeZ
0.495314		Nucleus	0.000	1.000	1011	100000898	100000005	Mock anti-PSPC1-A546 8C-S-PSPC1 V2.00	0	4. Mock and anti-PSPC1-A546_Pos035_S001	00-Jiab2QRXKLagunHeu9vQeZ
0.433272		Nucleus	0.000	1.000	1012	100000899	100000006	Mock anti-PSPC1-A546 8C-S-PSPC1 V2.00	0	4. Mock and anti-PSPC1-A546_Pos035_S001	00-Jiab2QRXKLagunHeu9vQeZ
0.452725		Nucleus	0.000	1.000	1013	100000900	100000007	Mock anti-PSPC1-A546 8C-S-PSPC1 V2.00	0	4. Mock and anti-PSPC1-A546_Pos035_S001	00-Jiab2QRXKLagunHeu9vQeZ
0.442151		Nucleus	0.000	1.000	1014	100000901	100000008	Mock anti-PSPC1-A546 8C-S-PSPC1 V2.00	0	4. Mock and anti-PSPC1-A546_Pos035_S001	00-Jiab2QRXKLagunHeu9vQeZ
0.449269		Nucleus	0.000	1.000	1015	100000902	100000009	Mock anti-PSPC1-A546 8C-S-PSPC1 V2.00	0	4. Mock and anti-PSPC1-A546_Pos035_S001	00-Jiab2QRXKLagunHeu9vQeZ
0.45359		Nucleus	0.000	1.000	1017	100000903	100000010	Mock anti-PSPC1-A546 8C-S-PSPC1 V2.00	0	4. Mock and anti-PSPC1-A546_Pos035_S001	00-Jiab2QRXKLagunHeu9vQeZ
0.465686		Nucleus	0.000	1.000	1018	100000904	100000011	Mock anti-PSPC1-A546 8C-S-PSPC1 V2.00	0	4. Mock and anti-PSPC1-A546_Pos035_S001	00-Jiab2QRXKLagunHeu9vQeZ
0.482739		Nucleus	0.000	1.000	1019	100000905	100000012	Mock anti-PSPC1-A546 8C-S-PSPC1 V2.00	0	4. Mock and anti-PSPC1-A546_Pos035_S001	00-Jiab2QRXKLagunHeu9vQeZ
0.469559		Nucleus	0.000	1.000	1020	100000906	100000013	Mock anti-PSPC1-A546 8C-S-PSPC1 V2.00	0	4. Mock and anti-PSPC1-A546_Pos035_S001	00-Jiab2QRXKLagunHeu9vQeZ
0.431139		Nucleus	0.000	1.000	1021	100000907	100000014	Mock anti-PSPC1-A546 8C-S-PSPC1 V2.00	0	4. Mock and anti-PSPC1-A546_Pos035_S001	00-Jiab2QRXKLagunHeu9vQeZ
0.480179		Nucleus	0.000	1.000	1022	100000908	100000015	Mock anti-PSPC1-A546 8C-S-PSPC1 V2.00	0	4. Mock and anti-PSPC1-A546_Pos035_S001	00-Jiab2QRXKLagunHeu9vQeZ
0.352091		Nucleus	0.000	1.000	1023	100000909	100000016	Mock anti-PSPC1-A546 8C-S-PSPC1 V2.00	0	4. Mock and anti-PSPC1-A546_Pos035_S001	00-Jiab2QRXKLagunHeu9vQeZ
0.383804		Nucleus	0.000	1.000	1029	100000910	100000000	Mock anti-PSPC1-A546 8C-S-PSPC1 V2.00	0	4. Mock and anti-PSPC1-A546_Pos042_S001	00-izhBp3BBu4BEhaqf8GGEkD
0.380986		Nucleus	0.000	1.000	1030	100000911	100000001	Mock anti-PSPC1-A546 8C-S-PSPC1 V2.00	0	4. Mock and anti-PSPC1-A546_Pos042_S001	00-izhBp3BBu4BEhaqf8GGEkD
0.431826		Nucleus	0.000	1.000	1032	100000912	100000002	Mock anti-PSPC1-A546 8C-S-PSPC1 V2.00	0	4. Mock and anti-PSPC1-A546_Pos042_S001	00-izhBp3BBu4BEhaqf8GGEkD
0.445664		Nucleus	0.000	1.000	1034	100000913	100000003	Mock anti-PSPC1-A546 8C-S-PSPC1 V2.00	0	4. Mock and anti-PSPC1-A546_Pos042_S001	00-izhBp3BBu4BEhaqf8GGEkD
0.389873		Nucleus	0.000	1.000	1035	100000914	100000004	Mock anti-PSPC1-A546 8C-S-PSPC1 V2.00	0	4. Mock and anti-PSPC1-A546_Pos042_S001	00-izhBp3BBu4BEhaqf8GGEkD
0.438106		Nucleus	0.000	1.000	1036	100000915	100000005	Mock anti-PSPC1-A546 8C-S-PSPC1 V2.00	0	4. Mock and anti-PSPC1-A546_Pos042_S001	00-izhBp3BBu4BEhaqf8GGEkD
0.439885		Nucleus	0.000	1.000	1038	100000916	100000006	Mock anti-PSPC1-A546 8C-S-PSPC1 V2.00	0	4. Mock and anti-PSPC1-A546_Pos042_S001	00-izhBp3BBu4BEhaqf8GGEkD
0.297152		Nucleus	0.000	1.000	1039	100000917	100000007	Mock anti-PSPC1-A546 8C-S-PSPC1 V2.00	0	4. Mock and anti-PSPC1-A546_Pos042_S001	00-izhBp3BBu4BEhaqf8GGEkD
0.456692		Nucleus	0.000	1.000	1040	100000918	100000008	Mock anti-PSPC1-A546 8C-S-PSPC1 V2.00	0	4. Mock and anti-PSPC1-A546_Pos042_S001	00-izhBp3BBu4BEhaqf8GGEkD
0.457243		Nucleus	0.000	1.000	1041	100000919	100000009	Mock anti-PSPC1-A546 8C-S-PSPC1 V2.00	0	4. Mock and anti-PSPC1-A546_Pos042_S001	00-izhBp3BBu4BEhaqf8GGEkD
0.391354		Nucleus	0.000	1.000	1045	100000920	100000010	Mock anti-PSPC1-A546 8C-S-PSPC1 V2.00	0	4. Mock and anti-PSPC1-A546_Pos042_S001	00-izhBp3BBu4BEhaqf8GGEkD
0.353832		Nucleus	0.000	1.000	1053	100000921	100000011	Mock anti-PSPC1-A546 8C-S-PSPC1 V2.00	0	4. Mock and anti-PSPC1-A546_Pos042_S001	00-izhBp3BBu4BEhaqf8GGEkD
0.340579		Nucleus	0.000	1.000	1055	100000922	100000012	Mock anti-PSPC1-A546 8C-S-PSPC1 V2.00	0	4. Mock and anti-PSPC1-A546_Pos042_S001	00-izhBp3BBu4BEhaqf8GGEkD
0.352524		Nucleus	0.000	1.000	1056	100000923	100000013	Mock anti-PSPC1-A546 8C-S-PSPC1 V2.00	0	4. Mock and anti-PSPC1-A546_Pos042_S001	00-izhBp3BBu4BEhaqf8GGEkD
0.309442		Nucleus	0.000	1.000	1057	100000924	100000014	Mock anti-PSPC1-A546 8C-S-PSPC1 V2.00	0	4. Mock and anti-PSPC1-A546_Pos042_S001	00-izhBp3BBu4BEhaqf8GGEkD
0.458867		Nucleus	0.000	1.000	1058	100000925	100000015	Mock anti-PSPC1-A546 8C-S-PSPC1 V2.00	0	4. Mock and anti-PSPC1-A546_Pos042_S001	00-izhBp3BBu4BEhaqf8GGEkD
0.241718		Nucleus	0.000	1.000	1059	100000926	100000016	Mock anti-PSPC1-A546 8C-S-PSPC1 V2.00	0	4. Mock and anti-PSPC1-A546_Pos042_S001	00-izhBp3BBu4BEhaqf8GGEkD
0.317345		Nucleus	0.000	1.000	1060	100000927	100000017	Mock anti-PSPC1-A546 8C-S-PSPC1 V2.00	0	4. Mock and anti-PSPC1-A546_Pos042_S001	00-izhBp3BBu4BEhaqf8GGEkD
0.450733		Nucleus	0.000	1.000	1061	100000928	100000018	Mock anti-PSPC1-A546 8C-S-PSPC1 V2.00	0	4. Mock and anti-PSPC1-A546_Pos042_S001	00-izhBp3BBu4BEhaqf8GGEkD
0.45936		Nucleus	0.000	1.000	1062	100000929	100000019	Mock anti-PSPC1-A546 8C-S-PSPC1 V2.00	0	4. Mock and anti-PSPC1-A546_Pos042_S001	00-izhBp3BBu4BEhaqf8GGEkD
0.443048		Nucleus	0.000	1.000	1063	100000930	100000020	Mock anti-PSPC1-A546 8C-S-PSPC1 V2.00	0	4. Mock and anti-PSPC1-A546_Pos042_S001	00-izhBp3BBu4BEhaqf8GGEkD
0.498794		Nucleus	0.000	1.000	1064	100000931	100000021	Mock anti-PSPC1-A546 8C-S-PSPC1 V2.00	0	4. Mock and anti-PSPC1-A546_Pos042_S001	00-izhBp3BBu4BEhaqf8GGEkD
0.377007		Nucleus	0.000	1.000	1065	100000932	100000022	Mock anti-PSPC1-A546 8C-S-PSPC1 V2.00	0	4. Mock and anti-PSPC1-A546_Pos042_S001	00-izhBp3BBu4BEhaqf8GGEkD
