# Supplementary material for: Development of a pipeline for automated, high-throughput analysis of paraspeckle proteins reveals specific roles for importin α proteins
Source: Sci Rep. 2017 Feb 27;7:43323. doi: 10.1038/srep43323 (PMC5379994; doi:10.1038/srep43323)
Supplement: Supplementary Dataset SD1-B [file srep43323-s3.zip › I8P/8C-S-PSPC1/_/Mock anti-PSPC1-A546 8C-S-PSPC1 V2.00_Statistics/Mock anti-PSPC1-A546 8C-S-PSPC1 V2.00_Nucleus_Position.csv]

Nucleus Position
====================
Nucleus Position X	Nucleus Position Y	Nucleus Position Z	Unit	Category	Collection	Birth [s]	Death [s]	CellID	ID	OriginalID	Original Component Name	Original Component ID	Original Image Name	Original Image ID
122.915	2.33832	2004.96	um	Nucleus	Nucleus Position	0.000	1.000	0	100000000	100000000	Mock anti-PSPC1-A546 8C-S-PSPC1 V2.00	0	4. Mock and anti-PSPC1-A546_Pos001_S001	00-jxy9VEQDh3XLv2W9bTYNAb
109.735	57.084	2004.48	um	Nucleus	Nucleus Position	0.000	1.000	2	100000001	100000001	Mock anti-PSPC1-A546 8C-S-PSPC1 V2.00	0	4. Mock and anti-PSPC1-A546_Pos001_S001	00-jxy9VEQDh3XLv2W9bTYNAb
128.892	73.9752	2004.83	um	Nucleus	Nucleus Position	0.000	1.000	3	100000002	100000002	Mock anti-PSPC1-A546 8C-S-PSPC1 V2.00	0	4. Mock and anti-PSPC1-A546_Pos001_S001	00-jxy9VEQDh3XLv2W9bTYNAb
138.706	87.2132	2004.55	um	Nucleus	Nucleus Position	0.000	1.000	4	100000003	100000003	Mock anti-PSPC1-A546 8C-S-PSPC1 V2.00	0	4. Mock and anti-PSPC1-A546_Pos001_S001	00-jxy9VEQDh3XLv2W9bTYNAb
83.1863	82.1646	2004.75	um	Nucleus	Nucleus Position	0.000	1.000	5	100000004	100000004	Mock anti-PSPC1-A546 8C-S-PSPC1 V2.00	0	4. Mock and anti-PSPC1-A546_Pos001_S001	00-jxy9VEQDh3XLv2W9bTYNAb
184.253	79.5845	2004.8	um	Nucleus	Nucleus Position	0.000	1.000	6	100000005	100000005	Mock anti-PSPC1-A546 8C-S-PSPC1 V2.00	0	4. Mock and anti-PSPC1-A546_Pos001_S001	00-jxy9VEQDh3XLv2W9bTYNAb
113.592	89.9123	2004.74	um	Nucleus	Nucleus Position	0.000	1.000	7	100000006	100000006	Mock anti-PSPC1-A546 8C-S-PSPC1 V2.00	0	4. Mock and anti-PSPC1-A546_Pos001_S001	00-jxy9VEQDh3XLv2W9bTYNAb
145.448	105.087	2004.51	um	Nucleus	Nucleus Position	0.000	1.000	8	100000007	100000007	Mock anti-PSPC1-A546 8C-S-PSPC1 V2.00	0	4. Mock and anti-PSPC1-A546_Pos001_S001	00-jxy9VEQDh3XLv2W9bTYNAb
196.691	108.445	2005.08	um	Nucleus	Nucleus Position	0.000	1.000	9	100000008	100000008	Mock anti-PSPC1-A546 8C-S-PSPC1 V2.00	0	4. Mock and anti-PSPC1-A546_Pos001_S001	00-jxy9VEQDh3XLv2W9bTYNAb
172.908	116.966	2004.64	um	Nucleus	Nucleus Position	0.000	1.000	10	100000009	100000009	Mock anti-PSPC1-A546 8C-S-PSPC1 V2.00	0	4. Mock and anti-PSPC1-A546_Pos001_S001	00-jxy9VEQDh3XLv2W9bTYNAb
21.7159	109.396	2004.65	um	Nucleus	Nucleus Position	0.000	1.000	11	100000010	100000010	Mock anti-PSPC1-A546 8C-S-PSPC1 V2.00	0	4. Mock and anti-PSPC1-A546_Pos001_S001	00-jxy9VEQDh3XLv2W9bTYNAb
64.5599	121.795	2004.82	um	Nucleus	Nucleus Position	0.000	1.000	12	100000011	100000011	Mock anti-PSPC1-A546 8C-S-PSPC1 V2.00	0	4. Mock and anti-PSPC1-A546_Pos001_S001	00-jxy9VEQDh3XLv2W9bTYNAb
133.513	141.766	2004.68	um	Nucleus	Nucleus Position	0.000	1.000	13	100000012	100000012	Mock anti-PSPC1-A546 8C-S-PSPC1 V2.00	0	4. Mock and anti-PSPC1-A546_Pos001_S001	00-jxy9VEQDh3XLv2W9bTYNAb
22.0255	150.601	2004.68	um	Nucleus	Nucleus Position	0.000	1.000	14	100000013	100000013	Mock anti-PSPC1-A546 8C-S-PSPC1 V2.00	0	4. Mock and anti-PSPC1-A546_Pos001_S001	00-jxy9VEQDh3XLv2W9bTYNAb
57.8403	166.081	2004.46	um	Nucleus	Nucleus Position	0.000	1.000	15	100000014	100000014	Mock anti-PSPC1-A546 8C-S-PSPC1 V2.00	0	4. Mock and anti-PSPC1-A546_Pos001_S001	00-jxy9VEQDh3XLv2W9bTYNAb
112.651	168.167	2004.7	um	Nucleus	Nucleus Position	0.000	1.000	16	100000015	100000015	Mock anti-PSPC1-A546 8C-S-PSPC1 V2.00	0	4. Mock and anti-PSPC1-A546_Pos001_S001	00-jxy9VEQDh3XLv2W9bTYNAb
157.414	168.172	2004.79	um	Nucleus	Nucleus Position	0.000	1.000	17	100000016	100000016	Mock anti-PSPC1-A546 8C-S-PSPC1 V2.00	0	4. Mock and anti-PSPC1-A546_Pos001_S001	00-jxy9VEQDh3XLv2W9bTYNAb
133.43	183.054	2004.76	um	Nucleus	Nucleus Position	0.000	1.000	18	100000017	100000017	Mock anti-PSPC1-A546 8C-S-PSPC1 V2.00	0	4. Mock and anti-PSPC1-A546_Pos001_S001	00-jxy9VEQDh3XLv2W9bTYNAb
57.1234	203.89	2005.12	um	Nucleus	Nucleus Position	0.000	1.000	19	100000018	100000018	Mock anti-PSPC1-A546 8C-S-PSPC1 V2.00	0	4. Mock and anti-PSPC1-A546_Pos001_S001	00-jxy9VEQDh3XLv2W9bTYNAb
125.603	204.45	2004.63	um	Nucleus	Nucleus Position	0.000	1.000	20	100000019	100000019	Mock anti-PSPC1-A546 8C-S-PSPC1 V2.00	0	4. Mock and anti-PSPC1-A546_Pos001_S001	00-jxy9VEQDh3XLv2W9bTYNAb
142.684	237.364	2005.07	um	Nucleus	Nucleus Position	0.000	1.000	21	100000020	100000020	Mock anti-PSPC1-A546 8C-S-PSPC1 V2.00	0	4. Mock and anti-PSPC1-A546_Pos001_S001	00-jxy9VEQDh3XLv2W9bTYNAb
34.6823	7.77349	2004.7	um	Nucleus	Nucleus Position	0.000	1.000	22	100000021	100000021	Mock anti-PSPC1-A546 8C-S-PSPC1 V2.00	0	4. Mock and anti-PSPC1-A546_Pos001_S001	00-jxy9VEQDh3XLv2W9bTYNAb
225.768	45.7231	2005.03	um	Nucleus	Nucleus Position	0.000	1.000	25	100000022	100000022	Mock anti-PSPC1-A546 8C-S-PSPC1 V2.00	0	4. Mock and anti-PSPC1-A546_Pos001_S001	00-jxy9VEQDh3XLv2W9bTYNAb
230.417	109.646	2005.46	um	Nucleus	Nucleus Position	0.000	1.000	26	100000023	100000023	Mock anti-PSPC1-A546 8C-S-PSPC1 V2.00	0	4. Mock and anti-PSPC1-A546_Pos001_S001	00-jxy9VEQDh3XLv2W9bTYNAb
206.698	185.404	2004.63	um	Nucleus	Nucleus Position	0.000	1.000	27	100000024	100000024	Mock anti-PSPC1-A546 8C-S-PSPC1 V2.00	0	4. Mock and anti-PSPC1-A546_Pos001_S001	00-jxy9VEQDh3XLv2W9bTYNAb
164.687	223.387	2004.85	um	Nucleus	Nucleus Position	0.000	1.000	28	100000025	100000025	Mock anti-PSPC1-A546 8C-S-PSPC1 V2.00	0	4. Mock and anti-PSPC1-A546_Pos001_S001	00-jxy9VEQDh3XLv2W9bTYNAb
198.161	227.71	2005.13	um	Nucleus	Nucleus Position	0.000	1.000	29	100000026	100000026	Mock anti-PSPC1-A546 8C-S-PSPC1 V2.00	0	4. Mock and anti-PSPC1-A546_Pos001_S001	00-jxy9VEQDh3XLv2W9bTYNAb
217.795	236.092	2005.29	um	Nucleus	Nucleus Position	0.000	1.000	31	100000027	100000027	Mock anti-PSPC1-A546 8C-S-PSPC1 V2.00	0	4. Mock and anti-PSPC1-A546_Pos001_S001	00-jxy9VEQDh3XLv2W9bTYNAb
110.727	241.927	2004.71	um	Nucleus	Nucleus Position	0.000	1.000	32	100000028	100000028	Mock anti-PSPC1-A546 8C-S-PSPC1 V2.00	0	4. Mock and anti-PSPC1-A546_Pos001_S001	00-jxy9VEQDh3XLv2W9bTYNAb
240.573	43.8134	2005.22	um	Nucleus	Nucleus Position	0.000	1.000	34	100000029	100000029	Mock anti-PSPC1-A546 8C-S-PSPC1 V2.00	0	4. Mock and anti-PSPC1-A546_Pos001_S001	00-jxy9VEQDh3XLv2W9bTYNAb
243.657	73.4591	2004.95	um	Nucleus	Nucleus Position	0.000	1.000	35	100000030	100000030	Mock anti-PSPC1-A546 8C-S-PSPC1 V2.00	0	4. Mock and anti-PSPC1-A546_Pos001_S001	00-jxy9VEQDh3XLv2W9bTYNAb
54.5333	25.7051	2004.66	um	Nucleus	Nucleus Position	0.000	1.000	36	100000031	100000031	Mock anti-PSPC1-A546 8C-S-PSPC1 V2.00	0	4. Mock and anti-PSPC1-A546_Pos001_S001	00-jxy9VEQDh3XLv2W9bTYNAb
88.4106	31.3429	2004.52	um	Nucleus	Nucleus Position	0.000	1.000	37	100000032	100000032	Mock anti-PSPC1-A546 8C-S-PSPC1 V2.00	0	4. Mock and anti-PSPC1-A546_Pos001_S001	00-jxy9VEQDh3XLv2W9bTYNAb
49.2131	45.3434	2004.59	um	Nucleus	Nucleus Position	0.000	1.000	38	100000033	100000033	Mock anti-PSPC1-A546 8C-S-PSPC1 V2.00	0	4. Mock and anti-PSPC1-A546_Pos001_S001	00-jxy9VEQDh3XLv2W9bTYNAb
16.2878	53.7912	2004.59	um	Nucleus	Nucleus Position	0.000	1.000	39	100000034	100000034	Mock anti-PSPC1-A546 8C-S-PSPC1 V2.00	0	4. Mock and anti-PSPC1-A546_Pos001_S001	00-jxy9VEQDh3XLv2W9bTYNAb
62.0554	56.2625	2004.58	um	Nucleus	Nucleus Position	0.000	1.000	40	100000035	100000035	Mock anti-PSPC1-A546 8C-S-PSPC1 V2.00	0	4. Mock and anti-PSPC1-A546_Pos001_S001	00-jxy9VEQDh3XLv2W9bTYNAb
38.1098	78.0716	2004.42	um	Nucleus	Nucleus Position	0.000	1.000	41	100000036	100000036	Mock anti-PSPC1-A546 8C-S-PSPC1 V2.00	0	4. Mock and anti-PSPC1-A546_Pos001_S001	00-jxy9VEQDh3XLv2W9bTYNAb
54.9199	82.7926	2004.42	um	Nucleus	Nucleus Position	0.000	1.000	42	100000037	100000037	Mock anti-PSPC1-A546 8C-S-PSPC1 V2.00	0	4. Mock and anti-PSPC1-A546_Pos001_S001	00-jxy9VEQDh3XLv2W9bTYNAb
75.4978	97.9441	2004.49	um	Nucleus	Nucleus Position	0.000	1.000	43	100000038	100000038	Mock anti-PSPC1-A546 8C-S-PSPC1 V2.00	0	4. Mock and anti-PSPC1-A546_Pos001_S001	00-jxy9VEQDh3XLv2W9bTYNAb
104.287	122.851	2004.51	um	Nucleus	Nucleus Position	0.000	1.000	44	100000039	100000039	Mock anti-PSPC1-A546 8C-S-PSPC1 V2.00	0	4. Mock and anti-PSPC1-A546_Pos001_S001	00-jxy9VEQDh3XLv2W9bTYNAb
18.1276	12.3745	2004.8	um	Nucleus	Nucleus Position	0.000	1.000	45	100000040	100000040	Mock anti-PSPC1-A546 8C-S-PSPC1 V2.00	0	4. Mock and anti-PSPC1-A546_Pos001_S001	00-jxy9VEQDh3XLv2W9bTYNAb
23.0956	27.716	2004.76	um	Nucleus	Nucleus Position	0.000	1.000	46	100000041	100000041	Mock anti-PSPC1-A546 8C-S-PSPC1 V2.00	0	4. Mock and anti-PSPC1-A546_Pos001_S001	00-jxy9VEQDh3XLv2W9bTYNAb
116.045	41.8157	2004.86	um	Nucleus	Nucleus Position	0.000	1.000	47	100000042	100000042	Mock anti-PSPC1-A546 8C-S-PSPC1 V2.00	0	4. Mock and anti-PSPC1-A546_Pos001_S001	00-jxy9VEQDh3XLv2W9bTYNAb
4.14588	64.9428	2005.03	um	Nucleus	Nucleus Position	0.000	1.000	48	100000043	100000043	Mock anti-PSPC1-A546 8C-S-PSPC1 V2.00	0	4. Mock and anti-PSPC1-A546_Pos001_S001	00-jxy9VEQDh3XLv2W9bTYNAb
42.1143	107.241	2004.84	um	Nucleus	Nucleus Position	0.000	1.000	49	100000044	100000044	Mock anti-PSPC1-A546 8C-S-PSPC1 V2.00	0	4. Mock and anti-PSPC1-A546_Pos001_S001	00-jxy9VEQDh3XLv2W9bTYNAb
105.839	23.3061	2005.27	um	Nucleus	Nucleus Position	0.000	1.000	50	100000045	100000045	Mock anti-PSPC1-A546 8C-S-PSPC1 V2.00	0	4. Mock and anti-PSPC1-A546_Pos001_S001	00-jxy9VEQDh3XLv2W9bTYNAb
125.852	119.023	2004.42	um	Nucleus	Nucleus Position	0.000	1.000	51	100000046	100000046	Mock anti-PSPC1-A546 8C-S-PSPC1 V2.00	0	4. Mock and anti-PSPC1-A546_Pos001_S001	00-jxy9VEQDh3XLv2W9bTYNAb
132.521	23.5893	2004.79	um	Nucleus	Nucleus Position	0.000	1.000	52	100000047	100000047	Mock anti-PSPC1-A546 8C-S-PSPC1 V2.00	0	4. Mock and anti-PSPC1-A546_Pos001_S001	00-jxy9VEQDh3XLv2W9bTYNAb
170.887	48.6278	2004.68	um	Nucleus	Nucleus Position	0.000	1.000	53	100000048	100000048	Mock anti-PSPC1-A546 8C-S-PSPC1 V2.00	0	4. Mock and anti-PSPC1-A546_Pos001_S001	00-jxy9VEQDh3XLv2W9bTYNAb
155.944	50.377	2004.88	um	Nucleus	Nucleus Position	0.000	1.000	54	100000049	100000049	Mock anti-PSPC1-A546 8C-S-PSPC1 V2.00	0	4. Mock and anti-PSPC1-A546_Pos001_S001	00-jxy9VEQDh3XLv2W9bTYNAb
147.682	30.2441	2005.18	um	Nucleus	Nucleus Position	0.000	1.000	55	100000050	100000050	Mock anti-PSPC1-A546 8C-S-PSPC1 V2.00	0	4. Mock and anti-PSPC1-A546_Pos001_S001	00-jxy9VEQDh3XLv2W9bTYNAb
208.756	31.7808	2005.24	um	Nucleus	Nucleus Position	0.000	1.000	56	100000051	100000051	Mock anti-PSPC1-A546 8C-S-PSPC1 V2.00	0	4. Mock and anti-PSPC1-A546_Pos001_S001	00-jxy9VEQDh3XLv2W9bTYNAb
200.057	52.0835	2005.32	um	Nucleus	Nucleus Position	0.000	1.000	57	100000052	100000052	Mock anti-PSPC1-A546 8C-S-PSPC1 V2.00	0	4. Mock and anti-PSPC1-A546_Pos001_S001	00-jxy9VEQDh3XLv2W9bTYNAb
218.955	77.1845	2005.21	um	Nucleus	Nucleus Position	0.000	1.000	58	100000053	100000053	Mock anti-PSPC1-A546 8C-S-PSPC1 V2.00	0	4. Mock and anti-PSPC1-A546_Pos001_S001	00-jxy9VEQDh3XLv2W9bTYNAb
199.307	69.9405	2005.87	um	Nucleus	Nucleus Position	0.000	1.000	59	100000054	100000054	Mock anti-PSPC1-A546 8C-S-PSPC1 V2.00	0	4. Mock and anti-PSPC1-A546_Pos001_S001	00-jxy9VEQDh3XLv2W9bTYNAb
39.4914	124.873	2004.74	um	Nucleus	Nucleus Position	0.000	1.000	60	100000055	100000055	Mock anti-PSPC1-A546 8C-S-PSPC1 V2.00	0	4. Mock and anti-PSPC1-A546_Pos001_S001	00-jxy9VEQDh3XLv2W9bTYNAb
66.46	137.538	2004.73	um	Nucleus	Nucleus Position	0.000	1.000	61	100000056	100000056	Mock anti-PSPC1-A546 8C-S-PSPC1 V2.00	0	4. Mock and anti-PSPC1-A546_Pos001_S001	00-jxy9VEQDh3XLv2W9bTYNAb
84.8348	140.726	2004.69	um	Nucleus	Nucleus Position	0.000	1.000	62	100000057	100000057	Mock anti-PSPC1-A546 8C-S-PSPC1 V2.00	0	4. Mock and anti-PSPC1-A546_Pos001_S001	00-jxy9VEQDh3XLv2W9bTYNAb
79.2549	159.015	2004.53	um	Nucleus	Nucleus Position	0.000	1.000	63	100000058	100000058	Mock anti-PSPC1-A546 8C-S-PSPC1 V2.00	0	4. Mock and anti-PSPC1-A546_Pos001_S001	00-jxy9VEQDh3XLv2W9bTYNAb
79.8042	191.763	2004.6	um	Nucleus	Nucleus Position	0.000	1.000	64	100000059	100000059	Mock anti-PSPC1-A546 8C-S-PSPC1 V2.00	0	4. Mock and anti-PSPC1-A546_Pos001_S001	00-jxy9VEQDh3XLv2W9bTYNAb
101.327	229.018	2004.7	um	Nucleus	Nucleus Position	0.000	1.000	65	100000060	100000060	Mock anti-PSPC1-A546 8C-S-PSPC1 V2.00	0	4. Mock and anti-PSPC1-A546_Pos001_S001	00-jxy9VEQDh3XLv2W9bTYNAb
15.9958	127.414	2004.97	um	Nucleus	Nucleus Position	0.000	1.000	66	100000061	100000061	Mock anti-PSPC1-A546 8C-S-PSPC1 V2.00	0	4. Mock and anti-PSPC1-A546_Pos001_S001	00-jxy9VEQDh3XLv2W9bTYNAb
92.8909	172.502	2004.88	um	Nucleus	Nucleus Position	0.000	1.000	67	100000062	100000062	Mock anti-PSPC1-A546 8C-S-PSPC1 V2.00	0	4. Mock and anti-PSPC1-A546_Pos001_S001	00-jxy9VEQDh3XLv2W9bTYNAb
22.3619	183.489	2004.79	um	Nucleus	Nucleus Position	0.000	1.000	68	100000063	100000063	Mock anti-PSPC1-A546 8C-S-PSPC1 V2.00	0	4. Mock and anti-PSPC1-A546_Pos001_S001	00-jxy9VEQDh3XLv2W9bTYNAb
85.6636	209.601	2004.88	um	Nucleus	Nucleus Position	0.000	1.000	69	100000064	100000064	Mock anti-PSPC1-A546 8C-S-PSPC1 V2.00	0	4. Mock and anti-PSPC1-A546_Pos001_S001	00-jxy9VEQDh3XLv2W9bTYNAb
76.2942	217.614	2004.82	um	Nucleus	Nucleus Position	0.000	1.000	70	100000065	100000065	Mock anti-PSPC1-A546 8C-S-PSPC1 V2.00	0	4. Mock and anti-PSPC1-A546_Pos001_S001	00-jxy9VEQDh3XLv2W9bTYNAb
7.99405	183.652	2005.38	um	Nucleus	Nucleus Position	0.000	1.000	71	100000066	100000066	Mock anti-PSPC1-A546 8C-S-PSPC1 V2.00	0	4. Mock and anti-PSPC1-A546_Pos001_S001	00-jxy9VEQDh3XLv2W9bTYNAb
88.8547	229.285	2005.36	um	Nucleus	Nucleus Position	0.000	1.000	72	100000067	100000067	Mock anti-PSPC1-A546 8C-S-PSPC1 V2.00	0	4. Mock and anti-PSPC1-A546_Pos001_S001	00-jxy9VEQDh3XLv2W9bTYNAb
126.816	67.4744	2004.54	um	Nucleus	Nucleus Position	0.000	1.000	73	100000068	100000000	Mock anti-PSPC1-A546 8C-S-PSPC1 V2.00	0	4. Mock and anti-PSPC1-A546_Pos002_S001	00-rrutMCAH66hWFTKAvmQRRh
71.5099	71.3915	2004.14	um	Nucleus	Nucleus Position	0.000	1.000	74	100000069	100000001	Mock anti-PSPC1-A546 8C-S-PSPC1 V2.00	0	4. Mock and anti-PSPC1-A546_Pos002_S001	00-rrutMCAH66hWFTKAvmQRRh
221.537	141.267	2004.83	um	Nucleus	Nucleus Position	0.000	1.000	75	100000070	100000002	Mock anti-PSPC1-A546 8C-S-PSPC1 V2.00	0	4. Mock and anti-PSPC1-A546_Pos002_S001	00-rrutMCAH66hWFTKAvmQRRh
137.549	12.1234	2004.25	um	Nucleus	Nucleus Position	0.000	1.000	76	100000071	100000003	Mock anti-PSPC1-A546 8C-S-PSPC1 V2.00	0	4. Mock and anti-PSPC1-A546_Pos002_S001	00-rrutMCAH66hWFTKAvmQRRh
91.2189	40.3873	2004.46	um	Nucleus	Nucleus Position	0.000	1.000	77	100000072	100000004	Mock anti-PSPC1-A546 8C-S-PSPC1 V2.00	0	4. Mock and anti-PSPC1-A546_Pos002_S001	00-rrutMCAH66hWFTKAvmQRRh
38.6203	64.7092	2004.54	um	Nucleus	Nucleus Position	0.000	1.000	78	100000073	100000005	Mock anti-PSPC1-A546 8C-S-PSPC1 V2.00	0	4. Mock and anti-PSPC1-A546_Pos002_S001	00-rrutMCAH66hWFTKAvmQRRh
22.1075	79.9929	2004.4	um	Nucleus	Nucleus Position	0.000	1.000	79	100000074	100000006	Mock anti-PSPC1-A546 8C-S-PSPC1 V2.00	0	4. Mock and anti-PSPC1-A546_Pos002_S001	00-rrutMCAH66hWFTKAvmQRRh
148.114	84.3039	2004.37	um	Nucleus	Nucleus Position	0.000	1.000	80	100000075	100000007	Mock anti-PSPC1-A546 8C-S-PSPC1 V2.00	0	4. Mock and anti-PSPC1-A546_Pos002_S001	00-rrutMCAH66hWFTKAvmQRRh
162.085	94.1522	2004.52	um	Nucleus	Nucleus Position	0.000	1.000	81	100000076	100000008	Mock anti-PSPC1-A546 8C-S-PSPC1 V2.00	0	4. Mock and anti-PSPC1-A546_Pos002_S001	00-rrutMCAH66hWFTKAvmQRRh
19.0215	112.889	2004.41	um	Nucleus	Nucleus Position	0.000	1.000	82	100000077	100000009	Mock anti-PSPC1-A546 8C-S-PSPC1 V2.00	0	4. Mock and anti-PSPC1-A546_Pos002_S001	00-rrutMCAH66hWFTKAvmQRRh
235.475	44.7611	2005.13	um	Nucleus	Nucleus Position	0.000	1.000	83	100000078	100000010	Mock anti-PSPC1-A546 8C-S-PSPC1 V2.00	0	4. Mock and anti-PSPC1-A546_Pos002_S001	00-rrutMCAH66hWFTKAvmQRRh
2.7474	63.6991	2004.34	um	Nucleus	Nucleus Position	0.000	1.000	84	100000079	100000011	Mock anti-PSPC1-A546 8C-S-PSPC1 V2.00	0	4. Mock and anti-PSPC1-A546_Pos002_S001	00-rrutMCAH66hWFTKAvmQRRh
236.897	96.5882	2004.52	um	Nucleus	Nucleus Position	0.000	1.000	85	100000080	100000012	Mock anti-PSPC1-A546 8C-S-PSPC1 V2.00	0	4. Mock and anti-PSPC1-A546_Pos002_S001	00-rrutMCAH66hWFTKAvmQRRh
208.834	115.667	2004.17	um	Nucleus	Nucleus Position	0.000	1.000	86	100000081	100000013	Mock anti-PSPC1-A546 8C-S-PSPC1 V2.00	0	4. Mock and anti-PSPC1-A546_Pos002_S001	00-rrutMCAH66hWFTKAvmQRRh
203.407	149.233	2004.24	um	Nucleus	Nucleus Position	0.000	1.000	88	100000082	100000014	Mock anti-PSPC1-A546 8C-S-PSPC1 V2.00	0	4. Mock and anti-PSPC1-A546_Pos002_S001	00-rrutMCAH66hWFTKAvmQRRh
226.955	161.351	2004.9	um	Nucleus	Nucleus Position	0.000	1.000	89	100000083	100000015	Mock anti-PSPC1-A546 8C-S-PSPC1 V2.00	0	4. Mock and anti-PSPC1-A546_Pos002_S001	00-rrutMCAH66hWFTKAvmQRRh
243.386	180.048	2005.36	um	Nucleus	Nucleus Position	0.000	1.000	90	100000084	100000016	Mock anti-PSPC1-A546 8C-S-PSPC1 V2.00	0	4. Mock and anti-PSPC1-A546_Pos002_S001	00-rrutMCAH66hWFTKAvmQRRh
28.7082	36.2652	2004.39	um	Nucleus	Nucleus Position	0.000	1.000	91	100000085	100000017	Mock anti-PSPC1-A546 8C-S-PSPC1 V2.00	0	4. Mock and anti-PSPC1-A546_Pos002_S001	00-rrutMCAH66hWFTKAvmQRRh
23.196	57.4147	2004.35	um	Nucleus	Nucleus Position	0.000	1.000	92	100000086	100000018	Mock anti-PSPC1-A546 8C-S-PSPC1 V2.00	0	4. Mock and anti-PSPC1-A546_Pos002_S001	00-rrutMCAH66hWFTKAvmQRRh
46.5114	43.3455	2004.7	um	Nucleus	Nucleus Position	0.000	1.000	93	100000087	100000019	Mock anti-PSPC1-A546 8C-S-PSPC1 V2.00	0	4. Mock and anti-PSPC1-A546_Pos002_S001	00-rrutMCAH66hWFTKAvmQRRh
37.3671	19.8793	2005.08	um	Nucleus	Nucleus Position	0.000	1.000	94	100000088	100000020	Mock anti-PSPC1-A546 8C-S-PSPC1 V2.00	0	4. Mock and anti-PSPC1-A546_Pos002_S001	00-rrutMCAH66hWFTKAvmQRRh
48.2708	26.8205	2004.86	um	Nucleus	Nucleus Position	0.000	1.000	95	100000089	100000021	Mock anti-PSPC1-A546 8C-S-PSPC1 V2.00	0	4. Mock and anti-PSPC1-A546_Pos002_S001	00-rrutMCAH66hWFTKAvmQRRh
179.824	116.6	2004.34	um	Nucleus	Nucleus Position	0.000	1.000	96	100000090	100000022	Mock anti-PSPC1-A546 8C-S-PSPC1 V2.00	0	4. Mock and anti-PSPC1-A546_Pos002_S001	00-rrutMCAH66hWFTKAvmQRRh
192.253	38.1419	2004.55	um	Nucleus	Nucleus Position	0.000	1.000	97	100000091	100000023	Mock anti-PSPC1-A546 8C-S-PSPC1 V2.00	0	4. Mock and anti-PSPC1-A546_Pos002_S001	00-rrutMCAH66hWFTKAvmQRRh
210.573	45.2747	2004.67	um	Nucleus	Nucleus Position	0.000	1.000	98	100000092	100000024	Mock anti-PSPC1-A546 8C-S-PSPC1 V2.00	0	4. Mock and anti-PSPC1-A546_Pos002_S001	00-rrutMCAH66hWFTKAvmQRRh
187.95	56.1327	2004.59	um	Nucleus	Nucleus Position	0.000	1.000	99	100000093	100000025	Mock anti-PSPC1-A546 8C-S-PSPC1 V2.00	0	4. Mock and anti-PSPC1-A546_Pos002_S001	00-rrutMCAH66hWFTKAvmQRRh
154.305	68.6989	2004.68	um	Nucleus	Nucleus Position	0.000	1.000	100	100000094	100000026	Mock anti-PSPC1-A546 8C-S-PSPC1 V2.00	0	4. Mock and anti-PSPC1-A546_Pos002_S001	00-rrutMCAH66hWFTKAvmQRRh
172.709	78.9689	2004.6	um	Nucleus	Nucleus Position	0.000	1.000	101	100000095	100000027	Mock anti-PSPC1-A546 8C-S-PSPC1 V2.00	0	4. Mock and anti-PSPC1-A546_Pos002_S001	00-rrutMCAH66hWFTKAvmQRRh
185.385	86.5268	2004.62	um	Nucleus	Nucleus Position	0.000	1.000	102	100000096	100000028	Mock anti-PSPC1-A546 8C-S-PSPC1 V2.00	0	4. Mock and anti-PSPC1-A546_Pos002_S001	00-rrutMCAH66hWFTKAvmQRRh
196.562	15.613	2004.88	um	Nucleus	Nucleus Position	0.000	1.000	103	100000097	100000029	Mock anti-PSPC1-A546 8C-S-PSPC1 V2.00	0	4. Mock and anti-PSPC1-A546_Pos002_S001	00-rrutMCAH66hWFTKAvmQRRh
222.094	23.0349	2005.02	um	Nucleus	Nucleus Position	0.000	1.000	104	100000098	100000030	Mock anti-PSPC1-A546 8C-S-PSPC1 V2.00	0	4. Mock and anti-PSPC1-A546_Pos002_S001	00-rrutMCAH66hWFTKAvmQRRh
205.364	59.4693	2005.05	um	Nucleus	Nucleus Position	0.000	1.000	105	100000099	100000031	Mock anti-PSPC1-A546 8C-S-PSPC1 V2.00	0	4. Mock and anti-PSPC1-A546_Pos002_S001	00-rrutMCAH66hWFTKAvmQRRh
242.057	62.579	2005.02	um	Nucleus	Nucleus Position	0.000	1.000	106	100000100	100000032	Mock anti-PSPC1-A546 8C-S-PSPC1 V2.00	0	4. Mock and anti-PSPC1-A546_Pos002_S001	00-rrutMCAH66hWFTKAvmQRRh
166.37	64.1386	2004.9	um	Nucleus	Nucleus Position	0.000	1.000	107	100000101	100000033	Mock anti-PSPC1-A546 8C-S-PSPC1 V2.00	0	4. Mock and anti-PSPC1-A546_Pos002_S001	00-rrutMCAH66hWFTKAvmQRRh
192.434	71.6188	2005.03	um	Nucleus	Nucleus Position	0.000	1.000	108	100000102	100000034	Mock anti-PSPC1-A546 8C-S-PSPC1 V2.00	0	4. Mock and anti-PSPC1-A546_Pos002_S001	00-rrutMCAH66hWFTKAvmQRRh
208.23	73.2237	2005.11	um	Nucleus	Nucleus Position	0.000	1.000	109	100000103	100000035	Mock anti-PSPC1-A546 8C-S-PSPC1 V2.00	0	4. Mock and anti-PSPC1-A546_Pos002_S001	00-rrutMCAH66hWFTKAvmQRRh
200.012	83.9834	2004.89	um	Nucleus	Nucleus Position	0.000	1.000	110	100000104	100000036	Mock anti-PSPC1-A546 8C-S-PSPC1 V2.00	0	4. Mock and anti-PSPC1-A546_Pos002_S001	00-rrutMCAH66hWFTKAvmQRRh
213.7	12.8943	2005.07	um	Nucleus	Nucleus Position	0.000	1.000	111	100000105	100000037	Mock anti-PSPC1-A546 8C-S-PSPC1 V2.00	0	4. Mock and anti-PSPC1-A546_Pos002_S001	00-rrutMCAH66hWFTKAvmQRRh
229.6	61.6473	2005.27	um	Nucleus	Nucleus Position	0.000	1.000	112	100000106	100000038	Mock anti-PSPC1-A546 8C-S-PSPC1 V2.00	0	4. Mock and anti-PSPC1-A546_Pos002_S001	00-rrutMCAH66hWFTKAvmQRRh
177.938	67.1993	2005.32	um	Nucleus	Nucleus Position	0.000	1.000	113	100000107	100000039	Mock anti-PSPC1-A546 8C-S-PSPC1 V2.00	0	4. Mock and anti-PSPC1-A546_Pos002_S001	00-rrutMCAH66hWFTKAvmQRRh
232.555	28.7818	2005.4	um	Nucleus	Nucleus Position	0.000	1.000	114	100000108	100000040	Mock anti-PSPC1-A546 8C-S-PSPC1 V2.00	0	4. Mock and anti-PSPC1-A546_Pos002_S001	00-rrutMCAH66hWFTKAvmQRRh
224.265	71.8366	2005.33	um	Nucleus	Nucleus Position	0.000	1.000	115	100000109	100000041	Mock anti-PSPC1-A546 8C-S-PSPC1 V2.00	0	4. Mock and anti-PSPC1-A546_Pos002_S001	00-rrutMCAH66hWFTKAvmQRRh
75.8867	6.25141	2004.02	um	Nucleus	Nucleus Position	0.000	1.000	117	100000110	100000000	Mock anti-PSPC1-A546 8C-S-PSPC1 V2.00	0	4. Mock and anti-PSPC1-A546_Pos003_S001	00-SLqcLo3KUNnMKE3CMkfjab
135.534	4.3586	2004.42	um	Nucleus	Nucleus Position	0.000	1.000	118	100000111	100000001	Mock anti-PSPC1-A546 8C-S-PSPC1 V2.00	0	4. Mock and anti-PSPC1-A546_Pos003_S001	00-SLqcLo3KUNnMKE3CMkfjab
93.4114	10.1083	2003.92	um	Nucleus	Nucleus Position	0.000	1.000	119	100000112	100000002	Mock anti-PSPC1-A546 8C-S-PSPC1 V2.00	0	4. Mock and anti-PSPC1-A546_Pos003_S001	00-SLqcLo3KUNnMKE3CMkfjab
178.676	21.1129	2004.52	um	Nucleus	Nucleus Position	0.000	1.000	120	100000113	100000003	Mock anti-PSPC1-A546 8C-S-PSPC1 V2.00	0	4. Mock and anti-PSPC1-A546_Pos003_S001	00-SLqcLo3KUNnMKE3CMkfjab
117.621	34.5546	2003.82	um	Nucleus	Nucleus Position	0.000	1.000	121	100000114	100000004	Mock anti-PSPC1-A546 8C-S-PSPC1 V2.00	0	4. Mock and anti-PSPC1-A546_Pos003_S001	00-SLqcLo3KUNnMKE3CMkfjab
147.802	49.2252	2003.97	um	Nucleus	Nucleus Position	0.000	1.000	122	100000115	100000005	Mock anti-PSPC1-A546 8C-S-PSPC1 V2.00	0	4. Mock and anti-PSPC1-A546_Pos003_S001	00-SLqcLo3KUNnMKE3CMkfjab
121.408	64.2669	2003.76	um	Nucleus	Nucleus Position	0.000	1.000	123	100000116	100000006	Mock anti-PSPC1-A546 8C-S-PSPC1 V2.00	0	4. Mock and anti-PSPC1-A546_Pos003_S001	00-SLqcLo3KUNnMKE3CMkfjab
191.229	95.1496	2003.8	um	Nucleus	Nucleus Position	0.000	1.000	124	100000117	100000007	Mock anti-PSPC1-A546 8C-S-PSPC1 V2.00	0	4. Mock and anti-PSPC1-A546_Pos003_S001	00-SLqcLo3KUNnMKE3CMkfjab
231.985	105.139	2004.33	um	Nucleus	Nucleus Position	0.000	1.000	125	100000118	100000008	Mock anti-PSPC1-A546 8C-S-PSPC1 V2.00	0	4. Mock and anti-PSPC1-A546_Pos003_S001	00-SLqcLo3KUNnMKE3CMkfjab
213.854	123.07	2004.2	um	Nucleus	Nucleus Position	0.000	1.000	126	100000119	100000009	Mock anti-PSPC1-A546 8C-S-PSPC1 V2.00	0	4. Mock and anti-PSPC1-A546_Pos003_S001	00-SLqcLo3KUNnMKE3CMkfjab
15.4202	194.76	2004.12	um	Nucleus	Nucleus Position	0.000	1.000	127	100000120	100000010	Mock anti-PSPC1-A546 8C-S-PSPC1 V2.00	0	4. Mock and anti-PSPC1-A546_Pos003_S001	00-SLqcLo3KUNnMKE3CMkfjab
212.505	8.33719	2004.11	um	Nucleus	Nucleus Position	0.000	1.000	128	100000121	100000011	Mock anti-PSPC1-A546 8C-S-PSPC1 V2.00	0	4. Mock and anti-PSPC1-A546_Pos003_S001	00-SLqcLo3KUNnMKE3CMkfjab
225.278	25.3163	2004.25	um	Nucleus	Nucleus Position	0.000	1.000	129	100000122	100000012	Mock anti-PSPC1-A546 8C-S-PSPC1 V2.00	0	4. Mock and anti-PSPC1-A546_Pos003_S001	00-SLqcLo3KUNnMKE3CMkfjab
210.372	54.9691	2004.07	um	Nucleus	Nucleus Position	0.000	1.000	130	100000123	100000013	Mock anti-PSPC1-A546 8C-S-PSPC1 V2.00	0	4. Mock and anti-PSPC1-A546_Pos003_S001	00-SLqcLo3KUNnMKE3CMkfjab
181.263	55.6822	2003.87	um	Nucleus	Nucleus Position	0.000	1.000	131	100000124	100000014	Mock anti-PSPC1-A546 8C-S-PSPC1 V2.00	0	4. Mock and anti-PSPC1-A546_Pos003_S001	00-SLqcLo3KUNnMKE3CMkfjab
67.4185	39.6105	2003.99	um	Nucleus	Nucleus Position	0.000	1.000	133	100000125	100000015	Mock anti-PSPC1-A546 8C-S-PSPC1 V2.00	0	4. Mock and anti-PSPC1-A546_Pos003_S001	00-SLqcLo3KUNnMKE3CMkfjab
74.6859	53.5288	2003.92	um	Nucleus	Nucleus Position	0.000	1.000	134	100000126	100000016	Mock anti-PSPC1-A546 8C-S-PSPC1 V2.00	0	4. Mock and anti-PSPC1-A546_Pos003_S001	00-SLqcLo3KUNnMKE3CMkfjab
197.356	113.92	2003.77	um	Nucleus	Nucleus Position	0.000	1.000	135	100000127	100000000	Mock anti-PSPC1-A546 8C-S-PSPC1 V2.00	0	4. Mock and anti-PSPC1-A546_Pos004_S001	00-sb5P3RAcphkUsSEg93rjyg
116.26	61.7268	2003.24	um	Nucleus	Nucleus Position	0.000	1.000	136	100000128	100000001	Mock anti-PSPC1-A546 8C-S-PSPC1 V2.00	0	4. Mock and anti-PSPC1-A546_Pos004_S001	00-sb5P3RAcphkUsSEg93rjyg
160.343	60.2571	2003.69	um	Nucleus	Nucleus Position	0.000	1.000	137	100000129	100000002	Mock anti-PSPC1-A546 8C-S-PSPC1 V2.00	0	4. Mock and anti-PSPC1-A546_Pos004_S001	00-sb5P3RAcphkUsSEg93rjyg
80.6745	92.5271	2003.28	um	Nucleus	Nucleus Position	0.000	1.000	138	100000130	100000003	Mock anti-PSPC1-A546 8C-S-PSPC1 V2.00	0	4. Mock and anti-PSPC1-A546_Pos004_S001	00-sb5P3RAcphkUsSEg93rjyg
147.673	85.7749	2003.2	um	Nucleus	Nucleus Position	0.000	1.000	139	100000131	100000004	Mock anti-PSPC1-A546 8C-S-PSPC1 V2.00	0	4. Mock and anti-PSPC1-A546_Pos004_S001	00-sb5P3RAcphkUsSEg93rjyg
126.97	110.875	2003.29	um	Nucleus	Nucleus Position	0.000	1.000	140	100000132	100000005	Mock anti-PSPC1-A546 8C-S-PSPC1 V2.00	0	4. Mock and anti-PSPC1-A546_Pos004_S001	00-sb5P3RAcphkUsSEg93rjyg
55.5167	109.942	2003.46	um	Nucleus	Nucleus Position	0.000	1.000	141	100000133	100000006	Mock anti-PSPC1-A546 8C-S-PSPC1 V2.00	0	4. Mock and anti-PSPC1-A546_Pos004_S001	00-sb5P3RAcphkUsSEg93rjyg
124.33	152.899	2003.65	um	Nucleus	Nucleus Position	0.000	1.000	142	100000134	100000007	Mock anti-PSPC1-A546 8C-S-PSPC1 V2.00	0	4. Mock and anti-PSPC1-A546_Pos004_S001	00-sb5P3RAcphkUsSEg93rjyg
151.818	169.904	2003.53	um	Nucleus	Nucleus Position	0.000	1.000	143	100000135	100000008	Mock anti-PSPC1-A546 8C-S-PSPC1 V2.00	0	4. Mock and anti-PSPC1-A546_Pos004_S001	00-sb5P3RAcphkUsSEg93rjyg
51.2781	11.8065	2003.56	um	Nucleus	Nucleus Position	0.000	1.000	144	100000136	100000009	Mock anti-PSPC1-A546 8C-S-PSPC1 V2.00	0	4. Mock and anti-PSPC1-A546_Pos004_S001	00-sb5P3RAcphkUsSEg93rjyg
81.9007	22.0534	2004.1	um	Nucleus	Nucleus Position	0.000	1.000	145	100000137	100000010	Mock anti-PSPC1-A546 8C-S-PSPC1 V2.00	0	4. Mock and anti-PSPC1-A546_Pos004_S001	00-sb5P3RAcphkUsSEg93rjyg
125.636	1.9338	2003.96	um	Nucleus	Nucleus Position	0.000	1.000	146	100000138	100000011	Mock anti-PSPC1-A546 8C-S-PSPC1 V2.00	0	4. Mock and anti-PSPC1-A546_Pos004_S001	00-sb5P3RAcphkUsSEg93rjyg
17.5922	23.7499	2003.53	um	Nucleus	Nucleus Position	0.000	1.000	147	100000139	100000012	Mock anti-PSPC1-A546 8C-S-PSPC1 V2.00	0	4. Mock and anti-PSPC1-A546_Pos004_S001	00-sb5P3RAcphkUsSEg93rjyg
102.623	23.9262	2003.58	um	Nucleus	Nucleus Position	0.000	1.000	148	100000140	100000013	Mock anti-PSPC1-A546 8C-S-PSPC1 V2.00	0	4. Mock and anti-PSPC1-A546_Pos004_S001	00-sb5P3RAcphkUsSEg93rjyg
145.684	19.324	2003.68	um	Nucleus	Nucleus Position	0.000	1.000	149	100000141	100000014	Mock anti-PSPC1-A546 8C-S-PSPC1 V2.00	0	4. Mock and anti-PSPC1-A546_Pos004_S001	00-sb5P3RAcphkUsSEg93rjyg
49.5755	41.7291	2003.63	um	Nucleus	Nucleus Position	0.000	1.000	150	100000142	100000015	Mock anti-PSPC1-A546 8C-S-PSPC1 V2.00	0	4. Mock and anti-PSPC1-A546_Pos004_S001	00-sb5P3RAcphkUsSEg93rjyg
203.327	74.7223	2003.94	um	Nucleus	Nucleus Position	0.000	1.000	152	100000143	100000016	Mock anti-PSPC1-A546 8C-S-PSPC1 V2.00	0	4. Mock and anti-PSPC1-A546_Pos004_S001	00-sb5P3RAcphkUsSEg93rjyg
16.7082	93.9403	2003.43	um	Nucleus	Nucleus Position	0.000	1.000	153	100000144	100000017	Mock anti-PSPC1-A546 8C-S-PSPC1 V2.00	0	4. Mock and anti-PSPC1-A546_Pos004_S001	00-sb5P3RAcphkUsSEg93rjyg
185.551	141.72	2003.68	um	Nucleus	Nucleus Position	0.000	1.000	154	100000145	100000018	Mock anti-PSPC1-A546 8C-S-PSPC1 V2.00	0	4. Mock and anti-PSPC1-A546_Pos004_S001	00-sb5P3RAcphkUsSEg93rjyg
207.285	168.97	2004.29	um	Nucleus	Nucleus Position	0.000	1.000	155	100000146	100000019	Mock anti-PSPC1-A546 8C-S-PSPC1 V2.00	0	4. Mock and anti-PSPC1-A546_Pos004_S001	00-sb5P3RAcphkUsSEg93rjyg
165.61	191.439	2003.72	um	Nucleus	Nucleus Position	0.000	1.000	156	100000147	100000020	Mock anti-PSPC1-A546 8C-S-PSPC1 V2.00	0	4. Mock and anti-PSPC1-A546_Pos004_S001	00-sb5P3RAcphkUsSEg93rjyg
217.819	196.309	2004.13	um	Nucleus	Nucleus Position	0.000	1.000	157	100000148	100000021	Mock anti-PSPC1-A546 8C-S-PSPC1 V2.00	0	4. Mock and anti-PSPC1-A546_Pos004_S001	00-sb5P3RAcphkUsSEg93rjyg
174.172	227.604	2003.88	um	Nucleus	Nucleus Position	0.000	1.000	158	100000149	100000022	Mock anti-PSPC1-A546 8C-S-PSPC1 V2.00	0	4. Mock and anti-PSPC1-A546_Pos004_S001	00-sb5P3RAcphkUsSEg93rjyg
149.62	236.621	2004	um	Nucleus	Nucleus Position	0.000	1.000	159	100000150	100000023	Mock anti-PSPC1-A546 8C-S-PSPC1 V2.00	0	4. Mock and anti-PSPC1-A546_Pos004_S001	00-sb5P3RAcphkUsSEg93rjyg
186.757	31.6728	2004.04	um	Nucleus	Nucleus Position	0.000	1.000	160	100000151	100000024	Mock anti-PSPC1-A546 8C-S-PSPC1 V2.00	0	4. Mock and anti-PSPC1-A546_Pos004_S001	00-sb5P3RAcphkUsSEg93rjyg
190.662	192.321	2003.85	um	Nucleus	Nucleus Position	0.000	1.000	161	100000152	100000025	Mock anti-PSPC1-A546 8C-S-PSPC1 V2.00	0	4. Mock and anti-PSPC1-A546_Pos004_S001	00-sb5P3RAcphkUsSEg93rjyg
240.906	224.373	2004.13	um	Nucleus	Nucleus Position	0.000	1.000	162	100000153	100000026	Mock anti-PSPC1-A546 8C-S-PSPC1 V2.00	0	4. Mock and anti-PSPC1-A546_Pos004_S001	00-sb5P3RAcphkUsSEg93rjyg
16.8042	45.6296	2003.39	um	Nucleus	Nucleus Position	0.000	1.000	163	100000154	100000027	Mock anti-PSPC1-A546 8C-S-PSPC1 V2.00	0	4. Mock and anti-PSPC1-A546_Pos004_S001	00-sb5P3RAcphkUsSEg93rjyg
6.04751	62.298	2003.56	um	Nucleus	Nucleus Position	0.000	1.000	164	100000155	100000028	Mock anti-PSPC1-A546 8C-S-PSPC1 V2.00	0	4. Mock and anti-PSPC1-A546_Pos004_S001	00-sb5P3RAcphkUsSEg93rjyg
98.5745	123.638	2003.73	um	Nucleus	Nucleus Position	0.000	1.000	165	100000156	100000029	Mock anti-PSPC1-A546 8C-S-PSPC1 V2.00	0	4. Mock and anti-PSPC1-A546_Pos004_S001	00-sb5P3RAcphkUsSEg93rjyg
84.5945	134.424	2004.12	um	Nucleus	Nucleus Position	0.000	1.000	166	100000157	100000030	Mock anti-PSPC1-A546 8C-S-PSPC1 V2.00	0	4. Mock and anti-PSPC1-A546_Pos004_S001	00-sb5P3RAcphkUsSEg93rjyg
194.252	220.279	2004.02	um	Nucleus	Nucleus Position	0.000	1.000	167	100000158	100000031	Mock anti-PSPC1-A546 8C-S-PSPC1 V2.00	0	4. Mock and anti-PSPC1-A546_Pos004_S001	00-sb5P3RAcphkUsSEg93rjyg
198.338	234.494	2004.12	um	Nucleus	Nucleus Position	0.000	1.000	168	100000159	100000032	Mock anti-PSPC1-A546 8C-S-PSPC1 V2.00	0	4. Mock and anti-PSPC1-A546_Pos004_S001	00-sb5P3RAcphkUsSEg93rjyg
207.056	72.3831	2004.39	um	Nucleus	Nucleus Position	0.000	1.000	171	100000160	100000000	Mock anti-PSPC1-A546 8C-S-PSPC1 V2.00	0	4. Mock and anti-PSPC1-A546_Pos005_S001	00-3HkvUruN5Hjrw8gQYa7wUG
214.45	5.44545	2003.67	um	Nucleus	Nucleus Position	0.000	1.000	172	100000161	100000001	Mock anti-PSPC1-A546 8C-S-PSPC1 V2.00	0	4. Mock and anti-PSPC1-A546_Pos005_S001	00-3HkvUruN5Hjrw8gQYa7wUG
226.981	91.4646	2003.73	um	Nucleus	Nucleus Position	0.000	1.000	173	100000162	100000002	Mock anti-PSPC1-A546 8C-S-PSPC1 V2.00	0	4. Mock and anti-PSPC1-A546_Pos005_S001	00-3HkvUruN5Hjrw8gQYa7wUG
240.425	50.5924	2003.89	um	Nucleus	Nucleus Position	0.000	1.000	175	100000163	100000003	Mock anti-PSPC1-A546 8C-S-PSPC1 V2.00	0	4. Mock and anti-PSPC1-A546_Pos005_S001	00-3HkvUruN5Hjrw8gQYa7wUG
185.875	36.0775	2003.92	um	Nucleus	Nucleus Position	0.000	1.000	176	100000164	100000004	Mock anti-PSPC1-A546 8C-S-PSPC1 V2.00	0	4. Mock and anti-PSPC1-A546_Pos005_S001	00-3HkvUruN5Hjrw8gQYa7wUG
200.18	40.4403	2003.9	um	Nucleus	Nucleus Position	0.000	1.000	177	100000165	100000005	Mock anti-PSPC1-A546 8C-S-PSPC1 V2.00	0	4. Mock and anti-PSPC1-A546_Pos005_S001	00-3HkvUruN5Hjrw8gQYa7wUG
170.043	48.9711	2003.99	um	Nucleus	Nucleus Position	0.000	1.000	178	100000166	100000006	Mock anti-PSPC1-A546 8C-S-PSPC1 V2.00	0	4. Mock and anti-PSPC1-A546_Pos005_S001	00-3HkvUruN5Hjrw8gQYa7wUG
135.607	194.358	2002.72	um	Nucleus	Nucleus Position	0.000	1.000	179	100000167	100000000	Mock anti-PSPC1-A546 8C-S-PSPC1 V2.00	0	4. Mock and anti-PSPC1-A546_Pos006_S001	00-kxqVrXAvRr9ZpftvgLv26j
124.947	68.634	2003.16	um	Nucleus	Nucleus Position	0.000	1.000	180	100000168	100000001	Mock anti-PSPC1-A546 8C-S-PSPC1 V2.00	0	4. Mock and anti-PSPC1-A546_Pos006_S001	00-kxqVrXAvRr9ZpftvgLv26j
150.639	50.0012	2003.26	um	Nucleus	Nucleus Position	0.000	1.000	181	100000169	100000002	Mock anti-PSPC1-A546 8C-S-PSPC1 V2.00	0	4. Mock and anti-PSPC1-A546_Pos006_S001	00-kxqVrXAvRr9ZpftvgLv26j
38.5303	51.3473	2002.94	um	Nucleus	Nucleus Position	0.000	1.000	182	100000170	100000003	Mock anti-PSPC1-A546 8C-S-PSPC1 V2.00	0	4. Mock and anti-PSPC1-A546_Pos006_S001	00-kxqVrXAvRr9ZpftvgLv26j
79.0742	55.1922	2003.37	um	Nucleus	Nucleus Position	0.000	1.000	183	100000171	100000004	Mock anti-PSPC1-A546 8C-S-PSPC1 V2.00	0	4. Mock and anti-PSPC1-A546_Pos006_S001	00-kxqVrXAvRr9ZpftvgLv26j
99.3905	84.5308	2003.39	um	Nucleus	Nucleus Position	0.000	1.000	184	100000172	100000005	Mock anti-PSPC1-A546 8C-S-PSPC1 V2.00	0	4. Mock and anti-PSPC1-A546_Pos006_S001	00-kxqVrXAvRr9ZpftvgLv26j
54.0189	14.2916	2003.32	um	Nucleus	Nucleus Position	0.000	1.000	186	100000173	100000006	Mock anti-PSPC1-A546 8C-S-PSPC1 V2.00	0	4. Mock and anti-PSPC1-A546_Pos006_S001	00-kxqVrXAvRr9ZpftvgLv26j
6.55463	95.1777	2002.76	um	Nucleus	Nucleus Position	0.000	1.000	187	100000174	100000007	Mock anti-PSPC1-A546 8C-S-PSPC1 V2.00	0	4. Mock and anti-PSPC1-A546_Pos006_S001	00-kxqVrXAvRr9ZpftvgLv26j
12.9326	162.457	2002.85	um	Nucleus	Nucleus Position	0.000	1.000	188	100000175	100000008	Mock anti-PSPC1-A546 8C-S-PSPC1 V2.00	0	4. Mock and anti-PSPC1-A546_Pos006_S001	00-kxqVrXAvRr9ZpftvgLv26j
86.8526	31.0757	2003.05	um	Nucleus	Nucleus Position	0.000	1.000	191	100000176	100000009	Mock anti-PSPC1-A546 8C-S-PSPC1 V2.00	0	4. Mock and anti-PSPC1-A546_Pos006_S001	00-kxqVrXAvRr9ZpftvgLv26j
103.55	37.3291	2003.12	um	Nucleus	Nucleus Position	0.000	1.000	192	100000177	100000010	Mock anti-PSPC1-A546 8C-S-PSPC1 V2.00	0	4. Mock and anti-PSPC1-A546_Pos006_S001	00-kxqVrXAvRr9ZpftvgLv26j
93.9657	12.8029	2003.37	um	Nucleus	Nucleus Position	0.000	1.000	193	100000178	100000011	Mock anti-PSPC1-A546 8C-S-PSPC1 V2.00	0	4. Mock and anti-PSPC1-A546_Pos006_S001	00-kxqVrXAvRr9ZpftvgLv26j
95.5939	61.982	2003.4	um	Nucleus	Nucleus Position	0.000	1.000	194	100000179	100000012	Mock anti-PSPC1-A546 8C-S-PSPC1 V2.00	0	4. Mock and anti-PSPC1-A546_Pos006_S001	00-kxqVrXAvRr9ZpftvgLv26j
173.544	6.95727	2003.37	um	Nucleus	Nucleus Position	0.000	1.000	195	100000180	100000013	Mock anti-PSPC1-A546 8C-S-PSPC1 V2.00	0	4. Mock and anti-PSPC1-A546_Pos006_S001	00-kxqVrXAvRr9ZpftvgLv26j
124.069	37.4514	2003.16	um	Nucleus	Nucleus Position	0.000	1.000	196	100000181	100000014	Mock anti-PSPC1-A546 8C-S-PSPC1 V2.00	0	4. Mock and anti-PSPC1-A546_Pos006_S001	00-kxqVrXAvRr9ZpftvgLv26j
209.034	226.484	2003.19	um	Nucleus	Nucleus Position	0.000	1.000	197	100000182	100000015	Mock anti-PSPC1-A546 8C-S-PSPC1 V2.00	0	4. Mock and anti-PSPC1-A546_Pos006_S001	00-kxqVrXAvRr9ZpftvgLv26j
201.501	244.005	2003.1	um	Nucleus	Nucleus Position	0.000	1.000	198	100000183	100000016	Mock anti-PSPC1-A546 8C-S-PSPC1 V2.00	0	4. Mock and anti-PSPC1-A546_Pos006_S001	00-kxqVrXAvRr9ZpftvgLv26j
212.968	243.453	2003.28	um	Nucleus	Nucleus Position	0.000	1.000	199	100000184	100000017	Mock anti-PSPC1-A546 8C-S-PSPC1 V2.00	0	4. Mock and anti-PSPC1-A546_Pos006_S001	00-kxqVrXAvRr9ZpftvgLv26j
232.615	237.57	2003.33	um	Nucleus	Nucleus Position	0.000	1.000	200	100000185	100000018	Mock anti-PSPC1-A546 8C-S-PSPC1 V2.00	0	4. Mock and anti-PSPC1-A546_Pos006_S001	00-kxqVrXAvRr9ZpftvgLv26j
119.589	15.2668	2003.86	um	Nucleus	Nucleus Position	0.000	1.000	201	100000186	100000019	Mock anti-PSPC1-A546 8C-S-PSPC1 V2.00	0	4. Mock and anti-PSPC1-A546_Pos006_S001	00-kxqVrXAvRr9ZpftvgLv26j
126.763	2.77961	2004.08	um	Nucleus	Nucleus Position	0.000	1.000	202	100000187	100000020	Mock anti-PSPC1-A546 8C-S-PSPC1 V2.00	0	4. Mock and anti-PSPC1-A546_Pos006_S001	00-kxqVrXAvRr9ZpftvgLv26j
4.34974	45.4632	2002.37	um	Nucleus	Nucleus Position	0.000	1.000	204	100000188	100000000	Mock anti-PSPC1-A546 8C-S-PSPC1 V2.00	0	4. Mock and anti-PSPC1-A546_Pos007_S001	00-iCfBg7MWtoTFRM5CUqKybb
111.138	87.4496	2002.31	um	Nucleus	Nucleus Position	0.000	1.000	205	100000189	100000001	Mock anti-PSPC1-A546 8C-S-PSPC1 V2.00	0	4. Mock and anti-PSPC1-A546_Pos007_S001	00-iCfBg7MWtoTFRM5CUqKybb
76.0928	94.1719	2002.5	um	Nucleus	Nucleus Position	0.000	1.000	206	100000190	100000002	Mock anti-PSPC1-A546 8C-S-PSPC1 V2.00	0	4. Mock and anti-PSPC1-A546_Pos007_S001	00-iCfBg7MWtoTFRM5CUqKybb
35.1638	107.289	2002.47	um	Nucleus	Nucleus Position	0.000	1.000	207	100000191	100000003	Mock anti-PSPC1-A546 8C-S-PSPC1 V2.00	0	4. Mock and anti-PSPC1-A546_Pos007_S001	00-iCfBg7MWtoTFRM5CUqKybb
43.3038	17.4395	2002.58	um	Nucleus	Nucleus Position	0.000	1.000	208	100000192	100000004	Mock anti-PSPC1-A546 8C-S-PSPC1 V2.00	0	4. Mock and anti-PSPC1-A546_Pos007_S001	00-iCfBg7MWtoTFRM5CUqKybb
80.2228	24.1292	2002.65	um	Nucleus	Nucleus Position	0.000	1.000	209	100000193	100000005	Mock anti-PSPC1-A546 8C-S-PSPC1 V2.00	0	4. Mock and anti-PSPC1-A546_Pos007_S001	00-iCfBg7MWtoTFRM5CUqKybb
26.8127	23.9625	2002.61	um	Nucleus	Nucleus Position	0.000	1.000	210	100000194	100000006	Mock anti-PSPC1-A546 8C-S-PSPC1 V2.00	0	4. Mock and anti-PSPC1-A546_Pos007_S001	00-iCfBg7MWtoTFRM5CUqKybb
123.119	29.5155	2002.7	um	Nucleus	Nucleus Position	0.000	1.000	211	100000195	100000007	Mock anti-PSPC1-A546 8C-S-PSPC1 V2.00	0	4. Mock and anti-PSPC1-A546_Pos007_S001	00-iCfBg7MWtoTFRM5CUqKybb
10.8608	31.7932	2002.63	um	Nucleus	Nucleus Position	0.000	1.000	212	100000196	100000008	Mock anti-PSPC1-A546 8C-S-PSPC1 V2.00	0	4. Mock and anti-PSPC1-A546_Pos007_S001	00-iCfBg7MWtoTFRM5CUqKybb
98.8816	60.2859	2002.52	um	Nucleus	Nucleus Position	0.000	1.000	213	100000197	100000009	Mock anti-PSPC1-A546 8C-S-PSPC1 V2.00	0	4. Mock and anti-PSPC1-A546_Pos007_S001	00-iCfBg7MWtoTFRM5CUqKybb
45.5216	69.7238	2002.79	um	Nucleus	Nucleus Position	0.000	1.000	214	100000198	100000010	Mock anti-PSPC1-A546 8C-S-PSPC1 V2.00	0	4. Mock and anti-PSPC1-A546_Pos007_S001	00-iCfBg7MWtoTFRM5CUqKybb
82.525	72.0255	2002.91	um	Nucleus	Nucleus Position	0.000	1.000	215	100000199	100000011	Mock anti-PSPC1-A546 8C-S-PSPC1 V2.00	0	4. Mock and anti-PSPC1-A546_Pos007_S001	00-iCfBg7MWtoTFRM5CUqKybb
20.751	101.197	2002.62	um	Nucleus	Nucleus Position	0.000	1.000	216	100000200	100000012	Mock anti-PSPC1-A546 8C-S-PSPC1 V2.00	0	4. Mock and anti-PSPC1-A546_Pos007_S001	00-iCfBg7MWtoTFRM5CUqKybb
64.5377	78.1258	2003.17	um	Nucleus	Nucleus Position	0.000	1.000	217	100000201	100000013	Mock anti-PSPC1-A546 8C-S-PSPC1 V2.00	0	4. Mock and anti-PSPC1-A546_Pos007_S001	00-iCfBg7MWtoTFRM5CUqKybb
144.287	60.7613	2002.33	um	Nucleus	Nucleus Position	0.000	1.000	218	100000202	100000014	Mock anti-PSPC1-A546 8C-S-PSPC1 V2.00	0	4. Mock and anti-PSPC1-A546_Pos007_S001	00-iCfBg7MWtoTFRM5CUqKybb
159.013	21.5218	2002.69	um	Nucleus	Nucleus Position	0.000	1.000	219	100000203	100000015	Mock anti-PSPC1-A546 8C-S-PSPC1 V2.00	0	4. Mock and anti-PSPC1-A546_Pos007_S001	00-iCfBg7MWtoTFRM5CUqKybb
201.097	86.5345	2002.65	um	Nucleus	Nucleus Position	0.000	1.000	220	100000204	100000016	Mock anti-PSPC1-A546 8C-S-PSPC1 V2.00	0	4. Mock and anti-PSPC1-A546_Pos007_S001	00-iCfBg7MWtoTFRM5CUqKybb
134.231	119.714	2002.79	um	Nucleus	Nucleus Position	0.000	1.000	221	100000205	100000017	Mock anti-PSPC1-A546 8C-S-PSPC1 V2.00	0	4. Mock and anti-PSPC1-A546_Pos007_S001	00-iCfBg7MWtoTFRM5CUqKybb
175.966	25.7139	2002.98	um	Nucleus	Nucleus Position	0.000	1.000	222	100000206	100000018	Mock anti-PSPC1-A546 8C-S-PSPC1 V2.00	0	4. Mock and anti-PSPC1-A546_Pos007_S001	00-iCfBg7MWtoTFRM5CUqKybb
203.43	34.9007	2003.2	um	Nucleus	Nucleus Position	0.000	1.000	223	100000207	100000019	Mock anti-PSPC1-A546 8C-S-PSPC1 V2.00	0	4. Mock and anti-PSPC1-A546_Pos007_S001	00-iCfBg7MWtoTFRM5CUqKybb
230.078	52.8157	2003.09	um	Nucleus	Nucleus Position	0.000	1.000	224	100000208	100000020	Mock anti-PSPC1-A546 8C-S-PSPC1 V2.00	0	4. Mock and anti-PSPC1-A546_Pos007_S001	00-iCfBg7MWtoTFRM5CUqKybb
183.877	65.4576	2003.14	um	Nucleus	Nucleus Position	0.000	1.000	225	100000209	100000021	Mock anti-PSPC1-A546 8C-S-PSPC1 V2.00	0	4. Mock and anti-PSPC1-A546_Pos007_S001	00-iCfBg7MWtoTFRM5CUqKybb
167.805	80.2397	2003.15	um	Nucleus	Nucleus Position	0.000	1.000	226	100000210	100000022	Mock anti-PSPC1-A546 8C-S-PSPC1 V2.00	0	4. Mock and anti-PSPC1-A546_Pos007_S001	00-iCfBg7MWtoTFRM5CUqKybb
67.8157	170.296	2002.39	um	Nucleus	Nucleus Position	0.000	1.000	227	100000211	100000023	Mock anti-PSPC1-A546 8C-S-PSPC1 V2.00	0	4. Mock and anti-PSPC1-A546_Pos007_S001	00-iCfBg7MWtoTFRM5CUqKybb
99.6796	196.218	2002.28	um	Nucleus	Nucleus Position	0.000	1.000	228	100000212	100000024	Mock anti-PSPC1-A546 8C-S-PSPC1 V2.00	0	4. Mock and anti-PSPC1-A546_Pos007_S001	00-iCfBg7MWtoTFRM5CUqKybb
3.71645	135.322	2002.59	um	Nucleus	Nucleus Position	0.000	1.000	229	100000213	100000025	Mock anti-PSPC1-A546 8C-S-PSPC1 V2.00	0	4. Mock and anti-PSPC1-A546_Pos007_S001	00-iCfBg7MWtoTFRM5CUqKybb
92.9067	143.339	2002.58	um	Nucleus	Nucleus Position	0.000	1.000	230	100000214	100000026	Mock anti-PSPC1-A546 8C-S-PSPC1 V2.00	0	4. Mock and anti-PSPC1-A546_Pos007_S001	00-iCfBg7MWtoTFRM5CUqKybb
55.8808	144.704	2002.78	um	Nucleus	Nucleus Position	0.000	1.000	231	100000215	100000027	Mock anti-PSPC1-A546 8C-S-PSPC1 V2.00	0	4. Mock and anti-PSPC1-A546_Pos007_S001	00-iCfBg7MWtoTFRM5CUqKybb
20.8786	161.01	2002.53	um	Nucleus	Nucleus Position	0.000	1.000	232	100000216	100000028	Mock anti-PSPC1-A546 8C-S-PSPC1 V2.00	0	4. Mock and anti-PSPC1-A546_Pos007_S001	00-iCfBg7MWtoTFRM5CUqKybb
41.3867	181.064	2002.53	um	Nucleus	Nucleus Position	0.000	1.000	233	100000217	100000029	Mock anti-PSPC1-A546 8C-S-PSPC1 V2.00	0	4. Mock and anti-PSPC1-A546_Pos007_S001	00-iCfBg7MWtoTFRM5CUqKybb
70.0251	221.58	2002.67	um	Nucleus	Nucleus Position	0.000	1.000	234	100000218	100000030	Mock anti-PSPC1-A546 8C-S-PSPC1 V2.00	0	4. Mock and anti-PSPC1-A546_Pos007_S001	00-iCfBg7MWtoTFRM5CUqKybb
51.3144	223.857	2002.9	um	Nucleus	Nucleus Position	0.000	1.000	235	100000219	100000031	Mock anti-PSPC1-A546 8C-S-PSPC1 V2.00	0	4. Mock and anti-PSPC1-A546_Pos007_S001	00-iCfBg7MWtoTFRM5CUqKybb
90.7	229.292	2002.86	um	Nucleus	Nucleus Position	0.000	1.000	236	100000220	100000032	Mock anti-PSPC1-A546 8C-S-PSPC1 V2.00	0	4. Mock and anti-PSPC1-A546_Pos007_S001	00-iCfBg7MWtoTFRM5CUqKybb
116.013	238.097	2002.7	um	Nucleus	Nucleus Position	0.000	1.000	237	100000221	100000033	Mock anti-PSPC1-A546 8C-S-PSPC1 V2.00	0	4. Mock and anti-PSPC1-A546_Pos007_S001	00-iCfBg7MWtoTFRM5CUqKybb
47.6139	240.937	2002.73	um	Nucleus	Nucleus Position	0.000	1.000	238	100000222	100000034	Mock anti-PSPC1-A546 8C-S-PSPC1 V2.00	0	4. Mock and anti-PSPC1-A546_Pos007_S001	00-iCfBg7MWtoTFRM5CUqKybb
31.2466	237.345	2002.87	um	Nucleus	Nucleus Position	0.000	1.000	239	100000223	100000035	Mock anti-PSPC1-A546 8C-S-PSPC1 V2.00	0	4. Mock and anti-PSPC1-A546_Pos007_S001	00-iCfBg7MWtoTFRM5CUqKybb
111.576	141.536	2003.44	um	Nucleus	Nucleus Position	0.000	1.000	240	100000224	100000036	Mock anti-PSPC1-A546 8C-S-PSPC1 V2.00	0	4. Mock and anti-PSPC1-A546_Pos007_S001	00-iCfBg7MWtoTFRM5CUqKybb
160.192	128.491	2002.86	um	Nucleus	Nucleus Position	0.000	1.000	241	100000225	100000037	Mock anti-PSPC1-A546 8C-S-PSPC1 V2.00	0	4. Mock and anti-PSPC1-A546_Pos007_S001	00-iCfBg7MWtoTFRM5CUqKybb
227.564	134.337	2002.67	um	Nucleus	Nucleus Position	0.000	1.000	242	100000226	100000038	Mock anti-PSPC1-A546 8C-S-PSPC1 V2.00	0	4. Mock and anti-PSPC1-A546_Pos007_S001	00-iCfBg7MWtoTFRM5CUqKybb
126.797	145.837	2002.86	um	Nucleus	Nucleus Position	0.000	1.000	243	100000227	100000039	Mock anti-PSPC1-A546 8C-S-PSPC1 V2.00	0	4. Mock and anti-PSPC1-A546_Pos007_S001	00-iCfBg7MWtoTFRM5CUqKybb
135.658	188.578	2002.81	um	Nucleus	Nucleus Position	0.000	1.000	244	100000228	100000040	Mock anti-PSPC1-A546 8C-S-PSPC1 V2.00	0	4. Mock and anti-PSPC1-A546_Pos007_S001	00-iCfBg7MWtoTFRM5CUqKybb
167.971	205.665	2002.66	um	Nucleus	Nucleus Position	0.000	1.000	245	100000229	100000041	Mock anti-PSPC1-A546 8C-S-PSPC1 V2.00	0	4. Mock and anti-PSPC1-A546_Pos007_S001	00-iCfBg7MWtoTFRM5CUqKybb
177.705	216.638	2002.81	um	Nucleus	Nucleus Position	0.000	1.000	246	100000230	100000042	Mock anti-PSPC1-A546 8C-S-PSPC1 V2.00	0	4. Mock and anti-PSPC1-A546_Pos007_S001	00-iCfBg7MWtoTFRM5CUqKybb
151.677	233.145	2002.56	um	Nucleus	Nucleus Position	0.000	1.000	247	100000231	100000043	Mock anti-PSPC1-A546 8C-S-PSPC1 V2.00	0	4. Mock and anti-PSPC1-A546_Pos007_S001	00-iCfBg7MWtoTFRM5CUqKybb
235.941	233.832	2002.66	um	Nucleus	Nucleus Position	0.000	1.000	248	100000232	100000044	Mock anti-PSPC1-A546 8C-S-PSPC1 V2.00	0	4. Mock and anti-PSPC1-A546_Pos007_S001	00-iCfBg7MWtoTFRM5CUqKybb
144.39	131.092	2003.09	um	Nucleus	Nucleus Position	0.000	1.000	249	100000233	100000045	Mock anti-PSPC1-A546 8C-S-PSPC1 V2.00	0	4. Mock and anti-PSPC1-A546_Pos007_S001	00-iCfBg7MWtoTFRM5CUqKybb
158.442	180.809	2002.95	um	Nucleus	Nucleus Position	0.000	1.000	250	100000234	100000046	Mock anti-PSPC1-A546 8C-S-PSPC1 V2.00	0	4. Mock and anti-PSPC1-A546_Pos007_S001	00-iCfBg7MWtoTFRM5CUqKybb
238.822	180.218	2003.02	um	Nucleus	Nucleus Position	0.000	1.000	251	100000235	100000047	Mock anti-PSPC1-A546 8C-S-PSPC1 V2.00	0	4. Mock and anti-PSPC1-A546_Pos007_S001	00-iCfBg7MWtoTFRM5CUqKybb
209.463	183.247	2002.96	um	Nucleus	Nucleus Position	0.000	1.000	252	100000236	100000048	Mock anti-PSPC1-A546 8C-S-PSPC1 V2.00	0	4. Mock and anti-PSPC1-A546_Pos007_S001	00-iCfBg7MWtoTFRM5CUqKybb
198.443	198.887	2003.07	um	Nucleus	Nucleus Position	0.000	1.000	253	100000237	100000049	Mock anti-PSPC1-A546 8C-S-PSPC1 V2.00	0	4. Mock and anti-PSPC1-A546_Pos007_S001	00-iCfBg7MWtoTFRM5CUqKybb
204.45	144.223	2003.62	um	Nucleus	Nucleus Position	0.000	1.000	254	100000238	100000050	Mock anti-PSPC1-A546 8C-S-PSPC1 V2.00	0	4. Mock and anti-PSPC1-A546_Pos007_S001	00-iCfBg7MWtoTFRM5CUqKybb
217.325	153.005	2003.69	um	Nucleus	Nucleus Position	0.000	1.000	255	100000239	100000051	Mock anti-PSPC1-A546 8C-S-PSPC1 V2.00	0	4. Mock and anti-PSPC1-A546_Pos007_S001	00-iCfBg7MWtoTFRM5CUqKybb
30.4196	102.477	2006.35	um	Nucleus	Nucleus Position	0.000	1.000	256	100000240	100000000	Mock anti-PSPC1-A546 8C-S-PSPC1 V2.00	0	4. Mock and anti-PSPC1-A546_Pos008_S001	00-GrBBN7pTypXp8hZKphzi2h
56.904	168.56	2006.55	um	Nucleus	Nucleus Position	0.000	1.000	257	100000241	100000001	Mock anti-PSPC1-A546 8C-S-PSPC1 V2.00	0	4. Mock and anti-PSPC1-A546_Pos008_S001	00-GrBBN7pTypXp8hZKphzi2h
110.902	199.727	2006.67	um	Nucleus	Nucleus Position	0.000	1.000	259	100000242	100000002	Mock anti-PSPC1-A546 8C-S-PSPC1 V2.00	0	4. Mock and anti-PSPC1-A546_Pos008_S001	00-GrBBN7pTypXp8hZKphzi2h
47.3497	200.026	2006.62	um	Nucleus	Nucleus Position	0.000	1.000	260	100000243	100000003	Mock anti-PSPC1-A546 8C-S-PSPC1 V2.00	0	4. Mock and anti-PSPC1-A546_Pos008_S001	00-GrBBN7pTypXp8hZKphzi2h
82.7277	212.744	2006.6	um	Nucleus	Nucleus Position	0.000	1.000	261	100000244	100000004	Mock anti-PSPC1-A546 8C-S-PSPC1 V2.00	0	4. Mock and anti-PSPC1-A546_Pos008_S001	00-GrBBN7pTypXp8hZKphzi2h
3.79634	9.5314	2006.8	um	Nucleus	Nucleus Position	0.000	1.000	262	100000245	100000005	Mock anti-PSPC1-A546 8C-S-PSPC1 V2.00	0	4. Mock and anti-PSPC1-A546_Pos008_S001	00-GrBBN7pTypXp8hZKphzi2h
17.7329	225.744	2006.82	um	Nucleus	Nucleus Position	0.000	1.000	264	100000246	100000006	Mock anti-PSPC1-A546 8C-S-PSPC1 V2.00	0	4. Mock and anti-PSPC1-A546_Pos008_S001	00-GrBBN7pTypXp8hZKphzi2h
90.8211	236.045	2006.77	um	Nucleus	Nucleus Position	0.000	1.000	265	100000247	100000007	Mock anti-PSPC1-A546 8C-S-PSPC1 V2.00	0	4. Mock and anti-PSPC1-A546_Pos008_S001	00-GrBBN7pTypXp8hZKphzi2h
75.8686	239.728	2006.78	um	Nucleus	Nucleus Position	0.000	1.000	266	100000248	100000008	Mock anti-PSPC1-A546 8C-S-PSPC1 V2.00	0	4. Mock and anti-PSPC1-A546_Pos008_S001	00-GrBBN7pTypXp8hZKphzi2h
121.122	240.784	2006.67	um	Nucleus	Nucleus Position	0.000	1.000	268	100000249	100000009	Mock anti-PSPC1-A546 8C-S-PSPC1 V2.00	0	4. Mock and anti-PSPC1-A546_Pos008_S001	00-GrBBN7pTypXp8hZKphzi2h
56.8148	109.72	2006.26	um	Nucleus	Nucleus Position	0.000	1.000	269	100000250	100000010	Mock anti-PSPC1-A546 8C-S-PSPC1 V2.00	0	4. Mock and anti-PSPC1-A546_Pos008_S001	00-GrBBN7pTypXp8hZKphzi2h
61.92	127.238	2006.4	um	Nucleus	Nucleus Position	0.000	1.000	270	100000251	100000011	Mock anti-PSPC1-A546 8C-S-PSPC1 V2.00	0	4. Mock and anti-PSPC1-A546_Pos008_S001	00-GrBBN7pTypXp8hZKphzi2h
15.5333	170.667	2007.49	um	Nucleus	Nucleus Position	0.000	1.000	271	100000252	100000012	Mock anti-PSPC1-A546 8C-S-PSPC1 V2.00	0	4. Mock and anti-PSPC1-A546_Pos008_S001	00-GrBBN7pTypXp8hZKphzi2h
9.73587	198.062	2007.37	um	Nucleus	Nucleus Position	0.000	1.000	272	100000253	100000013	Mock anti-PSPC1-A546 8C-S-PSPC1 V2.00	0	4. Mock and anti-PSPC1-A546_Pos008_S001	00-GrBBN7pTypXp8hZKphzi2h
231.356	105.68	2006.48	um	Nucleus	Nucleus Position	0.000	1.000	273	100000254	100000000	Mock anti-PSPC1-A546 8C-S-PSPC1 V2.00	0	4. Mock and anti-PSPC1-A546_Pos009_S001	00-nq4NQnBk2fnaoPg2yk3yt3
48.3678	39.5967	2006.36	um	Nucleus	Nucleus Position	0.000	1.000	274	100000255	100000001	Mock anti-PSPC1-A546 8C-S-PSPC1 V2.00	0	4. Mock and anti-PSPC1-A546_Pos009_S001	00-nq4NQnBk2fnaoPg2yk3yt3
40.3532	3.73912	2006.54	um	Nucleus	Nucleus Position	0.000	1.000	275	100000256	100000002	Mock anti-PSPC1-A546 8C-S-PSPC1 V2.00	0	4. Mock and anti-PSPC1-A546_Pos009_S001	00-nq4NQnBk2fnaoPg2yk3yt3
74.2672	6.2973	2006.56	um	Nucleus	Nucleus Position	0.000	1.000	277	100000257	100000003	Mock anti-PSPC1-A546 8C-S-PSPC1 V2.00	0	4. Mock and anti-PSPC1-A546_Pos009_S001	00-nq4NQnBk2fnaoPg2yk3yt3
88.2632	19.9578	2006.22	um	Nucleus	Nucleus Position	0.000	1.000	278	100000258	100000004	Mock anti-PSPC1-A546 8C-S-PSPC1 V2.00	0	4. Mock and anti-PSPC1-A546_Pos009_S001	00-nq4NQnBk2fnaoPg2yk3yt3
3.43625	25.2876	2006.45	um	Nucleus	Nucleus Position	0.000	1.000	279	100000259	100000005	Mock anti-PSPC1-A546 8C-S-PSPC1 V2.00	0	4. Mock and anti-PSPC1-A546_Pos009_S001	00-nq4NQnBk2fnaoPg2yk3yt3
181.02	43.5693	2006.34	um	Nucleus	Nucleus Position	0.000	1.000	280	100000260	100000006	Mock anti-PSPC1-A546 8C-S-PSPC1 V2.00	0	4. Mock and anti-PSPC1-A546_Pos009_S001	00-nq4NQnBk2fnaoPg2yk3yt3
29.4743	27.4498	2006.48	um	Nucleus	Nucleus Position	0.000	1.000	281	100000261	100000007	Mock anti-PSPC1-A546 8C-S-PSPC1 V2.00	0	4. Mock and anti-PSPC1-A546_Pos009_S001	00-nq4NQnBk2fnaoPg2yk3yt3
193.176	66.3528	2006.17	um	Nucleus	Nucleus Position	0.000	1.000	282	100000262	100000008	Mock anti-PSPC1-A546 8C-S-PSPC1 V2.00	0	4. Mock and anti-PSPC1-A546_Pos009_S001	00-nq4NQnBk2fnaoPg2yk3yt3
5.15492	67.2263	2006.06	um	Nucleus	Nucleus Position	0.000	1.000	283	100000263	100000009	Mock anti-PSPC1-A546 8C-S-PSPC1 V2.00	0	4. Mock and anti-PSPC1-A546_Pos009_S001	00-nq4NQnBk2fnaoPg2yk3yt3
232.268	54.9298	2006.22	um	Nucleus	Nucleus Position	0.000	1.000	284	100000264	100000010	Mock anti-PSPC1-A546 8C-S-PSPC1 V2.00	0	4. Mock and anti-PSPC1-A546_Pos009_S001	00-nq4NQnBk2fnaoPg2yk3yt3
219.035	133.957	2006.59	um	Nucleus	Nucleus Position	0.000	1.000	285	100000265	100000011	Mock anti-PSPC1-A546 8C-S-PSPC1 V2.00	0	4. Mock and anti-PSPC1-A546_Pos009_S001	00-nq4NQnBk2fnaoPg2yk3yt3
225.505	224.248	2006.54	um	Nucleus	Nucleus Position	0.000	1.000	287	100000266	100000012	Mock anti-PSPC1-A546 8C-S-PSPC1 V2.00	0	4. Mock and anti-PSPC1-A546_Pos009_S001	00-nq4NQnBk2fnaoPg2yk3yt3
238.327	7.76018	2006.7	um	Nucleus	Nucleus Position	0.000	1.000	289	100000267	100000013	Mock anti-PSPC1-A546 8C-S-PSPC1 V2.00	0	4. Mock and anti-PSPC1-A546_Pos009_S001	00-nq4NQnBk2fnaoPg2yk3yt3
202.538	117.286	2006.14	um	Nucleus	Nucleus Position	0.000	1.000	290	100000268	100000014	Mock anti-PSPC1-A546 8C-S-PSPC1 V2.00	0	4. Mock and anti-PSPC1-A546_Pos009_S001	00-nq4NQnBk2fnaoPg2yk3yt3
148.818	14.0901	2006.24	um	Nucleus	Nucleus Position	0.000	1.000	291	100000269	100000015	Mock anti-PSPC1-A546 8C-S-PSPC1 V2.00	0	4. Mock and anti-PSPC1-A546_Pos009_S001	00-nq4NQnBk2fnaoPg2yk3yt3
204.112	91.7544	2006.25	um	Nucleus	Nucleus Position	0.000	1.000	292	100000270	100000016	Mock anti-PSPC1-A546 8C-S-PSPC1 V2.00	0	4. Mock and anti-PSPC1-A546_Pos009_S001	00-nq4NQnBk2fnaoPg2yk3yt3
154.642	30.6154	2006.34	um	Nucleus	Nucleus Position	0.000	1.000	293	100000271	100000017	Mock anti-PSPC1-A546 8C-S-PSPC1 V2.00	0	4. Mock and anti-PSPC1-A546_Pos009_S001	00-nq4NQnBk2fnaoPg2yk3yt3
159.877	75.9305	2006.82	um	Nucleus	Nucleus Position	0.000	1.000	294	100000272	100000018	Mock anti-PSPC1-A546 8C-S-PSPC1 V2.00	0	4. Mock and anti-PSPC1-A546_Pos009_S001	00-nq4NQnBk2fnaoPg2yk3yt3
159.927	98.7451	2006.34	um	Nucleus	Nucleus Position	0.000	1.000	295	100000273	100000019	Mock anti-PSPC1-A546 8C-S-PSPC1 V2.00	0	4. Mock and anti-PSPC1-A546_Pos009_S001	00-nq4NQnBk2fnaoPg2yk3yt3
75.2495	137.337	2006.4	um	Nucleus	Nucleus Position	0.000	1.000	296	100000274	100000020	Mock anti-PSPC1-A546 8C-S-PSPC1 V2.00	0	4. Mock and anti-PSPC1-A546_Pos009_S001	00-nq4NQnBk2fnaoPg2yk3yt3
85.2258	167.249	2006.43	um	Nucleus	Nucleus Position	0.000	1.000	297	100000275	100000021	Mock anti-PSPC1-A546 8C-S-PSPC1 V2.00	0	4. Mock and anti-PSPC1-A546_Pos009_S001	00-nq4NQnBk2fnaoPg2yk3yt3
171.337	159.455	2005.99	um	Nucleus	Nucleus Position	0.000	1.000	298	100000276	100000022	Mock anti-PSPC1-A546 8C-S-PSPC1 V2.00	0	4. Mock and anti-PSPC1-A546_Pos009_S001	00-nq4NQnBk2fnaoPg2yk3yt3
173.462	206.955	2006.03	um	Nucleus	Nucleus Position	0.000	1.000	299	100000277	100000023	Mock anti-PSPC1-A546 8C-S-PSPC1 V2.00	0	4. Mock and anti-PSPC1-A546_Pos009_S001	00-nq4NQnBk2fnaoPg2yk3yt3
179.05	133.83	2006.1	um	Nucleus	Nucleus Position	0.000	1.000	300	100000278	100000024	Mock anti-PSPC1-A546 8C-S-PSPC1 V2.00	0	4. Mock and anti-PSPC1-A546_Pos009_S001	00-nq4NQnBk2fnaoPg2yk3yt3
148.711	163.21	2006.07	um	Nucleus	Nucleus Position	0.000	1.000	301	100000279	100000025	Mock anti-PSPC1-A546 8C-S-PSPC1 V2.00	0	4. Mock and anti-PSPC1-A546_Pos009_S001	00-nq4NQnBk2fnaoPg2yk3yt3
185.023	181.983	2006.22	um	Nucleus	Nucleus Position	0.000	1.000	302	100000280	100000026	Mock anti-PSPC1-A546 8C-S-PSPC1 V2.00	0	4. Mock and anti-PSPC1-A546_Pos009_S001	00-nq4NQnBk2fnaoPg2yk3yt3
152.541	140.838	2006.25	um	Nucleus	Nucleus Position	0.000	1.000	303	100000281	100000027	Mock anti-PSPC1-A546 8C-S-PSPC1 V2.00	0	4. Mock and anti-PSPC1-A546_Pos009_S001	00-nq4NQnBk2fnaoPg2yk3yt3
234.504	168.061	2007.38	um	Nucleus	Nucleus Position	0.000	1.000	304	100000282	100000028	Mock anti-PSPC1-A546 8C-S-PSPC1 V2.00	0	4. Mock and anti-PSPC1-A546_Pos009_S001	00-nq4NQnBk2fnaoPg2yk3yt3
237.592	196.349	2007.25	um	Nucleus	Nucleus Position	0.000	1.000	305	100000283	100000029	Mock anti-PSPC1-A546 8C-S-PSPC1 V2.00	0	4. Mock and anti-PSPC1-A546_Pos009_S001	00-nq4NQnBk2fnaoPg2yk3yt3
188.143	228.545	2006.31	um	Nucleus	Nucleus Position	0.000	1.000	306	100000284	100000030	Mock anti-PSPC1-A546 8C-S-PSPC1 V2.00	0	4. Mock and anti-PSPC1-A546_Pos009_S001	00-nq4NQnBk2fnaoPg2yk3yt3
120.347	138.147	2005.96	um	Nucleus	Nucleus Position	0.000	1.000	307	100000285	100000000	Mock anti-PSPC1-A546 8C-S-PSPC1 V2.00	0	4. Mock and anti-PSPC1-A546_Pos010_S001	00-uTfMSMzoHnZdVa6Xfvorpi
33.0509	116.326	2005.58	um	Nucleus	Nucleus Position	0.000	1.000	308	100000286	100000001	Mock anti-PSPC1-A546 8C-S-PSPC1 V2.00	0	4. Mock and anti-PSPC1-A546_Pos010_S001	00-uTfMSMzoHnZdVa6Xfvorpi
171.913	126.239	2005.92	um	Nucleus	Nucleus Position	0.000	1.000	309	100000287	100000002	Mock anti-PSPC1-A546 8C-S-PSPC1 V2.00	0	4. Mock and anti-PSPC1-A546_Pos010_S001	00-uTfMSMzoHnZdVa6Xfvorpi
65.9753	140.555	2005.73	um	Nucleus	Nucleus Position	0.000	1.000	310	100000288	100000003	Mock anti-PSPC1-A546 8C-S-PSPC1 V2.00	0	4. Mock and anti-PSPC1-A546_Pos010_S001	00-uTfMSMzoHnZdVa6Xfvorpi
91.694	143.57	2005.9	um	Nucleus	Nucleus Position	0.000	1.000	311	100000289	100000004	Mock anti-PSPC1-A546 8C-S-PSPC1 V2.00	0	4. Mock and anti-PSPC1-A546_Pos010_S001	00-uTfMSMzoHnZdVa6Xfvorpi
185.957	144.247	2005.91	um	Nucleus	Nucleus Position	0.000	1.000	312	100000290	100000005	Mock anti-PSPC1-A546 8C-S-PSPC1 V2.00	0	4. Mock and anti-PSPC1-A546_Pos010_S001	00-uTfMSMzoHnZdVa6Xfvorpi
136.44	158.613	2005.78	um	Nucleus	Nucleus Position	0.000	1.000	313	100000291	100000006	Mock anti-PSPC1-A546 8C-S-PSPC1 V2.00	0	4. Mock and anti-PSPC1-A546_Pos010_S001	00-uTfMSMzoHnZdVa6Xfvorpi
155.453	143.252	2005.77	um	Nucleus	Nucleus Position	0.000	1.000	314	100000292	100000007	Mock anti-PSPC1-A546 8C-S-PSPC1 V2.00	0	4. Mock and anti-PSPC1-A546_Pos010_S001	00-uTfMSMzoHnZdVa6Xfvorpi
118.193	160.124	2005.8	um	Nucleus	Nucleus Position	0.000	1.000	315	100000293	100000008	Mock anti-PSPC1-A546 8C-S-PSPC1 V2.00	0	4. Mock and anti-PSPC1-A546_Pos010_S001	00-uTfMSMzoHnZdVa6Xfvorpi
171.487	163.385	2005.96	um	Nucleus	Nucleus Position	0.000	1.000	316	100000294	100000009	Mock anti-PSPC1-A546 8C-S-PSPC1 V2.00	0	4. Mock and anti-PSPC1-A546_Pos010_S001	00-uTfMSMzoHnZdVa6Xfvorpi
81.4811	157.691	2005.54	um	Nucleus	Nucleus Position	0.000	1.000	317	100000295	100000010	Mock anti-PSPC1-A546 8C-S-PSPC1 V2.00	0	4. Mock and anti-PSPC1-A546_Pos010_S001	00-uTfMSMzoHnZdVa6Xfvorpi
61.7356	173.24	2005.61	um	Nucleus	Nucleus Position	0.000	1.000	318	100000296	100000011	Mock anti-PSPC1-A546 8C-S-PSPC1 V2.00	0	4. Mock and anti-PSPC1-A546_Pos010_S001	00-uTfMSMzoHnZdVa6Xfvorpi
77.6691	199.035	2005.82	um	Nucleus	Nucleus Position	0.000	1.000	319	100000297	100000012	Mock anti-PSPC1-A546 8C-S-PSPC1 V2.00	0	4. Mock and anti-PSPC1-A546_Pos010_S001	00-uTfMSMzoHnZdVa6Xfvorpi
111.904	224.977	2006.02	um	Nucleus	Nucleus Position	0.000	1.000	320	100000298	100000013	Mock anti-PSPC1-A546 8C-S-PSPC1 V2.00	0	4. Mock and anti-PSPC1-A546_Pos010_S001	00-uTfMSMzoHnZdVa6Xfvorpi
159.389	20.4248	2005.94	um	Nucleus	Nucleus Position	0.000	1.000	321	100000299	100000014	Mock anti-PSPC1-A546 8C-S-PSPC1 V2.00	0	4. Mock and anti-PSPC1-A546_Pos010_S001	00-uTfMSMzoHnZdVa6Xfvorpi
11.7167	26.0941	2005.97	um	Nucleus	Nucleus Position	0.000	1.000	322	100000300	100000015	Mock anti-PSPC1-A546 8C-S-PSPC1 V2.00	0	4. Mock and anti-PSPC1-A546_Pos010_S001	00-uTfMSMzoHnZdVa6Xfvorpi
215.437	84.8887	2005.95	um	Nucleus	Nucleus Position	0.000	1.000	324	100000301	100000016	Mock anti-PSPC1-A546 8C-S-PSPC1 V2.00	0	4. Mock and anti-PSPC1-A546_Pos010_S001	00-uTfMSMzoHnZdVa6Xfvorpi
188.615	103.743	2005.86	um	Nucleus	Nucleus Position	0.000	1.000	325	100000302	100000017	Mock anti-PSPC1-A546 8C-S-PSPC1 V2.00	0	4. Mock and anti-PSPC1-A546_Pos010_S001	00-uTfMSMzoHnZdVa6Xfvorpi
11.834	145.076	2005.78	um	Nucleus	Nucleus Position	0.000	1.000	326	100000303	100000018	Mock anti-PSPC1-A546 8C-S-PSPC1 V2.00	0	4. Mock and anti-PSPC1-A546_Pos010_S001	00-uTfMSMzoHnZdVa6Xfvorpi
37.1343	173.036	2005.44	um	Nucleus	Nucleus Position	0.000	1.000	327	100000304	100000019	Mock anti-PSPC1-A546 8C-S-PSPC1 V2.00	0	4. Mock and anti-PSPC1-A546_Pos010_S001	00-uTfMSMzoHnZdVa6Xfvorpi
160.922	189.903	2006.2	um	Nucleus	Nucleus Position	0.000	1.000	329	100000305	100000020	Mock anti-PSPC1-A546 8C-S-PSPC1 V2.00	0	4. Mock and anti-PSPC1-A546_Pos010_S001	00-uTfMSMzoHnZdVa6Xfvorpi
203.698	201.84	2006.58	um	Nucleus	Nucleus Position	0.000	1.000	330	100000306	100000021	Mock anti-PSPC1-A546 8C-S-PSPC1 V2.00	0	4. Mock and anti-PSPC1-A546_Pos010_S001	00-uTfMSMzoHnZdVa6Xfvorpi
39.321	208.779	2005.71	um	Nucleus	Nucleus Position	0.000	1.000	331	100000307	100000022	Mock anti-PSPC1-A546 8C-S-PSPC1 V2.00	0	4. Mock and anti-PSPC1-A546_Pos010_S001	00-uTfMSMzoHnZdVa6Xfvorpi
137.052	210.824	2005.68	um	Nucleus	Nucleus Position	0.000	1.000	332	100000308	100000023	Mock anti-PSPC1-A546 8C-S-PSPC1 V2.00	0	4. Mock and anti-PSPC1-A546_Pos010_S001	00-uTfMSMzoHnZdVa6Xfvorpi
50.8232	232.397	2005.74	um	Nucleus	Nucleus Position	0.000	1.000	333	100000309	100000024	Mock anti-PSPC1-A546 8C-S-PSPC1 V2.00	0	4. Mock and anti-PSPC1-A546_Pos010_S001	00-uTfMSMzoHnZdVa6Xfvorpi
136.322	242.506	2006.06	um	Nucleus	Nucleus Position	0.000	1.000	334	100000310	100000025	Mock anti-PSPC1-A546 8C-S-PSPC1 V2.00	0	4. Mock and anti-PSPC1-A546_Pos010_S001	00-uTfMSMzoHnZdVa6Xfvorpi
75.2645	242.511	2005.86	um	Nucleus	Nucleus Position	0.000	1.000	336	100000311	100000026	Mock anti-PSPC1-A546 8C-S-PSPC1 V2.00	0	4. Mock and anti-PSPC1-A546_Pos010_S001	00-uTfMSMzoHnZdVa6Xfvorpi
42.5488	3.34311	2006.31	um	Nucleus	Nucleus Position	0.000	1.000	337	100000312	100000027	Mock anti-PSPC1-A546 8C-S-PSPC1 V2.00	0	4. Mock and anti-PSPC1-A546_Pos010_S001	00-uTfMSMzoHnZdVa6Xfvorpi
97.4372	122.682	2005.57	um	Nucleus	Nucleus Position	0.000	1.000	340	100000313	100000028	Mock anti-PSPC1-A546 8C-S-PSPC1 V2.00	0	4. Mock and anti-PSPC1-A546_Pos010_S001	00-uTfMSMzoHnZdVa6Xfvorpi
5.71294	69.8026	2005.71	um	Nucleus	Nucleus Position	0.000	1.000	341	100000314	100000029	Mock anti-PSPC1-A546 8C-S-PSPC1 V2.00	0	4. Mock and anti-PSPC1-A546_Pos010_S001	00-uTfMSMzoHnZdVa6Xfvorpi
36.9565	71.6656	2005.81	um	Nucleus	Nucleus Position	0.000	1.000	342	100000315	100000030	Mock anti-PSPC1-A546 8C-S-PSPC1 V2.00	0	4. Mock and anti-PSPC1-A546_Pos010_S001	00-uTfMSMzoHnZdVa6Xfvorpi
99.6346	103.699	2005.58	um	Nucleus	Nucleus Position	0.000	1.000	343	100000316	100000031	Mock anti-PSPC1-A546 8C-S-PSPC1 V2.00	0	4. Mock and anti-PSPC1-A546_Pos010_S001	00-uTfMSMzoHnZdVa6Xfvorpi
88.004	20.068	2005.91	um	Nucleus	Nucleus Position	0.000	1.000	344	100000317	100000032	Mock anti-PSPC1-A546 8C-S-PSPC1 V2.00	0	4. Mock and anti-PSPC1-A546_Pos010_S001	00-uTfMSMzoHnZdVa6Xfvorpi
53.7636	75.3039	2005.88	um	Nucleus	Nucleus Position	0.000	1.000	345	100000318	100000033	Mock anti-PSPC1-A546 8C-S-PSPC1 V2.00	0	4. Mock and anti-PSPC1-A546_Pos010_S001	00-uTfMSMzoHnZdVa6Xfvorpi
17.9817	94.3214	2005.79	um	Nucleus	Nucleus Position	0.000	1.000	346	100000319	100000034	Mock anti-PSPC1-A546 8C-S-PSPC1 V2.00	0	4. Mock and anti-PSPC1-A546_Pos010_S001	00-uTfMSMzoHnZdVa6Xfvorpi
35.0961	46.1796	2005.99	um	Nucleus	Nucleus Position	0.000	1.000	347	100000320	100000035	Mock anti-PSPC1-A546 8C-S-PSPC1 V2.00	0	4. Mock and anti-PSPC1-A546_Pos010_S001	00-uTfMSMzoHnZdVa6Xfvorpi
73.4422	50.7629	2005.93	um	Nucleus	Nucleus Position	0.000	1.000	348	100000321	100000036	Mock anti-PSPC1-A546 8C-S-PSPC1 V2.00	0	4. Mock and anti-PSPC1-A546_Pos010_S001	00-uTfMSMzoHnZdVa6Xfvorpi
95.7934	71.8453	2006.02	um	Nucleus	Nucleus Position	0.000	1.000	349	100000322	100000037	Mock anti-PSPC1-A546 8C-S-PSPC1 V2.00	0	4. Mock and anti-PSPC1-A546_Pos010_S001	00-uTfMSMzoHnZdVa6Xfvorpi
105.231	6.46142	2006.09	um	Nucleus	Nucleus Position	0.000	1.000	350	100000323	100000038	Mock anti-PSPC1-A546 8C-S-PSPC1 V2.00	0	4. Mock and anti-PSPC1-A546_Pos010_S001	00-uTfMSMzoHnZdVa6Xfvorpi
65.3395	31.7103	2006.16	um	Nucleus	Nucleus Position	0.000	1.000	351	100000324	100000039	Mock anti-PSPC1-A546 8C-S-PSPC1 V2.00	0	4. Mock and anti-PSPC1-A546_Pos010_S001	00-uTfMSMzoHnZdVa6Xfvorpi
111.663	65.9455	2006.31	um	Nucleus	Nucleus Position	0.000	1.000	352	100000325	100000040	Mock anti-PSPC1-A546 8C-S-PSPC1 V2.00	0	4. Mock and anti-PSPC1-A546_Pos010_S001	00-uTfMSMzoHnZdVa6Xfvorpi
65.9535	102.763	2005.98	um	Nucleus	Nucleus Position	0.000	1.000	353	100000326	100000041	Mock anti-PSPC1-A546 8C-S-PSPC1 V2.00	0	4. Mock and anti-PSPC1-A546_Pos010_S001	00-uTfMSMzoHnZdVa6Xfvorpi
142.81	68.6885	2005.55	um	Nucleus	Nucleus Position	0.000	1.000	354	100000327	100000042	Mock anti-PSPC1-A546 8C-S-PSPC1 V2.00	0	4. Mock and anti-PSPC1-A546_Pos010_S001	00-uTfMSMzoHnZdVa6Xfvorpi
185.002	66.4068	2005.68	um	Nucleus	Nucleus Position	0.000	1.000	355	100000328	100000043	Mock anti-PSPC1-A546 8C-S-PSPC1 V2.00	0	4. Mock and anti-PSPC1-A546_Pos010_S001	00-uTfMSMzoHnZdVa6Xfvorpi
131.95	80.3884	2005.8	um	Nucleus	Nucleus Position	0.000	1.000	356	100000329	100000044	Mock anti-PSPC1-A546 8C-S-PSPC1 V2.00	0	4. Mock and anti-PSPC1-A546_Pos010_S001	00-uTfMSMzoHnZdVa6Xfvorpi
155.647	110.78	2005.62	um	Nucleus	Nucleus Position	0.000	1.000	357	100000330	100000045	Mock anti-PSPC1-A546 8C-S-PSPC1 V2.00	0	4. Mock and anti-PSPC1-A546_Pos010_S001	00-uTfMSMzoHnZdVa6Xfvorpi
223.629	14.5422	2005.91	um	Nucleus	Nucleus Position	0.000	1.000	358	100000331	100000046	Mock anti-PSPC1-A546 8C-S-PSPC1 V2.00	0	4. Mock and anti-PSPC1-A546_Pos010_S001	00-uTfMSMzoHnZdVa6Xfvorpi
207.616	52.4725	2005.97	um	Nucleus	Nucleus Position	0.000	1.000	359	100000332	100000047	Mock anti-PSPC1-A546 8C-S-PSPC1 V2.00	0	4. Mock and anti-PSPC1-A546_Pos010_S001	00-uTfMSMzoHnZdVa6Xfvorpi
143.63	120.794	2005.81	um	Nucleus	Nucleus Position	0.000	1.000	360	100000333	100000048	Mock anti-PSPC1-A546 8C-S-PSPC1 V2.00	0	4. Mock and anti-PSPC1-A546_Pos010_S001	00-uTfMSMzoHnZdVa6Xfvorpi
206.538	20.7284	2006.07	um	Nucleus	Nucleus Position	0.000	1.000	361	100000334	100000049	Mock anti-PSPC1-A546 8C-S-PSPC1 V2.00	0	4. Mock and anti-PSPC1-A546_Pos010_S001	00-uTfMSMzoHnZdVa6Xfvorpi
173.469	41.5703	2006.04	um	Nucleus	Nucleus Position	0.000	1.000	362	100000335	100000050	Mock anti-PSPC1-A546 8C-S-PSPC1 V2.00	0	4. Mock and anti-PSPC1-A546_Pos010_S001	00-uTfMSMzoHnZdVa6Xfvorpi
216.279	32.586	2006.19	um	Nucleus	Nucleus Position	0.000	1.000	363	100000336	100000051	Mock anti-PSPC1-A546 8C-S-PSPC1 V2.00	0	4. Mock and anti-PSPC1-A546_Pos010_S001	00-uTfMSMzoHnZdVa6Xfvorpi
126.532	64.3391	2006.46	um	Nucleus	Nucleus Position	0.000	1.000	364	100000337	100000052	Mock anti-PSPC1-A546 8C-S-PSPC1 V2.00	0	4. Mock and anti-PSPC1-A546_Pos010_S001	00-uTfMSMzoHnZdVa6Xfvorpi
114.447	182.821	2005.8	um	Nucleus	Nucleus Position	0.000	1.000	365	100000338	100000053	Mock anti-PSPC1-A546 8C-S-PSPC1 V2.00	0	4. Mock and anti-PSPC1-A546_Pos010_S001	00-uTfMSMzoHnZdVa6Xfvorpi
97.5996	195.466	2005.78	um	Nucleus	Nucleus Position	0.000	1.000	366	100000339	100000054	Mock anti-PSPC1-A546 8C-S-PSPC1 V2.00	0	4. Mock and anti-PSPC1-A546_Pos010_S001	00-uTfMSMzoHnZdVa6Xfvorpi
86.0256	220.914	2005.84	um	Nucleus	Nucleus Position	0.000	1.000	367	100000340	100000055	Mock anti-PSPC1-A546 8C-S-PSPC1 V2.00	0	4. Mock and anti-PSPC1-A546_Pos010_S001	00-uTfMSMzoHnZdVa6Xfvorpi
127.516	177.752	2005.81	um	Nucleus	Nucleus Position	0.000	1.000	368	100000341	100000056	Mock anti-PSPC1-A546 8C-S-PSPC1 V2.00	0	4. Mock and anti-PSPC1-A546_Pos010_S001	00-uTfMSMzoHnZdVa6Xfvorpi
144.851	182.796	2005.71	um	Nucleus	Nucleus Position	0.000	1.000	369	100000342	100000057	Mock anti-PSPC1-A546 8C-S-PSPC1 V2.00	0	4. Mock and anti-PSPC1-A546_Pos010_S001	00-uTfMSMzoHnZdVa6Xfvorpi
9.26327	168.395	2005.36	um	Nucleus	Nucleus Position	0.000	1.000	370	100000343	100000000	Mock anti-PSPC1-A546 8C-S-PSPC1 V2.00	0	4. Mock and anti-PSPC1-A546_Pos011_S001	00-mhxxqELz8ykT2FQGXVS6Aa
103.858	15.4807	2005.32	um	Nucleus	Nucleus Position	0.000	1.000	371	100000344	100000001	Mock anti-PSPC1-A546 8C-S-PSPC1 V2.00	0	4. Mock and anti-PSPC1-A546_Pos011_S001	00-mhxxqELz8ykT2FQGXVS6Aa
130.676	5.97374	2005.47	um	Nucleus	Nucleus Position	0.000	1.000	372	100000345	100000002	Mock anti-PSPC1-A546 8C-S-PSPC1 V2.00	0	4. Mock and anti-PSPC1-A546_Pos011_S001	00-mhxxqELz8ykT2FQGXVS6Aa
74.5211	24.7907	2005.2	um	Nucleus	Nucleus Position	0.000	1.000	373	100000346	100000003	Mock anti-PSPC1-A546 8C-S-PSPC1 V2.00	0	4. Mock and anti-PSPC1-A546_Pos011_S001	00-mhxxqELz8ykT2FQGXVS6Aa
152.092	38.0242	2005.42	um	Nucleus	Nucleus Position	0.000	1.000	374	100000347	100000004	Mock anti-PSPC1-A546 8C-S-PSPC1 V2.00	0	4. Mock and anti-PSPC1-A546_Pos011_S001	00-mhxxqELz8ykT2FQGXVS6Aa
34.6487	117.728	2005.17	um	Nucleus	Nucleus Position	0.000	1.000	375	100000348	100000005	Mock anti-PSPC1-A546 8C-S-PSPC1 V2.00	0	4. Mock and anti-PSPC1-A546_Pos011_S001	00-mhxxqELz8ykT2FQGXVS6Aa
141.027	122.607	2005.16	um	Nucleus	Nucleus Position	0.000	1.000	376	100000349	100000006	Mock anti-PSPC1-A546 8C-S-PSPC1 V2.00	0	4. Mock and anti-PSPC1-A546_Pos011_S001	00-mhxxqELz8ykT2FQGXVS6Aa
17.5424	131.863	2005.74	um	Nucleus	Nucleus Position	0.000	1.000	377	100000350	100000007	Mock anti-PSPC1-A546 8C-S-PSPC1 V2.00	0	4. Mock and anti-PSPC1-A546_Pos011_S001	00-mhxxqELz8ykT2FQGXVS6Aa
121.778	171.363	2005.17	um	Nucleus	Nucleus Position	0.000	1.000	378	100000351	100000008	Mock anti-PSPC1-A546 8C-S-PSPC1 V2.00	0	4. Mock and anti-PSPC1-A546_Pos011_S001	00-mhxxqELz8ykT2FQGXVS6Aa
79.8561	177.58	2005.41	um	Nucleus	Nucleus Position	0.000	1.000	379	100000352	100000009	Mock anti-PSPC1-A546 8C-S-PSPC1 V2.00	0	4. Mock and anti-PSPC1-A546_Pos011_S001	00-mhxxqELz8ykT2FQGXVS6Aa
104.146	227.117	2005.28	um	Nucleus	Nucleus Position	0.000	1.000	380	100000353	100000010	Mock anti-PSPC1-A546 8C-S-PSPC1 V2.00	0	4. Mock and anti-PSPC1-A546_Pos011_S001	00-mhxxqELz8ykT2FQGXVS6Aa
164.78	239.095	2005.61	um	Nucleus	Nucleus Position	0.000	1.000	381	100000354	100000011	Mock anti-PSPC1-A546 8C-S-PSPC1 V2.00	0	4. Mock and anti-PSPC1-A546_Pos011_S001	00-mhxxqELz8ykT2FQGXVS6Aa
169.487	7.75227	2005.39	um	Nucleus	Nucleus Position	0.000	1.000	382	100000355	100000012	Mock anti-PSPC1-A546 8C-S-PSPC1 V2.00	0	4. Mock and anti-PSPC1-A546_Pos011_S001	00-mhxxqELz8ykT2FQGXVS6Aa
16.2179	31.3098	2005.24	um	Nucleus	Nucleus Position	0.000	1.000	383	100000356	100000013	Mock anti-PSPC1-A546 8C-S-PSPC1 V2.00	0	4. Mock and anti-PSPC1-A546_Pos011_S001	00-mhxxqELz8ykT2FQGXVS6Aa
183.095	50.6543	2005.64	um	Nucleus	Nucleus Position	0.000	1.000	384	100000357	100000014	Mock anti-PSPC1-A546 8C-S-PSPC1 V2.00	0	4. Mock and anti-PSPC1-A546_Pos011_S001	00-mhxxqELz8ykT2FQGXVS6Aa
3.49061	63.3994	2005.24	um	Nucleus	Nucleus Position	0.000	1.000	385	100000358	100000015	Mock anti-PSPC1-A546 8C-S-PSPC1 V2.00	0	4. Mock and anti-PSPC1-A546_Pos011_S001	00-mhxxqELz8ykT2FQGXVS6Aa
56.6036	52.7596	2005.71	um	Nucleus	Nucleus Position	0.000	1.000	386	100000359	100000016	Mock anti-PSPC1-A546 8C-S-PSPC1 V2.00	0	4. Mock and anti-PSPC1-A546_Pos011_S001	00-mhxxqELz8ykT2FQGXVS6Aa
17.6778	89.4896	2005.2	um	Nucleus	Nucleus Position	0.000	1.000	387	100000360	100000017	Mock anti-PSPC1-A546 8C-S-PSPC1 V2.00	0	4. Mock and anti-PSPC1-A546_Pos011_S001	00-mhxxqELz8ykT2FQGXVS6Aa
228.293	124.358	2005.71	um	Nucleus	Nucleus Position	0.000	1.000	388	100000361	100000018	Mock anti-PSPC1-A546 8C-S-PSPC1 V2.00	0	4. Mock and anti-PSPC1-A546_Pos011_S001	00-mhxxqELz8ykT2FQGXVS6Aa
28.69	196.736	2004.95	um	Nucleus	Nucleus Position	0.000	1.000	389	100000362	100000019	Mock anti-PSPC1-A546 8C-S-PSPC1 V2.00	0	4. Mock and anti-PSPC1-A546_Pos011_S001	00-mhxxqELz8ykT2FQGXVS6Aa
73.5149	236.294	2005.55	um	Nucleus	Nucleus Position	0.000	1.000	390	100000363	100000020	Mock anti-PSPC1-A546 8C-S-PSPC1 V2.00	0	4. Mock and anti-PSPC1-A546_Pos011_S001	00-mhxxqELz8ykT2FQGXVS6Aa
235.124	89.0802	2005.92	um	Nucleus	Nucleus Position	0.000	1.000	394	100000364	100000021	Mock anti-PSPC1-A546 8C-S-PSPC1 V2.00	0	4. Mock and anti-PSPC1-A546_Pos011_S001	00-mhxxqELz8ykT2FQGXVS6Aa
238.293	198.315	2005.54	um	Nucleus	Nucleus Position	0.000	1.000	395	100000365	100000022	Mock anti-PSPC1-A546 8C-S-PSPC1 V2.00	0	4. Mock and anti-PSPC1-A546_Pos011_S001	00-mhxxqELz8ykT2FQGXVS6Aa
49.6375	12.0715	2005.14	um	Nucleus	Nucleus Position	0.000	1.000	396	100000366	100000023	Mock anti-PSPC1-A546 8C-S-PSPC1 V2.00	0	4. Mock and anti-PSPC1-A546_Pos011_S001	00-mhxxqELz8ykT2FQGXVS6Aa
50.5421	27.3232	2005.1	um	Nucleus	Nucleus Position	0.000	1.000	397	100000367	100000024	Mock anti-PSPC1-A546 8C-S-PSPC1 V2.00	0	4. Mock and anti-PSPC1-A546_Pos011_S001	00-mhxxqELz8ykT2FQGXVS6Aa
113.293	84.5517	2005.56	um	Nucleus	Nucleus Position	0.000	1.000	398	100000368	100000025	Mock anti-PSPC1-A546 8C-S-PSPC1 V2.00	0	4. Mock and anti-PSPC1-A546_Pos011_S001	00-mhxxqELz8ykT2FQGXVS6Aa
78.5836	56.4888	2005.6	um	Nucleus	Nucleus Position	0.000	1.000	399	100000369	100000026	Mock anti-PSPC1-A546 8C-S-PSPC1 V2.00	0	4. Mock and anti-PSPC1-A546_Pos011_S001	00-mhxxqELz8ykT2FQGXVS6Aa
72.6655	70.9957	2005.64	um	Nucleus	Nucleus Position	0.000	1.000	400	100000370	100000027	Mock anti-PSPC1-A546 8C-S-PSPC1 V2.00	0	4. Mock and anti-PSPC1-A546_Pos011_S001	00-mhxxqELz8ykT2FQGXVS6Aa
161.772	87.8476	2005.28	um	Nucleus	Nucleus Position	0.000	1.000	401	100000371	100000028	Mock anti-PSPC1-A546 8C-S-PSPC1 V2.00	0	4. Mock and anti-PSPC1-A546_Pos011_S001	00-mhxxqELz8ykT2FQGXVS6Aa
169.466	34.2262	2005.51	um	Nucleus	Nucleus Position	0.000	1.000	402	100000372	100000029	Mock anti-PSPC1-A546 8C-S-PSPC1 V2.00	0	4. Mock and anti-PSPC1-A546_Pos011_S001	00-mhxxqELz8ykT2FQGXVS6Aa
164.5	48.5102	2005.65	um	Nucleus	Nucleus Position	0.000	1.000	403	100000373	100000030	Mock anti-PSPC1-A546 8C-S-PSPC1 V2.00	0	4. Mock and anti-PSPC1-A546_Pos011_S001	00-mhxxqELz8ykT2FQGXVS6Aa
132.031	84.6835	2005.35	um	Nucleus	Nucleus Position	0.000	1.000	404	100000374	100000031	Mock anti-PSPC1-A546 8C-S-PSPC1 V2.00	0	4. Mock and anti-PSPC1-A546_Pos011_S001	00-mhxxqELz8ykT2FQGXVS6Aa
183.023	104.017	2005.49	um	Nucleus	Nucleus Position	0.000	1.000	405	100000375	100000032	Mock anti-PSPC1-A546 8C-S-PSPC1 V2.00	0	4. Mock and anti-PSPC1-A546_Pos011_S001	00-mhxxqELz8ykT2FQGXVS6Aa
201.9	16.4848	2005.68	um	Nucleus	Nucleus Position	0.000	1.000	406	100000376	100000033	Mock anti-PSPC1-A546 8C-S-PSPC1 V2.00	0	4. Mock and anti-PSPC1-A546_Pos011_S001	00-mhxxqELz8ykT2FQGXVS6Aa
207.644	35.65	2005.73	um	Nucleus	Nucleus Position	0.000	1.000	407	100000377	100000034	Mock anti-PSPC1-A546 8C-S-PSPC1 V2.00	0	4. Mock and anti-PSPC1-A546_Pos011_S001	00-mhxxqELz8ykT2FQGXVS6Aa
228.807	39.9254	2005.81	um	Nucleus	Nucleus Position	0.000	1.000	408	100000378	100000035	Mock anti-PSPC1-A546 8C-S-PSPC1 V2.00	0	4. Mock and anti-PSPC1-A546_Pos011_S001	00-mhxxqELz8ykT2FQGXVS6Aa
196.103	77.7234	2005.65	um	Nucleus	Nucleus Position	0.000	1.000	409	100000379	100000036	Mock anti-PSPC1-A546 8C-S-PSPC1 V2.00	0	4. Mock and anti-PSPC1-A546_Pos011_S001	00-mhxxqELz8ykT2FQGXVS6Aa
177.576	91.7779	2005.71	um	Nucleus	Nucleus Position	0.000	1.000	410	100000380	100000037	Mock anti-PSPC1-A546 8C-S-PSPC1 V2.00	0	4. Mock and anti-PSPC1-A546_Pos011_S001	00-mhxxqELz8ykT2FQGXVS6Aa
199.987	94.3456	2005.74	um	Nucleus	Nucleus Position	0.000	1.000	411	100000381	100000038	Mock anti-PSPC1-A546 8C-S-PSPC1 V2.00	0	4. Mock and anti-PSPC1-A546_Pos011_S001	00-mhxxqELz8ykT2FQGXVS6Aa
230.412	12.9377	2005.9	um	Nucleus	Nucleus Position	0.000	1.000	412	100000382	100000039	Mock anti-PSPC1-A546 8C-S-PSPC1 V2.00	0	4. Mock and anti-PSPC1-A546_Pos011_S001	00-mhxxqELz8ykT2FQGXVS6Aa
238.38	27.7271	2005.87	um	Nucleus	Nucleus Position	0.000	1.000	413	100000383	100000040	Mock anti-PSPC1-A546 8C-S-PSPC1 V2.00	0	4. Mock and anti-PSPC1-A546_Pos011_S001	00-mhxxqELz8ykT2FQGXVS6Aa
205.446	111.816	2005.81	um	Nucleus	Nucleus Position	0.000	1.000	414	100000384	100000041	Mock anti-PSPC1-A546 8C-S-PSPC1 V2.00	0	4. Mock and anti-PSPC1-A546_Pos011_S001	00-mhxxqELz8ykT2FQGXVS6Aa
52.822	207.389	2005.34	um	Nucleus	Nucleus Position	0.000	1.000	415	100000385	100000042	Mock anti-PSPC1-A546 8C-S-PSPC1 V2.00	0	4. Mock and anti-PSPC1-A546_Pos011_S001	00-mhxxqELz8ykT2FQGXVS6Aa
69.2769	127.77	2005.3	um	Nucleus	Nucleus Position	0.000	1.000	416	100000386	100000043	Mock anti-PSPC1-A546 8C-S-PSPC1 V2.00	0	4. Mock and anti-PSPC1-A546_Pos011_S001	00-mhxxqELz8ykT2FQGXVS6Aa
98.4431	137.468	2005.34	um	Nucleus	Nucleus Position	0.000	1.000	417	100000387	100000044	Mock anti-PSPC1-A546 8C-S-PSPC1 V2.00	0	4. Mock and anti-PSPC1-A546_Pos011_S001	00-mhxxqELz8ykT2FQGXVS6Aa
73.8431	211.734	2005.57	um	Nucleus	Nucleus Position	0.000	1.000	418	100000388	100000045	Mock anti-PSPC1-A546 8C-S-PSPC1 V2.00	0	4. Mock and anti-PSPC1-A546_Pos011_S001	00-mhxxqELz8ykT2FQGXVS6Aa
173.625	138.062	2005.18	um	Nucleus	Nucleus Position	0.000	1.000	419	100000389	100000046	Mock anti-PSPC1-A546 8C-S-PSPC1 V2.00	0	4. Mock and anti-PSPC1-A546_Pos011_S001	00-mhxxqELz8ykT2FQGXVS6Aa
206.005	137.427	2005.16	um	Nucleus	Nucleus Position	0.000	1.000	420	100000390	100000047	Mock anti-PSPC1-A546 8C-S-PSPC1 V2.00	0	4. Mock and anti-PSPC1-A546_Pos011_S001	00-mhxxqELz8ykT2FQGXVS6Aa
179.588	154.276	2005.22	um	Nucleus	Nucleus Position	0.000	1.000	421	100000391	100000048	Mock anti-PSPC1-A546 8C-S-PSPC1 V2.00	0	4. Mock and anti-PSPC1-A546_Pos011_S001	00-mhxxqELz8ykT2FQGXVS6Aa
200.386	184.057	2005.16	um	Nucleus	Nucleus Position	0.000	1.000	422	100000392	100000049	Mock anti-PSPC1-A546 8C-S-PSPC1 V2.00	0	4. Mock and anti-PSPC1-A546_Pos011_S001	00-mhxxqELz8ykT2FQGXVS6Aa
155.674	191.489	2005.11	um	Nucleus	Nucleus Position	0.000	1.000	423	100000393	100000050	Mock anti-PSPC1-A546 8C-S-PSPC1 V2.00	0	4. Mock and anti-PSPC1-A546_Pos011_S001	00-mhxxqELz8ykT2FQGXVS6Aa
239.233	172.759	2005.4	um	Nucleus	Nucleus Position	0.000	1.000	424	100000394	100000051	Mock anti-PSPC1-A546 8C-S-PSPC1 V2.00	0	4. Mock and anti-PSPC1-A546_Pos011_S001	00-mhxxqELz8ykT2FQGXVS6Aa
149.134	219.196	2005.49	um	Nucleus	Nucleus Position	0.000	1.000	425	100000395	100000052	Mock anti-PSPC1-A546 8C-S-PSPC1 V2.00	0	4. Mock and anti-PSPC1-A546_Pos011_S001	00-mhxxqELz8ykT2FQGXVS6Aa
125.969	238.988	2005.61	um	Nucleus	Nucleus Position	0.000	1.000	426	100000396	100000053	Mock anti-PSPC1-A546 8C-S-PSPC1 V2.00	0	4. Mock and anti-PSPC1-A546_Pos011_S001	00-mhxxqELz8ykT2FQGXVS6Aa
222.377	145.846	2006.07	um	Nucleus	Nucleus Position	0.000	1.000	427	100000397	100000054	Mock anti-PSPC1-A546 8C-S-PSPC1 V2.00	0	4. Mock and anti-PSPC1-A546_Pos011_S001	00-mhxxqELz8ykT2FQGXVS6Aa
132.005	199.263	2004.83	um	Nucleus	Nucleus Position	0.000	1.000	428	100000398	100000000	Mock anti-PSPC1-A546 8C-S-PSPC1 V2.00	0	4. Mock and anti-PSPC1-A546_Pos012_S001	00-9ihhdBhfGw2Aq2SeDqcFaf
172.939	14.5128	2005.04	um	Nucleus	Nucleus Position	0.000	1.000	429	100000399	100000001	Mock anti-PSPC1-A546 8C-S-PSPC1 V2.00	0	4. Mock and anti-PSPC1-A546_Pos012_S001	00-9ihhdBhfGw2Aq2SeDqcFaf
69.3182	68.6161	2005.44	um	Nucleus	Nucleus Position	0.000	1.000	430	100000400	100000002	Mock anti-PSPC1-A546 8C-S-PSPC1 V2.00	0	4. Mock and anti-PSPC1-A546_Pos012_S001	00-9ihhdBhfGw2Aq2SeDqcFaf
99.5308	119.595	2005.35	um	Nucleus	Nucleus Position	0.000	1.000	431	100000401	100000003	Mock anti-PSPC1-A546 8C-S-PSPC1 V2.00	0	4. Mock and anti-PSPC1-A546_Pos012_S001	00-9ihhdBhfGw2Aq2SeDqcFaf
140.453	29.0319	2005.01	um	Nucleus	Nucleus Position	0.000	1.000	433	100000402	100000004	Mock anti-PSPC1-A546 8C-S-PSPC1 V2.00	0	4. Mock and anti-PSPC1-A546_Pos012_S001	00-9ihhdBhfGw2Aq2SeDqcFaf
106.069	42.5225	2005.43	um	Nucleus	Nucleus Position	0.000	1.000	434	100000403	100000005	Mock anti-PSPC1-A546 8C-S-PSPC1 V2.00	0	4. Mock and anti-PSPC1-A546_Pos012_S001	00-9ihhdBhfGw2Aq2SeDqcFaf
128.964	55.1378	2005.23	um	Nucleus	Nucleus Position	0.000	1.000	435	100000404	100000006	Mock anti-PSPC1-A546 8C-S-PSPC1 V2.00	0	4. Mock and anti-PSPC1-A546_Pos012_S001	00-9ihhdBhfGw2Aq2SeDqcFaf
100.835	71.9669	2005.11	um	Nucleus	Nucleus Position	0.000	1.000	436	100000405	100000007	Mock anti-PSPC1-A546 8C-S-PSPC1 V2.00	0	4. Mock and anti-PSPC1-A546_Pos012_S001	00-9ihhdBhfGw2Aq2SeDqcFaf
89.1657	82.9207	2005.28	um	Nucleus	Nucleus Position	0.000	1.000	437	100000406	100000008	Mock anti-PSPC1-A546 8C-S-PSPC1 V2.00	0	4. Mock and anti-PSPC1-A546_Pos012_S001	00-9ihhdBhfGw2Aq2SeDqcFaf
203.814	101.025	2006.09	um	Nucleus	Nucleus Position	0.000	1.000	438	100000407	100000009	Mock anti-PSPC1-A546 8C-S-PSPC1 V2.00	0	4. Mock and anti-PSPC1-A546_Pos012_S001	00-9ihhdBhfGw2Aq2SeDqcFaf
121.321	94.1397	2004.96	um	Nucleus	Nucleus Position	0.000	1.000	439	100000408	100000010	Mock anti-PSPC1-A546 8C-S-PSPC1 V2.00	0	4. Mock and anti-PSPC1-A546_Pos012_S001	00-9ihhdBhfGw2Aq2SeDqcFaf
183.747	150.907	2005.08	um	Nucleus	Nucleus Position	0.000	1.000	440	100000409	100000011	Mock anti-PSPC1-A546 8C-S-PSPC1 V2.00	0	4. Mock and anti-PSPC1-A546_Pos012_S001	00-9ihhdBhfGw2Aq2SeDqcFaf
88.8555	199.261	2004.99	um	Nucleus	Nucleus Position	0.000	1.000	441	100000410	100000012	Mock anti-PSPC1-A546 8C-S-PSPC1 V2.00	0	4. Mock and anti-PSPC1-A546_Pos012_S001	00-9ihhdBhfGw2Aq2SeDqcFaf
70.5556	229.015	2004.85	um	Nucleus	Nucleus Position	0.000	1.000	442	100000411	100000013	Mock anti-PSPC1-A546 8C-S-PSPC1 V2.00	0	4. Mock and anti-PSPC1-A546_Pos012_S001	00-9ihhdBhfGw2Aq2SeDqcFaf
133.938	220.321	2005.22	um	Nucleus	Nucleus Position	0.000	1.000	443	100000412	100000014	Mock anti-PSPC1-A546 8C-S-PSPC1 V2.00	0	4. Mock and anti-PSPC1-A546_Pos012_S001	00-9ihhdBhfGw2Aq2SeDqcFaf
155.587	229.215	2005.46	um	Nucleus	Nucleus Position	0.000	1.000	444	100000413	100000015	Mock anti-PSPC1-A546 8C-S-PSPC1 V2.00	0	4. Mock and anti-PSPC1-A546_Pos012_S001	00-9ihhdBhfGw2Aq2SeDqcFaf
88.3372	3.06595	2006.01	um	Nucleus	Nucleus Position	0.000	1.000	446	100000414	100000016	Mock anti-PSPC1-A546 8C-S-PSPC1 V2.00	0	4. Mock and anti-PSPC1-A546_Pos012_S001	00-9ihhdBhfGw2Aq2SeDqcFaf
109.223	9.22332	2005.29	um	Nucleus	Nucleus Position	0.000	1.000	447	100000415	100000017	Mock anti-PSPC1-A546 8C-S-PSPC1 V2.00	0	4. Mock and anti-PSPC1-A546_Pos012_S001	00-9ihhdBhfGw2Aq2SeDqcFaf
172.963	49.2307	2005.26	um	Nucleus	Nucleus Position	0.000	1.000	448	100000416	100000018	Mock anti-PSPC1-A546 8C-S-PSPC1 V2.00	0	4. Mock and anti-PSPC1-A546_Pos012_S001	00-9ihhdBhfGw2Aq2SeDqcFaf
146.559	77.1163	2005.09	um	Nucleus	Nucleus Position	0.000	1.000	449	100000417	100000019	Mock anti-PSPC1-A546 8C-S-PSPC1 V2.00	0	4. Mock and anti-PSPC1-A546_Pos012_S001	00-9ihhdBhfGw2Aq2SeDqcFaf
218.346	100.693	2005.44	um	Nucleus	Nucleus Position	0.000	1.000	450	100000418	100000020	Mock anti-PSPC1-A546 8C-S-PSPC1 V2.00	0	4. Mock and anti-PSPC1-A546_Pos012_S001	00-9ihhdBhfGw2Aq2SeDqcFaf
55.2462	28.7513	2005.39	um	Nucleus	Nucleus Position	0.000	1.000	453	100000419	100000021	Mock anti-PSPC1-A546 8C-S-PSPC1 V2.00	0	4. Mock and anti-PSPC1-A546_Pos012_S001	00-9ihhdBhfGw2Aq2SeDqcFaf
76.8191	29.1887	2005.56	um	Nucleus	Nucleus Position	0.000	1.000	454	100000420	100000022	Mock anti-PSPC1-A546 8C-S-PSPC1 V2.00	0	4. Mock and anti-PSPC1-A546_Pos012_S001	00-9ihhdBhfGw2Aq2SeDqcFaf
80.3402	46.6389	2005.86	um	Nucleus	Nucleus Position	0.000	1.000	455	100000421	100000023	Mock anti-PSPC1-A546 8C-S-PSPC1 V2.00	0	4. Mock and anti-PSPC1-A546_Pos012_S001	00-9ihhdBhfGw2Aq2SeDqcFaf
155.279	111.888	2004.8	um	Nucleus	Nucleus Position	0.000	1.000	456	100000422	100000024	Mock anti-PSPC1-A546 8C-S-PSPC1 V2.00	0	4. Mock and anti-PSPC1-A546_Pos012_S001	00-9ihhdBhfGw2Aq2SeDqcFaf
213.939	41.7435	2005.13	um	Nucleus	Nucleus Position	0.000	1.000	457	100000423	100000025	Mock anti-PSPC1-A546 8C-S-PSPC1 V2.00	0	4. Mock and anti-PSPC1-A546_Pos012_S001	00-9ihhdBhfGw2Aq2SeDqcFaf
243.267	64.8207	2005.22	um	Nucleus	Nucleus Position	0.000	1.000	458	100000424	100000026	Mock anti-PSPC1-A546 8C-S-PSPC1 V2.00	0	4. Mock and anti-PSPC1-A546_Pos012_S001	00-9ihhdBhfGw2Aq2SeDqcFaf
192.005	118.629	2005.25	um	Nucleus	Nucleus Position	0.000	1.000	459	100000425	100000027	Mock anti-PSPC1-A546 8C-S-PSPC1 V2.00	0	4. Mock and anti-PSPC1-A546_Pos012_S001	00-9ihhdBhfGw2Aq2SeDqcFaf
222.958	65.1865	2005.37	um	Nucleus	Nucleus Position	0.000	1.000	460	100000426	100000028	Mock anti-PSPC1-A546 8C-S-PSPC1 V2.00	0	4. Mock and anti-PSPC1-A546_Pos012_S001	00-9ihhdBhfGw2Aq2SeDqcFaf
180.483	107.73	2005.37	um	Nucleus	Nucleus Position	0.000	1.000	461	100000427	100000029	Mock anti-PSPC1-A546 8C-S-PSPC1 V2.00	0	4. Mock and anti-PSPC1-A546_Pos012_S001	00-9ihhdBhfGw2Aq2SeDqcFaf
95.5506	166.376	2004.69	um	Nucleus	Nucleus Position	0.000	1.000	462	100000428	100000030	Mock anti-PSPC1-A546 8C-S-PSPC1 V2.00	0	4. Mock and anti-PSPC1-A546_Pos012_S001	00-9ihhdBhfGw2Aq2SeDqcFaf
121.752	165.687	2004.97	um	Nucleus	Nucleus Position	0.000	1.000	463	100000429	100000031	Mock anti-PSPC1-A546 8C-S-PSPC1 V2.00	0	4. Mock and anti-PSPC1-A546_Pos012_S001	00-9ihhdBhfGw2Aq2SeDqcFaf
139.569	129.713	2004.95	um	Nucleus	Nucleus Position	0.000	1.000	464	100000430	100000032	Mock anti-PSPC1-A546 8C-S-PSPC1 V2.00	0	4. Mock and anti-PSPC1-A546_Pos012_S001	00-9ihhdBhfGw2Aq2SeDqcFaf
146.647	182.282	2004.96	um	Nucleus	Nucleus Position	0.000	1.000	465	100000431	100000033	Mock anti-PSPC1-A546 8C-S-PSPC1 V2.00	0	4. Mock and anti-PSPC1-A546_Pos012_S001	00-9ihhdBhfGw2Aq2SeDqcFaf
177.294	183.535	2004.98	um	Nucleus	Nucleus Position	0.000	1.000	466	100000432	100000034	Mock anti-PSPC1-A546 8C-S-PSPC1 V2.00	0	4. Mock and anti-PSPC1-A546_Pos012_S001	00-9ihhdBhfGw2Aq2SeDqcFaf
160.247	194.789	2004.97	um	Nucleus	Nucleus Position	0.000	1.000	467	100000433	100000035	Mock anti-PSPC1-A546 8C-S-PSPC1 V2.00	0	4. Mock and anti-PSPC1-A546_Pos012_S001	00-9ihhdBhfGw2Aq2SeDqcFaf
159.297	212.899	2004.94	um	Nucleus	Nucleus Position	0.000	1.000	468	100000434	100000036	Mock anti-PSPC1-A546 8C-S-PSPC1 V2.00	0	4. Mock and anti-PSPC1-A546_Pos012_S001	00-9ihhdBhfGw2Aq2SeDqcFaf
228.055	166.712	2005.17	um	Nucleus	Nucleus Position	0.000	1.000	469	100000435	100000037	Mock anti-PSPC1-A546 8C-S-PSPC1 V2.00	0	4. Mock and anti-PSPC1-A546_Pos012_S001	00-9ihhdBhfGw2Aq2SeDqcFaf
165.924	171.854	2005.13	um	Nucleus	Nucleus Position	0.000	1.000	470	100000436	100000038	Mock anti-PSPC1-A546 8C-S-PSPC1 V2.00	0	4. Mock and anti-PSPC1-A546_Pos012_S001	00-9ihhdBhfGw2Aq2SeDqcFaf
210.21	171.975	2005.31	um	Nucleus	Nucleus Position	0.000	1.000	471	100000437	100000039	Mock anti-PSPC1-A546 8C-S-PSPC1 V2.00	0	4. Mock and anti-PSPC1-A546_Pos012_S001	00-9ihhdBhfGw2Aq2SeDqcFaf
201.256	192.891	2005.09	um	Nucleus	Nucleus Position	0.000	1.000	472	100000438	100000040	Mock anti-PSPC1-A546 8C-S-PSPC1 V2.00	0	4. Mock and anti-PSPC1-A546_Pos012_S001	00-9ihhdBhfGw2Aq2SeDqcFaf
180.263	215.148	2005.15	um	Nucleus	Nucleus Position	0.000	1.000	473	100000439	100000041	Mock anti-PSPC1-A546 8C-S-PSPC1 V2.00	0	4. Mock and anti-PSPC1-A546_Pos012_S001	00-9ihhdBhfGw2Aq2SeDqcFaf
207.652	231.625	2005.15	um	Nucleus	Nucleus Position	0.000	1.000	474	100000440	100000042	Mock anti-PSPC1-A546 8C-S-PSPC1 V2.00	0	4. Mock and anti-PSPC1-A546_Pos012_S001	00-9ihhdBhfGw2Aq2SeDqcFaf
197.707	160.749	2005.35	um	Nucleus	Nucleus Position	0.000	1.000	475	100000441	100000043	Mock anti-PSPC1-A546 8C-S-PSPC1 V2.00	0	4. Mock and anti-PSPC1-A546_Pos012_S001	00-9ihhdBhfGw2Aq2SeDqcFaf
230.08	206.444	2005.39	um	Nucleus	Nucleus Position	0.000	1.000	476	100000442	100000044	Mock anti-PSPC1-A546 8C-S-PSPC1 V2.00	0	4. Mock and anti-PSPC1-A546_Pos012_S001	00-9ihhdBhfGw2Aq2SeDqcFaf
234.505	128.969	2005.83	um	Nucleus	Nucleus Position	0.000	1.000	477	100000443	100000045	Mock anti-PSPC1-A546 8C-S-PSPC1 V2.00	0	4. Mock and anti-PSPC1-A546_Pos012_S001	00-9ihhdBhfGw2Aq2SeDqcFaf
142.729	141.303	2004.46	um	Nucleus	Nucleus Position	0.000	1.000	478	100000444	100000000	Mock anti-PSPC1-A546 8C-S-PSPC1 V2.00	0	4. Mock and anti-PSPC1-A546_Pos013_S001	00-Csf3QuWoET4UcsbqDuXyEM
76.5077	198.73	2004.68	um	Nucleus	Nucleus Position	0.000	1.000	479	100000445	100000001	Mock anti-PSPC1-A546 8C-S-PSPC1 V2.00	0	4. Mock and anti-PSPC1-A546_Pos013_S001	00-Csf3QuWoET4UcsbqDuXyEM
130.569	23.4859	2005.35	um	Nucleus	Nucleus Position	0.000	1.000	480	100000446	100000002	Mock anti-PSPC1-A546 8C-S-PSPC1 V2.00	0	4. Mock and anti-PSPC1-A546_Pos013_S001	00-Csf3QuWoET4UcsbqDuXyEM
122.848	45.5226	2005	um	Nucleus	Nucleus Position	0.000	1.000	481	100000447	100000003	Mock anti-PSPC1-A546 8C-S-PSPC1 V2.00	0	4. Mock and anti-PSPC1-A546_Pos013_S001	00-Csf3QuWoET4UcsbqDuXyEM
100.203	41.294	2005.16	um	Nucleus	Nucleus Position	0.000	1.000	482	100000448	100000004	Mock anti-PSPC1-A546 8C-S-PSPC1 V2.00	0	4. Mock and anti-PSPC1-A546_Pos013_S001	00-Csf3QuWoET4UcsbqDuXyEM
209.534	43.612	2004.91	um	Nucleus	Nucleus Position	0.000	1.000	483	100000449	100000005	Mock anti-PSPC1-A546 8C-S-PSPC1 V2.00	0	4. Mock and anti-PSPC1-A546_Pos013_S001	00-Csf3QuWoET4UcsbqDuXyEM
14.3312	50.0627	2004.5	um	Nucleus	Nucleus Position	0.000	1.000	484	100000450	100000006	Mock anti-PSPC1-A546 8C-S-PSPC1 V2.00	0	4. Mock and anti-PSPC1-A546_Pos013_S001	00-Csf3QuWoET4UcsbqDuXyEM
86.4972	64.2807	2004.78	um	Nucleus	Nucleus Position	0.000	1.000	485	100000451	100000007	Mock anti-PSPC1-A546 8C-S-PSPC1 V2.00	0	4. Mock and anti-PSPC1-A546_Pos013_S001	00-Csf3QuWoET4UcsbqDuXyEM
153.301	58.0015	2004.99	um	Nucleus	Nucleus Position	0.000	1.000	486	100000452	100000008	Mock anti-PSPC1-A546 8C-S-PSPC1 V2.00	0	4. Mock and anti-PSPC1-A546_Pos013_S001	00-Csf3QuWoET4UcsbqDuXyEM
148.929	73.4356	2004.83	um	Nucleus	Nucleus Position	0.000	1.000	487	100000453	100000009	Mock anti-PSPC1-A546 8C-S-PSPC1 V2.00	0	4. Mock and anti-PSPC1-A546_Pos013_S001	00-Csf3QuWoET4UcsbqDuXyEM
41.6523	77.671	2005.04	um	Nucleus	Nucleus Position	0.000	1.000	488	100000454	100000010	Mock anti-PSPC1-A546 8C-S-PSPC1 V2.00	0	4. Mock and anti-PSPC1-A546_Pos013_S001	00-Csf3QuWoET4UcsbqDuXyEM
25.1444	89.7297	2005.17	um	Nucleus	Nucleus Position	0.000	1.000	489	100000455	100000011	Mock anti-PSPC1-A546 8C-S-PSPC1 V2.00	0	4. Mock and anti-PSPC1-A546_Pos013_S001	00-Csf3QuWoET4UcsbqDuXyEM
147.174	97.9278	2004.8	um	Nucleus	Nucleus Position	0.000	1.000	490	100000456	100000012	Mock anti-PSPC1-A546 8C-S-PSPC1 V2.00	0	4. Mock and anti-PSPC1-A546_Pos013_S001	00-Csf3QuWoET4UcsbqDuXyEM
26.4568	114.662	2005.3	um	Nucleus	Nucleus Position	0.000	1.000	491	100000457	100000013	Mock anti-PSPC1-A546 8C-S-PSPC1 V2.00	0	4. Mock and anti-PSPC1-A546_Pos013_S001	00-Csf3QuWoET4UcsbqDuXyEM
3.01938	115.512	2005.21	um	Nucleus	Nucleus Position	0.000	1.000	492	100000458	100000014	Mock anti-PSPC1-A546 8C-S-PSPC1 V2.00	0	4. Mock and anti-PSPC1-A546_Pos013_S001	00-Csf3QuWoET4UcsbqDuXyEM
48.7662	115.979	2005.17	um	Nucleus	Nucleus Position	0.000	1.000	493	100000459	100000015	Mock anti-PSPC1-A546 8C-S-PSPC1 V2.00	0	4. Mock and anti-PSPC1-A546_Pos013_S001	00-Csf3QuWoET4UcsbqDuXyEM
108.491	153.992	2005	um	Nucleus	Nucleus Position	0.000	1.000	494	100000460	100000016	Mock anti-PSPC1-A546 8C-S-PSPC1 V2.00	0	4. Mock and anti-PSPC1-A546_Pos013_S001	00-Csf3QuWoET4UcsbqDuXyEM
57.2004	168.449	2004.55	um	Nucleus	Nucleus Position	0.000	1.000	495	100000461	100000017	Mock anti-PSPC1-A546 8C-S-PSPC1 V2.00	0	4. Mock and anti-PSPC1-A546_Pos013_S001	00-Csf3QuWoET4UcsbqDuXyEM
113.194	170.136	2005	um	Nucleus	Nucleus Position	0.000	1.000	496	100000462	100000018	Mock anti-PSPC1-A546 8C-S-PSPC1 V2.00	0	4. Mock and anti-PSPC1-A546_Pos013_S001	00-Csf3QuWoET4UcsbqDuXyEM
129.177	172.249	2005	um	Nucleus	Nucleus Position	0.000	1.000	497	100000463	100000019	Mock anti-PSPC1-A546 8C-S-PSPC1 V2.00	0	4. Mock and anti-PSPC1-A546_Pos013_S001	00-Csf3QuWoET4UcsbqDuXyEM
85.7884	177.836	2005	um	Nucleus	Nucleus Position	0.000	1.000	498	100000464	100000020	Mock anti-PSPC1-A546 8C-S-PSPC1 V2.00	0	4. Mock and anti-PSPC1-A546_Pos013_S001	00-Csf3QuWoET4UcsbqDuXyEM
11.6211	188.942	2005.06	um	Nucleus	Nucleus Position	0.000	1.000	499	100000465	100000021	Mock anti-PSPC1-A546 8C-S-PSPC1 V2.00	0	4. Mock and anti-PSPC1-A546_Pos013_S001	00-Csf3QuWoET4UcsbqDuXyEM
99.7895	205.503	2005.23	um	Nucleus	Nucleus Position	0.000	1.000	500	100000466	100000022	Mock anti-PSPC1-A546 8C-S-PSPC1 V2.00	0	4. Mock and anti-PSPC1-A546_Pos013_S001	00-Csf3QuWoET4UcsbqDuXyEM
47.3786	207.409	2004.72	um	Nucleus	Nucleus Position	0.000	1.000	501	100000467	100000023	Mock anti-PSPC1-A546 8C-S-PSPC1 V2.00	0	4. Mock and anti-PSPC1-A546_Pos013_S001	00-Csf3QuWoET4UcsbqDuXyEM
126.495	208.869	2004.92	um	Nucleus	Nucleus Position	0.000	1.000	502	100000468	100000024	Mock anti-PSPC1-A546 8C-S-PSPC1 V2.00	0	4. Mock and anti-PSPC1-A546_Pos013_S001	00-Csf3QuWoET4UcsbqDuXyEM
28.6964	235.898	2005.24	um	Nucleus	Nucleus Position	0.000	1.000	503	100000469	100000025	Mock anti-PSPC1-A546 8C-S-PSPC1 V2.00	0	4. Mock and anti-PSPC1-A546_Pos013_S001	00-Csf3QuWoET4UcsbqDuXyEM
40.8079	23.3355	2004.68	um	Nucleus	Nucleus Position	0.000	1.000	504	100000470	100000026	Mock anti-PSPC1-A546 8C-S-PSPC1 V2.00	0	4. Mock and anti-PSPC1-A546_Pos013_S001	00-Csf3QuWoET4UcsbqDuXyEM
4.65248	23.1135	2004.53	um	Nucleus	Nucleus Position	0.000	1.000	506	100000471	100000027	Mock anti-PSPC1-A546 8C-S-PSPC1 V2.00	0	4. Mock and anti-PSPC1-A546_Pos013_S001	00-Csf3QuWoET4UcsbqDuXyEM
191.637	91.2678	2004.65	um	Nucleus	Nucleus Position	0.000	1.000	507	100000472	100000028	Mock anti-PSPC1-A546 8C-S-PSPC1 V2.00	0	4. Mock and anti-PSPC1-A546_Pos013_S001	00-Csf3QuWoET4UcsbqDuXyEM
1.94796	134.966	2004.83	um	Nucleus	Nucleus Position	0.000	1.000	508	100000473	100000029	Mock anti-PSPC1-A546 8C-S-PSPC1 V2.00	0	4. Mock and anti-PSPC1-A546_Pos013_S001	00-Csf3QuWoET4UcsbqDuXyEM
3.60409	162.447	2005	um	Nucleus	Nucleus Position	0.000	1.000	509	100000474	100000030	Mock anti-PSPC1-A546 8C-S-PSPC1 V2.00	0	4. Mock and anti-PSPC1-A546_Pos013_S001	00-Csf3QuWoET4UcsbqDuXyEM
193.196	197.451	2005.22	um	Nucleus	Nucleus Position	0.000	1.000	510	100000475	100000031	Mock anti-PSPC1-A546 8C-S-PSPC1 V2.00	0	4. Mock and anti-PSPC1-A546_Pos013_S001	00-Csf3QuWoET4UcsbqDuXyEM
17.7829	210.977	2004.75	um	Nucleus	Nucleus Position	0.000	1.000	511	100000476	100000032	Mock anti-PSPC1-A546 8C-S-PSPC1 V2.00	0	4. Mock and anti-PSPC1-A546_Pos013_S001	00-Csf3QuWoET4UcsbqDuXyEM
99.6172	226.424	2004.82	um	Nucleus	Nucleus Position	0.000	1.000	512	100000477	100000033	Mock anti-PSPC1-A546 8C-S-PSPC1 V2.00	0	4. Mock and anti-PSPC1-A546_Pos013_S001	00-Csf3QuWoET4UcsbqDuXyEM
49.49	229.426	2005.29	um	Nucleus	Nucleus Position	0.000	1.000	513	100000478	100000034	Mock anti-PSPC1-A546 8C-S-PSPC1 V2.00	0	4. Mock and anti-PSPC1-A546_Pos013_S001	00-Csf3QuWoET4UcsbqDuXyEM
86.3859	30.0502	2004.65	um	Nucleus	Nucleus Position	0.000	1.000	516	100000479	100000035	Mock anti-PSPC1-A546 8C-S-PSPC1 V2.00	0	4. Mock and anti-PSPC1-A546_Pos013_S001	00-Csf3QuWoET4UcsbqDuXyEM
64.5407	42.1731	2004.67	um	Nucleus	Nucleus Position	0.000	1.000	517	100000480	100000036	Mock anti-PSPC1-A546 8C-S-PSPC1 V2.00	0	4. Mock and anti-PSPC1-A546_Pos013_S001	00-Csf3QuWoET4UcsbqDuXyEM
112.896	10.1235	2004.94	um	Nucleus	Nucleus Position	0.000	1.000	518	100000481	100000037	Mock anti-PSPC1-A546 8C-S-PSPC1 V2.00	0	4. Mock and anti-PSPC1-A546_Pos013_S001	00-Csf3QuWoET4UcsbqDuXyEM
37.2966	58.8031	2004.79	um	Nucleus	Nucleus Position	0.000	1.000	519	100000482	100000038	Mock anti-PSPC1-A546 8C-S-PSPC1 V2.00	0	4. Mock and anti-PSPC1-A546_Pos013_S001	00-Csf3QuWoET4UcsbqDuXyEM
113.755	73.0176	2004.99	um	Nucleus	Nucleus Position	0.000	1.000	520	100000483	100000039	Mock anti-PSPC1-A546 8C-S-PSPC1 V2.00	0	4. Mock and anti-PSPC1-A546_Pos013_S001	00-Csf3QuWoET4UcsbqDuXyEM
20.7579	76.0037	2004.91	um	Nucleus	Nucleus Position	0.000	1.000	521	100000484	100000040	Mock anti-PSPC1-A546 8C-S-PSPC1 V2.00	0	4. Mock and anti-PSPC1-A546_Pos013_S001	00-Csf3QuWoET4UcsbqDuXyEM
100.067	98.2849	2004.7	um	Nucleus	Nucleus Position	0.000	1.000	522	100000485	100000041	Mock anti-PSPC1-A546 8C-S-PSPC1 V2.00	0	4. Mock and anti-PSPC1-A546_Pos013_S001	00-Csf3QuWoET4UcsbqDuXyEM
12.6348	96.1602	2005.22	um	Nucleus	Nucleus Position	0.000	1.000	523	100000486	100000042	Mock anti-PSPC1-A546 8C-S-PSPC1 V2.00	0	4. Mock and anti-PSPC1-A546_Pos013_S001	00-Csf3QuWoET4UcsbqDuXyEM
104.841	24.7362	2005.44	um	Nucleus	Nucleus Position	0.000	1.000	524	100000487	100000043	Mock anti-PSPC1-A546 8C-S-PSPC1 V2.00	0	4. Mock and anti-PSPC1-A546_Pos013_S001	00-Csf3QuWoET4UcsbqDuXyEM
158.945	21.9895	2004.46	um	Nucleus	Nucleus Position	0.000	1.000	525	100000488	100000044	Mock anti-PSPC1-A546 8C-S-PSPC1 V2.00	0	4. Mock and anti-PSPC1-A546_Pos013_S001	00-Csf3QuWoET4UcsbqDuXyEM
126.403	65.1504	2004.69	um	Nucleus	Nucleus Position	0.000	1.000	526	100000489	100000045	Mock anti-PSPC1-A546 8C-S-PSPC1 V2.00	0	4. Mock and anti-PSPC1-A546_Pos013_S001	00-Csf3QuWoET4UcsbqDuXyEM
124.368	113.037	2004.42	um	Nucleus	Nucleus Position	0.000	1.000	527	100000490	100000046	Mock anti-PSPC1-A546 8C-S-PSPC1 V2.00	0	4. Mock and anti-PSPC1-A546_Pos013_S001	00-Csf3QuWoET4UcsbqDuXyEM
181.794	8.85819	2004.85	um	Nucleus	Nucleus Position	0.000	1.000	528	100000491	100000047	Mock anti-PSPC1-A546 8C-S-PSPC1 V2.00	0	4. Mock and anti-PSPC1-A546_Pos013_S001	00-Csf3QuWoET4UcsbqDuXyEM
137.875	37.7615	2004.86	um	Nucleus	Nucleus Position	0.000	1.000	529	100000492	100000048	Mock anti-PSPC1-A546 8C-S-PSPC1 V2.00	0	4. Mock and anti-PSPC1-A546_Pos013_S001	00-Csf3QuWoET4UcsbqDuXyEM
170.329	51.2593	2005.05	um	Nucleus	Nucleus Position	0.000	1.000	530	100000493	100000049	Mock anti-PSPC1-A546 8C-S-PSPC1 V2.00	0	4. Mock and anti-PSPC1-A546_Pos013_S001	00-Csf3QuWoET4UcsbqDuXyEM
173.332	73.8559	2005.63	um	Nucleus	Nucleus Position	0.000	1.000	531	100000494	100000050	Mock anti-PSPC1-A546 8C-S-PSPC1 V2.00	0	4. Mock and anti-PSPC1-A546_Pos013_S001	00-Csf3QuWoET4UcsbqDuXyEM
188.213	68.476	2005.64	um	Nucleus	Nucleus Position	0.000	1.000	532	100000495	100000051	Mock anti-PSPC1-A546 8C-S-PSPC1 V2.00	0	4. Mock and anti-PSPC1-A546_Pos013_S001	00-Csf3QuWoET4UcsbqDuXyEM
41.3137	155.889	2004.44	um	Nucleus	Nucleus Position	0.000	1.000	533	100000496	100000052	Mock anti-PSPC1-A546 8C-S-PSPC1 V2.00	0	4. Mock and anti-PSPC1-A546_Pos013_S001	00-Csf3QuWoET4UcsbqDuXyEM
118.173	134.256	2004.98	um	Nucleus	Nucleus Position	0.000	1.000	534	100000497	100000053	Mock anti-PSPC1-A546 8C-S-PSPC1 V2.00	0	4. Mock and anti-PSPC1-A546_Pos013_S001	00-Csf3QuWoET4UcsbqDuXyEM
120.189	186.854	2004.85	um	Nucleus	Nucleus Position	0.000	1.000	535	100000498	100000054	Mock anti-PSPC1-A546 8C-S-PSPC1 V2.00	0	4. Mock and anti-PSPC1-A546_Pos013_S001	00-Csf3QuWoET4UcsbqDuXyEM
23.3823	161.336	2005.04	um	Nucleus	Nucleus Position	0.000	1.000	536	100000499	100000055	Mock anti-PSPC1-A546 8C-S-PSPC1 V2.00	0	4. Mock and anti-PSPC1-A546_Pos013_S001	00-Csf3QuWoET4UcsbqDuXyEM
112.714	205.328	2005.45	um	Nucleus	Nucleus Position	0.000	1.000	537	100000500	100000056	Mock anti-PSPC1-A546 8C-S-PSPC1 V2.00	0	4. Mock and anti-PSPC1-A546_Pos013_S001	00-Csf3QuWoET4UcsbqDuXyEM
174.023	148.248	2004.56	um	Nucleus	Nucleus Position	0.000	1.000	538	100000501	100000057	Mock anti-PSPC1-A546 8C-S-PSPC1 V2.00	0	4. Mock and anti-PSPC1-A546_Pos013_S001	00-Csf3QuWoET4UcsbqDuXyEM
153.198	161.414	2004.64	um	Nucleus	Nucleus Position	0.000	1.000	539	100000502	100000058	Mock anti-PSPC1-A546 8C-S-PSPC1 V2.00	0	4. Mock and anti-PSPC1-A546_Pos013_S001	00-Csf3QuWoET4UcsbqDuXyEM
162.878	182.463	2004.73	um	Nucleus	Nucleus Position	0.000	1.000	540	100000503	100000059	Mock anti-PSPC1-A546 8C-S-PSPC1 V2.00	0	4. Mock and anti-PSPC1-A546_Pos013_S001	00-Csf3QuWoET4UcsbqDuXyEM
135.611	188.01	2004.65	um	Nucleus	Nucleus Position	0.000	1.000	541	100000504	100000060	Mock anti-PSPC1-A546 8C-S-PSPC1 V2.00	0	4. Mock and anti-PSPC1-A546_Pos013_S001	00-Csf3QuWoET4UcsbqDuXyEM
125.831	145.687	2004.93	um	Nucleus	Nucleus Position	0.000	1.000	542	100000505	100000061	Mock anti-PSPC1-A546 8C-S-PSPC1 V2.00	0	4. Mock and anti-PSPC1-A546_Pos013_S001	00-Csf3QuWoET4UcsbqDuXyEM
203.143	172.979	2004.87	um	Nucleus	Nucleus Position	0.000	1.000	543	100000506	100000062	Mock anti-PSPC1-A546 8C-S-PSPC1 V2.00	0	4. Mock and anti-PSPC1-A546_Pos013_S001	00-Csf3QuWoET4UcsbqDuXyEM
155.219	203.929	2004.76	um	Nucleus	Nucleus Position	0.000	1.000	544	100000507	100000063	Mock anti-PSPC1-A546 8C-S-PSPC1 V2.00	0	4. Mock and anti-PSPC1-A546_Pos013_S001	00-Csf3QuWoET4UcsbqDuXyEM
183.558	216.893	2005.08	um	Nucleus	Nucleus Position	0.000	1.000	545	100000508	100000064	Mock anti-PSPC1-A546 8C-S-PSPC1 V2.00	0	4. Mock and anti-PSPC1-A546_Pos013_S001	00-Csf3QuWoET4UcsbqDuXyEM
180.849	185.349	2005.14	um	Nucleus	Nucleus Position	0.000	1.000	546	100000509	100000065	Mock anti-PSPC1-A546 8C-S-PSPC1 V2.00	0	4. Mock and anti-PSPC1-A546_Pos013_S001	00-Csf3QuWoET4UcsbqDuXyEM
168.2	216.506	2005.15	um	Nucleus	Nucleus Position	0.000	1.000	547	100000510	100000066	Mock anti-PSPC1-A546 8C-S-PSPC1 V2.00	0	4. Mock and anti-PSPC1-A546_Pos013_S001	00-Csf3QuWoET4UcsbqDuXyEM
171.74	238.513	2005.28	um	Nucleus	Nucleus Position	0.000	1.000	548	100000511	100000067	Mock anti-PSPC1-A546 8C-S-PSPC1 V2.00	0	4. Mock and anti-PSPC1-A546_Pos013_S001	00-Csf3QuWoET4UcsbqDuXyEM
155.904	220.078	2005.44	um	Nucleus	Nucleus Position	0.000	1.000	549	100000512	100000068	Mock anti-PSPC1-A546 8C-S-PSPC1 V2.00	0	4. Mock and anti-PSPC1-A546_Pos013_S001	00-Csf3QuWoET4UcsbqDuXyEM
184.83	233.629	2005.36	um	Nucleus	Nucleus Position	0.000	1.000	550	100000513	100000069	Mock anti-PSPC1-A546 8C-S-PSPC1 V2.00	0	4. Mock and anti-PSPC1-A546_Pos013_S001	00-Csf3QuWoET4UcsbqDuXyEM
126.295	243.393	2005.46	um	Nucleus	Nucleus Position	0.000	1.000	551	100000514	100000070	Mock anti-PSPC1-A546 8C-S-PSPC1 V2.00	0	4. Mock and anti-PSPC1-A546_Pos013_S001	00-Csf3QuWoET4UcsbqDuXyEM
129.084	232.655	2005.88	um	Nucleus	Nucleus Position	0.000	1.000	552	100000515	100000071	Mock anti-PSPC1-A546 8C-S-PSPC1 V2.00	0	4. Mock and anti-PSPC1-A546_Pos013_S001	00-Csf3QuWoET4UcsbqDuXyEM
175.404	117.296	2004.39	um	Nucleus	Nucleus Position	0.000	1.000	553	100000516	100000000	Mock anti-PSPC1-A546 8C-S-PSPC1 V2.00	0	4. Mock and anti-PSPC1-A546_Pos014_S001	00-ud96txB4aMwC67eozBvbQb
184.587	144.247	2004.27	um	Nucleus	Nucleus Position	0.000	1.000	554	100000517	100000001	Mock anti-PSPC1-A546 8C-S-PSPC1 V2.00	0	4. Mock and anti-PSPC1-A546_Pos014_S001	00-ud96txB4aMwC67eozBvbQb
224.312	32.0271	2004.3	um	Nucleus	Nucleus Position	0.000	1.000	555	100000518	100000002	Mock anti-PSPC1-A546 8C-S-PSPC1 V2.00	0	4. Mock and anti-PSPC1-A546_Pos014_S001	00-ud96txB4aMwC67eozBvbQb
8.82299	40.044	2004.3	um	Nucleus	Nucleus Position	0.000	1.000	556	100000519	100000003	Mock anti-PSPC1-A546 8C-S-PSPC1 V2.00	0	4. Mock and anti-PSPC1-A546_Pos014_S001	00-ud96txB4aMwC67eozBvbQb
235.492	61.6439	2004.48	um	Nucleus	Nucleus Position	0.000	1.000	557	100000520	100000004	Mock anti-PSPC1-A546 8C-S-PSPC1 V2.00	0	4. Mock and anti-PSPC1-A546_Pos014_S001	00-ud96txB4aMwC67eozBvbQb
189.538	73.6388	2004.09	um	Nucleus	Nucleus Position	0.000	1.000	558	100000521	100000005	Mock anti-PSPC1-A546 8C-S-PSPC1 V2.00	0	4. Mock and anti-PSPC1-A546_Pos014_S001	00-ud96txB4aMwC67eozBvbQb
220.886	96.3356	2005.08	um	Nucleus	Nucleus Position	0.000	1.000	559	100000522	100000006	Mock anti-PSPC1-A546 8C-S-PSPC1 V2.00	0	4. Mock and anti-PSPC1-A546_Pos014_S001	00-ud96txB4aMwC67eozBvbQb
196.131	112.19	2004.33	um	Nucleus	Nucleus Position	0.000	1.000	560	100000523	100000007	Mock anti-PSPC1-A546 8C-S-PSPC1 V2.00	0	4. Mock and anti-PSPC1-A546_Pos014_S001	00-ud96txB4aMwC67eozBvbQb
226.117	110.479	2005.13	um	Nucleus	Nucleus Position	0.000	1.000	561	100000524	100000008	Mock anti-PSPC1-A546 8C-S-PSPC1 V2.00	0	4. Mock and anti-PSPC1-A546_Pos014_S001	00-ud96txB4aMwC67eozBvbQb
242.318	114.645	2005.27	um	Nucleus	Nucleus Position	0.000	1.000	562	100000525	100000009	Mock anti-PSPC1-A546 8C-S-PSPC1 V2.00	0	4. Mock and anti-PSPC1-A546_Pos014_S001	00-ud96txB4aMwC67eozBvbQb
211.511	148.007	2004.84	um	Nucleus	Nucleus Position	0.000	1.000	563	100000526	100000010	Mock anti-PSPC1-A546 8C-S-PSPC1 V2.00	0	4. Mock and anti-PSPC1-A546_Pos014_S001	00-ud96txB4aMwC67eozBvbQb
222.935	167.84	2004.72	um	Nucleus	Nucleus Position	0.000	1.000	564	100000527	100000011	Mock anti-PSPC1-A546 8C-S-PSPC1 V2.00	0	4. Mock and anti-PSPC1-A546_Pos014_S001	00-ud96txB4aMwC67eozBvbQb
186.151	174.376	2004.34	um	Nucleus	Nucleus Position	0.000	1.000	565	100000528	100000012	Mock anti-PSPC1-A546 8C-S-PSPC1 V2.00	0	4. Mock and anti-PSPC1-A546_Pos014_S001	00-ud96txB4aMwC67eozBvbQb
203.618	190.405	2004.73	um	Nucleus	Nucleus Position	0.000	1.000	566	100000529	100000013	Mock anti-PSPC1-A546 8C-S-PSPC1 V2.00	0	4. Mock and anti-PSPC1-A546_Pos014_S001	00-ud96txB4aMwC67eozBvbQb
234.948	190.482	2004.79	um	Nucleus	Nucleus Position	0.000	1.000	567	100000530	100000014	Mock anti-PSPC1-A546 8C-S-PSPC1 V2.00	0	4. Mock and anti-PSPC1-A546_Pos014_S001	00-ud96txB4aMwC67eozBvbQb
226.341	208.56	2004.53	um	Nucleus	Nucleus Position	0.000	1.000	568	100000531	100000015	Mock anti-PSPC1-A546 8C-S-PSPC1 V2.00	0	4. Mock and anti-PSPC1-A546_Pos014_S001	00-ud96txB4aMwC67eozBvbQb
242.233	235.069	2005.01	um	Nucleus	Nucleus Position	0.000	1.000	569	100000532	100000016	Mock anti-PSPC1-A546 8C-S-PSPC1 V2.00	0	4. Mock and anti-PSPC1-A546_Pos014_S001	00-ud96txB4aMwC67eozBvbQb
239.904	92.9712	2005.45	um	Nucleus	Nucleus Position	0.000	1.000	571	100000533	100000017	Mock anti-PSPC1-A546 8C-S-PSPC1 V2.00	0	4. Mock and anti-PSPC1-A546_Pos014_S001	00-ud96txB4aMwC67eozBvbQb
240.133	132.21	2004.92	um	Nucleus	Nucleus Position	0.000	1.000	572	100000534	100000018	Mock anti-PSPC1-A546 8C-S-PSPC1 V2.00	0	4. Mock and anti-PSPC1-A546_Pos014_S001	00-ud96txB4aMwC67eozBvbQb
243.501	161.195	2005.03	um	Nucleus	Nucleus Position	0.000	1.000	573	100000535	100000019	Mock anti-PSPC1-A546 8C-S-PSPC1 V2.00	0	4. Mock and anti-PSPC1-A546_Pos014_S001	00-ud96txB4aMwC67eozBvbQb
225.966	237.56	2004.52	um	Nucleus	Nucleus Position	0.000	1.000	574	100000536	100000020	Mock anti-PSPC1-A546 8C-S-PSPC1 V2.00	0	4. Mock and anti-PSPC1-A546_Pos014_S001	00-ud96txB4aMwC67eozBvbQb
179.94	59.89	2004.98	um	Nucleus	Nucleus Position	0.000	1.000	575	100000537	100000021	Mock anti-PSPC1-A546 8C-S-PSPC1 V2.00	0	4. Mock and anti-PSPC1-A546_Pos014_S001	00-ud96txB4aMwC67eozBvbQb
165.217	67.7206	2004.97	um	Nucleus	Nucleus Position	0.000	1.000	576	100000538	100000022	Mock anti-PSPC1-A546 8C-S-PSPC1 V2.00	0	4. Mock and anti-PSPC1-A546_Pos014_S001	00-ud96txB4aMwC67eozBvbQb
68.1612	143.13	2007.16	um	Nucleus	Nucleus Position	0.000	1.000	577	100000539	100000000	Mock anti-PSPC1-A546 8C-S-PSPC1 V2.00	0	4. Mock and anti-PSPC1-A546_Pos016_S001	00-fQCkxaLPztRnvHezoKNs5o
196.533	180.811	2007.49	um	Nucleus	Nucleus Position	0.000	1.000	578	100000540	100000001	Mock anti-PSPC1-A546 8C-S-PSPC1 V2.00	0	4. Mock and anti-PSPC1-A546_Pos016_S001	00-fQCkxaLPztRnvHezoKNs5o
89.5238	81.8743	2007.29	um	Nucleus	Nucleus Position	0.000	1.000	579	100000541	100000002	Mock anti-PSPC1-A546 8C-S-PSPC1 V2.00	0	4. Mock and anti-PSPC1-A546_Pos016_S001	00-fQCkxaLPztRnvHezoKNs5o
70.5499	125.276	2007.22	um	Nucleus	Nucleus Position	0.000	1.000	580	100000542	100000003	Mock anti-PSPC1-A546 8C-S-PSPC1 V2.00	0	4. Mock and anti-PSPC1-A546_Pos016_S001	00-fQCkxaLPztRnvHezoKNs5o
20.7354	37.4528	2007.35	um	Nucleus	Nucleus Position	0.000	1.000	582	100000543	100000004	Mock anti-PSPC1-A546 8C-S-PSPC1 V2.00	0	4. Mock and anti-PSPC1-A546_Pos016_S001	00-fQCkxaLPztRnvHezoKNs5o
54.5332	53.2363	2007.26	um	Nucleus	Nucleus Position	0.000	1.000	583	100000544	100000005	Mock anti-PSPC1-A546 8C-S-PSPC1 V2.00	0	4. Mock and anti-PSPC1-A546_Pos016_S001	00-fQCkxaLPztRnvHezoKNs5o
6.82114	67.8626	2007.35	um	Nucleus	Nucleus Position	0.000	1.000	584	100000545	100000006	Mock anti-PSPC1-A546 8C-S-PSPC1 V2.00	0	4. Mock and anti-PSPC1-A546_Pos016_S001	00-fQCkxaLPztRnvHezoKNs5o
48.3193	92.2529	2007.47	um	Nucleus	Nucleus Position	0.000	1.000	585	100000546	100000007	Mock anti-PSPC1-A546 8C-S-PSPC1 V2.00	0	4. Mock and anti-PSPC1-A546_Pos016_S001	00-fQCkxaLPztRnvHezoKNs5o
54.531	133.864	2007.45	um	Nucleus	Nucleus Position	0.000	1.000	588	100000547	100000008	Mock anti-PSPC1-A546 8C-S-PSPC1 V2.00	0	4. Mock and anti-PSPC1-A546_Pos016_S001	00-fQCkxaLPztRnvHezoKNs5o
35.6157	182.37	2007.35	um	Nucleus	Nucleus Position	0.000	1.000	590	100000548	100000009	Mock anti-PSPC1-A546 8C-S-PSPC1 V2.00	0	4. Mock and anti-PSPC1-A546_Pos016_S001	00-fQCkxaLPztRnvHezoKNs5o
76.4093	180.81	2007.39	um	Nucleus	Nucleus Position	0.000	1.000	591	100000549	100000010	Mock anti-PSPC1-A546 8C-S-PSPC1 V2.00	0	4. Mock and anti-PSPC1-A546_Pos016_S001	00-fQCkxaLPztRnvHezoKNs5o
57.9378	186.004	2007.43	um	Nucleus	Nucleus Position	0.000	1.000	592	100000550	100000011	Mock anti-PSPC1-A546 8C-S-PSPC1 V2.00	0	4. Mock and anti-PSPC1-A546_Pos016_S001	00-fQCkxaLPztRnvHezoKNs5o
133.184	196.437	2007.4	um	Nucleus	Nucleus Position	0.000	1.000	593	100000551	100000012	Mock anti-PSPC1-A546 8C-S-PSPC1 V2.00	0	4. Mock and anti-PSPC1-A546_Pos016_S001	00-fQCkxaLPztRnvHezoKNs5o
108.518	202.529	2007.36	um	Nucleus	Nucleus Position	0.000	1.000	594	100000552	100000013	Mock anti-PSPC1-A546 8C-S-PSPC1 V2.00	0	4. Mock and anti-PSPC1-A546_Pos016_S001	00-fQCkxaLPztRnvHezoKNs5o
144.858	222.022	2007.5	um	Nucleus	Nucleus Position	0.000	1.000	596	100000553	100000014	Mock anti-PSPC1-A546 8C-S-PSPC1 V2.00	0	4. Mock and anti-PSPC1-A546_Pos016_S001	00-fQCkxaLPztRnvHezoKNs5o
105.698	224.479	2007.43	um	Nucleus	Nucleus Position	0.000	1.000	597	100000554	100000015	Mock anti-PSPC1-A546 8C-S-PSPC1 V2.00	0	4. Mock and anti-PSPC1-A546_Pos016_S001	00-fQCkxaLPztRnvHezoKNs5o
40.4454	236.363	2007.46	um	Nucleus	Nucleus Position	0.000	1.000	598	100000555	100000016	Mock anti-PSPC1-A546 8C-S-PSPC1 V2.00	0	4. Mock and anti-PSPC1-A546_Pos016_S001	00-fQCkxaLPztRnvHezoKNs5o
237.952	237.721	2007.59	um	Nucleus	Nucleus Position	0.000	1.000	600	100000556	100000017	Mock anti-PSPC1-A546 8C-S-PSPC1 V2.00	0	4. Mock and anti-PSPC1-A546_Pos016_S001	00-fQCkxaLPztRnvHezoKNs5o
80.0933	227	2007.4	um	Nucleus	Nucleus Position	0.000	1.000	602	100000557	100000018	Mock anti-PSPC1-A546 8C-S-PSPC1 V2.00	0	4. Mock and anti-PSPC1-A546_Pos016_S001	00-fQCkxaLPztRnvHezoKNs5o
74.046	241.026	2007.52	um	Nucleus	Nucleus Position	0.000	1.000	603	100000558	100000019	Mock anti-PSPC1-A546 8C-S-PSPC1 V2.00	0	4. Mock and anti-PSPC1-A546_Pos016_S001	00-fQCkxaLPztRnvHezoKNs5o
109.274	146.454	2007.06	um	Nucleus	Nucleus Position	0.000	1.000	604	100000559	100000000	Mock anti-PSPC1-A546 8C-S-PSPC1 V2.00	0	4. Mock and anti-PSPC1-A546_Pos017_S001	00-BNR3xWHN5pxa99ryKyPimB
90.1819	95.0357	2006.88	um	Nucleus	Nucleus Position	0.000	1.000	605	100000560	100000001	Mock anti-PSPC1-A546 8C-S-PSPC1 V2.00	0	4. Mock and anti-PSPC1-A546_Pos017_S001	00-BNR3xWHN5pxa99ryKyPimB
85.4621	110.325	2007.1	um	Nucleus	Nucleus Position	0.000	1.000	606	100000561	100000002	Mock anti-PSPC1-A546 8C-S-PSPC1 V2.00	0	4. Mock and anti-PSPC1-A546_Pos017_S001	00-BNR3xWHN5pxa99ryKyPimB
64.1153	37.7162	2007.04	um	Nucleus	Nucleus Position	0.000	1.000	607	100000562	100000003	Mock anti-PSPC1-A546 8C-S-PSPC1 V2.00	0	4. Mock and anti-PSPC1-A546_Pos017_S001	00-BNR3xWHN5pxa99ryKyPimB
190.886	82.0896	2007.25	um	Nucleus	Nucleus Position	0.000	1.000	608	100000563	100000004	Mock anti-PSPC1-A546 8C-S-PSPC1 V2.00	0	4. Mock and anti-PSPC1-A546_Pos017_S001	00-BNR3xWHN5pxa99ryKyPimB
45.8159	54.9135	2007.07	um	Nucleus	Nucleus Position	0.000	1.000	609	100000564	100000005	Mock anti-PSPC1-A546 8C-S-PSPC1 V2.00	0	4. Mock and anti-PSPC1-A546_Pos017_S001	00-BNR3xWHN5pxa99ryKyPimB
150.04	76.5069	2007.14	um	Nucleus	Nucleus Position	0.000	1.000	610	100000565	100000006	Mock anti-PSPC1-A546 8C-S-PSPC1 V2.00	0	4. Mock and anti-PSPC1-A546_Pos017_S001	00-BNR3xWHN5pxa99ryKyPimB
68.2975	62.0872	2007.05	um	Nucleus	Nucleus Position	0.000	1.000	611	100000566	100000007	Mock anti-PSPC1-A546 8C-S-PSPC1 V2.00	0	4. Mock and anti-PSPC1-A546_Pos017_S001	00-BNR3xWHN5pxa99ryKyPimB
40.935	73.8184	2007.14	um	Nucleus	Nucleus Position	0.000	1.000	612	100000567	100000008	Mock anti-PSPC1-A546 8C-S-PSPC1 V2.00	0	4. Mock and anti-PSPC1-A546_Pos017_S001	00-BNR3xWHN5pxa99ryKyPimB
58.1641	71.7405	2007.13	um	Nucleus	Nucleus Position	0.000	1.000	613	100000568	100000009	Mock anti-PSPC1-A546 8C-S-PSPC1 V2.00	0	4. Mock and anti-PSPC1-A546_Pos017_S001	00-BNR3xWHN5pxa99ryKyPimB
63.2887	92.924	2007.07	um	Nucleus	Nucleus Position	0.000	1.000	614	100000569	100000010	Mock anti-PSPC1-A546 8C-S-PSPC1 V2.00	0	4. Mock and anti-PSPC1-A546_Pos017_S001	00-BNR3xWHN5pxa99ryKyPimB
47.3381	98.1147	2007.11	um	Nucleus	Nucleus Position	0.000	1.000	615	100000570	100000011	Mock anti-PSPC1-A546 8C-S-PSPC1 V2.00	0	4. Mock and anti-PSPC1-A546_Pos017_S001	00-BNR3xWHN5pxa99ryKyPimB
155.774	110.132	2007.11	um	Nucleus	Nucleus Position	0.000	1.000	616	100000571	100000012	Mock anti-PSPC1-A546 8C-S-PSPC1 V2.00	0	4. Mock and anti-PSPC1-A546_Pos017_S001	00-BNR3xWHN5pxa99ryKyPimB
114.355	109.852	2007.06	um	Nucleus	Nucleus Position	0.000	1.000	617	100000572	100000013	Mock anti-PSPC1-A546 8C-S-PSPC1 V2.00	0	4. Mock and anti-PSPC1-A546_Pos017_S001	00-BNR3xWHN5pxa99ryKyPimB
175.647	113.895	2007.2	um	Nucleus	Nucleus Position	0.000	1.000	618	100000573	100000014	Mock anti-PSPC1-A546 8C-S-PSPC1 V2.00	0	4. Mock and anti-PSPC1-A546_Pos017_S001	00-BNR3xWHN5pxa99ryKyPimB
126.145	125.914	2007.07	um	Nucleus	Nucleus Position	0.000	1.000	619	100000574	100000015	Mock anti-PSPC1-A546 8C-S-PSPC1 V2.00	0	4. Mock and anti-PSPC1-A546_Pos017_S001	00-BNR3xWHN5pxa99ryKyPimB
147.197	137.223	2007.08	um	Nucleus	Nucleus Position	0.000	1.000	620	100000575	100000016	Mock anti-PSPC1-A546 8C-S-PSPC1 V2.00	0	4. Mock and anti-PSPC1-A546_Pos017_S001	00-BNR3xWHN5pxa99ryKyPimB
66.5444	140.89	2007.05	um	Nucleus	Nucleus Position	0.000	1.000	621	100000576	100000017	Mock anti-PSPC1-A546 8C-S-PSPC1 V2.00	0	4. Mock and anti-PSPC1-A546_Pos017_S001	00-BNR3xWHN5pxa99ryKyPimB
22.3032	179.883	2007.41	um	Nucleus	Nucleus Position	0.000	1.000	622	100000577	100000018	Mock anti-PSPC1-A546 8C-S-PSPC1 V2.00	0	4. Mock and anti-PSPC1-A546_Pos017_S001	00-BNR3xWHN5pxa99ryKyPimB
79.9723	233.663	2007.11	um	Nucleus	Nucleus Position	0.000	1.000	623	100000578	100000019	Mock anti-PSPC1-A546 8C-S-PSPC1 V2.00	0	4. Mock and anti-PSPC1-A546_Pos017_S001	00-BNR3xWHN5pxa99ryKyPimB
113.748	14.3456	2007.11	um	Nucleus	Nucleus Position	0.000	1.000	624	100000579	100000020	Mock anti-PSPC1-A546 8C-S-PSPC1 V2.00	0	4. Mock and anti-PSPC1-A546_Pos017_S001	00-BNR3xWHN5pxa99ryKyPimB
47.3371	13.8113	2007.11	um	Nucleus	Nucleus Position	0.000	1.000	625	100000580	100000021	Mock anti-PSPC1-A546 8C-S-PSPC1 V2.00	0	4. Mock and anti-PSPC1-A546_Pos017_S001	00-BNR3xWHN5pxa99ryKyPimB
180.411	35.2807	2007.22	um	Nucleus	Nucleus Position	0.000	1.000	626	100000581	100000022	Mock anti-PSPC1-A546 8C-S-PSPC1 V2.00	0	4. Mock and anti-PSPC1-A546_Pos017_S001	00-BNR3xWHN5pxa99ryKyPimB
201.993	38.2803	2007.12	um	Nucleus	Nucleus Position	0.000	1.000	627	100000582	100000023	Mock anti-PSPC1-A546 8C-S-PSPC1 V2.00	0	4. Mock and anti-PSPC1-A546_Pos017_S001	00-BNR3xWHN5pxa99ryKyPimB
23.0438	41.667	2007.25	um	Nucleus	Nucleus Position	0.000	1.000	628	100000583	100000024	Mock anti-PSPC1-A546 8C-S-PSPC1 V2.00	0	4. Mock and anti-PSPC1-A546_Pos017_S001	00-BNR3xWHN5pxa99ryKyPimB
26.6	101.142	2007.13	um	Nucleus	Nucleus Position	0.000	1.000	629	100000584	100000025	Mock anti-PSPC1-A546 8C-S-PSPC1 V2.00	0	4. Mock and anti-PSPC1-A546_Pos017_S001	00-BNR3xWHN5pxa99ryKyPimB
161.111	130.601	2007.13	um	Nucleus	Nucleus Position	0.000	1.000	631	100000585	100000026	Mock anti-PSPC1-A546 8C-S-PSPC1 V2.00	0	4. Mock and anti-PSPC1-A546_Pos017_S001	00-BNR3xWHN5pxa99ryKyPimB
190.038	153.859	2007.27	um	Nucleus	Nucleus Position	0.000	1.000	632	100000586	100000027	Mock anti-PSPC1-A546 8C-S-PSPC1 V2.00	0	4. Mock and anti-PSPC1-A546_Pos017_S001	00-BNR3xWHN5pxa99ryKyPimB
209.237	147.025	2007.3	um	Nucleus	Nucleus Position	0.000	1.000	635	100000587	100000028	Mock anti-PSPC1-A546 8C-S-PSPC1 V2.00	0	4. Mock and anti-PSPC1-A546_Pos017_S001	00-BNR3xWHN5pxa99ryKyPimB
134.665	182.616	2007.23	um	Nucleus	Nucleus Position	0.000	1.000	636	100000588	100000029	Mock anti-PSPC1-A546 8C-S-PSPC1 V2.00	0	4. Mock and anti-PSPC1-A546_Pos017_S001	00-BNR3xWHN5pxa99ryKyPimB
123.476	196.193	2007.21	um	Nucleus	Nucleus Position	0.000	1.000	637	100000589	100000030	Mock anti-PSPC1-A546 8C-S-PSPC1 V2.00	0	4. Mock and anti-PSPC1-A546_Pos017_S001	00-BNR3xWHN5pxa99ryKyPimB
11.7495	196.678	2007.14	um	Nucleus	Nucleus Position	0.000	1.000	638	100000590	100000031	Mock anti-PSPC1-A546 8C-S-PSPC1 V2.00	0	4. Mock and anti-PSPC1-A546_Pos017_S001	00-BNR3xWHN5pxa99ryKyPimB
193.455	205.286	2007.29	um	Nucleus	Nucleus Position	0.000	1.000	639	100000591	100000032	Mock anti-PSPC1-A546 8C-S-PSPC1 V2.00	0	4. Mock and anti-PSPC1-A546_Pos017_S001	00-BNR3xWHN5pxa99ryKyPimB
218.744	203.213	2007.24	um	Nucleus	Nucleus Position	0.000	1.000	640	100000592	100000033	Mock anti-PSPC1-A546 8C-S-PSPC1 V2.00	0	4. Mock and anti-PSPC1-A546_Pos017_S001	00-BNR3xWHN5pxa99ryKyPimB
169.904	209.02	2007.37	um	Nucleus	Nucleus Position	0.000	1.000	641	100000593	100000034	Mock anti-PSPC1-A546 8C-S-PSPC1 V2.00	0	4. Mock and anti-PSPC1-A546_Pos017_S001	00-BNR3xWHN5pxa99ryKyPimB
47.5288	218.368	2007.24	um	Nucleus	Nucleus Position	0.000	1.000	642	100000594	100000035	Mock anti-PSPC1-A546 8C-S-PSPC1 V2.00	0	4. Mock and anti-PSPC1-A546_Pos017_S001	00-BNR3xWHN5pxa99ryKyPimB
105.332	240.711	2007.26	um	Nucleus	Nucleus Position	0.000	1.000	643	100000595	100000036	Mock anti-PSPC1-A546 8C-S-PSPC1 V2.00	0	4. Mock and anti-PSPC1-A546_Pos017_S001	00-BNR3xWHN5pxa99ryKyPimB
203.864	10.9218	2007.31	um	Nucleus	Nucleus Position	0.000	1.000	644	100000596	100000037	Mock anti-PSPC1-A546 8C-S-PSPC1 V2.00	0	4. Mock and anti-PSPC1-A546_Pos017_S001	00-BNR3xWHN5pxa99ryKyPimB
235.018	26.818	2007.32	um	Nucleus	Nucleus Position	0.000	1.000	645	100000597	100000038	Mock anti-PSPC1-A546 8C-S-PSPC1 V2.00	0	4. Mock and anti-PSPC1-A546_Pos017_S001	00-BNR3xWHN5pxa99ryKyPimB
212.011	62.2643	2007.32	um	Nucleus	Nucleus Position	0.000	1.000	647	100000598	100000039	Mock anti-PSPC1-A546 8C-S-PSPC1 V2.00	0	4. Mock and anti-PSPC1-A546_Pos017_S001	00-BNR3xWHN5pxa99ryKyPimB
207.855	113.829	2007.41	um	Nucleus	Nucleus Position	0.000	1.000	649	100000599	100000040	Mock anti-PSPC1-A546 8C-S-PSPC1 V2.00	0	4. Mock and anti-PSPC1-A546_Pos017_S001	00-BNR3xWHN5pxa99ryKyPimB
214.271	180.407	2007.29	um	Nucleus	Nucleus Position	0.000	1.000	650	100000600	100000041	Mock anti-PSPC1-A546 8C-S-PSPC1 V2.00	0	4. Mock and anti-PSPC1-A546_Pos017_S001	00-BNR3xWHN5pxa99ryKyPimB
203.062	226.119	2007.35	um	Nucleus	Nucleus Position	0.000	1.000	653	100000601	100000042	Mock anti-PSPC1-A546 8C-S-PSPC1 V2.00	0	4. Mock and anti-PSPC1-A546_Pos017_S001	00-BNR3xWHN5pxa99ryKyPimB
63.3477	118.688	2007.28	um	Nucleus	Nucleus Position	0.000	1.000	654	100000602	100000043	Mock anti-PSPC1-A546 8C-S-PSPC1 V2.00	0	4. Mock and anti-PSPC1-A546_Pos017_S001	00-BNR3xWHN5pxa99ryKyPimB
95.4394	121.84	2007.2	um	Nucleus	Nucleus Position	0.000	1.000	655	100000603	100000044	Mock anti-PSPC1-A546 8C-S-PSPC1 V2.00	0	4. Mock and anti-PSPC1-A546_Pos017_S001	00-BNR3xWHN5pxa99ryKyPimB
40.6537	125.849	2007.24	um	Nucleus	Nucleus Position	0.000	1.000	656	100000604	100000045	Mock anti-PSPC1-A546 8C-S-PSPC1 V2.00	0	4. Mock and anti-PSPC1-A546_Pos017_S001	00-BNR3xWHN5pxa99ryKyPimB
86.334	130.622	2007.17	um	Nucleus	Nucleus Position	0.000	1.000	657	100000605	100000046	Mock anti-PSPC1-A546 8C-S-PSPC1 V2.00	0	4. Mock and anti-PSPC1-A546_Pos017_S001	00-BNR3xWHN5pxa99ryKyPimB
47.9247	159.861	2007.39	um	Nucleus	Nucleus Position	0.000	1.000	658	100000606	100000047	Mock anti-PSPC1-A546 8C-S-PSPC1 V2.00	0	4. Mock and anti-PSPC1-A546_Pos017_S001	00-BNR3xWHN5pxa99ryKyPimB
80.8313	163.468	2007.19	um	Nucleus	Nucleus Position	0.000	1.000	659	100000607	100000048	Mock anti-PSPC1-A546 8C-S-PSPC1 V2.00	0	4. Mock and anti-PSPC1-A546_Pos017_S001	00-BNR3xWHN5pxa99ryKyPimB
64.6693	175.67	2007.21	um	Nucleus	Nucleus Position	0.000	1.000	660	100000608	100000049	Mock anti-PSPC1-A546 8C-S-PSPC1 V2.00	0	4. Mock and anti-PSPC1-A546_Pos017_S001	00-BNR3xWHN5pxa99ryKyPimB
62.9853	191.725	2007.18	um	Nucleus	Nucleus Position	0.000	1.000	661	100000609	100000050	Mock anti-PSPC1-A546 8C-S-PSPC1 V2.00	0	4. Mock and anti-PSPC1-A546_Pos017_S001	00-BNR3xWHN5pxa99ryKyPimB
83.9156	193.98	2007.05	um	Nucleus	Nucleus Position	0.000	1.000	662	100000610	100000051	Mock anti-PSPC1-A546 8C-S-PSPC1 V2.00	0	4. Mock and anti-PSPC1-A546_Pos017_S001	00-BNR3xWHN5pxa99ryKyPimB
28.8805	209.998	2007.34	um	Nucleus	Nucleus Position	0.000	1.000	663	100000611	100000052	Mock anti-PSPC1-A546 8C-S-PSPC1 V2.00	0	4. Mock and anti-PSPC1-A546_Pos017_S001	00-BNR3xWHN5pxa99ryKyPimB
110.276	212.397	2007.23	um	Nucleus	Nucleus Position	0.000	1.000	664	100000612	100000053	Mock anti-PSPC1-A546 8C-S-PSPC1 V2.00	0	4. Mock and anti-PSPC1-A546_Pos017_S001	00-BNR3xWHN5pxa99ryKyPimB
98.4559	214.191	2007.31	um	Nucleus	Nucleus Position	0.000	1.000	665	100000613	100000054	Mock anti-PSPC1-A546 8C-S-PSPC1 V2.00	0	4. Mock and anti-PSPC1-A546_Pos017_S001	00-BNR3xWHN5pxa99ryKyPimB
72.0986	215.67	2007.29	um	Nucleus	Nucleus Position	0.000	1.000	666	100000614	100000055	Mock anti-PSPC1-A546 8C-S-PSPC1 V2.00	0	4. Mock and anti-PSPC1-A546_Pos017_S001	00-BNR3xWHN5pxa99ryKyPimB
9.59466	224.671	2007.28	um	Nucleus	Nucleus Position	0.000	1.000	667	100000615	100000056	Mock anti-PSPC1-A546 8C-S-PSPC1 V2.00	0	4. Mock and anti-PSPC1-A546_Pos017_S001	00-BNR3xWHN5pxa99ryKyPimB
25.9742	224.395	2007.32	um	Nucleus	Nucleus Position	0.000	1.000	668	100000616	100000057	Mock anti-PSPC1-A546 8C-S-PSPC1 V2.00	0	4. Mock and anti-PSPC1-A546_Pos017_S001	00-BNR3xWHN5pxa99ryKyPimB
55.7271	234.302	2007.32	um	Nucleus	Nucleus Position	0.000	1.000	669	100000617	100000058	Mock anti-PSPC1-A546 8C-S-PSPC1 V2.00	0	4. Mock and anti-PSPC1-A546_Pos017_S001	00-BNR3xWHN5pxa99ryKyPimB
179.989	171.994	2007.23	um	Nucleus	Nucleus Position	0.000	1.000	670	100000618	100000059	Mock anti-PSPC1-A546 8C-S-PSPC1 V2.00	0	4. Mock and anti-PSPC1-A546_Pos017_S001	00-BNR3xWHN5pxa99ryKyPimB
159.901	176.845	2007.34	um	Nucleus	Nucleus Position	0.000	1.000	671	100000619	100000060	Mock anti-PSPC1-A546 8C-S-PSPC1 V2.00	0	4. Mock and anti-PSPC1-A546_Pos017_S001	00-BNR3xWHN5pxa99ryKyPimB
155.354	192.583	2007.3	um	Nucleus	Nucleus Position	0.000	1.000	672	100000620	100000061	Mock anti-PSPC1-A546 8C-S-PSPC1 V2.00	0	4. Mock and anti-PSPC1-A546_Pos017_S001	00-BNR3xWHN5pxa99ryKyPimB
145.228	215.911	2007.31	um	Nucleus	Nucleus Position	0.000	1.000	673	100000621	100000062	Mock anti-PSPC1-A546 8C-S-PSPC1 V2.00	0	4. Mock and anti-PSPC1-A546_Pos017_S001	00-BNR3xWHN5pxa99ryKyPimB
134.595	232.528	2007.25	um	Nucleus	Nucleus Position	0.000	1.000	674	100000622	100000063	Mock anti-PSPC1-A546 8C-S-PSPC1 V2.00	0	4. Mock and anti-PSPC1-A546_Pos017_S001	00-BNR3xWHN5pxa99ryKyPimB
13.0883	227.833	2007.08	um	Nucleus	Nucleus Position	0.000	1.000	675	100000623	100000000	Mock anti-PSPC1-A546 8C-S-PSPC1 V2.00	0	4. Mock and anti-PSPC1-A546_Pos018_S001	00-i3j9JoKPsdLiULz3Ei2sWo
83.4378	47.0761	2006.72	um	Nucleus	Nucleus Position	0.000	1.000	676	100000624	100000001	Mock anti-PSPC1-A546 8C-S-PSPC1 V2.00	0	4. Mock and anti-PSPC1-A546_Pos018_S001	00-i3j9JoKPsdLiULz3Ei2sWo
53.4988	40.778	2006.87	um	Nucleus	Nucleus Position	0.000	1.000	677	100000625	100000002	Mock anti-PSPC1-A546 8C-S-PSPC1 V2.00	0	4. Mock and anti-PSPC1-A546_Pos018_S001	00-i3j9JoKPsdLiULz3Ei2sWo
72.5396	176.802	2006.81	um	Nucleus	Nucleus Position	0.000	1.000	678	100000626	100000003	Mock anti-PSPC1-A546 8C-S-PSPC1 V2.00	0	4. Mock and anti-PSPC1-A546_Pos018_S001	00-i3j9JoKPsdLiULz3Ei2sWo
76.6932	12.6688	2006.91	um	Nucleus	Nucleus Position	0.000	1.000	679	100000627	100000004	Mock anti-PSPC1-A546 8C-S-PSPC1 V2.00	0	4. Mock and anti-PSPC1-A546_Pos018_S001	00-i3j9JoKPsdLiULz3Ei2sWo
36.4434	21.0966	2006.79	um	Nucleus	Nucleus Position	0.000	1.000	681	100000628	100000005	Mock anti-PSPC1-A546 8C-S-PSPC1 V2.00	0	4. Mock and anti-PSPC1-A546_Pos018_S001	00-i3j9JoKPsdLiULz3Ei2sWo
101.852	27.8327	2006.81	um	Nucleus	Nucleus Position	0.000	1.000	682	100000629	100000006	Mock anti-PSPC1-A546 8C-S-PSPC1 V2.00	0	4. Mock and anti-PSPC1-A546_Pos018_S001	00-i3j9JoKPsdLiULz3Ei2sWo
80.4081	27.0529	2006.85	um	Nucleus	Nucleus Position	0.000	1.000	683	100000630	100000007	Mock anti-PSPC1-A546 8C-S-PSPC1 V2.00	0	4. Mock and anti-PSPC1-A546_Pos018_S001	00-i3j9JoKPsdLiULz3Ei2sWo
157.742	51.8672	2006.85	um	Nucleus	Nucleus Position	0.000	1.000	684	100000631	100000008	Mock anti-PSPC1-A546 8C-S-PSPC1 V2.00	0	4. Mock and anti-PSPC1-A546_Pos018_S001	00-i3j9JoKPsdLiULz3Ei2sWo
198.32	58.5299	2006.99	um	Nucleus	Nucleus Position	0.000	1.000	685	100000632	100000009	Mock anti-PSPC1-A546 8C-S-PSPC1 V2.00	0	4. Mock and anti-PSPC1-A546_Pos018_S001	00-i3j9JoKPsdLiULz3Ei2sWo
182.974	68.4329	2006.92	um	Nucleus	Nucleus Position	0.000	1.000	686	100000633	100000010	Mock anti-PSPC1-A546 8C-S-PSPC1 V2.00	0	4. Mock and anti-PSPC1-A546_Pos018_S001	00-i3j9JoKPsdLiULz3Ei2sWo
188.413	81.5814	2006.9	um	Nucleus	Nucleus Position	0.000	1.000	687	100000634	100000011	Mock anti-PSPC1-A546 8C-S-PSPC1 V2.00	0	4. Mock and anti-PSPC1-A546_Pos018_S001	00-i3j9JoKPsdLiULz3Ei2sWo
200.782	128.523	2006.91	um	Nucleus	Nucleus Position	0.000	1.000	688	100000635	100000012	Mock anti-PSPC1-A546 8C-S-PSPC1 V2.00	0	4. Mock and anti-PSPC1-A546_Pos018_S001	00-i3j9JoKPsdLiULz3Ei2sWo
175.544	154.645	2006.94	um	Nucleus	Nucleus Position	0.000	1.000	689	100000636	100000013	Mock anti-PSPC1-A546 8C-S-PSPC1 V2.00	0	4. Mock and anti-PSPC1-A546_Pos018_S001	00-i3j9JoKPsdLiULz3Ei2sWo
156.866	207.948	2006.84	um	Nucleus	Nucleus Position	0.000	1.000	691	100000637	100000014	Mock anti-PSPC1-A546 8C-S-PSPC1 V2.00	0	4. Mock and anti-PSPC1-A546_Pos018_S001	00-i3j9JoKPsdLiULz3Ei2sWo
77.395	222.355	2006.82	um	Nucleus	Nucleus Position	0.000	1.000	693	100000638	100000015	Mock anti-PSPC1-A546 8C-S-PSPC1 V2.00	0	4. Mock and anti-PSPC1-A546_Pos018_S001	00-i3j9JoKPsdLiULz3Ei2sWo
130.211	239.346	2007.05	um	Nucleus	Nucleus Position	0.000	1.000	694	100000639	100000016	Mock anti-PSPC1-A546 8C-S-PSPC1 V2.00	0	4. Mock and anti-PSPC1-A546_Pos018_S001	00-i3j9JoKPsdLiULz3Ei2sWo
28.4706	3.9683	2007	um	Nucleus	Nucleus Position	0.000	1.000	695	100000640	100000017	Mock anti-PSPC1-A546 8C-S-PSPC1 V2.00	0	4. Mock and anti-PSPC1-A546_Pos018_S001	00-i3j9JoKPsdLiULz3Ei2sWo
212.902	12.7268	2006.99	um	Nucleus	Nucleus Position	0.000	1.000	696	100000641	100000018	Mock anti-PSPC1-A546 8C-S-PSPC1 V2.00	0	4. Mock and anti-PSPC1-A546_Pos018_S001	00-i3j9JoKPsdLiULz3Ei2sWo
199	18.4889	2006.92	um	Nucleus	Nucleus Position	0.000	1.000	697	100000642	100000019	Mock anti-PSPC1-A546 8C-S-PSPC1 V2.00	0	4. Mock and anti-PSPC1-A546_Pos018_S001	00-i3j9JoKPsdLiULz3Ei2sWo
237.136	19.1086	2007.1	um	Nucleus	Nucleus Position	0.000	1.000	698	100000643	100000020	Mock anti-PSPC1-A546 8C-S-PSPC1 V2.00	0	4. Mock and anti-PSPC1-A546_Pos018_S001	00-i3j9JoKPsdLiULz3Ei2sWo
202.661	35.6905	2006.92	um	Nucleus	Nucleus Position	0.000	1.000	699	100000644	100000021	Mock anti-PSPC1-A546 8C-S-PSPC1 V2.00	0	4. Mock and anti-PSPC1-A546_Pos018_S001	00-i3j9JoKPsdLiULz3Ei2sWo
169.44	242.074	2007.02	um	Nucleus	Nucleus Position	0.000	1.000	701	100000645	100000022	Mock anti-PSPC1-A546 8C-S-PSPC1 V2.00	0	4. Mock and anti-PSPC1-A546_Pos018_S001	00-i3j9JoKPsdLiULz3Ei2sWo
230.795	45.3688	2007.17	um	Nucleus	Nucleus Position	0.000	1.000	702	100000646	100000023	Mock anti-PSPC1-A546 8C-S-PSPC1 V2.00	0	4. Mock and anti-PSPC1-A546_Pos018_S001	00-i3j9JoKPsdLiULz3Ei2sWo
213.803	50.895	2007.17	um	Nucleus	Nucleus Position	0.000	1.000	703	100000647	100000024	Mock anti-PSPC1-A546 8C-S-PSPC1 V2.00	0	4. Mock and anti-PSPC1-A546_Pos018_S001	00-i3j9JoKPsdLiULz3Ei2sWo
163.844	18.9842	2006.75	um	Nucleus	Nucleus Position	0.000	1.000	706	100000648	100000025	Mock anti-PSPC1-A546 8C-S-PSPC1 V2.00	0	4. Mock and anti-PSPC1-A546_Pos018_S001	00-i3j9JoKPsdLiULz3Ei2sWo
177.915	18.1325	2007.05	um	Nucleus	Nucleus Position	0.000	1.000	707	100000649	100000026	Mock anti-PSPC1-A546 8C-S-PSPC1 V2.00	0	4. Mock and anti-PSPC1-A546_Pos018_S001	00-i3j9JoKPsdLiULz3Ei2sWo
184.871	40.1141	2006.93	um	Nucleus	Nucleus Position	0.000	1.000	708	100000650	100000027	Mock anti-PSPC1-A546 8C-S-PSPC1 V2.00	0	4. Mock and anti-PSPC1-A546_Pos018_S001	00-i3j9JoKPsdLiULz3Ei2sWo
176.665	50.3142	2007.06	um	Nucleus	Nucleus Position	0.000	1.000	709	100000651	100000028	Mock anti-PSPC1-A546 8C-S-PSPC1 V2.00	0	4. Mock and anti-PSPC1-A546_Pos018_S001	00-i3j9JoKPsdLiULz3Ei2sWo
160.637	83.9718	2006.81	um	Nucleus	Nucleus Position	0.000	1.000	710	100000652	100000029	Mock anti-PSPC1-A546 8C-S-PSPC1 V2.00	0	4. Mock and anti-PSPC1-A546_Pos018_S001	00-i3j9JoKPsdLiULz3Ei2sWo
230.17	86.438	2007.05	um	Nucleus	Nucleus Position	0.000	1.000	711	100000653	100000030	Mock anti-PSPC1-A546 8C-S-PSPC1 V2.00	0	4. Mock and anti-PSPC1-A546_Pos018_S001	00-i3j9JoKPsdLiULz3Ei2sWo
180.464	94.1137	2007	um	Nucleus	Nucleus Position	0.000	1.000	712	100000654	100000031	Mock anti-PSPC1-A546 8C-S-PSPC1 V2.00	0	4. Mock and anti-PSPC1-A546_Pos018_S001	00-i3j9JoKPsdLiULz3Ei2sWo
144.576	99.9371	2006.79	um	Nucleus	Nucleus Position	0.000	1.000	713	100000655	100000032	Mock anti-PSPC1-A546 8C-S-PSPC1 V2.00	0	4. Mock and anti-PSPC1-A546_Pos018_S001	00-i3j9JoKPsdLiULz3Ei2sWo
205.529	97.9625	2006.97	um	Nucleus	Nucleus Position	0.000	1.000	714	100000656	100000033	Mock anti-PSPC1-A546 8C-S-PSPC1 V2.00	0	4. Mock and anti-PSPC1-A546_Pos018_S001	00-i3j9JoKPsdLiULz3Ei2sWo
168.206	101.024	2006.86	um	Nucleus	Nucleus Position	0.000	1.000	715	100000657	100000034	Mock anti-PSPC1-A546 8C-S-PSPC1 V2.00	0	4. Mock and anti-PSPC1-A546_Pos018_S001	00-i3j9JoKPsdLiULz3Ei2sWo
191.954	101.273	2006.84	um	Nucleus	Nucleus Position	0.000	1.000	716	100000658	100000035	Mock anti-PSPC1-A546 8C-S-PSPC1 V2.00	0	4. Mock and anti-PSPC1-A546_Pos018_S001	00-i3j9JoKPsdLiULz3Ei2sWo
217.322	100.702	2006.86	um	Nucleus	Nucleus Position	0.000	1.000	717	100000659	100000036	Mock anti-PSPC1-A546 8C-S-PSPC1 V2.00	0	4. Mock and anti-PSPC1-A546_Pos018_S001	00-i3j9JoKPsdLiULz3Ei2sWo
158.149	115.102	2006.81	um	Nucleus	Nucleus Position	0.000	1.000	718	100000660	100000037	Mock anti-PSPC1-A546 8C-S-PSPC1 V2.00	0	4. Mock and anti-PSPC1-A546_Pos018_S001	00-i3j9JoKPsdLiULz3Ei2sWo
127.287	121.788	2006.78	um	Nucleus	Nucleus Position	0.000	1.000	719	100000661	100000038	Mock anti-PSPC1-A546 8C-S-PSPC1 V2.00	0	4. Mock and anti-PSPC1-A546_Pos018_S001	00-i3j9JoKPsdLiULz3Ei2sWo
224.65	122.668	2006.98	um	Nucleus	Nucleus Position	0.000	1.000	720	100000662	100000039	Mock anti-PSPC1-A546 8C-S-PSPC1 V2.00	0	4. Mock and anti-PSPC1-A546_Pos018_S001	00-i3j9JoKPsdLiULz3Ei2sWo
110.363	150.019	2006.76	um	Nucleus	Nucleus Position	0.000	1.000	721	100000663	100000040	Mock anti-PSPC1-A546 8C-S-PSPC1 V2.00	0	4. Mock and anti-PSPC1-A546_Pos018_S001	00-i3j9JoKPsdLiULz3Ei2sWo
123.672	155.539	2006.76	um	Nucleus	Nucleus Position	0.000	1.000	722	100000664	100000041	Mock anti-PSPC1-A546 8C-S-PSPC1 V2.00	0	4. Mock and anti-PSPC1-A546_Pos018_S001	00-i3j9JoKPsdLiULz3Ei2sWo
112.638	181.554	2006.7	um	Nucleus	Nucleus Position	0.000	1.000	723	100000665	100000042	Mock anti-PSPC1-A546 8C-S-PSPC1 V2.00	0	4. Mock and anti-PSPC1-A546_Pos018_S001	00-i3j9JoKPsdLiULz3Ei2sWo
144.601	123.851	2006.96	um	Nucleus	Nucleus Position	0.000	1.000	724	100000666	100000043	Mock anti-PSPC1-A546 8C-S-PSPC1 V2.00	0	4. Mock and anti-PSPC1-A546_Pos018_S001	00-i3j9JoKPsdLiULz3Ei2sWo
179.609	127.93	2006.99	um	Nucleus	Nucleus Position	0.000	1.000	725	100000667	100000044	Mock anti-PSPC1-A546 8C-S-PSPC1 V2.00	0	4. Mock and anti-PSPC1-A546_Pos018_S001	00-i3j9JoKPsdLiULz3Ei2sWo
236.943	141.534	2007.07	um	Nucleus	Nucleus Position	0.000	1.000	726	100000668	100000045	Mock anti-PSPC1-A546 8C-S-PSPC1 V2.00	0	4. Mock and anti-PSPC1-A546_Pos018_S001	00-i3j9JoKPsdLiULz3Ei2sWo
155.691	142.677	2006.95	um	Nucleus	Nucleus Position	0.000	1.000	727	100000669	100000046	Mock anti-PSPC1-A546 8C-S-PSPC1 V2.00	0	4. Mock and anti-PSPC1-A546_Pos018_S001	00-i3j9JoKPsdLiULz3Ei2sWo
221.011	143.094	2007.16	um	Nucleus	Nucleus Position	0.000	1.000	728	100000670	100000047	Mock anti-PSPC1-A546 8C-S-PSPC1 V2.00	0	4. Mock and anti-PSPC1-A546_Pos018_S001	00-i3j9JoKPsdLiULz3Ei2sWo
204.161	155.261	2006.9	um	Nucleus	Nucleus Position	0.000	1.000	729	100000671	100000048	Mock anti-PSPC1-A546 8C-S-PSPC1 V2.00	0	4. Mock and anti-PSPC1-A546_Pos018_S001	00-i3j9JoKPsdLiULz3Ei2sWo
152.971	158.481	2007.15	um	Nucleus	Nucleus Position	0.000	1.000	730	100000672	100000049	Mock anti-PSPC1-A546 8C-S-PSPC1 V2.00	0	4. Mock and anti-PSPC1-A546_Pos018_S001	00-i3j9JoKPsdLiULz3Ei2sWo
219.434	158.593	2007.34	um	Nucleus	Nucleus Position	0.000	1.000	731	100000673	100000050	Mock anti-PSPC1-A546 8C-S-PSPC1 V2.00	0	4. Mock and anti-PSPC1-A546_Pos018_S001	00-i3j9JoKPsdLiULz3Ei2sWo
224.155	180.023	2007.04	um	Nucleus	Nucleus Position	0.000	1.000	732	100000674	100000051	Mock anti-PSPC1-A546 8C-S-PSPC1 V2.00	0	4. Mock and anti-PSPC1-A546_Pos018_S001	00-i3j9JoKPsdLiULz3Ei2sWo
144.395	188.437	2006.84	um	Nucleus	Nucleus Position	0.000	1.000	733	100000675	100000052	Mock anti-PSPC1-A546 8C-S-PSPC1 V2.00	0	4. Mock and anti-PSPC1-A546_Pos018_S001	00-i3j9JoKPsdLiULz3Ei2sWo
231.194	192.693	2007.09	um	Nucleus	Nucleus Position	0.000	1.000	734	100000676	100000053	Mock anti-PSPC1-A546 8C-S-PSPC1 V2.00	0	4. Mock and anti-PSPC1-A546_Pos018_S001	00-i3j9JoKPsdLiULz3Ei2sWo
164.94	193.863	2006.98	um	Nucleus	Nucleus Position	0.000	1.000	735	100000677	100000054	Mock anti-PSPC1-A546 8C-S-PSPC1 V2.00	0	4. Mock and anti-PSPC1-A546_Pos018_S001	00-i3j9JoKPsdLiULz3Ei2sWo
182.422	206.829	2007	um	Nucleus	Nucleus Position	0.000	1.000	736	100000678	100000055	Mock anti-PSPC1-A546 8C-S-PSPC1 V2.00	0	4. Mock and anti-PSPC1-A546_Pos018_S001	00-i3j9JoKPsdLiULz3Ei2sWo
178.637	221.965	2006.95	um	Nucleus	Nucleus Position	0.000	1.000	737	100000679	100000056	Mock anti-PSPC1-A546 8C-S-PSPC1 V2.00	0	4. Mock and anti-PSPC1-A546_Pos018_S001	00-i3j9JoKPsdLiULz3Ei2sWo
205.438	228.784	2007.11	um	Nucleus	Nucleus Position	0.000	1.000	738	100000680	100000057	Mock anti-PSPC1-A546 8C-S-PSPC1 V2.00	0	4. Mock and anti-PSPC1-A546_Pos018_S001	00-i3j9JoKPsdLiULz3Ei2sWo
82.0232	197.481	2006.67	um	Nucleus	Nucleus Position	0.000	1.000	739	100000681	100000000	Mock anti-PSPC1-A546 8C-S-PSPC1 V2.00	0	4. Mock and anti-PSPC1-A546_Pos019_S001	00-VTis346sRd5fPZ9XrDKCiK
132.324	70.0792	2006.5	um	Nucleus	Nucleus Position	0.000	1.000	740	100000682	100000001	Mock anti-PSPC1-A546 8C-S-PSPC1 V2.00	0	4. Mock and anti-PSPC1-A546_Pos019_S001	00-VTis346sRd5fPZ9XrDKCiK
169.52	91.3405	2006.42	um	Nucleus	Nucleus Position	0.000	1.000	741	100000683	100000002	Mock anti-PSPC1-A546 8C-S-PSPC1 V2.00	0	4. Mock and anti-PSPC1-A546_Pos019_S001	00-VTis346sRd5fPZ9XrDKCiK
119.181	119.602	2006.45	um	Nucleus	Nucleus Position	0.000	1.000	742	100000684	100000003	Mock anti-PSPC1-A546 8C-S-PSPC1 V2.00	0	4. Mock and anti-PSPC1-A546_Pos019_S001	00-VTis346sRd5fPZ9XrDKCiK
87.0574	128.111	2006.27	um	Nucleus	Nucleus Position	0.000	1.000	743	100000685	100000004	Mock anti-PSPC1-A546 8C-S-PSPC1 V2.00	0	4. Mock and anti-PSPC1-A546_Pos019_S001	00-VTis346sRd5fPZ9XrDKCiK
104.44	148.924	2006.36	um	Nucleus	Nucleus Position	0.000	1.000	744	100000686	100000005	Mock anti-PSPC1-A546 8C-S-PSPC1 V2.00	0	4. Mock and anti-PSPC1-A546_Pos019_S001	00-VTis346sRd5fPZ9XrDKCiK
85.45	154.197	2006.4	um	Nucleus	Nucleus Position	0.000	1.000	745	100000687	100000006	Mock anti-PSPC1-A546 8C-S-PSPC1 V2.00	0	4. Mock and anti-PSPC1-A546_Pos019_S001	00-VTis346sRd5fPZ9XrDKCiK
58.0189	14.628	2006.54	um	Nucleus	Nucleus Position	0.000	1.000	746	100000688	100000007	Mock anti-PSPC1-A546 8C-S-PSPC1 V2.00	0	4. Mock and anti-PSPC1-A546_Pos019_S001	00-VTis346sRd5fPZ9XrDKCiK
54.0049	30.3955	2006.5	um	Nucleus	Nucleus Position	0.000	1.000	747	100000689	100000008	Mock anti-PSPC1-A546 8C-S-PSPC1 V2.00	0	4. Mock and anti-PSPC1-A546_Pos019_S001	00-VTis346sRd5fPZ9XrDKCiK
121.09	24.0623	2006.69	um	Nucleus	Nucleus Position	0.000	1.000	748	100000690	100000009	Mock anti-PSPC1-A546 8C-S-PSPC1 V2.00	0	4. Mock and anti-PSPC1-A546_Pos019_S001	00-VTis346sRd5fPZ9XrDKCiK
92.4124	40.7153	2006.37	um	Nucleus	Nucleus Position	0.000	1.000	749	100000691	100000010	Mock anti-PSPC1-A546 8C-S-PSPC1 V2.00	0	4. Mock and anti-PSPC1-A546_Pos019_S001	00-VTis346sRd5fPZ9XrDKCiK
153.301	54.1325	2006.62	um	Nucleus	Nucleus Position	0.000	1.000	750	100000692	100000011	Mock anti-PSPC1-A546 8C-S-PSPC1 V2.00	0	4. Mock and anti-PSPC1-A546_Pos019_S001	00-VTis346sRd5fPZ9XrDKCiK
101.677	53.8777	2006.4	um	Nucleus	Nucleus Position	0.000	1.000	751	100000693	100000012	Mock anti-PSPC1-A546 8C-S-PSPC1 V2.00	0	4. Mock and anti-PSPC1-A546_Pos019_S001	00-VTis346sRd5fPZ9XrDKCiK
68.3039	56.6779	2006.26	um	Nucleus	Nucleus Position	0.000	1.000	752	100000694	100000013	Mock anti-PSPC1-A546 8C-S-PSPC1 V2.00	0	4. Mock and anti-PSPC1-A546_Pos019_S001	00-VTis346sRd5fPZ9XrDKCiK
15.9423	71.8893	2006.44	um	Nucleus	Nucleus Position	0.000	1.000	753	100000695	100000014	Mock anti-PSPC1-A546 8C-S-PSPC1 V2.00	0	4. Mock and anti-PSPC1-A546_Pos019_S001	00-VTis346sRd5fPZ9XrDKCiK
149.303	79.9919	2006.47	um	Nucleus	Nucleus Position	0.000	1.000	754	100000696	100000015	Mock anti-PSPC1-A546 8C-S-PSPC1 V2.00	0	4. Mock and anti-PSPC1-A546_Pos019_S001	00-VTis346sRd5fPZ9XrDKCiK
117.633	83.094	2006.52	um	Nucleus	Nucleus Position	0.000	1.000	755	100000697	100000016	Mock anti-PSPC1-A546 8C-S-PSPC1 V2.00	0	4. Mock and anti-PSPC1-A546_Pos019_S001	00-VTis346sRd5fPZ9XrDKCiK
59.1293	78.6101	2006.4	um	Nucleus	Nucleus Position	0.000	1.000	756	100000698	100000017	Mock anti-PSPC1-A546 8C-S-PSPC1 V2.00	0	4. Mock and anti-PSPC1-A546_Pos019_S001	00-VTis346sRd5fPZ9XrDKCiK
6.77203	95.354	2006.71	um	Nucleus	Nucleus Position	0.000	1.000	757	100000699	100000018	Mock anti-PSPC1-A546 8C-S-PSPC1 V2.00	0	4. Mock and anti-PSPC1-A546_Pos019_S001	00-VTis346sRd5fPZ9XrDKCiK
207.066	79.208	2006.55	um	Nucleus	Nucleus Position	0.000	1.000	758	100000700	100000019	Mock anti-PSPC1-A546 8C-S-PSPC1 V2.00	0	4. Mock and anti-PSPC1-A546_Pos019_S001	00-VTis346sRd5fPZ9XrDKCiK
46.069	141.413	2006.65	um	Nucleus	Nucleus Position	0.000	1.000	759	100000701	100000020	Mock anti-PSPC1-A546 8C-S-PSPC1 V2.00	0	4. Mock and anti-PSPC1-A546_Pos019_S001	00-VTis346sRd5fPZ9XrDKCiK
32.3358	146.37	2006.54	um	Nucleus	Nucleus Position	0.000	1.000	760	100000702	100000021	Mock anti-PSPC1-A546 8C-S-PSPC1 V2.00	0	4. Mock and anti-PSPC1-A546_Pos019_S001	00-VTis346sRd5fPZ9XrDKCiK
168.954	175.065	2006.68	um	Nucleus	Nucleus Position	0.000	1.000	761	100000703	100000022	Mock anti-PSPC1-A546 8C-S-PSPC1 V2.00	0	4. Mock and anti-PSPC1-A546_Pos019_S001	00-VTis346sRd5fPZ9XrDKCiK
42.7361	163.439	2006.7	um	Nucleus	Nucleus Position	0.000	1.000	762	100000704	100000023	Mock anti-PSPC1-A546 8C-S-PSPC1 V2.00	0	4. Mock and anti-PSPC1-A546_Pos019_S001	00-VTis346sRd5fPZ9XrDKCiK
160.801	201.403	2006.77	um	Nucleus	Nucleus Position	0.000	1.000	763	100000705	100000024	Mock anti-PSPC1-A546 8C-S-PSPC1 V2.00	0	4. Mock and anti-PSPC1-A546_Pos019_S001	00-VTis346sRd5fPZ9XrDKCiK
194.176	191.755	2006.82	um	Nucleus	Nucleus Position	0.000	1.000	764	100000706	100000025	Mock anti-PSPC1-A546 8C-S-PSPC1 V2.00	0	4. Mock and anti-PSPC1-A546_Pos019_S001	00-VTis346sRd5fPZ9XrDKCiK
29.4293	212.547	2006.5	um	Nucleus	Nucleus Position	0.000	1.000	765	100000707	100000026	Mock anti-PSPC1-A546 8C-S-PSPC1 V2.00	0	4. Mock and anti-PSPC1-A546_Pos019_S001	00-VTis346sRd5fPZ9XrDKCiK
84.5859	215.262	2006.57	um	Nucleus	Nucleus Position	0.000	1.000	766	100000708	100000027	Mock anti-PSPC1-A546 8C-S-PSPC1 V2.00	0	4. Mock and anti-PSPC1-A546_Pos019_S001	00-VTis346sRd5fPZ9XrDKCiK
107.11	225.466	2006.58	um	Nucleus	Nucleus Position	0.000	1.000	767	100000709	100000028	Mock anti-PSPC1-A546 8C-S-PSPC1 V2.00	0	4. Mock and anti-PSPC1-A546_Pos019_S001	00-VTis346sRd5fPZ9XrDKCiK
59.3129	229.412	2006.58	um	Nucleus	Nucleus Position	0.000	1.000	768	100000710	100000029	Mock anti-PSPC1-A546 8C-S-PSPC1 V2.00	0	4. Mock and anti-PSPC1-A546_Pos019_S001	00-VTis346sRd5fPZ9XrDKCiK
88.5537	236.751	2006.71	um	Nucleus	Nucleus Position	0.000	1.000	769	100000711	100000030	Mock anti-PSPC1-A546 8C-S-PSPC1 V2.00	0	4. Mock and anti-PSPC1-A546_Pos019_S001	00-VTis346sRd5fPZ9XrDKCiK
106.194	8.95599	2006.61	um	Nucleus	Nucleus Position	0.000	1.000	770	100000712	100000031	Mock anti-PSPC1-A546 8C-S-PSPC1 V2.00	0	4. Mock and anti-PSPC1-A546_Pos019_S001	00-VTis346sRd5fPZ9XrDKCiK
14.0913	4.63289	2006.59	um	Nucleus	Nucleus Position	0.000	1.000	771	100000713	100000032	Mock anti-PSPC1-A546 8C-S-PSPC1 V2.00	0	4. Mock and anti-PSPC1-A546_Pos019_S001	00-VTis346sRd5fPZ9XrDKCiK
176.943	28.5551	2006.64	um	Nucleus	Nucleus Position	0.000	1.000	773	100000714	100000033	Mock anti-PSPC1-A546 8C-S-PSPC1 V2.00	0	4. Mock and anti-PSPC1-A546_Pos019_S001	00-VTis346sRd5fPZ9XrDKCiK
38.6138	70.7091	2006.5	um	Nucleus	Nucleus Position	0.000	1.000	774	100000715	100000034	Mock anti-PSPC1-A546 8C-S-PSPC1 V2.00	0	4. Mock and anti-PSPC1-A546_Pos019_S001	00-VTis346sRd5fPZ9XrDKCiK
169.139	67.4357	2006.6	um	Nucleus	Nucleus Position	0.000	1.000	775	100000716	100000035	Mock anti-PSPC1-A546 8C-S-PSPC1 V2.00	0	4. Mock and anti-PSPC1-A546_Pos019_S001	00-VTis346sRd5fPZ9XrDKCiK
236.216	201.659	2006.83	um	Nucleus	Nucleus Position	0.000	1.000	776	100000717	100000036	Mock anti-PSPC1-A546 8C-S-PSPC1 V2.00	0	4. Mock and anti-PSPC1-A546_Pos019_S001	00-VTis346sRd5fPZ9XrDKCiK
151.299	227.851	2006.71	um	Nucleus	Nucleus Position	0.000	1.000	778	100000718	100000037	Mock anti-PSPC1-A546 8C-S-PSPC1 V2.00	0	4. Mock and anti-PSPC1-A546_Pos019_S001	00-VTis346sRd5fPZ9XrDKCiK
177.254	226.179	2006.79	um	Nucleus	Nucleus Position	0.000	1.000	779	100000719	100000038	Mock anti-PSPC1-A546 8C-S-PSPC1 V2.00	0	4. Mock and anti-PSPC1-A546_Pos019_S001	00-VTis346sRd5fPZ9XrDKCiK
109.604	243.199	2006.65	um	Nucleus	Nucleus Position	0.000	1.000	780	100000720	100000039	Mock anti-PSPC1-A546 8C-S-PSPC1 V2.00	0	4. Mock and anti-PSPC1-A546_Pos019_S001	00-VTis346sRd5fPZ9XrDKCiK
239.599	224.651	2007.03	um	Nucleus	Nucleus Position	0.000	1.000	781	100000721	100000040	Mock anti-PSPC1-A546 8C-S-PSPC1 V2.00	0	4. Mock and anti-PSPC1-A546_Pos019_S001	00-VTis346sRd5fPZ9XrDKCiK
24.8186	117.566	2006.39	um	Nucleus	Nucleus Position	0.000	1.000	782	100000722	100000041	Mock anti-PSPC1-A546 8C-S-PSPC1 V2.00	0	4. Mock and anti-PSPC1-A546_Pos019_S001	00-VTis346sRd5fPZ9XrDKCiK
85.6564	85.3136	2006.36	um	Nucleus	Nucleus Position	0.000	1.000	783	100000723	100000042	Mock anti-PSPC1-A546 8C-S-PSPC1 V2.00	0	4. Mock and anti-PSPC1-A546_Pos019_S001	00-VTis346sRd5fPZ9XrDKCiK
40.7401	109.639	2006.54	um	Nucleus	Nucleus Position	0.000	1.000	784	100000724	100000043	Mock anti-PSPC1-A546 8C-S-PSPC1 V2.00	0	4. Mock and anti-PSPC1-A546_Pos019_S001	00-VTis346sRd5fPZ9XrDKCiK
59.1915	110.44	2006.49	um	Nucleus	Nucleus Position	0.000	1.000	785	100000725	100000044	Mock anti-PSPC1-A546 8C-S-PSPC1 V2.00	0	4. Mock and anti-PSPC1-A546_Pos019_S001	00-VTis346sRd5fPZ9XrDKCiK
152.649	99.5592	2006.44	um	Nucleus	Nucleus Position	0.000	1.000	786	100000726	100000045	Mock anti-PSPC1-A546 8C-S-PSPC1 V2.00	0	4. Mock and anti-PSPC1-A546_Pos019_S001	00-VTis346sRd5fPZ9XrDKCiK
106.898	172.436	2006.65	um	Nucleus	Nucleus Position	0.000	1.000	787	100000727	100000046	Mock anti-PSPC1-A546 8C-S-PSPC1 V2.00	0	4. Mock and anti-PSPC1-A546_Pos019_S001	00-VTis346sRd5fPZ9XrDKCiK
60.2334	175.906	2006.77	um	Nucleus	Nucleus Position	0.000	1.000	788	100000728	100000047	Mock anti-PSPC1-A546 8C-S-PSPC1 V2.00	0	4. Mock and anti-PSPC1-A546_Pos019_S001	00-VTis346sRd5fPZ9XrDKCiK
48.0204	179.861	2006.62	um	Nucleus	Nucleus Position	0.000	1.000	789	100000729	100000048	Mock anti-PSPC1-A546 8C-S-PSPC1 V2.00	0	4. Mock and anti-PSPC1-A546_Pos019_S001	00-VTis346sRd5fPZ9XrDKCiK
101.947	188.472	2006.7	um	Nucleus	Nucleus Position	0.000	1.000	790	100000730	100000049	Mock anti-PSPC1-A546 8C-S-PSPC1 V2.00	0	4. Mock and anti-PSPC1-A546_Pos019_S001	00-VTis346sRd5fPZ9XrDKCiK
149.927	128.79	2006.45	um	Nucleus	Nucleus Position	0.000	1.000	791	100000731	100000050	Mock anti-PSPC1-A546 8C-S-PSPC1 V2.00	0	4. Mock and anti-PSPC1-A546_Pos019_S001	00-VTis346sRd5fPZ9XrDKCiK
202.476	132.891	2006.76	um	Nucleus	Nucleus Position	0.000	1.000	792	100000732	100000051	Mock anti-PSPC1-A546 8C-S-PSPC1 V2.00	0	4. Mock and anti-PSPC1-A546_Pos019_S001	00-VTis346sRd5fPZ9XrDKCiK
189.237	137.864	2006.8	um	Nucleus	Nucleus Position	0.000	1.000	793	100000733	100000052	Mock anti-PSPC1-A546 8C-S-PSPC1 V2.00	0	4. Mock and anti-PSPC1-A546_Pos019_S001	00-VTis346sRd5fPZ9XrDKCiK
143.096	143.604	2006.74	um	Nucleus	Nucleus Position	0.000	1.000	794	100000734	100000053	Mock anti-PSPC1-A546 8C-S-PSPC1 V2.00	0	4. Mock and anti-PSPC1-A546_Pos019_S001	00-VTis346sRd5fPZ9XrDKCiK
196.049	147.305	2006.74	um	Nucleus	Nucleus Position	0.000	1.000	795	100000735	100000054	Mock anti-PSPC1-A546 8C-S-PSPC1 V2.00	0	4. Mock and anti-PSPC1-A546_Pos019_S001	00-VTis346sRd5fPZ9XrDKCiK
178.912	150.767	2006.57	um	Nucleus	Nucleus Position	0.000	1.000	796	100000736	100000055	Mock anti-PSPC1-A546 8C-S-PSPC1 V2.00	0	4. Mock and anti-PSPC1-A546_Pos019_S001	00-VTis346sRd5fPZ9XrDKCiK
133.087	160.077	2006.66	um	Nucleus	Nucleus Position	0.000	1.000	797	100000737	100000056	Mock anti-PSPC1-A546 8C-S-PSPC1 V2.00	0	4. Mock and anti-PSPC1-A546_Pos019_S001	00-VTis346sRd5fPZ9XrDKCiK
206.752	160.302	2006.78	um	Nucleus	Nucleus Position	0.000	1.000	798	100000738	100000057	Mock anti-PSPC1-A546 8C-S-PSPC1 V2.00	0	4. Mock and anti-PSPC1-A546_Pos019_S001	00-VTis346sRd5fPZ9XrDKCiK
152.265	187.77	2006.16	um	Nucleus	Nucleus Position	0.000	1.000	799	100000739	100000000	Mock anti-PSPC1-A546 8C-S-PSPC1 V2.00	0	4. Mock and anti-PSPC1-A546_Pos020_S001	00-PKKQ88u5DKoPqzBLswvVYe
109.199	174.874	2005.91	um	Nucleus	Nucleus Position	0.000	1.000	800	100000740	100000001	Mock anti-PSPC1-A546 8C-S-PSPC1 V2.00	0	4. Mock and anti-PSPC1-A546_Pos020_S001	00-PKKQ88u5DKoPqzBLswvVYe
131.076	193.521	2006.08	um	Nucleus	Nucleus Position	0.000	1.000	801	100000741	100000002	Mock anti-PSPC1-A546 8C-S-PSPC1 V2.00	0	4. Mock and anti-PSPC1-A546_Pos020_S001	00-PKKQ88u5DKoPqzBLswvVYe
49.0673	198.496	2006.15	um	Nucleus	Nucleus Position	0.000	1.000	802	100000742	100000003	Mock anti-PSPC1-A546 8C-S-PSPC1 V2.00	0	4. Mock and anti-PSPC1-A546_Pos020_S001	00-PKKQ88u5DKoPqzBLswvVYe
30.7242	226.196	2005.96	um	Nucleus	Nucleus Position	0.000	1.000	803	100000743	100000004	Mock anti-PSPC1-A546 8C-S-PSPC1 V2.00	0	4. Mock and anti-PSPC1-A546_Pos020_S001	00-PKKQ88u5DKoPqzBLswvVYe
180.913	239.97	2006.44	um	Nucleus	Nucleus Position	0.000	1.000	804	100000744	100000005	Mock anti-PSPC1-A546 8C-S-PSPC1 V2.00	0	4. Mock and anti-PSPC1-A546_Pos020_S001	00-PKKQ88u5DKoPqzBLswvVYe
232.499	11.253	2006.46	um	Nucleus	Nucleus Position	0.000	1.000	807	100000745	100000006	Mock anti-PSPC1-A546 8C-S-PSPC1 V2.00	0	4. Mock and anti-PSPC1-A546_Pos020_S001	00-PKKQ88u5DKoPqzBLswvVYe
97.8572	227.705	2006.15	um	Nucleus	Nucleus Position	0.000	1.000	810	100000746	100000007	Mock anti-PSPC1-A546 8C-S-PSPC1 V2.00	0	4. Mock and anti-PSPC1-A546_Pos020_S001	00-PKKQ88u5DKoPqzBLswvVYe
75.2186	229.677	2006.27	um	Nucleus	Nucleus Position	0.000	1.000	811	100000747	100000008	Mock anti-PSPC1-A546 8C-S-PSPC1 V2.00	0	4. Mock and anti-PSPC1-A546_Pos020_S001	00-PKKQ88u5DKoPqzBLswvVYe
145.764	222.019	2005.94	um	Nucleus	Nucleus Position	0.000	1.000	812	100000748	100000009	Mock anti-PSPC1-A546 8C-S-PSPC1 V2.00	0	4. Mock and anti-PSPC1-A546_Pos020_S001	00-PKKQ88u5DKoPqzBLswvVYe
127.723	229.469	2006.11	um	Nucleus	Nucleus Position	0.000	1.000	813	100000749	100000010	Mock anti-PSPC1-A546 8C-S-PSPC1 V2.00	0	4. Mock and anti-PSPC1-A546_Pos020_S001	00-PKKQ88u5DKoPqzBLswvVYe
97.5632	78.1389	2005.82	um	Nucleus	Nucleus Position	0.000	1.000	814	100000750	100000000	Mock anti-PSPC1-A546 8C-S-PSPC1 V2.00	0	4. Mock and anti-PSPC1-A546_Pos021_S001	00-MrgCWAr2uGbXkwd6RRKSUe
69.2061	88.5169	2005.96	um	Nucleus	Nucleus Position	0.000	1.000	815	100000751	100000001	Mock anti-PSPC1-A546 8C-S-PSPC1 V2.00	0	4. Mock and anti-PSPC1-A546_Pos021_S001	00-MrgCWAr2uGbXkwd6RRKSUe
150.013	108.184	2006.04	um	Nucleus	Nucleus Position	0.000	1.000	816	100000752	100000002	Mock anti-PSPC1-A546 8C-S-PSPC1 V2.00	0	4. Mock and anti-PSPC1-A546_Pos021_S001	00-MrgCWAr2uGbXkwd6RRKSUe
37.537	123.39	2006.1	um	Nucleus	Nucleus Position	0.000	1.000	817	100000753	100000003	Mock anti-PSPC1-A546 8C-S-PSPC1 V2.00	0	4. Mock and anti-PSPC1-A546_Pos021_S001	00-MrgCWAr2uGbXkwd6RRKSUe
40.2208	32.458	2005.95	um	Nucleus	Nucleus Position	0.000	1.000	818	100000754	100000004	Mock anti-PSPC1-A546 8C-S-PSPC1 V2.00	0	4. Mock and anti-PSPC1-A546_Pos021_S001	00-MrgCWAr2uGbXkwd6RRKSUe
23.2127	81.8845	2005.59	um	Nucleus	Nucleus Position	0.000	1.000	819	100000755	100000005	Mock anti-PSPC1-A546 8C-S-PSPC1 V2.00	0	4. Mock and anti-PSPC1-A546_Pos021_S001	00-MrgCWAr2uGbXkwd6RRKSUe
199.548	96.0452	2006.02	um	Nucleus	Nucleus Position	0.000	1.000	820	100000756	100000006	Mock anti-PSPC1-A546 8C-S-PSPC1 V2.00	0	4. Mock and anti-PSPC1-A546_Pos021_S001	00-MrgCWAr2uGbXkwd6RRKSUe
21.2161	115.371	2006.3	um	Nucleus	Nucleus Position	0.000	1.000	821	100000757	100000007	Mock anti-PSPC1-A546 8C-S-PSPC1 V2.00	0	4. Mock and anti-PSPC1-A546_Pos021_S001	00-MrgCWAr2uGbXkwd6RRKSUe
6.7698	115.311	2006.03	um	Nucleus	Nucleus Position	0.000	1.000	822	100000758	100000008	Mock anti-PSPC1-A546 8C-S-PSPC1 V2.00	0	4. Mock and anti-PSPC1-A546_Pos021_S001	00-MrgCWAr2uGbXkwd6RRKSUe
187.705	118.189	2006.06	um	Nucleus	Nucleus Position	0.000	1.000	823	100000759	100000009	Mock anti-PSPC1-A546 8C-S-PSPC1 V2.00	0	4. Mock and anti-PSPC1-A546_Pos021_S001	00-MrgCWAr2uGbXkwd6RRKSUe
6.5868	163.505	2006.25	um	Nucleus	Nucleus Position	0.000	1.000	824	100000760	100000010	Mock anti-PSPC1-A546 8C-S-PSPC1 V2.00	0	4. Mock and anti-PSPC1-A546_Pos021_S001	00-MrgCWAr2uGbXkwd6RRKSUe
21.1056	186.542	2006.04	um	Nucleus	Nucleus Position	0.000	1.000	825	100000761	100000011	Mock anti-PSPC1-A546 8C-S-PSPC1 V2.00	0	4. Mock and anti-PSPC1-A546_Pos021_S001	00-MrgCWAr2uGbXkwd6RRKSUe
17.0556	206.885	2006.1	um	Nucleus	Nucleus Position	0.000	1.000	826	100000762	100000012	Mock anti-PSPC1-A546 8C-S-PSPC1 V2.00	0	4. Mock and anti-PSPC1-A546_Pos021_S001	00-MrgCWAr2uGbXkwd6RRKSUe
40.6618	6.53662	2006.06	um	Nucleus	Nucleus Position	0.000	1.000	827	100000763	100000013	Mock anti-PSPC1-A546 8C-S-PSPC1 V2.00	0	4. Mock and anti-PSPC1-A546_Pos021_S001	00-MrgCWAr2uGbXkwd6RRKSUe
65.283	4.8413	2006.08	um	Nucleus	Nucleus Position	0.000	1.000	828	100000764	100000014	Mock anti-PSPC1-A546 8C-S-PSPC1 V2.00	0	4. Mock and anti-PSPC1-A546_Pos021_S001	00-MrgCWAr2uGbXkwd6RRKSUe
239.507	214.282	2005.89	um	Nucleus	Nucleus Position	0.000	1.000	830	100000765	100000015	Mock anti-PSPC1-A546 8C-S-PSPC1 V2.00	0	4. Mock and anti-PSPC1-A546_Pos021_S001	00-MrgCWAr2uGbXkwd6RRKSUe
24.7389	33.5382	2005.86	um	Nucleus	Nucleus Position	0.000	1.000	832	100000766	100000016	Mock anti-PSPC1-A546 8C-S-PSPC1 V2.00	0	4. Mock and anti-PSPC1-A546_Pos021_S001	00-MrgCWAr2uGbXkwd6RRKSUe
19.771	14.0039	2005.98	um	Nucleus	Nucleus Position	0.000	1.000	833	100000767	100000017	Mock anti-PSPC1-A546 8C-S-PSPC1 V2.00	0	4. Mock and anti-PSPC1-A546_Pos021_S001	00-MrgCWAr2uGbXkwd6RRKSUe
169.288	115.041	2006.08	um	Nucleus	Nucleus Position	0.000	1.000	834	100000768	100000018	Mock anti-PSPC1-A546 8C-S-PSPC1 V2.00	0	4. Mock and anti-PSPC1-A546_Pos021_S001	00-MrgCWAr2uGbXkwd6RRKSUe
149.423	28.2897	2006.07	um	Nucleus	Nucleus Position	0.000	1.000	835	100000769	100000019	Mock anti-PSPC1-A546 8C-S-PSPC1 V2.00	0	4. Mock and anti-PSPC1-A546_Pos021_S001	00-MrgCWAr2uGbXkwd6RRKSUe
130.628	3.0348	2006.5	um	Nucleus	Nucleus Position	0.000	1.000	836	100000770	100000020	Mock anti-PSPC1-A546 8C-S-PSPC1 V2.00	0	4. Mock and anti-PSPC1-A546_Pos021_S001	00-MrgCWAr2uGbXkwd6RRKSUe
157.447	4.93647	2006.51	um	Nucleus	Nucleus Position	0.000	1.000	837	100000771	100000021	Mock anti-PSPC1-A546 8C-S-PSPC1 V2.00	0	4. Mock and anti-PSPC1-A546_Pos021_S001	00-MrgCWAr2uGbXkwd6RRKSUe
173.68	100.86	2006.12	um	Nucleus	Nucleus Position	0.000	1.000	838	100000772	100000022	Mock anti-PSPC1-A546 8C-S-PSPC1 V2.00	0	4. Mock and anti-PSPC1-A546_Pos021_S001	00-MrgCWAr2uGbXkwd6RRKSUe
159.438	128.301	2006.03	um	Nucleus	Nucleus Position	0.000	1.000	839	100000773	100000023	Mock anti-PSPC1-A546 8C-S-PSPC1 V2.00	0	4. Mock and anti-PSPC1-A546_Pos021_S001	00-MrgCWAr2uGbXkwd6RRKSUe
141.753	34.6637	2007.75	um	Nucleus	Nucleus Position	0.000	1.000	840	100000774	100000000	Mock anti-PSPC1-A546 8C-S-PSPC1 V2.00	0	4. Mock and anti-PSPC1-A546_Pos024_S001	00-opNKov5SaKEDPVwSJ6ht2B
127.102	122.721	2007.44	um	Nucleus	Nucleus Position	0.000	1.000	843	100000775	100000000	Mock anti-PSPC1-A546 8C-S-PSPC1 V2.00	0	4. Mock and anti-PSPC1-A546_Pos025_S001	00-7njVnyN7yByU9JEKG9KFRL
108.871	131.793	2007.42	um	Nucleus	Nucleus Position	0.000	1.000	844	100000776	100000001	Mock anti-PSPC1-A546 8C-S-PSPC1 V2.00	0	4. Mock and anti-PSPC1-A546_Pos025_S001	00-7njVnyN7yByU9JEKG9KFRL
137.151	134.318	2007.31	um	Nucleus	Nucleus Position	0.000	1.000	845	100000777	100000002	Mock anti-PSPC1-A546 8C-S-PSPC1 V2.00	0	4. Mock and anti-PSPC1-A546_Pos025_S001	00-7njVnyN7yByU9JEKG9KFRL
84.1723	141.877	2007.42	um	Nucleus	Nucleus Position	0.000	1.000	846	100000778	100000003	Mock anti-PSPC1-A546 8C-S-PSPC1 V2.00	0	4. Mock and anti-PSPC1-A546_Pos025_S001	00-7njVnyN7yByU9JEKG9KFRL
49.3976	75.4187	2007.48	um	Nucleus	Nucleus Position	0.000	1.000	849	100000779	100000004	Mock anti-PSPC1-A546 8C-S-PSPC1 V2.00	0	4. Mock and anti-PSPC1-A546_Pos025_S001	00-7njVnyN7yByU9JEKG9KFRL
48.2727	110.696	2007.44	um	Nucleus	Nucleus Position	0.000	1.000	851	100000780	100000005	Mock anti-PSPC1-A546 8C-S-PSPC1 V2.00	0	4. Mock and anti-PSPC1-A546_Pos025_S001	00-7njVnyN7yByU9JEKG9KFRL
9.07677	155.349	2007.66	um	Nucleus	Nucleus Position	0.000	1.000	852	100000781	100000006	Mock anti-PSPC1-A546 8C-S-PSPC1 V2.00	0	4. Mock and anti-PSPC1-A546_Pos025_S001	00-7njVnyN7yByU9JEKG9KFRL
204.855	201.995	2007.62	um	Nucleus	Nucleus Position	0.000	1.000	855	100000782	100000007	Mock anti-PSPC1-A546 8C-S-PSPC1 V2.00	0	4. Mock and anti-PSPC1-A546_Pos025_S001	00-7njVnyN7yByU9JEKG9KFRL
62.7859	210.179	2007.53	um	Nucleus	Nucleus Position	0.000	1.000	856	100000783	100000008	Mock anti-PSPC1-A546 8C-S-PSPC1 V2.00	0	4. Mock and anti-PSPC1-A546_Pos025_S001	00-7njVnyN7yByU9JEKG9KFRL
149.73	229.069	2007.6	um	Nucleus	Nucleus Position	0.000	1.000	859	100000784	100000009	Mock anti-PSPC1-A546 8C-S-PSPC1 V2.00	0	4. Mock and anti-PSPC1-A546_Pos025_S001	00-7njVnyN7yByU9JEKG9KFRL
103.556	60.099	2007.56	um	Nucleus	Nucleus Position	0.000	1.000	861	100000785	100000010	Mock anti-PSPC1-A546 8C-S-PSPC1 V2.00	0	4. Mock and anti-PSPC1-A546_Pos025_S001	00-7njVnyN7yByU9JEKG9KFRL
97.7916	89.052	2007.6	um	Nucleus	Nucleus Position	0.000	1.000	862	100000786	100000011	Mock anti-PSPC1-A546 8C-S-PSPC1 V2.00	0	4. Mock and anti-PSPC1-A546_Pos025_S001	00-7njVnyN7yByU9JEKG9KFRL
51.5671	106.42	2007.42	um	Nucleus	Nucleus Position	0.000	1.000	863	100000787	100000000	Mock anti-PSPC1-A546 8C-S-PSPC1 V2.00	0	4. Mock and anti-PSPC1-A546_Pos026_S001	00-NgAjo6GeLMViMrq8UAfx7Q
63.3333	169.584	2007.46	um	Nucleus	Nucleus Position	0.000	1.000	864	100000788	100000001	Mock anti-PSPC1-A546 8C-S-PSPC1 V2.00	0	4. Mock and anti-PSPC1-A546_Pos026_S001	00-NgAjo6GeLMViMrq8UAfx7Q
168.376	62.1662	2007.45	um	Nucleus	Nucleus Position	0.000	1.000	866	100000789	100000002	Mock anti-PSPC1-A546 8C-S-PSPC1 V2.00	0	4. Mock and anti-PSPC1-A546_Pos026_S001	00-NgAjo6GeLMViMrq8UAfx7Q
117.118	59.1787	2007.37	um	Nucleus	Nucleus Position	0.000	1.000	867	100000790	100000003	Mock anti-PSPC1-A546 8C-S-PSPC1 V2.00	0	4. Mock and anti-PSPC1-A546_Pos026_S001	00-NgAjo6GeLMViMrq8UAfx7Q
91.8514	68.1002	2007.62	um	Nucleus	Nucleus Position	0.000	1.000	868	100000791	100000004	Mock anti-PSPC1-A546 8C-S-PSPC1 V2.00	0	4. Mock and anti-PSPC1-A546_Pos026_S001	00-NgAjo6GeLMViMrq8UAfx7Q
167.473	83.8332	2007.48	um	Nucleus	Nucleus Position	0.000	1.000	872	100000792	100000005	Mock anti-PSPC1-A546 8C-S-PSPC1 V2.00	0	4. Mock and anti-PSPC1-A546_Pos026_S001	00-NgAjo6GeLMViMrq8UAfx7Q
34.2774	93.5172	2007.4	um	Nucleus	Nucleus Position	0.000	1.000	873	100000793	100000006	Mock anti-PSPC1-A546 8C-S-PSPC1 V2.00	0	4. Mock and anti-PSPC1-A546_Pos026_S001	00-NgAjo6GeLMViMrq8UAfx7Q
51.4658	133.824	2007.52	um	Nucleus	Nucleus Position	0.000	1.000	876	100000794	100000007	Mock anti-PSPC1-A546 8C-S-PSPC1 V2.00	0	4. Mock and anti-PSPC1-A546_Pos026_S001	00-NgAjo6GeLMViMrq8UAfx7Q
113.994	154.442	2007.38	um	Nucleus	Nucleus Position	0.000	1.000	879	100000795	100000008	Mock anti-PSPC1-A546 8C-S-PSPC1 V2.00	0	4. Mock and anti-PSPC1-A546_Pos026_S001	00-NgAjo6GeLMViMrq8UAfx7Q
95.3531	184.791	2007.49	um	Nucleus	Nucleus Position	0.000	1.000	882	100000796	100000009	Mock anti-PSPC1-A546 8C-S-PSPC1 V2.00	0	4. Mock and anti-PSPC1-A546_Pos026_S001	00-NgAjo6GeLMViMrq8UAfx7Q
58.1189	193.71	2007.44	um	Nucleus	Nucleus Position	0.000	1.000	883	100000797	100000010	Mock anti-PSPC1-A546 8C-S-PSPC1 V2.00	0	4. Mock and anti-PSPC1-A546_Pos026_S001	00-NgAjo6GeLMViMrq8UAfx7Q
124.448	192.363	2007.41	um	Nucleus	Nucleus Position	0.000	1.000	884	100000798	100000011	Mock anti-PSPC1-A546 8C-S-PSPC1 V2.00	0	4. Mock and anti-PSPC1-A546_Pos026_S001	00-NgAjo6GeLMViMrq8UAfx7Q
111.808	217.244	2007.42	um	Nucleus	Nucleus Position	0.000	1.000	885	100000799	100000012	Mock anti-PSPC1-A546 8C-S-PSPC1 V2.00	0	4. Mock and anti-PSPC1-A546_Pos026_S001	00-NgAjo6GeLMViMrq8UAfx7Q
156.907	216.375	2007.44	um	Nucleus	Nucleus Position	0.000	1.000	886	100000800	100000013	Mock anti-PSPC1-A546 8C-S-PSPC1 V2.00	0	4. Mock and anti-PSPC1-A546_Pos026_S001	00-NgAjo6GeLMViMrq8UAfx7Q
82.8119	230.17	2007.44	um	Nucleus	Nucleus Position	0.000	1.000	887	100000801	100000014	Mock anti-PSPC1-A546 8C-S-PSPC1 V2.00	0	4. Mock and anti-PSPC1-A546_Pos026_S001	00-NgAjo6GeLMViMrq8UAfx7Q
15.6898	234.025	2007.44	um	Nucleus	Nucleus Position	0.000	1.000	888	100000802	100000015	Mock anti-PSPC1-A546 8C-S-PSPC1 V2.00	0	4. Mock and anti-PSPC1-A546_Pos026_S001	00-NgAjo6GeLMViMrq8UAfx7Q
105.577	241.726	2007.45	um	Nucleus	Nucleus Position	0.000	1.000	889	100000803	100000016	Mock anti-PSPC1-A546 8C-S-PSPC1 V2.00	0	4. Mock and anti-PSPC1-A546_Pos026_S001	00-NgAjo6GeLMViMrq8UAfx7Q
62.0415	14.4043	2007.56	um	Nucleus	Nucleus Position	0.000	1.000	891	100000804	100000017	Mock anti-PSPC1-A546 8C-S-PSPC1 V2.00	0	4. Mock and anti-PSPC1-A546_Pos026_S001	00-NgAjo6GeLMViMrq8UAfx7Q
59.76	210.49	2007.5	um	Nucleus	Nucleus Position	0.000	1.000	897	100000805	100000018	Mock anti-PSPC1-A546 8C-S-PSPC1 V2.00	0	4. Mock and anti-PSPC1-A546_Pos026_S001	00-NgAjo6GeLMViMrq8UAfx7Q
111.432	90.9402	2007.28	um	Nucleus	Nucleus Position	0.000	1.000	899	100000806	100000019	Mock anti-PSPC1-A546 8C-S-PSPC1 V2.00	0	4. Mock and anti-PSPC1-A546_Pos026_S001	00-NgAjo6GeLMViMrq8UAfx7Q
69.5483	93.1067	2007.55	um	Nucleus	Nucleus Position	0.000	1.000	900	100000807	100000020	Mock anti-PSPC1-A546 8C-S-PSPC1 V2.00	0	4. Mock and anti-PSPC1-A546_Pos026_S001	00-NgAjo6GeLMViMrq8UAfx7Q
86.9314	114.762	2007.48	um	Nucleus	Nucleus Position	0.000	1.000	901	100000808	100000021	Mock anti-PSPC1-A546 8C-S-PSPC1 V2.00	0	4. Mock and anti-PSPC1-A546_Pos026_S001	00-NgAjo6GeLMViMrq8UAfx7Q
126.576	91.8656	2007.3	um	Nucleus	Nucleus Position	0.000	1.000	902	100000809	100000022	Mock anti-PSPC1-A546 8C-S-PSPC1 V2.00	0	4. Mock and anti-PSPC1-A546_Pos026_S001	00-NgAjo6GeLMViMrq8UAfx7Q
150.864	95.5355	2007.5	um	Nucleus	Nucleus Position	0.000	1.000	903	100000810	100000023	Mock anti-PSPC1-A546 8C-S-PSPC1 V2.00	0	4. Mock and anti-PSPC1-A546_Pos026_S001	00-NgAjo6GeLMViMrq8UAfx7Q
157.85	117.214	2007.53	um	Nucleus	Nucleus Position	0.000	1.000	904	100000811	100000024	Mock anti-PSPC1-A546 8C-S-PSPC1 V2.00	0	4. Mock and anti-PSPC1-A546_Pos026_S001	00-NgAjo6GeLMViMrq8UAfx7Q
132.727	121.943	2007.46	um	Nucleus	Nucleus Position	0.000	1.000	905	100000812	100000025	Mock anti-PSPC1-A546 8C-S-PSPC1 V2.00	0	4. Mock and anti-PSPC1-A546_Pos026_S001	00-NgAjo6GeLMViMrq8UAfx7Q
150.196	132.82	2007.49	um	Nucleus	Nucleus Position	0.000	1.000	906	100000813	100000026	Mock anti-PSPC1-A546 8C-S-PSPC1 V2.00	0	4. Mock and anti-PSPC1-A546_Pos026_S001	00-NgAjo6GeLMViMrq8UAfx7Q
191.428	198.733	2007.16	um	Nucleus	Nucleus Position	0.000	1.000	907	100000814	100000000	Mock anti-PSPC1-A546 8C-S-PSPC1 V2.00	0	4. Mock and anti-PSPC1-A546_Pos027_S001	00-Fy8UKidwLpiUeUBPEgkzkR
91.9732	35.8947	2007.03	um	Nucleus	Nucleus Position	0.000	1.000	908	100000815	100000001	Mock anti-PSPC1-A546 8C-S-PSPC1 V2.00	0	4. Mock and anti-PSPC1-A546_Pos027_S001	00-Fy8UKidwLpiUeUBPEgkzkR
135.526	59.7148	2007.23	um	Nucleus	Nucleus Position	0.000	1.000	909	100000816	100000002	Mock anti-PSPC1-A546 8C-S-PSPC1 V2.00	0	4. Mock and anti-PSPC1-A546_Pos027_S001	00-Fy8UKidwLpiUeUBPEgkzkR
81.0819	64.9685	2006.93	um	Nucleus	Nucleus Position	0.000	1.000	910	100000817	100000003	Mock anti-PSPC1-A546 8C-S-PSPC1 V2.00	0	4. Mock and anti-PSPC1-A546_Pos027_S001	00-Fy8UKidwLpiUeUBPEgkzkR
171.805	125.568	2007.09	um	Nucleus	Nucleus Position	0.000	1.000	911	100000818	100000004	Mock anti-PSPC1-A546 8C-S-PSPC1 V2.00	0	4. Mock and anti-PSPC1-A546_Pos027_S001	00-Fy8UKidwLpiUeUBPEgkzkR
167.421	50.0655	2007.19	um	Nucleus	Nucleus Position	0.000	1.000	912	100000819	100000005	Mock anti-PSPC1-A546 8C-S-PSPC1 V2.00	0	4. Mock and anti-PSPC1-A546_Pos027_S001	00-Fy8UKidwLpiUeUBPEgkzkR
189.044	66.2773	2007.38	um	Nucleus	Nucleus Position	0.000	1.000	913	100000820	100000006	Mock anti-PSPC1-A546 8C-S-PSPC1 V2.00	0	4. Mock and anti-PSPC1-A546_Pos027_S001	00-Fy8UKidwLpiUeUBPEgkzkR
204.337	108.761	2007.28	um	Nucleus	Nucleus Position	0.000	1.000	914	100000821	100000007	Mock anti-PSPC1-A546 8C-S-PSPC1 V2.00	0	4. Mock and anti-PSPC1-A546_Pos027_S001	00-Fy8UKidwLpiUeUBPEgkzkR
179.222	99.8615	2007.05	um	Nucleus	Nucleus Position	0.000	1.000	915	100000822	100000008	Mock anti-PSPC1-A546 8C-S-PSPC1 V2.00	0	4. Mock and anti-PSPC1-A546_Pos027_S001	00-Fy8UKidwLpiUeUBPEgkzkR
234.22	103.335	2007.27	um	Nucleus	Nucleus Position	0.000	1.000	918	100000823	100000009	Mock anti-PSPC1-A546 8C-S-PSPC1 V2.00	0	4. Mock and anti-PSPC1-A546_Pos027_S001	00-Fy8UKidwLpiUeUBPEgkzkR
238.157	174.262	2007.39	um	Nucleus	Nucleus Position	0.000	1.000	919	100000824	100000010	Mock anti-PSPC1-A546 8C-S-PSPC1 V2.00	0	4. Mock and anti-PSPC1-A546_Pos027_S001	00-Fy8UKidwLpiUeUBPEgkzkR
134.953	117.705	2006.79	um	Nucleus	Nucleus Position	0.000	1.000	920	100000825	100000000	Mock anti-PSPC1-A546 8C-S-PSPC1 V2.00	0	4. Mock and anti-PSPC1-A546_Pos028_S001	00-UYwPzbJ5kmUcxUxAaFifch
57.1276	68.0641	2006.84	um	Nucleus	Nucleus Position	0.000	1.000	922	100000826	100000001	Mock anti-PSPC1-A546 8C-S-PSPC1 V2.00	0	4. Mock and anti-PSPC1-A546_Pos028_S001	00-UYwPzbJ5kmUcxUxAaFifch
67.7472	83.7249	2006.79	um	Nucleus	Nucleus Position	0.000	1.000	923	100000827	100000002	Mock anti-PSPC1-A546 8C-S-PSPC1 V2.00	0	4. Mock and anti-PSPC1-A546_Pos028_S001	00-UYwPzbJ5kmUcxUxAaFifch
3.37354	124.961	2007.02	um	Nucleus	Nucleus Position	0.000	1.000	924	100000828	100000003	Mock anti-PSPC1-A546 8C-S-PSPC1 V2.00	0	4. Mock and anti-PSPC1-A546_Pos028_S001	00-UYwPzbJ5kmUcxUxAaFifch
128.294	142.116	2006.89	um	Nucleus	Nucleus Position	0.000	1.000	925	100000829	100000004	Mock anti-PSPC1-A546 8C-S-PSPC1 V2.00	0	4. Mock and anti-PSPC1-A546_Pos028_S001	00-UYwPzbJ5kmUcxUxAaFifch
40.7625	240.02	2007	um	Nucleus	Nucleus Position	0.000	1.000	926	100000830	100000005	Mock anti-PSPC1-A546 8C-S-PSPC1 V2.00	0	4. Mock and anti-PSPC1-A546_Pos028_S001	00-UYwPzbJ5kmUcxUxAaFifch
160.764	154.247	2007.14	um	Nucleus	Nucleus Position	0.000	1.000	927	100000831	100000006	Mock anti-PSPC1-A546 8C-S-PSPC1 V2.00	0	4. Mock and anti-PSPC1-A546_Pos028_S001	00-UYwPzbJ5kmUcxUxAaFifch
6.12647	215.743	2007.01	um	Nucleus	Nucleus Position	0.000	1.000	928	100000832	100000007	Mock anti-PSPC1-A546 8C-S-PSPC1 V2.00	0	4. Mock and anti-PSPC1-A546_Pos028_S001	00-UYwPzbJ5kmUcxUxAaFifch
65.2358	238.915	2007.03	um	Nucleus	Nucleus Position	0.000	1.000	929	100000833	100000008	Mock anti-PSPC1-A546 8C-S-PSPC1 V2.00	0	4. Mock and anti-PSPC1-A546_Pos028_S001	00-UYwPzbJ5kmUcxUxAaFifch
91.1575	73.6174	2006.94	um	Nucleus	Nucleus Position	0.000	1.000	932	100000834	100000009	Mock anti-PSPC1-A546 8C-S-PSPC1 V2.00	0	4. Mock and anti-PSPC1-A546_Pos028_S001	00-UYwPzbJ5kmUcxUxAaFifch
109.572	73.3268	2006.98	um	Nucleus	Nucleus Position	0.000	1.000	933	100000835	100000010	Mock anti-PSPC1-A546 8C-S-PSPC1 V2.00	0	4. Mock and anti-PSPC1-A546_Pos028_S001	00-UYwPzbJ5kmUcxUxAaFifch
103.693	103.643	2006.83	um	Nucleus	Nucleus Position	0.000	1.000	934	100000836	100000011	Mock anti-PSPC1-A546 8C-S-PSPC1 V2.00	0	4. Mock and anti-PSPC1-A546_Pos028_S001	00-UYwPzbJ5kmUcxUxAaFifch
60.5588	108.389	2006.81	um	Nucleus	Nucleus Position	0.000	1.000	935	100000837	100000012	Mock anti-PSPC1-A546 8C-S-PSPC1 V2.00	0	4. Mock and anti-PSPC1-A546_Pos028_S001	00-UYwPzbJ5kmUcxUxAaFifch
131.509	93.4478	2006.99	um	Nucleus	Nucleus Position	0.000	1.000	936	100000838	100000013	Mock anti-PSPC1-A546 8C-S-PSPC1 V2.00	0	4. Mock and anti-PSPC1-A546_Pos028_S001	00-UYwPzbJ5kmUcxUxAaFifch
23.2878	124.786	2007.1	um	Nucleus	Nucleus Position	0.000	1.000	937	100000839	100000014	Mock anti-PSPC1-A546 8C-S-PSPC1 V2.00	0	4. Mock and anti-PSPC1-A546_Pos028_S001	00-UYwPzbJ5kmUcxUxAaFifch
41.0338	129.115	2007.25	um	Nucleus	Nucleus Position	0.000	1.000	938	100000840	100000015	Mock anti-PSPC1-A546 8C-S-PSPC1 V2.00	0	4. Mock and anti-PSPC1-A546_Pos028_S001	00-UYwPzbJ5kmUcxUxAaFifch
94.4406	133.737	2006.92	um	Nucleus	Nucleus Position	0.000	1.000	939	100000841	100000016	Mock anti-PSPC1-A546 8C-S-PSPC1 V2.00	0	4. Mock and anti-PSPC1-A546_Pos028_S001	00-UYwPzbJ5kmUcxUxAaFifch
55.7886	134.54	2007.12	um	Nucleus	Nucleus Position	0.000	1.000	940	100000842	100000017	Mock anti-PSPC1-A546 8C-S-PSPC1 V2.00	0	4. Mock and anti-PSPC1-A546_Pos028_S001	00-UYwPzbJ5kmUcxUxAaFifch
68.6976	145.075	2007.05	um	Nucleus	Nucleus Position	0.000	1.000	941	100000843	100000018	Mock anti-PSPC1-A546 8C-S-PSPC1 V2.00	0	4. Mock and anti-PSPC1-A546_Pos028_S001	00-UYwPzbJ5kmUcxUxAaFifch
45.5047	146.909	2006.98	um	Nucleus	Nucleus Position	0.000	1.000	942	100000844	100000019	Mock anti-PSPC1-A546 8C-S-PSPC1 V2.00	0	4. Mock and anti-PSPC1-A546_Pos028_S001	00-UYwPzbJ5kmUcxUxAaFifch
14.9277	148.154	2006.92	um	Nucleus	Nucleus Position	0.000	1.000	943	100000845	100000020	Mock anti-PSPC1-A546 8C-S-PSPC1 V2.00	0	4. Mock and anti-PSPC1-A546_Pos028_S001	00-UYwPzbJ5kmUcxUxAaFifch
32.5639	149.447	2007.03	um	Nucleus	Nucleus Position	0.000	1.000	944	100000846	100000021	Mock anti-PSPC1-A546 8C-S-PSPC1 V2.00	0	4. Mock and anti-PSPC1-A546_Pos028_S001	00-UYwPzbJ5kmUcxUxAaFifch
104.844	150.847	2006.89	um	Nucleus	Nucleus Position	0.000	1.000	945	100000847	100000022	Mock anti-PSPC1-A546 8C-S-PSPC1 V2.00	0	4. Mock and anti-PSPC1-A546_Pos028_S001	00-UYwPzbJ5kmUcxUxAaFifch
79.0982	155.524	2006.98	um	Nucleus	Nucleus Position	0.000	1.000	946	100000848	100000023	Mock anti-PSPC1-A546 8C-S-PSPC1 V2.00	0	4. Mock and anti-PSPC1-A546_Pos028_S001	00-UYwPzbJ5kmUcxUxAaFifch
47.2851	162.917	2006.98	um	Nucleus	Nucleus Position	0.000	1.000	947	100000849	100000024	Mock anti-PSPC1-A546 8C-S-PSPC1 V2.00	0	4. Mock and anti-PSPC1-A546_Pos028_S001	00-UYwPzbJ5kmUcxUxAaFifch
118.446	171.355	2007.07	um	Nucleus	Nucleus Position	0.000	1.000	948	100000850	100000025	Mock anti-PSPC1-A546 8C-S-PSPC1 V2.00	0	4. Mock and anti-PSPC1-A546_Pos028_S001	00-UYwPzbJ5kmUcxUxAaFifch
103.129	175.124	2007.1	um	Nucleus	Nucleus Position	0.000	1.000	949	100000851	100000026	Mock anti-PSPC1-A546 8C-S-PSPC1 V2.00	0	4. Mock and anti-PSPC1-A546_Pos028_S001	00-UYwPzbJ5kmUcxUxAaFifch
26.5199	176.254	2007	um	Nucleus	Nucleus Position	0.000	1.000	950	100000852	100000027	Mock anti-PSPC1-A546 8C-S-PSPC1 V2.00	0	4. Mock and anti-PSPC1-A546_Pos028_S001	00-UYwPzbJ5kmUcxUxAaFifch
77.9664	180.047	2006.96	um	Nucleus	Nucleus Position	0.000	1.000	951	100000853	100000028	Mock anti-PSPC1-A546 8C-S-PSPC1 V2.00	0	4. Mock and anti-PSPC1-A546_Pos028_S001	00-UYwPzbJ5kmUcxUxAaFifch
114.688	193.199	2007.17	um	Nucleus	Nucleus Position	0.000	1.000	952	100000854	100000029	Mock anti-PSPC1-A546 8C-S-PSPC1 V2.00	0	4. Mock and anti-PSPC1-A546_Pos028_S001	00-UYwPzbJ5kmUcxUxAaFifch
74.2009	203.365	2007.23	um	Nucleus	Nucleus Position	0.000	1.000	953	100000855	100000030	Mock anti-PSPC1-A546 8C-S-PSPC1 V2.00	0	4. Mock and anti-PSPC1-A546_Pos028_S001	00-UYwPzbJ5kmUcxUxAaFifch
31.626	208.51	2007.1	um	Nucleus	Nucleus Position	0.000	1.000	954	100000856	100000031	Mock anti-PSPC1-A546 8C-S-PSPC1 V2.00	0	4. Mock and anti-PSPC1-A546_Pos028_S001	00-UYwPzbJ5kmUcxUxAaFifch
192.995	158.291	2006.9	um	Nucleus	Nucleus Position	0.000	1.000	955	100000857	100000032	Mock anti-PSPC1-A546 8C-S-PSPC1 V2.00	0	4. Mock and anti-PSPC1-A546_Pos028_S001	00-UYwPzbJ5kmUcxUxAaFifch
168.518	166.399	2006.98	um	Nucleus	Nucleus Position	0.000	1.000	956	100000858	100000033	Mock anti-PSPC1-A546 8C-S-PSPC1 V2.00	0	4. Mock and anti-PSPC1-A546_Pos028_S001	00-UYwPzbJ5kmUcxUxAaFifch
238.034	168.844	2007.39	um	Nucleus	Nucleus Position	0.000	1.000	957	100000859	100000034	Mock anti-PSPC1-A546 8C-S-PSPC1 V2.00	0	4. Mock and anti-PSPC1-A546_Pos028_S001	00-UYwPzbJ5kmUcxUxAaFifch
197.791	171.328	2006.76	um	Nucleus	Nucleus Position	0.000	1.000	958	100000860	100000035	Mock anti-PSPC1-A546 8C-S-PSPC1 V2.00	0	4. Mock and anti-PSPC1-A546_Pos028_S001	00-UYwPzbJ5kmUcxUxAaFifch
239.516	187.509	2007.34	um	Nucleus	Nucleus Position	0.000	1.000	959	100000861	100000036	Mock anti-PSPC1-A546 8C-S-PSPC1 V2.00	0	4. Mock and anti-PSPC1-A546_Pos028_S001	00-UYwPzbJ5kmUcxUxAaFifch
147.183	227.517	2007.26	um	Nucleus	Nucleus Position	0.000	1.000	960	100000862	100000037	Mock anti-PSPC1-A546 8C-S-PSPC1 V2.00	0	4. Mock and anti-PSPC1-A546_Pos028_S001	00-UYwPzbJ5kmUcxUxAaFifch
168.308	99.7278	2007.54	um	Nucleus	Nucleus Position	0.000	1.000	965	100000863	100000000	Mock anti-PSPC1-A546 8C-S-PSPC1 V2.00	0	4. Mock and anti-PSPC1-A546_Pos032_S001	00-eG7pzyNmwm6sphtgbcFKUc
95.347	131.527	2007.64	um	Nucleus	Nucleus Position	0.000	1.000	968	100000864	100000001	Mock anti-PSPC1-A546 8C-S-PSPC1 V2.00	0	4. Mock and anti-PSPC1-A546_Pos032_S001	00-eG7pzyNmwm6sphtgbcFKUc
155.42	46.4318	2007.78	um	Nucleus	Nucleus Position	0.000	1.000	971	100000865	100000002	Mock anti-PSPC1-A546 8C-S-PSPC1 V2.00	0	4. Mock and anti-PSPC1-A546_Pos032_S001	00-eG7pzyNmwm6sphtgbcFKUc
37.4841	33.6055	2007.45	um	Nucleus	Nucleus Position	0.000	1.000	973	100000866	100000000	Mock anti-PSPC1-A546 8C-S-PSPC1 V2.00	0	4. Mock and anti-PSPC1-A546_Pos033_S001	00-Bw7wXpZRHY9Dxjyant4xqR
119.08	85.1681	2007.44	um	Nucleus	Nucleus Position	0.000	1.000	974	100000867	100000001	Mock anti-PSPC1-A546 8C-S-PSPC1 V2.00	0	4. Mock and anti-PSPC1-A546_Pos033_S001	00-Bw7wXpZRHY9Dxjyant4xqR
150.706	94.4872	2007.43	um	Nucleus	Nucleus Position	0.000	1.000	975	100000868	100000002	Mock anti-PSPC1-A546 8C-S-PSPC1 V2.00	0	4. Mock and anti-PSPC1-A546_Pos033_S001	00-Bw7wXpZRHY9Dxjyant4xqR
111.831	133.546	2007.39	um	Nucleus	Nucleus Position	0.000	1.000	976	100000869	100000003	Mock anti-PSPC1-A546 8C-S-PSPC1 V2.00	0	4. Mock and anti-PSPC1-A546_Pos033_S001	00-Bw7wXpZRHY9Dxjyant4xqR
97.1501	9.05913	2007.48	um	Nucleus	Nucleus Position	0.000	1.000	977	100000870	100000004	Mock anti-PSPC1-A546 8C-S-PSPC1 V2.00	0	4. Mock and anti-PSPC1-A546_Pos033_S001	00-Bw7wXpZRHY9Dxjyant4xqR
43.2933	14.6895	2007.49	um	Nucleus	Nucleus Position	0.000	1.000	978	100000871	100000005	Mock anti-PSPC1-A546 8C-S-PSPC1 V2.00	0	4. Mock and anti-PSPC1-A546_Pos033_S001	00-Bw7wXpZRHY9Dxjyant4xqR
81.9291	26.9429	2007.57	um	Nucleus	Nucleus Position	0.000	1.000	980	100000872	100000006	Mock anti-PSPC1-A546 8C-S-PSPC1 V2.00	0	4. Mock and anti-PSPC1-A546_Pos033_S001	00-Bw7wXpZRHY9Dxjyant4xqR
152.638	37.9882	2007.52	um	Nucleus	Nucleus Position	0.000	1.000	981	100000873	100000007	Mock anti-PSPC1-A546 8C-S-PSPC1 V2.00	0	4. Mock and anti-PSPC1-A546_Pos033_S001	00-Bw7wXpZRHY9Dxjyant4xqR
55.5756	36.0691	2007.58	um	Nucleus	Nucleus Position	0.000	1.000	982	100000874	100000008	Mock anti-PSPC1-A546 8C-S-PSPC1 V2.00	0	4. Mock and anti-PSPC1-A546_Pos033_S001	00-Bw7wXpZRHY9Dxjyant4xqR
114.758	42.3042	2007.53	um	Nucleus	Nucleus Position	0.000	1.000	983	100000875	100000009	Mock anti-PSPC1-A546 8C-S-PSPC1 V2.00	0	4. Mock and anti-PSPC1-A546_Pos033_S001	00-Bw7wXpZRHY9Dxjyant4xqR
98.7886	52.165	2007.5	um	Nucleus	Nucleus Position	0.000	1.000	984	100000876	100000010	Mock anti-PSPC1-A546 8C-S-PSPC1 V2.00	0	4. Mock and anti-PSPC1-A546_Pos033_S001	00-Bw7wXpZRHY9Dxjyant4xqR
159.13	64.4655	2007.52	um	Nucleus	Nucleus Position	0.000	1.000	985	100000877	100000011	Mock anti-PSPC1-A546 8C-S-PSPC1 V2.00	0	4. Mock and anti-PSPC1-A546_Pos033_S001	00-Bw7wXpZRHY9Dxjyant4xqR
198.639	81.8746	2007.63	um	Nucleus	Nucleus Position	0.000	1.000	986	100000878	100000012	Mock anti-PSPC1-A546 8C-S-PSPC1 V2.00	0	4. Mock and anti-PSPC1-A546_Pos033_S001	00-Bw7wXpZRHY9Dxjyant4xqR
197.155	118.033	2007.63	um	Nucleus	Nucleus Position	0.000	1.000	987	100000879	100000013	Mock anti-PSPC1-A546 8C-S-PSPC1 V2.00	0	4. Mock and anti-PSPC1-A546_Pos033_S001	00-Bw7wXpZRHY9Dxjyant4xqR
95.8255	220.002	2007.67	um	Nucleus	Nucleus Position	0.000	1.000	988	100000880	100000014	Mock anti-PSPC1-A546 8C-S-PSPC1 V2.00	0	4. Mock and anti-PSPC1-A546_Pos033_S001	00-Bw7wXpZRHY9Dxjyant4xqR
169.281	103.285	2007.4	um	Nucleus	Nucleus Position	0.000	1.000	991	100000881	100000015	Mock anti-PSPC1-A546 8C-S-PSPC1 V2.00	0	4. Mock and anti-PSPC1-A546_Pos033_S001	00-Bw7wXpZRHY9Dxjyant4xqR
163	126.157	2007.42	um	Nucleus	Nucleus Position	0.000	1.000	992	100000882	100000016	Mock anti-PSPC1-A546 8C-S-PSPC1 V2.00	0	4. Mock and anti-PSPC1-A546_Pos033_S001	00-Bw7wXpZRHY9Dxjyant4xqR
54.4087	31.0043	2007.36	um	Nucleus	Nucleus Position	0.000	1.000	993	100000883	100000000	Mock anti-PSPC1-A546 8C-S-PSPC1 V2.00	0	4. Mock and anti-PSPC1-A546_Pos034_S001	00-yUuc9RUJjHeCEY3Mxy8Eqd
44.9131	65.5033	2007.3	um	Nucleus	Nucleus Position	0.000	1.000	994	100000884	100000001	Mock anti-PSPC1-A546 8C-S-PSPC1 V2.00	0	4. Mock and anti-PSPC1-A546_Pos034_S001	00-yUuc9RUJjHeCEY3Mxy8Eqd
28.1341	78.256	2007.34	um	Nucleus	Nucleus Position	0.000	1.000	995	100000885	100000002	Mock anti-PSPC1-A546 8C-S-PSPC1 V2.00	0	4. Mock and anti-PSPC1-A546_Pos034_S001	00-yUuc9RUJjHeCEY3Mxy8Eqd
210.456	107.092	2007.55	um	Nucleus	Nucleus Position	0.000	1.000	997	100000886	100000003	Mock anti-PSPC1-A546 8C-S-PSPC1 V2.00	0	4. Mock and anti-PSPC1-A546_Pos034_S001	00-yUuc9RUJjHeCEY3Mxy8Eqd
169.188	134.648	2007.45	um	Nucleus	Nucleus Position	0.000	1.000	998	100000887	100000004	Mock anti-PSPC1-A546 8C-S-PSPC1 V2.00	0	4. Mock and anti-PSPC1-A546_Pos034_S001	00-yUuc9RUJjHeCEY3Mxy8Eqd
199.988	163.373	2007.32	um	Nucleus	Nucleus Position	0.000	1.000	999	100000888	100000005	Mock anti-PSPC1-A546 8C-S-PSPC1 V2.00	0	4. Mock and anti-PSPC1-A546_Pos034_S001	00-yUuc9RUJjHeCEY3Mxy8Eqd
183.822	60.2889	2007.42	um	Nucleus	Nucleus Position	0.000	1.000	1001	100000889	100000006	Mock anti-PSPC1-A546 8C-S-PSPC1 V2.00	0	4. Mock and anti-PSPC1-A546_Pos034_S001	00-yUuc9RUJjHeCEY3Mxy8Eqd
237.893	122.836	2007.41	um	Nucleus	Nucleus Position	0.000	1.000	1003	100000890	100000007	Mock anti-PSPC1-A546 8C-S-PSPC1 V2.00	0	4. Mock and anti-PSPC1-A546_Pos034_S001	00-yUuc9RUJjHeCEY3Mxy8Eqd
227.583	148.067	2007.47	um	Nucleus	Nucleus Position	0.000	1.000	1004	100000891	100000008	Mock anti-PSPC1-A546 8C-S-PSPC1 V2.00	0	4. Mock and anti-PSPC1-A546_Pos034_S001	00-yUuc9RUJjHeCEY3Mxy8Eqd
232.895	174.751	2007.43	um	Nucleus	Nucleus Position	0.000	1.000	1005	100000892	100000009	Mock anti-PSPC1-A546 8C-S-PSPC1 V2.00	0	4. Mock and anti-PSPC1-A546_Pos034_S001	00-yUuc9RUJjHeCEY3Mxy8Eqd
9.01185	9.12702	2007.03	um	Nucleus	Nucleus Position	0.000	1.000	1006	100000893	100000000	Mock anti-PSPC1-A546 8C-S-PSPC1 V2.00	0	4. Mock and anti-PSPC1-A546_Pos035_S001	00-Jiab2QRXKLagunHeu9vQeZ
123.729	24.1164	2007.33	um	Nucleus	Nucleus Position	0.000	1.000	1007	100000894	100000001	Mock anti-PSPC1-A546 8C-S-PSPC1 V2.00	0	4. Mock and anti-PSPC1-A546_Pos035_S001	00-Jiab2QRXKLagunHeu9vQeZ
176.001	89.6176	2007.25	um	Nucleus	Nucleus Position	0.000	1.000	1008	100000895	100000002	Mock anti-PSPC1-A546 8C-S-PSPC1 V2.00	0	4. Mock and anti-PSPC1-A546_Pos035_S001	00-Jiab2QRXKLagunHeu9vQeZ
89.2293	156.538	2007	um	Nucleus	Nucleus Position	0.000	1.000	1009	100000896	100000003	Mock anti-PSPC1-A546 8C-S-PSPC1 V2.00	0	4. Mock and anti-PSPC1-A546_Pos035_S001	00-Jiab2QRXKLagunHeu9vQeZ
103.357	175.328	2007.06	um	Nucleus	Nucleus Position	0.000	1.000	1010	100000897	100000004	Mock anti-PSPC1-A546 8C-S-PSPC1 V2.00	0	4. Mock and anti-PSPC1-A546_Pos035_S001	00-Jiab2QRXKLagunHeu9vQeZ
57.8221	196.462	2007.07	um	Nucleus	Nucleus Position	0.000	1.000	1011	100000898	100000005	Mock anti-PSPC1-A546 8C-S-PSPC1 V2.00	0	4. Mock and anti-PSPC1-A546_Pos035_S001	00-Jiab2QRXKLagunHeu9vQeZ
111.849	228.119	2007.2	um	Nucleus	Nucleus Position	0.000	1.000	1012	100000899	100000006	Mock anti-PSPC1-A546 8C-S-PSPC1 V2.00	0	4. Mock and anti-PSPC1-A546_Pos035_S001	00-Jiab2QRXKLagunHeu9vQeZ
169.719	22.4261	2007.25	um	Nucleus	Nucleus Position	0.000	1.000	1013	100000900	100000007	Mock anti-PSPC1-A546 8C-S-PSPC1 V2.00	0	4. Mock and anti-PSPC1-A546_Pos035_S001	00-Jiab2QRXKLagunHeu9vQeZ
184.106	33.057	2007.27	um	Nucleus	Nucleus Position	0.000	1.000	1014	100000901	100000008	Mock anti-PSPC1-A546 8C-S-PSPC1 V2.00	0	4. Mock and anti-PSPC1-A546_Pos035_S001	00-Jiab2QRXKLagunHeu9vQeZ
158.071	51.7294	2007.19	um	Nucleus	Nucleus Position	0.000	1.000	1015	100000902	100000009	Mock anti-PSPC1-A546 8C-S-PSPC1 V2.00	0	4. Mock and anti-PSPC1-A546_Pos035_S001	00-Jiab2QRXKLagunHeu9vQeZ
221.804	68.9471	2007.28	um	Nucleus	Nucleus Position	0.000	1.000	1017	100000903	100000010	Mock anti-PSPC1-A546 8C-S-PSPC1 V2.00	0	4. Mock and anti-PSPC1-A546_Pos035_S001	00-Jiab2QRXKLagunHeu9vQeZ
219.796	95.9258	2007.27	um	Nucleus	Nucleus Position	0.000	1.000	1018	100000904	100000011	Mock anti-PSPC1-A546 8C-S-PSPC1 V2.00	0	4. Mock and anti-PSPC1-A546_Pos035_S001	00-Jiab2QRXKLagunHeu9vQeZ
74.9685	171.264	2007.08	um	Nucleus	Nucleus Position	0.000	1.000	1019	100000905	100000012	Mock anti-PSPC1-A546 8C-S-PSPC1 V2.00	0	4. Mock and anti-PSPC1-A546_Pos035_S001	00-Jiab2QRXKLagunHeu9vQeZ
53.6874	170.991	2007.2	um	Nucleus	Nucleus Position	0.000	1.000	1020	100000906	100000013	Mock anti-PSPC1-A546 8C-S-PSPC1 V2.00	0	4. Mock and anti-PSPC1-A546_Pos035_S001	00-Jiab2QRXKLagunHeu9vQeZ
98.0504	203.945	2007.21	um	Nucleus	Nucleus Position	0.000	1.000	1021	100000907	100000014	Mock anti-PSPC1-A546 8C-S-PSPC1 V2.00	0	4. Mock and anti-PSPC1-A546_Pos035_S001	00-Jiab2QRXKLagunHeu9vQeZ
74.8392	207.556	2007.15	um	Nucleus	Nucleus Position	0.000	1.000	1022	100000908	100000015	Mock anti-PSPC1-A546 8C-S-PSPC1 V2.00	0	4. Mock and anti-PSPC1-A546_Pos035_S001	00-Jiab2QRXKLagunHeu9vQeZ
198.332	9.80126	2007.46	um	Nucleus	Nucleus Position	0.000	1.000	1023	100000909	100000016	Mock anti-PSPC1-A546 8C-S-PSPC1 V2.00	0	4. Mock and anti-PSPC1-A546_Pos035_S001	00-Jiab2QRXKLagunHeu9vQeZ
120.664	33.467	2007.49	um	Nucleus	Nucleus Position	0.000	1.000	1029	100000910	100000000	Mock anti-PSPC1-A546 8C-S-PSPC1 V2.00	0	4. Mock and anti-PSPC1-A546_Pos042_S001	00-izhBp3BBu4BEhaqf8GGEkD
96.3297	52.705	2007.47	um	Nucleus	Nucleus Position	0.000	1.000	1030	100000911	100000001	Mock anti-PSPC1-A546 8C-S-PSPC1 V2.00	0	4. Mock and anti-PSPC1-A546_Pos042_S001	00-izhBp3BBu4BEhaqf8GGEkD
34.6178	64.8515	2007.4	um	Nucleus	Nucleus Position	0.000	1.000	1032	100000912	100000002	Mock anti-PSPC1-A546 8C-S-PSPC1 V2.00	0	4. Mock and anti-PSPC1-A546_Pos042_S001	00-izhBp3BBu4BEhaqf8GGEkD
117.793	69.7027	2007.42	um	Nucleus	Nucleus Position	0.000	1.000	1034	100000913	100000003	Mock anti-PSPC1-A546 8C-S-PSPC1 V2.00	0	4. Mock and anti-PSPC1-A546_Pos042_S001	00-izhBp3BBu4BEhaqf8GGEkD
160.923	77.2533	2007.53	um	Nucleus	Nucleus Position	0.000	1.000	1035	100000914	100000004	Mock anti-PSPC1-A546 8C-S-PSPC1 V2.00	0	4. Mock and anti-PSPC1-A546_Pos042_S001	00-izhBp3BBu4BEhaqf8GGEkD
72.4302	92.5696	2007.44	um	Nucleus	Nucleus Position	0.000	1.000	1036	100000915	100000005	Mock anti-PSPC1-A546 8C-S-PSPC1 V2.00	0	4. Mock and anti-PSPC1-A546_Pos042_S001	00-izhBp3BBu4BEhaqf8GGEkD
177.82	102.213	2007.46	um	Nucleus	Nucleus Position	0.000	1.000	1038	100000916	100000006	Mock anti-PSPC1-A546 8C-S-PSPC1 V2.00	0	4. Mock and anti-PSPC1-A546_Pos042_S001	00-izhBp3BBu4BEhaqf8GGEkD
37.2743	107.18	2007.63	um	Nucleus	Nucleus Position	0.000	1.000	1039	100000917	100000007	Mock anti-PSPC1-A546 8C-S-PSPC1 V2.00	0	4. Mock and anti-PSPC1-A546_Pos042_S001	00-izhBp3BBu4BEhaqf8GGEkD
172.908	123.215	2007.39	um	Nucleus	Nucleus Position	0.000	1.000	1040	100000918	100000008	Mock anti-PSPC1-A546 8C-S-PSPC1 V2.00	0	4. Mock and anti-PSPC1-A546_Pos042_S001	00-izhBp3BBu4BEhaqf8GGEkD
142.134	133.308	2007.37	um	Nucleus	Nucleus Position	0.000	1.000	1041	100000919	100000009	Mock anti-PSPC1-A546 8C-S-PSPC1 V2.00	0	4. Mock and anti-PSPC1-A546_Pos042_S001	00-izhBp3BBu4BEhaqf8GGEkD
122.261	180.642	2007.45	um	Nucleus	Nucleus Position	0.000	1.000	1045	100000920	100000010	Mock anti-PSPC1-A546 8C-S-PSPC1 V2.00	0	4. Mock and anti-PSPC1-A546_Pos042_S001	00-izhBp3BBu4BEhaqf8GGEkD
128.123	222.019	2007.52	um	Nucleus	Nucleus Position	0.000	1.000	1053	100000921	100000011	Mock anti-PSPC1-A546 8C-S-PSPC1 V2.00	0	4. Mock and anti-PSPC1-A546_Pos042_S001	00-izhBp3BBu4BEhaqf8GGEkD
112.258	5.77853	2007.61	um	Nucleus	Nucleus Position	0.000	1.000	1055	100000922	100000012	Mock anti-PSPC1-A546 8C-S-PSPC1 V2.00	0	4. Mock and anti-PSPC1-A546_Pos042_S001	00-izhBp3BBu4BEhaqf8GGEkD
95.1	13.2124	2007.54	um	Nucleus	Nucleus Position	0.000	1.000	1056	100000923	100000013	Mock anti-PSPC1-A546 8C-S-PSPC1 V2.00	0	4. Mock and anti-PSPC1-A546_Pos042_S001	00-izhBp3BBu4BEhaqf8GGEkD
52.5544	14.6819	2007.57	um	Nucleus	Nucleus Position	0.000	1.000	1057	100000924	100000014	Mock anti-PSPC1-A546 8C-S-PSPC1 V2.00	0	4. Mock and anti-PSPC1-A546_Pos042_S001	00-izhBp3BBu4BEhaqf8GGEkD
71.036	23.8593	2007.4	um	Nucleus	Nucleus Position	0.000	1.000	1058	100000925	100000015	Mock anti-PSPC1-A546 8C-S-PSPC1 V2.00	0	4. Mock and anti-PSPC1-A546_Pos042_S001	00-izhBp3BBu4BEhaqf8GGEkD
23.5706	25.0104	2007.71	um	Nucleus	Nucleus Position	0.000	1.000	1059	100000926	100000016	Mock anti-PSPC1-A546 8C-S-PSPC1 V2.00	0	4. Mock and anti-PSPC1-A546_Pos042_S001	00-izhBp3BBu4BEhaqf8GGEkD
50.3964	31.0908	2007.66	um	Nucleus	Nucleus Position	0.000	1.000	1060	100000927	100000017	Mock anti-PSPC1-A546 8C-S-PSPC1 V2.00	0	4. Mock and anti-PSPC1-A546_Pos042_S001	00-izhBp3BBu4BEhaqf8GGEkD
116.161	110.728	2007.41	um	Nucleus	Nucleus Position	0.000	1.000	1061	100000928	100000018	Mock anti-PSPC1-A546 8C-S-PSPC1 V2.00	0	4. Mock and anti-PSPC1-A546_Pos042_S001	00-izhBp3BBu4BEhaqf8GGEkD
102.041	115.651	2007.37	um	Nucleus	Nucleus Position	0.000	1.000	1062	100000929	100000019	Mock anti-PSPC1-A546 8C-S-PSPC1 V2.00	0	4. Mock and anti-PSPC1-A546_Pos042_S001	00-izhBp3BBu4BEhaqf8GGEkD
131.495	108.38	2007.43	um	Nucleus	Nucleus Position	0.000	1.000	1063	100000930	100000020	Mock anti-PSPC1-A546 8C-S-PSPC1 V2.00	0	4. Mock and anti-PSPC1-A546_Pos042_S001	00-izhBp3BBu4BEhaqf8GGEkD
101.731	134.88	2007.28	um	Nucleus	Nucleus Position	0.000	1.000	1064	100000931	100000021	Mock anti-PSPC1-A546 8C-S-PSPC1 V2.00	0	4. Mock and anti-PSPC1-A546_Pos042_S001	00-izhBp3BBu4BEhaqf8GGEkD
112.418	155.912	2007.47	um	Nucleus	Nucleus Position	0.000	1.000	1065	100000932	100000022	Mock anti-PSPC1-A546 8C-S-PSPC1 V2.00	0	4. Mock and anti-PSPC1-A546_Pos042_S001	00-izhBp3BBu4BEhaqf8GGEkD
