# Supplementary material for: Development of a pipeline for automated, high-throughput analysis of paraspeckle proteins reveals specific roles for importin α proteins
Source: Sci Rep. 2017 Feb 27;7:43323. doi: 10.1038/srep43323 (PMC5379994; doi:10.1038/srep43323)
Supplement: Supplementary Dataset SD1-B [file srep43323-s3.zip › I8P/8C-S-PSPC1/_/Mock anti-PSPC1-A546 8C-S-PSPC1 V2.00_Statistics/Mock anti-PSPC1-A546 8C-S-PSPC1 V2.00_Nucleus_Intensity_Min_Ch=2.csv]

Nucleus Intensity Min Ch=2
====================
Value	Unit	Category	Channel	Birth [s]	Death [s]	CellID	ID	OriginalID	Original Component Name	Original Component ID	Original Image Name	Original Image ID
3		Nucleus	2	0.000	1.000	0	100000000	100000000	Mock anti-PSPC1-A546 8C-S-PSPC1 V2.00	0	4. Mock and anti-PSPC1-A546_Pos001_S001	00-jxy9VEQDh3XLv2W9bTYNAb
3		Nucleus	2	0.000	1.000	2	100000001	100000001	Mock anti-PSPC1-A546 8C-S-PSPC1 V2.00	0	4. Mock and anti-PSPC1-A546_Pos001_S001	00-jxy9VEQDh3XLv2W9bTYNAb
3		Nucleus	2	0.000	1.000	3	100000002	100000002	Mock anti-PSPC1-A546 8C-S-PSPC1 V2.00	0	4. Mock and anti-PSPC1-A546_Pos001_S001	00-jxy9VEQDh3XLv2W9bTYNAb
3		Nucleus	2	0.000	1.000	4	100000003	100000003	Mock anti-PSPC1-A546 8C-S-PSPC1 V2.00	0	4. Mock and anti-PSPC1-A546_Pos001_S001	00-jxy9VEQDh3XLv2W9bTYNAb
3		Nucleus	2	0.000	1.000	5	100000004	100000004	Mock anti-PSPC1-A546 8C-S-PSPC1 V2.00	0	4. Mock and anti-PSPC1-A546_Pos001_S001	00-jxy9VEQDh3XLv2W9bTYNAb
3		Nucleus	2	0.000	1.000	6	100000005	100000005	Mock anti-PSPC1-A546 8C-S-PSPC1 V2.00	0	4. Mock and anti-PSPC1-A546_Pos001_S001	00-jxy9VEQDh3XLv2W9bTYNAb
3		Nucleus	2	0.000	1.000	7	100000006	100000006	Mock anti-PSPC1-A546 8C-S-PSPC1 V2.00	0	4. Mock and anti-PSPC1-A546_Pos001_S001	00-jxy9VEQDh3XLv2W9bTYNAb
3		Nucleus	2	0.000	1.000	8	100000007	100000007	Mock anti-PSPC1-A546 8C-S-PSPC1 V2.00	0	4. Mock and anti-PSPC1-A546_Pos001_S001	00-jxy9VEQDh3XLv2W9bTYNAb
3		Nucleus	2	0.000	1.000	9	100000008	100000008	Mock anti-PSPC1-A546 8C-S-PSPC1 V2.00	0	4. Mock and anti-PSPC1-A546_Pos001_S001	00-jxy9VEQDh3XLv2W9bTYNAb
3		Nucleus	2	0.000	1.000	10	100000009	100000009	Mock anti-PSPC1-A546 8C-S-PSPC1 V2.00	0	4. Mock and anti-PSPC1-A546_Pos001_S001	00-jxy9VEQDh3XLv2W9bTYNAb
3		Nucleus	2	0.000	1.000	11	100000010	100000010	Mock anti-PSPC1-A546 8C-S-PSPC1 V2.00	0	4. Mock and anti-PSPC1-A546_Pos001_S001	00-jxy9VEQDh3XLv2W9bTYNAb
3		Nucleus	2	0.000	1.000	12	100000011	100000011	Mock anti-PSPC1-A546 8C-S-PSPC1 V2.00	0	4. Mock and anti-PSPC1-A546_Pos001_S001	00-jxy9VEQDh3XLv2W9bTYNAb
3		Nucleus	2	0.000	1.000	13	100000012	100000012	Mock anti-PSPC1-A546 8C-S-PSPC1 V2.00	0	4. Mock and anti-PSPC1-A546_Pos001_S001	00-jxy9VEQDh3XLv2W9bTYNAb
3		Nucleus	2	0.000	1.000	14	100000013	100000013	Mock anti-PSPC1-A546 8C-S-PSPC1 V2.00	0	4. Mock and anti-PSPC1-A546_Pos001_S001	00-jxy9VEQDh3XLv2W9bTYNAb
3		Nucleus	2	0.000	1.000	15	100000014	100000014	Mock anti-PSPC1-A546 8C-S-PSPC1 V2.00	0	4. Mock and anti-PSPC1-A546_Pos001_S001	00-jxy9VEQDh3XLv2W9bTYNAb
3		Nucleus	2	0.000	1.000	16	100000015	100000015	Mock anti-PSPC1-A546 8C-S-PSPC1 V2.00	0	4. Mock and anti-PSPC1-A546_Pos001_S001	00-jxy9VEQDh3XLv2W9bTYNAb
3		Nucleus	2	0.000	1.000	17	100000016	100000016	Mock anti-PSPC1-A546 8C-S-PSPC1 V2.00	0	4. Mock and anti-PSPC1-A546_Pos001_S001	00-jxy9VEQDh3XLv2W9bTYNAb
3		Nucleus	2	0.000	1.000	18	100000017	100000017	Mock anti-PSPC1-A546 8C-S-PSPC1 V2.00	0	4. Mock and anti-PSPC1-A546_Pos001_S001	00-jxy9VEQDh3XLv2W9bTYNAb
3		Nucleus	2	0.000	1.000	19	100000018	100000018	Mock anti-PSPC1-A546 8C-S-PSPC1 V2.00	0	4. Mock and anti-PSPC1-A546_Pos001_S001	00-jxy9VEQDh3XLv2W9bTYNAb
3		Nucleus	2	0.000	1.000	20	100000019	100000019	Mock anti-PSPC1-A546 8C-S-PSPC1 V2.00	0	4. Mock and anti-PSPC1-A546_Pos001_S001	00-jxy9VEQDh3XLv2W9bTYNAb
3		Nucleus	2	0.000	1.000	21	100000020	100000020	Mock anti-PSPC1-A546 8C-S-PSPC1 V2.00	0	4. Mock and anti-PSPC1-A546_Pos001_S001	00-jxy9VEQDh3XLv2W9bTYNAb
3		Nucleus	2	0.000	1.000	22	100000021	100000021	Mock anti-PSPC1-A546 8C-S-PSPC1 V2.00	0	4. Mock and anti-PSPC1-A546_Pos001_S001	00-jxy9VEQDh3XLv2W9bTYNAb
3		Nucleus	2	0.000	1.000	25	100000022	100000022	Mock anti-PSPC1-A546 8C-S-PSPC1 V2.00	0	4. Mock and anti-PSPC1-A546_Pos001_S001	00-jxy9VEQDh3XLv2W9bTYNAb
3		Nucleus	2	0.000	1.000	26	100000023	100000023	Mock anti-PSPC1-A546 8C-S-PSPC1 V2.00	0	4. Mock and anti-PSPC1-A546_Pos001_S001	00-jxy9VEQDh3XLv2W9bTYNAb
3		Nucleus	2	0.000	1.000	27	100000024	100000024	Mock anti-PSPC1-A546 8C-S-PSPC1 V2.00	0	4. Mock and anti-PSPC1-A546_Pos001_S001	00-jxy9VEQDh3XLv2W9bTYNAb
3		Nucleus	2	0.000	1.000	28	100000025	100000025	Mock anti-PSPC1-A546 8C-S-PSPC1 V2.00	0	4. Mock and anti-PSPC1-A546_Pos001_S001	00-jxy9VEQDh3XLv2W9bTYNAb
3		Nucleus	2	0.000	1.000	29	100000026	100000026	Mock anti-PSPC1-A546 8C-S-PSPC1 V2.00	0	4. Mock and anti-PSPC1-A546_Pos001_S001	00-jxy9VEQDh3XLv2W9bTYNAb
3		Nucleus	2	0.000	1.000	31	100000027	100000027	Mock anti-PSPC1-A546 8C-S-PSPC1 V2.00	0	4. Mock and anti-PSPC1-A546_Pos001_S001	00-jxy9VEQDh3XLv2W9bTYNAb
3		Nucleus	2	0.000	1.000	32	100000028	100000028	Mock anti-PSPC1-A546 8C-S-PSPC1 V2.00	0	4. Mock and anti-PSPC1-A546_Pos001_S001	00-jxy9VEQDh3XLv2W9bTYNAb
3		Nucleus	2	0.000	1.000	34	100000029	100000029	Mock anti-PSPC1-A546 8C-S-PSPC1 V2.00	0	4. Mock and anti-PSPC1-A546_Pos001_S001	00-jxy9VEQDh3XLv2W9bTYNAb
3		Nucleus	2	0.000	1.000	35	100000030	100000030	Mock anti-PSPC1-A546 8C-S-PSPC1 V2.00	0	4. Mock and anti-PSPC1-A546_Pos001_S001	00-jxy9VEQDh3XLv2W9bTYNAb
3		Nucleus	2	0.000	1.000	36	100000031	100000031	Mock anti-PSPC1-A546 8C-S-PSPC1 V2.00	0	4. Mock and anti-PSPC1-A546_Pos001_S001	00-jxy9VEQDh3XLv2W9bTYNAb
3		Nucleus	2	0.000	1.000	37	100000032	100000032	Mock anti-PSPC1-A546 8C-S-PSPC1 V2.00	0	4. Mock and anti-PSPC1-A546_Pos001_S001	00-jxy9VEQDh3XLv2W9bTYNAb
3		Nucleus	2	0.000	1.000	38	100000033	100000033	Mock anti-PSPC1-A546 8C-S-PSPC1 V2.00	0	4. Mock and anti-PSPC1-A546_Pos001_S001	00-jxy9VEQDh3XLv2W9bTYNAb
3		Nucleus	2	0.000	1.000	39	100000034	100000034	Mock anti-PSPC1-A546 8C-S-PSPC1 V2.00	0	4. Mock and anti-PSPC1-A546_Pos001_S001	00-jxy9VEQDh3XLv2W9bTYNAb
3		Nucleus	2	0.000	1.000	40	100000035	100000035	Mock anti-PSPC1-A546 8C-S-PSPC1 V2.00	0	4. Mock and anti-PSPC1-A546_Pos001_S001	00-jxy9VEQDh3XLv2W9bTYNAb
3		Nucleus	2	0.000	1.000	41	100000036	100000036	Mock anti-PSPC1-A546 8C-S-PSPC1 V2.00	0	4. Mock and anti-PSPC1-A546_Pos001_S001	00-jxy9VEQDh3XLv2W9bTYNAb
3		Nucleus	2	0.000	1.000	42	100000037	100000037	Mock anti-PSPC1-A546 8C-S-PSPC1 V2.00	0	4. Mock and anti-PSPC1-A546_Pos001_S001	00-jxy9VEQDh3XLv2W9bTYNAb
3		Nucleus	2	0.000	1.000	43	100000038	100000038	Mock anti-PSPC1-A546 8C-S-PSPC1 V2.00	0	4. Mock and anti-PSPC1-A546_Pos001_S001	00-jxy9VEQDh3XLv2W9bTYNAb
3		Nucleus	2	0.000	1.000	44	100000039	100000039	Mock anti-PSPC1-A546 8C-S-PSPC1 V2.00	0	4. Mock and anti-PSPC1-A546_Pos001_S001	00-jxy9VEQDh3XLv2W9bTYNAb
3		Nucleus	2	0.000	1.000	45	100000040	100000040	Mock anti-PSPC1-A546 8C-S-PSPC1 V2.00	0	4. Mock and anti-PSPC1-A546_Pos001_S001	00-jxy9VEQDh3XLv2W9bTYNAb
3		Nucleus	2	0.000	1.000	46	100000041	100000041	Mock anti-PSPC1-A546 8C-S-PSPC1 V2.00	0	4. Mock and anti-PSPC1-A546_Pos001_S001	00-jxy9VEQDh3XLv2W9bTYNAb
3		Nucleus	2	0.000	1.000	47	100000042	100000042	Mock anti-PSPC1-A546 8C-S-PSPC1 V2.00	0	4. Mock and anti-PSPC1-A546_Pos001_S001	00-jxy9VEQDh3XLv2W9bTYNAb
3		Nucleus	2	0.000	1.000	48	100000043	100000043	Mock anti-PSPC1-A546 8C-S-PSPC1 V2.00	0	4. Mock and anti-PSPC1-A546_Pos001_S001	00-jxy9VEQDh3XLv2W9bTYNAb
3		Nucleus	2	0.000	1.000	49	100000044	100000044	Mock anti-PSPC1-A546 8C-S-PSPC1 V2.00	0	4. Mock and anti-PSPC1-A546_Pos001_S001	00-jxy9VEQDh3XLv2W9bTYNAb
3		Nucleus	2	0.000	1.000	50	100000045	100000045	Mock anti-PSPC1-A546 8C-S-PSPC1 V2.00	0	4. Mock and anti-PSPC1-A546_Pos001_S001	00-jxy9VEQDh3XLv2W9bTYNAb
3		Nucleus	2	0.000	1.000	51	100000046	100000046	Mock anti-PSPC1-A546 8C-S-PSPC1 V2.00	0	4. Mock and anti-PSPC1-A546_Pos001_S001	00-jxy9VEQDh3XLv2W9bTYNAb
3		Nucleus	2	0.000	1.000	52	100000047	100000047	Mock anti-PSPC1-A546 8C-S-PSPC1 V2.00	0	4. Mock and anti-PSPC1-A546_Pos001_S001	00-jxy9VEQDh3XLv2W9bTYNAb
3		Nucleus	2	0.000	1.000	53	100000048	100000048	Mock anti-PSPC1-A546 8C-S-PSPC1 V2.00	0	4. Mock and anti-PSPC1-A546_Pos001_S001	00-jxy9VEQDh3XLv2W9bTYNAb
3		Nucleus	2	0.000	1.000	54	100000049	100000049	Mock anti-PSPC1-A546 8C-S-PSPC1 V2.00	0	4. Mock and anti-PSPC1-A546_Pos001_S001	00-jxy9VEQDh3XLv2W9bTYNAb
3		Nucleus	2	0.000	1.000	55	100000050	100000050	Mock anti-PSPC1-A546 8C-S-PSPC1 V2.00	0	4. Mock and anti-PSPC1-A546_Pos001_S001	00-jxy9VEQDh3XLv2W9bTYNAb
3		Nucleus	2	0.000	1.000	56	100000051	100000051	Mock anti-PSPC1-A546 8C-S-PSPC1 V2.00	0	4. Mock and anti-PSPC1-A546_Pos001_S001	00-jxy9VEQDh3XLv2W9bTYNAb
3		Nucleus	2	0.000	1.000	57	100000052	100000052	Mock anti-PSPC1-A546 8C-S-PSPC1 V2.00	0	4. Mock and anti-PSPC1-A546_Pos001_S001	00-jxy9VEQDh3XLv2W9bTYNAb
3		Nucleus	2	0.000	1.000	58	100000053	100000053	Mock anti-PSPC1-A546 8C-S-PSPC1 V2.00	0	4. Mock and anti-PSPC1-A546_Pos001_S001	00-jxy9VEQDh3XLv2W9bTYNAb
3		Nucleus	2	0.000	1.000	59	100000054	100000054	Mock anti-PSPC1-A546 8C-S-PSPC1 V2.00	0	4. Mock and anti-PSPC1-A546_Pos001_S001	00-jxy9VEQDh3XLv2W9bTYNAb
3		Nucleus	2	0.000	1.000	60	100000055	100000055	Mock anti-PSPC1-A546 8C-S-PSPC1 V2.00	0	4. Mock and anti-PSPC1-A546_Pos001_S001	00-jxy9VEQDh3XLv2W9bTYNAb
3		Nucleus	2	0.000	1.000	61	100000056	100000056	Mock anti-PSPC1-A546 8C-S-PSPC1 V2.00	0	4. Mock and anti-PSPC1-A546_Pos001_S001	00-jxy9VEQDh3XLv2W9bTYNAb
3		Nucleus	2	0.000	1.000	62	100000057	100000057	Mock anti-PSPC1-A546 8C-S-PSPC1 V2.00	0	4. Mock and anti-PSPC1-A546_Pos001_S001	00-jxy9VEQDh3XLv2W9bTYNAb
3		Nucleus	2	0.000	1.000	63	100000058	100000058	Mock anti-PSPC1-A546 8C-S-PSPC1 V2.00	0	4. Mock and anti-PSPC1-A546_Pos001_S001	00-jxy9VEQDh3XLv2W9bTYNAb
3		Nucleus	2	0.000	1.000	64	100000059	100000059	Mock anti-PSPC1-A546 8C-S-PSPC1 V2.00	0	4. Mock and anti-PSPC1-A546_Pos001_S001	00-jxy9VEQDh3XLv2W9bTYNAb
3		Nucleus	2	0.000	1.000	65	100000060	100000060	Mock anti-PSPC1-A546 8C-S-PSPC1 V2.00	0	4. Mock and anti-PSPC1-A546_Pos001_S001	00-jxy9VEQDh3XLv2W9bTYNAb
3		Nucleus	2	0.000	1.000	66	100000061	100000061	Mock anti-PSPC1-A546 8C-S-PSPC1 V2.00	0	4. Mock and anti-PSPC1-A546_Pos001_S001	00-jxy9VEQDh3XLv2W9bTYNAb
3		Nucleus	2	0.000	1.000	67	100000062	100000062	Mock anti-PSPC1-A546 8C-S-PSPC1 V2.00	0	4. Mock and anti-PSPC1-A546_Pos001_S001	00-jxy9VEQDh3XLv2W9bTYNAb
3		Nucleus	2	0.000	1.000	68	100000063	100000063	Mock anti-PSPC1-A546 8C-S-PSPC1 V2.00	0	4. Mock and anti-PSPC1-A546_Pos001_S001	00-jxy9VEQDh3XLv2W9bTYNAb
3		Nucleus	2	0.000	1.000	69	100000064	100000064	Mock anti-PSPC1-A546 8C-S-PSPC1 V2.00	0	4. Mock and anti-PSPC1-A546_Pos001_S001	00-jxy9VEQDh3XLv2W9bTYNAb
3		Nucleus	2	0.000	1.000	70	100000065	100000065	Mock anti-PSPC1-A546 8C-S-PSPC1 V2.00	0	4. Mock and anti-PSPC1-A546_Pos001_S001	00-jxy9VEQDh3XLv2W9bTYNAb
3		Nucleus	2	0.000	1.000	71	100000066	100000066	Mock anti-PSPC1-A546 8C-S-PSPC1 V2.00	0	4. Mock and anti-PSPC1-A546_Pos001_S001	00-jxy9VEQDh3XLv2W9bTYNAb
3		Nucleus	2	0.000	1.000	72	100000067	100000067	Mock anti-PSPC1-A546 8C-S-PSPC1 V2.00	0	4. Mock and anti-PSPC1-A546_Pos001_S001	00-jxy9VEQDh3XLv2W9bTYNAb
3		Nucleus	2	0.000	1.000	73	100000068	100000000	Mock anti-PSPC1-A546 8C-S-PSPC1 V2.00	0	4. Mock and anti-PSPC1-A546_Pos002_S001	00-rrutMCAH66hWFTKAvmQRRh
3		Nucleus	2	0.000	1.000	74	100000069	100000001	Mock anti-PSPC1-A546 8C-S-PSPC1 V2.00	0	4. Mock and anti-PSPC1-A546_Pos002_S001	00-rrutMCAH66hWFTKAvmQRRh
3		Nucleus	2	0.000	1.000	75	100000070	100000002	Mock anti-PSPC1-A546 8C-S-PSPC1 V2.00	0	4. Mock and anti-PSPC1-A546_Pos002_S001	00-rrutMCAH66hWFTKAvmQRRh
3		Nucleus	2	0.000	1.000	76	100000071	100000003	Mock anti-PSPC1-A546 8C-S-PSPC1 V2.00	0	4. Mock and anti-PSPC1-A546_Pos002_S001	00-rrutMCAH66hWFTKAvmQRRh
3		Nucleus	2	0.000	1.000	77	100000072	100000004	Mock anti-PSPC1-A546 8C-S-PSPC1 V2.00	0	4. Mock and anti-PSPC1-A546_Pos002_S001	00-rrutMCAH66hWFTKAvmQRRh
3		Nucleus	2	0.000	1.000	78	100000073	100000005	Mock anti-PSPC1-A546 8C-S-PSPC1 V2.00	0	4. Mock and anti-PSPC1-A546_Pos002_S001	00-rrutMCAH66hWFTKAvmQRRh
3		Nucleus	2	0.000	1.000	79	100000074	100000006	Mock anti-PSPC1-A546 8C-S-PSPC1 V2.00	0	4. Mock and anti-PSPC1-A546_Pos002_S001	00-rrutMCAH66hWFTKAvmQRRh
3		Nucleus	2	0.000	1.000	80	100000075	100000007	Mock anti-PSPC1-A546 8C-S-PSPC1 V2.00	0	4. Mock and anti-PSPC1-A546_Pos002_S001	00-rrutMCAH66hWFTKAvmQRRh
3		Nucleus	2	0.000	1.000	81	100000076	100000008	Mock anti-PSPC1-A546 8C-S-PSPC1 V2.00	0	4. Mock and anti-PSPC1-A546_Pos002_S001	00-rrutMCAH66hWFTKAvmQRRh
3		Nucleus	2	0.000	1.000	82	100000077	100000009	Mock anti-PSPC1-A546 8C-S-PSPC1 V2.00	0	4. Mock and anti-PSPC1-A546_Pos002_S001	00-rrutMCAH66hWFTKAvmQRRh
3		Nucleus	2	0.000	1.000	83	100000078	100000010	Mock anti-PSPC1-A546 8C-S-PSPC1 V2.00	0	4. Mock and anti-PSPC1-A546_Pos002_S001	00-rrutMCAH66hWFTKAvmQRRh
3		Nucleus	2	0.000	1.000	84	100000079	100000011	Mock anti-PSPC1-A546 8C-S-PSPC1 V2.00	0	4. Mock and anti-PSPC1-A546_Pos002_S001	00-rrutMCAH66hWFTKAvmQRRh
3		Nucleus	2	0.000	1.000	85	100000080	100000012	Mock anti-PSPC1-A546 8C-S-PSPC1 V2.00	0	4. Mock and anti-PSPC1-A546_Pos002_S001	00-rrutMCAH66hWFTKAvmQRRh
3		Nucleus	2	0.000	1.000	86	100000081	100000013	Mock anti-PSPC1-A546 8C-S-PSPC1 V2.00	0	4. Mock and anti-PSPC1-A546_Pos002_S001	00-rrutMCAH66hWFTKAvmQRRh
3		Nucleus	2	0.000	1.000	88	100000082	100000014	Mock anti-PSPC1-A546 8C-S-PSPC1 V2.00	0	4. Mock and anti-PSPC1-A546_Pos002_S001	00-rrutMCAH66hWFTKAvmQRRh
3		Nucleus	2	0.000	1.000	89	100000083	100000015	Mock anti-PSPC1-A546 8C-S-PSPC1 V2.00	0	4. Mock and anti-PSPC1-A546_Pos002_S001	00-rrutMCAH66hWFTKAvmQRRh
3		Nucleus	2	0.000	1.000	90	100000084	100000016	Mock anti-PSPC1-A546 8C-S-PSPC1 V2.00	0	4. Mock and anti-PSPC1-A546_Pos002_S001	00-rrutMCAH66hWFTKAvmQRRh
3		Nucleus	2	0.000	1.000	91	100000085	100000017	Mock anti-PSPC1-A546 8C-S-PSPC1 V2.00	0	4. Mock and anti-PSPC1-A546_Pos002_S001	00-rrutMCAH66hWFTKAvmQRRh
3		Nucleus	2	0.000	1.000	92	100000086	100000018	Mock anti-PSPC1-A546 8C-S-PSPC1 V2.00	0	4. Mock and anti-PSPC1-A546_Pos002_S001	00-rrutMCAH66hWFTKAvmQRRh
3		Nucleus	2	0.000	1.000	93	100000087	100000019	Mock anti-PSPC1-A546 8C-S-PSPC1 V2.00	0	4. Mock and anti-PSPC1-A546_Pos002_S001	00-rrutMCAH66hWFTKAvmQRRh
3		Nucleus	2	0.000	1.000	94	100000088	100000020	Mock anti-PSPC1-A546 8C-S-PSPC1 V2.00	0	4. Mock and anti-PSPC1-A546_Pos002_S001	00-rrutMCAH66hWFTKAvmQRRh
3		Nucleus	2	0.000	1.000	95	100000089	100000021	Mock anti-PSPC1-A546 8C-S-PSPC1 V2.00	0	4. Mock and anti-PSPC1-A546_Pos002_S001	00-rrutMCAH66hWFTKAvmQRRh
3		Nucleus	2	0.000	1.000	96	100000090	100000022	Mock anti-PSPC1-A546 8C-S-PSPC1 V2.00	0	4. Mock and anti-PSPC1-A546_Pos002_S001	00-rrutMCAH66hWFTKAvmQRRh
3		Nucleus	2	0.000	1.000	97	100000091	100000023	Mock anti-PSPC1-A546 8C-S-PSPC1 V2.00	0	4. Mock and anti-PSPC1-A546_Pos002_S001	00-rrutMCAH66hWFTKAvmQRRh
3		Nucleus	2	0.000	1.000	98	100000092	100000024	Mock anti-PSPC1-A546 8C-S-PSPC1 V2.00	0	4. Mock and anti-PSPC1-A546_Pos002_S001	00-rrutMCAH66hWFTKAvmQRRh
3		Nucleus	2	0.000	1.000	99	100000093	100000025	Mock anti-PSPC1-A546 8C-S-PSPC1 V2.00	0	4. Mock and anti-PSPC1-A546_Pos002_S001	00-rrutMCAH66hWFTKAvmQRRh
3		Nucleus	2	0.000	1.000	100	100000094	100000026	Mock anti-PSPC1-A546 8C-S-PSPC1 V2.00	0	4. Mock and anti-PSPC1-A546_Pos002_S001	00-rrutMCAH66hWFTKAvmQRRh
3		Nucleus	2	0.000	1.000	101	100000095	100000027	Mock anti-PSPC1-A546 8C-S-PSPC1 V2.00	0	4. Mock and anti-PSPC1-A546_Pos002_S001	00-rrutMCAH66hWFTKAvmQRRh
3		Nucleus	2	0.000	1.000	102	100000096	100000028	Mock anti-PSPC1-A546 8C-S-PSPC1 V2.00	0	4. Mock and anti-PSPC1-A546_Pos002_S001	00-rrutMCAH66hWFTKAvmQRRh
3		Nucleus	2	0.000	1.000	103	100000097	100000029	Mock anti-PSPC1-A546 8C-S-PSPC1 V2.00	0	4. Mock and anti-PSPC1-A546_Pos002_S001	00-rrutMCAH66hWFTKAvmQRRh
3		Nucleus	2	0.000	1.000	104	100000098	100000030	Mock anti-PSPC1-A546 8C-S-PSPC1 V2.00	0	4. Mock and anti-PSPC1-A546_Pos002_S001	00-rrutMCAH66hWFTKAvmQRRh
3		Nucleus	2	0.000	1.000	105	100000099	100000031	Mock anti-PSPC1-A546 8C-S-PSPC1 V2.00	0	4. Mock and anti-PSPC1-A546_Pos002_S001	00-rrutMCAH66hWFTKAvmQRRh
3		Nucleus	2	0.000	1.000	106	100000100	100000032	Mock anti-PSPC1-A546 8C-S-PSPC1 V2.00	0	4. Mock and anti-PSPC1-A546_Pos002_S001	00-rrutMCAH66hWFTKAvmQRRh
3		Nucleus	2	0.000	1.000	107	100000101	100000033	Mock anti-PSPC1-A546 8C-S-PSPC1 V2.00	0	4. Mock and anti-PSPC1-A546_Pos002_S001	00-rrutMCAH66hWFTKAvmQRRh
3		Nucleus	2	0.000	1.000	108	100000102	100000034	Mock anti-PSPC1-A546 8C-S-PSPC1 V2.00	0	4. Mock and anti-PSPC1-A546_Pos002_S001	00-rrutMCAH66hWFTKAvmQRRh
3		Nucleus	2	0.000	1.000	109	100000103	100000035	Mock anti-PSPC1-A546 8C-S-PSPC1 V2.00	0	4. Mock and anti-PSPC1-A546_Pos002_S001	00-rrutMCAH66hWFTKAvmQRRh
3		Nucleus	2	0.000	1.000	110	100000104	100000036	Mock anti-PSPC1-A546 8C-S-PSPC1 V2.00	0	4. Mock and anti-PSPC1-A546_Pos002_S001	00-rrutMCAH66hWFTKAvmQRRh
3		Nucleus	2	0.000	1.000	111	100000105	100000037	Mock anti-PSPC1-A546 8C-S-PSPC1 V2.00	0	4. Mock and anti-PSPC1-A546_Pos002_S001	00-rrutMCAH66hWFTKAvmQRRh
3		Nucleus	2	0.000	1.000	112	100000106	100000038	Mock anti-PSPC1-A546 8C-S-PSPC1 V2.00	0	4. Mock and anti-PSPC1-A546_Pos002_S001	00-rrutMCAH66hWFTKAvmQRRh
3		Nucleus	2	0.000	1.000	113	100000107	100000039	Mock anti-PSPC1-A546 8C-S-PSPC1 V2.00	0	4. Mock and anti-PSPC1-A546_Pos002_S001	00-rrutMCAH66hWFTKAvmQRRh
3		Nucleus	2	0.000	1.000	114	100000108	100000040	Mock anti-PSPC1-A546 8C-S-PSPC1 V2.00	0	4. Mock and anti-PSPC1-A546_Pos002_S001	00-rrutMCAH66hWFTKAvmQRRh
3		Nucleus	2	0.000	1.000	115	100000109	100000041	Mock anti-PSPC1-A546 8C-S-PSPC1 V2.00	0	4. Mock and anti-PSPC1-A546_Pos002_S001	00-rrutMCAH66hWFTKAvmQRRh
3		Nucleus	2	0.000	1.000	117	100000110	100000000	Mock anti-PSPC1-A546 8C-S-PSPC1 V2.00	0	4. Mock and anti-PSPC1-A546_Pos003_S001	00-SLqcLo3KUNnMKE3CMkfjab
3		Nucleus	2	0.000	1.000	118	100000111	100000001	Mock anti-PSPC1-A546 8C-S-PSPC1 V2.00	0	4. Mock and anti-PSPC1-A546_Pos003_S001	00-SLqcLo3KUNnMKE3CMkfjab
3		Nucleus	2	0.000	1.000	119	100000112	100000002	Mock anti-PSPC1-A546 8C-S-PSPC1 V2.00	0	4. Mock and anti-PSPC1-A546_Pos003_S001	00-SLqcLo3KUNnMKE3CMkfjab
3		Nucleus	2	0.000	1.000	120	100000113	100000003	Mock anti-PSPC1-A546 8C-S-PSPC1 V2.00	0	4. Mock and anti-PSPC1-A546_Pos003_S001	00-SLqcLo3KUNnMKE3CMkfjab
3		Nucleus	2	0.000	1.000	121	100000114	100000004	Mock anti-PSPC1-A546 8C-S-PSPC1 V2.00	0	4. Mock and anti-PSPC1-A546_Pos003_S001	00-SLqcLo3KUNnMKE3CMkfjab
3		Nucleus	2	0.000	1.000	122	100000115	100000005	Mock anti-PSPC1-A546 8C-S-PSPC1 V2.00	0	4. Mock and anti-PSPC1-A546_Pos003_S001	00-SLqcLo3KUNnMKE3CMkfjab
3		Nucleus	2	0.000	1.000	123	100000116	100000006	Mock anti-PSPC1-A546 8C-S-PSPC1 V2.00	0	4. Mock and anti-PSPC1-A546_Pos003_S001	00-SLqcLo3KUNnMKE3CMkfjab
3		Nucleus	2	0.000	1.000	124	100000117	100000007	Mock anti-PSPC1-A546 8C-S-PSPC1 V2.00	0	4. Mock and anti-PSPC1-A546_Pos003_S001	00-SLqcLo3KUNnMKE3CMkfjab
3		Nucleus	2	0.000	1.000	125	100000118	100000008	Mock anti-PSPC1-A546 8C-S-PSPC1 V2.00	0	4. Mock and anti-PSPC1-A546_Pos003_S001	00-SLqcLo3KUNnMKE3CMkfjab
3		Nucleus	2	0.000	1.000	126	100000119	100000009	Mock anti-PSPC1-A546 8C-S-PSPC1 V2.00	0	4. Mock and anti-PSPC1-A546_Pos003_S001	00-SLqcLo3KUNnMKE3CMkfjab
3		Nucleus	2	0.000	1.000	127	100000120	100000010	Mock anti-PSPC1-A546 8C-S-PSPC1 V2.00	0	4. Mock and anti-PSPC1-A546_Pos003_S001	00-SLqcLo3KUNnMKE3CMkfjab
3		Nucleus	2	0.000	1.000	128	100000121	100000011	Mock anti-PSPC1-A546 8C-S-PSPC1 V2.00	0	4. Mock and anti-PSPC1-A546_Pos003_S001	00-SLqcLo3KUNnMKE3CMkfjab
3		Nucleus	2	0.000	1.000	129	100000122	100000012	Mock anti-PSPC1-A546 8C-S-PSPC1 V2.00	0	4. Mock and anti-PSPC1-A546_Pos003_S001	00-SLqcLo3KUNnMKE3CMkfjab
3		Nucleus	2	0.000	1.000	130	100000123	100000013	Mock anti-PSPC1-A546 8C-S-PSPC1 V2.00	0	4. Mock and anti-PSPC1-A546_Pos003_S001	00-SLqcLo3KUNnMKE3CMkfjab
3		Nucleus	2	0.000	1.000	131	100000124	100000014	Mock anti-PSPC1-A546 8C-S-PSPC1 V2.00	0	4. Mock and anti-PSPC1-A546_Pos003_S001	00-SLqcLo3KUNnMKE3CMkfjab
3		Nucleus	2	0.000	1.000	133	100000125	100000015	Mock anti-PSPC1-A546 8C-S-PSPC1 V2.00	0	4. Mock and anti-PSPC1-A546_Pos003_S001	00-SLqcLo3KUNnMKE3CMkfjab
3		Nucleus	2	0.000	1.000	134	100000126	100000016	Mock anti-PSPC1-A546 8C-S-PSPC1 V2.00	0	4. Mock and anti-PSPC1-A546_Pos003_S001	00-SLqcLo3KUNnMKE3CMkfjab
3		Nucleus	2	0.000	1.000	135	100000127	100000000	Mock anti-PSPC1-A546 8C-S-PSPC1 V2.00	0	4. Mock and anti-PSPC1-A546_Pos004_S001	00-sb5P3RAcphkUsSEg93rjyg
3		Nucleus	2	0.000	1.000	136	100000128	100000001	Mock anti-PSPC1-A546 8C-S-PSPC1 V2.00	0	4. Mock and anti-PSPC1-A546_Pos004_S001	00-sb5P3RAcphkUsSEg93rjyg
3		Nucleus	2	0.000	1.000	137	100000129	100000002	Mock anti-PSPC1-A546 8C-S-PSPC1 V2.00	0	4. Mock and anti-PSPC1-A546_Pos004_S001	00-sb5P3RAcphkUsSEg93rjyg
3		Nucleus	2	0.000	1.000	138	100000130	100000003	Mock anti-PSPC1-A546 8C-S-PSPC1 V2.00	0	4. Mock and anti-PSPC1-A546_Pos004_S001	00-sb5P3RAcphkUsSEg93rjyg
3		Nucleus	2	0.000	1.000	139	100000131	100000004	Mock anti-PSPC1-A546 8C-S-PSPC1 V2.00	0	4. Mock and anti-PSPC1-A546_Pos004_S001	00-sb5P3RAcphkUsSEg93rjyg
3		Nucleus	2	0.000	1.000	140	100000132	100000005	Mock anti-PSPC1-A546 8C-S-PSPC1 V2.00	0	4. Mock and anti-PSPC1-A546_Pos004_S001	00-sb5P3RAcphkUsSEg93rjyg
3		Nucleus	2	0.000	1.000	141	100000133	100000006	Mock anti-PSPC1-A546 8C-S-PSPC1 V2.00	0	4. Mock and anti-PSPC1-A546_Pos004_S001	00-sb5P3RAcphkUsSEg93rjyg
3		Nucleus	2	0.000	1.000	142	100000134	100000007	Mock anti-PSPC1-A546 8C-S-PSPC1 V2.00	0	4. Mock and anti-PSPC1-A546_Pos004_S001	00-sb5P3RAcphkUsSEg93rjyg
3		Nucleus	2	0.000	1.000	143	100000135	100000008	Mock anti-PSPC1-A546 8C-S-PSPC1 V2.00	0	4. Mock and anti-PSPC1-A546_Pos004_S001	00-sb5P3RAcphkUsSEg93rjyg
3		Nucleus	2	0.000	1.000	144	100000136	100000009	Mock anti-PSPC1-A546 8C-S-PSPC1 V2.00	0	4. Mock and anti-PSPC1-A546_Pos004_S001	00-sb5P3RAcphkUsSEg93rjyg
3		Nucleus	2	0.000	1.000	145	100000137	100000010	Mock anti-PSPC1-A546 8C-S-PSPC1 V2.00	0	4. Mock and anti-PSPC1-A546_Pos004_S001	00-sb5P3RAcphkUsSEg93rjyg
3		Nucleus	2	0.000	1.000	146	100000138	100000011	Mock anti-PSPC1-A546 8C-S-PSPC1 V2.00	0	4. Mock and anti-PSPC1-A546_Pos004_S001	00-sb5P3RAcphkUsSEg93rjyg
3		Nucleus	2	0.000	1.000	147	100000139	100000012	Mock anti-PSPC1-A546 8C-S-PSPC1 V2.00	0	4. Mock and anti-PSPC1-A546_Pos004_S001	00-sb5P3RAcphkUsSEg93rjyg
3		Nucleus	2	0.000	1.000	148	100000140	100000013	Mock anti-PSPC1-A546 8C-S-PSPC1 V2.00	0	4. Mock and anti-PSPC1-A546_Pos004_S001	00-sb5P3RAcphkUsSEg93rjyg
3		Nucleus	2	0.000	1.000	149	100000141	100000014	Mock anti-PSPC1-A546 8C-S-PSPC1 V2.00	0	4. Mock and anti-PSPC1-A546_Pos004_S001	00-sb5P3RAcphkUsSEg93rjyg
3		Nucleus	2	0.000	1.000	150	100000142	100000015	Mock anti-PSPC1-A546 8C-S-PSPC1 V2.00	0	4. Mock and anti-PSPC1-A546_Pos004_S001	00-sb5P3RAcphkUsSEg93rjyg
3		Nucleus	2	0.000	1.000	152	100000143	100000016	Mock anti-PSPC1-A546 8C-S-PSPC1 V2.00	0	4. Mock and anti-PSPC1-A546_Pos004_S001	00-sb5P3RAcphkUsSEg93rjyg
3		Nucleus	2	0.000	1.000	153	100000144	100000017	Mock anti-PSPC1-A546 8C-S-PSPC1 V2.00	0	4. Mock and anti-PSPC1-A546_Pos004_S001	00-sb5P3RAcphkUsSEg93rjyg
3		Nucleus	2	0.000	1.000	154	100000145	100000018	Mock anti-PSPC1-A546 8C-S-PSPC1 V2.00	0	4. Mock and anti-PSPC1-A546_Pos004_S001	00-sb5P3RAcphkUsSEg93rjyg
3		Nucleus	2	0.000	1.000	155	100000146	100000019	Mock anti-PSPC1-A546 8C-S-PSPC1 V2.00	0	4. Mock and anti-PSPC1-A546_Pos004_S001	00-sb5P3RAcphkUsSEg93rjyg
3		Nucleus	2	0.000	1.000	156	100000147	100000020	Mock anti-PSPC1-A546 8C-S-PSPC1 V2.00	0	4. Mock and anti-PSPC1-A546_Pos004_S001	00-sb5P3RAcphkUsSEg93rjyg
3		Nucleus	2	0.000	1.000	157	100000148	100000021	Mock anti-PSPC1-A546 8C-S-PSPC1 V2.00	0	4. Mock and anti-PSPC1-A546_Pos004_S001	00-sb5P3RAcphkUsSEg93rjyg
3		Nucleus	2	0.000	1.000	158	100000149	100000022	Mock anti-PSPC1-A546 8C-S-PSPC1 V2.00	0	4. Mock and anti-PSPC1-A546_Pos004_S001	00-sb5P3RAcphkUsSEg93rjyg
3		Nucleus	2	0.000	1.000	159	100000150	100000023	Mock anti-PSPC1-A546 8C-S-PSPC1 V2.00	0	4. Mock and anti-PSPC1-A546_Pos004_S001	00-sb5P3RAcphkUsSEg93rjyg
3		Nucleus	2	0.000	1.000	160	100000151	100000024	Mock anti-PSPC1-A546 8C-S-PSPC1 V2.00	0	4. Mock and anti-PSPC1-A546_Pos004_S001	00-sb5P3RAcphkUsSEg93rjyg
3		Nucleus	2	0.000	1.000	161	100000152	100000025	Mock anti-PSPC1-A546 8C-S-PSPC1 V2.00	0	4. Mock and anti-PSPC1-A546_Pos004_S001	00-sb5P3RAcphkUsSEg93rjyg
3		Nucleus	2	0.000	1.000	162	100000153	100000026	Mock anti-PSPC1-A546 8C-S-PSPC1 V2.00	0	4. Mock and anti-PSPC1-A546_Pos004_S001	00-sb5P3RAcphkUsSEg93rjyg
3		Nucleus	2	0.000	1.000	163	100000154	100000027	Mock anti-PSPC1-A546 8C-S-PSPC1 V2.00	0	4. Mock and anti-PSPC1-A546_Pos004_S001	00-sb5P3RAcphkUsSEg93rjyg
3		Nucleus	2	0.000	1.000	164	100000155	100000028	Mock anti-PSPC1-A546 8C-S-PSPC1 V2.00	0	4. Mock and anti-PSPC1-A546_Pos004_S001	00-sb5P3RAcphkUsSEg93rjyg
3		Nucleus	2	0.000	1.000	165	100000156	100000029	Mock anti-PSPC1-A546 8C-S-PSPC1 V2.00	0	4. Mock and anti-PSPC1-A546_Pos004_S001	00-sb5P3RAcphkUsSEg93rjyg
3		Nucleus	2	0.000	1.000	166	100000157	100000030	Mock anti-PSPC1-A546 8C-S-PSPC1 V2.00	0	4. Mock and anti-PSPC1-A546_Pos004_S001	00-sb5P3RAcphkUsSEg93rjyg
3		Nucleus	2	0.000	1.000	167	100000158	100000031	Mock anti-PSPC1-A546 8C-S-PSPC1 V2.00	0	4. Mock and anti-PSPC1-A546_Pos004_S001	00-sb5P3RAcphkUsSEg93rjyg
3		Nucleus	2	0.000	1.000	168	100000159	100000032	Mock anti-PSPC1-A546 8C-S-PSPC1 V2.00	0	4. Mock and anti-PSPC1-A546_Pos004_S001	00-sb5P3RAcphkUsSEg93rjyg
3		Nucleus	2	0.000	1.000	171	100000160	100000000	Mock anti-PSPC1-A546 8C-S-PSPC1 V2.00	0	4. Mock and anti-PSPC1-A546_Pos005_S001	00-3HkvUruN5Hjrw8gQYa7wUG
3		Nucleus	2	0.000	1.000	172	100000161	100000001	Mock anti-PSPC1-A546 8C-S-PSPC1 V2.00	0	4. Mock and anti-PSPC1-A546_Pos005_S001	00-3HkvUruN5Hjrw8gQYa7wUG
3		Nucleus	2	0.000	1.000	173	100000162	100000002	Mock anti-PSPC1-A546 8C-S-PSPC1 V2.00	0	4. Mock and anti-PSPC1-A546_Pos005_S001	00-3HkvUruN5Hjrw8gQYa7wUG
3		Nucleus	2	0.000	1.000	175	100000163	100000003	Mock anti-PSPC1-A546 8C-S-PSPC1 V2.00	0	4. Mock and anti-PSPC1-A546_Pos005_S001	00-3HkvUruN5Hjrw8gQYa7wUG
3		Nucleus	2	0.000	1.000	176	100000164	100000004	Mock anti-PSPC1-A546 8C-S-PSPC1 V2.00	0	4. Mock and anti-PSPC1-A546_Pos005_S001	00-3HkvUruN5Hjrw8gQYa7wUG
3		Nucleus	2	0.000	1.000	177	100000165	100000005	Mock anti-PSPC1-A546 8C-S-PSPC1 V2.00	0	4. Mock and anti-PSPC1-A546_Pos005_S001	00-3HkvUruN5Hjrw8gQYa7wUG
3		Nucleus	2	0.000	1.000	178	100000166	100000006	Mock anti-PSPC1-A546 8C-S-PSPC1 V2.00	0	4. Mock and anti-PSPC1-A546_Pos005_S001	00-3HkvUruN5Hjrw8gQYa7wUG
3		Nucleus	2	0.000	1.000	179	100000167	100000000	Mock anti-PSPC1-A546 8C-S-PSPC1 V2.00	0	4. Mock and anti-PSPC1-A546_Pos006_S001	00-kxqVrXAvRr9ZpftvgLv26j
3		Nucleus	2	0.000	1.000	180	100000168	100000001	Mock anti-PSPC1-A546 8C-S-PSPC1 V2.00	0	4. Mock and anti-PSPC1-A546_Pos006_S001	00-kxqVrXAvRr9ZpftvgLv26j
3		Nucleus	2	0.000	1.000	181	100000169	100000002	Mock anti-PSPC1-A546 8C-S-PSPC1 V2.00	0	4. Mock and anti-PSPC1-A546_Pos006_S001	00-kxqVrXAvRr9ZpftvgLv26j
3		Nucleus	2	0.000	1.000	182	100000170	100000003	Mock anti-PSPC1-A546 8C-S-PSPC1 V2.00	0	4. Mock and anti-PSPC1-A546_Pos006_S001	00-kxqVrXAvRr9ZpftvgLv26j
3		Nucleus	2	0.000	1.000	183	100000171	100000004	Mock anti-PSPC1-A546 8C-S-PSPC1 V2.00	0	4. Mock and anti-PSPC1-A546_Pos006_S001	00-kxqVrXAvRr9ZpftvgLv26j
3		Nucleus	2	0.000	1.000	184	100000172	100000005	Mock anti-PSPC1-A546 8C-S-PSPC1 V2.00	0	4. Mock and anti-PSPC1-A546_Pos006_S001	00-kxqVrXAvRr9ZpftvgLv26j
3		Nucleus	2	0.000	1.000	186	100000173	100000006	Mock anti-PSPC1-A546 8C-S-PSPC1 V2.00	0	4. Mock and anti-PSPC1-A546_Pos006_S001	00-kxqVrXAvRr9ZpftvgLv26j
3		Nucleus	2	0.000	1.000	187	100000174	100000007	Mock anti-PSPC1-A546 8C-S-PSPC1 V2.00	0	4. Mock and anti-PSPC1-A546_Pos006_S001	00-kxqVrXAvRr9ZpftvgLv26j
3		Nucleus	2	0.000	1.000	188	100000175	100000008	Mock anti-PSPC1-A546 8C-S-PSPC1 V2.00	0	4. Mock and anti-PSPC1-A546_Pos006_S001	00-kxqVrXAvRr9ZpftvgLv26j
3		Nucleus	2	0.000	1.000	191	100000176	100000009	Mock anti-PSPC1-A546 8C-S-PSPC1 V2.00	0	4. Mock and anti-PSPC1-A546_Pos006_S001	00-kxqVrXAvRr9ZpftvgLv26j
3		Nucleus	2	0.000	1.000	192	100000177	100000010	Mock anti-PSPC1-A546 8C-S-PSPC1 V2.00	0	4. Mock and anti-PSPC1-A546_Pos006_S001	00-kxqVrXAvRr9ZpftvgLv26j
3		Nucleus	2	0.000	1.000	193	100000178	100000011	Mock anti-PSPC1-A546 8C-S-PSPC1 V2.00	0	4. Mock and anti-PSPC1-A546_Pos006_S001	00-kxqVrXAvRr9ZpftvgLv26j
3		Nucleus	2	0.000	1.000	194	100000179	100000012	Mock anti-PSPC1-A546 8C-S-PSPC1 V2.00	0	4. Mock and anti-PSPC1-A546_Pos006_S001	00-kxqVrXAvRr9ZpftvgLv26j
3		Nucleus	2	0.000	1.000	195	100000180	100000013	Mock anti-PSPC1-A546 8C-S-PSPC1 V2.00	0	4. Mock and anti-PSPC1-A546_Pos006_S001	00-kxqVrXAvRr9ZpftvgLv26j
3		Nucleus	2	0.000	1.000	196	100000181	100000014	Mock anti-PSPC1-A546 8C-S-PSPC1 V2.00	0	4. Mock and anti-PSPC1-A546_Pos006_S001	00-kxqVrXAvRr9ZpftvgLv26j
3		Nucleus	2	0.000	1.000	197	100000182	100000015	Mock anti-PSPC1-A546 8C-S-PSPC1 V2.00	0	4. Mock and anti-PSPC1-A546_Pos006_S001	00-kxqVrXAvRr9ZpftvgLv26j
3		Nucleus	2	0.000	1.000	198	100000183	100000016	Mock anti-PSPC1-A546 8C-S-PSPC1 V2.00	0	4. Mock and anti-PSPC1-A546_Pos006_S001	00-kxqVrXAvRr9ZpftvgLv26j
3		Nucleus	2	0.000	1.000	199	100000184	100000017	Mock anti-PSPC1-A546 8C-S-PSPC1 V2.00	0	4. Mock and anti-PSPC1-A546_Pos006_S001	00-kxqVrXAvRr9ZpftvgLv26j
3		Nucleus	2	0.000	1.000	200	100000185	100000018	Mock anti-PSPC1-A546 8C-S-PSPC1 V2.00	0	4. Mock and anti-PSPC1-A546_Pos006_S001	00-kxqVrXAvRr9ZpftvgLv26j
3		Nucleus	2	0.000	1.000	201	100000186	100000019	Mock anti-PSPC1-A546 8C-S-PSPC1 V2.00	0	4. Mock and anti-PSPC1-A546_Pos006_S001	00-kxqVrXAvRr9ZpftvgLv26j
3		Nucleus	2	0.000	1.000	202	100000187	100000020	Mock anti-PSPC1-A546 8C-S-PSPC1 V2.00	0	4. Mock and anti-PSPC1-A546_Pos006_S001	00-kxqVrXAvRr9ZpftvgLv26j
3		Nucleus	2	0.000	1.000	204	100000188	100000000	Mock anti-PSPC1-A546 8C-S-PSPC1 V2.00	0	4. Mock and anti-PSPC1-A546_Pos007_S001	00-iCfBg7MWtoTFRM5CUqKybb
3		Nucleus	2	0.000	1.000	205	100000189	100000001	Mock anti-PSPC1-A546 8C-S-PSPC1 V2.00	0	4. Mock and anti-PSPC1-A546_Pos007_S001	00-iCfBg7MWtoTFRM5CUqKybb
3		Nucleus	2	0.000	1.000	206	100000190	100000002	Mock anti-PSPC1-A546 8C-S-PSPC1 V2.00	0	4. Mock and anti-PSPC1-A546_Pos007_S001	00-iCfBg7MWtoTFRM5CUqKybb
3		Nucleus	2	0.000	1.000	207	100000191	100000003	Mock anti-PSPC1-A546 8C-S-PSPC1 V2.00	0	4. Mock and anti-PSPC1-A546_Pos007_S001	00-iCfBg7MWtoTFRM5CUqKybb
3		Nucleus	2	0.000	1.000	208	100000192	100000004	Mock anti-PSPC1-A546 8C-S-PSPC1 V2.00	0	4. Mock and anti-PSPC1-A546_Pos007_S001	00-iCfBg7MWtoTFRM5CUqKybb
3		Nucleus	2	0.000	1.000	209	100000193	100000005	Mock anti-PSPC1-A546 8C-S-PSPC1 V2.00	0	4. Mock and anti-PSPC1-A546_Pos007_S001	00-iCfBg7MWtoTFRM5CUqKybb
3		Nucleus	2	0.000	1.000	210	100000194	100000006	Mock anti-PSPC1-A546 8C-S-PSPC1 V2.00	0	4. Mock and anti-PSPC1-A546_Pos007_S001	00-iCfBg7MWtoTFRM5CUqKybb
3		Nucleus	2	0.000	1.000	211	100000195	100000007	Mock anti-PSPC1-A546 8C-S-PSPC1 V2.00	0	4. Mock and anti-PSPC1-A546_Pos007_S001	00-iCfBg7MWtoTFRM5CUqKybb
3		Nucleus	2	0.000	1.000	212	100000196	100000008	Mock anti-PSPC1-A546 8C-S-PSPC1 V2.00	0	4. Mock and anti-PSPC1-A546_Pos007_S001	00-iCfBg7MWtoTFRM5CUqKybb
3		Nucleus	2	0.000	1.000	213	100000197	100000009	Mock anti-PSPC1-A546 8C-S-PSPC1 V2.00	0	4. Mock and anti-PSPC1-A546_Pos007_S001	00-iCfBg7MWtoTFRM5CUqKybb
3		Nucleus	2	0.000	1.000	214	100000198	100000010	Mock anti-PSPC1-A546 8C-S-PSPC1 V2.00	0	4. Mock and anti-PSPC1-A546_Pos007_S001	00-iCfBg7MWtoTFRM5CUqKybb
3		Nucleus	2	0.000	1.000	215	100000199	100000011	Mock anti-PSPC1-A546 8C-S-PSPC1 V2.00	0	4. Mock and anti-PSPC1-A546_Pos007_S001	00-iCfBg7MWtoTFRM5CUqKybb
3		Nucleus	2	0.000	1.000	216	100000200	100000012	Mock anti-PSPC1-A546 8C-S-PSPC1 V2.00	0	4. Mock and anti-PSPC1-A546_Pos007_S001	00-iCfBg7MWtoTFRM5CUqKybb
3		Nucleus	2	0.000	1.000	217	100000201	100000013	Mock anti-PSPC1-A546 8C-S-PSPC1 V2.00	0	4. Mock and anti-PSPC1-A546_Pos007_S001	00-iCfBg7MWtoTFRM5CUqKybb
3		Nucleus	2	0.000	1.000	218	100000202	100000014	Mock anti-PSPC1-A546 8C-S-PSPC1 V2.00	0	4. Mock and anti-PSPC1-A546_Pos007_S001	00-iCfBg7MWtoTFRM5CUqKybb
3		Nucleus	2	0.000	1.000	219	100000203	100000015	Mock anti-PSPC1-A546 8C-S-PSPC1 V2.00	0	4. Mock and anti-PSPC1-A546_Pos007_S001	00-iCfBg7MWtoTFRM5CUqKybb
3		Nucleus	2	0.000	1.000	220	100000204	100000016	Mock anti-PSPC1-A546 8C-S-PSPC1 V2.00	0	4. Mock and anti-PSPC1-A546_Pos007_S001	00-iCfBg7MWtoTFRM5CUqKybb
3		Nucleus	2	0.000	1.000	221	100000205	100000017	Mock anti-PSPC1-A546 8C-S-PSPC1 V2.00	0	4. Mock and anti-PSPC1-A546_Pos007_S001	00-iCfBg7MWtoTFRM5CUqKybb
3		Nucleus	2	0.000	1.000	222	100000206	100000018	Mock anti-PSPC1-A546 8C-S-PSPC1 V2.00	0	4. Mock and anti-PSPC1-A546_Pos007_S001	00-iCfBg7MWtoTFRM5CUqKybb
3		Nucleus	2	0.000	1.000	223	100000207	100000019	Mock anti-PSPC1-A546 8C-S-PSPC1 V2.00	0	4. Mock and anti-PSPC1-A546_Pos007_S001	00-iCfBg7MWtoTFRM5CUqKybb
3		Nucleus	2	0.000	1.000	224	100000208	100000020	Mock anti-PSPC1-A546 8C-S-PSPC1 V2.00	0	4. Mock and anti-PSPC1-A546_Pos007_S001	00-iCfBg7MWtoTFRM5CUqKybb
3		Nucleus	2	0.000	1.000	225	100000209	100000021	Mock anti-PSPC1-A546 8C-S-PSPC1 V2.00	0	4. Mock and anti-PSPC1-A546_Pos007_S001	00-iCfBg7MWtoTFRM5CUqKybb
3		Nucleus	2	0.000	1.000	226	100000210	100000022	Mock anti-PSPC1-A546 8C-S-PSPC1 V2.00	0	4. Mock and anti-PSPC1-A546_Pos007_S001	00-iCfBg7MWtoTFRM5CUqKybb
3		Nucleus	2	0.000	1.000	227	100000211	100000023	Mock anti-PSPC1-A546 8C-S-PSPC1 V2.00	0	4. Mock and anti-PSPC1-A546_Pos007_S001	00-iCfBg7MWtoTFRM5CUqKybb
3		Nucleus	2	0.000	1.000	228	100000212	100000024	Mock anti-PSPC1-A546 8C-S-PSPC1 V2.00	0	4. Mock and anti-PSPC1-A546_Pos007_S001	00-iCfBg7MWtoTFRM5CUqKybb
3		Nucleus	2	0.000	1.000	229	100000213	100000025	Mock anti-PSPC1-A546 8C-S-PSPC1 V2.00	0	4. Mock and anti-PSPC1-A546_Pos007_S001	00-iCfBg7MWtoTFRM5CUqKybb
3		Nucleus	2	0.000	1.000	230	100000214	100000026	Mock anti-PSPC1-A546 8C-S-PSPC1 V2.00	0	4. Mock and anti-PSPC1-A546_Pos007_S001	00-iCfBg7MWtoTFRM5CUqKybb
3		Nucleus	2	0.000	1.000	231	100000215	100000027	Mock anti-PSPC1-A546 8C-S-PSPC1 V2.00	0	4. Mock and anti-PSPC1-A546_Pos007_S001	00-iCfBg7MWtoTFRM5CUqKybb
3		Nucleus	2	0.000	1.000	232	100000216	100000028	Mock anti-PSPC1-A546 8C-S-PSPC1 V2.00	0	4. Mock and anti-PSPC1-A546_Pos007_S001	00-iCfBg7MWtoTFRM5CUqKybb
3		Nucleus	2	0.000	1.000	233	100000217	100000029	Mock anti-PSPC1-A546 8C-S-PSPC1 V2.00	0	4. Mock and anti-PSPC1-A546_Pos007_S001	00-iCfBg7MWtoTFRM5CUqKybb
3		Nucleus	2	0.000	1.000	234	100000218	100000030	Mock anti-PSPC1-A546 8C-S-PSPC1 V2.00	0	4. Mock and anti-PSPC1-A546_Pos007_S001	00-iCfBg7MWtoTFRM5CUqKybb
3		Nucleus	2	0.000	1.000	235	100000219	100000031	Mock anti-PSPC1-A546 8C-S-PSPC1 V2.00	0	4. Mock and anti-PSPC1-A546_Pos007_S001	00-iCfBg7MWtoTFRM5CUqKybb
3		Nucleus	2	0.000	1.000	236	100000220	100000032	Mock anti-PSPC1-A546 8C-S-PSPC1 V2.00	0	4. Mock and anti-PSPC1-A546_Pos007_S001	00-iCfBg7MWtoTFRM5CUqKybb
3		Nucleus	2	0.000	1.000	237	100000221	100000033	Mock anti-PSPC1-A546 8C-S-PSPC1 V2.00	0	4. Mock and anti-PSPC1-A546_Pos007_S001	00-iCfBg7MWtoTFRM5CUqKybb
3		Nucleus	2	0.000	1.000	238	100000222	100000034	Mock anti-PSPC1-A546 8C-S-PSPC1 V2.00	0	4. Mock and anti-PSPC1-A546_Pos007_S001	00-iCfBg7MWtoTFRM5CUqKybb
3		Nucleus	2	0.000	1.000	239	100000223	100000035	Mock anti-PSPC1-A546 8C-S-PSPC1 V2.00	0	4. Mock and anti-PSPC1-A546_Pos007_S001	00-iCfBg7MWtoTFRM5CUqKybb
3		Nucleus	2	0.000	1.000	240	100000224	100000036	Mock anti-PSPC1-A546 8C-S-PSPC1 V2.00	0	4. Mock and anti-PSPC1-A546_Pos007_S001	00-iCfBg7MWtoTFRM5CUqKybb
3		Nucleus	2	0.000	1.000	241	100000225	100000037	Mock anti-PSPC1-A546 8C-S-PSPC1 V2.00	0	4. Mock and anti-PSPC1-A546_Pos007_S001	00-iCfBg7MWtoTFRM5CUqKybb
3		Nucleus	2	0.000	1.000	242	100000226	100000038	Mock anti-PSPC1-A546 8C-S-PSPC1 V2.00	0	4. Mock and anti-PSPC1-A546_Pos007_S001	00-iCfBg7MWtoTFRM5CUqKybb
3		Nucleus	2	0.000	1.000	243	100000227	100000039	Mock anti-PSPC1-A546 8C-S-PSPC1 V2.00	0	4. Mock and anti-PSPC1-A546_Pos007_S001	00-iCfBg7MWtoTFRM5CUqKybb
3		Nucleus	2	0.000	1.000	244	100000228	100000040	Mock anti-PSPC1-A546 8C-S-PSPC1 V2.00	0	4. Mock and anti-PSPC1-A546_Pos007_S001	00-iCfBg7MWtoTFRM5CUqKybb
3		Nucleus	2	0.000	1.000	245	100000229	100000041	Mock anti-PSPC1-A546 8C-S-PSPC1 V2.00	0	4. Mock and anti-PSPC1-A546_Pos007_S001	00-iCfBg7MWtoTFRM5CUqKybb
3		Nucleus	2	0.000	1.000	246	100000230	100000042	Mock anti-PSPC1-A546 8C-S-PSPC1 V2.00	0	4. Mock and anti-PSPC1-A546_Pos007_S001	00-iCfBg7MWtoTFRM5CUqKybb
3		Nucleus	2	0.000	1.000	247	100000231	100000043	Mock anti-PSPC1-A546 8C-S-PSPC1 V2.00	0	4. Mock and anti-PSPC1-A546_Pos007_S001	00-iCfBg7MWtoTFRM5CUqKybb
3		Nucleus	2	0.000	1.000	248	100000232	100000044	Mock anti-PSPC1-A546 8C-S-PSPC1 V2.00	0	4. Mock and anti-PSPC1-A546_Pos007_S001	00-iCfBg7MWtoTFRM5CUqKybb
3		Nucleus	2	0.000	1.000	249	100000233	100000045	Mock anti-PSPC1-A546 8C-S-PSPC1 V2.00	0	4. Mock and anti-PSPC1-A546_Pos007_S001	00-iCfBg7MWtoTFRM5CUqKybb
3		Nucleus	2	0.000	1.000	250	100000234	100000046	Mock anti-PSPC1-A546 8C-S-PSPC1 V2.00	0	4. Mock and anti-PSPC1-A546_Pos007_S001	00-iCfBg7MWtoTFRM5CUqKybb
3		Nucleus	2	0.000	1.000	251	100000235	100000047	Mock anti-PSPC1-A546 8C-S-PSPC1 V2.00	0	4. Mock and anti-PSPC1-A546_Pos007_S001	00-iCfBg7MWtoTFRM5CUqKybb
3		Nucleus	2	0.000	1.000	252	100000236	100000048	Mock anti-PSPC1-A546 8C-S-PSPC1 V2.00	0	4. Mock and anti-PSPC1-A546_Pos007_S001	00-iCfBg7MWtoTFRM5CUqKybb
3		Nucleus	2	0.000	1.000	253	100000237	100000049	Mock anti-PSPC1-A546 8C-S-PSPC1 V2.00	0	4. Mock and anti-PSPC1-A546_Pos007_S001	00-iCfBg7MWtoTFRM5CUqKybb
3		Nucleus	2	0.000	1.000	254	100000238	100000050	Mock anti-PSPC1-A546 8C-S-PSPC1 V2.00	0	4. Mock and anti-PSPC1-A546_Pos007_S001	00-iCfBg7MWtoTFRM5CUqKybb
3		Nucleus	2	0.000	1.000	255	100000239	100000051	Mock anti-PSPC1-A546 8C-S-PSPC1 V2.00	0	4. Mock and anti-PSPC1-A546_Pos007_S001	00-iCfBg7MWtoTFRM5CUqKybb
3		Nucleus	2	0.000	1.000	256	100000240	100000000	Mock anti-PSPC1-A546 8C-S-PSPC1 V2.00	0	4. Mock and anti-PSPC1-A546_Pos008_S001	00-GrBBN7pTypXp8hZKphzi2h
3		Nucleus	2	0.000	1.000	257	100000241	100000001	Mock anti-PSPC1-A546 8C-S-PSPC1 V2.00	0	4. Mock and anti-PSPC1-A546_Pos008_S001	00-GrBBN7pTypXp8hZKphzi2h
3		Nucleus	2	0.000	1.000	259	100000242	100000002	Mock anti-PSPC1-A546 8C-S-PSPC1 V2.00	0	4. Mock and anti-PSPC1-A546_Pos008_S001	00-GrBBN7pTypXp8hZKphzi2h
3		Nucleus	2	0.000	1.000	260	100000243	100000003	Mock anti-PSPC1-A546 8C-S-PSPC1 V2.00	0	4. Mock and anti-PSPC1-A546_Pos008_S001	00-GrBBN7pTypXp8hZKphzi2h
3		Nucleus	2	0.000	1.000	261	100000244	100000004	Mock anti-PSPC1-A546 8C-S-PSPC1 V2.00	0	4. Mock and anti-PSPC1-A546_Pos008_S001	00-GrBBN7pTypXp8hZKphzi2h
3		Nucleus	2	0.000	1.000	262	100000245	100000005	Mock anti-PSPC1-A546 8C-S-PSPC1 V2.00	0	4. Mock and anti-PSPC1-A546_Pos008_S001	00-GrBBN7pTypXp8hZKphzi2h
3		Nucleus	2	0.000	1.000	264	100000246	100000006	Mock anti-PSPC1-A546 8C-S-PSPC1 V2.00	0	4. Mock and anti-PSPC1-A546_Pos008_S001	00-GrBBN7pTypXp8hZKphzi2h
3		Nucleus	2	0.000	1.000	265	100000247	100000007	Mock anti-PSPC1-A546 8C-S-PSPC1 V2.00	0	4. Mock and anti-PSPC1-A546_Pos008_S001	00-GrBBN7pTypXp8hZKphzi2h
3		Nucleus	2	0.000	1.000	266	100000248	100000008	Mock anti-PSPC1-A546 8C-S-PSPC1 V2.00	0	4. Mock and anti-PSPC1-A546_Pos008_S001	00-GrBBN7pTypXp8hZKphzi2h
3		Nucleus	2	0.000	1.000	268	100000249	100000009	Mock anti-PSPC1-A546 8C-S-PSPC1 V2.00	0	4. Mock and anti-PSPC1-A546_Pos008_S001	00-GrBBN7pTypXp8hZKphzi2h
3		Nucleus	2	0.000	1.000	269	100000250	100000010	Mock anti-PSPC1-A546 8C-S-PSPC1 V2.00	0	4. Mock and anti-PSPC1-A546_Pos008_S001	00-GrBBN7pTypXp8hZKphzi2h
3		Nucleus	2	0.000	1.000	270	100000251	100000011	Mock anti-PSPC1-A546 8C-S-PSPC1 V2.00	0	4. Mock and anti-PSPC1-A546_Pos008_S001	00-GrBBN7pTypXp8hZKphzi2h
3		Nucleus	2	0.000	1.000	271	100000252	100000012	Mock anti-PSPC1-A546 8C-S-PSPC1 V2.00	0	4. Mock and anti-PSPC1-A546_Pos008_S001	00-GrBBN7pTypXp8hZKphzi2h
3		Nucleus	2	0.000	1.000	272	100000253	100000013	Mock anti-PSPC1-A546 8C-S-PSPC1 V2.00	0	4. Mock and anti-PSPC1-A546_Pos008_S001	00-GrBBN7pTypXp8hZKphzi2h
3		Nucleus	2	0.000	1.000	273	100000254	100000000	Mock anti-PSPC1-A546 8C-S-PSPC1 V2.00	0	4. Mock and anti-PSPC1-A546_Pos009_S001	00-nq4NQnBk2fnaoPg2yk3yt3
3		Nucleus	2	0.000	1.000	274	100000255	100000001	Mock anti-PSPC1-A546 8C-S-PSPC1 V2.00	0	4. Mock and anti-PSPC1-A546_Pos009_S001	00-nq4NQnBk2fnaoPg2yk3yt3
3		Nucleus	2	0.000	1.000	275	100000256	100000002	Mock anti-PSPC1-A546 8C-S-PSPC1 V2.00	0	4. Mock and anti-PSPC1-A546_Pos009_S001	00-nq4NQnBk2fnaoPg2yk3yt3
3		Nucleus	2	0.000	1.000	277	100000257	100000003	Mock anti-PSPC1-A546 8C-S-PSPC1 V2.00	0	4. Mock and anti-PSPC1-A546_Pos009_S001	00-nq4NQnBk2fnaoPg2yk3yt3
3		Nucleus	2	0.000	1.000	278	100000258	100000004	Mock anti-PSPC1-A546 8C-S-PSPC1 V2.00	0	4. Mock and anti-PSPC1-A546_Pos009_S001	00-nq4NQnBk2fnaoPg2yk3yt3
3		Nucleus	2	0.000	1.000	279	100000259	100000005	Mock anti-PSPC1-A546 8C-S-PSPC1 V2.00	0	4. Mock and anti-PSPC1-A546_Pos009_S001	00-nq4NQnBk2fnaoPg2yk3yt3
3		Nucleus	2	0.000	1.000	280	100000260	100000006	Mock anti-PSPC1-A546 8C-S-PSPC1 V2.00	0	4. Mock and anti-PSPC1-A546_Pos009_S001	00-nq4NQnBk2fnaoPg2yk3yt3
3		Nucleus	2	0.000	1.000	281	100000261	100000007	Mock anti-PSPC1-A546 8C-S-PSPC1 V2.00	0	4. Mock and anti-PSPC1-A546_Pos009_S001	00-nq4NQnBk2fnaoPg2yk3yt3
3		Nucleus	2	0.000	1.000	282	100000262	100000008	Mock anti-PSPC1-A546 8C-S-PSPC1 V2.00	0	4. Mock and anti-PSPC1-A546_Pos009_S001	00-nq4NQnBk2fnaoPg2yk3yt3
3		Nucleus	2	0.000	1.000	283	100000263	100000009	Mock anti-PSPC1-A546 8C-S-PSPC1 V2.00	0	4. Mock and anti-PSPC1-A546_Pos009_S001	00-nq4NQnBk2fnaoPg2yk3yt3
3		Nucleus	2	0.000	1.000	284	100000264	100000010	Mock anti-PSPC1-A546 8C-S-PSPC1 V2.00	0	4. Mock and anti-PSPC1-A546_Pos009_S001	00-nq4NQnBk2fnaoPg2yk3yt3
3		Nucleus	2	0.000	1.000	285	100000265	100000011	Mock anti-PSPC1-A546 8C-S-PSPC1 V2.00	0	4. Mock and anti-PSPC1-A546_Pos009_S001	00-nq4NQnBk2fnaoPg2yk3yt3
3		Nucleus	2	0.000	1.000	287	100000266	100000012	Mock anti-PSPC1-A546 8C-S-PSPC1 V2.00	0	4. Mock and anti-PSPC1-A546_Pos009_S001	00-nq4NQnBk2fnaoPg2yk3yt3
3		Nucleus	2	0.000	1.000	289	100000267	100000013	Mock anti-PSPC1-A546 8C-S-PSPC1 V2.00	0	4. Mock and anti-PSPC1-A546_Pos009_S001	00-nq4NQnBk2fnaoPg2yk3yt3
3		Nucleus	2	0.000	1.000	290	100000268	100000014	Mock anti-PSPC1-A546 8C-S-PSPC1 V2.00	0	4. Mock and anti-PSPC1-A546_Pos009_S001	00-nq4NQnBk2fnaoPg2yk3yt3
3		Nucleus	2	0.000	1.000	291	100000269	100000015	Mock anti-PSPC1-A546 8C-S-PSPC1 V2.00	0	4. Mock and anti-PSPC1-A546_Pos009_S001	00-nq4NQnBk2fnaoPg2yk3yt3
3		Nucleus	2	0.000	1.000	292	100000270	100000016	Mock anti-PSPC1-A546 8C-S-PSPC1 V2.00	0	4. Mock and anti-PSPC1-A546_Pos009_S001	00-nq4NQnBk2fnaoPg2yk3yt3
3		Nucleus	2	0.000	1.000	293	100000271	100000017	Mock anti-PSPC1-A546 8C-S-PSPC1 V2.00	0	4. Mock and anti-PSPC1-A546_Pos009_S001	00-nq4NQnBk2fnaoPg2yk3yt3
3		Nucleus	2	0.000	1.000	294	100000272	100000018	Mock anti-PSPC1-A546 8C-S-PSPC1 V2.00	0	4. Mock and anti-PSPC1-A546_Pos009_S001	00-nq4NQnBk2fnaoPg2yk3yt3
3		Nucleus	2	0.000	1.000	295	100000273	100000019	Mock anti-PSPC1-A546 8C-S-PSPC1 V2.00	0	4. Mock and anti-PSPC1-A546_Pos009_S001	00-nq4NQnBk2fnaoPg2yk3yt3
3		Nucleus	2	0.000	1.000	296	100000274	100000020	Mock anti-PSPC1-A546 8C-S-PSPC1 V2.00	0	4. Mock and anti-PSPC1-A546_Pos009_S001	00-nq4NQnBk2fnaoPg2yk3yt3
3		Nucleus	2	0.000	1.000	297	100000275	100000021	Mock anti-PSPC1-A546 8C-S-PSPC1 V2.00	0	4. Mock and anti-PSPC1-A546_Pos009_S001	00-nq4NQnBk2fnaoPg2yk3yt3
3		Nucleus	2	0.000	1.000	298	100000276	100000022	Mock anti-PSPC1-A546 8C-S-PSPC1 V2.00	0	4. Mock and anti-PSPC1-A546_Pos009_S001	00-nq4NQnBk2fnaoPg2yk3yt3
3		Nucleus	2	0.000	1.000	299	100000277	100000023	Mock anti-PSPC1-A546 8C-S-PSPC1 V2.00	0	4. Mock and anti-PSPC1-A546_Pos009_S001	00-nq4NQnBk2fnaoPg2yk3yt3
3		Nucleus	2	0.000	1.000	300	100000278	100000024	Mock anti-PSPC1-A546 8C-S-PSPC1 V2.00	0	4. Mock and anti-PSPC1-A546_Pos009_S001	00-nq4NQnBk2fnaoPg2yk3yt3
3		Nucleus	2	0.000	1.000	301	100000279	100000025	Mock anti-PSPC1-A546 8C-S-PSPC1 V2.00	0	4. Mock and anti-PSPC1-A546_Pos009_S001	00-nq4NQnBk2fnaoPg2yk3yt3
3		Nucleus	2	0.000	1.000	302	100000280	100000026	Mock anti-PSPC1-A546 8C-S-PSPC1 V2.00	0	4. Mock and anti-PSPC1-A546_Pos009_S001	00-nq4NQnBk2fnaoPg2yk3yt3
3		Nucleus	2	0.000	1.000	303	100000281	100000027	Mock anti-PSPC1-A546 8C-S-PSPC1 V2.00	0	4. Mock and anti-PSPC1-A546_Pos009_S001	00-nq4NQnBk2fnaoPg2yk3yt3
3		Nucleus	2	0.000	1.000	304	100000282	100000028	Mock anti-PSPC1-A546 8C-S-PSPC1 V2.00	0	4. Mock and anti-PSPC1-A546_Pos009_S001	00-nq4NQnBk2fnaoPg2yk3yt3
3		Nucleus	2	0.000	1.000	305	100000283	100000029	Mock anti-PSPC1-A546 8C-S-PSPC1 V2.00	0	4. Mock and anti-PSPC1-A546_Pos009_S001	00-nq4NQnBk2fnaoPg2yk3yt3
3		Nucleus	2	0.000	1.000	306	100000284	100000030	Mock anti-PSPC1-A546 8C-S-PSPC1 V2.00	0	4. Mock and anti-PSPC1-A546_Pos009_S001	00-nq4NQnBk2fnaoPg2yk3yt3
3		Nucleus	2	0.000	1.000	307	100000285	100000000	Mock anti-PSPC1-A546 8C-S-PSPC1 V2.00	0	4. Mock and anti-PSPC1-A546_Pos010_S001	00-uTfMSMzoHnZdVa6Xfvorpi
3		Nucleus	2	0.000	1.000	308	100000286	100000001	Mock anti-PSPC1-A546 8C-S-PSPC1 V2.00	0	4. Mock and anti-PSPC1-A546_Pos010_S001	00-uTfMSMzoHnZdVa6Xfvorpi
3		Nucleus	2	0.000	1.000	309	100000287	100000002	Mock anti-PSPC1-A546 8C-S-PSPC1 V2.00	0	4. Mock and anti-PSPC1-A546_Pos010_S001	00-uTfMSMzoHnZdVa6Xfvorpi
3		Nucleus	2	0.000	1.000	310	100000288	100000003	Mock anti-PSPC1-A546 8C-S-PSPC1 V2.00	0	4. Mock and anti-PSPC1-A546_Pos010_S001	00-uTfMSMzoHnZdVa6Xfvorpi
3		Nucleus	2	0.000	1.000	311	100000289	100000004	Mock anti-PSPC1-A546 8C-S-PSPC1 V2.00	0	4. Mock and anti-PSPC1-A546_Pos010_S001	00-uTfMSMzoHnZdVa6Xfvorpi
3		Nucleus	2	0.000	1.000	312	100000290	100000005	Mock anti-PSPC1-A546 8C-S-PSPC1 V2.00	0	4. Mock and anti-PSPC1-A546_Pos010_S001	00-uTfMSMzoHnZdVa6Xfvorpi
3		Nucleus	2	0.000	1.000	313	100000291	100000006	Mock anti-PSPC1-A546 8C-S-PSPC1 V2.00	0	4. Mock and anti-PSPC1-A546_Pos010_S001	00-uTfMSMzoHnZdVa6Xfvorpi
3		Nucleus	2	0.000	1.000	314	100000292	100000007	Mock anti-PSPC1-A546 8C-S-PSPC1 V2.00	0	4. Mock and anti-PSPC1-A546_Pos010_S001	00-uTfMSMzoHnZdVa6Xfvorpi
3		Nucleus	2	0.000	1.000	315	100000293	100000008	Mock anti-PSPC1-A546 8C-S-PSPC1 V2.00	0	4. Mock and anti-PSPC1-A546_Pos010_S001	00-uTfMSMzoHnZdVa6Xfvorpi
3		Nucleus	2	0.000	1.000	316	100000294	100000009	Mock anti-PSPC1-A546 8C-S-PSPC1 V2.00	0	4. Mock and anti-PSPC1-A546_Pos010_S001	00-uTfMSMzoHnZdVa6Xfvorpi
3		Nucleus	2	0.000	1.000	317	100000295	100000010	Mock anti-PSPC1-A546 8C-S-PSPC1 V2.00	0	4. Mock and anti-PSPC1-A546_Pos010_S001	00-uTfMSMzoHnZdVa6Xfvorpi
3		Nucleus	2	0.000	1.000	318	100000296	100000011	Mock anti-PSPC1-A546 8C-S-PSPC1 V2.00	0	4. Mock and anti-PSPC1-A546_Pos010_S001	00-uTfMSMzoHnZdVa6Xfvorpi
3		Nucleus	2	0.000	1.000	319	100000297	100000012	Mock anti-PSPC1-A546 8C-S-PSPC1 V2.00	0	4. Mock and anti-PSPC1-A546_Pos010_S001	00-uTfMSMzoHnZdVa6Xfvorpi
3		Nucleus	2	0.000	1.000	320	100000298	100000013	Mock anti-PSPC1-A546 8C-S-PSPC1 V2.00	0	4. Mock and anti-PSPC1-A546_Pos010_S001	00-uTfMSMzoHnZdVa6Xfvorpi
3		Nucleus	2	0.000	1.000	321	100000299	100000014	Mock anti-PSPC1-A546 8C-S-PSPC1 V2.00	0	4. Mock and anti-PSPC1-A546_Pos010_S001	00-uTfMSMzoHnZdVa6Xfvorpi
3		Nucleus	2	0.000	1.000	322	100000300	100000015	Mock anti-PSPC1-A546 8C-S-PSPC1 V2.00	0	4. Mock and anti-PSPC1-A546_Pos010_S001	00-uTfMSMzoHnZdVa6Xfvorpi
3		Nucleus	2	0.000	1.000	324	100000301	100000016	Mock anti-PSPC1-A546 8C-S-PSPC1 V2.00	0	4. Mock and anti-PSPC1-A546_Pos010_S001	00-uTfMSMzoHnZdVa6Xfvorpi
3		Nucleus	2	0.000	1.000	325	100000302	100000017	Mock anti-PSPC1-A546 8C-S-PSPC1 V2.00	0	4. Mock and anti-PSPC1-A546_Pos010_S001	00-uTfMSMzoHnZdVa6Xfvorpi
3		Nucleus	2	0.000	1.000	326	100000303	100000018	Mock anti-PSPC1-A546 8C-S-PSPC1 V2.00	0	4. Mock and anti-PSPC1-A546_Pos010_S001	00-uTfMSMzoHnZdVa6Xfvorpi
3		Nucleus	2	0.000	1.000	327	100000304	100000019	Mock anti-PSPC1-A546 8C-S-PSPC1 V2.00	0	4. Mock and anti-PSPC1-A546_Pos010_S001	00-uTfMSMzoHnZdVa6Xfvorpi
3		Nucleus	2	0.000	1.000	329	100000305	100000020	Mock anti-PSPC1-A546 8C-S-PSPC1 V2.00	0	4. Mock and anti-PSPC1-A546_Pos010_S001	00-uTfMSMzoHnZdVa6Xfvorpi
3		Nucleus	2	0.000	1.000	330	100000306	100000021	Mock anti-PSPC1-A546 8C-S-PSPC1 V2.00	0	4. Mock and anti-PSPC1-A546_Pos010_S001	00-uTfMSMzoHnZdVa6Xfvorpi
3		Nucleus	2	0.000	1.000	331	100000307	100000022	Mock anti-PSPC1-A546 8C-S-PSPC1 V2.00	0	4. Mock and anti-PSPC1-A546_Pos010_S001	00-uTfMSMzoHnZdVa6Xfvorpi
3		Nucleus	2	0.000	1.000	332	100000308	100000023	Mock anti-PSPC1-A546 8C-S-PSPC1 V2.00	0	4. Mock and anti-PSPC1-A546_Pos010_S001	00-uTfMSMzoHnZdVa6Xfvorpi
3		Nucleus	2	0.000	1.000	333	100000309	100000024	Mock anti-PSPC1-A546 8C-S-PSPC1 V2.00	0	4. Mock and anti-PSPC1-A546_Pos010_S001	00-uTfMSMzoHnZdVa6Xfvorpi
3		Nucleus	2	0.000	1.000	334	100000310	100000025	Mock anti-PSPC1-A546 8C-S-PSPC1 V2.00	0	4. Mock and anti-PSPC1-A546_Pos010_S001	00-uTfMSMzoHnZdVa6Xfvorpi
3		Nucleus	2	0.000	1.000	336	100000311	100000026	Mock anti-PSPC1-A546 8C-S-PSPC1 V2.00	0	4. Mock and anti-PSPC1-A546_Pos010_S001	00-uTfMSMzoHnZdVa6Xfvorpi
3		Nucleus	2	0.000	1.000	337	100000312	100000027	Mock anti-PSPC1-A546 8C-S-PSPC1 V2.00	0	4. Mock and anti-PSPC1-A546_Pos010_S001	00-uTfMSMzoHnZdVa6Xfvorpi
3		Nucleus	2	0.000	1.000	340	100000313	100000028	Mock anti-PSPC1-A546 8C-S-PSPC1 V2.00	0	4. Mock and anti-PSPC1-A546_Pos010_S001	00-uTfMSMzoHnZdVa6Xfvorpi
3		Nucleus	2	0.000	1.000	341	100000314	100000029	Mock anti-PSPC1-A546 8C-S-PSPC1 V2.00	0	4. Mock and anti-PSPC1-A546_Pos010_S001	00-uTfMSMzoHnZdVa6Xfvorpi
3		Nucleus	2	0.000	1.000	342	100000315	100000030	Mock anti-PSPC1-A546 8C-S-PSPC1 V2.00	0	4. Mock and anti-PSPC1-A546_Pos010_S001	00-uTfMSMzoHnZdVa6Xfvorpi
3		Nucleus	2	0.000	1.000	343	100000316	100000031	Mock anti-PSPC1-A546 8C-S-PSPC1 V2.00	0	4. Mock and anti-PSPC1-A546_Pos010_S001	00-uTfMSMzoHnZdVa6Xfvorpi
3		Nucleus	2	0.000	1.000	344	100000317	100000032	Mock anti-PSPC1-A546 8C-S-PSPC1 V2.00	0	4. Mock and anti-PSPC1-A546_Pos010_S001	00-uTfMSMzoHnZdVa6Xfvorpi
3		Nucleus	2	0.000	1.000	345	100000318	100000033	Mock anti-PSPC1-A546 8C-S-PSPC1 V2.00	0	4. Mock and anti-PSPC1-A546_Pos010_S001	00-uTfMSMzoHnZdVa6Xfvorpi
3		Nucleus	2	0.000	1.000	346	100000319	100000034	Mock anti-PSPC1-A546 8C-S-PSPC1 V2.00	0	4. Mock and anti-PSPC1-A546_Pos010_S001	00-uTfMSMzoHnZdVa6Xfvorpi
3		Nucleus	2	0.000	1.000	347	100000320	100000035	Mock anti-PSPC1-A546 8C-S-PSPC1 V2.00	0	4. Mock and anti-PSPC1-A546_Pos010_S001	00-uTfMSMzoHnZdVa6Xfvorpi
3		Nucleus	2	0.000	1.000	348	100000321	100000036	Mock anti-PSPC1-A546 8C-S-PSPC1 V2.00	0	4. Mock and anti-PSPC1-A546_Pos010_S001	00-uTfMSMzoHnZdVa6Xfvorpi
3		Nucleus	2	0.000	1.000	349	100000322	100000037	Mock anti-PSPC1-A546 8C-S-PSPC1 V2.00	0	4. Mock and anti-PSPC1-A546_Pos010_S001	00-uTfMSMzoHnZdVa6Xfvorpi
3		Nucleus	2	0.000	1.000	350	100000323	100000038	Mock anti-PSPC1-A546 8C-S-PSPC1 V2.00	0	4. Mock and anti-PSPC1-A546_Pos010_S001	00-uTfMSMzoHnZdVa6Xfvorpi
3		Nucleus	2	0.000	1.000	351	100000324	100000039	Mock anti-PSPC1-A546 8C-S-PSPC1 V2.00	0	4. Mock and anti-PSPC1-A546_Pos010_S001	00-uTfMSMzoHnZdVa6Xfvorpi
3		Nucleus	2	0.000	1.000	352	100000325	100000040	Mock anti-PSPC1-A546 8C-S-PSPC1 V2.00	0	4. Mock and anti-PSPC1-A546_Pos010_S001	00-uTfMSMzoHnZdVa6Xfvorpi
3		Nucleus	2	0.000	1.000	353	100000326	100000041	Mock anti-PSPC1-A546 8C-S-PSPC1 V2.00	0	4. Mock and anti-PSPC1-A546_Pos010_S001	00-uTfMSMzoHnZdVa6Xfvorpi
3		Nucleus	2	0.000	1.000	354	100000327	100000042	Mock anti-PSPC1-A546 8C-S-PSPC1 V2.00	0	4. Mock and anti-PSPC1-A546_Pos010_S001	00-uTfMSMzoHnZdVa6Xfvorpi
3		Nucleus	2	0.000	1.000	355	100000328	100000043	Mock anti-PSPC1-A546 8C-S-PSPC1 V2.00	0	4. Mock and anti-PSPC1-A546_Pos010_S001	00-uTfMSMzoHnZdVa6Xfvorpi
3		Nucleus	2	0.000	1.000	356	100000329	100000044	Mock anti-PSPC1-A546 8C-S-PSPC1 V2.00	0	4. Mock and anti-PSPC1-A546_Pos010_S001	00-uTfMSMzoHnZdVa6Xfvorpi
3		Nucleus	2	0.000	1.000	357	100000330	100000045	Mock anti-PSPC1-A546 8C-S-PSPC1 V2.00	0	4. Mock and anti-PSPC1-A546_Pos010_S001	00-uTfMSMzoHnZdVa6Xfvorpi
3		Nucleus	2	0.000	1.000	358	100000331	100000046	Mock anti-PSPC1-A546 8C-S-PSPC1 V2.00	0	4. Mock and anti-PSPC1-A546_Pos010_S001	00-uTfMSMzoHnZdVa6Xfvorpi
3		Nucleus	2	0.000	1.000	359	100000332	100000047	Mock anti-PSPC1-A546 8C-S-PSPC1 V2.00	0	4. Mock and anti-PSPC1-A546_Pos010_S001	00-uTfMSMzoHnZdVa6Xfvorpi
3		Nucleus	2	0.000	1.000	360	100000333	100000048	Mock anti-PSPC1-A546 8C-S-PSPC1 V2.00	0	4. Mock and anti-PSPC1-A546_Pos010_S001	00-uTfMSMzoHnZdVa6Xfvorpi
3		Nucleus	2	0.000	1.000	361	100000334	100000049	Mock anti-PSPC1-A546 8C-S-PSPC1 V2.00	0	4. Mock and anti-PSPC1-A546_Pos010_S001	00-uTfMSMzoHnZdVa6Xfvorpi
3		Nucleus	2	0.000	1.000	362	100000335	100000050	Mock anti-PSPC1-A546 8C-S-PSPC1 V2.00	0	4. Mock and anti-PSPC1-A546_Pos010_S001	00-uTfMSMzoHnZdVa6Xfvorpi
3		Nucleus	2	0.000	1.000	363	100000336	100000051	Mock anti-PSPC1-A546 8C-S-PSPC1 V2.00	0	4. Mock and anti-PSPC1-A546_Pos010_S001	00-uTfMSMzoHnZdVa6Xfvorpi
3		Nucleus	2	0.000	1.000	364	100000337	100000052	Mock anti-PSPC1-A546 8C-S-PSPC1 V2.00	0	4. Mock and anti-PSPC1-A546_Pos010_S001	00-uTfMSMzoHnZdVa6Xfvorpi
3		Nucleus	2	0.000	1.000	365	100000338	100000053	Mock anti-PSPC1-A546 8C-S-PSPC1 V2.00	0	4. Mock and anti-PSPC1-A546_Pos010_S001	00-uTfMSMzoHnZdVa6Xfvorpi
3		Nucleus	2	0.000	1.000	366	100000339	100000054	Mock anti-PSPC1-A546 8C-S-PSPC1 V2.00	0	4. Mock and anti-PSPC1-A546_Pos010_S001	00-uTfMSMzoHnZdVa6Xfvorpi
3		Nucleus	2	0.000	1.000	367	100000340	100000055	Mock anti-PSPC1-A546 8C-S-PSPC1 V2.00	0	4. Mock and anti-PSPC1-A546_Pos010_S001	00-uTfMSMzoHnZdVa6Xfvorpi
3		Nucleus	2	0.000	1.000	368	100000341	100000056	Mock anti-PSPC1-A546 8C-S-PSPC1 V2.00	0	4. Mock and anti-PSPC1-A546_Pos010_S001	00-uTfMSMzoHnZdVa6Xfvorpi
3		Nucleus	2	0.000	1.000	369	100000342	100000057	Mock anti-PSPC1-A546 8C-S-PSPC1 V2.00	0	4. Mock and anti-PSPC1-A546_Pos010_S001	00-uTfMSMzoHnZdVa6Xfvorpi
3		Nucleus	2	0.000	1.000	370	100000343	100000000	Mock anti-PSPC1-A546 8C-S-PSPC1 V2.00	0	4. Mock and anti-PSPC1-A546_Pos011_S001	00-mhxxqELz8ykT2FQGXVS6Aa
3		Nucleus	2	0.000	1.000	371	100000344	100000001	Mock anti-PSPC1-A546 8C-S-PSPC1 V2.00	0	4. Mock and anti-PSPC1-A546_Pos011_S001	00-mhxxqELz8ykT2FQGXVS6Aa
3		Nucleus	2	0.000	1.000	372	100000345	100000002	Mock anti-PSPC1-A546 8C-S-PSPC1 V2.00	0	4. Mock and anti-PSPC1-A546_Pos011_S001	00-mhxxqELz8ykT2FQGXVS6Aa
3		Nucleus	2	0.000	1.000	373	100000346	100000003	Mock anti-PSPC1-A546 8C-S-PSPC1 V2.00	0	4. Mock and anti-PSPC1-A546_Pos011_S001	00-mhxxqELz8ykT2FQGXVS6Aa
3		Nucleus	2	0.000	1.000	374	100000347	100000004	Mock anti-PSPC1-A546 8C-S-PSPC1 V2.00	0	4. Mock and anti-PSPC1-A546_Pos011_S001	00-mhxxqELz8ykT2FQGXVS6Aa
3		Nucleus	2	0.000	1.000	375	100000348	100000005	Mock anti-PSPC1-A546 8C-S-PSPC1 V2.00	0	4. Mock and anti-PSPC1-A546_Pos011_S001	00-mhxxqELz8ykT2FQGXVS6Aa
3		Nucleus	2	0.000	1.000	376	100000349	100000006	Mock anti-PSPC1-A546 8C-S-PSPC1 V2.00	0	4. Mock and anti-PSPC1-A546_Pos011_S001	00-mhxxqELz8ykT2FQGXVS6Aa
3		Nucleus	2	0.000	1.000	377	100000350	100000007	Mock anti-PSPC1-A546 8C-S-PSPC1 V2.00	0	4. Mock and anti-PSPC1-A546_Pos011_S001	00-mhxxqELz8ykT2FQGXVS6Aa
3		Nucleus	2	0.000	1.000	378	100000351	100000008	Mock anti-PSPC1-A546 8C-S-PSPC1 V2.00	0	4. Mock and anti-PSPC1-A546_Pos011_S001	00-mhxxqELz8ykT2FQGXVS6Aa
3		Nucleus	2	0.000	1.000	379	100000352	100000009	Mock anti-PSPC1-A546 8C-S-PSPC1 V2.00	0	4. Mock and anti-PSPC1-A546_Pos011_S001	00-mhxxqELz8ykT2FQGXVS6Aa
3		Nucleus	2	0.000	1.000	380	100000353	100000010	Mock anti-PSPC1-A546 8C-S-PSPC1 V2.00	0	4. Mock and anti-PSPC1-A546_Pos011_S001	00-mhxxqELz8ykT2FQGXVS6Aa
3		Nucleus	2	0.000	1.000	381	100000354	100000011	Mock anti-PSPC1-A546 8C-S-PSPC1 V2.00	0	4. Mock and anti-PSPC1-A546_Pos011_S001	00-mhxxqELz8ykT2FQGXVS6Aa
3		Nucleus	2	0.000	1.000	382	100000355	100000012	Mock anti-PSPC1-A546 8C-S-PSPC1 V2.00	0	4. Mock and anti-PSPC1-A546_Pos011_S001	00-mhxxqELz8ykT2FQGXVS6Aa
3		Nucleus	2	0.000	1.000	383	100000356	100000013	Mock anti-PSPC1-A546 8C-S-PSPC1 V2.00	0	4. Mock and anti-PSPC1-A546_Pos011_S001	00-mhxxqELz8ykT2FQGXVS6Aa
3		Nucleus	2	0.000	1.000	384	100000357	100000014	Mock anti-PSPC1-A546 8C-S-PSPC1 V2.00	0	4. Mock and anti-PSPC1-A546_Pos011_S001	00-mhxxqELz8ykT2FQGXVS6Aa
3		Nucleus	2	0.000	1.000	385	100000358	100000015	Mock anti-PSPC1-A546 8C-S-PSPC1 V2.00	0	4. Mock and anti-PSPC1-A546_Pos011_S001	00-mhxxqELz8ykT2FQGXVS6Aa
3		Nucleus	2	0.000	1.000	386	100000359	100000016	Mock anti-PSPC1-A546 8C-S-PSPC1 V2.00	0	4. Mock and anti-PSPC1-A546_Pos011_S001	00-mhxxqELz8ykT2FQGXVS6Aa
3		Nucleus	2	0.000	1.000	387	100000360	100000017	Mock anti-PSPC1-A546 8C-S-PSPC1 V2.00	0	4. Mock and anti-PSPC1-A546_Pos011_S001	00-mhxxqELz8ykT2FQGXVS6Aa
3		Nucleus	2	0.000	1.000	388	100000361	100000018	Mock anti-PSPC1-A546 8C-S-PSPC1 V2.00	0	4. Mock and anti-PSPC1-A546_Pos011_S001	00-mhxxqELz8ykT2FQGXVS6Aa
3		Nucleus	2	0.000	1.000	389	100000362	100000019	Mock anti-PSPC1-A546 8C-S-PSPC1 V2.00	0	4. Mock and anti-PSPC1-A546_Pos011_S001	00-mhxxqELz8ykT2FQGXVS6Aa
3		Nucleus	2	0.000	1.000	390	100000363	100000020	Mock anti-PSPC1-A546 8C-S-PSPC1 V2.00	0	4. Mock and anti-PSPC1-A546_Pos011_S001	00-mhxxqELz8ykT2FQGXVS6Aa
3		Nucleus	2	0.000	1.000	394	100000364	100000021	Mock anti-PSPC1-A546 8C-S-PSPC1 V2.00	0	4. Mock and anti-PSPC1-A546_Pos011_S001	00-mhxxqELz8ykT2FQGXVS6Aa
3		Nucleus	2	0.000	1.000	395	100000365	100000022	Mock anti-PSPC1-A546 8C-S-PSPC1 V2.00	0	4. Mock and anti-PSPC1-A546_Pos011_S001	00-mhxxqELz8ykT2FQGXVS6Aa
3		Nucleus	2	0.000	1.000	396	100000366	100000023	Mock anti-PSPC1-A546 8C-S-PSPC1 V2.00	0	4. Mock and anti-PSPC1-A546_Pos011_S001	00-mhxxqELz8ykT2FQGXVS6Aa
3		Nucleus	2	0.000	1.000	397	100000367	100000024	Mock anti-PSPC1-A546 8C-S-PSPC1 V2.00	0	4. Mock and anti-PSPC1-A546_Pos011_S001	00-mhxxqELz8ykT2FQGXVS6Aa
3		Nucleus	2	0.000	1.000	398	100000368	100000025	Mock anti-PSPC1-A546 8C-S-PSPC1 V2.00	0	4. Mock and anti-PSPC1-A546_Pos011_S001	00-mhxxqELz8ykT2FQGXVS6Aa
3		Nucleus	2	0.000	1.000	399	100000369	100000026	Mock anti-PSPC1-A546 8C-S-PSPC1 V2.00	0	4. Mock and anti-PSPC1-A546_Pos011_S001	00-mhxxqELz8ykT2FQGXVS6Aa
3		Nucleus	2	0.000	1.000	400	100000370	100000027	Mock anti-PSPC1-A546 8C-S-PSPC1 V2.00	0	4. Mock and anti-PSPC1-A546_Pos011_S001	00-mhxxqELz8ykT2FQGXVS6Aa
3		Nucleus	2	0.000	1.000	401	100000371	100000028	Mock anti-PSPC1-A546 8C-S-PSPC1 V2.00	0	4. Mock and anti-PSPC1-A546_Pos011_S001	00-mhxxqELz8ykT2FQGXVS6Aa
3		Nucleus	2	0.000	1.000	402	100000372	100000029	Mock anti-PSPC1-A546 8C-S-PSPC1 V2.00	0	4. Mock and anti-PSPC1-A546_Pos011_S001	00-mhxxqELz8ykT2FQGXVS6Aa
3		Nucleus	2	0.000	1.000	403	100000373	100000030	Mock anti-PSPC1-A546 8C-S-PSPC1 V2.00	0	4. Mock and anti-PSPC1-A546_Pos011_S001	00-mhxxqELz8ykT2FQGXVS6Aa
3		Nucleus	2	0.000	1.000	404	100000374	100000031	Mock anti-PSPC1-A546 8C-S-PSPC1 V2.00	0	4. Mock and anti-PSPC1-A546_Pos011_S001	00-mhxxqELz8ykT2FQGXVS6Aa
3		Nucleus	2	0.000	1.000	405	100000375	100000032	Mock anti-PSPC1-A546 8C-S-PSPC1 V2.00	0	4. Mock and anti-PSPC1-A546_Pos011_S001	00-mhxxqELz8ykT2FQGXVS6Aa
3		Nucleus	2	0.000	1.000	406	100000376	100000033	Mock anti-PSPC1-A546 8C-S-PSPC1 V2.00	0	4. Mock and anti-PSPC1-A546_Pos011_S001	00-mhxxqELz8ykT2FQGXVS6Aa
3		Nucleus	2	0.000	1.000	407	100000377	100000034	Mock anti-PSPC1-A546 8C-S-PSPC1 V2.00	0	4. Mock and anti-PSPC1-A546_Pos011_S001	00-mhxxqELz8ykT2FQGXVS6Aa
3		Nucleus	2	0.000	1.000	408	100000378	100000035	Mock anti-PSPC1-A546 8C-S-PSPC1 V2.00	0	4. Mock and anti-PSPC1-A546_Pos011_S001	00-mhxxqELz8ykT2FQGXVS6Aa
3		Nucleus	2	0.000	1.000	409	100000379	100000036	Mock anti-PSPC1-A546 8C-S-PSPC1 V2.00	0	4. Mock and anti-PSPC1-A546_Pos011_S001	00-mhxxqELz8ykT2FQGXVS6Aa
3		Nucleus	2	0.000	1.000	410	100000380	100000037	Mock anti-PSPC1-A546 8C-S-PSPC1 V2.00	0	4. Mock and anti-PSPC1-A546_Pos011_S001	00-mhxxqELz8ykT2FQGXVS6Aa
3		Nucleus	2	0.000	1.000	411	100000381	100000038	Mock anti-PSPC1-A546 8C-S-PSPC1 V2.00	0	4. Mock and anti-PSPC1-A546_Pos011_S001	00-mhxxqELz8ykT2FQGXVS6Aa
3		Nucleus	2	0.000	1.000	412	100000382	100000039	Mock anti-PSPC1-A546 8C-S-PSPC1 V2.00	0	4. Mock and anti-PSPC1-A546_Pos011_S001	00-mhxxqELz8ykT2FQGXVS6Aa
3		Nucleus	2	0.000	1.000	413	100000383	100000040	Mock anti-PSPC1-A546 8C-S-PSPC1 V2.00	0	4. Mock and anti-PSPC1-A546_Pos011_S001	00-mhxxqELz8ykT2FQGXVS6Aa
3		Nucleus	2	0.000	1.000	414	100000384	100000041	Mock anti-PSPC1-A546 8C-S-PSPC1 V2.00	0	4. Mock and anti-PSPC1-A546_Pos011_S001	00-mhxxqELz8ykT2FQGXVS6Aa
3		Nucleus	2	0.000	1.000	415	100000385	100000042	Mock anti-PSPC1-A546 8C-S-PSPC1 V2.00	0	4. Mock and anti-PSPC1-A546_Pos011_S001	00-mhxxqELz8ykT2FQGXVS6Aa
3		Nucleus	2	0.000	1.000	416	100000386	100000043	Mock anti-PSPC1-A546 8C-S-PSPC1 V2.00	0	4. Mock and anti-PSPC1-A546_Pos011_S001	00-mhxxqELz8ykT2FQGXVS6Aa
3		Nucleus	2	0.000	1.000	417	100000387	100000044	Mock anti-PSPC1-A546 8C-S-PSPC1 V2.00	0	4. Mock and anti-PSPC1-A546_Pos011_S001	00-mhxxqELz8ykT2FQGXVS6Aa
3		Nucleus	2	0.000	1.000	418	100000388	100000045	Mock anti-PSPC1-A546 8C-S-PSPC1 V2.00	0	4. Mock and anti-PSPC1-A546_Pos011_S001	00-mhxxqELz8ykT2FQGXVS6Aa
3		Nucleus	2	0.000	1.000	419	100000389	100000046	Mock anti-PSPC1-A546 8C-S-PSPC1 V2.00	0	4. Mock and anti-PSPC1-A546_Pos011_S001	00-mhxxqELz8ykT2FQGXVS6Aa
3		Nucleus	2	0.000	1.000	420	100000390	100000047	Mock anti-PSPC1-A546 8C-S-PSPC1 V2.00	0	4. Mock and anti-PSPC1-A546_Pos011_S001	00-mhxxqELz8ykT2FQGXVS6Aa
3		Nucleus	2	0.000	1.000	421	100000391	100000048	Mock anti-PSPC1-A546 8C-S-PSPC1 V2.00	0	4. Mock and anti-PSPC1-A546_Pos011_S001	00-mhxxqELz8ykT2FQGXVS6Aa
3		Nucleus	2	0.000	1.000	422	100000392	100000049	Mock anti-PSPC1-A546 8C-S-PSPC1 V2.00	0	4. Mock and anti-PSPC1-A546_Pos011_S001	00-mhxxqELz8ykT2FQGXVS6Aa
3		Nucleus	2	0.000	1.000	423	100000393	100000050	Mock anti-PSPC1-A546 8C-S-PSPC1 V2.00	0	4. Mock and anti-PSPC1-A546_Pos011_S001	00-mhxxqELz8ykT2FQGXVS6Aa
3		Nucleus	2	0.000	1.000	424	100000394	100000051	Mock anti-PSPC1-A546 8C-S-PSPC1 V2.00	0	4. Mock and anti-PSPC1-A546_Pos011_S001	00-mhxxqELz8ykT2FQGXVS6Aa
3		Nucleus	2	0.000	1.000	425	100000395	100000052	Mock anti-PSPC1-A546 8C-S-PSPC1 V2.00	0	4. Mock and anti-PSPC1-A546_Pos011_S001	00-mhxxqELz8ykT2FQGXVS6Aa
3		Nucleus	2	0.000	1.000	426	100000396	100000053	Mock anti-PSPC1-A546 8C-S-PSPC1 V2.00	0	4. Mock and anti-PSPC1-A546_Pos011_S001	00-mhxxqELz8ykT2FQGXVS6Aa
3		Nucleus	2	0.000	1.000	427	100000397	100000054	Mock anti-PSPC1-A546 8C-S-PSPC1 V2.00	0	4. Mock and anti-PSPC1-A546_Pos011_S001	00-mhxxqELz8ykT2FQGXVS6Aa
3		Nucleus	2	0.000	1.000	428	100000398	100000000	Mock anti-PSPC1-A546 8C-S-PSPC1 V2.00	0	4. Mock and anti-PSPC1-A546_Pos012_S001	00-9ihhdBhfGw2Aq2SeDqcFaf
3		Nucleus	2	0.000	1.000	429	100000399	100000001	Mock anti-PSPC1-A546 8C-S-PSPC1 V2.00	0	4. Mock and anti-PSPC1-A546_Pos012_S001	00-9ihhdBhfGw2Aq2SeDqcFaf
3		Nucleus	2	0.000	1.000	430	100000400	100000002	Mock anti-PSPC1-A546 8C-S-PSPC1 V2.00	0	4. Mock and anti-PSPC1-A546_Pos012_S001	00-9ihhdBhfGw2Aq2SeDqcFaf
3		Nucleus	2	0.000	1.000	431	100000401	100000003	Mock anti-PSPC1-A546 8C-S-PSPC1 V2.00	0	4. Mock and anti-PSPC1-A546_Pos012_S001	00-9ihhdBhfGw2Aq2SeDqcFaf
3		Nucleus	2	0.000	1.000	433	100000402	100000004	Mock anti-PSPC1-A546 8C-S-PSPC1 V2.00	0	4. Mock and anti-PSPC1-A546_Pos012_S001	00-9ihhdBhfGw2Aq2SeDqcFaf
3		Nucleus	2	0.000	1.000	434	100000403	100000005	Mock anti-PSPC1-A546 8C-S-PSPC1 V2.00	0	4. Mock and anti-PSPC1-A546_Pos012_S001	00-9ihhdBhfGw2Aq2SeDqcFaf
3		Nucleus	2	0.000	1.000	435	100000404	100000006	Mock anti-PSPC1-A546 8C-S-PSPC1 V2.00	0	4. Mock and anti-PSPC1-A546_Pos012_S001	00-9ihhdBhfGw2Aq2SeDqcFaf
3		Nucleus	2	0.000	1.000	436	100000405	100000007	Mock anti-PSPC1-A546 8C-S-PSPC1 V2.00	0	4. Mock and anti-PSPC1-A546_Pos012_S001	00-9ihhdBhfGw2Aq2SeDqcFaf
3		Nucleus	2	0.000	1.000	437	100000406	100000008	Mock anti-PSPC1-A546 8C-S-PSPC1 V2.00	0	4. Mock and anti-PSPC1-A546_Pos012_S001	00-9ihhdBhfGw2Aq2SeDqcFaf
3		Nucleus	2	0.000	1.000	438	100000407	100000009	Mock anti-PSPC1-A546 8C-S-PSPC1 V2.00	0	4. Mock and anti-PSPC1-A546_Pos012_S001	00-9ihhdBhfGw2Aq2SeDqcFaf
3		Nucleus	2	0.000	1.000	439	100000408	100000010	Mock anti-PSPC1-A546 8C-S-PSPC1 V2.00	0	4. Mock and anti-PSPC1-A546_Pos012_S001	00-9ihhdBhfGw2Aq2SeDqcFaf
3		Nucleus	2	0.000	1.000	440	100000409	100000011	Mock anti-PSPC1-A546 8C-S-PSPC1 V2.00	0	4. Mock and anti-PSPC1-A546_Pos012_S001	00-9ihhdBhfGw2Aq2SeDqcFaf
3		Nucleus	2	0.000	1.000	441	100000410	100000012	Mock anti-PSPC1-A546 8C-S-PSPC1 V2.00	0	4. Mock and anti-PSPC1-A546_Pos012_S001	00-9ihhdBhfGw2Aq2SeDqcFaf
3		Nucleus	2	0.000	1.000	442	100000411	100000013	Mock anti-PSPC1-A546 8C-S-PSPC1 V2.00	0	4. Mock and anti-PSPC1-A546_Pos012_S001	00-9ihhdBhfGw2Aq2SeDqcFaf
3		Nucleus	2	0.000	1.000	443	100000412	100000014	Mock anti-PSPC1-A546 8C-S-PSPC1 V2.00	0	4. Mock and anti-PSPC1-A546_Pos012_S001	00-9ihhdBhfGw2Aq2SeDqcFaf
3		Nucleus	2	0.000	1.000	444	100000413	100000015	Mock anti-PSPC1-A546 8C-S-PSPC1 V2.00	0	4. Mock and anti-PSPC1-A546_Pos012_S001	00-9ihhdBhfGw2Aq2SeDqcFaf
3		Nucleus	2	0.000	1.000	446	100000414	100000016	Mock anti-PSPC1-A546 8C-S-PSPC1 V2.00	0	4. Mock and anti-PSPC1-A546_Pos012_S001	00-9ihhdBhfGw2Aq2SeDqcFaf
3		Nucleus	2	0.000	1.000	447	100000415	100000017	Mock anti-PSPC1-A546 8C-S-PSPC1 V2.00	0	4. Mock and anti-PSPC1-A546_Pos012_S001	00-9ihhdBhfGw2Aq2SeDqcFaf
3		Nucleus	2	0.000	1.000	448	100000416	100000018	Mock anti-PSPC1-A546 8C-S-PSPC1 V2.00	0	4. Mock and anti-PSPC1-A546_Pos012_S001	00-9ihhdBhfGw2Aq2SeDqcFaf
3		Nucleus	2	0.000	1.000	449	100000417	100000019	Mock anti-PSPC1-A546 8C-S-PSPC1 V2.00	0	4. Mock and anti-PSPC1-A546_Pos012_S001	00-9ihhdBhfGw2Aq2SeDqcFaf
3		Nucleus	2	0.000	1.000	450	100000418	100000020	Mock anti-PSPC1-A546 8C-S-PSPC1 V2.00	0	4. Mock and anti-PSPC1-A546_Pos012_S001	00-9ihhdBhfGw2Aq2SeDqcFaf
3		Nucleus	2	0.000	1.000	453	100000419	100000021	Mock anti-PSPC1-A546 8C-S-PSPC1 V2.00	0	4. Mock and anti-PSPC1-A546_Pos012_S001	00-9ihhdBhfGw2Aq2SeDqcFaf
3		Nucleus	2	0.000	1.000	454	100000420	100000022	Mock anti-PSPC1-A546 8C-S-PSPC1 V2.00	0	4. Mock and anti-PSPC1-A546_Pos012_S001	00-9ihhdBhfGw2Aq2SeDqcFaf
3		Nucleus	2	0.000	1.000	455	100000421	100000023	Mock anti-PSPC1-A546 8C-S-PSPC1 V2.00	0	4. Mock and anti-PSPC1-A546_Pos012_S001	00-9ihhdBhfGw2Aq2SeDqcFaf
3		Nucleus	2	0.000	1.000	456	100000422	100000024	Mock anti-PSPC1-A546 8C-S-PSPC1 V2.00	0	4. Mock and anti-PSPC1-A546_Pos012_S001	00-9ihhdBhfGw2Aq2SeDqcFaf
3		Nucleus	2	0.000	1.000	457	100000423	100000025	Mock anti-PSPC1-A546 8C-S-PSPC1 V2.00	0	4. Mock and anti-PSPC1-A546_Pos012_S001	00-9ihhdBhfGw2Aq2SeDqcFaf
3		Nucleus	2	0.000	1.000	458	100000424	100000026	Mock anti-PSPC1-A546 8C-S-PSPC1 V2.00	0	4. Mock and anti-PSPC1-A546_Pos012_S001	00-9ihhdBhfGw2Aq2SeDqcFaf
3		Nucleus	2	0.000	1.000	459	100000425	100000027	Mock anti-PSPC1-A546 8C-S-PSPC1 V2.00	0	4. Mock and anti-PSPC1-A546_Pos012_S001	00-9ihhdBhfGw2Aq2SeDqcFaf
3		Nucleus	2	0.000	1.000	460	100000426	100000028	Mock anti-PSPC1-A546 8C-S-PSPC1 V2.00	0	4. Mock and anti-PSPC1-A546_Pos012_S001	00-9ihhdBhfGw2Aq2SeDqcFaf
3		Nucleus	2	0.000	1.000	461	100000427	100000029	Mock anti-PSPC1-A546 8C-S-PSPC1 V2.00	0	4. Mock and anti-PSPC1-A546_Pos012_S001	00-9ihhdBhfGw2Aq2SeDqcFaf
3		Nucleus	2	0.000	1.000	462	100000428	100000030	Mock anti-PSPC1-A546 8C-S-PSPC1 V2.00	0	4. Mock and anti-PSPC1-A546_Pos012_S001	00-9ihhdBhfGw2Aq2SeDqcFaf
3		Nucleus	2	0.000	1.000	463	100000429	100000031	Mock anti-PSPC1-A546 8C-S-PSPC1 V2.00	0	4. Mock and anti-PSPC1-A546_Pos012_S001	00-9ihhdBhfGw2Aq2SeDqcFaf
3		Nucleus	2	0.000	1.000	464	100000430	100000032	Mock anti-PSPC1-A546 8C-S-PSPC1 V2.00	0	4. Mock and anti-PSPC1-A546_Pos012_S001	00-9ihhdBhfGw2Aq2SeDqcFaf
3		Nucleus	2	0.000	1.000	465	100000431	100000033	Mock anti-PSPC1-A546 8C-S-PSPC1 V2.00	0	4. Mock and anti-PSPC1-A546_Pos012_S001	00-9ihhdBhfGw2Aq2SeDqcFaf
3		Nucleus	2	0.000	1.000	466	100000432	100000034	Mock anti-PSPC1-A546 8C-S-PSPC1 V2.00	0	4. Mock and anti-PSPC1-A546_Pos012_S001	00-9ihhdBhfGw2Aq2SeDqcFaf
3		Nucleus	2	0.000	1.000	467	100000433	100000035	Mock anti-PSPC1-A546 8C-S-PSPC1 V2.00	0	4. Mock and anti-PSPC1-A546_Pos012_S001	00-9ihhdBhfGw2Aq2SeDqcFaf
3		Nucleus	2	0.000	1.000	468	100000434	100000036	Mock anti-PSPC1-A546 8C-S-PSPC1 V2.00	0	4. Mock and anti-PSPC1-A546_Pos012_S001	00-9ihhdBhfGw2Aq2SeDqcFaf
3		Nucleus	2	0.000	1.000	469	100000435	100000037	Mock anti-PSPC1-A546 8C-S-PSPC1 V2.00	0	4. Mock and anti-PSPC1-A546_Pos012_S001	00-9ihhdBhfGw2Aq2SeDqcFaf
3		Nucleus	2	0.000	1.000	470	100000436	100000038	Mock anti-PSPC1-A546 8C-S-PSPC1 V2.00	0	4. Mock and anti-PSPC1-A546_Pos012_S001	00-9ihhdBhfGw2Aq2SeDqcFaf
3		Nucleus	2	0.000	1.000	471	100000437	100000039	Mock anti-PSPC1-A546 8C-S-PSPC1 V2.00	0	4. Mock and anti-PSPC1-A546_Pos012_S001	00-9ihhdBhfGw2Aq2SeDqcFaf
3		Nucleus	2	0.000	1.000	472	100000438	100000040	Mock anti-PSPC1-A546 8C-S-PSPC1 V2.00	0	4. Mock and anti-PSPC1-A546_Pos012_S001	00-9ihhdBhfGw2Aq2SeDqcFaf
3		Nucleus	2	0.000	1.000	473	100000439	100000041	Mock anti-PSPC1-A546 8C-S-PSPC1 V2.00	0	4. Mock and anti-PSPC1-A546_Pos012_S001	00-9ihhdBhfGw2Aq2SeDqcFaf
3		Nucleus	2	0.000	1.000	474	100000440	100000042	Mock anti-PSPC1-A546 8C-S-PSPC1 V2.00	0	4. Mock and anti-PSPC1-A546_Pos012_S001	00-9ihhdBhfGw2Aq2SeDqcFaf
3		Nucleus	2	0.000	1.000	475	100000441	100000043	Mock anti-PSPC1-A546 8C-S-PSPC1 V2.00	0	4. Mock and anti-PSPC1-A546_Pos012_S001	00-9ihhdBhfGw2Aq2SeDqcFaf
3		Nucleus	2	0.000	1.000	476	100000442	100000044	Mock anti-PSPC1-A546 8C-S-PSPC1 V2.00	0	4. Mock and anti-PSPC1-A546_Pos012_S001	00-9ihhdBhfGw2Aq2SeDqcFaf
3		Nucleus	2	0.000	1.000	477	100000443	100000045	Mock anti-PSPC1-A546 8C-S-PSPC1 V2.00	0	4. Mock and anti-PSPC1-A546_Pos012_S001	00-9ihhdBhfGw2Aq2SeDqcFaf
3		Nucleus	2	0.000	1.000	478	100000444	100000000	Mock anti-PSPC1-A546 8C-S-PSPC1 V2.00	0	4. Mock and anti-PSPC1-A546_Pos013_S001	00-Csf3QuWoET4UcsbqDuXyEM
3		Nucleus	2	0.000	1.000	479	100000445	100000001	Mock anti-PSPC1-A546 8C-S-PSPC1 V2.00	0	4. Mock and anti-PSPC1-A546_Pos013_S001	00-Csf3QuWoET4UcsbqDuXyEM
3		Nucleus	2	0.000	1.000	480	100000446	100000002	Mock anti-PSPC1-A546 8C-S-PSPC1 V2.00	0	4. Mock and anti-PSPC1-A546_Pos013_S001	00-Csf3QuWoET4UcsbqDuXyEM
3		Nucleus	2	0.000	1.000	481	100000447	100000003	Mock anti-PSPC1-A546 8C-S-PSPC1 V2.00	0	4. Mock and anti-PSPC1-A546_Pos013_S001	00-Csf3QuWoET4UcsbqDuXyEM
3		Nucleus	2	0.000	1.000	482	100000448	100000004	Mock anti-PSPC1-A546 8C-S-PSPC1 V2.00	0	4. Mock and anti-PSPC1-A546_Pos013_S001	00-Csf3QuWoET4UcsbqDuXyEM
3		Nucleus	2	0.000	1.000	483	100000449	100000005	Mock anti-PSPC1-A546 8C-S-PSPC1 V2.00	0	4. Mock and anti-PSPC1-A546_Pos013_S001	00-Csf3QuWoET4UcsbqDuXyEM
3		Nucleus	2	0.000	1.000	484	100000450	100000006	Mock anti-PSPC1-A546 8C-S-PSPC1 V2.00	0	4. Mock and anti-PSPC1-A546_Pos013_S001	00-Csf3QuWoET4UcsbqDuXyEM
3		Nucleus	2	0.000	1.000	485	100000451	100000007	Mock anti-PSPC1-A546 8C-S-PSPC1 V2.00	0	4. Mock and anti-PSPC1-A546_Pos013_S001	00-Csf3QuWoET4UcsbqDuXyEM
3		Nucleus	2	0.000	1.000	486	100000452	100000008	Mock anti-PSPC1-A546 8C-S-PSPC1 V2.00	0	4. Mock and anti-PSPC1-A546_Pos013_S001	00-Csf3QuWoET4UcsbqDuXyEM
3		Nucleus	2	0.000	1.000	487	100000453	100000009	Mock anti-PSPC1-A546 8C-S-PSPC1 V2.00	0	4. Mock and anti-PSPC1-A546_Pos013_S001	00-Csf3QuWoET4UcsbqDuXyEM
3		Nucleus	2	0.000	1.000	488	100000454	100000010	Mock anti-PSPC1-A546 8C-S-PSPC1 V2.00	0	4. Mock and anti-PSPC1-A546_Pos013_S001	00-Csf3QuWoET4UcsbqDuXyEM
3		Nucleus	2	0.000	1.000	489	100000455	100000011	Mock anti-PSPC1-A546 8C-S-PSPC1 V2.00	0	4. Mock and anti-PSPC1-A546_Pos013_S001	00-Csf3QuWoET4UcsbqDuXyEM
3		Nucleus	2	0.000	1.000	490	100000456	100000012	Mock anti-PSPC1-A546 8C-S-PSPC1 V2.00	0	4. Mock and anti-PSPC1-A546_Pos013_S001	00-Csf3QuWoET4UcsbqDuXyEM
3		Nucleus	2	0.000	1.000	491	100000457	100000013	Mock anti-PSPC1-A546 8C-S-PSPC1 V2.00	0	4. Mock and anti-PSPC1-A546_Pos013_S001	00-Csf3QuWoET4UcsbqDuXyEM
3		Nucleus	2	0.000	1.000	492	100000458	100000014	Mock anti-PSPC1-A546 8C-S-PSPC1 V2.00	0	4. Mock and anti-PSPC1-A546_Pos013_S001	00-Csf3QuWoET4UcsbqDuXyEM
3		Nucleus	2	0.000	1.000	493	100000459	100000015	Mock anti-PSPC1-A546 8C-S-PSPC1 V2.00	0	4. Mock and anti-PSPC1-A546_Pos013_S001	00-Csf3QuWoET4UcsbqDuXyEM
3		Nucleus	2	0.000	1.000	494	100000460	100000016	Mock anti-PSPC1-A546 8C-S-PSPC1 V2.00	0	4. Mock and anti-PSPC1-A546_Pos013_S001	00-Csf3QuWoET4UcsbqDuXyEM
3		Nucleus	2	0.000	1.000	495	100000461	100000017	Mock anti-PSPC1-A546 8C-S-PSPC1 V2.00	0	4. Mock and anti-PSPC1-A546_Pos013_S001	00-Csf3QuWoET4UcsbqDuXyEM
3		Nucleus	2	0.000	1.000	496	100000462	100000018	Mock anti-PSPC1-A546 8C-S-PSPC1 V2.00	0	4. Mock and anti-PSPC1-A546_Pos013_S001	00-Csf3QuWoET4UcsbqDuXyEM
3		Nucleus	2	0.000	1.000	497	100000463	100000019	Mock anti-PSPC1-A546 8C-S-PSPC1 V2.00	0	4. Mock and anti-PSPC1-A546_Pos013_S001	00-Csf3QuWoET4UcsbqDuXyEM
3		Nucleus	2	0.000	1.000	498	100000464	100000020	Mock anti-PSPC1-A546 8C-S-PSPC1 V2.00	0	4. Mock and anti-PSPC1-A546_Pos013_S001	00-Csf3QuWoET4UcsbqDuXyEM
3		Nucleus	2	0.000	1.000	499	100000465	100000021	Mock anti-PSPC1-A546 8C-S-PSPC1 V2.00	0	4. Mock and anti-PSPC1-A546_Pos013_S001	00-Csf3QuWoET4UcsbqDuXyEM
3		Nucleus	2	0.000	1.000	500	100000466	100000022	Mock anti-PSPC1-A546 8C-S-PSPC1 V2.00	0	4. Mock and anti-PSPC1-A546_Pos013_S001	00-Csf3QuWoET4UcsbqDuXyEM
3		Nucleus	2	0.000	1.000	501	100000467	100000023	Mock anti-PSPC1-A546 8C-S-PSPC1 V2.00	0	4. Mock and anti-PSPC1-A546_Pos013_S001	00-Csf3QuWoET4UcsbqDuXyEM
3		Nucleus	2	0.000	1.000	502	100000468	100000024	Mock anti-PSPC1-A546 8C-S-PSPC1 V2.00	0	4. Mock and anti-PSPC1-A546_Pos013_S001	00-Csf3QuWoET4UcsbqDuXyEM
3		Nucleus	2	0.000	1.000	503	100000469	100000025	Mock anti-PSPC1-A546 8C-S-PSPC1 V2.00	0	4. Mock and anti-PSPC1-A546_Pos013_S001	00-Csf3QuWoET4UcsbqDuXyEM
3		Nucleus	2	0.000	1.000	504	100000470	100000026	Mock anti-PSPC1-A546 8C-S-PSPC1 V2.00	0	4. Mock and anti-PSPC1-A546_Pos013_S001	00-Csf3QuWoET4UcsbqDuXyEM
3		Nucleus	2	0.000	1.000	506	100000471	100000027	Mock anti-PSPC1-A546 8C-S-PSPC1 V2.00	0	4. Mock and anti-PSPC1-A546_Pos013_S001	00-Csf3QuWoET4UcsbqDuXyEM
3		Nucleus	2	0.000	1.000	507	100000472	100000028	Mock anti-PSPC1-A546 8C-S-PSPC1 V2.00	0	4. Mock and anti-PSPC1-A546_Pos013_S001	00-Csf3QuWoET4UcsbqDuXyEM
3		Nucleus	2	0.000	1.000	508	100000473	100000029	Mock anti-PSPC1-A546 8C-S-PSPC1 V2.00	0	4. Mock and anti-PSPC1-A546_Pos013_S001	00-Csf3QuWoET4UcsbqDuXyEM
3		Nucleus	2	0.000	1.000	509	100000474	100000030	Mock anti-PSPC1-A546 8C-S-PSPC1 V2.00	0	4. Mock and anti-PSPC1-A546_Pos013_S001	00-Csf3QuWoET4UcsbqDuXyEM
3		Nucleus	2	0.000	1.000	510	100000475	100000031	Mock anti-PSPC1-A546 8C-S-PSPC1 V2.00	0	4. Mock and anti-PSPC1-A546_Pos013_S001	00-Csf3QuWoET4UcsbqDuXyEM
3		Nucleus	2	0.000	1.000	511	100000476	100000032	Mock anti-PSPC1-A546 8C-S-PSPC1 V2.00	0	4. Mock and anti-PSPC1-A546_Pos013_S001	00-Csf3QuWoET4UcsbqDuXyEM
3		Nucleus	2	0.000	1.000	512	100000477	100000033	Mock anti-PSPC1-A546 8C-S-PSPC1 V2.00	0	4. Mock and anti-PSPC1-A546_Pos013_S001	00-Csf3QuWoET4UcsbqDuXyEM
3		Nucleus	2	0.000	1.000	513	100000478	100000034	Mock anti-PSPC1-A546 8C-S-PSPC1 V2.00	0	4. Mock and anti-PSPC1-A546_Pos013_S001	00-Csf3QuWoET4UcsbqDuXyEM
3		Nucleus	2	0.000	1.000	516	100000479	100000035	Mock anti-PSPC1-A546 8C-S-PSPC1 V2.00	0	4. Mock and anti-PSPC1-A546_Pos013_S001	00-Csf3QuWoET4UcsbqDuXyEM
3		Nucleus	2	0.000	1.000	517	100000480	100000036	Mock anti-PSPC1-A546 8C-S-PSPC1 V2.00	0	4. Mock and anti-PSPC1-A546_Pos013_S001	00-Csf3QuWoET4UcsbqDuXyEM
3		Nucleus	2	0.000	1.000	518	100000481	100000037	Mock anti-PSPC1-A546 8C-S-PSPC1 V2.00	0	4. Mock and anti-PSPC1-A546_Pos013_S001	00-Csf3QuWoET4UcsbqDuXyEM
3		Nucleus	2	0.000	1.000	519	100000482	100000038	Mock anti-PSPC1-A546 8C-S-PSPC1 V2.00	0	4. Mock and anti-PSPC1-A546_Pos013_S001	00-Csf3QuWoET4UcsbqDuXyEM
3		Nucleus	2	0.000	1.000	520	100000483	100000039	Mock anti-PSPC1-A546 8C-S-PSPC1 V2.00	0	4. Mock and anti-PSPC1-A546_Pos013_S001	00-Csf3QuWoET4UcsbqDuXyEM
3		Nucleus	2	0.000	1.000	521	100000484	100000040	Mock anti-PSPC1-A546 8C-S-PSPC1 V2.00	0	4. Mock and anti-PSPC1-A546_Pos013_S001	00-Csf3QuWoET4UcsbqDuXyEM
3		Nucleus	2	0.000	1.000	522	100000485	100000041	Mock anti-PSPC1-A546 8C-S-PSPC1 V2.00	0	4. Mock and anti-PSPC1-A546_Pos013_S001	00-Csf3QuWoET4UcsbqDuXyEM
3		Nucleus	2	0.000	1.000	523	100000486	100000042	Mock anti-PSPC1-A546 8C-S-PSPC1 V2.00	0	4. Mock and anti-PSPC1-A546_Pos013_S001	00-Csf3QuWoET4UcsbqDuXyEM
3		Nucleus	2	0.000	1.000	524	100000487	100000043	Mock anti-PSPC1-A546 8C-S-PSPC1 V2.00	0	4. Mock and anti-PSPC1-A546_Pos013_S001	00-Csf3QuWoET4UcsbqDuXyEM
3		Nucleus	2	0.000	1.000	525	100000488	100000044	Mock anti-PSPC1-A546 8C-S-PSPC1 V2.00	0	4. Mock and anti-PSPC1-A546_Pos013_S001	00-Csf3QuWoET4UcsbqDuXyEM
3		Nucleus	2	0.000	1.000	526	100000489	100000045	Mock anti-PSPC1-A546 8C-S-PSPC1 V2.00	0	4. Mock and anti-PSPC1-A546_Pos013_S001	00-Csf3QuWoET4UcsbqDuXyEM
3		Nucleus	2	0.000	1.000	527	100000490	100000046	Mock anti-PSPC1-A546 8C-S-PSPC1 V2.00	0	4. Mock and anti-PSPC1-A546_Pos013_S001	00-Csf3QuWoET4UcsbqDuXyEM
3		Nucleus	2	0.000	1.000	528	100000491	100000047	Mock anti-PSPC1-A546 8C-S-PSPC1 V2.00	0	4. Mock and anti-PSPC1-A546_Pos013_S001	00-Csf3QuWoET4UcsbqDuXyEM
3		Nucleus	2	0.000	1.000	529	100000492	100000048	Mock anti-PSPC1-A546 8C-S-PSPC1 V2.00	0	4. Mock and anti-PSPC1-A546_Pos013_S001	00-Csf3QuWoET4UcsbqDuXyEM
3		Nucleus	2	0.000	1.000	530	100000493	100000049	Mock anti-PSPC1-A546 8C-S-PSPC1 V2.00	0	4. Mock and anti-PSPC1-A546_Pos013_S001	00-Csf3QuWoET4UcsbqDuXyEM
3		Nucleus	2	0.000	1.000	531	100000494	100000050	Mock anti-PSPC1-A546 8C-S-PSPC1 V2.00	0	4. Mock and anti-PSPC1-A546_Pos013_S001	00-Csf3QuWoET4UcsbqDuXyEM
3		Nucleus	2	0.000	1.000	532	100000495	100000051	Mock anti-PSPC1-A546 8C-S-PSPC1 V2.00	0	4. Mock and anti-PSPC1-A546_Pos013_S001	00-Csf3QuWoET4UcsbqDuXyEM
3		Nucleus	2	0.000	1.000	533	100000496	100000052	Mock anti-PSPC1-A546 8C-S-PSPC1 V2.00	0	4. Mock and anti-PSPC1-A546_Pos013_S001	00-Csf3QuWoET4UcsbqDuXyEM
3		Nucleus	2	0.000	1.000	534	100000497	100000053	Mock anti-PSPC1-A546 8C-S-PSPC1 V2.00	0	4. Mock and anti-PSPC1-A546_Pos013_S001	00-Csf3QuWoET4UcsbqDuXyEM
3		Nucleus	2	0.000	1.000	535	100000498	100000054	Mock anti-PSPC1-A546 8C-S-PSPC1 V2.00	0	4. Mock and anti-PSPC1-A546_Pos013_S001	00-Csf3QuWoET4UcsbqDuXyEM
3		Nucleus	2	0.000	1.000	536	100000499	100000055	Mock anti-PSPC1-A546 8C-S-PSPC1 V2.00	0	4. Mock and anti-PSPC1-A546_Pos013_S001	00-Csf3QuWoET4UcsbqDuXyEM
3		Nucleus	2	0.000	1.000	537	100000500	100000056	Mock anti-PSPC1-A546 8C-S-PSPC1 V2.00	0	4. Mock and anti-PSPC1-A546_Pos013_S001	00-Csf3QuWoET4UcsbqDuXyEM
3		Nucleus	2	0.000	1.000	538	100000501	100000057	Mock anti-PSPC1-A546 8C-S-PSPC1 V2.00	0	4. Mock and anti-PSPC1-A546_Pos013_S001	00-Csf3QuWoET4UcsbqDuXyEM
3		Nucleus	2	0.000	1.000	539	100000502	100000058	Mock anti-PSPC1-A546 8C-S-PSPC1 V2.00	0	4. Mock and anti-PSPC1-A546_Pos013_S001	00-Csf3QuWoET4UcsbqDuXyEM
3		Nucleus	2	0.000	1.000	540	100000503	100000059	Mock anti-PSPC1-A546 8C-S-PSPC1 V2.00	0	4. Mock and anti-PSPC1-A546_Pos013_S001	00-Csf3QuWoET4UcsbqDuXyEM
3		Nucleus	2	0.000	1.000	541	100000504	100000060	Mock anti-PSPC1-A546 8C-S-PSPC1 V2.00	0	4. Mock and anti-PSPC1-A546_Pos013_S001	00-Csf3QuWoET4UcsbqDuXyEM
3		Nucleus	2	0.000	1.000	542	100000505	100000061	Mock anti-PSPC1-A546 8C-S-PSPC1 V2.00	0	4. Mock and anti-PSPC1-A546_Pos013_S001	00-Csf3QuWoET4UcsbqDuXyEM
3		Nucleus	2	0.000	1.000	543	100000506	100000062	Mock anti-PSPC1-A546 8C-S-PSPC1 V2.00	0	4. Mock and anti-PSPC1-A546_Pos013_S001	00-Csf3QuWoET4UcsbqDuXyEM
3		Nucleus	2	0.000	1.000	544	100000507	100000063	Mock anti-PSPC1-A546 8C-S-PSPC1 V2.00	0	4. Mock and anti-PSPC1-A546_Pos013_S001	00-Csf3QuWoET4UcsbqDuXyEM
3		Nucleus	2	0.000	1.000	545	100000508	100000064	Mock anti-PSPC1-A546 8C-S-PSPC1 V2.00	0	4. Mock and anti-PSPC1-A546_Pos013_S001	00-Csf3QuWoET4UcsbqDuXyEM
3		Nucleus	2	0.000	1.000	546	100000509	100000065	Mock anti-PSPC1-A546 8C-S-PSPC1 V2.00	0	4. Mock and anti-PSPC1-A546_Pos013_S001	00-Csf3QuWoET4UcsbqDuXyEM
3		Nucleus	2	0.000	1.000	547	100000510	100000066	Mock anti-PSPC1-A546 8C-S-PSPC1 V2.00	0	4. Mock and anti-PSPC1-A546_Pos013_S001	00-Csf3QuWoET4UcsbqDuXyEM
3		Nucleus	2	0.000	1.000	548	100000511	100000067	Mock anti-PSPC1-A546 8C-S-PSPC1 V2.00	0	4. Mock and anti-PSPC1-A546_Pos013_S001	00-Csf3QuWoET4UcsbqDuXyEM
3		Nucleus	2	0.000	1.000	549	100000512	100000068	Mock anti-PSPC1-A546 8C-S-PSPC1 V2.00	0	4. Mock and anti-PSPC1-A546_Pos013_S001	00-Csf3QuWoET4UcsbqDuXyEM
3		Nucleus	2	0.000	1.000	550	100000513	100000069	Mock anti-PSPC1-A546 8C-S-PSPC1 V2.00	0	4. Mock and anti-PSPC1-A546_Pos013_S001	00-Csf3QuWoET4UcsbqDuXyEM
3		Nucleus	2	0.000	1.000	551	100000514	100000070	Mock anti-PSPC1-A546 8C-S-PSPC1 V2.00	0	4. Mock and anti-PSPC1-A546_Pos013_S001	00-Csf3QuWoET4UcsbqDuXyEM
3		Nucleus	2	0.000	1.000	552	100000515	100000071	Mock anti-PSPC1-A546 8C-S-PSPC1 V2.00	0	4. Mock and anti-PSPC1-A546_Pos013_S001	00-Csf3QuWoET4UcsbqDuXyEM
3		Nucleus	2	0.000	1.000	553	100000516	100000000	Mock anti-PSPC1-A546 8C-S-PSPC1 V2.00	0	4. Mock and anti-PSPC1-A546_Pos014_S001	00-ud96txB4aMwC67eozBvbQb
3		Nucleus	2	0.000	1.000	554	100000517	100000001	Mock anti-PSPC1-A546 8C-S-PSPC1 V2.00	0	4. Mock and anti-PSPC1-A546_Pos014_S001	00-ud96txB4aMwC67eozBvbQb
3		Nucleus	2	0.000	1.000	555	100000518	100000002	Mock anti-PSPC1-A546 8C-S-PSPC1 V2.00	0	4. Mock and anti-PSPC1-A546_Pos014_S001	00-ud96txB4aMwC67eozBvbQb
3		Nucleus	2	0.000	1.000	556	100000519	100000003	Mock anti-PSPC1-A546 8C-S-PSPC1 V2.00	0	4. Mock and anti-PSPC1-A546_Pos014_S001	00-ud96txB4aMwC67eozBvbQb
3		Nucleus	2	0.000	1.000	557	100000520	100000004	Mock anti-PSPC1-A546 8C-S-PSPC1 V2.00	0	4. Mock and anti-PSPC1-A546_Pos014_S001	00-ud96txB4aMwC67eozBvbQb
3		Nucleus	2	0.000	1.000	558	100000521	100000005	Mock anti-PSPC1-A546 8C-S-PSPC1 V2.00	0	4. Mock and anti-PSPC1-A546_Pos014_S001	00-ud96txB4aMwC67eozBvbQb
3		Nucleus	2	0.000	1.000	559	100000522	100000006	Mock anti-PSPC1-A546 8C-S-PSPC1 V2.00	0	4. Mock and anti-PSPC1-A546_Pos014_S001	00-ud96txB4aMwC67eozBvbQb
3		Nucleus	2	0.000	1.000	560	100000523	100000007	Mock anti-PSPC1-A546 8C-S-PSPC1 V2.00	0	4. Mock and anti-PSPC1-A546_Pos014_S001	00-ud96txB4aMwC67eozBvbQb
3		Nucleus	2	0.000	1.000	561	100000524	100000008	Mock anti-PSPC1-A546 8C-S-PSPC1 V2.00	0	4. Mock and anti-PSPC1-A546_Pos014_S001	00-ud96txB4aMwC67eozBvbQb
3		Nucleus	2	0.000	1.000	562	100000525	100000009	Mock anti-PSPC1-A546 8C-S-PSPC1 V2.00	0	4. Mock and anti-PSPC1-A546_Pos014_S001	00-ud96txB4aMwC67eozBvbQb
3		Nucleus	2	0.000	1.000	563	100000526	100000010	Mock anti-PSPC1-A546 8C-S-PSPC1 V2.00	0	4. Mock and anti-PSPC1-A546_Pos014_S001	00-ud96txB4aMwC67eozBvbQb
3		Nucleus	2	0.000	1.000	564	100000527	100000011	Mock anti-PSPC1-A546 8C-S-PSPC1 V2.00	0	4. Mock and anti-PSPC1-A546_Pos014_S001	00-ud96txB4aMwC67eozBvbQb
3		Nucleus	2	0.000	1.000	565	100000528	100000012	Mock anti-PSPC1-A546 8C-S-PSPC1 V2.00	0	4. Mock and anti-PSPC1-A546_Pos014_S001	00-ud96txB4aMwC67eozBvbQb
3		Nucleus	2	0.000	1.000	566	100000529	100000013	Mock anti-PSPC1-A546 8C-S-PSPC1 V2.00	0	4. Mock and anti-PSPC1-A546_Pos014_S001	00-ud96txB4aMwC67eozBvbQb
3		Nucleus	2	0.000	1.000	567	100000530	100000014	Mock anti-PSPC1-A546 8C-S-PSPC1 V2.00	0	4. Mock and anti-PSPC1-A546_Pos014_S001	00-ud96txB4aMwC67eozBvbQb
3		Nucleus	2	0.000	1.000	568	100000531	100000015	Mock anti-PSPC1-A546 8C-S-PSPC1 V2.00	0	4. Mock and anti-PSPC1-A546_Pos014_S001	00-ud96txB4aMwC67eozBvbQb
3		Nucleus	2	0.000	1.000	569	100000532	100000016	Mock anti-PSPC1-A546 8C-S-PSPC1 V2.00	0	4. Mock and anti-PSPC1-A546_Pos014_S001	00-ud96txB4aMwC67eozBvbQb
3		Nucleus	2	0.000	1.000	571	100000533	100000017	Mock anti-PSPC1-A546 8C-S-PSPC1 V2.00	0	4. Mock and anti-PSPC1-A546_Pos014_S001	00-ud96txB4aMwC67eozBvbQb
3		Nucleus	2	0.000	1.000	572	100000534	100000018	Mock anti-PSPC1-A546 8C-S-PSPC1 V2.00	0	4. Mock and anti-PSPC1-A546_Pos014_S001	00-ud96txB4aMwC67eozBvbQb
3		Nucleus	2	0.000	1.000	573	100000535	100000019	Mock anti-PSPC1-A546 8C-S-PSPC1 V2.00	0	4. Mock and anti-PSPC1-A546_Pos014_S001	00-ud96txB4aMwC67eozBvbQb
3		Nucleus	2	0.000	1.000	574	100000536	100000020	Mock anti-PSPC1-A546 8C-S-PSPC1 V2.00	0	4. Mock and anti-PSPC1-A546_Pos014_S001	00-ud96txB4aMwC67eozBvbQb
3		Nucleus	2	0.000	1.000	575	100000537	100000021	Mock anti-PSPC1-A546 8C-S-PSPC1 V2.00	0	4. Mock and anti-PSPC1-A546_Pos014_S001	00-ud96txB4aMwC67eozBvbQb
3		Nucleus	2	0.000	1.000	576	100000538	100000022	Mock anti-PSPC1-A546 8C-S-PSPC1 V2.00	0	4. Mock and anti-PSPC1-A546_Pos014_S001	00-ud96txB4aMwC67eozBvbQb
3		Nucleus	2	0.000	1.000	577	100000539	100000000	Mock anti-PSPC1-A546 8C-S-PSPC1 V2.00	0	4. Mock and anti-PSPC1-A546_Pos016_S001	00-fQCkxaLPztRnvHezoKNs5o
3		Nucleus	2	0.000	1.000	578	100000540	100000001	Mock anti-PSPC1-A546 8C-S-PSPC1 V2.00	0	4. Mock and anti-PSPC1-A546_Pos016_S001	00-fQCkxaLPztRnvHezoKNs5o
3		Nucleus	2	0.000	1.000	579	100000541	100000002	Mock anti-PSPC1-A546 8C-S-PSPC1 V2.00	0	4. Mock and anti-PSPC1-A546_Pos016_S001	00-fQCkxaLPztRnvHezoKNs5o
3		Nucleus	2	0.000	1.000	580	100000542	100000003	Mock anti-PSPC1-A546 8C-S-PSPC1 V2.00	0	4. Mock and anti-PSPC1-A546_Pos016_S001	00-fQCkxaLPztRnvHezoKNs5o
3		Nucleus	2	0.000	1.000	582	100000543	100000004	Mock anti-PSPC1-A546 8C-S-PSPC1 V2.00	0	4. Mock and anti-PSPC1-A546_Pos016_S001	00-fQCkxaLPztRnvHezoKNs5o
3		Nucleus	2	0.000	1.000	583	100000544	100000005	Mock anti-PSPC1-A546 8C-S-PSPC1 V2.00	0	4. Mock and anti-PSPC1-A546_Pos016_S001	00-fQCkxaLPztRnvHezoKNs5o
3		Nucleus	2	0.000	1.000	584	100000545	100000006	Mock anti-PSPC1-A546 8C-S-PSPC1 V2.00	0	4. Mock and anti-PSPC1-A546_Pos016_S001	00-fQCkxaLPztRnvHezoKNs5o
3		Nucleus	2	0.000	1.000	585	100000546	100000007	Mock anti-PSPC1-A546 8C-S-PSPC1 V2.00	0	4. Mock and anti-PSPC1-A546_Pos016_S001	00-fQCkxaLPztRnvHezoKNs5o
3		Nucleus	2	0.000	1.000	588	100000547	100000008	Mock anti-PSPC1-A546 8C-S-PSPC1 V2.00	0	4. Mock and anti-PSPC1-A546_Pos016_S001	00-fQCkxaLPztRnvHezoKNs5o
3		Nucleus	2	0.000	1.000	590	100000548	100000009	Mock anti-PSPC1-A546 8C-S-PSPC1 V2.00	0	4. Mock and anti-PSPC1-A546_Pos016_S001	00-fQCkxaLPztRnvHezoKNs5o
3		Nucleus	2	0.000	1.000	591	100000549	100000010	Mock anti-PSPC1-A546 8C-S-PSPC1 V2.00	0	4. Mock and anti-PSPC1-A546_Pos016_S001	00-fQCkxaLPztRnvHezoKNs5o
3		Nucleus	2	0.000	1.000	592	100000550	100000011	Mock anti-PSPC1-A546 8C-S-PSPC1 V2.00	0	4. Mock and anti-PSPC1-A546_Pos016_S001	00-fQCkxaLPztRnvHezoKNs5o
3		Nucleus	2	0.000	1.000	593	100000551	100000012	Mock anti-PSPC1-A546 8C-S-PSPC1 V2.00	0	4. Mock and anti-PSPC1-A546_Pos016_S001	00-fQCkxaLPztRnvHezoKNs5o
3		Nucleus	2	0.000	1.000	594	100000552	100000013	Mock anti-PSPC1-A546 8C-S-PSPC1 V2.00	0	4. Mock and anti-PSPC1-A546_Pos016_S001	00-fQCkxaLPztRnvHezoKNs5o
3		Nucleus	2	0.000	1.000	596	100000553	100000014	Mock anti-PSPC1-A546 8C-S-PSPC1 V2.00	0	4. Mock and anti-PSPC1-A546_Pos016_S001	00-fQCkxaLPztRnvHezoKNs5o
3		Nucleus	2	0.000	1.000	597	100000554	100000015	Mock anti-PSPC1-A546 8C-S-PSPC1 V2.00	0	4. Mock and anti-PSPC1-A546_Pos016_S001	00-fQCkxaLPztRnvHezoKNs5o
3		Nucleus	2	0.000	1.000	598	100000555	100000016	Mock anti-PSPC1-A546 8C-S-PSPC1 V2.00	0	4. Mock and anti-PSPC1-A546_Pos016_S001	00-fQCkxaLPztRnvHezoKNs5o
3		Nucleus	2	0.000	1.000	600	100000556	100000017	Mock anti-PSPC1-A546 8C-S-PSPC1 V2.00	0	4. Mock and anti-PSPC1-A546_Pos016_S001	00-fQCkxaLPztRnvHezoKNs5o
3		Nucleus	2	0.000	1.000	602	100000557	100000018	Mock anti-PSPC1-A546 8C-S-PSPC1 V2.00	0	4. Mock and anti-PSPC1-A546_Pos016_S001	00-fQCkxaLPztRnvHezoKNs5o
3		Nucleus	2	0.000	1.000	603	100000558	100000019	Mock anti-PSPC1-A546 8C-S-PSPC1 V2.00	0	4. Mock and anti-PSPC1-A546_Pos016_S001	00-fQCkxaLPztRnvHezoKNs5o
3		Nucleus	2	0.000	1.000	604	100000559	100000000	Mock anti-PSPC1-A546 8C-S-PSPC1 V2.00	0	4. Mock and anti-PSPC1-A546_Pos017_S001	00-BNR3xWHN5pxa99ryKyPimB
3		Nucleus	2	0.000	1.000	605	100000560	100000001	Mock anti-PSPC1-A546 8C-S-PSPC1 V2.00	0	4. Mock and anti-PSPC1-A546_Pos017_S001	00-BNR3xWHN5pxa99ryKyPimB
3		Nucleus	2	0.000	1.000	606	100000561	100000002	Mock anti-PSPC1-A546 8C-S-PSPC1 V2.00	0	4. Mock and anti-PSPC1-A546_Pos017_S001	00-BNR3xWHN5pxa99ryKyPimB
3		Nucleus	2	0.000	1.000	607	100000562	100000003	Mock anti-PSPC1-A546 8C-S-PSPC1 V2.00	0	4. Mock and anti-PSPC1-A546_Pos017_S001	00-BNR3xWHN5pxa99ryKyPimB
3		Nucleus	2	0.000	1.000	608	100000563	100000004	Mock anti-PSPC1-A546 8C-S-PSPC1 V2.00	0	4. Mock and anti-PSPC1-A546_Pos017_S001	00-BNR3xWHN5pxa99ryKyPimB
3		Nucleus	2	0.000	1.000	609	100000564	100000005	Mock anti-PSPC1-A546 8C-S-PSPC1 V2.00	0	4. Mock and anti-PSPC1-A546_Pos017_S001	00-BNR3xWHN5pxa99ryKyPimB
3		Nucleus	2	0.000	1.000	610	100000565	100000006	Mock anti-PSPC1-A546 8C-S-PSPC1 V2.00	0	4. Mock and anti-PSPC1-A546_Pos017_S001	00-BNR3xWHN5pxa99ryKyPimB
3		Nucleus	2	0.000	1.000	611	100000566	100000007	Mock anti-PSPC1-A546 8C-S-PSPC1 V2.00	0	4. Mock and anti-PSPC1-A546_Pos017_S001	00-BNR3xWHN5pxa99ryKyPimB
3		Nucleus	2	0.000	1.000	612	100000567	100000008	Mock anti-PSPC1-A546 8C-S-PSPC1 V2.00	0	4. Mock and anti-PSPC1-A546_Pos017_S001	00-BNR3xWHN5pxa99ryKyPimB
3		Nucleus	2	0.000	1.000	613	100000568	100000009	Mock anti-PSPC1-A546 8C-S-PSPC1 V2.00	0	4. Mock and anti-PSPC1-A546_Pos017_S001	00-BNR3xWHN5pxa99ryKyPimB
3		Nucleus	2	0.000	1.000	614	100000569	100000010	Mock anti-PSPC1-A546 8C-S-PSPC1 V2.00	0	4. Mock and anti-PSPC1-A546_Pos017_S001	00-BNR3xWHN5pxa99ryKyPimB
3		Nucleus	2	0.000	1.000	615	100000570	100000011	Mock anti-PSPC1-A546 8C-S-PSPC1 V2.00	0	4. Mock and anti-PSPC1-A546_Pos017_S001	00-BNR3xWHN5pxa99ryKyPimB
3		Nucleus	2	0.000	1.000	616	100000571	100000012	Mock anti-PSPC1-A546 8C-S-PSPC1 V2.00	0	4. Mock and anti-PSPC1-A546_Pos017_S001	00-BNR3xWHN5pxa99ryKyPimB
3		Nucleus	2	0.000	1.000	617	100000572	100000013	Mock anti-PSPC1-A546 8C-S-PSPC1 V2.00	0	4. Mock and anti-PSPC1-A546_Pos017_S001	00-BNR3xWHN5pxa99ryKyPimB
3		Nucleus	2	0.000	1.000	618	100000573	100000014	Mock anti-PSPC1-A546 8C-S-PSPC1 V2.00	0	4. Mock and anti-PSPC1-A546_Pos017_S001	00-BNR3xWHN5pxa99ryKyPimB
3		Nucleus	2	0.000	1.000	619	100000574	100000015	Mock anti-PSPC1-A546 8C-S-PSPC1 V2.00	0	4. Mock and anti-PSPC1-A546_Pos017_S001	00-BNR3xWHN5pxa99ryKyPimB
3		Nucleus	2	0.000	1.000	620	100000575	100000016	Mock anti-PSPC1-A546 8C-S-PSPC1 V2.00	0	4. Mock and anti-PSPC1-A546_Pos017_S001	00-BNR3xWHN5pxa99ryKyPimB
3		Nucleus	2	0.000	1.000	621	100000576	100000017	Mock anti-PSPC1-A546 8C-S-PSPC1 V2.00	0	4. Mock and anti-PSPC1-A546_Pos017_S001	00-BNR3xWHN5pxa99ryKyPimB
3		Nucleus	2	0.000	1.000	622	100000577	100000018	Mock anti-PSPC1-A546 8C-S-PSPC1 V2.00	0	4. Mock and anti-PSPC1-A546_Pos017_S001	00-BNR3xWHN5pxa99ryKyPimB
3		Nucleus	2	0.000	1.000	623	100000578	100000019	Mock anti-PSPC1-A546 8C-S-PSPC1 V2.00	0	4. Mock and anti-PSPC1-A546_Pos017_S001	00-BNR3xWHN5pxa99ryKyPimB
3		Nucleus	2	0.000	1.000	624	100000579	100000020	Mock anti-PSPC1-A546 8C-S-PSPC1 V2.00	0	4. Mock and anti-PSPC1-A546_Pos017_S001	00-BNR3xWHN5pxa99ryKyPimB
3		Nucleus	2	0.000	1.000	625	100000580	100000021	Mock anti-PSPC1-A546 8C-S-PSPC1 V2.00	0	4. Mock and anti-PSPC1-A546_Pos017_S001	00-BNR3xWHN5pxa99ryKyPimB
3		Nucleus	2	0.000	1.000	626	100000581	100000022	Mock anti-PSPC1-A546 8C-S-PSPC1 V2.00	0	4. Mock and anti-PSPC1-A546_Pos017_S001	00-BNR3xWHN5pxa99ryKyPimB
3		Nucleus	2	0.000	1.000	627	100000582	100000023	Mock anti-PSPC1-A546 8C-S-PSPC1 V2.00	0	4. Mock and anti-PSPC1-A546_Pos017_S001	00-BNR3xWHN5pxa99ryKyPimB
3		Nucleus	2	0.000	1.000	628	100000583	100000024	Mock anti-PSPC1-A546 8C-S-PSPC1 V2.00	0	4. Mock and anti-PSPC1-A546_Pos017_S001	00-BNR3xWHN5pxa99ryKyPimB
3		Nucleus	2	0.000	1.000	629	100000584	100000025	Mock anti-PSPC1-A546 8C-S-PSPC1 V2.00	0	4. Mock and anti-PSPC1-A546_Pos017_S001	00-BNR3xWHN5pxa99ryKyPimB
3		Nucleus	2	0.000	1.000	631	100000585	100000026	Mock anti-PSPC1-A546 8C-S-PSPC1 V2.00	0	4. Mock and anti-PSPC1-A546_Pos017_S001	00-BNR3xWHN5pxa99ryKyPimB
3		Nucleus	2	0.000	1.000	632	100000586	100000027	Mock anti-PSPC1-A546 8C-S-PSPC1 V2.00	0	4. Mock and anti-PSPC1-A546_Pos017_S001	00-BNR3xWHN5pxa99ryKyPimB
3		Nucleus	2	0.000	1.000	635	100000587	100000028	Mock anti-PSPC1-A546 8C-S-PSPC1 V2.00	0	4. Mock and anti-PSPC1-A546_Pos017_S001	00-BNR3xWHN5pxa99ryKyPimB
3		Nucleus	2	0.000	1.000	636	100000588	100000029	Mock anti-PSPC1-A546 8C-S-PSPC1 V2.00	0	4. Mock and anti-PSPC1-A546_Pos017_S001	00-BNR3xWHN5pxa99ryKyPimB
3		Nucleus	2	0.000	1.000	637	100000589	100000030	Mock anti-PSPC1-A546 8C-S-PSPC1 V2.00	0	4. Mock and anti-PSPC1-A546_Pos017_S001	00-BNR3xWHN5pxa99ryKyPimB
3		Nucleus	2	0.000	1.000	638	100000590	100000031	Mock anti-PSPC1-A546 8C-S-PSPC1 V2.00	0	4. Mock and anti-PSPC1-A546_Pos017_S001	00-BNR3xWHN5pxa99ryKyPimB
3		Nucleus	2	0.000	1.000	639	100000591	100000032	Mock anti-PSPC1-A546 8C-S-PSPC1 V2.00	0	4. Mock and anti-PSPC1-A546_Pos017_S001	00-BNR3xWHN5pxa99ryKyPimB
3		Nucleus	2	0.000	1.000	640	100000592	100000033	Mock anti-PSPC1-A546 8C-S-PSPC1 V2.00	0	4. Mock and anti-PSPC1-A546_Pos017_S001	00-BNR3xWHN5pxa99ryKyPimB
3		Nucleus	2	0.000	1.000	641	100000593	100000034	Mock anti-PSPC1-A546 8C-S-PSPC1 V2.00	0	4. Mock and anti-PSPC1-A546_Pos017_S001	00-BNR3xWHN5pxa99ryKyPimB
3		Nucleus	2	0.000	1.000	642	100000594	100000035	Mock anti-PSPC1-A546 8C-S-PSPC1 V2.00	0	4. Mock and anti-PSPC1-A546_Pos017_S001	00-BNR3xWHN5pxa99ryKyPimB
3		Nucleus	2	0.000	1.000	643	100000595	100000036	Mock anti-PSPC1-A546 8C-S-PSPC1 V2.00	0	4. Mock and anti-PSPC1-A546_Pos017_S001	00-BNR3xWHN5pxa99ryKyPimB
3		Nucleus	2	0.000	1.000	644	100000596	100000037	Mock anti-PSPC1-A546 8C-S-PSPC1 V2.00	0	4. Mock and anti-PSPC1-A546_Pos017_S001	00-BNR3xWHN5pxa99ryKyPimB
3		Nucleus	2	0.000	1.000	645	100000597	100000038	Mock anti-PSPC1-A546 8C-S-PSPC1 V2.00	0	4. Mock and anti-PSPC1-A546_Pos017_S001	00-BNR3xWHN5pxa99ryKyPimB
3		Nucleus	2	0.000	1.000	647	100000598	100000039	Mock anti-PSPC1-A546 8C-S-PSPC1 V2.00	0	4. Mock and anti-PSPC1-A546_Pos017_S001	00-BNR3xWHN5pxa99ryKyPimB
3		Nucleus	2	0.000	1.000	649	100000599	100000040	Mock anti-PSPC1-A546 8C-S-PSPC1 V2.00	0	4. Mock and anti-PSPC1-A546_Pos017_S001	00-BNR3xWHN5pxa99ryKyPimB
3		Nucleus	2	0.000	1.000	650	100000600	100000041	Mock anti-PSPC1-A546 8C-S-PSPC1 V2.00	0	4. Mock and anti-PSPC1-A546_Pos017_S001	00-BNR3xWHN5pxa99ryKyPimB
3		Nucleus	2	0.000	1.000	653	100000601	100000042	Mock anti-PSPC1-A546 8C-S-PSPC1 V2.00	0	4. Mock and anti-PSPC1-A546_Pos017_S001	00-BNR3xWHN5pxa99ryKyPimB
3		Nucleus	2	0.000	1.000	654	100000602	100000043	Mock anti-PSPC1-A546 8C-S-PSPC1 V2.00	0	4. Mock and anti-PSPC1-A546_Pos017_S001	00-BNR3xWHN5pxa99ryKyPimB
3		Nucleus	2	0.000	1.000	655	100000603	100000044	Mock anti-PSPC1-A546 8C-S-PSPC1 V2.00	0	4. Mock and anti-PSPC1-A546_Pos017_S001	00-BNR3xWHN5pxa99ryKyPimB
3		Nucleus	2	0.000	1.000	656	100000604	100000045	Mock anti-PSPC1-A546 8C-S-PSPC1 V2.00	0	4. Mock and anti-PSPC1-A546_Pos017_S001	00-BNR3xWHN5pxa99ryKyPimB
3		Nucleus	2	0.000	1.000	657	100000605	100000046	Mock anti-PSPC1-A546 8C-S-PSPC1 V2.00	0	4. Mock and anti-PSPC1-A546_Pos017_S001	00-BNR3xWHN5pxa99ryKyPimB
3		Nucleus	2	0.000	1.000	658	100000606	100000047	Mock anti-PSPC1-A546 8C-S-PSPC1 V2.00	0	4. Mock and anti-PSPC1-A546_Pos017_S001	00-BNR3xWHN5pxa99ryKyPimB
3		Nucleus	2	0.000	1.000	659	100000607	100000048	Mock anti-PSPC1-A546 8C-S-PSPC1 V2.00	0	4. Mock and anti-PSPC1-A546_Pos017_S001	00-BNR3xWHN5pxa99ryKyPimB
3		Nucleus	2	0.000	1.000	660	100000608	100000049	Mock anti-PSPC1-A546 8C-S-PSPC1 V2.00	0	4. Mock and anti-PSPC1-A546_Pos017_S001	00-BNR3xWHN5pxa99ryKyPimB
3		Nucleus	2	0.000	1.000	661	100000609	100000050	Mock anti-PSPC1-A546 8C-S-PSPC1 V2.00	0	4. Mock and anti-PSPC1-A546_Pos017_S001	00-BNR3xWHN5pxa99ryKyPimB
3		Nucleus	2	0.000	1.000	662	100000610	100000051	Mock anti-PSPC1-A546 8C-S-PSPC1 V2.00	0	4. Mock and anti-PSPC1-A546_Pos017_S001	00-BNR3xWHN5pxa99ryKyPimB
3		Nucleus	2	0.000	1.000	663	100000611	100000052	Mock anti-PSPC1-A546 8C-S-PSPC1 V2.00	0	4. Mock and anti-PSPC1-A546_Pos017_S001	00-BNR3xWHN5pxa99ryKyPimB
3		Nucleus	2	0.000	1.000	664	100000612	100000053	Mock anti-PSPC1-A546 8C-S-PSPC1 V2.00	0	4. Mock and anti-PSPC1-A546_Pos017_S001	00-BNR3xWHN5pxa99ryKyPimB
3		Nucleus	2	0.000	1.000	665	100000613	100000054	Mock anti-PSPC1-A546 8C-S-PSPC1 V2.00	0	4. Mock and anti-PSPC1-A546_Pos017_S001	00-BNR3xWHN5pxa99ryKyPimB
3		Nucleus	2	0.000	1.000	666	100000614	100000055	Mock anti-PSPC1-A546 8C-S-PSPC1 V2.00	0	4. Mock and anti-PSPC1-A546_Pos017_S001	00-BNR3xWHN5pxa99ryKyPimB
3		Nucleus	2	0.000	1.000	667	100000615	100000056	Mock anti-PSPC1-A546 8C-S-PSPC1 V2.00	0	4. Mock and anti-PSPC1-A546_Pos017_S001	00-BNR3xWHN5pxa99ryKyPimB
3		Nucleus	2	0.000	1.000	668	100000616	100000057	Mock anti-PSPC1-A546 8C-S-PSPC1 V2.00	0	4. Mock and anti-PSPC1-A546_Pos017_S001	00-BNR3xWHN5pxa99ryKyPimB
3		Nucleus	2	0.000	1.000	669	100000617	100000058	Mock anti-PSPC1-A546 8C-S-PSPC1 V2.00	0	4. Mock and anti-PSPC1-A546_Pos017_S001	00-BNR3xWHN5pxa99ryKyPimB
3		Nucleus	2	0.000	1.000	670	100000618	100000059	Mock anti-PSPC1-A546 8C-S-PSPC1 V2.00	0	4. Mock and anti-PSPC1-A546_Pos017_S001	00-BNR3xWHN5pxa99ryKyPimB
3		Nucleus	2	0.000	1.000	671	100000619	100000060	Mock anti-PSPC1-A546 8C-S-PSPC1 V2.00	0	4. Mock and anti-PSPC1-A546_Pos017_S001	00-BNR3xWHN5pxa99ryKyPimB
3		Nucleus	2	0.000	1.000	672	100000620	100000061	Mock anti-PSPC1-A546 8C-S-PSPC1 V2.00	0	4. Mock and anti-PSPC1-A546_Pos017_S001	00-BNR3xWHN5pxa99ryKyPimB
3		Nucleus	2	0.000	1.000	673	100000621	100000062	Mock anti-PSPC1-A546 8C-S-PSPC1 V2.00	0	4. Mock and anti-PSPC1-A546_Pos017_S001	00-BNR3xWHN5pxa99ryKyPimB
3		Nucleus	2	0.000	1.000	674	100000622	100000063	Mock anti-PSPC1-A546 8C-S-PSPC1 V2.00	0	4. Mock and anti-PSPC1-A546_Pos017_S001	00-BNR3xWHN5pxa99ryKyPimB
3		Nucleus	2	0.000	1.000	675	100000623	100000000	Mock anti-PSPC1-A546 8C-S-PSPC1 V2.00	0	4. Mock and anti-PSPC1-A546_Pos018_S001	00-i3j9JoKPsdLiULz3Ei2sWo
3		Nucleus	2	0.000	1.000	676	100000624	100000001	Mock anti-PSPC1-A546 8C-S-PSPC1 V2.00	0	4. Mock and anti-PSPC1-A546_Pos018_S001	00-i3j9JoKPsdLiULz3Ei2sWo
3		Nucleus	2	0.000	1.000	677	100000625	100000002	Mock anti-PSPC1-A546 8C-S-PSPC1 V2.00	0	4. Mock and anti-PSPC1-A546_Pos018_S001	00-i3j9JoKPsdLiULz3Ei2sWo
3		Nucleus	2	0.000	1.000	678	100000626	100000003	Mock anti-PSPC1-A546 8C-S-PSPC1 V2.00	0	4. Mock and anti-PSPC1-A546_Pos018_S001	00-i3j9JoKPsdLiULz3Ei2sWo
3		Nucleus	2	0.000	1.000	679	100000627	100000004	Mock anti-PSPC1-A546 8C-S-PSPC1 V2.00	0	4. Mock and anti-PSPC1-A546_Pos018_S001	00-i3j9JoKPsdLiULz3Ei2sWo
3		Nucleus	2	0.000	1.000	681	100000628	100000005	Mock anti-PSPC1-A546 8C-S-PSPC1 V2.00	0	4. Mock and anti-PSPC1-A546_Pos018_S001	00-i3j9JoKPsdLiULz3Ei2sWo
3		Nucleus	2	0.000	1.000	682	100000629	100000006	Mock anti-PSPC1-A546 8C-S-PSPC1 V2.00	0	4. Mock and anti-PSPC1-A546_Pos018_S001	00-i3j9JoKPsdLiULz3Ei2sWo
3		Nucleus	2	0.000	1.000	683	100000630	100000007	Mock anti-PSPC1-A546 8C-S-PSPC1 V2.00	0	4. Mock and anti-PSPC1-A546_Pos018_S001	00-i3j9JoKPsdLiULz3Ei2sWo
3		Nucleus	2	0.000	1.000	684	100000631	100000008	Mock anti-PSPC1-A546 8C-S-PSPC1 V2.00	0	4. Mock and anti-PSPC1-A546_Pos018_S001	00-i3j9JoKPsdLiULz3Ei2sWo
3		Nucleus	2	0.000	1.000	685	100000632	100000009	Mock anti-PSPC1-A546 8C-S-PSPC1 V2.00	0	4. Mock and anti-PSPC1-A546_Pos018_S001	00-i3j9JoKPsdLiULz3Ei2sWo
3		Nucleus	2	0.000	1.000	686	100000633	100000010	Mock anti-PSPC1-A546 8C-S-PSPC1 V2.00	0	4. Mock and anti-PSPC1-A546_Pos018_S001	00-i3j9JoKPsdLiULz3Ei2sWo
3		Nucleus	2	0.000	1.000	687	100000634	100000011	Mock anti-PSPC1-A546 8C-S-PSPC1 V2.00	0	4. Mock and anti-PSPC1-A546_Pos018_S001	00-i3j9JoKPsdLiULz3Ei2sWo
3		Nucleus	2	0.000	1.000	688	100000635	100000012	Mock anti-PSPC1-A546 8C-S-PSPC1 V2.00	0	4. Mock and anti-PSPC1-A546_Pos018_S001	00-i3j9JoKPsdLiULz3Ei2sWo
3		Nucleus	2	0.000	1.000	689	100000636	100000013	Mock anti-PSPC1-A546 8C-S-PSPC1 V2.00	0	4. Mock and anti-PSPC1-A546_Pos018_S001	00-i3j9JoKPsdLiULz3Ei2sWo
3		Nucleus	2	0.000	1.000	691	100000637	100000014	Mock anti-PSPC1-A546 8C-S-PSPC1 V2.00	0	4. Mock and anti-PSPC1-A546_Pos018_S001	00-i3j9JoKPsdLiULz3Ei2sWo
3		Nucleus	2	0.000	1.000	693	100000638	100000015	Mock anti-PSPC1-A546 8C-S-PSPC1 V2.00	0	4. Mock and anti-PSPC1-A546_Pos018_S001	00-i3j9JoKPsdLiULz3Ei2sWo
3		Nucleus	2	0.000	1.000	694	100000639	100000016	Mock anti-PSPC1-A546 8C-S-PSPC1 V2.00	0	4. Mock and anti-PSPC1-A546_Pos018_S001	00-i3j9JoKPsdLiULz3Ei2sWo
3		Nucleus	2	0.000	1.000	695	100000640	100000017	Mock anti-PSPC1-A546 8C-S-PSPC1 V2.00	0	4. Mock and anti-PSPC1-A546_Pos018_S001	00-i3j9JoKPsdLiULz3Ei2sWo
3		Nucleus	2	0.000	1.000	696	100000641	100000018	Mock anti-PSPC1-A546 8C-S-PSPC1 V2.00	0	4. Mock and anti-PSPC1-A546_Pos018_S001	00-i3j9JoKPsdLiULz3Ei2sWo
3		Nucleus	2	0.000	1.000	697	100000642	100000019	Mock anti-PSPC1-A546 8C-S-PSPC1 V2.00	0	4. Mock and anti-PSPC1-A546_Pos018_S001	00-i3j9JoKPsdLiULz3Ei2sWo
3		Nucleus	2	0.000	1.000	698	100000643	100000020	Mock anti-PSPC1-A546 8C-S-PSPC1 V2.00	0	4. Mock and anti-PSPC1-A546_Pos018_S001	00-i3j9JoKPsdLiULz3Ei2sWo
3		Nucleus	2	0.000	1.000	699	100000644	100000021	Mock anti-PSPC1-A546 8C-S-PSPC1 V2.00	0	4. Mock and anti-PSPC1-A546_Pos018_S001	00-i3j9JoKPsdLiULz3Ei2sWo
3		Nucleus	2	0.000	1.000	701	100000645	100000022	Mock anti-PSPC1-A546 8C-S-PSPC1 V2.00	0	4. Mock and anti-PSPC1-A546_Pos018_S001	00-i3j9JoKPsdLiULz3Ei2sWo
3		Nucleus	2	0.000	1.000	702	100000646	100000023	Mock anti-PSPC1-A546 8C-S-PSPC1 V2.00	0	4. Mock and anti-PSPC1-A546_Pos018_S001	00-i3j9JoKPsdLiULz3Ei2sWo
3		Nucleus	2	0.000	1.000	703	100000647	100000024	Mock anti-PSPC1-A546 8C-S-PSPC1 V2.00	0	4. Mock and anti-PSPC1-A546_Pos018_S001	00-i3j9JoKPsdLiULz3Ei2sWo
3		Nucleus	2	0.000	1.000	706	100000648	100000025	Mock anti-PSPC1-A546 8C-S-PSPC1 V2.00	0	4. Mock and anti-PSPC1-A546_Pos018_S001	00-i3j9JoKPsdLiULz3Ei2sWo
3		Nucleus	2	0.000	1.000	707	100000649	100000026	Mock anti-PSPC1-A546 8C-S-PSPC1 V2.00	0	4. Mock and anti-PSPC1-A546_Pos018_S001	00-i3j9JoKPsdLiULz3Ei2sWo
3		Nucleus	2	0.000	1.000	708	100000650	100000027	Mock anti-PSPC1-A546 8C-S-PSPC1 V2.00	0	4. Mock and anti-PSPC1-A546_Pos018_S001	00-i3j9JoKPsdLiULz3Ei2sWo
3		Nucleus	2	0.000	1.000	709	100000651	100000028	Mock anti-PSPC1-A546 8C-S-PSPC1 V2.00	0	4. Mock and anti-PSPC1-A546_Pos018_S001	00-i3j9JoKPsdLiULz3Ei2sWo
3		Nucleus	2	0.000	1.000	710	100000652	100000029	Mock anti-PSPC1-A546 8C-S-PSPC1 V2.00	0	4. Mock and anti-PSPC1-A546_Pos018_S001	00-i3j9JoKPsdLiULz3Ei2sWo
3		Nucleus	2	0.000	1.000	711	100000653	100000030	Mock anti-PSPC1-A546 8C-S-PSPC1 V2.00	0	4. Mock and anti-PSPC1-A546_Pos018_S001	00-i3j9JoKPsdLiULz3Ei2sWo
3		Nucleus	2	0.000	1.000	712	100000654	100000031	Mock anti-PSPC1-A546 8C-S-PSPC1 V2.00	0	4. Mock and anti-PSPC1-A546_Pos018_S001	00-i3j9JoKPsdLiULz3Ei2sWo
3		Nucleus	2	0.000	1.000	713	100000655	100000032	Mock anti-PSPC1-A546 8C-S-PSPC1 V2.00	0	4. Mock and anti-PSPC1-A546_Pos018_S001	00-i3j9JoKPsdLiULz3Ei2sWo
3		Nucleus	2	0.000	1.000	714	100000656	100000033	Mock anti-PSPC1-A546 8C-S-PSPC1 V2.00	0	4. Mock and anti-PSPC1-A546_Pos018_S001	00-i3j9JoKPsdLiULz3Ei2sWo
3		Nucleus	2	0.000	1.000	715	100000657	100000034	Mock anti-PSPC1-A546 8C-S-PSPC1 V2.00	0	4. Mock and anti-PSPC1-A546_Pos018_S001	00-i3j9JoKPsdLiULz3Ei2sWo
3		Nucleus	2	0.000	1.000	716	100000658	100000035	Mock anti-PSPC1-A546 8C-S-PSPC1 V2.00	0	4. Mock and anti-PSPC1-A546_Pos018_S001	00-i3j9JoKPsdLiULz3Ei2sWo
3		Nucleus	2	0.000	1.000	717	100000659	100000036	Mock anti-PSPC1-A546 8C-S-PSPC1 V2.00	0	4. Mock and anti-PSPC1-A546_Pos018_S001	00-i3j9JoKPsdLiULz3Ei2sWo
3		Nucleus	2	0.000	1.000	718	100000660	100000037	Mock anti-PSPC1-A546 8C-S-PSPC1 V2.00	0	4. Mock and anti-PSPC1-A546_Pos018_S001	00-i3j9JoKPsdLiULz3Ei2sWo
3		Nucleus	2	0.000	1.000	719	100000661	100000038	Mock anti-PSPC1-A546 8C-S-PSPC1 V2.00	0	4. Mock and anti-PSPC1-A546_Pos018_S001	00-i3j9JoKPsdLiULz3Ei2sWo
3		Nucleus	2	0.000	1.000	720	100000662	100000039	Mock anti-PSPC1-A546 8C-S-PSPC1 V2.00	0	4. Mock and anti-PSPC1-A546_Pos018_S001	00-i3j9JoKPsdLiULz3Ei2sWo
3		Nucleus	2	0.000	1.000	721	100000663	100000040	Mock anti-PSPC1-A546 8C-S-PSPC1 V2.00	0	4. Mock and anti-PSPC1-A546_Pos018_S001	00-i3j9JoKPsdLiULz3Ei2sWo
3		Nucleus	2	0.000	1.000	722	100000664	100000041	Mock anti-PSPC1-A546 8C-S-PSPC1 V2.00	0	4. Mock and anti-PSPC1-A546_Pos018_S001	00-i3j9JoKPsdLiULz3Ei2sWo
3		Nucleus	2	0.000	1.000	723	100000665	100000042	Mock anti-PSPC1-A546 8C-S-PSPC1 V2.00	0	4. Mock and anti-PSPC1-A546_Pos018_S001	00-i3j9JoKPsdLiULz3Ei2sWo
3		Nucleus	2	0.000	1.000	724	100000666	100000043	Mock anti-PSPC1-A546 8C-S-PSPC1 V2.00	0	4. Mock and anti-PSPC1-A546_Pos018_S001	00-i3j9JoKPsdLiULz3Ei2sWo
3		Nucleus	2	0.000	1.000	725	100000667	100000044	Mock anti-PSPC1-A546 8C-S-PSPC1 V2.00	0	4. Mock and anti-PSPC1-A546_Pos018_S001	00-i3j9JoKPsdLiULz3Ei2sWo
3		Nucleus	2	0.000	1.000	726	100000668	100000045	Mock anti-PSPC1-A546 8C-S-PSPC1 V2.00	0	4. Mock and anti-PSPC1-A546_Pos018_S001	00-i3j9JoKPsdLiULz3Ei2sWo
3		Nucleus	2	0.000	1.000	727	100000669	100000046	Mock anti-PSPC1-A546 8C-S-PSPC1 V2.00	0	4. Mock and anti-PSPC1-A546_Pos018_S001	00-i3j9JoKPsdLiULz3Ei2sWo
3		Nucleus	2	0.000	1.000	728	100000670	100000047	Mock anti-PSPC1-A546 8C-S-PSPC1 V2.00	0	4. Mock and anti-PSPC1-A546_Pos018_S001	00-i3j9JoKPsdLiULz3Ei2sWo
3		Nucleus	2	0.000	1.000	729	100000671	100000048	Mock anti-PSPC1-A546 8C-S-PSPC1 V2.00	0	4. Mock and anti-PSPC1-A546_Pos018_S001	00-i3j9JoKPsdLiULz3Ei2sWo
3		Nucleus	2	0.000	1.000	730	100000672	100000049	Mock anti-PSPC1-A546 8C-S-PSPC1 V2.00	0	4. Mock and anti-PSPC1-A546_Pos018_S001	00-i3j9JoKPsdLiULz3Ei2sWo
3		Nucleus	2	0.000	1.000	731	100000673	100000050	Mock anti-PSPC1-A546 8C-S-PSPC1 V2.00	0	4. Mock and anti-PSPC1-A546_Pos018_S001	00-i3j9JoKPsdLiULz3Ei2sWo
3		Nucleus	2	0.000	1.000	732	100000674	100000051	Mock anti-PSPC1-A546 8C-S-PSPC1 V2.00	0	4. Mock and anti-PSPC1-A546_Pos018_S001	00-i3j9JoKPsdLiULz3Ei2sWo
3		Nucleus	2	0.000	1.000	733	100000675	100000052	Mock anti-PSPC1-A546 8C-S-PSPC1 V2.00	0	4. Mock and anti-PSPC1-A546_Pos018_S001	00-i3j9JoKPsdLiULz3Ei2sWo
3		Nucleus	2	0.000	1.000	734	100000676	100000053	Mock anti-PSPC1-A546 8C-S-PSPC1 V2.00	0	4. Mock and anti-PSPC1-A546_Pos018_S001	00-i3j9JoKPsdLiULz3Ei2sWo
3		Nucleus	2	0.000	1.000	735	100000677	100000054	Mock anti-PSPC1-A546 8C-S-PSPC1 V2.00	0	4. Mock and anti-PSPC1-A546_Pos018_S001	00-i3j9JoKPsdLiULz3Ei2sWo
3		Nucleus	2	0.000	1.000	736	100000678	100000055	Mock anti-PSPC1-A546 8C-S-PSPC1 V2.00	0	4. Mock and anti-PSPC1-A546_Pos018_S001	00-i3j9JoKPsdLiULz3Ei2sWo
3		Nucleus	2	0.000	1.000	737	100000679	100000056	Mock anti-PSPC1-A546 8C-S-PSPC1 V2.00	0	4. Mock and anti-PSPC1-A546_Pos018_S001	00-i3j9JoKPsdLiULz3Ei2sWo
3		Nucleus	2	0.000	1.000	738	100000680	100000057	Mock anti-PSPC1-A546 8C-S-PSPC1 V2.00	0	4. Mock and anti-PSPC1-A546_Pos018_S001	00-i3j9JoKPsdLiULz3Ei2sWo
3		Nucleus	2	0.000	1.000	739	100000681	100000000	Mock anti-PSPC1-A546 8C-S-PSPC1 V2.00	0	4. Mock and anti-PSPC1-A546_Pos019_S001	00-VTis346sRd5fPZ9XrDKCiK
3		Nucleus	2	0.000	1.000	740	100000682	100000001	Mock anti-PSPC1-A546 8C-S-PSPC1 V2.00	0	4. Mock and anti-PSPC1-A546_Pos019_S001	00-VTis346sRd5fPZ9XrDKCiK
3		Nucleus	2	0.000	1.000	741	100000683	100000002	Mock anti-PSPC1-A546 8C-S-PSPC1 V2.00	0	4. Mock and anti-PSPC1-A546_Pos019_S001	00-VTis346sRd5fPZ9XrDKCiK
3		Nucleus	2	0.000	1.000	742	100000684	100000003	Mock anti-PSPC1-A546 8C-S-PSPC1 V2.00	0	4. Mock and anti-PSPC1-A546_Pos019_S001	00-VTis346sRd5fPZ9XrDKCiK
3		Nucleus	2	0.000	1.000	743	100000685	100000004	Mock anti-PSPC1-A546 8C-S-PSPC1 V2.00	0	4. Mock and anti-PSPC1-A546_Pos019_S001	00-VTis346sRd5fPZ9XrDKCiK
3		Nucleus	2	0.000	1.000	744	100000686	100000005	Mock anti-PSPC1-A546 8C-S-PSPC1 V2.00	0	4. Mock and anti-PSPC1-A546_Pos019_S001	00-VTis346sRd5fPZ9XrDKCiK
3		Nucleus	2	0.000	1.000	745	100000687	100000006	Mock anti-PSPC1-A546 8C-S-PSPC1 V2.00	0	4. Mock and anti-PSPC1-A546_Pos019_S001	00-VTis346sRd5fPZ9XrDKCiK
3		Nucleus	2	0.000	1.000	746	100000688	100000007	Mock anti-PSPC1-A546 8C-S-PSPC1 V2.00	0	4. Mock and anti-PSPC1-A546_Pos019_S001	00-VTis346sRd5fPZ9XrDKCiK
3		Nucleus	2	0.000	1.000	747	100000689	100000008	Mock anti-PSPC1-A546 8C-S-PSPC1 V2.00	0	4. Mock and anti-PSPC1-A546_Pos019_S001	00-VTis346sRd5fPZ9XrDKCiK
3		Nucleus	2	0.000	1.000	748	100000690	100000009	Mock anti-PSPC1-A546 8C-S-PSPC1 V2.00	0	4. Mock and anti-PSPC1-A546_Pos019_S001	00-VTis346sRd5fPZ9XrDKCiK
3		Nucleus	2	0.000	1.000	749	100000691	100000010	Mock anti-PSPC1-A546 8C-S-PSPC1 V2.00	0	4. Mock and anti-PSPC1-A546_Pos019_S001	00-VTis346sRd5fPZ9XrDKCiK
3		Nucleus	2	0.000	1.000	750	100000692	100000011	Mock anti-PSPC1-A546 8C-S-PSPC1 V2.00	0	4. Mock and anti-PSPC1-A546_Pos019_S001	00-VTis346sRd5fPZ9XrDKCiK
3		Nucleus	2	0.000	1.000	751	100000693	100000012	Mock anti-PSPC1-A546 8C-S-PSPC1 V2.00	0	4. Mock and anti-PSPC1-A546_Pos019_S001	00-VTis346sRd5fPZ9XrDKCiK
3		Nucleus	2	0.000	1.000	752	100000694	100000013	Mock anti-PSPC1-A546 8C-S-PSPC1 V2.00	0	4. Mock and anti-PSPC1-A546_Pos019_S001	00-VTis346sRd5fPZ9XrDKCiK
3		Nucleus	2	0.000	1.000	753	100000695	100000014	Mock anti-PSPC1-A546 8C-S-PSPC1 V2.00	0	4. Mock and anti-PSPC1-A546_Pos019_S001	00-VTis346sRd5fPZ9XrDKCiK
3		Nucleus	2	0.000	1.000	754	100000696	100000015	Mock anti-PSPC1-A546 8C-S-PSPC1 V2.00	0	4. Mock and anti-PSPC1-A546_Pos019_S001	00-VTis346sRd5fPZ9XrDKCiK
3		Nucleus	2	0.000	1.000	755	100000697	100000016	Mock anti-PSPC1-A546 8C-S-PSPC1 V2.00	0	4. Mock and anti-PSPC1-A546_Pos019_S001	00-VTis346sRd5fPZ9XrDKCiK
3		Nucleus	2	0.000	1.000	756	100000698	100000017	Mock anti-PSPC1-A546 8C-S-PSPC1 V2.00	0	4. Mock and anti-PSPC1-A546_Pos019_S001	00-VTis346sRd5fPZ9XrDKCiK
3		Nucleus	2	0.000	1.000	757	100000699	100000018	Mock anti-PSPC1-A546 8C-S-PSPC1 V2.00	0	4. Mock and anti-PSPC1-A546_Pos019_S001	00-VTis346sRd5fPZ9XrDKCiK
3		Nucleus	2	0.000	1.000	758	100000700	100000019	Mock anti-PSPC1-A546 8C-S-PSPC1 V2.00	0	4. Mock and anti-PSPC1-A546_Pos019_S001	00-VTis346sRd5fPZ9XrDKCiK
3		Nucleus	2	0.000	1.000	759	100000701	100000020	Mock anti-PSPC1-A546 8C-S-PSPC1 V2.00	0	4. Mock and anti-PSPC1-A546_Pos019_S001	00-VTis346sRd5fPZ9XrDKCiK
3		Nucleus	2	0.000	1.000	760	100000702	100000021	Mock anti-PSPC1-A546 8C-S-PSPC1 V2.00	0	4. Mock and anti-PSPC1-A546_Pos019_S001	00-VTis346sRd5fPZ9XrDKCiK
3		Nucleus	2	0.000	1.000	761	100000703	100000022	Mock anti-PSPC1-A546 8C-S-PSPC1 V2.00	0	4. Mock and anti-PSPC1-A546_Pos019_S001	00-VTis346sRd5fPZ9XrDKCiK
3		Nucleus	2	0.000	1.000	762	100000704	100000023	Mock anti-PSPC1-A546 8C-S-PSPC1 V2.00	0	4. Mock and anti-PSPC1-A546_Pos019_S001	00-VTis346sRd5fPZ9XrDKCiK
3		Nucleus	2	0.000	1.000	763	100000705	100000024	Mock anti-PSPC1-A546 8C-S-PSPC1 V2.00	0	4. Mock and anti-PSPC1-A546_Pos019_S001	00-VTis346sRd5fPZ9XrDKCiK
3		Nucleus	2	0.000	1.000	764	100000706	100000025	Mock anti-PSPC1-A546 8C-S-PSPC1 V2.00	0	4. Mock and anti-PSPC1-A546_Pos019_S001	00-VTis346sRd5fPZ9XrDKCiK
3		Nucleus	2	0.000	1.000	765	100000707	100000026	Mock anti-PSPC1-A546 8C-S-PSPC1 V2.00	0	4. Mock and anti-PSPC1-A546_Pos019_S001	00-VTis346sRd5fPZ9XrDKCiK
3		Nucleus	2	0.000	1.000	766	100000708	100000027	Mock anti-PSPC1-A546 8C-S-PSPC1 V2.00	0	4. Mock and anti-PSPC1-A546_Pos019_S001	00-VTis346sRd5fPZ9XrDKCiK
3		Nucleus	2	0.000	1.000	767	100000709	100000028	Mock anti-PSPC1-A546 8C-S-PSPC1 V2.00	0	4. Mock and anti-PSPC1-A546_Pos019_S001	00-VTis346sRd5fPZ9XrDKCiK
3		Nucleus	2	0.000	1.000	768	100000710	100000029	Mock anti-PSPC1-A546 8C-S-PSPC1 V2.00	0	4. Mock and anti-PSPC1-A546_Pos019_S001	00-VTis346sRd5fPZ9XrDKCiK
3		Nucleus	2	0.000	1.000	769	100000711	100000030	Mock anti-PSPC1-A546 8C-S-PSPC1 V2.00	0	4. Mock and anti-PSPC1-A546_Pos019_S001	00-VTis346sRd5fPZ9XrDKCiK
3		Nucleus	2	0.000	1.000	770	100000712	100000031	Mock anti-PSPC1-A546 8C-S-PSPC1 V2.00	0	4. Mock and anti-PSPC1-A546_Pos019_S001	00-VTis346sRd5fPZ9XrDKCiK
3		Nucleus	2	0.000	1.000	771	100000713	100000032	Mock anti-PSPC1-A546 8C-S-PSPC1 V2.00	0	4. Mock and anti-PSPC1-A546_Pos019_S001	00-VTis346sRd5fPZ9XrDKCiK
3		Nucleus	2	0.000	1.000	773	100000714	100000033	Mock anti-PSPC1-A546 8C-S-PSPC1 V2.00	0	4. Mock and anti-PSPC1-A546_Pos019_S001	00-VTis346sRd5fPZ9XrDKCiK
3		Nucleus	2	0.000	1.000	774	100000715	100000034	Mock anti-PSPC1-A546 8C-S-PSPC1 V2.00	0	4. Mock and anti-PSPC1-A546_Pos019_S001	00-VTis346sRd5fPZ9XrDKCiK
3		Nucleus	2	0.000	1.000	775	100000716	100000035	Mock anti-PSPC1-A546 8C-S-PSPC1 V2.00	0	4. Mock and anti-PSPC1-A546_Pos019_S001	00-VTis346sRd5fPZ9XrDKCiK
3		Nucleus	2	0.000	1.000	776	100000717	100000036	Mock anti-PSPC1-A546 8C-S-PSPC1 V2.00	0	4. Mock and anti-PSPC1-A546_Pos019_S001	00-VTis346sRd5fPZ9XrDKCiK
3		Nucleus	2	0.000	1.000	778	100000718	100000037	Mock anti-PSPC1-A546 8C-S-PSPC1 V2.00	0	4. Mock and anti-PSPC1-A546_Pos019_S001	00-VTis346sRd5fPZ9XrDKCiK
3		Nucleus	2	0.000	1.000	779	100000719	100000038	Mock anti-PSPC1-A546 8C-S-PSPC1 V2.00	0	4. Mock and anti-PSPC1-A546_Pos019_S001	00-VTis346sRd5fPZ9XrDKCiK
3		Nucleus	2	0.000	1.000	780	100000720	100000039	Mock anti-PSPC1-A546 8C-S-PSPC1 V2.00	0	4. Mock and anti-PSPC1-A546_Pos019_S001	00-VTis346sRd5fPZ9XrDKCiK
3		Nucleus	2	0.000	1.000	781	100000721	100000040	Mock anti-PSPC1-A546 8C-S-PSPC1 V2.00	0	4. Mock and anti-PSPC1-A546_Pos019_S001	00-VTis346sRd5fPZ9XrDKCiK
3		Nucleus	2	0.000	1.000	782	100000722	100000041	Mock anti-PSPC1-A546 8C-S-PSPC1 V2.00	0	4. Mock and anti-PSPC1-A546_Pos019_S001	00-VTis346sRd5fPZ9XrDKCiK
3		Nucleus	2	0.000	1.000	783	100000723	100000042	Mock anti-PSPC1-A546 8C-S-PSPC1 V2.00	0	4. Mock and anti-PSPC1-A546_Pos019_S001	00-VTis346sRd5fPZ9XrDKCiK
3		Nucleus	2	0.000	1.000	784	100000724	100000043	Mock anti-PSPC1-A546 8C-S-PSPC1 V2.00	0	4. Mock and anti-PSPC1-A546_Pos019_S001	00-VTis346sRd5fPZ9XrDKCiK
3		Nucleus	2	0.000	1.000	785	100000725	100000044	Mock anti-PSPC1-A546 8C-S-PSPC1 V2.00	0	4. Mock and anti-PSPC1-A546_Pos019_S001	00-VTis346sRd5fPZ9XrDKCiK
3		Nucleus	2	0.000	1.000	786	100000726	100000045	Mock anti-PSPC1-A546 8C-S-PSPC1 V2.00	0	4. Mock and anti-PSPC1-A546_Pos019_S001	00-VTis346sRd5fPZ9XrDKCiK
3		Nucleus	2	0.000	1.000	787	100000727	100000046	Mock anti-PSPC1-A546 8C-S-PSPC1 V2.00	0	4. Mock and anti-PSPC1-A546_Pos019_S001	00-VTis346sRd5fPZ9XrDKCiK
3		Nucleus	2	0.000	1.000	788	100000728	100000047	Mock anti-PSPC1-A546 8C-S-PSPC1 V2.00	0	4. Mock and anti-PSPC1-A546_Pos019_S001	00-VTis346sRd5fPZ9XrDKCiK
3		Nucleus	2	0.000	1.000	789	100000729	100000048	Mock anti-PSPC1-A546 8C-S-PSPC1 V2.00	0	4. Mock and anti-PSPC1-A546_Pos019_S001	00-VTis346sRd5fPZ9XrDKCiK
3		Nucleus	2	0.000	1.000	790	100000730	100000049	Mock anti-PSPC1-A546 8C-S-PSPC1 V2.00	0	4. Mock and anti-PSPC1-A546_Pos019_S001	00-VTis346sRd5fPZ9XrDKCiK
3		Nucleus	2	0.000	1.000	791	100000731	100000050	Mock anti-PSPC1-A546 8C-S-PSPC1 V2.00	0	4. Mock and anti-PSPC1-A546_Pos019_S001	00-VTis346sRd5fPZ9XrDKCiK
3		Nucleus	2	0.000	1.000	792	100000732	100000051	Mock anti-PSPC1-A546 8C-S-PSPC1 V2.00	0	4. Mock and anti-PSPC1-A546_Pos019_S001	00-VTis346sRd5fPZ9XrDKCiK
3		Nucleus	2	0.000	1.000	793	100000733	100000052	Mock anti-PSPC1-A546 8C-S-PSPC1 V2.00	0	4. Mock and anti-PSPC1-A546_Pos019_S001	00-VTis346sRd5fPZ9XrDKCiK
3		Nucleus	2	0.000	1.000	794	100000734	100000053	Mock anti-PSPC1-A546 8C-S-PSPC1 V2.00	0	4. Mock and anti-PSPC1-A546_Pos019_S001	00-VTis346sRd5fPZ9XrDKCiK
3		Nucleus	2	0.000	1.000	795	100000735	100000054	Mock anti-PSPC1-A546 8C-S-PSPC1 V2.00	0	4. Mock and anti-PSPC1-A546_Pos019_S001	00-VTis346sRd5fPZ9XrDKCiK
3		Nucleus	2	0.000	1.000	796	100000736	100000055	Mock anti-PSPC1-A546 8C-S-PSPC1 V2.00	0	4. Mock and anti-PSPC1-A546_Pos019_S001	00-VTis346sRd5fPZ9XrDKCiK
3		Nucleus	2	0.000	1.000	797	100000737	100000056	Mock anti-PSPC1-A546 8C-S-PSPC1 V2.00	0	4. Mock and anti-PSPC1-A546_Pos019_S001	00-VTis346sRd5fPZ9XrDKCiK
3		Nucleus	2	0.000	1.000	798	100000738	100000057	Mock anti-PSPC1-A546 8C-S-PSPC1 V2.00	0	4. Mock and anti-PSPC1-A546_Pos019_S001	00-VTis346sRd5fPZ9XrDKCiK
3		Nucleus	2	0.000	1.000	799	100000739	100000000	Mock anti-PSPC1-A546 8C-S-PSPC1 V2.00	0	4. Mock and anti-PSPC1-A546_Pos020_S001	00-PKKQ88u5DKoPqzBLswvVYe
3		Nucleus	2	0.000	1.000	800	100000740	100000001	Mock anti-PSPC1-A546 8C-S-PSPC1 V2.00	0	4. Mock and anti-PSPC1-A546_Pos020_S001	00-PKKQ88u5DKoPqzBLswvVYe
3		Nucleus	2	0.000	1.000	801	100000741	100000002	Mock anti-PSPC1-A546 8C-S-PSPC1 V2.00	0	4. Mock and anti-PSPC1-A546_Pos020_S001	00-PKKQ88u5DKoPqzBLswvVYe
3		Nucleus	2	0.000	1.000	802	100000742	100000003	Mock anti-PSPC1-A546 8C-S-PSPC1 V2.00	0	4. Mock and anti-PSPC1-A546_Pos020_S001	00-PKKQ88u5DKoPqzBLswvVYe
3		Nucleus	2	0.000	1.000	803	100000743	100000004	Mock anti-PSPC1-A546 8C-S-PSPC1 V2.00	0	4. Mock and anti-PSPC1-A546_Pos020_S001	00-PKKQ88u5DKoPqzBLswvVYe
3		Nucleus	2	0.000	1.000	804	100000744	100000005	Mock anti-PSPC1-A546 8C-S-PSPC1 V2.00	0	4. Mock and anti-PSPC1-A546_Pos020_S001	00-PKKQ88u5DKoPqzBLswvVYe
3		Nucleus	2	0.000	1.000	807	100000745	100000006	Mock anti-PSPC1-A546 8C-S-PSPC1 V2.00	0	4. Mock and anti-PSPC1-A546_Pos020_S001	00-PKKQ88u5DKoPqzBLswvVYe
3		Nucleus	2	0.000	1.000	810	100000746	100000007	Mock anti-PSPC1-A546 8C-S-PSPC1 V2.00	0	4. Mock and anti-PSPC1-A546_Pos020_S001	00-PKKQ88u5DKoPqzBLswvVYe
3		Nucleus	2	0.000	1.000	811	100000747	100000008	Mock anti-PSPC1-A546 8C-S-PSPC1 V2.00	0	4. Mock and anti-PSPC1-A546_Pos020_S001	00-PKKQ88u5DKoPqzBLswvVYe
3		Nucleus	2	0.000	1.000	812	100000748	100000009	Mock anti-PSPC1-A546 8C-S-PSPC1 V2.00	0	4. Mock and anti-PSPC1-A546_Pos020_S001	00-PKKQ88u5DKoPqzBLswvVYe
3		Nucleus	2	0.000	1.000	813	100000749	100000010	Mock anti-PSPC1-A546 8C-S-PSPC1 V2.00	0	4. Mock and anti-PSPC1-A546_Pos020_S001	00-PKKQ88u5DKoPqzBLswvVYe
3		Nucleus	2	0.000	1.000	814	100000750	100000000	Mock anti-PSPC1-A546 8C-S-PSPC1 V2.00	0	4. Mock and anti-PSPC1-A546_Pos021_S001	00-MrgCWAr2uGbXkwd6RRKSUe
3		Nucleus	2	0.000	1.000	815	100000751	100000001	Mock anti-PSPC1-A546 8C-S-PSPC1 V2.00	0	4. Mock and anti-PSPC1-A546_Pos021_S001	00-MrgCWAr2uGbXkwd6RRKSUe
3		Nucleus	2	0.000	1.000	816	100000752	100000002	Mock anti-PSPC1-A546 8C-S-PSPC1 V2.00	0	4. Mock and anti-PSPC1-A546_Pos021_S001	00-MrgCWAr2uGbXkwd6RRKSUe
3		Nucleus	2	0.000	1.000	817	100000753	100000003	Mock anti-PSPC1-A546 8C-S-PSPC1 V2.00	0	4. Mock and anti-PSPC1-A546_Pos021_S001	00-MrgCWAr2uGbXkwd6RRKSUe
3		Nucleus	2	0.000	1.000	818	100000754	100000004	Mock anti-PSPC1-A546 8C-S-PSPC1 V2.00	0	4. Mock and anti-PSPC1-A546_Pos021_S001	00-MrgCWAr2uGbXkwd6RRKSUe
3		Nucleus	2	0.000	1.000	819	100000755	100000005	Mock anti-PSPC1-A546 8C-S-PSPC1 V2.00	0	4. Mock and anti-PSPC1-A546_Pos021_S001	00-MrgCWAr2uGbXkwd6RRKSUe
3		Nucleus	2	0.000	1.000	820	100000756	100000006	Mock anti-PSPC1-A546 8C-S-PSPC1 V2.00	0	4. Mock and anti-PSPC1-A546_Pos021_S001	00-MrgCWAr2uGbXkwd6RRKSUe
3		Nucleus	2	0.000	1.000	821	100000757	100000007	Mock anti-PSPC1-A546 8C-S-PSPC1 V2.00	0	4. Mock and anti-PSPC1-A546_Pos021_S001	00-MrgCWAr2uGbXkwd6RRKSUe
3		Nucleus	2	0.000	1.000	822	100000758	100000008	Mock anti-PSPC1-A546 8C-S-PSPC1 V2.00	0	4. Mock and anti-PSPC1-A546_Pos021_S001	00-MrgCWAr2uGbXkwd6RRKSUe
3		Nucleus	2	0.000	1.000	823	100000759	100000009	Mock anti-PSPC1-A546 8C-S-PSPC1 V2.00	0	4. Mock and anti-PSPC1-A546_Pos021_S001	00-MrgCWAr2uGbXkwd6RRKSUe
3		Nucleus	2	0.000	1.000	824	100000760	100000010	Mock anti-PSPC1-A546 8C-S-PSPC1 V2.00	0	4. Mock and anti-PSPC1-A546_Pos021_S001	00-MrgCWAr2uGbXkwd6RRKSUe
3		Nucleus	2	0.000	1.000	825	100000761	100000011	Mock anti-PSPC1-A546 8C-S-PSPC1 V2.00	0	4. Mock and anti-PSPC1-A546_Pos021_S001	00-MrgCWAr2uGbXkwd6RRKSUe
3		Nucleus	2	0.000	1.000	826	100000762	100000012	Mock anti-PSPC1-A546 8C-S-PSPC1 V2.00	0	4. Mock and anti-PSPC1-A546_Pos021_S001	00-MrgCWAr2uGbXkwd6RRKSUe
3		Nucleus	2	0.000	1.000	827	100000763	100000013	Mock anti-PSPC1-A546 8C-S-PSPC1 V2.00	0	4. Mock and anti-PSPC1-A546_Pos021_S001	00-MrgCWAr2uGbXkwd6RRKSUe
3		Nucleus	2	0.000	1.000	828	100000764	100000014	Mock anti-PSPC1-A546 8C-S-PSPC1 V2.00	0	4. Mock and anti-PSPC1-A546_Pos021_S001	00-MrgCWAr2uGbXkwd6RRKSUe
3		Nucleus	2	0.000	1.000	830	100000765	100000015	Mock anti-PSPC1-A546 8C-S-PSPC1 V2.00	0	4. Mock and anti-PSPC1-A546_Pos021_S001	00-MrgCWAr2uGbXkwd6RRKSUe
3		Nucleus	2	0.000	1.000	832	100000766	100000016	Mock anti-PSPC1-A546 8C-S-PSPC1 V2.00	0	4. Mock and anti-PSPC1-A546_Pos021_S001	00-MrgCWAr2uGbXkwd6RRKSUe
3		Nucleus	2	0.000	1.000	833	100000767	100000017	Mock anti-PSPC1-A546 8C-S-PSPC1 V2.00	0	4. Mock and anti-PSPC1-A546_Pos021_S001	00-MrgCWAr2uGbXkwd6RRKSUe
3		Nucleus	2	0.000	1.000	834	100000768	100000018	Mock anti-PSPC1-A546 8C-S-PSPC1 V2.00	0	4. Mock and anti-PSPC1-A546_Pos021_S001	00-MrgCWAr2uGbXkwd6RRKSUe
3		Nucleus	2	0.000	1.000	835	100000769	100000019	Mock anti-PSPC1-A546 8C-S-PSPC1 V2.00	0	4. Mock and anti-PSPC1-A546_Pos021_S001	00-MrgCWAr2uGbXkwd6RRKSUe
3		Nucleus	2	0.000	1.000	836	100000770	100000020	Mock anti-PSPC1-A546 8C-S-PSPC1 V2.00	0	4. Mock and anti-PSPC1-A546_Pos021_S001	00-MrgCWAr2uGbXkwd6RRKSUe
3		Nucleus	2	0.000	1.000	837	100000771	100000021	Mock anti-PSPC1-A546 8C-S-PSPC1 V2.00	0	4. Mock and anti-PSPC1-A546_Pos021_S001	00-MrgCWAr2uGbXkwd6RRKSUe
3		Nucleus	2	0.000	1.000	838	100000772	100000022	Mock anti-PSPC1-A546 8C-S-PSPC1 V2.00	0	4. Mock and anti-PSPC1-A546_Pos021_S001	00-MrgCWAr2uGbXkwd6RRKSUe
3		Nucleus	2	0.000	1.000	839	100000773	100000023	Mock anti-PSPC1-A546 8C-S-PSPC1 V2.00	0	4. Mock and anti-PSPC1-A546_Pos021_S001	00-MrgCWAr2uGbXkwd6RRKSUe
3		Nucleus	2	0.000	1.000	840	100000774	100000000	Mock anti-PSPC1-A546 8C-S-PSPC1 V2.00	0	4. Mock and anti-PSPC1-A546_Pos024_S001	00-opNKov5SaKEDPVwSJ6ht2B
3		Nucleus	2	0.000	1.000	843	100000775	100000000	Mock anti-PSPC1-A546 8C-S-PSPC1 V2.00	0	4. Mock and anti-PSPC1-A546_Pos025_S001	00-7njVnyN7yByU9JEKG9KFRL
3		Nucleus	2	0.000	1.000	844	100000776	100000001	Mock anti-PSPC1-A546 8C-S-PSPC1 V2.00	0	4. Mock and anti-PSPC1-A546_Pos025_S001	00-7njVnyN7yByU9JEKG9KFRL
3		Nucleus	2	0.000	1.000	845	100000777	100000002	Mock anti-PSPC1-A546 8C-S-PSPC1 V2.00	0	4. Mock and anti-PSPC1-A546_Pos025_S001	00-7njVnyN7yByU9JEKG9KFRL
3		Nucleus	2	0.000	1.000	846	100000778	100000003	Mock anti-PSPC1-A546 8C-S-PSPC1 V2.00	0	4. Mock and anti-PSPC1-A546_Pos025_S001	00-7njVnyN7yByU9JEKG9KFRL
3		Nucleus	2	0.000	1.000	849	100000779	100000004	Mock anti-PSPC1-A546 8C-S-PSPC1 V2.00	0	4. Mock and anti-PSPC1-A546_Pos025_S001	00-7njVnyN7yByU9JEKG9KFRL
3		Nucleus	2	0.000	1.000	851	100000780	100000005	Mock anti-PSPC1-A546 8C-S-PSPC1 V2.00	0	4. Mock and anti-PSPC1-A546_Pos025_S001	00-7njVnyN7yByU9JEKG9KFRL
3		Nucleus	2	0.000	1.000	852	100000781	100000006	Mock anti-PSPC1-A546 8C-S-PSPC1 V2.00	0	4. Mock and anti-PSPC1-A546_Pos025_S001	00-7njVnyN7yByU9JEKG9KFRL
3		Nucleus	2	0.000	1.000	855	100000782	100000007	Mock anti-PSPC1-A546 8C-S-PSPC1 V2.00	0	4. Mock and anti-PSPC1-A546_Pos025_S001	00-7njVnyN7yByU9JEKG9KFRL
3		Nucleus	2	0.000	1.000	856	100000783	100000008	Mock anti-PSPC1-A546 8C-S-PSPC1 V2.00	0	4. Mock and anti-PSPC1-A546_Pos025_S001	00-7njVnyN7yByU9JEKG9KFRL
3		Nucleus	2	0.000	1.000	859	100000784	100000009	Mock anti-PSPC1-A546 8C-S-PSPC1 V2.00	0	4. Mock and anti-PSPC1-A546_Pos025_S001	00-7njVnyN7yByU9JEKG9KFRL
3		Nucleus	2	0.000	1.000	861	100000785	100000010	Mock anti-PSPC1-A546 8C-S-PSPC1 V2.00	0	4. Mock and anti-PSPC1-A546_Pos025_S001	00-7njVnyN7yByU9JEKG9KFRL
3		Nucleus	2	0.000	1.000	862	100000786	100000011	Mock anti-PSPC1-A546 8C-S-PSPC1 V2.00	0	4. Mock and anti-PSPC1-A546_Pos025_S001	00-7njVnyN7yByU9JEKG9KFRL
3		Nucleus	2	0.000	1.000	863	100000787	100000000	Mock anti-PSPC1-A546 8C-S-PSPC1 V2.00	0	4. Mock and anti-PSPC1-A546_Pos026_S001	00-NgAjo6GeLMViMrq8UAfx7Q
3		Nucleus	2	0.000	1.000	864	100000788	100000001	Mock anti-PSPC1-A546 8C-S-PSPC1 V2.00	0	4. Mock and anti-PSPC1-A546_Pos026_S001	00-NgAjo6GeLMViMrq8UAfx7Q
3		Nucleus	2	0.000	1.000	866	100000789	100000002	Mock anti-PSPC1-A546 8C-S-PSPC1 V2.00	0	4. Mock and anti-PSPC1-A546_Pos026_S001	00-NgAjo6GeLMViMrq8UAfx7Q
3		Nucleus	2	0.000	1.000	867	100000790	100000003	Mock anti-PSPC1-A546 8C-S-PSPC1 V2.00	0	4. Mock and anti-PSPC1-A546_Pos026_S001	00-NgAjo6GeLMViMrq8UAfx7Q
3		Nucleus	2	0.000	1.000	868	100000791	100000004	Mock anti-PSPC1-A546 8C-S-PSPC1 V2.00	0	4. Mock and anti-PSPC1-A546_Pos026_S001	00-NgAjo6GeLMViMrq8UAfx7Q
3		Nucleus	2	0.000	1.000	872	100000792	100000005	Mock anti-PSPC1-A546 8C-S-PSPC1 V2.00	0	4. Mock and anti-PSPC1-A546_Pos026_S001	00-NgAjo6GeLMViMrq8UAfx7Q
3		Nucleus	2	0.000	1.000	873	100000793	100000006	Mock anti-PSPC1-A546 8C-S-PSPC1 V2.00	0	4. Mock and anti-PSPC1-A546_Pos026_S001	00-NgAjo6GeLMViMrq8UAfx7Q
3		Nucleus	2	0.000	1.000	876	100000794	100000007	Mock anti-PSPC1-A546 8C-S-PSPC1 V2.00	0	4. Mock and anti-PSPC1-A546_Pos026_S001	00-NgAjo6GeLMViMrq8UAfx7Q
3		Nucleus	2	0.000	1.000	879	100000795	100000008	Mock anti-PSPC1-A546 8C-S-PSPC1 V2.00	0	4. Mock and anti-PSPC1-A546_Pos026_S001	00-NgAjo6GeLMViMrq8UAfx7Q
3		Nucleus	2	0.000	1.000	882	100000796	100000009	Mock anti-PSPC1-A546 8C-S-PSPC1 V2.00	0	4. Mock and anti-PSPC1-A546_Pos026_S001	00-NgAjo6GeLMViMrq8UAfx7Q
3		Nucleus	2	0.000	1.000	883	100000797	100000010	Mock anti-PSPC1-A546 8C-S-PSPC1 V2.00	0	4. Mock and anti-PSPC1-A546_Pos026_S001	00-NgAjo6GeLMViMrq8UAfx7Q
3		Nucleus	2	0.000	1.000	884	100000798	100000011	Mock anti-PSPC1-A546 8C-S-PSPC1 V2.00	0	4. Mock and anti-PSPC1-A546_Pos026_S001	00-NgAjo6GeLMViMrq8UAfx7Q
3		Nucleus	2	0.000	1.000	885	100000799	100000012	Mock anti-PSPC1-A546 8C-S-PSPC1 V2.00	0	4. Mock and anti-PSPC1-A546_Pos026_S001	00-NgAjo6GeLMViMrq8UAfx7Q
3		Nucleus	2	0.000	1.000	886	100000800	100000013	Mock anti-PSPC1-A546 8C-S-PSPC1 V2.00	0	4. Mock and anti-PSPC1-A546_Pos026_S001	00-NgAjo6GeLMViMrq8UAfx7Q
3		Nucleus	2	0.000	1.000	887	100000801	100000014	Mock anti-PSPC1-A546 8C-S-PSPC1 V2.00	0	4. Mock and anti-PSPC1-A546_Pos026_S001	00-NgAjo6GeLMViMrq8UAfx7Q
3		Nucleus	2	0.000	1.000	888	100000802	100000015	Mock anti-PSPC1-A546 8C-S-PSPC1 V2.00	0	4. Mock and anti-PSPC1-A546_Pos026_S001	00-NgAjo6GeLMViMrq8UAfx7Q
3		Nucleus	2	0.000	1.000	889	100000803	100000016	Mock anti-PSPC1-A546 8C-S-PSPC1 V2.00	0	4. Mock and anti-PSPC1-A546_Pos026_S001	00-NgAjo6GeLMViMrq8UAfx7Q
3		Nucleus	2	0.000	1.000	891	100000804	100000017	Mock anti-PSPC1-A546 8C-S-PSPC1 V2.00	0	4. Mock and anti-PSPC1-A546_Pos026_S001	00-NgAjo6GeLMViMrq8UAfx7Q
3		Nucleus	2	0.000	1.000	897	100000805	100000018	Mock anti-PSPC1-A546 8C-S-PSPC1 V2.00	0	4. Mock and anti-PSPC1-A546_Pos026_S001	00-NgAjo6GeLMViMrq8UAfx7Q
3		Nucleus	2	0.000	1.000	899	100000806	100000019	Mock anti-PSPC1-A546 8C-S-PSPC1 V2.00	0	4. Mock and anti-PSPC1-A546_Pos026_S001	00-NgAjo6GeLMViMrq8UAfx7Q
3		Nucleus	2	0.000	1.000	900	100000807	100000020	Mock anti-PSPC1-A546 8C-S-PSPC1 V2.00	0	4. Mock and anti-PSPC1-A546_Pos026_S001	00-NgAjo6GeLMViMrq8UAfx7Q
3		Nucleus	2	0.000	1.000	901	100000808	100000021	Mock anti-PSPC1-A546 8C-S-PSPC1 V2.00	0	4. Mock and anti-PSPC1-A546_Pos026_S001	00-NgAjo6GeLMViMrq8UAfx7Q
3		Nucleus	2	0.000	1.000	902	100000809	100000022	Mock anti-PSPC1-A546 8C-S-PSPC1 V2.00	0	4. Mock and anti-PSPC1-A546_Pos026_S001	00-NgAjo6GeLMViMrq8UAfx7Q
3		Nucleus	2	0.000	1.000	903	100000810	100000023	Mock anti-PSPC1-A546 8C-S-PSPC1 V2.00	0	4. Mock and anti-PSPC1-A546_Pos026_S001	00-NgAjo6GeLMViMrq8UAfx7Q
3		Nucleus	2	0.000	1.000	904	100000811	100000024	Mock anti-PSPC1-A546 8C-S-PSPC1 V2.00	0	4. Mock and anti-PSPC1-A546_Pos026_S001	00-NgAjo6GeLMViMrq8UAfx7Q
3		Nucleus	2	0.000	1.000	905	100000812	100000025	Mock anti-PSPC1-A546 8C-S-PSPC1 V2.00	0	4. Mock and anti-PSPC1-A546_Pos026_S001	00-NgAjo6GeLMViMrq8UAfx7Q
3		Nucleus	2	0.000	1.000	906	100000813	100000026	Mock anti-PSPC1-A546 8C-S-PSPC1 V2.00	0	4. Mock and anti-PSPC1-A546_Pos026_S001	00-NgAjo6GeLMViMrq8UAfx7Q
3		Nucleus	2	0.000	1.000	907	100000814	100000000	Mock anti-PSPC1-A546 8C-S-PSPC1 V2.00	0	4. Mock and anti-PSPC1-A546_Pos027_S001	00-Fy8UKidwLpiUeUBPEgkzkR
3		Nucleus	2	0.000	1.000	908	100000815	100000001	Mock anti-PSPC1-A546 8C-S-PSPC1 V2.00	0	4. Mock and anti-PSPC1-A546_Pos027_S001	00-Fy8UKidwLpiUeUBPEgkzkR
3		Nucleus	2	0.000	1.000	909	100000816	100000002	Mock anti-PSPC1-A546 8C-S-PSPC1 V2.00	0	4. Mock and anti-PSPC1-A546_Pos027_S001	00-Fy8UKidwLpiUeUBPEgkzkR
3		Nucleus	2	0.000	1.000	910	100000817	100000003	Mock anti-PSPC1-A546 8C-S-PSPC1 V2.00	0	4. Mock and anti-PSPC1-A546_Pos027_S001	00-Fy8UKidwLpiUeUBPEgkzkR
3		Nucleus	2	0.000	1.000	911	100000818	100000004	Mock anti-PSPC1-A546 8C-S-PSPC1 V2.00	0	4. Mock and anti-PSPC1-A546_Pos027_S001	00-Fy8UKidwLpiUeUBPEgkzkR
3		Nucleus	2	0.000	1.000	912	100000819	100000005	Mock anti-PSPC1-A546 8C-S-PSPC1 V2.00	0	4. Mock and anti-PSPC1-A546_Pos027_S001	00-Fy8UKidwLpiUeUBPEgkzkR
3		Nucleus	2	0.000	1.000	913	100000820	100000006	Mock anti-PSPC1-A546 8C-S-PSPC1 V2.00	0	4. Mock and anti-PSPC1-A546_Pos027_S001	00-Fy8UKidwLpiUeUBPEgkzkR
3		Nucleus	2	0.000	1.000	914	100000821	100000007	Mock anti-PSPC1-A546 8C-S-PSPC1 V2.00	0	4. Mock and anti-PSPC1-A546_Pos027_S001	00-Fy8UKidwLpiUeUBPEgkzkR
3		Nucleus	2	0.000	1.000	915	100000822	100000008	Mock anti-PSPC1-A546 8C-S-PSPC1 V2.00	0	4. Mock and anti-PSPC1-A546_Pos027_S001	00-Fy8UKidwLpiUeUBPEgkzkR
3		Nucleus	2	0.000	1.000	918	100000823	100000009	Mock anti-PSPC1-A546 8C-S-PSPC1 V2.00	0	4. Mock and anti-PSPC1-A546_Pos027_S001	00-Fy8UKidwLpiUeUBPEgkzkR
3		Nucleus	2	0.000	1.000	919	100000824	100000010	Mock anti-PSPC1-A546 8C-S-PSPC1 V2.00	0	4. Mock and anti-PSPC1-A546_Pos027_S001	00-Fy8UKidwLpiUeUBPEgkzkR
3		Nucleus	2	0.000	1.000	920	100000825	100000000	Mock anti-PSPC1-A546 8C-S-PSPC1 V2.00	0	4. Mock and anti-PSPC1-A546_Pos028_S001	00-UYwPzbJ5kmUcxUxAaFifch
3		Nucleus	2	0.000	1.000	922	100000826	100000001	Mock anti-PSPC1-A546 8C-S-PSPC1 V2.00	0	4. Mock and anti-PSPC1-A546_Pos028_S001	00-UYwPzbJ5kmUcxUxAaFifch
3		Nucleus	2	0.000	1.000	923	100000827	100000002	Mock anti-PSPC1-A546 8C-S-PSPC1 V2.00	0	4. Mock and anti-PSPC1-A546_Pos028_S001	00-UYwPzbJ5kmUcxUxAaFifch
3		Nucleus	2	0.000	1.000	924	100000828	100000003	Mock anti-PSPC1-A546 8C-S-PSPC1 V2.00	0	4. Mock and anti-PSPC1-A546_Pos028_S001	00-UYwPzbJ5kmUcxUxAaFifch
3		Nucleus	2	0.000	1.000	925	100000829	100000004	Mock anti-PSPC1-A546 8C-S-PSPC1 V2.00	0	4. Mock and anti-PSPC1-A546_Pos028_S001	00-UYwPzbJ5kmUcxUxAaFifch
3		Nucleus	2	0.000	1.000	926	100000830	100000005	Mock anti-PSPC1-A546 8C-S-PSPC1 V2.00	0	4. Mock and anti-PSPC1-A546_Pos028_S001	00-UYwPzbJ5kmUcxUxAaFifch
3		Nucleus	2	0.000	1.000	927	100000831	100000006	Mock anti-PSPC1-A546 8C-S-PSPC1 V2.00	0	4. Mock and anti-PSPC1-A546_Pos028_S001	00-UYwPzbJ5kmUcxUxAaFifch
3		Nucleus	2	0.000	1.000	928	100000832	100000007	Mock anti-PSPC1-A546 8C-S-PSPC1 V2.00	0	4. Mock and anti-PSPC1-A546_Pos028_S001	00-UYwPzbJ5kmUcxUxAaFifch
3		Nucleus	2	0.000	1.000	929	100000833	100000008	Mock anti-PSPC1-A546 8C-S-PSPC1 V2.00	0	4. Mock and anti-PSPC1-A546_Pos028_S001	00-UYwPzbJ5kmUcxUxAaFifch
3		Nucleus	2	0.000	1.000	932	100000834	100000009	Mock anti-PSPC1-A546 8C-S-PSPC1 V2.00	0	4. Mock and anti-PSPC1-A546_Pos028_S001	00-UYwPzbJ5kmUcxUxAaFifch
3		Nucleus	2	0.000	1.000	933	100000835	100000010	Mock anti-PSPC1-A546 8C-S-PSPC1 V2.00	0	4. Mock and anti-PSPC1-A546_Pos028_S001	00-UYwPzbJ5kmUcxUxAaFifch
3		Nucleus	2	0.000	1.000	934	100000836	100000011	Mock anti-PSPC1-A546 8C-S-PSPC1 V2.00	0	4. Mock and anti-PSPC1-A546_Pos028_S001	00-UYwPzbJ5kmUcxUxAaFifch
3		Nucleus	2	0.000	1.000	935	100000837	100000012	Mock anti-PSPC1-A546 8C-S-PSPC1 V2.00	0	4. Mock and anti-PSPC1-A546_Pos028_S001	00-UYwPzbJ5kmUcxUxAaFifch
3		Nucleus	2	0.000	1.000	936	100000838	100000013	Mock anti-PSPC1-A546 8C-S-PSPC1 V2.00	0	4. Mock and anti-PSPC1-A546_Pos028_S001	00-UYwPzbJ5kmUcxUxAaFifch
3		Nucleus	2	0.000	1.000	937	100000839	100000014	Mock anti-PSPC1-A546 8C-S-PSPC1 V2.00	0	4. Mock and anti-PSPC1-A546_Pos028_S001	00-UYwPzbJ5kmUcxUxAaFifch
3		Nucleus	2	0.000	1.000	938	100000840	100000015	Mock anti-PSPC1-A546 8C-S-PSPC1 V2.00	0	4. Mock and anti-PSPC1-A546_Pos028_S001	00-UYwPzbJ5kmUcxUxAaFifch
3		Nucleus	2	0.000	1.000	939	100000841	100000016	Mock anti-PSPC1-A546 8C-S-PSPC1 V2.00	0	4. Mock and anti-PSPC1-A546_Pos028_S001	00-UYwPzbJ5kmUcxUxAaFifch
3		Nucleus	2	0.000	1.000	940	100000842	100000017	Mock anti-PSPC1-A546 8C-S-PSPC1 V2.00	0	4. Mock and anti-PSPC1-A546_Pos028_S001	00-UYwPzbJ5kmUcxUxAaFifch
3		Nucleus	2	0.000	1.000	941	100000843	100000018	Mock anti-PSPC1-A546 8C-S-PSPC1 V2.00	0	4. Mock and anti-PSPC1-A546_Pos028_S001	00-UYwPzbJ5kmUcxUxAaFifch
3		Nucleus	2	0.000	1.000	942	100000844	100000019	Mock anti-PSPC1-A546 8C-S-PSPC1 V2.00	0	4. Mock and anti-PSPC1-A546_Pos028_S001	00-UYwPzbJ5kmUcxUxAaFifch
3		Nucleus	2	0.000	1.000	943	100000845	100000020	Mock anti-PSPC1-A546 8C-S-PSPC1 V2.00	0	4. Mock and anti-PSPC1-A546_Pos028_S001	00-UYwPzbJ5kmUcxUxAaFifch
3		Nucleus	2	0.000	1.000	944	100000846	100000021	Mock anti-PSPC1-A546 8C-S-PSPC1 V2.00	0	4. Mock and anti-PSPC1-A546_Pos028_S001	00-UYwPzbJ5kmUcxUxAaFifch
3		Nucleus	2	0.000	1.000	945	100000847	100000022	Mock anti-PSPC1-A546 8C-S-PSPC1 V2.00	0	4. Mock and anti-PSPC1-A546_Pos028_S001	00-UYwPzbJ5kmUcxUxAaFifch
3		Nucleus	2	0.000	1.000	946	100000848	100000023	Mock anti-PSPC1-A546 8C-S-PSPC1 V2.00	0	4. Mock and anti-PSPC1-A546_Pos028_S001	00-UYwPzbJ5kmUcxUxAaFifch
3		Nucleus	2	0.000	1.000	947	100000849	100000024	Mock anti-PSPC1-A546 8C-S-PSPC1 V2.00	0	4. Mock and anti-PSPC1-A546_Pos028_S001	00-UYwPzbJ5kmUcxUxAaFifch
3		Nucleus	2	0.000	1.000	948	100000850	100000025	Mock anti-PSPC1-A546 8C-S-PSPC1 V2.00	0	4. Mock and anti-PSPC1-A546_Pos028_S001	00-UYwPzbJ5kmUcxUxAaFifch
3		Nucleus	2	0.000	1.000	949	100000851	100000026	Mock anti-PSPC1-A546 8C-S-PSPC1 V2.00	0	4. Mock and anti-PSPC1-A546_Pos028_S001	00-UYwPzbJ5kmUcxUxAaFifch
3		Nucleus	2	0.000	1.000	950	100000852	100000027	Mock anti-PSPC1-A546 8C-S-PSPC1 V2.00	0	4. Mock and anti-PSPC1-A546_Pos028_S001	00-UYwPzbJ5kmUcxUxAaFifch
3		Nucleus	2	0.000	1.000	951	100000853	100000028	Mock anti-PSPC1-A546 8C-S-PSPC1 V2.00	0	4. Mock and anti-PSPC1-A546_Pos028_S001	00-UYwPzbJ5kmUcxUxAaFifch
3		Nucleus	2	0.000	1.000	952	100000854	100000029	Mock anti-PSPC1-A546 8C-S-PSPC1 V2.00	0	4. Mock and anti-PSPC1-A546_Pos028_S001	00-UYwPzbJ5kmUcxUxAaFifch
3		Nucleus	2	0.000	1.000	953	100000855	100000030	Mock anti-PSPC1-A546 8C-S-PSPC1 V2.00	0	4. Mock and anti-PSPC1-A546_Pos028_S001	00-UYwPzbJ5kmUcxUxAaFifch
3		Nucleus	2	0.000	1.000	954	100000856	100000031	Mock anti-PSPC1-A546 8C-S-PSPC1 V2.00	0	4. Mock and anti-PSPC1-A546_Pos028_S001	00-UYwPzbJ5kmUcxUxAaFifch
3		Nucleus	2	0.000	1.000	955	100000857	100000032	Mock anti-PSPC1-A546 8C-S-PSPC1 V2.00	0	4. Mock and anti-PSPC1-A546_Pos028_S001	00-UYwPzbJ5kmUcxUxAaFifch
3		Nucleus	2	0.000	1.000	956	100000858	100000033	Mock anti-PSPC1-A546 8C-S-PSPC1 V2.00	0	4. Mock and anti-PSPC1-A546_Pos028_S001	00-UYwPzbJ5kmUcxUxAaFifch
3		Nucleus	2	0.000	1.000	957	100000859	100000034	Mock anti-PSPC1-A546 8C-S-PSPC1 V2.00	0	4. Mock and anti-PSPC1-A546_Pos028_S001	00-UYwPzbJ5kmUcxUxAaFifch
3		Nucleus	2	0.000	1.000	958	100000860	100000035	Mock anti-PSPC1-A546 8C-S-PSPC1 V2.00	0	4. Mock and anti-PSPC1-A546_Pos028_S001	00-UYwPzbJ5kmUcxUxAaFifch
3		Nucleus	2	0.000	1.000	959	100000861	100000036	Mock anti-PSPC1-A546 8C-S-PSPC1 V2.00	0	4. Mock and anti-PSPC1-A546_Pos028_S001	00-UYwPzbJ5kmUcxUxAaFifch
3		Nucleus	2	0.000	1.000	960	100000862	100000037	Mock anti-PSPC1-A546 8C-S-PSPC1 V2.00	0	4. Mock and anti-PSPC1-A546_Pos028_S001	00-UYwPzbJ5kmUcxUxAaFifch
3		Nucleus	2	0.000	1.000	965	100000863	100000000	Mock anti-PSPC1-A546 8C-S-PSPC1 V2.00	0	4. Mock and anti-PSPC1-A546_Pos032_S001	00-eG7pzyNmwm6sphtgbcFKUc
3		Nucleus	2	0.000	1.000	968	100000864	100000001	Mock anti-PSPC1-A546 8C-S-PSPC1 V2.00	0	4. Mock and anti-PSPC1-A546_Pos032_S001	00-eG7pzyNmwm6sphtgbcFKUc
3		Nucleus	2	0.000	1.000	971	100000865	100000002	Mock anti-PSPC1-A546 8C-S-PSPC1 V2.00	0	4. Mock and anti-PSPC1-A546_Pos032_S001	00-eG7pzyNmwm6sphtgbcFKUc
3		Nucleus	2	0.000	1.000	973	100000866	100000000	Mock anti-PSPC1-A546 8C-S-PSPC1 V2.00	0	4. Mock and anti-PSPC1-A546_Pos033_S001	00-Bw7wXpZRHY9Dxjyant4xqR
3		Nucleus	2	0.000	1.000	974	100000867	100000001	Mock anti-PSPC1-A546 8C-S-PSPC1 V2.00	0	4. Mock and anti-PSPC1-A546_Pos033_S001	00-Bw7wXpZRHY9Dxjyant4xqR
3		Nucleus	2	0.000	1.000	975	100000868	100000002	Mock anti-PSPC1-A546 8C-S-PSPC1 V2.00	0	4. Mock and anti-PSPC1-A546_Pos033_S001	00-Bw7wXpZRHY9Dxjyant4xqR
3		Nucleus	2	0.000	1.000	976	100000869	100000003	Mock anti-PSPC1-A546 8C-S-PSPC1 V2.00	0	4. Mock and anti-PSPC1-A546_Pos033_S001	00-Bw7wXpZRHY9Dxjyant4xqR
3		Nucleus	2	0.000	1.000	977	100000870	100000004	Mock anti-PSPC1-A546 8C-S-PSPC1 V2.00	0	4. Mock and anti-PSPC1-A546_Pos033_S001	00-Bw7wXpZRHY9Dxjyant4xqR
3		Nucleus	2	0.000	1.000	978	100000871	100000005	Mock anti-PSPC1-A546 8C-S-PSPC1 V2.00	0	4. Mock and anti-PSPC1-A546_Pos033_S001	00-Bw7wXpZRHY9Dxjyant4xqR
3		Nucleus	2	0.000	1.000	980	100000872	100000006	Mock anti-PSPC1-A546 8C-S-PSPC1 V2.00	0	4. Mock and anti-PSPC1-A546_Pos033_S001	00-Bw7wXpZRHY9Dxjyant4xqR
3		Nucleus	2	0.000	1.000	981	100000873	100000007	Mock anti-PSPC1-A546 8C-S-PSPC1 V2.00	0	4. Mock and anti-PSPC1-A546_Pos033_S001	00-Bw7wXpZRHY9Dxjyant4xqR
3		Nucleus	2	0.000	1.000	982	100000874	100000008	Mock anti-PSPC1-A546 8C-S-PSPC1 V2.00	0	4. Mock and anti-PSPC1-A546_Pos033_S001	00-Bw7wXpZRHY9Dxjyant4xqR
3		Nucleus	2	0.000	1.000	983	100000875	100000009	Mock anti-PSPC1-A546 8C-S-PSPC1 V2.00	0	4. Mock and anti-PSPC1-A546_Pos033_S001	00-Bw7wXpZRHY9Dxjyant4xqR
3		Nucleus	2	0.000	1.000	984	100000876	100000010	Mock anti-PSPC1-A546 8C-S-PSPC1 V2.00	0	4. Mock and anti-PSPC1-A546_Pos033_S001	00-Bw7wXpZRHY9Dxjyant4xqR
3		Nucleus	2	0.000	1.000	985	100000877	100000011	Mock anti-PSPC1-A546 8C-S-PSPC1 V2.00	0	4. Mock and anti-PSPC1-A546_Pos033_S001	00-Bw7wXpZRHY9Dxjyant4xqR
3		Nucleus	2	0.000	1.000	986	100000878	100000012	Mock anti-PSPC1-A546 8C-S-PSPC1 V2.00	0	4. Mock and anti-PSPC1-A546_Pos033_S001	00-Bw7wXpZRHY9Dxjyant4xqR
3		Nucleus	2	0.000	1.000	987	100000879	100000013	Mock anti-PSPC1-A546 8C-S-PSPC1 V2.00	0	4. Mock and anti-PSPC1-A546_Pos033_S001	00-Bw7wXpZRHY9Dxjyant4xqR
3		Nucleus	2	0.000	1.000	988	100000880	100000014	Mock anti-PSPC1-A546 8C-S-PSPC1 V2.00	0	4. Mock and anti-PSPC1-A546_Pos033_S001	00-Bw7wXpZRHY9Dxjyant4xqR
3		Nucleus	2	0.000	1.000	991	100000881	100000015	Mock anti-PSPC1-A546 8C-S-PSPC1 V2.00	0	4. Mock and anti-PSPC1-A546_Pos033_S001	00-Bw7wXpZRHY9Dxjyant4xqR
3		Nucleus	2	0.000	1.000	992	100000882	100000016	Mock anti-PSPC1-A546 8C-S-PSPC1 V2.00	0	4. Mock and anti-PSPC1-A546_Pos033_S001	00-Bw7wXpZRHY9Dxjyant4xqR
3		Nucleus	2	0.000	1.000	993	100000883	100000000	Mock anti-PSPC1-A546 8C-S-PSPC1 V2.00	0	4. Mock and anti-PSPC1-A546_Pos034_S001	00-yUuc9RUJjHeCEY3Mxy8Eqd
3		Nucleus	2	0.000	1.000	994	100000884	100000001	Mock anti-PSPC1-A546 8C-S-PSPC1 V2.00	0	4. Mock and anti-PSPC1-A546_Pos034_S001	00-yUuc9RUJjHeCEY3Mxy8Eqd
3		Nucleus	2	0.000	1.000	995	100000885	100000002	Mock anti-PSPC1-A546 8C-S-PSPC1 V2.00	0	4. Mock and anti-PSPC1-A546_Pos034_S001	00-yUuc9RUJjHeCEY3Mxy8Eqd
3		Nucleus	2	0.000	1.000	997	100000886	100000003	Mock anti-PSPC1-A546 8C-S-PSPC1 V2.00	0	4. Mock and anti-PSPC1-A546_Pos034_S001	00-yUuc9RUJjHeCEY3Mxy8Eqd
3		Nucleus	2	0.000	1.000	998	100000887	100000004	Mock anti-PSPC1-A546 8C-S-PSPC1 V2.00	0	4. Mock and anti-PSPC1-A546_Pos034_S001	00-yUuc9RUJjHeCEY3Mxy8Eqd
3		Nucleus	2	0.000	1.000	999	100000888	100000005	Mock anti-PSPC1-A546 8C-S-PSPC1 V2.00	0	4. Mock and anti-PSPC1-A546_Pos034_S001	00-yUuc9RUJjHeCEY3Mxy8Eqd
3		Nucleus	2	0.000	1.000	1001	100000889	100000006	Mock anti-PSPC1-A546 8C-S-PSPC1 V2.00	0	4. Mock and anti-PSPC1-A546_Pos034_S001	00-yUuc9RUJjHeCEY3Mxy8Eqd
3		Nucleus	2	0.000	1.000	1003	100000890	100000007	Mock anti-PSPC1-A546 8C-S-PSPC1 V2.00	0	4. Mock and anti-PSPC1-A546_Pos034_S001	00-yUuc9RUJjHeCEY3Mxy8Eqd
3		Nucleus	2	0.000	1.000	1004	100000891	100000008	Mock anti-PSPC1-A546 8C-S-PSPC1 V2.00	0	4. Mock and anti-PSPC1-A546_Pos034_S001	00-yUuc9RUJjHeCEY3Mxy8Eqd
3		Nucleus	2	0.000	1.000	1005	100000892	100000009	Mock anti-PSPC1-A546 8C-S-PSPC1 V2.00	0	4. Mock and anti-PSPC1-A546_Pos034_S001	00-yUuc9RUJjHeCEY3Mxy8Eqd
3		Nucleus	2	0.000	1.000	1006	100000893	100000000	Mock anti-PSPC1-A546 8C-S-PSPC1 V2.00	0	4. Mock and anti-PSPC1-A546_Pos035_S001	00-Jiab2QRXKLagunHeu9vQeZ
3		Nucleus	2	0.000	1.000	1007	100000894	100000001	Mock anti-PSPC1-A546 8C-S-PSPC1 V2.00	0	4. Mock and anti-PSPC1-A546_Pos035_S001	00-Jiab2QRXKLagunHeu9vQeZ
3		Nucleus	2	0.000	1.000	1008	100000895	100000002	Mock anti-PSPC1-A546 8C-S-PSPC1 V2.00	0	4. Mock and anti-PSPC1-A546_Pos035_S001	00-Jiab2QRXKLagunHeu9vQeZ
3		Nucleus	2	0.000	1.000	1009	100000896	100000003	Mock anti-PSPC1-A546 8C-S-PSPC1 V2.00	0	4. Mock and anti-PSPC1-A546_Pos035_S001	00-Jiab2QRXKLagunHeu9vQeZ
3		Nucleus	2	0.000	1.000	1010	100000897	100000004	Mock anti-PSPC1-A546 8C-S-PSPC1 V2.00	0	4. Mock and anti-PSPC1-A546_Pos035_S001	00-Jiab2QRXKLagunHeu9vQeZ
3		Nucleus	2	0.000	1.000	1011	100000898	100000005	Mock anti-PSPC1-A546 8C-S-PSPC1 V2.00	0	4. Mock and anti-PSPC1-A546_Pos035_S001	00-Jiab2QRXKLagunHeu9vQeZ
3		Nucleus	2	0.000	1.000	1012	100000899	100000006	Mock anti-PSPC1-A546 8C-S-PSPC1 V2.00	0	4. Mock and anti-PSPC1-A546_Pos035_S001	00-Jiab2QRXKLagunHeu9vQeZ
3		Nucleus	2	0.000	1.000	1013	100000900	100000007	Mock anti-PSPC1-A546 8C-S-PSPC1 V2.00	0	4. Mock and anti-PSPC1-A546_Pos035_S001	00-Jiab2QRXKLagunHeu9vQeZ
3		Nucleus	2	0.000	1.000	1014	100000901	100000008	Mock anti-PSPC1-A546 8C-S-PSPC1 V2.00	0	4. Mock and anti-PSPC1-A546_Pos035_S001	00-Jiab2QRXKLagunHeu9vQeZ
3		Nucleus	2	0.000	1.000	1015	100000902	100000009	Mock anti-PSPC1-A546 8C-S-PSPC1 V2.00	0	4. Mock and anti-PSPC1-A546_Pos035_S001	00-Jiab2QRXKLagunHeu9vQeZ
3		Nucleus	2	0.000	1.000	1017	100000903	100000010	Mock anti-PSPC1-A546 8C-S-PSPC1 V2.00	0	4. Mock and anti-PSPC1-A546_Pos035_S001	00-Jiab2QRXKLagunHeu9vQeZ
3		Nucleus	2	0.000	1.000	1018	100000904	100000011	Mock anti-PSPC1-A546 8C-S-PSPC1 V2.00	0	4. Mock and anti-PSPC1-A546_Pos035_S001	00-Jiab2QRXKLagunHeu9vQeZ
3		Nucleus	2	0.000	1.000	1019	100000905	100000012	Mock anti-PSPC1-A546 8C-S-PSPC1 V2.00	0	4. Mock and anti-PSPC1-A546_Pos035_S001	00-Jiab2QRXKLagunHeu9vQeZ
3		Nucleus	2	0.000	1.000	1020	100000906	100000013	Mock anti-PSPC1-A546 8C-S-PSPC1 V2.00	0	4. Mock and anti-PSPC1-A546_Pos035_S001	00-Jiab2QRXKLagunHeu9vQeZ
3		Nucleus	2	0.000	1.000	1021	100000907	100000014	Mock anti-PSPC1-A546 8C-S-PSPC1 V2.00	0	4. Mock and anti-PSPC1-A546_Pos035_S001	00-Jiab2QRXKLagunHeu9vQeZ
3		Nucleus	2	0.000	1.000	1022	100000908	100000015	Mock anti-PSPC1-A546 8C-S-PSPC1 V2.00	0	4. Mock and anti-PSPC1-A546_Pos035_S001	00-Jiab2QRXKLagunHeu9vQeZ
3		Nucleus	2	0.000	1.000	1023	100000909	100000016	Mock anti-PSPC1-A546 8C-S-PSPC1 V2.00	0	4. Mock and anti-PSPC1-A546_Pos035_S001	00-Jiab2QRXKLagunHeu9vQeZ
3		Nucleus	2	0.000	1.000	1029	100000910	100000000	Mock anti-PSPC1-A546 8C-S-PSPC1 V2.00	0	4. Mock and anti-PSPC1-A546_Pos042_S001	00-izhBp3BBu4BEhaqf8GGEkD
3		Nucleus	2	0.000	1.000	1030	100000911	100000001	Mock anti-PSPC1-A546 8C-S-PSPC1 V2.00	0	4. Mock and anti-PSPC1-A546_Pos042_S001	00-izhBp3BBu4BEhaqf8GGEkD
3		Nucleus	2	0.000	1.000	1032	100000912	100000002	Mock anti-PSPC1-A546 8C-S-PSPC1 V2.00	0	4. Mock and anti-PSPC1-A546_Pos042_S001	00-izhBp3BBu4BEhaqf8GGEkD
3		Nucleus	2	0.000	1.000	1034	100000913	100000003	Mock anti-PSPC1-A546 8C-S-PSPC1 V2.00	0	4. Mock and anti-PSPC1-A546_Pos042_S001	00-izhBp3BBu4BEhaqf8GGEkD
3		Nucleus	2	0.000	1.000	1035	100000914	100000004	Mock anti-PSPC1-A546 8C-S-PSPC1 V2.00	0	4. Mock and anti-PSPC1-A546_Pos042_S001	00-izhBp3BBu4BEhaqf8GGEkD
3		Nucleus	2	0.000	1.000	1036	100000915	100000005	Mock anti-PSPC1-A546 8C-S-PSPC1 V2.00	0	4. Mock and anti-PSPC1-A546_Pos042_S001	00-izhBp3BBu4BEhaqf8GGEkD
3		Nucleus	2	0.000	1.000	1038	100000916	100000006	Mock anti-PSPC1-A546 8C-S-PSPC1 V2.00	0	4. Mock and anti-PSPC1-A546_Pos042_S001	00-izhBp3BBu4BEhaqf8GGEkD
3		Nucleus	2	0.000	1.000	1039	100000917	100000007	Mock anti-PSPC1-A546 8C-S-PSPC1 V2.00	0	4. Mock and anti-PSPC1-A546_Pos042_S001	00-izhBp3BBu4BEhaqf8GGEkD
3		Nucleus	2	0.000	1.000	1040	100000918	100000008	Mock anti-PSPC1-A546 8C-S-PSPC1 V2.00	0	4. Mock and anti-PSPC1-A546_Pos042_S001	00-izhBp3BBu4BEhaqf8GGEkD
3		Nucleus	2	0.000	1.000	1041	100000919	100000009	Mock anti-PSPC1-A546 8C-S-PSPC1 V2.00	0	4. Mock and anti-PSPC1-A546_Pos042_S001	00-izhBp3BBu4BEhaqf8GGEkD
3		Nucleus	2	0.000	1.000	1045	100000920	100000010	Mock anti-PSPC1-A546 8C-S-PSPC1 V2.00	0	4. Mock and anti-PSPC1-A546_Pos042_S001	00-izhBp3BBu4BEhaqf8GGEkD
3		Nucleus	2	0.000	1.000	1053	100000921	100000011	Mock anti-PSPC1-A546 8C-S-PSPC1 V2.00	0	4. Mock and anti-PSPC1-A546_Pos042_S001	00-izhBp3BBu4BEhaqf8GGEkD
3		Nucleus	2	0.000	1.000	1055	100000922	100000012	Mock anti-PSPC1-A546 8C-S-PSPC1 V2.00	0	4. Mock and anti-PSPC1-A546_Pos042_S001	00-izhBp3BBu4BEhaqf8GGEkD
3		Nucleus	2	0.000	1.000	1056	100000923	100000013	Mock anti-PSPC1-A546 8C-S-PSPC1 V2.00	0	4. Mock and anti-PSPC1-A546_Pos042_S001	00-izhBp3BBu4BEhaqf8GGEkD
3		Nucleus	2	0.000	1.000	1057	100000924	100000014	Mock anti-PSPC1-A546 8C-S-PSPC1 V2.00	0	4. Mock and anti-PSPC1-A546_Pos042_S001	00-izhBp3BBu4BEhaqf8GGEkD
3		Nucleus	2	0.000	1.000	1058	100000925	100000015	Mock anti-PSPC1-A546 8C-S-PSPC1 V2.00	0	4. Mock and anti-PSPC1-A546_Pos042_S001	00-izhBp3BBu4BEhaqf8GGEkD
3		Nucleus	2	0.000	1.000	1059	100000926	100000016	Mock anti-PSPC1-A546 8C-S-PSPC1 V2.00	0	4. Mock and anti-PSPC1-A546_Pos042_S001	00-izhBp3BBu4BEhaqf8GGEkD
3		Nucleus	2	0.000	1.000	1060	100000927	100000017	Mock anti-PSPC1-A546 8C-S-PSPC1 V2.00	0	4. Mock and anti-PSPC1-A546_Pos042_S001	00-izhBp3BBu4BEhaqf8GGEkD
3		Nucleus	2	0.000	1.000	1061	100000928	100000018	Mock anti-PSPC1-A546 8C-S-PSPC1 V2.00	0	4. Mock and anti-PSPC1-A546_Pos042_S001	00-izhBp3BBu4BEhaqf8GGEkD
3		Nucleus	2	0.000	1.000	1062	100000929	100000019	Mock anti-PSPC1-A546 8C-S-PSPC1 V2.00	0	4. Mock and anti-PSPC1-A546_Pos042_S001	00-izhBp3BBu4BEhaqf8GGEkD
3		Nucleus	2	0.000	1.000	1063	100000930	100000020	Mock anti-PSPC1-A546 8C-S-PSPC1 V2.00	0	4. Mock and anti-PSPC1-A546_Pos042_S001	00-izhBp3BBu4BEhaqf8GGEkD
3		Nucleus	2	0.000	1.000	1064	100000931	100000021	Mock anti-PSPC1-A546 8C-S-PSPC1 V2.00	0	4. Mock and anti-PSPC1-A546_Pos042_S001	00-izhBp3BBu4BEhaqf8GGEkD
3		Nucleus	2	0.000	1.000	1065	100000932	100000022	Mock anti-PSPC1-A546 8C-S-PSPC1 V2.00	0	4. Mock and anti-PSPC1-A546_Pos042_S001	00-izhBp3BBu4BEhaqf8GGEkD
