# Supplementary material for: Development of a pipeline for automated, high-throughput analysis of paraspeckle proteins reveals specific roles for importin α proteins
Source: Sci Rep. 2017 Feb 27;7:43323. doi: 10.1038/srep43323 (PMC5379994; doi:10.1038/srep43323)
Supplement: Supplementary Dataset SD1-B [file srep43323-s3.zip › I8P/8C-S-PSPC1/_/Mock anti-PSPC1-A546 8C-S-PSPC1 V2.00_Statistics/Mock anti-PSPC1-A546 8C-S-PSPC1 V2.00_Nucleus_Ellipsoid_Axis_C.csv]

Nucleus Ellipsoid Axis C
====================
Nucleus Ellipsoid Axis C X	Nucleus Ellipsoid Axis C Y	Nucleus Ellipsoid Axis C Z	Unit	Category	Collection	Birth [s]	Death [s]	CellID	ID	OriginalID	Original Component Name	Original Component ID	Original Image Name	Original Image ID
0.991337	0.131333	-0.00146105	um	Nucleus	Nucleus Ellipsoid Axis C	0.000	1.000	0	100000000	100000000	Mock anti-PSPC1-A546 8C-S-PSPC1 V2.00	0	4. Mock and anti-PSPC1-A546_Pos001_S001	00-jxy9VEQDh3XLv2W9bTYNAb
0.952252	-0.304932	0.0152196	um	Nucleus	Nucleus Ellipsoid Axis C	0.000	1.000	2	100000001	100000001	Mock anti-PSPC1-A546 8C-S-PSPC1 V2.00	0	4. Mock and anti-PSPC1-A546_Pos001_S001	00-jxy9VEQDh3XLv2W9bTYNAb
-0.974597	0.223477	-0.0147691	um	Nucleus	Nucleus Ellipsoid Axis C	0.000	1.000	3	100000002	100000002	Mock anti-PSPC1-A546 8C-S-PSPC1 V2.00	0	4. Mock and anti-PSPC1-A546_Pos001_S001	00-jxy9VEQDh3XLv2W9bTYNAb
0.702341	-0.711838	-0.00215203	um	Nucleus	Nucleus Ellipsoid Axis C	0.000	1.000	4	100000003	100000003	Mock anti-PSPC1-A546 8C-S-PSPC1 V2.00	0	4. Mock and anti-PSPC1-A546_Pos001_S001	00-jxy9VEQDh3XLv2W9bTYNAb
0.709382	-0.703969	0.0347224	um	Nucleus	Nucleus Ellipsoid Axis C	0.000	1.000	5	100000004	100000004	Mock anti-PSPC1-A546 8C-S-PSPC1 V2.00	0	4. Mock and anti-PSPC1-A546_Pos001_S001	00-jxy9VEQDh3XLv2W9bTYNAb
-0.97102	-0.235529	-0.0405811	um	Nucleus	Nucleus Ellipsoid Axis C	0.000	1.000	6	100000005	100000005	Mock anti-PSPC1-A546 8C-S-PSPC1 V2.00	0	4. Mock and anti-PSPC1-A546_Pos001_S001	00-jxy9VEQDh3XLv2W9bTYNAb
-0.912292	-0.405206	0.0594287	um	Nucleus	Nucleus Ellipsoid Axis C	0.000	1.000	7	100000006	100000006	Mock anti-PSPC1-A546 8C-S-PSPC1 V2.00	0	4. Mock and anti-PSPC1-A546_Pos001_S001	00-jxy9VEQDh3XLv2W9bTYNAb
0.725633	-0.687935	0.0141807	um	Nucleus	Nucleus Ellipsoid Axis C	0.000	1.000	8	100000007	100000007	Mock anti-PSPC1-A546 8C-S-PSPC1 V2.00	0	4. Mock and anti-PSPC1-A546_Pos001_S001	00-jxy9VEQDh3XLv2W9bTYNAb
0.0442324	0.998847	-0.0186517	um	Nucleus	Nucleus Ellipsoid Axis C	0.000	1.000	9	100000008	100000008	Mock anti-PSPC1-A546 8C-S-PSPC1 V2.00	0	4. Mock and anti-PSPC1-A546_Pos001_S001	00-jxy9VEQDh3XLv2W9bTYNAb
0.359234	-0.933016	-0.0207754	um	Nucleus	Nucleus Ellipsoid Axis C	0.000	1.000	10	100000009	100000009	Mock anti-PSPC1-A546 8C-S-PSPC1 V2.00	0	4. Mock and anti-PSPC1-A546_Pos001_S001	00-jxy9VEQDh3XLv2W9bTYNAb
-0.894254	-0.447195	-0.0180533	um	Nucleus	Nucleus Ellipsoid Axis C	0.000	1.000	11	100000010	100000010	Mock anti-PSPC1-A546 8C-S-PSPC1 V2.00	0	4. Mock and anti-PSPC1-A546_Pos001_S001	00-jxy9VEQDh3XLv2W9bTYNAb
-0.926666	-0.37507	0.0247379	um	Nucleus	Nucleus Ellipsoid Axis C	0.000	1.000	12	100000011	100000011	Mock anti-PSPC1-A546 8C-S-PSPC1 V2.00	0	4. Mock and anti-PSPC1-A546_Pos001_S001	00-jxy9VEQDh3XLv2W9bTYNAb
-0.899118	-0.437087	-0.0232683	um	Nucleus	Nucleus Ellipsoid Axis C	0.000	1.000	13	100000012	100000012	Mock anti-PSPC1-A546 8C-S-PSPC1 V2.00	0	4. Mock and anti-PSPC1-A546_Pos001_S001	00-jxy9VEQDh3XLv2W9bTYNAb
0.979243	-0.20257	0.00698735	um	Nucleus	Nucleus Ellipsoid Axis C	0.000	1.000	14	100000013	100000013	Mock anti-PSPC1-A546 8C-S-PSPC1 V2.00	0	4. Mock and anti-PSPC1-A546_Pos001_S001	00-jxy9VEQDh3XLv2W9bTYNAb
0.46861	-0.883391	-0.0049936	um	Nucleus	Nucleus Ellipsoid Axis C	0.000	1.000	15	100000014	100000014	Mock anti-PSPC1-A546 8C-S-PSPC1 V2.00	0	4. Mock and anti-PSPC1-A546_Pos001_S001	00-jxy9VEQDh3XLv2W9bTYNAb
0.567872	-0.822839	-0.0213868	um	Nucleus	Nucleus Ellipsoid Axis C	0.000	1.000	16	100000015	100000015	Mock anti-PSPC1-A546 8C-S-PSPC1 V2.00	0	4. Mock and anti-PSPC1-A546_Pos001_S001	00-jxy9VEQDh3XLv2W9bTYNAb
0.50818	-0.861244	0.00345424	um	Nucleus	Nucleus Ellipsoid Axis C	0.000	1.000	17	100000016	100000016	Mock anti-PSPC1-A546 8C-S-PSPC1 V2.00	0	4. Mock and anti-PSPC1-A546_Pos001_S001	00-jxy9VEQDh3XLv2W9bTYNAb
0.777998	0.628236	0.00612825	um	Nucleus	Nucleus Ellipsoid Axis C	0.000	1.000	18	100000017	100000017	Mock anti-PSPC1-A546 8C-S-PSPC1 V2.00	0	4. Mock and anti-PSPC1-A546_Pos001_S001	00-jxy9VEQDh3XLv2W9bTYNAb
0.359333	0.933151	0.0104536	um	Nucleus	Nucleus Ellipsoid Axis C	0.000	1.000	19	100000018	100000018	Mock anti-PSPC1-A546 8C-S-PSPC1 V2.00	0	4. Mock and anti-PSPC1-A546_Pos001_S001	00-jxy9VEQDh3XLv2W9bTYNAb
0.673298	0.739371	-0.000808247	um	Nucleus	Nucleus Ellipsoid Axis C	0.000	1.000	20	100000019	100000019	Mock anti-PSPC1-A546 8C-S-PSPC1 V2.00	0	4. Mock and anti-PSPC1-A546_Pos001_S001	00-jxy9VEQDh3XLv2W9bTYNAb
-0.791077	-0.611021	-0.0291784	um	Nucleus	Nucleus Ellipsoid Axis C	0.000	1.000	21	100000020	100000020	Mock anti-PSPC1-A546 8C-S-PSPC1 V2.00	0	4. Mock and anti-PSPC1-A546_Pos001_S001	00-jxy9VEQDh3XLv2W9bTYNAb
-0.228077	-0.973515	-0.0157991	um	Nucleus	Nucleus Ellipsoid Axis C	0.000	1.000	22	100000021	100000021	Mock anti-PSPC1-A546 8C-S-PSPC1 V2.00	0	4. Mock and anti-PSPC1-A546_Pos001_S001	00-jxy9VEQDh3XLv2W9bTYNAb
-0.619072	-0.785232	-0.0126349	um	Nucleus	Nucleus Ellipsoid Axis C	0.000	1.000	25	100000022	100000022	Mock anti-PSPC1-A546 8C-S-PSPC1 V2.00	0	4. Mock and anti-PSPC1-A546_Pos001_S001	00-jxy9VEQDh3XLv2W9bTYNAb
0.532336	0.846115	0.0265974	um	Nucleus	Nucleus Ellipsoid Axis C	0.000	1.000	26	100000023	100000023	Mock anti-PSPC1-A546 8C-S-PSPC1 V2.00	0	4. Mock and anti-PSPC1-A546_Pos001_S001	00-jxy9VEQDh3XLv2W9bTYNAb
0.951264	-0.308287	-0.00746142	um	Nucleus	Nucleus Ellipsoid Axis C	0.000	1.000	27	100000024	100000024	Mock anti-PSPC1-A546 8C-S-PSPC1 V2.00	0	4. Mock and anti-PSPC1-A546_Pos001_S001	00-jxy9VEQDh3XLv2W9bTYNAb
0.749809	0.661646	-0.00320054	um	Nucleus	Nucleus Ellipsoid Axis C	0.000	1.000	28	100000025	100000025	Mock anti-PSPC1-A546 8C-S-PSPC1 V2.00	0	4. Mock and anti-PSPC1-A546_Pos001_S001	00-jxy9VEQDh3XLv2W9bTYNAb
-0.00844537	-0.999421	0.0329661	um	Nucleus	Nucleus Ellipsoid Axis C	0.000	1.000	29	100000026	100000026	Mock anti-PSPC1-A546 8C-S-PSPC1 V2.00	0	4. Mock and anti-PSPC1-A546_Pos001_S001	00-jxy9VEQDh3XLv2W9bTYNAb
-0.814039	-0.578876	-0.0473583	um	Nucleus	Nucleus Ellipsoid Axis C	0.000	1.000	31	100000027	100000027	Mock anti-PSPC1-A546 8C-S-PSPC1 V2.00	0	4. Mock and anti-PSPC1-A546_Pos001_S001	00-jxy9VEQDh3XLv2W9bTYNAb
-0.895167	0.445479	0.014981	um	Nucleus	Nucleus Ellipsoid Axis C	0.000	1.000	32	100000028	100000028	Mock anti-PSPC1-A546 8C-S-PSPC1 V2.00	0	4. Mock and anti-PSPC1-A546_Pos001_S001	00-jxy9VEQDh3XLv2W9bTYNAb
-0.756442	-0.65373	-0.0207901	um	Nucleus	Nucleus Ellipsoid Axis C	0.000	1.000	34	100000029	100000029	Mock anti-PSPC1-A546 8C-S-PSPC1 V2.00	0	4. Mock and anti-PSPC1-A546_Pos001_S001	00-jxy9VEQDh3XLv2W9bTYNAb
-0.0525754	-0.998463	0.0175315	um	Nucleus	Nucleus Ellipsoid Axis C	0.000	1.000	35	100000030	100000030	Mock anti-PSPC1-A546 8C-S-PSPC1 V2.00	0	4. Mock and anti-PSPC1-A546_Pos001_S001	00-jxy9VEQDh3XLv2W9bTYNAb
-0.221673	-0.975116	-0.00329409	um	Nucleus	Nucleus Ellipsoid Axis C	0.000	1.000	36	100000031	100000031	Mock anti-PSPC1-A546 8C-S-PSPC1 V2.00	0	4. Mock and anti-PSPC1-A546_Pos001_S001	00-jxy9VEQDh3XLv2W9bTYNAb
-0.975979	0.217441	0.0135643	um	Nucleus	Nucleus Ellipsoid Axis C	0.000	1.000	37	100000032	100000032	Mock anti-PSPC1-A546 8C-S-PSPC1 V2.00	0	4. Mock and anti-PSPC1-A546_Pos001_S001	00-jxy9VEQDh3XLv2W9bTYNAb
0.706104	0.708085	0.00576043	um	Nucleus	Nucleus Ellipsoid Axis C	0.000	1.000	38	100000033	100000033	Mock anti-PSPC1-A546 8C-S-PSPC1 V2.00	0	4. Mock and anti-PSPC1-A546_Pos001_S001	00-jxy9VEQDh3XLv2W9bTYNAb
0.0228542	-0.999694	-0.00947713	um	Nucleus	Nucleus Ellipsoid Axis C	0.000	1.000	39	100000034	100000034	Mock anti-PSPC1-A546 8C-S-PSPC1 V2.00	0	4. Mock and anti-PSPC1-A546_Pos001_S001	00-jxy9VEQDh3XLv2W9bTYNAb
-0.0111515	-0.999875	0.0112134	um	Nucleus	Nucleus Ellipsoid Axis C	0.000	1.000	40	100000035	100000035	Mock anti-PSPC1-A546 8C-S-PSPC1 V2.00	0	4. Mock and anti-PSPC1-A546_Pos001_S001	00-jxy9VEQDh3XLv2W9bTYNAb
-0.357722	-0.933816	-0.00483705	um	Nucleus	Nucleus Ellipsoid Axis C	0.000	1.000	41	100000036	100000036	Mock anti-PSPC1-A546 8C-S-PSPC1 V2.00	0	4. Mock and anti-PSPC1-A546_Pos001_S001	00-jxy9VEQDh3XLv2W9bTYNAb
-0.24772	-0.968788	-0.00915444	um	Nucleus	Nucleus Ellipsoid Axis C	0.000	1.000	42	100000037	100000037	Mock anti-PSPC1-A546 8C-S-PSPC1 V2.00	0	4. Mock and anti-PSPC1-A546_Pos001_S001	00-jxy9VEQDh3XLv2W9bTYNAb
0.516954	0.856012	0.00156328	um	Nucleus	Nucleus Ellipsoid Axis C	0.000	1.000	43	100000038	100000038	Mock anti-PSPC1-A546 8C-S-PSPC1 V2.00	0	4. Mock and anti-PSPC1-A546_Pos001_S001	00-jxy9VEQDh3XLv2W9bTYNAb
-0.986538	0.162861	0.0147846	um	Nucleus	Nucleus Ellipsoid Axis C	0.000	1.000	44	100000039	100000039	Mock anti-PSPC1-A546 8C-S-PSPC1 V2.00	0	4. Mock and anti-PSPC1-A546_Pos001_S001	00-jxy9VEQDh3XLv2W9bTYNAb
0.841541	-0.539836	-0.0196192	um	Nucleus	Nucleus Ellipsoid Axis C	0.000	1.000	45	100000040	100000040	Mock anti-PSPC1-A546 8C-S-PSPC1 V2.00	0	4. Mock and anti-PSPC1-A546_Pos001_S001	00-jxy9VEQDh3XLv2W9bTYNAb
0.598592	-0.800521	0.0292185	um	Nucleus	Nucleus Ellipsoid Axis C	0.000	1.000	46	100000041	100000041	Mock anti-PSPC1-A546 8C-S-PSPC1 V2.00	0	4. Mock and anti-PSPC1-A546_Pos001_S001	00-jxy9VEQDh3XLv2W9bTYNAb
-0.705219	-0.708768	0.0176974	um	Nucleus	Nucleus Ellipsoid Axis C	0.000	1.000	47	100000042	100000042	Mock anti-PSPC1-A546 8C-S-PSPC1 V2.00	0	4. Mock and anti-PSPC1-A546_Pos001_S001	00-jxy9VEQDh3XLv2W9bTYNAb
0.213227	-0.976755	-0.0219879	um	Nucleus	Nucleus Ellipsoid Axis C	0.000	1.000	48	100000043	100000043	Mock anti-PSPC1-A546 8C-S-PSPC1 V2.00	0	4. Mock and anti-PSPC1-A546_Pos001_S001	00-jxy9VEQDh3XLv2W9bTYNAb
0.0574098	-0.997951	-0.0282459	um	Nucleus	Nucleus Ellipsoid Axis C	0.000	1.000	49	100000044	100000044	Mock anti-PSPC1-A546 8C-S-PSPC1 V2.00	0	4. Mock and anti-PSPC1-A546_Pos001_S001	00-jxy9VEQDh3XLv2W9bTYNAb
-0.583519	-0.810429	-0.0520566	um	Nucleus	Nucleus Ellipsoid Axis C	0.000	1.000	50	100000045	100000045	Mock anti-PSPC1-A546 8C-S-PSPC1 V2.00	0	4. Mock and anti-PSPC1-A546_Pos001_S001	00-jxy9VEQDh3XLv2W9bTYNAb
0.835448	0.54957	0.000106103	um	Nucleus	Nucleus Ellipsoid Axis C	0.000	1.000	51	100000046	100000046	Mock anti-PSPC1-A546 8C-S-PSPC1 V2.00	0	4. Mock and anti-PSPC1-A546_Pos001_S001	00-jxy9VEQDh3XLv2W9bTYNAb
-0.776952	-0.629553	-0.00295067	um	Nucleus	Nucleus Ellipsoid Axis C	0.000	1.000	52	100000047	100000047	Mock anti-PSPC1-A546 8C-S-PSPC1 V2.00	0	4. Mock and anti-PSPC1-A546_Pos001_S001	00-jxy9VEQDh3XLv2W9bTYNAb
0.227873	-0.973687	0.00283368	um	Nucleus	Nucleus Ellipsoid Axis C	0.000	1.000	53	100000048	100000048	Mock anti-PSPC1-A546 8C-S-PSPC1 V2.00	0	4. Mock and anti-PSPC1-A546_Pos001_S001	00-jxy9VEQDh3XLv2W9bTYNAb
0.473802	-0.880142	0.0293447	um	Nucleus	Nucleus Ellipsoid Axis C	0.000	1.000	54	100000049	100000049	Mock anti-PSPC1-A546 8C-S-PSPC1 V2.00	0	4. Mock and anti-PSPC1-A546_Pos001_S001	00-jxy9VEQDh3XLv2W9bTYNAb
-0.936275	-0.346066	-0.0602218	um	Nucleus	Nucleus Ellipsoid Axis C	0.000	1.000	55	100000050	100000050	Mock anti-PSPC1-A546 8C-S-PSPC1 V2.00	0	4. Mock and anti-PSPC1-A546_Pos001_S001	00-jxy9VEQDh3XLv2W9bTYNAb
0.905103	-0.424731	-0.0198077	um	Nucleus	Nucleus Ellipsoid Axis C	0.000	1.000	56	100000051	100000051	Mock anti-PSPC1-A546 8C-S-PSPC1 V2.00	0	4. Mock and anti-PSPC1-A546_Pos001_S001	00-jxy9VEQDh3XLv2W9bTYNAb
0.266322	-0.963718	0.0178788	um	Nucleus	Nucleus Ellipsoid Axis C	0.000	1.000	57	100000052	100000052	Mock anti-PSPC1-A546 8C-S-PSPC1 V2.00	0	4. Mock and anti-PSPC1-A546_Pos001_S001	00-jxy9VEQDh3XLv2W9bTYNAb
-0.105278	-0.994216	-0.0212365	um	Nucleus	Nucleus Ellipsoid Axis C	0.000	1.000	58	100000053	100000053	Mock anti-PSPC1-A546 8C-S-PSPC1 V2.00	0	4. Mock and anti-PSPC1-A546_Pos001_S001	00-jxy9VEQDh3XLv2W9bTYNAb
-0.713491	-0.693621	-0.099095	um	Nucleus	Nucleus Ellipsoid Axis C	0.000	1.000	59	100000054	100000054	Mock anti-PSPC1-A546 8C-S-PSPC1 V2.00	0	4. Mock and anti-PSPC1-A546_Pos001_S001	00-jxy9VEQDh3XLv2W9bTYNAb
-0.906971	-0.41985	-0.0336123	um	Nucleus	Nucleus Ellipsoid Axis C	0.000	1.000	60	100000055	100000055	Mock anti-PSPC1-A546 8C-S-PSPC1 V2.00	0	4. Mock and anti-PSPC1-A546_Pos001_S001	00-jxy9VEQDh3XLv2W9bTYNAb
0.933362	-0.358018	0.0256484	um	Nucleus	Nucleus Ellipsoid Axis C	0.000	1.000	61	100000056	100000056	Mock anti-PSPC1-A546 8C-S-PSPC1 V2.00	0	4. Mock and anti-PSPC1-A546_Pos001_S001	00-jxy9VEQDh3XLv2W9bTYNAb
0.908769	-0.417279	-0.00408143	um	Nucleus	Nucleus Ellipsoid Axis C	0.000	1.000	62	100000057	100000057	Mock anti-PSPC1-A546 8C-S-PSPC1 V2.00	0	4. Mock and anti-PSPC1-A546_Pos001_S001	00-jxy9VEQDh3XLv2W9bTYNAb
-0.301722	0.953392	-0.00266113	um	Nucleus	Nucleus Ellipsoid Axis C	0.000	1.000	63	100000058	100000058	Mock anti-PSPC1-A546 8C-S-PSPC1 V2.00	0	4. Mock and anti-PSPC1-A546_Pos001_S001	00-jxy9VEQDh3XLv2W9bTYNAb
0.998293	0.0568945	-0.0132198	um	Nucleus	Nucleus Ellipsoid Axis C	0.000	1.000	64	100000059	100000059	Mock anti-PSPC1-A546 8C-S-PSPC1 V2.00	0	4. Mock and anti-PSPC1-A546_Pos001_S001	00-jxy9VEQDh3XLv2W9bTYNAb
0.554109	-0.832122	-0.023169	um	Nucleus	Nucleus Ellipsoid Axis C	0.000	1.000	65	100000060	100000060	Mock anti-PSPC1-A546 8C-S-PSPC1 V2.00	0	4. Mock and anti-PSPC1-A546_Pos001_S001	00-jxy9VEQDh3XLv2W9bTYNAb
0.942276	0.334508	-0.0148102	um	Nucleus	Nucleus Ellipsoid Axis C	0.000	1.000	66	100000061	100000061	Mock anti-PSPC1-A546 8C-S-PSPC1 V2.00	0	4. Mock and anti-PSPC1-A546_Pos001_S001	00-jxy9VEQDh3XLv2W9bTYNAb
-0.199553	-0.979158	0.0377848	um	Nucleus	Nucleus Ellipsoid Axis C	0.000	1.000	67	100000062	100000062	Mock anti-PSPC1-A546 8C-S-PSPC1 V2.00	0	4. Mock and anti-PSPC1-A546_Pos001_S001	00-jxy9VEQDh3XLv2W9bTYNAb
-0.566832	-0.82354	0.0219813	um	Nucleus	Nucleus Ellipsoid Axis C	0.000	1.000	68	100000063	100000063	Mock anti-PSPC1-A546 8C-S-PSPC1 V2.00	0	4. Mock and anti-PSPC1-A546_Pos001_S001	00-jxy9VEQDh3XLv2W9bTYNAb
-0.530945	-0.846992	0.02651	um	Nucleus	Nucleus Ellipsoid Axis C	0.000	1.000	69	100000064	100000064	Mock anti-PSPC1-A546 8C-S-PSPC1 V2.00	0	4. Mock and anti-PSPC1-A546_Pos001_S001	00-jxy9VEQDh3XLv2W9bTYNAb
0.597913	0.801556	0.0028099	um	Nucleus	Nucleus Ellipsoid Axis C	0.000	1.000	70	100000065	100000065	Mock anti-PSPC1-A546 8C-S-PSPC1 V2.00	0	4. Mock and anti-PSPC1-A546_Pos001_S001	00-jxy9VEQDh3XLv2W9bTYNAb
0.760777	0.64901	-0.00206583	um	Nucleus	Nucleus Ellipsoid Axis C	0.000	1.000	71	100000066	100000066	Mock anti-PSPC1-A546 8C-S-PSPC1 V2.00	0	4. Mock and anti-PSPC1-A546_Pos001_S001	00-jxy9VEQDh3XLv2W9bTYNAb
0.73462	-0.672276	0.0915293	um	Nucleus	Nucleus Ellipsoid Axis C	0.000	1.000	72	100000067	100000067	Mock anti-PSPC1-A546 8C-S-PSPC1 V2.00	0	4. Mock and anti-PSPC1-A546_Pos001_S001	00-jxy9VEQDh3XLv2W9bTYNAb
0.894957	-0.446017	0.010968	um	Nucleus	Nucleus Ellipsoid Axis C	0.000	1.000	73	100000068	100000000	Mock anti-PSPC1-A546 8C-S-PSPC1 V2.00	0	4. Mock and anti-PSPC1-A546_Pos002_S001	00-rrutMCAH66hWFTKAvmQRRh
0.801433	-0.598039	-0.00736769	um	Nucleus	Nucleus Ellipsoid Axis C	0.000	1.000	74	100000069	100000001	Mock anti-PSPC1-A546 8C-S-PSPC1 V2.00	0	4. Mock and anti-PSPC1-A546_Pos002_S001	00-rrutMCAH66hWFTKAvmQRRh
0.763545	0.645698	0.00855656	um	Nucleus	Nucleus Ellipsoid Axis C	0.000	1.000	75	100000070	100000002	Mock anti-PSPC1-A546 8C-S-PSPC1 V2.00	0	4. Mock and anti-PSPC1-A546_Pos002_S001	00-rrutMCAH66hWFTKAvmQRRh
0.0322092	-0.999437	0.00937173	um	Nucleus	Nucleus Ellipsoid Axis C	0.000	1.000	76	100000071	100000003	Mock anti-PSPC1-A546 8C-S-PSPC1 V2.00	0	4. Mock and anti-PSPC1-A546_Pos002_S001	00-rrutMCAH66hWFTKAvmQRRh
-0.842867	-0.537104	0.0330815	um	Nucleus	Nucleus Ellipsoid Axis C	0.000	1.000	77	100000072	100000004	Mock anti-PSPC1-A546 8C-S-PSPC1 V2.00	0	4. Mock and anti-PSPC1-A546_Pos002_S001	00-rrutMCAH66hWFTKAvmQRRh
0.447314	-0.894362	-0.00519553	um	Nucleus	Nucleus Ellipsoid Axis C	0.000	1.000	78	100000073	100000005	Mock anti-PSPC1-A546 8C-S-PSPC1 V2.00	0	4. Mock and anti-PSPC1-A546_Pos002_S001	00-rrutMCAH66hWFTKAvmQRRh
0.993902	-0.109068	0.0161923	um	Nucleus	Nucleus Ellipsoid Axis C	0.000	1.000	79	100000074	100000006	Mock anti-PSPC1-A546 8C-S-PSPC1 V2.00	0	4. Mock and anti-PSPC1-A546_Pos002_S001	00-rrutMCAH66hWFTKAvmQRRh
0.941108	-0.337899	0.0118196	um	Nucleus	Nucleus Ellipsoid Axis C	0.000	1.000	80	100000075	100000007	Mock anti-PSPC1-A546 8C-S-PSPC1 V2.00	0	4. Mock and anti-PSPC1-A546_Pos002_S001	00-rrutMCAH66hWFTKAvmQRRh
-0.589111	-0.807894	-0.0160021	um	Nucleus	Nucleus Ellipsoid Axis C	0.000	1.000	81	100000076	100000008	Mock anti-PSPC1-A546 8C-S-PSPC1 V2.00	0	4. Mock and anti-PSPC1-A546_Pos002_S001	00-rrutMCAH66hWFTKAvmQRRh
-0.998546	-0.0479864	-0.0245476	um	Nucleus	Nucleus Ellipsoid Axis C	0.000	1.000	82	100000077	100000009	Mock anti-PSPC1-A546 8C-S-PSPC1 V2.00	0	4. Mock and anti-PSPC1-A546_Pos002_S001	00-rrutMCAH66hWFTKAvmQRRh
0.953526	0.295108	-0.0608286	um	Nucleus	Nucleus Ellipsoid Axis C	0.000	1.000	83	100000078	100000010	Mock anti-PSPC1-A546 8C-S-PSPC1 V2.00	0	4. Mock and anti-PSPC1-A546_Pos002_S001	00-rrutMCAH66hWFTKAvmQRRh
-0.0358674	-0.999328	-0.00751915	um	Nucleus	Nucleus Ellipsoid Axis C	0.000	1.000	84	100000079	100000011	Mock anti-PSPC1-A546 8C-S-PSPC1 V2.00	0	4. Mock and anti-PSPC1-A546_Pos002_S001	00-rrutMCAH66hWFTKAvmQRRh
-0.543564	0.83935	0.00538758	um	Nucleus	Nucleus Ellipsoid Axis C	0.000	1.000	85	100000080	100000012	Mock anti-PSPC1-A546 8C-S-PSPC1 V2.00	0	4. Mock and anti-PSPC1-A546_Pos002_S001	00-rrutMCAH66hWFTKAvmQRRh
0.978832	-0.204393	-0.0105384	um	Nucleus	Nucleus Ellipsoid Axis C	0.000	1.000	86	100000081	100000013	Mock anti-PSPC1-A546 8C-S-PSPC1 V2.00	0	4. Mock and anti-PSPC1-A546_Pos002_S001	00-rrutMCAH66hWFTKAvmQRRh
0.322097	0.946698	0.00396137	um	Nucleus	Nucleus Ellipsoid Axis C	0.000	1.000	88	100000082	100000014	Mock anti-PSPC1-A546 8C-S-PSPC1 V2.00	0	4. Mock and anti-PSPC1-A546_Pos002_S001	00-rrutMCAH66hWFTKAvmQRRh
0.995621	-0.0934718	0.000962365	um	Nucleus	Nucleus Ellipsoid Axis C	0.000	1.000	89	100000083	100000015	Mock anti-PSPC1-A546 8C-S-PSPC1 V2.00	0	4. Mock and anti-PSPC1-A546_Pos002_S001	00-rrutMCAH66hWFTKAvmQRRh
0.245993	0.969208	0.0111199	um	Nucleus	Nucleus Ellipsoid Axis C	0.000	1.000	90	100000084	100000016	Mock anti-PSPC1-A546 8C-S-PSPC1 V2.00	0	4. Mock and anti-PSPC1-A546_Pos002_S001	00-rrutMCAH66hWFTKAvmQRRh
0.952745	0.303494	0.0129514	um	Nucleus	Nucleus Ellipsoid Axis C	0.000	1.000	91	100000085	100000017	Mock anti-PSPC1-A546 8C-S-PSPC1 V2.00	0	4. Mock and anti-PSPC1-A546_Pos002_S001	00-rrutMCAH66hWFTKAvmQRRh
0.873719	-0.486416	-0.00387626	um	Nucleus	Nucleus Ellipsoid Axis C	0.000	1.000	92	100000086	100000018	Mock anti-PSPC1-A546 8C-S-PSPC1 V2.00	0	4. Mock and anti-PSPC1-A546_Pos002_S001	00-rrutMCAH66hWFTKAvmQRRh
0.549891	-0.835236	-0.00108768	um	Nucleus	Nucleus Ellipsoid Axis C	0.000	1.000	93	100000087	100000019	Mock anti-PSPC1-A546 8C-S-PSPC1 V2.00	0	4. Mock and anti-PSPC1-A546_Pos002_S001	00-rrutMCAH66hWFTKAvmQRRh
0.803443	-0.595259	0.0120727	um	Nucleus	Nucleus Ellipsoid Axis C	0.000	1.000	94	100000088	100000020	Mock anti-PSPC1-A546 8C-S-PSPC1 V2.00	0	4. Mock and anti-PSPC1-A546_Pos002_S001	00-rrutMCAH66hWFTKAvmQRRh
0.603391	-0.795319	-0.0581975	um	Nucleus	Nucleus Ellipsoid Axis C	0.000	1.000	95	100000089	100000021	Mock anti-PSPC1-A546 8C-S-PSPC1 V2.00	0	4. Mock and anti-PSPC1-A546_Pos002_S001	00-rrutMCAH66hWFTKAvmQRRh
-0.00222599	-0.999907	-0.0134845	um	Nucleus	Nucleus Ellipsoid Axis C	0.000	1.000	96	100000090	100000022	Mock anti-PSPC1-A546 8C-S-PSPC1 V2.00	0	4. Mock and anti-PSPC1-A546_Pos002_S001	00-rrutMCAH66hWFTKAvmQRRh
0.644418	-0.764557	0.0133293	um	Nucleus	Nucleus Ellipsoid Axis C	0.000	1.000	97	100000091	100000023	Mock anti-PSPC1-A546 8C-S-PSPC1 V2.00	0	4. Mock and anti-PSPC1-A546_Pos002_S001	00-rrutMCAH66hWFTKAvmQRRh
0.905594	-0.423642	-0.0206638	um	Nucleus	Nucleus Ellipsoid Axis C	0.000	1.000	98	100000092	100000024	Mock anti-PSPC1-A546 8C-S-PSPC1 V2.00	0	4. Mock and anti-PSPC1-A546_Pos002_S001	00-rrutMCAH66hWFTKAvmQRRh
0.988127	-0.153622	-0.00225605	um	Nucleus	Nucleus Ellipsoid Axis C	0.000	1.000	99	100000093	100000025	Mock anti-PSPC1-A546 8C-S-PSPC1 V2.00	0	4. Mock and anti-PSPC1-A546_Pos002_S001	00-rrutMCAH66hWFTKAvmQRRh
-0.171469	-0.984152	-0.045196	um	Nucleus	Nucleus Ellipsoid Axis C	0.000	1.000	100	100000094	100000026	Mock anti-PSPC1-A546 8C-S-PSPC1 V2.00	0	4. Mock and anti-PSPC1-A546_Pos002_S001	00-rrutMCAH66hWFTKAvmQRRh
-0.793668	-0.607567	-0.0308733	um	Nucleus	Nucleus Ellipsoid Axis C	0.000	1.000	101	100000095	100000027	Mock anti-PSPC1-A546 8C-S-PSPC1 V2.00	0	4. Mock and anti-PSPC1-A546_Pos002_S001	00-rrutMCAH66hWFTKAvmQRRh
-0.0563159	-0.997242	0.0483451	um	Nucleus	Nucleus Ellipsoid Axis C	0.000	1.000	102	100000096	100000028	Mock anti-PSPC1-A546 8C-S-PSPC1 V2.00	0	4. Mock and anti-PSPC1-A546_Pos002_S001	00-rrutMCAH66hWFTKAvmQRRh
0.725751	-0.687434	0.0268289	um	Nucleus	Nucleus Ellipsoid Axis C	0.000	1.000	103	100000097	100000029	Mock anti-PSPC1-A546 8C-S-PSPC1 V2.00	0	4. Mock and anti-PSPC1-A546_Pos002_S001	00-rrutMCAH66hWFTKAvmQRRh
0.605478	-0.79424	-0.0507902	um	Nucleus	Nucleus Ellipsoid Axis C	0.000	1.000	104	100000098	100000030	Mock anti-PSPC1-A546 8C-S-PSPC1 V2.00	0	4. Mock and anti-PSPC1-A546_Pos002_S001	00-rrutMCAH66hWFTKAvmQRRh
0.840901	-0.541122	0.00858387	um	Nucleus	Nucleus Ellipsoid Axis C	0.000	1.000	105	100000099	100000031	Mock anti-PSPC1-A546 8C-S-PSPC1 V2.00	0	4. Mock and anti-PSPC1-A546_Pos002_S001	00-rrutMCAH66hWFTKAvmQRRh
0.214837	-0.976297	-0.0262321	um	Nucleus	Nucleus Ellipsoid Axis C	0.000	1.000	106	100000100	100000032	Mock anti-PSPC1-A546 8C-S-PSPC1 V2.00	0	4. Mock and anti-PSPC1-A546_Pos002_S001	00-rrutMCAH66hWFTKAvmQRRh
0.806999	-0.590292	-0.0175523	um	Nucleus	Nucleus Ellipsoid Axis C	0.000	1.000	107	100000101	100000033	Mock anti-PSPC1-A546 8C-S-PSPC1 V2.00	0	4. Mock and anti-PSPC1-A546_Pos002_S001	00-rrutMCAH66hWFTKAvmQRRh
0.194495	-0.980901	-0.00202657	um	Nucleus	Nucleus Ellipsoid Axis C	0.000	1.000	108	100000102	100000034	Mock anti-PSPC1-A546 8C-S-PSPC1 V2.00	0	4. Mock and anti-PSPC1-A546_Pos002_S001	00-rrutMCAH66hWFTKAvmQRRh
0.718842	-0.69384	-0.0430442	um	Nucleus	Nucleus Ellipsoid Axis C	0.000	1.000	109	100000103	100000035	Mock anti-PSPC1-A546 8C-S-PSPC1 V2.00	0	4. Mock and anti-PSPC1-A546_Pos002_S001	00-rrutMCAH66hWFTKAvmQRRh
0.293483	0.952379	-0.0827127	um	Nucleus	Nucleus Ellipsoid Axis C	0.000	1.000	110	100000104	100000036	Mock anti-PSPC1-A546 8C-S-PSPC1 V2.00	0	4. Mock and anti-PSPC1-A546_Pos002_S001	00-rrutMCAH66hWFTKAvmQRRh
0.673195	-0.738393	-0.0398017	um	Nucleus	Nucleus Ellipsoid Axis C	0.000	1.000	111	100000105	100000037	Mock anti-PSPC1-A546 8C-S-PSPC1 V2.00	0	4. Mock and anti-PSPC1-A546_Pos002_S001	00-rrutMCAH66hWFTKAvmQRRh
-0.978216	0.204897	-0.0333155	um	Nucleus	Nucleus Ellipsoid Axis C	0.000	1.000	112	100000106	100000038	Mock anti-PSPC1-A546 8C-S-PSPC1 V2.00	0	4. Mock and anti-PSPC1-A546_Pos002_S001	00-rrutMCAH66hWFTKAvmQRRh
0.902719	-0.425432	0.0640725	um	Nucleus	Nucleus Ellipsoid Axis C	0.000	1.000	113	100000107	100000039	Mock anti-PSPC1-A546 8C-S-PSPC1 V2.00	0	4. Mock and anti-PSPC1-A546_Pos002_S001	00-rrutMCAH66hWFTKAvmQRRh
0.534825	-0.841282	-0.0787808	um	Nucleus	Nucleus Ellipsoid Axis C	0.000	1.000	114	100000108	100000040	Mock anti-PSPC1-A546 8C-S-PSPC1 V2.00	0	4. Mock and anti-PSPC1-A546_Pos002_S001	00-rrutMCAH66hWFTKAvmQRRh
-0.495029	-0.868178	-0.0348161	um	Nucleus	Nucleus Ellipsoid Axis C	0.000	1.000	115	100000109	100000041	Mock anti-PSPC1-A546 8C-S-PSPC1 V2.00	0	4. Mock and anti-PSPC1-A546_Pos002_S001	00-rrutMCAH66hWFTKAvmQRRh
-0.0673003	-0.997386	0.0262983	um	Nucleus	Nucleus Ellipsoid Axis C	0.000	1.000	117	100000110	100000000	Mock anti-PSPC1-A546 8C-S-PSPC1 V2.00	0	4. Mock and anti-PSPC1-A546_Pos003_S001	00-SLqcLo3KUNnMKE3CMkfjab
-0.958154	0.286083	0.00982556	um	Nucleus	Nucleus Ellipsoid Axis C	0.000	1.000	118	100000111	100000001	Mock anti-PSPC1-A546 8C-S-PSPC1 V2.00	0	4. Mock and anti-PSPC1-A546_Pos003_S001	00-SLqcLo3KUNnMKE3CMkfjab
0.472346	-0.881356	0.0100915	um	Nucleus	Nucleus Ellipsoid Axis C	0.000	1.000	119	100000112	100000002	Mock anti-PSPC1-A546 8C-S-PSPC1 V2.00	0	4. Mock and anti-PSPC1-A546_Pos003_S001	00-SLqcLo3KUNnMKE3CMkfjab
0.986281	-0.132012	0.0991098	um	Nucleus	Nucleus Ellipsoid Axis C	0.000	1.000	120	100000113	100000003	Mock anti-PSPC1-A546 8C-S-PSPC1 V2.00	0	4. Mock and anti-PSPC1-A546_Pos003_S001	00-SLqcLo3KUNnMKE3CMkfjab
0.86484	-0.502037	-0.00334636	um	Nucleus	Nucleus Ellipsoid Axis C	0.000	1.000	121	100000114	100000004	Mock anti-PSPC1-A546 8C-S-PSPC1 V2.00	0	4. Mock and anti-PSPC1-A546_Pos003_S001	00-SLqcLo3KUNnMKE3CMkfjab
0.379157	-0.925305	-0.0070733	um	Nucleus	Nucleus Ellipsoid Axis C	0.000	1.000	122	100000115	100000005	Mock anti-PSPC1-A546 8C-S-PSPC1 V2.00	0	4. Mock and anti-PSPC1-A546_Pos003_S001	00-SLqcLo3KUNnMKE3CMkfjab
0.951371	-0.308034	-0.00275196	um	Nucleus	Nucleus Ellipsoid Axis C	0.000	1.000	123	100000116	100000006	Mock anti-PSPC1-A546 8C-S-PSPC1 V2.00	0	4. Mock and anti-PSPC1-A546_Pos003_S001	00-SLqcLo3KUNnMKE3CMkfjab
0.971583	-0.236621	0.00610945	um	Nucleus	Nucleus Ellipsoid Axis C	0.000	1.000	124	100000117	100000007	Mock anti-PSPC1-A546 8C-S-PSPC1 V2.00	0	4. Mock and anti-PSPC1-A546_Pos003_S001	00-SLqcLo3KUNnMKE3CMkfjab
-0.265658	-0.963959	-0.014425	um	Nucleus	Nucleus Ellipsoid Axis C	0.000	1.000	125	100000118	100000008	Mock anti-PSPC1-A546 8C-S-PSPC1 V2.00	0	4. Mock and anti-PSPC1-A546_Pos003_S001	00-SLqcLo3KUNnMKE3CMkfjab
0.119428	-0.99266	0.0190609	um	Nucleus	Nucleus Ellipsoid Axis C	0.000	1.000	126	100000119	100000009	Mock anti-PSPC1-A546 8C-S-PSPC1 V2.00	0	4. Mock and anti-PSPC1-A546_Pos003_S001	00-SLqcLo3KUNnMKE3CMkfjab
0.0712714	-0.997451	0.00334867	um	Nucleus	Nucleus Ellipsoid Axis C	0.000	1.000	127	100000120	100000010	Mock anti-PSPC1-A546 8C-S-PSPC1 V2.00	0	4. Mock and anti-PSPC1-A546_Pos003_S001	00-SLqcLo3KUNnMKE3CMkfjab
0.994542	-0.104341	-0.00037339	um	Nucleus	Nucleus Ellipsoid Axis C	0.000	1.000	128	100000121	100000011	Mock anti-PSPC1-A546 8C-S-PSPC1 V2.00	0	4. Mock and anti-PSPC1-A546_Pos003_S001	00-SLqcLo3KUNnMKE3CMkfjab
0.789754	-0.613407	0.00450924	um	Nucleus	Nucleus Ellipsoid Axis C	0.000	1.000	129	100000122	100000012	Mock anti-PSPC1-A546 8C-S-PSPC1 V2.00	0	4. Mock and anti-PSPC1-A546_Pos003_S001	00-SLqcLo3KUNnMKE3CMkfjab
-0.316217	-0.948662	0.00683393	um	Nucleus	Nucleus Ellipsoid Axis C	0.000	1.000	130	100000123	100000013	Mock anti-PSPC1-A546 8C-S-PSPC1 V2.00	0	4. Mock and anti-PSPC1-A546_Pos003_S001	00-SLqcLo3KUNnMKE3CMkfjab
-0.48783	-0.872924	0.00503463	um	Nucleus	Nucleus Ellipsoid Axis C	0.000	1.000	131	100000124	100000014	Mock anti-PSPC1-A546 8C-S-PSPC1 V2.00	0	4. Mock and anti-PSPC1-A546_Pos003_S001	00-SLqcLo3KUNnMKE3CMkfjab
0.705031	-0.709163	0.00433649	um	Nucleus	Nucleus Ellipsoid Axis C	0.000	1.000	133	100000125	100000015	Mock anti-PSPC1-A546 8C-S-PSPC1 V2.00	0	4. Mock and anti-PSPC1-A546_Pos003_S001	00-SLqcLo3KUNnMKE3CMkfjab
-0.445533	0.89511	0.0167195	um	Nucleus	Nucleus Ellipsoid Axis C	0.000	1.000	134	100000126	100000016	Mock anti-PSPC1-A546 8C-S-PSPC1 V2.00	0	4. Mock and anti-PSPC1-A546_Pos003_S001	00-SLqcLo3KUNnMKE3CMkfjab
0.995054	0.0983441	0.0140038	um	Nucleus	Nucleus Ellipsoid Axis C	0.000	1.000	135	100000127	100000000	Mock anti-PSPC1-A546 8C-S-PSPC1 V2.00	0	4. Mock and anti-PSPC1-A546_Pos004_S001	00-sb5P3RAcphkUsSEg93rjyg
0.261701	-0.965095	-0.0102026	um	Nucleus	Nucleus Ellipsoid Axis C	0.000	1.000	136	100000128	100000001	Mock anti-PSPC1-A546 8C-S-PSPC1 V2.00	0	4. Mock and anti-PSPC1-A546_Pos004_S001	00-sb5P3RAcphkUsSEg93rjyg
0.00866793	0.999899	0.0112546	um	Nucleus	Nucleus Ellipsoid Axis C	0.000	1.000	137	100000129	100000002	Mock anti-PSPC1-A546 8C-S-PSPC1 V2.00	0	4. Mock and anti-PSPC1-A546_Pos004_S001	00-sb5P3RAcphkUsSEg93rjyg
0.969359	-0.245516	0.00803258	um	Nucleus	Nucleus Ellipsoid Axis C	0.000	1.000	138	100000130	100000003	Mock anti-PSPC1-A546 8C-S-PSPC1 V2.00	0	4. Mock and anti-PSPC1-A546_Pos004_S001	00-sb5P3RAcphkUsSEg93rjyg
-0.792577	-0.609765	0.00308653	um	Nucleus	Nucleus Ellipsoid Axis C	0.000	1.000	139	100000131	100000004	Mock anti-PSPC1-A546 8C-S-PSPC1 V2.00	0	4. Mock and anti-PSPC1-A546_Pos004_S001	00-sb5P3RAcphkUsSEg93rjyg
0.9996	-0.0279535	0.00427751	um	Nucleus	Nucleus Ellipsoid Axis C	0.000	1.000	140	100000132	100000005	Mock anti-PSPC1-A546 8C-S-PSPC1 V2.00	0	4. Mock and anti-PSPC1-A546_Pos004_S001	00-sb5P3RAcphkUsSEg93rjyg
-0.66273	-0.748618	0.0189689	um	Nucleus	Nucleus Ellipsoid Axis C	0.000	1.000	141	100000133	100000006	Mock anti-PSPC1-A546 8C-S-PSPC1 V2.00	0	4. Mock and anti-PSPC1-A546_Pos004_S001	00-sb5P3RAcphkUsSEg93rjyg
0.688585	-0.72477	-0.0236349	um	Nucleus	Nucleus Ellipsoid Axis C	0.000	1.000	142	100000134	100000007	Mock anti-PSPC1-A546 8C-S-PSPC1 V2.00	0	4. Mock and anti-PSPC1-A546_Pos004_S001	00-sb5P3RAcphkUsSEg93rjyg
-0.0296674	-0.999212	-0.0263599	um	Nucleus	Nucleus Ellipsoid Axis C	0.000	1.000	143	100000135	100000008	Mock anti-PSPC1-A546 8C-S-PSPC1 V2.00	0	4. Mock and anti-PSPC1-A546_Pos004_S001	00-sb5P3RAcphkUsSEg93rjyg
-0.769717	-0.638342	-0.00746056	um	Nucleus	Nucleus Ellipsoid Axis C	0.000	1.000	144	100000136	100000009	Mock anti-PSPC1-A546 8C-S-PSPC1 V2.00	0	4. Mock and anti-PSPC1-A546_Pos004_S001	00-sb5P3RAcphkUsSEg93rjyg
0.541813	0.83905	-0.0493231	um	Nucleus	Nucleus Ellipsoid Axis C	0.000	1.000	145	100000137	100000010	Mock anti-PSPC1-A546 8C-S-PSPC1 V2.00	0	4. Mock and anti-PSPC1-A546_Pos004_S001	00-sb5P3RAcphkUsSEg93rjyg
0.995345	-0.0958551	0.0099673	um	Nucleus	Nucleus Ellipsoid Axis C	0.000	1.000	146	100000138	100000011	Mock anti-PSPC1-A546 8C-S-PSPC1 V2.00	0	4. Mock and anti-PSPC1-A546_Pos004_S001	00-sb5P3RAcphkUsSEg93rjyg
-0.639764	-0.768373	0.017429	um	Nucleus	Nucleus Ellipsoid Axis C	0.000	1.000	147	100000139	100000012	Mock anti-PSPC1-A546 8C-S-PSPC1 V2.00	0	4. Mock and anti-PSPC1-A546_Pos004_S001	00-sb5P3RAcphkUsSEg93rjyg
0.193556	-0.981049	0.00892481	um	Nucleus	Nucleus Ellipsoid Axis C	0.000	1.000	148	100000140	100000013	Mock anti-PSPC1-A546 8C-S-PSPC1 V2.00	0	4. Mock and anti-PSPC1-A546_Pos004_S001	00-sb5P3RAcphkUsSEg93rjyg
0.512453	-0.858711	-0.00272839	um	Nucleus	Nucleus Ellipsoid Axis C	0.000	1.000	149	100000141	100000014	Mock anti-PSPC1-A546 8C-S-PSPC1 V2.00	0	4. Mock and anti-PSPC1-A546_Pos004_S001	00-sb5P3RAcphkUsSEg93rjyg
0.492863	-0.870078	-0.00712463	um	Nucleus	Nucleus Ellipsoid Axis C	0.000	1.000	150	100000142	100000015	Mock anti-PSPC1-A546 8C-S-PSPC1 V2.00	0	4. Mock and anti-PSPC1-A546_Pos004_S001	00-sb5P3RAcphkUsSEg93rjyg
0.0718381	-0.99731	-0.014576	um	Nucleus	Nucleus Ellipsoid Axis C	0.000	1.000	152	100000143	100000016	Mock anti-PSPC1-A546 8C-S-PSPC1 V2.00	0	4. Mock and anti-PSPC1-A546_Pos004_S001	00-sb5P3RAcphkUsSEg93rjyg
-0.596362	-0.80271	0.00293497	um	Nucleus	Nucleus Ellipsoid Axis C	0.000	1.000	153	100000144	100000017	Mock anti-PSPC1-A546 8C-S-PSPC1 V2.00	0	4. Mock and anti-PSPC1-A546_Pos004_S001	00-sb5P3RAcphkUsSEg93rjyg
-0.977469	-0.207499	-0.0387084	um	Nucleus	Nucleus Ellipsoid Axis C	0.000	1.000	154	100000145	100000018	Mock anti-PSPC1-A546 8C-S-PSPC1 V2.00	0	4. Mock and anti-PSPC1-A546_Pos004_S001	00-sb5P3RAcphkUsSEg93rjyg
0.916058	0.400996	-0.00635764	um	Nucleus	Nucleus Ellipsoid Axis C	0.000	1.000	155	100000146	100000019	Mock anti-PSPC1-A546 8C-S-PSPC1 V2.00	0	4. Mock and anti-PSPC1-A546_Pos004_S001	00-sb5P3RAcphkUsSEg93rjyg
0.339895	-0.940463	-0.0012287	um	Nucleus	Nucleus Ellipsoid Axis C	0.000	1.000	156	100000147	100000020	Mock anti-PSPC1-A546 8C-S-PSPC1 V2.00	0	4. Mock and anti-PSPC1-A546_Pos004_S001	00-sb5P3RAcphkUsSEg93rjyg
0.908742	0.416724	0.0230026	um	Nucleus	Nucleus Ellipsoid Axis C	0.000	1.000	157	100000148	100000021	Mock anti-PSPC1-A546 8C-S-PSPC1 V2.00	0	4. Mock and anti-PSPC1-A546_Pos004_S001	00-sb5P3RAcphkUsSEg93rjyg
-0.430462	-0.901944	-0.0346407	um	Nucleus	Nucleus Ellipsoid Axis C	0.000	1.000	158	100000149	100000022	Mock anti-PSPC1-A546 8C-S-PSPC1 V2.00	0	4. Mock and anti-PSPC1-A546_Pos004_S001	00-sb5P3RAcphkUsSEg93rjyg
0.572443	-0.819939	-0.0030788	um	Nucleus	Nucleus Ellipsoid Axis C	0.000	1.000	159	100000150	100000023	Mock anti-PSPC1-A546 8C-S-PSPC1 V2.00	0	4. Mock and anti-PSPC1-A546_Pos004_S001	00-sb5P3RAcphkUsSEg93rjyg
0.440388	0.897728	-0.0119641	um	Nucleus	Nucleus Ellipsoid Axis C	0.000	1.000	160	100000151	100000024	Mock anti-PSPC1-A546 8C-S-PSPC1 V2.00	0	4. Mock and anti-PSPC1-A546_Pos004_S001	00-sb5P3RAcphkUsSEg93rjyg
-0.99818	-0.0578879	-0.0169181	um	Nucleus	Nucleus Ellipsoid Axis C	0.000	1.000	161	100000152	100000025	Mock anti-PSPC1-A546 8C-S-PSPC1 V2.00	0	4. Mock and anti-PSPC1-A546_Pos004_S001	00-sb5P3RAcphkUsSEg93rjyg
0.641129	0.767408	0.0062744	um	Nucleus	Nucleus Ellipsoid Axis C	0.000	1.000	162	100000153	100000026	Mock anti-PSPC1-A546 8C-S-PSPC1 V2.00	0	4. Mock and anti-PSPC1-A546_Pos004_S001	00-sb5P3RAcphkUsSEg93rjyg
0.0441133	-0.998983	-0.00929275	um	Nucleus	Nucleus Ellipsoid Axis C	0.000	1.000	163	100000154	100000027	Mock anti-PSPC1-A546 8C-S-PSPC1 V2.00	0	4. Mock and anti-PSPC1-A546_Pos004_S001	00-sb5P3RAcphkUsSEg93rjyg
0.19393	-0.980722	0.0239818	um	Nucleus	Nucleus Ellipsoid Axis C	0.000	1.000	164	100000155	100000028	Mock anti-PSPC1-A546 8C-S-PSPC1 V2.00	0	4. Mock and anti-PSPC1-A546_Pos004_S001	00-sb5P3RAcphkUsSEg93rjyg
0.905161	-0.423303	0.0386984	um	Nucleus	Nucleus Ellipsoid Axis C	0.000	1.000	165	100000156	100000029	Mock anti-PSPC1-A546 8C-S-PSPC1 V2.00	0	4. Mock and anti-PSPC1-A546_Pos004_S001	00-sb5P3RAcphkUsSEg93rjyg
0.384392	-0.917809	0.0993494	um	Nucleus	Nucleus Ellipsoid Axis C	0.000	1.000	166	100000157	100000030	Mock anti-PSPC1-A546 8C-S-PSPC1 V2.00	0	4. Mock and anti-PSPC1-A546_Pos004_S001	00-sb5P3RAcphkUsSEg93rjyg
0.996883	-0.078461	0.00829282	um	Nucleus	Nucleus Ellipsoid Axis C	0.000	1.000	167	100000158	100000031	Mock anti-PSPC1-A546 8C-S-PSPC1 V2.00	0	4. Mock and anti-PSPC1-A546_Pos004_S001	00-sb5P3RAcphkUsSEg93rjyg
0.99912	0.0379656	0.0178532	um	Nucleus	Nucleus Ellipsoid Axis C	0.000	1.000	168	100000159	100000032	Mock anti-PSPC1-A546 8C-S-PSPC1 V2.00	0	4. Mock and anti-PSPC1-A546_Pos004_S001	00-sb5P3RAcphkUsSEg93rjyg
0.844265	-0.532759	-0.0581757	um	Nucleus	Nucleus Ellipsoid Axis C	0.000	1.000	171	100000160	100000000	Mock anti-PSPC1-A546 8C-S-PSPC1 V2.00	0	4. Mock and anti-PSPC1-A546_Pos005_S001	00-3HkvUruN5Hjrw8gQYa7wUG
0.989791	-0.14252	-0.00114707	um	Nucleus	Nucleus Ellipsoid Axis C	0.000	1.000	172	100000161	100000001	Mock anti-PSPC1-A546 8C-S-PSPC1 V2.00	0	4. Mock and anti-PSPC1-A546_Pos005_S001	00-3HkvUruN5Hjrw8gQYa7wUG
-0.907695	0.419521	-0.00963446	um	Nucleus	Nucleus Ellipsoid Axis C	0.000	1.000	173	100000162	100000002	Mock anti-PSPC1-A546 8C-S-PSPC1 V2.00	0	4. Mock and anti-PSPC1-A546_Pos005_S001	00-3HkvUruN5Hjrw8gQYa7wUG
0.436254	-0.899536	0.0227367	um	Nucleus	Nucleus Ellipsoid Axis C	0.000	1.000	175	100000163	100000003	Mock anti-PSPC1-A546 8C-S-PSPC1 V2.00	0	4. Mock and anti-PSPC1-A546_Pos005_S001	00-3HkvUruN5Hjrw8gQYa7wUG
-0.990303	-0.137446	0.0202224	um	Nucleus	Nucleus Ellipsoid Axis C	0.000	1.000	176	100000164	100000004	Mock anti-PSPC1-A546 8C-S-PSPC1 V2.00	0	4. Mock and anti-PSPC1-A546_Pos005_S001	00-3HkvUruN5Hjrw8gQYa7wUG
-0.988843	0.144747	0.0351743	um	Nucleus	Nucleus Ellipsoid Axis C	0.000	1.000	177	100000165	100000005	Mock anti-PSPC1-A546 8C-S-PSPC1 V2.00	0	4. Mock and anti-PSPC1-A546_Pos005_S001	00-3HkvUruN5Hjrw8gQYa7wUG
0.00271814	-0.999472	0.0323847	um	Nucleus	Nucleus Ellipsoid Axis C	0.000	1.000	178	100000166	100000006	Mock anti-PSPC1-A546 8C-S-PSPC1 V2.00	0	4. Mock and anti-PSPC1-A546_Pos005_S001	00-3HkvUruN5Hjrw8gQYa7wUG
0.973944	-0.224854	-0.0295696	um	Nucleus	Nucleus Ellipsoid Axis C	0.000	1.000	179	100000167	100000000	Mock anti-PSPC1-A546 8C-S-PSPC1 V2.00	0	4. Mock and anti-PSPC1-A546_Pos006_S001	00-kxqVrXAvRr9ZpftvgLv26j
0.453602	0.891114	-0.0126734	um	Nucleus	Nucleus Ellipsoid Axis C	0.000	1.000	180	100000168	100000001	Mock anti-PSPC1-A546 8C-S-PSPC1 V2.00	0	4. Mock and anti-PSPC1-A546_Pos006_S001	00-kxqVrXAvRr9ZpftvgLv26j
-0.377457	0.925956	0.0114833	um	Nucleus	Nucleus Ellipsoid Axis C	0.000	1.000	181	100000169	100000002	Mock anti-PSPC1-A546 8C-S-PSPC1 V2.00	0	4. Mock and anti-PSPC1-A546_Pos006_S001	00-kxqVrXAvRr9ZpftvgLv26j
0.525624	-0.849837	-0.0386922	um	Nucleus	Nucleus Ellipsoid Axis C	0.000	1.000	182	100000170	100000003	Mock anti-PSPC1-A546 8C-S-PSPC1 V2.00	0	4. Mock and anti-PSPC1-A546_Pos006_S001	00-kxqVrXAvRr9ZpftvgLv26j
-0.713395	-0.691129	-0.115792	um	Nucleus	Nucleus Ellipsoid Axis C	0.000	1.000	183	100000171	100000004	Mock anti-PSPC1-A546 8C-S-PSPC1 V2.00	0	4. Mock and anti-PSPC1-A546_Pos006_S001	00-kxqVrXAvRr9ZpftvgLv26j
-0.903448	-0.428565	-0.0106319	um	Nucleus	Nucleus Ellipsoid Axis C	0.000	1.000	184	100000172	100000005	Mock anti-PSPC1-A546 8C-S-PSPC1 V2.00	0	4. Mock and anti-PSPC1-A546_Pos006_S001	00-kxqVrXAvRr9ZpftvgLv26j
0.264474	0.964392	0.00154027	um	Nucleus	Nucleus Ellipsoid Axis C	0.000	1.000	186	100000173	100000006	Mock anti-PSPC1-A546 8C-S-PSPC1 V2.00	0	4. Mock and anti-PSPC1-A546_Pos006_S001	00-kxqVrXAvRr9ZpftvgLv26j
-0.617077	-0.786894	0.0037796	um	Nucleus	Nucleus Ellipsoid Axis C	0.000	1.000	187	100000174	100000007	Mock anti-PSPC1-A546 8C-S-PSPC1 V2.00	0	4. Mock and anti-PSPC1-A546_Pos006_S001	00-kxqVrXAvRr9ZpftvgLv26j
-0.68161	-0.731657	-0.00930332	um	Nucleus	Nucleus Ellipsoid Axis C	0.000	1.000	188	100000175	100000008	Mock anti-PSPC1-A546 8C-S-PSPC1 V2.00	0	4. Mock and anti-PSPC1-A546_Pos006_S001	00-kxqVrXAvRr9ZpftvgLv26j
-0.953064	-0.302278	-0.0172497	um	Nucleus	Nucleus Ellipsoid Axis C	0.000	1.000	191	100000176	100000009	Mock anti-PSPC1-A546 8C-S-PSPC1 V2.00	0	4. Mock and anti-PSPC1-A546_Pos006_S001	00-kxqVrXAvRr9ZpftvgLv26j
0.273752	-0.9617	0.0138554	um	Nucleus	Nucleus Ellipsoid Axis C	0.000	1.000	192	100000177	100000010	Mock anti-PSPC1-A546 8C-S-PSPC1 V2.00	0	4. Mock and anti-PSPC1-A546_Pos006_S001	00-kxqVrXAvRr9ZpftvgLv26j
-0.937847	-0.34576	-0.0298985	um	Nucleus	Nucleus Ellipsoid Axis C	0.000	1.000	193	100000178	100000011	Mock anti-PSPC1-A546 8C-S-PSPC1 V2.00	0	4. Mock and anti-PSPC1-A546_Pos006_S001	00-kxqVrXAvRr9ZpftvgLv26j
-0.454486	-0.889918	0.0385652	um	Nucleus	Nucleus Ellipsoid Axis C	0.000	1.000	194	100000179	100000012	Mock anti-PSPC1-A546 8C-S-PSPC1 V2.00	0	4. Mock and anti-PSPC1-A546_Pos006_S001	00-kxqVrXAvRr9ZpftvgLv26j
-0.564281	-0.824	0.0511103	um	Nucleus	Nucleus Ellipsoid Axis C	0.000	1.000	195	100000180	100000013	Mock anti-PSPC1-A546 8C-S-PSPC1 V2.00	0	4. Mock and anti-PSPC1-A546_Pos006_S001	00-kxqVrXAvRr9ZpftvgLv26j
0.993612	-0.112695	0.00588323	um	Nucleus	Nucleus Ellipsoid Axis C	0.000	1.000	196	100000181	100000014	Mock anti-PSPC1-A546 8C-S-PSPC1 V2.00	0	4. Mock and anti-PSPC1-A546_Pos006_S001	00-kxqVrXAvRr9ZpftvgLv26j
0.810708	-0.585441	-0.00335544	um	Nucleus	Nucleus Ellipsoid Axis C	0.000	1.000	197	100000182	100000015	Mock anti-PSPC1-A546 8C-S-PSPC1 V2.00	0	4. Mock and anti-PSPC1-A546_Pos006_S001	00-kxqVrXAvRr9ZpftvgLv26j
-0.995104	0.0911697	-0.038159	um	Nucleus	Nucleus Ellipsoid Axis C	0.000	1.000	198	100000183	100000016	Mock anti-PSPC1-A546 8C-S-PSPC1 V2.00	0	4. Mock and anti-PSPC1-A546_Pos006_S001	00-kxqVrXAvRr9ZpftvgLv26j
0.977653	0.209439	-0.0181435	um	Nucleus	Nucleus Ellipsoid Axis C	0.000	1.000	199	100000184	100000017	Mock anti-PSPC1-A546 8C-S-PSPC1 V2.00	0	4. Mock and anti-PSPC1-A546_Pos006_S001	00-kxqVrXAvRr9ZpftvgLv26j
0.81527	0.579081	-0.000788759	um	Nucleus	Nucleus Ellipsoid Axis C	0.000	1.000	200	100000185	100000018	Mock anti-PSPC1-A546 8C-S-PSPC1 V2.00	0	4. Mock and anti-PSPC1-A546_Pos006_S001	00-kxqVrXAvRr9ZpftvgLv26j
-0.985259	-0.168528	0.0293843	um	Nucleus	Nucleus Ellipsoid Axis C	0.000	1.000	201	100000186	100000019	Mock anti-PSPC1-A546 8C-S-PSPC1 V2.00	0	4. Mock and anti-PSPC1-A546_Pos006_S001	00-kxqVrXAvRr9ZpftvgLv26j
-0.985258	-0.0367503	0.167079	um	Nucleus	Nucleus Ellipsoid Axis C	0.000	1.000	202	100000187	100000020	Mock anti-PSPC1-A546 8C-S-PSPC1 V2.00	0	4. Mock and anti-PSPC1-A546_Pos006_S001	00-kxqVrXAvRr9ZpftvgLv26j
0.411273	0.911318	0.0188181	um	Nucleus	Nucleus Ellipsoid Axis C	0.000	1.000	204	100000188	100000000	Mock anti-PSPC1-A546 8C-S-PSPC1 V2.00	0	4. Mock and anti-PSPC1-A546_Pos007_S001	00-iCfBg7MWtoTFRM5CUqKybb
0.806984	-0.590564	0.00335706	um	Nucleus	Nucleus Ellipsoid Axis C	0.000	1.000	205	100000189	100000001	Mock anti-PSPC1-A546 8C-S-PSPC1 V2.00	0	4. Mock and anti-PSPC1-A546_Pos007_S001	00-iCfBg7MWtoTFRM5CUqKybb
0.956594	-0.29142	-0.00166763	um	Nucleus	Nucleus Ellipsoid Axis C	0.000	1.000	206	100000190	100000002	Mock anti-PSPC1-A546 8C-S-PSPC1 V2.00	0	4. Mock and anti-PSPC1-A546_Pos007_S001	00-iCfBg7MWtoTFRM5CUqKybb
-0.0760753	-0.996888	0.0206818	um	Nucleus	Nucleus Ellipsoid Axis C	0.000	1.000	207	100000191	100000003	Mock anti-PSPC1-A546 8C-S-PSPC1 V2.00	0	4. Mock and anti-PSPC1-A546_Pos007_S001	00-iCfBg7MWtoTFRM5CUqKybb
-0.468486	0.883406	0.010682	um	Nucleus	Nucleus Ellipsoid Axis C	0.000	1.000	208	100000192	100000004	Mock anti-PSPC1-A546 8C-S-PSPC1 V2.00	0	4. Mock and anti-PSPC1-A546_Pos007_S001	00-iCfBg7MWtoTFRM5CUqKybb
0.126749	-0.991755	0.0188668	um	Nucleus	Nucleus Ellipsoid Axis C	0.000	1.000	209	100000193	100000005	Mock anti-PSPC1-A546 8C-S-PSPC1 V2.00	0	4. Mock and anti-PSPC1-A546_Pos007_S001	00-iCfBg7MWtoTFRM5CUqKybb
-0.37915	-0.925298	-0.00825471	um	Nucleus	Nucleus Ellipsoid Axis C	0.000	1.000	210	100000194	100000006	Mock anti-PSPC1-A546 8C-S-PSPC1 V2.00	0	4. Mock and anti-PSPC1-A546_Pos007_S001	00-iCfBg7MWtoTFRM5CUqKybb
0.977368	-0.211515	-0.00347834	um	Nucleus	Nucleus Ellipsoid Axis C	0.000	1.000	211	100000195	100000007	Mock anti-PSPC1-A546 8C-S-PSPC1 V2.00	0	4. Mock and anti-PSPC1-A546_Pos007_S001	00-iCfBg7MWtoTFRM5CUqKybb
-0.891281	-0.453312	-0.0112461	um	Nucleus	Nucleus Ellipsoid Axis C	0.000	1.000	212	100000196	100000008	Mock anti-PSPC1-A546 8C-S-PSPC1 V2.00	0	4. Mock and anti-PSPC1-A546_Pos007_S001	00-iCfBg7MWtoTFRM5CUqKybb
-0.0542658	-0.998264	-0.0229143	um	Nucleus	Nucleus Ellipsoid Axis C	0.000	1.000	213	100000197	100000009	Mock anti-PSPC1-A546 8C-S-PSPC1 V2.00	0	4. Mock and anti-PSPC1-A546_Pos007_S001	00-iCfBg7MWtoTFRM5CUqKybb
0.240804	-0.970482	-0.0133761	um	Nucleus	Nucleus Ellipsoid Axis C	0.000	1.000	214	100000198	100000010	Mock anti-PSPC1-A546 8C-S-PSPC1 V2.00	0	4. Mock and anti-PSPC1-A546_Pos007_S001	00-iCfBg7MWtoTFRM5CUqKybb
-0.476784	-0.878527	-0.02944	um	Nucleus	Nucleus Ellipsoid Axis C	0.000	1.000	215	100000199	100000011	Mock anti-PSPC1-A546 8C-S-PSPC1 V2.00	0	4. Mock and anti-PSPC1-A546_Pos007_S001	00-iCfBg7MWtoTFRM5CUqKybb
-0.498314	-0.866986	0.00430315	um	Nucleus	Nucleus Ellipsoid Axis C	0.000	1.000	216	100000200	100000012	Mock anti-PSPC1-A546 8C-S-PSPC1 V2.00	0	4. Mock and anti-PSPC1-A546_Pos007_S001	00-iCfBg7MWtoTFRM5CUqKybb
-0.0940129	-0.99537	0.0200093	um	Nucleus	Nucleus Ellipsoid Axis C	0.000	1.000	217	100000201	100000013	Mock anti-PSPC1-A546 8C-S-PSPC1 V2.00	0	4. Mock and anti-PSPC1-A546_Pos007_S001	00-iCfBg7MWtoTFRM5CUqKybb
-0.999732	-0.0197451	-0.0120908	um	Nucleus	Nucleus Ellipsoid Axis C	0.000	1.000	218	100000202	100000014	Mock anti-PSPC1-A546 8C-S-PSPC1 V2.00	0	4. Mock and anti-PSPC1-A546_Pos007_S001	00-iCfBg7MWtoTFRM5CUqKybb
0.652069	-0.758093	0.0100353	um	Nucleus	Nucleus Ellipsoid Axis C	0.000	1.000	219	100000203	100000015	Mock anti-PSPC1-A546 8C-S-PSPC1 V2.00	0	4. Mock and anti-PSPC1-A546_Pos007_S001	00-iCfBg7MWtoTFRM5CUqKybb
-0.964917	-0.261017	-0.0283873	um	Nucleus	Nucleus Ellipsoid Axis C	0.000	1.000	220	100000204	100000016	Mock anti-PSPC1-A546 8C-S-PSPC1 V2.00	0	4. Mock and anti-PSPC1-A546_Pos007_S001	00-iCfBg7MWtoTFRM5CUqKybb
0.874333	-0.485314	-0.00352023	um	Nucleus	Nucleus Ellipsoid Axis C	0.000	1.000	221	100000205	100000017	Mock anti-PSPC1-A546 8C-S-PSPC1 V2.00	0	4. Mock and anti-PSPC1-A546_Pos007_S001	00-iCfBg7MWtoTFRM5CUqKybb
0.578807	-0.815387	-0.01122	um	Nucleus	Nucleus Ellipsoid Axis C	0.000	1.000	222	100000206	100000018	Mock anti-PSPC1-A546 8C-S-PSPC1 V2.00	0	4. Mock and anti-PSPC1-A546_Pos007_S001	00-iCfBg7MWtoTFRM5CUqKybb
-0.17742	-0.983811	-0.0252729	um	Nucleus	Nucleus Ellipsoid Axis C	0.000	1.000	223	100000207	100000019	Mock anti-PSPC1-A546 8C-S-PSPC1 V2.00	0	4. Mock and anti-PSPC1-A546_Pos007_S001	00-iCfBg7MWtoTFRM5CUqKybb
0.227454	0.973783	0.00335251	um	Nucleus	Nucleus Ellipsoid Axis C	0.000	1.000	224	100000208	100000020	Mock anti-PSPC1-A546 8C-S-PSPC1 V2.00	0	4. Mock and anti-PSPC1-A546_Pos007_S001	00-iCfBg7MWtoTFRM5CUqKybb
0.267801	-0.963272	-0.0197597	um	Nucleus	Nucleus Ellipsoid Axis C	0.000	1.000	225	100000209	100000021	Mock anti-PSPC1-A546 8C-S-PSPC1 V2.00	0	4. Mock and anti-PSPC1-A546_Pos007_S001	00-iCfBg7MWtoTFRM5CUqKybb
0.367904	-0.929844	0.00609439	um	Nucleus	Nucleus Ellipsoid Axis C	0.000	1.000	226	100000210	100000022	Mock anti-PSPC1-A546 8C-S-PSPC1 V2.00	0	4. Mock and anti-PSPC1-A546_Pos007_S001	00-iCfBg7MWtoTFRM5CUqKybb
-0.4649	-0.885171	-0.01846	um	Nucleus	Nucleus Ellipsoid Axis C	0.000	1.000	227	100000211	100000023	Mock anti-PSPC1-A546 8C-S-PSPC1 V2.00	0	4. Mock and anti-PSPC1-A546_Pos007_S001	00-iCfBg7MWtoTFRM5CUqKybb
-0.328899	-0.944363	-0.0018682	um	Nucleus	Nucleus Ellipsoid Axis C	0.000	1.000	228	100000212	100000024	Mock anti-PSPC1-A546 8C-S-PSPC1 V2.00	0	4. Mock and anti-PSPC1-A546_Pos007_S001	00-iCfBg7MWtoTFRM5CUqKybb
0.743562	0.668493	-0.0152583	um	Nucleus	Nucleus Ellipsoid Axis C	0.000	1.000	229	100000213	100000025	Mock anti-PSPC1-A546 8C-S-PSPC1 V2.00	0	4. Mock and anti-PSPC1-A546_Pos007_S001	00-iCfBg7MWtoTFRM5CUqKybb
0.65265	0.757658	-0.0012675	um	Nucleus	Nucleus Ellipsoid Axis C	0.000	1.000	230	100000214	100000026	Mock anti-PSPC1-A546 8C-S-PSPC1 V2.00	0	4. Mock and anti-PSPC1-A546_Pos007_S001	00-iCfBg7MWtoTFRM5CUqKybb
0.989741	-0.142591	0.00898143	um	Nucleus	Nucleus Ellipsoid Axis C	0.000	1.000	231	100000215	100000027	Mock anti-PSPC1-A546 8C-S-PSPC1 V2.00	0	4. Mock and anti-PSPC1-A546_Pos007_S001	00-iCfBg7MWtoTFRM5CUqKybb
0.847276	-0.53106	0.00990803	um	Nucleus	Nucleus Ellipsoid Axis C	0.000	1.000	232	100000216	100000028	Mock anti-PSPC1-A546 8C-S-PSPC1 V2.00	0	4. Mock and anti-PSPC1-A546_Pos007_S001	00-iCfBg7MWtoTFRM5CUqKybb
0.854776	0.518957	0.00644379	um	Nucleus	Nucleus Ellipsoid Axis C	0.000	1.000	233	100000217	100000029	Mock anti-PSPC1-A546 8C-S-PSPC1 V2.00	0	4. Mock and anti-PSPC1-A546_Pos007_S001	00-iCfBg7MWtoTFRM5CUqKybb
0.858681	-0.512097	-0.0205778	um	Nucleus	Nucleus Ellipsoid Axis C	0.000	1.000	234	100000218	100000030	Mock anti-PSPC1-A546 8C-S-PSPC1 V2.00	0	4. Mock and anti-PSPC1-A546_Pos007_S001	00-iCfBg7MWtoTFRM5CUqKybb
0.864088	-0.503304	-0.00602666	um	Nucleus	Nucleus Ellipsoid Axis C	0.000	1.000	235	100000219	100000031	Mock anti-PSPC1-A546 8C-S-PSPC1 V2.00	0	4. Mock and anti-PSPC1-A546_Pos007_S001	00-iCfBg7MWtoTFRM5CUqKybb
0.259532	-0.964495	-0.0489059	um	Nucleus	Nucleus Ellipsoid Axis C	0.000	1.000	236	100000220	100000032	Mock anti-PSPC1-A546 8C-S-PSPC1 V2.00	0	4. Mock and anti-PSPC1-A546_Pos007_S001	00-iCfBg7MWtoTFRM5CUqKybb
0.185095	0.982721	0.000390786	um	Nucleus	Nucleus Ellipsoid Axis C	0.000	1.000	237	100000221	100000033	Mock anti-PSPC1-A546 8C-S-PSPC1 V2.00	0	4. Mock and anti-PSPC1-A546_Pos007_S001	00-iCfBg7MWtoTFRM5CUqKybb
-0.942586	0.333412	0.0191904	um	Nucleus	Nucleus Ellipsoid Axis C	0.000	1.000	238	100000222	100000034	Mock anti-PSPC1-A546 8C-S-PSPC1 V2.00	0	4. Mock and anti-PSPC1-A546_Pos007_S001	00-iCfBg7MWtoTFRM5CUqKybb
-0.789367	-0.608381	-0.082297	um	Nucleus	Nucleus Ellipsoid Axis C	0.000	1.000	239	100000223	100000035	Mock anti-PSPC1-A546 8C-S-PSPC1 V2.00	0	4. Mock and anti-PSPC1-A546_Pos007_S001	00-iCfBg7MWtoTFRM5CUqKybb
-0.884462	-0.45737	-0.0924102	um	Nucleus	Nucleus Ellipsoid Axis C	0.000	1.000	240	100000224	100000036	Mock anti-PSPC1-A546 8C-S-PSPC1 V2.00	0	4. Mock and anti-PSPC1-A546_Pos007_S001	00-iCfBg7MWtoTFRM5CUqKybb
-0.0565953	-0.99823	-0.0182886	um	Nucleus	Nucleus Ellipsoid Axis C	0.000	1.000	241	100000225	100000037	Mock anti-PSPC1-A546 8C-S-PSPC1 V2.00	0	4. Mock and anti-PSPC1-A546_Pos007_S001	00-iCfBg7MWtoTFRM5CUqKybb
-0.646842	-0.762588	-0.00740537	um	Nucleus	Nucleus Ellipsoid Axis C	0.000	1.000	242	100000226	100000038	Mock anti-PSPC1-A546 8C-S-PSPC1 V2.00	0	4. Mock and anti-PSPC1-A546_Pos007_S001	00-iCfBg7MWtoTFRM5CUqKybb
0.241184	0.970408	-0.0117752	um	Nucleus	Nucleus Ellipsoid Axis C	0.000	1.000	243	100000227	100000039	Mock anti-PSPC1-A546 8C-S-PSPC1 V2.00	0	4. Mock and anti-PSPC1-A546_Pos007_S001	00-iCfBg7MWtoTFRM5CUqKybb
0.808748	0.58815	-0.00246814	um	Nucleus	Nucleus Ellipsoid Axis C	0.000	1.000	244	100000228	100000040	Mock anti-PSPC1-A546 8C-S-PSPC1 V2.00	0	4. Mock and anti-PSPC1-A546_Pos007_S001	00-iCfBg7MWtoTFRM5CUqKybb
0.644737	-0.76436	0.00821711	um	Nucleus	Nucleus Ellipsoid Axis C	0.000	1.000	245	100000229	100000041	Mock anti-PSPC1-A546 8C-S-PSPC1 V2.00	0	4. Mock and anti-PSPC1-A546_Pos007_S001	00-iCfBg7MWtoTFRM5CUqKybb
0.947514	-0.318893	0.0229147	um	Nucleus	Nucleus Ellipsoid Axis C	0.000	1.000	246	100000230	100000042	Mock anti-PSPC1-A546 8C-S-PSPC1 V2.00	0	4. Mock and anti-PSPC1-A546_Pos007_S001	00-iCfBg7MWtoTFRM5CUqKybb
0.782891	0.62212	0.00685841	um	Nucleus	Nucleus Ellipsoid Axis C	0.000	1.000	247	100000231	100000043	Mock anti-PSPC1-A546 8C-S-PSPC1 V2.00	0	4. Mock and anti-PSPC1-A546_Pos007_S001	00-iCfBg7MWtoTFRM5CUqKybb
0.0561599	-0.998414	0.00386166	um	Nucleus	Nucleus Ellipsoid Axis C	0.000	1.000	248	100000232	100000044	Mock anti-PSPC1-A546 8C-S-PSPC1 V2.00	0	4. Mock and anti-PSPC1-A546_Pos007_S001	00-iCfBg7MWtoTFRM5CUqKybb
-0.985383	0.167868	-0.0289949	um	Nucleus	Nucleus Ellipsoid Axis C	0.000	1.000	249	100000233	100000045	Mock anti-PSPC1-A546 8C-S-PSPC1 V2.00	0	4. Mock and anti-PSPC1-A546_Pos007_S001	00-iCfBg7MWtoTFRM5CUqKybb
0.715413	-0.698683	-0.00508978	um	Nucleus	Nucleus Ellipsoid Axis C	0.000	1.000	250	100000234	100000046	Mock anti-PSPC1-A546 8C-S-PSPC1 V2.00	0	4. Mock and anti-PSPC1-A546_Pos007_S001	00-iCfBg7MWtoTFRM5CUqKybb
-0.134927	-0.990743	0.014946	um	Nucleus	Nucleus Ellipsoid Axis C	0.000	1.000	251	100000235	100000047	Mock anti-PSPC1-A546 8C-S-PSPC1 V2.00	0	4. Mock and anti-PSPC1-A546_Pos007_S001	00-iCfBg7MWtoTFRM5CUqKybb
0.226475	0.974008	0.0041986	um	Nucleus	Nucleus Ellipsoid Axis C	0.000	1.000	252	100000236	100000048	Mock anti-PSPC1-A546 8C-S-PSPC1 V2.00	0	4. Mock and anti-PSPC1-A546_Pos007_S001	00-iCfBg7MWtoTFRM5CUqKybb
-0.999545	-0.0111022	-0.0280436	um	Nucleus	Nucleus Ellipsoid Axis C	0.000	1.000	253	100000237	100000049	Mock anti-PSPC1-A546 8C-S-PSPC1 V2.00	0	4. Mock and anti-PSPC1-A546_Pos007_S001	00-iCfBg7MWtoTFRM5CUqKybb
0.432793	-0.895875	-0.100488	um	Nucleus	Nucleus Ellipsoid Axis C	0.000	1.000	254	100000238	100000050	Mock anti-PSPC1-A546 8C-S-PSPC1 V2.00	0	4. Mock and anti-PSPC1-A546_Pos007_S001	00-iCfBg7MWtoTFRM5CUqKybb
0.466765	-0.876325	-0.1191	um	Nucleus	Nucleus Ellipsoid Axis C	0.000	1.000	255	100000239	100000051	Mock anti-PSPC1-A546 8C-S-PSPC1 V2.00	0	4. Mock and anti-PSPC1-A546_Pos007_S001	00-iCfBg7MWtoTFRM5CUqKybb
0.999683	-0.0023085	-0.0250792	um	Nucleus	Nucleus Ellipsoid Axis C	0.000	1.000	256	100000240	100000000	Mock anti-PSPC1-A546 8C-S-PSPC1 V2.00	0	4. Mock and anti-PSPC1-A546_Pos008_S001	00-GrBBN7pTypXp8hZKphzi2h
0.46033	-0.887718	-0.00725774	um	Nucleus	Nucleus Ellipsoid Axis C	0.000	1.000	257	100000241	100000001	Mock anti-PSPC1-A546 8C-S-PSPC1 V2.00	0	4. Mock and anti-PSPC1-A546_Pos008_S001	00-GrBBN7pTypXp8hZKphzi2h
0.788487	0.614965	0.0103375	um	Nucleus	Nucleus Ellipsoid Axis C	0.000	1.000	259	100000242	100000002	Mock anti-PSPC1-A546 8C-S-PSPC1 V2.00	0	4. Mock and anti-PSPC1-A546_Pos008_S001	00-GrBBN7pTypXp8hZKphzi2h
0.749719	0.661668	0.0107486	um	Nucleus	Nucleus Ellipsoid Axis C	0.000	1.000	260	100000243	100000003	Mock anti-PSPC1-A546 8C-S-PSPC1 V2.00	0	4. Mock and anti-PSPC1-A546_Pos008_S001	00-GrBBN7pTypXp8hZKphzi2h
-0.815975	-0.577515	-0.0257007	um	Nucleus	Nucleus Ellipsoid Axis C	0.000	1.000	261	100000244	100000004	Mock anti-PSPC1-A546 8C-S-PSPC1 V2.00	0	4. Mock and anti-PSPC1-A546_Pos008_S001	00-GrBBN7pTypXp8hZKphzi2h
-0.090805	-0.995864	0.00316008	um	Nucleus	Nucleus Ellipsoid Axis C	0.000	1.000	262	100000245	100000005	Mock anti-PSPC1-A546 8C-S-PSPC1 V2.00	0	4. Mock and anti-PSPC1-A546_Pos008_S001	00-GrBBN7pTypXp8hZKphzi2h
0.967049	-0.254405	0.00966334	um	Nucleus	Nucleus Ellipsoid Axis C	0.000	1.000	264	100000246	100000006	Mock anti-PSPC1-A546 8C-S-PSPC1 V2.00	0	4. Mock and anti-PSPC1-A546_Pos008_S001	00-GrBBN7pTypXp8hZKphzi2h
-0.133464	-0.99105	0.00286593	um	Nucleus	Nucleus Ellipsoid Axis C	0.000	1.000	265	100000247	100000007	Mock anti-PSPC1-A546 8C-S-PSPC1 V2.00	0	4. Mock and anti-PSPC1-A546_Pos008_S001	00-GrBBN7pTypXp8hZKphzi2h
-0.135895	-0.990558	-0.0180932	um	Nucleus	Nucleus Ellipsoid Axis C	0.000	1.000	266	100000248	100000008	Mock anti-PSPC1-A546 8C-S-PSPC1 V2.00	0	4. Mock and anti-PSPC1-A546_Pos008_S001	00-GrBBN7pTypXp8hZKphzi2h
-0.872128	-0.489067	-0.0143488	um	Nucleus	Nucleus Ellipsoid Axis C	0.000	1.000	268	100000249	100000009	Mock anti-PSPC1-A546 8C-S-PSPC1 V2.00	0	4. Mock and anti-PSPC1-A546_Pos008_S001	00-GrBBN7pTypXp8hZKphzi2h
0.872892	-0.48663	-0.0353695	um	Nucleus	Nucleus Ellipsoid Axis C	0.000	1.000	269	100000250	100000010	Mock anti-PSPC1-A546 8C-S-PSPC1 V2.00	0	4. Mock and anti-PSPC1-A546_Pos008_S001	00-GrBBN7pTypXp8hZKphzi2h
0.175561	0.984463	0.00317452	um	Nucleus	Nucleus Ellipsoid Axis C	0.000	1.000	270	100000251	100000011	Mock anti-PSPC1-A546 8C-S-PSPC1 V2.00	0	4. Mock and anti-PSPC1-A546_Pos008_S001	00-GrBBN7pTypXp8hZKphzi2h
0.995438	-0.0896242	-0.0327285	um	Nucleus	Nucleus Ellipsoid Axis C	0.000	1.000	271	100000252	100000012	Mock anti-PSPC1-A546 8C-S-PSPC1 V2.00	0	4. Mock and anti-PSPC1-A546_Pos008_S001	00-GrBBN7pTypXp8hZKphzi2h
0.888935	-0.458031	0.00138804	um	Nucleus	Nucleus Ellipsoid Axis C	0.000	1.000	272	100000253	100000013	Mock anti-PSPC1-A546 8C-S-PSPC1 V2.00	0	4. Mock and anti-PSPC1-A546_Pos008_S001	00-GrBBN7pTypXp8hZKphzi2h
-0.834609	-0.550508	-0.0192185	um	Nucleus	Nucleus Ellipsoid Axis C	0.000	1.000	273	100000254	100000000	Mock anti-PSPC1-A546 8C-S-PSPC1 V2.00	0	4. Mock and anti-PSPC1-A546_Pos009_S001	00-nq4NQnBk2fnaoPg2yk3yt3
0.593703	-0.804683	-0.00134089	um	Nucleus	Nucleus Ellipsoid Axis C	0.000	1.000	274	100000255	100000001	Mock anti-PSPC1-A546 8C-S-PSPC1 V2.00	0	4. Mock and anti-PSPC1-A546_Pos009_S001	00-nq4NQnBk2fnaoPg2yk3yt3
-0.993774	-0.106548	0.032577	um	Nucleus	Nucleus Ellipsoid Axis C	0.000	1.000	275	100000256	100000002	Mock anti-PSPC1-A546 8C-S-PSPC1 V2.00	0	4. Mock and anti-PSPC1-A546_Pos009_S001	00-nq4NQnBk2fnaoPg2yk3yt3
0.97812	-0.206977	0.0210098	um	Nucleus	Nucleus Ellipsoid Axis C	0.000	1.000	277	100000257	100000003	Mock anti-PSPC1-A546 8C-S-PSPC1 V2.00	0	4. Mock and anti-PSPC1-A546_Pos009_S001	00-nq4NQnBk2fnaoPg2yk3yt3
0.822423	-0.568838	-0.00661861	um	Nucleus	Nucleus Ellipsoid Axis C	0.000	1.000	278	100000258	100000004	Mock anti-PSPC1-A546 8C-S-PSPC1 V2.00	0	4. Mock and anti-PSPC1-A546_Pos009_S001	00-nq4NQnBk2fnaoPg2yk3yt3
-0.19652	-0.980414	0.0130055	um	Nucleus	Nucleus Ellipsoid Axis C	0.000	1.000	279	100000259	100000005	Mock anti-PSPC1-A546 8C-S-PSPC1 V2.00	0	4. Mock and anti-PSPC1-A546_Pos009_S001	00-nq4NQnBk2fnaoPg2yk3yt3
0.843593	-0.536768	0.0152084	um	Nucleus	Nucleus Ellipsoid Axis C	0.000	1.000	280	100000260	100000006	Mock anti-PSPC1-A546 8C-S-PSPC1 V2.00	0	4. Mock and anti-PSPC1-A546_Pos009_S001	00-nq4NQnBk2fnaoPg2yk3yt3
0.157878	-0.987276	-0.0189968	um	Nucleus	Nucleus Ellipsoid Axis C	0.000	1.000	281	100000261	100000007	Mock anti-PSPC1-A546 8C-S-PSPC1 V2.00	0	4. Mock and anti-PSPC1-A546_Pos009_S001	00-nq4NQnBk2fnaoPg2yk3yt3
0.848572	-0.52841	0.0266389	um	Nucleus	Nucleus Ellipsoid Axis C	0.000	1.000	282	100000262	100000008	Mock anti-PSPC1-A546 8C-S-PSPC1 V2.00	0	4. Mock and anti-PSPC1-A546_Pos009_S001	00-nq4NQnBk2fnaoPg2yk3yt3
0.234814	-0.971756	0.0235086	um	Nucleus	Nucleus Ellipsoid Axis C	0.000	1.000	283	100000263	100000009	Mock anti-PSPC1-A546 8C-S-PSPC1 V2.00	0	4. Mock and anti-PSPC1-A546_Pos009_S001	00-nq4NQnBk2fnaoPg2yk3yt3
0.64927	-0.760491	0.0101401	um	Nucleus	Nucleus Ellipsoid Axis C	0.000	1.000	284	100000264	100000010	Mock anti-PSPC1-A546 8C-S-PSPC1 V2.00	0	4. Mock and anti-PSPC1-A546_Pos009_S001	00-nq4NQnBk2fnaoPg2yk3yt3
0.975977	-0.217806	0.00545685	um	Nucleus	Nucleus Ellipsoid Axis C	0.000	1.000	285	100000265	100000011	Mock anti-PSPC1-A546 8C-S-PSPC1 V2.00	0	4. Mock and anti-PSPC1-A546_Pos009_S001	00-nq4NQnBk2fnaoPg2yk3yt3
0.999932	-0.00937924	0.00687992	um	Nucleus	Nucleus Ellipsoid Axis C	0.000	1.000	287	100000266	100000012	Mock anti-PSPC1-A546 8C-S-PSPC1 V2.00	0	4. Mock and anti-PSPC1-A546_Pos009_S001	00-nq4NQnBk2fnaoPg2yk3yt3
-0.734908	-0.677999	0.015078	um	Nucleus	Nucleus Ellipsoid Axis C	0.000	1.000	289	100000267	100000013	Mock anti-PSPC1-A546 8C-S-PSPC1 V2.00	0	4. Mock and anti-PSPC1-A546_Pos009_S001	00-nq4NQnBk2fnaoPg2yk3yt3
-0.852412	-0.522527	-0.0189533	um	Nucleus	Nucleus Ellipsoid Axis C	0.000	1.000	290	100000268	100000014	Mock anti-PSPC1-A546 8C-S-PSPC1 V2.00	0	4. Mock and anti-PSPC1-A546_Pos009_S001	00-nq4NQnBk2fnaoPg2yk3yt3
0.733158	-0.679974	-0.0107064	um	Nucleus	Nucleus Ellipsoid Axis C	0.000	1.000	291	100000269	100000015	Mock anti-PSPC1-A546 8C-S-PSPC1 V2.00	0	4. Mock and anti-PSPC1-A546_Pos009_S001	00-nq4NQnBk2fnaoPg2yk3yt3
-0.956481	-0.291543	-0.0121106	um	Nucleus	Nucleus Ellipsoid Axis C	0.000	1.000	292	100000270	100000016	Mock anti-PSPC1-A546 8C-S-PSPC1 V2.00	0	4. Mock and anti-PSPC1-A546_Pos009_S001	00-nq4NQnBk2fnaoPg2yk3yt3
0.886695	-0.461772	0.0232053	um	Nucleus	Nucleus Ellipsoid Axis C	0.000	1.000	293	100000271	100000017	Mock anti-PSPC1-A546 8C-S-PSPC1 V2.00	0	4. Mock and anti-PSPC1-A546_Pos009_S001	00-nq4NQnBk2fnaoPg2yk3yt3
-0.606416	-0.794967	0.0169275	um	Nucleus	Nucleus Ellipsoid Axis C	0.000	1.000	294	100000272	100000018	Mock anti-PSPC1-A546 8C-S-PSPC1 V2.00	0	4. Mock and anti-PSPC1-A546_Pos009_S001	00-nq4NQnBk2fnaoPg2yk3yt3
0.744928	0.667133	-0.00389583	um	Nucleus	Nucleus Ellipsoid Axis C	0.000	1.000	295	100000273	100000019	Mock anti-PSPC1-A546 8C-S-PSPC1 V2.00	0	4. Mock and anti-PSPC1-A546_Pos009_S001	00-nq4NQnBk2fnaoPg2yk3yt3
-0.0256726	-0.99967	-0.000704385	um	Nucleus	Nucleus Ellipsoid Axis C	0.000	1.000	296	100000274	100000020	Mock anti-PSPC1-A546 8C-S-PSPC1 V2.00	0	4. Mock and anti-PSPC1-A546_Pos009_S001	00-nq4NQnBk2fnaoPg2yk3yt3
-0.448465	0.893787	0.00491503	um	Nucleus	Nucleus Ellipsoid Axis C	0.000	1.000	297	100000275	100000021	Mock anti-PSPC1-A546 8C-S-PSPC1 V2.00	0	4. Mock and anti-PSPC1-A546_Pos009_S001	00-nq4NQnBk2fnaoPg2yk3yt3
-0.912209	-0.408503	-0.0316239	um	Nucleus	Nucleus Ellipsoid Axis C	0.000	1.000	298	100000276	100000022	Mock anti-PSPC1-A546 8C-S-PSPC1 V2.00	0	4. Mock and anti-PSPC1-A546_Pos009_S001	00-nq4NQnBk2fnaoPg2yk3yt3
0.173989	-0.984745	-0.00207962	um	Nucleus	Nucleus Ellipsoid Axis C	0.000	1.000	299	100000277	100000023	Mock anti-PSPC1-A546 8C-S-PSPC1 V2.00	0	4. Mock and anti-PSPC1-A546_Pos009_S001	00-nq4NQnBk2fnaoPg2yk3yt3
0.658927	-0.752147	-0.00949156	um	Nucleus	Nucleus Ellipsoid Axis C	0.000	1.000	300	100000278	100000024	Mock anti-PSPC1-A546 8C-S-PSPC1 V2.00	0	4. Mock and anti-PSPC1-A546_Pos009_S001	00-nq4NQnBk2fnaoPg2yk3yt3
0.664788	-0.746816	0.0179525	um	Nucleus	Nucleus Ellipsoid Axis C	0.000	1.000	301	100000279	100000025	Mock anti-PSPC1-A546 8C-S-PSPC1 V2.00	0	4. Mock and anti-PSPC1-A546_Pos009_S001	00-nq4NQnBk2fnaoPg2yk3yt3
0.243479	-0.969901	-0.00318533	um	Nucleus	Nucleus Ellipsoid Axis C	0.000	1.000	302	100000280	100000026	Mock anti-PSPC1-A546 8C-S-PSPC1 V2.00	0	4. Mock and anti-PSPC1-A546_Pos009_S001	00-nq4NQnBk2fnaoPg2yk3yt3
0.435756	-0.900061	0.00248726	um	Nucleus	Nucleus Ellipsoid Axis C	0.000	1.000	303	100000281	100000027	Mock anti-PSPC1-A546 8C-S-PSPC1 V2.00	0	4. Mock and anti-PSPC1-A546_Pos009_S001	00-nq4NQnBk2fnaoPg2yk3yt3
-0.880912	-0.472885	-0.019333	um	Nucleus	Nucleus Ellipsoid Axis C	0.000	1.000	304	100000282	100000028	Mock anti-PSPC1-A546 8C-S-PSPC1 V2.00	0	4. Mock and anti-PSPC1-A546_Pos009_S001	00-nq4NQnBk2fnaoPg2yk3yt3
0.905993	0.423246	0.00629193	um	Nucleus	Nucleus Ellipsoid Axis C	0.000	1.000	305	100000283	100000029	Mock anti-PSPC1-A546 8C-S-PSPC1 V2.00	0	4. Mock and anti-PSPC1-A546_Pos009_S001	00-nq4NQnBk2fnaoPg2yk3yt3
0.251485	-0.967826	-0.00819484	um	Nucleus	Nucleus Ellipsoid Axis C	0.000	1.000	306	100000284	100000030	Mock anti-PSPC1-A546 8C-S-PSPC1 V2.00	0	4. Mock and anti-PSPC1-A546_Pos009_S001	00-nq4NQnBk2fnaoPg2yk3yt3
0.760355	-0.649427	-0.0101907	um	Nucleus	Nucleus Ellipsoid Axis C	0.000	1.000	307	100000285	100000000	Mock anti-PSPC1-A546 8C-S-PSPC1 V2.00	0	4. Mock and anti-PSPC1-A546_Pos010_S001	00-uTfMSMzoHnZdVa6Xfvorpi
0.477489	-0.878583	-0.00978363	um	Nucleus	Nucleus Ellipsoid Axis C	0.000	1.000	308	100000286	100000001	Mock anti-PSPC1-A546 8C-S-PSPC1 V2.00	0	4. Mock and anti-PSPC1-A546_Pos010_S001	00-uTfMSMzoHnZdVa6Xfvorpi
-0.457456	-0.8891	-0.0153162	um	Nucleus	Nucleus Ellipsoid Axis C	0.000	1.000	309	100000287	100000002	Mock anti-PSPC1-A546 8C-S-PSPC1 V2.00	0	4. Mock and anti-PSPC1-A546_Pos010_S001	00-uTfMSMzoHnZdVa6Xfvorpi
0.660622	-0.750497	0.018246	um	Nucleus	Nucleus Ellipsoid Axis C	0.000	1.000	310	100000288	100000003	Mock anti-PSPC1-A546 8C-S-PSPC1 V2.00	0	4. Mock and anti-PSPC1-A546_Pos010_S001	00-uTfMSMzoHnZdVa6Xfvorpi
-0.592401	-0.805633	-0.004095	um	Nucleus	Nucleus Ellipsoid Axis C	0.000	1.000	311	100000289	100000004	Mock anti-PSPC1-A546 8C-S-PSPC1 V2.00	0	4. Mock and anti-PSPC1-A546_Pos010_S001	00-uTfMSMzoHnZdVa6Xfvorpi
0.606353	0.795163	0.00722867	um	Nucleus	Nucleus Ellipsoid Axis C	0.000	1.000	312	100000290	100000005	Mock anti-PSPC1-A546 8C-S-PSPC1 V2.00	0	4. Mock and anti-PSPC1-A546_Pos010_S001	00-uTfMSMzoHnZdVa6Xfvorpi
0.970776	0.238298	-0.028422	um	Nucleus	Nucleus Ellipsoid Axis C	0.000	1.000	313	100000291	100000006	Mock anti-PSPC1-A546 8C-S-PSPC1 V2.00	0	4. Mock and anti-PSPC1-A546_Pos010_S001	00-uTfMSMzoHnZdVa6Xfvorpi
-0.842599	-0.538029	0.0235013	um	Nucleus	Nucleus Ellipsoid Axis C	0.000	1.000	314	100000292	100000007	Mock anti-PSPC1-A546 8C-S-PSPC1 V2.00	0	4. Mock and anti-PSPC1-A546_Pos010_S001	00-uTfMSMzoHnZdVa6Xfvorpi
0.0354648	0.99937	0.00138218	um	Nucleus	Nucleus Ellipsoid Axis C	0.000	1.000	315	100000293	100000008	Mock anti-PSPC1-A546 8C-S-PSPC1 V2.00	0	4. Mock and anti-PSPC1-A546_Pos010_S001	00-uTfMSMzoHnZdVa6Xfvorpi
0.243129	-0.969861	0.01608	um	Nucleus	Nucleus Ellipsoid Axis C	0.000	1.000	316	100000294	100000009	Mock anti-PSPC1-A546 8C-S-PSPC1 V2.00	0	4. Mock and anti-PSPC1-A546_Pos010_S001	00-uTfMSMzoHnZdVa6Xfvorpi
-0.947921	-0.317392	0.0266053	um	Nucleus	Nucleus Ellipsoid Axis C	0.000	1.000	317	100000295	100000010	Mock anti-PSPC1-A546 8C-S-PSPC1 V2.00	0	4. Mock and anti-PSPC1-A546_Pos010_S001	00-uTfMSMzoHnZdVa6Xfvorpi
-0.739293	-0.673099	-0.0195928	um	Nucleus	Nucleus Ellipsoid Axis C	0.000	1.000	318	100000296	100000011	Mock anti-PSPC1-A546 8C-S-PSPC1 V2.00	0	4. Mock and anti-PSPC1-A546_Pos010_S001	00-uTfMSMzoHnZdVa6Xfvorpi
-0.463904	0.885864	0.00618745	um	Nucleus	Nucleus Ellipsoid Axis C	0.000	1.000	319	100000297	100000012	Mock anti-PSPC1-A546 8C-S-PSPC1 V2.00	0	4. Mock and anti-PSPC1-A546_Pos010_S001	00-uTfMSMzoHnZdVa6Xfvorpi
0.241062	-0.970177	-0.0254016	um	Nucleus	Nucleus Ellipsoid Axis C	0.000	1.000	320	100000298	100000013	Mock anti-PSPC1-A546 8C-S-PSPC1 V2.00	0	4. Mock and anti-PSPC1-A546_Pos010_S001	00-uTfMSMzoHnZdVa6Xfvorpi
0.966192	-0.257508	0.0127299	um	Nucleus	Nucleus Ellipsoid Axis C	0.000	1.000	321	100000299	100000014	Mock anti-PSPC1-A546 8C-S-PSPC1 V2.00	0	4. Mock and anti-PSPC1-A546_Pos010_S001	00-uTfMSMzoHnZdVa6Xfvorpi
0.54615	-0.837625	-0.0102118	um	Nucleus	Nucleus Ellipsoid Axis C	0.000	1.000	322	100000300	100000015	Mock anti-PSPC1-A546 8C-S-PSPC1 V2.00	0	4. Mock and anti-PSPC1-A546_Pos010_S001	00-uTfMSMzoHnZdVa6Xfvorpi
-0.990172	-0.138685	-0.0180462	um	Nucleus	Nucleus Ellipsoid Axis C	0.000	1.000	324	100000301	100000016	Mock anti-PSPC1-A546 8C-S-PSPC1 V2.00	0	4. Mock and anti-PSPC1-A546_Pos010_S001	00-uTfMSMzoHnZdVa6Xfvorpi
-0.881781	-0.470866	-0.0273555	um	Nucleus	Nucleus Ellipsoid Axis C	0.000	1.000	325	100000302	100000017	Mock anti-PSPC1-A546 8C-S-PSPC1 V2.00	0	4. Mock and anti-PSPC1-A546_Pos010_S001	00-uTfMSMzoHnZdVa6Xfvorpi
0.900855	0.434117	-0.0019442	um	Nucleus	Nucleus Ellipsoid Axis C	0.000	1.000	326	100000303	100000018	Mock anti-PSPC1-A546 8C-S-PSPC1 V2.00	0	4. Mock and anti-PSPC1-A546_Pos010_S001	00-uTfMSMzoHnZdVa6Xfvorpi
0.237114	-0.971438	0.00926613	um	Nucleus	Nucleus Ellipsoid Axis C	0.000	1.000	327	100000304	100000019	Mock anti-PSPC1-A546 8C-S-PSPC1 V2.00	0	4. Mock and anti-PSPC1-A546_Pos010_S001	00-uTfMSMzoHnZdVa6Xfvorpi
0.897754	-0.440494	0.00159232	um	Nucleus	Nucleus Ellipsoid Axis C	0.000	1.000	329	100000305	100000020	Mock anti-PSPC1-A546 8C-S-PSPC1 V2.00	0	4. Mock and anti-PSPC1-A546_Pos010_S001	00-uTfMSMzoHnZdVa6Xfvorpi
0.352128	0.935754	0.0192373	um	Nucleus	Nucleus Ellipsoid Axis C	0.000	1.000	330	100000306	100000021	Mock anti-PSPC1-A546 8C-S-PSPC1 V2.00	0	4. Mock and anti-PSPC1-A546_Pos010_S001	00-uTfMSMzoHnZdVa6Xfvorpi
-0.134401	-0.990612	-0.0249679	um	Nucleus	Nucleus Ellipsoid Axis C	0.000	1.000	331	100000307	100000022	Mock anti-PSPC1-A546 8C-S-PSPC1 V2.00	0	4. Mock and anti-PSPC1-A546_Pos010_S001	00-uTfMSMzoHnZdVa6Xfvorpi
-0.0984343	0.995126	0.00585735	um	Nucleus	Nucleus Ellipsoid Axis C	0.000	1.000	332	100000308	100000023	Mock anti-PSPC1-A546 8C-S-PSPC1 V2.00	0	4. Mock and anti-PSPC1-A546_Pos010_S001	00-uTfMSMzoHnZdVa6Xfvorpi
0.372481	-0.927809	-0.0206786	um	Nucleus	Nucleus Ellipsoid Axis C	0.000	1.000	333	100000309	100000024	Mock anti-PSPC1-A546 8C-S-PSPC1 V2.00	0	4. Mock and anti-PSPC1-A546_Pos010_S001	00-uTfMSMzoHnZdVa6Xfvorpi
0.985804	-0.167804	-0.005655	um	Nucleus	Nucleus Ellipsoid Axis C	0.000	1.000	334	100000310	100000025	Mock anti-PSPC1-A546 8C-S-PSPC1 V2.00	0	4. Mock and anti-PSPC1-A546_Pos010_S001	00-uTfMSMzoHnZdVa6Xfvorpi
0.91994	0.392048	-0.00289304	um	Nucleus	Nucleus Ellipsoid Axis C	0.000	1.000	336	100000311	100000026	Mock anti-PSPC1-A546 8C-S-PSPC1 V2.00	0	4. Mock and anti-PSPC1-A546_Pos010_S001	00-uTfMSMzoHnZdVa6Xfvorpi
-0.788801	-0.613811	-0.0320624	um	Nucleus	Nucleus Ellipsoid Axis C	0.000	1.000	337	100000312	100000027	Mock anti-PSPC1-A546 8C-S-PSPC1 V2.00	0	4. Mock and anti-PSPC1-A546_Pos010_S001	00-uTfMSMzoHnZdVa6Xfvorpi
0.923461	0.383674	0.00378066	um	Nucleus	Nucleus Ellipsoid Axis C	0.000	1.000	340	100000313	100000028	Mock anti-PSPC1-A546 8C-S-PSPC1 V2.00	0	4. Mock and anti-PSPC1-A546_Pos010_S001	00-uTfMSMzoHnZdVa6Xfvorpi
0.091489	-0.995684	-0.0155908	um	Nucleus	Nucleus Ellipsoid Axis C	0.000	1.000	341	100000314	100000029	Mock anti-PSPC1-A546 8C-S-PSPC1 V2.00	0	4. Mock and anti-PSPC1-A546_Pos010_S001	00-uTfMSMzoHnZdVa6Xfvorpi
0.0226015	-0.999716	-0.00750255	um	Nucleus	Nucleus Ellipsoid Axis C	0.000	1.000	342	100000315	100000030	Mock anti-PSPC1-A546 8C-S-PSPC1 V2.00	0	4. Mock and anti-PSPC1-A546_Pos010_S001	00-uTfMSMzoHnZdVa6Xfvorpi
0.956427	0.291377	-0.0186338	um	Nucleus	Nucleus Ellipsoid Axis C	0.000	1.000	343	100000316	100000031	Mock anti-PSPC1-A546 8C-S-PSPC1 V2.00	0	4. Mock and anti-PSPC1-A546_Pos010_S001	00-uTfMSMzoHnZdVa6Xfvorpi
0.591406	-0.806097	-0.0211274	um	Nucleus	Nucleus Ellipsoid Axis C	0.000	1.000	344	100000317	100000032	Mock anti-PSPC1-A546 8C-S-PSPC1 V2.00	0	4. Mock and anti-PSPC1-A546_Pos010_S001	00-uTfMSMzoHnZdVa6Xfvorpi
-0.852403	-0.522815	0.0085412	um	Nucleus	Nucleus Ellipsoid Axis C	0.000	1.000	345	100000318	100000033	Mock anti-PSPC1-A546 8C-S-PSPC1 V2.00	0	4. Mock and anti-PSPC1-A546_Pos010_S001	00-uTfMSMzoHnZdVa6Xfvorpi
-0.403371	-0.914775	0.0218606	um	Nucleus	Nucleus Ellipsoid Axis C	0.000	1.000	346	100000319	100000034	Mock anti-PSPC1-A546 8C-S-PSPC1 V2.00	0	4. Mock and anti-PSPC1-A546_Pos010_S001	00-uTfMSMzoHnZdVa6Xfvorpi
-0.0655174	-0.997616	0.0216872	um	Nucleus	Nucleus Ellipsoid Axis C	0.000	1.000	347	100000320	100000035	Mock anti-PSPC1-A546 8C-S-PSPC1 V2.00	0	4. Mock and anti-PSPC1-A546_Pos010_S001	00-uTfMSMzoHnZdVa6Xfvorpi
-0.283023	-0.959017	-0.0135812	um	Nucleus	Nucleus Ellipsoid Axis C	0.000	1.000	348	100000321	100000036	Mock anti-PSPC1-A546 8C-S-PSPC1 V2.00	0	4. Mock and anti-PSPC1-A546_Pos010_S001	00-uTfMSMzoHnZdVa6Xfvorpi
-0.0838474	-0.996183	0.0242827	um	Nucleus	Nucleus Ellipsoid Axis C	0.000	1.000	349	100000322	100000037	Mock anti-PSPC1-A546 8C-S-PSPC1 V2.00	0	4. Mock and anti-PSPC1-A546_Pos010_S001	00-uTfMSMzoHnZdVa6Xfvorpi
0.472043	-0.880973	-0.0325862	um	Nucleus	Nucleus Ellipsoid Axis C	0.000	1.000	350	100000323	100000038	Mock anti-PSPC1-A546 8C-S-PSPC1 V2.00	0	4. Mock and anti-PSPC1-A546_Pos010_S001	00-uTfMSMzoHnZdVa6Xfvorpi
0.836283	0.548298	-0.000253697	um	Nucleus	Nucleus Ellipsoid Axis C	0.000	1.000	351	100000324	100000039	Mock anti-PSPC1-A546 8C-S-PSPC1 V2.00	0	4. Mock and anti-PSPC1-A546_Pos010_S001	00-uTfMSMzoHnZdVa6Xfvorpi
0.844645	0.534964	0.0197104	um	Nucleus	Nucleus Ellipsoid Axis C	0.000	1.000	352	100000325	100000040	Mock anti-PSPC1-A546 8C-S-PSPC1 V2.00	0	4. Mock and anti-PSPC1-A546_Pos010_S001	00-uTfMSMzoHnZdVa6Xfvorpi
-0.902124	-0.43068	-0.0262083	um	Nucleus	Nucleus Ellipsoid Axis C	0.000	1.000	353	100000326	100000041	Mock anti-PSPC1-A546 8C-S-PSPC1 V2.00	0	4. Mock and anti-PSPC1-A546_Pos010_S001	00-uTfMSMzoHnZdVa6Xfvorpi
-0.188755	0.982003	0.00639613	um	Nucleus	Nucleus Ellipsoid Axis C	0.000	1.000	354	100000327	100000042	Mock anti-PSPC1-A546 8C-S-PSPC1 V2.00	0	4. Mock and anti-PSPC1-A546_Pos010_S001	00-uTfMSMzoHnZdVa6Xfvorpi
0.125452	0.992057	0.00915574	um	Nucleus	Nucleus Ellipsoid Axis C	0.000	1.000	355	100000328	100000043	Mock anti-PSPC1-A546 8C-S-PSPC1 V2.00	0	4. Mock and anti-PSPC1-A546_Pos010_S001	00-uTfMSMzoHnZdVa6Xfvorpi
0.134089	-0.990062	0.042405	um	Nucleus	Nucleus Ellipsoid Axis C	0.000	1.000	356	100000329	100000044	Mock anti-PSPC1-A546 8C-S-PSPC1 V2.00	0	4. Mock and anti-PSPC1-A546_Pos010_S001	00-uTfMSMzoHnZdVa6Xfvorpi
-0.939155	-0.343266	0.0125126	um	Nucleus	Nucleus Ellipsoid Axis C	0.000	1.000	357	100000330	100000045	Mock anti-PSPC1-A546 8C-S-PSPC1 V2.00	0	4. Mock and anti-PSPC1-A546_Pos010_S001	00-uTfMSMzoHnZdVa6Xfvorpi
-0.45707	-0.888368	-0.043471	um	Nucleus	Nucleus Ellipsoid Axis C	0.000	1.000	358	100000331	100000046	Mock anti-PSPC1-A546 8C-S-PSPC1 V2.00	0	4. Mock and anti-PSPC1-A546_Pos010_S001	00-uTfMSMzoHnZdVa6Xfvorpi
-0.913219	-0.407455	-0.00331269	um	Nucleus	Nucleus Ellipsoid Axis C	0.000	1.000	359	100000332	100000047	Mock anti-PSPC1-A546 8C-S-PSPC1 V2.00	0	4. Mock and anti-PSPC1-A546_Pos010_S001	00-uTfMSMzoHnZdVa6Xfvorpi
-0.905971	-0.422193	0.0311362	um	Nucleus	Nucleus Ellipsoid Axis C	0.000	1.000	360	100000333	100000048	Mock anti-PSPC1-A546 8C-S-PSPC1 V2.00	0	4. Mock and anti-PSPC1-A546_Pos010_S001	00-uTfMSMzoHnZdVa6Xfvorpi
0.953816	-0.300351	0.00495723	um	Nucleus	Nucleus Ellipsoid Axis C	0.000	1.000	361	100000334	100000049	Mock anti-PSPC1-A546 8C-S-PSPC1 V2.00	0	4. Mock and anti-PSPC1-A546_Pos010_S001	00-uTfMSMzoHnZdVa6Xfvorpi
0.810169	-0.585522	0.0281197	um	Nucleus	Nucleus Ellipsoid Axis C	0.000	1.000	362	100000335	100000050	Mock anti-PSPC1-A546 8C-S-PSPC1 V2.00	0	4. Mock and anti-PSPC1-A546_Pos010_S001	00-uTfMSMzoHnZdVa6Xfvorpi
-0.904703	-0.425765	-0.0153643	um	Nucleus	Nucleus Ellipsoid Axis C	0.000	1.000	363	100000336	100000051	Mock anti-PSPC1-A546 8C-S-PSPC1 V2.00	0	4. Mock and anti-PSPC1-A546_Pos010_S001	00-uTfMSMzoHnZdVa6Xfvorpi
-0.97006	-0.242272	0.0169671	um	Nucleus	Nucleus Ellipsoid Axis C	0.000	1.000	364	100000337	100000052	Mock anti-PSPC1-A546 8C-S-PSPC1 V2.00	0	4. Mock and anti-PSPC1-A546_Pos010_S001	00-uTfMSMzoHnZdVa6Xfvorpi
-0.461703	-0.886832	-0.0189455	um	Nucleus	Nucleus Ellipsoid Axis C	0.000	1.000	365	100000338	100000053	Mock anti-PSPC1-A546 8C-S-PSPC1 V2.00	0	4. Mock and anti-PSPC1-A546_Pos010_S001	00-uTfMSMzoHnZdVa6Xfvorpi
0.147525	0.988767	-0.0239957	um	Nucleus	Nucleus Ellipsoid Axis C	0.000	1.000	366	100000339	100000054	Mock anti-PSPC1-A546 8C-S-PSPC1 V2.00	0	4. Mock and anti-PSPC1-A546_Pos010_S001	00-uTfMSMzoHnZdVa6Xfvorpi
-0.298639	-0.954346	0.00615657	um	Nucleus	Nucleus Ellipsoid Axis C	0.000	1.000	367	100000340	100000055	Mock anti-PSPC1-A546 8C-S-PSPC1 V2.00	0	4. Mock and anti-PSPC1-A546_Pos010_S001	00-uTfMSMzoHnZdVa6Xfvorpi
0.727209	-0.686295	-0.0128504	um	Nucleus	Nucleus Ellipsoid Axis C	0.000	1.000	368	100000341	100000056	Mock anti-PSPC1-A546 8C-S-PSPC1 V2.00	0	4. Mock and anti-PSPC1-A546_Pos010_S001	00-uTfMSMzoHnZdVa6Xfvorpi
0.654729	-0.755843	-0.00561329	um	Nucleus	Nucleus Ellipsoid Axis C	0.000	1.000	369	100000342	100000057	Mock anti-PSPC1-A546 8C-S-PSPC1 V2.00	0	4. Mock and anti-PSPC1-A546_Pos010_S001	00-uTfMSMzoHnZdVa6Xfvorpi
0.902659	-0.429918	-0.019433	um	Nucleus	Nucleus Ellipsoid Axis C	0.000	1.000	370	100000343	100000000	Mock anti-PSPC1-A546 8C-S-PSPC1 V2.00	0	4. Mock and anti-PSPC1-A546_Pos011_S001	00-mhxxqELz8ykT2FQGXVS6Aa
-0.290586	-0.956179	-0.0358097	um	Nucleus	Nucleus Ellipsoid Axis C	0.000	1.000	371	100000344	100000001	Mock anti-PSPC1-A546 8C-S-PSPC1 V2.00	0	4. Mock and anti-PSPC1-A546_Pos011_S001	00-mhxxqELz8ykT2FQGXVS6Aa
-0.9583	-0.283605	0.0350464	um	Nucleus	Nucleus Ellipsoid Axis C	0.000	1.000	372	100000345	100000002	Mock anti-PSPC1-A546 8C-S-PSPC1 V2.00	0	4. Mock and anti-PSPC1-A546_Pos011_S001	00-mhxxqELz8ykT2FQGXVS6Aa
-0.603402	-0.797306	-0.0144518	um	Nucleus	Nucleus Ellipsoid Axis C	0.000	1.000	373	100000346	100000003	Mock anti-PSPC1-A546 8C-S-PSPC1 V2.00	0	4. Mock and anti-PSPC1-A546_Pos011_S001	00-mhxxqELz8ykT2FQGXVS6Aa
0.300275	-0.953561	0.0235756	um	Nucleus	Nucleus Ellipsoid Axis C	0.000	1.000	374	100000347	100000004	Mock anti-PSPC1-A546 8C-S-PSPC1 V2.00	0	4. Mock and anti-PSPC1-A546_Pos011_S001	00-mhxxqELz8ykT2FQGXVS6Aa
-0.57021	-0.821407	-0.0122863	um	Nucleus	Nucleus Ellipsoid Axis C	0.000	1.000	375	100000348	100000005	Mock anti-PSPC1-A546 8C-S-PSPC1 V2.00	0	4. Mock and anti-PSPC1-A546_Pos011_S001	00-mhxxqELz8ykT2FQGXVS6Aa
-0.232599	0.972534	-0.00864011	um	Nucleus	Nucleus Ellipsoid Axis C	0.000	1.000	376	100000349	100000006	Mock anti-PSPC1-A546 8C-S-PSPC1 V2.00	0	4. Mock and anti-PSPC1-A546_Pos011_S001	00-mhxxqELz8ykT2FQGXVS6Aa
-0.84878	-0.528109	-0.0259345	um	Nucleus	Nucleus Ellipsoid Axis C	0.000	1.000	377	100000350	100000007	Mock anti-PSPC1-A546 8C-S-PSPC1 V2.00	0	4. Mock and anti-PSPC1-A546_Pos011_S001	00-mhxxqELz8ykT2FQGXVS6Aa
-0.0401267	-0.999175	-0.00621069	um	Nucleus	Nucleus Ellipsoid Axis C	0.000	1.000	378	100000351	100000008	Mock anti-PSPC1-A546 8C-S-PSPC1 V2.00	0	4. Mock and anti-PSPC1-A546_Pos011_S001	00-mhxxqELz8ykT2FQGXVS6Aa
0.999374	0.0238664	-0.0261197	um	Nucleus	Nucleus Ellipsoid Axis C	0.000	1.000	379	100000352	100000009	Mock anti-PSPC1-A546 8C-S-PSPC1 V2.00	0	4. Mock and anti-PSPC1-A546_Pos011_S001	00-mhxxqELz8ykT2FQGXVS6Aa
0.922083	-0.386993	8.23519e-005	um	Nucleus	Nucleus Ellipsoid Axis C	0.000	1.000	380	100000353	100000010	Mock anti-PSPC1-A546 8C-S-PSPC1 V2.00	0	4. Mock and anti-PSPC1-A546_Pos011_S001	00-mhxxqELz8ykT2FQGXVS6Aa
0.99287	0.115269	0.030381	um	Nucleus	Nucleus Ellipsoid Axis C	0.000	1.000	381	100000354	100000011	Mock anti-PSPC1-A546 8C-S-PSPC1 V2.00	0	4. Mock and anti-PSPC1-A546_Pos011_S001	00-mhxxqELz8ykT2FQGXVS6Aa
-0.995105	-0.095561	-0.0251955	um	Nucleus	Nucleus Ellipsoid Axis C	0.000	1.000	382	100000355	100000012	Mock anti-PSPC1-A546 8C-S-PSPC1 V2.00	0	4. Mock and anti-PSPC1-A546_Pos011_S001	00-mhxxqELz8ykT2FQGXVS6Aa
-0.613061	-0.790028	-0.00344714	um	Nucleus	Nucleus Ellipsoid Axis C	0.000	1.000	383	100000356	100000013	Mock anti-PSPC1-A546 8C-S-PSPC1 V2.00	0	4. Mock and anti-PSPC1-A546_Pos011_S001	00-mhxxqELz8ykT2FQGXVS6Aa
0.861575	-0.507596	0.00594871	um	Nucleus	Nucleus Ellipsoid Axis C	0.000	1.000	384	100000357	100000014	Mock anti-PSPC1-A546 8C-S-PSPC1 V2.00	0	4. Mock and anti-PSPC1-A546_Pos011_S001	00-mhxxqELz8ykT2FQGXVS6Aa
0.0510979	0.99869	0.0027208	um	Nucleus	Nucleus Ellipsoid Axis C	0.000	1.000	385	100000358	100000015	Mock anti-PSPC1-A546 8C-S-PSPC1 V2.00	0	4. Mock and anti-PSPC1-A546_Pos011_S001	00-mhxxqELz8ykT2FQGXVS6Aa
0.985371	-0.169788	0.0147087	um	Nucleus	Nucleus Ellipsoid Axis C	0.000	1.000	386	100000359	100000016	Mock anti-PSPC1-A546 8C-S-PSPC1 V2.00	0	4. Mock and anti-PSPC1-A546_Pos011_S001	00-mhxxqELz8ykT2FQGXVS6Aa
0.623476	-0.781842	0.000851164	um	Nucleus	Nucleus Ellipsoid Axis C	0.000	1.000	387	100000360	100000017	Mock anti-PSPC1-A546 8C-S-PSPC1 V2.00	0	4. Mock and anti-PSPC1-A546_Pos011_S001	00-mhxxqELz8ykT2FQGXVS6Aa
0.85594	-0.515865	-0.035363	um	Nucleus	Nucleus Ellipsoid Axis C	0.000	1.000	388	100000361	100000018	Mock anti-PSPC1-A546 8C-S-PSPC1 V2.00	0	4. Mock and anti-PSPC1-A546_Pos011_S001	00-mhxxqELz8ykT2FQGXVS6Aa
0.921547	-0.388204	0.00694055	um	Nucleus	Nucleus Ellipsoid Axis C	0.000	1.000	389	100000362	100000019	Mock anti-PSPC1-A546 8C-S-PSPC1 V2.00	0	4. Mock and anti-PSPC1-A546_Pos011_S001	00-mhxxqELz8ykT2FQGXVS6Aa
-0.556957	-0.830253	-0.0218806	um	Nucleus	Nucleus Ellipsoid Axis C	0.000	1.000	390	100000363	100000020	Mock anti-PSPC1-A546 8C-S-PSPC1 V2.00	0	4. Mock and anti-PSPC1-A546_Pos011_S001	00-mhxxqELz8ykT2FQGXVS6Aa
-0.509821	-0.859815	-0.0283	um	Nucleus	Nucleus Ellipsoid Axis C	0.000	1.000	394	100000364	100000021	Mock anti-PSPC1-A546 8C-S-PSPC1 V2.00	0	4. Mock and anti-PSPC1-A546_Pos011_S001	00-mhxxqELz8ykT2FQGXVS6Aa
0.47985	-0.877328	0.00624245	um	Nucleus	Nucleus Ellipsoid Axis C	0.000	1.000	395	100000365	100000022	Mock anti-PSPC1-A546 8C-S-PSPC1 V2.00	0	4. Mock and anti-PSPC1-A546_Pos011_S001	00-mhxxqELz8ykT2FQGXVS6Aa
0.567798	-0.823081	-0.0119246	um	Nucleus	Nucleus Ellipsoid Axis C	0.000	1.000	396	100000366	100000023	Mock anti-PSPC1-A546 8C-S-PSPC1 V2.00	0	4. Mock and anti-PSPC1-A546_Pos011_S001	00-mhxxqELz8ykT2FQGXVS6Aa
0.821215	-0.570529	0.0101311	um	Nucleus	Nucleus Ellipsoid Axis C	0.000	1.000	397	100000367	100000024	Mock anti-PSPC1-A546 8C-S-PSPC1 V2.00	0	4. Mock and anti-PSPC1-A546_Pos011_S001	00-mhxxqELz8ykT2FQGXVS6Aa
0.303396	-0.95278	0.0127104	um	Nucleus	Nucleus Ellipsoid Axis C	0.000	1.000	398	100000368	100000025	Mock anti-PSPC1-A546 8C-S-PSPC1 V2.00	0	4. Mock and anti-PSPC1-A546_Pos011_S001	00-mhxxqELz8ykT2FQGXVS6Aa
-0.926991	0.374726	-0.0163545	um	Nucleus	Nucleus Ellipsoid Axis C	0.000	1.000	399	100000369	100000026	Mock anti-PSPC1-A546 8C-S-PSPC1 V2.00	0	4. Mock and anti-PSPC1-A546_Pos011_S001	00-mhxxqELz8ykT2FQGXVS6Aa
0.999734	-0.0208224	0.00994375	um	Nucleus	Nucleus Ellipsoid Axis C	0.000	1.000	400	100000370	100000027	Mock anti-PSPC1-A546 8C-S-PSPC1 V2.00	0	4. Mock and anti-PSPC1-A546_Pos011_S001	00-mhxxqELz8ykT2FQGXVS6Aa
0.163346	0.986568	-0.00112303	um	Nucleus	Nucleus Ellipsoid Axis C	0.000	1.000	401	100000371	100000028	Mock anti-PSPC1-A546 8C-S-PSPC1 V2.00	0	4. Mock and anti-PSPC1-A546_Pos011_S001	00-mhxxqELz8ykT2FQGXVS6Aa
-0.930268	-0.366592	-0.0145682	um	Nucleus	Nucleus Ellipsoid Axis C	0.000	1.000	402	100000372	100000029	Mock anti-PSPC1-A546 8C-S-PSPC1 V2.00	0	4. Mock and anti-PSPC1-A546_Pos011_S001	00-mhxxqELz8ykT2FQGXVS6Aa
0.953625	0.300991	0.0017614	um	Nucleus	Nucleus Ellipsoid Axis C	0.000	1.000	403	100000373	100000030	Mock anti-PSPC1-A546 8C-S-PSPC1 V2.00	0	4. Mock and anti-PSPC1-A546_Pos011_S001	00-mhxxqELz8ykT2FQGXVS6Aa
0.364571	-0.931171	0.00291333	um	Nucleus	Nucleus Ellipsoid Axis C	0.000	1.000	404	100000374	100000031	Mock anti-PSPC1-A546 8C-S-PSPC1 V2.00	0	4. Mock and anti-PSPC1-A546_Pos011_S001	00-mhxxqELz8ykT2FQGXVS6Aa
-0.857804	-0.513665	0.0179055	um	Nucleus	Nucleus Ellipsoid Axis C	0.000	1.000	405	100000375	100000032	Mock anti-PSPC1-A546 8C-S-PSPC1 V2.00	0	4. Mock and anti-PSPC1-A546_Pos011_S001	00-mhxxqELz8ykT2FQGXVS6Aa
0.544615	-0.838684	-0.00192982	um	Nucleus	Nucleus Ellipsoid Axis C	0.000	1.000	406	100000376	100000033	Mock anti-PSPC1-A546 8C-S-PSPC1 V2.00	0	4. Mock and anti-PSPC1-A546_Pos011_S001	00-mhxxqELz8ykT2FQGXVS6Aa
0.729373	-0.68408	0.00702868	um	Nucleus	Nucleus Ellipsoid Axis C	0.000	1.000	407	100000377	100000034	Mock anti-PSPC1-A546 8C-S-PSPC1 V2.00	0	4. Mock and anti-PSPC1-A546_Pos011_S001	00-mhxxqELz8ykT2FQGXVS6Aa
-0.859561	-0.510969	-0.00814232	um	Nucleus	Nucleus Ellipsoid Axis C	0.000	1.000	408	100000378	100000035	Mock anti-PSPC1-A546 8C-S-PSPC1 V2.00	0	4. Mock and anti-PSPC1-A546_Pos011_S001	00-mhxxqELz8ykT2FQGXVS6Aa
0.75943	-0.650226	-0.021744	um	Nucleus	Nucleus Ellipsoid Axis C	0.000	1.000	409	100000379	100000036	Mock anti-PSPC1-A546 8C-S-PSPC1 V2.00	0	4. Mock and anti-PSPC1-A546_Pos011_S001	00-mhxxqELz8ykT2FQGXVS6Aa
0.294027	-0.95569	0.014302	um	Nucleus	Nucleus Ellipsoid Axis C	0.000	1.000	410	100000380	100000037	Mock anti-PSPC1-A546 8C-S-PSPC1 V2.00	0	4. Mock and anti-PSPC1-A546_Pos011_S001	00-mhxxqELz8ykT2FQGXVS6Aa
-0.920845	0.382989	-0.0732385	um	Nucleus	Nucleus Ellipsoid Axis C	0.000	1.000	411	100000381	100000038	Mock anti-PSPC1-A546 8C-S-PSPC1 V2.00	0	4. Mock and anti-PSPC1-A546_Pos011_S001	00-mhxxqELz8ykT2FQGXVS6Aa
0.979883	0.195373	-0.0407266	um	Nucleus	Nucleus Ellipsoid Axis C	0.000	1.000	412	100000382	100000039	Mock anti-PSPC1-A546 8C-S-PSPC1 V2.00	0	4. Mock and anti-PSPC1-A546_Pos011_S001	00-mhxxqELz8ykT2FQGXVS6Aa
0.954312	0.297755	0.0250984	um	Nucleus	Nucleus Ellipsoid Axis C	0.000	1.000	413	100000383	100000040	Mock anti-PSPC1-A546 8C-S-PSPC1 V2.00	0	4. Mock and anti-PSPC1-A546_Pos011_S001	00-mhxxqELz8ykT2FQGXVS6Aa
-0.0281875	-0.9996	0.00213632	um	Nucleus	Nucleus Ellipsoid Axis C	0.000	1.000	414	100000384	100000041	Mock anti-PSPC1-A546 8C-S-PSPC1 V2.00	0	4. Mock and anti-PSPC1-A546_Pos011_S001	00-mhxxqELz8ykT2FQGXVS6Aa
0.801396	-0.598057	0.00960985	um	Nucleus	Nucleus Ellipsoid Axis C	0.000	1.000	415	100000385	100000042	Mock anti-PSPC1-A546 8C-S-PSPC1 V2.00	0	4. Mock and anti-PSPC1-A546_Pos011_S001	00-mhxxqELz8ykT2FQGXVS6Aa
0.521113	-0.853351	-0.0152791	um	Nucleus	Nucleus Ellipsoid Axis C	0.000	1.000	416	100000386	100000043	Mock anti-PSPC1-A546 8C-S-PSPC1 V2.00	0	4. Mock and anti-PSPC1-A546_Pos011_S001	00-mhxxqELz8ykT2FQGXVS6Aa
0.999862	0.000151774	-0.0165868	um	Nucleus	Nucleus Ellipsoid Axis C	0.000	1.000	417	100000387	100000044	Mock anti-PSPC1-A546 8C-S-PSPC1 V2.00	0	4. Mock and anti-PSPC1-A546_Pos011_S001	00-mhxxqELz8ykT2FQGXVS6Aa
-0.947144	-0.318385	-0.0393727	um	Nucleus	Nucleus Ellipsoid Axis C	0.000	1.000	418	100000388	100000045	Mock anti-PSPC1-A546 8C-S-PSPC1 V2.00	0	4. Mock and anti-PSPC1-A546_Pos011_S001	00-mhxxqELz8ykT2FQGXVS6Aa
0.893383	0.449239	0.00711156	um	Nucleus	Nucleus Ellipsoid Axis C	0.000	1.000	419	100000389	100000046	Mock anti-PSPC1-A546 8C-S-PSPC1 V2.00	0	4. Mock and anti-PSPC1-A546_Pos011_S001	00-mhxxqELz8ykT2FQGXVS6Aa
-0.967474	-0.249737	-0.0403317	um	Nucleus	Nucleus Ellipsoid Axis C	0.000	1.000	420	100000390	100000047	Mock anti-PSPC1-A546 8C-S-PSPC1 V2.00	0	4. Mock and anti-PSPC1-A546_Pos011_S001	00-mhxxqELz8ykT2FQGXVS6Aa
-0.929888	-0.367338	-0.0192817	um	Nucleus	Nucleus Ellipsoid Axis C	0.000	1.000	421	100000391	100000048	Mock anti-PSPC1-A546 8C-S-PSPC1 V2.00	0	4. Mock and anti-PSPC1-A546_Pos011_S001	00-mhxxqELz8ykT2FQGXVS6Aa
-0.870227	-0.492573	-0.00877974	um	Nucleus	Nucleus Ellipsoid Axis C	0.000	1.000	422	100000392	100000049	Mock anti-PSPC1-A546 8C-S-PSPC1 V2.00	0	4. Mock and anti-PSPC1-A546_Pos011_S001	00-mhxxqELz8ykT2FQGXVS6Aa
0.232698	-0.972143	-0.0280954	um	Nucleus	Nucleus Ellipsoid Axis C	0.000	1.000	423	100000393	100000050	Mock anti-PSPC1-A546 8C-S-PSPC1 V2.00	0	4. Mock and anti-PSPC1-A546_Pos011_S001	00-mhxxqELz8ykT2FQGXVS6Aa
0.882582	-0.469837	0.0173872	um	Nucleus	Nucleus Ellipsoid Axis C	0.000	1.000	424	100000394	100000051	Mock anti-PSPC1-A546 8C-S-PSPC1 V2.00	0	4. Mock and anti-PSPC1-A546_Pos011_S001	00-mhxxqELz8ykT2FQGXVS6Aa
0.874812	-0.484055	-0.019869	um	Nucleus	Nucleus Ellipsoid Axis C	0.000	1.000	425	100000395	100000052	Mock anti-PSPC1-A546 8C-S-PSPC1 V2.00	0	4. Mock and anti-PSPC1-A546_Pos011_S001	00-mhxxqELz8ykT2FQGXVS6Aa
0.29723	-0.954661	-0.0166388	um	Nucleus	Nucleus Ellipsoid Axis C	0.000	1.000	426	100000396	100000053	Mock anti-PSPC1-A546 8C-S-PSPC1 V2.00	0	4. Mock and anti-PSPC1-A546_Pos011_S001	00-mhxxqELz8ykT2FQGXVS6Aa
-0.829959	-0.55779	0.00617972	um	Nucleus	Nucleus Ellipsoid Axis C	0.000	1.000	427	100000397	100000054	Mock anti-PSPC1-A546 8C-S-PSPC1 V2.00	0	4. Mock and anti-PSPC1-A546_Pos011_S001	00-mhxxqELz8ykT2FQGXVS6Aa
0.941969	-0.335358	-0.0151573	um	Nucleus	Nucleus Ellipsoid Axis C	0.000	1.000	428	100000398	100000000	Mock anti-PSPC1-A546 8C-S-PSPC1 V2.00	0	4. Mock and anti-PSPC1-A546_Pos012_S001	00-9ihhdBhfGw2Aq2SeDqcFaf
0.994771	-0.102135	-0.000222921	um	Nucleus	Nucleus Ellipsoid Axis C	0.000	1.000	429	100000399	100000001	Mock anti-PSPC1-A546 8C-S-PSPC1 V2.00	0	4. Mock and anti-PSPC1-A546_Pos012_S001	00-9ihhdBhfGw2Aq2SeDqcFaf
0.2386	0.971106	0.00473749	um	Nucleus	Nucleus Ellipsoid Axis C	0.000	1.000	430	100000400	100000002	Mock anti-PSPC1-A546 8C-S-PSPC1 V2.00	0	4. Mock and anti-PSPC1-A546_Pos012_S001	00-9ihhdBhfGw2Aq2SeDqcFaf
0.999471	0.0122159	-0.0301437	um	Nucleus	Nucleus Ellipsoid Axis C	0.000	1.000	431	100000401	100000003	Mock anti-PSPC1-A546 8C-S-PSPC1 V2.00	0	4. Mock and anti-PSPC1-A546_Pos012_S001	00-9ihhdBhfGw2Aq2SeDqcFaf
0.999368	0.0346331	0.00795185	um	Nucleus	Nucleus Ellipsoid Axis C	0.000	1.000	433	100000402	100000004	Mock anti-PSPC1-A546 8C-S-PSPC1 V2.00	0	4. Mock and anti-PSPC1-A546_Pos012_S001	00-9ihhdBhfGw2Aq2SeDqcFaf
0.589914	-0.806714	0.0348431	um	Nucleus	Nucleus Ellipsoid Axis C	0.000	1.000	434	100000403	100000005	Mock anti-PSPC1-A546 8C-S-PSPC1 V2.00	0	4. Mock and anti-PSPC1-A546_Pos012_S001	00-9ihhdBhfGw2Aq2SeDqcFaf
-0.755099	-0.654592	-0.0365247	um	Nucleus	Nucleus Ellipsoid Axis C	0.000	1.000	435	100000404	100000006	Mock anti-PSPC1-A546 8C-S-PSPC1 V2.00	0	4. Mock and anti-PSPC1-A546_Pos012_S001	00-9ihhdBhfGw2Aq2SeDqcFaf
0.820023	0.572261	0.00896519	um	Nucleus	Nucleus Ellipsoid Axis C	0.000	1.000	436	100000405	100000007	Mock anti-PSPC1-A546 8C-S-PSPC1 V2.00	0	4. Mock and anti-PSPC1-A546_Pos012_S001	00-9ihhdBhfGw2Aq2SeDqcFaf
-0.369906	-0.929005	-0.0108957	um	Nucleus	Nucleus Ellipsoid Axis C	0.000	1.000	437	100000406	100000008	Mock anti-PSPC1-A546 8C-S-PSPC1 V2.00	0	4. Mock and anti-PSPC1-A546_Pos012_S001	00-9ihhdBhfGw2Aq2SeDqcFaf
0.818909	-0.57091	0.0587401	um	Nucleus	Nucleus Ellipsoid Axis C	0.000	1.000	438	100000407	100000009	Mock anti-PSPC1-A546 8C-S-PSPC1 V2.00	0	4. Mock and anti-PSPC1-A546_Pos012_S001	00-9ihhdBhfGw2Aq2SeDqcFaf
0.994711	-0.102652	0.00362736	um	Nucleus	Nucleus Ellipsoid Axis C	0.000	1.000	439	100000408	100000010	Mock anti-PSPC1-A546 8C-S-PSPC1 V2.00	0	4. Mock and anti-PSPC1-A546_Pos012_S001	00-9ihhdBhfGw2Aq2SeDqcFaf
0.710027	-0.703396	-0.0330882	um	Nucleus	Nucleus Ellipsoid Axis C	0.000	1.000	440	100000409	100000011	Mock anti-PSPC1-A546 8C-S-PSPC1 V2.00	0	4. Mock and anti-PSPC1-A546_Pos012_S001	00-9ihhdBhfGw2Aq2SeDqcFaf
0.382713	-0.923449	-0.0278015	um	Nucleus	Nucleus Ellipsoid Axis C	0.000	1.000	441	100000410	100000012	Mock anti-PSPC1-A546 8C-S-PSPC1 V2.00	0	4. Mock and anti-PSPC1-A546_Pos012_S001	00-9ihhdBhfGw2Aq2SeDqcFaf
0.829651	0.558268	-0.0040303	um	Nucleus	Nucleus Ellipsoid Axis C	0.000	1.000	442	100000411	100000013	Mock anti-PSPC1-A546 8C-S-PSPC1 V2.00	0	4. Mock and anti-PSPC1-A546_Pos012_S001	00-9ihhdBhfGw2Aq2SeDqcFaf
-0.922939	-0.384561	-0.0172074	um	Nucleus	Nucleus Ellipsoid Axis C	0.000	1.000	443	100000412	100000014	Mock anti-PSPC1-A546 8C-S-PSPC1 V2.00	0	4. Mock and anti-PSPC1-A546_Pos012_S001	00-9ihhdBhfGw2Aq2SeDqcFaf
-0.763708	-0.645433	0.0128734	um	Nucleus	Nucleus Ellipsoid Axis C	0.000	1.000	444	100000413	100000015	Mock anti-PSPC1-A546 8C-S-PSPC1 V2.00	0	4. Mock and anti-PSPC1-A546_Pos012_S001	00-9ihhdBhfGw2Aq2SeDqcFaf
-0.800608	0.576512	0.163282	um	Nucleus	Nucleus Ellipsoid Axis C	0.000	1.000	446	100000414	100000016	Mock anti-PSPC1-A546 8C-S-PSPC1 V2.00	0	4. Mock and anti-PSPC1-A546_Pos012_S001	00-9ihhdBhfGw2Aq2SeDqcFaf
0.89977	-0.435429	0.0285525	um	Nucleus	Nucleus Ellipsoid Axis C	0.000	1.000	447	100000415	100000017	Mock anti-PSPC1-A546 8C-S-PSPC1 V2.00	0	4. Mock and anti-PSPC1-A546_Pos012_S001	00-9ihhdBhfGw2Aq2SeDqcFaf
0.953499	-0.301066	-0.0140639	um	Nucleus	Nucleus Ellipsoid Axis C	0.000	1.000	448	100000416	100000018	Mock anti-PSPC1-A546 8C-S-PSPC1 V2.00	0	4. Mock and anti-PSPC1-A546_Pos012_S001	00-9ihhdBhfGw2Aq2SeDqcFaf
0.820548	0.571547	0.0059163	um	Nucleus	Nucleus Ellipsoid Axis C	0.000	1.000	449	100000417	100000019	Mock anti-PSPC1-A546 8C-S-PSPC1 V2.00	0	4. Mock and anti-PSPC1-A546_Pos012_S001	00-9ihhdBhfGw2Aq2SeDqcFaf
0.520374	-0.853849	-0.012341	um	Nucleus	Nucleus Ellipsoid Axis C	0.000	1.000	450	100000418	100000020	Mock anti-PSPC1-A546 8C-S-PSPC1 V2.00	0	4. Mock and anti-PSPC1-A546_Pos012_S001	00-9ihhdBhfGw2Aq2SeDqcFaf
0.170502	-0.985354	-0.00263244	um	Nucleus	Nucleus Ellipsoid Axis C	0.000	1.000	453	100000419	100000021	Mock anti-PSPC1-A546 8C-S-PSPC1 V2.00	0	4. Mock and anti-PSPC1-A546_Pos012_S001	00-9ihhdBhfGw2Aq2SeDqcFaf
0.889132	-0.457273	0.0186206	um	Nucleus	Nucleus Ellipsoid Axis C	0.000	1.000	454	100000420	100000022	Mock anti-PSPC1-A546 8C-S-PSPC1 V2.00	0	4. Mock and anti-PSPC1-A546_Pos012_S001	00-9ihhdBhfGw2Aq2SeDqcFaf
0.730937	-0.67737	-0.0830659	um	Nucleus	Nucleus Ellipsoid Axis C	0.000	1.000	455	100000421	100000023	Mock anti-PSPC1-A546 8C-S-PSPC1 V2.00	0	4. Mock and anti-PSPC1-A546_Pos012_S001	00-9ihhdBhfGw2Aq2SeDqcFaf
-0.989395	-0.145194	-0.00404939	um	Nucleus	Nucleus Ellipsoid Axis C	0.000	1.000	456	100000422	100000024	Mock anti-PSPC1-A546 8C-S-PSPC1 V2.00	0	4. Mock and anti-PSPC1-A546_Pos012_S001	00-9ihhdBhfGw2Aq2SeDqcFaf
0.987945	0.154749	0.00416207	um	Nucleus	Nucleus Ellipsoid Axis C	0.000	1.000	457	100000423	100000025	Mock anti-PSPC1-A546 8C-S-PSPC1 V2.00	0	4. Mock and anti-PSPC1-A546_Pos012_S001	00-9ihhdBhfGw2Aq2SeDqcFaf
-0.18237	-0.983113	-0.0151628	um	Nucleus	Nucleus Ellipsoid Axis C	0.000	1.000	458	100000424	100000026	Mock anti-PSPC1-A546 8C-S-PSPC1 V2.00	0	4. Mock and anti-PSPC1-A546_Pos012_S001	00-9ihhdBhfGw2Aq2SeDqcFaf
0.630194	-0.776422	0.00493249	um	Nucleus	Nucleus Ellipsoid Axis C	0.000	1.000	459	100000425	100000027	Mock anti-PSPC1-A546 8C-S-PSPC1 V2.00	0	4. Mock and anti-PSPC1-A546_Pos012_S001	00-9ihhdBhfGw2Aq2SeDqcFaf
0.983955	-0.175946	0.0295859	um	Nucleus	Nucleus Ellipsoid Axis C	0.000	1.000	460	100000426	100000028	Mock anti-PSPC1-A546 8C-S-PSPC1 V2.00	0	4. Mock and anti-PSPC1-A546_Pos012_S001	00-9ihhdBhfGw2Aq2SeDqcFaf
0.19116	-0.981559	-0.000718357	um	Nucleus	Nucleus Ellipsoid Axis C	0.000	1.000	461	100000427	100000029	Mock anti-PSPC1-A546 8C-S-PSPC1 V2.00	0	4. Mock and anti-PSPC1-A546_Pos012_S001	00-9ihhdBhfGw2Aq2SeDqcFaf
0.600836	-0.799356	-0.00517782	um	Nucleus	Nucleus Ellipsoid Axis C	0.000	1.000	462	100000428	100000030	Mock anti-PSPC1-A546 8C-S-PSPC1 V2.00	0	4. Mock and anti-PSPC1-A546_Pos012_S001	00-9ihhdBhfGw2Aq2SeDqcFaf
0.62453	-0.78009	0.0377136	um	Nucleus	Nucleus Ellipsoid Axis C	0.000	1.000	463	100000429	100000031	Mock anti-PSPC1-A546 8C-S-PSPC1 V2.00	0	4. Mock and anti-PSPC1-A546_Pos012_S001	00-9ihhdBhfGw2Aq2SeDqcFaf
-0.280176	-0.959406	-0.0322834	um	Nucleus	Nucleus Ellipsoid Axis C	0.000	1.000	464	100000430	100000032	Mock anti-PSPC1-A546 8C-S-PSPC1 V2.00	0	4. Mock and anti-PSPC1-A546_Pos012_S001	00-9ihhdBhfGw2Aq2SeDqcFaf
-0.993773	0.107296	-0.0300461	um	Nucleus	Nucleus Ellipsoid Axis C	0.000	1.000	465	100000431	100000033	Mock anti-PSPC1-A546 8C-S-PSPC1 V2.00	0	4. Mock and anti-PSPC1-A546_Pos012_S001	00-9ihhdBhfGw2Aq2SeDqcFaf
-0.0722038	-0.997275	0.0151266	um	Nucleus	Nucleus Ellipsoid Axis C	0.000	1.000	466	100000432	100000034	Mock anti-PSPC1-A546 8C-S-PSPC1 V2.00	0	4. Mock and anti-PSPC1-A546_Pos012_S001	00-9ihhdBhfGw2Aq2SeDqcFaf
0.31276	0.949758	-0.0118544	um	Nucleus	Nucleus Ellipsoid Axis C	0.000	1.000	467	100000433	100000035	Mock anti-PSPC1-A546 8C-S-PSPC1 V2.00	0	4. Mock and anti-PSPC1-A546_Pos012_S001	00-9ihhdBhfGw2Aq2SeDqcFaf
0.982118	0.188192	0.00536685	um	Nucleus	Nucleus Ellipsoid Axis C	0.000	1.000	468	100000434	100000036	Mock anti-PSPC1-A546 8C-S-PSPC1 V2.00	0	4. Mock and anti-PSPC1-A546_Pos012_S001	00-9ihhdBhfGw2Aq2SeDqcFaf
0.863304	0.504683	-0.000814376	um	Nucleus	Nucleus Ellipsoid Axis C	0.000	1.000	469	100000435	100000037	Mock anti-PSPC1-A546 8C-S-PSPC1 V2.00	0	4. Mock and anti-PSPC1-A546_Pos012_S001	00-9ihhdBhfGw2Aq2SeDqcFaf
-0.660036	-0.750784	-0.0259997	um	Nucleus	Nucleus Ellipsoid Axis C	0.000	1.000	470	100000436	100000038	Mock anti-PSPC1-A546 8C-S-PSPC1 V2.00	0	4. Mock and anti-PSPC1-A546_Pos012_S001	00-9ihhdBhfGw2Aq2SeDqcFaf
-0.637941	-0.770045	-0.00789468	um	Nucleus	Nucleus Ellipsoid Axis C	0.000	1.000	471	100000437	100000039	Mock anti-PSPC1-A546 8C-S-PSPC1 V2.00	0	4. Mock and anti-PSPC1-A546_Pos012_S001	00-9ihhdBhfGw2Aq2SeDqcFaf
0.849179	-0.527956	-0.0125884	um	Nucleus	Nucleus Ellipsoid Axis C	0.000	1.000	472	100000438	100000040	Mock anti-PSPC1-A546 8C-S-PSPC1 V2.00	0	4. Mock and anti-PSPC1-A546_Pos012_S001	00-9ihhdBhfGw2Aq2SeDqcFaf
0.509986	-0.860024	0.0164975	um	Nucleus	Nucleus Ellipsoid Axis C	0.000	1.000	473	100000439	100000041	Mock anti-PSPC1-A546 8C-S-PSPC1 V2.00	0	4. Mock and anti-PSPC1-A546_Pos012_S001	00-9ihhdBhfGw2Aq2SeDqcFaf
0.562914	-0.826225	-0.0218918	um	Nucleus	Nucleus Ellipsoid Axis C	0.000	1.000	474	100000440	100000042	Mock anti-PSPC1-A546 8C-S-PSPC1 V2.00	0	4. Mock and anti-PSPC1-A546_Pos012_S001	00-9ihhdBhfGw2Aq2SeDqcFaf
0.635285	-0.7702	-0.0566167	um	Nucleus	Nucleus Ellipsoid Axis C	0.000	1.000	475	100000441	100000043	Mock anti-PSPC1-A546 8C-S-PSPC1 V2.00	0	4. Mock and anti-PSPC1-A546_Pos012_S001	00-9ihhdBhfGw2Aq2SeDqcFaf
0.835432	-0.549563	0.00581912	um	Nucleus	Nucleus Ellipsoid Axis C	0.000	1.000	476	100000442	100000044	Mock anti-PSPC1-A546 8C-S-PSPC1 V2.00	0	4. Mock and anti-PSPC1-A546_Pos012_S001	00-9ihhdBhfGw2Aq2SeDqcFaf
0.884575	0.466344	0.00712254	um	Nucleus	Nucleus Ellipsoid Axis C	0.000	1.000	477	100000443	100000045	Mock anti-PSPC1-A546 8C-S-PSPC1 V2.00	0	4. Mock and anti-PSPC1-A546_Pos012_S001	00-9ihhdBhfGw2Aq2SeDqcFaf
-0.681208	-0.732036	0.0088743	um	Nucleus	Nucleus Ellipsoid Axis C	0.000	1.000	478	100000444	100000000	Mock anti-PSPC1-A546 8C-S-PSPC1 V2.00	0	4. Mock and anti-PSPC1-A546_Pos013_S001	00-Csf3QuWoET4UcsbqDuXyEM
-0.84015	-0.541562	-0.0293006	um	Nucleus	Nucleus Ellipsoid Axis C	0.000	1.000	479	100000445	100000001	Mock anti-PSPC1-A546 8C-S-PSPC1 V2.00	0	4. Mock and anti-PSPC1-A546_Pos013_S001	00-Csf3QuWoET4UcsbqDuXyEM
0.392775	-0.914603	0.096069	um	Nucleus	Nucleus Ellipsoid Axis C	0.000	1.000	480	100000446	100000002	Mock anti-PSPC1-A546 8C-S-PSPC1 V2.00	0	4. Mock and anti-PSPC1-A546_Pos013_S001	00-Csf3QuWoET4UcsbqDuXyEM
-0.990265	0.123038	0.0650978	um	Nucleus	Nucleus Ellipsoid Axis C	0.000	1.000	481	100000447	100000003	Mock anti-PSPC1-A546 8C-S-PSPC1 V2.00	0	4. Mock and anti-PSPC1-A546_Pos013_S001	00-Csf3QuWoET4UcsbqDuXyEM
0.300276	-0.945259	0.127748	um	Nucleus	Nucleus Ellipsoid Axis C	0.000	1.000	482	100000448	100000004	Mock anti-PSPC1-A546 8C-S-PSPC1 V2.00	0	4. Mock and anti-PSPC1-A546_Pos013_S001	00-Csf3QuWoET4UcsbqDuXyEM
0.989376	-0.140386	-0.0377852	um	Nucleus	Nucleus Ellipsoid Axis C	0.000	1.000	483	100000449	100000005	Mock anti-PSPC1-A546 8C-S-PSPC1 V2.00	0	4. Mock and anti-PSPC1-A546_Pos013_S001	00-Csf3QuWoET4UcsbqDuXyEM
0.506109	0.862454	-0.00516195	um	Nucleus	Nucleus Ellipsoid Axis C	0.000	1.000	484	100000450	100000006	Mock anti-PSPC1-A546 8C-S-PSPC1 V2.00	0	4. Mock and anti-PSPC1-A546_Pos013_S001	00-Csf3QuWoET4UcsbqDuXyEM
0.503062	0.864114	-0.0153296	um	Nucleus	Nucleus Ellipsoid Axis C	0.000	1.000	485	100000451	100000007	Mock anti-PSPC1-A546 8C-S-PSPC1 V2.00	0	4. Mock and anti-PSPC1-A546_Pos013_S001	00-Csf3QuWoET4UcsbqDuXyEM
-0.858389	-0.506842	-0.0792431	um	Nucleus	Nucleus Ellipsoid Axis C	0.000	1.000	486	100000452	100000008	Mock anti-PSPC1-A546 8C-S-PSPC1 V2.00	0	4. Mock and anti-PSPC1-A546_Pos013_S001	00-Csf3QuWoET4UcsbqDuXyEM
0.48529	0.874209	0.0158696	um	Nucleus	Nucleus Ellipsoid Axis C	0.000	1.000	487	100000453	100000009	Mock anti-PSPC1-A546 8C-S-PSPC1 V2.00	0	4. Mock and anti-PSPC1-A546_Pos013_S001	00-Csf3QuWoET4UcsbqDuXyEM
0.288467	-0.955248	-0.0654763	um	Nucleus	Nucleus Ellipsoid Axis C	0.000	1.000	488	100000454	100000010	Mock anti-PSPC1-A546 8C-S-PSPC1 V2.00	0	4. Mock and anti-PSPC1-A546_Pos013_S001	00-Csf3QuWoET4UcsbqDuXyEM
0.500577	-0.862594	-0.0731724	um	Nucleus	Nucleus Ellipsoid Axis C	0.000	1.000	489	100000455	100000011	Mock anti-PSPC1-A546 8C-S-PSPC1 V2.00	0	4. Mock and anti-PSPC1-A546_Pos013_S001	00-Csf3QuWoET4UcsbqDuXyEM
0.8537	-0.520763	-0.00153219	um	Nucleus	Nucleus Ellipsoid Axis C	0.000	1.000	490	100000456	100000012	Mock anti-PSPC1-A546 8C-S-PSPC1 V2.00	0	4. Mock and anti-PSPC1-A546_Pos013_S001	00-Csf3QuWoET4UcsbqDuXyEM
0.915669	0.40191	0.00438304	um	Nucleus	Nucleus Ellipsoid Axis C	0.000	1.000	491	100000457	100000013	Mock anti-PSPC1-A546 8C-S-PSPC1 V2.00	0	4. Mock and anti-PSPC1-A546_Pos013_S001	00-Csf3QuWoET4UcsbqDuXyEM
0.430946	-0.891657	-0.138681	um	Nucleus	Nucleus Ellipsoid Axis C	0.000	1.000	492	100000458	100000014	Mock anti-PSPC1-A546 8C-S-PSPC1 V2.00	0	4. Mock and anti-PSPC1-A546_Pos013_S001	00-Csf3QuWoET4UcsbqDuXyEM
-0.788263	0.606284	0.105171	um	Nucleus	Nucleus Ellipsoid Axis C	0.000	1.000	493	100000459	100000015	Mock anti-PSPC1-A546 8C-S-PSPC1 V2.00	0	4. Mock and anti-PSPC1-A546_Pos013_S001	00-Csf3QuWoET4UcsbqDuXyEM
0.5189	-0.854761	0.0112269	um	Nucleus	Nucleus Ellipsoid Axis C	0.000	1.000	494	100000460	100000016	Mock anti-PSPC1-A546 8C-S-PSPC1 V2.00	0	4. Mock and anti-PSPC1-A546_Pos013_S001	00-Csf3QuWoET4UcsbqDuXyEM
0.481485	-0.876449	0.00294571	um	Nucleus	Nucleus Ellipsoid Axis C	0.000	1.000	495	100000461	100000017	Mock anti-PSPC1-A546 8C-S-PSPC1 V2.00	0	4. Mock and anti-PSPC1-A546_Pos013_S001	00-Csf3QuWoET4UcsbqDuXyEM
0.178857	-0.983464	0.0284193	um	Nucleus	Nucleus Ellipsoid Axis C	0.000	1.000	496	100000462	100000018	Mock anti-PSPC1-A546 8C-S-PSPC1 V2.00	0	4. Mock and anti-PSPC1-A546_Pos013_S001	00-Csf3QuWoET4UcsbqDuXyEM
0.359645	-0.932393	-0.0360366	um	Nucleus	Nucleus Ellipsoid Axis C	0.000	1.000	497	100000463	100000019	Mock anti-PSPC1-A546 8C-S-PSPC1 V2.00	0	4. Mock and anti-PSPC1-A546_Pos013_S001	00-Csf3QuWoET4UcsbqDuXyEM
-0.500839	0.856119	-0.127363	um	Nucleus	Nucleus Ellipsoid Axis C	0.000	1.000	498	100000464	100000020	Mock anti-PSPC1-A546 8C-S-PSPC1 V2.00	0	4. Mock and anti-PSPC1-A546_Pos013_S001	00-Csf3QuWoET4UcsbqDuXyEM
-0.569711	-0.820853	0.0403704	um	Nucleus	Nucleus Ellipsoid Axis C	0.000	1.000	499	100000465	100000021	Mock anti-PSPC1-A546 8C-S-PSPC1 V2.00	0	4. Mock and anti-PSPC1-A546_Pos013_S001	00-Csf3QuWoET4UcsbqDuXyEM
-0.110054	-0.993576	-0.0263571	um	Nucleus	Nucleus Ellipsoid Axis C	0.000	1.000	500	100000466	100000022	Mock anti-PSPC1-A546 8C-S-PSPC1 V2.00	0	4. Mock and anti-PSPC1-A546_Pos013_S001	00-Csf3QuWoET4UcsbqDuXyEM
-0.996142	-0.0874699	0.00709377	um	Nucleus	Nucleus Ellipsoid Axis C	0.000	1.000	501	100000467	100000023	Mock anti-PSPC1-A546 8C-S-PSPC1 V2.00	0	4. Mock and anti-PSPC1-A546_Pos013_S001	00-Csf3QuWoET4UcsbqDuXyEM
0.635259	-0.771995	0.0216806	um	Nucleus	Nucleus Ellipsoid Axis C	0.000	1.000	502	100000468	100000024	Mock anti-PSPC1-A546 8C-S-PSPC1 V2.00	0	4. Mock and anti-PSPC1-A546_Pos013_S001	00-Csf3QuWoET4UcsbqDuXyEM
0.535741	-0.844377	-0.00304923	um	Nucleus	Nucleus Ellipsoid Axis C	0.000	1.000	503	100000469	100000025	Mock anti-PSPC1-A546 8C-S-PSPC1 V2.00	0	4. Mock and anti-PSPC1-A546_Pos013_S001	00-Csf3QuWoET4UcsbqDuXyEM
0.392312	-0.919824	0.00376895	um	Nucleus	Nucleus Ellipsoid Axis C	0.000	1.000	504	100000470	100000026	Mock anti-PSPC1-A546 8C-S-PSPC1 V2.00	0	4. Mock and anti-PSPC1-A546_Pos013_S001	00-Csf3QuWoET4UcsbqDuXyEM
0.722138	0.69173	-0.00511765	um	Nucleus	Nucleus Ellipsoid Axis C	0.000	1.000	506	100000471	100000027	Mock anti-PSPC1-A546 8C-S-PSPC1 V2.00	0	4. Mock and anti-PSPC1-A546_Pos013_S001	00-Csf3QuWoET4UcsbqDuXyEM
0.68514	-0.727944	-0.0261037	um	Nucleus	Nucleus Ellipsoid Axis C	0.000	1.000	507	100000472	100000028	Mock anti-PSPC1-A546 8C-S-PSPC1 V2.00	0	4. Mock and anti-PSPC1-A546_Pos013_S001	00-Csf3QuWoET4UcsbqDuXyEM
-0.0093116	-0.999936	-0.00638668	um	Nucleus	Nucleus Ellipsoid Axis C	0.000	1.000	508	100000473	100000029	Mock anti-PSPC1-A546 8C-S-PSPC1 V2.00	0	4. Mock and anti-PSPC1-A546_Pos013_S001	00-Csf3QuWoET4UcsbqDuXyEM
0.394856	-0.918716	0.00698522	um	Nucleus	Nucleus Ellipsoid Axis C	0.000	1.000	509	100000474	100000030	Mock anti-PSPC1-A546 8C-S-PSPC1 V2.00	0	4. Mock and anti-PSPC1-A546_Pos013_S001	00-Csf3QuWoET4UcsbqDuXyEM
0.520212	0.854023	-0.00483064	um	Nucleus	Nucleus Ellipsoid Axis C	0.000	1.000	510	100000475	100000031	Mock anti-PSPC1-A546 8C-S-PSPC1 V2.00	0	4. Mock and anti-PSPC1-A546_Pos013_S001	00-Csf3QuWoET4UcsbqDuXyEM
0.621178	-0.783643	-0.00643547	um	Nucleus	Nucleus Ellipsoid Axis C	0.000	1.000	511	100000476	100000032	Mock anti-PSPC1-A546 8C-S-PSPC1 V2.00	0	4. Mock and anti-PSPC1-A546_Pos013_S001	00-Csf3QuWoET4UcsbqDuXyEM
0.632272	-0.77454	-0.0179124	um	Nucleus	Nucleus Ellipsoid Axis C	0.000	1.000	512	100000477	100000033	Mock anti-PSPC1-A546 8C-S-PSPC1 V2.00	0	4. Mock and anti-PSPC1-A546_Pos013_S001	00-Csf3QuWoET4UcsbqDuXyEM
-0.535604	0.844393	-0.0113797	um	Nucleus	Nucleus Ellipsoid Axis C	0.000	1.000	513	100000478	100000034	Mock anti-PSPC1-A546 8C-S-PSPC1 V2.00	0	4. Mock and anti-PSPC1-A546_Pos013_S001	00-Csf3QuWoET4UcsbqDuXyEM
-0.188875	0.98198	-0.00645221	um	Nucleus	Nucleus Ellipsoid Axis C	0.000	1.000	516	100000479	100000035	Mock anti-PSPC1-A546 8C-S-PSPC1 V2.00	0	4. Mock and anti-PSPC1-A546_Pos013_S001	00-Csf3QuWoET4UcsbqDuXyEM
0.0305297	0.999486	-0.00979893	um	Nucleus	Nucleus Ellipsoid Axis C	0.000	1.000	517	100000480	100000036	Mock anti-PSPC1-A546 8C-S-PSPC1 V2.00	0	4. Mock and anti-PSPC1-A546_Pos013_S001	00-Csf3QuWoET4UcsbqDuXyEM
0.286522	-0.956783	-0.0497069	um	Nucleus	Nucleus Ellipsoid Axis C	0.000	1.000	518	100000481	100000037	Mock anti-PSPC1-A546 8C-S-PSPC1 V2.00	0	4. Mock and anti-PSPC1-A546_Pos013_S001	00-Csf3QuWoET4UcsbqDuXyEM
0.478254	-0.877525	0.0349615	um	Nucleus	Nucleus Ellipsoid Axis C	0.000	1.000	519	100000482	100000038	Mock anti-PSPC1-A546 8C-S-PSPC1 V2.00	0	4. Mock and anti-PSPC1-A546_Pos013_S001	00-Csf3QuWoET4UcsbqDuXyEM
0.153473	-0.984323	-0.0869106	um	Nucleus	Nucleus Ellipsoid Axis C	0.000	1.000	520	100000483	100000039	Mock anti-PSPC1-A546 8C-S-PSPC1 V2.00	0	4. Mock and anti-PSPC1-A546_Pos013_S001	00-Csf3QuWoET4UcsbqDuXyEM
0.930413	-0.366359	-0.010599	um	Nucleus	Nucleus Ellipsoid Axis C	0.000	1.000	521	100000484	100000040	Mock anti-PSPC1-A546 8C-S-PSPC1 V2.00	0	4. Mock and anti-PSPC1-A546_Pos013_S001	00-Csf3QuWoET4UcsbqDuXyEM
-0.968618	0.2461	-0.0348297	um	Nucleus	Nucleus Ellipsoid Axis C	0.000	1.000	522	100000485	100000041	Mock anti-PSPC1-A546 8C-S-PSPC1 V2.00	0	4. Mock and anti-PSPC1-A546_Pos013_S001	00-Csf3QuWoET4UcsbqDuXyEM
0.784841	0.619588	0.0115845	um	Nucleus	Nucleus Ellipsoid Axis C	0.000	1.000	523	100000486	100000042	Mock anti-PSPC1-A546 8C-S-PSPC1 V2.00	0	4. Mock and anti-PSPC1-A546_Pos013_S001	00-Csf3QuWoET4UcsbqDuXyEM
0.778453	0.623333	-0.0739395	um	Nucleus	Nucleus Ellipsoid Axis C	0.000	1.000	524	100000487	100000043	Mock anti-PSPC1-A546 8C-S-PSPC1 V2.00	0	4. Mock and anti-PSPC1-A546_Pos013_S001	00-Csf3QuWoET4UcsbqDuXyEM
-0.0850301	0.996372	-0.00369008	um	Nucleus	Nucleus Ellipsoid Axis C	0.000	1.000	525	100000488	100000044	Mock anti-PSPC1-A546 8C-S-PSPC1 V2.00	0	4. Mock and anti-PSPC1-A546_Pos013_S001	00-Csf3QuWoET4UcsbqDuXyEM
0.615842	0.787868	-0.00148502	um	Nucleus	Nucleus Ellipsoid Axis C	0.000	1.000	526	100000489	100000045	Mock anti-PSPC1-A546 8C-S-PSPC1 V2.00	0	4. Mock and anti-PSPC1-A546_Pos013_S001	00-Csf3QuWoET4UcsbqDuXyEM
0.987954	-0.154682	0.00458125	um	Nucleus	Nucleus Ellipsoid Axis C	0.000	1.000	527	100000490	100000046	Mock anti-PSPC1-A546 8C-S-PSPC1 V2.00	0	4. Mock and anti-PSPC1-A546_Pos013_S001	00-Csf3QuWoET4UcsbqDuXyEM
-0.339194	-0.940693	-0.00658527	um	Nucleus	Nucleus Ellipsoid Axis C	0.000	1.000	528	100000491	100000047	Mock anti-PSPC1-A546 8C-S-PSPC1 V2.00	0	4. Mock and anti-PSPC1-A546_Pos013_S001	00-Csf3QuWoET4UcsbqDuXyEM
0.622703	0.782367	-0.0119047	um	Nucleus	Nucleus Ellipsoid Axis C	0.000	1.000	529	100000492	100000048	Mock anti-PSPC1-A546 8C-S-PSPC1 V2.00	0	4. Mock and anti-PSPC1-A546_Pos013_S001	00-Csf3QuWoET4UcsbqDuXyEM
0.0400703	0.999196	0.0012825	um	Nucleus	Nucleus Ellipsoid Axis C	0.000	1.000	530	100000493	100000049	Mock anti-PSPC1-A546 8C-S-PSPC1 V2.00	0	4. Mock and anti-PSPC1-A546_Pos013_S001	00-Csf3QuWoET4UcsbqDuXyEM
0.225924	-0.965943	-0.126143	um	Nucleus	Nucleus Ellipsoid Axis C	0.000	1.000	531	100000494	100000050	Mock anti-PSPC1-A546 8C-S-PSPC1 V2.00	0	4. Mock and anti-PSPC1-A546_Pos013_S001	00-Csf3QuWoET4UcsbqDuXyEM
-0.415907	-0.903456	-0.10387	um	Nucleus	Nucleus Ellipsoid Axis C	0.000	1.000	532	100000495	100000051	Mock anti-PSPC1-A546 8C-S-PSPC1 V2.00	0	4. Mock and anti-PSPC1-A546_Pos013_S001	00-Csf3QuWoET4UcsbqDuXyEM
0.93122	0.364449	-0.00266849	um	Nucleus	Nucleus Ellipsoid Axis C	0.000	1.000	533	100000496	100000052	Mock anti-PSPC1-A546 8C-S-PSPC1 V2.00	0	4. Mock and anti-PSPC1-A546_Pos013_S001	00-Csf3QuWoET4UcsbqDuXyEM
0.46677	-0.881138	-0.075644	um	Nucleus	Nucleus Ellipsoid Axis C	0.000	1.000	534	100000497	100000053	Mock anti-PSPC1-A546 8C-S-PSPC1 V2.00	0	4. Mock and anti-PSPC1-A546_Pos013_S001	00-Csf3QuWoET4UcsbqDuXyEM
0.423502	0.905877	-0.00566939	um	Nucleus	Nucleus Ellipsoid Axis C	0.000	1.000	535	100000498	100000054	Mock anti-PSPC1-A546 8C-S-PSPC1 V2.00	0	4. Mock and anti-PSPC1-A546_Pos013_S001	00-Csf3QuWoET4UcsbqDuXyEM
0.393022	-0.913156	0.108077	um	Nucleus	Nucleus Ellipsoid Axis C	0.000	1.000	536	100000499	100000055	Mock anti-PSPC1-A546 8C-S-PSPC1 V2.00	0	4. Mock and anti-PSPC1-A546_Pos013_S001	00-Csf3QuWoET4UcsbqDuXyEM
0.00398181	-0.99748	0.070839	um	Nucleus	Nucleus Ellipsoid Axis C	0.000	1.000	537	100000500	100000056	Mock anti-PSPC1-A546 8C-S-PSPC1 V2.00	0	4. Mock and anti-PSPC1-A546_Pos013_S001	00-Csf3QuWoET4UcsbqDuXyEM
-0.733047	-0.68016	-0.00494657	um	Nucleus	Nucleus Ellipsoid Axis C	0.000	1.000	538	100000501	100000057	Mock anti-PSPC1-A546 8C-S-PSPC1 V2.00	0	4. Mock and anti-PSPC1-A546_Pos013_S001	00-Csf3QuWoET4UcsbqDuXyEM
0.979371	0.201883	0.00868223	um	Nucleus	Nucleus Ellipsoid Axis C	0.000	1.000	539	100000502	100000058	Mock anti-PSPC1-A546 8C-S-PSPC1 V2.00	0	4. Mock and anti-PSPC1-A546_Pos013_S001	00-Csf3QuWoET4UcsbqDuXyEM
-0.564306	-0.825361	-0.0183846	um	Nucleus	Nucleus Ellipsoid Axis C	0.000	1.000	540	100000503	100000059	Mock anti-PSPC1-A546 8C-S-PSPC1 V2.00	0	4. Mock and anti-PSPC1-A546_Pos013_S001	00-Csf3QuWoET4UcsbqDuXyEM
0.632106	-0.774243	-0.0314477	um	Nucleus	Nucleus Ellipsoid Axis C	0.000	1.000	541	100000504	100000060	Mock anti-PSPC1-A546 8C-S-PSPC1 V2.00	0	4. Mock and anti-PSPC1-A546_Pos013_S001	00-Csf3QuWoET4UcsbqDuXyEM
-0.298121	0.953475	0.0448136	um	Nucleus	Nucleus Ellipsoid Axis C	0.000	1.000	542	100000505	100000061	Mock anti-PSPC1-A546 8C-S-PSPC1 V2.00	0	4. Mock and anti-PSPC1-A546_Pos013_S001	00-Csf3QuWoET4UcsbqDuXyEM
0.487934	0.872875	-0.00316048	um	Nucleus	Nucleus Ellipsoid Axis C	0.000	1.000	543	100000506	100000062	Mock anti-PSPC1-A546 8C-S-PSPC1 V2.00	0	4. Mock and anti-PSPC1-A546_Pos013_S001	00-Csf3QuWoET4UcsbqDuXyEM
0.91924	-0.392914	-0.0248219	um	Nucleus	Nucleus Ellipsoid Axis C	0.000	1.000	544	100000507	100000063	Mock anti-PSPC1-A546 8C-S-PSPC1 V2.00	0	4. Mock and anti-PSPC1-A546_Pos013_S001	00-Csf3QuWoET4UcsbqDuXyEM
0.770797	-0.631782	-0.0819926	um	Nucleus	Nucleus Ellipsoid Axis C	0.000	1.000	545	100000508	100000064	Mock anti-PSPC1-A546 8C-S-PSPC1 V2.00	0	4. Mock and anti-PSPC1-A546_Pos013_S001	00-Csf3QuWoET4UcsbqDuXyEM
-0.671352	-0.739929	-0.0423172	um	Nucleus	Nucleus Ellipsoid Axis C	0.000	1.000	546	100000509	100000065	Mock anti-PSPC1-A546 8C-S-PSPC1 V2.00	0	4. Mock and anti-PSPC1-A546_Pos013_S001	00-Csf3QuWoET4UcsbqDuXyEM
0.0192934	0.999648	0.0181848	um	Nucleus	Nucleus Ellipsoid Axis C	0.000	1.000	547	100000510	100000066	Mock anti-PSPC1-A546 8C-S-PSPC1 V2.00	0	4. Mock and anti-PSPC1-A546_Pos013_S001	00-Csf3QuWoET4UcsbqDuXyEM
0.632193	-0.774757	-0.00916009	um	Nucleus	Nucleus Ellipsoid Axis C	0.000	1.000	548	100000511	100000067	Mock anti-PSPC1-A546 8C-S-PSPC1 V2.00	0	4. Mock and anti-PSPC1-A546_Pos013_S001	00-Csf3QuWoET4UcsbqDuXyEM
0.590891	0.806678	-0.0109145	um	Nucleus	Nucleus Ellipsoid Axis C	0.000	1.000	549	100000512	100000068	Mock anti-PSPC1-A546 8C-S-PSPC1 V2.00	0	4. Mock and anti-PSPC1-A546_Pos013_S001	00-Csf3QuWoET4UcsbqDuXyEM
0.398088	0.917345	-0.00205505	um	Nucleus	Nucleus Ellipsoid Axis C	0.000	1.000	550	100000513	100000069	Mock anti-PSPC1-A546 8C-S-PSPC1 V2.00	0	4. Mock and anti-PSPC1-A546_Pos013_S001	00-Csf3QuWoET4UcsbqDuXyEM
0.992524	-0.00356987	-0.122	um	Nucleus	Nucleus Ellipsoid Axis C	0.000	1.000	551	100000514	100000070	Mock anti-PSPC1-A546 8C-S-PSPC1 V2.00	0	4. Mock and anti-PSPC1-A546_Pos013_S001	00-Csf3QuWoET4UcsbqDuXyEM
-0.686976	0.716773	0.119586	um	Nucleus	Nucleus Ellipsoid Axis C	0.000	1.000	552	100000515	100000071	Mock anti-PSPC1-A546 8C-S-PSPC1 V2.00	0	4. Mock and anti-PSPC1-A546_Pos013_S001	00-Csf3QuWoET4UcsbqDuXyEM
-0.507113	-0.86087	-0.0417008	um	Nucleus	Nucleus Ellipsoid Axis C	0.000	1.000	553	100000516	100000000	Mock anti-PSPC1-A546 8C-S-PSPC1 V2.00	0	4. Mock and anti-PSPC1-A546_Pos014_S001	00-ud96txB4aMwC67eozBvbQb
-0.785618	-0.618688	-0.00547423	um	Nucleus	Nucleus Ellipsoid Axis C	0.000	1.000	554	100000517	100000001	Mock anti-PSPC1-A546 8C-S-PSPC1 V2.00	0	4. Mock and anti-PSPC1-A546_Pos014_S001	00-ud96txB4aMwC67eozBvbQb
-0.891484	-0.453025	-0.00494705	um	Nucleus	Nucleus Ellipsoid Axis C	0.000	1.000	555	100000518	100000002	Mock anti-PSPC1-A546 8C-S-PSPC1 V2.00	0	4. Mock and anti-PSPC1-A546_Pos014_S001	00-ud96txB4aMwC67eozBvbQb
0.585248	-0.810666	-0.0174777	um	Nucleus	Nucleus Ellipsoid Axis C	0.000	1.000	556	100000519	100000003	Mock anti-PSPC1-A546 8C-S-PSPC1 V2.00	0	4. Mock and anti-PSPC1-A546_Pos014_S001	00-ud96txB4aMwC67eozBvbQb
-0.989774	0.142112	0.0122704	um	Nucleus	Nucleus Ellipsoid Axis C	0.000	1.000	557	100000520	100000004	Mock anti-PSPC1-A546 8C-S-PSPC1 V2.00	0	4. Mock and anti-PSPC1-A546_Pos014_S001	00-ud96txB4aMwC67eozBvbQb
0.478608	-0.878028	-0.000974093	um	Nucleus	Nucleus Ellipsoid Axis C	0.000	1.000	558	100000521	100000005	Mock anti-PSPC1-A546 8C-S-PSPC1 V2.00	0	4. Mock and anti-PSPC1-A546_Pos014_S001	00-ud96txB4aMwC67eozBvbQb
0.358518	-0.931091	0.06734	um	Nucleus	Nucleus Ellipsoid Axis C	0.000	1.000	559	100000522	100000006	Mock anti-PSPC1-A546 8C-S-PSPC1 V2.00	0	4. Mock and anti-PSPC1-A546_Pos014_S001	00-ud96txB4aMwC67eozBvbQb
0.0399828	0.999185	-0.00547919	um	Nucleus	Nucleus Ellipsoid Axis C	0.000	1.000	560	100000523	100000007	Mock anti-PSPC1-A546 8C-S-PSPC1 V2.00	0	4. Mock and anti-PSPC1-A546_Pos014_S001	00-ud96txB4aMwC67eozBvbQb
-0.0306951	0.999321	-0.0203654	um	Nucleus	Nucleus Ellipsoid Axis C	0.000	1.000	561	100000524	100000008	Mock anti-PSPC1-A546 8C-S-PSPC1 V2.00	0	4. Mock and anti-PSPC1-A546_Pos014_S001	00-ud96txB4aMwC67eozBvbQb
0.722278	-0.691598	-0.00257164	um	Nucleus	Nucleus Ellipsoid Axis C	0.000	1.000	562	100000525	100000009	Mock anti-PSPC1-A546 8C-S-PSPC1 V2.00	0	4. Mock and anti-PSPC1-A546_Pos014_S001	00-ud96txB4aMwC67eozBvbQb
-0.267963	-0.95954	-0.086477	um	Nucleus	Nucleus Ellipsoid Axis C	0.000	1.000	563	100000526	100000010	Mock anti-PSPC1-A546 8C-S-PSPC1 V2.00	0	4. Mock and anti-PSPC1-A546_Pos014_S001	00-ud96txB4aMwC67eozBvbQb
0.57692	-0.816568	-0.0195007	um	Nucleus	Nucleus Ellipsoid Axis C	0.000	1.000	564	100000527	100000011	Mock anti-PSPC1-A546 8C-S-PSPC1 V2.00	0	4. Mock and anti-PSPC1-A546_Pos014_S001	00-ud96txB4aMwC67eozBvbQb
0.715099	0.698914	0.0123648	um	Nucleus	Nucleus Ellipsoid Axis C	0.000	1.000	565	100000528	100000012	Mock anti-PSPC1-A546 8C-S-PSPC1 V2.00	0	4. Mock and anti-PSPC1-A546_Pos014_S001	00-ud96txB4aMwC67eozBvbQb
-0.765074	0.643508	0.0236524	um	Nucleus	Nucleus Ellipsoid Axis C	0.000	1.000	566	100000529	100000013	Mock anti-PSPC1-A546 8C-S-PSPC1 V2.00	0	4. Mock and anti-PSPC1-A546_Pos014_S001	00-ud96txB4aMwC67eozBvbQb
-0.178172	-0.98395	-0.00982219	um	Nucleus	Nucleus Ellipsoid Axis C	0.000	1.000	567	100000530	100000014	Mock anti-PSPC1-A546 8C-S-PSPC1 V2.00	0	4. Mock and anti-PSPC1-A546_Pos014_S001	00-ud96txB4aMwC67eozBvbQb
-0.858661	-0.511936	-0.024963	um	Nucleus	Nucleus Ellipsoid Axis C	0.000	1.000	568	100000531	100000015	Mock anti-PSPC1-A546 8C-S-PSPC1 V2.00	0	4. Mock and anti-PSPC1-A546_Pos014_S001	00-ud96txB4aMwC67eozBvbQb
-0.23477	0.972039	-0.00474598	um	Nucleus	Nucleus Ellipsoid Axis C	0.000	1.000	569	100000532	100000016	Mock anti-PSPC1-A546 8C-S-PSPC1 V2.00	0	4. Mock and anti-PSPC1-A546_Pos014_S001	00-ud96txB4aMwC67eozBvbQb
0.930474	0.365378	-0.026782	um	Nucleus	Nucleus Ellipsoid Axis C	0.000	1.000	571	100000533	100000017	Mock anti-PSPC1-A546 8C-S-PSPC1 V2.00	0	4. Mock and anti-PSPC1-A546_Pos014_S001	00-ud96txB4aMwC67eozBvbQb
-0.574249	-0.818551	0.0145671	um	Nucleus	Nucleus Ellipsoid Axis C	0.000	1.000	572	100000534	100000018	Mock anti-PSPC1-A546 8C-S-PSPC1 V2.00	0	4. Mock and anti-PSPC1-A546_Pos014_S001	00-ud96txB4aMwC67eozBvbQb
0.174485	-0.982873	0.0592892	um	Nucleus	Nucleus Ellipsoid Axis C	0.000	1.000	573	100000535	100000019	Mock anti-PSPC1-A546 8C-S-PSPC1 V2.00	0	4. Mock and anti-PSPC1-A546_Pos014_S001	00-ud96txB4aMwC67eozBvbQb
0.609423	-0.792634	0.018303	um	Nucleus	Nucleus Ellipsoid Axis C	0.000	1.000	574	100000536	100000020	Mock anti-PSPC1-A546 8C-S-PSPC1 V2.00	0	4. Mock and anti-PSPC1-A546_Pos014_S001	00-ud96txB4aMwC67eozBvbQb
0.453538	-0.888324	-0.0720031	um	Nucleus	Nucleus Ellipsoid Axis C	0.000	1.000	575	100000537	100000021	Mock anti-PSPC1-A546 8C-S-PSPC1 V2.00	0	4. Mock and anti-PSPC1-A546_Pos014_S001	00-ud96txB4aMwC67eozBvbQb
0.0114189	-0.999935	-0.000741749	um	Nucleus	Nucleus Ellipsoid Axis C	0.000	1.000	576	100000538	100000022	Mock anti-PSPC1-A546 8C-S-PSPC1 V2.00	0	4. Mock and anti-PSPC1-A546_Pos014_S001	00-ud96txB4aMwC67eozBvbQb
0.86259	-0.5059	-0.00180179	um	Nucleus	Nucleus Ellipsoid Axis C	0.000	1.000	577	100000539	100000000	Mock anti-PSPC1-A546 8C-S-PSPC1 V2.00	0	4. Mock and anti-PSPC1-A546_Pos016_S001	00-fQCkxaLPztRnvHezoKNs5o
0.7971	-0.603795	0.00793163	um	Nucleus	Nucleus Ellipsoid Axis C	0.000	1.000	578	100000540	100000001	Mock anti-PSPC1-A546 8C-S-PSPC1 V2.00	0	4. Mock and anti-PSPC1-A546_Pos016_S001	00-fQCkxaLPztRnvHezoKNs5o
-0.397801	-0.917452	0.00605216	um	Nucleus	Nucleus Ellipsoid Axis C	0.000	1.000	579	100000541	100000002	Mock anti-PSPC1-A546 8C-S-PSPC1 V2.00	0	4. Mock and anti-PSPC1-A546_Pos016_S001	00-fQCkxaLPztRnvHezoKNs5o
-0.861334	-0.508031	0.00281527	um	Nucleus	Nucleus Ellipsoid Axis C	0.000	1.000	580	100000542	100000003	Mock anti-PSPC1-A546 8C-S-PSPC1 V2.00	0	4. Mock and anti-PSPC1-A546_Pos016_S001	00-fQCkxaLPztRnvHezoKNs5o
-0.790527	-0.612358	0.00921596	um	Nucleus	Nucleus Ellipsoid Axis C	0.000	1.000	582	100000543	100000004	Mock anti-PSPC1-A546 8C-S-PSPC1 V2.00	0	4. Mock and anti-PSPC1-A546_Pos016_S001	00-fQCkxaLPztRnvHezoKNs5o
0.126455	-0.991969	0.00265258	um	Nucleus	Nucleus Ellipsoid Axis C	0.000	1.000	583	100000544	100000005	Mock anti-PSPC1-A546 8C-S-PSPC1 V2.00	0	4. Mock and anti-PSPC1-A546_Pos016_S001	00-fQCkxaLPztRnvHezoKNs5o
-0.813009	-0.58217	0.00968369	um	Nucleus	Nucleus Ellipsoid Axis C	0.000	1.000	584	100000545	100000006	Mock anti-PSPC1-A546 8C-S-PSPC1 V2.00	0	4. Mock and anti-PSPC1-A546_Pos016_S001	00-fQCkxaLPztRnvHezoKNs5o
-0.573027	-0.819521	0.00504258	um	Nucleus	Nucleus Ellipsoid Axis C	0.000	1.000	585	100000546	100000007	Mock anti-PSPC1-A546 8C-S-PSPC1 V2.00	0	4. Mock and anti-PSPC1-A546_Pos016_S001	00-fQCkxaLPztRnvHezoKNs5o
0.788133	-0.615498	-0.00284606	um	Nucleus	Nucleus Ellipsoid Axis C	0.000	1.000	588	100000547	100000008	Mock anti-PSPC1-A546 8C-S-PSPC1 V2.00	0	4. Mock and anti-PSPC1-A546_Pos016_S001	00-fQCkxaLPztRnvHezoKNs5o
0.567953	0.823055	0.00296282	um	Nucleus	Nucleus Ellipsoid Axis C	0.000	1.000	590	100000548	100000009	Mock anti-PSPC1-A546 8C-S-PSPC1 V2.00	0	4. Mock and anti-PSPC1-A546_Pos016_S001	00-fQCkxaLPztRnvHezoKNs5o
0.545054	0.8384	-0.00102528	um	Nucleus	Nucleus Ellipsoid Axis C	0.000	1.000	591	100000549	100000010	Mock anti-PSPC1-A546 8C-S-PSPC1 V2.00	0	4. Mock and anti-PSPC1-A546_Pos016_S001	00-fQCkxaLPztRnvHezoKNs5o
0.518365	0.855159	2.06045e-005	um	Nucleus	Nucleus Ellipsoid Axis C	0.000	1.000	592	100000550	100000011	Mock anti-PSPC1-A546 8C-S-PSPC1 V2.00	0	4. Mock and anti-PSPC1-A546_Pos016_S001	00-fQCkxaLPztRnvHezoKNs5o
0.225191	-0.974312	0.00225452	um	Nucleus	Nucleus Ellipsoid Axis C	0.000	1.000	593	100000551	100000012	Mock anti-PSPC1-A546 8C-S-PSPC1 V2.00	0	4. Mock and anti-PSPC1-A546_Pos016_S001	00-fQCkxaLPztRnvHezoKNs5o
-0.286082	-0.958155	-0.00976372	um	Nucleus	Nucleus Ellipsoid Axis C	0.000	1.000	594	100000552	100000013	Mock anti-PSPC1-A546 8C-S-PSPC1 V2.00	0	4. Mock and anti-PSPC1-A546_Pos016_S001	00-fQCkxaLPztRnvHezoKNs5o
-0.49246	0.87032	0.005057	um	Nucleus	Nucleus Ellipsoid Axis C	0.000	1.000	596	100000553	100000014	Mock anti-PSPC1-A546 8C-S-PSPC1 V2.00	0	4. Mock and anti-PSPC1-A546_Pos016_S001	00-fQCkxaLPztRnvHezoKNs5o
-0.482032	0.876153	-0.00122517	um	Nucleus	Nucleus Ellipsoid Axis C	0.000	1.000	597	100000554	100000015	Mock anti-PSPC1-A546 8C-S-PSPC1 V2.00	0	4. Mock and anti-PSPC1-A546_Pos016_S001	00-fQCkxaLPztRnvHezoKNs5o
-0.46202	-0.886831	-0.00827246	um	Nucleus	Nucleus Ellipsoid Axis C	0.000	1.000	598	100000555	100000016	Mock anti-PSPC1-A546 8C-S-PSPC1 V2.00	0	4. Mock and anti-PSPC1-A546_Pos016_S001	00-fQCkxaLPztRnvHezoKNs5o
-0.241626	-0.970267	-0.0140925	um	Nucleus	Nucleus Ellipsoid Axis C	0.000	1.000	600	100000556	100000017	Mock anti-PSPC1-A546 8C-S-PSPC1 V2.00	0	4. Mock and anti-PSPC1-A546_Pos016_S001	00-fQCkxaLPztRnvHezoKNs5o
0.990703	0.136033	-0.0016333	um	Nucleus	Nucleus Ellipsoid Axis C	0.000	1.000	602	100000557	100000018	Mock anti-PSPC1-A546 8C-S-PSPC1 V2.00	0	4. Mock and anti-PSPC1-A546_Pos016_S001	00-fQCkxaLPztRnvHezoKNs5o
-0.989623	0.14358	-0.00555085	um	Nucleus	Nucleus Ellipsoid Axis C	0.000	1.000	603	100000558	100000019	Mock anti-PSPC1-A546 8C-S-PSPC1 V2.00	0	4. Mock and anti-PSPC1-A546_Pos016_S001	00-fQCkxaLPztRnvHezoKNs5o
0.63227	0.774748	0.000301214	um	Nucleus	Nucleus Ellipsoid Axis C	0.000	1.000	604	100000559	100000000	Mock anti-PSPC1-A546 8C-S-PSPC1 V2.00	0	4. Mock and anti-PSPC1-A546_Pos017_S001	00-BNR3xWHN5pxa99ryKyPimB
0.894229	-0.447236	-0.0183162	um	Nucleus	Nucleus Ellipsoid Axis C	0.000	1.000	605	100000560	100000001	Mock anti-PSPC1-A546 8C-S-PSPC1 V2.00	0	4. Mock and anti-PSPC1-A546_Pos017_S001	00-BNR3xWHN5pxa99ryKyPimB
0.634797	-0.772678	0.00104272	um	Nucleus	Nucleus Ellipsoid Axis C	0.000	1.000	606	100000561	100000002	Mock anti-PSPC1-A546 8C-S-PSPC1 V2.00	0	4. Mock and anti-PSPC1-A546_Pos017_S001	00-BNR3xWHN5pxa99ryKyPimB
0.344868	-0.938645	0.00355582	um	Nucleus	Nucleus Ellipsoid Axis C	0.000	1.000	607	100000562	100000003	Mock anti-PSPC1-A546 8C-S-PSPC1 V2.00	0	4. Mock and anti-PSPC1-A546_Pos017_S001	00-BNR3xWHN5pxa99ryKyPimB
0.969338	0.245712	0.00321177	um	Nucleus	Nucleus Ellipsoid Axis C	0.000	1.000	608	100000563	100000004	Mock anti-PSPC1-A546 8C-S-PSPC1 V2.00	0	4. Mock and anti-PSPC1-A546_Pos017_S001	00-BNR3xWHN5pxa99ryKyPimB
0.860509	-0.509435	-0.000641298	um	Nucleus	Nucleus Ellipsoid Axis C	0.000	1.000	609	100000564	100000005	Mock anti-PSPC1-A546 8C-S-PSPC1 V2.00	0	4. Mock and anti-PSPC1-A546_Pos017_S001	00-BNR3xWHN5pxa99ryKyPimB
-0.646119	-0.763041	-0.0172848	um	Nucleus	Nucleus Ellipsoid Axis C	0.000	1.000	610	100000565	100000006	Mock anti-PSPC1-A546 8C-S-PSPC1 V2.00	0	4. Mock and anti-PSPC1-A546_Pos017_S001	00-BNR3xWHN5pxa99ryKyPimB
-0.363985	-0.931402	-0.00211359	um	Nucleus	Nucleus Ellipsoid Axis C	0.000	1.000	611	100000566	100000007	Mock anti-PSPC1-A546 8C-S-PSPC1 V2.00	0	4. Mock and anti-PSPC1-A546_Pos017_S001	00-BNR3xWHN5pxa99ryKyPimB
-0.678677	-0.734399	0.00750278	um	Nucleus	Nucleus Ellipsoid Axis C	0.000	1.000	612	100000567	100000008	Mock anti-PSPC1-A546 8C-S-PSPC1 V2.00	0	4. Mock and anti-PSPC1-A546_Pos017_S001	00-BNR3xWHN5pxa99ryKyPimB
0.904724	0.425807	-0.0127969	um	Nucleus	Nucleus Ellipsoid Axis C	0.000	1.000	613	100000568	100000009	Mock anti-PSPC1-A546 8C-S-PSPC1 V2.00	0	4. Mock and anti-PSPC1-A546_Pos017_S001	00-BNR3xWHN5pxa99ryKyPimB
-0.29538	-0.955337	-0.00902859	um	Nucleus	Nucleus Ellipsoid Axis C	0.000	1.000	614	100000569	100000010	Mock anti-PSPC1-A546 8C-S-PSPC1 V2.00	0	4. Mock and anti-PSPC1-A546_Pos017_S001	00-BNR3xWHN5pxa99ryKyPimB
-0.443508	-0.896235	0.00794423	um	Nucleus	Nucleus Ellipsoid Axis C	0.000	1.000	615	100000570	100000011	Mock anti-PSPC1-A546 8C-S-PSPC1 V2.00	0	4. Mock and anti-PSPC1-A546_Pos017_S001	00-BNR3xWHN5pxa99ryKyPimB
-0.262877	-0.9648	-0.00753475	um	Nucleus	Nucleus Ellipsoid Axis C	0.000	1.000	616	100000571	100000012	Mock anti-PSPC1-A546 8C-S-PSPC1 V2.00	0	4. Mock and anti-PSPC1-A546_Pos017_S001	00-BNR3xWHN5pxa99ryKyPimB
0.985242	0.171169	0.000166218	um	Nucleus	Nucleus Ellipsoid Axis C	0.000	1.000	617	100000572	100000013	Mock anti-PSPC1-A546 8C-S-PSPC1 V2.00	0	4. Mock and anti-PSPC1-A546_Pos017_S001	00-BNR3xWHN5pxa99ryKyPimB
-0.427034	-0.904222	-0.00492738	um	Nucleus	Nucleus Ellipsoid Axis C	0.000	1.000	618	100000573	100000014	Mock anti-PSPC1-A546 8C-S-PSPC1 V2.00	0	4. Mock and anti-PSPC1-A546_Pos017_S001	00-BNR3xWHN5pxa99ryKyPimB
0.986937	0.161036	-0.00481563	um	Nucleus	Nucleus Ellipsoid Axis C	0.000	1.000	619	100000574	100000015	Mock anti-PSPC1-A546 8C-S-PSPC1 V2.00	0	4. Mock and anti-PSPC1-A546_Pos017_S001	00-BNR3xWHN5pxa99ryKyPimB
0.829788	-0.558002	0.009244	um	Nucleus	Nucleus Ellipsoid Axis C	0.000	1.000	620	100000575	100000016	Mock anti-PSPC1-A546 8C-S-PSPC1 V2.00	0	4. Mock and anti-PSPC1-A546_Pos017_S001	00-BNR3xWHN5pxa99ryKyPimB
0.987785	0.155794	-0.00311097	um	Nucleus	Nucleus Ellipsoid Axis C	0.000	1.000	621	100000576	100000017	Mock anti-PSPC1-A546 8C-S-PSPC1 V2.00	0	4. Mock and anti-PSPC1-A546_Pos017_S001	00-BNR3xWHN5pxa99ryKyPimB
0.994471	-0.104539	-0.00991417	um	Nucleus	Nucleus Ellipsoid Axis C	0.000	1.000	622	100000577	100000018	Mock anti-PSPC1-A546 8C-S-PSPC1 V2.00	0	4. Mock and anti-PSPC1-A546_Pos017_S001	00-BNR3xWHN5pxa99ryKyPimB
-0.966752	-0.255518	0.0100104	um	Nucleus	Nucleus Ellipsoid Axis C	0.000	1.000	623	100000578	100000019	Mock anti-PSPC1-A546 8C-S-PSPC1 V2.00	0	4. Mock and anti-PSPC1-A546_Pos017_S001	00-BNR3xWHN5pxa99ryKyPimB
0.0699515	-0.997533	0.00588965	um	Nucleus	Nucleus Ellipsoid Axis C	0.000	1.000	624	100000579	100000020	Mock anti-PSPC1-A546 8C-S-PSPC1 V2.00	0	4. Mock and anti-PSPC1-A546_Pos017_S001	00-BNR3xWHN5pxa99ryKyPimB
0.306995	-0.951711	0.000829773	um	Nucleus	Nucleus Ellipsoid Axis C	0.000	1.000	625	100000580	100000021	Mock anti-PSPC1-A546 8C-S-PSPC1 V2.00	0	4. Mock and anti-PSPC1-A546_Pos017_S001	00-BNR3xWHN5pxa99ryKyPimB
-0.442937	-0.896496	0.0100648	um	Nucleus	Nucleus Ellipsoid Axis C	0.000	1.000	626	100000581	100000022	Mock anti-PSPC1-A546 8C-S-PSPC1 V2.00	0	4. Mock and anti-PSPC1-A546_Pos017_S001	00-BNR3xWHN5pxa99ryKyPimB
-0.99992	0.0116276	0.00506026	um	Nucleus	Nucleus Ellipsoid Axis C	0.000	1.000	627	100000582	100000023	Mock anti-PSPC1-A546 8C-S-PSPC1 V2.00	0	4. Mock and anti-PSPC1-A546_Pos017_S001	00-BNR3xWHN5pxa99ryKyPimB
0.166894	-0.985973	0.00159404	um	Nucleus	Nucleus Ellipsoid Axis C	0.000	1.000	628	100000583	100000024	Mock anti-PSPC1-A546 8C-S-PSPC1 V2.00	0	4. Mock and anti-PSPC1-A546_Pos017_S001	00-BNR3xWHN5pxa99ryKyPimB
0.391993	0.919968	-8.15284e-005	um	Nucleus	Nucleus Ellipsoid Axis C	0.000	1.000	629	100000584	100000025	Mock anti-PSPC1-A546 8C-S-PSPC1 V2.00	0	4. Mock and anti-PSPC1-A546_Pos017_S001	00-BNR3xWHN5pxa99ryKyPimB
-0.0338546	0.999422	0.00314609	um	Nucleus	Nucleus Ellipsoid Axis C	0.000	1.000	631	100000585	100000026	Mock anti-PSPC1-A546 8C-S-PSPC1 V2.00	0	4. Mock and anti-PSPC1-A546_Pos017_S001	00-BNR3xWHN5pxa99ryKyPimB
-0.389269	-0.921122	0.00203923	um	Nucleus	Nucleus Ellipsoid Axis C	0.000	1.000	632	100000586	100000027	Mock anti-PSPC1-A546 8C-S-PSPC1 V2.00	0	4. Mock and anti-PSPC1-A546_Pos017_S001	00-BNR3xWHN5pxa99ryKyPimB
-0.00200358	-0.999997	-0.00152957	um	Nucleus	Nucleus Ellipsoid Axis C	0.000	1.000	635	100000587	100000028	Mock anti-PSPC1-A546 8C-S-PSPC1 V2.00	0	4. Mock and anti-PSPC1-A546_Pos017_S001	00-BNR3xWHN5pxa99ryKyPimB
-0.102161	-0.994705	0.0112166	um	Nucleus	Nucleus Ellipsoid Axis C	0.000	1.000	636	100000588	100000029	Mock anti-PSPC1-A546 8C-S-PSPC1 V2.00	0	4. Mock and anti-PSPC1-A546_Pos017_S001	00-BNR3xWHN5pxa99ryKyPimB
0.629765	-0.776775	0.00403145	um	Nucleus	Nucleus Ellipsoid Axis C	0.000	1.000	637	100000589	100000030	Mock anti-PSPC1-A546 8C-S-PSPC1 V2.00	0	4. Mock and anti-PSPC1-A546_Pos017_S001	00-BNR3xWHN5pxa99ryKyPimB
0.953145	0.302494	0.00347401	um	Nucleus	Nucleus Ellipsoid Axis C	0.000	1.000	638	100000590	100000031	Mock anti-PSPC1-A546 8C-S-PSPC1 V2.00	0	4. Mock and anti-PSPC1-A546_Pos017_S001	00-BNR3xWHN5pxa99ryKyPimB
-0.915978	0.40119	0.00556919	um	Nucleus	Nucleus Ellipsoid Axis C	0.000	1.000	639	100000591	100000032	Mock anti-PSPC1-A546 8C-S-PSPC1 V2.00	0	4. Mock and anti-PSPC1-A546_Pos017_S001	00-BNR3xWHN5pxa99ryKyPimB
0.806031	-0.591828	0.00734313	um	Nucleus	Nucleus Ellipsoid Axis C	0.000	1.000	640	100000592	100000033	Mock anti-PSPC1-A546 8C-S-PSPC1 V2.00	0	4. Mock and anti-PSPC1-A546_Pos017_S001	00-BNR3xWHN5pxa99ryKyPimB
0.744508	-0.667581	-0.00659505	um	Nucleus	Nucleus Ellipsoid Axis C	0.000	1.000	641	100000593	100000034	Mock anti-PSPC1-A546 8C-S-PSPC1 V2.00	0	4. Mock and anti-PSPC1-A546_Pos017_S001	00-BNR3xWHN5pxa99ryKyPimB
-0.214285	-0.976759	-0.00493682	um	Nucleus	Nucleus Ellipsoid Axis C	0.000	1.000	642	100000594	100000035	Mock anti-PSPC1-A546 8C-S-PSPC1 V2.00	0	4. Mock and anti-PSPC1-A546_Pos017_S001	00-BNR3xWHN5pxa99ryKyPimB
0.648143	-0.761514	-0.00263443	um	Nucleus	Nucleus Ellipsoid Axis C	0.000	1.000	643	100000595	100000036	Mock anti-PSPC1-A546 8C-S-PSPC1 V2.00	0	4. Mock and anti-PSPC1-A546_Pos017_S001	00-BNR3xWHN5pxa99ryKyPimB
0.99947	0.0313291	0.00882979	um	Nucleus	Nucleus Ellipsoid Axis C	0.000	1.000	644	100000596	100000037	Mock anti-PSPC1-A546 8C-S-PSPC1 V2.00	0	4. Mock and anti-PSPC1-A546_Pos017_S001	00-BNR3xWHN5pxa99ryKyPimB
0.295564	-0.955322	0.000873619	um	Nucleus	Nucleus Ellipsoid Axis C	0.000	1.000	645	100000597	100000038	Mock anti-PSPC1-A546 8C-S-PSPC1 V2.00	0	4. Mock and anti-PSPC1-A546_Pos017_S001	00-BNR3xWHN5pxa99ryKyPimB
-0.926826	0.37532	-0.0113086	um	Nucleus	Nucleus Ellipsoid Axis C	0.000	1.000	647	100000598	100000039	Mock anti-PSPC1-A546 8C-S-PSPC1 V2.00	0	4. Mock and anti-PSPC1-A546_Pos017_S001	00-BNR3xWHN5pxa99ryKyPimB
-0.809276	-0.587197	-0.0164927	um	Nucleus	Nucleus Ellipsoid Axis C	0.000	1.000	649	100000599	100000040	Mock anti-PSPC1-A546 8C-S-PSPC1 V2.00	0	4. Mock and anti-PSPC1-A546_Pos017_S001	00-BNR3xWHN5pxa99ryKyPimB
0.870835	-0.491566	0.00318455	um	Nucleus	Nucleus Ellipsoid Axis C	0.000	1.000	650	100000600	100000041	Mock anti-PSPC1-A546 8C-S-PSPC1 V2.00	0	4. Mock and anti-PSPC1-A546_Pos017_S001	00-BNR3xWHN5pxa99ryKyPimB
-0.107787	-0.994147	0.00735732	um	Nucleus	Nucleus Ellipsoid Axis C	0.000	1.000	653	100000601	100000042	Mock anti-PSPC1-A546 8C-S-PSPC1 V2.00	0	4. Mock and anti-PSPC1-A546_Pos017_S001	00-BNR3xWHN5pxa99ryKyPimB
-0.835201	-0.549887	0.00804398	um	Nucleus	Nucleus Ellipsoid Axis C	0.000	1.000	654	100000602	100000043	Mock anti-PSPC1-A546 8C-S-PSPC1 V2.00	0	4. Mock and anti-PSPC1-A546_Pos017_S001	00-BNR3xWHN5pxa99ryKyPimB
-0.654622	-0.755856	-0.0123072	um	Nucleus	Nucleus Ellipsoid Axis C	0.000	1.000	655	100000603	100000044	Mock anti-PSPC1-A546 8C-S-PSPC1 V2.00	0	4. Mock and anti-PSPC1-A546_Pos017_S001	00-BNR3xWHN5pxa99ryKyPimB
0.881749	0.471717	0.00113508	um	Nucleus	Nucleus Ellipsoid Axis C	0.000	1.000	656	100000604	100000045	Mock anti-PSPC1-A546 8C-S-PSPC1 V2.00	0	4. Mock and anti-PSPC1-A546_Pos017_S001	00-BNR3xWHN5pxa99ryKyPimB
-0.846046	-0.532878	0.0157249	um	Nucleus	Nucleus Ellipsoid Axis C	0.000	1.000	657	100000605	100000046	Mock anti-PSPC1-A546 8C-S-PSPC1 V2.00	0	4. Mock and anti-PSPC1-A546_Pos017_S001	00-BNR3xWHN5pxa99ryKyPimB
0.392425	-0.919783	0.00159124	um	Nucleus	Nucleus Ellipsoid Axis C	0.000	1.000	658	100000606	100000047	Mock anti-PSPC1-A546 8C-S-PSPC1 V2.00	0	4. Mock and anti-PSPC1-A546_Pos017_S001	00-BNR3xWHN5pxa99ryKyPimB
0.68802	-0.725671	0.00549198	um	Nucleus	Nucleus Ellipsoid Axis C	0.000	1.000	659	100000607	100000048	Mock anti-PSPC1-A546 8C-S-PSPC1 V2.00	0	4. Mock and anti-PSPC1-A546_Pos017_S001	00-BNR3xWHN5pxa99ryKyPimB
0.0590287	0.998251	0.00315305	um	Nucleus	Nucleus Ellipsoid Axis C	0.000	1.000	660	100000608	100000049	Mock anti-PSPC1-A546 8C-S-PSPC1 V2.00	0	4. Mock and anti-PSPC1-A546_Pos017_S001	00-BNR3xWHN5pxa99ryKyPimB
-0.895142	-0.44535	-0.0195926	um	Nucleus	Nucleus Ellipsoid Axis C	0.000	1.000	661	100000609	100000050	Mock anti-PSPC1-A546 8C-S-PSPC1 V2.00	0	4. Mock and anti-PSPC1-A546_Pos017_S001	00-BNR3xWHN5pxa99ryKyPimB
0.995449	-0.0951536	0.00529587	um	Nucleus	Nucleus Ellipsoid Axis C	0.000	1.000	662	100000610	100000051	Mock anti-PSPC1-A546 8C-S-PSPC1 V2.00	0	4. Mock and anti-PSPC1-A546_Pos017_S001	00-BNR3xWHN5pxa99ryKyPimB
-0.98716	-0.159677	-0.00431092	um	Nucleus	Nucleus Ellipsoid Axis C	0.000	1.000	663	100000611	100000052	Mock anti-PSPC1-A546 8C-S-PSPC1 V2.00	0	4. Mock and anti-PSPC1-A546_Pos017_S001	00-BNR3xWHN5pxa99ryKyPimB
-0.0142965	-0.999874	-0.00693746	um	Nucleus	Nucleus Ellipsoid Axis C	0.000	1.000	664	100000612	100000053	Mock anti-PSPC1-A546 8C-S-PSPC1 V2.00	0	4. Mock and anti-PSPC1-A546_Pos017_S001	00-BNR3xWHN5pxa99ryKyPimB
-0.0705719	-0.997486	-0.00637969	um	Nucleus	Nucleus Ellipsoid Axis C	0.000	1.000	665	100000613	100000054	Mock anti-PSPC1-A546 8C-S-PSPC1 V2.00	0	4. Mock and anti-PSPC1-A546_Pos017_S001	00-BNR3xWHN5pxa99ryKyPimB
0.285111	0.958471	-0.00677456	um	Nucleus	Nucleus Ellipsoid Axis C	0.000	1.000	666	100000614	100000055	Mock anti-PSPC1-A546 8C-S-PSPC1 V2.00	0	4. Mock and anti-PSPC1-A546_Pos017_S001	00-BNR3xWHN5pxa99ryKyPimB
-0.554835	-0.831956	-0.00258994	um	Nucleus	Nucleus Ellipsoid Axis C	0.000	1.000	667	100000615	100000056	Mock anti-PSPC1-A546 8C-S-PSPC1 V2.00	0	4. Mock and anti-PSPC1-A546_Pos017_S001	00-BNR3xWHN5pxa99ryKyPimB
0.295663	-0.955292	-0.00072123	um	Nucleus	Nucleus Ellipsoid Axis C	0.000	1.000	668	100000616	100000057	Mock anti-PSPC1-A546 8C-S-PSPC1 V2.00	0	4. Mock and anti-PSPC1-A546_Pos017_S001	00-BNR3xWHN5pxa99ryKyPimB
0.141629	-0.989915	-0.00317558	um	Nucleus	Nucleus Ellipsoid Axis C	0.000	1.000	669	100000617	100000058	Mock anti-PSPC1-A546 8C-S-PSPC1 V2.00	0	4. Mock and anti-PSPC1-A546_Pos017_S001	00-BNR3xWHN5pxa99ryKyPimB
-0.319514	0.947568	-0.00512422	um	Nucleus	Nucleus Ellipsoid Axis C	0.000	1.000	670	100000618	100000059	Mock anti-PSPC1-A546 8C-S-PSPC1 V2.00	0	4. Mock and anti-PSPC1-A546_Pos017_S001	00-BNR3xWHN5pxa99ryKyPimB
0.274769	-0.961509	0.00171708	um	Nucleus	Nucleus Ellipsoid Axis C	0.000	1.000	671	100000619	100000060	Mock anti-PSPC1-A546 8C-S-PSPC1 V2.00	0	4. Mock and anti-PSPC1-A546_Pos017_S001	00-BNR3xWHN5pxa99ryKyPimB
0.776238	-0.630428	-0.00381296	um	Nucleus	Nucleus Ellipsoid Axis C	0.000	1.000	672	100000620	100000061	Mock anti-PSPC1-A546 8C-S-PSPC1 V2.00	0	4. Mock and anti-PSPC1-A546_Pos017_S001	00-BNR3xWHN5pxa99ryKyPimB
0.99971	0.0240046	-0.0018601	um	Nucleus	Nucleus Ellipsoid Axis C	0.000	1.000	673	100000621	100000062	Mock anti-PSPC1-A546 8C-S-PSPC1 V2.00	0	4. Mock and anti-PSPC1-A546_Pos017_S001	00-BNR3xWHN5pxa99ryKyPimB
0.144656	-0.989464	-0.00596023	um	Nucleus	Nucleus Ellipsoid Axis C	0.000	1.000	674	100000622	100000063	Mock anti-PSPC1-A546 8C-S-PSPC1 V2.00	0	4. Mock and anti-PSPC1-A546_Pos017_S001	00-BNR3xWHN5pxa99ryKyPimB
-0.983657	-0.17932	-0.0162519	um	Nucleus	Nucleus Ellipsoid Axis C	0.000	1.000	675	100000623	100000000	Mock anti-PSPC1-A546 8C-S-PSPC1 V2.00	0	4. Mock and anti-PSPC1-A546_Pos018_S001	00-i3j9JoKPsdLiULz3Ei2sWo
0.965784	-0.259064	0.0120907	um	Nucleus	Nucleus Ellipsoid Axis C	0.000	1.000	676	100000624	100000001	Mock anti-PSPC1-A546 8C-S-PSPC1 V2.00	0	4. Mock and anti-PSPC1-A546_Pos018_S001	00-i3j9JoKPsdLiULz3Ei2sWo
-0.835092	-0.550102	0.00316641	um	Nucleus	Nucleus Ellipsoid Axis C	0.000	1.000	677	100000625	100000002	Mock anti-PSPC1-A546 8C-S-PSPC1 V2.00	0	4. Mock and anti-PSPC1-A546_Pos018_S001	00-i3j9JoKPsdLiULz3Ei2sWo
0.251979	0.967731	0.00195267	um	Nucleus	Nucleus Ellipsoid Axis C	0.000	1.000	678	100000626	100000003	Mock anti-PSPC1-A546 8C-S-PSPC1 V2.00	0	4. Mock and anti-PSPC1-A546_Pos018_S001	00-i3j9JoKPsdLiULz3Ei2sWo
-0.733894	-0.679145	-0.0126732	um	Nucleus	Nucleus Ellipsoid Axis C	0.000	1.000	679	100000627	100000004	Mock anti-PSPC1-A546 8C-S-PSPC1 V2.00	0	4. Mock and anti-PSPC1-A546_Pos018_S001	00-i3j9JoKPsdLiULz3Ei2sWo
0.921196	0.389099	-0.000698351	um	Nucleus	Nucleus Ellipsoid Axis C	0.000	1.000	681	100000628	100000005	Mock anti-PSPC1-A546 8C-S-PSPC1 V2.00	0	4. Mock and anti-PSPC1-A546_Pos018_S001	00-i3j9JoKPsdLiULz3Ei2sWo
-0.344662	-0.938727	-0.000641542	um	Nucleus	Nucleus Ellipsoid Axis C	0.000	1.000	682	100000629	100000006	Mock anti-PSPC1-A546 8C-S-PSPC1 V2.00	0	4. Mock and anti-PSPC1-A546_Pos018_S001	00-i3j9JoKPsdLiULz3Ei2sWo
0.958213	0.286051	0.00155892	um	Nucleus	Nucleus Ellipsoid Axis C	0.000	1.000	683	100000630	100000007	Mock anti-PSPC1-A546 8C-S-PSPC1 V2.00	0	4. Mock and anti-PSPC1-A546_Pos018_S001	00-i3j9JoKPsdLiULz3Ei2sWo
0.564423	0.825472	0.00472392	um	Nucleus	Nucleus Ellipsoid Axis C	0.000	1.000	684	100000631	100000008	Mock anti-PSPC1-A546 8C-S-PSPC1 V2.00	0	4. Mock and anti-PSPC1-A546_Pos018_S001	00-i3j9JoKPsdLiULz3Ei2sWo
0.755475	-0.655177	0.00117829	um	Nucleus	Nucleus Ellipsoid Axis C	0.000	1.000	685	100000632	100000009	Mock anti-PSPC1-A546 8C-S-PSPC1 V2.00	0	4. Mock and anti-PSPC1-A546_Pos018_S001	00-i3j9JoKPsdLiULz3Ei2sWo
0.161207	-0.986899	-0.00647518	um	Nucleus	Nucleus Ellipsoid Axis C	0.000	1.000	686	100000633	100000010	Mock anti-PSPC1-A546 8C-S-PSPC1 V2.00	0	4. Mock and anti-PSPC1-A546_Pos018_S001	00-i3j9JoKPsdLiULz3Ei2sWo
0.734021	-0.678986	0.0138041	um	Nucleus	Nucleus Ellipsoid Axis C	0.000	1.000	687	100000634	100000011	Mock anti-PSPC1-A546 8C-S-PSPC1 V2.00	0	4. Mock and anti-PSPC1-A546_Pos018_S001	00-i3j9JoKPsdLiULz3Ei2sWo
0.973837	-0.227155	0.00651592	um	Nucleus	Nucleus Ellipsoid Axis C	0.000	1.000	688	100000635	100000012	Mock anti-PSPC1-A546 8C-S-PSPC1 V2.00	0	4. Mock and anti-PSPC1-A546_Pos018_S001	00-i3j9JoKPsdLiULz3Ei2sWo
0.0277314	-0.999615	-0.000324341	um	Nucleus	Nucleus Ellipsoid Axis C	0.000	1.000	689	100000636	100000013	Mock anti-PSPC1-A546 8C-S-PSPC1 V2.00	0	4. Mock and anti-PSPC1-A546_Pos018_S001	00-i3j9JoKPsdLiULz3Ei2sWo
0.714604	0.699529	0.000517228	um	Nucleus	Nucleus Ellipsoid Axis C	0.000	1.000	691	100000637	100000014	Mock anti-PSPC1-A546 8C-S-PSPC1 V2.00	0	4. Mock and anti-PSPC1-A546_Pos018_S001	00-i3j9JoKPsdLiULz3Ei2sWo
-0.622561	-0.782558	-0.00463298	um	Nucleus	Nucleus Ellipsoid Axis C	0.000	1.000	693	100000638	100000015	Mock anti-PSPC1-A546 8C-S-PSPC1 V2.00	0	4. Mock and anti-PSPC1-A546_Pos018_S001	00-i3j9JoKPsdLiULz3Ei2sWo
0.989348	0.144682	-0.0160374	um	Nucleus	Nucleus Ellipsoid Axis C	0.000	1.000	694	100000639	100000016	Mock anti-PSPC1-A546 8C-S-PSPC1 V2.00	0	4. Mock and anti-PSPC1-A546_Pos018_S001	00-i3j9JoKPsdLiULz3Ei2sWo
0.971105	-0.238433	0.0102098	um	Nucleus	Nucleus Ellipsoid Axis C	0.000	1.000	695	100000640	100000017	Mock anti-PSPC1-A546 8C-S-PSPC1 V2.00	0	4. Mock and anti-PSPC1-A546_Pos018_S001	00-i3j9JoKPsdLiULz3Ei2sWo
-0.317185	-0.948357	0.00371151	um	Nucleus	Nucleus Ellipsoid Axis C	0.000	1.000	696	100000641	100000018	Mock anti-PSPC1-A546 8C-S-PSPC1 V2.00	0	4. Mock and anti-PSPC1-A546_Pos018_S001	00-i3j9JoKPsdLiULz3Ei2sWo
0.562906	-0.826518	0.00240121	um	Nucleus	Nucleus Ellipsoid Axis C	0.000	1.000	697	100000642	100000019	Mock anti-PSPC1-A546 8C-S-PSPC1 V2.00	0	4. Mock and anti-PSPC1-A546_Pos018_S001	00-i3j9JoKPsdLiULz3Ei2sWo
0.173872	-0.984694	0.0120476	um	Nucleus	Nucleus Ellipsoid Axis C	0.000	1.000	698	100000643	100000020	Mock anti-PSPC1-A546 8C-S-PSPC1 V2.00	0	4. Mock and anti-PSPC1-A546_Pos018_S001	00-i3j9JoKPsdLiULz3Ei2sWo
-0.366383	-0.930366	-0.0135118	um	Nucleus	Nucleus Ellipsoid Axis C	0.000	1.000	699	100000644	100000021	Mock anti-PSPC1-A546 8C-S-PSPC1 V2.00	0	4. Mock and anti-PSPC1-A546_Pos018_S001	00-i3j9JoKPsdLiULz3Ei2sWo
-0.995604	-0.0933224	-0.00792304	um	Nucleus	Nucleus Ellipsoid Axis C	0.000	1.000	701	100000645	100000022	Mock anti-PSPC1-A546 8C-S-PSPC1 V2.00	0	4. Mock and anti-PSPC1-A546_Pos018_S001	00-i3j9JoKPsdLiULz3Ei2sWo
0.483164	0.875529	-0.000586116	um	Nucleus	Nucleus Ellipsoid Axis C	0.000	1.000	702	100000646	100000023	Mock anti-PSPC1-A546 8C-S-PSPC1 V2.00	0	4. Mock and anti-PSPC1-A546_Pos018_S001	00-i3j9JoKPsdLiULz3Ei2sWo
0.219059	-0.975635	-0.012246	um	Nucleus	Nucleus Ellipsoid Axis C	0.000	1.000	703	100000647	100000024	Mock anti-PSPC1-A546 8C-S-PSPC1 V2.00	0	4. Mock and anti-PSPC1-A546_Pos018_S001	00-i3j9JoKPsdLiULz3Ei2sWo
-0.388625	-0.921317	-0.0120863	um	Nucleus	Nucleus Ellipsoid Axis C	0.000	1.000	706	100000648	100000025	Mock anti-PSPC1-A546 8C-S-PSPC1 V2.00	0	4. Mock and anti-PSPC1-A546_Pos018_S001	00-i3j9JoKPsdLiULz3Ei2sWo
-0.641918	-0.766738	0.00736756	um	Nucleus	Nucleus Ellipsoid Axis C	0.000	1.000	707	100000649	100000026	Mock anti-PSPC1-A546 8C-S-PSPC1 V2.00	0	4. Mock and anti-PSPC1-A546_Pos018_S001	00-i3j9JoKPsdLiULz3Ei2sWo
-0.241377	-0.970413	0.00588847	um	Nucleus	Nucleus Ellipsoid Axis C	0.000	1.000	708	100000650	100000027	Mock anti-PSPC1-A546 8C-S-PSPC1 V2.00	0	4. Mock and anti-PSPC1-A546_Pos018_S001	00-i3j9JoKPsdLiULz3Ei2sWo
0.623104	0.782138	0.00126003	um	Nucleus	Nucleus Ellipsoid Axis C	0.000	1.000	709	100000651	100000028	Mock anti-PSPC1-A546 8C-S-PSPC1 V2.00	0	4. Mock and anti-PSPC1-A546_Pos018_S001	00-i3j9JoKPsdLiULz3Ei2sWo
0.39686	-0.917871	-0.00391065	um	Nucleus	Nucleus Ellipsoid Axis C	0.000	1.000	710	100000652	100000029	Mock anti-PSPC1-A546 8C-S-PSPC1 V2.00	0	4. Mock and anti-PSPC1-A546_Pos018_S001	00-i3j9JoKPsdLiULz3Ei2sWo
0.013761	-0.999877	-0.00757675	um	Nucleus	Nucleus Ellipsoid Axis C	0.000	1.000	711	100000653	100000030	Mock anti-PSPC1-A546 8C-S-PSPC1 V2.00	0	4. Mock and anti-PSPC1-A546_Pos018_S001	00-i3j9JoKPsdLiULz3Ei2sWo
-0.172307	-0.984833	-0.0203531	um	Nucleus	Nucleus Ellipsoid Axis C	0.000	1.000	712	100000654	100000031	Mock anti-PSPC1-A546 8C-S-PSPC1 V2.00	0	4. Mock and anti-PSPC1-A546_Pos018_S001	00-i3j9JoKPsdLiULz3Ei2sWo
0.42952	-0.903056	0.00187291	um	Nucleus	Nucleus Ellipsoid Axis C	0.000	1.000	713	100000655	100000032	Mock anti-PSPC1-A546 8C-S-PSPC1 V2.00	0	4. Mock and anti-PSPC1-A546_Pos018_S001	00-i3j9JoKPsdLiULz3Ei2sWo
0.0860636	-0.996286	-0.00268933	um	Nucleus	Nucleus Ellipsoid Axis C	0.000	1.000	714	100000656	100000033	Mock anti-PSPC1-A546 8C-S-PSPC1 V2.00	0	4. Mock and anti-PSPC1-A546_Pos018_S001	00-i3j9JoKPsdLiULz3Ei2sWo
0.647992	0.761647	0.0011587	um	Nucleus	Nucleus Ellipsoid Axis C	0.000	1.000	715	100000657	100000034	Mock anti-PSPC1-A546 8C-S-PSPC1 V2.00	0	4. Mock and anti-PSPC1-A546_Pos018_S001	00-i3j9JoKPsdLiULz3Ei2sWo
0.333748	-0.942659	-0.00246361	um	Nucleus	Nucleus Ellipsoid Axis C	0.000	1.000	716	100000658	100000035	Mock anti-PSPC1-A546 8C-S-PSPC1 V2.00	0	4. Mock and anti-PSPC1-A546_Pos018_S001	00-i3j9JoKPsdLiULz3Ei2sWo
0.168373	-0.985719	0.00291793	um	Nucleus	Nucleus Ellipsoid Axis C	0.000	1.000	717	100000659	100000036	Mock anti-PSPC1-A546 8C-S-PSPC1 V2.00	0	4. Mock and anti-PSPC1-A546_Pos018_S001	00-i3j9JoKPsdLiULz3Ei2sWo
0.998473	0.0548845	-0.00627288	um	Nucleus	Nucleus Ellipsoid Axis C	0.000	1.000	718	100000660	100000037	Mock anti-PSPC1-A546 8C-S-PSPC1 V2.00	0	4. Mock and anti-PSPC1-A546_Pos018_S001	00-i3j9JoKPsdLiULz3Ei2sWo
0.330023	-0.943973	-0.000620143	um	Nucleus	Nucleus Ellipsoid Axis C	0.000	1.000	719	100000661	100000038	Mock anti-PSPC1-A546 8C-S-PSPC1 V2.00	0	4. Mock and anti-PSPC1-A546_Pos018_S001	00-i3j9JoKPsdLiULz3Ei2sWo
-0.574807	-0.818052	-0.0196975	um	Nucleus	Nucleus Ellipsoid Axis C	0.000	1.000	720	100000662	100000039	Mock anti-PSPC1-A546 8C-S-PSPC1 V2.00	0	4. Mock and anti-PSPC1-A546_Pos018_S001	00-i3j9JoKPsdLiULz3Ei2sWo
0.506019	-0.862517	-0.00304383	um	Nucleus	Nucleus Ellipsoid Axis C	0.000	1.000	721	100000663	100000040	Mock anti-PSPC1-A546 8C-S-PSPC1 V2.00	0	4. Mock and anti-PSPC1-A546_Pos018_S001	00-i3j9JoKPsdLiULz3Ei2sWo
0.691563	-0.722308	-0.00360688	um	Nucleus	Nucleus Ellipsoid Axis C	0.000	1.000	722	100000664	100000041	Mock anti-PSPC1-A546 8C-S-PSPC1 V2.00	0	4. Mock and anti-PSPC1-A546_Pos018_S001	00-i3j9JoKPsdLiULz3Ei2sWo
-0.601319	-0.798862	-0.0153305	um	Nucleus	Nucleus Ellipsoid Axis C	0.000	1.000	723	100000665	100000042	Mock anti-PSPC1-A546 8C-S-PSPC1 V2.00	0	4. Mock and anti-PSPC1-A546_Pos018_S001	00-i3j9JoKPsdLiULz3Ei2sWo
-0.472963	-0.881072	-0.0042014	um	Nucleus	Nucleus Ellipsoid Axis C	0.000	1.000	724	100000666	100000043	Mock anti-PSPC1-A546 8C-S-PSPC1 V2.00	0	4. Mock and anti-PSPC1-A546_Pos018_S001	00-i3j9JoKPsdLiULz3Ei2sWo
0.718746	-0.695261	-0.00395788	um	Nucleus	Nucleus Ellipsoid Axis C	0.000	1.000	725	100000667	100000044	Mock anti-PSPC1-A546 8C-S-PSPC1 V2.00	0	4. Mock and anti-PSPC1-A546_Pos018_S001	00-i3j9JoKPsdLiULz3Ei2sWo
0.412147	0.911117	-0.00108033	um	Nucleus	Nucleus Ellipsoid Axis C	0.000	1.000	726	100000668	100000045	Mock anti-PSPC1-A546 8C-S-PSPC1 V2.00	0	4. Mock and anti-PSPC1-A546_Pos018_S001	00-i3j9JoKPsdLiULz3Ei2sWo
0.386798	-0.92165	-0.0308095	um	Nucleus	Nucleus Ellipsoid Axis C	0.000	1.000	727	100000669	100000046	Mock anti-PSPC1-A546 8C-S-PSPC1 V2.00	0	4. Mock and anti-PSPC1-A546_Pos018_S001	00-i3j9JoKPsdLiULz3Ei2sWo
-0.495551	-0.868461	-0.0142981	um	Nucleus	Nucleus Ellipsoid Axis C	0.000	1.000	728	100000670	100000047	Mock anti-PSPC1-A546 8C-S-PSPC1 V2.00	0	4. Mock and anti-PSPC1-A546_Pos018_S001	00-i3j9JoKPsdLiULz3Ei2sWo
0.218994	-0.975725	-0.00126345	um	Nucleus	Nucleus Ellipsoid Axis C	0.000	1.000	729	100000671	100000048	Mock anti-PSPC1-A546 8C-S-PSPC1 V2.00	0	4. Mock and anti-PSPC1-A546_Pos018_S001	00-i3j9JoKPsdLiULz3Ei2sWo
0.941904	0.335882	0.000708088	um	Nucleus	Nucleus Ellipsoid Axis C	0.000	1.000	730	100000672	100000049	Mock anti-PSPC1-A546 8C-S-PSPC1 V2.00	0	4. Mock and anti-PSPC1-A546_Pos018_S001	00-i3j9JoKPsdLiULz3Ei2sWo
-0.432795	-0.901348	0.0161185	um	Nucleus	Nucleus Ellipsoid Axis C	0.000	1.000	731	100000673	100000050	Mock anti-PSPC1-A546 8C-S-PSPC1 V2.00	0	4. Mock and anti-PSPC1-A546_Pos018_S001	00-i3j9JoKPsdLiULz3Ei2sWo
-0.98987	-0.141903	-0.00458311	um	Nucleus	Nucleus Ellipsoid Axis C	0.000	1.000	732	100000674	100000051	Mock anti-PSPC1-A546 8C-S-PSPC1 V2.00	0	4. Mock and anti-PSPC1-A546_Pos018_S001	00-i3j9JoKPsdLiULz3Ei2sWo
0.865125	0.50153	0.00520334	um	Nucleus	Nucleus Ellipsoid Axis C	0.000	1.000	733	100000675	100000052	Mock anti-PSPC1-A546 8C-S-PSPC1 V2.00	0	4. Mock and anti-PSPC1-A546_Pos018_S001	00-i3j9JoKPsdLiULz3Ei2sWo
0.119376	-0.992795	0.0103437	um	Nucleus	Nucleus Ellipsoid Axis C	0.000	1.000	734	100000676	100000053	Mock anti-PSPC1-A546 8C-S-PSPC1 V2.00	0	4. Mock and anti-PSPC1-A546_Pos018_S001	00-i3j9JoKPsdLiULz3Ei2sWo
0.914463	0.404668	-0.000261033	um	Nucleus	Nucleus Ellipsoid Axis C	0.000	1.000	735	100000677	100000054	Mock anti-PSPC1-A546 8C-S-PSPC1 V2.00	0	4. Mock and anti-PSPC1-A546_Pos018_S001	00-i3j9JoKPsdLiULz3Ei2sWo
0.999996	0.000829636	0.00274892	um	Nucleus	Nucleus Ellipsoid Axis C	0.000	1.000	736	100000678	100000055	Mock anti-PSPC1-A546 8C-S-PSPC1 V2.00	0	4. Mock and anti-PSPC1-A546_Pos018_S001	00-i3j9JoKPsdLiULz3Ei2sWo
0.789891	0.613241	0.00295434	um	Nucleus	Nucleus Ellipsoid Axis C	0.000	1.000	737	100000679	100000056	Mock anti-PSPC1-A546 8C-S-PSPC1 V2.00	0	4. Mock and anti-PSPC1-A546_Pos018_S001	00-i3j9JoKPsdLiULz3Ei2sWo
0.911073	0.412245	0.000622721	um	Nucleus	Nucleus Ellipsoid Axis C	0.000	1.000	738	100000680	100000057	Mock anti-PSPC1-A546 8C-S-PSPC1 V2.00	0	4. Mock and anti-PSPC1-A546_Pos018_S001	00-i3j9JoKPsdLiULz3Ei2sWo
-0.908157	0.418619	-0.00292232	um	Nucleus	Nucleus Ellipsoid Axis C	0.000	1.000	739	100000681	100000000	Mock anti-PSPC1-A546 8C-S-PSPC1 V2.00	0	4. Mock and anti-PSPC1-A546_Pos019_S001	00-VTis346sRd5fPZ9XrDKCiK
0.959398	-0.28205	0.00163111	um	Nucleus	Nucleus Ellipsoid Axis C	0.000	1.000	740	100000682	100000001	Mock anti-PSPC1-A546 8C-S-PSPC1 V2.00	0	4. Mock and anti-PSPC1-A546_Pos019_S001	00-VTis346sRd5fPZ9XrDKCiK
0.580221	-0.814412	0.00872022	um	Nucleus	Nucleus Ellipsoid Axis C	0.000	1.000	741	100000683	100000002	Mock anti-PSPC1-A546 8C-S-PSPC1 V2.00	0	4. Mock and anti-PSPC1-A546_Pos019_S001	00-VTis346sRd5fPZ9XrDKCiK
0.999745	0.019648	0.0110936	um	Nucleus	Nucleus Ellipsoid Axis C	0.000	1.000	742	100000684	100000003	Mock anti-PSPC1-A546 8C-S-PSPC1 V2.00	0	4. Mock and anti-PSPC1-A546_Pos019_S001	00-VTis346sRd5fPZ9XrDKCiK
0.432319	-0.901628	0.0129286	um	Nucleus	Nucleus Ellipsoid Axis C	0.000	1.000	743	100000685	100000004	Mock anti-PSPC1-A546 8C-S-PSPC1 V2.00	0	4. Mock and anti-PSPC1-A546_Pos019_S001	00-VTis346sRd5fPZ9XrDKCiK
0.934846	-0.355053	0.00114582	um	Nucleus	Nucleus Ellipsoid Axis C	0.000	1.000	744	100000686	100000005	Mock anti-PSPC1-A546 8C-S-PSPC1 V2.00	0	4. Mock and anti-PSPC1-A546_Pos019_S001	00-VTis346sRd5fPZ9XrDKCiK
0.385357	-0.922696	0.0115301	um	Nucleus	Nucleus Ellipsoid Axis C	0.000	1.000	745	100000687	100000006	Mock anti-PSPC1-A546 8C-S-PSPC1 V2.00	0	4. Mock and anti-PSPC1-A546_Pos019_S001	00-VTis346sRd5fPZ9XrDKCiK
0.998864	0.0475785	0.00275765	um	Nucleus	Nucleus Ellipsoid Axis C	0.000	1.000	746	100000688	100000007	Mock anti-PSPC1-A546 8C-S-PSPC1 V2.00	0	4. Mock and anti-PSPC1-A546_Pos019_S001	00-VTis346sRd5fPZ9XrDKCiK
0.956467	-0.29184	0.000142022	um	Nucleus	Nucleus Ellipsoid Axis C	0.000	1.000	747	100000689	100000008	Mock anti-PSPC1-A546 8C-S-PSPC1 V2.00	0	4. Mock and anti-PSPC1-A546_Pos019_S001	00-VTis346sRd5fPZ9XrDKCiK
-0.99885	-0.047568	0.00605958	um	Nucleus	Nucleus Ellipsoid Axis C	0.000	1.000	748	100000690	100000009	Mock anti-PSPC1-A546 8C-S-PSPC1 V2.00	0	4. Mock and anti-PSPC1-A546_Pos019_S001	00-VTis346sRd5fPZ9XrDKCiK
0.903863	-0.427815	-0.00227491	um	Nucleus	Nucleus Ellipsoid Axis C	0.000	1.000	749	100000691	100000010	Mock anti-PSPC1-A546 8C-S-PSPC1 V2.00	0	4. Mock and anti-PSPC1-A546_Pos019_S001	00-VTis346sRd5fPZ9XrDKCiK
0.999763	-0.0217543	-9.4649e-005	um	Nucleus	Nucleus Ellipsoid Axis C	0.000	1.000	750	100000692	100000011	Mock anti-PSPC1-A546 8C-S-PSPC1 V2.00	0	4. Mock and anti-PSPC1-A546_Pos019_S001	00-VTis346sRd5fPZ9XrDKCiK
0.805156	-0.593041	0.00514327	um	Nucleus	Nucleus Ellipsoid Axis C	0.000	1.000	751	100000693	100000012	Mock anti-PSPC1-A546 8C-S-PSPC1 V2.00	0	4. Mock and anti-PSPC1-A546_Pos019_S001	00-VTis346sRd5fPZ9XrDKCiK
-0.347951	-0.937496	-0.00558452	um	Nucleus	Nucleus Ellipsoid Axis C	0.000	1.000	752	100000694	100000013	Mock anti-PSPC1-A546 8C-S-PSPC1 V2.00	0	4. Mock and anti-PSPC1-A546_Pos019_S001	00-VTis346sRd5fPZ9XrDKCiK
0.606802	-0.794851	-0.00195383	um	Nucleus	Nucleus Ellipsoid Axis C	0.000	1.000	753	100000695	100000014	Mock anti-PSPC1-A546 8C-S-PSPC1 V2.00	0	4. Mock and anti-PSPC1-A546_Pos019_S001	00-VTis346sRd5fPZ9XrDKCiK
0.684125	-0.729163	0.0171167	um	Nucleus	Nucleus Ellipsoid Axis C	0.000	1.000	754	100000696	100000015	Mock anti-PSPC1-A546 8C-S-PSPC1 V2.00	0	4. Mock and anti-PSPC1-A546_Pos019_S001	00-VTis346sRd5fPZ9XrDKCiK
-0.999731	-0.00455446	-0.0227604	um	Nucleus	Nucleus Ellipsoid Axis C	0.000	1.000	755	100000697	100000016	Mock anti-PSPC1-A546 8C-S-PSPC1 V2.00	0	4. Mock and anti-PSPC1-A546_Pos019_S001	00-VTis346sRd5fPZ9XrDKCiK
-0.322654	-0.946185	-0.0250848	um	Nucleus	Nucleus Ellipsoid Axis C	0.000	1.000	756	100000698	100000017	Mock anti-PSPC1-A546 8C-S-PSPC1 V2.00	0	4. Mock and anti-PSPC1-A546_Pos019_S001	00-VTis346sRd5fPZ9XrDKCiK
0.911545	-0.41117	-0.00494546	um	Nucleus	Nucleus Ellipsoid Axis C	0.000	1.000	757	100000699	100000018	Mock anti-PSPC1-A546 8C-S-PSPC1 V2.00	0	4. Mock and anti-PSPC1-A546_Pos019_S001	00-VTis346sRd5fPZ9XrDKCiK
-0.228417	-0.973562	-0.00175786	um	Nucleus	Nucleus Ellipsoid Axis C	0.000	1.000	758	100000700	100000019	Mock anti-PSPC1-A546 8C-S-PSPC1 V2.00	0	4. Mock and anti-PSPC1-A546_Pos019_S001	00-VTis346sRd5fPZ9XrDKCiK
0.374535	0.927212	0.000983685	um	Nucleus	Nucleus Ellipsoid Axis C	0.000	1.000	759	100000701	100000020	Mock anti-PSPC1-A546 8C-S-PSPC1 V2.00	0	4. Mock and anti-PSPC1-A546_Pos019_S001	00-VTis346sRd5fPZ9XrDKCiK
-0.265828	-0.963997	-0.00671214	um	Nucleus	Nucleus Ellipsoid Axis C	0.000	1.000	760	100000702	100000021	Mock anti-PSPC1-A546 8C-S-PSPC1 V2.00	0	4. Mock and anti-PSPC1-A546_Pos019_S001	00-VTis346sRd5fPZ9XrDKCiK
0.998587	0.0508737	0.0153328	um	Nucleus	Nucleus Ellipsoid Axis C	0.000	1.000	761	100000703	100000022	Mock anti-PSPC1-A546 8C-S-PSPC1 V2.00	0	4. Mock and anti-PSPC1-A546_Pos019_S001	00-VTis346sRd5fPZ9XrDKCiK
-0.423464	-0.905661	-0.0213664	um	Nucleus	Nucleus Ellipsoid Axis C	0.000	1.000	762	100000704	100000023	Mock anti-PSPC1-A546 8C-S-PSPC1 V2.00	0	4. Mock and anti-PSPC1-A546_Pos019_S001	00-VTis346sRd5fPZ9XrDKCiK
0.309356	-0.950884	0.0108713	um	Nucleus	Nucleus Ellipsoid Axis C	0.000	1.000	763	100000705	100000024	Mock anti-PSPC1-A546 8C-S-PSPC1 V2.00	0	4. Mock and anti-PSPC1-A546_Pos019_S001	00-VTis346sRd5fPZ9XrDKCiK
-0.430382	-0.902582	-0.010791	um	Nucleus	Nucleus Ellipsoid Axis C	0.000	1.000	764	100000706	100000025	Mock anti-PSPC1-A546 8C-S-PSPC1 V2.00	0	4. Mock and anti-PSPC1-A546_Pos019_S001	00-VTis346sRd5fPZ9XrDKCiK
0.435122	-0.900371	-0.000854395	um	Nucleus	Nucleus Ellipsoid Axis C	0.000	1.000	765	100000707	100000026	Mock anti-PSPC1-A546 8C-S-PSPC1 V2.00	0	4. Mock and anti-PSPC1-A546_Pos019_S001	00-VTis346sRd5fPZ9XrDKCiK
0.989438	-0.144949	-0.00121208	um	Nucleus	Nucleus Ellipsoid Axis C	0.000	1.000	766	100000708	100000027	Mock anti-PSPC1-A546 8C-S-PSPC1 V2.00	0	4. Mock and anti-PSPC1-A546_Pos019_S001	00-VTis346sRd5fPZ9XrDKCiK
0.145544	-0.98933	-0.00657543	um	Nucleus	Nucleus Ellipsoid Axis C	0.000	1.000	767	100000709	100000028	Mock anti-PSPC1-A546 8C-S-PSPC1 V2.00	0	4. Mock and anti-PSPC1-A546_Pos019_S001	00-VTis346sRd5fPZ9XrDKCiK
-0.784185	-0.620435	-0.0106949	um	Nucleus	Nucleus Ellipsoid Axis C	0.000	1.000	768	100000710	100000029	Mock anti-PSPC1-A546 8C-S-PSPC1 V2.00	0	4. Mock and anti-PSPC1-A546_Pos019_S001	00-VTis346sRd5fPZ9XrDKCiK
-0.265209	0.963923	0.0227281	um	Nucleus	Nucleus Ellipsoid Axis C	0.000	1.000	769	100000711	100000030	Mock anti-PSPC1-A546 8C-S-PSPC1 V2.00	0	4. Mock and anti-PSPC1-A546_Pos019_S001	00-VTis346sRd5fPZ9XrDKCiK
-0.799563	-0.600568	-0.00398635	um	Nucleus	Nucleus Ellipsoid Axis C	0.000	1.000	770	100000712	100000031	Mock anti-PSPC1-A546 8C-S-PSPC1 V2.00	0	4. Mock and anti-PSPC1-A546_Pos019_S001	00-VTis346sRd5fPZ9XrDKCiK
0.888645	-0.458584	0.00331672	um	Nucleus	Nucleus Ellipsoid Axis C	0.000	1.000	771	100000713	100000032	Mock anti-PSPC1-A546 8C-S-PSPC1 V2.00	0	4. Mock and anti-PSPC1-A546_Pos019_S001	00-VTis346sRd5fPZ9XrDKCiK
0.571077	0.82087	-0.0065647	um	Nucleus	Nucleus Ellipsoid Axis C	0.000	1.000	773	100000714	100000033	Mock anti-PSPC1-A546 8C-S-PSPC1 V2.00	0	4. Mock and anti-PSPC1-A546_Pos019_S001	00-VTis346sRd5fPZ9XrDKCiK
0.406233	-0.913559	0.019623	um	Nucleus	Nucleus Ellipsoid Axis C	0.000	1.000	774	100000715	100000034	Mock anti-PSPC1-A546 8C-S-PSPC1 V2.00	0	4. Mock and anti-PSPC1-A546_Pos019_S001	00-VTis346sRd5fPZ9XrDKCiK
0.717662	-0.696387	0.00262796	um	Nucleus	Nucleus Ellipsoid Axis C	0.000	1.000	775	100000716	100000035	Mock anti-PSPC1-A546 8C-S-PSPC1 V2.00	0	4. Mock and anti-PSPC1-A546_Pos019_S001	00-VTis346sRd5fPZ9XrDKCiK
0.638121	-0.769847	0.0116741	um	Nucleus	Nucleus Ellipsoid Axis C	0.000	1.000	776	100000717	100000036	Mock anti-PSPC1-A546 8C-S-PSPC1 V2.00	0	4. Mock and anti-PSPC1-A546_Pos019_S001	00-VTis346sRd5fPZ9XrDKCiK
0.756504	-0.653978	-0.00382274	um	Nucleus	Nucleus Ellipsoid Axis C	0.000	1.000	778	100000718	100000037	Mock anti-PSPC1-A546 8C-S-PSPC1 V2.00	0	4. Mock and anti-PSPC1-A546_Pos019_S001	00-VTis346sRd5fPZ9XrDKCiK
0.981568	-0.19076	0.0116274	um	Nucleus	Nucleus Ellipsoid Axis C	0.000	1.000	779	100000719	100000038	Mock anti-PSPC1-A546 8C-S-PSPC1 V2.00	0	4. Mock and anti-PSPC1-A546_Pos019_S001	00-VTis346sRd5fPZ9XrDKCiK
-0.989065	0.14738	-0.00534763	um	Nucleus	Nucleus Ellipsoid Axis C	0.000	1.000	780	100000720	100000039	Mock anti-PSPC1-A546 8C-S-PSPC1 V2.00	0	4. Mock and anti-PSPC1-A546_Pos019_S001	00-VTis346sRd5fPZ9XrDKCiK
0.00904726	-0.999827	0.0162473	um	Nucleus	Nucleus Ellipsoid Axis C	0.000	1.000	781	100000721	100000040	Mock anti-PSPC1-A546 8C-S-PSPC1 V2.00	0	4. Mock and anti-PSPC1-A546_Pos019_S001	00-VTis346sRd5fPZ9XrDKCiK
0.611855	-0.790941	0.00672614	um	Nucleus	Nucleus Ellipsoid Axis C	0.000	1.000	782	100000722	100000041	Mock anti-PSPC1-A546 8C-S-PSPC1 V2.00	0	4. Mock and anti-PSPC1-A546_Pos019_S001	00-VTis346sRd5fPZ9XrDKCiK
-0.188644	-0.982034	0.00480591	um	Nucleus	Nucleus Ellipsoid Axis C	0.000	1.000	783	100000723	100000042	Mock anti-PSPC1-A546 8C-S-PSPC1 V2.00	0	4. Mock and anti-PSPC1-A546_Pos019_S001	00-VTis346sRd5fPZ9XrDKCiK
-0.154348	-0.987979	-0.00859554	um	Nucleus	Nucleus Ellipsoid Axis C	0.000	1.000	784	100000724	100000043	Mock anti-PSPC1-A546 8C-S-PSPC1 V2.00	0	4. Mock and anti-PSPC1-A546_Pos019_S001	00-VTis346sRd5fPZ9XrDKCiK
-0.785328	-0.619064	0.00440146	um	Nucleus	Nucleus Ellipsoid Axis C	0.000	1.000	785	100000725	100000044	Mock anti-PSPC1-A546 8C-S-PSPC1 V2.00	0	4. Mock and anti-PSPC1-A546_Pos019_S001	00-VTis346sRd5fPZ9XrDKCiK
0.800468	0.599371	-0.00216022	um	Nucleus	Nucleus Ellipsoid Axis C	0.000	1.000	786	100000726	100000045	Mock anti-PSPC1-A546 8C-S-PSPC1 V2.00	0	4. Mock and anti-PSPC1-A546_Pos019_S001	00-VTis346sRd5fPZ9XrDKCiK
-0.869695	-0.493589	-0.000866002	um	Nucleus	Nucleus Ellipsoid Axis C	0.000	1.000	787	100000727	100000046	Mock anti-PSPC1-A546 8C-S-PSPC1 V2.00	0	4. Mock and anti-PSPC1-A546_Pos019_S001	00-VTis346sRd5fPZ9XrDKCiK
0.604788	0.795933	0.0268644	um	Nucleus	Nucleus Ellipsoid Axis C	0.000	1.000	788	100000728	100000047	Mock anti-PSPC1-A546 8C-S-PSPC1 V2.00	0	4. Mock and anti-PSPC1-A546_Pos019_S001	00-VTis346sRd5fPZ9XrDKCiK
0.85872	0.512421	0.00493725	um	Nucleus	Nucleus Ellipsoid Axis C	0.000	1.000	789	100000729	100000048	Mock anti-PSPC1-A546 8C-S-PSPC1 V2.00	0	4. Mock and anti-PSPC1-A546_Pos019_S001	00-VTis346sRd5fPZ9XrDKCiK
0.450242	-0.892839	-0.0109833	um	Nucleus	Nucleus Ellipsoid Axis C	0.000	1.000	790	100000730	100000049	Mock anti-PSPC1-A546 8C-S-PSPC1 V2.00	0	4. Mock and anti-PSPC1-A546_Pos019_S001	00-VTis346sRd5fPZ9XrDKCiK
0.894802	0.446445	-0.00409558	um	Nucleus	Nucleus Ellipsoid Axis C	0.000	1.000	791	100000731	100000050	Mock anti-PSPC1-A546 8C-S-PSPC1 V2.00	0	4. Mock and anti-PSPC1-A546_Pos019_S001	00-VTis346sRd5fPZ9XrDKCiK
0.22329	0.974752	-0.000432864	um	Nucleus	Nucleus Ellipsoid Axis C	0.000	1.000	792	100000732	100000051	Mock anti-PSPC1-A546 8C-S-PSPC1 V2.00	0	4. Mock and anti-PSPC1-A546_Pos019_S001	00-VTis346sRd5fPZ9XrDKCiK
0.0208665	0.999741	-0.00907789	um	Nucleus	Nucleus Ellipsoid Axis C	0.000	1.000	793	100000733	100000052	Mock anti-PSPC1-A546 8C-S-PSPC1 V2.00	0	4. Mock and anti-PSPC1-A546_Pos019_S001	00-VTis346sRd5fPZ9XrDKCiK
-0.976812	-0.213829	-0.0107856	um	Nucleus	Nucleus Ellipsoid Axis C	0.000	1.000	794	100000734	100000053	Mock anti-PSPC1-A546 8C-S-PSPC1 V2.00	0	4. Mock and anti-PSPC1-A546_Pos019_S001	00-VTis346sRd5fPZ9XrDKCiK
-0.104265	-0.994548	0.00200312	um	Nucleus	Nucleus Ellipsoid Axis C	0.000	1.000	795	100000735	100000054	Mock anti-PSPC1-A546 8C-S-PSPC1 V2.00	0	4. Mock and anti-PSPC1-A546_Pos019_S001	00-VTis346sRd5fPZ9XrDKCiK
-0.0219914	-0.999756	-0.00216695	um	Nucleus	Nucleus Ellipsoid Axis C	0.000	1.000	796	100000736	100000055	Mock anti-PSPC1-A546 8C-S-PSPC1 V2.00	0	4. Mock and anti-PSPC1-A546_Pos019_S001	00-VTis346sRd5fPZ9XrDKCiK
0.987311	-0.158743	0.00409939	um	Nucleus	Nucleus Ellipsoid Axis C	0.000	1.000	797	100000737	100000056	Mock anti-PSPC1-A546 8C-S-PSPC1 V2.00	0	4. Mock and anti-PSPC1-A546_Pos019_S001	00-VTis346sRd5fPZ9XrDKCiK
-0.442624	-0.896707	-0.000558968	um	Nucleus	Nucleus Ellipsoid Axis C	0.000	1.000	798	100000738	100000057	Mock anti-PSPC1-A546 8C-S-PSPC1 V2.00	0	4. Mock and anti-PSPC1-A546_Pos019_S001	00-VTis346sRd5fPZ9XrDKCiK
0.724855	0.68889	-0.00400303	um	Nucleus	Nucleus Ellipsoid Axis C	0.000	1.000	799	100000739	100000000	Mock anti-PSPC1-A546 8C-S-PSPC1 V2.00	0	4. Mock and anti-PSPC1-A546_Pos020_S001	00-PKKQ88u5DKoPqzBLswvVYe
-0.999745	0.0140299	-0.0176931	um	Nucleus	Nucleus Ellipsoid Axis C	0.000	1.000	800	100000740	100000001	Mock anti-PSPC1-A546 8C-S-PSPC1 V2.00	0	4. Mock and anti-PSPC1-A546_Pos020_S001	00-PKKQ88u5DKoPqzBLswvVYe
-0.142233	-0.989632	-0.0199432	um	Nucleus	Nucleus Ellipsoid Axis C	0.000	1.000	801	100000741	100000002	Mock anti-PSPC1-A546 8C-S-PSPC1 V2.00	0	4. Mock and anti-PSPC1-A546_Pos020_S001	00-PKKQ88u5DKoPqzBLswvVYe
-0.752583	-0.658188	-0.0201991	um	Nucleus	Nucleus Ellipsoid Axis C	0.000	1.000	802	100000742	100000003	Mock anti-PSPC1-A546 8C-S-PSPC1 V2.00	0	4. Mock and anti-PSPC1-A546_Pos020_S001	00-PKKQ88u5DKoPqzBLswvVYe
0.712198	-0.701973	0.00281935	um	Nucleus	Nucleus Ellipsoid Axis C	0.000	1.000	803	100000743	100000004	Mock anti-PSPC1-A546 8C-S-PSPC1 V2.00	0	4. Mock and anti-PSPC1-A546_Pos020_S001	00-PKKQ88u5DKoPqzBLswvVYe
-0.520357	-0.853392	-0.0308191	um	Nucleus	Nucleus Ellipsoid Axis C	0.000	1.000	804	100000744	100000005	Mock anti-PSPC1-A546 8C-S-PSPC1 V2.00	0	4. Mock and anti-PSPC1-A546_Pos020_S001	00-PKKQ88u5DKoPqzBLswvVYe
-0.881562	-0.471773	-0.0167084	um	Nucleus	Nucleus Ellipsoid Axis C	0.000	1.000	807	100000745	100000006	Mock anti-PSPC1-A546 8C-S-PSPC1 V2.00	0	4. Mock and anti-PSPC1-A546_Pos020_S001	00-PKKQ88u5DKoPqzBLswvVYe
-0.64427	-0.764566	-0.0188555	um	Nucleus	Nucleus Ellipsoid Axis C	0.000	1.000	810	100000746	100000007	Mock anti-PSPC1-A546 8C-S-PSPC1 V2.00	0	4. Mock and anti-PSPC1-A546_Pos020_S001	00-PKKQ88u5DKoPqzBLswvVYe
0.00869267	-0.999953	-0.0041856	um	Nucleus	Nucleus Ellipsoid Axis C	0.000	1.000	811	100000747	100000008	Mock anti-PSPC1-A546 8C-S-PSPC1 V2.00	0	4. Mock and anti-PSPC1-A546_Pos020_S001	00-PKKQ88u5DKoPqzBLswvVYe
0.00884096	-0.999919	-0.00910664	um	Nucleus	Nucleus Ellipsoid Axis C	0.000	1.000	812	100000748	100000009	Mock anti-PSPC1-A546 8C-S-PSPC1 V2.00	0	4. Mock and anti-PSPC1-A546_Pos020_S001	00-PKKQ88u5DKoPqzBLswvVYe
-0.522447	-0.85262	0.00934531	um	Nucleus	Nucleus Ellipsoid Axis C	0.000	1.000	813	100000749	100000010	Mock anti-PSPC1-A546 8C-S-PSPC1 V2.00	0	4. Mock and anti-PSPC1-A546_Pos020_S001	00-PKKQ88u5DKoPqzBLswvVYe
-0.674064	-0.738643	-0.0066615	um	Nucleus	Nucleus Ellipsoid Axis C	0.000	1.000	814	100000750	100000000	Mock anti-PSPC1-A546 8C-S-PSPC1 V2.00	0	4. Mock and anti-PSPC1-A546_Pos021_S001	00-MrgCWAr2uGbXkwd6RRKSUe
-0.109338	-0.993958	-0.00959322	um	Nucleus	Nucleus Ellipsoid Axis C	0.000	1.000	815	100000751	100000001	Mock anti-PSPC1-A546 8C-S-PSPC1 V2.00	0	4. Mock and anti-PSPC1-A546_Pos021_S001	00-MrgCWAr2uGbXkwd6RRKSUe
0.739284	-0.673229	0.0148942	um	Nucleus	Nucleus Ellipsoid Axis C	0.000	1.000	816	100000752	100000002	Mock anti-PSPC1-A546 8C-S-PSPC1 V2.00	0	4. Mock and anti-PSPC1-A546_Pos021_S001	00-MrgCWAr2uGbXkwd6RRKSUe
0.756638	-0.653407	-0.0236379	um	Nucleus	Nucleus Ellipsoid Axis C	0.000	1.000	817	100000753	100000003	Mock anti-PSPC1-A546 8C-S-PSPC1 V2.00	0	4. Mock and anti-PSPC1-A546_Pos021_S001	00-MrgCWAr2uGbXkwd6RRKSUe
0.339339	-0.940551	0.0146127	um	Nucleus	Nucleus Ellipsoid Axis C	0.000	1.000	818	100000754	100000004	Mock anti-PSPC1-A546 8C-S-PSPC1 V2.00	0	4. Mock and anti-PSPC1-A546_Pos021_S001	00-MrgCWAr2uGbXkwd6RRKSUe
0.183355	-0.98304	0.00368933	um	Nucleus	Nucleus Ellipsoid Axis C	0.000	1.000	819	100000755	100000005	Mock anti-PSPC1-A546 8C-S-PSPC1 V2.00	0	4. Mock and anti-PSPC1-A546_Pos021_S001	00-MrgCWAr2uGbXkwd6RRKSUe
-0.127737	-0.991767	-0.00908124	um	Nucleus	Nucleus Ellipsoid Axis C	0.000	1.000	820	100000756	100000006	Mock anti-PSPC1-A546 8C-S-PSPC1 V2.00	0	4. Mock and anti-PSPC1-A546_Pos021_S001	00-MrgCWAr2uGbXkwd6RRKSUe
-0.0165951	-0.999189	-0.0366854	um	Nucleus	Nucleus Ellipsoid Axis C	0.000	1.000	821	100000757	100000007	Mock anti-PSPC1-A546 8C-S-PSPC1 V2.00	0	4. Mock and anti-PSPC1-A546_Pos021_S001	00-MrgCWAr2uGbXkwd6RRKSUe
-0.0190257	-0.999559	-0.0227854	um	Nucleus	Nucleus Ellipsoid Axis C	0.000	1.000	822	100000758	100000008	Mock anti-PSPC1-A546 8C-S-PSPC1 V2.00	0	4. Mock and anti-PSPC1-A546_Pos021_S001	00-MrgCWAr2uGbXkwd6RRKSUe
0.858241	-0.513024	-0.0151051	um	Nucleus	Nucleus Ellipsoid Axis C	0.000	1.000	823	100000759	100000009	Mock anti-PSPC1-A546 8C-S-PSPC1 V2.00	0	4. Mock and anti-PSPC1-A546_Pos021_S001	00-MrgCWAr2uGbXkwd6RRKSUe
0.485325	0.874271	-0.0104544	um	Nucleus	Nucleus Ellipsoid Axis C	0.000	1.000	824	100000760	100000010	Mock anti-PSPC1-A546 8C-S-PSPC1 V2.00	0	4. Mock and anti-PSPC1-A546_Pos021_S001	00-MrgCWAr2uGbXkwd6RRKSUe
0.987017	-0.160343	-0.00938098	um	Nucleus	Nucleus Ellipsoid Axis C	0.000	1.000	825	100000761	100000011	Mock anti-PSPC1-A546 8C-S-PSPC1 V2.00	0	4. Mock and anti-PSPC1-A546_Pos021_S001	00-MrgCWAr2uGbXkwd6RRKSUe
0.910763	0.41285	-0.00812767	um	Nucleus	Nucleus Ellipsoid Axis C	0.000	1.000	826	100000762	100000012	Mock anti-PSPC1-A546 8C-S-PSPC1 V2.00	0	4. Mock and anti-PSPC1-A546_Pos021_S001	00-MrgCWAr2uGbXkwd6RRKSUe
0.628232	-0.777943	0.011325	um	Nucleus	Nucleus Ellipsoid Axis C	0.000	1.000	827	100000763	100000013	Mock anti-PSPC1-A546 8C-S-PSPC1 V2.00	0	4. Mock and anti-PSPC1-A546_Pos021_S001	00-MrgCWAr2uGbXkwd6RRKSUe
0.993037	0.117501	-0.00842446	um	Nucleus	Nucleus Ellipsoid Axis C	0.000	1.000	828	100000764	100000014	Mock anti-PSPC1-A546 8C-S-PSPC1 V2.00	0	4. Mock and anti-PSPC1-A546_Pos021_S001	00-MrgCWAr2uGbXkwd6RRKSUe
0.952142	-0.305655	-0.00120793	um	Nucleus	Nucleus Ellipsoid Axis C	0.000	1.000	830	100000765	100000015	Mock anti-PSPC1-A546 8C-S-PSPC1 V2.00	0	4. Mock and anti-PSPC1-A546_Pos021_S001	00-MrgCWAr2uGbXkwd6RRKSUe
-0.515808	-0.856445	0.0210884	um	Nucleus	Nucleus Ellipsoid Axis C	0.000	1.000	832	100000766	100000016	Mock anti-PSPC1-A546 8C-S-PSPC1 V2.00	0	4. Mock and anti-PSPC1-A546_Pos021_S001	00-MrgCWAr2uGbXkwd6RRKSUe
-0.919927	-0.391057	-0.0284247	um	Nucleus	Nucleus Ellipsoid Axis C	0.000	1.000	833	100000767	100000017	Mock anti-PSPC1-A546 8C-S-PSPC1 V2.00	0	4. Mock and anti-PSPC1-A546_Pos021_S001	00-MrgCWAr2uGbXkwd6RRKSUe
-0.940791	-0.338657	0.0149373	um	Nucleus	Nucleus Ellipsoid Axis C	0.000	1.000	834	100000768	100000018	Mock anti-PSPC1-A546 8C-S-PSPC1 V2.00	0	4. Mock and anti-PSPC1-A546_Pos021_S001	00-MrgCWAr2uGbXkwd6RRKSUe
0.849956	-0.526721	0.0118347	um	Nucleus	Nucleus Ellipsoid Axis C	0.000	1.000	835	100000769	100000019	Mock anti-PSPC1-A546 8C-S-PSPC1 V2.00	0	4. Mock and anti-PSPC1-A546_Pos021_S001	00-MrgCWAr2uGbXkwd6RRKSUe
0.997385	-0.0717944	0.00825481	um	Nucleus	Nucleus Ellipsoid Axis C	0.000	1.000	836	100000770	100000020	Mock anti-PSPC1-A546 8C-S-PSPC1 V2.00	0	4. Mock and anti-PSPC1-A546_Pos021_S001	00-MrgCWAr2uGbXkwd6RRKSUe
-0.999253	0.0337208	0.0188893	um	Nucleus	Nucleus Ellipsoid Axis C	0.000	1.000	837	100000771	100000021	Mock anti-PSPC1-A546 8C-S-PSPC1 V2.00	0	4. Mock and anti-PSPC1-A546_Pos021_S001	00-MrgCWAr2uGbXkwd6RRKSUe
0.855708	0.517299	0.0128855	um	Nucleus	Nucleus Ellipsoid Axis C	0.000	1.000	838	100000772	100000022	Mock anti-PSPC1-A546 8C-S-PSPC1 V2.00	0	4. Mock and anti-PSPC1-A546_Pos021_S001	00-MrgCWAr2uGbXkwd6RRKSUe
0.898906	0.437811	0.0170291	um	Nucleus	Nucleus Ellipsoid Axis C	0.000	1.000	839	100000773	100000023	Mock anti-PSPC1-A546 8C-S-PSPC1 V2.00	0	4. Mock and anti-PSPC1-A546_Pos021_S001	00-MrgCWAr2uGbXkwd6RRKSUe
-0.136386	-0.990655	0.00108355	um	Nucleus	Nucleus Ellipsoid Axis C	0.000	1.000	840	100000774	100000000	Mock anti-PSPC1-A546 8C-S-PSPC1 V2.00	0	4. Mock and anti-PSPC1-A546_Pos024_S001	00-opNKov5SaKEDPVwSJ6ht2B
0.289221	-0.957251	0.00458793	um	Nucleus	Nucleus Ellipsoid Axis C	0.000	1.000	843	100000775	100000000	Mock anti-PSPC1-A546 8C-S-PSPC1 V2.00	0	4. Mock and anti-PSPC1-A546_Pos025_S001	00-7njVnyN7yByU9JEKG9KFRL
-0.597411	-0.801935	-0.0010215	um	Nucleus	Nucleus Ellipsoid Axis C	0.000	1.000	844	100000776	100000001	Mock anti-PSPC1-A546 8C-S-PSPC1 V2.00	0	4. Mock and anti-PSPC1-A546_Pos025_S001	00-7njVnyN7yByU9JEKG9KFRL
0.833449	-0.552591	-0.0022617	um	Nucleus	Nucleus Ellipsoid Axis C	0.000	1.000	845	100000777	100000002	Mock anti-PSPC1-A546 8C-S-PSPC1 V2.00	0	4. Mock and anti-PSPC1-A546_Pos025_S001	00-7njVnyN7yByU9JEKG9KFRL
0.933056	0.359725	0.00209454	um	Nucleus	Nucleus Ellipsoid Axis C	0.000	1.000	846	100000778	100000003	Mock anti-PSPC1-A546 8C-S-PSPC1 V2.00	0	4. Mock and anti-PSPC1-A546_Pos025_S001	00-7njVnyN7yByU9JEKG9KFRL
0.0937316	-0.995596	0.00175524	um	Nucleus	Nucleus Ellipsoid Axis C	0.000	1.000	849	100000779	100000004	Mock anti-PSPC1-A546 8C-S-PSPC1 V2.00	0	4. Mock and anti-PSPC1-A546_Pos025_S001	00-7njVnyN7yByU9JEKG9KFRL
0.742172	-0.670207	-0.00189185	um	Nucleus	Nucleus Ellipsoid Axis C	0.000	1.000	851	100000780	100000005	Mock anti-PSPC1-A546 8C-S-PSPC1 V2.00	0	4. Mock and anti-PSPC1-A546_Pos025_S001	00-7njVnyN7yByU9JEKG9KFRL
0.848484	-0.529202	-0.00451167	um	Nucleus	Nucleus Ellipsoid Axis C	0.000	1.000	852	100000781	100000006	Mock anti-PSPC1-A546 8C-S-PSPC1 V2.00	0	4. Mock and anti-PSPC1-A546_Pos025_S001	00-7njVnyN7yByU9JEKG9KFRL
0.972304	-0.233615	0.00702557	um	Nucleus	Nucleus Ellipsoid Axis C	0.000	1.000	855	100000782	100000007	Mock anti-PSPC1-A546 8C-S-PSPC1 V2.00	0	4. Mock and anti-PSPC1-A546_Pos025_S001	00-7njVnyN7yByU9JEKG9KFRL
0.285099	-0.958497	-0.00168177	um	Nucleus	Nucleus Ellipsoid Axis C	0.000	1.000	856	100000783	100000008	Mock anti-PSPC1-A546 8C-S-PSPC1 V2.00	0	4. Mock and anti-PSPC1-A546_Pos025_S001	00-7njVnyN7yByU9JEKG9KFRL
-0.556095	0.831115	0.0023728	um	Nucleus	Nucleus Ellipsoid Axis C	0.000	1.000	859	100000784	100000009	Mock anti-PSPC1-A546 8C-S-PSPC1 V2.00	0	4. Mock and anti-PSPC1-A546_Pos025_S001	00-7njVnyN7yByU9JEKG9KFRL
0.612974	-0.789766	-0.0230736	um	Nucleus	Nucleus Ellipsoid Axis C	0.000	1.000	861	100000785	100000010	Mock anti-PSPC1-A546 8C-S-PSPC1 V2.00	0	4. Mock and anti-PSPC1-A546_Pos025_S001	00-7njVnyN7yByU9JEKG9KFRL
0.822795	-0.568267	-0.00902036	um	Nucleus	Nucleus Ellipsoid Axis C	0.000	1.000	862	100000786	100000011	Mock anti-PSPC1-A546 8C-S-PSPC1 V2.00	0	4. Mock and anti-PSPC1-A546_Pos025_S001	00-7njVnyN7yByU9JEKG9KFRL
0.160398	-0.987038	-0.00541421	um	Nucleus	Nucleus Ellipsoid Axis C	0.000	1.000	863	100000787	100000000	Mock anti-PSPC1-A546 8C-S-PSPC1 V2.00	0	4. Mock and anti-PSPC1-A546_Pos026_S001	00-NgAjo6GeLMViMrq8UAfx7Q
0.318057	-0.948059	0.00482887	um	Nucleus	Nucleus Ellipsoid Axis C	0.000	1.000	864	100000788	100000001	Mock anti-PSPC1-A546 8C-S-PSPC1 V2.00	0	4. Mock and anti-PSPC1-A546_Pos026_S001	00-NgAjo6GeLMViMrq8UAfx7Q
0.494636	-0.8691	-2.9523e-005	um	Nucleus	Nucleus Ellipsoid Axis C	0.000	1.000	866	100000789	100000002	Mock anti-PSPC1-A546 8C-S-PSPC1 V2.00	0	4. Mock and anti-PSPC1-A546_Pos026_S001	00-NgAjo6GeLMViMrq8UAfx7Q
-0.885378	-0.464871	0.000787746	um	Nucleus	Nucleus Ellipsoid Axis C	0.000	1.000	867	100000790	100000003	Mock anti-PSPC1-A546 8C-S-PSPC1 V2.00	0	4. Mock and anti-PSPC1-A546_Pos026_S001	00-NgAjo6GeLMViMrq8UAfx7Q
0.609523	-0.792768	0.000800041	um	Nucleus	Nucleus Ellipsoid Axis C	0.000	1.000	868	100000791	100000004	Mock anti-PSPC1-A546 8C-S-PSPC1 V2.00	0	4. Mock and anti-PSPC1-A546_Pos026_S001	00-NgAjo6GeLMViMrq8UAfx7Q
0.889373	0.457135	0.00663502	um	Nucleus	Nucleus Ellipsoid Axis C	0.000	1.000	872	100000792	100000005	Mock anti-PSPC1-A546 8C-S-PSPC1 V2.00	0	4. Mock and anti-PSPC1-A546_Pos026_S001	00-NgAjo6GeLMViMrq8UAfx7Q
-0.796751	-0.604299	-0.00332156	um	Nucleus	Nucleus Ellipsoid Axis C	0.000	1.000	873	100000793	100000006	Mock anti-PSPC1-A546 8C-S-PSPC1 V2.00	0	4. Mock and anti-PSPC1-A546_Pos026_S001	00-NgAjo6GeLMViMrq8UAfx7Q
0.956689	-0.291024	-0.00718874	um	Nucleus	Nucleus Ellipsoid Axis C	0.000	1.000	876	100000794	100000007	Mock anti-PSPC1-A546 8C-S-PSPC1 V2.00	0	4. Mock and anti-PSPC1-A546_Pos026_S001	00-NgAjo6GeLMViMrq8UAfx7Q
0.979039	0.203648	0.00308962	um	Nucleus	Nucleus Ellipsoid Axis C	0.000	1.000	879	100000795	100000008	Mock anti-PSPC1-A546 8C-S-PSPC1 V2.00	0	4. Mock and anti-PSPC1-A546_Pos026_S001	00-NgAjo6GeLMViMrq8UAfx7Q
0.998085	-0.0618559	-0.000304365	um	Nucleus	Nucleus Ellipsoid Axis C	0.000	1.000	882	100000796	100000009	Mock anti-PSPC1-A546 8C-S-PSPC1 V2.00	0	4. Mock and anti-PSPC1-A546_Pos026_S001	00-NgAjo6GeLMViMrq8UAfx7Q
0.855519	-0.517731	-0.00643315	um	Nucleus	Nucleus Ellipsoid Axis C	0.000	1.000	883	100000797	100000010	Mock anti-PSPC1-A546 8C-S-PSPC1 V2.00	0	4. Mock and anti-PSPC1-A546_Pos026_S001	00-NgAjo6GeLMViMrq8UAfx7Q
0.981373	-0.19207	0.00403946	um	Nucleus	Nucleus Ellipsoid Axis C	0.000	1.000	884	100000798	100000011	Mock anti-PSPC1-A546 8C-S-PSPC1 V2.00	0	4. Mock and anti-PSPC1-A546_Pos026_S001	00-NgAjo6GeLMViMrq8UAfx7Q
-0.997944	-0.0639358	-0.00450655	um	Nucleus	Nucleus Ellipsoid Axis C	0.000	1.000	885	100000799	100000012	Mock anti-PSPC1-A546 8C-S-PSPC1 V2.00	0	4. Mock and anti-PSPC1-A546_Pos026_S001	00-NgAjo6GeLMViMrq8UAfx7Q
0.94192	-0.33582	0.00344539	um	Nucleus	Nucleus Ellipsoid Axis C	0.000	1.000	886	100000800	100000013	Mock anti-PSPC1-A546 8C-S-PSPC1 V2.00	0	4. Mock and anti-PSPC1-A546_Pos026_S001	00-NgAjo6GeLMViMrq8UAfx7Q
0.873068	-0.487592	-0.00239952	um	Nucleus	Nucleus Ellipsoid Axis C	0.000	1.000	887	100000801	100000014	Mock anti-PSPC1-A546 8C-S-PSPC1 V2.00	0	4. Mock and anti-PSPC1-A546_Pos026_S001	00-NgAjo6GeLMViMrq8UAfx7Q
0.510023	-0.86016	-0.00089611	um	Nucleus	Nucleus Ellipsoid Axis C	0.000	1.000	888	100000802	100000015	Mock anti-PSPC1-A546 8C-S-PSPC1 V2.00	0	4. Mock and anti-PSPC1-A546_Pos026_S001	00-NgAjo6GeLMViMrq8UAfx7Q
-0.948184	-0.317703	-0.0035561	um	Nucleus	Nucleus Ellipsoid Axis C	0.000	1.000	889	100000803	100000016	Mock anti-PSPC1-A546 8C-S-PSPC1 V2.00	0	4. Mock and anti-PSPC1-A546_Pos026_S001	00-NgAjo6GeLMViMrq8UAfx7Q
-0.998419	-0.055662	-0.00780713	um	Nucleus	Nucleus Ellipsoid Axis C	0.000	1.000	891	100000804	100000017	Mock anti-PSPC1-A546 8C-S-PSPC1 V2.00	0	4. Mock and anti-PSPC1-A546_Pos026_S001	00-NgAjo6GeLMViMrq8UAfx7Q
-0.994324	0.10637	-0.00243471	um	Nucleus	Nucleus Ellipsoid Axis C	0.000	1.000	897	100000805	100000018	Mock anti-PSPC1-A546 8C-S-PSPC1 V2.00	0	4. Mock and anti-PSPC1-A546_Pos026_S001	00-NgAjo6GeLMViMrq8UAfx7Q
-0.522014	-0.852931	-0.00322342	um	Nucleus	Nucleus Ellipsoid Axis C	0.000	1.000	899	100000806	100000019	Mock anti-PSPC1-A546 8C-S-PSPC1 V2.00	0	4. Mock and anti-PSPC1-A546_Pos026_S001	00-NgAjo6GeLMViMrq8UAfx7Q
-0.794463	-0.607298	0.00412742	um	Nucleus	Nucleus Ellipsoid Axis C	0.000	1.000	900	100000807	100000020	Mock anti-PSPC1-A546 8C-S-PSPC1 V2.00	0	4. Mock and anti-PSPC1-A546_Pos026_S001	00-NgAjo6GeLMViMrq8UAfx7Q
0.194544	0.980893	-0.00154806	um	Nucleus	Nucleus Ellipsoid Axis C	0.000	1.000	901	100000808	100000021	Mock anti-PSPC1-A546 8C-S-PSPC1 V2.00	0	4. Mock and anti-PSPC1-A546_Pos026_S001	00-NgAjo6GeLMViMrq8UAfx7Q
0.256416	-0.966562	-0.00307806	um	Nucleus	Nucleus Ellipsoid Axis C	0.000	1.000	902	100000809	100000022	Mock anti-PSPC1-A546 8C-S-PSPC1 V2.00	0	4. Mock and anti-PSPC1-A546_Pos026_S001	00-NgAjo6GeLMViMrq8UAfx7Q
0.997215	0.0744358	-0.00467167	um	Nucleus	Nucleus Ellipsoid Axis C	0.000	1.000	903	100000810	100000023	Mock anti-PSPC1-A546 8C-S-PSPC1 V2.00	0	4. Mock and anti-PSPC1-A546_Pos026_S001	00-NgAjo6GeLMViMrq8UAfx7Q
-0.637359	-0.770516	-0.00881455	um	Nucleus	Nucleus Ellipsoid Axis C	0.000	1.000	904	100000811	100000024	Mock anti-PSPC1-A546 8C-S-PSPC1 V2.00	0	4. Mock and anti-PSPC1-A546_Pos026_S001	00-NgAjo6GeLMViMrq8UAfx7Q
-0.966034	-0.258325	-0.0068165	um	Nucleus	Nucleus Ellipsoid Axis C	0.000	1.000	905	100000812	100000025	Mock anti-PSPC1-A546 8C-S-PSPC1 V2.00	0	4. Mock and anti-PSPC1-A546_Pos026_S001	00-NgAjo6GeLMViMrq8UAfx7Q
0.838141	0.545453	-0.000233762	um	Nucleus	Nucleus Ellipsoid Axis C	0.000	1.000	906	100000813	100000026	Mock anti-PSPC1-A546 8C-S-PSPC1 V2.00	0	4. Mock and anti-PSPC1-A546_Pos026_S001	00-NgAjo6GeLMViMrq8UAfx7Q
0.77657	0.63003	-0.00105224	um	Nucleus	Nucleus Ellipsoid Axis C	0.000	1.000	907	100000814	100000000	Mock anti-PSPC1-A546 8C-S-PSPC1 V2.00	0	4. Mock and anti-PSPC1-A546_Pos027_S001	00-Fy8UKidwLpiUeUBPEgkzkR
-0.0887374	-0.996054	0.00113131	um	Nucleus	Nucleus Ellipsoid Axis C	0.000	1.000	908	100000815	100000001	Mock anti-PSPC1-A546 8C-S-PSPC1 V2.00	0	4. Mock and anti-PSPC1-A546_Pos027_S001	00-Fy8UKidwLpiUeUBPEgkzkR
0.293988	-0.955809	-0.000235284	um	Nucleus	Nucleus Ellipsoid Axis C	0.000	1.000	909	100000816	100000002	Mock anti-PSPC1-A546 8C-S-PSPC1 V2.00	0	4. Mock and anti-PSPC1-A546_Pos027_S001	00-Fy8UKidwLpiUeUBPEgkzkR
-0.829829	-0.558007	0.00352965	um	Nucleus	Nucleus Ellipsoid Axis C	0.000	1.000	910	100000817	100000003	Mock anti-PSPC1-A546 8C-S-PSPC1 V2.00	0	4. Mock and anti-PSPC1-A546_Pos027_S001	00-Fy8UKidwLpiUeUBPEgkzkR
-0.81949	-0.572945	-0.0130396	um	Nucleus	Nucleus Ellipsoid Axis C	0.000	1.000	911	100000818	100000004	Mock anti-PSPC1-A546 8C-S-PSPC1 V2.00	0	4. Mock and anti-PSPC1-A546_Pos027_S001	00-Fy8UKidwLpiUeUBPEgkzkR
-0.360163	-0.932849	-0.00866086	um	Nucleus	Nucleus Ellipsoid Axis C	0.000	1.000	912	100000819	100000005	Mock anti-PSPC1-A546 8C-S-PSPC1 V2.00	0	4. Mock and anti-PSPC1-A546_Pos027_S001	00-Fy8UKidwLpiUeUBPEgkzkR
0.658947	-0.752126	0.00971553	um	Nucleus	Nucleus Ellipsoid Axis C	0.000	1.000	913	100000820	100000006	Mock anti-PSPC1-A546 8C-S-PSPC1 V2.00	0	4. Mock and anti-PSPC1-A546_Pos027_S001	00-Fy8UKidwLpiUeUBPEgkzkR
0.025743	-0.999668	0.000661492	um	Nucleus	Nucleus Ellipsoid Axis C	0.000	1.000	914	100000821	100000007	Mock anti-PSPC1-A546 8C-S-PSPC1 V2.00	0	4. Mock and anti-PSPC1-A546_Pos027_S001	00-Fy8UKidwLpiUeUBPEgkzkR
0.928338	-0.371718	0.00373887	um	Nucleus	Nucleus Ellipsoid Axis C	0.000	1.000	915	100000822	100000008	Mock anti-PSPC1-A546 8C-S-PSPC1 V2.00	0	4. Mock and anti-PSPC1-A546_Pos027_S001	00-Fy8UKidwLpiUeUBPEgkzkR
0.0485945	0.998818	-0.000715646	um	Nucleus	Nucleus Ellipsoid Axis C	0.000	1.000	918	100000823	100000009	Mock anti-PSPC1-A546 8C-S-PSPC1 V2.00	0	4. Mock and anti-PSPC1-A546_Pos027_S001	00-Fy8UKidwLpiUeUBPEgkzkR
0.189239	-0.981931	0.000142741	um	Nucleus	Nucleus Ellipsoid Axis C	0.000	1.000	919	100000824	100000010	Mock anti-PSPC1-A546 8C-S-PSPC1 V2.00	0	4. Mock and anti-PSPC1-A546_Pos027_S001	00-Fy8UKidwLpiUeUBPEgkzkR
-0.713091	-0.701032	-0.00750072	um	Nucleus	Nucleus Ellipsoid Axis C	0.000	1.000	920	100000825	100000000	Mock anti-PSPC1-A546 8C-S-PSPC1 V2.00	0	4. Mock and anti-PSPC1-A546_Pos028_S001	00-UYwPzbJ5kmUcxUxAaFifch
0.966998	-0.254753	0.0039807	um	Nucleus	Nucleus Ellipsoid Axis C	0.000	1.000	922	100000826	100000001	Mock anti-PSPC1-A546 8C-S-PSPC1 V2.00	0	4. Mock and anti-PSPC1-A546_Pos028_S001	00-UYwPzbJ5kmUcxUxAaFifch
0.777839	-0.628455	-0.00328228	um	Nucleus	Nucleus Ellipsoid Axis C	0.000	1.000	923	100000827	100000002	Mock anti-PSPC1-A546 8C-S-PSPC1 V2.00	0	4. Mock and anti-PSPC1-A546_Pos028_S001	00-UYwPzbJ5kmUcxUxAaFifch
0.118749	0.99292	0.00285449	um	Nucleus	Nucleus Ellipsoid Axis C	0.000	1.000	924	100000828	100000003	Mock anti-PSPC1-A546 8C-S-PSPC1 V2.00	0	4. Mock and anti-PSPC1-A546_Pos028_S001	00-UYwPzbJ5kmUcxUxAaFifch
0.9986	0.0528858	0.000686484	um	Nucleus	Nucleus Ellipsoid Axis C	0.000	1.000	925	100000829	100000004	Mock anti-PSPC1-A546 8C-S-PSPC1 V2.00	0	4. Mock and anti-PSPC1-A546_Pos028_S001	00-UYwPzbJ5kmUcxUxAaFifch
0.621164	-0.783641	-0.00795292	um	Nucleus	Nucleus Ellipsoid Axis C	0.000	1.000	926	100000830	100000005	Mock anti-PSPC1-A546 8C-S-PSPC1 V2.00	0	4. Mock and anti-PSPC1-A546_Pos028_S001	00-UYwPzbJ5kmUcxUxAaFifch
0.794735	-0.606939	-0.00459112	um	Nucleus	Nucleus Ellipsoid Axis C	0.000	1.000	927	100000831	100000006	Mock anti-PSPC1-A546 8C-S-PSPC1 V2.00	0	4. Mock and anti-PSPC1-A546_Pos028_S001	00-UYwPzbJ5kmUcxUxAaFifch
-0.395169	-0.918557	0.0097109	um	Nucleus	Nucleus Ellipsoid Axis C	0.000	1.000	928	100000832	100000007	Mock anti-PSPC1-A546 8C-S-PSPC1 V2.00	0	4. Mock and anti-PSPC1-A546_Pos028_S001	00-UYwPzbJ5kmUcxUxAaFifch
-0.987305	-0.158464	0.0108422	um	Nucleus	Nucleus Ellipsoid Axis C	0.000	1.000	929	100000833	100000008	Mock anti-PSPC1-A546 8C-S-PSPC1 V2.00	0	4. Mock and anti-PSPC1-A546_Pos028_S001	00-UYwPzbJ5kmUcxUxAaFifch
-0.0403942	0.999183	-0.00116498	um	Nucleus	Nucleus Ellipsoid Axis C	0.000	1.000	932	100000834	100000009	Mock anti-PSPC1-A546 8C-S-PSPC1 V2.00	0	4. Mock and anti-PSPC1-A546_Pos028_S001	00-UYwPzbJ5kmUcxUxAaFifch
0.99106	-0.13335	-0.00419115	um	Nucleus	Nucleus Ellipsoid Axis C	0.000	1.000	933	100000835	100000010	Mock anti-PSPC1-A546 8C-S-PSPC1 V2.00	0	4. Mock and anti-PSPC1-A546_Pos028_S001	00-UYwPzbJ5kmUcxUxAaFifch
0.498251	-0.867016	0.00536765	um	Nucleus	Nucleus Ellipsoid Axis C	0.000	1.000	934	100000836	100000011	Mock anti-PSPC1-A546 8C-S-PSPC1 V2.00	0	4. Mock and anti-PSPC1-A546_Pos028_S001	00-UYwPzbJ5kmUcxUxAaFifch
0.701794	-0.712351	-0.0063944	um	Nucleus	Nucleus Ellipsoid Axis C	0.000	1.000	935	100000837	100000012	Mock anti-PSPC1-A546 8C-S-PSPC1 V2.00	0	4. Mock and anti-PSPC1-A546_Pos028_S001	00-UYwPzbJ5kmUcxUxAaFifch
0.817297	-0.57621	0.00283054	um	Nucleus	Nucleus Ellipsoid Axis C	0.000	1.000	936	100000838	100000013	Mock anti-PSPC1-A546 8C-S-PSPC1 V2.00	0	4. Mock and anti-PSPC1-A546_Pos028_S001	00-UYwPzbJ5kmUcxUxAaFifch
0.580698	-0.814089	0.00698362	um	Nucleus	Nucleus Ellipsoid Axis C	0.000	1.000	937	100000839	100000014	Mock anti-PSPC1-A546 8C-S-PSPC1 V2.00	0	4. Mock and anti-PSPC1-A546_Pos028_S001	00-UYwPzbJ5kmUcxUxAaFifch
0.554676	-0.832024	0.00842343	um	Nucleus	Nucleus Ellipsoid Axis C	0.000	1.000	938	100000840	100000015	Mock anti-PSPC1-A546 8C-S-PSPC1 V2.00	0	4. Mock and anti-PSPC1-A546_Pos028_S001	00-UYwPzbJ5kmUcxUxAaFifch
0.788691	-0.614644	-0.0134155	um	Nucleus	Nucleus Ellipsoid Axis C	0.000	1.000	939	100000841	100000016	Mock anti-PSPC1-A546 8C-S-PSPC1 V2.00	0	4. Mock and anti-PSPC1-A546_Pos028_S001	00-UYwPzbJ5kmUcxUxAaFifch
-0.0969271	-0.99521	0.0127042	um	Nucleus	Nucleus Ellipsoid Axis C	0.000	1.000	940	100000842	100000017	Mock anti-PSPC1-A546 8C-S-PSPC1 V2.00	0	4. Mock and anti-PSPC1-A546_Pos028_S001	00-UYwPzbJ5kmUcxUxAaFifch
-0.88876	0.458318	-0.00706853	um	Nucleus	Nucleus Ellipsoid Axis C	0.000	1.000	941	100000843	100000018	Mock anti-PSPC1-A546 8C-S-PSPC1 V2.00	0	4. Mock and anti-PSPC1-A546_Pos028_S001	00-UYwPzbJ5kmUcxUxAaFifch
0.493065	-0.86998	0.00456577	um	Nucleus	Nucleus Ellipsoid Axis C	0.000	1.000	942	100000844	100000019	Mock anti-PSPC1-A546 8C-S-PSPC1 V2.00	0	4. Mock and anti-PSPC1-A546_Pos028_S001	00-UYwPzbJ5kmUcxUxAaFifch
-0.069351	-0.997321	-0.0232742	um	Nucleus	Nucleus Ellipsoid Axis C	0.000	1.000	943	100000845	100000020	Mock anti-PSPC1-A546 8C-S-PSPC1 V2.00	0	4. Mock and anti-PSPC1-A546_Pos028_S001	00-UYwPzbJ5kmUcxUxAaFifch
-0.0336443	-0.999223	0.0205131	um	Nucleus	Nucleus Ellipsoid Axis C	0.000	1.000	944	100000846	100000021	Mock anti-PSPC1-A546 8C-S-PSPC1 V2.00	0	4. Mock and anti-PSPC1-A546_Pos028_S001	00-UYwPzbJ5kmUcxUxAaFifch
0.917528	-0.397597	-0.00769497	um	Nucleus	Nucleus Ellipsoid Axis C	0.000	1.000	945	100000847	100000022	Mock anti-PSPC1-A546 8C-S-PSPC1 V2.00	0	4. Mock and anti-PSPC1-A546_Pos028_S001	00-UYwPzbJ5kmUcxUxAaFifch
0.712115	-0.702063	0.000470457	um	Nucleus	Nucleus Ellipsoid Axis C	0.000	1.000	946	100000848	100000023	Mock anti-PSPC1-A546 8C-S-PSPC1 V2.00	0	4. Mock and anti-PSPC1-A546_Pos028_S001	00-UYwPzbJ5kmUcxUxAaFifch
-0.754642	-0.656118	0.00491733	um	Nucleus	Nucleus Ellipsoid Axis C	0.000	1.000	947	100000849	100000024	Mock anti-PSPC1-A546 8C-S-PSPC1 V2.00	0	4. Mock and anti-PSPC1-A546_Pos028_S001	00-UYwPzbJ5kmUcxUxAaFifch
0.815367	0.578871	0.00917904	um	Nucleus	Nucleus Ellipsoid Axis C	0.000	1.000	948	100000850	100000025	Mock anti-PSPC1-A546 8C-S-PSPC1 V2.00	0	4. Mock and anti-PSPC1-A546_Pos028_S001	00-UYwPzbJ5kmUcxUxAaFifch
0.657466	-0.753483	-0.0011847	um	Nucleus	Nucleus Ellipsoid Axis C	0.000	1.000	949	100000851	100000026	Mock anti-PSPC1-A546 8C-S-PSPC1 V2.00	0	4. Mock and anti-PSPC1-A546_Pos028_S001	00-UYwPzbJ5kmUcxUxAaFifch
-0.564772	-0.825246	0.00145666	um	Nucleus	Nucleus Ellipsoid Axis C	0.000	1.000	950	100000852	100000027	Mock anti-PSPC1-A546 8C-S-PSPC1 V2.00	0	4. Mock and anti-PSPC1-A546_Pos028_S001	00-UYwPzbJ5kmUcxUxAaFifch
0.547872	-0.836541	0.00594426	um	Nucleus	Nucleus Ellipsoid Axis C	0.000	1.000	951	100000853	100000028	Mock anti-PSPC1-A546 8C-S-PSPC1 V2.00	0	4. Mock and anti-PSPC1-A546_Pos028_S001	00-UYwPzbJ5kmUcxUxAaFifch
0.996412	0.0846411	-0.000117971	um	Nucleus	Nucleus Ellipsoid Axis C	0.000	1.000	952	100000854	100000029	Mock anti-PSPC1-A546 8C-S-PSPC1 V2.00	0	4. Mock and anti-PSPC1-A546_Pos028_S001	00-UYwPzbJ5kmUcxUxAaFifch
-0.646931	-0.762497	-0.00885465	um	Nucleus	Nucleus Ellipsoid Axis C	0.000	1.000	953	100000855	100000030	Mock anti-PSPC1-A546 8C-S-PSPC1 V2.00	0	4. Mock and anti-PSPC1-A546_Pos028_S001	00-UYwPzbJ5kmUcxUxAaFifch
-0.975222	-0.22122	0.00209227	um	Nucleus	Nucleus Ellipsoid Axis C	0.000	1.000	954	100000856	100000031	Mock anti-PSPC1-A546 8C-S-PSPC1 V2.00	0	4. Mock and anti-PSPC1-A546_Pos028_S001	00-UYwPzbJ5kmUcxUxAaFifch
0.350962	-0.936195	-0.0191021	um	Nucleus	Nucleus Ellipsoid Axis C	0.000	1.000	955	100000857	100000032	Mock anti-PSPC1-A546 8C-S-PSPC1 V2.00	0	4. Mock and anti-PSPC1-A546_Pos028_S001	00-UYwPzbJ5kmUcxUxAaFifch
0.557552	-0.829975	0.0166686	um	Nucleus	Nucleus Ellipsoid Axis C	0.000	1.000	956	100000858	100000033	Mock anti-PSPC1-A546 8C-S-PSPC1 V2.00	0	4. Mock and anti-PSPC1-A546_Pos028_S001	00-UYwPzbJ5kmUcxUxAaFifch
0.859147	0.511713	0.00397471	um	Nucleus	Nucleus Ellipsoid Axis C	0.000	1.000	957	100000859	100000034	Mock anti-PSPC1-A546 8C-S-PSPC1 V2.00	0	4. Mock and anti-PSPC1-A546_Pos028_S001	00-UYwPzbJ5kmUcxUxAaFifch
0.843382	-0.53727	0.00687649	um	Nucleus	Nucleus Ellipsoid Axis C	0.000	1.000	958	100000860	100000035	Mock anti-PSPC1-A546 8C-S-PSPC1 V2.00	0	4. Mock and anti-PSPC1-A546_Pos028_S001	00-UYwPzbJ5kmUcxUxAaFifch
0.74924	-0.662167	0.0132013	um	Nucleus	Nucleus Ellipsoid Axis C	0.000	1.000	959	100000861	100000036	Mock anti-PSPC1-A546 8C-S-PSPC1 V2.00	0	4. Mock and anti-PSPC1-A546_Pos028_S001	00-UYwPzbJ5kmUcxUxAaFifch
0.87412	-0.48571	0.000773116	um	Nucleus	Nucleus Ellipsoid Axis C	0.000	1.000	960	100000862	100000037	Mock anti-PSPC1-A546 8C-S-PSPC1 V2.00	0	4. Mock and anti-PSPC1-A546_Pos028_S001	00-UYwPzbJ5kmUcxUxAaFifch
-0.921659	-0.38786	-0.0104397	um	Nucleus	Nucleus Ellipsoid Axis C	0.000	1.000	965	100000863	100000000	Mock anti-PSPC1-A546 8C-S-PSPC1 V2.00	0	4. Mock and anti-PSPC1-A546_Pos032_S001	00-eG7pzyNmwm6sphtgbcFKUc
-0.999034	0.0438906	-0.0020383	um	Nucleus	Nucleus Ellipsoid Axis C	0.000	1.000	968	100000864	100000001	Mock anti-PSPC1-A546 8C-S-PSPC1 V2.00	0	4. Mock and anti-PSPC1-A546_Pos032_S001	00-eG7pzyNmwm6sphtgbcFKUc
0.788366	-0.615202	0.00230584	um	Nucleus	Nucleus Ellipsoid Axis C	0.000	1.000	971	100000865	100000002	Mock anti-PSPC1-A546 8C-S-PSPC1 V2.00	0	4. Mock and anti-PSPC1-A546_Pos032_S001	00-eG7pzyNmwm6sphtgbcFKUc
0.455163	-0.890405	-0.00252267	um	Nucleus	Nucleus Ellipsoid Axis C	0.000	1.000	973	100000866	100000000	Mock anti-PSPC1-A546 8C-S-PSPC1 V2.00	0	4. Mock and anti-PSPC1-A546_Pos033_S001	00-Bw7wXpZRHY9Dxjyant4xqR
0.603983	-0.796997	0.000612988	um	Nucleus	Nucleus Ellipsoid Axis C	0.000	1.000	974	100000867	100000001	Mock anti-PSPC1-A546 8C-S-PSPC1 V2.00	0	4. Mock and anti-PSPC1-A546_Pos033_S001	00-Bw7wXpZRHY9Dxjyant4xqR
0.723726	-0.690078	0.00372232	um	Nucleus	Nucleus Ellipsoid Axis C	0.000	1.000	975	100000868	100000002	Mock anti-PSPC1-A546 8C-S-PSPC1 V2.00	0	4. Mock and anti-PSPC1-A546_Pos033_S001	00-Bw7wXpZRHY9Dxjyant4xqR
-0.919025	-0.394139	-0.00685729	um	Nucleus	Nucleus Ellipsoid Axis C	0.000	1.000	976	100000869	100000003	Mock anti-PSPC1-A546 8C-S-PSPC1 V2.00	0	4. Mock and anti-PSPC1-A546_Pos033_S001	00-Bw7wXpZRHY9Dxjyant4xqR
0.996204	0.0868849	-0.00525324	um	Nucleus	Nucleus Ellipsoid Axis C	0.000	1.000	977	100000870	100000004	Mock anti-PSPC1-A546 8C-S-PSPC1 V2.00	0	4. Mock and anti-PSPC1-A546_Pos033_S001	00-Bw7wXpZRHY9Dxjyant4xqR
0.638673	0.76947	-0.00351254	um	Nucleus	Nucleus Ellipsoid Axis C	0.000	1.000	978	100000871	100000005	Mock anti-PSPC1-A546 8C-S-PSPC1 V2.00	0	4. Mock and anti-PSPC1-A546_Pos033_S001	00-Bw7wXpZRHY9Dxjyant4xqR
-0.825001	-0.565121	0.00355772	um	Nucleus	Nucleus Ellipsoid Axis C	0.000	1.000	980	100000872	100000006	Mock anti-PSPC1-A546 8C-S-PSPC1 V2.00	0	4. Mock and anti-PSPC1-A546_Pos033_S001	00-Bw7wXpZRHY9Dxjyant4xqR
0.990114	-0.140259	0.00135854	um	Nucleus	Nucleus Ellipsoid Axis C	0.000	1.000	981	100000873	100000007	Mock anti-PSPC1-A546 8C-S-PSPC1 V2.00	0	4. Mock and anti-PSPC1-A546_Pos033_S001	00-Bw7wXpZRHY9Dxjyant4xqR
0.64348	-0.765444	-0.00539459	um	Nucleus	Nucleus Ellipsoid Axis C	0.000	1.000	982	100000874	100000008	Mock anti-PSPC1-A546 8C-S-PSPC1 V2.00	0	4. Mock and anti-PSPC1-A546_Pos033_S001	00-Bw7wXpZRHY9Dxjyant4xqR
0.0582437	0.998302	-0.000813561	um	Nucleus	Nucleus Ellipsoid Axis C	0.000	1.000	983	100000875	100000009	Mock anti-PSPC1-A546 8C-S-PSPC1 V2.00	0	4. Mock and anti-PSPC1-A546_Pos033_S001	00-Bw7wXpZRHY9Dxjyant4xqR
0.613828	-0.789438	-0.00166172	um	Nucleus	Nucleus Ellipsoid Axis C	0.000	1.000	984	100000876	100000010	Mock anti-PSPC1-A546 8C-S-PSPC1 V2.00	0	4. Mock and anti-PSPC1-A546_Pos033_S001	00-Bw7wXpZRHY9Dxjyant4xqR
-0.874772	-0.484525	-0.00290889	um	Nucleus	Nucleus Ellipsoid Axis C	0.000	1.000	985	100000877	100000011	Mock anti-PSPC1-A546 8C-S-PSPC1 V2.00	0	4. Mock and anti-PSPC1-A546_Pos033_S001	00-Bw7wXpZRHY9Dxjyant4xqR
0.826182	0.563402	-0.000728735	um	Nucleus	Nucleus Ellipsoid Axis C	0.000	1.000	986	100000878	100000012	Mock anti-PSPC1-A546 8C-S-PSPC1 V2.00	0	4. Mock and anti-PSPC1-A546_Pos033_S001	00-Bw7wXpZRHY9Dxjyant4xqR
0.681283	-0.731986	0.00705689	um	Nucleus	Nucleus Ellipsoid Axis C	0.000	1.000	987	100000879	100000013	Mock anti-PSPC1-A546 8C-S-PSPC1 V2.00	0	4. Mock and anti-PSPC1-A546_Pos033_S001	00-Bw7wXpZRHY9Dxjyant4xqR
0.0267101	-0.999617	-0.0072213	um	Nucleus	Nucleus Ellipsoid Axis C	0.000	1.000	988	100000880	100000014	Mock anti-PSPC1-A546 8C-S-PSPC1 V2.00	0	4. Mock and anti-PSPC1-A546_Pos033_S001	00-Bw7wXpZRHY9Dxjyant4xqR
0.73993	-0.672606	-0.0102042	um	Nucleus	Nucleus Ellipsoid Axis C	0.000	1.000	991	100000881	100000015	Mock anti-PSPC1-A546 8C-S-PSPC1 V2.00	0	4. Mock and anti-PSPC1-A546_Pos033_S001	00-Bw7wXpZRHY9Dxjyant4xqR
-0.74935	-0.662172	-0.00191236	um	Nucleus	Nucleus Ellipsoid Axis C	0.000	1.000	992	100000882	100000016	Mock anti-PSPC1-A546 8C-S-PSPC1 V2.00	0	4. Mock and anti-PSPC1-A546_Pos033_S001	00-Bw7wXpZRHY9Dxjyant4xqR
0.173892	-0.984765	-0.000109008	um	Nucleus	Nucleus Ellipsoid Axis C	0.000	1.000	993	100000883	100000000	Mock anti-PSPC1-A546 8C-S-PSPC1 V2.00	0	4. Mock and anti-PSPC1-A546_Pos034_S001	00-yUuc9RUJjHeCEY3Mxy8Eqd
0.641593	0.76704	-0.00285469	um	Nucleus	Nucleus Ellipsoid Axis C	0.000	1.000	994	100000884	100000001	Mock anti-PSPC1-A546 8C-S-PSPC1 V2.00	0	4. Mock and anti-PSPC1-A546_Pos034_S001	00-yUuc9RUJjHeCEY3Mxy8Eqd
0.168486	-0.985704	0.000162653	um	Nucleus	Nucleus Ellipsoid Axis C	0.000	1.000	995	100000885	100000002	Mock anti-PSPC1-A546 8C-S-PSPC1 V2.00	0	4. Mock and anti-PSPC1-A546_Pos034_S001	00-yUuc9RUJjHeCEY3Mxy8Eqd
0.069822	-0.997531	0.00760092	um	Nucleus	Nucleus Ellipsoid Axis C	0.000	1.000	997	100000886	100000003	Mock anti-PSPC1-A546 8C-S-PSPC1 V2.00	0	4. Mock and anti-PSPC1-A546_Pos034_S001	00-yUuc9RUJjHeCEY3Mxy8Eqd
-0.0782408	-0.996932	0.00212468	um	Nucleus	Nucleus Ellipsoid Axis C	0.000	1.000	998	100000887	100000004	Mock anti-PSPC1-A546 8C-S-PSPC1 V2.00	0	4. Mock and anti-PSPC1-A546_Pos034_S001	00-yUuc9RUJjHeCEY3Mxy8Eqd
0.238927	-0.970902	0.0161992	um	Nucleus	Nucleus Ellipsoid Axis C	0.000	1.000	999	100000888	100000005	Mock anti-PSPC1-A546 8C-S-PSPC1 V2.00	0	4. Mock and anti-PSPC1-A546_Pos034_S001	00-yUuc9RUJjHeCEY3Mxy8Eqd
0.922249	0.386596	-0.000934339	um	Nucleus	Nucleus Ellipsoid Axis C	0.000	1.000	1001	100000889	100000006	Mock anti-PSPC1-A546 8C-S-PSPC1 V2.00	0	4. Mock and anti-PSPC1-A546_Pos034_S001	00-yUuc9RUJjHeCEY3Mxy8Eqd
-0.598968	-0.800743	0.00700523	um	Nucleus	Nucleus Ellipsoid Axis C	0.000	1.000	1003	100000890	100000007	Mock anti-PSPC1-A546 8C-S-PSPC1 V2.00	0	4. Mock and anti-PSPC1-A546_Pos034_S001	00-yUuc9RUJjHeCEY3Mxy8Eqd
0.999999	0.00111069	-0.000310762	um	Nucleus	Nucleus Ellipsoid Axis C	0.000	1.000	1004	100000891	100000008	Mock anti-PSPC1-A546 8C-S-PSPC1 V2.00	0	4. Mock and anti-PSPC1-A546_Pos034_S001	00-yUuc9RUJjHeCEY3Mxy8Eqd
0.753021	-0.657988	0.00332359	um	Nucleus	Nucleus Ellipsoid Axis C	0.000	1.000	1005	100000892	100000009	Mock anti-PSPC1-A546 8C-S-PSPC1 V2.00	0	4. Mock and anti-PSPC1-A546_Pos034_S001	00-yUuc9RUJjHeCEY3Mxy8Eqd
-0.7233	-0.690425	-0.0122768	um	Nucleus	Nucleus Ellipsoid Axis C	0.000	1.000	1006	100000893	100000000	Mock anti-PSPC1-A546 8C-S-PSPC1 V2.00	0	4. Mock and anti-PSPC1-A546_Pos035_S001	00-Jiab2QRXKLagunHeu9vQeZ
0.939233	-0.343273	0.0023968	um	Nucleus	Nucleus Ellipsoid Axis C	0.000	1.000	1007	100000894	100000001	Mock anti-PSPC1-A546 8C-S-PSPC1 V2.00	0	4. Mock and anti-PSPC1-A546_Pos035_S001	00-Jiab2QRXKLagunHeu9vQeZ
0.719306	-0.694692	-0.000921704	um	Nucleus	Nucleus Ellipsoid Axis C	0.000	1.000	1008	100000895	100000002	Mock anti-PSPC1-A546 8C-S-PSPC1 V2.00	0	4. Mock and anti-PSPC1-A546_Pos035_S001	00-Jiab2QRXKLagunHeu9vQeZ
0.953433	0.301602	0.00119051	um	Nucleus	Nucleus Ellipsoid Axis C	0.000	1.000	1009	100000896	100000003	Mock anti-PSPC1-A546 8C-S-PSPC1 V2.00	0	4. Mock and anti-PSPC1-A546_Pos035_S001	00-Jiab2QRXKLagunHeu9vQeZ
-0.0864881	-0.996245	-0.00407922	um	Nucleus	Nucleus Ellipsoid Axis C	0.000	1.000	1010	100000897	100000004	Mock anti-PSPC1-A546 8C-S-PSPC1 V2.00	0	4. Mock and anti-PSPC1-A546_Pos035_S001	00-Jiab2QRXKLagunHeu9vQeZ
0.329614	0.944113	0.00241857	um	Nucleus	Nucleus Ellipsoid Axis C	0.000	1.000	1011	100000898	100000005	Mock anti-PSPC1-A546 8C-S-PSPC1 V2.00	0	4. Mock and anti-PSPC1-A546_Pos035_S001	00-Jiab2QRXKLagunHeu9vQeZ
0.974547	-0.22418	0.00117128	um	Nucleus	Nucleus Ellipsoid Axis C	0.000	1.000	1012	100000899	100000006	Mock anti-PSPC1-A546 8C-S-PSPC1 V2.00	0	4. Mock and anti-PSPC1-A546_Pos035_S001	00-Jiab2QRXKLagunHeu9vQeZ
0.590242	-0.807226	-0.000512729	um	Nucleus	Nucleus Ellipsoid Axis C	0.000	1.000	1013	100000900	100000007	Mock anti-PSPC1-A546 8C-S-PSPC1 V2.00	0	4. Mock and anti-PSPC1-A546_Pos035_S001	00-Jiab2QRXKLagunHeu9vQeZ
-0.480565	-0.876935	0.00646314	um	Nucleus	Nucleus Ellipsoid Axis C	0.000	1.000	1014	100000901	100000008	Mock anti-PSPC1-A546 8C-S-PSPC1 V2.00	0	4. Mock and anti-PSPC1-A546_Pos035_S001	00-Jiab2QRXKLagunHeu9vQeZ
-0.703363	-0.710828	0.00210916	um	Nucleus	Nucleus Ellipsoid Axis C	0.000	1.000	1015	100000902	100000009	Mock anti-PSPC1-A546 8C-S-PSPC1 V2.00	0	4. Mock and anti-PSPC1-A546_Pos035_S001	00-Jiab2QRXKLagunHeu9vQeZ
0.891691	-0.452644	0.000501428	um	Nucleus	Nucleus Ellipsoid Axis C	0.000	1.000	1017	100000903	100000010	Mock anti-PSPC1-A546 8C-S-PSPC1 V2.00	0	4. Mock and anti-PSPC1-A546_Pos035_S001	00-Jiab2QRXKLagunHeu9vQeZ
0.908626	-0.417553	0.00698216	um	Nucleus	Nucleus Ellipsoid Axis C	0.000	1.000	1018	100000904	100000011	Mock anti-PSPC1-A546 8C-S-PSPC1 V2.00	0	4. Mock and anti-PSPC1-A546_Pos035_S001	00-Jiab2QRXKLagunHeu9vQeZ
0.769075	0.639156	-0.00179107	um	Nucleus	Nucleus Ellipsoid Axis C	0.000	1.000	1019	100000905	100000012	Mock anti-PSPC1-A546 8C-S-PSPC1 V2.00	0	4. Mock and anti-PSPC1-A546_Pos035_S001	00-Jiab2QRXKLagunHeu9vQeZ
0.413341	-0.910571	-0.00319919	um	Nucleus	Nucleus Ellipsoid Axis C	0.000	1.000	1020	100000906	100000013	Mock anti-PSPC1-A546 8C-S-PSPC1 V2.00	0	4. Mock and anti-PSPC1-A546_Pos035_S001	00-Jiab2QRXKLagunHeu9vQeZ
-0.985619	-0.168963	0.00250542	um	Nucleus	Nucleus Ellipsoid Axis C	0.000	1.000	1021	100000907	100000014	Mock anti-PSPC1-A546 8C-S-PSPC1 V2.00	0	4. Mock and anti-PSPC1-A546_Pos035_S001	00-Jiab2QRXKLagunHeu9vQeZ
0.999233	-0.0391508	0.000754801	um	Nucleus	Nucleus Ellipsoid Axis C	0.000	1.000	1022	100000908	100000015	Mock anti-PSPC1-A546 8C-S-PSPC1 V2.00	0	4. Mock and anti-PSPC1-A546_Pos035_S001	00-Jiab2QRXKLagunHeu9vQeZ
0.947231	0.32052	0.00447683	um	Nucleus	Nucleus Ellipsoid Axis C	0.000	1.000	1023	100000909	100000016	Mock anti-PSPC1-A546 8C-S-PSPC1 V2.00	0	4. Mock and anti-PSPC1-A546_Pos035_S001	00-Jiab2QRXKLagunHeu9vQeZ
-0.784452	0.620167	0.00521928	um	Nucleus	Nucleus Ellipsoid Axis C	0.000	1.000	1029	100000910	100000000	Mock anti-PSPC1-A546 8C-S-PSPC1 V2.00	0	4. Mock and anti-PSPC1-A546_Pos042_S001	00-izhBp3BBu4BEhaqf8GGEkD
0.430246	-0.902703	0.00400469	um	Nucleus	Nucleus Ellipsoid Axis C	0.000	1.000	1030	100000911	100000001	Mock anti-PSPC1-A546 8C-S-PSPC1 V2.00	0	4. Mock and anti-PSPC1-A546_Pos042_S001	00-izhBp3BBu4BEhaqf8GGEkD
0.284858	-0.958525	-0.00924162	um	Nucleus	Nucleus Ellipsoid Axis C	0.000	1.000	1032	100000912	100000002	Mock anti-PSPC1-A546 8C-S-PSPC1 V2.00	0	4. Mock and anti-PSPC1-A546_Pos042_S001	00-izhBp3BBu4BEhaqf8GGEkD
-0.0445918	-0.999002	-0.00237144	um	Nucleus	Nucleus Ellipsoid Axis C	0.000	1.000	1034	100000913	100000003	Mock anti-PSPC1-A546 8C-S-PSPC1 V2.00	0	4. Mock and anti-PSPC1-A546_Pos042_S001	00-izhBp3BBu4BEhaqf8GGEkD
-0.771275	0.636495	0.00299268	um	Nucleus	Nucleus Ellipsoid Axis C	0.000	1.000	1035	100000914	100000004	Mock anti-PSPC1-A546 8C-S-PSPC1 V2.00	0	4. Mock and anti-PSPC1-A546_Pos042_S001	00-izhBp3BBu4BEhaqf8GGEkD
0.995932	0.0901034	-0.000772799	um	Nucleus	Nucleus Ellipsoid Axis C	0.000	1.000	1036	100000915	100000005	Mock anti-PSPC1-A546 8C-S-PSPC1 V2.00	0	4. Mock and anti-PSPC1-A546_Pos042_S001	00-izhBp3BBu4BEhaqf8GGEkD
0.934967	-0.354733	0.0010035	um	Nucleus	Nucleus Ellipsoid Axis C	0.000	1.000	1038	100000916	100000006	Mock anti-PSPC1-A546 8C-S-PSPC1 V2.00	0	4. Mock and anti-PSPC1-A546_Pos042_S001	00-izhBp3BBu4BEhaqf8GGEkD
0.52356	-0.851984	-0.0030089	um	Nucleus	Nucleus Ellipsoid Axis C	0.000	1.000	1039	100000917	100000007	Mock anti-PSPC1-A546 8C-S-PSPC1 V2.00	0	4. Mock and anti-PSPC1-A546_Pos042_S001	00-izhBp3BBu4BEhaqf8GGEkD
0.733748	-0.679349	0.00999388	um	Nucleus	Nucleus Ellipsoid Axis C	0.000	1.000	1040	100000918	100000008	Mock anti-PSPC1-A546 8C-S-PSPC1 V2.00	0	4. Mock and anti-PSPC1-A546_Pos042_S001	00-izhBp3BBu4BEhaqf8GGEkD
0.924984	-0.380005	0.000954559	um	Nucleus	Nucleus Ellipsoid Axis C	0.000	1.000	1041	100000919	100000009	Mock anti-PSPC1-A546 8C-S-PSPC1 V2.00	0	4. Mock and anti-PSPC1-A546_Pos042_S001	00-izhBp3BBu4BEhaqf8GGEkD
0.881141	-0.472853	-0.000231632	um	Nucleus	Nucleus Ellipsoid Axis C	0.000	1.000	1045	100000920	100000010	Mock anti-PSPC1-A546 8C-S-PSPC1 V2.00	0	4. Mock and anti-PSPC1-A546_Pos042_S001	00-izhBp3BBu4BEhaqf8GGEkD
-0.9818	-0.189916	-0.000777157	um	Nucleus	Nucleus Ellipsoid Axis C	0.000	1.000	1053	100000921	100000011	Mock anti-PSPC1-A546 8C-S-PSPC1 V2.00	0	4. Mock and anti-PSPC1-A546_Pos042_S001	00-izhBp3BBu4BEhaqf8GGEkD
0.992186	0.124721	-0.00336417	um	Nucleus	Nucleus Ellipsoid Axis C	0.000	1.000	1055	100000922	100000012	Mock anti-PSPC1-A546 8C-S-PSPC1 V2.00	0	4. Mock and anti-PSPC1-A546_Pos042_S001	00-izhBp3BBu4BEhaqf8GGEkD
-0.748119	-0.663556	-0.00329545	um	Nucleus	Nucleus Ellipsoid Axis C	0.000	1.000	1056	100000923	100000013	Mock anti-PSPC1-A546 8C-S-PSPC1 V2.00	0	4. Mock and anti-PSPC1-A546_Pos042_S001	00-izhBp3BBu4BEhaqf8GGEkD
0.923675	-0.383139	0.00533551	um	Nucleus	Nucleus Ellipsoid Axis C	0.000	1.000	1057	100000924	100000014	Mock anti-PSPC1-A546 8C-S-PSPC1 V2.00	0	4. Mock and anti-PSPC1-A546_Pos042_S001	00-izhBp3BBu4BEhaqf8GGEkD
0.992113	0.125325	-0.00216952	um	Nucleus	Nucleus Ellipsoid Axis C	0.000	1.000	1058	100000925	100000015	Mock anti-PSPC1-A546 8C-S-PSPC1 V2.00	0	4. Mock and anti-PSPC1-A546_Pos042_S001	00-izhBp3BBu4BEhaqf8GGEkD
0.996124	0.0879095	0.00305412	um	Nucleus	Nucleus Ellipsoid Axis C	0.000	1.000	1059	100000926	100000016	Mock anti-PSPC1-A546 8C-S-PSPC1 V2.00	0	4. Mock and anti-PSPC1-A546_Pos042_S001	00-izhBp3BBu4BEhaqf8GGEkD
-0.998284	-0.0585215	0.00215758	um	Nucleus	Nucleus Ellipsoid Axis C	0.000	1.000	1060	100000927	100000017	Mock anti-PSPC1-A546 8C-S-PSPC1 V2.00	0	4. Mock and anti-PSPC1-A546_Pos042_S001	00-izhBp3BBu4BEhaqf8GGEkD
0.0337958	-0.99941	0.00619839	um	Nucleus	Nucleus Ellipsoid Axis C	0.000	1.000	1061	100000928	100000018	Mock anti-PSPC1-A546 8C-S-PSPC1 V2.00	0	4. Mock and anti-PSPC1-A546_Pos042_S001	00-izhBp3BBu4BEhaqf8GGEkD
-0.865476	-0.500937	-0.00366561	um	Nucleus	Nucleus Ellipsoid Axis C	0.000	1.000	1062	100000929	100000019	Mock anti-PSPC1-A546 8C-S-PSPC1 V2.00	0	4. Mock and anti-PSPC1-A546_Pos042_S001	00-izhBp3BBu4BEhaqf8GGEkD
0.384821	0.922991	0.00013007	um	Nucleus	Nucleus Ellipsoid Axis C	0.000	1.000	1063	100000930	100000020	Mock anti-PSPC1-A546 8C-S-PSPC1 V2.00	0	4. Mock and anti-PSPC1-A546_Pos042_S001	00-izhBp3BBu4BEhaqf8GGEkD
-0.947731	-0.319066	0.00173367	um	Nucleus	Nucleus Ellipsoid Axis C	0.000	1.000	1064	100000931	100000021	Mock anti-PSPC1-A546 8C-S-PSPC1 V2.00	0	4. Mock and anti-PSPC1-A546_Pos042_S001	00-izhBp3BBu4BEhaqf8GGEkD
0.310949	-0.950424	0.00235967	um	Nucleus	Nucleus Ellipsoid Axis C	0.000	1.000	1065	100000932	100000022	Mock anti-PSPC1-A546 8C-S-PSPC1 V2.00	0	4. Mock and anti-PSPC1-A546_Pos042_S001	00-izhBp3BBu4BEhaqf8GGEkD
