# Supplementary material for: Development of a pipeline for automated, high-throughput analysis of paraspeckle proteins reveals specific roles for importin α proteins
Source: Sci Rep. 2017 Feb 27;7:43323. doi: 10.1038/srep43323 (PMC5379994; doi:10.1038/srep43323)
Supplement: Supplementary Dataset SD1-C PART 1 [file srep43323-s4.zip › I8P/8C-S-PSF/ImgBounds.csv]

ExpGrp	MinCellImgBound.x	MaxCellImgBound.x	MinCellImgBound.y	MaxCellImgBound.y	MinCellImgBound.z	MaxCellImgBound.z
Not-Trans-C - 29. Not-Trans and anti-PSF-A546_	0	246.272	0	246.272	1993.4	2006.442
Not-Trans - 29. Not-Trans and anti-PSF-A546_	0	246.272	0	246.272	1993.4	2006.442
Mock-C - 5. Mock and anti-PSF-A546_	0	246.272	0	246.272	1984.998	1997.002
Mock - 5. Mock and anti-PSF-A546_	0	246.272	0	246.272	1984.998	1997.002
ALL-GFP-C - 12. GFP-Imp-a2-dIBB and A546_	0	246.272	0	246.272	1997.998	2010.644
ALL-GFP-C - 15. GFP-Imp-a2-ED and A546_	0	246.272	0	246.272	1974.997	1987.643
ALL-GFP-C - 18. GFP-Imp-a4-FL and A546_	0	246.272	0	246.272	1982.004	1994.65
ALL-GFP-C - 21. GFP-IMP-a4-dIBB and A546_	0	246.272	0	246.272	1984.003	1996.649
ALL-GFP-C - 24. GFP-Imp-a6-FL and A546_	0	246.272	0	246.272	1989	2002.042
ALL-GFP-C - 27. GFP-Imp-a6-dIBB and A546_	0	246.272	0	246.272	1976.999	1989.645
ALL-GFP-C - 3. GFP and A546_	0	246.272	0	246.272	2005.002	2018.043
ALL-GFP-C - 30. Not Trans and A546_	0	246.272	0	246.272	2007	2019.646
ALL-GFP-C - 33. GFP and A546_	0	246.272	0	246.272	2012.001	2024.647
ALL-GFP-C - 6. Mock and A546_	0	246.272	0	246.272	2007	2020.041
ALL-GFP-C - 9. GFP-Imp-a2-FL and A546_	0	246.272	0	246.272	1983.995	1997.432
ALL-GFP - 12. GFP-Imp-a2-dIBB and A546_	0	246.272	0	246.272	1997.998	2010.644
ALL-GFP - 15. GFP-Imp-a2-ED and A546_	0	246.272	0	246.272	1974.997	1987.643
ALL-GFP - 18. GFP-Imp-a4-FL and A546_	0	246.272	0	246.272	1982.004	1994.65
ALL-GFP - 21. GFP-IMP-a4-dIBB and A546_	0	246.272	0	246.272	1984.003	1996.649
ALL-GFP - 24. GFP-Imp-a6-FL and A546_	0	246.272	0	246.272	1989	2002.042
ALL-GFP - 27. GFP-Imp-a6-dIBB and A546_	0	246.272	0	246.272	1976.999	1989.645
ALL-GFP - 3. GFP and A546_	0	246.272	0	246.272	2005.002	2018.043
ALL-GFP - 30. Not Trans and A546_	0	246.272	0	246.272	2007	2019.646
ALL-GFP - 33. GFP and A546_	0	246.272	0	246.272	2012.001	2024.647
ALL-GFP - 6. Mock and A546_	0	246.272	0	246.272	2007	2020.041
ALL-GFP - 9. GFP-Imp-a2-FL and A546_	0	246.272	0	246.272	1983.995	1997.432
GFP-1 - 2. GFP and anti-PSF-A546_	0	246.272	0	246.272	1962.499	1974.503
GFP-2 - 32. GFP and anti-PSF-A546_	0	246.272	0	246.272	1974.001	1986.647
GFP-IMPa2-FL - 8. GFP-a2-FL and anti-PSF-A546_	0	246.272	0	246.272	1996.999	2010.436
GFP-IMPa2-IBB - 11. GFP-Imp-a2-dIBB and anti-PSF-A546_	0	246.272	0	246.272	1962.996	1976.433
GFP-IMPa2-ED - 14. GFP-Imp-a2-ED and anti-PSF-A546_	0	246.272	0	246.272	1976	1989.041
GFP-IMPa4-FL - 17. GFP-Imp-a4-FL and anti-PSF-A546_	0	246.272	0	246.272	1975.001	1988.438
GFP-IMPa4-IBB - 20. GFP-Imp-a4-dIBB and anti-PSF-A546_	0	246.272	0	246.272	1996.999	2009.645
GFP-IMPa6-FL - 23. GFP-Imp-a6-FL and anti-PSF-A546_	0	246.272	0	246.272	1972.002	1985.043
GFP-IMPa6-IBB - 26. GFP-Imp-a6-dIBB and anti-PSF-A546_	0	246.272	0	246.272	1972.998	1985.644
