# Supplementary material for: Development of a pipeline for automated, high-throughput analysis of paraspeckle proteins reveals specific roles for importin α proteins
Source: Sci Rep. 2017 Feb 27;7:43323. doi: 10.1038/srep43323 (PMC5379994; doi:10.1038/srep43323)
Supplement: Supplementary Dataset SD1-C PART 1 [file srep43323-s4.zip › I8P/8C-S-PSF/_/GFP-IMPa4-IBB anti-PSF-A546 8C-S-PSF V2.00_Statistics/GFP-IMPa4-IBB anti-PSF-A546 8C-S-PSF V2.00_Nucleus_Intensity_Sum_Ch=1.csv]

Nucleus Intensity Sum Ch=1
====================
Value	Unit	Category	Channel	Birth [s]	Death [s]	CellID	ID	OriginalID	Original Component Name	Original Component ID	Original Image Name	Original Image ID
574468		Nucleus	1	0.000	1.000	0	100000000	100000000	GFP-IMPa4-IBB anti-PSF-A546 8C-S-PSF V2.00	0	20. GFP-Imp-a4-dIBB and anti-PSF-A546_Pos001_S001	00-Qg8eTtKfpr3CZjHbMAx8iR
269746		Nucleus	1	0.000	1.000	2	100000001	100000001	GFP-IMPa4-IBB anti-PSF-A546 8C-S-PSF V2.00	0	20. GFP-Imp-a4-dIBB and anti-PSF-A546_Pos001_S001	00-Qg8eTtKfpr3CZjHbMAx8iR
677688		Nucleus	1	0.000	1.000	3	100000002	100000002	GFP-IMPa4-IBB anti-PSF-A546 8C-S-PSF V2.00	0	20. GFP-Imp-a4-dIBB and anti-PSF-A546_Pos001_S001	00-Qg8eTtKfpr3CZjHbMAx8iR
383568		Nucleus	1	0.000	1.000	4	100000003	100000003	GFP-IMPa4-IBB anti-PSF-A546 8C-S-PSF V2.00	0	20. GFP-Imp-a4-dIBB and anti-PSF-A546_Pos001_S001	00-Qg8eTtKfpr3CZjHbMAx8iR
828871		Nucleus	1	0.000	1.000	5	100000004	100000004	GFP-IMPa4-IBB anti-PSF-A546 8C-S-PSF V2.00	0	20. GFP-Imp-a4-dIBB and anti-PSF-A546_Pos001_S001	00-Qg8eTtKfpr3CZjHbMAx8iR
623894		Nucleus	1	0.000	1.000	6	100000005	100000005	GFP-IMPa4-IBB anti-PSF-A546 8C-S-PSF V2.00	0	20. GFP-Imp-a4-dIBB and anti-PSF-A546_Pos001_S001	00-Qg8eTtKfpr3CZjHbMAx8iR
843089		Nucleus	1	0.000	1.000	7	100000006	100000006	GFP-IMPa4-IBB anti-PSF-A546 8C-S-PSF V2.00	0	20. GFP-Imp-a4-dIBB and anti-PSF-A546_Pos001_S001	00-Qg8eTtKfpr3CZjHbMAx8iR
220224		Nucleus	1	0.000	1.000	8	100000007	100000007	GFP-IMPa4-IBB anti-PSF-A546 8C-S-PSF V2.00	0	20. GFP-Imp-a4-dIBB and anti-PSF-A546_Pos001_S001	00-Qg8eTtKfpr3CZjHbMAx8iR
778022		Nucleus	1	0.000	1.000	9	100000008	100000008	GFP-IMPa4-IBB anti-PSF-A546 8C-S-PSF V2.00	0	20. GFP-Imp-a4-dIBB and anti-PSF-A546_Pos001_S001	00-Qg8eTtKfpr3CZjHbMAx8iR
716223		Nucleus	1	0.000	1.000	10	100000009	100000009	GFP-IMPa4-IBB anti-PSF-A546 8C-S-PSF V2.00	0	20. GFP-Imp-a4-dIBB and anti-PSF-A546_Pos001_S001	00-Qg8eTtKfpr3CZjHbMAx8iR
540999		Nucleus	1	0.000	1.000	12	100000010	100000010	GFP-IMPa4-IBB anti-PSF-A546 8C-S-PSF V2.00	0	20. GFP-Imp-a4-dIBB and anti-PSF-A546_Pos001_S001	00-Qg8eTtKfpr3CZjHbMAx8iR
1.0462e+006		Nucleus	1	0.000	1.000	13	100000011	100000011	GFP-IMPa4-IBB anti-PSF-A546 8C-S-PSF V2.00	0	20. GFP-Imp-a4-dIBB and anti-PSF-A546_Pos001_S001	00-Qg8eTtKfpr3CZjHbMAx8iR
713610		Nucleus	1	0.000	1.000	14	100000012	100000012	GFP-IMPa4-IBB anti-PSF-A546 8C-S-PSF V2.00	0	20. GFP-Imp-a4-dIBB and anti-PSF-A546_Pos001_S001	00-Qg8eTtKfpr3CZjHbMAx8iR
724283		Nucleus	1	0.000	1.000	15	100000013	100000013	GFP-IMPa4-IBB anti-PSF-A546 8C-S-PSF V2.00	0	20. GFP-Imp-a4-dIBB and anti-PSF-A546_Pos001_S001	00-Qg8eTtKfpr3CZjHbMAx8iR
677610		Nucleus	1	0.000	1.000	16	100000014	100000014	GFP-IMPa4-IBB anti-PSF-A546 8C-S-PSF V2.00	0	20. GFP-Imp-a4-dIBB and anti-PSF-A546_Pos001_S001	00-Qg8eTtKfpr3CZjHbMAx8iR
517481		Nucleus	1	0.000	1.000	17	100000015	100000015	GFP-IMPa4-IBB anti-PSF-A546 8C-S-PSF V2.00	0	20. GFP-Imp-a4-dIBB and anti-PSF-A546_Pos001_S001	00-Qg8eTtKfpr3CZjHbMAx8iR
673708		Nucleus	1	0.000	1.000	18	100000016	100000016	GFP-IMPa4-IBB anti-PSF-A546 8C-S-PSF V2.00	0	20. GFP-Imp-a4-dIBB and anti-PSF-A546_Pos001_S001	00-Qg8eTtKfpr3CZjHbMAx8iR
543462		Nucleus	1	0.000	1.000	19	100000017	100000017	GFP-IMPa4-IBB anti-PSF-A546 8C-S-PSF V2.00	0	20. GFP-Imp-a4-dIBB and anti-PSF-A546_Pos001_S001	00-Qg8eTtKfpr3CZjHbMAx8iR
292923		Nucleus	1	0.000	1.000	20	100000018	100000018	GFP-IMPa4-IBB anti-PSF-A546 8C-S-PSF V2.00	0	20. GFP-Imp-a4-dIBB and anti-PSF-A546_Pos001_S001	00-Qg8eTtKfpr3CZjHbMAx8iR
149641		Nucleus	1	0.000	1.000	21	100000019	100000019	GFP-IMPa4-IBB anti-PSF-A546 8C-S-PSF V2.00	0	20. GFP-Imp-a4-dIBB and anti-PSF-A546_Pos001_S001	00-Qg8eTtKfpr3CZjHbMAx8iR
778763		Nucleus	1	0.000	1.000	22	100000020	100000020	GFP-IMPa4-IBB anti-PSF-A546 8C-S-PSF V2.00	0	20. GFP-Imp-a4-dIBB and anti-PSF-A546_Pos001_S001	00-Qg8eTtKfpr3CZjHbMAx8iR
781261		Nucleus	1	0.000	1.000	24	100000021	100000021	GFP-IMPa4-IBB anti-PSF-A546 8C-S-PSF V2.00	0	20. GFP-Imp-a4-dIBB and anti-PSF-A546_Pos001_S001	00-Qg8eTtKfpr3CZjHbMAx8iR
970479		Nucleus	1	0.000	1.000	25	100000022	100000022	GFP-IMPa4-IBB anti-PSF-A546 8C-S-PSF V2.00	0	20. GFP-Imp-a4-dIBB and anti-PSF-A546_Pos001_S001	00-Qg8eTtKfpr3CZjHbMAx8iR
537215		Nucleus	1	0.000	1.000	26	100000023	100000023	GFP-IMPa4-IBB anti-PSF-A546 8C-S-PSF V2.00	0	20. GFP-Imp-a4-dIBB and anti-PSF-A546_Pos001_S001	00-Qg8eTtKfpr3CZjHbMAx8iR
479750		Nucleus	1	0.000	1.000	27	100000024	100000024	GFP-IMPa4-IBB anti-PSF-A546 8C-S-PSF V2.00	0	20. GFP-Imp-a4-dIBB and anti-PSF-A546_Pos001_S001	00-Qg8eTtKfpr3CZjHbMAx8iR
709584		Nucleus	1	0.000	1.000	28	100000025	100000025	GFP-IMPa4-IBB anti-PSF-A546 8C-S-PSF V2.00	0	20. GFP-Imp-a4-dIBB and anti-PSF-A546_Pos001_S001	00-Qg8eTtKfpr3CZjHbMAx8iR
1.58884e+006		Nucleus	1	0.000	1.000	29	100000026	100000026	GFP-IMPa4-IBB anti-PSF-A546 8C-S-PSF V2.00	0	20. GFP-Imp-a4-dIBB and anti-PSF-A546_Pos001_S001	00-Qg8eTtKfpr3CZjHbMAx8iR
1.33908e+006		Nucleus	1	0.000	1.000	30	100000027	100000027	GFP-IMPa4-IBB anti-PSF-A546 8C-S-PSF V2.00	0	20. GFP-Imp-a4-dIBB and anti-PSF-A546_Pos001_S001	00-Qg8eTtKfpr3CZjHbMAx8iR
577768		Nucleus	1	0.000	1.000	31	100000028	100000028	GFP-IMPa4-IBB anti-PSF-A546 8C-S-PSF V2.00	0	20. GFP-Imp-a4-dIBB and anti-PSF-A546_Pos001_S001	00-Qg8eTtKfpr3CZjHbMAx8iR
742959		Nucleus	1	0.000	1.000	32	100000029	100000029	GFP-IMPa4-IBB anti-PSF-A546 8C-S-PSF V2.00	0	20. GFP-Imp-a4-dIBB and anti-PSF-A546_Pos001_S001	00-Qg8eTtKfpr3CZjHbMAx8iR
457175		Nucleus	1	0.000	1.000	33	100000030	100000030	GFP-IMPa4-IBB anti-PSF-A546 8C-S-PSF V2.00	0	20. GFP-Imp-a4-dIBB and anti-PSF-A546_Pos001_S001	00-Qg8eTtKfpr3CZjHbMAx8iR
738439		Nucleus	1	0.000	1.000	34	100000031	100000031	GFP-IMPa4-IBB anti-PSF-A546 8C-S-PSF V2.00	0	20. GFP-Imp-a4-dIBB and anti-PSF-A546_Pos001_S001	00-Qg8eTtKfpr3CZjHbMAx8iR
886111		Nucleus	1	0.000	1.000	35	100000032	100000032	GFP-IMPa4-IBB anti-PSF-A546 8C-S-PSF V2.00	0	20. GFP-Imp-a4-dIBB and anti-PSF-A546_Pos001_S001	00-Qg8eTtKfpr3CZjHbMAx8iR
968731		Nucleus	1	0.000	1.000	36	100000033	100000033	GFP-IMPa4-IBB anti-PSF-A546 8C-S-PSF V2.00	0	20. GFP-Imp-a4-dIBB and anti-PSF-A546_Pos001_S001	00-Qg8eTtKfpr3CZjHbMAx8iR
486883		Nucleus	1	0.000	1.000	37	100000034	100000034	GFP-IMPa4-IBB anti-PSF-A546 8C-S-PSF V2.00	0	20. GFP-Imp-a4-dIBB and anti-PSF-A546_Pos001_S001	00-Qg8eTtKfpr3CZjHbMAx8iR
701598		Nucleus	1	0.000	1.000	38	100000035	100000035	GFP-IMPa4-IBB anti-PSF-A546 8C-S-PSF V2.00	0	20. GFP-Imp-a4-dIBB and anti-PSF-A546_Pos001_S001	00-Qg8eTtKfpr3CZjHbMAx8iR
1.78571e+006		Nucleus	1	0.000	1.000	39	100000036	100000036	GFP-IMPa4-IBB anti-PSF-A546 8C-S-PSF V2.00	0	20. GFP-Imp-a4-dIBB and anti-PSF-A546_Pos001_S001	00-Qg8eTtKfpr3CZjHbMAx8iR
389492		Nucleus	1	0.000	1.000	40	100000037	100000000	GFP-IMPa4-IBB anti-PSF-A546 8C-S-PSF V2.00	0	20. GFP-Imp-a4-dIBB and anti-PSF-A546_Pos002_S001	00-B548TYtofcqp2enEvhUAi7
749185		Nucleus	1	0.000	1.000	42	100000038	100000001	GFP-IMPa4-IBB anti-PSF-A546 8C-S-PSF V2.00	0	20. GFP-Imp-a4-dIBB and anti-PSF-A546_Pos002_S001	00-B548TYtofcqp2enEvhUAi7
1.06787e+006		Nucleus	1	0.000	1.000	43	100000039	100000002	GFP-IMPa4-IBB anti-PSF-A546 8C-S-PSF V2.00	0	20. GFP-Imp-a4-dIBB and anti-PSF-A546_Pos002_S001	00-B548TYtofcqp2enEvhUAi7
413223		Nucleus	1	0.000	1.000	44	100000040	100000003	GFP-IMPa4-IBB anti-PSF-A546 8C-S-PSF V2.00	0	20. GFP-Imp-a4-dIBB and anti-PSF-A546_Pos002_S001	00-B548TYtofcqp2enEvhUAi7
646917		Nucleus	1	0.000	1.000	45	100000041	100000004	GFP-IMPa4-IBB anti-PSF-A546 8C-S-PSF V2.00	0	20. GFP-Imp-a4-dIBB and anti-PSF-A546_Pos002_S001	00-B548TYtofcqp2enEvhUAi7
733277		Nucleus	1	0.000	1.000	46	100000042	100000005	GFP-IMPa4-IBB anti-PSF-A546 8C-S-PSF V2.00	0	20. GFP-Imp-a4-dIBB and anti-PSF-A546_Pos002_S001	00-B548TYtofcqp2enEvhUAi7
613105		Nucleus	1	0.000	1.000	47	100000043	100000006	GFP-IMPa4-IBB anti-PSF-A546 8C-S-PSF V2.00	0	20. GFP-Imp-a4-dIBB and anti-PSF-A546_Pos002_S001	00-B548TYtofcqp2enEvhUAi7
1.03144e+006		Nucleus	1	0.000	1.000	48	100000044	100000007	GFP-IMPa4-IBB anti-PSF-A546 8C-S-PSF V2.00	0	20. GFP-Imp-a4-dIBB and anti-PSF-A546_Pos002_S001	00-B548TYtofcqp2enEvhUAi7
556145		Nucleus	1	0.000	1.000	49	100000045	100000008	GFP-IMPa4-IBB anti-PSF-A546 8C-S-PSF V2.00	0	20. GFP-Imp-a4-dIBB and anti-PSF-A546_Pos002_S001	00-B548TYtofcqp2enEvhUAi7
565151		Nucleus	1	0.000	1.000	50	100000046	100000009	GFP-IMPa4-IBB anti-PSF-A546 8C-S-PSF V2.00	0	20. GFP-Imp-a4-dIBB and anti-PSF-A546_Pos002_S001	00-B548TYtofcqp2enEvhUAi7
320132		Nucleus	1	0.000	1.000	51	100000047	100000010	GFP-IMPa4-IBB anti-PSF-A546 8C-S-PSF V2.00	0	20. GFP-Imp-a4-dIBB and anti-PSF-A546_Pos002_S001	00-B548TYtofcqp2enEvhUAi7
458506		Nucleus	1	0.000	1.000	52	100000048	100000011	GFP-IMPa4-IBB anti-PSF-A546 8C-S-PSF V2.00	0	20. GFP-Imp-a4-dIBB and anti-PSF-A546_Pos002_S001	00-B548TYtofcqp2enEvhUAi7
262695		Nucleus	1	0.000	1.000	53	100000049	100000012	GFP-IMPa4-IBB anti-PSF-A546 8C-S-PSF V2.00	0	20. GFP-Imp-a4-dIBB and anti-PSF-A546_Pos002_S001	00-B548TYtofcqp2enEvhUAi7
449733		Nucleus	1	0.000	1.000	54	100000050	100000000	GFP-IMPa4-IBB anti-PSF-A546 8C-S-PSF V2.00	0	20. GFP-Imp-a4-dIBB and anti-PSF-A546_Pos003_S001	00-8bQoayFiiV6KWzvajYEfrD
656126		Nucleus	1	0.000	1.000	55	100000051	100000001	GFP-IMPa4-IBB anti-PSF-A546 8C-S-PSF V2.00	0	20. GFP-Imp-a4-dIBB and anti-PSF-A546_Pos003_S001	00-8bQoayFiiV6KWzvajYEfrD
473295		Nucleus	1	0.000	1.000	56	100000052	100000002	GFP-IMPa4-IBB anti-PSF-A546 8C-S-PSF V2.00	0	20. GFP-Imp-a4-dIBB and anti-PSF-A546_Pos003_S001	00-8bQoayFiiV6KWzvajYEfrD
690702		Nucleus	1	0.000	1.000	57	100000053	100000003	GFP-IMPa4-IBB anti-PSF-A546 8C-S-PSF V2.00	0	20. GFP-Imp-a4-dIBB and anti-PSF-A546_Pos003_S001	00-8bQoayFiiV6KWzvajYEfrD
327299		Nucleus	1	0.000	1.000	59	100000054	100000004	GFP-IMPa4-IBB anti-PSF-A546 8C-S-PSF V2.00	0	20. GFP-Imp-a4-dIBB and anti-PSF-A546_Pos003_S001	00-8bQoayFiiV6KWzvajYEfrD
688461		Nucleus	1	0.000	1.000	60	100000055	100000005	GFP-IMPa4-IBB anti-PSF-A546 8C-S-PSF V2.00	0	20. GFP-Imp-a4-dIBB and anti-PSF-A546_Pos003_S001	00-8bQoayFiiV6KWzvajYEfrD
711944		Nucleus	1	0.000	1.000	63	100000056	100000006	GFP-IMPa4-IBB anti-PSF-A546 8C-S-PSF V2.00	0	20. GFP-Imp-a4-dIBB and anti-PSF-A546_Pos003_S001	00-8bQoayFiiV6KWzvajYEfrD
821191		Nucleus	1	0.000	1.000	64	100000057	100000007	GFP-IMPa4-IBB anti-PSF-A546 8C-S-PSF V2.00	0	20. GFP-Imp-a4-dIBB and anti-PSF-A546_Pos003_S001	00-8bQoayFiiV6KWzvajYEfrD
780205		Nucleus	1	0.000	1.000	65	100000058	100000008	GFP-IMPa4-IBB anti-PSF-A546 8C-S-PSF V2.00	0	20. GFP-Imp-a4-dIBB and anti-PSF-A546_Pos003_S001	00-8bQoayFiiV6KWzvajYEfrD
783981		Nucleus	1	0.000	1.000	66	100000059	100000009	GFP-IMPa4-IBB anti-PSF-A546 8C-S-PSF V2.00	0	20. GFP-Imp-a4-dIBB and anti-PSF-A546_Pos003_S001	00-8bQoayFiiV6KWzvajYEfrD
887360		Nucleus	1	0.000	1.000	67	100000060	100000010	GFP-IMPa4-IBB anti-PSF-A546 8C-S-PSF V2.00	0	20. GFP-Imp-a4-dIBB and anti-PSF-A546_Pos003_S001	00-8bQoayFiiV6KWzvajYEfrD
495134		Nucleus	1	0.000	1.000	68	100000061	100000011	GFP-IMPa4-IBB anti-PSF-A546 8C-S-PSF V2.00	0	20. GFP-Imp-a4-dIBB and anti-PSF-A546_Pos003_S001	00-8bQoayFiiV6KWzvajYEfrD
151537		Nucleus	1	0.000	1.000	69	100000062	100000012	GFP-IMPa4-IBB anti-PSF-A546 8C-S-PSF V2.00	0	20. GFP-Imp-a4-dIBB and anti-PSF-A546_Pos003_S001	00-8bQoayFiiV6KWzvajYEfrD
594578		Nucleus	1	0.000	1.000	71	100000063	100000000	GFP-IMPa4-IBB anti-PSF-A546 8C-S-PSF V2.00	0	20. GFP-Imp-a4-dIBB and anti-PSF-A546_Pos004_S001	00-dFD3QfUKrEfLSmDPKewhBU
656376		Nucleus	1	0.000	1.000	72	100000064	100000001	GFP-IMPa4-IBB anti-PSF-A546 8C-S-PSF V2.00	0	20. GFP-Imp-a4-dIBB and anti-PSF-A546_Pos004_S001	00-dFD3QfUKrEfLSmDPKewhBU
1.01457e+006		Nucleus	1	0.000	1.000	73	100000065	100000002	GFP-IMPa4-IBB anti-PSF-A546 8C-S-PSF V2.00	0	20. GFP-Imp-a4-dIBB and anti-PSF-A546_Pos004_S001	00-dFD3QfUKrEfLSmDPKewhBU
686162		Nucleus	1	0.000	1.000	74	100000066	100000003	GFP-IMPa4-IBB anti-PSF-A546 8C-S-PSF V2.00	0	20. GFP-Imp-a4-dIBB and anti-PSF-A546_Pos004_S001	00-dFD3QfUKrEfLSmDPKewhBU
742093		Nucleus	1	0.000	1.000	75	100000067	100000004	GFP-IMPa4-IBB anti-PSF-A546 8C-S-PSF V2.00	0	20. GFP-Imp-a4-dIBB and anti-PSF-A546_Pos004_S001	00-dFD3QfUKrEfLSmDPKewhBU
771255		Nucleus	1	0.000	1.000	76	100000068	100000005	GFP-IMPa4-IBB anti-PSF-A546 8C-S-PSF V2.00	0	20. GFP-Imp-a4-dIBB and anti-PSF-A546_Pos004_S001	00-dFD3QfUKrEfLSmDPKewhBU
784845		Nucleus	1	0.000	1.000	77	100000069	100000006	GFP-IMPa4-IBB anti-PSF-A546 8C-S-PSF V2.00	0	20. GFP-Imp-a4-dIBB and anti-PSF-A546_Pos004_S001	00-dFD3QfUKrEfLSmDPKewhBU
699070		Nucleus	1	0.000	1.000	78	100000070	100000007	GFP-IMPa4-IBB anti-PSF-A546 8C-S-PSF V2.00	0	20. GFP-Imp-a4-dIBB and anti-PSF-A546_Pos004_S001	00-dFD3QfUKrEfLSmDPKewhBU
195587		Nucleus	1	0.000	1.000	79	100000071	100000008	GFP-IMPa4-IBB anti-PSF-A546 8C-S-PSF V2.00	0	20. GFP-Imp-a4-dIBB and anti-PSF-A546_Pos004_S001	00-dFD3QfUKrEfLSmDPKewhBU
712041		Nucleus	1	0.000	1.000	80	100000072	100000009	GFP-IMPa4-IBB anti-PSF-A546 8C-S-PSF V2.00	0	20. GFP-Imp-a4-dIBB and anti-PSF-A546_Pos004_S001	00-dFD3QfUKrEfLSmDPKewhBU
729756		Nucleus	1	0.000	1.000	81	100000073	100000010	GFP-IMPa4-IBB anti-PSF-A546 8C-S-PSF V2.00	0	20. GFP-Imp-a4-dIBB and anti-PSF-A546_Pos004_S001	00-dFD3QfUKrEfLSmDPKewhBU
391218		Nucleus	1	0.000	1.000	82	100000074	100000011	GFP-IMPa4-IBB anti-PSF-A546 8C-S-PSF V2.00	0	20. GFP-Imp-a4-dIBB and anti-PSF-A546_Pos004_S001	00-dFD3QfUKrEfLSmDPKewhBU
854884		Nucleus	1	0.000	1.000	83	100000075	100000012	GFP-IMPa4-IBB anti-PSF-A546 8C-S-PSF V2.00	0	20. GFP-Imp-a4-dIBB and anti-PSF-A546_Pos004_S001	00-dFD3QfUKrEfLSmDPKewhBU
779731		Nucleus	1	0.000	1.000	84	100000076	100000013	GFP-IMPa4-IBB anti-PSF-A546 8C-S-PSF V2.00	0	20. GFP-Imp-a4-dIBB and anti-PSF-A546_Pos004_S001	00-dFD3QfUKrEfLSmDPKewhBU
768296		Nucleus	1	0.000	1.000	85	100000077	100000014	GFP-IMPa4-IBB anti-PSF-A546 8C-S-PSF V2.00	0	20. GFP-Imp-a4-dIBB and anti-PSF-A546_Pos004_S001	00-dFD3QfUKrEfLSmDPKewhBU
1.21989e+006		Nucleus	1	0.000	1.000	86	100000078	100000015	GFP-IMPa4-IBB anti-PSF-A546 8C-S-PSF V2.00	0	20. GFP-Imp-a4-dIBB and anti-PSF-A546_Pos004_S001	00-dFD3QfUKrEfLSmDPKewhBU
835489		Nucleus	1	0.000	1.000	87	100000079	100000016	GFP-IMPa4-IBB anti-PSF-A546 8C-S-PSF V2.00	0	20. GFP-Imp-a4-dIBB and anti-PSF-A546_Pos004_S001	00-dFD3QfUKrEfLSmDPKewhBU
1.13333e+006		Nucleus	1	0.000	1.000	88	100000080	100000017	GFP-IMPa4-IBB anti-PSF-A546 8C-S-PSF V2.00	0	20. GFP-Imp-a4-dIBB and anti-PSF-A546_Pos004_S001	00-dFD3QfUKrEfLSmDPKewhBU
206392		Nucleus	1	0.000	1.000	89	100000081	100000018	GFP-IMPa4-IBB anti-PSF-A546 8C-S-PSF V2.00	0	20. GFP-Imp-a4-dIBB and anti-PSF-A546_Pos004_S001	00-dFD3QfUKrEfLSmDPKewhBU
97371		Nucleus	1	0.000	1.000	90	100000082	100000019	GFP-IMPa4-IBB anti-PSF-A546 8C-S-PSF V2.00	0	20. GFP-Imp-a4-dIBB and anti-PSF-A546_Pos004_S001	00-dFD3QfUKrEfLSmDPKewhBU
193642		Nucleus	1	0.000	1.000	91	100000083	100000020	GFP-IMPa4-IBB anti-PSF-A546 8C-S-PSF V2.00	0	20. GFP-Imp-a4-dIBB and anti-PSF-A546_Pos004_S001	00-dFD3QfUKrEfLSmDPKewhBU
99216		Nucleus	1	0.000	1.000	92	100000084	100000021	GFP-IMPa4-IBB anti-PSF-A546 8C-S-PSF V2.00	0	20. GFP-Imp-a4-dIBB and anti-PSF-A546_Pos004_S001	00-dFD3QfUKrEfLSmDPKewhBU
173704		Nucleus	1	0.000	1.000	93	100000085	100000022	GFP-IMPa4-IBB anti-PSF-A546 8C-S-PSF V2.00	0	20. GFP-Imp-a4-dIBB and anti-PSF-A546_Pos004_S001	00-dFD3QfUKrEfLSmDPKewhBU
601694		Nucleus	1	0.000	1.000	94	100000086	100000023	GFP-IMPa4-IBB anti-PSF-A546 8C-S-PSF V2.00	0	20. GFP-Imp-a4-dIBB and anti-PSF-A546_Pos004_S001	00-dFD3QfUKrEfLSmDPKewhBU
152524		Nucleus	1	0.000	1.000	95	100000087	100000024	GFP-IMPa4-IBB anti-PSF-A546 8C-S-PSF V2.00	0	20. GFP-Imp-a4-dIBB and anti-PSF-A546_Pos004_S001	00-dFD3QfUKrEfLSmDPKewhBU
101350		Nucleus	1	0.000	1.000	96	100000088	100000025	GFP-IMPa4-IBB anti-PSF-A546 8C-S-PSF V2.00	0	20. GFP-Imp-a4-dIBB and anti-PSF-A546_Pos004_S001	00-dFD3QfUKrEfLSmDPKewhBU
89055		Nucleus	1	0.000	1.000	97	100000089	100000026	GFP-IMPa4-IBB anti-PSF-A546 8C-S-PSF V2.00	0	20. GFP-Imp-a4-dIBB and anti-PSF-A546_Pos004_S001	00-dFD3QfUKrEfLSmDPKewhBU
77913		Nucleus	1	0.000	1.000	98	100000090	100000027	GFP-IMPa4-IBB anti-PSF-A546 8C-S-PSF V2.00	0	20. GFP-Imp-a4-dIBB and anti-PSF-A546_Pos004_S001	00-dFD3QfUKrEfLSmDPKewhBU
101365		Nucleus	1	0.000	1.000	99	100000091	100000028	GFP-IMPa4-IBB anti-PSF-A546 8C-S-PSF V2.00	0	20. GFP-Imp-a4-dIBB and anti-PSF-A546_Pos004_S001	00-dFD3QfUKrEfLSmDPKewhBU
624094		Nucleus	1	0.000	1.000	100	100000092	100000029	GFP-IMPa4-IBB anti-PSF-A546 8C-S-PSF V2.00	0	20. GFP-Imp-a4-dIBB and anti-PSF-A546_Pos004_S001	00-dFD3QfUKrEfLSmDPKewhBU
367885		Nucleus	1	0.000	1.000	101	100000093	100000030	GFP-IMPa4-IBB anti-PSF-A546 8C-S-PSF V2.00	0	20. GFP-Imp-a4-dIBB and anti-PSF-A546_Pos004_S001	00-dFD3QfUKrEfLSmDPKewhBU
150815		Nucleus	1	0.000	1.000	102	100000094	100000031	GFP-IMPa4-IBB anti-PSF-A546 8C-S-PSF V2.00	0	20. GFP-Imp-a4-dIBB and anti-PSF-A546_Pos004_S001	00-dFD3QfUKrEfLSmDPKewhBU
540340		Nucleus	1	0.000	1.000	103	100000095	100000032	GFP-IMPa4-IBB anti-PSF-A546 8C-S-PSF V2.00	0	20. GFP-Imp-a4-dIBB and anti-PSF-A546_Pos004_S001	00-dFD3QfUKrEfLSmDPKewhBU
646498		Nucleus	1	0.000	1.000	104	100000096	100000033	GFP-IMPa4-IBB anti-PSF-A546 8C-S-PSF V2.00	0	20. GFP-Imp-a4-dIBB and anti-PSF-A546_Pos004_S001	00-dFD3QfUKrEfLSmDPKewhBU
654723		Nucleus	1	0.000	1.000	105	100000097	100000034	GFP-IMPa4-IBB anti-PSF-A546 8C-S-PSF V2.00	0	20. GFP-Imp-a4-dIBB and anti-PSF-A546_Pos004_S001	00-dFD3QfUKrEfLSmDPKewhBU
620493		Nucleus	1	0.000	1.000	106	100000098	100000035	GFP-IMPa4-IBB anti-PSF-A546 8C-S-PSF V2.00	0	20. GFP-Imp-a4-dIBB and anti-PSF-A546_Pos004_S001	00-dFD3QfUKrEfLSmDPKewhBU
108898		Nucleus	1	0.000	1.000	107	100000099	100000036	GFP-IMPa4-IBB anti-PSF-A546 8C-S-PSF V2.00	0	20. GFP-Imp-a4-dIBB and anti-PSF-A546_Pos004_S001	00-dFD3QfUKrEfLSmDPKewhBU
733607		Nucleus	1	0.000	1.000	108	100000100	100000037	GFP-IMPa4-IBB anti-PSF-A546 8C-S-PSF V2.00	0	20. GFP-Imp-a4-dIBB and anti-PSF-A546_Pos004_S001	00-dFD3QfUKrEfLSmDPKewhBU
843410		Nucleus	1	0.000	1.000	109	100000101	100000038	GFP-IMPa4-IBB anti-PSF-A546 8C-S-PSF V2.00	0	20. GFP-Imp-a4-dIBB and anti-PSF-A546_Pos004_S001	00-dFD3QfUKrEfLSmDPKewhBU
494020		Nucleus	1	0.000	1.000	110	100000102	100000039	GFP-IMPa4-IBB anti-PSF-A546 8C-S-PSF V2.00	0	20. GFP-Imp-a4-dIBB and anti-PSF-A546_Pos004_S001	00-dFD3QfUKrEfLSmDPKewhBU
851789		Nucleus	1	0.000	1.000	111	100000103	100000040	GFP-IMPa4-IBB anti-PSF-A546 8C-S-PSF V2.00	0	20. GFP-Imp-a4-dIBB and anti-PSF-A546_Pos004_S001	00-dFD3QfUKrEfLSmDPKewhBU
1.17287e+006		Nucleus	1	0.000	1.000	112	100000104	100000000	GFP-IMPa4-IBB anti-PSF-A546 8C-S-PSF V2.00	0	20. GFP-Imp-a4-dIBB and anti-PSF-A546_Pos005_S001	00-kDwSVFxt4gx8m7iAhVHSPW
199450		Nucleus	1	0.000	1.000	114	100000105	100000001	GFP-IMPa4-IBB anti-PSF-A546 8C-S-PSF V2.00	0	20. GFP-Imp-a4-dIBB and anti-PSF-A546_Pos005_S001	00-kDwSVFxt4gx8m7iAhVHSPW
775969		Nucleus	1	0.000	1.000	115	100000106	100000002	GFP-IMPa4-IBB anti-PSF-A546 8C-S-PSF V2.00	0	20. GFP-Imp-a4-dIBB and anti-PSF-A546_Pos005_S001	00-kDwSVFxt4gx8m7iAhVHSPW
1.12571e+006		Nucleus	1	0.000	1.000	116	100000107	100000003	GFP-IMPa4-IBB anti-PSF-A546 8C-S-PSF V2.00	0	20. GFP-Imp-a4-dIBB and anti-PSF-A546_Pos005_S001	00-kDwSVFxt4gx8m7iAhVHSPW
92613		Nucleus	1	0.000	1.000	117	100000108	100000004	GFP-IMPa4-IBB anti-PSF-A546 8C-S-PSF V2.00	0	20. GFP-Imp-a4-dIBB and anti-PSF-A546_Pos005_S001	00-kDwSVFxt4gx8m7iAhVHSPW
672303		Nucleus	1	0.000	1.000	118	100000109	100000005	GFP-IMPa4-IBB anti-PSF-A546 8C-S-PSF V2.00	0	20. GFP-Imp-a4-dIBB and anti-PSF-A546_Pos005_S001	00-kDwSVFxt4gx8m7iAhVHSPW
574073		Nucleus	1	0.000	1.000	119	100000110	100000006	GFP-IMPa4-IBB anti-PSF-A546 8C-S-PSF V2.00	0	20. GFP-Imp-a4-dIBB and anti-PSF-A546_Pos005_S001	00-kDwSVFxt4gx8m7iAhVHSPW
206430		Nucleus	1	0.000	1.000	120	100000111	100000007	GFP-IMPa4-IBB anti-PSF-A546 8C-S-PSF V2.00	0	20. GFP-Imp-a4-dIBB and anti-PSF-A546_Pos005_S001	00-kDwSVFxt4gx8m7iAhVHSPW
878944		Nucleus	1	0.000	1.000	121	100000112	100000008	GFP-IMPa4-IBB anti-PSF-A546 8C-S-PSF V2.00	0	20. GFP-Imp-a4-dIBB and anti-PSF-A546_Pos005_S001	00-kDwSVFxt4gx8m7iAhVHSPW
698745		Nucleus	1	0.000	1.000	122	100000113	100000009	GFP-IMPa4-IBB anti-PSF-A546 8C-S-PSF V2.00	0	20. GFP-Imp-a4-dIBB and anti-PSF-A546_Pos005_S001	00-kDwSVFxt4gx8m7iAhVHSPW
606542		Nucleus	1	0.000	1.000	123	100000114	100000010	GFP-IMPa4-IBB anti-PSF-A546 8C-S-PSF V2.00	0	20. GFP-Imp-a4-dIBB and anti-PSF-A546_Pos005_S001	00-kDwSVFxt4gx8m7iAhVHSPW
628010		Nucleus	1	0.000	1.000	124	100000115	100000011	GFP-IMPa4-IBB anti-PSF-A546 8C-S-PSF V2.00	0	20. GFP-Imp-a4-dIBB and anti-PSF-A546_Pos005_S001	00-kDwSVFxt4gx8m7iAhVHSPW
718982		Nucleus	1	0.000	1.000	125	100000116	100000012	GFP-IMPa4-IBB anti-PSF-A546 8C-S-PSF V2.00	0	20. GFP-Imp-a4-dIBB and anti-PSF-A546_Pos005_S001	00-kDwSVFxt4gx8m7iAhVHSPW
101368		Nucleus	1	0.000	1.000	126	100000117	100000013	GFP-IMPa4-IBB anti-PSF-A546 8C-S-PSF V2.00	0	20. GFP-Imp-a4-dIBB and anti-PSF-A546_Pos005_S001	00-kDwSVFxt4gx8m7iAhVHSPW
628884		Nucleus	1	0.000	1.000	127	100000118	100000014	GFP-IMPa4-IBB anti-PSF-A546 8C-S-PSF V2.00	0	20. GFP-Imp-a4-dIBB and anti-PSF-A546_Pos005_S001	00-kDwSVFxt4gx8m7iAhVHSPW
638133		Nucleus	1	0.000	1.000	128	100000119	100000015	GFP-IMPa4-IBB anti-PSF-A546 8C-S-PSF V2.00	0	20. GFP-Imp-a4-dIBB and anti-PSF-A546_Pos005_S001	00-kDwSVFxt4gx8m7iAhVHSPW
612251		Nucleus	1	0.000	1.000	129	100000120	100000016	GFP-IMPa4-IBB anti-PSF-A546 8C-S-PSF V2.00	0	20. GFP-Imp-a4-dIBB and anti-PSF-A546_Pos005_S001	00-kDwSVFxt4gx8m7iAhVHSPW
568645		Nucleus	1	0.000	1.000	130	100000121	100000017	GFP-IMPa4-IBB anti-PSF-A546 8C-S-PSF V2.00	0	20. GFP-Imp-a4-dIBB and anti-PSF-A546_Pos005_S001	00-kDwSVFxt4gx8m7iAhVHSPW
732702		Nucleus	1	0.000	1.000	131	100000122	100000018	GFP-IMPa4-IBB anti-PSF-A546 8C-S-PSF V2.00	0	20. GFP-Imp-a4-dIBB and anti-PSF-A546_Pos005_S001	00-kDwSVFxt4gx8m7iAhVHSPW
513222		Nucleus	1	0.000	1.000	132	100000123	100000019	GFP-IMPa4-IBB anti-PSF-A546 8C-S-PSF V2.00	0	20. GFP-Imp-a4-dIBB and anti-PSF-A546_Pos005_S001	00-kDwSVFxt4gx8m7iAhVHSPW
374766		Nucleus	1	0.000	1.000	133	100000124	100000020	GFP-IMPa4-IBB anti-PSF-A546 8C-S-PSF V2.00	0	20. GFP-Imp-a4-dIBB and anti-PSF-A546_Pos005_S001	00-kDwSVFxt4gx8m7iAhVHSPW
681512		Nucleus	1	0.000	1.000	134	100000125	100000021	GFP-IMPa4-IBB anti-PSF-A546 8C-S-PSF V2.00	0	20. GFP-Imp-a4-dIBB and anti-PSF-A546_Pos005_S001	00-kDwSVFxt4gx8m7iAhVHSPW
318226		Nucleus	1	0.000	1.000	135	100000126	100000022	GFP-IMPa4-IBB anti-PSF-A546 8C-S-PSF V2.00	0	20. GFP-Imp-a4-dIBB and anti-PSF-A546_Pos005_S001	00-kDwSVFxt4gx8m7iAhVHSPW
389574		Nucleus	1	0.000	1.000	136	100000127	100000023	GFP-IMPa4-IBB anti-PSF-A546 8C-S-PSF V2.00	0	20. GFP-Imp-a4-dIBB and anti-PSF-A546_Pos005_S001	00-kDwSVFxt4gx8m7iAhVHSPW
1.22125e+006		Nucleus	1	0.000	1.000	137	100000128	100000024	GFP-IMPa4-IBB anti-PSF-A546 8C-S-PSF V2.00	0	20. GFP-Imp-a4-dIBB and anti-PSF-A546_Pos005_S001	00-kDwSVFxt4gx8m7iAhVHSPW
1.09673e+006		Nucleus	1	0.000	1.000	138	100000129	100000025	GFP-IMPa4-IBB anti-PSF-A546 8C-S-PSF V2.00	0	20. GFP-Imp-a4-dIBB and anti-PSF-A546_Pos005_S001	00-kDwSVFxt4gx8m7iAhVHSPW
578644		Nucleus	1	0.000	1.000	139	100000130	100000026	GFP-IMPa4-IBB anti-PSF-A546 8C-S-PSF V2.00	0	20. GFP-Imp-a4-dIBB and anti-PSF-A546_Pos005_S001	00-kDwSVFxt4gx8m7iAhVHSPW
182257		Nucleus	1	0.000	1.000	140	100000131	100000027	GFP-IMPa4-IBB anti-PSF-A546 8C-S-PSF V2.00	0	20. GFP-Imp-a4-dIBB and anti-PSF-A546_Pos005_S001	00-kDwSVFxt4gx8m7iAhVHSPW
398918		Nucleus	1	0.000	1.000	141	100000132	100000000	GFP-IMPa4-IBB anti-PSF-A546 8C-S-PSF V2.00	0	20. GFP-Imp-a4-dIBB and anti-PSF-A546_Pos006_S001	00-HaCSRp3Kni2jLrDvLWfeW6
229748		Nucleus	1	0.000	1.000	142	100000133	100000001	GFP-IMPa4-IBB anti-PSF-A546 8C-S-PSF V2.00	0	20. GFP-Imp-a4-dIBB and anti-PSF-A546_Pos006_S001	00-HaCSRp3Kni2jLrDvLWfeW6
135422		Nucleus	1	0.000	1.000	143	100000134	100000002	GFP-IMPa4-IBB anti-PSF-A546 8C-S-PSF V2.00	0	20. GFP-Imp-a4-dIBB and anti-PSF-A546_Pos006_S001	00-HaCSRp3Kni2jLrDvLWfeW6
734498		Nucleus	1	0.000	1.000	144	100000135	100000003	GFP-IMPa4-IBB anti-PSF-A546 8C-S-PSF V2.00	0	20. GFP-Imp-a4-dIBB and anti-PSF-A546_Pos006_S001	00-HaCSRp3Kni2jLrDvLWfeW6
726656		Nucleus	1	0.000	1.000	145	100000136	100000004	GFP-IMPa4-IBB anti-PSF-A546 8C-S-PSF V2.00	0	20. GFP-Imp-a4-dIBB and anti-PSF-A546_Pos006_S001	00-HaCSRp3Kni2jLrDvLWfeW6
638102		Nucleus	1	0.000	1.000	146	100000137	100000005	GFP-IMPa4-IBB anti-PSF-A546 8C-S-PSF V2.00	0	20. GFP-Imp-a4-dIBB and anti-PSF-A546_Pos006_S001	00-HaCSRp3Kni2jLrDvLWfeW6
752098		Nucleus	1	0.000	1.000	147	100000138	100000006	GFP-IMPa4-IBB anti-PSF-A546 8C-S-PSF V2.00	0	20. GFP-Imp-a4-dIBB and anti-PSF-A546_Pos006_S001	00-HaCSRp3Kni2jLrDvLWfeW6
99238		Nucleus	1	0.000	1.000	148	100000139	100000007	GFP-IMPa4-IBB anti-PSF-A546 8C-S-PSF V2.00	0	20. GFP-Imp-a4-dIBB and anti-PSF-A546_Pos006_S001	00-HaCSRp3Kni2jLrDvLWfeW6
237669		Nucleus	1	0.000	1.000	149	100000140	100000008	GFP-IMPa4-IBB anti-PSF-A546 8C-S-PSF V2.00	0	20. GFP-Imp-a4-dIBB and anti-PSF-A546_Pos006_S001	00-HaCSRp3Kni2jLrDvLWfeW6
711628		Nucleus	1	0.000	1.000	150	100000141	100000009	GFP-IMPa4-IBB anti-PSF-A546 8C-S-PSF V2.00	0	20. GFP-Imp-a4-dIBB and anti-PSF-A546_Pos006_S001	00-HaCSRp3Kni2jLrDvLWfeW6
790719		Nucleus	1	0.000	1.000	151	100000142	100000010	GFP-IMPa4-IBB anti-PSF-A546 8C-S-PSF V2.00	0	20. GFP-Imp-a4-dIBB and anti-PSF-A546_Pos006_S001	00-HaCSRp3Kni2jLrDvLWfeW6
661189		Nucleus	1	0.000	1.000	152	100000143	100000011	GFP-IMPa4-IBB anti-PSF-A546 8C-S-PSF V2.00	0	20. GFP-Imp-a4-dIBB and anti-PSF-A546_Pos006_S001	00-HaCSRp3Kni2jLrDvLWfeW6
727944		Nucleus	1	0.000	1.000	153	100000144	100000012	GFP-IMPa4-IBB anti-PSF-A546 8C-S-PSF V2.00	0	20. GFP-Imp-a4-dIBB and anti-PSF-A546_Pos006_S001	00-HaCSRp3Kni2jLrDvLWfeW6
819432		Nucleus	1	0.000	1.000	154	100000145	100000013	GFP-IMPa4-IBB anti-PSF-A546 8C-S-PSF V2.00	0	20. GFP-Imp-a4-dIBB and anti-PSF-A546_Pos006_S001	00-HaCSRp3Kni2jLrDvLWfeW6
286463		Nucleus	1	0.000	1.000	155	100000146	100000014	GFP-IMPa4-IBB anti-PSF-A546 8C-S-PSF V2.00	0	20. GFP-Imp-a4-dIBB and anti-PSF-A546_Pos006_S001	00-HaCSRp3Kni2jLrDvLWfeW6
631251		Nucleus	1	0.000	1.000	156	100000147	100000015	GFP-IMPa4-IBB anti-PSF-A546 8C-S-PSF V2.00	0	20. GFP-Imp-a4-dIBB and anti-PSF-A546_Pos006_S001	00-HaCSRp3Kni2jLrDvLWfeW6
691918		Nucleus	1	0.000	1.000	157	100000148	100000016	GFP-IMPa4-IBB anti-PSF-A546 8C-S-PSF V2.00	0	20. GFP-Imp-a4-dIBB and anti-PSF-A546_Pos006_S001	00-HaCSRp3Kni2jLrDvLWfeW6
599603		Nucleus	1	0.000	1.000	158	100000149	100000017	GFP-IMPa4-IBB anti-PSF-A546 8C-S-PSF V2.00	0	20. GFP-Imp-a4-dIBB and anti-PSF-A546_Pos006_S001	00-HaCSRp3Kni2jLrDvLWfeW6
637474		Nucleus	1	0.000	1.000	159	100000150	100000018	GFP-IMPa4-IBB anti-PSF-A546 8C-S-PSF V2.00	0	20. GFP-Imp-a4-dIBB and anti-PSF-A546_Pos006_S001	00-HaCSRp3Kni2jLrDvLWfeW6
729085		Nucleus	1	0.000	1.000	160	100000151	100000019	GFP-IMPa4-IBB anti-PSF-A546 8C-S-PSF V2.00	0	20. GFP-Imp-a4-dIBB and anti-PSF-A546_Pos006_S001	00-HaCSRp3Kni2jLrDvLWfeW6
774177		Nucleus	1	0.000	1.000	161	100000152	100000020	GFP-IMPa4-IBB anti-PSF-A546 8C-S-PSF V2.00	0	20. GFP-Imp-a4-dIBB and anti-PSF-A546_Pos006_S001	00-HaCSRp3Kni2jLrDvLWfeW6
137425		Nucleus	1	0.000	1.000	162	100000153	100000021	GFP-IMPa4-IBB anti-PSF-A546 8C-S-PSF V2.00	0	20. GFP-Imp-a4-dIBB and anti-PSF-A546_Pos006_S001	00-HaCSRp3Kni2jLrDvLWfeW6
601936		Nucleus	1	0.000	1.000	163	100000154	100000022	GFP-IMPa4-IBB anti-PSF-A546 8C-S-PSF V2.00	0	20. GFP-Imp-a4-dIBB and anti-PSF-A546_Pos006_S001	00-HaCSRp3Kni2jLrDvLWfeW6
1.02643e+006		Nucleus	1	0.000	1.000	164	100000155	100000023	GFP-IMPa4-IBB anti-PSF-A546 8C-S-PSF V2.00	0	20. GFP-Imp-a4-dIBB and anti-PSF-A546_Pos006_S001	00-HaCSRp3Kni2jLrDvLWfeW6
688504		Nucleus	1	0.000	1.000	165	100000156	100000024	GFP-IMPa4-IBB anti-PSF-A546 8C-S-PSF V2.00	0	20. GFP-Imp-a4-dIBB and anti-PSF-A546_Pos006_S001	00-HaCSRp3Kni2jLrDvLWfeW6
677715		Nucleus	1	0.000	1.000	166	100000157	100000025	GFP-IMPa4-IBB anti-PSF-A546 8C-S-PSF V2.00	0	20. GFP-Imp-a4-dIBB and anti-PSF-A546_Pos006_S001	00-HaCSRp3Kni2jLrDvLWfeW6
674606		Nucleus	1	0.000	1.000	167	100000158	100000026	GFP-IMPa4-IBB anti-PSF-A546 8C-S-PSF V2.00	0	20. GFP-Imp-a4-dIBB and anti-PSF-A546_Pos006_S001	00-HaCSRp3Kni2jLrDvLWfeW6
737173		Nucleus	1	0.000	1.000	168	100000159	100000027	GFP-IMPa4-IBB anti-PSF-A546 8C-S-PSF V2.00	0	20. GFP-Imp-a4-dIBB and anti-PSF-A546_Pos006_S001	00-HaCSRp3Kni2jLrDvLWfeW6
853814		Nucleus	1	0.000	1.000	169	100000160	100000028	GFP-IMPa4-IBB anti-PSF-A546 8C-S-PSF V2.00	0	20. GFP-Imp-a4-dIBB and anti-PSF-A546_Pos006_S001	00-HaCSRp3Kni2jLrDvLWfeW6
627127		Nucleus	1	0.000	1.000	170	100000161	100000029	GFP-IMPa4-IBB anti-PSF-A546 8C-S-PSF V2.00	0	20. GFP-Imp-a4-dIBB and anti-PSF-A546_Pos006_S001	00-HaCSRp3Kni2jLrDvLWfeW6
162639		Nucleus	1	0.000	1.000	171	100000162	100000030	GFP-IMPa4-IBB anti-PSF-A546 8C-S-PSF V2.00	0	20. GFP-Imp-a4-dIBB and anti-PSF-A546_Pos006_S001	00-HaCSRp3Kni2jLrDvLWfeW6
169163		Nucleus	1	0.000	1.000	172	100000163	100000031	GFP-IMPa4-IBB anti-PSF-A546 8C-S-PSF V2.00	0	20. GFP-Imp-a4-dIBB and anti-PSF-A546_Pos006_S001	00-HaCSRp3Kni2jLrDvLWfeW6
404717		Nucleus	1	0.000	1.000	173	100000164	100000032	GFP-IMPa4-IBB anti-PSF-A546 8C-S-PSF V2.00	0	20. GFP-Imp-a4-dIBB and anti-PSF-A546_Pos006_S001	00-HaCSRp3Kni2jLrDvLWfeW6
633225		Nucleus	1	0.000	1.000	174	100000165	100000033	GFP-IMPa4-IBB anti-PSF-A546 8C-S-PSF V2.00	0	20. GFP-Imp-a4-dIBB and anti-PSF-A546_Pos006_S001	00-HaCSRp3Kni2jLrDvLWfeW6
72877		Nucleus	1	0.000	1.000	176	100000166	100000000	GFP-IMPa4-IBB anti-PSF-A546 8C-S-PSF V2.00	0	20. GFP-Imp-a4-dIBB and anti-PSF-A546_Pos007_S001	00-ebd2buaYAK8TYd36UKdx7
75470		Nucleus	1	0.000	1.000	177	100000167	100000001	GFP-IMPa4-IBB anti-PSF-A546 8C-S-PSF V2.00	0	20. GFP-Imp-a4-dIBB and anti-PSF-A546_Pos007_S001	00-ebd2buaYAK8TYd36UKdx7
614536		Nucleus	1	0.000	1.000	178	100000168	100000002	GFP-IMPa4-IBB anti-PSF-A546 8C-S-PSF V2.00	0	20. GFP-Imp-a4-dIBB and anti-PSF-A546_Pos007_S001	00-ebd2buaYAK8TYd36UKdx7
110407		Nucleus	1	0.000	1.000	179	100000169	100000003	GFP-IMPa4-IBB anti-PSF-A546 8C-S-PSF V2.00	0	20. GFP-Imp-a4-dIBB and anti-PSF-A546_Pos007_S001	00-ebd2buaYAK8TYd36UKdx7
128384		Nucleus	1	0.000	1.000	180	100000170	100000004	GFP-IMPa4-IBB anti-PSF-A546 8C-S-PSF V2.00	0	20. GFP-Imp-a4-dIBB and anti-PSF-A546_Pos007_S001	00-ebd2buaYAK8TYd36UKdx7
372501		Nucleus	1	0.000	1.000	181	100000171	100000005	GFP-IMPa4-IBB anti-PSF-A546 8C-S-PSF V2.00	0	20. GFP-Imp-a4-dIBB and anti-PSF-A546_Pos007_S001	00-ebd2buaYAK8TYd36UKdx7
876621		Nucleus	1	0.000	1.000	182	100000172	100000006	GFP-IMPa4-IBB anti-PSF-A546 8C-S-PSF V2.00	0	20. GFP-Imp-a4-dIBB and anti-PSF-A546_Pos007_S001	00-ebd2buaYAK8TYd36UKdx7
587870		Nucleus	1	0.000	1.000	183	100000173	100000007	GFP-IMPa4-IBB anti-PSF-A546 8C-S-PSF V2.00	0	20. GFP-Imp-a4-dIBB and anti-PSF-A546_Pos007_S001	00-ebd2buaYAK8TYd36UKdx7
112919		Nucleus	1	0.000	1.000	184	100000174	100000008	GFP-IMPa4-IBB anti-PSF-A546 8C-S-PSF V2.00	0	20. GFP-Imp-a4-dIBB and anti-PSF-A546_Pos007_S001	00-ebd2buaYAK8TYd36UKdx7
151736		Nucleus	1	0.000	1.000	185	100000175	100000009	GFP-IMPa4-IBB anti-PSF-A546 8C-S-PSF V2.00	0	20. GFP-Imp-a4-dIBB and anti-PSF-A546_Pos007_S001	00-ebd2buaYAK8TYd36UKdx7
78729		Nucleus	1	0.000	1.000	186	100000176	100000010	GFP-IMPa4-IBB anti-PSF-A546 8C-S-PSF V2.00	0	20. GFP-Imp-a4-dIBB and anti-PSF-A546_Pos007_S001	00-ebd2buaYAK8TYd36UKdx7
694942		Nucleus	1	0.000	1.000	187	100000177	100000011	GFP-IMPa4-IBB anti-PSF-A546 8C-S-PSF V2.00	0	20. GFP-Imp-a4-dIBB and anti-PSF-A546_Pos007_S001	00-ebd2buaYAK8TYd36UKdx7
740620		Nucleus	1	0.000	1.000	188	100000178	100000012	GFP-IMPa4-IBB anti-PSF-A546 8C-S-PSF V2.00	0	20. GFP-Imp-a4-dIBB and anti-PSF-A546_Pos007_S001	00-ebd2buaYAK8TYd36UKdx7
711912		Nucleus	1	0.000	1.000	189	100000179	100000013	GFP-IMPa4-IBB anti-PSF-A546 8C-S-PSF V2.00	0	20. GFP-Imp-a4-dIBB and anti-PSF-A546_Pos007_S001	00-ebd2buaYAK8TYd36UKdx7
644246		Nucleus	1	0.000	1.000	190	100000180	100000014	GFP-IMPa4-IBB anti-PSF-A546 8C-S-PSF V2.00	0	20. GFP-Imp-a4-dIBB and anti-PSF-A546_Pos007_S001	00-ebd2buaYAK8TYd36UKdx7
897074		Nucleus	1	0.000	1.000	191	100000181	100000015	GFP-IMPa4-IBB anti-PSF-A546 8C-S-PSF V2.00	0	20. GFP-Imp-a4-dIBB and anti-PSF-A546_Pos007_S001	00-ebd2buaYAK8TYd36UKdx7
859921		Nucleus	1	0.000	1.000	192	100000182	100000016	GFP-IMPa4-IBB anti-PSF-A546 8C-S-PSF V2.00	0	20. GFP-Imp-a4-dIBB and anti-PSF-A546_Pos007_S001	00-ebd2buaYAK8TYd36UKdx7
817297		Nucleus	1	0.000	1.000	193	100000183	100000017	GFP-IMPa4-IBB anti-PSF-A546 8C-S-PSF V2.00	0	20. GFP-Imp-a4-dIBB and anti-PSF-A546_Pos007_S001	00-ebd2buaYAK8TYd36UKdx7
508748		Nucleus	1	0.000	1.000	194	100000184	100000018	GFP-IMPa4-IBB anti-PSF-A546 8C-S-PSF V2.00	0	20. GFP-Imp-a4-dIBB and anti-PSF-A546_Pos007_S001	00-ebd2buaYAK8TYd36UKdx7
1.16789e+006		Nucleus	1	0.000	1.000	195	100000185	100000019	GFP-IMPa4-IBB anti-PSF-A546 8C-S-PSF V2.00	0	20. GFP-Imp-a4-dIBB and anti-PSF-A546_Pos007_S001	00-ebd2buaYAK8TYd36UKdx7
261123		Nucleus	1	0.000	1.000	196	100000186	100000020	GFP-IMPa4-IBB anti-PSF-A546 8C-S-PSF V2.00	0	20. GFP-Imp-a4-dIBB and anti-PSF-A546_Pos007_S001	00-ebd2buaYAK8TYd36UKdx7
225105		Nucleus	1	0.000	1.000	197	100000187	100000021	GFP-IMPa4-IBB anti-PSF-A546 8C-S-PSF V2.00	0	20. GFP-Imp-a4-dIBB and anti-PSF-A546_Pos007_S001	00-ebd2buaYAK8TYd36UKdx7
177555		Nucleus	1	0.000	1.000	198	100000188	100000000	GFP-IMPa4-IBB anti-PSF-A546 8C-S-PSF V2.00	0	20. GFP-Imp-a4-dIBB and anti-PSF-A546_Pos008_S001	00-n365bzUtjrjdBAtt84dcv6
831735		Nucleus	1	0.000	1.000	200	100000189	100000001	GFP-IMPa4-IBB anti-PSF-A546 8C-S-PSF V2.00	0	20. GFP-Imp-a4-dIBB and anti-PSF-A546_Pos008_S001	00-n365bzUtjrjdBAtt84dcv6
689055		Nucleus	1	0.000	1.000	201	100000190	100000002	GFP-IMPa4-IBB anti-PSF-A546 8C-S-PSF V2.00	0	20. GFP-Imp-a4-dIBB and anti-PSF-A546_Pos008_S001	00-n365bzUtjrjdBAtt84dcv6
587878		Nucleus	1	0.000	1.000	202	100000191	100000003	GFP-IMPa4-IBB anti-PSF-A546 8C-S-PSF V2.00	0	20. GFP-Imp-a4-dIBB and anti-PSF-A546_Pos008_S001	00-n365bzUtjrjdBAtt84dcv6
300949		Nucleus	1	0.000	1.000	203	100000192	100000004	GFP-IMPa4-IBB anti-PSF-A546 8C-S-PSF V2.00	0	20. GFP-Imp-a4-dIBB and anti-PSF-A546_Pos008_S001	00-n365bzUtjrjdBAtt84dcv6
595558		Nucleus	1	0.000	1.000	204	100000193	100000005	GFP-IMPa4-IBB anti-PSF-A546 8C-S-PSF V2.00	0	20. GFP-Imp-a4-dIBB and anti-PSF-A546_Pos008_S001	00-n365bzUtjrjdBAtt84dcv6
308878		Nucleus	1	0.000	1.000	205	100000194	100000006	GFP-IMPa4-IBB anti-PSF-A546 8C-S-PSF V2.00	0	20. GFP-Imp-a4-dIBB and anti-PSF-A546_Pos008_S001	00-n365bzUtjrjdBAtt84dcv6
658658		Nucleus	1	0.000	1.000	206	100000195	100000007	GFP-IMPa4-IBB anti-PSF-A546 8C-S-PSF V2.00	0	20. GFP-Imp-a4-dIBB and anti-PSF-A546_Pos008_S001	00-n365bzUtjrjdBAtt84dcv6
516936		Nucleus	1	0.000	1.000	207	100000196	100000008	GFP-IMPa4-IBB anti-PSF-A546 8C-S-PSF V2.00	0	20. GFP-Imp-a4-dIBB and anti-PSF-A546_Pos008_S001	00-n365bzUtjrjdBAtt84dcv6
711469		Nucleus	1	0.000	1.000	208	100000197	100000009	GFP-IMPa4-IBB anti-PSF-A546 8C-S-PSF V2.00	0	20. GFP-Imp-a4-dIBB and anti-PSF-A546_Pos008_S001	00-n365bzUtjrjdBAtt84dcv6
248160		Nucleus	1	0.000	1.000	209	100000198	100000010	GFP-IMPa4-IBB anti-PSF-A546 8C-S-PSF V2.00	0	20. GFP-Imp-a4-dIBB and anti-PSF-A546_Pos008_S001	00-n365bzUtjrjdBAtt84dcv6
601733		Nucleus	1	0.000	1.000	210	100000199	100000011	GFP-IMPa4-IBB anti-PSF-A546 8C-S-PSF V2.00	0	20. GFP-Imp-a4-dIBB and anti-PSF-A546_Pos008_S001	00-n365bzUtjrjdBAtt84dcv6
644372		Nucleus	1	0.000	1.000	211	100000200	100000000	GFP-IMPa4-IBB anti-PSF-A546 8C-S-PSF V2.00	0	20. GFP-Imp-a4-dIBB and anti-PSF-A546_Pos009_S001	00-ph4aCAyenJTbJaXsNSxeAP
721815		Nucleus	1	0.000	1.000	212	100000201	100000001	GFP-IMPa4-IBB anti-PSF-A546 8C-S-PSF V2.00	0	20. GFP-Imp-a4-dIBB and anti-PSF-A546_Pos009_S001	00-ph4aCAyenJTbJaXsNSxeAP
370224		Nucleus	1	0.000	1.000	213	100000202	100000002	GFP-IMPa4-IBB anti-PSF-A546 8C-S-PSF V2.00	0	20. GFP-Imp-a4-dIBB and anti-PSF-A546_Pos009_S001	00-ph4aCAyenJTbJaXsNSxeAP
424278		Nucleus	1	0.000	1.000	214	100000203	100000003	GFP-IMPa4-IBB anti-PSF-A546 8C-S-PSF V2.00	0	20. GFP-Imp-a4-dIBB and anti-PSF-A546_Pos009_S001	00-ph4aCAyenJTbJaXsNSxeAP
749619		Nucleus	1	0.000	1.000	215	100000204	100000004	GFP-IMPa4-IBB anti-PSF-A546 8C-S-PSF V2.00	0	20. GFP-Imp-a4-dIBB and anti-PSF-A546_Pos009_S001	00-ph4aCAyenJTbJaXsNSxeAP
712026		Nucleus	1	0.000	1.000	216	100000205	100000005	GFP-IMPa4-IBB anti-PSF-A546 8C-S-PSF V2.00	0	20. GFP-Imp-a4-dIBB and anti-PSF-A546_Pos009_S001	00-ph4aCAyenJTbJaXsNSxeAP
545147		Nucleus	1	0.000	1.000	217	100000206	100000006	GFP-IMPa4-IBB anti-PSF-A546 8C-S-PSF V2.00	0	20. GFP-Imp-a4-dIBB and anti-PSF-A546_Pos009_S001	00-ph4aCAyenJTbJaXsNSxeAP
417520		Nucleus	1	0.000	1.000	218	100000207	100000007	GFP-IMPa4-IBB anti-PSF-A546 8C-S-PSF V2.00	0	20. GFP-Imp-a4-dIBB and anti-PSF-A546_Pos009_S001	00-ph4aCAyenJTbJaXsNSxeAP
261191		Nucleus	1	0.000	1.000	219	100000208	100000008	GFP-IMPa4-IBB anti-PSF-A546 8C-S-PSF V2.00	0	20. GFP-Imp-a4-dIBB and anti-PSF-A546_Pos009_S001	00-ph4aCAyenJTbJaXsNSxeAP
662602		Nucleus	1	0.000	1.000	220	100000209	100000009	GFP-IMPa4-IBB anti-PSF-A546 8C-S-PSF V2.00	0	20. GFP-Imp-a4-dIBB and anti-PSF-A546_Pos009_S001	00-ph4aCAyenJTbJaXsNSxeAP
514378		Nucleus	1	0.000	1.000	221	100000210	100000010	GFP-IMPa4-IBB anti-PSF-A546 8C-S-PSF V2.00	0	20. GFP-Imp-a4-dIBB and anti-PSF-A546_Pos009_S001	00-ph4aCAyenJTbJaXsNSxeAP
374525		Nucleus	1	0.000	1.000	222	100000211	100000011	GFP-IMPa4-IBB anti-PSF-A546 8C-S-PSF V2.00	0	20. GFP-Imp-a4-dIBB and anti-PSF-A546_Pos009_S001	00-ph4aCAyenJTbJaXsNSxeAP
461067		Nucleus	1	0.000	1.000	223	100000212	100000012	GFP-IMPa4-IBB anti-PSF-A546 8C-S-PSF V2.00	0	20. GFP-Imp-a4-dIBB and anti-PSF-A546_Pos009_S001	00-ph4aCAyenJTbJaXsNSxeAP
683789		Nucleus	1	0.000	1.000	224	100000213	100000013	GFP-IMPa4-IBB anti-PSF-A546 8C-S-PSF V2.00	0	20. GFP-Imp-a4-dIBB and anti-PSF-A546_Pos009_S001	00-ph4aCAyenJTbJaXsNSxeAP
649670		Nucleus	1	0.000	1.000	225	100000214	100000014	GFP-IMPa4-IBB anti-PSF-A546 8C-S-PSF V2.00	0	20. GFP-Imp-a4-dIBB and anti-PSF-A546_Pos009_S001	00-ph4aCAyenJTbJaXsNSxeAP
752307		Nucleus	1	0.000	1.000	226	100000215	100000015	GFP-IMPa4-IBB anti-PSF-A546 8C-S-PSF V2.00	0	20. GFP-Imp-a4-dIBB and anti-PSF-A546_Pos009_S001	00-ph4aCAyenJTbJaXsNSxeAP
680284		Nucleus	1	0.000	1.000	227	100000216	100000016	GFP-IMPa4-IBB anti-PSF-A546 8C-S-PSF V2.00	0	20. GFP-Imp-a4-dIBB and anti-PSF-A546_Pos009_S001	00-ph4aCAyenJTbJaXsNSxeAP
951252		Nucleus	1	0.000	1.000	228	100000217	100000017	GFP-IMPa4-IBB anti-PSF-A546 8C-S-PSF V2.00	0	20. GFP-Imp-a4-dIBB and anti-PSF-A546_Pos009_S001	00-ph4aCAyenJTbJaXsNSxeAP
912771		Nucleus	1	0.000	1.000	229	100000218	100000018	GFP-IMPa4-IBB anti-PSF-A546 8C-S-PSF V2.00	0	20. GFP-Imp-a4-dIBB and anti-PSF-A546_Pos009_S001	00-ph4aCAyenJTbJaXsNSxeAP
254614		Nucleus	1	0.000	1.000	230	100000219	100000019	GFP-IMPa4-IBB anti-PSF-A546 8C-S-PSF V2.00	0	20. GFP-Imp-a4-dIBB and anti-PSF-A546_Pos009_S001	00-ph4aCAyenJTbJaXsNSxeAP
963490		Nucleus	1	0.000	1.000	231	100000220	100000020	GFP-IMPa4-IBB anti-PSF-A546 8C-S-PSF V2.00	0	20. GFP-Imp-a4-dIBB and anti-PSF-A546_Pos009_S001	00-ph4aCAyenJTbJaXsNSxeAP
694527		Nucleus	1	0.000	1.000	232	100000221	100000021	GFP-IMPa4-IBB anti-PSF-A546 8C-S-PSF V2.00	0	20. GFP-Imp-a4-dIBB and anti-PSF-A546_Pos009_S001	00-ph4aCAyenJTbJaXsNSxeAP
517893		Nucleus	1	0.000	1.000	233	100000222	100000022	GFP-IMPa4-IBB anti-PSF-A546 8C-S-PSF V2.00	0	20. GFP-Imp-a4-dIBB and anti-PSF-A546_Pos009_S001	00-ph4aCAyenJTbJaXsNSxeAP
805687		Nucleus	1	0.000	1.000	234	100000223	100000023	GFP-IMPa4-IBB anti-PSF-A546 8C-S-PSF V2.00	0	20. GFP-Imp-a4-dIBB and anti-PSF-A546_Pos009_S001	00-ph4aCAyenJTbJaXsNSxeAP
482236		Nucleus	1	0.000	1.000	235	100000224	100000024	GFP-IMPa4-IBB anti-PSF-A546 8C-S-PSF V2.00	0	20. GFP-Imp-a4-dIBB and anti-PSF-A546_Pos009_S001	00-ph4aCAyenJTbJaXsNSxeAP
416305		Nucleus	1	0.000	1.000	236	100000225	100000025	GFP-IMPa4-IBB anti-PSF-A546 8C-S-PSF V2.00	0	20. GFP-Imp-a4-dIBB and anti-PSF-A546_Pos009_S001	00-ph4aCAyenJTbJaXsNSxeAP
623171		Nucleus	1	0.000	1.000	237	100000226	100000026	GFP-IMPa4-IBB anti-PSF-A546 8C-S-PSF V2.00	0	20. GFP-Imp-a4-dIBB and anti-PSF-A546_Pos009_S001	00-ph4aCAyenJTbJaXsNSxeAP
982670		Nucleus	1	0.000	1.000	238	100000227	100000027	GFP-IMPa4-IBB anti-PSF-A546 8C-S-PSF V2.00	0	20. GFP-Imp-a4-dIBB and anti-PSF-A546_Pos009_S001	00-ph4aCAyenJTbJaXsNSxeAP
251772		Nucleus	1	0.000	1.000	239	100000228	100000028	GFP-IMPa4-IBB anti-PSF-A546 8C-S-PSF V2.00	0	20. GFP-Imp-a4-dIBB and anti-PSF-A546_Pos009_S001	00-ph4aCAyenJTbJaXsNSxeAP
153604		Nucleus	1	0.000	1.000	240	100000229	100000029	GFP-IMPa4-IBB anti-PSF-A546 8C-S-PSF V2.00	0	20. GFP-Imp-a4-dIBB and anti-PSF-A546_Pos009_S001	00-ph4aCAyenJTbJaXsNSxeAP
570149		Nucleus	1	0.000	1.000	241	100000230	100000030	GFP-IMPa4-IBB anti-PSF-A546 8C-S-PSF V2.00	0	20. GFP-Imp-a4-dIBB and anti-PSF-A546_Pos009_S001	00-ph4aCAyenJTbJaXsNSxeAP
534902		Nucleus	1	0.000	1.000	242	100000231	100000000	GFP-IMPa4-IBB anti-PSF-A546 8C-S-PSF V2.00	0	20. GFP-Imp-a4-dIBB and anti-PSF-A546_Pos010_S001	00-eHgFZqp66HSrHx7PJpdSDm
599667		Nucleus	1	0.000	1.000	244	100000232	100000001	GFP-IMPa4-IBB anti-PSF-A546 8C-S-PSF V2.00	0	20. GFP-Imp-a4-dIBB and anti-PSF-A546_Pos010_S001	00-eHgFZqp66HSrHx7PJpdSDm
533453		Nucleus	1	0.000	1.000	245	100000233	100000002	GFP-IMPa4-IBB anti-PSF-A546 8C-S-PSF V2.00	0	20. GFP-Imp-a4-dIBB and anti-PSF-A546_Pos010_S001	00-eHgFZqp66HSrHx7PJpdSDm
446780		Nucleus	1	0.000	1.000	246	100000234	100000003	GFP-IMPa4-IBB anti-PSF-A546 8C-S-PSF V2.00	0	20. GFP-Imp-a4-dIBB and anti-PSF-A546_Pos010_S001	00-eHgFZqp66HSrHx7PJpdSDm
597143		Nucleus	1	0.000	1.000	247	100000235	100000004	GFP-IMPa4-IBB anti-PSF-A546 8C-S-PSF V2.00	0	20. GFP-Imp-a4-dIBB and anti-PSF-A546_Pos010_S001	00-eHgFZqp66HSrHx7PJpdSDm
948614		Nucleus	1	0.000	1.000	248	100000236	100000005	GFP-IMPa4-IBB anti-PSF-A546 8C-S-PSF V2.00	0	20. GFP-Imp-a4-dIBB and anti-PSF-A546_Pos010_S001	00-eHgFZqp66HSrHx7PJpdSDm
594520		Nucleus	1	0.000	1.000	249	100000237	100000006	GFP-IMPa4-IBB anti-PSF-A546 8C-S-PSF V2.00	0	20. GFP-Imp-a4-dIBB and anti-PSF-A546_Pos010_S001	00-eHgFZqp66HSrHx7PJpdSDm
507515		Nucleus	1	0.000	1.000	250	100000238	100000007	GFP-IMPa4-IBB anti-PSF-A546 8C-S-PSF V2.00	0	20. GFP-Imp-a4-dIBB and anti-PSF-A546_Pos010_S001	00-eHgFZqp66HSrHx7PJpdSDm
650295		Nucleus	1	0.000	1.000	251	100000239	100000008	GFP-IMPa4-IBB anti-PSF-A546 8C-S-PSF V2.00	0	20. GFP-Imp-a4-dIBB and anti-PSF-A546_Pos010_S001	00-eHgFZqp66HSrHx7PJpdSDm
1.10315e+006		Nucleus	1	0.000	1.000	252	100000240	100000009	GFP-IMPa4-IBB anti-PSF-A546 8C-S-PSF V2.00	0	20. GFP-Imp-a4-dIBB and anti-PSF-A546_Pos010_S001	00-eHgFZqp66HSrHx7PJpdSDm
1.19429e+006		Nucleus	1	0.000	1.000	253	100000241	100000010	GFP-IMPa4-IBB anti-PSF-A546 8C-S-PSF V2.00	0	20. GFP-Imp-a4-dIBB and anti-PSF-A546_Pos010_S001	00-eHgFZqp66HSrHx7PJpdSDm
635557		Nucleus	1	0.000	1.000	254	100000242	100000011	GFP-IMPa4-IBB anti-PSF-A546 8C-S-PSF V2.00	0	20. GFP-Imp-a4-dIBB and anti-PSF-A546_Pos010_S001	00-eHgFZqp66HSrHx7PJpdSDm
345538		Nucleus	1	0.000	1.000	255	100000243	100000012	GFP-IMPa4-IBB anti-PSF-A546 8C-S-PSF V2.00	0	20. GFP-Imp-a4-dIBB and anti-PSF-A546_Pos010_S001	00-eHgFZqp66HSrHx7PJpdSDm
89322		Nucleus	1	0.000	1.000	256	100000244	100000013	GFP-IMPa4-IBB anti-PSF-A546 8C-S-PSF V2.00	0	20. GFP-Imp-a4-dIBB and anti-PSF-A546_Pos010_S001	00-eHgFZqp66HSrHx7PJpdSDm
849912		Nucleus	1	0.000	1.000	257	100000245	100000014	GFP-IMPa4-IBB anti-PSF-A546 8C-S-PSF V2.00	0	20. GFP-Imp-a4-dIBB and anti-PSF-A546_Pos010_S001	00-eHgFZqp66HSrHx7PJpdSDm
403954		Nucleus	1	0.000	1.000	258	100000246	100000015	GFP-IMPa4-IBB anti-PSF-A546 8C-S-PSF V2.00	0	20. GFP-Imp-a4-dIBB and anti-PSF-A546_Pos010_S001	00-eHgFZqp66HSrHx7PJpdSDm
97504		Nucleus	1	0.000	1.000	260	100000247	100000000	GFP-IMPa4-IBB anti-PSF-A546 8C-S-PSF V2.00	0	20. GFP-Imp-a4-dIBB and anti-PSF-A546_Pos011_S001	00-8YftEZK7z7U75z7ykVdiNU
310168		Nucleus	1	0.000	1.000	261	100000248	100000001	GFP-IMPa4-IBB anti-PSF-A546 8C-S-PSF V2.00	0	20. GFP-Imp-a4-dIBB and anti-PSF-A546_Pos011_S001	00-8YftEZK7z7U75z7ykVdiNU
164202		Nucleus	1	0.000	1.000	263	100000249	100000002	GFP-IMPa4-IBB anti-PSF-A546 8C-S-PSF V2.00	0	20. GFP-Imp-a4-dIBB and anti-PSF-A546_Pos011_S001	00-8YftEZK7z7U75z7ykVdiNU
696466		Nucleus	1	0.000	1.000	264	100000250	100000003	GFP-IMPa4-IBB anti-PSF-A546 8C-S-PSF V2.00	0	20. GFP-Imp-a4-dIBB and anti-PSF-A546_Pos011_S001	00-8YftEZK7z7U75z7ykVdiNU
902831		Nucleus	1	0.000	1.000	265	100000251	100000004	GFP-IMPa4-IBB anti-PSF-A546 8C-S-PSF V2.00	0	20. GFP-Imp-a4-dIBB and anti-PSF-A546_Pos011_S001	00-8YftEZK7z7U75z7ykVdiNU
195062		Nucleus	1	0.000	1.000	266	100000252	100000005	GFP-IMPa4-IBB anti-PSF-A546 8C-S-PSF V2.00	0	20. GFP-Imp-a4-dIBB and anti-PSF-A546_Pos011_S001	00-8YftEZK7z7U75z7ykVdiNU
363447		Nucleus	1	0.000	1.000	267	100000253	100000006	GFP-IMPa4-IBB anti-PSF-A546 8C-S-PSF V2.00	0	20. GFP-Imp-a4-dIBB and anti-PSF-A546_Pos011_S001	00-8YftEZK7z7U75z7ykVdiNU
240912		Nucleus	1	0.000	1.000	268	100000254	100000007	GFP-IMPa4-IBB anti-PSF-A546 8C-S-PSF V2.00	0	20. GFP-Imp-a4-dIBB and anti-PSF-A546_Pos011_S001	00-8YftEZK7z7U75z7ykVdiNU
811013		Nucleus	1	0.000	1.000	269	100000255	100000008	GFP-IMPa4-IBB anti-PSF-A546 8C-S-PSF V2.00	0	20. GFP-Imp-a4-dIBB and anti-PSF-A546_Pos011_S001	00-8YftEZK7z7U75z7ykVdiNU
697947		Nucleus	1	0.000	1.000	270	100000256	100000009	GFP-IMPa4-IBB anti-PSF-A546 8C-S-PSF V2.00	0	20. GFP-Imp-a4-dIBB and anti-PSF-A546_Pos011_S001	00-8YftEZK7z7U75z7ykVdiNU
483048		Nucleus	1	0.000	1.000	271	100000257	100000010	GFP-IMPa4-IBB anti-PSF-A546 8C-S-PSF V2.00	0	20. GFP-Imp-a4-dIBB and anti-PSF-A546_Pos011_S001	00-8YftEZK7z7U75z7ykVdiNU
848089		Nucleus	1	0.000	1.000	272	100000258	100000011	GFP-IMPa4-IBB anti-PSF-A546 8C-S-PSF V2.00	0	20. GFP-Imp-a4-dIBB and anti-PSF-A546_Pos011_S001	00-8YftEZK7z7U75z7ykVdiNU
885737		Nucleus	1	0.000	1.000	273	100000259	100000012	GFP-IMPa4-IBB anti-PSF-A546 8C-S-PSF V2.00	0	20. GFP-Imp-a4-dIBB and anti-PSF-A546_Pos011_S001	00-8YftEZK7z7U75z7ykVdiNU
398710		Nucleus	1	0.000	1.000	274	100000260	100000013	GFP-IMPa4-IBB anti-PSF-A546 8C-S-PSF V2.00	0	20. GFP-Imp-a4-dIBB and anti-PSF-A546_Pos011_S001	00-8YftEZK7z7U75z7ykVdiNU
90234		Nucleus	1	0.000	1.000	275	100000261	100000014	GFP-IMPa4-IBB anti-PSF-A546 8C-S-PSF V2.00	0	20. GFP-Imp-a4-dIBB and anti-PSF-A546_Pos011_S001	00-8YftEZK7z7U75z7ykVdiNU
30827		Nucleus	1	0.000	1.000	276	100000262	100000015	GFP-IMPa4-IBB anti-PSF-A546 8C-S-PSF V2.00	0	20. GFP-Imp-a4-dIBB and anti-PSF-A546_Pos011_S001	00-8YftEZK7z7U75z7ykVdiNU
380018		Nucleus	1	0.000	1.000	277	100000263	100000016	GFP-IMPa4-IBB anti-PSF-A546 8C-S-PSF V2.00	0	20. GFP-Imp-a4-dIBB and anti-PSF-A546_Pos011_S001	00-8YftEZK7z7U75z7ykVdiNU
235192		Nucleus	1	0.000	1.000	278	100000264	100000017	GFP-IMPa4-IBB anti-PSF-A546 8C-S-PSF V2.00	0	20. GFP-Imp-a4-dIBB and anti-PSF-A546_Pos011_S001	00-8YftEZK7z7U75z7ykVdiNU
194481		Nucleus	1	0.000	1.000	279	100000265	100000018	GFP-IMPa4-IBB anti-PSF-A546 8C-S-PSF V2.00	0	20. GFP-Imp-a4-dIBB and anti-PSF-A546_Pos011_S001	00-8YftEZK7z7U75z7ykVdiNU
1.03655e+006		Nucleus	1	0.000	1.000	282	100000266	100000000	GFP-IMPa4-IBB anti-PSF-A546 8C-S-PSF V2.00	0	20. GFP-Imp-a4-dIBB and anti-PSF-A546_Pos012_S001	00-wY4SeJgsxqWamcJhQkVy4K
955586		Nucleus	1	0.000	1.000	283	100000267	100000001	GFP-IMPa4-IBB anti-PSF-A546 8C-S-PSF V2.00	0	20. GFP-Imp-a4-dIBB and anti-PSF-A546_Pos012_S001	00-wY4SeJgsxqWamcJhQkVy4K
1.05038e+006		Nucleus	1	0.000	1.000	284	100000268	100000002	GFP-IMPa4-IBB anti-PSF-A546 8C-S-PSF V2.00	0	20. GFP-Imp-a4-dIBB and anti-PSF-A546_Pos012_S001	00-wY4SeJgsxqWamcJhQkVy4K
649631		Nucleus	1	0.000	1.000	285	100000269	100000003	GFP-IMPa4-IBB anti-PSF-A546 8C-S-PSF V2.00	0	20. GFP-Imp-a4-dIBB and anti-PSF-A546_Pos012_S001	00-wY4SeJgsxqWamcJhQkVy4K
592742		Nucleus	1	0.000	1.000	286	100000270	100000004	GFP-IMPa4-IBB anti-PSF-A546 8C-S-PSF V2.00	0	20. GFP-Imp-a4-dIBB and anti-PSF-A546_Pos012_S001	00-wY4SeJgsxqWamcJhQkVy4K
894862		Nucleus	1	0.000	1.000	287	100000271	100000005	GFP-IMPa4-IBB anti-PSF-A546 8C-S-PSF V2.00	0	20. GFP-Imp-a4-dIBB and anti-PSF-A546_Pos012_S001	00-wY4SeJgsxqWamcJhQkVy4K
677796		Nucleus	1	0.000	1.000	288	100000272	100000006	GFP-IMPa4-IBB anti-PSF-A546 8C-S-PSF V2.00	0	20. GFP-Imp-a4-dIBB and anti-PSF-A546_Pos012_S001	00-wY4SeJgsxqWamcJhQkVy4K
508091		Nucleus	1	0.000	1.000	289	100000273	100000007	GFP-IMPa4-IBB anti-PSF-A546 8C-S-PSF V2.00	0	20. GFP-Imp-a4-dIBB and anti-PSF-A546_Pos012_S001	00-wY4SeJgsxqWamcJhQkVy4K
757215		Nucleus	1	0.000	1.000	290	100000274	100000008	GFP-IMPa4-IBB anti-PSF-A546 8C-S-PSF V2.00	0	20. GFP-Imp-a4-dIBB and anti-PSF-A546_Pos012_S001	00-wY4SeJgsxqWamcJhQkVy4K
295934		Nucleus	1	0.000	1.000	291	100000275	100000009	GFP-IMPa4-IBB anti-PSF-A546 8C-S-PSF V2.00	0	20. GFP-Imp-a4-dIBB and anti-PSF-A546_Pos012_S001	00-wY4SeJgsxqWamcJhQkVy4K
940834		Nucleus	1	0.000	1.000	292	100000276	100000010	GFP-IMPa4-IBB anti-PSF-A546 8C-S-PSF V2.00	0	20. GFP-Imp-a4-dIBB and anti-PSF-A546_Pos012_S001	00-wY4SeJgsxqWamcJhQkVy4K
746317		Nucleus	1	0.000	1.000	293	100000277	100000011	GFP-IMPa4-IBB anti-PSF-A546 8C-S-PSF V2.00	0	20. GFP-Imp-a4-dIBB and anti-PSF-A546_Pos012_S001	00-wY4SeJgsxqWamcJhQkVy4K
628360		Nucleus	1	0.000	1.000	294	100000278	100000012	GFP-IMPa4-IBB anti-PSF-A546 8C-S-PSF V2.00	0	20. GFP-Imp-a4-dIBB and anti-PSF-A546_Pos012_S001	00-wY4SeJgsxqWamcJhQkVy4K
336546		Nucleus	1	0.000	1.000	295	100000279	100000013	GFP-IMPa4-IBB anti-PSF-A546 8C-S-PSF V2.00	0	20. GFP-Imp-a4-dIBB and anti-PSF-A546_Pos012_S001	00-wY4SeJgsxqWamcJhQkVy4K
387526		Nucleus	1	0.000	1.000	296	100000280	100000014	GFP-IMPa4-IBB anti-PSF-A546 8C-S-PSF V2.00	0	20. GFP-Imp-a4-dIBB and anti-PSF-A546_Pos012_S001	00-wY4SeJgsxqWamcJhQkVy4K
769891		Nucleus	1	0.000	1.000	297	100000281	100000015	GFP-IMPa4-IBB anti-PSF-A546 8C-S-PSF V2.00	0	20. GFP-Imp-a4-dIBB and anti-PSF-A546_Pos012_S001	00-wY4SeJgsxqWamcJhQkVy4K
791300		Nucleus	1	0.000	1.000	298	100000282	100000016	GFP-IMPa4-IBB anti-PSF-A546 8C-S-PSF V2.00	0	20. GFP-Imp-a4-dIBB and anti-PSF-A546_Pos012_S001	00-wY4SeJgsxqWamcJhQkVy4K
374036		Nucleus	1	0.000	1.000	299	100000283	100000017	GFP-IMPa4-IBB anti-PSF-A546 8C-S-PSF V2.00	0	20. GFP-Imp-a4-dIBB and anti-PSF-A546_Pos012_S001	00-wY4SeJgsxqWamcJhQkVy4K
384019		Nucleus	1	0.000	1.000	300	100000284	100000018	GFP-IMPa4-IBB anti-PSF-A546 8C-S-PSF V2.00	0	20. GFP-Imp-a4-dIBB and anti-PSF-A546_Pos012_S001	00-wY4SeJgsxqWamcJhQkVy4K
199846		Nucleus	1	0.000	1.000	301	100000285	100000019	GFP-IMPa4-IBB anti-PSF-A546 8C-S-PSF V2.00	0	20. GFP-Imp-a4-dIBB and anti-PSF-A546_Pos012_S001	00-wY4SeJgsxqWamcJhQkVy4K
711920		Nucleus	1	0.000	1.000	302	100000286	100000020	GFP-IMPa4-IBB anti-PSF-A546 8C-S-PSF V2.00	0	20. GFP-Imp-a4-dIBB and anti-PSF-A546_Pos012_S001	00-wY4SeJgsxqWamcJhQkVy4K
567135		Nucleus	1	0.000	1.000	303	100000287	100000021	GFP-IMPa4-IBB anti-PSF-A546 8C-S-PSF V2.00	0	20. GFP-Imp-a4-dIBB and anti-PSF-A546_Pos012_S001	00-wY4SeJgsxqWamcJhQkVy4K
596272		Nucleus	1	0.000	1.000	304	100000288	100000022	GFP-IMPa4-IBB anti-PSF-A546 8C-S-PSF V2.00	0	20. GFP-Imp-a4-dIBB and anti-PSF-A546_Pos012_S001	00-wY4SeJgsxqWamcJhQkVy4K
658600		Nucleus	1	0.000	1.000	305	100000289	100000023	GFP-IMPa4-IBB anti-PSF-A546 8C-S-PSF V2.00	0	20. GFP-Imp-a4-dIBB and anti-PSF-A546_Pos012_S001	00-wY4SeJgsxqWamcJhQkVy4K
482009		Nucleus	1	0.000	1.000	306	100000290	100000024	GFP-IMPa4-IBB anti-PSF-A546 8C-S-PSF V2.00	0	20. GFP-Imp-a4-dIBB and anti-PSF-A546_Pos012_S001	00-wY4SeJgsxqWamcJhQkVy4K
275032		Nucleus	1	0.000	1.000	307	100000291	100000025	GFP-IMPa4-IBB anti-PSF-A546 8C-S-PSF V2.00	0	20. GFP-Imp-a4-dIBB and anti-PSF-A546_Pos012_S001	00-wY4SeJgsxqWamcJhQkVy4K
184056		Nucleus	1	0.000	1.000	308	100000292	100000026	GFP-IMPa4-IBB anti-PSF-A546 8C-S-PSF V2.00	0	20. GFP-Imp-a4-dIBB and anti-PSF-A546_Pos012_S001	00-wY4SeJgsxqWamcJhQkVy4K
775625		Nucleus	1	0.000	1.000	309	100000293	100000027	GFP-IMPa4-IBB anti-PSF-A546 8C-S-PSF V2.00	0	20. GFP-Imp-a4-dIBB and anti-PSF-A546_Pos012_S001	00-wY4SeJgsxqWamcJhQkVy4K
1.11054e+006		Nucleus	1	0.000	1.000	310	100000294	100000028	GFP-IMPa4-IBB anti-PSF-A546 8C-S-PSF V2.00	0	20. GFP-Imp-a4-dIBB and anti-PSF-A546_Pos012_S001	00-wY4SeJgsxqWamcJhQkVy4K
354171		Nucleus	1	0.000	1.000	311	100000295	100000029	GFP-IMPa4-IBB anti-PSF-A546 8C-S-PSF V2.00	0	20. GFP-Imp-a4-dIBB and anti-PSF-A546_Pos012_S001	00-wY4SeJgsxqWamcJhQkVy4K
470000		Nucleus	1	0.000	1.000	312	100000296	100000030	GFP-IMPa4-IBB anti-PSF-A546 8C-S-PSF V2.00	0	20. GFP-Imp-a4-dIBB and anti-PSF-A546_Pos012_S001	00-wY4SeJgsxqWamcJhQkVy4K
411735		Nucleus	1	0.000	1.000	313	100000297	100000031	GFP-IMPa4-IBB anti-PSF-A546 8C-S-PSF V2.00	0	20. GFP-Imp-a4-dIBB and anti-PSF-A546_Pos012_S001	00-wY4SeJgsxqWamcJhQkVy4K
396678		Nucleus	1	0.000	1.000	314	100000298	100000032	GFP-IMPa4-IBB anti-PSF-A546 8C-S-PSF V2.00	0	20. GFP-Imp-a4-dIBB and anti-PSF-A546_Pos012_S001	00-wY4SeJgsxqWamcJhQkVy4K
1.32167e+006		Nucleus	1	0.000	1.000	315	100000299	100000033	GFP-IMPa4-IBB anti-PSF-A546 8C-S-PSF V2.00	0	20. GFP-Imp-a4-dIBB and anti-PSF-A546_Pos012_S001	00-wY4SeJgsxqWamcJhQkVy4K
70199		Nucleus	1	0.000	1.000	316	100000300	100000034	GFP-IMPa4-IBB anti-PSF-A546 8C-S-PSF V2.00	0	20. GFP-Imp-a4-dIBB and anti-PSF-A546_Pos012_S001	00-wY4SeJgsxqWamcJhQkVy4K
235373		Nucleus	1	0.000	1.000	317	100000301	100000035	GFP-IMPa4-IBB anti-PSF-A546 8C-S-PSF V2.00	0	20. GFP-Imp-a4-dIBB and anti-PSF-A546_Pos012_S001	00-wY4SeJgsxqWamcJhQkVy4K
617767		Nucleus	1	0.000	1.000	318	100000302	100000000	GFP-IMPa4-IBB anti-PSF-A546 8C-S-PSF V2.00	0	20. GFP-Imp-a4-dIBB and anti-PSF-A546_Pos013_S001	00-XH7kp9DiD39Fo652fQ9fMm
602919		Nucleus	1	0.000	1.000	319	100000303	100000001	GFP-IMPa4-IBB anti-PSF-A546 8C-S-PSF V2.00	0	20. GFP-Imp-a4-dIBB and anti-PSF-A546_Pos013_S001	00-XH7kp9DiD39Fo652fQ9fMm
317465		Nucleus	1	0.000	1.000	320	100000304	100000002	GFP-IMPa4-IBB anti-PSF-A546 8C-S-PSF V2.00	0	20. GFP-Imp-a4-dIBB and anti-PSF-A546_Pos013_S001	00-XH7kp9DiD39Fo652fQ9fMm
702320		Nucleus	1	0.000	1.000	321	100000305	100000003	GFP-IMPa4-IBB anti-PSF-A546 8C-S-PSF V2.00	0	20. GFP-Imp-a4-dIBB and anti-PSF-A546_Pos013_S001	00-XH7kp9DiD39Fo652fQ9fMm
198385		Nucleus	1	0.000	1.000	323	100000306	100000004	GFP-IMPa4-IBB anti-PSF-A546 8C-S-PSF V2.00	0	20. GFP-Imp-a4-dIBB and anti-PSF-A546_Pos013_S001	00-XH7kp9DiD39Fo652fQ9fMm
983431		Nucleus	1	0.000	1.000	324	100000307	100000005	GFP-IMPa4-IBB anti-PSF-A546 8C-S-PSF V2.00	0	20. GFP-Imp-a4-dIBB and anti-PSF-A546_Pos013_S001	00-XH7kp9DiD39Fo652fQ9fMm
520951		Nucleus	1	0.000	1.000	325	100000308	100000006	GFP-IMPa4-IBB anti-PSF-A546 8C-S-PSF V2.00	0	20. GFP-Imp-a4-dIBB and anti-PSF-A546_Pos013_S001	00-XH7kp9DiD39Fo652fQ9fMm
804559		Nucleus	1	0.000	1.000	326	100000309	100000007	GFP-IMPa4-IBB anti-PSF-A546 8C-S-PSF V2.00	0	20. GFP-Imp-a4-dIBB and anti-PSF-A546_Pos013_S001	00-XH7kp9DiD39Fo652fQ9fMm
199302		Nucleus	1	0.000	1.000	327	100000310	100000008	GFP-IMPa4-IBB anti-PSF-A546 8C-S-PSF V2.00	0	20. GFP-Imp-a4-dIBB and anti-PSF-A546_Pos013_S001	00-XH7kp9DiD39Fo652fQ9fMm
1.0426e+006		Nucleus	1	0.000	1.000	328	100000311	100000009	GFP-IMPa4-IBB anti-PSF-A546 8C-S-PSF V2.00	0	20. GFP-Imp-a4-dIBB and anti-PSF-A546_Pos013_S001	00-XH7kp9DiD39Fo652fQ9fMm
687308		Nucleus	1	0.000	1.000	329	100000312	100000010	GFP-IMPa4-IBB anti-PSF-A546 8C-S-PSF V2.00	0	20. GFP-Imp-a4-dIBB and anti-PSF-A546_Pos013_S001	00-XH7kp9DiD39Fo652fQ9fMm
318049		Nucleus	1	0.000	1.000	330	100000313	100000011	GFP-IMPa4-IBB anti-PSF-A546 8C-S-PSF V2.00	0	20. GFP-Imp-a4-dIBB and anti-PSF-A546_Pos013_S001	00-XH7kp9DiD39Fo652fQ9fMm
740254		Nucleus	1	0.000	1.000	331	100000314	100000012	GFP-IMPa4-IBB anti-PSF-A546 8C-S-PSF V2.00	0	20. GFP-Imp-a4-dIBB and anti-PSF-A546_Pos013_S001	00-XH7kp9DiD39Fo652fQ9fMm
627515		Nucleus	1	0.000	1.000	332	100000315	100000013	GFP-IMPa4-IBB anti-PSF-A546 8C-S-PSF V2.00	0	20. GFP-Imp-a4-dIBB and anti-PSF-A546_Pos013_S001	00-XH7kp9DiD39Fo652fQ9fMm
689586		Nucleus	1	0.000	1.000	333	100000316	100000014	GFP-IMPa4-IBB anti-PSF-A546 8C-S-PSF V2.00	0	20. GFP-Imp-a4-dIBB and anti-PSF-A546_Pos013_S001	00-XH7kp9DiD39Fo652fQ9fMm
571578		Nucleus	1	0.000	1.000	334	100000317	100000015	GFP-IMPa4-IBB anti-PSF-A546 8C-S-PSF V2.00	0	20. GFP-Imp-a4-dIBB and anti-PSF-A546_Pos013_S001	00-XH7kp9DiD39Fo652fQ9fMm
651064		Nucleus	1	0.000	1.000	335	100000318	100000016	GFP-IMPa4-IBB anti-PSF-A546 8C-S-PSF V2.00	0	20. GFP-Imp-a4-dIBB and anti-PSF-A546_Pos013_S001	00-XH7kp9DiD39Fo652fQ9fMm
798390		Nucleus	1	0.000	1.000	336	100000319	100000017	GFP-IMPa4-IBB anti-PSF-A546 8C-S-PSF V2.00	0	20. GFP-Imp-a4-dIBB and anti-PSF-A546_Pos013_S001	00-XH7kp9DiD39Fo652fQ9fMm
1.85092e+006		Nucleus	1	0.000	1.000	337	100000320	100000018	GFP-IMPa4-IBB anti-PSF-A546 8C-S-PSF V2.00	0	20. GFP-Imp-a4-dIBB and anti-PSF-A546_Pos013_S001	00-XH7kp9DiD39Fo652fQ9fMm
167106		Nucleus	1	0.000	1.000	338	100000321	100000019	GFP-IMPa4-IBB anti-PSF-A546 8C-S-PSF V2.00	0	20. GFP-Imp-a4-dIBB and anti-PSF-A546_Pos013_S001	00-XH7kp9DiD39Fo652fQ9fMm
212011		Nucleus	1	0.000	1.000	339	100000322	100000020	GFP-IMPa4-IBB anti-PSF-A546 8C-S-PSF V2.00	0	20. GFP-Imp-a4-dIBB and anti-PSF-A546_Pos013_S001	00-XH7kp9DiD39Fo652fQ9fMm
881584		Nucleus	1	0.000	1.000	340	100000323	100000021	GFP-IMPa4-IBB anti-PSF-A546 8C-S-PSF V2.00	0	20. GFP-Imp-a4-dIBB and anti-PSF-A546_Pos013_S001	00-XH7kp9DiD39Fo652fQ9fMm
687357		Nucleus	1	0.000	1.000	341	100000324	100000022	GFP-IMPa4-IBB anti-PSF-A546 8C-S-PSF V2.00	0	20. GFP-Imp-a4-dIBB and anti-PSF-A546_Pos013_S001	00-XH7kp9DiD39Fo652fQ9fMm
747703		Nucleus	1	0.000	1.000	342	100000325	100000023	GFP-IMPa4-IBB anti-PSF-A546 8C-S-PSF V2.00	0	20. GFP-Imp-a4-dIBB and anti-PSF-A546_Pos013_S001	00-XH7kp9DiD39Fo652fQ9fMm
934838		Nucleus	1	0.000	1.000	343	100000326	100000024	GFP-IMPa4-IBB anti-PSF-A546 8C-S-PSF V2.00	0	20. GFP-Imp-a4-dIBB and anti-PSF-A546_Pos013_S001	00-XH7kp9DiD39Fo652fQ9fMm
931161		Nucleus	1	0.000	1.000	344	100000327	100000025	GFP-IMPa4-IBB anti-PSF-A546 8C-S-PSF V2.00	0	20. GFP-Imp-a4-dIBB and anti-PSF-A546_Pos013_S001	00-XH7kp9DiD39Fo652fQ9fMm
857759		Nucleus	1	0.000	1.000	345	100000328	100000026	GFP-IMPa4-IBB anti-PSF-A546 8C-S-PSF V2.00	0	20. GFP-Imp-a4-dIBB and anti-PSF-A546_Pos013_S001	00-XH7kp9DiD39Fo652fQ9fMm
905949		Nucleus	1	0.000	1.000	346	100000329	100000027	GFP-IMPa4-IBB anti-PSF-A546 8C-S-PSF V2.00	0	20. GFP-Imp-a4-dIBB and anti-PSF-A546_Pos013_S001	00-XH7kp9DiD39Fo652fQ9fMm
117306		Nucleus	1	0.000	1.000	347	100000330	100000028	GFP-IMPa4-IBB anti-PSF-A546 8C-S-PSF V2.00	0	20. GFP-Imp-a4-dIBB and anti-PSF-A546_Pos013_S001	00-XH7kp9DiD39Fo652fQ9fMm
793116		Nucleus	1	0.000	1.000	348	100000331	100000029	GFP-IMPa4-IBB anti-PSF-A546 8C-S-PSF V2.00	0	20. GFP-Imp-a4-dIBB and anti-PSF-A546_Pos013_S001	00-XH7kp9DiD39Fo652fQ9fMm
770167		Nucleus	1	0.000	1.000	349	100000332	100000030	GFP-IMPa4-IBB anti-PSF-A546 8C-S-PSF V2.00	0	20. GFP-Imp-a4-dIBB and anti-PSF-A546_Pos013_S001	00-XH7kp9DiD39Fo652fQ9fMm
717382		Nucleus	1	0.000	1.000	350	100000333	100000031	GFP-IMPa4-IBB anti-PSF-A546 8C-S-PSF V2.00	0	20. GFP-Imp-a4-dIBB and anti-PSF-A546_Pos013_S001	00-XH7kp9DiD39Fo652fQ9fMm
231416		Nucleus	1	0.000	1.000	351	100000334	100000032	GFP-IMPa4-IBB anti-PSF-A546 8C-S-PSF V2.00	0	20. GFP-Imp-a4-dIBB and anti-PSF-A546_Pos013_S001	00-XH7kp9DiD39Fo652fQ9fMm
216051		Nucleus	1	0.000	1.000	352	100000335	100000033	GFP-IMPa4-IBB anti-PSF-A546 8C-S-PSF V2.00	0	20. GFP-Imp-a4-dIBB and anti-PSF-A546_Pos013_S001	00-XH7kp9DiD39Fo652fQ9fMm
176102		Nucleus	1	0.000	1.000	354	100000336	100000000	GFP-IMPa4-IBB anti-PSF-A546 8C-S-PSF V2.00	0	20. GFP-Imp-a4-dIBB and anti-PSF-A546_Pos014_S001	00-kqZiaBQCVrrzc8YW78BD9M
174487		Nucleus	1	0.000	1.000	355	100000337	100000001	GFP-IMPa4-IBB anti-PSF-A546 8C-S-PSF V2.00	0	20. GFP-Imp-a4-dIBB and anti-PSF-A546_Pos014_S001	00-kqZiaBQCVrrzc8YW78BD9M
76918		Nucleus	1	0.000	1.000	356	100000338	100000002	GFP-IMPa4-IBB anti-PSF-A546 8C-S-PSF V2.00	0	20. GFP-Imp-a4-dIBB and anti-PSF-A546_Pos014_S001	00-kqZiaBQCVrrzc8YW78BD9M
209799		Nucleus	1	0.000	1.000	357	100000339	100000003	GFP-IMPa4-IBB anti-PSF-A546 8C-S-PSF V2.00	0	20. GFP-Imp-a4-dIBB and anti-PSF-A546_Pos014_S001	00-kqZiaBQCVrrzc8YW78BD9M
186787		Nucleus	1	0.000	1.000	358	100000340	100000004	GFP-IMPa4-IBB anti-PSF-A546 8C-S-PSF V2.00	0	20. GFP-Imp-a4-dIBB and anti-PSF-A546_Pos014_S001	00-kqZiaBQCVrrzc8YW78BD9M
314890		Nucleus	1	0.000	1.000	359	100000341	100000005	GFP-IMPa4-IBB anti-PSF-A546 8C-S-PSF V2.00	0	20. GFP-Imp-a4-dIBB and anti-PSF-A546_Pos014_S001	00-kqZiaBQCVrrzc8YW78BD9M
260265		Nucleus	1	0.000	1.000	360	100000342	100000006	GFP-IMPa4-IBB anti-PSF-A546 8C-S-PSF V2.00	0	20. GFP-Imp-a4-dIBB and anti-PSF-A546_Pos014_S001	00-kqZiaBQCVrrzc8YW78BD9M
236944		Nucleus	1	0.000	1.000	361	100000343	100000007	GFP-IMPa4-IBB anti-PSF-A546 8C-S-PSF V2.00	0	20. GFP-Imp-a4-dIBB and anti-PSF-A546_Pos014_S001	00-kqZiaBQCVrrzc8YW78BD9M
461157		Nucleus	1	0.000	1.000	362	100000344	100000008	GFP-IMPa4-IBB anti-PSF-A546 8C-S-PSF V2.00	0	20. GFP-Imp-a4-dIBB and anti-PSF-A546_Pos014_S001	00-kqZiaBQCVrrzc8YW78BD9M
155675		Nucleus	1	0.000	1.000	363	100000345	100000009	GFP-IMPa4-IBB anti-PSF-A546 8C-S-PSF V2.00	0	20. GFP-Imp-a4-dIBB and anti-PSF-A546_Pos014_S001	00-kqZiaBQCVrrzc8YW78BD9M
984226		Nucleus	1	0.000	1.000	364	100000346	100000010	GFP-IMPa4-IBB anti-PSF-A546 8C-S-PSF V2.00	0	20. GFP-Imp-a4-dIBB and anti-PSF-A546_Pos014_S001	00-kqZiaBQCVrrzc8YW78BD9M
228594		Nucleus	1	0.000	1.000	365	100000347	100000011	GFP-IMPa4-IBB anti-PSF-A546 8C-S-PSF V2.00	0	20. GFP-Imp-a4-dIBB and anti-PSF-A546_Pos014_S001	00-kqZiaBQCVrrzc8YW78BD9M
111858		Nucleus	1	0.000	1.000	366	100000348	100000012	GFP-IMPa4-IBB anti-PSF-A546 8C-S-PSF V2.00	0	20. GFP-Imp-a4-dIBB and anti-PSF-A546_Pos014_S001	00-kqZiaBQCVrrzc8YW78BD9M
239214		Nucleus	1	0.000	1.000	367	100000349	100000013	GFP-IMPa4-IBB anti-PSF-A546 8C-S-PSF V2.00	0	20. GFP-Imp-a4-dIBB and anti-PSF-A546_Pos014_S001	00-kqZiaBQCVrrzc8YW78BD9M
95043		Nucleus	1	0.000	1.000	368	100000350	100000014	GFP-IMPa4-IBB anti-PSF-A546 8C-S-PSF V2.00	0	20. GFP-Imp-a4-dIBB and anti-PSF-A546_Pos014_S001	00-kqZiaBQCVrrzc8YW78BD9M
92686		Nucleus	1	0.000	1.000	369	100000351	100000015	GFP-IMPa4-IBB anti-PSF-A546 8C-S-PSF V2.00	0	20. GFP-Imp-a4-dIBB and anti-PSF-A546_Pos014_S001	00-kqZiaBQCVrrzc8YW78BD9M
144167		Nucleus	1	0.000	1.000	370	100000352	100000016	GFP-IMPa4-IBB anti-PSF-A546 8C-S-PSF V2.00	0	20. GFP-Imp-a4-dIBB and anti-PSF-A546_Pos014_S001	00-kqZiaBQCVrrzc8YW78BD9M
55983		Nucleus	1	0.000	1.000	371	100000353	100000017	GFP-IMPa4-IBB anti-PSF-A546 8C-S-PSF V2.00	0	20. GFP-Imp-a4-dIBB and anti-PSF-A546_Pos014_S001	00-kqZiaBQCVrrzc8YW78BD9M
279896		Nucleus	1	0.000	1.000	372	100000354	100000018	GFP-IMPa4-IBB anti-PSF-A546 8C-S-PSF V2.00	0	20. GFP-Imp-a4-dIBB and anti-PSF-A546_Pos014_S001	00-kqZiaBQCVrrzc8YW78BD9M
108399		Nucleus	1	0.000	1.000	373	100000355	100000019	GFP-IMPa4-IBB anti-PSF-A546 8C-S-PSF V2.00	0	20. GFP-Imp-a4-dIBB and anti-PSF-A546_Pos014_S001	00-kqZiaBQCVrrzc8YW78BD9M
210608		Nucleus	1	0.000	1.000	374	100000356	100000020	GFP-IMPa4-IBB anti-PSF-A546 8C-S-PSF V2.00	0	20. GFP-Imp-a4-dIBB and anti-PSF-A546_Pos014_S001	00-kqZiaBQCVrrzc8YW78BD9M
850097		Nucleus	1	0.000	1.000	375	100000357	100000021	GFP-IMPa4-IBB anti-PSF-A546 8C-S-PSF V2.00	0	20. GFP-Imp-a4-dIBB and anti-PSF-A546_Pos014_S001	00-kqZiaBQCVrrzc8YW78BD9M
88402		Nucleus	1	0.000	1.000	376	100000358	100000022	GFP-IMPa4-IBB anti-PSF-A546 8C-S-PSF V2.00	0	20. GFP-Imp-a4-dIBB and anti-PSF-A546_Pos014_S001	00-kqZiaBQCVrrzc8YW78BD9M
594619		Nucleus	1	0.000	1.000	377	100000359	100000023	GFP-IMPa4-IBB anti-PSF-A546 8C-S-PSF V2.00	0	20. GFP-Imp-a4-dIBB and anti-PSF-A546_Pos014_S001	00-kqZiaBQCVrrzc8YW78BD9M
788071		Nucleus	1	0.000	1.000	378	100000360	100000024	GFP-IMPa4-IBB anti-PSF-A546 8C-S-PSF V2.00	0	20. GFP-Imp-a4-dIBB and anti-PSF-A546_Pos014_S001	00-kqZiaBQCVrrzc8YW78BD9M
258870		Nucleus	1	0.000	1.000	379	100000361	100000025	GFP-IMPa4-IBB anti-PSF-A546 8C-S-PSF V2.00	0	20. GFP-Imp-a4-dIBB and anti-PSF-A546_Pos014_S001	00-kqZiaBQCVrrzc8YW78BD9M
103336		Nucleus	1	0.000	1.000	380	100000362	100000026	GFP-IMPa4-IBB anti-PSF-A546 8C-S-PSF V2.00	0	20. GFP-Imp-a4-dIBB and anti-PSF-A546_Pos014_S001	00-kqZiaBQCVrrzc8YW78BD9M
328618		Nucleus	1	0.000	1.000	382	100000363	100000000	GFP-IMPa4-IBB anti-PSF-A546 8C-S-PSF V2.00	0	20. GFP-Imp-a4-dIBB and anti-PSF-A546_Pos015_S001	00-57hSJuCn32Feskr5X99DJ
140577		Nucleus	1	0.000	1.000	384	100000364	100000001	GFP-IMPa4-IBB anti-PSF-A546 8C-S-PSF V2.00	0	20. GFP-Imp-a4-dIBB and anti-PSF-A546_Pos015_S001	00-57hSJuCn32Feskr5X99DJ
648093		Nucleus	1	0.000	1.000	385	100000365	100000002	GFP-IMPa4-IBB anti-PSF-A546 8C-S-PSF V2.00	0	20. GFP-Imp-a4-dIBB and anti-PSF-A546_Pos015_S001	00-57hSJuCn32Feskr5X99DJ
1.39963e+006		Nucleus	1	0.000	1.000	386	100000366	100000003	GFP-IMPa4-IBB anti-PSF-A546 8C-S-PSF V2.00	0	20. GFP-Imp-a4-dIBB and anti-PSF-A546_Pos015_S001	00-57hSJuCn32Feskr5X99DJ
662073		Nucleus	1	0.000	1.000	387	100000367	100000004	GFP-IMPa4-IBB anti-PSF-A546 8C-S-PSF V2.00	0	20. GFP-Imp-a4-dIBB and anti-PSF-A546_Pos015_S001	00-57hSJuCn32Feskr5X99DJ
219783		Nucleus	1	0.000	1.000	388	100000368	100000005	GFP-IMPa4-IBB anti-PSF-A546 8C-S-PSF V2.00	0	20. GFP-Imp-a4-dIBB and anti-PSF-A546_Pos015_S001	00-57hSJuCn32Feskr5X99DJ
530342		Nucleus	1	0.000	1.000	389	100000369	100000006	GFP-IMPa4-IBB anti-PSF-A546 8C-S-PSF V2.00	0	20. GFP-Imp-a4-dIBB and anti-PSF-A546_Pos015_S001	00-57hSJuCn32Feskr5X99DJ
528940		Nucleus	1	0.000	1.000	390	100000370	100000007	GFP-IMPa4-IBB anti-PSF-A546 8C-S-PSF V2.00	0	20. GFP-Imp-a4-dIBB and anti-PSF-A546_Pos015_S001	00-57hSJuCn32Feskr5X99DJ
509516		Nucleus	1	0.000	1.000	391	100000371	100000008	GFP-IMPa4-IBB anti-PSF-A546 8C-S-PSF V2.00	0	20. GFP-Imp-a4-dIBB and anti-PSF-A546_Pos015_S001	00-57hSJuCn32Feskr5X99DJ
791749		Nucleus	1	0.000	1.000	392	100000372	100000009	GFP-IMPa4-IBB anti-PSF-A546 8C-S-PSF V2.00	0	20. GFP-Imp-a4-dIBB and anti-PSF-A546_Pos015_S001	00-57hSJuCn32Feskr5X99DJ
1.03122e+006		Nucleus	1	0.000	1.000	393	100000373	100000010	GFP-IMPa4-IBB anti-PSF-A546 8C-S-PSF V2.00	0	20. GFP-Imp-a4-dIBB and anti-PSF-A546_Pos015_S001	00-57hSJuCn32Feskr5X99DJ
476762		Nucleus	1	0.000	1.000	394	100000374	100000011	GFP-IMPa4-IBB anti-PSF-A546 8C-S-PSF V2.00	0	20. GFP-Imp-a4-dIBB and anti-PSF-A546_Pos015_S001	00-57hSJuCn32Feskr5X99DJ
123526		Nucleus	1	0.000	1.000	395	100000375	100000012	GFP-IMPa4-IBB anti-PSF-A546 8C-S-PSF V2.00	0	20. GFP-Imp-a4-dIBB and anti-PSF-A546_Pos015_S001	00-57hSJuCn32Feskr5X99DJ
854011		Nucleus	1	0.000	1.000	396	100000376	100000013	GFP-IMPa4-IBB anti-PSF-A546 8C-S-PSF V2.00	0	20. GFP-Imp-a4-dIBB and anti-PSF-A546_Pos015_S001	00-57hSJuCn32Feskr5X99DJ
647192		Nucleus	1	0.000	1.000	397	100000377	100000014	GFP-IMPa4-IBB anti-PSF-A546 8C-S-PSF V2.00	0	20. GFP-Imp-a4-dIBB and anti-PSF-A546_Pos015_S001	00-57hSJuCn32Feskr5X99DJ
515704		Nucleus	1	0.000	1.000	398	100000378	100000015	GFP-IMPa4-IBB anti-PSF-A546 8C-S-PSF V2.00	0	20. GFP-Imp-a4-dIBB and anti-PSF-A546_Pos015_S001	00-57hSJuCn32Feskr5X99DJ
686428		Nucleus	1	0.000	1.000	399	100000379	100000016	GFP-IMPa4-IBB anti-PSF-A546 8C-S-PSF V2.00	0	20. GFP-Imp-a4-dIBB and anti-PSF-A546_Pos015_S001	00-57hSJuCn32Feskr5X99DJ
321221		Nucleus	1	0.000	1.000	401	100000380	100000000	GFP-IMPa4-IBB anti-PSF-A546 8C-S-PSF V2.00	0	20. GFP-Imp-a4-dIBB and anti-PSF-A546_Pos016_S001	00-AA9ndHc5QkxVzpCjGYy3H4
692012		Nucleus	1	0.000	1.000	402	100000381	100000001	GFP-IMPa4-IBB anti-PSF-A546 8C-S-PSF V2.00	0	20. GFP-Imp-a4-dIBB and anti-PSF-A546_Pos016_S001	00-AA9ndHc5QkxVzpCjGYy3H4
532751		Nucleus	1	0.000	1.000	403	100000382	100000002	GFP-IMPa4-IBB anti-PSF-A546 8C-S-PSF V2.00	0	20. GFP-Imp-a4-dIBB and anti-PSF-A546_Pos016_S001	00-AA9ndHc5QkxVzpCjGYy3H4
656412		Nucleus	1	0.000	1.000	404	100000383	100000003	GFP-IMPa4-IBB anti-PSF-A546 8C-S-PSF V2.00	0	20. GFP-Imp-a4-dIBB and anti-PSF-A546_Pos016_S001	00-AA9ndHc5QkxVzpCjGYy3H4
245966		Nucleus	1	0.000	1.000	405	100000384	100000004	GFP-IMPa4-IBB anti-PSF-A546 8C-S-PSF V2.00	0	20. GFP-Imp-a4-dIBB and anti-PSF-A546_Pos016_S001	00-AA9ndHc5QkxVzpCjGYy3H4
395104		Nucleus	1	0.000	1.000	406	100000385	100000005	GFP-IMPa4-IBB anti-PSF-A546 8C-S-PSF V2.00	0	20. GFP-Imp-a4-dIBB and anti-PSF-A546_Pos016_S001	00-AA9ndHc5QkxVzpCjGYy3H4
455370		Nucleus	1	0.000	1.000	407	100000386	100000006	GFP-IMPa4-IBB anti-PSF-A546 8C-S-PSF V2.00	0	20. GFP-Imp-a4-dIBB and anti-PSF-A546_Pos016_S001	00-AA9ndHc5QkxVzpCjGYy3H4
287827		Nucleus	1	0.000	1.000	408	100000387	100000007	GFP-IMPa4-IBB anti-PSF-A546 8C-S-PSF V2.00	0	20. GFP-Imp-a4-dIBB and anti-PSF-A546_Pos016_S001	00-AA9ndHc5QkxVzpCjGYy3H4
256514		Nucleus	1	0.000	1.000	409	100000388	100000008	GFP-IMPa4-IBB anti-PSF-A546 8C-S-PSF V2.00	0	20. GFP-Imp-a4-dIBB and anti-PSF-A546_Pos016_S001	00-AA9ndHc5QkxVzpCjGYy3H4
168730		Nucleus	1	0.000	1.000	411	100000389	100000000	GFP-IMPa4-IBB anti-PSF-A546 8C-S-PSF V2.00	0	20. GFP-Imp-a4-dIBB and anti-PSF-A546_Pos017_S001	00-JTTx9EXnja5SkXpKCR6ySC
456494		Nucleus	1	0.000	1.000	414	100000390	100000001	GFP-IMPa4-IBB anti-PSF-A546 8C-S-PSF V2.00	0	20. GFP-Imp-a4-dIBB and anti-PSF-A546_Pos017_S001	00-JTTx9EXnja5SkXpKCR6ySC
480417		Nucleus	1	0.000	1.000	425	100000391	100000002	GFP-IMPa4-IBB anti-PSF-A546 8C-S-PSF V2.00	0	20. GFP-Imp-a4-dIBB and anti-PSF-A546_Pos017_S001	00-JTTx9EXnja5SkXpKCR6ySC
154109		Nucleus	1	0.000	1.000	426	100000392	100000003	GFP-IMPa4-IBB anti-PSF-A546 8C-S-PSF V2.00	0	20. GFP-Imp-a4-dIBB and anti-PSF-A546_Pos017_S001	00-JTTx9EXnja5SkXpKCR6ySC
189867		Nucleus	1	0.000	1.000	427	100000393	100000004	GFP-IMPa4-IBB anti-PSF-A546 8C-S-PSF V2.00	0	20. GFP-Imp-a4-dIBB and anti-PSF-A546_Pos017_S001	00-JTTx9EXnja5SkXpKCR6ySC
249828		Nucleus	1	0.000	1.000	428	100000394	100000005	GFP-IMPa4-IBB anti-PSF-A546 8C-S-PSF V2.00	0	20. GFP-Imp-a4-dIBB and anti-PSF-A546_Pos017_S001	00-JTTx9EXnja5SkXpKCR6ySC
323726		Nucleus	1	0.000	1.000	429	100000395	100000006	GFP-IMPa4-IBB anti-PSF-A546 8C-S-PSF V2.00	0	20. GFP-Imp-a4-dIBB and anti-PSF-A546_Pos017_S001	00-JTTx9EXnja5SkXpKCR6ySC
354647		Nucleus	1	0.000	1.000	430	100000396	100000007	GFP-IMPa4-IBB anti-PSF-A546 8C-S-PSF V2.00	0	20. GFP-Imp-a4-dIBB and anti-PSF-A546_Pos017_S001	00-JTTx9EXnja5SkXpKCR6ySC
501279		Nucleus	1	0.000	1.000	431	100000397	100000008	GFP-IMPa4-IBB anti-PSF-A546 8C-S-PSF V2.00	0	20. GFP-Imp-a4-dIBB and anti-PSF-A546_Pos017_S001	00-JTTx9EXnja5SkXpKCR6ySC
465798		Nucleus	1	0.000	1.000	432	100000398	100000009	GFP-IMPa4-IBB anti-PSF-A546 8C-S-PSF V2.00	0	20. GFP-Imp-a4-dIBB and anti-PSF-A546_Pos017_S001	00-JTTx9EXnja5SkXpKCR6ySC
478500		Nucleus	1	0.000	1.000	433	100000399	100000010	GFP-IMPa4-IBB anti-PSF-A546 8C-S-PSF V2.00	0	20. GFP-Imp-a4-dIBB and anti-PSF-A546_Pos017_S001	00-JTTx9EXnja5SkXpKCR6ySC
483580		Nucleus	1	0.000	1.000	434	100000400	100000011	GFP-IMPa4-IBB anti-PSF-A546 8C-S-PSF V2.00	0	20. GFP-Imp-a4-dIBB and anti-PSF-A546_Pos017_S001	00-JTTx9EXnja5SkXpKCR6ySC
563148		Nucleus	1	0.000	1.000	435	100000401	100000012	GFP-IMPa4-IBB anti-PSF-A546 8C-S-PSF V2.00	0	20. GFP-Imp-a4-dIBB and anti-PSF-A546_Pos017_S001	00-JTTx9EXnja5SkXpKCR6ySC
411403		Nucleus	1	0.000	1.000	436	100000402	100000013	GFP-IMPa4-IBB anti-PSF-A546 8C-S-PSF V2.00	0	20. GFP-Imp-a4-dIBB and anti-PSF-A546_Pos017_S001	00-JTTx9EXnja5SkXpKCR6ySC
827346		Nucleus	1	0.000	1.000	437	100000403	100000014	GFP-IMPa4-IBB anti-PSF-A546 8C-S-PSF V2.00	0	20. GFP-Imp-a4-dIBB and anti-PSF-A546_Pos017_S001	00-JTTx9EXnja5SkXpKCR6ySC
783815		Nucleus	1	0.000	1.000	438	100000404	100000015	GFP-IMPa4-IBB anti-PSF-A546 8C-S-PSF V2.00	0	20. GFP-Imp-a4-dIBB and anti-PSF-A546_Pos017_S001	00-JTTx9EXnja5SkXpKCR6ySC
507001		Nucleus	1	0.000	1.000	439	100000405	100000016	GFP-IMPa4-IBB anti-PSF-A546 8C-S-PSF V2.00	0	20. GFP-Imp-a4-dIBB and anti-PSF-A546_Pos017_S001	00-JTTx9EXnja5SkXpKCR6ySC
397051		Nucleus	1	0.000	1.000	440	100000406	100000017	GFP-IMPa4-IBB anti-PSF-A546 8C-S-PSF V2.00	0	20. GFP-Imp-a4-dIBB and anti-PSF-A546_Pos017_S001	00-JTTx9EXnja5SkXpKCR6ySC
706012		Nucleus	1	0.000	1.000	441	100000407	100000018	GFP-IMPa4-IBB anti-PSF-A546 8C-S-PSF V2.00	0	20. GFP-Imp-a4-dIBB and anti-PSF-A546_Pos017_S001	00-JTTx9EXnja5SkXpKCR6ySC
442058		Nucleus	1	0.000	1.000	442	100000408	100000019	GFP-IMPa4-IBB anti-PSF-A546 8C-S-PSF V2.00	0	20. GFP-Imp-a4-dIBB and anti-PSF-A546_Pos017_S001	00-JTTx9EXnja5SkXpKCR6ySC
435021		Nucleus	1	0.000	1.000	443	100000409	100000020	GFP-IMPa4-IBB anti-PSF-A546 8C-S-PSF V2.00	0	20. GFP-Imp-a4-dIBB and anti-PSF-A546_Pos017_S001	00-JTTx9EXnja5SkXpKCR6ySC
1.04974e+006		Nucleus	1	0.000	1.000	444	100000410	100000021	GFP-IMPa4-IBB anti-PSF-A546 8C-S-PSF V2.00	0	20. GFP-Imp-a4-dIBB and anti-PSF-A546_Pos017_S001	00-JTTx9EXnja5SkXpKCR6ySC
1.31586e+006		Nucleus	1	0.000	1.000	445	100000411	100000022	GFP-IMPa4-IBB anti-PSF-A546 8C-S-PSF V2.00	0	20. GFP-Imp-a4-dIBB and anti-PSF-A546_Pos017_S001	00-JTTx9EXnja5SkXpKCR6ySC
271045		Nucleus	1	0.000	1.000	449	100000412	100000000	GFP-IMPa4-IBB anti-PSF-A546 8C-S-PSF V2.00	0	20. GFP-Imp-a4-dIBB and anti-PSF-A546_Pos018_S001	00-29DR5utBeUjFwDwrTQMhif
310293		Nucleus	1	0.000	1.000	450	100000413	100000001	GFP-IMPa4-IBB anti-PSF-A546 8C-S-PSF V2.00	0	20. GFP-Imp-a4-dIBB and anti-PSF-A546_Pos018_S001	00-29DR5utBeUjFwDwrTQMhif
213785		Nucleus	1	0.000	1.000	451	100000414	100000002	GFP-IMPa4-IBB anti-PSF-A546 8C-S-PSF V2.00	0	20. GFP-Imp-a4-dIBB and anti-PSF-A546_Pos018_S001	00-29DR5utBeUjFwDwrTQMhif
273133		Nucleus	1	0.000	1.000	452	100000415	100000003	GFP-IMPa4-IBB anti-PSF-A546 8C-S-PSF V2.00	0	20. GFP-Imp-a4-dIBB and anti-PSF-A546_Pos018_S001	00-29DR5utBeUjFwDwrTQMhif
251593		Nucleus	1	0.000	1.000	453	100000416	100000004	GFP-IMPa4-IBB anti-PSF-A546 8C-S-PSF V2.00	0	20. GFP-Imp-a4-dIBB and anti-PSF-A546_Pos018_S001	00-29DR5utBeUjFwDwrTQMhif
155284		Nucleus	1	0.000	1.000	454	100000417	100000005	GFP-IMPa4-IBB anti-PSF-A546 8C-S-PSF V2.00	0	20. GFP-Imp-a4-dIBB and anti-PSF-A546_Pos018_S001	00-29DR5utBeUjFwDwrTQMhif
363647		Nucleus	1	0.000	1.000	455	100000418	100000006	GFP-IMPa4-IBB anti-PSF-A546 8C-S-PSF V2.00	0	20. GFP-Imp-a4-dIBB and anti-PSF-A546_Pos018_S001	00-29DR5utBeUjFwDwrTQMhif
142938		Nucleus	1	0.000	1.000	456	100000419	100000007	GFP-IMPa4-IBB anti-PSF-A546 8C-S-PSF V2.00	0	20. GFP-Imp-a4-dIBB and anti-PSF-A546_Pos018_S001	00-29DR5utBeUjFwDwrTQMhif
287149		Nucleus	1	0.000	1.000	457	100000420	100000008	GFP-IMPa4-IBB anti-PSF-A546 8C-S-PSF V2.00	0	20. GFP-Imp-a4-dIBB and anti-PSF-A546_Pos018_S001	00-29DR5utBeUjFwDwrTQMhif
410419		Nucleus	1	0.000	1.000	458	100000421	100000009	GFP-IMPa4-IBB anti-PSF-A546 8C-S-PSF V2.00	0	20. GFP-Imp-a4-dIBB and anti-PSF-A546_Pos018_S001	00-29DR5utBeUjFwDwrTQMhif
439281		Nucleus	1	0.000	1.000	459	100000422	100000010	GFP-IMPa4-IBB anti-PSF-A546 8C-S-PSF V2.00	0	20. GFP-Imp-a4-dIBB and anti-PSF-A546_Pos018_S001	00-29DR5utBeUjFwDwrTQMhif
309047		Nucleus	1	0.000	1.000	460	100000423	100000011	GFP-IMPa4-IBB anti-PSF-A546 8C-S-PSF V2.00	0	20. GFP-Imp-a4-dIBB and anti-PSF-A546_Pos018_S001	00-29DR5utBeUjFwDwrTQMhif
288647		Nucleus	1	0.000	1.000	461	100000424	100000012	GFP-IMPa4-IBB anti-PSF-A546 8C-S-PSF V2.00	0	20. GFP-Imp-a4-dIBB and anti-PSF-A546_Pos018_S001	00-29DR5utBeUjFwDwrTQMhif
543166		Nucleus	1	0.000	1.000	462	100000425	100000013	GFP-IMPa4-IBB anti-PSF-A546 8C-S-PSF V2.00	0	20. GFP-Imp-a4-dIBB and anti-PSF-A546_Pos018_S001	00-29DR5utBeUjFwDwrTQMhif
726082		Nucleus	1	0.000	1.000	463	100000426	100000014	GFP-IMPa4-IBB anti-PSF-A546 8C-S-PSF V2.00	0	20. GFP-Imp-a4-dIBB and anti-PSF-A546_Pos018_S001	00-29DR5utBeUjFwDwrTQMhif
773706		Nucleus	1	0.000	1.000	464	100000427	100000015	GFP-IMPa4-IBB anti-PSF-A546 8C-S-PSF V2.00	0	20. GFP-Imp-a4-dIBB and anti-PSF-A546_Pos018_S001	00-29DR5utBeUjFwDwrTQMhif
155436		Nucleus	1	0.000	1.000	465	100000428	100000016	GFP-IMPa4-IBB anti-PSF-A546 8C-S-PSF V2.00	0	20. GFP-Imp-a4-dIBB and anti-PSF-A546_Pos018_S001	00-29DR5utBeUjFwDwrTQMhif
718825		Nucleus	1	0.000	1.000	466	100000429	100000017	GFP-IMPa4-IBB anti-PSF-A546 8C-S-PSF V2.00	0	20. GFP-Imp-a4-dIBB and anti-PSF-A546_Pos018_S001	00-29DR5utBeUjFwDwrTQMhif
464273		Nucleus	1	0.000	1.000	467	100000430	100000018	GFP-IMPa4-IBB anti-PSF-A546 8C-S-PSF V2.00	0	20. GFP-Imp-a4-dIBB and anti-PSF-A546_Pos018_S001	00-29DR5utBeUjFwDwrTQMhif
467276		Nucleus	1	0.000	1.000	468	100000431	100000019	GFP-IMPa4-IBB anti-PSF-A546 8C-S-PSF V2.00	0	20. GFP-Imp-a4-dIBB and anti-PSF-A546_Pos018_S001	00-29DR5utBeUjFwDwrTQMhif
308556		Nucleus	1	0.000	1.000	469	100000432	100000020	GFP-IMPa4-IBB anti-PSF-A546 8C-S-PSF V2.00	0	20. GFP-Imp-a4-dIBB and anti-PSF-A546_Pos018_S001	00-29DR5utBeUjFwDwrTQMhif
352730		Nucleus	1	0.000	1.000	470	100000433	100000021	GFP-IMPa4-IBB anti-PSF-A546 8C-S-PSF V2.00	0	20. GFP-Imp-a4-dIBB and anti-PSF-A546_Pos018_S001	00-29DR5utBeUjFwDwrTQMhif
434144		Nucleus	1	0.000	1.000	471	100000434	100000022	GFP-IMPa4-IBB anti-PSF-A546 8C-S-PSF V2.00	0	20. GFP-Imp-a4-dIBB and anti-PSF-A546_Pos018_S001	00-29DR5utBeUjFwDwrTQMhif
179370		Nucleus	1	0.000	1.000	472	100000435	100000023	GFP-IMPa4-IBB anti-PSF-A546 8C-S-PSF V2.00	0	20. GFP-Imp-a4-dIBB and anti-PSF-A546_Pos018_S001	00-29DR5utBeUjFwDwrTQMhif
272949		Nucleus	1	0.000	1.000	473	100000436	100000024	GFP-IMPa4-IBB anti-PSF-A546 8C-S-PSF V2.00	0	20. GFP-Imp-a4-dIBB and anti-PSF-A546_Pos018_S001	00-29DR5utBeUjFwDwrTQMhif
333536		Nucleus	1	0.000	1.000	474	100000437	100000025	GFP-IMPa4-IBB anti-PSF-A546 8C-S-PSF V2.00	0	20. GFP-Imp-a4-dIBB and anti-PSF-A546_Pos018_S001	00-29DR5utBeUjFwDwrTQMhif
193420		Nucleus	1	0.000	1.000	475	100000438	100000026	GFP-IMPa4-IBB anti-PSF-A546 8C-S-PSF V2.00	0	20. GFP-Imp-a4-dIBB and anti-PSF-A546_Pos018_S001	00-29DR5utBeUjFwDwrTQMhif
263081		Nucleus	1	0.000	1.000	476	100000439	100000027	GFP-IMPa4-IBB anti-PSF-A546 8C-S-PSF V2.00	0	20. GFP-Imp-a4-dIBB and anti-PSF-A546_Pos018_S001	00-29DR5utBeUjFwDwrTQMhif
194469		Nucleus	1	0.000	1.000	477	100000440	100000028	GFP-IMPa4-IBB anti-PSF-A546 8C-S-PSF V2.00	0	20. GFP-Imp-a4-dIBB and anti-PSF-A546_Pos018_S001	00-29DR5utBeUjFwDwrTQMhif
461580		Nucleus	1	0.000	1.000	478	100000441	100000029	GFP-IMPa4-IBB anti-PSF-A546 8C-S-PSF V2.00	0	20. GFP-Imp-a4-dIBB and anti-PSF-A546_Pos018_S001	00-29DR5utBeUjFwDwrTQMhif
609810		Nucleus	1	0.000	1.000	479	100000442	100000030	GFP-IMPa4-IBB anti-PSF-A546 8C-S-PSF V2.00	0	20. GFP-Imp-a4-dIBB and anti-PSF-A546_Pos018_S001	00-29DR5utBeUjFwDwrTQMhif
575741		Nucleus	1	0.000	1.000	480	100000443	100000031	GFP-IMPa4-IBB anti-PSF-A546 8C-S-PSF V2.00	0	20. GFP-Imp-a4-dIBB and anti-PSF-A546_Pos018_S001	00-29DR5utBeUjFwDwrTQMhif
138837		Nucleus	1	0.000	1.000	481	100000444	100000032	GFP-IMPa4-IBB anti-PSF-A546 8C-S-PSF V2.00	0	20. GFP-Imp-a4-dIBB and anti-PSF-A546_Pos018_S001	00-29DR5utBeUjFwDwrTQMhif
121482		Nucleus	1	0.000	1.000	482	100000445	100000033	GFP-IMPa4-IBB anti-PSF-A546 8C-S-PSF V2.00	0	20. GFP-Imp-a4-dIBB and anti-PSF-A546_Pos018_S001	00-29DR5utBeUjFwDwrTQMhif
110939		Nucleus	1	0.000	1.000	483	100000446	100000034	GFP-IMPa4-IBB anti-PSF-A546 8C-S-PSF V2.00	0	20. GFP-Imp-a4-dIBB and anti-PSF-A546_Pos018_S001	00-29DR5utBeUjFwDwrTQMhif
453561		Nucleus	1	0.000	1.000	484	100000447	100000035	GFP-IMPa4-IBB anti-PSF-A546 8C-S-PSF V2.00	0	20. GFP-Imp-a4-dIBB and anti-PSF-A546_Pos018_S001	00-29DR5utBeUjFwDwrTQMhif
393276		Nucleus	1	0.000	1.000	485	100000448	100000036	GFP-IMPa4-IBB anti-PSF-A546 8C-S-PSF V2.00	0	20. GFP-Imp-a4-dIBB and anti-PSF-A546_Pos018_S001	00-29DR5utBeUjFwDwrTQMhif
118333		Nucleus	1	0.000	1.000	486	100000449	100000037	GFP-IMPa4-IBB anti-PSF-A546 8C-S-PSF V2.00	0	20. GFP-Imp-a4-dIBB and anti-PSF-A546_Pos018_S001	00-29DR5utBeUjFwDwrTQMhif
417681		Nucleus	1	0.000	1.000	487	100000450	100000038	GFP-IMPa4-IBB anti-PSF-A546 8C-S-PSF V2.00	0	20. GFP-Imp-a4-dIBB and anti-PSF-A546_Pos018_S001	00-29DR5utBeUjFwDwrTQMhif
77642		Nucleus	1	0.000	1.000	488	100000451	100000039	GFP-IMPa4-IBB anti-PSF-A546 8C-S-PSF V2.00	0	20. GFP-Imp-a4-dIBB and anti-PSF-A546_Pos018_S001	00-29DR5utBeUjFwDwrTQMhif
232310		Nucleus	1	0.000	1.000	489	100000452	100000040	GFP-IMPa4-IBB anti-PSF-A546 8C-S-PSF V2.00	0	20. GFP-Imp-a4-dIBB and anti-PSF-A546_Pos018_S001	00-29DR5utBeUjFwDwrTQMhif
574100		Nucleus	1	0.000	1.000	490	100000453	100000041	GFP-IMPa4-IBB anti-PSF-A546 8C-S-PSF V2.00	0	20. GFP-Imp-a4-dIBB and anti-PSF-A546_Pos018_S001	00-29DR5utBeUjFwDwrTQMhif
446333		Nucleus	1	0.000	1.000	491	100000454	100000042	GFP-IMPa4-IBB anti-PSF-A546 8C-S-PSF V2.00	0	20. GFP-Imp-a4-dIBB and anti-PSF-A546_Pos018_S001	00-29DR5utBeUjFwDwrTQMhif
435521		Nucleus	1	0.000	1.000	492	100000455	100000043	GFP-IMPa4-IBB anti-PSF-A546 8C-S-PSF V2.00	0	20. GFP-Imp-a4-dIBB and anti-PSF-A546_Pos018_S001	00-29DR5utBeUjFwDwrTQMhif
632201		Nucleus	1	0.000	1.000	493	100000456	100000044	GFP-IMPa4-IBB anti-PSF-A546 8C-S-PSF V2.00	0	20. GFP-Imp-a4-dIBB and anti-PSF-A546_Pos018_S001	00-29DR5utBeUjFwDwrTQMhif
512372		Nucleus	1	0.000	1.000	494	100000457	100000045	GFP-IMPa4-IBB anti-PSF-A546 8C-S-PSF V2.00	0	20. GFP-Imp-a4-dIBB and anti-PSF-A546_Pos018_S001	00-29DR5utBeUjFwDwrTQMhif
598816		Nucleus	1	0.000	1.000	495	100000458	100000046	GFP-IMPa4-IBB anti-PSF-A546 8C-S-PSF V2.00	0	20. GFP-Imp-a4-dIBB and anti-PSF-A546_Pos018_S001	00-29DR5utBeUjFwDwrTQMhif
497890		Nucleus	1	0.000	1.000	496	100000459	100000000	GFP-IMPa4-IBB anti-PSF-A546 8C-S-PSF V2.00	0	20. GFP-Imp-a4-dIBB and anti-PSF-A546_Pos019_S001	00-FRZgdWJ2G6Qb2u2eyEF6te
506739		Nucleus	1	0.000	1.000	497	100000460	100000001	GFP-IMPa4-IBB anti-PSF-A546 8C-S-PSF V2.00	0	20. GFP-Imp-a4-dIBB and anti-PSF-A546_Pos019_S001	00-FRZgdWJ2G6Qb2u2eyEF6te
968996		Nucleus	1	0.000	1.000	498	100000461	100000002	GFP-IMPa4-IBB anti-PSF-A546 8C-S-PSF V2.00	0	20. GFP-Imp-a4-dIBB and anti-PSF-A546_Pos019_S001	00-FRZgdWJ2G6Qb2u2eyEF6te
792821		Nucleus	1	0.000	1.000	499	100000462	100000003	GFP-IMPa4-IBB anti-PSF-A546 8C-S-PSF V2.00	0	20. GFP-Imp-a4-dIBB and anti-PSF-A546_Pos019_S001	00-FRZgdWJ2G6Qb2u2eyEF6te
637299		Nucleus	1	0.000	1.000	500	100000463	100000004	GFP-IMPa4-IBB anti-PSF-A546 8C-S-PSF V2.00	0	20. GFP-Imp-a4-dIBB and anti-PSF-A546_Pos019_S001	00-FRZgdWJ2G6Qb2u2eyEF6te
532578		Nucleus	1	0.000	1.000	501	100000464	100000005	GFP-IMPa4-IBB anti-PSF-A546 8C-S-PSF V2.00	0	20. GFP-Imp-a4-dIBB and anti-PSF-A546_Pos019_S001	00-FRZgdWJ2G6Qb2u2eyEF6te
265252		Nucleus	1	0.000	1.000	502	100000465	100000006	GFP-IMPa4-IBB anti-PSF-A546 8C-S-PSF V2.00	0	20. GFP-Imp-a4-dIBB and anti-PSF-A546_Pos019_S001	00-FRZgdWJ2G6Qb2u2eyEF6te
699424		Nucleus	1	0.000	1.000	503	100000466	100000007	GFP-IMPa4-IBB anti-PSF-A546 8C-S-PSF V2.00	0	20. GFP-Imp-a4-dIBB and anti-PSF-A546_Pos019_S001	00-FRZgdWJ2G6Qb2u2eyEF6te
288420		Nucleus	1	0.000	1.000	504	100000467	100000008	GFP-IMPa4-IBB anti-PSF-A546 8C-S-PSF V2.00	0	20. GFP-Imp-a4-dIBB and anti-PSF-A546_Pos019_S001	00-FRZgdWJ2G6Qb2u2eyEF6te
668958		Nucleus	1	0.000	1.000	505	100000468	100000009	GFP-IMPa4-IBB anti-PSF-A546 8C-S-PSF V2.00	0	20. GFP-Imp-a4-dIBB and anti-PSF-A546_Pos019_S001	00-FRZgdWJ2G6Qb2u2eyEF6te
126432		Nucleus	1	0.000	1.000	506	100000469	100000010	GFP-IMPa4-IBB anti-PSF-A546 8C-S-PSF V2.00	0	20. GFP-Imp-a4-dIBB and anti-PSF-A546_Pos019_S001	00-FRZgdWJ2G6Qb2u2eyEF6te
374450		Nucleus	1	0.000	1.000	507	100000470	100000011	GFP-IMPa4-IBB anti-PSF-A546 8C-S-PSF V2.00	0	20. GFP-Imp-a4-dIBB and anti-PSF-A546_Pos019_S001	00-FRZgdWJ2G6Qb2u2eyEF6te
703638		Nucleus	1	0.000	1.000	508	100000471	100000012	GFP-IMPa4-IBB anti-PSF-A546 8C-S-PSF V2.00	0	20. GFP-Imp-a4-dIBB and anti-PSF-A546_Pos019_S001	00-FRZgdWJ2G6Qb2u2eyEF6te
377051		Nucleus	1	0.000	1.000	509	100000472	100000013	GFP-IMPa4-IBB anti-PSF-A546 8C-S-PSF V2.00	0	20. GFP-Imp-a4-dIBB and anti-PSF-A546_Pos019_S001	00-FRZgdWJ2G6Qb2u2eyEF6te
627708		Nucleus	1	0.000	1.000	510	100000473	100000014	GFP-IMPa4-IBB anti-PSF-A546 8C-S-PSF V2.00	0	20. GFP-Imp-a4-dIBB and anti-PSF-A546_Pos019_S001	00-FRZgdWJ2G6Qb2u2eyEF6te
1.1545e+006		Nucleus	1	0.000	1.000	511	100000474	100000015	GFP-IMPa4-IBB anti-PSF-A546 8C-S-PSF V2.00	0	20. GFP-Imp-a4-dIBB and anti-PSF-A546_Pos019_S001	00-FRZgdWJ2G6Qb2u2eyEF6te
585359		Nucleus	1	0.000	1.000	512	100000475	100000016	GFP-IMPa4-IBB anti-PSF-A546 8C-S-PSF V2.00	0	20. GFP-Imp-a4-dIBB and anti-PSF-A546_Pos019_S001	00-FRZgdWJ2G6Qb2u2eyEF6te
52733		Nucleus	1	0.000	1.000	513	100000476	100000017	GFP-IMPa4-IBB anti-PSF-A546 8C-S-PSF V2.00	0	20. GFP-Imp-a4-dIBB and anti-PSF-A546_Pos019_S001	00-FRZgdWJ2G6Qb2u2eyEF6te
348684		Nucleus	1	0.000	1.000	514	100000477	100000018	GFP-IMPa4-IBB anti-PSF-A546 8C-S-PSF V2.00	0	20. GFP-Imp-a4-dIBB and anti-PSF-A546_Pos019_S001	00-FRZgdWJ2G6Qb2u2eyEF6te
198314		Nucleus	1	0.000	1.000	515	100000478	100000019	GFP-IMPa4-IBB anti-PSF-A546 8C-S-PSF V2.00	0	20. GFP-Imp-a4-dIBB and anti-PSF-A546_Pos019_S001	00-FRZgdWJ2G6Qb2u2eyEF6te
100052		Nucleus	1	0.000	1.000	516	100000479	100000020	GFP-IMPa4-IBB anti-PSF-A546 8C-S-PSF V2.00	0	20. GFP-Imp-a4-dIBB and anti-PSF-A546_Pos019_S001	00-FRZgdWJ2G6Qb2u2eyEF6te
248380		Nucleus	1	0.000	1.000	517	100000480	100000021	GFP-IMPa4-IBB anti-PSF-A546 8C-S-PSF V2.00	0	20. GFP-Imp-a4-dIBB and anti-PSF-A546_Pos019_S001	00-FRZgdWJ2G6Qb2u2eyEF6te
655008		Nucleus	1	0.000	1.000	518	100000481	100000022	GFP-IMPa4-IBB anti-PSF-A546 8C-S-PSF V2.00	0	20. GFP-Imp-a4-dIBB and anti-PSF-A546_Pos019_S001	00-FRZgdWJ2G6Qb2u2eyEF6te
181129		Nucleus	1	0.000	1.000	519	100000482	100000023	GFP-IMPa4-IBB anti-PSF-A546 8C-S-PSF V2.00	0	20. GFP-Imp-a4-dIBB and anti-PSF-A546_Pos019_S001	00-FRZgdWJ2G6Qb2u2eyEF6te
636894		Nucleus	1	0.000	1.000	520	100000483	100000024	GFP-IMPa4-IBB anti-PSF-A546 8C-S-PSF V2.00	0	20. GFP-Imp-a4-dIBB and anti-PSF-A546_Pos019_S001	00-FRZgdWJ2G6Qb2u2eyEF6te
522604		Nucleus	1	0.000	1.000	522	100000484	100000000	GFP-IMPa4-IBB anti-PSF-A546 8C-S-PSF V2.00	0	20. GFP-Imp-a4-dIBB and anti-PSF-A546_Pos020_S001	00-Bt6nfnoYFjswzefdqcjDgk
247738		Nucleus	1	0.000	1.000	524	100000485	100000001	GFP-IMPa4-IBB anti-PSF-A546 8C-S-PSF V2.00	0	20. GFP-Imp-a4-dIBB and anti-PSF-A546_Pos020_S001	00-Bt6nfnoYFjswzefdqcjDgk
66346		Nucleus	1	0.000	1.000	525	100000486	100000002	GFP-IMPa4-IBB anti-PSF-A546 8C-S-PSF V2.00	0	20. GFP-Imp-a4-dIBB and anti-PSF-A546_Pos020_S001	00-Bt6nfnoYFjswzefdqcjDgk
74833		Nucleus	1	0.000	1.000	526	100000487	100000003	GFP-IMPa4-IBB anti-PSF-A546 8C-S-PSF V2.00	0	20. GFP-Imp-a4-dIBB and anti-PSF-A546_Pos020_S001	00-Bt6nfnoYFjswzefdqcjDgk
275775		Nucleus	1	0.000	1.000	527	100000488	100000004	GFP-IMPa4-IBB anti-PSF-A546 8C-S-PSF V2.00	0	20. GFP-Imp-a4-dIBB and anti-PSF-A546_Pos020_S001	00-Bt6nfnoYFjswzefdqcjDgk
111503		Nucleus	1	0.000	1.000	528	100000489	100000005	GFP-IMPa4-IBB anti-PSF-A546 8C-S-PSF V2.00	0	20. GFP-Imp-a4-dIBB and anti-PSF-A546_Pos020_S001	00-Bt6nfnoYFjswzefdqcjDgk
329452		Nucleus	1	0.000	1.000	529	100000490	100000006	GFP-IMPa4-IBB anti-PSF-A546 8C-S-PSF V2.00	0	20. GFP-Imp-a4-dIBB and anti-PSF-A546_Pos020_S001	00-Bt6nfnoYFjswzefdqcjDgk
387895		Nucleus	1	0.000	1.000	530	100000491	100000007	GFP-IMPa4-IBB anti-PSF-A546 8C-S-PSF V2.00	0	20. GFP-Imp-a4-dIBB and anti-PSF-A546_Pos020_S001	00-Bt6nfnoYFjswzefdqcjDgk
410362		Nucleus	1	0.000	1.000	531	100000492	100000008	GFP-IMPa4-IBB anti-PSF-A546 8C-S-PSF V2.00	0	20. GFP-Imp-a4-dIBB and anti-PSF-A546_Pos020_S001	00-Bt6nfnoYFjswzefdqcjDgk
441621		Nucleus	1	0.000	1.000	532	100000493	100000009	GFP-IMPa4-IBB anti-PSF-A546 8C-S-PSF V2.00	0	20. GFP-Imp-a4-dIBB and anti-PSF-A546_Pos020_S001	00-Bt6nfnoYFjswzefdqcjDgk
159598		Nucleus	1	0.000	1.000	533	100000494	100000010	GFP-IMPa4-IBB anti-PSF-A546 8C-S-PSF V2.00	0	20. GFP-Imp-a4-dIBB and anti-PSF-A546_Pos020_S001	00-Bt6nfnoYFjswzefdqcjDgk
573320		Nucleus	1	0.000	1.000	534	100000495	100000011	GFP-IMPa4-IBB anti-PSF-A546 8C-S-PSF V2.00	0	20. GFP-Imp-a4-dIBB and anti-PSF-A546_Pos020_S001	00-Bt6nfnoYFjswzefdqcjDgk
39326		Nucleus	1	0.000	1.000	535	100000496	100000012	GFP-IMPa4-IBB anti-PSF-A546 8C-S-PSF V2.00	0	20. GFP-Imp-a4-dIBB and anti-PSF-A546_Pos020_S001	00-Bt6nfnoYFjswzefdqcjDgk
85687		Nucleus	1	0.000	1.000	536	100000497	100000013	GFP-IMPa4-IBB anti-PSF-A546 8C-S-PSF V2.00	0	20. GFP-Imp-a4-dIBB and anti-PSF-A546_Pos020_S001	00-Bt6nfnoYFjswzefdqcjDgk
152733		Nucleus	1	0.000	1.000	537	100000498	100000014	GFP-IMPa4-IBB anti-PSF-A546 8C-S-PSF V2.00	0	20. GFP-Imp-a4-dIBB and anti-PSF-A546_Pos020_S001	00-Bt6nfnoYFjswzefdqcjDgk
183550		Nucleus	1	0.000	1.000	538	100000499	100000015	GFP-IMPa4-IBB anti-PSF-A546 8C-S-PSF V2.00	0	20. GFP-Imp-a4-dIBB and anti-PSF-A546_Pos020_S001	00-Bt6nfnoYFjswzefdqcjDgk
269030		Nucleus	1	0.000	1.000	539	100000500	100000016	GFP-IMPa4-IBB anti-PSF-A546 8C-S-PSF V2.00	0	20. GFP-Imp-a4-dIBB and anti-PSF-A546_Pos020_S001	00-Bt6nfnoYFjswzefdqcjDgk
1.34953e+006		Nucleus	1	0.000	1.000	540	100000501	100000017	GFP-IMPa4-IBB anti-PSF-A546 8C-S-PSF V2.00	0	20. GFP-Imp-a4-dIBB and anti-PSF-A546_Pos020_S001	00-Bt6nfnoYFjswzefdqcjDgk
1.26886e+006		Nucleus	1	0.000	1.000	541	100000502	100000018	GFP-IMPa4-IBB anti-PSF-A546 8C-S-PSF V2.00	0	20. GFP-Imp-a4-dIBB and anti-PSF-A546_Pos020_S001	00-Bt6nfnoYFjswzefdqcjDgk
1.20944e+006		Nucleus	1	0.000	1.000	542	100000503	100000019	GFP-IMPa4-IBB anti-PSF-A546 8C-S-PSF V2.00	0	20. GFP-Imp-a4-dIBB and anti-PSF-A546_Pos020_S001	00-Bt6nfnoYFjswzefdqcjDgk
795619		Nucleus	1	0.000	1.000	543	100000504	100000020	GFP-IMPa4-IBB anti-PSF-A546 8C-S-PSF V2.00	0	20. GFP-Imp-a4-dIBB and anti-PSF-A546_Pos020_S001	00-Bt6nfnoYFjswzefdqcjDgk
698587		Nucleus	1	0.000	1.000	544	100000505	100000021	GFP-IMPa4-IBB anti-PSF-A546 8C-S-PSF V2.00	0	20. GFP-Imp-a4-dIBB and anti-PSF-A546_Pos020_S001	00-Bt6nfnoYFjswzefdqcjDgk
106172		Nucleus	1	0.000	1.000	545	100000506	100000022	GFP-IMPa4-IBB anti-PSF-A546 8C-S-PSF V2.00	0	20. GFP-Imp-a4-dIBB and anti-PSF-A546_Pos020_S001	00-Bt6nfnoYFjswzefdqcjDgk
368365		Nucleus	1	0.000	1.000	546	100000507	100000023	GFP-IMPa4-IBB anti-PSF-A546 8C-S-PSF V2.00	0	20. GFP-Imp-a4-dIBB and anti-PSF-A546_Pos020_S001	00-Bt6nfnoYFjswzefdqcjDgk
146404		Nucleus	1	0.000	1.000	547	100000508	100000000	GFP-IMPa4-IBB anti-PSF-A546 8C-S-PSF V2.00	0	20. GFP-Imp-a4-dIBB and anti-PSF-A546_Pos021_S001	00-CkzhLtDswFTYeJv3eypTJ3
289647		Nucleus	1	0.000	1.000	548	100000509	100000001	GFP-IMPa4-IBB anti-PSF-A546 8C-S-PSF V2.00	0	20. GFP-Imp-a4-dIBB and anti-PSF-A546_Pos021_S001	00-CkzhLtDswFTYeJv3eypTJ3
546789		Nucleus	1	0.000	1.000	549	100000510	100000002	GFP-IMPa4-IBB anti-PSF-A546 8C-S-PSF V2.00	0	20. GFP-Imp-a4-dIBB and anti-PSF-A546_Pos021_S001	00-CkzhLtDswFTYeJv3eypTJ3
107034		Nucleus	1	0.000	1.000	550	100000511	100000003	GFP-IMPa4-IBB anti-PSF-A546 8C-S-PSF V2.00	0	20. GFP-Imp-a4-dIBB and anti-PSF-A546_Pos021_S001	00-CkzhLtDswFTYeJv3eypTJ3
899248		Nucleus	1	0.000	1.000	551	100000512	100000004	GFP-IMPa4-IBB anti-PSF-A546 8C-S-PSF V2.00	0	20. GFP-Imp-a4-dIBB and anti-PSF-A546_Pos021_S001	00-CkzhLtDswFTYeJv3eypTJ3
937444		Nucleus	1	0.000	1.000	552	100000513	100000005	GFP-IMPa4-IBB anti-PSF-A546 8C-S-PSF V2.00	0	20. GFP-Imp-a4-dIBB and anti-PSF-A546_Pos021_S001	00-CkzhLtDswFTYeJv3eypTJ3
204787		Nucleus	1	0.000	1.000	553	100000514	100000006	GFP-IMPa4-IBB anti-PSF-A546 8C-S-PSF V2.00	0	20. GFP-Imp-a4-dIBB and anti-PSF-A546_Pos021_S001	00-CkzhLtDswFTYeJv3eypTJ3
297805		Nucleus	1	0.000	1.000	554	100000515	100000007	GFP-IMPa4-IBB anti-PSF-A546 8C-S-PSF V2.00	0	20. GFP-Imp-a4-dIBB and anti-PSF-A546_Pos021_S001	00-CkzhLtDswFTYeJv3eypTJ3
490902		Nucleus	1	0.000	1.000	555	100000516	100000008	GFP-IMPa4-IBB anti-PSF-A546 8C-S-PSF V2.00	0	20. GFP-Imp-a4-dIBB and anti-PSF-A546_Pos021_S001	00-CkzhLtDswFTYeJv3eypTJ3
527609		Nucleus	1	0.000	1.000	556	100000517	100000009	GFP-IMPa4-IBB anti-PSF-A546 8C-S-PSF V2.00	0	20. GFP-Imp-a4-dIBB and anti-PSF-A546_Pos021_S001	00-CkzhLtDswFTYeJv3eypTJ3
856104		Nucleus	1	0.000	1.000	557	100000518	100000010	GFP-IMPa4-IBB anti-PSF-A546 8C-S-PSF V2.00	0	20. GFP-Imp-a4-dIBB and anti-PSF-A546_Pos021_S001	00-CkzhLtDswFTYeJv3eypTJ3
572751		Nucleus	1	0.000	1.000	558	100000519	100000011	GFP-IMPa4-IBB anti-PSF-A546 8C-S-PSF V2.00	0	20. GFP-Imp-a4-dIBB and anti-PSF-A546_Pos021_S001	00-CkzhLtDswFTYeJv3eypTJ3
1.10904e+006		Nucleus	1	0.000	1.000	559	100000520	100000012	GFP-IMPa4-IBB anti-PSF-A546 8C-S-PSF V2.00	0	20. GFP-Imp-a4-dIBB and anti-PSF-A546_Pos021_S001	00-CkzhLtDswFTYeJv3eypTJ3
403897		Nucleus	1	0.000	1.000	560	100000521	100000013	GFP-IMPa4-IBB anti-PSF-A546 8C-S-PSF V2.00	0	20. GFP-Imp-a4-dIBB and anti-PSF-A546_Pos021_S001	00-CkzhLtDswFTYeJv3eypTJ3
298078		Nucleus	1	0.000	1.000	561	100000522	100000014	GFP-IMPa4-IBB anti-PSF-A546 8C-S-PSF V2.00	0	20. GFP-Imp-a4-dIBB and anti-PSF-A546_Pos021_S001	00-CkzhLtDswFTYeJv3eypTJ3
337138		Nucleus	1	0.000	1.000	562	100000523	100000015	GFP-IMPa4-IBB anti-PSF-A546 8C-S-PSF V2.00	0	20. GFP-Imp-a4-dIBB and anti-PSF-A546_Pos021_S001	00-CkzhLtDswFTYeJv3eypTJ3
268829		Nucleus	1	0.000	1.000	563	100000524	100000016	GFP-IMPa4-IBB anti-PSF-A546 8C-S-PSF V2.00	0	20. GFP-Imp-a4-dIBB and anti-PSF-A546_Pos021_S001	00-CkzhLtDswFTYeJv3eypTJ3
634784		Nucleus	1	0.000	1.000	564	100000525	100000017	GFP-IMPa4-IBB anti-PSF-A546 8C-S-PSF V2.00	0	20. GFP-Imp-a4-dIBB and anti-PSF-A546_Pos021_S001	00-CkzhLtDswFTYeJv3eypTJ3
580439		Nucleus	1	0.000	1.000	565	100000526	100000018	GFP-IMPa4-IBB anti-PSF-A546 8C-S-PSF V2.00	0	20. GFP-Imp-a4-dIBB and anti-PSF-A546_Pos021_S001	00-CkzhLtDswFTYeJv3eypTJ3
769834		Nucleus	1	0.000	1.000	566	100000527	100000019	GFP-IMPa4-IBB anti-PSF-A546 8C-S-PSF V2.00	0	20. GFP-Imp-a4-dIBB and anti-PSF-A546_Pos021_S001	00-CkzhLtDswFTYeJv3eypTJ3
1.06953e+006		Nucleus	1	0.000	1.000	567	100000528	100000020	GFP-IMPa4-IBB anti-PSF-A546 8C-S-PSF V2.00	0	20. GFP-Imp-a4-dIBB and anti-PSF-A546_Pos021_S001	00-CkzhLtDswFTYeJv3eypTJ3
605221		Nucleus	1	0.000	1.000	568	100000529	100000021	GFP-IMPa4-IBB anti-PSF-A546 8C-S-PSF V2.00	0	20. GFP-Imp-a4-dIBB and anti-PSF-A546_Pos021_S001	00-CkzhLtDswFTYeJv3eypTJ3
445041		Nucleus	1	0.000	1.000	569	100000530	100000022	GFP-IMPa4-IBB anti-PSF-A546 8C-S-PSF V2.00	0	20. GFP-Imp-a4-dIBB and anti-PSF-A546_Pos021_S001	00-CkzhLtDswFTYeJv3eypTJ3
353697		Nucleus	1	0.000	1.000	570	100000531	100000023	GFP-IMPa4-IBB anti-PSF-A546 8C-S-PSF V2.00	0	20. GFP-Imp-a4-dIBB and anti-PSF-A546_Pos021_S001	00-CkzhLtDswFTYeJv3eypTJ3
102179		Nucleus	1	0.000	1.000	571	100000532	100000024	GFP-IMPa4-IBB anti-PSF-A546 8C-S-PSF V2.00	0	20. GFP-Imp-a4-dIBB and anti-PSF-A546_Pos021_S001	00-CkzhLtDswFTYeJv3eypTJ3
369021		Nucleus	1	0.000	1.000	572	100000533	100000025	GFP-IMPa4-IBB anti-PSF-A546 8C-S-PSF V2.00	0	20. GFP-Imp-a4-dIBB and anti-PSF-A546_Pos021_S001	00-CkzhLtDswFTYeJv3eypTJ3
284003		Nucleus	1	0.000	1.000	573	100000534	100000026	GFP-IMPa4-IBB anti-PSF-A546 8C-S-PSF V2.00	0	20. GFP-Imp-a4-dIBB and anti-PSF-A546_Pos021_S001	00-CkzhLtDswFTYeJv3eypTJ3
631506		Nucleus	1	0.000	1.000	574	100000535	100000027	GFP-IMPa4-IBB anti-PSF-A546 8C-S-PSF V2.00	0	20. GFP-Imp-a4-dIBB and anti-PSF-A546_Pos021_S001	00-CkzhLtDswFTYeJv3eypTJ3
419291		Nucleus	1	0.000	1.000	575	100000536	100000028	GFP-IMPa4-IBB anti-PSF-A546 8C-S-PSF V2.00	0	20. GFP-Imp-a4-dIBB and anti-PSF-A546_Pos021_S001	00-CkzhLtDswFTYeJv3eypTJ3
253547		Nucleus	1	0.000	1.000	576	100000537	100000000	GFP-IMPa4-IBB anti-PSF-A546 8C-S-PSF V2.00	0	20. GFP-Imp-a4-dIBB and anti-PSF-A546_Pos022_S001	00-6jTMCFS4h6nyigXTJkBwsZ
381674		Nucleus	1	0.000	1.000	577	100000538	100000001	GFP-IMPa4-IBB anti-PSF-A546 8C-S-PSF V2.00	0	20. GFP-Imp-a4-dIBB and anti-PSF-A546_Pos022_S001	00-6jTMCFS4h6nyigXTJkBwsZ
675564		Nucleus	1	0.000	1.000	578	100000539	100000002	GFP-IMPa4-IBB anti-PSF-A546 8C-S-PSF V2.00	0	20. GFP-Imp-a4-dIBB and anti-PSF-A546_Pos022_S001	00-6jTMCFS4h6nyigXTJkBwsZ
446215		Nucleus	1	0.000	1.000	579	100000540	100000003	GFP-IMPa4-IBB anti-PSF-A546 8C-S-PSF V2.00	0	20. GFP-Imp-a4-dIBB and anti-PSF-A546_Pos022_S001	00-6jTMCFS4h6nyigXTJkBwsZ
687743		Nucleus	1	0.000	1.000	580	100000541	100000004	GFP-IMPa4-IBB anti-PSF-A546 8C-S-PSF V2.00	0	20. GFP-Imp-a4-dIBB and anti-PSF-A546_Pos022_S001	00-6jTMCFS4h6nyigXTJkBwsZ
214862		Nucleus	1	0.000	1.000	581	100000542	100000005	GFP-IMPa4-IBB anti-PSF-A546 8C-S-PSF V2.00	0	20. GFP-Imp-a4-dIBB and anti-PSF-A546_Pos022_S001	00-6jTMCFS4h6nyigXTJkBwsZ
216508		Nucleus	1	0.000	1.000	582	100000543	100000006	GFP-IMPa4-IBB anti-PSF-A546 8C-S-PSF V2.00	0	20. GFP-Imp-a4-dIBB and anti-PSF-A546_Pos022_S001	00-6jTMCFS4h6nyigXTJkBwsZ
465988		Nucleus	1	0.000	1.000	583	100000544	100000007	GFP-IMPa4-IBB anti-PSF-A546 8C-S-PSF V2.00	0	20. GFP-Imp-a4-dIBB and anti-PSF-A546_Pos022_S001	00-6jTMCFS4h6nyigXTJkBwsZ
382346		Nucleus	1	0.000	1.000	584	100000545	100000008	GFP-IMPa4-IBB anti-PSF-A546 8C-S-PSF V2.00	0	20. GFP-Imp-a4-dIBB and anti-PSF-A546_Pos022_S001	00-6jTMCFS4h6nyigXTJkBwsZ
1.02089e+006		Nucleus	1	0.000	1.000	586	100000546	100000009	GFP-IMPa4-IBB anti-PSF-A546 8C-S-PSF V2.00	0	20. GFP-Imp-a4-dIBB and anti-PSF-A546_Pos022_S001	00-6jTMCFS4h6nyigXTJkBwsZ
901169		Nucleus	1	0.000	1.000	587	100000547	100000010	GFP-IMPa4-IBB anti-PSF-A546 8C-S-PSF V2.00	0	20. GFP-Imp-a4-dIBB and anti-PSF-A546_Pos022_S001	00-6jTMCFS4h6nyigXTJkBwsZ
584622		Nucleus	1	0.000	1.000	588	100000548	100000011	GFP-IMPa4-IBB anti-PSF-A546 8C-S-PSF V2.00	0	20. GFP-Imp-a4-dIBB and anti-PSF-A546_Pos022_S001	00-6jTMCFS4h6nyigXTJkBwsZ
552394		Nucleus	1	0.000	1.000	589	100000549	100000012	GFP-IMPa4-IBB anti-PSF-A546 8C-S-PSF V2.00	0	20. GFP-Imp-a4-dIBB and anti-PSF-A546_Pos022_S001	00-6jTMCFS4h6nyigXTJkBwsZ
383152		Nucleus	1	0.000	1.000	590	100000550	100000013	GFP-IMPa4-IBB anti-PSF-A546 8C-S-PSF V2.00	0	20. GFP-Imp-a4-dIBB and anti-PSF-A546_Pos022_S001	00-6jTMCFS4h6nyigXTJkBwsZ
518417		Nucleus	1	0.000	1.000	591	100000551	100000014	GFP-IMPa4-IBB anti-PSF-A546 8C-S-PSF V2.00	0	20. GFP-Imp-a4-dIBB and anti-PSF-A546_Pos022_S001	00-6jTMCFS4h6nyigXTJkBwsZ
451050		Nucleus	1	0.000	1.000	592	100000552	100000015	GFP-IMPa4-IBB anti-PSF-A546 8C-S-PSF V2.00	0	20. GFP-Imp-a4-dIBB and anti-PSF-A546_Pos022_S001	00-6jTMCFS4h6nyigXTJkBwsZ
138601		Nucleus	1	0.000	1.000	593	100000553	100000016	GFP-IMPa4-IBB anti-PSF-A546 8C-S-PSF V2.00	0	20. GFP-Imp-a4-dIBB and anti-PSF-A546_Pos022_S001	00-6jTMCFS4h6nyigXTJkBwsZ
423676		Nucleus	1	0.000	1.000	594	100000554	100000017	GFP-IMPa4-IBB anti-PSF-A546 8C-S-PSF V2.00	0	20. GFP-Imp-a4-dIBB and anti-PSF-A546_Pos022_S001	00-6jTMCFS4h6nyigXTJkBwsZ
295054		Nucleus	1	0.000	1.000	595	100000555	100000018	GFP-IMPa4-IBB anti-PSF-A546 8C-S-PSF V2.00	0	20. GFP-Imp-a4-dIBB and anti-PSF-A546_Pos022_S001	00-6jTMCFS4h6nyigXTJkBwsZ
389616		Nucleus	1	0.000	1.000	596	100000556	100000000	GFP-IMPa4-IBB anti-PSF-A546 8C-S-PSF V2.00	0	20. GFP-Imp-a4-dIBB and anti-PSF-A546_Pos023_S001	00-QEA5ZvHRjVPtLCbgh4VXD6
458209		Nucleus	1	0.000	1.000	598	100000557	100000001	GFP-IMPa4-IBB anti-PSF-A546 8C-S-PSF V2.00	0	20. GFP-Imp-a4-dIBB and anti-PSF-A546_Pos023_S001	00-QEA5ZvHRjVPtLCbgh4VXD6
393960		Nucleus	1	0.000	1.000	599	100000558	100000002	GFP-IMPa4-IBB anti-PSF-A546 8C-S-PSF V2.00	0	20. GFP-Imp-a4-dIBB and anti-PSF-A546_Pos023_S001	00-QEA5ZvHRjVPtLCbgh4VXD6
270192		Nucleus	1	0.000	1.000	600	100000559	100000003	GFP-IMPa4-IBB anti-PSF-A546 8C-S-PSF V2.00	0	20. GFP-Imp-a4-dIBB and anti-PSF-A546_Pos023_S001	00-QEA5ZvHRjVPtLCbgh4VXD6
768651		Nucleus	1	0.000	1.000	601	100000560	100000004	GFP-IMPa4-IBB anti-PSF-A546 8C-S-PSF V2.00	0	20. GFP-Imp-a4-dIBB and anti-PSF-A546_Pos023_S001	00-QEA5ZvHRjVPtLCbgh4VXD6
214491		Nucleus	1	0.000	1.000	602	100000561	100000005	GFP-IMPa4-IBB anti-PSF-A546 8C-S-PSF V2.00	0	20. GFP-Imp-a4-dIBB and anti-PSF-A546_Pos023_S001	00-QEA5ZvHRjVPtLCbgh4VXD6
483814		Nucleus	1	0.000	1.000	605	100000562	100000006	GFP-IMPa4-IBB anti-PSF-A546 8C-S-PSF V2.00	0	20. GFP-Imp-a4-dIBB and anti-PSF-A546_Pos023_S001	00-QEA5ZvHRjVPtLCbgh4VXD6
138584		Nucleus	1	0.000	1.000	606	100000563	100000007	GFP-IMPa4-IBB anti-PSF-A546 8C-S-PSF V2.00	0	20. GFP-Imp-a4-dIBB and anti-PSF-A546_Pos023_S001	00-QEA5ZvHRjVPtLCbgh4VXD6
902350		Nucleus	1	0.000	1.000	607	100000564	100000008	GFP-IMPa4-IBB anti-PSF-A546 8C-S-PSF V2.00	0	20. GFP-Imp-a4-dIBB and anti-PSF-A546_Pos023_S001	00-QEA5ZvHRjVPtLCbgh4VXD6
759832		Nucleus	1	0.000	1.000	608	100000565	100000009	GFP-IMPa4-IBB anti-PSF-A546 8C-S-PSF V2.00	0	20. GFP-Imp-a4-dIBB and anti-PSF-A546_Pos023_S001	00-QEA5ZvHRjVPtLCbgh4VXD6
1.08165e+006		Nucleus	1	0.000	1.000	609	100000566	100000010	GFP-IMPa4-IBB anti-PSF-A546 8C-S-PSF V2.00	0	20. GFP-Imp-a4-dIBB and anti-PSF-A546_Pos023_S001	00-QEA5ZvHRjVPtLCbgh4VXD6
1.14743e+006		Nucleus	1	0.000	1.000	610	100000567	100000011	GFP-IMPa4-IBB anti-PSF-A546 8C-S-PSF V2.00	0	20. GFP-Imp-a4-dIBB and anti-PSF-A546_Pos023_S001	00-QEA5ZvHRjVPtLCbgh4VXD6
802145		Nucleus	1	0.000	1.000	611	100000568	100000012	GFP-IMPa4-IBB anti-PSF-A546 8C-S-PSF V2.00	0	20. GFP-Imp-a4-dIBB and anti-PSF-A546_Pos023_S001	00-QEA5ZvHRjVPtLCbgh4VXD6
600644		Nucleus	1	0.000	1.000	612	100000569	100000013	GFP-IMPa4-IBB anti-PSF-A546 8C-S-PSF V2.00	0	20. GFP-Imp-a4-dIBB and anti-PSF-A546_Pos023_S001	00-QEA5ZvHRjVPtLCbgh4VXD6
678286		Nucleus	1	0.000	1.000	613	100000570	100000014	GFP-IMPa4-IBB anti-PSF-A546 8C-S-PSF V2.00	0	20. GFP-Imp-a4-dIBB and anti-PSF-A546_Pos023_S001	00-QEA5ZvHRjVPtLCbgh4VXD6
730595		Nucleus	1	0.000	1.000	614	100000571	100000015	GFP-IMPa4-IBB anti-PSF-A546 8C-S-PSF V2.00	0	20. GFP-Imp-a4-dIBB and anti-PSF-A546_Pos023_S001	00-QEA5ZvHRjVPtLCbgh4VXD6
924940		Nucleus	1	0.000	1.000	615	100000572	100000016	GFP-IMPa4-IBB anti-PSF-A546 8C-S-PSF V2.00	0	20. GFP-Imp-a4-dIBB and anti-PSF-A546_Pos023_S001	00-QEA5ZvHRjVPtLCbgh4VXD6
350897		Nucleus	1	0.000	1.000	617	100000573	100000000	GFP-IMPa4-IBB anti-PSF-A546 8C-S-PSF V2.00	0	20. GFP-Imp-a4-dIBB and anti-PSF-A546_Pos024_S001	00-eFDev7EdGBw3EDFHm2SMUF
112927		Nucleus	1	0.000	1.000	618	100000574	100000001	GFP-IMPa4-IBB anti-PSF-A546 8C-S-PSF V2.00	0	20. GFP-Imp-a4-dIBB and anti-PSF-A546_Pos024_S001	00-eFDev7EdGBw3EDFHm2SMUF
415616		Nucleus	1	0.000	1.000	620	100000575	100000002	GFP-IMPa4-IBB anti-PSF-A546 8C-S-PSF V2.00	0	20. GFP-Imp-a4-dIBB and anti-PSF-A546_Pos024_S001	00-eFDev7EdGBw3EDFHm2SMUF
352824		Nucleus	1	0.000	1.000	621	100000576	100000003	GFP-IMPa4-IBB anti-PSF-A546 8C-S-PSF V2.00	0	20. GFP-Imp-a4-dIBB and anti-PSF-A546_Pos024_S001	00-eFDev7EdGBw3EDFHm2SMUF
279074		Nucleus	1	0.000	1.000	622	100000577	100000004	GFP-IMPa4-IBB anti-PSF-A546 8C-S-PSF V2.00	0	20. GFP-Imp-a4-dIBB and anti-PSF-A546_Pos024_S001	00-eFDev7EdGBw3EDFHm2SMUF
412355		Nucleus	1	0.000	1.000	623	100000578	100000005	GFP-IMPa4-IBB anti-PSF-A546 8C-S-PSF V2.00	0	20. GFP-Imp-a4-dIBB and anti-PSF-A546_Pos024_S001	00-eFDev7EdGBw3EDFHm2SMUF
473621		Nucleus	1	0.000	1.000	624	100000579	100000006	GFP-IMPa4-IBB anti-PSF-A546 8C-S-PSF V2.00	0	20. GFP-Imp-a4-dIBB and anti-PSF-A546_Pos024_S001	00-eFDev7EdGBw3EDFHm2SMUF
784251		Nucleus	1	0.000	1.000	625	100000580	100000007	GFP-IMPa4-IBB anti-PSF-A546 8C-S-PSF V2.00	0	20. GFP-Imp-a4-dIBB and anti-PSF-A546_Pos024_S001	00-eFDev7EdGBw3EDFHm2SMUF
1.12341e+006		Nucleus	1	0.000	1.000	626	100000581	100000008	GFP-IMPa4-IBB anti-PSF-A546 8C-S-PSF V2.00	0	20. GFP-Imp-a4-dIBB and anti-PSF-A546_Pos024_S001	00-eFDev7EdGBw3EDFHm2SMUF
221220		Nucleus	1	0.000	1.000	627	100000582	100000009	GFP-IMPa4-IBB anti-PSF-A546 8C-S-PSF V2.00	0	20. GFP-Imp-a4-dIBB and anti-PSF-A546_Pos024_S001	00-eFDev7EdGBw3EDFHm2SMUF
335778		Nucleus	1	0.000	1.000	628	100000583	100000010	GFP-IMPa4-IBB anti-PSF-A546 8C-S-PSF V2.00	0	20. GFP-Imp-a4-dIBB and anti-PSF-A546_Pos024_S001	00-eFDev7EdGBw3EDFHm2SMUF
529640		Nucleus	1	0.000	1.000	629	100000584	100000011	GFP-IMPa4-IBB anti-PSF-A546 8C-S-PSF V2.00	0	20. GFP-Imp-a4-dIBB and anti-PSF-A546_Pos024_S001	00-eFDev7EdGBw3EDFHm2SMUF
198459		Nucleus	1	0.000	1.000	630	100000585	100000012	GFP-IMPa4-IBB anti-PSF-A546 8C-S-PSF V2.00	0	20. GFP-Imp-a4-dIBB and anti-PSF-A546_Pos024_S001	00-eFDev7EdGBw3EDFHm2SMUF
200697		Nucleus	1	0.000	1.000	631	100000586	100000013	GFP-IMPa4-IBB anti-PSF-A546 8C-S-PSF V2.00	0	20. GFP-Imp-a4-dIBB and anti-PSF-A546_Pos024_S001	00-eFDev7EdGBw3EDFHm2SMUF
379174		Nucleus	1	0.000	1.000	632	100000587	100000014	GFP-IMPa4-IBB anti-PSF-A546 8C-S-PSF V2.00	0	20. GFP-Imp-a4-dIBB and anti-PSF-A546_Pos024_S001	00-eFDev7EdGBw3EDFHm2SMUF
152809		Nucleus	1	0.000	1.000	633	100000588	100000015	GFP-IMPa4-IBB anti-PSF-A546 8C-S-PSF V2.00	0	20. GFP-Imp-a4-dIBB and anti-PSF-A546_Pos024_S001	00-eFDev7EdGBw3EDFHm2SMUF
738273		Nucleus	1	0.000	1.000	634	100000589	100000016	GFP-IMPa4-IBB anti-PSF-A546 8C-S-PSF V2.00	0	20. GFP-Imp-a4-dIBB and anti-PSF-A546_Pos024_S001	00-eFDev7EdGBw3EDFHm2SMUF
688375		Nucleus	1	0.000	1.000	635	100000590	100000017	GFP-IMPa4-IBB anti-PSF-A546 8C-S-PSF V2.00	0	20. GFP-Imp-a4-dIBB and anti-PSF-A546_Pos024_S001	00-eFDev7EdGBw3EDFHm2SMUF
153703		Nucleus	1	0.000	1.000	636	100000591	100000018	GFP-IMPa4-IBB anti-PSF-A546 8C-S-PSF V2.00	0	20. GFP-Imp-a4-dIBB and anti-PSF-A546_Pos024_S001	00-eFDev7EdGBw3EDFHm2SMUF
960773		Nucleus	1	0.000	1.000	637	100000592	100000019	GFP-IMPa4-IBB anti-PSF-A546 8C-S-PSF V2.00	0	20. GFP-Imp-a4-dIBB and anti-PSF-A546_Pos024_S001	00-eFDev7EdGBw3EDFHm2SMUF
479195		Nucleus	1	0.000	1.000	638	100000593	100000020	GFP-IMPa4-IBB anti-PSF-A546 8C-S-PSF V2.00	0	20. GFP-Imp-a4-dIBB and anti-PSF-A546_Pos024_S001	00-eFDev7EdGBw3EDFHm2SMUF
812990		Nucleus	1	0.000	1.000	639	100000594	100000021	GFP-IMPa4-IBB anti-PSF-A546 8C-S-PSF V2.00	0	20. GFP-Imp-a4-dIBB and anti-PSF-A546_Pos024_S001	00-eFDev7EdGBw3EDFHm2SMUF
633788		Nucleus	1	0.000	1.000	640	100000595	100000000	GFP-IMPa4-IBB anti-PSF-A546 8C-S-PSF V2.00	0	20. GFP-Imp-a4-dIBB and anti-PSF-A546_Pos025_S001	00-GHxJSi5fwVYefPoxqQeqcE
225639		Nucleus	1	0.000	1.000	641	100000596	100000001	GFP-IMPa4-IBB anti-PSF-A546 8C-S-PSF V2.00	0	20. GFP-Imp-a4-dIBB and anti-PSF-A546_Pos025_S001	00-GHxJSi5fwVYefPoxqQeqcE
169912		Nucleus	1	0.000	1.000	642	100000597	100000002	GFP-IMPa4-IBB anti-PSF-A546 8C-S-PSF V2.00	0	20. GFP-Imp-a4-dIBB and anti-PSF-A546_Pos025_S001	00-GHxJSi5fwVYefPoxqQeqcE
282306		Nucleus	1	0.000	1.000	644	100000598	100000003	GFP-IMPa4-IBB anti-PSF-A546 8C-S-PSF V2.00	0	20. GFP-Imp-a4-dIBB and anti-PSF-A546_Pos025_S001	00-GHxJSi5fwVYefPoxqQeqcE
258686		Nucleus	1	0.000	1.000	645	100000599	100000004	GFP-IMPa4-IBB anti-PSF-A546 8C-S-PSF V2.00	0	20. GFP-Imp-a4-dIBB and anti-PSF-A546_Pos025_S001	00-GHxJSi5fwVYefPoxqQeqcE
140872		Nucleus	1	0.000	1.000	646	100000600	100000005	GFP-IMPa4-IBB anti-PSF-A546 8C-S-PSF V2.00	0	20. GFP-Imp-a4-dIBB and anti-PSF-A546_Pos025_S001	00-GHxJSi5fwVYefPoxqQeqcE
528490		Nucleus	1	0.000	1.000	650	100000601	100000000	GFP-IMPa4-IBB anti-PSF-A546 8C-S-PSF V2.00	0	20. GFP-Imp-a4-dIBB and anti-PSF-A546_Pos026_S001	00-Xj8CSfQPW9pWQ2VQTynTYk
411061		Nucleus	1	0.000	1.000	651	100000602	100000001	GFP-IMPa4-IBB anti-PSF-A546 8C-S-PSF V2.00	0	20. GFP-Imp-a4-dIBB and anti-PSF-A546_Pos026_S001	00-Xj8CSfQPW9pWQ2VQTynTYk
321866		Nucleus	1	0.000	1.000	652	100000603	100000002	GFP-IMPa4-IBB anti-PSF-A546 8C-S-PSF V2.00	0	20. GFP-Imp-a4-dIBB and anti-PSF-A546_Pos026_S001	00-Xj8CSfQPW9pWQ2VQTynTYk
402336		Nucleus	1	0.000	1.000	653	100000604	100000003	GFP-IMPa4-IBB anti-PSF-A546 8C-S-PSF V2.00	0	20. GFP-Imp-a4-dIBB and anti-PSF-A546_Pos026_S001	00-Xj8CSfQPW9pWQ2VQTynTYk
609149		Nucleus	1	0.000	1.000	654	100000605	100000004	GFP-IMPa4-IBB anti-PSF-A546 8C-S-PSF V2.00	0	20. GFP-Imp-a4-dIBB and anti-PSF-A546_Pos026_S001	00-Xj8CSfQPW9pWQ2VQTynTYk
609980		Nucleus	1	0.000	1.000	655	100000606	100000005	GFP-IMPa4-IBB anti-PSF-A546 8C-S-PSF V2.00	0	20. GFP-Imp-a4-dIBB and anti-PSF-A546_Pos026_S001	00-Xj8CSfQPW9pWQ2VQTynTYk
989449		Nucleus	1	0.000	1.000	656	100000607	100000006	GFP-IMPa4-IBB anti-PSF-A546 8C-S-PSF V2.00	0	20. GFP-Imp-a4-dIBB and anti-PSF-A546_Pos026_S001	00-Xj8CSfQPW9pWQ2VQTynTYk
582262		Nucleus	1	0.000	1.000	657	100000608	100000007	GFP-IMPa4-IBB anti-PSF-A546 8C-S-PSF V2.00	0	20. GFP-Imp-a4-dIBB and anti-PSF-A546_Pos026_S001	00-Xj8CSfQPW9pWQ2VQTynTYk
846479		Nucleus	1	0.000	1.000	658	100000609	100000008	GFP-IMPa4-IBB anti-PSF-A546 8C-S-PSF V2.00	0	20. GFP-Imp-a4-dIBB and anti-PSF-A546_Pos026_S001	00-Xj8CSfQPW9pWQ2VQTynTYk
654625		Nucleus	1	0.000	1.000	659	100000610	100000009	GFP-IMPa4-IBB anti-PSF-A546 8C-S-PSF V2.00	0	20. GFP-Imp-a4-dIBB and anti-PSF-A546_Pos026_S001	00-Xj8CSfQPW9pWQ2VQTynTYk
473505		Nucleus	1	0.000	1.000	660	100000611	100000010	GFP-IMPa4-IBB anti-PSF-A546 8C-S-PSF V2.00	0	20. GFP-Imp-a4-dIBB and anti-PSF-A546_Pos026_S001	00-Xj8CSfQPW9pWQ2VQTynTYk
724967		Nucleus	1	0.000	1.000	661	100000612	100000011	GFP-IMPa4-IBB anti-PSF-A546 8C-S-PSF V2.00	0	20. GFP-Imp-a4-dIBB and anti-PSF-A546_Pos026_S001	00-Xj8CSfQPW9pWQ2VQTynTYk
524843		Nucleus	1	0.000	1.000	662	100000613	100000012	GFP-IMPa4-IBB anti-PSF-A546 8C-S-PSF V2.00	0	20. GFP-Imp-a4-dIBB and anti-PSF-A546_Pos026_S001	00-Xj8CSfQPW9pWQ2VQTynTYk
620589		Nucleus	1	0.000	1.000	663	100000614	100000013	GFP-IMPa4-IBB anti-PSF-A546 8C-S-PSF V2.00	0	20. GFP-Imp-a4-dIBB and anti-PSF-A546_Pos026_S001	00-Xj8CSfQPW9pWQ2VQTynTYk
180591		Nucleus	1	0.000	1.000	664	100000615	100000014	GFP-IMPa4-IBB anti-PSF-A546 8C-S-PSF V2.00	0	20. GFP-Imp-a4-dIBB and anti-PSF-A546_Pos026_S001	00-Xj8CSfQPW9pWQ2VQTynTYk
358638		Nucleus	1	0.000	1.000	665	100000616	100000015	GFP-IMPa4-IBB anti-PSF-A546 8C-S-PSF V2.00	0	20. GFP-Imp-a4-dIBB and anti-PSF-A546_Pos026_S001	00-Xj8CSfQPW9pWQ2VQTynTYk
421676		Nucleus	1	0.000	1.000	666	100000617	100000016	GFP-IMPa4-IBB anti-PSF-A546 8C-S-PSF V2.00	0	20. GFP-Imp-a4-dIBB and anti-PSF-A546_Pos026_S001	00-Xj8CSfQPW9pWQ2VQTynTYk
412736		Nucleus	1	0.000	1.000	668	100000618	100000000	GFP-IMPa4-IBB anti-PSF-A546 8C-S-PSF V2.00	0	20. GFP-Imp-a4-dIBB and anti-PSF-A546_Pos027_S001	00-4Df3MSpBMCcsH4uhCoia5D
867681		Nucleus	1	0.000	1.000	670	100000619	100000001	GFP-IMPa4-IBB anti-PSF-A546 8C-S-PSF V2.00	0	20. GFP-Imp-a4-dIBB and anti-PSF-A546_Pos027_S001	00-4Df3MSpBMCcsH4uhCoia5D
528718		Nucleus	1	0.000	1.000	671	100000620	100000002	GFP-IMPa4-IBB anti-PSF-A546 8C-S-PSF V2.00	0	20. GFP-Imp-a4-dIBB and anti-PSF-A546_Pos027_S001	00-4Df3MSpBMCcsH4uhCoia5D
609721		Nucleus	1	0.000	1.000	672	100000621	100000003	GFP-IMPa4-IBB anti-PSF-A546 8C-S-PSF V2.00	0	20. GFP-Imp-a4-dIBB and anti-PSF-A546_Pos027_S001	00-4Df3MSpBMCcsH4uhCoia5D
329945		Nucleus	1	0.000	1.000	673	100000622	100000004	GFP-IMPa4-IBB anti-PSF-A546 8C-S-PSF V2.00	0	20. GFP-Imp-a4-dIBB and anti-PSF-A546_Pos027_S001	00-4Df3MSpBMCcsH4uhCoia5D
403750		Nucleus	1	0.000	1.000	674	100000623	100000005	GFP-IMPa4-IBB anti-PSF-A546 8C-S-PSF V2.00	0	20. GFP-Imp-a4-dIBB and anti-PSF-A546_Pos027_S001	00-4Df3MSpBMCcsH4uhCoia5D
233207		Nucleus	1	0.000	1.000	675	100000624	100000006	GFP-IMPa4-IBB anti-PSF-A546 8C-S-PSF V2.00	0	20. GFP-Imp-a4-dIBB and anti-PSF-A546_Pos027_S001	00-4Df3MSpBMCcsH4uhCoia5D
445408		Nucleus	1	0.000	1.000	676	100000625	100000007	GFP-IMPa4-IBB anti-PSF-A546 8C-S-PSF V2.00	0	20. GFP-Imp-a4-dIBB and anti-PSF-A546_Pos027_S001	00-4Df3MSpBMCcsH4uhCoia5D
206303		Nucleus	1	0.000	1.000	677	100000626	100000008	GFP-IMPa4-IBB anti-PSF-A546 8C-S-PSF V2.00	0	20. GFP-Imp-a4-dIBB and anti-PSF-A546_Pos027_S001	00-4Df3MSpBMCcsH4uhCoia5D
245658		Nucleus	1	0.000	1.000	678	100000627	100000009	GFP-IMPa4-IBB anti-PSF-A546 8C-S-PSF V2.00	0	20. GFP-Imp-a4-dIBB and anti-PSF-A546_Pos027_S001	00-4Df3MSpBMCcsH4uhCoia5D
488975		Nucleus	1	0.000	1.000	679	100000628	100000010	GFP-IMPa4-IBB anti-PSF-A546 8C-S-PSF V2.00	0	20. GFP-Imp-a4-dIBB and anti-PSF-A546_Pos027_S001	00-4Df3MSpBMCcsH4uhCoia5D
321899		Nucleus	1	0.000	1.000	680	100000629	100000011	GFP-IMPa4-IBB anti-PSF-A546 8C-S-PSF V2.00	0	20. GFP-Imp-a4-dIBB and anti-PSF-A546_Pos027_S001	00-4Df3MSpBMCcsH4uhCoia5D
318669		Nucleus	1	0.000	1.000	681	100000630	100000012	GFP-IMPa4-IBB anti-PSF-A546 8C-S-PSF V2.00	0	20. GFP-Imp-a4-dIBB and anti-PSF-A546_Pos027_S001	00-4Df3MSpBMCcsH4uhCoia5D
137788		Nucleus	1	0.000	1.000	682	100000631	100000013	GFP-IMPa4-IBB anti-PSF-A546 8C-S-PSF V2.00	0	20. GFP-Imp-a4-dIBB and anti-PSF-A546_Pos027_S001	00-4Df3MSpBMCcsH4uhCoia5D
484502		Nucleus	1	0.000	1.000	683	100000632	100000014	GFP-IMPa4-IBB anti-PSF-A546 8C-S-PSF V2.00	0	20. GFP-Imp-a4-dIBB and anti-PSF-A546_Pos027_S001	00-4Df3MSpBMCcsH4uhCoia5D
208826		Nucleus	1	0.000	1.000	684	100000633	100000015	GFP-IMPa4-IBB anti-PSF-A546 8C-S-PSF V2.00	0	20. GFP-Imp-a4-dIBB and anti-PSF-A546_Pos027_S001	00-4Df3MSpBMCcsH4uhCoia5D
112968		Nucleus	1	0.000	1.000	685	100000634	100000016	GFP-IMPa4-IBB anti-PSF-A546 8C-S-PSF V2.00	0	20. GFP-Imp-a4-dIBB and anti-PSF-A546_Pos027_S001	00-4Df3MSpBMCcsH4uhCoia5D
122614		Nucleus	1	0.000	1.000	686	100000635	100000017	GFP-IMPa4-IBB anti-PSF-A546 8C-S-PSF V2.00	0	20. GFP-Imp-a4-dIBB and anti-PSF-A546_Pos027_S001	00-4Df3MSpBMCcsH4uhCoia5D
305370		Nucleus	1	0.000	1.000	687	100000636	100000018	GFP-IMPa4-IBB anti-PSF-A546 8C-S-PSF V2.00	0	20. GFP-Imp-a4-dIBB and anti-PSF-A546_Pos027_S001	00-4Df3MSpBMCcsH4uhCoia5D
203716		Nucleus	1	0.000	1.000	688	100000637	100000019	GFP-IMPa4-IBB anti-PSF-A546 8C-S-PSF V2.00	0	20. GFP-Imp-a4-dIBB and anti-PSF-A546_Pos027_S001	00-4Df3MSpBMCcsH4uhCoia5D
72531		Nucleus	1	0.000	1.000	689	100000638	100000020	GFP-IMPa4-IBB anti-PSF-A546 8C-S-PSF V2.00	0	20. GFP-Imp-a4-dIBB and anti-PSF-A546_Pos027_S001	00-4Df3MSpBMCcsH4uhCoia5D
555143		Nucleus	1	0.000	1.000	690	100000639	100000021	GFP-IMPa4-IBB anti-PSF-A546 8C-S-PSF V2.00	0	20. GFP-Imp-a4-dIBB and anti-PSF-A546_Pos027_S001	00-4Df3MSpBMCcsH4uhCoia5D
714835		Nucleus	1	0.000	1.000	691	100000640	100000022	GFP-IMPa4-IBB anti-PSF-A546 8C-S-PSF V2.00	0	20. GFP-Imp-a4-dIBB and anti-PSF-A546_Pos027_S001	00-4Df3MSpBMCcsH4uhCoia5D
469166		Nucleus	1	0.000	1.000	692	100000641	100000023	GFP-IMPa4-IBB anti-PSF-A546 8C-S-PSF V2.00	0	20. GFP-Imp-a4-dIBB and anti-PSF-A546_Pos027_S001	00-4Df3MSpBMCcsH4uhCoia5D
179278		Nucleus	1	0.000	1.000	693	100000642	100000024	GFP-IMPa4-IBB anti-PSF-A546 8C-S-PSF V2.00	0	20. GFP-Imp-a4-dIBB and anti-PSF-A546_Pos027_S001	00-4Df3MSpBMCcsH4uhCoia5D
275954		Nucleus	1	0.000	1.000	694	100000643	100000025	GFP-IMPa4-IBB anti-PSF-A546 8C-S-PSF V2.00	0	20. GFP-Imp-a4-dIBB and anti-PSF-A546_Pos027_S001	00-4Df3MSpBMCcsH4uhCoia5D
244618		Nucleus	1	0.000	1.000	695	100000644	100000026	GFP-IMPa4-IBB anti-PSF-A546 8C-S-PSF V2.00	0	20. GFP-Imp-a4-dIBB and anti-PSF-A546_Pos027_S001	00-4Df3MSpBMCcsH4uhCoia5D
126497		Nucleus	1	0.000	1.000	696	100000645	100000027	GFP-IMPa4-IBB anti-PSF-A546 8C-S-PSF V2.00	0	20. GFP-Imp-a4-dIBB and anti-PSF-A546_Pos027_S001	00-4Df3MSpBMCcsH4uhCoia5D
511735		Nucleus	1	0.000	1.000	698	100000646	100000000	GFP-IMPa4-IBB anti-PSF-A546 8C-S-PSF V2.00	0	20. GFP-Imp-a4-dIBB and anti-PSF-A546_Pos028_S001	00-4JkXPFdgJtEwLocdQkJjME
146583		Nucleus	1	0.000	1.000	699	100000647	100000001	GFP-IMPa4-IBB anti-PSF-A546 8C-S-PSF V2.00	0	20. GFP-Imp-a4-dIBB and anti-PSF-A546_Pos028_S001	00-4JkXPFdgJtEwLocdQkJjME
77905		Nucleus	1	0.000	1.000	700	100000648	100000002	GFP-IMPa4-IBB anti-PSF-A546 8C-S-PSF V2.00	0	20. GFP-Imp-a4-dIBB and anti-PSF-A546_Pos028_S001	00-4JkXPFdgJtEwLocdQkJjME
170277		Nucleus	1	0.000	1.000	701	100000649	100000003	GFP-IMPa4-IBB anti-PSF-A546 8C-S-PSF V2.00	0	20. GFP-Imp-a4-dIBB and anti-PSF-A546_Pos028_S001	00-4JkXPFdgJtEwLocdQkJjME
114948		Nucleus	1	0.000	1.000	702	100000650	100000004	GFP-IMPa4-IBB anti-PSF-A546 8C-S-PSF V2.00	0	20. GFP-Imp-a4-dIBB and anti-PSF-A546_Pos028_S001	00-4JkXPFdgJtEwLocdQkJjME
373116		Nucleus	1	0.000	1.000	703	100000651	100000005	GFP-IMPa4-IBB anti-PSF-A546 8C-S-PSF V2.00	0	20. GFP-Imp-a4-dIBB and anti-PSF-A546_Pos028_S001	00-4JkXPFdgJtEwLocdQkJjME
685944		Nucleus	1	0.000	1.000	704	100000652	100000006	GFP-IMPa4-IBB anti-PSF-A546 8C-S-PSF V2.00	0	20. GFP-Imp-a4-dIBB and anti-PSF-A546_Pos028_S001	00-4JkXPFdgJtEwLocdQkJjME
550088		Nucleus	1	0.000	1.000	705	100000653	100000007	GFP-IMPa4-IBB anti-PSF-A546 8C-S-PSF V2.00	0	20. GFP-Imp-a4-dIBB and anti-PSF-A546_Pos028_S001	00-4JkXPFdgJtEwLocdQkJjME
50068		Nucleus	1	0.000	1.000	706	100000654	100000008	GFP-IMPa4-IBB anti-PSF-A546 8C-S-PSF V2.00	0	20. GFP-Imp-a4-dIBB and anti-PSF-A546_Pos028_S001	00-4JkXPFdgJtEwLocdQkJjME
980976		Nucleus	1	0.000	1.000	707	100000655	100000009	GFP-IMPa4-IBB anti-PSF-A546 8C-S-PSF V2.00	0	20. GFP-Imp-a4-dIBB and anti-PSF-A546_Pos028_S001	00-4JkXPFdgJtEwLocdQkJjME
190274		Nucleus	1	0.000	1.000	708	100000656	100000010	GFP-IMPa4-IBB anti-PSF-A546 8C-S-PSF V2.00	0	20. GFP-Imp-a4-dIBB and anti-PSF-A546_Pos028_S001	00-4JkXPFdgJtEwLocdQkJjME
540798		Nucleus	1	0.000	1.000	709	100000657	100000011	GFP-IMPa4-IBB anti-PSF-A546 8C-S-PSF V2.00	0	20. GFP-Imp-a4-dIBB and anti-PSF-A546_Pos028_S001	00-4JkXPFdgJtEwLocdQkJjME
576992		Nucleus	1	0.000	1.000	710	100000658	100000012	GFP-IMPa4-IBB anti-PSF-A546 8C-S-PSF V2.00	0	20. GFP-Imp-a4-dIBB and anti-PSF-A546_Pos028_S001	00-4JkXPFdgJtEwLocdQkJjME
793517		Nucleus	1	0.000	1.000	711	100000659	100000013	GFP-IMPa4-IBB anti-PSF-A546 8C-S-PSF V2.00	0	20. GFP-Imp-a4-dIBB and anti-PSF-A546_Pos028_S001	00-4JkXPFdgJtEwLocdQkJjME
860363		Nucleus	1	0.000	1.000	712	100000660	100000014	GFP-IMPa4-IBB anti-PSF-A546 8C-S-PSF V2.00	0	20. GFP-Imp-a4-dIBB and anti-PSF-A546_Pos028_S001	00-4JkXPFdgJtEwLocdQkJjME
666107		Nucleus	1	0.000	1.000	713	100000661	100000015	GFP-IMPa4-IBB anti-PSF-A546 8C-S-PSF V2.00	0	20. GFP-Imp-a4-dIBB and anti-PSF-A546_Pos028_S001	00-4JkXPFdgJtEwLocdQkJjME
646889		Nucleus	1	0.000	1.000	714	100000662	100000016	GFP-IMPa4-IBB anti-PSF-A546 8C-S-PSF V2.00	0	20. GFP-Imp-a4-dIBB and anti-PSF-A546_Pos028_S001	00-4JkXPFdgJtEwLocdQkJjME
1.09496e+006		Nucleus	1	0.000	1.000	715	100000663	100000017	GFP-IMPa4-IBB anti-PSF-A546 8C-S-PSF V2.00	0	20. GFP-Imp-a4-dIBB and anti-PSF-A546_Pos028_S001	00-4JkXPFdgJtEwLocdQkJjME
975383		Nucleus	1	0.000	1.000	716	100000664	100000018	GFP-IMPa4-IBB anti-PSF-A546 8C-S-PSF V2.00	0	20. GFP-Imp-a4-dIBB and anti-PSF-A546_Pos028_S001	00-4JkXPFdgJtEwLocdQkJjME
920155		Nucleus	1	0.000	1.000	717	100000665	100000019	GFP-IMPa4-IBB anti-PSF-A546 8C-S-PSF V2.00	0	20. GFP-Imp-a4-dIBB and anti-PSF-A546_Pos028_S001	00-4JkXPFdgJtEwLocdQkJjME
358489		Nucleus	1	0.000	1.000	718	100000666	100000020	GFP-IMPa4-IBB anti-PSF-A546 8C-S-PSF V2.00	0	20. GFP-Imp-a4-dIBB and anti-PSF-A546_Pos028_S001	00-4JkXPFdgJtEwLocdQkJjME
93783		Nucleus	1	0.000	1.000	719	100000667	100000021	GFP-IMPa4-IBB anti-PSF-A546 8C-S-PSF V2.00	0	20. GFP-Imp-a4-dIBB and anti-PSF-A546_Pos028_S001	00-4JkXPFdgJtEwLocdQkJjME
132590		Nucleus	1	0.000	1.000	720	100000668	100000022	GFP-IMPa4-IBB anti-PSF-A546 8C-S-PSF V2.00	0	20. GFP-Imp-a4-dIBB and anti-PSF-A546_Pos028_S001	00-4JkXPFdgJtEwLocdQkJjME
296662		Nucleus	1	0.000	1.000	721	100000669	100000023	GFP-IMPa4-IBB anti-PSF-A546 8C-S-PSF V2.00	0	20. GFP-Imp-a4-dIBB and anti-PSF-A546_Pos028_S001	00-4JkXPFdgJtEwLocdQkJjME
164778		Nucleus	1	0.000	1.000	722	100000670	100000024	GFP-IMPa4-IBB anti-PSF-A546 8C-S-PSF V2.00	0	20. GFP-Imp-a4-dIBB and anti-PSF-A546_Pos028_S001	00-4JkXPFdgJtEwLocdQkJjME
107262		Nucleus	1	0.000	1.000	723	100000671	100000025	GFP-IMPa4-IBB anti-PSF-A546 8C-S-PSF V2.00	0	20. GFP-Imp-a4-dIBB and anti-PSF-A546_Pos028_S001	00-4JkXPFdgJtEwLocdQkJjME
110505		Nucleus	1	0.000	1.000	724	100000672	100000026	GFP-IMPa4-IBB anti-PSF-A546 8C-S-PSF V2.00	0	20. GFP-Imp-a4-dIBB and anti-PSF-A546_Pos028_S001	00-4JkXPFdgJtEwLocdQkJjME
121101		Nucleus	1	0.000	1.000	725	100000673	100000027	GFP-IMPa4-IBB anti-PSF-A546 8C-S-PSF V2.00	0	20. GFP-Imp-a4-dIBB and anti-PSF-A546_Pos028_S001	00-4JkXPFdgJtEwLocdQkJjME
967076		Nucleus	1	0.000	1.000	726	100000674	100000028	GFP-IMPa4-IBB anti-PSF-A546 8C-S-PSF V2.00	0	20. GFP-Imp-a4-dIBB and anti-PSF-A546_Pos028_S001	00-4JkXPFdgJtEwLocdQkJjME
219216		Nucleus	1	0.000	1.000	727	100000675	100000029	GFP-IMPa4-IBB anti-PSF-A546 8C-S-PSF V2.00	0	20. GFP-Imp-a4-dIBB and anti-PSF-A546_Pos028_S001	00-4JkXPFdgJtEwLocdQkJjME
247673		Nucleus	1	0.000	1.000	730	100000676	100000000	GFP-IMPa4-IBB anti-PSF-A546 8C-S-PSF V2.00	0	20. GFP-Imp-a4-dIBB and anti-PSF-A546_Pos029_S001	00-BB6yPDnzQsTwWgDsQpCYeN
555473		Nucleus	1	0.000	1.000	731	100000677	100000001	GFP-IMPa4-IBB anti-PSF-A546 8C-S-PSF V2.00	0	20. GFP-Imp-a4-dIBB and anti-PSF-A546_Pos029_S001	00-BB6yPDnzQsTwWgDsQpCYeN
600595		Nucleus	1	0.000	1.000	732	100000678	100000002	GFP-IMPa4-IBB anti-PSF-A546 8C-S-PSF V2.00	0	20. GFP-Imp-a4-dIBB and anti-PSF-A546_Pos029_S001	00-BB6yPDnzQsTwWgDsQpCYeN
1.25614e+006		Nucleus	1	0.000	1.000	733	100000679	100000003	GFP-IMPa4-IBB anti-PSF-A546 8C-S-PSF V2.00	0	20. GFP-Imp-a4-dIBB and anti-PSF-A546_Pos029_S001	00-BB6yPDnzQsTwWgDsQpCYeN
671606		Nucleus	1	0.000	1.000	734	100000680	100000004	GFP-IMPa4-IBB anti-PSF-A546 8C-S-PSF V2.00	0	20. GFP-Imp-a4-dIBB and anti-PSF-A546_Pos029_S001	00-BB6yPDnzQsTwWgDsQpCYeN
1.277e+006		Nucleus	1	0.000	1.000	735	100000681	100000005	GFP-IMPa4-IBB anti-PSF-A546 8C-S-PSF V2.00	0	20. GFP-Imp-a4-dIBB and anti-PSF-A546_Pos029_S001	00-BB6yPDnzQsTwWgDsQpCYeN
691048		Nucleus	1	0.000	1.000	736	100000682	100000006	GFP-IMPa4-IBB anti-PSF-A546 8C-S-PSF V2.00	0	20. GFP-Imp-a4-dIBB and anti-PSF-A546_Pos029_S001	00-BB6yPDnzQsTwWgDsQpCYeN
857049		Nucleus	1	0.000	1.000	737	100000683	100000007	GFP-IMPa4-IBB anti-PSF-A546 8C-S-PSF V2.00	0	20. GFP-Imp-a4-dIBB and anti-PSF-A546_Pos029_S001	00-BB6yPDnzQsTwWgDsQpCYeN
837000		Nucleus	1	0.000	1.000	738	100000684	100000008	GFP-IMPa4-IBB anti-PSF-A546 8C-S-PSF V2.00	0	20. GFP-Imp-a4-dIBB and anti-PSF-A546_Pos029_S001	00-BB6yPDnzQsTwWgDsQpCYeN
981381		Nucleus	1	0.000	1.000	739	100000685	100000009	GFP-IMPa4-IBB anti-PSF-A546 8C-S-PSF V2.00	0	20. GFP-Imp-a4-dIBB and anti-PSF-A546_Pos029_S001	00-BB6yPDnzQsTwWgDsQpCYeN
866752		Nucleus	1	0.000	1.000	740	100000686	100000010	GFP-IMPa4-IBB anti-PSF-A546 8C-S-PSF V2.00	0	20. GFP-Imp-a4-dIBB and anti-PSF-A546_Pos029_S001	00-BB6yPDnzQsTwWgDsQpCYeN
868272		Nucleus	1	0.000	1.000	741	100000687	100000011	GFP-IMPa4-IBB anti-PSF-A546 8C-S-PSF V2.00	0	20. GFP-Imp-a4-dIBB and anti-PSF-A546_Pos029_S001	00-BB6yPDnzQsTwWgDsQpCYeN
770941		Nucleus	1	0.000	1.000	742	100000688	100000012	GFP-IMPa4-IBB anti-PSF-A546 8C-S-PSF V2.00	0	20. GFP-Imp-a4-dIBB and anti-PSF-A546_Pos029_S001	00-BB6yPDnzQsTwWgDsQpCYeN
565146		Nucleus	1	0.000	1.000	743	100000689	100000013	GFP-IMPa4-IBB anti-PSF-A546 8C-S-PSF V2.00	0	20. GFP-Imp-a4-dIBB and anti-PSF-A546_Pos029_S001	00-BB6yPDnzQsTwWgDsQpCYeN
489639		Nucleus	1	0.000	1.000	744	100000690	100000014	GFP-IMPa4-IBB anti-PSF-A546 8C-S-PSF V2.00	0	20. GFP-Imp-a4-dIBB and anti-PSF-A546_Pos029_S001	00-BB6yPDnzQsTwWgDsQpCYeN
241263		Nucleus	1	0.000	1.000	745	100000691	100000015	GFP-IMPa4-IBB anti-PSF-A546 8C-S-PSF V2.00	0	20. GFP-Imp-a4-dIBB and anti-PSF-A546_Pos029_S001	00-BB6yPDnzQsTwWgDsQpCYeN
300076		Nucleus	1	0.000	1.000	746	100000692	100000016	GFP-IMPa4-IBB anti-PSF-A546 8C-S-PSF V2.00	0	20. GFP-Imp-a4-dIBB and anti-PSF-A546_Pos029_S001	00-BB6yPDnzQsTwWgDsQpCYeN
667596		Nucleus	1	0.000	1.000	747	100000693	100000017	GFP-IMPa4-IBB anti-PSF-A546 8C-S-PSF V2.00	0	20. GFP-Imp-a4-dIBB and anti-PSF-A546_Pos029_S001	00-BB6yPDnzQsTwWgDsQpCYeN
440386		Nucleus	1	0.000	1.000	748	100000694	100000018	GFP-IMPa4-IBB anti-PSF-A546 8C-S-PSF V2.00	0	20. GFP-Imp-a4-dIBB and anti-PSF-A546_Pos029_S001	00-BB6yPDnzQsTwWgDsQpCYeN
923125		Nucleus	1	0.000	1.000	749	100000695	100000019	GFP-IMPa4-IBB anti-PSF-A546 8C-S-PSF V2.00	0	20. GFP-Imp-a4-dIBB and anti-PSF-A546_Pos029_S001	00-BB6yPDnzQsTwWgDsQpCYeN
297646		Nucleus	1	0.000	1.000	750	100000696	100000020	GFP-IMPa4-IBB anti-PSF-A546 8C-S-PSF V2.00	0	20. GFP-Imp-a4-dIBB and anti-PSF-A546_Pos029_S001	00-BB6yPDnzQsTwWgDsQpCYeN
503548		Nucleus	1	0.000	1.000	751	100000697	100000021	GFP-IMPa4-IBB anti-PSF-A546 8C-S-PSF V2.00	0	20. GFP-Imp-a4-dIBB and anti-PSF-A546_Pos029_S001	00-BB6yPDnzQsTwWgDsQpCYeN
536688		Nucleus	1	0.000	1.000	752	100000698	100000022	GFP-IMPa4-IBB anti-PSF-A546 8C-S-PSF V2.00	0	20. GFP-Imp-a4-dIBB and anti-PSF-A546_Pos029_S001	00-BB6yPDnzQsTwWgDsQpCYeN
584826		Nucleus	1	0.000	1.000	753	100000699	100000023	GFP-IMPa4-IBB anti-PSF-A546 8C-S-PSF V2.00	0	20. GFP-Imp-a4-dIBB and anti-PSF-A546_Pos029_S001	00-BB6yPDnzQsTwWgDsQpCYeN
474522		Nucleus	1	0.000	1.000	754	100000700	100000024	GFP-IMPa4-IBB anti-PSF-A546 8C-S-PSF V2.00	0	20. GFP-Imp-a4-dIBB and anti-PSF-A546_Pos029_S001	00-BB6yPDnzQsTwWgDsQpCYeN
365822		Nucleus	1	0.000	1.000	755	100000701	100000025	GFP-IMPa4-IBB anti-PSF-A546 8C-S-PSF V2.00	0	20. GFP-Imp-a4-dIBB and anti-PSF-A546_Pos029_S001	00-BB6yPDnzQsTwWgDsQpCYeN
797447		Nucleus	1	0.000	1.000	756	100000702	100000026	GFP-IMPa4-IBB anti-PSF-A546 8C-S-PSF V2.00	0	20. GFP-Imp-a4-dIBB and anti-PSF-A546_Pos029_S001	00-BB6yPDnzQsTwWgDsQpCYeN
667961		Nucleus	1	0.000	1.000	757	100000703	100000000	GFP-IMPa4-IBB anti-PSF-A546 8C-S-PSF V2.00	0	20. GFP-Imp-a4-dIBB and anti-PSF-A546_Pos030_S001	00-7SViCuPBiqpewRqtuN2xm7
220578		Nucleus	1	0.000	1.000	759	100000704	100000001	GFP-IMPa4-IBB anti-PSF-A546 8C-S-PSF V2.00	0	20. GFP-Imp-a4-dIBB and anti-PSF-A546_Pos030_S001	00-7SViCuPBiqpewRqtuN2xm7
399694		Nucleus	1	0.000	1.000	760	100000705	100000002	GFP-IMPa4-IBB anti-PSF-A546 8C-S-PSF V2.00	0	20. GFP-Imp-a4-dIBB and anti-PSF-A546_Pos030_S001	00-7SViCuPBiqpewRqtuN2xm7
49471		Nucleus	1	0.000	1.000	761	100000706	100000003	GFP-IMPa4-IBB anti-PSF-A546 8C-S-PSF V2.00	0	20. GFP-Imp-a4-dIBB and anti-PSF-A546_Pos030_S001	00-7SViCuPBiqpewRqtuN2xm7
648790		Nucleus	1	0.000	1.000	762	100000707	100000004	GFP-IMPa4-IBB anti-PSF-A546 8C-S-PSF V2.00	0	20. GFP-Imp-a4-dIBB and anti-PSF-A546_Pos030_S001	00-7SViCuPBiqpewRqtuN2xm7
848585		Nucleus	1	0.000	1.000	763	100000708	100000005	GFP-IMPa4-IBB anti-PSF-A546 8C-S-PSF V2.00	0	20. GFP-Imp-a4-dIBB and anti-PSF-A546_Pos030_S001	00-7SViCuPBiqpewRqtuN2xm7
603550		Nucleus	1	0.000	1.000	764	100000709	100000006	GFP-IMPa4-IBB anti-PSF-A546 8C-S-PSF V2.00	0	20. GFP-Imp-a4-dIBB and anti-PSF-A546_Pos030_S001	00-7SViCuPBiqpewRqtuN2xm7
546590		Nucleus	1	0.000	1.000	765	100000710	100000007	GFP-IMPa4-IBB anti-PSF-A546 8C-S-PSF V2.00	0	20. GFP-Imp-a4-dIBB and anti-PSF-A546_Pos030_S001	00-7SViCuPBiqpewRqtuN2xm7
974045		Nucleus	1	0.000	1.000	766	100000711	100000008	GFP-IMPa4-IBB anti-PSF-A546 8C-S-PSF V2.00	0	20. GFP-Imp-a4-dIBB and anti-PSF-A546_Pos030_S001	00-7SViCuPBiqpewRqtuN2xm7
498717		Nucleus	1	0.000	1.000	767	100000712	100000009	GFP-IMPa4-IBB anti-PSF-A546 8C-S-PSF V2.00	0	20. GFP-Imp-a4-dIBB and anti-PSF-A546_Pos030_S001	00-7SViCuPBiqpewRqtuN2xm7
556304		Nucleus	1	0.000	1.000	768	100000713	100000010	GFP-IMPa4-IBB anti-PSF-A546 8C-S-PSF V2.00	0	20. GFP-Imp-a4-dIBB and anti-PSF-A546_Pos030_S001	00-7SViCuPBiqpewRqtuN2xm7
490316		Nucleus	1	0.000	1.000	769	100000714	100000011	GFP-IMPa4-IBB anti-PSF-A546 8C-S-PSF V2.00	0	20. GFP-Imp-a4-dIBB and anti-PSF-A546_Pos030_S001	00-7SViCuPBiqpewRqtuN2xm7
615068		Nucleus	1	0.000	1.000	770	100000715	100000012	GFP-IMPa4-IBB anti-PSF-A546 8C-S-PSF V2.00	0	20. GFP-Imp-a4-dIBB and anti-PSF-A546_Pos030_S001	00-7SViCuPBiqpewRqtuN2xm7
491256		Nucleus	1	0.000	1.000	771	100000716	100000013	GFP-IMPa4-IBB anti-PSF-A546 8C-S-PSF V2.00	0	20. GFP-Imp-a4-dIBB and anti-PSF-A546_Pos030_S001	00-7SViCuPBiqpewRqtuN2xm7
531323		Nucleus	1	0.000	1.000	772	100000717	100000014	GFP-IMPa4-IBB anti-PSF-A546 8C-S-PSF V2.00	0	20. GFP-Imp-a4-dIBB and anti-PSF-A546_Pos030_S001	00-7SViCuPBiqpewRqtuN2xm7
593704		Nucleus	1	0.000	1.000	773	100000718	100000015	GFP-IMPa4-IBB anti-PSF-A546 8C-S-PSF V2.00	0	20. GFP-Imp-a4-dIBB and anti-PSF-A546_Pos030_S001	00-7SViCuPBiqpewRqtuN2xm7
1.29379e+006		Nucleus	1	0.000	1.000	774	100000719	100000016	GFP-IMPa4-IBB anti-PSF-A546 8C-S-PSF V2.00	0	20. GFP-Imp-a4-dIBB and anti-PSF-A546_Pos030_S001	00-7SViCuPBiqpewRqtuN2xm7
962128		Nucleus	1	0.000	1.000	775	100000720	100000017	GFP-IMPa4-IBB anti-PSF-A546 8C-S-PSF V2.00	0	20. GFP-Imp-a4-dIBB and anti-PSF-A546_Pos030_S001	00-7SViCuPBiqpewRqtuN2xm7
421303		Nucleus	1	0.000	1.000	776	100000721	100000018	GFP-IMPa4-IBB anti-PSF-A546 8C-S-PSF V2.00	0	20. GFP-Imp-a4-dIBB and anti-PSF-A546_Pos030_S001	00-7SViCuPBiqpewRqtuN2xm7
622289		Nucleus	1	0.000	1.000	777	100000722	100000019	GFP-IMPa4-IBB anti-PSF-A546 8C-S-PSF V2.00	0	20. GFP-Imp-a4-dIBB and anti-PSF-A546_Pos030_S001	00-7SViCuPBiqpewRqtuN2xm7
633012		Nucleus	1	0.000	1.000	778	100000723	100000020	GFP-IMPa4-IBB anti-PSF-A546 8C-S-PSF V2.00	0	20. GFP-Imp-a4-dIBB and anti-PSF-A546_Pos030_S001	00-7SViCuPBiqpewRqtuN2xm7
571861		Nucleus	1	0.000	1.000	779	100000724	100000021	GFP-IMPa4-IBB anti-PSF-A546 8C-S-PSF V2.00	0	20. GFP-Imp-a4-dIBB and anti-PSF-A546_Pos030_S001	00-7SViCuPBiqpewRqtuN2xm7
505025		Nucleus	1	0.000	1.000	780	100000725	100000022	GFP-IMPa4-IBB anti-PSF-A546 8C-S-PSF V2.00	0	20. GFP-Imp-a4-dIBB and anti-PSF-A546_Pos030_S001	00-7SViCuPBiqpewRqtuN2xm7
1.44185e+006		Nucleus	1	0.000	1.000	781	100000726	100000023	GFP-IMPa4-IBB anti-PSF-A546 8C-S-PSF V2.00	0	20. GFP-Imp-a4-dIBB and anti-PSF-A546_Pos030_S001	00-7SViCuPBiqpewRqtuN2xm7
556557		Nucleus	1	0.000	1.000	782	100000727	100000024	GFP-IMPa4-IBB anti-PSF-A546 8C-S-PSF V2.00	0	20. GFP-Imp-a4-dIBB and anti-PSF-A546_Pos030_S001	00-7SViCuPBiqpewRqtuN2xm7
757439		Nucleus	1	0.000	1.000	783	100000728	100000025	GFP-IMPa4-IBB anti-PSF-A546 8C-S-PSF V2.00	0	20. GFP-Imp-a4-dIBB and anti-PSF-A546_Pos030_S001	00-7SViCuPBiqpewRqtuN2xm7
1.09762e+006		Nucleus	1	0.000	1.000	784	100000729	100000026	GFP-IMPa4-IBB anti-PSF-A546 8C-S-PSF V2.00	0	20. GFP-Imp-a4-dIBB and anti-PSF-A546_Pos030_S001	00-7SViCuPBiqpewRqtuN2xm7
419628		Nucleus	1	0.000	1.000	785	100000730	100000027	GFP-IMPa4-IBB anti-PSF-A546 8C-S-PSF V2.00	0	20. GFP-Imp-a4-dIBB and anti-PSF-A546_Pos030_S001	00-7SViCuPBiqpewRqtuN2xm7
381695		Nucleus	1	0.000	1.000	786	100000731	100000000	GFP-IMPa4-IBB anti-PSF-A546 8C-S-PSF V2.00	0	20. GFP-Imp-a4-dIBB and anti-PSF-A546_Pos031_S001	00-pigVPeXbXUJ3JJumTQvJB6
656982		Nucleus	1	0.000	1.000	787	100000732	100000001	GFP-IMPa4-IBB anti-PSF-A546 8C-S-PSF V2.00	0	20. GFP-Imp-a4-dIBB and anti-PSF-A546_Pos031_S001	00-pigVPeXbXUJ3JJumTQvJB6
721086		Nucleus	1	0.000	1.000	788	100000733	100000002	GFP-IMPa4-IBB anti-PSF-A546 8C-S-PSF V2.00	0	20. GFP-Imp-a4-dIBB and anti-PSF-A546_Pos031_S001	00-pigVPeXbXUJ3JJumTQvJB6
659433		Nucleus	1	0.000	1.000	789	100000734	100000003	GFP-IMPa4-IBB anti-PSF-A546 8C-S-PSF V2.00	0	20. GFP-Imp-a4-dIBB and anti-PSF-A546_Pos031_S001	00-pigVPeXbXUJ3JJumTQvJB6
510962		Nucleus	1	0.000	1.000	790	100000735	100000004	GFP-IMPa4-IBB anti-PSF-A546 8C-S-PSF V2.00	0	20. GFP-Imp-a4-dIBB and anti-PSF-A546_Pos031_S001	00-pigVPeXbXUJ3JJumTQvJB6
557025		Nucleus	1	0.000	1.000	791	100000736	100000005	GFP-IMPa4-IBB anti-PSF-A546 8C-S-PSF V2.00	0	20. GFP-Imp-a4-dIBB and anti-PSF-A546_Pos031_S001	00-pigVPeXbXUJ3JJumTQvJB6
620988		Nucleus	1	0.000	1.000	792	100000737	100000006	GFP-IMPa4-IBB anti-PSF-A546 8C-S-PSF V2.00	0	20. GFP-Imp-a4-dIBB and anti-PSF-A546_Pos031_S001	00-pigVPeXbXUJ3JJumTQvJB6
731460		Nucleus	1	0.000	1.000	793	100000738	100000007	GFP-IMPa4-IBB anti-PSF-A546 8C-S-PSF V2.00	0	20. GFP-Imp-a4-dIBB and anti-PSF-A546_Pos031_S001	00-pigVPeXbXUJ3JJumTQvJB6
563112		Nucleus	1	0.000	1.000	794	100000739	100000008	GFP-IMPa4-IBB anti-PSF-A546 8C-S-PSF V2.00	0	20. GFP-Imp-a4-dIBB and anti-PSF-A546_Pos031_S001	00-pigVPeXbXUJ3JJumTQvJB6
607001		Nucleus	1	0.000	1.000	795	100000740	100000009	GFP-IMPa4-IBB anti-PSF-A546 8C-S-PSF V2.00	0	20. GFP-Imp-a4-dIBB and anti-PSF-A546_Pos031_S001	00-pigVPeXbXUJ3JJumTQvJB6
612424		Nucleus	1	0.000	1.000	796	100000741	100000010	GFP-IMPa4-IBB anti-PSF-A546 8C-S-PSF V2.00	0	20. GFP-Imp-a4-dIBB and anti-PSF-A546_Pos031_S001	00-pigVPeXbXUJ3JJumTQvJB6
966275		Nucleus	1	0.000	1.000	797	100000742	100000011	GFP-IMPa4-IBB anti-PSF-A546 8C-S-PSF V2.00	0	20. GFP-Imp-a4-dIBB and anti-PSF-A546_Pos031_S001	00-pigVPeXbXUJ3JJumTQvJB6
494778		Nucleus	1	0.000	1.000	798	100000743	100000012	GFP-IMPa4-IBB anti-PSF-A546 8C-S-PSF V2.00	0	20. GFP-Imp-a4-dIBB and anti-PSF-A546_Pos031_S001	00-pigVPeXbXUJ3JJumTQvJB6
550835		Nucleus	1	0.000	1.000	799	100000744	100000013	GFP-IMPa4-IBB anti-PSF-A546 8C-S-PSF V2.00	0	20. GFP-Imp-a4-dIBB and anti-PSF-A546_Pos031_S001	00-pigVPeXbXUJ3JJumTQvJB6
624100		Nucleus	1	0.000	1.000	800	100000745	100000014	GFP-IMPa4-IBB anti-PSF-A546 8C-S-PSF V2.00	0	20. GFP-Imp-a4-dIBB and anti-PSF-A546_Pos031_S001	00-pigVPeXbXUJ3JJumTQvJB6
686686		Nucleus	1	0.000	1.000	801	100000746	100000015	GFP-IMPa4-IBB anti-PSF-A546 8C-S-PSF V2.00	0	20. GFP-Imp-a4-dIBB and anti-PSF-A546_Pos031_S001	00-pigVPeXbXUJ3JJumTQvJB6
881882		Nucleus	1	0.000	1.000	802	100000747	100000016	GFP-IMPa4-IBB anti-PSF-A546 8C-S-PSF V2.00	0	20. GFP-Imp-a4-dIBB and anti-PSF-A546_Pos031_S001	00-pigVPeXbXUJ3JJumTQvJB6
531503		Nucleus	1	0.000	1.000	803	100000748	100000017	GFP-IMPa4-IBB anti-PSF-A546 8C-S-PSF V2.00	0	20. GFP-Imp-a4-dIBB and anti-PSF-A546_Pos031_S001	00-pigVPeXbXUJ3JJumTQvJB6
422572		Nucleus	1	0.000	1.000	804	100000749	100000018	GFP-IMPa4-IBB anti-PSF-A546 8C-S-PSF V2.00	0	20. GFP-Imp-a4-dIBB and anti-PSF-A546_Pos031_S001	00-pigVPeXbXUJ3JJumTQvJB6
922141		Nucleus	1	0.000	1.000	805	100000750	100000019	GFP-IMPa4-IBB anti-PSF-A546 8C-S-PSF V2.00	0	20. GFP-Imp-a4-dIBB and anti-PSF-A546_Pos031_S001	00-pigVPeXbXUJ3JJumTQvJB6
1.28343e+006		Nucleus	1	0.000	1.000	806	100000751	100000020	GFP-IMPa4-IBB anti-PSF-A546 8C-S-PSF V2.00	0	20. GFP-Imp-a4-dIBB and anti-PSF-A546_Pos031_S001	00-pigVPeXbXUJ3JJumTQvJB6
564617		Nucleus	1	0.000	1.000	807	100000752	100000000	GFP-IMPa4-IBB anti-PSF-A546 8C-S-PSF V2.00	0	20. GFP-Imp-a4-dIBB and anti-PSF-A546_Pos032_S001	00-heUXnjxqUnL9bvrW6fEwU9
691857		Nucleus	1	0.000	1.000	808	100000753	100000001	GFP-IMPa4-IBB anti-PSF-A546 8C-S-PSF V2.00	0	20. GFP-Imp-a4-dIBB and anti-PSF-A546_Pos032_S001	00-heUXnjxqUnL9bvrW6fEwU9
119760		Nucleus	1	0.000	1.000	813	100000754	100000002	GFP-IMPa4-IBB anti-PSF-A546 8C-S-PSF V2.00	0	20. GFP-Imp-a4-dIBB and anti-PSF-A546_Pos032_S001	00-heUXnjxqUnL9bvrW6fEwU9
129501		Nucleus	1	0.000	1.000	815	100000755	100000003	GFP-IMPa4-IBB anti-PSF-A546 8C-S-PSF V2.00	0	20. GFP-Imp-a4-dIBB and anti-PSF-A546_Pos032_S001	00-heUXnjxqUnL9bvrW6fEwU9
877990		Nucleus	1	0.000	1.000	823	100000756	100000004	GFP-IMPa4-IBB anti-PSF-A546 8C-S-PSF V2.00	0	20. GFP-Imp-a4-dIBB and anti-PSF-A546_Pos032_S001	00-heUXnjxqUnL9bvrW6fEwU9
559412		Nucleus	1	0.000	1.000	824	100000757	100000005	GFP-IMPa4-IBB anti-PSF-A546 8C-S-PSF V2.00	0	20. GFP-Imp-a4-dIBB and anti-PSF-A546_Pos032_S001	00-heUXnjxqUnL9bvrW6fEwU9
687126		Nucleus	1	0.000	1.000	825	100000758	100000006	GFP-IMPa4-IBB anti-PSF-A546 8C-S-PSF V2.00	0	20. GFP-Imp-a4-dIBB and anti-PSF-A546_Pos032_S001	00-heUXnjxqUnL9bvrW6fEwU9
337559		Nucleus	1	0.000	1.000	826	100000759	100000007	GFP-IMPa4-IBB anti-PSF-A546 8C-S-PSF V2.00	0	20. GFP-Imp-a4-dIBB and anti-PSF-A546_Pos032_S001	00-heUXnjxqUnL9bvrW6fEwU9
621322		Nucleus	1	0.000	1.000	827	100000760	100000008	GFP-IMPa4-IBB anti-PSF-A546 8C-S-PSF V2.00	0	20. GFP-Imp-a4-dIBB and anti-PSF-A546_Pos032_S001	00-heUXnjxqUnL9bvrW6fEwU9
859097		Nucleus	1	0.000	1.000	828	100000761	100000009	GFP-IMPa4-IBB anti-PSF-A546 8C-S-PSF V2.00	0	20. GFP-Imp-a4-dIBB and anti-PSF-A546_Pos032_S001	00-heUXnjxqUnL9bvrW6fEwU9
789328		Nucleus	1	0.000	1.000	829	100000762	100000010	GFP-IMPa4-IBB anti-PSF-A546 8C-S-PSF V2.00	0	20. GFP-Imp-a4-dIBB and anti-PSF-A546_Pos032_S001	00-heUXnjxqUnL9bvrW6fEwU9
460280		Nucleus	1	0.000	1.000	830	100000763	100000011	GFP-IMPa4-IBB anti-PSF-A546 8C-S-PSF V2.00	0	20. GFP-Imp-a4-dIBB and anti-PSF-A546_Pos032_S001	00-heUXnjxqUnL9bvrW6fEwU9
652780		Nucleus	1	0.000	1.000	831	100000764	100000012	GFP-IMPa4-IBB anti-PSF-A546 8C-S-PSF V2.00	0	20. GFP-Imp-a4-dIBB and anti-PSF-A546_Pos032_S001	00-heUXnjxqUnL9bvrW6fEwU9
206905		Nucleus	1	0.000	1.000	832	100000765	100000013	GFP-IMPa4-IBB anti-PSF-A546 8C-S-PSF V2.00	0	20. GFP-Imp-a4-dIBB and anti-PSF-A546_Pos032_S001	00-heUXnjxqUnL9bvrW6fEwU9
935318		Nucleus	1	0.000	1.000	833	100000766	100000014	GFP-IMPa4-IBB anti-PSF-A546 8C-S-PSF V2.00	0	20. GFP-Imp-a4-dIBB and anti-PSF-A546_Pos032_S001	00-heUXnjxqUnL9bvrW6fEwU9
1.08566e+006		Nucleus	1	0.000	1.000	834	100000767	100000015	GFP-IMPa4-IBB anti-PSF-A546 8C-S-PSF V2.00	0	20. GFP-Imp-a4-dIBB and anti-PSF-A546_Pos032_S001	00-heUXnjxqUnL9bvrW6fEwU9
681529		Nucleus	1	0.000	1.000	835	100000768	100000016	GFP-IMPa4-IBB anti-PSF-A546 8C-S-PSF V2.00	0	20. GFP-Imp-a4-dIBB and anti-PSF-A546_Pos032_S001	00-heUXnjxqUnL9bvrW6fEwU9
372931		Nucleus	1	0.000	1.000	836	100000769	100000017	GFP-IMPa4-IBB anti-PSF-A546 8C-S-PSF V2.00	0	20. GFP-Imp-a4-dIBB and anti-PSF-A546_Pos032_S001	00-heUXnjxqUnL9bvrW6fEwU9
703495		Nucleus	1	0.000	1.000	837	100000770	100000018	GFP-IMPa4-IBB anti-PSF-A546 8C-S-PSF V2.00	0	20. GFP-Imp-a4-dIBB and anti-PSF-A546_Pos032_S001	00-heUXnjxqUnL9bvrW6fEwU9
402186		Nucleus	1	0.000	1.000	838	100000771	100000019	GFP-IMPa4-IBB anti-PSF-A546 8C-S-PSF V2.00	0	20. GFP-Imp-a4-dIBB and anti-PSF-A546_Pos032_S001	00-heUXnjxqUnL9bvrW6fEwU9
465365		Nucleus	1	0.000	1.000	839	100000772	100000000	GFP-IMPa4-IBB anti-PSF-A546 8C-S-PSF V2.00	0	20. GFP-Imp-a4-dIBB and anti-PSF-A546_Pos033_S001	00-YbSS4vEVfvmTCjLh5hiqfC
435296		Nucleus	1	0.000	1.000	840	100000773	100000001	GFP-IMPa4-IBB anti-PSF-A546 8C-S-PSF V2.00	0	20. GFP-Imp-a4-dIBB and anti-PSF-A546_Pos033_S001	00-YbSS4vEVfvmTCjLh5hiqfC
641784		Nucleus	1	0.000	1.000	841	100000774	100000002	GFP-IMPa4-IBB anti-PSF-A546 8C-S-PSF V2.00	0	20. GFP-Imp-a4-dIBB and anti-PSF-A546_Pos033_S001	00-YbSS4vEVfvmTCjLh5hiqfC
1.03568e+006		Nucleus	1	0.000	1.000	842	100000775	100000003	GFP-IMPa4-IBB anti-PSF-A546 8C-S-PSF V2.00	0	20. GFP-Imp-a4-dIBB and anti-PSF-A546_Pos033_S001	00-YbSS4vEVfvmTCjLh5hiqfC
592866		Nucleus	1	0.000	1.000	843	100000776	100000004	GFP-IMPa4-IBB anti-PSF-A546 8C-S-PSF V2.00	0	20. GFP-Imp-a4-dIBB and anti-PSF-A546_Pos033_S001	00-YbSS4vEVfvmTCjLh5hiqfC
455611		Nucleus	1	0.000	1.000	844	100000777	100000005	GFP-IMPa4-IBB anti-PSF-A546 8C-S-PSF V2.00	0	20. GFP-Imp-a4-dIBB and anti-PSF-A546_Pos033_S001	00-YbSS4vEVfvmTCjLh5hiqfC
457565		Nucleus	1	0.000	1.000	845	100000778	100000006	GFP-IMPa4-IBB anti-PSF-A546 8C-S-PSF V2.00	0	20. GFP-Imp-a4-dIBB and anti-PSF-A546_Pos033_S001	00-YbSS4vEVfvmTCjLh5hiqfC
765692		Nucleus	1	0.000	1.000	846	100000779	100000007	GFP-IMPa4-IBB anti-PSF-A546 8C-S-PSF V2.00	0	20. GFP-Imp-a4-dIBB and anti-PSF-A546_Pos033_S001	00-YbSS4vEVfvmTCjLh5hiqfC
538651		Nucleus	1	0.000	1.000	847	100000780	100000008	GFP-IMPa4-IBB anti-PSF-A546 8C-S-PSF V2.00	0	20. GFP-Imp-a4-dIBB and anti-PSF-A546_Pos033_S001	00-YbSS4vEVfvmTCjLh5hiqfC
572180		Nucleus	1	0.000	1.000	848	100000781	100000009	GFP-IMPa4-IBB anti-PSF-A546 8C-S-PSF V2.00	0	20. GFP-Imp-a4-dIBB and anti-PSF-A546_Pos033_S001	00-YbSS4vEVfvmTCjLh5hiqfC
526918		Nucleus	1	0.000	1.000	850	100000782	100000000	GFP-IMPa4-IBB anti-PSF-A546 8C-S-PSF V2.00	0	20. GFP-Imp-a4-dIBB and anti-PSF-A546_Pos034_S001	00-dZKGGKUKN8wnE5qkHLBpuY
946616		Nucleus	1	0.000	1.000	852	100000783	100000001	GFP-IMPa4-IBB anti-PSF-A546 8C-S-PSF V2.00	0	20. GFP-Imp-a4-dIBB and anti-PSF-A546_Pos034_S001	00-dZKGGKUKN8wnE5qkHLBpuY
1.17329e+006		Nucleus	1	0.000	1.000	853	100000784	100000002	GFP-IMPa4-IBB anti-PSF-A546 8C-S-PSF V2.00	0	20. GFP-Imp-a4-dIBB and anti-PSF-A546_Pos034_S001	00-dZKGGKUKN8wnE5qkHLBpuY
1.62592e+006		Nucleus	1	0.000	1.000	854	100000785	100000003	GFP-IMPa4-IBB anti-PSF-A546 8C-S-PSF V2.00	0	20. GFP-Imp-a4-dIBB and anti-PSF-A546_Pos034_S001	00-dZKGGKUKN8wnE5qkHLBpuY
488778		Nucleus	1	0.000	1.000	855	100000786	100000004	GFP-IMPa4-IBB anti-PSF-A546 8C-S-PSF V2.00	0	20. GFP-Imp-a4-dIBB and anti-PSF-A546_Pos034_S001	00-dZKGGKUKN8wnE5qkHLBpuY
591569		Nucleus	1	0.000	1.000	856	100000787	100000005	GFP-IMPa4-IBB anti-PSF-A546 8C-S-PSF V2.00	0	20. GFP-Imp-a4-dIBB and anti-PSF-A546_Pos034_S001	00-dZKGGKUKN8wnE5qkHLBpuY
117312		Nucleus	1	0.000	1.000	857	100000788	100000000	GFP-IMPa4-IBB anti-PSF-A546 8C-S-PSF V2.00	0	20. GFP-Imp-a4-dIBB and anti-PSF-A546_Pos035_S001	00-75s65Tc2xhMrz8h8VKm5Vc
74470		Nucleus	1	0.000	1.000	859	100000789	100000001	GFP-IMPa4-IBB anti-PSF-A546 8C-S-PSF V2.00	0	20. GFP-Imp-a4-dIBB and anti-PSF-A546_Pos035_S001	00-75s65Tc2xhMrz8h8VKm5Vc
436956		Nucleus	1	0.000	1.000	860	100000790	100000002	GFP-IMPa4-IBB anti-PSF-A546 8C-S-PSF V2.00	0	20. GFP-Imp-a4-dIBB and anti-PSF-A546_Pos035_S001	00-75s65Tc2xhMrz8h8VKm5Vc
110539		Nucleus	1	0.000	1.000	861	100000791	100000003	GFP-IMPa4-IBB anti-PSF-A546 8C-S-PSF V2.00	0	20. GFP-Imp-a4-dIBB and anti-PSF-A546_Pos035_S001	00-75s65Tc2xhMrz8h8VKm5Vc
352226		Nucleus	1	0.000	1.000	862	100000792	100000004	GFP-IMPa4-IBB anti-PSF-A546 8C-S-PSF V2.00	0	20. GFP-Imp-a4-dIBB and anti-PSF-A546_Pos035_S001	00-75s65Tc2xhMrz8h8VKm5Vc
104549		Nucleus	1	0.000	1.000	863	100000793	100000005	GFP-IMPa4-IBB anti-PSF-A546 8C-S-PSF V2.00	0	20. GFP-Imp-a4-dIBB and anti-PSF-A546_Pos035_S001	00-75s65Tc2xhMrz8h8VKm5Vc
87569		Nucleus	1	0.000	1.000	864	100000794	100000006	GFP-IMPa4-IBB anti-PSF-A546 8C-S-PSF V2.00	0	20. GFP-Imp-a4-dIBB and anti-PSF-A546_Pos035_S001	00-75s65Tc2xhMrz8h8VKm5Vc
72210		Nucleus	1	0.000	1.000	865	100000795	100000007	GFP-IMPa4-IBB anti-PSF-A546 8C-S-PSF V2.00	0	20. GFP-Imp-a4-dIBB and anti-PSF-A546_Pos035_S001	00-75s65Tc2xhMrz8h8VKm5Vc
91086		Nucleus	1	0.000	1.000	866	100000796	100000008	GFP-IMPa4-IBB anti-PSF-A546 8C-S-PSF V2.00	0	20. GFP-Imp-a4-dIBB and anti-PSF-A546_Pos035_S001	00-75s65Tc2xhMrz8h8VKm5Vc
82098		Nucleus	1	0.000	1.000	867	100000797	100000009	GFP-IMPa4-IBB anti-PSF-A546 8C-S-PSF V2.00	0	20. GFP-Imp-a4-dIBB and anti-PSF-A546_Pos035_S001	00-75s65Tc2xhMrz8h8VKm5Vc
129710		Nucleus	1	0.000	1.000	868	100000798	100000010	GFP-IMPa4-IBB anti-PSF-A546 8C-S-PSF V2.00	0	20. GFP-Imp-a4-dIBB and anti-PSF-A546_Pos035_S001	00-75s65Tc2xhMrz8h8VKm5Vc
544728		Nucleus	1	0.000	1.000	869	100000799	100000011	GFP-IMPa4-IBB anti-PSF-A546 8C-S-PSF V2.00	0	20. GFP-Imp-a4-dIBB and anti-PSF-A546_Pos035_S001	00-75s65Tc2xhMrz8h8VKm5Vc
443313		Nucleus	1	0.000	1.000	870	100000800	100000012	GFP-IMPa4-IBB anti-PSF-A546 8C-S-PSF V2.00	0	20. GFP-Imp-a4-dIBB and anti-PSF-A546_Pos035_S001	00-75s65Tc2xhMrz8h8VKm5Vc
143550		Nucleus	1	0.000	1.000	871	100000801	100000013	GFP-IMPa4-IBB anti-PSF-A546 8C-S-PSF V2.00	0	20. GFP-Imp-a4-dIBB and anti-PSF-A546_Pos035_S001	00-75s65Tc2xhMrz8h8VKm5Vc
96696		Nucleus	1	0.000	1.000	872	100000802	100000014	GFP-IMPa4-IBB anti-PSF-A546 8C-S-PSF V2.00	0	20. GFP-Imp-a4-dIBB and anti-PSF-A546_Pos035_S001	00-75s65Tc2xhMrz8h8VKm5Vc
374213		Nucleus	1	0.000	1.000	873	100000803	100000015	GFP-IMPa4-IBB anti-PSF-A546 8C-S-PSF V2.00	0	20. GFP-Imp-a4-dIBB and anti-PSF-A546_Pos035_S001	00-75s65Tc2xhMrz8h8VKm5Vc
208600		Nucleus	1	0.000	1.000	874	100000804	100000016	GFP-IMPa4-IBB anti-PSF-A546 8C-S-PSF V2.00	0	20. GFP-Imp-a4-dIBB and anti-PSF-A546_Pos035_S001	00-75s65Tc2xhMrz8h8VKm5Vc
219695		Nucleus	1	0.000	1.000	875	100000805	100000017	GFP-IMPa4-IBB anti-PSF-A546 8C-S-PSF V2.00	0	20. GFP-Imp-a4-dIBB and anti-PSF-A546_Pos035_S001	00-75s65Tc2xhMrz8h8VKm5Vc
414146		Nucleus	1	0.000	1.000	876	100000806	100000018	GFP-IMPa4-IBB anti-PSF-A546 8C-S-PSF V2.00	0	20. GFP-Imp-a4-dIBB and anti-PSF-A546_Pos035_S001	00-75s65Tc2xhMrz8h8VKm5Vc
99393		Nucleus	1	0.000	1.000	877	100000807	100000019	GFP-IMPa4-IBB anti-PSF-A546 8C-S-PSF V2.00	0	20. GFP-Imp-a4-dIBB and anti-PSF-A546_Pos035_S001	00-75s65Tc2xhMrz8h8VKm5Vc
83340		Nucleus	1	0.000	1.000	878	100000808	100000020	GFP-IMPa4-IBB anti-PSF-A546 8C-S-PSF V2.00	0	20. GFP-Imp-a4-dIBB and anti-PSF-A546_Pos035_S001	00-75s65Tc2xhMrz8h8VKm5Vc
147291		Nucleus	1	0.000	1.000	879	100000809	100000021	GFP-IMPa4-IBB anti-PSF-A546 8C-S-PSF V2.00	0	20. GFP-Imp-a4-dIBB and anti-PSF-A546_Pos035_S001	00-75s65Tc2xhMrz8h8VKm5Vc
144346		Nucleus	1	0.000	1.000	880	100000810	100000022	GFP-IMPa4-IBB anti-PSF-A546 8C-S-PSF V2.00	0	20. GFP-Imp-a4-dIBB and anti-PSF-A546_Pos035_S001	00-75s65Tc2xhMrz8h8VKm5Vc
92976		Nucleus	1	0.000	1.000	881	100000811	100000023	GFP-IMPa4-IBB anti-PSF-A546 8C-S-PSF V2.00	0	20. GFP-Imp-a4-dIBB and anti-PSF-A546_Pos035_S001	00-75s65Tc2xhMrz8h8VKm5Vc
101996		Nucleus	1	0.000	1.000	882	100000812	100000024	GFP-IMPa4-IBB anti-PSF-A546 8C-S-PSF V2.00	0	20. GFP-Imp-a4-dIBB and anti-PSF-A546_Pos035_S001	00-75s65Tc2xhMrz8h8VKm5Vc
100056		Nucleus	1	0.000	1.000	883	100000813	100000025	GFP-IMPa4-IBB anti-PSF-A546 8C-S-PSF V2.00	0	20. GFP-Imp-a4-dIBB and anti-PSF-A546_Pos035_S001	00-75s65Tc2xhMrz8h8VKm5Vc
94038		Nucleus	1	0.000	1.000	884	100000814	100000026	GFP-IMPa4-IBB anti-PSF-A546 8C-S-PSF V2.00	0	20. GFP-Imp-a4-dIBB and anti-PSF-A546_Pos035_S001	00-75s65Tc2xhMrz8h8VKm5Vc
783193		Nucleus	1	0.000	1.000	885	100000815	100000027	GFP-IMPa4-IBB anti-PSF-A546 8C-S-PSF V2.00	0	20. GFP-Imp-a4-dIBB and anti-PSF-A546_Pos035_S001	00-75s65Tc2xhMrz8h8VKm5Vc
452174		Nucleus	1	0.000	1.000	886	100000816	100000028	GFP-IMPa4-IBB anti-PSF-A546 8C-S-PSF V2.00	0	20. GFP-Imp-a4-dIBB and anti-PSF-A546_Pos035_S001	00-75s65Tc2xhMrz8h8VKm5Vc
126039		Nucleus	1	0.000	1.000	887	100000817	100000029	GFP-IMPa4-IBB anti-PSF-A546 8C-S-PSF V2.00	0	20. GFP-Imp-a4-dIBB and anti-PSF-A546_Pos035_S001	00-75s65Tc2xhMrz8h8VKm5Vc
128082		Nucleus	1	0.000	1.000	888	100000818	100000030	GFP-IMPa4-IBB anti-PSF-A546 8C-S-PSF V2.00	0	20. GFP-Imp-a4-dIBB and anti-PSF-A546_Pos035_S001	00-75s65Tc2xhMrz8h8VKm5Vc
82358		Nucleus	1	0.000	1.000	889	100000819	100000031	GFP-IMPa4-IBB anti-PSF-A546 8C-S-PSF V2.00	0	20. GFP-Imp-a4-dIBB and anti-PSF-A546_Pos035_S001	00-75s65Tc2xhMrz8h8VKm5Vc
458631		Nucleus	1	0.000	1.000	890	100000820	100000032	GFP-IMPa4-IBB anti-PSF-A546 8C-S-PSF V2.00	0	20. GFP-Imp-a4-dIBB and anti-PSF-A546_Pos035_S001	00-75s65Tc2xhMrz8h8VKm5Vc
125027		Nucleus	1	0.000	1.000	891	100000821	100000033	GFP-IMPa4-IBB anti-PSF-A546 8C-S-PSF V2.00	0	20. GFP-Imp-a4-dIBB and anti-PSF-A546_Pos035_S001	00-75s65Tc2xhMrz8h8VKm5Vc
525010		Nucleus	1	0.000	1.000	892	100000822	100000034	GFP-IMPa4-IBB anti-PSF-A546 8C-S-PSF V2.00	0	20. GFP-Imp-a4-dIBB and anti-PSF-A546_Pos035_S001	00-75s65Tc2xhMrz8h8VKm5Vc
98978		Nucleus	1	0.000	1.000	893	100000823	100000035	GFP-IMPa4-IBB anti-PSF-A546 8C-S-PSF V2.00	0	20. GFP-Imp-a4-dIBB and anti-PSF-A546_Pos035_S001	00-75s65Tc2xhMrz8h8VKm5Vc
1.27247e+006		Nucleus	1	0.000	1.000	894	100000824	100000000	GFP-IMPa4-IBB anti-PSF-A546 8C-S-PSF V2.00	0	20. GFP-Imp-a4-dIBB and anti-PSF-A546_Pos036_S001	00-42FnnYaqCGUJDoukHNUzAm
591770		Nucleus	1	0.000	1.000	895	100000825	100000001	GFP-IMPa4-IBB anti-PSF-A546 8C-S-PSF V2.00	0	20. GFP-Imp-a4-dIBB and anti-PSF-A546_Pos036_S001	00-42FnnYaqCGUJDoukHNUzAm
471026		Nucleus	1	0.000	1.000	896	100000826	100000002	GFP-IMPa4-IBB anti-PSF-A546 8C-S-PSF V2.00	0	20. GFP-Imp-a4-dIBB and anti-PSF-A546_Pos036_S001	00-42FnnYaqCGUJDoukHNUzAm
567695		Nucleus	1	0.000	1.000	897	100000827	100000003	GFP-IMPa4-IBB anti-PSF-A546 8C-S-PSF V2.00	0	20. GFP-Imp-a4-dIBB and anti-PSF-A546_Pos036_S001	00-42FnnYaqCGUJDoukHNUzAm
279825		Nucleus	1	0.000	1.000	898	100000828	100000004	GFP-IMPa4-IBB anti-PSF-A546 8C-S-PSF V2.00	0	20. GFP-Imp-a4-dIBB and anti-PSF-A546_Pos036_S001	00-42FnnYaqCGUJDoukHNUzAm
380928		Nucleus	1	0.000	1.000	899	100000829	100000005	GFP-IMPa4-IBB anti-PSF-A546 8C-S-PSF V2.00	0	20. GFP-Imp-a4-dIBB and anti-PSF-A546_Pos036_S001	00-42FnnYaqCGUJDoukHNUzAm
255007		Nucleus	1	0.000	1.000	900	100000830	100000006	GFP-IMPa4-IBB anti-PSF-A546 8C-S-PSF V2.00	0	20. GFP-Imp-a4-dIBB and anti-PSF-A546_Pos036_S001	00-42FnnYaqCGUJDoukHNUzAm
357359		Nucleus	1	0.000	1.000	901	100000831	100000007	GFP-IMPa4-IBB anti-PSF-A546 8C-S-PSF V2.00	0	20. GFP-Imp-a4-dIBB and anti-PSF-A546_Pos036_S001	00-42FnnYaqCGUJDoukHNUzAm
501027		Nucleus	1	0.000	1.000	902	100000832	100000008	GFP-IMPa4-IBB anti-PSF-A546 8C-S-PSF V2.00	0	20. GFP-Imp-a4-dIBB and anti-PSF-A546_Pos036_S001	00-42FnnYaqCGUJDoukHNUzAm
597509		Nucleus	1	0.000	1.000	903	100000833	100000009	GFP-IMPa4-IBB anti-PSF-A546 8C-S-PSF V2.00	0	20. GFP-Imp-a4-dIBB and anti-PSF-A546_Pos036_S001	00-42FnnYaqCGUJDoukHNUzAm
666277		Nucleus	1	0.000	1.000	905	100000834	100000000	GFP-IMPa4-IBB anti-PSF-A546 8C-S-PSF V2.00	0	20. GFP-Imp-a4-dIBB and anti-PSF-A546_Pos037_S001	00-y9BSZ3TtqkY24J6FvB4noS
561383		Nucleus	1	0.000	1.000	906	100000835	100000001	GFP-IMPa4-IBB anti-PSF-A546 8C-S-PSF V2.00	0	20. GFP-Imp-a4-dIBB and anti-PSF-A546_Pos037_S001	00-y9BSZ3TtqkY24J6FvB4noS
944045		Nucleus	1	0.000	1.000	907	100000836	100000002	GFP-IMPa4-IBB anti-PSF-A546 8C-S-PSF V2.00	0	20. GFP-Imp-a4-dIBB and anti-PSF-A546_Pos037_S001	00-y9BSZ3TtqkY24J6FvB4noS
308892		Nucleus	1	0.000	1.000	908	100000837	100000003	GFP-IMPa4-IBB anti-PSF-A546 8C-S-PSF V2.00	0	20. GFP-Imp-a4-dIBB and anti-PSF-A546_Pos037_S001	00-y9BSZ3TtqkY24J6FvB4noS
526845		Nucleus	1	0.000	1.000	909	100000838	100000004	GFP-IMPa4-IBB anti-PSF-A546 8C-S-PSF V2.00	0	20. GFP-Imp-a4-dIBB and anti-PSF-A546_Pos037_S001	00-y9BSZ3TtqkY24J6FvB4noS
616537		Nucleus	1	0.000	1.000	910	100000839	100000005	GFP-IMPa4-IBB anti-PSF-A546 8C-S-PSF V2.00	0	20. GFP-Imp-a4-dIBB and anti-PSF-A546_Pos037_S001	00-y9BSZ3TtqkY24J6FvB4noS
619161		Nucleus	1	0.000	1.000	911	100000840	100000006	GFP-IMPa4-IBB anti-PSF-A546 8C-S-PSF V2.00	0	20. GFP-Imp-a4-dIBB and anti-PSF-A546_Pos037_S001	00-y9BSZ3TtqkY24J6FvB4noS
716042		Nucleus	1	0.000	1.000	912	100000841	100000007	GFP-IMPa4-IBB anti-PSF-A546 8C-S-PSF V2.00	0	20. GFP-Imp-a4-dIBB and anti-PSF-A546_Pos037_S001	00-y9BSZ3TtqkY24J6FvB4noS
731352		Nucleus	1	0.000	1.000	913	100000842	100000008	GFP-IMPa4-IBB anti-PSF-A546 8C-S-PSF V2.00	0	20. GFP-Imp-a4-dIBB and anti-PSF-A546_Pos037_S001	00-y9BSZ3TtqkY24J6FvB4noS
590534		Nucleus	1	0.000	1.000	914	100000843	100000009	GFP-IMPa4-IBB anti-PSF-A546 8C-S-PSF V2.00	0	20. GFP-Imp-a4-dIBB and anti-PSF-A546_Pos037_S001	00-y9BSZ3TtqkY24J6FvB4noS
531846		Nucleus	1	0.000	1.000	915	100000844	100000010	GFP-IMPa4-IBB anti-PSF-A546 8C-S-PSF V2.00	0	20. GFP-Imp-a4-dIBB and anti-PSF-A546_Pos037_S001	00-y9BSZ3TtqkY24J6FvB4noS
1.24841e+006		Nucleus	1	0.000	1.000	916	100000845	100000011	GFP-IMPa4-IBB anti-PSF-A546 8C-S-PSF V2.00	0	20. GFP-Imp-a4-dIBB and anti-PSF-A546_Pos037_S001	00-y9BSZ3TtqkY24J6FvB4noS
213325		Nucleus	1	0.000	1.000	917	100000846	100000012	GFP-IMPa4-IBB anti-PSF-A546 8C-S-PSF V2.00	0	20. GFP-Imp-a4-dIBB and anti-PSF-A546_Pos037_S001	00-y9BSZ3TtqkY24J6FvB4noS
321595		Nucleus	1	0.000	1.000	918	100000847	100000013	GFP-IMPa4-IBB anti-PSF-A546 8C-S-PSF V2.00	0	20. GFP-Imp-a4-dIBB and anti-PSF-A546_Pos037_S001	00-y9BSZ3TtqkY24J6FvB4noS
543596		Nucleus	1	0.000	1.000	919	100000848	100000014	GFP-IMPa4-IBB anti-PSF-A546 8C-S-PSF V2.00	0	20. GFP-Imp-a4-dIBB and anti-PSF-A546_Pos037_S001	00-y9BSZ3TtqkY24J6FvB4noS
535094		Nucleus	1	0.000	1.000	920	100000849	100000015	GFP-IMPa4-IBB anti-PSF-A546 8C-S-PSF V2.00	0	20. GFP-Imp-a4-dIBB and anti-PSF-A546_Pos037_S001	00-y9BSZ3TtqkY24J6FvB4noS
172111		Nucleus	1	0.000	1.000	921	100000850	100000016	GFP-IMPa4-IBB anti-PSF-A546 8C-S-PSF V2.00	0	20. GFP-Imp-a4-dIBB and anti-PSF-A546_Pos037_S001	00-y9BSZ3TtqkY24J6FvB4noS
703090		Nucleus	1	0.000	1.000	922	100000851	100000017	GFP-IMPa4-IBB anti-PSF-A546 8C-S-PSF V2.00	0	20. GFP-Imp-a4-dIBB and anti-PSF-A546_Pos037_S001	00-y9BSZ3TtqkY24J6FvB4noS
361215		Nucleus	1	0.000	1.000	924	100000852	100000000	GFP-IMPa4-IBB anti-PSF-A546 8C-S-PSF V2.00	0	20. GFP-Imp-a4-dIBB and anti-PSF-A546_Pos038_S001	00-X5wdWhBHWuPL2tjHEWVVKC
482007		Nucleus	1	0.000	1.000	925	100000853	100000001	GFP-IMPa4-IBB anti-PSF-A546 8C-S-PSF V2.00	0	20. GFP-Imp-a4-dIBB and anti-PSF-A546_Pos038_S001	00-X5wdWhBHWuPL2tjHEWVVKC
504259		Nucleus	1	0.000	1.000	926	100000854	100000002	GFP-IMPa4-IBB anti-PSF-A546 8C-S-PSF V2.00	0	20. GFP-Imp-a4-dIBB and anti-PSF-A546_Pos038_S001	00-X5wdWhBHWuPL2tjHEWVVKC
655221		Nucleus	1	0.000	1.000	927	100000855	100000003	GFP-IMPa4-IBB anti-PSF-A546 8C-S-PSF V2.00	0	20. GFP-Imp-a4-dIBB and anti-PSF-A546_Pos038_S001	00-X5wdWhBHWuPL2tjHEWVVKC
578083		Nucleus	1	0.000	1.000	928	100000856	100000004	GFP-IMPa4-IBB anti-PSF-A546 8C-S-PSF V2.00	0	20. GFP-Imp-a4-dIBB and anti-PSF-A546_Pos038_S001	00-X5wdWhBHWuPL2tjHEWVVKC
695091		Nucleus	1	0.000	1.000	929	100000857	100000005	GFP-IMPa4-IBB anti-PSF-A546 8C-S-PSF V2.00	0	20. GFP-Imp-a4-dIBB and anti-PSF-A546_Pos038_S001	00-X5wdWhBHWuPL2tjHEWVVKC
590505		Nucleus	1	0.000	1.000	930	100000858	100000006	GFP-IMPa4-IBB anti-PSF-A546 8C-S-PSF V2.00	0	20. GFP-Imp-a4-dIBB and anti-PSF-A546_Pos038_S001	00-X5wdWhBHWuPL2tjHEWVVKC
939398		Nucleus	1	0.000	1.000	931	100000859	100000007	GFP-IMPa4-IBB anti-PSF-A546 8C-S-PSF V2.00	0	20. GFP-Imp-a4-dIBB and anti-PSF-A546_Pos038_S001	00-X5wdWhBHWuPL2tjHEWVVKC
533467		Nucleus	1	0.000	1.000	932	100000860	100000008	GFP-IMPa4-IBB anti-PSF-A546 8C-S-PSF V2.00	0	20. GFP-Imp-a4-dIBB and anti-PSF-A546_Pos038_S001	00-X5wdWhBHWuPL2tjHEWVVKC
390397		Nucleus	1	0.000	1.000	933	100000861	100000009	GFP-IMPa4-IBB anti-PSF-A546 8C-S-PSF V2.00	0	20. GFP-Imp-a4-dIBB and anti-PSF-A546_Pos038_S001	00-X5wdWhBHWuPL2tjHEWVVKC
816841		Nucleus	1	0.000	1.000	934	100000862	100000010	GFP-IMPa4-IBB anti-PSF-A546 8C-S-PSF V2.00	0	20. GFP-Imp-a4-dIBB and anti-PSF-A546_Pos038_S001	00-X5wdWhBHWuPL2tjHEWVVKC
581465		Nucleus	1	0.000	1.000	935	100000863	100000011	GFP-IMPa4-IBB anti-PSF-A546 8C-S-PSF V2.00	0	20. GFP-Imp-a4-dIBB and anti-PSF-A546_Pos038_S001	00-X5wdWhBHWuPL2tjHEWVVKC
720672		Nucleus	1	0.000	1.000	936	100000864	100000012	GFP-IMPa4-IBB anti-PSF-A546 8C-S-PSF V2.00	0	20. GFP-Imp-a4-dIBB and anti-PSF-A546_Pos038_S001	00-X5wdWhBHWuPL2tjHEWVVKC
682210		Nucleus	1	0.000	1.000	937	100000865	100000013	GFP-IMPa4-IBB anti-PSF-A546 8C-S-PSF V2.00	0	20. GFP-Imp-a4-dIBB and anti-PSF-A546_Pos038_S001	00-X5wdWhBHWuPL2tjHEWVVKC
467714		Nucleus	1	0.000	1.000	938	100000866	100000014	GFP-IMPa4-IBB anti-PSF-A546 8C-S-PSF V2.00	0	20. GFP-Imp-a4-dIBB and anti-PSF-A546_Pos038_S001	00-X5wdWhBHWuPL2tjHEWVVKC
706964		Nucleus	1	0.000	1.000	939	100000867	100000015	GFP-IMPa4-IBB anti-PSF-A546 8C-S-PSF V2.00	0	20. GFP-Imp-a4-dIBB and anti-PSF-A546_Pos038_S001	00-X5wdWhBHWuPL2tjHEWVVKC
726880		Nucleus	1	0.000	1.000	940	100000868	100000016	GFP-IMPa4-IBB anti-PSF-A546 8C-S-PSF V2.00	0	20. GFP-Imp-a4-dIBB and anti-PSF-A546_Pos038_S001	00-X5wdWhBHWuPL2tjHEWVVKC
344083		Nucleus	1	0.000	1.000	941	100000869	100000017	GFP-IMPa4-IBB anti-PSF-A546 8C-S-PSF V2.00	0	20. GFP-Imp-a4-dIBB and anti-PSF-A546_Pos038_S001	00-X5wdWhBHWuPL2tjHEWVVKC
546543		Nucleus	1	0.000	1.000	942	100000870	100000018	GFP-IMPa4-IBB anti-PSF-A546 8C-S-PSF V2.00	0	20. GFP-Imp-a4-dIBB and anti-PSF-A546_Pos038_S001	00-X5wdWhBHWuPL2tjHEWVVKC
409481		Nucleus	1	0.000	1.000	943	100000871	100000019	GFP-IMPa4-IBB anti-PSF-A546 8C-S-PSF V2.00	0	20. GFP-Imp-a4-dIBB and anti-PSF-A546_Pos038_S001	00-X5wdWhBHWuPL2tjHEWVVKC
447854		Nucleus	1	0.000	1.000	944	100000872	100000020	GFP-IMPa4-IBB anti-PSF-A546 8C-S-PSF V2.00	0	20. GFP-Imp-a4-dIBB and anti-PSF-A546_Pos038_S001	00-X5wdWhBHWuPL2tjHEWVVKC
550846		Nucleus	1	0.000	1.000	945	100000873	100000021	GFP-IMPa4-IBB anti-PSF-A546 8C-S-PSF V2.00	0	20. GFP-Imp-a4-dIBB and anti-PSF-A546_Pos038_S001	00-X5wdWhBHWuPL2tjHEWVVKC
551115		Nucleus	1	0.000	1.000	946	100000874	100000022	GFP-IMPa4-IBB anti-PSF-A546 8C-S-PSF V2.00	0	20. GFP-Imp-a4-dIBB and anti-PSF-A546_Pos038_S001	00-X5wdWhBHWuPL2tjHEWVVKC
368924		Nucleus	1	0.000	1.000	947	100000875	100000023	GFP-IMPa4-IBB anti-PSF-A546 8C-S-PSF V2.00	0	20. GFP-Imp-a4-dIBB and anti-PSF-A546_Pos038_S001	00-X5wdWhBHWuPL2tjHEWVVKC
1.09989e+006		Nucleus	1	0.000	1.000	948	100000876	100000024	GFP-IMPa4-IBB anti-PSF-A546 8C-S-PSF V2.00	0	20. GFP-Imp-a4-dIBB and anti-PSF-A546_Pos038_S001	00-X5wdWhBHWuPL2tjHEWVVKC
1.01447e+006		Nucleus	1	0.000	1.000	949	100000877	100000025	GFP-IMPa4-IBB anti-PSF-A546 8C-S-PSF V2.00	0	20. GFP-Imp-a4-dIBB and anti-PSF-A546_Pos038_S001	00-X5wdWhBHWuPL2tjHEWVVKC
528439		Nucleus	1	0.000	1.000	950	100000878	100000000	GFP-IMPa4-IBB anti-PSF-A546 8C-S-PSF V2.00	0	20. GFP-Imp-a4-dIBB and anti-PSF-A546_Pos039_S001	00-WbhD8wLPBxsix9n295cDwU
831527		Nucleus	1	0.000	1.000	951	100000879	100000001	GFP-IMPa4-IBB anti-PSF-A546 8C-S-PSF V2.00	0	20. GFP-Imp-a4-dIBB and anti-PSF-A546_Pos039_S001	00-WbhD8wLPBxsix9n295cDwU
859014		Nucleus	1	0.000	1.000	952	100000880	100000002	GFP-IMPa4-IBB anti-PSF-A546 8C-S-PSF V2.00	0	20. GFP-Imp-a4-dIBB and anti-PSF-A546_Pos039_S001	00-WbhD8wLPBxsix9n295cDwU
693407		Nucleus	1	0.000	1.000	953	100000881	100000003	GFP-IMPa4-IBB anti-PSF-A546 8C-S-PSF V2.00	0	20. GFP-Imp-a4-dIBB and anti-PSF-A546_Pos039_S001	00-WbhD8wLPBxsix9n295cDwU
477889		Nucleus	1	0.000	1.000	954	100000882	100000004	GFP-IMPa4-IBB anti-PSF-A546 8C-S-PSF V2.00	0	20. GFP-Imp-a4-dIBB and anti-PSF-A546_Pos039_S001	00-WbhD8wLPBxsix9n295cDwU
500277		Nucleus	1	0.000	1.000	955	100000883	100000005	GFP-IMPa4-IBB anti-PSF-A546 8C-S-PSF V2.00	0	20. GFP-Imp-a4-dIBB and anti-PSF-A546_Pos039_S001	00-WbhD8wLPBxsix9n295cDwU
514531		Nucleus	1	0.000	1.000	956	100000884	100000006	GFP-IMPa4-IBB anti-PSF-A546 8C-S-PSF V2.00	0	20. GFP-Imp-a4-dIBB and anti-PSF-A546_Pos039_S001	00-WbhD8wLPBxsix9n295cDwU
429243		Nucleus	1	0.000	1.000	957	100000885	100000007	GFP-IMPa4-IBB anti-PSF-A546 8C-S-PSF V2.00	0	20. GFP-Imp-a4-dIBB and anti-PSF-A546_Pos039_S001	00-WbhD8wLPBxsix9n295cDwU
559859		Nucleus	1	0.000	1.000	959	100000886	100000008	GFP-IMPa4-IBB anti-PSF-A546 8C-S-PSF V2.00	0	20. GFP-Imp-a4-dIBB and anti-PSF-A546_Pos039_S001	00-WbhD8wLPBxsix9n295cDwU
222013		Nucleus	1	0.000	1.000	960	100000887	100000009	GFP-IMPa4-IBB anti-PSF-A546 8C-S-PSF V2.00	0	20. GFP-Imp-a4-dIBB and anti-PSF-A546_Pos039_S001	00-WbhD8wLPBxsix9n295cDwU
903323		Nucleus	1	0.000	1.000	962	100000888	100000000	GFP-IMPa4-IBB anti-PSF-A546 8C-S-PSF V2.00	0	20. GFP-Imp-a4-dIBB and anti-PSF-A546_Pos040_S001	00-atc6fuzsbDLWcEjmuPYLUA
647888		Nucleus	1	0.000	1.000	963	100000889	100000001	GFP-IMPa4-IBB anti-PSF-A546 8C-S-PSF V2.00	0	20. GFP-Imp-a4-dIBB and anti-PSF-A546_Pos040_S001	00-atc6fuzsbDLWcEjmuPYLUA
680474		Nucleus	1	0.000	1.000	965	100000890	100000002	GFP-IMPa4-IBB anti-PSF-A546 8C-S-PSF V2.00	0	20. GFP-Imp-a4-dIBB and anti-PSF-A546_Pos040_S001	00-atc6fuzsbDLWcEjmuPYLUA
383674		Nucleus	1	0.000	1.000	966	100000891	100000003	GFP-IMPa4-IBB anti-PSF-A546 8C-S-PSF V2.00	0	20. GFP-Imp-a4-dIBB and anti-PSF-A546_Pos040_S001	00-atc6fuzsbDLWcEjmuPYLUA
727617		Nucleus	1	0.000	1.000	967	100000892	100000004	GFP-IMPa4-IBB anti-PSF-A546 8C-S-PSF V2.00	0	20. GFP-Imp-a4-dIBB and anti-PSF-A546_Pos040_S001	00-atc6fuzsbDLWcEjmuPYLUA
487157		Nucleus	1	0.000	1.000	968	100000893	100000005	GFP-IMPa4-IBB anti-PSF-A546 8C-S-PSF V2.00	0	20. GFP-Imp-a4-dIBB and anti-PSF-A546_Pos040_S001	00-atc6fuzsbDLWcEjmuPYLUA
426030		Nucleus	1	0.000	1.000	969	100000894	100000006	GFP-IMPa4-IBB anti-PSF-A546 8C-S-PSF V2.00	0	20. GFP-Imp-a4-dIBB and anti-PSF-A546_Pos040_S001	00-atc6fuzsbDLWcEjmuPYLUA
377010		Nucleus	1	0.000	1.000	970	100000895	100000007	GFP-IMPa4-IBB anti-PSF-A546 8C-S-PSF V2.00	0	20. GFP-Imp-a4-dIBB and anti-PSF-A546_Pos040_S001	00-atc6fuzsbDLWcEjmuPYLUA
410059		Nucleus	1	0.000	1.000	971	100000896	100000008	GFP-IMPa4-IBB anti-PSF-A546 8C-S-PSF V2.00	0	20. GFP-Imp-a4-dIBB and anti-PSF-A546_Pos040_S001	00-atc6fuzsbDLWcEjmuPYLUA
468989		Nucleus	1	0.000	1.000	972	100000897	100000009	GFP-IMPa4-IBB anti-PSF-A546 8C-S-PSF V2.00	0	20. GFP-Imp-a4-dIBB and anti-PSF-A546_Pos040_S001	00-atc6fuzsbDLWcEjmuPYLUA
462750		Nucleus	1	0.000	1.000	973	100000898	100000010	GFP-IMPa4-IBB anti-PSF-A546 8C-S-PSF V2.00	0	20. GFP-Imp-a4-dIBB and anti-PSF-A546_Pos040_S001	00-atc6fuzsbDLWcEjmuPYLUA
266430		Nucleus	1	0.000	1.000	974	100000899	100000011	GFP-IMPa4-IBB anti-PSF-A546 8C-S-PSF V2.00	0	20. GFP-Imp-a4-dIBB and anti-PSF-A546_Pos040_S001	00-atc6fuzsbDLWcEjmuPYLUA
752653		Nucleus	1	0.000	1.000	975	100000900	100000012	GFP-IMPa4-IBB anti-PSF-A546 8C-S-PSF V2.00	0	20. GFP-Imp-a4-dIBB and anti-PSF-A546_Pos040_S001	00-atc6fuzsbDLWcEjmuPYLUA
547706		Nucleus	1	0.000	1.000	976	100000901	100000013	GFP-IMPa4-IBB anti-PSF-A546 8C-S-PSF V2.00	0	20. GFP-Imp-a4-dIBB and anti-PSF-A546_Pos040_S001	00-atc6fuzsbDLWcEjmuPYLUA
400925		Nucleus	1	0.000	1.000	977	100000902	100000014	GFP-IMPa4-IBB anti-PSF-A546 8C-S-PSF V2.00	0	20. GFP-Imp-a4-dIBB and anti-PSF-A546_Pos040_S001	00-atc6fuzsbDLWcEjmuPYLUA
255331		Nucleus	1	0.000	1.000	978	100000903	100000015	GFP-IMPa4-IBB anti-PSF-A546 8C-S-PSF V2.00	0	20. GFP-Imp-a4-dIBB and anti-PSF-A546_Pos040_S001	00-atc6fuzsbDLWcEjmuPYLUA
540826		Nucleus	1	0.000	1.000	979	100000904	100000016	GFP-IMPa4-IBB anti-PSF-A546 8C-S-PSF V2.00	0	20. GFP-Imp-a4-dIBB and anti-PSF-A546_Pos040_S001	00-atc6fuzsbDLWcEjmuPYLUA
296528		Nucleus	1	0.000	1.000	980	100000905	100000017	GFP-IMPa4-IBB anti-PSF-A546 8C-S-PSF V2.00	0	20. GFP-Imp-a4-dIBB and anti-PSF-A546_Pos040_S001	00-atc6fuzsbDLWcEjmuPYLUA
568660		Nucleus	1	0.000	1.000	981	100000906	100000000	GFP-IMPa4-IBB anti-PSF-A546 8C-S-PSF V2.00	0	20. GFP-Imp-a4-dIBB and anti-PSF-A546_Pos041_S001	00-VHKNdBzai7GshpBguVtedK
884098		Nucleus	1	0.000	1.000	982	100000907	100000001	GFP-IMPa4-IBB anti-PSF-A546 8C-S-PSF V2.00	0	20. GFP-Imp-a4-dIBB and anti-PSF-A546_Pos041_S001	00-VHKNdBzai7GshpBguVtedK
692311		Nucleus	1	0.000	1.000	983	100000908	100000002	GFP-IMPa4-IBB anti-PSF-A546 8C-S-PSF V2.00	0	20. GFP-Imp-a4-dIBB and anti-PSF-A546_Pos041_S001	00-VHKNdBzai7GshpBguVtedK
620926		Nucleus	1	0.000	1.000	984	100000909	100000003	GFP-IMPa4-IBB anti-PSF-A546 8C-S-PSF V2.00	0	20. GFP-Imp-a4-dIBB and anti-PSF-A546_Pos041_S001	00-VHKNdBzai7GshpBguVtedK
472944		Nucleus	1	0.000	1.000	985	100000910	100000004	GFP-IMPa4-IBB anti-PSF-A546 8C-S-PSF V2.00	0	20. GFP-Imp-a4-dIBB and anti-PSF-A546_Pos041_S001	00-VHKNdBzai7GshpBguVtedK
379862		Nucleus	1	0.000	1.000	986	100000911	100000005	GFP-IMPa4-IBB anti-PSF-A546 8C-S-PSF V2.00	0	20. GFP-Imp-a4-dIBB and anti-PSF-A546_Pos041_S001	00-VHKNdBzai7GshpBguVtedK
707330		Nucleus	1	0.000	1.000	987	100000912	100000006	GFP-IMPa4-IBB anti-PSF-A546 8C-S-PSF V2.00	0	20. GFP-Imp-a4-dIBB and anti-PSF-A546_Pos041_S001	00-VHKNdBzai7GshpBguVtedK
921734		Nucleus	1	0.000	1.000	988	100000913	100000007	GFP-IMPa4-IBB anti-PSF-A546 8C-S-PSF V2.00	0	20. GFP-Imp-a4-dIBB and anti-PSF-A546_Pos041_S001	00-VHKNdBzai7GshpBguVtedK
510231		Nucleus	1	0.000	1.000	989	100000914	100000008	GFP-IMPa4-IBB anti-PSF-A546 8C-S-PSF V2.00	0	20. GFP-Imp-a4-dIBB and anti-PSF-A546_Pos041_S001	00-VHKNdBzai7GshpBguVtedK
600913		Nucleus	1	0.000	1.000	990	100000915	100000009	GFP-IMPa4-IBB anti-PSF-A546 8C-S-PSF V2.00	0	20. GFP-Imp-a4-dIBB and anti-PSF-A546_Pos041_S001	00-VHKNdBzai7GshpBguVtedK
408513		Nucleus	1	0.000	1.000	991	100000916	100000010	GFP-IMPa4-IBB anti-PSF-A546 8C-S-PSF V2.00	0	20. GFP-Imp-a4-dIBB and anti-PSF-A546_Pos041_S001	00-VHKNdBzai7GshpBguVtedK
1.18434e+006		Nucleus	1	0.000	1.000	992	100000917	100000011	GFP-IMPa4-IBB anti-PSF-A546 8C-S-PSF V2.00	0	20. GFP-Imp-a4-dIBB and anti-PSF-A546_Pos041_S001	00-VHKNdBzai7GshpBguVtedK
359946		Nucleus	1	0.000	1.000	993	100000918	100000012	GFP-IMPa4-IBB anti-PSF-A546 8C-S-PSF V2.00	0	20. GFP-Imp-a4-dIBB and anti-PSF-A546_Pos041_S001	00-VHKNdBzai7GshpBguVtedK
518995		Nucleus	1	0.000	1.000	994	100000919	100000013	GFP-IMPa4-IBB anti-PSF-A546 8C-S-PSF V2.00	0	20. GFP-Imp-a4-dIBB and anti-PSF-A546_Pos041_S001	00-VHKNdBzai7GshpBguVtedK
181471		Nucleus	1	0.000	1.000	995	100000920	100000014	GFP-IMPa4-IBB anti-PSF-A546 8C-S-PSF V2.00	0	20. GFP-Imp-a4-dIBB and anti-PSF-A546_Pos041_S001	00-VHKNdBzai7GshpBguVtedK
426447		Nucleus	1	0.000	1.000	996	100000921	100000015	GFP-IMPa4-IBB anti-PSF-A546 8C-S-PSF V2.00	0	20. GFP-Imp-a4-dIBB and anti-PSF-A546_Pos041_S001	00-VHKNdBzai7GshpBguVtedK
343173		Nucleus	1	0.000	1.000	997	100000922	100000016	GFP-IMPa4-IBB anti-PSF-A546 8C-S-PSF V2.00	0	20. GFP-Imp-a4-dIBB and anti-PSF-A546_Pos041_S001	00-VHKNdBzai7GshpBguVtedK
652898		Nucleus	1	0.000	1.000	998	100000923	100000017	GFP-IMPa4-IBB anti-PSF-A546 8C-S-PSF V2.00	0	20. GFP-Imp-a4-dIBB and anti-PSF-A546_Pos041_S001	00-VHKNdBzai7GshpBguVtedK
237727		Nucleus	1	0.000	1.000	999	100000924	100000000	GFP-IMPa4-IBB anti-PSF-A546 8C-S-PSF V2.00	0	20. GFP-Imp-a4-dIBB and anti-PSF-A546_Pos042_S001	00-tqk7K25M242ecsU4XTHDB3
313175		Nucleus	1	0.000	1.000	1000	100000925	100000001	GFP-IMPa4-IBB anti-PSF-A546 8C-S-PSF V2.00	0	20. GFP-Imp-a4-dIBB and anti-PSF-A546_Pos042_S001	00-tqk7K25M242ecsU4XTHDB3
349942		Nucleus	1	0.000	1.000	1001	100000926	100000002	GFP-IMPa4-IBB anti-PSF-A546 8C-S-PSF V2.00	0	20. GFP-Imp-a4-dIBB and anti-PSF-A546_Pos042_S001	00-tqk7K25M242ecsU4XTHDB3
302829		Nucleus	1	0.000	1.000	1002	100000927	100000003	GFP-IMPa4-IBB anti-PSF-A546 8C-S-PSF V2.00	0	20. GFP-Imp-a4-dIBB and anti-PSF-A546_Pos042_S001	00-tqk7K25M242ecsU4XTHDB3
33175		Nucleus	1	0.000	1.000	1003	100000928	100000004	GFP-IMPa4-IBB anti-PSF-A546 8C-S-PSF V2.00	0	20. GFP-Imp-a4-dIBB and anti-PSF-A546_Pos042_S001	00-tqk7K25M242ecsU4XTHDB3
140351		Nucleus	1	0.000	1.000	1004	100000929	100000005	GFP-IMPa4-IBB anti-PSF-A546 8C-S-PSF V2.00	0	20. GFP-Imp-a4-dIBB and anti-PSF-A546_Pos042_S001	00-tqk7K25M242ecsU4XTHDB3
126347		Nucleus	1	0.000	1.000	1005	100000930	100000006	GFP-IMPa4-IBB anti-PSF-A546 8C-S-PSF V2.00	0	20. GFP-Imp-a4-dIBB and anti-PSF-A546_Pos042_S001	00-tqk7K25M242ecsU4XTHDB3
409253		Nucleus	1	0.000	1.000	1006	100000931	100000007	GFP-IMPa4-IBB anti-PSF-A546 8C-S-PSF V2.00	0	20. GFP-Imp-a4-dIBB and anti-PSF-A546_Pos042_S001	00-tqk7K25M242ecsU4XTHDB3
76531		Nucleus	1	0.000	1.000	1007	100000932	100000008	GFP-IMPa4-IBB anti-PSF-A546 8C-S-PSF V2.00	0	20. GFP-Imp-a4-dIBB and anti-PSF-A546_Pos042_S001	00-tqk7K25M242ecsU4XTHDB3
107045		Nucleus	1	0.000	1.000	1008	100000933	100000009	GFP-IMPa4-IBB anti-PSF-A546 8C-S-PSF V2.00	0	20. GFP-Imp-a4-dIBB and anti-PSF-A546_Pos042_S001	00-tqk7K25M242ecsU4XTHDB3
91643		Nucleus	1	0.000	1.000	1009	100000934	100000010	GFP-IMPa4-IBB anti-PSF-A546 8C-S-PSF V2.00	0	20. GFP-Imp-a4-dIBB and anti-PSF-A546_Pos042_S001	00-tqk7K25M242ecsU4XTHDB3
201779		Nucleus	1	0.000	1.000	1010	100000935	100000011	GFP-IMPa4-IBB anti-PSF-A546 8C-S-PSF V2.00	0	20. GFP-Imp-a4-dIBB and anti-PSF-A546_Pos042_S001	00-tqk7K25M242ecsU4XTHDB3
261572		Nucleus	1	0.000	1.000	1011	100000936	100000012	GFP-IMPa4-IBB anti-PSF-A546 8C-S-PSF V2.00	0	20. GFP-Imp-a4-dIBB and anti-PSF-A546_Pos042_S001	00-tqk7K25M242ecsU4XTHDB3
968934		Nucleus	1	0.000	1.000	1012	100000937	100000013	GFP-IMPa4-IBB anti-PSF-A546 8C-S-PSF V2.00	0	20. GFP-Imp-a4-dIBB and anti-PSF-A546_Pos042_S001	00-tqk7K25M242ecsU4XTHDB3
141310		Nucleus	1	0.000	1.000	1013	100000938	100000014	GFP-IMPa4-IBB anti-PSF-A546 8C-S-PSF V2.00	0	20. GFP-Imp-a4-dIBB and anti-PSF-A546_Pos042_S001	00-tqk7K25M242ecsU4XTHDB3
255602		Nucleus	1	0.000	1.000	1014	100000939	100000015	GFP-IMPa4-IBB anti-PSF-A546 8C-S-PSF V2.00	0	20. GFP-Imp-a4-dIBB and anti-PSF-A546_Pos042_S001	00-tqk7K25M242ecsU4XTHDB3
121423		Nucleus	1	0.000	1.000	1015	100000940	100000016	GFP-IMPa4-IBB anti-PSF-A546 8C-S-PSF V2.00	0	20. GFP-Imp-a4-dIBB and anti-PSF-A546_Pos042_S001	00-tqk7K25M242ecsU4XTHDB3
118398		Nucleus	1	0.000	1.000	1016	100000941	100000017	GFP-IMPa4-IBB anti-PSF-A546 8C-S-PSF V2.00	0	20. GFP-Imp-a4-dIBB and anti-PSF-A546_Pos042_S001	00-tqk7K25M242ecsU4XTHDB3
454813		Nucleus	1	0.000	1.000	1017	100000942	100000018	GFP-IMPa4-IBB anti-PSF-A546 8C-S-PSF V2.00	0	20. GFP-Imp-a4-dIBB and anti-PSF-A546_Pos042_S001	00-tqk7K25M242ecsU4XTHDB3
289855		Nucleus	1	0.000	1.000	1018	100000943	100000019	GFP-IMPa4-IBB anti-PSF-A546 8C-S-PSF V2.00	0	20. GFP-Imp-a4-dIBB and anti-PSF-A546_Pos042_S001	00-tqk7K25M242ecsU4XTHDB3
559615		Nucleus	1	0.000	1.000	1019	100000944	100000020	GFP-IMPa4-IBB anti-PSF-A546 8C-S-PSF V2.00	0	20. GFP-Imp-a4-dIBB and anti-PSF-A546_Pos042_S001	00-tqk7K25M242ecsU4XTHDB3
627901		Nucleus	1	0.000	1.000	1020	100000945	100000000	GFP-IMPa4-IBB anti-PSF-A546 8C-S-PSF V2.00	0	20. GFP-Imp-a4-dIBB and anti-PSF-A546_Pos043_S001	00-7xSkeh9ZqGmkoiEpowfpkT
485190		Nucleus	1	0.000	1.000	1021	100000946	100000001	GFP-IMPa4-IBB anti-PSF-A546 8C-S-PSF V2.00	0	20. GFP-Imp-a4-dIBB and anti-PSF-A546_Pos043_S001	00-7xSkeh9ZqGmkoiEpowfpkT
570305		Nucleus	1	0.000	1.000	1022	100000947	100000002	GFP-IMPa4-IBB anti-PSF-A546 8C-S-PSF V2.00	0	20. GFP-Imp-a4-dIBB and anti-PSF-A546_Pos043_S001	00-7xSkeh9ZqGmkoiEpowfpkT
583784		Nucleus	1	0.000	1.000	1023	100000948	100000003	GFP-IMPa4-IBB anti-PSF-A546 8C-S-PSF V2.00	0	20. GFP-Imp-a4-dIBB and anti-PSF-A546_Pos043_S001	00-7xSkeh9ZqGmkoiEpowfpkT
111723		Nucleus	1	0.000	1.000	1026	100000949	100000004	GFP-IMPa4-IBB anti-PSF-A546 8C-S-PSF V2.00	0	20. GFP-Imp-a4-dIBB and anti-PSF-A546_Pos043_S001	00-7xSkeh9ZqGmkoiEpowfpkT
1.10073e+006		Nucleus	1	0.000	1.000	1027	100000950	100000005	GFP-IMPa4-IBB anti-PSF-A546 8C-S-PSF V2.00	0	20. GFP-Imp-a4-dIBB and anti-PSF-A546_Pos043_S001	00-7xSkeh9ZqGmkoiEpowfpkT
383369		Nucleus	1	0.000	1.000	1030	100000951	100000006	GFP-IMPa4-IBB anti-PSF-A546 8C-S-PSF V2.00	0	20. GFP-Imp-a4-dIBB and anti-PSF-A546_Pos043_S001	00-7xSkeh9ZqGmkoiEpowfpkT
740299		Nucleus	1	0.000	1.000	1031	100000952	100000007	GFP-IMPa4-IBB anti-PSF-A546 8C-S-PSF V2.00	0	20. GFP-Imp-a4-dIBB and anti-PSF-A546_Pos043_S001	00-7xSkeh9ZqGmkoiEpowfpkT
507165		Nucleus	1	0.000	1.000	1032	100000953	100000008	GFP-IMPa4-IBB anti-PSF-A546 8C-S-PSF V2.00	0	20. GFP-Imp-a4-dIBB and anti-PSF-A546_Pos043_S001	00-7xSkeh9ZqGmkoiEpowfpkT
401699		Nucleus	1	0.000	1.000	1033	100000954	100000009	GFP-IMPa4-IBB anti-PSF-A546 8C-S-PSF V2.00	0	20. GFP-Imp-a4-dIBB and anti-PSF-A546_Pos043_S001	00-7xSkeh9ZqGmkoiEpowfpkT
505794		Nucleus	1	0.000	1.000	1034	100000955	100000010	GFP-IMPa4-IBB anti-PSF-A546 8C-S-PSF V2.00	0	20. GFP-Imp-a4-dIBB and anti-PSF-A546_Pos043_S001	00-7xSkeh9ZqGmkoiEpowfpkT
314559		Nucleus	1	0.000	1.000	1035	100000956	100000011	GFP-IMPa4-IBB anti-PSF-A546 8C-S-PSF V2.00	0	20. GFP-Imp-a4-dIBB and anti-PSF-A546_Pos043_S001	00-7xSkeh9ZqGmkoiEpowfpkT
350474		Nucleus	1	0.000	1.000	1036	100000957	100000012	GFP-IMPa4-IBB anti-PSF-A546 8C-S-PSF V2.00	0	20. GFP-Imp-a4-dIBB and anti-PSF-A546_Pos043_S001	00-7xSkeh9ZqGmkoiEpowfpkT
567638		Nucleus	1	0.000	1.000	1037	100000958	100000013	GFP-IMPa4-IBB anti-PSF-A546 8C-S-PSF V2.00	0	20. GFP-Imp-a4-dIBB and anti-PSF-A546_Pos043_S001	00-7xSkeh9ZqGmkoiEpowfpkT
499067		Nucleus	1	0.000	1.000	1038	100000959	100000014	GFP-IMPa4-IBB anti-PSF-A546 8C-S-PSF V2.00	0	20. GFP-Imp-a4-dIBB and anti-PSF-A546_Pos043_S001	00-7xSkeh9ZqGmkoiEpowfpkT
333263		Nucleus	1	0.000	1.000	1039	100000960	100000015	GFP-IMPa4-IBB anti-PSF-A546 8C-S-PSF V2.00	0	20. GFP-Imp-a4-dIBB and anti-PSF-A546_Pos043_S001	00-7xSkeh9ZqGmkoiEpowfpkT
311031		Nucleus	1	0.000	1.000	1040	100000961	100000016	GFP-IMPa4-IBB anti-PSF-A546 8C-S-PSF V2.00	0	20. GFP-Imp-a4-dIBB and anti-PSF-A546_Pos043_S001	00-7xSkeh9ZqGmkoiEpowfpkT
538138		Nucleus	1	0.000	1.000	1041	100000962	100000017	GFP-IMPa4-IBB anti-PSF-A546 8C-S-PSF V2.00	0	20. GFP-Imp-a4-dIBB and anti-PSF-A546_Pos043_S001	00-7xSkeh9ZqGmkoiEpowfpkT
280829		Nucleus	1	0.000	1.000	1042	100000963	100000018	GFP-IMPa4-IBB anti-PSF-A546 8C-S-PSF V2.00	0	20. GFP-Imp-a4-dIBB and anti-PSF-A546_Pos043_S001	00-7xSkeh9ZqGmkoiEpowfpkT
287388		Nucleus	1	0.000	1.000	1043	100000964	100000019	GFP-IMPa4-IBB anti-PSF-A546 8C-S-PSF V2.00	0	20. GFP-Imp-a4-dIBB and anti-PSF-A546_Pos043_S001	00-7xSkeh9ZqGmkoiEpowfpkT
681883		Nucleus	1	0.000	1.000	1045	100000965	100000000	GFP-IMPa4-IBB anti-PSF-A546 8C-S-PSF V2.00	0	20. GFP-Imp-a4-dIBB and anti-PSF-A546_Pos044_S001	00-mFxAnaBbpvicNoCN4DgLw6
553351		Nucleus	1	0.000	1.000	1046	100000966	100000001	GFP-IMPa4-IBB anti-PSF-A546 8C-S-PSF V2.00	0	20. GFP-Imp-a4-dIBB and anti-PSF-A546_Pos044_S001	00-mFxAnaBbpvicNoCN4DgLw6
578344		Nucleus	1	0.000	1.000	1047	100000967	100000002	GFP-IMPa4-IBB anti-PSF-A546 8C-S-PSF V2.00	0	20. GFP-Imp-a4-dIBB and anti-PSF-A546_Pos044_S001	00-mFxAnaBbpvicNoCN4DgLw6
716923		Nucleus	1	0.000	1.000	1048	100000968	100000003	GFP-IMPa4-IBB anti-PSF-A546 8C-S-PSF V2.00	0	20. GFP-Imp-a4-dIBB and anti-PSF-A546_Pos044_S001	00-mFxAnaBbpvicNoCN4DgLw6
549848		Nucleus	1	0.000	1.000	1049	100000969	100000004	GFP-IMPa4-IBB anti-PSF-A546 8C-S-PSF V2.00	0	20. GFP-Imp-a4-dIBB and anti-PSF-A546_Pos044_S001	00-mFxAnaBbpvicNoCN4DgLw6
565737		Nucleus	1	0.000	1.000	1050	100000970	100000005	GFP-IMPa4-IBB anti-PSF-A546 8C-S-PSF V2.00	0	20. GFP-Imp-a4-dIBB and anti-PSF-A546_Pos044_S001	00-mFxAnaBbpvicNoCN4DgLw6
520775		Nucleus	1	0.000	1.000	1051	100000971	100000006	GFP-IMPa4-IBB anti-PSF-A546 8C-S-PSF V2.00	0	20. GFP-Imp-a4-dIBB and anti-PSF-A546_Pos044_S001	00-mFxAnaBbpvicNoCN4DgLw6
480763		Nucleus	1	0.000	1.000	1052	100000972	100000007	GFP-IMPa4-IBB anti-PSF-A546 8C-S-PSF V2.00	0	20. GFP-Imp-a4-dIBB and anti-PSF-A546_Pos044_S001	00-mFxAnaBbpvicNoCN4DgLw6
1.19283e+006		Nucleus	1	0.000	1.000	1053	100000973	100000008	GFP-IMPa4-IBB anti-PSF-A546 8C-S-PSF V2.00	0	20. GFP-Imp-a4-dIBB and anti-PSF-A546_Pos044_S001	00-mFxAnaBbpvicNoCN4DgLw6
538597		Nucleus	1	0.000	1.000	1054	100000974	100000009	GFP-IMPa4-IBB anti-PSF-A546 8C-S-PSF V2.00	0	20. GFP-Imp-a4-dIBB and anti-PSF-A546_Pos044_S001	00-mFxAnaBbpvicNoCN4DgLw6
336352		Nucleus	1	0.000	1.000	1055	100000975	100000010	GFP-IMPa4-IBB anti-PSF-A546 8C-S-PSF V2.00	0	20. GFP-Imp-a4-dIBB and anti-PSF-A546_Pos044_S001	00-mFxAnaBbpvicNoCN4DgLw6
299419		Nucleus	1	0.000	1.000	1056	100000976	100000011	GFP-IMPa4-IBB anti-PSF-A546 8C-S-PSF V2.00	0	20. GFP-Imp-a4-dIBB and anti-PSF-A546_Pos044_S001	00-mFxAnaBbpvicNoCN4DgLw6
481454		Nucleus	1	0.000	1.000	1057	100000977	100000012	GFP-IMPa4-IBB anti-PSF-A546 8C-S-PSF V2.00	0	20. GFP-Imp-a4-dIBB and anti-PSF-A546_Pos044_S001	00-mFxAnaBbpvicNoCN4DgLw6
565541		Nucleus	1	0.000	1.000	1058	100000978	100000013	GFP-IMPa4-IBB anti-PSF-A546 8C-S-PSF V2.00	0	20. GFP-Imp-a4-dIBB and anti-PSF-A546_Pos044_S001	00-mFxAnaBbpvicNoCN4DgLw6
552302		Nucleus	1	0.000	1.000	1059	100000979	100000014	GFP-IMPa4-IBB anti-PSF-A546 8C-S-PSF V2.00	0	20. GFP-Imp-a4-dIBB and anti-PSF-A546_Pos044_S001	00-mFxAnaBbpvicNoCN4DgLw6
489045		Nucleus	1	0.000	1.000	1060	100000980	100000015	GFP-IMPa4-IBB anti-PSF-A546 8C-S-PSF V2.00	0	20. GFP-Imp-a4-dIBB and anti-PSF-A546_Pos044_S001	00-mFxAnaBbpvicNoCN4DgLw6
961331		Nucleus	1	0.000	1.000	1061	100000981	100000016	GFP-IMPa4-IBB anti-PSF-A546 8C-S-PSF V2.00	0	20. GFP-Imp-a4-dIBB and anti-PSF-A546_Pos044_S001	00-mFxAnaBbpvicNoCN4DgLw6
356670		Nucleus	1	0.000	1.000	1062	100000982	100000017	GFP-IMPa4-IBB anti-PSF-A546 8C-S-PSF V2.00	0	20. GFP-Imp-a4-dIBB and anti-PSF-A546_Pos044_S001	00-mFxAnaBbpvicNoCN4DgLw6
666870		Nucleus	1	0.000	1.000	1063	100000983	100000018	GFP-IMPa4-IBB anti-PSF-A546 8C-S-PSF V2.00	0	20. GFP-Imp-a4-dIBB and anti-PSF-A546_Pos044_S001	00-mFxAnaBbpvicNoCN4DgLw6
343140		Nucleus	1	0.000	1.000	1064	100000984	100000019	GFP-IMPa4-IBB anti-PSF-A546 8C-S-PSF V2.00	0	20. GFP-Imp-a4-dIBB and anti-PSF-A546_Pos044_S001	00-mFxAnaBbpvicNoCN4DgLw6
580427		Nucleus	1	0.000	1.000	1065	100000985	100000020	GFP-IMPa4-IBB anti-PSF-A546 8C-S-PSF V2.00	0	20. GFP-Imp-a4-dIBB and anti-PSF-A546_Pos044_S001	00-mFxAnaBbpvicNoCN4DgLw6
553975		Nucleus	1	0.000	1.000	1066	100000986	100000021	GFP-IMPa4-IBB anti-PSF-A546 8C-S-PSF V2.00	0	20. GFP-Imp-a4-dIBB and anti-PSF-A546_Pos044_S001	00-mFxAnaBbpvicNoCN4DgLw6
463724		Nucleus	1	0.000	1.000	1067	100000987	100000022	GFP-IMPa4-IBB anti-PSF-A546 8C-S-PSF V2.00	0	20. GFP-Imp-a4-dIBB and anti-PSF-A546_Pos044_S001	00-mFxAnaBbpvicNoCN4DgLw6
529855		Nucleus	1	0.000	1.000	1068	100000988	100000023	GFP-IMPa4-IBB anti-PSF-A546 8C-S-PSF V2.00	0	20. GFP-Imp-a4-dIBB and anti-PSF-A546_Pos044_S001	00-mFxAnaBbpvicNoCN4DgLw6
528815		Nucleus	1	0.000	1.000	1069	100000989	100000024	GFP-IMPa4-IBB anti-PSF-A546 8C-S-PSF V2.00	0	20. GFP-Imp-a4-dIBB and anti-PSF-A546_Pos044_S001	00-mFxAnaBbpvicNoCN4DgLw6
773367		Nucleus	1	0.000	1.000	1070	100000990	100000025	GFP-IMPa4-IBB anti-PSF-A546 8C-S-PSF V2.00	0	20. GFP-Imp-a4-dIBB and anti-PSF-A546_Pos044_S001	00-mFxAnaBbpvicNoCN4DgLw6
618654		Nucleus	1	0.000	1.000	1071	100000991	100000026	GFP-IMPa4-IBB anti-PSF-A546 8C-S-PSF V2.00	0	20. GFP-Imp-a4-dIBB and anti-PSF-A546_Pos044_S001	00-mFxAnaBbpvicNoCN4DgLw6
583449		Nucleus	1	0.000	1.000	1072	100000992	100000027	GFP-IMPa4-IBB anti-PSF-A546 8C-S-PSF V2.00	0	20. GFP-Imp-a4-dIBB and anti-PSF-A546_Pos044_S001	00-mFxAnaBbpvicNoCN4DgLw6
578721		Nucleus	1	0.000	1.000	1073	100000993	100000028	GFP-IMPa4-IBB anti-PSF-A546 8C-S-PSF V2.00	0	20. GFP-Imp-a4-dIBB and anti-PSF-A546_Pos044_S001	00-mFxAnaBbpvicNoCN4DgLw6
454095		Nucleus	1	0.000	1.000	1074	100000994	100000000	GFP-IMPa4-IBB anti-PSF-A546 8C-S-PSF V2.00	0	20. GFP-Imp-a4-dIBB and anti-PSF-A546_Pos045_S001	00-mVe747749pRnZSeGa7GwD3
448942		Nucleus	1	0.000	1.000	1075	100000995	100000001	GFP-IMPa4-IBB anti-PSF-A546 8C-S-PSF V2.00	0	20. GFP-Imp-a4-dIBB and anti-PSF-A546_Pos045_S001	00-mVe747749pRnZSeGa7GwD3
263877		Nucleus	1	0.000	1.000	1076	100000996	100000002	GFP-IMPa4-IBB anti-PSF-A546 8C-S-PSF V2.00	0	20. GFP-Imp-a4-dIBB and anti-PSF-A546_Pos045_S001	00-mVe747749pRnZSeGa7GwD3
408131		Nucleus	1	0.000	1.000	1077	100000997	100000003	GFP-IMPa4-IBB anti-PSF-A546 8C-S-PSF V2.00	0	20. GFP-Imp-a4-dIBB and anti-PSF-A546_Pos045_S001	00-mVe747749pRnZSeGa7GwD3
462958		Nucleus	1	0.000	1.000	1079	100000998	100000004	GFP-IMPa4-IBB anti-PSF-A546 8C-S-PSF V2.00	0	20. GFP-Imp-a4-dIBB and anti-PSF-A546_Pos045_S001	00-mVe747749pRnZSeGa7GwD3
504804		Nucleus	1	0.000	1.000	1080	100000999	100000005	GFP-IMPa4-IBB anti-PSF-A546 8C-S-PSF V2.00	0	20. GFP-Imp-a4-dIBB and anti-PSF-A546_Pos045_S001	00-mVe747749pRnZSeGa7GwD3
151800		Nucleus	1	0.000	1.000	1081	100001000	100000006	GFP-IMPa4-IBB anti-PSF-A546 8C-S-PSF V2.00	0	20. GFP-Imp-a4-dIBB and anti-PSF-A546_Pos045_S001	00-mVe747749pRnZSeGa7GwD3
848814		Nucleus	1	0.000	1.000	1082	100001001	100000007	GFP-IMPa4-IBB anti-PSF-A546 8C-S-PSF V2.00	0	20. GFP-Imp-a4-dIBB and anti-PSF-A546_Pos045_S001	00-mVe747749pRnZSeGa7GwD3
553088		Nucleus	1	0.000	1.000	1083	100001002	100000008	GFP-IMPa4-IBB anti-PSF-A546 8C-S-PSF V2.00	0	20. GFP-Imp-a4-dIBB and anti-PSF-A546_Pos045_S001	00-mVe747749pRnZSeGa7GwD3
536527		Nucleus	1	0.000	1.000	1084	100001003	100000009	GFP-IMPa4-IBB anti-PSF-A546 8C-S-PSF V2.00	0	20. GFP-Imp-a4-dIBB and anti-PSF-A546_Pos045_S001	00-mVe747749pRnZSeGa7GwD3
569685		Nucleus	1	0.000	1.000	1085	100001004	100000010	GFP-IMPa4-IBB anti-PSF-A546 8C-S-PSF V2.00	0	20. GFP-Imp-a4-dIBB and anti-PSF-A546_Pos045_S001	00-mVe747749pRnZSeGa7GwD3
695827		Nucleus	1	0.000	1.000	1086	100001005	100000011	GFP-IMPa4-IBB anti-PSF-A546 8C-S-PSF V2.00	0	20. GFP-Imp-a4-dIBB and anti-PSF-A546_Pos045_S001	00-mVe747749pRnZSeGa7GwD3
625778		Nucleus	1	0.000	1.000	1087	100001006	100000012	GFP-IMPa4-IBB anti-PSF-A546 8C-S-PSF V2.00	0	20. GFP-Imp-a4-dIBB and anti-PSF-A546_Pos045_S001	00-mVe747749pRnZSeGa7GwD3
655805		Nucleus	1	0.000	1.000	1088	100001007	100000013	GFP-IMPa4-IBB anti-PSF-A546 8C-S-PSF V2.00	0	20. GFP-Imp-a4-dIBB and anti-PSF-A546_Pos045_S001	00-mVe747749pRnZSeGa7GwD3
677961		Nucleus	1	0.000	1.000	1089	100001008	100000014	GFP-IMPa4-IBB anti-PSF-A546 8C-S-PSF V2.00	0	20. GFP-Imp-a4-dIBB and anti-PSF-A546_Pos045_S001	00-mVe747749pRnZSeGa7GwD3
771532		Nucleus	1	0.000	1.000	1090	100001009	100000015	GFP-IMPa4-IBB anti-PSF-A546 8C-S-PSF V2.00	0	20. GFP-Imp-a4-dIBB and anti-PSF-A546_Pos045_S001	00-mVe747749pRnZSeGa7GwD3
401332		Nucleus	1	0.000	1.000	1091	100001010	100000016	GFP-IMPa4-IBB anti-PSF-A546 8C-S-PSF V2.00	0	20. GFP-Imp-a4-dIBB and anti-PSF-A546_Pos045_S001	00-mVe747749pRnZSeGa7GwD3
491481		Nucleus	1	0.000	1.000	1092	100001011	100000017	GFP-IMPa4-IBB anti-PSF-A546 8C-S-PSF V2.00	0	20. GFP-Imp-a4-dIBB and anti-PSF-A546_Pos045_S001	00-mVe747749pRnZSeGa7GwD3
639050		Nucleus	1	0.000	1.000	1093	100001012	100000018	GFP-IMPa4-IBB anti-PSF-A546 8C-S-PSF V2.00	0	20. GFP-Imp-a4-dIBB and anti-PSF-A546_Pos045_S001	00-mVe747749pRnZSeGa7GwD3
447813		Nucleus	1	0.000	1.000	1094	100001013	100000019	GFP-IMPa4-IBB anti-PSF-A546 8C-S-PSF V2.00	0	20. GFP-Imp-a4-dIBB and anti-PSF-A546_Pos045_S001	00-mVe747749pRnZSeGa7GwD3
694454		Nucleus	1	0.000	1.000	1095	100001014	100000020	GFP-IMPa4-IBB anti-PSF-A546 8C-S-PSF V2.00	0	20. GFP-Imp-a4-dIBB and anti-PSF-A546_Pos045_S001	00-mVe747749pRnZSeGa7GwD3
683302		Nucleus	1	0.000	1.000	1096	100001015	100000021	GFP-IMPa4-IBB anti-PSF-A546 8C-S-PSF V2.00	0	20. GFP-Imp-a4-dIBB and anti-PSF-A546_Pos045_S001	00-mVe747749pRnZSeGa7GwD3
634415		Nucleus	1	0.000	1.000	1097	100001016	100000022	GFP-IMPa4-IBB anti-PSF-A546 8C-S-PSF V2.00	0	20. GFP-Imp-a4-dIBB and anti-PSF-A546_Pos045_S001	00-mVe747749pRnZSeGa7GwD3
584007		Nucleus	1	0.000	1.000	1098	100001017	100000023	GFP-IMPa4-IBB anti-PSF-A546 8C-S-PSF V2.00	0	20. GFP-Imp-a4-dIBB and anti-PSF-A546_Pos045_S001	00-mVe747749pRnZSeGa7GwD3
662215		Nucleus	1	0.000	1.000	1099	100001018	100000024	GFP-IMPa4-IBB anti-PSF-A546 8C-S-PSF V2.00	0	20. GFP-Imp-a4-dIBB and anti-PSF-A546_Pos045_S001	00-mVe747749pRnZSeGa7GwD3
314150		Nucleus	1	0.000	1.000	1100	100001019	100000025	GFP-IMPa4-IBB anti-PSF-A546 8C-S-PSF V2.00	0	20. GFP-Imp-a4-dIBB and anti-PSF-A546_Pos045_S001	00-mVe747749pRnZSeGa7GwD3
516912		Nucleus	1	0.000	1.000	1101	100001020	100000026	GFP-IMPa4-IBB anti-PSF-A546 8C-S-PSF V2.00	0	20. GFP-Imp-a4-dIBB and anti-PSF-A546_Pos045_S001	00-mVe747749pRnZSeGa7GwD3
706496		Nucleus	1	0.000	1.000	1102	100001021	100000027	GFP-IMPa4-IBB anti-PSF-A546 8C-S-PSF V2.00	0	20. GFP-Imp-a4-dIBB and anti-PSF-A546_Pos045_S001	00-mVe747749pRnZSeGa7GwD3
696098		Nucleus	1	0.000	1.000	1103	100001022	100000028	GFP-IMPa4-IBB anti-PSF-A546 8C-S-PSF V2.00	0	20. GFP-Imp-a4-dIBB and anti-PSF-A546_Pos045_S001	00-mVe747749pRnZSeGa7GwD3
1.32619e+006		Nucleus	1	0.000	1.000	1104	100001023	100000000	GFP-IMPa4-IBB anti-PSF-A546 8C-S-PSF V2.00	0	20. GFP-Imp-a4-dIBB and anti-PSF-A546_Pos046_S001	00-FFxRqABdcQAb2vcRtUBpzk
61674		Nucleus	1	0.000	1.000	1106	100001024	100000000	GFP-IMPa4-IBB anti-PSF-A546 8C-S-PSF V2.00	0	20. GFP-Imp-a4-dIBB and anti-PSF-A546_Pos047_S001	00-YCgYiHGozeZ5bbxJQeNJvD
120652		Nucleus	1	0.000	1.000	1107	100001025	100000001	GFP-IMPa4-IBB anti-PSF-A546 8C-S-PSF V2.00	0	20. GFP-Imp-a4-dIBB and anti-PSF-A546_Pos047_S001	00-YCgYiHGozeZ5bbxJQeNJvD
244252		Nucleus	1	0.000	1.000	1108	100001026	100000002	GFP-IMPa4-IBB anti-PSF-A546 8C-S-PSF V2.00	0	20. GFP-Imp-a4-dIBB and anti-PSF-A546_Pos047_S001	00-YCgYiHGozeZ5bbxJQeNJvD
814271		Nucleus	1	0.000	1.000	1109	100001027	100000003	GFP-IMPa4-IBB anti-PSF-A546 8C-S-PSF V2.00	0	20. GFP-Imp-a4-dIBB and anti-PSF-A546_Pos047_S001	00-YCgYiHGozeZ5bbxJQeNJvD
141308		Nucleus	1	0.000	1.000	1110	100001028	100000004	GFP-IMPa4-IBB anti-PSF-A546 8C-S-PSF V2.00	0	20. GFP-Imp-a4-dIBB and anti-PSF-A546_Pos047_S001	00-YCgYiHGozeZ5bbxJQeNJvD
87946		Nucleus	1	0.000	1.000	1111	100001029	100000005	GFP-IMPa4-IBB anti-PSF-A546 8C-S-PSF V2.00	0	20. GFP-Imp-a4-dIBB and anti-PSF-A546_Pos047_S001	00-YCgYiHGozeZ5bbxJQeNJvD
592468		Nucleus	1	0.000	1.000	1112	100001030	100000006	GFP-IMPa4-IBB anti-PSF-A546 8C-S-PSF V2.00	0	20. GFP-Imp-a4-dIBB and anti-PSF-A546_Pos047_S001	00-YCgYiHGozeZ5bbxJQeNJvD
438266		Nucleus	1	0.000	1.000	1113	100001031	100000007	GFP-IMPa4-IBB anti-PSF-A546 8C-S-PSF V2.00	0	20. GFP-Imp-a4-dIBB and anti-PSF-A546_Pos047_S001	00-YCgYiHGozeZ5bbxJQeNJvD
586480		Nucleus	1	0.000	1.000	1114	100001032	100000008	GFP-IMPa4-IBB anti-PSF-A546 8C-S-PSF V2.00	0	20. GFP-Imp-a4-dIBB and anti-PSF-A546_Pos047_S001	00-YCgYiHGozeZ5bbxJQeNJvD
105293		Nucleus	1	0.000	1.000	1115	100001033	100000009	GFP-IMPa4-IBB anti-PSF-A546 8C-S-PSF V2.00	0	20. GFP-Imp-a4-dIBB and anti-PSF-A546_Pos047_S001	00-YCgYiHGozeZ5bbxJQeNJvD
527414		Nucleus	1	0.000	1.000	1116	100001034	100000010	GFP-IMPa4-IBB anti-PSF-A546 8C-S-PSF V2.00	0	20. GFP-Imp-a4-dIBB and anti-PSF-A546_Pos047_S001	00-YCgYiHGozeZ5bbxJQeNJvD
481746		Nucleus	1	0.000	1.000	1117	100001035	100000011	GFP-IMPa4-IBB anti-PSF-A546 8C-S-PSF V2.00	0	20. GFP-Imp-a4-dIBB and anti-PSF-A546_Pos047_S001	00-YCgYiHGozeZ5bbxJQeNJvD
398753		Nucleus	1	0.000	1.000	1118	100001036	100000012	GFP-IMPa4-IBB anti-PSF-A546 8C-S-PSF V2.00	0	20. GFP-Imp-a4-dIBB and anti-PSF-A546_Pos047_S001	00-YCgYiHGozeZ5bbxJQeNJvD
424476		Nucleus	1	0.000	1.000	1119	100001037	100000013	GFP-IMPa4-IBB anti-PSF-A546 8C-S-PSF V2.00	0	20. GFP-Imp-a4-dIBB and anti-PSF-A546_Pos047_S001	00-YCgYiHGozeZ5bbxJQeNJvD
586205		Nucleus	1	0.000	1.000	1120	100001038	100000014	GFP-IMPa4-IBB anti-PSF-A546 8C-S-PSF V2.00	0	20. GFP-Imp-a4-dIBB and anti-PSF-A546_Pos047_S001	00-YCgYiHGozeZ5bbxJQeNJvD
376850		Nucleus	1	0.000	1.000	1121	100001039	100000015	GFP-IMPa4-IBB anti-PSF-A546 8C-S-PSF V2.00	0	20. GFP-Imp-a4-dIBB and anti-PSF-A546_Pos047_S001	00-YCgYiHGozeZ5bbxJQeNJvD
501319		Nucleus	1	0.000	1.000	1122	100001040	100000016	GFP-IMPa4-IBB anti-PSF-A546 8C-S-PSF V2.00	0	20. GFP-Imp-a4-dIBB and anti-PSF-A546_Pos047_S001	00-YCgYiHGozeZ5bbxJQeNJvD
522273		Nucleus	1	0.000	1.000	1123	100001041	100000017	GFP-IMPa4-IBB anti-PSF-A546 8C-S-PSF V2.00	0	20. GFP-Imp-a4-dIBB and anti-PSF-A546_Pos047_S001	00-YCgYiHGozeZ5bbxJQeNJvD
627147		Nucleus	1	0.000	1.000	1124	100001042	100000018	GFP-IMPa4-IBB anti-PSF-A546 8C-S-PSF V2.00	0	20. GFP-Imp-a4-dIBB and anti-PSF-A546_Pos047_S001	00-YCgYiHGozeZ5bbxJQeNJvD
724275		Nucleus	1	0.000	1.000	1125	100001043	100000019	GFP-IMPa4-IBB anti-PSF-A546 8C-S-PSF V2.00	0	20. GFP-Imp-a4-dIBB and anti-PSF-A546_Pos047_S001	00-YCgYiHGozeZ5bbxJQeNJvD
223076		Nucleus	1	0.000	1.000	1126	100001044	100000020	GFP-IMPa4-IBB anti-PSF-A546 8C-S-PSF V2.00	0	20. GFP-Imp-a4-dIBB and anti-PSF-A546_Pos047_S001	00-YCgYiHGozeZ5bbxJQeNJvD
640130		Nucleus	1	0.000	1.000	1127	100001045	100000021	GFP-IMPa4-IBB anti-PSF-A546 8C-S-PSF V2.00	0	20. GFP-Imp-a4-dIBB and anti-PSF-A546_Pos047_S001	00-YCgYiHGozeZ5bbxJQeNJvD
457323		Nucleus	1	0.000	1.000	1128	100001046	100000022	GFP-IMPa4-IBB anti-PSF-A546 8C-S-PSF V2.00	0	20. GFP-Imp-a4-dIBB and anti-PSF-A546_Pos047_S001	00-YCgYiHGozeZ5bbxJQeNJvD
591243		Nucleus	1	0.000	1.000	1129	100001047	100000023	GFP-IMPa4-IBB anti-PSF-A546 8C-S-PSF V2.00	0	20. GFP-Imp-a4-dIBB and anti-PSF-A546_Pos047_S001	00-YCgYiHGozeZ5bbxJQeNJvD
600521		Nucleus	1	0.000	1.000	1130	100001048	100000024	GFP-IMPa4-IBB anti-PSF-A546 8C-S-PSF V2.00	0	20. GFP-Imp-a4-dIBB and anti-PSF-A546_Pos047_S001	00-YCgYiHGozeZ5bbxJQeNJvD
446476		Nucleus	1	0.000	1.000	1131	100001049	100000025	GFP-IMPa4-IBB anti-PSF-A546 8C-S-PSF V2.00	0	20. GFP-Imp-a4-dIBB and anti-PSF-A546_Pos047_S001	00-YCgYiHGozeZ5bbxJQeNJvD
554511		Nucleus	1	0.000	1.000	1132	100001050	100000026	GFP-IMPa4-IBB anti-PSF-A546 8C-S-PSF V2.00	0	20. GFP-Imp-a4-dIBB and anti-PSF-A546_Pos047_S001	00-YCgYiHGozeZ5bbxJQeNJvD
641333		Nucleus	1	0.000	1.000	1133	100001051	100000027	GFP-IMPa4-IBB anti-PSF-A546 8C-S-PSF V2.00	0	20. GFP-Imp-a4-dIBB and anti-PSF-A546_Pos047_S001	00-YCgYiHGozeZ5bbxJQeNJvD
532997		Nucleus	1	0.000	1.000	1134	100001052	100000028	GFP-IMPa4-IBB anti-PSF-A546 8C-S-PSF V2.00	0	20. GFP-Imp-a4-dIBB and anti-PSF-A546_Pos047_S001	00-YCgYiHGozeZ5bbxJQeNJvD
430436		Nucleus	1	0.000	1.000	1135	100001053	100000029	GFP-IMPa4-IBB anti-PSF-A546 8C-S-PSF V2.00	0	20. GFP-Imp-a4-dIBB and anti-PSF-A546_Pos047_S001	00-YCgYiHGozeZ5bbxJQeNJvD
673298		Nucleus	1	0.000	1.000	1136	100001054	100000030	GFP-IMPa4-IBB anti-PSF-A546 8C-S-PSF V2.00	0	20. GFP-Imp-a4-dIBB and anti-PSF-A546_Pos047_S001	00-YCgYiHGozeZ5bbxJQeNJvD
340399		Nucleus	1	0.000	1.000	1137	100001055	100000031	GFP-IMPa4-IBB anti-PSF-A546 8C-S-PSF V2.00	0	20. GFP-Imp-a4-dIBB and anti-PSF-A546_Pos047_S001	00-YCgYiHGozeZ5bbxJQeNJvD
283888		Nucleus	1	0.000	1.000	1138	100001056	100000032	GFP-IMPa4-IBB anti-PSF-A546 8C-S-PSF V2.00	0	20. GFP-Imp-a4-dIBB and anti-PSF-A546_Pos047_S001	00-YCgYiHGozeZ5bbxJQeNJvD
458525		Nucleus	1	0.000	1.000	1139	100001057	100000033	GFP-IMPa4-IBB anti-PSF-A546 8C-S-PSF V2.00	0	20. GFP-Imp-a4-dIBB and anti-PSF-A546_Pos047_S001	00-YCgYiHGozeZ5bbxJQeNJvD
582934		Nucleus	1	0.000	1.000	1140	100001058	100000034	GFP-IMPa4-IBB anti-PSF-A546 8C-S-PSF V2.00	0	20. GFP-Imp-a4-dIBB and anti-PSF-A546_Pos047_S001	00-YCgYiHGozeZ5bbxJQeNJvD
518872		Nucleus	1	0.000	1.000	1141	100001059	100000035	GFP-IMPa4-IBB anti-PSF-A546 8C-S-PSF V2.00	0	20. GFP-Imp-a4-dIBB and anti-PSF-A546_Pos047_S001	00-YCgYiHGozeZ5bbxJQeNJvD
709443		Nucleus	1	0.000	1.000	1142	100001060	100000036	GFP-IMPa4-IBB anti-PSF-A546 8C-S-PSF V2.00	0	20. GFP-Imp-a4-dIBB and anti-PSF-A546_Pos047_S001	00-YCgYiHGozeZ5bbxJQeNJvD
441921		Nucleus	1	0.000	1.000	1143	100001061	100000037	GFP-IMPa4-IBB anti-PSF-A546 8C-S-PSF V2.00	0	20. GFP-Imp-a4-dIBB and anti-PSF-A546_Pos047_S001	00-YCgYiHGozeZ5bbxJQeNJvD
216348		Nucleus	1	0.000	1.000	1144	100001062	100000038	GFP-IMPa4-IBB anti-PSF-A546 8C-S-PSF V2.00	0	20. GFP-Imp-a4-dIBB and anti-PSF-A546_Pos047_S001	00-YCgYiHGozeZ5bbxJQeNJvD
729096		Nucleus	1	0.000	1.000	1145	100001063	100000039	GFP-IMPa4-IBB anti-PSF-A546 8C-S-PSF V2.00	0	20. GFP-Imp-a4-dIBB and anti-PSF-A546_Pos047_S001	00-YCgYiHGozeZ5bbxJQeNJvD
667868		Nucleus	1	0.000	1.000	1146	100001064	100000040	GFP-IMPa4-IBB anti-PSF-A546 8C-S-PSF V2.00	0	20. GFP-Imp-a4-dIBB and anti-PSF-A546_Pos047_S001	00-YCgYiHGozeZ5bbxJQeNJvD
461930		Nucleus	1	0.000	1.000	1148	100001065	100000000	GFP-IMPa4-IBB anti-PSF-A546 8C-S-PSF V2.00	0	20. GFP-Imp-a4-dIBB and anti-PSF-A546_Pos048_S001	00-oy2rKgNRmcczGr7oPX5jrU
90131		Nucleus	1	0.000	1.000	1150	100001066	100000001	GFP-IMPa4-IBB anti-PSF-A546 8C-S-PSF V2.00	0	20. GFP-Imp-a4-dIBB and anti-PSF-A546_Pos048_S001	00-oy2rKgNRmcczGr7oPX5jrU
367415		Nucleus	1	0.000	1.000	1151	100001067	100000002	GFP-IMPa4-IBB anti-PSF-A546 8C-S-PSF V2.00	0	20. GFP-Imp-a4-dIBB and anti-PSF-A546_Pos048_S001	00-oy2rKgNRmcczGr7oPX5jrU
162903		Nucleus	1	0.000	1.000	1152	100001068	100000003	GFP-IMPa4-IBB anti-PSF-A546 8C-S-PSF V2.00	0	20. GFP-Imp-a4-dIBB and anti-PSF-A546_Pos048_S001	00-oy2rKgNRmcczGr7oPX5jrU
113840		Nucleus	1	0.000	1.000	1153	100001069	100000004	GFP-IMPa4-IBB anti-PSF-A546 8C-S-PSF V2.00	0	20. GFP-Imp-a4-dIBB and anti-PSF-A546_Pos048_S001	00-oy2rKgNRmcczGr7oPX5jrU
699746		Nucleus	1	0.000	1.000	1154	100001070	100000005	GFP-IMPa4-IBB anti-PSF-A546 8C-S-PSF V2.00	0	20. GFP-Imp-a4-dIBB and anti-PSF-A546_Pos048_S001	00-oy2rKgNRmcczGr7oPX5jrU
750857		Nucleus	1	0.000	1.000	1155	100001071	100000006	GFP-IMPa4-IBB anti-PSF-A546 8C-S-PSF V2.00	0	20. GFP-Imp-a4-dIBB and anti-PSF-A546_Pos048_S001	00-oy2rKgNRmcczGr7oPX5jrU
109566		Nucleus	1	0.000	1.000	1156	100001072	100000007	GFP-IMPa4-IBB anti-PSF-A546 8C-S-PSF V2.00	0	20. GFP-Imp-a4-dIBB and anti-PSF-A546_Pos048_S001	00-oy2rKgNRmcczGr7oPX5jrU
148442		Nucleus	1	0.000	1.000	1157	100001073	100000008	GFP-IMPa4-IBB anti-PSF-A546 8C-S-PSF V2.00	0	20. GFP-Imp-a4-dIBB and anti-PSF-A546_Pos048_S001	00-oy2rKgNRmcczGr7oPX5jrU
82587		Nucleus	1	0.000	1.000	1158	100001074	100000009	GFP-IMPa4-IBB anti-PSF-A546 8C-S-PSF V2.00	0	20. GFP-Imp-a4-dIBB and anti-PSF-A546_Pos048_S001	00-oy2rKgNRmcczGr7oPX5jrU
322111		Nucleus	1	0.000	1.000	1159	100001075	100000010	GFP-IMPa4-IBB anti-PSF-A546 8C-S-PSF V2.00	0	20. GFP-Imp-a4-dIBB and anti-PSF-A546_Pos048_S001	00-oy2rKgNRmcczGr7oPX5jrU
848693		Nucleus	1	0.000	1.000	1160	100001076	100000011	GFP-IMPa4-IBB anti-PSF-A546 8C-S-PSF V2.00	0	20. GFP-Imp-a4-dIBB and anti-PSF-A546_Pos048_S001	00-oy2rKgNRmcczGr7oPX5jrU
671660		Nucleus	1	0.000	1.000	1161	100001077	100000012	GFP-IMPa4-IBB anti-PSF-A546 8C-S-PSF V2.00	0	20. GFP-Imp-a4-dIBB and anti-PSF-A546_Pos048_S001	00-oy2rKgNRmcczGr7oPX5jrU
673447		Nucleus	1	0.000	1.000	1162	100001078	100000013	GFP-IMPa4-IBB anti-PSF-A546 8C-S-PSF V2.00	0	20. GFP-Imp-a4-dIBB and anti-PSF-A546_Pos048_S001	00-oy2rKgNRmcczGr7oPX5jrU
60067		Nucleus	1	0.000	1.000	1163	100001079	100000014	GFP-IMPa4-IBB anti-PSF-A546 8C-S-PSF V2.00	0	20. GFP-Imp-a4-dIBB and anti-PSF-A546_Pos048_S001	00-oy2rKgNRmcczGr7oPX5jrU
854954		Nucleus	1	0.000	1.000	1164	100001080	100000015	GFP-IMPa4-IBB anti-PSF-A546 8C-S-PSF V2.00	0	20. GFP-Imp-a4-dIBB and anti-PSF-A546_Pos048_S001	00-oy2rKgNRmcczGr7oPX5jrU
1.04444e+006		Nucleus	1	0.000	1.000	1165	100001081	100000016	GFP-IMPa4-IBB anti-PSF-A546 8C-S-PSF V2.00	0	20. GFP-Imp-a4-dIBB and anti-PSF-A546_Pos048_S001	00-oy2rKgNRmcczGr7oPX5jrU
75339		Nucleus	1	0.000	1.000	1166	100001082	100000017	GFP-IMPa4-IBB anti-PSF-A546 8C-S-PSF V2.00	0	20. GFP-Imp-a4-dIBB and anti-PSF-A546_Pos048_S001	00-oy2rKgNRmcczGr7oPX5jrU
445652		Nucleus	1	0.000	1.000	1167	100001083	100000018	GFP-IMPa4-IBB anti-PSF-A546 8C-S-PSF V2.00	0	20. GFP-Imp-a4-dIBB and anti-PSF-A546_Pos048_S001	00-oy2rKgNRmcczGr7oPX5jrU
338509		Nucleus	1	0.000	1.000	1168	100001084	100000019	GFP-IMPa4-IBB anti-PSF-A546 8C-S-PSF V2.00	0	20. GFP-Imp-a4-dIBB and anti-PSF-A546_Pos048_S001	00-oy2rKgNRmcczGr7oPX5jrU
570689		Nucleus	1	0.000	1.000	1169	100001085	100000020	GFP-IMPa4-IBB anti-PSF-A546 8C-S-PSF V2.00	0	20. GFP-Imp-a4-dIBB and anti-PSF-A546_Pos048_S001	00-oy2rKgNRmcczGr7oPX5jrU
292787		Nucleus	1	0.000	1.000	1170	100001086	100000021	GFP-IMPa4-IBB anti-PSF-A546 8C-S-PSF V2.00	0	20. GFP-Imp-a4-dIBB and anti-PSF-A546_Pos048_S001	00-oy2rKgNRmcczGr7oPX5jrU
208863		Nucleus	1	0.000	1.000	1171	100001087	100000022	GFP-IMPa4-IBB anti-PSF-A546 8C-S-PSF V2.00	0	20. GFP-Imp-a4-dIBB and anti-PSF-A546_Pos048_S001	00-oy2rKgNRmcczGr7oPX5jrU
542823		Nucleus	1	0.000	1.000	1172	100001088	100000023	GFP-IMPa4-IBB anti-PSF-A546 8C-S-PSF V2.00	0	20. GFP-Imp-a4-dIBB and anti-PSF-A546_Pos048_S001	00-oy2rKgNRmcczGr7oPX5jrU
509225		Nucleus	1	0.000	1.000	1173	100001089	100000024	GFP-IMPa4-IBB anti-PSF-A546 8C-S-PSF V2.00	0	20. GFP-Imp-a4-dIBB and anti-PSF-A546_Pos048_S001	00-oy2rKgNRmcczGr7oPX5jrU
663273		Nucleus	1	0.000	1.000	1174	100001090	100000025	GFP-IMPa4-IBB anti-PSF-A546 8C-S-PSF V2.00	0	20. GFP-Imp-a4-dIBB and anti-PSF-A546_Pos048_S001	00-oy2rKgNRmcczGr7oPX5jrU
695113		Nucleus	1	0.000	1.000	1175	100001091	100000026	GFP-IMPa4-IBB anti-PSF-A546 8C-S-PSF V2.00	0	20. GFP-Imp-a4-dIBB and anti-PSF-A546_Pos048_S001	00-oy2rKgNRmcczGr7oPX5jrU
714911		Nucleus	1	0.000	1.000	1176	100001092	100000027	GFP-IMPa4-IBB anti-PSF-A546 8C-S-PSF V2.00	0	20. GFP-Imp-a4-dIBB and anti-PSF-A546_Pos048_S001	00-oy2rKgNRmcczGr7oPX5jrU
676105		Nucleus	1	0.000	1.000	1177	100001093	100000028	GFP-IMPa4-IBB anti-PSF-A546 8C-S-PSF V2.00	0	20. GFP-Imp-a4-dIBB and anti-PSF-A546_Pos048_S001	00-oy2rKgNRmcczGr7oPX5jrU
478730		Nucleus	1	0.000	1.000	1178	100001094	100000029	GFP-IMPa4-IBB anti-PSF-A546 8C-S-PSF V2.00	0	20. GFP-Imp-a4-dIBB and anti-PSF-A546_Pos048_S001	00-oy2rKgNRmcczGr7oPX5jrU
166778		Nucleus	1	0.000	1.000	1179	100001095	100000030	GFP-IMPa4-IBB anti-PSF-A546 8C-S-PSF V2.00	0	20. GFP-Imp-a4-dIBB and anti-PSF-A546_Pos048_S001	00-oy2rKgNRmcczGr7oPX5jrU
441436		Nucleus	1	0.000	1.000	1182	100001096	100000000	GFP-IMPa4-IBB anti-PSF-A546 8C-S-PSF V2.00	0	20. GFP-Imp-a4-dIBB and anti-PSF-A546_Pos049_S001	00-AhEJPzaxuYFnnAoyDhv3V
92399		Nucleus	1	0.000	1.000	1183	100001097	100000001	GFP-IMPa4-IBB anti-PSF-A546 8C-S-PSF V2.00	0	20. GFP-Imp-a4-dIBB and anti-PSF-A546_Pos049_S001	00-AhEJPzaxuYFnnAoyDhv3V
102448		Nucleus	1	0.000	1.000	1184	100001098	100000002	GFP-IMPa4-IBB anti-PSF-A546 8C-S-PSF V2.00	0	20. GFP-Imp-a4-dIBB and anti-PSF-A546_Pos049_S001	00-AhEJPzaxuYFnnAoyDhv3V
83973		Nucleus	1	0.000	1.000	1185	100001099	100000003	GFP-IMPa4-IBB anti-PSF-A546 8C-S-PSF V2.00	0	20. GFP-Imp-a4-dIBB and anti-PSF-A546_Pos049_S001	00-AhEJPzaxuYFnnAoyDhv3V
476137		Nucleus	1	0.000	1.000	1186	100001100	100000004	GFP-IMPa4-IBB anti-PSF-A546 8C-S-PSF V2.00	0	20. GFP-Imp-a4-dIBB and anti-PSF-A546_Pos049_S001	00-AhEJPzaxuYFnnAoyDhv3V
255088		Nucleus	1	0.000	1.000	1187	100001101	100000005	GFP-IMPa4-IBB anti-PSF-A546 8C-S-PSF V2.00	0	20. GFP-Imp-a4-dIBB and anti-PSF-A546_Pos049_S001	00-AhEJPzaxuYFnnAoyDhv3V
90894		Nucleus	1	0.000	1.000	1188	100001102	100000006	GFP-IMPa4-IBB anti-PSF-A546 8C-S-PSF V2.00	0	20. GFP-Imp-a4-dIBB and anti-PSF-A546_Pos049_S001	00-AhEJPzaxuYFnnAoyDhv3V
129393		Nucleus	1	0.000	1.000	1189	100001103	100000007	GFP-IMPa4-IBB anti-PSF-A546 8C-S-PSF V2.00	0	20. GFP-Imp-a4-dIBB and anti-PSF-A546_Pos049_S001	00-AhEJPzaxuYFnnAoyDhv3V
90578		Nucleus	1	0.000	1.000	1190	100001104	100000008	GFP-IMPa4-IBB anti-PSF-A546 8C-S-PSF V2.00	0	20. GFP-Imp-a4-dIBB and anti-PSF-A546_Pos049_S001	00-AhEJPzaxuYFnnAoyDhv3V
259763		Nucleus	1	0.000	1.000	1191	100001105	100000009	GFP-IMPa4-IBB anti-PSF-A546 8C-S-PSF V2.00	0	20. GFP-Imp-a4-dIBB and anti-PSF-A546_Pos049_S001	00-AhEJPzaxuYFnnAoyDhv3V
55512		Nucleus	1	0.000	1.000	1192	100001106	100000010	GFP-IMPa4-IBB anti-PSF-A546 8C-S-PSF V2.00	0	20. GFP-Imp-a4-dIBB and anti-PSF-A546_Pos049_S001	00-AhEJPzaxuYFnnAoyDhv3V
75970		Nucleus	1	0.000	1.000	1193	100001107	100000011	GFP-IMPa4-IBB anti-PSF-A546 8C-S-PSF V2.00	0	20. GFP-Imp-a4-dIBB and anti-PSF-A546_Pos049_S001	00-AhEJPzaxuYFnnAoyDhv3V
117018		Nucleus	1	0.000	1.000	1194	100001108	100000012	GFP-IMPa4-IBB anti-PSF-A546 8C-S-PSF V2.00	0	20. GFP-Imp-a4-dIBB and anti-PSF-A546_Pos049_S001	00-AhEJPzaxuYFnnAoyDhv3V
201118		Nucleus	1	0.000	1.000	1195	100001109	100000013	GFP-IMPa4-IBB anti-PSF-A546 8C-S-PSF V2.00	0	20. GFP-Imp-a4-dIBB and anti-PSF-A546_Pos049_S001	00-AhEJPzaxuYFnnAoyDhv3V
85026		Nucleus	1	0.000	1.000	1196	100001110	100000014	GFP-IMPa4-IBB anti-PSF-A546 8C-S-PSF V2.00	0	20. GFP-Imp-a4-dIBB and anti-PSF-A546_Pos049_S001	00-AhEJPzaxuYFnnAoyDhv3V
94708		Nucleus	1	0.000	1.000	1197	100001111	100000015	GFP-IMPa4-IBB anti-PSF-A546 8C-S-PSF V2.00	0	20. GFP-Imp-a4-dIBB and anti-PSF-A546_Pos049_S001	00-AhEJPzaxuYFnnAoyDhv3V
300824		Nucleus	1	0.000	1.000	1198	100001112	100000016	GFP-IMPa4-IBB anti-PSF-A546 8C-S-PSF V2.00	0	20. GFP-Imp-a4-dIBB and anti-PSF-A546_Pos049_S001	00-AhEJPzaxuYFnnAoyDhv3V
107905		Nucleus	1	0.000	1.000	1199	100001113	100000017	GFP-IMPa4-IBB anti-PSF-A546 8C-S-PSF V2.00	0	20. GFP-Imp-a4-dIBB and anti-PSF-A546_Pos049_S001	00-AhEJPzaxuYFnnAoyDhv3V
326913		Nucleus	1	0.000	1.000	1200	100001114	100000018	GFP-IMPa4-IBB anti-PSF-A546 8C-S-PSF V2.00	0	20. GFP-Imp-a4-dIBB and anti-PSF-A546_Pos049_S001	00-AhEJPzaxuYFnnAoyDhv3V
153150		Nucleus	1	0.000	1.000	1201	100001115	100000019	GFP-IMPa4-IBB anti-PSF-A546 8C-S-PSF V2.00	0	20. GFP-Imp-a4-dIBB and anti-PSF-A546_Pos049_S001	00-AhEJPzaxuYFnnAoyDhv3V
114448		Nucleus	1	0.000	1.000	1202	100001116	100000020	GFP-IMPa4-IBB anti-PSF-A546 8C-S-PSF V2.00	0	20. GFP-Imp-a4-dIBB and anti-PSF-A546_Pos049_S001	00-AhEJPzaxuYFnnAoyDhv3V
109374		Nucleus	1	0.000	1.000	1203	100001117	100000021	GFP-IMPa4-IBB anti-PSF-A546 8C-S-PSF V2.00	0	20. GFP-Imp-a4-dIBB and anti-PSF-A546_Pos049_S001	00-AhEJPzaxuYFnnAoyDhv3V
417152		Nucleus	1	0.000	1.000	1204	100001118	100000022	GFP-IMPa4-IBB anti-PSF-A546 8C-S-PSF V2.00	0	20. GFP-Imp-a4-dIBB and anti-PSF-A546_Pos049_S001	00-AhEJPzaxuYFnnAoyDhv3V
903128		Nucleus	1	0.000	1.000	1205	100001119	100000023	GFP-IMPa4-IBB anti-PSF-A546 8C-S-PSF V2.00	0	20. GFP-Imp-a4-dIBB and anti-PSF-A546_Pos049_S001	00-AhEJPzaxuYFnnAoyDhv3V
87814		Nucleus	1	0.000	1.000	1206	100001120	100000024	GFP-IMPa4-IBB anti-PSF-A546 8C-S-PSF V2.00	0	20. GFP-Imp-a4-dIBB and anti-PSF-A546_Pos049_S001	00-AhEJPzaxuYFnnAoyDhv3V
66048		Nucleus	1	0.000	1.000	1207	100001121	100000025	GFP-IMPa4-IBB anti-PSF-A546 8C-S-PSF V2.00	0	20. GFP-Imp-a4-dIBB and anti-PSF-A546_Pos049_S001	00-AhEJPzaxuYFnnAoyDhv3V
85342		Nucleus	1	0.000	1.000	1208	100001122	100000026	GFP-IMPa4-IBB anti-PSF-A546 8C-S-PSF V2.00	0	20. GFP-Imp-a4-dIBB and anti-PSF-A546_Pos049_S001	00-AhEJPzaxuYFnnAoyDhv3V
106223		Nucleus	1	0.000	1.000	1209	100001123	100000027	GFP-IMPa4-IBB anti-PSF-A546 8C-S-PSF V2.00	0	20. GFP-Imp-a4-dIBB and anti-PSF-A546_Pos049_S001	00-AhEJPzaxuYFnnAoyDhv3V
60273		Nucleus	1	0.000	1.000	1210	100001124	100000028	GFP-IMPa4-IBB anti-PSF-A546 8C-S-PSF V2.00	0	20. GFP-Imp-a4-dIBB and anti-PSF-A546_Pos049_S001	00-AhEJPzaxuYFnnAoyDhv3V
92426		Nucleus	1	0.000	1.000	1211	100001125	100000029	GFP-IMPa4-IBB anti-PSF-A546 8C-S-PSF V2.00	0	20. GFP-Imp-a4-dIBB and anti-PSF-A546_Pos049_S001	00-AhEJPzaxuYFnnAoyDhv3V
64684		Nucleus	1	0.000	1.000	1212	100001126	100000030	GFP-IMPa4-IBB anti-PSF-A546 8C-S-PSF V2.00	0	20. GFP-Imp-a4-dIBB and anti-PSF-A546_Pos049_S001	00-AhEJPzaxuYFnnAoyDhv3V
113978		Nucleus	1	0.000	1.000	1213	100001127	100000031	GFP-IMPa4-IBB anti-PSF-A546 8C-S-PSF V2.00	0	20. GFP-Imp-a4-dIBB and anti-PSF-A546_Pos049_S001	00-AhEJPzaxuYFnnAoyDhv3V
112031		Nucleus	1	0.000	1.000	1214	100001128	100000032	GFP-IMPa4-IBB anti-PSF-A546 8C-S-PSF V2.00	0	20. GFP-Imp-a4-dIBB and anti-PSF-A546_Pos049_S001	00-AhEJPzaxuYFnnAoyDhv3V
119328		Nucleus	1	0.000	1.000	1215	100001129	100000033	GFP-IMPa4-IBB anti-PSF-A546 8C-S-PSF V2.00	0	20. GFP-Imp-a4-dIBB and anti-PSF-A546_Pos049_S001	00-AhEJPzaxuYFnnAoyDhv3V
311187		Nucleus	1	0.000	1.000	1216	100001130	100000034	GFP-IMPa4-IBB anti-PSF-A546 8C-S-PSF V2.00	0	20. GFP-Imp-a4-dIBB and anti-PSF-A546_Pos049_S001	00-AhEJPzaxuYFnnAoyDhv3V
127435		Nucleus	1	0.000	1.000	1217	100001131	100000035	GFP-IMPa4-IBB anti-PSF-A546 8C-S-PSF V2.00	0	20. GFP-Imp-a4-dIBB and anti-PSF-A546_Pos049_S001	00-AhEJPzaxuYFnnAoyDhv3V
764802		Nucleus	1	0.000	1.000	1218	100001132	100000036	GFP-IMPa4-IBB anti-PSF-A546 8C-S-PSF V2.00	0	20. GFP-Imp-a4-dIBB and anti-PSF-A546_Pos049_S001	00-AhEJPzaxuYFnnAoyDhv3V
