# Supplementary material for: Development of a pipeline for automated, high-throughput analysis of paraspeckle proteins reveals specific roles for importin α proteins
Source: Sci Rep. 2017 Feb 27;7:43323. doi: 10.1038/srep43323 (PMC5379994; doi:10.1038/srep43323)
Supplement: Supplementary Dataset SD1-C PART 1 [file srep43323-s4.zip › I8P/8C-S-PSF/_/GFP-IMPa4-IBB anti-PSF-A546 8C-S-PSF V2.00_Statistics/GFP-IMPa4-IBB anti-PSF-A546 8C-S-PSF V2.00_Cell_Ellipsoid_Axis_A.csv]

Cell Ellipsoid Axis A
====================
Cell Ellipsoid Axis A X	Cell Ellipsoid Axis A Y	Cell Ellipsoid Axis A Z	Unit	Category	Collection	Birth [s]	Death [s]	ID	OriginalID	Original Component Name	Original Component ID	Original Image Name	Original Image ID
-0.00589643	-0.000573245	0.999982	um	Cell	Cell Ellipsoid Axis A	0.000	1.000	0	0	GFP-IMPa4-IBB anti-PSF-A546 8C-S-PSF V2.00	0	20. GFP-Imp-a4-dIBB and anti-PSF-A546_Pos001_S001	00-Qg8eTtKfpr3CZjHbMAx8iR
0.022995	-0.00832895	0.999701	um	Cell	Cell Ellipsoid Axis A	0.000	1.000	1	1	GFP-IMPa4-IBB anti-PSF-A546 8C-S-PSF V2.00	0	20. GFP-Imp-a4-dIBB and anti-PSF-A546_Pos001_S001	00-Qg8eTtKfpr3CZjHbMAx8iR
-0.027719	-0.0113032	-0.999552	um	Cell	Cell Ellipsoid Axis A	0.000	1.000	2	2	GFP-IMPa4-IBB anti-PSF-A546 8C-S-PSF V2.00	0	20. GFP-Imp-a4-dIBB and anti-PSF-A546_Pos001_S001	00-Qg8eTtKfpr3CZjHbMAx8iR
0.0329156	-0.0190742	0.999276	um	Cell	Cell Ellipsoid Axis A	0.000	1.000	3	3	GFP-IMPa4-IBB anti-PSF-A546 8C-S-PSF V2.00	0	20. GFP-Imp-a4-dIBB and anti-PSF-A546_Pos001_S001	00-Qg8eTtKfpr3CZjHbMAx8iR
-0.112185	-0.0522236	-0.992314	um	Cell	Cell Ellipsoid Axis A	0.000	1.000	4	4	GFP-IMPa4-IBB anti-PSF-A546 8C-S-PSF V2.00	0	20. GFP-Imp-a4-dIBB and anti-PSF-A546_Pos001_S001	00-Qg8eTtKfpr3CZjHbMAx8iR
-0.00693571	0.00736594	0.999949	um	Cell	Cell Ellipsoid Axis A	0.000	1.000	5	5	GFP-IMPa4-IBB anti-PSF-A546 8C-S-PSF V2.00	0	20. GFP-Imp-a4-dIBB and anti-PSF-A546_Pos001_S001	00-Qg8eTtKfpr3CZjHbMAx8iR
-0.0520331	-0.00342733	0.998639	um	Cell	Cell Ellipsoid Axis A	0.000	1.000	6	6	GFP-IMPa4-IBB anti-PSF-A546 8C-S-PSF V2.00	0	20. GFP-Imp-a4-dIBB and anti-PSF-A546_Pos001_S001	00-Qg8eTtKfpr3CZjHbMAx8iR
0.00298256	0.000203765	0.999996	um	Cell	Cell Ellipsoid Axis A	0.000	1.000	7	7	GFP-IMPa4-IBB anti-PSF-A546 8C-S-PSF V2.00	0	20. GFP-Imp-a4-dIBB and anti-PSF-A546_Pos001_S001	00-Qg8eTtKfpr3CZjHbMAx8iR
0.0222348	-0.00325782	0.999747	um	Cell	Cell Ellipsoid Axis A	0.000	1.000	8	8	GFP-IMPa4-IBB anti-PSF-A546 8C-S-PSF V2.00	0	20. GFP-Imp-a4-dIBB and anti-PSF-A546_Pos001_S001	00-Qg8eTtKfpr3CZjHbMAx8iR
-0.0042165	-0.0280771	0.999597	um	Cell	Cell Ellipsoid Axis A	0.000	1.000	9	9	GFP-IMPa4-IBB anti-PSF-A546 8C-S-PSF V2.00	0	20. GFP-Imp-a4-dIBB and anti-PSF-A546_Pos001_S001	00-Qg8eTtKfpr3CZjHbMAx8iR
0.0117163	-0.000744122	-0.999931	um	Cell	Cell Ellipsoid Axis A	0.000	1.000	10	10	GFP-IMPa4-IBB anti-PSF-A546 8C-S-PSF V2.00	0	20. GFP-Imp-a4-dIBB and anti-PSF-A546_Pos001_S001	00-Qg8eTtKfpr3CZjHbMAx8iR
0.069609	0.0100443	-0.997524	um	Cell	Cell Ellipsoid Axis A	0.000	1.000	11	11	GFP-IMPa4-IBB anti-PSF-A546 8C-S-PSF V2.00	0	20. GFP-Imp-a4-dIBB and anti-PSF-A546_Pos001_S001	00-Qg8eTtKfpr3CZjHbMAx8iR
0.0428689	0.0244274	0.998782	um	Cell	Cell Ellipsoid Axis A	0.000	1.000	12	12	GFP-IMPa4-IBB anti-PSF-A546 8C-S-PSF V2.00	0	20. GFP-Imp-a4-dIBB and anti-PSF-A546_Pos001_S001	00-Qg8eTtKfpr3CZjHbMAx8iR
-0.0380274	-0.0593794	0.997511	um	Cell	Cell Ellipsoid Axis A	0.000	1.000	13	13	GFP-IMPa4-IBB anti-PSF-A546 8C-S-PSF V2.00	0	20. GFP-Imp-a4-dIBB and anti-PSF-A546_Pos001_S001	00-Qg8eTtKfpr3CZjHbMAx8iR
0.0192905	-0.00479576	0.999802	um	Cell	Cell Ellipsoid Axis A	0.000	1.000	14	14	GFP-IMPa4-IBB anti-PSF-A546 8C-S-PSF V2.00	0	20. GFP-Imp-a4-dIBB and anti-PSF-A546_Pos001_S001	00-Qg8eTtKfpr3CZjHbMAx8iR
-0.00806159	-0.00317172	0.999962	um	Cell	Cell Ellipsoid Axis A	0.000	1.000	15	15	GFP-IMPa4-IBB anti-PSF-A546 8C-S-PSF V2.00	0	20. GFP-Imp-a4-dIBB and anti-PSF-A546_Pos001_S001	00-Qg8eTtKfpr3CZjHbMAx8iR
0.0113392	0.00269939	0.999932	um	Cell	Cell Ellipsoid Axis A	0.000	1.000	16	16	GFP-IMPa4-IBB anti-PSF-A546 8C-S-PSF V2.00	0	20. GFP-Imp-a4-dIBB and anti-PSF-A546_Pos001_S001	00-Qg8eTtKfpr3CZjHbMAx8iR
-0.0177756	-0.0224984	0.999589	um	Cell	Cell Ellipsoid Axis A	0.000	1.000	17	17	GFP-IMPa4-IBB anti-PSF-A546 8C-S-PSF V2.00	0	20. GFP-Imp-a4-dIBB and anti-PSF-A546_Pos001_S001	00-Qg8eTtKfpr3CZjHbMAx8iR
-0.00582776	0.00208216	0.999981	um	Cell	Cell Ellipsoid Axis A	0.000	1.000	18	18	GFP-IMPa4-IBB anti-PSF-A546 8C-S-PSF V2.00	0	20. GFP-Imp-a4-dIBB and anti-PSF-A546_Pos001_S001	00-Qg8eTtKfpr3CZjHbMAx8iR
-0.00551597	-0.00620425	0.999966	um	Cell	Cell Ellipsoid Axis A	0.000	1.000	19	19	GFP-IMPa4-IBB anti-PSF-A546 8C-S-PSF V2.00	0	20. GFP-Imp-a4-dIBB and anti-PSF-A546_Pos001_S001	00-Qg8eTtKfpr3CZjHbMAx8iR
-0.0253382	-0.0105792	0.999623	um	Cell	Cell Ellipsoid Axis A	0.000	1.000	20	20	GFP-IMPa4-IBB anti-PSF-A546 8C-S-PSF V2.00	0	20. GFP-Imp-a4-dIBB and anti-PSF-A546_Pos001_S001	00-Qg8eTtKfpr3CZjHbMAx8iR
-0.0128637	-0.0363503	0.999256	um	Cell	Cell Ellipsoid Axis A	0.000	1.000	21	21	GFP-IMPa4-IBB anti-PSF-A546 8C-S-PSF V2.00	0	20. GFP-Imp-a4-dIBB and anti-PSF-A546_Pos001_S001	00-Qg8eTtKfpr3CZjHbMAx8iR
0.00102005	0.000977571	0.999999	um	Cell	Cell Ellipsoid Axis A	0.000	1.000	22	22	GFP-IMPa4-IBB anti-PSF-A546 8C-S-PSF V2.00	0	20. GFP-Imp-a4-dIBB and anti-PSF-A546_Pos001_S001	00-Qg8eTtKfpr3CZjHbMAx8iR
0.00360929	0.0115353	-0.999927	um	Cell	Cell Ellipsoid Axis A	0.000	1.000	23	23	GFP-IMPa4-IBB anti-PSF-A546 8C-S-PSF V2.00	0	20. GFP-Imp-a4-dIBB and anti-PSF-A546_Pos001_S001	00-Qg8eTtKfpr3CZjHbMAx8iR
0.000327835	0.0213724	0.999772	um	Cell	Cell Ellipsoid Axis A	0.000	1.000	24	24	GFP-IMPa4-IBB anti-PSF-A546 8C-S-PSF V2.00	0	20. GFP-Imp-a4-dIBB and anti-PSF-A546_Pos001_S001	00-Qg8eTtKfpr3CZjHbMAx8iR
-0.000420112	-0.0104771	-0.999945	um	Cell	Cell Ellipsoid Axis A	0.000	1.000	25	25	GFP-IMPa4-IBB anti-PSF-A546 8C-S-PSF V2.00	0	20. GFP-Imp-a4-dIBB and anti-PSF-A546_Pos001_S001	00-Qg8eTtKfpr3CZjHbMAx8iR
0.00649311	-0.00475699	-0.999968	um	Cell	Cell Ellipsoid Axis A	0.000	1.000	26	26	GFP-IMPa4-IBB anti-PSF-A546 8C-S-PSF V2.00	0	20. GFP-Imp-a4-dIBB and anti-PSF-A546_Pos001_S001	00-Qg8eTtKfpr3CZjHbMAx8iR
0.00772987	-0.00207054	-0.999968	um	Cell	Cell Ellipsoid Axis A	0.000	1.000	27	27	GFP-IMPa4-IBB anti-PSF-A546 8C-S-PSF V2.00	0	20. GFP-Imp-a4-dIBB and anti-PSF-A546_Pos001_S001	00-Qg8eTtKfpr3CZjHbMAx8iR
0.006898	-0.00130757	0.999975	um	Cell	Cell Ellipsoid Axis A	0.000	1.000	28	28	GFP-IMPa4-IBB anti-PSF-A546 8C-S-PSF V2.00	0	20. GFP-Imp-a4-dIBB and anti-PSF-A546_Pos001_S001	00-Qg8eTtKfpr3CZjHbMAx8iR
-0.0178153	0.00161054	0.99984	um	Cell	Cell Ellipsoid Axis A	0.000	1.000	29	29	GFP-IMPa4-IBB anti-PSF-A546 8C-S-PSF V2.00	0	20. GFP-Imp-a4-dIBB and anti-PSF-A546_Pos001_S001	00-Qg8eTtKfpr3CZjHbMAx8iR
0.0114566	-0.00165579	0.999933	um	Cell	Cell Ellipsoid Axis A	0.000	1.000	30	30	GFP-IMPa4-IBB anti-PSF-A546 8C-S-PSF V2.00	0	20. GFP-Imp-a4-dIBB and anti-PSF-A546_Pos001_S001	00-Qg8eTtKfpr3CZjHbMAx8iR
-0.022212	0.0110335	0.999692	um	Cell	Cell Ellipsoid Axis A	0.000	1.000	31	31	GFP-IMPa4-IBB anti-PSF-A546 8C-S-PSF V2.00	0	20. GFP-Imp-a4-dIBB and anti-PSF-A546_Pos001_S001	00-Qg8eTtKfpr3CZjHbMAx8iR
0.00104687	-0.00224677	0.999997	um	Cell	Cell Ellipsoid Axis A	0.000	1.000	32	32	GFP-IMPa4-IBB anti-PSF-A546 8C-S-PSF V2.00	0	20. GFP-Imp-a4-dIBB and anti-PSF-A546_Pos001_S001	00-Qg8eTtKfpr3CZjHbMAx8iR
-0.000888198	-0.0122705	0.999924	um	Cell	Cell Ellipsoid Axis A	0.000	1.000	33	33	GFP-IMPa4-IBB anti-PSF-A546 8C-S-PSF V2.00	0	20. GFP-Imp-a4-dIBB and anti-PSF-A546_Pos001_S001	00-Qg8eTtKfpr3CZjHbMAx8iR
0.0218898	-0.00126084	-0.99976	um	Cell	Cell Ellipsoid Axis A	0.000	1.000	34	34	GFP-IMPa4-IBB anti-PSF-A546 8C-S-PSF V2.00	0	20. GFP-Imp-a4-dIBB and anti-PSF-A546_Pos001_S001	00-Qg8eTtKfpr3CZjHbMAx8iR
-0.000569272	-0.0113459	0.999935	um	Cell	Cell Ellipsoid Axis A	0.000	1.000	35	35	GFP-IMPa4-IBB anti-PSF-A546 8C-S-PSF V2.00	0	20. GFP-Imp-a4-dIBB and anti-PSF-A546_Pos001_S001	00-Qg8eTtKfpr3CZjHbMAx8iR
-0.00924454	-0.0033746	0.999952	um	Cell	Cell Ellipsoid Axis A	0.000	1.000	36	36	GFP-IMPa4-IBB anti-PSF-A546 8C-S-PSF V2.00	0	20. GFP-Imp-a4-dIBB and anti-PSF-A546_Pos001_S001	00-Qg8eTtKfpr3CZjHbMAx8iR
-0.00322582	-0.0111244	0.999933	um	Cell	Cell Ellipsoid Axis A	0.000	1.000	37	37	GFP-IMPa4-IBB anti-PSF-A546 8C-S-PSF V2.00	0	20. GFP-Imp-a4-dIBB and anti-PSF-A546_Pos001_S001	00-Qg8eTtKfpr3CZjHbMAx8iR
-0.011366	-0.0272403	0.999564	um	Cell	Cell Ellipsoid Axis A	0.000	1.000	38	38	GFP-IMPa4-IBB anti-PSF-A546 8C-S-PSF V2.00	0	20. GFP-Imp-a4-dIBB and anti-PSF-A546_Pos001_S001	00-Qg8eTtKfpr3CZjHbMAx8iR
-0.00440444	-0.01412	0.999891	um	Cell	Cell Ellipsoid Axis A	0.000	1.000	39	39	GFP-IMPa4-IBB anti-PSF-A546 8C-S-PSF V2.00	0	20. GFP-Imp-a4-dIBB and anti-PSF-A546_Pos001_S001	00-Qg8eTtKfpr3CZjHbMAx8iR
0.00227241	-0.000180107	0.999997	um	Cell	Cell Ellipsoid Axis A	0.000	1.000	40	0	GFP-IMPa4-IBB anti-PSF-A546 8C-S-PSF V2.00	0	20. GFP-Imp-a4-dIBB and anti-PSF-A546_Pos002_S001	00-B548TYtofcqp2enEvhUAi7
-0.0231293	-0.55796	0.829545	um	Cell	Cell Ellipsoid Axis A	0.000	1.000	41	1	GFP-IMPa4-IBB anti-PSF-A546 8C-S-PSF V2.00	0	20. GFP-Imp-a4-dIBB and anti-PSF-A546_Pos002_S001	00-B548TYtofcqp2enEvhUAi7
0.018358	0.0093007	-0.999788	um	Cell	Cell Ellipsoid Axis A	0.000	1.000	42	2	GFP-IMPa4-IBB anti-PSF-A546 8C-S-PSF V2.00	0	20. GFP-Imp-a4-dIBB and anti-PSF-A546_Pos002_S001	00-B548TYtofcqp2enEvhUAi7
0.00373289	0.00510134	0.99998	um	Cell	Cell Ellipsoid Axis A	0.000	1.000	43	3	GFP-IMPa4-IBB anti-PSF-A546 8C-S-PSF V2.00	0	20. GFP-Imp-a4-dIBB and anti-PSF-A546_Pos002_S001	00-B548TYtofcqp2enEvhUAi7
-0.0223235	0.00166448	0.999749	um	Cell	Cell Ellipsoid Axis A	0.000	1.000	44	4	GFP-IMPa4-IBB anti-PSF-A546 8C-S-PSF V2.00	0	20. GFP-Imp-a4-dIBB and anti-PSF-A546_Pos002_S001	00-B548TYtofcqp2enEvhUAi7
0.00765174	7.65988e-005	0.999971	um	Cell	Cell Ellipsoid Axis A	0.000	1.000	45	5	GFP-IMPa4-IBB anti-PSF-A546 8C-S-PSF V2.00	0	20. GFP-Imp-a4-dIBB and anti-PSF-A546_Pos002_S001	00-B548TYtofcqp2enEvhUAi7
0.0108688	-0.00118636	0.99994	um	Cell	Cell Ellipsoid Axis A	0.000	1.000	46	6	GFP-IMPa4-IBB anti-PSF-A546 8C-S-PSF V2.00	0	20. GFP-Imp-a4-dIBB and anti-PSF-A546_Pos002_S001	00-B548TYtofcqp2enEvhUAi7
0.0134648	-0.0403791	0.999094	um	Cell	Cell Ellipsoid Axis A	0.000	1.000	47	7	GFP-IMPa4-IBB anti-PSF-A546 8C-S-PSF V2.00	0	20. GFP-Imp-a4-dIBB and anti-PSF-A546_Pos002_S001	00-B548TYtofcqp2enEvhUAi7
0.00235289	-0.00253664	0.999994	um	Cell	Cell Ellipsoid Axis A	0.000	1.000	48	8	GFP-IMPa4-IBB anti-PSF-A546 8C-S-PSF V2.00	0	20. GFP-Imp-a4-dIBB and anti-PSF-A546_Pos002_S001	00-B548TYtofcqp2enEvhUAi7
0.0110385	0.00633863	0.999919	um	Cell	Cell Ellipsoid Axis A	0.000	1.000	49	9	GFP-IMPa4-IBB anti-PSF-A546 8C-S-PSF V2.00	0	20. GFP-Imp-a4-dIBB and anti-PSF-A546_Pos002_S001	00-B548TYtofcqp2enEvhUAi7
0.0355435	0.00240588	-0.999365	um	Cell	Cell Ellipsoid Axis A	0.000	1.000	50	10	GFP-IMPa4-IBB anti-PSF-A546 8C-S-PSF V2.00	0	20. GFP-Imp-a4-dIBB and anti-PSF-A546_Pos002_S001	00-B548TYtofcqp2enEvhUAi7
-0.0439803	-0.0159035	0.998906	um	Cell	Cell Ellipsoid Axis A	0.000	1.000	51	11	GFP-IMPa4-IBB anti-PSF-A546 8C-S-PSF V2.00	0	20. GFP-Imp-a4-dIBB and anti-PSF-A546_Pos002_S001	00-B548TYtofcqp2enEvhUAi7
-0.10319	0.0284686	0.994254	um	Cell	Cell Ellipsoid Axis A	0.000	1.000	52	12	GFP-IMPa4-IBB anti-PSF-A546 8C-S-PSF V2.00	0	20. GFP-Imp-a4-dIBB and anti-PSF-A546_Pos002_S001	00-B548TYtofcqp2enEvhUAi7
0.50727	-0.000838363	-0.861786	um	Cell	Cell Ellipsoid Axis A	0.000	1.000	53	13	GFP-IMPa4-IBB anti-PSF-A546 8C-S-PSF V2.00	0	20. GFP-Imp-a4-dIBB and anti-PSF-A546_Pos002_S001	00-B548TYtofcqp2enEvhUAi7
-0.00552459	-0.00580406	0.999968	um	Cell	Cell Ellipsoid Axis A	0.000	1.000	54	0	GFP-IMPa4-IBB anti-PSF-A546 8C-S-PSF V2.00	0	20. GFP-Imp-a4-dIBB and anti-PSF-A546_Pos003_S001	00-8bQoayFiiV6KWzvajYEfrD
0.000528594	0.00633088	0.99998	um	Cell	Cell Ellipsoid Axis A	0.000	1.000	55	1	GFP-IMPa4-IBB anti-PSF-A546 8C-S-PSF V2.00	0	20. GFP-Imp-a4-dIBB and anti-PSF-A546_Pos003_S001	00-8bQoayFiiV6KWzvajYEfrD
-0.0128266	0.00210888	0.999916	um	Cell	Cell Ellipsoid Axis A	0.000	1.000	56	2	GFP-IMPa4-IBB anti-PSF-A546 8C-S-PSF V2.00	0	20. GFP-Imp-a4-dIBB and anti-PSF-A546_Pos003_S001	00-8bQoayFiiV6KWzvajYEfrD
-0.0212655	0.00933776	0.99973	um	Cell	Cell Ellipsoid Axis A	0.000	1.000	57	3	GFP-IMPa4-IBB anti-PSF-A546 8C-S-PSF V2.00	0	20. GFP-Imp-a4-dIBB and anti-PSF-A546_Pos003_S001	00-8bQoayFiiV6KWzvajYEfrD
0.0598073	-0.0303807	0.997747	um	Cell	Cell Ellipsoid Axis A	0.000	1.000	58	4	GFP-IMPa4-IBB anti-PSF-A546 8C-S-PSF V2.00	0	20. GFP-Imp-a4-dIBB and anti-PSF-A546_Pos003_S001	00-8bQoayFiiV6KWzvajYEfrD
0.0232739	-0.00274471	0.999725	um	Cell	Cell Ellipsoid Axis A	0.000	1.000	59	5	GFP-IMPa4-IBB anti-PSF-A546 8C-S-PSF V2.00	0	20. GFP-Imp-a4-dIBB and anti-PSF-A546_Pos003_S001	00-8bQoayFiiV6KWzvajYEfrD
-0.0111263	-0.0208539	0.999721	um	Cell	Cell Ellipsoid Axis A	0.000	1.000	60	6	GFP-IMPa4-IBB anti-PSF-A546 8C-S-PSF V2.00	0	20. GFP-Imp-a4-dIBB and anti-PSF-A546_Pos003_S001	00-8bQoayFiiV6KWzvajYEfrD
0.0946088	0.0164815	-0.995378	um	Cell	Cell Ellipsoid Axis A	0.000	1.000	61	7	GFP-IMPa4-IBB anti-PSF-A546 8C-S-PSF V2.00	0	20. GFP-Imp-a4-dIBB and anti-PSF-A546_Pos003_S001	00-8bQoayFiiV6KWzvajYEfrD
-0.0341209	-0.0139207	0.999321	um	Cell	Cell Ellipsoid Axis A	0.000	1.000	62	8	GFP-IMPa4-IBB anti-PSF-A546 8C-S-PSF V2.00	0	20. GFP-Imp-a4-dIBB and anti-PSF-A546_Pos003_S001	00-8bQoayFiiV6KWzvajYEfrD
0.0406418	0.00642177	-0.999153	um	Cell	Cell Ellipsoid Axis A	0.000	1.000	63	9	GFP-IMPa4-IBB anti-PSF-A546 8C-S-PSF V2.00	0	20. GFP-Imp-a4-dIBB and anti-PSF-A546_Pos003_S001	00-8bQoayFiiV6KWzvajYEfrD
0.0100384	-0.00289254	0.999945	um	Cell	Cell Ellipsoid Axis A	0.000	1.000	64	10	GFP-IMPa4-IBB anti-PSF-A546 8C-S-PSF V2.00	0	20. GFP-Imp-a4-dIBB and anti-PSF-A546_Pos003_S001	00-8bQoayFiiV6KWzvajYEfrD
-0.00901419	-0.0270244	-0.999594	um	Cell	Cell Ellipsoid Axis A	0.000	1.000	65	11	GFP-IMPa4-IBB anti-PSF-A546 8C-S-PSF V2.00	0	20. GFP-Imp-a4-dIBB and anti-PSF-A546_Pos003_S001	00-8bQoayFiiV6KWzvajYEfrD
-0.00358602	-0.0171039	0.999847	um	Cell	Cell Ellipsoid Axis A	0.000	1.000	66	12	GFP-IMPa4-IBB anti-PSF-A546 8C-S-PSF V2.00	0	20. GFP-Imp-a4-dIBB and anti-PSF-A546_Pos003_S001	00-8bQoayFiiV6KWzvajYEfrD
-0.0151533	0.000146629	0.999885	um	Cell	Cell Ellipsoid Axis A	0.000	1.000	67	13	GFP-IMPa4-IBB anti-PSF-A546 8C-S-PSF V2.00	0	20. GFP-Imp-a4-dIBB and anti-PSF-A546_Pos003_S001	00-8bQoayFiiV6KWzvajYEfrD
-0.00171424	-0.0142544	0.999897	um	Cell	Cell Ellipsoid Axis A	0.000	1.000	68	14	GFP-IMPa4-IBB anti-PSF-A546 8C-S-PSF V2.00	0	20. GFP-Imp-a4-dIBB and anti-PSF-A546_Pos003_S001	00-8bQoayFiiV6KWzvajYEfrD
0.01529	0.0133667	0.999794	um	Cell	Cell Ellipsoid Axis A	0.000	1.000	69	15	GFP-IMPa4-IBB anti-PSF-A546 8C-S-PSF V2.00	0	20. GFP-Imp-a4-dIBB and anti-PSF-A546_Pos003_S001	00-8bQoayFiiV6KWzvajYEfrD
-0.015649	-0.0511802	-0.998567	um	Cell	Cell Ellipsoid Axis A	0.000	1.000	70	0	GFP-IMPa4-IBB anti-PSF-A546 8C-S-PSF V2.00	0	20. GFP-Imp-a4-dIBB and anti-PSF-A546_Pos004_S001	00-dFD3QfUKrEfLSmDPKewhBU
-0.0123032	-0.0150231	-0.999811	um	Cell	Cell Ellipsoid Axis A	0.000	1.000	71	1	GFP-IMPa4-IBB anti-PSF-A546 8C-S-PSF V2.00	0	20. GFP-Imp-a4-dIBB and anti-PSF-A546_Pos004_S001	00-dFD3QfUKrEfLSmDPKewhBU
0.00251235	0.0172997	0.999847	um	Cell	Cell Ellipsoid Axis A	0.000	1.000	72	2	GFP-IMPa4-IBB anti-PSF-A546 8C-S-PSF V2.00	0	20. GFP-Imp-a4-dIBB and anti-PSF-A546_Pos004_S001	00-dFD3QfUKrEfLSmDPKewhBU
-0.00252777	-0.000660017	-0.999997	um	Cell	Cell Ellipsoid Axis A	0.000	1.000	73	3	GFP-IMPa4-IBB anti-PSF-A546 8C-S-PSF V2.00	0	20. GFP-Imp-a4-dIBB and anti-PSF-A546_Pos004_S001	00-dFD3QfUKrEfLSmDPKewhBU
-0.0102011	0.00579155	0.999931	um	Cell	Cell Ellipsoid Axis A	0.000	1.000	74	4	GFP-IMPa4-IBB anti-PSF-A546 8C-S-PSF V2.00	0	20. GFP-Imp-a4-dIBB and anti-PSF-A546_Pos004_S001	00-dFD3QfUKrEfLSmDPKewhBU
-0.0155851	-0.00624463	-0.999859	um	Cell	Cell Ellipsoid Axis A	0.000	1.000	75	5	GFP-IMPa4-IBB anti-PSF-A546 8C-S-PSF V2.00	0	20. GFP-Imp-a4-dIBB and anti-PSF-A546_Pos004_S001	00-dFD3QfUKrEfLSmDPKewhBU
0.0169524	0.00886765	0.999817	um	Cell	Cell Ellipsoid Axis A	0.000	1.000	76	6	GFP-IMPa4-IBB anti-PSF-A546 8C-S-PSF V2.00	0	20. GFP-Imp-a4-dIBB and anti-PSF-A546_Pos004_S001	00-dFD3QfUKrEfLSmDPKewhBU
0.00320182	-0.00189123	0.999993	um	Cell	Cell Ellipsoid Axis A	0.000	1.000	77	7	GFP-IMPa4-IBB anti-PSF-A546 8C-S-PSF V2.00	0	20. GFP-Imp-a4-dIBB and anti-PSF-A546_Pos004_S001	00-dFD3QfUKrEfLSmDPKewhBU
0.0110826	-0.0344258	0.999346	um	Cell	Cell Ellipsoid Axis A	0.000	1.000	78	8	GFP-IMPa4-IBB anti-PSF-A546 8C-S-PSF V2.00	0	20. GFP-Imp-a4-dIBB and anti-PSF-A546_Pos004_S001	00-dFD3QfUKrEfLSmDPKewhBU
0.0212218	-0.00760032	0.999746	um	Cell	Cell Ellipsoid Axis A	0.000	1.000	79	9	GFP-IMPa4-IBB anti-PSF-A546 8C-S-PSF V2.00	0	20. GFP-Imp-a4-dIBB and anti-PSF-A546_Pos004_S001	00-dFD3QfUKrEfLSmDPKewhBU
-0.00327409	0.0100982	-0.999944	um	Cell	Cell Ellipsoid Axis A	0.000	1.000	80	10	GFP-IMPa4-IBB anti-PSF-A546 8C-S-PSF V2.00	0	20. GFP-Imp-a4-dIBB and anti-PSF-A546_Pos004_S001	00-dFD3QfUKrEfLSmDPKewhBU
-0.00298225	-0.0145197	-0.99989	um	Cell	Cell Ellipsoid Axis A	0.000	1.000	81	11	GFP-IMPa4-IBB anti-PSF-A546 8C-S-PSF V2.00	0	20. GFP-Imp-a4-dIBB and anti-PSF-A546_Pos004_S001	00-dFD3QfUKrEfLSmDPKewhBU
-0.00218796	-0.0294736	0.999563	um	Cell	Cell Ellipsoid Axis A	0.000	1.000	82	12	GFP-IMPa4-IBB anti-PSF-A546 8C-S-PSF V2.00	0	20. GFP-Imp-a4-dIBB and anti-PSF-A546_Pos004_S001	00-dFD3QfUKrEfLSmDPKewhBU
0.0142436	0.00229189	-0.999896	um	Cell	Cell Ellipsoid Axis A	0.000	1.000	83	13	GFP-IMPa4-IBB anti-PSF-A546 8C-S-PSF V2.00	0	20. GFP-Imp-a4-dIBB and anti-PSF-A546_Pos004_S001	00-dFD3QfUKrEfLSmDPKewhBU
0.010998	-0.0417639	0.999067	um	Cell	Cell Ellipsoid Axis A	0.000	1.000	84	14	GFP-IMPa4-IBB anti-PSF-A546 8C-S-PSF V2.00	0	20. GFP-Imp-a4-dIBB and anti-PSF-A546_Pos004_S001	00-dFD3QfUKrEfLSmDPKewhBU
0.00856781	0.0161756	0.999832	um	Cell	Cell Ellipsoid Axis A	0.000	1.000	85	15	GFP-IMPa4-IBB anti-PSF-A546 8C-S-PSF V2.00	0	20. GFP-Imp-a4-dIBB and anti-PSF-A546_Pos004_S001	00-dFD3QfUKrEfLSmDPKewhBU
-0.0183426	-0.00492908	0.99982	um	Cell	Cell Ellipsoid Axis A	0.000	1.000	86	16	GFP-IMPa4-IBB anti-PSF-A546 8C-S-PSF V2.00	0	20. GFP-Imp-a4-dIBB and anti-PSF-A546_Pos004_S001	00-dFD3QfUKrEfLSmDPKewhBU
-0.041268	-0.00460768	0.999137	um	Cell	Cell Ellipsoid Axis A	0.000	1.000	87	17	GFP-IMPa4-IBB anti-PSF-A546 8C-S-PSF V2.00	0	20. GFP-Imp-a4-dIBB and anti-PSF-A546_Pos004_S001	00-dFD3QfUKrEfLSmDPKewhBU
0.0493292	-0.00948232	0.998738	um	Cell	Cell Ellipsoid Axis A	0.000	1.000	88	18	GFP-IMPa4-IBB anti-PSF-A546 8C-S-PSF V2.00	0	20. GFP-Imp-a4-dIBB and anti-PSF-A546_Pos004_S001	00-dFD3QfUKrEfLSmDPKewhBU
0.00253099	0.0103872	0.999943	um	Cell	Cell Ellipsoid Axis A	0.000	1.000	89	19	GFP-IMPa4-IBB anti-PSF-A546 8C-S-PSF V2.00	0	20. GFP-Imp-a4-dIBB and anti-PSF-A546_Pos004_S001	00-dFD3QfUKrEfLSmDPKewhBU
-0.0113247	-0.0234175	-0.999662	um	Cell	Cell Ellipsoid Axis A	0.000	1.000	90	20	GFP-IMPa4-IBB anti-PSF-A546 8C-S-PSF V2.00	0	20. GFP-Imp-a4-dIBB and anti-PSF-A546_Pos004_S001	00-dFD3QfUKrEfLSmDPKewhBU
0.00442834	-0.0135524	0.999898	um	Cell	Cell Ellipsoid Axis A	0.000	1.000	91	21	GFP-IMPa4-IBB anti-PSF-A546 8C-S-PSF V2.00	0	20. GFP-Imp-a4-dIBB and anti-PSF-A546_Pos004_S001	00-dFD3QfUKrEfLSmDPKewhBU
0.0011044	-0.0116971	0.999931	um	Cell	Cell Ellipsoid Axis A	0.000	1.000	92	22	GFP-IMPa4-IBB anti-PSF-A546 8C-S-PSF V2.00	0	20. GFP-Imp-a4-dIBB and anti-PSF-A546_Pos004_S001	00-dFD3QfUKrEfLSmDPKewhBU
-0.0120951	-0.0216005	0.999694	um	Cell	Cell Ellipsoid Axis A	0.000	1.000	93	23	GFP-IMPa4-IBB anti-PSF-A546 8C-S-PSF V2.00	0	20. GFP-Imp-a4-dIBB and anti-PSF-A546_Pos004_S001	00-dFD3QfUKrEfLSmDPKewhBU
0.00696723	-0.00325891	0.99997	um	Cell	Cell Ellipsoid Axis A	0.000	1.000	94	24	GFP-IMPa4-IBB anti-PSF-A546 8C-S-PSF V2.00	0	20. GFP-Imp-a4-dIBB and anti-PSF-A546_Pos004_S001	00-dFD3QfUKrEfLSmDPKewhBU
0.00491136	-0.0119838	0.999916	um	Cell	Cell Ellipsoid Axis A	0.000	1.000	95	25	GFP-IMPa4-IBB anti-PSF-A546 8C-S-PSF V2.00	0	20. GFP-Imp-a4-dIBB and anti-PSF-A546_Pos004_S001	00-dFD3QfUKrEfLSmDPKewhBU
-0.0174475	-0.00202417	-0.999846	um	Cell	Cell Ellipsoid Axis A	0.000	1.000	96	26	GFP-IMPa4-IBB anti-PSF-A546 8C-S-PSF V2.00	0	20. GFP-Imp-a4-dIBB and anti-PSF-A546_Pos004_S001	00-dFD3QfUKrEfLSmDPKewhBU
-0.000937972	-0.0205444	0.999789	um	Cell	Cell Ellipsoid Axis A	0.000	1.000	97	27	GFP-IMPa4-IBB anti-PSF-A546 8C-S-PSF V2.00	0	20. GFP-Imp-a4-dIBB and anti-PSF-A546_Pos004_S001	00-dFD3QfUKrEfLSmDPKewhBU
0.0097201	-0.00616608	0.999934	um	Cell	Cell Ellipsoid Axis A	0.000	1.000	98	28	GFP-IMPa4-IBB anti-PSF-A546 8C-S-PSF V2.00	0	20. GFP-Imp-a4-dIBB and anti-PSF-A546_Pos004_S001	00-dFD3QfUKrEfLSmDPKewhBU
0.000577024	-0.00409769	0.999991	um	Cell	Cell Ellipsoid Axis A	0.000	1.000	99	29	GFP-IMPa4-IBB anti-PSF-A546 8C-S-PSF V2.00	0	20. GFP-Imp-a4-dIBB and anti-PSF-A546_Pos004_S001	00-dFD3QfUKrEfLSmDPKewhBU
-0.00662977	0.0212621	-0.999752	um	Cell	Cell Ellipsoid Axis A	0.000	1.000	100	30	GFP-IMPa4-IBB anti-PSF-A546 8C-S-PSF V2.00	0	20. GFP-Imp-a4-dIBB and anti-PSF-A546_Pos004_S001	00-dFD3QfUKrEfLSmDPKewhBU
-0.0150644	-0.0487057	0.9987	um	Cell	Cell Ellipsoid Axis A	0.000	1.000	101	31	GFP-IMPa4-IBB anti-PSF-A546 8C-S-PSF V2.00	0	20. GFP-Imp-a4-dIBB and anti-PSF-A546_Pos004_S001	00-dFD3QfUKrEfLSmDPKewhBU
0.0493425	0.00557316	0.998766	um	Cell	Cell Ellipsoid Axis A	0.000	1.000	102	32	GFP-IMPa4-IBB anti-PSF-A546 8C-S-PSF V2.00	0	20. GFP-Imp-a4-dIBB and anti-PSF-A546_Pos004_S001	00-dFD3QfUKrEfLSmDPKewhBU
0.0628569	-0.0497866	0.99678	um	Cell	Cell Ellipsoid Axis A	0.000	1.000	103	33	GFP-IMPa4-IBB anti-PSF-A546 8C-S-PSF V2.00	0	20. GFP-Imp-a4-dIBB and anti-PSF-A546_Pos004_S001	00-dFD3QfUKrEfLSmDPKewhBU
-0.00375921	-0.0110788	0.999932	um	Cell	Cell Ellipsoid Axis A	0.000	1.000	104	34	GFP-IMPa4-IBB anti-PSF-A546 8C-S-PSF V2.00	0	20. GFP-Imp-a4-dIBB and anti-PSF-A546_Pos004_S001	00-dFD3QfUKrEfLSmDPKewhBU
-0.00676538	-0.0018146	0.999975	um	Cell	Cell Ellipsoid Axis A	0.000	1.000	105	35	GFP-IMPa4-IBB anti-PSF-A546 8C-S-PSF V2.00	0	20. GFP-Imp-a4-dIBB and anti-PSF-A546_Pos004_S001	00-dFD3QfUKrEfLSmDPKewhBU
0.0273743	-0.0348663	0.999017	um	Cell	Cell Ellipsoid Axis A	0.000	1.000	106	36	GFP-IMPa4-IBB anti-PSF-A546 8C-S-PSF V2.00	0	20. GFP-Imp-a4-dIBB and anti-PSF-A546_Pos004_S001	00-dFD3QfUKrEfLSmDPKewhBU
-0.00652963	-0.00421917	0.99997	um	Cell	Cell Ellipsoid Axis A	0.000	1.000	107	37	GFP-IMPa4-IBB anti-PSF-A546 8C-S-PSF V2.00	0	20. GFP-Imp-a4-dIBB and anti-PSF-A546_Pos004_S001	00-dFD3QfUKrEfLSmDPKewhBU
0.0647118	-0.0246697	-0.997599	um	Cell	Cell Ellipsoid Axis A	0.000	1.000	108	38	GFP-IMPa4-IBB anti-PSF-A546 8C-S-PSF V2.00	0	20. GFP-Imp-a4-dIBB and anti-PSF-A546_Pos004_S001	00-dFD3QfUKrEfLSmDPKewhBU
0.00168598	-0.0472136	-0.998883	um	Cell	Cell Ellipsoid Axis A	0.000	1.000	109	39	GFP-IMPa4-IBB anti-PSF-A546 8C-S-PSF V2.00	0	20. GFP-Imp-a4-dIBB and anti-PSF-A546_Pos004_S001	00-dFD3QfUKrEfLSmDPKewhBU
0.00595152	0.0173868	-0.999831	um	Cell	Cell Ellipsoid Axis A	0.000	1.000	110	40	GFP-IMPa4-IBB anti-PSF-A546 8C-S-PSF V2.00	0	20. GFP-Imp-a4-dIBB and anti-PSF-A546_Pos004_S001	00-dFD3QfUKrEfLSmDPKewhBU
0.0103047	0.0464818	-0.998866	um	Cell	Cell Ellipsoid Axis A	0.000	1.000	111	41	GFP-IMPa4-IBB anti-PSF-A546 8C-S-PSF V2.00	0	20. GFP-Imp-a4-dIBB and anti-PSF-A546_Pos004_S001	00-dFD3QfUKrEfLSmDPKewhBU
0.00287249	0.00222372	0.999993	um	Cell	Cell Ellipsoid Axis A	0.000	1.000	112	0	GFP-IMPa4-IBB anti-PSF-A546 8C-S-PSF V2.00	0	20. GFP-Imp-a4-dIBB and anti-PSF-A546_Pos005_S001	00-kDwSVFxt4gx8m7iAhVHSPW
-0.00918472	0.0135605	0.999866	um	Cell	Cell Ellipsoid Axis A	0.000	1.000	113	1	GFP-IMPa4-IBB anti-PSF-A546 8C-S-PSF V2.00	0	20. GFP-Imp-a4-dIBB and anti-PSF-A546_Pos005_S001	00-kDwSVFxt4gx8m7iAhVHSPW
0.0856016	0.0143924	0.996225	um	Cell	Cell Ellipsoid Axis A	0.000	1.000	114	2	GFP-IMPa4-IBB anti-PSF-A546 8C-S-PSF V2.00	0	20. GFP-Imp-a4-dIBB and anti-PSF-A546_Pos005_S001	00-kDwSVFxt4gx8m7iAhVHSPW
-0.00330078	0.00667444	0.999972	um	Cell	Cell Ellipsoid Axis A	0.000	1.000	115	3	GFP-IMPa4-IBB anti-PSF-A546 8C-S-PSF V2.00	0	20. GFP-Imp-a4-dIBB and anti-PSF-A546_Pos005_S001	00-kDwSVFxt4gx8m7iAhVHSPW
0.00433176	0.0132365	0.999903	um	Cell	Cell Ellipsoid Axis A	0.000	1.000	116	4	GFP-IMPa4-IBB anti-PSF-A546 8C-S-PSF V2.00	0	20. GFP-Imp-a4-dIBB and anti-PSF-A546_Pos005_S001	00-kDwSVFxt4gx8m7iAhVHSPW
-0.0118959	-0.00662907	0.999907	um	Cell	Cell Ellipsoid Axis A	0.000	1.000	117	5	GFP-IMPa4-IBB anti-PSF-A546 8C-S-PSF V2.00	0	20. GFP-Imp-a4-dIBB and anti-PSF-A546_Pos005_S001	00-kDwSVFxt4gx8m7iAhVHSPW
0.000287864	0.00468366	-0.999989	um	Cell	Cell Ellipsoid Axis A	0.000	1.000	118	6	GFP-IMPa4-IBB anti-PSF-A546 8C-S-PSF V2.00	0	20. GFP-Imp-a4-dIBB and anti-PSF-A546_Pos005_S001	00-kDwSVFxt4gx8m7iAhVHSPW
-0.0211572	0.00146609	0.999775	um	Cell	Cell Ellipsoid Axis A	0.000	1.000	119	7	GFP-IMPa4-IBB anti-PSF-A546 8C-S-PSF V2.00	0	20. GFP-Imp-a4-dIBB and anti-PSF-A546_Pos005_S001	00-kDwSVFxt4gx8m7iAhVHSPW
0.000163742	-0.000876608	1	um	Cell	Cell Ellipsoid Axis A	0.000	1.000	120	8	GFP-IMPa4-IBB anti-PSF-A546 8C-S-PSF V2.00	0	20. GFP-Imp-a4-dIBB and anti-PSF-A546_Pos005_S001	00-kDwSVFxt4gx8m7iAhVHSPW
-0.0110626	0.00623039	0.999919	um	Cell	Cell Ellipsoid Axis A	0.000	1.000	121	9	GFP-IMPa4-IBB anti-PSF-A546 8C-S-PSF V2.00	0	20. GFP-Imp-a4-dIBB and anti-PSF-A546_Pos005_S001	00-kDwSVFxt4gx8m7iAhVHSPW
0.00429365	1.21442e-005	0.999991	um	Cell	Cell Ellipsoid Axis A	0.000	1.000	122	10	GFP-IMPa4-IBB anti-PSF-A546 8C-S-PSF V2.00	0	20. GFP-Imp-a4-dIBB and anti-PSF-A546_Pos005_S001	00-kDwSVFxt4gx8m7iAhVHSPW
0.000874952	-0.00824015	0.999966	um	Cell	Cell Ellipsoid Axis A	0.000	1.000	123	11	GFP-IMPa4-IBB anti-PSF-A546 8C-S-PSF V2.00	0	20. GFP-Imp-a4-dIBB and anti-PSF-A546_Pos005_S001	00-kDwSVFxt4gx8m7iAhVHSPW
-0.00162225	0.0256562	0.999669	um	Cell	Cell Ellipsoid Axis A	0.000	1.000	124	12	GFP-IMPa4-IBB anti-PSF-A546 8C-S-PSF V2.00	0	20. GFP-Imp-a4-dIBB and anti-PSF-A546_Pos005_S001	00-kDwSVFxt4gx8m7iAhVHSPW
3.81506e-006	-0.0351339	0.999383	um	Cell	Cell Ellipsoid Axis A	0.000	1.000	125	13	GFP-IMPa4-IBB anti-PSF-A546 8C-S-PSF V2.00	0	20. GFP-Imp-a4-dIBB and anti-PSF-A546_Pos005_S001	00-kDwSVFxt4gx8m7iAhVHSPW
-0.0184195	-0.0151542	0.999716	um	Cell	Cell Ellipsoid Axis A	0.000	1.000	126	14	GFP-IMPa4-IBB anti-PSF-A546 8C-S-PSF V2.00	0	20. GFP-Imp-a4-dIBB and anti-PSF-A546_Pos005_S001	00-kDwSVFxt4gx8m7iAhVHSPW
0.00656777	-0.00164985	0.999977	um	Cell	Cell Ellipsoid Axis A	0.000	1.000	127	15	GFP-IMPa4-IBB anti-PSF-A546 8C-S-PSF V2.00	0	20. GFP-Imp-a4-dIBB and anti-PSF-A546_Pos005_S001	00-kDwSVFxt4gx8m7iAhVHSPW
-0.000375467	-0.00897094	0.99996	um	Cell	Cell Ellipsoid Axis A	0.000	1.000	128	16	GFP-IMPa4-IBB anti-PSF-A546 8C-S-PSF V2.00	0	20. GFP-Imp-a4-dIBB and anti-PSF-A546_Pos005_S001	00-kDwSVFxt4gx8m7iAhVHSPW
-0.00215206	-0.00800794	0.999966	um	Cell	Cell Ellipsoid Axis A	0.000	1.000	129	17	GFP-IMPa4-IBB anti-PSF-A546 8C-S-PSF V2.00	0	20. GFP-Imp-a4-dIBB and anti-PSF-A546_Pos005_S001	00-kDwSVFxt4gx8m7iAhVHSPW
-0.0113088	-0.00852581	0.9999	um	Cell	Cell Ellipsoid Axis A	0.000	1.000	130	18	GFP-IMPa4-IBB anti-PSF-A546 8C-S-PSF V2.00	0	20. GFP-Imp-a4-dIBB and anti-PSF-A546_Pos005_S001	00-kDwSVFxt4gx8m7iAhVHSPW
0.0124885	0.0184986	-0.999751	um	Cell	Cell Ellipsoid Axis A	0.000	1.000	131	19	GFP-IMPa4-IBB anti-PSF-A546 8C-S-PSF V2.00	0	20. GFP-Imp-a4-dIBB and anti-PSF-A546_Pos005_S001	00-kDwSVFxt4gx8m7iAhVHSPW
0.0211105	-0.00636964	-0.999757	um	Cell	Cell Ellipsoid Axis A	0.000	1.000	132	20	GFP-IMPa4-IBB anti-PSF-A546 8C-S-PSF V2.00	0	20. GFP-Imp-a4-dIBB and anti-PSF-A546_Pos005_S001	00-kDwSVFxt4gx8m7iAhVHSPW
0.00380334	0.0117274	0.999924	um	Cell	Cell Ellipsoid Axis A	0.000	1.000	133	21	GFP-IMPa4-IBB anti-PSF-A546 8C-S-PSF V2.00	0	20. GFP-Imp-a4-dIBB and anti-PSF-A546_Pos005_S001	00-kDwSVFxt4gx8m7iAhVHSPW
0.0123552	0.0260556	-0.999584	um	Cell	Cell Ellipsoid Axis A	0.000	1.000	134	22	GFP-IMPa4-IBB anti-PSF-A546 8C-S-PSF V2.00	0	20. GFP-Imp-a4-dIBB and anti-PSF-A546_Pos005_S001	00-kDwSVFxt4gx8m7iAhVHSPW
-0.0366102	-0.0240432	0.99904	um	Cell	Cell Ellipsoid Axis A	0.000	1.000	135	23	GFP-IMPa4-IBB anti-PSF-A546 8C-S-PSF V2.00	0	20. GFP-Imp-a4-dIBB and anti-PSF-A546_Pos005_S001	00-kDwSVFxt4gx8m7iAhVHSPW
-0.00742141	-0.0346523	0.999372	um	Cell	Cell Ellipsoid Axis A	0.000	1.000	136	24	GFP-IMPa4-IBB anti-PSF-A546 8C-S-PSF V2.00	0	20. GFP-Imp-a4-dIBB and anti-PSF-A546_Pos005_S001	00-kDwSVFxt4gx8m7iAhVHSPW
-0.0237457	-0.00105779	0.999717	um	Cell	Cell Ellipsoid Axis A	0.000	1.000	137	25	GFP-IMPa4-IBB anti-PSF-A546 8C-S-PSF V2.00	0	20. GFP-Imp-a4-dIBB and anti-PSF-A546_Pos005_S001	00-kDwSVFxt4gx8m7iAhVHSPW
0.0179571	0.0170006	0.999694	um	Cell	Cell Ellipsoid Axis A	0.000	1.000	138	26	GFP-IMPa4-IBB anti-PSF-A546 8C-S-PSF V2.00	0	20. GFP-Imp-a4-dIBB and anti-PSF-A546_Pos005_S001	00-kDwSVFxt4gx8m7iAhVHSPW
0.0574927	0.0286263	-0.997935	um	Cell	Cell Ellipsoid Axis A	0.000	1.000	139	27	GFP-IMPa4-IBB anti-PSF-A546 8C-S-PSF V2.00	0	20. GFP-Imp-a4-dIBB and anti-PSF-A546_Pos005_S001	00-kDwSVFxt4gx8m7iAhVHSPW
0.00135586	0.0205978	0.999787	um	Cell	Cell Ellipsoid Axis A	0.000	1.000	140	28	GFP-IMPa4-IBB anti-PSF-A546 8C-S-PSF V2.00	0	20. GFP-Imp-a4-dIBB and anti-PSF-A546_Pos005_S001	00-kDwSVFxt4gx8m7iAhVHSPW
0.0184203	-0.0362253	-0.999174	um	Cell	Cell Ellipsoid Axis A	0.000	1.000	141	0	GFP-IMPa4-IBB anti-PSF-A546 8C-S-PSF V2.00	0	20. GFP-Imp-a4-dIBB and anti-PSF-A546_Pos006_S001	00-HaCSRp3Kni2jLrDvLWfeW6
-0.00752446	-0.016151	0.999841	um	Cell	Cell Ellipsoid Axis A	0.000	1.000	142	1	GFP-IMPa4-IBB anti-PSF-A546 8C-S-PSF V2.00	0	20. GFP-Imp-a4-dIBB and anti-PSF-A546_Pos006_S001	00-HaCSRp3Kni2jLrDvLWfeW6
0.00866814	0.0247721	0.999656	um	Cell	Cell Ellipsoid Axis A	0.000	1.000	143	2	GFP-IMPa4-IBB anti-PSF-A546 8C-S-PSF V2.00	0	20. GFP-Imp-a4-dIBB and anti-PSF-A546_Pos006_S001	00-HaCSRp3Kni2jLrDvLWfeW6
-0.0383263	-0.00636409	0.999245	um	Cell	Cell Ellipsoid Axis A	0.000	1.000	144	3	GFP-IMPa4-IBB anti-PSF-A546 8C-S-PSF V2.00	0	20. GFP-Imp-a4-dIBB and anti-PSF-A546_Pos006_S001	00-HaCSRp3Kni2jLrDvLWfeW6
0.00972003	-0.00745219	0.999925	um	Cell	Cell Ellipsoid Axis A	0.000	1.000	145	4	GFP-IMPa4-IBB anti-PSF-A546 8C-S-PSF V2.00	0	20. GFP-Imp-a4-dIBB and anti-PSF-A546_Pos006_S001	00-HaCSRp3Kni2jLrDvLWfeW6
0.00960747	-0.0214612	-0.999723	um	Cell	Cell Ellipsoid Axis A	0.000	1.000	146	5	GFP-IMPa4-IBB anti-PSF-A546 8C-S-PSF V2.00	0	20. GFP-Imp-a4-dIBB and anti-PSF-A546_Pos006_S001	00-HaCSRp3Kni2jLrDvLWfeW6
-0.0163422	0.0279372	0.999476	um	Cell	Cell Ellipsoid Axis A	0.000	1.000	147	6	GFP-IMPa4-IBB anti-PSF-A546 8C-S-PSF V2.00	0	20. GFP-Imp-a4-dIBB and anti-PSF-A546_Pos006_S001	00-HaCSRp3Kni2jLrDvLWfeW6
-0.0106421	0.0755838	0.997083	um	Cell	Cell Ellipsoid Axis A	0.000	1.000	148	7	GFP-IMPa4-IBB anti-PSF-A546 8C-S-PSF V2.00	0	20. GFP-Imp-a4-dIBB and anti-PSF-A546_Pos006_S001	00-HaCSRp3Kni2jLrDvLWfeW6
-0.0256731	0.0547883	0.998168	um	Cell	Cell Ellipsoid Axis A	0.000	1.000	149	8	GFP-IMPa4-IBB anti-PSF-A546 8C-S-PSF V2.00	0	20. GFP-Imp-a4-dIBB and anti-PSF-A546_Pos006_S001	00-HaCSRp3Kni2jLrDvLWfeW6
-0.0215465	-0.00965606	0.999721	um	Cell	Cell Ellipsoid Axis A	0.000	1.000	150	9	GFP-IMPa4-IBB anti-PSF-A546 8C-S-PSF V2.00	0	20. GFP-Imp-a4-dIBB and anti-PSF-A546_Pos006_S001	00-HaCSRp3Kni2jLrDvLWfeW6
-0.021771	-0.000266517	0.999763	um	Cell	Cell Ellipsoid Axis A	0.000	1.000	151	10	GFP-IMPa4-IBB anti-PSF-A546 8C-S-PSF V2.00	0	20. GFP-Imp-a4-dIBB and anti-PSF-A546_Pos006_S001	00-HaCSRp3Kni2jLrDvLWfeW6
-0.00180427	0.0132122	0.999911	um	Cell	Cell Ellipsoid Axis A	0.000	1.000	152	11	GFP-IMPa4-IBB anti-PSF-A546 8C-S-PSF V2.00	0	20. GFP-Imp-a4-dIBB and anti-PSF-A546_Pos006_S001	00-HaCSRp3Kni2jLrDvLWfeW6
0.00715254	0.0137226	-0.99988	um	Cell	Cell Ellipsoid Axis A	0.000	1.000	153	12	GFP-IMPa4-IBB anti-PSF-A546 8C-S-PSF V2.00	0	20. GFP-Imp-a4-dIBB and anti-PSF-A546_Pos006_S001	00-HaCSRp3Kni2jLrDvLWfeW6
-0.00124929	-0.00492836	0.999987	um	Cell	Cell Ellipsoid Axis A	0.000	1.000	154	13	GFP-IMPa4-IBB anti-PSF-A546 8C-S-PSF V2.00	0	20. GFP-Imp-a4-dIBB and anti-PSF-A546_Pos006_S001	00-HaCSRp3Kni2jLrDvLWfeW6
-0.0392117	-0.0343465	-0.99864	um	Cell	Cell Ellipsoid Axis A	0.000	1.000	155	14	GFP-IMPa4-IBB anti-PSF-A546 8C-S-PSF V2.00	0	20. GFP-Imp-a4-dIBB and anti-PSF-A546_Pos006_S001	00-HaCSRp3Kni2jLrDvLWfeW6
-0.00275915	0.0189461	0.999817	um	Cell	Cell Ellipsoid Axis A	0.000	1.000	156	15	GFP-IMPa4-IBB anti-PSF-A546 8C-S-PSF V2.00	0	20. GFP-Imp-a4-dIBB and anti-PSF-A546_Pos006_S001	00-HaCSRp3Kni2jLrDvLWfeW6
-0.0170555	-0.00101603	0.999854	um	Cell	Cell Ellipsoid Axis A	0.000	1.000	157	16	GFP-IMPa4-IBB anti-PSF-A546 8C-S-PSF V2.00	0	20. GFP-Imp-a4-dIBB and anti-PSF-A546_Pos006_S001	00-HaCSRp3Kni2jLrDvLWfeW6
0.0299461	0.0136297	-0.999459	um	Cell	Cell Ellipsoid Axis A	0.000	1.000	158	17	GFP-IMPa4-IBB anti-PSF-A546 8C-S-PSF V2.00	0	20. GFP-Imp-a4-dIBB and anti-PSF-A546_Pos006_S001	00-HaCSRp3Kni2jLrDvLWfeW6
0.0450386	0.00881962	-0.998946	um	Cell	Cell Ellipsoid Axis A	0.000	1.000	159	18	GFP-IMPa4-IBB anti-PSF-A546 8C-S-PSF V2.00	0	20. GFP-Imp-a4-dIBB and anti-PSF-A546_Pos006_S001	00-HaCSRp3Kni2jLrDvLWfeW6
-0.0307731	0.0436706	0.998572	um	Cell	Cell Ellipsoid Axis A	0.000	1.000	160	19	GFP-IMPa4-IBB anti-PSF-A546 8C-S-PSF V2.00	0	20. GFP-Imp-a4-dIBB and anti-PSF-A546_Pos006_S001	00-HaCSRp3Kni2jLrDvLWfeW6
-0.0677799	-0.00189813	0.997698	um	Cell	Cell Ellipsoid Axis A	0.000	1.000	161	20	GFP-IMPa4-IBB anti-PSF-A546 8C-S-PSF V2.00	0	20. GFP-Imp-a4-dIBB and anti-PSF-A546_Pos006_S001	00-HaCSRp3Kni2jLrDvLWfeW6
-0.0194939	-0.0220672	0.999566	um	Cell	Cell Ellipsoid Axis A	0.000	1.000	162	21	GFP-IMPa4-IBB anti-PSF-A546 8C-S-PSF V2.00	0	20. GFP-Imp-a4-dIBB and anti-PSF-A546_Pos006_S001	00-HaCSRp3Kni2jLrDvLWfeW6
0.00412801	-0.0169696	0.999847	um	Cell	Cell Ellipsoid Axis A	0.000	1.000	163	22	GFP-IMPa4-IBB anti-PSF-A546 8C-S-PSF V2.00	0	20. GFP-Imp-a4-dIBB and anti-PSF-A546_Pos006_S001	00-HaCSRp3Kni2jLrDvLWfeW6
0.0184849	0.00510594	-0.999816	um	Cell	Cell Ellipsoid Axis A	0.000	1.000	164	23	GFP-IMPa4-IBB anti-PSF-A546 8C-S-PSF V2.00	0	20. GFP-Imp-a4-dIBB and anti-PSF-A546_Pos006_S001	00-HaCSRp3Kni2jLrDvLWfeW6
0.00680105	-0.0255449	0.999651	um	Cell	Cell Ellipsoid Axis A	0.000	1.000	165	24	GFP-IMPa4-IBB anti-PSF-A546 8C-S-PSF V2.00	0	20. GFP-Imp-a4-dIBB and anti-PSF-A546_Pos006_S001	00-HaCSRp3Kni2jLrDvLWfeW6
-0.051595	-0.0165391	0.998531	um	Cell	Cell Ellipsoid Axis A	0.000	1.000	166	25	GFP-IMPa4-IBB anti-PSF-A546 8C-S-PSF V2.00	0	20. GFP-Imp-a4-dIBB and anti-PSF-A546_Pos006_S001	00-HaCSRp3Kni2jLrDvLWfeW6
0.0290262	0.0324911	0.99905	um	Cell	Cell Ellipsoid Axis A	0.000	1.000	167	26	GFP-IMPa4-IBB anti-PSF-A546 8C-S-PSF V2.00	0	20. GFP-Imp-a4-dIBB and anti-PSF-A546_Pos006_S001	00-HaCSRp3Kni2jLrDvLWfeW6
0.00664061	-0.0017932	0.999976	um	Cell	Cell Ellipsoid Axis A	0.000	1.000	168	27	GFP-IMPa4-IBB anti-PSF-A546 8C-S-PSF V2.00	0	20. GFP-Imp-a4-dIBB and anti-PSF-A546_Pos006_S001	00-HaCSRp3Kni2jLrDvLWfeW6
-0.0104546	0.00324913	0.99994	um	Cell	Cell Ellipsoid Axis A	0.000	1.000	169	28	GFP-IMPa4-IBB anti-PSF-A546 8C-S-PSF V2.00	0	20. GFP-Imp-a4-dIBB and anti-PSF-A546_Pos006_S001	00-HaCSRp3Kni2jLrDvLWfeW6
-0.0182593	0.00893545	0.999793	um	Cell	Cell Ellipsoid Axis A	0.000	1.000	170	29	GFP-IMPa4-IBB anti-PSF-A546 8C-S-PSF V2.00	0	20. GFP-Imp-a4-dIBB and anti-PSF-A546_Pos006_S001	00-HaCSRp3Kni2jLrDvLWfeW6
-0.825012	-0.0906871	0.557791	um	Cell	Cell Ellipsoid Axis A	0.000	1.000	171	30	GFP-IMPa4-IBB anti-PSF-A546 8C-S-PSF V2.00	0	20. GFP-Imp-a4-dIBB and anti-PSF-A546_Pos006_S001	00-HaCSRp3Kni2jLrDvLWfeW6
-0.0729362	-0.00146714	0.997336	um	Cell	Cell Ellipsoid Axis A	0.000	1.000	172	31	GFP-IMPa4-IBB anti-PSF-A546 8C-S-PSF V2.00	0	20. GFP-Imp-a4-dIBB and anti-PSF-A546_Pos006_S001	00-HaCSRp3Kni2jLrDvLWfeW6
-0.0237638	-0.00406571	-0.999709	um	Cell	Cell Ellipsoid Axis A	0.000	1.000	173	32	GFP-IMPa4-IBB anti-PSF-A546 8C-S-PSF V2.00	0	20. GFP-Imp-a4-dIBB and anti-PSF-A546_Pos006_S001	00-HaCSRp3Kni2jLrDvLWfeW6
-0.0378302	0.0273986	-0.998909	um	Cell	Cell Ellipsoid Axis A	0.000	1.000	174	33	GFP-IMPa4-IBB anti-PSF-A546 8C-S-PSF V2.00	0	20. GFP-Imp-a4-dIBB and anti-PSF-A546_Pos006_S001	00-HaCSRp3Kni2jLrDvLWfeW6
0.0310084	-0.999248	0.02327	um	Cell	Cell Ellipsoid Axis A	0.000	1.000	175	0	GFP-IMPa4-IBB anti-PSF-A546 8C-S-PSF V2.00	0	20. GFP-Imp-a4-dIBB and anti-PSF-A546_Pos007_S001	00-ebd2buaYAK8TYd36UKdx7
0.00251014	0.00867296	0.999959	um	Cell	Cell Ellipsoid Axis A	0.000	1.000	176	1	GFP-IMPa4-IBB anti-PSF-A546 8C-S-PSF V2.00	0	20. GFP-Imp-a4-dIBB and anti-PSF-A546_Pos007_S001	00-ebd2buaYAK8TYd36UKdx7
0.0242044	0.00316164	0.999702	um	Cell	Cell Ellipsoid Axis A	0.000	1.000	177	2	GFP-IMPa4-IBB anti-PSF-A546 8C-S-PSF V2.00	0	20. GFP-Imp-a4-dIBB and anti-PSF-A546_Pos007_S001	00-ebd2buaYAK8TYd36UKdx7
0.00582361	0.013839	0.999887	um	Cell	Cell Ellipsoid Axis A	0.000	1.000	178	3	GFP-IMPa4-IBB anti-PSF-A546 8C-S-PSF V2.00	0	20. GFP-Imp-a4-dIBB and anti-PSF-A546_Pos007_S001	00-ebd2buaYAK8TYd36UKdx7
0.0241808	0.0136677	0.999614	um	Cell	Cell Ellipsoid Axis A	0.000	1.000	179	4	GFP-IMPa4-IBB anti-PSF-A546 8C-S-PSF V2.00	0	20. GFP-Imp-a4-dIBB and anti-PSF-A546_Pos007_S001	00-ebd2buaYAK8TYd36UKdx7
-0.0514937	0.0350236	0.998059	um	Cell	Cell Ellipsoid Axis A	0.000	1.000	180	5	GFP-IMPa4-IBB anti-PSF-A546 8C-S-PSF V2.00	0	20. GFP-Imp-a4-dIBB and anti-PSF-A546_Pos007_S001	00-ebd2buaYAK8TYd36UKdx7
0.012336	-0.0182151	0.999758	um	Cell	Cell Ellipsoid Axis A	0.000	1.000	181	6	GFP-IMPa4-IBB anti-PSF-A546 8C-S-PSF V2.00	0	20. GFP-Imp-a4-dIBB and anti-PSF-A546_Pos007_S001	00-ebd2buaYAK8TYd36UKdx7
-0.0014993	-0.000640384	0.999999	um	Cell	Cell Ellipsoid Axis A	0.000	1.000	182	7	GFP-IMPa4-IBB anti-PSF-A546 8C-S-PSF V2.00	0	20. GFP-Imp-a4-dIBB and anti-PSF-A546_Pos007_S001	00-ebd2buaYAK8TYd36UKdx7
-0.0310049	0.023338	0.999247	um	Cell	Cell Ellipsoid Axis A	0.000	1.000	183	8	GFP-IMPa4-IBB anti-PSF-A546 8C-S-PSF V2.00	0	20. GFP-Imp-a4-dIBB and anti-PSF-A546_Pos007_S001	00-ebd2buaYAK8TYd36UKdx7
-0.0835498	0.0123652	0.996427	um	Cell	Cell Ellipsoid Axis A	0.000	1.000	184	9	GFP-IMPa4-IBB anti-PSF-A546 8C-S-PSF V2.00	0	20. GFP-Imp-a4-dIBB and anti-PSF-A546_Pos007_S001	00-ebd2buaYAK8TYd36UKdx7
0.0309452	0.0197196	0.999327	um	Cell	Cell Ellipsoid Axis A	0.000	1.000	185	10	GFP-IMPa4-IBB anti-PSF-A546 8C-S-PSF V2.00	0	20. GFP-Imp-a4-dIBB and anti-PSF-A546_Pos007_S001	00-ebd2buaYAK8TYd36UKdx7
0.0277932	-0.0302554	-0.999156	um	Cell	Cell Ellipsoid Axis A	0.000	1.000	186	11	GFP-IMPa4-IBB anti-PSF-A546 8C-S-PSF V2.00	0	20. GFP-Imp-a4-dIBB and anti-PSF-A546_Pos007_S001	00-ebd2buaYAK8TYd36UKdx7
-0.00893229	0.0239107	0.999674	um	Cell	Cell Ellipsoid Axis A	0.000	1.000	187	12	GFP-IMPa4-IBB anti-PSF-A546 8C-S-PSF V2.00	0	20. GFP-Imp-a4-dIBB and anti-PSF-A546_Pos007_S001	00-ebd2buaYAK8TYd36UKdx7
-0.014823	0.0147603	0.999781	um	Cell	Cell Ellipsoid Axis A	0.000	1.000	188	13	GFP-IMPa4-IBB anti-PSF-A546 8C-S-PSF V2.00	0	20. GFP-Imp-a4-dIBB and anti-PSF-A546_Pos007_S001	00-ebd2buaYAK8TYd36UKdx7
-0.00798862	0.0319528	-0.999457	um	Cell	Cell Ellipsoid Axis A	0.000	1.000	189	14	GFP-IMPa4-IBB anti-PSF-A546 8C-S-PSF V2.00	0	20. GFP-Imp-a4-dIBB and anti-PSF-A546_Pos007_S001	00-ebd2buaYAK8TYd36UKdx7
0.00215859	-0.0103683	0.999944	um	Cell	Cell Ellipsoid Axis A	0.000	1.000	190	15	GFP-IMPa4-IBB anti-PSF-A546 8C-S-PSF V2.00	0	20. GFP-Imp-a4-dIBB and anti-PSF-A546_Pos007_S001	00-ebd2buaYAK8TYd36UKdx7
0.0146084	-0.0166391	-0.999755	um	Cell	Cell Ellipsoid Axis A	0.000	1.000	191	16	GFP-IMPa4-IBB anti-PSF-A546 8C-S-PSF V2.00	0	20. GFP-Imp-a4-dIBB and anti-PSF-A546_Pos007_S001	00-ebd2buaYAK8TYd36UKdx7
-0.00853944	-0.00810946	0.999931	um	Cell	Cell Ellipsoid Axis A	0.000	1.000	192	17	GFP-IMPa4-IBB anti-PSF-A546 8C-S-PSF V2.00	0	20. GFP-Imp-a4-dIBB and anti-PSF-A546_Pos007_S001	00-ebd2buaYAK8TYd36UKdx7
0.0105414	-0.0184758	0.999774	um	Cell	Cell Ellipsoid Axis A	0.000	1.000	193	18	GFP-IMPa4-IBB anti-PSF-A546 8C-S-PSF V2.00	0	20. GFP-Imp-a4-dIBB and anti-PSF-A546_Pos007_S001	00-ebd2buaYAK8TYd36UKdx7
0.0741833	0.0127918	0.997163	um	Cell	Cell Ellipsoid Axis A	0.000	1.000	194	19	GFP-IMPa4-IBB anti-PSF-A546 8C-S-PSF V2.00	0	20. GFP-Imp-a4-dIBB and anti-PSF-A546_Pos007_S001	00-ebd2buaYAK8TYd36UKdx7
-0.000410044	-0.00719114	0.999974	um	Cell	Cell Ellipsoid Axis A	0.000	1.000	195	20	GFP-IMPa4-IBB anti-PSF-A546 8C-S-PSF V2.00	0	20. GFP-Imp-a4-dIBB and anti-PSF-A546_Pos007_S001	00-ebd2buaYAK8TYd36UKdx7
-0.0126357	-0.00404348	0.999912	um	Cell	Cell Ellipsoid Axis A	0.000	1.000	196	21	GFP-IMPa4-IBB anti-PSF-A546 8C-S-PSF V2.00	0	20. GFP-Imp-a4-dIBB and anti-PSF-A546_Pos007_S001	00-ebd2buaYAK8TYd36UKdx7
0.0024611	0.000317095	0.999997	um	Cell	Cell Ellipsoid Axis A	0.000	1.000	197	22	GFP-IMPa4-IBB anti-PSF-A546 8C-S-PSF V2.00	0	20. GFP-Imp-a4-dIBB and anti-PSF-A546_Pos007_S001	00-ebd2buaYAK8TYd36UKdx7
0.0271932	0.0186664	0.999456	um	Cell	Cell Ellipsoid Axis A	0.000	1.000	198	0	GFP-IMPa4-IBB anti-PSF-A546 8C-S-PSF V2.00	0	20. GFP-Imp-a4-dIBB and anti-PSF-A546_Pos008_S001	00-n365bzUtjrjdBAtt84dcv6
-0.00496397	-0.00770952	0.999958	um	Cell	Cell Ellipsoid Axis A	0.000	1.000	199	1	GFP-IMPa4-IBB anti-PSF-A546 8C-S-PSF V2.00	0	20. GFP-Imp-a4-dIBB and anti-PSF-A546_Pos008_S001	00-n365bzUtjrjdBAtt84dcv6
-0.00688063	0.0226196	0.99972	um	Cell	Cell Ellipsoid Axis A	0.000	1.000	200	2	GFP-IMPa4-IBB anti-PSF-A546 8C-S-PSF V2.00	0	20. GFP-Imp-a4-dIBB and anti-PSF-A546_Pos008_S001	00-n365bzUtjrjdBAtt84dcv6
0.00372871	0.000819677	0.999993	um	Cell	Cell Ellipsoid Axis A	0.000	1.000	201	3	GFP-IMPa4-IBB anti-PSF-A546 8C-S-PSF V2.00	0	20. GFP-Imp-a4-dIBB and anti-PSF-A546_Pos008_S001	00-n365bzUtjrjdBAtt84dcv6
0.0381062	-0.024024	0.998985	um	Cell	Cell Ellipsoid Axis A	0.000	1.000	202	4	GFP-IMPa4-IBB anti-PSF-A546 8C-S-PSF V2.00	0	20. GFP-Imp-a4-dIBB and anti-PSF-A546_Pos008_S001	00-n365bzUtjrjdBAtt84dcv6
0.0169183	-0.000295525	0.999857	um	Cell	Cell Ellipsoid Axis A	0.000	1.000	203	5	GFP-IMPa4-IBB anti-PSF-A546 8C-S-PSF V2.00	0	20. GFP-Imp-a4-dIBB and anti-PSF-A546_Pos008_S001	00-n365bzUtjrjdBAtt84dcv6
0.00125423	-0.00324562	0.999994	um	Cell	Cell Ellipsoid Axis A	0.000	1.000	204	6	GFP-IMPa4-IBB anti-PSF-A546 8C-S-PSF V2.00	0	20. GFP-Imp-a4-dIBB and anti-PSF-A546_Pos008_S001	00-n365bzUtjrjdBAtt84dcv6
0.0148519	0.0298964	0.999443	um	Cell	Cell Ellipsoid Axis A	0.000	1.000	205	7	GFP-IMPa4-IBB anti-PSF-A546 8C-S-PSF V2.00	0	20. GFP-Imp-a4-dIBB and anti-PSF-A546_Pos008_S001	00-n365bzUtjrjdBAtt84dcv6
0.00516945	0.00291052	0.999982	um	Cell	Cell Ellipsoid Axis A	0.000	1.000	206	8	GFP-IMPa4-IBB anti-PSF-A546 8C-S-PSF V2.00	0	20. GFP-Imp-a4-dIBB and anti-PSF-A546_Pos008_S001	00-n365bzUtjrjdBAtt84dcv6
0.000850205	-0.002273	0.999997	um	Cell	Cell Ellipsoid Axis A	0.000	1.000	207	9	GFP-IMPa4-IBB anti-PSF-A546 8C-S-PSF V2.00	0	20. GFP-Imp-a4-dIBB and anti-PSF-A546_Pos008_S001	00-n365bzUtjrjdBAtt84dcv6
-0.00366812	-0.00429632	0.999984	um	Cell	Cell Ellipsoid Axis A	0.000	1.000	208	10	GFP-IMPa4-IBB anti-PSF-A546 8C-S-PSF V2.00	0	20. GFP-Imp-a4-dIBB and anti-PSF-A546_Pos008_S001	00-n365bzUtjrjdBAtt84dcv6
0.00348271	-0.0202239	0.999789	um	Cell	Cell Ellipsoid Axis A	0.000	1.000	209	11	GFP-IMPa4-IBB anti-PSF-A546 8C-S-PSF V2.00	0	20. GFP-Imp-a4-dIBB and anti-PSF-A546_Pos008_S001	00-n365bzUtjrjdBAtt84dcv6
-0.00386083	-0.00445043	0.999983	um	Cell	Cell Ellipsoid Axis A	0.000	1.000	210	12	GFP-IMPa4-IBB anti-PSF-A546 8C-S-PSF V2.00	0	20. GFP-Imp-a4-dIBB and anti-PSF-A546_Pos008_S001	00-n365bzUtjrjdBAtt84dcv6
-0.0774106	0.00628557	0.996979	um	Cell	Cell Ellipsoid Axis A	0.000	1.000	211	0	GFP-IMPa4-IBB anti-PSF-A546 8C-S-PSF V2.00	0	20. GFP-Imp-a4-dIBB and anti-PSF-A546_Pos009_S001	00-ph4aCAyenJTbJaXsNSxeAP
-0.00533066	0.0459075	0.998931	um	Cell	Cell Ellipsoid Axis A	0.000	1.000	212	1	GFP-IMPa4-IBB anti-PSF-A546 8C-S-PSF V2.00	0	20. GFP-Imp-a4-dIBB and anti-PSF-A546_Pos009_S001	00-ph4aCAyenJTbJaXsNSxeAP
0.00108351	-0.0031113	0.999995	um	Cell	Cell Ellipsoid Axis A	0.000	1.000	213	2	GFP-IMPa4-IBB anti-PSF-A546 8C-S-PSF V2.00	0	20. GFP-Imp-a4-dIBB and anti-PSF-A546_Pos009_S001	00-ph4aCAyenJTbJaXsNSxeAP
0.00277097	0.0250238	-0.999683	um	Cell	Cell Ellipsoid Axis A	0.000	1.000	214	3	GFP-IMPa4-IBB anti-PSF-A546 8C-S-PSF V2.00	0	20. GFP-Imp-a4-dIBB and anti-PSF-A546_Pos009_S001	00-ph4aCAyenJTbJaXsNSxeAP
-0.00291335	0.00636687	0.999976	um	Cell	Cell Ellipsoid Axis A	0.000	1.000	215	4	GFP-IMPa4-IBB anti-PSF-A546 8C-S-PSF V2.00	0	20. GFP-Imp-a4-dIBB and anti-PSF-A546_Pos009_S001	00-ph4aCAyenJTbJaXsNSxeAP
0.0174192	-0.00805287	0.999816	um	Cell	Cell Ellipsoid Axis A	0.000	1.000	216	5	GFP-IMPa4-IBB anti-PSF-A546 8C-S-PSF V2.00	0	20. GFP-Imp-a4-dIBB and anti-PSF-A546_Pos009_S001	00-ph4aCAyenJTbJaXsNSxeAP
0.0199342	0.0282609	0.999402	um	Cell	Cell Ellipsoid Axis A	0.000	1.000	217	6	GFP-IMPa4-IBB anti-PSF-A546 8C-S-PSF V2.00	0	20. GFP-Imp-a4-dIBB and anti-PSF-A546_Pos009_S001	00-ph4aCAyenJTbJaXsNSxeAP
0.0142799	-0.175488	-0.984378	um	Cell	Cell Ellipsoid Axis A	0.000	1.000	218	7	GFP-IMPa4-IBB anti-PSF-A546 8C-S-PSF V2.00	0	20. GFP-Imp-a4-dIBB and anti-PSF-A546_Pos009_S001	00-ph4aCAyenJTbJaXsNSxeAP
0.0699299	0.0116027	0.997484	um	Cell	Cell Ellipsoid Axis A	0.000	1.000	219	8	GFP-IMPa4-IBB anti-PSF-A546 8C-S-PSF V2.00	0	20. GFP-Imp-a4-dIBB and anti-PSF-A546_Pos009_S001	00-ph4aCAyenJTbJaXsNSxeAP
-0.00959081	-0.000852097	0.999954	um	Cell	Cell Ellipsoid Axis A	0.000	1.000	220	9	GFP-IMPa4-IBB anti-PSF-A546 8C-S-PSF V2.00	0	20. GFP-Imp-a4-dIBB and anti-PSF-A546_Pos009_S001	00-ph4aCAyenJTbJaXsNSxeAP
0.0111415	0.0272819	-0.999566	um	Cell	Cell Ellipsoid Axis A	0.000	1.000	221	10	GFP-IMPa4-IBB anti-PSF-A546 8C-S-PSF V2.00	0	20. GFP-Imp-a4-dIBB and anti-PSF-A546_Pos009_S001	00-ph4aCAyenJTbJaXsNSxeAP
-0.0222073	0.0144846	0.999648	um	Cell	Cell Ellipsoid Axis A	0.000	1.000	222	11	GFP-IMPa4-IBB anti-PSF-A546 8C-S-PSF V2.00	0	20. GFP-Imp-a4-dIBB and anti-PSF-A546_Pos009_S001	00-ph4aCAyenJTbJaXsNSxeAP
0.0180583	-0.0130938	0.999751	um	Cell	Cell Ellipsoid Axis A	0.000	1.000	223	12	GFP-IMPa4-IBB anti-PSF-A546 8C-S-PSF V2.00	0	20. GFP-Imp-a4-dIBB and anti-PSF-A546_Pos009_S001	00-ph4aCAyenJTbJaXsNSxeAP
0.014947	-0.00701133	0.999864	um	Cell	Cell Ellipsoid Axis A	0.000	1.000	224	13	GFP-IMPa4-IBB anti-PSF-A546 8C-S-PSF V2.00	0	20. GFP-Imp-a4-dIBB and anti-PSF-A546_Pos009_S001	00-ph4aCAyenJTbJaXsNSxeAP
0.00120674	-0.00776397	0.999969	um	Cell	Cell Ellipsoid Axis A	0.000	1.000	225	14	GFP-IMPa4-IBB anti-PSF-A546 8C-S-PSF V2.00	0	20. GFP-Imp-a4-dIBB and anti-PSF-A546_Pos009_S001	00-ph4aCAyenJTbJaXsNSxeAP
0.00150985	0.00212193	0.999997	um	Cell	Cell Ellipsoid Axis A	0.000	1.000	226	15	GFP-IMPa4-IBB anti-PSF-A546 8C-S-PSF V2.00	0	20. GFP-Imp-a4-dIBB and anti-PSF-A546_Pos009_S001	00-ph4aCAyenJTbJaXsNSxeAP
0.00592287	-0.00767933	0.999953	um	Cell	Cell Ellipsoid Axis A	0.000	1.000	227	16	GFP-IMPa4-IBB anti-PSF-A546 8C-S-PSF V2.00	0	20. GFP-Imp-a4-dIBB and anti-PSF-A546_Pos009_S001	00-ph4aCAyenJTbJaXsNSxeAP
-0.000306021	-0.0023665	0.999997	um	Cell	Cell Ellipsoid Axis A	0.000	1.000	228	17	GFP-IMPa4-IBB anti-PSF-A546 8C-S-PSF V2.00	0	20. GFP-Imp-a4-dIBB and anti-PSF-A546_Pos009_S001	00-ph4aCAyenJTbJaXsNSxeAP
-0.0012055	-0.0103121	0.999946	um	Cell	Cell Ellipsoid Axis A	0.000	1.000	229	18	GFP-IMPa4-IBB anti-PSF-A546 8C-S-PSF V2.00	0	20. GFP-Imp-a4-dIBB and anti-PSF-A546_Pos009_S001	00-ph4aCAyenJTbJaXsNSxeAP
-0.0114258	-0.0262329	0.999591	um	Cell	Cell Ellipsoid Axis A	0.000	1.000	230	19	GFP-IMPa4-IBB anti-PSF-A546 8C-S-PSF V2.00	0	20. GFP-Imp-a4-dIBB and anti-PSF-A546_Pos009_S001	00-ph4aCAyenJTbJaXsNSxeAP
-0.0113666	-0.00832395	0.999901	um	Cell	Cell Ellipsoid Axis A	0.000	1.000	231	20	GFP-IMPa4-IBB anti-PSF-A546 8C-S-PSF V2.00	0	20. GFP-Imp-a4-dIBB and anti-PSF-A546_Pos009_S001	00-ph4aCAyenJTbJaXsNSxeAP
0.00417018	-0.00754811	0.999963	um	Cell	Cell Ellipsoid Axis A	0.000	1.000	232	21	GFP-IMPa4-IBB anti-PSF-A546 8C-S-PSF V2.00	0	20. GFP-Imp-a4-dIBB and anti-PSF-A546_Pos009_S001	00-ph4aCAyenJTbJaXsNSxeAP
-0.0252945	-0.00287211	0.999676	um	Cell	Cell Ellipsoid Axis A	0.000	1.000	233	22	GFP-IMPa4-IBB anti-PSF-A546 8C-S-PSF V2.00	0	20. GFP-Imp-a4-dIBB and anti-PSF-A546_Pos009_S001	00-ph4aCAyenJTbJaXsNSxeAP
-0.00596157	0.00883139	0.999943	um	Cell	Cell Ellipsoid Axis A	0.000	1.000	234	23	GFP-IMPa4-IBB anti-PSF-A546 8C-S-PSF V2.00	0	20. GFP-Imp-a4-dIBB and anti-PSF-A546_Pos009_S001	00-ph4aCAyenJTbJaXsNSxeAP
-0.00114474	0.00255095	0.999996	um	Cell	Cell Ellipsoid Axis A	0.000	1.000	235	24	GFP-IMPa4-IBB anti-PSF-A546 8C-S-PSF V2.00	0	20. GFP-Imp-a4-dIBB and anti-PSF-A546_Pos009_S001	00-ph4aCAyenJTbJaXsNSxeAP
0.0228096	-0.00547506	-0.999725	um	Cell	Cell Ellipsoid Axis A	0.000	1.000	236	25	GFP-IMPa4-IBB anti-PSF-A546 8C-S-PSF V2.00	0	20. GFP-Imp-a4-dIBB and anti-PSF-A546_Pos009_S001	00-ph4aCAyenJTbJaXsNSxeAP
0.00757093	-0.00957213	0.999926	um	Cell	Cell Ellipsoid Axis A	0.000	1.000	237	26	GFP-IMPa4-IBB anti-PSF-A546 8C-S-PSF V2.00	0	20. GFP-Imp-a4-dIBB and anti-PSF-A546_Pos009_S001	00-ph4aCAyenJTbJaXsNSxeAP
-0.0171573	-0.0120275	0.99978	um	Cell	Cell Ellipsoid Axis A	0.000	1.000	238	27	GFP-IMPa4-IBB anti-PSF-A546 8C-S-PSF V2.00	0	20. GFP-Imp-a4-dIBB and anti-PSF-A546_Pos009_S001	00-ph4aCAyenJTbJaXsNSxeAP
-0.0408221	0.0445978	0.998171	um	Cell	Cell Ellipsoid Axis A	0.000	1.000	239	28	GFP-IMPa4-IBB anti-PSF-A546 8C-S-PSF V2.00	0	20. GFP-Imp-a4-dIBB and anti-PSF-A546_Pos009_S001	00-ph4aCAyenJTbJaXsNSxeAP
-0.0443792	-0.0141899	-0.998914	um	Cell	Cell Ellipsoid Axis A	0.000	1.000	240	29	GFP-IMPa4-IBB anti-PSF-A546 8C-S-PSF V2.00	0	20. GFP-Imp-a4-dIBB and anti-PSF-A546_Pos009_S001	00-ph4aCAyenJTbJaXsNSxeAP
-0.0133006	-0.0805539	0.996661	um	Cell	Cell Ellipsoid Axis A	0.000	1.000	241	30	GFP-IMPa4-IBB anti-PSF-A546 8C-S-PSF V2.00	0	20. GFP-Imp-a4-dIBB and anti-PSF-A546_Pos009_S001	00-ph4aCAyenJTbJaXsNSxeAP
0.00746106	-0.0106612	0.999915	um	Cell	Cell Ellipsoid Axis A	0.000	1.000	242	0	GFP-IMPa4-IBB anti-PSF-A546 8C-S-PSF V2.00	0	20. GFP-Imp-a4-dIBB and anti-PSF-A546_Pos010_S001	00-eHgFZqp66HSrHx7PJpdSDm
-0.02345	0.00805214	-0.999693	um	Cell	Cell Ellipsoid Axis A	0.000	1.000	243	1	GFP-IMPa4-IBB anti-PSF-A546 8C-S-PSF V2.00	0	20. GFP-Imp-a4-dIBB and anti-PSF-A546_Pos010_S001	00-eHgFZqp66HSrHx7PJpdSDm
-0.0313493	-0.00679621	0.999485	um	Cell	Cell Ellipsoid Axis A	0.000	1.000	244	2	GFP-IMPa4-IBB anti-PSF-A546 8C-S-PSF V2.00	0	20. GFP-Imp-a4-dIBB and anti-PSF-A546_Pos010_S001	00-eHgFZqp66HSrHx7PJpdSDm
0.017907	-0.00981594	0.999791	um	Cell	Cell Ellipsoid Axis A	0.000	1.000	245	3	GFP-IMPa4-IBB anti-PSF-A546 8C-S-PSF V2.00	0	20. GFP-Imp-a4-dIBB and anti-PSF-A546_Pos010_S001	00-eHgFZqp66HSrHx7PJpdSDm
-0.0584768	-0.0214242	0.998059	um	Cell	Cell Ellipsoid Axis A	0.000	1.000	246	4	GFP-IMPa4-IBB anti-PSF-A546 8C-S-PSF V2.00	0	20. GFP-Imp-a4-dIBB and anti-PSF-A546_Pos010_S001	00-eHgFZqp66HSrHx7PJpdSDm
0.00125583	-0.0137324	0.999905	um	Cell	Cell Ellipsoid Axis A	0.000	1.000	247	5	GFP-IMPa4-IBB anti-PSF-A546 8C-S-PSF V2.00	0	20. GFP-Imp-a4-dIBB and anti-PSF-A546_Pos010_S001	00-eHgFZqp66HSrHx7PJpdSDm
0.0167089	-0.0164669	0.999725	um	Cell	Cell Ellipsoid Axis A	0.000	1.000	248	6	GFP-IMPa4-IBB anti-PSF-A546 8C-S-PSF V2.00	0	20. GFP-Imp-a4-dIBB and anti-PSF-A546_Pos010_S001	00-eHgFZqp66HSrHx7PJpdSDm
0.00277152	0.0113682	0.999932	um	Cell	Cell Ellipsoid Axis A	0.000	1.000	249	7	GFP-IMPa4-IBB anti-PSF-A546 8C-S-PSF V2.00	0	20. GFP-Imp-a4-dIBB and anti-PSF-A546_Pos010_S001	00-eHgFZqp66HSrHx7PJpdSDm
0.012703	-0.0274277	0.999543	um	Cell	Cell Ellipsoid Axis A	0.000	1.000	250	8	GFP-IMPa4-IBB anti-PSF-A546 8C-S-PSF V2.00	0	20. GFP-Imp-a4-dIBB and anti-PSF-A546_Pos010_S001	00-eHgFZqp66HSrHx7PJpdSDm
-0.000881361	-0.000528646	0.999999	um	Cell	Cell Ellipsoid Axis A	0.000	1.000	251	9	GFP-IMPa4-IBB anti-PSF-A546 8C-S-PSF V2.00	0	20. GFP-Imp-a4-dIBB and anti-PSF-A546_Pos010_S001	00-eHgFZqp66HSrHx7PJpdSDm
0.0120508	0.00235708	0.999925	um	Cell	Cell Ellipsoid Axis A	0.000	1.000	252	10	GFP-IMPa4-IBB anti-PSF-A546 8C-S-PSF V2.00	0	20. GFP-Imp-a4-dIBB and anti-PSF-A546_Pos010_S001	00-eHgFZqp66HSrHx7PJpdSDm
-0.0105978	-0.0215858	0.999711	um	Cell	Cell Ellipsoid Axis A	0.000	1.000	253	11	GFP-IMPa4-IBB anti-PSF-A546 8C-S-PSF V2.00	0	20. GFP-Imp-a4-dIBB and anti-PSF-A546_Pos010_S001	00-eHgFZqp66HSrHx7PJpdSDm
0.0136628	-0.00124676	0.999906	um	Cell	Cell Ellipsoid Axis A	0.000	1.000	254	12	GFP-IMPa4-IBB anti-PSF-A546 8C-S-PSF V2.00	0	20. GFP-Imp-a4-dIBB and anti-PSF-A546_Pos010_S001	00-eHgFZqp66HSrHx7PJpdSDm
-0.0050933	-0.00982305	0.999939	um	Cell	Cell Ellipsoid Axis A	0.000	1.000	255	13	GFP-IMPa4-IBB anti-PSF-A546 8C-S-PSF V2.00	0	20. GFP-Imp-a4-dIBB and anti-PSF-A546_Pos010_S001	00-eHgFZqp66HSrHx7PJpdSDm
-0.0331557	-0.0317071	0.998947	um	Cell	Cell Ellipsoid Axis A	0.000	1.000	256	14	GFP-IMPa4-IBB anti-PSF-A546 8C-S-PSF V2.00	0	20. GFP-Imp-a4-dIBB and anti-PSF-A546_Pos010_S001	00-eHgFZqp66HSrHx7PJpdSDm
0.00531341	0.0446111	-0.99899	um	Cell	Cell Ellipsoid Axis A	0.000	1.000	257	15	GFP-IMPa4-IBB anti-PSF-A546 8C-S-PSF V2.00	0	20. GFP-Imp-a4-dIBB and anti-PSF-A546_Pos010_S001	00-eHgFZqp66HSrHx7PJpdSDm
-0.00634275	-0.029223	0.999553	um	Cell	Cell Ellipsoid Axis A	0.000	1.000	258	16	GFP-IMPa4-IBB anti-PSF-A546 8C-S-PSF V2.00	0	20. GFP-Imp-a4-dIBB and anti-PSF-A546_Pos010_S001	00-eHgFZqp66HSrHx7PJpdSDm
-0.763967	-0.374308	-0.525593	um	Cell	Cell Ellipsoid Axis A	0.000	1.000	259	0	GFP-IMPa4-IBB anti-PSF-A546 8C-S-PSF V2.00	0	20. GFP-Imp-a4-dIBB and anti-PSF-A546_Pos011_S001	00-8YftEZK7z7U75z7ykVdiNU
0.0160733	-0.026025	0.999532	um	Cell	Cell Ellipsoid Axis A	0.000	1.000	260	1	GFP-IMPa4-IBB anti-PSF-A546 8C-S-PSF V2.00	0	20. GFP-Imp-a4-dIBB and anti-PSF-A546_Pos011_S001	00-8YftEZK7z7U75z7ykVdiNU
0.0237458	-0.0614517	-0.997828	um	Cell	Cell Ellipsoid Axis A	0.000	1.000	261	2	GFP-IMPa4-IBB anti-PSF-A546 8C-S-PSF V2.00	0	20. GFP-Imp-a4-dIBB and anti-PSF-A546_Pos011_S001	00-8YftEZK7z7U75z7ykVdiNU
-0.00739356	-0.0210809	0.99975	um	Cell	Cell Ellipsoid Axis A	0.000	1.000	262	3	GFP-IMPa4-IBB anti-PSF-A546 8C-S-PSF V2.00	0	20. GFP-Imp-a4-dIBB and anti-PSF-A546_Pos011_S001	00-8YftEZK7z7U75z7ykVdiNU
-0.00305439	-0.0136475	0.999902	um	Cell	Cell Ellipsoid Axis A	0.000	1.000	263	4	GFP-IMPa4-IBB anti-PSF-A546 8C-S-PSF V2.00	0	20. GFP-Imp-a4-dIBB and anti-PSF-A546_Pos011_S001	00-8YftEZK7z7U75z7ykVdiNU
0.00326468	-0.0058867	0.999977	um	Cell	Cell Ellipsoid Axis A	0.000	1.000	264	5	GFP-IMPa4-IBB anti-PSF-A546 8C-S-PSF V2.00	0	20. GFP-Imp-a4-dIBB and anti-PSF-A546_Pos011_S001	00-8YftEZK7z7U75z7ykVdiNU
-0.00158135	-0.0038601	0.999991	um	Cell	Cell Ellipsoid Axis A	0.000	1.000	265	6	GFP-IMPa4-IBB anti-PSF-A546 8C-S-PSF V2.00	0	20. GFP-Imp-a4-dIBB and anti-PSF-A546_Pos011_S001	00-8YftEZK7z7U75z7ykVdiNU
-0.00624529	0.0288679	0.999564	um	Cell	Cell Ellipsoid Axis A	0.000	1.000	266	7	GFP-IMPa4-IBB anti-PSF-A546 8C-S-PSF V2.00	0	20. GFP-Imp-a4-dIBB and anti-PSF-A546_Pos011_S001	00-8YftEZK7z7U75z7ykVdiNU
-0.0288479	0.00851359	-0.999548	um	Cell	Cell Ellipsoid Axis A	0.000	1.000	267	8	GFP-IMPa4-IBB anti-PSF-A546 8C-S-PSF V2.00	0	20. GFP-Imp-a4-dIBB and anti-PSF-A546_Pos011_S001	00-8YftEZK7z7U75z7ykVdiNU
0.00440201	0.0339578	0.999414	um	Cell	Cell Ellipsoid Axis A	0.000	1.000	268	9	GFP-IMPa4-IBB anti-PSF-A546 8C-S-PSF V2.00	0	20. GFP-Imp-a4-dIBB and anti-PSF-A546_Pos011_S001	00-8YftEZK7z7U75z7ykVdiNU
-0.00130761	-0.00103814	0.999999	um	Cell	Cell Ellipsoid Axis A	0.000	1.000	269	10	GFP-IMPa4-IBB anti-PSF-A546 8C-S-PSF V2.00	0	20. GFP-Imp-a4-dIBB and anti-PSF-A546_Pos011_S001	00-8YftEZK7z7U75z7ykVdiNU
0.000718366	-0.00228764	-0.999997	um	Cell	Cell Ellipsoid Axis A	0.000	1.000	270	11	GFP-IMPa4-IBB anti-PSF-A546 8C-S-PSF V2.00	0	20. GFP-Imp-a4-dIBB and anti-PSF-A546_Pos011_S001	00-8YftEZK7z7U75z7ykVdiNU
-0.0051752	0.028579	0.999578	um	Cell	Cell Ellipsoid Axis A	0.000	1.000	271	12	GFP-IMPa4-IBB anti-PSF-A546 8C-S-PSF V2.00	0	20. GFP-Imp-a4-dIBB and anti-PSF-A546_Pos011_S001	00-8YftEZK7z7U75z7ykVdiNU
-0.00790682	0.0157832	-0.999844	um	Cell	Cell Ellipsoid Axis A	0.000	1.000	272	13	GFP-IMPa4-IBB anti-PSF-A546 8C-S-PSF V2.00	0	20. GFP-Imp-a4-dIBB and anti-PSF-A546_Pos011_S001	00-8YftEZK7z7U75z7ykVdiNU
0.000747649	-0.00219708	0.999997	um	Cell	Cell Ellipsoid Axis A	0.000	1.000	273	14	GFP-IMPa4-IBB anti-PSF-A546 8C-S-PSF V2.00	0	20. GFP-Imp-a4-dIBB and anti-PSF-A546_Pos011_S001	00-8YftEZK7z7U75z7ykVdiNU
-0.00886528	-0.0115621	0.999894	um	Cell	Cell Ellipsoid Axis A	0.000	1.000	274	15	GFP-IMPa4-IBB anti-PSF-A546 8C-S-PSF V2.00	0	20. GFP-Imp-a4-dIBB and anti-PSF-A546_Pos011_S001	00-8YftEZK7z7U75z7ykVdiNU
-0.00224987	-0.00649046	0.999976	um	Cell	Cell Ellipsoid Axis A	0.000	1.000	275	16	GFP-IMPa4-IBB anti-PSF-A546 8C-S-PSF V2.00	0	20. GFP-Imp-a4-dIBB and anti-PSF-A546_Pos011_S001	00-8YftEZK7z7U75z7ykVdiNU
0.0221933	-0.0328729	0.999213	um	Cell	Cell Ellipsoid Axis A	0.000	1.000	276	17	GFP-IMPa4-IBB anti-PSF-A546 8C-S-PSF V2.00	0	20. GFP-Imp-a4-dIBB and anti-PSF-A546_Pos011_S001	00-8YftEZK7z7U75z7ykVdiNU
-0.0119029	0.026261	0.999584	um	Cell	Cell Ellipsoid Axis A	0.000	1.000	277	18	GFP-IMPa4-IBB anti-PSF-A546 8C-S-PSF V2.00	0	20. GFP-Imp-a4-dIBB and anti-PSF-A546_Pos011_S001	00-8YftEZK7z7U75z7ykVdiNU
0.00452678	-0.0169622	0.999846	um	Cell	Cell Ellipsoid Axis A	0.000	1.000	278	19	GFP-IMPa4-IBB anti-PSF-A546 8C-S-PSF V2.00	0	20. GFP-Imp-a4-dIBB and anti-PSF-A546_Pos011_S001	00-8YftEZK7z7U75z7ykVdiNU
-0.0204548	-0.00671638	0.999768	um	Cell	Cell Ellipsoid Axis A	0.000	1.000	279	20	GFP-IMPa4-IBB anti-PSF-A546 8C-S-PSF V2.00	0	20. GFP-Imp-a4-dIBB and anti-PSF-A546_Pos011_S001	00-8YftEZK7z7U75z7ykVdiNU
0.996652	0.0308289	-0.0757208	um	Cell	Cell Ellipsoid Axis A	0.000	1.000	280	0	GFP-IMPa4-IBB anti-PSF-A546 8C-S-PSF V2.00	0	20. GFP-Imp-a4-dIBB and anti-PSF-A546_Pos012_S001	00-wY4SeJgsxqWamcJhQkVy4K
0.991503	0.0502755	-0.119976	um	Cell	Cell Ellipsoid Axis A	0.000	1.000	281	1	GFP-IMPa4-IBB anti-PSF-A546 8C-S-PSF V2.00	0	20. GFP-Imp-a4-dIBB and anti-PSF-A546_Pos012_S001	00-wY4SeJgsxqWamcJhQkVy4K
0.00393757	0.0139106	0.999896	um	Cell	Cell Ellipsoid Axis A	0.000	1.000	282	2	GFP-IMPa4-IBB anti-PSF-A546 8C-S-PSF V2.00	0	20. GFP-Imp-a4-dIBB and anti-PSF-A546_Pos012_S001	00-wY4SeJgsxqWamcJhQkVy4K
-0.00260956	0.0120954	0.999923	um	Cell	Cell Ellipsoid Axis A	0.000	1.000	283	3	GFP-IMPa4-IBB anti-PSF-A546 8C-S-PSF V2.00	0	20. GFP-Imp-a4-dIBB and anti-PSF-A546_Pos012_S001	00-wY4SeJgsxqWamcJhQkVy4K
0.00402759	-0.0107741	0.999934	um	Cell	Cell Ellipsoid Axis A	0.000	1.000	284	4	GFP-IMPa4-IBB anti-PSF-A546 8C-S-PSF V2.00	0	20. GFP-Imp-a4-dIBB and anti-PSF-A546_Pos012_S001	00-wY4SeJgsxqWamcJhQkVy4K
0.0189705	0.014489	0.999715	um	Cell	Cell Ellipsoid Axis A	0.000	1.000	285	5	GFP-IMPa4-IBB anti-PSF-A546 8C-S-PSF V2.00	0	20. GFP-Imp-a4-dIBB and anti-PSF-A546_Pos012_S001	00-wY4SeJgsxqWamcJhQkVy4K
-0.0113841	-0.0224252	-0.999684	um	Cell	Cell Ellipsoid Axis A	0.000	1.000	286	6	GFP-IMPa4-IBB anti-PSF-A546 8C-S-PSF V2.00	0	20. GFP-Imp-a4-dIBB and anti-PSF-A546_Pos012_S001	00-wY4SeJgsxqWamcJhQkVy4K
0.00813108	0.00581721	0.99995	um	Cell	Cell Ellipsoid Axis A	0.000	1.000	287	7	GFP-IMPa4-IBB anti-PSF-A546 8C-S-PSF V2.00	0	20. GFP-Imp-a4-dIBB and anti-PSF-A546_Pos012_S001	00-wY4SeJgsxqWamcJhQkVy4K
-0.00372274	0.00479698	0.999982	um	Cell	Cell Ellipsoid Axis A	0.000	1.000	288	8	GFP-IMPa4-IBB anti-PSF-A546 8C-S-PSF V2.00	0	20. GFP-Imp-a4-dIBB and anti-PSF-A546_Pos012_S001	00-wY4SeJgsxqWamcJhQkVy4K
-0.00604115	-0.00113481	0.999981	um	Cell	Cell Ellipsoid Axis A	0.000	1.000	289	9	GFP-IMPa4-IBB anti-PSF-A546 8C-S-PSF V2.00	0	20. GFP-Imp-a4-dIBB and anti-PSF-A546_Pos012_S001	00-wY4SeJgsxqWamcJhQkVy4K
-0.0186164	-0.0044645	0.999817	um	Cell	Cell Ellipsoid Axis A	0.000	1.000	290	10	GFP-IMPa4-IBB anti-PSF-A546 8C-S-PSF V2.00	0	20. GFP-Imp-a4-dIBB and anti-PSF-A546_Pos012_S001	00-wY4SeJgsxqWamcJhQkVy4K
0.0177236	-0.034509	-0.999247	um	Cell	Cell Ellipsoid Axis A	0.000	1.000	291	11	GFP-IMPa4-IBB anti-PSF-A546 8C-S-PSF V2.00	0	20. GFP-Imp-a4-dIBB and anti-PSF-A546_Pos012_S001	00-wY4SeJgsxqWamcJhQkVy4K
0.00449809	-0.0155722	0.999869	um	Cell	Cell Ellipsoid Axis A	0.000	1.000	292	12	GFP-IMPa4-IBB anti-PSF-A546 8C-S-PSF V2.00	0	20. GFP-Imp-a4-dIBB and anti-PSF-A546_Pos012_S001	00-wY4SeJgsxqWamcJhQkVy4K
-0.0121494	0.00297614	0.999922	um	Cell	Cell Ellipsoid Axis A	0.000	1.000	293	13	GFP-IMPa4-IBB anti-PSF-A546 8C-S-PSF V2.00	0	20. GFP-Imp-a4-dIBB and anti-PSF-A546_Pos012_S001	00-wY4SeJgsxqWamcJhQkVy4K
-0.0128622	0.00924617	0.999875	um	Cell	Cell Ellipsoid Axis A	0.000	1.000	294	14	GFP-IMPa4-IBB anti-PSF-A546 8C-S-PSF V2.00	0	20. GFP-Imp-a4-dIBB and anti-PSF-A546_Pos012_S001	00-wY4SeJgsxqWamcJhQkVy4K
-0.00401192	0.009974	0.999942	um	Cell	Cell Ellipsoid Axis A	0.000	1.000	295	15	GFP-IMPa4-IBB anti-PSF-A546 8C-S-PSF V2.00	0	20. GFP-Imp-a4-dIBB and anti-PSF-A546_Pos012_S001	00-wY4SeJgsxqWamcJhQkVy4K
-0.0170531	-0.00153809	0.999853	um	Cell	Cell Ellipsoid Axis A	0.000	1.000	296	16	GFP-IMPa4-IBB anti-PSF-A546 8C-S-PSF V2.00	0	20. GFP-Imp-a4-dIBB and anti-PSF-A546_Pos012_S001	00-wY4SeJgsxqWamcJhQkVy4K
-0.000441167	-0.00200556	0.999998	um	Cell	Cell Ellipsoid Axis A	0.000	1.000	297	17	GFP-IMPa4-IBB anti-PSF-A546 8C-S-PSF V2.00	0	20. GFP-Imp-a4-dIBB and anti-PSF-A546_Pos012_S001	00-wY4SeJgsxqWamcJhQkVy4K
-0.0116294	0.00642624	0.999912	um	Cell	Cell Ellipsoid Axis A	0.000	1.000	298	18	GFP-IMPa4-IBB anti-PSF-A546 8C-S-PSF V2.00	0	20. GFP-Imp-a4-dIBB and anti-PSF-A546_Pos012_S001	00-wY4SeJgsxqWamcJhQkVy4K
-0.0245082	-0.0102752	0.999647	um	Cell	Cell Ellipsoid Axis A	0.000	1.000	299	19	GFP-IMPa4-IBB anti-PSF-A546 8C-S-PSF V2.00	0	20. GFP-Imp-a4-dIBB and anti-PSF-A546_Pos012_S001	00-wY4SeJgsxqWamcJhQkVy4K
0.00622143	-0.0412021	0.999131	um	Cell	Cell Ellipsoid Axis A	0.000	1.000	300	20	GFP-IMPa4-IBB anti-PSF-A546 8C-S-PSF V2.00	0	20. GFP-Imp-a4-dIBB and anti-PSF-A546_Pos012_S001	00-wY4SeJgsxqWamcJhQkVy4K
0.0115592	-0.0818568	-0.996577	um	Cell	Cell Ellipsoid Axis A	0.000	1.000	301	21	GFP-IMPa4-IBB anti-PSF-A546 8C-S-PSF V2.00	0	20. GFP-Imp-a4-dIBB and anti-PSF-A546_Pos012_S001	00-wY4SeJgsxqWamcJhQkVy4K
0.0139397	-0.00429855	0.999894	um	Cell	Cell Ellipsoid Axis A	0.000	1.000	302	22	GFP-IMPa4-IBB anti-PSF-A546 8C-S-PSF V2.00	0	20. GFP-Imp-a4-dIBB and anti-PSF-A546_Pos012_S001	00-wY4SeJgsxqWamcJhQkVy4K
0.00360946	-0.0019295	0.999992	um	Cell	Cell Ellipsoid Axis A	0.000	1.000	303	23	GFP-IMPa4-IBB anti-PSF-A546 8C-S-PSF V2.00	0	20. GFP-Imp-a4-dIBB and anti-PSF-A546_Pos012_S001	00-wY4SeJgsxqWamcJhQkVy4K
-0.0151889	-0.0143884	0.999781	um	Cell	Cell Ellipsoid Axis A	0.000	1.000	304	24	GFP-IMPa4-IBB anti-PSF-A546 8C-S-PSF V2.00	0	20. GFP-Imp-a4-dIBB and anti-PSF-A546_Pos012_S001	00-wY4SeJgsxqWamcJhQkVy4K
-0.00750471	-0.0026853	0.999968	um	Cell	Cell Ellipsoid Axis A	0.000	1.000	305	25	GFP-IMPa4-IBB anti-PSF-A546 8C-S-PSF V2.00	0	20. GFP-Imp-a4-dIBB and anti-PSF-A546_Pos012_S001	00-wY4SeJgsxqWamcJhQkVy4K
-0.00747507	-0.00608227	0.999954	um	Cell	Cell Ellipsoid Axis A	0.000	1.000	306	26	GFP-IMPa4-IBB anti-PSF-A546 8C-S-PSF V2.00	0	20. GFP-Imp-a4-dIBB and anti-PSF-A546_Pos012_S001	00-wY4SeJgsxqWamcJhQkVy4K
-0.000866831	0.0181441	0.999835	um	Cell	Cell Ellipsoid Axis A	0.000	1.000	307	27	GFP-IMPa4-IBB anti-PSF-A546 8C-S-PSF V2.00	0	20. GFP-Imp-a4-dIBB and anti-PSF-A546_Pos012_S001	00-wY4SeJgsxqWamcJhQkVy4K
-0.0126018	-0.00631926	0.999901	um	Cell	Cell Ellipsoid Axis A	0.000	1.000	308	28	GFP-IMPa4-IBB anti-PSF-A546 8C-S-PSF V2.00	0	20. GFP-Imp-a4-dIBB and anti-PSF-A546_Pos012_S001	00-wY4SeJgsxqWamcJhQkVy4K
-0.00404655	0.00750638	-0.999964	um	Cell	Cell Ellipsoid Axis A	0.000	1.000	309	29	GFP-IMPa4-IBB anti-PSF-A546 8C-S-PSF V2.00	0	20. GFP-Imp-a4-dIBB and anti-PSF-A546_Pos012_S001	00-wY4SeJgsxqWamcJhQkVy4K
-0.0052015	-0.00739843	0.999959	um	Cell	Cell Ellipsoid Axis A	0.000	1.000	310	30	GFP-IMPa4-IBB anti-PSF-A546 8C-S-PSF V2.00	0	20. GFP-Imp-a4-dIBB and anti-PSF-A546_Pos012_S001	00-wY4SeJgsxqWamcJhQkVy4K
-0.00690906	-0.0416774	0.999107	um	Cell	Cell Ellipsoid Axis A	0.000	1.000	311	31	GFP-IMPa4-IBB anti-PSF-A546 8C-S-PSF V2.00	0	20. GFP-Imp-a4-dIBB and anti-PSF-A546_Pos012_S001	00-wY4SeJgsxqWamcJhQkVy4K
0.0244572	-0.0405494	0.998878	um	Cell	Cell Ellipsoid Axis A	0.000	1.000	312	32	GFP-IMPa4-IBB anti-PSF-A546 8C-S-PSF V2.00	0	20. GFP-Imp-a4-dIBB and anti-PSF-A546_Pos012_S001	00-wY4SeJgsxqWamcJhQkVy4K
0.0190807	-0.00666377	0.999796	um	Cell	Cell Ellipsoid Axis A	0.000	1.000	313	33	GFP-IMPa4-IBB anti-PSF-A546 8C-S-PSF V2.00	0	20. GFP-Imp-a4-dIBB and anti-PSF-A546_Pos012_S001	00-wY4SeJgsxqWamcJhQkVy4K
-0.0207549	-0.00401514	0.999777	um	Cell	Cell Ellipsoid Axis A	0.000	1.000	314	34	GFP-IMPa4-IBB anti-PSF-A546 8C-S-PSF V2.00	0	20. GFP-Imp-a4-dIBB and anti-PSF-A546_Pos012_S001	00-wY4SeJgsxqWamcJhQkVy4K
0.00189689	0.0136662	0.999905	um	Cell	Cell Ellipsoid Axis A	0.000	1.000	315	35	GFP-IMPa4-IBB anti-PSF-A546 8C-S-PSF V2.00	0	20. GFP-Imp-a4-dIBB and anti-PSF-A546_Pos012_S001	00-wY4SeJgsxqWamcJhQkVy4K
0.0196323	0.0139156	-0.99971	um	Cell	Cell Ellipsoid Axis A	0.000	1.000	316	36	GFP-IMPa4-IBB anti-PSF-A546 8C-S-PSF V2.00	0	20. GFP-Imp-a4-dIBB and anti-PSF-A546_Pos012_S001	00-wY4SeJgsxqWamcJhQkVy4K
0.0380603	0.00308443	-0.999271	um	Cell	Cell Ellipsoid Axis A	0.000	1.000	317	37	GFP-IMPa4-IBB anti-PSF-A546 8C-S-PSF V2.00	0	20. GFP-Imp-a4-dIBB and anti-PSF-A546_Pos012_S001	00-wY4SeJgsxqWamcJhQkVy4K
-0.0118719	-3.94787e-005	0.99993	um	Cell	Cell Ellipsoid Axis A	0.000	1.000	318	0	GFP-IMPa4-IBB anti-PSF-A546 8C-S-PSF V2.00	0	20. GFP-Imp-a4-dIBB and anti-PSF-A546_Pos013_S001	00-XH7kp9DiD39Fo652fQ9fMm
-0.0267858	-0.0464515	0.998561	um	Cell	Cell Ellipsoid Axis A	0.000	1.000	319	1	GFP-IMPa4-IBB anti-PSF-A546 8C-S-PSF V2.00	0	20. GFP-Imp-a4-dIBB and anti-PSF-A546_Pos013_S001	00-XH7kp9DiD39Fo652fQ9fMm
-0.0449062	-0.000707256	0.998991	um	Cell	Cell Ellipsoid Axis A	0.000	1.000	320	2	GFP-IMPa4-IBB anti-PSF-A546 8C-S-PSF V2.00	0	20. GFP-Imp-a4-dIBB and anti-PSF-A546_Pos013_S001	00-XH7kp9DiD39Fo652fQ9fMm
-0.0448127	-0.00809958	0.998963	um	Cell	Cell Ellipsoid Axis A	0.000	1.000	321	3	GFP-IMPa4-IBB anti-PSF-A546 8C-S-PSF V2.00	0	20. GFP-Imp-a4-dIBB and anti-PSF-A546_Pos013_S001	00-XH7kp9DiD39Fo652fQ9fMm
0.00664906	0.0211212	-0.999755	um	Cell	Cell Ellipsoid Axis A	0.000	1.000	322	4	GFP-IMPa4-IBB anti-PSF-A546 8C-S-PSF V2.00	0	20. GFP-Imp-a4-dIBB and anti-PSF-A546_Pos013_S001	00-XH7kp9DiD39Fo652fQ9fMm
-0.0419409	-0.039769	0.998328	um	Cell	Cell Ellipsoid Axis A	0.000	1.000	323	5	GFP-IMPa4-IBB anti-PSF-A546 8C-S-PSF V2.00	0	20. GFP-Imp-a4-dIBB and anti-PSF-A546_Pos013_S001	00-XH7kp9DiD39Fo652fQ9fMm
0.00306021	0.00505165	0.999983	um	Cell	Cell Ellipsoid Axis A	0.000	1.000	324	6	GFP-IMPa4-IBB anti-PSF-A546 8C-S-PSF V2.00	0	20. GFP-Imp-a4-dIBB and anti-PSF-A546_Pos013_S001	00-XH7kp9DiD39Fo652fQ9fMm
0.00504236	-0.0190407	0.999806	um	Cell	Cell Ellipsoid Axis A	0.000	1.000	325	7	GFP-IMPa4-IBB anti-PSF-A546 8C-S-PSF V2.00	0	20. GFP-Imp-a4-dIBB and anti-PSF-A546_Pos013_S001	00-XH7kp9DiD39Fo652fQ9fMm
-0.000477097	0.0247633	0.999693	um	Cell	Cell Ellipsoid Axis A	0.000	1.000	326	8	GFP-IMPa4-IBB anti-PSF-A546 8C-S-PSF V2.00	0	20. GFP-Imp-a4-dIBB and anti-PSF-A546_Pos013_S001	00-XH7kp9DiD39Fo652fQ9fMm
0.00387708	0.00123852	0.999992	um	Cell	Cell Ellipsoid Axis A	0.000	1.000	327	9	GFP-IMPa4-IBB anti-PSF-A546 8C-S-PSF V2.00	0	20. GFP-Imp-a4-dIBB and anti-PSF-A546_Pos013_S001	00-XH7kp9DiD39Fo652fQ9fMm
-0.0130604	0.0123995	0.999838	um	Cell	Cell Ellipsoid Axis A	0.000	1.000	328	10	GFP-IMPa4-IBB anti-PSF-A546 8C-S-PSF V2.00	0	20. GFP-Imp-a4-dIBB and anti-PSF-A546_Pos013_S001	00-XH7kp9DiD39Fo652fQ9fMm
-0.0187816	-0.0175293	0.99967	um	Cell	Cell Ellipsoid Axis A	0.000	1.000	329	11	GFP-IMPa4-IBB anti-PSF-A546 8C-S-PSF V2.00	0	20. GFP-Imp-a4-dIBB and anti-PSF-A546_Pos013_S001	00-XH7kp9DiD39Fo652fQ9fMm
0.0174798	0.00829391	0.999813	um	Cell	Cell Ellipsoid Axis A	0.000	1.000	330	12	GFP-IMPa4-IBB anti-PSF-A546 8C-S-PSF V2.00	0	20. GFP-Imp-a4-dIBB and anti-PSF-A546_Pos013_S001	00-XH7kp9DiD39Fo652fQ9fMm
0.0473302	-0.00669436	-0.998857	um	Cell	Cell Ellipsoid Axis A	0.000	1.000	331	13	GFP-IMPa4-IBB anti-PSF-A546 8C-S-PSF V2.00	0	20. GFP-Imp-a4-dIBB and anti-PSF-A546_Pos013_S001	00-XH7kp9DiD39Fo652fQ9fMm
-0.0175334	-0.0250977	-0.999531	um	Cell	Cell Ellipsoid Axis A	0.000	1.000	332	14	GFP-IMPa4-IBB anti-PSF-A546 8C-S-PSF V2.00	0	20. GFP-Imp-a4-dIBB and anti-PSF-A546_Pos013_S001	00-XH7kp9DiD39Fo652fQ9fMm
0.00580095	-0.00534834	0.999969	um	Cell	Cell Ellipsoid Axis A	0.000	1.000	333	15	GFP-IMPa4-IBB anti-PSF-A546 8C-S-PSF V2.00	0	20. GFP-Imp-a4-dIBB and anti-PSF-A546_Pos013_S001	00-XH7kp9DiD39Fo652fQ9fMm
-0.0105681	0.00563998	0.999928	um	Cell	Cell Ellipsoid Axis A	0.000	1.000	334	16	GFP-IMPa4-IBB anti-PSF-A546 8C-S-PSF V2.00	0	20. GFP-Imp-a4-dIBB and anti-PSF-A546_Pos013_S001	00-XH7kp9DiD39Fo652fQ9fMm
-0.00515317	-0.00348785	0.999981	um	Cell	Cell Ellipsoid Axis A	0.000	1.000	335	17	GFP-IMPa4-IBB anti-PSF-A546 8C-S-PSF V2.00	0	20. GFP-Imp-a4-dIBB and anti-PSF-A546_Pos013_S001	00-XH7kp9DiD39Fo652fQ9fMm
-0.0164621	0.0139482	0.999767	um	Cell	Cell Ellipsoid Axis A	0.000	1.000	336	18	GFP-IMPa4-IBB anti-PSF-A546 8C-S-PSF V2.00	0	20. GFP-Imp-a4-dIBB and anti-PSF-A546_Pos013_S001	00-XH7kp9DiD39Fo652fQ9fMm
0.0304286	-0.0118852	0.999466	um	Cell	Cell Ellipsoid Axis A	0.000	1.000	337	19	GFP-IMPa4-IBB anti-PSF-A546 8C-S-PSF V2.00	0	20. GFP-Imp-a4-dIBB and anti-PSF-A546_Pos013_S001	00-XH7kp9DiD39Fo652fQ9fMm
-0.0209019	-0.0321082	-0.999266	um	Cell	Cell Ellipsoid Axis A	0.000	1.000	338	20	GFP-IMPa4-IBB anti-PSF-A546 8C-S-PSF V2.00	0	20. GFP-Imp-a4-dIBB and anti-PSF-A546_Pos013_S001	00-XH7kp9DiD39Fo652fQ9fMm
-0.0368467	0.00794494	0.999289	um	Cell	Cell Ellipsoid Axis A	0.000	1.000	339	21	GFP-IMPa4-IBB anti-PSF-A546 8C-S-PSF V2.00	0	20. GFP-Imp-a4-dIBB and anti-PSF-A546_Pos013_S001	00-XH7kp9DiD39Fo652fQ9fMm
-0.00743888	-0.0977981	0.995178	um	Cell	Cell Ellipsoid Axis A	0.000	1.000	340	22	GFP-IMPa4-IBB anti-PSF-A546 8C-S-PSF V2.00	0	20. GFP-Imp-a4-dIBB and anti-PSF-A546_Pos013_S001	00-XH7kp9DiD39Fo652fQ9fMm
-0.0229755	-0.0248449	0.999427	um	Cell	Cell Ellipsoid Axis A	0.000	1.000	341	23	GFP-IMPa4-IBB anti-PSF-A546 8C-S-PSF V2.00	0	20. GFP-Imp-a4-dIBB and anti-PSF-A546_Pos013_S001	00-XH7kp9DiD39Fo652fQ9fMm
0.0108623	-0.01089	0.999882	um	Cell	Cell Ellipsoid Axis A	0.000	1.000	342	24	GFP-IMPa4-IBB anti-PSF-A546 8C-S-PSF V2.00	0	20. GFP-Imp-a4-dIBB and anti-PSF-A546_Pos013_S001	00-XH7kp9DiD39Fo652fQ9fMm
0.0205654	-0.0253422	0.999467	um	Cell	Cell Ellipsoid Axis A	0.000	1.000	343	25	GFP-IMPa4-IBB anti-PSF-A546 8C-S-PSF V2.00	0	20. GFP-Imp-a4-dIBB and anti-PSF-A546_Pos013_S001	00-XH7kp9DiD39Fo652fQ9fMm
-0.00240593	-0.0100603	0.999946	um	Cell	Cell Ellipsoid Axis A	0.000	1.000	344	26	GFP-IMPa4-IBB anti-PSF-A546 8C-S-PSF V2.00	0	20. GFP-Imp-a4-dIBB and anti-PSF-A546_Pos013_S001	00-XH7kp9DiD39Fo652fQ9fMm
-0.00415053	0.0336934	-0.999424	um	Cell	Cell Ellipsoid Axis A	0.000	1.000	345	27	GFP-IMPa4-IBB anti-PSF-A546 8C-S-PSF V2.00	0	20. GFP-Imp-a4-dIBB and anti-PSF-A546_Pos013_S001	00-XH7kp9DiD39Fo652fQ9fMm
0.0189509	-0.0440296	0.99885	um	Cell	Cell Ellipsoid Axis A	0.000	1.000	346	28	GFP-IMPa4-IBB anti-PSF-A546 8C-S-PSF V2.00	0	20. GFP-Imp-a4-dIBB and anti-PSF-A546_Pos013_S001	00-XH7kp9DiD39Fo652fQ9fMm
-0.0180918	0.00486485	0.999824	um	Cell	Cell Ellipsoid Axis A	0.000	1.000	347	29	GFP-IMPa4-IBB anti-PSF-A546 8C-S-PSF V2.00	0	20. GFP-Imp-a4-dIBB and anti-PSF-A546_Pos013_S001	00-XH7kp9DiD39Fo652fQ9fMm
-0.0029216	0.0047571	0.999984	um	Cell	Cell Ellipsoid Axis A	0.000	1.000	348	30	GFP-IMPa4-IBB anti-PSF-A546 8C-S-PSF V2.00	0	20. GFP-Imp-a4-dIBB and anti-PSF-A546_Pos013_S001	00-XH7kp9DiD39Fo652fQ9fMm
0.0195651	-0.0552846	-0.998279	um	Cell	Cell Ellipsoid Axis A	0.000	1.000	349	31	GFP-IMPa4-IBB anti-PSF-A546 8C-S-PSF V2.00	0	20. GFP-Imp-a4-dIBB and anti-PSF-A546_Pos013_S001	00-XH7kp9DiD39Fo652fQ9fMm
-0.0245554	-0.0385858	0.998954	um	Cell	Cell Ellipsoid Axis A	0.000	1.000	350	32	GFP-IMPa4-IBB anti-PSF-A546 8C-S-PSF V2.00	0	20. GFP-Imp-a4-dIBB and anti-PSF-A546_Pos013_S001	00-XH7kp9DiD39Fo652fQ9fMm
0.0103208	-0.00429821	0.999937	um	Cell	Cell Ellipsoid Axis A	0.000	1.000	351	33	GFP-IMPa4-IBB anti-PSF-A546 8C-S-PSF V2.00	0	20. GFP-Imp-a4-dIBB and anti-PSF-A546_Pos013_S001	00-XH7kp9DiD39Fo652fQ9fMm
0.0518696	0.0209836	-0.998433	um	Cell	Cell Ellipsoid Axis A	0.000	1.000	352	34	GFP-IMPa4-IBB anti-PSF-A546 8C-S-PSF V2.00	0	20. GFP-Imp-a4-dIBB and anti-PSF-A546_Pos013_S001	00-XH7kp9DiD39Fo652fQ9fMm
0.148654	-0.987386	0.0545148	um	Cell	Cell Ellipsoid Axis A	0.000	1.000	353	0	GFP-IMPa4-IBB anti-PSF-A546 8C-S-PSF V2.00	0	20. GFP-Imp-a4-dIBB and anti-PSF-A546_Pos014_S001	00-kqZiaBQCVrrzc8YW78BD9M
0.0709132	-0.0388933	0.996724	um	Cell	Cell Ellipsoid Axis A	0.000	1.000	354	1	GFP-IMPa4-IBB anti-PSF-A546 8C-S-PSF V2.00	0	20. GFP-Imp-a4-dIBB and anti-PSF-A546_Pos014_S001	00-kqZiaBQCVrrzc8YW78BD9M
0.0926408	0.0804351	-0.992445	um	Cell	Cell Ellipsoid Axis A	0.000	1.000	355	2	GFP-IMPa4-IBB anti-PSF-A546 8C-S-PSF V2.00	0	20. GFP-Imp-a4-dIBB and anti-PSF-A546_Pos014_S001	00-kqZiaBQCVrrzc8YW78BD9M
-0.00988712	0.00595526	0.999933	um	Cell	Cell Ellipsoid Axis A	0.000	1.000	356	3	GFP-IMPa4-IBB anti-PSF-A546 8C-S-PSF V2.00	0	20. GFP-Imp-a4-dIBB and anti-PSF-A546_Pos014_S001	00-kqZiaBQCVrrzc8YW78BD9M
0.029708	0.0249946	-0.999246	um	Cell	Cell Ellipsoid Axis A	0.000	1.000	357	4	GFP-IMPa4-IBB anti-PSF-A546 8C-S-PSF V2.00	0	20. GFP-Imp-a4-dIBB and anti-PSF-A546_Pos014_S001	00-kqZiaBQCVrrzc8YW78BD9M
-0.00798577	0.00598473	-0.99995	um	Cell	Cell Ellipsoid Axis A	0.000	1.000	358	5	GFP-IMPa4-IBB anti-PSF-A546 8C-S-PSF V2.00	0	20. GFP-Imp-a4-dIBB and anti-PSF-A546_Pos014_S001	00-kqZiaBQCVrrzc8YW78BD9M
0.0269624	-0.0146293	-0.999529	um	Cell	Cell Ellipsoid Axis A	0.000	1.000	359	6	GFP-IMPa4-IBB anti-PSF-A546 8C-S-PSF V2.00	0	20. GFP-Imp-a4-dIBB and anti-PSF-A546_Pos014_S001	00-kqZiaBQCVrrzc8YW78BD9M
0.00800343	0.0024351	0.999965	um	Cell	Cell Ellipsoid Axis A	0.000	1.000	360	7	GFP-IMPa4-IBB anti-PSF-A546 8C-S-PSF V2.00	0	20. GFP-Imp-a4-dIBB and anti-PSF-A546_Pos014_S001	00-kqZiaBQCVrrzc8YW78BD9M
0.0131021	-0.00371671	0.999907	um	Cell	Cell Ellipsoid Axis A	0.000	1.000	361	8	GFP-IMPa4-IBB anti-PSF-A546 8C-S-PSF V2.00	0	20. GFP-Imp-a4-dIBB and anti-PSF-A546_Pos014_S001	00-kqZiaBQCVrrzc8YW78BD9M
-0.0021012	0.00345481	0.999992	um	Cell	Cell Ellipsoid Axis A	0.000	1.000	362	9	GFP-IMPa4-IBB anti-PSF-A546 8C-S-PSF V2.00	0	20. GFP-Imp-a4-dIBB and anti-PSF-A546_Pos014_S001	00-kqZiaBQCVrrzc8YW78BD9M
-0.0111083	0.00548731	0.999923	um	Cell	Cell Ellipsoid Axis A	0.000	1.000	363	10	GFP-IMPa4-IBB anti-PSF-A546 8C-S-PSF V2.00	0	20. GFP-Imp-a4-dIBB and anti-PSF-A546_Pos014_S001	00-kqZiaBQCVrrzc8YW78BD9M
0.0164263	-0.0194913	-0.999675	um	Cell	Cell Ellipsoid Axis A	0.000	1.000	364	11	GFP-IMPa4-IBB anti-PSF-A546 8C-S-PSF V2.00	0	20. GFP-Imp-a4-dIBB and anti-PSF-A546_Pos014_S001	00-kqZiaBQCVrrzc8YW78BD9M
0.012883	-0.00896851	0.999877	um	Cell	Cell Ellipsoid Axis A	0.000	1.000	365	12	GFP-IMPa4-IBB anti-PSF-A546 8C-S-PSF V2.00	0	20. GFP-Imp-a4-dIBB and anti-PSF-A546_Pos014_S001	00-kqZiaBQCVrrzc8YW78BD9M
0.00136688	-0.0451486	0.998979	um	Cell	Cell Ellipsoid Axis A	0.000	1.000	366	13	GFP-IMPa4-IBB anti-PSF-A546 8C-S-PSF V2.00	0	20. GFP-Imp-a4-dIBB and anti-PSF-A546_Pos014_S001	00-kqZiaBQCVrrzc8YW78BD9M
0.0072272	-0.0114964	0.999908	um	Cell	Cell Ellipsoid Axis A	0.000	1.000	367	14	GFP-IMPa4-IBB anti-PSF-A546 8C-S-PSF V2.00	0	20. GFP-Imp-a4-dIBB and anti-PSF-A546_Pos014_S001	00-kqZiaBQCVrrzc8YW78BD9M
0.00216024	-0.0218261	0.999759	um	Cell	Cell Ellipsoid Axis A	0.000	1.000	368	15	GFP-IMPa4-IBB anti-PSF-A546 8C-S-PSF V2.00	0	20. GFP-Imp-a4-dIBB and anti-PSF-A546_Pos014_S001	00-kqZiaBQCVrrzc8YW78BD9M
0.0184903	0.00152701	0.999828	um	Cell	Cell Ellipsoid Axis A	0.000	1.000	369	16	GFP-IMPa4-IBB anti-PSF-A546 8C-S-PSF V2.00	0	20. GFP-Imp-a4-dIBB and anti-PSF-A546_Pos014_S001	00-kqZiaBQCVrrzc8YW78BD9M
-0.00878964	-0.00262147	0.999958	um	Cell	Cell Ellipsoid Axis A	0.000	1.000	370	17	GFP-IMPa4-IBB anti-PSF-A546 8C-S-PSF V2.00	0	20. GFP-Imp-a4-dIBB and anti-PSF-A546_Pos014_S001	00-kqZiaBQCVrrzc8YW78BD9M
-0.0132364	0.00480097	0.999901	um	Cell	Cell Ellipsoid Axis A	0.000	1.000	371	18	GFP-IMPa4-IBB anti-PSF-A546 8C-S-PSF V2.00	0	20. GFP-Imp-a4-dIBB and anti-PSF-A546_Pos014_S001	00-kqZiaBQCVrrzc8YW78BD9M
0.00279378	-0.0165424	0.999859	um	Cell	Cell Ellipsoid Axis A	0.000	1.000	372	19	GFP-IMPa4-IBB anti-PSF-A546 8C-S-PSF V2.00	0	20. GFP-Imp-a4-dIBB and anti-PSF-A546_Pos014_S001	00-kqZiaBQCVrrzc8YW78BD9M
-0.00666233	-0.015109	0.999864	um	Cell	Cell Ellipsoid Axis A	0.000	1.000	373	20	GFP-IMPa4-IBB anti-PSF-A546 8C-S-PSF V2.00	0	20. GFP-Imp-a4-dIBB and anti-PSF-A546_Pos014_S001	00-kqZiaBQCVrrzc8YW78BD9M
0.0374643	-0.0654011	0.997155	um	Cell	Cell Ellipsoid Axis A	0.000	1.000	374	21	GFP-IMPa4-IBB anti-PSF-A546 8C-S-PSF V2.00	0	20. GFP-Imp-a4-dIBB and anti-PSF-A546_Pos014_S001	00-kqZiaBQCVrrzc8YW78BD9M
-0.00076588	-0.00738297	0.999972	um	Cell	Cell Ellipsoid Axis A	0.000	1.000	375	22	GFP-IMPa4-IBB anti-PSF-A546 8C-S-PSF V2.00	0	20. GFP-Imp-a4-dIBB and anti-PSF-A546_Pos014_S001	00-kqZiaBQCVrrzc8YW78BD9M
0.0644369	-0.80284	0.592702	um	Cell	Cell Ellipsoid Axis A	0.000	1.000	376	23	GFP-IMPa4-IBB anti-PSF-A546 8C-S-PSF V2.00	0	20. GFP-Imp-a4-dIBB and anti-PSF-A546_Pos014_S001	00-kqZiaBQCVrrzc8YW78BD9M
-0.0123186	-0.011483	0.999858	um	Cell	Cell Ellipsoid Axis A	0.000	1.000	377	24	GFP-IMPa4-IBB anti-PSF-A546 8C-S-PSF V2.00	0	20. GFP-Imp-a4-dIBB and anti-PSF-A546_Pos014_S001	00-kqZiaBQCVrrzc8YW78BD9M
0.000267331	-0.00987877	0.999951	um	Cell	Cell Ellipsoid Axis A	0.000	1.000	378	25	GFP-IMPa4-IBB anti-PSF-A546 8C-S-PSF V2.00	0	20. GFP-Imp-a4-dIBB and anti-PSF-A546_Pos014_S001	00-kqZiaBQCVrrzc8YW78BD9M
-0.00960923	-0.00687194	0.99993	um	Cell	Cell Ellipsoid Axis A	0.000	1.000	379	26	GFP-IMPa4-IBB anti-PSF-A546 8C-S-PSF V2.00	0	20. GFP-Imp-a4-dIBB and anti-PSF-A546_Pos014_S001	00-kqZiaBQCVrrzc8YW78BD9M
0.192482	0.0274344	-0.980917	um	Cell	Cell Ellipsoid Axis A	0.000	1.000	380	27	GFP-IMPa4-IBB anti-PSF-A546 8C-S-PSF V2.00	0	20. GFP-Imp-a4-dIBB and anti-PSF-A546_Pos014_S001	00-kqZiaBQCVrrzc8YW78BD9M
0.0735466	-0.0418144	0.996415	um	Cell	Cell Ellipsoid Axis A	0.000	1.000	381	0	GFP-IMPa4-IBB anti-PSF-A546 8C-S-PSF V2.00	0	20. GFP-Imp-a4-dIBB and anti-PSF-A546_Pos015_S001	00-57hSJuCn32Feskr5X99DJ
0.00242525	-0.0290021	0.999576	um	Cell	Cell Ellipsoid Axis A	0.000	1.000	382	1	GFP-IMPa4-IBB anti-PSF-A546 8C-S-PSF V2.00	0	20. GFP-Imp-a4-dIBB and anti-PSF-A546_Pos015_S001	00-57hSJuCn32Feskr5X99DJ
0.00960645	0.0391957	0.999185	um	Cell	Cell Ellipsoid Axis A	0.000	1.000	383	2	GFP-IMPa4-IBB anti-PSF-A546 8C-S-PSF V2.00	0	20. GFP-Imp-a4-dIBB and anti-PSF-A546_Pos015_S001	00-57hSJuCn32Feskr5X99DJ
-0.0344373	-0.509782	-0.859614	um	Cell	Cell Ellipsoid Axis A	0.000	1.000	384	3	GFP-IMPa4-IBB anti-PSF-A546 8C-S-PSF V2.00	0	20. GFP-Imp-a4-dIBB and anti-PSF-A546_Pos015_S001	00-57hSJuCn32Feskr5X99DJ
-0.0129218	-0.00161851	0.999915	um	Cell	Cell Ellipsoid Axis A	0.000	1.000	385	4	GFP-IMPa4-IBB anti-PSF-A546 8C-S-PSF V2.00	0	20. GFP-Imp-a4-dIBB and anti-PSF-A546_Pos015_S001	00-57hSJuCn32Feskr5X99DJ
0.00121622	0.00739585	0.999972	um	Cell	Cell Ellipsoid Axis A	0.000	1.000	386	5	GFP-IMPa4-IBB anti-PSF-A546 8C-S-PSF V2.00	0	20. GFP-Imp-a4-dIBB and anti-PSF-A546_Pos015_S001	00-57hSJuCn32Feskr5X99DJ
0.0159591	-0.0111773	0.99981	um	Cell	Cell Ellipsoid Axis A	0.000	1.000	387	6	GFP-IMPa4-IBB anti-PSF-A546 8C-S-PSF V2.00	0	20. GFP-Imp-a4-dIBB and anti-PSF-A546_Pos015_S001	00-57hSJuCn32Feskr5X99DJ
1.01492e-005	-0.000913557	1	um	Cell	Cell Ellipsoid Axis A	0.000	1.000	388	7	GFP-IMPa4-IBB anti-PSF-A546 8C-S-PSF V2.00	0	20. GFP-Imp-a4-dIBB and anti-PSF-A546_Pos015_S001	00-57hSJuCn32Feskr5X99DJ
0.00199557	-0.00021263	0.999998	um	Cell	Cell Ellipsoid Axis A	0.000	1.000	389	8	GFP-IMPa4-IBB anti-PSF-A546 8C-S-PSF V2.00	0	20. GFP-Imp-a4-dIBB and anti-PSF-A546_Pos015_S001	00-57hSJuCn32Feskr5X99DJ
-0.0118632	-0.00344189	0.999924	um	Cell	Cell Ellipsoid Axis A	0.000	1.000	390	9	GFP-IMPa4-IBB anti-PSF-A546 8C-S-PSF V2.00	0	20. GFP-Imp-a4-dIBB and anti-PSF-A546_Pos015_S001	00-57hSJuCn32Feskr5X99DJ
-0.0133272	-0.00234122	0.999908	um	Cell	Cell Ellipsoid Axis A	0.000	1.000	391	10	GFP-IMPa4-IBB anti-PSF-A546 8C-S-PSF V2.00	0	20. GFP-Imp-a4-dIBB and anti-PSF-A546_Pos015_S001	00-57hSJuCn32Feskr5X99DJ
-0.00020538	-0.00224425	0.999997	um	Cell	Cell Ellipsoid Axis A	0.000	1.000	392	11	GFP-IMPa4-IBB anti-PSF-A546 8C-S-PSF V2.00	0	20. GFP-Imp-a4-dIBB and anti-PSF-A546_Pos015_S001	00-57hSJuCn32Feskr5X99DJ
-0.00106825	-0.001921	0.999998	um	Cell	Cell Ellipsoid Axis A	0.000	1.000	393	12	GFP-IMPa4-IBB anti-PSF-A546 8C-S-PSF V2.00	0	20. GFP-Imp-a4-dIBB and anti-PSF-A546_Pos015_S001	00-57hSJuCn32Feskr5X99DJ
-0.00921217	0.0110422	0.999897	um	Cell	Cell Ellipsoid Axis A	0.000	1.000	394	13	GFP-IMPa4-IBB anti-PSF-A546 8C-S-PSF V2.00	0	20. GFP-Imp-a4-dIBB and anti-PSF-A546_Pos015_S001	00-57hSJuCn32Feskr5X99DJ
0.018039	-0.052117	0.998478	um	Cell	Cell Ellipsoid Axis A	0.000	1.000	395	14	GFP-IMPa4-IBB anti-PSF-A546 8C-S-PSF V2.00	0	20. GFP-Imp-a4-dIBB and anti-PSF-A546_Pos015_S001	00-57hSJuCn32Feskr5X99DJ
0.00229794	-0.00697832	0.999973	um	Cell	Cell Ellipsoid Axis A	0.000	1.000	396	15	GFP-IMPa4-IBB anti-PSF-A546 8C-S-PSF V2.00	0	20. GFP-Imp-a4-dIBB and anti-PSF-A546_Pos015_S001	00-57hSJuCn32Feskr5X99DJ
0.0147952	-0.00895524	0.99985	um	Cell	Cell Ellipsoid Axis A	0.000	1.000	397	16	GFP-IMPa4-IBB anti-PSF-A546 8C-S-PSF V2.00	0	20. GFP-Imp-a4-dIBB and anti-PSF-A546_Pos015_S001	00-57hSJuCn32Feskr5X99DJ
-0.00105937	0.0163296	0.999866	um	Cell	Cell Ellipsoid Axis A	0.000	1.000	398	17	GFP-IMPa4-IBB anti-PSF-A546 8C-S-PSF V2.00	0	20. GFP-Imp-a4-dIBB and anti-PSF-A546_Pos015_S001	00-57hSJuCn32Feskr5X99DJ
0.00589441	-0.0333253	0.999427	um	Cell	Cell Ellipsoid Axis A	0.000	1.000	399	18	GFP-IMPa4-IBB anti-PSF-A546 8C-S-PSF V2.00	0	20. GFP-Imp-a4-dIBB and anti-PSF-A546_Pos015_S001	00-57hSJuCn32Feskr5X99DJ
-0.992163	-0.0270653	0.121981	um	Cell	Cell Ellipsoid Axis A	0.000	1.000	400	0	GFP-IMPa4-IBB anti-PSF-A546 8C-S-PSF V2.00	0	20. GFP-Imp-a4-dIBB and anti-PSF-A546_Pos016_S001	00-AA9ndHc5QkxVzpCjGYy3H4
-0.00564975	0.00502346	0.999971	um	Cell	Cell Ellipsoid Axis A	0.000	1.000	401	1	GFP-IMPa4-IBB anti-PSF-A546 8C-S-PSF V2.00	0	20. GFP-Imp-a4-dIBB and anti-PSF-A546_Pos016_S001	00-AA9ndHc5QkxVzpCjGYy3H4
0.0127757	-0.0174619	-0.999766	um	Cell	Cell Ellipsoid Axis A	0.000	1.000	402	2	GFP-IMPa4-IBB anti-PSF-A546 8C-S-PSF V2.00	0	20. GFP-Imp-a4-dIBB and anti-PSF-A546_Pos016_S001	00-AA9ndHc5QkxVzpCjGYy3H4
-0.0819137	0.0306844	0.996167	um	Cell	Cell Ellipsoid Axis A	0.000	1.000	403	3	GFP-IMPa4-IBB anti-PSF-A546 8C-S-PSF V2.00	0	20. GFP-Imp-a4-dIBB and anti-PSF-A546_Pos016_S001	00-AA9ndHc5QkxVzpCjGYy3H4
-0.0382415	0.00708755	-0.999243	um	Cell	Cell Ellipsoid Axis A	0.000	1.000	404	4	GFP-IMPa4-IBB anti-PSF-A546 8C-S-PSF V2.00	0	20. GFP-Imp-a4-dIBB and anti-PSF-A546_Pos016_S001	00-AA9ndHc5QkxVzpCjGYy3H4
0.00974984	-0.00437888	0.999943	um	Cell	Cell Ellipsoid Axis A	0.000	1.000	405	5	GFP-IMPa4-IBB anti-PSF-A546 8C-S-PSF V2.00	0	20. GFP-Imp-a4-dIBB and anti-PSF-A546_Pos016_S001	00-AA9ndHc5QkxVzpCjGYy3H4
-0.00131701	-0.000951931	0.999999	um	Cell	Cell Ellipsoid Axis A	0.000	1.000	406	6	GFP-IMPa4-IBB anti-PSF-A546 8C-S-PSF V2.00	0	20. GFP-Imp-a4-dIBB and anti-PSF-A546_Pos016_S001	00-AA9ndHc5QkxVzpCjGYy3H4
-0.0220402	-0.0479675	0.998606	um	Cell	Cell Ellipsoid Axis A	0.000	1.000	407	7	GFP-IMPa4-IBB anti-PSF-A546 8C-S-PSF V2.00	0	20. GFP-Imp-a4-dIBB and anti-PSF-A546_Pos016_S001	00-AA9ndHc5QkxVzpCjGYy3H4
-0.08148	-0.0171016	0.996528	um	Cell	Cell Ellipsoid Axis A	0.000	1.000	408	8	GFP-IMPa4-IBB anti-PSF-A546 8C-S-PSF V2.00	0	20. GFP-Imp-a4-dIBB and anti-PSF-A546_Pos016_S001	00-AA9ndHc5QkxVzpCjGYy3H4
-0.000233362	-0.0480287	0.998846	um	Cell	Cell Ellipsoid Axis A	0.000	1.000	409	9	GFP-IMPa4-IBB anti-PSF-A546 8C-S-PSF V2.00	0	20. GFP-Imp-a4-dIBB and anti-PSF-A546_Pos016_S001	00-AA9ndHc5QkxVzpCjGYy3H4
-0.0353489	0.037071	0.998687	um	Cell	Cell Ellipsoid Axis A	0.000	1.000	410	0	GFP-IMPa4-IBB anti-PSF-A546 8C-S-PSF V2.00	0	20. GFP-Imp-a4-dIBB and anti-PSF-A546_Pos017_S001	00-JTTx9EXnja5SkXpKCR6ySC
-0.00206188	0.0265922	0.999644	um	Cell	Cell Ellipsoid Axis A	0.000	1.000	411	1	GFP-IMPa4-IBB anti-PSF-A546 8C-S-PSF V2.00	0	20. GFP-Imp-a4-dIBB and anti-PSF-A546_Pos017_S001	00-JTTx9EXnja5SkXpKCR6ySC
0.0197584	-0.000269272	0.999805	um	Cell	Cell Ellipsoid Axis A	0.000	1.000	412	2	GFP-IMPa4-IBB anti-PSF-A546 8C-S-PSF V2.00	0	20. GFP-Imp-a4-dIBB and anti-PSF-A546_Pos017_S001	00-JTTx9EXnja5SkXpKCR6ySC
-0.00335889	0.0425976	0.999087	um	Cell	Cell Ellipsoid Axis A	0.000	1.000	413	3	GFP-IMPa4-IBB anti-PSF-A546 8C-S-PSF V2.00	0	20. GFP-Imp-a4-dIBB and anti-PSF-A546_Pos017_S001	00-JTTx9EXnja5SkXpKCR6ySC
-0.00338893	-0.0363618	-0.999333	um	Cell	Cell Ellipsoid Axis A	0.000	1.000	414	4	GFP-IMPa4-IBB anti-PSF-A546 8C-S-PSF V2.00	0	20. GFP-Imp-a4-dIBB and anti-PSF-A546_Pos017_S001	00-JTTx9EXnja5SkXpKCR6ySC
0.0129621	0.0129508	0.999832	um	Cell	Cell Ellipsoid Axis A	0.000	1.000	415	5	GFP-IMPa4-IBB anti-PSF-A546 8C-S-PSF V2.00	0	20. GFP-Imp-a4-dIBB and anti-PSF-A546_Pos017_S001	00-JTTx9EXnja5SkXpKCR6ySC
0.00330235	-0.0121873	0.99992	um	Cell	Cell Ellipsoid Axis A	0.000	1.000	416	6	GFP-IMPa4-IBB anti-PSF-A546 8C-S-PSF V2.00	0	20. GFP-Imp-a4-dIBB and anti-PSF-A546_Pos017_S001	00-JTTx9EXnja5SkXpKCR6ySC
0.00589838	0.0110402	0.999922	um	Cell	Cell Ellipsoid Axis A	0.000	1.000	417	7	GFP-IMPa4-IBB anti-PSF-A546 8C-S-PSF V2.00	0	20. GFP-Imp-a4-dIBB and anti-PSF-A546_Pos017_S001	00-JTTx9EXnja5SkXpKCR6ySC
-0.0120633	0.0191499	0.999744	um	Cell	Cell Ellipsoid Axis A	0.000	1.000	418	8	GFP-IMPa4-IBB anti-PSF-A546 8C-S-PSF V2.00	0	20. GFP-Imp-a4-dIBB and anti-PSF-A546_Pos017_S001	00-JTTx9EXnja5SkXpKCR6ySC
-0.00515367	-0.0064752	0.999966	um	Cell	Cell Ellipsoid Axis A	0.000	1.000	419	9	GFP-IMPa4-IBB anti-PSF-A546 8C-S-PSF V2.00	0	20. GFP-Imp-a4-dIBB and anti-PSF-A546_Pos017_S001	00-JTTx9EXnja5SkXpKCR6ySC
0.00513396	-0.00459551	0.999976	um	Cell	Cell Ellipsoid Axis A	0.000	1.000	420	10	GFP-IMPa4-IBB anti-PSF-A546 8C-S-PSF V2.00	0	20. GFP-Imp-a4-dIBB and anti-PSF-A546_Pos017_S001	00-JTTx9EXnja5SkXpKCR6ySC
-0.00408981	0.00147543	0.999991	um	Cell	Cell Ellipsoid Axis A	0.000	1.000	421	11	GFP-IMPa4-IBB anti-PSF-A546 8C-S-PSF V2.00	0	20. GFP-Imp-a4-dIBB and anti-PSF-A546_Pos017_S001	00-JTTx9EXnja5SkXpKCR6ySC
0.0159592	0.00840606	-0.999837	um	Cell	Cell Ellipsoid Axis A	0.000	1.000	422	12	GFP-IMPa4-IBB anti-PSF-A546 8C-S-PSF V2.00	0	20. GFP-Imp-a4-dIBB and anti-PSF-A546_Pos017_S001	00-JTTx9EXnja5SkXpKCR6ySC
-0.0467066	0.00571416	0.998892	um	Cell	Cell Ellipsoid Axis A	0.000	1.000	423	13	GFP-IMPa4-IBB anti-PSF-A546 8C-S-PSF V2.00	0	20. GFP-Imp-a4-dIBB and anti-PSF-A546_Pos017_S001	00-JTTx9EXnja5SkXpKCR6ySC
0.0522862	0.0399807	-0.997832	um	Cell	Cell Ellipsoid Axis A	0.000	1.000	424	14	GFP-IMPa4-IBB anti-PSF-A546 8C-S-PSF V2.00	0	20. GFP-Imp-a4-dIBB and anti-PSF-A546_Pos017_S001	00-JTTx9EXnja5SkXpKCR6ySC
0.00335648	-0.000393049	0.999994	um	Cell	Cell Ellipsoid Axis A	0.000	1.000	425	15	GFP-IMPa4-IBB anti-PSF-A546 8C-S-PSF V2.00	0	20. GFP-Imp-a4-dIBB and anti-PSF-A546_Pos017_S001	00-JTTx9EXnja5SkXpKCR6ySC
0.0376294	-0.0194133	-0.999103	um	Cell	Cell Ellipsoid Axis A	0.000	1.000	426	16	GFP-IMPa4-IBB anti-PSF-A546 8C-S-PSF V2.00	0	20. GFP-Imp-a4-dIBB and anti-PSF-A546_Pos017_S001	00-JTTx9EXnja5SkXpKCR6ySC
0.000913929	0.0271886	0.99963	um	Cell	Cell Ellipsoid Axis A	0.000	1.000	427	17	GFP-IMPa4-IBB anti-PSF-A546 8C-S-PSF V2.00	0	20. GFP-Imp-a4-dIBB and anti-PSF-A546_Pos017_S001	00-JTTx9EXnja5SkXpKCR6ySC
0.000542952	0.00203114	0.999998	um	Cell	Cell Ellipsoid Axis A	0.000	1.000	428	18	GFP-IMPa4-IBB anti-PSF-A546 8C-S-PSF V2.00	0	20. GFP-Imp-a4-dIBB and anti-PSF-A546_Pos017_S001	00-JTTx9EXnja5SkXpKCR6ySC
-0.00921413	0.00228062	0.999955	um	Cell	Cell Ellipsoid Axis A	0.000	1.000	429	19	GFP-IMPa4-IBB anti-PSF-A546 8C-S-PSF V2.00	0	20. GFP-Imp-a4-dIBB and anti-PSF-A546_Pos017_S001	00-JTTx9EXnja5SkXpKCR6ySC
-0.0487125	0.00420339	0.998804	um	Cell	Cell Ellipsoid Axis A	0.000	1.000	430	20	GFP-IMPa4-IBB anti-PSF-A546 8C-S-PSF V2.00	0	20. GFP-Imp-a4-dIBB and anti-PSF-A546_Pos017_S001	00-JTTx9EXnja5SkXpKCR6ySC
-0.00994086	0.0185529	0.999778	um	Cell	Cell Ellipsoid Axis A	0.000	1.000	431	21	GFP-IMPa4-IBB anti-PSF-A546 8C-S-PSF V2.00	0	20. GFP-Imp-a4-dIBB and anti-PSF-A546_Pos017_S001	00-JTTx9EXnja5SkXpKCR6ySC
-0.00244482	-0.00146335	0.999996	um	Cell	Cell Ellipsoid Axis A	0.000	1.000	432	22	GFP-IMPa4-IBB anti-PSF-A546 8C-S-PSF V2.00	0	20. GFP-Imp-a4-dIBB and anti-PSF-A546_Pos017_S001	00-JTTx9EXnja5SkXpKCR6ySC
-0.0271051	0.00422739	0.999624	um	Cell	Cell Ellipsoid Axis A	0.000	1.000	433	23	GFP-IMPa4-IBB anti-PSF-A546 8C-S-PSF V2.00	0	20. GFP-Imp-a4-dIBB and anti-PSF-A546_Pos017_S001	00-JTTx9EXnja5SkXpKCR6ySC
-0.0107651	-0.068384	0.997601	um	Cell	Cell Ellipsoid Axis A	0.000	1.000	434	24	GFP-IMPa4-IBB anti-PSF-A546 8C-S-PSF V2.00	0	20. GFP-Imp-a4-dIBB and anti-PSF-A546_Pos017_S001	00-JTTx9EXnja5SkXpKCR6ySC
0.00014935	-0.0012977	0.999999	um	Cell	Cell Ellipsoid Axis A	0.000	1.000	435	25	GFP-IMPa4-IBB anti-PSF-A546 8C-S-PSF V2.00	0	20. GFP-Imp-a4-dIBB and anti-PSF-A546_Pos017_S001	00-JTTx9EXnja5SkXpKCR6ySC
0.0112427	-0.00828116	0.999902	um	Cell	Cell Ellipsoid Axis A	0.000	1.000	436	26	GFP-IMPa4-IBB anti-PSF-A546 8C-S-PSF V2.00	0	20. GFP-Imp-a4-dIBB and anti-PSF-A546_Pos017_S001	00-JTTx9EXnja5SkXpKCR6ySC
0.00686232	-0.0118724	0.999906	um	Cell	Cell Ellipsoid Axis A	0.000	1.000	437	27	GFP-IMPa4-IBB anti-PSF-A546 8C-S-PSF V2.00	0	20. GFP-Imp-a4-dIBB and anti-PSF-A546_Pos017_S001	00-JTTx9EXnja5SkXpKCR6ySC
-0.00419712	0.0162708	-0.999859	um	Cell	Cell Ellipsoid Axis A	0.000	1.000	438	28	GFP-IMPa4-IBB anti-PSF-A546 8C-S-PSF V2.00	0	20. GFP-Imp-a4-dIBB and anti-PSF-A546_Pos017_S001	00-JTTx9EXnja5SkXpKCR6ySC
0.0069948	-0.00515112	0.999962	um	Cell	Cell Ellipsoid Axis A	0.000	1.000	439	29	GFP-IMPa4-IBB anti-PSF-A546 8C-S-PSF V2.00	0	20. GFP-Imp-a4-dIBB and anti-PSF-A546_Pos017_S001	00-JTTx9EXnja5SkXpKCR6ySC
0.00513027	-0.0175684	0.999833	um	Cell	Cell Ellipsoid Axis A	0.000	1.000	440	30	GFP-IMPa4-IBB anti-PSF-A546 8C-S-PSF V2.00	0	20. GFP-Imp-a4-dIBB and anti-PSF-A546_Pos017_S001	00-JTTx9EXnja5SkXpKCR6ySC
-0.00560872	-0.0204223	0.999776	um	Cell	Cell Ellipsoid Axis A	0.000	1.000	441	31	GFP-IMPa4-IBB anti-PSF-A546 8C-S-PSF V2.00	0	20. GFP-Imp-a4-dIBB and anti-PSF-A546_Pos017_S001	00-JTTx9EXnja5SkXpKCR6ySC
-0.00450855	-0.0210455	0.999768	um	Cell	Cell Ellipsoid Axis A	0.000	1.000	442	32	GFP-IMPa4-IBB anti-PSF-A546 8C-S-PSF V2.00	0	20. GFP-Imp-a4-dIBB and anti-PSF-A546_Pos017_S001	00-JTTx9EXnja5SkXpKCR6ySC
-0.0453595	-0.0376835	0.99826	um	Cell	Cell Ellipsoid Axis A	0.000	1.000	443	33	GFP-IMPa4-IBB anti-PSF-A546 8C-S-PSF V2.00	0	20. GFP-Imp-a4-dIBB and anti-PSF-A546_Pos017_S001	00-JTTx9EXnja5SkXpKCR6ySC
-0.00377896	0.00939535	0.999949	um	Cell	Cell Ellipsoid Axis A	0.000	1.000	444	34	GFP-IMPa4-IBB anti-PSF-A546 8C-S-PSF V2.00	0	20. GFP-Imp-a4-dIBB and anti-PSF-A546_Pos017_S001	00-JTTx9EXnja5SkXpKCR6ySC
-0.00327719	-0.00510355	0.999982	um	Cell	Cell Ellipsoid Axis A	0.000	1.000	445	35	GFP-IMPa4-IBB anti-PSF-A546 8C-S-PSF V2.00	0	20. GFP-Imp-a4-dIBB and anti-PSF-A546_Pos017_S001	00-JTTx9EXnja5SkXpKCR6ySC
0.772153	-0.635425	0.00397779	um	Cell	Cell Ellipsoid Axis A	0.000	1.000	446	0	GFP-IMPa4-IBB anti-PSF-A546 8C-S-PSF V2.00	0	20. GFP-Imp-a4-dIBB and anti-PSF-A546_Pos018_S001	00-29DR5utBeUjFwDwrTQMhif
0.959621	-0.179145	-0.216875	um	Cell	Cell Ellipsoid Axis A	0.000	1.000	447	1	GFP-IMPa4-IBB anti-PSF-A546 8C-S-PSF V2.00	0	20. GFP-Imp-a4-dIBB and anti-PSF-A546_Pos018_S001	00-29DR5utBeUjFwDwrTQMhif
0.143946	-0.0614343	0.987677	um	Cell	Cell Ellipsoid Axis A	0.000	1.000	448	2	GFP-IMPa4-IBB anti-PSF-A546 8C-S-PSF V2.00	0	20. GFP-Imp-a4-dIBB and anti-PSF-A546_Pos018_S001	00-29DR5utBeUjFwDwrTQMhif
0.0174783	0.0789068	-0.996729	um	Cell	Cell Ellipsoid Axis A	0.000	1.000	449	3	GFP-IMPa4-IBB anti-PSF-A546 8C-S-PSF V2.00	0	20. GFP-Imp-a4-dIBB and anti-PSF-A546_Pos018_S001	00-29DR5utBeUjFwDwrTQMhif
0.00251723	0.0243624	0.9997	um	Cell	Cell Ellipsoid Axis A	0.000	1.000	450	4	GFP-IMPa4-IBB anti-PSF-A546 8C-S-PSF V2.00	0	20. GFP-Imp-a4-dIBB and anti-PSF-A546_Pos018_S001	00-29DR5utBeUjFwDwrTQMhif
0.00721664	0.00683689	0.999951	um	Cell	Cell Ellipsoid Axis A	0.000	1.000	451	5	GFP-IMPa4-IBB anti-PSF-A546 8C-S-PSF V2.00	0	20. GFP-Imp-a4-dIBB and anti-PSF-A546_Pos018_S001	00-29DR5utBeUjFwDwrTQMhif
0.0123033	0.000266685	0.999924	um	Cell	Cell Ellipsoid Axis A	0.000	1.000	452	6	GFP-IMPa4-IBB anti-PSF-A546 8C-S-PSF V2.00	0	20. GFP-Imp-a4-dIBB and anti-PSF-A546_Pos018_S001	00-29DR5utBeUjFwDwrTQMhif
0.0118128	-0.0145598	0.999824	um	Cell	Cell Ellipsoid Axis A	0.000	1.000	453	7	GFP-IMPa4-IBB anti-PSF-A546 8C-S-PSF V2.00	0	20. GFP-Imp-a4-dIBB and anti-PSF-A546_Pos018_S001	00-29DR5utBeUjFwDwrTQMhif
0.0163674	-0.0249034	0.999556	um	Cell	Cell Ellipsoid Axis A	0.000	1.000	454	8	GFP-IMPa4-IBB anti-PSF-A546 8C-S-PSF V2.00	0	20. GFP-Imp-a4-dIBB and anti-PSF-A546_Pos018_S001	00-29DR5utBeUjFwDwrTQMhif
0.0136512	0.00498411	0.999894	um	Cell	Cell Ellipsoid Axis A	0.000	1.000	455	9	GFP-IMPa4-IBB anti-PSF-A546 8C-S-PSF V2.00	0	20. GFP-Imp-a4-dIBB and anti-PSF-A546_Pos018_S001	00-29DR5utBeUjFwDwrTQMhif
0.01523	0.00725779	0.999858	um	Cell	Cell Ellipsoid Axis A	0.000	1.000	456	10	GFP-IMPa4-IBB anti-PSF-A546 8C-S-PSF V2.00	0	20. GFP-Imp-a4-dIBB and anti-PSF-A546_Pos018_S001	00-29DR5utBeUjFwDwrTQMhif
-0.00497011	-0.0208836	0.99977	um	Cell	Cell Ellipsoid Axis A	0.000	1.000	457	11	GFP-IMPa4-IBB anti-PSF-A546 8C-S-PSF V2.00	0	20. GFP-Imp-a4-dIBB and anti-PSF-A546_Pos018_S001	00-29DR5utBeUjFwDwrTQMhif
-0.00491644	0.00424021	0.999979	um	Cell	Cell Ellipsoid Axis A	0.000	1.000	458	12	GFP-IMPa4-IBB anti-PSF-A546 8C-S-PSF V2.00	0	20. GFP-Imp-a4-dIBB and anti-PSF-A546_Pos018_S001	00-29DR5utBeUjFwDwrTQMhif
-0.0015757	0.00361788	0.999992	um	Cell	Cell Ellipsoid Axis A	0.000	1.000	459	13	GFP-IMPa4-IBB anti-PSF-A546 8C-S-PSF V2.00	0	20. GFP-Imp-a4-dIBB and anti-PSF-A546_Pos018_S001	00-29DR5utBeUjFwDwrTQMhif
-0.0162533	-0.00648064	0.999847	um	Cell	Cell Ellipsoid Axis A	0.000	1.000	460	14	GFP-IMPa4-IBB anti-PSF-A546 8C-S-PSF V2.00	0	20. GFP-Imp-a4-dIBB and anti-PSF-A546_Pos018_S001	00-29DR5utBeUjFwDwrTQMhif
-0.0196767	-0.00287677	0.999802	um	Cell	Cell Ellipsoid Axis A	0.000	1.000	461	15	GFP-IMPa4-IBB anti-PSF-A546 8C-S-PSF V2.00	0	20. GFP-Imp-a4-dIBB and anti-PSF-A546_Pos018_S001	00-29DR5utBeUjFwDwrTQMhif
-0.0135619	-0.0101838	0.999856	um	Cell	Cell Ellipsoid Axis A	0.000	1.000	462	16	GFP-IMPa4-IBB anti-PSF-A546 8C-S-PSF V2.00	0	20. GFP-Imp-a4-dIBB and anti-PSF-A546_Pos018_S001	00-29DR5utBeUjFwDwrTQMhif
0.0119219	-0.00334769	0.999923	um	Cell	Cell Ellipsoid Axis A	0.000	1.000	463	17	GFP-IMPa4-IBB anti-PSF-A546 8C-S-PSF V2.00	0	20. GFP-Imp-a4-dIBB and anti-PSF-A546_Pos018_S001	00-29DR5utBeUjFwDwrTQMhif
-0.00440138	-0.00349286	0.999984	um	Cell	Cell Ellipsoid Axis A	0.000	1.000	464	18	GFP-IMPa4-IBB anti-PSF-A546 8C-S-PSF V2.00	0	20. GFP-Imp-a4-dIBB and anti-PSF-A546_Pos018_S001	00-29DR5utBeUjFwDwrTQMhif
0.0221396	-0.0378399	0.999039	um	Cell	Cell Ellipsoid Axis A	0.000	1.000	465	19	GFP-IMPa4-IBB anti-PSF-A546 8C-S-PSF V2.00	0	20. GFP-Imp-a4-dIBB and anti-PSF-A546_Pos018_S001	00-29DR5utBeUjFwDwrTQMhif
0.00710437	0.00326659	0.999969	um	Cell	Cell Ellipsoid Axis A	0.000	1.000	466	20	GFP-IMPa4-IBB anti-PSF-A546 8C-S-PSF V2.00	0	20. GFP-Imp-a4-dIBB and anti-PSF-A546_Pos018_S001	00-29DR5utBeUjFwDwrTQMhif
-0.0205973	0.057082	-0.998157	um	Cell	Cell Ellipsoid Axis A	0.000	1.000	467	21	GFP-IMPa4-IBB anti-PSF-A546 8C-S-PSF V2.00	0	20. GFP-Imp-a4-dIBB and anti-PSF-A546_Pos018_S001	00-29DR5utBeUjFwDwrTQMhif
0.00138206	0.0172162	0.999851	um	Cell	Cell Ellipsoid Axis A	0.000	1.000	468	22	GFP-IMPa4-IBB anti-PSF-A546 8C-S-PSF V2.00	0	20. GFP-Imp-a4-dIBB and anti-PSF-A546_Pos018_S001	00-29DR5utBeUjFwDwrTQMhif
-0.000944415	-0.00174257	0.999998	um	Cell	Cell Ellipsoid Axis A	0.000	1.000	469	23	GFP-IMPa4-IBB anti-PSF-A546 8C-S-PSF V2.00	0	20. GFP-Imp-a4-dIBB and anti-PSF-A546_Pos018_S001	00-29DR5utBeUjFwDwrTQMhif
0.00052094	-0.0563003	-0.998414	um	Cell	Cell Ellipsoid Axis A	0.000	1.000	470	24	GFP-IMPa4-IBB anti-PSF-A546 8C-S-PSF V2.00	0	20. GFP-Imp-a4-dIBB and anti-PSF-A546_Pos018_S001	00-29DR5utBeUjFwDwrTQMhif
-0.00061182	0.0104165	0.999946	um	Cell	Cell Ellipsoid Axis A	0.000	1.000	471	25	GFP-IMPa4-IBB anti-PSF-A546 8C-S-PSF V2.00	0	20. GFP-Imp-a4-dIBB and anti-PSF-A546_Pos018_S001	00-29DR5utBeUjFwDwrTQMhif
-0.00439883	0.0102762	0.999938	um	Cell	Cell Ellipsoid Axis A	0.000	1.000	472	26	GFP-IMPa4-IBB anti-PSF-A546 8C-S-PSF V2.00	0	20. GFP-Imp-a4-dIBB and anti-PSF-A546_Pos018_S001	00-29DR5utBeUjFwDwrTQMhif
0.0693047	0.0732484	0.994903	um	Cell	Cell Ellipsoid Axis A	0.000	1.000	473	27	GFP-IMPa4-IBB anti-PSF-A546 8C-S-PSF V2.00	0	20. GFP-Imp-a4-dIBB and anti-PSF-A546_Pos018_S001	00-29DR5utBeUjFwDwrTQMhif
-0.0214796	-0.00113662	0.999769	um	Cell	Cell Ellipsoid Axis A	0.000	1.000	474	28	GFP-IMPa4-IBB anti-PSF-A546 8C-S-PSF V2.00	0	20. GFP-Imp-a4-dIBB and anti-PSF-A546_Pos018_S001	00-29DR5utBeUjFwDwrTQMhif
0.0122975	-0.0072334	0.999898	um	Cell	Cell Ellipsoid Axis A	0.000	1.000	475	29	GFP-IMPa4-IBB anti-PSF-A546 8C-S-PSF V2.00	0	20. GFP-Imp-a4-dIBB and anti-PSF-A546_Pos018_S001	00-29DR5utBeUjFwDwrTQMhif
-0.0411134	0.0142999	0.999052	um	Cell	Cell Ellipsoid Axis A	0.000	1.000	476	30	GFP-IMPa4-IBB anti-PSF-A546 8C-S-PSF V2.00	0	20. GFP-Imp-a4-dIBB and anti-PSF-A546_Pos018_S001	00-29DR5utBeUjFwDwrTQMhif
0.0155306	0.00698423	0.999855	um	Cell	Cell Ellipsoid Axis A	0.000	1.000	477	31	GFP-IMPa4-IBB anti-PSF-A546 8C-S-PSF V2.00	0	20. GFP-Imp-a4-dIBB and anti-PSF-A546_Pos018_S001	00-29DR5utBeUjFwDwrTQMhif
0.0303384	0.0249604	-0.999228	um	Cell	Cell Ellipsoid Axis A	0.000	1.000	478	32	GFP-IMPa4-IBB anti-PSF-A546 8C-S-PSF V2.00	0	20. GFP-Imp-a4-dIBB and anti-PSF-A546_Pos018_S001	00-29DR5utBeUjFwDwrTQMhif
0.0137208	0.0260992	0.999565	um	Cell	Cell Ellipsoid Axis A	0.000	1.000	479	33	GFP-IMPa4-IBB anti-PSF-A546 8C-S-PSF V2.00	0	20. GFP-Imp-a4-dIBB and anti-PSF-A546_Pos018_S001	00-29DR5utBeUjFwDwrTQMhif
-0.00328648	-0.0251548	0.999678	um	Cell	Cell Ellipsoid Axis A	0.000	1.000	480	34	GFP-IMPa4-IBB anti-PSF-A546 8C-S-PSF V2.00	0	20. GFP-Imp-a4-dIBB and anti-PSF-A546_Pos018_S001	00-29DR5utBeUjFwDwrTQMhif
-0.0551295	-0.0555777	0.996931	um	Cell	Cell Ellipsoid Axis A	0.000	1.000	481	35	GFP-IMPa4-IBB anti-PSF-A546 8C-S-PSF V2.00	0	20. GFP-Imp-a4-dIBB and anti-PSF-A546_Pos018_S001	00-29DR5utBeUjFwDwrTQMhif
0.0106244	0.0201528	0.99974	um	Cell	Cell Ellipsoid Axis A	0.000	1.000	482	36	GFP-IMPa4-IBB anti-PSF-A546 8C-S-PSF V2.00	0	20. GFP-Imp-a4-dIBB and anti-PSF-A546_Pos018_S001	00-29DR5utBeUjFwDwrTQMhif
0.0101616	0.0418971	0.99907	um	Cell	Cell Ellipsoid Axis A	0.000	1.000	483	37	GFP-IMPa4-IBB anti-PSF-A546 8C-S-PSF V2.00	0	20. GFP-Imp-a4-dIBB and anti-PSF-A546_Pos018_S001	00-29DR5utBeUjFwDwrTQMhif
0.0150016	-0.0441952	-0.99891	um	Cell	Cell Ellipsoid Axis A	0.000	1.000	484	38	GFP-IMPa4-IBB anti-PSF-A546 8C-S-PSF V2.00	0	20. GFP-Imp-a4-dIBB and anti-PSF-A546_Pos018_S001	00-29DR5utBeUjFwDwrTQMhif
0.0233304	-0.00246471	0.999725	um	Cell	Cell Ellipsoid Axis A	0.000	1.000	485	39	GFP-IMPa4-IBB anti-PSF-A546 8C-S-PSF V2.00	0	20. GFP-Imp-a4-dIBB and anti-PSF-A546_Pos018_S001	00-29DR5utBeUjFwDwrTQMhif
0.00541806	0.0295883	-0.999547	um	Cell	Cell Ellipsoid Axis A	0.000	1.000	486	40	GFP-IMPa4-IBB anti-PSF-A546 8C-S-PSF V2.00	0	20. GFP-Imp-a4-dIBB and anti-PSF-A546_Pos018_S001	00-29DR5utBeUjFwDwrTQMhif
-0.00948801	-0.00374771	0.999948	um	Cell	Cell Ellipsoid Axis A	0.000	1.000	487	41	GFP-IMPa4-IBB anti-PSF-A546 8C-S-PSF V2.00	0	20. GFP-Imp-a4-dIBB and anti-PSF-A546_Pos018_S001	00-29DR5utBeUjFwDwrTQMhif
-0.0281449	-0.059629	0.997824	um	Cell	Cell Ellipsoid Axis A	0.000	1.000	488	42	GFP-IMPa4-IBB anti-PSF-A546 8C-S-PSF V2.00	0	20. GFP-Imp-a4-dIBB and anti-PSF-A546_Pos018_S001	00-29DR5utBeUjFwDwrTQMhif
0.00712452	0.0142748	0.999873	um	Cell	Cell Ellipsoid Axis A	0.000	1.000	489	43	GFP-IMPa4-IBB anti-PSF-A546 8C-S-PSF V2.00	0	20. GFP-Imp-a4-dIBB and anti-PSF-A546_Pos018_S001	00-29DR5utBeUjFwDwrTQMhif
0.00647751	0.0059767	-0.999961	um	Cell	Cell Ellipsoid Axis A	0.000	1.000	490	44	GFP-IMPa4-IBB anti-PSF-A546 8C-S-PSF V2.00	0	20. GFP-Imp-a4-dIBB and anti-PSF-A546_Pos018_S001	00-29DR5utBeUjFwDwrTQMhif
-0.0195698	-0.00815361	0.999775	um	Cell	Cell Ellipsoid Axis A	0.000	1.000	491	45	GFP-IMPa4-IBB anti-PSF-A546 8C-S-PSF V2.00	0	20. GFP-Imp-a4-dIBB and anti-PSF-A546_Pos018_S001	00-29DR5utBeUjFwDwrTQMhif
0.0168969	-0.00505413	0.999844	um	Cell	Cell Ellipsoid Axis A	0.000	1.000	492	46	GFP-IMPa4-IBB anti-PSF-A546 8C-S-PSF V2.00	0	20. GFP-Imp-a4-dIBB and anti-PSF-A546_Pos018_S001	00-29DR5utBeUjFwDwrTQMhif
-0.0102693	0.0125972	0.999868	um	Cell	Cell Ellipsoid Axis A	0.000	1.000	493	47	GFP-IMPa4-IBB anti-PSF-A546 8C-S-PSF V2.00	0	20. GFP-Imp-a4-dIBB and anti-PSF-A546_Pos018_S001	00-29DR5utBeUjFwDwrTQMhif
-0.00341851	-0.0229245	0.999731	um	Cell	Cell Ellipsoid Axis A	0.000	1.000	494	48	GFP-IMPa4-IBB anti-PSF-A546 8C-S-PSF V2.00	0	20. GFP-Imp-a4-dIBB and anti-PSF-A546_Pos018_S001	00-29DR5utBeUjFwDwrTQMhif
0.015388	0.0324756	-0.999354	um	Cell	Cell Ellipsoid Axis A	0.000	1.000	495	49	GFP-IMPa4-IBB anti-PSF-A546 8C-S-PSF V2.00	0	20. GFP-Imp-a4-dIBB and anti-PSF-A546_Pos018_S001	00-29DR5utBeUjFwDwrTQMhif
-0.00121514	0.0169299	0.999856	um	Cell	Cell Ellipsoid Axis A	0.000	1.000	496	0	GFP-IMPa4-IBB anti-PSF-A546 8C-S-PSF V2.00	0	20. GFP-Imp-a4-dIBB and anti-PSF-A546_Pos019_S001	00-FRZgdWJ2G6Qb2u2eyEF6te
-0.0500097	0.00719694	0.998723	um	Cell	Cell Ellipsoid Axis A	0.000	1.000	497	1	GFP-IMPa4-IBB anti-PSF-A546 8C-S-PSF V2.00	0	20. GFP-Imp-a4-dIBB and anti-PSF-A546_Pos019_S001	00-FRZgdWJ2G6Qb2u2eyEF6te
0.00319984	0.00819046	0.999961	um	Cell	Cell Ellipsoid Axis A	0.000	1.000	498	2	GFP-IMPa4-IBB anti-PSF-A546 8C-S-PSF V2.00	0	20. GFP-Imp-a4-dIBB and anti-PSF-A546_Pos019_S001	00-FRZgdWJ2G6Qb2u2eyEF6te
-0.00657194	-0.00054799	0.999978	um	Cell	Cell Ellipsoid Axis A	0.000	1.000	499	3	GFP-IMPa4-IBB anti-PSF-A546 8C-S-PSF V2.00	0	20. GFP-Imp-a4-dIBB and anti-PSF-A546_Pos019_S001	00-FRZgdWJ2G6Qb2u2eyEF6te
-0.00853399	-0.00664067	0.999942	um	Cell	Cell Ellipsoid Axis A	0.000	1.000	500	4	GFP-IMPa4-IBB anti-PSF-A546 8C-S-PSF V2.00	0	20. GFP-Imp-a4-dIBB and anti-PSF-A546_Pos019_S001	00-FRZgdWJ2G6Qb2u2eyEF6te
0.00224424	-0.0117455	-0.999928	um	Cell	Cell Ellipsoid Axis A	0.000	1.000	501	5	GFP-IMPa4-IBB anti-PSF-A546 8C-S-PSF V2.00	0	20. GFP-Imp-a4-dIBB and anti-PSF-A546_Pos019_S001	00-FRZgdWJ2G6Qb2u2eyEF6te
-0.0153447	-0.00912013	0.999841	um	Cell	Cell Ellipsoid Axis A	0.000	1.000	502	6	GFP-IMPa4-IBB anti-PSF-A546 8C-S-PSF V2.00	0	20. GFP-Imp-a4-dIBB and anti-PSF-A546_Pos019_S001	00-FRZgdWJ2G6Qb2u2eyEF6te
-0.00211716	-0.00504684	0.999985	um	Cell	Cell Ellipsoid Axis A	0.000	1.000	503	7	GFP-IMPa4-IBB anti-PSF-A546 8C-S-PSF V2.00	0	20. GFP-Imp-a4-dIBB and anti-PSF-A546_Pos019_S001	00-FRZgdWJ2G6Qb2u2eyEF6te
-0.000232121	-0.0233201	0.999728	um	Cell	Cell Ellipsoid Axis A	0.000	1.000	504	8	GFP-IMPa4-IBB anti-PSF-A546 8C-S-PSF V2.00	0	20. GFP-Imp-a4-dIBB and anti-PSF-A546_Pos019_S001	00-FRZgdWJ2G6Qb2u2eyEF6te
-0.0318146	-0.00911776	0.999452	um	Cell	Cell Ellipsoid Axis A	0.000	1.000	505	9	GFP-IMPa4-IBB anti-PSF-A546 8C-S-PSF V2.00	0	20. GFP-Imp-a4-dIBB and anti-PSF-A546_Pos019_S001	00-FRZgdWJ2G6Qb2u2eyEF6te
-0.0179792	0.0024418	0.999835	um	Cell	Cell Ellipsoid Axis A	0.000	1.000	506	10	GFP-IMPa4-IBB anti-PSF-A546 8C-S-PSF V2.00	0	20. GFP-Imp-a4-dIBB and anti-PSF-A546_Pos019_S001	00-FRZgdWJ2G6Qb2u2eyEF6te
-0.0225709	-0.0218166	0.999507	um	Cell	Cell Ellipsoid Axis A	0.000	1.000	507	11	GFP-IMPa4-IBB anti-PSF-A546 8C-S-PSF V2.00	0	20. GFP-Imp-a4-dIBB and anti-PSF-A546_Pos019_S001	00-FRZgdWJ2G6Qb2u2eyEF6te
0.00486655	0.00539401	0.999974	um	Cell	Cell Ellipsoid Axis A	0.000	1.000	508	12	GFP-IMPa4-IBB anti-PSF-A546 8C-S-PSF V2.00	0	20. GFP-Imp-a4-dIBB and anti-PSF-A546_Pos019_S001	00-FRZgdWJ2G6Qb2u2eyEF6te
0.0362691	0.0230603	-0.999076	um	Cell	Cell Ellipsoid Axis A	0.000	1.000	509	13	GFP-IMPa4-IBB anti-PSF-A546 8C-S-PSF V2.00	0	20. GFP-Imp-a4-dIBB and anti-PSF-A546_Pos019_S001	00-FRZgdWJ2G6Qb2u2eyEF6te
-0.0397765	0.0522818	0.99784	um	Cell	Cell Ellipsoid Axis A	0.000	1.000	510	14	GFP-IMPa4-IBB anti-PSF-A546 8C-S-PSF V2.00	0	20. GFP-Imp-a4-dIBB and anti-PSF-A546_Pos019_S001	00-FRZgdWJ2G6Qb2u2eyEF6te
0.00418906	-0.00194613	0.999989	um	Cell	Cell Ellipsoid Axis A	0.000	1.000	511	15	GFP-IMPa4-IBB anti-PSF-A546 8C-S-PSF V2.00	0	20. GFP-Imp-a4-dIBB and anti-PSF-A546_Pos019_S001	00-FRZgdWJ2G6Qb2u2eyEF6te
-0.0311669	-0.0114491	-0.999449	um	Cell	Cell Ellipsoid Axis A	0.000	1.000	512	16	GFP-IMPa4-IBB anti-PSF-A546 8C-S-PSF V2.00	0	20. GFP-Imp-a4-dIBB and anti-PSF-A546_Pos019_S001	00-FRZgdWJ2G6Qb2u2eyEF6te
-0.0578183	-0.0279546	0.997936	um	Cell	Cell Ellipsoid Axis A	0.000	1.000	513	17	GFP-IMPa4-IBB anti-PSF-A546 8C-S-PSF V2.00	0	20. GFP-Imp-a4-dIBB and anti-PSF-A546_Pos019_S001	00-FRZgdWJ2G6Qb2u2eyEF6te
-0.0148632	0.0261802	0.999547	um	Cell	Cell Ellipsoid Axis A	0.000	1.000	514	18	GFP-IMPa4-IBB anti-PSF-A546 8C-S-PSF V2.00	0	20. GFP-Imp-a4-dIBB and anti-PSF-A546_Pos019_S001	00-FRZgdWJ2G6Qb2u2eyEF6te
-0.017636	-0.0209412	0.999625	um	Cell	Cell Ellipsoid Axis A	0.000	1.000	515	19	GFP-IMPa4-IBB anti-PSF-A546 8C-S-PSF V2.00	0	20. GFP-Imp-a4-dIBB and anti-PSF-A546_Pos019_S001	00-FRZgdWJ2G6Qb2u2eyEF6te
-0.018915	-0.0286047	0.999412	um	Cell	Cell Ellipsoid Axis A	0.000	1.000	516	20	GFP-IMPa4-IBB anti-PSF-A546 8C-S-PSF V2.00	0	20. GFP-Imp-a4-dIBB and anti-PSF-A546_Pos019_S001	00-FRZgdWJ2G6Qb2u2eyEF6te
-0.0154737	0.0161753	0.999749	um	Cell	Cell Ellipsoid Axis A	0.000	1.000	517	21	GFP-IMPa4-IBB anti-PSF-A546 8C-S-PSF V2.00	0	20. GFP-Imp-a4-dIBB and anti-PSF-A546_Pos019_S001	00-FRZgdWJ2G6Qb2u2eyEF6te
0.000589321	-0.00319749	0.999995	um	Cell	Cell Ellipsoid Axis A	0.000	1.000	518	22	GFP-IMPa4-IBB anti-PSF-A546 8C-S-PSF V2.00	0	20. GFP-Imp-a4-dIBB and anti-PSF-A546_Pos019_S001	00-FRZgdWJ2G6Qb2u2eyEF6te
-0.0216974	0.0927951	-0.995449	um	Cell	Cell Ellipsoid Axis A	0.000	1.000	519	23	GFP-IMPa4-IBB anti-PSF-A546 8C-S-PSF V2.00	0	20. GFP-Imp-a4-dIBB and anti-PSF-A546_Pos019_S001	00-FRZgdWJ2G6Qb2u2eyEF6te
-0.000600287	-0.0152376	0.999884	um	Cell	Cell Ellipsoid Axis A	0.000	1.000	520	24	GFP-IMPa4-IBB anti-PSF-A546 8C-S-PSF V2.00	0	20. GFP-Imp-a4-dIBB and anti-PSF-A546_Pos019_S001	00-FRZgdWJ2G6Qb2u2eyEF6te
0.558315	0.493137	0.667159	um	Cell	Cell Ellipsoid Axis A	0.000	1.000	521	0	GFP-IMPa4-IBB anti-PSF-A546 8C-S-PSF V2.00	0	20. GFP-Imp-a4-dIBB and anti-PSF-A546_Pos020_S001	00-Bt6nfnoYFjswzefdqcjDgk
0.0267413	-0.082973	-0.996193	um	Cell	Cell Ellipsoid Axis A	0.000	1.000	522	1	GFP-IMPa4-IBB anti-PSF-A546 8C-S-PSF V2.00	0	20. GFP-Imp-a4-dIBB and anti-PSF-A546_Pos020_S001	00-Bt6nfnoYFjswzefdqcjDgk
0.992622	-0.0955128	0.074697	um	Cell	Cell Ellipsoid Axis A	0.000	1.000	523	2	GFP-IMPa4-IBB anti-PSF-A546 8C-S-PSF V2.00	0	20. GFP-Imp-a4-dIBB and anti-PSF-A546_Pos020_S001	00-Bt6nfnoYFjswzefdqcjDgk
-0.00315172	0.0165591	0.999858	um	Cell	Cell Ellipsoid Axis A	0.000	1.000	524	3	GFP-IMPa4-IBB anti-PSF-A546 8C-S-PSF V2.00	0	20. GFP-Imp-a4-dIBB and anti-PSF-A546_Pos020_S001	00-Bt6nfnoYFjswzefdqcjDgk
-0.00495774	-0.00990449	-0.999939	um	Cell	Cell Ellipsoid Axis A	0.000	1.000	525	4	GFP-IMPa4-IBB anti-PSF-A546 8C-S-PSF V2.00	0	20. GFP-Imp-a4-dIBB and anti-PSF-A546_Pos020_S001	00-Bt6nfnoYFjswzefdqcjDgk
0.0197907	0.00593026	0.999787	um	Cell	Cell Ellipsoid Axis A	0.000	1.000	526	5	GFP-IMPa4-IBB anti-PSF-A546 8C-S-PSF V2.00	0	20. GFP-Imp-a4-dIBB and anti-PSF-A546_Pos020_S001	00-Bt6nfnoYFjswzefdqcjDgk
0.0294947	0.04116	0.998717	um	Cell	Cell Ellipsoid Axis A	0.000	1.000	527	6	GFP-IMPa4-IBB anti-PSF-A546 8C-S-PSF V2.00	0	20. GFP-Imp-a4-dIBB and anti-PSF-A546_Pos020_S001	00-Bt6nfnoYFjswzefdqcjDgk
-0.0204293	-0.0047975	0.99978	um	Cell	Cell Ellipsoid Axis A	0.000	1.000	528	7	GFP-IMPa4-IBB anti-PSF-A546 8C-S-PSF V2.00	0	20. GFP-Imp-a4-dIBB and anti-PSF-A546_Pos020_S001	00-Bt6nfnoYFjswzefdqcjDgk
0.00516933	0.00422064	0.999978	um	Cell	Cell Ellipsoid Axis A	0.000	1.000	529	8	GFP-IMPa4-IBB anti-PSF-A546 8C-S-PSF V2.00	0	20. GFP-Imp-a4-dIBB and anti-PSF-A546_Pos020_S001	00-Bt6nfnoYFjswzefdqcjDgk
0.00386898	0.00522095	0.999979	um	Cell	Cell Ellipsoid Axis A	0.000	1.000	530	9	GFP-IMPa4-IBB anti-PSF-A546 8C-S-PSF V2.00	0	20. GFP-Imp-a4-dIBB and anti-PSF-A546_Pos020_S001	00-Bt6nfnoYFjswzefdqcjDgk
0.0012811	-0.0162489	0.999867	um	Cell	Cell Ellipsoid Axis A	0.000	1.000	531	10	GFP-IMPa4-IBB anti-PSF-A546 8C-S-PSF V2.00	0	20. GFP-Imp-a4-dIBB and anti-PSF-A546_Pos020_S001	00-Bt6nfnoYFjswzefdqcjDgk
0.0287929	-0.00786783	0.999554	um	Cell	Cell Ellipsoid Axis A	0.000	1.000	532	11	GFP-IMPa4-IBB anti-PSF-A546 8C-S-PSF V2.00	0	20. GFP-Imp-a4-dIBB and anti-PSF-A546_Pos020_S001	00-Bt6nfnoYFjswzefdqcjDgk
0.00105881	0.0177412	0.999842	um	Cell	Cell Ellipsoid Axis A	0.000	1.000	533	12	GFP-IMPa4-IBB anti-PSF-A546 8C-S-PSF V2.00	0	20. GFP-Imp-a4-dIBB and anti-PSF-A546_Pos020_S001	00-Bt6nfnoYFjswzefdqcjDgk
-0.0157292	0.0392588	-0.999105	um	Cell	Cell Ellipsoid Axis A	0.000	1.000	534	13	GFP-IMPa4-IBB anti-PSF-A546 8C-S-PSF V2.00	0	20. GFP-Imp-a4-dIBB and anti-PSF-A546_Pos020_S001	00-Bt6nfnoYFjswzefdqcjDgk
-0.0141741	-0.00750018	0.999871	um	Cell	Cell Ellipsoid Axis A	0.000	1.000	535	14	GFP-IMPa4-IBB anti-PSF-A546 8C-S-PSF V2.00	0	20. GFP-Imp-a4-dIBB and anti-PSF-A546_Pos020_S001	00-Bt6nfnoYFjswzefdqcjDgk
-0.00175536	-0.000684281	0.999998	um	Cell	Cell Ellipsoid Axis A	0.000	1.000	536	15	GFP-IMPa4-IBB anti-PSF-A546 8C-S-PSF V2.00	0	20. GFP-Imp-a4-dIBB and anti-PSF-A546_Pos020_S001	00-Bt6nfnoYFjswzefdqcjDgk
0.0311435	0.00882709	-0.999476	um	Cell	Cell Ellipsoid Axis A	0.000	1.000	537	16	GFP-IMPa4-IBB anti-PSF-A546 8C-S-PSF V2.00	0	20. GFP-Imp-a4-dIBB and anti-PSF-A546_Pos020_S001	00-Bt6nfnoYFjswzefdqcjDgk
0.0103173	0.00633035	0.999927	um	Cell	Cell Ellipsoid Axis A	0.000	1.000	538	17	GFP-IMPa4-IBB anti-PSF-A546 8C-S-PSF V2.00	0	20. GFP-Imp-a4-dIBB and anti-PSF-A546_Pos020_S001	00-Bt6nfnoYFjswzefdqcjDgk
-0.0104328	0.005887	0.999928	um	Cell	Cell Ellipsoid Axis A	0.000	1.000	539	18	GFP-IMPa4-IBB anti-PSF-A546 8C-S-PSF V2.00	0	20. GFP-Imp-a4-dIBB and anti-PSF-A546_Pos020_S001	00-Bt6nfnoYFjswzefdqcjDgk
-0.00554813	-0.00715552	0.999959	um	Cell	Cell Ellipsoid Axis A	0.000	1.000	540	19	GFP-IMPa4-IBB anti-PSF-A546 8C-S-PSF V2.00	0	20. GFP-Imp-a4-dIBB and anti-PSF-A546_Pos020_S001	00-Bt6nfnoYFjswzefdqcjDgk
-0.00807935	0.0018478	-0.999966	um	Cell	Cell Ellipsoid Axis A	0.000	1.000	541	20	GFP-IMPa4-IBB anti-PSF-A546 8C-S-PSF V2.00	0	20. GFP-Imp-a4-dIBB and anti-PSF-A546_Pos020_S001	00-Bt6nfnoYFjswzefdqcjDgk
-0.000349224	-0.00348886	0.999994	um	Cell	Cell Ellipsoid Axis A	0.000	1.000	542	21	GFP-IMPa4-IBB anti-PSF-A546 8C-S-PSF V2.00	0	20. GFP-Imp-a4-dIBB and anti-PSF-A546_Pos020_S001	00-Bt6nfnoYFjswzefdqcjDgk
-0.00995467	-0.0163626	0.999817	um	Cell	Cell Ellipsoid Axis A	0.000	1.000	543	22	GFP-IMPa4-IBB anti-PSF-A546 8C-S-PSF V2.00	0	20. GFP-Imp-a4-dIBB and anti-PSF-A546_Pos020_S001	00-Bt6nfnoYFjswzefdqcjDgk
-0.00929395	-0.00859207	0.99992	um	Cell	Cell Ellipsoid Axis A	0.000	1.000	544	23	GFP-IMPa4-IBB anti-PSF-A546 8C-S-PSF V2.00	0	20. GFP-Imp-a4-dIBB and anti-PSF-A546_Pos020_S001	00-Bt6nfnoYFjswzefdqcjDgk
-0.12258	0.0319403	0.991945	um	Cell	Cell Ellipsoid Axis A	0.000	1.000	545	24	GFP-IMPa4-IBB anti-PSF-A546 8C-S-PSF V2.00	0	20. GFP-Imp-a4-dIBB and anti-PSF-A546_Pos020_S001	00-Bt6nfnoYFjswzefdqcjDgk
-0.0140623	-0.0206414	0.999688	um	Cell	Cell Ellipsoid Axis A	0.000	1.000	546	25	GFP-IMPa4-IBB anti-PSF-A546 8C-S-PSF V2.00	0	20. GFP-Imp-a4-dIBB and anti-PSF-A546_Pos020_S001	00-Bt6nfnoYFjswzefdqcjDgk
0.0349581	-0.0470214	0.998282	um	Cell	Cell Ellipsoid Axis A	0.000	1.000	547	0	GFP-IMPa4-IBB anti-PSF-A546 8C-S-PSF V2.00	0	20. GFP-Imp-a4-dIBB and anti-PSF-A546_Pos021_S001	00-CkzhLtDswFTYeJv3eypTJ3
-0.0159732	0.0147323	0.999764	um	Cell	Cell Ellipsoid Axis A	0.000	1.000	548	1	GFP-IMPa4-IBB anti-PSF-A546 8C-S-PSF V2.00	0	20. GFP-Imp-a4-dIBB and anti-PSF-A546_Pos021_S001	00-CkzhLtDswFTYeJv3eypTJ3
-0.000220761	-0.0246842	-0.999695	um	Cell	Cell Ellipsoid Axis A	0.000	1.000	549	2	GFP-IMPa4-IBB anti-PSF-A546 8C-S-PSF V2.00	0	20. GFP-Imp-a4-dIBB and anti-PSF-A546_Pos021_S001	00-CkzhLtDswFTYeJv3eypTJ3
-0.0189094	-0.000779129	0.999821	um	Cell	Cell Ellipsoid Axis A	0.000	1.000	550	3	GFP-IMPa4-IBB anti-PSF-A546 8C-S-PSF V2.00	0	20. GFP-Imp-a4-dIBB and anti-PSF-A546_Pos021_S001	00-CkzhLtDswFTYeJv3eypTJ3
0.0221836	0.0255868	-0.999426	um	Cell	Cell Ellipsoid Axis A	0.000	1.000	551	4	GFP-IMPa4-IBB anti-PSF-A546 8C-S-PSF V2.00	0	20. GFP-Imp-a4-dIBB and anti-PSF-A546_Pos021_S001	00-CkzhLtDswFTYeJv3eypTJ3
0.0194489	-0.0132899	0.999723	um	Cell	Cell Ellipsoid Axis A	0.000	1.000	552	5	GFP-IMPa4-IBB anti-PSF-A546 8C-S-PSF V2.00	0	20. GFP-Imp-a4-dIBB and anti-PSF-A546_Pos021_S001	00-CkzhLtDswFTYeJv3eypTJ3
-0.0253013	0.027643	0.999298	um	Cell	Cell Ellipsoid Axis A	0.000	1.000	553	6	GFP-IMPa4-IBB anti-PSF-A546 8C-S-PSF V2.00	0	20. GFP-Imp-a4-dIBB and anti-PSF-A546_Pos021_S001	00-CkzhLtDswFTYeJv3eypTJ3
0.000915082	-0.044716	-0.998999	um	Cell	Cell Ellipsoid Axis A	0.000	1.000	554	7	GFP-IMPa4-IBB anti-PSF-A546 8C-S-PSF V2.00	0	20. GFP-Imp-a4-dIBB and anti-PSF-A546_Pos021_S001	00-CkzhLtDswFTYeJv3eypTJ3
-0.00641293	-0.0327366	0.999443	um	Cell	Cell Ellipsoid Axis A	0.000	1.000	555	8	GFP-IMPa4-IBB anti-PSF-A546 8C-S-PSF V2.00	0	20. GFP-Imp-a4-dIBB and anti-PSF-A546_Pos021_S001	00-CkzhLtDswFTYeJv3eypTJ3
0.0485325	0.00592189	-0.998804	um	Cell	Cell Ellipsoid Axis A	0.000	1.000	556	9	GFP-IMPa4-IBB anti-PSF-A546 8C-S-PSF V2.00	0	20. GFP-Imp-a4-dIBB and anti-PSF-A546_Pos021_S001	00-CkzhLtDswFTYeJv3eypTJ3
0.0303954	-0.00374988	-0.999531	um	Cell	Cell Ellipsoid Axis A	0.000	1.000	557	10	GFP-IMPa4-IBB anti-PSF-A546 8C-S-PSF V2.00	0	20. GFP-Imp-a4-dIBB and anti-PSF-A546_Pos021_S001	00-CkzhLtDswFTYeJv3eypTJ3
-0.00463857	-0.00651957	0.999968	um	Cell	Cell Ellipsoid Axis A	0.000	1.000	558	11	GFP-IMPa4-IBB anti-PSF-A546 8C-S-PSF V2.00	0	20. GFP-Imp-a4-dIBB and anti-PSF-A546_Pos021_S001	00-CkzhLtDswFTYeJv3eypTJ3
-0.0144582	-0.0107517	0.999838	um	Cell	Cell Ellipsoid Axis A	0.000	1.000	559	12	GFP-IMPa4-IBB anti-PSF-A546 8C-S-PSF V2.00	0	20. GFP-Imp-a4-dIBB and anti-PSF-A546_Pos021_S001	00-CkzhLtDswFTYeJv3eypTJ3
-1.94521e-005	-0.00789426	0.999969	um	Cell	Cell Ellipsoid Axis A	0.000	1.000	560	13	GFP-IMPa4-IBB anti-PSF-A546 8C-S-PSF V2.00	0	20. GFP-Imp-a4-dIBB and anti-PSF-A546_Pos021_S001	00-CkzhLtDswFTYeJv3eypTJ3
-0.00904289	-0.0232145	0.99969	um	Cell	Cell Ellipsoid Axis A	0.000	1.000	561	14	GFP-IMPa4-IBB anti-PSF-A546 8C-S-PSF V2.00	0	20. GFP-Imp-a4-dIBB and anti-PSF-A546_Pos021_S001	00-CkzhLtDswFTYeJv3eypTJ3
0.0235686	-2.79979e-005	0.999722	um	Cell	Cell Ellipsoid Axis A	0.000	1.000	562	15	GFP-IMPa4-IBB anti-PSF-A546 8C-S-PSF V2.00	0	20. GFP-Imp-a4-dIBB and anti-PSF-A546_Pos021_S001	00-CkzhLtDswFTYeJv3eypTJ3
-0.0113191	0.0146334	0.999829	um	Cell	Cell Ellipsoid Axis A	0.000	1.000	563	16	GFP-IMPa4-IBB anti-PSF-A546 8C-S-PSF V2.00	0	20. GFP-Imp-a4-dIBB and anti-PSF-A546_Pos021_S001	00-CkzhLtDswFTYeJv3eypTJ3
-0.0188469	0.0105236	0.999767	um	Cell	Cell Ellipsoid Axis A	0.000	1.000	564	17	GFP-IMPa4-IBB anti-PSF-A546 8C-S-PSF V2.00	0	20. GFP-Imp-a4-dIBB and anti-PSF-A546_Pos021_S001	00-CkzhLtDswFTYeJv3eypTJ3
-0.0312069	0.0143207	0.99941	um	Cell	Cell Ellipsoid Axis A	0.000	1.000	565	18	GFP-IMPa4-IBB anti-PSF-A546 8C-S-PSF V2.00	0	20. GFP-Imp-a4-dIBB and anti-PSF-A546_Pos021_S001	00-CkzhLtDswFTYeJv3eypTJ3
-0.014683	0.0072129	0.999866	um	Cell	Cell Ellipsoid Axis A	0.000	1.000	566	19	GFP-IMPa4-IBB anti-PSF-A546 8C-S-PSF V2.00	0	20. GFP-Imp-a4-dIBB and anti-PSF-A546_Pos021_S001	00-CkzhLtDswFTYeJv3eypTJ3
-0.0225207	-0.0171423	0.999599	um	Cell	Cell Ellipsoid Axis A	0.000	1.000	567	20	GFP-IMPa4-IBB anti-PSF-A546 8C-S-PSF V2.00	0	20. GFP-Imp-a4-dIBB and anti-PSF-A546_Pos021_S001	00-CkzhLtDswFTYeJv3eypTJ3
-0.0018629	0.0079959	0.999966	um	Cell	Cell Ellipsoid Axis A	0.000	1.000	568	21	GFP-IMPa4-IBB anti-PSF-A546 8C-S-PSF V2.00	0	20. GFP-Imp-a4-dIBB and anti-PSF-A546_Pos021_S001	00-CkzhLtDswFTYeJv3eypTJ3
-0.0129624	-0.00886682	0.999877	um	Cell	Cell Ellipsoid Axis A	0.000	1.000	569	22	GFP-IMPa4-IBB anti-PSF-A546 8C-S-PSF V2.00	0	20. GFP-Imp-a4-dIBB and anti-PSF-A546_Pos021_S001	00-CkzhLtDswFTYeJv3eypTJ3
-0.00328641	0.0129294	0.999911	um	Cell	Cell Ellipsoid Axis A	0.000	1.000	570	23	GFP-IMPa4-IBB anti-PSF-A546 8C-S-PSF V2.00	0	20. GFP-Imp-a4-dIBB and anti-PSF-A546_Pos021_S001	00-CkzhLtDswFTYeJv3eypTJ3
-0.0852848	-0.00216857	0.996354	um	Cell	Cell Ellipsoid Axis A	0.000	1.000	571	24	GFP-IMPa4-IBB anti-PSF-A546 8C-S-PSF V2.00	0	20. GFP-Imp-a4-dIBB and anti-PSF-A546_Pos021_S001	00-CkzhLtDswFTYeJv3eypTJ3
0.0362534	-0.0253882	-0.99902	um	Cell	Cell Ellipsoid Axis A	0.000	1.000	572	25	GFP-IMPa4-IBB anti-PSF-A546 8C-S-PSF V2.00	0	20. GFP-Imp-a4-dIBB and anti-PSF-A546_Pos021_S001	00-CkzhLtDswFTYeJv3eypTJ3
0.0575307	-0.0263756	0.997995	um	Cell	Cell Ellipsoid Axis A	0.000	1.000	573	26	GFP-IMPa4-IBB anti-PSF-A546 8C-S-PSF V2.00	0	20. GFP-Imp-a4-dIBB and anti-PSF-A546_Pos021_S001	00-CkzhLtDswFTYeJv3eypTJ3
0.016788	-0.00908682	0.999818	um	Cell	Cell Ellipsoid Axis A	0.000	1.000	574	27	GFP-IMPa4-IBB anti-PSF-A546 8C-S-PSF V2.00	0	20. GFP-Imp-a4-dIBB and anti-PSF-A546_Pos021_S001	00-CkzhLtDswFTYeJv3eypTJ3
-0.0870869	-0.0164789	0.996064	um	Cell	Cell Ellipsoid Axis A	0.000	1.000	575	28	GFP-IMPa4-IBB anti-PSF-A546 8C-S-PSF V2.00	0	20. GFP-Imp-a4-dIBB and anti-PSF-A546_Pos021_S001	00-CkzhLtDswFTYeJv3eypTJ3
0.000469333	0.0174012	0.999848	um	Cell	Cell Ellipsoid Axis A	0.000	1.000	576	0	GFP-IMPa4-IBB anti-PSF-A546 8C-S-PSF V2.00	0	20. GFP-Imp-a4-dIBB and anti-PSF-A546_Pos022_S001	00-6jTMCFS4h6nyigXTJkBwsZ
0.0128917	0.00446441	0.999907	um	Cell	Cell Ellipsoid Axis A	0.000	1.000	577	1	GFP-IMPa4-IBB anti-PSF-A546 8C-S-PSF V2.00	0	20. GFP-Imp-a4-dIBB and anti-PSF-A546_Pos022_S001	00-6jTMCFS4h6nyigXTJkBwsZ
0.012912	-0.00094212	-0.999916	um	Cell	Cell Ellipsoid Axis A	0.000	1.000	578	2	GFP-IMPa4-IBB anti-PSF-A546 8C-S-PSF V2.00	0	20. GFP-Imp-a4-dIBB and anti-PSF-A546_Pos022_S001	00-6jTMCFS4h6nyigXTJkBwsZ
0.00985702	0.016632	-0.999813	um	Cell	Cell Ellipsoid Axis A	0.000	1.000	579	3	GFP-IMPa4-IBB anti-PSF-A546 8C-S-PSF V2.00	0	20. GFP-Imp-a4-dIBB and anti-PSF-A546_Pos022_S001	00-6jTMCFS4h6nyigXTJkBwsZ
-0.017073	-0.00482389	0.999843	um	Cell	Cell Ellipsoid Axis A	0.000	1.000	580	4	GFP-IMPa4-IBB anti-PSF-A546 8C-S-PSF V2.00	0	20. GFP-Imp-a4-dIBB and anti-PSF-A546_Pos022_S001	00-6jTMCFS4h6nyigXTJkBwsZ
-0.00164971	-0.00253691	0.999995	um	Cell	Cell Ellipsoid Axis A	0.000	1.000	581	5	GFP-IMPa4-IBB anti-PSF-A546 8C-S-PSF V2.00	0	20. GFP-Imp-a4-dIBB and anti-PSF-A546_Pos022_S001	00-6jTMCFS4h6nyigXTJkBwsZ
0.0269443	-0.0455161	-0.9986	um	Cell	Cell Ellipsoid Axis A	0.000	1.000	582	6	GFP-IMPa4-IBB anti-PSF-A546 8C-S-PSF V2.00	0	20. GFP-Imp-a4-dIBB and anti-PSF-A546_Pos022_S001	00-6jTMCFS4h6nyigXTJkBwsZ
-0.0376058	0.00720933	0.999267	um	Cell	Cell Ellipsoid Axis A	0.000	1.000	583	7	GFP-IMPa4-IBB anti-PSF-A546 8C-S-PSF V2.00	0	20. GFP-Imp-a4-dIBB and anti-PSF-A546_Pos022_S001	00-6jTMCFS4h6nyigXTJkBwsZ
0.0175977	-0.0239299	0.999559	um	Cell	Cell Ellipsoid Axis A	0.000	1.000	584	8	GFP-IMPa4-IBB anti-PSF-A546 8C-S-PSF V2.00	0	20. GFP-Imp-a4-dIBB and anti-PSF-A546_Pos022_S001	00-6jTMCFS4h6nyigXTJkBwsZ
-0.0126309	0.00575582	0.999904	um	Cell	Cell Ellipsoid Axis A	0.000	1.000	585	9	GFP-IMPa4-IBB anti-PSF-A546 8C-S-PSF V2.00	0	20. GFP-Imp-a4-dIBB and anti-PSF-A546_Pos022_S001	00-6jTMCFS4h6nyigXTJkBwsZ
0.00576497	0.00196328	0.999981	um	Cell	Cell Ellipsoid Axis A	0.000	1.000	586	10	GFP-IMPa4-IBB anti-PSF-A546 8C-S-PSF V2.00	0	20. GFP-Imp-a4-dIBB and anti-PSF-A546_Pos022_S001	00-6jTMCFS4h6nyigXTJkBwsZ
0.00572862	0.00350869	0.999977	um	Cell	Cell Ellipsoid Axis A	0.000	1.000	587	11	GFP-IMPa4-IBB anti-PSF-A546 8C-S-PSF V2.00	0	20. GFP-Imp-a4-dIBB and anti-PSF-A546_Pos022_S001	00-6jTMCFS4h6nyigXTJkBwsZ
-0.0203526	-0.0118487	0.999723	um	Cell	Cell Ellipsoid Axis A	0.000	1.000	588	12	GFP-IMPa4-IBB anti-PSF-A546 8C-S-PSF V2.00	0	20. GFP-Imp-a4-dIBB and anti-PSF-A546_Pos022_S001	00-6jTMCFS4h6nyigXTJkBwsZ
-0.0164048	-0.00930147	0.999822	um	Cell	Cell Ellipsoid Axis A	0.000	1.000	589	13	GFP-IMPa4-IBB anti-PSF-A546 8C-S-PSF V2.00	0	20. GFP-Imp-a4-dIBB and anti-PSF-A546_Pos022_S001	00-6jTMCFS4h6nyigXTJkBwsZ
0.00358263	-0.00436257	0.999984	um	Cell	Cell Ellipsoid Axis A	0.000	1.000	590	14	GFP-IMPa4-IBB anti-PSF-A546 8C-S-PSF V2.00	0	20. GFP-Imp-a4-dIBB and anti-PSF-A546_Pos022_S001	00-6jTMCFS4h6nyigXTJkBwsZ
-0.00349208	-0.0424019	0.999095	um	Cell	Cell Ellipsoid Axis A	0.000	1.000	591	15	GFP-IMPa4-IBB anti-PSF-A546 8C-S-PSF V2.00	0	20. GFP-Imp-a4-dIBB and anti-PSF-A546_Pos022_S001	00-6jTMCFS4h6nyigXTJkBwsZ
-0.000932456	-0.0152538	0.999883	um	Cell	Cell Ellipsoid Axis A	0.000	1.000	592	16	GFP-IMPa4-IBB anti-PSF-A546 8C-S-PSF V2.00	0	20. GFP-Imp-a4-dIBB and anti-PSF-A546_Pos022_S001	00-6jTMCFS4h6nyigXTJkBwsZ
0.0150797	0.0403494	-0.999072	um	Cell	Cell Ellipsoid Axis A	0.000	1.000	593	17	GFP-IMPa4-IBB anti-PSF-A546 8C-S-PSF V2.00	0	20. GFP-Imp-a4-dIBB and anti-PSF-A546_Pos022_S001	00-6jTMCFS4h6nyigXTJkBwsZ
-0.028043	0.00225835	0.999604	um	Cell	Cell Ellipsoid Axis A	0.000	1.000	594	18	GFP-IMPa4-IBB anti-PSF-A546 8C-S-PSF V2.00	0	20. GFP-Imp-a4-dIBB and anti-PSF-A546_Pos022_S001	00-6jTMCFS4h6nyigXTJkBwsZ
0.0205595	0.033455	-0.999229	um	Cell	Cell Ellipsoid Axis A	0.000	1.000	595	19	GFP-IMPa4-IBB anti-PSF-A546 8C-S-PSF V2.00	0	20. GFP-Imp-a4-dIBB and anti-PSF-A546_Pos022_S001	00-6jTMCFS4h6nyigXTJkBwsZ
-0.0100645	-0.00593702	0.999932	um	Cell	Cell Ellipsoid Axis A	0.000	1.000	596	0	GFP-IMPa4-IBB anti-PSF-A546 8C-S-PSF V2.00	0	20. GFP-Imp-a4-dIBB and anti-PSF-A546_Pos023_S001	00-QEA5ZvHRjVPtLCbgh4VXD6
-0.0938589	0.00691827	-0.995561	um	Cell	Cell Ellipsoid Axis A	0.000	1.000	597	1	GFP-IMPa4-IBB anti-PSF-A546 8C-S-PSF V2.00	0	20. GFP-Imp-a4-dIBB and anti-PSF-A546_Pos023_S001	00-QEA5ZvHRjVPtLCbgh4VXD6
-0.0111934	-0.00784374	0.999907	um	Cell	Cell Ellipsoid Axis A	0.000	1.000	598	2	GFP-IMPa4-IBB anti-PSF-A546 8C-S-PSF V2.00	0	20. GFP-Imp-a4-dIBB and anti-PSF-A546_Pos023_S001	00-QEA5ZvHRjVPtLCbgh4VXD6
-0.0193908	0.0104056	0.999758	um	Cell	Cell Ellipsoid Axis A	0.000	1.000	599	3	GFP-IMPa4-IBB anti-PSF-A546 8C-S-PSF V2.00	0	20. GFP-Imp-a4-dIBB and anti-PSF-A546_Pos023_S001	00-QEA5ZvHRjVPtLCbgh4VXD6
-0.0136255	0.00823052	-0.999873	um	Cell	Cell Ellipsoid Axis A	0.000	1.000	600	4	GFP-IMPa4-IBB anti-PSF-A546 8C-S-PSF V2.00	0	20. GFP-Imp-a4-dIBB and anti-PSF-A546_Pos023_S001	00-QEA5ZvHRjVPtLCbgh4VXD6
-0.0113207	0.00895408	-0.999896	um	Cell	Cell Ellipsoid Axis A	0.000	1.000	601	5	GFP-IMPa4-IBB anti-PSF-A546 8C-S-PSF V2.00	0	20. GFP-Imp-a4-dIBB and anti-PSF-A546_Pos023_S001	00-QEA5ZvHRjVPtLCbgh4VXD6
0.0145863	0.0424789	-0.998991	um	Cell	Cell Ellipsoid Axis A	0.000	1.000	602	6	GFP-IMPa4-IBB anti-PSF-A546 8C-S-PSF V2.00	0	20. GFP-Imp-a4-dIBB and anti-PSF-A546_Pos023_S001	00-QEA5ZvHRjVPtLCbgh4VXD6
0.0129331	0.00971068	-0.999869	um	Cell	Cell Ellipsoid Axis A	0.000	1.000	603	7	GFP-IMPa4-IBB anti-PSF-A546 8C-S-PSF V2.00	0	20. GFP-Imp-a4-dIBB and anti-PSF-A546_Pos023_S001	00-QEA5ZvHRjVPtLCbgh4VXD6
0.0490745	-0.00823444	0.998761	um	Cell	Cell Ellipsoid Axis A	0.000	1.000	604	8	GFP-IMPa4-IBB anti-PSF-A546 8C-S-PSF V2.00	0	20. GFP-Imp-a4-dIBB and anti-PSF-A546_Pos023_S001	00-QEA5ZvHRjVPtLCbgh4VXD6
0.00521639	-0.0275367	-0.999607	um	Cell	Cell Ellipsoid Axis A	0.000	1.000	605	9	GFP-IMPa4-IBB anti-PSF-A546 8C-S-PSF V2.00	0	20. GFP-Imp-a4-dIBB and anti-PSF-A546_Pos023_S001	00-QEA5ZvHRjVPtLCbgh4VXD6
-0.0132371	-0.00290559	0.999908	um	Cell	Cell Ellipsoid Axis A	0.000	1.000	606	10	GFP-IMPa4-IBB anti-PSF-A546 8C-S-PSF V2.00	0	20. GFP-Imp-a4-dIBB and anti-PSF-A546_Pos023_S001	00-QEA5ZvHRjVPtLCbgh4VXD6
-0.0111117	-0.000906969	0.999938	um	Cell	Cell Ellipsoid Axis A	0.000	1.000	607	11	GFP-IMPa4-IBB anti-PSF-A546 8C-S-PSF V2.00	0	20. GFP-Imp-a4-dIBB and anti-PSF-A546_Pos023_S001	00-QEA5ZvHRjVPtLCbgh4VXD6
-0.00653738	-0.0033149	0.999973	um	Cell	Cell Ellipsoid Axis A	0.000	1.000	608	12	GFP-IMPa4-IBB anti-PSF-A546 8C-S-PSF V2.00	0	20. GFP-Imp-a4-dIBB and anti-PSF-A546_Pos023_S001	00-QEA5ZvHRjVPtLCbgh4VXD6
0.00114924	0.0198192	0.999803	um	Cell	Cell Ellipsoid Axis A	0.000	1.000	609	13	GFP-IMPa4-IBB anti-PSF-A546 8C-S-PSF V2.00	0	20. GFP-Imp-a4-dIBB and anti-PSF-A546_Pos023_S001	00-QEA5ZvHRjVPtLCbgh4VXD6
0.00108782	-0.000177567	0.999999	um	Cell	Cell Ellipsoid Axis A	0.000	1.000	610	14	GFP-IMPa4-IBB anti-PSF-A546 8C-S-PSF V2.00	0	20. GFP-Imp-a4-dIBB and anti-PSF-A546_Pos023_S001	00-QEA5ZvHRjVPtLCbgh4VXD6
-0.0213922	-0.00333541	0.999766	um	Cell	Cell Ellipsoid Axis A	0.000	1.000	611	15	GFP-IMPa4-IBB anti-PSF-A546 8C-S-PSF V2.00	0	20. GFP-Imp-a4-dIBB and anti-PSF-A546_Pos023_S001	00-QEA5ZvHRjVPtLCbgh4VXD6
-0.0172858	-0.011997	0.999779	um	Cell	Cell Ellipsoid Axis A	0.000	1.000	612	16	GFP-IMPa4-IBB anti-PSF-A546 8C-S-PSF V2.00	0	20. GFP-Imp-a4-dIBB and anti-PSF-A546_Pos023_S001	00-QEA5ZvHRjVPtLCbgh4VXD6
-0.0284728	0.00191119	0.999593	um	Cell	Cell Ellipsoid Axis A	0.000	1.000	613	17	GFP-IMPa4-IBB anti-PSF-A546 8C-S-PSF V2.00	0	20. GFP-Imp-a4-dIBB and anti-PSF-A546_Pos023_S001	00-QEA5ZvHRjVPtLCbgh4VXD6
0.0123064	-0.00920044	0.999882	um	Cell	Cell Ellipsoid Axis A	0.000	1.000	614	18	GFP-IMPa4-IBB anti-PSF-A546 8C-S-PSF V2.00	0	20. GFP-Imp-a4-dIBB and anti-PSF-A546_Pos023_S001	00-QEA5ZvHRjVPtLCbgh4VXD6
0.00246673	-0.00643777	0.999976	um	Cell	Cell Ellipsoid Axis A	0.000	1.000	615	19	GFP-IMPa4-IBB anti-PSF-A546 8C-S-PSF V2.00	0	20. GFP-Imp-a4-dIBB and anti-PSF-A546_Pos023_S001	00-QEA5ZvHRjVPtLCbgh4VXD6
-0.0270981	-0.0338843	0.999058	um	Cell	Cell Ellipsoid Axis A	0.000	1.000	616	0	GFP-IMPa4-IBB anti-PSF-A546 8C-S-PSF V2.00	0	20. GFP-Imp-a4-dIBB and anti-PSF-A546_Pos024_S001	00-eFDev7EdGBw3EDFHm2SMUF
-0.0181333	0.000617447	0.999835	um	Cell	Cell Ellipsoid Axis A	0.000	1.000	617	1	GFP-IMPa4-IBB anti-PSF-A546 8C-S-PSF V2.00	0	20. GFP-Imp-a4-dIBB and anti-PSF-A546_Pos024_S001	00-eFDev7EdGBw3EDFHm2SMUF
-0.0392656	-0.0331362	0.998679	um	Cell	Cell Ellipsoid Axis A	0.000	1.000	618	2	GFP-IMPa4-IBB anti-PSF-A546 8C-S-PSF V2.00	0	20. GFP-Imp-a4-dIBB and anti-PSF-A546_Pos024_S001	00-eFDev7EdGBw3EDFHm2SMUF
-0.0207786	-0.123133	0.992173	um	Cell	Cell Ellipsoid Axis A	0.000	1.000	619	3	GFP-IMPa4-IBB anti-PSF-A546 8C-S-PSF V2.00	0	20. GFP-Imp-a4-dIBB and anti-PSF-A546_Pos024_S001	00-eFDev7EdGBw3EDFHm2SMUF
-0.000254101	-0.00182034	0.999998	um	Cell	Cell Ellipsoid Axis A	0.000	1.000	620	4	GFP-IMPa4-IBB anti-PSF-A546 8C-S-PSF V2.00	0	20. GFP-Imp-a4-dIBB and anti-PSF-A546_Pos024_S001	00-eFDev7EdGBw3EDFHm2SMUF
0.00392415	0.00622633	0.999973	um	Cell	Cell Ellipsoid Axis A	0.000	1.000	621	5	GFP-IMPa4-IBB anti-PSF-A546 8C-S-PSF V2.00	0	20. GFP-Imp-a4-dIBB and anti-PSF-A546_Pos024_S001	00-eFDev7EdGBw3EDFHm2SMUF
0.0319621	0.0302186	-0.999032	um	Cell	Cell Ellipsoid Axis A	0.000	1.000	622	6	GFP-IMPa4-IBB anti-PSF-A546 8C-S-PSF V2.00	0	20. GFP-Imp-a4-dIBB and anti-PSF-A546_Pos024_S001	00-eFDev7EdGBw3EDFHm2SMUF
0.00281843	-0.0144455	0.999892	um	Cell	Cell Ellipsoid Axis A	0.000	1.000	623	7	GFP-IMPa4-IBB anti-PSF-A546 8C-S-PSF V2.00	0	20. GFP-Imp-a4-dIBB and anti-PSF-A546_Pos024_S001	00-eFDev7EdGBw3EDFHm2SMUF
0.000727847	-0.00340158	0.999994	um	Cell	Cell Ellipsoid Axis A	0.000	1.000	624	8	GFP-IMPa4-IBB anti-PSF-A546 8C-S-PSF V2.00	0	20. GFP-Imp-a4-dIBB and anti-PSF-A546_Pos024_S001	00-eFDev7EdGBw3EDFHm2SMUF
0.00112041	0.0014264	0.999998	um	Cell	Cell Ellipsoid Axis A	0.000	1.000	625	9	GFP-IMPa4-IBB anti-PSF-A546 8C-S-PSF V2.00	0	20. GFP-Imp-a4-dIBB and anti-PSF-A546_Pos024_S001	00-eFDev7EdGBw3EDFHm2SMUF
-0.00582926	-0.000202573	0.999983	um	Cell	Cell Ellipsoid Axis A	0.000	1.000	626	10	GFP-IMPa4-IBB anti-PSF-A546 8C-S-PSF V2.00	0	20. GFP-Imp-a4-dIBB and anti-PSF-A546_Pos024_S001	00-eFDev7EdGBw3EDFHm2SMUF
-0.00148679	-0.00584536	0.999982	um	Cell	Cell Ellipsoid Axis A	0.000	1.000	627	11	GFP-IMPa4-IBB anti-PSF-A546 8C-S-PSF V2.00	0	20. GFP-Imp-a4-dIBB and anti-PSF-A546_Pos024_S001	00-eFDev7EdGBw3EDFHm2SMUF
-0.0021607	0.00883564	0.999959	um	Cell	Cell Ellipsoid Axis A	0.000	1.000	628	12	GFP-IMPa4-IBB anti-PSF-A546 8C-S-PSF V2.00	0	20. GFP-Imp-a4-dIBB and anti-PSF-A546_Pos024_S001	00-eFDev7EdGBw3EDFHm2SMUF
-0.00187801	-0.00447939	0.999988	um	Cell	Cell Ellipsoid Axis A	0.000	1.000	629	13	GFP-IMPa4-IBB anti-PSF-A546 8C-S-PSF V2.00	0	20. GFP-Imp-a4-dIBB and anti-PSF-A546_Pos024_S001	00-eFDev7EdGBw3EDFHm2SMUF
0.0149136	-0.000597674	0.999889	um	Cell	Cell Ellipsoid Axis A	0.000	1.000	630	14	GFP-IMPa4-IBB anti-PSF-A546 8C-S-PSF V2.00	0	20. GFP-Imp-a4-dIBB and anti-PSF-A546_Pos024_S001	00-eFDev7EdGBw3EDFHm2SMUF
0.00044893	-0.0065147	0.999979	um	Cell	Cell Ellipsoid Axis A	0.000	1.000	631	15	GFP-IMPa4-IBB anti-PSF-A546 8C-S-PSF V2.00	0	20. GFP-Imp-a4-dIBB and anti-PSF-A546_Pos024_S001	00-eFDev7EdGBw3EDFHm2SMUF
0.00330611	0.00150336	0.999993	um	Cell	Cell Ellipsoid Axis A	0.000	1.000	632	16	GFP-IMPa4-IBB anti-PSF-A546 8C-S-PSF V2.00	0	20. GFP-Imp-a4-dIBB and anti-PSF-A546_Pos024_S001	00-eFDev7EdGBw3EDFHm2SMUF
0.00403319	-0.0536106	0.998554	um	Cell	Cell Ellipsoid Axis A	0.000	1.000	633	17	GFP-IMPa4-IBB anti-PSF-A546 8C-S-PSF V2.00	0	20. GFP-Imp-a4-dIBB and anti-PSF-A546_Pos024_S001	00-eFDev7EdGBw3EDFHm2SMUF
-0.00647698	-0.00129513	0.999978	um	Cell	Cell Ellipsoid Axis A	0.000	1.000	634	18	GFP-IMPa4-IBB anti-PSF-A546 8C-S-PSF V2.00	0	20. GFP-Imp-a4-dIBB and anti-PSF-A546_Pos024_S001	00-eFDev7EdGBw3EDFHm2SMUF
-0.00675228	0.00273323	0.999973	um	Cell	Cell Ellipsoid Axis A	0.000	1.000	635	19	GFP-IMPa4-IBB anti-PSF-A546 8C-S-PSF V2.00	0	20. GFP-Imp-a4-dIBB and anti-PSF-A546_Pos024_S001	00-eFDev7EdGBw3EDFHm2SMUF
-0.0163836	0.0144774	0.999761	um	Cell	Cell Ellipsoid Axis A	0.000	1.000	636	20	GFP-IMPa4-IBB anti-PSF-A546 8C-S-PSF V2.00	0	20. GFP-Imp-a4-dIBB and anti-PSF-A546_Pos024_S001	00-eFDev7EdGBw3EDFHm2SMUF
0.00414574	0.00773595	-0.999961	um	Cell	Cell Ellipsoid Axis A	0.000	1.000	637	21	GFP-IMPa4-IBB anti-PSF-A546 8C-S-PSF V2.00	0	20. GFP-Imp-a4-dIBB and anti-PSF-A546_Pos024_S001	00-eFDev7EdGBw3EDFHm2SMUF
-0.012605	-0.0118658	0.99985	um	Cell	Cell Ellipsoid Axis A	0.000	1.000	638	22	GFP-IMPa4-IBB anti-PSF-A546 8C-S-PSF V2.00	0	20. GFP-Imp-a4-dIBB and anti-PSF-A546_Pos024_S001	00-eFDev7EdGBw3EDFHm2SMUF
-0.0246834	-0.0131709	0.999609	um	Cell	Cell Ellipsoid Axis A	0.000	1.000	639	23	GFP-IMPa4-IBB anti-PSF-A546 8C-S-PSF V2.00	0	20. GFP-Imp-a4-dIBB and anti-PSF-A546_Pos024_S001	00-eFDev7EdGBw3EDFHm2SMUF
0.0193227	0.0465336	0.99873	um	Cell	Cell Ellipsoid Axis A	0.000	1.000	640	0	GFP-IMPa4-IBB anti-PSF-A546 8C-S-PSF V2.00	0	20. GFP-Imp-a4-dIBB and anti-PSF-A546_Pos025_S001	00-GHxJSi5fwVYefPoxqQeqcE
0.080282	-0.00921756	-0.99673	um	Cell	Cell Ellipsoid Axis A	0.000	1.000	641	1	GFP-IMPa4-IBB anti-PSF-A546 8C-S-PSF V2.00	0	20. GFP-Imp-a4-dIBB and anti-PSF-A546_Pos025_S001	00-GHxJSi5fwVYefPoxqQeqcE
-0.0222287	-0.00265119	-0.999749	um	Cell	Cell Ellipsoid Axis A	0.000	1.000	642	2	GFP-IMPa4-IBB anti-PSF-A546 8C-S-PSF V2.00	0	20. GFP-Imp-a4-dIBB and anti-PSF-A546_Pos025_S001	00-GHxJSi5fwVYefPoxqQeqcE
-0.0175574	0.00479537	0.999834	um	Cell	Cell Ellipsoid Axis A	0.000	1.000	643	3	GFP-IMPa4-IBB anti-PSF-A546 8C-S-PSF V2.00	0	20. GFP-Imp-a4-dIBB and anti-PSF-A546_Pos025_S001	00-GHxJSi5fwVYefPoxqQeqcE
-0.0535876	0.0204859	-0.998353	um	Cell	Cell Ellipsoid Axis A	0.000	1.000	644	4	GFP-IMPa4-IBB anti-PSF-A546 8C-S-PSF V2.00	0	20. GFP-Imp-a4-dIBB and anti-PSF-A546_Pos025_S001	00-GHxJSi5fwVYefPoxqQeqcE
-0.0800131	-0.05592	0.995224	um	Cell	Cell Ellipsoid Axis A	0.000	1.000	645	5	GFP-IMPa4-IBB anti-PSF-A546 8C-S-PSF V2.00	0	20. GFP-Imp-a4-dIBB and anti-PSF-A546_Pos025_S001	00-GHxJSi5fwVYefPoxqQeqcE
-0.0477181	-0.0227104	0.998603	um	Cell	Cell Ellipsoid Axis A	0.000	1.000	646	6	GFP-IMPa4-IBB anti-PSF-A546 8C-S-PSF V2.00	0	20. GFP-Imp-a4-dIBB and anti-PSF-A546_Pos025_S001	00-GHxJSi5fwVYefPoxqQeqcE
-0.0091205	-0.0199297	0.99976	um	Cell	Cell Ellipsoid Axis A	0.000	1.000	647	7	GFP-IMPa4-IBB anti-PSF-A546 8C-S-PSF V2.00	0	20. GFP-Imp-a4-dIBB and anti-PSF-A546_Pos025_S001	00-GHxJSi5fwVYefPoxqQeqcE
0.987176	-0.0661862	-0.145268	um	Cell	Cell Ellipsoid Axis A	0.000	1.000	648	0	GFP-IMPa4-IBB anti-PSF-A546 8C-S-PSF V2.00	0	20. GFP-Imp-a4-dIBB and anti-PSF-A546_Pos026_S001	00-Xj8CSfQPW9pWQ2VQTynTYk
0.149048	0.124516	-0.980959	um	Cell	Cell Ellipsoid Axis A	0.000	1.000	649	1	GFP-IMPa4-IBB anti-PSF-A546 8C-S-PSF V2.00	0	20. GFP-Imp-a4-dIBB and anti-PSF-A546_Pos026_S001	00-Xj8CSfQPW9pWQ2VQTynTYk
-0.0327667	0.0258385	0.999129	um	Cell	Cell Ellipsoid Axis A	0.000	1.000	650	2	GFP-IMPa4-IBB anti-PSF-A546 8C-S-PSF V2.00	0	20. GFP-Imp-a4-dIBB and anti-PSF-A546_Pos026_S001	00-Xj8CSfQPW9pWQ2VQTynTYk
0.0103746	-0.00442853	0.999936	um	Cell	Cell Ellipsoid Axis A	0.000	1.000	651	3	GFP-IMPa4-IBB anti-PSF-A546 8C-S-PSF V2.00	0	20. GFP-Imp-a4-dIBB and anti-PSF-A546_Pos026_S001	00-Xj8CSfQPW9pWQ2VQTynTYk
-0.0207272	-0.0399516	-0.998987	um	Cell	Cell Ellipsoid Axis A	0.000	1.000	652	4	GFP-IMPa4-IBB anti-PSF-A546 8C-S-PSF V2.00	0	20. GFP-Imp-a4-dIBB and anti-PSF-A546_Pos026_S001	00-Xj8CSfQPW9pWQ2VQTynTYk
0.0183261	-0.0299742	-0.999383	um	Cell	Cell Ellipsoid Axis A	0.000	1.000	653	5	GFP-IMPa4-IBB anti-PSF-A546 8C-S-PSF V2.00	0	20. GFP-Imp-a4-dIBB and anti-PSF-A546_Pos026_S001	00-Xj8CSfQPW9pWQ2VQTynTYk
0.0364727	0.0132187	0.999247	um	Cell	Cell Ellipsoid Axis A	0.000	1.000	654	6	GFP-IMPa4-IBB anti-PSF-A546 8C-S-PSF V2.00	0	20. GFP-Imp-a4-dIBB and anti-PSF-A546_Pos026_S001	00-Xj8CSfQPW9pWQ2VQTynTYk
-0.0157558	0.0160986	0.999746	um	Cell	Cell Ellipsoid Axis A	0.000	1.000	655	7	GFP-IMPa4-IBB anti-PSF-A546 8C-S-PSF V2.00	0	20. GFP-Imp-a4-dIBB and anti-PSF-A546_Pos026_S001	00-Xj8CSfQPW9pWQ2VQTynTYk
-0.00607976	0.00372089	0.999975	um	Cell	Cell Ellipsoid Axis A	0.000	1.000	656	8	GFP-IMPa4-IBB anti-PSF-A546 8C-S-PSF V2.00	0	20. GFP-Imp-a4-dIBB and anti-PSF-A546_Pos026_S001	00-Xj8CSfQPW9pWQ2VQTynTYk
-0.0027092	-0.0188528	0.999819	um	Cell	Cell Ellipsoid Axis A	0.000	1.000	657	9	GFP-IMPa4-IBB anti-PSF-A546 8C-S-PSF V2.00	0	20. GFP-Imp-a4-dIBB and anti-PSF-A546_Pos026_S001	00-Xj8CSfQPW9pWQ2VQTynTYk
0.0110016	-0.00684541	0.999916	um	Cell	Cell Ellipsoid Axis A	0.000	1.000	658	10	GFP-IMPa4-IBB anti-PSF-A546 8C-S-PSF V2.00	0	20. GFP-Imp-a4-dIBB and anti-PSF-A546_Pos026_S001	00-Xj8CSfQPW9pWQ2VQTynTYk
-0.00336195	-0.00154555	0.999993	um	Cell	Cell Ellipsoid Axis A	0.000	1.000	659	11	GFP-IMPa4-IBB anti-PSF-A546 8C-S-PSF V2.00	0	20. GFP-Imp-a4-dIBB and anti-PSF-A546_Pos026_S001	00-Xj8CSfQPW9pWQ2VQTynTYk
-0.0472566	0.0481055	0.997724	um	Cell	Cell Ellipsoid Axis A	0.000	1.000	660	12	GFP-IMPa4-IBB anti-PSF-A546 8C-S-PSF V2.00	0	20. GFP-Imp-a4-dIBB and anti-PSF-A546_Pos026_S001	00-Xj8CSfQPW9pWQ2VQTynTYk
0.0593323	-0.0128188	0.998156	um	Cell	Cell Ellipsoid Axis A	0.000	1.000	661	13	GFP-IMPa4-IBB anti-PSF-A546 8C-S-PSF V2.00	0	20. GFP-Imp-a4-dIBB and anti-PSF-A546_Pos026_S001	00-Xj8CSfQPW9pWQ2VQTynTYk
0.0276869	0.0239159	-0.999331	um	Cell	Cell Ellipsoid Axis A	0.000	1.000	662	14	GFP-IMPa4-IBB anti-PSF-A546 8C-S-PSF V2.00	0	20. GFP-Imp-a4-dIBB and anti-PSF-A546_Pos026_S001	00-Xj8CSfQPW9pWQ2VQTynTYk
-0.00419275	-0.000863698	0.999991	um	Cell	Cell Ellipsoid Axis A	0.000	1.000	663	15	GFP-IMPa4-IBB anti-PSF-A546 8C-S-PSF V2.00	0	20. GFP-Imp-a4-dIBB and anti-PSF-A546_Pos026_S001	00-Xj8CSfQPW9pWQ2VQTynTYk
0.00359629	0.0051783	-0.99998	um	Cell	Cell Ellipsoid Axis A	0.000	1.000	664	16	GFP-IMPa4-IBB anti-PSF-A546 8C-S-PSF V2.00	0	20. GFP-Imp-a4-dIBB and anti-PSF-A546_Pos026_S001	00-Xj8CSfQPW9pWQ2VQTynTYk
-0.0565084	0.0145622	0.998296	um	Cell	Cell Ellipsoid Axis A	0.000	1.000	665	17	GFP-IMPa4-IBB anti-PSF-A546 8C-S-PSF V2.00	0	20. GFP-Imp-a4-dIBB and anti-PSF-A546_Pos026_S001	00-Xj8CSfQPW9pWQ2VQTynTYk
-0.0493151	0.000425291	0.998783	um	Cell	Cell Ellipsoid Axis A	0.000	1.000	666	18	GFP-IMPa4-IBB anti-PSF-A546 8C-S-PSF V2.00	0	20. GFP-Imp-a4-dIBB and anti-PSF-A546_Pos026_S001	00-Xj8CSfQPW9pWQ2VQTynTYk
-0.00212725	0.0138595	0.999902	um	Cell	Cell Ellipsoid Axis A	0.000	1.000	667	0	GFP-IMPa4-IBB anti-PSF-A546 8C-S-PSF V2.00	0	20. GFP-Imp-a4-dIBB and anti-PSF-A546_Pos027_S001	00-4Df3MSpBMCcsH4uhCoia5D
0.0186778	-0.0184479	0.999655	um	Cell	Cell Ellipsoid Axis A	0.000	1.000	668	1	GFP-IMPa4-IBB anti-PSF-A546 8C-S-PSF V2.00	0	20. GFP-Imp-a4-dIBB and anti-PSF-A546_Pos027_S001	00-4Df3MSpBMCcsH4uhCoia5D
-0.0175704	-0.00445215	0.999836	um	Cell	Cell Ellipsoid Axis A	0.000	1.000	669	2	GFP-IMPa4-IBB anti-PSF-A546 8C-S-PSF V2.00	0	20. GFP-Imp-a4-dIBB and anti-PSF-A546_Pos027_S001	00-4Df3MSpBMCcsH4uhCoia5D
0.00904455	0.00142171	0.999958	um	Cell	Cell Ellipsoid Axis A	0.000	1.000	670	3	GFP-IMPa4-IBB anti-PSF-A546 8C-S-PSF V2.00	0	20. GFP-Imp-a4-dIBB and anti-PSF-A546_Pos027_S001	00-4Df3MSpBMCcsH4uhCoia5D
0.00136664	-0.00156405	0.999998	um	Cell	Cell Ellipsoid Axis A	0.000	1.000	671	4	GFP-IMPa4-IBB anti-PSF-A546 8C-S-PSF V2.00	0	20. GFP-Imp-a4-dIBB and anti-PSF-A546_Pos027_S001	00-4Df3MSpBMCcsH4uhCoia5D
-0.0074926	0.0113915	0.999907	um	Cell	Cell Ellipsoid Axis A	0.000	1.000	672	5	GFP-IMPa4-IBB anti-PSF-A546 8C-S-PSF V2.00	0	20. GFP-Imp-a4-dIBB and anti-PSF-A546_Pos027_S001	00-4Df3MSpBMCcsH4uhCoia5D
-0.00658926	-0.0295373	0.999542	um	Cell	Cell Ellipsoid Axis A	0.000	1.000	673	6	GFP-IMPa4-IBB anti-PSF-A546 8C-S-PSF V2.00	0	20. GFP-Imp-a4-dIBB and anti-PSF-A546_Pos027_S001	00-4Df3MSpBMCcsH4uhCoia5D
-0.00391285	0.000711336	0.999992	um	Cell	Cell Ellipsoid Axis A	0.000	1.000	674	7	GFP-IMPa4-IBB anti-PSF-A546 8C-S-PSF V2.00	0	20. GFP-Imp-a4-dIBB and anti-PSF-A546_Pos027_S001	00-4Df3MSpBMCcsH4uhCoia5D
0.0168827	-0.00421338	0.999849	um	Cell	Cell Ellipsoid Axis A	0.000	1.000	675	8	GFP-IMPa4-IBB anti-PSF-A546 8C-S-PSF V2.00	0	20. GFP-Imp-a4-dIBB and anti-PSF-A546_Pos027_S001	00-4Df3MSpBMCcsH4uhCoia5D
0.000634761	-0.00514758	0.999987	um	Cell	Cell Ellipsoid Axis A	0.000	1.000	676	9	GFP-IMPa4-IBB anti-PSF-A546 8C-S-PSF V2.00	0	20. GFP-Imp-a4-dIBB and anti-PSF-A546_Pos027_S001	00-4Df3MSpBMCcsH4uhCoia5D
0.0422546	-0.0132725	0.999019	um	Cell	Cell Ellipsoid Axis A	0.000	1.000	677	10	GFP-IMPa4-IBB anti-PSF-A546 8C-S-PSF V2.00	0	20. GFP-Imp-a4-dIBB and anti-PSF-A546_Pos027_S001	00-4Df3MSpBMCcsH4uhCoia5D
0.00648523	-0.0273504	-0.999605	um	Cell	Cell Ellipsoid Axis A	0.000	1.000	678	11	GFP-IMPa4-IBB anti-PSF-A546 8C-S-PSF V2.00	0	20. GFP-Imp-a4-dIBB and anti-PSF-A546_Pos027_S001	00-4Df3MSpBMCcsH4uhCoia5D
-0.0037743	-0.00787699	0.999962	um	Cell	Cell Ellipsoid Axis A	0.000	1.000	679	12	GFP-IMPa4-IBB anti-PSF-A546 8C-S-PSF V2.00	0	20. GFP-Imp-a4-dIBB and anti-PSF-A546_Pos027_S001	00-4Df3MSpBMCcsH4uhCoia5D
0.0109063	-0.00266152	0.999937	um	Cell	Cell Ellipsoid Axis A	0.000	1.000	680	13	GFP-IMPa4-IBB anti-PSF-A546 8C-S-PSF V2.00	0	20. GFP-Imp-a4-dIBB and anti-PSF-A546_Pos027_S001	00-4Df3MSpBMCcsH4uhCoia5D
-0.0223731	0.014357	-0.999647	um	Cell	Cell Ellipsoid Axis A	0.000	1.000	681	14	GFP-IMPa4-IBB anti-PSF-A546 8C-S-PSF V2.00	0	20. GFP-Imp-a4-dIBB and anti-PSF-A546_Pos027_S001	00-4Df3MSpBMCcsH4uhCoia5D
-0.00147069	-0.00584801	0.999982	um	Cell	Cell Ellipsoid Axis A	0.000	1.000	682	15	GFP-IMPa4-IBB anti-PSF-A546 8C-S-PSF V2.00	0	20. GFP-Imp-a4-dIBB and anti-PSF-A546_Pos027_S001	00-4Df3MSpBMCcsH4uhCoia5D
-0.00483021	-0.0316884	0.999486	um	Cell	Cell Ellipsoid Axis A	0.000	1.000	683	16	GFP-IMPa4-IBB anti-PSF-A546 8C-S-PSF V2.00	0	20. GFP-Imp-a4-dIBB and anti-PSF-A546_Pos027_S001	00-4Df3MSpBMCcsH4uhCoia5D
-0.0218561	-0.012753	-0.99968	um	Cell	Cell Ellipsoid Axis A	0.000	1.000	684	17	GFP-IMPa4-IBB anti-PSF-A546 8C-S-PSF V2.00	0	20. GFP-Imp-a4-dIBB and anti-PSF-A546_Pos027_S001	00-4Df3MSpBMCcsH4uhCoia5D
0.0175741	-0.0012736	0.999845	um	Cell	Cell Ellipsoid Axis A	0.000	1.000	685	18	GFP-IMPa4-IBB anti-PSF-A546 8C-S-PSF V2.00	0	20. GFP-Imp-a4-dIBB and anti-PSF-A546_Pos027_S001	00-4Df3MSpBMCcsH4uhCoia5D
0.00859818	-0.00793918	0.999932	um	Cell	Cell Ellipsoid Axis A	0.000	1.000	686	19	GFP-IMPa4-IBB anti-PSF-A546 8C-S-PSF V2.00	0	20. GFP-Imp-a4-dIBB and anti-PSF-A546_Pos027_S001	00-4Df3MSpBMCcsH4uhCoia5D
0.0186966	-0.0099864	0.999775	um	Cell	Cell Ellipsoid Axis A	0.000	1.000	687	20	GFP-IMPa4-IBB anti-PSF-A546 8C-S-PSF V2.00	0	20. GFP-Imp-a4-dIBB and anti-PSF-A546_Pos027_S001	00-4Df3MSpBMCcsH4uhCoia5D
-0.0157902	-0.0246859	0.999571	um	Cell	Cell Ellipsoid Axis A	0.000	1.000	688	21	GFP-IMPa4-IBB anti-PSF-A546 8C-S-PSF V2.00	0	20. GFP-Imp-a4-dIBB and anti-PSF-A546_Pos027_S001	00-4Df3MSpBMCcsH4uhCoia5D
0.0267329	0.00387414	-0.999635	um	Cell	Cell Ellipsoid Axis A	0.000	1.000	689	22	GFP-IMPa4-IBB anti-PSF-A546 8C-S-PSF V2.00	0	20. GFP-Imp-a4-dIBB and anti-PSF-A546_Pos027_S001	00-4Df3MSpBMCcsH4uhCoia5D
-0.0030562	-2.01137e-005	0.999995	um	Cell	Cell Ellipsoid Axis A	0.000	1.000	690	23	GFP-IMPa4-IBB anti-PSF-A546 8C-S-PSF V2.00	0	20. GFP-Imp-a4-dIBB and anti-PSF-A546_Pos027_S001	00-4Df3MSpBMCcsH4uhCoia5D
-0.00221199	0.0129579	0.999914	um	Cell	Cell Ellipsoid Axis A	0.000	1.000	691	24	GFP-IMPa4-IBB anti-PSF-A546 8C-S-PSF V2.00	0	20. GFP-Imp-a4-dIBB and anti-PSF-A546_Pos027_S001	00-4Df3MSpBMCcsH4uhCoia5D
-0.0136714	-0.000176305	0.999907	um	Cell	Cell Ellipsoid Axis A	0.000	1.000	692	25	GFP-IMPa4-IBB anti-PSF-A546 8C-S-PSF V2.00	0	20. GFP-Imp-a4-dIBB and anti-PSF-A546_Pos027_S001	00-4Df3MSpBMCcsH4uhCoia5D
-0.00406972	-0.00833444	0.999957	um	Cell	Cell Ellipsoid Axis A	0.000	1.000	693	26	GFP-IMPa4-IBB anti-PSF-A546 8C-S-PSF V2.00	0	20. GFP-Imp-a4-dIBB and anti-PSF-A546_Pos027_S001	00-4Df3MSpBMCcsH4uhCoia5D
0.0103104	-0.00159674	0.999946	um	Cell	Cell Ellipsoid Axis A	0.000	1.000	694	27	GFP-IMPa4-IBB anti-PSF-A546 8C-S-PSF V2.00	0	20. GFP-Imp-a4-dIBB and anti-PSF-A546_Pos027_S001	00-4Df3MSpBMCcsH4uhCoia5D
-0.0112945	-0.0302057	0.99948	um	Cell	Cell Ellipsoid Axis A	0.000	1.000	695	28	GFP-IMPa4-IBB anti-PSF-A546 8C-S-PSF V2.00	0	20. GFP-Imp-a4-dIBB and anti-PSF-A546_Pos027_S001	00-4Df3MSpBMCcsH4uhCoia5D
0.00809212	-0.0357888	0.999327	um	Cell	Cell Ellipsoid Axis A	0.000	1.000	696	29	GFP-IMPa4-IBB anti-PSF-A546 8C-S-PSF V2.00	0	20. GFP-Imp-a4-dIBB and anti-PSF-A546_Pos027_S001	00-4Df3MSpBMCcsH4uhCoia5D
-0.354355	-0.163643	-0.920681	um	Cell	Cell Ellipsoid Axis A	0.000	1.000	697	0	GFP-IMPa4-IBB anti-PSF-A546 8C-S-PSF V2.00	0	20. GFP-Imp-a4-dIBB and anti-PSF-A546_Pos028_S001	00-4JkXPFdgJtEwLocdQkJjME
0.00270944	0.00353087	0.99999	um	Cell	Cell Ellipsoid Axis A	0.000	1.000	698	1	GFP-IMPa4-IBB anti-PSF-A546 8C-S-PSF V2.00	0	20. GFP-Imp-a4-dIBB and anti-PSF-A546_Pos028_S001	00-4JkXPFdgJtEwLocdQkJjME
0.000923543	0.010008	0.99995	um	Cell	Cell Ellipsoid Axis A	0.000	1.000	699	2	GFP-IMPa4-IBB anti-PSF-A546 8C-S-PSF V2.00	0	20. GFP-Imp-a4-dIBB and anti-PSF-A546_Pos028_S001	00-4JkXPFdgJtEwLocdQkJjME
0.0166216	0.00418514	0.999853	um	Cell	Cell Ellipsoid Axis A	0.000	1.000	700	3	GFP-IMPa4-IBB anti-PSF-A546 8C-S-PSF V2.00	0	20. GFP-Imp-a4-dIBB and anti-PSF-A546_Pos028_S001	00-4JkXPFdgJtEwLocdQkJjME
-0.0155293	0.0330159	0.999334	um	Cell	Cell Ellipsoid Axis A	0.000	1.000	701	4	GFP-IMPa4-IBB anti-PSF-A546 8C-S-PSF V2.00	0	20. GFP-Imp-a4-dIBB and anti-PSF-A546_Pos028_S001	00-4JkXPFdgJtEwLocdQkJjME
-0.0251609	-0.00685207	-0.99966	um	Cell	Cell Ellipsoid Axis A	0.000	1.000	702	5	GFP-IMPa4-IBB anti-PSF-A546 8C-S-PSF V2.00	0	20. GFP-Imp-a4-dIBB and anti-PSF-A546_Pos028_S001	00-4JkXPFdgJtEwLocdQkJjME
-0.0124931	-0.0104446	-0.999867	um	Cell	Cell Ellipsoid Axis A	0.000	1.000	703	6	GFP-IMPa4-IBB anti-PSF-A546 8C-S-PSF V2.00	0	20. GFP-Imp-a4-dIBB and anti-PSF-A546_Pos028_S001	00-4JkXPFdgJtEwLocdQkJjME
0.00175204	-0.00590042	0.999981	um	Cell	Cell Ellipsoid Axis A	0.000	1.000	704	7	GFP-IMPa4-IBB anti-PSF-A546 8C-S-PSF V2.00	0	20. GFP-Imp-a4-dIBB and anti-PSF-A546_Pos028_S001	00-4JkXPFdgJtEwLocdQkJjME
0.0081693	0.0352825	0.999344	um	Cell	Cell Ellipsoid Axis A	0.000	1.000	705	8	GFP-IMPa4-IBB anti-PSF-A546 8C-S-PSF V2.00	0	20. GFP-Imp-a4-dIBB and anti-PSF-A546_Pos028_S001	00-4JkXPFdgJtEwLocdQkJjME
0.0463834	0.0148246	0.998814	um	Cell	Cell Ellipsoid Axis A	0.000	1.000	706	9	GFP-IMPa4-IBB anti-PSF-A546 8C-S-PSF V2.00	0	20. GFP-Imp-a4-dIBB and anti-PSF-A546_Pos028_S001	00-4JkXPFdgJtEwLocdQkJjME
0.00283083	-0.0150265	0.999883	um	Cell	Cell Ellipsoid Axis A	0.000	1.000	707	10	GFP-IMPa4-IBB anti-PSF-A546 8C-S-PSF V2.00	0	20. GFP-Imp-a4-dIBB and anti-PSF-A546_Pos028_S001	00-4JkXPFdgJtEwLocdQkJjME
0.00367801	-0.0553256	-0.998462	um	Cell	Cell Ellipsoid Axis A	0.000	1.000	708	11	GFP-IMPa4-IBB anti-PSF-A546 8C-S-PSF V2.00	0	20. GFP-Imp-a4-dIBB and anti-PSF-A546_Pos028_S001	00-4JkXPFdgJtEwLocdQkJjME
-0.00108422	0.00643715	0.999979	um	Cell	Cell Ellipsoid Axis A	0.000	1.000	709	12	GFP-IMPa4-IBB anti-PSF-A546 8C-S-PSF V2.00	0	20. GFP-Imp-a4-dIBB and anti-PSF-A546_Pos028_S001	00-4JkXPFdgJtEwLocdQkJjME
-0.0172302	-9.55434e-005	0.999852	um	Cell	Cell Ellipsoid Axis A	0.000	1.000	710	13	GFP-IMPa4-IBB anti-PSF-A546 8C-S-PSF V2.00	0	20. GFP-Imp-a4-dIBB and anti-PSF-A546_Pos028_S001	00-4JkXPFdgJtEwLocdQkJjME
-0.00775042	-0.000832341	0.99997	um	Cell	Cell Ellipsoid Axis A	0.000	1.000	711	14	GFP-IMPa4-IBB anti-PSF-A546 8C-S-PSF V2.00	0	20. GFP-Imp-a4-dIBB and anti-PSF-A546_Pos028_S001	00-4JkXPFdgJtEwLocdQkJjME
0.00450669	-0.00941375	0.999946	um	Cell	Cell Ellipsoid Axis A	0.000	1.000	712	15	GFP-IMPa4-IBB anti-PSF-A546 8C-S-PSF V2.00	0	20. GFP-Imp-a4-dIBB and anti-PSF-A546_Pos028_S001	00-4JkXPFdgJtEwLocdQkJjME
0.0675273	-0.0144143	-0.997613	um	Cell	Cell Ellipsoid Axis A	0.000	1.000	713	16	GFP-IMPa4-IBB anti-PSF-A546 8C-S-PSF V2.00	0	20. GFP-Imp-a4-dIBB and anti-PSF-A546_Pos028_S001	00-4JkXPFdgJtEwLocdQkJjME
-0.0520533	-0.0399761	0.997844	um	Cell	Cell Ellipsoid Axis A	0.000	1.000	714	17	GFP-IMPa4-IBB anti-PSF-A546 8C-S-PSF V2.00	0	20. GFP-Imp-a4-dIBB and anti-PSF-A546_Pos028_S001	00-4JkXPFdgJtEwLocdQkJjME
0.00694696	0.000128638	0.999976	um	Cell	Cell Ellipsoid Axis A	0.000	1.000	715	18	GFP-IMPa4-IBB anti-PSF-A546 8C-S-PSF V2.00	0	20. GFP-Imp-a4-dIBB and anti-PSF-A546_Pos028_S001	00-4JkXPFdgJtEwLocdQkJjME
0.000218811	-0.0070217	0.999975	um	Cell	Cell Ellipsoid Axis A	0.000	1.000	716	19	GFP-IMPa4-IBB anti-PSF-A546 8C-S-PSF V2.00	0	20. GFP-Imp-a4-dIBB and anti-PSF-A546_Pos028_S001	00-4JkXPFdgJtEwLocdQkJjME
-0.00467124	0.00201543	0.999987	um	Cell	Cell Ellipsoid Axis A	0.000	1.000	717	20	GFP-IMPa4-IBB anti-PSF-A546 8C-S-PSF V2.00	0	20. GFP-Imp-a4-dIBB and anti-PSF-A546_Pos028_S001	00-4JkXPFdgJtEwLocdQkJjME
-0.00850615	0.00505561	0.999951	um	Cell	Cell Ellipsoid Axis A	0.000	1.000	718	21	GFP-IMPa4-IBB anti-PSF-A546 8C-S-PSF V2.00	0	20. GFP-Imp-a4-dIBB and anti-PSF-A546_Pos028_S001	00-4JkXPFdgJtEwLocdQkJjME
0.018239	-0.0188241	0.999656	um	Cell	Cell Ellipsoid Axis A	0.000	1.000	719	22	GFP-IMPa4-IBB anti-PSF-A546 8C-S-PSF V2.00	0	20. GFP-Imp-a4-dIBB and anti-PSF-A546_Pos028_S001	00-4JkXPFdgJtEwLocdQkJjME
-0.0216531	-0.00570696	0.999749	um	Cell	Cell Ellipsoid Axis A	0.000	1.000	720	23	GFP-IMPa4-IBB anti-PSF-A546 8C-S-PSF V2.00	0	20. GFP-Imp-a4-dIBB and anti-PSF-A546_Pos028_S001	00-4JkXPFdgJtEwLocdQkJjME
-0.000583396	-0.00180037	0.999998	um	Cell	Cell Ellipsoid Axis A	0.000	1.000	721	24	GFP-IMPa4-IBB anti-PSF-A546 8C-S-PSF V2.00	0	20. GFP-Imp-a4-dIBB and anti-PSF-A546_Pos028_S001	00-4JkXPFdgJtEwLocdQkJjME
-0.0116996	-0.00452516	0.999921	um	Cell	Cell Ellipsoid Axis A	0.000	1.000	722	25	GFP-IMPa4-IBB anti-PSF-A546 8C-S-PSF V2.00	0	20. GFP-Imp-a4-dIBB and anti-PSF-A546_Pos028_S001	00-4JkXPFdgJtEwLocdQkJjME
0.00876387	-0.00514492	0.999948	um	Cell	Cell Ellipsoid Axis A	0.000	1.000	723	26	GFP-IMPa4-IBB anti-PSF-A546 8C-S-PSF V2.00	0	20. GFP-Imp-a4-dIBB and anti-PSF-A546_Pos028_S001	00-4JkXPFdgJtEwLocdQkJjME
0.00223544	0.00181088	0.999996	um	Cell	Cell Ellipsoid Axis A	0.000	1.000	724	27	GFP-IMPa4-IBB anti-PSF-A546 8C-S-PSF V2.00	0	20. GFP-Imp-a4-dIBB and anti-PSF-A546_Pos028_S001	00-4JkXPFdgJtEwLocdQkJjME
-0.0296388	-0.0363044	0.998901	um	Cell	Cell Ellipsoid Axis A	0.000	1.000	725	28	GFP-IMPa4-IBB anti-PSF-A546 8C-S-PSF V2.00	0	20. GFP-Imp-a4-dIBB and anti-PSF-A546_Pos028_S001	00-4JkXPFdgJtEwLocdQkJjME
0.000862305	0.0100574	0.999949	um	Cell	Cell Ellipsoid Axis A	0.000	1.000	726	29	GFP-IMPa4-IBB anti-PSF-A546 8C-S-PSF V2.00	0	20. GFP-Imp-a4-dIBB and anti-PSF-A546_Pos028_S001	00-4JkXPFdgJtEwLocdQkJjME
0.0370567	0.0216671	-0.999078	um	Cell	Cell Ellipsoid Axis A	0.000	1.000	727	30	GFP-IMPa4-IBB anti-PSF-A546 8C-S-PSF V2.00	0	20. GFP-Imp-a4-dIBB and anti-PSF-A546_Pos028_S001	00-4JkXPFdgJtEwLocdQkJjME
0.96528	0.0147856	0.260797	um	Cell	Cell Ellipsoid Axis A	0.000	1.000	728	0	GFP-IMPa4-IBB anti-PSF-A546 8C-S-PSF V2.00	0	20. GFP-Imp-a4-dIBB and anti-PSF-A546_Pos029_S001	00-BB6yPDnzQsTwWgDsQpCYeN
0.0182819	-0.031011	-0.999352	um	Cell	Cell Ellipsoid Axis A	0.000	1.000	729	1	GFP-IMPa4-IBB anti-PSF-A546 8C-S-PSF V2.00	0	20. GFP-Imp-a4-dIBB and anti-PSF-A546_Pos029_S001	00-BB6yPDnzQsTwWgDsQpCYeN
0.102027	0.0212102	0.994555	um	Cell	Cell Ellipsoid Axis A	0.000	1.000	730	2	GFP-IMPa4-IBB anti-PSF-A546 8C-S-PSF V2.00	0	20. GFP-Imp-a4-dIBB and anti-PSF-A546_Pos029_S001	00-BB6yPDnzQsTwWgDsQpCYeN
0.0396797	-0.00418665	0.999204	um	Cell	Cell Ellipsoid Axis A	0.000	1.000	731	3	GFP-IMPa4-IBB anti-PSF-A546 8C-S-PSF V2.00	0	20. GFP-Imp-a4-dIBB and anti-PSF-A546_Pos029_S001	00-BB6yPDnzQsTwWgDsQpCYeN
0.0210214	0.00124945	0.999778	um	Cell	Cell Ellipsoid Axis A	0.000	1.000	732	4	GFP-IMPa4-IBB anti-PSF-A546 8C-S-PSF V2.00	0	20. GFP-Imp-a4-dIBB and anti-PSF-A546_Pos029_S001	00-BB6yPDnzQsTwWgDsQpCYeN
0.000945697	0.0127272	0.999919	um	Cell	Cell Ellipsoid Axis A	0.000	1.000	733	5	GFP-IMPa4-IBB anti-PSF-A546 8C-S-PSF V2.00	0	20. GFP-Imp-a4-dIBB and anti-PSF-A546_Pos029_S001	00-BB6yPDnzQsTwWgDsQpCYeN
-0.00435291	-0.00422001	0.999982	um	Cell	Cell Ellipsoid Axis A	0.000	1.000	734	6	GFP-IMPa4-IBB anti-PSF-A546 8C-S-PSF V2.00	0	20. GFP-Imp-a4-dIBB and anti-PSF-A546_Pos029_S001	00-BB6yPDnzQsTwWgDsQpCYeN
-0.0240904	0.0280788	0.999315	um	Cell	Cell Ellipsoid Axis A	0.000	1.000	735	7	GFP-IMPa4-IBB anti-PSF-A546 8C-S-PSF V2.00	0	20. GFP-Imp-a4-dIBB and anti-PSF-A546_Pos029_S001	00-BB6yPDnzQsTwWgDsQpCYeN
0.0143981	-0.00206924	0.999894	um	Cell	Cell Ellipsoid Axis A	0.000	1.000	736	8	GFP-IMPa4-IBB anti-PSF-A546 8C-S-PSF V2.00	0	20. GFP-Imp-a4-dIBB and anti-PSF-A546_Pos029_S001	00-BB6yPDnzQsTwWgDsQpCYeN
-0.00870421	-0.014533	0.999857	um	Cell	Cell Ellipsoid Axis A	0.000	1.000	737	9	GFP-IMPa4-IBB anti-PSF-A546 8C-S-PSF V2.00	0	20. GFP-Imp-a4-dIBB and anti-PSF-A546_Pos029_S001	00-BB6yPDnzQsTwWgDsQpCYeN
-0.00773878	0.00771262	0.99994	um	Cell	Cell Ellipsoid Axis A	0.000	1.000	738	10	GFP-IMPa4-IBB anti-PSF-A546 8C-S-PSF V2.00	0	20. GFP-Imp-a4-dIBB and anti-PSF-A546_Pos029_S001	00-BB6yPDnzQsTwWgDsQpCYeN
-0.0219691	0.00196052	0.999757	um	Cell	Cell Ellipsoid Axis A	0.000	1.000	739	11	GFP-IMPa4-IBB anti-PSF-A546 8C-S-PSF V2.00	0	20. GFP-Imp-a4-dIBB and anti-PSF-A546_Pos029_S001	00-BB6yPDnzQsTwWgDsQpCYeN
0.0131555	0.018636	0.99974	um	Cell	Cell Ellipsoid Axis A	0.000	1.000	740	12	GFP-IMPa4-IBB anti-PSF-A546 8C-S-PSF V2.00	0	20. GFP-Imp-a4-dIBB and anti-PSF-A546_Pos029_S001	00-BB6yPDnzQsTwWgDsQpCYeN
0.00652556	-0.00332017	0.999973	um	Cell	Cell Ellipsoid Axis A	0.000	1.000	741	13	GFP-IMPa4-IBB anti-PSF-A546 8C-S-PSF V2.00	0	20. GFP-Imp-a4-dIBB and anti-PSF-A546_Pos029_S001	00-BB6yPDnzQsTwWgDsQpCYeN
0.00432097	-0.0294471	0.999557	um	Cell	Cell Ellipsoid Axis A	0.000	1.000	742	14	GFP-IMPa4-IBB anti-PSF-A546 8C-S-PSF V2.00	0	20. GFP-Imp-a4-dIBB and anti-PSF-A546_Pos029_S001	00-BB6yPDnzQsTwWgDsQpCYeN
-0.0296062	0.0390419	-0.998799	um	Cell	Cell Ellipsoid Axis A	0.000	1.000	743	15	GFP-IMPa4-IBB anti-PSF-A546 8C-S-PSF V2.00	0	20. GFP-Imp-a4-dIBB and anti-PSF-A546_Pos029_S001	00-BB6yPDnzQsTwWgDsQpCYeN
0.00369413	-0.000211344	0.999993	um	Cell	Cell Ellipsoid Axis A	0.000	1.000	744	16	GFP-IMPa4-IBB anti-PSF-A546 8C-S-PSF V2.00	0	20. GFP-Imp-a4-dIBB and anti-PSF-A546_Pos029_S001	00-BB6yPDnzQsTwWgDsQpCYeN
-0.000597809	-0.0043587	0.99999	um	Cell	Cell Ellipsoid Axis A	0.000	1.000	745	17	GFP-IMPa4-IBB anti-PSF-A546 8C-S-PSF V2.00	0	20. GFP-Imp-a4-dIBB and anti-PSF-A546_Pos029_S001	00-BB6yPDnzQsTwWgDsQpCYeN
0.044282	0.0141572	0.998919	um	Cell	Cell Ellipsoid Axis A	0.000	1.000	746	18	GFP-IMPa4-IBB anti-PSF-A546 8C-S-PSF V2.00	0	20. GFP-Imp-a4-dIBB and anti-PSF-A546_Pos029_S001	00-BB6yPDnzQsTwWgDsQpCYeN
0.0195826	-0.00221711	0.999806	um	Cell	Cell Ellipsoid Axis A	0.000	1.000	747	19	GFP-IMPa4-IBB anti-PSF-A546 8C-S-PSF V2.00	0	20. GFP-Imp-a4-dIBB and anti-PSF-A546_Pos029_S001	00-BB6yPDnzQsTwWgDsQpCYeN
-0.0136263	-0.0466074	0.99882	um	Cell	Cell Ellipsoid Axis A	0.000	1.000	748	20	GFP-IMPa4-IBB anti-PSF-A546 8C-S-PSF V2.00	0	20. GFP-Imp-a4-dIBB and anti-PSF-A546_Pos029_S001	00-BB6yPDnzQsTwWgDsQpCYeN
-0.00616395	0.00167512	0.99998	um	Cell	Cell Ellipsoid Axis A	0.000	1.000	749	21	GFP-IMPa4-IBB anti-PSF-A546 8C-S-PSF V2.00	0	20. GFP-Imp-a4-dIBB and anti-PSF-A546_Pos029_S001	00-BB6yPDnzQsTwWgDsQpCYeN
0.0124571	-0.0109294	-0.999863	um	Cell	Cell Ellipsoid Axis A	0.000	1.000	750	22	GFP-IMPa4-IBB anti-PSF-A546 8C-S-PSF V2.00	0	20. GFP-Imp-a4-dIBB and anti-PSF-A546_Pos029_S001	00-BB6yPDnzQsTwWgDsQpCYeN
-0.000227158	0.00913894	0.999958	um	Cell	Cell Ellipsoid Axis A	0.000	1.000	751	23	GFP-IMPa4-IBB anti-PSF-A546 8C-S-PSF V2.00	0	20. GFP-Imp-a4-dIBB and anti-PSF-A546_Pos029_S001	00-BB6yPDnzQsTwWgDsQpCYeN
-0.00896076	-0.0108816	0.999901	um	Cell	Cell Ellipsoid Axis A	0.000	1.000	752	24	GFP-IMPa4-IBB anti-PSF-A546 8C-S-PSF V2.00	0	20. GFP-Imp-a4-dIBB and anti-PSF-A546_Pos029_S001	00-BB6yPDnzQsTwWgDsQpCYeN
-0.00603101	-0.0118194	0.999912	um	Cell	Cell Ellipsoid Axis A	0.000	1.000	753	25	GFP-IMPa4-IBB anti-PSF-A546 8C-S-PSF V2.00	0	20. GFP-Imp-a4-dIBB and anti-PSF-A546_Pos029_S001	00-BB6yPDnzQsTwWgDsQpCYeN
-0.00519616	-0.0117597	0.999917	um	Cell	Cell Ellipsoid Axis A	0.000	1.000	754	26	GFP-IMPa4-IBB anti-PSF-A546 8C-S-PSF V2.00	0	20. GFP-Imp-a4-dIBB and anti-PSF-A546_Pos029_S001	00-BB6yPDnzQsTwWgDsQpCYeN
-0.112184	-0.00889207	0.993648	um	Cell	Cell Ellipsoid Axis A	0.000	1.000	755	27	GFP-IMPa4-IBB anti-PSF-A546 8C-S-PSF V2.00	0	20. GFP-Imp-a4-dIBB and anti-PSF-A546_Pos029_S001	00-BB6yPDnzQsTwWgDsQpCYeN
-0.00545367	-0.00605859	0.999967	um	Cell	Cell Ellipsoid Axis A	0.000	1.000	756	28	GFP-IMPa4-IBB anti-PSF-A546 8C-S-PSF V2.00	0	20. GFP-Imp-a4-dIBB and anti-PSF-A546_Pos029_S001	00-BB6yPDnzQsTwWgDsQpCYeN
0.0353605	-0.0057678	0.999358	um	Cell	Cell Ellipsoid Axis A	0.000	1.000	757	0	GFP-IMPa4-IBB anti-PSF-A546 8C-S-PSF V2.00	0	20. GFP-Imp-a4-dIBB and anti-PSF-A546_Pos030_S001	00-7SViCuPBiqpewRqtuN2xm7
0.038333	0.0105955	0.999209	um	Cell	Cell Ellipsoid Axis A	0.000	1.000	758	1	GFP-IMPa4-IBB anti-PSF-A546 8C-S-PSF V2.00	0	20. GFP-Imp-a4-dIBB and anti-PSF-A546_Pos030_S001	00-7SViCuPBiqpewRqtuN2xm7
-0.0160802	0.0200157	0.99967	um	Cell	Cell Ellipsoid Axis A	0.000	1.000	759	2	GFP-IMPa4-IBB anti-PSF-A546 8C-S-PSF V2.00	0	20. GFP-Imp-a4-dIBB and anti-PSF-A546_Pos030_S001	00-7SViCuPBiqpewRqtuN2xm7
-0.0707805	0.0145348	-0.997386	um	Cell	Cell Ellipsoid Axis A	0.000	1.000	760	3	GFP-IMPa4-IBB anti-PSF-A546 8C-S-PSF V2.00	0	20. GFP-Imp-a4-dIBB and anti-PSF-A546_Pos030_S001	00-7SViCuPBiqpewRqtuN2xm7
-0.0187512	-0.0440002	0.998856	um	Cell	Cell Ellipsoid Axis A	0.000	1.000	761	4	GFP-IMPa4-IBB anti-PSF-A546 8C-S-PSF V2.00	0	20. GFP-Imp-a4-dIBB and anti-PSF-A546_Pos030_S001	00-7SViCuPBiqpewRqtuN2xm7
-0.00624596	0.000876608	0.99998	um	Cell	Cell Ellipsoid Axis A	0.000	1.000	762	5	GFP-IMPa4-IBB anti-PSF-A546 8C-S-PSF V2.00	0	20. GFP-Imp-a4-dIBB and anti-PSF-A546_Pos030_S001	00-7SViCuPBiqpewRqtuN2xm7
-0.00571295	0.00708946	0.999959	um	Cell	Cell Ellipsoid Axis A	0.000	1.000	763	6	GFP-IMPa4-IBB anti-PSF-A546 8C-S-PSF V2.00	0	20. GFP-Imp-a4-dIBB and anti-PSF-A546_Pos030_S001	00-7SViCuPBiqpewRqtuN2xm7
-0.00356766	0.0112292	0.999931	um	Cell	Cell Ellipsoid Axis A	0.000	1.000	764	7	GFP-IMPa4-IBB anti-PSF-A546 8C-S-PSF V2.00	0	20. GFP-Imp-a4-dIBB and anti-PSF-A546_Pos030_S001	00-7SViCuPBiqpewRqtuN2xm7
0.0154624	0.00344269	0.999875	um	Cell	Cell Ellipsoid Axis A	0.000	1.000	765	8	GFP-IMPa4-IBB anti-PSF-A546 8C-S-PSF V2.00	0	20. GFP-Imp-a4-dIBB and anti-PSF-A546_Pos030_S001	00-7SViCuPBiqpewRqtuN2xm7
0.0227911	0.00931581	0.999697	um	Cell	Cell Ellipsoid Axis A	0.000	1.000	766	9	GFP-IMPa4-IBB anti-PSF-A546 8C-S-PSF V2.00	0	20. GFP-Imp-a4-dIBB and anti-PSF-A546_Pos030_S001	00-7SViCuPBiqpewRqtuN2xm7
-0.0525324	0.0524638	0.99724	um	Cell	Cell Ellipsoid Axis A	0.000	1.000	767	10	GFP-IMPa4-IBB anti-PSF-A546 8C-S-PSF V2.00	0	20. GFP-Imp-a4-dIBB and anti-PSF-A546_Pos030_S001	00-7SViCuPBiqpewRqtuN2xm7
0.00125415	-0.00481459	0.999988	um	Cell	Cell Ellipsoid Axis A	0.000	1.000	768	11	GFP-IMPa4-IBB anti-PSF-A546 8C-S-PSF V2.00	0	20. GFP-Imp-a4-dIBB and anti-PSF-A546_Pos030_S001	00-7SViCuPBiqpewRqtuN2xm7
-0.0103791	-0.0121552	0.999872	um	Cell	Cell Ellipsoid Axis A	0.000	1.000	769	12	GFP-IMPa4-IBB anti-PSF-A546 8C-S-PSF V2.00	0	20. GFP-Imp-a4-dIBB and anti-PSF-A546_Pos030_S001	00-7SViCuPBiqpewRqtuN2xm7
-0.0179337	0.00835992	0.999804	um	Cell	Cell Ellipsoid Axis A	0.000	1.000	770	13	GFP-IMPa4-IBB anti-PSF-A546 8C-S-PSF V2.00	0	20. GFP-Imp-a4-dIBB and anti-PSF-A546_Pos030_S001	00-7SViCuPBiqpewRqtuN2xm7
-0.0274643	0.0115866	0.999556	um	Cell	Cell Ellipsoid Axis A	0.000	1.000	771	14	GFP-IMPa4-IBB anti-PSF-A546 8C-S-PSF V2.00	0	20. GFP-Imp-a4-dIBB and anti-PSF-A546_Pos030_S001	00-7SViCuPBiqpewRqtuN2xm7
0.00301716	0.0145953	0.999889	um	Cell	Cell Ellipsoid Axis A	0.000	1.000	772	15	GFP-IMPa4-IBB anti-PSF-A546 8C-S-PSF V2.00	0	20. GFP-Imp-a4-dIBB and anti-PSF-A546_Pos030_S001	00-7SViCuPBiqpewRqtuN2xm7
0.0104028	-0.0268143	-0.999586	um	Cell	Cell Ellipsoid Axis A	0.000	1.000	773	16	GFP-IMPa4-IBB anti-PSF-A546 8C-S-PSF V2.00	0	20. GFP-Imp-a4-dIBB and anti-PSF-A546_Pos030_S001	00-7SViCuPBiqpewRqtuN2xm7
-0.0159824	0.000219845	0.999872	um	Cell	Cell Ellipsoid Axis A	0.000	1.000	774	17	GFP-IMPa4-IBB anti-PSF-A546 8C-S-PSF V2.00	0	20. GFP-Imp-a4-dIBB and anti-PSF-A546_Pos030_S001	00-7SViCuPBiqpewRqtuN2xm7
0.0109354	-0.0201313	0.999738	um	Cell	Cell Ellipsoid Axis A	0.000	1.000	775	18	GFP-IMPa4-IBB anti-PSF-A546 8C-S-PSF V2.00	0	20. GFP-Imp-a4-dIBB and anti-PSF-A546_Pos030_S001	00-7SViCuPBiqpewRqtuN2xm7
-0.113762	-0.010677	0.993451	um	Cell	Cell Ellipsoid Axis A	0.000	1.000	776	19	GFP-IMPa4-IBB anti-PSF-A546 8C-S-PSF V2.00	0	20. GFP-Imp-a4-dIBB and anti-PSF-A546_Pos030_S001	00-7SViCuPBiqpewRqtuN2xm7
-0.0223248	-0.00651151	0.99973	um	Cell	Cell Ellipsoid Axis A	0.000	1.000	777	20	GFP-IMPa4-IBB anti-PSF-A546 8C-S-PSF V2.00	0	20. GFP-Imp-a4-dIBB and anti-PSF-A546_Pos030_S001	00-7SViCuPBiqpewRqtuN2xm7
-0.0177468	-0.0149518	0.999731	um	Cell	Cell Ellipsoid Axis A	0.000	1.000	778	21	GFP-IMPa4-IBB anti-PSF-A546 8C-S-PSF V2.00	0	20. GFP-Imp-a4-dIBB and anti-PSF-A546_Pos030_S001	00-7SViCuPBiqpewRqtuN2xm7
-0.0235905	0.0133022	0.999633	um	Cell	Cell Ellipsoid Axis A	0.000	1.000	779	22	GFP-IMPa4-IBB anti-PSF-A546 8C-S-PSF V2.00	0	20. GFP-Imp-a4-dIBB and anti-PSF-A546_Pos030_S001	00-7SViCuPBiqpewRqtuN2xm7
-0.0623681	0.0129107	0.99797	um	Cell	Cell Ellipsoid Axis A	0.000	1.000	780	23	GFP-IMPa4-IBB anti-PSF-A546 8C-S-PSF V2.00	0	20. GFP-Imp-a4-dIBB and anti-PSF-A546_Pos030_S001	00-7SViCuPBiqpewRqtuN2xm7
-0.0150385	0.0114433	0.999821	um	Cell	Cell Ellipsoid Axis A	0.000	1.000	781	24	GFP-IMPa4-IBB anti-PSF-A546 8C-S-PSF V2.00	0	20. GFP-Imp-a4-dIBB and anti-PSF-A546_Pos030_S001	00-7SViCuPBiqpewRqtuN2xm7
0.00674929	-0.0188474	0.9998	um	Cell	Cell Ellipsoid Axis A	0.000	1.000	782	25	GFP-IMPa4-IBB anti-PSF-A546 8C-S-PSF V2.00	0	20. GFP-Imp-a4-dIBB and anti-PSF-A546_Pos030_S001	00-7SViCuPBiqpewRqtuN2xm7
0.00833867	0.0217132	-0.999729	um	Cell	Cell Ellipsoid Axis A	0.000	1.000	783	26	GFP-IMPa4-IBB anti-PSF-A546 8C-S-PSF V2.00	0	20. GFP-Imp-a4-dIBB and anti-PSF-A546_Pos030_S001	00-7SViCuPBiqpewRqtuN2xm7
-0.00120987	-0.011109	0.999938	um	Cell	Cell Ellipsoid Axis A	0.000	1.000	784	27	GFP-IMPa4-IBB anti-PSF-A546 8C-S-PSF V2.00	0	20. GFP-Imp-a4-dIBB and anti-PSF-A546_Pos030_S001	00-7SViCuPBiqpewRqtuN2xm7
0.0389244	0.0356015	0.998608	um	Cell	Cell Ellipsoid Axis A	0.000	1.000	785	28	GFP-IMPa4-IBB anti-PSF-A546 8C-S-PSF V2.00	0	20. GFP-Imp-a4-dIBB and anti-PSF-A546_Pos030_S001	00-7SViCuPBiqpewRqtuN2xm7
0.0552556	0.034499	-0.997876	um	Cell	Cell Ellipsoid Axis A	0.000	1.000	786	0	GFP-IMPa4-IBB anti-PSF-A546 8C-S-PSF V2.00	0	20. GFP-Imp-a4-dIBB and anti-PSF-A546_Pos031_S001	00-pigVPeXbXUJ3JJumTQvJB6
-0.0300418	0.00573385	-0.999532	um	Cell	Cell Ellipsoid Axis A	0.000	1.000	787	1	GFP-IMPa4-IBB anti-PSF-A546 8C-S-PSF V2.00	0	20. GFP-Imp-a4-dIBB and anti-PSF-A546_Pos031_S001	00-pigVPeXbXUJ3JJumTQvJB6
0.0100809	0.00881107	0.99991	um	Cell	Cell Ellipsoid Axis A	0.000	1.000	788	2	GFP-IMPa4-IBB anti-PSF-A546 8C-S-PSF V2.00	0	20. GFP-Imp-a4-dIBB and anti-PSF-A546_Pos031_S001	00-pigVPeXbXUJ3JJumTQvJB6
-0.0065514	-0.0134789	0.999888	um	Cell	Cell Ellipsoid Axis A	0.000	1.000	789	3	GFP-IMPa4-IBB anti-PSF-A546 8C-S-PSF V2.00	0	20. GFP-Imp-a4-dIBB and anti-PSF-A546_Pos031_S001	00-pigVPeXbXUJ3JJumTQvJB6
-0.0244866	-0.0160846	0.999571	um	Cell	Cell Ellipsoid Axis A	0.000	1.000	790	4	GFP-IMPa4-IBB anti-PSF-A546 8C-S-PSF V2.00	0	20. GFP-Imp-a4-dIBB and anti-PSF-A546_Pos031_S001	00-pigVPeXbXUJ3JJumTQvJB6
-0.00137597	0.00443962	0.999989	um	Cell	Cell Ellipsoid Axis A	0.000	1.000	791	5	GFP-IMPa4-IBB anti-PSF-A546 8C-S-PSF V2.00	0	20. GFP-Imp-a4-dIBB and anti-PSF-A546_Pos031_S001	00-pigVPeXbXUJ3JJumTQvJB6
0.00402841	-0.00292208	0.999988	um	Cell	Cell Ellipsoid Axis A	0.000	1.000	792	6	GFP-IMPa4-IBB anti-PSF-A546 8C-S-PSF V2.00	0	20. GFP-Imp-a4-dIBB and anti-PSF-A546_Pos031_S001	00-pigVPeXbXUJ3JJumTQvJB6
-0.0091455	0.00362891	-0.999952	um	Cell	Cell Ellipsoid Axis A	0.000	1.000	793	7	GFP-IMPa4-IBB anti-PSF-A546 8C-S-PSF V2.00	0	20. GFP-Imp-a4-dIBB and anti-PSF-A546_Pos031_S001	00-pigVPeXbXUJ3JJumTQvJB6
0.00665149	-0.00533191	0.999964	um	Cell	Cell Ellipsoid Axis A	0.000	1.000	794	8	GFP-IMPa4-IBB anti-PSF-A546 8C-S-PSF V2.00	0	20. GFP-Imp-a4-dIBB and anti-PSF-A546_Pos031_S001	00-pigVPeXbXUJ3JJumTQvJB6
0.0135472	-0.00904537	0.999867	um	Cell	Cell Ellipsoid Axis A	0.000	1.000	795	9	GFP-IMPa4-IBB anti-PSF-A546 8C-S-PSF V2.00	0	20. GFP-Imp-a4-dIBB and anti-PSF-A546_Pos031_S001	00-pigVPeXbXUJ3JJumTQvJB6
-0.0209983	0.0083608	-0.999745	um	Cell	Cell Ellipsoid Axis A	0.000	1.000	796	10	GFP-IMPa4-IBB anti-PSF-A546 8C-S-PSF V2.00	0	20. GFP-Imp-a4-dIBB and anti-PSF-A546_Pos031_S001	00-pigVPeXbXUJ3JJumTQvJB6
-0.00945821	0.0248074	0.999647	um	Cell	Cell Ellipsoid Axis A	0.000	1.000	797	11	GFP-IMPa4-IBB anti-PSF-A546 8C-S-PSF V2.00	0	20. GFP-Imp-a4-dIBB and anti-PSF-A546_Pos031_S001	00-pigVPeXbXUJ3JJumTQvJB6
0.0161744	-0.0291966	0.999443	um	Cell	Cell Ellipsoid Axis A	0.000	1.000	798	12	GFP-IMPa4-IBB anti-PSF-A546 8C-S-PSF V2.00	0	20. GFP-Imp-a4-dIBB and anti-PSF-A546_Pos031_S001	00-pigVPeXbXUJ3JJumTQvJB6
-0.00338999	-0.0118882	0.999924	um	Cell	Cell Ellipsoid Axis A	0.000	1.000	799	13	GFP-IMPa4-IBB anti-PSF-A546 8C-S-PSF V2.00	0	20. GFP-Imp-a4-dIBB and anti-PSF-A546_Pos031_S001	00-pigVPeXbXUJ3JJumTQvJB6
0.00292059	-0.0025114	0.999993	um	Cell	Cell Ellipsoid Axis A	0.000	1.000	800	14	GFP-IMPa4-IBB anti-PSF-A546 8C-S-PSF V2.00	0	20. GFP-Imp-a4-dIBB and anti-PSF-A546_Pos031_S001	00-pigVPeXbXUJ3JJumTQvJB6
0.00472794	0.00162255	0.999987	um	Cell	Cell Ellipsoid Axis A	0.000	1.000	801	15	GFP-IMPa4-IBB anti-PSF-A546 8C-S-PSF V2.00	0	20. GFP-Imp-a4-dIBB and anti-PSF-A546_Pos031_S001	00-pigVPeXbXUJ3JJumTQvJB6
-0.00830769	-0.0117129	0.999897	um	Cell	Cell Ellipsoid Axis A	0.000	1.000	802	16	GFP-IMPa4-IBB anti-PSF-A546 8C-S-PSF V2.00	0	20. GFP-Imp-a4-dIBB and anti-PSF-A546_Pos031_S001	00-pigVPeXbXUJ3JJumTQvJB6
-0.0489347	-0.0288845	0.998384	um	Cell	Cell Ellipsoid Axis A	0.000	1.000	803	17	GFP-IMPa4-IBB anti-PSF-A546 8C-S-PSF V2.00	0	20. GFP-Imp-a4-dIBB and anti-PSF-A546_Pos031_S001	00-pigVPeXbXUJ3JJumTQvJB6
0.0903224	0.0204369	-0.995703	um	Cell	Cell Ellipsoid Axis A	0.000	1.000	804	18	GFP-IMPa4-IBB anti-PSF-A546 8C-S-PSF V2.00	0	20. GFP-Imp-a4-dIBB and anti-PSF-A546_Pos031_S001	00-pigVPeXbXUJ3JJumTQvJB6
-0.000640484	-0.00334962	0.999994	um	Cell	Cell Ellipsoid Axis A	0.000	1.000	805	19	GFP-IMPa4-IBB anti-PSF-A546 8C-S-PSF V2.00	0	20. GFP-Imp-a4-dIBB and anti-PSF-A546_Pos031_S001	00-pigVPeXbXUJ3JJumTQvJB6
0.0211861	-0.010752	0.999718	um	Cell	Cell Ellipsoid Axis A	0.000	1.000	806	20	GFP-IMPa4-IBB anti-PSF-A546 8C-S-PSF V2.00	0	20. GFP-Imp-a4-dIBB and anti-PSF-A546_Pos031_S001	00-pigVPeXbXUJ3JJumTQvJB6
0.00163213	0.00106102	0.999998	um	Cell	Cell Ellipsoid Axis A	0.000	1.000	807	0	GFP-IMPa4-IBB anti-PSF-A546 8C-S-PSF V2.00	0	20. GFP-Imp-a4-dIBB and anti-PSF-A546_Pos032_S001	00-heUXnjxqUnL9bvrW6fEwU9
-0.0108707	-0.041456	0.999081	um	Cell	Cell Ellipsoid Axis A	0.000	1.000	808	1	GFP-IMPa4-IBB anti-PSF-A546 8C-S-PSF V2.00	0	20. GFP-Imp-a4-dIBB and anti-PSF-A546_Pos032_S001	00-heUXnjxqUnL9bvrW6fEwU9
-0.0129933	0.00456374	0.999905	um	Cell	Cell Ellipsoid Axis A	0.000	1.000	809	2	GFP-IMPa4-IBB anti-PSF-A546 8C-S-PSF V2.00	0	20. GFP-Imp-a4-dIBB and anti-PSF-A546_Pos032_S001	00-heUXnjxqUnL9bvrW6fEwU9
0.0125039	0.0115681	0.999855	um	Cell	Cell Ellipsoid Axis A	0.000	1.000	810	3	GFP-IMPa4-IBB anti-PSF-A546 8C-S-PSF V2.00	0	20. GFP-Imp-a4-dIBB and anti-PSF-A546_Pos032_S001	00-heUXnjxqUnL9bvrW6fEwU9
0.00473522	-0.00989426	0.99994	um	Cell	Cell Ellipsoid Axis A	0.000	1.000	811	4	GFP-IMPa4-IBB anti-PSF-A546 8C-S-PSF V2.00	0	20. GFP-Imp-a4-dIBB and anti-PSF-A546_Pos032_S001	00-heUXnjxqUnL9bvrW6fEwU9
-0.035044	-0.0149863	0.999273	um	Cell	Cell Ellipsoid Axis A	0.000	1.000	812	5	GFP-IMPa4-IBB anti-PSF-A546 8C-S-PSF V2.00	0	20. GFP-Imp-a4-dIBB and anti-PSF-A546_Pos032_S001	00-heUXnjxqUnL9bvrW6fEwU9
-0.00534343	-0.0202192	0.999781	um	Cell	Cell Ellipsoid Axis A	0.000	1.000	813	6	GFP-IMPa4-IBB anti-PSF-A546 8C-S-PSF V2.00	0	20. GFP-Imp-a4-dIBB and anti-PSF-A546_Pos032_S001	00-heUXnjxqUnL9bvrW6fEwU9
0.00781869	-0.0100811	0.999919	um	Cell	Cell Ellipsoid Axis A	0.000	1.000	814	7	GFP-IMPa4-IBB anti-PSF-A546 8C-S-PSF V2.00	0	20. GFP-Imp-a4-dIBB and anti-PSF-A546_Pos032_S001	00-heUXnjxqUnL9bvrW6fEwU9
0.0344272	0.00502695	-0.999395	um	Cell	Cell Ellipsoid Axis A	0.000	1.000	815	8	GFP-IMPa4-IBB anti-PSF-A546 8C-S-PSF V2.00	0	20. GFP-Imp-a4-dIBB and anti-PSF-A546_Pos032_S001	00-heUXnjxqUnL9bvrW6fEwU9
0.0218032	-0.000567749	0.999762	um	Cell	Cell Ellipsoid Axis A	0.000	1.000	816	9	GFP-IMPa4-IBB anti-PSF-A546 8C-S-PSF V2.00	0	20. GFP-Imp-a4-dIBB and anti-PSF-A546_Pos032_S001	00-heUXnjxqUnL9bvrW6fEwU9
0.0090979	-0.00366051	0.999952	um	Cell	Cell Ellipsoid Axis A	0.000	1.000	817	10	GFP-IMPa4-IBB anti-PSF-A546 8C-S-PSF V2.00	0	20. GFP-Imp-a4-dIBB and anti-PSF-A546_Pos032_S001	00-heUXnjxqUnL9bvrW6fEwU9
0.00624036	-0.017548	0.999827	um	Cell	Cell Ellipsoid Axis A	0.000	1.000	818	11	GFP-IMPa4-IBB anti-PSF-A546 8C-S-PSF V2.00	0	20. GFP-Imp-a4-dIBB and anti-PSF-A546_Pos032_S001	00-heUXnjxqUnL9bvrW6fEwU9
0.00938028	-0.00594073	-0.999938	um	Cell	Cell Ellipsoid Axis A	0.000	1.000	819	12	GFP-IMPa4-IBB anti-PSF-A546 8C-S-PSF V2.00	0	20. GFP-Imp-a4-dIBB and anti-PSF-A546_Pos032_S001	00-heUXnjxqUnL9bvrW6fEwU9
0.0184668	-0.0192265	0.999645	um	Cell	Cell Ellipsoid Axis A	0.000	1.000	820	13	GFP-IMPa4-IBB anti-PSF-A546 8C-S-PSF V2.00	0	20. GFP-Imp-a4-dIBB and anti-PSF-A546_Pos032_S001	00-heUXnjxqUnL9bvrW6fEwU9
-0.0020213	-0.0153787	0.99988	um	Cell	Cell Ellipsoid Axis A	0.000	1.000	821	14	GFP-IMPa4-IBB anti-PSF-A546 8C-S-PSF V2.00	0	20. GFP-Imp-a4-dIBB and anti-PSF-A546_Pos032_S001	00-heUXnjxqUnL9bvrW6fEwU9
0.00116982	-0.00803104	0.999967	um	Cell	Cell Ellipsoid Axis A	0.000	1.000	822	15	GFP-IMPa4-IBB anti-PSF-A546 8C-S-PSF V2.00	0	20. GFP-Imp-a4-dIBB and anti-PSF-A546_Pos032_S001	00-heUXnjxqUnL9bvrW6fEwU9
0.000885726	0.003867	0.999992	um	Cell	Cell Ellipsoid Axis A	0.000	1.000	823	16	GFP-IMPa4-IBB anti-PSF-A546 8C-S-PSF V2.00	0	20. GFP-Imp-a4-dIBB and anti-PSF-A546_Pos032_S001	00-heUXnjxqUnL9bvrW6fEwU9
-0.0270388	0.0241206	0.999343	um	Cell	Cell Ellipsoid Axis A	0.000	1.000	824	17	GFP-IMPa4-IBB anti-PSF-A546 8C-S-PSF V2.00	0	20. GFP-Imp-a4-dIBB and anti-PSF-A546_Pos032_S001	00-heUXnjxqUnL9bvrW6fEwU9
0.0130126	-0.0132817	0.999827	um	Cell	Cell Ellipsoid Axis A	0.000	1.000	825	18	GFP-IMPa4-IBB anti-PSF-A546 8C-S-PSF V2.00	0	20. GFP-Imp-a4-dIBB and anti-PSF-A546_Pos032_S001	00-heUXnjxqUnL9bvrW6fEwU9
0.0959247	0.0066561	0.995366	um	Cell	Cell Ellipsoid Axis A	0.000	1.000	826	19	GFP-IMPa4-IBB anti-PSF-A546 8C-S-PSF V2.00	0	20. GFP-Imp-a4-dIBB and anti-PSF-A546_Pos032_S001	00-heUXnjxqUnL9bvrW6fEwU9
0.0126659	-0.00214102	0.999918	um	Cell	Cell Ellipsoid Axis A	0.000	1.000	827	20	GFP-IMPa4-IBB anti-PSF-A546 8C-S-PSF V2.00	0	20. GFP-Imp-a4-dIBB and anti-PSF-A546_Pos032_S001	00-heUXnjxqUnL9bvrW6fEwU9
0.00571165	0.0132187	0.999896	um	Cell	Cell Ellipsoid Axis A	0.000	1.000	828	21	GFP-IMPa4-IBB anti-PSF-A546 8C-S-PSF V2.00	0	20. GFP-Imp-a4-dIBB and anti-PSF-A546_Pos032_S001	00-heUXnjxqUnL9bvrW6fEwU9
-0.0681512	0.0801063	0.994454	um	Cell	Cell Ellipsoid Axis A	0.000	1.000	829	22	GFP-IMPa4-IBB anti-PSF-A546 8C-S-PSF V2.00	0	20. GFP-Imp-a4-dIBB and anti-PSF-A546_Pos032_S001	00-heUXnjxqUnL9bvrW6fEwU9
-0.0143172	0.0420544	0.999013	um	Cell	Cell Ellipsoid Axis A	0.000	1.000	830	23	GFP-IMPa4-IBB anti-PSF-A546 8C-S-PSF V2.00	0	20. GFP-Imp-a4-dIBB and anti-PSF-A546_Pos032_S001	00-heUXnjxqUnL9bvrW6fEwU9
-0.0264041	0.0247612	0.999345	um	Cell	Cell Ellipsoid Axis A	0.000	1.000	831	24	GFP-IMPa4-IBB anti-PSF-A546 8C-S-PSF V2.00	0	20. GFP-Imp-a4-dIBB and anti-PSF-A546_Pos032_S001	00-heUXnjxqUnL9bvrW6fEwU9
-0.00840449	-0.0424922	-0.999061	um	Cell	Cell Ellipsoid Axis A	0.000	1.000	832	25	GFP-IMPa4-IBB anti-PSF-A546 8C-S-PSF V2.00	0	20. GFP-Imp-a4-dIBB and anti-PSF-A546_Pos032_S001	00-heUXnjxqUnL9bvrW6fEwU9
-0.000105795	0.00825156	0.999966	um	Cell	Cell Ellipsoid Axis A	0.000	1.000	833	26	GFP-IMPa4-IBB anti-PSF-A546 8C-S-PSF V2.00	0	20. GFP-Imp-a4-dIBB and anti-PSF-A546_Pos032_S001	00-heUXnjxqUnL9bvrW6fEwU9
-0.00259452	0.00598271	0.999979	um	Cell	Cell Ellipsoid Axis A	0.000	1.000	834	27	GFP-IMPa4-IBB anti-PSF-A546 8C-S-PSF V2.00	0	20. GFP-Imp-a4-dIBB and anti-PSF-A546_Pos032_S001	00-heUXnjxqUnL9bvrW6fEwU9
0.00182824	-0.0548011	0.998496	um	Cell	Cell Ellipsoid Axis A	0.000	1.000	835	28	GFP-IMPa4-IBB anti-PSF-A546 8C-S-PSF V2.00	0	20. GFP-Imp-a4-dIBB and anti-PSF-A546_Pos032_S001	00-heUXnjxqUnL9bvrW6fEwU9
-0.0210384	0.0198692	0.999581	um	Cell	Cell Ellipsoid Axis A	0.000	1.000	836	29	GFP-IMPa4-IBB anti-PSF-A546 8C-S-PSF V2.00	0	20. GFP-Imp-a4-dIBB and anti-PSF-A546_Pos032_S001	00-heUXnjxqUnL9bvrW6fEwU9
-0.00810917	0.00206966	0.999965	um	Cell	Cell Ellipsoid Axis A	0.000	1.000	837	30	GFP-IMPa4-IBB anti-PSF-A546 8C-S-PSF V2.00	0	20. GFP-Imp-a4-dIBB and anti-PSF-A546_Pos032_S001	00-heUXnjxqUnL9bvrW6fEwU9
0.148509	0.00152259	-0.98891	um	Cell	Cell Ellipsoid Axis A	0.000	1.000	838	31	GFP-IMPa4-IBB anti-PSF-A546 8C-S-PSF V2.00	0	20. GFP-Imp-a4-dIBB and anti-PSF-A546_Pos032_S001	00-heUXnjxqUnL9bvrW6fEwU9
-0.0366344	0.0153041	0.999212	um	Cell	Cell Ellipsoid Axis A	0.000	1.000	839	0	GFP-IMPa4-IBB anti-PSF-A546 8C-S-PSF V2.00	0	20. GFP-Imp-a4-dIBB and anti-PSF-A546_Pos033_S001	00-YbSS4vEVfvmTCjLh5hiqfC
-0.0495547	0.00915993	0.998729	um	Cell	Cell Ellipsoid Axis A	0.000	1.000	840	1	GFP-IMPa4-IBB anti-PSF-A546 8C-S-PSF V2.00	0	20. GFP-Imp-a4-dIBB and anti-PSF-A546_Pos033_S001	00-YbSS4vEVfvmTCjLh5hiqfC
-0.00126405	0.00108909	0.999999	um	Cell	Cell Ellipsoid Axis A	0.000	1.000	841	2	GFP-IMPa4-IBB anti-PSF-A546 8C-S-PSF V2.00	0	20. GFP-Imp-a4-dIBB and anti-PSF-A546_Pos033_S001	00-YbSS4vEVfvmTCjLh5hiqfC
-0.0110443	0.00462888	0.999928	um	Cell	Cell Ellipsoid Axis A	0.000	1.000	842	3	GFP-IMPa4-IBB anti-PSF-A546 8C-S-PSF V2.00	0	20. GFP-Imp-a4-dIBB and anti-PSF-A546_Pos033_S001	00-YbSS4vEVfvmTCjLh5hiqfC
0.00354596	-0.0211658	0.99977	um	Cell	Cell Ellipsoid Axis A	0.000	1.000	843	4	GFP-IMPa4-IBB anti-PSF-A546 8C-S-PSF V2.00	0	20. GFP-Imp-a4-dIBB and anti-PSF-A546_Pos033_S001	00-YbSS4vEVfvmTCjLh5hiqfC
0.0305212	0.0584536	-0.997823	um	Cell	Cell Ellipsoid Axis A	0.000	1.000	844	5	GFP-IMPa4-IBB anti-PSF-A546 8C-S-PSF V2.00	0	20. GFP-Imp-a4-dIBB and anti-PSF-A546_Pos033_S001	00-YbSS4vEVfvmTCjLh5hiqfC
0.00779279	0.0224925	-0.999717	um	Cell	Cell Ellipsoid Axis A	0.000	1.000	845	6	GFP-IMPa4-IBB anti-PSF-A546 8C-S-PSF V2.00	0	20. GFP-Imp-a4-dIBB and anti-PSF-A546_Pos033_S001	00-YbSS4vEVfvmTCjLh5hiqfC
0.00670373	0.0143898	0.999874	um	Cell	Cell Ellipsoid Axis A	0.000	1.000	846	7	GFP-IMPa4-IBB anti-PSF-A546 8C-S-PSF V2.00	0	20. GFP-Imp-a4-dIBB and anti-PSF-A546_Pos033_S001	00-YbSS4vEVfvmTCjLh5hiqfC
0.000545825	-0.0170548	0.999854	um	Cell	Cell Ellipsoid Axis A	0.000	1.000	847	8	GFP-IMPa4-IBB anti-PSF-A546 8C-S-PSF V2.00	0	20. GFP-Imp-a4-dIBB and anti-PSF-A546_Pos033_S001	00-YbSS4vEVfvmTCjLh5hiqfC
-0.00141646	-0.00227037	0.999996	um	Cell	Cell Ellipsoid Axis A	0.000	1.000	848	9	GFP-IMPa4-IBB anti-PSF-A546 8C-S-PSF V2.00	0	20. GFP-Imp-a4-dIBB and anti-PSF-A546_Pos033_S001	00-YbSS4vEVfvmTCjLh5hiqfC
-0.00871398	-0.0157259	0.999838	um	Cell	Cell Ellipsoid Axis A	0.000	1.000	849	0	GFP-IMPa4-IBB anti-PSF-A546 8C-S-PSF V2.00	0	20. GFP-Imp-a4-dIBB and anti-PSF-A546_Pos034_S001	00-dZKGGKUKN8wnE5qkHLBpuY
-0.0400253	-0.0547672	0.997697	um	Cell	Cell Ellipsoid Axis A	0.000	1.000	850	1	GFP-IMPa4-IBB anti-PSF-A546 8C-S-PSF V2.00	0	20. GFP-Imp-a4-dIBB and anti-PSF-A546_Pos034_S001	00-dZKGGKUKN8wnE5qkHLBpuY
0.0440919	-0.0155027	0.998907	um	Cell	Cell Ellipsoid Axis A	0.000	1.000	851	2	GFP-IMPa4-IBB anti-PSF-A546 8C-S-PSF V2.00	0	20. GFP-Imp-a4-dIBB and anti-PSF-A546_Pos034_S001	00-dZKGGKUKN8wnE5qkHLBpuY
-0.00348366	0.004122	0.999985	um	Cell	Cell Ellipsoid Axis A	0.000	1.000	852	3	GFP-IMPa4-IBB anti-PSF-A546 8C-S-PSF V2.00	0	20. GFP-Imp-a4-dIBB and anti-PSF-A546_Pos034_S001	00-dZKGGKUKN8wnE5qkHLBpuY
0.00766902	-0.0017244	0.999969	um	Cell	Cell Ellipsoid Axis A	0.000	1.000	853	4	GFP-IMPa4-IBB anti-PSF-A546 8C-S-PSF V2.00	0	20. GFP-Imp-a4-dIBB and anti-PSF-A546_Pos034_S001	00-dZKGGKUKN8wnE5qkHLBpuY
-0.0074057	-0.00276052	0.999969	um	Cell	Cell Ellipsoid Axis A	0.000	1.000	854	5	GFP-IMPa4-IBB anti-PSF-A546 8C-S-PSF V2.00	0	20. GFP-Imp-a4-dIBB and anti-PSF-A546_Pos034_S001	00-dZKGGKUKN8wnE5qkHLBpuY
0.00377462	-0.00806138	0.99996	um	Cell	Cell Ellipsoid Axis A	0.000	1.000	855	6	GFP-IMPa4-IBB anti-PSF-A546 8C-S-PSF V2.00	0	20. GFP-Imp-a4-dIBB and anti-PSF-A546_Pos034_S001	00-dZKGGKUKN8wnE5qkHLBpuY
-0.00994051	-0.00315051	0.999946	um	Cell	Cell Ellipsoid Axis A	0.000	1.000	856	7	GFP-IMPa4-IBB anti-PSF-A546 8C-S-PSF V2.00	0	20. GFP-Imp-a4-dIBB and anti-PSF-A546_Pos034_S001	00-dZKGGKUKN8wnE5qkHLBpuY
-0.00235623	0.00184085	0.999996	um	Cell	Cell Ellipsoid Axis A	0.000	1.000	857	0	GFP-IMPa4-IBB anti-PSF-A546 8C-S-PSF V2.00	0	20. GFP-Imp-a4-dIBB and anti-PSF-A546_Pos035_S001	00-75s65Tc2xhMrz8h8VKm5Vc
-0.0629049	0.000820249	-0.998019	um	Cell	Cell Ellipsoid Axis A	0.000	1.000	858	1	GFP-IMPa4-IBB anti-PSF-A546 8C-S-PSF V2.00	0	20. GFP-Imp-a4-dIBB and anti-PSF-A546_Pos035_S001	00-75s65Tc2xhMrz8h8VKm5Vc
0.0305578	-0.00885729	0.999494	um	Cell	Cell Ellipsoid Axis A	0.000	1.000	859	2	GFP-IMPa4-IBB anti-PSF-A546 8C-S-PSF V2.00	0	20. GFP-Imp-a4-dIBB and anti-PSF-A546_Pos035_S001	00-75s65Tc2xhMrz8h8VKm5Vc
0.00270974	-0.0142382	0.999895	um	Cell	Cell Ellipsoid Axis A	0.000	1.000	860	3	GFP-IMPa4-IBB anti-PSF-A546 8C-S-PSF V2.00	0	20. GFP-Imp-a4-dIBB and anti-PSF-A546_Pos035_S001	00-75s65Tc2xhMrz8h8VKm5Vc
-0.0100408	0.0319937	0.999438	um	Cell	Cell Ellipsoid Axis A	0.000	1.000	861	4	GFP-IMPa4-IBB anti-PSF-A546 8C-S-PSF V2.00	0	20. GFP-Imp-a4-dIBB and anti-PSF-A546_Pos035_S001	00-75s65Tc2xhMrz8h8VKm5Vc
0.0215542	0.015682	0.999645	um	Cell	Cell Ellipsoid Axis A	0.000	1.000	862	5	GFP-IMPa4-IBB anti-PSF-A546 8C-S-PSF V2.00	0	20. GFP-Imp-a4-dIBB and anti-PSF-A546_Pos035_S001	00-75s65Tc2xhMrz8h8VKm5Vc
0.00400944	-0.00108918	0.999991	um	Cell	Cell Ellipsoid Axis A	0.000	1.000	863	6	GFP-IMPa4-IBB anti-PSF-A546 8C-S-PSF V2.00	0	20. GFP-Imp-a4-dIBB and anti-PSF-A546_Pos035_S001	00-75s65Tc2xhMrz8h8VKm5Vc
0.0117344	0.0138824	0.999835	um	Cell	Cell Ellipsoid Axis A	0.000	1.000	864	7	GFP-IMPa4-IBB anti-PSF-A546 8C-S-PSF V2.00	0	20. GFP-Imp-a4-dIBB and anti-PSF-A546_Pos035_S001	00-75s65Tc2xhMrz8h8VKm5Vc
0.00280597	0.00787401	0.999965	um	Cell	Cell Ellipsoid Axis A	0.000	1.000	865	8	GFP-IMPa4-IBB anti-PSF-A546 8C-S-PSF V2.00	0	20. GFP-Imp-a4-dIBB and anti-PSF-A546_Pos035_S001	00-75s65Tc2xhMrz8h8VKm5Vc
0.00185218	-0.0105515	0.999943	um	Cell	Cell Ellipsoid Axis A	0.000	1.000	866	9	GFP-IMPa4-IBB anti-PSF-A546 8C-S-PSF V2.00	0	20. GFP-Imp-a4-dIBB and anti-PSF-A546_Pos035_S001	00-75s65Tc2xhMrz8h8VKm5Vc
-0.00452929	-0.0122163	0.999915	um	Cell	Cell Ellipsoid Axis A	0.000	1.000	867	10	GFP-IMPa4-IBB anti-PSF-A546 8C-S-PSF V2.00	0	20. GFP-Imp-a4-dIBB and anti-PSF-A546_Pos035_S001	00-75s65Tc2xhMrz8h8VKm5Vc
0.0298307	-0.0482016	0.998392	um	Cell	Cell Ellipsoid Axis A	0.000	1.000	868	11	GFP-IMPa4-IBB anti-PSF-A546 8C-S-PSF V2.00	0	20. GFP-Imp-a4-dIBB and anti-PSF-A546_Pos035_S001	00-75s65Tc2xhMrz8h8VKm5Vc
0.0217978	-0.0735973	0.99705	um	Cell	Cell Ellipsoid Axis A	0.000	1.000	869	12	GFP-IMPa4-IBB anti-PSF-A546 8C-S-PSF V2.00	0	20. GFP-Imp-a4-dIBB and anti-PSF-A546_Pos035_S001	00-75s65Tc2xhMrz8h8VKm5Vc
-0.01822	-0.00661849	0.999812	um	Cell	Cell Ellipsoid Axis A	0.000	1.000	870	13	GFP-IMPa4-IBB anti-PSF-A546 8C-S-PSF V2.00	0	20. GFP-Imp-a4-dIBB and anti-PSF-A546_Pos035_S001	00-75s65Tc2xhMrz8h8VKm5Vc
-0.00733766	0.0197499	0.999778	um	Cell	Cell Ellipsoid Axis A	0.000	1.000	871	14	GFP-IMPa4-IBB anti-PSF-A546 8C-S-PSF V2.00	0	20. GFP-Imp-a4-dIBB and anti-PSF-A546_Pos035_S001	00-75s65Tc2xhMrz8h8VKm5Vc
0.0153319	-0.0140593	0.999784	um	Cell	Cell Ellipsoid Axis A	0.000	1.000	872	15	GFP-IMPa4-IBB anti-PSF-A546 8C-S-PSF V2.00	0	20. GFP-Imp-a4-dIBB and anti-PSF-A546_Pos035_S001	00-75s65Tc2xhMrz8h8VKm5Vc
-0.00178949	0.0288113	0.999583	um	Cell	Cell Ellipsoid Axis A	0.000	1.000	873	16	GFP-IMPa4-IBB anti-PSF-A546 8C-S-PSF V2.00	0	20. GFP-Imp-a4-dIBB and anti-PSF-A546_Pos035_S001	00-75s65Tc2xhMrz8h8VKm5Vc
-0.0165212	0.00884818	0.999824	um	Cell	Cell Ellipsoid Axis A	0.000	1.000	874	17	GFP-IMPa4-IBB anti-PSF-A546 8C-S-PSF V2.00	0	20. GFP-Imp-a4-dIBB and anti-PSF-A546_Pos035_S001	00-75s65Tc2xhMrz8h8VKm5Vc
-0.00268925	-0.0342392	0.99941	um	Cell	Cell Ellipsoid Axis A	0.000	1.000	875	18	GFP-IMPa4-IBB anti-PSF-A546 8C-S-PSF V2.00	0	20. GFP-Imp-a4-dIBB and anti-PSF-A546_Pos035_S001	00-75s65Tc2xhMrz8h8VKm5Vc
0.00588721	-0.0126733	0.999902	um	Cell	Cell Ellipsoid Axis A	0.000	1.000	876	19	GFP-IMPa4-IBB anti-PSF-A546 8C-S-PSF V2.00	0	20. GFP-Imp-a4-dIBB and anti-PSF-A546_Pos035_S001	00-75s65Tc2xhMrz8h8VKm5Vc
-0.0117088	0.00748397	0.999903	um	Cell	Cell Ellipsoid Axis A	0.000	1.000	877	20	GFP-IMPa4-IBB anti-PSF-A546 8C-S-PSF V2.00	0	20. GFP-Imp-a4-dIBB and anti-PSF-A546_Pos035_S001	00-75s65Tc2xhMrz8h8VKm5Vc
-0.00320574	0.00252811	0.999992	um	Cell	Cell Ellipsoid Axis A	0.000	1.000	878	21	GFP-IMPa4-IBB anti-PSF-A546 8C-S-PSF V2.00	0	20. GFP-Imp-a4-dIBB and anti-PSF-A546_Pos035_S001	00-75s65Tc2xhMrz8h8VKm5Vc
0.00570739	-0.00305491	0.999979	um	Cell	Cell Ellipsoid Axis A	0.000	1.000	879	22	GFP-IMPa4-IBB anti-PSF-A546 8C-S-PSF V2.00	0	20. GFP-Imp-a4-dIBB and anti-PSF-A546_Pos035_S001	00-75s65Tc2xhMrz8h8VKm5Vc
0.00352613	-0.0100119	0.999944	um	Cell	Cell Ellipsoid Axis A	0.000	1.000	880	23	GFP-IMPa4-IBB anti-PSF-A546 8C-S-PSF V2.00	0	20. GFP-Imp-a4-dIBB and anti-PSF-A546_Pos035_S001	00-75s65Tc2xhMrz8h8VKm5Vc
0.0095186	0.0157796	0.99983	um	Cell	Cell Ellipsoid Axis A	0.000	1.000	881	24	GFP-IMPa4-IBB anti-PSF-A546 8C-S-PSF V2.00	0	20. GFP-Imp-a4-dIBB and anti-PSF-A546_Pos035_S001	00-75s65Tc2xhMrz8h8VKm5Vc
-0.0172318	-0.0405973	0.999027	um	Cell	Cell Ellipsoid Axis A	0.000	1.000	882	25	GFP-IMPa4-IBB anti-PSF-A546 8C-S-PSF V2.00	0	20. GFP-Imp-a4-dIBB and anti-PSF-A546_Pos035_S001	00-75s65Tc2xhMrz8h8VKm5Vc
-0.00868923	-0.0116205	0.999895	um	Cell	Cell Ellipsoid Axis A	0.000	1.000	883	26	GFP-IMPa4-IBB anti-PSF-A546 8C-S-PSF V2.00	0	20. GFP-Imp-a4-dIBB and anti-PSF-A546_Pos035_S001	00-75s65Tc2xhMrz8h8VKm5Vc
0.0105765	-0.0208722	0.999726	um	Cell	Cell Ellipsoid Axis A	0.000	1.000	884	27	GFP-IMPa4-IBB anti-PSF-A546 8C-S-PSF V2.00	0	20. GFP-Imp-a4-dIBB and anti-PSF-A546_Pos035_S001	00-75s65Tc2xhMrz8h8VKm5Vc
-0.0134889	-0.0069335	0.999885	um	Cell	Cell Ellipsoid Axis A	0.000	1.000	885	28	GFP-IMPa4-IBB anti-PSF-A546 8C-S-PSF V2.00	0	20. GFP-Imp-a4-dIBB and anti-PSF-A546_Pos035_S001	00-75s65Tc2xhMrz8h8VKm5Vc
-0.0671269	0.0169776	0.9976	um	Cell	Cell Ellipsoid Axis A	0.000	1.000	886	29	GFP-IMPa4-IBB anti-PSF-A546 8C-S-PSF V2.00	0	20. GFP-Imp-a4-dIBB and anti-PSF-A546_Pos035_S001	00-75s65Tc2xhMrz8h8VKm5Vc
-0.00349106	-0.0158358	0.999869	um	Cell	Cell Ellipsoid Axis A	0.000	1.000	887	30	GFP-IMPa4-IBB anti-PSF-A546 8C-S-PSF V2.00	0	20. GFP-Imp-a4-dIBB and anti-PSF-A546_Pos035_S001	00-75s65Tc2xhMrz8h8VKm5Vc
-0.0143268	0.00918208	0.999855	um	Cell	Cell Ellipsoid Axis A	0.000	1.000	888	31	GFP-IMPa4-IBB anti-PSF-A546 8C-S-PSF V2.00	0	20. GFP-Imp-a4-dIBB and anti-PSF-A546_Pos035_S001	00-75s65Tc2xhMrz8h8VKm5Vc
-0.00470871	0.0169483	0.999845	um	Cell	Cell Ellipsoid Axis A	0.000	1.000	889	32	GFP-IMPa4-IBB anti-PSF-A546 8C-S-PSF V2.00	0	20. GFP-Imp-a4-dIBB and anti-PSF-A546_Pos035_S001	00-75s65Tc2xhMrz8h8VKm5Vc
0.00985334	-0.000302764	-0.999951	um	Cell	Cell Ellipsoid Axis A	0.000	1.000	890	33	GFP-IMPa4-IBB anti-PSF-A546 8C-S-PSF V2.00	0	20. GFP-Imp-a4-dIBB and anti-PSF-A546_Pos035_S001	00-75s65Tc2xhMrz8h8VKm5Vc
-0.0146976	-0.00992838	0.999843	um	Cell	Cell Ellipsoid Axis A	0.000	1.000	891	34	GFP-IMPa4-IBB anti-PSF-A546 8C-S-PSF V2.00	0	20. GFP-Imp-a4-dIBB and anti-PSF-A546_Pos035_S001	00-75s65Tc2xhMrz8h8VKm5Vc
0.00212813	0.00103392	0.999997	um	Cell	Cell Ellipsoid Axis A	0.000	1.000	892	35	GFP-IMPa4-IBB anti-PSF-A546 8C-S-PSF V2.00	0	20. GFP-Imp-a4-dIBB and anti-PSF-A546_Pos035_S001	00-75s65Tc2xhMrz8h8VKm5Vc
-0.0139299	0.00534147	0.999889	um	Cell	Cell Ellipsoid Axis A	0.000	1.000	893	36	GFP-IMPa4-IBB anti-PSF-A546 8C-S-PSF V2.00	0	20. GFP-Imp-a4-dIBB and anti-PSF-A546_Pos035_S001	00-75s65Tc2xhMrz8h8VKm5Vc
-0.0127435	-0.0324419	0.999392	um	Cell	Cell Ellipsoid Axis A	0.000	1.000	894	0	GFP-IMPa4-IBB anti-PSF-A546 8C-S-PSF V2.00	0	20. GFP-Imp-a4-dIBB and anti-PSF-A546_Pos036_S001	00-42FnnYaqCGUJDoukHNUzAm
-0.0102224	0.00378718	0.999941	um	Cell	Cell Ellipsoid Axis A	0.000	1.000	895	1	GFP-IMPa4-IBB anti-PSF-A546 8C-S-PSF V2.00	0	20. GFP-Imp-a4-dIBB and anti-PSF-A546_Pos036_S001	00-42FnnYaqCGUJDoukHNUzAm
-0.0243062	-0.011503	0.999638	um	Cell	Cell Ellipsoid Axis A	0.000	1.000	896	2	GFP-IMPa4-IBB anti-PSF-A546 8C-S-PSF V2.00	0	20. GFP-Imp-a4-dIBB and anti-PSF-A546_Pos036_S001	00-42FnnYaqCGUJDoukHNUzAm
0.0388822	-8.43181e-006	-0.999244	um	Cell	Cell Ellipsoid Axis A	0.000	1.000	897	3	GFP-IMPa4-IBB anti-PSF-A546 8C-S-PSF V2.00	0	20. GFP-Imp-a4-dIBB and anti-PSF-A546_Pos036_S001	00-42FnnYaqCGUJDoukHNUzAm
0.0249272	-0.0230992	0.999422	um	Cell	Cell Ellipsoid Axis A	0.000	1.000	898	4	GFP-IMPa4-IBB anti-PSF-A546 8C-S-PSF V2.00	0	20. GFP-Imp-a4-dIBB and anti-PSF-A546_Pos036_S001	00-42FnnYaqCGUJDoukHNUzAm
-0.0147376	-0.0214904	0.99966	um	Cell	Cell Ellipsoid Axis A	0.000	1.000	899	5	GFP-IMPa4-IBB anti-PSF-A546 8C-S-PSF V2.00	0	20. GFP-Imp-a4-dIBB and anti-PSF-A546_Pos036_S001	00-42FnnYaqCGUJDoukHNUzAm
-0.0279483	-0.00360529	0.999603	um	Cell	Cell Ellipsoid Axis A	0.000	1.000	900	6	GFP-IMPa4-IBB anti-PSF-A546 8C-S-PSF V2.00	0	20. GFP-Imp-a4-dIBB and anti-PSF-A546_Pos036_S001	00-42FnnYaqCGUJDoukHNUzAm
-0.013522	-0.00692712	-0.999885	um	Cell	Cell Ellipsoid Axis A	0.000	1.000	901	7	GFP-IMPa4-IBB anti-PSF-A546 8C-S-PSF V2.00	0	20. GFP-Imp-a4-dIBB and anti-PSF-A546_Pos036_S001	00-42FnnYaqCGUJDoukHNUzAm
-0.0154514	-0.00798516	0.999849	um	Cell	Cell Ellipsoid Axis A	0.000	1.000	902	8	GFP-IMPa4-IBB anti-PSF-A546 8C-S-PSF V2.00	0	20. GFP-Imp-a4-dIBB and anti-PSF-A546_Pos036_S001	00-42FnnYaqCGUJDoukHNUzAm
0.0220239	-0.0136232	0.999665	um	Cell	Cell Ellipsoid Axis A	0.000	1.000	903	9	GFP-IMPa4-IBB anti-PSF-A546 8C-S-PSF V2.00	0	20. GFP-Imp-a4-dIBB and anti-PSF-A546_Pos036_S001	00-42FnnYaqCGUJDoukHNUzAm
0.0109162	-0.00488913	0.999928	um	Cell	Cell Ellipsoid Axis A	0.000	1.000	904	0	GFP-IMPa4-IBB anti-PSF-A546 8C-S-PSF V2.00	0	20. GFP-Imp-a4-dIBB and anti-PSF-A546_Pos037_S001	00-y9BSZ3TtqkY24J6FvB4noS
-0.00155775	0.0115679	-0.999932	um	Cell	Cell Ellipsoid Axis A	0.000	1.000	905	1	GFP-IMPa4-IBB anti-PSF-A546 8C-S-PSF V2.00	0	20. GFP-Imp-a4-dIBB and anti-PSF-A546_Pos037_S001	00-y9BSZ3TtqkY24J6FvB4noS
-0.0155234	0.0164404	0.999744	um	Cell	Cell Ellipsoid Axis A	0.000	1.000	906	2	GFP-IMPa4-IBB anti-PSF-A546 8C-S-PSF V2.00	0	20. GFP-Imp-a4-dIBB and anti-PSF-A546_Pos037_S001	00-y9BSZ3TtqkY24J6FvB4noS
-0.0300004	-0.00266304	0.999546	um	Cell	Cell Ellipsoid Axis A	0.000	1.000	907	3	GFP-IMPa4-IBB anti-PSF-A546 8C-S-PSF V2.00	0	20. GFP-Imp-a4-dIBB and anti-PSF-A546_Pos037_S001	00-y9BSZ3TtqkY24J6FvB4noS
0.0260235	0.0494186	-0.998439	um	Cell	Cell Ellipsoid Axis A	0.000	1.000	908	4	GFP-IMPa4-IBB anti-PSF-A546 8C-S-PSF V2.00	0	20. GFP-Imp-a4-dIBB and anti-PSF-A546_Pos037_S001	00-y9BSZ3TtqkY24J6FvB4noS
-0.0229036	0.00735449	-0.999711	um	Cell	Cell Ellipsoid Axis A	0.000	1.000	909	5	GFP-IMPa4-IBB anti-PSF-A546 8C-S-PSF V2.00	0	20. GFP-Imp-a4-dIBB and anti-PSF-A546_Pos037_S001	00-y9BSZ3TtqkY24J6FvB4noS
0.0146304	-0.0307962	-0.999419	um	Cell	Cell Ellipsoid Axis A	0.000	1.000	910	6	GFP-IMPa4-IBB anti-PSF-A546 8C-S-PSF V2.00	0	20. GFP-Imp-a4-dIBB and anti-PSF-A546_Pos037_S001	00-y9BSZ3TtqkY24J6FvB4noS
-0.0111723	-0.0098682	0.999889	um	Cell	Cell Ellipsoid Axis A	0.000	1.000	911	7	GFP-IMPa4-IBB anti-PSF-A546 8C-S-PSF V2.00	0	20. GFP-Imp-a4-dIBB and anti-PSF-A546_Pos037_S001	00-y9BSZ3TtqkY24J6FvB4noS
0.0645098	0.00468416	0.997906	um	Cell	Cell Ellipsoid Axis A	0.000	1.000	912	8	GFP-IMPa4-IBB anti-PSF-A546 8C-S-PSF V2.00	0	20. GFP-Imp-a4-dIBB and anti-PSF-A546_Pos037_S001	00-y9BSZ3TtqkY24J6FvB4noS
-0.0657529	-0.00353638	0.99783	um	Cell	Cell Ellipsoid Axis A	0.000	1.000	913	9	GFP-IMPa4-IBB anti-PSF-A546 8C-S-PSF V2.00	0	20. GFP-Imp-a4-dIBB and anti-PSF-A546_Pos037_S001	00-y9BSZ3TtqkY24J6FvB4noS
-0.0269359	0.00967278	-0.99959	um	Cell	Cell Ellipsoid Axis A	0.000	1.000	914	10	GFP-IMPa4-IBB anti-PSF-A546 8C-S-PSF V2.00	0	20. GFP-Imp-a4-dIBB and anti-PSF-A546_Pos037_S001	00-y9BSZ3TtqkY24J6FvB4noS
0.0119026	0.00641845	0.999909	um	Cell	Cell Ellipsoid Axis A	0.000	1.000	915	11	GFP-IMPa4-IBB anti-PSF-A546 8C-S-PSF V2.00	0	20. GFP-Imp-a4-dIBB and anti-PSF-A546_Pos037_S001	00-y9BSZ3TtqkY24J6FvB4noS
0.00986237	0.0210319	0.99973	um	Cell	Cell Ellipsoid Axis A	0.000	1.000	916	12	GFP-IMPa4-IBB anti-PSF-A546 8C-S-PSF V2.00	0	20. GFP-Imp-a4-dIBB and anti-PSF-A546_Pos037_S001	00-y9BSZ3TtqkY24J6FvB4noS
0.158287	0.00742069	0.987365	um	Cell	Cell Ellipsoid Axis A	0.000	1.000	917	13	GFP-IMPa4-IBB anti-PSF-A546 8C-S-PSF V2.00	0	20. GFP-Imp-a4-dIBB and anti-PSF-A546_Pos037_S001	00-y9BSZ3TtqkY24J6FvB4noS
0.00361956	0.00124031	0.999993	um	Cell	Cell Ellipsoid Axis A	0.000	1.000	918	14	GFP-IMPa4-IBB anti-PSF-A546 8C-S-PSF V2.00	0	20. GFP-Imp-a4-dIBB and anti-PSF-A546_Pos037_S001	00-y9BSZ3TtqkY24J6FvB4noS
-0.0287587	-0.031794	0.999081	um	Cell	Cell Ellipsoid Axis A	0.000	1.000	919	15	GFP-IMPa4-IBB anti-PSF-A546 8C-S-PSF V2.00	0	20. GFP-Imp-a4-dIBB and anti-PSF-A546_Pos037_S001	00-y9BSZ3TtqkY24J6FvB4noS
-0.0382497	0.0255799	0.998941	um	Cell	Cell Ellipsoid Axis A	0.000	1.000	920	16	GFP-IMPa4-IBB anti-PSF-A546 8C-S-PSF V2.00	0	20. GFP-Imp-a4-dIBB and anti-PSF-A546_Pos037_S001	00-y9BSZ3TtqkY24J6FvB4noS
0.0450509	0.0227288	-0.998726	um	Cell	Cell Ellipsoid Axis A	0.000	1.000	921	17	GFP-IMPa4-IBB anti-PSF-A546 8C-S-PSF V2.00	0	20. GFP-Imp-a4-dIBB and anti-PSF-A546_Pos037_S001	00-y9BSZ3TtqkY24J6FvB4noS
-0.0302973	-0.0194426	0.999352	um	Cell	Cell Ellipsoid Axis A	0.000	1.000	922	18	GFP-IMPa4-IBB anti-PSF-A546 8C-S-PSF V2.00	0	20. GFP-Imp-a4-dIBB and anti-PSF-A546_Pos037_S001	00-y9BSZ3TtqkY24J6FvB4noS
0.156792	0.193534	0.968484	um	Cell	Cell Ellipsoid Axis A	0.000	1.000	923	0	GFP-IMPa4-IBB anti-PSF-A546 8C-S-PSF V2.00	0	20. GFP-Imp-a4-dIBB and anti-PSF-A546_Pos038_S001	00-X5wdWhBHWuPL2tjHEWVVKC
-0.0158602	0.0404798	0.999054	um	Cell	Cell Ellipsoid Axis A	0.000	1.000	924	1	GFP-IMPa4-IBB anti-PSF-A546 8C-S-PSF V2.00	0	20. GFP-Imp-a4-dIBB and anti-PSF-A546_Pos038_S001	00-X5wdWhBHWuPL2tjHEWVVKC
-0.137592	0.00138723	0.990488	um	Cell	Cell Ellipsoid Axis A	0.000	1.000	925	2	GFP-IMPa4-IBB anti-PSF-A546 8C-S-PSF V2.00	0	20. GFP-Imp-a4-dIBB and anti-PSF-A546_Pos038_S001	00-X5wdWhBHWuPL2tjHEWVVKC
-0.0164515	0.0308604	-0.999388	um	Cell	Cell Ellipsoid Axis A	0.000	1.000	926	3	GFP-IMPa4-IBB anti-PSF-A546 8C-S-PSF V2.00	0	20. GFP-Imp-a4-dIBB and anti-PSF-A546_Pos038_S001	00-X5wdWhBHWuPL2tjHEWVVKC
0.00119635	-0.00252639	0.999996	um	Cell	Cell Ellipsoid Axis A	0.000	1.000	927	4	GFP-IMPa4-IBB anti-PSF-A546 8C-S-PSF V2.00	0	20. GFP-Imp-a4-dIBB and anti-PSF-A546_Pos038_S001	00-X5wdWhBHWuPL2tjHEWVVKC
0.0244105	-0.0127317	0.999621	um	Cell	Cell Ellipsoid Axis A	0.000	1.000	928	5	GFP-IMPa4-IBB anti-PSF-A546 8C-S-PSF V2.00	0	20. GFP-Imp-a4-dIBB and anti-PSF-A546_Pos038_S001	00-X5wdWhBHWuPL2tjHEWVVKC
0.00426003	0.014744	0.999882	um	Cell	Cell Ellipsoid Axis A	0.000	1.000	929	6	GFP-IMPa4-IBB anti-PSF-A546 8C-S-PSF V2.00	0	20. GFP-Imp-a4-dIBB and anti-PSF-A546_Pos038_S001	00-X5wdWhBHWuPL2tjHEWVVKC
-0.00141749	0.0167505	0.999859	um	Cell	Cell Ellipsoid Axis A	0.000	1.000	930	7	GFP-IMPa4-IBB anti-PSF-A546 8C-S-PSF V2.00	0	20. GFP-Imp-a4-dIBB and anti-PSF-A546_Pos038_S001	00-X5wdWhBHWuPL2tjHEWVVKC
0.00809598	-0.0125743	-0.999888	um	Cell	Cell Ellipsoid Axis A	0.000	1.000	931	8	GFP-IMPa4-IBB anti-PSF-A546 8C-S-PSF V2.00	0	20. GFP-Imp-a4-dIBB and anti-PSF-A546_Pos038_S001	00-X5wdWhBHWuPL2tjHEWVVKC
0.0186979	0.0442883	-0.998844	um	Cell	Cell Ellipsoid Axis A	0.000	1.000	932	9	GFP-IMPa4-IBB anti-PSF-A546 8C-S-PSF V2.00	0	20. GFP-Imp-a4-dIBB and anti-PSF-A546_Pos038_S001	00-X5wdWhBHWuPL2tjHEWVVKC
-0.00800829	0.00293063	-0.999964	um	Cell	Cell Ellipsoid Axis A	0.000	1.000	933	10	GFP-IMPa4-IBB anti-PSF-A546 8C-S-PSF V2.00	0	20. GFP-Imp-a4-dIBB and anti-PSF-A546_Pos038_S001	00-X5wdWhBHWuPL2tjHEWVVKC
0.00401756	-0.0470295	-0.998885	um	Cell	Cell Ellipsoid Axis A	0.000	1.000	934	11	GFP-IMPa4-IBB anti-PSF-A546 8C-S-PSF V2.00	0	20. GFP-Imp-a4-dIBB and anti-PSF-A546_Pos038_S001	00-X5wdWhBHWuPL2tjHEWVVKC
-0.0103703	-0.0139566	0.999849	um	Cell	Cell Ellipsoid Axis A	0.000	1.000	935	12	GFP-IMPa4-IBB anti-PSF-A546 8C-S-PSF V2.00	0	20. GFP-Imp-a4-dIBB and anti-PSF-A546_Pos038_S001	00-X5wdWhBHWuPL2tjHEWVVKC
0.00611923	0.0259098	0.999646	um	Cell	Cell Ellipsoid Axis A	0.000	1.000	936	13	GFP-IMPa4-IBB anti-PSF-A546 8C-S-PSF V2.00	0	20. GFP-Imp-a4-dIBB and anti-PSF-A546_Pos038_S001	00-X5wdWhBHWuPL2tjHEWVVKC
0.0495132	0.0127726	-0.998692	um	Cell	Cell Ellipsoid Axis A	0.000	1.000	937	14	GFP-IMPa4-IBB anti-PSF-A546 8C-S-PSF V2.00	0	20. GFP-Imp-a4-dIBB and anti-PSF-A546_Pos038_S001	00-X5wdWhBHWuPL2tjHEWVVKC
-0.0190681	0.0393656	-0.999043	um	Cell	Cell Ellipsoid Axis A	0.000	1.000	938	15	GFP-IMPa4-IBB anti-PSF-A546 8C-S-PSF V2.00	0	20. GFP-Imp-a4-dIBB and anti-PSF-A546_Pos038_S001	00-X5wdWhBHWuPL2tjHEWVVKC
-0.0065888	0.00252657	-0.999975	um	Cell	Cell Ellipsoid Axis A	0.000	1.000	939	16	GFP-IMPa4-IBB anti-PSF-A546 8C-S-PSF V2.00	0	20. GFP-Imp-a4-dIBB and anti-PSF-A546_Pos038_S001	00-X5wdWhBHWuPL2tjHEWVVKC
-0.0237972	-0.0420216	0.998833	um	Cell	Cell Ellipsoid Axis A	0.000	1.000	940	17	GFP-IMPa4-IBB anti-PSF-A546 8C-S-PSF V2.00	0	20. GFP-Imp-a4-dIBB and anti-PSF-A546_Pos038_S001	00-X5wdWhBHWuPL2tjHEWVVKC
-0.0637992	0.0502907	0.996695	um	Cell	Cell Ellipsoid Axis A	0.000	1.000	941	18	GFP-IMPa4-IBB anti-PSF-A546 8C-S-PSF V2.00	0	20. GFP-Imp-a4-dIBB and anti-PSF-A546_Pos038_S001	00-X5wdWhBHWuPL2tjHEWVVKC
-0.022432	-0.0374365	0.999047	um	Cell	Cell Ellipsoid Axis A	0.000	1.000	942	19	GFP-IMPa4-IBB anti-PSF-A546 8C-S-PSF V2.00	0	20. GFP-Imp-a4-dIBB and anti-PSF-A546_Pos038_S001	00-X5wdWhBHWuPL2tjHEWVVKC
-0.00349391	0.00242658	0.999991	um	Cell	Cell Ellipsoid Axis A	0.000	1.000	943	20	GFP-IMPa4-IBB anti-PSF-A546 8C-S-PSF V2.00	0	20. GFP-Imp-a4-dIBB and anti-PSF-A546_Pos038_S001	00-X5wdWhBHWuPL2tjHEWVVKC
0.01117	-0.0330322	0.999392	um	Cell	Cell Ellipsoid Axis A	0.000	1.000	944	21	GFP-IMPa4-IBB anti-PSF-A546 8C-S-PSF V2.00	0	20. GFP-Imp-a4-dIBB and anti-PSF-A546_Pos038_S001	00-X5wdWhBHWuPL2tjHEWVVKC
-0.00184243	0.000598365	0.999998	um	Cell	Cell Ellipsoid Axis A	0.000	1.000	945	22	GFP-IMPa4-IBB anti-PSF-A546 8C-S-PSF V2.00	0	20. GFP-Imp-a4-dIBB and anti-PSF-A546_Pos038_S001	00-X5wdWhBHWuPL2tjHEWVVKC
0.0184662	-0.0272943	0.999457	um	Cell	Cell Ellipsoid Axis A	0.000	1.000	946	23	GFP-IMPa4-IBB anti-PSF-A546 8C-S-PSF V2.00	0	20. GFP-Imp-a4-dIBB and anti-PSF-A546_Pos038_S001	00-X5wdWhBHWuPL2tjHEWVVKC
0.0288195	-0.0491411	-0.998376	um	Cell	Cell Ellipsoid Axis A	0.000	1.000	947	24	GFP-IMPa4-IBB anti-PSF-A546 8C-S-PSF V2.00	0	20. GFP-Imp-a4-dIBB and anti-PSF-A546_Pos038_S001	00-X5wdWhBHWuPL2tjHEWVVKC
-0.0036556	-0.000748325	0.999993	um	Cell	Cell Ellipsoid Axis A	0.000	1.000	948	25	GFP-IMPa4-IBB anti-PSF-A546 8C-S-PSF V2.00	0	20. GFP-Imp-a4-dIBB and anti-PSF-A546_Pos038_S001	00-X5wdWhBHWuPL2tjHEWVVKC
-0.0418279	0.0330318	0.998579	um	Cell	Cell Ellipsoid Axis A	0.000	1.000	949	26	GFP-IMPa4-IBB anti-PSF-A546 8C-S-PSF V2.00	0	20. GFP-Imp-a4-dIBB and anti-PSF-A546_Pos038_S001	00-X5wdWhBHWuPL2tjHEWVVKC
-0.00733513	0.00460579	0.999963	um	Cell	Cell Ellipsoid Axis A	0.000	1.000	950	0	GFP-IMPa4-IBB anti-PSF-A546 8C-S-PSF V2.00	0	20. GFP-Imp-a4-dIBB and anti-PSF-A546_Pos039_S001	00-WbhD8wLPBxsix9n295cDwU
0.00124614	-0.0092428	0.999956	um	Cell	Cell Ellipsoid Axis A	0.000	1.000	951	1	GFP-IMPa4-IBB anti-PSF-A546 8C-S-PSF V2.00	0	20. GFP-Imp-a4-dIBB and anti-PSF-A546_Pos039_S001	00-WbhD8wLPBxsix9n295cDwU
-0.00287399	-0.044803	0.998992	um	Cell	Cell Ellipsoid Axis A	0.000	1.000	952	2	GFP-IMPa4-IBB anti-PSF-A546 8C-S-PSF V2.00	0	20. GFP-Imp-a4-dIBB and anti-PSF-A546_Pos039_S001	00-WbhD8wLPBxsix9n295cDwU
-0.0321342	-0.0639173	0.997438	um	Cell	Cell Ellipsoid Axis A	0.000	1.000	953	3	GFP-IMPa4-IBB anti-PSF-A546 8C-S-PSF V2.00	0	20. GFP-Imp-a4-dIBB and anti-PSF-A546_Pos039_S001	00-WbhD8wLPBxsix9n295cDwU
-0.00340363	0.0326885	0.99946	um	Cell	Cell Ellipsoid Axis A	0.000	1.000	954	4	GFP-IMPa4-IBB anti-PSF-A546 8C-S-PSF V2.00	0	20. GFP-Imp-a4-dIBB and anti-PSF-A546_Pos039_S001	00-WbhD8wLPBxsix9n295cDwU
0.0496308	0.0417307	0.997895	um	Cell	Cell Ellipsoid Axis A	0.000	1.000	955	5	GFP-IMPa4-IBB anti-PSF-A546 8C-S-PSF V2.00	0	20. GFP-Imp-a4-dIBB and anti-PSF-A546_Pos039_S001	00-WbhD8wLPBxsix9n295cDwU
0.00789288	0.0127963	0.999887	um	Cell	Cell Ellipsoid Axis A	0.000	1.000	956	6	GFP-IMPa4-IBB anti-PSF-A546 8C-S-PSF V2.00	0	20. GFP-Imp-a4-dIBB and anti-PSF-A546_Pos039_S001	00-WbhD8wLPBxsix9n295cDwU
-0.00714493	-0.0181916	0.999809	um	Cell	Cell Ellipsoid Axis A	0.000	1.000	957	7	GFP-IMPa4-IBB anti-PSF-A546 8C-S-PSF V2.00	0	20. GFP-Imp-a4-dIBB and anti-PSF-A546_Pos039_S001	00-WbhD8wLPBxsix9n295cDwU
-0.00315847	0.0225736	-0.99974	um	Cell	Cell Ellipsoid Axis A	0.000	1.000	958	8	GFP-IMPa4-IBB anti-PSF-A546 8C-S-PSF V2.00	0	20. GFP-Imp-a4-dIBB and anti-PSF-A546_Pos039_S001	00-WbhD8wLPBxsix9n295cDwU
0.0306361	0.0344345	-0.998937	um	Cell	Cell Ellipsoid Axis A	0.000	1.000	959	9	GFP-IMPa4-IBB anti-PSF-A546 8C-S-PSF V2.00	0	20. GFP-Imp-a4-dIBB and anti-PSF-A546_Pos039_S001	00-WbhD8wLPBxsix9n295cDwU
0.0328254	0.111129	-0.993264	um	Cell	Cell Ellipsoid Axis A	0.000	1.000	960	10	GFP-IMPa4-IBB anti-PSF-A546 8C-S-PSF V2.00	0	20. GFP-Imp-a4-dIBB and anti-PSF-A546_Pos039_S001	00-WbhD8wLPBxsix9n295cDwU
-0.0188005	-0.00798075	0.999791	um	Cell	Cell Ellipsoid Axis A	0.000	1.000	961	0	GFP-IMPa4-IBB anti-PSF-A546 8C-S-PSF V2.00	0	20. GFP-Imp-a4-dIBB and anti-PSF-A546_Pos040_S001	00-atc6fuzsbDLWcEjmuPYLUA
-0.00913231	-0.022173	0.999712	um	Cell	Cell Ellipsoid Axis A	0.000	1.000	962	1	GFP-IMPa4-IBB anti-PSF-A546 8C-S-PSF V2.00	0	20. GFP-Imp-a4-dIBB and anti-PSF-A546_Pos040_S001	00-atc6fuzsbDLWcEjmuPYLUA
-0.0240544	0.0548944	0.998202	um	Cell	Cell Ellipsoid Axis A	0.000	1.000	963	2	GFP-IMPa4-IBB anti-PSF-A546 8C-S-PSF V2.00	0	20. GFP-Imp-a4-dIBB and anti-PSF-A546_Pos040_S001	00-atc6fuzsbDLWcEjmuPYLUA
0.0750665	-0.0103489	0.997125	um	Cell	Cell Ellipsoid Axis A	0.000	1.000	964	3	GFP-IMPa4-IBB anti-PSF-A546 8C-S-PSF V2.00	0	20. GFP-Imp-a4-dIBB and anti-PSF-A546_Pos040_S001	00-atc6fuzsbDLWcEjmuPYLUA
-0.00451365	0.00664296	0.999968	um	Cell	Cell Ellipsoid Axis A	0.000	1.000	965	4	GFP-IMPa4-IBB anti-PSF-A546 8C-S-PSF V2.00	0	20. GFP-Imp-a4-dIBB and anti-PSF-A546_Pos040_S001	00-atc6fuzsbDLWcEjmuPYLUA
-0.0137587	0.00331224	-0.9999	um	Cell	Cell Ellipsoid Axis A	0.000	1.000	966	5	GFP-IMPa4-IBB anti-PSF-A546 8C-S-PSF V2.00	0	20. GFP-Imp-a4-dIBB and anti-PSF-A546_Pos040_S001	00-atc6fuzsbDLWcEjmuPYLUA
-0.010677	-0.0044099	0.999933	um	Cell	Cell Ellipsoid Axis A	0.000	1.000	967	6	GFP-IMPa4-IBB anti-PSF-A546 8C-S-PSF V2.00	0	20. GFP-Imp-a4-dIBB and anti-PSF-A546_Pos040_S001	00-atc6fuzsbDLWcEjmuPYLUA
0.00978961	-0.0029116	-0.999948	um	Cell	Cell Ellipsoid Axis A	0.000	1.000	968	7	GFP-IMPa4-IBB anti-PSF-A546 8C-S-PSF V2.00	0	20. GFP-Imp-a4-dIBB and anti-PSF-A546_Pos040_S001	00-atc6fuzsbDLWcEjmuPYLUA
-0.0438539	0.0273274	-0.998664	um	Cell	Cell Ellipsoid Axis A	0.000	1.000	969	8	GFP-IMPa4-IBB anti-PSF-A546 8C-S-PSF V2.00	0	20. GFP-Imp-a4-dIBB and anti-PSF-A546_Pos040_S001	00-atc6fuzsbDLWcEjmuPYLUA
-0.0045824	-0.0036911	0.999983	um	Cell	Cell Ellipsoid Axis A	0.000	1.000	970	9	GFP-IMPa4-IBB anti-PSF-A546 8C-S-PSF V2.00	0	20. GFP-Imp-a4-dIBB and anti-PSF-A546_Pos040_S001	00-atc6fuzsbDLWcEjmuPYLUA
-0.0039541	0.00785786	0.999961	um	Cell	Cell Ellipsoid Axis A	0.000	1.000	971	10	GFP-IMPa4-IBB anti-PSF-A546 8C-S-PSF V2.00	0	20. GFP-Imp-a4-dIBB and anti-PSF-A546_Pos040_S001	00-atc6fuzsbDLWcEjmuPYLUA
-0.00750017	-0.00232372	0.999969	um	Cell	Cell Ellipsoid Axis A	0.000	1.000	972	11	GFP-IMPa4-IBB anti-PSF-A546 8C-S-PSF V2.00	0	20. GFP-Imp-a4-dIBB and anti-PSF-A546_Pos040_S001	00-atc6fuzsbDLWcEjmuPYLUA
-0.00932538	0.00324391	0.999951	um	Cell	Cell Ellipsoid Axis A	0.000	1.000	973	12	GFP-IMPa4-IBB anti-PSF-A546 8C-S-PSF V2.00	0	20. GFP-Imp-a4-dIBB and anti-PSF-A546_Pos040_S001	00-atc6fuzsbDLWcEjmuPYLUA
0.0177223	-0.00750058	0.999815	um	Cell	Cell Ellipsoid Axis A	0.000	1.000	974	13	GFP-IMPa4-IBB anti-PSF-A546 8C-S-PSF V2.00	0	20. GFP-Imp-a4-dIBB and anti-PSF-A546_Pos040_S001	00-atc6fuzsbDLWcEjmuPYLUA
0.0138342	-0.016401	0.99977	um	Cell	Cell Ellipsoid Axis A	0.000	1.000	975	14	GFP-IMPa4-IBB anti-PSF-A546 8C-S-PSF V2.00	0	20. GFP-Imp-a4-dIBB and anti-PSF-A546_Pos040_S001	00-atc6fuzsbDLWcEjmuPYLUA
-0.0698743	-0.0518428	-0.996208	um	Cell	Cell Ellipsoid Axis A	0.000	1.000	976	15	GFP-IMPa4-IBB anti-PSF-A546 8C-S-PSF V2.00	0	20. GFP-Imp-a4-dIBB and anti-PSF-A546_Pos040_S001	00-atc6fuzsbDLWcEjmuPYLUA
-9.37523e-005	-0.00193829	0.999998	um	Cell	Cell Ellipsoid Axis A	0.000	1.000	977	16	GFP-IMPa4-IBB anti-PSF-A546 8C-S-PSF V2.00	0	20. GFP-Imp-a4-dIBB and anti-PSF-A546_Pos040_S001	00-atc6fuzsbDLWcEjmuPYLUA
-0.0264144	-0.00723855	0.999625	um	Cell	Cell Ellipsoid Axis A	0.000	1.000	978	17	GFP-IMPa4-IBB anti-PSF-A546 8C-S-PSF V2.00	0	20. GFP-Imp-a4-dIBB and anti-PSF-A546_Pos040_S001	00-atc6fuzsbDLWcEjmuPYLUA
0.00421728	0.0140337	-0.999893	um	Cell	Cell Ellipsoid Axis A	0.000	1.000	979	18	GFP-IMPa4-IBB anti-PSF-A546 8C-S-PSF V2.00	0	20. GFP-Imp-a4-dIBB and anti-PSF-A546_Pos040_S001	00-atc6fuzsbDLWcEjmuPYLUA
-0.0107583	0.026931	-0.999579	um	Cell	Cell Ellipsoid Axis A	0.000	1.000	980	19	GFP-IMPa4-IBB anti-PSF-A546 8C-S-PSF V2.00	0	20. GFP-Imp-a4-dIBB and anti-PSF-A546_Pos040_S001	00-atc6fuzsbDLWcEjmuPYLUA
0.0157291	-0.0106488	-0.99982	um	Cell	Cell Ellipsoid Axis A	0.000	1.000	981	0	GFP-IMPa4-IBB anti-PSF-A546 8C-S-PSF V2.00	0	20. GFP-Imp-a4-dIBB and anti-PSF-A546_Pos041_S001	00-VHKNdBzai7GshpBguVtedK
0.00126883	-0.0528254	-0.998603	um	Cell	Cell Ellipsoid Axis A	0.000	1.000	982	1	GFP-IMPa4-IBB anti-PSF-A546 8C-S-PSF V2.00	0	20. GFP-Imp-a4-dIBB and anti-PSF-A546_Pos041_S001	00-VHKNdBzai7GshpBguVtedK
0.0109788	0.00657982	0.999918	um	Cell	Cell Ellipsoid Axis A	0.000	1.000	983	2	GFP-IMPa4-IBB anti-PSF-A546 8C-S-PSF V2.00	0	20. GFP-Imp-a4-dIBB and anti-PSF-A546_Pos041_S001	00-VHKNdBzai7GshpBguVtedK
-0.000407761	-0.000502864	1	um	Cell	Cell Ellipsoid Axis A	0.000	1.000	984	3	GFP-IMPa4-IBB anti-PSF-A546 8C-S-PSF V2.00	0	20. GFP-Imp-a4-dIBB and anti-PSF-A546_Pos041_S001	00-VHKNdBzai7GshpBguVtedK
-0.00662824	0.0112082	0.999915	um	Cell	Cell Ellipsoid Axis A	0.000	1.000	985	4	GFP-IMPa4-IBB anti-PSF-A546 8C-S-PSF V2.00	0	20. GFP-Imp-a4-dIBB and anti-PSF-A546_Pos041_S001	00-VHKNdBzai7GshpBguVtedK
0.0128338	-0.0323823	-0.999393	um	Cell	Cell Ellipsoid Axis A	0.000	1.000	986	5	GFP-IMPa4-IBB anti-PSF-A546 8C-S-PSF V2.00	0	20. GFP-Imp-a4-dIBB and anti-PSF-A546_Pos041_S001	00-VHKNdBzai7GshpBguVtedK
-0.0113283	0.00954132	0.99989	um	Cell	Cell Ellipsoid Axis A	0.000	1.000	987	6	GFP-IMPa4-IBB anti-PSF-A546 8C-S-PSF V2.00	0	20. GFP-Imp-a4-dIBB and anti-PSF-A546_Pos041_S001	00-VHKNdBzai7GshpBguVtedK
-0.00324474	-0.000394024	0.999995	um	Cell	Cell Ellipsoid Axis A	0.000	1.000	988	7	GFP-IMPa4-IBB anti-PSF-A546 8C-S-PSF V2.00	0	20. GFP-Imp-a4-dIBB and anti-PSF-A546_Pos041_S001	00-VHKNdBzai7GshpBguVtedK
-0.0359783	-0.0211754	0.999128	um	Cell	Cell Ellipsoid Axis A	0.000	1.000	989	8	GFP-IMPa4-IBB anti-PSF-A546 8C-S-PSF V2.00	0	20. GFP-Imp-a4-dIBB and anti-PSF-A546_Pos041_S001	00-VHKNdBzai7GshpBguVtedK
-0.0121676	-0.00412308	0.999917	um	Cell	Cell Ellipsoid Axis A	0.000	1.000	990	9	GFP-IMPa4-IBB anti-PSF-A546 8C-S-PSF V2.00	0	20. GFP-Imp-a4-dIBB and anti-PSF-A546_Pos041_S001	00-VHKNdBzai7GshpBguVtedK
-0.0272034	-0.00450272	0.99962	um	Cell	Cell Ellipsoid Axis A	0.000	1.000	991	10	GFP-IMPa4-IBB anti-PSF-A546 8C-S-PSF V2.00	0	20. GFP-Imp-a4-dIBB and anti-PSF-A546_Pos041_S001	00-VHKNdBzai7GshpBguVtedK
-0.00093232	-2.97813e-005	1	um	Cell	Cell Ellipsoid Axis A	0.000	1.000	992	11	GFP-IMPa4-IBB anti-PSF-A546 8C-S-PSF V2.00	0	20. GFP-Imp-a4-dIBB and anti-PSF-A546_Pos041_S001	00-VHKNdBzai7GshpBguVtedK
-0.000163634	-0.00286887	0.999996	um	Cell	Cell Ellipsoid Axis A	0.000	1.000	993	12	GFP-IMPa4-IBB anti-PSF-A546 8C-S-PSF V2.00	0	20. GFP-Imp-a4-dIBB and anti-PSF-A546_Pos041_S001	00-VHKNdBzai7GshpBguVtedK
0.00208241	-0.00011921	0.999998	um	Cell	Cell Ellipsoid Axis A	0.000	1.000	994	13	GFP-IMPa4-IBB anti-PSF-A546 8C-S-PSF V2.00	0	20. GFP-Imp-a4-dIBB and anti-PSF-A546_Pos041_S001	00-VHKNdBzai7GshpBguVtedK
0.0219787	0.0289806	0.999338	um	Cell	Cell Ellipsoid Axis A	0.000	1.000	995	14	GFP-IMPa4-IBB anti-PSF-A546 8C-S-PSF V2.00	0	20. GFP-Imp-a4-dIBB and anti-PSF-A546_Pos041_S001	00-VHKNdBzai7GshpBguVtedK
0.0497433	0.0164268	-0.998627	um	Cell	Cell Ellipsoid Axis A	0.000	1.000	996	15	GFP-IMPa4-IBB anti-PSF-A546 8C-S-PSF V2.00	0	20. GFP-Imp-a4-dIBB and anti-PSF-A546_Pos041_S001	00-VHKNdBzai7GshpBguVtedK
-0.0454873	0.0261933	0.998621	um	Cell	Cell Ellipsoid Axis A	0.000	1.000	997	16	GFP-IMPa4-IBB anti-PSF-A546 8C-S-PSF V2.00	0	20. GFP-Imp-a4-dIBB and anti-PSF-A546_Pos041_S001	00-VHKNdBzai7GshpBguVtedK
-0.00679481	-0.0350641	-0.999362	um	Cell	Cell Ellipsoid Axis A	0.000	1.000	998	17	GFP-IMPa4-IBB anti-PSF-A546 8C-S-PSF V2.00	0	20. GFP-Imp-a4-dIBB and anti-PSF-A546_Pos041_S001	00-VHKNdBzai7GshpBguVtedK
0.00914935	0.0103509	0.999905	um	Cell	Cell Ellipsoid Axis A	0.000	1.000	999	0	GFP-IMPa4-IBB anti-PSF-A546 8C-S-PSF V2.00	0	20. GFP-Imp-a4-dIBB and anti-PSF-A546_Pos042_S001	00-tqk7K25M242ecsU4XTHDB3
0.000656454	0.00752198	0.999972	um	Cell	Cell Ellipsoid Axis A	0.000	1.000	1000	1	GFP-IMPa4-IBB anti-PSF-A546 8C-S-PSF V2.00	0	20. GFP-Imp-a4-dIBB and anti-PSF-A546_Pos042_S001	00-tqk7K25M242ecsU4XTHDB3
-0.0176427	-0.00374617	0.999837	um	Cell	Cell Ellipsoid Axis A	0.000	1.000	1001	2	GFP-IMPa4-IBB anti-PSF-A546 8C-S-PSF V2.00	0	20. GFP-Imp-a4-dIBB and anti-PSF-A546_Pos042_S001	00-tqk7K25M242ecsU4XTHDB3
-0.00686313	-0.0119854	0.999905	um	Cell	Cell Ellipsoid Axis A	0.000	1.000	1002	3	GFP-IMPa4-IBB anti-PSF-A546 8C-S-PSF V2.00	0	20. GFP-Imp-a4-dIBB and anti-PSF-A546_Pos042_S001	00-tqk7K25M242ecsU4XTHDB3
0.00172303	0.0036557	0.999992	um	Cell	Cell Ellipsoid Axis A	0.000	1.000	1003	4	GFP-IMPa4-IBB anti-PSF-A546 8C-S-PSF V2.00	0	20. GFP-Imp-a4-dIBB and anti-PSF-A546_Pos042_S001	00-tqk7K25M242ecsU4XTHDB3
-0.0038603	0.0106404	0.999936	um	Cell	Cell Ellipsoid Axis A	0.000	1.000	1004	5	GFP-IMPa4-IBB anti-PSF-A546 8C-S-PSF V2.00	0	20. GFP-Imp-a4-dIBB and anti-PSF-A546_Pos042_S001	00-tqk7K25M242ecsU4XTHDB3
0.00649316	-0.0294499	-0.999545	um	Cell	Cell Ellipsoid Axis A	0.000	1.000	1005	6	GFP-IMPa4-IBB anti-PSF-A546 8C-S-PSF V2.00	0	20. GFP-Imp-a4-dIBB and anti-PSF-A546_Pos042_S001	00-tqk7K25M242ecsU4XTHDB3
-0.0103609	-0.00932272	0.999903	um	Cell	Cell Ellipsoid Axis A	0.000	1.000	1006	7	GFP-IMPa4-IBB anti-PSF-A546 8C-S-PSF V2.00	0	20. GFP-Imp-a4-dIBB and anti-PSF-A546_Pos042_S001	00-tqk7K25M242ecsU4XTHDB3
0.00250533	0.0195652	-0.999805	um	Cell	Cell Ellipsoid Axis A	0.000	1.000	1007	8	GFP-IMPa4-IBB anti-PSF-A546 8C-S-PSF V2.00	0	20. GFP-Imp-a4-dIBB and anti-PSF-A546_Pos042_S001	00-tqk7K25M242ecsU4XTHDB3
0.0351564	-0.0316076	0.998882	um	Cell	Cell Ellipsoid Axis A	0.000	1.000	1008	9	GFP-IMPa4-IBB anti-PSF-A546 8C-S-PSF V2.00	0	20. GFP-Imp-a4-dIBB and anti-PSF-A546_Pos042_S001	00-tqk7K25M242ecsU4XTHDB3
-0.021878	-0.0164485	0.999625	um	Cell	Cell Ellipsoid Axis A	0.000	1.000	1009	10	GFP-IMPa4-IBB anti-PSF-A546 8C-S-PSF V2.00	0	20. GFP-Imp-a4-dIBB and anti-PSF-A546_Pos042_S001	00-tqk7K25M242ecsU4XTHDB3
-0.00392048	-0.0342547	0.999405	um	Cell	Cell Ellipsoid Axis A	0.000	1.000	1010	11	GFP-IMPa4-IBB anti-PSF-A546 8C-S-PSF V2.00	0	20. GFP-Imp-a4-dIBB and anti-PSF-A546_Pos042_S001	00-tqk7K25M242ecsU4XTHDB3
0.0261378	0.00502973	0.999646	um	Cell	Cell Ellipsoid Axis A	0.000	1.000	1011	12	GFP-IMPa4-IBB anti-PSF-A546 8C-S-PSF V2.00	0	20. GFP-Imp-a4-dIBB and anti-PSF-A546_Pos042_S001	00-tqk7K25M242ecsU4XTHDB3
-0.0100481	0.00530489	0.999935	um	Cell	Cell Ellipsoid Axis A	0.000	1.000	1012	13	GFP-IMPa4-IBB anti-PSF-A546 8C-S-PSF V2.00	0	20. GFP-Imp-a4-dIBB and anti-PSF-A546_Pos042_S001	00-tqk7K25M242ecsU4XTHDB3
0.00546146	0.0050885	0.999972	um	Cell	Cell Ellipsoid Axis A	0.000	1.000	1013	14	GFP-IMPa4-IBB anti-PSF-A546 8C-S-PSF V2.00	0	20. GFP-Imp-a4-dIBB and anti-PSF-A546_Pos042_S001	00-tqk7K25M242ecsU4XTHDB3
-0.00198749	-0.00279806	0.999994	um	Cell	Cell Ellipsoid Axis A	0.000	1.000	1014	15	GFP-IMPa4-IBB anti-PSF-A546 8C-S-PSF V2.00	0	20. GFP-Imp-a4-dIBB and anti-PSF-A546_Pos042_S001	00-tqk7K25M242ecsU4XTHDB3
-0.00399549	0.0191738	0.999808	um	Cell	Cell Ellipsoid Axis A	0.000	1.000	1015	16	GFP-IMPa4-IBB anti-PSF-A546 8C-S-PSF V2.00	0	20. GFP-Imp-a4-dIBB and anti-PSF-A546_Pos042_S001	00-tqk7K25M242ecsU4XTHDB3
0.00859102	0.00104111	0.999963	um	Cell	Cell Ellipsoid Axis A	0.000	1.000	1016	17	GFP-IMPa4-IBB anti-PSF-A546 8C-S-PSF V2.00	0	20. GFP-Imp-a4-dIBB and anti-PSF-A546_Pos042_S001	00-tqk7K25M242ecsU4XTHDB3
0.0642318	-0.0110419	0.997874	um	Cell	Cell Ellipsoid Axis A	0.000	1.000	1017	18	GFP-IMPa4-IBB anti-PSF-A546 8C-S-PSF V2.00	0	20. GFP-Imp-a4-dIBB and anti-PSF-A546_Pos042_S001	00-tqk7K25M242ecsU4XTHDB3
0.00294034	-0.0239775	0.999708	um	Cell	Cell Ellipsoid Axis A	0.000	1.000	1018	19	GFP-IMPa4-IBB anti-PSF-A546 8C-S-PSF V2.00	0	20. GFP-Imp-a4-dIBB and anti-PSF-A546_Pos042_S001	00-tqk7K25M242ecsU4XTHDB3
0.0178092	8.184e-005	0.999841	um	Cell	Cell Ellipsoid Axis A	0.000	1.000	1019	20	GFP-IMPa4-IBB anti-PSF-A546 8C-S-PSF V2.00	0	20. GFP-Imp-a4-dIBB and anti-PSF-A546_Pos042_S001	00-tqk7K25M242ecsU4XTHDB3
0.0162092	0.00314796	-0.999864	um	Cell	Cell Ellipsoid Axis A	0.000	1.000	1020	0	GFP-IMPa4-IBB anti-PSF-A546 8C-S-PSF V2.00	0	20. GFP-Imp-a4-dIBB and anti-PSF-A546_Pos043_S001	00-7xSkeh9ZqGmkoiEpowfpkT
-0.00409221	-0.0104205	-0.999937	um	Cell	Cell Ellipsoid Axis A	0.000	1.000	1021	1	GFP-IMPa4-IBB anti-PSF-A546 8C-S-PSF V2.00	0	20. GFP-Imp-a4-dIBB and anti-PSF-A546_Pos043_S001	00-7xSkeh9ZqGmkoiEpowfpkT
-0.0192776	-0.00870685	-0.999776	um	Cell	Cell Ellipsoid Axis A	0.000	1.000	1022	2	GFP-IMPa4-IBB anti-PSF-A546 8C-S-PSF V2.00	0	20. GFP-Imp-a4-dIBB and anti-PSF-A546_Pos043_S001	00-7xSkeh9ZqGmkoiEpowfpkT
0.0122379	0.0197805	0.999729	um	Cell	Cell Ellipsoid Axis A	0.000	1.000	1023	3	GFP-IMPa4-IBB anti-PSF-A546 8C-S-PSF V2.00	0	20. GFP-Imp-a4-dIBB and anti-PSF-A546_Pos043_S001	00-7xSkeh9ZqGmkoiEpowfpkT
-0.0112594	0.0098708	0.999888	um	Cell	Cell Ellipsoid Axis A	0.000	1.000	1024	4	GFP-IMPa4-IBB anti-PSF-A546 8C-S-PSF V2.00	0	20. GFP-Imp-a4-dIBB and anti-PSF-A546_Pos043_S001	00-7xSkeh9ZqGmkoiEpowfpkT
-0.00682192	0.00924668	0.999934	um	Cell	Cell Ellipsoid Axis A	0.000	1.000	1025	5	GFP-IMPa4-IBB anti-PSF-A546 8C-S-PSF V2.00	0	20. GFP-Imp-a4-dIBB and anti-PSF-A546_Pos043_S001	00-7xSkeh9ZqGmkoiEpowfpkT
0.00641246	0.0138899	0.999883	um	Cell	Cell Ellipsoid Axis A	0.000	1.000	1026	6	GFP-IMPa4-IBB anti-PSF-A546 8C-S-PSF V2.00	0	20. GFP-Imp-a4-dIBB and anti-PSF-A546_Pos043_S001	00-7xSkeh9ZqGmkoiEpowfpkT
-0.00411108	0.00618246	0.999972	um	Cell	Cell Ellipsoid Axis A	0.000	1.000	1027	7	GFP-IMPa4-IBB anti-PSF-A546 8C-S-PSF V2.00	0	20. GFP-Imp-a4-dIBB and anti-PSF-A546_Pos043_S001	00-7xSkeh9ZqGmkoiEpowfpkT
0.027638	0.0208281	0.999401	um	Cell	Cell Ellipsoid Axis A	0.000	1.000	1028	8	GFP-IMPa4-IBB anti-PSF-A546 8C-S-PSF V2.00	0	20. GFP-Imp-a4-dIBB and anti-PSF-A546_Pos043_S001	00-7xSkeh9ZqGmkoiEpowfpkT
-0.00198243	-0.0431249	0.999068	um	Cell	Cell Ellipsoid Axis A	0.000	1.000	1029	9	GFP-IMPa4-IBB anti-PSF-A546 8C-S-PSF V2.00	0	20. GFP-Imp-a4-dIBB and anti-PSF-A546_Pos043_S001	00-7xSkeh9ZqGmkoiEpowfpkT
-0.0203005	-0.0187127	0.999619	um	Cell	Cell Ellipsoid Axis A	0.000	1.000	1030	10	GFP-IMPa4-IBB anti-PSF-A546 8C-S-PSF V2.00	0	20. GFP-Imp-a4-dIBB and anti-PSF-A546_Pos043_S001	00-7xSkeh9ZqGmkoiEpowfpkT
-0.0421278	-0.0656382	0.996954	um	Cell	Cell Ellipsoid Axis A	0.000	1.000	1031	11	GFP-IMPa4-IBB anti-PSF-A546 8C-S-PSF V2.00	0	20. GFP-Imp-a4-dIBB and anti-PSF-A546_Pos043_S001	00-7xSkeh9ZqGmkoiEpowfpkT
-0.00146843	-0.00911319	0.999957	um	Cell	Cell Ellipsoid Axis A	0.000	1.000	1032	12	GFP-IMPa4-IBB anti-PSF-A546 8C-S-PSF V2.00	0	20. GFP-Imp-a4-dIBB and anti-PSF-A546_Pos043_S001	00-7xSkeh9ZqGmkoiEpowfpkT
0.00516486	-0.0222677	0.999739	um	Cell	Cell Ellipsoid Axis A	0.000	1.000	1033	13	GFP-IMPa4-IBB anti-PSF-A546 8C-S-PSF V2.00	0	20. GFP-Imp-a4-dIBB and anti-PSF-A546_Pos043_S001	00-7xSkeh9ZqGmkoiEpowfpkT
0.0142033	-0.00625488	-0.99988	um	Cell	Cell Ellipsoid Axis A	0.000	1.000	1034	14	GFP-IMPa4-IBB anti-PSF-A546 8C-S-PSF V2.00	0	20. GFP-Imp-a4-dIBB and anti-PSF-A546_Pos043_S001	00-7xSkeh9ZqGmkoiEpowfpkT
-0.00245971	-0.012755	0.999916	um	Cell	Cell Ellipsoid Axis A	0.000	1.000	1035	15	GFP-IMPa4-IBB anti-PSF-A546 8C-S-PSF V2.00	0	20. GFP-Imp-a4-dIBB and anti-PSF-A546_Pos043_S001	00-7xSkeh9ZqGmkoiEpowfpkT
-0.0063316	0.0080752	0.999947	um	Cell	Cell Ellipsoid Axis A	0.000	1.000	1036	16	GFP-IMPa4-IBB anti-PSF-A546 8C-S-PSF V2.00	0	20. GFP-Imp-a4-dIBB and anti-PSF-A546_Pos043_S001	00-7xSkeh9ZqGmkoiEpowfpkT
-0.0707099	0.0172564	0.997348	um	Cell	Cell Ellipsoid Axis A	0.000	1.000	1037	17	GFP-IMPa4-IBB anti-PSF-A546 8C-S-PSF V2.00	0	20. GFP-Imp-a4-dIBB and anti-PSF-A546_Pos043_S001	00-7xSkeh9ZqGmkoiEpowfpkT
0.00435858	0.0106988	0.999933	um	Cell	Cell Ellipsoid Axis A	0.000	1.000	1038	18	GFP-IMPa4-IBB anti-PSF-A546 8C-S-PSF V2.00	0	20. GFP-Imp-a4-dIBB and anti-PSF-A546_Pos043_S001	00-7xSkeh9ZqGmkoiEpowfpkT
0.00853166	-0.00566833	0.999948	um	Cell	Cell Ellipsoid Axis A	0.000	1.000	1039	19	GFP-IMPa4-IBB anti-PSF-A546 8C-S-PSF V2.00	0	20. GFP-Imp-a4-dIBB and anti-PSF-A546_Pos043_S001	00-7xSkeh9ZqGmkoiEpowfpkT
-0.0326577	0.00512892	0.999453	um	Cell	Cell Ellipsoid Axis A	0.000	1.000	1040	20	GFP-IMPa4-IBB anti-PSF-A546 8C-S-PSF V2.00	0	20. GFP-Imp-a4-dIBB and anti-PSF-A546_Pos043_S001	00-7xSkeh9ZqGmkoiEpowfpkT
0.00755205	-0.0233325	-0.999699	um	Cell	Cell Ellipsoid Axis A	0.000	1.000	1041	21	GFP-IMPa4-IBB anti-PSF-A546 8C-S-PSF V2.00	0	20. GFP-Imp-a4-dIBB and anti-PSF-A546_Pos043_S001	00-7xSkeh9ZqGmkoiEpowfpkT
-0.00363948	-0.00376159	0.999986	um	Cell	Cell Ellipsoid Axis A	0.000	1.000	1042	22	GFP-IMPa4-IBB anti-PSF-A546 8C-S-PSF V2.00	0	20. GFP-Imp-a4-dIBB and anti-PSF-A546_Pos043_S001	00-7xSkeh9ZqGmkoiEpowfpkT
0.00489285	-0.0197868	0.999792	um	Cell	Cell Ellipsoid Axis A	0.000	1.000	1043	23	GFP-IMPa4-IBB anti-PSF-A546 8C-S-PSF V2.00	0	20. GFP-Imp-a4-dIBB and anti-PSF-A546_Pos043_S001	00-7xSkeh9ZqGmkoiEpowfpkT
0.945358	0.321557	-0.0538537	um	Cell	Cell Ellipsoid Axis A	0.000	1.000	1044	0	GFP-IMPa4-IBB anti-PSF-A546 8C-S-PSF V2.00	0	20. GFP-Imp-a4-dIBB and anti-PSF-A546_Pos044_S001	00-mFxAnaBbpvicNoCN4DgLw6
0.0406173	0.0512025	0.997862	um	Cell	Cell Ellipsoid Axis A	0.000	1.000	1045	1	GFP-IMPa4-IBB anti-PSF-A546 8C-S-PSF V2.00	0	20. GFP-Imp-a4-dIBB and anti-PSF-A546_Pos044_S001	00-mFxAnaBbpvicNoCN4DgLw6
0.00623433	-0.00982393	0.999932	um	Cell	Cell Ellipsoid Axis A	0.000	1.000	1046	2	GFP-IMPa4-IBB anti-PSF-A546 8C-S-PSF V2.00	0	20. GFP-Imp-a4-dIBB and anti-PSF-A546_Pos044_S001	00-mFxAnaBbpvicNoCN4DgLw6
-0.00812191	0.00768094	0.999938	um	Cell	Cell Ellipsoid Axis A	0.000	1.000	1047	3	GFP-IMPa4-IBB anti-PSF-A546 8C-S-PSF V2.00	0	20. GFP-Imp-a4-dIBB and anti-PSF-A546_Pos044_S001	00-mFxAnaBbpvicNoCN4DgLw6
-0.00579638	-0.00618694	0.999964	um	Cell	Cell Ellipsoid Axis A	0.000	1.000	1048	4	GFP-IMPa4-IBB anti-PSF-A546 8C-S-PSF V2.00	0	20. GFP-Imp-a4-dIBB and anti-PSF-A546_Pos044_S001	00-mFxAnaBbpvicNoCN4DgLw6
0.00488067	0.0188647	0.99981	um	Cell	Cell Ellipsoid Axis A	0.000	1.000	1049	5	GFP-IMPa4-IBB anti-PSF-A546 8C-S-PSF V2.00	0	20. GFP-Imp-a4-dIBB and anti-PSF-A546_Pos044_S001	00-mFxAnaBbpvicNoCN4DgLw6
0.0391721	0.0362102	0.998576	um	Cell	Cell Ellipsoid Axis A	0.000	1.000	1050	6	GFP-IMPa4-IBB anti-PSF-A546 8C-S-PSF V2.00	0	20. GFP-Imp-a4-dIBB and anti-PSF-A546_Pos044_S001	00-mFxAnaBbpvicNoCN4DgLw6
0.0203387	-0.00722753	0.999767	um	Cell	Cell Ellipsoid Axis A	0.000	1.000	1051	7	GFP-IMPa4-IBB anti-PSF-A546 8C-S-PSF V2.00	0	20. GFP-Imp-a4-dIBB and anti-PSF-A546_Pos044_S001	00-mFxAnaBbpvicNoCN4DgLw6
-0.0159824	0.00103535	0.999872	um	Cell	Cell Ellipsoid Axis A	0.000	1.000	1052	8	GFP-IMPa4-IBB anti-PSF-A546 8C-S-PSF V2.00	0	20. GFP-Imp-a4-dIBB and anti-PSF-A546_Pos044_S001	00-mFxAnaBbpvicNoCN4DgLw6
8.11886e-005	-0.00997157	0.99995	um	Cell	Cell Ellipsoid Axis A	0.000	1.000	1053	9	GFP-IMPa4-IBB anti-PSF-A546 8C-S-PSF V2.00	0	20. GFP-Imp-a4-dIBB and anti-PSF-A546_Pos044_S001	00-mFxAnaBbpvicNoCN4DgLw6
-0.0292944	0.00120895	0.99957	um	Cell	Cell Ellipsoid Axis A	0.000	1.000	1054	10	GFP-IMPa4-IBB anti-PSF-A546 8C-S-PSF V2.00	0	20. GFP-Imp-a4-dIBB and anti-PSF-A546_Pos044_S001	00-mFxAnaBbpvicNoCN4DgLw6
0.00134999	-0.00935272	0.999955	um	Cell	Cell Ellipsoid Axis A	0.000	1.000	1055	11	GFP-IMPa4-IBB anti-PSF-A546 8C-S-PSF V2.00	0	20. GFP-Imp-a4-dIBB and anti-PSF-A546_Pos044_S001	00-mFxAnaBbpvicNoCN4DgLw6
0.00445564	0.000452085	0.99999	um	Cell	Cell Ellipsoid Axis A	0.000	1.000	1056	12	GFP-IMPa4-IBB anti-PSF-A546 8C-S-PSF V2.00	0	20. GFP-Imp-a4-dIBB and anti-PSF-A546_Pos044_S001	00-mFxAnaBbpvicNoCN4DgLw6
0.000757209	0.00875785	0.999961	um	Cell	Cell Ellipsoid Axis A	0.000	1.000	1057	13	GFP-IMPa4-IBB anti-PSF-A546 8C-S-PSF V2.00	0	20. GFP-Imp-a4-dIBB and anti-PSF-A546_Pos044_S001	00-mFxAnaBbpvicNoCN4DgLw6
0.0275776	-0.0204604	-0.99941	um	Cell	Cell Ellipsoid Axis A	0.000	1.000	1058	14	GFP-IMPa4-IBB anti-PSF-A546 8C-S-PSF V2.00	0	20. GFP-Imp-a4-dIBB and anti-PSF-A546_Pos044_S001	00-mFxAnaBbpvicNoCN4DgLw6
-0.0411907	-0.0285255	0.998744	um	Cell	Cell Ellipsoid Axis A	0.000	1.000	1059	15	GFP-IMPa4-IBB anti-PSF-A546 8C-S-PSF V2.00	0	20. GFP-Imp-a4-dIBB and anti-PSF-A546_Pos044_S001	00-mFxAnaBbpvicNoCN4DgLw6
-0.0097102	0.00729617	0.999926	um	Cell	Cell Ellipsoid Axis A	0.000	1.000	1060	16	GFP-IMPa4-IBB anti-PSF-A546 8C-S-PSF V2.00	0	20. GFP-Imp-a4-dIBB and anti-PSF-A546_Pos044_S001	00-mFxAnaBbpvicNoCN4DgLw6
0.00198148	0.00137271	0.999997	um	Cell	Cell Ellipsoid Axis A	0.000	1.000	1061	17	GFP-IMPa4-IBB anti-PSF-A546 8C-S-PSF V2.00	0	20. GFP-Imp-a4-dIBB and anti-PSF-A546_Pos044_S001	00-mFxAnaBbpvicNoCN4DgLw6
0.0154606	-0.0151809	0.999765	um	Cell	Cell Ellipsoid Axis A	0.000	1.000	1062	18	GFP-IMPa4-IBB anti-PSF-A546 8C-S-PSF V2.00	0	20. GFP-Imp-a4-dIBB and anti-PSF-A546_Pos044_S001	00-mFxAnaBbpvicNoCN4DgLw6
-0.00703381	0.0272086	0.999605	um	Cell	Cell Ellipsoid Axis A	0.000	1.000	1063	19	GFP-IMPa4-IBB anti-PSF-A546 8C-S-PSF V2.00	0	20. GFP-Imp-a4-dIBB and anti-PSF-A546_Pos044_S001	00-mFxAnaBbpvicNoCN4DgLw6
0.00423378	-0.00902784	0.99995	um	Cell	Cell Ellipsoid Axis A	0.000	1.000	1064	20	GFP-IMPa4-IBB anti-PSF-A546 8C-S-PSF V2.00	0	20. GFP-Imp-a4-dIBB and anti-PSF-A546_Pos044_S001	00-mFxAnaBbpvicNoCN4DgLw6
-0.0130294	0.0161517	0.999785	um	Cell	Cell Ellipsoid Axis A	0.000	1.000	1065	21	GFP-IMPa4-IBB anti-PSF-A546 8C-S-PSF V2.00	0	20. GFP-Imp-a4-dIBB and anti-PSF-A546_Pos044_S001	00-mFxAnaBbpvicNoCN4DgLw6
-0.0182104	-0.0121311	0.999761	um	Cell	Cell Ellipsoid Axis A	0.000	1.000	1066	22	GFP-IMPa4-IBB anti-PSF-A546 8C-S-PSF V2.00	0	20. GFP-Imp-a4-dIBB and anti-PSF-A546_Pos044_S001	00-mFxAnaBbpvicNoCN4DgLw6
-0.0141229	-0.00725342	0.999874	um	Cell	Cell Ellipsoid Axis A	0.000	1.000	1067	23	GFP-IMPa4-IBB anti-PSF-A546 8C-S-PSF V2.00	0	20. GFP-Imp-a4-dIBB and anti-PSF-A546_Pos044_S001	00-mFxAnaBbpvicNoCN4DgLw6
-0.0271488	-0.0192465	0.999446	um	Cell	Cell Ellipsoid Axis A	0.000	1.000	1068	24	GFP-IMPa4-IBB anti-PSF-A546 8C-S-PSF V2.00	0	20. GFP-Imp-a4-dIBB and anti-PSF-A546_Pos044_S001	00-mFxAnaBbpvicNoCN4DgLw6
0.00339776	0.00323604	-0.999989	um	Cell	Cell Ellipsoid Axis A	0.000	1.000	1069	25	GFP-IMPa4-IBB anti-PSF-A546 8C-S-PSF V2.00	0	20. GFP-Imp-a4-dIBB and anti-PSF-A546_Pos044_S001	00-mFxAnaBbpvicNoCN4DgLw6
-0.0028405	0.00285683	0.999992	um	Cell	Cell Ellipsoid Axis A	0.000	1.000	1070	26	GFP-IMPa4-IBB anti-PSF-A546 8C-S-PSF V2.00	0	20. GFP-Imp-a4-dIBB and anti-PSF-A546_Pos044_S001	00-mFxAnaBbpvicNoCN4DgLw6
-0.00134718	-0.00517627	0.999986	um	Cell	Cell Ellipsoid Axis A	0.000	1.000	1071	27	GFP-IMPa4-IBB anti-PSF-A546 8C-S-PSF V2.00	0	20. GFP-Imp-a4-dIBB and anti-PSF-A546_Pos044_S001	00-mFxAnaBbpvicNoCN4DgLw6
-0.0325178	-0.0142025	0.99937	um	Cell	Cell Ellipsoid Axis A	0.000	1.000	1072	28	GFP-IMPa4-IBB anti-PSF-A546 8C-S-PSF V2.00	0	20. GFP-Imp-a4-dIBB and anti-PSF-A546_Pos044_S001	00-mFxAnaBbpvicNoCN4DgLw6
-0.0264679	0.00307187	0.999645	um	Cell	Cell Ellipsoid Axis A	0.000	1.000	1073	29	GFP-IMPa4-IBB anti-PSF-A546 8C-S-PSF V2.00	0	20. GFP-Imp-a4-dIBB and anti-PSF-A546_Pos044_S001	00-mFxAnaBbpvicNoCN4DgLw6
0.0391957	-0.078599	0.996135	um	Cell	Cell Ellipsoid Axis A	0.000	1.000	1074	0	GFP-IMPa4-IBB anti-PSF-A546 8C-S-PSF V2.00	0	20. GFP-Imp-a4-dIBB and anti-PSF-A546_Pos045_S001	00-mVe747749pRnZSeGa7GwD3
-0.00770058	0.0193195	0.999784	um	Cell	Cell Ellipsoid Axis A	0.000	1.000	1075	1	GFP-IMPa4-IBB anti-PSF-A546 8C-S-PSF V2.00	0	20. GFP-Imp-a4-dIBB and anti-PSF-A546_Pos045_S001	00-mVe747749pRnZSeGa7GwD3
0.010816	-0.00365456	0.999935	um	Cell	Cell Ellipsoid Axis A	0.000	1.000	1076	2	GFP-IMPa4-IBB anti-PSF-A546 8C-S-PSF V2.00	0	20. GFP-Imp-a4-dIBB and anti-PSF-A546_Pos045_S001	00-mVe747749pRnZSeGa7GwD3
-0.0212228	-0.0122977	0.999699	um	Cell	Cell Ellipsoid Axis A	0.000	1.000	1077	3	GFP-IMPa4-IBB anti-PSF-A546 8C-S-PSF V2.00	0	20. GFP-Imp-a4-dIBB and anti-PSF-A546_Pos045_S001	00-mVe747749pRnZSeGa7GwD3
-0.0810916	-0.0238307	0.996422	um	Cell	Cell Ellipsoid Axis A	0.000	1.000	1078	4	GFP-IMPa4-IBB anti-PSF-A546 8C-S-PSF V2.00	0	20. GFP-Imp-a4-dIBB and anti-PSF-A546_Pos045_S001	00-mVe747749pRnZSeGa7GwD3
-0.00206588	-0.0213145	-0.999771	um	Cell	Cell Ellipsoid Axis A	0.000	1.000	1079	5	GFP-IMPa4-IBB anti-PSF-A546 8C-S-PSF V2.00	0	20. GFP-Imp-a4-dIBB and anti-PSF-A546_Pos045_S001	00-mVe747749pRnZSeGa7GwD3
0.0140322	-0.0188682	-0.999723	um	Cell	Cell Ellipsoid Axis A	0.000	1.000	1080	6	GFP-IMPa4-IBB anti-PSF-A546 8C-S-PSF V2.00	0	20. GFP-Imp-a4-dIBB and anti-PSF-A546_Pos045_S001	00-mVe747749pRnZSeGa7GwD3
-0.0164389	0.0173027	0.999715	um	Cell	Cell Ellipsoid Axis A	0.000	1.000	1081	7	GFP-IMPa4-IBB anti-PSF-A546 8C-S-PSF V2.00	0	20. GFP-Imp-a4-dIBB and anti-PSF-A546_Pos045_S001	00-mVe747749pRnZSeGa7GwD3
-0.00530614	0.0199406	0.999787	um	Cell	Cell Ellipsoid Axis A	0.000	1.000	1082	8	GFP-IMPa4-IBB anti-PSF-A546 8C-S-PSF V2.00	0	20. GFP-Imp-a4-dIBB and anti-PSF-A546_Pos045_S001	00-mVe747749pRnZSeGa7GwD3
-0.0787413	0.0494584	0.995667	um	Cell	Cell Ellipsoid Axis A	0.000	1.000	1083	9	GFP-IMPa4-IBB anti-PSF-A546 8C-S-PSF V2.00	0	20. GFP-Imp-a4-dIBB and anti-PSF-A546_Pos045_S001	00-mVe747749pRnZSeGa7GwD3
0.0273437	0.0183896	-0.999457	um	Cell	Cell Ellipsoid Axis A	0.000	1.000	1084	10	GFP-IMPa4-IBB anti-PSF-A546 8C-S-PSF V2.00	0	20. GFP-Imp-a4-dIBB and anti-PSF-A546_Pos045_S001	00-mVe747749pRnZSeGa7GwD3
-0.00819545	-0.00494734	0.999954	um	Cell	Cell Ellipsoid Axis A	0.000	1.000	1085	11	GFP-IMPa4-IBB anti-PSF-A546 8C-S-PSF V2.00	0	20. GFP-Imp-a4-dIBB and anti-PSF-A546_Pos045_S001	00-mVe747749pRnZSeGa7GwD3
0.00648093	0.0159375	0.999852	um	Cell	Cell Ellipsoid Axis A	0.000	1.000	1086	12	GFP-IMPa4-IBB anti-PSF-A546 8C-S-PSF V2.00	0	20. GFP-Imp-a4-dIBB and anti-PSF-A546_Pos045_S001	00-mVe747749pRnZSeGa7GwD3
-0.012066	-0.0112909	-0.999863	um	Cell	Cell Ellipsoid Axis A	0.000	1.000	1087	13	GFP-IMPa4-IBB anti-PSF-A546 8C-S-PSF V2.00	0	20. GFP-Imp-a4-dIBB and anti-PSF-A546_Pos045_S001	00-mVe747749pRnZSeGa7GwD3
-0.0319483	-0.00188693	0.999488	um	Cell	Cell Ellipsoid Axis A	0.000	1.000	1088	14	GFP-IMPa4-IBB anti-PSF-A546 8C-S-PSF V2.00	0	20. GFP-Imp-a4-dIBB and anti-PSF-A546_Pos045_S001	00-mVe747749pRnZSeGa7GwD3
-0.012165	0.0151213	0.999812	um	Cell	Cell Ellipsoid Axis A	0.000	1.000	1089	15	GFP-IMPa4-IBB anti-PSF-A546 8C-S-PSF V2.00	0	20. GFP-Imp-a4-dIBB and anti-PSF-A546_Pos045_S001	00-mVe747749pRnZSeGa7GwD3
-0.0039638	-0.0058987	0.999975	um	Cell	Cell Ellipsoid Axis A	0.000	1.000	1090	16	GFP-IMPa4-IBB anti-PSF-A546 8C-S-PSF V2.00	0	20. GFP-Imp-a4-dIBB and anti-PSF-A546_Pos045_S001	00-mVe747749pRnZSeGa7GwD3
-0.0298933	-0.00272049	0.999549	um	Cell	Cell Ellipsoid Axis A	0.000	1.000	1091	17	GFP-IMPa4-IBB anti-PSF-A546 8C-S-PSF V2.00	0	20. GFP-Imp-a4-dIBB and anti-PSF-A546_Pos045_S001	00-mVe747749pRnZSeGa7GwD3
0.0234802	0.0109564	0.999664	um	Cell	Cell Ellipsoid Axis A	0.000	1.000	1092	18	GFP-IMPa4-IBB anti-PSF-A546 8C-S-PSF V2.00	0	20. GFP-Imp-a4-dIBB and anti-PSF-A546_Pos045_S001	00-mVe747749pRnZSeGa7GwD3
0.00760764	-0.0253174	0.999651	um	Cell	Cell Ellipsoid Axis A	0.000	1.000	1093	19	GFP-IMPa4-IBB anti-PSF-A546 8C-S-PSF V2.00	0	20. GFP-Imp-a4-dIBB and anti-PSF-A546_Pos045_S001	00-mVe747749pRnZSeGa7GwD3
0.0393911	0.0143007	0.999122	um	Cell	Cell Ellipsoid Axis A	0.000	1.000	1094	20	GFP-IMPa4-IBB anti-PSF-A546 8C-S-PSF V2.00	0	20. GFP-Imp-a4-dIBB and anti-PSF-A546_Pos045_S001	00-mVe747749pRnZSeGa7GwD3
0.00196293	-0.0118556	0.999928	um	Cell	Cell Ellipsoid Axis A	0.000	1.000	1095	21	GFP-IMPa4-IBB anti-PSF-A546 8C-S-PSF V2.00	0	20. GFP-Imp-a4-dIBB and anti-PSF-A546_Pos045_S001	00-mVe747749pRnZSeGa7GwD3
-0.00889819	0.0228751	0.999699	um	Cell	Cell Ellipsoid Axis A	0.000	1.000	1096	22	GFP-IMPa4-IBB anti-PSF-A546 8C-S-PSF V2.00	0	20. GFP-Imp-a4-dIBB and anti-PSF-A546_Pos045_S001	00-mVe747749pRnZSeGa7GwD3
0.0296892	-0.00822994	0.999525	um	Cell	Cell Ellipsoid Axis A	0.000	1.000	1097	23	GFP-IMPa4-IBB anti-PSF-A546 8C-S-PSF V2.00	0	20. GFP-Imp-a4-dIBB and anti-PSF-A546_Pos045_S001	00-mVe747749pRnZSeGa7GwD3
0.00196351	0.0463337	0.998924	um	Cell	Cell Ellipsoid Axis A	0.000	1.000	1098	24	GFP-IMPa4-IBB anti-PSF-A546 8C-S-PSF V2.00	0	20. GFP-Imp-a4-dIBB and anti-PSF-A546_Pos045_S001	00-mVe747749pRnZSeGa7GwD3
-0.0097202	-0.00817076	0.999919	um	Cell	Cell Ellipsoid Axis A	0.000	1.000	1099	25	GFP-IMPa4-IBB anti-PSF-A546 8C-S-PSF V2.00	0	20. GFP-Imp-a4-dIBB and anti-PSF-A546_Pos045_S001	00-mVe747749pRnZSeGa7GwD3
0.0161098	0.00407107	0.999862	um	Cell	Cell Ellipsoid Axis A	0.000	1.000	1100	26	GFP-IMPa4-IBB anti-PSF-A546 8C-S-PSF V2.00	0	20. GFP-Imp-a4-dIBB and anti-PSF-A546_Pos045_S001	00-mVe747749pRnZSeGa7GwD3
-0.0106368	0.00382951	0.999936	um	Cell	Cell Ellipsoid Axis A	0.000	1.000	1101	27	GFP-IMPa4-IBB anti-PSF-A546 8C-S-PSF V2.00	0	20. GFP-Imp-a4-dIBB and anti-PSF-A546_Pos045_S001	00-mVe747749pRnZSeGa7GwD3
-0.0490199	-0.0312638	0.998308	um	Cell	Cell Ellipsoid Axis A	0.000	1.000	1102	28	GFP-IMPa4-IBB anti-PSF-A546 8C-S-PSF V2.00	0	20. GFP-Imp-a4-dIBB and anti-PSF-A546_Pos045_S001	00-mVe747749pRnZSeGa7GwD3
-0.0683513	0.00965982	0.997615	um	Cell	Cell Ellipsoid Axis A	0.000	1.000	1103	29	GFP-IMPa4-IBB anti-PSF-A546 8C-S-PSF V2.00	0	20. GFP-Imp-a4-dIBB and anti-PSF-A546_Pos045_S001	00-mVe747749pRnZSeGa7GwD3
-0.0228593	0.00644293	0.999718	um	Cell	Cell Ellipsoid Axis A	0.000	1.000	1104	0	GFP-IMPa4-IBB anti-PSF-A546 8C-S-PSF V2.00	0	20. GFP-Imp-a4-dIBB and anti-PSF-A546_Pos046_S001	00-FFxRqABdcQAb2vcRtUBpzk
0.00676655	0.00515138	0.999964	um	Cell	Cell Ellipsoid Axis A	0.000	1.000	1105	1	GFP-IMPa4-IBB anti-PSF-A546 8C-S-PSF V2.00	0	20. GFP-Imp-a4-dIBB and anti-PSF-A546_Pos046_S001	00-FFxRqABdcQAb2vcRtUBpzk
-0.0154049	-0.0451896	0.99886	um	Cell	Cell Ellipsoid Axis A	0.000	1.000	1106	0	GFP-IMPa4-IBB anti-PSF-A546 8C-S-PSF V2.00	0	20. GFP-Imp-a4-dIBB and anti-PSF-A546_Pos047_S001	00-YCgYiHGozeZ5bbxJQeNJvD
-0.00651608	0.00374781	0.999972	um	Cell	Cell Ellipsoid Axis A	0.000	1.000	1107	1	GFP-IMPa4-IBB anti-PSF-A546 8C-S-PSF V2.00	0	20. GFP-Imp-a4-dIBB and anti-PSF-A546_Pos047_S001	00-YCgYiHGozeZ5bbxJQeNJvD
-0.0280791	0.0121191	0.999532	um	Cell	Cell Ellipsoid Axis A	0.000	1.000	1108	2	GFP-IMPa4-IBB anti-PSF-A546 8C-S-PSF V2.00	0	20. GFP-Imp-a4-dIBB and anti-PSF-A546_Pos047_S001	00-YCgYiHGozeZ5bbxJQeNJvD
-0.0385555	0.023324	0.998984	um	Cell	Cell Ellipsoid Axis A	0.000	1.000	1109	3	GFP-IMPa4-IBB anti-PSF-A546 8C-S-PSF V2.00	0	20. GFP-Imp-a4-dIBB and anti-PSF-A546_Pos047_S001	00-YCgYiHGozeZ5bbxJQeNJvD
-0.00614162	0.0238629	0.999696	um	Cell	Cell Ellipsoid Axis A	0.000	1.000	1110	4	GFP-IMPa4-IBB anti-PSF-A546 8C-S-PSF V2.00	0	20. GFP-Imp-a4-dIBB and anti-PSF-A546_Pos047_S001	00-YCgYiHGozeZ5bbxJQeNJvD
0.000735732	-0.00200207	0.999998	um	Cell	Cell Ellipsoid Axis A	0.000	1.000	1111	5	GFP-IMPa4-IBB anti-PSF-A546 8C-S-PSF V2.00	0	20. GFP-Imp-a4-dIBB and anti-PSF-A546_Pos047_S001	00-YCgYiHGozeZ5bbxJQeNJvD
-0.0235658	-0.106564	0.994027	um	Cell	Cell Ellipsoid Axis A	0.000	1.000	1112	6	GFP-IMPa4-IBB anti-PSF-A546 8C-S-PSF V2.00	0	20. GFP-Imp-a4-dIBB and anti-PSF-A546_Pos047_S001	00-YCgYiHGozeZ5bbxJQeNJvD
0.00815614	-0.000204187	0.999967	um	Cell	Cell Ellipsoid Axis A	0.000	1.000	1113	7	GFP-IMPa4-IBB anti-PSF-A546 8C-S-PSF V2.00	0	20. GFP-Imp-a4-dIBB and anti-PSF-A546_Pos047_S001	00-YCgYiHGozeZ5bbxJQeNJvD
-0.0574653	0.0835582	0.994845	um	Cell	Cell Ellipsoid Axis A	0.000	1.000	1114	8	GFP-IMPa4-IBB anti-PSF-A546 8C-S-PSF V2.00	0	20. GFP-Imp-a4-dIBB and anti-PSF-A546_Pos047_S001	00-YCgYiHGozeZ5bbxJQeNJvD
-0.0209923	-0.010681	-0.999723	um	Cell	Cell Ellipsoid Axis A	0.000	1.000	1115	9	GFP-IMPa4-IBB anti-PSF-A546 8C-S-PSF V2.00	0	20. GFP-Imp-a4-dIBB and anti-PSF-A546_Pos047_S001	00-YCgYiHGozeZ5bbxJQeNJvD
-0.0120417	0.00276898	0.999924	um	Cell	Cell Ellipsoid Axis A	0.000	1.000	1116	10	GFP-IMPa4-IBB anti-PSF-A546 8C-S-PSF V2.00	0	20. GFP-Imp-a4-dIBB and anti-PSF-A546_Pos047_S001	00-YCgYiHGozeZ5bbxJQeNJvD
0.0519691	0.0370648	0.997961	um	Cell	Cell Ellipsoid Axis A	0.000	1.000	1117	11	GFP-IMPa4-IBB anti-PSF-A546 8C-S-PSF V2.00	0	20. GFP-Imp-a4-dIBB and anti-PSF-A546_Pos047_S001	00-YCgYiHGozeZ5bbxJQeNJvD
0.010068	0.00696216	0.999925	um	Cell	Cell Ellipsoid Axis A	0.000	1.000	1118	12	GFP-IMPa4-IBB anti-PSF-A546 8C-S-PSF V2.00	0	20. GFP-Imp-a4-dIBB and anti-PSF-A546_Pos047_S001	00-YCgYiHGozeZ5bbxJQeNJvD
-0.0191609	0.0095037	0.999771	um	Cell	Cell Ellipsoid Axis A	0.000	1.000	1119	13	GFP-IMPa4-IBB anti-PSF-A546 8C-S-PSF V2.00	0	20. GFP-Imp-a4-dIBB and anti-PSF-A546_Pos047_S001	00-YCgYiHGozeZ5bbxJQeNJvD
0.000402967	-0.0150611	0.999887	um	Cell	Cell Ellipsoid Axis A	0.000	1.000	1120	14	GFP-IMPa4-IBB anti-PSF-A546 8C-S-PSF V2.00	0	20. GFP-Imp-a4-dIBB and anti-PSF-A546_Pos047_S001	00-YCgYiHGozeZ5bbxJQeNJvD
-0.0095848	0.0785609	-0.996863	um	Cell	Cell Ellipsoid Axis A	0.000	1.000	1121	15	GFP-IMPa4-IBB anti-PSF-A546 8C-S-PSF V2.00	0	20. GFP-Imp-a4-dIBB and anti-PSF-A546_Pos047_S001	00-YCgYiHGozeZ5bbxJQeNJvD
0.0474704	-0.0592743	-0.997112	um	Cell	Cell Ellipsoid Axis A	0.000	1.000	1122	16	GFP-IMPa4-IBB anti-PSF-A546 8C-S-PSF V2.00	0	20. GFP-Imp-a4-dIBB and anti-PSF-A546_Pos047_S001	00-YCgYiHGozeZ5bbxJQeNJvD
-0.0227269	0.00542486	0.999727	um	Cell	Cell Ellipsoid Axis A	0.000	1.000	1123	17	GFP-IMPa4-IBB anti-PSF-A546 8C-S-PSF V2.00	0	20. GFP-Imp-a4-dIBB and anti-PSF-A546_Pos047_S001	00-YCgYiHGozeZ5bbxJQeNJvD
0.00474716	-0.0421926	-0.999098	um	Cell	Cell Ellipsoid Axis A	0.000	1.000	1124	18	GFP-IMPa4-IBB anti-PSF-A546 8C-S-PSF V2.00	0	20. GFP-Imp-a4-dIBB and anti-PSF-A546_Pos047_S001	00-YCgYiHGozeZ5bbxJQeNJvD
-0.0135579	1.14494e-005	0.999908	um	Cell	Cell Ellipsoid Axis A	0.000	1.000	1125	19	GFP-IMPa4-IBB anti-PSF-A546 8C-S-PSF V2.00	0	20. GFP-Imp-a4-dIBB and anti-PSF-A546_Pos047_S001	00-YCgYiHGozeZ5bbxJQeNJvD
0.0189845	0.0695602	0.997397	um	Cell	Cell Ellipsoid Axis A	0.000	1.000	1126	20	GFP-IMPa4-IBB anti-PSF-A546 8C-S-PSF V2.00	0	20. GFP-Imp-a4-dIBB and anti-PSF-A546_Pos047_S001	00-YCgYiHGozeZ5bbxJQeNJvD
-0.0192429	-0.00701884	0.99979	um	Cell	Cell Ellipsoid Axis A	0.000	1.000	1127	21	GFP-IMPa4-IBB anti-PSF-A546 8C-S-PSF V2.00	0	20. GFP-Imp-a4-dIBB and anti-PSF-A546_Pos047_S001	00-YCgYiHGozeZ5bbxJQeNJvD
-0.00179963	-0.0213312	0.999771	um	Cell	Cell Ellipsoid Axis A	0.000	1.000	1128	22	GFP-IMPa4-IBB anti-PSF-A546 8C-S-PSF V2.00	0	20. GFP-Imp-a4-dIBB and anti-PSF-A546_Pos047_S001	00-YCgYiHGozeZ5bbxJQeNJvD
0.00502848	0.00624824	0.999968	um	Cell	Cell Ellipsoid Axis A	0.000	1.000	1129	23	GFP-IMPa4-IBB anti-PSF-A546 8C-S-PSF V2.00	0	20. GFP-Imp-a4-dIBB and anti-PSF-A546_Pos047_S001	00-YCgYiHGozeZ5bbxJQeNJvD
0.00633296	-0.0356321	0.999345	um	Cell	Cell Ellipsoid Axis A	0.000	1.000	1130	24	GFP-IMPa4-IBB anti-PSF-A546 8C-S-PSF V2.00	0	20. GFP-Imp-a4-dIBB and anti-PSF-A546_Pos047_S001	00-YCgYiHGozeZ5bbxJQeNJvD
0.00178879	-0.0130777	0.999913	um	Cell	Cell Ellipsoid Axis A	0.000	1.000	1131	25	GFP-IMPa4-IBB anti-PSF-A546 8C-S-PSF V2.00	0	20. GFP-Imp-a4-dIBB and anti-PSF-A546_Pos047_S001	00-YCgYiHGozeZ5bbxJQeNJvD
0.00428781	-0.00998985	0.999941	um	Cell	Cell Ellipsoid Axis A	0.000	1.000	1132	26	GFP-IMPa4-IBB anti-PSF-A546 8C-S-PSF V2.00	0	20. GFP-Imp-a4-dIBB and anti-PSF-A546_Pos047_S001	00-YCgYiHGozeZ5bbxJQeNJvD
0.0133178	-0.0306613	0.999441	um	Cell	Cell Ellipsoid Axis A	0.000	1.000	1133	27	GFP-IMPa4-IBB anti-PSF-A546 8C-S-PSF V2.00	0	20. GFP-Imp-a4-dIBB and anti-PSF-A546_Pos047_S001	00-YCgYiHGozeZ5bbxJQeNJvD
0.00426636	-0.0070024	0.999966	um	Cell	Cell Ellipsoid Axis A	0.000	1.000	1134	28	GFP-IMPa4-IBB anti-PSF-A546 8C-S-PSF V2.00	0	20. GFP-Imp-a4-dIBB and anti-PSF-A546_Pos047_S001	00-YCgYiHGozeZ5bbxJQeNJvD
-0.00982126	-0.0466169	0.998865	um	Cell	Cell Ellipsoid Axis A	0.000	1.000	1135	29	GFP-IMPa4-IBB anti-PSF-A546 8C-S-PSF V2.00	0	20. GFP-Imp-a4-dIBB and anti-PSF-A546_Pos047_S001	00-YCgYiHGozeZ5bbxJQeNJvD
-0.0164506	-0.00732319	0.999838	um	Cell	Cell Ellipsoid Axis A	0.000	1.000	1136	30	GFP-IMPa4-IBB anti-PSF-A546 8C-S-PSF V2.00	0	20. GFP-Imp-a4-dIBB and anti-PSF-A546_Pos047_S001	00-YCgYiHGozeZ5bbxJQeNJvD
0.00317124	0.106019	-0.994359	um	Cell	Cell Ellipsoid Axis A	0.000	1.000	1137	31	GFP-IMPa4-IBB anti-PSF-A546 8C-S-PSF V2.00	0	20. GFP-Imp-a4-dIBB and anti-PSF-A546_Pos047_S001	00-YCgYiHGozeZ5bbxJQeNJvD
0.294325	0.0249335	0.95538	um	Cell	Cell Ellipsoid Axis A	0.000	1.000	1138	32	GFP-IMPa4-IBB anti-PSF-A546 8C-S-PSF V2.00	0	20. GFP-Imp-a4-dIBB and anti-PSF-A546_Pos047_S001	00-YCgYiHGozeZ5bbxJQeNJvD
-0.00220233	-0.0127245	0.999917	um	Cell	Cell Ellipsoid Axis A	0.000	1.000	1139	33	GFP-IMPa4-IBB anti-PSF-A546 8C-S-PSF V2.00	0	20. GFP-Imp-a4-dIBB and anti-PSF-A546_Pos047_S001	00-YCgYiHGozeZ5bbxJQeNJvD
-0.00360053	-0.0118353	0.999923	um	Cell	Cell Ellipsoid Axis A	0.000	1.000	1140	34	GFP-IMPa4-IBB anti-PSF-A546 8C-S-PSF V2.00	0	20. GFP-Imp-a4-dIBB and anti-PSF-A546_Pos047_S001	00-YCgYiHGozeZ5bbxJQeNJvD
-0.0309303	-0.0227322	-0.999263	um	Cell	Cell Ellipsoid Axis A	0.000	1.000	1141	35	GFP-IMPa4-IBB anti-PSF-A546 8C-S-PSF V2.00	0	20. GFP-Imp-a4-dIBB and anti-PSF-A546_Pos047_S001	00-YCgYiHGozeZ5bbxJQeNJvD
-0.0186378	-0.0370379	0.99914	um	Cell	Cell Ellipsoid Axis A	0.000	1.000	1142	36	GFP-IMPa4-IBB anti-PSF-A546 8C-S-PSF V2.00	0	20. GFP-Imp-a4-dIBB and anti-PSF-A546_Pos047_S001	00-YCgYiHGozeZ5bbxJQeNJvD
0.00710821	0.0145922	0.999868	um	Cell	Cell Ellipsoid Axis A	0.000	1.000	1143	37	GFP-IMPa4-IBB anti-PSF-A546 8C-S-PSF V2.00	0	20. GFP-Imp-a4-dIBB and anti-PSF-A546_Pos047_S001	00-YCgYiHGozeZ5bbxJQeNJvD
0.0273584	-0.0124093	0.999549	um	Cell	Cell Ellipsoid Axis A	0.000	1.000	1144	38	GFP-IMPa4-IBB anti-PSF-A546 8C-S-PSF V2.00	0	20. GFP-Imp-a4-dIBB and anti-PSF-A546_Pos047_S001	00-YCgYiHGozeZ5bbxJQeNJvD
-0.0211421	-0.00872254	-0.999738	um	Cell	Cell Ellipsoid Axis A	0.000	1.000	1145	39	GFP-IMPa4-IBB anti-PSF-A546 8C-S-PSF V2.00	0	20. GFP-Imp-a4-dIBB and anti-PSF-A546_Pos047_S001	00-YCgYiHGozeZ5bbxJQeNJvD
-0.0234339	-0.00481154	0.999714	um	Cell	Cell Ellipsoid Axis A	0.000	1.000	1146	40	GFP-IMPa4-IBB anti-PSF-A546 8C-S-PSF V2.00	0	20. GFP-Imp-a4-dIBB and anti-PSF-A546_Pos047_S001	00-YCgYiHGozeZ5bbxJQeNJvD
0.0236797	-0.0175823	0.999565	um	Cell	Cell Ellipsoid Axis A	0.000	1.000	1147	0	GFP-IMPa4-IBB anti-PSF-A546 8C-S-PSF V2.00	0	20. GFP-Imp-a4-dIBB and anti-PSF-A546_Pos048_S001	00-oy2rKgNRmcczGr7oPX5jrU
-0.00871399	-0.0213133	-0.999735	um	Cell	Cell Ellipsoid Axis A	0.000	1.000	1148	1	GFP-IMPa4-IBB anti-PSF-A546 8C-S-PSF V2.00	0	20. GFP-Imp-a4-dIBB and anti-PSF-A546_Pos048_S001	00-oy2rKgNRmcczGr7oPX5jrU
-0.0122825	0.000286744	0.999925	um	Cell	Cell Ellipsoid Axis A	0.000	1.000	1149	2	GFP-IMPa4-IBB anti-PSF-A546 8C-S-PSF V2.00	0	20. GFP-Imp-a4-dIBB and anti-PSF-A546_Pos048_S001	00-oy2rKgNRmcczGr7oPX5jrU
0.0142094	-0.0228542	-0.999638	um	Cell	Cell Ellipsoid Axis A	0.000	1.000	1150	3	GFP-IMPa4-IBB anti-PSF-A546 8C-S-PSF V2.00	0	20. GFP-Imp-a4-dIBB and anti-PSF-A546_Pos048_S001	00-oy2rKgNRmcczGr7oPX5jrU
-0.010705	0.00733436	0.999916	um	Cell	Cell Ellipsoid Axis A	0.000	1.000	1151	4	GFP-IMPa4-IBB anti-PSF-A546 8C-S-PSF V2.00	0	20. GFP-Imp-a4-dIBB and anti-PSF-A546_Pos048_S001	00-oy2rKgNRmcczGr7oPX5jrU
-0.0211469	0.00765148	0.999747	um	Cell	Cell Ellipsoid Axis A	0.000	1.000	1152	5	GFP-IMPa4-IBB anti-PSF-A546 8C-S-PSF V2.00	0	20. GFP-Imp-a4-dIBB and anti-PSF-A546_Pos048_S001	00-oy2rKgNRmcczGr7oPX5jrU
0.0145426	0.00630052	-0.999874	um	Cell	Cell Ellipsoid Axis A	0.000	1.000	1153	6	GFP-IMPa4-IBB anti-PSF-A546 8C-S-PSF V2.00	0	20. GFP-Imp-a4-dIBB and anti-PSF-A546_Pos048_S001	00-oy2rKgNRmcczGr7oPX5jrU
-0.0103537	-0.00374039	0.999939	um	Cell	Cell Ellipsoid Axis A	0.000	1.000	1154	7	GFP-IMPa4-IBB anti-PSF-A546 8C-S-PSF V2.00	0	20. GFP-Imp-a4-dIBB and anti-PSF-A546_Pos048_S001	00-oy2rKgNRmcczGr7oPX5jrU
-0.0353192	-0.00209564	0.999374	um	Cell	Cell Ellipsoid Axis A	0.000	1.000	1155	8	GFP-IMPa4-IBB anti-PSF-A546 8C-S-PSF V2.00	0	20. GFP-Imp-a4-dIBB and anti-PSF-A546_Pos048_S001	00-oy2rKgNRmcczGr7oPX5jrU
0.0255343	0.00201814	0.999672	um	Cell	Cell Ellipsoid Axis A	0.000	1.000	1156	9	GFP-IMPa4-IBB anti-PSF-A546 8C-S-PSF V2.00	0	20. GFP-Imp-a4-dIBB and anti-PSF-A546_Pos048_S001	00-oy2rKgNRmcczGr7oPX5jrU
-0.00110267	0.00407758	0.999991	um	Cell	Cell Ellipsoid Axis A	0.000	1.000	1157	10	GFP-IMPa4-IBB anti-PSF-A546 8C-S-PSF V2.00	0	20. GFP-Imp-a4-dIBB and anti-PSF-A546_Pos048_S001	00-oy2rKgNRmcczGr7oPX5jrU
0.0133284	0.0166649	0.999772	um	Cell	Cell Ellipsoid Axis A	0.000	1.000	1158	11	GFP-IMPa4-IBB anti-PSF-A546 8C-S-PSF V2.00	0	20. GFP-Imp-a4-dIBB and anti-PSF-A546_Pos048_S001	00-oy2rKgNRmcczGr7oPX5jrU
0.00586708	-0.00040889	0.999983	um	Cell	Cell Ellipsoid Axis A	0.000	1.000	1159	12	GFP-IMPa4-IBB anti-PSF-A546 8C-S-PSF V2.00	0	20. GFP-Imp-a4-dIBB and anti-PSF-A546_Pos048_S001	00-oy2rKgNRmcczGr7oPX5jrU
-0.00808082	-0.000980296	0.999967	um	Cell	Cell Ellipsoid Axis A	0.000	1.000	1160	13	GFP-IMPa4-IBB anti-PSF-A546 8C-S-PSF V2.00	0	20. GFP-Imp-a4-dIBB and anti-PSF-A546_Pos048_S001	00-oy2rKgNRmcczGr7oPX5jrU
-0.0121132	0.0098605	0.999878	um	Cell	Cell Ellipsoid Axis A	0.000	1.000	1161	14	GFP-IMPa4-IBB anti-PSF-A546 8C-S-PSF V2.00	0	20. GFP-Imp-a4-dIBB and anti-PSF-A546_Pos048_S001	00-oy2rKgNRmcczGr7oPX5jrU
0.000106075	0.00975948	0.999952	um	Cell	Cell Ellipsoid Axis A	0.000	1.000	1162	15	GFP-IMPa4-IBB anti-PSF-A546 8C-S-PSF V2.00	0	20. GFP-Imp-a4-dIBB and anti-PSF-A546_Pos048_S001	00-oy2rKgNRmcczGr7oPX5jrU
-0.00456877	0.000433184	0.999989	um	Cell	Cell Ellipsoid Axis A	0.000	1.000	1163	16	GFP-IMPa4-IBB anti-PSF-A546 8C-S-PSF V2.00	0	20. GFP-Imp-a4-dIBB and anti-PSF-A546_Pos048_S001	00-oy2rKgNRmcczGr7oPX5jrU
-0.0138509	-0.0787222	-0.9968	um	Cell	Cell Ellipsoid Axis A	0.000	1.000	1164	17	GFP-IMPa4-IBB anti-PSF-A546 8C-S-PSF V2.00	0	20. GFP-Imp-a4-dIBB and anti-PSF-A546_Pos048_S001	00-oy2rKgNRmcczGr7oPX5jrU
-0.00479034	-0.0231239	0.999721	um	Cell	Cell Ellipsoid Axis A	0.000	1.000	1165	18	GFP-IMPa4-IBB anti-PSF-A546 8C-S-PSF V2.00	0	20. GFP-Imp-a4-dIBB and anti-PSF-A546_Pos048_S001	00-oy2rKgNRmcczGr7oPX5jrU
0.00921689	-0.000132568	0.999958	um	Cell	Cell Ellipsoid Axis A	0.000	1.000	1166	19	GFP-IMPa4-IBB anti-PSF-A546 8C-S-PSF V2.00	0	20. GFP-Imp-a4-dIBB and anti-PSF-A546_Pos048_S001	00-oy2rKgNRmcczGr7oPX5jrU
-0.0247284	0.00890517	-0.999655	um	Cell	Cell Ellipsoid Axis A	0.000	1.000	1167	20	GFP-IMPa4-IBB anti-PSF-A546 8C-S-PSF V2.00	0	20. GFP-Imp-a4-dIBB and anti-PSF-A546_Pos048_S001	00-oy2rKgNRmcczGr7oPX5jrU
-0.000460678	-0.0297088	0.999559	um	Cell	Cell Ellipsoid Axis A	0.000	1.000	1168	21	GFP-IMPa4-IBB anti-PSF-A546 8C-S-PSF V2.00	0	20. GFP-Imp-a4-dIBB and anti-PSF-A546_Pos048_S001	00-oy2rKgNRmcczGr7oPX5jrU
0.00684458	-0.00118993	0.999976	um	Cell	Cell Ellipsoid Axis A	0.000	1.000	1169	22	GFP-IMPa4-IBB anti-PSF-A546 8C-S-PSF V2.00	0	20. GFP-Imp-a4-dIBB and anti-PSF-A546_Pos048_S001	00-oy2rKgNRmcczGr7oPX5jrU
0.00817819	-0.0115185	0.9999	um	Cell	Cell Ellipsoid Axis A	0.000	1.000	1170	23	GFP-IMPa4-IBB anti-PSF-A546 8C-S-PSF V2.00	0	20. GFP-Imp-a4-dIBB and anti-PSF-A546_Pos048_S001	00-oy2rKgNRmcczGr7oPX5jrU
-0.0182022	0.018778	0.999658	um	Cell	Cell Ellipsoid Axis A	0.000	1.000	1171	24	GFP-IMPa4-IBB anti-PSF-A546 8C-S-PSF V2.00	0	20. GFP-Imp-a4-dIBB and anti-PSF-A546_Pos048_S001	00-oy2rKgNRmcczGr7oPX5jrU
-0.022683	0.00450925	0.999733	um	Cell	Cell Ellipsoid Axis A	0.000	1.000	1172	25	GFP-IMPa4-IBB anti-PSF-A546 8C-S-PSF V2.00	0	20. GFP-Imp-a4-dIBB and anti-PSF-A546_Pos048_S001	00-oy2rKgNRmcczGr7oPX5jrU
-0.0113078	-0.00770875	0.999906	um	Cell	Cell Ellipsoid Axis A	0.000	1.000	1173	26	GFP-IMPa4-IBB anti-PSF-A546 8C-S-PSF V2.00	0	20. GFP-Imp-a4-dIBB and anti-PSF-A546_Pos048_S001	00-oy2rKgNRmcczGr7oPX5jrU
-0.0654792	0.0481935	0.996689	um	Cell	Cell Ellipsoid Axis A	0.000	1.000	1174	27	GFP-IMPa4-IBB anti-PSF-A546 8C-S-PSF V2.00	0	20. GFP-Imp-a4-dIBB and anti-PSF-A546_Pos048_S001	00-oy2rKgNRmcczGr7oPX5jrU
0.0339158	0.0333769	0.998867	um	Cell	Cell Ellipsoid Axis A	0.000	1.000	1175	28	GFP-IMPa4-IBB anti-PSF-A546 8C-S-PSF V2.00	0	20. GFP-Imp-a4-dIBB and anti-PSF-A546_Pos048_S001	00-oy2rKgNRmcczGr7oPX5jrU
-0.0275112	-0.0042478	-0.999612	um	Cell	Cell Ellipsoid Axis A	0.000	1.000	1176	29	GFP-IMPa4-IBB anti-PSF-A546 8C-S-PSF V2.00	0	20. GFP-Imp-a4-dIBB and anti-PSF-A546_Pos048_S001	00-oy2rKgNRmcczGr7oPX5jrU
-0.0300183	-0.0117674	0.99948	um	Cell	Cell Ellipsoid Axis A	0.000	1.000	1177	30	GFP-IMPa4-IBB anti-PSF-A546 8C-S-PSF V2.00	0	20. GFP-Imp-a4-dIBB and anti-PSF-A546_Pos048_S001	00-oy2rKgNRmcczGr7oPX5jrU
0.0286244	0.0117665	-0.999521	um	Cell	Cell Ellipsoid Axis A	0.000	1.000	1178	31	GFP-IMPa4-IBB anti-PSF-A546 8C-S-PSF V2.00	0	20. GFP-Imp-a4-dIBB and anti-PSF-A546_Pos048_S001	00-oy2rKgNRmcczGr7oPX5jrU
0.0423194	0.0113599	-0.99904	um	Cell	Cell Ellipsoid Axis A	0.000	1.000	1179	32	GFP-IMPa4-IBB anti-PSF-A546 8C-S-PSF V2.00	0	20. GFP-Imp-a4-dIBB and anti-PSF-A546_Pos048_S001	00-oy2rKgNRmcczGr7oPX5jrU
-0.00647948	0.00596185	0.999961	um	Cell	Cell Ellipsoid Axis A	0.000	1.000	1180	0	GFP-IMPa4-IBB anti-PSF-A546 8C-S-PSF V2.00	0	20. GFP-Imp-a4-dIBB and anti-PSF-A546_Pos049_S001	00-AhEJPzaxuYFnnAoyDhv3V
-0.000313709	0.00453797	0.99999	um	Cell	Cell Ellipsoid Axis A	0.000	1.000	1181	1	GFP-IMPa4-IBB anti-PSF-A546 8C-S-PSF V2.00	0	20. GFP-Imp-a4-dIBB and anti-PSF-A546_Pos049_S001	00-AhEJPzaxuYFnnAoyDhv3V
0.0444112	-0.00736189	0.998986	um	Cell	Cell Ellipsoid Axis A	0.000	1.000	1182	2	GFP-IMPa4-IBB anti-PSF-A546 8C-S-PSF V2.00	0	20. GFP-Imp-a4-dIBB and anti-PSF-A546_Pos049_S001	00-AhEJPzaxuYFnnAoyDhv3V
0.00872048	-0.0178574	0.999803	um	Cell	Cell Ellipsoid Axis A	0.000	1.000	1183	3	GFP-IMPa4-IBB anti-PSF-A546 8C-S-PSF V2.00	0	20. GFP-Imp-a4-dIBB and anti-PSF-A546_Pos049_S001	00-AhEJPzaxuYFnnAoyDhv3V
-0.00479084	0.0230191	0.999724	um	Cell	Cell Ellipsoid Axis A	0.000	1.000	1184	4	GFP-IMPa4-IBB anti-PSF-A546 8C-S-PSF V2.00	0	20. GFP-Imp-a4-dIBB and anti-PSF-A546_Pos049_S001	00-AhEJPzaxuYFnnAoyDhv3V
-0.00873134	-0.00994141	0.999912	um	Cell	Cell Ellipsoid Axis A	0.000	1.000	1185	5	GFP-IMPa4-IBB anti-PSF-A546 8C-S-PSF V2.00	0	20. GFP-Imp-a4-dIBB and anti-PSF-A546_Pos049_S001	00-AhEJPzaxuYFnnAoyDhv3V
0.0252767	-0.022646	0.999424	um	Cell	Cell Ellipsoid Axis A	0.000	1.000	1186	6	GFP-IMPa4-IBB anti-PSF-A546 8C-S-PSF V2.00	0	20. GFP-Imp-a4-dIBB and anti-PSF-A546_Pos049_S001	00-AhEJPzaxuYFnnAoyDhv3V
0.013357	0.012191	0.999836	um	Cell	Cell Ellipsoid Axis A	0.000	1.000	1187	7	GFP-IMPa4-IBB anti-PSF-A546 8C-S-PSF V2.00	0	20. GFP-Imp-a4-dIBB and anti-PSF-A546_Pos049_S001	00-AhEJPzaxuYFnnAoyDhv3V
0.0216977	0.052362	0.998392	um	Cell	Cell Ellipsoid Axis A	0.000	1.000	1188	8	GFP-IMPa4-IBB anti-PSF-A546 8C-S-PSF V2.00	0	20. GFP-Imp-a4-dIBB and anti-PSF-A546_Pos049_S001	00-AhEJPzaxuYFnnAoyDhv3V
0.0247754	-0.0278769	0.999304	um	Cell	Cell Ellipsoid Axis A	0.000	1.000	1189	9	GFP-IMPa4-IBB anti-PSF-A546 8C-S-PSF V2.00	0	20. GFP-Imp-a4-dIBB and anti-PSF-A546_Pos049_S001	00-AhEJPzaxuYFnnAoyDhv3V
0.0152463	0.0111424	0.999822	um	Cell	Cell Ellipsoid Axis A	0.000	1.000	1190	10	GFP-IMPa4-IBB anti-PSF-A546 8C-S-PSF V2.00	0	20. GFP-Imp-a4-dIBB and anti-PSF-A546_Pos049_S001	00-AhEJPzaxuYFnnAoyDhv3V
-0.00326193	-0.00552211	0.999979	um	Cell	Cell Ellipsoid Axis A	0.000	1.000	1191	11	GFP-IMPa4-IBB anti-PSF-A546 8C-S-PSF V2.00	0	20. GFP-Imp-a4-dIBB and anti-PSF-A546_Pos049_S001	00-AhEJPzaxuYFnnAoyDhv3V
0.037963	-0.025421	0.998956	um	Cell	Cell Ellipsoid Axis A	0.000	1.000	1192	12	GFP-IMPa4-IBB anti-PSF-A546 8C-S-PSF V2.00	0	20. GFP-Imp-a4-dIBB and anti-PSF-A546_Pos049_S001	00-AhEJPzaxuYFnnAoyDhv3V
0.00271167	0.0552824	0.998467	um	Cell	Cell Ellipsoid Axis A	0.000	1.000	1193	13	GFP-IMPa4-IBB anti-PSF-A546 8C-S-PSF V2.00	0	20. GFP-Imp-a4-dIBB and anti-PSF-A546_Pos049_S001	00-AhEJPzaxuYFnnAoyDhv3V
0.0119403	0.0117275	0.99986	um	Cell	Cell Ellipsoid Axis A	0.000	1.000	1194	14	GFP-IMPa4-IBB anti-PSF-A546 8C-S-PSF V2.00	0	20. GFP-Imp-a4-dIBB and anti-PSF-A546_Pos049_S001	00-AhEJPzaxuYFnnAoyDhv3V
0.00809003	0.0176044	0.999812	um	Cell	Cell Ellipsoid Axis A	0.000	1.000	1195	15	GFP-IMPa4-IBB anti-PSF-A546 8C-S-PSF V2.00	0	20. GFP-Imp-a4-dIBB and anti-PSF-A546_Pos049_S001	00-AhEJPzaxuYFnnAoyDhv3V
0.000615107	-0.0134325	0.99991	um	Cell	Cell Ellipsoid Axis A	0.000	1.000	1196	16	GFP-IMPa4-IBB anti-PSF-A546 8C-S-PSF V2.00	0	20. GFP-Imp-a4-dIBB and anti-PSF-A546_Pos049_S001	00-AhEJPzaxuYFnnAoyDhv3V
-0.000569983	-0.0113447	0.999936	um	Cell	Cell Ellipsoid Axis A	0.000	1.000	1197	17	GFP-IMPa4-IBB anti-PSF-A546 8C-S-PSF V2.00	0	20. GFP-Imp-a4-dIBB and anti-PSF-A546_Pos049_S001	00-AhEJPzaxuYFnnAoyDhv3V
-0.0067925	0.0201033	0.999775	um	Cell	Cell Ellipsoid Axis A	0.000	1.000	1198	18	GFP-IMPa4-IBB anti-PSF-A546 8C-S-PSF V2.00	0	20. GFP-Imp-a4-dIBB and anti-PSF-A546_Pos049_S001	00-AhEJPzaxuYFnnAoyDhv3V
0.0307127	0.0384907	-0.998787	um	Cell	Cell Ellipsoid Axis A	0.000	1.000	1199	19	GFP-IMPa4-IBB anti-PSF-A546 8C-S-PSF V2.00	0	20. GFP-Imp-a4-dIBB and anti-PSF-A546_Pos049_S001	00-AhEJPzaxuYFnnAoyDhv3V
-0.00964532	-0.0623441	-0.998008	um	Cell	Cell Ellipsoid Axis A	0.000	1.000	1200	20	GFP-IMPa4-IBB anti-PSF-A546 8C-S-PSF V2.00	0	20. GFP-Imp-a4-dIBB and anti-PSF-A546_Pos049_S001	00-AhEJPzaxuYFnnAoyDhv3V
-0.0426627	-0.0139521	0.998992	um	Cell	Cell Ellipsoid Axis A	0.000	1.000	1201	21	GFP-IMPa4-IBB anti-PSF-A546 8C-S-PSF V2.00	0	20. GFP-Imp-a4-dIBB and anti-PSF-A546_Pos049_S001	00-AhEJPzaxuYFnnAoyDhv3V
-0.019612	0.0168936	0.999665	um	Cell	Cell Ellipsoid Axis A	0.000	1.000	1202	22	GFP-IMPa4-IBB anti-PSF-A546 8C-S-PSF V2.00	0	20. GFP-Imp-a4-dIBB and anti-PSF-A546_Pos049_S001	00-AhEJPzaxuYFnnAoyDhv3V
0.0426927	0.00604988	-0.99907	um	Cell	Cell Ellipsoid Axis A	0.000	1.000	1203	23	GFP-IMPa4-IBB anti-PSF-A546 8C-S-PSF V2.00	0	20. GFP-Imp-a4-dIBB and anti-PSF-A546_Pos049_S001	00-AhEJPzaxuYFnnAoyDhv3V
0.0221808	-0.00926783	0.999711	um	Cell	Cell Ellipsoid Axis A	0.000	1.000	1204	24	GFP-IMPa4-IBB anti-PSF-A546 8C-S-PSF V2.00	0	20. GFP-Imp-a4-dIBB and anti-PSF-A546_Pos049_S001	00-AhEJPzaxuYFnnAoyDhv3V
0.0274057	0.049214	0.998412	um	Cell	Cell Ellipsoid Axis A	0.000	1.000	1205	25	GFP-IMPa4-IBB anti-PSF-A546 8C-S-PSF V2.00	0	20. GFP-Imp-a4-dIBB and anti-PSF-A546_Pos049_S001	00-AhEJPzaxuYFnnAoyDhv3V
-0.00678685	-0.00175641	-0.999975	um	Cell	Cell Ellipsoid Axis A	0.000	1.000	1206	26	GFP-IMPa4-IBB anti-PSF-A546 8C-S-PSF V2.00	0	20. GFP-Imp-a4-dIBB and anti-PSF-A546_Pos049_S001	00-AhEJPzaxuYFnnAoyDhv3V
0.0338604	-0.00725391	0.9994	um	Cell	Cell Ellipsoid Axis A	0.000	1.000	1207	27	GFP-IMPa4-IBB anti-PSF-A546 8C-S-PSF V2.00	0	20. GFP-Imp-a4-dIBB and anti-PSF-A546_Pos049_S001	00-AhEJPzaxuYFnnAoyDhv3V
0.0100951	0.00656437	0.999928	um	Cell	Cell Ellipsoid Axis A	0.000	1.000	1208	28	GFP-IMPa4-IBB anti-PSF-A546 8C-S-PSF V2.00	0	20. GFP-Imp-a4-dIBB and anti-PSF-A546_Pos049_S001	00-AhEJPzaxuYFnnAoyDhv3V
0.00835745	-0.0178689	0.999805	um	Cell	Cell Ellipsoid Axis A	0.000	1.000	1209	29	GFP-IMPa4-IBB anti-PSF-A546 8C-S-PSF V2.00	0	20. GFP-Imp-a4-dIBB and anti-PSF-A546_Pos049_S001	00-AhEJPzaxuYFnnAoyDhv3V
0.0583166	0.00886531	0.998259	um	Cell	Cell Ellipsoid Axis A	0.000	1.000	1210	30	GFP-IMPa4-IBB anti-PSF-A546 8C-S-PSF V2.00	0	20. GFP-Imp-a4-dIBB and anti-PSF-A546_Pos049_S001	00-AhEJPzaxuYFnnAoyDhv3V
0.00296465	-0.000379945	0.999996	um	Cell	Cell Ellipsoid Axis A	0.000	1.000	1211	31	GFP-IMPa4-IBB anti-PSF-A546 8C-S-PSF V2.00	0	20. GFP-Imp-a4-dIBB and anti-PSF-A546_Pos049_S001	00-AhEJPzaxuYFnnAoyDhv3V
0.006211	-0.00149005	0.99998	um	Cell	Cell Ellipsoid Axis A	0.000	1.000	1212	32	GFP-IMPa4-IBB anti-PSF-A546 8C-S-PSF V2.00	0	20. GFP-Imp-a4-dIBB and anti-PSF-A546_Pos049_S001	00-AhEJPzaxuYFnnAoyDhv3V
0.00169153	-0.00930555	0.999955	um	Cell	Cell Ellipsoid Axis A	0.000	1.000	1213	33	GFP-IMPa4-IBB anti-PSF-A546 8C-S-PSF V2.00	0	20. GFP-Imp-a4-dIBB and anti-PSF-A546_Pos049_S001	00-AhEJPzaxuYFnnAoyDhv3V
-0.0037732	-0.0258645	0.999658	um	Cell	Cell Ellipsoid Axis A	0.000	1.000	1214	34	GFP-IMPa4-IBB anti-PSF-A546 8C-S-PSF V2.00	0	20. GFP-Imp-a4-dIBB and anti-PSF-A546_Pos049_S001	00-AhEJPzaxuYFnnAoyDhv3V
-0.0114872	-0.039181	0.999166	um	Cell	Cell Ellipsoid Axis A	0.000	1.000	1215	35	GFP-IMPa4-IBB anti-PSF-A546 8C-S-PSF V2.00	0	20. GFP-Imp-a4-dIBB and anti-PSF-A546_Pos049_S001	00-AhEJPzaxuYFnnAoyDhv3V
-0.0573885	0.0116864	0.998284	um	Cell	Cell Ellipsoid Axis A	0.000	1.000	1216	36	GFP-IMPa4-IBB anti-PSF-A546 8C-S-PSF V2.00	0	20. GFP-Imp-a4-dIBB and anti-PSF-A546_Pos049_S001	00-AhEJPzaxuYFnnAoyDhv3V
-0.00932585	-0.00342363	0.999951	um	Cell	Cell Ellipsoid Axis A	0.000	1.000	1217	37	GFP-IMPa4-IBB anti-PSF-A546 8C-S-PSF V2.00	0	20. GFP-Imp-a4-dIBB and anti-PSF-A546_Pos049_S001	00-AhEJPzaxuYFnnAoyDhv3V
0.0605988	0.0149484	0.99805	um	Cell	Cell Ellipsoid Axis A	0.000	1.000	1218	38	GFP-IMPa4-IBB anti-PSF-A546 8C-S-PSF V2.00	0	20. GFP-Imp-a4-dIBB and anti-PSF-A546_Pos049_S001	00-AhEJPzaxuYFnnAoyDhv3V
