# Supplementary material for: Development of a pipeline for automated, high-throughput analysis of paraspeckle proteins reveals specific roles for importin α proteins
Source: Sci Rep. 2017 Feb 27;7:43323. doi: 10.1038/srep43323 (PMC5379994; doi:10.1038/srep43323)
Supplement: Supplementary Dataset SD1-C PART 1 [file srep43323-s4.zip › I8P/8C-S-PSF/_/GFP-IMPa4-IBB anti-PSF-A546 8C-S-PSF V2.00_Statistics/GFP-IMPa4-IBB anti-PSF-A546 8C-S-PSF V2.00_Cell_Cytoplasm_Intensity_Sum_Ch=1.csv]

Cell Cytoplasm Intensity Sum Ch=1
====================
Value	Unit	Category	Channel	Birth [s]	Death [s]	ID	OriginalID	Original Component Name	Original Component ID	Original Image Name	Original Image ID
365535		Cell	1	0.000	1.000	0	0	GFP-IMPa4-IBB anti-PSF-A546 8C-S-PSF V2.00	0	20. GFP-Imp-a4-dIBB and anti-PSF-A546_Pos001_S001	00-Qg8eTtKfpr3CZjHbMAx8iR
156364		Cell	1	0.000	1.000	1	1	GFP-IMPa4-IBB anti-PSF-A546 8C-S-PSF V2.00	0	20. GFP-Imp-a4-dIBB and anti-PSF-A546_Pos001_S001	00-Qg8eTtKfpr3CZjHbMAx8iR
381080		Cell	1	0.000	1.000	2	2	GFP-IMPa4-IBB anti-PSF-A546 8C-S-PSF V2.00	0	20. GFP-Imp-a4-dIBB and anti-PSF-A546_Pos001_S001	00-Qg8eTtKfpr3CZjHbMAx8iR
262481		Cell	1	0.000	1.000	3	3	GFP-IMPa4-IBB anti-PSF-A546 8C-S-PSF V2.00	0	20. GFP-Imp-a4-dIBB and anti-PSF-A546_Pos001_S001	00-Qg8eTtKfpr3CZjHbMAx8iR
84299		Cell	1	0.000	1.000	4	4	GFP-IMPa4-IBB anti-PSF-A546 8C-S-PSF V2.00	0	20. GFP-Imp-a4-dIBB and anti-PSF-A546_Pos001_S001	00-Qg8eTtKfpr3CZjHbMAx8iR
452859		Cell	1	0.000	1.000	5	5	GFP-IMPa4-IBB anti-PSF-A546 8C-S-PSF V2.00	0	20. GFP-Imp-a4-dIBB and anti-PSF-A546_Pos001_S001	00-Qg8eTtKfpr3CZjHbMAx8iR
74349		Cell	1	0.000	1.000	6	6	GFP-IMPa4-IBB anti-PSF-A546 8C-S-PSF V2.00	0	20. GFP-Imp-a4-dIBB and anti-PSF-A546_Pos001_S001	00-Qg8eTtKfpr3CZjHbMAx8iR
81460		Cell	1	0.000	1.000	7	7	GFP-IMPa4-IBB anti-PSF-A546 8C-S-PSF V2.00	0	20. GFP-Imp-a4-dIBB and anti-PSF-A546_Pos001_S001	00-Qg8eTtKfpr3CZjHbMAx8iR
381018		Cell	1	0.000	1.000	8	8	GFP-IMPa4-IBB anti-PSF-A546 8C-S-PSF V2.00	0	20. GFP-Imp-a4-dIBB and anti-PSF-A546_Pos001_S001	00-Qg8eTtKfpr3CZjHbMAx8iR
94859		Cell	1	0.000	1.000	9	9	GFP-IMPa4-IBB anti-PSF-A546 8C-S-PSF V2.00	0	20. GFP-Imp-a4-dIBB and anti-PSF-A546_Pos001_S001	00-Qg8eTtKfpr3CZjHbMAx8iR
119530		Cell	1	0.000	1.000	10	10	GFP-IMPa4-IBB anti-PSF-A546 8C-S-PSF V2.00	0	20. GFP-Imp-a4-dIBB and anti-PSF-A546_Pos001_S001	00-Qg8eTtKfpr3CZjHbMAx8iR
287522		Cell	1	0.000	1.000	11	11	GFP-IMPa4-IBB anti-PSF-A546 8C-S-PSF V2.00	0	20. GFP-Imp-a4-dIBB and anti-PSF-A546_Pos001_S001	00-Qg8eTtKfpr3CZjHbMAx8iR
57224		Cell	1	0.000	1.000	12	12	GFP-IMPa4-IBB anti-PSF-A546 8C-S-PSF V2.00	0	20. GFP-Imp-a4-dIBB and anti-PSF-A546_Pos001_S001	00-Qg8eTtKfpr3CZjHbMAx8iR
138756		Cell	1	0.000	1.000	13	13	GFP-IMPa4-IBB anti-PSF-A546 8C-S-PSF V2.00	0	20. GFP-Imp-a4-dIBB and anti-PSF-A546_Pos001_S001	00-Qg8eTtKfpr3CZjHbMAx8iR
146289		Cell	1	0.000	1.000	14	14	GFP-IMPa4-IBB anti-PSF-A546 8C-S-PSF V2.00	0	20. GFP-Imp-a4-dIBB and anti-PSF-A546_Pos001_S001	00-Qg8eTtKfpr3CZjHbMAx8iR
176316		Cell	1	0.000	1.000	15	15	GFP-IMPa4-IBB anti-PSF-A546 8C-S-PSF V2.00	0	20. GFP-Imp-a4-dIBB and anti-PSF-A546_Pos001_S001	00-Qg8eTtKfpr3CZjHbMAx8iR
187550		Cell	1	0.000	1.000	16	16	GFP-IMPa4-IBB anti-PSF-A546 8C-S-PSF V2.00	0	20. GFP-Imp-a4-dIBB and anti-PSF-A546_Pos001_S001	00-Qg8eTtKfpr3CZjHbMAx8iR
75295		Cell	1	0.000	1.000	17	17	GFP-IMPa4-IBB anti-PSF-A546 8C-S-PSF V2.00	0	20. GFP-Imp-a4-dIBB and anti-PSF-A546_Pos001_S001	00-Qg8eTtKfpr3CZjHbMAx8iR
126035		Cell	1	0.000	1.000	18	18	GFP-IMPa4-IBB anti-PSF-A546 8C-S-PSF V2.00	0	20. GFP-Imp-a4-dIBB and anti-PSF-A546_Pos001_S001	00-Qg8eTtKfpr3CZjHbMAx8iR
118435		Cell	1	0.000	1.000	19	19	GFP-IMPa4-IBB anti-PSF-A546 8C-S-PSF V2.00	0	20. GFP-Imp-a4-dIBB and anti-PSF-A546_Pos001_S001	00-Qg8eTtKfpr3CZjHbMAx8iR
260657		Cell	1	0.000	1.000	20	20	GFP-IMPa4-IBB anti-PSF-A546 8C-S-PSF V2.00	0	20. GFP-Imp-a4-dIBB and anti-PSF-A546_Pos001_S001	00-Qg8eTtKfpr3CZjHbMAx8iR
108210		Cell	1	0.000	1.000	21	21	GFP-IMPa4-IBB anti-PSF-A546 8C-S-PSF V2.00	0	20. GFP-Imp-a4-dIBB and anti-PSF-A546_Pos001_S001	00-Qg8eTtKfpr3CZjHbMAx8iR
360685		Cell	1	0.000	1.000	22	22	GFP-IMPa4-IBB anti-PSF-A546 8C-S-PSF V2.00	0	20. GFP-Imp-a4-dIBB and anti-PSF-A546_Pos001_S001	00-Qg8eTtKfpr3CZjHbMAx8iR
78529		Cell	1	0.000	1.000	23	23	GFP-IMPa4-IBB anti-PSF-A546 8C-S-PSF V2.00	0	20. GFP-Imp-a4-dIBB and anti-PSF-A546_Pos001_S001	00-Qg8eTtKfpr3CZjHbMAx8iR
217757		Cell	1	0.000	1.000	24	24	GFP-IMPa4-IBB anti-PSF-A546 8C-S-PSF V2.00	0	20. GFP-Imp-a4-dIBB and anti-PSF-A546_Pos001_S001	00-Qg8eTtKfpr3CZjHbMAx8iR
216582		Cell	1	0.000	1.000	25	25	GFP-IMPa4-IBB anti-PSF-A546 8C-S-PSF V2.00	0	20. GFP-Imp-a4-dIBB and anti-PSF-A546_Pos001_S001	00-Qg8eTtKfpr3CZjHbMAx8iR
215940		Cell	1	0.000	1.000	26	26	GFP-IMPa4-IBB anti-PSF-A546 8C-S-PSF V2.00	0	20. GFP-Imp-a4-dIBB and anti-PSF-A546_Pos001_S001	00-Qg8eTtKfpr3CZjHbMAx8iR
218382		Cell	1	0.000	1.000	27	27	GFP-IMPa4-IBB anti-PSF-A546 8C-S-PSF V2.00	0	20. GFP-Imp-a4-dIBB and anti-PSF-A546_Pos001_S001	00-Qg8eTtKfpr3CZjHbMAx8iR
158216		Cell	1	0.000	1.000	28	28	GFP-IMPa4-IBB anti-PSF-A546 8C-S-PSF V2.00	0	20. GFP-Imp-a4-dIBB and anti-PSF-A546_Pos001_S001	00-Qg8eTtKfpr3CZjHbMAx8iR
787895		Cell	1	0.000	1.000	29	29	GFP-IMPa4-IBB anti-PSF-A546 8C-S-PSF V2.00	0	20. GFP-Imp-a4-dIBB and anti-PSF-A546_Pos001_S001	00-Qg8eTtKfpr3CZjHbMAx8iR
757589		Cell	1	0.000	1.000	30	30	GFP-IMPa4-IBB anti-PSF-A546 8C-S-PSF V2.00	0	20. GFP-Imp-a4-dIBB and anti-PSF-A546_Pos001_S001	00-Qg8eTtKfpr3CZjHbMAx8iR
217740		Cell	1	0.000	1.000	31	31	GFP-IMPa4-IBB anti-PSF-A546 8C-S-PSF V2.00	0	20. GFP-Imp-a4-dIBB and anti-PSF-A546_Pos001_S001	00-Qg8eTtKfpr3CZjHbMAx8iR
256403		Cell	1	0.000	1.000	32	32	GFP-IMPa4-IBB anti-PSF-A546 8C-S-PSF V2.00	0	20. GFP-Imp-a4-dIBB and anti-PSF-A546_Pos001_S001	00-Qg8eTtKfpr3CZjHbMAx8iR
358988		Cell	1	0.000	1.000	33	33	GFP-IMPa4-IBB anti-PSF-A546 8C-S-PSF V2.00	0	20. GFP-Imp-a4-dIBB and anti-PSF-A546_Pos001_S001	00-Qg8eTtKfpr3CZjHbMAx8iR
311817		Cell	1	0.000	1.000	34	34	GFP-IMPa4-IBB anti-PSF-A546 8C-S-PSF V2.00	0	20. GFP-Imp-a4-dIBB and anti-PSF-A546_Pos001_S001	00-Qg8eTtKfpr3CZjHbMAx8iR
193291		Cell	1	0.000	1.000	35	35	GFP-IMPa4-IBB anti-PSF-A546 8C-S-PSF V2.00	0	20. GFP-Imp-a4-dIBB and anti-PSF-A546_Pos001_S001	00-Qg8eTtKfpr3CZjHbMAx8iR
349892		Cell	1	0.000	1.000	36	36	GFP-IMPa4-IBB anti-PSF-A546 8C-S-PSF V2.00	0	20. GFP-Imp-a4-dIBB and anti-PSF-A546_Pos001_S001	00-Qg8eTtKfpr3CZjHbMAx8iR
242570		Cell	1	0.000	1.000	37	37	GFP-IMPa4-IBB anti-PSF-A546 8C-S-PSF V2.00	0	20. GFP-Imp-a4-dIBB and anti-PSF-A546_Pos001_S001	00-Qg8eTtKfpr3CZjHbMAx8iR
147367		Cell	1	0.000	1.000	38	38	GFP-IMPa4-IBB anti-PSF-A546 8C-S-PSF V2.00	0	20. GFP-Imp-a4-dIBB and anti-PSF-A546_Pos001_S001	00-Qg8eTtKfpr3CZjHbMAx8iR
424332		Cell	1	0.000	1.000	39	39	GFP-IMPa4-IBB anti-PSF-A546 8C-S-PSF V2.00	0	20. GFP-Imp-a4-dIBB and anti-PSF-A546_Pos001_S001	00-Qg8eTtKfpr3CZjHbMAx8iR
909581		Cell	1	0.000	1.000	40	0	GFP-IMPa4-IBB anti-PSF-A546 8C-S-PSF V2.00	0	20. GFP-Imp-a4-dIBB and anti-PSF-A546_Pos002_S001	00-B548TYtofcqp2enEvhUAi7
67024		Cell	1	0.000	1.000	41	1	GFP-IMPa4-IBB anti-PSF-A546 8C-S-PSF V2.00	0	20. GFP-Imp-a4-dIBB and anti-PSF-A546_Pos002_S001	00-B548TYtofcqp2enEvhUAi7
892361		Cell	1	0.000	1.000	42	2	GFP-IMPa4-IBB anti-PSF-A546 8C-S-PSF V2.00	0	20. GFP-Imp-a4-dIBB and anti-PSF-A546_Pos002_S001	00-B548TYtofcqp2enEvhUAi7
372331		Cell	1	0.000	1.000	43	3	GFP-IMPa4-IBB anti-PSF-A546 8C-S-PSF V2.00	0	20. GFP-Imp-a4-dIBB and anti-PSF-A546_Pos002_S001	00-B548TYtofcqp2enEvhUAi7
771465		Cell	1	0.000	1.000	44	4	GFP-IMPa4-IBB anti-PSF-A546 8C-S-PSF V2.00	0	20. GFP-Imp-a4-dIBB and anti-PSF-A546_Pos002_S001	00-B548TYtofcqp2enEvhUAi7
319669		Cell	1	0.000	1.000	45	5	GFP-IMPa4-IBB anti-PSF-A546 8C-S-PSF V2.00	0	20. GFP-Imp-a4-dIBB and anti-PSF-A546_Pos002_S001	00-B548TYtofcqp2enEvhUAi7
349700		Cell	1	0.000	1.000	46	6	GFP-IMPa4-IBB anti-PSF-A546 8C-S-PSF V2.00	0	20. GFP-Imp-a4-dIBB and anti-PSF-A546_Pos002_S001	00-B548TYtofcqp2enEvhUAi7
342025		Cell	1	0.000	1.000	47	7	GFP-IMPa4-IBB anti-PSF-A546 8C-S-PSF V2.00	0	20. GFP-Imp-a4-dIBB and anti-PSF-A546_Pos002_S001	00-B548TYtofcqp2enEvhUAi7
457719		Cell	1	0.000	1.000	48	8	GFP-IMPa4-IBB anti-PSF-A546 8C-S-PSF V2.00	0	20. GFP-Imp-a4-dIBB and anti-PSF-A546_Pos002_S001	00-B548TYtofcqp2enEvhUAi7
647228		Cell	1	0.000	1.000	49	9	GFP-IMPa4-IBB anti-PSF-A546 8C-S-PSF V2.00	0	20. GFP-Imp-a4-dIBB and anti-PSF-A546_Pos002_S001	00-B548TYtofcqp2enEvhUAi7
188703		Cell	1	0.000	1.000	50	10	GFP-IMPa4-IBB anti-PSF-A546 8C-S-PSF V2.00	0	20. GFP-Imp-a4-dIBB and anti-PSF-A546_Pos002_S001	00-B548TYtofcqp2enEvhUAi7
178900		Cell	1	0.000	1.000	51	11	GFP-IMPa4-IBB anti-PSF-A546 8C-S-PSF V2.00	0	20. GFP-Imp-a4-dIBB and anti-PSF-A546_Pos002_S001	00-B548TYtofcqp2enEvhUAi7
118670		Cell	1	0.000	1.000	52	12	GFP-IMPa4-IBB anti-PSF-A546 8C-S-PSF V2.00	0	20. GFP-Imp-a4-dIBB and anti-PSF-A546_Pos002_S001	00-B548TYtofcqp2enEvhUAi7
62541		Cell	1	0.000	1.000	53	13	GFP-IMPa4-IBB anti-PSF-A546 8C-S-PSF V2.00	0	20. GFP-Imp-a4-dIBB and anti-PSF-A546_Pos002_S001	00-B548TYtofcqp2enEvhUAi7
252139		Cell	1	0.000	1.000	54	0	GFP-IMPa4-IBB anti-PSF-A546 8C-S-PSF V2.00	0	20. GFP-Imp-a4-dIBB and anti-PSF-A546_Pos003_S001	00-8bQoayFiiV6KWzvajYEfrD
203095		Cell	1	0.000	1.000	55	1	GFP-IMPa4-IBB anti-PSF-A546 8C-S-PSF V2.00	0	20. GFP-Imp-a4-dIBB and anti-PSF-A546_Pos003_S001	00-8bQoayFiiV6KWzvajYEfrD
144033		Cell	1	0.000	1.000	56	2	GFP-IMPa4-IBB anti-PSF-A546 8C-S-PSF V2.00	0	20. GFP-Imp-a4-dIBB and anti-PSF-A546_Pos003_S001	00-8bQoayFiiV6KWzvajYEfrD
297439		Cell	1	0.000	1.000	57	3	GFP-IMPa4-IBB anti-PSF-A546 8C-S-PSF V2.00	0	20. GFP-Imp-a4-dIBB and anti-PSF-A546_Pos003_S001	00-8bQoayFiiV6KWzvajYEfrD
267984		Cell	1	0.000	1.000	58	4	GFP-IMPa4-IBB anti-PSF-A546 8C-S-PSF V2.00	0	20. GFP-Imp-a4-dIBB and anti-PSF-A546_Pos003_S001	00-8bQoayFiiV6KWzvajYEfrD
147794		Cell	1	0.000	1.000	59	5	GFP-IMPa4-IBB anti-PSF-A546 8C-S-PSF V2.00	0	20. GFP-Imp-a4-dIBB and anti-PSF-A546_Pos003_S001	00-8bQoayFiiV6KWzvajYEfrD
414238		Cell	1	0.000	1.000	60	6	GFP-IMPa4-IBB anti-PSF-A546 8C-S-PSF V2.00	0	20. GFP-Imp-a4-dIBB and anti-PSF-A546_Pos003_S001	00-8bQoayFiiV6KWzvajYEfrD
34898		Cell	1	0.000	1.000	61	7	GFP-IMPa4-IBB anti-PSF-A546 8C-S-PSF V2.00	0	20. GFP-Imp-a4-dIBB and anti-PSF-A546_Pos003_S001	00-8bQoayFiiV6KWzvajYEfrD
49830		Cell	1	0.000	1.000	62	8	GFP-IMPa4-IBB anti-PSF-A546 8C-S-PSF V2.00	0	20. GFP-Imp-a4-dIBB and anti-PSF-A546_Pos003_S001	00-8bQoayFiiV6KWzvajYEfrD
420109		Cell	1	0.000	1.000	63	9	GFP-IMPa4-IBB anti-PSF-A546 8C-S-PSF V2.00	0	20. GFP-Imp-a4-dIBB and anti-PSF-A546_Pos003_S001	00-8bQoayFiiV6KWzvajYEfrD
224591		Cell	1	0.000	1.000	64	10	GFP-IMPa4-IBB anti-PSF-A546 8C-S-PSF V2.00	0	20. GFP-Imp-a4-dIBB and anti-PSF-A546_Pos003_S001	00-8bQoayFiiV6KWzvajYEfrD
541753		Cell	1	0.000	1.000	65	11	GFP-IMPa4-IBB anti-PSF-A546 8C-S-PSF V2.00	0	20. GFP-Imp-a4-dIBB and anti-PSF-A546_Pos003_S001	00-8bQoayFiiV6KWzvajYEfrD
402263		Cell	1	0.000	1.000	66	12	GFP-IMPa4-IBB anti-PSF-A546 8C-S-PSF V2.00	0	20. GFP-Imp-a4-dIBB and anti-PSF-A546_Pos003_S001	00-8bQoayFiiV6KWzvajYEfrD
150283		Cell	1	0.000	1.000	67	13	GFP-IMPa4-IBB anti-PSF-A546 8C-S-PSF V2.00	0	20. GFP-Imp-a4-dIBB and anti-PSF-A546_Pos003_S001	00-8bQoayFiiV6KWzvajYEfrD
64300		Cell	1	0.000	1.000	68	14	GFP-IMPa4-IBB anti-PSF-A546 8C-S-PSF V2.00	0	20. GFP-Imp-a4-dIBB and anti-PSF-A546_Pos003_S001	00-8bQoayFiiV6KWzvajYEfrD
70513		Cell	1	0.000	1.000	69	15	GFP-IMPa4-IBB anti-PSF-A546 8C-S-PSF V2.00	0	20. GFP-Imp-a4-dIBB and anti-PSF-A546_Pos003_S001	00-8bQoayFiiV6KWzvajYEfrD
243993		Cell	1	0.000	1.000	70	0	GFP-IMPa4-IBB anti-PSF-A546 8C-S-PSF V2.00	0	20. GFP-Imp-a4-dIBB and anti-PSF-A546_Pos004_S001	00-dFD3QfUKrEfLSmDPKewhBU
421211		Cell	1	0.000	1.000	71	1	GFP-IMPa4-IBB anti-PSF-A546 8C-S-PSF V2.00	0	20. GFP-Imp-a4-dIBB and anti-PSF-A546_Pos004_S001	00-dFD3QfUKrEfLSmDPKewhBU
1.15714e+006		Cell	1	0.000	1.000	72	2	GFP-IMPa4-IBB anti-PSF-A546 8C-S-PSF V2.00	0	20. GFP-Imp-a4-dIBB and anti-PSF-A546_Pos004_S001	00-dFD3QfUKrEfLSmDPKewhBU
512720		Cell	1	0.000	1.000	73	3	GFP-IMPa4-IBB anti-PSF-A546 8C-S-PSF V2.00	0	20. GFP-Imp-a4-dIBB and anti-PSF-A546_Pos004_S001	00-dFD3QfUKrEfLSmDPKewhBU
334365		Cell	1	0.000	1.000	74	4	GFP-IMPa4-IBB anti-PSF-A546 8C-S-PSF V2.00	0	20. GFP-Imp-a4-dIBB and anti-PSF-A546_Pos004_S001	00-dFD3QfUKrEfLSmDPKewhBU
396796		Cell	1	0.000	1.000	75	5	GFP-IMPa4-IBB anti-PSF-A546 8C-S-PSF V2.00	0	20. GFP-Imp-a4-dIBB and anti-PSF-A546_Pos004_S001	00-dFD3QfUKrEfLSmDPKewhBU
298758		Cell	1	0.000	1.000	76	6	GFP-IMPa4-IBB anti-PSF-A546 8C-S-PSF V2.00	0	20. GFP-Imp-a4-dIBB and anti-PSF-A546_Pos004_S001	00-dFD3QfUKrEfLSmDPKewhBU
1.4851e+006		Cell	1	0.000	1.000	77	7	GFP-IMPa4-IBB anti-PSF-A546 8C-S-PSF V2.00	0	20. GFP-Imp-a4-dIBB and anti-PSF-A546_Pos004_S001	00-dFD3QfUKrEfLSmDPKewhBU
356184		Cell	1	0.000	1.000	78	8	GFP-IMPa4-IBB anti-PSF-A546 8C-S-PSF V2.00	0	20. GFP-Imp-a4-dIBB and anti-PSF-A546_Pos004_S001	00-dFD3QfUKrEfLSmDPKewhBU
754324		Cell	1	0.000	1.000	79	9	GFP-IMPa4-IBB anti-PSF-A546 8C-S-PSF V2.00	0	20. GFP-Imp-a4-dIBB and anti-PSF-A546_Pos004_S001	00-dFD3QfUKrEfLSmDPKewhBU
352553		Cell	1	0.000	1.000	80	10	GFP-IMPa4-IBB anti-PSF-A546 8C-S-PSF V2.00	0	20. GFP-Imp-a4-dIBB and anti-PSF-A546_Pos004_S001	00-dFD3QfUKrEfLSmDPKewhBU
471652		Cell	1	0.000	1.000	81	11	GFP-IMPa4-IBB anti-PSF-A546 8C-S-PSF V2.00	0	20. GFP-Imp-a4-dIBB and anti-PSF-A546_Pos004_S001	00-dFD3QfUKrEfLSmDPKewhBU
573843		Cell	1	0.000	1.000	82	12	GFP-IMPa4-IBB anti-PSF-A546 8C-S-PSF V2.00	0	20. GFP-Imp-a4-dIBB and anti-PSF-A546_Pos004_S001	00-dFD3QfUKrEfLSmDPKewhBU
401567		Cell	1	0.000	1.000	83	13	GFP-IMPa4-IBB anti-PSF-A546 8C-S-PSF V2.00	0	20. GFP-Imp-a4-dIBB and anti-PSF-A546_Pos004_S001	00-dFD3QfUKrEfLSmDPKewhBU
291826		Cell	1	0.000	1.000	84	14	GFP-IMPa4-IBB anti-PSF-A546 8C-S-PSF V2.00	0	20. GFP-Imp-a4-dIBB and anti-PSF-A546_Pos004_S001	00-dFD3QfUKrEfLSmDPKewhBU
293390		Cell	1	0.000	1.000	85	15	GFP-IMPa4-IBB anti-PSF-A546 8C-S-PSF V2.00	0	20. GFP-Imp-a4-dIBB and anti-PSF-A546_Pos004_S001	00-dFD3QfUKrEfLSmDPKewhBU
1.00421e+006		Cell	1	0.000	1.000	86	16	GFP-IMPa4-IBB anti-PSF-A546 8C-S-PSF V2.00	0	20. GFP-Imp-a4-dIBB and anti-PSF-A546_Pos004_S001	00-dFD3QfUKrEfLSmDPKewhBU
207301		Cell	1	0.000	1.000	87	17	GFP-IMPa4-IBB anti-PSF-A546 8C-S-PSF V2.00	0	20. GFP-Imp-a4-dIBB and anti-PSF-A546_Pos004_S001	00-dFD3QfUKrEfLSmDPKewhBU
297218		Cell	1	0.000	1.000	88	18	GFP-IMPa4-IBB anti-PSF-A546 8C-S-PSF V2.00	0	20. GFP-Imp-a4-dIBB and anti-PSF-A546_Pos004_S001	00-dFD3QfUKrEfLSmDPKewhBU
427415		Cell	1	0.000	1.000	89	19	GFP-IMPa4-IBB anti-PSF-A546 8C-S-PSF V2.00	0	20. GFP-Imp-a4-dIBB and anti-PSF-A546_Pos004_S001	00-dFD3QfUKrEfLSmDPKewhBU
520522		Cell	1	0.000	1.000	90	20	GFP-IMPa4-IBB anti-PSF-A546 8C-S-PSF V2.00	0	20. GFP-Imp-a4-dIBB and anti-PSF-A546_Pos004_S001	00-dFD3QfUKrEfLSmDPKewhBU
213830		Cell	1	0.000	1.000	91	21	GFP-IMPa4-IBB anti-PSF-A546 8C-S-PSF V2.00	0	20. GFP-Imp-a4-dIBB and anti-PSF-A546_Pos004_S001	00-dFD3QfUKrEfLSmDPKewhBU
178033		Cell	1	0.000	1.000	92	22	GFP-IMPa4-IBB anti-PSF-A546 8C-S-PSF V2.00	0	20. GFP-Imp-a4-dIBB and anti-PSF-A546_Pos004_S001	00-dFD3QfUKrEfLSmDPKewhBU
212858		Cell	1	0.000	1.000	93	23	GFP-IMPa4-IBB anti-PSF-A546 8C-S-PSF V2.00	0	20. GFP-Imp-a4-dIBB and anti-PSF-A546_Pos004_S001	00-dFD3QfUKrEfLSmDPKewhBU
1.05067e+006		Cell	1	0.000	1.000	94	24	GFP-IMPa4-IBB anti-PSF-A546 8C-S-PSF V2.00	0	20. GFP-Imp-a4-dIBB and anti-PSF-A546_Pos004_S001	00-dFD3QfUKrEfLSmDPKewhBU
274929		Cell	1	0.000	1.000	95	25	GFP-IMPa4-IBB anti-PSF-A546 8C-S-PSF V2.00	0	20. GFP-Imp-a4-dIBB and anti-PSF-A546_Pos004_S001	00-dFD3QfUKrEfLSmDPKewhBU
174547		Cell	1	0.000	1.000	96	26	GFP-IMPa4-IBB anti-PSF-A546 8C-S-PSF V2.00	0	20. GFP-Imp-a4-dIBB and anti-PSF-A546_Pos004_S001	00-dFD3QfUKrEfLSmDPKewhBU
158167		Cell	1	0.000	1.000	97	27	GFP-IMPa4-IBB anti-PSF-A546 8C-S-PSF V2.00	0	20. GFP-Imp-a4-dIBB and anti-PSF-A546_Pos004_S001	00-dFD3QfUKrEfLSmDPKewhBU
297759		Cell	1	0.000	1.000	98	28	GFP-IMPa4-IBB anti-PSF-A546 8C-S-PSF V2.00	0	20. GFP-Imp-a4-dIBB and anti-PSF-A546_Pos004_S001	00-dFD3QfUKrEfLSmDPKewhBU
319424		Cell	1	0.000	1.000	99	29	GFP-IMPa4-IBB anti-PSF-A546 8C-S-PSF V2.00	0	20. GFP-Imp-a4-dIBB and anti-PSF-A546_Pos004_S001	00-dFD3QfUKrEfLSmDPKewhBU
539320		Cell	1	0.000	1.000	100	30	GFP-IMPa4-IBB anti-PSF-A546 8C-S-PSF V2.00	0	20. GFP-Imp-a4-dIBB and anti-PSF-A546_Pos004_S001	00-dFD3QfUKrEfLSmDPKewhBU
158651		Cell	1	0.000	1.000	101	31	GFP-IMPa4-IBB anti-PSF-A546 8C-S-PSF V2.00	0	20. GFP-Imp-a4-dIBB and anti-PSF-A546_Pos004_S001	00-dFD3QfUKrEfLSmDPKewhBU
268100		Cell	1	0.000	1.000	102	32	GFP-IMPa4-IBB anti-PSF-A546 8C-S-PSF V2.00	0	20. GFP-Imp-a4-dIBB and anti-PSF-A546_Pos004_S001	00-dFD3QfUKrEfLSmDPKewhBU
128043		Cell	1	0.000	1.000	103	33	GFP-IMPa4-IBB anti-PSF-A546 8C-S-PSF V2.00	0	20. GFP-Imp-a4-dIBB and anti-PSF-A546_Pos004_S001	00-dFD3QfUKrEfLSmDPKewhBU
258066		Cell	1	0.000	1.000	104	34	GFP-IMPa4-IBB anti-PSF-A546 8C-S-PSF V2.00	0	20. GFP-Imp-a4-dIBB and anti-PSF-A546_Pos004_S001	00-dFD3QfUKrEfLSmDPKewhBU
228686		Cell	1	0.000	1.000	105	35	GFP-IMPa4-IBB anti-PSF-A546 8C-S-PSF V2.00	0	20. GFP-Imp-a4-dIBB and anti-PSF-A546_Pos004_S001	00-dFD3QfUKrEfLSmDPKewhBU
248150		Cell	1	0.000	1.000	106	36	GFP-IMPa4-IBB anti-PSF-A546 8C-S-PSF V2.00	0	20. GFP-Imp-a4-dIBB and anti-PSF-A546_Pos004_S001	00-dFD3QfUKrEfLSmDPKewhBU
384643		Cell	1	0.000	1.000	107	37	GFP-IMPa4-IBB anti-PSF-A546 8C-S-PSF V2.00	0	20. GFP-Imp-a4-dIBB and anti-PSF-A546_Pos004_S001	00-dFD3QfUKrEfLSmDPKewhBU
259735		Cell	1	0.000	1.000	108	38	GFP-IMPa4-IBB anti-PSF-A546 8C-S-PSF V2.00	0	20. GFP-Imp-a4-dIBB and anti-PSF-A546_Pos004_S001	00-dFD3QfUKrEfLSmDPKewhBU
582966		Cell	1	0.000	1.000	109	39	GFP-IMPa4-IBB anti-PSF-A546 8C-S-PSF V2.00	0	20. GFP-Imp-a4-dIBB and anti-PSF-A546_Pos004_S001	00-dFD3QfUKrEfLSmDPKewhBU
254331		Cell	1	0.000	1.000	110	40	GFP-IMPa4-IBB anti-PSF-A546 8C-S-PSF V2.00	0	20. GFP-Imp-a4-dIBB and anti-PSF-A546_Pos004_S001	00-dFD3QfUKrEfLSmDPKewhBU
430695		Cell	1	0.000	1.000	111	41	GFP-IMPa4-IBB anti-PSF-A546 8C-S-PSF V2.00	0	20. GFP-Imp-a4-dIBB and anti-PSF-A546_Pos004_S001	00-dFD3QfUKrEfLSmDPKewhBU
1.3856e+006		Cell	1	0.000	1.000	112	0	GFP-IMPa4-IBB anti-PSF-A546 8C-S-PSF V2.00	0	20. GFP-Imp-a4-dIBB and anti-PSF-A546_Pos005_S001	00-kDwSVFxt4gx8m7iAhVHSPW
147999		Cell	1	0.000	1.000	113	1	GFP-IMPa4-IBB anti-PSF-A546 8C-S-PSF V2.00	0	20. GFP-Imp-a4-dIBB and anti-PSF-A546_Pos005_S001	00-kDwSVFxt4gx8m7iAhVHSPW
152831		Cell	1	0.000	1.000	114	2	GFP-IMPa4-IBB anti-PSF-A546 8C-S-PSF V2.00	0	20. GFP-Imp-a4-dIBB and anti-PSF-A546_Pos005_S001	00-kDwSVFxt4gx8m7iAhVHSPW
313698		Cell	1	0.000	1.000	115	3	GFP-IMPa4-IBB anti-PSF-A546 8C-S-PSF V2.00	0	20. GFP-Imp-a4-dIBB and anti-PSF-A546_Pos005_S001	00-kDwSVFxt4gx8m7iAhVHSPW
263840		Cell	1	0.000	1.000	116	4	GFP-IMPa4-IBB anti-PSF-A546 8C-S-PSF V2.00	0	20. GFP-Imp-a4-dIBB and anti-PSF-A546_Pos005_S001	00-kDwSVFxt4gx8m7iAhVHSPW
178050		Cell	1	0.000	1.000	117	5	GFP-IMPa4-IBB anti-PSF-A546 8C-S-PSF V2.00	0	20. GFP-Imp-a4-dIBB and anti-PSF-A546_Pos005_S001	00-kDwSVFxt4gx8m7iAhVHSPW
594122		Cell	1	0.000	1.000	118	6	GFP-IMPa4-IBB anti-PSF-A546 8C-S-PSF V2.00	0	20. GFP-Imp-a4-dIBB and anti-PSF-A546_Pos005_S001	00-kDwSVFxt4gx8m7iAhVHSPW
433558		Cell	1	0.000	1.000	119	7	GFP-IMPa4-IBB anti-PSF-A546 8C-S-PSF V2.00	0	20. GFP-Imp-a4-dIBB and anti-PSF-A546_Pos005_S001	00-kDwSVFxt4gx8m7iAhVHSPW
702928		Cell	1	0.000	1.000	120	8	GFP-IMPa4-IBB anti-PSF-A546 8C-S-PSF V2.00	0	20. GFP-Imp-a4-dIBB and anti-PSF-A546_Pos005_S001	00-kDwSVFxt4gx8m7iAhVHSPW
315654		Cell	1	0.000	1.000	121	9	GFP-IMPa4-IBB anti-PSF-A546 8C-S-PSF V2.00	0	20. GFP-Imp-a4-dIBB and anti-PSF-A546_Pos005_S001	00-kDwSVFxt4gx8m7iAhVHSPW
309784		Cell	1	0.000	1.000	122	10	GFP-IMPa4-IBB anti-PSF-A546 8C-S-PSF V2.00	0	20. GFP-Imp-a4-dIBB and anti-PSF-A546_Pos005_S001	00-kDwSVFxt4gx8m7iAhVHSPW
209332		Cell	1	0.000	1.000	123	11	GFP-IMPa4-IBB anti-PSF-A546 8C-S-PSF V2.00	0	20. GFP-Imp-a4-dIBB and anti-PSF-A546_Pos005_S001	00-kDwSVFxt4gx8m7iAhVHSPW
188562		Cell	1	0.000	1.000	124	12	GFP-IMPa4-IBB anti-PSF-A546 8C-S-PSF V2.00	0	20. GFP-Imp-a4-dIBB and anti-PSF-A546_Pos005_S001	00-kDwSVFxt4gx8m7iAhVHSPW
324905		Cell	1	0.000	1.000	125	13	GFP-IMPa4-IBB anti-PSF-A546 8C-S-PSF V2.00	0	20. GFP-Imp-a4-dIBB and anti-PSF-A546_Pos005_S001	00-kDwSVFxt4gx8m7iAhVHSPW
410889		Cell	1	0.000	1.000	126	14	GFP-IMPa4-IBB anti-PSF-A546 8C-S-PSF V2.00	0	20. GFP-Imp-a4-dIBB and anti-PSF-A546_Pos005_S001	00-kDwSVFxt4gx8m7iAhVHSPW
202331		Cell	1	0.000	1.000	127	15	GFP-IMPa4-IBB anti-PSF-A546 8C-S-PSF V2.00	0	20. GFP-Imp-a4-dIBB and anti-PSF-A546_Pos005_S001	00-kDwSVFxt4gx8m7iAhVHSPW
229798		Cell	1	0.000	1.000	128	16	GFP-IMPa4-IBB anti-PSF-A546 8C-S-PSF V2.00	0	20. GFP-Imp-a4-dIBB and anti-PSF-A546_Pos005_S001	00-kDwSVFxt4gx8m7iAhVHSPW
368287		Cell	1	0.000	1.000	129	17	GFP-IMPa4-IBB anti-PSF-A546 8C-S-PSF V2.00	0	20. GFP-Imp-a4-dIBB and anti-PSF-A546_Pos005_S001	00-kDwSVFxt4gx8m7iAhVHSPW
312041		Cell	1	0.000	1.000	130	18	GFP-IMPa4-IBB anti-PSF-A546 8C-S-PSF V2.00	0	20. GFP-Imp-a4-dIBB and anti-PSF-A546_Pos005_S001	00-kDwSVFxt4gx8m7iAhVHSPW
330190		Cell	1	0.000	1.000	131	19	GFP-IMPa4-IBB anti-PSF-A546 8C-S-PSF V2.00	0	20. GFP-Imp-a4-dIBB and anti-PSF-A546_Pos005_S001	00-kDwSVFxt4gx8m7iAhVHSPW
172620		Cell	1	0.000	1.000	132	20	GFP-IMPa4-IBB anti-PSF-A546 8C-S-PSF V2.00	0	20. GFP-Imp-a4-dIBB and anti-PSF-A546_Pos005_S001	00-kDwSVFxt4gx8m7iAhVHSPW
197826		Cell	1	0.000	1.000	133	21	GFP-IMPa4-IBB anti-PSF-A546 8C-S-PSF V2.00	0	20. GFP-Imp-a4-dIBB and anti-PSF-A546_Pos005_S001	00-kDwSVFxt4gx8m7iAhVHSPW
312371		Cell	1	0.000	1.000	134	22	GFP-IMPa4-IBB anti-PSF-A546 8C-S-PSF V2.00	0	20. GFP-Imp-a4-dIBB and anti-PSF-A546_Pos005_S001	00-kDwSVFxt4gx8m7iAhVHSPW
112372		Cell	1	0.000	1.000	135	23	GFP-IMPa4-IBB anti-PSF-A546 8C-S-PSF V2.00	0	20. GFP-Imp-a4-dIBB and anti-PSF-A546_Pos005_S001	00-kDwSVFxt4gx8m7iAhVHSPW
173382		Cell	1	0.000	1.000	136	24	GFP-IMPa4-IBB anti-PSF-A546 8C-S-PSF V2.00	0	20. GFP-Imp-a4-dIBB and anti-PSF-A546_Pos005_S001	00-kDwSVFxt4gx8m7iAhVHSPW
287964		Cell	1	0.000	1.000	137	25	GFP-IMPa4-IBB anti-PSF-A546 8C-S-PSF V2.00	0	20. GFP-Imp-a4-dIBB and anti-PSF-A546_Pos005_S001	00-kDwSVFxt4gx8m7iAhVHSPW
306534		Cell	1	0.000	1.000	138	26	GFP-IMPa4-IBB anti-PSF-A546 8C-S-PSF V2.00	0	20. GFP-Imp-a4-dIBB and anti-PSF-A546_Pos005_S001	00-kDwSVFxt4gx8m7iAhVHSPW
103876		Cell	1	0.000	1.000	139	27	GFP-IMPa4-IBB anti-PSF-A546 8C-S-PSF V2.00	0	20. GFP-Imp-a4-dIBB and anti-PSF-A546_Pos005_S001	00-kDwSVFxt4gx8m7iAhVHSPW
205702		Cell	1	0.000	1.000	140	28	GFP-IMPa4-IBB anti-PSF-A546 8C-S-PSF V2.00	0	20. GFP-Imp-a4-dIBB and anti-PSF-A546_Pos005_S001	00-kDwSVFxt4gx8m7iAhVHSPW
271515		Cell	1	0.000	1.000	141	0	GFP-IMPa4-IBB anti-PSF-A546 8C-S-PSF V2.00	0	20. GFP-Imp-a4-dIBB and anti-PSF-A546_Pos006_S001	00-HaCSRp3Kni2jLrDvLWfeW6
311980		Cell	1	0.000	1.000	142	1	GFP-IMPa4-IBB anti-PSF-A546 8C-S-PSF V2.00	0	20. GFP-Imp-a4-dIBB and anti-PSF-A546_Pos006_S001	00-HaCSRp3Kni2jLrDvLWfeW6
405443		Cell	1	0.000	1.000	143	2	GFP-IMPa4-IBB anti-PSF-A546 8C-S-PSF V2.00	0	20. GFP-Imp-a4-dIBB and anti-PSF-A546_Pos006_S001	00-HaCSRp3Kni2jLrDvLWfeW6
304921		Cell	1	0.000	1.000	144	3	GFP-IMPa4-IBB anti-PSF-A546 8C-S-PSF V2.00	0	20. GFP-Imp-a4-dIBB and anti-PSF-A546_Pos006_S001	00-HaCSRp3Kni2jLrDvLWfeW6
517386		Cell	1	0.000	1.000	145	4	GFP-IMPa4-IBB anti-PSF-A546 8C-S-PSF V2.00	0	20. GFP-Imp-a4-dIBB and anti-PSF-A546_Pos006_S001	00-HaCSRp3Kni2jLrDvLWfeW6
440980		Cell	1	0.000	1.000	146	5	GFP-IMPa4-IBB anti-PSF-A546 8C-S-PSF V2.00	0	20. GFP-Imp-a4-dIBB and anti-PSF-A546_Pos006_S001	00-HaCSRp3Kni2jLrDvLWfeW6
375263		Cell	1	0.000	1.000	147	6	GFP-IMPa4-IBB anti-PSF-A546 8C-S-PSF V2.00	0	20. GFP-Imp-a4-dIBB and anti-PSF-A546_Pos006_S001	00-HaCSRp3Kni2jLrDvLWfeW6
183574		Cell	1	0.000	1.000	148	7	GFP-IMPa4-IBB anti-PSF-A546 8C-S-PSF V2.00	0	20. GFP-Imp-a4-dIBB and anti-PSF-A546_Pos006_S001	00-HaCSRp3Kni2jLrDvLWfeW6
141926		Cell	1	0.000	1.000	149	8	GFP-IMPa4-IBB anti-PSF-A546 8C-S-PSF V2.00	0	20. GFP-Imp-a4-dIBB and anti-PSF-A546_Pos006_S001	00-HaCSRp3Kni2jLrDvLWfeW6
255637		Cell	1	0.000	1.000	150	9	GFP-IMPa4-IBB anti-PSF-A546 8C-S-PSF V2.00	0	20. GFP-Imp-a4-dIBB and anti-PSF-A546_Pos006_S001	00-HaCSRp3Kni2jLrDvLWfeW6
158754		Cell	1	0.000	1.000	151	10	GFP-IMPa4-IBB anti-PSF-A546 8C-S-PSF V2.00	0	20. GFP-Imp-a4-dIBB and anti-PSF-A546_Pos006_S001	00-HaCSRp3Kni2jLrDvLWfeW6
886012		Cell	1	0.000	1.000	152	11	GFP-IMPa4-IBB anti-PSF-A546 8C-S-PSF V2.00	0	20. GFP-Imp-a4-dIBB and anti-PSF-A546_Pos006_S001	00-HaCSRp3Kni2jLrDvLWfeW6
270561		Cell	1	0.000	1.000	153	12	GFP-IMPa4-IBB anti-PSF-A546 8C-S-PSF V2.00	0	20. GFP-Imp-a4-dIBB and anti-PSF-A546_Pos006_S001	00-HaCSRp3Kni2jLrDvLWfeW6
2.31831e+007		Cell	1	0.000	1.000	154	13	GFP-IMPa4-IBB anti-PSF-A546 8C-S-PSF V2.00	0	20. GFP-Imp-a4-dIBB and anti-PSF-A546_Pos006_S001	00-HaCSRp3Kni2jLrDvLWfeW6
208259		Cell	1	0.000	1.000	155	14	GFP-IMPa4-IBB anti-PSF-A546 8C-S-PSF V2.00	0	20. GFP-Imp-a4-dIBB and anti-PSF-A546_Pos006_S001	00-HaCSRp3Kni2jLrDvLWfeW6
1.83284e+006		Cell	1	0.000	1.000	156	15	GFP-IMPa4-IBB anti-PSF-A546 8C-S-PSF V2.00	0	20. GFP-Imp-a4-dIBB and anti-PSF-A546_Pos006_S001	00-HaCSRp3Kni2jLrDvLWfeW6
498238		Cell	1	0.000	1.000	157	16	GFP-IMPa4-IBB anti-PSF-A546 8C-S-PSF V2.00	0	20. GFP-Imp-a4-dIBB and anti-PSF-A546_Pos006_S001	00-HaCSRp3Kni2jLrDvLWfeW6
193260		Cell	1	0.000	1.000	158	17	GFP-IMPa4-IBB anti-PSF-A546 8C-S-PSF V2.00	0	20. GFP-Imp-a4-dIBB and anti-PSF-A546_Pos006_S001	00-HaCSRp3Kni2jLrDvLWfeW6
385962		Cell	1	0.000	1.000	159	18	GFP-IMPa4-IBB anti-PSF-A546 8C-S-PSF V2.00	0	20. GFP-Imp-a4-dIBB and anti-PSF-A546_Pos006_S001	00-HaCSRp3Kni2jLrDvLWfeW6
202147		Cell	1	0.000	1.000	160	19	GFP-IMPa4-IBB anti-PSF-A546 8C-S-PSF V2.00	0	20. GFP-Imp-a4-dIBB and anti-PSF-A546_Pos006_S001	00-HaCSRp3Kni2jLrDvLWfeW6
283072		Cell	1	0.000	1.000	161	20	GFP-IMPa4-IBB anti-PSF-A546 8C-S-PSF V2.00	0	20. GFP-Imp-a4-dIBB and anti-PSF-A546_Pos006_S001	00-HaCSRp3Kni2jLrDvLWfeW6
167839		Cell	1	0.000	1.000	162	21	GFP-IMPa4-IBB anti-PSF-A546 8C-S-PSF V2.00	0	20. GFP-Imp-a4-dIBB and anti-PSF-A546_Pos006_S001	00-HaCSRp3Kni2jLrDvLWfeW6
239906		Cell	1	0.000	1.000	163	22	GFP-IMPa4-IBB anti-PSF-A546 8C-S-PSF V2.00	0	20. GFP-Imp-a4-dIBB and anti-PSF-A546_Pos006_S001	00-HaCSRp3Kni2jLrDvLWfeW6
614488		Cell	1	0.000	1.000	164	23	GFP-IMPa4-IBB anti-PSF-A546 8C-S-PSF V2.00	0	20. GFP-Imp-a4-dIBB and anti-PSF-A546_Pos006_S001	00-HaCSRp3Kni2jLrDvLWfeW6
494216		Cell	1	0.000	1.000	165	24	GFP-IMPa4-IBB anti-PSF-A546 8C-S-PSF V2.00	0	20. GFP-Imp-a4-dIBB and anti-PSF-A546_Pos006_S001	00-HaCSRp3Kni2jLrDvLWfeW6
293748		Cell	1	0.000	1.000	166	25	GFP-IMPa4-IBB anti-PSF-A546 8C-S-PSF V2.00	0	20. GFP-Imp-a4-dIBB and anti-PSF-A546_Pos006_S001	00-HaCSRp3Kni2jLrDvLWfeW6
415819		Cell	1	0.000	1.000	167	26	GFP-IMPa4-IBB anti-PSF-A546 8C-S-PSF V2.00	0	20. GFP-Imp-a4-dIBB and anti-PSF-A546_Pos006_S001	00-HaCSRp3Kni2jLrDvLWfeW6
512513		Cell	1	0.000	1.000	168	27	GFP-IMPa4-IBB anti-PSF-A546 8C-S-PSF V2.00	0	20. GFP-Imp-a4-dIBB and anti-PSF-A546_Pos006_S001	00-HaCSRp3Kni2jLrDvLWfeW6
643213		Cell	1	0.000	1.000	169	28	GFP-IMPa4-IBB anti-PSF-A546 8C-S-PSF V2.00	0	20. GFP-Imp-a4-dIBB and anti-PSF-A546_Pos006_S001	00-HaCSRp3Kni2jLrDvLWfeW6
782110		Cell	1	0.000	1.000	170	29	GFP-IMPa4-IBB anti-PSF-A546 8C-S-PSF V2.00	0	20. GFP-Imp-a4-dIBB and anti-PSF-A546_Pos006_S001	00-HaCSRp3Kni2jLrDvLWfeW6
45749		Cell	1	0.000	1.000	171	30	GFP-IMPa4-IBB anti-PSF-A546 8C-S-PSF V2.00	0	20. GFP-Imp-a4-dIBB and anti-PSF-A546_Pos006_S001	00-HaCSRp3Kni2jLrDvLWfeW6
328169		Cell	1	0.000	1.000	172	31	GFP-IMPa4-IBB anti-PSF-A546 8C-S-PSF V2.00	0	20. GFP-Imp-a4-dIBB and anti-PSF-A546_Pos006_S001	00-HaCSRp3Kni2jLrDvLWfeW6
255375		Cell	1	0.000	1.000	173	32	GFP-IMPa4-IBB anti-PSF-A546 8C-S-PSF V2.00	0	20. GFP-Imp-a4-dIBB and anti-PSF-A546_Pos006_S001	00-HaCSRp3Kni2jLrDvLWfeW6
256554		Cell	1	0.000	1.000	174	33	GFP-IMPa4-IBB anti-PSF-A546 8C-S-PSF V2.00	0	20. GFP-Imp-a4-dIBB and anti-PSF-A546_Pos006_S001	00-HaCSRp3Kni2jLrDvLWfeW6
34929		Cell	1	0.000	1.000	175	0	GFP-IMPa4-IBB anti-PSF-A546 8C-S-PSF V2.00	0	20. GFP-Imp-a4-dIBB and anti-PSF-A546_Pos007_S001	00-ebd2buaYAK8TYd36UKdx7
693401		Cell	1	0.000	1.000	176	1	GFP-IMPa4-IBB anti-PSF-A546 8C-S-PSF V2.00	0	20. GFP-Imp-a4-dIBB and anti-PSF-A546_Pos007_S001	00-ebd2buaYAK8TYd36UKdx7
376313		Cell	1	0.000	1.000	177	2	GFP-IMPa4-IBB anti-PSF-A546 8C-S-PSF V2.00	0	20. GFP-Imp-a4-dIBB and anti-PSF-A546_Pos007_S001	00-ebd2buaYAK8TYd36UKdx7
1.54285e+006		Cell	1	0.000	1.000	178	3	GFP-IMPa4-IBB anti-PSF-A546 8C-S-PSF V2.00	0	20. GFP-Imp-a4-dIBB and anti-PSF-A546_Pos007_S001	00-ebd2buaYAK8TYd36UKdx7
383310		Cell	1	0.000	1.000	179	4	GFP-IMPa4-IBB anti-PSF-A546 8C-S-PSF V2.00	0	20. GFP-Imp-a4-dIBB and anti-PSF-A546_Pos007_S001	00-ebd2buaYAK8TYd36UKdx7
283639		Cell	1	0.000	1.000	180	5	GFP-IMPa4-IBB anti-PSF-A546 8C-S-PSF V2.00	0	20. GFP-Imp-a4-dIBB and anti-PSF-A546_Pos007_S001	00-ebd2buaYAK8TYd36UKdx7
1.3676e+006		Cell	1	0.000	1.000	181	6	GFP-IMPa4-IBB anti-PSF-A546 8C-S-PSF V2.00	0	20. GFP-Imp-a4-dIBB and anti-PSF-A546_Pos007_S001	00-ebd2buaYAK8TYd36UKdx7
1.27708e+007		Cell	1	0.000	1.000	182	7	GFP-IMPa4-IBB anti-PSF-A546 8C-S-PSF V2.00	0	20. GFP-Imp-a4-dIBB and anti-PSF-A546_Pos007_S001	00-ebd2buaYAK8TYd36UKdx7
328388		Cell	1	0.000	1.000	183	8	GFP-IMPa4-IBB anti-PSF-A546 8C-S-PSF V2.00	0	20. GFP-Imp-a4-dIBB and anti-PSF-A546_Pos007_S001	00-ebd2buaYAK8TYd36UKdx7
104481		Cell	1	0.000	1.000	184	9	GFP-IMPa4-IBB anti-PSF-A546 8C-S-PSF V2.00	0	20. GFP-Imp-a4-dIBB and anti-PSF-A546_Pos007_S001	00-ebd2buaYAK8TYd36UKdx7
218853		Cell	1	0.000	1.000	185	10	GFP-IMPa4-IBB anti-PSF-A546 8C-S-PSF V2.00	0	20. GFP-Imp-a4-dIBB and anti-PSF-A546_Pos007_S001	00-ebd2buaYAK8TYd36UKdx7
172956		Cell	1	0.000	1.000	186	11	GFP-IMPa4-IBB anti-PSF-A546 8C-S-PSF V2.00	0	20. GFP-Imp-a4-dIBB and anti-PSF-A546_Pos007_S001	00-ebd2buaYAK8TYd36UKdx7
198125		Cell	1	0.000	1.000	187	12	GFP-IMPa4-IBB anti-PSF-A546 8C-S-PSF V2.00	0	20. GFP-Imp-a4-dIBB and anti-PSF-A546_Pos007_S001	00-ebd2buaYAK8TYd36UKdx7
342282		Cell	1	0.000	1.000	188	13	GFP-IMPa4-IBB anti-PSF-A546 8C-S-PSF V2.00	0	20. GFP-Imp-a4-dIBB and anti-PSF-A546_Pos007_S001	00-ebd2buaYAK8TYd36UKdx7
220826		Cell	1	0.000	1.000	189	14	GFP-IMPa4-IBB anti-PSF-A546 8C-S-PSF V2.00	0	20. GFP-Imp-a4-dIBB and anti-PSF-A546_Pos007_S001	00-ebd2buaYAK8TYd36UKdx7
244912		Cell	1	0.000	1.000	190	15	GFP-IMPa4-IBB anti-PSF-A546 8C-S-PSF V2.00	0	20. GFP-Imp-a4-dIBB and anti-PSF-A546_Pos007_S001	00-ebd2buaYAK8TYd36UKdx7
368651		Cell	1	0.000	1.000	191	16	GFP-IMPa4-IBB anti-PSF-A546 8C-S-PSF V2.00	0	20. GFP-Imp-a4-dIBB and anti-PSF-A546_Pos007_S001	00-ebd2buaYAK8TYd36UKdx7
479654		Cell	1	0.000	1.000	192	17	GFP-IMPa4-IBB anti-PSF-A546 8C-S-PSF V2.00	0	20. GFP-Imp-a4-dIBB and anti-PSF-A546_Pos007_S001	00-ebd2buaYAK8TYd36UKdx7
221891		Cell	1	0.000	1.000	193	18	GFP-IMPa4-IBB anti-PSF-A546 8C-S-PSF V2.00	0	20. GFP-Imp-a4-dIBB and anti-PSF-A546_Pos007_S001	00-ebd2buaYAK8TYd36UKdx7
117400		Cell	1	0.000	1.000	194	19	GFP-IMPa4-IBB anti-PSF-A546 8C-S-PSF V2.00	0	20. GFP-Imp-a4-dIBB and anti-PSF-A546_Pos007_S001	00-ebd2buaYAK8TYd36UKdx7
2.03982e+006		Cell	1	0.000	1.000	195	20	GFP-IMPa4-IBB anti-PSF-A546 8C-S-PSF V2.00	0	20. GFP-Imp-a4-dIBB and anti-PSF-A546_Pos007_S001	00-ebd2buaYAK8TYd36UKdx7
3.54691e+006		Cell	1	0.000	1.000	196	21	GFP-IMPa4-IBB anti-PSF-A546 8C-S-PSF V2.00	0	20. GFP-Imp-a4-dIBB and anti-PSF-A546_Pos007_S001	00-ebd2buaYAK8TYd36UKdx7
9.52146e+006		Cell	1	0.000	1.000	197	22	GFP-IMPa4-IBB anti-PSF-A546 8C-S-PSF V2.00	0	20. GFP-Imp-a4-dIBB and anti-PSF-A546_Pos007_S001	00-ebd2buaYAK8TYd36UKdx7
292895		Cell	1	0.000	1.000	198	0	GFP-IMPa4-IBB anti-PSF-A546 8C-S-PSF V2.00	0	20. GFP-Imp-a4-dIBB and anti-PSF-A546_Pos008_S001	00-n365bzUtjrjdBAtt84dcv6
229119		Cell	1	0.000	1.000	199	1	GFP-IMPa4-IBB anti-PSF-A546 8C-S-PSF V2.00	0	20. GFP-Imp-a4-dIBB and anti-PSF-A546_Pos008_S001	00-n365bzUtjrjdBAtt84dcv6
332285		Cell	1	0.000	1.000	200	2	GFP-IMPa4-IBB anti-PSF-A546 8C-S-PSF V2.00	0	20. GFP-Imp-a4-dIBB and anti-PSF-A546_Pos008_S001	00-n365bzUtjrjdBAtt84dcv6
4.49949e+006		Cell	1	0.000	1.000	201	3	GFP-IMPa4-IBB anti-PSF-A546 8C-S-PSF V2.00	0	20. GFP-Imp-a4-dIBB and anti-PSF-A546_Pos008_S001	00-n365bzUtjrjdBAtt84dcv6
424828		Cell	1	0.000	1.000	202	4	GFP-IMPa4-IBB anti-PSF-A546 8C-S-PSF V2.00	0	20. GFP-Imp-a4-dIBB and anti-PSF-A546_Pos008_S001	00-n365bzUtjrjdBAtt84dcv6
1.16045e+006		Cell	1	0.000	1.000	203	5	GFP-IMPa4-IBB anti-PSF-A546 8C-S-PSF V2.00	0	20. GFP-Imp-a4-dIBB and anti-PSF-A546_Pos008_S001	00-n365bzUtjrjdBAtt84dcv6
1.45684e+006		Cell	1	0.000	1.000	204	6	GFP-IMPa4-IBB anti-PSF-A546 8C-S-PSF V2.00	0	20. GFP-Imp-a4-dIBB and anti-PSF-A546_Pos008_S001	00-n365bzUtjrjdBAtt84dcv6
193964		Cell	1	0.000	1.000	205	7	GFP-IMPa4-IBB anti-PSF-A546 8C-S-PSF V2.00	0	20. GFP-Imp-a4-dIBB and anti-PSF-A546_Pos008_S001	00-n365bzUtjrjdBAtt84dcv6
1.49291e+006		Cell	1	0.000	1.000	206	8	GFP-IMPa4-IBB anti-PSF-A546 8C-S-PSF V2.00	0	20. GFP-Imp-a4-dIBB and anti-PSF-A546_Pos008_S001	00-n365bzUtjrjdBAtt84dcv6
2.35166e+006		Cell	1	0.000	1.000	207	9	GFP-IMPa4-IBB anti-PSF-A546 8C-S-PSF V2.00	0	20. GFP-Imp-a4-dIBB and anti-PSF-A546_Pos008_S001	00-n365bzUtjrjdBAtt84dcv6
1.09197e+007		Cell	1	0.000	1.000	208	10	GFP-IMPa4-IBB anti-PSF-A546 8C-S-PSF V2.00	0	20. GFP-Imp-a4-dIBB and anti-PSF-A546_Pos008_S001	00-n365bzUtjrjdBAtt84dcv6
774085		Cell	1	0.000	1.000	209	11	GFP-IMPa4-IBB anti-PSF-A546 8C-S-PSF V2.00	0	20. GFP-Imp-a4-dIBB and anti-PSF-A546_Pos008_S001	00-n365bzUtjrjdBAtt84dcv6
643883		Cell	1	0.000	1.000	210	12	GFP-IMPa4-IBB anti-PSF-A546 8C-S-PSF V2.00	0	20. GFP-Imp-a4-dIBB and anti-PSF-A546_Pos008_S001	00-n365bzUtjrjdBAtt84dcv6
206836		Cell	1	0.000	1.000	211	0	GFP-IMPa4-IBB anti-PSF-A546 8C-S-PSF V2.00	0	20. GFP-Imp-a4-dIBB and anti-PSF-A546_Pos009_S001	00-ph4aCAyenJTbJaXsNSxeAP
173307		Cell	1	0.000	1.000	212	1	GFP-IMPa4-IBB anti-PSF-A546 8C-S-PSF V2.00	0	20. GFP-Imp-a4-dIBB and anti-PSF-A546_Pos009_S001	00-ph4aCAyenJTbJaXsNSxeAP
2.96532e+006		Cell	1	0.000	1.000	213	2	GFP-IMPa4-IBB anti-PSF-A546 8C-S-PSF V2.00	0	20. GFP-Imp-a4-dIBB and anti-PSF-A546_Pos009_S001	00-ph4aCAyenJTbJaXsNSxeAP
241315		Cell	1	0.000	1.000	214	3	GFP-IMPa4-IBB anti-PSF-A546 8C-S-PSF V2.00	0	20. GFP-Imp-a4-dIBB and anti-PSF-A546_Pos009_S001	00-ph4aCAyenJTbJaXsNSxeAP
8.77322e+006		Cell	1	0.000	1.000	215	4	GFP-IMPa4-IBB anti-PSF-A546 8C-S-PSF V2.00	0	20. GFP-Imp-a4-dIBB and anti-PSF-A546_Pos009_S001	00-ph4aCAyenJTbJaXsNSxeAP
350060		Cell	1	0.000	1.000	216	5	GFP-IMPa4-IBB anti-PSF-A546 8C-S-PSF V2.00	0	20. GFP-Imp-a4-dIBB and anti-PSF-A546_Pos009_S001	00-ph4aCAyenJTbJaXsNSxeAP
288819		Cell	1	0.000	1.000	217	6	GFP-IMPa4-IBB anti-PSF-A546 8C-S-PSF V2.00	0	20. GFP-Imp-a4-dIBB and anti-PSF-A546_Pos009_S001	00-ph4aCAyenJTbJaXsNSxeAP
92191		Cell	1	0.000	1.000	218	7	GFP-IMPa4-IBB anti-PSF-A546 8C-S-PSF V2.00	0	20. GFP-Imp-a4-dIBB and anti-PSF-A546_Pos009_S001	00-ph4aCAyenJTbJaXsNSxeAP
177127		Cell	1	0.000	1.000	219	8	GFP-IMPa4-IBB anti-PSF-A546 8C-S-PSF V2.00	0	20. GFP-Imp-a4-dIBB and anti-PSF-A546_Pos009_S001	00-ph4aCAyenJTbJaXsNSxeAP
2.38254e+006		Cell	1	0.000	1.000	220	9	GFP-IMPa4-IBB anti-PSF-A546 8C-S-PSF V2.00	0	20. GFP-Imp-a4-dIBB and anti-PSF-A546_Pos009_S001	00-ph4aCAyenJTbJaXsNSxeAP
664446		Cell	1	0.000	1.000	221	10	GFP-IMPa4-IBB anti-PSF-A546 8C-S-PSF V2.00	0	20. GFP-Imp-a4-dIBB and anti-PSF-A546_Pos009_S001	00-ph4aCAyenJTbJaXsNSxeAP
562715		Cell	1	0.000	1.000	222	11	GFP-IMPa4-IBB anti-PSF-A546 8C-S-PSF V2.00	0	20. GFP-Imp-a4-dIBB and anti-PSF-A546_Pos009_S001	00-ph4aCAyenJTbJaXsNSxeAP
510371		Cell	1	0.000	1.000	223	12	GFP-IMPa4-IBB anti-PSF-A546 8C-S-PSF V2.00	0	20. GFP-Imp-a4-dIBB and anti-PSF-A546_Pos009_S001	00-ph4aCAyenJTbJaXsNSxeAP
2.11489e+006		Cell	1	0.000	1.000	224	13	GFP-IMPa4-IBB anti-PSF-A546 8C-S-PSF V2.00	0	20. GFP-Imp-a4-dIBB and anti-PSF-A546_Pos009_S001	00-ph4aCAyenJTbJaXsNSxeAP
720050		Cell	1	0.000	1.000	225	14	GFP-IMPa4-IBB anti-PSF-A546 8C-S-PSF V2.00	0	20. GFP-Imp-a4-dIBB and anti-PSF-A546_Pos009_S001	00-ph4aCAyenJTbJaXsNSxeAP
589624		Cell	1	0.000	1.000	226	15	GFP-IMPa4-IBB anti-PSF-A546 8C-S-PSF V2.00	0	20. GFP-Imp-a4-dIBB and anti-PSF-A546_Pos009_S001	00-ph4aCAyenJTbJaXsNSxeAP
646249		Cell	1	0.000	1.000	227	16	GFP-IMPa4-IBB anti-PSF-A546 8C-S-PSF V2.00	0	20. GFP-Imp-a4-dIBB and anti-PSF-A546_Pos009_S001	00-ph4aCAyenJTbJaXsNSxeAP
1.45099e+006		Cell	1	0.000	1.000	228	17	GFP-IMPa4-IBB anti-PSF-A546 8C-S-PSF V2.00	0	20. GFP-Imp-a4-dIBB and anti-PSF-A546_Pos009_S001	00-ph4aCAyenJTbJaXsNSxeAP
1.62811e+006		Cell	1	0.000	1.000	229	18	GFP-IMPa4-IBB anti-PSF-A546 8C-S-PSF V2.00	0	20. GFP-Imp-a4-dIBB and anti-PSF-A546_Pos009_S001	00-ph4aCAyenJTbJaXsNSxeAP
345355		Cell	1	0.000	1.000	230	19	GFP-IMPa4-IBB anti-PSF-A546 8C-S-PSF V2.00	0	20. GFP-Imp-a4-dIBB and anti-PSF-A546_Pos009_S001	00-ph4aCAyenJTbJaXsNSxeAP
1.54573e+006		Cell	1	0.000	1.000	231	20	GFP-IMPa4-IBB anti-PSF-A546 8C-S-PSF V2.00	0	20. GFP-Imp-a4-dIBB and anti-PSF-A546_Pos009_S001	00-ph4aCAyenJTbJaXsNSxeAP
878015		Cell	1	0.000	1.000	232	21	GFP-IMPa4-IBB anti-PSF-A546 8C-S-PSF V2.00	0	20. GFP-Imp-a4-dIBB and anti-PSF-A546_Pos009_S001	00-ph4aCAyenJTbJaXsNSxeAP
375174		Cell	1	0.000	1.000	233	22	GFP-IMPa4-IBB anti-PSF-A546 8C-S-PSF V2.00	0	20. GFP-Imp-a4-dIBB and anti-PSF-A546_Pos009_S001	00-ph4aCAyenJTbJaXsNSxeAP
2.42015e+006		Cell	1	0.000	1.000	234	23	GFP-IMPa4-IBB anti-PSF-A546 8C-S-PSF V2.00	0	20. GFP-Imp-a4-dIBB and anti-PSF-A546_Pos009_S001	00-ph4aCAyenJTbJaXsNSxeAP
1.26539e+006		Cell	1	0.000	1.000	235	24	GFP-IMPa4-IBB anti-PSF-A546 8C-S-PSF V2.00	0	20. GFP-Imp-a4-dIBB and anti-PSF-A546_Pos009_S001	00-ph4aCAyenJTbJaXsNSxeAP
502237		Cell	1	0.000	1.000	236	25	GFP-IMPa4-IBB anti-PSF-A546 8C-S-PSF V2.00	0	20. GFP-Imp-a4-dIBB and anti-PSF-A546_Pos009_S001	00-ph4aCAyenJTbJaXsNSxeAP
2.14574e+006		Cell	1	0.000	1.000	237	26	GFP-IMPa4-IBB anti-PSF-A546 8C-S-PSF V2.00	0	20. GFP-Imp-a4-dIBB and anti-PSF-A546_Pos009_S001	00-ph4aCAyenJTbJaXsNSxeAP
2.19972e+006		Cell	1	0.000	1.000	238	27	GFP-IMPa4-IBB anti-PSF-A546 8C-S-PSF V2.00	0	20. GFP-Imp-a4-dIBB and anti-PSF-A546_Pos009_S001	00-ph4aCAyenJTbJaXsNSxeAP
187758		Cell	1	0.000	1.000	239	28	GFP-IMPa4-IBB anti-PSF-A546 8C-S-PSF V2.00	0	20. GFP-Imp-a4-dIBB and anti-PSF-A546_Pos009_S001	00-ph4aCAyenJTbJaXsNSxeAP
191382		Cell	1	0.000	1.000	240	29	GFP-IMPa4-IBB anti-PSF-A546 8C-S-PSF V2.00	0	20. GFP-Imp-a4-dIBB and anti-PSF-A546_Pos009_S001	00-ph4aCAyenJTbJaXsNSxeAP
297999		Cell	1	0.000	1.000	241	30	GFP-IMPa4-IBB anti-PSF-A546 8C-S-PSF V2.00	0	20. GFP-Imp-a4-dIBB and anti-PSF-A546_Pos009_S001	00-ph4aCAyenJTbJaXsNSxeAP
282557		Cell	1	0.000	1.000	242	0	GFP-IMPa4-IBB anti-PSF-A546 8C-S-PSF V2.00	0	20. GFP-Imp-a4-dIBB and anti-PSF-A546_Pos010_S001	00-eHgFZqp66HSrHx7PJpdSDm
153029		Cell	1	0.000	1.000	243	1	GFP-IMPa4-IBB anti-PSF-A546 8C-S-PSF V2.00	0	20. GFP-Imp-a4-dIBB and anti-PSF-A546_Pos010_S001	00-eHgFZqp66HSrHx7PJpdSDm
41514		Cell	1	0.000	1.000	244	2	GFP-IMPa4-IBB anti-PSF-A546 8C-S-PSF V2.00	0	20. GFP-Imp-a4-dIBB and anti-PSF-A546_Pos010_S001	00-eHgFZqp66HSrHx7PJpdSDm
59806		Cell	1	0.000	1.000	245	3	GFP-IMPa4-IBB anti-PSF-A546 8C-S-PSF V2.00	0	20. GFP-Imp-a4-dIBB and anti-PSF-A546_Pos010_S001	00-eHgFZqp66HSrHx7PJpdSDm
22468		Cell	1	0.000	1.000	246	4	GFP-IMPa4-IBB anti-PSF-A546 8C-S-PSF V2.00	0	20. GFP-Imp-a4-dIBB and anti-PSF-A546_Pos010_S001	00-eHgFZqp66HSrHx7PJpdSDm
49294		Cell	1	0.000	1.000	247	5	GFP-IMPa4-IBB anti-PSF-A546 8C-S-PSF V2.00	0	20. GFP-Imp-a4-dIBB and anti-PSF-A546_Pos010_S001	00-eHgFZqp66HSrHx7PJpdSDm
116734		Cell	1	0.000	1.000	248	6	GFP-IMPa4-IBB anti-PSF-A546 8C-S-PSF V2.00	0	20. GFP-Imp-a4-dIBB and anti-PSF-A546_Pos010_S001	00-eHgFZqp66HSrHx7PJpdSDm
69404		Cell	1	0.000	1.000	249	7	GFP-IMPa4-IBB anti-PSF-A546 8C-S-PSF V2.00	0	20. GFP-Imp-a4-dIBB and anti-PSF-A546_Pos010_S001	00-eHgFZqp66HSrHx7PJpdSDm
48849		Cell	1	0.000	1.000	250	8	GFP-IMPa4-IBB anti-PSF-A546 8C-S-PSF V2.00	0	20. GFP-Imp-a4-dIBB and anti-PSF-A546_Pos010_S001	00-eHgFZqp66HSrHx7PJpdSDm
69202		Cell	1	0.000	1.000	251	9	GFP-IMPa4-IBB anti-PSF-A546 8C-S-PSF V2.00	0	20. GFP-Imp-a4-dIBB and anti-PSF-A546_Pos010_S001	00-eHgFZqp66HSrHx7PJpdSDm
95260		Cell	1	0.000	1.000	252	10	GFP-IMPa4-IBB anti-PSF-A546 8C-S-PSF V2.00	0	20. GFP-Imp-a4-dIBB and anti-PSF-A546_Pos010_S001	00-eHgFZqp66HSrHx7PJpdSDm
84798		Cell	1	0.000	1.000	253	11	GFP-IMPa4-IBB anti-PSF-A546 8C-S-PSF V2.00	0	20. GFP-Imp-a4-dIBB and anti-PSF-A546_Pos010_S001	00-eHgFZqp66HSrHx7PJpdSDm
59961		Cell	1	0.000	1.000	254	12	GFP-IMPa4-IBB anti-PSF-A546 8C-S-PSF V2.00	0	20. GFP-Imp-a4-dIBB and anti-PSF-A546_Pos010_S001	00-eHgFZqp66HSrHx7PJpdSDm
283897		Cell	1	0.000	1.000	255	13	GFP-IMPa4-IBB anti-PSF-A546 8C-S-PSF V2.00	0	20. GFP-Imp-a4-dIBB and anti-PSF-A546_Pos010_S001	00-eHgFZqp66HSrHx7PJpdSDm
27789		Cell	1	0.000	1.000	256	14	GFP-IMPa4-IBB anti-PSF-A546 8C-S-PSF V2.00	0	20. GFP-Imp-a4-dIBB and anti-PSF-A546_Pos010_S001	00-eHgFZqp66HSrHx7PJpdSDm
234888		Cell	1	0.000	1.000	257	15	GFP-IMPa4-IBB anti-PSF-A546 8C-S-PSF V2.00	0	20. GFP-Imp-a4-dIBB and anti-PSF-A546_Pos010_S001	00-eHgFZqp66HSrHx7PJpdSDm
158277		Cell	1	0.000	1.000	258	16	GFP-IMPa4-IBB anti-PSF-A546 8C-S-PSF V2.00	0	20. GFP-Imp-a4-dIBB and anti-PSF-A546_Pos010_S001	00-eHgFZqp66HSrHx7PJpdSDm
81235		Cell	1	0.000	1.000	259	0	GFP-IMPa4-IBB anti-PSF-A546 8C-S-PSF V2.00	0	20. GFP-Imp-a4-dIBB and anti-PSF-A546_Pos011_S001	00-8YftEZK7z7U75z7ykVdiNU
336370		Cell	1	0.000	1.000	260	1	GFP-IMPa4-IBB anti-PSF-A546 8C-S-PSF V2.00	0	20. GFP-Imp-a4-dIBB and anti-PSF-A546_Pos011_S001	00-8YftEZK7z7U75z7ykVdiNU
75892		Cell	1	0.000	1.000	261	2	GFP-IMPa4-IBB anti-PSF-A546 8C-S-PSF V2.00	0	20. GFP-Imp-a4-dIBB and anti-PSF-A546_Pos011_S001	00-8YftEZK7z7U75z7ykVdiNU
50372		Cell	1	0.000	1.000	262	3	GFP-IMPa4-IBB anti-PSF-A546 8C-S-PSF V2.00	0	20. GFP-Imp-a4-dIBB and anti-PSF-A546_Pos011_S001	00-8YftEZK7z7U75z7ykVdiNU
554211		Cell	1	0.000	1.000	263	4	GFP-IMPa4-IBB anti-PSF-A546 8C-S-PSF V2.00	0	20. GFP-Imp-a4-dIBB and anti-PSF-A546_Pos011_S001	00-8YftEZK7z7U75z7ykVdiNU
573757		Cell	1	0.000	1.000	264	5	GFP-IMPa4-IBB anti-PSF-A546 8C-S-PSF V2.00	0	20. GFP-Imp-a4-dIBB and anti-PSF-A546_Pos011_S001	00-8YftEZK7z7U75z7ykVdiNU
2.2958e+007		Cell	1	0.000	1.000	265	6	GFP-IMPa4-IBB anti-PSF-A546 8C-S-PSF V2.00	0	20. GFP-Imp-a4-dIBB and anti-PSF-A546_Pos011_S001	00-8YftEZK7z7U75z7ykVdiNU
779143		Cell	1	0.000	1.000	266	7	GFP-IMPa4-IBB anti-PSF-A546 8C-S-PSF V2.00	0	20. GFP-Imp-a4-dIBB and anti-PSF-A546_Pos011_S001	00-8YftEZK7z7U75z7ykVdiNU
151683		Cell	1	0.000	1.000	267	8	GFP-IMPa4-IBB anti-PSF-A546 8C-S-PSF V2.00	0	20. GFP-Imp-a4-dIBB and anti-PSF-A546_Pos011_S001	00-8YftEZK7z7U75z7ykVdiNU
398480		Cell	1	0.000	1.000	268	9	GFP-IMPa4-IBB anti-PSF-A546 8C-S-PSF V2.00	0	20. GFP-Imp-a4-dIBB and anti-PSF-A546_Pos011_S001	00-8YftEZK7z7U75z7ykVdiNU
1.20908e+006		Cell	1	0.000	1.000	269	10	GFP-IMPa4-IBB anti-PSF-A546 8C-S-PSF V2.00	0	20. GFP-Imp-a4-dIBB and anti-PSF-A546_Pos011_S001	00-8YftEZK7z7U75z7ykVdiNU
978229		Cell	1	0.000	1.000	270	11	GFP-IMPa4-IBB anti-PSF-A546 8C-S-PSF V2.00	0	20. GFP-Imp-a4-dIBB and anti-PSF-A546_Pos011_S001	00-8YftEZK7z7U75z7ykVdiNU
281649		Cell	1	0.000	1.000	271	12	GFP-IMPa4-IBB anti-PSF-A546 8C-S-PSF V2.00	0	20. GFP-Imp-a4-dIBB and anti-PSF-A546_Pos011_S001	00-8YftEZK7z7U75z7ykVdiNU
1.0574e+006		Cell	1	0.000	1.000	272	13	GFP-IMPa4-IBB anti-PSF-A546 8C-S-PSF V2.00	0	20. GFP-Imp-a4-dIBB and anti-PSF-A546_Pos011_S001	00-8YftEZK7z7U75z7ykVdiNU
9.34839e+006		Cell	1	0.000	1.000	273	14	GFP-IMPa4-IBB anti-PSF-A546 8C-S-PSF V2.00	0	20. GFP-Imp-a4-dIBB and anti-PSF-A546_Pos011_S001	00-8YftEZK7z7U75z7ykVdiNU
1.20498e+006		Cell	1	0.000	1.000	274	15	GFP-IMPa4-IBB anti-PSF-A546 8C-S-PSF V2.00	0	20. GFP-Imp-a4-dIBB and anti-PSF-A546_Pos011_S001	00-8YftEZK7z7U75z7ykVdiNU
1.06481e+006		Cell	1	0.000	1.000	275	16	GFP-IMPa4-IBB anti-PSF-A546 8C-S-PSF V2.00	0	20. GFP-Imp-a4-dIBB and anti-PSF-A546_Pos011_S001	00-8YftEZK7z7U75z7ykVdiNU
49555		Cell	1	0.000	1.000	276	17	GFP-IMPa4-IBB anti-PSF-A546 8C-S-PSF V2.00	0	20. GFP-Imp-a4-dIBB and anti-PSF-A546_Pos011_S001	00-8YftEZK7z7U75z7ykVdiNU
104900		Cell	1	0.000	1.000	277	18	GFP-IMPa4-IBB anti-PSF-A546 8C-S-PSF V2.00	0	20. GFP-Imp-a4-dIBB and anti-PSF-A546_Pos011_S001	00-8YftEZK7z7U75z7ykVdiNU
90940		Cell	1	0.000	1.000	278	19	GFP-IMPa4-IBB anti-PSF-A546 8C-S-PSF V2.00	0	20. GFP-Imp-a4-dIBB and anti-PSF-A546_Pos011_S001	00-8YftEZK7z7U75z7ykVdiNU
681960		Cell	1	0.000	1.000	279	20	GFP-IMPa4-IBB anti-PSF-A546 8C-S-PSF V2.00	0	20. GFP-Imp-a4-dIBB and anti-PSF-A546_Pos011_S001	00-8YftEZK7z7U75z7ykVdiNU
46204		Cell	1	0.000	1.000	280	0	GFP-IMPa4-IBB anti-PSF-A546 8C-S-PSF V2.00	0	20. GFP-Imp-a4-dIBB and anti-PSF-A546_Pos012_S001	00-wY4SeJgsxqWamcJhQkVy4K
52749		Cell	1	0.000	1.000	281	1	GFP-IMPa4-IBB anti-PSF-A546 8C-S-PSF V2.00	0	20. GFP-Imp-a4-dIBB and anti-PSF-A546_Pos012_S001	00-wY4SeJgsxqWamcJhQkVy4K
811110		Cell	1	0.000	1.000	282	2	GFP-IMPa4-IBB anti-PSF-A546 8C-S-PSF V2.00	0	20. GFP-Imp-a4-dIBB and anti-PSF-A546_Pos012_S001	00-wY4SeJgsxqWamcJhQkVy4K
456437		Cell	1	0.000	1.000	283	3	GFP-IMPa4-IBB anti-PSF-A546 8C-S-PSF V2.00	0	20. GFP-Imp-a4-dIBB and anti-PSF-A546_Pos012_S001	00-wY4SeJgsxqWamcJhQkVy4K
622065		Cell	1	0.000	1.000	284	4	GFP-IMPa4-IBB anti-PSF-A546 8C-S-PSF V2.00	0	20. GFP-Imp-a4-dIBB and anti-PSF-A546_Pos012_S001	00-wY4SeJgsxqWamcJhQkVy4K
594280		Cell	1	0.000	1.000	285	5	GFP-IMPa4-IBB anti-PSF-A546 8C-S-PSF V2.00	0	20. GFP-Imp-a4-dIBB and anti-PSF-A546_Pos012_S001	00-wY4SeJgsxqWamcJhQkVy4K
237690		Cell	1	0.000	1.000	286	6	GFP-IMPa4-IBB anti-PSF-A546 8C-S-PSF V2.00	0	20. GFP-Imp-a4-dIBB and anti-PSF-A546_Pos012_S001	00-wY4SeJgsxqWamcJhQkVy4K
981808		Cell	1	0.000	1.000	287	7	GFP-IMPa4-IBB anti-PSF-A546 8C-S-PSF V2.00	0	20. GFP-Imp-a4-dIBB and anti-PSF-A546_Pos012_S001	00-wY4SeJgsxqWamcJhQkVy4K
679574		Cell	1	0.000	1.000	288	8	GFP-IMPa4-IBB anti-PSF-A546 8C-S-PSF V2.00	0	20. GFP-Imp-a4-dIBB and anti-PSF-A546_Pos012_S001	00-wY4SeJgsxqWamcJhQkVy4K
777417		Cell	1	0.000	1.000	289	9	GFP-IMPa4-IBB anti-PSF-A546 8C-S-PSF V2.00	0	20. GFP-Imp-a4-dIBB and anti-PSF-A546_Pos012_S001	00-wY4SeJgsxqWamcJhQkVy4K
491095		Cell	1	0.000	1.000	290	10	GFP-IMPa4-IBB anti-PSF-A546 8C-S-PSF V2.00	0	20. GFP-Imp-a4-dIBB and anti-PSF-A546_Pos012_S001	00-wY4SeJgsxqWamcJhQkVy4K
208164		Cell	1	0.000	1.000	291	11	GFP-IMPa4-IBB anti-PSF-A546 8C-S-PSF V2.00	0	20. GFP-Imp-a4-dIBB and anti-PSF-A546_Pos012_S001	00-wY4SeJgsxqWamcJhQkVy4K
550332		Cell	1	0.000	1.000	292	12	GFP-IMPa4-IBB anti-PSF-A546 8C-S-PSF V2.00	0	20. GFP-Imp-a4-dIBB and anti-PSF-A546_Pos012_S001	00-wY4SeJgsxqWamcJhQkVy4K
530211		Cell	1	0.000	1.000	293	13	GFP-IMPa4-IBB anti-PSF-A546 8C-S-PSF V2.00	0	20. GFP-Imp-a4-dIBB and anti-PSF-A546_Pos012_S001	00-wY4SeJgsxqWamcJhQkVy4K
439221		Cell	1	0.000	1.000	294	14	GFP-IMPa4-IBB anti-PSF-A546 8C-S-PSF V2.00	0	20. GFP-Imp-a4-dIBB and anti-PSF-A546_Pos012_S001	00-wY4SeJgsxqWamcJhQkVy4K
360199		Cell	1	0.000	1.000	295	15	GFP-IMPa4-IBB anti-PSF-A546 8C-S-PSF V2.00	0	20. GFP-Imp-a4-dIBB and anti-PSF-A546_Pos012_S001	00-wY4SeJgsxqWamcJhQkVy4K
268936		Cell	1	0.000	1.000	296	16	GFP-IMPa4-IBB anti-PSF-A546 8C-S-PSF V2.00	0	20. GFP-Imp-a4-dIBB and anti-PSF-A546_Pos012_S001	00-wY4SeJgsxqWamcJhQkVy4K
891548		Cell	1	0.000	1.000	297	17	GFP-IMPa4-IBB anti-PSF-A546 8C-S-PSF V2.00	0	20. GFP-Imp-a4-dIBB and anti-PSF-A546_Pos012_S001	00-wY4SeJgsxqWamcJhQkVy4K
798426		Cell	1	0.000	1.000	298	18	GFP-IMPa4-IBB anti-PSF-A546 8C-S-PSF V2.00	0	20. GFP-Imp-a4-dIBB and anti-PSF-A546_Pos012_S001	00-wY4SeJgsxqWamcJhQkVy4K
266552		Cell	1	0.000	1.000	299	19	GFP-IMPa4-IBB anti-PSF-A546 8C-S-PSF V2.00	0	20. GFP-Imp-a4-dIBB and anti-PSF-A546_Pos012_S001	00-wY4SeJgsxqWamcJhQkVy4K
231626		Cell	1	0.000	1.000	300	20	GFP-IMPa4-IBB anti-PSF-A546 8C-S-PSF V2.00	0	20. GFP-Imp-a4-dIBB and anti-PSF-A546_Pos012_S001	00-wY4SeJgsxqWamcJhQkVy4K
289812		Cell	1	0.000	1.000	301	21	GFP-IMPa4-IBB anti-PSF-A546 8C-S-PSF V2.00	0	20. GFP-Imp-a4-dIBB and anti-PSF-A546_Pos012_S001	00-wY4SeJgsxqWamcJhQkVy4K
495193		Cell	1	0.000	1.000	302	22	GFP-IMPa4-IBB anti-PSF-A546 8C-S-PSF V2.00	0	20. GFP-Imp-a4-dIBB and anti-PSF-A546_Pos012_S001	00-wY4SeJgsxqWamcJhQkVy4K
1.62941e+007		Cell	1	0.000	1.000	303	23	GFP-IMPa4-IBB anti-PSF-A546 8C-S-PSF V2.00	0	20. GFP-Imp-a4-dIBB and anti-PSF-A546_Pos012_S001	00-wY4SeJgsxqWamcJhQkVy4K
1.77967e+006		Cell	1	0.000	1.000	304	24	GFP-IMPa4-IBB anti-PSF-A546 8C-S-PSF V2.00	0	20. GFP-Imp-a4-dIBB and anti-PSF-A546_Pos012_S001	00-wY4SeJgsxqWamcJhQkVy4K
752748		Cell	1	0.000	1.000	305	25	GFP-IMPa4-IBB anti-PSF-A546 8C-S-PSF V2.00	0	20. GFP-Imp-a4-dIBB and anti-PSF-A546_Pos012_S001	00-wY4SeJgsxqWamcJhQkVy4K
723887		Cell	1	0.000	1.000	306	26	GFP-IMPa4-IBB anti-PSF-A546 8C-S-PSF V2.00	0	20. GFP-Imp-a4-dIBB and anti-PSF-A546_Pos012_S001	00-wY4SeJgsxqWamcJhQkVy4K
339067		Cell	1	0.000	1.000	307	27	GFP-IMPa4-IBB anti-PSF-A546 8C-S-PSF V2.00	0	20. GFP-Imp-a4-dIBB and anti-PSF-A546_Pos012_S001	00-wY4SeJgsxqWamcJhQkVy4K
936989		Cell	1	0.000	1.000	308	28	GFP-IMPa4-IBB anti-PSF-A546 8C-S-PSF V2.00	0	20. GFP-Imp-a4-dIBB and anti-PSF-A546_Pos012_S001	00-wY4SeJgsxqWamcJhQkVy4K
485641		Cell	1	0.000	1.000	309	29	GFP-IMPa4-IBB anti-PSF-A546 8C-S-PSF V2.00	0	20. GFP-Imp-a4-dIBB and anti-PSF-A546_Pos012_S001	00-wY4SeJgsxqWamcJhQkVy4K
1.63551e+006		Cell	1	0.000	1.000	310	30	GFP-IMPa4-IBB anti-PSF-A546 8C-S-PSF V2.00	0	20. GFP-Imp-a4-dIBB and anti-PSF-A546_Pos012_S001	00-wY4SeJgsxqWamcJhQkVy4K
183916		Cell	1	0.000	1.000	311	31	GFP-IMPa4-IBB anti-PSF-A546 8C-S-PSF V2.00	0	20. GFP-Imp-a4-dIBB and anti-PSF-A546_Pos012_S001	00-wY4SeJgsxqWamcJhQkVy4K
247157		Cell	1	0.000	1.000	312	32	GFP-IMPa4-IBB anti-PSF-A546 8C-S-PSF V2.00	0	20. GFP-Imp-a4-dIBB and anti-PSF-A546_Pos012_S001	00-wY4SeJgsxqWamcJhQkVy4K
540481		Cell	1	0.000	1.000	313	33	GFP-IMPa4-IBB anti-PSF-A546 8C-S-PSF V2.00	0	20. GFP-Imp-a4-dIBB and anti-PSF-A546_Pos012_S001	00-wY4SeJgsxqWamcJhQkVy4K
649138		Cell	1	0.000	1.000	314	34	GFP-IMPa4-IBB anti-PSF-A546 8C-S-PSF V2.00	0	20. GFP-Imp-a4-dIBB and anti-PSF-A546_Pos012_S001	00-wY4SeJgsxqWamcJhQkVy4K
307113		Cell	1	0.000	1.000	315	35	GFP-IMPa4-IBB anti-PSF-A546 8C-S-PSF V2.00	0	20. GFP-Imp-a4-dIBB and anti-PSF-A546_Pos012_S001	00-wY4SeJgsxqWamcJhQkVy4K
604836		Cell	1	0.000	1.000	316	36	GFP-IMPa4-IBB anti-PSF-A546 8C-S-PSF V2.00	0	20. GFP-Imp-a4-dIBB and anti-PSF-A546_Pos012_S001	00-wY4SeJgsxqWamcJhQkVy4K
187080		Cell	1	0.000	1.000	317	37	GFP-IMPa4-IBB anti-PSF-A546 8C-S-PSF V2.00	0	20. GFP-Imp-a4-dIBB and anti-PSF-A546_Pos012_S001	00-wY4SeJgsxqWamcJhQkVy4K
372019		Cell	1	0.000	1.000	318	0	GFP-IMPa4-IBB anti-PSF-A546 8C-S-PSF V2.00	0	20. GFP-Imp-a4-dIBB and anti-PSF-A546_Pos013_S001	00-XH7kp9DiD39Fo652fQ9fMm
100446		Cell	1	0.000	1.000	319	1	GFP-IMPa4-IBB anti-PSF-A546 8C-S-PSF V2.00	0	20. GFP-Imp-a4-dIBB and anti-PSF-A546_Pos013_S001	00-XH7kp9DiD39Fo652fQ9fMm
331947		Cell	1	0.000	1.000	320	2	GFP-IMPa4-IBB anti-PSF-A546 8C-S-PSF V2.00	0	20. GFP-Imp-a4-dIBB and anti-PSF-A546_Pos013_S001	00-XH7kp9DiD39Fo652fQ9fMm
187558		Cell	1	0.000	1.000	321	3	GFP-IMPa4-IBB anti-PSF-A546 8C-S-PSF V2.00	0	20. GFP-Imp-a4-dIBB and anti-PSF-A546_Pos013_S001	00-XH7kp9DiD39Fo652fQ9fMm
295052		Cell	1	0.000	1.000	322	4	GFP-IMPa4-IBB anti-PSF-A546 8C-S-PSF V2.00	0	20. GFP-Imp-a4-dIBB and anti-PSF-A546_Pos013_S001	00-XH7kp9DiD39Fo652fQ9fMm
240708		Cell	1	0.000	1.000	323	5	GFP-IMPa4-IBB anti-PSF-A546 8C-S-PSF V2.00	0	20. GFP-Imp-a4-dIBB and anti-PSF-A546_Pos013_S001	00-XH7kp9DiD39Fo652fQ9fMm
537841		Cell	1	0.000	1.000	324	6	GFP-IMPa4-IBB anti-PSF-A546 8C-S-PSF V2.00	0	20. GFP-Imp-a4-dIBB and anti-PSF-A546_Pos013_S001	00-XH7kp9DiD39Fo652fQ9fMm
395221		Cell	1	0.000	1.000	325	7	GFP-IMPa4-IBB anti-PSF-A546 8C-S-PSF V2.00	0	20. GFP-Imp-a4-dIBB and anti-PSF-A546_Pos013_S001	00-XH7kp9DiD39Fo652fQ9fMm
441680		Cell	1	0.000	1.000	326	8	GFP-IMPa4-IBB anti-PSF-A546 8C-S-PSF V2.00	0	20. GFP-Imp-a4-dIBB and anti-PSF-A546_Pos013_S001	00-XH7kp9DiD39Fo652fQ9fMm
591201		Cell	1	0.000	1.000	327	9	GFP-IMPa4-IBB anti-PSF-A546 8C-S-PSF V2.00	0	20. GFP-Imp-a4-dIBB and anti-PSF-A546_Pos013_S001	00-XH7kp9DiD39Fo652fQ9fMm
402907		Cell	1	0.000	1.000	328	10	GFP-IMPa4-IBB anti-PSF-A546 8C-S-PSF V2.00	0	20. GFP-Imp-a4-dIBB and anti-PSF-A546_Pos013_S001	00-XH7kp9DiD39Fo652fQ9fMm
211221		Cell	1	0.000	1.000	329	11	GFP-IMPa4-IBB anti-PSF-A546 8C-S-PSF V2.00	0	20. GFP-Imp-a4-dIBB and anti-PSF-A546_Pos013_S001	00-XH7kp9DiD39Fo652fQ9fMm
165192		Cell	1	0.000	1.000	330	12	GFP-IMPa4-IBB anti-PSF-A546 8C-S-PSF V2.00	0	20. GFP-Imp-a4-dIBB and anti-PSF-A546_Pos013_S001	00-XH7kp9DiD39Fo652fQ9fMm
311465		Cell	1	0.000	1.000	331	13	GFP-IMPa4-IBB anti-PSF-A546 8C-S-PSF V2.00	0	20. GFP-Imp-a4-dIBB and anti-PSF-A546_Pos013_S001	00-XH7kp9DiD39Fo652fQ9fMm
220151		Cell	1	0.000	1.000	332	14	GFP-IMPa4-IBB anti-PSF-A546 8C-S-PSF V2.00	0	20. GFP-Imp-a4-dIBB and anti-PSF-A546_Pos013_S001	00-XH7kp9DiD39Fo652fQ9fMm
339084		Cell	1	0.000	1.000	333	15	GFP-IMPa4-IBB anti-PSF-A546 8C-S-PSF V2.00	0	20. GFP-Imp-a4-dIBB and anti-PSF-A546_Pos013_S001	00-XH7kp9DiD39Fo652fQ9fMm
438093		Cell	1	0.000	1.000	334	16	GFP-IMPa4-IBB anti-PSF-A546 8C-S-PSF V2.00	0	20. GFP-Imp-a4-dIBB and anti-PSF-A546_Pos013_S001	00-XH7kp9DiD39Fo652fQ9fMm
511880		Cell	1	0.000	1.000	335	17	GFP-IMPa4-IBB anti-PSF-A546 8C-S-PSF V2.00	0	20. GFP-Imp-a4-dIBB and anti-PSF-A546_Pos013_S001	00-XH7kp9DiD39Fo652fQ9fMm
656578		Cell	1	0.000	1.000	336	18	GFP-IMPa4-IBB anti-PSF-A546 8C-S-PSF V2.00	0	20. GFP-Imp-a4-dIBB and anti-PSF-A546_Pos013_S001	00-XH7kp9DiD39Fo652fQ9fMm
425012		Cell	1	0.000	1.000	337	19	GFP-IMPa4-IBB anti-PSF-A546 8C-S-PSF V2.00	0	20. GFP-Imp-a4-dIBB and anti-PSF-A546_Pos013_S001	00-XH7kp9DiD39Fo652fQ9fMm
204924		Cell	1	0.000	1.000	338	20	GFP-IMPa4-IBB anti-PSF-A546 8C-S-PSF V2.00	0	20. GFP-Imp-a4-dIBB and anti-PSF-A546_Pos013_S001	00-XH7kp9DiD39Fo652fQ9fMm
335196		Cell	1	0.000	1.000	339	21	GFP-IMPa4-IBB anti-PSF-A546 8C-S-PSF V2.00	0	20. GFP-Imp-a4-dIBB and anti-PSF-A546_Pos013_S001	00-XH7kp9DiD39Fo652fQ9fMm
230757		Cell	1	0.000	1.000	340	22	GFP-IMPa4-IBB anti-PSF-A546 8C-S-PSF V2.00	0	20. GFP-Imp-a4-dIBB and anti-PSF-A546_Pos013_S001	00-XH7kp9DiD39Fo652fQ9fMm
193095		Cell	1	0.000	1.000	341	23	GFP-IMPa4-IBB anti-PSF-A546 8C-S-PSF V2.00	0	20. GFP-Imp-a4-dIBB and anti-PSF-A546_Pos013_S001	00-XH7kp9DiD39Fo652fQ9fMm
843216		Cell	1	0.000	1.000	342	24	GFP-IMPa4-IBB anti-PSF-A546 8C-S-PSF V2.00	0	20. GFP-Imp-a4-dIBB and anti-PSF-A546_Pos013_S001	00-XH7kp9DiD39Fo652fQ9fMm
410165		Cell	1	0.000	1.000	343	25	GFP-IMPa4-IBB anti-PSF-A546 8C-S-PSF V2.00	0	20. GFP-Imp-a4-dIBB and anti-PSF-A546_Pos013_S001	00-XH7kp9DiD39Fo652fQ9fMm
522865		Cell	1	0.000	1.000	344	26	GFP-IMPa4-IBB anti-PSF-A546 8C-S-PSF V2.00	0	20. GFP-Imp-a4-dIBB and anti-PSF-A546_Pos013_S001	00-XH7kp9DiD39Fo652fQ9fMm
329573		Cell	1	0.000	1.000	345	27	GFP-IMPa4-IBB anti-PSF-A546 8C-S-PSF V2.00	0	20. GFP-Imp-a4-dIBB and anti-PSF-A546_Pos013_S001	00-XH7kp9DiD39Fo652fQ9fMm
405070		Cell	1	0.000	1.000	346	28	GFP-IMPa4-IBB anti-PSF-A546 8C-S-PSF V2.00	0	20. GFP-Imp-a4-dIBB and anti-PSF-A546_Pos013_S001	00-XH7kp9DiD39Fo652fQ9fMm
191282		Cell	1	0.000	1.000	347	29	GFP-IMPa4-IBB anti-PSF-A546 8C-S-PSF V2.00	0	20. GFP-Imp-a4-dIBB and anti-PSF-A546_Pos013_S001	00-XH7kp9DiD39Fo652fQ9fMm
523675		Cell	1	0.000	1.000	348	30	GFP-IMPa4-IBB anti-PSF-A546 8C-S-PSF V2.00	0	20. GFP-Imp-a4-dIBB and anti-PSF-A546_Pos013_S001	00-XH7kp9DiD39Fo652fQ9fMm
270712		Cell	1	0.000	1.000	349	31	GFP-IMPa4-IBB anti-PSF-A546 8C-S-PSF V2.00	0	20. GFP-Imp-a4-dIBB and anti-PSF-A546_Pos013_S001	00-XH7kp9DiD39Fo652fQ9fMm
399756		Cell	1	0.000	1.000	350	32	GFP-IMPa4-IBB anti-PSF-A546 8C-S-PSF V2.00	0	20. GFP-Imp-a4-dIBB and anti-PSF-A546_Pos013_S001	00-XH7kp9DiD39Fo652fQ9fMm
209438		Cell	1	0.000	1.000	351	33	GFP-IMPa4-IBB anti-PSF-A546 8C-S-PSF V2.00	0	20. GFP-Imp-a4-dIBB and anti-PSF-A546_Pos013_S001	00-XH7kp9DiD39Fo652fQ9fMm
151571		Cell	1	0.000	1.000	352	34	GFP-IMPa4-IBB anti-PSF-A546 8C-S-PSF V2.00	0	20. GFP-Imp-a4-dIBB and anti-PSF-A546_Pos013_S001	00-XH7kp9DiD39Fo652fQ9fMm
30271		Cell	1	0.000	1.000	353	0	GFP-IMPa4-IBB anti-PSF-A546 8C-S-PSF V2.00	0	20. GFP-Imp-a4-dIBB and anti-PSF-A546_Pos014_S001	00-kqZiaBQCVrrzc8YW78BD9M
143055		Cell	1	0.000	1.000	354	1	GFP-IMPa4-IBB anti-PSF-A546 8C-S-PSF V2.00	0	20. GFP-Imp-a4-dIBB and anti-PSF-A546_Pos014_S001	00-kqZiaBQCVrrzc8YW78BD9M
84487		Cell	1	0.000	1.000	355	2	GFP-IMPa4-IBB anti-PSF-A546 8C-S-PSF V2.00	0	20. GFP-Imp-a4-dIBB and anti-PSF-A546_Pos014_S001	00-kqZiaBQCVrrzc8YW78BD9M
67589		Cell	1	0.000	1.000	356	3	GFP-IMPa4-IBB anti-PSF-A546 8C-S-PSF V2.00	0	20. GFP-Imp-a4-dIBB and anti-PSF-A546_Pos014_S001	00-kqZiaBQCVrrzc8YW78BD9M
367612		Cell	1	0.000	1.000	357	4	GFP-IMPa4-IBB anti-PSF-A546 8C-S-PSF V2.00	0	20. GFP-Imp-a4-dIBB and anti-PSF-A546_Pos014_S001	00-kqZiaBQCVrrzc8YW78BD9M
352180		Cell	1	0.000	1.000	358	5	GFP-IMPa4-IBB anti-PSF-A546 8C-S-PSF V2.00	0	20. GFP-Imp-a4-dIBB and anti-PSF-A546_Pos014_S001	00-kqZiaBQCVrrzc8YW78BD9M
269702		Cell	1	0.000	1.000	359	6	GFP-IMPa4-IBB anti-PSF-A546 8C-S-PSF V2.00	0	20. GFP-Imp-a4-dIBB and anti-PSF-A546_Pos014_S001	00-kqZiaBQCVrrzc8YW78BD9M
651320		Cell	1	0.000	1.000	360	7	GFP-IMPa4-IBB anti-PSF-A546 8C-S-PSF V2.00	0	20. GFP-Imp-a4-dIBB and anti-PSF-A546_Pos014_S001	00-kqZiaBQCVrrzc8YW78BD9M
369235		Cell	1	0.000	1.000	361	8	GFP-IMPa4-IBB anti-PSF-A546 8C-S-PSF V2.00	0	20. GFP-Imp-a4-dIBB and anti-PSF-A546_Pos014_S001	00-kqZiaBQCVrrzc8YW78BD9M
1.73912e+007		Cell	1	0.000	1.000	362	9	GFP-IMPa4-IBB anti-PSF-A546 8C-S-PSF V2.00	0	20. GFP-Imp-a4-dIBB and anti-PSF-A546_Pos014_S001	00-kqZiaBQCVrrzc8YW78BD9M
411421		Cell	1	0.000	1.000	363	10	GFP-IMPa4-IBB anti-PSF-A546 8C-S-PSF V2.00	0	20. GFP-Imp-a4-dIBB and anti-PSF-A546_Pos014_S001	00-kqZiaBQCVrrzc8YW78BD9M
1.06539e+006		Cell	1	0.000	1.000	364	11	GFP-IMPa4-IBB anti-PSF-A546 8C-S-PSF V2.00	0	20. GFP-Imp-a4-dIBB and anti-PSF-A546_Pos014_S001	00-kqZiaBQCVrrzc8YW78BD9M
450845		Cell	1	0.000	1.000	365	12	GFP-IMPa4-IBB anti-PSF-A546 8C-S-PSF V2.00	0	20. GFP-Imp-a4-dIBB and anti-PSF-A546_Pos014_S001	00-kqZiaBQCVrrzc8YW78BD9M
244902		Cell	1	0.000	1.000	366	13	GFP-IMPa4-IBB anti-PSF-A546 8C-S-PSF V2.00	0	20. GFP-Imp-a4-dIBB and anti-PSF-A546_Pos014_S001	00-kqZiaBQCVrrzc8YW78BD9M
438749		Cell	1	0.000	1.000	367	14	GFP-IMPa4-IBB anti-PSF-A546 8C-S-PSF V2.00	0	20. GFP-Imp-a4-dIBB and anti-PSF-A546_Pos014_S001	00-kqZiaBQCVrrzc8YW78BD9M
180392		Cell	1	0.000	1.000	368	15	GFP-IMPa4-IBB anti-PSF-A546 8C-S-PSF V2.00	0	20. GFP-Imp-a4-dIBB and anti-PSF-A546_Pos014_S001	00-kqZiaBQCVrrzc8YW78BD9M
346308		Cell	1	0.000	1.000	369	16	GFP-IMPa4-IBB anti-PSF-A546 8C-S-PSF V2.00	0	20. GFP-Imp-a4-dIBB and anti-PSF-A546_Pos014_S001	00-kqZiaBQCVrrzc8YW78BD9M
486610		Cell	1	0.000	1.000	370	17	GFP-IMPa4-IBB anti-PSF-A546 8C-S-PSF V2.00	0	20. GFP-Imp-a4-dIBB and anti-PSF-A546_Pos014_S001	00-kqZiaBQCVrrzc8YW78BD9M
183967		Cell	1	0.000	1.000	371	18	GFP-IMPa4-IBB anti-PSF-A546 8C-S-PSF V2.00	0	20. GFP-Imp-a4-dIBB and anti-PSF-A546_Pos014_S001	00-kqZiaBQCVrrzc8YW78BD9M
1.12699e+006		Cell	1	0.000	1.000	372	19	GFP-IMPa4-IBB anti-PSF-A546 8C-S-PSF V2.00	0	20. GFP-Imp-a4-dIBB and anti-PSF-A546_Pos014_S001	00-kqZiaBQCVrrzc8YW78BD9M
532156		Cell	1	0.000	1.000	373	20	GFP-IMPa4-IBB anti-PSF-A546 8C-S-PSF V2.00	0	20. GFP-Imp-a4-dIBB and anti-PSF-A546_Pos014_S001	00-kqZiaBQCVrrzc8YW78BD9M
308972		Cell	1	0.000	1.000	374	21	GFP-IMPa4-IBB anti-PSF-A546 8C-S-PSF V2.00	0	20. GFP-Imp-a4-dIBB and anti-PSF-A546_Pos014_S001	00-kqZiaBQCVrrzc8YW78BD9M
1.07396e+006		Cell	1	0.000	1.000	375	22	GFP-IMPa4-IBB anti-PSF-A546 8C-S-PSF V2.00	0	20. GFP-Imp-a4-dIBB and anti-PSF-A546_Pos014_S001	00-kqZiaBQCVrrzc8YW78BD9M
43992		Cell	1	0.000	1.000	376	23	GFP-IMPa4-IBB anti-PSF-A546 8C-S-PSF V2.00	0	20. GFP-Imp-a4-dIBB and anti-PSF-A546_Pos014_S001	00-kqZiaBQCVrrzc8YW78BD9M
1.04567e+006		Cell	1	0.000	1.000	377	24	GFP-IMPa4-IBB anti-PSF-A546 8C-S-PSF V2.00	0	20. GFP-Imp-a4-dIBB and anti-PSF-A546_Pos014_S001	00-kqZiaBQCVrrzc8YW78BD9M
2.99489e+006		Cell	1	0.000	1.000	378	25	GFP-IMPa4-IBB anti-PSF-A546 8C-S-PSF V2.00	0	20. GFP-Imp-a4-dIBB and anti-PSF-A546_Pos014_S001	00-kqZiaBQCVrrzc8YW78BD9M
3.80055e+006		Cell	1	0.000	1.000	379	26	GFP-IMPa4-IBB anti-PSF-A546 8C-S-PSF V2.00	0	20. GFP-Imp-a4-dIBB and anti-PSF-A546_Pos014_S001	00-kqZiaBQCVrrzc8YW78BD9M
40802		Cell	1	0.000	1.000	380	27	GFP-IMPa4-IBB anti-PSF-A546 8C-S-PSF V2.00	0	20. GFP-Imp-a4-dIBB and anti-PSF-A546_Pos014_S001	00-kqZiaBQCVrrzc8YW78BD9M
36279		Cell	1	0.000	1.000	381	0	GFP-IMPa4-IBB anti-PSF-A546 8C-S-PSF V2.00	0	20. GFP-Imp-a4-dIBB and anti-PSF-A546_Pos015_S001	00-57hSJuCn32Feskr5X99DJ
255792		Cell	1	0.000	1.000	382	1	GFP-IMPa4-IBB anti-PSF-A546 8C-S-PSF V2.00	0	20. GFP-Imp-a4-dIBB and anti-PSF-A546_Pos015_S001	00-57hSJuCn32Feskr5X99DJ
197138		Cell	1	0.000	1.000	383	2	GFP-IMPa4-IBB anti-PSF-A546 8C-S-PSF V2.00	0	20. GFP-Imp-a4-dIBB and anti-PSF-A546_Pos015_S001	00-57hSJuCn32Feskr5X99DJ
62870		Cell	1	0.000	1.000	384	3	GFP-IMPa4-IBB anti-PSF-A546 8C-S-PSF V2.00	0	20. GFP-Imp-a4-dIBB and anti-PSF-A546_Pos015_S001	00-57hSJuCn32Feskr5X99DJ
618447		Cell	1	0.000	1.000	385	4	GFP-IMPa4-IBB anti-PSF-A546 8C-S-PSF V2.00	0	20. GFP-Imp-a4-dIBB and anti-PSF-A546_Pos015_S001	00-57hSJuCn32Feskr5X99DJ
1.50913e+006		Cell	1	0.000	1.000	386	5	GFP-IMPa4-IBB anti-PSF-A546 8C-S-PSF V2.00	0	20. GFP-Imp-a4-dIBB and anti-PSF-A546_Pos015_S001	00-57hSJuCn32Feskr5X99DJ
597542		Cell	1	0.000	1.000	387	6	GFP-IMPa4-IBB anti-PSF-A546 8C-S-PSF V2.00	0	20. GFP-Imp-a4-dIBB and anti-PSF-A546_Pos015_S001	00-57hSJuCn32Feskr5X99DJ
1.30347e+006		Cell	1	0.000	1.000	388	7	GFP-IMPa4-IBB anti-PSF-A546 8C-S-PSF V2.00	0	20. GFP-Imp-a4-dIBB and anti-PSF-A546_Pos015_S001	00-57hSJuCn32Feskr5X99DJ
9.8547e+006		Cell	1	0.000	1.000	389	8	GFP-IMPa4-IBB anti-PSF-A546 8C-S-PSF V2.00	0	20. GFP-Imp-a4-dIBB and anti-PSF-A546_Pos015_S001	00-57hSJuCn32Feskr5X99DJ
953393		Cell	1	0.000	1.000	390	9	GFP-IMPa4-IBB anti-PSF-A546 8C-S-PSF V2.00	0	20. GFP-Imp-a4-dIBB and anti-PSF-A546_Pos015_S001	00-57hSJuCn32Feskr5X99DJ
3.51814e+006		Cell	1	0.000	1.000	391	10	GFP-IMPa4-IBB anti-PSF-A546 8C-S-PSF V2.00	0	20. GFP-Imp-a4-dIBB and anti-PSF-A546_Pos015_S001	00-57hSJuCn32Feskr5X99DJ
1.41816e+007		Cell	1	0.000	1.000	392	11	GFP-IMPa4-IBB anti-PSF-A546 8C-S-PSF V2.00	0	20. GFP-Imp-a4-dIBB and anti-PSF-A546_Pos015_S001	00-57hSJuCn32Feskr5X99DJ
1.92363e+006		Cell	1	0.000	1.000	393	12	GFP-IMPa4-IBB anti-PSF-A546 8C-S-PSF V2.00	0	20. GFP-Imp-a4-dIBB and anti-PSF-A546_Pos015_S001	00-57hSJuCn32Feskr5X99DJ
552067		Cell	1	0.000	1.000	394	13	GFP-IMPa4-IBB anti-PSF-A546 8C-S-PSF V2.00	0	20. GFP-Imp-a4-dIBB and anti-PSF-A546_Pos015_S001	00-57hSJuCn32Feskr5X99DJ
163775		Cell	1	0.000	1.000	395	14	GFP-IMPa4-IBB anti-PSF-A546 8C-S-PSF V2.00	0	20. GFP-Imp-a4-dIBB and anti-PSF-A546_Pos015_S001	00-57hSJuCn32Feskr5X99DJ
1.51356e+006		Cell	1	0.000	1.000	396	15	GFP-IMPa4-IBB anti-PSF-A546 8C-S-PSF V2.00	0	20. GFP-Imp-a4-dIBB and anti-PSF-A546_Pos015_S001	00-57hSJuCn32Feskr5X99DJ
891373		Cell	1	0.000	1.000	397	16	GFP-IMPa4-IBB anti-PSF-A546 8C-S-PSF V2.00	0	20. GFP-Imp-a4-dIBB and anti-PSF-A546_Pos015_S001	00-57hSJuCn32Feskr5X99DJ
1.09881e+006		Cell	1	0.000	1.000	398	17	GFP-IMPa4-IBB anti-PSF-A546 8C-S-PSF V2.00	0	20. GFP-Imp-a4-dIBB and anti-PSF-A546_Pos015_S001	00-57hSJuCn32Feskr5X99DJ
523923		Cell	1	0.000	1.000	399	18	GFP-IMPa4-IBB anti-PSF-A546 8C-S-PSF V2.00	0	20. GFP-Imp-a4-dIBB and anti-PSF-A546_Pos015_S001	00-57hSJuCn32Feskr5X99DJ
58240		Cell	1	0.000	1.000	400	0	GFP-IMPa4-IBB anti-PSF-A546 8C-S-PSF V2.00	0	20. GFP-Imp-a4-dIBB and anti-PSF-A546_Pos016_S001	00-AA9ndHc5QkxVzpCjGYy3H4
466625		Cell	1	0.000	1.000	401	1	GFP-IMPa4-IBB anti-PSF-A546 8C-S-PSF V2.00	0	20. GFP-Imp-a4-dIBB and anti-PSF-A546_Pos016_S001	00-AA9ndHc5QkxVzpCjGYy3H4
369645		Cell	1	0.000	1.000	402	2	GFP-IMPa4-IBB anti-PSF-A546 8C-S-PSF V2.00	0	20. GFP-Imp-a4-dIBB and anti-PSF-A546_Pos016_S001	00-AA9ndHc5QkxVzpCjGYy3H4
175340		Cell	1	0.000	1.000	403	3	GFP-IMPa4-IBB anti-PSF-A546 8C-S-PSF V2.00	0	20. GFP-Imp-a4-dIBB and anti-PSF-A546_Pos016_S001	00-AA9ndHc5QkxVzpCjGYy3H4
243811		Cell	1	0.000	1.000	404	4	GFP-IMPa4-IBB anti-PSF-A546 8C-S-PSF V2.00	0	20. GFP-Imp-a4-dIBB and anti-PSF-A546_Pos016_S001	00-AA9ndHc5QkxVzpCjGYy3H4
907734		Cell	1	0.000	1.000	405	5	GFP-IMPa4-IBB anti-PSF-A546 8C-S-PSF V2.00	0	20. GFP-Imp-a4-dIBB and anti-PSF-A546_Pos016_S001	00-AA9ndHc5QkxVzpCjGYy3H4
1.06495e+007		Cell	1	0.000	1.000	406	6	GFP-IMPa4-IBB anti-PSF-A546 8C-S-PSF V2.00	0	20. GFP-Imp-a4-dIBB and anti-PSF-A546_Pos016_S001	00-AA9ndHc5QkxVzpCjGYy3H4
93924		Cell	1	0.000	1.000	407	7	GFP-IMPa4-IBB anti-PSF-A546 8C-S-PSF V2.00	0	20. GFP-Imp-a4-dIBB and anti-PSF-A546_Pos016_S001	00-AA9ndHc5QkxVzpCjGYy3H4
75447		Cell	1	0.000	1.000	408	8	GFP-IMPa4-IBB anti-PSF-A546 8C-S-PSF V2.00	0	20. GFP-Imp-a4-dIBB and anti-PSF-A546_Pos016_S001	00-AA9ndHc5QkxVzpCjGYy3H4
171779		Cell	1	0.000	1.000	409	9	GFP-IMPa4-IBB anti-PSF-A546 8C-S-PSF V2.00	0	20. GFP-Imp-a4-dIBB and anti-PSF-A546_Pos016_S001	00-AA9ndHc5QkxVzpCjGYy3H4
122924		Cell	1	0.000	1.000	410	0	GFP-IMPa4-IBB anti-PSF-A546 8C-S-PSF V2.00	0	20. GFP-Imp-a4-dIBB and anti-PSF-A546_Pos017_S001	00-JTTx9EXnja5SkXpKCR6ySC
267754		Cell	1	0.000	1.000	411	1	GFP-IMPa4-IBB anti-PSF-A546 8C-S-PSF V2.00	0	20. GFP-Imp-a4-dIBB and anti-PSF-A546_Pos017_S001	00-JTTx9EXnja5SkXpKCR6ySC
68080		Cell	1	0.000	1.000	412	2	GFP-IMPa4-IBB anti-PSF-A546 8C-S-PSF V2.00	0	20. GFP-Imp-a4-dIBB and anti-PSF-A546_Pos017_S001	00-JTTx9EXnja5SkXpKCR6ySC
41784		Cell	1	0.000	1.000	413	3	GFP-IMPa4-IBB anti-PSF-A546 8C-S-PSF V2.00	0	20. GFP-Imp-a4-dIBB and anti-PSF-A546_Pos017_S001	00-JTTx9EXnja5SkXpKCR6ySC
235077		Cell	1	0.000	1.000	414	4	GFP-IMPa4-IBB anti-PSF-A546 8C-S-PSF V2.00	0	20. GFP-Imp-a4-dIBB and anti-PSF-A546_Pos017_S001	00-JTTx9EXnja5SkXpKCR6ySC
38625		Cell	1	0.000	1.000	415	5	GFP-IMPa4-IBB anti-PSF-A546 8C-S-PSF V2.00	0	20. GFP-Imp-a4-dIBB and anti-PSF-A546_Pos017_S001	00-JTTx9EXnja5SkXpKCR6ySC
50597		Cell	1	0.000	1.000	416	6	GFP-IMPa4-IBB anti-PSF-A546 8C-S-PSF V2.00	0	20. GFP-Imp-a4-dIBB and anti-PSF-A546_Pos017_S001	00-JTTx9EXnja5SkXpKCR6ySC
98553		Cell	1	0.000	1.000	417	7	GFP-IMPa4-IBB anti-PSF-A546 8C-S-PSF V2.00	0	20. GFP-Imp-a4-dIBB and anti-PSF-A546_Pos017_S001	00-JTTx9EXnja5SkXpKCR6ySC
199956		Cell	1	0.000	1.000	418	8	GFP-IMPa4-IBB anti-PSF-A546 8C-S-PSF V2.00	0	20. GFP-Imp-a4-dIBB and anti-PSF-A546_Pos017_S001	00-JTTx9EXnja5SkXpKCR6ySC
54958		Cell	1	0.000	1.000	419	9	GFP-IMPa4-IBB anti-PSF-A546 8C-S-PSF V2.00	0	20. GFP-Imp-a4-dIBB and anti-PSF-A546_Pos017_S001	00-JTTx9EXnja5SkXpKCR6ySC
91301		Cell	1	0.000	1.000	420	10	GFP-IMPa4-IBB anti-PSF-A546 8C-S-PSF V2.00	0	20. GFP-Imp-a4-dIBB and anti-PSF-A546_Pos017_S001	00-JTTx9EXnja5SkXpKCR6ySC
100006		Cell	1	0.000	1.000	421	11	GFP-IMPa4-IBB anti-PSF-A546 8C-S-PSF V2.00	0	20. GFP-Imp-a4-dIBB and anti-PSF-A546_Pos017_S001	00-JTTx9EXnja5SkXpKCR6ySC
78701		Cell	1	0.000	1.000	422	12	GFP-IMPa4-IBB anti-PSF-A546 8C-S-PSF V2.00	0	20. GFP-Imp-a4-dIBB and anti-PSF-A546_Pos017_S001	00-JTTx9EXnja5SkXpKCR6ySC
35905		Cell	1	0.000	1.000	423	13	GFP-IMPa4-IBB anti-PSF-A546 8C-S-PSF V2.00	0	20. GFP-Imp-a4-dIBB and anti-PSF-A546_Pos017_S001	00-JTTx9EXnja5SkXpKCR6ySC
34825		Cell	1	0.000	1.000	424	14	GFP-IMPa4-IBB anti-PSF-A546 8C-S-PSF V2.00	0	20. GFP-Imp-a4-dIBB and anti-PSF-A546_Pos017_S001	00-JTTx9EXnja5SkXpKCR6ySC
1.34709e+006		Cell	1	0.000	1.000	425	15	GFP-IMPa4-IBB anti-PSF-A546 8C-S-PSF V2.00	0	20. GFP-Imp-a4-dIBB and anti-PSF-A546_Pos017_S001	00-JTTx9EXnja5SkXpKCR6ySC
72448		Cell	1	0.000	1.000	426	16	GFP-IMPa4-IBB anti-PSF-A546 8C-S-PSF V2.00	0	20. GFP-Imp-a4-dIBB and anti-PSF-A546_Pos017_S001	00-JTTx9EXnja5SkXpKCR6ySC
174637		Cell	1	0.000	1.000	427	17	GFP-IMPa4-IBB anti-PSF-A546 8C-S-PSF V2.00	0	20. GFP-Imp-a4-dIBB and anti-PSF-A546_Pos017_S001	00-JTTx9EXnja5SkXpKCR6ySC
370074		Cell	1	0.000	1.000	428	18	GFP-IMPa4-IBB anti-PSF-A546 8C-S-PSF V2.00	0	20. GFP-Imp-a4-dIBB and anti-PSF-A546_Pos017_S001	00-JTTx9EXnja5SkXpKCR6ySC
671342		Cell	1	0.000	1.000	429	19	GFP-IMPa4-IBB anti-PSF-A546 8C-S-PSF V2.00	0	20. GFP-Imp-a4-dIBB and anti-PSF-A546_Pos017_S001	00-JTTx9EXnja5SkXpKCR6ySC
233295		Cell	1	0.000	1.000	430	20	GFP-IMPa4-IBB anti-PSF-A546 8C-S-PSF V2.00	0	20. GFP-Imp-a4-dIBB and anti-PSF-A546_Pos017_S001	00-JTTx9EXnja5SkXpKCR6ySC
339742		Cell	1	0.000	1.000	431	21	GFP-IMPa4-IBB anti-PSF-A546 8C-S-PSF V2.00	0	20. GFP-Imp-a4-dIBB and anti-PSF-A546_Pos017_S001	00-JTTx9EXnja5SkXpKCR6ySC
454365		Cell	1	0.000	1.000	432	22	GFP-IMPa4-IBB anti-PSF-A546 8C-S-PSF V2.00	0	20. GFP-Imp-a4-dIBB and anti-PSF-A546_Pos017_S001	00-JTTx9EXnja5SkXpKCR6ySC
363606		Cell	1	0.000	1.000	433	23	GFP-IMPa4-IBB anti-PSF-A546 8C-S-PSF V2.00	0	20. GFP-Imp-a4-dIBB and anti-PSF-A546_Pos017_S001	00-JTTx9EXnja5SkXpKCR6ySC
276323		Cell	1	0.000	1.000	434	24	GFP-IMPa4-IBB anti-PSF-A546 8C-S-PSF V2.00	0	20. GFP-Imp-a4-dIBB and anti-PSF-A546_Pos017_S001	00-JTTx9EXnja5SkXpKCR6ySC
863489		Cell	1	0.000	1.000	435	25	GFP-IMPa4-IBB anti-PSF-A546 8C-S-PSF V2.00	0	20. GFP-Imp-a4-dIBB and anti-PSF-A546_Pos017_S001	00-JTTx9EXnja5SkXpKCR6ySC
606319		Cell	1	0.000	1.000	436	26	GFP-IMPa4-IBB anti-PSF-A546 8C-S-PSF V2.00	0	20. GFP-Imp-a4-dIBB and anti-PSF-A546_Pos017_S001	00-JTTx9EXnja5SkXpKCR6ySC
709789		Cell	1	0.000	1.000	437	27	GFP-IMPa4-IBB anti-PSF-A546 8C-S-PSF V2.00	0	20. GFP-Imp-a4-dIBB and anti-PSF-A546_Pos017_S001	00-JTTx9EXnja5SkXpKCR6ySC
1.21133e+006		Cell	1	0.000	1.000	438	28	GFP-IMPa4-IBB anti-PSF-A546 8C-S-PSF V2.00	0	20. GFP-Imp-a4-dIBB and anti-PSF-A546_Pos017_S001	00-JTTx9EXnja5SkXpKCR6ySC
1.37103e+006		Cell	1	0.000	1.000	439	29	GFP-IMPa4-IBB anti-PSF-A546 8C-S-PSF V2.00	0	20. GFP-Imp-a4-dIBB and anti-PSF-A546_Pos017_S001	00-JTTx9EXnja5SkXpKCR6ySC
500666		Cell	1	0.000	1.000	440	30	GFP-IMPa4-IBB anti-PSF-A546 8C-S-PSF V2.00	0	20. GFP-Imp-a4-dIBB and anti-PSF-A546_Pos017_S001	00-JTTx9EXnja5SkXpKCR6ySC
966908		Cell	1	0.000	1.000	441	31	GFP-IMPa4-IBB anti-PSF-A546 8C-S-PSF V2.00	0	20. GFP-Imp-a4-dIBB and anti-PSF-A546_Pos017_S001	00-JTTx9EXnja5SkXpKCR6ySC
305583		Cell	1	0.000	1.000	442	32	GFP-IMPa4-IBB anti-PSF-A546 8C-S-PSF V2.00	0	20. GFP-Imp-a4-dIBB and anti-PSF-A546_Pos017_S001	00-JTTx9EXnja5SkXpKCR6ySC
286148		Cell	1	0.000	1.000	443	33	GFP-IMPa4-IBB anti-PSF-A546 8C-S-PSF V2.00	0	20. GFP-Imp-a4-dIBB and anti-PSF-A546_Pos017_S001	00-JTTx9EXnja5SkXpKCR6ySC
1.3814e+006		Cell	1	0.000	1.000	444	34	GFP-IMPa4-IBB anti-PSF-A546 8C-S-PSF V2.00	0	20. GFP-Imp-a4-dIBB and anti-PSF-A546_Pos017_S001	00-JTTx9EXnja5SkXpKCR6ySC
3.6974e+006		Cell	1	0.000	1.000	445	35	GFP-IMPa4-IBB anti-PSF-A546 8C-S-PSF V2.00	0	20. GFP-Imp-a4-dIBB and anti-PSF-A546_Pos017_S001	00-JTTx9EXnja5SkXpKCR6ySC
115965		Cell	1	0.000	1.000	446	0	GFP-IMPa4-IBB anti-PSF-A546 8C-S-PSF V2.00	0	20. GFP-Imp-a4-dIBB and anti-PSF-A546_Pos018_S001	00-29DR5utBeUjFwDwrTQMhif
58641		Cell	1	0.000	1.000	447	1	GFP-IMPa4-IBB anti-PSF-A546 8C-S-PSF V2.00	0	20. GFP-Imp-a4-dIBB and anti-PSF-A546_Pos018_S001	00-29DR5utBeUjFwDwrTQMhif
99120		Cell	1	0.000	1.000	448	2	GFP-IMPa4-IBB anti-PSF-A546 8C-S-PSF V2.00	0	20. GFP-Imp-a4-dIBB and anti-PSF-A546_Pos018_S001	00-29DR5utBeUjFwDwrTQMhif
72187		Cell	1	0.000	1.000	449	3	GFP-IMPa4-IBB anti-PSF-A546 8C-S-PSF V2.00	0	20. GFP-Imp-a4-dIBB and anti-PSF-A546_Pos018_S001	00-29DR5utBeUjFwDwrTQMhif
345438		Cell	1	0.000	1.000	450	4	GFP-IMPa4-IBB anti-PSF-A546 8C-S-PSF V2.00	0	20. GFP-Imp-a4-dIBB and anti-PSF-A546_Pos018_S001	00-29DR5utBeUjFwDwrTQMhif
495332		Cell	1	0.000	1.000	451	5	GFP-IMPa4-IBB anti-PSF-A546 8C-S-PSF V2.00	0	20. GFP-Imp-a4-dIBB and anti-PSF-A546_Pos018_S001	00-29DR5utBeUjFwDwrTQMhif
393105		Cell	1	0.000	1.000	452	6	GFP-IMPa4-IBB anti-PSF-A546 8C-S-PSF V2.00	0	20. GFP-Imp-a4-dIBB and anti-PSF-A546_Pos018_S001	00-29DR5utBeUjFwDwrTQMhif
129506		Cell	1	0.000	1.000	453	7	GFP-IMPa4-IBB anti-PSF-A546 8C-S-PSF V2.00	0	20. GFP-Imp-a4-dIBB and anti-PSF-A546_Pos018_S001	00-29DR5utBeUjFwDwrTQMhif
204878		Cell	1	0.000	1.000	454	8	GFP-IMPa4-IBB anti-PSF-A546 8C-S-PSF V2.00	0	20. GFP-Imp-a4-dIBB and anti-PSF-A546_Pos018_S001	00-29DR5utBeUjFwDwrTQMhif
520674		Cell	1	0.000	1.000	455	9	GFP-IMPa4-IBB anti-PSF-A546 8C-S-PSF V2.00	0	20. GFP-Imp-a4-dIBB and anti-PSF-A546_Pos018_S001	00-29DR5utBeUjFwDwrTQMhif
621376		Cell	1	0.000	1.000	456	10	GFP-IMPa4-IBB anti-PSF-A546 8C-S-PSF V2.00	0	20. GFP-Imp-a4-dIBB and anti-PSF-A546_Pos018_S001	00-29DR5utBeUjFwDwrTQMhif
221917		Cell	1	0.000	1.000	457	11	GFP-IMPa4-IBB anti-PSF-A546 8C-S-PSF V2.00	0	20. GFP-Imp-a4-dIBB and anti-PSF-A546_Pos018_S001	00-29DR5utBeUjFwDwrTQMhif
882763		Cell	1	0.000	1.000	458	12	GFP-IMPa4-IBB anti-PSF-A546 8C-S-PSF V2.00	0	20. GFP-Imp-a4-dIBB and anti-PSF-A546_Pos018_S001	00-29DR5utBeUjFwDwrTQMhif
808180		Cell	1	0.000	1.000	459	13	GFP-IMPa4-IBB anti-PSF-A546 8C-S-PSF V2.00	0	20. GFP-Imp-a4-dIBB and anti-PSF-A546_Pos018_S001	00-29DR5utBeUjFwDwrTQMhif
557852		Cell	1	0.000	1.000	460	14	GFP-IMPa4-IBB anti-PSF-A546 8C-S-PSF V2.00	0	20. GFP-Imp-a4-dIBB and anti-PSF-A546_Pos018_S001	00-29DR5utBeUjFwDwrTQMhif
456139		Cell	1	0.000	1.000	461	15	GFP-IMPa4-IBB anti-PSF-A546 8C-S-PSF V2.00	0	20. GFP-Imp-a4-dIBB and anti-PSF-A546_Pos018_S001	00-29DR5utBeUjFwDwrTQMhif
512607		Cell	1	0.000	1.000	462	16	GFP-IMPa4-IBB anti-PSF-A546 8C-S-PSF V2.00	0	20. GFP-Imp-a4-dIBB and anti-PSF-A546_Pos018_S001	00-29DR5utBeUjFwDwrTQMhif
860173		Cell	1	0.000	1.000	463	17	GFP-IMPa4-IBB anti-PSF-A546 8C-S-PSF V2.00	0	20. GFP-Imp-a4-dIBB and anti-PSF-A546_Pos018_S001	00-29DR5utBeUjFwDwrTQMhif
983583		Cell	1	0.000	1.000	464	18	GFP-IMPa4-IBB anti-PSF-A546 8C-S-PSF V2.00	0	20. GFP-Imp-a4-dIBB and anti-PSF-A546_Pos018_S001	00-29DR5utBeUjFwDwrTQMhif
194232		Cell	1	0.000	1.000	465	19	GFP-IMPa4-IBB anti-PSF-A546 8C-S-PSF V2.00	0	20. GFP-Imp-a4-dIBB and anti-PSF-A546_Pos018_S001	00-29DR5utBeUjFwDwrTQMhif
1.90023e+006		Cell	1	0.000	1.000	466	20	GFP-IMPa4-IBB anti-PSF-A546 8C-S-PSF V2.00	0	20. GFP-Imp-a4-dIBB and anti-PSF-A546_Pos018_S001	00-29DR5utBeUjFwDwrTQMhif
198585		Cell	1	0.000	1.000	467	21	GFP-IMPa4-IBB anti-PSF-A546 8C-S-PSF V2.00	0	20. GFP-Imp-a4-dIBB and anti-PSF-A546_Pos018_S001	00-29DR5utBeUjFwDwrTQMhif
1.67806e+006		Cell	1	0.000	1.000	468	22	GFP-IMPa4-IBB anti-PSF-A546 8C-S-PSF V2.00	0	20. GFP-Imp-a4-dIBB and anti-PSF-A546_Pos018_S001	00-29DR5utBeUjFwDwrTQMhif
3.07543e+006		Cell	1	0.000	1.000	469	23	GFP-IMPa4-IBB anti-PSF-A546 8C-S-PSF V2.00	0	20. GFP-Imp-a4-dIBB and anti-PSF-A546_Pos018_S001	00-29DR5utBeUjFwDwrTQMhif
331369		Cell	1	0.000	1.000	470	24	GFP-IMPa4-IBB anti-PSF-A546 8C-S-PSF V2.00	0	20. GFP-Imp-a4-dIBB and anti-PSF-A546_Pos018_S001	00-29DR5utBeUjFwDwrTQMhif
675124		Cell	1	0.000	1.000	471	25	GFP-IMPa4-IBB anti-PSF-A546 8C-S-PSF V2.00	0	20. GFP-Imp-a4-dIBB and anti-PSF-A546_Pos018_S001	00-29DR5utBeUjFwDwrTQMhif
644495		Cell	1	0.000	1.000	472	26	GFP-IMPa4-IBB anti-PSF-A546 8C-S-PSF V2.00	0	20. GFP-Imp-a4-dIBB and anti-PSF-A546_Pos018_S001	00-29DR5utBeUjFwDwrTQMhif
143833		Cell	1	0.000	1.000	473	27	GFP-IMPa4-IBB anti-PSF-A546 8C-S-PSF V2.00	0	20. GFP-Imp-a4-dIBB and anti-PSF-A546_Pos018_S001	00-29DR5utBeUjFwDwrTQMhif
470341		Cell	1	0.000	1.000	474	28	GFP-IMPa4-IBB anti-PSF-A546 8C-S-PSF V2.00	0	20. GFP-Imp-a4-dIBB and anti-PSF-A546_Pos018_S001	00-29DR5utBeUjFwDwrTQMhif
1.41649e+006		Cell	1	0.000	1.000	475	29	GFP-IMPa4-IBB anti-PSF-A546 8C-S-PSF V2.00	0	20. GFP-Imp-a4-dIBB and anti-PSF-A546_Pos018_S001	00-29DR5utBeUjFwDwrTQMhif
131931		Cell	1	0.000	1.000	476	30	GFP-IMPa4-IBB anti-PSF-A546 8C-S-PSF V2.00	0	20. GFP-Imp-a4-dIBB and anti-PSF-A546_Pos018_S001	00-29DR5utBeUjFwDwrTQMhif
606203		Cell	1	0.000	1.000	477	31	GFP-IMPa4-IBB anti-PSF-A546 8C-S-PSF V2.00	0	20. GFP-Imp-a4-dIBB and anti-PSF-A546_Pos018_S001	00-29DR5utBeUjFwDwrTQMhif
158244		Cell	1	0.000	1.000	478	32	GFP-IMPa4-IBB anti-PSF-A546 8C-S-PSF V2.00	0	20. GFP-Imp-a4-dIBB and anti-PSF-A546_Pos018_S001	00-29DR5utBeUjFwDwrTQMhif
474609		Cell	1	0.000	1.000	479	33	GFP-IMPa4-IBB anti-PSF-A546 8C-S-PSF V2.00	0	20. GFP-Imp-a4-dIBB and anti-PSF-A546_Pos018_S001	00-29DR5utBeUjFwDwrTQMhif
158256		Cell	1	0.000	1.000	480	34	GFP-IMPa4-IBB anti-PSF-A546 8C-S-PSF V2.00	0	20. GFP-Imp-a4-dIBB and anti-PSF-A546_Pos018_S001	00-29DR5utBeUjFwDwrTQMhif
311488		Cell	1	0.000	1.000	481	35	GFP-IMPa4-IBB anti-PSF-A546 8C-S-PSF V2.00	0	20. GFP-Imp-a4-dIBB and anti-PSF-A546_Pos018_S001	00-29DR5utBeUjFwDwrTQMhif
160722		Cell	1	0.000	1.000	482	36	GFP-IMPa4-IBB anti-PSF-A546 8C-S-PSF V2.00	0	20. GFP-Imp-a4-dIBB and anti-PSF-A546_Pos018_S001	00-29DR5utBeUjFwDwrTQMhif
91160		Cell	1	0.000	1.000	483	37	GFP-IMPa4-IBB anti-PSF-A546 8C-S-PSF V2.00	0	20. GFP-Imp-a4-dIBB and anti-PSF-A546_Pos018_S001	00-29DR5utBeUjFwDwrTQMhif
278596		Cell	1	0.000	1.000	484	38	GFP-IMPa4-IBB anti-PSF-A546 8C-S-PSF V2.00	0	20. GFP-Imp-a4-dIBB and anti-PSF-A546_Pos018_S001	00-29DR5utBeUjFwDwrTQMhif
365590		Cell	1	0.000	1.000	485	39	GFP-IMPa4-IBB anti-PSF-A546 8C-S-PSF V2.00	0	20. GFP-Imp-a4-dIBB and anti-PSF-A546_Pos018_S001	00-29DR5utBeUjFwDwrTQMhif
137139		Cell	1	0.000	1.000	486	40	GFP-IMPa4-IBB anti-PSF-A546 8C-S-PSF V2.00	0	20. GFP-Imp-a4-dIBB and anti-PSF-A546_Pos018_S001	00-29DR5utBeUjFwDwrTQMhif
1.3959e+006		Cell	1	0.000	1.000	487	41	GFP-IMPa4-IBB anti-PSF-A546 8C-S-PSF V2.00	0	20. GFP-Imp-a4-dIBB and anti-PSF-A546_Pos018_S001	00-29DR5utBeUjFwDwrTQMhif
53020		Cell	1	0.000	1.000	488	42	GFP-IMPa4-IBB anti-PSF-A546 8C-S-PSF V2.00	0	20. GFP-Imp-a4-dIBB and anti-PSF-A546_Pos018_S001	00-29DR5utBeUjFwDwrTQMhif
733585		Cell	1	0.000	1.000	489	43	GFP-IMPa4-IBB anti-PSF-A546 8C-S-PSF V2.00	0	20. GFP-Imp-a4-dIBB and anti-PSF-A546_Pos018_S001	00-29DR5utBeUjFwDwrTQMhif
721948		Cell	1	0.000	1.000	490	44	GFP-IMPa4-IBB anti-PSF-A546 8C-S-PSF V2.00	0	20. GFP-Imp-a4-dIBB and anti-PSF-A546_Pos018_S001	00-29DR5utBeUjFwDwrTQMhif
625624		Cell	1	0.000	1.000	491	45	GFP-IMPa4-IBB anti-PSF-A546 8C-S-PSF V2.00	0	20. GFP-Imp-a4-dIBB and anti-PSF-A546_Pos018_S001	00-29DR5utBeUjFwDwrTQMhif
301282		Cell	1	0.000	1.000	492	46	GFP-IMPa4-IBB anti-PSF-A546 8C-S-PSF V2.00	0	20. GFP-Imp-a4-dIBB and anti-PSF-A546_Pos018_S001	00-29DR5utBeUjFwDwrTQMhif
785148		Cell	1	0.000	1.000	493	47	GFP-IMPa4-IBB anti-PSF-A546 8C-S-PSF V2.00	0	20. GFP-Imp-a4-dIBB and anti-PSF-A546_Pos018_S001	00-29DR5utBeUjFwDwrTQMhif
774671		Cell	1	0.000	1.000	494	48	GFP-IMPa4-IBB anti-PSF-A546 8C-S-PSF V2.00	0	20. GFP-Imp-a4-dIBB and anti-PSF-A546_Pos018_S001	00-29DR5utBeUjFwDwrTQMhif
470829		Cell	1	0.000	1.000	495	49	GFP-IMPa4-IBB anti-PSF-A546 8C-S-PSF V2.00	0	20. GFP-Imp-a4-dIBB and anti-PSF-A546_Pos018_S001	00-29DR5utBeUjFwDwrTQMhif
128091		Cell	1	0.000	1.000	496	0	GFP-IMPa4-IBB anti-PSF-A546 8C-S-PSF V2.00	0	20. GFP-Imp-a4-dIBB and anti-PSF-A546_Pos019_S001	00-FRZgdWJ2G6Qb2u2eyEF6te
108221		Cell	1	0.000	1.000	497	1	GFP-IMPa4-IBB anti-PSF-A546 8C-S-PSF V2.00	0	20. GFP-Imp-a4-dIBB and anti-PSF-A546_Pos019_S001	00-FRZgdWJ2G6Qb2u2eyEF6te
1.1321e+006		Cell	1	0.000	1.000	498	2	GFP-IMPa4-IBB anti-PSF-A546 8C-S-PSF V2.00	0	20. GFP-Imp-a4-dIBB and anti-PSF-A546_Pos019_S001	00-FRZgdWJ2G6Qb2u2eyEF6te
1.89787e+006		Cell	1	0.000	1.000	499	3	GFP-IMPa4-IBB anti-PSF-A546 8C-S-PSF V2.00	0	20. GFP-Imp-a4-dIBB and anti-PSF-A546_Pos019_S001	00-FRZgdWJ2G6Qb2u2eyEF6te
361122		Cell	1	0.000	1.000	500	4	GFP-IMPa4-IBB anti-PSF-A546 8C-S-PSF V2.00	0	20. GFP-Imp-a4-dIBB and anti-PSF-A546_Pos019_S001	00-FRZgdWJ2G6Qb2u2eyEF6te
515398		Cell	1	0.000	1.000	501	5	GFP-IMPa4-IBB anti-PSF-A546 8C-S-PSF V2.00	0	20. GFP-Imp-a4-dIBB and anti-PSF-A546_Pos019_S001	00-FRZgdWJ2G6Qb2u2eyEF6te
489167		Cell	1	0.000	1.000	502	6	GFP-IMPa4-IBB anti-PSF-A546 8C-S-PSF V2.00	0	20. GFP-Imp-a4-dIBB and anti-PSF-A546_Pos019_S001	00-FRZgdWJ2G6Qb2u2eyEF6te
8.78163e+006		Cell	1	0.000	1.000	503	7	GFP-IMPa4-IBB anti-PSF-A546 8C-S-PSF V2.00	0	20. GFP-Imp-a4-dIBB and anti-PSF-A546_Pos019_S001	00-FRZgdWJ2G6Qb2u2eyEF6te
422236		Cell	1	0.000	1.000	504	8	GFP-IMPa4-IBB anti-PSF-A546 8C-S-PSF V2.00	0	20. GFP-Imp-a4-dIBB and anti-PSF-A546_Pos019_S001	00-FRZgdWJ2G6Qb2u2eyEF6te
490123		Cell	1	0.000	1.000	505	9	GFP-IMPa4-IBB anti-PSF-A546 8C-S-PSF V2.00	0	20. GFP-Imp-a4-dIBB and anti-PSF-A546_Pos019_S001	00-FRZgdWJ2G6Qb2u2eyEF6te
460821		Cell	1	0.000	1.000	506	10	GFP-IMPa4-IBB anti-PSF-A546 8C-S-PSF V2.00	0	20. GFP-Imp-a4-dIBB and anti-PSF-A546_Pos019_S001	00-FRZgdWJ2G6Qb2u2eyEF6te
223742		Cell	1	0.000	1.000	507	11	GFP-IMPa4-IBB anti-PSF-A546 8C-S-PSF V2.00	0	20. GFP-Imp-a4-dIBB and anti-PSF-A546_Pos019_S001	00-FRZgdWJ2G6Qb2u2eyEF6te
1.12201e+006		Cell	1	0.000	1.000	508	12	GFP-IMPa4-IBB anti-PSF-A546 8C-S-PSF V2.00	0	20. GFP-Imp-a4-dIBB and anti-PSF-A546_Pos019_S001	00-FRZgdWJ2G6Qb2u2eyEF6te
225689		Cell	1	0.000	1.000	509	13	GFP-IMPa4-IBB anti-PSF-A546 8C-S-PSF V2.00	0	20. GFP-Imp-a4-dIBB and anti-PSF-A546_Pos019_S001	00-FRZgdWJ2G6Qb2u2eyEF6te
231768		Cell	1	0.000	1.000	510	14	GFP-IMPa4-IBB anti-PSF-A546 8C-S-PSF V2.00	0	20. GFP-Imp-a4-dIBB and anti-PSF-A546_Pos019_S001	00-FRZgdWJ2G6Qb2u2eyEF6te
7.74744e+006		Cell	1	0.000	1.000	511	15	GFP-IMPa4-IBB anti-PSF-A546 8C-S-PSF V2.00	0	20. GFP-Imp-a4-dIBB and anti-PSF-A546_Pos019_S001	00-FRZgdWJ2G6Qb2u2eyEF6te
198393		Cell	1	0.000	1.000	512	16	GFP-IMPa4-IBB anti-PSF-A546 8C-S-PSF V2.00	0	20. GFP-Imp-a4-dIBB and anti-PSF-A546_Pos019_S001	00-FRZgdWJ2G6Qb2u2eyEF6te
175962		Cell	1	0.000	1.000	513	17	GFP-IMPa4-IBB anti-PSF-A546 8C-S-PSF V2.00	0	20. GFP-Imp-a4-dIBB and anti-PSF-A546_Pos019_S001	00-FRZgdWJ2G6Qb2u2eyEF6te
449700		Cell	1	0.000	1.000	514	18	GFP-IMPa4-IBB anti-PSF-A546 8C-S-PSF V2.00	0	20. GFP-Imp-a4-dIBB and anti-PSF-A546_Pos019_S001	00-FRZgdWJ2G6Qb2u2eyEF6te
179126		Cell	1	0.000	1.000	515	19	GFP-IMPa4-IBB anti-PSF-A546 8C-S-PSF V2.00	0	20. GFP-Imp-a4-dIBB and anti-PSF-A546_Pos019_S001	00-FRZgdWJ2G6Qb2u2eyEF6te
185936		Cell	1	0.000	1.000	516	20	GFP-IMPa4-IBB anti-PSF-A546 8C-S-PSF V2.00	0	20. GFP-Imp-a4-dIBB and anti-PSF-A546_Pos019_S001	00-FRZgdWJ2G6Qb2u2eyEF6te
160134		Cell	1	0.000	1.000	517	21	GFP-IMPa4-IBB anti-PSF-A546 8C-S-PSF V2.00	0	20. GFP-Imp-a4-dIBB and anti-PSF-A546_Pos019_S001	00-FRZgdWJ2G6Qb2u2eyEF6te
7.92417e+006		Cell	1	0.000	1.000	518	22	GFP-IMPa4-IBB anti-PSF-A546 8C-S-PSF V2.00	0	20. GFP-Imp-a4-dIBB and anti-PSF-A546_Pos019_S001	00-FRZgdWJ2G6Qb2u2eyEF6te
83198		Cell	1	0.000	1.000	519	23	GFP-IMPa4-IBB anti-PSF-A546 8C-S-PSF V2.00	0	20. GFP-Imp-a4-dIBB and anti-PSF-A546_Pos019_S001	00-FRZgdWJ2G6Qb2u2eyEF6te
799060		Cell	1	0.000	1.000	520	24	GFP-IMPa4-IBB anti-PSF-A546 8C-S-PSF V2.00	0	20. GFP-Imp-a4-dIBB and anti-PSF-A546_Pos019_S001	00-FRZgdWJ2G6Qb2u2eyEF6te
167087		Cell	1	0.000	1.000	521	0	GFP-IMPa4-IBB anti-PSF-A546 8C-S-PSF V2.00	0	20. GFP-Imp-a4-dIBB and anti-PSF-A546_Pos020_S001	00-Bt6nfnoYFjswzefdqcjDgk
159150		Cell	1	0.000	1.000	522	1	GFP-IMPa4-IBB anti-PSF-A546 8C-S-PSF V2.00	0	20. GFP-Imp-a4-dIBB and anti-PSF-A546_Pos020_S001	00-Bt6nfnoYFjswzefdqcjDgk
45585		Cell	1	0.000	1.000	523	2	GFP-IMPa4-IBB anti-PSF-A546 8C-S-PSF V2.00	0	20. GFP-Imp-a4-dIBB and anti-PSF-A546_Pos020_S001	00-Bt6nfnoYFjswzefdqcjDgk
444291		Cell	1	0.000	1.000	524	3	GFP-IMPa4-IBB anti-PSF-A546 8C-S-PSF V2.00	0	20. GFP-Imp-a4-dIBB and anti-PSF-A546_Pos020_S001	00-Bt6nfnoYFjswzefdqcjDgk
402848		Cell	1	0.000	1.000	525	4	GFP-IMPa4-IBB anti-PSF-A546 8C-S-PSF V2.00	0	20. GFP-Imp-a4-dIBB and anti-PSF-A546_Pos020_S001	00-Bt6nfnoYFjswzefdqcjDgk
503500		Cell	1	0.000	1.000	526	5	GFP-IMPa4-IBB anti-PSF-A546 8C-S-PSF V2.00	0	20. GFP-Imp-a4-dIBB and anti-PSF-A546_Pos020_S001	00-Bt6nfnoYFjswzefdqcjDgk
218539		Cell	1	0.000	1.000	527	6	GFP-IMPa4-IBB anti-PSF-A546 8C-S-PSF V2.00	0	20. GFP-Imp-a4-dIBB and anti-PSF-A546_Pos020_S001	00-Bt6nfnoYFjswzefdqcjDgk
318873		Cell	1	0.000	1.000	528	7	GFP-IMPa4-IBB anti-PSF-A546 8C-S-PSF V2.00	0	20. GFP-Imp-a4-dIBB and anti-PSF-A546_Pos020_S001	00-Bt6nfnoYFjswzefdqcjDgk
1.46213e+006		Cell	1	0.000	1.000	529	8	GFP-IMPa4-IBB anti-PSF-A546 8C-S-PSF V2.00	0	20. GFP-Imp-a4-dIBB and anti-PSF-A546_Pos020_S001	00-Bt6nfnoYFjswzefdqcjDgk
844482		Cell	1	0.000	1.000	530	9	GFP-IMPa4-IBB anti-PSF-A546 8C-S-PSF V2.00	0	20. GFP-Imp-a4-dIBB and anti-PSF-A546_Pos020_S001	00-Bt6nfnoYFjswzefdqcjDgk
829551		Cell	1	0.000	1.000	531	10	GFP-IMPa4-IBB anti-PSF-A546 8C-S-PSF V2.00	0	20. GFP-Imp-a4-dIBB and anti-PSF-A546_Pos020_S001	00-Bt6nfnoYFjswzefdqcjDgk
260382		Cell	1	0.000	1.000	532	11	GFP-IMPa4-IBB anti-PSF-A546 8C-S-PSF V2.00	0	20. GFP-Imp-a4-dIBB and anti-PSF-A546_Pos020_S001	00-Bt6nfnoYFjswzefdqcjDgk
425027		Cell	1	0.000	1.000	533	12	GFP-IMPa4-IBB anti-PSF-A546 8C-S-PSF V2.00	0	20. GFP-Imp-a4-dIBB and anti-PSF-A546_Pos020_S001	00-Bt6nfnoYFjswzefdqcjDgk
368102		Cell	1	0.000	1.000	534	13	GFP-IMPa4-IBB anti-PSF-A546 8C-S-PSF V2.00	0	20. GFP-Imp-a4-dIBB and anti-PSF-A546_Pos020_S001	00-Bt6nfnoYFjswzefdqcjDgk
465340		Cell	1	0.000	1.000	535	14	GFP-IMPa4-IBB anti-PSF-A546 8C-S-PSF V2.00	0	20. GFP-Imp-a4-dIBB and anti-PSF-A546_Pos020_S001	00-Bt6nfnoYFjswzefdqcjDgk
1.66302e+006		Cell	1	0.000	1.000	536	15	GFP-IMPa4-IBB anti-PSF-A546 8C-S-PSF V2.00	0	20. GFP-Imp-a4-dIBB and anti-PSF-A546_Pos020_S001	00-Bt6nfnoYFjswzefdqcjDgk
151428		Cell	1	0.000	1.000	537	16	GFP-IMPa4-IBB anti-PSF-A546 8C-S-PSF V2.00	0	20. GFP-Imp-a4-dIBB and anti-PSF-A546_Pos020_S001	00-Bt6nfnoYFjswzefdqcjDgk
422432		Cell	1	0.000	1.000	538	17	GFP-IMPa4-IBB anti-PSF-A546 8C-S-PSF V2.00	0	20. GFP-Imp-a4-dIBB and anti-PSF-A546_Pos020_S001	00-Bt6nfnoYFjswzefdqcjDgk
1.78051e+006		Cell	1	0.000	1.000	539	18	GFP-IMPa4-IBB anti-PSF-A546 8C-S-PSF V2.00	0	20. GFP-Imp-a4-dIBB and anti-PSF-A546_Pos020_S001	00-Bt6nfnoYFjswzefdqcjDgk
8.49274e+006		Cell	1	0.000	1.000	540	19	GFP-IMPa4-IBB anti-PSF-A546 8C-S-PSF V2.00	0	20. GFP-Imp-a4-dIBB and anti-PSF-A546_Pos020_S001	00-Bt6nfnoYFjswzefdqcjDgk
3.45254e+006		Cell	1	0.000	1.000	541	20	GFP-IMPa4-IBB anti-PSF-A546 8C-S-PSF V2.00	0	20. GFP-Imp-a4-dIBB and anti-PSF-A546_Pos020_S001	00-Bt6nfnoYFjswzefdqcjDgk
9.04386e+006		Cell	1	0.000	1.000	542	21	GFP-IMPa4-IBB anti-PSF-A546 8C-S-PSF V2.00	0	20. GFP-Imp-a4-dIBB and anti-PSF-A546_Pos020_S001	00-Bt6nfnoYFjswzefdqcjDgk
851427		Cell	1	0.000	1.000	543	22	GFP-IMPa4-IBB anti-PSF-A546 8C-S-PSF V2.00	0	20. GFP-Imp-a4-dIBB and anti-PSF-A546_Pos020_S001	00-Bt6nfnoYFjswzefdqcjDgk
2.5475e+006		Cell	1	0.000	1.000	544	23	GFP-IMPa4-IBB anti-PSF-A546 8C-S-PSF V2.00	0	20. GFP-Imp-a4-dIBB and anti-PSF-A546_Pos020_S001	00-Bt6nfnoYFjswzefdqcjDgk
140505		Cell	1	0.000	1.000	545	24	GFP-IMPa4-IBB anti-PSF-A546 8C-S-PSF V2.00	0	20. GFP-Imp-a4-dIBB and anti-PSF-A546_Pos020_S001	00-Bt6nfnoYFjswzefdqcjDgk
526365		Cell	1	0.000	1.000	546	25	GFP-IMPa4-IBB anti-PSF-A546 8C-S-PSF V2.00	0	20. GFP-Imp-a4-dIBB and anti-PSF-A546_Pos020_S001	00-Bt6nfnoYFjswzefdqcjDgk
141083		Cell	1	0.000	1.000	547	0	GFP-IMPa4-IBB anti-PSF-A546 8C-S-PSF V2.00	0	20. GFP-Imp-a4-dIBB and anti-PSF-A546_Pos021_S001	00-CkzhLtDswFTYeJv3eypTJ3
87344		Cell	1	0.000	1.000	548	1	GFP-IMPa4-IBB anti-PSF-A546 8C-S-PSF V2.00	0	20. GFP-Imp-a4-dIBB and anti-PSF-A546_Pos021_S001	00-CkzhLtDswFTYeJv3eypTJ3
150750		Cell	1	0.000	1.000	549	2	GFP-IMPa4-IBB anti-PSF-A546 8C-S-PSF V2.00	0	20. GFP-Imp-a4-dIBB and anti-PSF-A546_Pos021_S001	00-CkzhLtDswFTYeJv3eypTJ3
149521		Cell	1	0.000	1.000	550	3	GFP-IMPa4-IBB anti-PSF-A546 8C-S-PSF V2.00	0	20. GFP-Imp-a4-dIBB and anti-PSF-A546_Pos021_S001	00-CkzhLtDswFTYeJv3eypTJ3
266348		Cell	1	0.000	1.000	551	4	GFP-IMPa4-IBB anti-PSF-A546 8C-S-PSF V2.00	0	20. GFP-Imp-a4-dIBB and anti-PSF-A546_Pos021_S001	00-CkzhLtDswFTYeJv3eypTJ3
194363		Cell	1	0.000	1.000	552	5	GFP-IMPa4-IBB anti-PSF-A546 8C-S-PSF V2.00	0	20. GFP-Imp-a4-dIBB and anti-PSF-A546_Pos021_S001	00-CkzhLtDswFTYeJv3eypTJ3
194112		Cell	1	0.000	1.000	553	6	GFP-IMPa4-IBB anti-PSF-A546 8C-S-PSF V2.00	0	20. GFP-Imp-a4-dIBB and anti-PSF-A546_Pos021_S001	00-CkzhLtDswFTYeJv3eypTJ3
202876		Cell	1	0.000	1.000	554	7	GFP-IMPa4-IBB anti-PSF-A546 8C-S-PSF V2.00	0	20. GFP-Imp-a4-dIBB and anti-PSF-A546_Pos021_S001	00-CkzhLtDswFTYeJv3eypTJ3
94202		Cell	1	0.000	1.000	555	8	GFP-IMPa4-IBB anti-PSF-A546 8C-S-PSF V2.00	0	20. GFP-Imp-a4-dIBB and anti-PSF-A546_Pos021_S001	00-CkzhLtDswFTYeJv3eypTJ3
216186		Cell	1	0.000	1.000	556	9	GFP-IMPa4-IBB anti-PSF-A546 8C-S-PSF V2.00	0	20. GFP-Imp-a4-dIBB and anti-PSF-A546_Pos021_S001	00-CkzhLtDswFTYeJv3eypTJ3
97243		Cell	1	0.000	1.000	557	10	GFP-IMPa4-IBB anti-PSF-A546 8C-S-PSF V2.00	0	20. GFP-Imp-a4-dIBB and anti-PSF-A546_Pos021_S001	00-CkzhLtDswFTYeJv3eypTJ3
105716		Cell	1	0.000	1.000	558	11	GFP-IMPa4-IBB anti-PSF-A546 8C-S-PSF V2.00	0	20. GFP-Imp-a4-dIBB and anti-PSF-A546_Pos021_S001	00-CkzhLtDswFTYeJv3eypTJ3
501011		Cell	1	0.000	1.000	559	12	GFP-IMPa4-IBB anti-PSF-A546 8C-S-PSF V2.00	0	20. GFP-Imp-a4-dIBB and anti-PSF-A546_Pos021_S001	00-CkzhLtDswFTYeJv3eypTJ3
250788		Cell	1	0.000	1.000	560	13	GFP-IMPa4-IBB anti-PSF-A546 8C-S-PSF V2.00	0	20. GFP-Imp-a4-dIBB and anti-PSF-A546_Pos021_S001	00-CkzhLtDswFTYeJv3eypTJ3
88675		Cell	1	0.000	1.000	561	14	GFP-IMPa4-IBB anti-PSF-A546 8C-S-PSF V2.00	0	20. GFP-Imp-a4-dIBB and anti-PSF-A546_Pos021_S001	00-CkzhLtDswFTYeJv3eypTJ3
69979		Cell	1	0.000	1.000	562	15	GFP-IMPa4-IBB anti-PSF-A546 8C-S-PSF V2.00	0	20. GFP-Imp-a4-dIBB and anti-PSF-A546_Pos021_S001	00-CkzhLtDswFTYeJv3eypTJ3
66962		Cell	1	0.000	1.000	563	16	GFP-IMPa4-IBB anti-PSF-A546 8C-S-PSF V2.00	0	20. GFP-Imp-a4-dIBB and anti-PSF-A546_Pos021_S001	00-CkzhLtDswFTYeJv3eypTJ3
124254		Cell	1	0.000	1.000	564	17	GFP-IMPa4-IBB anti-PSF-A546 8C-S-PSF V2.00	0	20. GFP-Imp-a4-dIBB and anti-PSF-A546_Pos021_S001	00-CkzhLtDswFTYeJv3eypTJ3
116192		Cell	1	0.000	1.000	565	18	GFP-IMPa4-IBB anti-PSF-A546 8C-S-PSF V2.00	0	20. GFP-Imp-a4-dIBB and anti-PSF-A546_Pos021_S001	00-CkzhLtDswFTYeJv3eypTJ3
36985		Cell	1	0.000	1.000	566	19	GFP-IMPa4-IBB anti-PSF-A546 8C-S-PSF V2.00	0	20. GFP-Imp-a4-dIBB and anti-PSF-A546_Pos021_S001	00-CkzhLtDswFTYeJv3eypTJ3
345020		Cell	1	0.000	1.000	567	20	GFP-IMPa4-IBB anti-PSF-A546 8C-S-PSF V2.00	0	20. GFP-Imp-a4-dIBB and anti-PSF-A546_Pos021_S001	00-CkzhLtDswFTYeJv3eypTJ3
129662		Cell	1	0.000	1.000	568	21	GFP-IMPa4-IBB anti-PSF-A546 8C-S-PSF V2.00	0	20. GFP-Imp-a4-dIBB and anti-PSF-A546_Pos021_S001	00-CkzhLtDswFTYeJv3eypTJ3
163925		Cell	1	0.000	1.000	569	22	GFP-IMPa4-IBB anti-PSF-A546 8C-S-PSF V2.00	0	20. GFP-Imp-a4-dIBB and anti-PSF-A546_Pos021_S001	00-CkzhLtDswFTYeJv3eypTJ3
88959		Cell	1	0.000	1.000	570	23	GFP-IMPa4-IBB anti-PSF-A546 8C-S-PSF V2.00	0	20. GFP-Imp-a4-dIBB and anti-PSF-A546_Pos021_S001	00-CkzhLtDswFTYeJv3eypTJ3
165843		Cell	1	0.000	1.000	571	24	GFP-IMPa4-IBB anti-PSF-A546 8C-S-PSF V2.00	0	20. GFP-Imp-a4-dIBB and anti-PSF-A546_Pos021_S001	00-CkzhLtDswFTYeJv3eypTJ3
162691		Cell	1	0.000	1.000	572	25	GFP-IMPa4-IBB anti-PSF-A546 8C-S-PSF V2.00	0	20. GFP-Imp-a4-dIBB and anti-PSF-A546_Pos021_S001	00-CkzhLtDswFTYeJv3eypTJ3
33797		Cell	1	0.000	1.000	573	26	GFP-IMPa4-IBB anti-PSF-A546 8C-S-PSF V2.00	0	20. GFP-Imp-a4-dIBB and anti-PSF-A546_Pos021_S001	00-CkzhLtDswFTYeJv3eypTJ3
369617		Cell	1	0.000	1.000	574	27	GFP-IMPa4-IBB anti-PSF-A546 8C-S-PSF V2.00	0	20. GFP-Imp-a4-dIBB and anti-PSF-A546_Pos021_S001	00-CkzhLtDswFTYeJv3eypTJ3
86457		Cell	1	0.000	1.000	575	28	GFP-IMPa4-IBB anti-PSF-A546 8C-S-PSF V2.00	0	20. GFP-Imp-a4-dIBB and anti-PSF-A546_Pos021_S001	00-CkzhLtDswFTYeJv3eypTJ3
109529		Cell	1	0.000	1.000	576	0	GFP-IMPa4-IBB anti-PSF-A546 8C-S-PSF V2.00	0	20. GFP-Imp-a4-dIBB and anti-PSF-A546_Pos022_S001	00-6jTMCFS4h6nyigXTJkBwsZ
510563		Cell	1	0.000	1.000	577	1	GFP-IMPa4-IBB anti-PSF-A546 8C-S-PSF V2.00	0	20. GFP-Imp-a4-dIBB and anti-PSF-A546_Pos022_S001	00-6jTMCFS4h6nyigXTJkBwsZ
402319		Cell	1	0.000	1.000	578	2	GFP-IMPa4-IBB anti-PSF-A546 8C-S-PSF V2.00	0	20. GFP-Imp-a4-dIBB and anti-PSF-A546_Pos022_S001	00-6jTMCFS4h6nyigXTJkBwsZ
307122		Cell	1	0.000	1.000	579	3	GFP-IMPa4-IBB anti-PSF-A546 8C-S-PSF V2.00	0	20. GFP-Imp-a4-dIBB and anti-PSF-A546_Pos022_S001	00-6jTMCFS4h6nyigXTJkBwsZ
329498		Cell	1	0.000	1.000	580	4	GFP-IMPa4-IBB anti-PSF-A546 8C-S-PSF V2.00	0	20. GFP-Imp-a4-dIBB and anti-PSF-A546_Pos022_S001	00-6jTMCFS4h6nyigXTJkBwsZ
113524		Cell	1	0.000	1.000	581	5	GFP-IMPa4-IBB anti-PSF-A546 8C-S-PSF V2.00	0	20. GFP-Imp-a4-dIBB and anti-PSF-A546_Pos022_S001	00-6jTMCFS4h6nyigXTJkBwsZ
124322		Cell	1	0.000	1.000	582	6	GFP-IMPa4-IBB anti-PSF-A546 8C-S-PSF V2.00	0	20. GFP-Imp-a4-dIBB and anti-PSF-A546_Pos022_S001	00-6jTMCFS4h6nyigXTJkBwsZ
242770		Cell	1	0.000	1.000	583	7	GFP-IMPa4-IBB anti-PSF-A546 8C-S-PSF V2.00	0	20. GFP-Imp-a4-dIBB and anti-PSF-A546_Pos022_S001	00-6jTMCFS4h6nyigXTJkBwsZ
308159		Cell	1	0.000	1.000	584	8	GFP-IMPa4-IBB anti-PSF-A546 8C-S-PSF V2.00	0	20. GFP-Imp-a4-dIBB and anti-PSF-A546_Pos022_S001	00-6jTMCFS4h6nyigXTJkBwsZ
64640		Cell	1	0.000	1.000	585	9	GFP-IMPa4-IBB anti-PSF-A546 8C-S-PSF V2.00	0	20. GFP-Imp-a4-dIBB and anti-PSF-A546_Pos022_S001	00-6jTMCFS4h6nyigXTJkBwsZ
407787		Cell	1	0.000	1.000	586	10	GFP-IMPa4-IBB anti-PSF-A546 8C-S-PSF V2.00	0	20. GFP-Imp-a4-dIBB and anti-PSF-A546_Pos022_S001	00-6jTMCFS4h6nyigXTJkBwsZ
549002		Cell	1	0.000	1.000	587	11	GFP-IMPa4-IBB anti-PSF-A546 8C-S-PSF V2.00	0	20. GFP-Imp-a4-dIBB and anti-PSF-A546_Pos022_S001	00-6jTMCFS4h6nyigXTJkBwsZ
253190		Cell	1	0.000	1.000	588	12	GFP-IMPa4-IBB anti-PSF-A546 8C-S-PSF V2.00	0	20. GFP-Imp-a4-dIBB and anti-PSF-A546_Pos022_S001	00-6jTMCFS4h6nyigXTJkBwsZ
216273		Cell	1	0.000	1.000	589	13	GFP-IMPa4-IBB anti-PSF-A546 8C-S-PSF V2.00	0	20. GFP-Imp-a4-dIBB and anti-PSF-A546_Pos022_S001	00-6jTMCFS4h6nyigXTJkBwsZ
188803		Cell	1	0.000	1.000	590	14	GFP-IMPa4-IBB anti-PSF-A546 8C-S-PSF V2.00	0	20. GFP-Imp-a4-dIBB and anti-PSF-A546_Pos022_S001	00-6jTMCFS4h6nyigXTJkBwsZ
190280		Cell	1	0.000	1.000	591	15	GFP-IMPa4-IBB anti-PSF-A546 8C-S-PSF V2.00	0	20. GFP-Imp-a4-dIBB and anti-PSF-A546_Pos022_S001	00-6jTMCFS4h6nyigXTJkBwsZ
316408		Cell	1	0.000	1.000	592	16	GFP-IMPa4-IBB anti-PSF-A546 8C-S-PSF V2.00	0	20. GFP-Imp-a4-dIBB and anti-PSF-A546_Pos022_S001	00-6jTMCFS4h6nyigXTJkBwsZ
410195		Cell	1	0.000	1.000	593	17	GFP-IMPa4-IBB anti-PSF-A546 8C-S-PSF V2.00	0	20. GFP-Imp-a4-dIBB and anti-PSF-A546_Pos022_S001	00-6jTMCFS4h6nyigXTJkBwsZ
218786		Cell	1	0.000	1.000	594	18	GFP-IMPa4-IBB anti-PSF-A546 8C-S-PSF V2.00	0	20. GFP-Imp-a4-dIBB and anti-PSF-A546_Pos022_S001	00-6jTMCFS4h6nyigXTJkBwsZ
399648		Cell	1	0.000	1.000	595	19	GFP-IMPa4-IBB anti-PSF-A546 8C-S-PSF V2.00	0	20. GFP-Imp-a4-dIBB and anti-PSF-A546_Pos022_S001	00-6jTMCFS4h6nyigXTJkBwsZ
174928		Cell	1	0.000	1.000	596	0	GFP-IMPa4-IBB anti-PSF-A546 8C-S-PSF V2.00	0	20. GFP-Imp-a4-dIBB and anti-PSF-A546_Pos023_S001	00-QEA5ZvHRjVPtLCbgh4VXD6
59099		Cell	1	0.000	1.000	597	1	GFP-IMPa4-IBB anti-PSF-A546 8C-S-PSF V2.00	0	20. GFP-Imp-a4-dIBB and anti-PSF-A546_Pos023_S001	00-QEA5ZvHRjVPtLCbgh4VXD6
327732		Cell	1	0.000	1.000	598	2	GFP-IMPa4-IBB anti-PSF-A546 8C-S-PSF V2.00	0	20. GFP-Imp-a4-dIBB and anti-PSF-A546_Pos023_S001	00-QEA5ZvHRjVPtLCbgh4VXD6
136264		Cell	1	0.000	1.000	599	3	GFP-IMPa4-IBB anti-PSF-A546 8C-S-PSF V2.00	0	20. GFP-Imp-a4-dIBB and anti-PSF-A546_Pos023_S001	00-QEA5ZvHRjVPtLCbgh4VXD6
354973		Cell	1	0.000	1.000	600	4	GFP-IMPa4-IBB anti-PSF-A546 8C-S-PSF V2.00	0	20. GFP-Imp-a4-dIBB and anti-PSF-A546_Pos023_S001	00-QEA5ZvHRjVPtLCbgh4VXD6
522374		Cell	1	0.000	1.000	601	5	GFP-IMPa4-IBB anti-PSF-A546 8C-S-PSF V2.00	0	20. GFP-Imp-a4-dIBB and anti-PSF-A546_Pos023_S001	00-QEA5ZvHRjVPtLCbgh4VXD6
174375		Cell	1	0.000	1.000	602	6	GFP-IMPa4-IBB anti-PSF-A546 8C-S-PSF V2.00	0	20. GFP-Imp-a4-dIBB and anti-PSF-A546_Pos023_S001	00-QEA5ZvHRjVPtLCbgh4VXD6
91384		Cell	1	0.000	1.000	603	7	GFP-IMPa4-IBB anti-PSF-A546 8C-S-PSF V2.00	0	20. GFP-Imp-a4-dIBB and anti-PSF-A546_Pos023_S001	00-QEA5ZvHRjVPtLCbgh4VXD6
208640		Cell	1	0.000	1.000	604	8	GFP-IMPa4-IBB anti-PSF-A546 8C-S-PSF V2.00	0	20. GFP-Imp-a4-dIBB and anti-PSF-A546_Pos023_S001	00-QEA5ZvHRjVPtLCbgh4VXD6
66564		Cell	1	0.000	1.000	605	9	GFP-IMPa4-IBB anti-PSF-A546 8C-S-PSF V2.00	0	20. GFP-Imp-a4-dIBB and anti-PSF-A546_Pos023_S001	00-QEA5ZvHRjVPtLCbgh4VXD6
48036		Cell	1	0.000	1.000	606	10	GFP-IMPa4-IBB anti-PSF-A546 8C-S-PSF V2.00	0	20. GFP-Imp-a4-dIBB and anti-PSF-A546_Pos023_S001	00-QEA5ZvHRjVPtLCbgh4VXD6
130486		Cell	1	0.000	1.000	607	11	GFP-IMPa4-IBB anti-PSF-A546 8C-S-PSF V2.00	0	20. GFP-Imp-a4-dIBB and anti-PSF-A546_Pos023_S001	00-QEA5ZvHRjVPtLCbgh4VXD6
104072		Cell	1	0.000	1.000	608	12	GFP-IMPa4-IBB anti-PSF-A546 8C-S-PSF V2.00	0	20. GFP-Imp-a4-dIBB and anti-PSF-A546_Pos023_S001	00-QEA5ZvHRjVPtLCbgh4VXD6
140410		Cell	1	0.000	1.000	609	13	GFP-IMPa4-IBB anti-PSF-A546 8C-S-PSF V2.00	0	20. GFP-Imp-a4-dIBB and anti-PSF-A546_Pos023_S001	00-QEA5ZvHRjVPtLCbgh4VXD6
418033		Cell	1	0.000	1.000	610	14	GFP-IMPa4-IBB anti-PSF-A546 8C-S-PSF V2.00	0	20. GFP-Imp-a4-dIBB and anti-PSF-A546_Pos023_S001	00-QEA5ZvHRjVPtLCbgh4VXD6
130191		Cell	1	0.000	1.000	611	15	GFP-IMPa4-IBB anti-PSF-A546 8C-S-PSF V2.00	0	20. GFP-Imp-a4-dIBB and anti-PSF-A546_Pos023_S001	00-QEA5ZvHRjVPtLCbgh4VXD6
69245		Cell	1	0.000	1.000	612	16	GFP-IMPa4-IBB anti-PSF-A546 8C-S-PSF V2.00	0	20. GFP-Imp-a4-dIBB and anti-PSF-A546_Pos023_S001	00-QEA5ZvHRjVPtLCbgh4VXD6
67083		Cell	1	0.000	1.000	613	17	GFP-IMPa4-IBB anti-PSF-A546 8C-S-PSF V2.00	0	20. GFP-Imp-a4-dIBB and anti-PSF-A546_Pos023_S001	00-QEA5ZvHRjVPtLCbgh4VXD6
102367		Cell	1	0.000	1.000	614	18	GFP-IMPa4-IBB anti-PSF-A546 8C-S-PSF V2.00	0	20. GFP-Imp-a4-dIBB and anti-PSF-A546_Pos023_S001	00-QEA5ZvHRjVPtLCbgh4VXD6
106981		Cell	1	0.000	1.000	615	19	GFP-IMPa4-IBB anti-PSF-A546 8C-S-PSF V2.00	0	20. GFP-Imp-a4-dIBB and anti-PSF-A546_Pos023_S001	00-QEA5ZvHRjVPtLCbgh4VXD6
42777		Cell	1	0.000	1.000	616	0	GFP-IMPa4-IBB anti-PSF-A546 8C-S-PSF V2.00	0	20. GFP-Imp-a4-dIBB and anti-PSF-A546_Pos024_S001	00-eFDev7EdGBw3EDFHm2SMUF
140259		Cell	1	0.000	1.000	617	1	GFP-IMPa4-IBB anti-PSF-A546 8C-S-PSF V2.00	0	20. GFP-Imp-a4-dIBB and anti-PSF-A546_Pos024_S001	00-eFDev7EdGBw3EDFHm2SMUF
197310		Cell	1	0.000	1.000	618	2	GFP-IMPa4-IBB anti-PSF-A546 8C-S-PSF V2.00	0	20. GFP-Imp-a4-dIBB and anti-PSF-A546_Pos024_S001	00-eFDev7EdGBw3EDFHm2SMUF
46794		Cell	1	0.000	1.000	619	3	GFP-IMPa4-IBB anti-PSF-A546 8C-S-PSF V2.00	0	20. GFP-Imp-a4-dIBB and anti-PSF-A546_Pos024_S001	00-eFDev7EdGBw3EDFHm2SMUF
173927		Cell	1	0.000	1.000	620	4	GFP-IMPa4-IBB anti-PSF-A546 8C-S-PSF V2.00	0	20. GFP-Imp-a4-dIBB and anti-PSF-A546_Pos024_S001	00-eFDev7EdGBw3EDFHm2SMUF
4.67615e+006		Cell	1	0.000	1.000	621	5	GFP-IMPa4-IBB anti-PSF-A546 8C-S-PSF V2.00	0	20. GFP-Imp-a4-dIBB and anti-PSF-A546_Pos024_S001	00-eFDev7EdGBw3EDFHm2SMUF
301556		Cell	1	0.000	1.000	622	6	GFP-IMPa4-IBB anti-PSF-A546 8C-S-PSF V2.00	0	20. GFP-Imp-a4-dIBB and anti-PSF-A546_Pos024_S001	00-eFDev7EdGBw3EDFHm2SMUF
339290		Cell	1	0.000	1.000	623	7	GFP-IMPa4-IBB anti-PSF-A546 8C-S-PSF V2.00	0	20. GFP-Imp-a4-dIBB and anti-PSF-A546_Pos024_S001	00-eFDev7EdGBw3EDFHm2SMUF
540141		Cell	1	0.000	1.000	624	8	GFP-IMPa4-IBB anti-PSF-A546 8C-S-PSF V2.00	0	20. GFP-Imp-a4-dIBB and anti-PSF-A546_Pos024_S001	00-eFDev7EdGBw3EDFHm2SMUF
1.49049e+007		Cell	1	0.000	1.000	625	9	GFP-IMPa4-IBB anti-PSF-A546 8C-S-PSF V2.00	0	20. GFP-Imp-a4-dIBB and anti-PSF-A546_Pos024_S001	00-eFDev7EdGBw3EDFHm2SMUF
1.99405e+006		Cell	1	0.000	1.000	626	10	GFP-IMPa4-IBB anti-PSF-A546 8C-S-PSF V2.00	0	20. GFP-Imp-a4-dIBB and anti-PSF-A546_Pos024_S001	00-eFDev7EdGBw3EDFHm2SMUF
674919		Cell	1	0.000	1.000	627	11	GFP-IMPa4-IBB anti-PSF-A546 8C-S-PSF V2.00	0	20. GFP-Imp-a4-dIBB and anti-PSF-A546_Pos024_S001	00-eFDev7EdGBw3EDFHm2SMUF
699666		Cell	1	0.000	1.000	628	12	GFP-IMPa4-IBB anti-PSF-A546 8C-S-PSF V2.00	0	20. GFP-Imp-a4-dIBB and anti-PSF-A546_Pos024_S001	00-eFDev7EdGBw3EDFHm2SMUF
3.98322e+006		Cell	1	0.000	1.000	629	13	GFP-IMPa4-IBB anti-PSF-A546 8C-S-PSF V2.00	0	20. GFP-Imp-a4-dIBB and anti-PSF-A546_Pos024_S001	00-eFDev7EdGBw3EDFHm2SMUF
364585		Cell	1	0.000	1.000	630	14	GFP-IMPa4-IBB anti-PSF-A546 8C-S-PSF V2.00	0	20. GFP-Imp-a4-dIBB and anti-PSF-A546_Pos024_S001	00-eFDev7EdGBw3EDFHm2SMUF
790217		Cell	1	0.000	1.000	631	15	GFP-IMPa4-IBB anti-PSF-A546 8C-S-PSF V2.00	0	20. GFP-Imp-a4-dIBB and anti-PSF-A546_Pos024_S001	00-eFDev7EdGBw3EDFHm2SMUF
711822		Cell	1	0.000	1.000	632	16	GFP-IMPa4-IBB anti-PSF-A546 8C-S-PSF V2.00	0	20. GFP-Imp-a4-dIBB and anti-PSF-A546_Pos024_S001	00-eFDev7EdGBw3EDFHm2SMUF
186457		Cell	1	0.000	1.000	633	17	GFP-IMPa4-IBB anti-PSF-A546 8C-S-PSF V2.00	0	20. GFP-Imp-a4-dIBB and anti-PSF-A546_Pos024_S001	00-eFDev7EdGBw3EDFHm2SMUF
1.44463e+006		Cell	1	0.000	1.000	634	18	GFP-IMPa4-IBB anti-PSF-A546 8C-S-PSF V2.00	0	20. GFP-Imp-a4-dIBB and anti-PSF-A546_Pos024_S001	00-eFDev7EdGBw3EDFHm2SMUF
718551		Cell	1	0.000	1.000	635	19	GFP-IMPa4-IBB anti-PSF-A546 8C-S-PSF V2.00	0	20. GFP-Imp-a4-dIBB and anti-PSF-A546_Pos024_S001	00-eFDev7EdGBw3EDFHm2SMUF
251440		Cell	1	0.000	1.000	636	20	GFP-IMPa4-IBB anti-PSF-A546 8C-S-PSF V2.00	0	20. GFP-Imp-a4-dIBB and anti-PSF-A546_Pos024_S001	00-eFDev7EdGBw3EDFHm2SMUF
1.18155e+006		Cell	1	0.000	1.000	637	21	GFP-IMPa4-IBB anti-PSF-A546 8C-S-PSF V2.00	0	20. GFP-Imp-a4-dIBB and anti-PSF-A546_Pos024_S001	00-eFDev7EdGBw3EDFHm2SMUF
793580		Cell	1	0.000	1.000	638	22	GFP-IMPa4-IBB anti-PSF-A546 8C-S-PSF V2.00	0	20. GFP-Imp-a4-dIBB and anti-PSF-A546_Pos024_S001	00-eFDev7EdGBw3EDFHm2SMUF
527094		Cell	1	0.000	1.000	639	23	GFP-IMPa4-IBB anti-PSF-A546 8C-S-PSF V2.00	0	20. GFP-Imp-a4-dIBB and anti-PSF-A546_Pos024_S001	00-eFDev7EdGBw3EDFHm2SMUF
133574		Cell	1	0.000	1.000	640	0	GFP-IMPa4-IBB anti-PSF-A546 8C-S-PSF V2.00	0	20. GFP-Imp-a4-dIBB and anti-PSF-A546_Pos025_S001	00-GHxJSi5fwVYefPoxqQeqcE
123536		Cell	1	0.000	1.000	641	1	GFP-IMPa4-IBB anti-PSF-A546 8C-S-PSF V2.00	0	20. GFP-Imp-a4-dIBB and anti-PSF-A546_Pos025_S001	00-GHxJSi5fwVYefPoxqQeqcE
189022		Cell	1	0.000	1.000	642	2	GFP-IMPa4-IBB anti-PSF-A546 8C-S-PSF V2.00	0	20. GFP-Imp-a4-dIBB and anti-PSF-A546_Pos025_S001	00-GHxJSi5fwVYefPoxqQeqcE
82554		Cell	1	0.000	1.000	643	3	GFP-IMPa4-IBB anti-PSF-A546 8C-S-PSF V2.00	0	20. GFP-Imp-a4-dIBB and anti-PSF-A546_Pos025_S001	00-GHxJSi5fwVYefPoxqQeqcE
207047		Cell	1	0.000	1.000	644	4	GFP-IMPa4-IBB anti-PSF-A546 8C-S-PSF V2.00	0	20. GFP-Imp-a4-dIBB and anti-PSF-A546_Pos025_S001	00-GHxJSi5fwVYefPoxqQeqcE
73528		Cell	1	0.000	1.000	645	5	GFP-IMPa4-IBB anti-PSF-A546 8C-S-PSF V2.00	0	20. GFP-Imp-a4-dIBB and anti-PSF-A546_Pos025_S001	00-GHxJSi5fwVYefPoxqQeqcE
115570		Cell	1	0.000	1.000	646	6	GFP-IMPa4-IBB anti-PSF-A546 8C-S-PSF V2.00	0	20. GFP-Imp-a4-dIBB and anti-PSF-A546_Pos025_S001	00-GHxJSi5fwVYefPoxqQeqcE
137316		Cell	1	0.000	1.000	647	7	GFP-IMPa4-IBB anti-PSF-A546 8C-S-PSF V2.00	0	20. GFP-Imp-a4-dIBB and anti-PSF-A546_Pos025_S001	00-GHxJSi5fwVYefPoxqQeqcE
34111		Cell	1	0.000	1.000	648	0	GFP-IMPa4-IBB anti-PSF-A546 8C-S-PSF V2.00	0	20. GFP-Imp-a4-dIBB and anti-PSF-A546_Pos026_S001	00-Xj8CSfQPW9pWQ2VQTynTYk
96767		Cell	1	0.000	1.000	649	1	GFP-IMPa4-IBB anti-PSF-A546 8C-S-PSF V2.00	0	20. GFP-Imp-a4-dIBB and anti-PSF-A546_Pos026_S001	00-Xj8CSfQPW9pWQ2VQTynTYk
524844		Cell	1	0.000	1.000	650	2	GFP-IMPa4-IBB anti-PSF-A546 8C-S-PSF V2.00	0	20. GFP-Imp-a4-dIBB and anti-PSF-A546_Pos026_S001	00-Xj8CSfQPW9pWQ2VQTynTYk
2.05512e+006		Cell	1	0.000	1.000	651	3	GFP-IMPa4-IBB anti-PSF-A546 8C-S-PSF V2.00	0	20. GFP-Imp-a4-dIBB and anti-PSF-A546_Pos026_S001	00-Xj8CSfQPW9pWQ2VQTynTYk
154316		Cell	1	0.000	1.000	652	4	GFP-IMPa4-IBB anti-PSF-A546 8C-S-PSF V2.00	0	20. GFP-Imp-a4-dIBB and anti-PSF-A546_Pos026_S001	00-Xj8CSfQPW9pWQ2VQTynTYk
287917		Cell	1	0.000	1.000	653	5	GFP-IMPa4-IBB anti-PSF-A546 8C-S-PSF V2.00	0	20. GFP-Imp-a4-dIBB and anti-PSF-A546_Pos026_S001	00-Xj8CSfQPW9pWQ2VQTynTYk
344397		Cell	1	0.000	1.000	654	6	GFP-IMPa4-IBB anti-PSF-A546 8C-S-PSF V2.00	0	20. GFP-Imp-a4-dIBB and anti-PSF-A546_Pos026_S001	00-Xj8CSfQPW9pWQ2VQTynTYk
419462		Cell	1	0.000	1.000	655	7	GFP-IMPa4-IBB anti-PSF-A546 8C-S-PSF V2.00	0	20. GFP-Imp-a4-dIBB and anti-PSF-A546_Pos026_S001	00-Xj8CSfQPW9pWQ2VQTynTYk
4.71181e+006		Cell	1	0.000	1.000	656	8	GFP-IMPa4-IBB anti-PSF-A546 8C-S-PSF V2.00	0	20. GFP-Imp-a4-dIBB and anti-PSF-A546_Pos026_S001	00-Xj8CSfQPW9pWQ2VQTynTYk
480179		Cell	1	0.000	1.000	657	9	GFP-IMPa4-IBB anti-PSF-A546 8C-S-PSF V2.00	0	20. GFP-Imp-a4-dIBB and anti-PSF-A546_Pos026_S001	00-Xj8CSfQPW9pWQ2VQTynTYk
2.16204e+006		Cell	1	0.000	1.000	658	10	GFP-IMPa4-IBB anti-PSF-A546 8C-S-PSF V2.00	0	20. GFP-Imp-a4-dIBB and anti-PSF-A546_Pos026_S001	00-Xj8CSfQPW9pWQ2VQTynTYk
2.36883e+007		Cell	1	0.000	1.000	659	11	GFP-IMPa4-IBB anti-PSF-A546 8C-S-PSF V2.00	0	20. GFP-Imp-a4-dIBB and anti-PSF-A546_Pos026_S001	00-Xj8CSfQPW9pWQ2VQTynTYk
81682		Cell	1	0.000	1.000	660	12	GFP-IMPa4-IBB anti-PSF-A546 8C-S-PSF V2.00	0	20. GFP-Imp-a4-dIBB and anti-PSF-A546_Pos026_S001	00-Xj8CSfQPW9pWQ2VQTynTYk
296817		Cell	1	0.000	1.000	661	13	GFP-IMPa4-IBB anti-PSF-A546 8C-S-PSF V2.00	0	20. GFP-Imp-a4-dIBB and anti-PSF-A546_Pos026_S001	00-Xj8CSfQPW9pWQ2VQTynTYk
148130		Cell	1	0.000	1.000	662	14	GFP-IMPa4-IBB anti-PSF-A546 8C-S-PSF V2.00	0	20. GFP-Imp-a4-dIBB and anti-PSF-A546_Pos026_S001	00-Xj8CSfQPW9pWQ2VQTynTYk
3.45027e+006		Cell	1	0.000	1.000	663	15	GFP-IMPa4-IBB anti-PSF-A546 8C-S-PSF V2.00	0	20. GFP-Imp-a4-dIBB and anti-PSF-A546_Pos026_S001	00-Xj8CSfQPW9pWQ2VQTynTYk
3.51912e+006		Cell	1	0.000	1.000	664	16	GFP-IMPa4-IBB anti-PSF-A546 8C-S-PSF V2.00	0	20. GFP-Imp-a4-dIBB and anti-PSF-A546_Pos026_S001	00-Xj8CSfQPW9pWQ2VQTynTYk
261589		Cell	1	0.000	1.000	665	17	GFP-IMPa4-IBB anti-PSF-A546 8C-S-PSF V2.00	0	20. GFP-Imp-a4-dIBB and anti-PSF-A546_Pos026_S001	00-Xj8CSfQPW9pWQ2VQTynTYk
229857		Cell	1	0.000	1.000	666	18	GFP-IMPa4-IBB anti-PSF-A546 8C-S-PSF V2.00	0	20. GFP-Imp-a4-dIBB and anti-PSF-A546_Pos026_S001	00-Xj8CSfQPW9pWQ2VQTynTYk
420939		Cell	1	0.000	1.000	667	0	GFP-IMPa4-IBB anti-PSF-A546 8C-S-PSF V2.00	0	20. GFP-Imp-a4-dIBB and anti-PSF-A546_Pos027_S001	00-4Df3MSpBMCcsH4uhCoia5D
168339		Cell	1	0.000	1.000	668	1	GFP-IMPa4-IBB anti-PSF-A546 8C-S-PSF V2.00	0	20. GFP-Imp-a4-dIBB and anti-PSF-A546_Pos027_S001	00-4Df3MSpBMCcsH4uhCoia5D
129319		Cell	1	0.000	1.000	669	2	GFP-IMPa4-IBB anti-PSF-A546 8C-S-PSF V2.00	0	20. GFP-Imp-a4-dIBB and anti-PSF-A546_Pos027_S001	00-4Df3MSpBMCcsH4uhCoia5D
1.06851e+006		Cell	1	0.000	1.000	670	3	GFP-IMPa4-IBB anti-PSF-A546 8C-S-PSF V2.00	0	20. GFP-Imp-a4-dIBB and anti-PSF-A546_Pos027_S001	00-4Df3MSpBMCcsH4uhCoia5D
230473		Cell	1	0.000	1.000	671	4	GFP-IMPa4-IBB anti-PSF-A546 8C-S-PSF V2.00	0	20. GFP-Imp-a4-dIBB and anti-PSF-A546_Pos027_S001	00-4Df3MSpBMCcsH4uhCoia5D
493337		Cell	1	0.000	1.000	672	5	GFP-IMPa4-IBB anti-PSF-A546 8C-S-PSF V2.00	0	20. GFP-Imp-a4-dIBB and anti-PSF-A546_Pos027_S001	00-4Df3MSpBMCcsH4uhCoia5D
346246		Cell	1	0.000	1.000	673	6	GFP-IMPa4-IBB anti-PSF-A546 8C-S-PSF V2.00	0	20. GFP-Imp-a4-dIBB and anti-PSF-A546_Pos027_S001	00-4Df3MSpBMCcsH4uhCoia5D
219787		Cell	1	0.000	1.000	674	7	GFP-IMPa4-IBB anti-PSF-A546 8C-S-PSF V2.00	0	20. GFP-Imp-a4-dIBB and anti-PSF-A546_Pos027_S001	00-4Df3MSpBMCcsH4uhCoia5D
142635		Cell	1	0.000	1.000	675	8	GFP-IMPa4-IBB anti-PSF-A546 8C-S-PSF V2.00	0	20. GFP-Imp-a4-dIBB and anti-PSF-A546_Pos027_S001	00-4Df3MSpBMCcsH4uhCoia5D
694923		Cell	1	0.000	1.000	676	9	GFP-IMPa4-IBB anti-PSF-A546 8C-S-PSF V2.00	0	20. GFP-Imp-a4-dIBB and anti-PSF-A546_Pos027_S001	00-4Df3MSpBMCcsH4uhCoia5D
139142		Cell	1	0.000	1.000	677	10	GFP-IMPa4-IBB anti-PSF-A546 8C-S-PSF V2.00	0	20. GFP-Imp-a4-dIBB and anti-PSF-A546_Pos027_S001	00-4Df3MSpBMCcsH4uhCoia5D
208629		Cell	1	0.000	1.000	678	11	GFP-IMPa4-IBB anti-PSF-A546 8C-S-PSF V2.00	0	20. GFP-Imp-a4-dIBB and anti-PSF-A546_Pos027_S001	00-4Df3MSpBMCcsH4uhCoia5D
424797		Cell	1	0.000	1.000	679	12	GFP-IMPa4-IBB anti-PSF-A546 8C-S-PSF V2.00	0	20. GFP-Imp-a4-dIBB and anti-PSF-A546_Pos027_S001	00-4Df3MSpBMCcsH4uhCoia5D
335238		Cell	1	0.000	1.000	680	13	GFP-IMPa4-IBB anti-PSF-A546 8C-S-PSF V2.00	0	20. GFP-Imp-a4-dIBB and anti-PSF-A546_Pos027_S001	00-4Df3MSpBMCcsH4uhCoia5D
195023		Cell	1	0.000	1.000	681	14	GFP-IMPa4-IBB anti-PSF-A546 8C-S-PSF V2.00	0	20. GFP-Imp-a4-dIBB and anti-PSF-A546_Pos027_S001	00-4Df3MSpBMCcsH4uhCoia5D
250299		Cell	1	0.000	1.000	682	15	GFP-IMPa4-IBB anti-PSF-A546 8C-S-PSF V2.00	0	20. GFP-Imp-a4-dIBB and anti-PSF-A546_Pos027_S001	00-4Df3MSpBMCcsH4uhCoia5D
430718		Cell	1	0.000	1.000	683	16	GFP-IMPa4-IBB anti-PSF-A546 8C-S-PSF V2.00	0	20. GFP-Imp-a4-dIBB and anti-PSF-A546_Pos027_S001	00-4Df3MSpBMCcsH4uhCoia5D
157589		Cell	1	0.000	1.000	684	17	GFP-IMPa4-IBB anti-PSF-A546 8C-S-PSF V2.00	0	20. GFP-Imp-a4-dIBB and anti-PSF-A546_Pos027_S001	00-4Df3MSpBMCcsH4uhCoia5D
253738		Cell	1	0.000	1.000	685	18	GFP-IMPa4-IBB anti-PSF-A546 8C-S-PSF V2.00	0	20. GFP-Imp-a4-dIBB and anti-PSF-A546_Pos027_S001	00-4Df3MSpBMCcsH4uhCoia5D
256965		Cell	1	0.000	1.000	686	19	GFP-IMPa4-IBB anti-PSF-A546 8C-S-PSF V2.00	0	20. GFP-Imp-a4-dIBB and anti-PSF-A546_Pos027_S001	00-4Df3MSpBMCcsH4uhCoia5D
306738		Cell	1	0.000	1.000	687	20	GFP-IMPa4-IBB anti-PSF-A546 8C-S-PSF V2.00	0	20. GFP-Imp-a4-dIBB and anti-PSF-A546_Pos027_S001	00-4Df3MSpBMCcsH4uhCoia5D
360554		Cell	1	0.000	1.000	688	21	GFP-IMPa4-IBB anti-PSF-A546 8C-S-PSF V2.00	0	20. GFP-Imp-a4-dIBB and anti-PSF-A546_Pos027_S001	00-4Df3MSpBMCcsH4uhCoia5D
272332		Cell	1	0.000	1.000	689	22	GFP-IMPa4-IBB anti-PSF-A546 8C-S-PSF V2.00	0	20. GFP-Imp-a4-dIBB and anti-PSF-A546_Pos027_S001	00-4Df3MSpBMCcsH4uhCoia5D
434272		Cell	1	0.000	1.000	690	23	GFP-IMPa4-IBB anti-PSF-A546 8C-S-PSF V2.00	0	20. GFP-Imp-a4-dIBB and anti-PSF-A546_Pos027_S001	00-4Df3MSpBMCcsH4uhCoia5D
621852		Cell	1	0.000	1.000	691	24	GFP-IMPa4-IBB anti-PSF-A546 8C-S-PSF V2.00	0	20. GFP-Imp-a4-dIBB and anti-PSF-A546_Pos027_S001	00-4Df3MSpBMCcsH4uhCoia5D
337208		Cell	1	0.000	1.000	692	25	GFP-IMPa4-IBB anti-PSF-A546 8C-S-PSF V2.00	0	20. GFP-Imp-a4-dIBB and anti-PSF-A546_Pos027_S001	00-4Df3MSpBMCcsH4uhCoia5D
201665		Cell	1	0.000	1.000	693	26	GFP-IMPa4-IBB anti-PSF-A546 8C-S-PSF V2.00	0	20. GFP-Imp-a4-dIBB and anti-PSF-A546_Pos027_S001	00-4Df3MSpBMCcsH4uhCoia5D
478338		Cell	1	0.000	1.000	694	27	GFP-IMPa4-IBB anti-PSF-A546 8C-S-PSF V2.00	0	20. GFP-Imp-a4-dIBB and anti-PSF-A546_Pos027_S001	00-4Df3MSpBMCcsH4uhCoia5D
311135		Cell	1	0.000	1.000	695	28	GFP-IMPa4-IBB anti-PSF-A546 8C-S-PSF V2.00	0	20. GFP-Imp-a4-dIBB and anti-PSF-A546_Pos027_S001	00-4Df3MSpBMCcsH4uhCoia5D
271397		Cell	1	0.000	1.000	696	29	GFP-IMPa4-IBB anti-PSF-A546 8C-S-PSF V2.00	0	20. GFP-Imp-a4-dIBB and anti-PSF-A546_Pos027_S001	00-4Df3MSpBMCcsH4uhCoia5D
203164		Cell	1	0.000	1.000	697	0	GFP-IMPa4-IBB anti-PSF-A546 8C-S-PSF V2.00	0	20. GFP-Imp-a4-dIBB and anti-PSF-A546_Pos028_S001	00-4JkXPFdgJtEwLocdQkJjME
2.49702e+006		Cell	1	0.000	1.000	698	1	GFP-IMPa4-IBB anti-PSF-A546 8C-S-PSF V2.00	0	20. GFP-Imp-a4-dIBB and anti-PSF-A546_Pos028_S001	00-4JkXPFdgJtEwLocdQkJjME
784111		Cell	1	0.000	1.000	699	2	GFP-IMPa4-IBB anti-PSF-A546 8C-S-PSF V2.00	0	20. GFP-Imp-a4-dIBB and anti-PSF-A546_Pos028_S001	00-4JkXPFdgJtEwLocdQkJjME
371366		Cell	1	0.000	1.000	700	3	GFP-IMPa4-IBB anti-PSF-A546 8C-S-PSF V2.00	0	20. GFP-Imp-a4-dIBB and anti-PSF-A546_Pos028_S001	00-4JkXPFdgJtEwLocdQkJjME
540080		Cell	1	0.000	1.000	701	4	GFP-IMPa4-IBB anti-PSF-A546 8C-S-PSF V2.00	0	20. GFP-Imp-a4-dIBB and anti-PSF-A546_Pos028_S001	00-4JkXPFdgJtEwLocdQkJjME
171448		Cell	1	0.000	1.000	702	5	GFP-IMPa4-IBB anti-PSF-A546 8C-S-PSF V2.00	0	20. GFP-Imp-a4-dIBB and anti-PSF-A546_Pos028_S001	00-4JkXPFdgJtEwLocdQkJjME
212978		Cell	1	0.000	1.000	703	6	GFP-IMPa4-IBB anti-PSF-A546 8C-S-PSF V2.00	0	20. GFP-Imp-a4-dIBB and anti-PSF-A546_Pos028_S001	00-4JkXPFdgJtEwLocdQkJjME
558692		Cell	1	0.000	1.000	704	7	GFP-IMPa4-IBB anti-PSF-A546 8C-S-PSF V2.00	0	20. GFP-Imp-a4-dIBB and anti-PSF-A546_Pos028_S001	00-4JkXPFdgJtEwLocdQkJjME
8833		Cell	1	0.000	1.000	705	8	GFP-IMPa4-IBB anti-PSF-A546 8C-S-PSF V2.00	0	20. GFP-Imp-a4-dIBB and anti-PSF-A546_Pos028_S001	00-4JkXPFdgJtEwLocdQkJjME
94545		Cell	1	0.000	1.000	706	9	GFP-IMPa4-IBB anti-PSF-A546 8C-S-PSF V2.00	0	20. GFP-Imp-a4-dIBB and anti-PSF-A546_Pos028_S001	00-4JkXPFdgJtEwLocdQkJjME
1.64837e+006		Cell	1	0.000	1.000	707	10	GFP-IMPa4-IBB anti-PSF-A546 8C-S-PSF V2.00	0	20. GFP-Imp-a4-dIBB and anti-PSF-A546_Pos028_S001	00-4JkXPFdgJtEwLocdQkJjME
206056		Cell	1	0.000	1.000	708	11	GFP-IMPa4-IBB anti-PSF-A546 8C-S-PSF V2.00	0	20. GFP-Imp-a4-dIBB and anti-PSF-A546_Pos028_S001	00-4JkXPFdgJtEwLocdQkJjME
403157		Cell	1	0.000	1.000	709	12	GFP-IMPa4-IBB anti-PSF-A546 8C-S-PSF V2.00	0	20. GFP-Imp-a4-dIBB and anti-PSF-A546_Pos028_S001	00-4JkXPFdgJtEwLocdQkJjME
1.77511e+006		Cell	1	0.000	1.000	710	13	GFP-IMPa4-IBB anti-PSF-A546 8C-S-PSF V2.00	0	20. GFP-Imp-a4-dIBB and anti-PSF-A546_Pos028_S001	00-4JkXPFdgJtEwLocdQkJjME
876777		Cell	1	0.000	1.000	711	14	GFP-IMPa4-IBB anti-PSF-A546 8C-S-PSF V2.00	0	20. GFP-Imp-a4-dIBB and anti-PSF-A546_Pos028_S001	00-4JkXPFdgJtEwLocdQkJjME
1.79533e+006		Cell	1	0.000	1.000	712	15	GFP-IMPa4-IBB anti-PSF-A546 8C-S-PSF V2.00	0	20. GFP-Imp-a4-dIBB and anti-PSF-A546_Pos028_S001	00-4JkXPFdgJtEwLocdQkJjME
188635		Cell	1	0.000	1.000	713	16	GFP-IMPa4-IBB anti-PSF-A546 8C-S-PSF V2.00	0	20. GFP-Imp-a4-dIBB and anti-PSF-A546_Pos028_S001	00-4JkXPFdgJtEwLocdQkJjME
206723		Cell	1	0.000	1.000	714	17	GFP-IMPa4-IBB anti-PSF-A546 8C-S-PSF V2.00	0	20. GFP-Imp-a4-dIBB and anti-PSF-A546_Pos028_S001	00-4JkXPFdgJtEwLocdQkJjME
2.22908e+006		Cell	1	0.000	1.000	715	18	GFP-IMPa4-IBB anti-PSF-A546 8C-S-PSF V2.00	0	20. GFP-Imp-a4-dIBB and anti-PSF-A546_Pos028_S001	00-4JkXPFdgJtEwLocdQkJjME
6.23404e+006		Cell	1	0.000	1.000	716	19	GFP-IMPa4-IBB anti-PSF-A546 8C-S-PSF V2.00	0	20. GFP-Imp-a4-dIBB and anti-PSF-A546_Pos028_S001	00-4JkXPFdgJtEwLocdQkJjME
798011		Cell	1	0.000	1.000	717	20	GFP-IMPa4-IBB anti-PSF-A546 8C-S-PSF V2.00	0	20. GFP-Imp-a4-dIBB and anti-PSF-A546_Pos028_S001	00-4JkXPFdgJtEwLocdQkJjME
4.9083e+006		Cell	1	0.000	1.000	718	21	GFP-IMPa4-IBB anti-PSF-A546 8C-S-PSF V2.00	0	20. GFP-Imp-a4-dIBB and anti-PSF-A546_Pos028_S001	00-4JkXPFdgJtEwLocdQkJjME
232734		Cell	1	0.000	1.000	719	22	GFP-IMPa4-IBB anti-PSF-A546 8C-S-PSF V2.00	0	20. GFP-Imp-a4-dIBB and anti-PSF-A546_Pos028_S001	00-4JkXPFdgJtEwLocdQkJjME
517912		Cell	1	0.000	1.000	720	23	GFP-IMPa4-IBB anti-PSF-A546 8C-S-PSF V2.00	0	20. GFP-Imp-a4-dIBB and anti-PSF-A546_Pos028_S001	00-4JkXPFdgJtEwLocdQkJjME
905327		Cell	1	0.000	1.000	721	24	GFP-IMPa4-IBB anti-PSF-A546 8C-S-PSF V2.00	0	20. GFP-Imp-a4-dIBB and anti-PSF-A546_Pos028_S001	00-4JkXPFdgJtEwLocdQkJjME
1.05501e+006		Cell	1	0.000	1.000	722	25	GFP-IMPa4-IBB anti-PSF-A546 8C-S-PSF V2.00	0	20. GFP-Imp-a4-dIBB and anti-PSF-A546_Pos028_S001	00-4JkXPFdgJtEwLocdQkJjME
2.25311e+006		Cell	1	0.000	1.000	723	26	GFP-IMPa4-IBB anti-PSF-A546 8C-S-PSF V2.00	0	20. GFP-Imp-a4-dIBB and anti-PSF-A546_Pos028_S001	00-4JkXPFdgJtEwLocdQkJjME
443408		Cell	1	0.000	1.000	724	27	GFP-IMPa4-IBB anti-PSF-A546 8C-S-PSF V2.00	0	20. GFP-Imp-a4-dIBB and anti-PSF-A546_Pos028_S001	00-4JkXPFdgJtEwLocdQkJjME
250401		Cell	1	0.000	1.000	725	28	GFP-IMPa4-IBB anti-PSF-A546 8C-S-PSF V2.00	0	20. GFP-Imp-a4-dIBB and anti-PSF-A546_Pos028_S001	00-4JkXPFdgJtEwLocdQkJjME
1.14207e+006		Cell	1	0.000	1.000	726	29	GFP-IMPa4-IBB anti-PSF-A546 8C-S-PSF V2.00	0	20. GFP-Imp-a4-dIBB and anti-PSF-A546_Pos028_S001	00-4JkXPFdgJtEwLocdQkJjME
380591		Cell	1	0.000	1.000	727	30	GFP-IMPa4-IBB anti-PSF-A546 8C-S-PSF V2.00	0	20. GFP-Imp-a4-dIBB and anti-PSF-A546_Pos028_S001	00-4JkXPFdgJtEwLocdQkJjME
67841		Cell	1	0.000	1.000	728	0	GFP-IMPa4-IBB anti-PSF-A546 8C-S-PSF V2.00	0	20. GFP-Imp-a4-dIBB and anti-PSF-A546_Pos029_S001	00-BB6yPDnzQsTwWgDsQpCYeN
154579		Cell	1	0.000	1.000	729	1	GFP-IMPa4-IBB anti-PSF-A546 8C-S-PSF V2.00	0	20. GFP-Imp-a4-dIBB and anti-PSF-A546_Pos029_S001	00-BB6yPDnzQsTwWgDsQpCYeN
87061		Cell	1	0.000	1.000	730	2	GFP-IMPa4-IBB anti-PSF-A546 8C-S-PSF V2.00	0	20. GFP-Imp-a4-dIBB and anti-PSF-A546_Pos029_S001	00-BB6yPDnzQsTwWgDsQpCYeN
159413		Cell	1	0.000	1.000	731	3	GFP-IMPa4-IBB anti-PSF-A546 8C-S-PSF V2.00	0	20. GFP-Imp-a4-dIBB and anti-PSF-A546_Pos029_S001	00-BB6yPDnzQsTwWgDsQpCYeN
1.87735e+006		Cell	1	0.000	1.000	732	4	GFP-IMPa4-IBB anti-PSF-A546 8C-S-PSF V2.00	0	20. GFP-Imp-a4-dIBB and anti-PSF-A546_Pos029_S001	00-BB6yPDnzQsTwWgDsQpCYeN
2.06133e+006		Cell	1	0.000	1.000	733	5	GFP-IMPa4-IBB anti-PSF-A546 8C-S-PSF V2.00	0	20. GFP-Imp-a4-dIBB and anti-PSF-A546_Pos029_S001	00-BB6yPDnzQsTwWgDsQpCYeN
953978		Cell	1	0.000	1.000	734	6	GFP-IMPa4-IBB anti-PSF-A546 8C-S-PSF V2.00	0	20. GFP-Imp-a4-dIBB and anti-PSF-A546_Pos029_S001	00-BB6yPDnzQsTwWgDsQpCYeN
537476		Cell	1	0.000	1.000	735	7	GFP-IMPa4-IBB anti-PSF-A546 8C-S-PSF V2.00	0	20. GFP-Imp-a4-dIBB and anti-PSF-A546_Pos029_S001	00-BB6yPDnzQsTwWgDsQpCYeN
404134		Cell	1	0.000	1.000	736	8	GFP-IMPa4-IBB anti-PSF-A546 8C-S-PSF V2.00	0	20. GFP-Imp-a4-dIBB and anti-PSF-A546_Pos029_S001	00-BB6yPDnzQsTwWgDsQpCYeN
710973		Cell	1	0.000	1.000	737	9	GFP-IMPa4-IBB anti-PSF-A546 8C-S-PSF V2.00	0	20. GFP-Imp-a4-dIBB and anti-PSF-A546_Pos029_S001	00-BB6yPDnzQsTwWgDsQpCYeN
1.87229e+006		Cell	1	0.000	1.000	738	10	GFP-IMPa4-IBB anti-PSF-A546 8C-S-PSF V2.00	0	20. GFP-Imp-a4-dIBB and anti-PSF-A546_Pos029_S001	00-BB6yPDnzQsTwWgDsQpCYeN
228409		Cell	1	0.000	1.000	739	11	GFP-IMPa4-IBB anti-PSF-A546 8C-S-PSF V2.00	0	20. GFP-Imp-a4-dIBB and anti-PSF-A546_Pos029_S001	00-BB6yPDnzQsTwWgDsQpCYeN
185698		Cell	1	0.000	1.000	740	12	GFP-IMPa4-IBB anti-PSF-A546 8C-S-PSF V2.00	0	20. GFP-Imp-a4-dIBB and anti-PSF-A546_Pos029_S001	00-BB6yPDnzQsTwWgDsQpCYeN
525314		Cell	1	0.000	1.000	741	13	GFP-IMPa4-IBB anti-PSF-A546 8C-S-PSF V2.00	0	20. GFP-Imp-a4-dIBB and anti-PSF-A546_Pos029_S001	00-BB6yPDnzQsTwWgDsQpCYeN
470510		Cell	1	0.000	1.000	742	14	GFP-IMPa4-IBB anti-PSF-A546 8C-S-PSF V2.00	0	20. GFP-Imp-a4-dIBB and anti-PSF-A546_Pos029_S001	00-BB6yPDnzQsTwWgDsQpCYeN
1.14676e+006		Cell	1	0.000	1.000	743	15	GFP-IMPa4-IBB anti-PSF-A546 8C-S-PSF V2.00	0	20. GFP-Imp-a4-dIBB and anti-PSF-A546_Pos029_S001	00-BB6yPDnzQsTwWgDsQpCYeN
1.61607e+007		Cell	1	0.000	1.000	744	16	GFP-IMPa4-IBB anti-PSF-A546 8C-S-PSF V2.00	0	20. GFP-Imp-a4-dIBB and anti-PSF-A546_Pos029_S001	00-BB6yPDnzQsTwWgDsQpCYeN
822734		Cell	1	0.000	1.000	745	17	GFP-IMPa4-IBB anti-PSF-A546 8C-S-PSF V2.00	0	20. GFP-Imp-a4-dIBB and anti-PSF-A546_Pos029_S001	00-BB6yPDnzQsTwWgDsQpCYeN
240328		Cell	1	0.000	1.000	746	18	GFP-IMPa4-IBB anti-PSF-A546 8C-S-PSF V2.00	0	20. GFP-Imp-a4-dIBB and anti-PSF-A546_Pos029_S001	00-BB6yPDnzQsTwWgDsQpCYeN
254528		Cell	1	0.000	1.000	747	19	GFP-IMPa4-IBB anti-PSF-A546 8C-S-PSF V2.00	0	20. GFP-Imp-a4-dIBB and anti-PSF-A546_Pos029_S001	00-BB6yPDnzQsTwWgDsQpCYeN
308606		Cell	1	0.000	1.000	748	20	GFP-IMPa4-IBB anti-PSF-A546 8C-S-PSF V2.00	0	20. GFP-Imp-a4-dIBB and anti-PSF-A546_Pos029_S001	00-BB6yPDnzQsTwWgDsQpCYeN
1.09749e+006		Cell	1	0.000	1.000	749	21	GFP-IMPa4-IBB anti-PSF-A546 8C-S-PSF V2.00	0	20. GFP-Imp-a4-dIBB and anti-PSF-A546_Pos029_S001	00-BB6yPDnzQsTwWgDsQpCYeN
310227		Cell	1	0.000	1.000	750	22	GFP-IMPa4-IBB anti-PSF-A546 8C-S-PSF V2.00	0	20. GFP-Imp-a4-dIBB and anti-PSF-A546_Pos029_S001	00-BB6yPDnzQsTwWgDsQpCYeN
600207		Cell	1	0.000	1.000	751	23	GFP-IMPa4-IBB anti-PSF-A546 8C-S-PSF V2.00	0	20. GFP-Imp-a4-dIBB and anti-PSF-A546_Pos029_S001	00-BB6yPDnzQsTwWgDsQpCYeN
485296		Cell	1	0.000	1.000	752	24	GFP-IMPa4-IBB anti-PSF-A546 8C-S-PSF V2.00	0	20. GFP-Imp-a4-dIBB and anti-PSF-A546_Pos029_S001	00-BB6yPDnzQsTwWgDsQpCYeN
4.22552e+006		Cell	1	0.000	1.000	753	25	GFP-IMPa4-IBB anti-PSF-A546 8C-S-PSF V2.00	0	20. GFP-Imp-a4-dIBB and anti-PSF-A546_Pos029_S001	00-BB6yPDnzQsTwWgDsQpCYeN
709150		Cell	1	0.000	1.000	754	26	GFP-IMPa4-IBB anti-PSF-A546 8C-S-PSF V2.00	0	20. GFP-Imp-a4-dIBB and anti-PSF-A546_Pos029_S001	00-BB6yPDnzQsTwWgDsQpCYeN
222995		Cell	1	0.000	1.000	755	27	GFP-IMPa4-IBB anti-PSF-A546 8C-S-PSF V2.00	0	20. GFP-Imp-a4-dIBB and anti-PSF-A546_Pos029_S001	00-BB6yPDnzQsTwWgDsQpCYeN
1.10338e+006		Cell	1	0.000	1.000	756	28	GFP-IMPa4-IBB anti-PSF-A546 8C-S-PSF V2.00	0	20. GFP-Imp-a4-dIBB and anti-PSF-A546_Pos029_S001	00-BB6yPDnzQsTwWgDsQpCYeN
263797		Cell	1	0.000	1.000	757	0	GFP-IMPa4-IBB anti-PSF-A546 8C-S-PSF V2.00	0	20. GFP-Imp-a4-dIBB and anti-PSF-A546_Pos030_S001	00-7SViCuPBiqpewRqtuN2xm7
39726		Cell	1	0.000	1.000	758	1	GFP-IMPa4-IBB anti-PSF-A546 8C-S-PSF V2.00	0	20. GFP-Imp-a4-dIBB and anti-PSF-A546_Pos030_S001	00-7SViCuPBiqpewRqtuN2xm7
535883		Cell	1	0.000	1.000	759	2	GFP-IMPa4-IBB anti-PSF-A546 8C-S-PSF V2.00	0	20. GFP-Imp-a4-dIBB and anti-PSF-A546_Pos030_S001	00-7SViCuPBiqpewRqtuN2xm7
188992		Cell	1	0.000	1.000	760	3	GFP-IMPa4-IBB anti-PSF-A546 8C-S-PSF V2.00	0	20. GFP-Imp-a4-dIBB and anti-PSF-A546_Pos030_S001	00-7SViCuPBiqpewRqtuN2xm7
139187		Cell	1	0.000	1.000	761	4	GFP-IMPa4-IBB anti-PSF-A546 8C-S-PSF V2.00	0	20. GFP-Imp-a4-dIBB and anti-PSF-A546_Pos030_S001	00-7SViCuPBiqpewRqtuN2xm7
805444		Cell	1	0.000	1.000	762	5	GFP-IMPa4-IBB anti-PSF-A546 8C-S-PSF V2.00	0	20. GFP-Imp-a4-dIBB and anti-PSF-A546_Pos030_S001	00-7SViCuPBiqpewRqtuN2xm7
999327		Cell	1	0.000	1.000	763	6	GFP-IMPa4-IBB anti-PSF-A546 8C-S-PSF V2.00	0	20. GFP-Imp-a4-dIBB and anti-PSF-A546_Pos030_S001	00-7SViCuPBiqpewRqtuN2xm7
370976		Cell	1	0.000	1.000	764	7	GFP-IMPa4-IBB anti-PSF-A546 8C-S-PSF V2.00	0	20. GFP-Imp-a4-dIBB and anti-PSF-A546_Pos030_S001	00-7SViCuPBiqpewRqtuN2xm7
355217		Cell	1	0.000	1.000	765	8	GFP-IMPa4-IBB anti-PSF-A546 8C-S-PSF V2.00	0	20. GFP-Imp-a4-dIBB and anti-PSF-A546_Pos030_S001	00-7SViCuPBiqpewRqtuN2xm7
460215		Cell	1	0.000	1.000	766	9	GFP-IMPa4-IBB anti-PSF-A546 8C-S-PSF V2.00	0	20. GFP-Imp-a4-dIBB and anti-PSF-A546_Pos030_S001	00-7SViCuPBiqpewRqtuN2xm7
112746		Cell	1	0.000	1.000	767	10	GFP-IMPa4-IBB anti-PSF-A546 8C-S-PSF V2.00	0	20. GFP-Imp-a4-dIBB and anti-PSF-A546_Pos030_S001	00-7SViCuPBiqpewRqtuN2xm7
332343		Cell	1	0.000	1.000	768	11	GFP-IMPa4-IBB anti-PSF-A546 8C-S-PSF V2.00	0	20. GFP-Imp-a4-dIBB and anti-PSF-A546_Pos030_S001	00-7SViCuPBiqpewRqtuN2xm7
203851		Cell	1	0.000	1.000	769	12	GFP-IMPa4-IBB anti-PSF-A546 8C-S-PSF V2.00	0	20. GFP-Imp-a4-dIBB and anti-PSF-A546_Pos030_S001	00-7SViCuPBiqpewRqtuN2xm7
505682		Cell	1	0.000	1.000	770	13	GFP-IMPa4-IBB anti-PSF-A546 8C-S-PSF V2.00	0	20. GFP-Imp-a4-dIBB and anti-PSF-A546_Pos030_S001	00-7SViCuPBiqpewRqtuN2xm7
321211		Cell	1	0.000	1.000	771	14	GFP-IMPa4-IBB anti-PSF-A546 8C-S-PSF V2.00	0	20. GFP-Imp-a4-dIBB and anti-PSF-A546_Pos030_S001	00-7SViCuPBiqpewRqtuN2xm7
397585		Cell	1	0.000	1.000	772	15	GFP-IMPa4-IBB anti-PSF-A546 8C-S-PSF V2.00	0	20. GFP-Imp-a4-dIBB and anti-PSF-A546_Pos030_S001	00-7SViCuPBiqpewRqtuN2xm7
300491		Cell	1	0.000	1.000	773	16	GFP-IMPa4-IBB anti-PSF-A546 8C-S-PSF V2.00	0	20. GFP-Imp-a4-dIBB and anti-PSF-A546_Pos030_S001	00-7SViCuPBiqpewRqtuN2xm7
566515		Cell	1	0.000	1.000	774	17	GFP-IMPa4-IBB anti-PSF-A546 8C-S-PSF V2.00	0	20. GFP-Imp-a4-dIBB and anti-PSF-A546_Pos030_S001	00-7SViCuPBiqpewRqtuN2xm7
519528		Cell	1	0.000	1.000	775	18	GFP-IMPa4-IBB anti-PSF-A546 8C-S-PSF V2.00	0	20. GFP-Imp-a4-dIBB and anti-PSF-A546_Pos030_S001	00-7SViCuPBiqpewRqtuN2xm7
121752		Cell	1	0.000	1.000	776	19	GFP-IMPa4-IBB anti-PSF-A546 8C-S-PSF V2.00	0	20. GFP-Imp-a4-dIBB and anti-PSF-A546_Pos030_S001	00-7SViCuPBiqpewRqtuN2xm7
388866		Cell	1	0.000	1.000	777	20	GFP-IMPa4-IBB anti-PSF-A546 8C-S-PSF V2.00	0	20. GFP-Imp-a4-dIBB and anti-PSF-A546_Pos030_S001	00-7SViCuPBiqpewRqtuN2xm7
455720		Cell	1	0.000	1.000	778	21	GFP-IMPa4-IBB anti-PSF-A546 8C-S-PSF V2.00	0	20. GFP-Imp-a4-dIBB and anti-PSF-A546_Pos030_S001	00-7SViCuPBiqpewRqtuN2xm7
312358		Cell	1	0.000	1.000	779	22	GFP-IMPa4-IBB anti-PSF-A546 8C-S-PSF V2.00	0	20. GFP-Imp-a4-dIBB and anti-PSF-A546_Pos030_S001	00-7SViCuPBiqpewRqtuN2xm7
295727		Cell	1	0.000	1.000	780	23	GFP-IMPa4-IBB anti-PSF-A546 8C-S-PSF V2.00	0	20. GFP-Imp-a4-dIBB and anti-PSF-A546_Pos030_S001	00-7SViCuPBiqpewRqtuN2xm7
826832		Cell	1	0.000	1.000	781	24	GFP-IMPa4-IBB anti-PSF-A546 8C-S-PSF V2.00	0	20. GFP-Imp-a4-dIBB and anti-PSF-A546_Pos030_S001	00-7SViCuPBiqpewRqtuN2xm7
656773		Cell	1	0.000	1.000	782	25	GFP-IMPa4-IBB anti-PSF-A546 8C-S-PSF V2.00	0	20. GFP-Imp-a4-dIBB and anti-PSF-A546_Pos030_S001	00-7SViCuPBiqpewRqtuN2xm7
823992		Cell	1	0.000	1.000	783	26	GFP-IMPa4-IBB anti-PSF-A546 8C-S-PSF V2.00	0	20. GFP-Imp-a4-dIBB and anti-PSF-A546_Pos030_S001	00-7SViCuPBiqpewRqtuN2xm7
794761		Cell	1	0.000	1.000	784	27	GFP-IMPa4-IBB anti-PSF-A546 8C-S-PSF V2.00	0	20. GFP-Imp-a4-dIBB and anti-PSF-A546_Pos030_S001	00-7SViCuPBiqpewRqtuN2xm7
136741		Cell	1	0.000	1.000	785	28	GFP-IMPa4-IBB anti-PSF-A546 8C-S-PSF V2.00	0	20. GFP-Imp-a4-dIBB and anti-PSF-A546_Pos030_S001	00-7SViCuPBiqpewRqtuN2xm7
112551		Cell	1	0.000	1.000	786	0	GFP-IMPa4-IBB anti-PSF-A546 8C-S-PSF V2.00	0	20. GFP-Imp-a4-dIBB and anti-PSF-A546_Pos031_S001	00-pigVPeXbXUJ3JJumTQvJB6
460666		Cell	1	0.000	1.000	787	1	GFP-IMPa4-IBB anti-PSF-A546 8C-S-PSF V2.00	0	20. GFP-Imp-a4-dIBB and anti-PSF-A546_Pos031_S001	00-pigVPeXbXUJ3JJumTQvJB6
1.16e+006		Cell	1	0.000	1.000	788	2	GFP-IMPa4-IBB anti-PSF-A546 8C-S-PSF V2.00	0	20. GFP-Imp-a4-dIBB and anti-PSF-A546_Pos031_S001	00-pigVPeXbXUJ3JJumTQvJB6
672989		Cell	1	0.000	1.000	789	3	GFP-IMPa4-IBB anti-PSF-A546 8C-S-PSF V2.00	0	20. GFP-Imp-a4-dIBB and anti-PSF-A546_Pos031_S001	00-pigVPeXbXUJ3JJumTQvJB6
503373		Cell	1	0.000	1.000	790	4	GFP-IMPa4-IBB anti-PSF-A546 8C-S-PSF V2.00	0	20. GFP-Imp-a4-dIBB and anti-PSF-A546_Pos031_S001	00-pigVPeXbXUJ3JJumTQvJB6
1.13328e+007		Cell	1	0.000	1.000	791	5	GFP-IMPa4-IBB anti-PSF-A546 8C-S-PSF V2.00	0	20. GFP-Imp-a4-dIBB and anti-PSF-A546_Pos031_S001	00-pigVPeXbXUJ3JJumTQvJB6
1.15583e+006		Cell	1	0.000	1.000	792	6	GFP-IMPa4-IBB anti-PSF-A546 8C-S-PSF V2.00	0	20. GFP-Imp-a4-dIBB and anti-PSF-A546_Pos031_S001	00-pigVPeXbXUJ3JJumTQvJB6
653745		Cell	1	0.000	1.000	793	7	GFP-IMPa4-IBB anti-PSF-A546 8C-S-PSF V2.00	0	20. GFP-Imp-a4-dIBB and anti-PSF-A546_Pos031_S001	00-pigVPeXbXUJ3JJumTQvJB6
662019		Cell	1	0.000	1.000	794	8	GFP-IMPa4-IBB anti-PSF-A546 8C-S-PSF V2.00	0	20. GFP-Imp-a4-dIBB and anti-PSF-A546_Pos031_S001	00-pigVPeXbXUJ3JJumTQvJB6
1.23961e+006		Cell	1	0.000	1.000	795	9	GFP-IMPa4-IBB anti-PSF-A546 8C-S-PSF V2.00	0	20. GFP-Imp-a4-dIBB and anti-PSF-A546_Pos031_S001	00-pigVPeXbXUJ3JJumTQvJB6
451345		Cell	1	0.000	1.000	796	10	GFP-IMPa4-IBB anti-PSF-A546 8C-S-PSF V2.00	0	20. GFP-Imp-a4-dIBB and anti-PSF-A546_Pos031_S001	00-pigVPeXbXUJ3JJumTQvJB6
511478		Cell	1	0.000	1.000	797	11	GFP-IMPa4-IBB anti-PSF-A546 8C-S-PSF V2.00	0	20. GFP-Imp-a4-dIBB and anti-PSF-A546_Pos031_S001	00-pigVPeXbXUJ3JJumTQvJB6
291578		Cell	1	0.000	1.000	798	12	GFP-IMPa4-IBB anti-PSF-A546 8C-S-PSF V2.00	0	20. GFP-Imp-a4-dIBB and anti-PSF-A546_Pos031_S001	00-pigVPeXbXUJ3JJumTQvJB6
2.0793e+006		Cell	1	0.000	1.000	799	13	GFP-IMPa4-IBB anti-PSF-A546 8C-S-PSF V2.00	0	20. GFP-Imp-a4-dIBB and anti-PSF-A546_Pos031_S001	00-pigVPeXbXUJ3JJumTQvJB6
2.94111e+006		Cell	1	0.000	1.000	800	14	GFP-IMPa4-IBB anti-PSF-A546 8C-S-PSF V2.00	0	20. GFP-Imp-a4-dIBB and anti-PSF-A546_Pos031_S001	00-pigVPeXbXUJ3JJumTQvJB6
4.74414e+006		Cell	1	0.000	1.000	801	15	GFP-IMPa4-IBB anti-PSF-A546 8C-S-PSF V2.00	0	20. GFP-Imp-a4-dIBB and anti-PSF-A546_Pos031_S001	00-pigVPeXbXUJ3JJumTQvJB6
1.15058e+006		Cell	1	0.000	1.000	802	16	GFP-IMPa4-IBB anti-PSF-A546 8C-S-PSF V2.00	0	20. GFP-Imp-a4-dIBB and anti-PSF-A546_Pos031_S001	00-pigVPeXbXUJ3JJumTQvJB6
304620		Cell	1	0.000	1.000	803	17	GFP-IMPa4-IBB anti-PSF-A546 8C-S-PSF V2.00	0	20. GFP-Imp-a4-dIBB and anti-PSF-A546_Pos031_S001	00-pigVPeXbXUJ3JJumTQvJB6
93491		Cell	1	0.000	1.000	804	18	GFP-IMPa4-IBB anti-PSF-A546 8C-S-PSF V2.00	0	20. GFP-Imp-a4-dIBB and anti-PSF-A546_Pos031_S001	00-pigVPeXbXUJ3JJumTQvJB6
5.95352e+006		Cell	1	0.000	1.000	805	19	GFP-IMPa4-IBB anti-PSF-A546 8C-S-PSF V2.00	0	20. GFP-Imp-a4-dIBB and anti-PSF-A546_Pos031_S001	00-pigVPeXbXUJ3JJumTQvJB6
245747		Cell	1	0.000	1.000	806	20	GFP-IMPa4-IBB anti-PSF-A546 8C-S-PSF V2.00	0	20. GFP-Imp-a4-dIBB and anti-PSF-A546_Pos031_S001	00-pigVPeXbXUJ3JJumTQvJB6
324658		Cell	1	0.000	1.000	807	0	GFP-IMPa4-IBB anti-PSF-A546 8C-S-PSF V2.00	0	20. GFP-Imp-a4-dIBB and anti-PSF-A546_Pos032_S001	00-heUXnjxqUnL9bvrW6fEwU9
210489		Cell	1	0.000	1.000	808	1	GFP-IMPa4-IBB anti-PSF-A546 8C-S-PSF V2.00	0	20. GFP-Imp-a4-dIBB and anti-PSF-A546_Pos032_S001	00-heUXnjxqUnL9bvrW6fEwU9
663095		Cell	1	0.000	1.000	809	2	GFP-IMPa4-IBB anti-PSF-A546 8C-S-PSF V2.00	0	20. GFP-Imp-a4-dIBB and anti-PSF-A546_Pos032_S001	00-heUXnjxqUnL9bvrW6fEwU9
105447		Cell	1	0.000	1.000	810	3	GFP-IMPa4-IBB anti-PSF-A546 8C-S-PSF V2.00	0	20. GFP-Imp-a4-dIBB and anti-PSF-A546_Pos032_S001	00-heUXnjxqUnL9bvrW6fEwU9
72141		Cell	1	0.000	1.000	811	4	GFP-IMPa4-IBB anti-PSF-A546 8C-S-PSF V2.00	0	20. GFP-Imp-a4-dIBB and anti-PSF-A546_Pos032_S001	00-heUXnjxqUnL9bvrW6fEwU9
40336		Cell	1	0.000	1.000	812	5	GFP-IMPa4-IBB anti-PSF-A546 8C-S-PSF V2.00	0	20. GFP-Imp-a4-dIBB and anti-PSF-A546_Pos032_S001	00-heUXnjxqUnL9bvrW6fEwU9
504792		Cell	1	0.000	1.000	813	6	GFP-IMPa4-IBB anti-PSF-A546 8C-S-PSF V2.00	0	20. GFP-Imp-a4-dIBB and anti-PSF-A546_Pos032_S001	00-heUXnjxqUnL9bvrW6fEwU9
87306		Cell	1	0.000	1.000	814	7	GFP-IMPa4-IBB anti-PSF-A546 8C-S-PSF V2.00	0	20. GFP-Imp-a4-dIBB and anti-PSF-A546_Pos032_S001	00-heUXnjxqUnL9bvrW6fEwU9
161270		Cell	1	0.000	1.000	815	8	GFP-IMPa4-IBB anti-PSF-A546 8C-S-PSF V2.00	0	20. GFP-Imp-a4-dIBB and anti-PSF-A546_Pos032_S001	00-heUXnjxqUnL9bvrW6fEwU9
31038		Cell	1	0.000	1.000	816	9	GFP-IMPa4-IBB anti-PSF-A546 8C-S-PSF V2.00	0	20. GFP-Imp-a4-dIBB and anti-PSF-A546_Pos032_S001	00-heUXnjxqUnL9bvrW6fEwU9
142528		Cell	1	0.000	1.000	817	10	GFP-IMPa4-IBB anti-PSF-A546 8C-S-PSF V2.00	0	20. GFP-Imp-a4-dIBB and anti-PSF-A546_Pos032_S001	00-heUXnjxqUnL9bvrW6fEwU9
57575		Cell	1	0.000	1.000	818	11	GFP-IMPa4-IBB anti-PSF-A546 8C-S-PSF V2.00	0	20. GFP-Imp-a4-dIBB and anti-PSF-A546_Pos032_S001	00-heUXnjxqUnL9bvrW6fEwU9
47130		Cell	1	0.000	1.000	819	12	GFP-IMPa4-IBB anti-PSF-A546 8C-S-PSF V2.00	0	20. GFP-Imp-a4-dIBB and anti-PSF-A546_Pos032_S001	00-heUXnjxqUnL9bvrW6fEwU9
58121		Cell	1	0.000	1.000	820	13	GFP-IMPa4-IBB anti-PSF-A546 8C-S-PSF V2.00	0	20. GFP-Imp-a4-dIBB and anti-PSF-A546_Pos032_S001	00-heUXnjxqUnL9bvrW6fEwU9
57724		Cell	1	0.000	1.000	821	14	GFP-IMPa4-IBB anti-PSF-A546 8C-S-PSF V2.00	0	20. GFP-Imp-a4-dIBB and anti-PSF-A546_Pos032_S001	00-heUXnjxqUnL9bvrW6fEwU9
190635		Cell	1	0.000	1.000	822	15	GFP-IMPa4-IBB anti-PSF-A546 8C-S-PSF V2.00	0	20. GFP-Imp-a4-dIBB and anti-PSF-A546_Pos032_S001	00-heUXnjxqUnL9bvrW6fEwU9
868869		Cell	1	0.000	1.000	823	16	GFP-IMPa4-IBB anti-PSF-A546 8C-S-PSF V2.00	0	20. GFP-Imp-a4-dIBB and anti-PSF-A546_Pos032_S001	00-heUXnjxqUnL9bvrW6fEwU9
636847		Cell	1	0.000	1.000	824	17	GFP-IMPa4-IBB anti-PSF-A546 8C-S-PSF V2.00	0	20. GFP-Imp-a4-dIBB and anti-PSF-A546_Pos032_S001	00-heUXnjxqUnL9bvrW6fEwU9
748134		Cell	1	0.000	1.000	825	18	GFP-IMPa4-IBB anti-PSF-A546 8C-S-PSF V2.00	0	20. GFP-Imp-a4-dIBB and anti-PSF-A546_Pos032_S001	00-heUXnjxqUnL9bvrW6fEwU9
209934		Cell	1	0.000	1.000	826	19	GFP-IMPa4-IBB anti-PSF-A546 8C-S-PSF V2.00	0	20. GFP-Imp-a4-dIBB and anti-PSF-A546_Pos032_S001	00-heUXnjxqUnL9bvrW6fEwU9
917108		Cell	1	0.000	1.000	827	20	GFP-IMPa4-IBB anti-PSF-A546 8C-S-PSF V2.00	0	20. GFP-Imp-a4-dIBB and anti-PSF-A546_Pos032_S001	00-heUXnjxqUnL9bvrW6fEwU9
411160		Cell	1	0.000	1.000	828	21	GFP-IMPa4-IBB anti-PSF-A546 8C-S-PSF V2.00	0	20. GFP-Imp-a4-dIBB and anti-PSF-A546_Pos032_S001	00-heUXnjxqUnL9bvrW6fEwU9
96579		Cell	1	0.000	1.000	829	22	GFP-IMPa4-IBB anti-PSF-A546 8C-S-PSF V2.00	0	20. GFP-Imp-a4-dIBB and anti-PSF-A546_Pos032_S001	00-heUXnjxqUnL9bvrW6fEwU9
74541		Cell	1	0.000	1.000	830	23	GFP-IMPa4-IBB anti-PSF-A546 8C-S-PSF V2.00	0	20. GFP-Imp-a4-dIBB and anti-PSF-A546_Pos032_S001	00-heUXnjxqUnL9bvrW6fEwU9
288810		Cell	1	0.000	1.000	831	24	GFP-IMPa4-IBB anti-PSF-A546 8C-S-PSF V2.00	0	20. GFP-Imp-a4-dIBB and anti-PSF-A546_Pos032_S001	00-heUXnjxqUnL9bvrW6fEwU9
237550		Cell	1	0.000	1.000	832	25	GFP-IMPa4-IBB anti-PSF-A546 8C-S-PSF V2.00	0	20. GFP-Imp-a4-dIBB and anti-PSF-A546_Pos032_S001	00-heUXnjxqUnL9bvrW6fEwU9
366090		Cell	1	0.000	1.000	833	26	GFP-IMPa4-IBB anti-PSF-A546 8C-S-PSF V2.00	0	20. GFP-Imp-a4-dIBB and anti-PSF-A546_Pos032_S001	00-heUXnjxqUnL9bvrW6fEwU9
2.48511e+006		Cell	1	0.000	1.000	834	27	GFP-IMPa4-IBB anti-PSF-A546 8C-S-PSF V2.00	0	20. GFP-Imp-a4-dIBB and anti-PSF-A546_Pos032_S001	00-heUXnjxqUnL9bvrW6fEwU9
366762		Cell	1	0.000	1.000	835	28	GFP-IMPa4-IBB anti-PSF-A546 8C-S-PSF V2.00	0	20. GFP-Imp-a4-dIBB and anti-PSF-A546_Pos032_S001	00-heUXnjxqUnL9bvrW6fEwU9
177974		Cell	1	0.000	1.000	836	29	GFP-IMPa4-IBB anti-PSF-A546 8C-S-PSF V2.00	0	20. GFP-Imp-a4-dIBB and anti-PSF-A546_Pos032_S001	00-heUXnjxqUnL9bvrW6fEwU9
447731		Cell	1	0.000	1.000	837	30	GFP-IMPa4-IBB anti-PSF-A546 8C-S-PSF V2.00	0	20. GFP-Imp-a4-dIBB and anti-PSF-A546_Pos032_S001	00-heUXnjxqUnL9bvrW6fEwU9
84341		Cell	1	0.000	1.000	838	31	GFP-IMPa4-IBB anti-PSF-A546 8C-S-PSF V2.00	0	20. GFP-Imp-a4-dIBB and anti-PSF-A546_Pos032_S001	00-heUXnjxqUnL9bvrW6fEwU9
248094		Cell	1	0.000	1.000	839	0	GFP-IMPa4-IBB anti-PSF-A546 8C-S-PSF V2.00	0	20. GFP-Imp-a4-dIBB and anti-PSF-A546_Pos033_S001	00-YbSS4vEVfvmTCjLh5hiqfC
84657		Cell	1	0.000	1.000	840	1	GFP-IMPa4-IBB anti-PSF-A546 8C-S-PSF V2.00	0	20. GFP-Imp-a4-dIBB and anti-PSF-A546_Pos033_S001	00-YbSS4vEVfvmTCjLh5hiqfC
172636		Cell	1	0.000	1.000	841	2	GFP-IMPa4-IBB anti-PSF-A546 8C-S-PSF V2.00	0	20. GFP-Imp-a4-dIBB and anti-PSF-A546_Pos033_S001	00-YbSS4vEVfvmTCjLh5hiqfC
246541		Cell	1	0.000	1.000	842	3	GFP-IMPa4-IBB anti-PSF-A546 8C-S-PSF V2.00	0	20. GFP-Imp-a4-dIBB and anti-PSF-A546_Pos033_S001	00-YbSS4vEVfvmTCjLh5hiqfC
151413		Cell	1	0.000	1.000	843	4	GFP-IMPa4-IBB anti-PSF-A546 8C-S-PSF V2.00	0	20. GFP-Imp-a4-dIBB and anti-PSF-A546_Pos033_S001	00-YbSS4vEVfvmTCjLh5hiqfC
159889		Cell	1	0.000	1.000	844	5	GFP-IMPa4-IBB anti-PSF-A546 8C-S-PSF V2.00	0	20. GFP-Imp-a4-dIBB and anti-PSF-A546_Pos033_S001	00-YbSS4vEVfvmTCjLh5hiqfC
99233		Cell	1	0.000	1.000	845	6	GFP-IMPa4-IBB anti-PSF-A546 8C-S-PSF V2.00	0	20. GFP-Imp-a4-dIBB and anti-PSF-A546_Pos033_S001	00-YbSS4vEVfvmTCjLh5hiqfC
128454		Cell	1	0.000	1.000	846	7	GFP-IMPa4-IBB anti-PSF-A546 8C-S-PSF V2.00	0	20. GFP-Imp-a4-dIBB and anti-PSF-A546_Pos033_S001	00-YbSS4vEVfvmTCjLh5hiqfC
147791		Cell	1	0.000	1.000	847	8	GFP-IMPa4-IBB anti-PSF-A546 8C-S-PSF V2.00	0	20. GFP-Imp-a4-dIBB and anti-PSF-A546_Pos033_S001	00-YbSS4vEVfvmTCjLh5hiqfC
216602		Cell	1	0.000	1.000	848	9	GFP-IMPa4-IBB anti-PSF-A546 8C-S-PSF V2.00	0	20. GFP-Imp-a4-dIBB and anti-PSF-A546_Pos033_S001	00-YbSS4vEVfvmTCjLh5hiqfC
82982		Cell	1	0.000	1.000	849	0	GFP-IMPa4-IBB anti-PSF-A546 8C-S-PSF V2.00	0	20. GFP-Imp-a4-dIBB and anti-PSF-A546_Pos034_S001	00-dZKGGKUKN8wnE5qkHLBpuY
153597		Cell	1	0.000	1.000	850	1	GFP-IMPa4-IBB anti-PSF-A546 8C-S-PSF V2.00	0	20. GFP-Imp-a4-dIBB and anti-PSF-A546_Pos034_S001	00-dZKGGKUKN8wnE5qkHLBpuY
89821		Cell	1	0.000	1.000	851	2	GFP-IMPa4-IBB anti-PSF-A546 8C-S-PSF V2.00	0	20. GFP-Imp-a4-dIBB and anti-PSF-A546_Pos034_S001	00-dZKGGKUKN8wnE5qkHLBpuY
1.0617e+007		Cell	1	0.000	1.000	852	3	GFP-IMPa4-IBB anti-PSF-A546 8C-S-PSF V2.00	0	20. GFP-Imp-a4-dIBB and anti-PSF-A546_Pos034_S001	00-dZKGGKUKN8wnE5qkHLBpuY
1.67689e+007		Cell	1	0.000	1.000	853	4	GFP-IMPa4-IBB anti-PSF-A546 8C-S-PSF V2.00	0	20. GFP-Imp-a4-dIBB and anti-PSF-A546_Pos034_S001	00-dZKGGKUKN8wnE5qkHLBpuY
8.28959e+006		Cell	1	0.000	1.000	854	5	GFP-IMPa4-IBB anti-PSF-A546 8C-S-PSF V2.00	0	20. GFP-Imp-a4-dIBB and anti-PSF-A546_Pos034_S001	00-dZKGGKUKN8wnE5qkHLBpuY
1.59823e+006		Cell	1	0.000	1.000	855	6	GFP-IMPa4-IBB anti-PSF-A546 8C-S-PSF V2.00	0	20. GFP-Imp-a4-dIBB and anti-PSF-A546_Pos034_S001	00-dZKGGKUKN8wnE5qkHLBpuY
5.93783e+006		Cell	1	0.000	1.000	856	7	GFP-IMPa4-IBB anti-PSF-A546 8C-S-PSF V2.00	0	20. GFP-Imp-a4-dIBB and anti-PSF-A546_Pos034_S001	00-dZKGGKUKN8wnE5qkHLBpuY
344844		Cell	1	0.000	1.000	857	0	GFP-IMPa4-IBB anti-PSF-A546 8C-S-PSF V2.00	0	20. GFP-Imp-a4-dIBB and anti-PSF-A546_Pos035_S001	00-75s65Tc2xhMrz8h8VKm5Vc
67064		Cell	1	0.000	1.000	858	1	GFP-IMPa4-IBB anti-PSF-A546 8C-S-PSF V2.00	0	20. GFP-Imp-a4-dIBB and anti-PSF-A546_Pos035_S001	00-75s65Tc2xhMrz8h8VKm5Vc
239858		Cell	1	0.000	1.000	859	2	GFP-IMPa4-IBB anti-PSF-A546 8C-S-PSF V2.00	0	20. GFP-Imp-a4-dIBB and anti-PSF-A546_Pos035_S001	00-75s65Tc2xhMrz8h8VKm5Vc
182108		Cell	1	0.000	1.000	860	3	GFP-IMPa4-IBB anti-PSF-A546 8C-S-PSF V2.00	0	20. GFP-Imp-a4-dIBB and anti-PSF-A546_Pos035_S001	00-75s65Tc2xhMrz8h8VKm5Vc
117977		Cell	1	0.000	1.000	861	4	GFP-IMPa4-IBB anti-PSF-A546 8C-S-PSF V2.00	0	20. GFP-Imp-a4-dIBB and anti-PSF-A546_Pos035_S001	00-75s65Tc2xhMrz8h8VKm5Vc
259968		Cell	1	0.000	1.000	862	5	GFP-IMPa4-IBB anti-PSF-A546 8C-S-PSF V2.00	0	20. GFP-Imp-a4-dIBB and anti-PSF-A546_Pos035_S001	00-75s65Tc2xhMrz8h8VKm5Vc
240687		Cell	1	0.000	1.000	863	6	GFP-IMPa4-IBB anti-PSF-A546 8C-S-PSF V2.00	0	20. GFP-Imp-a4-dIBB and anti-PSF-A546_Pos035_S001	00-75s65Tc2xhMrz8h8VKm5Vc
119631		Cell	1	0.000	1.000	864	7	GFP-IMPa4-IBB anti-PSF-A546 8C-S-PSF V2.00	0	20. GFP-Imp-a4-dIBB and anti-PSF-A546_Pos035_S001	00-75s65Tc2xhMrz8h8VKm5Vc
141668		Cell	1	0.000	1.000	865	8	GFP-IMPa4-IBB anti-PSF-A546 8C-S-PSF V2.00	0	20. GFP-Imp-a4-dIBB and anti-PSF-A546_Pos035_S001	00-75s65Tc2xhMrz8h8VKm5Vc
146038		Cell	1	0.000	1.000	866	9	GFP-IMPa4-IBB anti-PSF-A546 8C-S-PSF V2.00	0	20. GFP-Imp-a4-dIBB and anti-PSF-A546_Pos035_S001	00-75s65Tc2xhMrz8h8VKm5Vc
108488		Cell	1	0.000	1.000	867	10	GFP-IMPa4-IBB anti-PSF-A546 8C-S-PSF V2.00	0	20. GFP-Imp-a4-dIBB and anti-PSF-A546_Pos035_S001	00-75s65Tc2xhMrz8h8VKm5Vc
192805		Cell	1	0.000	1.000	868	11	GFP-IMPa4-IBB anti-PSF-A546 8C-S-PSF V2.00	0	20. GFP-Imp-a4-dIBB and anti-PSF-A546_Pos035_S001	00-75s65Tc2xhMrz8h8VKm5Vc
295923		Cell	1	0.000	1.000	869	12	GFP-IMPa4-IBB anti-PSF-A546 8C-S-PSF V2.00	0	20. GFP-Imp-a4-dIBB and anti-PSF-A546_Pos035_S001	00-75s65Tc2xhMrz8h8VKm5Vc
279050		Cell	1	0.000	1.000	870	13	GFP-IMPa4-IBB anti-PSF-A546 8C-S-PSF V2.00	0	20. GFP-Imp-a4-dIBB and anti-PSF-A546_Pos035_S001	00-75s65Tc2xhMrz8h8VKm5Vc
52917		Cell	1	0.000	1.000	871	14	GFP-IMPa4-IBB anti-PSF-A546 8C-S-PSF V2.00	0	20. GFP-Imp-a4-dIBB and anti-PSF-A546_Pos035_S001	00-75s65Tc2xhMrz8h8VKm5Vc
237406		Cell	1	0.000	1.000	872	15	GFP-IMPa4-IBB anti-PSF-A546 8C-S-PSF V2.00	0	20. GFP-Imp-a4-dIBB and anti-PSF-A546_Pos035_S001	00-75s65Tc2xhMrz8h8VKm5Vc
215339		Cell	1	0.000	1.000	873	16	GFP-IMPa4-IBB anti-PSF-A546 8C-S-PSF V2.00	0	20. GFP-Imp-a4-dIBB and anti-PSF-A546_Pos035_S001	00-75s65Tc2xhMrz8h8VKm5Vc
257339		Cell	1	0.000	1.000	874	17	GFP-IMPa4-IBB anti-PSF-A546 8C-S-PSF V2.00	0	20. GFP-Imp-a4-dIBB and anti-PSF-A546_Pos035_S001	00-75s65Tc2xhMrz8h8VKm5Vc
238422		Cell	1	0.000	1.000	875	18	GFP-IMPa4-IBB anti-PSF-A546 8C-S-PSF V2.00	0	20. GFP-Imp-a4-dIBB and anti-PSF-A546_Pos035_S001	00-75s65Tc2xhMrz8h8VKm5Vc
304432		Cell	1	0.000	1.000	876	19	GFP-IMPa4-IBB anti-PSF-A546 8C-S-PSF V2.00	0	20. GFP-Imp-a4-dIBB and anti-PSF-A546_Pos035_S001	00-75s65Tc2xhMrz8h8VKm5Vc
60496		Cell	1	0.000	1.000	877	20	GFP-IMPa4-IBB anti-PSF-A546 8C-S-PSF V2.00	0	20. GFP-Imp-a4-dIBB and anti-PSF-A546_Pos035_S001	00-75s65Tc2xhMrz8h8VKm5Vc
376118		Cell	1	0.000	1.000	878	21	GFP-IMPa4-IBB anti-PSF-A546 8C-S-PSF V2.00	0	20. GFP-Imp-a4-dIBB and anti-PSF-A546_Pos035_S001	00-75s65Tc2xhMrz8h8VKm5Vc
554310		Cell	1	0.000	1.000	879	22	GFP-IMPa4-IBB anti-PSF-A546 8C-S-PSF V2.00	0	20. GFP-Imp-a4-dIBB and anti-PSF-A546_Pos035_S001	00-75s65Tc2xhMrz8h8VKm5Vc
228607		Cell	1	0.000	1.000	880	23	GFP-IMPa4-IBB anti-PSF-A546 8C-S-PSF V2.00	0	20. GFP-Imp-a4-dIBB and anti-PSF-A546_Pos035_S001	00-75s65Tc2xhMrz8h8VKm5Vc
105719		Cell	1	0.000	1.000	881	24	GFP-IMPa4-IBB anti-PSF-A546 8C-S-PSF V2.00	0	20. GFP-Imp-a4-dIBB and anti-PSF-A546_Pos035_S001	00-75s65Tc2xhMrz8h8VKm5Vc
158435		Cell	1	0.000	1.000	882	25	GFP-IMPa4-IBB anti-PSF-A546 8C-S-PSF V2.00	0	20. GFP-Imp-a4-dIBB and anti-PSF-A546_Pos035_S001	00-75s65Tc2xhMrz8h8VKm5Vc
376475		Cell	1	0.000	1.000	883	26	GFP-IMPa4-IBB anti-PSF-A546 8C-S-PSF V2.00	0	20. GFP-Imp-a4-dIBB and anti-PSF-A546_Pos035_S001	00-75s65Tc2xhMrz8h8VKm5Vc
233515		Cell	1	0.000	1.000	884	27	GFP-IMPa4-IBB anti-PSF-A546 8C-S-PSF V2.00	0	20. GFP-Imp-a4-dIBB and anti-PSF-A546_Pos035_S001	00-75s65Tc2xhMrz8h8VKm5Vc
227339		Cell	1	0.000	1.000	885	28	GFP-IMPa4-IBB anti-PSF-A546 8C-S-PSF V2.00	0	20. GFP-Imp-a4-dIBB and anti-PSF-A546_Pos035_S001	00-75s65Tc2xhMrz8h8VKm5Vc
208705		Cell	1	0.000	1.000	886	29	GFP-IMPa4-IBB anti-PSF-A546 8C-S-PSF V2.00	0	20. GFP-Imp-a4-dIBB and anti-PSF-A546_Pos035_S001	00-75s65Tc2xhMrz8h8VKm5Vc
212997		Cell	1	0.000	1.000	887	30	GFP-IMPa4-IBB anti-PSF-A546 8C-S-PSF V2.00	0	20. GFP-Imp-a4-dIBB and anti-PSF-A546_Pos035_S001	00-75s65Tc2xhMrz8h8VKm5Vc
347754		Cell	1	0.000	1.000	888	31	GFP-IMPa4-IBB anti-PSF-A546 8C-S-PSF V2.00	0	20. GFP-Imp-a4-dIBB and anti-PSF-A546_Pos035_S001	00-75s65Tc2xhMrz8h8VKm5Vc
166784		Cell	1	0.000	1.000	889	32	GFP-IMPa4-IBB anti-PSF-A546 8C-S-PSF V2.00	0	20. GFP-Imp-a4-dIBB and anti-PSF-A546_Pos035_S001	00-75s65Tc2xhMrz8h8VKm5Vc
283392		Cell	1	0.000	1.000	890	33	GFP-IMPa4-IBB anti-PSF-A546 8C-S-PSF V2.00	0	20. GFP-Imp-a4-dIBB and anti-PSF-A546_Pos035_S001	00-75s65Tc2xhMrz8h8VKm5Vc
609595		Cell	1	0.000	1.000	891	34	GFP-IMPa4-IBB anti-PSF-A546 8C-S-PSF V2.00	0	20. GFP-Imp-a4-dIBB and anti-PSF-A546_Pos035_S001	00-75s65Tc2xhMrz8h8VKm5Vc
396273		Cell	1	0.000	1.000	892	35	GFP-IMPa4-IBB anti-PSF-A546 8C-S-PSF V2.00	0	20. GFP-Imp-a4-dIBB and anti-PSF-A546_Pos035_S001	00-75s65Tc2xhMrz8h8VKm5Vc
271571		Cell	1	0.000	1.000	893	36	GFP-IMPa4-IBB anti-PSF-A546 8C-S-PSF V2.00	0	20. GFP-Imp-a4-dIBB and anti-PSF-A546_Pos035_S001	00-75s65Tc2xhMrz8h8VKm5Vc
388833		Cell	1	0.000	1.000	894	0	GFP-IMPa4-IBB anti-PSF-A546 8C-S-PSF V2.00	0	20. GFP-Imp-a4-dIBB and anti-PSF-A546_Pos036_S001	00-42FnnYaqCGUJDoukHNUzAm
287662		Cell	1	0.000	1.000	895	1	GFP-IMPa4-IBB anti-PSF-A546 8C-S-PSF V2.00	0	20. GFP-Imp-a4-dIBB and anti-PSF-A546_Pos036_S001	00-42FnnYaqCGUJDoukHNUzAm
185950		Cell	1	0.000	1.000	896	2	GFP-IMPa4-IBB anti-PSF-A546 8C-S-PSF V2.00	0	20. GFP-Imp-a4-dIBB and anti-PSF-A546_Pos036_S001	00-42FnnYaqCGUJDoukHNUzAm
208253		Cell	1	0.000	1.000	897	3	GFP-IMPa4-IBB anti-PSF-A546 8C-S-PSF V2.00	0	20. GFP-Imp-a4-dIBB and anti-PSF-A546_Pos036_S001	00-42FnnYaqCGUJDoukHNUzAm
356171		Cell	1	0.000	1.000	898	4	GFP-IMPa4-IBB anti-PSF-A546 8C-S-PSF V2.00	0	20. GFP-Imp-a4-dIBB and anti-PSF-A546_Pos036_S001	00-42FnnYaqCGUJDoukHNUzAm
439934		Cell	1	0.000	1.000	899	5	GFP-IMPa4-IBB anti-PSF-A546 8C-S-PSF V2.00	0	20. GFP-Imp-a4-dIBB and anti-PSF-A546_Pos036_S001	00-42FnnYaqCGUJDoukHNUzAm
174289		Cell	1	0.000	1.000	900	6	GFP-IMPa4-IBB anti-PSF-A546 8C-S-PSF V2.00	0	20. GFP-Imp-a4-dIBB and anti-PSF-A546_Pos036_S001	00-42FnnYaqCGUJDoukHNUzAm
453184		Cell	1	0.000	1.000	901	7	GFP-IMPa4-IBB anti-PSF-A546 8C-S-PSF V2.00	0	20. GFP-Imp-a4-dIBB and anti-PSF-A546_Pos036_S001	00-42FnnYaqCGUJDoukHNUzAm
560155		Cell	1	0.000	1.000	902	8	GFP-IMPa4-IBB anti-PSF-A546 8C-S-PSF V2.00	0	20. GFP-Imp-a4-dIBB and anti-PSF-A546_Pos036_S001	00-42FnnYaqCGUJDoukHNUzAm
397960		Cell	1	0.000	1.000	903	9	GFP-IMPa4-IBB anti-PSF-A546 8C-S-PSF V2.00	0	20. GFP-Imp-a4-dIBB and anti-PSF-A546_Pos036_S001	00-42FnnYaqCGUJDoukHNUzAm
170111		Cell	1	0.000	1.000	904	0	GFP-IMPa4-IBB anti-PSF-A546 8C-S-PSF V2.00	0	20. GFP-Imp-a4-dIBB and anti-PSF-A546_Pos037_S001	00-y9BSZ3TtqkY24J6FvB4noS
568715		Cell	1	0.000	1.000	905	1	GFP-IMPa4-IBB anti-PSF-A546 8C-S-PSF V2.00	0	20. GFP-Imp-a4-dIBB and anti-PSF-A546_Pos037_S001	00-y9BSZ3TtqkY24J6FvB4noS
367064		Cell	1	0.000	1.000	906	2	GFP-IMPa4-IBB anti-PSF-A546 8C-S-PSF V2.00	0	20. GFP-Imp-a4-dIBB and anti-PSF-A546_Pos037_S001	00-y9BSZ3TtqkY24J6FvB4noS
587648		Cell	1	0.000	1.000	907	3	GFP-IMPa4-IBB anti-PSF-A546 8C-S-PSF V2.00	0	20. GFP-Imp-a4-dIBB and anti-PSF-A546_Pos037_S001	00-y9BSZ3TtqkY24J6FvB4noS
161738		Cell	1	0.000	1.000	908	4	GFP-IMPa4-IBB anti-PSF-A546 8C-S-PSF V2.00	0	20. GFP-Imp-a4-dIBB and anti-PSF-A546_Pos037_S001	00-y9BSZ3TtqkY24J6FvB4noS
251206		Cell	1	0.000	1.000	909	5	GFP-IMPa4-IBB anti-PSF-A546 8C-S-PSF V2.00	0	20. GFP-Imp-a4-dIBB and anti-PSF-A546_Pos037_S001	00-y9BSZ3TtqkY24J6FvB4noS
223249		Cell	1	0.000	1.000	910	6	GFP-IMPa4-IBB anti-PSF-A546 8C-S-PSF V2.00	0	20. GFP-Imp-a4-dIBB and anti-PSF-A546_Pos037_S001	00-y9BSZ3TtqkY24J6FvB4noS
265690		Cell	1	0.000	1.000	911	7	GFP-IMPa4-IBB anti-PSF-A546 8C-S-PSF V2.00	0	20. GFP-Imp-a4-dIBB and anti-PSF-A546_Pos037_S001	00-y9BSZ3TtqkY24J6FvB4noS
135386		Cell	1	0.000	1.000	912	8	GFP-IMPa4-IBB anti-PSF-A546 8C-S-PSF V2.00	0	20. GFP-Imp-a4-dIBB and anti-PSF-A546_Pos037_S001	00-y9BSZ3TtqkY24J6FvB4noS
127576		Cell	1	0.000	1.000	913	9	GFP-IMPa4-IBB anti-PSF-A546 8C-S-PSF V2.00	0	20. GFP-Imp-a4-dIBB and anti-PSF-A546_Pos037_S001	00-y9BSZ3TtqkY24J6FvB4noS
420570		Cell	1	0.000	1.000	914	10	GFP-IMPa4-IBB anti-PSF-A546 8C-S-PSF V2.00	0	20. GFP-Imp-a4-dIBB and anti-PSF-A546_Pos037_S001	00-y9BSZ3TtqkY24J6FvB4noS
343749		Cell	1	0.000	1.000	915	11	GFP-IMPa4-IBB anti-PSF-A546 8C-S-PSF V2.00	0	20. GFP-Imp-a4-dIBB and anti-PSF-A546_Pos037_S001	00-y9BSZ3TtqkY24J6FvB4noS
385062		Cell	1	0.000	1.000	916	12	GFP-IMPa4-IBB anti-PSF-A546 8C-S-PSF V2.00	0	20. GFP-Imp-a4-dIBB and anti-PSF-A546_Pos037_S001	00-y9BSZ3TtqkY24J6FvB4noS
94863		Cell	1	0.000	1.000	917	13	GFP-IMPa4-IBB anti-PSF-A546 8C-S-PSF V2.00	0	20. GFP-Imp-a4-dIBB and anti-PSF-A546_Pos037_S001	00-y9BSZ3TtqkY24J6FvB4noS
714370		Cell	1	0.000	1.000	918	14	GFP-IMPa4-IBB anti-PSF-A546 8C-S-PSF V2.00	0	20. GFP-Imp-a4-dIBB and anti-PSF-A546_Pos037_S001	00-y9BSZ3TtqkY24J6FvB4noS
174595		Cell	1	0.000	1.000	919	15	GFP-IMPa4-IBB anti-PSF-A546 8C-S-PSF V2.00	0	20. GFP-Imp-a4-dIBB and anti-PSF-A546_Pos037_S001	00-y9BSZ3TtqkY24J6FvB4noS
172741		Cell	1	0.000	1.000	920	16	GFP-IMPa4-IBB anti-PSF-A546 8C-S-PSF V2.00	0	20. GFP-Imp-a4-dIBB and anti-PSF-A546_Pos037_S001	00-y9BSZ3TtqkY24J6FvB4noS
173744		Cell	1	0.000	1.000	921	17	GFP-IMPa4-IBB anti-PSF-A546 8C-S-PSF V2.00	0	20. GFP-Imp-a4-dIBB and anti-PSF-A546_Pos037_S001	00-y9BSZ3TtqkY24J6FvB4noS
503517		Cell	1	0.000	1.000	922	18	GFP-IMPa4-IBB anti-PSF-A546 8C-S-PSF V2.00	0	20. GFP-Imp-a4-dIBB and anti-PSF-A546_Pos037_S001	00-y9BSZ3TtqkY24J6FvB4noS
198992		Cell	1	0.000	1.000	923	0	GFP-IMPa4-IBB anti-PSF-A546 8C-S-PSF V2.00	0	20. GFP-Imp-a4-dIBB and anti-PSF-A546_Pos038_S001	00-X5wdWhBHWuPL2tjHEWVVKC
142109		Cell	1	0.000	1.000	924	1	GFP-IMPa4-IBB anti-PSF-A546 8C-S-PSF V2.00	0	20. GFP-Imp-a4-dIBB and anti-PSF-A546_Pos038_S001	00-X5wdWhBHWuPL2tjHEWVVKC
92196		Cell	1	0.000	1.000	925	2	GFP-IMPa4-IBB anti-PSF-A546 8C-S-PSF V2.00	0	20. GFP-Imp-a4-dIBB and anti-PSF-A546_Pos038_S001	00-X5wdWhBHWuPL2tjHEWVVKC
270660		Cell	1	0.000	1.000	926	3	GFP-IMPa4-IBB anti-PSF-A546 8C-S-PSF V2.00	0	20. GFP-Imp-a4-dIBB and anti-PSF-A546_Pos038_S001	00-X5wdWhBHWuPL2tjHEWVVKC
2.59073e+007		Cell	1	0.000	1.000	927	4	GFP-IMPa4-IBB anti-PSF-A546 8C-S-PSF V2.00	0	20. GFP-Imp-a4-dIBB and anti-PSF-A546_Pos038_S001	00-X5wdWhBHWuPL2tjHEWVVKC
367221		Cell	1	0.000	1.000	928	5	GFP-IMPa4-IBB anti-PSF-A546 8C-S-PSF V2.00	0	20. GFP-Imp-a4-dIBB and anti-PSF-A546_Pos038_S001	00-X5wdWhBHWuPL2tjHEWVVKC
551704		Cell	1	0.000	1.000	929	6	GFP-IMPa4-IBB anti-PSF-A546 8C-S-PSF V2.00	0	20. GFP-Imp-a4-dIBB and anti-PSF-A546_Pos038_S001	00-X5wdWhBHWuPL2tjHEWVVKC
286143		Cell	1	0.000	1.000	930	7	GFP-IMPa4-IBB anti-PSF-A546 8C-S-PSF V2.00	0	20. GFP-Imp-a4-dIBB and anti-PSF-A546_Pos038_S001	00-X5wdWhBHWuPL2tjHEWVVKC
1.23631e+006		Cell	1	0.000	1.000	931	8	GFP-IMPa4-IBB anti-PSF-A546 8C-S-PSF V2.00	0	20. GFP-Imp-a4-dIBB and anti-PSF-A546_Pos038_S001	00-X5wdWhBHWuPL2tjHEWVVKC
273052		Cell	1	0.000	1.000	932	9	GFP-IMPa4-IBB anti-PSF-A546 8C-S-PSF V2.00	0	20. GFP-Imp-a4-dIBB and anti-PSF-A546_Pos038_S001	00-X5wdWhBHWuPL2tjHEWVVKC
253804		Cell	1	0.000	1.000	933	10	GFP-IMPa4-IBB anti-PSF-A546 8C-S-PSF V2.00	0	20. GFP-Imp-a4-dIBB and anti-PSF-A546_Pos038_S001	00-X5wdWhBHWuPL2tjHEWVVKC
333502		Cell	1	0.000	1.000	934	11	GFP-IMPa4-IBB anti-PSF-A546 8C-S-PSF V2.00	0	20. GFP-Imp-a4-dIBB and anti-PSF-A546_Pos038_S001	00-X5wdWhBHWuPL2tjHEWVVKC
339866		Cell	1	0.000	1.000	935	12	GFP-IMPa4-IBB anti-PSF-A546 8C-S-PSF V2.00	0	20. GFP-Imp-a4-dIBB and anti-PSF-A546_Pos038_S001	00-X5wdWhBHWuPL2tjHEWVVKC
308434		Cell	1	0.000	1.000	936	13	GFP-IMPa4-IBB anti-PSF-A546 8C-S-PSF V2.00	0	20. GFP-Imp-a4-dIBB and anti-PSF-A546_Pos038_S001	00-X5wdWhBHWuPL2tjHEWVVKC
498645		Cell	1	0.000	1.000	937	14	GFP-IMPa4-IBB anti-PSF-A546 8C-S-PSF V2.00	0	20. GFP-Imp-a4-dIBB and anti-PSF-A546_Pos038_S001	00-X5wdWhBHWuPL2tjHEWVVKC
356532		Cell	1	0.000	1.000	938	15	GFP-IMPa4-IBB anti-PSF-A546 8C-S-PSF V2.00	0	20. GFP-Imp-a4-dIBB and anti-PSF-A546_Pos038_S001	00-X5wdWhBHWuPL2tjHEWVVKC
523696		Cell	1	0.000	1.000	939	16	GFP-IMPa4-IBB anti-PSF-A546 8C-S-PSF V2.00	0	20. GFP-Imp-a4-dIBB and anti-PSF-A546_Pos038_S001	00-X5wdWhBHWuPL2tjHEWVVKC
182607		Cell	1	0.000	1.000	940	17	GFP-IMPa4-IBB anti-PSF-A546 8C-S-PSF V2.00	0	20. GFP-Imp-a4-dIBB and anti-PSF-A546_Pos038_S001	00-X5wdWhBHWuPL2tjHEWVVKC
288394		Cell	1	0.000	1.000	941	18	GFP-IMPa4-IBB anti-PSF-A546 8C-S-PSF V2.00	0	20. GFP-Imp-a4-dIBB and anti-PSF-A546_Pos038_S001	00-X5wdWhBHWuPL2tjHEWVVKC
227214		Cell	1	0.000	1.000	942	19	GFP-IMPa4-IBB anti-PSF-A546 8C-S-PSF V2.00	0	20. GFP-Imp-a4-dIBB and anti-PSF-A546_Pos038_S001	00-X5wdWhBHWuPL2tjHEWVVKC
251002		Cell	1	0.000	1.000	943	20	GFP-IMPa4-IBB anti-PSF-A546 8C-S-PSF V2.00	0	20. GFP-Imp-a4-dIBB and anti-PSF-A546_Pos038_S001	00-X5wdWhBHWuPL2tjHEWVVKC
264838		Cell	1	0.000	1.000	944	21	GFP-IMPa4-IBB anti-PSF-A546 8C-S-PSF V2.00	0	20. GFP-Imp-a4-dIBB and anti-PSF-A546_Pos038_S001	00-X5wdWhBHWuPL2tjHEWVVKC
464517		Cell	1	0.000	1.000	945	22	GFP-IMPa4-IBB anti-PSF-A546 8C-S-PSF V2.00	0	20. GFP-Imp-a4-dIBB and anti-PSF-A546_Pos038_S001	00-X5wdWhBHWuPL2tjHEWVVKC
208120		Cell	1	0.000	1.000	946	23	GFP-IMPa4-IBB anti-PSF-A546 8C-S-PSF V2.00	0	20. GFP-Imp-a4-dIBB and anti-PSF-A546_Pos038_S001	00-X5wdWhBHWuPL2tjHEWVVKC
160631		Cell	1	0.000	1.000	947	24	GFP-IMPa4-IBB anti-PSF-A546 8C-S-PSF V2.00	0	20. GFP-Imp-a4-dIBB and anti-PSF-A546_Pos038_S001	00-X5wdWhBHWuPL2tjHEWVVKC
4.97019e+006		Cell	1	0.000	1.000	948	25	GFP-IMPa4-IBB anti-PSF-A546 8C-S-PSF V2.00	0	20. GFP-Imp-a4-dIBB and anti-PSF-A546_Pos038_S001	00-X5wdWhBHWuPL2tjHEWVVKC
407039		Cell	1	0.000	1.000	949	26	GFP-IMPa4-IBB anti-PSF-A546 8C-S-PSF V2.00	0	20. GFP-Imp-a4-dIBB and anti-PSF-A546_Pos038_S001	00-X5wdWhBHWuPL2tjHEWVVKC
6508		Cell	1	0.000	1.000	950	0	GFP-IMPa4-IBB anti-PSF-A546 8C-S-PSF V2.00	0	20. GFP-Imp-a4-dIBB and anti-PSF-A546_Pos039_S001	00-WbhD8wLPBxsix9n295cDwU
161233		Cell	1	0.000	1.000	951	1	GFP-IMPa4-IBB anti-PSF-A546 8C-S-PSF V2.00	0	20. GFP-Imp-a4-dIBB and anti-PSF-A546_Pos039_S001	00-WbhD8wLPBxsix9n295cDwU
77253		Cell	1	0.000	1.000	952	2	GFP-IMPa4-IBB anti-PSF-A546 8C-S-PSF V2.00	0	20. GFP-Imp-a4-dIBB and anti-PSF-A546_Pos039_S001	00-WbhD8wLPBxsix9n295cDwU
32752		Cell	1	0.000	1.000	953	3	GFP-IMPa4-IBB anti-PSF-A546 8C-S-PSF V2.00	0	20. GFP-Imp-a4-dIBB and anti-PSF-A546_Pos039_S001	00-WbhD8wLPBxsix9n295cDwU
40402		Cell	1	0.000	1.000	954	4	GFP-IMPa4-IBB anti-PSF-A546 8C-S-PSF V2.00	0	20. GFP-Imp-a4-dIBB and anti-PSF-A546_Pos039_S001	00-WbhD8wLPBxsix9n295cDwU
60768		Cell	1	0.000	1.000	955	5	GFP-IMPa4-IBB anti-PSF-A546 8C-S-PSF V2.00	0	20. GFP-Imp-a4-dIBB and anti-PSF-A546_Pos039_S001	00-WbhD8wLPBxsix9n295cDwU
40191		Cell	1	0.000	1.000	956	6	GFP-IMPa4-IBB anti-PSF-A546 8C-S-PSF V2.00	0	20. GFP-Imp-a4-dIBB and anti-PSF-A546_Pos039_S001	00-WbhD8wLPBxsix9n295cDwU
22736		Cell	1	0.000	1.000	957	7	GFP-IMPa4-IBB anti-PSF-A546 8C-S-PSF V2.00	0	20. GFP-Imp-a4-dIBB and anti-PSF-A546_Pos039_S001	00-WbhD8wLPBxsix9n295cDwU
41377		Cell	1	0.000	1.000	958	8	GFP-IMPa4-IBB anti-PSF-A546 8C-S-PSF V2.00	0	20. GFP-Imp-a4-dIBB and anti-PSF-A546_Pos039_S001	00-WbhD8wLPBxsix9n295cDwU
50820		Cell	1	0.000	1.000	959	9	GFP-IMPa4-IBB anti-PSF-A546 8C-S-PSF V2.00	0	20. GFP-Imp-a4-dIBB and anti-PSF-A546_Pos039_S001	00-WbhD8wLPBxsix9n295cDwU
3951		Cell	1	0.000	1.000	960	10	GFP-IMPa4-IBB anti-PSF-A546 8C-S-PSF V2.00	0	20. GFP-Imp-a4-dIBB and anti-PSF-A546_Pos039_S001	00-WbhD8wLPBxsix9n295cDwU
75741		Cell	1	0.000	1.000	961	0	GFP-IMPa4-IBB anti-PSF-A546 8C-S-PSF V2.00	0	20. GFP-Imp-a4-dIBB and anti-PSF-A546_Pos040_S001	00-atc6fuzsbDLWcEjmuPYLUA
174769		Cell	1	0.000	1.000	962	1	GFP-IMPa4-IBB anti-PSF-A546 8C-S-PSF V2.00	0	20. GFP-Imp-a4-dIBB and anti-PSF-A546_Pos040_S001	00-atc6fuzsbDLWcEjmuPYLUA
335300		Cell	1	0.000	1.000	963	2	GFP-IMPa4-IBB anti-PSF-A546 8C-S-PSF V2.00	0	20. GFP-Imp-a4-dIBB and anti-PSF-A546_Pos040_S001	00-atc6fuzsbDLWcEjmuPYLUA
64385		Cell	1	0.000	1.000	964	3	GFP-IMPa4-IBB anti-PSF-A546 8C-S-PSF V2.00	0	20. GFP-Imp-a4-dIBB and anti-PSF-A546_Pos040_S001	00-atc6fuzsbDLWcEjmuPYLUA
458308		Cell	1	0.000	1.000	965	4	GFP-IMPa4-IBB anti-PSF-A546 8C-S-PSF V2.00	0	20. GFP-Imp-a4-dIBB and anti-PSF-A546_Pos040_S001	00-atc6fuzsbDLWcEjmuPYLUA
245095		Cell	1	0.000	1.000	966	5	GFP-IMPa4-IBB anti-PSF-A546 8C-S-PSF V2.00	0	20. GFP-Imp-a4-dIBB and anti-PSF-A546_Pos040_S001	00-atc6fuzsbDLWcEjmuPYLUA
249735		Cell	1	0.000	1.000	967	6	GFP-IMPa4-IBB anti-PSF-A546 8C-S-PSF V2.00	0	20. GFP-Imp-a4-dIBB and anti-PSF-A546_Pos040_S001	00-atc6fuzsbDLWcEjmuPYLUA
156841		Cell	1	0.000	1.000	968	7	GFP-IMPa4-IBB anti-PSF-A546 8C-S-PSF V2.00	0	20. GFP-Imp-a4-dIBB and anti-PSF-A546_Pos040_S001	00-atc6fuzsbDLWcEjmuPYLUA
153913		Cell	1	0.000	1.000	969	8	GFP-IMPa4-IBB anti-PSF-A546 8C-S-PSF V2.00	0	20. GFP-Imp-a4-dIBB and anti-PSF-A546_Pos040_S001	00-atc6fuzsbDLWcEjmuPYLUA
510767		Cell	1	0.000	1.000	970	9	GFP-IMPa4-IBB anti-PSF-A546 8C-S-PSF V2.00	0	20. GFP-Imp-a4-dIBB and anti-PSF-A546_Pos040_S001	00-atc6fuzsbDLWcEjmuPYLUA
694610		Cell	1	0.000	1.000	971	10	GFP-IMPa4-IBB anti-PSF-A546 8C-S-PSF V2.00	0	20. GFP-Imp-a4-dIBB and anti-PSF-A546_Pos040_S001	00-atc6fuzsbDLWcEjmuPYLUA
570576		Cell	1	0.000	1.000	972	11	GFP-IMPa4-IBB anti-PSF-A546 8C-S-PSF V2.00	0	20. GFP-Imp-a4-dIBB and anti-PSF-A546_Pos040_S001	00-atc6fuzsbDLWcEjmuPYLUA
504649		Cell	1	0.000	1.000	973	12	GFP-IMPa4-IBB anti-PSF-A546 8C-S-PSF V2.00	0	20. GFP-Imp-a4-dIBB and anti-PSF-A546_Pos040_S001	00-atc6fuzsbDLWcEjmuPYLUA
256125		Cell	1	0.000	1.000	974	13	GFP-IMPa4-IBB anti-PSF-A546 8C-S-PSF V2.00	0	20. GFP-Imp-a4-dIBB and anti-PSF-A546_Pos040_S001	00-atc6fuzsbDLWcEjmuPYLUA
232352		Cell	1	0.000	1.000	975	14	GFP-IMPa4-IBB anti-PSF-A546 8C-S-PSF V2.00	0	20. GFP-Imp-a4-dIBB and anti-PSF-A546_Pos040_S001	00-atc6fuzsbDLWcEjmuPYLUA
231550		Cell	1	0.000	1.000	976	15	GFP-IMPa4-IBB anti-PSF-A546 8C-S-PSF V2.00	0	20. GFP-Imp-a4-dIBB and anti-PSF-A546_Pos040_S001	00-atc6fuzsbDLWcEjmuPYLUA
3.77416e+007		Cell	1	0.000	1.000	977	16	GFP-IMPa4-IBB anti-PSF-A546 8C-S-PSF V2.00	0	20. GFP-Imp-a4-dIBB and anti-PSF-A546_Pos040_S001	00-atc6fuzsbDLWcEjmuPYLUA
229110		Cell	1	0.000	1.000	978	17	GFP-IMPa4-IBB anti-PSF-A546 8C-S-PSF V2.00	0	20. GFP-Imp-a4-dIBB and anti-PSF-A546_Pos040_S001	00-atc6fuzsbDLWcEjmuPYLUA
259747		Cell	1	0.000	1.000	979	18	GFP-IMPa4-IBB anti-PSF-A546 8C-S-PSF V2.00	0	20. GFP-Imp-a4-dIBB and anti-PSF-A546_Pos040_S001	00-atc6fuzsbDLWcEjmuPYLUA
184990		Cell	1	0.000	1.000	980	19	GFP-IMPa4-IBB anti-PSF-A546 8C-S-PSF V2.00	0	20. GFP-Imp-a4-dIBB and anti-PSF-A546_Pos040_S001	00-atc6fuzsbDLWcEjmuPYLUA
697749		Cell	1	0.000	1.000	981	0	GFP-IMPa4-IBB anti-PSF-A546 8C-S-PSF V2.00	0	20. GFP-Imp-a4-dIBB and anti-PSF-A546_Pos041_S001	00-VHKNdBzai7GshpBguVtedK
438554		Cell	1	0.000	1.000	982	1	GFP-IMPa4-IBB anti-PSF-A546 8C-S-PSF V2.00	0	20. GFP-Imp-a4-dIBB and anti-PSF-A546_Pos041_S001	00-VHKNdBzai7GshpBguVtedK
724858		Cell	1	0.000	1.000	983	2	GFP-IMPa4-IBB anti-PSF-A546 8C-S-PSF V2.00	0	20. GFP-Imp-a4-dIBB and anti-PSF-A546_Pos041_S001	00-VHKNdBzai7GshpBguVtedK
772243		Cell	1	0.000	1.000	984	3	GFP-IMPa4-IBB anti-PSF-A546 8C-S-PSF V2.00	0	20. GFP-Imp-a4-dIBB and anti-PSF-A546_Pos041_S001	00-VHKNdBzai7GshpBguVtedK
441977		Cell	1	0.000	1.000	985	4	GFP-IMPa4-IBB anti-PSF-A546 8C-S-PSF V2.00	0	20. GFP-Imp-a4-dIBB and anti-PSF-A546_Pos041_S001	00-VHKNdBzai7GshpBguVtedK
389143		Cell	1	0.000	1.000	986	5	GFP-IMPa4-IBB anti-PSF-A546 8C-S-PSF V2.00	0	20. GFP-Imp-a4-dIBB and anti-PSF-A546_Pos041_S001	00-VHKNdBzai7GshpBguVtedK
1.42108e+006		Cell	1	0.000	1.000	987	6	GFP-IMPa4-IBB anti-PSF-A546 8C-S-PSF V2.00	0	20. GFP-Imp-a4-dIBB and anti-PSF-A546_Pos041_S001	00-VHKNdBzai7GshpBguVtedK
808373		Cell	1	0.000	1.000	988	7	GFP-IMPa4-IBB anti-PSF-A546 8C-S-PSF V2.00	0	20. GFP-Imp-a4-dIBB and anti-PSF-A546_Pos041_S001	00-VHKNdBzai7GshpBguVtedK
364132		Cell	1	0.000	1.000	989	8	GFP-IMPa4-IBB anti-PSF-A546 8C-S-PSF V2.00	0	20. GFP-Imp-a4-dIBB and anti-PSF-A546_Pos041_S001	00-VHKNdBzai7GshpBguVtedK
277220		Cell	1	0.000	1.000	990	9	GFP-IMPa4-IBB anti-PSF-A546 8C-S-PSF V2.00	0	20. GFP-Imp-a4-dIBB and anti-PSF-A546_Pos041_S001	00-VHKNdBzai7GshpBguVtedK
267783		Cell	1	0.000	1.000	991	10	GFP-IMPa4-IBB anti-PSF-A546 8C-S-PSF V2.00	0	20. GFP-Imp-a4-dIBB and anti-PSF-A546_Pos041_S001	00-VHKNdBzai7GshpBguVtedK
1.89712e+006		Cell	1	0.000	1.000	992	11	GFP-IMPa4-IBB anti-PSF-A546 8C-S-PSF V2.00	0	20. GFP-Imp-a4-dIBB and anti-PSF-A546_Pos041_S001	00-VHKNdBzai7GshpBguVtedK
1.55752e+007		Cell	1	0.000	1.000	993	12	GFP-IMPa4-IBB anti-PSF-A546 8C-S-PSF V2.00	0	20. GFP-Imp-a4-dIBB and anti-PSF-A546_Pos041_S001	00-VHKNdBzai7GshpBguVtedK
218886		Cell	1	0.000	1.000	994	13	GFP-IMPa4-IBB anti-PSF-A546 8C-S-PSF V2.00	0	20. GFP-Imp-a4-dIBB and anti-PSF-A546_Pos041_S001	00-VHKNdBzai7GshpBguVtedK
132141		Cell	1	0.000	1.000	995	14	GFP-IMPa4-IBB anti-PSF-A546 8C-S-PSF V2.00	0	20. GFP-Imp-a4-dIBB and anti-PSF-A546_Pos041_S001	00-VHKNdBzai7GshpBguVtedK
124133		Cell	1	0.000	1.000	996	15	GFP-IMPa4-IBB anti-PSF-A546 8C-S-PSF V2.00	0	20. GFP-Imp-a4-dIBB and anti-PSF-A546_Pos041_S001	00-VHKNdBzai7GshpBguVtedK
262076		Cell	1	0.000	1.000	997	16	GFP-IMPa4-IBB anti-PSF-A546 8C-S-PSF V2.00	0	20. GFP-Imp-a4-dIBB and anti-PSF-A546_Pos041_S001	00-VHKNdBzai7GshpBguVtedK
340078		Cell	1	0.000	1.000	998	17	GFP-IMPa4-IBB anti-PSF-A546 8C-S-PSF V2.00	0	20. GFP-Imp-a4-dIBB and anti-PSF-A546_Pos041_S001	00-VHKNdBzai7GshpBguVtedK
681668		Cell	1	0.000	1.000	999	0	GFP-IMPa4-IBB anti-PSF-A546 8C-S-PSF V2.00	0	20. GFP-Imp-a4-dIBB and anti-PSF-A546_Pos042_S001	00-tqk7K25M242ecsU4XTHDB3
411370		Cell	1	0.000	1.000	1000	1	GFP-IMPa4-IBB anti-PSF-A546 8C-S-PSF V2.00	0	20. GFP-Imp-a4-dIBB and anti-PSF-A546_Pos042_S001	00-tqk7K25M242ecsU4XTHDB3
130204		Cell	1	0.000	1.000	1001	2	GFP-IMPa4-IBB anti-PSF-A546 8C-S-PSF V2.00	0	20. GFP-Imp-a4-dIBB and anti-PSF-A546_Pos042_S001	00-tqk7K25M242ecsU4XTHDB3
425182		Cell	1	0.000	1.000	1002	3	GFP-IMPa4-IBB anti-PSF-A546 8C-S-PSF V2.00	0	20. GFP-Imp-a4-dIBB and anti-PSF-A546_Pos042_S001	00-tqk7K25M242ecsU4XTHDB3
838585		Cell	1	0.000	1.000	1003	4	GFP-IMPa4-IBB anti-PSF-A546 8C-S-PSF V2.00	0	20. GFP-Imp-a4-dIBB and anti-PSF-A546_Pos042_S001	00-tqk7K25M242ecsU4XTHDB3
408663		Cell	1	0.000	1.000	1004	5	GFP-IMPa4-IBB anti-PSF-A546 8C-S-PSF V2.00	0	20. GFP-Imp-a4-dIBB and anti-PSF-A546_Pos042_S001	00-tqk7K25M242ecsU4XTHDB3
282295		Cell	1	0.000	1.000	1005	6	GFP-IMPa4-IBB anti-PSF-A546 8C-S-PSF V2.00	0	20. GFP-Imp-a4-dIBB and anti-PSF-A546_Pos042_S001	00-tqk7K25M242ecsU4XTHDB3
519095		Cell	1	0.000	1.000	1006	7	GFP-IMPa4-IBB anti-PSF-A546 8C-S-PSF V2.00	0	20. GFP-Imp-a4-dIBB and anti-PSF-A546_Pos042_S001	00-tqk7K25M242ecsU4XTHDB3
302316		Cell	1	0.000	1.000	1007	8	GFP-IMPa4-IBB anti-PSF-A546 8C-S-PSF V2.00	0	20. GFP-Imp-a4-dIBB and anti-PSF-A546_Pos042_S001	00-tqk7K25M242ecsU4XTHDB3
134043		Cell	1	0.000	1.000	1008	9	GFP-IMPa4-IBB anti-PSF-A546 8C-S-PSF V2.00	0	20. GFP-Imp-a4-dIBB and anti-PSF-A546_Pos042_S001	00-tqk7K25M242ecsU4XTHDB3
445423		Cell	1	0.000	1.000	1009	10	GFP-IMPa4-IBB anti-PSF-A546 8C-S-PSF V2.00	0	20. GFP-Imp-a4-dIBB and anti-PSF-A546_Pos042_S001	00-tqk7K25M242ecsU4XTHDB3
135479		Cell	1	0.000	1.000	1010	11	GFP-IMPa4-IBB anti-PSF-A546 8C-S-PSF V2.00	0	20. GFP-Imp-a4-dIBB and anti-PSF-A546_Pos042_S001	00-tqk7K25M242ecsU4XTHDB3
357091		Cell	1	0.000	1.000	1011	12	GFP-IMPa4-IBB anti-PSF-A546 8C-S-PSF V2.00	0	20. GFP-Imp-a4-dIBB and anti-PSF-A546_Pos042_S001	00-tqk7K25M242ecsU4XTHDB3
4.16179e+006		Cell	1	0.000	1.000	1012	13	GFP-IMPa4-IBB anti-PSF-A546 8C-S-PSF V2.00	0	20. GFP-Imp-a4-dIBB and anti-PSF-A546_Pos042_S001	00-tqk7K25M242ecsU4XTHDB3
334609		Cell	1	0.000	1.000	1013	14	GFP-IMPa4-IBB anti-PSF-A546 8C-S-PSF V2.00	0	20. GFP-Imp-a4-dIBB and anti-PSF-A546_Pos042_S001	00-tqk7K25M242ecsU4XTHDB3
2.60267e+007		Cell	1	0.000	1.000	1014	15	GFP-IMPa4-IBB anti-PSF-A546 8C-S-PSF V2.00	0	20. GFP-Imp-a4-dIBB and anti-PSF-A546_Pos042_S001	00-tqk7K25M242ecsU4XTHDB3
399113		Cell	1	0.000	1.000	1015	16	GFP-IMPa4-IBB anti-PSF-A546 8C-S-PSF V2.00	0	20. GFP-Imp-a4-dIBB and anti-PSF-A546_Pos042_S001	00-tqk7K25M242ecsU4XTHDB3
3.57268e+006		Cell	1	0.000	1.000	1016	17	GFP-IMPa4-IBB anti-PSF-A546 8C-S-PSF V2.00	0	20. GFP-Imp-a4-dIBB and anti-PSF-A546_Pos042_S001	00-tqk7K25M242ecsU4XTHDB3
166261		Cell	1	0.000	1.000	1017	18	GFP-IMPa4-IBB anti-PSF-A546 8C-S-PSF V2.00	0	20. GFP-Imp-a4-dIBB and anti-PSF-A546_Pos042_S001	00-tqk7K25M242ecsU4XTHDB3
118123		Cell	1	0.000	1.000	1018	19	GFP-IMPa4-IBB anti-PSF-A546 8C-S-PSF V2.00	0	20. GFP-Imp-a4-dIBB and anti-PSF-A546_Pos042_S001	00-tqk7K25M242ecsU4XTHDB3
261175		Cell	1	0.000	1.000	1019	20	GFP-IMPa4-IBB anti-PSF-A546 8C-S-PSF V2.00	0	20. GFP-Imp-a4-dIBB and anti-PSF-A546_Pos042_S001	00-tqk7K25M242ecsU4XTHDB3
463655		Cell	1	0.000	1.000	1020	0	GFP-IMPa4-IBB anti-PSF-A546 8C-S-PSF V2.00	0	20. GFP-Imp-a4-dIBB and anti-PSF-A546_Pos043_S001	00-7xSkeh9ZqGmkoiEpowfpkT
415309		Cell	1	0.000	1.000	1021	1	GFP-IMPa4-IBB anti-PSF-A546 8C-S-PSF V2.00	0	20. GFP-Imp-a4-dIBB and anti-PSF-A546_Pos043_S001	00-7xSkeh9ZqGmkoiEpowfpkT
413688		Cell	1	0.000	1.000	1022	2	GFP-IMPa4-IBB anti-PSF-A546 8C-S-PSF V2.00	0	20. GFP-Imp-a4-dIBB and anti-PSF-A546_Pos043_S001	00-7xSkeh9ZqGmkoiEpowfpkT
301535		Cell	1	0.000	1.000	1023	3	GFP-IMPa4-IBB anti-PSF-A546 8C-S-PSF V2.00	0	20. GFP-Imp-a4-dIBB and anti-PSF-A546_Pos043_S001	00-7xSkeh9ZqGmkoiEpowfpkT
1.26367e+006		Cell	1	0.000	1.000	1024	4	GFP-IMPa4-IBB anti-PSF-A546 8C-S-PSF V2.00	0	20. GFP-Imp-a4-dIBB and anti-PSF-A546_Pos043_S001	00-7xSkeh9ZqGmkoiEpowfpkT
1.21898e+006		Cell	1	0.000	1.000	1025	5	GFP-IMPa4-IBB anti-PSF-A546 8C-S-PSF V2.00	0	20. GFP-Imp-a4-dIBB and anti-PSF-A546_Pos043_S001	00-7xSkeh9ZqGmkoiEpowfpkT
2.31052e+006		Cell	1	0.000	1.000	1026	6	GFP-IMPa4-IBB anti-PSF-A546 8C-S-PSF V2.00	0	20. GFP-Imp-a4-dIBB and anti-PSF-A546_Pos043_S001	00-7xSkeh9ZqGmkoiEpowfpkT
591727		Cell	1	0.000	1.000	1027	7	GFP-IMPa4-IBB anti-PSF-A546 8C-S-PSF V2.00	0	20. GFP-Imp-a4-dIBB and anti-PSF-A546_Pos043_S001	00-7xSkeh9ZqGmkoiEpowfpkT
61385		Cell	1	0.000	1.000	1028	8	GFP-IMPa4-IBB anti-PSF-A546 8C-S-PSF V2.00	0	20. GFP-Imp-a4-dIBB and anti-PSF-A546_Pos043_S001	00-7xSkeh9ZqGmkoiEpowfpkT
64101		Cell	1	0.000	1.000	1029	9	GFP-IMPa4-IBB anti-PSF-A546 8C-S-PSF V2.00	0	20. GFP-Imp-a4-dIBB and anti-PSF-A546_Pos043_S001	00-7xSkeh9ZqGmkoiEpowfpkT
455435		Cell	1	0.000	1.000	1030	10	GFP-IMPa4-IBB anti-PSF-A546 8C-S-PSF V2.00	0	20. GFP-Imp-a4-dIBB and anti-PSF-A546_Pos043_S001	00-7xSkeh9ZqGmkoiEpowfpkT
446292		Cell	1	0.000	1.000	1031	11	GFP-IMPa4-IBB anti-PSF-A546 8C-S-PSF V2.00	0	20. GFP-Imp-a4-dIBB and anti-PSF-A546_Pos043_S001	00-7xSkeh9ZqGmkoiEpowfpkT
559626		Cell	1	0.000	1.000	1032	12	GFP-IMPa4-IBB anti-PSF-A546 8C-S-PSF V2.00	0	20. GFP-Imp-a4-dIBB and anti-PSF-A546_Pos043_S001	00-7xSkeh9ZqGmkoiEpowfpkT
541190		Cell	1	0.000	1.000	1033	13	GFP-IMPa4-IBB anti-PSF-A546 8C-S-PSF V2.00	0	20. GFP-Imp-a4-dIBB and anti-PSF-A546_Pos043_S001	00-7xSkeh9ZqGmkoiEpowfpkT
501095		Cell	1	0.000	1.000	1034	14	GFP-IMPa4-IBB anti-PSF-A546 8C-S-PSF V2.00	0	20. GFP-Imp-a4-dIBB and anti-PSF-A546_Pos043_S001	00-7xSkeh9ZqGmkoiEpowfpkT
265314		Cell	1	0.000	1.000	1035	15	GFP-IMPa4-IBB anti-PSF-A546 8C-S-PSF V2.00	0	20. GFP-Imp-a4-dIBB and anti-PSF-A546_Pos043_S001	00-7xSkeh9ZqGmkoiEpowfpkT
383132		Cell	1	0.000	1.000	1036	16	GFP-IMPa4-IBB anti-PSF-A546 8C-S-PSF V2.00	0	20. GFP-Imp-a4-dIBB and anti-PSF-A546_Pos043_S001	00-7xSkeh9ZqGmkoiEpowfpkT
379880		Cell	1	0.000	1.000	1037	17	GFP-IMPa4-IBB anti-PSF-A546 8C-S-PSF V2.00	0	20. GFP-Imp-a4-dIBB and anti-PSF-A546_Pos043_S001	00-7xSkeh9ZqGmkoiEpowfpkT
506847		Cell	1	0.000	1.000	1038	18	GFP-IMPa4-IBB anti-PSF-A546 8C-S-PSF V2.00	0	20. GFP-Imp-a4-dIBB and anti-PSF-A546_Pos043_S001	00-7xSkeh9ZqGmkoiEpowfpkT
647261		Cell	1	0.000	1.000	1039	19	GFP-IMPa4-IBB anti-PSF-A546 8C-S-PSF V2.00	0	20. GFP-Imp-a4-dIBB and anti-PSF-A546_Pos043_S001	00-7xSkeh9ZqGmkoiEpowfpkT
468309		Cell	1	0.000	1.000	1040	20	GFP-IMPa4-IBB anti-PSF-A546 8C-S-PSF V2.00	0	20. GFP-Imp-a4-dIBB and anti-PSF-A546_Pos043_S001	00-7xSkeh9ZqGmkoiEpowfpkT
578726		Cell	1	0.000	1.000	1041	21	GFP-IMPa4-IBB anti-PSF-A546 8C-S-PSF V2.00	0	20. GFP-Imp-a4-dIBB and anti-PSF-A546_Pos043_S001	00-7xSkeh9ZqGmkoiEpowfpkT
2.24609e+006		Cell	1	0.000	1.000	1042	22	GFP-IMPa4-IBB anti-PSF-A546 8C-S-PSF V2.00	0	20. GFP-Imp-a4-dIBB and anti-PSF-A546_Pos043_S001	00-7xSkeh9ZqGmkoiEpowfpkT
461170		Cell	1	0.000	1.000	1043	23	GFP-IMPa4-IBB anti-PSF-A546 8C-S-PSF V2.00	0	20. GFP-Imp-a4-dIBB and anti-PSF-A546_Pos043_S001	00-7xSkeh9ZqGmkoiEpowfpkT
102174		Cell	1	0.000	1.000	1044	0	GFP-IMPa4-IBB anti-PSF-A546 8C-S-PSF V2.00	0	20. GFP-Imp-a4-dIBB and anti-PSF-A546_Pos044_S001	00-mFxAnaBbpvicNoCN4DgLw6
593246		Cell	1	0.000	1.000	1045	1	GFP-IMPa4-IBB anti-PSF-A546 8C-S-PSF V2.00	0	20. GFP-Imp-a4-dIBB and anti-PSF-A546_Pos044_S001	00-mFxAnaBbpvicNoCN4DgLw6
730967		Cell	1	0.000	1.000	1046	2	GFP-IMPa4-IBB anti-PSF-A546 8C-S-PSF V2.00	0	20. GFP-Imp-a4-dIBB and anti-PSF-A546_Pos044_S001	00-mFxAnaBbpvicNoCN4DgLw6
1.90062e+006		Cell	1	0.000	1.000	1047	3	GFP-IMPa4-IBB anti-PSF-A546 8C-S-PSF V2.00	0	20. GFP-Imp-a4-dIBB and anti-PSF-A546_Pos044_S001	00-mFxAnaBbpvicNoCN4DgLw6
1.58136e+006		Cell	1	0.000	1.000	1048	4	GFP-IMPa4-IBB anti-PSF-A546 8C-S-PSF V2.00	0	20. GFP-Imp-a4-dIBB and anti-PSF-A546_Pos044_S001	00-mFxAnaBbpvicNoCN4DgLw6
2.03675e+006		Cell	1	0.000	1.000	1049	5	GFP-IMPa4-IBB anti-PSF-A546 8C-S-PSF V2.00	0	20. GFP-Imp-a4-dIBB and anti-PSF-A546_Pos044_S001	00-mFxAnaBbpvicNoCN4DgLw6
240426		Cell	1	0.000	1.000	1050	6	GFP-IMPa4-IBB anti-PSF-A546 8C-S-PSF V2.00	0	20. GFP-Imp-a4-dIBB and anti-PSF-A546_Pos044_S001	00-mFxAnaBbpvicNoCN4DgLw6
288992		Cell	1	0.000	1.000	1051	7	GFP-IMPa4-IBB anti-PSF-A546 8C-S-PSF V2.00	0	20. GFP-Imp-a4-dIBB and anti-PSF-A546_Pos044_S001	00-mFxAnaBbpvicNoCN4DgLw6
2.05622e+006		Cell	1	0.000	1.000	1052	8	GFP-IMPa4-IBB anti-PSF-A546 8C-S-PSF V2.00	0	20. GFP-Imp-a4-dIBB and anti-PSF-A546_Pos044_S001	00-mFxAnaBbpvicNoCN4DgLw6
975735		Cell	1	0.000	1.000	1053	9	GFP-IMPa4-IBB anti-PSF-A546 8C-S-PSF V2.00	0	20. GFP-Imp-a4-dIBB and anti-PSF-A546_Pos044_S001	00-mFxAnaBbpvicNoCN4DgLw6
158092		Cell	1	0.000	1.000	1054	10	GFP-IMPa4-IBB anti-PSF-A546 8C-S-PSF V2.00	0	20. GFP-Imp-a4-dIBB and anti-PSF-A546_Pos044_S001	00-mFxAnaBbpvicNoCN4DgLw6
1.24218e+006		Cell	1	0.000	1.000	1055	11	GFP-IMPa4-IBB anti-PSF-A546 8C-S-PSF V2.00	0	20. GFP-Imp-a4-dIBB and anti-PSF-A546_Pos044_S001	00-mFxAnaBbpvicNoCN4DgLw6
311793		Cell	1	0.000	1.000	1056	12	GFP-IMPa4-IBB anti-PSF-A546 8C-S-PSF V2.00	0	20. GFP-Imp-a4-dIBB and anti-PSF-A546_Pos044_S001	00-mFxAnaBbpvicNoCN4DgLw6
2.07452e+006		Cell	1	0.000	1.000	1057	13	GFP-IMPa4-IBB anti-PSF-A546 8C-S-PSF V2.00	0	20. GFP-Imp-a4-dIBB and anti-PSF-A546_Pos044_S001	00-mFxAnaBbpvicNoCN4DgLw6
343661		Cell	1	0.000	1.000	1058	14	GFP-IMPa4-IBB anti-PSF-A546 8C-S-PSF V2.00	0	20. GFP-Imp-a4-dIBB and anti-PSF-A546_Pos044_S001	00-mFxAnaBbpvicNoCN4DgLw6
308239		Cell	1	0.000	1.000	1059	15	GFP-IMPa4-IBB anti-PSF-A546 8C-S-PSF V2.00	0	20. GFP-Imp-a4-dIBB and anti-PSF-A546_Pos044_S001	00-mFxAnaBbpvicNoCN4DgLw6
1.57527e+006		Cell	1	0.000	1.000	1060	16	GFP-IMPa4-IBB anti-PSF-A546 8C-S-PSF V2.00	0	20. GFP-Imp-a4-dIBB and anti-PSF-A546_Pos044_S001	00-mFxAnaBbpvicNoCN4DgLw6
2.43158e+006		Cell	1	0.000	1.000	1061	17	GFP-IMPa4-IBB anti-PSF-A546 8C-S-PSF V2.00	0	20. GFP-Imp-a4-dIBB and anti-PSF-A546_Pos044_S001	00-mFxAnaBbpvicNoCN4DgLw6
300366		Cell	1	0.000	1.000	1062	18	GFP-IMPa4-IBB anti-PSF-A546 8C-S-PSF V2.00	0	20. GFP-Imp-a4-dIBB and anti-PSF-A546_Pos044_S001	00-mFxAnaBbpvicNoCN4DgLw6
1.83221e+006		Cell	1	0.000	1.000	1063	19	GFP-IMPa4-IBB anti-PSF-A546 8C-S-PSF V2.00	0	20. GFP-Imp-a4-dIBB and anti-PSF-A546_Pos044_S001	00-mFxAnaBbpvicNoCN4DgLw6
1.1755e+007		Cell	1	0.000	1.000	1064	20	GFP-IMPa4-IBB anti-PSF-A546 8C-S-PSF V2.00	0	20. GFP-Imp-a4-dIBB and anti-PSF-A546_Pos044_S001	00-mFxAnaBbpvicNoCN4DgLw6
521396		Cell	1	0.000	1.000	1065	21	GFP-IMPa4-IBB anti-PSF-A546 8C-S-PSF V2.00	0	20. GFP-Imp-a4-dIBB and anti-PSF-A546_Pos044_S001	00-mFxAnaBbpvicNoCN4DgLw6
551891		Cell	1	0.000	1.000	1066	22	GFP-IMPa4-IBB anti-PSF-A546 8C-S-PSF V2.00	0	20. GFP-Imp-a4-dIBB and anti-PSF-A546_Pos044_S001	00-mFxAnaBbpvicNoCN4DgLw6
3.22008e+006		Cell	1	0.000	1.000	1067	23	GFP-IMPa4-IBB anti-PSF-A546 8C-S-PSF V2.00	0	20. GFP-Imp-a4-dIBB and anti-PSF-A546_Pos044_S001	00-mFxAnaBbpvicNoCN4DgLw6
545558		Cell	1	0.000	1.000	1068	24	GFP-IMPa4-IBB anti-PSF-A546 8C-S-PSF V2.00	0	20. GFP-Imp-a4-dIBB and anti-PSF-A546_Pos044_S001	00-mFxAnaBbpvicNoCN4DgLw6
594076		Cell	1	0.000	1.000	1069	25	GFP-IMPa4-IBB anti-PSF-A546 8C-S-PSF V2.00	0	20. GFP-Imp-a4-dIBB and anti-PSF-A546_Pos044_S001	00-mFxAnaBbpvicNoCN4DgLw6
599894		Cell	1	0.000	1.000	1070	26	GFP-IMPa4-IBB anti-PSF-A546 8C-S-PSF V2.00	0	20. GFP-Imp-a4-dIBB and anti-PSF-A546_Pos044_S001	00-mFxAnaBbpvicNoCN4DgLw6
469028		Cell	1	0.000	1.000	1071	27	GFP-IMPa4-IBB anti-PSF-A546 8C-S-PSF V2.00	0	20. GFP-Imp-a4-dIBB and anti-PSF-A546_Pos044_S001	00-mFxAnaBbpvicNoCN4DgLw6
590678		Cell	1	0.000	1.000	1072	28	GFP-IMPa4-IBB anti-PSF-A546 8C-S-PSF V2.00	0	20. GFP-Imp-a4-dIBB and anti-PSF-A546_Pos044_S001	00-mFxAnaBbpvicNoCN4DgLw6
379611		Cell	1	0.000	1.000	1073	29	GFP-IMPa4-IBB anti-PSF-A546 8C-S-PSF V2.00	0	20. GFP-Imp-a4-dIBB and anti-PSF-A546_Pos044_S001	00-mFxAnaBbpvicNoCN4DgLw6
205037		Cell	1	0.000	1.000	1074	0	GFP-IMPa4-IBB anti-PSF-A546 8C-S-PSF V2.00	0	20. GFP-Imp-a4-dIBB and anti-PSF-A546_Pos045_S001	00-mVe747749pRnZSeGa7GwD3
185072		Cell	1	0.000	1.000	1075	1	GFP-IMPa4-IBB anti-PSF-A546 8C-S-PSF V2.00	0	20. GFP-Imp-a4-dIBB and anti-PSF-A546_Pos045_S001	00-mVe747749pRnZSeGa7GwD3
97286		Cell	1	0.000	1.000	1076	2	GFP-IMPa4-IBB anti-PSF-A546 8C-S-PSF V2.00	0	20. GFP-Imp-a4-dIBB and anti-PSF-A546_Pos045_S001	00-mVe747749pRnZSeGa7GwD3
350895		Cell	1	0.000	1.000	1077	3	GFP-IMPa4-IBB anti-PSF-A546 8C-S-PSF V2.00	0	20. GFP-Imp-a4-dIBB and anti-PSF-A546_Pos045_S001	00-mVe747749pRnZSeGa7GwD3
140779		Cell	1	0.000	1.000	1078	4	GFP-IMPa4-IBB anti-PSF-A546 8C-S-PSF V2.00	0	20. GFP-Imp-a4-dIBB and anti-PSF-A546_Pos045_S001	00-mVe747749pRnZSeGa7GwD3
175044		Cell	1	0.000	1.000	1079	5	GFP-IMPa4-IBB anti-PSF-A546 8C-S-PSF V2.00	0	20. GFP-Imp-a4-dIBB and anti-PSF-A546_Pos045_S001	00-mVe747749pRnZSeGa7GwD3
67372		Cell	1	0.000	1.000	1080	6	GFP-IMPa4-IBB anti-PSF-A546 8C-S-PSF V2.00	0	20. GFP-Imp-a4-dIBB and anti-PSF-A546_Pos045_S001	00-mVe747749pRnZSeGa7GwD3
67265		Cell	1	0.000	1.000	1081	7	GFP-IMPa4-IBB anti-PSF-A546 8C-S-PSF V2.00	0	20. GFP-Imp-a4-dIBB and anti-PSF-A546_Pos045_S001	00-mVe747749pRnZSeGa7GwD3
102618		Cell	1	0.000	1.000	1082	8	GFP-IMPa4-IBB anti-PSF-A546 8C-S-PSF V2.00	0	20. GFP-Imp-a4-dIBB and anti-PSF-A546_Pos045_S001	00-mVe747749pRnZSeGa7GwD3
27199		Cell	1	0.000	1.000	1083	9	GFP-IMPa4-IBB anti-PSF-A546 8C-S-PSF V2.00	0	20. GFP-Imp-a4-dIBB and anti-PSF-A546_Pos045_S001	00-mVe747749pRnZSeGa7GwD3
54404		Cell	1	0.000	1.000	1084	10	GFP-IMPa4-IBB anti-PSF-A546 8C-S-PSF V2.00	0	20. GFP-Imp-a4-dIBB and anti-PSF-A546_Pos045_S001	00-mVe747749pRnZSeGa7GwD3
50737		Cell	1	0.000	1.000	1085	11	GFP-IMPa4-IBB anti-PSF-A546 8C-S-PSF V2.00	0	20. GFP-Imp-a4-dIBB and anti-PSF-A546_Pos045_S001	00-mVe747749pRnZSeGa7GwD3
90772		Cell	1	0.000	1.000	1086	12	GFP-IMPa4-IBB anti-PSF-A546 8C-S-PSF V2.00	0	20. GFP-Imp-a4-dIBB and anti-PSF-A546_Pos045_S001	00-mVe747749pRnZSeGa7GwD3
43081		Cell	1	0.000	1.000	1087	13	GFP-IMPa4-IBB anti-PSF-A546 8C-S-PSF V2.00	0	20. GFP-Imp-a4-dIBB and anti-PSF-A546_Pos045_S001	00-mVe747749pRnZSeGa7GwD3
87270		Cell	1	0.000	1.000	1088	14	GFP-IMPa4-IBB anti-PSF-A546 8C-S-PSF V2.00	0	20. GFP-Imp-a4-dIBB and anti-PSF-A546_Pos045_S001	00-mVe747749pRnZSeGa7GwD3
102751		Cell	1	0.000	1.000	1089	15	GFP-IMPa4-IBB anti-PSF-A546 8C-S-PSF V2.00	0	20. GFP-Imp-a4-dIBB and anti-PSF-A546_Pos045_S001	00-mVe747749pRnZSeGa7GwD3
60585		Cell	1	0.000	1.000	1090	16	GFP-IMPa4-IBB anti-PSF-A546 8C-S-PSF V2.00	0	20. GFP-Imp-a4-dIBB and anti-PSF-A546_Pos045_S001	00-mVe747749pRnZSeGa7GwD3
49704		Cell	1	0.000	1.000	1091	17	GFP-IMPa4-IBB anti-PSF-A546 8C-S-PSF V2.00	0	20. GFP-Imp-a4-dIBB and anti-PSF-A546_Pos045_S001	00-mVe747749pRnZSeGa7GwD3
42177		Cell	1	0.000	1.000	1092	18	GFP-IMPa4-IBB anti-PSF-A546 8C-S-PSF V2.00	0	20. GFP-Imp-a4-dIBB and anti-PSF-A546_Pos045_S001	00-mVe747749pRnZSeGa7GwD3
38005		Cell	1	0.000	1.000	1093	19	GFP-IMPa4-IBB anti-PSF-A546 8C-S-PSF V2.00	0	20. GFP-Imp-a4-dIBB and anti-PSF-A546_Pos045_S001	00-mVe747749pRnZSeGa7GwD3
29474		Cell	1	0.000	1.000	1094	20	GFP-IMPa4-IBB anti-PSF-A546 8C-S-PSF V2.00	0	20. GFP-Imp-a4-dIBB and anti-PSF-A546_Pos045_S001	00-mVe747749pRnZSeGa7GwD3
43731		Cell	1	0.000	1.000	1095	21	GFP-IMPa4-IBB anti-PSF-A546 8C-S-PSF V2.00	0	20. GFP-Imp-a4-dIBB and anti-PSF-A546_Pos045_S001	00-mVe747749pRnZSeGa7GwD3
35790		Cell	1	0.000	1.000	1096	22	GFP-IMPa4-IBB anti-PSF-A546 8C-S-PSF V2.00	0	20. GFP-Imp-a4-dIBB and anti-PSF-A546_Pos045_S001	00-mVe747749pRnZSeGa7GwD3
63364		Cell	1	0.000	1.000	1097	23	GFP-IMPa4-IBB anti-PSF-A546 8C-S-PSF V2.00	0	20. GFP-Imp-a4-dIBB and anti-PSF-A546_Pos045_S001	00-mVe747749pRnZSeGa7GwD3
69350		Cell	1	0.000	1.000	1098	24	GFP-IMPa4-IBB anti-PSF-A546 8C-S-PSF V2.00	0	20. GFP-Imp-a4-dIBB and anti-PSF-A546_Pos045_S001	00-mVe747749pRnZSeGa7GwD3
49177		Cell	1	0.000	1.000	1099	25	GFP-IMPa4-IBB anti-PSF-A546 8C-S-PSF V2.00	0	20. GFP-Imp-a4-dIBB and anti-PSF-A546_Pos045_S001	00-mVe747749pRnZSeGa7GwD3
132734		Cell	1	0.000	1.000	1100	26	GFP-IMPa4-IBB anti-PSF-A546 8C-S-PSF V2.00	0	20. GFP-Imp-a4-dIBB and anti-PSF-A546_Pos045_S001	00-mVe747749pRnZSeGa7GwD3
187375		Cell	1	0.000	1.000	1101	27	GFP-IMPa4-IBB anti-PSF-A546 8C-S-PSF V2.00	0	20. GFP-Imp-a4-dIBB and anti-PSF-A546_Pos045_S001	00-mVe747749pRnZSeGa7GwD3
90918		Cell	1	0.000	1.000	1102	28	GFP-IMPa4-IBB anti-PSF-A546 8C-S-PSF V2.00	0	20. GFP-Imp-a4-dIBB and anti-PSF-A546_Pos045_S001	00-mVe747749pRnZSeGa7GwD3
32453		Cell	1	0.000	1.000	1103	29	GFP-IMPa4-IBB anti-PSF-A546 8C-S-PSF V2.00	0	20. GFP-Imp-a4-dIBB and anti-PSF-A546_Pos045_S001	00-mVe747749pRnZSeGa7GwD3
9222		Cell	1	0.000	1.000	1104	0	GFP-IMPa4-IBB anti-PSF-A546 8C-S-PSF V2.00	0	20. GFP-Imp-a4-dIBB and anti-PSF-A546_Pos046_S001	00-FFxRqABdcQAb2vcRtUBpzk
107486		Cell	1	0.000	1.000	1105	1	GFP-IMPa4-IBB anti-PSF-A546 8C-S-PSF V2.00	0	20. GFP-Imp-a4-dIBB and anti-PSF-A546_Pos046_S001	00-FFxRqABdcQAb2vcRtUBpzk
65762		Cell	1	0.000	1.000	1106	0	GFP-IMPa4-IBB anti-PSF-A546 8C-S-PSF V2.00	0	20. GFP-Imp-a4-dIBB and anti-PSF-A546_Pos047_S001	00-YCgYiHGozeZ5bbxJQeNJvD
327112		Cell	1	0.000	1.000	1107	1	GFP-IMPa4-IBB anti-PSF-A546 8C-S-PSF V2.00	0	20. GFP-Imp-a4-dIBB and anti-PSF-A546_Pos047_S001	00-YCgYiHGozeZ5bbxJQeNJvD
251532		Cell	1	0.000	1.000	1108	2	GFP-IMPa4-IBB anti-PSF-A546 8C-S-PSF V2.00	0	20. GFP-Imp-a4-dIBB and anti-PSF-A546_Pos047_S001	00-YCgYiHGozeZ5bbxJQeNJvD
514518		Cell	1	0.000	1.000	1109	3	GFP-IMPa4-IBB anti-PSF-A546 8C-S-PSF V2.00	0	20. GFP-Imp-a4-dIBB and anti-PSF-A546_Pos047_S001	00-YCgYiHGozeZ5bbxJQeNJvD
195830		Cell	1	0.000	1.000	1110	4	GFP-IMPa4-IBB anti-PSF-A546 8C-S-PSF V2.00	0	20. GFP-Imp-a4-dIBB and anti-PSF-A546_Pos047_S001	00-YCgYiHGozeZ5bbxJQeNJvD
658498		Cell	1	0.000	1.000	1111	5	GFP-IMPa4-IBB anti-PSF-A546 8C-S-PSF V2.00	0	20. GFP-Imp-a4-dIBB and anti-PSF-A546_Pos047_S001	00-YCgYiHGozeZ5bbxJQeNJvD
196280		Cell	1	0.000	1.000	1112	6	GFP-IMPa4-IBB anti-PSF-A546 8C-S-PSF V2.00	0	20. GFP-Imp-a4-dIBB and anti-PSF-A546_Pos047_S001	00-YCgYiHGozeZ5bbxJQeNJvD
7.11763e+006		Cell	1	0.000	1.000	1113	7	GFP-IMPa4-IBB anti-PSF-A546 8C-S-PSF V2.00	0	20. GFP-Imp-a4-dIBB and anti-PSF-A546_Pos047_S001	00-YCgYiHGozeZ5bbxJQeNJvD
325068		Cell	1	0.000	1.000	1114	8	GFP-IMPa4-IBB anti-PSF-A546 8C-S-PSF V2.00	0	20. GFP-Imp-a4-dIBB and anti-PSF-A546_Pos047_S001	00-YCgYiHGozeZ5bbxJQeNJvD
221387		Cell	1	0.000	1.000	1115	9	GFP-IMPa4-IBB anti-PSF-A546 8C-S-PSF V2.00	0	20. GFP-Imp-a4-dIBB and anti-PSF-A546_Pos047_S001	00-YCgYiHGozeZ5bbxJQeNJvD
3.7332e+006		Cell	1	0.000	1.000	1116	10	GFP-IMPa4-IBB anti-PSF-A546 8C-S-PSF V2.00	0	20. GFP-Imp-a4-dIBB and anti-PSF-A546_Pos047_S001	00-YCgYiHGozeZ5bbxJQeNJvD
178437		Cell	1	0.000	1.000	1117	11	GFP-IMPa4-IBB anti-PSF-A546 8C-S-PSF V2.00	0	20. GFP-Imp-a4-dIBB and anti-PSF-A546_Pos047_S001	00-YCgYiHGozeZ5bbxJQeNJvD
267196		Cell	1	0.000	1.000	1118	12	GFP-IMPa4-IBB anti-PSF-A546 8C-S-PSF V2.00	0	20. GFP-Imp-a4-dIBB and anti-PSF-A546_Pos047_S001	00-YCgYiHGozeZ5bbxJQeNJvD
509199		Cell	1	0.000	1.000	1119	13	GFP-IMPa4-IBB anti-PSF-A546 8C-S-PSF V2.00	0	20. GFP-Imp-a4-dIBB and anti-PSF-A546_Pos047_S001	00-YCgYiHGozeZ5bbxJQeNJvD
469064		Cell	1	0.000	1.000	1120	14	GFP-IMPa4-IBB anti-PSF-A546 8C-S-PSF V2.00	0	20. GFP-Imp-a4-dIBB and anti-PSF-A546_Pos047_S001	00-YCgYiHGozeZ5bbxJQeNJvD
160575		Cell	1	0.000	1.000	1121	15	GFP-IMPa4-IBB anti-PSF-A546 8C-S-PSF V2.00	0	20. GFP-Imp-a4-dIBB and anti-PSF-A546_Pos047_S001	00-YCgYiHGozeZ5bbxJQeNJvD
191826		Cell	1	0.000	1.000	1122	16	GFP-IMPa4-IBB anti-PSF-A546 8C-S-PSF V2.00	0	20. GFP-Imp-a4-dIBB and anti-PSF-A546_Pos047_S001	00-YCgYiHGozeZ5bbxJQeNJvD
405944		Cell	1	0.000	1.000	1123	17	GFP-IMPa4-IBB anti-PSF-A546 8C-S-PSF V2.00	0	20. GFP-Imp-a4-dIBB and anti-PSF-A546_Pos047_S001	00-YCgYiHGozeZ5bbxJQeNJvD
276260		Cell	1	0.000	1.000	1124	18	GFP-IMPa4-IBB anti-PSF-A546 8C-S-PSF V2.00	0	20. GFP-Imp-a4-dIBB and anti-PSF-A546_Pos047_S001	00-YCgYiHGozeZ5bbxJQeNJvD
658971		Cell	1	0.000	1.000	1125	19	GFP-IMPa4-IBB anti-PSF-A546 8C-S-PSF V2.00	0	20. GFP-Imp-a4-dIBB and anti-PSF-A546_Pos047_S001	00-YCgYiHGozeZ5bbxJQeNJvD
243677		Cell	1	0.000	1.000	1126	20	GFP-IMPa4-IBB anti-PSF-A546 8C-S-PSF V2.00	0	20. GFP-Imp-a4-dIBB and anti-PSF-A546_Pos047_S001	00-YCgYiHGozeZ5bbxJQeNJvD
1.60958e+006		Cell	1	0.000	1.000	1127	21	GFP-IMPa4-IBB anti-PSF-A546 8C-S-PSF V2.00	0	20. GFP-Imp-a4-dIBB and anti-PSF-A546_Pos047_S001	00-YCgYiHGozeZ5bbxJQeNJvD
532541		Cell	1	0.000	1.000	1128	22	GFP-IMPa4-IBB anti-PSF-A546 8C-S-PSF V2.00	0	20. GFP-Imp-a4-dIBB and anti-PSF-A546_Pos047_S001	00-YCgYiHGozeZ5bbxJQeNJvD
396331		Cell	1	0.000	1.000	1129	23	GFP-IMPa4-IBB anti-PSF-A546 8C-S-PSF V2.00	0	20. GFP-Imp-a4-dIBB and anti-PSF-A546_Pos047_S001	00-YCgYiHGozeZ5bbxJQeNJvD
439121		Cell	1	0.000	1.000	1130	24	GFP-IMPa4-IBB anti-PSF-A546 8C-S-PSF V2.00	0	20. GFP-Imp-a4-dIBB and anti-PSF-A546_Pos047_S001	00-YCgYiHGozeZ5bbxJQeNJvD
684723		Cell	1	0.000	1.000	1131	25	GFP-IMPa4-IBB anti-PSF-A546 8C-S-PSF V2.00	0	20. GFP-Imp-a4-dIBB and anti-PSF-A546_Pos047_S001	00-YCgYiHGozeZ5bbxJQeNJvD
398551		Cell	1	0.000	1.000	1132	26	GFP-IMPa4-IBB anti-PSF-A546 8C-S-PSF V2.00	0	20. GFP-Imp-a4-dIBB and anti-PSF-A546_Pos047_S001	00-YCgYiHGozeZ5bbxJQeNJvD
405670		Cell	1	0.000	1.000	1133	27	GFP-IMPa4-IBB anti-PSF-A546 8C-S-PSF V2.00	0	20. GFP-Imp-a4-dIBB and anti-PSF-A546_Pos047_S001	00-YCgYiHGozeZ5bbxJQeNJvD
2.87876e+006		Cell	1	0.000	1.000	1134	28	GFP-IMPa4-IBB anti-PSF-A546 8C-S-PSF V2.00	0	20. GFP-Imp-a4-dIBB and anti-PSF-A546_Pos047_S001	00-YCgYiHGozeZ5bbxJQeNJvD
1.79057e+006		Cell	1	0.000	1.000	1135	29	GFP-IMPa4-IBB anti-PSF-A546 8C-S-PSF V2.00	0	20. GFP-Imp-a4-dIBB and anti-PSF-A546_Pos047_S001	00-YCgYiHGozeZ5bbxJQeNJvD
761715		Cell	1	0.000	1.000	1136	30	GFP-IMPa4-IBB anti-PSF-A546 8C-S-PSF V2.00	0	20. GFP-Imp-a4-dIBB and anti-PSF-A546_Pos047_S001	00-YCgYiHGozeZ5bbxJQeNJvD
221376		Cell	1	0.000	1.000	1137	31	GFP-IMPa4-IBB anti-PSF-A546 8C-S-PSF V2.00	0	20. GFP-Imp-a4-dIBB and anti-PSF-A546_Pos047_S001	00-YCgYiHGozeZ5bbxJQeNJvD
73960		Cell	1	0.000	1.000	1138	32	GFP-IMPa4-IBB anti-PSF-A546 8C-S-PSF V2.00	0	20. GFP-Imp-a4-dIBB and anti-PSF-A546_Pos047_S001	00-YCgYiHGozeZ5bbxJQeNJvD
397590		Cell	1	0.000	1.000	1139	33	GFP-IMPa4-IBB anti-PSF-A546 8C-S-PSF V2.00	0	20. GFP-Imp-a4-dIBB and anti-PSF-A546_Pos047_S001	00-YCgYiHGozeZ5bbxJQeNJvD
426900		Cell	1	0.000	1.000	1140	34	GFP-IMPa4-IBB anti-PSF-A546 8C-S-PSF V2.00	0	20. GFP-Imp-a4-dIBB and anti-PSF-A546_Pos047_S001	00-YCgYiHGozeZ5bbxJQeNJvD
800261		Cell	1	0.000	1.000	1141	35	GFP-IMPa4-IBB anti-PSF-A546 8C-S-PSF V2.00	0	20. GFP-Imp-a4-dIBB and anti-PSF-A546_Pos047_S001	00-YCgYiHGozeZ5bbxJQeNJvD
103089		Cell	1	0.000	1.000	1142	36	GFP-IMPa4-IBB anti-PSF-A546 8C-S-PSF V2.00	0	20. GFP-Imp-a4-dIBB and anti-PSF-A546_Pos047_S001	00-YCgYiHGozeZ5bbxJQeNJvD
225281		Cell	1	0.000	1.000	1143	37	GFP-IMPa4-IBB anti-PSF-A546 8C-S-PSF V2.00	0	20. GFP-Imp-a4-dIBB and anti-PSF-A546_Pos047_S001	00-YCgYiHGozeZ5bbxJQeNJvD
230339		Cell	1	0.000	1.000	1144	38	GFP-IMPa4-IBB anti-PSF-A546 8C-S-PSF V2.00	0	20. GFP-Imp-a4-dIBB and anti-PSF-A546_Pos047_S001	00-YCgYiHGozeZ5bbxJQeNJvD
820069		Cell	1	0.000	1.000	1145	39	GFP-IMPa4-IBB anti-PSF-A546 8C-S-PSF V2.00	0	20. GFP-Imp-a4-dIBB and anti-PSF-A546_Pos047_S001	00-YCgYiHGozeZ5bbxJQeNJvD
4.5708e+006		Cell	1	0.000	1.000	1146	40	GFP-IMPa4-IBB anti-PSF-A546 8C-S-PSF V2.00	0	20. GFP-Imp-a4-dIBB and anti-PSF-A546_Pos047_S001	00-YCgYiHGozeZ5bbxJQeNJvD
44580		Cell	1	0.000	1.000	1147	0	GFP-IMPa4-IBB anti-PSF-A546 8C-S-PSF V2.00	0	20. GFP-Imp-a4-dIBB and anti-PSF-A546_Pos048_S001	00-oy2rKgNRmcczGr7oPX5jrU
153796		Cell	1	0.000	1.000	1148	1	GFP-IMPa4-IBB anti-PSF-A546 8C-S-PSF V2.00	0	20. GFP-Imp-a4-dIBB and anti-PSF-A546_Pos048_S001	00-oy2rKgNRmcczGr7oPX5jrU
33720		Cell	1	0.000	1.000	1149	2	GFP-IMPa4-IBB anti-PSF-A546 8C-S-PSF V2.00	0	20. GFP-Imp-a4-dIBB and anti-PSF-A546_Pos048_S001	00-oy2rKgNRmcczGr7oPX5jrU
153288		Cell	1	0.000	1.000	1150	3	GFP-IMPa4-IBB anti-PSF-A546 8C-S-PSF V2.00	0	20. GFP-Imp-a4-dIBB and anti-PSF-A546_Pos048_S001	00-oy2rKgNRmcczGr7oPX5jrU
167668		Cell	1	0.000	1.000	1151	4	GFP-IMPa4-IBB anti-PSF-A546 8C-S-PSF V2.00	0	20. GFP-Imp-a4-dIBB and anti-PSF-A546_Pos048_S001	00-oy2rKgNRmcczGr7oPX5jrU
389357		Cell	1	0.000	1.000	1152	5	GFP-IMPa4-IBB anti-PSF-A546 8C-S-PSF V2.00	0	20. GFP-Imp-a4-dIBB and anti-PSF-A546_Pos048_S001	00-oy2rKgNRmcczGr7oPX5jrU
270972		Cell	1	0.000	1.000	1153	6	GFP-IMPa4-IBB anti-PSF-A546 8C-S-PSF V2.00	0	20. GFP-Imp-a4-dIBB and anti-PSF-A546_Pos048_S001	00-oy2rKgNRmcczGr7oPX5jrU
617900		Cell	1	0.000	1.000	1154	7	GFP-IMPa4-IBB anti-PSF-A546 8C-S-PSF V2.00	0	20. GFP-Imp-a4-dIBB and anti-PSF-A546_Pos048_S001	00-oy2rKgNRmcczGr7oPX5jrU
154047		Cell	1	0.000	1.000	1155	8	GFP-IMPa4-IBB anti-PSF-A546 8C-S-PSF V2.00	0	20. GFP-Imp-a4-dIBB and anti-PSF-A546_Pos048_S001	00-oy2rKgNRmcczGr7oPX5jrU
663243		Cell	1	0.000	1.000	1156	9	GFP-IMPa4-IBB anti-PSF-A546 8C-S-PSF V2.00	0	20. GFP-Imp-a4-dIBB and anti-PSF-A546_Pos048_S001	00-oy2rKgNRmcczGr7oPX5jrU
446321		Cell	1	0.000	1.000	1157	10	GFP-IMPa4-IBB anti-PSF-A546 8C-S-PSF V2.00	0	20. GFP-Imp-a4-dIBB and anti-PSF-A546_Pos048_S001	00-oy2rKgNRmcczGr7oPX5jrU
195534		Cell	1	0.000	1.000	1158	11	GFP-IMPa4-IBB anti-PSF-A546 8C-S-PSF V2.00	0	20. GFP-Imp-a4-dIBB and anti-PSF-A546_Pos048_S001	00-oy2rKgNRmcczGr7oPX5jrU
483310		Cell	1	0.000	1.000	1159	12	GFP-IMPa4-IBB anti-PSF-A546 8C-S-PSF V2.00	0	20. GFP-Imp-a4-dIBB and anti-PSF-A546_Pos048_S001	00-oy2rKgNRmcczGr7oPX5jrU
1.12534e+007		Cell	1	0.000	1.000	1160	13	GFP-IMPa4-IBB anti-PSF-A546 8C-S-PSF V2.00	0	20. GFP-Imp-a4-dIBB and anti-PSF-A546_Pos048_S001	00-oy2rKgNRmcczGr7oPX5jrU
450026		Cell	1	0.000	1.000	1161	14	GFP-IMPa4-IBB anti-PSF-A546 8C-S-PSF V2.00	0	20. GFP-Imp-a4-dIBB and anti-PSF-A546_Pos048_S001	00-oy2rKgNRmcczGr7oPX5jrU
560090		Cell	1	0.000	1.000	1162	15	GFP-IMPa4-IBB anti-PSF-A546 8C-S-PSF V2.00	0	20. GFP-Imp-a4-dIBB and anti-PSF-A546_Pos048_S001	00-oy2rKgNRmcczGr7oPX5jrU
653168		Cell	1	0.000	1.000	1163	16	GFP-IMPa4-IBB anti-PSF-A546 8C-S-PSF V2.00	0	20. GFP-Imp-a4-dIBB and anti-PSF-A546_Pos048_S001	00-oy2rKgNRmcczGr7oPX5jrU
566681		Cell	1	0.000	1.000	1164	17	GFP-IMPa4-IBB anti-PSF-A546 8C-S-PSF V2.00	0	20. GFP-Imp-a4-dIBB and anti-PSF-A546_Pos048_S001	00-oy2rKgNRmcczGr7oPX5jrU
1.85757e+006		Cell	1	0.000	1.000	1165	18	GFP-IMPa4-IBB anti-PSF-A546 8C-S-PSF V2.00	0	20. GFP-Imp-a4-dIBB and anti-PSF-A546_Pos048_S001	00-oy2rKgNRmcczGr7oPX5jrU
426059		Cell	1	0.000	1.000	1166	19	GFP-IMPa4-IBB anti-PSF-A546 8C-S-PSF V2.00	0	20. GFP-Imp-a4-dIBB and anti-PSF-A546_Pos048_S001	00-oy2rKgNRmcczGr7oPX5jrU
221211		Cell	1	0.000	1.000	1167	20	GFP-IMPa4-IBB anti-PSF-A546 8C-S-PSF V2.00	0	20. GFP-Imp-a4-dIBB and anti-PSF-A546_Pos048_S001	00-oy2rKgNRmcczGr7oPX5jrU
560839		Cell	1	0.000	1.000	1168	21	GFP-IMPa4-IBB anti-PSF-A546 8C-S-PSF V2.00	0	20. GFP-Imp-a4-dIBB and anti-PSF-A546_Pos048_S001	00-oy2rKgNRmcczGr7oPX5jrU
8.53139e+006		Cell	1	0.000	1.000	1169	22	GFP-IMPa4-IBB anti-PSF-A546 8C-S-PSF V2.00	0	20. GFP-Imp-a4-dIBB and anti-PSF-A546_Pos048_S001	00-oy2rKgNRmcczGr7oPX5jrU
751455		Cell	1	0.000	1.000	1170	23	GFP-IMPa4-IBB anti-PSF-A546 8C-S-PSF V2.00	0	20. GFP-Imp-a4-dIBB and anti-PSF-A546_Pos048_S001	00-oy2rKgNRmcczGr7oPX5jrU
294725		Cell	1	0.000	1.000	1171	24	GFP-IMPa4-IBB anti-PSF-A546 8C-S-PSF V2.00	0	20. GFP-Imp-a4-dIBB and anti-PSF-A546_Pos048_S001	00-oy2rKgNRmcczGr7oPX5jrU
361473		Cell	1	0.000	1.000	1172	25	GFP-IMPa4-IBB anti-PSF-A546 8C-S-PSF V2.00	0	20. GFP-Imp-a4-dIBB and anti-PSF-A546_Pos048_S001	00-oy2rKgNRmcczGr7oPX5jrU
2.41728e+006		Cell	1	0.000	1.000	1173	26	GFP-IMPa4-IBB anti-PSF-A546 8C-S-PSF V2.00	0	20. GFP-Imp-a4-dIBB and anti-PSF-A546_Pos048_S001	00-oy2rKgNRmcczGr7oPX5jrU
319160		Cell	1	0.000	1.000	1174	27	GFP-IMPa4-IBB anti-PSF-A546 8C-S-PSF V2.00	0	20. GFP-Imp-a4-dIBB and anti-PSF-A546_Pos048_S001	00-oy2rKgNRmcczGr7oPX5jrU
453103		Cell	1	0.000	1.000	1175	28	GFP-IMPa4-IBB anti-PSF-A546 8C-S-PSF V2.00	0	20. GFP-Imp-a4-dIBB and anti-PSF-A546_Pos048_S001	00-oy2rKgNRmcczGr7oPX5jrU
1.19405e+006		Cell	1	0.000	1.000	1176	29	GFP-IMPa4-IBB anti-PSF-A546 8C-S-PSF V2.00	0	20. GFP-Imp-a4-dIBB and anti-PSF-A546_Pos048_S001	00-oy2rKgNRmcczGr7oPX5jrU
411789		Cell	1	0.000	1.000	1177	30	GFP-IMPa4-IBB anti-PSF-A546 8C-S-PSF V2.00	0	20. GFP-Imp-a4-dIBB and anti-PSF-A546_Pos048_S001	00-oy2rKgNRmcczGr7oPX5jrU
253080		Cell	1	0.000	1.000	1178	31	GFP-IMPa4-IBB anti-PSF-A546 8C-S-PSF V2.00	0	20. GFP-Imp-a4-dIBB and anti-PSF-A546_Pos048_S001	00-oy2rKgNRmcczGr7oPX5jrU
212529		Cell	1	0.000	1.000	1179	32	GFP-IMPa4-IBB anti-PSF-A546 8C-S-PSF V2.00	0	20. GFP-Imp-a4-dIBB and anti-PSF-A546_Pos048_S001	00-oy2rKgNRmcczGr7oPX5jrU
99610		Cell	1	0.000	1.000	1180	0	GFP-IMPa4-IBB anti-PSF-A546 8C-S-PSF V2.00	0	20. GFP-Imp-a4-dIBB and anti-PSF-A546_Pos049_S001	00-AhEJPzaxuYFnnAoyDhv3V
53203		Cell	1	0.000	1.000	1181	1	GFP-IMPa4-IBB anti-PSF-A546 8C-S-PSF V2.00	0	20. GFP-Imp-a4-dIBB and anti-PSF-A546_Pos049_S001	00-AhEJPzaxuYFnnAoyDhv3V
128543		Cell	1	0.000	1.000	1182	2	GFP-IMPa4-IBB anti-PSF-A546 8C-S-PSF V2.00	0	20. GFP-Imp-a4-dIBB and anti-PSF-A546_Pos049_S001	00-AhEJPzaxuYFnnAoyDhv3V
134213		Cell	1	0.000	1.000	1183	3	GFP-IMPa4-IBB anti-PSF-A546 8C-S-PSF V2.00	0	20. GFP-Imp-a4-dIBB and anti-PSF-A546_Pos049_S001	00-AhEJPzaxuYFnnAoyDhv3V
327300		Cell	1	0.000	1.000	1184	4	GFP-IMPa4-IBB anti-PSF-A546 8C-S-PSF V2.00	0	20. GFP-Imp-a4-dIBB and anti-PSF-A546_Pos049_S001	00-AhEJPzaxuYFnnAoyDhv3V
88982		Cell	1	0.000	1.000	1185	5	GFP-IMPa4-IBB anti-PSF-A546 8C-S-PSF V2.00	0	20. GFP-Imp-a4-dIBB and anti-PSF-A546_Pos049_S001	00-AhEJPzaxuYFnnAoyDhv3V
279131		Cell	1	0.000	1.000	1186	6	GFP-IMPa4-IBB anti-PSF-A546 8C-S-PSF V2.00	0	20. GFP-Imp-a4-dIBB and anti-PSF-A546_Pos049_S001	00-AhEJPzaxuYFnnAoyDhv3V
404627		Cell	1	0.000	1.000	1187	7	GFP-IMPa4-IBB anti-PSF-A546 8C-S-PSF V2.00	0	20. GFP-Imp-a4-dIBB and anti-PSF-A546_Pos049_S001	00-AhEJPzaxuYFnnAoyDhv3V
172985		Cell	1	0.000	1.000	1188	8	GFP-IMPa4-IBB anti-PSF-A546 8C-S-PSF V2.00	0	20. GFP-Imp-a4-dIBB and anti-PSF-A546_Pos049_S001	00-AhEJPzaxuYFnnAoyDhv3V
134939		Cell	1	0.000	1.000	1189	9	GFP-IMPa4-IBB anti-PSF-A546 8C-S-PSF V2.00	0	20. GFP-Imp-a4-dIBB and anti-PSF-A546_Pos049_S001	00-AhEJPzaxuYFnnAoyDhv3V
189300		Cell	1	0.000	1.000	1190	10	GFP-IMPa4-IBB anti-PSF-A546 8C-S-PSF V2.00	0	20. GFP-Imp-a4-dIBB and anti-PSF-A546_Pos049_S001	00-AhEJPzaxuYFnnAoyDhv3V
1.66394e+007		Cell	1	0.000	1.000	1191	11	GFP-IMPa4-IBB anti-PSF-A546 8C-S-PSF V2.00	0	20. GFP-Imp-a4-dIBB and anti-PSF-A546_Pos049_S001	00-AhEJPzaxuYFnnAoyDhv3V
175244		Cell	1	0.000	1.000	1192	12	GFP-IMPa4-IBB anti-PSF-A546 8C-S-PSF V2.00	0	20. GFP-Imp-a4-dIBB and anti-PSF-A546_Pos049_S001	00-AhEJPzaxuYFnnAoyDhv3V
125685		Cell	1	0.000	1.000	1193	13	GFP-IMPa4-IBB anti-PSF-A546 8C-S-PSF V2.00	0	20. GFP-Imp-a4-dIBB and anti-PSF-A546_Pos049_S001	00-AhEJPzaxuYFnnAoyDhv3V
819192		Cell	1	0.000	1.000	1194	14	GFP-IMPa4-IBB anti-PSF-A546 8C-S-PSF V2.00	0	20. GFP-Imp-a4-dIBB and anti-PSF-A546_Pos049_S001	00-AhEJPzaxuYFnnAoyDhv3V
408551		Cell	1	0.000	1.000	1195	15	GFP-IMPa4-IBB anti-PSF-A546 8C-S-PSF V2.00	0	20. GFP-Imp-a4-dIBB and anti-PSF-A546_Pos049_S001	00-AhEJPzaxuYFnnAoyDhv3V
164932		Cell	1	0.000	1.000	1196	16	GFP-IMPa4-IBB anti-PSF-A546 8C-S-PSF V2.00	0	20. GFP-Imp-a4-dIBB and anti-PSF-A546_Pos049_S001	00-AhEJPzaxuYFnnAoyDhv3V
348754		Cell	1	0.000	1.000	1197	17	GFP-IMPa4-IBB anti-PSF-A546 8C-S-PSF V2.00	0	20. GFP-Imp-a4-dIBB and anti-PSF-A546_Pos049_S001	00-AhEJPzaxuYFnnAoyDhv3V
852410		Cell	1	0.000	1.000	1198	18	GFP-IMPa4-IBB anti-PSF-A546 8C-S-PSF V2.00	0	20. GFP-Imp-a4-dIBB and anti-PSF-A546_Pos049_S001	00-AhEJPzaxuYFnnAoyDhv3V
368696		Cell	1	0.000	1.000	1199	19	GFP-IMPa4-IBB anti-PSF-A546 8C-S-PSF V2.00	0	20. GFP-Imp-a4-dIBB and anti-PSF-A546_Pos049_S001	00-AhEJPzaxuYFnnAoyDhv3V
426513		Cell	1	0.000	1.000	1200	20	GFP-IMPa4-IBB anti-PSF-A546 8C-S-PSF V2.00	0	20. GFP-Imp-a4-dIBB and anti-PSF-A546_Pos049_S001	00-AhEJPzaxuYFnnAoyDhv3V
256383		Cell	1	0.000	1.000	1201	21	GFP-IMPa4-IBB anti-PSF-A546 8C-S-PSF V2.00	0	20. GFP-Imp-a4-dIBB and anti-PSF-A546_Pos049_S001	00-AhEJPzaxuYFnnAoyDhv3V
185013		Cell	1	0.000	1.000	1202	22	GFP-IMPa4-IBB anti-PSF-A546 8C-S-PSF V2.00	0	20. GFP-Imp-a4-dIBB and anti-PSF-A546_Pos049_S001	00-AhEJPzaxuYFnnAoyDhv3V
406681		Cell	1	0.000	1.000	1203	23	GFP-IMPa4-IBB anti-PSF-A546 8C-S-PSF V2.00	0	20. GFP-Imp-a4-dIBB and anti-PSF-A546_Pos049_S001	00-AhEJPzaxuYFnnAoyDhv3V
113536		Cell	1	0.000	1.000	1204	24	GFP-IMPa4-IBB anti-PSF-A546 8C-S-PSF V2.00	0	20. GFP-Imp-a4-dIBB and anti-PSF-A546_Pos049_S001	00-AhEJPzaxuYFnnAoyDhv3V
269768		Cell	1	0.000	1.000	1205	25	GFP-IMPa4-IBB anti-PSF-A546 8C-S-PSF V2.00	0	20. GFP-Imp-a4-dIBB and anti-PSF-A546_Pos049_S001	00-AhEJPzaxuYFnnAoyDhv3V
538474		Cell	1	0.000	1.000	1206	26	GFP-IMPa4-IBB anti-PSF-A546 8C-S-PSF V2.00	0	20. GFP-Imp-a4-dIBB and anti-PSF-A546_Pos049_S001	00-AhEJPzaxuYFnnAoyDhv3V
134144		Cell	1	0.000	1.000	1207	27	GFP-IMPa4-IBB anti-PSF-A546 8C-S-PSF V2.00	0	20. GFP-Imp-a4-dIBB and anti-PSF-A546_Pos049_S001	00-AhEJPzaxuYFnnAoyDhv3V
296580		Cell	1	0.000	1.000	1208	28	GFP-IMPa4-IBB anti-PSF-A546 8C-S-PSF V2.00	0	20. GFP-Imp-a4-dIBB and anti-PSF-A546_Pos049_S001	00-AhEJPzaxuYFnnAoyDhv3V
308575		Cell	1	0.000	1.000	1209	29	GFP-IMPa4-IBB anti-PSF-A546 8C-S-PSF V2.00	0	20. GFP-Imp-a4-dIBB and anti-PSF-A546_Pos049_S001	00-AhEJPzaxuYFnnAoyDhv3V
123939		Cell	1	0.000	1.000	1210	30	GFP-IMPa4-IBB anti-PSF-A546 8C-S-PSF V2.00	0	20. GFP-Imp-a4-dIBB and anti-PSF-A546_Pos049_S001	00-AhEJPzaxuYFnnAoyDhv3V
273588		Cell	1	0.000	1.000	1211	31	GFP-IMPa4-IBB anti-PSF-A546 8C-S-PSF V2.00	0	20. GFP-Imp-a4-dIBB and anti-PSF-A546_Pos049_S001	00-AhEJPzaxuYFnnAoyDhv3V
1.19204e+006		Cell	1	0.000	1.000	1212	32	GFP-IMPa4-IBB anti-PSF-A546 8C-S-PSF V2.00	0	20. GFP-Imp-a4-dIBB and anti-PSF-A546_Pos049_S001	00-AhEJPzaxuYFnnAoyDhv3V
743972		Cell	1	0.000	1.000	1213	33	GFP-IMPa4-IBB anti-PSF-A546 8C-S-PSF V2.00	0	20. GFP-Imp-a4-dIBB and anti-PSF-A546_Pos049_S001	00-AhEJPzaxuYFnnAoyDhv3V
411106		Cell	1	0.000	1.000	1214	34	GFP-IMPa4-IBB anti-PSF-A546 8C-S-PSF V2.00	0	20. GFP-Imp-a4-dIBB and anti-PSF-A546_Pos049_S001	00-AhEJPzaxuYFnnAoyDhv3V
291621		Cell	1	0.000	1.000	1215	35	GFP-IMPa4-IBB anti-PSF-A546 8C-S-PSF V2.00	0	20. GFP-Imp-a4-dIBB and anti-PSF-A546_Pos049_S001	00-AhEJPzaxuYFnnAoyDhv3V
269728		Cell	1	0.000	1.000	1216	36	GFP-IMPa4-IBB anti-PSF-A546 8C-S-PSF V2.00	0	20. GFP-Imp-a4-dIBB and anti-PSF-A546_Pos049_S001	00-AhEJPzaxuYFnnAoyDhv3V
4.32498e+006		Cell	1	0.000	1.000	1217	37	GFP-IMPa4-IBB anti-PSF-A546 8C-S-PSF V2.00	0	20. GFP-Imp-a4-dIBB and anti-PSF-A546_Pos049_S001	00-AhEJPzaxuYFnnAoyDhv3V
631143		Cell	1	0.000	1.000	1218	38	GFP-IMPa4-IBB anti-PSF-A546 8C-S-PSF V2.00	0	20. GFP-Imp-a4-dIBB and anti-PSF-A546_Pos049_S001	00-AhEJPzaxuYFnnAoyDhv3V
