# Supplementary material for: Development of a pipeline for automated, high-throughput analysis of paraspeckle proteins reveals specific roles for importin α proteins
Source: Sci Rep. 2017 Feb 27;7:43323. doi: 10.1038/srep43323 (PMC5379994; doi:10.1038/srep43323)
Supplement: Supplementary Dataset SD1-C PART 1 [file srep43323-s4.zip › I8P/8C-S-PSF/_/GFP-IMPa4-IBB anti-PSF-A546 8C-S-PSF V2.00_Statistics/GFP-IMPa4-IBB anti-PSF-A546 8C-S-PSF V2.00_Cell_Cytoplasm_Diameter_of_Vesicles_Mean_VesicleType=_Vesicles_Paraspeckle.csv]

Cell Cytoplasm Diameter of Vesicles Mean VesicleType= Vesicles Paraspeckle
====================
Value	Unit	Category	Birth [s]	Death [s]	VesicleType	ID	OriginalID	Original Component Name	Original Component ID	Original Image Name	Original Image ID
0	um	Cell	0.000	1.000	Vesicles Paraspeckle	0	0	GFP-IMPa4-IBB anti-PSF-A546 8C-S-PSF V2.00	0	20. GFP-Imp-a4-dIBB and anti-PSF-A546_Pos001_S001	00-Qg8eTtKfpr3CZjHbMAx8iR
0	um	Cell	0.000	1.000	Vesicles Paraspeckle	1	1	GFP-IMPa4-IBB anti-PSF-A546 8C-S-PSF V2.00	0	20. GFP-Imp-a4-dIBB and anti-PSF-A546_Pos001_S001	00-Qg8eTtKfpr3CZjHbMAx8iR
0	um	Cell	0.000	1.000	Vesicles Paraspeckle	2	2	GFP-IMPa4-IBB anti-PSF-A546 8C-S-PSF V2.00	0	20. GFP-Imp-a4-dIBB and anti-PSF-A546_Pos001_S001	00-Qg8eTtKfpr3CZjHbMAx8iR
0	um	Cell	0.000	1.000	Vesicles Paraspeckle	3	3	GFP-IMPa4-IBB anti-PSF-A546 8C-S-PSF V2.00	0	20. GFP-Imp-a4-dIBB and anti-PSF-A546_Pos001_S001	00-Qg8eTtKfpr3CZjHbMAx8iR
0	um	Cell	0.000	1.000	Vesicles Paraspeckle	4	4	GFP-IMPa4-IBB anti-PSF-A546 8C-S-PSF V2.00	0	20. GFP-Imp-a4-dIBB and anti-PSF-A546_Pos001_S001	00-Qg8eTtKfpr3CZjHbMAx8iR
0	um	Cell	0.000	1.000	Vesicles Paraspeckle	5	5	GFP-IMPa4-IBB anti-PSF-A546 8C-S-PSF V2.00	0	20. GFP-Imp-a4-dIBB and anti-PSF-A546_Pos001_S001	00-Qg8eTtKfpr3CZjHbMAx8iR
0	um	Cell	0.000	1.000	Vesicles Paraspeckle	6	6	GFP-IMPa4-IBB anti-PSF-A546 8C-S-PSF V2.00	0	20. GFP-Imp-a4-dIBB and anti-PSF-A546_Pos001_S001	00-Qg8eTtKfpr3CZjHbMAx8iR
0	um	Cell	0.000	1.000	Vesicles Paraspeckle	7	7	GFP-IMPa4-IBB anti-PSF-A546 8C-S-PSF V2.00	0	20. GFP-Imp-a4-dIBB and anti-PSF-A546_Pos001_S001	00-Qg8eTtKfpr3CZjHbMAx8iR
0	um	Cell	0.000	1.000	Vesicles Paraspeckle	8	8	GFP-IMPa4-IBB anti-PSF-A546 8C-S-PSF V2.00	0	20. GFP-Imp-a4-dIBB and anti-PSF-A546_Pos001_S001	00-Qg8eTtKfpr3CZjHbMAx8iR
0	um	Cell	0.000	1.000	Vesicles Paraspeckle	9	9	GFP-IMPa4-IBB anti-PSF-A546 8C-S-PSF V2.00	0	20. GFP-Imp-a4-dIBB and anti-PSF-A546_Pos001_S001	00-Qg8eTtKfpr3CZjHbMAx8iR
0	um	Cell	0.000	1.000	Vesicles Paraspeckle	10	10	GFP-IMPa4-IBB anti-PSF-A546 8C-S-PSF V2.00	0	20. GFP-Imp-a4-dIBB and anti-PSF-A546_Pos001_S001	00-Qg8eTtKfpr3CZjHbMAx8iR
0	um	Cell	0.000	1.000	Vesicles Paraspeckle	11	11	GFP-IMPa4-IBB anti-PSF-A546 8C-S-PSF V2.00	0	20. GFP-Imp-a4-dIBB and anti-PSF-A546_Pos001_S001	00-Qg8eTtKfpr3CZjHbMAx8iR
0	um	Cell	0.000	1.000	Vesicles Paraspeckle	12	12	GFP-IMPa4-IBB anti-PSF-A546 8C-S-PSF V2.00	0	20. GFP-Imp-a4-dIBB and anti-PSF-A546_Pos001_S001	00-Qg8eTtKfpr3CZjHbMAx8iR
0	um	Cell	0.000	1.000	Vesicles Paraspeckle	13	13	GFP-IMPa4-IBB anti-PSF-A546 8C-S-PSF V2.00	0	20. GFP-Imp-a4-dIBB and anti-PSF-A546_Pos001_S001	00-Qg8eTtKfpr3CZjHbMAx8iR
0	um	Cell	0.000	1.000	Vesicles Paraspeckle	14	14	GFP-IMPa4-IBB anti-PSF-A546 8C-S-PSF V2.00	0	20. GFP-Imp-a4-dIBB and anti-PSF-A546_Pos001_S001	00-Qg8eTtKfpr3CZjHbMAx8iR
0	um	Cell	0.000	1.000	Vesicles Paraspeckle	15	15	GFP-IMPa4-IBB anti-PSF-A546 8C-S-PSF V2.00	0	20. GFP-Imp-a4-dIBB and anti-PSF-A546_Pos001_S001	00-Qg8eTtKfpr3CZjHbMAx8iR
0	um	Cell	0.000	1.000	Vesicles Paraspeckle	16	16	GFP-IMPa4-IBB anti-PSF-A546 8C-S-PSF V2.00	0	20. GFP-Imp-a4-dIBB and anti-PSF-A546_Pos001_S001	00-Qg8eTtKfpr3CZjHbMAx8iR
0	um	Cell	0.000	1.000	Vesicles Paraspeckle	17	17	GFP-IMPa4-IBB anti-PSF-A546 8C-S-PSF V2.00	0	20. GFP-Imp-a4-dIBB and anti-PSF-A546_Pos001_S001	00-Qg8eTtKfpr3CZjHbMAx8iR
0	um	Cell	0.000	1.000	Vesicles Paraspeckle	18	18	GFP-IMPa4-IBB anti-PSF-A546 8C-S-PSF V2.00	0	20. GFP-Imp-a4-dIBB and anti-PSF-A546_Pos001_S001	00-Qg8eTtKfpr3CZjHbMAx8iR
0	um	Cell	0.000	1.000	Vesicles Paraspeckle	19	19	GFP-IMPa4-IBB anti-PSF-A546 8C-S-PSF V2.00	0	20. GFP-Imp-a4-dIBB and anti-PSF-A546_Pos001_S001	00-Qg8eTtKfpr3CZjHbMAx8iR
0	um	Cell	0.000	1.000	Vesicles Paraspeckle	20	20	GFP-IMPa4-IBB anti-PSF-A546 8C-S-PSF V2.00	0	20. GFP-Imp-a4-dIBB and anti-PSF-A546_Pos001_S001	00-Qg8eTtKfpr3CZjHbMAx8iR
0	um	Cell	0.000	1.000	Vesicles Paraspeckle	21	21	GFP-IMPa4-IBB anti-PSF-A546 8C-S-PSF V2.00	0	20. GFP-Imp-a4-dIBB and anti-PSF-A546_Pos001_S001	00-Qg8eTtKfpr3CZjHbMAx8iR
0	um	Cell	0.000	1.000	Vesicles Paraspeckle	22	22	GFP-IMPa4-IBB anti-PSF-A546 8C-S-PSF V2.00	0	20. GFP-Imp-a4-dIBB and anti-PSF-A546_Pos001_S001	00-Qg8eTtKfpr3CZjHbMAx8iR
0	um	Cell	0.000	1.000	Vesicles Paraspeckle	23	23	GFP-IMPa4-IBB anti-PSF-A546 8C-S-PSF V2.00	0	20. GFP-Imp-a4-dIBB and anti-PSF-A546_Pos001_S001	00-Qg8eTtKfpr3CZjHbMAx8iR
0	um	Cell	0.000	1.000	Vesicles Paraspeckle	24	24	GFP-IMPa4-IBB anti-PSF-A546 8C-S-PSF V2.00	0	20. GFP-Imp-a4-dIBB and anti-PSF-A546_Pos001_S001	00-Qg8eTtKfpr3CZjHbMAx8iR
0	um	Cell	0.000	1.000	Vesicles Paraspeckle	25	25	GFP-IMPa4-IBB anti-PSF-A546 8C-S-PSF V2.00	0	20. GFP-Imp-a4-dIBB and anti-PSF-A546_Pos001_S001	00-Qg8eTtKfpr3CZjHbMAx8iR
0	um	Cell	0.000	1.000	Vesicles Paraspeckle	26	26	GFP-IMPa4-IBB anti-PSF-A546 8C-S-PSF V2.00	0	20. GFP-Imp-a4-dIBB and anti-PSF-A546_Pos001_S001	00-Qg8eTtKfpr3CZjHbMAx8iR
0	um	Cell	0.000	1.000	Vesicles Paraspeckle	27	27	GFP-IMPa4-IBB anti-PSF-A546 8C-S-PSF V2.00	0	20. GFP-Imp-a4-dIBB and anti-PSF-A546_Pos001_S001	00-Qg8eTtKfpr3CZjHbMAx8iR
0	um	Cell	0.000	1.000	Vesicles Paraspeckle	28	28	GFP-IMPa4-IBB anti-PSF-A546 8C-S-PSF V2.00	0	20. GFP-Imp-a4-dIBB and anti-PSF-A546_Pos001_S001	00-Qg8eTtKfpr3CZjHbMAx8iR
0	um	Cell	0.000	1.000	Vesicles Paraspeckle	29	29	GFP-IMPa4-IBB anti-PSF-A546 8C-S-PSF V2.00	0	20. GFP-Imp-a4-dIBB and anti-PSF-A546_Pos001_S001	00-Qg8eTtKfpr3CZjHbMAx8iR
0	um	Cell	0.000	1.000	Vesicles Paraspeckle	30	30	GFP-IMPa4-IBB anti-PSF-A546 8C-S-PSF V2.00	0	20. GFP-Imp-a4-dIBB and anti-PSF-A546_Pos001_S001	00-Qg8eTtKfpr3CZjHbMAx8iR
0	um	Cell	0.000	1.000	Vesicles Paraspeckle	31	31	GFP-IMPa4-IBB anti-PSF-A546 8C-S-PSF V2.00	0	20. GFP-Imp-a4-dIBB and anti-PSF-A546_Pos001_S001	00-Qg8eTtKfpr3CZjHbMAx8iR
0	um	Cell	0.000	1.000	Vesicles Paraspeckle	32	32	GFP-IMPa4-IBB anti-PSF-A546 8C-S-PSF V2.00	0	20. GFP-Imp-a4-dIBB and anti-PSF-A546_Pos001_S001	00-Qg8eTtKfpr3CZjHbMAx8iR
0	um	Cell	0.000	1.000	Vesicles Paraspeckle	33	33	GFP-IMPa4-IBB anti-PSF-A546 8C-S-PSF V2.00	0	20. GFP-Imp-a4-dIBB and anti-PSF-A546_Pos001_S001	00-Qg8eTtKfpr3CZjHbMAx8iR
0	um	Cell	0.000	1.000	Vesicles Paraspeckle	34	34	GFP-IMPa4-IBB anti-PSF-A546 8C-S-PSF V2.00	0	20. GFP-Imp-a4-dIBB and anti-PSF-A546_Pos001_S001	00-Qg8eTtKfpr3CZjHbMAx8iR
0	um	Cell	0.000	1.000	Vesicles Paraspeckle	35	35	GFP-IMPa4-IBB anti-PSF-A546 8C-S-PSF V2.00	0	20. GFP-Imp-a4-dIBB and anti-PSF-A546_Pos001_S001	00-Qg8eTtKfpr3CZjHbMAx8iR
0	um	Cell	0.000	1.000	Vesicles Paraspeckle	36	36	GFP-IMPa4-IBB anti-PSF-A546 8C-S-PSF V2.00	0	20. GFP-Imp-a4-dIBB and anti-PSF-A546_Pos001_S001	00-Qg8eTtKfpr3CZjHbMAx8iR
0	um	Cell	0.000	1.000	Vesicles Paraspeckle	37	37	GFP-IMPa4-IBB anti-PSF-A546 8C-S-PSF V2.00	0	20. GFP-Imp-a4-dIBB and anti-PSF-A546_Pos001_S001	00-Qg8eTtKfpr3CZjHbMAx8iR
0	um	Cell	0.000	1.000	Vesicles Paraspeckle	38	38	GFP-IMPa4-IBB anti-PSF-A546 8C-S-PSF V2.00	0	20. GFP-Imp-a4-dIBB and anti-PSF-A546_Pos001_S001	00-Qg8eTtKfpr3CZjHbMAx8iR
0	um	Cell	0.000	1.000	Vesicles Paraspeckle	39	39	GFP-IMPa4-IBB anti-PSF-A546 8C-S-PSF V2.00	0	20. GFP-Imp-a4-dIBB and anti-PSF-A546_Pos001_S001	00-Qg8eTtKfpr3CZjHbMAx8iR
0.345804	um	Cell	0.000	1.000	Vesicles Paraspeckle	40	0	GFP-IMPa4-IBB anti-PSF-A546 8C-S-PSF V2.00	0	20. GFP-Imp-a4-dIBB and anti-PSF-A546_Pos002_S001	00-B548TYtofcqp2enEvhUAi7
0	um	Cell	0.000	1.000	Vesicles Paraspeckle	41	1	GFP-IMPa4-IBB anti-PSF-A546 8C-S-PSF V2.00	0	20. GFP-Imp-a4-dIBB and anti-PSF-A546_Pos002_S001	00-B548TYtofcqp2enEvhUAi7
0	um	Cell	0.000	1.000	Vesicles Paraspeckle	42	2	GFP-IMPa4-IBB anti-PSF-A546 8C-S-PSF V2.00	0	20. GFP-Imp-a4-dIBB and anti-PSF-A546_Pos002_S001	00-B548TYtofcqp2enEvhUAi7
0	um	Cell	0.000	1.000	Vesicles Paraspeckle	43	3	GFP-IMPa4-IBB anti-PSF-A546 8C-S-PSF V2.00	0	20. GFP-Imp-a4-dIBB and anti-PSF-A546_Pos002_S001	00-B548TYtofcqp2enEvhUAi7
0	um	Cell	0.000	1.000	Vesicles Paraspeckle	44	4	GFP-IMPa4-IBB anti-PSF-A546 8C-S-PSF V2.00	0	20. GFP-Imp-a4-dIBB and anti-PSF-A546_Pos002_S001	00-B548TYtofcqp2enEvhUAi7
0	um	Cell	0.000	1.000	Vesicles Paraspeckle	45	5	GFP-IMPa4-IBB anti-PSF-A546 8C-S-PSF V2.00	0	20. GFP-Imp-a4-dIBB and anti-PSF-A546_Pos002_S001	00-B548TYtofcqp2enEvhUAi7
0	um	Cell	0.000	1.000	Vesicles Paraspeckle	46	6	GFP-IMPa4-IBB anti-PSF-A546 8C-S-PSF V2.00	0	20. GFP-Imp-a4-dIBB and anti-PSF-A546_Pos002_S001	00-B548TYtofcqp2enEvhUAi7
0	um	Cell	0.000	1.000	Vesicles Paraspeckle	47	7	GFP-IMPa4-IBB anti-PSF-A546 8C-S-PSF V2.00	0	20. GFP-Imp-a4-dIBB and anti-PSF-A546_Pos002_S001	00-B548TYtofcqp2enEvhUAi7
0	um	Cell	0.000	1.000	Vesicles Paraspeckle	48	8	GFP-IMPa4-IBB anti-PSF-A546 8C-S-PSF V2.00	0	20. GFP-Imp-a4-dIBB and anti-PSF-A546_Pos002_S001	00-B548TYtofcqp2enEvhUAi7
0	um	Cell	0.000	1.000	Vesicles Paraspeckle	49	9	GFP-IMPa4-IBB anti-PSF-A546 8C-S-PSF V2.00	0	20. GFP-Imp-a4-dIBB and anti-PSF-A546_Pos002_S001	00-B548TYtofcqp2enEvhUAi7
0	um	Cell	0.000	1.000	Vesicles Paraspeckle	50	10	GFP-IMPa4-IBB anti-PSF-A546 8C-S-PSF V2.00	0	20. GFP-Imp-a4-dIBB and anti-PSF-A546_Pos002_S001	00-B548TYtofcqp2enEvhUAi7
0	um	Cell	0.000	1.000	Vesicles Paraspeckle	51	11	GFP-IMPa4-IBB anti-PSF-A546 8C-S-PSF V2.00	0	20. GFP-Imp-a4-dIBB and anti-PSF-A546_Pos002_S001	00-B548TYtofcqp2enEvhUAi7
0	um	Cell	0.000	1.000	Vesicles Paraspeckle	52	12	GFP-IMPa4-IBB anti-PSF-A546 8C-S-PSF V2.00	0	20. GFP-Imp-a4-dIBB and anti-PSF-A546_Pos002_S001	00-B548TYtofcqp2enEvhUAi7
0	um	Cell	0.000	1.000	Vesicles Paraspeckle	53	13	GFP-IMPa4-IBB anti-PSF-A546 8C-S-PSF V2.00	0	20. GFP-Imp-a4-dIBB and anti-PSF-A546_Pos002_S001	00-B548TYtofcqp2enEvhUAi7
0	um	Cell	0.000	1.000	Vesicles Paraspeckle	54	0	GFP-IMPa4-IBB anti-PSF-A546 8C-S-PSF V2.00	0	20. GFP-Imp-a4-dIBB and anti-PSF-A546_Pos003_S001	00-8bQoayFiiV6KWzvajYEfrD
0	um	Cell	0.000	1.000	Vesicles Paraspeckle	55	1	GFP-IMPa4-IBB anti-PSF-A546 8C-S-PSF V2.00	0	20. GFP-Imp-a4-dIBB and anti-PSF-A546_Pos003_S001	00-8bQoayFiiV6KWzvajYEfrD
0	um	Cell	0.000	1.000	Vesicles Paraspeckle	56	2	GFP-IMPa4-IBB anti-PSF-A546 8C-S-PSF V2.00	0	20. GFP-Imp-a4-dIBB and anti-PSF-A546_Pos003_S001	00-8bQoayFiiV6KWzvajYEfrD
0	um	Cell	0.000	1.000	Vesicles Paraspeckle	57	3	GFP-IMPa4-IBB anti-PSF-A546 8C-S-PSF V2.00	0	20. GFP-Imp-a4-dIBB and anti-PSF-A546_Pos003_S001	00-8bQoayFiiV6KWzvajYEfrD
0.253919	um	Cell	0.000	1.000	Vesicles Paraspeckle	58	4	GFP-IMPa4-IBB anti-PSF-A546 8C-S-PSF V2.00	0	20. GFP-Imp-a4-dIBB and anti-PSF-A546_Pos003_S001	00-8bQoayFiiV6KWzvajYEfrD
0	um	Cell	0.000	1.000	Vesicles Paraspeckle	59	5	GFP-IMPa4-IBB anti-PSF-A546 8C-S-PSF V2.00	0	20. GFP-Imp-a4-dIBB and anti-PSF-A546_Pos003_S001	00-8bQoayFiiV6KWzvajYEfrD
0	um	Cell	0.000	1.000	Vesicles Paraspeckle	60	6	GFP-IMPa4-IBB anti-PSF-A546 8C-S-PSF V2.00	0	20. GFP-Imp-a4-dIBB and anti-PSF-A546_Pos003_S001	00-8bQoayFiiV6KWzvajYEfrD
0	um	Cell	0.000	1.000	Vesicles Paraspeckle	61	7	GFP-IMPa4-IBB anti-PSF-A546 8C-S-PSF V2.00	0	20. GFP-Imp-a4-dIBB and anti-PSF-A546_Pos003_S001	00-8bQoayFiiV6KWzvajYEfrD
0	um	Cell	0.000	1.000	Vesicles Paraspeckle	62	8	GFP-IMPa4-IBB anti-PSF-A546 8C-S-PSF V2.00	0	20. GFP-Imp-a4-dIBB and anti-PSF-A546_Pos003_S001	00-8bQoayFiiV6KWzvajYEfrD
0	um	Cell	0.000	1.000	Vesicles Paraspeckle	63	9	GFP-IMPa4-IBB anti-PSF-A546 8C-S-PSF V2.00	0	20. GFP-Imp-a4-dIBB and anti-PSF-A546_Pos003_S001	00-8bQoayFiiV6KWzvajYEfrD
0	um	Cell	0.000	1.000	Vesicles Paraspeckle	64	10	GFP-IMPa4-IBB anti-PSF-A546 8C-S-PSF V2.00	0	20. GFP-Imp-a4-dIBB and anti-PSF-A546_Pos003_S001	00-8bQoayFiiV6KWzvajYEfrD
0	um	Cell	0.000	1.000	Vesicles Paraspeckle	65	11	GFP-IMPa4-IBB anti-PSF-A546 8C-S-PSF V2.00	0	20. GFP-Imp-a4-dIBB and anti-PSF-A546_Pos003_S001	00-8bQoayFiiV6KWzvajYEfrD
0	um	Cell	0.000	1.000	Vesicles Paraspeckle	66	12	GFP-IMPa4-IBB anti-PSF-A546 8C-S-PSF V2.00	0	20. GFP-Imp-a4-dIBB and anti-PSF-A546_Pos003_S001	00-8bQoayFiiV6KWzvajYEfrD
0	um	Cell	0.000	1.000	Vesicles Paraspeckle	67	13	GFP-IMPa4-IBB anti-PSF-A546 8C-S-PSF V2.00	0	20. GFP-Imp-a4-dIBB and anti-PSF-A546_Pos003_S001	00-8bQoayFiiV6KWzvajYEfrD
0	um	Cell	0.000	1.000	Vesicles Paraspeckle	68	14	GFP-IMPa4-IBB anti-PSF-A546 8C-S-PSF V2.00	0	20. GFP-Imp-a4-dIBB and anti-PSF-A546_Pos003_S001	00-8bQoayFiiV6KWzvajYEfrD
0	um	Cell	0.000	1.000	Vesicles Paraspeckle	69	15	GFP-IMPa4-IBB anti-PSF-A546 8C-S-PSF V2.00	0	20. GFP-Imp-a4-dIBB and anti-PSF-A546_Pos003_S001	00-8bQoayFiiV6KWzvajYEfrD
0	um	Cell	0.000	1.000	Vesicles Paraspeckle	70	0	GFP-IMPa4-IBB anti-PSF-A546 8C-S-PSF V2.00	0	20. GFP-Imp-a4-dIBB and anti-PSF-A546_Pos004_S001	00-dFD3QfUKrEfLSmDPKewhBU
0	um	Cell	0.000	1.000	Vesicles Paraspeckle	71	1	GFP-IMPa4-IBB anti-PSF-A546 8C-S-PSF V2.00	0	20. GFP-Imp-a4-dIBB and anti-PSF-A546_Pos004_S001	00-dFD3QfUKrEfLSmDPKewhBU
0	um	Cell	0.000	1.000	Vesicles Paraspeckle	72	2	GFP-IMPa4-IBB anti-PSF-A546 8C-S-PSF V2.00	0	20. GFP-Imp-a4-dIBB and anti-PSF-A546_Pos004_S001	00-dFD3QfUKrEfLSmDPKewhBU
0	um	Cell	0.000	1.000	Vesicles Paraspeckle	73	3	GFP-IMPa4-IBB anti-PSF-A546 8C-S-PSF V2.00	0	20. GFP-Imp-a4-dIBB and anti-PSF-A546_Pos004_S001	00-dFD3QfUKrEfLSmDPKewhBU
0	um	Cell	0.000	1.000	Vesicles Paraspeckle	74	4	GFP-IMPa4-IBB anti-PSF-A546 8C-S-PSF V2.00	0	20. GFP-Imp-a4-dIBB and anti-PSF-A546_Pos004_S001	00-dFD3QfUKrEfLSmDPKewhBU
0	um	Cell	0.000	1.000	Vesicles Paraspeckle	75	5	GFP-IMPa4-IBB anti-PSF-A546 8C-S-PSF V2.00	0	20. GFP-Imp-a4-dIBB and anti-PSF-A546_Pos004_S001	00-dFD3QfUKrEfLSmDPKewhBU
0	um	Cell	0.000	1.000	Vesicles Paraspeckle	76	6	GFP-IMPa4-IBB anti-PSF-A546 8C-S-PSF V2.00	0	20. GFP-Imp-a4-dIBB and anti-PSF-A546_Pos004_S001	00-dFD3QfUKrEfLSmDPKewhBU
0	um	Cell	0.000	1.000	Vesicles Paraspeckle	77	7	GFP-IMPa4-IBB anti-PSF-A546 8C-S-PSF V2.00	0	20. GFP-Imp-a4-dIBB and anti-PSF-A546_Pos004_S001	00-dFD3QfUKrEfLSmDPKewhBU
0	um	Cell	0.000	1.000	Vesicles Paraspeckle	78	8	GFP-IMPa4-IBB anti-PSF-A546 8C-S-PSF V2.00	0	20. GFP-Imp-a4-dIBB and anti-PSF-A546_Pos004_S001	00-dFD3QfUKrEfLSmDPKewhBU
0	um	Cell	0.000	1.000	Vesicles Paraspeckle	79	9	GFP-IMPa4-IBB anti-PSF-A546 8C-S-PSF V2.00	0	20. GFP-Imp-a4-dIBB and anti-PSF-A546_Pos004_S001	00-dFD3QfUKrEfLSmDPKewhBU
0	um	Cell	0.000	1.000	Vesicles Paraspeckle	80	10	GFP-IMPa4-IBB anti-PSF-A546 8C-S-PSF V2.00	0	20. GFP-Imp-a4-dIBB and anti-PSF-A546_Pos004_S001	00-dFD3QfUKrEfLSmDPKewhBU
0	um	Cell	0.000	1.000	Vesicles Paraspeckle	81	11	GFP-IMPa4-IBB anti-PSF-A546 8C-S-PSF V2.00	0	20. GFP-Imp-a4-dIBB and anti-PSF-A546_Pos004_S001	00-dFD3QfUKrEfLSmDPKewhBU
0	um	Cell	0.000	1.000	Vesicles Paraspeckle	82	12	GFP-IMPa4-IBB anti-PSF-A546 8C-S-PSF V2.00	0	20. GFP-Imp-a4-dIBB and anti-PSF-A546_Pos004_S001	00-dFD3QfUKrEfLSmDPKewhBU
0	um	Cell	0.000	1.000	Vesicles Paraspeckle	83	13	GFP-IMPa4-IBB anti-PSF-A546 8C-S-PSF V2.00	0	20. GFP-Imp-a4-dIBB and anti-PSF-A546_Pos004_S001	00-dFD3QfUKrEfLSmDPKewhBU
0	um	Cell	0.000	1.000	Vesicles Paraspeckle	84	14	GFP-IMPa4-IBB anti-PSF-A546 8C-S-PSF V2.00	0	20. GFP-Imp-a4-dIBB and anti-PSF-A546_Pos004_S001	00-dFD3QfUKrEfLSmDPKewhBU
0	um	Cell	0.000	1.000	Vesicles Paraspeckle	85	15	GFP-IMPa4-IBB anti-PSF-A546 8C-S-PSF V2.00	0	20. GFP-Imp-a4-dIBB and anti-PSF-A546_Pos004_S001	00-dFD3QfUKrEfLSmDPKewhBU
0	um	Cell	0.000	1.000	Vesicles Paraspeckle	86	16	GFP-IMPa4-IBB anti-PSF-A546 8C-S-PSF V2.00	0	20. GFP-Imp-a4-dIBB and anti-PSF-A546_Pos004_S001	00-dFD3QfUKrEfLSmDPKewhBU
0	um	Cell	0.000	1.000	Vesicles Paraspeckle	87	17	GFP-IMPa4-IBB anti-PSF-A546 8C-S-PSF V2.00	0	20. GFP-Imp-a4-dIBB and anti-PSF-A546_Pos004_S001	00-dFD3QfUKrEfLSmDPKewhBU
0	um	Cell	0.000	1.000	Vesicles Paraspeckle	88	18	GFP-IMPa4-IBB anti-PSF-A546 8C-S-PSF V2.00	0	20. GFP-Imp-a4-dIBB and anti-PSF-A546_Pos004_S001	00-dFD3QfUKrEfLSmDPKewhBU
0	um	Cell	0.000	1.000	Vesicles Paraspeckle	89	19	GFP-IMPa4-IBB anti-PSF-A546 8C-S-PSF V2.00	0	20. GFP-Imp-a4-dIBB and anti-PSF-A546_Pos004_S001	00-dFD3QfUKrEfLSmDPKewhBU
0	um	Cell	0.000	1.000	Vesicles Paraspeckle	90	20	GFP-IMPa4-IBB anti-PSF-A546 8C-S-PSF V2.00	0	20. GFP-Imp-a4-dIBB and anti-PSF-A546_Pos004_S001	00-dFD3QfUKrEfLSmDPKewhBU
0	um	Cell	0.000	1.000	Vesicles Paraspeckle	91	21	GFP-IMPa4-IBB anti-PSF-A546 8C-S-PSF V2.00	0	20. GFP-Imp-a4-dIBB and anti-PSF-A546_Pos004_S001	00-dFD3QfUKrEfLSmDPKewhBU
0	um	Cell	0.000	1.000	Vesicles Paraspeckle	92	22	GFP-IMPa4-IBB anti-PSF-A546 8C-S-PSF V2.00	0	20. GFP-Imp-a4-dIBB and anti-PSF-A546_Pos004_S001	00-dFD3QfUKrEfLSmDPKewhBU
0	um	Cell	0.000	1.000	Vesicles Paraspeckle	93	23	GFP-IMPa4-IBB anti-PSF-A546 8C-S-PSF V2.00	0	20. GFP-Imp-a4-dIBB and anti-PSF-A546_Pos004_S001	00-dFD3QfUKrEfLSmDPKewhBU
0	um	Cell	0.000	1.000	Vesicles Paraspeckle	94	24	GFP-IMPa4-IBB anti-PSF-A546 8C-S-PSF V2.00	0	20. GFP-Imp-a4-dIBB and anti-PSF-A546_Pos004_S001	00-dFD3QfUKrEfLSmDPKewhBU
0	um	Cell	0.000	1.000	Vesicles Paraspeckle	95	25	GFP-IMPa4-IBB anti-PSF-A546 8C-S-PSF V2.00	0	20. GFP-Imp-a4-dIBB and anti-PSF-A546_Pos004_S001	00-dFD3QfUKrEfLSmDPKewhBU
0	um	Cell	0.000	1.000	Vesicles Paraspeckle	96	26	GFP-IMPa4-IBB anti-PSF-A546 8C-S-PSF V2.00	0	20. GFP-Imp-a4-dIBB and anti-PSF-A546_Pos004_S001	00-dFD3QfUKrEfLSmDPKewhBU
0	um	Cell	0.000	1.000	Vesicles Paraspeckle	97	27	GFP-IMPa4-IBB anti-PSF-A546 8C-S-PSF V2.00	0	20. GFP-Imp-a4-dIBB and anti-PSF-A546_Pos004_S001	00-dFD3QfUKrEfLSmDPKewhBU
0	um	Cell	0.000	1.000	Vesicles Paraspeckle	98	28	GFP-IMPa4-IBB anti-PSF-A546 8C-S-PSF V2.00	0	20. GFP-Imp-a4-dIBB and anti-PSF-A546_Pos004_S001	00-dFD3QfUKrEfLSmDPKewhBU
0	um	Cell	0.000	1.000	Vesicles Paraspeckle	99	29	GFP-IMPa4-IBB anti-PSF-A546 8C-S-PSF V2.00	0	20. GFP-Imp-a4-dIBB and anti-PSF-A546_Pos004_S001	00-dFD3QfUKrEfLSmDPKewhBU
0	um	Cell	0.000	1.000	Vesicles Paraspeckle	100	30	GFP-IMPa4-IBB anti-PSF-A546 8C-S-PSF V2.00	0	20. GFP-Imp-a4-dIBB and anti-PSF-A546_Pos004_S001	00-dFD3QfUKrEfLSmDPKewhBU
0	um	Cell	0.000	1.000	Vesicles Paraspeckle	101	31	GFP-IMPa4-IBB anti-PSF-A546 8C-S-PSF V2.00	0	20. GFP-Imp-a4-dIBB and anti-PSF-A546_Pos004_S001	00-dFD3QfUKrEfLSmDPKewhBU
0	um	Cell	0.000	1.000	Vesicles Paraspeckle	102	32	GFP-IMPa4-IBB anti-PSF-A546 8C-S-PSF V2.00	0	20. GFP-Imp-a4-dIBB and anti-PSF-A546_Pos004_S001	00-dFD3QfUKrEfLSmDPKewhBU
0	um	Cell	0.000	1.000	Vesicles Paraspeckle	103	33	GFP-IMPa4-IBB anti-PSF-A546 8C-S-PSF V2.00	0	20. GFP-Imp-a4-dIBB and anti-PSF-A546_Pos004_S001	00-dFD3QfUKrEfLSmDPKewhBU
0	um	Cell	0.000	1.000	Vesicles Paraspeckle	104	34	GFP-IMPa4-IBB anti-PSF-A546 8C-S-PSF V2.00	0	20. GFP-Imp-a4-dIBB and anti-PSF-A546_Pos004_S001	00-dFD3QfUKrEfLSmDPKewhBU
0	um	Cell	0.000	1.000	Vesicles Paraspeckle	105	35	GFP-IMPa4-IBB anti-PSF-A546 8C-S-PSF V2.00	0	20. GFP-Imp-a4-dIBB and anti-PSF-A546_Pos004_S001	00-dFD3QfUKrEfLSmDPKewhBU
0	um	Cell	0.000	1.000	Vesicles Paraspeckle	106	36	GFP-IMPa4-IBB anti-PSF-A546 8C-S-PSF V2.00	0	20. GFP-Imp-a4-dIBB and anti-PSF-A546_Pos004_S001	00-dFD3QfUKrEfLSmDPKewhBU
0	um	Cell	0.000	1.000	Vesicles Paraspeckle	107	37	GFP-IMPa4-IBB anti-PSF-A546 8C-S-PSF V2.00	0	20. GFP-Imp-a4-dIBB and anti-PSF-A546_Pos004_S001	00-dFD3QfUKrEfLSmDPKewhBU
0	um	Cell	0.000	1.000	Vesicles Paraspeckle	108	38	GFP-IMPa4-IBB anti-PSF-A546 8C-S-PSF V2.00	0	20. GFP-Imp-a4-dIBB and anti-PSF-A546_Pos004_S001	00-dFD3QfUKrEfLSmDPKewhBU
0.31482	um	Cell	0.000	1.000	Vesicles Paraspeckle	109	39	GFP-IMPa4-IBB anti-PSF-A546 8C-S-PSF V2.00	0	20. GFP-Imp-a4-dIBB and anti-PSF-A546_Pos004_S001	00-dFD3QfUKrEfLSmDPKewhBU
0	um	Cell	0.000	1.000	Vesicles Paraspeckle	110	40	GFP-IMPa4-IBB anti-PSF-A546 8C-S-PSF V2.00	0	20. GFP-Imp-a4-dIBB and anti-PSF-A546_Pos004_S001	00-dFD3QfUKrEfLSmDPKewhBU
0	um	Cell	0.000	1.000	Vesicles Paraspeckle	111	41	GFP-IMPa4-IBB anti-PSF-A546 8C-S-PSF V2.00	0	20. GFP-Imp-a4-dIBB and anti-PSF-A546_Pos004_S001	00-dFD3QfUKrEfLSmDPKewhBU
0	um	Cell	0.000	1.000	Vesicles Paraspeckle	112	0	GFP-IMPa4-IBB anti-PSF-A546 8C-S-PSF V2.00	0	20. GFP-Imp-a4-dIBB and anti-PSF-A546_Pos005_S001	00-kDwSVFxt4gx8m7iAhVHSPW
0	um	Cell	0.000	1.000	Vesicles Paraspeckle	113	1	GFP-IMPa4-IBB anti-PSF-A546 8C-S-PSF V2.00	0	20. GFP-Imp-a4-dIBB and anti-PSF-A546_Pos005_S001	00-kDwSVFxt4gx8m7iAhVHSPW
0	um	Cell	0.000	1.000	Vesicles Paraspeckle	114	2	GFP-IMPa4-IBB anti-PSF-A546 8C-S-PSF V2.00	0	20. GFP-Imp-a4-dIBB and anti-PSF-A546_Pos005_S001	00-kDwSVFxt4gx8m7iAhVHSPW
0	um	Cell	0.000	1.000	Vesicles Paraspeckle	115	3	GFP-IMPa4-IBB anti-PSF-A546 8C-S-PSF V2.00	0	20. GFP-Imp-a4-dIBB and anti-PSF-A546_Pos005_S001	00-kDwSVFxt4gx8m7iAhVHSPW
0	um	Cell	0.000	1.000	Vesicles Paraspeckle	116	4	GFP-IMPa4-IBB anti-PSF-A546 8C-S-PSF V2.00	0	20. GFP-Imp-a4-dIBB and anti-PSF-A546_Pos005_S001	00-kDwSVFxt4gx8m7iAhVHSPW
0	um	Cell	0.000	1.000	Vesicles Paraspeckle	117	5	GFP-IMPa4-IBB anti-PSF-A546 8C-S-PSF V2.00	0	20. GFP-Imp-a4-dIBB and anti-PSF-A546_Pos005_S001	00-kDwSVFxt4gx8m7iAhVHSPW
0	um	Cell	0.000	1.000	Vesicles Paraspeckle	118	6	GFP-IMPa4-IBB anti-PSF-A546 8C-S-PSF V2.00	0	20. GFP-Imp-a4-dIBB and anti-PSF-A546_Pos005_S001	00-kDwSVFxt4gx8m7iAhVHSPW
0	um	Cell	0.000	1.000	Vesicles Paraspeckle	119	7	GFP-IMPa4-IBB anti-PSF-A546 8C-S-PSF V2.00	0	20. GFP-Imp-a4-dIBB and anti-PSF-A546_Pos005_S001	00-kDwSVFxt4gx8m7iAhVHSPW
0	um	Cell	0.000	1.000	Vesicles Paraspeckle	120	8	GFP-IMPa4-IBB anti-PSF-A546 8C-S-PSF V2.00	0	20. GFP-Imp-a4-dIBB and anti-PSF-A546_Pos005_S001	00-kDwSVFxt4gx8m7iAhVHSPW
0	um	Cell	0.000	1.000	Vesicles Paraspeckle	121	9	GFP-IMPa4-IBB anti-PSF-A546 8C-S-PSF V2.00	0	20. GFP-Imp-a4-dIBB and anti-PSF-A546_Pos005_S001	00-kDwSVFxt4gx8m7iAhVHSPW
0	um	Cell	0.000	1.000	Vesicles Paraspeckle	122	10	GFP-IMPa4-IBB anti-PSF-A546 8C-S-PSF V2.00	0	20. GFP-Imp-a4-dIBB and anti-PSF-A546_Pos005_S001	00-kDwSVFxt4gx8m7iAhVHSPW
0	um	Cell	0.000	1.000	Vesicles Paraspeckle	123	11	GFP-IMPa4-IBB anti-PSF-A546 8C-S-PSF V2.00	0	20. GFP-Imp-a4-dIBB and anti-PSF-A546_Pos005_S001	00-kDwSVFxt4gx8m7iAhVHSPW
0	um	Cell	0.000	1.000	Vesicles Paraspeckle	124	12	GFP-IMPa4-IBB anti-PSF-A546 8C-S-PSF V2.00	0	20. GFP-Imp-a4-dIBB and anti-PSF-A546_Pos005_S001	00-kDwSVFxt4gx8m7iAhVHSPW
0	um	Cell	0.000	1.000	Vesicles Paraspeckle	125	13	GFP-IMPa4-IBB anti-PSF-A546 8C-S-PSF V2.00	0	20. GFP-Imp-a4-dIBB and anti-PSF-A546_Pos005_S001	00-kDwSVFxt4gx8m7iAhVHSPW
0	um	Cell	0.000	1.000	Vesicles Paraspeckle	126	14	GFP-IMPa4-IBB anti-PSF-A546 8C-S-PSF V2.00	0	20. GFP-Imp-a4-dIBB and anti-PSF-A546_Pos005_S001	00-kDwSVFxt4gx8m7iAhVHSPW
0	um	Cell	0.000	1.000	Vesicles Paraspeckle	127	15	GFP-IMPa4-IBB anti-PSF-A546 8C-S-PSF V2.00	0	20. GFP-Imp-a4-dIBB and anti-PSF-A546_Pos005_S001	00-kDwSVFxt4gx8m7iAhVHSPW
0	um	Cell	0.000	1.000	Vesicles Paraspeckle	128	16	GFP-IMPa4-IBB anti-PSF-A546 8C-S-PSF V2.00	0	20. GFP-Imp-a4-dIBB and anti-PSF-A546_Pos005_S001	00-kDwSVFxt4gx8m7iAhVHSPW
0	um	Cell	0.000	1.000	Vesicles Paraspeckle	129	17	GFP-IMPa4-IBB anti-PSF-A546 8C-S-PSF V2.00	0	20. GFP-Imp-a4-dIBB and anti-PSF-A546_Pos005_S001	00-kDwSVFxt4gx8m7iAhVHSPW
0	um	Cell	0.000	1.000	Vesicles Paraspeckle	130	18	GFP-IMPa4-IBB anti-PSF-A546 8C-S-PSF V2.00	0	20. GFP-Imp-a4-dIBB and anti-PSF-A546_Pos005_S001	00-kDwSVFxt4gx8m7iAhVHSPW
0	um	Cell	0.000	1.000	Vesicles Paraspeckle	131	19	GFP-IMPa4-IBB anti-PSF-A546 8C-S-PSF V2.00	0	20. GFP-Imp-a4-dIBB and anti-PSF-A546_Pos005_S001	00-kDwSVFxt4gx8m7iAhVHSPW
0	um	Cell	0.000	1.000	Vesicles Paraspeckle	132	20	GFP-IMPa4-IBB anti-PSF-A546 8C-S-PSF V2.00	0	20. GFP-Imp-a4-dIBB and anti-PSF-A546_Pos005_S001	00-kDwSVFxt4gx8m7iAhVHSPW
0	um	Cell	0.000	1.000	Vesicles Paraspeckle	133	21	GFP-IMPa4-IBB anti-PSF-A546 8C-S-PSF V2.00	0	20. GFP-Imp-a4-dIBB and anti-PSF-A546_Pos005_S001	00-kDwSVFxt4gx8m7iAhVHSPW
0	um	Cell	0.000	1.000	Vesicles Paraspeckle	134	22	GFP-IMPa4-IBB anti-PSF-A546 8C-S-PSF V2.00	0	20. GFP-Imp-a4-dIBB and anti-PSF-A546_Pos005_S001	00-kDwSVFxt4gx8m7iAhVHSPW
0	um	Cell	0.000	1.000	Vesicles Paraspeckle	135	23	GFP-IMPa4-IBB anti-PSF-A546 8C-S-PSF V2.00	0	20. GFP-Imp-a4-dIBB and anti-PSF-A546_Pos005_S001	00-kDwSVFxt4gx8m7iAhVHSPW
0	um	Cell	0.000	1.000	Vesicles Paraspeckle	136	24	GFP-IMPa4-IBB anti-PSF-A546 8C-S-PSF V2.00	0	20. GFP-Imp-a4-dIBB and anti-PSF-A546_Pos005_S001	00-kDwSVFxt4gx8m7iAhVHSPW
0	um	Cell	0.000	1.000	Vesicles Paraspeckle	137	25	GFP-IMPa4-IBB anti-PSF-A546 8C-S-PSF V2.00	0	20. GFP-Imp-a4-dIBB and anti-PSF-A546_Pos005_S001	00-kDwSVFxt4gx8m7iAhVHSPW
0	um	Cell	0.000	1.000	Vesicles Paraspeckle	138	26	GFP-IMPa4-IBB anti-PSF-A546 8C-S-PSF V2.00	0	20. GFP-Imp-a4-dIBB and anti-PSF-A546_Pos005_S001	00-kDwSVFxt4gx8m7iAhVHSPW
0	um	Cell	0.000	1.000	Vesicles Paraspeckle	139	27	GFP-IMPa4-IBB anti-PSF-A546 8C-S-PSF V2.00	0	20. GFP-Imp-a4-dIBB and anti-PSF-A546_Pos005_S001	00-kDwSVFxt4gx8m7iAhVHSPW
0	um	Cell	0.000	1.000	Vesicles Paraspeckle	140	28	GFP-IMPa4-IBB anti-PSF-A546 8C-S-PSF V2.00	0	20. GFP-Imp-a4-dIBB and anti-PSF-A546_Pos005_S001	00-kDwSVFxt4gx8m7iAhVHSPW
0	um	Cell	0.000	1.000	Vesicles Paraspeckle	141	0	GFP-IMPa4-IBB anti-PSF-A546 8C-S-PSF V2.00	0	20. GFP-Imp-a4-dIBB and anti-PSF-A546_Pos006_S001	00-HaCSRp3Kni2jLrDvLWfeW6
0	um	Cell	0.000	1.000	Vesicles Paraspeckle	142	1	GFP-IMPa4-IBB anti-PSF-A546 8C-S-PSF V2.00	0	20. GFP-Imp-a4-dIBB and anti-PSF-A546_Pos006_S001	00-HaCSRp3Kni2jLrDvLWfeW6
0	um	Cell	0.000	1.000	Vesicles Paraspeckle	143	2	GFP-IMPa4-IBB anti-PSF-A546 8C-S-PSF V2.00	0	20. GFP-Imp-a4-dIBB and anti-PSF-A546_Pos006_S001	00-HaCSRp3Kni2jLrDvLWfeW6
0	um	Cell	0.000	1.000	Vesicles Paraspeckle	144	3	GFP-IMPa4-IBB anti-PSF-A546 8C-S-PSF V2.00	0	20. GFP-Imp-a4-dIBB and anti-PSF-A546_Pos006_S001	00-HaCSRp3Kni2jLrDvLWfeW6
0	um	Cell	0.000	1.000	Vesicles Paraspeckle	145	4	GFP-IMPa4-IBB anti-PSF-A546 8C-S-PSF V2.00	0	20. GFP-Imp-a4-dIBB and anti-PSF-A546_Pos006_S001	00-HaCSRp3Kni2jLrDvLWfeW6
0	um	Cell	0.000	1.000	Vesicles Paraspeckle	146	5	GFP-IMPa4-IBB anti-PSF-A546 8C-S-PSF V2.00	0	20. GFP-Imp-a4-dIBB and anti-PSF-A546_Pos006_S001	00-HaCSRp3Kni2jLrDvLWfeW6
0	um	Cell	0.000	1.000	Vesicles Paraspeckle	147	6	GFP-IMPa4-IBB anti-PSF-A546 8C-S-PSF V2.00	0	20. GFP-Imp-a4-dIBB and anti-PSF-A546_Pos006_S001	00-HaCSRp3Kni2jLrDvLWfeW6
0	um	Cell	0.000	1.000	Vesicles Paraspeckle	148	7	GFP-IMPa4-IBB anti-PSF-A546 8C-S-PSF V2.00	0	20. GFP-Imp-a4-dIBB and anti-PSF-A546_Pos006_S001	00-HaCSRp3Kni2jLrDvLWfeW6
0	um	Cell	0.000	1.000	Vesicles Paraspeckle	149	8	GFP-IMPa4-IBB anti-PSF-A546 8C-S-PSF V2.00	0	20. GFP-Imp-a4-dIBB and anti-PSF-A546_Pos006_S001	00-HaCSRp3Kni2jLrDvLWfeW6
0	um	Cell	0.000	1.000	Vesicles Paraspeckle	150	9	GFP-IMPa4-IBB anti-PSF-A546 8C-S-PSF V2.00	0	20. GFP-Imp-a4-dIBB and anti-PSF-A546_Pos006_S001	00-HaCSRp3Kni2jLrDvLWfeW6
0	um	Cell	0.000	1.000	Vesicles Paraspeckle	151	10	GFP-IMPa4-IBB anti-PSF-A546 8C-S-PSF V2.00	0	20. GFP-Imp-a4-dIBB and anti-PSF-A546_Pos006_S001	00-HaCSRp3Kni2jLrDvLWfeW6
0	um	Cell	0.000	1.000	Vesicles Paraspeckle	152	11	GFP-IMPa4-IBB anti-PSF-A546 8C-S-PSF V2.00	0	20. GFP-Imp-a4-dIBB and anti-PSF-A546_Pos006_S001	00-HaCSRp3Kni2jLrDvLWfeW6
0	um	Cell	0.000	1.000	Vesicles Paraspeckle	153	12	GFP-IMPa4-IBB anti-PSF-A546 8C-S-PSF V2.00	0	20. GFP-Imp-a4-dIBB and anti-PSF-A546_Pos006_S001	00-HaCSRp3Kni2jLrDvLWfeW6
0	um	Cell	0.000	1.000	Vesicles Paraspeckle	154	13	GFP-IMPa4-IBB anti-PSF-A546 8C-S-PSF V2.00	0	20. GFP-Imp-a4-dIBB and anti-PSF-A546_Pos006_S001	00-HaCSRp3Kni2jLrDvLWfeW6
0	um	Cell	0.000	1.000	Vesicles Paraspeckle	155	14	GFP-IMPa4-IBB anti-PSF-A546 8C-S-PSF V2.00	0	20. GFP-Imp-a4-dIBB and anti-PSF-A546_Pos006_S001	00-HaCSRp3Kni2jLrDvLWfeW6
0	um	Cell	0.000	1.000	Vesicles Paraspeckle	156	15	GFP-IMPa4-IBB anti-PSF-A546 8C-S-PSF V2.00	0	20. GFP-Imp-a4-dIBB and anti-PSF-A546_Pos006_S001	00-HaCSRp3Kni2jLrDvLWfeW6
0	um	Cell	0.000	1.000	Vesicles Paraspeckle	157	16	GFP-IMPa4-IBB anti-PSF-A546 8C-S-PSF V2.00	0	20. GFP-Imp-a4-dIBB and anti-PSF-A546_Pos006_S001	00-HaCSRp3Kni2jLrDvLWfeW6
0	um	Cell	0.000	1.000	Vesicles Paraspeckle	158	17	GFP-IMPa4-IBB anti-PSF-A546 8C-S-PSF V2.00	0	20. GFP-Imp-a4-dIBB and anti-PSF-A546_Pos006_S001	00-HaCSRp3Kni2jLrDvLWfeW6
0	um	Cell	0.000	1.000	Vesicles Paraspeckle	159	18	GFP-IMPa4-IBB anti-PSF-A546 8C-S-PSF V2.00	0	20. GFP-Imp-a4-dIBB and anti-PSF-A546_Pos006_S001	00-HaCSRp3Kni2jLrDvLWfeW6
0	um	Cell	0.000	1.000	Vesicles Paraspeckle	160	19	GFP-IMPa4-IBB anti-PSF-A546 8C-S-PSF V2.00	0	20. GFP-Imp-a4-dIBB and anti-PSF-A546_Pos006_S001	00-HaCSRp3Kni2jLrDvLWfeW6
0	um	Cell	0.000	1.000	Vesicles Paraspeckle	161	20	GFP-IMPa4-IBB anti-PSF-A546 8C-S-PSF V2.00	0	20. GFP-Imp-a4-dIBB and anti-PSF-A546_Pos006_S001	00-HaCSRp3Kni2jLrDvLWfeW6
0	um	Cell	0.000	1.000	Vesicles Paraspeckle	162	21	GFP-IMPa4-IBB anti-PSF-A546 8C-S-PSF V2.00	0	20. GFP-Imp-a4-dIBB and anti-PSF-A546_Pos006_S001	00-HaCSRp3Kni2jLrDvLWfeW6
0	um	Cell	0.000	1.000	Vesicles Paraspeckle	163	22	GFP-IMPa4-IBB anti-PSF-A546 8C-S-PSF V2.00	0	20. GFP-Imp-a4-dIBB and anti-PSF-A546_Pos006_S001	00-HaCSRp3Kni2jLrDvLWfeW6
0	um	Cell	0.000	1.000	Vesicles Paraspeckle	164	23	GFP-IMPa4-IBB anti-PSF-A546 8C-S-PSF V2.00	0	20. GFP-Imp-a4-dIBB and anti-PSF-A546_Pos006_S001	00-HaCSRp3Kni2jLrDvLWfeW6
0	um	Cell	0.000	1.000	Vesicles Paraspeckle	165	24	GFP-IMPa4-IBB anti-PSF-A546 8C-S-PSF V2.00	0	20. GFP-Imp-a4-dIBB and anti-PSF-A546_Pos006_S001	00-HaCSRp3Kni2jLrDvLWfeW6
0	um	Cell	0.000	1.000	Vesicles Paraspeckle	166	25	GFP-IMPa4-IBB anti-PSF-A546 8C-S-PSF V2.00	0	20. GFP-Imp-a4-dIBB and anti-PSF-A546_Pos006_S001	00-HaCSRp3Kni2jLrDvLWfeW6
0	um	Cell	0.000	1.000	Vesicles Paraspeckle	167	26	GFP-IMPa4-IBB anti-PSF-A546 8C-S-PSF V2.00	0	20. GFP-Imp-a4-dIBB and anti-PSF-A546_Pos006_S001	00-HaCSRp3Kni2jLrDvLWfeW6
0	um	Cell	0.000	1.000	Vesicles Paraspeckle	168	27	GFP-IMPa4-IBB anti-PSF-A546 8C-S-PSF V2.00	0	20. GFP-Imp-a4-dIBB and anti-PSF-A546_Pos006_S001	00-HaCSRp3Kni2jLrDvLWfeW6
0	um	Cell	0.000	1.000	Vesicles Paraspeckle	169	28	GFP-IMPa4-IBB anti-PSF-A546 8C-S-PSF V2.00	0	20. GFP-Imp-a4-dIBB and anti-PSF-A546_Pos006_S001	00-HaCSRp3Kni2jLrDvLWfeW6
0	um	Cell	0.000	1.000	Vesicles Paraspeckle	170	29	GFP-IMPa4-IBB anti-PSF-A546 8C-S-PSF V2.00	0	20. GFP-Imp-a4-dIBB and anti-PSF-A546_Pos006_S001	00-HaCSRp3Kni2jLrDvLWfeW6
0	um	Cell	0.000	1.000	Vesicles Paraspeckle	171	30	GFP-IMPa4-IBB anti-PSF-A546 8C-S-PSF V2.00	0	20. GFP-Imp-a4-dIBB and anti-PSF-A546_Pos006_S001	00-HaCSRp3Kni2jLrDvLWfeW6
0	um	Cell	0.000	1.000	Vesicles Paraspeckle	172	31	GFP-IMPa4-IBB anti-PSF-A546 8C-S-PSF V2.00	0	20. GFP-Imp-a4-dIBB and anti-PSF-A546_Pos006_S001	00-HaCSRp3Kni2jLrDvLWfeW6
0	um	Cell	0.000	1.000	Vesicles Paraspeckle	173	32	GFP-IMPa4-IBB anti-PSF-A546 8C-S-PSF V2.00	0	20. GFP-Imp-a4-dIBB and anti-PSF-A546_Pos006_S001	00-HaCSRp3Kni2jLrDvLWfeW6
0	um	Cell	0.000	1.000	Vesicles Paraspeckle	174	33	GFP-IMPa4-IBB anti-PSF-A546 8C-S-PSF V2.00	0	20. GFP-Imp-a4-dIBB and anti-PSF-A546_Pos006_S001	00-HaCSRp3Kni2jLrDvLWfeW6
0	um	Cell	0.000	1.000	Vesicles Paraspeckle	175	0	GFP-IMPa4-IBB anti-PSF-A546 8C-S-PSF V2.00	0	20. GFP-Imp-a4-dIBB and anti-PSF-A546_Pos007_S001	00-ebd2buaYAK8TYd36UKdx7
0	um	Cell	0.000	1.000	Vesicles Paraspeckle	176	1	GFP-IMPa4-IBB anti-PSF-A546 8C-S-PSF V2.00	0	20. GFP-Imp-a4-dIBB and anti-PSF-A546_Pos007_S001	00-ebd2buaYAK8TYd36UKdx7
0	um	Cell	0.000	1.000	Vesicles Paraspeckle	177	2	GFP-IMPa4-IBB anti-PSF-A546 8C-S-PSF V2.00	0	20. GFP-Imp-a4-dIBB and anti-PSF-A546_Pos007_S001	00-ebd2buaYAK8TYd36UKdx7
0	um	Cell	0.000	1.000	Vesicles Paraspeckle	178	3	GFP-IMPa4-IBB anti-PSF-A546 8C-S-PSF V2.00	0	20. GFP-Imp-a4-dIBB and anti-PSF-A546_Pos007_S001	00-ebd2buaYAK8TYd36UKdx7
0	um	Cell	0.000	1.000	Vesicles Paraspeckle	179	4	GFP-IMPa4-IBB anti-PSF-A546 8C-S-PSF V2.00	0	20. GFP-Imp-a4-dIBB and anti-PSF-A546_Pos007_S001	00-ebd2buaYAK8TYd36UKdx7
0	um	Cell	0.000	1.000	Vesicles Paraspeckle	180	5	GFP-IMPa4-IBB anti-PSF-A546 8C-S-PSF V2.00	0	20. GFP-Imp-a4-dIBB and anti-PSF-A546_Pos007_S001	00-ebd2buaYAK8TYd36UKdx7
0	um	Cell	0.000	1.000	Vesicles Paraspeckle	181	6	GFP-IMPa4-IBB anti-PSF-A546 8C-S-PSF V2.00	0	20. GFP-Imp-a4-dIBB and anti-PSF-A546_Pos007_S001	00-ebd2buaYAK8TYd36UKdx7
0	um	Cell	0.000	1.000	Vesicles Paraspeckle	182	7	GFP-IMPa4-IBB anti-PSF-A546 8C-S-PSF V2.00	0	20. GFP-Imp-a4-dIBB and anti-PSF-A546_Pos007_S001	00-ebd2buaYAK8TYd36UKdx7
0	um	Cell	0.000	1.000	Vesicles Paraspeckle	183	8	GFP-IMPa4-IBB anti-PSF-A546 8C-S-PSF V2.00	0	20. GFP-Imp-a4-dIBB and anti-PSF-A546_Pos007_S001	00-ebd2buaYAK8TYd36UKdx7
0	um	Cell	0.000	1.000	Vesicles Paraspeckle	184	9	GFP-IMPa4-IBB anti-PSF-A546 8C-S-PSF V2.00	0	20. GFP-Imp-a4-dIBB and anti-PSF-A546_Pos007_S001	00-ebd2buaYAK8TYd36UKdx7
0	um	Cell	0.000	1.000	Vesicles Paraspeckle	185	10	GFP-IMPa4-IBB anti-PSF-A546 8C-S-PSF V2.00	0	20. GFP-Imp-a4-dIBB and anti-PSF-A546_Pos007_S001	00-ebd2buaYAK8TYd36UKdx7
0	um	Cell	0.000	1.000	Vesicles Paraspeckle	186	11	GFP-IMPa4-IBB anti-PSF-A546 8C-S-PSF V2.00	0	20. GFP-Imp-a4-dIBB and anti-PSF-A546_Pos007_S001	00-ebd2buaYAK8TYd36UKdx7
0	um	Cell	0.000	1.000	Vesicles Paraspeckle	187	12	GFP-IMPa4-IBB anti-PSF-A546 8C-S-PSF V2.00	0	20. GFP-Imp-a4-dIBB and anti-PSF-A546_Pos007_S001	00-ebd2buaYAK8TYd36UKdx7
0	um	Cell	0.000	1.000	Vesicles Paraspeckle	188	13	GFP-IMPa4-IBB anti-PSF-A546 8C-S-PSF V2.00	0	20. GFP-Imp-a4-dIBB and anti-PSF-A546_Pos007_S001	00-ebd2buaYAK8TYd36UKdx7
0	um	Cell	0.000	1.000	Vesicles Paraspeckle	189	14	GFP-IMPa4-IBB anti-PSF-A546 8C-S-PSF V2.00	0	20. GFP-Imp-a4-dIBB and anti-PSF-A546_Pos007_S001	00-ebd2buaYAK8TYd36UKdx7
0	um	Cell	0.000	1.000	Vesicles Paraspeckle	190	15	GFP-IMPa4-IBB anti-PSF-A546 8C-S-PSF V2.00	0	20. GFP-Imp-a4-dIBB and anti-PSF-A546_Pos007_S001	00-ebd2buaYAK8TYd36UKdx7
0	um	Cell	0.000	1.000	Vesicles Paraspeckle	191	16	GFP-IMPa4-IBB anti-PSF-A546 8C-S-PSF V2.00	0	20. GFP-Imp-a4-dIBB and anti-PSF-A546_Pos007_S001	00-ebd2buaYAK8TYd36UKdx7
0	um	Cell	0.000	1.000	Vesicles Paraspeckle	192	17	GFP-IMPa4-IBB anti-PSF-A546 8C-S-PSF V2.00	0	20. GFP-Imp-a4-dIBB and anti-PSF-A546_Pos007_S001	00-ebd2buaYAK8TYd36UKdx7
0	um	Cell	0.000	1.000	Vesicles Paraspeckle	193	18	GFP-IMPa4-IBB anti-PSF-A546 8C-S-PSF V2.00	0	20. GFP-Imp-a4-dIBB and anti-PSF-A546_Pos007_S001	00-ebd2buaYAK8TYd36UKdx7
0	um	Cell	0.000	1.000	Vesicles Paraspeckle	194	19	GFP-IMPa4-IBB anti-PSF-A546 8C-S-PSF V2.00	0	20. GFP-Imp-a4-dIBB and anti-PSF-A546_Pos007_S001	00-ebd2buaYAK8TYd36UKdx7
0	um	Cell	0.000	1.000	Vesicles Paraspeckle	195	20	GFP-IMPa4-IBB anti-PSF-A546 8C-S-PSF V2.00	0	20. GFP-Imp-a4-dIBB and anti-PSF-A546_Pos007_S001	00-ebd2buaYAK8TYd36UKdx7
0	um	Cell	0.000	1.000	Vesicles Paraspeckle	196	21	GFP-IMPa4-IBB anti-PSF-A546 8C-S-PSF V2.00	0	20. GFP-Imp-a4-dIBB and anti-PSF-A546_Pos007_S001	00-ebd2buaYAK8TYd36UKdx7
0	um	Cell	0.000	1.000	Vesicles Paraspeckle	197	22	GFP-IMPa4-IBB anti-PSF-A546 8C-S-PSF V2.00	0	20. GFP-Imp-a4-dIBB and anti-PSF-A546_Pos007_S001	00-ebd2buaYAK8TYd36UKdx7
0	um	Cell	0.000	1.000	Vesicles Paraspeckle	198	0	GFP-IMPa4-IBB anti-PSF-A546 8C-S-PSF V2.00	0	20. GFP-Imp-a4-dIBB and anti-PSF-A546_Pos008_S001	00-n365bzUtjrjdBAtt84dcv6
0	um	Cell	0.000	1.000	Vesicles Paraspeckle	199	1	GFP-IMPa4-IBB anti-PSF-A546 8C-S-PSF V2.00	0	20. GFP-Imp-a4-dIBB and anti-PSF-A546_Pos008_S001	00-n365bzUtjrjdBAtt84dcv6
0	um	Cell	0.000	1.000	Vesicles Paraspeckle	200	2	GFP-IMPa4-IBB anti-PSF-A546 8C-S-PSF V2.00	0	20. GFP-Imp-a4-dIBB and anti-PSF-A546_Pos008_S001	00-n365bzUtjrjdBAtt84dcv6
0	um	Cell	0.000	1.000	Vesicles Paraspeckle	201	3	GFP-IMPa4-IBB anti-PSF-A546 8C-S-PSF V2.00	0	20. GFP-Imp-a4-dIBB and anti-PSF-A546_Pos008_S001	00-n365bzUtjrjdBAtt84dcv6
0	um	Cell	0.000	1.000	Vesicles Paraspeckle	202	4	GFP-IMPa4-IBB anti-PSF-A546 8C-S-PSF V2.00	0	20. GFP-Imp-a4-dIBB and anti-PSF-A546_Pos008_S001	00-n365bzUtjrjdBAtt84dcv6
0.285145	um	Cell	0.000	1.000	Vesicles Paraspeckle	203	5	GFP-IMPa4-IBB anti-PSF-A546 8C-S-PSF V2.00	0	20. GFP-Imp-a4-dIBB and anti-PSF-A546_Pos008_S001	00-n365bzUtjrjdBAtt84dcv6
0	um	Cell	0.000	1.000	Vesicles Paraspeckle	204	6	GFP-IMPa4-IBB anti-PSF-A546 8C-S-PSF V2.00	0	20. GFP-Imp-a4-dIBB and anti-PSF-A546_Pos008_S001	00-n365bzUtjrjdBAtt84dcv6
0	um	Cell	0.000	1.000	Vesicles Paraspeckle	205	7	GFP-IMPa4-IBB anti-PSF-A546 8C-S-PSF V2.00	0	20. GFP-Imp-a4-dIBB and anti-PSF-A546_Pos008_S001	00-n365bzUtjrjdBAtt84dcv6
0	um	Cell	0.000	1.000	Vesicles Paraspeckle	206	8	GFP-IMPa4-IBB anti-PSF-A546 8C-S-PSF V2.00	0	20. GFP-Imp-a4-dIBB and anti-PSF-A546_Pos008_S001	00-n365bzUtjrjdBAtt84dcv6
0	um	Cell	0.000	1.000	Vesicles Paraspeckle	207	9	GFP-IMPa4-IBB anti-PSF-A546 8C-S-PSF V2.00	0	20. GFP-Imp-a4-dIBB and anti-PSF-A546_Pos008_S001	00-n365bzUtjrjdBAtt84dcv6
0	um	Cell	0.000	1.000	Vesicles Paraspeckle	208	10	GFP-IMPa4-IBB anti-PSF-A546 8C-S-PSF V2.00	0	20. GFP-Imp-a4-dIBB and anti-PSF-A546_Pos008_S001	00-n365bzUtjrjdBAtt84dcv6
0	um	Cell	0.000	1.000	Vesicles Paraspeckle	209	11	GFP-IMPa4-IBB anti-PSF-A546 8C-S-PSF V2.00	0	20. GFP-Imp-a4-dIBB and anti-PSF-A546_Pos008_S001	00-n365bzUtjrjdBAtt84dcv6
0	um	Cell	0.000	1.000	Vesicles Paraspeckle	210	12	GFP-IMPa4-IBB anti-PSF-A546 8C-S-PSF V2.00	0	20. GFP-Imp-a4-dIBB and anti-PSF-A546_Pos008_S001	00-n365bzUtjrjdBAtt84dcv6
0	um	Cell	0.000	1.000	Vesicles Paraspeckle	211	0	GFP-IMPa4-IBB anti-PSF-A546 8C-S-PSF V2.00	0	20. GFP-Imp-a4-dIBB and anti-PSF-A546_Pos009_S001	00-ph4aCAyenJTbJaXsNSxeAP
0	um	Cell	0.000	1.000	Vesicles Paraspeckle	212	1	GFP-IMPa4-IBB anti-PSF-A546 8C-S-PSF V2.00	0	20. GFP-Imp-a4-dIBB and anti-PSF-A546_Pos009_S001	00-ph4aCAyenJTbJaXsNSxeAP
0	um	Cell	0.000	1.000	Vesicles Paraspeckle	213	2	GFP-IMPa4-IBB anti-PSF-A546 8C-S-PSF V2.00	0	20. GFP-Imp-a4-dIBB and anti-PSF-A546_Pos009_S001	00-ph4aCAyenJTbJaXsNSxeAP
0	um	Cell	0.000	1.000	Vesicles Paraspeckle	214	3	GFP-IMPa4-IBB anti-PSF-A546 8C-S-PSF V2.00	0	20. GFP-Imp-a4-dIBB and anti-PSF-A546_Pos009_S001	00-ph4aCAyenJTbJaXsNSxeAP
0	um	Cell	0.000	1.000	Vesicles Paraspeckle	215	4	GFP-IMPa4-IBB anti-PSF-A546 8C-S-PSF V2.00	0	20. GFP-Imp-a4-dIBB and anti-PSF-A546_Pos009_S001	00-ph4aCAyenJTbJaXsNSxeAP
0	um	Cell	0.000	1.000	Vesicles Paraspeckle	216	5	GFP-IMPa4-IBB anti-PSF-A546 8C-S-PSF V2.00	0	20. GFP-Imp-a4-dIBB and anti-PSF-A546_Pos009_S001	00-ph4aCAyenJTbJaXsNSxeAP
0	um	Cell	0.000	1.000	Vesicles Paraspeckle	217	6	GFP-IMPa4-IBB anti-PSF-A546 8C-S-PSF V2.00	0	20. GFP-Imp-a4-dIBB and anti-PSF-A546_Pos009_S001	00-ph4aCAyenJTbJaXsNSxeAP
0	um	Cell	0.000	1.000	Vesicles Paraspeckle	218	7	GFP-IMPa4-IBB anti-PSF-A546 8C-S-PSF V2.00	0	20. GFP-Imp-a4-dIBB and anti-PSF-A546_Pos009_S001	00-ph4aCAyenJTbJaXsNSxeAP
0	um	Cell	0.000	1.000	Vesicles Paraspeckle	219	8	GFP-IMPa4-IBB anti-PSF-A546 8C-S-PSF V2.00	0	20. GFP-Imp-a4-dIBB and anti-PSF-A546_Pos009_S001	00-ph4aCAyenJTbJaXsNSxeAP
0	um	Cell	0.000	1.000	Vesicles Paraspeckle	220	9	GFP-IMPa4-IBB anti-PSF-A546 8C-S-PSF V2.00	0	20. GFP-Imp-a4-dIBB and anti-PSF-A546_Pos009_S001	00-ph4aCAyenJTbJaXsNSxeAP
0	um	Cell	0.000	1.000	Vesicles Paraspeckle	221	10	GFP-IMPa4-IBB anti-PSF-A546 8C-S-PSF V2.00	0	20. GFP-Imp-a4-dIBB and anti-PSF-A546_Pos009_S001	00-ph4aCAyenJTbJaXsNSxeAP
0	um	Cell	0.000	1.000	Vesicles Paraspeckle	222	11	GFP-IMPa4-IBB anti-PSF-A546 8C-S-PSF V2.00	0	20. GFP-Imp-a4-dIBB and anti-PSF-A546_Pos009_S001	00-ph4aCAyenJTbJaXsNSxeAP
0	um	Cell	0.000	1.000	Vesicles Paraspeckle	223	12	GFP-IMPa4-IBB anti-PSF-A546 8C-S-PSF V2.00	0	20. GFP-Imp-a4-dIBB and anti-PSF-A546_Pos009_S001	00-ph4aCAyenJTbJaXsNSxeAP
0	um	Cell	0.000	1.000	Vesicles Paraspeckle	224	13	GFP-IMPa4-IBB anti-PSF-A546 8C-S-PSF V2.00	0	20. GFP-Imp-a4-dIBB and anti-PSF-A546_Pos009_S001	00-ph4aCAyenJTbJaXsNSxeAP
0	um	Cell	0.000	1.000	Vesicles Paraspeckle	225	14	GFP-IMPa4-IBB anti-PSF-A546 8C-S-PSF V2.00	0	20. GFP-Imp-a4-dIBB and anti-PSF-A546_Pos009_S001	00-ph4aCAyenJTbJaXsNSxeAP
0	um	Cell	0.000	1.000	Vesicles Paraspeckle	226	15	GFP-IMPa4-IBB anti-PSF-A546 8C-S-PSF V2.00	0	20. GFP-Imp-a4-dIBB and anti-PSF-A546_Pos009_S001	00-ph4aCAyenJTbJaXsNSxeAP
0	um	Cell	0.000	1.000	Vesicles Paraspeckle	227	16	GFP-IMPa4-IBB anti-PSF-A546 8C-S-PSF V2.00	0	20. GFP-Imp-a4-dIBB and anti-PSF-A546_Pos009_S001	00-ph4aCAyenJTbJaXsNSxeAP
0	um	Cell	0.000	1.000	Vesicles Paraspeckle	228	17	GFP-IMPa4-IBB anti-PSF-A546 8C-S-PSF V2.00	0	20. GFP-Imp-a4-dIBB and anti-PSF-A546_Pos009_S001	00-ph4aCAyenJTbJaXsNSxeAP
0	um	Cell	0.000	1.000	Vesicles Paraspeckle	229	18	GFP-IMPa4-IBB anti-PSF-A546 8C-S-PSF V2.00	0	20. GFP-Imp-a4-dIBB and anti-PSF-A546_Pos009_S001	00-ph4aCAyenJTbJaXsNSxeAP
0	um	Cell	0.000	1.000	Vesicles Paraspeckle	230	19	GFP-IMPa4-IBB anti-PSF-A546 8C-S-PSF V2.00	0	20. GFP-Imp-a4-dIBB and anti-PSF-A546_Pos009_S001	00-ph4aCAyenJTbJaXsNSxeAP
0	um	Cell	0.000	1.000	Vesicles Paraspeckle	231	20	GFP-IMPa4-IBB anti-PSF-A546 8C-S-PSF V2.00	0	20. GFP-Imp-a4-dIBB and anti-PSF-A546_Pos009_S001	00-ph4aCAyenJTbJaXsNSxeAP
0	um	Cell	0.000	1.000	Vesicles Paraspeckle	232	21	GFP-IMPa4-IBB anti-PSF-A546 8C-S-PSF V2.00	0	20. GFP-Imp-a4-dIBB and anti-PSF-A546_Pos009_S001	00-ph4aCAyenJTbJaXsNSxeAP
0	um	Cell	0.000	1.000	Vesicles Paraspeckle	233	22	GFP-IMPa4-IBB anti-PSF-A546 8C-S-PSF V2.00	0	20. GFP-Imp-a4-dIBB and anti-PSF-A546_Pos009_S001	00-ph4aCAyenJTbJaXsNSxeAP
0	um	Cell	0.000	1.000	Vesicles Paraspeckle	234	23	GFP-IMPa4-IBB anti-PSF-A546 8C-S-PSF V2.00	0	20. GFP-Imp-a4-dIBB and anti-PSF-A546_Pos009_S001	00-ph4aCAyenJTbJaXsNSxeAP
0	um	Cell	0.000	1.000	Vesicles Paraspeckle	235	24	GFP-IMPa4-IBB anti-PSF-A546 8C-S-PSF V2.00	0	20. GFP-Imp-a4-dIBB and anti-PSF-A546_Pos009_S001	00-ph4aCAyenJTbJaXsNSxeAP
0	um	Cell	0.000	1.000	Vesicles Paraspeckle	236	25	GFP-IMPa4-IBB anti-PSF-A546 8C-S-PSF V2.00	0	20. GFP-Imp-a4-dIBB and anti-PSF-A546_Pos009_S001	00-ph4aCAyenJTbJaXsNSxeAP
0	um	Cell	0.000	1.000	Vesicles Paraspeckle	237	26	GFP-IMPa4-IBB anti-PSF-A546 8C-S-PSF V2.00	0	20. GFP-Imp-a4-dIBB and anti-PSF-A546_Pos009_S001	00-ph4aCAyenJTbJaXsNSxeAP
0	um	Cell	0.000	1.000	Vesicles Paraspeckle	238	27	GFP-IMPa4-IBB anti-PSF-A546 8C-S-PSF V2.00	0	20. GFP-Imp-a4-dIBB and anti-PSF-A546_Pos009_S001	00-ph4aCAyenJTbJaXsNSxeAP
0	um	Cell	0.000	1.000	Vesicles Paraspeckle	239	28	GFP-IMPa4-IBB anti-PSF-A546 8C-S-PSF V2.00	0	20. GFP-Imp-a4-dIBB and anti-PSF-A546_Pos009_S001	00-ph4aCAyenJTbJaXsNSxeAP
0	um	Cell	0.000	1.000	Vesicles Paraspeckle	240	29	GFP-IMPa4-IBB anti-PSF-A546 8C-S-PSF V2.00	0	20. GFP-Imp-a4-dIBB and anti-PSF-A546_Pos009_S001	00-ph4aCAyenJTbJaXsNSxeAP
0	um	Cell	0.000	1.000	Vesicles Paraspeckle	241	30	GFP-IMPa4-IBB anti-PSF-A546 8C-S-PSF V2.00	0	20. GFP-Imp-a4-dIBB and anti-PSF-A546_Pos009_S001	00-ph4aCAyenJTbJaXsNSxeAP
0	um	Cell	0.000	1.000	Vesicles Paraspeckle	242	0	GFP-IMPa4-IBB anti-PSF-A546 8C-S-PSF V2.00	0	20. GFP-Imp-a4-dIBB and anti-PSF-A546_Pos010_S001	00-eHgFZqp66HSrHx7PJpdSDm
0.310485	um	Cell	0.000	1.000	Vesicles Paraspeckle	243	1	GFP-IMPa4-IBB anti-PSF-A546 8C-S-PSF V2.00	0	20. GFP-Imp-a4-dIBB and anti-PSF-A546_Pos010_S001	00-eHgFZqp66HSrHx7PJpdSDm
0	um	Cell	0.000	1.000	Vesicles Paraspeckle	244	2	GFP-IMPa4-IBB anti-PSF-A546 8C-S-PSF V2.00	0	20. GFP-Imp-a4-dIBB and anti-PSF-A546_Pos010_S001	00-eHgFZqp66HSrHx7PJpdSDm
0	um	Cell	0.000	1.000	Vesicles Paraspeckle	245	3	GFP-IMPa4-IBB anti-PSF-A546 8C-S-PSF V2.00	0	20. GFP-Imp-a4-dIBB and anti-PSF-A546_Pos010_S001	00-eHgFZqp66HSrHx7PJpdSDm
0	um	Cell	0.000	1.000	Vesicles Paraspeckle	246	4	GFP-IMPa4-IBB anti-PSF-A546 8C-S-PSF V2.00	0	20. GFP-Imp-a4-dIBB and anti-PSF-A546_Pos010_S001	00-eHgFZqp66HSrHx7PJpdSDm
0	um	Cell	0.000	1.000	Vesicles Paraspeckle	247	5	GFP-IMPa4-IBB anti-PSF-A546 8C-S-PSF V2.00	0	20. GFP-Imp-a4-dIBB and anti-PSF-A546_Pos010_S001	00-eHgFZqp66HSrHx7PJpdSDm
0	um	Cell	0.000	1.000	Vesicles Paraspeckle	248	6	GFP-IMPa4-IBB anti-PSF-A546 8C-S-PSF V2.00	0	20. GFP-Imp-a4-dIBB and anti-PSF-A546_Pos010_S001	00-eHgFZqp66HSrHx7PJpdSDm
0	um	Cell	0.000	1.000	Vesicles Paraspeckle	249	7	GFP-IMPa4-IBB anti-PSF-A546 8C-S-PSF V2.00	0	20. GFP-Imp-a4-dIBB and anti-PSF-A546_Pos010_S001	00-eHgFZqp66HSrHx7PJpdSDm
0	um	Cell	0.000	1.000	Vesicles Paraspeckle	250	8	GFP-IMPa4-IBB anti-PSF-A546 8C-S-PSF V2.00	0	20. GFP-Imp-a4-dIBB and anti-PSF-A546_Pos010_S001	00-eHgFZqp66HSrHx7PJpdSDm
0	um	Cell	0.000	1.000	Vesicles Paraspeckle	251	9	GFP-IMPa4-IBB anti-PSF-A546 8C-S-PSF V2.00	0	20. GFP-Imp-a4-dIBB and anti-PSF-A546_Pos010_S001	00-eHgFZqp66HSrHx7PJpdSDm
0	um	Cell	0.000	1.000	Vesicles Paraspeckle	252	10	GFP-IMPa4-IBB anti-PSF-A546 8C-S-PSF V2.00	0	20. GFP-Imp-a4-dIBB and anti-PSF-A546_Pos010_S001	00-eHgFZqp66HSrHx7PJpdSDm
0	um	Cell	0.000	1.000	Vesicles Paraspeckle	253	11	GFP-IMPa4-IBB anti-PSF-A546 8C-S-PSF V2.00	0	20. GFP-Imp-a4-dIBB and anti-PSF-A546_Pos010_S001	00-eHgFZqp66HSrHx7PJpdSDm
0	um	Cell	0.000	1.000	Vesicles Paraspeckle	254	12	GFP-IMPa4-IBB anti-PSF-A546 8C-S-PSF V2.00	0	20. GFP-Imp-a4-dIBB and anti-PSF-A546_Pos010_S001	00-eHgFZqp66HSrHx7PJpdSDm
0	um	Cell	0.000	1.000	Vesicles Paraspeckle	255	13	GFP-IMPa4-IBB anti-PSF-A546 8C-S-PSF V2.00	0	20. GFP-Imp-a4-dIBB and anti-PSF-A546_Pos010_S001	00-eHgFZqp66HSrHx7PJpdSDm
0	um	Cell	0.000	1.000	Vesicles Paraspeckle	256	14	GFP-IMPa4-IBB anti-PSF-A546 8C-S-PSF V2.00	0	20. GFP-Imp-a4-dIBB and anti-PSF-A546_Pos010_S001	00-eHgFZqp66HSrHx7PJpdSDm
0	um	Cell	0.000	1.000	Vesicles Paraspeckle	257	15	GFP-IMPa4-IBB anti-PSF-A546 8C-S-PSF V2.00	0	20. GFP-Imp-a4-dIBB and anti-PSF-A546_Pos010_S001	00-eHgFZqp66HSrHx7PJpdSDm
0	um	Cell	0.000	1.000	Vesicles Paraspeckle	258	16	GFP-IMPa4-IBB anti-PSF-A546 8C-S-PSF V2.00	0	20. GFP-Imp-a4-dIBB and anti-PSF-A546_Pos010_S001	00-eHgFZqp66HSrHx7PJpdSDm
0	um	Cell	0.000	1.000	Vesicles Paraspeckle	259	0	GFP-IMPa4-IBB anti-PSF-A546 8C-S-PSF V2.00	0	20. GFP-Imp-a4-dIBB and anti-PSF-A546_Pos011_S001	00-8YftEZK7z7U75z7ykVdiNU
0	um	Cell	0.000	1.000	Vesicles Paraspeckle	260	1	GFP-IMPa4-IBB anti-PSF-A546 8C-S-PSF V2.00	0	20. GFP-Imp-a4-dIBB and anti-PSF-A546_Pos011_S001	00-8YftEZK7z7U75z7ykVdiNU
0	um	Cell	0.000	1.000	Vesicles Paraspeckle	261	2	GFP-IMPa4-IBB anti-PSF-A546 8C-S-PSF V2.00	0	20. GFP-Imp-a4-dIBB and anti-PSF-A546_Pos011_S001	00-8YftEZK7z7U75z7ykVdiNU
0	um	Cell	0.000	1.000	Vesicles Paraspeckle	262	3	GFP-IMPa4-IBB anti-PSF-A546 8C-S-PSF V2.00	0	20. GFP-Imp-a4-dIBB and anti-PSF-A546_Pos011_S001	00-8YftEZK7z7U75z7ykVdiNU
0	um	Cell	0.000	1.000	Vesicles Paraspeckle	263	4	GFP-IMPa4-IBB anti-PSF-A546 8C-S-PSF V2.00	0	20. GFP-Imp-a4-dIBB and anti-PSF-A546_Pos011_S001	00-8YftEZK7z7U75z7ykVdiNU
0	um	Cell	0.000	1.000	Vesicles Paraspeckle	264	5	GFP-IMPa4-IBB anti-PSF-A546 8C-S-PSF V2.00	0	20. GFP-Imp-a4-dIBB and anti-PSF-A546_Pos011_S001	00-8YftEZK7z7U75z7ykVdiNU
0	um	Cell	0.000	1.000	Vesicles Paraspeckle	265	6	GFP-IMPa4-IBB anti-PSF-A546 8C-S-PSF V2.00	0	20. GFP-Imp-a4-dIBB and anti-PSF-A546_Pos011_S001	00-8YftEZK7z7U75z7ykVdiNU
0	um	Cell	0.000	1.000	Vesicles Paraspeckle	266	7	GFP-IMPa4-IBB anti-PSF-A546 8C-S-PSF V2.00	0	20. GFP-Imp-a4-dIBB and anti-PSF-A546_Pos011_S001	00-8YftEZK7z7U75z7ykVdiNU
0	um	Cell	0.000	1.000	Vesicles Paraspeckle	267	8	GFP-IMPa4-IBB anti-PSF-A546 8C-S-PSF V2.00	0	20. GFP-Imp-a4-dIBB and anti-PSF-A546_Pos011_S001	00-8YftEZK7z7U75z7ykVdiNU
0	um	Cell	0.000	1.000	Vesicles Paraspeckle	268	9	GFP-IMPa4-IBB anti-PSF-A546 8C-S-PSF V2.00	0	20. GFP-Imp-a4-dIBB and anti-PSF-A546_Pos011_S001	00-8YftEZK7z7U75z7ykVdiNU
0	um	Cell	0.000	1.000	Vesicles Paraspeckle	269	10	GFP-IMPa4-IBB anti-PSF-A546 8C-S-PSF V2.00	0	20. GFP-Imp-a4-dIBB and anti-PSF-A546_Pos011_S001	00-8YftEZK7z7U75z7ykVdiNU
0	um	Cell	0.000	1.000	Vesicles Paraspeckle	270	11	GFP-IMPa4-IBB anti-PSF-A546 8C-S-PSF V2.00	0	20. GFP-Imp-a4-dIBB and anti-PSF-A546_Pos011_S001	00-8YftEZK7z7U75z7ykVdiNU
0	um	Cell	0.000	1.000	Vesicles Paraspeckle	271	12	GFP-IMPa4-IBB anti-PSF-A546 8C-S-PSF V2.00	0	20. GFP-Imp-a4-dIBB and anti-PSF-A546_Pos011_S001	00-8YftEZK7z7U75z7ykVdiNU
0	um	Cell	0.000	1.000	Vesicles Paraspeckle	272	13	GFP-IMPa4-IBB anti-PSF-A546 8C-S-PSF V2.00	0	20. GFP-Imp-a4-dIBB and anti-PSF-A546_Pos011_S001	00-8YftEZK7z7U75z7ykVdiNU
0	um	Cell	0.000	1.000	Vesicles Paraspeckle	273	14	GFP-IMPa4-IBB anti-PSF-A546 8C-S-PSF V2.00	0	20. GFP-Imp-a4-dIBB and anti-PSF-A546_Pos011_S001	00-8YftEZK7z7U75z7ykVdiNU
0	um	Cell	0.000	1.000	Vesicles Paraspeckle	274	15	GFP-IMPa4-IBB anti-PSF-A546 8C-S-PSF V2.00	0	20. GFP-Imp-a4-dIBB and anti-PSF-A546_Pos011_S001	00-8YftEZK7z7U75z7ykVdiNU
0	um	Cell	0.000	1.000	Vesicles Paraspeckle	275	16	GFP-IMPa4-IBB anti-PSF-A546 8C-S-PSF V2.00	0	20. GFP-Imp-a4-dIBB and anti-PSF-A546_Pos011_S001	00-8YftEZK7z7U75z7ykVdiNU
0	um	Cell	0.000	1.000	Vesicles Paraspeckle	276	17	GFP-IMPa4-IBB anti-PSF-A546 8C-S-PSF V2.00	0	20. GFP-Imp-a4-dIBB and anti-PSF-A546_Pos011_S001	00-8YftEZK7z7U75z7ykVdiNU
0	um	Cell	0.000	1.000	Vesicles Paraspeckle	277	18	GFP-IMPa4-IBB anti-PSF-A546 8C-S-PSF V2.00	0	20. GFP-Imp-a4-dIBB and anti-PSF-A546_Pos011_S001	00-8YftEZK7z7U75z7ykVdiNU
0	um	Cell	0.000	1.000	Vesicles Paraspeckle	278	19	GFP-IMPa4-IBB anti-PSF-A546 8C-S-PSF V2.00	0	20. GFP-Imp-a4-dIBB and anti-PSF-A546_Pos011_S001	00-8YftEZK7z7U75z7ykVdiNU
0	um	Cell	0.000	1.000	Vesicles Paraspeckle	279	20	GFP-IMPa4-IBB anti-PSF-A546 8C-S-PSF V2.00	0	20. GFP-Imp-a4-dIBB and anti-PSF-A546_Pos011_S001	00-8YftEZK7z7U75z7ykVdiNU
0	um	Cell	0.000	1.000	Vesicles Paraspeckle	280	0	GFP-IMPa4-IBB anti-PSF-A546 8C-S-PSF V2.00	0	20. GFP-Imp-a4-dIBB and anti-PSF-A546_Pos012_S001	00-wY4SeJgsxqWamcJhQkVy4K
0	um	Cell	0.000	1.000	Vesicles Paraspeckle	281	1	GFP-IMPa4-IBB anti-PSF-A546 8C-S-PSF V2.00	0	20. GFP-Imp-a4-dIBB and anti-PSF-A546_Pos012_S001	00-wY4SeJgsxqWamcJhQkVy4K
0	um	Cell	0.000	1.000	Vesicles Paraspeckle	282	2	GFP-IMPa4-IBB anti-PSF-A546 8C-S-PSF V2.00	0	20. GFP-Imp-a4-dIBB and anti-PSF-A546_Pos012_S001	00-wY4SeJgsxqWamcJhQkVy4K
0	um	Cell	0.000	1.000	Vesicles Paraspeckle	283	3	GFP-IMPa4-IBB anti-PSF-A546 8C-S-PSF V2.00	0	20. GFP-Imp-a4-dIBB and anti-PSF-A546_Pos012_S001	00-wY4SeJgsxqWamcJhQkVy4K
0	um	Cell	0.000	1.000	Vesicles Paraspeckle	284	4	GFP-IMPa4-IBB anti-PSF-A546 8C-S-PSF V2.00	0	20. GFP-Imp-a4-dIBB and anti-PSF-A546_Pos012_S001	00-wY4SeJgsxqWamcJhQkVy4K
0	um	Cell	0.000	1.000	Vesicles Paraspeckle	285	5	GFP-IMPa4-IBB anti-PSF-A546 8C-S-PSF V2.00	0	20. GFP-Imp-a4-dIBB and anti-PSF-A546_Pos012_S001	00-wY4SeJgsxqWamcJhQkVy4K
0	um	Cell	0.000	1.000	Vesicles Paraspeckle	286	6	GFP-IMPa4-IBB anti-PSF-A546 8C-S-PSF V2.00	0	20. GFP-Imp-a4-dIBB and anti-PSF-A546_Pos012_S001	00-wY4SeJgsxqWamcJhQkVy4K
0	um	Cell	0.000	1.000	Vesicles Paraspeckle	287	7	GFP-IMPa4-IBB anti-PSF-A546 8C-S-PSF V2.00	0	20. GFP-Imp-a4-dIBB and anti-PSF-A546_Pos012_S001	00-wY4SeJgsxqWamcJhQkVy4K
0	um	Cell	0.000	1.000	Vesicles Paraspeckle	288	8	GFP-IMPa4-IBB anti-PSF-A546 8C-S-PSF V2.00	0	20. GFP-Imp-a4-dIBB and anti-PSF-A546_Pos012_S001	00-wY4SeJgsxqWamcJhQkVy4K
0	um	Cell	0.000	1.000	Vesicles Paraspeckle	289	9	GFP-IMPa4-IBB anti-PSF-A546 8C-S-PSF V2.00	0	20. GFP-Imp-a4-dIBB and anti-PSF-A546_Pos012_S001	00-wY4SeJgsxqWamcJhQkVy4K
0	um	Cell	0.000	1.000	Vesicles Paraspeckle	290	10	GFP-IMPa4-IBB anti-PSF-A546 8C-S-PSF V2.00	0	20. GFP-Imp-a4-dIBB and anti-PSF-A546_Pos012_S001	00-wY4SeJgsxqWamcJhQkVy4K
0	um	Cell	0.000	1.000	Vesicles Paraspeckle	291	11	GFP-IMPa4-IBB anti-PSF-A546 8C-S-PSF V2.00	0	20. GFP-Imp-a4-dIBB and anti-PSF-A546_Pos012_S001	00-wY4SeJgsxqWamcJhQkVy4K
0	um	Cell	0.000	1.000	Vesicles Paraspeckle	292	12	GFP-IMPa4-IBB anti-PSF-A546 8C-S-PSF V2.00	0	20. GFP-Imp-a4-dIBB and anti-PSF-A546_Pos012_S001	00-wY4SeJgsxqWamcJhQkVy4K
0	um	Cell	0.000	1.000	Vesicles Paraspeckle	293	13	GFP-IMPa4-IBB anti-PSF-A546 8C-S-PSF V2.00	0	20. GFP-Imp-a4-dIBB and anti-PSF-A546_Pos012_S001	00-wY4SeJgsxqWamcJhQkVy4K
0	um	Cell	0.000	1.000	Vesicles Paraspeckle	294	14	GFP-IMPa4-IBB anti-PSF-A546 8C-S-PSF V2.00	0	20. GFP-Imp-a4-dIBB and anti-PSF-A546_Pos012_S001	00-wY4SeJgsxqWamcJhQkVy4K
0	um	Cell	0.000	1.000	Vesicles Paraspeckle	295	15	GFP-IMPa4-IBB anti-PSF-A546 8C-S-PSF V2.00	0	20. GFP-Imp-a4-dIBB and anti-PSF-A546_Pos012_S001	00-wY4SeJgsxqWamcJhQkVy4K
0	um	Cell	0.000	1.000	Vesicles Paraspeckle	296	16	GFP-IMPa4-IBB anti-PSF-A546 8C-S-PSF V2.00	0	20. GFP-Imp-a4-dIBB and anti-PSF-A546_Pos012_S001	00-wY4SeJgsxqWamcJhQkVy4K
0	um	Cell	0.000	1.000	Vesicles Paraspeckle	297	17	GFP-IMPa4-IBB anti-PSF-A546 8C-S-PSF V2.00	0	20. GFP-Imp-a4-dIBB and anti-PSF-A546_Pos012_S001	00-wY4SeJgsxqWamcJhQkVy4K
0	um	Cell	0.000	1.000	Vesicles Paraspeckle	298	18	GFP-IMPa4-IBB anti-PSF-A546 8C-S-PSF V2.00	0	20. GFP-Imp-a4-dIBB and anti-PSF-A546_Pos012_S001	00-wY4SeJgsxqWamcJhQkVy4K
0	um	Cell	0.000	1.000	Vesicles Paraspeckle	299	19	GFP-IMPa4-IBB anti-PSF-A546 8C-S-PSF V2.00	0	20. GFP-Imp-a4-dIBB and anti-PSF-A546_Pos012_S001	00-wY4SeJgsxqWamcJhQkVy4K
0	um	Cell	0.000	1.000	Vesicles Paraspeckle	300	20	GFP-IMPa4-IBB anti-PSF-A546 8C-S-PSF V2.00	0	20. GFP-Imp-a4-dIBB and anti-PSF-A546_Pos012_S001	00-wY4SeJgsxqWamcJhQkVy4K
0	um	Cell	0.000	1.000	Vesicles Paraspeckle	301	21	GFP-IMPa4-IBB anti-PSF-A546 8C-S-PSF V2.00	0	20. GFP-Imp-a4-dIBB and anti-PSF-A546_Pos012_S001	00-wY4SeJgsxqWamcJhQkVy4K
0	um	Cell	0.000	1.000	Vesicles Paraspeckle	302	22	GFP-IMPa4-IBB anti-PSF-A546 8C-S-PSF V2.00	0	20. GFP-Imp-a4-dIBB and anti-PSF-A546_Pos012_S001	00-wY4SeJgsxqWamcJhQkVy4K
0	um	Cell	0.000	1.000	Vesicles Paraspeckle	303	23	GFP-IMPa4-IBB anti-PSF-A546 8C-S-PSF V2.00	0	20. GFP-Imp-a4-dIBB and anti-PSF-A546_Pos012_S001	00-wY4SeJgsxqWamcJhQkVy4K
0	um	Cell	0.000	1.000	Vesicles Paraspeckle	304	24	GFP-IMPa4-IBB anti-PSF-A546 8C-S-PSF V2.00	0	20. GFP-Imp-a4-dIBB and anti-PSF-A546_Pos012_S001	00-wY4SeJgsxqWamcJhQkVy4K
0	um	Cell	0.000	1.000	Vesicles Paraspeckle	305	25	GFP-IMPa4-IBB anti-PSF-A546 8C-S-PSF V2.00	0	20. GFP-Imp-a4-dIBB and anti-PSF-A546_Pos012_S001	00-wY4SeJgsxqWamcJhQkVy4K
0	um	Cell	0.000	1.000	Vesicles Paraspeckle	306	26	GFP-IMPa4-IBB anti-PSF-A546 8C-S-PSF V2.00	0	20. GFP-Imp-a4-dIBB and anti-PSF-A546_Pos012_S001	00-wY4SeJgsxqWamcJhQkVy4K
0	um	Cell	0.000	1.000	Vesicles Paraspeckle	307	27	GFP-IMPa4-IBB anti-PSF-A546 8C-S-PSF V2.00	0	20. GFP-Imp-a4-dIBB and anti-PSF-A546_Pos012_S001	00-wY4SeJgsxqWamcJhQkVy4K
0	um	Cell	0.000	1.000	Vesicles Paraspeckle	308	28	GFP-IMPa4-IBB anti-PSF-A546 8C-S-PSF V2.00	0	20. GFP-Imp-a4-dIBB and anti-PSF-A546_Pos012_S001	00-wY4SeJgsxqWamcJhQkVy4K
0	um	Cell	0.000	1.000	Vesicles Paraspeckle	309	29	GFP-IMPa4-IBB anti-PSF-A546 8C-S-PSF V2.00	0	20. GFP-Imp-a4-dIBB and anti-PSF-A546_Pos012_S001	00-wY4SeJgsxqWamcJhQkVy4K
0	um	Cell	0.000	1.000	Vesicles Paraspeckle	310	30	GFP-IMPa4-IBB anti-PSF-A546 8C-S-PSF V2.00	0	20. GFP-Imp-a4-dIBB and anti-PSF-A546_Pos012_S001	00-wY4SeJgsxqWamcJhQkVy4K
0	um	Cell	0.000	1.000	Vesicles Paraspeckle	311	31	GFP-IMPa4-IBB anti-PSF-A546 8C-S-PSF V2.00	0	20. GFP-Imp-a4-dIBB and anti-PSF-A546_Pos012_S001	00-wY4SeJgsxqWamcJhQkVy4K
0	um	Cell	0.000	1.000	Vesicles Paraspeckle	312	32	GFP-IMPa4-IBB anti-PSF-A546 8C-S-PSF V2.00	0	20. GFP-Imp-a4-dIBB and anti-PSF-A546_Pos012_S001	00-wY4SeJgsxqWamcJhQkVy4K
0	um	Cell	0.000	1.000	Vesicles Paraspeckle	313	33	GFP-IMPa4-IBB anti-PSF-A546 8C-S-PSF V2.00	0	20. GFP-Imp-a4-dIBB and anti-PSF-A546_Pos012_S001	00-wY4SeJgsxqWamcJhQkVy4K
0	um	Cell	0.000	1.000	Vesicles Paraspeckle	314	34	GFP-IMPa4-IBB anti-PSF-A546 8C-S-PSF V2.00	0	20. GFP-Imp-a4-dIBB and anti-PSF-A546_Pos012_S001	00-wY4SeJgsxqWamcJhQkVy4K
0	um	Cell	0.000	1.000	Vesicles Paraspeckle	315	35	GFP-IMPa4-IBB anti-PSF-A546 8C-S-PSF V2.00	0	20. GFP-Imp-a4-dIBB and anti-PSF-A546_Pos012_S001	00-wY4SeJgsxqWamcJhQkVy4K
0	um	Cell	0.000	1.000	Vesicles Paraspeckle	316	36	GFP-IMPa4-IBB anti-PSF-A546 8C-S-PSF V2.00	0	20. GFP-Imp-a4-dIBB and anti-PSF-A546_Pos012_S001	00-wY4SeJgsxqWamcJhQkVy4K
0	um	Cell	0.000	1.000	Vesicles Paraspeckle	317	37	GFP-IMPa4-IBB anti-PSF-A546 8C-S-PSF V2.00	0	20. GFP-Imp-a4-dIBB and anti-PSF-A546_Pos012_S001	00-wY4SeJgsxqWamcJhQkVy4K
0	um	Cell	0.000	1.000	Vesicles Paraspeckle	318	0	GFP-IMPa4-IBB anti-PSF-A546 8C-S-PSF V2.00	0	20. GFP-Imp-a4-dIBB and anti-PSF-A546_Pos013_S001	00-XH7kp9DiD39Fo652fQ9fMm
0	um	Cell	0.000	1.000	Vesicles Paraspeckle	319	1	GFP-IMPa4-IBB anti-PSF-A546 8C-S-PSF V2.00	0	20. GFP-Imp-a4-dIBB and anti-PSF-A546_Pos013_S001	00-XH7kp9DiD39Fo652fQ9fMm
0	um	Cell	0.000	1.000	Vesicles Paraspeckle	320	2	GFP-IMPa4-IBB anti-PSF-A546 8C-S-PSF V2.00	0	20. GFP-Imp-a4-dIBB and anti-PSF-A546_Pos013_S001	00-XH7kp9DiD39Fo652fQ9fMm
0	um	Cell	0.000	1.000	Vesicles Paraspeckle	321	3	GFP-IMPa4-IBB anti-PSF-A546 8C-S-PSF V2.00	0	20. GFP-Imp-a4-dIBB and anti-PSF-A546_Pos013_S001	00-XH7kp9DiD39Fo652fQ9fMm
0	um	Cell	0.000	1.000	Vesicles Paraspeckle	322	4	GFP-IMPa4-IBB anti-PSF-A546 8C-S-PSF V2.00	0	20. GFP-Imp-a4-dIBB and anti-PSF-A546_Pos013_S001	00-XH7kp9DiD39Fo652fQ9fMm
0	um	Cell	0.000	1.000	Vesicles Paraspeckle	323	5	GFP-IMPa4-IBB anti-PSF-A546 8C-S-PSF V2.00	0	20. GFP-Imp-a4-dIBB and anti-PSF-A546_Pos013_S001	00-XH7kp9DiD39Fo652fQ9fMm
0	um	Cell	0.000	1.000	Vesicles Paraspeckle	324	6	GFP-IMPa4-IBB anti-PSF-A546 8C-S-PSF V2.00	0	20. GFP-Imp-a4-dIBB and anti-PSF-A546_Pos013_S001	00-XH7kp9DiD39Fo652fQ9fMm
0	um	Cell	0.000	1.000	Vesicles Paraspeckle	325	7	GFP-IMPa4-IBB anti-PSF-A546 8C-S-PSF V2.00	0	20. GFP-Imp-a4-dIBB and anti-PSF-A546_Pos013_S001	00-XH7kp9DiD39Fo652fQ9fMm
0	um	Cell	0.000	1.000	Vesicles Paraspeckle	326	8	GFP-IMPa4-IBB anti-PSF-A546 8C-S-PSF V2.00	0	20. GFP-Imp-a4-dIBB and anti-PSF-A546_Pos013_S001	00-XH7kp9DiD39Fo652fQ9fMm
0	um	Cell	0.000	1.000	Vesicles Paraspeckle	327	9	GFP-IMPa4-IBB anti-PSF-A546 8C-S-PSF V2.00	0	20. GFP-Imp-a4-dIBB and anti-PSF-A546_Pos013_S001	00-XH7kp9DiD39Fo652fQ9fMm
0	um	Cell	0.000	1.000	Vesicles Paraspeckle	328	10	GFP-IMPa4-IBB anti-PSF-A546 8C-S-PSF V2.00	0	20. GFP-Imp-a4-dIBB and anti-PSF-A546_Pos013_S001	00-XH7kp9DiD39Fo652fQ9fMm
0	um	Cell	0.000	1.000	Vesicles Paraspeckle	329	11	GFP-IMPa4-IBB anti-PSF-A546 8C-S-PSF V2.00	0	20. GFP-Imp-a4-dIBB and anti-PSF-A546_Pos013_S001	00-XH7kp9DiD39Fo652fQ9fMm
0	um	Cell	0.000	1.000	Vesicles Paraspeckle	330	12	GFP-IMPa4-IBB anti-PSF-A546 8C-S-PSF V2.00	0	20. GFP-Imp-a4-dIBB and anti-PSF-A546_Pos013_S001	00-XH7kp9DiD39Fo652fQ9fMm
0	um	Cell	0.000	1.000	Vesicles Paraspeckle	331	13	GFP-IMPa4-IBB anti-PSF-A546 8C-S-PSF V2.00	0	20. GFP-Imp-a4-dIBB and anti-PSF-A546_Pos013_S001	00-XH7kp9DiD39Fo652fQ9fMm
0	um	Cell	0.000	1.000	Vesicles Paraspeckle	332	14	GFP-IMPa4-IBB anti-PSF-A546 8C-S-PSF V2.00	0	20. GFP-Imp-a4-dIBB and anti-PSF-A546_Pos013_S001	00-XH7kp9DiD39Fo652fQ9fMm
0	um	Cell	0.000	1.000	Vesicles Paraspeckle	333	15	GFP-IMPa4-IBB anti-PSF-A546 8C-S-PSF V2.00	0	20. GFP-Imp-a4-dIBB and anti-PSF-A546_Pos013_S001	00-XH7kp9DiD39Fo652fQ9fMm
0	um	Cell	0.000	1.000	Vesicles Paraspeckle	334	16	GFP-IMPa4-IBB anti-PSF-A546 8C-S-PSF V2.00	0	20. GFP-Imp-a4-dIBB and anti-PSF-A546_Pos013_S001	00-XH7kp9DiD39Fo652fQ9fMm
0	um	Cell	0.000	1.000	Vesicles Paraspeckle	335	17	GFP-IMPa4-IBB anti-PSF-A546 8C-S-PSF V2.00	0	20. GFP-Imp-a4-dIBB and anti-PSF-A546_Pos013_S001	00-XH7kp9DiD39Fo652fQ9fMm
0	um	Cell	0.000	1.000	Vesicles Paraspeckle	336	18	GFP-IMPa4-IBB anti-PSF-A546 8C-S-PSF V2.00	0	20. GFP-Imp-a4-dIBB and anti-PSF-A546_Pos013_S001	00-XH7kp9DiD39Fo652fQ9fMm
0	um	Cell	0.000	1.000	Vesicles Paraspeckle	337	19	GFP-IMPa4-IBB anti-PSF-A546 8C-S-PSF V2.00	0	20. GFP-Imp-a4-dIBB and anti-PSF-A546_Pos013_S001	00-XH7kp9DiD39Fo652fQ9fMm
0	um	Cell	0.000	1.000	Vesicles Paraspeckle	338	20	GFP-IMPa4-IBB anti-PSF-A546 8C-S-PSF V2.00	0	20. GFP-Imp-a4-dIBB and anti-PSF-A546_Pos013_S001	00-XH7kp9DiD39Fo652fQ9fMm
0	um	Cell	0.000	1.000	Vesicles Paraspeckle	339	21	GFP-IMPa4-IBB anti-PSF-A546 8C-S-PSF V2.00	0	20. GFP-Imp-a4-dIBB and anti-PSF-A546_Pos013_S001	00-XH7kp9DiD39Fo652fQ9fMm
0	um	Cell	0.000	1.000	Vesicles Paraspeckle	340	22	GFP-IMPa4-IBB anti-PSF-A546 8C-S-PSF V2.00	0	20. GFP-Imp-a4-dIBB and anti-PSF-A546_Pos013_S001	00-XH7kp9DiD39Fo652fQ9fMm
0	um	Cell	0.000	1.000	Vesicles Paraspeckle	341	23	GFP-IMPa4-IBB anti-PSF-A546 8C-S-PSF V2.00	0	20. GFP-Imp-a4-dIBB and anti-PSF-A546_Pos013_S001	00-XH7kp9DiD39Fo652fQ9fMm
0	um	Cell	0.000	1.000	Vesicles Paraspeckle	342	24	GFP-IMPa4-IBB anti-PSF-A546 8C-S-PSF V2.00	0	20. GFP-Imp-a4-dIBB and anti-PSF-A546_Pos013_S001	00-XH7kp9DiD39Fo652fQ9fMm
0	um	Cell	0.000	1.000	Vesicles Paraspeckle	343	25	GFP-IMPa4-IBB anti-PSF-A546 8C-S-PSF V2.00	0	20. GFP-Imp-a4-dIBB and anti-PSF-A546_Pos013_S001	00-XH7kp9DiD39Fo652fQ9fMm
0	um	Cell	0.000	1.000	Vesicles Paraspeckle	344	26	GFP-IMPa4-IBB anti-PSF-A546 8C-S-PSF V2.00	0	20. GFP-Imp-a4-dIBB and anti-PSF-A546_Pos013_S001	00-XH7kp9DiD39Fo652fQ9fMm
0	um	Cell	0.000	1.000	Vesicles Paraspeckle	345	27	GFP-IMPa4-IBB anti-PSF-A546 8C-S-PSF V2.00	0	20. GFP-Imp-a4-dIBB and anti-PSF-A546_Pos013_S001	00-XH7kp9DiD39Fo652fQ9fMm
0	um	Cell	0.000	1.000	Vesicles Paraspeckle	346	28	GFP-IMPa4-IBB anti-PSF-A546 8C-S-PSF V2.00	0	20. GFP-Imp-a4-dIBB and anti-PSF-A546_Pos013_S001	00-XH7kp9DiD39Fo652fQ9fMm
0	um	Cell	0.000	1.000	Vesicles Paraspeckle	347	29	GFP-IMPa4-IBB anti-PSF-A546 8C-S-PSF V2.00	0	20. GFP-Imp-a4-dIBB and anti-PSF-A546_Pos013_S001	00-XH7kp9DiD39Fo652fQ9fMm
0	um	Cell	0.000	1.000	Vesicles Paraspeckle	348	30	GFP-IMPa4-IBB anti-PSF-A546 8C-S-PSF V2.00	0	20. GFP-Imp-a4-dIBB and anti-PSF-A546_Pos013_S001	00-XH7kp9DiD39Fo652fQ9fMm
0	um	Cell	0.000	1.000	Vesicles Paraspeckle	349	31	GFP-IMPa4-IBB anti-PSF-A546 8C-S-PSF V2.00	0	20. GFP-Imp-a4-dIBB and anti-PSF-A546_Pos013_S001	00-XH7kp9DiD39Fo652fQ9fMm
0	um	Cell	0.000	1.000	Vesicles Paraspeckle	350	32	GFP-IMPa4-IBB anti-PSF-A546 8C-S-PSF V2.00	0	20. GFP-Imp-a4-dIBB and anti-PSF-A546_Pos013_S001	00-XH7kp9DiD39Fo652fQ9fMm
0	um	Cell	0.000	1.000	Vesicles Paraspeckle	351	33	GFP-IMPa4-IBB anti-PSF-A546 8C-S-PSF V2.00	0	20. GFP-Imp-a4-dIBB and anti-PSF-A546_Pos013_S001	00-XH7kp9DiD39Fo652fQ9fMm
0	um	Cell	0.000	1.000	Vesicles Paraspeckle	352	34	GFP-IMPa4-IBB anti-PSF-A546 8C-S-PSF V2.00	0	20. GFP-Imp-a4-dIBB and anti-PSF-A546_Pos013_S001	00-XH7kp9DiD39Fo652fQ9fMm
0	um	Cell	0.000	1.000	Vesicles Paraspeckle	353	0	GFP-IMPa4-IBB anti-PSF-A546 8C-S-PSF V2.00	0	20. GFP-Imp-a4-dIBB and anti-PSF-A546_Pos014_S001	00-kqZiaBQCVrrzc8YW78BD9M
0	um	Cell	0.000	1.000	Vesicles Paraspeckle	354	1	GFP-IMPa4-IBB anti-PSF-A546 8C-S-PSF V2.00	0	20. GFP-Imp-a4-dIBB and anti-PSF-A546_Pos014_S001	00-kqZiaBQCVrrzc8YW78BD9M
0	um	Cell	0.000	1.000	Vesicles Paraspeckle	355	2	GFP-IMPa4-IBB anti-PSF-A546 8C-S-PSF V2.00	0	20. GFP-Imp-a4-dIBB and anti-PSF-A546_Pos014_S001	00-kqZiaBQCVrrzc8YW78BD9M
0	um	Cell	0.000	1.000	Vesicles Paraspeckle	356	3	GFP-IMPa4-IBB anti-PSF-A546 8C-S-PSF V2.00	0	20. GFP-Imp-a4-dIBB and anti-PSF-A546_Pos014_S001	00-kqZiaBQCVrrzc8YW78BD9M
0	um	Cell	0.000	1.000	Vesicles Paraspeckle	357	4	GFP-IMPa4-IBB anti-PSF-A546 8C-S-PSF V2.00	0	20. GFP-Imp-a4-dIBB and anti-PSF-A546_Pos014_S001	00-kqZiaBQCVrrzc8YW78BD9M
0	um	Cell	0.000	1.000	Vesicles Paraspeckle	358	5	GFP-IMPa4-IBB anti-PSF-A546 8C-S-PSF V2.00	0	20. GFP-Imp-a4-dIBB and anti-PSF-A546_Pos014_S001	00-kqZiaBQCVrrzc8YW78BD9M
0	um	Cell	0.000	1.000	Vesicles Paraspeckle	359	6	GFP-IMPa4-IBB anti-PSF-A546 8C-S-PSF V2.00	0	20. GFP-Imp-a4-dIBB and anti-PSF-A546_Pos014_S001	00-kqZiaBQCVrrzc8YW78BD9M
0	um	Cell	0.000	1.000	Vesicles Paraspeckle	360	7	GFP-IMPa4-IBB anti-PSF-A546 8C-S-PSF V2.00	0	20. GFP-Imp-a4-dIBB and anti-PSF-A546_Pos014_S001	00-kqZiaBQCVrrzc8YW78BD9M
0	um	Cell	0.000	1.000	Vesicles Paraspeckle	361	8	GFP-IMPa4-IBB anti-PSF-A546 8C-S-PSF V2.00	0	20. GFP-Imp-a4-dIBB and anti-PSF-A546_Pos014_S001	00-kqZiaBQCVrrzc8YW78BD9M
0	um	Cell	0.000	1.000	Vesicles Paraspeckle	362	9	GFP-IMPa4-IBB anti-PSF-A546 8C-S-PSF V2.00	0	20. GFP-Imp-a4-dIBB and anti-PSF-A546_Pos014_S001	00-kqZiaBQCVrrzc8YW78BD9M
0	um	Cell	0.000	1.000	Vesicles Paraspeckle	363	10	GFP-IMPa4-IBB anti-PSF-A546 8C-S-PSF V2.00	0	20. GFP-Imp-a4-dIBB and anti-PSF-A546_Pos014_S001	00-kqZiaBQCVrrzc8YW78BD9M
0	um	Cell	0.000	1.000	Vesicles Paraspeckle	364	11	GFP-IMPa4-IBB anti-PSF-A546 8C-S-PSF V2.00	0	20. GFP-Imp-a4-dIBB and anti-PSF-A546_Pos014_S001	00-kqZiaBQCVrrzc8YW78BD9M
0	um	Cell	0.000	1.000	Vesicles Paraspeckle	365	12	GFP-IMPa4-IBB anti-PSF-A546 8C-S-PSF V2.00	0	20. GFP-Imp-a4-dIBB and anti-PSF-A546_Pos014_S001	00-kqZiaBQCVrrzc8YW78BD9M
0	um	Cell	0.000	1.000	Vesicles Paraspeckle	366	13	GFP-IMPa4-IBB anti-PSF-A546 8C-S-PSF V2.00	0	20. GFP-Imp-a4-dIBB and anti-PSF-A546_Pos014_S001	00-kqZiaBQCVrrzc8YW78BD9M
0	um	Cell	0.000	1.000	Vesicles Paraspeckle	367	14	GFP-IMPa4-IBB anti-PSF-A546 8C-S-PSF V2.00	0	20. GFP-Imp-a4-dIBB and anti-PSF-A546_Pos014_S001	00-kqZiaBQCVrrzc8YW78BD9M
0	um	Cell	0.000	1.000	Vesicles Paraspeckle	368	15	GFP-IMPa4-IBB anti-PSF-A546 8C-S-PSF V2.00	0	20. GFP-Imp-a4-dIBB and anti-PSF-A546_Pos014_S001	00-kqZiaBQCVrrzc8YW78BD9M
0	um	Cell	0.000	1.000	Vesicles Paraspeckle	369	16	GFP-IMPa4-IBB anti-PSF-A546 8C-S-PSF V2.00	0	20. GFP-Imp-a4-dIBB and anti-PSF-A546_Pos014_S001	00-kqZiaBQCVrrzc8YW78BD9M
0	um	Cell	0.000	1.000	Vesicles Paraspeckle	370	17	GFP-IMPa4-IBB anti-PSF-A546 8C-S-PSF V2.00	0	20. GFP-Imp-a4-dIBB and anti-PSF-A546_Pos014_S001	00-kqZiaBQCVrrzc8YW78BD9M
0	um	Cell	0.000	1.000	Vesicles Paraspeckle	371	18	GFP-IMPa4-IBB anti-PSF-A546 8C-S-PSF V2.00	0	20. GFP-Imp-a4-dIBB and anti-PSF-A546_Pos014_S001	00-kqZiaBQCVrrzc8YW78BD9M
0	um	Cell	0.000	1.000	Vesicles Paraspeckle	372	19	GFP-IMPa4-IBB anti-PSF-A546 8C-S-PSF V2.00	0	20. GFP-Imp-a4-dIBB and anti-PSF-A546_Pos014_S001	00-kqZiaBQCVrrzc8YW78BD9M
0	um	Cell	0.000	1.000	Vesicles Paraspeckle	373	20	GFP-IMPa4-IBB anti-PSF-A546 8C-S-PSF V2.00	0	20. GFP-Imp-a4-dIBB and anti-PSF-A546_Pos014_S001	00-kqZiaBQCVrrzc8YW78BD9M
0	um	Cell	0.000	1.000	Vesicles Paraspeckle	374	21	GFP-IMPa4-IBB anti-PSF-A546 8C-S-PSF V2.00	0	20. GFP-Imp-a4-dIBB and anti-PSF-A546_Pos014_S001	00-kqZiaBQCVrrzc8YW78BD9M
0	um	Cell	0.000	1.000	Vesicles Paraspeckle	375	22	GFP-IMPa4-IBB anti-PSF-A546 8C-S-PSF V2.00	0	20. GFP-Imp-a4-dIBB and anti-PSF-A546_Pos014_S001	00-kqZiaBQCVrrzc8YW78BD9M
0	um	Cell	0.000	1.000	Vesicles Paraspeckle	376	23	GFP-IMPa4-IBB anti-PSF-A546 8C-S-PSF V2.00	0	20. GFP-Imp-a4-dIBB and anti-PSF-A546_Pos014_S001	00-kqZiaBQCVrrzc8YW78BD9M
0	um	Cell	0.000	1.000	Vesicles Paraspeckle	377	24	GFP-IMPa4-IBB anti-PSF-A546 8C-S-PSF V2.00	0	20. GFP-Imp-a4-dIBB and anti-PSF-A546_Pos014_S001	00-kqZiaBQCVrrzc8YW78BD9M
0	um	Cell	0.000	1.000	Vesicles Paraspeckle	378	25	GFP-IMPa4-IBB anti-PSF-A546 8C-S-PSF V2.00	0	20. GFP-Imp-a4-dIBB and anti-PSF-A546_Pos014_S001	00-kqZiaBQCVrrzc8YW78BD9M
0	um	Cell	0.000	1.000	Vesicles Paraspeckle	379	26	GFP-IMPa4-IBB anti-PSF-A546 8C-S-PSF V2.00	0	20. GFP-Imp-a4-dIBB and anti-PSF-A546_Pos014_S001	00-kqZiaBQCVrrzc8YW78BD9M
0	um	Cell	0.000	1.000	Vesicles Paraspeckle	380	27	GFP-IMPa4-IBB anti-PSF-A546 8C-S-PSF V2.00	0	20. GFP-Imp-a4-dIBB and anti-PSF-A546_Pos014_S001	00-kqZiaBQCVrrzc8YW78BD9M
0	um	Cell	0.000	1.000	Vesicles Paraspeckle	381	0	GFP-IMPa4-IBB anti-PSF-A546 8C-S-PSF V2.00	0	20. GFP-Imp-a4-dIBB and anti-PSF-A546_Pos015_S001	00-57hSJuCn32Feskr5X99DJ
0	um	Cell	0.000	1.000	Vesicles Paraspeckle	382	1	GFP-IMPa4-IBB anti-PSF-A546 8C-S-PSF V2.00	0	20. GFP-Imp-a4-dIBB and anti-PSF-A546_Pos015_S001	00-57hSJuCn32Feskr5X99DJ
0	um	Cell	0.000	1.000	Vesicles Paraspeckle	383	2	GFP-IMPa4-IBB anti-PSF-A546 8C-S-PSF V2.00	0	20. GFP-Imp-a4-dIBB and anti-PSF-A546_Pos015_S001	00-57hSJuCn32Feskr5X99DJ
0	um	Cell	0.000	1.000	Vesicles Paraspeckle	384	3	GFP-IMPa4-IBB anti-PSF-A546 8C-S-PSF V2.00	0	20. GFP-Imp-a4-dIBB and anti-PSF-A546_Pos015_S001	00-57hSJuCn32Feskr5X99DJ
0	um	Cell	0.000	1.000	Vesicles Paraspeckle	385	4	GFP-IMPa4-IBB anti-PSF-A546 8C-S-PSF V2.00	0	20. GFP-Imp-a4-dIBB and anti-PSF-A546_Pos015_S001	00-57hSJuCn32Feskr5X99DJ
0	um	Cell	0.000	1.000	Vesicles Paraspeckle	386	5	GFP-IMPa4-IBB anti-PSF-A546 8C-S-PSF V2.00	0	20. GFP-Imp-a4-dIBB and anti-PSF-A546_Pos015_S001	00-57hSJuCn32Feskr5X99DJ
0	um	Cell	0.000	1.000	Vesicles Paraspeckle	387	6	GFP-IMPa4-IBB anti-PSF-A546 8C-S-PSF V2.00	0	20. GFP-Imp-a4-dIBB and anti-PSF-A546_Pos015_S001	00-57hSJuCn32Feskr5X99DJ
0	um	Cell	0.000	1.000	Vesicles Paraspeckle	388	7	GFP-IMPa4-IBB anti-PSF-A546 8C-S-PSF V2.00	0	20. GFP-Imp-a4-dIBB and anti-PSF-A546_Pos015_S001	00-57hSJuCn32Feskr5X99DJ
0	um	Cell	0.000	1.000	Vesicles Paraspeckle	389	8	GFP-IMPa4-IBB anti-PSF-A546 8C-S-PSF V2.00	0	20. GFP-Imp-a4-dIBB and anti-PSF-A546_Pos015_S001	00-57hSJuCn32Feskr5X99DJ
0	um	Cell	0.000	1.000	Vesicles Paraspeckle	390	9	GFP-IMPa4-IBB anti-PSF-A546 8C-S-PSF V2.00	0	20. GFP-Imp-a4-dIBB and anti-PSF-A546_Pos015_S001	00-57hSJuCn32Feskr5X99DJ
0	um	Cell	0.000	1.000	Vesicles Paraspeckle	391	10	GFP-IMPa4-IBB anti-PSF-A546 8C-S-PSF V2.00	0	20. GFP-Imp-a4-dIBB and anti-PSF-A546_Pos015_S001	00-57hSJuCn32Feskr5X99DJ
0	um	Cell	0.000	1.000	Vesicles Paraspeckle	392	11	GFP-IMPa4-IBB anti-PSF-A546 8C-S-PSF V2.00	0	20. GFP-Imp-a4-dIBB and anti-PSF-A546_Pos015_S001	00-57hSJuCn32Feskr5X99DJ
0	um	Cell	0.000	1.000	Vesicles Paraspeckle	393	12	GFP-IMPa4-IBB anti-PSF-A546 8C-S-PSF V2.00	0	20. GFP-Imp-a4-dIBB and anti-PSF-A546_Pos015_S001	00-57hSJuCn32Feskr5X99DJ
0	um	Cell	0.000	1.000	Vesicles Paraspeckle	394	13	GFP-IMPa4-IBB anti-PSF-A546 8C-S-PSF V2.00	0	20. GFP-Imp-a4-dIBB and anti-PSF-A546_Pos015_S001	00-57hSJuCn32Feskr5X99DJ
0	um	Cell	0.000	1.000	Vesicles Paraspeckle	395	14	GFP-IMPa4-IBB anti-PSF-A546 8C-S-PSF V2.00	0	20. GFP-Imp-a4-dIBB and anti-PSF-A546_Pos015_S001	00-57hSJuCn32Feskr5X99DJ
0	um	Cell	0.000	1.000	Vesicles Paraspeckle	396	15	GFP-IMPa4-IBB anti-PSF-A546 8C-S-PSF V2.00	0	20. GFP-Imp-a4-dIBB and anti-PSF-A546_Pos015_S001	00-57hSJuCn32Feskr5X99DJ
0	um	Cell	0.000	1.000	Vesicles Paraspeckle	397	16	GFP-IMPa4-IBB anti-PSF-A546 8C-S-PSF V2.00	0	20. GFP-Imp-a4-dIBB and anti-PSF-A546_Pos015_S001	00-57hSJuCn32Feskr5X99DJ
0	um	Cell	0.000	1.000	Vesicles Paraspeckle	398	17	GFP-IMPa4-IBB anti-PSF-A546 8C-S-PSF V2.00	0	20. GFP-Imp-a4-dIBB and anti-PSF-A546_Pos015_S001	00-57hSJuCn32Feskr5X99DJ
0	um	Cell	0.000	1.000	Vesicles Paraspeckle	399	18	GFP-IMPa4-IBB anti-PSF-A546 8C-S-PSF V2.00	0	20. GFP-Imp-a4-dIBB and anti-PSF-A546_Pos015_S001	00-57hSJuCn32Feskr5X99DJ
0	um	Cell	0.000	1.000	Vesicles Paraspeckle	400	0	GFP-IMPa4-IBB anti-PSF-A546 8C-S-PSF V2.00	0	20. GFP-Imp-a4-dIBB and anti-PSF-A546_Pos016_S001	00-AA9ndHc5QkxVzpCjGYy3H4
0	um	Cell	0.000	1.000	Vesicles Paraspeckle	401	1	GFP-IMPa4-IBB anti-PSF-A546 8C-S-PSF V2.00	0	20. GFP-Imp-a4-dIBB and anti-PSF-A546_Pos016_S001	00-AA9ndHc5QkxVzpCjGYy3H4
0	um	Cell	0.000	1.000	Vesicles Paraspeckle	402	2	GFP-IMPa4-IBB anti-PSF-A546 8C-S-PSF V2.00	0	20. GFP-Imp-a4-dIBB and anti-PSF-A546_Pos016_S001	00-AA9ndHc5QkxVzpCjGYy3H4
0	um	Cell	0.000	1.000	Vesicles Paraspeckle	403	3	GFP-IMPa4-IBB anti-PSF-A546 8C-S-PSF V2.00	0	20. GFP-Imp-a4-dIBB and anti-PSF-A546_Pos016_S001	00-AA9ndHc5QkxVzpCjGYy3H4
0	um	Cell	0.000	1.000	Vesicles Paraspeckle	404	4	GFP-IMPa4-IBB anti-PSF-A546 8C-S-PSF V2.00	0	20. GFP-Imp-a4-dIBB and anti-PSF-A546_Pos016_S001	00-AA9ndHc5QkxVzpCjGYy3H4
0	um	Cell	0.000	1.000	Vesicles Paraspeckle	405	5	GFP-IMPa4-IBB anti-PSF-A546 8C-S-PSF V2.00	0	20. GFP-Imp-a4-dIBB and anti-PSF-A546_Pos016_S001	00-AA9ndHc5QkxVzpCjGYy3H4
0	um	Cell	0.000	1.000	Vesicles Paraspeckle	406	6	GFP-IMPa4-IBB anti-PSF-A546 8C-S-PSF V2.00	0	20. GFP-Imp-a4-dIBB and anti-PSF-A546_Pos016_S001	00-AA9ndHc5QkxVzpCjGYy3H4
0	um	Cell	0.000	1.000	Vesicles Paraspeckle	407	7	GFP-IMPa4-IBB anti-PSF-A546 8C-S-PSF V2.00	0	20. GFP-Imp-a4-dIBB and anti-PSF-A546_Pos016_S001	00-AA9ndHc5QkxVzpCjGYy3H4
0	um	Cell	0.000	1.000	Vesicles Paraspeckle	408	8	GFP-IMPa4-IBB anti-PSF-A546 8C-S-PSF V2.00	0	20. GFP-Imp-a4-dIBB and anti-PSF-A546_Pos016_S001	00-AA9ndHc5QkxVzpCjGYy3H4
0	um	Cell	0.000	1.000	Vesicles Paraspeckle	409	9	GFP-IMPa4-IBB anti-PSF-A546 8C-S-PSF V2.00	0	20. GFP-Imp-a4-dIBB and anti-PSF-A546_Pos016_S001	00-AA9ndHc5QkxVzpCjGYy3H4
0	um	Cell	0.000	1.000	Vesicles Paraspeckle	410	0	GFP-IMPa4-IBB anti-PSF-A546 8C-S-PSF V2.00	0	20. GFP-Imp-a4-dIBB and anti-PSF-A546_Pos017_S001	00-JTTx9EXnja5SkXpKCR6ySC
0	um	Cell	0.000	1.000	Vesicles Paraspeckle	411	1	GFP-IMPa4-IBB anti-PSF-A546 8C-S-PSF V2.00	0	20. GFP-Imp-a4-dIBB and anti-PSF-A546_Pos017_S001	00-JTTx9EXnja5SkXpKCR6ySC
0	um	Cell	0.000	1.000	Vesicles Paraspeckle	412	2	GFP-IMPa4-IBB anti-PSF-A546 8C-S-PSF V2.00	0	20. GFP-Imp-a4-dIBB and anti-PSF-A546_Pos017_S001	00-JTTx9EXnja5SkXpKCR6ySC
0	um	Cell	0.000	1.000	Vesicles Paraspeckle	413	3	GFP-IMPa4-IBB anti-PSF-A546 8C-S-PSF V2.00	0	20. GFP-Imp-a4-dIBB and anti-PSF-A546_Pos017_S001	00-JTTx9EXnja5SkXpKCR6ySC
0	um	Cell	0.000	1.000	Vesicles Paraspeckle	414	4	GFP-IMPa4-IBB anti-PSF-A546 8C-S-PSF V2.00	0	20. GFP-Imp-a4-dIBB and anti-PSF-A546_Pos017_S001	00-JTTx9EXnja5SkXpKCR6ySC
0	um	Cell	0.000	1.000	Vesicles Paraspeckle	415	5	GFP-IMPa4-IBB anti-PSF-A546 8C-S-PSF V2.00	0	20. GFP-Imp-a4-dIBB and anti-PSF-A546_Pos017_S001	00-JTTx9EXnja5SkXpKCR6ySC
0	um	Cell	0.000	1.000	Vesicles Paraspeckle	416	6	GFP-IMPa4-IBB anti-PSF-A546 8C-S-PSF V2.00	0	20. GFP-Imp-a4-dIBB and anti-PSF-A546_Pos017_S001	00-JTTx9EXnja5SkXpKCR6ySC
0	um	Cell	0.000	1.000	Vesicles Paraspeckle	417	7	GFP-IMPa4-IBB anti-PSF-A546 8C-S-PSF V2.00	0	20. GFP-Imp-a4-dIBB and anti-PSF-A546_Pos017_S001	00-JTTx9EXnja5SkXpKCR6ySC
0	um	Cell	0.000	1.000	Vesicles Paraspeckle	418	8	GFP-IMPa4-IBB anti-PSF-A546 8C-S-PSF V2.00	0	20. GFP-Imp-a4-dIBB and anti-PSF-A546_Pos017_S001	00-JTTx9EXnja5SkXpKCR6ySC
0	um	Cell	0.000	1.000	Vesicles Paraspeckle	419	9	GFP-IMPa4-IBB anti-PSF-A546 8C-S-PSF V2.00	0	20. GFP-Imp-a4-dIBB and anti-PSF-A546_Pos017_S001	00-JTTx9EXnja5SkXpKCR6ySC
0	um	Cell	0.000	1.000	Vesicles Paraspeckle	420	10	GFP-IMPa4-IBB anti-PSF-A546 8C-S-PSF V2.00	0	20. GFP-Imp-a4-dIBB and anti-PSF-A546_Pos017_S001	00-JTTx9EXnja5SkXpKCR6ySC
0	um	Cell	0.000	1.000	Vesicles Paraspeckle	421	11	GFP-IMPa4-IBB anti-PSF-A546 8C-S-PSF V2.00	0	20. GFP-Imp-a4-dIBB and anti-PSF-A546_Pos017_S001	00-JTTx9EXnja5SkXpKCR6ySC
0	um	Cell	0.000	1.000	Vesicles Paraspeckle	422	12	GFP-IMPa4-IBB anti-PSF-A546 8C-S-PSF V2.00	0	20. GFP-Imp-a4-dIBB and anti-PSF-A546_Pos017_S001	00-JTTx9EXnja5SkXpKCR6ySC
0	um	Cell	0.000	1.000	Vesicles Paraspeckle	423	13	GFP-IMPa4-IBB anti-PSF-A546 8C-S-PSF V2.00	0	20. GFP-Imp-a4-dIBB and anti-PSF-A546_Pos017_S001	00-JTTx9EXnja5SkXpKCR6ySC
0	um	Cell	0.000	1.000	Vesicles Paraspeckle	424	14	GFP-IMPa4-IBB anti-PSF-A546 8C-S-PSF V2.00	0	20. GFP-Imp-a4-dIBB and anti-PSF-A546_Pos017_S001	00-JTTx9EXnja5SkXpKCR6ySC
0	um	Cell	0.000	1.000	Vesicles Paraspeckle	425	15	GFP-IMPa4-IBB anti-PSF-A546 8C-S-PSF V2.00	0	20. GFP-Imp-a4-dIBB and anti-PSF-A546_Pos017_S001	00-JTTx9EXnja5SkXpKCR6ySC
0	um	Cell	0.000	1.000	Vesicles Paraspeckle	426	16	GFP-IMPa4-IBB anti-PSF-A546 8C-S-PSF V2.00	0	20. GFP-Imp-a4-dIBB and anti-PSF-A546_Pos017_S001	00-JTTx9EXnja5SkXpKCR6ySC
0	um	Cell	0.000	1.000	Vesicles Paraspeckle	427	17	GFP-IMPa4-IBB anti-PSF-A546 8C-S-PSF V2.00	0	20. GFP-Imp-a4-dIBB and anti-PSF-A546_Pos017_S001	00-JTTx9EXnja5SkXpKCR6ySC
0	um	Cell	0.000	1.000	Vesicles Paraspeckle	428	18	GFP-IMPa4-IBB anti-PSF-A546 8C-S-PSF V2.00	0	20. GFP-Imp-a4-dIBB and anti-PSF-A546_Pos017_S001	00-JTTx9EXnja5SkXpKCR6ySC
0	um	Cell	0.000	1.000	Vesicles Paraspeckle	429	19	GFP-IMPa4-IBB anti-PSF-A546 8C-S-PSF V2.00	0	20. GFP-Imp-a4-dIBB and anti-PSF-A546_Pos017_S001	00-JTTx9EXnja5SkXpKCR6ySC
0	um	Cell	0.000	1.000	Vesicles Paraspeckle	430	20	GFP-IMPa4-IBB anti-PSF-A546 8C-S-PSF V2.00	0	20. GFP-Imp-a4-dIBB and anti-PSF-A546_Pos017_S001	00-JTTx9EXnja5SkXpKCR6ySC
0	um	Cell	0.000	1.000	Vesicles Paraspeckle	431	21	GFP-IMPa4-IBB anti-PSF-A546 8C-S-PSF V2.00	0	20. GFP-Imp-a4-dIBB and anti-PSF-A546_Pos017_S001	00-JTTx9EXnja5SkXpKCR6ySC
0	um	Cell	0.000	1.000	Vesicles Paraspeckle	432	22	GFP-IMPa4-IBB anti-PSF-A546 8C-S-PSF V2.00	0	20. GFP-Imp-a4-dIBB and anti-PSF-A546_Pos017_S001	00-JTTx9EXnja5SkXpKCR6ySC
0	um	Cell	0.000	1.000	Vesicles Paraspeckle	433	23	GFP-IMPa4-IBB anti-PSF-A546 8C-S-PSF V2.00	0	20. GFP-Imp-a4-dIBB and anti-PSF-A546_Pos017_S001	00-JTTx9EXnja5SkXpKCR6ySC
0	um	Cell	0.000	1.000	Vesicles Paraspeckle	434	24	GFP-IMPa4-IBB anti-PSF-A546 8C-S-PSF V2.00	0	20. GFP-Imp-a4-dIBB and anti-PSF-A546_Pos017_S001	00-JTTx9EXnja5SkXpKCR6ySC
0	um	Cell	0.000	1.000	Vesicles Paraspeckle	435	25	GFP-IMPa4-IBB anti-PSF-A546 8C-S-PSF V2.00	0	20. GFP-Imp-a4-dIBB and anti-PSF-A546_Pos017_S001	00-JTTx9EXnja5SkXpKCR6ySC
0	um	Cell	0.000	1.000	Vesicles Paraspeckle	436	26	GFP-IMPa4-IBB anti-PSF-A546 8C-S-PSF V2.00	0	20. GFP-Imp-a4-dIBB and anti-PSF-A546_Pos017_S001	00-JTTx9EXnja5SkXpKCR6ySC
0	um	Cell	0.000	1.000	Vesicles Paraspeckle	437	27	GFP-IMPa4-IBB anti-PSF-A546 8C-S-PSF V2.00	0	20. GFP-Imp-a4-dIBB and anti-PSF-A546_Pos017_S001	00-JTTx9EXnja5SkXpKCR6ySC
0	um	Cell	0.000	1.000	Vesicles Paraspeckle	438	28	GFP-IMPa4-IBB anti-PSF-A546 8C-S-PSF V2.00	0	20. GFP-Imp-a4-dIBB and anti-PSF-A546_Pos017_S001	00-JTTx9EXnja5SkXpKCR6ySC
0	um	Cell	0.000	1.000	Vesicles Paraspeckle	439	29	GFP-IMPa4-IBB anti-PSF-A546 8C-S-PSF V2.00	0	20. GFP-Imp-a4-dIBB and anti-PSF-A546_Pos017_S001	00-JTTx9EXnja5SkXpKCR6ySC
0	um	Cell	0.000	1.000	Vesicles Paraspeckle	440	30	GFP-IMPa4-IBB anti-PSF-A546 8C-S-PSF V2.00	0	20. GFP-Imp-a4-dIBB and anti-PSF-A546_Pos017_S001	00-JTTx9EXnja5SkXpKCR6ySC
0	um	Cell	0.000	1.000	Vesicles Paraspeckle	441	31	GFP-IMPa4-IBB anti-PSF-A546 8C-S-PSF V2.00	0	20. GFP-Imp-a4-dIBB and anti-PSF-A546_Pos017_S001	00-JTTx9EXnja5SkXpKCR6ySC
0	um	Cell	0.000	1.000	Vesicles Paraspeckle	442	32	GFP-IMPa4-IBB anti-PSF-A546 8C-S-PSF V2.00	0	20. GFP-Imp-a4-dIBB and anti-PSF-A546_Pos017_S001	00-JTTx9EXnja5SkXpKCR6ySC
0	um	Cell	0.000	1.000	Vesicles Paraspeckle	443	33	GFP-IMPa4-IBB anti-PSF-A546 8C-S-PSF V2.00	0	20. GFP-Imp-a4-dIBB and anti-PSF-A546_Pos017_S001	00-JTTx9EXnja5SkXpKCR6ySC
0	um	Cell	0.000	1.000	Vesicles Paraspeckle	444	34	GFP-IMPa4-IBB anti-PSF-A546 8C-S-PSF V2.00	0	20. GFP-Imp-a4-dIBB and anti-PSF-A546_Pos017_S001	00-JTTx9EXnja5SkXpKCR6ySC
0	um	Cell	0.000	1.000	Vesicles Paraspeckle	445	35	GFP-IMPa4-IBB anti-PSF-A546 8C-S-PSF V2.00	0	20. GFP-Imp-a4-dIBB and anti-PSF-A546_Pos017_S001	00-JTTx9EXnja5SkXpKCR6ySC
0	um	Cell	0.000	1.000	Vesicles Paraspeckle	446	0	GFP-IMPa4-IBB anti-PSF-A546 8C-S-PSF V2.00	0	20. GFP-Imp-a4-dIBB and anti-PSF-A546_Pos018_S001	00-29DR5utBeUjFwDwrTQMhif
0	um	Cell	0.000	1.000	Vesicles Paraspeckle	447	1	GFP-IMPa4-IBB anti-PSF-A546 8C-S-PSF V2.00	0	20. GFP-Imp-a4-dIBB and anti-PSF-A546_Pos018_S001	00-29DR5utBeUjFwDwrTQMhif
0	um	Cell	0.000	1.000	Vesicles Paraspeckle	448	2	GFP-IMPa4-IBB anti-PSF-A546 8C-S-PSF V2.00	0	20. GFP-Imp-a4-dIBB and anti-PSF-A546_Pos018_S001	00-29DR5utBeUjFwDwrTQMhif
0	um	Cell	0.000	1.000	Vesicles Paraspeckle	449	3	GFP-IMPa4-IBB anti-PSF-A546 8C-S-PSF V2.00	0	20. GFP-Imp-a4-dIBB and anti-PSF-A546_Pos018_S001	00-29DR5utBeUjFwDwrTQMhif
0	um	Cell	0.000	1.000	Vesicles Paraspeckle	450	4	GFP-IMPa4-IBB anti-PSF-A546 8C-S-PSF V2.00	0	20. GFP-Imp-a4-dIBB and anti-PSF-A546_Pos018_S001	00-29DR5utBeUjFwDwrTQMhif
0	um	Cell	0.000	1.000	Vesicles Paraspeckle	451	5	GFP-IMPa4-IBB anti-PSF-A546 8C-S-PSF V2.00	0	20. GFP-Imp-a4-dIBB and anti-PSF-A546_Pos018_S001	00-29DR5utBeUjFwDwrTQMhif
0	um	Cell	0.000	1.000	Vesicles Paraspeckle	452	6	GFP-IMPa4-IBB anti-PSF-A546 8C-S-PSF V2.00	0	20. GFP-Imp-a4-dIBB and anti-PSF-A546_Pos018_S001	00-29DR5utBeUjFwDwrTQMhif
0	um	Cell	0.000	1.000	Vesicles Paraspeckle	453	7	GFP-IMPa4-IBB anti-PSF-A546 8C-S-PSF V2.00	0	20. GFP-Imp-a4-dIBB and anti-PSF-A546_Pos018_S001	00-29DR5utBeUjFwDwrTQMhif
0	um	Cell	0.000	1.000	Vesicles Paraspeckle	454	8	GFP-IMPa4-IBB anti-PSF-A546 8C-S-PSF V2.00	0	20. GFP-Imp-a4-dIBB and anti-PSF-A546_Pos018_S001	00-29DR5utBeUjFwDwrTQMhif
0	um	Cell	0.000	1.000	Vesicles Paraspeckle	455	9	GFP-IMPa4-IBB anti-PSF-A546 8C-S-PSF V2.00	0	20. GFP-Imp-a4-dIBB and anti-PSF-A546_Pos018_S001	00-29DR5utBeUjFwDwrTQMhif
0	um	Cell	0.000	1.000	Vesicles Paraspeckle	456	10	GFP-IMPa4-IBB anti-PSF-A546 8C-S-PSF V2.00	0	20. GFP-Imp-a4-dIBB and anti-PSF-A546_Pos018_S001	00-29DR5utBeUjFwDwrTQMhif
0	um	Cell	0.000	1.000	Vesicles Paraspeckle	457	11	GFP-IMPa4-IBB anti-PSF-A546 8C-S-PSF V2.00	0	20. GFP-Imp-a4-dIBB and anti-PSF-A546_Pos018_S001	00-29DR5utBeUjFwDwrTQMhif
0	um	Cell	0.000	1.000	Vesicles Paraspeckle	458	12	GFP-IMPa4-IBB anti-PSF-A546 8C-S-PSF V2.00	0	20. GFP-Imp-a4-dIBB and anti-PSF-A546_Pos018_S001	00-29DR5utBeUjFwDwrTQMhif
0	um	Cell	0.000	1.000	Vesicles Paraspeckle	459	13	GFP-IMPa4-IBB anti-PSF-A546 8C-S-PSF V2.00	0	20. GFP-Imp-a4-dIBB and anti-PSF-A546_Pos018_S001	00-29DR5utBeUjFwDwrTQMhif
0	um	Cell	0.000	1.000	Vesicles Paraspeckle	460	14	GFP-IMPa4-IBB anti-PSF-A546 8C-S-PSF V2.00	0	20. GFP-Imp-a4-dIBB and anti-PSF-A546_Pos018_S001	00-29DR5utBeUjFwDwrTQMhif
0	um	Cell	0.000	1.000	Vesicles Paraspeckle	461	15	GFP-IMPa4-IBB anti-PSF-A546 8C-S-PSF V2.00	0	20. GFP-Imp-a4-dIBB and anti-PSF-A546_Pos018_S001	00-29DR5utBeUjFwDwrTQMhif
0	um	Cell	0.000	1.000	Vesicles Paraspeckle	462	16	GFP-IMPa4-IBB anti-PSF-A546 8C-S-PSF V2.00	0	20. GFP-Imp-a4-dIBB and anti-PSF-A546_Pos018_S001	00-29DR5utBeUjFwDwrTQMhif
0	um	Cell	0.000	1.000	Vesicles Paraspeckle	463	17	GFP-IMPa4-IBB anti-PSF-A546 8C-S-PSF V2.00	0	20. GFP-Imp-a4-dIBB and anti-PSF-A546_Pos018_S001	00-29DR5utBeUjFwDwrTQMhif
0	um	Cell	0.000	1.000	Vesicles Paraspeckle	464	18	GFP-IMPa4-IBB anti-PSF-A546 8C-S-PSF V2.00	0	20. GFP-Imp-a4-dIBB and anti-PSF-A546_Pos018_S001	00-29DR5utBeUjFwDwrTQMhif
0	um	Cell	0.000	1.000	Vesicles Paraspeckle	465	19	GFP-IMPa4-IBB anti-PSF-A546 8C-S-PSF V2.00	0	20. GFP-Imp-a4-dIBB and anti-PSF-A546_Pos018_S001	00-29DR5utBeUjFwDwrTQMhif
0	um	Cell	0.000	1.000	Vesicles Paraspeckle	466	20	GFP-IMPa4-IBB anti-PSF-A546 8C-S-PSF V2.00	0	20. GFP-Imp-a4-dIBB and anti-PSF-A546_Pos018_S001	00-29DR5utBeUjFwDwrTQMhif
0	um	Cell	0.000	1.000	Vesicles Paraspeckle	467	21	GFP-IMPa4-IBB anti-PSF-A546 8C-S-PSF V2.00	0	20. GFP-Imp-a4-dIBB and anti-PSF-A546_Pos018_S001	00-29DR5utBeUjFwDwrTQMhif
0	um	Cell	0.000	1.000	Vesicles Paraspeckle	468	22	GFP-IMPa4-IBB anti-PSF-A546 8C-S-PSF V2.00	0	20. GFP-Imp-a4-dIBB and anti-PSF-A546_Pos018_S001	00-29DR5utBeUjFwDwrTQMhif
0	um	Cell	0.000	1.000	Vesicles Paraspeckle	469	23	GFP-IMPa4-IBB anti-PSF-A546 8C-S-PSF V2.00	0	20. GFP-Imp-a4-dIBB and anti-PSF-A546_Pos018_S001	00-29DR5utBeUjFwDwrTQMhif
0	um	Cell	0.000	1.000	Vesicles Paraspeckle	470	24	GFP-IMPa4-IBB anti-PSF-A546 8C-S-PSF V2.00	0	20. GFP-Imp-a4-dIBB and anti-PSF-A546_Pos018_S001	00-29DR5utBeUjFwDwrTQMhif
0	um	Cell	0.000	1.000	Vesicles Paraspeckle	471	25	GFP-IMPa4-IBB anti-PSF-A546 8C-S-PSF V2.00	0	20. GFP-Imp-a4-dIBB and anti-PSF-A546_Pos018_S001	00-29DR5utBeUjFwDwrTQMhif
0	um	Cell	0.000	1.000	Vesicles Paraspeckle	472	26	GFP-IMPa4-IBB anti-PSF-A546 8C-S-PSF V2.00	0	20. GFP-Imp-a4-dIBB and anti-PSF-A546_Pos018_S001	00-29DR5utBeUjFwDwrTQMhif
0	um	Cell	0.000	1.000	Vesicles Paraspeckle	473	27	GFP-IMPa4-IBB anti-PSF-A546 8C-S-PSF V2.00	0	20. GFP-Imp-a4-dIBB and anti-PSF-A546_Pos018_S001	00-29DR5utBeUjFwDwrTQMhif
0	um	Cell	0.000	1.000	Vesicles Paraspeckle	474	28	GFP-IMPa4-IBB anti-PSF-A546 8C-S-PSF V2.00	0	20. GFP-Imp-a4-dIBB and anti-PSF-A546_Pos018_S001	00-29DR5utBeUjFwDwrTQMhif
0	um	Cell	0.000	1.000	Vesicles Paraspeckle	475	29	GFP-IMPa4-IBB anti-PSF-A546 8C-S-PSF V2.00	0	20. GFP-Imp-a4-dIBB and anti-PSF-A546_Pos018_S001	00-29DR5utBeUjFwDwrTQMhif
0	um	Cell	0.000	1.000	Vesicles Paraspeckle	476	30	GFP-IMPa4-IBB anti-PSF-A546 8C-S-PSF V2.00	0	20. GFP-Imp-a4-dIBB and anti-PSF-A546_Pos018_S001	00-29DR5utBeUjFwDwrTQMhif
0	um	Cell	0.000	1.000	Vesicles Paraspeckle	477	31	GFP-IMPa4-IBB anti-PSF-A546 8C-S-PSF V2.00	0	20. GFP-Imp-a4-dIBB and anti-PSF-A546_Pos018_S001	00-29DR5utBeUjFwDwrTQMhif
0	um	Cell	0.000	1.000	Vesicles Paraspeckle	478	32	GFP-IMPa4-IBB anti-PSF-A546 8C-S-PSF V2.00	0	20. GFP-Imp-a4-dIBB and anti-PSF-A546_Pos018_S001	00-29DR5utBeUjFwDwrTQMhif
0	um	Cell	0.000	1.000	Vesicles Paraspeckle	479	33	GFP-IMPa4-IBB anti-PSF-A546 8C-S-PSF V2.00	0	20. GFP-Imp-a4-dIBB and anti-PSF-A546_Pos018_S001	00-29DR5utBeUjFwDwrTQMhif
0	um	Cell	0.000	1.000	Vesicles Paraspeckle	480	34	GFP-IMPa4-IBB anti-PSF-A546 8C-S-PSF V2.00	0	20. GFP-Imp-a4-dIBB and anti-PSF-A546_Pos018_S001	00-29DR5utBeUjFwDwrTQMhif
0	um	Cell	0.000	1.000	Vesicles Paraspeckle	481	35	GFP-IMPa4-IBB anti-PSF-A546 8C-S-PSF V2.00	0	20. GFP-Imp-a4-dIBB and anti-PSF-A546_Pos018_S001	00-29DR5utBeUjFwDwrTQMhif
0	um	Cell	0.000	1.000	Vesicles Paraspeckle	482	36	GFP-IMPa4-IBB anti-PSF-A546 8C-S-PSF V2.00	0	20. GFP-Imp-a4-dIBB and anti-PSF-A546_Pos018_S001	00-29DR5utBeUjFwDwrTQMhif
0	um	Cell	0.000	1.000	Vesicles Paraspeckle	483	37	GFP-IMPa4-IBB anti-PSF-A546 8C-S-PSF V2.00	0	20. GFP-Imp-a4-dIBB and anti-PSF-A546_Pos018_S001	00-29DR5utBeUjFwDwrTQMhif
0	um	Cell	0.000	1.000	Vesicles Paraspeckle	484	38	GFP-IMPa4-IBB anti-PSF-A546 8C-S-PSF V2.00	0	20. GFP-Imp-a4-dIBB and anti-PSF-A546_Pos018_S001	00-29DR5utBeUjFwDwrTQMhif
0	um	Cell	0.000	1.000	Vesicles Paraspeckle	485	39	GFP-IMPa4-IBB anti-PSF-A546 8C-S-PSF V2.00	0	20. GFP-Imp-a4-dIBB and anti-PSF-A546_Pos018_S001	00-29DR5utBeUjFwDwrTQMhif
0	um	Cell	0.000	1.000	Vesicles Paraspeckle	486	40	GFP-IMPa4-IBB anti-PSF-A546 8C-S-PSF V2.00	0	20. GFP-Imp-a4-dIBB and anti-PSF-A546_Pos018_S001	00-29DR5utBeUjFwDwrTQMhif
0	um	Cell	0.000	1.000	Vesicles Paraspeckle	487	41	GFP-IMPa4-IBB anti-PSF-A546 8C-S-PSF V2.00	0	20. GFP-Imp-a4-dIBB and anti-PSF-A546_Pos018_S001	00-29DR5utBeUjFwDwrTQMhif
0	um	Cell	0.000	1.000	Vesicles Paraspeckle	488	42	GFP-IMPa4-IBB anti-PSF-A546 8C-S-PSF V2.00	0	20. GFP-Imp-a4-dIBB and anti-PSF-A546_Pos018_S001	00-29DR5utBeUjFwDwrTQMhif
0	um	Cell	0.000	1.000	Vesicles Paraspeckle	489	43	GFP-IMPa4-IBB anti-PSF-A546 8C-S-PSF V2.00	0	20. GFP-Imp-a4-dIBB and anti-PSF-A546_Pos018_S001	00-29DR5utBeUjFwDwrTQMhif
0	um	Cell	0.000	1.000	Vesicles Paraspeckle	490	44	GFP-IMPa4-IBB anti-PSF-A546 8C-S-PSF V2.00	0	20. GFP-Imp-a4-dIBB and anti-PSF-A546_Pos018_S001	00-29DR5utBeUjFwDwrTQMhif
0	um	Cell	0.000	1.000	Vesicles Paraspeckle	491	45	GFP-IMPa4-IBB anti-PSF-A546 8C-S-PSF V2.00	0	20. GFP-Imp-a4-dIBB and anti-PSF-A546_Pos018_S001	00-29DR5utBeUjFwDwrTQMhif
0	um	Cell	0.000	1.000	Vesicles Paraspeckle	492	46	GFP-IMPa4-IBB anti-PSF-A546 8C-S-PSF V2.00	0	20. GFP-Imp-a4-dIBB and anti-PSF-A546_Pos018_S001	00-29DR5utBeUjFwDwrTQMhif
0	um	Cell	0.000	1.000	Vesicles Paraspeckle	493	47	GFP-IMPa4-IBB anti-PSF-A546 8C-S-PSF V2.00	0	20. GFP-Imp-a4-dIBB and anti-PSF-A546_Pos018_S001	00-29DR5utBeUjFwDwrTQMhif
0	um	Cell	0.000	1.000	Vesicles Paraspeckle	494	48	GFP-IMPa4-IBB anti-PSF-A546 8C-S-PSF V2.00	0	20. GFP-Imp-a4-dIBB and anti-PSF-A546_Pos018_S001	00-29DR5utBeUjFwDwrTQMhif
0	um	Cell	0.000	1.000	Vesicles Paraspeckle	495	49	GFP-IMPa4-IBB anti-PSF-A546 8C-S-PSF V2.00	0	20. GFP-Imp-a4-dIBB and anti-PSF-A546_Pos018_S001	00-29DR5utBeUjFwDwrTQMhif
0	um	Cell	0.000	1.000	Vesicles Paraspeckle	496	0	GFP-IMPa4-IBB anti-PSF-A546 8C-S-PSF V2.00	0	20. GFP-Imp-a4-dIBB and anti-PSF-A546_Pos019_S001	00-FRZgdWJ2G6Qb2u2eyEF6te
0	um	Cell	0.000	1.000	Vesicles Paraspeckle	497	1	GFP-IMPa4-IBB anti-PSF-A546 8C-S-PSF V2.00	0	20. GFP-Imp-a4-dIBB and anti-PSF-A546_Pos019_S001	00-FRZgdWJ2G6Qb2u2eyEF6te
0	um	Cell	0.000	1.000	Vesicles Paraspeckle	498	2	GFP-IMPa4-IBB anti-PSF-A546 8C-S-PSF V2.00	0	20. GFP-Imp-a4-dIBB and anti-PSF-A546_Pos019_S001	00-FRZgdWJ2G6Qb2u2eyEF6te
0	um	Cell	0.000	1.000	Vesicles Paraspeckle	499	3	GFP-IMPa4-IBB anti-PSF-A546 8C-S-PSF V2.00	0	20. GFP-Imp-a4-dIBB and anti-PSF-A546_Pos019_S001	00-FRZgdWJ2G6Qb2u2eyEF6te
0	um	Cell	0.000	1.000	Vesicles Paraspeckle	500	4	GFP-IMPa4-IBB anti-PSF-A546 8C-S-PSF V2.00	0	20. GFP-Imp-a4-dIBB and anti-PSF-A546_Pos019_S001	00-FRZgdWJ2G6Qb2u2eyEF6te
0	um	Cell	0.000	1.000	Vesicles Paraspeckle	501	5	GFP-IMPa4-IBB anti-PSF-A546 8C-S-PSF V2.00	0	20. GFP-Imp-a4-dIBB and anti-PSF-A546_Pos019_S001	00-FRZgdWJ2G6Qb2u2eyEF6te
0	um	Cell	0.000	1.000	Vesicles Paraspeckle	502	6	GFP-IMPa4-IBB anti-PSF-A546 8C-S-PSF V2.00	0	20. GFP-Imp-a4-dIBB and anti-PSF-A546_Pos019_S001	00-FRZgdWJ2G6Qb2u2eyEF6te
0	um	Cell	0.000	1.000	Vesicles Paraspeckle	503	7	GFP-IMPa4-IBB anti-PSF-A546 8C-S-PSF V2.00	0	20. GFP-Imp-a4-dIBB and anti-PSF-A546_Pos019_S001	00-FRZgdWJ2G6Qb2u2eyEF6te
0	um	Cell	0.000	1.000	Vesicles Paraspeckle	504	8	GFP-IMPa4-IBB anti-PSF-A546 8C-S-PSF V2.00	0	20. GFP-Imp-a4-dIBB and anti-PSF-A546_Pos019_S001	00-FRZgdWJ2G6Qb2u2eyEF6te
0	um	Cell	0.000	1.000	Vesicles Paraspeckle	505	9	GFP-IMPa4-IBB anti-PSF-A546 8C-S-PSF V2.00	0	20. GFP-Imp-a4-dIBB and anti-PSF-A546_Pos019_S001	00-FRZgdWJ2G6Qb2u2eyEF6te
0	um	Cell	0.000	1.000	Vesicles Paraspeckle	506	10	GFP-IMPa4-IBB anti-PSF-A546 8C-S-PSF V2.00	0	20. GFP-Imp-a4-dIBB and anti-PSF-A546_Pos019_S001	00-FRZgdWJ2G6Qb2u2eyEF6te
0	um	Cell	0.000	1.000	Vesicles Paraspeckle	507	11	GFP-IMPa4-IBB anti-PSF-A546 8C-S-PSF V2.00	0	20. GFP-Imp-a4-dIBB and anti-PSF-A546_Pos019_S001	00-FRZgdWJ2G6Qb2u2eyEF6te
0	um	Cell	0.000	1.000	Vesicles Paraspeckle	508	12	GFP-IMPa4-IBB anti-PSF-A546 8C-S-PSF V2.00	0	20. GFP-Imp-a4-dIBB and anti-PSF-A546_Pos019_S001	00-FRZgdWJ2G6Qb2u2eyEF6te
0	um	Cell	0.000	1.000	Vesicles Paraspeckle	509	13	GFP-IMPa4-IBB anti-PSF-A546 8C-S-PSF V2.00	0	20. GFP-Imp-a4-dIBB and anti-PSF-A546_Pos019_S001	00-FRZgdWJ2G6Qb2u2eyEF6te
0	um	Cell	0.000	1.000	Vesicles Paraspeckle	510	14	GFP-IMPa4-IBB anti-PSF-A546 8C-S-PSF V2.00	0	20. GFP-Imp-a4-dIBB and anti-PSF-A546_Pos019_S001	00-FRZgdWJ2G6Qb2u2eyEF6te
0	um	Cell	0.000	1.000	Vesicles Paraspeckle	511	15	GFP-IMPa4-IBB anti-PSF-A546 8C-S-PSF V2.00	0	20. GFP-Imp-a4-dIBB and anti-PSF-A546_Pos019_S001	00-FRZgdWJ2G6Qb2u2eyEF6te
0	um	Cell	0.000	1.000	Vesicles Paraspeckle	512	16	GFP-IMPa4-IBB anti-PSF-A546 8C-S-PSF V2.00	0	20. GFP-Imp-a4-dIBB and anti-PSF-A546_Pos019_S001	00-FRZgdWJ2G6Qb2u2eyEF6te
0	um	Cell	0.000	1.000	Vesicles Paraspeckle	513	17	GFP-IMPa4-IBB anti-PSF-A546 8C-S-PSF V2.00	0	20. GFP-Imp-a4-dIBB and anti-PSF-A546_Pos019_S001	00-FRZgdWJ2G6Qb2u2eyEF6te
0	um	Cell	0.000	1.000	Vesicles Paraspeckle	514	18	GFP-IMPa4-IBB anti-PSF-A546 8C-S-PSF V2.00	0	20. GFP-Imp-a4-dIBB and anti-PSF-A546_Pos019_S001	00-FRZgdWJ2G6Qb2u2eyEF6te
0	um	Cell	0.000	1.000	Vesicles Paraspeckle	515	19	GFP-IMPa4-IBB anti-PSF-A546 8C-S-PSF V2.00	0	20. GFP-Imp-a4-dIBB and anti-PSF-A546_Pos019_S001	00-FRZgdWJ2G6Qb2u2eyEF6te
0	um	Cell	0.000	1.000	Vesicles Paraspeckle	516	20	GFP-IMPa4-IBB anti-PSF-A546 8C-S-PSF V2.00	0	20. GFP-Imp-a4-dIBB and anti-PSF-A546_Pos019_S001	00-FRZgdWJ2G6Qb2u2eyEF6te
0	um	Cell	0.000	1.000	Vesicles Paraspeckle	517	21	GFP-IMPa4-IBB anti-PSF-A546 8C-S-PSF V2.00	0	20. GFP-Imp-a4-dIBB and anti-PSF-A546_Pos019_S001	00-FRZgdWJ2G6Qb2u2eyEF6te
0	um	Cell	0.000	1.000	Vesicles Paraspeckle	518	22	GFP-IMPa4-IBB anti-PSF-A546 8C-S-PSF V2.00	0	20. GFP-Imp-a4-dIBB and anti-PSF-A546_Pos019_S001	00-FRZgdWJ2G6Qb2u2eyEF6te
0	um	Cell	0.000	1.000	Vesicles Paraspeckle	519	23	GFP-IMPa4-IBB anti-PSF-A546 8C-S-PSF V2.00	0	20. GFP-Imp-a4-dIBB and anti-PSF-A546_Pos019_S001	00-FRZgdWJ2G6Qb2u2eyEF6te
0	um	Cell	0.000	1.000	Vesicles Paraspeckle	520	24	GFP-IMPa4-IBB anti-PSF-A546 8C-S-PSF V2.00	0	20. GFP-Imp-a4-dIBB and anti-PSF-A546_Pos019_S001	00-FRZgdWJ2G6Qb2u2eyEF6te
0	um	Cell	0.000	1.000	Vesicles Paraspeckle	521	0	GFP-IMPa4-IBB anti-PSF-A546 8C-S-PSF V2.00	0	20. GFP-Imp-a4-dIBB and anti-PSF-A546_Pos020_S001	00-Bt6nfnoYFjswzefdqcjDgk
0	um	Cell	0.000	1.000	Vesicles Paraspeckle	522	1	GFP-IMPa4-IBB anti-PSF-A546 8C-S-PSF V2.00	0	20. GFP-Imp-a4-dIBB and anti-PSF-A546_Pos020_S001	00-Bt6nfnoYFjswzefdqcjDgk
0	um	Cell	0.000	1.000	Vesicles Paraspeckle	523	2	GFP-IMPa4-IBB anti-PSF-A546 8C-S-PSF V2.00	0	20. GFP-Imp-a4-dIBB and anti-PSF-A546_Pos020_S001	00-Bt6nfnoYFjswzefdqcjDgk
0	um	Cell	0.000	1.000	Vesicles Paraspeckle	524	3	GFP-IMPa4-IBB anti-PSF-A546 8C-S-PSF V2.00	0	20. GFP-Imp-a4-dIBB and anti-PSF-A546_Pos020_S001	00-Bt6nfnoYFjswzefdqcjDgk
0	um	Cell	0.000	1.000	Vesicles Paraspeckle	525	4	GFP-IMPa4-IBB anti-PSF-A546 8C-S-PSF V2.00	0	20. GFP-Imp-a4-dIBB and anti-PSF-A546_Pos020_S001	00-Bt6nfnoYFjswzefdqcjDgk
0	um	Cell	0.000	1.000	Vesicles Paraspeckle	526	5	GFP-IMPa4-IBB anti-PSF-A546 8C-S-PSF V2.00	0	20. GFP-Imp-a4-dIBB and anti-PSF-A546_Pos020_S001	00-Bt6nfnoYFjswzefdqcjDgk
0	um	Cell	0.000	1.000	Vesicles Paraspeckle	527	6	GFP-IMPa4-IBB anti-PSF-A546 8C-S-PSF V2.00	0	20. GFP-Imp-a4-dIBB and anti-PSF-A546_Pos020_S001	00-Bt6nfnoYFjswzefdqcjDgk
0	um	Cell	0.000	1.000	Vesicles Paraspeckle	528	7	GFP-IMPa4-IBB anti-PSF-A546 8C-S-PSF V2.00	0	20. GFP-Imp-a4-dIBB and anti-PSF-A546_Pos020_S001	00-Bt6nfnoYFjswzefdqcjDgk
0	um	Cell	0.000	1.000	Vesicles Paraspeckle	529	8	GFP-IMPa4-IBB anti-PSF-A546 8C-S-PSF V2.00	0	20. GFP-Imp-a4-dIBB and anti-PSF-A546_Pos020_S001	00-Bt6nfnoYFjswzefdqcjDgk
0	um	Cell	0.000	1.000	Vesicles Paraspeckle	530	9	GFP-IMPa4-IBB anti-PSF-A546 8C-S-PSF V2.00	0	20. GFP-Imp-a4-dIBB and anti-PSF-A546_Pos020_S001	00-Bt6nfnoYFjswzefdqcjDgk
0	um	Cell	0.000	1.000	Vesicles Paraspeckle	531	10	GFP-IMPa4-IBB anti-PSF-A546 8C-S-PSF V2.00	0	20. GFP-Imp-a4-dIBB and anti-PSF-A546_Pos020_S001	00-Bt6nfnoYFjswzefdqcjDgk
0	um	Cell	0.000	1.000	Vesicles Paraspeckle	532	11	GFP-IMPa4-IBB anti-PSF-A546 8C-S-PSF V2.00	0	20. GFP-Imp-a4-dIBB and anti-PSF-A546_Pos020_S001	00-Bt6nfnoYFjswzefdqcjDgk
0	um	Cell	0.000	1.000	Vesicles Paraspeckle	533	12	GFP-IMPa4-IBB anti-PSF-A546 8C-S-PSF V2.00	0	20. GFP-Imp-a4-dIBB and anti-PSF-A546_Pos020_S001	00-Bt6nfnoYFjswzefdqcjDgk
0	um	Cell	0.000	1.000	Vesicles Paraspeckle	534	13	GFP-IMPa4-IBB anti-PSF-A546 8C-S-PSF V2.00	0	20. GFP-Imp-a4-dIBB and anti-PSF-A546_Pos020_S001	00-Bt6nfnoYFjswzefdqcjDgk
0	um	Cell	0.000	1.000	Vesicles Paraspeckle	535	14	GFP-IMPa4-IBB anti-PSF-A546 8C-S-PSF V2.00	0	20. GFP-Imp-a4-dIBB and anti-PSF-A546_Pos020_S001	00-Bt6nfnoYFjswzefdqcjDgk
0	um	Cell	0.000	1.000	Vesicles Paraspeckle	536	15	GFP-IMPa4-IBB anti-PSF-A546 8C-S-PSF V2.00	0	20. GFP-Imp-a4-dIBB and anti-PSF-A546_Pos020_S001	00-Bt6nfnoYFjswzefdqcjDgk
0	um	Cell	0.000	1.000	Vesicles Paraspeckle	537	16	GFP-IMPa4-IBB anti-PSF-A546 8C-S-PSF V2.00	0	20. GFP-Imp-a4-dIBB and anti-PSF-A546_Pos020_S001	00-Bt6nfnoYFjswzefdqcjDgk
0	um	Cell	0.000	1.000	Vesicles Paraspeckle	538	17	GFP-IMPa4-IBB anti-PSF-A546 8C-S-PSF V2.00	0	20. GFP-Imp-a4-dIBB and anti-PSF-A546_Pos020_S001	00-Bt6nfnoYFjswzefdqcjDgk
0	um	Cell	0.000	1.000	Vesicles Paraspeckle	539	18	GFP-IMPa4-IBB anti-PSF-A546 8C-S-PSF V2.00	0	20. GFP-Imp-a4-dIBB and anti-PSF-A546_Pos020_S001	00-Bt6nfnoYFjswzefdqcjDgk
0	um	Cell	0.000	1.000	Vesicles Paraspeckle	540	19	GFP-IMPa4-IBB anti-PSF-A546 8C-S-PSF V2.00	0	20. GFP-Imp-a4-dIBB and anti-PSF-A546_Pos020_S001	00-Bt6nfnoYFjswzefdqcjDgk
0	um	Cell	0.000	1.000	Vesicles Paraspeckle	541	20	GFP-IMPa4-IBB anti-PSF-A546 8C-S-PSF V2.00	0	20. GFP-Imp-a4-dIBB and anti-PSF-A546_Pos020_S001	00-Bt6nfnoYFjswzefdqcjDgk
0	um	Cell	0.000	1.000	Vesicles Paraspeckle	542	21	GFP-IMPa4-IBB anti-PSF-A546 8C-S-PSF V2.00	0	20. GFP-Imp-a4-dIBB and anti-PSF-A546_Pos020_S001	00-Bt6nfnoYFjswzefdqcjDgk
0	um	Cell	0.000	1.000	Vesicles Paraspeckle	543	22	GFP-IMPa4-IBB anti-PSF-A546 8C-S-PSF V2.00	0	20. GFP-Imp-a4-dIBB and anti-PSF-A546_Pos020_S001	00-Bt6nfnoYFjswzefdqcjDgk
0	um	Cell	0.000	1.000	Vesicles Paraspeckle	544	23	GFP-IMPa4-IBB anti-PSF-A546 8C-S-PSF V2.00	0	20. GFP-Imp-a4-dIBB and anti-PSF-A546_Pos020_S001	00-Bt6nfnoYFjswzefdqcjDgk
0	um	Cell	0.000	1.000	Vesicles Paraspeckle	545	24	GFP-IMPa4-IBB anti-PSF-A546 8C-S-PSF V2.00	0	20. GFP-Imp-a4-dIBB and anti-PSF-A546_Pos020_S001	00-Bt6nfnoYFjswzefdqcjDgk
0	um	Cell	0.000	1.000	Vesicles Paraspeckle	546	25	GFP-IMPa4-IBB anti-PSF-A546 8C-S-PSF V2.00	0	20. GFP-Imp-a4-dIBB and anti-PSF-A546_Pos020_S001	00-Bt6nfnoYFjswzefdqcjDgk
0	um	Cell	0.000	1.000	Vesicles Paraspeckle	547	0	GFP-IMPa4-IBB anti-PSF-A546 8C-S-PSF V2.00	0	20. GFP-Imp-a4-dIBB and anti-PSF-A546_Pos021_S001	00-CkzhLtDswFTYeJv3eypTJ3
0	um	Cell	0.000	1.000	Vesicles Paraspeckle	548	1	GFP-IMPa4-IBB anti-PSF-A546 8C-S-PSF V2.00	0	20. GFP-Imp-a4-dIBB and anti-PSF-A546_Pos021_S001	00-CkzhLtDswFTYeJv3eypTJ3
0	um	Cell	0.000	1.000	Vesicles Paraspeckle	549	2	GFP-IMPa4-IBB anti-PSF-A546 8C-S-PSF V2.00	0	20. GFP-Imp-a4-dIBB and anti-PSF-A546_Pos021_S001	00-CkzhLtDswFTYeJv3eypTJ3
0	um	Cell	0.000	1.000	Vesicles Paraspeckle	550	3	GFP-IMPa4-IBB anti-PSF-A546 8C-S-PSF V2.00	0	20. GFP-Imp-a4-dIBB and anti-PSF-A546_Pos021_S001	00-CkzhLtDswFTYeJv3eypTJ3
0	um	Cell	0.000	1.000	Vesicles Paraspeckle	551	4	GFP-IMPa4-IBB anti-PSF-A546 8C-S-PSF V2.00	0	20. GFP-Imp-a4-dIBB and anti-PSF-A546_Pos021_S001	00-CkzhLtDswFTYeJv3eypTJ3
0	um	Cell	0.000	1.000	Vesicles Paraspeckle	552	5	GFP-IMPa4-IBB anti-PSF-A546 8C-S-PSF V2.00	0	20. GFP-Imp-a4-dIBB and anti-PSF-A546_Pos021_S001	00-CkzhLtDswFTYeJv3eypTJ3
0	um	Cell	0.000	1.000	Vesicles Paraspeckle	553	6	GFP-IMPa4-IBB anti-PSF-A546 8C-S-PSF V2.00	0	20. GFP-Imp-a4-dIBB and anti-PSF-A546_Pos021_S001	00-CkzhLtDswFTYeJv3eypTJ3
0	um	Cell	0.000	1.000	Vesicles Paraspeckle	554	7	GFP-IMPa4-IBB anti-PSF-A546 8C-S-PSF V2.00	0	20. GFP-Imp-a4-dIBB and anti-PSF-A546_Pos021_S001	00-CkzhLtDswFTYeJv3eypTJ3
0	um	Cell	0.000	1.000	Vesicles Paraspeckle	555	8	GFP-IMPa4-IBB anti-PSF-A546 8C-S-PSF V2.00	0	20. GFP-Imp-a4-dIBB and anti-PSF-A546_Pos021_S001	00-CkzhLtDswFTYeJv3eypTJ3
0	um	Cell	0.000	1.000	Vesicles Paraspeckle	556	9	GFP-IMPa4-IBB anti-PSF-A546 8C-S-PSF V2.00	0	20. GFP-Imp-a4-dIBB and anti-PSF-A546_Pos021_S001	00-CkzhLtDswFTYeJv3eypTJ3
0	um	Cell	0.000	1.000	Vesicles Paraspeckle	557	10	GFP-IMPa4-IBB anti-PSF-A546 8C-S-PSF V2.00	0	20. GFP-Imp-a4-dIBB and anti-PSF-A546_Pos021_S001	00-CkzhLtDswFTYeJv3eypTJ3
0	um	Cell	0.000	1.000	Vesicles Paraspeckle	558	11	GFP-IMPa4-IBB anti-PSF-A546 8C-S-PSF V2.00	0	20. GFP-Imp-a4-dIBB and anti-PSF-A546_Pos021_S001	00-CkzhLtDswFTYeJv3eypTJ3
0	um	Cell	0.000	1.000	Vesicles Paraspeckle	559	12	GFP-IMPa4-IBB anti-PSF-A546 8C-S-PSF V2.00	0	20. GFP-Imp-a4-dIBB and anti-PSF-A546_Pos021_S001	00-CkzhLtDswFTYeJv3eypTJ3
0	um	Cell	0.000	1.000	Vesicles Paraspeckle	560	13	GFP-IMPa4-IBB anti-PSF-A546 8C-S-PSF V2.00	0	20. GFP-Imp-a4-dIBB and anti-PSF-A546_Pos021_S001	00-CkzhLtDswFTYeJv3eypTJ3
0	um	Cell	0.000	1.000	Vesicles Paraspeckle	561	14	GFP-IMPa4-IBB anti-PSF-A546 8C-S-PSF V2.00	0	20. GFP-Imp-a4-dIBB and anti-PSF-A546_Pos021_S001	00-CkzhLtDswFTYeJv3eypTJ3
0	um	Cell	0.000	1.000	Vesicles Paraspeckle	562	15	GFP-IMPa4-IBB anti-PSF-A546 8C-S-PSF V2.00	0	20. GFP-Imp-a4-dIBB and anti-PSF-A546_Pos021_S001	00-CkzhLtDswFTYeJv3eypTJ3
0	um	Cell	0.000	1.000	Vesicles Paraspeckle	563	16	GFP-IMPa4-IBB anti-PSF-A546 8C-S-PSF V2.00	0	20. GFP-Imp-a4-dIBB and anti-PSF-A546_Pos021_S001	00-CkzhLtDswFTYeJv3eypTJ3
0	um	Cell	0.000	1.000	Vesicles Paraspeckle	564	17	GFP-IMPa4-IBB anti-PSF-A546 8C-S-PSF V2.00	0	20. GFP-Imp-a4-dIBB and anti-PSF-A546_Pos021_S001	00-CkzhLtDswFTYeJv3eypTJ3
0	um	Cell	0.000	1.000	Vesicles Paraspeckle	565	18	GFP-IMPa4-IBB anti-PSF-A546 8C-S-PSF V2.00	0	20. GFP-Imp-a4-dIBB and anti-PSF-A546_Pos021_S001	00-CkzhLtDswFTYeJv3eypTJ3
0	um	Cell	0.000	1.000	Vesicles Paraspeckle	566	19	GFP-IMPa4-IBB anti-PSF-A546 8C-S-PSF V2.00	0	20. GFP-Imp-a4-dIBB and anti-PSF-A546_Pos021_S001	00-CkzhLtDswFTYeJv3eypTJ3
0	um	Cell	0.000	1.000	Vesicles Paraspeckle	567	20	GFP-IMPa4-IBB anti-PSF-A546 8C-S-PSF V2.00	0	20. GFP-Imp-a4-dIBB and anti-PSF-A546_Pos021_S001	00-CkzhLtDswFTYeJv3eypTJ3
0	um	Cell	0.000	1.000	Vesicles Paraspeckle	568	21	GFP-IMPa4-IBB anti-PSF-A546 8C-S-PSF V2.00	0	20. GFP-Imp-a4-dIBB and anti-PSF-A546_Pos021_S001	00-CkzhLtDswFTYeJv3eypTJ3
0	um	Cell	0.000	1.000	Vesicles Paraspeckle	569	22	GFP-IMPa4-IBB anti-PSF-A546 8C-S-PSF V2.00	0	20. GFP-Imp-a4-dIBB and anti-PSF-A546_Pos021_S001	00-CkzhLtDswFTYeJv3eypTJ3
0	um	Cell	0.000	1.000	Vesicles Paraspeckle	570	23	GFP-IMPa4-IBB anti-PSF-A546 8C-S-PSF V2.00	0	20. GFP-Imp-a4-dIBB and anti-PSF-A546_Pos021_S001	00-CkzhLtDswFTYeJv3eypTJ3
0	um	Cell	0.000	1.000	Vesicles Paraspeckle	571	24	GFP-IMPa4-IBB anti-PSF-A546 8C-S-PSF V2.00	0	20. GFP-Imp-a4-dIBB and anti-PSF-A546_Pos021_S001	00-CkzhLtDswFTYeJv3eypTJ3
0	um	Cell	0.000	1.000	Vesicles Paraspeckle	572	25	GFP-IMPa4-IBB anti-PSF-A546 8C-S-PSF V2.00	0	20. GFP-Imp-a4-dIBB and anti-PSF-A546_Pos021_S001	00-CkzhLtDswFTYeJv3eypTJ3
0	um	Cell	0.000	1.000	Vesicles Paraspeckle	573	26	GFP-IMPa4-IBB anti-PSF-A546 8C-S-PSF V2.00	0	20. GFP-Imp-a4-dIBB and anti-PSF-A546_Pos021_S001	00-CkzhLtDswFTYeJv3eypTJ3
0	um	Cell	0.000	1.000	Vesicles Paraspeckle	574	27	GFP-IMPa4-IBB anti-PSF-A546 8C-S-PSF V2.00	0	20. GFP-Imp-a4-dIBB and anti-PSF-A546_Pos021_S001	00-CkzhLtDswFTYeJv3eypTJ3
0	um	Cell	0.000	1.000	Vesicles Paraspeckle	575	28	GFP-IMPa4-IBB anti-PSF-A546 8C-S-PSF V2.00	0	20. GFP-Imp-a4-dIBB and anti-PSF-A546_Pos021_S001	00-CkzhLtDswFTYeJv3eypTJ3
0	um	Cell	0.000	1.000	Vesicles Paraspeckle	576	0	GFP-IMPa4-IBB anti-PSF-A546 8C-S-PSF V2.00	0	20. GFP-Imp-a4-dIBB and anti-PSF-A546_Pos022_S001	00-6jTMCFS4h6nyigXTJkBwsZ
0	um	Cell	0.000	1.000	Vesicles Paraspeckle	577	1	GFP-IMPa4-IBB anti-PSF-A546 8C-S-PSF V2.00	0	20. GFP-Imp-a4-dIBB and anti-PSF-A546_Pos022_S001	00-6jTMCFS4h6nyigXTJkBwsZ
0	um	Cell	0.000	1.000	Vesicles Paraspeckle	578	2	GFP-IMPa4-IBB anti-PSF-A546 8C-S-PSF V2.00	0	20. GFP-Imp-a4-dIBB and anti-PSF-A546_Pos022_S001	00-6jTMCFS4h6nyigXTJkBwsZ
0	um	Cell	0.000	1.000	Vesicles Paraspeckle	579	3	GFP-IMPa4-IBB anti-PSF-A546 8C-S-PSF V2.00	0	20. GFP-Imp-a4-dIBB and anti-PSF-A546_Pos022_S001	00-6jTMCFS4h6nyigXTJkBwsZ
0	um	Cell	0.000	1.000	Vesicles Paraspeckle	580	4	GFP-IMPa4-IBB anti-PSF-A546 8C-S-PSF V2.00	0	20. GFP-Imp-a4-dIBB and anti-PSF-A546_Pos022_S001	00-6jTMCFS4h6nyigXTJkBwsZ
0	um	Cell	0.000	1.000	Vesicles Paraspeckle	581	5	GFP-IMPa4-IBB anti-PSF-A546 8C-S-PSF V2.00	0	20. GFP-Imp-a4-dIBB and anti-PSF-A546_Pos022_S001	00-6jTMCFS4h6nyigXTJkBwsZ
0	um	Cell	0.000	1.000	Vesicles Paraspeckle	582	6	GFP-IMPa4-IBB anti-PSF-A546 8C-S-PSF V2.00	0	20. GFP-Imp-a4-dIBB and anti-PSF-A546_Pos022_S001	00-6jTMCFS4h6nyigXTJkBwsZ
0	um	Cell	0.000	1.000	Vesicles Paraspeckle	583	7	GFP-IMPa4-IBB anti-PSF-A546 8C-S-PSF V2.00	0	20. GFP-Imp-a4-dIBB and anti-PSF-A546_Pos022_S001	00-6jTMCFS4h6nyigXTJkBwsZ
0	um	Cell	0.000	1.000	Vesicles Paraspeckle	584	8	GFP-IMPa4-IBB anti-PSF-A546 8C-S-PSF V2.00	0	20. GFP-Imp-a4-dIBB and anti-PSF-A546_Pos022_S001	00-6jTMCFS4h6nyigXTJkBwsZ
0	um	Cell	0.000	1.000	Vesicles Paraspeckle	585	9	GFP-IMPa4-IBB anti-PSF-A546 8C-S-PSF V2.00	0	20. GFP-Imp-a4-dIBB and anti-PSF-A546_Pos022_S001	00-6jTMCFS4h6nyigXTJkBwsZ
0	um	Cell	0.000	1.000	Vesicles Paraspeckle	586	10	GFP-IMPa4-IBB anti-PSF-A546 8C-S-PSF V2.00	0	20. GFP-Imp-a4-dIBB and anti-PSF-A546_Pos022_S001	00-6jTMCFS4h6nyigXTJkBwsZ
0	um	Cell	0.000	1.000	Vesicles Paraspeckle	587	11	GFP-IMPa4-IBB anti-PSF-A546 8C-S-PSF V2.00	0	20. GFP-Imp-a4-dIBB and anti-PSF-A546_Pos022_S001	00-6jTMCFS4h6nyigXTJkBwsZ
0	um	Cell	0.000	1.000	Vesicles Paraspeckle	588	12	GFP-IMPa4-IBB anti-PSF-A546 8C-S-PSF V2.00	0	20. GFP-Imp-a4-dIBB and anti-PSF-A546_Pos022_S001	00-6jTMCFS4h6nyigXTJkBwsZ
0	um	Cell	0.000	1.000	Vesicles Paraspeckle	589	13	GFP-IMPa4-IBB anti-PSF-A546 8C-S-PSF V2.00	0	20. GFP-Imp-a4-dIBB and anti-PSF-A546_Pos022_S001	00-6jTMCFS4h6nyigXTJkBwsZ
0	um	Cell	0.000	1.000	Vesicles Paraspeckle	590	14	GFP-IMPa4-IBB anti-PSF-A546 8C-S-PSF V2.00	0	20. GFP-Imp-a4-dIBB and anti-PSF-A546_Pos022_S001	00-6jTMCFS4h6nyigXTJkBwsZ
0	um	Cell	0.000	1.000	Vesicles Paraspeckle	591	15	GFP-IMPa4-IBB anti-PSF-A546 8C-S-PSF V2.00	0	20. GFP-Imp-a4-dIBB and anti-PSF-A546_Pos022_S001	00-6jTMCFS4h6nyigXTJkBwsZ
0.221819	um	Cell	0.000	1.000	Vesicles Paraspeckle	592	16	GFP-IMPa4-IBB anti-PSF-A546 8C-S-PSF V2.00	0	20. GFP-Imp-a4-dIBB and anti-PSF-A546_Pos022_S001	00-6jTMCFS4h6nyigXTJkBwsZ
0.442848	um	Cell	0.000	1.000	Vesicles Paraspeckle	593	17	GFP-IMPa4-IBB anti-PSF-A546 8C-S-PSF V2.00	0	20. GFP-Imp-a4-dIBB and anti-PSF-A546_Pos022_S001	00-6jTMCFS4h6nyigXTJkBwsZ
0	um	Cell	0.000	1.000	Vesicles Paraspeckle	594	18	GFP-IMPa4-IBB anti-PSF-A546 8C-S-PSF V2.00	0	20. GFP-Imp-a4-dIBB and anti-PSF-A546_Pos022_S001	00-6jTMCFS4h6nyigXTJkBwsZ
0	um	Cell	0.000	1.000	Vesicles Paraspeckle	595	19	GFP-IMPa4-IBB anti-PSF-A546 8C-S-PSF V2.00	0	20. GFP-Imp-a4-dIBB and anti-PSF-A546_Pos022_S001	00-6jTMCFS4h6nyigXTJkBwsZ
0	um	Cell	0.000	1.000	Vesicles Paraspeckle	596	0	GFP-IMPa4-IBB anti-PSF-A546 8C-S-PSF V2.00	0	20. GFP-Imp-a4-dIBB and anti-PSF-A546_Pos023_S001	00-QEA5ZvHRjVPtLCbgh4VXD6
0	um	Cell	0.000	1.000	Vesicles Paraspeckle	597	1	GFP-IMPa4-IBB anti-PSF-A546 8C-S-PSF V2.00	0	20. GFP-Imp-a4-dIBB and anti-PSF-A546_Pos023_S001	00-QEA5ZvHRjVPtLCbgh4VXD6
0	um	Cell	0.000	1.000	Vesicles Paraspeckle	598	2	GFP-IMPa4-IBB anti-PSF-A546 8C-S-PSF V2.00	0	20. GFP-Imp-a4-dIBB and anti-PSF-A546_Pos023_S001	00-QEA5ZvHRjVPtLCbgh4VXD6
0	um	Cell	0.000	1.000	Vesicles Paraspeckle	599	3	GFP-IMPa4-IBB anti-PSF-A546 8C-S-PSF V2.00	0	20. GFP-Imp-a4-dIBB and anti-PSF-A546_Pos023_S001	00-QEA5ZvHRjVPtLCbgh4VXD6
0	um	Cell	0.000	1.000	Vesicles Paraspeckle	600	4	GFP-IMPa4-IBB anti-PSF-A546 8C-S-PSF V2.00	0	20. GFP-Imp-a4-dIBB and anti-PSF-A546_Pos023_S001	00-QEA5ZvHRjVPtLCbgh4VXD6
0	um	Cell	0.000	1.000	Vesicles Paraspeckle	601	5	GFP-IMPa4-IBB anti-PSF-A546 8C-S-PSF V2.00	0	20. GFP-Imp-a4-dIBB and anti-PSF-A546_Pos023_S001	00-QEA5ZvHRjVPtLCbgh4VXD6
0	um	Cell	0.000	1.000	Vesicles Paraspeckle	602	6	GFP-IMPa4-IBB anti-PSF-A546 8C-S-PSF V2.00	0	20. GFP-Imp-a4-dIBB and anti-PSF-A546_Pos023_S001	00-QEA5ZvHRjVPtLCbgh4VXD6
0	um	Cell	0.000	1.000	Vesicles Paraspeckle	603	7	GFP-IMPa4-IBB anti-PSF-A546 8C-S-PSF V2.00	0	20. GFP-Imp-a4-dIBB and anti-PSF-A546_Pos023_S001	00-QEA5ZvHRjVPtLCbgh4VXD6
0	um	Cell	0.000	1.000	Vesicles Paraspeckle	604	8	GFP-IMPa4-IBB anti-PSF-A546 8C-S-PSF V2.00	0	20. GFP-Imp-a4-dIBB and anti-PSF-A546_Pos023_S001	00-QEA5ZvHRjVPtLCbgh4VXD6
0	um	Cell	0.000	1.000	Vesicles Paraspeckle	605	9	GFP-IMPa4-IBB anti-PSF-A546 8C-S-PSF V2.00	0	20. GFP-Imp-a4-dIBB and anti-PSF-A546_Pos023_S001	00-QEA5ZvHRjVPtLCbgh4VXD6
0	um	Cell	0.000	1.000	Vesicles Paraspeckle	606	10	GFP-IMPa4-IBB anti-PSF-A546 8C-S-PSF V2.00	0	20. GFP-Imp-a4-dIBB and anti-PSF-A546_Pos023_S001	00-QEA5ZvHRjVPtLCbgh4VXD6
0	um	Cell	0.000	1.000	Vesicles Paraspeckle	607	11	GFP-IMPa4-IBB anti-PSF-A546 8C-S-PSF V2.00	0	20. GFP-Imp-a4-dIBB and anti-PSF-A546_Pos023_S001	00-QEA5ZvHRjVPtLCbgh4VXD6
0	um	Cell	0.000	1.000	Vesicles Paraspeckle	608	12	GFP-IMPa4-IBB anti-PSF-A546 8C-S-PSF V2.00	0	20. GFP-Imp-a4-dIBB and anti-PSF-A546_Pos023_S001	00-QEA5ZvHRjVPtLCbgh4VXD6
0	um	Cell	0.000	1.000	Vesicles Paraspeckle	609	13	GFP-IMPa4-IBB anti-PSF-A546 8C-S-PSF V2.00	0	20. GFP-Imp-a4-dIBB and anti-PSF-A546_Pos023_S001	00-QEA5ZvHRjVPtLCbgh4VXD6
0	um	Cell	0.000	1.000	Vesicles Paraspeckle	610	14	GFP-IMPa4-IBB anti-PSF-A546 8C-S-PSF V2.00	0	20. GFP-Imp-a4-dIBB and anti-PSF-A546_Pos023_S001	00-QEA5ZvHRjVPtLCbgh4VXD6
0	um	Cell	0.000	1.000	Vesicles Paraspeckle	611	15	GFP-IMPa4-IBB anti-PSF-A546 8C-S-PSF V2.00	0	20. GFP-Imp-a4-dIBB and anti-PSF-A546_Pos023_S001	00-QEA5ZvHRjVPtLCbgh4VXD6
0	um	Cell	0.000	1.000	Vesicles Paraspeckle	612	16	GFP-IMPa4-IBB anti-PSF-A546 8C-S-PSF V2.00	0	20. GFP-Imp-a4-dIBB and anti-PSF-A546_Pos023_S001	00-QEA5ZvHRjVPtLCbgh4VXD6
0	um	Cell	0.000	1.000	Vesicles Paraspeckle	613	17	GFP-IMPa4-IBB anti-PSF-A546 8C-S-PSF V2.00	0	20. GFP-Imp-a4-dIBB and anti-PSF-A546_Pos023_S001	00-QEA5ZvHRjVPtLCbgh4VXD6
0	um	Cell	0.000	1.000	Vesicles Paraspeckle	614	18	GFP-IMPa4-IBB anti-PSF-A546 8C-S-PSF V2.00	0	20. GFP-Imp-a4-dIBB and anti-PSF-A546_Pos023_S001	00-QEA5ZvHRjVPtLCbgh4VXD6
0	um	Cell	0.000	1.000	Vesicles Paraspeckle	615	19	GFP-IMPa4-IBB anti-PSF-A546 8C-S-PSF V2.00	0	20. GFP-Imp-a4-dIBB and anti-PSF-A546_Pos023_S001	00-QEA5ZvHRjVPtLCbgh4VXD6
0	um	Cell	0.000	1.000	Vesicles Paraspeckle	616	0	GFP-IMPa4-IBB anti-PSF-A546 8C-S-PSF V2.00	0	20. GFP-Imp-a4-dIBB and anti-PSF-A546_Pos024_S001	00-eFDev7EdGBw3EDFHm2SMUF
0	um	Cell	0.000	1.000	Vesicles Paraspeckle	617	1	GFP-IMPa4-IBB anti-PSF-A546 8C-S-PSF V2.00	0	20. GFP-Imp-a4-dIBB and anti-PSF-A546_Pos024_S001	00-eFDev7EdGBw3EDFHm2SMUF
0	um	Cell	0.000	1.000	Vesicles Paraspeckle	618	2	GFP-IMPa4-IBB anti-PSF-A546 8C-S-PSF V2.00	0	20. GFP-Imp-a4-dIBB and anti-PSF-A546_Pos024_S001	00-eFDev7EdGBw3EDFHm2SMUF
0	um	Cell	0.000	1.000	Vesicles Paraspeckle	619	3	GFP-IMPa4-IBB anti-PSF-A546 8C-S-PSF V2.00	0	20. GFP-Imp-a4-dIBB and anti-PSF-A546_Pos024_S001	00-eFDev7EdGBw3EDFHm2SMUF
0	um	Cell	0.000	1.000	Vesicles Paraspeckle	620	4	GFP-IMPa4-IBB anti-PSF-A546 8C-S-PSF V2.00	0	20. GFP-Imp-a4-dIBB and anti-PSF-A546_Pos024_S001	00-eFDev7EdGBw3EDFHm2SMUF
0	um	Cell	0.000	1.000	Vesicles Paraspeckle	621	5	GFP-IMPa4-IBB anti-PSF-A546 8C-S-PSF V2.00	0	20. GFP-Imp-a4-dIBB and anti-PSF-A546_Pos024_S001	00-eFDev7EdGBw3EDFHm2SMUF
0	um	Cell	0.000	1.000	Vesicles Paraspeckle	622	6	GFP-IMPa4-IBB anti-PSF-A546 8C-S-PSF V2.00	0	20. GFP-Imp-a4-dIBB and anti-PSF-A546_Pos024_S001	00-eFDev7EdGBw3EDFHm2SMUF
0	um	Cell	0.000	1.000	Vesicles Paraspeckle	623	7	GFP-IMPa4-IBB anti-PSF-A546 8C-S-PSF V2.00	0	20. GFP-Imp-a4-dIBB and anti-PSF-A546_Pos024_S001	00-eFDev7EdGBw3EDFHm2SMUF
0	um	Cell	0.000	1.000	Vesicles Paraspeckle	624	8	GFP-IMPa4-IBB anti-PSF-A546 8C-S-PSF V2.00	0	20. GFP-Imp-a4-dIBB and anti-PSF-A546_Pos024_S001	00-eFDev7EdGBw3EDFHm2SMUF
0	um	Cell	0.000	1.000	Vesicles Paraspeckle	625	9	GFP-IMPa4-IBB anti-PSF-A546 8C-S-PSF V2.00	0	20. GFP-Imp-a4-dIBB and anti-PSF-A546_Pos024_S001	00-eFDev7EdGBw3EDFHm2SMUF
0	um	Cell	0.000	1.000	Vesicles Paraspeckle	626	10	GFP-IMPa4-IBB anti-PSF-A546 8C-S-PSF V2.00	0	20. GFP-Imp-a4-dIBB and anti-PSF-A546_Pos024_S001	00-eFDev7EdGBw3EDFHm2SMUF
0	um	Cell	0.000	1.000	Vesicles Paraspeckle	627	11	GFP-IMPa4-IBB anti-PSF-A546 8C-S-PSF V2.00	0	20. GFP-Imp-a4-dIBB and anti-PSF-A546_Pos024_S001	00-eFDev7EdGBw3EDFHm2SMUF
0	um	Cell	0.000	1.000	Vesicles Paraspeckle	628	12	GFP-IMPa4-IBB anti-PSF-A546 8C-S-PSF V2.00	0	20. GFP-Imp-a4-dIBB and anti-PSF-A546_Pos024_S001	00-eFDev7EdGBw3EDFHm2SMUF
0	um	Cell	0.000	1.000	Vesicles Paraspeckle	629	13	GFP-IMPa4-IBB anti-PSF-A546 8C-S-PSF V2.00	0	20. GFP-Imp-a4-dIBB and anti-PSF-A546_Pos024_S001	00-eFDev7EdGBw3EDFHm2SMUF
0	um	Cell	0.000	1.000	Vesicles Paraspeckle	630	14	GFP-IMPa4-IBB anti-PSF-A546 8C-S-PSF V2.00	0	20. GFP-Imp-a4-dIBB and anti-PSF-A546_Pos024_S001	00-eFDev7EdGBw3EDFHm2SMUF
0	um	Cell	0.000	1.000	Vesicles Paraspeckle	631	15	GFP-IMPa4-IBB anti-PSF-A546 8C-S-PSF V2.00	0	20. GFP-Imp-a4-dIBB and anti-PSF-A546_Pos024_S001	00-eFDev7EdGBw3EDFHm2SMUF
0	um	Cell	0.000	1.000	Vesicles Paraspeckle	632	16	GFP-IMPa4-IBB anti-PSF-A546 8C-S-PSF V2.00	0	20. GFP-Imp-a4-dIBB and anti-PSF-A546_Pos024_S001	00-eFDev7EdGBw3EDFHm2SMUF
0	um	Cell	0.000	1.000	Vesicles Paraspeckle	633	17	GFP-IMPa4-IBB anti-PSF-A546 8C-S-PSF V2.00	0	20. GFP-Imp-a4-dIBB and anti-PSF-A546_Pos024_S001	00-eFDev7EdGBw3EDFHm2SMUF
0	um	Cell	0.000	1.000	Vesicles Paraspeckle	634	18	GFP-IMPa4-IBB anti-PSF-A546 8C-S-PSF V2.00	0	20. GFP-Imp-a4-dIBB and anti-PSF-A546_Pos024_S001	00-eFDev7EdGBw3EDFHm2SMUF
0	um	Cell	0.000	1.000	Vesicles Paraspeckle	635	19	GFP-IMPa4-IBB anti-PSF-A546 8C-S-PSF V2.00	0	20. GFP-Imp-a4-dIBB and anti-PSF-A546_Pos024_S001	00-eFDev7EdGBw3EDFHm2SMUF
0	um	Cell	0.000	1.000	Vesicles Paraspeckle	636	20	GFP-IMPa4-IBB anti-PSF-A546 8C-S-PSF V2.00	0	20. GFP-Imp-a4-dIBB and anti-PSF-A546_Pos024_S001	00-eFDev7EdGBw3EDFHm2SMUF
0	um	Cell	0.000	1.000	Vesicles Paraspeckle	637	21	GFP-IMPa4-IBB anti-PSF-A546 8C-S-PSF V2.00	0	20. GFP-Imp-a4-dIBB and anti-PSF-A546_Pos024_S001	00-eFDev7EdGBw3EDFHm2SMUF
0	um	Cell	0.000	1.000	Vesicles Paraspeckle	638	22	GFP-IMPa4-IBB anti-PSF-A546 8C-S-PSF V2.00	0	20. GFP-Imp-a4-dIBB and anti-PSF-A546_Pos024_S001	00-eFDev7EdGBw3EDFHm2SMUF
0	um	Cell	0.000	1.000	Vesicles Paraspeckle	639	23	GFP-IMPa4-IBB anti-PSF-A546 8C-S-PSF V2.00	0	20. GFP-Imp-a4-dIBB and anti-PSF-A546_Pos024_S001	00-eFDev7EdGBw3EDFHm2SMUF
0	um	Cell	0.000	1.000	Vesicles Paraspeckle	640	0	GFP-IMPa4-IBB anti-PSF-A546 8C-S-PSF V2.00	0	20. GFP-Imp-a4-dIBB and anti-PSF-A546_Pos025_S001	00-GHxJSi5fwVYefPoxqQeqcE
0	um	Cell	0.000	1.000	Vesicles Paraspeckle	641	1	GFP-IMPa4-IBB anti-PSF-A546 8C-S-PSF V2.00	0	20. GFP-Imp-a4-dIBB and anti-PSF-A546_Pos025_S001	00-GHxJSi5fwVYefPoxqQeqcE
0	um	Cell	0.000	1.000	Vesicles Paraspeckle	642	2	GFP-IMPa4-IBB anti-PSF-A546 8C-S-PSF V2.00	0	20. GFP-Imp-a4-dIBB and anti-PSF-A546_Pos025_S001	00-GHxJSi5fwVYefPoxqQeqcE
0	um	Cell	0.000	1.000	Vesicles Paraspeckle	643	3	GFP-IMPa4-IBB anti-PSF-A546 8C-S-PSF V2.00	0	20. GFP-Imp-a4-dIBB and anti-PSF-A546_Pos025_S001	00-GHxJSi5fwVYefPoxqQeqcE
0	um	Cell	0.000	1.000	Vesicles Paraspeckle	644	4	GFP-IMPa4-IBB anti-PSF-A546 8C-S-PSF V2.00	0	20. GFP-Imp-a4-dIBB and anti-PSF-A546_Pos025_S001	00-GHxJSi5fwVYefPoxqQeqcE
0	um	Cell	0.000	1.000	Vesicles Paraspeckle	645	5	GFP-IMPa4-IBB anti-PSF-A546 8C-S-PSF V2.00	0	20. GFP-Imp-a4-dIBB and anti-PSF-A546_Pos025_S001	00-GHxJSi5fwVYefPoxqQeqcE
0	um	Cell	0.000	1.000	Vesicles Paraspeckle	646	6	GFP-IMPa4-IBB anti-PSF-A546 8C-S-PSF V2.00	0	20. GFP-Imp-a4-dIBB and anti-PSF-A546_Pos025_S001	00-GHxJSi5fwVYefPoxqQeqcE
0	um	Cell	0.000	1.000	Vesicles Paraspeckle	647	7	GFP-IMPa4-IBB anti-PSF-A546 8C-S-PSF V2.00	0	20. GFP-Imp-a4-dIBB and anti-PSF-A546_Pos025_S001	00-GHxJSi5fwVYefPoxqQeqcE
0	um	Cell	0.000	1.000	Vesicles Paraspeckle	648	0	GFP-IMPa4-IBB anti-PSF-A546 8C-S-PSF V2.00	0	20. GFP-Imp-a4-dIBB and anti-PSF-A546_Pos026_S001	00-Xj8CSfQPW9pWQ2VQTynTYk
0	um	Cell	0.000	1.000	Vesicles Paraspeckle	649	1	GFP-IMPa4-IBB anti-PSF-A546 8C-S-PSF V2.00	0	20. GFP-Imp-a4-dIBB and anti-PSF-A546_Pos026_S001	00-Xj8CSfQPW9pWQ2VQTynTYk
0	um	Cell	0.000	1.000	Vesicles Paraspeckle	650	2	GFP-IMPa4-IBB anti-PSF-A546 8C-S-PSF V2.00	0	20. GFP-Imp-a4-dIBB and anti-PSF-A546_Pos026_S001	00-Xj8CSfQPW9pWQ2VQTynTYk
0	um	Cell	0.000	1.000	Vesicles Paraspeckle	651	3	GFP-IMPa4-IBB anti-PSF-A546 8C-S-PSF V2.00	0	20. GFP-Imp-a4-dIBB and anti-PSF-A546_Pos026_S001	00-Xj8CSfQPW9pWQ2VQTynTYk
0	um	Cell	0.000	1.000	Vesicles Paraspeckle	652	4	GFP-IMPa4-IBB anti-PSF-A546 8C-S-PSF V2.00	0	20. GFP-Imp-a4-dIBB and anti-PSF-A546_Pos026_S001	00-Xj8CSfQPW9pWQ2VQTynTYk
0	um	Cell	0.000	1.000	Vesicles Paraspeckle	653	5	GFP-IMPa4-IBB anti-PSF-A546 8C-S-PSF V2.00	0	20. GFP-Imp-a4-dIBB and anti-PSF-A546_Pos026_S001	00-Xj8CSfQPW9pWQ2VQTynTYk
0	um	Cell	0.000	1.000	Vesicles Paraspeckle	654	6	GFP-IMPa4-IBB anti-PSF-A546 8C-S-PSF V2.00	0	20. GFP-Imp-a4-dIBB and anti-PSF-A546_Pos026_S001	00-Xj8CSfQPW9pWQ2VQTynTYk
0	um	Cell	0.000	1.000	Vesicles Paraspeckle	655	7	GFP-IMPa4-IBB anti-PSF-A546 8C-S-PSF V2.00	0	20. GFP-Imp-a4-dIBB and anti-PSF-A546_Pos026_S001	00-Xj8CSfQPW9pWQ2VQTynTYk
0	um	Cell	0.000	1.000	Vesicles Paraspeckle	656	8	GFP-IMPa4-IBB anti-PSF-A546 8C-S-PSF V2.00	0	20. GFP-Imp-a4-dIBB and anti-PSF-A546_Pos026_S001	00-Xj8CSfQPW9pWQ2VQTynTYk
0	um	Cell	0.000	1.000	Vesicles Paraspeckle	657	9	GFP-IMPa4-IBB anti-PSF-A546 8C-S-PSF V2.00	0	20. GFP-Imp-a4-dIBB and anti-PSF-A546_Pos026_S001	00-Xj8CSfQPW9pWQ2VQTynTYk
0	um	Cell	0.000	1.000	Vesicles Paraspeckle	658	10	GFP-IMPa4-IBB anti-PSF-A546 8C-S-PSF V2.00	0	20. GFP-Imp-a4-dIBB and anti-PSF-A546_Pos026_S001	00-Xj8CSfQPW9pWQ2VQTynTYk
0	um	Cell	0.000	1.000	Vesicles Paraspeckle	659	11	GFP-IMPa4-IBB anti-PSF-A546 8C-S-PSF V2.00	0	20. GFP-Imp-a4-dIBB and anti-PSF-A546_Pos026_S001	00-Xj8CSfQPW9pWQ2VQTynTYk
0	um	Cell	0.000	1.000	Vesicles Paraspeckle	660	12	GFP-IMPa4-IBB anti-PSF-A546 8C-S-PSF V2.00	0	20. GFP-Imp-a4-dIBB and anti-PSF-A546_Pos026_S001	00-Xj8CSfQPW9pWQ2VQTynTYk
0	um	Cell	0.000	1.000	Vesicles Paraspeckle	661	13	GFP-IMPa4-IBB anti-PSF-A546 8C-S-PSF V2.00	0	20. GFP-Imp-a4-dIBB and anti-PSF-A546_Pos026_S001	00-Xj8CSfQPW9pWQ2VQTynTYk
0	um	Cell	0.000	1.000	Vesicles Paraspeckle	662	14	GFP-IMPa4-IBB anti-PSF-A546 8C-S-PSF V2.00	0	20. GFP-Imp-a4-dIBB and anti-PSF-A546_Pos026_S001	00-Xj8CSfQPW9pWQ2VQTynTYk
0	um	Cell	0.000	1.000	Vesicles Paraspeckle	663	15	GFP-IMPa4-IBB anti-PSF-A546 8C-S-PSF V2.00	0	20. GFP-Imp-a4-dIBB and anti-PSF-A546_Pos026_S001	00-Xj8CSfQPW9pWQ2VQTynTYk
0	um	Cell	0.000	1.000	Vesicles Paraspeckle	664	16	GFP-IMPa4-IBB anti-PSF-A546 8C-S-PSF V2.00	0	20. GFP-Imp-a4-dIBB and anti-PSF-A546_Pos026_S001	00-Xj8CSfQPW9pWQ2VQTynTYk
0	um	Cell	0.000	1.000	Vesicles Paraspeckle	665	17	GFP-IMPa4-IBB anti-PSF-A546 8C-S-PSF V2.00	0	20. GFP-Imp-a4-dIBB and anti-PSF-A546_Pos026_S001	00-Xj8CSfQPW9pWQ2VQTynTYk
0	um	Cell	0.000	1.000	Vesicles Paraspeckle	666	18	GFP-IMPa4-IBB anti-PSF-A546 8C-S-PSF V2.00	0	20. GFP-Imp-a4-dIBB and anti-PSF-A546_Pos026_S001	00-Xj8CSfQPW9pWQ2VQTynTYk
0	um	Cell	0.000	1.000	Vesicles Paraspeckle	667	0	GFP-IMPa4-IBB anti-PSF-A546 8C-S-PSF V2.00	0	20. GFP-Imp-a4-dIBB and anti-PSF-A546_Pos027_S001	00-4Df3MSpBMCcsH4uhCoia5D
0	um	Cell	0.000	1.000	Vesicles Paraspeckle	668	1	GFP-IMPa4-IBB anti-PSF-A546 8C-S-PSF V2.00	0	20. GFP-Imp-a4-dIBB and anti-PSF-A546_Pos027_S001	00-4Df3MSpBMCcsH4uhCoia5D
0	um	Cell	0.000	1.000	Vesicles Paraspeckle	669	2	GFP-IMPa4-IBB anti-PSF-A546 8C-S-PSF V2.00	0	20. GFP-Imp-a4-dIBB and anti-PSF-A546_Pos027_S001	00-4Df3MSpBMCcsH4uhCoia5D
0	um	Cell	0.000	1.000	Vesicles Paraspeckle	670	3	GFP-IMPa4-IBB anti-PSF-A546 8C-S-PSF V2.00	0	20. GFP-Imp-a4-dIBB and anti-PSF-A546_Pos027_S001	00-4Df3MSpBMCcsH4uhCoia5D
0	um	Cell	0.000	1.000	Vesicles Paraspeckle	671	4	GFP-IMPa4-IBB anti-PSF-A546 8C-S-PSF V2.00	0	20. GFP-Imp-a4-dIBB and anti-PSF-A546_Pos027_S001	00-4Df3MSpBMCcsH4uhCoia5D
0	um	Cell	0.000	1.000	Vesicles Paraspeckle	672	5	GFP-IMPa4-IBB anti-PSF-A546 8C-S-PSF V2.00	0	20. GFP-Imp-a4-dIBB and anti-PSF-A546_Pos027_S001	00-4Df3MSpBMCcsH4uhCoia5D
0	um	Cell	0.000	1.000	Vesicles Paraspeckle	673	6	GFP-IMPa4-IBB anti-PSF-A546 8C-S-PSF V2.00	0	20. GFP-Imp-a4-dIBB and anti-PSF-A546_Pos027_S001	00-4Df3MSpBMCcsH4uhCoia5D
0	um	Cell	0.000	1.000	Vesicles Paraspeckle	674	7	GFP-IMPa4-IBB anti-PSF-A546 8C-S-PSF V2.00	0	20. GFP-Imp-a4-dIBB and anti-PSF-A546_Pos027_S001	00-4Df3MSpBMCcsH4uhCoia5D
0	um	Cell	0.000	1.000	Vesicles Paraspeckle	675	8	GFP-IMPa4-IBB anti-PSF-A546 8C-S-PSF V2.00	0	20. GFP-Imp-a4-dIBB and anti-PSF-A546_Pos027_S001	00-4Df3MSpBMCcsH4uhCoia5D
0	um	Cell	0.000	1.000	Vesicles Paraspeckle	676	9	GFP-IMPa4-IBB anti-PSF-A546 8C-S-PSF V2.00	0	20. GFP-Imp-a4-dIBB and anti-PSF-A546_Pos027_S001	00-4Df3MSpBMCcsH4uhCoia5D
0	um	Cell	0.000	1.000	Vesicles Paraspeckle	677	10	GFP-IMPa4-IBB anti-PSF-A546 8C-S-PSF V2.00	0	20. GFP-Imp-a4-dIBB and anti-PSF-A546_Pos027_S001	00-4Df3MSpBMCcsH4uhCoia5D
0	um	Cell	0.000	1.000	Vesicles Paraspeckle	678	11	GFP-IMPa4-IBB anti-PSF-A546 8C-S-PSF V2.00	0	20. GFP-Imp-a4-dIBB and anti-PSF-A546_Pos027_S001	00-4Df3MSpBMCcsH4uhCoia5D
0	um	Cell	0.000	1.000	Vesicles Paraspeckle	679	12	GFP-IMPa4-IBB anti-PSF-A546 8C-S-PSF V2.00	0	20. GFP-Imp-a4-dIBB and anti-PSF-A546_Pos027_S001	00-4Df3MSpBMCcsH4uhCoia5D
0	um	Cell	0.000	1.000	Vesicles Paraspeckle	680	13	GFP-IMPa4-IBB anti-PSF-A546 8C-S-PSF V2.00	0	20. GFP-Imp-a4-dIBB and anti-PSF-A546_Pos027_S001	00-4Df3MSpBMCcsH4uhCoia5D
0	um	Cell	0.000	1.000	Vesicles Paraspeckle	681	14	GFP-IMPa4-IBB anti-PSF-A546 8C-S-PSF V2.00	0	20. GFP-Imp-a4-dIBB and anti-PSF-A546_Pos027_S001	00-4Df3MSpBMCcsH4uhCoia5D
0	um	Cell	0.000	1.000	Vesicles Paraspeckle	682	15	GFP-IMPa4-IBB anti-PSF-A546 8C-S-PSF V2.00	0	20. GFP-Imp-a4-dIBB and anti-PSF-A546_Pos027_S001	00-4Df3MSpBMCcsH4uhCoia5D
0	um	Cell	0.000	1.000	Vesicles Paraspeckle	683	16	GFP-IMPa4-IBB anti-PSF-A546 8C-S-PSF V2.00	0	20. GFP-Imp-a4-dIBB and anti-PSF-A546_Pos027_S001	00-4Df3MSpBMCcsH4uhCoia5D
0	um	Cell	0.000	1.000	Vesicles Paraspeckle	684	17	GFP-IMPa4-IBB anti-PSF-A546 8C-S-PSF V2.00	0	20. GFP-Imp-a4-dIBB and anti-PSF-A546_Pos027_S001	00-4Df3MSpBMCcsH4uhCoia5D
0	um	Cell	0.000	1.000	Vesicles Paraspeckle	685	18	GFP-IMPa4-IBB anti-PSF-A546 8C-S-PSF V2.00	0	20. GFP-Imp-a4-dIBB and anti-PSF-A546_Pos027_S001	00-4Df3MSpBMCcsH4uhCoia5D
0	um	Cell	0.000	1.000	Vesicles Paraspeckle	686	19	GFP-IMPa4-IBB anti-PSF-A546 8C-S-PSF V2.00	0	20. GFP-Imp-a4-dIBB and anti-PSF-A546_Pos027_S001	00-4Df3MSpBMCcsH4uhCoia5D
0	um	Cell	0.000	1.000	Vesicles Paraspeckle	687	20	GFP-IMPa4-IBB anti-PSF-A546 8C-S-PSF V2.00	0	20. GFP-Imp-a4-dIBB and anti-PSF-A546_Pos027_S001	00-4Df3MSpBMCcsH4uhCoia5D
0	um	Cell	0.000	1.000	Vesicles Paraspeckle	688	21	GFP-IMPa4-IBB anti-PSF-A546 8C-S-PSF V2.00	0	20. GFP-Imp-a4-dIBB and anti-PSF-A546_Pos027_S001	00-4Df3MSpBMCcsH4uhCoia5D
0	um	Cell	0.000	1.000	Vesicles Paraspeckle	689	22	GFP-IMPa4-IBB anti-PSF-A546 8C-S-PSF V2.00	0	20. GFP-Imp-a4-dIBB and anti-PSF-A546_Pos027_S001	00-4Df3MSpBMCcsH4uhCoia5D
0	um	Cell	0.000	1.000	Vesicles Paraspeckle	690	23	GFP-IMPa4-IBB anti-PSF-A546 8C-S-PSF V2.00	0	20. GFP-Imp-a4-dIBB and anti-PSF-A546_Pos027_S001	00-4Df3MSpBMCcsH4uhCoia5D
0	um	Cell	0.000	1.000	Vesicles Paraspeckle	691	24	GFP-IMPa4-IBB anti-PSF-A546 8C-S-PSF V2.00	0	20. GFP-Imp-a4-dIBB and anti-PSF-A546_Pos027_S001	00-4Df3MSpBMCcsH4uhCoia5D
0	um	Cell	0.000	1.000	Vesicles Paraspeckle	692	25	GFP-IMPa4-IBB anti-PSF-A546 8C-S-PSF V2.00	0	20. GFP-Imp-a4-dIBB and anti-PSF-A546_Pos027_S001	00-4Df3MSpBMCcsH4uhCoia5D
0	um	Cell	0.000	1.000	Vesicles Paraspeckle	693	26	GFP-IMPa4-IBB anti-PSF-A546 8C-S-PSF V2.00	0	20. GFP-Imp-a4-dIBB and anti-PSF-A546_Pos027_S001	00-4Df3MSpBMCcsH4uhCoia5D
0	um	Cell	0.000	1.000	Vesicles Paraspeckle	694	27	GFP-IMPa4-IBB anti-PSF-A546 8C-S-PSF V2.00	0	20. GFP-Imp-a4-dIBB and anti-PSF-A546_Pos027_S001	00-4Df3MSpBMCcsH4uhCoia5D
0	um	Cell	0.000	1.000	Vesicles Paraspeckle	695	28	GFP-IMPa4-IBB anti-PSF-A546 8C-S-PSF V2.00	0	20. GFP-Imp-a4-dIBB and anti-PSF-A546_Pos027_S001	00-4Df3MSpBMCcsH4uhCoia5D
0	um	Cell	0.000	1.000	Vesicles Paraspeckle	696	29	GFP-IMPa4-IBB anti-PSF-A546 8C-S-PSF V2.00	0	20. GFP-Imp-a4-dIBB and anti-PSF-A546_Pos027_S001	00-4Df3MSpBMCcsH4uhCoia5D
0	um	Cell	0.000	1.000	Vesicles Paraspeckle	697	0	GFP-IMPa4-IBB anti-PSF-A546 8C-S-PSF V2.00	0	20. GFP-Imp-a4-dIBB and anti-PSF-A546_Pos028_S001	00-4JkXPFdgJtEwLocdQkJjME
0	um	Cell	0.000	1.000	Vesicles Paraspeckle	698	1	GFP-IMPa4-IBB anti-PSF-A546 8C-S-PSF V2.00	0	20. GFP-Imp-a4-dIBB and anti-PSF-A546_Pos028_S001	00-4JkXPFdgJtEwLocdQkJjME
0	um	Cell	0.000	1.000	Vesicles Paraspeckle	699	2	GFP-IMPa4-IBB anti-PSF-A546 8C-S-PSF V2.00	0	20. GFP-Imp-a4-dIBB and anti-PSF-A546_Pos028_S001	00-4JkXPFdgJtEwLocdQkJjME
0	um	Cell	0.000	1.000	Vesicles Paraspeckle	700	3	GFP-IMPa4-IBB anti-PSF-A546 8C-S-PSF V2.00	0	20. GFP-Imp-a4-dIBB and anti-PSF-A546_Pos028_S001	00-4JkXPFdgJtEwLocdQkJjME
0	um	Cell	0.000	1.000	Vesicles Paraspeckle	701	4	GFP-IMPa4-IBB anti-PSF-A546 8C-S-PSF V2.00	0	20. GFP-Imp-a4-dIBB and anti-PSF-A546_Pos028_S001	00-4JkXPFdgJtEwLocdQkJjME
0	um	Cell	0.000	1.000	Vesicles Paraspeckle	702	5	GFP-IMPa4-IBB anti-PSF-A546 8C-S-PSF V2.00	0	20. GFP-Imp-a4-dIBB and anti-PSF-A546_Pos028_S001	00-4JkXPFdgJtEwLocdQkJjME
0	um	Cell	0.000	1.000	Vesicles Paraspeckle	703	6	GFP-IMPa4-IBB anti-PSF-A546 8C-S-PSF V2.00	0	20. GFP-Imp-a4-dIBB and anti-PSF-A546_Pos028_S001	00-4JkXPFdgJtEwLocdQkJjME
0	um	Cell	0.000	1.000	Vesicles Paraspeckle	704	7	GFP-IMPa4-IBB anti-PSF-A546 8C-S-PSF V2.00	0	20. GFP-Imp-a4-dIBB and anti-PSF-A546_Pos028_S001	00-4JkXPFdgJtEwLocdQkJjME
0	um	Cell	0.000	1.000	Vesicles Paraspeckle	705	8	GFP-IMPa4-IBB anti-PSF-A546 8C-S-PSF V2.00	0	20. GFP-Imp-a4-dIBB and anti-PSF-A546_Pos028_S001	00-4JkXPFdgJtEwLocdQkJjME
0	um	Cell	0.000	1.000	Vesicles Paraspeckle	706	9	GFP-IMPa4-IBB anti-PSF-A546 8C-S-PSF V2.00	0	20. GFP-Imp-a4-dIBB and anti-PSF-A546_Pos028_S001	00-4JkXPFdgJtEwLocdQkJjME
0	um	Cell	0.000	1.000	Vesicles Paraspeckle	707	10	GFP-IMPa4-IBB anti-PSF-A546 8C-S-PSF V2.00	0	20. GFP-Imp-a4-dIBB and anti-PSF-A546_Pos028_S001	00-4JkXPFdgJtEwLocdQkJjME
0	um	Cell	0.000	1.000	Vesicles Paraspeckle	708	11	GFP-IMPa4-IBB anti-PSF-A546 8C-S-PSF V2.00	0	20. GFP-Imp-a4-dIBB and anti-PSF-A546_Pos028_S001	00-4JkXPFdgJtEwLocdQkJjME
0	um	Cell	0.000	1.000	Vesicles Paraspeckle	709	12	GFP-IMPa4-IBB anti-PSF-A546 8C-S-PSF V2.00	0	20. GFP-Imp-a4-dIBB and anti-PSF-A546_Pos028_S001	00-4JkXPFdgJtEwLocdQkJjME
0	um	Cell	0.000	1.000	Vesicles Paraspeckle	710	13	GFP-IMPa4-IBB anti-PSF-A546 8C-S-PSF V2.00	0	20. GFP-Imp-a4-dIBB and anti-PSF-A546_Pos028_S001	00-4JkXPFdgJtEwLocdQkJjME
0	um	Cell	0.000	1.000	Vesicles Paraspeckle	711	14	GFP-IMPa4-IBB anti-PSF-A546 8C-S-PSF V2.00	0	20. GFP-Imp-a4-dIBB and anti-PSF-A546_Pos028_S001	00-4JkXPFdgJtEwLocdQkJjME
0	um	Cell	0.000	1.000	Vesicles Paraspeckle	712	15	GFP-IMPa4-IBB anti-PSF-A546 8C-S-PSF V2.00	0	20. GFP-Imp-a4-dIBB and anti-PSF-A546_Pos028_S001	00-4JkXPFdgJtEwLocdQkJjME
0	um	Cell	0.000	1.000	Vesicles Paraspeckle	713	16	GFP-IMPa4-IBB anti-PSF-A546 8C-S-PSF V2.00	0	20. GFP-Imp-a4-dIBB and anti-PSF-A546_Pos028_S001	00-4JkXPFdgJtEwLocdQkJjME
0	um	Cell	0.000	1.000	Vesicles Paraspeckle	714	17	GFP-IMPa4-IBB anti-PSF-A546 8C-S-PSF V2.00	0	20. GFP-Imp-a4-dIBB and anti-PSF-A546_Pos028_S001	00-4JkXPFdgJtEwLocdQkJjME
0	um	Cell	0.000	1.000	Vesicles Paraspeckle	715	18	GFP-IMPa4-IBB anti-PSF-A546 8C-S-PSF V2.00	0	20. GFP-Imp-a4-dIBB and anti-PSF-A546_Pos028_S001	00-4JkXPFdgJtEwLocdQkJjME
0	um	Cell	0.000	1.000	Vesicles Paraspeckle	716	19	GFP-IMPa4-IBB anti-PSF-A546 8C-S-PSF V2.00	0	20. GFP-Imp-a4-dIBB and anti-PSF-A546_Pos028_S001	00-4JkXPFdgJtEwLocdQkJjME
0	um	Cell	0.000	1.000	Vesicles Paraspeckle	717	20	GFP-IMPa4-IBB anti-PSF-A546 8C-S-PSF V2.00	0	20. GFP-Imp-a4-dIBB and anti-PSF-A546_Pos028_S001	00-4JkXPFdgJtEwLocdQkJjME
0	um	Cell	0.000	1.000	Vesicles Paraspeckle	718	21	GFP-IMPa4-IBB anti-PSF-A546 8C-S-PSF V2.00	0	20. GFP-Imp-a4-dIBB and anti-PSF-A546_Pos028_S001	00-4JkXPFdgJtEwLocdQkJjME
0	um	Cell	0.000	1.000	Vesicles Paraspeckle	719	22	GFP-IMPa4-IBB anti-PSF-A546 8C-S-PSF V2.00	0	20. GFP-Imp-a4-dIBB and anti-PSF-A546_Pos028_S001	00-4JkXPFdgJtEwLocdQkJjME
0	um	Cell	0.000	1.000	Vesicles Paraspeckle	720	23	GFP-IMPa4-IBB anti-PSF-A546 8C-S-PSF V2.00	0	20. GFP-Imp-a4-dIBB and anti-PSF-A546_Pos028_S001	00-4JkXPFdgJtEwLocdQkJjME
0	um	Cell	0.000	1.000	Vesicles Paraspeckle	721	24	GFP-IMPa4-IBB anti-PSF-A546 8C-S-PSF V2.00	0	20. GFP-Imp-a4-dIBB and anti-PSF-A546_Pos028_S001	00-4JkXPFdgJtEwLocdQkJjME
0	um	Cell	0.000	1.000	Vesicles Paraspeckle	722	25	GFP-IMPa4-IBB anti-PSF-A546 8C-S-PSF V2.00	0	20. GFP-Imp-a4-dIBB and anti-PSF-A546_Pos028_S001	00-4JkXPFdgJtEwLocdQkJjME
0	um	Cell	0.000	1.000	Vesicles Paraspeckle	723	26	GFP-IMPa4-IBB anti-PSF-A546 8C-S-PSF V2.00	0	20. GFP-Imp-a4-dIBB and anti-PSF-A546_Pos028_S001	00-4JkXPFdgJtEwLocdQkJjME
0	um	Cell	0.000	1.000	Vesicles Paraspeckle	724	27	GFP-IMPa4-IBB anti-PSF-A546 8C-S-PSF V2.00	0	20. GFP-Imp-a4-dIBB and anti-PSF-A546_Pos028_S001	00-4JkXPFdgJtEwLocdQkJjME
0	um	Cell	0.000	1.000	Vesicles Paraspeckle	725	28	GFP-IMPa4-IBB anti-PSF-A546 8C-S-PSF V2.00	0	20. GFP-Imp-a4-dIBB and anti-PSF-A546_Pos028_S001	00-4JkXPFdgJtEwLocdQkJjME
0	um	Cell	0.000	1.000	Vesicles Paraspeckle	726	29	GFP-IMPa4-IBB anti-PSF-A546 8C-S-PSF V2.00	0	20. GFP-Imp-a4-dIBB and anti-PSF-A546_Pos028_S001	00-4JkXPFdgJtEwLocdQkJjME
0	um	Cell	0.000	1.000	Vesicles Paraspeckle	727	30	GFP-IMPa4-IBB anti-PSF-A546 8C-S-PSF V2.00	0	20. GFP-Imp-a4-dIBB and anti-PSF-A546_Pos028_S001	00-4JkXPFdgJtEwLocdQkJjME
0	um	Cell	0.000	1.000	Vesicles Paraspeckle	728	0	GFP-IMPa4-IBB anti-PSF-A546 8C-S-PSF V2.00	0	20. GFP-Imp-a4-dIBB and anti-PSF-A546_Pos029_S001	00-BB6yPDnzQsTwWgDsQpCYeN
0	um	Cell	0.000	1.000	Vesicles Paraspeckle	729	1	GFP-IMPa4-IBB anti-PSF-A546 8C-S-PSF V2.00	0	20. GFP-Imp-a4-dIBB and anti-PSF-A546_Pos029_S001	00-BB6yPDnzQsTwWgDsQpCYeN
0	um	Cell	0.000	1.000	Vesicles Paraspeckle	730	2	GFP-IMPa4-IBB anti-PSF-A546 8C-S-PSF V2.00	0	20. GFP-Imp-a4-dIBB and anti-PSF-A546_Pos029_S001	00-BB6yPDnzQsTwWgDsQpCYeN
0	um	Cell	0.000	1.000	Vesicles Paraspeckle	731	3	GFP-IMPa4-IBB anti-PSF-A546 8C-S-PSF V2.00	0	20. GFP-Imp-a4-dIBB and anti-PSF-A546_Pos029_S001	00-BB6yPDnzQsTwWgDsQpCYeN
0	um	Cell	0.000	1.000	Vesicles Paraspeckle	732	4	GFP-IMPa4-IBB anti-PSF-A546 8C-S-PSF V2.00	0	20. GFP-Imp-a4-dIBB and anti-PSF-A546_Pos029_S001	00-BB6yPDnzQsTwWgDsQpCYeN
0	um	Cell	0.000	1.000	Vesicles Paraspeckle	733	5	GFP-IMPa4-IBB anti-PSF-A546 8C-S-PSF V2.00	0	20. GFP-Imp-a4-dIBB and anti-PSF-A546_Pos029_S001	00-BB6yPDnzQsTwWgDsQpCYeN
0	um	Cell	0.000	1.000	Vesicles Paraspeckle	734	6	GFP-IMPa4-IBB anti-PSF-A546 8C-S-PSF V2.00	0	20. GFP-Imp-a4-dIBB and anti-PSF-A546_Pos029_S001	00-BB6yPDnzQsTwWgDsQpCYeN
0	um	Cell	0.000	1.000	Vesicles Paraspeckle	735	7	GFP-IMPa4-IBB anti-PSF-A546 8C-S-PSF V2.00	0	20. GFP-Imp-a4-dIBB and anti-PSF-A546_Pos029_S001	00-BB6yPDnzQsTwWgDsQpCYeN
0	um	Cell	0.000	1.000	Vesicles Paraspeckle	736	8	GFP-IMPa4-IBB anti-PSF-A546 8C-S-PSF V2.00	0	20. GFP-Imp-a4-dIBB and anti-PSF-A546_Pos029_S001	00-BB6yPDnzQsTwWgDsQpCYeN
0	um	Cell	0.000	1.000	Vesicles Paraspeckle	737	9	GFP-IMPa4-IBB anti-PSF-A546 8C-S-PSF V2.00	0	20. GFP-Imp-a4-dIBB and anti-PSF-A546_Pos029_S001	00-BB6yPDnzQsTwWgDsQpCYeN
0	um	Cell	0.000	1.000	Vesicles Paraspeckle	738	10	GFP-IMPa4-IBB anti-PSF-A546 8C-S-PSF V2.00	0	20. GFP-Imp-a4-dIBB and anti-PSF-A546_Pos029_S001	00-BB6yPDnzQsTwWgDsQpCYeN
0	um	Cell	0.000	1.000	Vesicles Paraspeckle	739	11	GFP-IMPa4-IBB anti-PSF-A546 8C-S-PSF V2.00	0	20. GFP-Imp-a4-dIBB and anti-PSF-A546_Pos029_S001	00-BB6yPDnzQsTwWgDsQpCYeN
0	um	Cell	0.000	1.000	Vesicles Paraspeckle	740	12	GFP-IMPa4-IBB anti-PSF-A546 8C-S-PSF V2.00	0	20. GFP-Imp-a4-dIBB and anti-PSF-A546_Pos029_S001	00-BB6yPDnzQsTwWgDsQpCYeN
0	um	Cell	0.000	1.000	Vesicles Paraspeckle	741	13	GFP-IMPa4-IBB anti-PSF-A546 8C-S-PSF V2.00	0	20. GFP-Imp-a4-dIBB and anti-PSF-A546_Pos029_S001	00-BB6yPDnzQsTwWgDsQpCYeN
0	um	Cell	0.000	1.000	Vesicles Paraspeckle	742	14	GFP-IMPa4-IBB anti-PSF-A546 8C-S-PSF V2.00	0	20. GFP-Imp-a4-dIBB and anti-PSF-A546_Pos029_S001	00-BB6yPDnzQsTwWgDsQpCYeN
0	um	Cell	0.000	1.000	Vesicles Paraspeckle	743	15	GFP-IMPa4-IBB anti-PSF-A546 8C-S-PSF V2.00	0	20. GFP-Imp-a4-dIBB and anti-PSF-A546_Pos029_S001	00-BB6yPDnzQsTwWgDsQpCYeN
0	um	Cell	0.000	1.000	Vesicles Paraspeckle	744	16	GFP-IMPa4-IBB anti-PSF-A546 8C-S-PSF V2.00	0	20. GFP-Imp-a4-dIBB and anti-PSF-A546_Pos029_S001	00-BB6yPDnzQsTwWgDsQpCYeN
0	um	Cell	0.000	1.000	Vesicles Paraspeckle	745	17	GFP-IMPa4-IBB anti-PSF-A546 8C-S-PSF V2.00	0	20. GFP-Imp-a4-dIBB and anti-PSF-A546_Pos029_S001	00-BB6yPDnzQsTwWgDsQpCYeN
0	um	Cell	0.000	1.000	Vesicles Paraspeckle	746	18	GFP-IMPa4-IBB anti-PSF-A546 8C-S-PSF V2.00	0	20. GFP-Imp-a4-dIBB and anti-PSF-A546_Pos029_S001	00-BB6yPDnzQsTwWgDsQpCYeN
0	um	Cell	0.000	1.000	Vesicles Paraspeckle	747	19	GFP-IMPa4-IBB anti-PSF-A546 8C-S-PSF V2.00	0	20. GFP-Imp-a4-dIBB and anti-PSF-A546_Pos029_S001	00-BB6yPDnzQsTwWgDsQpCYeN
0	um	Cell	0.000	1.000	Vesicles Paraspeckle	748	20	GFP-IMPa4-IBB anti-PSF-A546 8C-S-PSF V2.00	0	20. GFP-Imp-a4-dIBB and anti-PSF-A546_Pos029_S001	00-BB6yPDnzQsTwWgDsQpCYeN
0	um	Cell	0.000	1.000	Vesicles Paraspeckle	749	21	GFP-IMPa4-IBB anti-PSF-A546 8C-S-PSF V2.00	0	20. GFP-Imp-a4-dIBB and anti-PSF-A546_Pos029_S001	00-BB6yPDnzQsTwWgDsQpCYeN
0	um	Cell	0.000	1.000	Vesicles Paraspeckle	750	22	GFP-IMPa4-IBB anti-PSF-A546 8C-S-PSF V2.00	0	20. GFP-Imp-a4-dIBB and anti-PSF-A546_Pos029_S001	00-BB6yPDnzQsTwWgDsQpCYeN
0	um	Cell	0.000	1.000	Vesicles Paraspeckle	751	23	GFP-IMPa4-IBB anti-PSF-A546 8C-S-PSF V2.00	0	20. GFP-Imp-a4-dIBB and anti-PSF-A546_Pos029_S001	00-BB6yPDnzQsTwWgDsQpCYeN
0	um	Cell	0.000	1.000	Vesicles Paraspeckle	752	24	GFP-IMPa4-IBB anti-PSF-A546 8C-S-PSF V2.00	0	20. GFP-Imp-a4-dIBB and anti-PSF-A546_Pos029_S001	00-BB6yPDnzQsTwWgDsQpCYeN
0	um	Cell	0.000	1.000	Vesicles Paraspeckle	753	25	GFP-IMPa4-IBB anti-PSF-A546 8C-S-PSF V2.00	0	20. GFP-Imp-a4-dIBB and anti-PSF-A546_Pos029_S001	00-BB6yPDnzQsTwWgDsQpCYeN
0	um	Cell	0.000	1.000	Vesicles Paraspeckle	754	26	GFP-IMPa4-IBB anti-PSF-A546 8C-S-PSF V2.00	0	20. GFP-Imp-a4-dIBB and anti-PSF-A546_Pos029_S001	00-BB6yPDnzQsTwWgDsQpCYeN
0	um	Cell	0.000	1.000	Vesicles Paraspeckle	755	27	GFP-IMPa4-IBB anti-PSF-A546 8C-S-PSF V2.00	0	20. GFP-Imp-a4-dIBB and anti-PSF-A546_Pos029_S001	00-BB6yPDnzQsTwWgDsQpCYeN
0	um	Cell	0.000	1.000	Vesicles Paraspeckle	756	28	GFP-IMPa4-IBB anti-PSF-A546 8C-S-PSF V2.00	0	20. GFP-Imp-a4-dIBB and anti-PSF-A546_Pos029_S001	00-BB6yPDnzQsTwWgDsQpCYeN
0	um	Cell	0.000	1.000	Vesicles Paraspeckle	757	0	GFP-IMPa4-IBB anti-PSF-A546 8C-S-PSF V2.00	0	20. GFP-Imp-a4-dIBB and anti-PSF-A546_Pos030_S001	00-7SViCuPBiqpewRqtuN2xm7
0	um	Cell	0.000	1.000	Vesicles Paraspeckle	758	1	GFP-IMPa4-IBB anti-PSF-A546 8C-S-PSF V2.00	0	20. GFP-Imp-a4-dIBB and anti-PSF-A546_Pos030_S001	00-7SViCuPBiqpewRqtuN2xm7
0	um	Cell	0.000	1.000	Vesicles Paraspeckle	759	2	GFP-IMPa4-IBB anti-PSF-A546 8C-S-PSF V2.00	0	20. GFP-Imp-a4-dIBB and anti-PSF-A546_Pos030_S001	00-7SViCuPBiqpewRqtuN2xm7
0	um	Cell	0.000	1.000	Vesicles Paraspeckle	760	3	GFP-IMPa4-IBB anti-PSF-A546 8C-S-PSF V2.00	0	20. GFP-Imp-a4-dIBB and anti-PSF-A546_Pos030_S001	00-7SViCuPBiqpewRqtuN2xm7
0	um	Cell	0.000	1.000	Vesicles Paraspeckle	761	4	GFP-IMPa4-IBB anti-PSF-A546 8C-S-PSF V2.00	0	20. GFP-Imp-a4-dIBB and anti-PSF-A546_Pos030_S001	00-7SViCuPBiqpewRqtuN2xm7
0	um	Cell	0.000	1.000	Vesicles Paraspeckle	762	5	GFP-IMPa4-IBB anti-PSF-A546 8C-S-PSF V2.00	0	20. GFP-Imp-a4-dIBB and anti-PSF-A546_Pos030_S001	00-7SViCuPBiqpewRqtuN2xm7
0	um	Cell	0.000	1.000	Vesicles Paraspeckle	763	6	GFP-IMPa4-IBB anti-PSF-A546 8C-S-PSF V2.00	0	20. GFP-Imp-a4-dIBB and anti-PSF-A546_Pos030_S001	00-7SViCuPBiqpewRqtuN2xm7
0	um	Cell	0.000	1.000	Vesicles Paraspeckle	764	7	GFP-IMPa4-IBB anti-PSF-A546 8C-S-PSF V2.00	0	20. GFP-Imp-a4-dIBB and anti-PSF-A546_Pos030_S001	00-7SViCuPBiqpewRqtuN2xm7
0	um	Cell	0.000	1.000	Vesicles Paraspeckle	765	8	GFP-IMPa4-IBB anti-PSF-A546 8C-S-PSF V2.00	0	20. GFP-Imp-a4-dIBB and anti-PSF-A546_Pos030_S001	00-7SViCuPBiqpewRqtuN2xm7
0	um	Cell	0.000	1.000	Vesicles Paraspeckle	766	9	GFP-IMPa4-IBB anti-PSF-A546 8C-S-PSF V2.00	0	20. GFP-Imp-a4-dIBB and anti-PSF-A546_Pos030_S001	00-7SViCuPBiqpewRqtuN2xm7
0	um	Cell	0.000	1.000	Vesicles Paraspeckle	767	10	GFP-IMPa4-IBB anti-PSF-A546 8C-S-PSF V2.00	0	20. GFP-Imp-a4-dIBB and anti-PSF-A546_Pos030_S001	00-7SViCuPBiqpewRqtuN2xm7
0	um	Cell	0.000	1.000	Vesicles Paraspeckle	768	11	GFP-IMPa4-IBB anti-PSF-A546 8C-S-PSF V2.00	0	20. GFP-Imp-a4-dIBB and anti-PSF-A546_Pos030_S001	00-7SViCuPBiqpewRqtuN2xm7
0	um	Cell	0.000	1.000	Vesicles Paraspeckle	769	12	GFP-IMPa4-IBB anti-PSF-A546 8C-S-PSF V2.00	0	20. GFP-Imp-a4-dIBB and anti-PSF-A546_Pos030_S001	00-7SViCuPBiqpewRqtuN2xm7
0	um	Cell	0.000	1.000	Vesicles Paraspeckle	770	13	GFP-IMPa4-IBB anti-PSF-A546 8C-S-PSF V2.00	0	20. GFP-Imp-a4-dIBB and anti-PSF-A546_Pos030_S001	00-7SViCuPBiqpewRqtuN2xm7
0	um	Cell	0.000	1.000	Vesicles Paraspeckle	771	14	GFP-IMPa4-IBB anti-PSF-A546 8C-S-PSF V2.00	0	20. GFP-Imp-a4-dIBB and anti-PSF-A546_Pos030_S001	00-7SViCuPBiqpewRqtuN2xm7
0	um	Cell	0.000	1.000	Vesicles Paraspeckle	772	15	GFP-IMPa4-IBB anti-PSF-A546 8C-S-PSF V2.00	0	20. GFP-Imp-a4-dIBB and anti-PSF-A546_Pos030_S001	00-7SViCuPBiqpewRqtuN2xm7
0	um	Cell	0.000	1.000	Vesicles Paraspeckle	773	16	GFP-IMPa4-IBB anti-PSF-A546 8C-S-PSF V2.00	0	20. GFP-Imp-a4-dIBB and anti-PSF-A546_Pos030_S001	00-7SViCuPBiqpewRqtuN2xm7
0	um	Cell	0.000	1.000	Vesicles Paraspeckle	774	17	GFP-IMPa4-IBB anti-PSF-A546 8C-S-PSF V2.00	0	20. GFP-Imp-a4-dIBB and anti-PSF-A546_Pos030_S001	00-7SViCuPBiqpewRqtuN2xm7
0	um	Cell	0.000	1.000	Vesicles Paraspeckle	775	18	GFP-IMPa4-IBB anti-PSF-A546 8C-S-PSF V2.00	0	20. GFP-Imp-a4-dIBB and anti-PSF-A546_Pos030_S001	00-7SViCuPBiqpewRqtuN2xm7
0	um	Cell	0.000	1.000	Vesicles Paraspeckle	776	19	GFP-IMPa4-IBB anti-PSF-A546 8C-S-PSF V2.00	0	20. GFP-Imp-a4-dIBB and anti-PSF-A546_Pos030_S001	00-7SViCuPBiqpewRqtuN2xm7
0	um	Cell	0.000	1.000	Vesicles Paraspeckle	777	20	GFP-IMPa4-IBB anti-PSF-A546 8C-S-PSF V2.00	0	20. GFP-Imp-a4-dIBB and anti-PSF-A546_Pos030_S001	00-7SViCuPBiqpewRqtuN2xm7
0	um	Cell	0.000	1.000	Vesicles Paraspeckle	778	21	GFP-IMPa4-IBB anti-PSF-A546 8C-S-PSF V2.00	0	20. GFP-Imp-a4-dIBB and anti-PSF-A546_Pos030_S001	00-7SViCuPBiqpewRqtuN2xm7
0	um	Cell	0.000	1.000	Vesicles Paraspeckle	779	22	GFP-IMPa4-IBB anti-PSF-A546 8C-S-PSF V2.00	0	20. GFP-Imp-a4-dIBB and anti-PSF-A546_Pos030_S001	00-7SViCuPBiqpewRqtuN2xm7
0	um	Cell	0.000	1.000	Vesicles Paraspeckle	780	23	GFP-IMPa4-IBB anti-PSF-A546 8C-S-PSF V2.00	0	20. GFP-Imp-a4-dIBB and anti-PSF-A546_Pos030_S001	00-7SViCuPBiqpewRqtuN2xm7
0	um	Cell	0.000	1.000	Vesicles Paraspeckle	781	24	GFP-IMPa4-IBB anti-PSF-A546 8C-S-PSF V2.00	0	20. GFP-Imp-a4-dIBB and anti-PSF-A546_Pos030_S001	00-7SViCuPBiqpewRqtuN2xm7
0	um	Cell	0.000	1.000	Vesicles Paraspeckle	782	25	GFP-IMPa4-IBB anti-PSF-A546 8C-S-PSF V2.00	0	20. GFP-Imp-a4-dIBB and anti-PSF-A546_Pos030_S001	00-7SViCuPBiqpewRqtuN2xm7
0	um	Cell	0.000	1.000	Vesicles Paraspeckle	783	26	GFP-IMPa4-IBB anti-PSF-A546 8C-S-PSF V2.00	0	20. GFP-Imp-a4-dIBB and anti-PSF-A546_Pos030_S001	00-7SViCuPBiqpewRqtuN2xm7
0	um	Cell	0.000	1.000	Vesicles Paraspeckle	784	27	GFP-IMPa4-IBB anti-PSF-A546 8C-S-PSF V2.00	0	20. GFP-Imp-a4-dIBB and anti-PSF-A546_Pos030_S001	00-7SViCuPBiqpewRqtuN2xm7
0	um	Cell	0.000	1.000	Vesicles Paraspeckle	785	28	GFP-IMPa4-IBB anti-PSF-A546 8C-S-PSF V2.00	0	20. GFP-Imp-a4-dIBB and anti-PSF-A546_Pos030_S001	00-7SViCuPBiqpewRqtuN2xm7
0	um	Cell	0.000	1.000	Vesicles Paraspeckle	786	0	GFP-IMPa4-IBB anti-PSF-A546 8C-S-PSF V2.00	0	20. GFP-Imp-a4-dIBB and anti-PSF-A546_Pos031_S001	00-pigVPeXbXUJ3JJumTQvJB6
0	um	Cell	0.000	1.000	Vesicles Paraspeckle	787	1	GFP-IMPa4-IBB anti-PSF-A546 8C-S-PSF V2.00	0	20. GFP-Imp-a4-dIBB and anti-PSF-A546_Pos031_S001	00-pigVPeXbXUJ3JJumTQvJB6
0	um	Cell	0.000	1.000	Vesicles Paraspeckle	788	2	GFP-IMPa4-IBB anti-PSF-A546 8C-S-PSF V2.00	0	20. GFP-Imp-a4-dIBB and anti-PSF-A546_Pos031_S001	00-pigVPeXbXUJ3JJumTQvJB6
0.270868	um	Cell	0.000	1.000	Vesicles Paraspeckle	789	3	GFP-IMPa4-IBB anti-PSF-A546 8C-S-PSF V2.00	0	20. GFP-Imp-a4-dIBB and anti-PSF-A546_Pos031_S001	00-pigVPeXbXUJ3JJumTQvJB6
0	um	Cell	0.000	1.000	Vesicles Paraspeckle	790	4	GFP-IMPa4-IBB anti-PSF-A546 8C-S-PSF V2.00	0	20. GFP-Imp-a4-dIBB and anti-PSF-A546_Pos031_S001	00-pigVPeXbXUJ3JJumTQvJB6
0	um	Cell	0.000	1.000	Vesicles Paraspeckle	791	5	GFP-IMPa4-IBB anti-PSF-A546 8C-S-PSF V2.00	0	20. GFP-Imp-a4-dIBB and anti-PSF-A546_Pos031_S001	00-pigVPeXbXUJ3JJumTQvJB6
0	um	Cell	0.000	1.000	Vesicles Paraspeckle	792	6	GFP-IMPa4-IBB anti-PSF-A546 8C-S-PSF V2.00	0	20. GFP-Imp-a4-dIBB and anti-PSF-A546_Pos031_S001	00-pigVPeXbXUJ3JJumTQvJB6
0	um	Cell	0.000	1.000	Vesicles Paraspeckle	793	7	GFP-IMPa4-IBB anti-PSF-A546 8C-S-PSF V2.00	0	20. GFP-Imp-a4-dIBB and anti-PSF-A546_Pos031_S001	00-pigVPeXbXUJ3JJumTQvJB6
0	um	Cell	0.000	1.000	Vesicles Paraspeckle	794	8	GFP-IMPa4-IBB anti-PSF-A546 8C-S-PSF V2.00	0	20. GFP-Imp-a4-dIBB and anti-PSF-A546_Pos031_S001	00-pigVPeXbXUJ3JJumTQvJB6
0	um	Cell	0.000	1.000	Vesicles Paraspeckle	795	9	GFP-IMPa4-IBB anti-PSF-A546 8C-S-PSF V2.00	0	20. GFP-Imp-a4-dIBB and anti-PSF-A546_Pos031_S001	00-pigVPeXbXUJ3JJumTQvJB6
0	um	Cell	0.000	1.000	Vesicles Paraspeckle	796	10	GFP-IMPa4-IBB anti-PSF-A546 8C-S-PSF V2.00	0	20. GFP-Imp-a4-dIBB and anti-PSF-A546_Pos031_S001	00-pigVPeXbXUJ3JJumTQvJB6
0	um	Cell	0.000	1.000	Vesicles Paraspeckle	797	11	GFP-IMPa4-IBB anti-PSF-A546 8C-S-PSF V2.00	0	20. GFP-Imp-a4-dIBB and anti-PSF-A546_Pos031_S001	00-pigVPeXbXUJ3JJumTQvJB6
0	um	Cell	0.000	1.000	Vesicles Paraspeckle	798	12	GFP-IMPa4-IBB anti-PSF-A546 8C-S-PSF V2.00	0	20. GFP-Imp-a4-dIBB and anti-PSF-A546_Pos031_S001	00-pigVPeXbXUJ3JJumTQvJB6
0	um	Cell	0.000	1.000	Vesicles Paraspeckle	799	13	GFP-IMPa4-IBB anti-PSF-A546 8C-S-PSF V2.00	0	20. GFP-Imp-a4-dIBB and anti-PSF-A546_Pos031_S001	00-pigVPeXbXUJ3JJumTQvJB6
0	um	Cell	0.000	1.000	Vesicles Paraspeckle	800	14	GFP-IMPa4-IBB anti-PSF-A546 8C-S-PSF V2.00	0	20. GFP-Imp-a4-dIBB and anti-PSF-A546_Pos031_S001	00-pigVPeXbXUJ3JJumTQvJB6
0	um	Cell	0.000	1.000	Vesicles Paraspeckle	801	15	GFP-IMPa4-IBB anti-PSF-A546 8C-S-PSF V2.00	0	20. GFP-Imp-a4-dIBB and anti-PSF-A546_Pos031_S001	00-pigVPeXbXUJ3JJumTQvJB6
0	um	Cell	0.000	1.000	Vesicles Paraspeckle	802	16	GFP-IMPa4-IBB anti-PSF-A546 8C-S-PSF V2.00	0	20. GFP-Imp-a4-dIBB and anti-PSF-A546_Pos031_S001	00-pigVPeXbXUJ3JJumTQvJB6
0	um	Cell	0.000	1.000	Vesicles Paraspeckle	803	17	GFP-IMPa4-IBB anti-PSF-A546 8C-S-PSF V2.00	0	20. GFP-Imp-a4-dIBB and anti-PSF-A546_Pos031_S001	00-pigVPeXbXUJ3JJumTQvJB6
0	um	Cell	0.000	1.000	Vesicles Paraspeckle	804	18	GFP-IMPa4-IBB anti-PSF-A546 8C-S-PSF V2.00	0	20. GFP-Imp-a4-dIBB and anti-PSF-A546_Pos031_S001	00-pigVPeXbXUJ3JJumTQvJB6
0	um	Cell	0.000	1.000	Vesicles Paraspeckle	805	19	GFP-IMPa4-IBB anti-PSF-A546 8C-S-PSF V2.00	0	20. GFP-Imp-a4-dIBB and anti-PSF-A546_Pos031_S001	00-pigVPeXbXUJ3JJumTQvJB6
0	um	Cell	0.000	1.000	Vesicles Paraspeckle	806	20	GFP-IMPa4-IBB anti-PSF-A546 8C-S-PSF V2.00	0	20. GFP-Imp-a4-dIBB and anti-PSF-A546_Pos031_S001	00-pigVPeXbXUJ3JJumTQvJB6
0	um	Cell	0.000	1.000	Vesicles Paraspeckle	807	0	GFP-IMPa4-IBB anti-PSF-A546 8C-S-PSF V2.00	0	20. GFP-Imp-a4-dIBB and anti-PSF-A546_Pos032_S001	00-heUXnjxqUnL9bvrW6fEwU9
0	um	Cell	0.000	1.000	Vesicles Paraspeckle	808	1	GFP-IMPa4-IBB anti-PSF-A546 8C-S-PSF V2.00	0	20. GFP-Imp-a4-dIBB and anti-PSF-A546_Pos032_S001	00-heUXnjxqUnL9bvrW6fEwU9
0	um	Cell	0.000	1.000	Vesicles Paraspeckle	809	2	GFP-IMPa4-IBB anti-PSF-A546 8C-S-PSF V2.00	0	20. GFP-Imp-a4-dIBB and anti-PSF-A546_Pos032_S001	00-heUXnjxqUnL9bvrW6fEwU9
0	um	Cell	0.000	1.000	Vesicles Paraspeckle	810	3	GFP-IMPa4-IBB anti-PSF-A546 8C-S-PSF V2.00	0	20. GFP-Imp-a4-dIBB and anti-PSF-A546_Pos032_S001	00-heUXnjxqUnL9bvrW6fEwU9
0	um	Cell	0.000	1.000	Vesicles Paraspeckle	811	4	GFP-IMPa4-IBB anti-PSF-A546 8C-S-PSF V2.00	0	20. GFP-Imp-a4-dIBB and anti-PSF-A546_Pos032_S001	00-heUXnjxqUnL9bvrW6fEwU9
0	um	Cell	0.000	1.000	Vesicles Paraspeckle	812	5	GFP-IMPa4-IBB anti-PSF-A546 8C-S-PSF V2.00	0	20. GFP-Imp-a4-dIBB and anti-PSF-A546_Pos032_S001	00-heUXnjxqUnL9bvrW6fEwU9
0	um	Cell	0.000	1.000	Vesicles Paraspeckle	813	6	GFP-IMPa4-IBB anti-PSF-A546 8C-S-PSF V2.00	0	20. GFP-Imp-a4-dIBB and anti-PSF-A546_Pos032_S001	00-heUXnjxqUnL9bvrW6fEwU9
0	um	Cell	0.000	1.000	Vesicles Paraspeckle	814	7	GFP-IMPa4-IBB anti-PSF-A546 8C-S-PSF V2.00	0	20. GFP-Imp-a4-dIBB and anti-PSF-A546_Pos032_S001	00-heUXnjxqUnL9bvrW6fEwU9
0	um	Cell	0.000	1.000	Vesicles Paraspeckle	815	8	GFP-IMPa4-IBB anti-PSF-A546 8C-S-PSF V2.00	0	20. GFP-Imp-a4-dIBB and anti-PSF-A546_Pos032_S001	00-heUXnjxqUnL9bvrW6fEwU9
0	um	Cell	0.000	1.000	Vesicles Paraspeckle	816	9	GFP-IMPa4-IBB anti-PSF-A546 8C-S-PSF V2.00	0	20. GFP-Imp-a4-dIBB and anti-PSF-A546_Pos032_S001	00-heUXnjxqUnL9bvrW6fEwU9
0	um	Cell	0.000	1.000	Vesicles Paraspeckle	817	10	GFP-IMPa4-IBB anti-PSF-A546 8C-S-PSF V2.00	0	20. GFP-Imp-a4-dIBB and anti-PSF-A546_Pos032_S001	00-heUXnjxqUnL9bvrW6fEwU9
0	um	Cell	0.000	1.000	Vesicles Paraspeckle	818	11	GFP-IMPa4-IBB anti-PSF-A546 8C-S-PSF V2.00	0	20. GFP-Imp-a4-dIBB and anti-PSF-A546_Pos032_S001	00-heUXnjxqUnL9bvrW6fEwU9
0	um	Cell	0.000	1.000	Vesicles Paraspeckle	819	12	GFP-IMPa4-IBB anti-PSF-A546 8C-S-PSF V2.00	0	20. GFP-Imp-a4-dIBB and anti-PSF-A546_Pos032_S001	00-heUXnjxqUnL9bvrW6fEwU9
0	um	Cell	0.000	1.000	Vesicles Paraspeckle	820	13	GFP-IMPa4-IBB anti-PSF-A546 8C-S-PSF V2.00	0	20. GFP-Imp-a4-dIBB and anti-PSF-A546_Pos032_S001	00-heUXnjxqUnL9bvrW6fEwU9
0	um	Cell	0.000	1.000	Vesicles Paraspeckle	821	14	GFP-IMPa4-IBB anti-PSF-A546 8C-S-PSF V2.00	0	20. GFP-Imp-a4-dIBB and anti-PSF-A546_Pos032_S001	00-heUXnjxqUnL9bvrW6fEwU9
0	um	Cell	0.000	1.000	Vesicles Paraspeckle	822	15	GFP-IMPa4-IBB anti-PSF-A546 8C-S-PSF V2.00	0	20. GFP-Imp-a4-dIBB and anti-PSF-A546_Pos032_S001	00-heUXnjxqUnL9bvrW6fEwU9
0	um	Cell	0.000	1.000	Vesicles Paraspeckle	823	16	GFP-IMPa4-IBB anti-PSF-A546 8C-S-PSF V2.00	0	20. GFP-Imp-a4-dIBB and anti-PSF-A546_Pos032_S001	00-heUXnjxqUnL9bvrW6fEwU9
0	um	Cell	0.000	1.000	Vesicles Paraspeckle	824	17	GFP-IMPa4-IBB anti-PSF-A546 8C-S-PSF V2.00	0	20. GFP-Imp-a4-dIBB and anti-PSF-A546_Pos032_S001	00-heUXnjxqUnL9bvrW6fEwU9
0	um	Cell	0.000	1.000	Vesicles Paraspeckle	825	18	GFP-IMPa4-IBB anti-PSF-A546 8C-S-PSF V2.00	0	20. GFP-Imp-a4-dIBB and anti-PSF-A546_Pos032_S001	00-heUXnjxqUnL9bvrW6fEwU9
0	um	Cell	0.000	1.000	Vesicles Paraspeckle	826	19	GFP-IMPa4-IBB anti-PSF-A546 8C-S-PSF V2.00	0	20. GFP-Imp-a4-dIBB and anti-PSF-A546_Pos032_S001	00-heUXnjxqUnL9bvrW6fEwU9
0	um	Cell	0.000	1.000	Vesicles Paraspeckle	827	20	GFP-IMPa4-IBB anti-PSF-A546 8C-S-PSF V2.00	0	20. GFP-Imp-a4-dIBB and anti-PSF-A546_Pos032_S001	00-heUXnjxqUnL9bvrW6fEwU9
0	um	Cell	0.000	1.000	Vesicles Paraspeckle	828	21	GFP-IMPa4-IBB anti-PSF-A546 8C-S-PSF V2.00	0	20. GFP-Imp-a4-dIBB and anti-PSF-A546_Pos032_S001	00-heUXnjxqUnL9bvrW6fEwU9
0	um	Cell	0.000	1.000	Vesicles Paraspeckle	829	22	GFP-IMPa4-IBB anti-PSF-A546 8C-S-PSF V2.00	0	20. GFP-Imp-a4-dIBB and anti-PSF-A546_Pos032_S001	00-heUXnjxqUnL9bvrW6fEwU9
0	um	Cell	0.000	1.000	Vesicles Paraspeckle	830	23	GFP-IMPa4-IBB anti-PSF-A546 8C-S-PSF V2.00	0	20. GFP-Imp-a4-dIBB and anti-PSF-A546_Pos032_S001	00-heUXnjxqUnL9bvrW6fEwU9
0	um	Cell	0.000	1.000	Vesicles Paraspeckle	831	24	GFP-IMPa4-IBB anti-PSF-A546 8C-S-PSF V2.00	0	20. GFP-Imp-a4-dIBB and anti-PSF-A546_Pos032_S001	00-heUXnjxqUnL9bvrW6fEwU9
0	um	Cell	0.000	1.000	Vesicles Paraspeckle	832	25	GFP-IMPa4-IBB anti-PSF-A546 8C-S-PSF V2.00	0	20. GFP-Imp-a4-dIBB and anti-PSF-A546_Pos032_S001	00-heUXnjxqUnL9bvrW6fEwU9
0	um	Cell	0.000	1.000	Vesicles Paraspeckle	833	26	GFP-IMPa4-IBB anti-PSF-A546 8C-S-PSF V2.00	0	20. GFP-Imp-a4-dIBB and anti-PSF-A546_Pos032_S001	00-heUXnjxqUnL9bvrW6fEwU9
0	um	Cell	0.000	1.000	Vesicles Paraspeckle	834	27	GFP-IMPa4-IBB anti-PSF-A546 8C-S-PSF V2.00	0	20. GFP-Imp-a4-dIBB and anti-PSF-A546_Pos032_S001	00-heUXnjxqUnL9bvrW6fEwU9
0	um	Cell	0.000	1.000	Vesicles Paraspeckle	835	28	GFP-IMPa4-IBB anti-PSF-A546 8C-S-PSF V2.00	0	20. GFP-Imp-a4-dIBB and anti-PSF-A546_Pos032_S001	00-heUXnjxqUnL9bvrW6fEwU9
0	um	Cell	0.000	1.000	Vesicles Paraspeckle	836	29	GFP-IMPa4-IBB anti-PSF-A546 8C-S-PSF V2.00	0	20. GFP-Imp-a4-dIBB and anti-PSF-A546_Pos032_S001	00-heUXnjxqUnL9bvrW6fEwU9
0	um	Cell	0.000	1.000	Vesicles Paraspeckle	837	30	GFP-IMPa4-IBB anti-PSF-A546 8C-S-PSF V2.00	0	20. GFP-Imp-a4-dIBB and anti-PSF-A546_Pos032_S001	00-heUXnjxqUnL9bvrW6fEwU9
0	um	Cell	0.000	1.000	Vesicles Paraspeckle	838	31	GFP-IMPa4-IBB anti-PSF-A546 8C-S-PSF V2.00	0	20. GFP-Imp-a4-dIBB and anti-PSF-A546_Pos032_S001	00-heUXnjxqUnL9bvrW6fEwU9
0	um	Cell	0.000	1.000	Vesicles Paraspeckle	839	0	GFP-IMPa4-IBB anti-PSF-A546 8C-S-PSF V2.00	0	20. GFP-Imp-a4-dIBB and anti-PSF-A546_Pos033_S001	00-YbSS4vEVfvmTCjLh5hiqfC
0	um	Cell	0.000	1.000	Vesicles Paraspeckle	840	1	GFP-IMPa4-IBB anti-PSF-A546 8C-S-PSF V2.00	0	20. GFP-Imp-a4-dIBB and anti-PSF-A546_Pos033_S001	00-YbSS4vEVfvmTCjLh5hiqfC
0	um	Cell	0.000	1.000	Vesicles Paraspeckle	841	2	GFP-IMPa4-IBB anti-PSF-A546 8C-S-PSF V2.00	0	20. GFP-Imp-a4-dIBB and anti-PSF-A546_Pos033_S001	00-YbSS4vEVfvmTCjLh5hiqfC
0	um	Cell	0.000	1.000	Vesicles Paraspeckle	842	3	GFP-IMPa4-IBB anti-PSF-A546 8C-S-PSF V2.00	0	20. GFP-Imp-a4-dIBB and anti-PSF-A546_Pos033_S001	00-YbSS4vEVfvmTCjLh5hiqfC
0	um	Cell	0.000	1.000	Vesicles Paraspeckle	843	4	GFP-IMPa4-IBB anti-PSF-A546 8C-S-PSF V2.00	0	20. GFP-Imp-a4-dIBB and anti-PSF-A546_Pos033_S001	00-YbSS4vEVfvmTCjLh5hiqfC
0	um	Cell	0.000	1.000	Vesicles Paraspeckle	844	5	GFP-IMPa4-IBB anti-PSF-A546 8C-S-PSF V2.00	0	20. GFP-Imp-a4-dIBB and anti-PSF-A546_Pos033_S001	00-YbSS4vEVfvmTCjLh5hiqfC
0	um	Cell	0.000	1.000	Vesicles Paraspeckle	845	6	GFP-IMPa4-IBB anti-PSF-A546 8C-S-PSF V2.00	0	20. GFP-Imp-a4-dIBB and anti-PSF-A546_Pos033_S001	00-YbSS4vEVfvmTCjLh5hiqfC
0	um	Cell	0.000	1.000	Vesicles Paraspeckle	846	7	GFP-IMPa4-IBB anti-PSF-A546 8C-S-PSF V2.00	0	20. GFP-Imp-a4-dIBB and anti-PSF-A546_Pos033_S001	00-YbSS4vEVfvmTCjLh5hiqfC
0	um	Cell	0.000	1.000	Vesicles Paraspeckle	847	8	GFP-IMPa4-IBB anti-PSF-A546 8C-S-PSF V2.00	0	20. GFP-Imp-a4-dIBB and anti-PSF-A546_Pos033_S001	00-YbSS4vEVfvmTCjLh5hiqfC
0	um	Cell	0.000	1.000	Vesicles Paraspeckle	848	9	GFP-IMPa4-IBB anti-PSF-A546 8C-S-PSF V2.00	0	20. GFP-Imp-a4-dIBB and anti-PSF-A546_Pos033_S001	00-YbSS4vEVfvmTCjLh5hiqfC
0	um	Cell	0.000	1.000	Vesicles Paraspeckle	849	0	GFP-IMPa4-IBB anti-PSF-A546 8C-S-PSF V2.00	0	20. GFP-Imp-a4-dIBB and anti-PSF-A546_Pos034_S001	00-dZKGGKUKN8wnE5qkHLBpuY
0	um	Cell	0.000	1.000	Vesicles Paraspeckle	850	1	GFP-IMPa4-IBB anti-PSF-A546 8C-S-PSF V2.00	0	20. GFP-Imp-a4-dIBB and anti-PSF-A546_Pos034_S001	00-dZKGGKUKN8wnE5qkHLBpuY
0	um	Cell	0.000	1.000	Vesicles Paraspeckle	851	2	GFP-IMPa4-IBB anti-PSF-A546 8C-S-PSF V2.00	0	20. GFP-Imp-a4-dIBB and anti-PSF-A546_Pos034_S001	00-dZKGGKUKN8wnE5qkHLBpuY
0	um	Cell	0.000	1.000	Vesicles Paraspeckle	852	3	GFP-IMPa4-IBB anti-PSF-A546 8C-S-PSF V2.00	0	20. GFP-Imp-a4-dIBB and anti-PSF-A546_Pos034_S001	00-dZKGGKUKN8wnE5qkHLBpuY
0	um	Cell	0.000	1.000	Vesicles Paraspeckle	853	4	GFP-IMPa4-IBB anti-PSF-A546 8C-S-PSF V2.00	0	20. GFP-Imp-a4-dIBB and anti-PSF-A546_Pos034_S001	00-dZKGGKUKN8wnE5qkHLBpuY
0	um	Cell	0.000	1.000	Vesicles Paraspeckle	854	5	GFP-IMPa4-IBB anti-PSF-A546 8C-S-PSF V2.00	0	20. GFP-Imp-a4-dIBB and anti-PSF-A546_Pos034_S001	00-dZKGGKUKN8wnE5qkHLBpuY
0	um	Cell	0.000	1.000	Vesicles Paraspeckle	855	6	GFP-IMPa4-IBB anti-PSF-A546 8C-S-PSF V2.00	0	20. GFP-Imp-a4-dIBB and anti-PSF-A546_Pos034_S001	00-dZKGGKUKN8wnE5qkHLBpuY
0	um	Cell	0.000	1.000	Vesicles Paraspeckle	856	7	GFP-IMPa4-IBB anti-PSF-A546 8C-S-PSF V2.00	0	20. GFP-Imp-a4-dIBB and anti-PSF-A546_Pos034_S001	00-dZKGGKUKN8wnE5qkHLBpuY
0	um	Cell	0.000	1.000	Vesicles Paraspeckle	857	0	GFP-IMPa4-IBB anti-PSF-A546 8C-S-PSF V2.00	0	20. GFP-Imp-a4-dIBB and anti-PSF-A546_Pos035_S001	00-75s65Tc2xhMrz8h8VKm5Vc
0	um	Cell	0.000	1.000	Vesicles Paraspeckle	858	1	GFP-IMPa4-IBB anti-PSF-A546 8C-S-PSF V2.00	0	20. GFP-Imp-a4-dIBB and anti-PSF-A546_Pos035_S001	00-75s65Tc2xhMrz8h8VKm5Vc
0	um	Cell	0.000	1.000	Vesicles Paraspeckle	859	2	GFP-IMPa4-IBB anti-PSF-A546 8C-S-PSF V2.00	0	20. GFP-Imp-a4-dIBB and anti-PSF-A546_Pos035_S001	00-75s65Tc2xhMrz8h8VKm5Vc
0	um	Cell	0.000	1.000	Vesicles Paraspeckle	860	3	GFP-IMPa4-IBB anti-PSF-A546 8C-S-PSF V2.00	0	20. GFP-Imp-a4-dIBB and anti-PSF-A546_Pos035_S001	00-75s65Tc2xhMrz8h8VKm5Vc
0	um	Cell	0.000	1.000	Vesicles Paraspeckle	861	4	GFP-IMPa4-IBB anti-PSF-A546 8C-S-PSF V2.00	0	20. GFP-Imp-a4-dIBB and anti-PSF-A546_Pos035_S001	00-75s65Tc2xhMrz8h8VKm5Vc
0	um	Cell	0.000	1.000	Vesicles Paraspeckle	862	5	GFP-IMPa4-IBB anti-PSF-A546 8C-S-PSF V2.00	0	20. GFP-Imp-a4-dIBB and anti-PSF-A546_Pos035_S001	00-75s65Tc2xhMrz8h8VKm5Vc
0	um	Cell	0.000	1.000	Vesicles Paraspeckle	863	6	GFP-IMPa4-IBB anti-PSF-A546 8C-S-PSF V2.00	0	20. GFP-Imp-a4-dIBB and anti-PSF-A546_Pos035_S001	00-75s65Tc2xhMrz8h8VKm5Vc
0	um	Cell	0.000	1.000	Vesicles Paraspeckle	864	7	GFP-IMPa4-IBB anti-PSF-A546 8C-S-PSF V2.00	0	20. GFP-Imp-a4-dIBB and anti-PSF-A546_Pos035_S001	00-75s65Tc2xhMrz8h8VKm5Vc
0	um	Cell	0.000	1.000	Vesicles Paraspeckle	865	8	GFP-IMPa4-IBB anti-PSF-A546 8C-S-PSF V2.00	0	20. GFP-Imp-a4-dIBB and anti-PSF-A546_Pos035_S001	00-75s65Tc2xhMrz8h8VKm5Vc
0	um	Cell	0.000	1.000	Vesicles Paraspeckle	866	9	GFP-IMPa4-IBB anti-PSF-A546 8C-S-PSF V2.00	0	20. GFP-Imp-a4-dIBB and anti-PSF-A546_Pos035_S001	00-75s65Tc2xhMrz8h8VKm5Vc
0	um	Cell	0.000	1.000	Vesicles Paraspeckle	867	10	GFP-IMPa4-IBB anti-PSF-A546 8C-S-PSF V2.00	0	20. GFP-Imp-a4-dIBB and anti-PSF-A546_Pos035_S001	00-75s65Tc2xhMrz8h8VKm5Vc
0	um	Cell	0.000	1.000	Vesicles Paraspeckle	868	11	GFP-IMPa4-IBB anti-PSF-A546 8C-S-PSF V2.00	0	20. GFP-Imp-a4-dIBB and anti-PSF-A546_Pos035_S001	00-75s65Tc2xhMrz8h8VKm5Vc
0	um	Cell	0.000	1.000	Vesicles Paraspeckle	869	12	GFP-IMPa4-IBB anti-PSF-A546 8C-S-PSF V2.00	0	20. GFP-Imp-a4-dIBB and anti-PSF-A546_Pos035_S001	00-75s65Tc2xhMrz8h8VKm5Vc
0	um	Cell	0.000	1.000	Vesicles Paraspeckle	870	13	GFP-IMPa4-IBB anti-PSF-A546 8C-S-PSF V2.00	0	20. GFP-Imp-a4-dIBB and anti-PSF-A546_Pos035_S001	00-75s65Tc2xhMrz8h8VKm5Vc
0	um	Cell	0.000	1.000	Vesicles Paraspeckle	871	14	GFP-IMPa4-IBB anti-PSF-A546 8C-S-PSF V2.00	0	20. GFP-Imp-a4-dIBB and anti-PSF-A546_Pos035_S001	00-75s65Tc2xhMrz8h8VKm5Vc
0	um	Cell	0.000	1.000	Vesicles Paraspeckle	872	15	GFP-IMPa4-IBB anti-PSF-A546 8C-S-PSF V2.00	0	20. GFP-Imp-a4-dIBB and anti-PSF-A546_Pos035_S001	00-75s65Tc2xhMrz8h8VKm5Vc
0	um	Cell	0.000	1.000	Vesicles Paraspeckle	873	16	GFP-IMPa4-IBB anti-PSF-A546 8C-S-PSF V2.00	0	20. GFP-Imp-a4-dIBB and anti-PSF-A546_Pos035_S001	00-75s65Tc2xhMrz8h8VKm5Vc
0	um	Cell	0.000	1.000	Vesicles Paraspeckle	874	17	GFP-IMPa4-IBB anti-PSF-A546 8C-S-PSF V2.00	0	20. GFP-Imp-a4-dIBB and anti-PSF-A546_Pos035_S001	00-75s65Tc2xhMrz8h8VKm5Vc
0	um	Cell	0.000	1.000	Vesicles Paraspeckle	875	18	GFP-IMPa4-IBB anti-PSF-A546 8C-S-PSF V2.00	0	20. GFP-Imp-a4-dIBB and anti-PSF-A546_Pos035_S001	00-75s65Tc2xhMrz8h8VKm5Vc
0	um	Cell	0.000	1.000	Vesicles Paraspeckle	876	19	GFP-IMPa4-IBB anti-PSF-A546 8C-S-PSF V2.00	0	20. GFP-Imp-a4-dIBB and anti-PSF-A546_Pos035_S001	00-75s65Tc2xhMrz8h8VKm5Vc
0	um	Cell	0.000	1.000	Vesicles Paraspeckle	877	20	GFP-IMPa4-IBB anti-PSF-A546 8C-S-PSF V2.00	0	20. GFP-Imp-a4-dIBB and anti-PSF-A546_Pos035_S001	00-75s65Tc2xhMrz8h8VKm5Vc
0	um	Cell	0.000	1.000	Vesicles Paraspeckle	878	21	GFP-IMPa4-IBB anti-PSF-A546 8C-S-PSF V2.00	0	20. GFP-Imp-a4-dIBB and anti-PSF-A546_Pos035_S001	00-75s65Tc2xhMrz8h8VKm5Vc
0	um	Cell	0.000	1.000	Vesicles Paraspeckle	879	22	GFP-IMPa4-IBB anti-PSF-A546 8C-S-PSF V2.00	0	20. GFP-Imp-a4-dIBB and anti-PSF-A546_Pos035_S001	00-75s65Tc2xhMrz8h8VKm5Vc
0	um	Cell	0.000	1.000	Vesicles Paraspeckle	880	23	GFP-IMPa4-IBB anti-PSF-A546 8C-S-PSF V2.00	0	20. GFP-Imp-a4-dIBB and anti-PSF-A546_Pos035_S001	00-75s65Tc2xhMrz8h8VKm5Vc
0	um	Cell	0.000	1.000	Vesicles Paraspeckle	881	24	GFP-IMPa4-IBB anti-PSF-A546 8C-S-PSF V2.00	0	20. GFP-Imp-a4-dIBB and anti-PSF-A546_Pos035_S001	00-75s65Tc2xhMrz8h8VKm5Vc
0	um	Cell	0.000	1.000	Vesicles Paraspeckle	882	25	GFP-IMPa4-IBB anti-PSF-A546 8C-S-PSF V2.00	0	20. GFP-Imp-a4-dIBB and anti-PSF-A546_Pos035_S001	00-75s65Tc2xhMrz8h8VKm5Vc
0	um	Cell	0.000	1.000	Vesicles Paraspeckle	883	26	GFP-IMPa4-IBB anti-PSF-A546 8C-S-PSF V2.00	0	20. GFP-Imp-a4-dIBB and anti-PSF-A546_Pos035_S001	00-75s65Tc2xhMrz8h8VKm5Vc
0	um	Cell	0.000	1.000	Vesicles Paraspeckle	884	27	GFP-IMPa4-IBB anti-PSF-A546 8C-S-PSF V2.00	0	20. GFP-Imp-a4-dIBB and anti-PSF-A546_Pos035_S001	00-75s65Tc2xhMrz8h8VKm5Vc
0	um	Cell	0.000	1.000	Vesicles Paraspeckle	885	28	GFP-IMPa4-IBB anti-PSF-A546 8C-S-PSF V2.00	0	20. GFP-Imp-a4-dIBB and anti-PSF-A546_Pos035_S001	00-75s65Tc2xhMrz8h8VKm5Vc
0	um	Cell	0.000	1.000	Vesicles Paraspeckle	886	29	GFP-IMPa4-IBB anti-PSF-A546 8C-S-PSF V2.00	0	20. GFP-Imp-a4-dIBB and anti-PSF-A546_Pos035_S001	00-75s65Tc2xhMrz8h8VKm5Vc
0	um	Cell	0.000	1.000	Vesicles Paraspeckle	887	30	GFP-IMPa4-IBB anti-PSF-A546 8C-S-PSF V2.00	0	20. GFP-Imp-a4-dIBB and anti-PSF-A546_Pos035_S001	00-75s65Tc2xhMrz8h8VKm5Vc
0	um	Cell	0.000	1.000	Vesicles Paraspeckle	888	31	GFP-IMPa4-IBB anti-PSF-A546 8C-S-PSF V2.00	0	20. GFP-Imp-a4-dIBB and anti-PSF-A546_Pos035_S001	00-75s65Tc2xhMrz8h8VKm5Vc
0	um	Cell	0.000	1.000	Vesicles Paraspeckle	889	32	GFP-IMPa4-IBB anti-PSF-A546 8C-S-PSF V2.00	0	20. GFP-Imp-a4-dIBB and anti-PSF-A546_Pos035_S001	00-75s65Tc2xhMrz8h8VKm5Vc
0	um	Cell	0.000	1.000	Vesicles Paraspeckle	890	33	GFP-IMPa4-IBB anti-PSF-A546 8C-S-PSF V2.00	0	20. GFP-Imp-a4-dIBB and anti-PSF-A546_Pos035_S001	00-75s65Tc2xhMrz8h8VKm5Vc
0	um	Cell	0.000	1.000	Vesicles Paraspeckle	891	34	GFP-IMPa4-IBB anti-PSF-A546 8C-S-PSF V2.00	0	20. GFP-Imp-a4-dIBB and anti-PSF-A546_Pos035_S001	00-75s65Tc2xhMrz8h8VKm5Vc
0	um	Cell	0.000	1.000	Vesicles Paraspeckle	892	35	GFP-IMPa4-IBB anti-PSF-A546 8C-S-PSF V2.00	0	20. GFP-Imp-a4-dIBB and anti-PSF-A546_Pos035_S001	00-75s65Tc2xhMrz8h8VKm5Vc
0	um	Cell	0.000	1.000	Vesicles Paraspeckle	893	36	GFP-IMPa4-IBB anti-PSF-A546 8C-S-PSF V2.00	0	20. GFP-Imp-a4-dIBB and anti-PSF-A546_Pos035_S001	00-75s65Tc2xhMrz8h8VKm5Vc
0	um	Cell	0.000	1.000	Vesicles Paraspeckle	894	0	GFP-IMPa4-IBB anti-PSF-A546 8C-S-PSF V2.00	0	20. GFP-Imp-a4-dIBB and anti-PSF-A546_Pos036_S001	00-42FnnYaqCGUJDoukHNUzAm
0	um	Cell	0.000	1.000	Vesicles Paraspeckle	895	1	GFP-IMPa4-IBB anti-PSF-A546 8C-S-PSF V2.00	0	20. GFP-Imp-a4-dIBB and anti-PSF-A546_Pos036_S001	00-42FnnYaqCGUJDoukHNUzAm
0	um	Cell	0.000	1.000	Vesicles Paraspeckle	896	2	GFP-IMPa4-IBB anti-PSF-A546 8C-S-PSF V2.00	0	20. GFP-Imp-a4-dIBB and anti-PSF-A546_Pos036_S001	00-42FnnYaqCGUJDoukHNUzAm
0	um	Cell	0.000	1.000	Vesicles Paraspeckle	897	3	GFP-IMPa4-IBB anti-PSF-A546 8C-S-PSF V2.00	0	20. GFP-Imp-a4-dIBB and anti-PSF-A546_Pos036_S001	00-42FnnYaqCGUJDoukHNUzAm
0	um	Cell	0.000	1.000	Vesicles Paraspeckle	898	4	GFP-IMPa4-IBB anti-PSF-A546 8C-S-PSF V2.00	0	20. GFP-Imp-a4-dIBB and anti-PSF-A546_Pos036_S001	00-42FnnYaqCGUJDoukHNUzAm
0	um	Cell	0.000	1.000	Vesicles Paraspeckle	899	5	GFP-IMPa4-IBB anti-PSF-A546 8C-S-PSF V2.00	0	20. GFP-Imp-a4-dIBB and anti-PSF-A546_Pos036_S001	00-42FnnYaqCGUJDoukHNUzAm
0	um	Cell	0.000	1.000	Vesicles Paraspeckle	900	6	GFP-IMPa4-IBB anti-PSF-A546 8C-S-PSF V2.00	0	20. GFP-Imp-a4-dIBB and anti-PSF-A546_Pos036_S001	00-42FnnYaqCGUJDoukHNUzAm
0	um	Cell	0.000	1.000	Vesicles Paraspeckle	901	7	GFP-IMPa4-IBB anti-PSF-A546 8C-S-PSF V2.00	0	20. GFP-Imp-a4-dIBB and anti-PSF-A546_Pos036_S001	00-42FnnYaqCGUJDoukHNUzAm
0.403069	um	Cell	0.000	1.000	Vesicles Paraspeckle	902	8	GFP-IMPa4-IBB anti-PSF-A546 8C-S-PSF V2.00	0	20. GFP-Imp-a4-dIBB and anti-PSF-A546_Pos036_S001	00-42FnnYaqCGUJDoukHNUzAm
0	um	Cell	0.000	1.000	Vesicles Paraspeckle	903	9	GFP-IMPa4-IBB anti-PSF-A546 8C-S-PSF V2.00	0	20. GFP-Imp-a4-dIBB and anti-PSF-A546_Pos036_S001	00-42FnnYaqCGUJDoukHNUzAm
0	um	Cell	0.000	1.000	Vesicles Paraspeckle	904	0	GFP-IMPa4-IBB anti-PSF-A546 8C-S-PSF V2.00	0	20. GFP-Imp-a4-dIBB and anti-PSF-A546_Pos037_S001	00-y9BSZ3TtqkY24J6FvB4noS
0	um	Cell	0.000	1.000	Vesicles Paraspeckle	905	1	GFP-IMPa4-IBB anti-PSF-A546 8C-S-PSF V2.00	0	20. GFP-Imp-a4-dIBB and anti-PSF-A546_Pos037_S001	00-y9BSZ3TtqkY24J6FvB4noS
0	um	Cell	0.000	1.000	Vesicles Paraspeckle	906	2	GFP-IMPa4-IBB anti-PSF-A546 8C-S-PSF V2.00	0	20. GFP-Imp-a4-dIBB and anti-PSF-A546_Pos037_S001	00-y9BSZ3TtqkY24J6FvB4noS
0.221819	um	Cell	0.000	1.000	Vesicles Paraspeckle	907	3	GFP-IMPa4-IBB anti-PSF-A546 8C-S-PSF V2.00	0	20. GFP-Imp-a4-dIBB and anti-PSF-A546_Pos037_S001	00-y9BSZ3TtqkY24J6FvB4noS
0	um	Cell	0.000	1.000	Vesicles Paraspeckle	908	4	GFP-IMPa4-IBB anti-PSF-A546 8C-S-PSF V2.00	0	20. GFP-Imp-a4-dIBB and anti-PSF-A546_Pos037_S001	00-y9BSZ3TtqkY24J6FvB4noS
0	um	Cell	0.000	1.000	Vesicles Paraspeckle	909	5	GFP-IMPa4-IBB anti-PSF-A546 8C-S-PSF V2.00	0	20. GFP-Imp-a4-dIBB and anti-PSF-A546_Pos037_S001	00-y9BSZ3TtqkY24J6FvB4noS
0	um	Cell	0.000	1.000	Vesicles Paraspeckle	910	6	GFP-IMPa4-IBB anti-PSF-A546 8C-S-PSF V2.00	0	20. GFP-Imp-a4-dIBB and anti-PSF-A546_Pos037_S001	00-y9BSZ3TtqkY24J6FvB4noS
0	um	Cell	0.000	1.000	Vesicles Paraspeckle	911	7	GFP-IMPa4-IBB anti-PSF-A546 8C-S-PSF V2.00	0	20. GFP-Imp-a4-dIBB and anti-PSF-A546_Pos037_S001	00-y9BSZ3TtqkY24J6FvB4noS
0	um	Cell	0.000	1.000	Vesicles Paraspeckle	912	8	GFP-IMPa4-IBB anti-PSF-A546 8C-S-PSF V2.00	0	20. GFP-Imp-a4-dIBB and anti-PSF-A546_Pos037_S001	00-y9BSZ3TtqkY24J6FvB4noS
0	um	Cell	0.000	1.000	Vesicles Paraspeckle	913	9	GFP-IMPa4-IBB anti-PSF-A546 8C-S-PSF V2.00	0	20. GFP-Imp-a4-dIBB and anti-PSF-A546_Pos037_S001	00-y9BSZ3TtqkY24J6FvB4noS
0	um	Cell	0.000	1.000	Vesicles Paraspeckle	914	10	GFP-IMPa4-IBB anti-PSF-A546 8C-S-PSF V2.00	0	20. GFP-Imp-a4-dIBB and anti-PSF-A546_Pos037_S001	00-y9BSZ3TtqkY24J6FvB4noS
0	um	Cell	0.000	1.000	Vesicles Paraspeckle	915	11	GFP-IMPa4-IBB anti-PSF-A546 8C-S-PSF V2.00	0	20. GFP-Imp-a4-dIBB and anti-PSF-A546_Pos037_S001	00-y9BSZ3TtqkY24J6FvB4noS
0	um	Cell	0.000	1.000	Vesicles Paraspeckle	916	12	GFP-IMPa4-IBB anti-PSF-A546 8C-S-PSF V2.00	0	20. GFP-Imp-a4-dIBB and anti-PSF-A546_Pos037_S001	00-y9BSZ3TtqkY24J6FvB4noS
0	um	Cell	0.000	1.000	Vesicles Paraspeckle	917	13	GFP-IMPa4-IBB anti-PSF-A546 8C-S-PSF V2.00	0	20. GFP-Imp-a4-dIBB and anti-PSF-A546_Pos037_S001	00-y9BSZ3TtqkY24J6FvB4noS
0	um	Cell	0.000	1.000	Vesicles Paraspeckle	918	14	GFP-IMPa4-IBB anti-PSF-A546 8C-S-PSF V2.00	0	20. GFP-Imp-a4-dIBB and anti-PSF-A546_Pos037_S001	00-y9BSZ3TtqkY24J6FvB4noS
0	um	Cell	0.000	1.000	Vesicles Paraspeckle	919	15	GFP-IMPa4-IBB anti-PSF-A546 8C-S-PSF V2.00	0	20. GFP-Imp-a4-dIBB and anti-PSF-A546_Pos037_S001	00-y9BSZ3TtqkY24J6FvB4noS
0	um	Cell	0.000	1.000	Vesicles Paraspeckle	920	16	GFP-IMPa4-IBB anti-PSF-A546 8C-S-PSF V2.00	0	20. GFP-Imp-a4-dIBB and anti-PSF-A546_Pos037_S001	00-y9BSZ3TtqkY24J6FvB4noS
0	um	Cell	0.000	1.000	Vesicles Paraspeckle	921	17	GFP-IMPa4-IBB anti-PSF-A546 8C-S-PSF V2.00	0	20. GFP-Imp-a4-dIBB and anti-PSF-A546_Pos037_S001	00-y9BSZ3TtqkY24J6FvB4noS
0	um	Cell	0.000	1.000	Vesicles Paraspeckle	922	18	GFP-IMPa4-IBB anti-PSF-A546 8C-S-PSF V2.00	0	20. GFP-Imp-a4-dIBB and anti-PSF-A546_Pos037_S001	00-y9BSZ3TtqkY24J6FvB4noS
0	um	Cell	0.000	1.000	Vesicles Paraspeckle	923	0	GFP-IMPa4-IBB anti-PSF-A546 8C-S-PSF V2.00	0	20. GFP-Imp-a4-dIBB and anti-PSF-A546_Pos038_S001	00-X5wdWhBHWuPL2tjHEWVVKC
0	um	Cell	0.000	1.000	Vesicles Paraspeckle	924	1	GFP-IMPa4-IBB anti-PSF-A546 8C-S-PSF V2.00	0	20. GFP-Imp-a4-dIBB and anti-PSF-A546_Pos038_S001	00-X5wdWhBHWuPL2tjHEWVVKC
0	um	Cell	0.000	1.000	Vesicles Paraspeckle	925	2	GFP-IMPa4-IBB anti-PSF-A546 8C-S-PSF V2.00	0	20. GFP-Imp-a4-dIBB and anti-PSF-A546_Pos038_S001	00-X5wdWhBHWuPL2tjHEWVVKC
0	um	Cell	0.000	1.000	Vesicles Paraspeckle	926	3	GFP-IMPa4-IBB anti-PSF-A546 8C-S-PSF V2.00	0	20. GFP-Imp-a4-dIBB and anti-PSF-A546_Pos038_S001	00-X5wdWhBHWuPL2tjHEWVVKC
0	um	Cell	0.000	1.000	Vesicles Paraspeckle	927	4	GFP-IMPa4-IBB anti-PSF-A546 8C-S-PSF V2.00	0	20. GFP-Imp-a4-dIBB and anti-PSF-A546_Pos038_S001	00-X5wdWhBHWuPL2tjHEWVVKC
0	um	Cell	0.000	1.000	Vesicles Paraspeckle	928	5	GFP-IMPa4-IBB anti-PSF-A546 8C-S-PSF V2.00	0	20. GFP-Imp-a4-dIBB and anti-PSF-A546_Pos038_S001	00-X5wdWhBHWuPL2tjHEWVVKC
0	um	Cell	0.000	1.000	Vesicles Paraspeckle	929	6	GFP-IMPa4-IBB anti-PSF-A546 8C-S-PSF V2.00	0	20. GFP-Imp-a4-dIBB and anti-PSF-A546_Pos038_S001	00-X5wdWhBHWuPL2tjHEWVVKC
0	um	Cell	0.000	1.000	Vesicles Paraspeckle	930	7	GFP-IMPa4-IBB anti-PSF-A546 8C-S-PSF V2.00	0	20. GFP-Imp-a4-dIBB and anti-PSF-A546_Pos038_S001	00-X5wdWhBHWuPL2tjHEWVVKC
0	um	Cell	0.000	1.000	Vesicles Paraspeckle	931	8	GFP-IMPa4-IBB anti-PSF-A546 8C-S-PSF V2.00	0	20. GFP-Imp-a4-dIBB and anti-PSF-A546_Pos038_S001	00-X5wdWhBHWuPL2tjHEWVVKC
0	um	Cell	0.000	1.000	Vesicles Paraspeckle	932	9	GFP-IMPa4-IBB anti-PSF-A546 8C-S-PSF V2.00	0	20. GFP-Imp-a4-dIBB and anti-PSF-A546_Pos038_S001	00-X5wdWhBHWuPL2tjHEWVVKC
0	um	Cell	0.000	1.000	Vesicles Paraspeckle	933	10	GFP-IMPa4-IBB anti-PSF-A546 8C-S-PSF V2.00	0	20. GFP-Imp-a4-dIBB and anti-PSF-A546_Pos038_S001	00-X5wdWhBHWuPL2tjHEWVVKC
0	um	Cell	0.000	1.000	Vesicles Paraspeckle	934	11	GFP-IMPa4-IBB anti-PSF-A546 8C-S-PSF V2.00	0	20. GFP-Imp-a4-dIBB and anti-PSF-A546_Pos038_S001	00-X5wdWhBHWuPL2tjHEWVVKC
0	um	Cell	0.000	1.000	Vesicles Paraspeckle	935	12	GFP-IMPa4-IBB anti-PSF-A546 8C-S-PSF V2.00	0	20. GFP-Imp-a4-dIBB and anti-PSF-A546_Pos038_S001	00-X5wdWhBHWuPL2tjHEWVVKC
0	um	Cell	0.000	1.000	Vesicles Paraspeckle	936	13	GFP-IMPa4-IBB anti-PSF-A546 8C-S-PSF V2.00	0	20. GFP-Imp-a4-dIBB and anti-PSF-A546_Pos038_S001	00-X5wdWhBHWuPL2tjHEWVVKC
0	um	Cell	0.000	1.000	Vesicles Paraspeckle	937	14	GFP-IMPa4-IBB anti-PSF-A546 8C-S-PSF V2.00	0	20. GFP-Imp-a4-dIBB and anti-PSF-A546_Pos038_S001	00-X5wdWhBHWuPL2tjHEWVVKC
0	um	Cell	0.000	1.000	Vesicles Paraspeckle	938	15	GFP-IMPa4-IBB anti-PSF-A546 8C-S-PSF V2.00	0	20. GFP-Imp-a4-dIBB and anti-PSF-A546_Pos038_S001	00-X5wdWhBHWuPL2tjHEWVVKC
0	um	Cell	0.000	1.000	Vesicles Paraspeckle	939	16	GFP-IMPa4-IBB anti-PSF-A546 8C-S-PSF V2.00	0	20. GFP-Imp-a4-dIBB and anti-PSF-A546_Pos038_S001	00-X5wdWhBHWuPL2tjHEWVVKC
0	um	Cell	0.000	1.000	Vesicles Paraspeckle	940	17	GFP-IMPa4-IBB anti-PSF-A546 8C-S-PSF V2.00	0	20. GFP-Imp-a4-dIBB and anti-PSF-A546_Pos038_S001	00-X5wdWhBHWuPL2tjHEWVVKC
0	um	Cell	0.000	1.000	Vesicles Paraspeckle	941	18	GFP-IMPa4-IBB anti-PSF-A546 8C-S-PSF V2.00	0	20. GFP-Imp-a4-dIBB and anti-PSF-A546_Pos038_S001	00-X5wdWhBHWuPL2tjHEWVVKC
0	um	Cell	0.000	1.000	Vesicles Paraspeckle	942	19	GFP-IMPa4-IBB anti-PSF-A546 8C-S-PSF V2.00	0	20. GFP-Imp-a4-dIBB and anti-PSF-A546_Pos038_S001	00-X5wdWhBHWuPL2tjHEWVVKC
0	um	Cell	0.000	1.000	Vesicles Paraspeckle	943	20	GFP-IMPa4-IBB anti-PSF-A546 8C-S-PSF V2.00	0	20. GFP-Imp-a4-dIBB and anti-PSF-A546_Pos038_S001	00-X5wdWhBHWuPL2tjHEWVVKC
0	um	Cell	0.000	1.000	Vesicles Paraspeckle	944	21	GFP-IMPa4-IBB anti-PSF-A546 8C-S-PSF V2.00	0	20. GFP-Imp-a4-dIBB and anti-PSF-A546_Pos038_S001	00-X5wdWhBHWuPL2tjHEWVVKC
0	um	Cell	0.000	1.000	Vesicles Paraspeckle	945	22	GFP-IMPa4-IBB anti-PSF-A546 8C-S-PSF V2.00	0	20. GFP-Imp-a4-dIBB and anti-PSF-A546_Pos038_S001	00-X5wdWhBHWuPL2tjHEWVVKC
0	um	Cell	0.000	1.000	Vesicles Paraspeckle	946	23	GFP-IMPa4-IBB anti-PSF-A546 8C-S-PSF V2.00	0	20. GFP-Imp-a4-dIBB and anti-PSF-A546_Pos038_S001	00-X5wdWhBHWuPL2tjHEWVVKC
0	um	Cell	0.000	1.000	Vesicles Paraspeckle	947	24	GFP-IMPa4-IBB anti-PSF-A546 8C-S-PSF V2.00	0	20. GFP-Imp-a4-dIBB and anti-PSF-A546_Pos038_S001	00-X5wdWhBHWuPL2tjHEWVVKC
0	um	Cell	0.000	1.000	Vesicles Paraspeckle	948	25	GFP-IMPa4-IBB anti-PSF-A546 8C-S-PSF V2.00	0	20. GFP-Imp-a4-dIBB and anti-PSF-A546_Pos038_S001	00-X5wdWhBHWuPL2tjHEWVVKC
0	um	Cell	0.000	1.000	Vesicles Paraspeckle	949	26	GFP-IMPa4-IBB anti-PSF-A546 8C-S-PSF V2.00	0	20. GFP-Imp-a4-dIBB and anti-PSF-A546_Pos038_S001	00-X5wdWhBHWuPL2tjHEWVVKC
0	um	Cell	0.000	1.000	Vesicles Paraspeckle	950	0	GFP-IMPa4-IBB anti-PSF-A546 8C-S-PSF V2.00	0	20. GFP-Imp-a4-dIBB and anti-PSF-A546_Pos039_S001	00-WbhD8wLPBxsix9n295cDwU
0	um	Cell	0.000	1.000	Vesicles Paraspeckle	951	1	GFP-IMPa4-IBB anti-PSF-A546 8C-S-PSF V2.00	0	20. GFP-Imp-a4-dIBB and anti-PSF-A546_Pos039_S001	00-WbhD8wLPBxsix9n295cDwU
0	um	Cell	0.000	1.000	Vesicles Paraspeckle	952	2	GFP-IMPa4-IBB anti-PSF-A546 8C-S-PSF V2.00	0	20. GFP-Imp-a4-dIBB and anti-PSF-A546_Pos039_S001	00-WbhD8wLPBxsix9n295cDwU
0	um	Cell	0.000	1.000	Vesicles Paraspeckle	953	3	GFP-IMPa4-IBB anti-PSF-A546 8C-S-PSF V2.00	0	20. GFP-Imp-a4-dIBB and anti-PSF-A546_Pos039_S001	00-WbhD8wLPBxsix9n295cDwU
0	um	Cell	0.000	1.000	Vesicles Paraspeckle	954	4	GFP-IMPa4-IBB anti-PSF-A546 8C-S-PSF V2.00	0	20. GFP-Imp-a4-dIBB and anti-PSF-A546_Pos039_S001	00-WbhD8wLPBxsix9n295cDwU
0	um	Cell	0.000	1.000	Vesicles Paraspeckle	955	5	GFP-IMPa4-IBB anti-PSF-A546 8C-S-PSF V2.00	0	20. GFP-Imp-a4-dIBB and anti-PSF-A546_Pos039_S001	00-WbhD8wLPBxsix9n295cDwU
0	um	Cell	0.000	1.000	Vesicles Paraspeckle	956	6	GFP-IMPa4-IBB anti-PSF-A546 8C-S-PSF V2.00	0	20. GFP-Imp-a4-dIBB and anti-PSF-A546_Pos039_S001	00-WbhD8wLPBxsix9n295cDwU
0	um	Cell	0.000	1.000	Vesicles Paraspeckle	957	7	GFP-IMPa4-IBB anti-PSF-A546 8C-S-PSF V2.00	0	20. GFP-Imp-a4-dIBB and anti-PSF-A546_Pos039_S001	00-WbhD8wLPBxsix9n295cDwU
0	um	Cell	0.000	1.000	Vesicles Paraspeckle	958	8	GFP-IMPa4-IBB anti-PSF-A546 8C-S-PSF V2.00	0	20. GFP-Imp-a4-dIBB and anti-PSF-A546_Pos039_S001	00-WbhD8wLPBxsix9n295cDwU
0	um	Cell	0.000	1.000	Vesicles Paraspeckle	959	9	GFP-IMPa4-IBB anti-PSF-A546 8C-S-PSF V2.00	0	20. GFP-Imp-a4-dIBB and anti-PSF-A546_Pos039_S001	00-WbhD8wLPBxsix9n295cDwU
0	um	Cell	0.000	1.000	Vesicles Paraspeckle	960	10	GFP-IMPa4-IBB anti-PSF-A546 8C-S-PSF V2.00	0	20. GFP-Imp-a4-dIBB and anti-PSF-A546_Pos039_S001	00-WbhD8wLPBxsix9n295cDwU
0	um	Cell	0.000	1.000	Vesicles Paraspeckle	961	0	GFP-IMPa4-IBB anti-PSF-A546 8C-S-PSF V2.00	0	20. GFP-Imp-a4-dIBB and anti-PSF-A546_Pos040_S001	00-atc6fuzsbDLWcEjmuPYLUA
0	um	Cell	0.000	1.000	Vesicles Paraspeckle	962	1	GFP-IMPa4-IBB anti-PSF-A546 8C-S-PSF V2.00	0	20. GFP-Imp-a4-dIBB and anti-PSF-A546_Pos040_S001	00-atc6fuzsbDLWcEjmuPYLUA
0	um	Cell	0.000	1.000	Vesicles Paraspeckle	963	2	GFP-IMPa4-IBB anti-PSF-A546 8C-S-PSF V2.00	0	20. GFP-Imp-a4-dIBB and anti-PSF-A546_Pos040_S001	00-atc6fuzsbDLWcEjmuPYLUA
0	um	Cell	0.000	1.000	Vesicles Paraspeckle	964	3	GFP-IMPa4-IBB anti-PSF-A546 8C-S-PSF V2.00	0	20. GFP-Imp-a4-dIBB and anti-PSF-A546_Pos040_S001	00-atc6fuzsbDLWcEjmuPYLUA
0	um	Cell	0.000	1.000	Vesicles Paraspeckle	965	4	GFP-IMPa4-IBB anti-PSF-A546 8C-S-PSF V2.00	0	20. GFP-Imp-a4-dIBB and anti-PSF-A546_Pos040_S001	00-atc6fuzsbDLWcEjmuPYLUA
0	um	Cell	0.000	1.000	Vesicles Paraspeckle	966	5	GFP-IMPa4-IBB anti-PSF-A546 8C-S-PSF V2.00	0	20. GFP-Imp-a4-dIBB and anti-PSF-A546_Pos040_S001	00-atc6fuzsbDLWcEjmuPYLUA
0	um	Cell	0.000	1.000	Vesicles Paraspeckle	967	6	GFP-IMPa4-IBB anti-PSF-A546 8C-S-PSF V2.00	0	20. GFP-Imp-a4-dIBB and anti-PSF-A546_Pos040_S001	00-atc6fuzsbDLWcEjmuPYLUA
0	um	Cell	0.000	1.000	Vesicles Paraspeckle	968	7	GFP-IMPa4-IBB anti-PSF-A546 8C-S-PSF V2.00	0	20. GFP-Imp-a4-dIBB and anti-PSF-A546_Pos040_S001	00-atc6fuzsbDLWcEjmuPYLUA
0	um	Cell	0.000	1.000	Vesicles Paraspeckle	969	8	GFP-IMPa4-IBB anti-PSF-A546 8C-S-PSF V2.00	0	20. GFP-Imp-a4-dIBB and anti-PSF-A546_Pos040_S001	00-atc6fuzsbDLWcEjmuPYLUA
0	um	Cell	0.000	1.000	Vesicles Paraspeckle	970	9	GFP-IMPa4-IBB anti-PSF-A546 8C-S-PSF V2.00	0	20. GFP-Imp-a4-dIBB and anti-PSF-A546_Pos040_S001	00-atc6fuzsbDLWcEjmuPYLUA
0	um	Cell	0.000	1.000	Vesicles Paraspeckle	971	10	GFP-IMPa4-IBB anti-PSF-A546 8C-S-PSF V2.00	0	20. GFP-Imp-a4-dIBB and anti-PSF-A546_Pos040_S001	00-atc6fuzsbDLWcEjmuPYLUA
0	um	Cell	0.000	1.000	Vesicles Paraspeckle	972	11	GFP-IMPa4-IBB anti-PSF-A546 8C-S-PSF V2.00	0	20. GFP-Imp-a4-dIBB and anti-PSF-A546_Pos040_S001	00-atc6fuzsbDLWcEjmuPYLUA
0	um	Cell	0.000	1.000	Vesicles Paraspeckle	973	12	GFP-IMPa4-IBB anti-PSF-A546 8C-S-PSF V2.00	0	20. GFP-Imp-a4-dIBB and anti-PSF-A546_Pos040_S001	00-atc6fuzsbDLWcEjmuPYLUA
0	um	Cell	0.000	1.000	Vesicles Paraspeckle	974	13	GFP-IMPa4-IBB anti-PSF-A546 8C-S-PSF V2.00	0	20. GFP-Imp-a4-dIBB and anti-PSF-A546_Pos040_S001	00-atc6fuzsbDLWcEjmuPYLUA
0	um	Cell	0.000	1.000	Vesicles Paraspeckle	975	14	GFP-IMPa4-IBB anti-PSF-A546 8C-S-PSF V2.00	0	20. GFP-Imp-a4-dIBB and anti-PSF-A546_Pos040_S001	00-atc6fuzsbDLWcEjmuPYLUA
0	um	Cell	0.000	1.000	Vesicles Paraspeckle	976	15	GFP-IMPa4-IBB anti-PSF-A546 8C-S-PSF V2.00	0	20. GFP-Imp-a4-dIBB and anti-PSF-A546_Pos040_S001	00-atc6fuzsbDLWcEjmuPYLUA
0	um	Cell	0.000	1.000	Vesicles Paraspeckle	977	16	GFP-IMPa4-IBB anti-PSF-A546 8C-S-PSF V2.00	0	20. GFP-Imp-a4-dIBB and anti-PSF-A546_Pos040_S001	00-atc6fuzsbDLWcEjmuPYLUA
0	um	Cell	0.000	1.000	Vesicles Paraspeckle	978	17	GFP-IMPa4-IBB anti-PSF-A546 8C-S-PSF V2.00	0	20. GFP-Imp-a4-dIBB and anti-PSF-A546_Pos040_S001	00-atc6fuzsbDLWcEjmuPYLUA
0	um	Cell	0.000	1.000	Vesicles Paraspeckle	979	18	GFP-IMPa4-IBB anti-PSF-A546 8C-S-PSF V2.00	0	20. GFP-Imp-a4-dIBB and anti-PSF-A546_Pos040_S001	00-atc6fuzsbDLWcEjmuPYLUA
0	um	Cell	0.000	1.000	Vesicles Paraspeckle	980	19	GFP-IMPa4-IBB anti-PSF-A546 8C-S-PSF V2.00	0	20. GFP-Imp-a4-dIBB and anti-PSF-A546_Pos040_S001	00-atc6fuzsbDLWcEjmuPYLUA
0	um	Cell	0.000	1.000	Vesicles Paraspeckle	981	0	GFP-IMPa4-IBB anti-PSF-A546 8C-S-PSF V2.00	0	20. GFP-Imp-a4-dIBB and anti-PSF-A546_Pos041_S001	00-VHKNdBzai7GshpBguVtedK
0	um	Cell	0.000	1.000	Vesicles Paraspeckle	982	1	GFP-IMPa4-IBB anti-PSF-A546 8C-S-PSF V2.00	0	20. GFP-Imp-a4-dIBB and anti-PSF-A546_Pos041_S001	00-VHKNdBzai7GshpBguVtedK
0	um	Cell	0.000	1.000	Vesicles Paraspeckle	983	2	GFP-IMPa4-IBB anti-PSF-A546 8C-S-PSF V2.00	0	20. GFP-Imp-a4-dIBB and anti-PSF-A546_Pos041_S001	00-VHKNdBzai7GshpBguVtedK
0	um	Cell	0.000	1.000	Vesicles Paraspeckle	984	3	GFP-IMPa4-IBB anti-PSF-A546 8C-S-PSF V2.00	0	20. GFP-Imp-a4-dIBB and anti-PSF-A546_Pos041_S001	00-VHKNdBzai7GshpBguVtedK
0	um	Cell	0.000	1.000	Vesicles Paraspeckle	985	4	GFP-IMPa4-IBB anti-PSF-A546 8C-S-PSF V2.00	0	20. GFP-Imp-a4-dIBB and anti-PSF-A546_Pos041_S001	00-VHKNdBzai7GshpBguVtedK
0	um	Cell	0.000	1.000	Vesicles Paraspeckle	986	5	GFP-IMPa4-IBB anti-PSF-A546 8C-S-PSF V2.00	0	20. GFP-Imp-a4-dIBB and anti-PSF-A546_Pos041_S001	00-VHKNdBzai7GshpBguVtedK
0	um	Cell	0.000	1.000	Vesicles Paraspeckle	987	6	GFP-IMPa4-IBB anti-PSF-A546 8C-S-PSF V2.00	0	20. GFP-Imp-a4-dIBB and anti-PSF-A546_Pos041_S001	00-VHKNdBzai7GshpBguVtedK
0	um	Cell	0.000	1.000	Vesicles Paraspeckle	988	7	GFP-IMPa4-IBB anti-PSF-A546 8C-S-PSF V2.00	0	20. GFP-Imp-a4-dIBB and anti-PSF-A546_Pos041_S001	00-VHKNdBzai7GshpBguVtedK
0	um	Cell	0.000	1.000	Vesicles Paraspeckle	989	8	GFP-IMPa4-IBB anti-PSF-A546 8C-S-PSF V2.00	0	20. GFP-Imp-a4-dIBB and anti-PSF-A546_Pos041_S001	00-VHKNdBzai7GshpBguVtedK
0	um	Cell	0.000	1.000	Vesicles Paraspeckle	990	9	GFP-IMPa4-IBB anti-PSF-A546 8C-S-PSF V2.00	0	20. GFP-Imp-a4-dIBB and anti-PSF-A546_Pos041_S001	00-VHKNdBzai7GshpBguVtedK
0	um	Cell	0.000	1.000	Vesicles Paraspeckle	991	10	GFP-IMPa4-IBB anti-PSF-A546 8C-S-PSF V2.00	0	20. GFP-Imp-a4-dIBB and anti-PSF-A546_Pos041_S001	00-VHKNdBzai7GshpBguVtedK
0.39462	um	Cell	0.000	1.000	Vesicles Paraspeckle	992	11	GFP-IMPa4-IBB anti-PSF-A546 8C-S-PSF V2.00	0	20. GFP-Imp-a4-dIBB and anti-PSF-A546_Pos041_S001	00-VHKNdBzai7GshpBguVtedK
0	um	Cell	0.000	1.000	Vesicles Paraspeckle	993	12	GFP-IMPa4-IBB anti-PSF-A546 8C-S-PSF V2.00	0	20. GFP-Imp-a4-dIBB and anti-PSF-A546_Pos041_S001	00-VHKNdBzai7GshpBguVtedK
0	um	Cell	0.000	1.000	Vesicles Paraspeckle	994	13	GFP-IMPa4-IBB anti-PSF-A546 8C-S-PSF V2.00	0	20. GFP-Imp-a4-dIBB and anti-PSF-A546_Pos041_S001	00-VHKNdBzai7GshpBguVtedK
0	um	Cell	0.000	1.000	Vesicles Paraspeckle	995	14	GFP-IMPa4-IBB anti-PSF-A546 8C-S-PSF V2.00	0	20. GFP-Imp-a4-dIBB and anti-PSF-A546_Pos041_S001	00-VHKNdBzai7GshpBguVtedK
0	um	Cell	0.000	1.000	Vesicles Paraspeckle	996	15	GFP-IMPa4-IBB anti-PSF-A546 8C-S-PSF V2.00	0	20. GFP-Imp-a4-dIBB and anti-PSF-A546_Pos041_S001	00-VHKNdBzai7GshpBguVtedK
0	um	Cell	0.000	1.000	Vesicles Paraspeckle	997	16	GFP-IMPa4-IBB anti-PSF-A546 8C-S-PSF V2.00	0	20. GFP-Imp-a4-dIBB and anti-PSF-A546_Pos041_S001	00-VHKNdBzai7GshpBguVtedK
0	um	Cell	0.000	1.000	Vesicles Paraspeckle	998	17	GFP-IMPa4-IBB anti-PSF-A546 8C-S-PSF V2.00	0	20. GFP-Imp-a4-dIBB and anti-PSF-A546_Pos041_S001	00-VHKNdBzai7GshpBguVtedK
0	um	Cell	0.000	1.000	Vesicles Paraspeckle	999	0	GFP-IMPa4-IBB anti-PSF-A546 8C-S-PSF V2.00	0	20. GFP-Imp-a4-dIBB and anti-PSF-A546_Pos042_S001	00-tqk7K25M242ecsU4XTHDB3
0	um	Cell	0.000	1.000	Vesicles Paraspeckle	1000	1	GFP-IMPa4-IBB anti-PSF-A546 8C-S-PSF V2.00	0	20. GFP-Imp-a4-dIBB and anti-PSF-A546_Pos042_S001	00-tqk7K25M242ecsU4XTHDB3
0	um	Cell	0.000	1.000	Vesicles Paraspeckle	1001	2	GFP-IMPa4-IBB anti-PSF-A546 8C-S-PSF V2.00	0	20. GFP-Imp-a4-dIBB and anti-PSF-A546_Pos042_S001	00-tqk7K25M242ecsU4XTHDB3
0	um	Cell	0.000	1.000	Vesicles Paraspeckle	1002	3	GFP-IMPa4-IBB anti-PSF-A546 8C-S-PSF V2.00	0	20. GFP-Imp-a4-dIBB and anti-PSF-A546_Pos042_S001	00-tqk7K25M242ecsU4XTHDB3
0	um	Cell	0.000	1.000	Vesicles Paraspeckle	1003	4	GFP-IMPa4-IBB anti-PSF-A546 8C-S-PSF V2.00	0	20. GFP-Imp-a4-dIBB and anti-PSF-A546_Pos042_S001	00-tqk7K25M242ecsU4XTHDB3
0	um	Cell	0.000	1.000	Vesicles Paraspeckle	1004	5	GFP-IMPa4-IBB anti-PSF-A546 8C-S-PSF V2.00	0	20. GFP-Imp-a4-dIBB and anti-PSF-A546_Pos042_S001	00-tqk7K25M242ecsU4XTHDB3
0	um	Cell	0.000	1.000	Vesicles Paraspeckle	1005	6	GFP-IMPa4-IBB anti-PSF-A546 8C-S-PSF V2.00	0	20. GFP-Imp-a4-dIBB and anti-PSF-A546_Pos042_S001	00-tqk7K25M242ecsU4XTHDB3
0	um	Cell	0.000	1.000	Vesicles Paraspeckle	1006	7	GFP-IMPa4-IBB anti-PSF-A546 8C-S-PSF V2.00	0	20. GFP-Imp-a4-dIBB and anti-PSF-A546_Pos042_S001	00-tqk7K25M242ecsU4XTHDB3
0	um	Cell	0.000	1.000	Vesicles Paraspeckle	1007	8	GFP-IMPa4-IBB anti-PSF-A546 8C-S-PSF V2.00	0	20. GFP-Imp-a4-dIBB and anti-PSF-A546_Pos042_S001	00-tqk7K25M242ecsU4XTHDB3
0	um	Cell	0.000	1.000	Vesicles Paraspeckle	1008	9	GFP-IMPa4-IBB anti-PSF-A546 8C-S-PSF V2.00	0	20. GFP-Imp-a4-dIBB and anti-PSF-A546_Pos042_S001	00-tqk7K25M242ecsU4XTHDB3
0	um	Cell	0.000	1.000	Vesicles Paraspeckle	1009	10	GFP-IMPa4-IBB anti-PSF-A546 8C-S-PSF V2.00	0	20. GFP-Imp-a4-dIBB and anti-PSF-A546_Pos042_S001	00-tqk7K25M242ecsU4XTHDB3
0	um	Cell	0.000	1.000	Vesicles Paraspeckle	1010	11	GFP-IMPa4-IBB anti-PSF-A546 8C-S-PSF V2.00	0	20. GFP-Imp-a4-dIBB and anti-PSF-A546_Pos042_S001	00-tqk7K25M242ecsU4XTHDB3
0	um	Cell	0.000	1.000	Vesicles Paraspeckle	1011	12	GFP-IMPa4-IBB anti-PSF-A546 8C-S-PSF V2.00	0	20. GFP-Imp-a4-dIBB and anti-PSF-A546_Pos042_S001	00-tqk7K25M242ecsU4XTHDB3
0	um	Cell	0.000	1.000	Vesicles Paraspeckle	1012	13	GFP-IMPa4-IBB anti-PSF-A546 8C-S-PSF V2.00	0	20. GFP-Imp-a4-dIBB and anti-PSF-A546_Pos042_S001	00-tqk7K25M242ecsU4XTHDB3
0	um	Cell	0.000	1.000	Vesicles Paraspeckle	1013	14	GFP-IMPa4-IBB anti-PSF-A546 8C-S-PSF V2.00	0	20. GFP-Imp-a4-dIBB and anti-PSF-A546_Pos042_S001	00-tqk7K25M242ecsU4XTHDB3
0	um	Cell	0.000	1.000	Vesicles Paraspeckle	1014	15	GFP-IMPa4-IBB anti-PSF-A546 8C-S-PSF V2.00	0	20. GFP-Imp-a4-dIBB and anti-PSF-A546_Pos042_S001	00-tqk7K25M242ecsU4XTHDB3
0	um	Cell	0.000	1.000	Vesicles Paraspeckle	1015	16	GFP-IMPa4-IBB anti-PSF-A546 8C-S-PSF V2.00	0	20. GFP-Imp-a4-dIBB and anti-PSF-A546_Pos042_S001	00-tqk7K25M242ecsU4XTHDB3
0	um	Cell	0.000	1.000	Vesicles Paraspeckle	1016	17	GFP-IMPa4-IBB anti-PSF-A546 8C-S-PSF V2.00	0	20. GFP-Imp-a4-dIBB and anti-PSF-A546_Pos042_S001	00-tqk7K25M242ecsU4XTHDB3
0	um	Cell	0.000	1.000	Vesicles Paraspeckle	1017	18	GFP-IMPa4-IBB anti-PSF-A546 8C-S-PSF V2.00	0	20. GFP-Imp-a4-dIBB and anti-PSF-A546_Pos042_S001	00-tqk7K25M242ecsU4XTHDB3
0	um	Cell	0.000	1.000	Vesicles Paraspeckle	1018	19	GFP-IMPa4-IBB anti-PSF-A546 8C-S-PSF V2.00	0	20. GFP-Imp-a4-dIBB and anti-PSF-A546_Pos042_S001	00-tqk7K25M242ecsU4XTHDB3
0	um	Cell	0.000	1.000	Vesicles Paraspeckle	1019	20	GFP-IMPa4-IBB anti-PSF-A546 8C-S-PSF V2.00	0	20. GFP-Imp-a4-dIBB and anti-PSF-A546_Pos042_S001	00-tqk7K25M242ecsU4XTHDB3
0	um	Cell	0.000	1.000	Vesicles Paraspeckle	1020	0	GFP-IMPa4-IBB anti-PSF-A546 8C-S-PSF V2.00	0	20. GFP-Imp-a4-dIBB and anti-PSF-A546_Pos043_S001	00-7xSkeh9ZqGmkoiEpowfpkT
0	um	Cell	0.000	1.000	Vesicles Paraspeckle	1021	1	GFP-IMPa4-IBB anti-PSF-A546 8C-S-PSF V2.00	0	20. GFP-Imp-a4-dIBB and anti-PSF-A546_Pos043_S001	00-7xSkeh9ZqGmkoiEpowfpkT
0	um	Cell	0.000	1.000	Vesicles Paraspeckle	1022	2	GFP-IMPa4-IBB anti-PSF-A546 8C-S-PSF V2.00	0	20. GFP-Imp-a4-dIBB and anti-PSF-A546_Pos043_S001	00-7xSkeh9ZqGmkoiEpowfpkT
0	um	Cell	0.000	1.000	Vesicles Paraspeckle	1023	3	GFP-IMPa4-IBB anti-PSF-A546 8C-S-PSF V2.00	0	20. GFP-Imp-a4-dIBB and anti-PSF-A546_Pos043_S001	00-7xSkeh9ZqGmkoiEpowfpkT
0.342701	um	Cell	0.000	1.000	Vesicles Paraspeckle	1024	4	GFP-IMPa4-IBB anti-PSF-A546 8C-S-PSF V2.00	0	20. GFP-Imp-a4-dIBB and anti-PSF-A546_Pos043_S001	00-7xSkeh9ZqGmkoiEpowfpkT
0.302209	um	Cell	0.000	1.000	Vesicles Paraspeckle	1025	5	GFP-IMPa4-IBB anti-PSF-A546 8C-S-PSF V2.00	0	20. GFP-Imp-a4-dIBB and anti-PSF-A546_Pos043_S001	00-7xSkeh9ZqGmkoiEpowfpkT
0	um	Cell	0.000	1.000	Vesicles Paraspeckle	1026	6	GFP-IMPa4-IBB anti-PSF-A546 8C-S-PSF V2.00	0	20. GFP-Imp-a4-dIBB and anti-PSF-A546_Pos043_S001	00-7xSkeh9ZqGmkoiEpowfpkT
0	um	Cell	0.000	1.000	Vesicles Paraspeckle	1027	7	GFP-IMPa4-IBB anti-PSF-A546 8C-S-PSF V2.00	0	20. GFP-Imp-a4-dIBB and anti-PSF-A546_Pos043_S001	00-7xSkeh9ZqGmkoiEpowfpkT
0	um	Cell	0.000	1.000	Vesicles Paraspeckle	1028	8	GFP-IMPa4-IBB anti-PSF-A546 8C-S-PSF V2.00	0	20. GFP-Imp-a4-dIBB and anti-PSF-A546_Pos043_S001	00-7xSkeh9ZqGmkoiEpowfpkT
0	um	Cell	0.000	1.000	Vesicles Paraspeckle	1029	9	GFP-IMPa4-IBB anti-PSF-A546 8C-S-PSF V2.00	0	20. GFP-Imp-a4-dIBB and anti-PSF-A546_Pos043_S001	00-7xSkeh9ZqGmkoiEpowfpkT
0	um	Cell	0.000	1.000	Vesicles Paraspeckle	1030	10	GFP-IMPa4-IBB anti-PSF-A546 8C-S-PSF V2.00	0	20. GFP-Imp-a4-dIBB and anti-PSF-A546_Pos043_S001	00-7xSkeh9ZqGmkoiEpowfpkT
0	um	Cell	0.000	1.000	Vesicles Paraspeckle	1031	11	GFP-IMPa4-IBB anti-PSF-A546 8C-S-PSF V2.00	0	20. GFP-Imp-a4-dIBB and anti-PSF-A546_Pos043_S001	00-7xSkeh9ZqGmkoiEpowfpkT
0	um	Cell	0.000	1.000	Vesicles Paraspeckle	1032	12	GFP-IMPa4-IBB anti-PSF-A546 8C-S-PSF V2.00	0	20. GFP-Imp-a4-dIBB and anti-PSF-A546_Pos043_S001	00-7xSkeh9ZqGmkoiEpowfpkT
0.221819	um	Cell	0.000	1.000	Vesicles Paraspeckle	1033	13	GFP-IMPa4-IBB anti-PSF-A546 8C-S-PSF V2.00	0	20. GFP-Imp-a4-dIBB and anti-PSF-A546_Pos043_S001	00-7xSkeh9ZqGmkoiEpowfpkT
0	um	Cell	0.000	1.000	Vesicles Paraspeckle	1034	14	GFP-IMPa4-IBB anti-PSF-A546 8C-S-PSF V2.00	0	20. GFP-Imp-a4-dIBB and anti-PSF-A546_Pos043_S001	00-7xSkeh9ZqGmkoiEpowfpkT
0	um	Cell	0.000	1.000	Vesicles Paraspeckle	1035	15	GFP-IMPa4-IBB anti-PSF-A546 8C-S-PSF V2.00	0	20. GFP-Imp-a4-dIBB and anti-PSF-A546_Pos043_S001	00-7xSkeh9ZqGmkoiEpowfpkT
0	um	Cell	0.000	1.000	Vesicles Paraspeckle	1036	16	GFP-IMPa4-IBB anti-PSF-A546 8C-S-PSF V2.00	0	20. GFP-Imp-a4-dIBB and anti-PSF-A546_Pos043_S001	00-7xSkeh9ZqGmkoiEpowfpkT
0	um	Cell	0.000	1.000	Vesicles Paraspeckle	1037	17	GFP-IMPa4-IBB anti-PSF-A546 8C-S-PSF V2.00	0	20. GFP-Imp-a4-dIBB and anti-PSF-A546_Pos043_S001	00-7xSkeh9ZqGmkoiEpowfpkT
0	um	Cell	0.000	1.000	Vesicles Paraspeckle	1038	18	GFP-IMPa4-IBB anti-PSF-A546 8C-S-PSF V2.00	0	20. GFP-Imp-a4-dIBB and anti-PSF-A546_Pos043_S001	00-7xSkeh9ZqGmkoiEpowfpkT
0	um	Cell	0.000	1.000	Vesicles Paraspeckle	1039	19	GFP-IMPa4-IBB anti-PSF-A546 8C-S-PSF V2.00	0	20. GFP-Imp-a4-dIBB and anti-PSF-A546_Pos043_S001	00-7xSkeh9ZqGmkoiEpowfpkT
0	um	Cell	0.000	1.000	Vesicles Paraspeckle	1040	20	GFP-IMPa4-IBB anti-PSF-A546 8C-S-PSF V2.00	0	20. GFP-Imp-a4-dIBB and anti-PSF-A546_Pos043_S001	00-7xSkeh9ZqGmkoiEpowfpkT
0	um	Cell	0.000	1.000	Vesicles Paraspeckle	1041	21	GFP-IMPa4-IBB anti-PSF-A546 8C-S-PSF V2.00	0	20. GFP-Imp-a4-dIBB and anti-PSF-A546_Pos043_S001	00-7xSkeh9ZqGmkoiEpowfpkT
0.328006	um	Cell	0.000	1.000	Vesicles Paraspeckle	1042	22	GFP-IMPa4-IBB anti-PSF-A546 8C-S-PSF V2.00	0	20. GFP-Imp-a4-dIBB and anti-PSF-A546_Pos043_S001	00-7xSkeh9ZqGmkoiEpowfpkT
0	um	Cell	0.000	1.000	Vesicles Paraspeckle	1043	23	GFP-IMPa4-IBB anti-PSF-A546 8C-S-PSF V2.00	0	20. GFP-Imp-a4-dIBB and anti-PSF-A546_Pos043_S001	00-7xSkeh9ZqGmkoiEpowfpkT
0	um	Cell	0.000	1.000	Vesicles Paraspeckle	1044	0	GFP-IMPa4-IBB anti-PSF-A546 8C-S-PSF V2.00	0	20. GFP-Imp-a4-dIBB and anti-PSF-A546_Pos044_S001	00-mFxAnaBbpvicNoCN4DgLw6
0	um	Cell	0.000	1.000	Vesicles Paraspeckle	1045	1	GFP-IMPa4-IBB anti-PSF-A546 8C-S-PSF V2.00	0	20. GFP-Imp-a4-dIBB and anti-PSF-A546_Pos044_S001	00-mFxAnaBbpvicNoCN4DgLw6
0	um	Cell	0.000	1.000	Vesicles Paraspeckle	1046	2	GFP-IMPa4-IBB anti-PSF-A546 8C-S-PSF V2.00	0	20. GFP-Imp-a4-dIBB and anti-PSF-A546_Pos044_S001	00-mFxAnaBbpvicNoCN4DgLw6
0	um	Cell	0.000	1.000	Vesicles Paraspeckle	1047	3	GFP-IMPa4-IBB anti-PSF-A546 8C-S-PSF V2.00	0	20. GFP-Imp-a4-dIBB and anti-PSF-A546_Pos044_S001	00-mFxAnaBbpvicNoCN4DgLw6
0	um	Cell	0.000	1.000	Vesicles Paraspeckle	1048	4	GFP-IMPa4-IBB anti-PSF-A546 8C-S-PSF V2.00	0	20. GFP-Imp-a4-dIBB and anti-PSF-A546_Pos044_S001	00-mFxAnaBbpvicNoCN4DgLw6
0	um	Cell	0.000	1.000	Vesicles Paraspeckle	1049	5	GFP-IMPa4-IBB anti-PSF-A546 8C-S-PSF V2.00	0	20. GFP-Imp-a4-dIBB and anti-PSF-A546_Pos044_S001	00-mFxAnaBbpvicNoCN4DgLw6
0	um	Cell	0.000	1.000	Vesicles Paraspeckle	1050	6	GFP-IMPa4-IBB anti-PSF-A546 8C-S-PSF V2.00	0	20. GFP-Imp-a4-dIBB and anti-PSF-A546_Pos044_S001	00-mFxAnaBbpvicNoCN4DgLw6
0	um	Cell	0.000	1.000	Vesicles Paraspeckle	1051	7	GFP-IMPa4-IBB anti-PSF-A546 8C-S-PSF V2.00	0	20. GFP-Imp-a4-dIBB and anti-PSF-A546_Pos044_S001	00-mFxAnaBbpvicNoCN4DgLw6
0	um	Cell	0.000	1.000	Vesicles Paraspeckle	1052	8	GFP-IMPa4-IBB anti-PSF-A546 8C-S-PSF V2.00	0	20. GFP-Imp-a4-dIBB and anti-PSF-A546_Pos044_S001	00-mFxAnaBbpvicNoCN4DgLw6
0	um	Cell	0.000	1.000	Vesicles Paraspeckle	1053	9	GFP-IMPa4-IBB anti-PSF-A546 8C-S-PSF V2.00	0	20. GFP-Imp-a4-dIBB and anti-PSF-A546_Pos044_S001	00-mFxAnaBbpvicNoCN4DgLw6
0	um	Cell	0.000	1.000	Vesicles Paraspeckle	1054	10	GFP-IMPa4-IBB anti-PSF-A546 8C-S-PSF V2.00	0	20. GFP-Imp-a4-dIBB and anti-PSF-A546_Pos044_S001	00-mFxAnaBbpvicNoCN4DgLw6
0	um	Cell	0.000	1.000	Vesicles Paraspeckle	1055	11	GFP-IMPa4-IBB anti-PSF-A546 8C-S-PSF V2.00	0	20. GFP-Imp-a4-dIBB and anti-PSF-A546_Pos044_S001	00-mFxAnaBbpvicNoCN4DgLw6
0	um	Cell	0.000	1.000	Vesicles Paraspeckle	1056	12	GFP-IMPa4-IBB anti-PSF-A546 8C-S-PSF V2.00	0	20. GFP-Imp-a4-dIBB and anti-PSF-A546_Pos044_S001	00-mFxAnaBbpvicNoCN4DgLw6
0	um	Cell	0.000	1.000	Vesicles Paraspeckle	1057	13	GFP-IMPa4-IBB anti-PSF-A546 8C-S-PSF V2.00	0	20. GFP-Imp-a4-dIBB and anti-PSF-A546_Pos044_S001	00-mFxAnaBbpvicNoCN4DgLw6
0	um	Cell	0.000	1.000	Vesicles Paraspeckle	1058	14	GFP-IMPa4-IBB anti-PSF-A546 8C-S-PSF V2.00	0	20. GFP-Imp-a4-dIBB and anti-PSF-A546_Pos044_S001	00-mFxAnaBbpvicNoCN4DgLw6
0	um	Cell	0.000	1.000	Vesicles Paraspeckle	1059	15	GFP-IMPa4-IBB anti-PSF-A546 8C-S-PSF V2.00	0	20. GFP-Imp-a4-dIBB and anti-PSF-A546_Pos044_S001	00-mFxAnaBbpvicNoCN4DgLw6
0.301053	um	Cell	0.000	1.000	Vesicles Paraspeckle	1060	16	GFP-IMPa4-IBB anti-PSF-A546 8C-S-PSF V2.00	0	20. GFP-Imp-a4-dIBB and anti-PSF-A546_Pos044_S001	00-mFxAnaBbpvicNoCN4DgLw6
0	um	Cell	0.000	1.000	Vesicles Paraspeckle	1061	17	GFP-IMPa4-IBB anti-PSF-A546 8C-S-PSF V2.00	0	20. GFP-Imp-a4-dIBB and anti-PSF-A546_Pos044_S001	00-mFxAnaBbpvicNoCN4DgLw6
0	um	Cell	0.000	1.000	Vesicles Paraspeckle	1062	18	GFP-IMPa4-IBB anti-PSF-A546 8C-S-PSF V2.00	0	20. GFP-Imp-a4-dIBB and anti-PSF-A546_Pos044_S001	00-mFxAnaBbpvicNoCN4DgLw6
0	um	Cell	0.000	1.000	Vesicles Paraspeckle	1063	19	GFP-IMPa4-IBB anti-PSF-A546 8C-S-PSF V2.00	0	20. GFP-Imp-a4-dIBB and anti-PSF-A546_Pos044_S001	00-mFxAnaBbpvicNoCN4DgLw6
0	um	Cell	0.000	1.000	Vesicles Paraspeckle	1064	20	GFP-IMPa4-IBB anti-PSF-A546 8C-S-PSF V2.00	0	20. GFP-Imp-a4-dIBB and anti-PSF-A546_Pos044_S001	00-mFxAnaBbpvicNoCN4DgLw6
0	um	Cell	0.000	1.000	Vesicles Paraspeckle	1065	21	GFP-IMPa4-IBB anti-PSF-A546 8C-S-PSF V2.00	0	20. GFP-Imp-a4-dIBB and anti-PSF-A546_Pos044_S001	00-mFxAnaBbpvicNoCN4DgLw6
0	um	Cell	0.000	1.000	Vesicles Paraspeckle	1066	22	GFP-IMPa4-IBB anti-PSF-A546 8C-S-PSF V2.00	0	20. GFP-Imp-a4-dIBB and anti-PSF-A546_Pos044_S001	00-mFxAnaBbpvicNoCN4DgLw6
0	um	Cell	0.000	1.000	Vesicles Paraspeckle	1067	23	GFP-IMPa4-IBB anti-PSF-A546 8C-S-PSF V2.00	0	20. GFP-Imp-a4-dIBB and anti-PSF-A546_Pos044_S001	00-mFxAnaBbpvicNoCN4DgLw6
0	um	Cell	0.000	1.000	Vesicles Paraspeckle	1068	24	GFP-IMPa4-IBB anti-PSF-A546 8C-S-PSF V2.00	0	20. GFP-Imp-a4-dIBB and anti-PSF-A546_Pos044_S001	00-mFxAnaBbpvicNoCN4DgLw6
0	um	Cell	0.000	1.000	Vesicles Paraspeckle	1069	25	GFP-IMPa4-IBB anti-PSF-A546 8C-S-PSF V2.00	0	20. GFP-Imp-a4-dIBB and anti-PSF-A546_Pos044_S001	00-mFxAnaBbpvicNoCN4DgLw6
0	um	Cell	0.000	1.000	Vesicles Paraspeckle	1070	26	GFP-IMPa4-IBB anti-PSF-A546 8C-S-PSF V2.00	0	20. GFP-Imp-a4-dIBB and anti-PSF-A546_Pos044_S001	00-mFxAnaBbpvicNoCN4DgLw6
0	um	Cell	0.000	1.000	Vesicles Paraspeckle	1071	27	GFP-IMPa4-IBB anti-PSF-A546 8C-S-PSF V2.00	0	20. GFP-Imp-a4-dIBB and anti-PSF-A546_Pos044_S001	00-mFxAnaBbpvicNoCN4DgLw6
0	um	Cell	0.000	1.000	Vesicles Paraspeckle	1072	28	GFP-IMPa4-IBB anti-PSF-A546 8C-S-PSF V2.00	0	20. GFP-Imp-a4-dIBB and anti-PSF-A546_Pos044_S001	00-mFxAnaBbpvicNoCN4DgLw6
0	um	Cell	0.000	1.000	Vesicles Paraspeckle	1073	29	GFP-IMPa4-IBB anti-PSF-A546 8C-S-PSF V2.00	0	20. GFP-Imp-a4-dIBB and anti-PSF-A546_Pos044_S001	00-mFxAnaBbpvicNoCN4DgLw6
0	um	Cell	0.000	1.000	Vesicles Paraspeckle	1074	0	GFP-IMPa4-IBB anti-PSF-A546 8C-S-PSF V2.00	0	20. GFP-Imp-a4-dIBB and anti-PSF-A546_Pos045_S001	00-mVe747749pRnZSeGa7GwD3
0	um	Cell	0.000	1.000	Vesicles Paraspeckle	1075	1	GFP-IMPa4-IBB anti-PSF-A546 8C-S-PSF V2.00	0	20. GFP-Imp-a4-dIBB and anti-PSF-A546_Pos045_S001	00-mVe747749pRnZSeGa7GwD3
0	um	Cell	0.000	1.000	Vesicles Paraspeckle	1076	2	GFP-IMPa4-IBB anti-PSF-A546 8C-S-PSF V2.00	0	20. GFP-Imp-a4-dIBB and anti-PSF-A546_Pos045_S001	00-mVe747749pRnZSeGa7GwD3
0	um	Cell	0.000	1.000	Vesicles Paraspeckle	1077	3	GFP-IMPa4-IBB anti-PSF-A546 8C-S-PSF V2.00	0	20. GFP-Imp-a4-dIBB and anti-PSF-A546_Pos045_S001	00-mVe747749pRnZSeGa7GwD3
0.352114	um	Cell	0.000	1.000	Vesicles Paraspeckle	1078	4	GFP-IMPa4-IBB anti-PSF-A546 8C-S-PSF V2.00	0	20. GFP-Imp-a4-dIBB and anti-PSF-A546_Pos045_S001	00-mVe747749pRnZSeGa7GwD3
0	um	Cell	0.000	1.000	Vesicles Paraspeckle	1079	5	GFP-IMPa4-IBB anti-PSF-A546 8C-S-PSF V2.00	0	20. GFP-Imp-a4-dIBB and anti-PSF-A546_Pos045_S001	00-mVe747749pRnZSeGa7GwD3
0	um	Cell	0.000	1.000	Vesicles Paraspeckle	1080	6	GFP-IMPa4-IBB anti-PSF-A546 8C-S-PSF V2.00	0	20. GFP-Imp-a4-dIBB and anti-PSF-A546_Pos045_S001	00-mVe747749pRnZSeGa7GwD3
0	um	Cell	0.000	1.000	Vesicles Paraspeckle	1081	7	GFP-IMPa4-IBB anti-PSF-A546 8C-S-PSF V2.00	0	20. GFP-Imp-a4-dIBB and anti-PSF-A546_Pos045_S001	00-mVe747749pRnZSeGa7GwD3
0	um	Cell	0.000	1.000	Vesicles Paraspeckle	1082	8	GFP-IMPa4-IBB anti-PSF-A546 8C-S-PSF V2.00	0	20. GFP-Imp-a4-dIBB and anti-PSF-A546_Pos045_S001	00-mVe747749pRnZSeGa7GwD3
0	um	Cell	0.000	1.000	Vesicles Paraspeckle	1083	9	GFP-IMPa4-IBB anti-PSF-A546 8C-S-PSF V2.00	0	20. GFP-Imp-a4-dIBB and anti-PSF-A546_Pos045_S001	00-mVe747749pRnZSeGa7GwD3
0	um	Cell	0.000	1.000	Vesicles Paraspeckle	1084	10	GFP-IMPa4-IBB anti-PSF-A546 8C-S-PSF V2.00	0	20. GFP-Imp-a4-dIBB and anti-PSF-A546_Pos045_S001	00-mVe747749pRnZSeGa7GwD3
0	um	Cell	0.000	1.000	Vesicles Paraspeckle	1085	11	GFP-IMPa4-IBB anti-PSF-A546 8C-S-PSF V2.00	0	20. GFP-Imp-a4-dIBB and anti-PSF-A546_Pos045_S001	00-mVe747749pRnZSeGa7GwD3
0	um	Cell	0.000	1.000	Vesicles Paraspeckle	1086	12	GFP-IMPa4-IBB anti-PSF-A546 8C-S-PSF V2.00	0	20. GFP-Imp-a4-dIBB and anti-PSF-A546_Pos045_S001	00-mVe747749pRnZSeGa7GwD3
0	um	Cell	0.000	1.000	Vesicles Paraspeckle	1087	13	GFP-IMPa4-IBB anti-PSF-A546 8C-S-PSF V2.00	0	20. GFP-Imp-a4-dIBB and anti-PSF-A546_Pos045_S001	00-mVe747749pRnZSeGa7GwD3
0	um	Cell	0.000	1.000	Vesicles Paraspeckle	1088	14	GFP-IMPa4-IBB anti-PSF-A546 8C-S-PSF V2.00	0	20. GFP-Imp-a4-dIBB and anti-PSF-A546_Pos045_S001	00-mVe747749pRnZSeGa7GwD3
0	um	Cell	0.000	1.000	Vesicles Paraspeckle	1089	15	GFP-IMPa4-IBB anti-PSF-A546 8C-S-PSF V2.00	0	20. GFP-Imp-a4-dIBB and anti-PSF-A546_Pos045_S001	00-mVe747749pRnZSeGa7GwD3
0	um	Cell	0.000	1.000	Vesicles Paraspeckle	1090	16	GFP-IMPa4-IBB anti-PSF-A546 8C-S-PSF V2.00	0	20. GFP-Imp-a4-dIBB and anti-PSF-A546_Pos045_S001	00-mVe747749pRnZSeGa7GwD3
0	um	Cell	0.000	1.000	Vesicles Paraspeckle	1091	17	GFP-IMPa4-IBB anti-PSF-A546 8C-S-PSF V2.00	0	20. GFP-Imp-a4-dIBB and anti-PSF-A546_Pos045_S001	00-mVe747749pRnZSeGa7GwD3
0	um	Cell	0.000	1.000	Vesicles Paraspeckle	1092	18	GFP-IMPa4-IBB anti-PSF-A546 8C-S-PSF V2.00	0	20. GFP-Imp-a4-dIBB and anti-PSF-A546_Pos045_S001	00-mVe747749pRnZSeGa7GwD3
0	um	Cell	0.000	1.000	Vesicles Paraspeckle	1093	19	GFP-IMPa4-IBB anti-PSF-A546 8C-S-PSF V2.00	0	20. GFP-Imp-a4-dIBB and anti-PSF-A546_Pos045_S001	00-mVe747749pRnZSeGa7GwD3
0	um	Cell	0.000	1.000	Vesicles Paraspeckle	1094	20	GFP-IMPa4-IBB anti-PSF-A546 8C-S-PSF V2.00	0	20. GFP-Imp-a4-dIBB and anti-PSF-A546_Pos045_S001	00-mVe747749pRnZSeGa7GwD3
0	um	Cell	0.000	1.000	Vesicles Paraspeckle	1095	21	GFP-IMPa4-IBB anti-PSF-A546 8C-S-PSF V2.00	0	20. GFP-Imp-a4-dIBB and anti-PSF-A546_Pos045_S001	00-mVe747749pRnZSeGa7GwD3
0	um	Cell	0.000	1.000	Vesicles Paraspeckle	1096	22	GFP-IMPa4-IBB anti-PSF-A546 8C-S-PSF V2.00	0	20. GFP-Imp-a4-dIBB and anti-PSF-A546_Pos045_S001	00-mVe747749pRnZSeGa7GwD3
0	um	Cell	0.000	1.000	Vesicles Paraspeckle	1097	23	GFP-IMPa4-IBB anti-PSF-A546 8C-S-PSF V2.00	0	20. GFP-Imp-a4-dIBB and anti-PSF-A546_Pos045_S001	00-mVe747749pRnZSeGa7GwD3
0	um	Cell	0.000	1.000	Vesicles Paraspeckle	1098	24	GFP-IMPa4-IBB anti-PSF-A546 8C-S-PSF V2.00	0	20. GFP-Imp-a4-dIBB and anti-PSF-A546_Pos045_S001	00-mVe747749pRnZSeGa7GwD3
0	um	Cell	0.000	1.000	Vesicles Paraspeckle	1099	25	GFP-IMPa4-IBB anti-PSF-A546 8C-S-PSF V2.00	0	20. GFP-Imp-a4-dIBB and anti-PSF-A546_Pos045_S001	00-mVe747749pRnZSeGa7GwD3
0	um	Cell	0.000	1.000	Vesicles Paraspeckle	1100	26	GFP-IMPa4-IBB anti-PSF-A546 8C-S-PSF V2.00	0	20. GFP-Imp-a4-dIBB and anti-PSF-A546_Pos045_S001	00-mVe747749pRnZSeGa7GwD3
0	um	Cell	0.000	1.000	Vesicles Paraspeckle	1101	27	GFP-IMPa4-IBB anti-PSF-A546 8C-S-PSF V2.00	0	20. GFP-Imp-a4-dIBB and anti-PSF-A546_Pos045_S001	00-mVe747749pRnZSeGa7GwD3
0	um	Cell	0.000	1.000	Vesicles Paraspeckle	1102	28	GFP-IMPa4-IBB anti-PSF-A546 8C-S-PSF V2.00	0	20. GFP-Imp-a4-dIBB and anti-PSF-A546_Pos045_S001	00-mVe747749pRnZSeGa7GwD3
0	um	Cell	0.000	1.000	Vesicles Paraspeckle	1103	29	GFP-IMPa4-IBB anti-PSF-A546 8C-S-PSF V2.00	0	20. GFP-Imp-a4-dIBB and anti-PSF-A546_Pos045_S001	00-mVe747749pRnZSeGa7GwD3
0	um	Cell	0.000	1.000	Vesicles Paraspeckle	1104	0	GFP-IMPa4-IBB anti-PSF-A546 8C-S-PSF V2.00	0	20. GFP-Imp-a4-dIBB and anti-PSF-A546_Pos046_S001	00-FFxRqABdcQAb2vcRtUBpzk
0	um	Cell	0.000	1.000	Vesicles Paraspeckle	1105	1	GFP-IMPa4-IBB anti-PSF-A546 8C-S-PSF V2.00	0	20. GFP-Imp-a4-dIBB and anti-PSF-A546_Pos046_S001	00-FFxRqABdcQAb2vcRtUBpzk
0	um	Cell	0.000	1.000	Vesicles Paraspeckle	1106	0	GFP-IMPa4-IBB anti-PSF-A546 8C-S-PSF V2.00	0	20. GFP-Imp-a4-dIBB and anti-PSF-A546_Pos047_S001	00-YCgYiHGozeZ5bbxJQeNJvD
0	um	Cell	0.000	1.000	Vesicles Paraspeckle	1107	1	GFP-IMPa4-IBB anti-PSF-A546 8C-S-PSF V2.00	0	20. GFP-Imp-a4-dIBB and anti-PSF-A546_Pos047_S001	00-YCgYiHGozeZ5bbxJQeNJvD
0	um	Cell	0.000	1.000	Vesicles Paraspeckle	1108	2	GFP-IMPa4-IBB anti-PSF-A546 8C-S-PSF V2.00	0	20. GFP-Imp-a4-dIBB and anti-PSF-A546_Pos047_S001	00-YCgYiHGozeZ5bbxJQeNJvD
0	um	Cell	0.000	1.000	Vesicles Paraspeckle	1109	3	GFP-IMPa4-IBB anti-PSF-A546 8C-S-PSF V2.00	0	20. GFP-Imp-a4-dIBB and anti-PSF-A546_Pos047_S001	00-YCgYiHGozeZ5bbxJQeNJvD
0	um	Cell	0.000	1.000	Vesicles Paraspeckle	1110	4	GFP-IMPa4-IBB anti-PSF-A546 8C-S-PSF V2.00	0	20. GFP-Imp-a4-dIBB and anti-PSF-A546_Pos047_S001	00-YCgYiHGozeZ5bbxJQeNJvD
0	um	Cell	0.000	1.000	Vesicles Paraspeckle	1111	5	GFP-IMPa4-IBB anti-PSF-A546 8C-S-PSF V2.00	0	20. GFP-Imp-a4-dIBB and anti-PSF-A546_Pos047_S001	00-YCgYiHGozeZ5bbxJQeNJvD
0	um	Cell	0.000	1.000	Vesicles Paraspeckle	1112	6	GFP-IMPa4-IBB anti-PSF-A546 8C-S-PSF V2.00	0	20. GFP-Imp-a4-dIBB and anti-PSF-A546_Pos047_S001	00-YCgYiHGozeZ5bbxJQeNJvD
0	um	Cell	0.000	1.000	Vesicles Paraspeckle	1113	7	GFP-IMPa4-IBB anti-PSF-A546 8C-S-PSF V2.00	0	20. GFP-Imp-a4-dIBB and anti-PSF-A546_Pos047_S001	00-YCgYiHGozeZ5bbxJQeNJvD
0	um	Cell	0.000	1.000	Vesicles Paraspeckle	1114	8	GFP-IMPa4-IBB anti-PSF-A546 8C-S-PSF V2.00	0	20. GFP-Imp-a4-dIBB and anti-PSF-A546_Pos047_S001	00-YCgYiHGozeZ5bbxJQeNJvD
0	um	Cell	0.000	1.000	Vesicles Paraspeckle	1115	9	GFP-IMPa4-IBB anti-PSF-A546 8C-S-PSF V2.00	0	20. GFP-Imp-a4-dIBB and anti-PSF-A546_Pos047_S001	00-YCgYiHGozeZ5bbxJQeNJvD
0	um	Cell	0.000	1.000	Vesicles Paraspeckle	1116	10	GFP-IMPa4-IBB anti-PSF-A546 8C-S-PSF V2.00	0	20. GFP-Imp-a4-dIBB and anti-PSF-A546_Pos047_S001	00-YCgYiHGozeZ5bbxJQeNJvD
0	um	Cell	0.000	1.000	Vesicles Paraspeckle	1117	11	GFP-IMPa4-IBB anti-PSF-A546 8C-S-PSF V2.00	0	20. GFP-Imp-a4-dIBB and anti-PSF-A546_Pos047_S001	00-YCgYiHGozeZ5bbxJQeNJvD
0	um	Cell	0.000	1.000	Vesicles Paraspeckle	1118	12	GFP-IMPa4-IBB anti-PSF-A546 8C-S-PSF V2.00	0	20. GFP-Imp-a4-dIBB and anti-PSF-A546_Pos047_S001	00-YCgYiHGozeZ5bbxJQeNJvD
0	um	Cell	0.000	1.000	Vesicles Paraspeckle	1119	13	GFP-IMPa4-IBB anti-PSF-A546 8C-S-PSF V2.00	0	20. GFP-Imp-a4-dIBB and anti-PSF-A546_Pos047_S001	00-YCgYiHGozeZ5bbxJQeNJvD
0	um	Cell	0.000	1.000	Vesicles Paraspeckle	1120	14	GFP-IMPa4-IBB anti-PSF-A546 8C-S-PSF V2.00	0	20. GFP-Imp-a4-dIBB and anti-PSF-A546_Pos047_S001	00-YCgYiHGozeZ5bbxJQeNJvD
0	um	Cell	0.000	1.000	Vesicles Paraspeckle	1121	15	GFP-IMPa4-IBB anti-PSF-A546 8C-S-PSF V2.00	0	20. GFP-Imp-a4-dIBB and anti-PSF-A546_Pos047_S001	00-YCgYiHGozeZ5bbxJQeNJvD
0	um	Cell	0.000	1.000	Vesicles Paraspeckle	1122	16	GFP-IMPa4-IBB anti-PSF-A546 8C-S-PSF V2.00	0	20. GFP-Imp-a4-dIBB and anti-PSF-A546_Pos047_S001	00-YCgYiHGozeZ5bbxJQeNJvD
0	um	Cell	0.000	1.000	Vesicles Paraspeckle	1123	17	GFP-IMPa4-IBB anti-PSF-A546 8C-S-PSF V2.00	0	20. GFP-Imp-a4-dIBB and anti-PSF-A546_Pos047_S001	00-YCgYiHGozeZ5bbxJQeNJvD
0	um	Cell	0.000	1.000	Vesicles Paraspeckle	1124	18	GFP-IMPa4-IBB anti-PSF-A546 8C-S-PSF V2.00	0	20. GFP-Imp-a4-dIBB and anti-PSF-A546_Pos047_S001	00-YCgYiHGozeZ5bbxJQeNJvD
0.591895	um	Cell	0.000	1.000	Vesicles Paraspeckle	1125	19	GFP-IMPa4-IBB anti-PSF-A546 8C-S-PSF V2.00	0	20. GFP-Imp-a4-dIBB and anti-PSF-A546_Pos047_S001	00-YCgYiHGozeZ5bbxJQeNJvD
0	um	Cell	0.000	1.000	Vesicles Paraspeckle	1126	20	GFP-IMPa4-IBB anti-PSF-A546 8C-S-PSF V2.00	0	20. GFP-Imp-a4-dIBB and anti-PSF-A546_Pos047_S001	00-YCgYiHGozeZ5bbxJQeNJvD
0	um	Cell	0.000	1.000	Vesicles Paraspeckle	1127	21	GFP-IMPa4-IBB anti-PSF-A546 8C-S-PSF V2.00	0	20. GFP-Imp-a4-dIBB and anti-PSF-A546_Pos047_S001	00-YCgYiHGozeZ5bbxJQeNJvD
0.250646	um	Cell	0.000	1.000	Vesicles Paraspeckle	1128	22	GFP-IMPa4-IBB anti-PSF-A546 8C-S-PSF V2.00	0	20. GFP-Imp-a4-dIBB and anti-PSF-A546_Pos047_S001	00-YCgYiHGozeZ5bbxJQeNJvD
0	um	Cell	0.000	1.000	Vesicles Paraspeckle	1129	23	GFP-IMPa4-IBB anti-PSF-A546 8C-S-PSF V2.00	0	20. GFP-Imp-a4-dIBB and anti-PSF-A546_Pos047_S001	00-YCgYiHGozeZ5bbxJQeNJvD
0	um	Cell	0.000	1.000	Vesicles Paraspeckle	1130	24	GFP-IMPa4-IBB anti-PSF-A546 8C-S-PSF V2.00	0	20. GFP-Imp-a4-dIBB and anti-PSF-A546_Pos047_S001	00-YCgYiHGozeZ5bbxJQeNJvD
0	um	Cell	0.000	1.000	Vesicles Paraspeckle	1131	25	GFP-IMPa4-IBB anti-PSF-A546 8C-S-PSF V2.00	0	20. GFP-Imp-a4-dIBB and anti-PSF-A546_Pos047_S001	00-YCgYiHGozeZ5bbxJQeNJvD
0	um	Cell	0.000	1.000	Vesicles Paraspeckle	1132	26	GFP-IMPa4-IBB anti-PSF-A546 8C-S-PSF V2.00	0	20. GFP-Imp-a4-dIBB and anti-PSF-A546_Pos047_S001	00-YCgYiHGozeZ5bbxJQeNJvD
0	um	Cell	0.000	1.000	Vesicles Paraspeckle	1133	27	GFP-IMPa4-IBB anti-PSF-A546 8C-S-PSF V2.00	0	20. GFP-Imp-a4-dIBB and anti-PSF-A546_Pos047_S001	00-YCgYiHGozeZ5bbxJQeNJvD
0	um	Cell	0.000	1.000	Vesicles Paraspeckle	1134	28	GFP-IMPa4-IBB anti-PSF-A546 8C-S-PSF V2.00	0	20. GFP-Imp-a4-dIBB and anti-PSF-A546_Pos047_S001	00-YCgYiHGozeZ5bbxJQeNJvD
0	um	Cell	0.000	1.000	Vesicles Paraspeckle	1135	29	GFP-IMPa4-IBB anti-PSF-A546 8C-S-PSF V2.00	0	20. GFP-Imp-a4-dIBB and anti-PSF-A546_Pos047_S001	00-YCgYiHGozeZ5bbxJQeNJvD
0	um	Cell	0.000	1.000	Vesicles Paraspeckle	1136	30	GFP-IMPa4-IBB anti-PSF-A546 8C-S-PSF V2.00	0	20. GFP-Imp-a4-dIBB and anti-PSF-A546_Pos047_S001	00-YCgYiHGozeZ5bbxJQeNJvD
0	um	Cell	0.000	1.000	Vesicles Paraspeckle	1137	31	GFP-IMPa4-IBB anti-PSF-A546 8C-S-PSF V2.00	0	20. GFP-Imp-a4-dIBB and anti-PSF-A546_Pos047_S001	00-YCgYiHGozeZ5bbxJQeNJvD
0	um	Cell	0.000	1.000	Vesicles Paraspeckle	1138	32	GFP-IMPa4-IBB anti-PSF-A546 8C-S-PSF V2.00	0	20. GFP-Imp-a4-dIBB and anti-PSF-A546_Pos047_S001	00-YCgYiHGozeZ5bbxJQeNJvD
0	um	Cell	0.000	1.000	Vesicles Paraspeckle	1139	33	GFP-IMPa4-IBB anti-PSF-A546 8C-S-PSF V2.00	0	20. GFP-Imp-a4-dIBB and anti-PSF-A546_Pos047_S001	00-YCgYiHGozeZ5bbxJQeNJvD
0	um	Cell	0.000	1.000	Vesicles Paraspeckle	1140	34	GFP-IMPa4-IBB anti-PSF-A546 8C-S-PSF V2.00	0	20. GFP-Imp-a4-dIBB and anti-PSF-A546_Pos047_S001	00-YCgYiHGozeZ5bbxJQeNJvD
0	um	Cell	0.000	1.000	Vesicles Paraspeckle	1141	35	GFP-IMPa4-IBB anti-PSF-A546 8C-S-PSF V2.00	0	20. GFP-Imp-a4-dIBB and anti-PSF-A546_Pos047_S001	00-YCgYiHGozeZ5bbxJQeNJvD
0	um	Cell	0.000	1.000	Vesicles Paraspeckle	1142	36	GFP-IMPa4-IBB anti-PSF-A546 8C-S-PSF V2.00	0	20. GFP-Imp-a4-dIBB and anti-PSF-A546_Pos047_S001	00-YCgYiHGozeZ5bbxJQeNJvD
0	um	Cell	0.000	1.000	Vesicles Paraspeckle	1143	37	GFP-IMPa4-IBB anti-PSF-A546 8C-S-PSF V2.00	0	20. GFP-Imp-a4-dIBB and anti-PSF-A546_Pos047_S001	00-YCgYiHGozeZ5bbxJQeNJvD
0	um	Cell	0.000	1.000	Vesicles Paraspeckle	1144	38	GFP-IMPa4-IBB anti-PSF-A546 8C-S-PSF V2.00	0	20. GFP-Imp-a4-dIBB and anti-PSF-A546_Pos047_S001	00-YCgYiHGozeZ5bbxJQeNJvD
0	um	Cell	0.000	1.000	Vesicles Paraspeckle	1145	39	GFP-IMPa4-IBB anti-PSF-A546 8C-S-PSF V2.00	0	20. GFP-Imp-a4-dIBB and anti-PSF-A546_Pos047_S001	00-YCgYiHGozeZ5bbxJQeNJvD
0	um	Cell	0.000	1.000	Vesicles Paraspeckle	1146	40	GFP-IMPa4-IBB anti-PSF-A546 8C-S-PSF V2.00	0	20. GFP-Imp-a4-dIBB and anti-PSF-A546_Pos047_S001	00-YCgYiHGozeZ5bbxJQeNJvD
0	um	Cell	0.000	1.000	Vesicles Paraspeckle	1147	0	GFP-IMPa4-IBB anti-PSF-A546 8C-S-PSF V2.00	0	20. GFP-Imp-a4-dIBB and anti-PSF-A546_Pos048_S001	00-oy2rKgNRmcczGr7oPX5jrU
0	um	Cell	0.000	1.000	Vesicles Paraspeckle	1148	1	GFP-IMPa4-IBB anti-PSF-A546 8C-S-PSF V2.00	0	20. GFP-Imp-a4-dIBB and anti-PSF-A546_Pos048_S001	00-oy2rKgNRmcczGr7oPX5jrU
0	um	Cell	0.000	1.000	Vesicles Paraspeckle	1149	2	GFP-IMPa4-IBB anti-PSF-A546 8C-S-PSF V2.00	0	20. GFP-Imp-a4-dIBB and anti-PSF-A546_Pos048_S001	00-oy2rKgNRmcczGr7oPX5jrU
0	um	Cell	0.000	1.000	Vesicles Paraspeckle	1150	3	GFP-IMPa4-IBB anti-PSF-A546 8C-S-PSF V2.00	0	20. GFP-Imp-a4-dIBB and anti-PSF-A546_Pos048_S001	00-oy2rKgNRmcczGr7oPX5jrU
0	um	Cell	0.000	1.000	Vesicles Paraspeckle	1151	4	GFP-IMPa4-IBB anti-PSF-A546 8C-S-PSF V2.00	0	20. GFP-Imp-a4-dIBB and anti-PSF-A546_Pos048_S001	00-oy2rKgNRmcczGr7oPX5jrU
0	um	Cell	0.000	1.000	Vesicles Paraspeckle	1152	5	GFP-IMPa4-IBB anti-PSF-A546 8C-S-PSF V2.00	0	20. GFP-Imp-a4-dIBB and anti-PSF-A546_Pos048_S001	00-oy2rKgNRmcczGr7oPX5jrU
0	um	Cell	0.000	1.000	Vesicles Paraspeckle	1153	6	GFP-IMPa4-IBB anti-PSF-A546 8C-S-PSF V2.00	0	20. GFP-Imp-a4-dIBB and anti-PSF-A546_Pos048_S001	00-oy2rKgNRmcczGr7oPX5jrU
0	um	Cell	0.000	1.000	Vesicles Paraspeckle	1154	7	GFP-IMPa4-IBB anti-PSF-A546 8C-S-PSF V2.00	0	20. GFP-Imp-a4-dIBB and anti-PSF-A546_Pos048_S001	00-oy2rKgNRmcczGr7oPX5jrU
0	um	Cell	0.000	1.000	Vesicles Paraspeckle	1155	8	GFP-IMPa4-IBB anti-PSF-A546 8C-S-PSF V2.00	0	20. GFP-Imp-a4-dIBB and anti-PSF-A546_Pos048_S001	00-oy2rKgNRmcczGr7oPX5jrU
0	um	Cell	0.000	1.000	Vesicles Paraspeckle	1156	9	GFP-IMPa4-IBB anti-PSF-A546 8C-S-PSF V2.00	0	20. GFP-Imp-a4-dIBB and anti-PSF-A546_Pos048_S001	00-oy2rKgNRmcczGr7oPX5jrU
0	um	Cell	0.000	1.000	Vesicles Paraspeckle	1157	10	GFP-IMPa4-IBB anti-PSF-A546 8C-S-PSF V2.00	0	20. GFP-Imp-a4-dIBB and anti-PSF-A546_Pos048_S001	00-oy2rKgNRmcczGr7oPX5jrU
0	um	Cell	0.000	1.000	Vesicles Paraspeckle	1158	11	GFP-IMPa4-IBB anti-PSF-A546 8C-S-PSF V2.00	0	20. GFP-Imp-a4-dIBB and anti-PSF-A546_Pos048_S001	00-oy2rKgNRmcczGr7oPX5jrU
0	um	Cell	0.000	1.000	Vesicles Paraspeckle	1159	12	GFP-IMPa4-IBB anti-PSF-A546 8C-S-PSF V2.00	0	20. GFP-Imp-a4-dIBB and anti-PSF-A546_Pos048_S001	00-oy2rKgNRmcczGr7oPX5jrU
0	um	Cell	0.000	1.000	Vesicles Paraspeckle	1160	13	GFP-IMPa4-IBB anti-PSF-A546 8C-S-PSF V2.00	0	20. GFP-Imp-a4-dIBB and anti-PSF-A546_Pos048_S001	00-oy2rKgNRmcczGr7oPX5jrU
0	um	Cell	0.000	1.000	Vesicles Paraspeckle	1161	14	GFP-IMPa4-IBB anti-PSF-A546 8C-S-PSF V2.00	0	20. GFP-Imp-a4-dIBB and anti-PSF-A546_Pos048_S001	00-oy2rKgNRmcczGr7oPX5jrU
0	um	Cell	0.000	1.000	Vesicles Paraspeckle	1162	15	GFP-IMPa4-IBB anti-PSF-A546 8C-S-PSF V2.00	0	20. GFP-Imp-a4-dIBB and anti-PSF-A546_Pos048_S001	00-oy2rKgNRmcczGr7oPX5jrU
0	um	Cell	0.000	1.000	Vesicles Paraspeckle	1163	16	GFP-IMPa4-IBB anti-PSF-A546 8C-S-PSF V2.00	0	20. GFP-Imp-a4-dIBB and anti-PSF-A546_Pos048_S001	00-oy2rKgNRmcczGr7oPX5jrU
0	um	Cell	0.000	1.000	Vesicles Paraspeckle	1164	17	GFP-IMPa4-IBB anti-PSF-A546 8C-S-PSF V2.00	0	20. GFP-Imp-a4-dIBB and anti-PSF-A546_Pos048_S001	00-oy2rKgNRmcczGr7oPX5jrU
0	um	Cell	0.000	1.000	Vesicles Paraspeckle	1165	18	GFP-IMPa4-IBB anti-PSF-A546 8C-S-PSF V2.00	0	20. GFP-Imp-a4-dIBB and anti-PSF-A546_Pos048_S001	00-oy2rKgNRmcczGr7oPX5jrU
0	um	Cell	0.000	1.000	Vesicles Paraspeckle	1166	19	GFP-IMPa4-IBB anti-PSF-A546 8C-S-PSF V2.00	0	20. GFP-Imp-a4-dIBB and anti-PSF-A546_Pos048_S001	00-oy2rKgNRmcczGr7oPX5jrU
0	um	Cell	0.000	1.000	Vesicles Paraspeckle	1167	20	GFP-IMPa4-IBB anti-PSF-A546 8C-S-PSF V2.00	0	20. GFP-Imp-a4-dIBB and anti-PSF-A546_Pos048_S001	00-oy2rKgNRmcczGr7oPX5jrU
0	um	Cell	0.000	1.000	Vesicles Paraspeckle	1168	21	GFP-IMPa4-IBB anti-PSF-A546 8C-S-PSF V2.00	0	20. GFP-Imp-a4-dIBB and anti-PSF-A546_Pos048_S001	00-oy2rKgNRmcczGr7oPX5jrU
0	um	Cell	0.000	1.000	Vesicles Paraspeckle	1169	22	GFP-IMPa4-IBB anti-PSF-A546 8C-S-PSF V2.00	0	20. GFP-Imp-a4-dIBB and anti-PSF-A546_Pos048_S001	00-oy2rKgNRmcczGr7oPX5jrU
0	um	Cell	0.000	1.000	Vesicles Paraspeckle	1170	23	GFP-IMPa4-IBB anti-PSF-A546 8C-S-PSF V2.00	0	20. GFP-Imp-a4-dIBB and anti-PSF-A546_Pos048_S001	00-oy2rKgNRmcczGr7oPX5jrU
0	um	Cell	0.000	1.000	Vesicles Paraspeckle	1171	24	GFP-IMPa4-IBB anti-PSF-A546 8C-S-PSF V2.00	0	20. GFP-Imp-a4-dIBB and anti-PSF-A546_Pos048_S001	00-oy2rKgNRmcczGr7oPX5jrU
0	um	Cell	0.000	1.000	Vesicles Paraspeckle	1172	25	GFP-IMPa4-IBB anti-PSF-A546 8C-S-PSF V2.00	0	20. GFP-Imp-a4-dIBB and anti-PSF-A546_Pos048_S001	00-oy2rKgNRmcczGr7oPX5jrU
0	um	Cell	0.000	1.000	Vesicles Paraspeckle	1173	26	GFP-IMPa4-IBB anti-PSF-A546 8C-S-PSF V2.00	0	20. GFP-Imp-a4-dIBB and anti-PSF-A546_Pos048_S001	00-oy2rKgNRmcczGr7oPX5jrU
0	um	Cell	0.000	1.000	Vesicles Paraspeckle	1174	27	GFP-IMPa4-IBB anti-PSF-A546 8C-S-PSF V2.00	0	20. GFP-Imp-a4-dIBB and anti-PSF-A546_Pos048_S001	00-oy2rKgNRmcczGr7oPX5jrU
0	um	Cell	0.000	1.000	Vesicles Paraspeckle	1175	28	GFP-IMPa4-IBB anti-PSF-A546 8C-S-PSF V2.00	0	20. GFP-Imp-a4-dIBB and anti-PSF-A546_Pos048_S001	00-oy2rKgNRmcczGr7oPX5jrU
0	um	Cell	0.000	1.000	Vesicles Paraspeckle	1176	29	GFP-IMPa4-IBB anti-PSF-A546 8C-S-PSF V2.00	0	20. GFP-Imp-a4-dIBB and anti-PSF-A546_Pos048_S001	00-oy2rKgNRmcczGr7oPX5jrU
0	um	Cell	0.000	1.000	Vesicles Paraspeckle	1177	30	GFP-IMPa4-IBB anti-PSF-A546 8C-S-PSF V2.00	0	20. GFP-Imp-a4-dIBB and anti-PSF-A546_Pos048_S001	00-oy2rKgNRmcczGr7oPX5jrU
0	um	Cell	0.000	1.000	Vesicles Paraspeckle	1178	31	GFP-IMPa4-IBB anti-PSF-A546 8C-S-PSF V2.00	0	20. GFP-Imp-a4-dIBB and anti-PSF-A546_Pos048_S001	00-oy2rKgNRmcczGr7oPX5jrU
0	um	Cell	0.000	1.000	Vesicles Paraspeckle	1179	32	GFP-IMPa4-IBB anti-PSF-A546 8C-S-PSF V2.00	0	20. GFP-Imp-a4-dIBB and anti-PSF-A546_Pos048_S001	00-oy2rKgNRmcczGr7oPX5jrU
0	um	Cell	0.000	1.000	Vesicles Paraspeckle	1180	0	GFP-IMPa4-IBB anti-PSF-A546 8C-S-PSF V2.00	0	20. GFP-Imp-a4-dIBB and anti-PSF-A546_Pos049_S001	00-AhEJPzaxuYFnnAoyDhv3V
0	um	Cell	0.000	1.000	Vesicles Paraspeckle	1181	1	GFP-IMPa4-IBB anti-PSF-A546 8C-S-PSF V2.00	0	20. GFP-Imp-a4-dIBB and anti-PSF-A546_Pos049_S001	00-AhEJPzaxuYFnnAoyDhv3V
0	um	Cell	0.000	1.000	Vesicles Paraspeckle	1182	2	GFP-IMPa4-IBB anti-PSF-A546 8C-S-PSF V2.00	0	20. GFP-Imp-a4-dIBB and anti-PSF-A546_Pos049_S001	00-AhEJPzaxuYFnnAoyDhv3V
0	um	Cell	0.000	1.000	Vesicles Paraspeckle	1183	3	GFP-IMPa4-IBB anti-PSF-A546 8C-S-PSF V2.00	0	20. GFP-Imp-a4-dIBB and anti-PSF-A546_Pos049_S001	00-AhEJPzaxuYFnnAoyDhv3V
0	um	Cell	0.000	1.000	Vesicles Paraspeckle	1184	4	GFP-IMPa4-IBB anti-PSF-A546 8C-S-PSF V2.00	0	20. GFP-Imp-a4-dIBB and anti-PSF-A546_Pos049_S001	00-AhEJPzaxuYFnnAoyDhv3V
0	um	Cell	0.000	1.000	Vesicles Paraspeckle	1185	5	GFP-IMPa4-IBB anti-PSF-A546 8C-S-PSF V2.00	0	20. GFP-Imp-a4-dIBB and anti-PSF-A546_Pos049_S001	00-AhEJPzaxuYFnnAoyDhv3V
0	um	Cell	0.000	1.000	Vesicles Paraspeckle	1186	6	GFP-IMPa4-IBB anti-PSF-A546 8C-S-PSF V2.00	0	20. GFP-Imp-a4-dIBB and anti-PSF-A546_Pos049_S001	00-AhEJPzaxuYFnnAoyDhv3V
0	um	Cell	0.000	1.000	Vesicles Paraspeckle	1187	7	GFP-IMPa4-IBB anti-PSF-A546 8C-S-PSF V2.00	0	20. GFP-Imp-a4-dIBB and anti-PSF-A546_Pos049_S001	00-AhEJPzaxuYFnnAoyDhv3V
0	um	Cell	0.000	1.000	Vesicles Paraspeckle	1188	8	GFP-IMPa4-IBB anti-PSF-A546 8C-S-PSF V2.00	0	20. GFP-Imp-a4-dIBB and anti-PSF-A546_Pos049_S001	00-AhEJPzaxuYFnnAoyDhv3V
0	um	Cell	0.000	1.000	Vesicles Paraspeckle	1189	9	GFP-IMPa4-IBB anti-PSF-A546 8C-S-PSF V2.00	0	20. GFP-Imp-a4-dIBB and anti-PSF-A546_Pos049_S001	00-AhEJPzaxuYFnnAoyDhv3V
0	um	Cell	0.000	1.000	Vesicles Paraspeckle	1190	10	GFP-IMPa4-IBB anti-PSF-A546 8C-S-PSF V2.00	0	20. GFP-Imp-a4-dIBB and anti-PSF-A546_Pos049_S001	00-AhEJPzaxuYFnnAoyDhv3V
0	um	Cell	0.000	1.000	Vesicles Paraspeckle	1191	11	GFP-IMPa4-IBB anti-PSF-A546 8C-S-PSF V2.00	0	20. GFP-Imp-a4-dIBB and anti-PSF-A546_Pos049_S001	00-AhEJPzaxuYFnnAoyDhv3V
0	um	Cell	0.000	1.000	Vesicles Paraspeckle	1192	12	GFP-IMPa4-IBB anti-PSF-A546 8C-S-PSF V2.00	0	20. GFP-Imp-a4-dIBB and anti-PSF-A546_Pos049_S001	00-AhEJPzaxuYFnnAoyDhv3V
0	um	Cell	0.000	1.000	Vesicles Paraspeckle	1193	13	GFP-IMPa4-IBB anti-PSF-A546 8C-S-PSF V2.00	0	20. GFP-Imp-a4-dIBB and anti-PSF-A546_Pos049_S001	00-AhEJPzaxuYFnnAoyDhv3V
0	um	Cell	0.000	1.000	Vesicles Paraspeckle	1194	14	GFP-IMPa4-IBB anti-PSF-A546 8C-S-PSF V2.00	0	20. GFP-Imp-a4-dIBB and anti-PSF-A546_Pos049_S001	00-AhEJPzaxuYFnnAoyDhv3V
0	um	Cell	0.000	1.000	Vesicles Paraspeckle	1195	15	GFP-IMPa4-IBB anti-PSF-A546 8C-S-PSF V2.00	0	20. GFP-Imp-a4-dIBB and anti-PSF-A546_Pos049_S001	00-AhEJPzaxuYFnnAoyDhv3V
0	um	Cell	0.000	1.000	Vesicles Paraspeckle	1196	16	GFP-IMPa4-IBB anti-PSF-A546 8C-S-PSF V2.00	0	20. GFP-Imp-a4-dIBB and anti-PSF-A546_Pos049_S001	00-AhEJPzaxuYFnnAoyDhv3V
0	um	Cell	0.000	1.000	Vesicles Paraspeckle	1197	17	GFP-IMPa4-IBB anti-PSF-A546 8C-S-PSF V2.00	0	20. GFP-Imp-a4-dIBB and anti-PSF-A546_Pos049_S001	00-AhEJPzaxuYFnnAoyDhv3V
0	um	Cell	0.000	1.000	Vesicles Paraspeckle	1198	18	GFP-IMPa4-IBB anti-PSF-A546 8C-S-PSF V2.00	0	20. GFP-Imp-a4-dIBB and anti-PSF-A546_Pos049_S001	00-AhEJPzaxuYFnnAoyDhv3V
0	um	Cell	0.000	1.000	Vesicles Paraspeckle	1199	19	GFP-IMPa4-IBB anti-PSF-A546 8C-S-PSF V2.00	0	20. GFP-Imp-a4-dIBB and anti-PSF-A546_Pos049_S001	00-AhEJPzaxuYFnnAoyDhv3V
0	um	Cell	0.000	1.000	Vesicles Paraspeckle	1200	20	GFP-IMPa4-IBB anti-PSF-A546 8C-S-PSF V2.00	0	20. GFP-Imp-a4-dIBB and anti-PSF-A546_Pos049_S001	00-AhEJPzaxuYFnnAoyDhv3V
0	um	Cell	0.000	1.000	Vesicles Paraspeckle	1201	21	GFP-IMPa4-IBB anti-PSF-A546 8C-S-PSF V2.00	0	20. GFP-Imp-a4-dIBB and anti-PSF-A546_Pos049_S001	00-AhEJPzaxuYFnnAoyDhv3V
0	um	Cell	0.000	1.000	Vesicles Paraspeckle	1202	22	GFP-IMPa4-IBB anti-PSF-A546 8C-S-PSF V2.00	0	20. GFP-Imp-a4-dIBB and anti-PSF-A546_Pos049_S001	00-AhEJPzaxuYFnnAoyDhv3V
0	um	Cell	0.000	1.000	Vesicles Paraspeckle	1203	23	GFP-IMPa4-IBB anti-PSF-A546 8C-S-PSF V2.00	0	20. GFP-Imp-a4-dIBB and anti-PSF-A546_Pos049_S001	00-AhEJPzaxuYFnnAoyDhv3V
0	um	Cell	0.000	1.000	Vesicles Paraspeckle	1204	24	GFP-IMPa4-IBB anti-PSF-A546 8C-S-PSF V2.00	0	20. GFP-Imp-a4-dIBB and anti-PSF-A546_Pos049_S001	00-AhEJPzaxuYFnnAoyDhv3V
0	um	Cell	0.000	1.000	Vesicles Paraspeckle	1205	25	GFP-IMPa4-IBB anti-PSF-A546 8C-S-PSF V2.00	0	20. GFP-Imp-a4-dIBB and anti-PSF-A546_Pos049_S001	00-AhEJPzaxuYFnnAoyDhv3V
0	um	Cell	0.000	1.000	Vesicles Paraspeckle	1206	26	GFP-IMPa4-IBB anti-PSF-A546 8C-S-PSF V2.00	0	20. GFP-Imp-a4-dIBB and anti-PSF-A546_Pos049_S001	00-AhEJPzaxuYFnnAoyDhv3V
0	um	Cell	0.000	1.000	Vesicles Paraspeckle	1207	27	GFP-IMPa4-IBB anti-PSF-A546 8C-S-PSF V2.00	0	20. GFP-Imp-a4-dIBB and anti-PSF-A546_Pos049_S001	00-AhEJPzaxuYFnnAoyDhv3V
0	um	Cell	0.000	1.000	Vesicles Paraspeckle	1208	28	GFP-IMPa4-IBB anti-PSF-A546 8C-S-PSF V2.00	0	20. GFP-Imp-a4-dIBB and anti-PSF-A546_Pos049_S001	00-AhEJPzaxuYFnnAoyDhv3V
0	um	Cell	0.000	1.000	Vesicles Paraspeckle	1209	29	GFP-IMPa4-IBB anti-PSF-A546 8C-S-PSF V2.00	0	20. GFP-Imp-a4-dIBB and anti-PSF-A546_Pos049_S001	00-AhEJPzaxuYFnnAoyDhv3V
0	um	Cell	0.000	1.000	Vesicles Paraspeckle	1210	30	GFP-IMPa4-IBB anti-PSF-A546 8C-S-PSF V2.00	0	20. GFP-Imp-a4-dIBB and anti-PSF-A546_Pos049_S001	00-AhEJPzaxuYFnnAoyDhv3V
0	um	Cell	0.000	1.000	Vesicles Paraspeckle	1211	31	GFP-IMPa4-IBB anti-PSF-A546 8C-S-PSF V2.00	0	20. GFP-Imp-a4-dIBB and anti-PSF-A546_Pos049_S001	00-AhEJPzaxuYFnnAoyDhv3V
0	um	Cell	0.000	1.000	Vesicles Paraspeckle	1212	32	GFP-IMPa4-IBB anti-PSF-A546 8C-S-PSF V2.00	0	20. GFP-Imp-a4-dIBB and anti-PSF-A546_Pos049_S001	00-AhEJPzaxuYFnnAoyDhv3V
0	um	Cell	0.000	1.000	Vesicles Paraspeckle	1213	33	GFP-IMPa4-IBB anti-PSF-A546 8C-S-PSF V2.00	0	20. GFP-Imp-a4-dIBB and anti-PSF-A546_Pos049_S001	00-AhEJPzaxuYFnnAoyDhv3V
0	um	Cell	0.000	1.000	Vesicles Paraspeckle	1214	34	GFP-IMPa4-IBB anti-PSF-A546 8C-S-PSF V2.00	0	20. GFP-Imp-a4-dIBB and anti-PSF-A546_Pos049_S001	00-AhEJPzaxuYFnnAoyDhv3V
0	um	Cell	0.000	1.000	Vesicles Paraspeckle	1215	35	GFP-IMPa4-IBB anti-PSF-A546 8C-S-PSF V2.00	0	20. GFP-Imp-a4-dIBB and anti-PSF-A546_Pos049_S001	00-AhEJPzaxuYFnnAoyDhv3V
0	um	Cell	0.000	1.000	Vesicles Paraspeckle	1216	36	GFP-IMPa4-IBB anti-PSF-A546 8C-S-PSF V2.00	0	20. GFP-Imp-a4-dIBB and anti-PSF-A546_Pos049_S001	00-AhEJPzaxuYFnnAoyDhv3V
0.656749	um	Cell	0.000	1.000	Vesicles Paraspeckle	1217	37	GFP-IMPa4-IBB anti-PSF-A546 8C-S-PSF V2.00	0	20. GFP-Imp-a4-dIBB and anti-PSF-A546_Pos049_S001	00-AhEJPzaxuYFnnAoyDhv3V
0	um	Cell	0.000	1.000	Vesicles Paraspeckle	1218	38	GFP-IMPa4-IBB anti-PSF-A546 8C-S-PSF V2.00	0	20. GFP-Imp-a4-dIBB and anti-PSF-A546_Pos049_S001	00-AhEJPzaxuYFnnAoyDhv3V
