# Supplementary material for: Development of a pipeline for automated, high-throughput analysis of paraspeckle proteins reveals specific roles for importin α proteins
Source: Sci Rep. 2017 Feb 27;7:43323. doi: 10.1038/srep43323 (PMC5379994; doi:10.1038/srep43323)
Supplement: Supplementary Dataset SD1-C PART 1 [file srep43323-s4.zip › I8P/8C-S-PSF/_/GFP-IMPa4-IBB anti-PSF-A546 8C-S-PSF V2.00_Statistics/GFP-IMPa4-IBB anti-PSF-A546 8C-S-PSF V2.00_Cell_Area.csv]

Cell Area
====================
Value	Unit	Category	Birth [s]	Death [s]	ID	OriginalID	Original Component Name	Original Component ID	Original Image Name	Original Image ID
2520.07	um^2	Cell	0.000	1.000	0	0	GFP-IMPa4-IBB anti-PSF-A546 8C-S-PSF V2.00	0	20. GFP-Imp-a4-dIBB and anti-PSF-A546_Pos001_S001	00-Qg8eTtKfpr3CZjHbMAx8iR
1327.83	um^2	Cell	0.000	1.000	1	1	GFP-IMPa4-IBB anti-PSF-A546 8C-S-PSF V2.00	0	20. GFP-Imp-a4-dIBB and anti-PSF-A546_Pos001_S001	00-Qg8eTtKfpr3CZjHbMAx8iR
1636.85	um^2	Cell	0.000	1.000	2	2	GFP-IMPa4-IBB anti-PSF-A546 8C-S-PSF V2.00	0	20. GFP-Imp-a4-dIBB and anti-PSF-A546_Pos001_S001	00-Qg8eTtKfpr3CZjHbMAx8iR
1892.78	um^2	Cell	0.000	1.000	3	3	GFP-IMPa4-IBB anti-PSF-A546 8C-S-PSF V2.00	0	20. GFP-Imp-a4-dIBB and anti-PSF-A546_Pos001_S001	00-Qg8eTtKfpr3CZjHbMAx8iR
713.99	um^2	Cell	0.000	1.000	4	4	GFP-IMPa4-IBB anti-PSF-A546 8C-S-PSF V2.00	0	20. GFP-Imp-a4-dIBB and anti-PSF-A546_Pos001_S001	00-Qg8eTtKfpr3CZjHbMAx8iR
3062.53	um^2	Cell	0.000	1.000	5	5	GFP-IMPa4-IBB anti-PSF-A546 8C-S-PSF V2.00	0	20. GFP-Imp-a4-dIBB and anti-PSF-A546_Pos001_S001	00-Qg8eTtKfpr3CZjHbMAx8iR
787.664	um^2	Cell	0.000	1.000	6	6	GFP-IMPa4-IBB anti-PSF-A546 8C-S-PSF V2.00	0	20. GFP-Imp-a4-dIBB and anti-PSF-A546_Pos001_S001	00-Qg8eTtKfpr3CZjHbMAx8iR
1521.3	um^2	Cell	0.000	1.000	7	7	GFP-IMPa4-IBB anti-PSF-A546 8C-S-PSF V2.00	0	20. GFP-Imp-a4-dIBB and anti-PSF-A546_Pos001_S001	00-Qg8eTtKfpr3CZjHbMAx8iR
2161.7	um^2	Cell	0.000	1.000	8	8	GFP-IMPa4-IBB anti-PSF-A546 8C-S-PSF V2.00	0	20. GFP-Imp-a4-dIBB and anti-PSF-A546_Pos001_S001	00-Qg8eTtKfpr3CZjHbMAx8iR
1498.22	um^2	Cell	0.000	1.000	9	9	GFP-IMPa4-IBB anti-PSF-A546 8C-S-PSF V2.00	0	20. GFP-Imp-a4-dIBB and anti-PSF-A546_Pos001_S001	00-Qg8eTtKfpr3CZjHbMAx8iR
1401.96	um^2	Cell	0.000	1.000	10	10	GFP-IMPa4-IBB anti-PSF-A546 8C-S-PSF V2.00	0	20. GFP-Imp-a4-dIBB and anti-PSF-A546_Pos001_S001	00-Qg8eTtKfpr3CZjHbMAx8iR
1148.03	um^2	Cell	0.000	1.000	11	11	GFP-IMPa4-IBB anti-PSF-A546 8C-S-PSF V2.00	0	20. GFP-Imp-a4-dIBB and anti-PSF-A546_Pos001_S001	00-Qg8eTtKfpr3CZjHbMAx8iR
821.847	um^2	Cell	0.000	1.000	12	12	GFP-IMPa4-IBB anti-PSF-A546 8C-S-PSF V2.00	0	20. GFP-Imp-a4-dIBB and anti-PSF-A546_Pos001_S001	00-Qg8eTtKfpr3CZjHbMAx8iR
1244.43	um^2	Cell	0.000	1.000	13	13	GFP-IMPa4-IBB anti-PSF-A546 8C-S-PSF V2.00	0	20. GFP-Imp-a4-dIBB and anti-PSF-A546_Pos001_S001	00-Qg8eTtKfpr3CZjHbMAx8iR
1401.78	um^2	Cell	0.000	1.000	14	14	GFP-IMPa4-IBB anti-PSF-A546 8C-S-PSF V2.00	0	20. GFP-Imp-a4-dIBB and anti-PSF-A546_Pos001_S001	00-Qg8eTtKfpr3CZjHbMAx8iR
1808.09	um^2	Cell	0.000	1.000	15	15	GFP-IMPa4-IBB anti-PSF-A546 8C-S-PSF V2.00	0	20. GFP-Imp-a4-dIBB and anti-PSF-A546_Pos001_S001	00-Qg8eTtKfpr3CZjHbMAx8iR
1692.07	um^2	Cell	0.000	1.000	16	16	GFP-IMPa4-IBB anti-PSF-A546 8C-S-PSF V2.00	0	20. GFP-Imp-a4-dIBB and anti-PSF-A546_Pos001_S001	00-Qg8eTtKfpr3CZjHbMAx8iR
843.747	um^2	Cell	0.000	1.000	17	17	GFP-IMPa4-IBB anti-PSF-A546 8C-S-PSF V2.00	0	20. GFP-Imp-a4-dIBB and anti-PSF-A546_Pos001_S001	00-Qg8eTtKfpr3CZjHbMAx8iR
1304.26	um^2	Cell	0.000	1.000	18	18	GFP-IMPa4-IBB anti-PSF-A546 8C-S-PSF V2.00	0	20. GFP-Imp-a4-dIBB and anti-PSF-A546_Pos001_S001	00-Qg8eTtKfpr3CZjHbMAx8iR
1096.97	um^2	Cell	0.000	1.000	19	19	GFP-IMPa4-IBB anti-PSF-A546 8C-S-PSF V2.00	0	20. GFP-Imp-a4-dIBB and anti-PSF-A546_Pos001_S001	00-Qg8eTtKfpr3CZjHbMAx8iR
2107.42	um^2	Cell	0.000	1.000	20	20	GFP-IMPa4-IBB anti-PSF-A546 8C-S-PSF V2.00	0	20. GFP-Imp-a4-dIBB and anti-PSF-A546_Pos001_S001	00-Qg8eTtKfpr3CZjHbMAx8iR
647.302	um^2	Cell	0.000	1.000	21	21	GFP-IMPa4-IBB anti-PSF-A546 8C-S-PSF V2.00	0	20. GFP-Imp-a4-dIBB and anti-PSF-A546_Pos001_S001	00-Qg8eTtKfpr3CZjHbMAx8iR
2735.25	um^2	Cell	0.000	1.000	22	22	GFP-IMPa4-IBB anti-PSF-A546 8C-S-PSF V2.00	0	20. GFP-Imp-a4-dIBB and anti-PSF-A546_Pos001_S001	00-Qg8eTtKfpr3CZjHbMAx8iR
952.953	um^2	Cell	0.000	1.000	23	23	GFP-IMPa4-IBB anti-PSF-A546 8C-S-PSF V2.00	0	20. GFP-Imp-a4-dIBB and anti-PSF-A546_Pos001_S001	00-Qg8eTtKfpr3CZjHbMAx8iR
1802.65	um^2	Cell	0.000	1.000	24	24	GFP-IMPa4-IBB anti-PSF-A546 8C-S-PSF V2.00	0	20. GFP-Imp-a4-dIBB and anti-PSF-A546_Pos001_S001	00-Qg8eTtKfpr3CZjHbMAx8iR
1965.31	um^2	Cell	0.000	1.000	25	25	GFP-IMPa4-IBB anti-PSF-A546 8C-S-PSF V2.00	0	20. GFP-Imp-a4-dIBB and anti-PSF-A546_Pos001_S001	00-Qg8eTtKfpr3CZjHbMAx8iR
1523.18	um^2	Cell	0.000	1.000	26	26	GFP-IMPa4-IBB anti-PSF-A546 8C-S-PSF V2.00	0	20. GFP-Imp-a4-dIBB and anti-PSF-A546_Pos001_S001	00-Qg8eTtKfpr3CZjHbMAx8iR
1843.7	um^2	Cell	0.000	1.000	27	27	GFP-IMPa4-IBB anti-PSF-A546 8C-S-PSF V2.00	0	20. GFP-Imp-a4-dIBB and anti-PSF-A546_Pos001_S001	00-Qg8eTtKfpr3CZjHbMAx8iR
1502.46	um^2	Cell	0.000	1.000	28	28	GFP-IMPa4-IBB anti-PSF-A546 8C-S-PSF V2.00	0	20. GFP-Imp-a4-dIBB and anti-PSF-A546_Pos001_S001	00-Qg8eTtKfpr3CZjHbMAx8iR
5454.34	um^2	Cell	0.000	1.000	29	29	GFP-IMPa4-IBB anti-PSF-A546 8C-S-PSF V2.00	0	20. GFP-Imp-a4-dIBB and anti-PSF-A546_Pos001_S001	00-Qg8eTtKfpr3CZjHbMAx8iR
4956.4	um^2	Cell	0.000	1.000	30	30	GFP-IMPa4-IBB anti-PSF-A546 8C-S-PSF V2.00	0	20. GFP-Imp-a4-dIBB and anti-PSF-A546_Pos001_S001	00-Qg8eTtKfpr3CZjHbMAx8iR
1502.75	um^2	Cell	0.000	1.000	31	31	GFP-IMPa4-IBB anti-PSF-A546 8C-S-PSF V2.00	0	20. GFP-Imp-a4-dIBB and anti-PSF-A546_Pos001_S001	00-Qg8eTtKfpr3CZjHbMAx8iR
2005.66	um^2	Cell	0.000	1.000	32	32	GFP-IMPa4-IBB anti-PSF-A546 8C-S-PSF V2.00	0	20. GFP-Imp-a4-dIBB and anti-PSF-A546_Pos001_S001	00-Qg8eTtKfpr3CZjHbMAx8iR
1706.49	um^2	Cell	0.000	1.000	33	33	GFP-IMPa4-IBB anti-PSF-A546 8C-S-PSF V2.00	0	20. GFP-Imp-a4-dIBB and anti-PSF-A546_Pos001_S001	00-Qg8eTtKfpr3CZjHbMAx8iR
2539.26	um^2	Cell	0.000	1.000	34	34	GFP-IMPa4-IBB anti-PSF-A546 8C-S-PSF V2.00	0	20. GFP-Imp-a4-dIBB and anti-PSF-A546_Pos001_S001	00-Qg8eTtKfpr3CZjHbMAx8iR
1884.07	um^2	Cell	0.000	1.000	35	35	GFP-IMPa4-IBB anti-PSF-A546 8C-S-PSF V2.00	0	20. GFP-Imp-a4-dIBB and anti-PSF-A546_Pos001_S001	00-Qg8eTtKfpr3CZjHbMAx8iR
2272.37	um^2	Cell	0.000	1.000	36	36	GFP-IMPa4-IBB anti-PSF-A546 8C-S-PSF V2.00	0	20. GFP-Imp-a4-dIBB and anti-PSF-A546_Pos001_S001	00-Qg8eTtKfpr3CZjHbMAx8iR
2444.12	um^2	Cell	0.000	1.000	37	37	GFP-IMPa4-IBB anti-PSF-A546 8C-S-PSF V2.00	0	20. GFP-Imp-a4-dIBB and anti-PSF-A546_Pos001_S001	00-Qg8eTtKfpr3CZjHbMAx8iR
1869.8	um^2	Cell	0.000	1.000	38	38	GFP-IMPa4-IBB anti-PSF-A546 8C-S-PSF V2.00	0	20. GFP-Imp-a4-dIBB and anti-PSF-A546_Pos001_S001	00-Qg8eTtKfpr3CZjHbMAx8iR
3188.89	um^2	Cell	0.000	1.000	39	39	GFP-IMPa4-IBB anti-PSF-A546 8C-S-PSF V2.00	0	20. GFP-Imp-a4-dIBB and anti-PSF-A546_Pos001_S001	00-Qg8eTtKfpr3CZjHbMAx8iR
5238.43	um^2	Cell	0.000	1.000	40	0	GFP-IMPa4-IBB anti-PSF-A546 8C-S-PSF V2.00	0	20. GFP-Imp-a4-dIBB and anti-PSF-A546_Pos002_S001	00-B548TYtofcqp2enEvhUAi7
570.457	um^2	Cell	0.000	1.000	41	1	GFP-IMPa4-IBB anti-PSF-A546 8C-S-PSF V2.00	0	20. GFP-Imp-a4-dIBB and anti-PSF-A546_Pos002_S001	00-B548TYtofcqp2enEvhUAi7
4685.16	um^2	Cell	0.000	1.000	42	2	GFP-IMPa4-IBB anti-PSF-A546 8C-S-PSF V2.00	0	20. GFP-Imp-a4-dIBB and anti-PSF-A546_Pos002_S001	00-B548TYtofcqp2enEvhUAi7
1852.1	um^2	Cell	0.000	1.000	43	3	GFP-IMPa4-IBB anti-PSF-A546 8C-S-PSF V2.00	0	20. GFP-Imp-a4-dIBB and anti-PSF-A546_Pos002_S001	00-B548TYtofcqp2enEvhUAi7
2813.09	um^2	Cell	0.000	1.000	44	4	GFP-IMPa4-IBB anti-PSF-A546 8C-S-PSF V2.00	0	20. GFP-Imp-a4-dIBB and anti-PSF-A546_Pos002_S001	00-B548TYtofcqp2enEvhUAi7
2126.8	um^2	Cell	0.000	1.000	45	5	GFP-IMPa4-IBB anti-PSF-A546 8C-S-PSF V2.00	0	20. GFP-Imp-a4-dIBB and anti-PSF-A546_Pos002_S001	00-B548TYtofcqp2enEvhUAi7
2187.17	um^2	Cell	0.000	1.000	46	6	GFP-IMPa4-IBB anti-PSF-A546 8C-S-PSF V2.00	0	20. GFP-Imp-a4-dIBB and anti-PSF-A546_Pos002_S001	00-B548TYtofcqp2enEvhUAi7
1964.96	um^2	Cell	0.000	1.000	47	7	GFP-IMPa4-IBB anti-PSF-A546 8C-S-PSF V2.00	0	20. GFP-Imp-a4-dIBB and anti-PSF-A546_Pos002_S001	00-B548TYtofcqp2enEvhUAi7
3090.39	um^2	Cell	0.000	1.000	48	8	GFP-IMPa4-IBB anti-PSF-A546 8C-S-PSF V2.00	0	20. GFP-Imp-a4-dIBB and anti-PSF-A546_Pos002_S001	00-B548TYtofcqp2enEvhUAi7
3296.58	um^2	Cell	0.000	1.000	49	9	GFP-IMPa4-IBB anti-PSF-A546 8C-S-PSF V2.00	0	20. GFP-Imp-a4-dIBB and anti-PSF-A546_Pos002_S001	00-B548TYtofcqp2enEvhUAi7
1290.34	um^2	Cell	0.000	1.000	50	10	GFP-IMPa4-IBB anti-PSF-A546 8C-S-PSF V2.00	0	20. GFP-Imp-a4-dIBB and anti-PSF-A546_Pos002_S001	00-B548TYtofcqp2enEvhUAi7
1424.89	um^2	Cell	0.000	1.000	51	11	GFP-IMPa4-IBB anti-PSF-A546 8C-S-PSF V2.00	0	20. GFP-Imp-a4-dIBB and anti-PSF-A546_Pos002_S001	00-B548TYtofcqp2enEvhUAi7
825.71	um^2	Cell	0.000	1.000	52	12	GFP-IMPa4-IBB anti-PSF-A546 8C-S-PSF V2.00	0	20. GFP-Imp-a4-dIBB and anti-PSF-A546_Pos002_S001	00-B548TYtofcqp2enEvhUAi7
552.92	um^2	Cell	0.000	1.000	53	13	GFP-IMPa4-IBB anti-PSF-A546 8C-S-PSF V2.00	0	20. GFP-Imp-a4-dIBB and anti-PSF-A546_Pos002_S001	00-B548TYtofcqp2enEvhUAi7
1871.21	um^2	Cell	0.000	1.000	54	0	GFP-IMPa4-IBB anti-PSF-A546 8C-S-PSF V2.00	0	20. GFP-Imp-a4-dIBB and anti-PSF-A546_Pos003_S001	00-8bQoayFiiV6KWzvajYEfrD
1870.5	um^2	Cell	0.000	1.000	55	1	GFP-IMPa4-IBB anti-PSF-A546 8C-S-PSF V2.00	0	20. GFP-Imp-a4-dIBB and anti-PSF-A546_Pos003_S001	00-8bQoayFiiV6KWzvajYEfrD
1357.21	um^2	Cell	0.000	1.000	56	2	GFP-IMPa4-IBB anti-PSF-A546 8C-S-PSF V2.00	0	20. GFP-Imp-a4-dIBB and anti-PSF-A546_Pos003_S001	00-8bQoayFiiV6KWzvajYEfrD
1639.32	um^2	Cell	0.000	1.000	57	3	GFP-IMPa4-IBB anti-PSF-A546 8C-S-PSF V2.00	0	20. GFP-Imp-a4-dIBB and anti-PSF-A546_Pos003_S001	00-8bQoayFiiV6KWzvajYEfrD
1244.65	um^2	Cell	0.000	1.000	58	4	GFP-IMPa4-IBB anti-PSF-A546 8C-S-PSF V2.00	0	20. GFP-Imp-a4-dIBB and anti-PSF-A546_Pos003_S001	00-8bQoayFiiV6KWzvajYEfrD
1240.16	um^2	Cell	0.000	1.000	59	5	GFP-IMPa4-IBB anti-PSF-A546 8C-S-PSF V2.00	0	20. GFP-Imp-a4-dIBB and anti-PSF-A546_Pos003_S001	00-8bQoayFiiV6KWzvajYEfrD
2693.6	um^2	Cell	0.000	1.000	60	6	GFP-IMPa4-IBB anti-PSF-A546 8C-S-PSF V2.00	0	20. GFP-Imp-a4-dIBB and anti-PSF-A546_Pos003_S001	00-8bQoayFiiV6KWzvajYEfrD
374.954	um^2	Cell	0.000	1.000	61	7	GFP-IMPa4-IBB anti-PSF-A546 8C-S-PSF V2.00	0	20. GFP-Imp-a4-dIBB and anti-PSF-A546_Pos003_S001	00-8bQoayFiiV6KWzvajYEfrD
590.096	um^2	Cell	0.000	1.000	62	8	GFP-IMPa4-IBB anti-PSF-A546 8C-S-PSF V2.00	0	20. GFP-Imp-a4-dIBB and anti-PSF-A546_Pos003_S001	00-8bQoayFiiV6KWzvajYEfrD
2489.52	um^2	Cell	0.000	1.000	63	9	GFP-IMPa4-IBB anti-PSF-A546 8C-S-PSF V2.00	0	20. GFP-Imp-a4-dIBB and anti-PSF-A546_Pos003_S001	00-8bQoayFiiV6KWzvajYEfrD
1668.8	um^2	Cell	0.000	1.000	64	10	GFP-IMPa4-IBB anti-PSF-A546 8C-S-PSF V2.00	0	20. GFP-Imp-a4-dIBB and anti-PSF-A546_Pos003_S001	00-8bQoayFiiV6KWzvajYEfrD
3905.52	um^2	Cell	0.000	1.000	65	11	GFP-IMPa4-IBB anti-PSF-A546 8C-S-PSF V2.00	0	20. GFP-Imp-a4-dIBB and anti-PSF-A546_Pos003_S001	00-8bQoayFiiV6KWzvajYEfrD
2722.26	um^2	Cell	0.000	1.000	66	12	GFP-IMPa4-IBB anti-PSF-A546 8C-S-PSF V2.00	0	20. GFP-Imp-a4-dIBB and anti-PSF-A546_Pos003_S001	00-8bQoayFiiV6KWzvajYEfrD
1623.62	um^2	Cell	0.000	1.000	67	13	GFP-IMPa4-IBB anti-PSF-A546 8C-S-PSF V2.00	0	20. GFP-Imp-a4-dIBB and anti-PSF-A546_Pos003_S001	00-8bQoayFiiV6KWzvajYEfrD
960.085	um^2	Cell	0.000	1.000	68	14	GFP-IMPa4-IBB anti-PSF-A546 8C-S-PSF V2.00	0	20. GFP-Imp-a4-dIBB and anti-PSF-A546_Pos003_S001	00-8bQoayFiiV6KWzvajYEfrD
1433.48	um^2	Cell	0.000	1.000	69	15	GFP-IMPa4-IBB anti-PSF-A546 8C-S-PSF V2.00	0	20. GFP-Imp-a4-dIBB and anti-PSF-A546_Pos003_S001	00-8bQoayFiiV6KWzvajYEfrD
1158.23	um^2	Cell	0.000	1.000	70	0	GFP-IMPa4-IBB anti-PSF-A546 8C-S-PSF V2.00	0	20. GFP-Imp-a4-dIBB and anti-PSF-A546_Pos004_S001	00-dFD3QfUKrEfLSmDPKewhBU
2313.18	um^2	Cell	0.000	1.000	71	1	GFP-IMPa4-IBB anti-PSF-A546 8C-S-PSF V2.00	0	20. GFP-Imp-a4-dIBB and anti-PSF-A546_Pos004_S001	00-dFD3QfUKrEfLSmDPKewhBU
5909.47	um^2	Cell	0.000	1.000	72	2	GFP-IMPa4-IBB anti-PSF-A546 8C-S-PSF V2.00	0	20. GFP-Imp-a4-dIBB and anti-PSF-A546_Pos004_S001	00-dFD3QfUKrEfLSmDPKewhBU
3140.84	um^2	Cell	0.000	1.000	73	3	GFP-IMPa4-IBB anti-PSF-A546 8C-S-PSF V2.00	0	20. GFP-Imp-a4-dIBB and anti-PSF-A546_Pos004_S001	00-dFD3QfUKrEfLSmDPKewhBU
2053.11	um^2	Cell	0.000	1.000	74	4	GFP-IMPa4-IBB anti-PSF-A546 8C-S-PSF V2.00	0	20. GFP-Imp-a4-dIBB and anti-PSF-A546_Pos004_S001	00-dFD3QfUKrEfLSmDPKewhBU
2651.28	um^2	Cell	0.000	1.000	75	5	GFP-IMPa4-IBB anti-PSF-A546 8C-S-PSF V2.00	0	20. GFP-Imp-a4-dIBB and anti-PSF-A546_Pos004_S001	00-dFD3QfUKrEfLSmDPKewhBU
1901.58	um^2	Cell	0.000	1.000	76	6	GFP-IMPa4-IBB anti-PSF-A546 8C-S-PSF V2.00	0	20. GFP-Imp-a4-dIBB and anti-PSF-A546_Pos004_S001	00-dFD3QfUKrEfLSmDPKewhBU
6863.68	um^2	Cell	0.000	1.000	77	7	GFP-IMPa4-IBB anti-PSF-A546 8C-S-PSF V2.00	0	20. GFP-Imp-a4-dIBB and anti-PSF-A546_Pos004_S001	00-dFD3QfUKrEfLSmDPKewhBU
2402.25	um^2	Cell	0.000	1.000	78	8	GFP-IMPa4-IBB anti-PSF-A546 8C-S-PSF V2.00	0	20. GFP-Imp-a4-dIBB and anti-PSF-A546_Pos004_S001	00-dFD3QfUKrEfLSmDPKewhBU
4711.76	um^2	Cell	0.000	1.000	79	9	GFP-IMPa4-IBB anti-PSF-A546 8C-S-PSF V2.00	0	20. GFP-Imp-a4-dIBB and anti-PSF-A546_Pos004_S001	00-dFD3QfUKrEfLSmDPKewhBU
2639.29	um^2	Cell	0.000	1.000	80	10	GFP-IMPa4-IBB anti-PSF-A546 8C-S-PSF V2.00	0	20. GFP-Imp-a4-dIBB and anti-PSF-A546_Pos004_S001	00-dFD3QfUKrEfLSmDPKewhBU
3342.59	um^2	Cell	0.000	1.000	81	11	GFP-IMPa4-IBB anti-PSF-A546 8C-S-PSF V2.00	0	20. GFP-Imp-a4-dIBB and anti-PSF-A546_Pos004_S001	00-dFD3QfUKrEfLSmDPKewhBU
3882.06	um^2	Cell	0.000	1.000	82	12	GFP-IMPa4-IBB anti-PSF-A546 8C-S-PSF V2.00	0	20. GFP-Imp-a4-dIBB and anti-PSF-A546_Pos004_S001	00-dFD3QfUKrEfLSmDPKewhBU
2371.46	um^2	Cell	0.000	1.000	83	13	GFP-IMPa4-IBB anti-PSF-A546 8C-S-PSF V2.00	0	20. GFP-Imp-a4-dIBB and anti-PSF-A546_Pos004_S001	00-dFD3QfUKrEfLSmDPKewhBU
1235	um^2	Cell	0.000	1.000	84	14	GFP-IMPa4-IBB anti-PSF-A546 8C-S-PSF V2.00	0	20. GFP-Imp-a4-dIBB and anti-PSF-A546_Pos004_S001	00-dFD3QfUKrEfLSmDPKewhBU
1771.83	um^2	Cell	0.000	1.000	85	15	GFP-IMPa4-IBB anti-PSF-A546 8C-S-PSF V2.00	0	20. GFP-Imp-a4-dIBB and anti-PSF-A546_Pos004_S001	00-dFD3QfUKrEfLSmDPKewhBU
4869.43	um^2	Cell	0.000	1.000	86	16	GFP-IMPa4-IBB anti-PSF-A546 8C-S-PSF V2.00	0	20. GFP-Imp-a4-dIBB and anti-PSF-A546_Pos004_S001	00-dFD3QfUKrEfLSmDPKewhBU
1844.87	um^2	Cell	0.000	1.000	87	17	GFP-IMPa4-IBB anti-PSF-A546 8C-S-PSF V2.00	0	20. GFP-Imp-a4-dIBB and anti-PSF-A546_Pos004_S001	00-dFD3QfUKrEfLSmDPKewhBU
1965.88	um^2	Cell	0.000	1.000	88	18	GFP-IMPa4-IBB anti-PSF-A546 8C-S-PSF V2.00	0	20. GFP-Imp-a4-dIBB and anti-PSF-A546_Pos004_S001	00-dFD3QfUKrEfLSmDPKewhBU
2748.67	um^2	Cell	0.000	1.000	89	19	GFP-IMPa4-IBB anti-PSF-A546 8C-S-PSF V2.00	0	20. GFP-Imp-a4-dIBB and anti-PSF-A546_Pos004_S001	00-dFD3QfUKrEfLSmDPKewhBU
4380.06	um^2	Cell	0.000	1.000	90	20	GFP-IMPa4-IBB anti-PSF-A546 8C-S-PSF V2.00	0	20. GFP-Imp-a4-dIBB and anti-PSF-A546_Pos004_S001	00-dFD3QfUKrEfLSmDPKewhBU
1923.06	um^2	Cell	0.000	1.000	91	21	GFP-IMPa4-IBB anti-PSF-A546 8C-S-PSF V2.00	0	20. GFP-Imp-a4-dIBB and anti-PSF-A546_Pos004_S001	00-dFD3QfUKrEfLSmDPKewhBU
1622.97	um^2	Cell	0.000	1.000	92	22	GFP-IMPa4-IBB anti-PSF-A546 8C-S-PSF V2.00	0	20. GFP-Imp-a4-dIBB and anti-PSF-A546_Pos004_S001	00-dFD3QfUKrEfLSmDPKewhBU
1843.92	um^2	Cell	0.000	1.000	93	23	GFP-IMPa4-IBB anti-PSF-A546 8C-S-PSF V2.00	0	20. GFP-Imp-a4-dIBB and anti-PSF-A546_Pos004_S001	00-dFD3QfUKrEfLSmDPKewhBU
6409.09	um^2	Cell	0.000	1.000	94	24	GFP-IMPa4-IBB anti-PSF-A546 8C-S-PSF V2.00	0	20. GFP-Imp-a4-dIBB and anti-PSF-A546_Pos004_S001	00-dFD3QfUKrEfLSmDPKewhBU
2299.12	um^2	Cell	0.000	1.000	95	25	GFP-IMPa4-IBB anti-PSF-A546 8C-S-PSF V2.00	0	20. GFP-Imp-a4-dIBB and anti-PSF-A546_Pos004_S001	00-dFD3QfUKrEfLSmDPKewhBU
1588.7	um^2	Cell	0.000	1.000	96	26	GFP-IMPa4-IBB anti-PSF-A546 8C-S-PSF V2.00	0	20. GFP-Imp-a4-dIBB and anti-PSF-A546_Pos004_S001	00-dFD3QfUKrEfLSmDPKewhBU
1645.15	um^2	Cell	0.000	1.000	97	27	GFP-IMPa4-IBB anti-PSF-A546 8C-S-PSF V2.00	0	20. GFP-Imp-a4-dIBB and anti-PSF-A546_Pos004_S001	00-dFD3QfUKrEfLSmDPKewhBU
2222.35	um^2	Cell	0.000	1.000	98	28	GFP-IMPa4-IBB anti-PSF-A546 8C-S-PSF V2.00	0	20. GFP-Imp-a4-dIBB and anti-PSF-A546_Pos004_S001	00-dFD3QfUKrEfLSmDPKewhBU
2465.54	um^2	Cell	0.000	1.000	99	29	GFP-IMPa4-IBB anti-PSF-A546 8C-S-PSF V2.00	0	20. GFP-Imp-a4-dIBB and anti-PSF-A546_Pos004_S001	00-dFD3QfUKrEfLSmDPKewhBU
3595.83	um^2	Cell	0.000	1.000	100	30	GFP-IMPa4-IBB anti-PSF-A546 8C-S-PSF V2.00	0	20. GFP-Imp-a4-dIBB and anti-PSF-A546_Pos004_S001	00-dFD3QfUKrEfLSmDPKewhBU
1245.06	um^2	Cell	0.000	1.000	101	31	GFP-IMPa4-IBB anti-PSF-A546 8C-S-PSF V2.00	0	20. GFP-Imp-a4-dIBB and anti-PSF-A546_Pos004_S001	00-dFD3QfUKrEfLSmDPKewhBU
2300.42	um^2	Cell	0.000	1.000	102	32	GFP-IMPa4-IBB anti-PSF-A546 8C-S-PSF V2.00	0	20. GFP-Imp-a4-dIBB and anti-PSF-A546_Pos004_S001	00-dFD3QfUKrEfLSmDPKewhBU
982.818	um^2	Cell	0.000	1.000	103	33	GFP-IMPa4-IBB anti-PSF-A546 8C-S-PSF V2.00	0	20. GFP-Imp-a4-dIBB and anti-PSF-A546_Pos004_S001	00-dFD3QfUKrEfLSmDPKewhBU
1784.46	um^2	Cell	0.000	1.000	104	34	GFP-IMPa4-IBB anti-PSF-A546 8C-S-PSF V2.00	0	20. GFP-Imp-a4-dIBB and anti-PSF-A546_Pos004_S001	00-dFD3QfUKrEfLSmDPKewhBU
1631.4	um^2	Cell	0.000	1.000	105	35	GFP-IMPa4-IBB anti-PSF-A546 8C-S-PSF V2.00	0	20. GFP-Imp-a4-dIBB and anti-PSF-A546_Pos004_S001	00-dFD3QfUKrEfLSmDPKewhBU
1909.8	um^2	Cell	0.000	1.000	106	36	GFP-IMPa4-IBB anti-PSF-A546 8C-S-PSF V2.00	0	20. GFP-Imp-a4-dIBB and anti-PSF-A546_Pos004_S001	00-dFD3QfUKrEfLSmDPKewhBU
2903.78	um^2	Cell	0.000	1.000	107	37	GFP-IMPa4-IBB anti-PSF-A546 8C-S-PSF V2.00	0	20. GFP-Imp-a4-dIBB and anti-PSF-A546_Pos004_S001	00-dFD3QfUKrEfLSmDPKewhBU
1859.67	um^2	Cell	0.000	1.000	108	38	GFP-IMPa4-IBB anti-PSF-A546 8C-S-PSF V2.00	0	20. GFP-Imp-a4-dIBB and anti-PSF-A546_Pos004_S001	00-dFD3QfUKrEfLSmDPKewhBU
2431.13	um^2	Cell	0.000	1.000	109	39	GFP-IMPa4-IBB anti-PSF-A546 8C-S-PSF V2.00	0	20. GFP-Imp-a4-dIBB and anti-PSF-A546_Pos004_S001	00-dFD3QfUKrEfLSmDPKewhBU
1856.69	um^2	Cell	0.000	1.000	110	40	GFP-IMPa4-IBB anti-PSF-A546 8C-S-PSF V2.00	0	20. GFP-Imp-a4-dIBB and anti-PSF-A546_Pos004_S001	00-dFD3QfUKrEfLSmDPKewhBU
2805.84	um^2	Cell	0.000	1.000	111	41	GFP-IMPa4-IBB anti-PSF-A546 8C-S-PSF V2.00	0	20. GFP-Imp-a4-dIBB and anti-PSF-A546_Pos004_S001	00-dFD3QfUKrEfLSmDPKewhBU
9332.32	um^2	Cell	0.000	1.000	112	0	GFP-IMPa4-IBB anti-PSF-A546 8C-S-PSF V2.00	0	20. GFP-Imp-a4-dIBB and anti-PSF-A546_Pos005_S001	00-kDwSVFxt4gx8m7iAhVHSPW
1204.28	um^2	Cell	0.000	1.000	113	1	GFP-IMPa4-IBB anti-PSF-A546 8C-S-PSF V2.00	0	20. GFP-Imp-a4-dIBB and anti-PSF-A546_Pos005_S001	00-kDwSVFxt4gx8m7iAhVHSPW
1211.79	um^2	Cell	0.000	1.000	114	2	GFP-IMPa4-IBB anti-PSF-A546 8C-S-PSF V2.00	0	20. GFP-Imp-a4-dIBB and anti-PSF-A546_Pos005_S001	00-kDwSVFxt4gx8m7iAhVHSPW
2265.16	um^2	Cell	0.000	1.000	115	3	GFP-IMPa4-IBB anti-PSF-A546 8C-S-PSF V2.00	0	20. GFP-Imp-a4-dIBB and anti-PSF-A546_Pos005_S001	00-kDwSVFxt4gx8m7iAhVHSPW
1903.52	um^2	Cell	0.000	1.000	116	4	GFP-IMPa4-IBB anti-PSF-A546 8C-S-PSF V2.00	0	20. GFP-Imp-a4-dIBB and anti-PSF-A546_Pos005_S001	00-kDwSVFxt4gx8m7iAhVHSPW
1604.56	um^2	Cell	0.000	1.000	117	5	GFP-IMPa4-IBB anti-PSF-A546 8C-S-PSF V2.00	0	20. GFP-Imp-a4-dIBB and anti-PSF-A546_Pos005_S001	00-kDwSVFxt4gx8m7iAhVHSPW
3700.79	um^2	Cell	0.000	1.000	118	6	GFP-IMPa4-IBB anti-PSF-A546 8C-S-PSF V2.00	0	20. GFP-Imp-a4-dIBB and anti-PSF-A546_Pos005_S001	00-kDwSVFxt4gx8m7iAhVHSPW
2667.24	um^2	Cell	0.000	1.000	119	7	GFP-IMPa4-IBB anti-PSF-A546 8C-S-PSF V2.00	0	20. GFP-Imp-a4-dIBB and anti-PSF-A546_Pos005_S001	00-kDwSVFxt4gx8m7iAhVHSPW
5517.66	um^2	Cell	0.000	1.000	120	8	GFP-IMPa4-IBB anti-PSF-A546 8C-S-PSF V2.00	0	20. GFP-Imp-a4-dIBB and anti-PSF-A546_Pos005_S001	00-kDwSVFxt4gx8m7iAhVHSPW
2435.32	um^2	Cell	0.000	1.000	121	9	GFP-IMPa4-IBB anti-PSF-A546 8C-S-PSF V2.00	0	20. GFP-Imp-a4-dIBB and anti-PSF-A546_Pos005_S001	00-kDwSVFxt4gx8m7iAhVHSPW
2569.43	um^2	Cell	0.000	1.000	122	10	GFP-IMPa4-IBB anti-PSF-A546 8C-S-PSF V2.00	0	20. GFP-Imp-a4-dIBB and anti-PSF-A546_Pos005_S001	00-kDwSVFxt4gx8m7iAhVHSPW
1781.66	um^2	Cell	0.000	1.000	123	11	GFP-IMPa4-IBB anti-PSF-A546 8C-S-PSF V2.00	0	20. GFP-Imp-a4-dIBB and anti-PSF-A546_Pos005_S001	00-kDwSVFxt4gx8m7iAhVHSPW
1564.77	um^2	Cell	0.000	1.000	124	12	GFP-IMPa4-IBB anti-PSF-A546 8C-S-PSF V2.00	0	20. GFP-Imp-a4-dIBB and anti-PSF-A546_Pos005_S001	00-kDwSVFxt4gx8m7iAhVHSPW
2370.72	um^2	Cell	0.000	1.000	125	13	GFP-IMPa4-IBB anti-PSF-A546 8C-S-PSF V2.00	0	20. GFP-Imp-a4-dIBB and anti-PSF-A546_Pos005_S001	00-kDwSVFxt4gx8m7iAhVHSPW
3379.39	um^2	Cell	0.000	1.000	126	14	GFP-IMPa4-IBB anti-PSF-A546 8C-S-PSF V2.00	0	20. GFP-Imp-a4-dIBB and anti-PSF-A546_Pos005_S001	00-kDwSVFxt4gx8m7iAhVHSPW
1580.19	um^2	Cell	0.000	1.000	127	15	GFP-IMPa4-IBB anti-PSF-A546 8C-S-PSF V2.00	0	20. GFP-Imp-a4-dIBB and anti-PSF-A546_Pos005_S001	00-kDwSVFxt4gx8m7iAhVHSPW
1811.14	um^2	Cell	0.000	1.000	128	16	GFP-IMPa4-IBB anti-PSF-A546 8C-S-PSF V2.00	0	20. GFP-Imp-a4-dIBB and anti-PSF-A546_Pos005_S001	00-kDwSVFxt4gx8m7iAhVHSPW
3200.09	um^2	Cell	0.000	1.000	129	17	GFP-IMPa4-IBB anti-PSF-A546 8C-S-PSF V2.00	0	20. GFP-Imp-a4-dIBB and anti-PSF-A546_Pos005_S001	00-kDwSVFxt4gx8m7iAhVHSPW
2093.17	um^2	Cell	0.000	1.000	130	18	GFP-IMPa4-IBB anti-PSF-A546 8C-S-PSF V2.00	0	20. GFP-Imp-a4-dIBB and anti-PSF-A546_Pos005_S001	00-kDwSVFxt4gx8m7iAhVHSPW
2386.18	um^2	Cell	0.000	1.000	131	19	GFP-IMPa4-IBB anti-PSF-A546 8C-S-PSF V2.00	0	20. GFP-Imp-a4-dIBB and anti-PSF-A546_Pos005_S001	00-kDwSVFxt4gx8m7iAhVHSPW
1572.88	um^2	Cell	0.000	1.000	132	20	GFP-IMPa4-IBB anti-PSF-A546 8C-S-PSF V2.00	0	20. GFP-Imp-a4-dIBB and anti-PSF-A546_Pos005_S001	00-kDwSVFxt4gx8m7iAhVHSPW
1607.49	um^2	Cell	0.000	1.000	133	21	GFP-IMPa4-IBB anti-PSF-A546 8C-S-PSF V2.00	0	20. GFP-Imp-a4-dIBB and anti-PSF-A546_Pos005_S001	00-kDwSVFxt4gx8m7iAhVHSPW
1982.92	um^2	Cell	0.000	1.000	134	22	GFP-IMPa4-IBB anti-PSF-A546 8C-S-PSF V2.00	0	20. GFP-Imp-a4-dIBB and anti-PSF-A546_Pos005_S001	00-kDwSVFxt4gx8m7iAhVHSPW
1250.02	um^2	Cell	0.000	1.000	135	23	GFP-IMPa4-IBB anti-PSF-A546 8C-S-PSF V2.00	0	20. GFP-Imp-a4-dIBB and anti-PSF-A546_Pos005_S001	00-kDwSVFxt4gx8m7iAhVHSPW
940.111	um^2	Cell	0.000	1.000	136	24	GFP-IMPa4-IBB anti-PSF-A546 8C-S-PSF V2.00	0	20. GFP-Imp-a4-dIBB and anti-PSF-A546_Pos005_S001	00-kDwSVFxt4gx8m7iAhVHSPW
1967.57	um^2	Cell	0.000	1.000	137	25	GFP-IMPa4-IBB anti-PSF-A546 8C-S-PSF V2.00	0	20. GFP-Imp-a4-dIBB and anti-PSF-A546_Pos005_S001	00-kDwSVFxt4gx8m7iAhVHSPW
2174.38	um^2	Cell	0.000	1.000	138	26	GFP-IMPa4-IBB anti-PSF-A546 8C-S-PSF V2.00	0	20. GFP-Imp-a4-dIBB and anti-PSF-A546_Pos005_S001	00-kDwSVFxt4gx8m7iAhVHSPW
1175.91	um^2	Cell	0.000	1.000	139	27	GFP-IMPa4-IBB anti-PSF-A546 8C-S-PSF V2.00	0	20. GFP-Imp-a4-dIBB and anti-PSF-A546_Pos005_S001	00-kDwSVFxt4gx8m7iAhVHSPW
1845.79	um^2	Cell	0.000	1.000	140	28	GFP-IMPa4-IBB anti-PSF-A546 8C-S-PSF V2.00	0	20. GFP-Imp-a4-dIBB and anti-PSF-A546_Pos005_S001	00-kDwSVFxt4gx8m7iAhVHSPW
1883.42	um^2	Cell	0.000	1.000	141	0	GFP-IMPa4-IBB anti-PSF-A546 8C-S-PSF V2.00	0	20. GFP-Imp-a4-dIBB and anti-PSF-A546_Pos006_S001	00-HaCSRp3Kni2jLrDvLWfeW6
2274.59	um^2	Cell	0.000	1.000	142	1	GFP-IMPa4-IBB anti-PSF-A546 8C-S-PSF V2.00	0	20. GFP-Imp-a4-dIBB and anti-PSF-A546_Pos006_S001	00-HaCSRp3Kni2jLrDvLWfeW6
2997.32	um^2	Cell	0.000	1.000	143	2	GFP-IMPa4-IBB anti-PSF-A546 8C-S-PSF V2.00	0	20. GFP-Imp-a4-dIBB and anti-PSF-A546_Pos006_S001	00-HaCSRp3Kni2jLrDvLWfeW6
1732.06	um^2	Cell	0.000	1.000	144	3	GFP-IMPa4-IBB anti-PSF-A546 8C-S-PSF V2.00	0	20. GFP-Imp-a4-dIBB and anti-PSF-A546_Pos006_S001	00-HaCSRp3Kni2jLrDvLWfeW6
2884.73	um^2	Cell	0.000	1.000	145	4	GFP-IMPa4-IBB anti-PSF-A546 8C-S-PSF V2.00	0	20. GFP-Imp-a4-dIBB and anti-PSF-A546_Pos006_S001	00-HaCSRp3Kni2jLrDvLWfeW6
2719.18	um^2	Cell	0.000	1.000	146	5	GFP-IMPa4-IBB anti-PSF-A546 8C-S-PSF V2.00	0	20. GFP-Imp-a4-dIBB and anti-PSF-A546_Pos006_S001	00-HaCSRp3Kni2jLrDvLWfeW6
2850.78	um^2	Cell	0.000	1.000	147	6	GFP-IMPa4-IBB anti-PSF-A546 8C-S-PSF V2.00	0	20. GFP-Imp-a4-dIBB and anti-PSF-A546_Pos006_S001	00-HaCSRp3Kni2jLrDvLWfeW6
1546.46	um^2	Cell	0.000	1.000	148	7	GFP-IMPa4-IBB anti-PSF-A546 8C-S-PSF V2.00	0	20. GFP-Imp-a4-dIBB and anti-PSF-A546_Pos006_S001	00-HaCSRp3Kni2jLrDvLWfeW6
1535.66	um^2	Cell	0.000	1.000	149	8	GFP-IMPa4-IBB anti-PSF-A546 8C-S-PSF V2.00	0	20. GFP-Imp-a4-dIBB and anti-PSF-A546_Pos006_S001	00-HaCSRp3Kni2jLrDvLWfeW6
2563.14	um^2	Cell	0.000	1.000	150	9	GFP-IMPa4-IBB anti-PSF-A546 8C-S-PSF V2.00	0	20. GFP-Imp-a4-dIBB and anti-PSF-A546_Pos006_S001	00-HaCSRp3Kni2jLrDvLWfeW6
1413.3	um^2	Cell	0.000	1.000	151	10	GFP-IMPa4-IBB anti-PSF-A546 8C-S-PSF V2.00	0	20. GFP-Imp-a4-dIBB and anti-PSF-A546_Pos006_S001	00-HaCSRp3Kni2jLrDvLWfeW6
5375.93	um^2	Cell	0.000	1.000	152	11	GFP-IMPa4-IBB anti-PSF-A546 8C-S-PSF V2.00	0	20. GFP-Imp-a4-dIBB and anti-PSF-A546_Pos006_S001	00-HaCSRp3Kni2jLrDvLWfeW6
1888.89	um^2	Cell	0.000	1.000	153	12	GFP-IMPa4-IBB anti-PSF-A546 8C-S-PSF V2.00	0	20. GFP-Imp-a4-dIBB and anti-PSF-A546_Pos006_S001	00-HaCSRp3Kni2jLrDvLWfeW6
126584	um^2	Cell	0.000	1.000	154	13	GFP-IMPa4-IBB anti-PSF-A546 8C-S-PSF V2.00	0	20. GFP-Imp-a4-dIBB and anti-PSF-A546_Pos006_S001	00-HaCSRp3Kni2jLrDvLWfeW6
1581.95	um^2	Cell	0.000	1.000	155	14	GFP-IMPa4-IBB anti-PSF-A546 8C-S-PSF V2.00	0	20. GFP-Imp-a4-dIBB and anti-PSF-A546_Pos006_S001	00-HaCSRp3Kni2jLrDvLWfeW6
11736.4	um^2	Cell	0.000	1.000	156	15	GFP-IMPa4-IBB anti-PSF-A546 8C-S-PSF V2.00	0	20. GFP-Imp-a4-dIBB and anti-PSF-A546_Pos006_S001	00-HaCSRp3Kni2jLrDvLWfeW6
2930.27	um^2	Cell	0.000	1.000	157	16	GFP-IMPa4-IBB anti-PSF-A546 8C-S-PSF V2.00	0	20. GFP-Imp-a4-dIBB and anti-PSF-A546_Pos006_S001	00-HaCSRp3Kni2jLrDvLWfeW6
1476.04	um^2	Cell	0.000	1.000	158	17	GFP-IMPa4-IBB anti-PSF-A546 8C-S-PSF V2.00	0	20. GFP-Imp-a4-dIBB and anti-PSF-A546_Pos006_S001	00-HaCSRp3Kni2jLrDvLWfeW6
2206.98	um^2	Cell	0.000	1.000	159	18	GFP-IMPa4-IBB anti-PSF-A546 8C-S-PSF V2.00	0	20. GFP-Imp-a4-dIBB and anti-PSF-A546_Pos006_S001	00-HaCSRp3Kni2jLrDvLWfeW6
1424.87	um^2	Cell	0.000	1.000	160	19	GFP-IMPa4-IBB anti-PSF-A546 8C-S-PSF V2.00	0	20. GFP-Imp-a4-dIBB and anti-PSF-A546_Pos006_S001	00-HaCSRp3Kni2jLrDvLWfeW6
1723.52	um^2	Cell	0.000	1.000	161	20	GFP-IMPa4-IBB anti-PSF-A546 8C-S-PSF V2.00	0	20. GFP-Imp-a4-dIBB and anti-PSF-A546_Pos006_S001	00-HaCSRp3Kni2jLrDvLWfeW6
1644.26	um^2	Cell	0.000	1.000	162	21	GFP-IMPa4-IBB anti-PSF-A546 8C-S-PSF V2.00	0	20. GFP-Imp-a4-dIBB and anti-PSF-A546_Pos006_S001	00-HaCSRp3Kni2jLrDvLWfeW6
1802.31	um^2	Cell	0.000	1.000	163	22	GFP-IMPa4-IBB anti-PSF-A546 8C-S-PSF V2.00	0	20. GFP-Imp-a4-dIBB and anti-PSF-A546_Pos006_S001	00-HaCSRp3Kni2jLrDvLWfeW6
3713.61	um^2	Cell	0.000	1.000	164	23	GFP-IMPa4-IBB anti-PSF-A546 8C-S-PSF V2.00	0	20. GFP-Imp-a4-dIBB and anti-PSF-A546_Pos006_S001	00-HaCSRp3Kni2jLrDvLWfeW6
2740.27	um^2	Cell	0.000	1.000	165	24	GFP-IMPa4-IBB anti-PSF-A546 8C-S-PSF V2.00	0	20. GFP-Imp-a4-dIBB and anti-PSF-A546_Pos006_S001	00-HaCSRp3Kni2jLrDvLWfeW6
1655.42	um^2	Cell	0.000	1.000	166	25	GFP-IMPa4-IBB anti-PSF-A546 8C-S-PSF V2.00	0	20. GFP-Imp-a4-dIBB and anti-PSF-A546_Pos006_S001	00-HaCSRp3Kni2jLrDvLWfeW6
2357.92	um^2	Cell	0.000	1.000	167	26	GFP-IMPa4-IBB anti-PSF-A546 8C-S-PSF V2.00	0	20. GFP-Imp-a4-dIBB and anti-PSF-A546_Pos006_S001	00-HaCSRp3Kni2jLrDvLWfeW6
3096.81	um^2	Cell	0.000	1.000	168	27	GFP-IMPa4-IBB anti-PSF-A546 8C-S-PSF V2.00	0	20. GFP-Imp-a4-dIBB and anti-PSF-A546_Pos006_S001	00-HaCSRp3Kni2jLrDvLWfeW6
6076.07	um^2	Cell	0.000	1.000	169	28	GFP-IMPa4-IBB anti-PSF-A546 8C-S-PSF V2.00	0	20. GFP-Imp-a4-dIBB and anti-PSF-A546_Pos006_S001	00-HaCSRp3Kni2jLrDvLWfeW6
5838.63	um^2	Cell	0.000	1.000	170	29	GFP-IMPa4-IBB anti-PSF-A546 8C-S-PSF V2.00	0	20. GFP-Imp-a4-dIBB and anti-PSF-A546_Pos006_S001	00-HaCSRp3Kni2jLrDvLWfeW6
472.89	um^2	Cell	0.000	1.000	171	30	GFP-IMPa4-IBB anti-PSF-A546 8C-S-PSF V2.00	0	20. GFP-Imp-a4-dIBB and anti-PSF-A546_Pos006_S001	00-HaCSRp3Kni2jLrDvLWfeW6
2230.67	um^2	Cell	0.000	1.000	172	31	GFP-IMPa4-IBB anti-PSF-A546 8C-S-PSF V2.00	0	20. GFP-Imp-a4-dIBB and anti-PSF-A546_Pos006_S001	00-HaCSRp3Kni2jLrDvLWfeW6
1616.54	um^2	Cell	0.000	1.000	173	32	GFP-IMPa4-IBB anti-PSF-A546 8C-S-PSF V2.00	0	20. GFP-Imp-a4-dIBB and anti-PSF-A546_Pos006_S001	00-HaCSRp3Kni2jLrDvLWfeW6
1617.97	um^2	Cell	0.000	1.000	174	33	GFP-IMPa4-IBB anti-PSF-A546 8C-S-PSF V2.00	0	20. GFP-Imp-a4-dIBB and anti-PSF-A546_Pos006_S001	00-HaCSRp3Kni2jLrDvLWfeW6
630.96	um^2	Cell	0.000	1.000	175	0	GFP-IMPa4-IBB anti-PSF-A546 8C-S-PSF V2.00	0	20. GFP-Imp-a4-dIBB and anti-PSF-A546_Pos007_S001	00-ebd2buaYAK8TYd36UKdx7
4130.4	um^2	Cell	0.000	1.000	176	1	GFP-IMPa4-IBB anti-PSF-A546 8C-S-PSF V2.00	0	20. GFP-Imp-a4-dIBB and anti-PSF-A546_Pos007_S001	00-ebd2buaYAK8TYd36UKdx7
2330.65	um^2	Cell	0.000	1.000	177	2	GFP-IMPa4-IBB anti-PSF-A546 8C-S-PSF V2.00	0	20. GFP-Imp-a4-dIBB and anti-PSF-A546_Pos007_S001	00-ebd2buaYAK8TYd36UKdx7
10752.9	um^2	Cell	0.000	1.000	178	3	GFP-IMPa4-IBB anti-PSF-A546 8C-S-PSF V2.00	0	20. GFP-Imp-a4-dIBB and anti-PSF-A546_Pos007_S001	00-ebd2buaYAK8TYd36UKdx7
2540.67	um^2	Cell	0.000	1.000	179	4	GFP-IMPa4-IBB anti-PSF-A546 8C-S-PSF V2.00	0	20. GFP-Imp-a4-dIBB and anti-PSF-A546_Pos007_S001	00-ebd2buaYAK8TYd36UKdx7
1678.91	um^2	Cell	0.000	1.000	180	5	GFP-IMPa4-IBB anti-PSF-A546 8C-S-PSF V2.00	0	20. GFP-Imp-a4-dIBB and anti-PSF-A546_Pos007_S001	00-ebd2buaYAK8TYd36UKdx7
9492.71	um^2	Cell	0.000	1.000	181	6	GFP-IMPa4-IBB anti-PSF-A546 8C-S-PSF V2.00	0	20. GFP-Imp-a4-dIBB and anti-PSF-A546_Pos007_S001	00-ebd2buaYAK8TYd36UKdx7
81682.7	um^2	Cell	0.000	1.000	182	7	GFP-IMPa4-IBB anti-PSF-A546 8C-S-PSF V2.00	0	20. GFP-Imp-a4-dIBB and anti-PSF-A546_Pos007_S001	00-ebd2buaYAK8TYd36UKdx7
2581.31	um^2	Cell	0.000	1.000	183	8	GFP-IMPa4-IBB anti-PSF-A546 8C-S-PSF V2.00	0	20. GFP-Imp-a4-dIBB and anti-PSF-A546_Pos007_S001	00-ebd2buaYAK8TYd36UKdx7
906.811	um^2	Cell	0.000	1.000	184	9	GFP-IMPa4-IBB anti-PSF-A546 8C-S-PSF V2.00	0	20. GFP-Imp-a4-dIBB and anti-PSF-A546_Pos007_S001	00-ebd2buaYAK8TYd36UKdx7
1710.01	um^2	Cell	0.000	1.000	185	10	GFP-IMPa4-IBB anti-PSF-A546 8C-S-PSF V2.00	0	20. GFP-Imp-a4-dIBB and anti-PSF-A546_Pos007_S001	00-ebd2buaYAK8TYd36UKdx7
1644.58	um^2	Cell	0.000	1.000	186	11	GFP-IMPa4-IBB anti-PSF-A546 8C-S-PSF V2.00	0	20. GFP-Imp-a4-dIBB and anti-PSF-A546_Pos007_S001	00-ebd2buaYAK8TYd36UKdx7
1978.68	um^2	Cell	0.000	1.000	187	12	GFP-IMPa4-IBB anti-PSF-A546 8C-S-PSF V2.00	0	20. GFP-Imp-a4-dIBB and anti-PSF-A546_Pos007_S001	00-ebd2buaYAK8TYd36UKdx7
2756.73	um^2	Cell	0.000	1.000	188	13	GFP-IMPa4-IBB anti-PSF-A546 8C-S-PSF V2.00	0	20. GFP-Imp-a4-dIBB and anti-PSF-A546_Pos007_S001	00-ebd2buaYAK8TYd36UKdx7
1699.99	um^2	Cell	0.000	1.000	189	14	GFP-IMPa4-IBB anti-PSF-A546 8C-S-PSF V2.00	0	20. GFP-Imp-a4-dIBB and anti-PSF-A546_Pos007_S001	00-ebd2buaYAK8TYd36UKdx7
1704.49	um^2	Cell	0.000	1.000	190	15	GFP-IMPa4-IBB anti-PSF-A546 8C-S-PSF V2.00	0	20. GFP-Imp-a4-dIBB and anti-PSF-A546_Pos007_S001	00-ebd2buaYAK8TYd36UKdx7
2434.52	um^2	Cell	0.000	1.000	191	16	GFP-IMPa4-IBB anti-PSF-A546 8C-S-PSF V2.00	0	20. GFP-Imp-a4-dIBB and anti-PSF-A546_Pos007_S001	00-ebd2buaYAK8TYd36UKdx7
3497.4	um^2	Cell	0.000	1.000	192	17	GFP-IMPa4-IBB anti-PSF-A546 8C-S-PSF V2.00	0	20. GFP-Imp-a4-dIBB and anti-PSF-A546_Pos007_S001	00-ebd2buaYAK8TYd36UKdx7
1976.16	um^2	Cell	0.000	1.000	193	18	GFP-IMPa4-IBB anti-PSF-A546 8C-S-PSF V2.00	0	20. GFP-Imp-a4-dIBB and anti-PSF-A546_Pos007_S001	00-ebd2buaYAK8TYd36UKdx7
867.508	um^2	Cell	0.000	1.000	194	19	GFP-IMPa4-IBB anti-PSF-A546 8C-S-PSF V2.00	0	20. GFP-Imp-a4-dIBB and anti-PSF-A546_Pos007_S001	00-ebd2buaYAK8TYd36UKdx7
15055.4	um^2	Cell	0.000	1.000	195	20	GFP-IMPa4-IBB anti-PSF-A546 8C-S-PSF V2.00	0	20. GFP-Imp-a4-dIBB and anti-PSF-A546_Pos007_S001	00-ebd2buaYAK8TYd36UKdx7
23377.4	um^2	Cell	0.000	1.000	196	21	GFP-IMPa4-IBB anti-PSF-A546 8C-S-PSF V2.00	0	20. GFP-Imp-a4-dIBB and anti-PSF-A546_Pos007_S001	00-ebd2buaYAK8TYd36UKdx7
57751.3	um^2	Cell	0.000	1.000	197	22	GFP-IMPa4-IBB anti-PSF-A546 8C-S-PSF V2.00	0	20. GFP-Imp-a4-dIBB and anti-PSF-A546_Pos007_S001	00-ebd2buaYAK8TYd36UKdx7
1551.7	um^2	Cell	0.000	1.000	198	0	GFP-IMPa4-IBB anti-PSF-A546 8C-S-PSF V2.00	0	20. GFP-Imp-a4-dIBB and anti-PSF-A546_Pos008_S001	00-n365bzUtjrjdBAtt84dcv6
1349.27	um^2	Cell	0.000	1.000	199	1	GFP-IMPa4-IBB anti-PSF-A546 8C-S-PSF V2.00	0	20. GFP-Imp-a4-dIBB and anti-PSF-A546_Pos008_S001	00-n365bzUtjrjdBAtt84dcv6
2611.36	um^2	Cell	0.000	1.000	200	2	GFP-IMPa4-IBB anti-PSF-A546 8C-S-PSF V2.00	0	20. GFP-Imp-a4-dIBB and anti-PSF-A546_Pos008_S001	00-n365bzUtjrjdBAtt84dcv6
39040.9	um^2	Cell	0.000	1.000	201	3	GFP-IMPa4-IBB anti-PSF-A546 8C-S-PSF V2.00	0	20. GFP-Imp-a4-dIBB and anti-PSF-A546_Pos008_S001	00-n365bzUtjrjdBAtt84dcv6
2717.24	um^2	Cell	0.000	1.000	202	4	GFP-IMPa4-IBB anti-PSF-A546 8C-S-PSF V2.00	0	20. GFP-Imp-a4-dIBB and anti-PSF-A546_Pos008_S001	00-n365bzUtjrjdBAtt84dcv6
5118.57	um^2	Cell	0.000	1.000	203	5	GFP-IMPa4-IBB anti-PSF-A546 8C-S-PSF V2.00	0	20. GFP-Imp-a4-dIBB and anti-PSF-A546_Pos008_S001	00-n365bzUtjrjdBAtt84dcv6
10407.5	um^2	Cell	0.000	1.000	204	6	GFP-IMPa4-IBB anti-PSF-A546 8C-S-PSF V2.00	0	20. GFP-Imp-a4-dIBB and anti-PSF-A546_Pos008_S001	00-n365bzUtjrjdBAtt84dcv6
1222.71	um^2	Cell	0.000	1.000	205	7	GFP-IMPa4-IBB anti-PSF-A546 8C-S-PSF V2.00	0	20. GFP-Imp-a4-dIBB and anti-PSF-A546_Pos008_S001	00-n365bzUtjrjdBAtt84dcv6
9282.53	um^2	Cell	0.000	1.000	206	8	GFP-IMPa4-IBB anti-PSF-A546 8C-S-PSF V2.00	0	20. GFP-Imp-a4-dIBB and anti-PSF-A546_Pos008_S001	00-n365bzUtjrjdBAtt84dcv6
18166.9	um^2	Cell	0.000	1.000	207	9	GFP-IMPa4-IBB anti-PSF-A546 8C-S-PSF V2.00	0	20. GFP-Imp-a4-dIBB and anti-PSF-A546_Pos008_S001	00-n365bzUtjrjdBAtt84dcv6
87546.2	um^2	Cell	0.000	1.000	208	10	GFP-IMPa4-IBB anti-PSF-A546 8C-S-PSF V2.00	0	20. GFP-Imp-a4-dIBB and anti-PSF-A546_Pos008_S001	00-n365bzUtjrjdBAtt84dcv6
4374.02	um^2	Cell	0.000	1.000	209	11	GFP-IMPa4-IBB anti-PSF-A546 8C-S-PSF V2.00	0	20. GFP-Imp-a4-dIBB and anti-PSF-A546_Pos008_S001	00-n365bzUtjrjdBAtt84dcv6
3784.58	um^2	Cell	0.000	1.000	210	12	GFP-IMPa4-IBB anti-PSF-A546 8C-S-PSF V2.00	0	20. GFP-Imp-a4-dIBB and anti-PSF-A546_Pos008_S001	00-n365bzUtjrjdBAtt84dcv6
935.01	um^2	Cell	0.000	1.000	211	0	GFP-IMPa4-IBB anti-PSF-A546 8C-S-PSF V2.00	0	20. GFP-Imp-a4-dIBB and anti-PSF-A546_Pos009_S001	00-ph4aCAyenJTbJaXsNSxeAP
895.539	um^2	Cell	0.000	1.000	212	1	GFP-IMPa4-IBB anti-PSF-A546 8C-S-PSF V2.00	0	20. GFP-Imp-a4-dIBB and anti-PSF-A546_Pos009_S001	00-ph4aCAyenJTbJaXsNSxeAP
18440.5	um^2	Cell	0.000	1.000	213	2	GFP-IMPa4-IBB anti-PSF-A546 8C-S-PSF V2.00	0	20. GFP-Imp-a4-dIBB and anti-PSF-A546_Pos009_S001	00-ph4aCAyenJTbJaXsNSxeAP
1744.43	um^2	Cell	0.000	1.000	214	3	GFP-IMPa4-IBB anti-PSF-A546 8C-S-PSF V2.00	0	20. GFP-Imp-a4-dIBB and anti-PSF-A546_Pos009_S001	00-ph4aCAyenJTbJaXsNSxeAP
56124.5	um^2	Cell	0.000	1.000	215	4	GFP-IMPa4-IBB anti-PSF-A546 8C-S-PSF V2.00	0	20. GFP-Imp-a4-dIBB and anti-PSF-A546_Pos009_S001	00-ph4aCAyenJTbJaXsNSxeAP
2727.42	um^2	Cell	0.000	1.000	216	5	GFP-IMPa4-IBB anti-PSF-A546 8C-S-PSF V2.00	0	20. GFP-Imp-a4-dIBB and anti-PSF-A546_Pos009_S001	00-ph4aCAyenJTbJaXsNSxeAP
1582.77	um^2	Cell	0.000	1.000	217	6	GFP-IMPa4-IBB anti-PSF-A546 8C-S-PSF V2.00	0	20. GFP-Imp-a4-dIBB and anti-PSF-A546_Pos009_S001	00-ph4aCAyenJTbJaXsNSxeAP
724.313	um^2	Cell	0.000	1.000	218	7	GFP-IMPa4-IBB anti-PSF-A546 8C-S-PSF V2.00	0	20. GFP-Imp-a4-dIBB and anti-PSF-A546_Pos009_S001	00-ph4aCAyenJTbJaXsNSxeAP
1401.93	um^2	Cell	0.000	1.000	219	8	GFP-IMPa4-IBB anti-PSF-A546 8C-S-PSF V2.00	0	20. GFP-Imp-a4-dIBB and anti-PSF-A546_Pos009_S001	00-ph4aCAyenJTbJaXsNSxeAP
14558.4	um^2	Cell	0.000	1.000	220	9	GFP-IMPa4-IBB anti-PSF-A546 8C-S-PSF V2.00	0	20. GFP-Imp-a4-dIBB and anti-PSF-A546_Pos009_S001	00-ph4aCAyenJTbJaXsNSxeAP
3633.45	um^2	Cell	0.000	1.000	221	10	GFP-IMPa4-IBB anti-PSF-A546 8C-S-PSF V2.00	0	20. GFP-Imp-a4-dIBB and anti-PSF-A546_Pos009_S001	00-ph4aCAyenJTbJaXsNSxeAP
2767.73	um^2	Cell	0.000	1.000	222	11	GFP-IMPa4-IBB anti-PSF-A546 8C-S-PSF V2.00	0	20. GFP-Imp-a4-dIBB and anti-PSF-A546_Pos009_S001	00-ph4aCAyenJTbJaXsNSxeAP
3404.01	um^2	Cell	0.000	1.000	223	12	GFP-IMPa4-IBB anti-PSF-A546 8C-S-PSF V2.00	0	20. GFP-Imp-a4-dIBB and anti-PSF-A546_Pos009_S001	00-ph4aCAyenJTbJaXsNSxeAP
11896.4	um^2	Cell	0.000	1.000	224	13	GFP-IMPa4-IBB anti-PSF-A546 8C-S-PSF V2.00	0	20. GFP-Imp-a4-dIBB and anti-PSF-A546_Pos009_S001	00-ph4aCAyenJTbJaXsNSxeAP
3643.88	um^2	Cell	0.000	1.000	225	14	GFP-IMPa4-IBB anti-PSF-A546 8C-S-PSF V2.00	0	20. GFP-Imp-a4-dIBB and anti-PSF-A546_Pos009_S001	00-ph4aCAyenJTbJaXsNSxeAP
3421.61	um^2	Cell	0.000	1.000	226	15	GFP-IMPa4-IBB anti-PSF-A546 8C-S-PSF V2.00	0	20. GFP-Imp-a4-dIBB and anti-PSF-A546_Pos009_S001	00-ph4aCAyenJTbJaXsNSxeAP
3487.05	um^2	Cell	0.000	1.000	227	16	GFP-IMPa4-IBB anti-PSF-A546 8C-S-PSF V2.00	0	20. GFP-Imp-a4-dIBB and anti-PSF-A546_Pos009_S001	00-ph4aCAyenJTbJaXsNSxeAP
7632.38	um^2	Cell	0.000	1.000	228	17	GFP-IMPa4-IBB anti-PSF-A546 8C-S-PSF V2.00	0	20. GFP-Imp-a4-dIBB and anti-PSF-A546_Pos009_S001	00-ph4aCAyenJTbJaXsNSxeAP
6870.36	um^2	Cell	0.000	1.000	229	18	GFP-IMPa4-IBB anti-PSF-A546 8C-S-PSF V2.00	0	20. GFP-Imp-a4-dIBB and anti-PSF-A546_Pos009_S001	00-ph4aCAyenJTbJaXsNSxeAP
2016.75	um^2	Cell	0.000	1.000	230	19	GFP-IMPa4-IBB anti-PSF-A546 8C-S-PSF V2.00	0	20. GFP-Imp-a4-dIBB and anti-PSF-A546_Pos009_S001	00-ph4aCAyenJTbJaXsNSxeAP
7115.8	um^2	Cell	0.000	1.000	231	20	GFP-IMPa4-IBB anti-PSF-A546 8C-S-PSF V2.00	0	20. GFP-Imp-a4-dIBB and anti-PSF-A546_Pos009_S001	00-ph4aCAyenJTbJaXsNSxeAP
4870.39	um^2	Cell	0.000	1.000	232	21	GFP-IMPa4-IBB anti-PSF-A546 8C-S-PSF V2.00	0	20. GFP-Imp-a4-dIBB and anti-PSF-A546_Pos009_S001	00-ph4aCAyenJTbJaXsNSxeAP
2174.47	um^2	Cell	0.000	1.000	233	22	GFP-IMPa4-IBB anti-PSF-A546 8C-S-PSF V2.00	0	20. GFP-Imp-a4-dIBB and anti-PSF-A546_Pos009_S001	00-ph4aCAyenJTbJaXsNSxeAP
14454.1	um^2	Cell	0.000	1.000	234	23	GFP-IMPa4-IBB anti-PSF-A546 8C-S-PSF V2.00	0	20. GFP-Imp-a4-dIBB and anti-PSF-A546_Pos009_S001	00-ph4aCAyenJTbJaXsNSxeAP
5590.82	um^2	Cell	0.000	1.000	235	24	GFP-IMPa4-IBB anti-PSF-A546 8C-S-PSF V2.00	0	20. GFP-Imp-a4-dIBB and anti-PSF-A546_Pos009_S001	00-ph4aCAyenJTbJaXsNSxeAP
1816.42	um^2	Cell	0.000	1.000	236	25	GFP-IMPa4-IBB anti-PSF-A546 8C-S-PSF V2.00	0	20. GFP-Imp-a4-dIBB and anti-PSF-A546_Pos009_S001	00-ph4aCAyenJTbJaXsNSxeAP
11719.8	um^2	Cell	0.000	1.000	237	26	GFP-IMPa4-IBB anti-PSF-A546 8C-S-PSF V2.00	0	20. GFP-Imp-a4-dIBB and anti-PSF-A546_Pos009_S001	00-ph4aCAyenJTbJaXsNSxeAP
10160.7	um^2	Cell	0.000	1.000	238	27	GFP-IMPa4-IBB anti-PSF-A546 8C-S-PSF V2.00	0	20. GFP-Imp-a4-dIBB and anti-PSF-A546_Pos009_S001	00-ph4aCAyenJTbJaXsNSxeAP
1617.29	um^2	Cell	0.000	1.000	239	28	GFP-IMPa4-IBB anti-PSF-A546 8C-S-PSF V2.00	0	20. GFP-Imp-a4-dIBB and anti-PSF-A546_Pos009_S001	00-ph4aCAyenJTbJaXsNSxeAP
1351.2	um^2	Cell	0.000	1.000	240	29	GFP-IMPa4-IBB anti-PSF-A546 8C-S-PSF V2.00	0	20. GFP-Imp-a4-dIBB and anti-PSF-A546_Pos009_S001	00-ph4aCAyenJTbJaXsNSxeAP
1512.52	um^2	Cell	0.000	1.000	241	30	GFP-IMPa4-IBB anti-PSF-A546 8C-S-PSF V2.00	0	20. GFP-Imp-a4-dIBB and anti-PSF-A546_Pos009_S001	00-ph4aCAyenJTbJaXsNSxeAP
1597.03	um^2	Cell	0.000	1.000	242	0	GFP-IMPa4-IBB anti-PSF-A546 8C-S-PSF V2.00	0	20. GFP-Imp-a4-dIBB and anti-PSF-A546_Pos010_S001	00-eHgFZqp66HSrHx7PJpdSDm
440.865	um^2	Cell	0.000	1.000	243	1	GFP-IMPa4-IBB anti-PSF-A546 8C-S-PSF V2.00	0	20. GFP-Imp-a4-dIBB and anti-PSF-A546_Pos010_S001	00-eHgFZqp66HSrHx7PJpdSDm
620.947	um^2	Cell	0.000	1.000	244	2	GFP-IMPa4-IBB anti-PSF-A546 8C-S-PSF V2.00	0	20. GFP-Imp-a4-dIBB and anti-PSF-A546_Pos010_S001	00-eHgFZqp66HSrHx7PJpdSDm
847.225	um^2	Cell	0.000	1.000	245	3	GFP-IMPa4-IBB anti-PSF-A546 8C-S-PSF V2.00	0	20. GFP-Imp-a4-dIBB and anti-PSF-A546_Pos010_S001	00-eHgFZqp66HSrHx7PJpdSDm
518.175	um^2	Cell	0.000	1.000	246	4	GFP-IMPa4-IBB anti-PSF-A546 8C-S-PSF V2.00	0	20. GFP-Imp-a4-dIBB and anti-PSF-A546_Pos010_S001	00-eHgFZqp66HSrHx7PJpdSDm
860.966	um^2	Cell	0.000	1.000	247	5	GFP-IMPa4-IBB anti-PSF-A546 8C-S-PSF V2.00	0	20. GFP-Imp-a4-dIBB and anti-PSF-A546_Pos010_S001	00-eHgFZqp66HSrHx7PJpdSDm
1193.71	um^2	Cell	0.000	1.000	248	6	GFP-IMPa4-IBB anti-PSF-A546 8C-S-PSF V2.00	0	20. GFP-Imp-a4-dIBB and anti-PSF-A546_Pos010_S001	00-eHgFZqp66HSrHx7PJpdSDm
932.181	um^2	Cell	0.000	1.000	249	7	GFP-IMPa4-IBB anti-PSF-A546 8C-S-PSF V2.00	0	20. GFP-Imp-a4-dIBB and anti-PSF-A546_Pos010_S001	00-eHgFZqp66HSrHx7PJpdSDm
781.98	um^2	Cell	0.000	1.000	250	8	GFP-IMPa4-IBB anti-PSF-A546 8C-S-PSF V2.00	0	20. GFP-Imp-a4-dIBB and anti-PSF-A546_Pos010_S001	00-eHgFZqp66HSrHx7PJpdSDm
1134.24	um^2	Cell	0.000	1.000	251	9	GFP-IMPa4-IBB anti-PSF-A546 8C-S-PSF V2.00	0	20. GFP-Imp-a4-dIBB and anti-PSF-A546_Pos010_S001	00-eHgFZqp66HSrHx7PJpdSDm
2011.58	um^2	Cell	0.000	1.000	252	10	GFP-IMPa4-IBB anti-PSF-A546 8C-S-PSF V2.00	0	20. GFP-Imp-a4-dIBB and anti-PSF-A546_Pos010_S001	00-eHgFZqp66HSrHx7PJpdSDm
1502.63	um^2	Cell	0.000	1.000	253	11	GFP-IMPa4-IBB anti-PSF-A546 8C-S-PSF V2.00	0	20. GFP-Imp-a4-dIBB and anti-PSF-A546_Pos010_S001	00-eHgFZqp66HSrHx7PJpdSDm
1536.45	um^2	Cell	0.000	1.000	254	12	GFP-IMPa4-IBB anti-PSF-A546 8C-S-PSF V2.00	0	20. GFP-Imp-a4-dIBB and anti-PSF-A546_Pos010_S001	00-eHgFZqp66HSrHx7PJpdSDm
3169.69	um^2	Cell	0.000	1.000	255	13	GFP-IMPa4-IBB anti-PSF-A546 8C-S-PSF V2.00	0	20. GFP-Imp-a4-dIBB and anti-PSF-A546_Pos010_S001	00-eHgFZqp66HSrHx7PJpdSDm
651.805	um^2	Cell	0.000	1.000	256	14	GFP-IMPa4-IBB anti-PSF-A546 8C-S-PSF V2.00	0	20. GFP-Imp-a4-dIBB and anti-PSF-A546_Pos010_S001	00-eHgFZqp66HSrHx7PJpdSDm
1713.23	um^2	Cell	0.000	1.000	257	15	GFP-IMPa4-IBB anti-PSF-A546 8C-S-PSF V2.00	0	20. GFP-Imp-a4-dIBB and anti-PSF-A546_Pos010_S001	00-eHgFZqp66HSrHx7PJpdSDm
778.954	um^2	Cell	0.000	1.000	258	16	GFP-IMPa4-IBB anti-PSF-A546 8C-S-PSF V2.00	0	20. GFP-Imp-a4-dIBB and anti-PSF-A546_Pos010_S001	00-eHgFZqp66HSrHx7PJpdSDm
1365.78	um^2	Cell	0.000	1.000	259	0	GFP-IMPa4-IBB anti-PSF-A546 8C-S-PSF V2.00	0	20. GFP-Imp-a4-dIBB and anti-PSF-A546_Pos011_S001	00-8YftEZK7z7U75z7ykVdiNU
1895.87	um^2	Cell	0.000	1.000	260	1	GFP-IMPa4-IBB anti-PSF-A546 8C-S-PSF V2.00	0	20. GFP-Imp-a4-dIBB and anti-PSF-A546_Pos011_S001	00-8YftEZK7z7U75z7ykVdiNU
634.622	um^2	Cell	0.000	1.000	261	2	GFP-IMPa4-IBB anti-PSF-A546 8C-S-PSF V2.00	0	20. GFP-Imp-a4-dIBB and anti-PSF-A546_Pos011_S001	00-8YftEZK7z7U75z7ykVdiNU
444.149	um^2	Cell	0.000	1.000	262	3	GFP-IMPa4-IBB anti-PSF-A546 8C-S-PSF V2.00	0	20. GFP-Imp-a4-dIBB and anti-PSF-A546_Pos011_S001	00-8YftEZK7z7U75z7ykVdiNU
3552.55	um^2	Cell	0.000	1.000	263	4	GFP-IMPa4-IBB anti-PSF-A546 8C-S-PSF V2.00	0	20. GFP-Imp-a4-dIBB and anti-PSF-A546_Pos011_S001	00-8YftEZK7z7U75z7ykVdiNU
2785.78	um^2	Cell	0.000	1.000	264	5	GFP-IMPa4-IBB anti-PSF-A546 8C-S-PSF V2.00	0	20. GFP-Imp-a4-dIBB and anti-PSF-A546_Pos011_S001	00-8YftEZK7z7U75z7ykVdiNU
133640	um^2	Cell	0.000	1.000	265	6	GFP-IMPa4-IBB anti-PSF-A546 8C-S-PSF V2.00	0	20. GFP-Imp-a4-dIBB and anti-PSF-A546_Pos011_S001	00-8YftEZK7z7U75z7ykVdiNU
5177.07	um^2	Cell	0.000	1.000	266	7	GFP-IMPa4-IBB anti-PSF-A546 8C-S-PSF V2.00	0	20. GFP-Imp-a4-dIBB and anti-PSF-A546_Pos011_S001	00-8YftEZK7z7U75z7ykVdiNU
982.409	um^2	Cell	0.000	1.000	267	8	GFP-IMPa4-IBB anti-PSF-A546 8C-S-PSF V2.00	0	20. GFP-Imp-a4-dIBB and anti-PSF-A546_Pos011_S001	00-8YftEZK7z7U75z7ykVdiNU
2886.06	um^2	Cell	0.000	1.000	268	9	GFP-IMPa4-IBB anti-PSF-A546 8C-S-PSF V2.00	0	20. GFP-Imp-a4-dIBB and anti-PSF-A546_Pos011_S001	00-8YftEZK7z7U75z7ykVdiNU
7160.39	um^2	Cell	0.000	1.000	269	10	GFP-IMPa4-IBB anti-PSF-A546 8C-S-PSF V2.00	0	20. GFP-Imp-a4-dIBB and anti-PSF-A546_Pos011_S001	00-8YftEZK7z7U75z7ykVdiNU
5125.4	um^2	Cell	0.000	1.000	270	11	GFP-IMPa4-IBB anti-PSF-A546 8C-S-PSF V2.00	0	20. GFP-Imp-a4-dIBB and anti-PSF-A546_Pos011_S001	00-8YftEZK7z7U75z7ykVdiNU
2130.84	um^2	Cell	0.000	1.000	271	12	GFP-IMPa4-IBB anti-PSF-A546 8C-S-PSF V2.00	0	20. GFP-Imp-a4-dIBB and anti-PSF-A546_Pos011_S001	00-8YftEZK7z7U75z7ykVdiNU
5783.69	um^2	Cell	0.000	1.000	272	13	GFP-IMPa4-IBB anti-PSF-A546 8C-S-PSF V2.00	0	20. GFP-Imp-a4-dIBB and anti-PSF-A546_Pos011_S001	00-8YftEZK7z7U75z7ykVdiNU
51356.5	um^2	Cell	0.000	1.000	273	14	GFP-IMPa4-IBB anti-PSF-A546 8C-S-PSF V2.00	0	20. GFP-Imp-a4-dIBB and anti-PSF-A546_Pos011_S001	00-8YftEZK7z7U75z7ykVdiNU
6411.4	um^2	Cell	0.000	1.000	274	15	GFP-IMPa4-IBB anti-PSF-A546 8C-S-PSF V2.00	0	20. GFP-Imp-a4-dIBB and anti-PSF-A546_Pos011_S001	00-8YftEZK7z7U75z7ykVdiNU
6158.99	um^2	Cell	0.000	1.000	275	16	GFP-IMPa4-IBB anti-PSF-A546 8C-S-PSF V2.00	0	20. GFP-Imp-a4-dIBB and anti-PSF-A546_Pos011_S001	00-8YftEZK7z7U75z7ykVdiNU
603.964	um^2	Cell	0.000	1.000	276	17	GFP-IMPa4-IBB anti-PSF-A546 8C-S-PSF V2.00	0	20. GFP-Imp-a4-dIBB and anti-PSF-A546_Pos011_S001	00-8YftEZK7z7U75z7ykVdiNU
681.443	um^2	Cell	0.000	1.000	277	18	GFP-IMPa4-IBB anti-PSF-A546 8C-S-PSF V2.00	0	20. GFP-Imp-a4-dIBB and anti-PSF-A546_Pos011_S001	00-8YftEZK7z7U75z7ykVdiNU
805.659	um^2	Cell	0.000	1.000	278	19	GFP-IMPa4-IBB anti-PSF-A546 8C-S-PSF V2.00	0	20. GFP-Imp-a4-dIBB and anti-PSF-A546_Pos011_S001	00-8YftEZK7z7U75z7ykVdiNU
3483.75	um^2	Cell	0.000	1.000	279	20	GFP-IMPa4-IBB anti-PSF-A546 8C-S-PSF V2.00	0	20. GFP-Imp-a4-dIBB and anti-PSF-A546_Pos011_S001	00-8YftEZK7z7U75z7ykVdiNU
790.013	um^2	Cell	0.000	1.000	280	0	GFP-IMPa4-IBB anti-PSF-A546 8C-S-PSF V2.00	0	20. GFP-Imp-a4-dIBB and anti-PSF-A546_Pos012_S001	00-wY4SeJgsxqWamcJhQkVy4K
469.812	um^2	Cell	0.000	1.000	281	1	GFP-IMPa4-IBB anti-PSF-A546 8C-S-PSF V2.00	0	20. GFP-Imp-a4-dIBB and anti-PSF-A546_Pos012_S001	00-wY4SeJgsxqWamcJhQkVy4K
5362.94	um^2	Cell	0.000	1.000	282	2	GFP-IMPa4-IBB anti-PSF-A546 8C-S-PSF V2.00	0	20. GFP-Imp-a4-dIBB and anti-PSF-A546_Pos012_S001	00-wY4SeJgsxqWamcJhQkVy4K
2730.55	um^2	Cell	0.000	1.000	283	3	GFP-IMPa4-IBB anti-PSF-A546 8C-S-PSF V2.00	0	20. GFP-Imp-a4-dIBB and anti-PSF-A546_Pos012_S001	00-wY4SeJgsxqWamcJhQkVy4K
4053.37	um^2	Cell	0.000	1.000	284	4	GFP-IMPa4-IBB anti-PSF-A546 8C-S-PSF V2.00	0	20. GFP-Imp-a4-dIBB and anti-PSF-A546_Pos012_S001	00-wY4SeJgsxqWamcJhQkVy4K
3998.4	um^2	Cell	0.000	1.000	285	5	GFP-IMPa4-IBB anti-PSF-A546 8C-S-PSF V2.00	0	20. GFP-Imp-a4-dIBB and anti-PSF-A546_Pos012_S001	00-wY4SeJgsxqWamcJhQkVy4K
1804.97	um^2	Cell	0.000	1.000	286	6	GFP-IMPa4-IBB anti-PSF-A546 8C-S-PSF V2.00	0	20. GFP-Imp-a4-dIBB and anti-PSF-A546_Pos012_S001	00-wY4SeJgsxqWamcJhQkVy4K
5476.52	um^2	Cell	0.000	1.000	287	7	GFP-IMPa4-IBB anti-PSF-A546 8C-S-PSF V2.00	0	20. GFP-Imp-a4-dIBB and anti-PSF-A546_Pos012_S001	00-wY4SeJgsxqWamcJhQkVy4K
3106.81	um^2	Cell	0.000	1.000	288	8	GFP-IMPa4-IBB anti-PSF-A546 8C-S-PSF V2.00	0	20. GFP-Imp-a4-dIBB and anti-PSF-A546_Pos012_S001	00-wY4SeJgsxqWamcJhQkVy4K
4815.08	um^2	Cell	0.000	1.000	289	9	GFP-IMPa4-IBB anti-PSF-A546 8C-S-PSF V2.00	0	20. GFP-Imp-a4-dIBB and anti-PSF-A546_Pos012_S001	00-wY4SeJgsxqWamcJhQkVy4K
2850.6	um^2	Cell	0.000	1.000	290	10	GFP-IMPa4-IBB anti-PSF-A546 8C-S-PSF V2.00	0	20. GFP-Imp-a4-dIBB and anti-PSF-A546_Pos012_S001	00-wY4SeJgsxqWamcJhQkVy4K
1553.05	um^2	Cell	0.000	1.000	291	11	GFP-IMPa4-IBB anti-PSF-A546 8C-S-PSF V2.00	0	20. GFP-Imp-a4-dIBB and anti-PSF-A546_Pos012_S001	00-wY4SeJgsxqWamcJhQkVy4K
3627.02	um^2	Cell	0.000	1.000	292	12	GFP-IMPa4-IBB anti-PSF-A546 8C-S-PSF V2.00	0	20. GFP-Imp-a4-dIBB and anti-PSF-A546_Pos012_S001	00-wY4SeJgsxqWamcJhQkVy4K
2808.43	um^2	Cell	0.000	1.000	293	13	GFP-IMPa4-IBB anti-PSF-A546 8C-S-PSF V2.00	0	20. GFP-Imp-a4-dIBB and anti-PSF-A546_Pos012_S001	00-wY4SeJgsxqWamcJhQkVy4K
2421.8	um^2	Cell	0.000	1.000	294	14	GFP-IMPa4-IBB anti-PSF-A546 8C-S-PSF V2.00	0	20. GFP-Imp-a4-dIBB and anti-PSF-A546_Pos012_S001	00-wY4SeJgsxqWamcJhQkVy4K
2101.47	um^2	Cell	0.000	1.000	295	15	GFP-IMPa4-IBB anti-PSF-A546 8C-S-PSF V2.00	0	20. GFP-Imp-a4-dIBB and anti-PSF-A546_Pos012_S001	00-wY4SeJgsxqWamcJhQkVy4K
1913.69	um^2	Cell	0.000	1.000	296	16	GFP-IMPa4-IBB anti-PSF-A546 8C-S-PSF V2.00	0	20. GFP-Imp-a4-dIBB and anti-PSF-A546_Pos012_S001	00-wY4SeJgsxqWamcJhQkVy4K
5087.28	um^2	Cell	0.000	1.000	297	17	GFP-IMPa4-IBB anti-PSF-A546 8C-S-PSF V2.00	0	20. GFP-Imp-a4-dIBB and anti-PSF-A546_Pos012_S001	00-wY4SeJgsxqWamcJhQkVy4K
3897.47	um^2	Cell	0.000	1.000	298	18	GFP-IMPa4-IBB anti-PSF-A546 8C-S-PSF V2.00	0	20. GFP-Imp-a4-dIBB and anti-PSF-A546_Pos012_S001	00-wY4SeJgsxqWamcJhQkVy4K
1445.31	um^2	Cell	0.000	1.000	299	19	GFP-IMPa4-IBB anti-PSF-A546 8C-S-PSF V2.00	0	20. GFP-Imp-a4-dIBB and anti-PSF-A546_Pos012_S001	00-wY4SeJgsxqWamcJhQkVy4K
1522.95	um^2	Cell	0.000	1.000	300	20	GFP-IMPa4-IBB anti-PSF-A546 8C-S-PSF V2.00	0	20. GFP-Imp-a4-dIBB and anti-PSF-A546_Pos012_S001	00-wY4SeJgsxqWamcJhQkVy4K
1822.69	um^2	Cell	0.000	1.000	301	21	GFP-IMPa4-IBB anti-PSF-A546 8C-S-PSF V2.00	0	20. GFP-Imp-a4-dIBB and anti-PSF-A546_Pos012_S001	00-wY4SeJgsxqWamcJhQkVy4K
3217.42	um^2	Cell	0.000	1.000	302	22	GFP-IMPa4-IBB anti-PSF-A546 8C-S-PSF V2.00	0	20. GFP-Imp-a4-dIBB and anti-PSF-A546_Pos012_S001	00-wY4SeJgsxqWamcJhQkVy4K
106311	um^2	Cell	0.000	1.000	303	23	GFP-IMPa4-IBB anti-PSF-A546 8C-S-PSF V2.00	0	20. GFP-Imp-a4-dIBB and anti-PSF-A546_Pos012_S001	00-wY4SeJgsxqWamcJhQkVy4K
12999	um^2	Cell	0.000	1.000	304	24	GFP-IMPa4-IBB anti-PSF-A546 8C-S-PSF V2.00	0	20. GFP-Imp-a4-dIBB and anti-PSF-A546_Pos012_S001	00-wY4SeJgsxqWamcJhQkVy4K
4135.48	um^2	Cell	0.000	1.000	305	25	GFP-IMPa4-IBB anti-PSF-A546 8C-S-PSF V2.00	0	20. GFP-Imp-a4-dIBB and anti-PSF-A546_Pos012_S001	00-wY4SeJgsxqWamcJhQkVy4K
3673.5	um^2	Cell	0.000	1.000	306	26	GFP-IMPa4-IBB anti-PSF-A546 8C-S-PSF V2.00	0	20. GFP-Imp-a4-dIBB and anti-PSF-A546_Pos012_S001	00-wY4SeJgsxqWamcJhQkVy4K
2220.25	um^2	Cell	0.000	1.000	307	27	GFP-IMPa4-IBB anti-PSF-A546 8C-S-PSF V2.00	0	20. GFP-Imp-a4-dIBB and anti-PSF-A546_Pos012_S001	00-wY4SeJgsxqWamcJhQkVy4K
5733.92	um^2	Cell	0.000	1.000	308	28	GFP-IMPa4-IBB anti-PSF-A546 8C-S-PSF V2.00	0	20. GFP-Imp-a4-dIBB and anti-PSF-A546_Pos012_S001	00-wY4SeJgsxqWamcJhQkVy4K
2808.06	um^2	Cell	0.000	1.000	309	29	GFP-IMPa4-IBB anti-PSF-A546 8C-S-PSF V2.00	0	20. GFP-Imp-a4-dIBB and anti-PSF-A546_Pos012_S001	00-wY4SeJgsxqWamcJhQkVy4K
9496.08	um^2	Cell	0.000	1.000	310	30	GFP-IMPa4-IBB anti-PSF-A546 8C-S-PSF V2.00	0	20. GFP-Imp-a4-dIBB and anti-PSF-A546_Pos012_S001	00-wY4SeJgsxqWamcJhQkVy4K
1083.27	um^2	Cell	0.000	1.000	311	31	GFP-IMPa4-IBB anti-PSF-A546 8C-S-PSF V2.00	0	20. GFP-Imp-a4-dIBB and anti-PSF-A546_Pos012_S001	00-wY4SeJgsxqWamcJhQkVy4K
1795.26	um^2	Cell	0.000	1.000	312	32	GFP-IMPa4-IBB anti-PSF-A546 8C-S-PSF V2.00	0	20. GFP-Imp-a4-dIBB and anti-PSF-A546_Pos012_S001	00-wY4SeJgsxqWamcJhQkVy4K
2893.39	um^2	Cell	0.000	1.000	313	33	GFP-IMPa4-IBB anti-PSF-A546 8C-S-PSF V2.00	0	20. GFP-Imp-a4-dIBB and anti-PSF-A546_Pos012_S001	00-wY4SeJgsxqWamcJhQkVy4K
4356.48	um^2	Cell	0.000	1.000	314	34	GFP-IMPa4-IBB anti-PSF-A546 8C-S-PSF V2.00	0	20. GFP-Imp-a4-dIBB and anti-PSF-A546_Pos012_S001	00-wY4SeJgsxqWamcJhQkVy4K
2135.2	um^2	Cell	0.000	1.000	315	35	GFP-IMPa4-IBB anti-PSF-A546 8C-S-PSF V2.00	0	20. GFP-Imp-a4-dIBB and anti-PSF-A546_Pos012_S001	00-wY4SeJgsxqWamcJhQkVy4K
3887.96	um^2	Cell	0.000	1.000	316	36	GFP-IMPa4-IBB anti-PSF-A546 8C-S-PSF V2.00	0	20. GFP-Imp-a4-dIBB and anti-PSF-A546_Pos012_S001	00-wY4SeJgsxqWamcJhQkVy4K
1588.91	um^2	Cell	0.000	1.000	317	37	GFP-IMPa4-IBB anti-PSF-A546 8C-S-PSF V2.00	0	20. GFP-Imp-a4-dIBB and anti-PSF-A546_Pos012_S001	00-wY4SeJgsxqWamcJhQkVy4K
2501.8	um^2	Cell	0.000	1.000	318	0	GFP-IMPa4-IBB anti-PSF-A546 8C-S-PSF V2.00	0	20. GFP-Imp-a4-dIBB and anti-PSF-A546_Pos013_S001	00-XH7kp9DiD39Fo652fQ9fMm
1084.83	um^2	Cell	0.000	1.000	319	1	GFP-IMPa4-IBB anti-PSF-A546 8C-S-PSF V2.00	0	20. GFP-Imp-a4-dIBB and anti-PSF-A546_Pos013_S001	00-XH7kp9DiD39Fo652fQ9fMm
2365	um^2	Cell	0.000	1.000	320	2	GFP-IMPa4-IBB anti-PSF-A546 8C-S-PSF V2.00	0	20. GFP-Imp-a4-dIBB and anti-PSF-A546_Pos013_S001	00-XH7kp9DiD39Fo652fQ9fMm
1339.74	um^2	Cell	0.000	1.000	321	3	GFP-IMPa4-IBB anti-PSF-A546 8C-S-PSF V2.00	0	20. GFP-Imp-a4-dIBB and anti-PSF-A546_Pos013_S001	00-XH7kp9DiD39Fo652fQ9fMm
2243.51	um^2	Cell	0.000	1.000	322	4	GFP-IMPa4-IBB anti-PSF-A546 8C-S-PSF V2.00	0	20. GFP-Imp-a4-dIBB and anti-PSF-A546_Pos013_S001	00-XH7kp9DiD39Fo652fQ9fMm
1575.51	um^2	Cell	0.000	1.000	323	5	GFP-IMPa4-IBB anti-PSF-A546 8C-S-PSF V2.00	0	20. GFP-Imp-a4-dIBB and anti-PSF-A546_Pos013_S001	00-XH7kp9DiD39Fo652fQ9fMm
3532.39	um^2	Cell	0.000	1.000	324	6	GFP-IMPa4-IBB anti-PSF-A546 8C-S-PSF V2.00	0	20. GFP-Imp-a4-dIBB and anti-PSF-A546_Pos013_S001	00-XH7kp9DiD39Fo652fQ9fMm
2364.55	um^2	Cell	0.000	1.000	325	7	GFP-IMPa4-IBB anti-PSF-A546 8C-S-PSF V2.00	0	20. GFP-Imp-a4-dIBB and anti-PSF-A546_Pos013_S001	00-XH7kp9DiD39Fo652fQ9fMm
3672.8	um^2	Cell	0.000	1.000	326	8	GFP-IMPa4-IBB anti-PSF-A546 8C-S-PSF V2.00	0	20. GFP-Imp-a4-dIBB and anti-PSF-A546_Pos013_S001	00-XH7kp9DiD39Fo652fQ9fMm
4260.09	um^2	Cell	0.000	1.000	327	9	GFP-IMPa4-IBB anti-PSF-A546 8C-S-PSF V2.00	0	20. GFP-Imp-a4-dIBB and anti-PSF-A546_Pos013_S001	00-XH7kp9DiD39Fo652fQ9fMm
2652.04	um^2	Cell	0.000	1.000	328	10	GFP-IMPa4-IBB anti-PSF-A546 8C-S-PSF V2.00	0	20. GFP-Imp-a4-dIBB and anti-PSF-A546_Pos013_S001	00-XH7kp9DiD39Fo652fQ9fMm
1668.36	um^2	Cell	0.000	1.000	329	11	GFP-IMPa4-IBB anti-PSF-A546 8C-S-PSF V2.00	0	20. GFP-Imp-a4-dIBB and anti-PSF-A546_Pos013_S001	00-XH7kp9DiD39Fo652fQ9fMm
1608.61	um^2	Cell	0.000	1.000	330	12	GFP-IMPa4-IBB anti-PSF-A546 8C-S-PSF V2.00	0	20. GFP-Imp-a4-dIBB and anti-PSF-A546_Pos013_S001	00-XH7kp9DiD39Fo652fQ9fMm
1958.89	um^2	Cell	0.000	1.000	331	13	GFP-IMPa4-IBB anti-PSF-A546 8C-S-PSF V2.00	0	20. GFP-Imp-a4-dIBB and anti-PSF-A546_Pos013_S001	00-XH7kp9DiD39Fo652fQ9fMm
1470.03	um^2	Cell	0.000	1.000	332	14	GFP-IMPa4-IBB anti-PSF-A546 8C-S-PSF V2.00	0	20. GFP-Imp-a4-dIBB and anti-PSF-A546_Pos013_S001	00-XH7kp9DiD39Fo652fQ9fMm
2024.63	um^2	Cell	0.000	1.000	333	15	GFP-IMPa4-IBB anti-PSF-A546 8C-S-PSF V2.00	0	20. GFP-Imp-a4-dIBB and anti-PSF-A546_Pos013_S001	00-XH7kp9DiD39Fo652fQ9fMm
2872.89	um^2	Cell	0.000	1.000	334	16	GFP-IMPa4-IBB anti-PSF-A546 8C-S-PSF V2.00	0	20. GFP-Imp-a4-dIBB and anti-PSF-A546_Pos013_S001	00-XH7kp9DiD39Fo652fQ9fMm
3344.72	um^2	Cell	0.000	1.000	335	17	GFP-IMPa4-IBB anti-PSF-A546 8C-S-PSF V2.00	0	20. GFP-Imp-a4-dIBB and anti-PSF-A546_Pos013_S001	00-XH7kp9DiD39Fo652fQ9fMm
5497.49	um^2	Cell	0.000	1.000	336	18	GFP-IMPa4-IBB anti-PSF-A546 8C-S-PSF V2.00	0	20. GFP-Imp-a4-dIBB and anti-PSF-A546_Pos013_S001	00-XH7kp9DiD39Fo652fQ9fMm
3671.37	um^2	Cell	0.000	1.000	337	19	GFP-IMPa4-IBB anti-PSF-A546 8C-S-PSF V2.00	0	20. GFP-Imp-a4-dIBB and anti-PSF-A546_Pos013_S001	00-XH7kp9DiD39Fo652fQ9fMm
2723.65	um^2	Cell	0.000	1.000	338	20	GFP-IMPa4-IBB anti-PSF-A546 8C-S-PSF V2.00	0	20. GFP-Imp-a4-dIBB and anti-PSF-A546_Pos013_S001	00-XH7kp9DiD39Fo652fQ9fMm
2803.41	um^2	Cell	0.000	1.000	339	21	GFP-IMPa4-IBB anti-PSF-A546 8C-S-PSF V2.00	0	20. GFP-Imp-a4-dIBB and anti-PSF-A546_Pos013_S001	00-XH7kp9DiD39Fo652fQ9fMm
1838.14	um^2	Cell	0.000	1.000	340	22	GFP-IMPa4-IBB anti-PSF-A546 8C-S-PSF V2.00	0	20. GFP-Imp-a4-dIBB and anti-PSF-A546_Pos013_S001	00-XH7kp9DiD39Fo652fQ9fMm
1689.13	um^2	Cell	0.000	1.000	341	23	GFP-IMPa4-IBB anti-PSF-A546 8C-S-PSF V2.00	0	20. GFP-Imp-a4-dIBB and anti-PSF-A546_Pos013_S001	00-XH7kp9DiD39Fo652fQ9fMm
4947.91	um^2	Cell	0.000	1.000	342	24	GFP-IMPa4-IBB anti-PSF-A546 8C-S-PSF V2.00	0	20. GFP-Imp-a4-dIBB and anti-PSF-A546_Pos013_S001	00-XH7kp9DiD39Fo652fQ9fMm
2883.73	um^2	Cell	0.000	1.000	343	25	GFP-IMPa4-IBB anti-PSF-A546 8C-S-PSF V2.00	0	20. GFP-Imp-a4-dIBB and anti-PSF-A546_Pos013_S001	00-XH7kp9DiD39Fo652fQ9fMm
3995.95	um^2	Cell	0.000	1.000	344	26	GFP-IMPa4-IBB anti-PSF-A546 8C-S-PSF V2.00	0	20. GFP-Imp-a4-dIBB and anti-PSF-A546_Pos013_S001	00-XH7kp9DiD39Fo652fQ9fMm
2360.55	um^2	Cell	0.000	1.000	345	27	GFP-IMPa4-IBB anti-PSF-A546 8C-S-PSF V2.00	0	20. GFP-Imp-a4-dIBB and anti-PSF-A546_Pos013_S001	00-XH7kp9DiD39Fo652fQ9fMm
2681.11	um^2	Cell	0.000	1.000	346	28	GFP-IMPa4-IBB anti-PSF-A546 8C-S-PSF V2.00	0	20. GFP-Imp-a4-dIBB and anti-PSF-A546_Pos013_S001	00-XH7kp9DiD39Fo652fQ9fMm
1619.5	um^2	Cell	0.000	1.000	347	29	GFP-IMPa4-IBB anti-PSF-A546 8C-S-PSF V2.00	0	20. GFP-Imp-a4-dIBB and anti-PSF-A546_Pos013_S001	00-XH7kp9DiD39Fo652fQ9fMm
3284.33	um^2	Cell	0.000	1.000	348	30	GFP-IMPa4-IBB anti-PSF-A546 8C-S-PSF V2.00	0	20. GFP-Imp-a4-dIBB and anti-PSF-A546_Pos013_S001	00-XH7kp9DiD39Fo652fQ9fMm
2216.29	um^2	Cell	0.000	1.000	349	31	GFP-IMPa4-IBB anti-PSF-A546 8C-S-PSF V2.00	0	20. GFP-Imp-a4-dIBB and anti-PSF-A546_Pos013_S001	00-XH7kp9DiD39Fo652fQ9fMm
3743.83	um^2	Cell	0.000	1.000	350	32	GFP-IMPa4-IBB anti-PSF-A546 8C-S-PSF V2.00	0	20. GFP-Imp-a4-dIBB and anti-PSF-A546_Pos013_S001	00-XH7kp9DiD39Fo652fQ9fMm
1804.75	um^2	Cell	0.000	1.000	351	33	GFP-IMPa4-IBB anti-PSF-A546 8C-S-PSF V2.00	0	20. GFP-Imp-a4-dIBB and anti-PSF-A546_Pos013_S001	00-XH7kp9DiD39Fo652fQ9fMm
1289.45	um^2	Cell	0.000	1.000	352	34	GFP-IMPa4-IBB anti-PSF-A546 8C-S-PSF V2.00	0	20. GFP-Imp-a4-dIBB and anti-PSF-A546_Pos013_S001	00-XH7kp9DiD39Fo652fQ9fMm
503.933	um^2	Cell	0.000	1.000	353	0	GFP-IMPa4-IBB anti-PSF-A546 8C-S-PSF V2.00	0	20. GFP-Imp-a4-dIBB and anti-PSF-A546_Pos014_S001	00-kqZiaBQCVrrzc8YW78BD9M
1021.11	um^2	Cell	0.000	1.000	354	1	GFP-IMPa4-IBB anti-PSF-A546 8C-S-PSF V2.00	0	20. GFP-Imp-a4-dIBB and anti-PSF-A546_Pos014_S001	00-kqZiaBQCVrrzc8YW78BD9M
1116.91	um^2	Cell	0.000	1.000	355	2	GFP-IMPa4-IBB anti-PSF-A546 8C-S-PSF V2.00	0	20. GFP-Imp-a4-dIBB and anti-PSF-A546_Pos014_S001	00-kqZiaBQCVrrzc8YW78BD9M
732.398	um^2	Cell	0.000	1.000	356	3	GFP-IMPa4-IBB anti-PSF-A546 8C-S-PSF V2.00	0	20. GFP-Imp-a4-dIBB and anti-PSF-A546_Pos014_S001	00-kqZiaBQCVrrzc8YW78BD9M
3020.1	um^2	Cell	0.000	1.000	357	4	GFP-IMPa4-IBB anti-PSF-A546 8C-S-PSF V2.00	0	20. GFP-Imp-a4-dIBB and anti-PSF-A546_Pos014_S001	00-kqZiaBQCVrrzc8YW78BD9M
2428.25	um^2	Cell	0.000	1.000	358	5	GFP-IMPa4-IBB anti-PSF-A546 8C-S-PSF V2.00	0	20. GFP-Imp-a4-dIBB and anti-PSF-A546_Pos014_S001	00-kqZiaBQCVrrzc8YW78BD9M
2044.48	um^2	Cell	0.000	1.000	359	6	GFP-IMPa4-IBB anti-PSF-A546 8C-S-PSF V2.00	0	20. GFP-Imp-a4-dIBB and anti-PSF-A546_Pos014_S001	00-kqZiaBQCVrrzc8YW78BD9M
4504.75	um^2	Cell	0.000	1.000	360	7	GFP-IMPa4-IBB anti-PSF-A546 8C-S-PSF V2.00	0	20. GFP-Imp-a4-dIBB and anti-PSF-A546_Pos014_S001	00-kqZiaBQCVrrzc8YW78BD9M
2395.34	um^2	Cell	0.000	1.000	361	8	GFP-IMPa4-IBB anti-PSF-A546 8C-S-PSF V2.00	0	20. GFP-Imp-a4-dIBB and anti-PSF-A546_Pos014_S001	00-kqZiaBQCVrrzc8YW78BD9M
113709	um^2	Cell	0.000	1.000	362	9	GFP-IMPa4-IBB anti-PSF-A546 8C-S-PSF V2.00	0	20. GFP-Imp-a4-dIBB and anti-PSF-A546_Pos014_S001	00-kqZiaBQCVrrzc8YW78BD9M
3027.35	um^2	Cell	0.000	1.000	363	10	GFP-IMPa4-IBB anti-PSF-A546 8C-S-PSF V2.00	0	20. GFP-Imp-a4-dIBB and anti-PSF-A546_Pos014_S001	00-kqZiaBQCVrrzc8YW78BD9M
6355.03	um^2	Cell	0.000	1.000	364	11	GFP-IMPa4-IBB anti-PSF-A546 8C-S-PSF V2.00	0	20. GFP-Imp-a4-dIBB and anti-PSF-A546_Pos014_S001	00-kqZiaBQCVrrzc8YW78BD9M
2990.55	um^2	Cell	0.000	1.000	365	12	GFP-IMPa4-IBB anti-PSF-A546 8C-S-PSF V2.00	0	20. GFP-Imp-a4-dIBB and anti-PSF-A546_Pos014_S001	00-kqZiaBQCVrrzc8YW78BD9M
2010.69	um^2	Cell	0.000	1.000	366	13	GFP-IMPa4-IBB anti-PSF-A546 8C-S-PSF V2.00	0	20. GFP-Imp-a4-dIBB and anti-PSF-A546_Pos014_S001	00-kqZiaBQCVrrzc8YW78BD9M
2847.5	um^2	Cell	0.000	1.000	367	14	GFP-IMPa4-IBB anti-PSF-A546 8C-S-PSF V2.00	0	20. GFP-Imp-a4-dIBB and anti-PSF-A546_Pos014_S001	00-kqZiaBQCVrrzc8YW78BD9M
1430.15	um^2	Cell	0.000	1.000	368	15	GFP-IMPa4-IBB anti-PSF-A546 8C-S-PSF V2.00	0	20. GFP-Imp-a4-dIBB and anti-PSF-A546_Pos014_S001	00-kqZiaBQCVrrzc8YW78BD9M
2364.6	um^2	Cell	0.000	1.000	369	16	GFP-IMPa4-IBB anti-PSF-A546 8C-S-PSF V2.00	0	20. GFP-Imp-a4-dIBB and anti-PSF-A546_Pos014_S001	00-kqZiaBQCVrrzc8YW78BD9M
3676.77	um^2	Cell	0.000	1.000	370	17	GFP-IMPa4-IBB anti-PSF-A546 8C-S-PSF V2.00	0	20. GFP-Imp-a4-dIBB and anti-PSF-A546_Pos014_S001	00-kqZiaBQCVrrzc8YW78BD9M
1700.14	um^2	Cell	0.000	1.000	371	18	GFP-IMPa4-IBB anti-PSF-A546 8C-S-PSF V2.00	0	20. GFP-Imp-a4-dIBB and anti-PSF-A546_Pos014_S001	00-kqZiaBQCVrrzc8YW78BD9M
8978.43	um^2	Cell	0.000	1.000	372	19	GFP-IMPa4-IBB anti-PSF-A546 8C-S-PSF V2.00	0	20. GFP-Imp-a4-dIBB and anti-PSF-A546_Pos014_S001	00-kqZiaBQCVrrzc8YW78BD9M
3479.17	um^2	Cell	0.000	1.000	373	20	GFP-IMPa4-IBB anti-PSF-A546 8C-S-PSF V2.00	0	20. GFP-Imp-a4-dIBB and anti-PSF-A546_Pos014_S001	00-kqZiaBQCVrrzc8YW78BD9M
2629.53	um^2	Cell	0.000	1.000	374	21	GFP-IMPa4-IBB anti-PSF-A546 8C-S-PSF V2.00	0	20. GFP-Imp-a4-dIBB and anti-PSF-A546_Pos014_S001	00-kqZiaBQCVrrzc8YW78BD9M
8252.44	um^2	Cell	0.000	1.000	375	22	GFP-IMPa4-IBB anti-PSF-A546 8C-S-PSF V2.00	0	20. GFP-Imp-a4-dIBB and anti-PSF-A546_Pos014_S001	00-kqZiaBQCVrrzc8YW78BD9M
615.336	um^2	Cell	0.000	1.000	376	23	GFP-IMPa4-IBB anti-PSF-A546 8C-S-PSF V2.00	0	20. GFP-Imp-a4-dIBB and anti-PSF-A546_Pos014_S001	00-kqZiaBQCVrrzc8YW78BD9M
6737.22	um^2	Cell	0.000	1.000	377	24	GFP-IMPa4-IBB anti-PSF-A546 8C-S-PSF V2.00	0	20. GFP-Imp-a4-dIBB and anti-PSF-A546_Pos014_S001	00-kqZiaBQCVrrzc8YW78BD9M
19459.2	um^2	Cell	0.000	1.000	378	25	GFP-IMPa4-IBB anti-PSF-A546 8C-S-PSF V2.00	0	20. GFP-Imp-a4-dIBB and anti-PSF-A546_Pos014_S001	00-kqZiaBQCVrrzc8YW78BD9M
28675.4	um^2	Cell	0.000	1.000	379	26	GFP-IMPa4-IBB anti-PSF-A546 8C-S-PSF V2.00	0	20. GFP-Imp-a4-dIBB and anti-PSF-A546_Pos014_S001	00-kqZiaBQCVrrzc8YW78BD9M
795.453	um^2	Cell	0.000	1.000	380	27	GFP-IMPa4-IBB anti-PSF-A546 8C-S-PSF V2.00	0	20. GFP-Imp-a4-dIBB and anti-PSF-A546_Pos014_S001	00-kqZiaBQCVrrzc8YW78BD9M
444.028	um^2	Cell	0.000	1.000	381	0	GFP-IMPa4-IBB anti-PSF-A546 8C-S-PSF V2.00	0	20. GFP-Imp-a4-dIBB and anti-PSF-A546_Pos015_S001	00-57hSJuCn32Feskr5X99DJ
1814.52	um^2	Cell	0.000	1.000	382	1	GFP-IMPa4-IBB anti-PSF-A546 8C-S-PSF V2.00	0	20. GFP-Imp-a4-dIBB and anti-PSF-A546_Pos015_S001	00-57hSJuCn32Feskr5X99DJ
1321.33	um^2	Cell	0.000	1.000	383	2	GFP-IMPa4-IBB anti-PSF-A546 8C-S-PSF V2.00	0	20. GFP-Imp-a4-dIBB and anti-PSF-A546_Pos015_S001	00-57hSJuCn32Feskr5X99DJ
563.643	um^2	Cell	0.000	1.000	384	3	GFP-IMPa4-IBB anti-PSF-A546 8C-S-PSF V2.00	0	20. GFP-Imp-a4-dIBB and anti-PSF-A546_Pos015_S001	00-57hSJuCn32Feskr5X99DJ
3239.72	um^2	Cell	0.000	1.000	385	4	GFP-IMPa4-IBB anti-PSF-A546 8C-S-PSF V2.00	0	20. GFP-Imp-a4-dIBB and anti-PSF-A546_Pos015_S001	00-57hSJuCn32Feskr5X99DJ
8248.74	um^2	Cell	0.000	1.000	386	5	GFP-IMPa4-IBB anti-PSF-A546 8C-S-PSF V2.00	0	20. GFP-Imp-a4-dIBB and anti-PSF-A546_Pos015_S001	00-57hSJuCn32Feskr5X99DJ
4248.43	um^2	Cell	0.000	1.000	387	6	GFP-IMPa4-IBB anti-PSF-A546 8C-S-PSF V2.00	0	20. GFP-Imp-a4-dIBB and anti-PSF-A546_Pos015_S001	00-57hSJuCn32Feskr5X99DJ
6574.19	um^2	Cell	0.000	1.000	388	7	GFP-IMPa4-IBB anti-PSF-A546 8C-S-PSF V2.00	0	20. GFP-Imp-a4-dIBB and anti-PSF-A546_Pos015_S001	00-57hSJuCn32Feskr5X99DJ
63716.1	um^2	Cell	0.000	1.000	389	8	GFP-IMPa4-IBB anti-PSF-A546 8C-S-PSF V2.00	0	20. GFP-Imp-a4-dIBB and anti-PSF-A546_Pos015_S001	00-57hSJuCn32Feskr5X99DJ
6637.93	um^2	Cell	0.000	1.000	390	9	GFP-IMPa4-IBB anti-PSF-A546 8C-S-PSF V2.00	0	20. GFP-Imp-a4-dIBB and anti-PSF-A546_Pos015_S001	00-57hSJuCn32Feskr5X99DJ
20885.5	um^2	Cell	0.000	1.000	391	10	GFP-IMPa4-IBB anti-PSF-A546 8C-S-PSF V2.00	0	20. GFP-Imp-a4-dIBB and anti-PSF-A546_Pos015_S001	00-57hSJuCn32Feskr5X99DJ
81808.9	um^2	Cell	0.000	1.000	392	11	GFP-IMPa4-IBB anti-PSF-A546 8C-S-PSF V2.00	0	20. GFP-Imp-a4-dIBB and anti-PSF-A546_Pos015_S001	00-57hSJuCn32Feskr5X99DJ
10189.5	um^2	Cell	0.000	1.000	393	12	GFP-IMPa4-IBB anti-PSF-A546 8C-S-PSF V2.00	0	20. GFP-Imp-a4-dIBB and anti-PSF-A546_Pos015_S001	00-57hSJuCn32Feskr5X99DJ
3407.43	um^2	Cell	0.000	1.000	394	13	GFP-IMPa4-IBB anti-PSF-A546 8C-S-PSF V2.00	0	20. GFP-Imp-a4-dIBB and anti-PSF-A546_Pos015_S001	00-57hSJuCn32Feskr5X99DJ
957.164	um^2	Cell	0.000	1.000	395	14	GFP-IMPa4-IBB anti-PSF-A546 8C-S-PSF V2.00	0	20. GFP-Imp-a4-dIBB and anti-PSF-A546_Pos015_S001	00-57hSJuCn32Feskr5X99DJ
9104.94	um^2	Cell	0.000	1.000	396	15	GFP-IMPa4-IBB anti-PSF-A546 8C-S-PSF V2.00	0	20. GFP-Imp-a4-dIBB and anti-PSF-A546_Pos015_S001	00-57hSJuCn32Feskr5X99DJ
5496.32	um^2	Cell	0.000	1.000	397	16	GFP-IMPa4-IBB anti-PSF-A546 8C-S-PSF V2.00	0	20. GFP-Imp-a4-dIBB and anti-PSF-A546_Pos015_S001	00-57hSJuCn32Feskr5X99DJ
7366.93	um^2	Cell	0.000	1.000	398	17	GFP-IMPa4-IBB anti-PSF-A546 8C-S-PSF V2.00	0	20. GFP-Imp-a4-dIBB and anti-PSF-A546_Pos015_S001	00-57hSJuCn32Feskr5X99DJ
2809.32	um^2	Cell	0.000	1.000	399	18	GFP-IMPa4-IBB anti-PSF-A546 8C-S-PSF V2.00	0	20. GFP-Imp-a4-dIBB and anti-PSF-A546_Pos015_S001	00-57hSJuCn32Feskr5X99DJ
454.619	um^2	Cell	0.000	1.000	400	0	GFP-IMPa4-IBB anti-PSF-A546 8C-S-PSF V2.00	0	20. GFP-Imp-a4-dIBB and anti-PSF-A546_Pos016_S001	00-AA9ndHc5QkxVzpCjGYy3H4
2845.11	um^2	Cell	0.000	1.000	401	1	GFP-IMPa4-IBB anti-PSF-A546 8C-S-PSF V2.00	0	20. GFP-Imp-a4-dIBB and anti-PSF-A546_Pos016_S001	00-AA9ndHc5QkxVzpCjGYy3H4
2258.72	um^2	Cell	0.000	1.000	402	2	GFP-IMPa4-IBB anti-PSF-A546 8C-S-PSF V2.00	0	20. GFP-Imp-a4-dIBB and anti-PSF-A546_Pos016_S001	00-AA9ndHc5QkxVzpCjGYy3H4
1188.49	um^2	Cell	0.000	1.000	403	3	GFP-IMPa4-IBB anti-PSF-A546 8C-S-PSF V2.00	0	20. GFP-Imp-a4-dIBB and anti-PSF-A546_Pos016_S001	00-AA9ndHc5QkxVzpCjGYy3H4
1414.78	um^2	Cell	0.000	1.000	404	4	GFP-IMPa4-IBB anti-PSF-A546 8C-S-PSF V2.00	0	20. GFP-Imp-a4-dIBB and anti-PSF-A546_Pos016_S001	00-AA9ndHc5QkxVzpCjGYy3H4
4589.28	um^2	Cell	0.000	1.000	405	5	GFP-IMPa4-IBB anti-PSF-A546 8C-S-PSF V2.00	0	20. GFP-Imp-a4-dIBB and anti-PSF-A546_Pos016_S001	00-AA9ndHc5QkxVzpCjGYy3H4
151549	um^2	Cell	0.000	1.000	406	6	GFP-IMPa4-IBB anti-PSF-A546 8C-S-PSF V2.00	0	20. GFP-Imp-a4-dIBB and anti-PSF-A546_Pos016_S001	00-AA9ndHc5QkxVzpCjGYy3H4
688.314	um^2	Cell	0.000	1.000	407	7	GFP-IMPa4-IBB anti-PSF-A546 8C-S-PSF V2.00	0	20. GFP-Imp-a4-dIBB and anti-PSF-A546_Pos016_S001	00-AA9ndHc5QkxVzpCjGYy3H4
562.522	um^2	Cell	0.000	1.000	408	8	GFP-IMPa4-IBB anti-PSF-A546 8C-S-PSF V2.00	0	20. GFP-Imp-a4-dIBB and anti-PSF-A546_Pos016_S001	00-AA9ndHc5QkxVzpCjGYy3H4
1726.79	um^2	Cell	0.000	1.000	409	9	GFP-IMPa4-IBB anti-PSF-A546 8C-S-PSF V2.00	0	20. GFP-Imp-a4-dIBB and anti-PSF-A546_Pos016_S001	00-AA9ndHc5QkxVzpCjGYy3H4
866.042	um^2	Cell	0.000	1.000	410	0	GFP-IMPa4-IBB anti-PSF-A546 8C-S-PSF V2.00	0	20. GFP-Imp-a4-dIBB and anti-PSF-A546_Pos017_S001	00-JTTx9EXnja5SkXpKCR6ySC
2095.27	um^2	Cell	0.000	1.000	411	1	GFP-IMPa4-IBB anti-PSF-A546 8C-S-PSF V2.00	0	20. GFP-Imp-a4-dIBB and anti-PSF-A546_Pos017_S001	00-JTTx9EXnja5SkXpKCR6ySC
894.937	um^2	Cell	0.000	1.000	412	2	GFP-IMPa4-IBB anti-PSF-A546 8C-S-PSF V2.00	0	20. GFP-Imp-a4-dIBB and anti-PSF-A546_Pos017_S001	00-JTTx9EXnja5SkXpKCR6ySC
397.471	um^2	Cell	0.000	1.000	413	3	GFP-IMPa4-IBB anti-PSF-A546 8C-S-PSF V2.00	0	20. GFP-Imp-a4-dIBB and anti-PSF-A546_Pos017_S001	00-JTTx9EXnja5SkXpKCR6ySC
1330.79	um^2	Cell	0.000	1.000	414	4	GFP-IMPa4-IBB anti-PSF-A546 8C-S-PSF V2.00	0	20. GFP-Imp-a4-dIBB and anti-PSF-A546_Pos017_S001	00-JTTx9EXnja5SkXpKCR6ySC
684.297	um^2	Cell	0.000	1.000	415	5	GFP-IMPa4-IBB anti-PSF-A546 8C-S-PSF V2.00	0	20. GFP-Imp-a4-dIBB and anti-PSF-A546_Pos017_S001	00-JTTx9EXnja5SkXpKCR6ySC
987.01	um^2	Cell	0.000	1.000	416	6	GFP-IMPa4-IBB anti-PSF-A546 8C-S-PSF V2.00	0	20. GFP-Imp-a4-dIBB and anti-PSF-A546_Pos017_S001	00-JTTx9EXnja5SkXpKCR6ySC
1943.18	um^2	Cell	0.000	1.000	417	7	GFP-IMPa4-IBB anti-PSF-A546 8C-S-PSF V2.00	0	20. GFP-Imp-a4-dIBB and anti-PSF-A546_Pos017_S001	00-JTTx9EXnja5SkXpKCR6ySC
3730.37	um^2	Cell	0.000	1.000	418	8	GFP-IMPa4-IBB anti-PSF-A546 8C-S-PSF V2.00	0	20. GFP-Imp-a4-dIBB and anti-PSF-A546_Pos017_S001	00-JTTx9EXnja5SkXpKCR6ySC
1098.9	um^2	Cell	0.000	1.000	419	9	GFP-IMPa4-IBB anti-PSF-A546 8C-S-PSF V2.00	0	20. GFP-Imp-a4-dIBB and anti-PSF-A546_Pos017_S001	00-JTTx9EXnja5SkXpKCR6ySC
1784.82	um^2	Cell	0.000	1.000	420	10	GFP-IMPa4-IBB anti-PSF-A546 8C-S-PSF V2.00	0	20. GFP-Imp-a4-dIBB and anti-PSF-A546_Pos017_S001	00-JTTx9EXnja5SkXpKCR6ySC
2041.53	um^2	Cell	0.000	1.000	421	11	GFP-IMPa4-IBB anti-PSF-A546 8C-S-PSF V2.00	0	20. GFP-Imp-a4-dIBB and anti-PSF-A546_Pos017_S001	00-JTTx9EXnja5SkXpKCR6ySC
1566.42	um^2	Cell	0.000	1.000	422	12	GFP-IMPa4-IBB anti-PSF-A546 8C-S-PSF V2.00	0	20. GFP-Imp-a4-dIBB and anti-PSF-A546_Pos017_S001	00-JTTx9EXnja5SkXpKCR6ySC
774.123	um^2	Cell	0.000	1.000	423	13	GFP-IMPa4-IBB anti-PSF-A546 8C-S-PSF V2.00	0	20. GFP-Imp-a4-dIBB and anti-PSF-A546_Pos017_S001	00-JTTx9EXnja5SkXpKCR6ySC
689.572	um^2	Cell	0.000	1.000	424	14	GFP-IMPa4-IBB anti-PSF-A546 8C-S-PSF V2.00	0	20. GFP-Imp-a4-dIBB and anti-PSF-A546_Pos017_S001	00-JTTx9EXnja5SkXpKCR6ySC
10527.5	um^2	Cell	0.000	1.000	425	15	GFP-IMPa4-IBB anti-PSF-A546 8C-S-PSF V2.00	0	20. GFP-Imp-a4-dIBB and anti-PSF-A546_Pos017_S001	00-JTTx9EXnja5SkXpKCR6ySC
673.89	um^2	Cell	0.000	1.000	426	16	GFP-IMPa4-IBB anti-PSF-A546 8C-S-PSF V2.00	0	20. GFP-Imp-a4-dIBB and anti-PSF-A546_Pos017_S001	00-JTTx9EXnja5SkXpKCR6ySC
1341.84	um^2	Cell	0.000	1.000	427	17	GFP-IMPa4-IBB anti-PSF-A546 8C-S-PSF V2.00	0	20. GFP-Imp-a4-dIBB and anti-PSF-A546_Pos017_S001	00-JTTx9EXnja5SkXpKCR6ySC
2614.05	um^2	Cell	0.000	1.000	428	18	GFP-IMPa4-IBB anti-PSF-A546 8C-S-PSF V2.00	0	20. GFP-Imp-a4-dIBB and anti-PSF-A546_Pos017_S001	00-JTTx9EXnja5SkXpKCR6ySC
4554.39	um^2	Cell	0.000	1.000	429	19	GFP-IMPa4-IBB anti-PSF-A546 8C-S-PSF V2.00	0	20. GFP-Imp-a4-dIBB and anti-PSF-A546_Pos017_S001	00-JTTx9EXnja5SkXpKCR6ySC
1591.97	um^2	Cell	0.000	1.000	430	20	GFP-IMPa4-IBB anti-PSF-A546 8C-S-PSF V2.00	0	20. GFP-Imp-a4-dIBB and anti-PSF-A546_Pos017_S001	00-JTTx9EXnja5SkXpKCR6ySC
2188.41	um^2	Cell	0.000	1.000	431	21	GFP-IMPa4-IBB anti-PSF-A546 8C-S-PSF V2.00	0	20. GFP-Imp-a4-dIBB and anti-PSF-A546_Pos017_S001	00-JTTx9EXnja5SkXpKCR6ySC
3168.59	um^2	Cell	0.000	1.000	432	22	GFP-IMPa4-IBB anti-PSF-A546 8C-S-PSF V2.00	0	20. GFP-Imp-a4-dIBB and anti-PSF-A546_Pos017_S001	00-JTTx9EXnja5SkXpKCR6ySC
2073.24	um^2	Cell	0.000	1.000	433	23	GFP-IMPa4-IBB anti-PSF-A546 8C-S-PSF V2.00	0	20. GFP-Imp-a4-dIBB and anti-PSF-A546_Pos017_S001	00-JTTx9EXnja5SkXpKCR6ySC
1733.01	um^2	Cell	0.000	1.000	434	24	GFP-IMPa4-IBB anti-PSF-A546 8C-S-PSF V2.00	0	20. GFP-Imp-a4-dIBB and anti-PSF-A546_Pos017_S001	00-JTTx9EXnja5SkXpKCR6ySC
10360.6	um^2	Cell	0.000	1.000	435	25	GFP-IMPa4-IBB anti-PSF-A546 8C-S-PSF V2.00	0	20. GFP-Imp-a4-dIBB and anti-PSF-A546_Pos017_S001	00-JTTx9EXnja5SkXpKCR6ySC
3219.25	um^2	Cell	0.000	1.000	436	26	GFP-IMPa4-IBB anti-PSF-A546 8C-S-PSF V2.00	0	20. GFP-Imp-a4-dIBB and anti-PSF-A546_Pos017_S001	00-JTTx9EXnja5SkXpKCR6ySC
4160.59	um^2	Cell	0.000	1.000	437	27	GFP-IMPa4-IBB anti-PSF-A546 8C-S-PSF V2.00	0	20. GFP-Imp-a4-dIBB and anti-PSF-A546_Pos017_S001	00-JTTx9EXnja5SkXpKCR6ySC
8072.44	um^2	Cell	0.000	1.000	438	28	GFP-IMPa4-IBB anti-PSF-A546 8C-S-PSF V2.00	0	20. GFP-Imp-a4-dIBB and anti-PSF-A546_Pos017_S001	00-JTTx9EXnja5SkXpKCR6ySC
7306.5	um^2	Cell	0.000	1.000	439	29	GFP-IMPa4-IBB anti-PSF-A546 8C-S-PSF V2.00	0	20. GFP-Imp-a4-dIBB and anti-PSF-A546_Pos017_S001	00-JTTx9EXnja5SkXpKCR6ySC
3081.46	um^2	Cell	0.000	1.000	440	30	GFP-IMPa4-IBB anti-PSF-A546 8C-S-PSF V2.00	0	20. GFP-Imp-a4-dIBB and anti-PSF-A546_Pos017_S001	00-JTTx9EXnja5SkXpKCR6ySC
5207.29	um^2	Cell	0.000	1.000	441	31	GFP-IMPa4-IBB anti-PSF-A546 8C-S-PSF V2.00	0	20. GFP-Imp-a4-dIBB and anti-PSF-A546_Pos017_S001	00-JTTx9EXnja5SkXpKCR6ySC
1736.58	um^2	Cell	0.000	1.000	442	32	GFP-IMPa4-IBB anti-PSF-A546 8C-S-PSF V2.00	0	20. GFP-Imp-a4-dIBB and anti-PSF-A546_Pos017_S001	00-JTTx9EXnja5SkXpKCR6ySC
1654.39	um^2	Cell	0.000	1.000	443	33	GFP-IMPa4-IBB anti-PSF-A546 8C-S-PSF V2.00	0	20. GFP-Imp-a4-dIBB and anti-PSF-A546_Pos017_S001	00-JTTx9EXnja5SkXpKCR6ySC
9724.18	um^2	Cell	0.000	1.000	444	34	GFP-IMPa4-IBB anti-PSF-A546 8C-S-PSF V2.00	0	20. GFP-Imp-a4-dIBB and anti-PSF-A546_Pos017_S001	00-JTTx9EXnja5SkXpKCR6ySC
20961.8	um^2	Cell	0.000	1.000	445	35	GFP-IMPa4-IBB anti-PSF-A546 8C-S-PSF V2.00	0	20. GFP-Imp-a4-dIBB and anti-PSF-A546_Pos017_S001	00-JTTx9EXnja5SkXpKCR6ySC
1532.1	um^2	Cell	0.000	1.000	446	0	GFP-IMPa4-IBB anti-PSF-A546 8C-S-PSF V2.00	0	20. GFP-Imp-a4-dIBB and anti-PSF-A546_Pos018_S001	00-29DR5utBeUjFwDwrTQMhif
444.867	um^2	Cell	0.000	1.000	447	1	GFP-IMPa4-IBB anti-PSF-A546 8C-S-PSF V2.00	0	20. GFP-Imp-a4-dIBB and anti-PSF-A546_Pos018_S001	00-29DR5utBeUjFwDwrTQMhif
471.404	um^2	Cell	0.000	1.000	448	2	GFP-IMPa4-IBB anti-PSF-A546 8C-S-PSF V2.00	0	20. GFP-Imp-a4-dIBB and anti-PSF-A546_Pos018_S001	00-29DR5utBeUjFwDwrTQMhif
637.349	um^2	Cell	0.000	1.000	449	3	GFP-IMPa4-IBB anti-PSF-A546 8C-S-PSF V2.00	0	20. GFP-Imp-a4-dIBB and anti-PSF-A546_Pos018_S001	00-29DR5utBeUjFwDwrTQMhif
2177.19	um^2	Cell	0.000	1.000	450	4	GFP-IMPa4-IBB anti-PSF-A546 8C-S-PSF V2.00	0	20. GFP-Imp-a4-dIBB and anti-PSF-A546_Pos018_S001	00-29DR5utBeUjFwDwrTQMhif
3210.59	um^2	Cell	0.000	1.000	451	5	GFP-IMPa4-IBB anti-PSF-A546 8C-S-PSF V2.00	0	20. GFP-Imp-a4-dIBB and anti-PSF-A546_Pos018_S001	00-29DR5utBeUjFwDwrTQMhif
2337.42	um^2	Cell	0.000	1.000	452	6	GFP-IMPa4-IBB anti-PSF-A546 8C-S-PSF V2.00	0	20. GFP-Imp-a4-dIBB and anti-PSF-A546_Pos018_S001	00-29DR5utBeUjFwDwrTQMhif
782.199	um^2	Cell	0.000	1.000	453	7	GFP-IMPa4-IBB anti-PSF-A546 8C-S-PSF V2.00	0	20. GFP-Imp-a4-dIBB and anti-PSF-A546_Pos018_S001	00-29DR5utBeUjFwDwrTQMhif
1487.32	um^2	Cell	0.000	1.000	454	8	GFP-IMPa4-IBB anti-PSF-A546 8C-S-PSF V2.00	0	20. GFP-Imp-a4-dIBB and anti-PSF-A546_Pos018_S001	00-29DR5utBeUjFwDwrTQMhif
3036.55	um^2	Cell	0.000	1.000	455	9	GFP-IMPa4-IBB anti-PSF-A546 8C-S-PSF V2.00	0	20. GFP-Imp-a4-dIBB and anti-PSF-A546_Pos018_S001	00-29DR5utBeUjFwDwrTQMhif
4128.55	um^2	Cell	0.000	1.000	456	10	GFP-IMPa4-IBB anti-PSF-A546 8C-S-PSF V2.00	0	20. GFP-Imp-a4-dIBB and anti-PSF-A546_Pos018_S001	00-29DR5utBeUjFwDwrTQMhif
1720.27	um^2	Cell	0.000	1.000	457	11	GFP-IMPa4-IBB anti-PSF-A546 8C-S-PSF V2.00	0	20. GFP-Imp-a4-dIBB and anti-PSF-A546_Pos018_S001	00-29DR5utBeUjFwDwrTQMhif
5031.1	um^2	Cell	0.000	1.000	458	12	GFP-IMPa4-IBB anti-PSF-A546 8C-S-PSF V2.00	0	20. GFP-Imp-a4-dIBB and anti-PSF-A546_Pos018_S001	00-29DR5utBeUjFwDwrTQMhif
4675.63	um^2	Cell	0.000	1.000	459	13	GFP-IMPa4-IBB anti-PSF-A546 8C-S-PSF V2.00	0	20. GFP-Imp-a4-dIBB and anti-PSF-A546_Pos018_S001	00-29DR5utBeUjFwDwrTQMhif
3203.02	um^2	Cell	0.000	1.000	460	14	GFP-IMPa4-IBB anti-PSF-A546 8C-S-PSF V2.00	0	20. GFP-Imp-a4-dIBB and anti-PSF-A546_Pos018_S001	00-29DR5utBeUjFwDwrTQMhif
2811.01	um^2	Cell	0.000	1.000	461	15	GFP-IMPa4-IBB anti-PSF-A546 8C-S-PSF V2.00	0	20. GFP-Imp-a4-dIBB and anti-PSF-A546_Pos018_S001	00-29DR5utBeUjFwDwrTQMhif
3774.76	um^2	Cell	0.000	1.000	462	16	GFP-IMPa4-IBB anti-PSF-A546 8C-S-PSF V2.00	0	20. GFP-Imp-a4-dIBB and anti-PSF-A546_Pos018_S001	00-29DR5utBeUjFwDwrTQMhif
4823.76	um^2	Cell	0.000	1.000	463	17	GFP-IMPa4-IBB anti-PSF-A546 8C-S-PSF V2.00	0	20. GFP-Imp-a4-dIBB and anti-PSF-A546_Pos018_S001	00-29DR5utBeUjFwDwrTQMhif
5790.53	um^2	Cell	0.000	1.000	464	18	GFP-IMPa4-IBB anti-PSF-A546 8C-S-PSF V2.00	0	20. GFP-Imp-a4-dIBB and anti-PSF-A546_Pos018_S001	00-29DR5utBeUjFwDwrTQMhif
1610.11	um^2	Cell	0.000	1.000	465	19	GFP-IMPa4-IBB anti-PSF-A546 8C-S-PSF V2.00	0	20. GFP-Imp-a4-dIBB and anti-PSF-A546_Pos018_S001	00-29DR5utBeUjFwDwrTQMhif
12234.1	um^2	Cell	0.000	1.000	466	20	GFP-IMPa4-IBB anti-PSF-A546 8C-S-PSF V2.00	0	20. GFP-Imp-a4-dIBB and anti-PSF-A546_Pos018_S001	00-29DR5utBeUjFwDwrTQMhif
1539.2	um^2	Cell	0.000	1.000	467	21	GFP-IMPa4-IBB anti-PSF-A546 8C-S-PSF V2.00	0	20. GFP-Imp-a4-dIBB and anti-PSF-A546_Pos018_S001	00-29DR5utBeUjFwDwrTQMhif
12364.5	um^2	Cell	0.000	1.000	468	22	GFP-IMPa4-IBB anti-PSF-A546 8C-S-PSF V2.00	0	20. GFP-Imp-a4-dIBB and anti-PSF-A546_Pos018_S001	00-29DR5utBeUjFwDwrTQMhif
23566.7	um^2	Cell	0.000	1.000	469	23	GFP-IMPa4-IBB anti-PSF-A546 8C-S-PSF V2.00	0	20. GFP-Imp-a4-dIBB and anti-PSF-A546_Pos018_S001	00-29DR5utBeUjFwDwrTQMhif
2081.37	um^2	Cell	0.000	1.000	470	24	GFP-IMPa4-IBB anti-PSF-A546 8C-S-PSF V2.00	0	20. GFP-Imp-a4-dIBB and anti-PSF-A546_Pos018_S001	00-29DR5utBeUjFwDwrTQMhif
4074.45	um^2	Cell	0.000	1.000	471	25	GFP-IMPa4-IBB anti-PSF-A546 8C-S-PSF V2.00	0	20. GFP-Imp-a4-dIBB and anti-PSF-A546_Pos018_S001	00-29DR5utBeUjFwDwrTQMhif
3768.77	um^2	Cell	0.000	1.000	472	26	GFP-IMPa4-IBB anti-PSF-A546 8C-S-PSF V2.00	0	20. GFP-Imp-a4-dIBB and anti-PSF-A546_Pos018_S001	00-29DR5utBeUjFwDwrTQMhif
1212.93	um^2	Cell	0.000	1.000	473	27	GFP-IMPa4-IBB anti-PSF-A546 8C-S-PSF V2.00	0	20. GFP-Imp-a4-dIBB and anti-PSF-A546_Pos018_S001	00-29DR5utBeUjFwDwrTQMhif
2830.07	um^2	Cell	0.000	1.000	474	28	GFP-IMPa4-IBB anti-PSF-A546 8C-S-PSF V2.00	0	20. GFP-Imp-a4-dIBB and anti-PSF-A546_Pos018_S001	00-29DR5utBeUjFwDwrTQMhif
7285.82	um^2	Cell	0.000	1.000	475	29	GFP-IMPa4-IBB anti-PSF-A546 8C-S-PSF V2.00	0	20. GFP-Imp-a4-dIBB and anti-PSF-A546_Pos018_S001	00-29DR5utBeUjFwDwrTQMhif
1398.69	um^2	Cell	0.000	1.000	476	30	GFP-IMPa4-IBB anti-PSF-A546 8C-S-PSF V2.00	0	20. GFP-Imp-a4-dIBB and anti-PSF-A546_Pos018_S001	00-29DR5utBeUjFwDwrTQMhif
4524.42	um^2	Cell	0.000	1.000	477	31	GFP-IMPa4-IBB anti-PSF-A546 8C-S-PSF V2.00	0	20. GFP-Imp-a4-dIBB and anti-PSF-A546_Pos018_S001	00-29DR5utBeUjFwDwrTQMhif
1430.28	um^2	Cell	0.000	1.000	478	32	GFP-IMPa4-IBB anti-PSF-A546 8C-S-PSF V2.00	0	20. GFP-Imp-a4-dIBB and anti-PSF-A546_Pos018_S001	00-29DR5utBeUjFwDwrTQMhif
2838.9	um^2	Cell	0.000	1.000	479	33	GFP-IMPa4-IBB anti-PSF-A546 8C-S-PSF V2.00	0	20. GFP-Imp-a4-dIBB and anti-PSF-A546_Pos018_S001	00-29DR5utBeUjFwDwrTQMhif
1542.28	um^2	Cell	0.000	1.000	480	34	GFP-IMPa4-IBB anti-PSF-A546 8C-S-PSF V2.00	0	20. GFP-Imp-a4-dIBB and anti-PSF-A546_Pos018_S001	00-29DR5utBeUjFwDwrTQMhif
2724.67	um^2	Cell	0.000	1.000	481	35	GFP-IMPa4-IBB anti-PSF-A546 8C-S-PSF V2.00	0	20. GFP-Imp-a4-dIBB and anti-PSF-A546_Pos018_S001	00-29DR5utBeUjFwDwrTQMhif
1488.83	um^2	Cell	0.000	1.000	482	36	GFP-IMPa4-IBB anti-PSF-A546 8C-S-PSF V2.00	0	20. GFP-Imp-a4-dIBB and anti-PSF-A546_Pos018_S001	00-29DR5utBeUjFwDwrTQMhif
1165.85	um^2	Cell	0.000	1.000	483	37	GFP-IMPa4-IBB anti-PSF-A546 8C-S-PSF V2.00	0	20. GFP-Imp-a4-dIBB and anti-PSF-A546_Pos018_S001	00-29DR5utBeUjFwDwrTQMhif
1712	um^2	Cell	0.000	1.000	484	38	GFP-IMPa4-IBB anti-PSF-A546 8C-S-PSF V2.00	0	20. GFP-Imp-a4-dIBB and anti-PSF-A546_Pos018_S001	00-29DR5utBeUjFwDwrTQMhif
2340.06	um^2	Cell	0.000	1.000	485	39	GFP-IMPa4-IBB anti-PSF-A546 8C-S-PSF V2.00	0	20. GFP-Imp-a4-dIBB and anti-PSF-A546_Pos018_S001	00-29DR5utBeUjFwDwrTQMhif
1526.67	um^2	Cell	0.000	1.000	486	40	GFP-IMPa4-IBB anti-PSF-A546 8C-S-PSF V2.00	0	20. GFP-Imp-a4-dIBB and anti-PSF-A546_Pos018_S001	00-29DR5utBeUjFwDwrTQMhif
8255.11	um^2	Cell	0.000	1.000	487	41	GFP-IMPa4-IBB anti-PSF-A546 8C-S-PSF V2.00	0	20. GFP-Imp-a4-dIBB and anti-PSF-A546_Pos018_S001	00-29DR5utBeUjFwDwrTQMhif
983.992	um^2	Cell	0.000	1.000	488	42	GFP-IMPa4-IBB anti-PSF-A546 8C-S-PSF V2.00	0	20. GFP-Imp-a4-dIBB and anti-PSF-A546_Pos018_S001	00-29DR5utBeUjFwDwrTQMhif
4195.22	um^2	Cell	0.000	1.000	489	43	GFP-IMPa4-IBB anti-PSF-A546 8C-S-PSF V2.00	0	20. GFP-Imp-a4-dIBB and anti-PSF-A546_Pos018_S001	00-29DR5utBeUjFwDwrTQMhif
3753.52	um^2	Cell	0.000	1.000	490	44	GFP-IMPa4-IBB anti-PSF-A546 8C-S-PSF V2.00	0	20. GFP-Imp-a4-dIBB and anti-PSF-A546_Pos018_S001	00-29DR5utBeUjFwDwrTQMhif
2972.27	um^2	Cell	0.000	1.000	491	45	GFP-IMPa4-IBB anti-PSF-A546 8C-S-PSF V2.00	0	20. GFP-Imp-a4-dIBB and anti-PSF-A546_Pos018_S001	00-29DR5utBeUjFwDwrTQMhif
1828.2	um^2	Cell	0.000	1.000	492	46	GFP-IMPa4-IBB anti-PSF-A546 8C-S-PSF V2.00	0	20. GFP-Imp-a4-dIBB and anti-PSF-A546_Pos018_S001	00-29DR5utBeUjFwDwrTQMhif
5571.36	um^2	Cell	0.000	1.000	493	47	GFP-IMPa4-IBB anti-PSF-A546 8C-S-PSF V2.00	0	20. GFP-Imp-a4-dIBB and anti-PSF-A546_Pos018_S001	00-29DR5utBeUjFwDwrTQMhif
4531.65	um^2	Cell	0.000	1.000	494	48	GFP-IMPa4-IBB anti-PSF-A546 8C-S-PSF V2.00	0	20. GFP-Imp-a4-dIBB and anti-PSF-A546_Pos018_S001	00-29DR5utBeUjFwDwrTQMhif
2594.45	um^2	Cell	0.000	1.000	495	49	GFP-IMPa4-IBB anti-PSF-A546 8C-S-PSF V2.00	0	20. GFP-Imp-a4-dIBB and anti-PSF-A546_Pos018_S001	00-29DR5utBeUjFwDwrTQMhif
852.26	um^2	Cell	0.000	1.000	496	0	GFP-IMPa4-IBB anti-PSF-A546 8C-S-PSF V2.00	0	20. GFP-Imp-a4-dIBB and anti-PSF-A546_Pos019_S001	00-FRZgdWJ2G6Qb2u2eyEF6te
779.028	um^2	Cell	0.000	1.000	497	1	GFP-IMPa4-IBB anti-PSF-A546 8C-S-PSF V2.00	0	20. GFP-Imp-a4-dIBB and anti-PSF-A546_Pos019_S001	00-FRZgdWJ2G6Qb2u2eyEF6te
6718.39	um^2	Cell	0.000	1.000	498	2	GFP-IMPa4-IBB anti-PSF-A546 8C-S-PSF V2.00	0	20. GFP-Imp-a4-dIBB and anti-PSF-A546_Pos019_S001	00-FRZgdWJ2G6Qb2u2eyEF6te
12865.8	um^2	Cell	0.000	1.000	499	3	GFP-IMPa4-IBB anti-PSF-A546 8C-S-PSF V2.00	0	20. GFP-Imp-a4-dIBB and anti-PSF-A546_Pos019_S001	00-FRZgdWJ2G6Qb2u2eyEF6te
2214.91	um^2	Cell	0.000	1.000	500	4	GFP-IMPa4-IBB anti-PSF-A546 8C-S-PSF V2.00	0	20. GFP-Imp-a4-dIBB and anti-PSF-A546_Pos019_S001	00-FRZgdWJ2G6Qb2u2eyEF6te
2776.01	um^2	Cell	0.000	1.000	501	5	GFP-IMPa4-IBB anti-PSF-A546 8C-S-PSF V2.00	0	20. GFP-Imp-a4-dIBB and anti-PSF-A546_Pos019_S001	00-FRZgdWJ2G6Qb2u2eyEF6te
3026.14	um^2	Cell	0.000	1.000	502	6	GFP-IMPa4-IBB anti-PSF-A546 8C-S-PSF V2.00	0	20. GFP-Imp-a4-dIBB and anti-PSF-A546_Pos019_S001	00-FRZgdWJ2G6Qb2u2eyEF6te
59038.7	um^2	Cell	0.000	1.000	503	7	GFP-IMPa4-IBB anti-PSF-A546 8C-S-PSF V2.00	0	20. GFP-Imp-a4-dIBB and anti-PSF-A546_Pos019_S001	00-FRZgdWJ2G6Qb2u2eyEF6te
3219.75	um^2	Cell	0.000	1.000	504	8	GFP-IMPa4-IBB anti-PSF-A546 8C-S-PSF V2.00	0	20. GFP-Imp-a4-dIBB and anti-PSF-A546_Pos019_S001	00-FRZgdWJ2G6Qb2u2eyEF6te
2967.28	um^2	Cell	0.000	1.000	505	9	GFP-IMPa4-IBB anti-PSF-A546 8C-S-PSF V2.00	0	20. GFP-Imp-a4-dIBB and anti-PSF-A546_Pos019_S001	00-FRZgdWJ2G6Qb2u2eyEF6te
2860.82	um^2	Cell	0.000	1.000	506	10	GFP-IMPa4-IBB anti-PSF-A546 8C-S-PSF V2.00	0	20. GFP-Imp-a4-dIBB and anti-PSF-A546_Pos019_S001	00-FRZgdWJ2G6Qb2u2eyEF6te
1718.58	um^2	Cell	0.000	1.000	507	11	GFP-IMPa4-IBB anti-PSF-A546 8C-S-PSF V2.00	0	20. GFP-Imp-a4-dIBB and anti-PSF-A546_Pos019_S001	00-FRZgdWJ2G6Qb2u2eyEF6te
7409.26	um^2	Cell	0.000	1.000	508	12	GFP-IMPa4-IBB anti-PSF-A546 8C-S-PSF V2.00	0	20. GFP-Imp-a4-dIBB and anti-PSF-A546_Pos019_S001	00-FRZgdWJ2G6Qb2u2eyEF6te
1619.43	um^2	Cell	0.000	1.000	509	13	GFP-IMPa4-IBB anti-PSF-A546 8C-S-PSF V2.00	0	20. GFP-Imp-a4-dIBB and anti-PSF-A546_Pos019_S001	00-FRZgdWJ2G6Qb2u2eyEF6te
1800.2	um^2	Cell	0.000	1.000	510	14	GFP-IMPa4-IBB anti-PSF-A546 8C-S-PSF V2.00	0	20. GFP-Imp-a4-dIBB and anti-PSF-A546_Pos019_S001	00-FRZgdWJ2G6Qb2u2eyEF6te
52921.5	um^2	Cell	0.000	1.000	511	15	GFP-IMPa4-IBB anti-PSF-A546 8C-S-PSF V2.00	0	20. GFP-Imp-a4-dIBB and anti-PSF-A546_Pos019_S001	00-FRZgdWJ2G6Qb2u2eyEF6te
1485.51	um^2	Cell	0.000	1.000	512	16	GFP-IMPa4-IBB anti-PSF-A546 8C-S-PSF V2.00	0	20. GFP-Imp-a4-dIBB and anti-PSF-A546_Pos019_S001	00-FRZgdWJ2G6Qb2u2eyEF6te
1317.89	um^2	Cell	0.000	1.000	513	17	GFP-IMPa4-IBB anti-PSF-A546 8C-S-PSF V2.00	0	20. GFP-Imp-a4-dIBB and anti-PSF-A546_Pos019_S001	00-FRZgdWJ2G6Qb2u2eyEF6te
2976.88	um^2	Cell	0.000	1.000	514	18	GFP-IMPa4-IBB anti-PSF-A546 8C-S-PSF V2.00	0	20. GFP-Imp-a4-dIBB and anti-PSF-A546_Pos019_S001	00-FRZgdWJ2G6Qb2u2eyEF6te
1273.54	um^2	Cell	0.000	1.000	515	19	GFP-IMPa4-IBB anti-PSF-A546 8C-S-PSF V2.00	0	20. GFP-Imp-a4-dIBB and anti-PSF-A546_Pos019_S001	00-FRZgdWJ2G6Qb2u2eyEF6te
1787.13	um^2	Cell	0.000	1.000	516	20	GFP-IMPa4-IBB anti-PSF-A546 8C-S-PSF V2.00	0	20. GFP-Imp-a4-dIBB and anti-PSF-A546_Pos019_S001	00-FRZgdWJ2G6Qb2u2eyEF6te
1339	um^2	Cell	0.000	1.000	517	21	GFP-IMPa4-IBB anti-PSF-A546 8C-S-PSF V2.00	0	20. GFP-Imp-a4-dIBB and anti-PSF-A546_Pos019_S001	00-FRZgdWJ2G6Qb2u2eyEF6te
53948.5	um^2	Cell	0.000	1.000	518	22	GFP-IMPa4-IBB anti-PSF-A546 8C-S-PSF V2.00	0	20. GFP-Imp-a4-dIBB and anti-PSF-A546_Pos019_S001	00-FRZgdWJ2G6Qb2u2eyEF6te
819.48	um^2	Cell	0.000	1.000	519	23	GFP-IMPa4-IBB anti-PSF-A546 8C-S-PSF V2.00	0	20. GFP-Imp-a4-dIBB and anti-PSF-A546_Pos019_S001	00-FRZgdWJ2G6Qb2u2eyEF6te
4585.24	um^2	Cell	0.000	1.000	520	24	GFP-IMPa4-IBB anti-PSF-A546 8C-S-PSF V2.00	0	20. GFP-Imp-a4-dIBB and anti-PSF-A546_Pos019_S001	00-FRZgdWJ2G6Qb2u2eyEF6te
1958.64	um^2	Cell	0.000	1.000	521	0	GFP-IMPa4-IBB anti-PSF-A546 8C-S-PSF V2.00	0	20. GFP-Imp-a4-dIBB and anti-PSF-A546_Pos020_S001	00-Bt6nfnoYFjswzefdqcjDgk
1282.22	um^2	Cell	0.000	1.000	522	1	GFP-IMPa4-IBB anti-PSF-A546 8C-S-PSF V2.00	0	20. GFP-Imp-a4-dIBB and anti-PSF-A546_Pos020_S001	00-Bt6nfnoYFjswzefdqcjDgk
453.411	um^2	Cell	0.000	1.000	523	2	GFP-IMPa4-IBB anti-PSF-A546 8C-S-PSF V2.00	0	20. GFP-Imp-a4-dIBB and anti-PSF-A546_Pos020_S001	00-Bt6nfnoYFjswzefdqcjDgk
3323.6	um^2	Cell	0.000	1.000	524	3	GFP-IMPa4-IBB anti-PSF-A546 8C-S-PSF V2.00	0	20. GFP-Imp-a4-dIBB and anti-PSF-A546_Pos020_S001	00-Bt6nfnoYFjswzefdqcjDgk
2817.02	um^2	Cell	0.000	1.000	525	4	GFP-IMPa4-IBB anti-PSF-A546 8C-S-PSF V2.00	0	20. GFP-Imp-a4-dIBB and anti-PSF-A546_Pos020_S001	00-Bt6nfnoYFjswzefdqcjDgk
3264.72	um^2	Cell	0.000	1.000	526	5	GFP-IMPa4-IBB anti-PSF-A546 8C-S-PSF V2.00	0	20. GFP-Imp-a4-dIBB and anti-PSF-A546_Pos020_S001	00-Bt6nfnoYFjswzefdqcjDgk
1652.8	um^2	Cell	0.000	1.000	527	6	GFP-IMPa4-IBB anti-PSF-A546 8C-S-PSF V2.00	0	20. GFP-Imp-a4-dIBB and anti-PSF-A546_Pos020_S001	00-Bt6nfnoYFjswzefdqcjDgk
2267.42	um^2	Cell	0.000	1.000	528	7	GFP-IMPa4-IBB anti-PSF-A546 8C-S-PSF V2.00	0	20. GFP-Imp-a4-dIBB and anti-PSF-A546_Pos020_S001	00-Bt6nfnoYFjswzefdqcjDgk
7652.39	um^2	Cell	0.000	1.000	529	8	GFP-IMPa4-IBB anti-PSF-A546 8C-S-PSF V2.00	0	20. GFP-Imp-a4-dIBB and anti-PSF-A546_Pos020_S001	00-Bt6nfnoYFjswzefdqcjDgk
4797.81	um^2	Cell	0.000	1.000	530	9	GFP-IMPa4-IBB anti-PSF-A546 8C-S-PSF V2.00	0	20. GFP-Imp-a4-dIBB and anti-PSF-A546_Pos020_S001	00-Bt6nfnoYFjswzefdqcjDgk
5208.27	um^2	Cell	0.000	1.000	531	10	GFP-IMPa4-IBB anti-PSF-A546 8C-S-PSF V2.00	0	20. GFP-Imp-a4-dIBB and anti-PSF-A546_Pos020_S001	00-Bt6nfnoYFjswzefdqcjDgk
1667.46	um^2	Cell	0.000	1.000	532	11	GFP-IMPa4-IBB anti-PSF-A546 8C-S-PSF V2.00	0	20. GFP-Imp-a4-dIBB and anti-PSF-A546_Pos020_S001	00-Bt6nfnoYFjswzefdqcjDgk
2825.72	um^2	Cell	0.000	1.000	533	12	GFP-IMPa4-IBB anti-PSF-A546 8C-S-PSF V2.00	0	20. GFP-Imp-a4-dIBB and anti-PSF-A546_Pos020_S001	00-Bt6nfnoYFjswzefdqcjDgk
2387.63	um^2	Cell	0.000	1.000	534	13	GFP-IMPa4-IBB anti-PSF-A546 8C-S-PSF V2.00	0	20. GFP-Imp-a4-dIBB and anti-PSF-A546_Pos020_S001	00-Bt6nfnoYFjswzefdqcjDgk
2847.52	um^2	Cell	0.000	1.000	535	14	GFP-IMPa4-IBB anti-PSF-A546 8C-S-PSF V2.00	0	20. GFP-Imp-a4-dIBB and anti-PSF-A546_Pos020_S001	00-Bt6nfnoYFjswzefdqcjDgk
9145.46	um^2	Cell	0.000	1.000	536	15	GFP-IMPa4-IBB anti-PSF-A546 8C-S-PSF V2.00	0	20. GFP-Imp-a4-dIBB and anti-PSF-A546_Pos020_S001	00-Bt6nfnoYFjswzefdqcjDgk
1416.46	um^2	Cell	0.000	1.000	537	16	GFP-IMPa4-IBB anti-PSF-A546 8C-S-PSF V2.00	0	20. GFP-Imp-a4-dIBB and anti-PSF-A546_Pos020_S001	00-Bt6nfnoYFjswzefdqcjDgk
3310.04	um^2	Cell	0.000	1.000	538	17	GFP-IMPa4-IBB anti-PSF-A546 8C-S-PSF V2.00	0	20. GFP-Imp-a4-dIBB and anti-PSF-A546_Pos020_S001	00-Bt6nfnoYFjswzefdqcjDgk
12525.8	um^2	Cell	0.000	1.000	539	18	GFP-IMPa4-IBB anti-PSF-A546 8C-S-PSF V2.00	0	20. GFP-Imp-a4-dIBB and anti-PSF-A546_Pos020_S001	00-Bt6nfnoYFjswzefdqcjDgk
52578.8	um^2	Cell	0.000	1.000	540	19	GFP-IMPa4-IBB anti-PSF-A546 8C-S-PSF V2.00	0	20. GFP-Imp-a4-dIBB and anti-PSF-A546_Pos020_S001	00-Bt6nfnoYFjswzefdqcjDgk
20366.4	um^2	Cell	0.000	1.000	541	20	GFP-IMPa4-IBB anti-PSF-A546 8C-S-PSF V2.00	0	20. GFP-Imp-a4-dIBB and anti-PSF-A546_Pos020_S001	00-Bt6nfnoYFjswzefdqcjDgk
58601.5	um^2	Cell	0.000	1.000	542	21	GFP-IMPa4-IBB anti-PSF-A546 8C-S-PSF V2.00	0	20. GFP-Imp-a4-dIBB and anti-PSF-A546_Pos020_S001	00-Bt6nfnoYFjswzefdqcjDgk
4796.75	um^2	Cell	0.000	1.000	543	22	GFP-IMPa4-IBB anti-PSF-A546 8C-S-PSF V2.00	0	20. GFP-Imp-a4-dIBB and anti-PSF-A546_Pos020_S001	00-Bt6nfnoYFjswzefdqcjDgk
14267.7	um^2	Cell	0.000	1.000	544	23	GFP-IMPa4-IBB anti-PSF-A546 8C-S-PSF V2.00	0	20. GFP-Imp-a4-dIBB and anti-PSF-A546_Pos020_S001	00-Bt6nfnoYFjswzefdqcjDgk
1469.67	um^2	Cell	0.000	1.000	545	24	GFP-IMPa4-IBB anti-PSF-A546 8C-S-PSF V2.00	0	20. GFP-Imp-a4-dIBB and anti-PSF-A546_Pos020_S001	00-Bt6nfnoYFjswzefdqcjDgk
3269.21	um^2	Cell	0.000	1.000	546	25	GFP-IMPa4-IBB anti-PSF-A546 8C-S-PSF V2.00	0	20. GFP-Imp-a4-dIBB and anti-PSF-A546_Pos020_S001	00-Bt6nfnoYFjswzefdqcjDgk
1149.85	um^2	Cell	0.000	1.000	547	0	GFP-IMPa4-IBB anti-PSF-A546 8C-S-PSF V2.00	0	20. GFP-Imp-a4-dIBB and anti-PSF-A546_Pos021_S001	00-CkzhLtDswFTYeJv3eypTJ3
861.906	um^2	Cell	0.000	1.000	548	1	GFP-IMPa4-IBB anti-PSF-A546 8C-S-PSF V2.00	0	20. GFP-Imp-a4-dIBB and anti-PSF-A546_Pos021_S001	00-CkzhLtDswFTYeJv3eypTJ3
1292.32	um^2	Cell	0.000	1.000	549	2	GFP-IMPa4-IBB anti-PSF-A546 8C-S-PSF V2.00	0	20. GFP-Imp-a4-dIBB and anti-PSF-A546_Pos021_S001	00-CkzhLtDswFTYeJv3eypTJ3
1557	um^2	Cell	0.000	1.000	550	3	GFP-IMPa4-IBB anti-PSF-A546 8C-S-PSF V2.00	0	20. GFP-Imp-a4-dIBB and anti-PSF-A546_Pos021_S001	00-CkzhLtDswFTYeJv3eypTJ3
1951.24	um^2	Cell	0.000	1.000	551	4	GFP-IMPa4-IBB anti-PSF-A546 8C-S-PSF V2.00	0	20. GFP-Imp-a4-dIBB and anti-PSF-A546_Pos021_S001	00-CkzhLtDswFTYeJv3eypTJ3
1734.2	um^2	Cell	0.000	1.000	552	5	GFP-IMPa4-IBB anti-PSF-A546 8C-S-PSF V2.00	0	20. GFP-Imp-a4-dIBB and anti-PSF-A546_Pos021_S001	00-CkzhLtDswFTYeJv3eypTJ3
1673.38	um^2	Cell	0.000	1.000	553	6	GFP-IMPa4-IBB anti-PSF-A546 8C-S-PSF V2.00	0	20. GFP-Imp-a4-dIBB and anti-PSF-A546_Pos021_S001	00-CkzhLtDswFTYeJv3eypTJ3
1889.53	um^2	Cell	0.000	1.000	554	7	GFP-IMPa4-IBB anti-PSF-A546 8C-S-PSF V2.00	0	20. GFP-Imp-a4-dIBB and anti-PSF-A546_Pos021_S001	00-CkzhLtDswFTYeJv3eypTJ3
1062.56	um^2	Cell	0.000	1.000	555	8	GFP-IMPa4-IBB anti-PSF-A546 8C-S-PSF V2.00	0	20. GFP-Imp-a4-dIBB and anti-PSF-A546_Pos021_S001	00-CkzhLtDswFTYeJv3eypTJ3
1771.56	um^2	Cell	0.000	1.000	556	9	GFP-IMPa4-IBB anti-PSF-A546 8C-S-PSF V2.00	0	20. GFP-Imp-a4-dIBB and anti-PSF-A546_Pos021_S001	00-CkzhLtDswFTYeJv3eypTJ3
1495.98	um^2	Cell	0.000	1.000	557	10	GFP-IMPa4-IBB anti-PSF-A546 8C-S-PSF V2.00	0	20. GFP-Imp-a4-dIBB and anti-PSF-A546_Pos021_S001	00-CkzhLtDswFTYeJv3eypTJ3
1071.16	um^2	Cell	0.000	1.000	558	11	GFP-IMPa4-IBB anti-PSF-A546 8C-S-PSF V2.00	0	20. GFP-Imp-a4-dIBB and anti-PSF-A546_Pos021_S001	00-CkzhLtDswFTYeJv3eypTJ3
3756.66	um^2	Cell	0.000	1.000	559	12	GFP-IMPa4-IBB anti-PSF-A546 8C-S-PSF V2.00	0	20. GFP-Imp-a4-dIBB and anti-PSF-A546_Pos021_S001	00-CkzhLtDswFTYeJv3eypTJ3
1764.46	um^2	Cell	0.000	1.000	560	13	GFP-IMPa4-IBB anti-PSF-A546 8C-S-PSF V2.00	0	20. GFP-Imp-a4-dIBB and anti-PSF-A546_Pos021_S001	00-CkzhLtDswFTYeJv3eypTJ3
1027.14	um^2	Cell	0.000	1.000	561	14	GFP-IMPa4-IBB anti-PSF-A546 8C-S-PSF V2.00	0	20. GFP-Imp-a4-dIBB and anti-PSF-A546_Pos021_S001	00-CkzhLtDswFTYeJv3eypTJ3
841.315	um^2	Cell	0.000	1.000	562	15	GFP-IMPa4-IBB anti-PSF-A546 8C-S-PSF V2.00	0	20. GFP-Imp-a4-dIBB and anti-PSF-A546_Pos021_S001	00-CkzhLtDswFTYeJv3eypTJ3
815.539	um^2	Cell	0.000	1.000	563	16	GFP-IMPa4-IBB anti-PSF-A546 8C-S-PSF V2.00	0	20. GFP-Imp-a4-dIBB and anti-PSF-A546_Pos021_S001	00-CkzhLtDswFTYeJv3eypTJ3
1141.94	um^2	Cell	0.000	1.000	564	17	GFP-IMPa4-IBB anti-PSF-A546 8C-S-PSF V2.00	0	20. GFP-Imp-a4-dIBB and anti-PSF-A546_Pos021_S001	00-CkzhLtDswFTYeJv3eypTJ3
1263.17	um^2	Cell	0.000	1.000	565	18	GFP-IMPa4-IBB anti-PSF-A546 8C-S-PSF V2.00	0	20. GFP-Imp-a4-dIBB and anti-PSF-A546_Pos021_S001	00-CkzhLtDswFTYeJv3eypTJ3
1170.82	um^2	Cell	0.000	1.000	566	19	GFP-IMPa4-IBB anti-PSF-A546 8C-S-PSF V2.00	0	20. GFP-Imp-a4-dIBB and anti-PSF-A546_Pos021_S001	00-CkzhLtDswFTYeJv3eypTJ3
2649.18	um^2	Cell	0.000	1.000	567	20	GFP-IMPa4-IBB anti-PSF-A546 8C-S-PSF V2.00	0	20. GFP-Imp-a4-dIBB and anti-PSF-A546_Pos021_S001	00-CkzhLtDswFTYeJv3eypTJ3
1105.34	um^2	Cell	0.000	1.000	568	21	GFP-IMPa4-IBB anti-PSF-A546 8C-S-PSF V2.00	0	20. GFP-Imp-a4-dIBB and anti-PSF-A546_Pos021_S001	00-CkzhLtDswFTYeJv3eypTJ3
1194.25	um^2	Cell	0.000	1.000	569	22	GFP-IMPa4-IBB anti-PSF-A546 8C-S-PSF V2.00	0	20. GFP-Imp-a4-dIBB and anti-PSF-A546_Pos021_S001	00-CkzhLtDswFTYeJv3eypTJ3
1046.82	um^2	Cell	0.000	1.000	570	23	GFP-IMPa4-IBB anti-PSF-A546 8C-S-PSF V2.00	0	20. GFP-Imp-a4-dIBB and anti-PSF-A546_Pos021_S001	00-CkzhLtDswFTYeJv3eypTJ3
1439.03	um^2	Cell	0.000	1.000	571	24	GFP-IMPa4-IBB anti-PSF-A546 8C-S-PSF V2.00	0	20. GFP-Imp-a4-dIBB and anti-PSF-A546_Pos021_S001	00-CkzhLtDswFTYeJv3eypTJ3
1687.86	um^2	Cell	0.000	1.000	572	25	GFP-IMPa4-IBB anti-PSF-A546 8C-S-PSF V2.00	0	20. GFP-Imp-a4-dIBB and anti-PSF-A546_Pos021_S001	00-CkzhLtDswFTYeJv3eypTJ3
646.501	um^2	Cell	0.000	1.000	573	26	GFP-IMPa4-IBB anti-PSF-A546 8C-S-PSF V2.00	0	20. GFP-Imp-a4-dIBB and anti-PSF-A546_Pos021_S001	00-CkzhLtDswFTYeJv3eypTJ3
2540.06	um^2	Cell	0.000	1.000	574	27	GFP-IMPa4-IBB anti-PSF-A546 8C-S-PSF V2.00	0	20. GFP-Imp-a4-dIBB and anti-PSF-A546_Pos021_S001	00-CkzhLtDswFTYeJv3eypTJ3
773.734	um^2	Cell	0.000	1.000	575	28	GFP-IMPa4-IBB anti-PSF-A546 8C-S-PSF V2.00	0	20. GFP-Imp-a4-dIBB and anti-PSF-A546_Pos021_S001	00-CkzhLtDswFTYeJv3eypTJ3
946.546	um^2	Cell	0.000	1.000	576	0	GFP-IMPa4-IBB anti-PSF-A546 8C-S-PSF V2.00	0	20. GFP-Imp-a4-dIBB and anti-PSF-A546_Pos022_S001	00-6jTMCFS4h6nyigXTJkBwsZ
2838.72	um^2	Cell	0.000	1.000	577	1	GFP-IMPa4-IBB anti-PSF-A546 8C-S-PSF V2.00	0	20. GFP-Imp-a4-dIBB and anti-PSF-A546_Pos022_S001	00-6jTMCFS4h6nyigXTJkBwsZ
2558.47	um^2	Cell	0.000	1.000	578	2	GFP-IMPa4-IBB anti-PSF-A546 8C-S-PSF V2.00	0	20. GFP-Imp-a4-dIBB and anti-PSF-A546_Pos022_S001	00-6jTMCFS4h6nyigXTJkBwsZ
2000.03	um^2	Cell	0.000	1.000	579	3	GFP-IMPa4-IBB anti-PSF-A546 8C-S-PSF V2.00	0	20. GFP-Imp-a4-dIBB and anti-PSF-A546_Pos022_S001	00-6jTMCFS4h6nyigXTJkBwsZ
1776	um^2	Cell	0.000	1.000	580	4	GFP-IMPa4-IBB anti-PSF-A546 8C-S-PSF V2.00	0	20. GFP-Imp-a4-dIBB and anti-PSF-A546_Pos022_S001	00-6jTMCFS4h6nyigXTJkBwsZ
832.871	um^2	Cell	0.000	1.000	581	5	GFP-IMPa4-IBB anti-PSF-A546 8C-S-PSF V2.00	0	20. GFP-Imp-a4-dIBB and anti-PSF-A546_Pos022_S001	00-6jTMCFS4h6nyigXTJkBwsZ
901.18	um^2	Cell	0.000	1.000	582	6	GFP-IMPa4-IBB anti-PSF-A546 8C-S-PSF V2.00	0	20. GFP-Imp-a4-dIBB and anti-PSF-A546_Pos022_S001	00-6jTMCFS4h6nyigXTJkBwsZ
1964.97	um^2	Cell	0.000	1.000	583	7	GFP-IMPa4-IBB anti-PSF-A546 8C-S-PSF V2.00	0	20. GFP-Imp-a4-dIBB and anti-PSF-A546_Pos022_S001	00-6jTMCFS4h6nyigXTJkBwsZ
2395.71	um^2	Cell	0.000	1.000	584	8	GFP-IMPa4-IBB anti-PSF-A546 8C-S-PSF V2.00	0	20. GFP-Imp-a4-dIBB and anti-PSF-A546_Pos022_S001	00-6jTMCFS4h6nyigXTJkBwsZ
680.229	um^2	Cell	0.000	1.000	585	9	GFP-IMPa4-IBB anti-PSF-A546 8C-S-PSF V2.00	0	20. GFP-Imp-a4-dIBB and anti-PSF-A546_Pos022_S001	00-6jTMCFS4h6nyigXTJkBwsZ
3991.8	um^2	Cell	0.000	1.000	586	10	GFP-IMPa4-IBB anti-PSF-A546 8C-S-PSF V2.00	0	20. GFP-Imp-a4-dIBB and anti-PSF-A546_Pos022_S001	00-6jTMCFS4h6nyigXTJkBwsZ
3002.02	um^2	Cell	0.000	1.000	587	11	GFP-IMPa4-IBB anti-PSF-A546 8C-S-PSF V2.00	0	20. GFP-Imp-a4-dIBB and anti-PSF-A546_Pos022_S001	00-6jTMCFS4h6nyigXTJkBwsZ
1530.11	um^2	Cell	0.000	1.000	588	12	GFP-IMPa4-IBB anti-PSF-A546 8C-S-PSF V2.00	0	20. GFP-Imp-a4-dIBB and anti-PSF-A546_Pos022_S001	00-6jTMCFS4h6nyigXTJkBwsZ
1528.53	um^2	Cell	0.000	1.000	589	13	GFP-IMPa4-IBB anti-PSF-A546 8C-S-PSF V2.00	0	20. GFP-Imp-a4-dIBB and anti-PSF-A546_Pos022_S001	00-6jTMCFS4h6nyigXTJkBwsZ
1528.9	um^2	Cell	0.000	1.000	590	14	GFP-IMPa4-IBB anti-PSF-A546 8C-S-PSF V2.00	0	20. GFP-Imp-a4-dIBB and anti-PSF-A546_Pos022_S001	00-6jTMCFS4h6nyigXTJkBwsZ
1292.38	um^2	Cell	0.000	1.000	591	15	GFP-IMPa4-IBB anti-PSF-A546 8C-S-PSF V2.00	0	20. GFP-Imp-a4-dIBB and anti-PSF-A546_Pos022_S001	00-6jTMCFS4h6nyigXTJkBwsZ
2031.91	um^2	Cell	0.000	1.000	592	16	GFP-IMPa4-IBB anti-PSF-A546 8C-S-PSF V2.00	0	20. GFP-Imp-a4-dIBB and anti-PSF-A546_Pos022_S001	00-6jTMCFS4h6nyigXTJkBwsZ
2669.53	um^2	Cell	0.000	1.000	593	17	GFP-IMPa4-IBB anti-PSF-A546 8C-S-PSF V2.00	0	20. GFP-Imp-a4-dIBB and anti-PSF-A546_Pos022_S001	00-6jTMCFS4h6nyigXTJkBwsZ
1436.48	um^2	Cell	0.000	1.000	594	18	GFP-IMPa4-IBB anti-PSF-A546 8C-S-PSF V2.00	0	20. GFP-Imp-a4-dIBB and anti-PSF-A546_Pos022_S001	00-6jTMCFS4h6nyigXTJkBwsZ
2056.07	um^2	Cell	0.000	1.000	595	19	GFP-IMPa4-IBB anti-PSF-A546 8C-S-PSF V2.00	0	20. GFP-Imp-a4-dIBB and anti-PSF-A546_Pos022_S001	00-6jTMCFS4h6nyigXTJkBwsZ
1252.19	um^2	Cell	0.000	1.000	596	0	GFP-IMPa4-IBB anti-PSF-A546 8C-S-PSF V2.00	0	20. GFP-Imp-a4-dIBB and anti-PSF-A546_Pos023_S001	00-QEA5ZvHRjVPtLCbgh4VXD6
562.019	um^2	Cell	0.000	1.000	597	1	GFP-IMPa4-IBB anti-PSF-A546 8C-S-PSF V2.00	0	20. GFP-Imp-a4-dIBB and anti-PSF-A546_Pos023_S001	00-QEA5ZvHRjVPtLCbgh4VXD6
2606.05	um^2	Cell	0.000	1.000	598	2	GFP-IMPa4-IBB anti-PSF-A546 8C-S-PSF V2.00	0	20. GFP-Imp-a4-dIBB and anti-PSF-A546_Pos023_S001	00-QEA5ZvHRjVPtLCbgh4VXD6
982.801	um^2	Cell	0.000	1.000	599	3	GFP-IMPa4-IBB anti-PSF-A546 8C-S-PSF V2.00	0	20. GFP-Imp-a4-dIBB and anti-PSF-A546_Pos023_S001	00-QEA5ZvHRjVPtLCbgh4VXD6
2160.61	um^2	Cell	0.000	1.000	600	4	GFP-IMPa4-IBB anti-PSF-A546 8C-S-PSF V2.00	0	20. GFP-Imp-a4-dIBB and anti-PSF-A546_Pos023_S001	00-QEA5ZvHRjVPtLCbgh4VXD6
2539.2	um^2	Cell	0.000	1.000	601	5	GFP-IMPa4-IBB anti-PSF-A546 8C-S-PSF V2.00	0	20. GFP-Imp-a4-dIBB and anti-PSF-A546_Pos023_S001	00-QEA5ZvHRjVPtLCbgh4VXD6
1160.7	um^2	Cell	0.000	1.000	602	6	GFP-IMPa4-IBB anti-PSF-A546 8C-S-PSF V2.00	0	20. GFP-Imp-a4-dIBB and anti-PSF-A546_Pos023_S001	00-QEA5ZvHRjVPtLCbgh4VXD6
855.435	um^2	Cell	0.000	1.000	603	7	GFP-IMPa4-IBB anti-PSF-A546 8C-S-PSF V2.00	0	20. GFP-Imp-a4-dIBB and anti-PSF-A546_Pos023_S001	00-QEA5ZvHRjVPtLCbgh4VXD6
571.429	um^2	Cell	0.000	1.000	604	8	GFP-IMPa4-IBB anti-PSF-A546 8C-S-PSF V2.00	0	20. GFP-Imp-a4-dIBB and anti-PSF-A546_Pos023_S001	00-QEA5ZvHRjVPtLCbgh4VXD6
811.282	um^2	Cell	0.000	1.000	605	9	GFP-IMPa4-IBB anti-PSF-A546 8C-S-PSF V2.00	0	20. GFP-Imp-a4-dIBB and anti-PSF-A546_Pos023_S001	00-QEA5ZvHRjVPtLCbgh4VXD6
927.937	um^2	Cell	0.000	1.000	606	10	GFP-IMPa4-IBB anti-PSF-A546 8C-S-PSF V2.00	0	20. GFP-Imp-a4-dIBB and anti-PSF-A546_Pos023_S001	00-QEA5ZvHRjVPtLCbgh4VXD6
1525.57	um^2	Cell	0.000	1.000	607	11	GFP-IMPa4-IBB anti-PSF-A546 8C-S-PSF V2.00	0	20. GFP-Imp-a4-dIBB and anti-PSF-A546_Pos023_S001	00-QEA5ZvHRjVPtLCbgh4VXD6
1392.16	um^2	Cell	0.000	1.000	608	12	GFP-IMPa4-IBB anti-PSF-A546 8C-S-PSF V2.00	0	20. GFP-Imp-a4-dIBB and anti-PSF-A546_Pos023_S001	00-QEA5ZvHRjVPtLCbgh4VXD6
1915.4	um^2	Cell	0.000	1.000	609	13	GFP-IMPa4-IBB anti-PSF-A546 8C-S-PSF V2.00	0	20. GFP-Imp-a4-dIBB and anti-PSF-A546_Pos023_S001	00-QEA5ZvHRjVPtLCbgh4VXD6
2249.95	um^2	Cell	0.000	1.000	610	14	GFP-IMPa4-IBB anti-PSF-A546 8C-S-PSF V2.00	0	20. GFP-Imp-a4-dIBB and anti-PSF-A546_Pos023_S001	00-QEA5ZvHRjVPtLCbgh4VXD6
1324.46	um^2	Cell	0.000	1.000	611	15	GFP-IMPa4-IBB anti-PSF-A546 8C-S-PSF V2.00	0	20. GFP-Imp-a4-dIBB and anti-PSF-A546_Pos023_S001	00-QEA5ZvHRjVPtLCbgh4VXD6
967.205	um^2	Cell	0.000	1.000	612	16	GFP-IMPa4-IBB anti-PSF-A546 8C-S-PSF V2.00	0	20. GFP-Imp-a4-dIBB and anti-PSF-A546_Pos023_S001	00-QEA5ZvHRjVPtLCbgh4VXD6
891.551	um^2	Cell	0.000	1.000	613	17	GFP-IMPa4-IBB anti-PSF-A546 8C-S-PSF V2.00	0	20. GFP-Imp-a4-dIBB and anti-PSF-A546_Pos023_S001	00-QEA5ZvHRjVPtLCbgh4VXD6
1011.46	um^2	Cell	0.000	1.000	614	18	GFP-IMPa4-IBB anti-PSF-A546 8C-S-PSF V2.00	0	20. GFP-Imp-a4-dIBB and anti-PSF-A546_Pos023_S001	00-QEA5ZvHRjVPtLCbgh4VXD6
1286.31	um^2	Cell	0.000	1.000	615	19	GFP-IMPa4-IBB anti-PSF-A546 8C-S-PSF V2.00	0	20. GFP-Imp-a4-dIBB and anti-PSF-A546_Pos023_S001	00-QEA5ZvHRjVPtLCbgh4VXD6
580.089	um^2	Cell	0.000	1.000	616	0	GFP-IMPa4-IBB anti-PSF-A546 8C-S-PSF V2.00	0	20. GFP-Imp-a4-dIBB and anti-PSF-A546_Pos024_S001	00-eFDev7EdGBw3EDFHm2SMUF
886.268	um^2	Cell	0.000	1.000	617	1	GFP-IMPa4-IBB anti-PSF-A546 8C-S-PSF V2.00	0	20. GFP-Imp-a4-dIBB and anti-PSF-A546_Pos024_S001	00-eFDev7EdGBw3EDFHm2SMUF
1688.35	um^2	Cell	0.000	1.000	618	2	GFP-IMPa4-IBB anti-PSF-A546 8C-S-PSF V2.00	0	20. GFP-Imp-a4-dIBB and anti-PSF-A546_Pos024_S001	00-eFDev7EdGBw3EDFHm2SMUF
438.674	um^2	Cell	0.000	1.000	619	3	GFP-IMPa4-IBB anti-PSF-A546 8C-S-PSF V2.00	0	20. GFP-Imp-a4-dIBB and anti-PSF-A546_Pos024_S001	00-eFDev7EdGBw3EDFHm2SMUF
938	um^2	Cell	0.000	1.000	620	4	GFP-IMPa4-IBB anti-PSF-A546 8C-S-PSF V2.00	0	20. GFP-Imp-a4-dIBB and anti-PSF-A546_Pos024_S001	00-eFDev7EdGBw3EDFHm2SMUF
32155.3	um^2	Cell	0.000	1.000	621	5	GFP-IMPa4-IBB anti-PSF-A546 8C-S-PSF V2.00	0	20. GFP-Imp-a4-dIBB and anti-PSF-A546_Pos024_S001	00-eFDev7EdGBw3EDFHm2SMUF
1996.22	um^2	Cell	0.000	1.000	622	6	GFP-IMPa4-IBB anti-PSF-A546 8C-S-PSF V2.00	0	20. GFP-Imp-a4-dIBB and anti-PSF-A546_Pos024_S001	00-eFDev7EdGBw3EDFHm2SMUF
2358.14	um^2	Cell	0.000	1.000	623	7	GFP-IMPa4-IBB anti-PSF-A546 8C-S-PSF V2.00	0	20. GFP-Imp-a4-dIBB and anti-PSF-A546_Pos024_S001	00-eFDev7EdGBw3EDFHm2SMUF
3033.38	um^2	Cell	0.000	1.000	624	8	GFP-IMPa4-IBB anti-PSF-A546 8C-S-PSF V2.00	0	20. GFP-Imp-a4-dIBB and anti-PSF-A546_Pos024_S001	00-eFDev7EdGBw3EDFHm2SMUF
99426	um^2	Cell	0.000	1.000	625	9	GFP-IMPa4-IBB anti-PSF-A546 8C-S-PSF V2.00	0	20. GFP-Imp-a4-dIBB and anti-PSF-A546_Pos024_S001	00-eFDev7EdGBw3EDFHm2SMUF
10556.3	um^2	Cell	0.000	1.000	626	10	GFP-IMPa4-IBB anti-PSF-A546 8C-S-PSF V2.00	0	20. GFP-Imp-a4-dIBB and anti-PSF-A546_Pos024_S001	00-eFDev7EdGBw3EDFHm2SMUF
3938.65	um^2	Cell	0.000	1.000	627	11	GFP-IMPa4-IBB anti-PSF-A546 8C-S-PSF V2.00	0	20. GFP-Imp-a4-dIBB and anti-PSF-A546_Pos024_S001	00-eFDev7EdGBw3EDFHm2SMUF
5070.8	um^2	Cell	0.000	1.000	628	12	GFP-IMPa4-IBB anti-PSF-A546 8C-S-PSF V2.00	0	20. GFP-Imp-a4-dIBB and anti-PSF-A546_Pos024_S001	00-eFDev7EdGBw3EDFHm2SMUF
26633.9	um^2	Cell	0.000	1.000	629	13	GFP-IMPa4-IBB anti-PSF-A546 8C-S-PSF V2.00	0	20. GFP-Imp-a4-dIBB and anti-PSF-A546_Pos024_S001	00-eFDev7EdGBw3EDFHm2SMUF
2480.73	um^2	Cell	0.000	1.000	630	14	GFP-IMPa4-IBB anti-PSF-A546 8C-S-PSF V2.00	0	20. GFP-Imp-a4-dIBB and anti-PSF-A546_Pos024_S001	00-eFDev7EdGBw3EDFHm2SMUF
4812.48	um^2	Cell	0.000	1.000	631	15	GFP-IMPa4-IBB anti-PSF-A546 8C-S-PSF V2.00	0	20. GFP-Imp-a4-dIBB and anti-PSF-A546_Pos024_S001	00-eFDev7EdGBw3EDFHm2SMUF
5081.7	um^2	Cell	0.000	1.000	632	16	GFP-IMPa4-IBB anti-PSF-A546 8C-S-PSF V2.00	0	20. GFP-Imp-a4-dIBB and anti-PSF-A546_Pos024_S001	00-eFDev7EdGBw3EDFHm2SMUF
1284.13	um^2	Cell	0.000	1.000	633	17	GFP-IMPa4-IBB anti-PSF-A546 8C-S-PSF V2.00	0	20. GFP-Imp-a4-dIBB and anti-PSF-A546_Pos024_S001	00-eFDev7EdGBw3EDFHm2SMUF
9742.61	um^2	Cell	0.000	1.000	634	18	GFP-IMPa4-IBB anti-PSF-A546 8C-S-PSF V2.00	0	20. GFP-Imp-a4-dIBB and anti-PSF-A546_Pos024_S001	00-eFDev7EdGBw3EDFHm2SMUF
3186.24	um^2	Cell	0.000	1.000	635	19	GFP-IMPa4-IBB anti-PSF-A546 8C-S-PSF V2.00	0	20. GFP-Imp-a4-dIBB and anti-PSF-A546_Pos024_S001	00-eFDev7EdGBw3EDFHm2SMUF
1391.11	um^2	Cell	0.000	1.000	636	20	GFP-IMPa4-IBB anti-PSF-A546 8C-S-PSF V2.00	0	20. GFP-Imp-a4-dIBB and anti-PSF-A546_Pos024_S001	00-eFDev7EdGBw3EDFHm2SMUF
6033.17	um^2	Cell	0.000	1.000	637	21	GFP-IMPa4-IBB anti-PSF-A546 8C-S-PSF V2.00	0	20. GFP-Imp-a4-dIBB and anti-PSF-A546_Pos024_S001	00-eFDev7EdGBw3EDFHm2SMUF
5420.54	um^2	Cell	0.000	1.000	638	22	GFP-IMPa4-IBB anti-PSF-A546 8C-S-PSF V2.00	0	20. GFP-Imp-a4-dIBB and anti-PSF-A546_Pos024_S001	00-eFDev7EdGBw3EDFHm2SMUF
2857.89	um^2	Cell	0.000	1.000	639	23	GFP-IMPa4-IBB anti-PSF-A546 8C-S-PSF V2.00	0	20. GFP-Imp-a4-dIBB and anti-PSF-A546_Pos024_S001	00-eFDev7EdGBw3EDFHm2SMUF
1163.44	um^2	Cell	0.000	1.000	640	0	GFP-IMPa4-IBB anti-PSF-A546 8C-S-PSF V2.00	0	20. GFP-Imp-a4-dIBB and anti-PSF-A546_Pos025_S001	00-GHxJSi5fwVYefPoxqQeqcE
966.342	um^2	Cell	0.000	1.000	641	1	GFP-IMPa4-IBB anti-PSF-A546 8C-S-PSF V2.00	0	20. GFP-Imp-a4-dIBB and anti-PSF-A546_Pos025_S001	00-GHxJSi5fwVYefPoxqQeqcE
1409.91	um^2	Cell	0.000	1.000	642	2	GFP-IMPa4-IBB anti-PSF-A546 8C-S-PSF V2.00	0	20. GFP-Imp-a4-dIBB and anti-PSF-A546_Pos025_S001	00-GHxJSi5fwVYefPoxqQeqcE
1135.64	um^2	Cell	0.000	1.000	643	3	GFP-IMPa4-IBB anti-PSF-A546 8C-S-PSF V2.00	0	20. GFP-Imp-a4-dIBB and anti-PSF-A546_Pos025_S001	00-GHxJSi5fwVYefPoxqQeqcE
1378.75	um^2	Cell	0.000	1.000	644	4	GFP-IMPa4-IBB anti-PSF-A546 8C-S-PSF V2.00	0	20. GFP-Imp-a4-dIBB and anti-PSF-A546_Pos025_S001	00-GHxJSi5fwVYefPoxqQeqcE
754.143	um^2	Cell	0.000	1.000	645	5	GFP-IMPa4-IBB anti-PSF-A546 8C-S-PSF V2.00	0	20. GFP-Imp-a4-dIBB and anti-PSF-A546_Pos025_S001	00-GHxJSi5fwVYefPoxqQeqcE
865.944	um^2	Cell	0.000	1.000	646	6	GFP-IMPa4-IBB anti-PSF-A546 8C-S-PSF V2.00	0	20. GFP-Imp-a4-dIBB and anti-PSF-A546_Pos025_S001	00-GHxJSi5fwVYefPoxqQeqcE
1059.81	um^2	Cell	0.000	1.000	647	7	GFP-IMPa4-IBB anti-PSF-A546 8C-S-PSF V2.00	0	20. GFP-Imp-a4-dIBB and anti-PSF-A546_Pos025_S001	00-GHxJSi5fwVYefPoxqQeqcE
483.18	um^2	Cell	0.000	1.000	648	0	GFP-IMPa4-IBB anti-PSF-A546 8C-S-PSF V2.00	0	20. GFP-Imp-a4-dIBB and anti-PSF-A546_Pos026_S001	00-Xj8CSfQPW9pWQ2VQTynTYk
622.895	um^2	Cell	0.000	1.000	649	1	GFP-IMPa4-IBB anti-PSF-A546 8C-S-PSF V2.00	0	20. GFP-Imp-a4-dIBB and anti-PSF-A546_Pos026_S001	00-Xj8CSfQPW9pWQ2VQTynTYk
3471.42	um^2	Cell	0.000	1.000	650	2	GFP-IMPa4-IBB anti-PSF-A546 8C-S-PSF V2.00	0	20. GFP-Imp-a4-dIBB and anti-PSF-A546_Pos026_S001	00-Xj8CSfQPW9pWQ2VQTynTYk
13626.5	um^2	Cell	0.000	1.000	651	3	GFP-IMPa4-IBB anti-PSF-A546 8C-S-PSF V2.00	0	20. GFP-Imp-a4-dIBB and anti-PSF-A546_Pos026_S001	00-Xj8CSfQPW9pWQ2VQTynTYk
1269.85	um^2	Cell	0.000	1.000	652	4	GFP-IMPa4-IBB anti-PSF-A546 8C-S-PSF V2.00	0	20. GFP-Imp-a4-dIBB and anti-PSF-A546_Pos026_S001	00-Xj8CSfQPW9pWQ2VQTynTYk
1766.34	um^2	Cell	0.000	1.000	653	5	GFP-IMPa4-IBB anti-PSF-A546 8C-S-PSF V2.00	0	20. GFP-Imp-a4-dIBB and anti-PSF-A546_Pos026_S001	00-Xj8CSfQPW9pWQ2VQTynTYk
2321.75	um^2	Cell	0.000	1.000	654	6	GFP-IMPa4-IBB anti-PSF-A546 8C-S-PSF V2.00	0	20. GFP-Imp-a4-dIBB and anti-PSF-A546_Pos026_S001	00-Xj8CSfQPW9pWQ2VQTynTYk
3027.37	um^2	Cell	0.000	1.000	655	7	GFP-IMPa4-IBB anti-PSF-A546 8C-S-PSF V2.00	0	20. GFP-Imp-a4-dIBB and anti-PSF-A546_Pos026_S001	00-Xj8CSfQPW9pWQ2VQTynTYk
28381.3	um^2	Cell	0.000	1.000	656	8	GFP-IMPa4-IBB anti-PSF-A546 8C-S-PSF V2.00	0	20. GFP-Imp-a4-dIBB and anti-PSF-A546_Pos026_S001	00-Xj8CSfQPW9pWQ2VQTynTYk
2848.28	um^2	Cell	0.000	1.000	657	9	GFP-IMPa4-IBB anti-PSF-A546 8C-S-PSF V2.00	0	20. GFP-Imp-a4-dIBB and anti-PSF-A546_Pos026_S001	00-Xj8CSfQPW9pWQ2VQTynTYk
13437.3	um^2	Cell	0.000	1.000	658	10	GFP-IMPa4-IBB anti-PSF-A546 8C-S-PSF V2.00	0	20. GFP-Imp-a4-dIBB and anti-PSF-A546_Pos026_S001	00-Xj8CSfQPW9pWQ2VQTynTYk
139990	um^2	Cell	0.000	1.000	659	11	GFP-IMPa4-IBB anti-PSF-A546 8C-S-PSF V2.00	0	20. GFP-Imp-a4-dIBB and anti-PSF-A546_Pos026_S001	00-Xj8CSfQPW9pWQ2VQTynTYk
708.133	um^2	Cell	0.000	1.000	660	12	GFP-IMPa4-IBB anti-PSF-A546 8C-S-PSF V2.00	0	20. GFP-Imp-a4-dIBB and anti-PSF-A546_Pos026_S001	00-Xj8CSfQPW9pWQ2VQTynTYk
2036.89	um^2	Cell	0.000	1.000	661	13	GFP-IMPa4-IBB anti-PSF-A546 8C-S-PSF V2.00	0	20. GFP-Imp-a4-dIBB and anti-PSF-A546_Pos026_S001	00-Xj8CSfQPW9pWQ2VQTynTYk
1359.64	um^2	Cell	0.000	1.000	662	14	GFP-IMPa4-IBB anti-PSF-A546 8C-S-PSF V2.00	0	20. GFP-Imp-a4-dIBB and anti-PSF-A546_Pos026_S001	00-Xj8CSfQPW9pWQ2VQTynTYk
23721.9	um^2	Cell	0.000	1.000	663	15	GFP-IMPa4-IBB anti-PSF-A546 8C-S-PSF V2.00	0	20. GFP-Imp-a4-dIBB and anti-PSF-A546_Pos026_S001	00-Xj8CSfQPW9pWQ2VQTynTYk
23203.3	um^2	Cell	0.000	1.000	664	16	GFP-IMPa4-IBB anti-PSF-A546 8C-S-PSF V2.00	0	20. GFP-Imp-a4-dIBB and anti-PSF-A546_Pos026_S001	00-Xj8CSfQPW9pWQ2VQTynTYk
1684.11	um^2	Cell	0.000	1.000	665	17	GFP-IMPa4-IBB anti-PSF-A546 8C-S-PSF V2.00	0	20. GFP-Imp-a4-dIBB and anti-PSF-A546_Pos026_S001	00-Xj8CSfQPW9pWQ2VQTynTYk
1491.19	um^2	Cell	0.000	1.000	666	18	GFP-IMPa4-IBB anti-PSF-A546 8C-S-PSF V2.00	0	20. GFP-Imp-a4-dIBB and anti-PSF-A546_Pos026_S001	00-Xj8CSfQPW9pWQ2VQTynTYk
3004.02	um^2	Cell	0.000	1.000	667	0	GFP-IMPa4-IBB anti-PSF-A546 8C-S-PSF V2.00	0	20. GFP-Imp-a4-dIBB and anti-PSF-A546_Pos027_S001	00-4Df3MSpBMCcsH4uhCoia5D
1243.36	um^2	Cell	0.000	1.000	668	1	GFP-IMPa4-IBB anti-PSF-A546 8C-S-PSF V2.00	0	20. GFP-Imp-a4-dIBB and anti-PSF-A546_Pos027_S001	00-4Df3MSpBMCcsH4uhCoia5D
1130.08	um^2	Cell	0.000	1.000	669	2	GFP-IMPa4-IBB anti-PSF-A546 8C-S-PSF V2.00	0	20. GFP-Imp-a4-dIBB and anti-PSF-A546_Pos027_S001	00-4Df3MSpBMCcsH4uhCoia5D
5876.35	um^2	Cell	0.000	1.000	670	3	GFP-IMPa4-IBB anti-PSF-A546 8C-S-PSF V2.00	0	20. GFP-Imp-a4-dIBB and anti-PSF-A546_Pos027_S001	00-4Df3MSpBMCcsH4uhCoia5D
1500.14	um^2	Cell	0.000	1.000	671	4	GFP-IMPa4-IBB anti-PSF-A546 8C-S-PSF V2.00	0	20. GFP-Imp-a4-dIBB and anti-PSF-A546_Pos027_S001	00-4Df3MSpBMCcsH4uhCoia5D
2916.69	um^2	Cell	0.000	1.000	672	5	GFP-IMPa4-IBB anti-PSF-A546 8C-S-PSF V2.00	0	20. GFP-Imp-a4-dIBB and anti-PSF-A546_Pos027_S001	00-4Df3MSpBMCcsH4uhCoia5D
2622.46	um^2	Cell	0.000	1.000	673	6	GFP-IMPa4-IBB anti-PSF-A546 8C-S-PSF V2.00	0	20. GFP-Imp-a4-dIBB and anti-PSF-A546_Pos027_S001	00-4Df3MSpBMCcsH4uhCoia5D
1655.57	um^2	Cell	0.000	1.000	674	7	GFP-IMPa4-IBB anti-PSF-A546 8C-S-PSF V2.00	0	20. GFP-Imp-a4-dIBB and anti-PSF-A546_Pos027_S001	00-4Df3MSpBMCcsH4uhCoia5D
1177.65	um^2	Cell	0.000	1.000	675	8	GFP-IMPa4-IBB anti-PSF-A546 8C-S-PSF V2.00	0	20. GFP-Imp-a4-dIBB and anti-PSF-A546_Pos027_S001	00-4Df3MSpBMCcsH4uhCoia5D
4732.73	um^2	Cell	0.000	1.000	676	9	GFP-IMPa4-IBB anti-PSF-A546 8C-S-PSF V2.00	0	20. GFP-Imp-a4-dIBB and anti-PSF-A546_Pos027_S001	00-4Df3MSpBMCcsH4uhCoia5D
1155.78	um^2	Cell	0.000	1.000	677	10	GFP-IMPa4-IBB anti-PSF-A546 8C-S-PSF V2.00	0	20. GFP-Imp-a4-dIBB and anti-PSF-A546_Pos027_S001	00-4Df3MSpBMCcsH4uhCoia5D
1582.46	um^2	Cell	0.000	1.000	678	11	GFP-IMPa4-IBB anti-PSF-A546 8C-S-PSF V2.00	0	20. GFP-Imp-a4-dIBB and anti-PSF-A546_Pos027_S001	00-4Df3MSpBMCcsH4uhCoia5D
3309.27	um^2	Cell	0.000	1.000	679	12	GFP-IMPa4-IBB anti-PSF-A546 8C-S-PSF V2.00	0	20. GFP-Imp-a4-dIBB and anti-PSF-A546_Pos027_S001	00-4Df3MSpBMCcsH4uhCoia5D
2579.8	um^2	Cell	0.000	1.000	680	13	GFP-IMPa4-IBB anti-PSF-A546 8C-S-PSF V2.00	0	20. GFP-Imp-a4-dIBB and anti-PSF-A546_Pos027_S001	00-4Df3MSpBMCcsH4uhCoia5D
1309.6	um^2	Cell	0.000	1.000	681	14	GFP-IMPa4-IBB anti-PSF-A546 8C-S-PSF V2.00	0	20. GFP-Imp-a4-dIBB and anti-PSF-A546_Pos027_S001	00-4Df3MSpBMCcsH4uhCoia5D
2250.26	um^2	Cell	0.000	1.000	682	15	GFP-IMPa4-IBB anti-PSF-A546 8C-S-PSF V2.00	0	20. GFP-Imp-a4-dIBB and anti-PSF-A546_Pos027_S001	00-4Df3MSpBMCcsH4uhCoia5D
3190.3	um^2	Cell	0.000	1.000	683	16	GFP-IMPa4-IBB anti-PSF-A546 8C-S-PSF V2.00	0	20. GFP-Imp-a4-dIBB and anti-PSF-A546_Pos027_S001	00-4Df3MSpBMCcsH4uhCoia5D
1338.01	um^2	Cell	0.000	1.000	684	17	GFP-IMPa4-IBB anti-PSF-A546 8C-S-PSF V2.00	0	20. GFP-Imp-a4-dIBB and anti-PSF-A546_Pos027_S001	00-4Df3MSpBMCcsH4uhCoia5D
2014.1	um^2	Cell	0.000	1.000	685	18	GFP-IMPa4-IBB anti-PSF-A546 8C-S-PSF V2.00	0	20. GFP-Imp-a4-dIBB and anti-PSF-A546_Pos027_S001	00-4Df3MSpBMCcsH4uhCoia5D
2070.93	um^2	Cell	0.000	1.000	686	19	GFP-IMPa4-IBB anti-PSF-A546 8C-S-PSF V2.00	0	20. GFP-Imp-a4-dIBB and anti-PSF-A546_Pos027_S001	00-4Df3MSpBMCcsH4uhCoia5D
2177.72	um^2	Cell	0.000	1.000	687	20	GFP-IMPa4-IBB anti-PSF-A546 8C-S-PSF V2.00	0	20. GFP-Imp-a4-dIBB and anti-PSF-A546_Pos027_S001	00-4Df3MSpBMCcsH4uhCoia5D
2440.07	um^2	Cell	0.000	1.000	688	21	GFP-IMPa4-IBB anti-PSF-A546 8C-S-PSF V2.00	0	20. GFP-Imp-a4-dIBB and anti-PSF-A546_Pos027_S001	00-4Df3MSpBMCcsH4uhCoia5D
2165.35	um^2	Cell	0.000	1.000	689	22	GFP-IMPa4-IBB anti-PSF-A546 8C-S-PSF V2.00	0	20. GFP-Imp-a4-dIBB and anti-PSF-A546_Pos027_S001	00-4Df3MSpBMCcsH4uhCoia5D
3152.56	um^2	Cell	0.000	1.000	690	23	GFP-IMPa4-IBB anti-PSF-A546 8C-S-PSF V2.00	0	20. GFP-Imp-a4-dIBB and anti-PSF-A546_Pos027_S001	00-4Df3MSpBMCcsH4uhCoia5D
4450.95	um^2	Cell	0.000	1.000	691	24	GFP-IMPa4-IBB anti-PSF-A546 8C-S-PSF V2.00	0	20. GFP-Imp-a4-dIBB and anti-PSF-A546_Pos027_S001	00-4Df3MSpBMCcsH4uhCoia5D
1967.18	um^2	Cell	0.000	1.000	692	25	GFP-IMPa4-IBB anti-PSF-A546 8C-S-PSF V2.00	0	20. GFP-Imp-a4-dIBB and anti-PSF-A546_Pos027_S001	00-4Df3MSpBMCcsH4uhCoia5D
1534.94	um^2	Cell	0.000	1.000	693	26	GFP-IMPa4-IBB anti-PSF-A546 8C-S-PSF V2.00	0	20. GFP-Imp-a4-dIBB and anti-PSF-A546_Pos027_S001	00-4Df3MSpBMCcsH4uhCoia5D
2932.79	um^2	Cell	0.000	1.000	694	27	GFP-IMPa4-IBB anti-PSF-A546 8C-S-PSF V2.00	0	20. GFP-Imp-a4-dIBB and anti-PSF-A546_Pos027_S001	00-4Df3MSpBMCcsH4uhCoia5D
2982.26	um^2	Cell	0.000	1.000	695	28	GFP-IMPa4-IBB anti-PSF-A546 8C-S-PSF V2.00	0	20. GFP-Imp-a4-dIBB and anti-PSF-A546_Pos027_S001	00-4Df3MSpBMCcsH4uhCoia5D
2483.24	um^2	Cell	0.000	1.000	696	29	GFP-IMPa4-IBB anti-PSF-A546 8C-S-PSF V2.00	0	20. GFP-Imp-a4-dIBB and anti-PSF-A546_Pos027_S001	00-4Df3MSpBMCcsH4uhCoia5D
2271.22	um^2	Cell	0.000	1.000	697	0	GFP-IMPa4-IBB anti-PSF-A546 8C-S-PSF V2.00	0	20. GFP-Imp-a4-dIBB and anti-PSF-A546_Pos028_S001	00-4JkXPFdgJtEwLocdQkJjME
13913.3	um^2	Cell	0.000	1.000	698	1	GFP-IMPa4-IBB anti-PSF-A546 8C-S-PSF V2.00	0	20. GFP-Imp-a4-dIBB and anti-PSF-A546_Pos028_S001	00-4JkXPFdgJtEwLocdQkJjME
4130.09	um^2	Cell	0.000	1.000	699	2	GFP-IMPa4-IBB anti-PSF-A546 8C-S-PSF V2.00	0	20. GFP-Imp-a4-dIBB and anti-PSF-A546_Pos028_S001	00-4JkXPFdgJtEwLocdQkJjME
2792.22	um^2	Cell	0.000	1.000	700	3	GFP-IMPa4-IBB anti-PSF-A546 8C-S-PSF V2.00	0	20. GFP-Imp-a4-dIBB and anti-PSF-A546_Pos028_S001	00-4JkXPFdgJtEwLocdQkJjME
3928	um^2	Cell	0.000	1.000	701	4	GFP-IMPa4-IBB anti-PSF-A546 8C-S-PSF V2.00	0	20. GFP-Imp-a4-dIBB and anti-PSF-A546_Pos028_S001	00-4JkXPFdgJtEwLocdQkJjME
1716.81	um^2	Cell	0.000	1.000	702	5	GFP-IMPa4-IBB anti-PSF-A546 8C-S-PSF V2.00	0	20. GFP-Imp-a4-dIBB and anti-PSF-A546_Pos028_S001	00-4JkXPFdgJtEwLocdQkJjME
1717.97	um^2	Cell	0.000	1.000	703	6	GFP-IMPa4-IBB anti-PSF-A546 8C-S-PSF V2.00	0	20. GFP-Imp-a4-dIBB and anti-PSF-A546_Pos028_S001	00-4JkXPFdgJtEwLocdQkJjME
3717.09	um^2	Cell	0.000	1.000	704	7	GFP-IMPa4-IBB anti-PSF-A546 8C-S-PSF V2.00	0	20. GFP-Imp-a4-dIBB and anti-PSF-A546_Pos028_S001	00-4JkXPFdgJtEwLocdQkJjME
626.289	um^2	Cell	0.000	1.000	705	8	GFP-IMPa4-IBB anti-PSF-A546 8C-S-PSF V2.00	0	20. GFP-Imp-a4-dIBB and anti-PSF-A546_Pos028_S001	00-4JkXPFdgJtEwLocdQkJjME
1094.73	um^2	Cell	0.000	1.000	706	9	GFP-IMPa4-IBB anti-PSF-A546 8C-S-PSF V2.00	0	20. GFP-Imp-a4-dIBB and anti-PSF-A546_Pos028_S001	00-4JkXPFdgJtEwLocdQkJjME
10324.3	um^2	Cell	0.000	1.000	707	10	GFP-IMPa4-IBB anti-PSF-A546 8C-S-PSF V2.00	0	20. GFP-Imp-a4-dIBB and anti-PSF-A546_Pos028_S001	00-4JkXPFdgJtEwLocdQkJjME
1555.6	um^2	Cell	0.000	1.000	708	11	GFP-IMPa4-IBB anti-PSF-A546 8C-S-PSF V2.00	0	20. GFP-Imp-a4-dIBB and anti-PSF-A546_Pos028_S001	00-4JkXPFdgJtEwLocdQkJjME
2623.55	um^2	Cell	0.000	1.000	709	12	GFP-IMPa4-IBB anti-PSF-A546 8C-S-PSF V2.00	0	20. GFP-Imp-a4-dIBB and anti-PSF-A546_Pos028_S001	00-4JkXPFdgJtEwLocdQkJjME
10706	um^2	Cell	0.000	1.000	710	13	GFP-IMPa4-IBB anti-PSF-A546 8C-S-PSF V2.00	0	20. GFP-Imp-a4-dIBB and anti-PSF-A546_Pos028_S001	00-4JkXPFdgJtEwLocdQkJjME
5267.89	um^2	Cell	0.000	1.000	711	14	GFP-IMPa4-IBB anti-PSF-A546 8C-S-PSF V2.00	0	20. GFP-Imp-a4-dIBB and anti-PSF-A546_Pos028_S001	00-4JkXPFdgJtEwLocdQkJjME
12286.1	um^2	Cell	0.000	1.000	712	15	GFP-IMPa4-IBB anti-PSF-A546 8C-S-PSF V2.00	0	20. GFP-Imp-a4-dIBB and anti-PSF-A546_Pos028_S001	00-4JkXPFdgJtEwLocdQkJjME
1176.57	um^2	Cell	0.000	1.000	713	16	GFP-IMPa4-IBB anti-PSF-A546 8C-S-PSF V2.00	0	20. GFP-Imp-a4-dIBB and anti-PSF-A546_Pos028_S001	00-4JkXPFdgJtEwLocdQkJjME
1265.59	um^2	Cell	0.000	1.000	714	17	GFP-IMPa4-IBB anti-PSF-A546 8C-S-PSF V2.00	0	20. GFP-Imp-a4-dIBB and anti-PSF-A546_Pos028_S001	00-4JkXPFdgJtEwLocdQkJjME
12420.2	um^2	Cell	0.000	1.000	715	18	GFP-IMPa4-IBB anti-PSF-A546 8C-S-PSF V2.00	0	20. GFP-Imp-a4-dIBB and anti-PSF-A546_Pos028_S001	00-4JkXPFdgJtEwLocdQkJjME
35854.5	um^2	Cell	0.000	1.000	716	19	GFP-IMPa4-IBB anti-PSF-A546 8C-S-PSF V2.00	0	20. GFP-Imp-a4-dIBB and anti-PSF-A546_Pos028_S001	00-4JkXPFdgJtEwLocdQkJjME
4348.08	um^2	Cell	0.000	1.000	717	20	GFP-IMPa4-IBB anti-PSF-A546 8C-S-PSF V2.00	0	20. GFP-Imp-a4-dIBB and anti-PSF-A546_Pos028_S001	00-4JkXPFdgJtEwLocdQkJjME
32321.3	um^2	Cell	0.000	1.000	718	21	GFP-IMPa4-IBB anti-PSF-A546 8C-S-PSF V2.00	0	20. GFP-Imp-a4-dIBB and anti-PSF-A546_Pos028_S001	00-4JkXPFdgJtEwLocdQkJjME
1751.84	um^2	Cell	0.000	1.000	719	22	GFP-IMPa4-IBB anti-PSF-A546 8C-S-PSF V2.00	0	20. GFP-Imp-a4-dIBB and anti-PSF-A546_Pos028_S001	00-4JkXPFdgJtEwLocdQkJjME
3048.58	um^2	Cell	0.000	1.000	720	23	GFP-IMPa4-IBB anti-PSF-A546 8C-S-PSF V2.00	0	20. GFP-Imp-a4-dIBB and anti-PSF-A546_Pos028_S001	00-4JkXPFdgJtEwLocdQkJjME
5478.19	um^2	Cell	0.000	1.000	721	24	GFP-IMPa4-IBB anti-PSF-A546 8C-S-PSF V2.00	0	20. GFP-Imp-a4-dIBB and anti-PSF-A546_Pos028_S001	00-4JkXPFdgJtEwLocdQkJjME
6102.6	um^2	Cell	0.000	1.000	722	25	GFP-IMPa4-IBB anti-PSF-A546 8C-S-PSF V2.00	0	20. GFP-Imp-a4-dIBB and anti-PSF-A546_Pos028_S001	00-4JkXPFdgJtEwLocdQkJjME
15661	um^2	Cell	0.000	1.000	723	26	GFP-IMPa4-IBB anti-PSF-A546 8C-S-PSF V2.00	0	20. GFP-Imp-a4-dIBB and anti-PSF-A546_Pos028_S001	00-4JkXPFdgJtEwLocdQkJjME
2822.57	um^2	Cell	0.000	1.000	724	27	GFP-IMPa4-IBB anti-PSF-A546 8C-S-PSF V2.00	0	20. GFP-Imp-a4-dIBB and anti-PSF-A546_Pos028_S001	00-4JkXPFdgJtEwLocdQkJjME
1960.41	um^2	Cell	0.000	1.000	725	28	GFP-IMPa4-IBB anti-PSF-A546 8C-S-PSF V2.00	0	20. GFP-Imp-a4-dIBB and anti-PSF-A546_Pos028_S001	00-4JkXPFdgJtEwLocdQkJjME
6229.17	um^2	Cell	0.000	1.000	726	29	GFP-IMPa4-IBB anti-PSF-A546 8C-S-PSF V2.00	0	20. GFP-Imp-a4-dIBB and anti-PSF-A546_Pos028_S001	00-4JkXPFdgJtEwLocdQkJjME
1897.76	um^2	Cell	0.000	1.000	727	30	GFP-IMPa4-IBB anti-PSF-A546 8C-S-PSF V2.00	0	20. GFP-Imp-a4-dIBB and anti-PSF-A546_Pos028_S001	00-4JkXPFdgJtEwLocdQkJjME
914.578	um^2	Cell	0.000	1.000	728	0	GFP-IMPa4-IBB anti-PSF-A546 8C-S-PSF V2.00	0	20. GFP-Imp-a4-dIBB and anti-PSF-A546_Pos029_S001	00-BB6yPDnzQsTwWgDsQpCYeN
1137.03	um^2	Cell	0.000	1.000	729	1	GFP-IMPa4-IBB anti-PSF-A546 8C-S-PSF V2.00	0	20. GFP-Imp-a4-dIBB and anti-PSF-A546_Pos029_S001	00-BB6yPDnzQsTwWgDsQpCYeN
447.72	um^2	Cell	0.000	1.000	730	2	GFP-IMPa4-IBB anti-PSF-A546 8C-S-PSF V2.00	0	20. GFP-Imp-a4-dIBB and anti-PSF-A546_Pos029_S001	00-BB6yPDnzQsTwWgDsQpCYeN
1134.1	um^2	Cell	0.000	1.000	731	3	GFP-IMPa4-IBB anti-PSF-A546 8C-S-PSF V2.00	0	20. GFP-Imp-a4-dIBB and anti-PSF-A546_Pos029_S001	00-BB6yPDnzQsTwWgDsQpCYeN
11909.8	um^2	Cell	0.000	1.000	732	4	GFP-IMPa4-IBB anti-PSF-A546 8C-S-PSF V2.00	0	20. GFP-Imp-a4-dIBB and anti-PSF-A546_Pos029_S001	00-BB6yPDnzQsTwWgDsQpCYeN
10467.1	um^2	Cell	0.000	1.000	733	5	GFP-IMPa4-IBB anti-PSF-A546 8C-S-PSF V2.00	0	20. GFP-Imp-a4-dIBB and anti-PSF-A546_Pos029_S001	00-BB6yPDnzQsTwWgDsQpCYeN
5781.94	um^2	Cell	0.000	1.000	734	6	GFP-IMPa4-IBB anti-PSF-A546 8C-S-PSF V2.00	0	20. GFP-Imp-a4-dIBB and anti-PSF-A546_Pos029_S001	00-BB6yPDnzQsTwWgDsQpCYeN
3813.4	um^2	Cell	0.000	1.000	735	7	GFP-IMPa4-IBB anti-PSF-A546 8C-S-PSF V2.00	0	20. GFP-Imp-a4-dIBB and anti-PSF-A546_Pos029_S001	00-BB6yPDnzQsTwWgDsQpCYeN
2635.26	um^2	Cell	0.000	1.000	736	8	GFP-IMPa4-IBB anti-PSF-A546 8C-S-PSF V2.00	0	20. GFP-Imp-a4-dIBB and anti-PSF-A546_Pos029_S001	00-BB6yPDnzQsTwWgDsQpCYeN
4111.34	um^2	Cell	0.000	1.000	737	9	GFP-IMPa4-IBB anti-PSF-A546 8C-S-PSF V2.00	0	20. GFP-Imp-a4-dIBB and anti-PSF-A546_Pos029_S001	00-BB6yPDnzQsTwWgDsQpCYeN
9769.76	um^2	Cell	0.000	1.000	738	10	GFP-IMPa4-IBB anti-PSF-A546 8C-S-PSF V2.00	0	20. GFP-Imp-a4-dIBB and anti-PSF-A546_Pos029_S001	00-BB6yPDnzQsTwWgDsQpCYeN
1352.96	um^2	Cell	0.000	1.000	739	11	GFP-IMPa4-IBB anti-PSF-A546 8C-S-PSF V2.00	0	20. GFP-Imp-a4-dIBB and anti-PSF-A546_Pos029_S001	00-BB6yPDnzQsTwWgDsQpCYeN
998.028	um^2	Cell	0.000	1.000	740	12	GFP-IMPa4-IBB anti-PSF-A546 8C-S-PSF V2.00	0	20. GFP-Imp-a4-dIBB and anti-PSF-A546_Pos029_S001	00-BB6yPDnzQsTwWgDsQpCYeN
3180.05	um^2	Cell	0.000	1.000	741	13	GFP-IMPa4-IBB anti-PSF-A546 8C-S-PSF V2.00	0	20. GFP-Imp-a4-dIBB and anti-PSF-A546_Pos029_S001	00-BB6yPDnzQsTwWgDsQpCYeN
2995.53	um^2	Cell	0.000	1.000	742	14	GFP-IMPa4-IBB anti-PSF-A546 8C-S-PSF V2.00	0	20. GFP-Imp-a4-dIBB and anti-PSF-A546_Pos029_S001	00-BB6yPDnzQsTwWgDsQpCYeN
8733.24	um^2	Cell	0.000	1.000	743	15	GFP-IMPa4-IBB anti-PSF-A546 8C-S-PSF V2.00	0	20. GFP-Imp-a4-dIBB and anti-PSF-A546_Pos029_S001	00-BB6yPDnzQsTwWgDsQpCYeN
93150.2	um^2	Cell	0.000	1.000	744	16	GFP-IMPa4-IBB anti-PSF-A546 8C-S-PSF V2.00	0	20. GFP-Imp-a4-dIBB and anti-PSF-A546_Pos029_S001	00-BB6yPDnzQsTwWgDsQpCYeN
4513.13	um^2	Cell	0.000	1.000	745	17	GFP-IMPa4-IBB anti-PSF-A546 8C-S-PSF V2.00	0	20. GFP-Imp-a4-dIBB and anti-PSF-A546_Pos029_S001	00-BB6yPDnzQsTwWgDsQpCYeN
1643.6	um^2	Cell	0.000	1.000	746	18	GFP-IMPa4-IBB anti-PSF-A546 8C-S-PSF V2.00	0	20. GFP-Imp-a4-dIBB and anti-PSF-A546_Pos029_S001	00-BB6yPDnzQsTwWgDsQpCYeN
1825.45	um^2	Cell	0.000	1.000	747	19	GFP-IMPa4-IBB anti-PSF-A546 8C-S-PSF V2.00	0	20. GFP-Imp-a4-dIBB and anti-PSF-A546_Pos029_S001	00-BB6yPDnzQsTwWgDsQpCYeN
1699.38	um^2	Cell	0.000	1.000	748	20	GFP-IMPa4-IBB anti-PSF-A546 8C-S-PSF V2.00	0	20. GFP-Imp-a4-dIBB and anti-PSF-A546_Pos029_S001	00-BB6yPDnzQsTwWgDsQpCYeN
5452.75	um^2	Cell	0.000	1.000	749	21	GFP-IMPa4-IBB anti-PSF-A546 8C-S-PSF V2.00	0	20. GFP-Imp-a4-dIBB and anti-PSF-A546_Pos029_S001	00-BB6yPDnzQsTwWgDsQpCYeN
1344.84	um^2	Cell	0.000	1.000	750	22	GFP-IMPa4-IBB anti-PSF-A546 8C-S-PSF V2.00	0	20. GFP-Imp-a4-dIBB and anti-PSF-A546_Pos029_S001	00-BB6yPDnzQsTwWgDsQpCYeN
3235.41	um^2	Cell	0.000	1.000	751	23	GFP-IMPa4-IBB anti-PSF-A546 8C-S-PSF V2.00	0	20. GFP-Imp-a4-dIBB and anti-PSF-A546_Pos029_S001	00-BB6yPDnzQsTwWgDsQpCYeN
2397.32	um^2	Cell	0.000	1.000	752	24	GFP-IMPa4-IBB anti-PSF-A546 8C-S-PSF V2.00	0	20. GFP-Imp-a4-dIBB and anti-PSF-A546_Pos029_S001	00-BB6yPDnzQsTwWgDsQpCYeN
24909.4	um^2	Cell	0.000	1.000	753	25	GFP-IMPa4-IBB anti-PSF-A546 8C-S-PSF V2.00	0	20. GFP-Imp-a4-dIBB and anti-PSF-A546_Pos029_S001	00-BB6yPDnzQsTwWgDsQpCYeN
3861.65	um^2	Cell	0.000	1.000	754	26	GFP-IMPa4-IBB anti-PSF-A546 8C-S-PSF V2.00	0	20. GFP-Imp-a4-dIBB and anti-PSF-A546_Pos029_S001	00-BB6yPDnzQsTwWgDsQpCYeN
1884.06	um^2	Cell	0.000	1.000	755	27	GFP-IMPa4-IBB anti-PSF-A546 8C-S-PSF V2.00	0	20. GFP-Imp-a4-dIBB and anti-PSF-A546_Pos029_S001	00-BB6yPDnzQsTwWgDsQpCYeN
6209.1	um^2	Cell	0.000	1.000	756	28	GFP-IMPa4-IBB anti-PSF-A546 8C-S-PSF V2.00	0	20. GFP-Imp-a4-dIBB and anti-PSF-A546_Pos029_S001	00-BB6yPDnzQsTwWgDsQpCYeN
1677.44	um^2	Cell	0.000	1.000	757	0	GFP-IMPa4-IBB anti-PSF-A546 8C-S-PSF V2.00	0	20. GFP-Imp-a4-dIBB and anti-PSF-A546_Pos030_S001	00-7SViCuPBiqpewRqtuN2xm7
719.749	um^2	Cell	0.000	1.000	758	1	GFP-IMPa4-IBB anti-PSF-A546 8C-S-PSF V2.00	0	20. GFP-Imp-a4-dIBB and anti-PSF-A546_Pos030_S001	00-7SViCuPBiqpewRqtuN2xm7
3251.65	um^2	Cell	0.000	1.000	759	2	GFP-IMPa4-IBB anti-PSF-A546 8C-S-PSF V2.00	0	20. GFP-Imp-a4-dIBB and anti-PSF-A546_Pos030_S001	00-7SViCuPBiqpewRqtuN2xm7
1406.15	um^2	Cell	0.000	1.000	760	3	GFP-IMPa4-IBB anti-PSF-A546 8C-S-PSF V2.00	0	20. GFP-Imp-a4-dIBB and anti-PSF-A546_Pos030_S001	00-7SViCuPBiqpewRqtuN2xm7
1089.78	um^2	Cell	0.000	1.000	761	4	GFP-IMPa4-IBB anti-PSF-A546 8C-S-PSF V2.00	0	20. GFP-Imp-a4-dIBB and anti-PSF-A546_Pos030_S001	00-7SViCuPBiqpewRqtuN2xm7
4186.69	um^2	Cell	0.000	1.000	762	5	GFP-IMPa4-IBB anti-PSF-A546 8C-S-PSF V2.00	0	20. GFP-Imp-a4-dIBB and anti-PSF-A546_Pos030_S001	00-7SViCuPBiqpewRqtuN2xm7
5833.85	um^2	Cell	0.000	1.000	763	6	GFP-IMPa4-IBB anti-PSF-A546 8C-S-PSF V2.00	0	20. GFP-Imp-a4-dIBB and anti-PSF-A546_Pos030_S001	00-7SViCuPBiqpewRqtuN2xm7
2230.92	um^2	Cell	0.000	1.000	764	7	GFP-IMPa4-IBB anti-PSF-A546 8C-S-PSF V2.00	0	20. GFP-Imp-a4-dIBB and anti-PSF-A546_Pos030_S001	00-7SViCuPBiqpewRqtuN2xm7
2186.32	um^2	Cell	0.000	1.000	765	8	GFP-IMPa4-IBB anti-PSF-A546 8C-S-PSF V2.00	0	20. GFP-Imp-a4-dIBB and anti-PSF-A546_Pos030_S001	00-7SViCuPBiqpewRqtuN2xm7
2950.06	um^2	Cell	0.000	1.000	766	9	GFP-IMPa4-IBB anti-PSF-A546 8C-S-PSF V2.00	0	20. GFP-Imp-a4-dIBB and anti-PSF-A546_Pos030_S001	00-7SViCuPBiqpewRqtuN2xm7
785.887	um^2	Cell	0.000	1.000	767	10	GFP-IMPa4-IBB anti-PSF-A546 8C-S-PSF V2.00	0	20. GFP-Imp-a4-dIBB and anti-PSF-A546_Pos030_S001	00-7SViCuPBiqpewRqtuN2xm7
2304.62	um^2	Cell	0.000	1.000	768	11	GFP-IMPa4-IBB anti-PSF-A546 8C-S-PSF V2.00	0	20. GFP-Imp-a4-dIBB and anti-PSF-A546_Pos030_S001	00-7SViCuPBiqpewRqtuN2xm7
1251.95	um^2	Cell	0.000	1.000	769	12	GFP-IMPa4-IBB anti-PSF-A546 8C-S-PSF V2.00	0	20. GFP-Imp-a4-dIBB and anti-PSF-A546_Pos030_S001	00-7SViCuPBiqpewRqtuN2xm7
3500.55	um^2	Cell	0.000	1.000	770	13	GFP-IMPa4-IBB anti-PSF-A546 8C-S-PSF V2.00	0	20. GFP-Imp-a4-dIBB and anti-PSF-A546_Pos030_S001	00-7SViCuPBiqpewRqtuN2xm7
2057.55	um^2	Cell	0.000	1.000	771	14	GFP-IMPa4-IBB anti-PSF-A546 8C-S-PSF V2.00	0	20. GFP-Imp-a4-dIBB and anti-PSF-A546_Pos030_S001	00-7SViCuPBiqpewRqtuN2xm7
2324.47	um^2	Cell	0.000	1.000	772	15	GFP-IMPa4-IBB anti-PSF-A546 8C-S-PSF V2.00	0	20. GFP-Imp-a4-dIBB and anti-PSF-A546_Pos030_S001	00-7SViCuPBiqpewRqtuN2xm7
2204.21	um^2	Cell	0.000	1.000	773	16	GFP-IMPa4-IBB anti-PSF-A546 8C-S-PSF V2.00	0	20. GFP-Imp-a4-dIBB and anti-PSF-A546_Pos030_S001	00-7SViCuPBiqpewRqtuN2xm7
3475.45	um^2	Cell	0.000	1.000	774	17	GFP-IMPa4-IBB anti-PSF-A546 8C-S-PSF V2.00	0	20. GFP-Imp-a4-dIBB and anti-PSF-A546_Pos030_S001	00-7SViCuPBiqpewRqtuN2xm7
3494.32	um^2	Cell	0.000	1.000	775	18	GFP-IMPa4-IBB anti-PSF-A546 8C-S-PSF V2.00	0	20. GFP-Imp-a4-dIBB and anti-PSF-A546_Pos030_S001	00-7SViCuPBiqpewRqtuN2xm7
829.066	um^2	Cell	0.000	1.000	776	19	GFP-IMPa4-IBB anti-PSF-A546 8C-S-PSF V2.00	0	20. GFP-Imp-a4-dIBB and anti-PSF-A546_Pos030_S001	00-7SViCuPBiqpewRqtuN2xm7
2279.32	um^2	Cell	0.000	1.000	777	20	GFP-IMPa4-IBB anti-PSF-A546 8C-S-PSF V2.00	0	20. GFP-Imp-a4-dIBB and anti-PSF-A546_Pos030_S001	00-7SViCuPBiqpewRqtuN2xm7
2694.47	um^2	Cell	0.000	1.000	778	21	GFP-IMPa4-IBB anti-PSF-A546 8C-S-PSF V2.00	0	20. GFP-Imp-a4-dIBB and anti-PSF-A546_Pos030_S001	00-7SViCuPBiqpewRqtuN2xm7
2226.19	um^2	Cell	0.000	1.000	779	22	GFP-IMPa4-IBB anti-PSF-A546 8C-S-PSF V2.00	0	20. GFP-Imp-a4-dIBB and anti-PSF-A546_Pos030_S001	00-7SViCuPBiqpewRqtuN2xm7
1995.67	um^2	Cell	0.000	1.000	780	23	GFP-IMPa4-IBB anti-PSF-A546 8C-S-PSF V2.00	0	20. GFP-Imp-a4-dIBB and anti-PSF-A546_Pos030_S001	00-7SViCuPBiqpewRqtuN2xm7
4705.82	um^2	Cell	0.000	1.000	781	24	GFP-IMPa4-IBB anti-PSF-A546 8C-S-PSF V2.00	0	20. GFP-Imp-a4-dIBB and anti-PSF-A546_Pos030_S001	00-7SViCuPBiqpewRqtuN2xm7
3603.3	um^2	Cell	0.000	1.000	782	25	GFP-IMPa4-IBB anti-PSF-A546 8C-S-PSF V2.00	0	20. GFP-Imp-a4-dIBB and anti-PSF-A546_Pos030_S001	00-7SViCuPBiqpewRqtuN2xm7
5853.79	um^2	Cell	0.000	1.000	783	26	GFP-IMPa4-IBB anti-PSF-A546 8C-S-PSF V2.00	0	20. GFP-Imp-a4-dIBB and anti-PSF-A546_Pos030_S001	00-7SViCuPBiqpewRqtuN2xm7
5350.41	um^2	Cell	0.000	1.000	784	27	GFP-IMPa4-IBB anti-PSF-A546 8C-S-PSF V2.00	0	20. GFP-Imp-a4-dIBB and anti-PSF-A546_Pos030_S001	00-7SViCuPBiqpewRqtuN2xm7
1478.53	um^2	Cell	0.000	1.000	785	28	GFP-IMPa4-IBB anti-PSF-A546 8C-S-PSF V2.00	0	20. GFP-Imp-a4-dIBB and anti-PSF-A546_Pos030_S001	00-7SViCuPBiqpewRqtuN2xm7
824.98	um^2	Cell	0.000	1.000	786	0	GFP-IMPa4-IBB anti-PSF-A546 8C-S-PSF V2.00	0	20. GFP-Imp-a4-dIBB and anti-PSF-A546_Pos031_S001	00-pigVPeXbXUJ3JJumTQvJB6
2775.32	um^2	Cell	0.000	1.000	787	1	GFP-IMPa4-IBB anti-PSF-A546 8C-S-PSF V2.00	0	20. GFP-Imp-a4-dIBB and anti-PSF-A546_Pos031_S001	00-pigVPeXbXUJ3JJumTQvJB6
6818.27	um^2	Cell	0.000	1.000	788	2	GFP-IMPa4-IBB anti-PSF-A546 8C-S-PSF V2.00	0	20. GFP-Imp-a4-dIBB and anti-PSF-A546_Pos031_S001	00-pigVPeXbXUJ3JJumTQvJB6
3568.07	um^2	Cell	0.000	1.000	789	3	GFP-IMPa4-IBB anti-PSF-A546 8C-S-PSF V2.00	0	20. GFP-Imp-a4-dIBB and anti-PSF-A546_Pos031_S001	00-pigVPeXbXUJ3JJumTQvJB6
3292.84	um^2	Cell	0.000	1.000	790	4	GFP-IMPa4-IBB anti-PSF-A546 8C-S-PSF V2.00	0	20. GFP-Imp-a4-dIBB and anti-PSF-A546_Pos031_S001	00-pigVPeXbXUJ3JJumTQvJB6
67341.6	um^2	Cell	0.000	1.000	791	5	GFP-IMPa4-IBB anti-PSF-A546 8C-S-PSF V2.00	0	20. GFP-Imp-a4-dIBB and anti-PSF-A546_Pos031_S001	00-pigVPeXbXUJ3JJumTQvJB6
5490.63	um^2	Cell	0.000	1.000	792	6	GFP-IMPa4-IBB anti-PSF-A546 8C-S-PSF V2.00	0	20. GFP-Imp-a4-dIBB and anti-PSF-A546_Pos031_S001	00-pigVPeXbXUJ3JJumTQvJB6
3348.34	um^2	Cell	0.000	1.000	793	7	GFP-IMPa4-IBB anti-PSF-A546 8C-S-PSF V2.00	0	20. GFP-Imp-a4-dIBB and anti-PSF-A546_Pos031_S001	00-pigVPeXbXUJ3JJumTQvJB6
3916.58	um^2	Cell	0.000	1.000	794	8	GFP-IMPa4-IBB anti-PSF-A546 8C-S-PSF V2.00	0	20. GFP-Imp-a4-dIBB and anti-PSF-A546_Pos031_S001	00-pigVPeXbXUJ3JJumTQvJB6
6927.9	um^2	Cell	0.000	1.000	795	9	GFP-IMPa4-IBB anti-PSF-A546 8C-S-PSF V2.00	0	20. GFP-Imp-a4-dIBB and anti-PSF-A546_Pos031_S001	00-pigVPeXbXUJ3JJumTQvJB6
2518.86	um^2	Cell	0.000	1.000	796	10	GFP-IMPa4-IBB anti-PSF-A546 8C-S-PSF V2.00	0	20. GFP-Imp-a4-dIBB and anti-PSF-A546_Pos031_S001	00-pigVPeXbXUJ3JJumTQvJB6
3511.06	um^2	Cell	0.000	1.000	797	11	GFP-IMPa4-IBB anti-PSF-A546 8C-S-PSF V2.00	0	20. GFP-Imp-a4-dIBB and anti-PSF-A546_Pos031_S001	00-pigVPeXbXUJ3JJumTQvJB6
1761.36	um^2	Cell	0.000	1.000	798	12	GFP-IMPa4-IBB anti-PSF-A546 8C-S-PSF V2.00	0	20. GFP-Imp-a4-dIBB and anti-PSF-A546_Pos031_S001	00-pigVPeXbXUJ3JJumTQvJB6
14425.1	um^2	Cell	0.000	1.000	799	13	GFP-IMPa4-IBB anti-PSF-A546 8C-S-PSF V2.00	0	20. GFP-Imp-a4-dIBB and anti-PSF-A546_Pos031_S001	00-pigVPeXbXUJ3JJumTQvJB6
18162.9	um^2	Cell	0.000	1.000	800	14	GFP-IMPa4-IBB anti-PSF-A546 8C-S-PSF V2.00	0	20. GFP-Imp-a4-dIBB and anti-PSF-A546_Pos031_S001	00-pigVPeXbXUJ3JJumTQvJB6
28525.7	um^2	Cell	0.000	1.000	801	15	GFP-IMPa4-IBB anti-PSF-A546 8C-S-PSF V2.00	0	20. GFP-Imp-a4-dIBB and anti-PSF-A546_Pos031_S001	00-pigVPeXbXUJ3JJumTQvJB6
6458.51	um^2	Cell	0.000	1.000	802	16	GFP-IMPa4-IBB anti-PSF-A546 8C-S-PSF V2.00	0	20. GFP-Imp-a4-dIBB and anti-PSF-A546_Pos031_S001	00-pigVPeXbXUJ3JJumTQvJB6
2139.71	um^2	Cell	0.000	1.000	803	17	GFP-IMPa4-IBB anti-PSF-A546 8C-S-PSF V2.00	0	20. GFP-Imp-a4-dIBB and anti-PSF-A546_Pos031_S001	00-pigVPeXbXUJ3JJumTQvJB6
652.153	um^2	Cell	0.000	1.000	804	18	GFP-IMPa4-IBB anti-PSF-A546 8C-S-PSF V2.00	0	20. GFP-Imp-a4-dIBB and anti-PSF-A546_Pos031_S001	00-pigVPeXbXUJ3JJumTQvJB6
37273.1	um^2	Cell	0.000	1.000	805	19	GFP-IMPa4-IBB anti-PSF-A546 8C-S-PSF V2.00	0	20. GFP-Imp-a4-dIBB and anti-PSF-A546_Pos031_S001	00-pigVPeXbXUJ3JJumTQvJB6
2306.88	um^2	Cell	0.000	1.000	806	20	GFP-IMPa4-IBB anti-PSF-A546 8C-S-PSF V2.00	0	20. GFP-Imp-a4-dIBB and anti-PSF-A546_Pos031_S001	00-pigVPeXbXUJ3JJumTQvJB6
1290.69	um^2	Cell	0.000	1.000	807	0	GFP-IMPa4-IBB anti-PSF-A546 8C-S-PSF V2.00	0	20. GFP-Imp-a4-dIBB and anti-PSF-A546_Pos032_S001	00-heUXnjxqUnL9bvrW6fEwU9
1412.68	um^2	Cell	0.000	1.000	808	1	GFP-IMPa4-IBB anti-PSF-A546 8C-S-PSF V2.00	0	20. GFP-Imp-a4-dIBB and anti-PSF-A546_Pos032_S001	00-heUXnjxqUnL9bvrW6fEwU9
3707.75	um^2	Cell	0.000	1.000	809	2	GFP-IMPa4-IBB anti-PSF-A546 8C-S-PSF V2.00	0	20. GFP-Imp-a4-dIBB and anti-PSF-A546_Pos032_S001	00-heUXnjxqUnL9bvrW6fEwU9
2010.65	um^2	Cell	0.000	1.000	810	3	GFP-IMPa4-IBB anti-PSF-A546 8C-S-PSF V2.00	0	20. GFP-Imp-a4-dIBB and anti-PSF-A546_Pos032_S001	00-heUXnjxqUnL9bvrW6fEwU9
1348.86	um^2	Cell	0.000	1.000	811	4	GFP-IMPa4-IBB anti-PSF-A546 8C-S-PSF V2.00	0	20. GFP-Imp-a4-dIBB and anti-PSF-A546_Pos032_S001	00-heUXnjxqUnL9bvrW6fEwU9
658.974	um^2	Cell	0.000	1.000	812	5	GFP-IMPa4-IBB anti-PSF-A546 8C-S-PSF V2.00	0	20. GFP-Imp-a4-dIBB and anti-PSF-A546_Pos032_S001	00-heUXnjxqUnL9bvrW6fEwU9
4342.57	um^2	Cell	0.000	1.000	813	6	GFP-IMPa4-IBB anti-PSF-A546 8C-S-PSF V2.00	0	20. GFP-Imp-a4-dIBB and anti-PSF-A546_Pos032_S001	00-heUXnjxqUnL9bvrW6fEwU9
1779.68	um^2	Cell	0.000	1.000	814	7	GFP-IMPa4-IBB anti-PSF-A546 8C-S-PSF V2.00	0	20. GFP-Imp-a4-dIBB and anti-PSF-A546_Pos032_S001	00-heUXnjxqUnL9bvrW6fEwU9
2363.44	um^2	Cell	0.000	1.000	815	8	GFP-IMPa4-IBB anti-PSF-A546 8C-S-PSF V2.00	0	20. GFP-Imp-a4-dIBB and anti-PSF-A546_Pos032_S001	00-heUXnjxqUnL9bvrW6fEwU9
603.487	um^2	Cell	0.000	1.000	816	9	GFP-IMPa4-IBB anti-PSF-A546 8C-S-PSF V2.00	0	20. GFP-Imp-a4-dIBB and anti-PSF-A546_Pos032_S001	00-heUXnjxqUnL9bvrW6fEwU9
2766.36	um^2	Cell	0.000	1.000	817	10	GFP-IMPa4-IBB anti-PSF-A546 8C-S-PSF V2.00	0	20. GFP-Imp-a4-dIBB and anti-PSF-A546_Pos032_S001	00-heUXnjxqUnL9bvrW6fEwU9
1195.75	um^2	Cell	0.000	1.000	818	11	GFP-IMPa4-IBB anti-PSF-A546 8C-S-PSF V2.00	0	20. GFP-Imp-a4-dIBB and anti-PSF-A546_Pos032_S001	00-heUXnjxqUnL9bvrW6fEwU9
898.241	um^2	Cell	0.000	1.000	819	12	GFP-IMPa4-IBB anti-PSF-A546 8C-S-PSF V2.00	0	20. GFP-Imp-a4-dIBB and anti-PSF-A546_Pos032_S001	00-heUXnjxqUnL9bvrW6fEwU9
1190.14	um^2	Cell	0.000	1.000	820	13	GFP-IMPa4-IBB anti-PSF-A546 8C-S-PSF V2.00	0	20. GFP-Imp-a4-dIBB and anti-PSF-A546_Pos032_S001	00-heUXnjxqUnL9bvrW6fEwU9
1201.78	um^2	Cell	0.000	1.000	821	14	GFP-IMPa4-IBB anti-PSF-A546 8C-S-PSF V2.00	0	20. GFP-Imp-a4-dIBB and anti-PSF-A546_Pos032_S001	00-heUXnjxqUnL9bvrW6fEwU9
3516.83	um^2	Cell	0.000	1.000	822	15	GFP-IMPa4-IBB anti-PSF-A546 8C-S-PSF V2.00	0	20. GFP-Imp-a4-dIBB and anti-PSF-A546_Pos032_S001	00-heUXnjxqUnL9bvrW6fEwU9
4939.5	um^2	Cell	0.000	1.000	823	16	GFP-IMPa4-IBB anti-PSF-A546 8C-S-PSF V2.00	0	20. GFP-Imp-a4-dIBB and anti-PSF-A546_Pos032_S001	00-heUXnjxqUnL9bvrW6fEwU9
4952.7	um^2	Cell	0.000	1.000	824	17	GFP-IMPa4-IBB anti-PSF-A546 8C-S-PSF V2.00	0	20. GFP-Imp-a4-dIBB and anti-PSF-A546_Pos032_S001	00-heUXnjxqUnL9bvrW6fEwU9
4777.32	um^2	Cell	0.000	1.000	825	18	GFP-IMPa4-IBB anti-PSF-A546 8C-S-PSF V2.00	0	20. GFP-Imp-a4-dIBB and anti-PSF-A546_Pos032_S001	00-heUXnjxqUnL9bvrW6fEwU9
1277.31	um^2	Cell	0.000	1.000	826	19	GFP-IMPa4-IBB anti-PSF-A546 8C-S-PSF V2.00	0	20. GFP-Imp-a4-dIBB and anti-PSF-A546_Pos032_S001	00-heUXnjxqUnL9bvrW6fEwU9
5643.84	um^2	Cell	0.000	1.000	827	20	GFP-IMPa4-IBB anti-PSF-A546 8C-S-PSF V2.00	0	20. GFP-Imp-a4-dIBB and anti-PSF-A546_Pos032_S001	00-heUXnjxqUnL9bvrW6fEwU9
3063.3	um^2	Cell	0.000	1.000	828	21	GFP-IMPa4-IBB anti-PSF-A546 8C-S-PSF V2.00	0	20. GFP-Imp-a4-dIBB and anti-PSF-A546_Pos032_S001	00-heUXnjxqUnL9bvrW6fEwU9
862.04	um^2	Cell	0.000	1.000	829	22	GFP-IMPa4-IBB anti-PSF-A546 8C-S-PSF V2.00	0	20. GFP-Imp-a4-dIBB and anti-PSF-A546_Pos032_S001	00-heUXnjxqUnL9bvrW6fEwU9
850.964	um^2	Cell	0.000	1.000	830	23	GFP-IMPa4-IBB anti-PSF-A546 8C-S-PSF V2.00	0	20. GFP-Imp-a4-dIBB and anti-PSF-A546_Pos032_S001	00-heUXnjxqUnL9bvrW6fEwU9
2107.03	um^2	Cell	0.000	1.000	831	24	GFP-IMPa4-IBB anti-PSF-A546 8C-S-PSF V2.00	0	20. GFP-Imp-a4-dIBB and anti-PSF-A546_Pos032_S001	00-heUXnjxqUnL9bvrW6fEwU9
1558.35	um^2	Cell	0.000	1.000	832	25	GFP-IMPa4-IBB anti-PSF-A546 8C-S-PSF V2.00	0	20. GFP-Imp-a4-dIBB and anti-PSF-A546_Pos032_S001	00-heUXnjxqUnL9bvrW6fEwU9
2797.32	um^2	Cell	0.000	1.000	833	26	GFP-IMPa4-IBB anti-PSF-A546 8C-S-PSF V2.00	0	20. GFP-Imp-a4-dIBB and anti-PSF-A546_Pos032_S001	00-heUXnjxqUnL9bvrW6fEwU9
21856.6	um^2	Cell	0.000	1.000	834	27	GFP-IMPa4-IBB anti-PSF-A546 8C-S-PSF V2.00	0	20. GFP-Imp-a4-dIBB and anti-PSF-A546_Pos032_S001	00-heUXnjxqUnL9bvrW6fEwU9
2523.43	um^2	Cell	0.000	1.000	835	28	GFP-IMPa4-IBB anti-PSF-A546 8C-S-PSF V2.00	0	20. GFP-Imp-a4-dIBB and anti-PSF-A546_Pos032_S001	00-heUXnjxqUnL9bvrW6fEwU9
1083.81	um^2	Cell	0.000	1.000	836	29	GFP-IMPa4-IBB anti-PSF-A546 8C-S-PSF V2.00	0	20. GFP-Imp-a4-dIBB and anti-PSF-A546_Pos032_S001	00-heUXnjxqUnL9bvrW6fEwU9
5539.42	um^2	Cell	0.000	1.000	837	30	GFP-IMPa4-IBB anti-PSF-A546 8C-S-PSF V2.00	0	20. GFP-Imp-a4-dIBB and anti-PSF-A546_Pos032_S001	00-heUXnjxqUnL9bvrW6fEwU9
712.101	um^2	Cell	0.000	1.000	838	31	GFP-IMPa4-IBB anti-PSF-A546 8C-S-PSF V2.00	0	20. GFP-Imp-a4-dIBB and anti-PSF-A546_Pos032_S001	00-heUXnjxqUnL9bvrW6fEwU9
1815.11	um^2	Cell	0.000	1.000	839	0	GFP-IMPa4-IBB anti-PSF-A546 8C-S-PSF V2.00	0	20. GFP-Imp-a4-dIBB and anti-PSF-A546_Pos033_S001	00-YbSS4vEVfvmTCjLh5hiqfC
877.802	um^2	Cell	0.000	1.000	840	1	GFP-IMPa4-IBB anti-PSF-A546 8C-S-PSF V2.00	0	20. GFP-Imp-a4-dIBB and anti-PSF-A546_Pos033_S001	00-YbSS4vEVfvmTCjLh5hiqfC
1684.01	um^2	Cell	0.000	1.000	841	2	GFP-IMPa4-IBB anti-PSF-A546 8C-S-PSF V2.00	0	20. GFP-Imp-a4-dIBB and anti-PSF-A546_Pos033_S001	00-YbSS4vEVfvmTCjLh5hiqfC
2370.53	um^2	Cell	0.000	1.000	842	3	GFP-IMPa4-IBB anti-PSF-A546 8C-S-PSF V2.00	0	20. GFP-Imp-a4-dIBB and anti-PSF-A546_Pos033_S001	00-YbSS4vEVfvmTCjLh5hiqfC
1384.14	um^2	Cell	0.000	1.000	843	4	GFP-IMPa4-IBB anti-PSF-A546 8C-S-PSF V2.00	0	20. GFP-Imp-a4-dIBB and anti-PSF-A546_Pos033_S001	00-YbSS4vEVfvmTCjLh5hiqfC
1258.1	um^2	Cell	0.000	1.000	844	5	GFP-IMPa4-IBB anti-PSF-A546 8C-S-PSF V2.00	0	20. GFP-Imp-a4-dIBB and anti-PSF-A546_Pos033_S001	00-YbSS4vEVfvmTCjLh5hiqfC
1197.44	um^2	Cell	0.000	1.000	845	6	GFP-IMPa4-IBB anti-PSF-A546 8C-S-PSF V2.00	0	20. GFP-Imp-a4-dIBB and anti-PSF-A546_Pos033_S001	00-YbSS4vEVfvmTCjLh5hiqfC
1047.2	um^2	Cell	0.000	1.000	846	7	GFP-IMPa4-IBB anti-PSF-A546 8C-S-PSF V2.00	0	20. GFP-Imp-a4-dIBB and anti-PSF-A546_Pos033_S001	00-YbSS4vEVfvmTCjLh5hiqfC
1260.72	um^2	Cell	0.000	1.000	847	8	GFP-IMPa4-IBB anti-PSF-A546 8C-S-PSF V2.00	0	20. GFP-Imp-a4-dIBB and anti-PSF-A546_Pos033_S001	00-YbSS4vEVfvmTCjLh5hiqfC
1644.44	um^2	Cell	0.000	1.000	848	9	GFP-IMPa4-IBB anti-PSF-A546 8C-S-PSF V2.00	0	20. GFP-Imp-a4-dIBB and anti-PSF-A546_Pos033_S001	00-YbSS4vEVfvmTCjLh5hiqfC
889.9	um^2	Cell	0.000	1.000	849	0	GFP-IMPa4-IBB anti-PSF-A546 8C-S-PSF V2.00	0	20. GFP-Imp-a4-dIBB and anti-PSF-A546_Pos034_S001	00-dZKGGKUKN8wnE5qkHLBpuY
1364.04	um^2	Cell	0.000	1.000	850	1	GFP-IMPa4-IBB anti-PSF-A546 8C-S-PSF V2.00	0	20. GFP-Imp-a4-dIBB and anti-PSF-A546_Pos034_S001	00-dZKGGKUKN8wnE5qkHLBpuY
1180.94	um^2	Cell	0.000	1.000	851	2	GFP-IMPa4-IBB anti-PSF-A546 8C-S-PSF V2.00	0	20. GFP-Imp-a4-dIBB and anti-PSF-A546_Pos034_S001	00-dZKGGKUKN8wnE5qkHLBpuY
64210.2	um^2	Cell	0.000	1.000	852	3	GFP-IMPa4-IBB anti-PSF-A546 8C-S-PSF V2.00	0	20. GFP-Imp-a4-dIBB and anti-PSF-A546_Pos034_S001	00-dZKGGKUKN8wnE5qkHLBpuY
94431.1	um^2	Cell	0.000	1.000	853	4	GFP-IMPa4-IBB anti-PSF-A546 8C-S-PSF V2.00	0	20. GFP-Imp-a4-dIBB and anti-PSF-A546_Pos034_S001	00-dZKGGKUKN8wnE5qkHLBpuY
50256.6	um^2	Cell	0.000	1.000	854	5	GFP-IMPa4-IBB anti-PSF-A546 8C-S-PSF V2.00	0	20. GFP-Imp-a4-dIBB and anti-PSF-A546_Pos034_S001	00-dZKGGKUKN8wnE5qkHLBpuY
11772.5	um^2	Cell	0.000	1.000	855	6	GFP-IMPa4-IBB anti-PSF-A546 8C-S-PSF V2.00	0	20. GFP-Imp-a4-dIBB and anti-PSF-A546_Pos034_S001	00-dZKGGKUKN8wnE5qkHLBpuY
38579	um^2	Cell	0.000	1.000	856	7	GFP-IMPa4-IBB anti-PSF-A546 8C-S-PSF V2.00	0	20. GFP-Imp-a4-dIBB and anti-PSF-A546_Pos034_S001	00-dZKGGKUKN8wnE5qkHLBpuY
3105.32	um^2	Cell	0.000	1.000	857	0	GFP-IMPa4-IBB anti-PSF-A546 8C-S-PSF V2.00	0	20. GFP-Imp-a4-dIBB and anti-PSF-A546_Pos035_S001	00-75s65Tc2xhMrz8h8VKm5Vc
607.819	um^2	Cell	0.000	1.000	858	1	GFP-IMPa4-IBB anti-PSF-A546 8C-S-PSF V2.00	0	20. GFP-Imp-a4-dIBB and anti-PSF-A546_Pos035_S001	00-75s65Tc2xhMrz8h8VKm5Vc
2187.5	um^2	Cell	0.000	1.000	859	2	GFP-IMPa4-IBB anti-PSF-A546 8C-S-PSF V2.00	0	20. GFP-Imp-a4-dIBB and anti-PSF-A546_Pos035_S001	00-75s65Tc2xhMrz8h8VKm5Vc
1763.72	um^2	Cell	0.000	1.000	860	3	GFP-IMPa4-IBB anti-PSF-A546 8C-S-PSF V2.00	0	20. GFP-Imp-a4-dIBB and anti-PSF-A546_Pos035_S001	00-75s65Tc2xhMrz8h8VKm5Vc
1962.36	um^2	Cell	0.000	1.000	861	4	GFP-IMPa4-IBB anti-PSF-A546 8C-S-PSF V2.00	0	20. GFP-Imp-a4-dIBB and anti-PSF-A546_Pos035_S001	00-75s65Tc2xhMrz8h8VKm5Vc
2482.21	um^2	Cell	0.000	1.000	862	5	GFP-IMPa4-IBB anti-PSF-A546 8C-S-PSF V2.00	0	20. GFP-Imp-a4-dIBB and anti-PSF-A546_Pos035_S001	00-75s65Tc2xhMrz8h8VKm5Vc
2200.25	um^2	Cell	0.000	1.000	863	6	GFP-IMPa4-IBB anti-PSF-A546 8C-S-PSF V2.00	0	20. GFP-Imp-a4-dIBB and anti-PSF-A546_Pos035_S001	00-75s65Tc2xhMrz8h8VKm5Vc
1247.79	um^2	Cell	0.000	1.000	864	7	GFP-IMPa4-IBB anti-PSF-A546 8C-S-PSF V2.00	0	20. GFP-Imp-a4-dIBB and anti-PSF-A546_Pos035_S001	00-75s65Tc2xhMrz8h8VKm5Vc
1594.65	um^2	Cell	0.000	1.000	865	8	GFP-IMPa4-IBB anti-PSF-A546 8C-S-PSF V2.00	0	20. GFP-Imp-a4-dIBB and anti-PSF-A546_Pos035_S001	00-75s65Tc2xhMrz8h8VKm5Vc
1417.72	um^2	Cell	0.000	1.000	866	9	GFP-IMPa4-IBB anti-PSF-A546 8C-S-PSF V2.00	0	20. GFP-Imp-a4-dIBB and anti-PSF-A546_Pos035_S001	00-75s65Tc2xhMrz8h8VKm5Vc
1260.89	um^2	Cell	0.000	1.000	867	10	GFP-IMPa4-IBB anti-PSF-A546 8C-S-PSF V2.00	0	20. GFP-Imp-a4-dIBB and anti-PSF-A546_Pos035_S001	00-75s65Tc2xhMrz8h8VKm5Vc
2188.12	um^2	Cell	0.000	1.000	868	11	GFP-IMPa4-IBB anti-PSF-A546 8C-S-PSF V2.00	0	20. GFP-Imp-a4-dIBB and anti-PSF-A546_Pos035_S001	00-75s65Tc2xhMrz8h8VKm5Vc
2340.86	um^2	Cell	0.000	1.000	869	12	GFP-IMPa4-IBB anti-PSF-A546 8C-S-PSF V2.00	0	20. GFP-Imp-a4-dIBB and anti-PSF-A546_Pos035_S001	00-75s65Tc2xhMrz8h8VKm5Vc
1943.69	um^2	Cell	0.000	1.000	870	13	GFP-IMPa4-IBB anti-PSF-A546 8C-S-PSF V2.00	0	20. GFP-Imp-a4-dIBB and anti-PSF-A546_Pos035_S001	00-75s65Tc2xhMrz8h8VKm5Vc
1011.6	um^2	Cell	0.000	1.000	871	14	GFP-IMPa4-IBB anti-PSF-A546 8C-S-PSF V2.00	0	20. GFP-Imp-a4-dIBB and anti-PSF-A546_Pos035_S001	00-75s65Tc2xhMrz8h8VKm5Vc
2329.33	um^2	Cell	0.000	1.000	872	15	GFP-IMPa4-IBB anti-PSF-A546 8C-S-PSF V2.00	0	20. GFP-Imp-a4-dIBB and anti-PSF-A546_Pos035_S001	00-75s65Tc2xhMrz8h8VKm5Vc
1807.4	um^2	Cell	0.000	1.000	873	16	GFP-IMPa4-IBB anti-PSF-A546 8C-S-PSF V2.00	0	20. GFP-Imp-a4-dIBB and anti-PSF-A546_Pos035_S001	00-75s65Tc2xhMrz8h8VKm5Vc
2744.78	um^2	Cell	0.000	1.000	874	17	GFP-IMPa4-IBB anti-PSF-A546 8C-S-PSF V2.00	0	20. GFP-Imp-a4-dIBB and anti-PSF-A546_Pos035_S001	00-75s65Tc2xhMrz8h8VKm5Vc
2592.95	um^2	Cell	0.000	1.000	875	18	GFP-IMPa4-IBB anti-PSF-A546 8C-S-PSF V2.00	0	20. GFP-Imp-a4-dIBB and anti-PSF-A546_Pos035_S001	00-75s65Tc2xhMrz8h8VKm5Vc
2650.78	um^2	Cell	0.000	1.000	876	19	GFP-IMPa4-IBB anti-PSF-A546 8C-S-PSF V2.00	0	20. GFP-Imp-a4-dIBB and anti-PSF-A546_Pos035_S001	00-75s65Tc2xhMrz8h8VKm5Vc
896.08	um^2	Cell	0.000	1.000	877	20	GFP-IMPa4-IBB anti-PSF-A546 8C-S-PSF V2.00	0	20. GFP-Imp-a4-dIBB and anti-PSF-A546_Pos035_S001	00-75s65Tc2xhMrz8h8VKm5Vc
3304.3	um^2	Cell	0.000	1.000	878	21	GFP-IMPa4-IBB anti-PSF-A546 8C-S-PSF V2.00	0	20. GFP-Imp-a4-dIBB and anti-PSF-A546_Pos035_S001	00-75s65Tc2xhMrz8h8VKm5Vc
4496.4	um^2	Cell	0.000	1.000	879	22	GFP-IMPa4-IBB anti-PSF-A546 8C-S-PSF V2.00	0	20. GFP-Imp-a4-dIBB and anti-PSF-A546_Pos035_S001	00-75s65Tc2xhMrz8h8VKm5Vc
2564.4	um^2	Cell	0.000	1.000	880	23	GFP-IMPa4-IBB anti-PSF-A546 8C-S-PSF V2.00	0	20. GFP-Imp-a4-dIBB and anti-PSF-A546_Pos035_S001	00-75s65Tc2xhMrz8h8VKm5Vc
1250.93	um^2	Cell	0.000	1.000	881	24	GFP-IMPa4-IBB anti-PSF-A546 8C-S-PSF V2.00	0	20. GFP-Imp-a4-dIBB and anti-PSF-A546_Pos035_S001	00-75s65Tc2xhMrz8h8VKm5Vc
1473.46	um^2	Cell	0.000	1.000	882	25	GFP-IMPa4-IBB anti-PSF-A546 8C-S-PSF V2.00	0	20. GFP-Imp-a4-dIBB and anti-PSF-A546_Pos035_S001	00-75s65Tc2xhMrz8h8VKm5Vc
2961.21	um^2	Cell	0.000	1.000	883	26	GFP-IMPa4-IBB anti-PSF-A546 8C-S-PSF V2.00	0	20. GFP-Imp-a4-dIBB and anti-PSF-A546_Pos035_S001	00-75s65Tc2xhMrz8h8VKm5Vc
2077.46	um^2	Cell	0.000	1.000	884	27	GFP-IMPa4-IBB anti-PSF-A546 8C-S-PSF V2.00	0	20. GFP-Imp-a4-dIBB and anti-PSF-A546_Pos035_S001	00-75s65Tc2xhMrz8h8VKm5Vc
2176.13	um^2	Cell	0.000	1.000	885	28	GFP-IMPa4-IBB anti-PSF-A546 8C-S-PSF V2.00	0	20. GFP-Imp-a4-dIBB and anti-PSF-A546_Pos035_S001	00-75s65Tc2xhMrz8h8VKm5Vc
1840.87	um^2	Cell	0.000	1.000	886	29	GFP-IMPa4-IBB anti-PSF-A546 8C-S-PSF V2.00	0	20. GFP-Imp-a4-dIBB and anti-PSF-A546_Pos035_S001	00-75s65Tc2xhMrz8h8VKm5Vc
2301.76	um^2	Cell	0.000	1.000	887	30	GFP-IMPa4-IBB anti-PSF-A546 8C-S-PSF V2.00	0	20. GFP-Imp-a4-dIBB and anti-PSF-A546_Pos035_S001	00-75s65Tc2xhMrz8h8VKm5Vc
2738.48	um^2	Cell	0.000	1.000	888	31	GFP-IMPa4-IBB anti-PSF-A546 8C-S-PSF V2.00	0	20. GFP-Imp-a4-dIBB and anti-PSF-A546_Pos035_S001	00-75s65Tc2xhMrz8h8VKm5Vc
1660.47	um^2	Cell	0.000	1.000	889	32	GFP-IMPa4-IBB anti-PSF-A546 8C-S-PSF V2.00	0	20. GFP-Imp-a4-dIBB and anti-PSF-A546_Pos035_S001	00-75s65Tc2xhMrz8h8VKm5Vc
1892.82	um^2	Cell	0.000	1.000	890	33	GFP-IMPa4-IBB anti-PSF-A546 8C-S-PSF V2.00	0	20. GFP-Imp-a4-dIBB and anti-PSF-A546_Pos035_S001	00-75s65Tc2xhMrz8h8VKm5Vc
4684.08	um^2	Cell	0.000	1.000	891	34	GFP-IMPa4-IBB anti-PSF-A546 8C-S-PSF V2.00	0	20. GFP-Imp-a4-dIBB and anti-PSF-A546_Pos035_S001	00-75s65Tc2xhMrz8h8VKm5Vc
3468.34	um^2	Cell	0.000	1.000	892	35	GFP-IMPa4-IBB anti-PSF-A546 8C-S-PSF V2.00	0	20. GFP-Imp-a4-dIBB and anti-PSF-A546_Pos035_S001	00-75s65Tc2xhMrz8h8VKm5Vc
2361.73	um^2	Cell	0.000	1.000	893	36	GFP-IMPa4-IBB anti-PSF-A546 8C-S-PSF V2.00	0	20. GFP-Imp-a4-dIBB and anti-PSF-A546_Pos035_S001	00-75s65Tc2xhMrz8h8VKm5Vc
3009.43	um^2	Cell	0.000	1.000	894	0	GFP-IMPa4-IBB anti-PSF-A546 8C-S-PSF V2.00	0	20. GFP-Imp-a4-dIBB and anti-PSF-A546_Pos036_S001	00-42FnnYaqCGUJDoukHNUzAm
1716.31	um^2	Cell	0.000	1.000	895	1	GFP-IMPa4-IBB anti-PSF-A546 8C-S-PSF V2.00	0	20. GFP-Imp-a4-dIBB and anti-PSF-A546_Pos036_S001	00-42FnnYaqCGUJDoukHNUzAm
1348.52	um^2	Cell	0.000	1.000	896	2	GFP-IMPa4-IBB anti-PSF-A546 8C-S-PSF V2.00	0	20. GFP-Imp-a4-dIBB and anti-PSF-A546_Pos036_S001	00-42FnnYaqCGUJDoukHNUzAm
1438.95	um^2	Cell	0.000	1.000	897	3	GFP-IMPa4-IBB anti-PSF-A546 8C-S-PSF V2.00	0	20. GFP-Imp-a4-dIBB and anti-PSF-A546_Pos036_S001	00-42FnnYaqCGUJDoukHNUzAm
2434.01	um^2	Cell	0.000	1.000	898	4	GFP-IMPa4-IBB anti-PSF-A546 8C-S-PSF V2.00	0	20. GFP-Imp-a4-dIBB and anti-PSF-A546_Pos036_S001	00-42FnnYaqCGUJDoukHNUzAm
2859.89	um^2	Cell	0.000	1.000	899	5	GFP-IMPa4-IBB anti-PSF-A546 8C-S-PSF V2.00	0	20. GFP-Imp-a4-dIBB and anti-PSF-A546_Pos036_S001	00-42FnnYaqCGUJDoukHNUzAm
1191.03	um^2	Cell	0.000	1.000	900	6	GFP-IMPa4-IBB anti-PSF-A546 8C-S-PSF V2.00	0	20. GFP-Imp-a4-dIBB and anti-PSF-A546_Pos036_S001	00-42FnnYaqCGUJDoukHNUzAm
2396.09	um^2	Cell	0.000	1.000	901	7	GFP-IMPa4-IBB anti-PSF-A546 8C-S-PSF V2.00	0	20. GFP-Imp-a4-dIBB and anti-PSF-A546_Pos036_S001	00-42FnnYaqCGUJDoukHNUzAm
2199.66	um^2	Cell	0.000	1.000	902	8	GFP-IMPa4-IBB anti-PSF-A546 8C-S-PSF V2.00	0	20. GFP-Imp-a4-dIBB and anti-PSF-A546_Pos036_S001	00-42FnnYaqCGUJDoukHNUzAm
1689.33	um^2	Cell	0.000	1.000	903	9	GFP-IMPa4-IBB anti-PSF-A546 8C-S-PSF V2.00	0	20. GFP-Imp-a4-dIBB and anti-PSF-A546_Pos036_S001	00-42FnnYaqCGUJDoukHNUzAm
1180.2	um^2	Cell	0.000	1.000	904	0	GFP-IMPa4-IBB anti-PSF-A546 8C-S-PSF V2.00	0	20. GFP-Imp-a4-dIBB and anti-PSF-A546_Pos037_S001	00-y9BSZ3TtqkY24J6FvB4noS
3214.63	um^2	Cell	0.000	1.000	905	1	GFP-IMPa4-IBB anti-PSF-A546 8C-S-PSF V2.00	0	20. GFP-Imp-a4-dIBB and anti-PSF-A546_Pos037_S001	00-y9BSZ3TtqkY24J6FvB4noS
2833.03	um^2	Cell	0.000	1.000	906	2	GFP-IMPa4-IBB anti-PSF-A546 8C-S-PSF V2.00	0	20. GFP-Imp-a4-dIBB and anti-PSF-A546_Pos037_S001	00-y9BSZ3TtqkY24J6FvB4noS
2405.19	um^2	Cell	0.000	1.000	907	3	GFP-IMPa4-IBB anti-PSF-A546 8C-S-PSF V2.00	0	20. GFP-Imp-a4-dIBB and anti-PSF-A546_Pos037_S001	00-y9BSZ3TtqkY24J6FvB4noS
1203.05	um^2	Cell	0.000	1.000	908	4	GFP-IMPa4-IBB anti-PSF-A546 8C-S-PSF V2.00	0	20. GFP-Imp-a4-dIBB and anti-PSF-A546_Pos037_S001	00-y9BSZ3TtqkY24J6FvB4noS
1916.15	um^2	Cell	0.000	1.000	909	5	GFP-IMPa4-IBB anti-PSF-A546 8C-S-PSF V2.00	0	20. GFP-Imp-a4-dIBB and anti-PSF-A546_Pos037_S001	00-y9BSZ3TtqkY24J6FvB4noS
1970.36	um^2	Cell	0.000	1.000	910	6	GFP-IMPa4-IBB anti-PSF-A546 8C-S-PSF V2.00	0	20. GFP-Imp-a4-dIBB and anti-PSF-A546_Pos037_S001	00-y9BSZ3TtqkY24J6FvB4noS
1814.26	um^2	Cell	0.000	1.000	911	7	GFP-IMPa4-IBB anti-PSF-A546 8C-S-PSF V2.00	0	20. GFP-Imp-a4-dIBB and anti-PSF-A546_Pos037_S001	00-y9BSZ3TtqkY24J6FvB4noS
1251.63	um^2	Cell	0.000	1.000	912	8	GFP-IMPa4-IBB anti-PSF-A546 8C-S-PSF V2.00	0	20. GFP-Imp-a4-dIBB and anti-PSF-A546_Pos037_S001	00-y9BSZ3TtqkY24J6FvB4noS
1171.1	um^2	Cell	0.000	1.000	913	9	GFP-IMPa4-IBB anti-PSF-A546 8C-S-PSF V2.00	0	20. GFP-Imp-a4-dIBB and anti-PSF-A546_Pos037_S001	00-y9BSZ3TtqkY24J6FvB4noS
3299.5	um^2	Cell	0.000	1.000	914	10	GFP-IMPa4-IBB anti-PSF-A546 8C-S-PSF V2.00	0	20. GFP-Imp-a4-dIBB and anti-PSF-A546_Pos037_S001	00-y9BSZ3TtqkY24J6FvB4noS
2485.14	um^2	Cell	0.000	1.000	915	11	GFP-IMPa4-IBB anti-PSF-A546 8C-S-PSF V2.00	0	20. GFP-Imp-a4-dIBB and anti-PSF-A546_Pos037_S001	00-y9BSZ3TtqkY24J6FvB4noS
2520.63	um^2	Cell	0.000	1.000	916	12	GFP-IMPa4-IBB anti-PSF-A546 8C-S-PSF V2.00	0	20. GFP-Imp-a4-dIBB and anti-PSF-A546_Pos037_S001	00-y9BSZ3TtqkY24J6FvB4noS
654.484	um^2	Cell	0.000	1.000	917	13	GFP-IMPa4-IBB anti-PSF-A546 8C-S-PSF V2.00	0	20. GFP-Imp-a4-dIBB and anti-PSF-A546_Pos037_S001	00-y9BSZ3TtqkY24J6FvB4noS
6116.36	um^2	Cell	0.000	1.000	918	14	GFP-IMPa4-IBB anti-PSF-A546 8C-S-PSF V2.00	0	20. GFP-Imp-a4-dIBB and anti-PSF-A546_Pos037_S001	00-y9BSZ3TtqkY24J6FvB4noS
1281.96	um^2	Cell	0.000	1.000	919	15	GFP-IMPa4-IBB anti-PSF-A546 8C-S-PSF V2.00	0	20. GFP-Imp-a4-dIBB and anti-PSF-A546_Pos037_S001	00-y9BSZ3TtqkY24J6FvB4noS
1284.42	um^2	Cell	0.000	1.000	920	16	GFP-IMPa4-IBB anti-PSF-A546 8C-S-PSF V2.00	0	20. GFP-Imp-a4-dIBB and anti-PSF-A546_Pos037_S001	00-y9BSZ3TtqkY24J6FvB4noS
1222.47	um^2	Cell	0.000	1.000	921	17	GFP-IMPa4-IBB anti-PSF-A546 8C-S-PSF V2.00	0	20. GFP-Imp-a4-dIBB and anti-PSF-A546_Pos037_S001	00-y9BSZ3TtqkY24J6FvB4noS
3624.48	um^2	Cell	0.000	1.000	922	18	GFP-IMPa4-IBB anti-PSF-A546 8C-S-PSF V2.00	0	20. GFP-Imp-a4-dIBB and anti-PSF-A546_Pos037_S001	00-y9BSZ3TtqkY24J6FvB4noS
2183.62	um^2	Cell	0.000	1.000	923	0	GFP-IMPa4-IBB anti-PSF-A546 8C-S-PSF V2.00	0	20. GFP-Imp-a4-dIBB and anti-PSF-A546_Pos038_S001	00-X5wdWhBHWuPL2tjHEWVVKC
1074.02	um^2	Cell	0.000	1.000	924	1	GFP-IMPa4-IBB anti-PSF-A546 8C-S-PSF V2.00	0	20. GFP-Imp-a4-dIBB and anti-PSF-A546_Pos038_S001	00-X5wdWhBHWuPL2tjHEWVVKC
736.978	um^2	Cell	0.000	1.000	925	2	GFP-IMPa4-IBB anti-PSF-A546 8C-S-PSF V2.00	0	20. GFP-Imp-a4-dIBB and anti-PSF-A546_Pos038_S001	00-X5wdWhBHWuPL2tjHEWVVKC
1808.45	um^2	Cell	0.000	1.000	926	3	GFP-IMPa4-IBB anti-PSF-A546 8C-S-PSF V2.00	0	20. GFP-Imp-a4-dIBB and anti-PSF-A546_Pos038_S001	00-X5wdWhBHWuPL2tjHEWVVKC
123474	um^2	Cell	0.000	1.000	927	4	GFP-IMPa4-IBB anti-PSF-A546 8C-S-PSF V2.00	0	20. GFP-Imp-a4-dIBB and anti-PSF-A546_Pos038_S001	00-X5wdWhBHWuPL2tjHEWVVKC
2421.6	um^2	Cell	0.000	1.000	928	5	GFP-IMPa4-IBB anti-PSF-A546 8C-S-PSF V2.00	0	20. GFP-Imp-a4-dIBB and anti-PSF-A546_Pos038_S001	00-X5wdWhBHWuPL2tjHEWVVKC
3803.65	um^2	Cell	0.000	1.000	929	6	GFP-IMPa4-IBB anti-PSF-A546 8C-S-PSF V2.00	0	20. GFP-Imp-a4-dIBB and anti-PSF-A546_Pos038_S001	00-X5wdWhBHWuPL2tjHEWVVKC
1743.31	um^2	Cell	0.000	1.000	930	7	GFP-IMPa4-IBB anti-PSF-A546 8C-S-PSF V2.00	0	20. GFP-Imp-a4-dIBB and anti-PSF-A546_Pos038_S001	00-X5wdWhBHWuPL2tjHEWVVKC
8272	um^2	Cell	0.000	1.000	931	8	GFP-IMPa4-IBB anti-PSF-A546 8C-S-PSF V2.00	0	20. GFP-Imp-a4-dIBB and anti-PSF-A546_Pos038_S001	00-X5wdWhBHWuPL2tjHEWVVKC
1773.28	um^2	Cell	0.000	1.000	932	9	GFP-IMPa4-IBB anti-PSF-A546 8C-S-PSF V2.00	0	20. GFP-Imp-a4-dIBB and anti-PSF-A546_Pos038_S001	00-X5wdWhBHWuPL2tjHEWVVKC
2023.58	um^2	Cell	0.000	1.000	933	10	GFP-IMPa4-IBB anti-PSF-A546 8C-S-PSF V2.00	0	20. GFP-Imp-a4-dIBB and anti-PSF-A546_Pos038_S001	00-X5wdWhBHWuPL2tjHEWVVKC
2221.87	um^2	Cell	0.000	1.000	934	11	GFP-IMPa4-IBB anti-PSF-A546 8C-S-PSF V2.00	0	20. GFP-Imp-a4-dIBB and anti-PSF-A546_Pos038_S001	00-X5wdWhBHWuPL2tjHEWVVKC
2040.04	um^2	Cell	0.000	1.000	935	12	GFP-IMPa4-IBB anti-PSF-A546 8C-S-PSF V2.00	0	20. GFP-Imp-a4-dIBB and anti-PSF-A546_Pos038_S001	00-X5wdWhBHWuPL2tjHEWVVKC
2290.46	um^2	Cell	0.000	1.000	936	13	GFP-IMPa4-IBB anti-PSF-A546 8C-S-PSF V2.00	0	20. GFP-Imp-a4-dIBB and anti-PSF-A546_Pos038_S001	00-X5wdWhBHWuPL2tjHEWVVKC
2659.53	um^2	Cell	0.000	1.000	937	14	GFP-IMPa4-IBB anti-PSF-A546 8C-S-PSF V2.00	0	20. GFP-Imp-a4-dIBB and anti-PSF-A546_Pos038_S001	00-X5wdWhBHWuPL2tjHEWVVKC
2438.33	um^2	Cell	0.000	1.000	938	15	GFP-IMPa4-IBB anti-PSF-A546 8C-S-PSF V2.00	0	20. GFP-Imp-a4-dIBB and anti-PSF-A546_Pos038_S001	00-X5wdWhBHWuPL2tjHEWVVKC
3087.88	um^2	Cell	0.000	1.000	939	16	GFP-IMPa4-IBB anti-PSF-A546 8C-S-PSF V2.00	0	20. GFP-Imp-a4-dIBB and anti-PSF-A546_Pos038_S001	00-X5wdWhBHWuPL2tjHEWVVKC
1446.15	um^2	Cell	0.000	1.000	940	17	GFP-IMPa4-IBB anti-PSF-A546 8C-S-PSF V2.00	0	20. GFP-Imp-a4-dIBB and anti-PSF-A546_Pos038_S001	00-X5wdWhBHWuPL2tjHEWVVKC
1522.9	um^2	Cell	0.000	1.000	941	18	GFP-IMPa4-IBB anti-PSF-A546 8C-S-PSF V2.00	0	20. GFP-Imp-a4-dIBB and anti-PSF-A546_Pos038_S001	00-X5wdWhBHWuPL2tjHEWVVKC
1334.69	um^2	Cell	0.000	1.000	942	19	GFP-IMPa4-IBB anti-PSF-A546 8C-S-PSF V2.00	0	20. GFP-Imp-a4-dIBB and anti-PSF-A546_Pos038_S001	00-X5wdWhBHWuPL2tjHEWVVKC
1364.17	um^2	Cell	0.000	1.000	943	20	GFP-IMPa4-IBB anti-PSF-A546 8C-S-PSF V2.00	0	20. GFP-Imp-a4-dIBB and anti-PSF-A546_Pos038_S001	00-X5wdWhBHWuPL2tjHEWVVKC
1935.01	um^2	Cell	0.000	1.000	944	21	GFP-IMPa4-IBB anti-PSF-A546 8C-S-PSF V2.00	0	20. GFP-Imp-a4-dIBB and anti-PSF-A546_Pos038_S001	00-X5wdWhBHWuPL2tjHEWVVKC
3435.96	um^2	Cell	0.000	1.000	945	22	GFP-IMPa4-IBB anti-PSF-A546 8C-S-PSF V2.00	0	20. GFP-Imp-a4-dIBB and anti-PSF-A546_Pos038_S001	00-X5wdWhBHWuPL2tjHEWVVKC
1705.94	um^2	Cell	0.000	1.000	946	23	GFP-IMPa4-IBB anti-PSF-A546 8C-S-PSF V2.00	0	20. GFP-Imp-a4-dIBB and anti-PSF-A546_Pos038_S001	00-X5wdWhBHWuPL2tjHEWVVKC
1248.91	um^2	Cell	0.000	1.000	947	24	GFP-IMPa4-IBB anti-PSF-A546 8C-S-PSF V2.00	0	20. GFP-Imp-a4-dIBB and anti-PSF-A546_Pos038_S001	00-X5wdWhBHWuPL2tjHEWVVKC
107091	um^2	Cell	0.000	1.000	948	25	GFP-IMPa4-IBB anti-PSF-A546 8C-S-PSF V2.00	0	20. GFP-Imp-a4-dIBB and anti-PSF-A546_Pos038_S001	00-X5wdWhBHWuPL2tjHEWVVKC
2084.39	um^2	Cell	0.000	1.000	949	26	GFP-IMPa4-IBB anti-PSF-A546 8C-S-PSF V2.00	0	20. GFP-Imp-a4-dIBB and anti-PSF-A546_Pos038_S001	00-X5wdWhBHWuPL2tjHEWVVKC
629.773	um^2	Cell	0.000	1.000	950	0	GFP-IMPa4-IBB anti-PSF-A546 8C-S-PSF V2.00	0	20. GFP-Imp-a4-dIBB and anti-PSF-A546_Pos039_S001	00-WbhD8wLPBxsix9n295cDwU
1407.04	um^2	Cell	0.000	1.000	951	1	GFP-IMPa4-IBB anti-PSF-A546 8C-S-PSF V2.00	0	20. GFP-Imp-a4-dIBB and anti-PSF-A546_Pos039_S001	00-WbhD8wLPBxsix9n295cDwU
1111.37	um^2	Cell	0.000	1.000	952	2	GFP-IMPa4-IBB anti-PSF-A546 8C-S-PSF V2.00	0	20. GFP-Imp-a4-dIBB and anti-PSF-A546_Pos039_S001	00-WbhD8wLPBxsix9n295cDwU
744.849	um^2	Cell	0.000	1.000	953	3	GFP-IMPa4-IBB anti-PSF-A546 8C-S-PSF V2.00	0	20. GFP-Imp-a4-dIBB and anti-PSF-A546_Pos039_S001	00-WbhD8wLPBxsix9n295cDwU
745.039	um^2	Cell	0.000	1.000	954	4	GFP-IMPa4-IBB anti-PSF-A546 8C-S-PSF V2.00	0	20. GFP-Imp-a4-dIBB and anti-PSF-A546_Pos039_S001	00-WbhD8wLPBxsix9n295cDwU
770.245	um^2	Cell	0.000	1.000	955	5	GFP-IMPa4-IBB anti-PSF-A546 8C-S-PSF V2.00	0	20. GFP-Imp-a4-dIBB and anti-PSF-A546_Pos039_S001	00-WbhD8wLPBxsix9n295cDwU
717.945	um^2	Cell	0.000	1.000	956	6	GFP-IMPa4-IBB anti-PSF-A546 8C-S-PSF V2.00	0	20. GFP-Imp-a4-dIBB and anti-PSF-A546_Pos039_S001	00-WbhD8wLPBxsix9n295cDwU
573.427	um^2	Cell	0.000	1.000	957	7	GFP-IMPa4-IBB anti-PSF-A546 8C-S-PSF V2.00	0	20. GFP-Imp-a4-dIBB and anti-PSF-A546_Pos039_S001	00-WbhD8wLPBxsix9n295cDwU
549.441	um^2	Cell	0.000	1.000	958	8	GFP-IMPa4-IBB anti-PSF-A546 8C-S-PSF V2.00	0	20. GFP-Imp-a4-dIBB and anti-PSF-A546_Pos039_S001	00-WbhD8wLPBxsix9n295cDwU
986.967	um^2	Cell	0.000	1.000	959	9	GFP-IMPa4-IBB anti-PSF-A546 8C-S-PSF V2.00	0	20. GFP-Imp-a4-dIBB and anti-PSF-A546_Pos039_S001	00-WbhD8wLPBxsix9n295cDwU
359.368	um^2	Cell	0.000	1.000	960	10	GFP-IMPa4-IBB anti-PSF-A546 8C-S-PSF V2.00	0	20. GFP-Imp-a4-dIBB and anti-PSF-A546_Pos039_S001	00-WbhD8wLPBxsix9n295cDwU
860.454	um^2	Cell	0.000	1.000	961	0	GFP-IMPa4-IBB anti-PSF-A546 8C-S-PSF V2.00	0	20. GFP-Imp-a4-dIBB and anti-PSF-A546_Pos040_S001	00-atc6fuzsbDLWcEjmuPYLUA
1029.89	um^2	Cell	0.000	1.000	962	1	GFP-IMPa4-IBB anti-PSF-A546 8C-S-PSF V2.00	0	20. GFP-Imp-a4-dIBB and anti-PSF-A546_Pos040_S001	00-atc6fuzsbDLWcEjmuPYLUA
2160.54	um^2	Cell	0.000	1.000	963	2	GFP-IMPa4-IBB anti-PSF-A546 8C-S-PSF V2.00	0	20. GFP-Imp-a4-dIBB and anti-PSF-A546_Pos040_S001	00-atc6fuzsbDLWcEjmuPYLUA
976.948	um^2	Cell	0.000	1.000	964	3	GFP-IMPa4-IBB anti-PSF-A546 8C-S-PSF V2.00	0	20. GFP-Imp-a4-dIBB and anti-PSF-A546_Pos040_S001	00-atc6fuzsbDLWcEjmuPYLUA
2607.97	um^2	Cell	0.000	1.000	965	4	GFP-IMPa4-IBB anti-PSF-A546 8C-S-PSF V2.00	0	20. GFP-Imp-a4-dIBB and anti-PSF-A546_Pos040_S001	00-atc6fuzsbDLWcEjmuPYLUA
1952.04	um^2	Cell	0.000	1.000	966	5	GFP-IMPa4-IBB anti-PSF-A546 8C-S-PSF V2.00	0	20. GFP-Imp-a4-dIBB and anti-PSF-A546_Pos040_S001	00-atc6fuzsbDLWcEjmuPYLUA
1848.88	um^2	Cell	0.000	1.000	967	6	GFP-IMPa4-IBB anti-PSF-A546 8C-S-PSF V2.00	0	20. GFP-Imp-a4-dIBB and anti-PSF-A546_Pos040_S001	00-atc6fuzsbDLWcEjmuPYLUA
1130.4	um^2	Cell	0.000	1.000	968	7	GFP-IMPa4-IBB anti-PSF-A546 8C-S-PSF V2.00	0	20. GFP-Imp-a4-dIBB and anti-PSF-A546_Pos040_S001	00-atc6fuzsbDLWcEjmuPYLUA
964.71	um^2	Cell	0.000	1.000	969	8	GFP-IMPa4-IBB anti-PSF-A546 8C-S-PSF V2.00	0	20. GFP-Imp-a4-dIBB and anti-PSF-A546_Pos040_S001	00-atc6fuzsbDLWcEjmuPYLUA
2273.08	um^2	Cell	0.000	1.000	970	9	GFP-IMPa4-IBB anti-PSF-A546 8C-S-PSF V2.00	0	20. GFP-Imp-a4-dIBB and anti-PSF-A546_Pos040_S001	00-atc6fuzsbDLWcEjmuPYLUA
3795.58	um^2	Cell	0.000	1.000	971	10	GFP-IMPa4-IBB anti-PSF-A546 8C-S-PSF V2.00	0	20. GFP-Imp-a4-dIBB and anti-PSF-A546_Pos040_S001	00-atc6fuzsbDLWcEjmuPYLUA
2973.69	um^2	Cell	0.000	1.000	972	11	GFP-IMPa4-IBB anti-PSF-A546 8C-S-PSF V2.00	0	20. GFP-Imp-a4-dIBB and anti-PSF-A546_Pos040_S001	00-atc6fuzsbDLWcEjmuPYLUA
2559.48	um^2	Cell	0.000	1.000	973	12	GFP-IMPa4-IBB anti-PSF-A546 8C-S-PSF V2.00	0	20. GFP-Imp-a4-dIBB and anti-PSF-A546_Pos040_S001	00-atc6fuzsbDLWcEjmuPYLUA
2213.96	um^2	Cell	0.000	1.000	974	13	GFP-IMPa4-IBB anti-PSF-A546 8C-S-PSF V2.00	0	20. GFP-Imp-a4-dIBB and anti-PSF-A546_Pos040_S001	00-atc6fuzsbDLWcEjmuPYLUA
1444.2	um^2	Cell	0.000	1.000	975	14	GFP-IMPa4-IBB anti-PSF-A546 8C-S-PSF V2.00	0	20. GFP-Imp-a4-dIBB and anti-PSF-A546_Pos040_S001	00-atc6fuzsbDLWcEjmuPYLUA
1571.75	um^2	Cell	0.000	1.000	976	15	GFP-IMPa4-IBB anti-PSF-A546 8C-S-PSF V2.00	0	20. GFP-Imp-a4-dIBB and anti-PSF-A546_Pos040_S001	00-atc6fuzsbDLWcEjmuPYLUA
189609	um^2	Cell	0.000	1.000	977	16	GFP-IMPa4-IBB anti-PSF-A546 8C-S-PSF V2.00	0	20. GFP-Imp-a4-dIBB and anti-PSF-A546_Pos040_S001	00-atc6fuzsbDLWcEjmuPYLUA
1789.26	um^2	Cell	0.000	1.000	978	17	GFP-IMPa4-IBB anti-PSF-A546 8C-S-PSF V2.00	0	20. GFP-Imp-a4-dIBB and anti-PSF-A546_Pos040_S001	00-atc6fuzsbDLWcEjmuPYLUA
1822.65	um^2	Cell	0.000	1.000	979	18	GFP-IMPa4-IBB anti-PSF-A546 8C-S-PSF V2.00	0	20. GFP-Imp-a4-dIBB and anti-PSF-A546_Pos040_S001	00-atc6fuzsbDLWcEjmuPYLUA
1316.04	um^2	Cell	0.000	1.000	980	19	GFP-IMPa4-IBB anti-PSF-A546 8C-S-PSF V2.00	0	20. GFP-Imp-a4-dIBB and anti-PSF-A546_Pos040_S001	00-atc6fuzsbDLWcEjmuPYLUA
4375.06	um^2	Cell	0.000	1.000	981	0	GFP-IMPa4-IBB anti-PSF-A546 8C-S-PSF V2.00	0	20. GFP-Imp-a4-dIBB and anti-PSF-A546_Pos041_S001	00-VHKNdBzai7GshpBguVtedK
2219.68	um^2	Cell	0.000	1.000	982	1	GFP-IMPa4-IBB anti-PSF-A546 8C-S-PSF V2.00	0	20. GFP-Imp-a4-dIBB and anti-PSF-A546_Pos041_S001	00-VHKNdBzai7GshpBguVtedK
4703.64	um^2	Cell	0.000	1.000	983	2	GFP-IMPa4-IBB anti-PSF-A546 8C-S-PSF V2.00	0	20. GFP-Imp-a4-dIBB and anti-PSF-A546_Pos041_S001	00-VHKNdBzai7GshpBguVtedK
4476.94	um^2	Cell	0.000	1.000	984	3	GFP-IMPa4-IBB anti-PSF-A546 8C-S-PSF V2.00	0	20. GFP-Imp-a4-dIBB and anti-PSF-A546_Pos041_S001	00-VHKNdBzai7GshpBguVtedK
3664.44	um^2	Cell	0.000	1.000	985	4	GFP-IMPa4-IBB anti-PSF-A546 8C-S-PSF V2.00	0	20. GFP-Imp-a4-dIBB and anti-PSF-A546_Pos041_S001	00-VHKNdBzai7GshpBguVtedK
2542.16	um^2	Cell	0.000	1.000	986	5	GFP-IMPa4-IBB anti-PSF-A546 8C-S-PSF V2.00	0	20. GFP-Imp-a4-dIBB and anti-PSF-A546_Pos041_S001	00-VHKNdBzai7GshpBguVtedK
9457.89	um^2	Cell	0.000	1.000	987	6	GFP-IMPa4-IBB anti-PSF-A546 8C-S-PSF V2.00	0	20. GFP-Imp-a4-dIBB and anti-PSF-A546_Pos041_S001	00-VHKNdBzai7GshpBguVtedK
4885.79	um^2	Cell	0.000	1.000	988	7	GFP-IMPa4-IBB anti-PSF-A546 8C-S-PSF V2.00	0	20. GFP-Imp-a4-dIBB and anti-PSF-A546_Pos041_S001	00-VHKNdBzai7GshpBguVtedK
1917.69	um^2	Cell	0.000	1.000	989	8	GFP-IMPa4-IBB anti-PSF-A546 8C-S-PSF V2.00	0	20. GFP-Imp-a4-dIBB and anti-PSF-A546_Pos041_S001	00-VHKNdBzai7GshpBguVtedK
1758.87	um^2	Cell	0.000	1.000	990	9	GFP-IMPa4-IBB anti-PSF-A546 8C-S-PSF V2.00	0	20. GFP-Imp-a4-dIBB and anti-PSF-A546_Pos041_S001	00-VHKNdBzai7GshpBguVtedK
1501.19	um^2	Cell	0.000	1.000	991	10	GFP-IMPa4-IBB anti-PSF-A546 8C-S-PSF V2.00	0	20. GFP-Imp-a4-dIBB and anti-PSF-A546_Pos041_S001	00-VHKNdBzai7GshpBguVtedK
10545	um^2	Cell	0.000	1.000	992	11	GFP-IMPa4-IBB anti-PSF-A546 8C-S-PSF V2.00	0	20. GFP-Imp-a4-dIBB and anti-PSF-A546_Pos041_S001	00-VHKNdBzai7GshpBguVtedK
139403	um^2	Cell	0.000	1.000	993	12	GFP-IMPa4-IBB anti-PSF-A546 8C-S-PSF V2.00	0	20. GFP-Imp-a4-dIBB and anti-PSF-A546_Pos041_S001	00-VHKNdBzai7GshpBguVtedK
1292.36	um^2	Cell	0.000	1.000	994	13	GFP-IMPa4-IBB anti-PSF-A546 8C-S-PSF V2.00	0	20. GFP-Imp-a4-dIBB and anti-PSF-A546_Pos041_S001	00-VHKNdBzai7GshpBguVtedK
753.771	um^2	Cell	0.000	1.000	995	14	GFP-IMPa4-IBB anti-PSF-A546 8C-S-PSF V2.00	0	20. GFP-Imp-a4-dIBB and anti-PSF-A546_Pos041_S001	00-VHKNdBzai7GshpBguVtedK
807.12	um^2	Cell	0.000	1.000	996	15	GFP-IMPa4-IBB anti-PSF-A546 8C-S-PSF V2.00	0	20. GFP-Imp-a4-dIBB and anti-PSF-A546_Pos041_S001	00-VHKNdBzai7GshpBguVtedK
1790.85	um^2	Cell	0.000	1.000	997	16	GFP-IMPa4-IBB anti-PSF-A546 8C-S-PSF V2.00	0	20. GFP-Imp-a4-dIBB and anti-PSF-A546_Pos041_S001	00-VHKNdBzai7GshpBguVtedK
2098.15	um^2	Cell	0.000	1.000	998	17	GFP-IMPa4-IBB anti-PSF-A546 8C-S-PSF V2.00	0	20. GFP-Imp-a4-dIBB and anti-PSF-A546_Pos041_S001	00-VHKNdBzai7GshpBguVtedK
4978.54	um^2	Cell	0.000	1.000	999	0	GFP-IMPa4-IBB anti-PSF-A546 8C-S-PSF V2.00	0	20. GFP-Imp-a4-dIBB and anti-PSF-A546_Pos042_S001	00-tqk7K25M242ecsU4XTHDB3
3089.94	um^2	Cell	0.000	1.000	1000	1	GFP-IMPa4-IBB anti-PSF-A546 8C-S-PSF V2.00	0	20. GFP-Imp-a4-dIBB and anti-PSF-A546_Pos042_S001	00-tqk7K25M242ecsU4XTHDB3
1168.15	um^2	Cell	0.000	1.000	1001	2	GFP-IMPa4-IBB anti-PSF-A546 8C-S-PSF V2.00	0	20. GFP-Imp-a4-dIBB and anti-PSF-A546_Pos042_S001	00-tqk7K25M242ecsU4XTHDB3
3384.22	um^2	Cell	0.000	1.000	1002	3	GFP-IMPa4-IBB anti-PSF-A546 8C-S-PSF V2.00	0	20. GFP-Imp-a4-dIBB and anti-PSF-A546_Pos042_S001	00-tqk7K25M242ecsU4XTHDB3
4716.14	um^2	Cell	0.000	1.000	1003	4	GFP-IMPa4-IBB anti-PSF-A546 8C-S-PSF V2.00	0	20. GFP-Imp-a4-dIBB and anti-PSF-A546_Pos042_S001	00-tqk7K25M242ecsU4XTHDB3
3160.82	um^2	Cell	0.000	1.000	1004	5	GFP-IMPa4-IBB anti-PSF-A546 8C-S-PSF V2.00	0	20. GFP-Imp-a4-dIBB and anti-PSF-A546_Pos042_S001	00-tqk7K25M242ecsU4XTHDB3
2233	um^2	Cell	0.000	1.000	1005	6	GFP-IMPa4-IBB anti-PSF-A546 8C-S-PSF V2.00	0	20. GFP-Imp-a4-dIBB and anti-PSF-A546_Pos042_S001	00-tqk7K25M242ecsU4XTHDB3
3732.14	um^2	Cell	0.000	1.000	1006	7	GFP-IMPa4-IBB anti-PSF-A546 8C-S-PSF V2.00	0	20. GFP-Imp-a4-dIBB and anti-PSF-A546_Pos042_S001	00-tqk7K25M242ecsU4XTHDB3
2574.08	um^2	Cell	0.000	1.000	1007	8	GFP-IMPa4-IBB anti-PSF-A546 8C-S-PSF V2.00	0	20. GFP-Imp-a4-dIBB and anti-PSF-A546_Pos042_S001	00-tqk7K25M242ecsU4XTHDB3
1229.28	um^2	Cell	0.000	1.000	1008	9	GFP-IMPa4-IBB anti-PSF-A546 8C-S-PSF V2.00	0	20. GFP-Imp-a4-dIBB and anti-PSF-A546_Pos042_S001	00-tqk7K25M242ecsU4XTHDB3
3062.53	um^2	Cell	0.000	1.000	1009	10	GFP-IMPa4-IBB anti-PSF-A546 8C-S-PSF V2.00	0	20. GFP-Imp-a4-dIBB and anti-PSF-A546_Pos042_S001	00-tqk7K25M242ecsU4XTHDB3
1253.75	um^2	Cell	0.000	1.000	1010	11	GFP-IMPa4-IBB anti-PSF-A546 8C-S-PSF V2.00	0	20. GFP-Imp-a4-dIBB and anti-PSF-A546_Pos042_S001	00-tqk7K25M242ecsU4XTHDB3
3586.79	um^2	Cell	0.000	1.000	1011	12	GFP-IMPa4-IBB anti-PSF-A546 8C-S-PSF V2.00	0	20. GFP-Imp-a4-dIBB and anti-PSF-A546_Pos042_S001	00-tqk7K25M242ecsU4XTHDB3
24052.7	um^2	Cell	0.000	1.000	1012	13	GFP-IMPa4-IBB anti-PSF-A546 8C-S-PSF V2.00	0	20. GFP-Imp-a4-dIBB and anti-PSF-A546_Pos042_S001	00-tqk7K25M242ecsU4XTHDB3
2463.52	um^2	Cell	0.000	1.000	1013	14	GFP-IMPa4-IBB anti-PSF-A546 8C-S-PSF V2.00	0	20. GFP-Imp-a4-dIBB and anti-PSF-A546_Pos042_S001	00-tqk7K25M242ecsU4XTHDB3
124406	um^2	Cell	0.000	1.000	1014	15	GFP-IMPa4-IBB anti-PSF-A546 8C-S-PSF V2.00	0	20. GFP-Imp-a4-dIBB and anti-PSF-A546_Pos042_S001	00-tqk7K25M242ecsU4XTHDB3
2878.3	um^2	Cell	0.000	1.000	1015	16	GFP-IMPa4-IBB anti-PSF-A546 8C-S-PSF V2.00	0	20. GFP-Imp-a4-dIBB and anti-PSF-A546_Pos042_S001	00-tqk7K25M242ecsU4XTHDB3
88817.4	um^2	Cell	0.000	1.000	1016	17	GFP-IMPa4-IBB anti-PSF-A546 8C-S-PSF V2.00	0	20. GFP-Imp-a4-dIBB and anti-PSF-A546_Pos042_S001	00-tqk7K25M242ecsU4XTHDB3
1463.57	um^2	Cell	0.000	1.000	1017	18	GFP-IMPa4-IBB anti-PSF-A546 8C-S-PSF V2.00	0	20. GFP-Imp-a4-dIBB and anti-PSF-A546_Pos042_S001	00-tqk7K25M242ecsU4XTHDB3
1060.36	um^2	Cell	0.000	1.000	1018	19	GFP-IMPa4-IBB anti-PSF-A546 8C-S-PSF V2.00	0	20. GFP-Imp-a4-dIBB and anti-PSF-A546_Pos042_S001	00-tqk7K25M242ecsU4XTHDB3
1837.18	um^2	Cell	0.000	1.000	1019	20	GFP-IMPa4-IBB anti-PSF-A546 8C-S-PSF V2.00	0	20. GFP-Imp-a4-dIBB and anti-PSF-A546_Pos042_S001	00-tqk7K25M242ecsU4XTHDB3
2494.54	um^2	Cell	0.000	1.000	1020	0	GFP-IMPa4-IBB anti-PSF-A546 8C-S-PSF V2.00	0	20. GFP-Imp-a4-dIBB and anti-PSF-A546_Pos043_S001	00-7xSkeh9ZqGmkoiEpowfpkT
2266.95	um^2	Cell	0.000	1.000	1021	1	GFP-IMPa4-IBB anti-PSF-A546 8C-S-PSF V2.00	0	20. GFP-Imp-a4-dIBB and anti-PSF-A546_Pos043_S001	00-7xSkeh9ZqGmkoiEpowfpkT
2158.22	um^2	Cell	0.000	1.000	1022	2	GFP-IMPa4-IBB anti-PSF-A546 8C-S-PSF V2.00	0	20. GFP-Imp-a4-dIBB and anti-PSF-A546_Pos043_S001	00-7xSkeh9ZqGmkoiEpowfpkT
1686.82	um^2	Cell	0.000	1.000	1023	3	GFP-IMPa4-IBB anti-PSF-A546 8C-S-PSF V2.00	0	20. GFP-Imp-a4-dIBB and anti-PSF-A546_Pos043_S001	00-7xSkeh9ZqGmkoiEpowfpkT
3033.08	um^2	Cell	0.000	1.000	1024	4	GFP-IMPa4-IBB anti-PSF-A546 8C-S-PSF V2.00	0	20. GFP-Imp-a4-dIBB and anti-PSF-A546_Pos043_S001	00-7xSkeh9ZqGmkoiEpowfpkT
2797.88	um^2	Cell	0.000	1.000	1025	5	GFP-IMPa4-IBB anti-PSF-A546 8C-S-PSF V2.00	0	20. GFP-Imp-a4-dIBB and anti-PSF-A546_Pos043_S001	00-7xSkeh9ZqGmkoiEpowfpkT
12183.3	um^2	Cell	0.000	1.000	1026	6	GFP-IMPa4-IBB anti-PSF-A546 8C-S-PSF V2.00	0	20. GFP-Imp-a4-dIBB and anti-PSF-A546_Pos043_S001	00-7xSkeh9ZqGmkoiEpowfpkT
2286.96	um^2	Cell	0.000	1.000	1027	7	GFP-IMPa4-IBB anti-PSF-A546 8C-S-PSF V2.00	0	20. GFP-Imp-a4-dIBB and anti-PSF-A546_Pos043_S001	00-7xSkeh9ZqGmkoiEpowfpkT
525.304	um^2	Cell	0.000	1.000	1028	8	GFP-IMPa4-IBB anti-PSF-A546 8C-S-PSF V2.00	0	20. GFP-Imp-a4-dIBB and anti-PSF-A546_Pos043_S001	00-7xSkeh9ZqGmkoiEpowfpkT
728.647	um^2	Cell	0.000	1.000	1029	9	GFP-IMPa4-IBB anti-PSF-A546 8C-S-PSF V2.00	0	20. GFP-Imp-a4-dIBB and anti-PSF-A546_Pos043_S001	00-7xSkeh9ZqGmkoiEpowfpkT
1487.94	um^2	Cell	0.000	1.000	1030	10	GFP-IMPa4-IBB anti-PSF-A546 8C-S-PSF V2.00	0	20. GFP-Imp-a4-dIBB and anti-PSF-A546_Pos043_S001	00-7xSkeh9ZqGmkoiEpowfpkT
2178.44	um^2	Cell	0.000	1.000	1031	11	GFP-IMPa4-IBB anti-PSF-A546 8C-S-PSF V2.00	0	20. GFP-Imp-a4-dIBB and anti-PSF-A546_Pos043_S001	00-7xSkeh9ZqGmkoiEpowfpkT
1767.33	um^2	Cell	0.000	1.000	1032	12	GFP-IMPa4-IBB anti-PSF-A546 8C-S-PSF V2.00	0	20. GFP-Imp-a4-dIBB and anti-PSF-A546_Pos043_S001	00-7xSkeh9ZqGmkoiEpowfpkT
1622.6	um^2	Cell	0.000	1.000	1033	13	GFP-IMPa4-IBB anti-PSF-A546 8C-S-PSF V2.00	0	20. GFP-Imp-a4-dIBB and anti-PSF-A546_Pos043_S001	00-7xSkeh9ZqGmkoiEpowfpkT
1949.89	um^2	Cell	0.000	1.000	1034	14	GFP-IMPa4-IBB anti-PSF-A546 8C-S-PSF V2.00	0	20. GFP-Imp-a4-dIBB and anti-PSF-A546_Pos043_S001	00-7xSkeh9ZqGmkoiEpowfpkT
895.583	um^2	Cell	0.000	1.000	1035	15	GFP-IMPa4-IBB anti-PSF-A546 8C-S-PSF V2.00	0	20. GFP-Imp-a4-dIBB and anti-PSF-A546_Pos043_S001	00-7xSkeh9ZqGmkoiEpowfpkT
1686.57	um^2	Cell	0.000	1.000	1036	16	GFP-IMPa4-IBB anti-PSF-A546 8C-S-PSF V2.00	0	20. GFP-Imp-a4-dIBB and anti-PSF-A546_Pos043_S001	00-7xSkeh9ZqGmkoiEpowfpkT
1809.71	um^2	Cell	0.000	1.000	1037	17	GFP-IMPa4-IBB anti-PSF-A546 8C-S-PSF V2.00	0	20. GFP-Imp-a4-dIBB and anti-PSF-A546_Pos043_S001	00-7xSkeh9ZqGmkoiEpowfpkT
1914.2	um^2	Cell	0.000	1.000	1038	18	GFP-IMPa4-IBB anti-PSF-A546 8C-S-PSF V2.00	0	20. GFP-Imp-a4-dIBB and anti-PSF-A546_Pos043_S001	00-7xSkeh9ZqGmkoiEpowfpkT
2617.18	um^2	Cell	0.000	1.000	1039	19	GFP-IMPa4-IBB anti-PSF-A546 8C-S-PSF V2.00	0	20. GFP-Imp-a4-dIBB and anti-PSF-A546_Pos043_S001	00-7xSkeh9ZqGmkoiEpowfpkT
1513.93	um^2	Cell	0.000	1.000	1040	20	GFP-IMPa4-IBB anti-PSF-A546 8C-S-PSF V2.00	0	20. GFP-Imp-a4-dIBB and anti-PSF-A546_Pos043_S001	00-7xSkeh9ZqGmkoiEpowfpkT
2432.67	um^2	Cell	0.000	1.000	1041	21	GFP-IMPa4-IBB anti-PSF-A546 8C-S-PSF V2.00	0	20. GFP-Imp-a4-dIBB and anti-PSF-A546_Pos043_S001	00-7xSkeh9ZqGmkoiEpowfpkT
5041.19	um^2	Cell	0.000	1.000	1042	22	GFP-IMPa4-IBB anti-PSF-A546 8C-S-PSF V2.00	0	20. GFP-Imp-a4-dIBB and anti-PSF-A546_Pos043_S001	00-7xSkeh9ZqGmkoiEpowfpkT
1803.74	um^2	Cell	0.000	1.000	1043	23	GFP-IMPa4-IBB anti-PSF-A546 8C-S-PSF V2.00	0	20. GFP-Imp-a4-dIBB and anti-PSF-A546_Pos043_S001	00-7xSkeh9ZqGmkoiEpowfpkT
1391.76	um^2	Cell	0.000	1.000	1044	0	GFP-IMPa4-IBB anti-PSF-A546 8C-S-PSF V2.00	0	20. GFP-Imp-a4-dIBB and anti-PSF-A546_Pos044_S001	00-mFxAnaBbpvicNoCN4DgLw6
3258.78	um^2	Cell	0.000	1.000	1045	1	GFP-IMPa4-IBB anti-PSF-A546 8C-S-PSF V2.00	0	20. GFP-Imp-a4-dIBB and anti-PSF-A546_Pos044_S001	00-mFxAnaBbpvicNoCN4DgLw6
3137.97	um^2	Cell	0.000	1.000	1046	2	GFP-IMPa4-IBB anti-PSF-A546 8C-S-PSF V2.00	0	20. GFP-Imp-a4-dIBB and anti-PSF-A546_Pos044_S001	00-mFxAnaBbpvicNoCN4DgLw6
10814.6	um^2	Cell	0.000	1.000	1047	3	GFP-IMPa4-IBB anti-PSF-A546 8C-S-PSF V2.00	0	20. GFP-Imp-a4-dIBB and anti-PSF-A546_Pos044_S001	00-mFxAnaBbpvicNoCN4DgLw6
9088.66	um^2	Cell	0.000	1.000	1048	4	GFP-IMPa4-IBB anti-PSF-A546 8C-S-PSF V2.00	0	20. GFP-Imp-a4-dIBB and anti-PSF-A546_Pos044_S001	00-mFxAnaBbpvicNoCN4DgLw6
12838.6	um^2	Cell	0.000	1.000	1049	5	GFP-IMPa4-IBB anti-PSF-A546 8C-S-PSF V2.00	0	20. GFP-Imp-a4-dIBB and anti-PSF-A546_Pos044_S001	00-mFxAnaBbpvicNoCN4DgLw6
1472.14	um^2	Cell	0.000	1.000	1050	6	GFP-IMPa4-IBB anti-PSF-A546 8C-S-PSF V2.00	0	20. GFP-Imp-a4-dIBB and anti-PSF-A546_Pos044_S001	00-mFxAnaBbpvicNoCN4DgLw6
1759.46	um^2	Cell	0.000	1.000	1051	7	GFP-IMPa4-IBB anti-PSF-A546 8C-S-PSF V2.00	0	20. GFP-Imp-a4-dIBB and anti-PSF-A546_Pos044_S001	00-mFxAnaBbpvicNoCN4DgLw6
11872	um^2	Cell	0.000	1.000	1052	8	GFP-IMPa4-IBB anti-PSF-A546 8C-S-PSF V2.00	0	20. GFP-Imp-a4-dIBB and anti-PSF-A546_Pos044_S001	00-mFxAnaBbpvicNoCN4DgLw6
4764.02	um^2	Cell	0.000	1.000	1053	9	GFP-IMPa4-IBB anti-PSF-A546 8C-S-PSF V2.00	0	20. GFP-Imp-a4-dIBB and anti-PSF-A546_Pos044_S001	00-mFxAnaBbpvicNoCN4DgLw6
898.803	um^2	Cell	0.000	1.000	1054	10	GFP-IMPa4-IBB anti-PSF-A546 8C-S-PSF V2.00	0	20. GFP-Imp-a4-dIBB and anti-PSF-A546_Pos044_S001	00-mFxAnaBbpvicNoCN4DgLw6
5305.76	um^2	Cell	0.000	1.000	1055	11	GFP-IMPa4-IBB anti-PSF-A546 8C-S-PSF V2.00	0	20. GFP-Imp-a4-dIBB and anti-PSF-A546_Pos044_S001	00-mFxAnaBbpvicNoCN4DgLw6
1329.8	um^2	Cell	0.000	1.000	1056	12	GFP-IMPa4-IBB anti-PSF-A546 8C-S-PSF V2.00	0	20. GFP-Imp-a4-dIBB and anti-PSF-A546_Pos044_S001	00-mFxAnaBbpvicNoCN4DgLw6
10106.6	um^2	Cell	0.000	1.000	1057	13	GFP-IMPa4-IBB anti-PSF-A546 8C-S-PSF V2.00	0	20. GFP-Imp-a4-dIBB and anti-PSF-A546_Pos044_S001	00-mFxAnaBbpvicNoCN4DgLw6
2013.63	um^2	Cell	0.000	1.000	1058	14	GFP-IMPa4-IBB anti-PSF-A546 8C-S-PSF V2.00	0	20. GFP-Imp-a4-dIBB and anti-PSF-A546_Pos044_S001	00-mFxAnaBbpvicNoCN4DgLw6
1906.79	um^2	Cell	0.000	1.000	1059	15	GFP-IMPa4-IBB anti-PSF-A546 8C-S-PSF V2.00	0	20. GFP-Imp-a4-dIBB and anti-PSF-A546_Pos044_S001	00-mFxAnaBbpvicNoCN4DgLw6
7535.78	um^2	Cell	0.000	1.000	1060	16	GFP-IMPa4-IBB anti-PSF-A546 8C-S-PSF V2.00	0	20. GFP-Imp-a4-dIBB and anti-PSF-A546_Pos044_S001	00-mFxAnaBbpvicNoCN4DgLw6
13208.1	um^2	Cell	0.000	1.000	1061	17	GFP-IMPa4-IBB anti-PSF-A546 8C-S-PSF V2.00	0	20. GFP-Imp-a4-dIBB and anti-PSF-A546_Pos044_S001	00-mFxAnaBbpvicNoCN4DgLw6
1281.09	um^2	Cell	0.000	1.000	1062	18	GFP-IMPa4-IBB anti-PSF-A546 8C-S-PSF V2.00	0	20. GFP-Imp-a4-dIBB and anti-PSF-A546_Pos044_S001	00-mFxAnaBbpvicNoCN4DgLw6
32516.9	um^2	Cell	0.000	1.000	1063	19	GFP-IMPa4-IBB anti-PSF-A546 8C-S-PSF V2.00	0	20. GFP-Imp-a4-dIBB and anti-PSF-A546_Pos044_S001	00-mFxAnaBbpvicNoCN4DgLw6
66686.2	um^2	Cell	0.000	1.000	1064	20	GFP-IMPa4-IBB anti-PSF-A546 8C-S-PSF V2.00	0	20. GFP-Imp-a4-dIBB and anti-PSF-A546_Pos044_S001	00-mFxAnaBbpvicNoCN4DgLw6
2690.36	um^2	Cell	0.000	1.000	1065	21	GFP-IMPa4-IBB anti-PSF-A546 8C-S-PSF V2.00	0	20. GFP-Imp-a4-dIBB and anti-PSF-A546_Pos044_S001	00-mFxAnaBbpvicNoCN4DgLw6
2470.25	um^2	Cell	0.000	1.000	1066	22	GFP-IMPa4-IBB anti-PSF-A546 8C-S-PSF V2.00	0	20. GFP-Imp-a4-dIBB and anti-PSF-A546_Pos044_S001	00-mFxAnaBbpvicNoCN4DgLw6
18813.2	um^2	Cell	0.000	1.000	1067	23	GFP-IMPa4-IBB anti-PSF-A546 8C-S-PSF V2.00	0	20. GFP-Imp-a4-dIBB and anti-PSF-A546_Pos044_S001	00-mFxAnaBbpvicNoCN4DgLw6
2605.71	um^2	Cell	0.000	1.000	1068	24	GFP-IMPa4-IBB anti-PSF-A546 8C-S-PSF V2.00	0	20. GFP-Imp-a4-dIBB and anti-PSF-A546_Pos044_S001	00-mFxAnaBbpvicNoCN4DgLw6
2521.1	um^2	Cell	0.000	1.000	1069	25	GFP-IMPa4-IBB anti-PSF-A546 8C-S-PSF V2.00	0	20. GFP-Imp-a4-dIBB and anti-PSF-A546_Pos044_S001	00-mFxAnaBbpvicNoCN4DgLw6
2451.28	um^2	Cell	0.000	1.000	1070	26	GFP-IMPa4-IBB anti-PSF-A546 8C-S-PSF V2.00	0	20. GFP-Imp-a4-dIBB and anti-PSF-A546_Pos044_S001	00-mFxAnaBbpvicNoCN4DgLw6
2011.12	um^2	Cell	0.000	1.000	1071	27	GFP-IMPa4-IBB anti-PSF-A546 8C-S-PSF V2.00	0	20. GFP-Imp-a4-dIBB and anti-PSF-A546_Pos044_S001	00-mFxAnaBbpvicNoCN4DgLw6
2919.44	um^2	Cell	0.000	1.000	1072	28	GFP-IMPa4-IBB anti-PSF-A546 8C-S-PSF V2.00	0	20. GFP-Imp-a4-dIBB and anti-PSF-A546_Pos044_S001	00-mFxAnaBbpvicNoCN4DgLw6
1749.12	um^2	Cell	0.000	1.000	1073	29	GFP-IMPa4-IBB anti-PSF-A546 8C-S-PSF V2.00	0	20. GFP-Imp-a4-dIBB and anti-PSF-A546_Pos044_S001	00-mFxAnaBbpvicNoCN4DgLw6
1080.66	um^2	Cell	0.000	1.000	1074	0	GFP-IMPa4-IBB anti-PSF-A546 8C-S-PSF V2.00	0	20. GFP-Imp-a4-dIBB and anti-PSF-A546_Pos045_S001	00-mVe747749pRnZSeGa7GwD3
1090.4	um^2	Cell	0.000	1.000	1075	1	GFP-IMPa4-IBB anti-PSF-A546 8C-S-PSF V2.00	0	20. GFP-Imp-a4-dIBB and anti-PSF-A546_Pos045_S001	00-mVe747749pRnZSeGa7GwD3
948.221	um^2	Cell	0.000	1.000	1076	2	GFP-IMPa4-IBB anti-PSF-A546 8C-S-PSF V2.00	0	20. GFP-Imp-a4-dIBB and anti-PSF-A546_Pos045_S001	00-mVe747749pRnZSeGa7GwD3
1251.41	um^2	Cell	0.000	1.000	1077	3	GFP-IMPa4-IBB anti-PSF-A546 8C-S-PSF V2.00	0	20. GFP-Imp-a4-dIBB and anti-PSF-A546_Pos045_S001	00-mVe747749pRnZSeGa7GwD3
392.56	um^2	Cell	0.000	1.000	1078	4	GFP-IMPa4-IBB anti-PSF-A546 8C-S-PSF V2.00	0	20. GFP-Imp-a4-dIBB and anti-PSF-A546_Pos045_S001	00-mVe747749pRnZSeGa7GwD3
1049.47	um^2	Cell	0.000	1.000	1079	5	GFP-IMPa4-IBB anti-PSF-A546 8C-S-PSF V2.00	0	20. GFP-Imp-a4-dIBB and anti-PSF-A546_Pos045_S001	00-mVe747749pRnZSeGa7GwD3
796.084	um^2	Cell	0.000	1.000	1080	6	GFP-IMPa4-IBB anti-PSF-A546 8C-S-PSF V2.00	0	20. GFP-Imp-a4-dIBB and anti-PSF-A546_Pos045_S001	00-mVe747749pRnZSeGa7GwD3
861.381	um^2	Cell	0.000	1.000	1081	7	GFP-IMPa4-IBB anti-PSF-A546 8C-S-PSF V2.00	0	20. GFP-Imp-a4-dIBB and anti-PSF-A546_Pos045_S001	00-mVe747749pRnZSeGa7GwD3
1072.18	um^2	Cell	0.000	1.000	1082	8	GFP-IMPa4-IBB anti-PSF-A546 8C-S-PSF V2.00	0	20. GFP-Imp-a4-dIBB and anti-PSF-A546_Pos045_S001	00-mVe747749pRnZSeGa7GwD3
583.273	um^2	Cell	0.000	1.000	1083	9	GFP-IMPa4-IBB anti-PSF-A546 8C-S-PSF V2.00	0	20. GFP-Imp-a4-dIBB and anti-PSF-A546_Pos045_S001	00-mVe747749pRnZSeGa7GwD3
755.026	um^2	Cell	0.000	1.000	1084	10	GFP-IMPa4-IBB anti-PSF-A546 8C-S-PSF V2.00	0	20. GFP-Imp-a4-dIBB and anti-PSF-A546_Pos045_S001	00-mVe747749pRnZSeGa7GwD3
742.191	um^2	Cell	0.000	1.000	1085	11	GFP-IMPa4-IBB anti-PSF-A546 8C-S-PSF V2.00	0	20. GFP-Imp-a4-dIBB and anti-PSF-A546_Pos045_S001	00-mVe747749pRnZSeGa7GwD3
843.732	um^2	Cell	0.000	1.000	1086	12	GFP-IMPa4-IBB anti-PSF-A546 8C-S-PSF V2.00	0	20. GFP-Imp-a4-dIBB and anti-PSF-A546_Pos045_S001	00-mVe747749pRnZSeGa7GwD3
839.149	um^2	Cell	0.000	1.000	1087	13	GFP-IMPa4-IBB anti-PSF-A546 8C-S-PSF V2.00	0	20. GFP-Imp-a4-dIBB and anti-PSF-A546_Pos045_S001	00-mVe747749pRnZSeGa7GwD3
844.383	um^2	Cell	0.000	1.000	1088	14	GFP-IMPa4-IBB anti-PSF-A546 8C-S-PSF V2.00	0	20. GFP-Imp-a4-dIBB and anti-PSF-A546_Pos045_S001	00-mVe747749pRnZSeGa7GwD3
1022.76	um^2	Cell	0.000	1.000	1089	15	GFP-IMPa4-IBB anti-PSF-A546 8C-S-PSF V2.00	0	20. GFP-Imp-a4-dIBB and anti-PSF-A546_Pos045_S001	00-mVe747749pRnZSeGa7GwD3
1049.34	um^2	Cell	0.000	1.000	1090	16	GFP-IMPa4-IBB anti-PSF-A546 8C-S-PSF V2.00	0	20. GFP-Imp-a4-dIBB and anti-PSF-A546_Pos045_S001	00-mVe747749pRnZSeGa7GwD3
741.885	um^2	Cell	0.000	1.000	1091	17	GFP-IMPa4-IBB anti-PSF-A546 8C-S-PSF V2.00	0	20. GFP-Imp-a4-dIBB and anti-PSF-A546_Pos045_S001	00-mVe747749pRnZSeGa7GwD3
633.992	um^2	Cell	0.000	1.000	1092	18	GFP-IMPa4-IBB anti-PSF-A546 8C-S-PSF V2.00	0	20. GFP-Imp-a4-dIBB and anti-PSF-A546_Pos045_S001	00-mVe747749pRnZSeGa7GwD3
681.475	um^2	Cell	0.000	1.000	1093	19	GFP-IMPa4-IBB anti-PSF-A546 8C-S-PSF V2.00	0	20. GFP-Imp-a4-dIBB and anti-PSF-A546_Pos045_S001	00-mVe747749pRnZSeGa7GwD3
758.564	um^2	Cell	0.000	1.000	1094	20	GFP-IMPa4-IBB anti-PSF-A546 8C-S-PSF V2.00	0	20. GFP-Imp-a4-dIBB and anti-PSF-A546_Pos045_S001	00-mVe747749pRnZSeGa7GwD3
977.053	um^2	Cell	0.000	1.000	1095	21	GFP-IMPa4-IBB anti-PSF-A546 8C-S-PSF V2.00	0	20. GFP-Imp-a4-dIBB and anti-PSF-A546_Pos045_S001	00-mVe747749pRnZSeGa7GwD3
747.125	um^2	Cell	0.000	1.000	1096	22	GFP-IMPa4-IBB anti-PSF-A546 8C-S-PSF V2.00	0	20. GFP-Imp-a4-dIBB and anti-PSF-A546_Pos045_S001	00-mVe747749pRnZSeGa7GwD3
860.49	um^2	Cell	0.000	1.000	1097	23	GFP-IMPa4-IBB anti-PSF-A546 8C-S-PSF V2.00	0	20. GFP-Imp-a4-dIBB and anti-PSF-A546_Pos045_S001	00-mVe747749pRnZSeGa7GwD3
780.29	um^2	Cell	0.000	1.000	1098	24	GFP-IMPa4-IBB anti-PSF-A546 8C-S-PSF V2.00	0	20. GFP-Imp-a4-dIBB and anti-PSF-A546_Pos045_S001	00-mVe747749pRnZSeGa7GwD3
1088.96	um^2	Cell	0.000	1.000	1099	25	GFP-IMPa4-IBB anti-PSF-A546 8C-S-PSF V2.00	0	20. GFP-Imp-a4-dIBB and anti-PSF-A546_Pos045_S001	00-mVe747749pRnZSeGa7GwD3
717.23	um^2	Cell	0.000	1.000	1100	26	GFP-IMPa4-IBB anti-PSF-A546 8C-S-PSF V2.00	0	20. GFP-Imp-a4-dIBB and anti-PSF-A546_Pos045_S001	00-mVe747749pRnZSeGa7GwD3
1037.22	um^2	Cell	0.000	1.000	1101	27	GFP-IMPa4-IBB anti-PSF-A546 8C-S-PSF V2.00	0	20. GFP-Imp-a4-dIBB and anti-PSF-A546_Pos045_S001	00-mVe747749pRnZSeGa7GwD3
1015.43	um^2	Cell	0.000	1.000	1102	28	GFP-IMPa4-IBB anti-PSF-A546 8C-S-PSF V2.00	0	20. GFP-Imp-a4-dIBB and anti-PSF-A546_Pos045_S001	00-mVe747749pRnZSeGa7GwD3
630.582	um^2	Cell	0.000	1.000	1103	29	GFP-IMPa4-IBB anti-PSF-A546 8C-S-PSF V2.00	0	20. GFP-Imp-a4-dIBB and anti-PSF-A546_Pos045_S001	00-mVe747749pRnZSeGa7GwD3
864.284	um^2	Cell	0.000	1.000	1104	0	GFP-IMPa4-IBB anti-PSF-A546 8C-S-PSF V2.00	0	20. GFP-Imp-a4-dIBB and anti-PSF-A546_Pos046_S001	00-FFxRqABdcQAb2vcRtUBpzk
416.686	um^2	Cell	0.000	1.000	1105	1	GFP-IMPa4-IBB anti-PSF-A546 8C-S-PSF V2.00	0	20. GFP-Imp-a4-dIBB and anti-PSF-A546_Pos046_S001	00-FFxRqABdcQAb2vcRtUBpzk
800.334	um^2	Cell	0.000	1.000	1106	0	GFP-IMPa4-IBB anti-PSF-A546 8C-S-PSF V2.00	0	20. GFP-Imp-a4-dIBB and anti-PSF-A546_Pos047_S001	00-YCgYiHGozeZ5bbxJQeNJvD
2662.84	um^2	Cell	0.000	1.000	1107	1	GFP-IMPa4-IBB anti-PSF-A546 8C-S-PSF V2.00	0	20. GFP-Imp-a4-dIBB and anti-PSF-A546_Pos047_S001	00-YCgYiHGozeZ5bbxJQeNJvD
1746.09	um^2	Cell	0.000	1.000	1108	2	GFP-IMPa4-IBB anti-PSF-A546 8C-S-PSF V2.00	0	20. GFP-Imp-a4-dIBB and anti-PSF-A546_Pos047_S001	00-YCgYiHGozeZ5bbxJQeNJvD
3684.74	um^2	Cell	0.000	1.000	1109	3	GFP-IMPa4-IBB anti-PSF-A546 8C-S-PSF V2.00	0	20. GFP-Imp-a4-dIBB and anti-PSF-A546_Pos047_S001	00-YCgYiHGozeZ5bbxJQeNJvD
1781.21	um^2	Cell	0.000	1.000	1110	4	GFP-IMPa4-IBB anti-PSF-A546 8C-S-PSF V2.00	0	20. GFP-Imp-a4-dIBB and anti-PSF-A546_Pos047_S001	00-YCgYiHGozeZ5bbxJQeNJvD
4289.33	um^2	Cell	0.000	1.000	1111	5	GFP-IMPa4-IBB anti-PSF-A546 8C-S-PSF V2.00	0	20. GFP-Imp-a4-dIBB and anti-PSF-A546_Pos047_S001	00-YCgYiHGozeZ5bbxJQeNJvD
1570.21	um^2	Cell	0.000	1.000	1112	6	GFP-IMPa4-IBB anti-PSF-A546 8C-S-PSF V2.00	0	20. GFP-Imp-a4-dIBB and anti-PSF-A546_Pos047_S001	00-YCgYiHGozeZ5bbxJQeNJvD
38113.3	um^2	Cell	0.000	1.000	1113	7	GFP-IMPa4-IBB anti-PSF-A546 8C-S-PSF V2.00	0	20. GFP-Imp-a4-dIBB and anti-PSF-A546_Pos047_S001	00-YCgYiHGozeZ5bbxJQeNJvD
2648.19	um^2	Cell	0.000	1.000	1114	8	GFP-IMPa4-IBB anti-PSF-A546 8C-S-PSF V2.00	0	20. GFP-Imp-a4-dIBB and anti-PSF-A546_Pos047_S001	00-YCgYiHGozeZ5bbxJQeNJvD
1796.62	um^2	Cell	0.000	1.000	1115	9	GFP-IMPa4-IBB anti-PSF-A546 8C-S-PSF V2.00	0	20. GFP-Imp-a4-dIBB and anti-PSF-A546_Pos047_S001	00-YCgYiHGozeZ5bbxJQeNJvD
21765.8	um^2	Cell	0.000	1.000	1116	10	GFP-IMPa4-IBB anti-PSF-A546 8C-S-PSF V2.00	0	20. GFP-Imp-a4-dIBB and anti-PSF-A546_Pos047_S001	00-YCgYiHGozeZ5bbxJQeNJvD
1254.06	um^2	Cell	0.000	1.000	1117	11	GFP-IMPa4-IBB anti-PSF-A546 8C-S-PSF V2.00	0	20. GFP-Imp-a4-dIBB and anti-PSF-A546_Pos047_S001	00-YCgYiHGozeZ5bbxJQeNJvD
1724.14	um^2	Cell	0.000	1.000	1118	12	GFP-IMPa4-IBB anti-PSF-A546 8C-S-PSF V2.00	0	20. GFP-Imp-a4-dIBB and anti-PSF-A546_Pos047_S001	00-YCgYiHGozeZ5bbxJQeNJvD
3068.3	um^2	Cell	0.000	1.000	1119	13	GFP-IMPa4-IBB anti-PSF-A546 8C-S-PSF V2.00	0	20. GFP-Imp-a4-dIBB and anti-PSF-A546_Pos047_S001	00-YCgYiHGozeZ5bbxJQeNJvD
2587.16	um^2	Cell	0.000	1.000	1120	14	GFP-IMPa4-IBB anti-PSF-A546 8C-S-PSF V2.00	0	20. GFP-Imp-a4-dIBB and anti-PSF-A546_Pos047_S001	00-YCgYiHGozeZ5bbxJQeNJvD
1200.84	um^2	Cell	0.000	1.000	1121	15	GFP-IMPa4-IBB anti-PSF-A546 8C-S-PSF V2.00	0	20. GFP-Imp-a4-dIBB and anti-PSF-A546_Pos047_S001	00-YCgYiHGozeZ5bbxJQeNJvD
1322.17	um^2	Cell	0.000	1.000	1122	16	GFP-IMPa4-IBB anti-PSF-A546 8C-S-PSF V2.00	0	20. GFP-Imp-a4-dIBB and anti-PSF-A546_Pos047_S001	00-YCgYiHGozeZ5bbxJQeNJvD
3788.67	um^2	Cell	0.000	1.000	1123	17	GFP-IMPa4-IBB anti-PSF-A546 8C-S-PSF V2.00	0	20. GFP-Imp-a4-dIBB and anti-PSF-A546_Pos047_S001	00-YCgYiHGozeZ5bbxJQeNJvD
1840.01	um^2	Cell	0.000	1.000	1124	18	GFP-IMPa4-IBB anti-PSF-A546 8C-S-PSF V2.00	0	20. GFP-Imp-a4-dIBB and anti-PSF-A546_Pos047_S001	00-YCgYiHGozeZ5bbxJQeNJvD
3729.33	um^2	Cell	0.000	1.000	1125	19	GFP-IMPa4-IBB anti-PSF-A546 8C-S-PSF V2.00	0	20. GFP-Imp-a4-dIBB and anti-PSF-A546_Pos047_S001	00-YCgYiHGozeZ5bbxJQeNJvD
2725.12	um^2	Cell	0.000	1.000	1126	20	GFP-IMPa4-IBB anti-PSF-A546 8C-S-PSF V2.00	0	20. GFP-Imp-a4-dIBB and anti-PSF-A546_Pos047_S001	00-YCgYiHGozeZ5bbxJQeNJvD
27155.4	um^2	Cell	0.000	1.000	1127	21	GFP-IMPa4-IBB anti-PSF-A546 8C-S-PSF V2.00	0	20. GFP-Imp-a4-dIBB and anti-PSF-A546_Pos047_S001	00-YCgYiHGozeZ5bbxJQeNJvD
2378.84	um^2	Cell	0.000	1.000	1128	22	GFP-IMPa4-IBB anti-PSF-A546 8C-S-PSF V2.00	0	20. GFP-Imp-a4-dIBB and anti-PSF-A546_Pos047_S001	00-YCgYiHGozeZ5bbxJQeNJvD
2356.92	um^2	Cell	0.000	1.000	1129	23	GFP-IMPa4-IBB anti-PSF-A546 8C-S-PSF V2.00	0	20. GFP-Imp-a4-dIBB and anti-PSF-A546_Pos047_S001	00-YCgYiHGozeZ5bbxJQeNJvD
2542.11	um^2	Cell	0.000	1.000	1130	24	GFP-IMPa4-IBB anti-PSF-A546 8C-S-PSF V2.00	0	20. GFP-Imp-a4-dIBB and anti-PSF-A546_Pos047_S001	00-YCgYiHGozeZ5bbxJQeNJvD
4707.33	um^2	Cell	0.000	1.000	1131	25	GFP-IMPa4-IBB anti-PSF-A546 8C-S-PSF V2.00	0	20. GFP-Imp-a4-dIBB and anti-PSF-A546_Pos047_S001	00-YCgYiHGozeZ5bbxJQeNJvD
2727.56	um^2	Cell	0.000	1.000	1132	26	GFP-IMPa4-IBB anti-PSF-A546 8C-S-PSF V2.00	0	20. GFP-Imp-a4-dIBB and anti-PSF-A546_Pos047_S001	00-YCgYiHGozeZ5bbxJQeNJvD
3178.63	um^2	Cell	0.000	1.000	1133	27	GFP-IMPa4-IBB anti-PSF-A546 8C-S-PSF V2.00	0	20. GFP-Imp-a4-dIBB and anti-PSF-A546_Pos047_S001	00-YCgYiHGozeZ5bbxJQeNJvD
16308.3	um^2	Cell	0.000	1.000	1134	28	GFP-IMPa4-IBB anti-PSF-A546 8C-S-PSF V2.00	0	20. GFP-Imp-a4-dIBB and anti-PSF-A546_Pos047_S001	00-YCgYiHGozeZ5bbxJQeNJvD
13455.3	um^2	Cell	0.000	1.000	1135	29	GFP-IMPa4-IBB anti-PSF-A546 8C-S-PSF V2.00	0	20. GFP-Imp-a4-dIBB and anti-PSF-A546_Pos047_S001	00-YCgYiHGozeZ5bbxJQeNJvD
5539.66	um^2	Cell	0.000	1.000	1136	30	GFP-IMPa4-IBB anti-PSF-A546 8C-S-PSF V2.00	0	20. GFP-Imp-a4-dIBB and anti-PSF-A546_Pos047_S001	00-YCgYiHGozeZ5bbxJQeNJvD
1437.76	um^2	Cell	0.000	1.000	1137	31	GFP-IMPa4-IBB anti-PSF-A546 8C-S-PSF V2.00	0	20. GFP-Imp-a4-dIBB and anti-PSF-A546_Pos047_S001	00-YCgYiHGozeZ5bbxJQeNJvD
642.305	um^2	Cell	0.000	1.000	1138	32	GFP-IMPa4-IBB anti-PSF-A546 8C-S-PSF V2.00	0	20. GFP-Imp-a4-dIBB and anti-PSF-A546_Pos047_S001	00-YCgYiHGozeZ5bbxJQeNJvD
2529.91	um^2	Cell	0.000	1.000	1139	33	GFP-IMPa4-IBB anti-PSF-A546 8C-S-PSF V2.00	0	20. GFP-Imp-a4-dIBB and anti-PSF-A546_Pos047_S001	00-YCgYiHGozeZ5bbxJQeNJvD
2724.7	um^2	Cell	0.000	1.000	1140	34	GFP-IMPa4-IBB anti-PSF-A546 8C-S-PSF V2.00	0	20. GFP-Imp-a4-dIBB and anti-PSF-A546_Pos047_S001	00-YCgYiHGozeZ5bbxJQeNJvD
15010.3	um^2	Cell	0.000	1.000	1141	35	GFP-IMPa4-IBB anti-PSF-A546 8C-S-PSF V2.00	0	20. GFP-Imp-a4-dIBB and anti-PSF-A546_Pos047_S001	00-YCgYiHGozeZ5bbxJQeNJvD
1264.99	um^2	Cell	0.000	1.000	1142	36	GFP-IMPa4-IBB anti-PSF-A546 8C-S-PSF V2.00	0	20. GFP-Imp-a4-dIBB and anti-PSF-A546_Pos047_S001	00-YCgYiHGozeZ5bbxJQeNJvD
1503.53	um^2	Cell	0.000	1.000	1143	37	GFP-IMPa4-IBB anti-PSF-A546 8C-S-PSF V2.00	0	20. GFP-Imp-a4-dIBB and anti-PSF-A546_Pos047_S001	00-YCgYiHGozeZ5bbxJQeNJvD
1404.47	um^2	Cell	0.000	1.000	1144	38	GFP-IMPa4-IBB anti-PSF-A546 8C-S-PSF V2.00	0	20. GFP-Imp-a4-dIBB and anti-PSF-A546_Pos047_S001	00-YCgYiHGozeZ5bbxJQeNJvD
4261.54	um^2	Cell	0.000	1.000	1145	39	GFP-IMPa4-IBB anti-PSF-A546 8C-S-PSF V2.00	0	20. GFP-Imp-a4-dIBB and anti-PSF-A546_Pos047_S001	00-YCgYiHGozeZ5bbxJQeNJvD
30458.3	um^2	Cell	0.000	1.000	1146	40	GFP-IMPa4-IBB anti-PSF-A546 8C-S-PSF V2.00	0	20. GFP-Imp-a4-dIBB and anti-PSF-A546_Pos047_S001	00-YCgYiHGozeZ5bbxJQeNJvD
594.17	um^2	Cell	0.000	1.000	1147	0	GFP-IMPa4-IBB anti-PSF-A546 8C-S-PSF V2.00	0	20. GFP-Imp-a4-dIBB and anti-PSF-A546_Pos048_S001	00-oy2rKgNRmcczGr7oPX5jrU
905.266	um^2	Cell	0.000	1.000	1148	1	GFP-IMPa4-IBB anti-PSF-A546 8C-S-PSF V2.00	0	20. GFP-Imp-a4-dIBB and anti-PSF-A546_Pos048_S001	00-oy2rKgNRmcczGr7oPX5jrU
640.528	um^2	Cell	0.000	1.000	1149	2	GFP-IMPa4-IBB anti-PSF-A546 8C-S-PSF V2.00	0	20. GFP-Imp-a4-dIBB and anti-PSF-A546_Pos048_S001	00-oy2rKgNRmcczGr7oPX5jrU
1433.67	um^2	Cell	0.000	1.000	1150	3	GFP-IMPa4-IBB anti-PSF-A546 8C-S-PSF V2.00	0	20. GFP-Imp-a4-dIBB and anti-PSF-A546_Pos048_S001	00-oy2rKgNRmcczGr7oPX5jrU
1398.74	um^2	Cell	0.000	1.000	1151	4	GFP-IMPa4-IBB anti-PSF-A546 8C-S-PSF V2.00	0	20. GFP-Imp-a4-dIBB and anti-PSF-A546_Pos048_S001	00-oy2rKgNRmcczGr7oPX5jrU
2802.63	um^2	Cell	0.000	1.000	1152	5	GFP-IMPa4-IBB anti-PSF-A546 8C-S-PSF V2.00	0	20. GFP-Imp-a4-dIBB and anti-PSF-A546_Pos048_S001	00-oy2rKgNRmcczGr7oPX5jrU
2208.84	um^2	Cell	0.000	1.000	1153	6	GFP-IMPa4-IBB anti-PSF-A546 8C-S-PSF V2.00	0	20. GFP-Imp-a4-dIBB and anti-PSF-A546_Pos048_S001	00-oy2rKgNRmcczGr7oPX5jrU
4364.98	um^2	Cell	0.000	1.000	1154	7	GFP-IMPa4-IBB anti-PSF-A546 8C-S-PSF V2.00	0	20. GFP-Imp-a4-dIBB and anti-PSF-A546_Pos048_S001	00-oy2rKgNRmcczGr7oPX5jrU
932.337	um^2	Cell	0.000	1.000	1155	8	GFP-IMPa4-IBB anti-PSF-A546 8C-S-PSF V2.00	0	20. GFP-Imp-a4-dIBB and anti-PSF-A546_Pos048_S001	00-oy2rKgNRmcczGr7oPX5jrU
5102.6	um^2	Cell	0.000	1.000	1156	9	GFP-IMPa4-IBB anti-PSF-A546 8C-S-PSF V2.00	0	20. GFP-Imp-a4-dIBB and anti-PSF-A546_Pos048_S001	00-oy2rKgNRmcczGr7oPX5jrU
2771.81	um^2	Cell	0.000	1.000	1157	10	GFP-IMPa4-IBB anti-PSF-A546 8C-S-PSF V2.00	0	20. GFP-Imp-a4-dIBB and anti-PSF-A546_Pos048_S001	00-oy2rKgNRmcczGr7oPX5jrU
1358.41	um^2	Cell	0.000	1.000	1158	11	GFP-IMPa4-IBB anti-PSF-A546 8C-S-PSF V2.00	0	20. GFP-Imp-a4-dIBB and anti-PSF-A546_Pos048_S001	00-oy2rKgNRmcczGr7oPX5jrU
2675.55	um^2	Cell	0.000	1.000	1159	12	GFP-IMPa4-IBB anti-PSF-A546 8C-S-PSF V2.00	0	20. GFP-Imp-a4-dIBB and anti-PSF-A546_Pos048_S001	00-oy2rKgNRmcczGr7oPX5jrU
60708.4	um^2	Cell	0.000	1.000	1160	13	GFP-IMPa4-IBB anti-PSF-A546 8C-S-PSF V2.00	0	20. GFP-Imp-a4-dIBB and anti-PSF-A546_Pos048_S001	00-oy2rKgNRmcczGr7oPX5jrU
2387.61	um^2	Cell	0.000	1.000	1161	14	GFP-IMPa4-IBB anti-PSF-A546 8C-S-PSF V2.00	0	20. GFP-Imp-a4-dIBB and anti-PSF-A546_Pos048_S001	00-oy2rKgNRmcczGr7oPX5jrU
2806.43	um^2	Cell	0.000	1.000	1162	15	GFP-IMPa4-IBB anti-PSF-A546 8C-S-PSF V2.00	0	20. GFP-Imp-a4-dIBB and anti-PSF-A546_Pos048_S001	00-oy2rKgNRmcczGr7oPX5jrU
3868.02	um^2	Cell	0.000	1.000	1163	16	GFP-IMPa4-IBB anti-PSF-A546 8C-S-PSF V2.00	0	20. GFP-Imp-a4-dIBB and anti-PSF-A546_Pos048_S001	00-oy2rKgNRmcczGr7oPX5jrU
4339.76	um^2	Cell	0.000	1.000	1164	17	GFP-IMPa4-IBB anti-PSF-A546 8C-S-PSF V2.00	0	20. GFP-Imp-a4-dIBB and anti-PSF-A546_Pos048_S001	00-oy2rKgNRmcczGr7oPX5jrU
30753	um^2	Cell	0.000	1.000	1165	18	GFP-IMPa4-IBB anti-PSF-A546 8C-S-PSF V2.00	0	20. GFP-Imp-a4-dIBB and anti-PSF-A546_Pos048_S001	00-oy2rKgNRmcczGr7oPX5jrU
2914.8	um^2	Cell	0.000	1.000	1166	19	GFP-IMPa4-IBB anti-PSF-A546 8C-S-PSF V2.00	0	20. GFP-Imp-a4-dIBB and anti-PSF-A546_Pos048_S001	00-oy2rKgNRmcczGr7oPX5jrU
1510.86	um^2	Cell	0.000	1.000	1167	20	GFP-IMPa4-IBB anti-PSF-A546 8C-S-PSF V2.00	0	20. GFP-Imp-a4-dIBB and anti-PSF-A546_Pos048_S001	00-oy2rKgNRmcczGr7oPX5jrU
2930.86	um^2	Cell	0.000	1.000	1168	21	GFP-IMPa4-IBB anti-PSF-A546 8C-S-PSF V2.00	0	20. GFP-Imp-a4-dIBB and anti-PSF-A546_Pos048_S001	00-oy2rKgNRmcczGr7oPX5jrU
46807.6	um^2	Cell	0.000	1.000	1169	22	GFP-IMPa4-IBB anti-PSF-A546 8C-S-PSF V2.00	0	20. GFP-Imp-a4-dIBB and anti-PSF-A546_Pos048_S001	00-oy2rKgNRmcczGr7oPX5jrU
4036.03	um^2	Cell	0.000	1.000	1170	23	GFP-IMPa4-IBB anti-PSF-A546 8C-S-PSF V2.00	0	20. GFP-Imp-a4-dIBB and anti-PSF-A546_Pos048_S001	00-oy2rKgNRmcczGr7oPX5jrU
1842.26	um^2	Cell	0.000	1.000	1171	24	GFP-IMPa4-IBB anti-PSF-A546 8C-S-PSF V2.00	0	20. GFP-Imp-a4-dIBB and anti-PSF-A546_Pos048_S001	00-oy2rKgNRmcczGr7oPX5jrU
1760.41	um^2	Cell	0.000	1.000	1172	25	GFP-IMPa4-IBB anti-PSF-A546 8C-S-PSF V2.00	0	20. GFP-Imp-a4-dIBB and anti-PSF-A546_Pos048_S001	00-oy2rKgNRmcczGr7oPX5jrU
14452.1	um^2	Cell	0.000	1.000	1173	26	GFP-IMPa4-IBB anti-PSF-A546 8C-S-PSF V2.00	0	20. GFP-Imp-a4-dIBB and anti-PSF-A546_Pos048_S001	00-oy2rKgNRmcczGr7oPX5jrU
3058.92	um^2	Cell	0.000	1.000	1174	27	GFP-IMPa4-IBB anti-PSF-A546 8C-S-PSF V2.00	0	20. GFP-Imp-a4-dIBB and anti-PSF-A546_Pos048_S001	00-oy2rKgNRmcczGr7oPX5jrU
3976.85	um^2	Cell	0.000	1.000	1175	28	GFP-IMPa4-IBB anti-PSF-A546 8C-S-PSF V2.00	0	20. GFP-Imp-a4-dIBB and anti-PSF-A546_Pos048_S001	00-oy2rKgNRmcczGr7oPX5jrU
10420.2	um^2	Cell	0.000	1.000	1176	29	GFP-IMPa4-IBB anti-PSF-A546 8C-S-PSF V2.00	0	20. GFP-Imp-a4-dIBB and anti-PSF-A546_Pos048_S001	00-oy2rKgNRmcczGr7oPX5jrU
2503.7	um^2	Cell	0.000	1.000	1177	30	GFP-IMPa4-IBB anti-PSF-A546 8C-S-PSF V2.00	0	20. GFP-Imp-a4-dIBB and anti-PSF-A546_Pos048_S001	00-oy2rKgNRmcczGr7oPX5jrU
1571.68	um^2	Cell	0.000	1.000	1178	31	GFP-IMPa4-IBB anti-PSF-A546 8C-S-PSF V2.00	0	20. GFP-Imp-a4-dIBB and anti-PSF-A546_Pos048_S001	00-oy2rKgNRmcczGr7oPX5jrU
1385.85	um^2	Cell	0.000	1.000	1179	32	GFP-IMPa4-IBB anti-PSF-A546 8C-S-PSF V2.00	0	20. GFP-Imp-a4-dIBB and anti-PSF-A546_Pos048_S001	00-oy2rKgNRmcczGr7oPX5jrU
840.673	um^2	Cell	0.000	1.000	1180	0	GFP-IMPa4-IBB anti-PSF-A546 8C-S-PSF V2.00	0	20. GFP-Imp-a4-dIBB and anti-PSF-A546_Pos049_S001	00-AhEJPzaxuYFnnAoyDhv3V
803.419	um^2	Cell	0.000	1.000	1181	1	GFP-IMPa4-IBB anti-PSF-A546 8C-S-PSF V2.00	0	20. GFP-Imp-a4-dIBB and anti-PSF-A546_Pos049_S001	00-AhEJPzaxuYFnnAoyDhv3V
1009.09	um^2	Cell	0.000	1.000	1182	2	GFP-IMPa4-IBB anti-PSF-A546 8C-S-PSF V2.00	0	20. GFP-Imp-a4-dIBB and anti-PSF-A546_Pos049_S001	00-AhEJPzaxuYFnnAoyDhv3V
1161.57	um^2	Cell	0.000	1.000	1183	3	GFP-IMPa4-IBB anti-PSF-A546 8C-S-PSF V2.00	0	20. GFP-Imp-a4-dIBB and anti-PSF-A546_Pos049_S001	00-AhEJPzaxuYFnnAoyDhv3V
2474.15	um^2	Cell	0.000	1.000	1184	4	GFP-IMPa4-IBB anti-PSF-A546 8C-S-PSF V2.00	0	20. GFP-Imp-a4-dIBB and anti-PSF-A546_Pos049_S001	00-AhEJPzaxuYFnnAoyDhv3V
912.508	um^2	Cell	0.000	1.000	1185	5	GFP-IMPa4-IBB anti-PSF-A546 8C-S-PSF V2.00	0	20. GFP-Imp-a4-dIBB and anti-PSF-A546_Pos049_S001	00-AhEJPzaxuYFnnAoyDhv3V
1675.51	um^2	Cell	0.000	1.000	1186	6	GFP-IMPa4-IBB anti-PSF-A546 8C-S-PSF V2.00	0	20. GFP-Imp-a4-dIBB and anti-PSF-A546_Pos049_S001	00-AhEJPzaxuYFnnAoyDhv3V
2636.8	um^2	Cell	0.000	1.000	1187	7	GFP-IMPa4-IBB anti-PSF-A546 8C-S-PSF V2.00	0	20. GFP-Imp-a4-dIBB and anti-PSF-A546_Pos049_S001	00-AhEJPzaxuYFnnAoyDhv3V
1836.51	um^2	Cell	0.000	1.000	1188	8	GFP-IMPa4-IBB anti-PSF-A546 8C-S-PSF V2.00	0	20. GFP-Imp-a4-dIBB and anti-PSF-A546_Pos049_S001	00-AhEJPzaxuYFnnAoyDhv3V
1443.35	um^2	Cell	0.000	1.000	1189	9	GFP-IMPa4-IBB anti-PSF-A546 8C-S-PSF V2.00	0	20. GFP-Imp-a4-dIBB and anti-PSF-A546_Pos049_S001	00-AhEJPzaxuYFnnAoyDhv3V
1545.31	um^2	Cell	0.000	1.000	1190	10	GFP-IMPa4-IBB anti-PSF-A546 8C-S-PSF V2.00	0	20. GFP-Imp-a4-dIBB and anti-PSF-A546_Pos049_S001	00-AhEJPzaxuYFnnAoyDhv3V
89097.7	um^2	Cell	0.000	1.000	1191	11	GFP-IMPa4-IBB anti-PSF-A546 8C-S-PSF V2.00	0	20. GFP-Imp-a4-dIBB and anti-PSF-A546_Pos049_S001	00-AhEJPzaxuYFnnAoyDhv3V
1701.03	um^2	Cell	0.000	1.000	1192	12	GFP-IMPa4-IBB anti-PSF-A546 8C-S-PSF V2.00	0	20. GFP-Imp-a4-dIBB and anti-PSF-A546_Pos049_S001	00-AhEJPzaxuYFnnAoyDhv3V
1121.98	um^2	Cell	0.000	1.000	1193	13	GFP-IMPa4-IBB anti-PSF-A546 8C-S-PSF V2.00	0	20. GFP-Imp-a4-dIBB and anti-PSF-A546_Pos049_S001	00-AhEJPzaxuYFnnAoyDhv3V
4705.52	um^2	Cell	0.000	1.000	1194	14	GFP-IMPa4-IBB anti-PSF-A546 8C-S-PSF V2.00	0	20. GFP-Imp-a4-dIBB and anti-PSF-A546_Pos049_S001	00-AhEJPzaxuYFnnAoyDhv3V
2650.75	um^2	Cell	0.000	1.000	1195	15	GFP-IMPa4-IBB anti-PSF-A546 8C-S-PSF V2.00	0	20. GFP-Imp-a4-dIBB and anti-PSF-A546_Pos049_S001	00-AhEJPzaxuYFnnAoyDhv3V
1557.93	um^2	Cell	0.000	1.000	1196	16	GFP-IMPa4-IBB anti-PSF-A546 8C-S-PSF V2.00	0	20. GFP-Imp-a4-dIBB and anti-PSF-A546_Pos049_S001	00-AhEJPzaxuYFnnAoyDhv3V
2418.71	um^2	Cell	0.000	1.000	1197	17	GFP-IMPa4-IBB anti-PSF-A546 8C-S-PSF V2.00	0	20. GFP-Imp-a4-dIBB and anti-PSF-A546_Pos049_S001	00-AhEJPzaxuYFnnAoyDhv3V
5838.14	um^2	Cell	0.000	1.000	1198	18	GFP-IMPa4-IBB anti-PSF-A546 8C-S-PSF V2.00	0	20. GFP-Imp-a4-dIBB and anti-PSF-A546_Pos049_S001	00-AhEJPzaxuYFnnAoyDhv3V
2914.15	um^2	Cell	0.000	1.000	1199	19	GFP-IMPa4-IBB anti-PSF-A546 8C-S-PSF V2.00	0	20. GFP-Imp-a4-dIBB and anti-PSF-A546_Pos049_S001	00-AhEJPzaxuYFnnAoyDhv3V
3877.53	um^2	Cell	0.000	1.000	1200	20	GFP-IMPa4-IBB anti-PSF-A546 8C-S-PSF V2.00	0	20. GFP-Imp-a4-dIBB and anti-PSF-A546_Pos049_S001	00-AhEJPzaxuYFnnAoyDhv3V
1988.98	um^2	Cell	0.000	1.000	1201	21	GFP-IMPa4-IBB anti-PSF-A546 8C-S-PSF V2.00	0	20. GFP-Imp-a4-dIBB and anti-PSF-A546_Pos049_S001	00-AhEJPzaxuYFnnAoyDhv3V
1355.35	um^2	Cell	0.000	1.000	1202	22	GFP-IMPa4-IBB anti-PSF-A546 8C-S-PSF V2.00	0	20. GFP-Imp-a4-dIBB and anti-PSF-A546_Pos049_S001	00-AhEJPzaxuYFnnAoyDhv3V
2932.25	um^2	Cell	0.000	1.000	1203	23	GFP-IMPa4-IBB anti-PSF-A546 8C-S-PSF V2.00	0	20. GFP-Imp-a4-dIBB and anti-PSF-A546_Pos049_S001	00-AhEJPzaxuYFnnAoyDhv3V
946.532	um^2	Cell	0.000	1.000	1204	24	GFP-IMPa4-IBB anti-PSF-A546 8C-S-PSF V2.00	0	20. GFP-Imp-a4-dIBB and anti-PSF-A546_Pos049_S001	00-AhEJPzaxuYFnnAoyDhv3V
1803.12	um^2	Cell	0.000	1.000	1205	25	GFP-IMPa4-IBB anti-PSF-A546 8C-S-PSF V2.00	0	20. GFP-Imp-a4-dIBB and anti-PSF-A546_Pos049_S001	00-AhEJPzaxuYFnnAoyDhv3V
3442.95	um^2	Cell	0.000	1.000	1206	26	GFP-IMPa4-IBB anti-PSF-A546 8C-S-PSF V2.00	0	20. GFP-Imp-a4-dIBB and anti-PSF-A546_Pos049_S001	00-AhEJPzaxuYFnnAoyDhv3V
1211.08	um^2	Cell	0.000	1.000	1207	27	GFP-IMPa4-IBB anti-PSF-A546 8C-S-PSF V2.00	0	20. GFP-Imp-a4-dIBB and anti-PSF-A546_Pos049_S001	00-AhEJPzaxuYFnnAoyDhv3V
2392.74	um^2	Cell	0.000	1.000	1208	28	GFP-IMPa4-IBB anti-PSF-A546 8C-S-PSF V2.00	0	20. GFP-Imp-a4-dIBB and anti-PSF-A546_Pos049_S001	00-AhEJPzaxuYFnnAoyDhv3V
2205.56	um^2	Cell	0.000	1.000	1209	29	GFP-IMPa4-IBB anti-PSF-A546 8C-S-PSF V2.00	0	20. GFP-Imp-a4-dIBB and anti-PSF-A546_Pos049_S001	00-AhEJPzaxuYFnnAoyDhv3V
1104.05	um^2	Cell	0.000	1.000	1210	30	GFP-IMPa4-IBB anti-PSF-A546 8C-S-PSF V2.00	0	20. GFP-Imp-a4-dIBB and anti-PSF-A546_Pos049_S001	00-AhEJPzaxuYFnnAoyDhv3V
2082.77	um^2	Cell	0.000	1.000	1211	31	GFP-IMPa4-IBB anti-PSF-A546 8C-S-PSF V2.00	0	20. GFP-Imp-a4-dIBB and anti-PSF-A546_Pos049_S001	00-AhEJPzaxuYFnnAoyDhv3V
6978.26	um^2	Cell	0.000	1.000	1212	32	GFP-IMPa4-IBB anti-PSF-A546 8C-S-PSF V2.00	0	20. GFP-Imp-a4-dIBB and anti-PSF-A546_Pos049_S001	00-AhEJPzaxuYFnnAoyDhv3V
4945.31	um^2	Cell	0.000	1.000	1213	33	GFP-IMPa4-IBB anti-PSF-A546 8C-S-PSF V2.00	0	20. GFP-Imp-a4-dIBB and anti-PSF-A546_Pos049_S001	00-AhEJPzaxuYFnnAoyDhv3V
2965.2	um^2	Cell	0.000	1.000	1214	34	GFP-IMPa4-IBB anti-PSF-A546 8C-S-PSF V2.00	0	20. GFP-Imp-a4-dIBB and anti-PSF-A546_Pos049_S001	00-AhEJPzaxuYFnnAoyDhv3V
1871.84	um^2	Cell	0.000	1.000	1215	35	GFP-IMPa4-IBB anti-PSF-A546 8C-S-PSF V2.00	0	20. GFP-Imp-a4-dIBB and anti-PSF-A546_Pos049_S001	00-AhEJPzaxuYFnnAoyDhv3V
1754.78	um^2	Cell	0.000	1.000	1216	36	GFP-IMPa4-IBB anti-PSF-A546 8C-S-PSF V2.00	0	20. GFP-Imp-a4-dIBB and anti-PSF-A546_Pos049_S001	00-AhEJPzaxuYFnnAoyDhv3V
24320.3	um^2	Cell	0.000	1.000	1217	37	GFP-IMPa4-IBB anti-PSF-A546 8C-S-PSF V2.00	0	20. GFP-Imp-a4-dIBB and anti-PSF-A546_Pos049_S001	00-AhEJPzaxuYFnnAoyDhv3V
5562.46	um^2	Cell	0.000	1.000	1218	38	GFP-IMPa4-IBB anti-PSF-A546 8C-S-PSF V2.00	0	20. GFP-Imp-a4-dIBB and anti-PSF-A546_Pos049_S001	00-AhEJPzaxuYFnnAoyDhv3V
