# Supplementary material for: Development of a pipeline for automated, high-throughput analysis of paraspeckle proteins reveals specific roles for importin α proteins
Source: Sci Rep. 2017 Feb 27;7:43323. doi: 10.1038/srep43323 (PMC5379994; doi:10.1038/srep43323)
Supplement: Supplementary Dataset SD1-C PART 1 [file srep43323-s4.zip › I8P/8C-S-PSF/_/GFP-IMPa4-IBB anti-PSF-A546 8C-S-PSF V2.00_Statistics/GFP-IMPa4-IBB anti-PSF-A546 8C-S-PSF V2.00_Vesicles_Paraspeckle_Intensity_Sum_Ch=3.csv]

Vesicles Paraspeckle Intensity Sum Ch=3
====================
Value	Unit	Category	Channel	Birth [s]	Death [s]	CellID	ID	OriginalID	Original Component Name	Original Component ID	Original Image Name	Original Image ID
711		Vesicles Paraspeckle	3	0.000	1.000	0	200000000	200000000	GFP-IMPa4-IBB anti-PSF-A546 8C-S-PSF V2.00	0	20. GFP-Imp-a4-dIBB and anti-PSF-A546_Pos001_S001	00-Qg8eTtKfpr3CZjHbMAx8iR
565		Vesicles Paraspeckle	3	0.000	1.000	0	200000001	200000001	GFP-IMPa4-IBB anti-PSF-A546 8C-S-PSF V2.00	0	20. GFP-Imp-a4-dIBB and anti-PSF-A546_Pos001_S001	00-Qg8eTtKfpr3CZjHbMAx8iR
311		Vesicles Paraspeckle	3	0.000	1.000	2	200000002	200000002	GFP-IMPa4-IBB anti-PSF-A546 8C-S-PSF V2.00	0	20. GFP-Imp-a4-dIBB and anti-PSF-A546_Pos001_S001	00-Qg8eTtKfpr3CZjHbMAx8iR
92		Vesicles Paraspeckle	3	0.000	1.000	3	200000003	200000003	GFP-IMPa4-IBB anti-PSF-A546 8C-S-PSF V2.00	0	20. GFP-Imp-a4-dIBB and anti-PSF-A546_Pos001_S001	00-Qg8eTtKfpr3CZjHbMAx8iR
368		Vesicles Paraspeckle	3	0.000	1.000	3	200000004	200000004	GFP-IMPa4-IBB anti-PSF-A546 8C-S-PSF V2.00	0	20. GFP-Imp-a4-dIBB and anti-PSF-A546_Pos001_S001	00-Qg8eTtKfpr3CZjHbMAx8iR
696		Vesicles Paraspeckle	3	0.000	1.000	5	200000005	200000005	GFP-IMPa4-IBB anti-PSF-A546 8C-S-PSF V2.00	0	20. GFP-Imp-a4-dIBB and anti-PSF-A546_Pos001_S001	00-Qg8eTtKfpr3CZjHbMAx8iR
1043		Vesicles Paraspeckle	3	0.000	1.000	5	200000006	200000006	GFP-IMPa4-IBB anti-PSF-A546 8C-S-PSF V2.00	0	20. GFP-Imp-a4-dIBB and anti-PSF-A546_Pos001_S001	00-Qg8eTtKfpr3CZjHbMAx8iR
1221		Vesicles Paraspeckle	3	0.000	1.000	5	200000007	200000007	GFP-IMPa4-IBB anti-PSF-A546 8C-S-PSF V2.00	0	20. GFP-Imp-a4-dIBB and anti-PSF-A546_Pos001_S001	00-Qg8eTtKfpr3CZjHbMAx8iR
4041		Vesicles Paraspeckle	3	0.000	1.000	5	200000008	200000008	GFP-IMPa4-IBB anti-PSF-A546 8C-S-PSF V2.00	0	20. GFP-Imp-a4-dIBB and anti-PSF-A546_Pos001_S001	00-Qg8eTtKfpr3CZjHbMAx8iR
1021		Vesicles Paraspeckle	3	0.000	1.000	5	200000009	200000009	GFP-IMPa4-IBB anti-PSF-A546 8C-S-PSF V2.00	0	20. GFP-Imp-a4-dIBB and anti-PSF-A546_Pos001_S001	00-Qg8eTtKfpr3CZjHbMAx8iR
911		Vesicles Paraspeckle	3	0.000	1.000	5	200000010	200000010	GFP-IMPa4-IBB anti-PSF-A546 8C-S-PSF V2.00	0	20. GFP-Imp-a4-dIBB and anti-PSF-A546_Pos001_S001	00-Qg8eTtKfpr3CZjHbMAx8iR
10228		Vesicles Paraspeckle	3	0.000	1.000	5	200000011	200000011	GFP-IMPa4-IBB anti-PSF-A546 8C-S-PSF V2.00	0	20. GFP-Imp-a4-dIBB and anti-PSF-A546_Pos001_S001	00-Qg8eTtKfpr3CZjHbMAx8iR
1182		Vesicles Paraspeckle	3	0.000	1.000	5	200000012	200000012	GFP-IMPa4-IBB anti-PSF-A546 8C-S-PSF V2.00	0	20. GFP-Imp-a4-dIBB and anti-PSF-A546_Pos001_S001	00-Qg8eTtKfpr3CZjHbMAx8iR
110		Vesicles Paraspeckle	3	0.000	1.000	5	200000013	200000013	GFP-IMPa4-IBB anti-PSF-A546 8C-S-PSF V2.00	0	20. GFP-Imp-a4-dIBB and anti-PSF-A546_Pos001_S001	00-Qg8eTtKfpr3CZjHbMAx8iR
212		Vesicles Paraspeckle	3	0.000	1.000	6	200000014	200000014	GFP-IMPa4-IBB anti-PSF-A546 8C-S-PSF V2.00	0	20. GFP-Imp-a4-dIBB and anti-PSF-A546_Pos001_S001	00-Qg8eTtKfpr3CZjHbMAx8iR
1481		Vesicles Paraspeckle	3	0.000	1.000	6	200000015	200000015	GFP-IMPa4-IBB anti-PSF-A546 8C-S-PSF V2.00	0	20. GFP-Imp-a4-dIBB and anti-PSF-A546_Pos001_S001	00-Qg8eTtKfpr3CZjHbMAx8iR
5191		Vesicles Paraspeckle	3	0.000	1.000	6	200000016	200000016	GFP-IMPa4-IBB anti-PSF-A546 8C-S-PSF V2.00	0	20. GFP-Imp-a4-dIBB and anti-PSF-A546_Pos001_S001	00-Qg8eTtKfpr3CZjHbMAx8iR
2200		Vesicles Paraspeckle	3	0.000	1.000	6	200000017	200000017	GFP-IMPa4-IBB anti-PSF-A546 8C-S-PSF V2.00	0	20. GFP-Imp-a4-dIBB and anti-PSF-A546_Pos001_S001	00-Qg8eTtKfpr3CZjHbMAx8iR
4355		Vesicles Paraspeckle	3	0.000	1.000	6	200000018	200000018	GFP-IMPa4-IBB anti-PSF-A546 8C-S-PSF V2.00	0	20. GFP-Imp-a4-dIBB and anti-PSF-A546_Pos001_S001	00-Qg8eTtKfpr3CZjHbMAx8iR
4304		Vesicles Paraspeckle	3	0.000	1.000	6	200000019	200000019	GFP-IMPa4-IBB anti-PSF-A546 8C-S-PSF V2.00	0	20. GFP-Imp-a4-dIBB and anti-PSF-A546_Pos001_S001	00-Qg8eTtKfpr3CZjHbMAx8iR
8690		Vesicles Paraspeckle	3	0.000	1.000	6	200000020	200000020	GFP-IMPa4-IBB anti-PSF-A546 8C-S-PSF V2.00	0	20. GFP-Imp-a4-dIBB and anti-PSF-A546_Pos001_S001	00-Qg8eTtKfpr3CZjHbMAx8iR
2149		Vesicles Paraspeckle	3	0.000	1.000	6	200000021	200000021	GFP-IMPa4-IBB anti-PSF-A546 8C-S-PSF V2.00	0	20. GFP-Imp-a4-dIBB and anti-PSF-A546_Pos001_S001	00-Qg8eTtKfpr3CZjHbMAx8iR
687		Vesicles Paraspeckle	3	0.000	1.000	6	200000022	200000022	GFP-IMPa4-IBB anti-PSF-A546 8C-S-PSF V2.00	0	20. GFP-Imp-a4-dIBB and anti-PSF-A546_Pos001_S001	00-Qg8eTtKfpr3CZjHbMAx8iR
10252		Vesicles Paraspeckle	3	0.000	1.000	6	200000023	200000023	GFP-IMPa4-IBB anti-PSF-A546 8C-S-PSF V2.00	0	20. GFP-Imp-a4-dIBB and anti-PSF-A546_Pos001_S001	00-Qg8eTtKfpr3CZjHbMAx8iR
5884		Vesicles Paraspeckle	3	0.000	1.000	6	200000024	200000024	GFP-IMPa4-IBB anti-PSF-A546 8C-S-PSF V2.00	0	20. GFP-Imp-a4-dIBB and anti-PSF-A546_Pos001_S001	00-Qg8eTtKfpr3CZjHbMAx8iR
4417		Vesicles Paraspeckle	3	0.000	1.000	6	200000025	200000025	GFP-IMPa4-IBB anti-PSF-A546 8C-S-PSF V2.00	0	20. GFP-Imp-a4-dIBB and anti-PSF-A546_Pos001_S001	00-Qg8eTtKfpr3CZjHbMAx8iR
166		Vesicles Paraspeckle	3	0.000	1.000	7	200000026	200000026	GFP-IMPa4-IBB anti-PSF-A546 8C-S-PSF V2.00	0	20. GFP-Imp-a4-dIBB and anti-PSF-A546_Pos001_S001	00-Qg8eTtKfpr3CZjHbMAx8iR
440		Vesicles Paraspeckle	3	0.000	1.000	7	200000027	200000027	GFP-IMPa4-IBB anti-PSF-A546 8C-S-PSF V2.00	0	20. GFP-Imp-a4-dIBB and anti-PSF-A546_Pos001_S001	00-Qg8eTtKfpr3CZjHbMAx8iR
562		Vesicles Paraspeckle	3	0.000	1.000	7	200000028	200000028	GFP-IMPa4-IBB anti-PSF-A546 8C-S-PSF V2.00	0	20. GFP-Imp-a4-dIBB and anti-PSF-A546_Pos001_S001	00-Qg8eTtKfpr3CZjHbMAx8iR
500		Vesicles Paraspeckle	3	0.000	1.000	7	200000029	200000029	GFP-IMPa4-IBB anti-PSF-A546 8C-S-PSF V2.00	0	20. GFP-Imp-a4-dIBB and anti-PSF-A546_Pos001_S001	00-Qg8eTtKfpr3CZjHbMAx8iR
218		Vesicles Paraspeckle	3	0.000	1.000	7	200000030	200000030	GFP-IMPa4-IBB anti-PSF-A546 8C-S-PSF V2.00	0	20. GFP-Imp-a4-dIBB and anti-PSF-A546_Pos001_S001	00-Qg8eTtKfpr3CZjHbMAx8iR
254		Vesicles Paraspeckle	3	0.000	1.000	7	200000031	200000031	GFP-IMPa4-IBB anti-PSF-A546 8C-S-PSF V2.00	0	20. GFP-Imp-a4-dIBB and anti-PSF-A546_Pos001_S001	00-Qg8eTtKfpr3CZjHbMAx8iR
270		Vesicles Paraspeckle	3	0.000	1.000	7	200000032	200000032	GFP-IMPa4-IBB anti-PSF-A546 8C-S-PSF V2.00	0	20. GFP-Imp-a4-dIBB and anti-PSF-A546_Pos001_S001	00-Qg8eTtKfpr3CZjHbMAx8iR
626		Vesicles Paraspeckle	3	0.000	1.000	7	200000033	200000033	GFP-IMPa4-IBB anti-PSF-A546 8C-S-PSF V2.00	0	20. GFP-Imp-a4-dIBB and anti-PSF-A546_Pos001_S001	00-Qg8eTtKfpr3CZjHbMAx8iR
1012		Vesicles Paraspeckle	3	0.000	1.000	7	200000034	200000034	GFP-IMPa4-IBB anti-PSF-A546 8C-S-PSF V2.00	0	20. GFP-Imp-a4-dIBB and anti-PSF-A546_Pos001_S001	00-Qg8eTtKfpr3CZjHbMAx8iR
552		Vesicles Paraspeckle	3	0.000	1.000	8	200000035	200000035	GFP-IMPa4-IBB anti-PSF-A546 8C-S-PSF V2.00	0	20. GFP-Imp-a4-dIBB and anti-PSF-A546_Pos001_S001	00-Qg8eTtKfpr3CZjHbMAx8iR
766		Vesicles Paraspeckle	3	0.000	1.000	9	200000036	200000036	GFP-IMPa4-IBB anti-PSF-A546 8C-S-PSF V2.00	0	20. GFP-Imp-a4-dIBB and anti-PSF-A546_Pos001_S001	00-Qg8eTtKfpr3CZjHbMAx8iR
1596		Vesicles Paraspeckle	3	0.000	1.000	9	200000037	200000037	GFP-IMPa4-IBB anti-PSF-A546 8C-S-PSF V2.00	0	20. GFP-Imp-a4-dIBB and anti-PSF-A546_Pos001_S001	00-Qg8eTtKfpr3CZjHbMAx8iR
1437		Vesicles Paraspeckle	3	0.000	1.000	9	200000038	200000038	GFP-IMPa4-IBB anti-PSF-A546 8C-S-PSF V2.00	0	20. GFP-Imp-a4-dIBB and anti-PSF-A546_Pos001_S001	00-Qg8eTtKfpr3CZjHbMAx8iR
1227		Vesicles Paraspeckle	3	0.000	1.000	9	200000039	200000039	GFP-IMPa4-IBB anti-PSF-A546 8C-S-PSF V2.00	0	20. GFP-Imp-a4-dIBB and anti-PSF-A546_Pos001_S001	00-Qg8eTtKfpr3CZjHbMAx8iR
1263		Vesicles Paraspeckle	3	0.000	1.000	9	200000040	200000040	GFP-IMPa4-IBB anti-PSF-A546 8C-S-PSF V2.00	0	20. GFP-Imp-a4-dIBB and anti-PSF-A546_Pos001_S001	00-Qg8eTtKfpr3CZjHbMAx8iR
1038		Vesicles Paraspeckle	3	0.000	1.000	9	200000041	200000041	GFP-IMPa4-IBB anti-PSF-A546 8C-S-PSF V2.00	0	20. GFP-Imp-a4-dIBB and anti-PSF-A546_Pos001_S001	00-Qg8eTtKfpr3CZjHbMAx8iR
116		Vesicles Paraspeckle	3	0.000	1.000	9	200000042	200000042	GFP-IMPa4-IBB anti-PSF-A546 8C-S-PSF V2.00	0	20. GFP-Imp-a4-dIBB and anti-PSF-A546_Pos001_S001	00-Qg8eTtKfpr3CZjHbMAx8iR
263		Vesicles Paraspeckle	3	0.000	1.000	9	200000043	200000043	GFP-IMPa4-IBB anti-PSF-A546 8C-S-PSF V2.00	0	20. GFP-Imp-a4-dIBB and anti-PSF-A546_Pos001_S001	00-Qg8eTtKfpr3CZjHbMAx8iR
2341		Vesicles Paraspeckle	3	0.000	1.000	9	200000044	200000044	GFP-IMPa4-IBB anti-PSF-A546 8C-S-PSF V2.00	0	20. GFP-Imp-a4-dIBB and anti-PSF-A546_Pos001_S001	00-Qg8eTtKfpr3CZjHbMAx8iR
443		Vesicles Paraspeckle	3	0.000	1.000	9	200000045	200000045	GFP-IMPa4-IBB anti-PSF-A546 8C-S-PSF V2.00	0	20. GFP-Imp-a4-dIBB and anti-PSF-A546_Pos001_S001	00-Qg8eTtKfpr3CZjHbMAx8iR
778		Vesicles Paraspeckle	3	0.000	1.000	9	200000046	200000046	GFP-IMPa4-IBB anti-PSF-A546 8C-S-PSF V2.00	0	20. GFP-Imp-a4-dIBB and anti-PSF-A546_Pos001_S001	00-Qg8eTtKfpr3CZjHbMAx8iR
1117		Vesicles Paraspeckle	3	0.000	1.000	9	200000047	200000047	GFP-IMPa4-IBB anti-PSF-A546 8C-S-PSF V2.00	0	20. GFP-Imp-a4-dIBB and anti-PSF-A546_Pos001_S001	00-Qg8eTtKfpr3CZjHbMAx8iR
1350		Vesicles Paraspeckle	3	0.000	1.000	9	200000048	200000048	GFP-IMPa4-IBB anti-PSF-A546 8C-S-PSF V2.00	0	20. GFP-Imp-a4-dIBB and anti-PSF-A546_Pos001_S001	00-Qg8eTtKfpr3CZjHbMAx8iR
395		Vesicles Paraspeckle	3	0.000	1.000	9	200000049	200000049	GFP-IMPa4-IBB anti-PSF-A546 8C-S-PSF V2.00	0	20. GFP-Imp-a4-dIBB and anti-PSF-A546_Pos001_S001	00-Qg8eTtKfpr3CZjHbMAx8iR
754		Vesicles Paraspeckle	3	0.000	1.000	9	200000050	200000050	GFP-IMPa4-IBB anti-PSF-A546 8C-S-PSF V2.00	0	20. GFP-Imp-a4-dIBB and anti-PSF-A546_Pos001_S001	00-Qg8eTtKfpr3CZjHbMAx8iR
334		Vesicles Paraspeckle	3	0.000	1.000	10	200000051	200000051	GFP-IMPa4-IBB anti-PSF-A546 8C-S-PSF V2.00	0	20. GFP-Imp-a4-dIBB and anti-PSF-A546_Pos001_S001	00-Qg8eTtKfpr3CZjHbMAx8iR
524		Vesicles Paraspeckle	3	0.000	1.000	10	200000052	200000052	GFP-IMPa4-IBB anti-PSF-A546 8C-S-PSF V2.00	0	20. GFP-Imp-a4-dIBB and anti-PSF-A546_Pos001_S001	00-Qg8eTtKfpr3CZjHbMAx8iR
36		Vesicles Paraspeckle	3	0.000	1.000	10	200000053	200000053	GFP-IMPa4-IBB anti-PSF-A546 8C-S-PSF V2.00	0	20. GFP-Imp-a4-dIBB and anti-PSF-A546_Pos001_S001	00-Qg8eTtKfpr3CZjHbMAx8iR
429		Vesicles Paraspeckle	3	0.000	1.000	10	200000054	200000054	GFP-IMPa4-IBB anti-PSF-A546 8C-S-PSF V2.00	0	20. GFP-Imp-a4-dIBB and anti-PSF-A546_Pos001_S001	00-Qg8eTtKfpr3CZjHbMAx8iR
2541		Vesicles Paraspeckle	3	0.000	1.000	12	200000055	200000055	GFP-IMPa4-IBB anti-PSF-A546 8C-S-PSF V2.00	0	20. GFP-Imp-a4-dIBB and anti-PSF-A546_Pos001_S001	00-Qg8eTtKfpr3CZjHbMAx8iR
1025		Vesicles Paraspeckle	3	0.000	1.000	12	200000056	200000056	GFP-IMPa4-IBB anti-PSF-A546 8C-S-PSF V2.00	0	20. GFP-Imp-a4-dIBB and anti-PSF-A546_Pos001_S001	00-Qg8eTtKfpr3CZjHbMAx8iR
4904		Vesicles Paraspeckle	3	0.000	1.000	12	200000057	200000057	GFP-IMPa4-IBB anti-PSF-A546 8C-S-PSF V2.00	0	20. GFP-Imp-a4-dIBB and anti-PSF-A546_Pos001_S001	00-Qg8eTtKfpr3CZjHbMAx8iR
1838		Vesicles Paraspeckle	3	0.000	1.000	12	200000058	200000058	GFP-IMPa4-IBB anti-PSF-A546 8C-S-PSF V2.00	0	20. GFP-Imp-a4-dIBB and anti-PSF-A546_Pos001_S001	00-Qg8eTtKfpr3CZjHbMAx8iR
453		Vesicles Paraspeckle	3	0.000	1.000	12	200000059	200000059	GFP-IMPa4-IBB anti-PSF-A546 8C-S-PSF V2.00	0	20. GFP-Imp-a4-dIBB and anti-PSF-A546_Pos001_S001	00-Qg8eTtKfpr3CZjHbMAx8iR
285		Vesicles Paraspeckle	3	0.000	1.000	12	200000060	200000060	GFP-IMPa4-IBB anti-PSF-A546 8C-S-PSF V2.00	0	20. GFP-Imp-a4-dIBB and anti-PSF-A546_Pos001_S001	00-Qg8eTtKfpr3CZjHbMAx8iR
543		Vesicles Paraspeckle	3	0.000	1.000	12	200000061	200000061	GFP-IMPa4-IBB anti-PSF-A546 8C-S-PSF V2.00	0	20. GFP-Imp-a4-dIBB and anti-PSF-A546_Pos001_S001	00-Qg8eTtKfpr3CZjHbMAx8iR
2592		Vesicles Paraspeckle	3	0.000	1.000	12	200000062	200000062	GFP-IMPa4-IBB anti-PSF-A546 8C-S-PSF V2.00	0	20. GFP-Imp-a4-dIBB and anti-PSF-A546_Pos001_S001	00-Qg8eTtKfpr3CZjHbMAx8iR
1061		Vesicles Paraspeckle	3	0.000	1.000	12	200000063	200000063	GFP-IMPa4-IBB anti-PSF-A546 8C-S-PSF V2.00	0	20. GFP-Imp-a4-dIBB and anti-PSF-A546_Pos001_S001	00-Qg8eTtKfpr3CZjHbMAx8iR
684		Vesicles Paraspeckle	3	0.000	1.000	13	200000064	200000064	GFP-IMPa4-IBB anti-PSF-A546 8C-S-PSF V2.00	0	20. GFP-Imp-a4-dIBB and anti-PSF-A546_Pos001_S001	00-Qg8eTtKfpr3CZjHbMAx8iR
6533		Vesicles Paraspeckle	3	0.000	1.000	13	200000065	200000065	GFP-IMPa4-IBB anti-PSF-A546 8C-S-PSF V2.00	0	20. GFP-Imp-a4-dIBB and anti-PSF-A546_Pos001_S001	00-Qg8eTtKfpr3CZjHbMAx8iR
4410		Vesicles Paraspeckle	3	0.000	1.000	13	200000066	200000066	GFP-IMPa4-IBB anti-PSF-A546 8C-S-PSF V2.00	0	20. GFP-Imp-a4-dIBB and anti-PSF-A546_Pos001_S001	00-Qg8eTtKfpr3CZjHbMAx8iR
254		Vesicles Paraspeckle	3	0.000	1.000	13	200000067	200000067	GFP-IMPa4-IBB anti-PSF-A546 8C-S-PSF V2.00	0	20. GFP-Imp-a4-dIBB and anti-PSF-A546_Pos001_S001	00-Qg8eTtKfpr3CZjHbMAx8iR
2073		Vesicles Paraspeckle	3	0.000	1.000	13	200000068	200000068	GFP-IMPa4-IBB anti-PSF-A546 8C-S-PSF V2.00	0	20. GFP-Imp-a4-dIBB and anti-PSF-A546_Pos001_S001	00-Qg8eTtKfpr3CZjHbMAx8iR
1813		Vesicles Paraspeckle	3	0.000	1.000	13	200000069	200000069	GFP-IMPa4-IBB anti-PSF-A546 8C-S-PSF V2.00	0	20. GFP-Imp-a4-dIBB and anti-PSF-A546_Pos001_S001	00-Qg8eTtKfpr3CZjHbMAx8iR
1498		Vesicles Paraspeckle	3	0.000	1.000	13	200000070	200000070	GFP-IMPa4-IBB anti-PSF-A546 8C-S-PSF V2.00	0	20. GFP-Imp-a4-dIBB and anti-PSF-A546_Pos001_S001	00-Qg8eTtKfpr3CZjHbMAx8iR
1349		Vesicles Paraspeckle	3	0.000	1.000	13	200000071	200000071	GFP-IMPa4-IBB anti-PSF-A546 8C-S-PSF V2.00	0	20. GFP-Imp-a4-dIBB and anti-PSF-A546_Pos001_S001	00-Qg8eTtKfpr3CZjHbMAx8iR
2322		Vesicles Paraspeckle	3	0.000	1.000	13	200000072	200000072	GFP-IMPa4-IBB anti-PSF-A546 8C-S-PSF V2.00	0	20. GFP-Imp-a4-dIBB and anti-PSF-A546_Pos001_S001	00-Qg8eTtKfpr3CZjHbMAx8iR
4710		Vesicles Paraspeckle	3	0.000	1.000	13	200000073	200000073	GFP-IMPa4-IBB anti-PSF-A546 8C-S-PSF V2.00	0	20. GFP-Imp-a4-dIBB and anti-PSF-A546_Pos001_S001	00-Qg8eTtKfpr3CZjHbMAx8iR
12217		Vesicles Paraspeckle	3	0.000	1.000	13	200000074	200000074	GFP-IMPa4-IBB anti-PSF-A546 8C-S-PSF V2.00	0	20. GFP-Imp-a4-dIBB and anti-PSF-A546_Pos001_S001	00-Qg8eTtKfpr3CZjHbMAx8iR
729		Vesicles Paraspeckle	3	0.000	1.000	13	200000075	200000075	GFP-IMPa4-IBB anti-PSF-A546 8C-S-PSF V2.00	0	20. GFP-Imp-a4-dIBB and anti-PSF-A546_Pos001_S001	00-Qg8eTtKfpr3CZjHbMAx8iR
1768		Vesicles Paraspeckle	3	0.000	1.000	13	200000076	200000076	GFP-IMPa4-IBB anti-PSF-A546 8C-S-PSF V2.00	0	20. GFP-Imp-a4-dIBB and anti-PSF-A546_Pos001_S001	00-Qg8eTtKfpr3CZjHbMAx8iR
1179		Vesicles Paraspeckle	3	0.000	1.000	13	200000077	200000077	GFP-IMPa4-IBB anti-PSF-A546 8C-S-PSF V2.00	0	20. GFP-Imp-a4-dIBB and anti-PSF-A546_Pos001_S001	00-Qg8eTtKfpr3CZjHbMAx8iR
5169		Vesicles Paraspeckle	3	0.000	1.000	13	200000078	200000078	GFP-IMPa4-IBB anti-PSF-A546 8C-S-PSF V2.00	0	20. GFP-Imp-a4-dIBB and anti-PSF-A546_Pos001_S001	00-Qg8eTtKfpr3CZjHbMAx8iR
3962		Vesicles Paraspeckle	3	0.000	1.000	13	200000079	200000079	GFP-IMPa4-IBB anti-PSF-A546 8C-S-PSF V2.00	0	20. GFP-Imp-a4-dIBB and anti-PSF-A546_Pos001_S001	00-Qg8eTtKfpr3CZjHbMAx8iR
878		Vesicles Paraspeckle	3	0.000	1.000	13	200000080	200000080	GFP-IMPa4-IBB anti-PSF-A546 8C-S-PSF V2.00	0	20. GFP-Imp-a4-dIBB and anti-PSF-A546_Pos001_S001	00-Qg8eTtKfpr3CZjHbMAx8iR
971		Vesicles Paraspeckle	3	0.000	1.000	13	200000081	200000081	GFP-IMPa4-IBB anti-PSF-A546 8C-S-PSF V2.00	0	20. GFP-Imp-a4-dIBB and anti-PSF-A546_Pos001_S001	00-Qg8eTtKfpr3CZjHbMAx8iR
1502		Vesicles Paraspeckle	3	0.000	1.000	13	200000082	200000082	GFP-IMPa4-IBB anti-PSF-A546 8C-S-PSF V2.00	0	20. GFP-Imp-a4-dIBB and anti-PSF-A546_Pos001_S001	00-Qg8eTtKfpr3CZjHbMAx8iR
5372		Vesicles Paraspeckle	3	0.000	1.000	13	200000083	200000083	GFP-IMPa4-IBB anti-PSF-A546 8C-S-PSF V2.00	0	20. GFP-Imp-a4-dIBB and anti-PSF-A546_Pos001_S001	00-Qg8eTtKfpr3CZjHbMAx8iR
1687		Vesicles Paraspeckle	3	0.000	1.000	13	200000084	200000084	GFP-IMPa4-IBB anti-PSF-A546 8C-S-PSF V2.00	0	20. GFP-Imp-a4-dIBB and anti-PSF-A546_Pos001_S001	00-Qg8eTtKfpr3CZjHbMAx8iR
4930		Vesicles Paraspeckle	3	0.000	1.000	13	200000085	200000085	GFP-IMPa4-IBB anti-PSF-A546 8C-S-PSF V2.00	0	20. GFP-Imp-a4-dIBB and anti-PSF-A546_Pos001_S001	00-Qg8eTtKfpr3CZjHbMAx8iR
1206		Vesicles Paraspeckle	3	0.000	1.000	13	200000086	200000086	GFP-IMPa4-IBB anti-PSF-A546 8C-S-PSF V2.00	0	20. GFP-Imp-a4-dIBB and anti-PSF-A546_Pos001_S001	00-Qg8eTtKfpr3CZjHbMAx8iR
653		Vesicles Paraspeckle	3	0.000	1.000	13	200000087	200000087	GFP-IMPa4-IBB anti-PSF-A546 8C-S-PSF V2.00	0	20. GFP-Imp-a4-dIBB and anti-PSF-A546_Pos001_S001	00-Qg8eTtKfpr3CZjHbMAx8iR
4388		Vesicles Paraspeckle	3	0.000	1.000	13	200000088	200000088	GFP-IMPa4-IBB anti-PSF-A546 8C-S-PSF V2.00	0	20. GFP-Imp-a4-dIBB and anti-PSF-A546_Pos001_S001	00-Qg8eTtKfpr3CZjHbMAx8iR
640		Vesicles Paraspeckle	3	0.000	1.000	13	200000089	200000089	GFP-IMPa4-IBB anti-PSF-A546 8C-S-PSF V2.00	0	20. GFP-Imp-a4-dIBB and anti-PSF-A546_Pos001_S001	00-Qg8eTtKfpr3CZjHbMAx8iR
108		Vesicles Paraspeckle	3	0.000	1.000	13	200000090	200000090	GFP-IMPa4-IBB anti-PSF-A546 8C-S-PSF V2.00	0	20. GFP-Imp-a4-dIBB and anti-PSF-A546_Pos001_S001	00-Qg8eTtKfpr3CZjHbMAx8iR
1030		Vesicles Paraspeckle	3	0.000	1.000	14	200000091	200000091	GFP-IMPa4-IBB anti-PSF-A546 8C-S-PSF V2.00	0	20. GFP-Imp-a4-dIBB and anti-PSF-A546_Pos001_S001	00-Qg8eTtKfpr3CZjHbMAx8iR
105		Vesicles Paraspeckle	3	0.000	1.000	14	200000092	200000092	GFP-IMPa4-IBB anti-PSF-A546 8C-S-PSF V2.00	0	20. GFP-Imp-a4-dIBB and anti-PSF-A546_Pos001_S001	00-Qg8eTtKfpr3CZjHbMAx8iR
232		Vesicles Paraspeckle	3	0.000	1.000	14	200000093	200000093	GFP-IMPa4-IBB anti-PSF-A546 8C-S-PSF V2.00	0	20. GFP-Imp-a4-dIBB and anti-PSF-A546_Pos001_S001	00-Qg8eTtKfpr3CZjHbMAx8iR
405		Vesicles Paraspeckle	3	0.000	1.000	14	200000094	200000094	GFP-IMPa4-IBB anti-PSF-A546 8C-S-PSF V2.00	0	20. GFP-Imp-a4-dIBB and anti-PSF-A546_Pos001_S001	00-Qg8eTtKfpr3CZjHbMAx8iR
439		Vesicles Paraspeckle	3	0.000	1.000	15	200000095	200000095	GFP-IMPa4-IBB anti-PSF-A546 8C-S-PSF V2.00	0	20. GFP-Imp-a4-dIBB and anti-PSF-A546_Pos001_S001	00-Qg8eTtKfpr3CZjHbMAx8iR
535		Vesicles Paraspeckle	3	0.000	1.000	15	200000096	200000096	GFP-IMPa4-IBB anti-PSF-A546 8C-S-PSF V2.00	0	20. GFP-Imp-a4-dIBB and anti-PSF-A546_Pos001_S001	00-Qg8eTtKfpr3CZjHbMAx8iR
121		Vesicles Paraspeckle	3	0.000	1.000	15	200000097	200000097	GFP-IMPa4-IBB anti-PSF-A546 8C-S-PSF V2.00	0	20. GFP-Imp-a4-dIBB and anti-PSF-A546_Pos001_S001	00-Qg8eTtKfpr3CZjHbMAx8iR
811		Vesicles Paraspeckle	3	0.000	1.000	15	200000098	200000098	GFP-IMPa4-IBB anti-PSF-A546 8C-S-PSF V2.00	0	20. GFP-Imp-a4-dIBB and anti-PSF-A546_Pos001_S001	00-Qg8eTtKfpr3CZjHbMAx8iR
1298		Vesicles Paraspeckle	3	0.000	1.000	15	200000099	200000099	GFP-IMPa4-IBB anti-PSF-A546 8C-S-PSF V2.00	0	20. GFP-Imp-a4-dIBB and anti-PSF-A546_Pos001_S001	00-Qg8eTtKfpr3CZjHbMAx8iR
1844		Vesicles Paraspeckle	3	0.000	1.000	15	200000100	200000100	GFP-IMPa4-IBB anti-PSF-A546 8C-S-PSF V2.00	0	20. GFP-Imp-a4-dIBB and anti-PSF-A546_Pos001_S001	00-Qg8eTtKfpr3CZjHbMAx8iR
888		Vesicles Paraspeckle	3	0.000	1.000	15	200000101	200000101	GFP-IMPa4-IBB anti-PSF-A546 8C-S-PSF V2.00	0	20. GFP-Imp-a4-dIBB and anti-PSF-A546_Pos001_S001	00-Qg8eTtKfpr3CZjHbMAx8iR
100		Vesicles Paraspeckle	3	0.000	1.000	15	200000102	200000102	GFP-IMPa4-IBB anti-PSF-A546 8C-S-PSF V2.00	0	20. GFP-Imp-a4-dIBB and anti-PSF-A546_Pos001_S001	00-Qg8eTtKfpr3CZjHbMAx8iR
278		Vesicles Paraspeckle	3	0.000	1.000	15	200000103	200000103	GFP-IMPa4-IBB anti-PSF-A546 8C-S-PSF V2.00	0	20. GFP-Imp-a4-dIBB and anti-PSF-A546_Pos001_S001	00-Qg8eTtKfpr3CZjHbMAx8iR
428		Vesicles Paraspeckle	3	0.000	1.000	16	200000104	200000104	GFP-IMPa4-IBB anti-PSF-A546 8C-S-PSF V2.00	0	20. GFP-Imp-a4-dIBB and anti-PSF-A546_Pos001_S001	00-Qg8eTtKfpr3CZjHbMAx8iR
387		Vesicles Paraspeckle	3	0.000	1.000	16	200000105	200000105	GFP-IMPa4-IBB anti-PSF-A546 8C-S-PSF V2.00	0	20. GFP-Imp-a4-dIBB and anti-PSF-A546_Pos001_S001	00-Qg8eTtKfpr3CZjHbMAx8iR
211		Vesicles Paraspeckle	3	0.000	1.000	16	200000106	200000106	GFP-IMPa4-IBB anti-PSF-A546 8C-S-PSF V2.00	0	20. GFP-Imp-a4-dIBB and anti-PSF-A546_Pos001_S001	00-Qg8eTtKfpr3CZjHbMAx8iR
139		Vesicles Paraspeckle	3	0.000	1.000	16	200000107	200000107	GFP-IMPa4-IBB anti-PSF-A546 8C-S-PSF V2.00	0	20. GFP-Imp-a4-dIBB and anti-PSF-A546_Pos001_S001	00-Qg8eTtKfpr3CZjHbMAx8iR
366		Vesicles Paraspeckle	3	0.000	1.000	16	200000108	200000108	GFP-IMPa4-IBB anti-PSF-A546 8C-S-PSF V2.00	0	20. GFP-Imp-a4-dIBB and anti-PSF-A546_Pos001_S001	00-Qg8eTtKfpr3CZjHbMAx8iR
1253		Vesicles Paraspeckle	3	0.000	1.000	17	200000109	200000109	GFP-IMPa4-IBB anti-PSF-A546 8C-S-PSF V2.00	0	20. GFP-Imp-a4-dIBB and anti-PSF-A546_Pos001_S001	00-Qg8eTtKfpr3CZjHbMAx8iR
4406		Vesicles Paraspeckle	3	0.000	1.000	17	200000110	200000110	GFP-IMPa4-IBB anti-PSF-A546 8C-S-PSF V2.00	0	20. GFP-Imp-a4-dIBB and anti-PSF-A546_Pos001_S001	00-Qg8eTtKfpr3CZjHbMAx8iR
835		Vesicles Paraspeckle	3	0.000	1.000	17	200000111	200000111	GFP-IMPa4-IBB anti-PSF-A546 8C-S-PSF V2.00	0	20. GFP-Imp-a4-dIBB and anti-PSF-A546_Pos001_S001	00-Qg8eTtKfpr3CZjHbMAx8iR
309		Vesicles Paraspeckle	3	0.000	1.000	17	200000112	200000112	GFP-IMPa4-IBB anti-PSF-A546 8C-S-PSF V2.00	0	20. GFP-Imp-a4-dIBB and anti-PSF-A546_Pos001_S001	00-Qg8eTtKfpr3CZjHbMAx8iR
2780		Vesicles Paraspeckle	3	0.000	1.000	17	200000113	200000113	GFP-IMPa4-IBB anti-PSF-A546 8C-S-PSF V2.00	0	20. GFP-Imp-a4-dIBB and anti-PSF-A546_Pos001_S001	00-Qg8eTtKfpr3CZjHbMAx8iR
2064		Vesicles Paraspeckle	3	0.000	1.000	18	200000114	200000114	GFP-IMPa4-IBB anti-PSF-A546 8C-S-PSF V2.00	0	20. GFP-Imp-a4-dIBB and anti-PSF-A546_Pos001_S001	00-Qg8eTtKfpr3CZjHbMAx8iR
2107		Vesicles Paraspeckle	3	0.000	1.000	18	200000115	200000115	GFP-IMPa4-IBB anti-PSF-A546 8C-S-PSF V2.00	0	20. GFP-Imp-a4-dIBB and anti-PSF-A546_Pos001_S001	00-Qg8eTtKfpr3CZjHbMAx8iR
174		Vesicles Paraspeckle	3	0.000	1.000	18	200000116	200000116	GFP-IMPa4-IBB anti-PSF-A546 8C-S-PSF V2.00	0	20. GFP-Imp-a4-dIBB and anti-PSF-A546_Pos001_S001	00-Qg8eTtKfpr3CZjHbMAx8iR
442		Vesicles Paraspeckle	3	0.000	1.000	18	200000117	200000117	GFP-IMPa4-IBB anti-PSF-A546 8C-S-PSF V2.00	0	20. GFP-Imp-a4-dIBB and anti-PSF-A546_Pos001_S001	00-Qg8eTtKfpr3CZjHbMAx8iR
215		Vesicles Paraspeckle	3	0.000	1.000	18	200000118	200000118	GFP-IMPa4-IBB anti-PSF-A546 8C-S-PSF V2.00	0	20. GFP-Imp-a4-dIBB and anti-PSF-A546_Pos001_S001	00-Qg8eTtKfpr3CZjHbMAx8iR
854		Vesicles Paraspeckle	3	0.000	1.000	19	200000119	200000119	GFP-IMPa4-IBB anti-PSF-A546 8C-S-PSF V2.00	0	20. GFP-Imp-a4-dIBB and anti-PSF-A546_Pos001_S001	00-Qg8eTtKfpr3CZjHbMAx8iR
1145		Vesicles Paraspeckle	3	0.000	1.000	19	200000120	200000120	GFP-IMPa4-IBB anti-PSF-A546 8C-S-PSF V2.00	0	20. GFP-Imp-a4-dIBB and anti-PSF-A546_Pos001_S001	00-Qg8eTtKfpr3CZjHbMAx8iR
974		Vesicles Paraspeckle	3	0.000	1.000	19	200000121	200000121	GFP-IMPa4-IBB anti-PSF-A546 8C-S-PSF V2.00	0	20. GFP-Imp-a4-dIBB and anti-PSF-A546_Pos001_S001	00-Qg8eTtKfpr3CZjHbMAx8iR
1143		Vesicles Paraspeckle	3	0.000	1.000	19	200000122	200000122	GFP-IMPa4-IBB anti-PSF-A546 8C-S-PSF V2.00	0	20. GFP-Imp-a4-dIBB and anti-PSF-A546_Pos001_S001	00-Qg8eTtKfpr3CZjHbMAx8iR
965		Vesicles Paraspeckle	3	0.000	1.000	19	200000123	200000123	GFP-IMPa4-IBB anti-PSF-A546 8C-S-PSF V2.00	0	20. GFP-Imp-a4-dIBB and anti-PSF-A546_Pos001_S001	00-Qg8eTtKfpr3CZjHbMAx8iR
1046		Vesicles Paraspeckle	3	0.000	1.000	19	200000124	200000124	GFP-IMPa4-IBB anti-PSF-A546 8C-S-PSF V2.00	0	20. GFP-Imp-a4-dIBB and anti-PSF-A546_Pos001_S001	00-Qg8eTtKfpr3CZjHbMAx8iR
1584		Vesicles Paraspeckle	3	0.000	1.000	19	200000125	200000125	GFP-IMPa4-IBB anti-PSF-A546 8C-S-PSF V2.00	0	20. GFP-Imp-a4-dIBB and anti-PSF-A546_Pos001_S001	00-Qg8eTtKfpr3CZjHbMAx8iR
346		Vesicles Paraspeckle	3	0.000	1.000	19	200000126	200000126	GFP-IMPa4-IBB anti-PSF-A546 8C-S-PSF V2.00	0	20. GFP-Imp-a4-dIBB and anti-PSF-A546_Pos001_S001	00-Qg8eTtKfpr3CZjHbMAx8iR
804		Vesicles Paraspeckle	3	0.000	1.000	21	200000127	200000127	GFP-IMPa4-IBB anti-PSF-A546 8C-S-PSF V2.00	0	20. GFP-Imp-a4-dIBB and anti-PSF-A546_Pos001_S001	00-Qg8eTtKfpr3CZjHbMAx8iR
103		Vesicles Paraspeckle	3	0.000	1.000	21	200000128	200000128	GFP-IMPa4-IBB anti-PSF-A546 8C-S-PSF V2.00	0	20. GFP-Imp-a4-dIBB and anti-PSF-A546_Pos001_S001	00-Qg8eTtKfpr3CZjHbMAx8iR
312		Vesicles Paraspeckle	3	0.000	1.000	21	200000129	200000129	GFP-IMPa4-IBB anti-PSF-A546 8C-S-PSF V2.00	0	20. GFP-Imp-a4-dIBB and anti-PSF-A546_Pos001_S001	00-Qg8eTtKfpr3CZjHbMAx8iR
188		Vesicles Paraspeckle	3	0.000	1.000	24	200000130	200000130	GFP-IMPa4-IBB anti-PSF-A546 8C-S-PSF V2.00	0	20. GFP-Imp-a4-dIBB and anti-PSF-A546_Pos001_S001	00-Qg8eTtKfpr3CZjHbMAx8iR
106		Vesicles Paraspeckle	3	0.000	1.000	24	200000131	200000131	GFP-IMPa4-IBB anti-PSF-A546 8C-S-PSF V2.00	0	20. GFP-Imp-a4-dIBB and anti-PSF-A546_Pos001_S001	00-Qg8eTtKfpr3CZjHbMAx8iR
396		Vesicles Paraspeckle	3	0.000	1.000	24	200000132	200000132	GFP-IMPa4-IBB anti-PSF-A546 8C-S-PSF V2.00	0	20. GFP-Imp-a4-dIBB and anti-PSF-A546_Pos001_S001	00-Qg8eTtKfpr3CZjHbMAx8iR
383		Vesicles Paraspeckle	3	0.000	1.000	24	200000133	200000133	GFP-IMPa4-IBB anti-PSF-A546 8C-S-PSF V2.00	0	20. GFP-Imp-a4-dIBB and anti-PSF-A546_Pos001_S001	00-Qg8eTtKfpr3CZjHbMAx8iR
1071		Vesicles Paraspeckle	3	0.000	1.000	24	200000134	200000134	GFP-IMPa4-IBB anti-PSF-A546 8C-S-PSF V2.00	0	20. GFP-Imp-a4-dIBB and anti-PSF-A546_Pos001_S001	00-Qg8eTtKfpr3CZjHbMAx8iR
1001		Vesicles Paraspeckle	3	0.000	1.000	24	200000135	200000135	GFP-IMPa4-IBB anti-PSF-A546 8C-S-PSF V2.00	0	20. GFP-Imp-a4-dIBB and anti-PSF-A546_Pos001_S001	00-Qg8eTtKfpr3CZjHbMAx8iR
260		Vesicles Paraspeckle	3	0.000	1.000	24	200000136	200000136	GFP-IMPa4-IBB anti-PSF-A546 8C-S-PSF V2.00	0	20. GFP-Imp-a4-dIBB and anti-PSF-A546_Pos001_S001	00-Qg8eTtKfpr3CZjHbMAx8iR
2391		Vesicles Paraspeckle	3	0.000	1.000	24	200000137	200000137	GFP-IMPa4-IBB anti-PSF-A546 8C-S-PSF V2.00	0	20. GFP-Imp-a4-dIBB and anti-PSF-A546_Pos001_S001	00-Qg8eTtKfpr3CZjHbMAx8iR
2109		Vesicles Paraspeckle	3	0.000	1.000	24	200000138	200000138	GFP-IMPa4-IBB anti-PSF-A546 8C-S-PSF V2.00	0	20. GFP-Imp-a4-dIBB and anti-PSF-A546_Pos001_S001	00-Qg8eTtKfpr3CZjHbMAx8iR
568		Vesicles Paraspeckle	3	0.000	1.000	24	200000139	200000139	GFP-IMPa4-IBB anti-PSF-A546 8C-S-PSF V2.00	0	20. GFP-Imp-a4-dIBB and anti-PSF-A546_Pos001_S001	00-Qg8eTtKfpr3CZjHbMAx8iR
96		Vesicles Paraspeckle	3	0.000	1.000	24	200000140	200000140	GFP-IMPa4-IBB anti-PSF-A546 8C-S-PSF V2.00	0	20. GFP-Imp-a4-dIBB and anti-PSF-A546_Pos001_S001	00-Qg8eTtKfpr3CZjHbMAx8iR
4774		Vesicles Paraspeckle	3	0.000	1.000	24	200000141	200000141	GFP-IMPa4-IBB anti-PSF-A546 8C-S-PSF V2.00	0	20. GFP-Imp-a4-dIBB and anti-PSF-A546_Pos001_S001	00-Qg8eTtKfpr3CZjHbMAx8iR
254		Vesicles Paraspeckle	3	0.000	1.000	24	200000142	200000142	GFP-IMPa4-IBB anti-PSF-A546 8C-S-PSF V2.00	0	20. GFP-Imp-a4-dIBB and anti-PSF-A546_Pos001_S001	00-Qg8eTtKfpr3CZjHbMAx8iR
1179		Vesicles Paraspeckle	3	0.000	1.000	24	200000143	200000143	GFP-IMPa4-IBB anti-PSF-A546 8C-S-PSF V2.00	0	20. GFP-Imp-a4-dIBB and anti-PSF-A546_Pos001_S001	00-Qg8eTtKfpr3CZjHbMAx8iR
763		Vesicles Paraspeckle	3	0.000	1.000	24	200000144	200000144	GFP-IMPa4-IBB anti-PSF-A546 8C-S-PSF V2.00	0	20. GFP-Imp-a4-dIBB and anti-PSF-A546_Pos001_S001	00-Qg8eTtKfpr3CZjHbMAx8iR
467		Vesicles Paraspeckle	3	0.000	1.000	25	200000145	200000145	GFP-IMPa4-IBB anti-PSF-A546 8C-S-PSF V2.00	0	20. GFP-Imp-a4-dIBB and anti-PSF-A546_Pos001_S001	00-Qg8eTtKfpr3CZjHbMAx8iR
107		Vesicles Paraspeckle	3	0.000	1.000	25	200000146	200000146	GFP-IMPa4-IBB anti-PSF-A546 8C-S-PSF V2.00	0	20. GFP-Imp-a4-dIBB and anti-PSF-A546_Pos001_S001	00-Qg8eTtKfpr3CZjHbMAx8iR
1133		Vesicles Paraspeckle	3	0.000	1.000	25	200000147	200000147	GFP-IMPa4-IBB anti-PSF-A546 8C-S-PSF V2.00	0	20. GFP-Imp-a4-dIBB and anti-PSF-A546_Pos001_S001	00-Qg8eTtKfpr3CZjHbMAx8iR
397		Vesicles Paraspeckle	3	0.000	1.000	25	200000148	200000148	GFP-IMPa4-IBB anti-PSF-A546 8C-S-PSF V2.00	0	20. GFP-Imp-a4-dIBB and anti-PSF-A546_Pos001_S001	00-Qg8eTtKfpr3CZjHbMAx8iR
186		Vesicles Paraspeckle	3	0.000	1.000	25	200000149	200000149	GFP-IMPa4-IBB anti-PSF-A546 8C-S-PSF V2.00	0	20. GFP-Imp-a4-dIBB and anti-PSF-A546_Pos001_S001	00-Qg8eTtKfpr3CZjHbMAx8iR
1343		Vesicles Paraspeckle	3	0.000	1.000	25	200000150	200000150	GFP-IMPa4-IBB anti-PSF-A546 8C-S-PSF V2.00	0	20. GFP-Imp-a4-dIBB and anti-PSF-A546_Pos001_S001	00-Qg8eTtKfpr3CZjHbMAx8iR
1375		Vesicles Paraspeckle	3	0.000	1.000	25	200000151	200000151	GFP-IMPa4-IBB anti-PSF-A546 8C-S-PSF V2.00	0	20. GFP-Imp-a4-dIBB and anti-PSF-A546_Pos001_S001	00-Qg8eTtKfpr3CZjHbMAx8iR
834		Vesicles Paraspeckle	3	0.000	1.000	25	200000152	200000152	GFP-IMPa4-IBB anti-PSF-A546 8C-S-PSF V2.00	0	20. GFP-Imp-a4-dIBB and anti-PSF-A546_Pos001_S001	00-Qg8eTtKfpr3CZjHbMAx8iR
308		Vesicles Paraspeckle	3	0.000	1.000	25	200000153	200000153	GFP-IMPa4-IBB anti-PSF-A546 8C-S-PSF V2.00	0	20. GFP-Imp-a4-dIBB and anti-PSF-A546_Pos001_S001	00-Qg8eTtKfpr3CZjHbMAx8iR
915		Vesicles Paraspeckle	3	0.000	1.000	26	200000154	200000154	GFP-IMPa4-IBB anti-PSF-A546 8C-S-PSF V2.00	0	20. GFP-Imp-a4-dIBB and anti-PSF-A546_Pos001_S001	00-Qg8eTtKfpr3CZjHbMAx8iR
458		Vesicles Paraspeckle	3	0.000	1.000	26	200000155	200000155	GFP-IMPa4-IBB anti-PSF-A546 8C-S-PSF V2.00	0	20. GFP-Imp-a4-dIBB and anti-PSF-A546_Pos001_S001	00-Qg8eTtKfpr3CZjHbMAx8iR
855		Vesicles Paraspeckle	3	0.000	1.000	26	200000156	200000156	GFP-IMPa4-IBB anti-PSF-A546 8C-S-PSF V2.00	0	20. GFP-Imp-a4-dIBB and anti-PSF-A546_Pos001_S001	00-Qg8eTtKfpr3CZjHbMAx8iR
83		Vesicles Paraspeckle	3	0.000	1.000	26	200000157	200000157	GFP-IMPa4-IBB anti-PSF-A546 8C-S-PSF V2.00	0	20. GFP-Imp-a4-dIBB and anti-PSF-A546_Pos001_S001	00-Qg8eTtKfpr3CZjHbMAx8iR
603		Vesicles Paraspeckle	3	0.000	1.000	26	200000158	200000158	GFP-IMPa4-IBB anti-PSF-A546 8C-S-PSF V2.00	0	20. GFP-Imp-a4-dIBB and anti-PSF-A546_Pos001_S001	00-Qg8eTtKfpr3CZjHbMAx8iR
1025		Vesicles Paraspeckle	3	0.000	1.000	26	200000159	200000159	GFP-IMPa4-IBB anti-PSF-A546 8C-S-PSF V2.00	0	20. GFP-Imp-a4-dIBB and anti-PSF-A546_Pos001_S001	00-Qg8eTtKfpr3CZjHbMAx8iR
147		Vesicles Paraspeckle	3	0.000	1.000	27	200000160	200000160	GFP-IMPa4-IBB anti-PSF-A546 8C-S-PSF V2.00	0	20. GFP-Imp-a4-dIBB and anti-PSF-A546_Pos001_S001	00-Qg8eTtKfpr3CZjHbMAx8iR
682		Vesicles Paraspeckle	3	0.000	1.000	28	200000161	200000161	GFP-IMPa4-IBB anti-PSF-A546 8C-S-PSF V2.00	0	20. GFP-Imp-a4-dIBB and anti-PSF-A546_Pos001_S001	00-Qg8eTtKfpr3CZjHbMAx8iR
1870		Vesicles Paraspeckle	3	0.000	1.000	28	200000162	200000162	GFP-IMPa4-IBB anti-PSF-A546 8C-S-PSF V2.00	0	20. GFP-Imp-a4-dIBB and anti-PSF-A546_Pos001_S001	00-Qg8eTtKfpr3CZjHbMAx8iR
835		Vesicles Paraspeckle	3	0.000	1.000	28	200000163	200000163	GFP-IMPa4-IBB anti-PSF-A546 8C-S-PSF V2.00	0	20. GFP-Imp-a4-dIBB and anti-PSF-A546_Pos001_S001	00-Qg8eTtKfpr3CZjHbMAx8iR
412		Vesicles Paraspeckle	3	0.000	1.000	28	200000164	200000164	GFP-IMPa4-IBB anti-PSF-A546 8C-S-PSF V2.00	0	20. GFP-Imp-a4-dIBB and anti-PSF-A546_Pos001_S001	00-Qg8eTtKfpr3CZjHbMAx8iR
933		Vesicles Paraspeckle	3	0.000	1.000	28	200000165	200000165	GFP-IMPa4-IBB anti-PSF-A546 8C-S-PSF V2.00	0	20. GFP-Imp-a4-dIBB and anti-PSF-A546_Pos001_S001	00-Qg8eTtKfpr3CZjHbMAx8iR
365		Vesicles Paraspeckle	3	0.000	1.000	29	200000166	200000166	GFP-IMPa4-IBB anti-PSF-A546 8C-S-PSF V2.00	0	20. GFP-Imp-a4-dIBB and anti-PSF-A546_Pos001_S001	00-Qg8eTtKfpr3CZjHbMAx8iR
799		Vesicles Paraspeckle	3	0.000	1.000	29	200000167	200000167	GFP-IMPa4-IBB anti-PSF-A546 8C-S-PSF V2.00	0	20. GFP-Imp-a4-dIBB and anti-PSF-A546_Pos001_S001	00-Qg8eTtKfpr3CZjHbMAx8iR
74		Vesicles Paraspeckle	3	0.000	1.000	29	200000168	200000168	GFP-IMPa4-IBB anti-PSF-A546 8C-S-PSF V2.00	0	20. GFP-Imp-a4-dIBB and anti-PSF-A546_Pos001_S001	00-Qg8eTtKfpr3CZjHbMAx8iR
130		Vesicles Paraspeckle	3	0.000	1.000	29	200000169	200000169	GFP-IMPa4-IBB anti-PSF-A546 8C-S-PSF V2.00	0	20. GFP-Imp-a4-dIBB and anti-PSF-A546_Pos001_S001	00-Qg8eTtKfpr3CZjHbMAx8iR
180		Vesicles Paraspeckle	3	0.000	1.000	29	200000170	200000170	GFP-IMPa4-IBB anti-PSF-A546 8C-S-PSF V2.00	0	20. GFP-Imp-a4-dIBB and anti-PSF-A546_Pos001_S001	00-Qg8eTtKfpr3CZjHbMAx8iR
48		Vesicles Paraspeckle	3	0.000	1.000	29	200000171	200000171	GFP-IMPa4-IBB anti-PSF-A546 8C-S-PSF V2.00	0	20. GFP-Imp-a4-dIBB and anti-PSF-A546_Pos001_S001	00-Qg8eTtKfpr3CZjHbMAx8iR
446		Vesicles Paraspeckle	3	0.000	1.000	29	200000172	200000172	GFP-IMPa4-IBB anti-PSF-A546 8C-S-PSF V2.00	0	20. GFP-Imp-a4-dIBB and anti-PSF-A546_Pos001_S001	00-Qg8eTtKfpr3CZjHbMAx8iR
1183		Vesicles Paraspeckle	3	0.000	1.000	29	200000173	200000173	GFP-IMPa4-IBB anti-PSF-A546 8C-S-PSF V2.00	0	20. GFP-Imp-a4-dIBB and anti-PSF-A546_Pos001_S001	00-Qg8eTtKfpr3CZjHbMAx8iR
418		Vesicles Paraspeckle	3	0.000	1.000	29	200000174	200000174	GFP-IMPa4-IBB anti-PSF-A546 8C-S-PSF V2.00	0	20. GFP-Imp-a4-dIBB and anti-PSF-A546_Pos001_S001	00-Qg8eTtKfpr3CZjHbMAx8iR
858		Vesicles Paraspeckle	3	0.000	1.000	29	200000175	200000175	GFP-IMPa4-IBB anti-PSF-A546 8C-S-PSF V2.00	0	20. GFP-Imp-a4-dIBB and anti-PSF-A546_Pos001_S001	00-Qg8eTtKfpr3CZjHbMAx8iR
426		Vesicles Paraspeckle	3	0.000	1.000	29	200000176	200000176	GFP-IMPa4-IBB anti-PSF-A546 8C-S-PSF V2.00	0	20. GFP-Imp-a4-dIBB and anti-PSF-A546_Pos001_S001	00-Qg8eTtKfpr3CZjHbMAx8iR
1794		Vesicles Paraspeckle	3	0.000	1.000	29	200000177	200000177	GFP-IMPa4-IBB anti-PSF-A546 8C-S-PSF V2.00	0	20. GFP-Imp-a4-dIBB and anti-PSF-A546_Pos001_S001	00-Qg8eTtKfpr3CZjHbMAx8iR
118		Vesicles Paraspeckle	3	0.000	1.000	29	200000178	200000178	GFP-IMPa4-IBB anti-PSF-A546 8C-S-PSF V2.00	0	20. GFP-Imp-a4-dIBB and anti-PSF-A546_Pos001_S001	00-Qg8eTtKfpr3CZjHbMAx8iR
348		Vesicles Paraspeckle	3	0.000	1.000	29	200000179	200000179	GFP-IMPa4-IBB anti-PSF-A546 8C-S-PSF V2.00	0	20. GFP-Imp-a4-dIBB and anti-PSF-A546_Pos001_S001	00-Qg8eTtKfpr3CZjHbMAx8iR
49		Vesicles Paraspeckle	3	0.000	1.000	29	200000180	200000180	GFP-IMPa4-IBB anti-PSF-A546 8C-S-PSF V2.00	0	20. GFP-Imp-a4-dIBB and anti-PSF-A546_Pos001_S001	00-Qg8eTtKfpr3CZjHbMAx8iR
393		Vesicles Paraspeckle	3	0.000	1.000	29	200000181	200000181	GFP-IMPa4-IBB anti-PSF-A546 8C-S-PSF V2.00	0	20. GFP-Imp-a4-dIBB and anti-PSF-A546_Pos001_S001	00-Qg8eTtKfpr3CZjHbMAx8iR
308		Vesicles Paraspeckle	3	0.000	1.000	29	200000182	200000182	GFP-IMPa4-IBB anti-PSF-A546 8C-S-PSF V2.00	0	20. GFP-Imp-a4-dIBB and anti-PSF-A546_Pos001_S001	00-Qg8eTtKfpr3CZjHbMAx8iR
328		Vesicles Paraspeckle	3	0.000	1.000	29	200000183	200000183	GFP-IMPa4-IBB anti-PSF-A546 8C-S-PSF V2.00	0	20. GFP-Imp-a4-dIBB and anti-PSF-A546_Pos001_S001	00-Qg8eTtKfpr3CZjHbMAx8iR
301		Vesicles Paraspeckle	3	0.000	1.000	29	200000184	200000184	GFP-IMPa4-IBB anti-PSF-A546 8C-S-PSF V2.00	0	20. GFP-Imp-a4-dIBB and anti-PSF-A546_Pos001_S001	00-Qg8eTtKfpr3CZjHbMAx8iR
139		Vesicles Paraspeckle	3	0.000	1.000	30	200000185	200000185	GFP-IMPa4-IBB anti-PSF-A546 8C-S-PSF V2.00	0	20. GFP-Imp-a4-dIBB and anti-PSF-A546_Pos001_S001	00-Qg8eTtKfpr3CZjHbMAx8iR
820		Vesicles Paraspeckle	3	0.000	1.000	30	200000186	200000186	GFP-IMPa4-IBB anti-PSF-A546 8C-S-PSF V2.00	0	20. GFP-Imp-a4-dIBB and anti-PSF-A546_Pos001_S001	00-Qg8eTtKfpr3CZjHbMAx8iR
662		Vesicles Paraspeckle	3	0.000	1.000	31	200000187	200000187	GFP-IMPa4-IBB anti-PSF-A546 8C-S-PSF V2.00	0	20. GFP-Imp-a4-dIBB and anti-PSF-A546_Pos001_S001	00-Qg8eTtKfpr3CZjHbMAx8iR
1170		Vesicles Paraspeckle	3	0.000	1.000	31	200000188	200000188	GFP-IMPa4-IBB anti-PSF-A546 8C-S-PSF V2.00	0	20. GFP-Imp-a4-dIBB and anti-PSF-A546_Pos001_S001	00-Qg8eTtKfpr3CZjHbMAx8iR
487		Vesicles Paraspeckle	3	0.000	1.000	31	200000189	200000189	GFP-IMPa4-IBB anti-PSF-A546 8C-S-PSF V2.00	0	20. GFP-Imp-a4-dIBB and anti-PSF-A546_Pos001_S001	00-Qg8eTtKfpr3CZjHbMAx8iR
1216		Vesicles Paraspeckle	3	0.000	1.000	31	200000190	200000190	GFP-IMPa4-IBB anti-PSF-A546 8C-S-PSF V2.00	0	20. GFP-Imp-a4-dIBB and anti-PSF-A546_Pos001_S001	00-Qg8eTtKfpr3CZjHbMAx8iR
1404		Vesicles Paraspeckle	3	0.000	1.000	31	200000191	200000191	GFP-IMPa4-IBB anti-PSF-A546 8C-S-PSF V2.00	0	20. GFP-Imp-a4-dIBB and anti-PSF-A546_Pos001_S001	00-Qg8eTtKfpr3CZjHbMAx8iR
609		Vesicles Paraspeckle	3	0.000	1.000	31	200000192	200000192	GFP-IMPa4-IBB anti-PSF-A546 8C-S-PSF V2.00	0	20. GFP-Imp-a4-dIBB and anti-PSF-A546_Pos001_S001	00-Qg8eTtKfpr3CZjHbMAx8iR
1468		Vesicles Paraspeckle	3	0.000	1.000	31	200000193	200000193	GFP-IMPa4-IBB anti-PSF-A546 8C-S-PSF V2.00	0	20. GFP-Imp-a4-dIBB and anti-PSF-A546_Pos001_S001	00-Qg8eTtKfpr3CZjHbMAx8iR
2593		Vesicles Paraspeckle	3	0.000	1.000	31	200000194	200000194	GFP-IMPa4-IBB anti-PSF-A546 8C-S-PSF V2.00	0	20. GFP-Imp-a4-dIBB and anti-PSF-A546_Pos001_S001	00-Qg8eTtKfpr3CZjHbMAx8iR
730		Vesicles Paraspeckle	3	0.000	1.000	31	200000195	200000195	GFP-IMPa4-IBB anti-PSF-A546 8C-S-PSF V2.00	0	20. GFP-Imp-a4-dIBB and anti-PSF-A546_Pos001_S001	00-Qg8eTtKfpr3CZjHbMAx8iR
484		Vesicles Paraspeckle	3	0.000	1.000	31	200000196	200000196	GFP-IMPa4-IBB anti-PSF-A546 8C-S-PSF V2.00	0	20. GFP-Imp-a4-dIBB and anti-PSF-A546_Pos001_S001	00-Qg8eTtKfpr3CZjHbMAx8iR
217		Vesicles Paraspeckle	3	0.000	1.000	31	200000197	200000197	GFP-IMPa4-IBB anti-PSF-A546 8C-S-PSF V2.00	0	20. GFP-Imp-a4-dIBB and anti-PSF-A546_Pos001_S001	00-Qg8eTtKfpr3CZjHbMAx8iR
14		Vesicles Paraspeckle	3	0.000	1.000	32	200000198	200000198	GFP-IMPa4-IBB anti-PSF-A546 8C-S-PSF V2.00	0	20. GFP-Imp-a4-dIBB and anti-PSF-A546_Pos001_S001	00-Qg8eTtKfpr3CZjHbMAx8iR
86		Vesicles Paraspeckle	3	0.000	1.000	32	200000199	200000199	GFP-IMPa4-IBB anti-PSF-A546 8C-S-PSF V2.00	0	20. GFP-Imp-a4-dIBB and anti-PSF-A546_Pos001_S001	00-Qg8eTtKfpr3CZjHbMAx8iR
92		Vesicles Paraspeckle	3	0.000	1.000	32	200000200	200000200	GFP-IMPa4-IBB anti-PSF-A546 8C-S-PSF V2.00	0	20. GFP-Imp-a4-dIBB and anti-PSF-A546_Pos001_S001	00-Qg8eTtKfpr3CZjHbMAx8iR
2013		Vesicles Paraspeckle	3	0.000	1.000	32	200000201	200000201	GFP-IMPa4-IBB anti-PSF-A546 8C-S-PSF V2.00	0	20. GFP-Imp-a4-dIBB and anti-PSF-A546_Pos001_S001	00-Qg8eTtKfpr3CZjHbMAx8iR
672		Vesicles Paraspeckle	3	0.000	1.000	32	200000202	200000202	GFP-IMPa4-IBB anti-PSF-A546 8C-S-PSF V2.00	0	20. GFP-Imp-a4-dIBB and anti-PSF-A546_Pos001_S001	00-Qg8eTtKfpr3CZjHbMAx8iR
167		Vesicles Paraspeckle	3	0.000	1.000	32	200000203	200000203	GFP-IMPa4-IBB anti-PSF-A546 8C-S-PSF V2.00	0	20. GFP-Imp-a4-dIBB and anti-PSF-A546_Pos001_S001	00-Qg8eTtKfpr3CZjHbMAx8iR
665		Vesicles Paraspeckle	3	0.000	1.000	32	200000204	200000204	GFP-IMPa4-IBB anti-PSF-A546 8C-S-PSF V2.00	0	20. GFP-Imp-a4-dIBB and anti-PSF-A546_Pos001_S001	00-Qg8eTtKfpr3CZjHbMAx8iR
669		Vesicles Paraspeckle	3	0.000	1.000	32	200000205	200000205	GFP-IMPa4-IBB anti-PSF-A546 8C-S-PSF V2.00	0	20. GFP-Imp-a4-dIBB and anti-PSF-A546_Pos001_S001	00-Qg8eTtKfpr3CZjHbMAx8iR
647		Vesicles Paraspeckle	3	0.000	1.000	32	200000206	200000206	GFP-IMPa4-IBB anti-PSF-A546 8C-S-PSF V2.00	0	20. GFP-Imp-a4-dIBB and anti-PSF-A546_Pos001_S001	00-Qg8eTtKfpr3CZjHbMAx8iR
998		Vesicles Paraspeckle	3	0.000	1.000	32	200000207	200000207	GFP-IMPa4-IBB anti-PSF-A546 8C-S-PSF V2.00	0	20. GFP-Imp-a4-dIBB and anti-PSF-A546_Pos001_S001	00-Qg8eTtKfpr3CZjHbMAx8iR
570		Vesicles Paraspeckle	3	0.000	1.000	32	200000208	200000208	GFP-IMPa4-IBB anti-PSF-A546 8C-S-PSF V2.00	0	20. GFP-Imp-a4-dIBB and anti-PSF-A546_Pos001_S001	00-Qg8eTtKfpr3CZjHbMAx8iR
217		Vesicles Paraspeckle	3	0.000	1.000	32	200000209	200000209	GFP-IMPa4-IBB anti-PSF-A546 8C-S-PSF V2.00	0	20. GFP-Imp-a4-dIBB and anti-PSF-A546_Pos001_S001	00-Qg8eTtKfpr3CZjHbMAx8iR
3609		Vesicles Paraspeckle	3	0.000	1.000	32	200000210	200000210	GFP-IMPa4-IBB anti-PSF-A546 8C-S-PSF V2.00	0	20. GFP-Imp-a4-dIBB and anti-PSF-A546_Pos001_S001	00-Qg8eTtKfpr3CZjHbMAx8iR
167		Vesicles Paraspeckle	3	0.000	1.000	32	200000211	200000211	GFP-IMPa4-IBB anti-PSF-A546 8C-S-PSF V2.00	0	20. GFP-Imp-a4-dIBB and anti-PSF-A546_Pos001_S001	00-Qg8eTtKfpr3CZjHbMAx8iR
465		Vesicles Paraspeckle	3	0.000	1.000	33	200000212	200000212	GFP-IMPa4-IBB anti-PSF-A546 8C-S-PSF V2.00	0	20. GFP-Imp-a4-dIBB and anti-PSF-A546_Pos001_S001	00-Qg8eTtKfpr3CZjHbMAx8iR
1573		Vesicles Paraspeckle	3	0.000	1.000	34	200000213	200000213	GFP-IMPa4-IBB anti-PSF-A546 8C-S-PSF V2.00	0	20. GFP-Imp-a4-dIBB and anti-PSF-A546_Pos001_S001	00-Qg8eTtKfpr3CZjHbMAx8iR
2087		Vesicles Paraspeckle	3	0.000	1.000	34	200000214	200000214	GFP-IMPa4-IBB anti-PSF-A546 8C-S-PSF V2.00	0	20. GFP-Imp-a4-dIBB and anti-PSF-A546_Pos001_S001	00-Qg8eTtKfpr3CZjHbMAx8iR
316		Vesicles Paraspeckle	3	0.000	1.000	34	200000215	200000215	GFP-IMPa4-IBB anti-PSF-A546 8C-S-PSF V2.00	0	20. GFP-Imp-a4-dIBB and anti-PSF-A546_Pos001_S001	00-Qg8eTtKfpr3CZjHbMAx8iR
213		Vesicles Paraspeckle	3	0.000	1.000	34	200000216	200000216	GFP-IMPa4-IBB anti-PSF-A546 8C-S-PSF V2.00	0	20. GFP-Imp-a4-dIBB and anti-PSF-A546_Pos001_S001	00-Qg8eTtKfpr3CZjHbMAx8iR
2119		Vesicles Paraspeckle	3	0.000	1.000	34	200000217	200000217	GFP-IMPa4-IBB anti-PSF-A546 8C-S-PSF V2.00	0	20. GFP-Imp-a4-dIBB and anti-PSF-A546_Pos001_S001	00-Qg8eTtKfpr3CZjHbMAx8iR
2615		Vesicles Paraspeckle	3	0.000	1.000	34	200000218	200000218	GFP-IMPa4-IBB anti-PSF-A546 8C-S-PSF V2.00	0	20. GFP-Imp-a4-dIBB and anti-PSF-A546_Pos001_S001	00-Qg8eTtKfpr3CZjHbMAx8iR
4933		Vesicles Paraspeckle	3	0.000	1.000	34	200000219	200000219	GFP-IMPa4-IBB anti-PSF-A546 8C-S-PSF V2.00	0	20. GFP-Imp-a4-dIBB and anti-PSF-A546_Pos001_S001	00-Qg8eTtKfpr3CZjHbMAx8iR
1040		Vesicles Paraspeckle	3	0.000	1.000	34	200000220	200000220	GFP-IMPa4-IBB anti-PSF-A546 8C-S-PSF V2.00	0	20. GFP-Imp-a4-dIBB and anti-PSF-A546_Pos001_S001	00-Qg8eTtKfpr3CZjHbMAx8iR
4871		Vesicles Paraspeckle	3	0.000	1.000	34	200000221	200000221	GFP-IMPa4-IBB anti-PSF-A546 8C-S-PSF V2.00	0	20. GFP-Imp-a4-dIBB and anti-PSF-A546_Pos001_S001	00-Qg8eTtKfpr3CZjHbMAx8iR
4473		Vesicles Paraspeckle	3	0.000	1.000	34	200000222	200000222	GFP-IMPa4-IBB anti-PSF-A546 8C-S-PSF V2.00	0	20. GFP-Imp-a4-dIBB and anti-PSF-A546_Pos001_S001	00-Qg8eTtKfpr3CZjHbMAx8iR
3338		Vesicles Paraspeckle	3	0.000	1.000	34	200000223	200000223	GFP-IMPa4-IBB anti-PSF-A546 8C-S-PSF V2.00	0	20. GFP-Imp-a4-dIBB and anti-PSF-A546_Pos001_S001	00-Qg8eTtKfpr3CZjHbMAx8iR
646		Vesicles Paraspeckle	3	0.000	1.000	34	200000224	200000224	GFP-IMPa4-IBB anti-PSF-A546 8C-S-PSF V2.00	0	20. GFP-Imp-a4-dIBB and anti-PSF-A546_Pos001_S001	00-Qg8eTtKfpr3CZjHbMAx8iR
1021		Vesicles Paraspeckle	3	0.000	1.000	34	200000225	200000225	GFP-IMPa4-IBB anti-PSF-A546 8C-S-PSF V2.00	0	20. GFP-Imp-a4-dIBB and anti-PSF-A546_Pos001_S001	00-Qg8eTtKfpr3CZjHbMAx8iR
932		Vesicles Paraspeckle	3	0.000	1.000	34	200000226	200000226	GFP-IMPa4-IBB anti-PSF-A546 8C-S-PSF V2.00	0	20. GFP-Imp-a4-dIBB and anti-PSF-A546_Pos001_S001	00-Qg8eTtKfpr3CZjHbMAx8iR
917		Vesicles Paraspeckle	3	0.000	1.000	34	200000227	200000227	GFP-IMPa4-IBB anti-PSF-A546 8C-S-PSF V2.00	0	20. GFP-Imp-a4-dIBB and anti-PSF-A546_Pos001_S001	00-Qg8eTtKfpr3CZjHbMAx8iR
7713		Vesicles Paraspeckle	3	0.000	1.000	34	200000228	200000228	GFP-IMPa4-IBB anti-PSF-A546 8C-S-PSF V2.00	0	20. GFP-Imp-a4-dIBB and anti-PSF-A546_Pos001_S001	00-Qg8eTtKfpr3CZjHbMAx8iR
145		Vesicles Paraspeckle	3	0.000	1.000	35	200000229	200000229	GFP-IMPa4-IBB anti-PSF-A546 8C-S-PSF V2.00	0	20. GFP-Imp-a4-dIBB and anti-PSF-A546_Pos001_S001	00-Qg8eTtKfpr3CZjHbMAx8iR
188		Vesicles Paraspeckle	3	0.000	1.000	35	200000230	200000230	GFP-IMPa4-IBB anti-PSF-A546 8C-S-PSF V2.00	0	20. GFP-Imp-a4-dIBB and anti-PSF-A546_Pos001_S001	00-Qg8eTtKfpr3CZjHbMAx8iR
350		Vesicles Paraspeckle	3	0.000	1.000	35	200000231	200000231	GFP-IMPa4-IBB anti-PSF-A546 8C-S-PSF V2.00	0	20. GFP-Imp-a4-dIBB and anti-PSF-A546_Pos001_S001	00-Qg8eTtKfpr3CZjHbMAx8iR
258		Vesicles Paraspeckle	3	0.000	1.000	35	200000232	200000232	GFP-IMPa4-IBB anti-PSF-A546 8C-S-PSF V2.00	0	20. GFP-Imp-a4-dIBB and anti-PSF-A546_Pos001_S001	00-Qg8eTtKfpr3CZjHbMAx8iR
129		Vesicles Paraspeckle	3	0.000	1.000	35	200000233	200000233	GFP-IMPa4-IBB anti-PSF-A546 8C-S-PSF V2.00	0	20. GFP-Imp-a4-dIBB and anti-PSF-A546_Pos001_S001	00-Qg8eTtKfpr3CZjHbMAx8iR
1499		Vesicles Paraspeckle	3	0.000	1.000	35	200000234	200000234	GFP-IMPa4-IBB anti-PSF-A546 8C-S-PSF V2.00	0	20. GFP-Imp-a4-dIBB and anti-PSF-A546_Pos001_S001	00-Qg8eTtKfpr3CZjHbMAx8iR
166		Vesicles Paraspeckle	3	0.000	1.000	35	200000235	200000235	GFP-IMPa4-IBB anti-PSF-A546 8C-S-PSF V2.00	0	20. GFP-Imp-a4-dIBB and anti-PSF-A546_Pos001_S001	00-Qg8eTtKfpr3CZjHbMAx8iR
679		Vesicles Paraspeckle	3	0.000	1.000	36	200000236	200000236	GFP-IMPa4-IBB anti-PSF-A546 8C-S-PSF V2.00	0	20. GFP-Imp-a4-dIBB and anti-PSF-A546_Pos001_S001	00-Qg8eTtKfpr3CZjHbMAx8iR
735		Vesicles Paraspeckle	3	0.000	1.000	36	200000237	200000237	GFP-IMPa4-IBB anti-PSF-A546 8C-S-PSF V2.00	0	20. GFP-Imp-a4-dIBB and anti-PSF-A546_Pos001_S001	00-Qg8eTtKfpr3CZjHbMAx8iR
54		Vesicles Paraspeckle	3	0.000	1.000	36	200000238	200000238	GFP-IMPa4-IBB anti-PSF-A546 8C-S-PSF V2.00	0	20. GFP-Imp-a4-dIBB and anti-PSF-A546_Pos001_S001	00-Qg8eTtKfpr3CZjHbMAx8iR
46		Vesicles Paraspeckle	3	0.000	1.000	36	200000239	200000239	GFP-IMPa4-IBB anti-PSF-A546 8C-S-PSF V2.00	0	20. GFP-Imp-a4-dIBB and anti-PSF-A546_Pos001_S001	00-Qg8eTtKfpr3CZjHbMAx8iR
321		Vesicles Paraspeckle	3	0.000	1.000	39	200000240	200000240	GFP-IMPa4-IBB anti-PSF-A546 8C-S-PSF V2.00	0	20. GFP-Imp-a4-dIBB and anti-PSF-A546_Pos001_S001	00-Qg8eTtKfpr3CZjHbMAx8iR
1448		Vesicles Paraspeckle	3	0.000	1.000	39	200000241	200000241	GFP-IMPa4-IBB anti-PSF-A546 8C-S-PSF V2.00	0	20. GFP-Imp-a4-dIBB and anti-PSF-A546_Pos001_S001	00-Qg8eTtKfpr3CZjHbMAx8iR
1794		Vesicles Paraspeckle	3	0.000	1.000	39	200000242	200000242	GFP-IMPa4-IBB anti-PSF-A546 8C-S-PSF V2.00	0	20. GFP-Imp-a4-dIBB and anti-PSF-A546_Pos001_S001	00-Qg8eTtKfpr3CZjHbMAx8iR
47		Vesicles Paraspeckle	3	0.000	1.000	39	200000243	200000243	GFP-IMPa4-IBB anti-PSF-A546 8C-S-PSF V2.00	0	20. GFP-Imp-a4-dIBB and anti-PSF-A546_Pos001_S001	00-Qg8eTtKfpr3CZjHbMAx8iR
453		Vesicles Paraspeckle	3	0.000	1.000	39	200000244	200000244	GFP-IMPa4-IBB anti-PSF-A546 8C-S-PSF V2.00	0	20. GFP-Imp-a4-dIBB and anti-PSF-A546_Pos001_S001	00-Qg8eTtKfpr3CZjHbMAx8iR
79		Vesicles Paraspeckle	3	0.000	1.000	39	200000245	200000245	GFP-IMPa4-IBB anti-PSF-A546 8C-S-PSF V2.00	0	20. GFP-Imp-a4-dIBB and anti-PSF-A546_Pos001_S001	00-Qg8eTtKfpr3CZjHbMAx8iR
259		Vesicles Paraspeckle	3	0.000	1.000	39	200000246	200000246	GFP-IMPa4-IBB anti-PSF-A546 8C-S-PSF V2.00	0	20. GFP-Imp-a4-dIBB and anti-PSF-A546_Pos001_S001	00-Qg8eTtKfpr3CZjHbMAx8iR
2012		Vesicles Paraspeckle	3	0.000	1.000	39	200000247	200000247	GFP-IMPa4-IBB anti-PSF-A546 8C-S-PSF V2.00	0	20. GFP-Imp-a4-dIBB and anti-PSF-A546_Pos001_S001	00-Qg8eTtKfpr3CZjHbMAx8iR
401		Vesicles Paraspeckle	3	0.000	1.000	39	200000248	200000248	GFP-IMPa4-IBB anti-PSF-A546 8C-S-PSF V2.00	0	20. GFP-Imp-a4-dIBB and anti-PSF-A546_Pos001_S001	00-Qg8eTtKfpr3CZjHbMAx8iR
1110		Vesicles Paraspeckle	3	0.000	1.000	39	200000249	200000249	GFP-IMPa4-IBB anti-PSF-A546 8C-S-PSF V2.00	0	20. GFP-Imp-a4-dIBB and anti-PSF-A546_Pos001_S001	00-Qg8eTtKfpr3CZjHbMAx8iR
56		Vesicles Paraspeckle	3	0.000	1.000	40	200000250	200000000	GFP-IMPa4-IBB anti-PSF-A546 8C-S-PSF V2.00	0	20. GFP-Imp-a4-dIBB and anti-PSF-A546_Pos002_S001	00-B548TYtofcqp2enEvhUAi7
1127		Vesicles Paraspeckle	3	0.000	1.000	40	200000251	200000001	GFP-IMPa4-IBB anti-PSF-A546 8C-S-PSF V2.00	0	20. GFP-Imp-a4-dIBB and anti-PSF-A546_Pos002_S001	00-B548TYtofcqp2enEvhUAi7
223		Vesicles Paraspeckle	3	0.000	1.000	40	200000252	200000002	GFP-IMPa4-IBB anti-PSF-A546 8C-S-PSF V2.00	0	20. GFP-Imp-a4-dIBB and anti-PSF-A546_Pos002_S001	00-B548TYtofcqp2enEvhUAi7
201		Vesicles Paraspeckle	3	0.000	1.000	40	200000253	200000003	GFP-IMPa4-IBB anti-PSF-A546 8C-S-PSF V2.00	0	20. GFP-Imp-a4-dIBB and anti-PSF-A546_Pos002_S001	00-B548TYtofcqp2enEvhUAi7
391		Vesicles Paraspeckle	3	0.000	1.000	42	200000254	200000004	GFP-IMPa4-IBB anti-PSF-A546 8C-S-PSF V2.00	0	20. GFP-Imp-a4-dIBB and anti-PSF-A546_Pos002_S001	00-B548TYtofcqp2enEvhUAi7
869		Vesicles Paraspeckle	3	0.000	1.000	42	200000255	200000005	GFP-IMPa4-IBB anti-PSF-A546 8C-S-PSF V2.00	0	20. GFP-Imp-a4-dIBB and anti-PSF-A546_Pos002_S001	00-B548TYtofcqp2enEvhUAi7
4731		Vesicles Paraspeckle	3	0.000	1.000	42	200000256	200000006	GFP-IMPa4-IBB anti-PSF-A546 8C-S-PSF V2.00	0	20. GFP-Imp-a4-dIBB and anti-PSF-A546_Pos002_S001	00-B548TYtofcqp2enEvhUAi7
3037		Vesicles Paraspeckle	3	0.000	1.000	42	200000257	200000007	GFP-IMPa4-IBB anti-PSF-A546 8C-S-PSF V2.00	0	20. GFP-Imp-a4-dIBB and anti-PSF-A546_Pos002_S001	00-B548TYtofcqp2enEvhUAi7
585		Vesicles Paraspeckle	3	0.000	1.000	42	200000258	200000008	GFP-IMPa4-IBB anti-PSF-A546 8C-S-PSF V2.00	0	20. GFP-Imp-a4-dIBB and anti-PSF-A546_Pos002_S001	00-B548TYtofcqp2enEvhUAi7
535		Vesicles Paraspeckle	3	0.000	1.000	42	200000259	200000009	GFP-IMPa4-IBB anti-PSF-A546 8C-S-PSF V2.00	0	20. GFP-Imp-a4-dIBB and anti-PSF-A546_Pos002_S001	00-B548TYtofcqp2enEvhUAi7
2896		Vesicles Paraspeckle	3	0.000	1.000	42	200000260	200000010	GFP-IMPa4-IBB anti-PSF-A546 8C-S-PSF V2.00	0	20. GFP-Imp-a4-dIBB and anti-PSF-A546_Pos002_S001	00-B548TYtofcqp2enEvhUAi7
190		Vesicles Paraspeckle	3	0.000	1.000	42	200000261	200000011	GFP-IMPa4-IBB anti-PSF-A546 8C-S-PSF V2.00	0	20. GFP-Imp-a4-dIBB and anti-PSF-A546_Pos002_S001	00-B548TYtofcqp2enEvhUAi7
178		Vesicles Paraspeckle	3	0.000	1.000	42	200000262	200000012	GFP-IMPa4-IBB anti-PSF-A546 8C-S-PSF V2.00	0	20. GFP-Imp-a4-dIBB and anti-PSF-A546_Pos002_S001	00-B548TYtofcqp2enEvhUAi7
413		Vesicles Paraspeckle	3	0.000	1.000	42	200000263	200000013	GFP-IMPa4-IBB anti-PSF-A546 8C-S-PSF V2.00	0	20. GFP-Imp-a4-dIBB and anti-PSF-A546_Pos002_S001	00-B548TYtofcqp2enEvhUAi7
4028		Vesicles Paraspeckle	3	0.000	1.000	42	200000264	200000014	GFP-IMPa4-IBB anti-PSF-A546 8C-S-PSF V2.00	0	20. GFP-Imp-a4-dIBB and anti-PSF-A546_Pos002_S001	00-B548TYtofcqp2enEvhUAi7
35		Vesicles Paraspeckle	3	0.000	1.000	42	200000265	200000015	GFP-IMPa4-IBB anti-PSF-A546 8C-S-PSF V2.00	0	20. GFP-Imp-a4-dIBB and anti-PSF-A546_Pos002_S001	00-B548TYtofcqp2enEvhUAi7
1974		Vesicles Paraspeckle	3	0.000	1.000	42	200000266	200000016	GFP-IMPa4-IBB anti-PSF-A546 8C-S-PSF V2.00	0	20. GFP-Imp-a4-dIBB and anti-PSF-A546_Pos002_S001	00-B548TYtofcqp2enEvhUAi7
345		Vesicles Paraspeckle	3	0.000	1.000	42	200000267	200000017	GFP-IMPa4-IBB anti-PSF-A546 8C-S-PSF V2.00	0	20. GFP-Imp-a4-dIBB and anti-PSF-A546_Pos002_S001	00-B548TYtofcqp2enEvhUAi7
348		Vesicles Paraspeckle	3	0.000	1.000	42	200000268	200000018	GFP-IMPa4-IBB anti-PSF-A546 8C-S-PSF V2.00	0	20. GFP-Imp-a4-dIBB and anti-PSF-A546_Pos002_S001	00-B548TYtofcqp2enEvhUAi7
374		Vesicles Paraspeckle	3	0.000	1.000	42	200000269	200000019	GFP-IMPa4-IBB anti-PSF-A546 8C-S-PSF V2.00	0	20. GFP-Imp-a4-dIBB and anti-PSF-A546_Pos002_S001	00-B548TYtofcqp2enEvhUAi7
899		Vesicles Paraspeckle	3	0.000	1.000	42	200000270	200000020	GFP-IMPa4-IBB anti-PSF-A546 8C-S-PSF V2.00	0	20. GFP-Imp-a4-dIBB and anti-PSF-A546_Pos002_S001	00-B548TYtofcqp2enEvhUAi7
1612		Vesicles Paraspeckle	3	0.000	1.000	42	200000271	200000021	GFP-IMPa4-IBB anti-PSF-A546 8C-S-PSF V2.00	0	20. GFP-Imp-a4-dIBB and anti-PSF-A546_Pos002_S001	00-B548TYtofcqp2enEvhUAi7
3412		Vesicles Paraspeckle	3	0.000	1.000	43	200000272	200000022	GFP-IMPa4-IBB anti-PSF-A546 8C-S-PSF V2.00	0	20. GFP-Imp-a4-dIBB and anti-PSF-A546_Pos002_S001	00-B548TYtofcqp2enEvhUAi7
2728		Vesicles Paraspeckle	3	0.000	1.000	43	200000273	200000023	GFP-IMPa4-IBB anti-PSF-A546 8C-S-PSF V2.00	0	20. GFP-Imp-a4-dIBB and anti-PSF-A546_Pos002_S001	00-B548TYtofcqp2enEvhUAi7
2156		Vesicles Paraspeckle	3	0.000	1.000	43	200000274	200000024	GFP-IMPa4-IBB anti-PSF-A546 8C-S-PSF V2.00	0	20. GFP-Imp-a4-dIBB and anti-PSF-A546_Pos002_S001	00-B548TYtofcqp2enEvhUAi7
933		Vesicles Paraspeckle	3	0.000	1.000	43	200000275	200000025	GFP-IMPa4-IBB anti-PSF-A546 8C-S-PSF V2.00	0	20. GFP-Imp-a4-dIBB and anti-PSF-A546_Pos002_S001	00-B548TYtofcqp2enEvhUAi7
11285		Vesicles Paraspeckle	3	0.000	1.000	43	200000276	200000026	GFP-IMPa4-IBB anti-PSF-A546 8C-S-PSF V2.00	0	20. GFP-Imp-a4-dIBB and anti-PSF-A546_Pos002_S001	00-B548TYtofcqp2enEvhUAi7
5079		Vesicles Paraspeckle	3	0.000	1.000	43	200000277	200000027	GFP-IMPa4-IBB anti-PSF-A546 8C-S-PSF V2.00	0	20. GFP-Imp-a4-dIBB and anti-PSF-A546_Pos002_S001	00-B548TYtofcqp2enEvhUAi7
389		Vesicles Paraspeckle	3	0.000	1.000	43	200000278	200000028	GFP-IMPa4-IBB anti-PSF-A546 8C-S-PSF V2.00	0	20. GFP-Imp-a4-dIBB and anti-PSF-A546_Pos002_S001	00-B548TYtofcqp2enEvhUAi7
2251		Vesicles Paraspeckle	3	0.000	1.000	43	200000279	200000029	GFP-IMPa4-IBB anti-PSF-A546 8C-S-PSF V2.00	0	20. GFP-Imp-a4-dIBB and anti-PSF-A546_Pos002_S001	00-B548TYtofcqp2enEvhUAi7
10963		Vesicles Paraspeckle	3	0.000	1.000	43	200000280	200000030	GFP-IMPa4-IBB anti-PSF-A546 8C-S-PSF V2.00	0	20. GFP-Imp-a4-dIBB and anti-PSF-A546_Pos002_S001	00-B548TYtofcqp2enEvhUAi7
205		Vesicles Paraspeckle	3	0.000	1.000	43	200000281	200000031	GFP-IMPa4-IBB anti-PSF-A546 8C-S-PSF V2.00	0	20. GFP-Imp-a4-dIBB and anti-PSF-A546_Pos002_S001	00-B548TYtofcqp2enEvhUAi7
2695		Vesicles Paraspeckle	3	0.000	1.000	43	200000282	200000032	GFP-IMPa4-IBB anti-PSF-A546 8C-S-PSF V2.00	0	20. GFP-Imp-a4-dIBB and anti-PSF-A546_Pos002_S001	00-B548TYtofcqp2enEvhUAi7
1770		Vesicles Paraspeckle	3	0.000	1.000	43	200000283	200000033	GFP-IMPa4-IBB anti-PSF-A546 8C-S-PSF V2.00	0	20. GFP-Imp-a4-dIBB and anti-PSF-A546_Pos002_S001	00-B548TYtofcqp2enEvhUAi7
723		Vesicles Paraspeckle	3	0.000	1.000	43	200000284	200000034	GFP-IMPa4-IBB anti-PSF-A546 8C-S-PSF V2.00	0	20. GFP-Imp-a4-dIBB and anti-PSF-A546_Pos002_S001	00-B548TYtofcqp2enEvhUAi7
1443		Vesicles Paraspeckle	3	0.000	1.000	43	200000285	200000035	GFP-IMPa4-IBB anti-PSF-A546 8C-S-PSF V2.00	0	20. GFP-Imp-a4-dIBB and anti-PSF-A546_Pos002_S001	00-B548TYtofcqp2enEvhUAi7
1363		Vesicles Paraspeckle	3	0.000	1.000	43	200000286	200000036	GFP-IMPa4-IBB anti-PSF-A546 8C-S-PSF V2.00	0	20. GFP-Imp-a4-dIBB and anti-PSF-A546_Pos002_S001	00-B548TYtofcqp2enEvhUAi7
681		Vesicles Paraspeckle	3	0.000	1.000	44	200000287	200000037	GFP-IMPa4-IBB anti-PSF-A546 8C-S-PSF V2.00	0	20. GFP-Imp-a4-dIBB and anti-PSF-A546_Pos002_S001	00-B548TYtofcqp2enEvhUAi7
323		Vesicles Paraspeckle	3	0.000	1.000	44	200000288	200000038	GFP-IMPa4-IBB anti-PSF-A546 8C-S-PSF V2.00	0	20. GFP-Imp-a4-dIBB and anti-PSF-A546_Pos002_S001	00-B548TYtofcqp2enEvhUAi7
128		Vesicles Paraspeckle	3	0.000	1.000	44	200000289	200000039	GFP-IMPa4-IBB anti-PSF-A546 8C-S-PSF V2.00	0	20. GFP-Imp-a4-dIBB and anti-PSF-A546_Pos002_S001	00-B548TYtofcqp2enEvhUAi7
152		Vesicles Paraspeckle	3	0.000	1.000	44	200000290	200000040	GFP-IMPa4-IBB anti-PSF-A546 8C-S-PSF V2.00	0	20. GFP-Imp-a4-dIBB and anti-PSF-A546_Pos002_S001	00-B548TYtofcqp2enEvhUAi7
345		Vesicles Paraspeckle	3	0.000	1.000	44	200000291	200000041	GFP-IMPa4-IBB anti-PSF-A546 8C-S-PSF V2.00	0	20. GFP-Imp-a4-dIBB and anti-PSF-A546_Pos002_S001	00-B548TYtofcqp2enEvhUAi7
568		Vesicles Paraspeckle	3	0.000	1.000	44	200000292	200000042	GFP-IMPa4-IBB anti-PSF-A546 8C-S-PSF V2.00	0	20. GFP-Imp-a4-dIBB and anti-PSF-A546_Pos002_S001	00-B548TYtofcqp2enEvhUAi7
1177		Vesicles Paraspeckle	3	0.000	1.000	44	200000293	200000043	GFP-IMPa4-IBB anti-PSF-A546 8C-S-PSF V2.00	0	20. GFP-Imp-a4-dIBB and anti-PSF-A546_Pos002_S001	00-B548TYtofcqp2enEvhUAi7
216		Vesicles Paraspeckle	3	0.000	1.000	44	200000294	200000044	GFP-IMPa4-IBB anti-PSF-A546 8C-S-PSF V2.00	0	20. GFP-Imp-a4-dIBB and anti-PSF-A546_Pos002_S001	00-B548TYtofcqp2enEvhUAi7
545		Vesicles Paraspeckle	3	0.000	1.000	45	200000295	200000045	GFP-IMPa4-IBB anti-PSF-A546 8C-S-PSF V2.00	0	20. GFP-Imp-a4-dIBB and anti-PSF-A546_Pos002_S001	00-B548TYtofcqp2enEvhUAi7
730		Vesicles Paraspeckle	3	0.000	1.000	45	200000296	200000046	GFP-IMPa4-IBB anti-PSF-A546 8C-S-PSF V2.00	0	20. GFP-Imp-a4-dIBB and anti-PSF-A546_Pos002_S001	00-B548TYtofcqp2enEvhUAi7
336		Vesicles Paraspeckle	3	0.000	1.000	45	200000297	200000047	GFP-IMPa4-IBB anti-PSF-A546 8C-S-PSF V2.00	0	20. GFP-Imp-a4-dIBB and anti-PSF-A546_Pos002_S001	00-B548TYtofcqp2enEvhUAi7
382		Vesicles Paraspeckle	3	0.000	1.000	45	200000298	200000048	GFP-IMPa4-IBB anti-PSF-A546 8C-S-PSF V2.00	0	20. GFP-Imp-a4-dIBB and anti-PSF-A546_Pos002_S001	00-B548TYtofcqp2enEvhUAi7
687		Vesicles Paraspeckle	3	0.000	1.000	45	200000299	200000049	GFP-IMPa4-IBB anti-PSF-A546 8C-S-PSF V2.00	0	20. GFP-Imp-a4-dIBB and anti-PSF-A546_Pos002_S001	00-B548TYtofcqp2enEvhUAi7
455		Vesicles Paraspeckle	3	0.000	1.000	45	200000300	200000050	GFP-IMPa4-IBB anti-PSF-A546 8C-S-PSF V2.00	0	20. GFP-Imp-a4-dIBB and anti-PSF-A546_Pos002_S001	00-B548TYtofcqp2enEvhUAi7
221		Vesicles Paraspeckle	3	0.000	1.000	45	200000301	200000051	GFP-IMPa4-IBB anti-PSF-A546 8C-S-PSF V2.00	0	20. GFP-Imp-a4-dIBB and anti-PSF-A546_Pos002_S001	00-B548TYtofcqp2enEvhUAi7
968		Vesicles Paraspeckle	3	0.000	1.000	45	200000302	200000052	GFP-IMPa4-IBB anti-PSF-A546 8C-S-PSF V2.00	0	20. GFP-Imp-a4-dIBB and anti-PSF-A546_Pos002_S001	00-B548TYtofcqp2enEvhUAi7
546		Vesicles Paraspeckle	3	0.000	1.000	45	200000303	200000053	GFP-IMPa4-IBB anti-PSF-A546 8C-S-PSF V2.00	0	20. GFP-Imp-a4-dIBB and anti-PSF-A546_Pos002_S001	00-B548TYtofcqp2enEvhUAi7
516		Vesicles Paraspeckle	3	0.000	1.000	45	200000304	200000054	GFP-IMPa4-IBB anti-PSF-A546 8C-S-PSF V2.00	0	20. GFP-Imp-a4-dIBB and anti-PSF-A546_Pos002_S001	00-B548TYtofcqp2enEvhUAi7
367		Vesicles Paraspeckle	3	0.000	1.000	45	200000305	200000055	GFP-IMPa4-IBB anti-PSF-A546 8C-S-PSF V2.00	0	20. GFP-Imp-a4-dIBB and anti-PSF-A546_Pos002_S001	00-B548TYtofcqp2enEvhUAi7
32		Vesicles Paraspeckle	3	0.000	1.000	45	200000306	200000056	GFP-IMPa4-IBB anti-PSF-A546 8C-S-PSF V2.00	0	20. GFP-Imp-a4-dIBB and anti-PSF-A546_Pos002_S001	00-B548TYtofcqp2enEvhUAi7
387		Vesicles Paraspeckle	3	0.000	1.000	45	200000307	200000057	GFP-IMPa4-IBB anti-PSF-A546 8C-S-PSF V2.00	0	20. GFP-Imp-a4-dIBB and anti-PSF-A546_Pos002_S001	00-B548TYtofcqp2enEvhUAi7
282		Vesicles Paraspeckle	3	0.000	1.000	45	200000308	200000058	GFP-IMPa4-IBB anti-PSF-A546 8C-S-PSF V2.00	0	20. GFP-Imp-a4-dIBB and anti-PSF-A546_Pos002_S001	00-B548TYtofcqp2enEvhUAi7
939		Vesicles Paraspeckle	3	0.000	1.000	46	200000309	200000059	GFP-IMPa4-IBB anti-PSF-A546 8C-S-PSF V2.00	0	20. GFP-Imp-a4-dIBB and anti-PSF-A546_Pos002_S001	00-B548TYtofcqp2enEvhUAi7
1232		Vesicles Paraspeckle	3	0.000	1.000	46	200000310	200000060	GFP-IMPa4-IBB anti-PSF-A546 8C-S-PSF V2.00	0	20. GFP-Imp-a4-dIBB and anti-PSF-A546_Pos002_S001	00-B548TYtofcqp2enEvhUAi7
152		Vesicles Paraspeckle	3	0.000	1.000	46	200000311	200000061	GFP-IMPa4-IBB anti-PSF-A546 8C-S-PSF V2.00	0	20. GFP-Imp-a4-dIBB and anti-PSF-A546_Pos002_S001	00-B548TYtofcqp2enEvhUAi7
3573		Vesicles Paraspeckle	3	0.000	1.000	46	200000312	200000062	GFP-IMPa4-IBB anti-PSF-A546 8C-S-PSF V2.00	0	20. GFP-Imp-a4-dIBB and anti-PSF-A546_Pos002_S001	00-B548TYtofcqp2enEvhUAi7
1007		Vesicles Paraspeckle	3	0.000	1.000	46	200000313	200000063	GFP-IMPa4-IBB anti-PSF-A546 8C-S-PSF V2.00	0	20. GFP-Imp-a4-dIBB and anti-PSF-A546_Pos002_S001	00-B548TYtofcqp2enEvhUAi7
4181		Vesicles Paraspeckle	3	0.000	1.000	46	200000314	200000064	GFP-IMPa4-IBB anti-PSF-A546 8C-S-PSF V2.00	0	20. GFP-Imp-a4-dIBB and anti-PSF-A546_Pos002_S001	00-B548TYtofcqp2enEvhUAi7
998		Vesicles Paraspeckle	3	0.000	1.000	46	200000315	200000065	GFP-IMPa4-IBB anti-PSF-A546 8C-S-PSF V2.00	0	20. GFP-Imp-a4-dIBB and anti-PSF-A546_Pos002_S001	00-B548TYtofcqp2enEvhUAi7
347		Vesicles Paraspeckle	3	0.000	1.000	46	200000316	200000066	GFP-IMPa4-IBB anti-PSF-A546 8C-S-PSF V2.00	0	20. GFP-Imp-a4-dIBB and anti-PSF-A546_Pos002_S001	00-B548TYtofcqp2enEvhUAi7
164		Vesicles Paraspeckle	3	0.000	1.000	46	200000317	200000067	GFP-IMPa4-IBB anti-PSF-A546 8C-S-PSF V2.00	0	20. GFP-Imp-a4-dIBB and anti-PSF-A546_Pos002_S001	00-B548TYtofcqp2enEvhUAi7
1716		Vesicles Paraspeckle	3	0.000	1.000	46	200000318	200000068	GFP-IMPa4-IBB anti-PSF-A546 8C-S-PSF V2.00	0	20. GFP-Imp-a4-dIBB and anti-PSF-A546_Pos002_S001	00-B548TYtofcqp2enEvhUAi7
2033		Vesicles Paraspeckle	3	0.000	1.000	46	200000319	200000069	GFP-IMPa4-IBB anti-PSF-A546 8C-S-PSF V2.00	0	20. GFP-Imp-a4-dIBB and anti-PSF-A546_Pos002_S001	00-B548TYtofcqp2enEvhUAi7
793		Vesicles Paraspeckle	3	0.000	1.000	46	200000320	200000070	GFP-IMPa4-IBB anti-PSF-A546 8C-S-PSF V2.00	0	20. GFP-Imp-a4-dIBB and anti-PSF-A546_Pos002_S001	00-B548TYtofcqp2enEvhUAi7
662		Vesicles Paraspeckle	3	0.000	1.000	46	200000321	200000071	GFP-IMPa4-IBB anti-PSF-A546 8C-S-PSF V2.00	0	20. GFP-Imp-a4-dIBB and anti-PSF-A546_Pos002_S001	00-B548TYtofcqp2enEvhUAi7
3081		Vesicles Paraspeckle	3	0.000	1.000	46	200000322	200000072	GFP-IMPa4-IBB anti-PSF-A546 8C-S-PSF V2.00	0	20. GFP-Imp-a4-dIBB and anti-PSF-A546_Pos002_S001	00-B548TYtofcqp2enEvhUAi7
213		Vesicles Paraspeckle	3	0.000	1.000	46	200000323	200000073	GFP-IMPa4-IBB anti-PSF-A546 8C-S-PSF V2.00	0	20. GFP-Imp-a4-dIBB and anti-PSF-A546_Pos002_S001	00-B548TYtofcqp2enEvhUAi7
531		Vesicles Paraspeckle	3	0.000	1.000	47	200000324	200000074	GFP-IMPa4-IBB anti-PSF-A546 8C-S-PSF V2.00	0	20. GFP-Imp-a4-dIBB and anti-PSF-A546_Pos002_S001	00-B548TYtofcqp2enEvhUAi7
375		Vesicles Paraspeckle	3	0.000	1.000	47	200000325	200000075	GFP-IMPa4-IBB anti-PSF-A546 8C-S-PSF V2.00	0	20. GFP-Imp-a4-dIBB and anti-PSF-A546_Pos002_S001	00-B548TYtofcqp2enEvhUAi7
1028		Vesicles Paraspeckle	3	0.000	1.000	47	200000326	200000076	GFP-IMPa4-IBB anti-PSF-A546 8C-S-PSF V2.00	0	20. GFP-Imp-a4-dIBB and anti-PSF-A546_Pos002_S001	00-B548TYtofcqp2enEvhUAi7
130		Vesicles Paraspeckle	3	0.000	1.000	47	200000327	200000077	GFP-IMPa4-IBB anti-PSF-A546 8C-S-PSF V2.00	0	20. GFP-Imp-a4-dIBB and anti-PSF-A546_Pos002_S001	00-B548TYtofcqp2enEvhUAi7
894		Vesicles Paraspeckle	3	0.000	1.000	47	200000328	200000078	GFP-IMPa4-IBB anti-PSF-A546 8C-S-PSF V2.00	0	20. GFP-Imp-a4-dIBB and anti-PSF-A546_Pos002_S001	00-B548TYtofcqp2enEvhUAi7
204		Vesicles Paraspeckle	3	0.000	1.000	47	200000329	200000079	GFP-IMPa4-IBB anti-PSF-A546 8C-S-PSF V2.00	0	20. GFP-Imp-a4-dIBB and anti-PSF-A546_Pos002_S001	00-B548TYtofcqp2enEvhUAi7
397		Vesicles Paraspeckle	3	0.000	1.000	47	200000330	200000080	GFP-IMPa4-IBB anti-PSF-A546 8C-S-PSF V2.00	0	20. GFP-Imp-a4-dIBB and anti-PSF-A546_Pos002_S001	00-B548TYtofcqp2enEvhUAi7
200		Vesicles Paraspeckle	3	0.000	1.000	47	200000331	200000081	GFP-IMPa4-IBB anti-PSF-A546 8C-S-PSF V2.00	0	20. GFP-Imp-a4-dIBB and anti-PSF-A546_Pos002_S001	00-B548TYtofcqp2enEvhUAi7
281		Vesicles Paraspeckle	3	0.000	1.000	47	200000332	200000082	GFP-IMPa4-IBB anti-PSF-A546 8C-S-PSF V2.00	0	20. GFP-Imp-a4-dIBB and anti-PSF-A546_Pos002_S001	00-B548TYtofcqp2enEvhUAi7
684		Vesicles Paraspeckle	3	0.000	1.000	47	200000333	200000083	GFP-IMPa4-IBB anti-PSF-A546 8C-S-PSF V2.00	0	20. GFP-Imp-a4-dIBB and anti-PSF-A546_Pos002_S001	00-B548TYtofcqp2enEvhUAi7
774		Vesicles Paraspeckle	3	0.000	1.000	47	200000334	200000084	GFP-IMPa4-IBB anti-PSF-A546 8C-S-PSF V2.00	0	20. GFP-Imp-a4-dIBB and anti-PSF-A546_Pos002_S001	00-B548TYtofcqp2enEvhUAi7
3809		Vesicles Paraspeckle	3	0.000	1.000	47	200000335	200000085	GFP-IMPa4-IBB anti-PSF-A546 8C-S-PSF V2.00	0	20. GFP-Imp-a4-dIBB and anti-PSF-A546_Pos002_S001	00-B548TYtofcqp2enEvhUAi7
3361		Vesicles Paraspeckle	3	0.000	1.000	48	200000336	200000086	GFP-IMPa4-IBB anti-PSF-A546 8C-S-PSF V2.00	0	20. GFP-Imp-a4-dIBB and anti-PSF-A546_Pos002_S001	00-B548TYtofcqp2enEvhUAi7
1721		Vesicles Paraspeckle	3	0.000	1.000	48	200000337	200000087	GFP-IMPa4-IBB anti-PSF-A546 8C-S-PSF V2.00	0	20. GFP-Imp-a4-dIBB and anti-PSF-A546_Pos002_S001	00-B548TYtofcqp2enEvhUAi7
970		Vesicles Paraspeckle	3	0.000	1.000	48	200000338	200000088	GFP-IMPa4-IBB anti-PSF-A546 8C-S-PSF V2.00	0	20. GFP-Imp-a4-dIBB and anti-PSF-A546_Pos002_S001	00-B548TYtofcqp2enEvhUAi7
1351		Vesicles Paraspeckle	3	0.000	1.000	48	200000339	200000089	GFP-IMPa4-IBB anti-PSF-A546 8C-S-PSF V2.00	0	20. GFP-Imp-a4-dIBB and anti-PSF-A546_Pos002_S001	00-B548TYtofcqp2enEvhUAi7
2362		Vesicles Paraspeckle	3	0.000	1.000	48	200000340	200000090	GFP-IMPa4-IBB anti-PSF-A546 8C-S-PSF V2.00	0	20. GFP-Imp-a4-dIBB and anti-PSF-A546_Pos002_S001	00-B548TYtofcqp2enEvhUAi7
4529		Vesicles Paraspeckle	3	0.000	1.000	48	200000341	200000091	GFP-IMPa4-IBB anti-PSF-A546 8C-S-PSF V2.00	0	20. GFP-Imp-a4-dIBB and anti-PSF-A546_Pos002_S001	00-B548TYtofcqp2enEvhUAi7
2731		Vesicles Paraspeckle	3	0.000	1.000	48	200000342	200000092	GFP-IMPa4-IBB anti-PSF-A546 8C-S-PSF V2.00	0	20. GFP-Imp-a4-dIBB and anti-PSF-A546_Pos002_S001	00-B548TYtofcqp2enEvhUAi7
3321		Vesicles Paraspeckle	3	0.000	1.000	48	200000343	200000093	GFP-IMPa4-IBB anti-PSF-A546 8C-S-PSF V2.00	0	20. GFP-Imp-a4-dIBB and anti-PSF-A546_Pos002_S001	00-B548TYtofcqp2enEvhUAi7
1236		Vesicles Paraspeckle	3	0.000	1.000	49	200000344	200000094	GFP-IMPa4-IBB anti-PSF-A546 8C-S-PSF V2.00	0	20. GFP-Imp-a4-dIBB and anti-PSF-A546_Pos002_S001	00-B548TYtofcqp2enEvhUAi7
2667		Vesicles Paraspeckle	3	0.000	1.000	49	200000345	200000095	GFP-IMPa4-IBB anti-PSF-A546 8C-S-PSF V2.00	0	20. GFP-Imp-a4-dIBB and anti-PSF-A546_Pos002_S001	00-B548TYtofcqp2enEvhUAi7
3144		Vesicles Paraspeckle	3	0.000	1.000	49	200000346	200000096	GFP-IMPa4-IBB anti-PSF-A546 8C-S-PSF V2.00	0	20. GFP-Imp-a4-dIBB and anti-PSF-A546_Pos002_S001	00-B548TYtofcqp2enEvhUAi7
433		Vesicles Paraspeckle	3	0.000	1.000	50	200000347	200000097	GFP-IMPa4-IBB anti-PSF-A546 8C-S-PSF V2.00	0	20. GFP-Imp-a4-dIBB and anti-PSF-A546_Pos002_S001	00-B548TYtofcqp2enEvhUAi7
2081		Vesicles Paraspeckle	3	0.000	1.000	50	200000348	200000098	GFP-IMPa4-IBB anti-PSF-A546 8C-S-PSF V2.00	0	20. GFP-Imp-a4-dIBB and anti-PSF-A546_Pos002_S001	00-B548TYtofcqp2enEvhUAi7
678		Vesicles Paraspeckle	3	0.000	1.000	52	200000349	200000099	GFP-IMPa4-IBB anti-PSF-A546 8C-S-PSF V2.00	0	20. GFP-Imp-a4-dIBB and anti-PSF-A546_Pos002_S001	00-B548TYtofcqp2enEvhUAi7
1087		Vesicles Paraspeckle	3	0.000	1.000	54	200000350	200000000	GFP-IMPa4-IBB anti-PSF-A546 8C-S-PSF V2.00	0	20. GFP-Imp-a4-dIBB and anti-PSF-A546_Pos003_S001	00-8bQoayFiiV6KWzvajYEfrD
775		Vesicles Paraspeckle	3	0.000	1.000	54	200000351	200000001	GFP-IMPa4-IBB anti-PSF-A546 8C-S-PSF V2.00	0	20. GFP-Imp-a4-dIBB and anti-PSF-A546_Pos003_S001	00-8bQoayFiiV6KWzvajYEfrD
1205		Vesicles Paraspeckle	3	0.000	1.000	54	200000352	200000002	GFP-IMPa4-IBB anti-PSF-A546 8C-S-PSF V2.00	0	20. GFP-Imp-a4-dIBB and anti-PSF-A546_Pos003_S001	00-8bQoayFiiV6KWzvajYEfrD
117		Vesicles Paraspeckle	3	0.000	1.000	54	200000353	200000003	GFP-IMPa4-IBB anti-PSF-A546 8C-S-PSF V2.00	0	20. GFP-Imp-a4-dIBB and anti-PSF-A546_Pos003_S001	00-8bQoayFiiV6KWzvajYEfrD
416		Vesicles Paraspeckle	3	0.000	1.000	54	200000354	200000004	GFP-IMPa4-IBB anti-PSF-A546 8C-S-PSF V2.00	0	20. GFP-Imp-a4-dIBB and anti-PSF-A546_Pos003_S001	00-8bQoayFiiV6KWzvajYEfrD
132		Vesicles Paraspeckle	3	0.000	1.000	55	200000355	200000005	GFP-IMPa4-IBB anti-PSF-A546 8C-S-PSF V2.00	0	20. GFP-Imp-a4-dIBB and anti-PSF-A546_Pos003_S001	00-8bQoayFiiV6KWzvajYEfrD
637		Vesicles Paraspeckle	3	0.000	1.000	55	200000356	200000006	GFP-IMPa4-IBB anti-PSF-A546 8C-S-PSF V2.00	0	20. GFP-Imp-a4-dIBB and anti-PSF-A546_Pos003_S001	00-8bQoayFiiV6KWzvajYEfrD
581		Vesicles Paraspeckle	3	0.000	1.000	55	200000357	200000007	GFP-IMPa4-IBB anti-PSF-A546 8C-S-PSF V2.00	0	20. GFP-Imp-a4-dIBB and anti-PSF-A546_Pos003_S001	00-8bQoayFiiV6KWzvajYEfrD
107		Vesicles Paraspeckle	3	0.000	1.000	55	200000358	200000008	GFP-IMPa4-IBB anti-PSF-A546 8C-S-PSF V2.00	0	20. GFP-Imp-a4-dIBB and anti-PSF-A546_Pos003_S001	00-8bQoayFiiV6KWzvajYEfrD
863		Vesicles Paraspeckle	3	0.000	1.000	55	200000359	200000009	GFP-IMPa4-IBB anti-PSF-A546 8C-S-PSF V2.00	0	20. GFP-Imp-a4-dIBB and anti-PSF-A546_Pos003_S001	00-8bQoayFiiV6KWzvajYEfrD
479		Vesicles Paraspeckle	3	0.000	1.000	55	200000360	200000010	GFP-IMPa4-IBB anti-PSF-A546 8C-S-PSF V2.00	0	20. GFP-Imp-a4-dIBB and anti-PSF-A546_Pos003_S001	00-8bQoayFiiV6KWzvajYEfrD
513		Vesicles Paraspeckle	3	0.000	1.000	55	200000361	200000011	GFP-IMPa4-IBB anti-PSF-A546 8C-S-PSF V2.00	0	20. GFP-Imp-a4-dIBB and anti-PSF-A546_Pos003_S001	00-8bQoayFiiV6KWzvajYEfrD
498		Vesicles Paraspeckle	3	0.000	1.000	55	200000362	200000012	GFP-IMPa4-IBB anti-PSF-A546 8C-S-PSF V2.00	0	20. GFP-Imp-a4-dIBB and anti-PSF-A546_Pos003_S001	00-8bQoayFiiV6KWzvajYEfrD
71		Vesicles Paraspeckle	3	0.000	1.000	55	200000363	200000013	GFP-IMPa4-IBB anti-PSF-A546 8C-S-PSF V2.00	0	20. GFP-Imp-a4-dIBB and anti-PSF-A546_Pos003_S001	00-8bQoayFiiV6KWzvajYEfrD
3183		Vesicles Paraspeckle	3	0.000	1.000	56	200000364	200000014	GFP-IMPa4-IBB anti-PSF-A546 8C-S-PSF V2.00	0	20. GFP-Imp-a4-dIBB and anti-PSF-A546_Pos003_S001	00-8bQoayFiiV6KWzvajYEfrD
358		Vesicles Paraspeckle	3	0.000	1.000	56	200000365	200000015	GFP-IMPa4-IBB anti-PSF-A546 8C-S-PSF V2.00	0	20. GFP-Imp-a4-dIBB and anti-PSF-A546_Pos003_S001	00-8bQoayFiiV6KWzvajYEfrD
2655		Vesicles Paraspeckle	3	0.000	1.000	56	200000366	200000016	GFP-IMPa4-IBB anti-PSF-A546 8C-S-PSF V2.00	0	20. GFP-Imp-a4-dIBB and anti-PSF-A546_Pos003_S001	00-8bQoayFiiV6KWzvajYEfrD
695		Vesicles Paraspeckle	3	0.000	1.000	56	200000367	200000017	GFP-IMPa4-IBB anti-PSF-A546 8C-S-PSF V2.00	0	20. GFP-Imp-a4-dIBB and anti-PSF-A546_Pos003_S001	00-8bQoayFiiV6KWzvajYEfrD
1817		Vesicles Paraspeckle	3	0.000	1.000	56	200000368	200000018	GFP-IMPa4-IBB anti-PSF-A546 8C-S-PSF V2.00	0	20. GFP-Imp-a4-dIBB and anti-PSF-A546_Pos003_S001	00-8bQoayFiiV6KWzvajYEfrD
426		Vesicles Paraspeckle	3	0.000	1.000	56	200000369	200000019	GFP-IMPa4-IBB anti-PSF-A546 8C-S-PSF V2.00	0	20. GFP-Imp-a4-dIBB and anti-PSF-A546_Pos003_S001	00-8bQoayFiiV6KWzvajYEfrD
134		Vesicles Paraspeckle	3	0.000	1.000	57	200000370	200000020	GFP-IMPa4-IBB anti-PSF-A546 8C-S-PSF V2.00	0	20. GFP-Imp-a4-dIBB and anti-PSF-A546_Pos003_S001	00-8bQoayFiiV6KWzvajYEfrD
613		Vesicles Paraspeckle	3	0.000	1.000	57	200000371	200000021	GFP-IMPa4-IBB anti-PSF-A546 8C-S-PSF V2.00	0	20. GFP-Imp-a4-dIBB and anti-PSF-A546_Pos003_S001	00-8bQoayFiiV6KWzvajYEfrD
365		Vesicles Paraspeckle	3	0.000	1.000	57	200000372	200000022	GFP-IMPa4-IBB anti-PSF-A546 8C-S-PSF V2.00	0	20. GFP-Imp-a4-dIBB and anti-PSF-A546_Pos003_S001	00-8bQoayFiiV6KWzvajYEfrD
215		Vesicles Paraspeckle	3	0.000	1.000	57	200000373	200000023	GFP-IMPa4-IBB anti-PSF-A546 8C-S-PSF V2.00	0	20. GFP-Imp-a4-dIBB and anti-PSF-A546_Pos003_S001	00-8bQoayFiiV6KWzvajYEfrD
129		Vesicles Paraspeckle	3	0.000	1.000	57	200000374	200000024	GFP-IMPa4-IBB anti-PSF-A546 8C-S-PSF V2.00	0	20. GFP-Imp-a4-dIBB and anti-PSF-A546_Pos003_S001	00-8bQoayFiiV6KWzvajYEfrD
147		Vesicles Paraspeckle	3	0.000	1.000	58	200000375	200000025	GFP-IMPa4-IBB anti-PSF-A546 8C-S-PSF V2.00	0	20. GFP-Imp-a4-dIBB and anti-PSF-A546_Pos003_S001	00-8bQoayFiiV6KWzvajYEfrD
1492		Vesicles Paraspeckle	3	0.000	1.000	59	200000376	200000026	GFP-IMPa4-IBB anti-PSF-A546 8C-S-PSF V2.00	0	20. GFP-Imp-a4-dIBB and anti-PSF-A546_Pos003_S001	00-8bQoayFiiV6KWzvajYEfrD
306		Vesicles Paraspeckle	3	0.000	1.000	59	200000377	200000027	GFP-IMPa4-IBB anti-PSF-A546 8C-S-PSF V2.00	0	20. GFP-Imp-a4-dIBB and anti-PSF-A546_Pos003_S001	00-8bQoayFiiV6KWzvajYEfrD
1180		Vesicles Paraspeckle	3	0.000	1.000	59	200000378	200000028	GFP-IMPa4-IBB anti-PSF-A546 8C-S-PSF V2.00	0	20. GFP-Imp-a4-dIBB and anti-PSF-A546_Pos003_S001	00-8bQoayFiiV6KWzvajYEfrD
534		Vesicles Paraspeckle	3	0.000	1.000	59	200000379	200000029	GFP-IMPa4-IBB anti-PSF-A546 8C-S-PSF V2.00	0	20. GFP-Imp-a4-dIBB and anti-PSF-A546_Pos003_S001	00-8bQoayFiiV6KWzvajYEfrD
91		Vesicles Paraspeckle	3	0.000	1.000	59	200000380	200000030	GFP-IMPa4-IBB anti-PSF-A546 8C-S-PSF V2.00	0	20. GFP-Imp-a4-dIBB and anti-PSF-A546_Pos003_S001	00-8bQoayFiiV6KWzvajYEfrD
708		Vesicles Paraspeckle	3	0.000	1.000	60	200000381	200000031	GFP-IMPa4-IBB anti-PSF-A546 8C-S-PSF V2.00	0	20. GFP-Imp-a4-dIBB and anti-PSF-A546_Pos003_S001	00-8bQoayFiiV6KWzvajYEfrD
108		Vesicles Paraspeckle	3	0.000	1.000	60	200000382	200000032	GFP-IMPa4-IBB anti-PSF-A546 8C-S-PSF V2.00	0	20. GFP-Imp-a4-dIBB and anti-PSF-A546_Pos003_S001	00-8bQoayFiiV6KWzvajYEfrD
444		Vesicles Paraspeckle	3	0.000	1.000	60	200000383	200000033	GFP-IMPa4-IBB anti-PSF-A546 8C-S-PSF V2.00	0	20. GFP-Imp-a4-dIBB and anti-PSF-A546_Pos003_S001	00-8bQoayFiiV6KWzvajYEfrD
155		Vesicles Paraspeckle	3	0.000	1.000	60	200000384	200000034	GFP-IMPa4-IBB anti-PSF-A546 8C-S-PSF V2.00	0	20. GFP-Imp-a4-dIBB and anti-PSF-A546_Pos003_S001	00-8bQoayFiiV6KWzvajYEfrD
418		Vesicles Paraspeckle	3	0.000	1.000	60	200000385	200000035	GFP-IMPa4-IBB anti-PSF-A546 8C-S-PSF V2.00	0	20. GFP-Imp-a4-dIBB and anti-PSF-A546_Pos003_S001	00-8bQoayFiiV6KWzvajYEfrD
45		Vesicles Paraspeckle	3	0.000	1.000	60	200000386	200000036	GFP-IMPa4-IBB anti-PSF-A546 8C-S-PSF V2.00	0	20. GFP-Imp-a4-dIBB and anti-PSF-A546_Pos003_S001	00-8bQoayFiiV6KWzvajYEfrD
369		Vesicles Paraspeckle	3	0.000	1.000	60	200000387	200000037	GFP-IMPa4-IBB anti-PSF-A546 8C-S-PSF V2.00	0	20. GFP-Imp-a4-dIBB and anti-PSF-A546_Pos003_S001	00-8bQoayFiiV6KWzvajYEfrD
519		Vesicles Paraspeckle	3	0.000	1.000	60	200000388	200000038	GFP-IMPa4-IBB anti-PSF-A546 8C-S-PSF V2.00	0	20. GFP-Imp-a4-dIBB and anti-PSF-A546_Pos003_S001	00-8bQoayFiiV6KWzvajYEfrD
1262		Vesicles Paraspeckle	3	0.000	1.000	60	200000389	200000039	GFP-IMPa4-IBB anti-PSF-A546 8C-S-PSF V2.00	0	20. GFP-Imp-a4-dIBB and anti-PSF-A546_Pos003_S001	00-8bQoayFiiV6KWzvajYEfrD
305		Vesicles Paraspeckle	3	0.000	1.000	60	200000390	200000040	GFP-IMPa4-IBB anti-PSF-A546 8C-S-PSF V2.00	0	20. GFP-Imp-a4-dIBB and anti-PSF-A546_Pos003_S001	00-8bQoayFiiV6KWzvajYEfrD
1455		Vesicles Paraspeckle	3	0.000	1.000	60	200000391	200000041	GFP-IMPa4-IBB anti-PSF-A546 8C-S-PSF V2.00	0	20. GFP-Imp-a4-dIBB and anti-PSF-A546_Pos003_S001	00-8bQoayFiiV6KWzvajYEfrD
479		Vesicles Paraspeckle	3	0.000	1.000	60	200000392	200000042	GFP-IMPa4-IBB anti-PSF-A546 8C-S-PSF V2.00	0	20. GFP-Imp-a4-dIBB and anti-PSF-A546_Pos003_S001	00-8bQoayFiiV6KWzvajYEfrD
102		Vesicles Paraspeckle	3	0.000	1.000	60	200000393	200000043	GFP-IMPa4-IBB anti-PSF-A546 8C-S-PSF V2.00	0	20. GFP-Imp-a4-dIBB and anti-PSF-A546_Pos003_S001	00-8bQoayFiiV6KWzvajYEfrD
647		Vesicles Paraspeckle	3	0.000	1.000	60	200000394	200000044	GFP-IMPa4-IBB anti-PSF-A546 8C-S-PSF V2.00	0	20. GFP-Imp-a4-dIBB and anti-PSF-A546_Pos003_S001	00-8bQoayFiiV6KWzvajYEfrD
170		Vesicles Paraspeckle	3	0.000	1.000	63	200000395	200000045	GFP-IMPa4-IBB anti-PSF-A546 8C-S-PSF V2.00	0	20. GFP-Imp-a4-dIBB and anti-PSF-A546_Pos003_S001	00-8bQoayFiiV6KWzvajYEfrD
215		Vesicles Paraspeckle	3	0.000	1.000	63	200000396	200000046	GFP-IMPa4-IBB anti-PSF-A546 8C-S-PSF V2.00	0	20. GFP-Imp-a4-dIBB and anti-PSF-A546_Pos003_S001	00-8bQoayFiiV6KWzvajYEfrD
557		Vesicles Paraspeckle	3	0.000	1.000	63	200000397	200000047	GFP-IMPa4-IBB anti-PSF-A546 8C-S-PSF V2.00	0	20. GFP-Imp-a4-dIBB and anti-PSF-A546_Pos003_S001	00-8bQoayFiiV6KWzvajYEfrD
1096		Vesicles Paraspeckle	3	0.000	1.000	63	200000398	200000048	GFP-IMPa4-IBB anti-PSF-A546 8C-S-PSF V2.00	0	20. GFP-Imp-a4-dIBB and anti-PSF-A546_Pos003_S001	00-8bQoayFiiV6KWzvajYEfrD
165		Vesicles Paraspeckle	3	0.000	1.000	63	200000399	200000049	GFP-IMPa4-IBB anti-PSF-A546 8C-S-PSF V2.00	0	20. GFP-Imp-a4-dIBB and anti-PSF-A546_Pos003_S001	00-8bQoayFiiV6KWzvajYEfrD
482		Vesicles Paraspeckle	3	0.000	1.000	63	200000400	200000050	GFP-IMPa4-IBB anti-PSF-A546 8C-S-PSF V2.00	0	20. GFP-Imp-a4-dIBB and anti-PSF-A546_Pos003_S001	00-8bQoayFiiV6KWzvajYEfrD
526		Vesicles Paraspeckle	3	0.000	1.000	64	200000401	200000051	GFP-IMPa4-IBB anti-PSF-A546 8C-S-PSF V2.00	0	20. GFP-Imp-a4-dIBB and anti-PSF-A546_Pos003_S001	00-8bQoayFiiV6KWzvajYEfrD
250		Vesicles Paraspeckle	3	0.000	1.000	65	200000402	200000052	GFP-IMPa4-IBB anti-PSF-A546 8C-S-PSF V2.00	0	20. GFP-Imp-a4-dIBB and anti-PSF-A546_Pos003_S001	00-8bQoayFiiV6KWzvajYEfrD
321		Vesicles Paraspeckle	3	0.000	1.000	65	200000403	200000053	GFP-IMPa4-IBB anti-PSF-A546 8C-S-PSF V2.00	0	20. GFP-Imp-a4-dIBB and anti-PSF-A546_Pos003_S001	00-8bQoayFiiV6KWzvajYEfrD
853		Vesicles Paraspeckle	3	0.000	1.000	65	200000404	200000054	GFP-IMPa4-IBB anti-PSF-A546 8C-S-PSF V2.00	0	20. GFP-Imp-a4-dIBB and anti-PSF-A546_Pos003_S001	00-8bQoayFiiV6KWzvajYEfrD
1132		Vesicles Paraspeckle	3	0.000	1.000	65	200000405	200000055	GFP-IMPa4-IBB anti-PSF-A546 8C-S-PSF V2.00	0	20. GFP-Imp-a4-dIBB and anti-PSF-A546_Pos003_S001	00-8bQoayFiiV6KWzvajYEfrD
838		Vesicles Paraspeckle	3	0.000	1.000	65	200000406	200000056	GFP-IMPa4-IBB anti-PSF-A546 8C-S-PSF V2.00	0	20. GFP-Imp-a4-dIBB and anti-PSF-A546_Pos003_S001	00-8bQoayFiiV6KWzvajYEfrD
1765		Vesicles Paraspeckle	3	0.000	1.000	65	200000407	200000057	GFP-IMPa4-IBB anti-PSF-A546 8C-S-PSF V2.00	0	20. GFP-Imp-a4-dIBB and anti-PSF-A546_Pos003_S001	00-8bQoayFiiV6KWzvajYEfrD
1476		Vesicles Paraspeckle	3	0.000	1.000	65	200000408	200000058	GFP-IMPa4-IBB anti-PSF-A546 8C-S-PSF V2.00	0	20. GFP-Imp-a4-dIBB and anti-PSF-A546_Pos003_S001	00-8bQoayFiiV6KWzvajYEfrD
4210		Vesicles Paraspeckle	3	0.000	1.000	65	200000409	200000059	GFP-IMPa4-IBB anti-PSF-A546 8C-S-PSF V2.00	0	20. GFP-Imp-a4-dIBB and anti-PSF-A546_Pos003_S001	00-8bQoayFiiV6KWzvajYEfrD
655		Vesicles Paraspeckle	3	0.000	1.000	65	200000410	200000060	GFP-IMPa4-IBB anti-PSF-A546 8C-S-PSF V2.00	0	20. GFP-Imp-a4-dIBB and anti-PSF-A546_Pos003_S001	00-8bQoayFiiV6KWzvajYEfrD
6383		Vesicles Paraspeckle	3	0.000	1.000	65	200000411	200000061	GFP-IMPa4-IBB anti-PSF-A546 8C-S-PSF V2.00	0	20. GFP-Imp-a4-dIBB and anti-PSF-A546_Pos003_S001	00-8bQoayFiiV6KWzvajYEfrD
225		Vesicles Paraspeckle	3	0.000	1.000	65	200000412	200000062	GFP-IMPa4-IBB anti-PSF-A546 8C-S-PSF V2.00	0	20. GFP-Imp-a4-dIBB and anti-PSF-A546_Pos003_S001	00-8bQoayFiiV6KWzvajYEfrD
864		Vesicles Paraspeckle	3	0.000	1.000	65	200000413	200000063	GFP-IMPa4-IBB anti-PSF-A546 8C-S-PSF V2.00	0	20. GFP-Imp-a4-dIBB and anti-PSF-A546_Pos003_S001	00-8bQoayFiiV6KWzvajYEfrD
937		Vesicles Paraspeckle	3	0.000	1.000	65	200000414	200000064	GFP-IMPa4-IBB anti-PSF-A546 8C-S-PSF V2.00	0	20. GFP-Imp-a4-dIBB and anti-PSF-A546_Pos003_S001	00-8bQoayFiiV6KWzvajYEfrD
1087		Vesicles Paraspeckle	3	0.000	1.000	65	200000415	200000065	GFP-IMPa4-IBB anti-PSF-A546 8C-S-PSF V2.00	0	20. GFP-Imp-a4-dIBB and anti-PSF-A546_Pos003_S001	00-8bQoayFiiV6KWzvajYEfrD
138		Vesicles Paraspeckle	3	0.000	1.000	65	200000416	200000066	GFP-IMPa4-IBB anti-PSF-A546 8C-S-PSF V2.00	0	20. GFP-Imp-a4-dIBB and anti-PSF-A546_Pos003_S001	00-8bQoayFiiV6KWzvajYEfrD
818		Vesicles Paraspeckle	3	0.000	1.000	65	200000417	200000067	GFP-IMPa4-IBB anti-PSF-A546 8C-S-PSF V2.00	0	20. GFP-Imp-a4-dIBB and anti-PSF-A546_Pos003_S001	00-8bQoayFiiV6KWzvajYEfrD
169		Vesicles Paraspeckle	3	0.000	1.000	66	200000418	200000068	GFP-IMPa4-IBB anti-PSF-A546 8C-S-PSF V2.00	0	20. GFP-Imp-a4-dIBB and anti-PSF-A546_Pos003_S001	00-8bQoayFiiV6KWzvajYEfrD
538		Vesicles Paraspeckle	3	0.000	1.000	66	200000419	200000069	GFP-IMPa4-IBB anti-PSF-A546 8C-S-PSF V2.00	0	20. GFP-Imp-a4-dIBB and anti-PSF-A546_Pos003_S001	00-8bQoayFiiV6KWzvajYEfrD
1485		Vesicles Paraspeckle	3	0.000	1.000	66	200000420	200000070	GFP-IMPa4-IBB anti-PSF-A546 8C-S-PSF V2.00	0	20. GFP-Imp-a4-dIBB and anti-PSF-A546_Pos003_S001	00-8bQoayFiiV6KWzvajYEfrD
997		Vesicles Paraspeckle	3	0.000	1.000	66	200000421	200000071	GFP-IMPa4-IBB anti-PSF-A546 8C-S-PSF V2.00	0	20. GFP-Imp-a4-dIBB and anti-PSF-A546_Pos003_S001	00-8bQoayFiiV6KWzvajYEfrD
281		Vesicles Paraspeckle	3	0.000	1.000	66	200000422	200000072	GFP-IMPa4-IBB anti-PSF-A546 8C-S-PSF V2.00	0	20. GFP-Imp-a4-dIBB and anti-PSF-A546_Pos003_S001	00-8bQoayFiiV6KWzvajYEfrD
283		Vesicles Paraspeckle	3	0.000	1.000	66	200000423	200000073	GFP-IMPa4-IBB anti-PSF-A546 8C-S-PSF V2.00	0	20. GFP-Imp-a4-dIBB and anti-PSF-A546_Pos003_S001	00-8bQoayFiiV6KWzvajYEfrD
546		Vesicles Paraspeckle	3	0.000	1.000	66	200000424	200000074	GFP-IMPa4-IBB anti-PSF-A546 8C-S-PSF V2.00	0	20. GFP-Imp-a4-dIBB and anti-PSF-A546_Pos003_S001	00-8bQoayFiiV6KWzvajYEfrD
186		Vesicles Paraspeckle	3	0.000	1.000	66	200000425	200000075	GFP-IMPa4-IBB anti-PSF-A546 8C-S-PSF V2.00	0	20. GFP-Imp-a4-dIBB and anti-PSF-A546_Pos003_S001	00-8bQoayFiiV6KWzvajYEfrD
200		Vesicles Paraspeckle	3	0.000	1.000	66	200000426	200000076	GFP-IMPa4-IBB anti-PSF-A546 8C-S-PSF V2.00	0	20. GFP-Imp-a4-dIBB and anti-PSF-A546_Pos003_S001	00-8bQoayFiiV6KWzvajYEfrD
1401		Vesicles Paraspeckle	3	0.000	1.000	66	200000427	200000077	GFP-IMPa4-IBB anti-PSF-A546 8C-S-PSF V2.00	0	20. GFP-Imp-a4-dIBB and anti-PSF-A546_Pos003_S001	00-8bQoayFiiV6KWzvajYEfrD
3381		Vesicles Paraspeckle	3	0.000	1.000	66	200000428	200000078	GFP-IMPa4-IBB anti-PSF-A546 8C-S-PSF V2.00	0	20. GFP-Imp-a4-dIBB and anti-PSF-A546_Pos003_S001	00-8bQoayFiiV6KWzvajYEfrD
176		Vesicles Paraspeckle	3	0.000	1.000	66	200000429	200000079	GFP-IMPa4-IBB anti-PSF-A546 8C-S-PSF V2.00	0	20. GFP-Imp-a4-dIBB and anti-PSF-A546_Pos003_S001	00-8bQoayFiiV6KWzvajYEfrD
864		Vesicles Paraspeckle	3	0.000	1.000	66	200000430	200000080	GFP-IMPa4-IBB anti-PSF-A546 8C-S-PSF V2.00	0	20. GFP-Imp-a4-dIBB and anti-PSF-A546_Pos003_S001	00-8bQoayFiiV6KWzvajYEfrD
1305		Vesicles Paraspeckle	3	0.000	1.000	66	200000431	200000081	GFP-IMPa4-IBB anti-PSF-A546 8C-S-PSF V2.00	0	20. GFP-Imp-a4-dIBB and anti-PSF-A546_Pos003_S001	00-8bQoayFiiV6KWzvajYEfrD
2175		Vesicles Paraspeckle	3	0.000	1.000	66	200000432	200000082	GFP-IMPa4-IBB anti-PSF-A546 8C-S-PSF V2.00	0	20. GFP-Imp-a4-dIBB and anti-PSF-A546_Pos003_S001	00-8bQoayFiiV6KWzvajYEfrD
336		Vesicles Paraspeckle	3	0.000	1.000	66	200000433	200000083	GFP-IMPa4-IBB anti-PSF-A546 8C-S-PSF V2.00	0	20. GFP-Imp-a4-dIBB and anti-PSF-A546_Pos003_S001	00-8bQoayFiiV6KWzvajYEfrD
1088		Vesicles Paraspeckle	3	0.000	1.000	66	200000434	200000084	GFP-IMPa4-IBB anti-PSF-A546 8C-S-PSF V2.00	0	20. GFP-Imp-a4-dIBB and anti-PSF-A546_Pos003_S001	00-8bQoayFiiV6KWzvajYEfrD
440		Vesicles Paraspeckle	3	0.000	1.000	66	200000435	200000085	GFP-IMPa4-IBB anti-PSF-A546 8C-S-PSF V2.00	0	20. GFP-Imp-a4-dIBB and anti-PSF-A546_Pos003_S001	00-8bQoayFiiV6KWzvajYEfrD
1791		Vesicles Paraspeckle	3	0.000	1.000	66	200000436	200000086	GFP-IMPa4-IBB anti-PSF-A546 8C-S-PSF V2.00	0	20. GFP-Imp-a4-dIBB and anti-PSF-A546_Pos003_S001	00-8bQoayFiiV6KWzvajYEfrD
848		Vesicles Paraspeckle	3	0.000	1.000	66	200000437	200000087	GFP-IMPa4-IBB anti-PSF-A546 8C-S-PSF V2.00	0	20. GFP-Imp-a4-dIBB and anti-PSF-A546_Pos003_S001	00-8bQoayFiiV6KWzvajYEfrD
737		Vesicles Paraspeckle	3	0.000	1.000	66	200000438	200000088	GFP-IMPa4-IBB anti-PSF-A546 8C-S-PSF V2.00	0	20. GFP-Imp-a4-dIBB and anti-PSF-A546_Pos003_S001	00-8bQoayFiiV6KWzvajYEfrD
640		Vesicles Paraspeckle	3	0.000	1.000	67	200000439	200000089	GFP-IMPa4-IBB anti-PSF-A546 8C-S-PSF V2.00	0	20. GFP-Imp-a4-dIBB and anti-PSF-A546_Pos003_S001	00-8bQoayFiiV6KWzvajYEfrD
1212		Vesicles Paraspeckle	3	0.000	1.000	67	200000440	200000090	GFP-IMPa4-IBB anti-PSF-A546 8C-S-PSF V2.00	0	20. GFP-Imp-a4-dIBB and anti-PSF-A546_Pos003_S001	00-8bQoayFiiV6KWzvajYEfrD
1212		Vesicles Paraspeckle	3	0.000	1.000	67	200000441	200000091	GFP-IMPa4-IBB anti-PSF-A546 8C-S-PSF V2.00	0	20. GFP-Imp-a4-dIBB and anti-PSF-A546_Pos003_S001	00-8bQoayFiiV6KWzvajYEfrD
1416		Vesicles Paraspeckle	3	0.000	1.000	67	200000442	200000092	GFP-IMPa4-IBB anti-PSF-A546 8C-S-PSF V2.00	0	20. GFP-Imp-a4-dIBB and anti-PSF-A546_Pos003_S001	00-8bQoayFiiV6KWzvajYEfrD
827		Vesicles Paraspeckle	3	0.000	1.000	67	200000443	200000093	GFP-IMPa4-IBB anti-PSF-A546 8C-S-PSF V2.00	0	20. GFP-Imp-a4-dIBB and anti-PSF-A546_Pos003_S001	00-8bQoayFiiV6KWzvajYEfrD
269		Vesicles Paraspeckle	3	0.000	1.000	68	200000444	200000094	GFP-IMPa4-IBB anti-PSF-A546 8C-S-PSF V2.00	0	20. GFP-Imp-a4-dIBB and anti-PSF-A546_Pos003_S001	00-8bQoayFiiV6KWzvajYEfrD
623		Vesicles Paraspeckle	3	0.000	1.000	68	200000445	200000095	GFP-IMPa4-IBB anti-PSF-A546 8C-S-PSF V2.00	0	20. GFP-Imp-a4-dIBB and anti-PSF-A546_Pos003_S001	00-8bQoayFiiV6KWzvajYEfrD
1028		Vesicles Paraspeckle	3	0.000	1.000	68	200000446	200000096	GFP-IMPa4-IBB anti-PSF-A546 8C-S-PSF V2.00	0	20. GFP-Imp-a4-dIBB and anti-PSF-A546_Pos003_S001	00-8bQoayFiiV6KWzvajYEfrD
4598		Vesicles Paraspeckle	3	0.000	1.000	68	200000447	200000097	GFP-IMPa4-IBB anti-PSF-A546 8C-S-PSF V2.00	0	20. GFP-Imp-a4-dIBB and anti-PSF-A546_Pos003_S001	00-8bQoayFiiV6KWzvajYEfrD
4519		Vesicles Paraspeckle	3	0.000	1.000	68	200000448	200000098	GFP-IMPa4-IBB anti-PSF-A546 8C-S-PSF V2.00	0	20. GFP-Imp-a4-dIBB and anti-PSF-A546_Pos003_S001	00-8bQoayFiiV6KWzvajYEfrD
3329		Vesicles Paraspeckle	3	0.000	1.000	68	200000449	200000099	GFP-IMPa4-IBB anti-PSF-A546 8C-S-PSF V2.00	0	20. GFP-Imp-a4-dIBB and anti-PSF-A546_Pos003_S001	00-8bQoayFiiV6KWzvajYEfrD
906		Vesicles Paraspeckle	3	0.000	1.000	68	200000450	200000100	GFP-IMPa4-IBB anti-PSF-A546 8C-S-PSF V2.00	0	20. GFP-Imp-a4-dIBB and anti-PSF-A546_Pos003_S001	00-8bQoayFiiV6KWzvajYEfrD
12541		Vesicles Paraspeckle	3	0.000	1.000	68	200000451	200000101	GFP-IMPa4-IBB anti-PSF-A546 8C-S-PSF V2.00	0	20. GFP-Imp-a4-dIBB and anti-PSF-A546_Pos003_S001	00-8bQoayFiiV6KWzvajYEfrD
5247		Vesicles Paraspeckle	3	0.000	1.000	68	200000452	200000102	GFP-IMPa4-IBB anti-PSF-A546 8C-S-PSF V2.00	0	20. GFP-Imp-a4-dIBB and anti-PSF-A546_Pos003_S001	00-8bQoayFiiV6KWzvajYEfrD
8909		Vesicles Paraspeckle	3	0.000	1.000	68	200000453	200000103	GFP-IMPa4-IBB anti-PSF-A546 8C-S-PSF V2.00	0	20. GFP-Imp-a4-dIBB and anti-PSF-A546_Pos003_S001	00-8bQoayFiiV6KWzvajYEfrD
3420		Vesicles Paraspeckle	3	0.000	1.000	68	200000454	200000104	GFP-IMPa4-IBB anti-PSF-A546 8C-S-PSF V2.00	0	20. GFP-Imp-a4-dIBB and anti-PSF-A546_Pos003_S001	00-8bQoayFiiV6KWzvajYEfrD
177		Vesicles Paraspeckle	3	0.000	1.000	71	200000455	200000000	GFP-IMPa4-IBB anti-PSF-A546 8C-S-PSF V2.00	0	20. GFP-Imp-a4-dIBB and anti-PSF-A546_Pos004_S001	00-dFD3QfUKrEfLSmDPKewhBU
1639		Vesicles Paraspeckle	3	0.000	1.000	71	200000456	200000001	GFP-IMPa4-IBB anti-PSF-A546 8C-S-PSF V2.00	0	20. GFP-Imp-a4-dIBB and anti-PSF-A546_Pos004_S001	00-dFD3QfUKrEfLSmDPKewhBU
496		Vesicles Paraspeckle	3	0.000	1.000	71	200000457	200000002	GFP-IMPa4-IBB anti-PSF-A546 8C-S-PSF V2.00	0	20. GFP-Imp-a4-dIBB and anti-PSF-A546_Pos004_S001	00-dFD3QfUKrEfLSmDPKewhBU
2026		Vesicles Paraspeckle	3	0.000	1.000	71	200000458	200000003	GFP-IMPa4-IBB anti-PSF-A546 8C-S-PSF V2.00	0	20. GFP-Imp-a4-dIBB and anti-PSF-A546_Pos004_S001	00-dFD3QfUKrEfLSmDPKewhBU
3776		Vesicles Paraspeckle	3	0.000	1.000	73	200000459	200000004	GFP-IMPa4-IBB anti-PSF-A546 8C-S-PSF V2.00	0	20. GFP-Imp-a4-dIBB and anti-PSF-A546_Pos004_S001	00-dFD3QfUKrEfLSmDPKewhBU
1497		Vesicles Paraspeckle	3	0.000	1.000	73	200000460	200000005	GFP-IMPa4-IBB anti-PSF-A546 8C-S-PSF V2.00	0	20. GFP-Imp-a4-dIBB and anti-PSF-A546_Pos004_S001	00-dFD3QfUKrEfLSmDPKewhBU
1672		Vesicles Paraspeckle	3	0.000	1.000	73	200000461	200000006	GFP-IMPa4-IBB anti-PSF-A546 8C-S-PSF V2.00	0	20. GFP-Imp-a4-dIBB and anti-PSF-A546_Pos004_S001	00-dFD3QfUKrEfLSmDPKewhBU
12231		Vesicles Paraspeckle	3	0.000	1.000	73	200000462	200000007	GFP-IMPa4-IBB anti-PSF-A546 8C-S-PSF V2.00	0	20. GFP-Imp-a4-dIBB and anti-PSF-A546_Pos004_S001	00-dFD3QfUKrEfLSmDPKewhBU
3006		Vesicles Paraspeckle	3	0.000	1.000	73	200000463	200000008	GFP-IMPa4-IBB anti-PSF-A546 8C-S-PSF V2.00	0	20. GFP-Imp-a4-dIBB and anti-PSF-A546_Pos004_S001	00-dFD3QfUKrEfLSmDPKewhBU
14447		Vesicles Paraspeckle	3	0.000	1.000	73	200000464	200000009	GFP-IMPa4-IBB anti-PSF-A546 8C-S-PSF V2.00	0	20. GFP-Imp-a4-dIBB and anti-PSF-A546_Pos004_S001	00-dFD3QfUKrEfLSmDPKewhBU
9501		Vesicles Paraspeckle	3	0.000	1.000	73	200000465	200000010	GFP-IMPa4-IBB anti-PSF-A546 8C-S-PSF V2.00	0	20. GFP-Imp-a4-dIBB and anti-PSF-A546_Pos004_S001	00-dFD3QfUKrEfLSmDPKewhBU
5585		Vesicles Paraspeckle	3	0.000	1.000	73	200000466	200000011	GFP-IMPa4-IBB anti-PSF-A546 8C-S-PSF V2.00	0	20. GFP-Imp-a4-dIBB and anti-PSF-A546_Pos004_S001	00-dFD3QfUKrEfLSmDPKewhBU
4466		Vesicles Paraspeckle	3	0.000	1.000	73	200000467	200000012	GFP-IMPa4-IBB anti-PSF-A546 8C-S-PSF V2.00	0	20. GFP-Imp-a4-dIBB and anti-PSF-A546_Pos004_S001	00-dFD3QfUKrEfLSmDPKewhBU
1416		Vesicles Paraspeckle	3	0.000	1.000	73	200000468	200000013	GFP-IMPa4-IBB anti-PSF-A546 8C-S-PSF V2.00	0	20. GFP-Imp-a4-dIBB and anti-PSF-A546_Pos004_S001	00-dFD3QfUKrEfLSmDPKewhBU
402		Vesicles Paraspeckle	3	0.000	1.000	73	200000469	200000014	GFP-IMPa4-IBB anti-PSF-A546 8C-S-PSF V2.00	0	20. GFP-Imp-a4-dIBB and anti-PSF-A546_Pos004_S001	00-dFD3QfUKrEfLSmDPKewhBU
274		Vesicles Paraspeckle	3	0.000	1.000	73	200000470	200000015	GFP-IMPa4-IBB anti-PSF-A546 8C-S-PSF V2.00	0	20. GFP-Imp-a4-dIBB and anti-PSF-A546_Pos004_S001	00-dFD3QfUKrEfLSmDPKewhBU
523		Vesicles Paraspeckle	3	0.000	1.000	74	200000471	200000016	GFP-IMPa4-IBB anti-PSF-A546 8C-S-PSF V2.00	0	20. GFP-Imp-a4-dIBB and anti-PSF-A546_Pos004_S001	00-dFD3QfUKrEfLSmDPKewhBU
205		Vesicles Paraspeckle	3	0.000	1.000	74	200000472	200000017	GFP-IMPa4-IBB anti-PSF-A546 8C-S-PSF V2.00	0	20. GFP-Imp-a4-dIBB and anti-PSF-A546_Pos004_S001	00-dFD3QfUKrEfLSmDPKewhBU
648		Vesicles Paraspeckle	3	0.000	1.000	74	200000473	200000018	GFP-IMPa4-IBB anti-PSF-A546 8C-S-PSF V2.00	0	20. GFP-Imp-a4-dIBB and anti-PSF-A546_Pos004_S001	00-dFD3QfUKrEfLSmDPKewhBU
1495		Vesicles Paraspeckle	3	0.000	1.000	74	200000474	200000019	GFP-IMPa4-IBB anti-PSF-A546 8C-S-PSF V2.00	0	20. GFP-Imp-a4-dIBB and anti-PSF-A546_Pos004_S001	00-dFD3QfUKrEfLSmDPKewhBU
1283		Vesicles Paraspeckle	3	0.000	1.000	74	200000475	200000020	GFP-IMPa4-IBB anti-PSF-A546 8C-S-PSF V2.00	0	20. GFP-Imp-a4-dIBB and anti-PSF-A546_Pos004_S001	00-dFD3QfUKrEfLSmDPKewhBU
1402		Vesicles Paraspeckle	3	0.000	1.000	74	200000476	200000021	GFP-IMPa4-IBB anti-PSF-A546 8C-S-PSF V2.00	0	20. GFP-Imp-a4-dIBB and anti-PSF-A546_Pos004_S001	00-dFD3QfUKrEfLSmDPKewhBU
774		Vesicles Paraspeckle	3	0.000	1.000	74	200000477	200000022	GFP-IMPa4-IBB anti-PSF-A546 8C-S-PSF V2.00	0	20. GFP-Imp-a4-dIBB and anti-PSF-A546_Pos004_S001	00-dFD3QfUKrEfLSmDPKewhBU
1313		Vesicles Paraspeckle	3	0.000	1.000	74	200000478	200000023	GFP-IMPa4-IBB anti-PSF-A546 8C-S-PSF V2.00	0	20. GFP-Imp-a4-dIBB and anti-PSF-A546_Pos004_S001	00-dFD3QfUKrEfLSmDPKewhBU
972		Vesicles Paraspeckle	3	0.000	1.000	74	200000479	200000024	GFP-IMPa4-IBB anti-PSF-A546 8C-S-PSF V2.00	0	20. GFP-Imp-a4-dIBB and anti-PSF-A546_Pos004_S001	00-dFD3QfUKrEfLSmDPKewhBU
2673		Vesicles Paraspeckle	3	0.000	1.000	74	200000480	200000025	GFP-IMPa4-IBB anti-PSF-A546 8C-S-PSF V2.00	0	20. GFP-Imp-a4-dIBB and anti-PSF-A546_Pos004_S001	00-dFD3QfUKrEfLSmDPKewhBU
700		Vesicles Paraspeckle	3	0.000	1.000	74	200000481	200000026	GFP-IMPa4-IBB anti-PSF-A546 8C-S-PSF V2.00	0	20. GFP-Imp-a4-dIBB and anti-PSF-A546_Pos004_S001	00-dFD3QfUKrEfLSmDPKewhBU
225		Vesicles Paraspeckle	3	0.000	1.000	75	200000482	200000027	GFP-IMPa4-IBB anti-PSF-A546 8C-S-PSF V2.00	0	20. GFP-Imp-a4-dIBB and anti-PSF-A546_Pos004_S001	00-dFD3QfUKrEfLSmDPKewhBU
256		Vesicles Paraspeckle	3	0.000	1.000	75	200000483	200000028	GFP-IMPa4-IBB anti-PSF-A546 8C-S-PSF V2.00	0	20. GFP-Imp-a4-dIBB and anti-PSF-A546_Pos004_S001	00-dFD3QfUKrEfLSmDPKewhBU
225		Vesicles Paraspeckle	3	0.000	1.000	75	200000484	200000029	GFP-IMPa4-IBB anti-PSF-A546 8C-S-PSF V2.00	0	20. GFP-Imp-a4-dIBB and anti-PSF-A546_Pos004_S001	00-dFD3QfUKrEfLSmDPKewhBU
1109		Vesicles Paraspeckle	3	0.000	1.000	75	200000485	200000030	GFP-IMPa4-IBB anti-PSF-A546 8C-S-PSF V2.00	0	20. GFP-Imp-a4-dIBB and anti-PSF-A546_Pos004_S001	00-dFD3QfUKrEfLSmDPKewhBU
1381		Vesicles Paraspeckle	3	0.000	1.000	75	200000486	200000031	GFP-IMPa4-IBB anti-PSF-A546 8C-S-PSF V2.00	0	20. GFP-Imp-a4-dIBB and anti-PSF-A546_Pos004_S001	00-dFD3QfUKrEfLSmDPKewhBU
373		Vesicles Paraspeckle	3	0.000	1.000	75	200000487	200000032	GFP-IMPa4-IBB anti-PSF-A546 8C-S-PSF V2.00	0	20. GFP-Imp-a4-dIBB and anti-PSF-A546_Pos004_S001	00-dFD3QfUKrEfLSmDPKewhBU
258		Vesicles Paraspeckle	3	0.000	1.000	75	200000488	200000033	GFP-IMPa4-IBB anti-PSF-A546 8C-S-PSF V2.00	0	20. GFP-Imp-a4-dIBB and anti-PSF-A546_Pos004_S001	00-dFD3QfUKrEfLSmDPKewhBU
287		Vesicles Paraspeckle	3	0.000	1.000	75	200000489	200000034	GFP-IMPa4-IBB anti-PSF-A546 8C-S-PSF V2.00	0	20. GFP-Imp-a4-dIBB and anti-PSF-A546_Pos004_S001	00-dFD3QfUKrEfLSmDPKewhBU
242		Vesicles Paraspeckle	3	0.000	1.000	75	200000490	200000035	GFP-IMPa4-IBB anti-PSF-A546 8C-S-PSF V2.00	0	20. GFP-Imp-a4-dIBB and anti-PSF-A546_Pos004_S001	00-dFD3QfUKrEfLSmDPKewhBU
3999		Vesicles Paraspeckle	3	0.000	1.000	75	200000491	200000036	GFP-IMPa4-IBB anti-PSF-A546 8C-S-PSF V2.00	0	20. GFP-Imp-a4-dIBB and anti-PSF-A546_Pos004_S001	00-dFD3QfUKrEfLSmDPKewhBU
514		Vesicles Paraspeckle	3	0.000	1.000	75	200000492	200000037	GFP-IMPa4-IBB anti-PSF-A546 8C-S-PSF V2.00	0	20. GFP-Imp-a4-dIBB and anti-PSF-A546_Pos004_S001	00-dFD3QfUKrEfLSmDPKewhBU
1590		Vesicles Paraspeckle	3	0.000	1.000	75	200000493	200000038	GFP-IMPa4-IBB anti-PSF-A546 8C-S-PSF V2.00	0	20. GFP-Imp-a4-dIBB and anti-PSF-A546_Pos004_S001	00-dFD3QfUKrEfLSmDPKewhBU
606		Vesicles Paraspeckle	3	0.000	1.000	75	200000494	200000039	GFP-IMPa4-IBB anti-PSF-A546 8C-S-PSF V2.00	0	20. GFP-Imp-a4-dIBB and anti-PSF-A546_Pos004_S001	00-dFD3QfUKrEfLSmDPKewhBU
143		Vesicles Paraspeckle	3	0.000	1.000	75	200000495	200000040	GFP-IMPa4-IBB anti-PSF-A546 8C-S-PSF V2.00	0	20. GFP-Imp-a4-dIBB and anti-PSF-A546_Pos004_S001	00-dFD3QfUKrEfLSmDPKewhBU
642		Vesicles Paraspeckle	3	0.000	1.000	75	200000496	200000041	GFP-IMPa4-IBB anti-PSF-A546 8C-S-PSF V2.00	0	20. GFP-Imp-a4-dIBB and anti-PSF-A546_Pos004_S001	00-dFD3QfUKrEfLSmDPKewhBU
751		Vesicles Paraspeckle	3	0.000	1.000	75	200000497	200000042	GFP-IMPa4-IBB anti-PSF-A546 8C-S-PSF V2.00	0	20. GFP-Imp-a4-dIBB and anti-PSF-A546_Pos004_S001	00-dFD3QfUKrEfLSmDPKewhBU
366		Vesicles Paraspeckle	3	0.000	1.000	76	200000498	200000043	GFP-IMPa4-IBB anti-PSF-A546 8C-S-PSF V2.00	0	20. GFP-Imp-a4-dIBB and anti-PSF-A546_Pos004_S001	00-dFD3QfUKrEfLSmDPKewhBU
5014		Vesicles Paraspeckle	3	0.000	1.000	76	200000499	200000044	GFP-IMPa4-IBB anti-PSF-A546 8C-S-PSF V2.00	0	20. GFP-Imp-a4-dIBB and anti-PSF-A546_Pos004_S001	00-dFD3QfUKrEfLSmDPKewhBU
1636		Vesicles Paraspeckle	3	0.000	1.000	76	200000500	200000045	GFP-IMPa4-IBB anti-PSF-A546 8C-S-PSF V2.00	0	20. GFP-Imp-a4-dIBB and anti-PSF-A546_Pos004_S001	00-dFD3QfUKrEfLSmDPKewhBU
2385		Vesicles Paraspeckle	3	0.000	1.000	76	200000501	200000046	GFP-IMPa4-IBB anti-PSF-A546 8C-S-PSF V2.00	0	20. GFP-Imp-a4-dIBB and anti-PSF-A546_Pos004_S001	00-dFD3QfUKrEfLSmDPKewhBU
262		Vesicles Paraspeckle	3	0.000	1.000	76	200000502	200000047	GFP-IMPa4-IBB anti-PSF-A546 8C-S-PSF V2.00	0	20. GFP-Imp-a4-dIBB and anti-PSF-A546_Pos004_S001	00-dFD3QfUKrEfLSmDPKewhBU
2731		Vesicles Paraspeckle	3	0.000	1.000	76	200000503	200000048	GFP-IMPa4-IBB anti-PSF-A546 8C-S-PSF V2.00	0	20. GFP-Imp-a4-dIBB and anti-PSF-A546_Pos004_S001	00-dFD3QfUKrEfLSmDPKewhBU
1848		Vesicles Paraspeckle	3	0.000	1.000	76	200000504	200000049	GFP-IMPa4-IBB anti-PSF-A546 8C-S-PSF V2.00	0	20. GFP-Imp-a4-dIBB and anti-PSF-A546_Pos004_S001	00-dFD3QfUKrEfLSmDPKewhBU
4256		Vesicles Paraspeckle	3	0.000	1.000	76	200000505	200000050	GFP-IMPa4-IBB anti-PSF-A546 8C-S-PSF V2.00	0	20. GFP-Imp-a4-dIBB and anti-PSF-A546_Pos004_S001	00-dFD3QfUKrEfLSmDPKewhBU
1830		Vesicles Paraspeckle	3	0.000	1.000	76	200000506	200000051	GFP-IMPa4-IBB anti-PSF-A546 8C-S-PSF V2.00	0	20. GFP-Imp-a4-dIBB and anti-PSF-A546_Pos004_S001	00-dFD3QfUKrEfLSmDPKewhBU
149		Vesicles Paraspeckle	3	0.000	1.000	77	200000507	200000052	GFP-IMPa4-IBB anti-PSF-A546 8C-S-PSF V2.00	0	20. GFP-Imp-a4-dIBB and anti-PSF-A546_Pos004_S001	00-dFD3QfUKrEfLSmDPKewhBU
56		Vesicles Paraspeckle	3	0.000	1.000	77	200000508	200000053	GFP-IMPa4-IBB anti-PSF-A546 8C-S-PSF V2.00	0	20. GFP-Imp-a4-dIBB and anti-PSF-A546_Pos004_S001	00-dFD3QfUKrEfLSmDPKewhBU
1582		Vesicles Paraspeckle	3	0.000	1.000	77	200000509	200000054	GFP-IMPa4-IBB anti-PSF-A546 8C-S-PSF V2.00	0	20. GFP-Imp-a4-dIBB and anti-PSF-A546_Pos004_S001	00-dFD3QfUKrEfLSmDPKewhBU
776		Vesicles Paraspeckle	3	0.000	1.000	77	200000510	200000055	GFP-IMPa4-IBB anti-PSF-A546 8C-S-PSF V2.00	0	20. GFP-Imp-a4-dIBB and anti-PSF-A546_Pos004_S001	00-dFD3QfUKrEfLSmDPKewhBU
890		Vesicles Paraspeckle	3	0.000	1.000	77	200000511	200000056	GFP-IMPa4-IBB anti-PSF-A546 8C-S-PSF V2.00	0	20. GFP-Imp-a4-dIBB and anti-PSF-A546_Pos004_S001	00-dFD3QfUKrEfLSmDPKewhBU
766		Vesicles Paraspeckle	3	0.000	1.000	77	200000512	200000057	GFP-IMPa4-IBB anti-PSF-A546 8C-S-PSF V2.00	0	20. GFP-Imp-a4-dIBB and anti-PSF-A546_Pos004_S001	00-dFD3QfUKrEfLSmDPKewhBU
292		Vesicles Paraspeckle	3	0.000	1.000	78	200000513	200000058	GFP-IMPa4-IBB anti-PSF-A546 8C-S-PSF V2.00	0	20. GFP-Imp-a4-dIBB and anti-PSF-A546_Pos004_S001	00-dFD3QfUKrEfLSmDPKewhBU
100		Vesicles Paraspeckle	3	0.000	1.000	78	200000514	200000059	GFP-IMPa4-IBB anti-PSF-A546 8C-S-PSF V2.00	0	20. GFP-Imp-a4-dIBB and anti-PSF-A546_Pos004_S001	00-dFD3QfUKrEfLSmDPKewhBU
375		Vesicles Paraspeckle	3	0.000	1.000	78	200000515	200000060	GFP-IMPa4-IBB anti-PSF-A546 8C-S-PSF V2.00	0	20. GFP-Imp-a4-dIBB and anti-PSF-A546_Pos004_S001	00-dFD3QfUKrEfLSmDPKewhBU
204		Vesicles Paraspeckle	3	0.000	1.000	80	200000516	200000061	GFP-IMPa4-IBB anti-PSF-A546 8C-S-PSF V2.00	0	20. GFP-Imp-a4-dIBB and anti-PSF-A546_Pos004_S001	00-dFD3QfUKrEfLSmDPKewhBU
1769		Vesicles Paraspeckle	3	0.000	1.000	80	200000517	200000062	GFP-IMPa4-IBB anti-PSF-A546 8C-S-PSF V2.00	0	20. GFP-Imp-a4-dIBB and anti-PSF-A546_Pos004_S001	00-dFD3QfUKrEfLSmDPKewhBU
774		Vesicles Paraspeckle	3	0.000	1.000	80	200000518	200000063	GFP-IMPa4-IBB anti-PSF-A546 8C-S-PSF V2.00	0	20. GFP-Imp-a4-dIBB and anti-PSF-A546_Pos004_S001	00-dFD3QfUKrEfLSmDPKewhBU
712		Vesicles Paraspeckle	3	0.000	1.000	80	200000519	200000064	GFP-IMPa4-IBB anti-PSF-A546 8C-S-PSF V2.00	0	20. GFP-Imp-a4-dIBB and anti-PSF-A546_Pos004_S001	00-dFD3QfUKrEfLSmDPKewhBU
189		Vesicles Paraspeckle	3	0.000	1.000	81	200000520	200000065	GFP-IMPa4-IBB anti-PSF-A546 8C-S-PSF V2.00	0	20. GFP-Imp-a4-dIBB and anti-PSF-A546_Pos004_S001	00-dFD3QfUKrEfLSmDPKewhBU
518		Vesicles Paraspeckle	3	0.000	1.000	81	200000521	200000066	GFP-IMPa4-IBB anti-PSF-A546 8C-S-PSF V2.00	0	20. GFP-Imp-a4-dIBB and anti-PSF-A546_Pos004_S001	00-dFD3QfUKrEfLSmDPKewhBU
315		Vesicles Paraspeckle	3	0.000	1.000	81	200000522	200000067	GFP-IMPa4-IBB anti-PSF-A546 8C-S-PSF V2.00	0	20. GFP-Imp-a4-dIBB and anti-PSF-A546_Pos004_S001	00-dFD3QfUKrEfLSmDPKewhBU
4326		Vesicles Paraspeckle	3	0.000	1.000	81	200000523	200000068	GFP-IMPa4-IBB anti-PSF-A546 8C-S-PSF V2.00	0	20. GFP-Imp-a4-dIBB and anti-PSF-A546_Pos004_S001	00-dFD3QfUKrEfLSmDPKewhBU
119		Vesicles Paraspeckle	3	0.000	1.000	81	200000524	200000069	GFP-IMPa4-IBB anti-PSF-A546 8C-S-PSF V2.00	0	20. GFP-Imp-a4-dIBB and anti-PSF-A546_Pos004_S001	00-dFD3QfUKrEfLSmDPKewhBU
722		Vesicles Paraspeckle	3	0.000	1.000	81	200000525	200000070	GFP-IMPa4-IBB anti-PSF-A546 8C-S-PSF V2.00	0	20. GFP-Imp-a4-dIBB and anti-PSF-A546_Pos004_S001	00-dFD3QfUKrEfLSmDPKewhBU
223		Vesicles Paraspeckle	3	0.000	1.000	81	200000526	200000071	GFP-IMPa4-IBB anti-PSF-A546 8C-S-PSF V2.00	0	20. GFP-Imp-a4-dIBB and anti-PSF-A546_Pos004_S001	00-dFD3QfUKrEfLSmDPKewhBU
562		Vesicles Paraspeckle	3	0.000	1.000	81	200000527	200000072	GFP-IMPa4-IBB anti-PSF-A546 8C-S-PSF V2.00	0	20. GFP-Imp-a4-dIBB and anti-PSF-A546_Pos004_S001	00-dFD3QfUKrEfLSmDPKewhBU
1380		Vesicles Paraspeckle	3	0.000	1.000	81	200000528	200000073	GFP-IMPa4-IBB anti-PSF-A546 8C-S-PSF V2.00	0	20. GFP-Imp-a4-dIBB and anti-PSF-A546_Pos004_S001	00-dFD3QfUKrEfLSmDPKewhBU
1706		Vesicles Paraspeckle	3	0.000	1.000	81	200000529	200000074	GFP-IMPa4-IBB anti-PSF-A546 8C-S-PSF V2.00	0	20. GFP-Imp-a4-dIBB and anti-PSF-A546_Pos004_S001	00-dFD3QfUKrEfLSmDPKewhBU
1482		Vesicles Paraspeckle	3	0.000	1.000	81	200000530	200000075	GFP-IMPa4-IBB anti-PSF-A546 8C-S-PSF V2.00	0	20. GFP-Imp-a4-dIBB and anti-PSF-A546_Pos004_S001	00-dFD3QfUKrEfLSmDPKewhBU
1553		Vesicles Paraspeckle	3	0.000	1.000	81	200000531	200000076	GFP-IMPa4-IBB anti-PSF-A546 8C-S-PSF V2.00	0	20. GFP-Imp-a4-dIBB and anti-PSF-A546_Pos004_S001	00-dFD3QfUKrEfLSmDPKewhBU
586		Vesicles Paraspeckle	3	0.000	1.000	82	200000532	200000077	GFP-IMPa4-IBB anti-PSF-A546 8C-S-PSF V2.00	0	20. GFP-Imp-a4-dIBB and anti-PSF-A546_Pos004_S001	00-dFD3QfUKrEfLSmDPKewhBU
1705		Vesicles Paraspeckle	3	0.000	1.000	82	200000533	200000078	GFP-IMPa4-IBB anti-PSF-A546 8C-S-PSF V2.00	0	20. GFP-Imp-a4-dIBB and anti-PSF-A546_Pos004_S001	00-dFD3QfUKrEfLSmDPKewhBU
93		Vesicles Paraspeckle	3	0.000	1.000	82	200000534	200000079	GFP-IMPa4-IBB anti-PSF-A546 8C-S-PSF V2.00	0	20. GFP-Imp-a4-dIBB and anti-PSF-A546_Pos004_S001	00-dFD3QfUKrEfLSmDPKewhBU
3099		Vesicles Paraspeckle	3	0.000	1.000	82	200000535	200000080	GFP-IMPa4-IBB anti-PSF-A546 8C-S-PSF V2.00	0	20. GFP-Imp-a4-dIBB and anti-PSF-A546_Pos004_S001	00-dFD3QfUKrEfLSmDPKewhBU
919		Vesicles Paraspeckle	3	0.000	1.000	83	200000536	200000081	GFP-IMPa4-IBB anti-PSF-A546 8C-S-PSF V2.00	0	20. GFP-Imp-a4-dIBB and anti-PSF-A546_Pos004_S001	00-dFD3QfUKrEfLSmDPKewhBU
1424		Vesicles Paraspeckle	3	0.000	1.000	83	200000537	200000082	GFP-IMPa4-IBB anti-PSF-A546 8C-S-PSF V2.00	0	20. GFP-Imp-a4-dIBB and anti-PSF-A546_Pos004_S001	00-dFD3QfUKrEfLSmDPKewhBU
1921		Vesicles Paraspeckle	3	0.000	1.000	83	200000538	200000083	GFP-IMPa4-IBB anti-PSF-A546 8C-S-PSF V2.00	0	20. GFP-Imp-a4-dIBB and anti-PSF-A546_Pos004_S001	00-dFD3QfUKrEfLSmDPKewhBU
770		Vesicles Paraspeckle	3	0.000	1.000	83	200000539	200000084	GFP-IMPa4-IBB anti-PSF-A546 8C-S-PSF V2.00	0	20. GFP-Imp-a4-dIBB and anti-PSF-A546_Pos004_S001	00-dFD3QfUKrEfLSmDPKewhBU
670		Vesicles Paraspeckle	3	0.000	1.000	83	200000540	200000085	GFP-IMPa4-IBB anti-PSF-A546 8C-S-PSF V2.00	0	20. GFP-Imp-a4-dIBB and anti-PSF-A546_Pos004_S001	00-dFD3QfUKrEfLSmDPKewhBU
1912		Vesicles Paraspeckle	3	0.000	1.000	83	200000541	200000086	GFP-IMPa4-IBB anti-PSF-A546 8C-S-PSF V2.00	0	20. GFP-Imp-a4-dIBB and anti-PSF-A546_Pos004_S001	00-dFD3QfUKrEfLSmDPKewhBU
1095		Vesicles Paraspeckle	3	0.000	1.000	83	200000542	200000087	GFP-IMPa4-IBB anti-PSF-A546 8C-S-PSF V2.00	0	20. GFP-Imp-a4-dIBB and anti-PSF-A546_Pos004_S001	00-dFD3QfUKrEfLSmDPKewhBU
262		Vesicles Paraspeckle	3	0.000	1.000	83	200000543	200000088	GFP-IMPa4-IBB anti-PSF-A546 8C-S-PSF V2.00	0	20. GFP-Imp-a4-dIBB and anti-PSF-A546_Pos004_S001	00-dFD3QfUKrEfLSmDPKewhBU
104		Vesicles Paraspeckle	3	0.000	1.000	83	200000544	200000089	GFP-IMPa4-IBB anti-PSF-A546 8C-S-PSF V2.00	0	20. GFP-Imp-a4-dIBB and anti-PSF-A546_Pos004_S001	00-dFD3QfUKrEfLSmDPKewhBU
1102		Vesicles Paraspeckle	3	0.000	1.000	83	200000545	200000090	GFP-IMPa4-IBB anti-PSF-A546 8C-S-PSF V2.00	0	20. GFP-Imp-a4-dIBB and anti-PSF-A546_Pos004_S001	00-dFD3QfUKrEfLSmDPKewhBU
166		Vesicles Paraspeckle	3	0.000	1.000	83	200000546	200000091	GFP-IMPa4-IBB anti-PSF-A546 8C-S-PSF V2.00	0	20. GFP-Imp-a4-dIBB and anti-PSF-A546_Pos004_S001	00-dFD3QfUKrEfLSmDPKewhBU
657		Vesicles Paraspeckle	3	0.000	1.000	83	200000547	200000092	GFP-IMPa4-IBB anti-PSF-A546 8C-S-PSF V2.00	0	20. GFP-Imp-a4-dIBB and anti-PSF-A546_Pos004_S001	00-dFD3QfUKrEfLSmDPKewhBU
405		Vesicles Paraspeckle	3	0.000	1.000	83	200000548	200000093	GFP-IMPa4-IBB anti-PSF-A546 8C-S-PSF V2.00	0	20. GFP-Imp-a4-dIBB and anti-PSF-A546_Pos004_S001	00-dFD3QfUKrEfLSmDPKewhBU
1778		Vesicles Paraspeckle	3	0.000	1.000	83	200000549	200000094	GFP-IMPa4-IBB anti-PSF-A546 8C-S-PSF V2.00	0	20. GFP-Imp-a4-dIBB and anti-PSF-A546_Pos004_S001	00-dFD3QfUKrEfLSmDPKewhBU
99		Vesicles Paraspeckle	3	0.000	1.000	83	200000550	200000095	GFP-IMPa4-IBB anti-PSF-A546 8C-S-PSF V2.00	0	20. GFP-Imp-a4-dIBB and anti-PSF-A546_Pos004_S001	00-dFD3QfUKrEfLSmDPKewhBU
3958		Vesicles Paraspeckle	3	0.000	1.000	83	200000551	200000096	GFP-IMPa4-IBB anti-PSF-A546 8C-S-PSF V2.00	0	20. GFP-Imp-a4-dIBB and anti-PSF-A546_Pos004_S001	00-dFD3QfUKrEfLSmDPKewhBU
1031		Vesicles Paraspeckle	3	0.000	1.000	83	200000552	200000097	GFP-IMPa4-IBB anti-PSF-A546 8C-S-PSF V2.00	0	20. GFP-Imp-a4-dIBB and anti-PSF-A546_Pos004_S001	00-dFD3QfUKrEfLSmDPKewhBU
1630		Vesicles Paraspeckle	3	0.000	1.000	83	200000553	200000098	GFP-IMPa4-IBB anti-PSF-A546 8C-S-PSF V2.00	0	20. GFP-Imp-a4-dIBB and anti-PSF-A546_Pos004_S001	00-dFD3QfUKrEfLSmDPKewhBU
559		Vesicles Paraspeckle	3	0.000	1.000	83	200000554	200000099	GFP-IMPa4-IBB anti-PSF-A546 8C-S-PSF V2.00	0	20. GFP-Imp-a4-dIBB and anti-PSF-A546_Pos004_S001	00-dFD3QfUKrEfLSmDPKewhBU
339		Vesicles Paraspeckle	3	0.000	1.000	83	200000555	200000100	GFP-IMPa4-IBB anti-PSF-A546 8C-S-PSF V2.00	0	20. GFP-Imp-a4-dIBB and anti-PSF-A546_Pos004_S001	00-dFD3QfUKrEfLSmDPKewhBU
1478		Vesicles Paraspeckle	3	0.000	1.000	83	200000556	200000101	GFP-IMPa4-IBB anti-PSF-A546 8C-S-PSF V2.00	0	20. GFP-Imp-a4-dIBB and anti-PSF-A546_Pos004_S001	00-dFD3QfUKrEfLSmDPKewhBU
1937		Vesicles Paraspeckle	3	0.000	1.000	84	200000557	200000102	GFP-IMPa4-IBB anti-PSF-A546 8C-S-PSF V2.00	0	20. GFP-Imp-a4-dIBB and anti-PSF-A546_Pos004_S001	00-dFD3QfUKrEfLSmDPKewhBU
363		Vesicles Paraspeckle	3	0.000	1.000	85	200000558	200000103	GFP-IMPa4-IBB anti-PSF-A546 8C-S-PSF V2.00	0	20. GFP-Imp-a4-dIBB and anti-PSF-A546_Pos004_S001	00-dFD3QfUKrEfLSmDPKewhBU
1760		Vesicles Paraspeckle	3	0.000	1.000	85	200000559	200000104	GFP-IMPa4-IBB anti-PSF-A546 8C-S-PSF V2.00	0	20. GFP-Imp-a4-dIBB and anti-PSF-A546_Pos004_S001	00-dFD3QfUKrEfLSmDPKewhBU
455		Vesicles Paraspeckle	3	0.000	1.000	85	200000560	200000105	GFP-IMPa4-IBB anti-PSF-A546 8C-S-PSF V2.00	0	20. GFP-Imp-a4-dIBB and anti-PSF-A546_Pos004_S001	00-dFD3QfUKrEfLSmDPKewhBU
95		Vesicles Paraspeckle	3	0.000	1.000	85	200000561	200000106	GFP-IMPa4-IBB anti-PSF-A546 8C-S-PSF V2.00	0	20. GFP-Imp-a4-dIBB and anti-PSF-A546_Pos004_S001	00-dFD3QfUKrEfLSmDPKewhBU
2143		Vesicles Paraspeckle	3	0.000	1.000	85	200000562	200000107	GFP-IMPa4-IBB anti-PSF-A546 8C-S-PSF V2.00	0	20. GFP-Imp-a4-dIBB and anti-PSF-A546_Pos004_S001	00-dFD3QfUKrEfLSmDPKewhBU
703		Vesicles Paraspeckle	3	0.000	1.000	85	200000563	200000108	GFP-IMPa4-IBB anti-PSF-A546 8C-S-PSF V2.00	0	20. GFP-Imp-a4-dIBB and anti-PSF-A546_Pos004_S001	00-dFD3QfUKrEfLSmDPKewhBU
1939		Vesicles Paraspeckle	3	0.000	1.000	85	200000564	200000109	GFP-IMPa4-IBB anti-PSF-A546 8C-S-PSF V2.00	0	20. GFP-Imp-a4-dIBB and anti-PSF-A546_Pos004_S001	00-dFD3QfUKrEfLSmDPKewhBU
1502		Vesicles Paraspeckle	3	0.000	1.000	85	200000565	200000110	GFP-IMPa4-IBB anti-PSF-A546 8C-S-PSF V2.00	0	20. GFP-Imp-a4-dIBB and anti-PSF-A546_Pos004_S001	00-dFD3QfUKrEfLSmDPKewhBU
163		Vesicles Paraspeckle	3	0.000	1.000	86	200000566	200000111	GFP-IMPa4-IBB anti-PSF-A546 8C-S-PSF V2.00	0	20. GFP-Imp-a4-dIBB and anti-PSF-A546_Pos004_S001	00-dFD3QfUKrEfLSmDPKewhBU
557		Vesicles Paraspeckle	3	0.000	1.000	87	200000567	200000112	GFP-IMPa4-IBB anti-PSF-A546 8C-S-PSF V2.00	0	20. GFP-Imp-a4-dIBB and anti-PSF-A546_Pos004_S001	00-dFD3QfUKrEfLSmDPKewhBU
2003		Vesicles Paraspeckle	3	0.000	1.000	88	200000568	200000113	GFP-IMPa4-IBB anti-PSF-A546 8C-S-PSF V2.00	0	20. GFP-Imp-a4-dIBB and anti-PSF-A546_Pos004_S001	00-dFD3QfUKrEfLSmDPKewhBU
161		Vesicles Paraspeckle	3	0.000	1.000	88	200000569	200000114	GFP-IMPa4-IBB anti-PSF-A546 8C-S-PSF V2.00	0	20. GFP-Imp-a4-dIBB and anti-PSF-A546_Pos004_S001	00-dFD3QfUKrEfLSmDPKewhBU
6004		Vesicles Paraspeckle	3	0.000	1.000	88	200000570	200000115	GFP-IMPa4-IBB anti-PSF-A546 8C-S-PSF V2.00	0	20. GFP-Imp-a4-dIBB and anti-PSF-A546_Pos004_S001	00-dFD3QfUKrEfLSmDPKewhBU
155		Vesicles Paraspeckle	3	0.000	1.000	88	200000571	200000116	GFP-IMPa4-IBB anti-PSF-A546 8C-S-PSF V2.00	0	20. GFP-Imp-a4-dIBB and anti-PSF-A546_Pos004_S001	00-dFD3QfUKrEfLSmDPKewhBU
1782		Vesicles Paraspeckle	3	0.000	1.000	88	200000572	200000117	GFP-IMPa4-IBB anti-PSF-A546 8C-S-PSF V2.00	0	20. GFP-Imp-a4-dIBB and anti-PSF-A546_Pos004_S001	00-dFD3QfUKrEfLSmDPKewhBU
510		Vesicles Paraspeckle	3	0.000	1.000	88	200000573	200000118	GFP-IMPa4-IBB anti-PSF-A546 8C-S-PSF V2.00	0	20. GFP-Imp-a4-dIBB and anti-PSF-A546_Pos004_S001	00-dFD3QfUKrEfLSmDPKewhBU
765		Vesicles Paraspeckle	3	0.000	1.000	88	200000574	200000119	GFP-IMPa4-IBB anti-PSF-A546 8C-S-PSF V2.00	0	20. GFP-Imp-a4-dIBB and anti-PSF-A546_Pos004_S001	00-dFD3QfUKrEfLSmDPKewhBU
5173		Vesicles Paraspeckle	3	0.000	1.000	88	200000575	200000120	GFP-IMPa4-IBB anti-PSF-A546 8C-S-PSF V2.00	0	20. GFP-Imp-a4-dIBB and anti-PSF-A546_Pos004_S001	00-dFD3QfUKrEfLSmDPKewhBU
399		Vesicles Paraspeckle	3	0.000	1.000	88	200000576	200000121	GFP-IMPa4-IBB anti-PSF-A546 8C-S-PSF V2.00	0	20. GFP-Imp-a4-dIBB and anti-PSF-A546_Pos004_S001	00-dFD3QfUKrEfLSmDPKewhBU
1443		Vesicles Paraspeckle	3	0.000	1.000	88	200000577	200000122	GFP-IMPa4-IBB anti-PSF-A546 8C-S-PSF V2.00	0	20. GFP-Imp-a4-dIBB and anti-PSF-A546_Pos004_S001	00-dFD3QfUKrEfLSmDPKewhBU
9392		Vesicles Paraspeckle	3	0.000	1.000	88	200000578	200000123	GFP-IMPa4-IBB anti-PSF-A546 8C-S-PSF V2.00	0	20. GFP-Imp-a4-dIBB and anti-PSF-A546_Pos004_S001	00-dFD3QfUKrEfLSmDPKewhBU
7207		Vesicles Paraspeckle	3	0.000	1.000	88	200000579	200000124	GFP-IMPa4-IBB anti-PSF-A546 8C-S-PSF V2.00	0	20. GFP-Imp-a4-dIBB and anti-PSF-A546_Pos004_S001	00-dFD3QfUKrEfLSmDPKewhBU
15222		Vesicles Paraspeckle	3	0.000	1.000	88	200000580	200000125	GFP-IMPa4-IBB anti-PSF-A546 8C-S-PSF V2.00	0	20. GFP-Imp-a4-dIBB and anti-PSF-A546_Pos004_S001	00-dFD3QfUKrEfLSmDPKewhBU
8002		Vesicles Paraspeckle	3	0.000	1.000	88	200000581	200000126	GFP-IMPa4-IBB anti-PSF-A546 8C-S-PSF V2.00	0	20. GFP-Imp-a4-dIBB and anti-PSF-A546_Pos004_S001	00-dFD3QfUKrEfLSmDPKewhBU
8620		Vesicles Paraspeckle	3	0.000	1.000	88	200000582	200000127	GFP-IMPa4-IBB anti-PSF-A546 8C-S-PSF V2.00	0	20. GFP-Imp-a4-dIBB and anti-PSF-A546_Pos004_S001	00-dFD3QfUKrEfLSmDPKewhBU
5327		Vesicles Paraspeckle	3	0.000	1.000	88	200000583	200000128	GFP-IMPa4-IBB anti-PSF-A546 8C-S-PSF V2.00	0	20. GFP-Imp-a4-dIBB and anti-PSF-A546_Pos004_S001	00-dFD3QfUKrEfLSmDPKewhBU
4229		Vesicles Paraspeckle	3	0.000	1.000	88	200000584	200000129	GFP-IMPa4-IBB anti-PSF-A546 8C-S-PSF V2.00	0	20. GFP-Imp-a4-dIBB and anti-PSF-A546_Pos004_S001	00-dFD3QfUKrEfLSmDPKewhBU
4187		Vesicles Paraspeckle	3	0.000	1.000	88	200000585	200000130	GFP-IMPa4-IBB anti-PSF-A546 8C-S-PSF V2.00	0	20. GFP-Imp-a4-dIBB and anti-PSF-A546_Pos004_S001	00-dFD3QfUKrEfLSmDPKewhBU
2909		Vesicles Paraspeckle	3	0.000	1.000	88	200000586	200000131	GFP-IMPa4-IBB anti-PSF-A546 8C-S-PSF V2.00	0	20. GFP-Imp-a4-dIBB and anti-PSF-A546_Pos004_S001	00-dFD3QfUKrEfLSmDPKewhBU
514		Vesicles Paraspeckle	3	0.000	1.000	88	200000587	200000132	GFP-IMPa4-IBB anti-PSF-A546 8C-S-PSF V2.00	0	20. GFP-Imp-a4-dIBB and anti-PSF-A546_Pos004_S001	00-dFD3QfUKrEfLSmDPKewhBU
3956		Vesicles Paraspeckle	3	0.000	1.000	88	200000588	200000133	GFP-IMPa4-IBB anti-PSF-A546 8C-S-PSF V2.00	0	20. GFP-Imp-a4-dIBB and anti-PSF-A546_Pos004_S001	00-dFD3QfUKrEfLSmDPKewhBU
1356		Vesicles Paraspeckle	3	0.000	1.000	88	200000589	200000134	GFP-IMPa4-IBB anti-PSF-A546 8C-S-PSF V2.00	0	20. GFP-Imp-a4-dIBB and anti-PSF-A546_Pos004_S001	00-dFD3QfUKrEfLSmDPKewhBU
3415		Vesicles Paraspeckle	3	0.000	1.000	88	200000590	200000135	GFP-IMPa4-IBB anti-PSF-A546 8C-S-PSF V2.00	0	20. GFP-Imp-a4-dIBB and anti-PSF-A546_Pos004_S001	00-dFD3QfUKrEfLSmDPKewhBU
358		Vesicles Paraspeckle	3	0.000	1.000	88	200000591	200000136	GFP-IMPa4-IBB anti-PSF-A546 8C-S-PSF V2.00	0	20. GFP-Imp-a4-dIBB and anti-PSF-A546_Pos004_S001	00-dFD3QfUKrEfLSmDPKewhBU
1636		Vesicles Paraspeckle	3	0.000	1.000	88	200000592	200000137	GFP-IMPa4-IBB anti-PSF-A546 8C-S-PSF V2.00	0	20. GFP-Imp-a4-dIBB and anti-PSF-A546_Pos004_S001	00-dFD3QfUKrEfLSmDPKewhBU
5087		Vesicles Paraspeckle	3	0.000	1.000	88	200000593	200000138	GFP-IMPa4-IBB anti-PSF-A546 8C-S-PSF V2.00	0	20. GFP-Imp-a4-dIBB and anti-PSF-A546_Pos004_S001	00-dFD3QfUKrEfLSmDPKewhBU
55		Vesicles Paraspeckle	3	0.000	1.000	100	200000594	200000139	GFP-IMPa4-IBB anti-PSF-A546 8C-S-PSF V2.00	0	20. GFP-Imp-a4-dIBB and anti-PSF-A546_Pos004_S001	00-dFD3QfUKrEfLSmDPKewhBU
296		Vesicles Paraspeckle	3	0.000	1.000	103	200000595	200000140	GFP-IMPa4-IBB anti-PSF-A546 8C-S-PSF V2.00	0	20. GFP-Imp-a4-dIBB and anti-PSF-A546_Pos004_S001	00-dFD3QfUKrEfLSmDPKewhBU
710		Vesicles Paraspeckle	3	0.000	1.000	103	200000596	200000141	GFP-IMPa4-IBB anti-PSF-A546 8C-S-PSF V2.00	0	20. GFP-Imp-a4-dIBB and anti-PSF-A546_Pos004_S001	00-dFD3QfUKrEfLSmDPKewhBU
453		Vesicles Paraspeckle	3	0.000	1.000	103	200000597	200000142	GFP-IMPa4-IBB anti-PSF-A546 8C-S-PSF V2.00	0	20. GFP-Imp-a4-dIBB and anti-PSF-A546_Pos004_S001	00-dFD3QfUKrEfLSmDPKewhBU
145		Vesicles Paraspeckle	3	0.000	1.000	103	200000598	200000143	GFP-IMPa4-IBB anti-PSF-A546 8C-S-PSF V2.00	0	20. GFP-Imp-a4-dIBB and anti-PSF-A546_Pos004_S001	00-dFD3QfUKrEfLSmDPKewhBU
3295		Vesicles Paraspeckle	3	0.000	1.000	104	200000599	200000144	GFP-IMPa4-IBB anti-PSF-A546 8C-S-PSF V2.00	0	20. GFP-Imp-a4-dIBB and anti-PSF-A546_Pos004_S001	00-dFD3QfUKrEfLSmDPKewhBU
6102		Vesicles Paraspeckle	3	0.000	1.000	104	200000600	200000145	GFP-IMPa4-IBB anti-PSF-A546 8C-S-PSF V2.00	0	20. GFP-Imp-a4-dIBB and anti-PSF-A546_Pos004_S001	00-dFD3QfUKrEfLSmDPKewhBU
107		Vesicles Paraspeckle	3	0.000	1.000	104	200000601	200000146	GFP-IMPa4-IBB anti-PSF-A546 8C-S-PSF V2.00	0	20. GFP-Imp-a4-dIBB and anti-PSF-A546_Pos004_S001	00-dFD3QfUKrEfLSmDPKewhBU
1550		Vesicles Paraspeckle	3	0.000	1.000	104	200000602	200000147	GFP-IMPa4-IBB anti-PSF-A546 8C-S-PSF V2.00	0	20. GFP-Imp-a4-dIBB and anti-PSF-A546_Pos004_S001	00-dFD3QfUKrEfLSmDPKewhBU
1195		Vesicles Paraspeckle	3	0.000	1.000	104	200000603	200000148	GFP-IMPa4-IBB anti-PSF-A546 8C-S-PSF V2.00	0	20. GFP-Imp-a4-dIBB and anti-PSF-A546_Pos004_S001	00-dFD3QfUKrEfLSmDPKewhBU
417		Vesicles Paraspeckle	3	0.000	1.000	105	200000604	200000149	GFP-IMPa4-IBB anti-PSF-A546 8C-S-PSF V2.00	0	20. GFP-Imp-a4-dIBB and anti-PSF-A546_Pos004_S001	00-dFD3QfUKrEfLSmDPKewhBU
1585		Vesicles Paraspeckle	3	0.000	1.000	105	200000605	200000150	GFP-IMPa4-IBB anti-PSF-A546 8C-S-PSF V2.00	0	20. GFP-Imp-a4-dIBB and anti-PSF-A546_Pos004_S001	00-dFD3QfUKrEfLSmDPKewhBU
325		Vesicles Paraspeckle	3	0.000	1.000	105	200000606	200000151	GFP-IMPa4-IBB anti-PSF-A546 8C-S-PSF V2.00	0	20. GFP-Imp-a4-dIBB and anti-PSF-A546_Pos004_S001	00-dFD3QfUKrEfLSmDPKewhBU
1674		Vesicles Paraspeckle	3	0.000	1.000	105	200000607	200000152	GFP-IMPa4-IBB anti-PSF-A546 8C-S-PSF V2.00	0	20. GFP-Imp-a4-dIBB and anti-PSF-A546_Pos004_S001	00-dFD3QfUKrEfLSmDPKewhBU
2455		Vesicles Paraspeckle	3	0.000	1.000	105	200000608	200000153	GFP-IMPa4-IBB anti-PSF-A546 8C-S-PSF V2.00	0	20. GFP-Imp-a4-dIBB and anti-PSF-A546_Pos004_S001	00-dFD3QfUKrEfLSmDPKewhBU
1731		Vesicles Paraspeckle	3	0.000	1.000	105	200000609	200000154	GFP-IMPa4-IBB anti-PSF-A546 8C-S-PSF V2.00	0	20. GFP-Imp-a4-dIBB and anti-PSF-A546_Pos004_S001	00-dFD3QfUKrEfLSmDPKewhBU
880		Vesicles Paraspeckle	3	0.000	1.000	105	200000610	200000155	GFP-IMPa4-IBB anti-PSF-A546 8C-S-PSF V2.00	0	20. GFP-Imp-a4-dIBB and anti-PSF-A546_Pos004_S001	00-dFD3QfUKrEfLSmDPKewhBU
4678		Vesicles Paraspeckle	3	0.000	1.000	106	200000611	200000156	GFP-IMPa4-IBB anti-PSF-A546 8C-S-PSF V2.00	0	20. GFP-Imp-a4-dIBB and anti-PSF-A546_Pos004_S001	00-dFD3QfUKrEfLSmDPKewhBU
3320		Vesicles Paraspeckle	3	0.000	1.000	106	200000612	200000157	GFP-IMPa4-IBB anti-PSF-A546 8C-S-PSF V2.00	0	20. GFP-Imp-a4-dIBB and anti-PSF-A546_Pos004_S001	00-dFD3QfUKrEfLSmDPKewhBU
3842		Vesicles Paraspeckle	3	0.000	1.000	106	200000613	200000158	GFP-IMPa4-IBB anti-PSF-A546 8C-S-PSF V2.00	0	20. GFP-Imp-a4-dIBB and anti-PSF-A546_Pos004_S001	00-dFD3QfUKrEfLSmDPKewhBU
1153		Vesicles Paraspeckle	3	0.000	1.000	106	200000614	200000159	GFP-IMPa4-IBB anti-PSF-A546 8C-S-PSF V2.00	0	20. GFP-Imp-a4-dIBB and anti-PSF-A546_Pos004_S001	00-dFD3QfUKrEfLSmDPKewhBU
1751		Vesicles Paraspeckle	3	0.000	1.000	106	200000615	200000160	GFP-IMPa4-IBB anti-PSF-A546 8C-S-PSF V2.00	0	20. GFP-Imp-a4-dIBB and anti-PSF-A546_Pos004_S001	00-dFD3QfUKrEfLSmDPKewhBU
814		Vesicles Paraspeckle	3	0.000	1.000	106	200000616	200000161	GFP-IMPa4-IBB anti-PSF-A546 8C-S-PSF V2.00	0	20. GFP-Imp-a4-dIBB and anti-PSF-A546_Pos004_S001	00-dFD3QfUKrEfLSmDPKewhBU
11546		Vesicles Paraspeckle	3	0.000	1.000	108	200000617	200000162	GFP-IMPa4-IBB anti-PSF-A546 8C-S-PSF V2.00	0	20. GFP-Imp-a4-dIBB and anti-PSF-A546_Pos004_S001	00-dFD3QfUKrEfLSmDPKewhBU
34572		Vesicles Paraspeckle	3	0.000	1.000	108	200000618	200000163	GFP-IMPa4-IBB anti-PSF-A546 8C-S-PSF V2.00	0	20. GFP-Imp-a4-dIBB and anti-PSF-A546_Pos004_S001	00-dFD3QfUKrEfLSmDPKewhBU
12915		Vesicles Paraspeckle	3	0.000	1.000	108	200000619	200000164	GFP-IMPa4-IBB anti-PSF-A546 8C-S-PSF V2.00	0	20. GFP-Imp-a4-dIBB and anti-PSF-A546_Pos004_S001	00-dFD3QfUKrEfLSmDPKewhBU
19236		Vesicles Paraspeckle	3	0.000	1.000	108	200000620	200000165	GFP-IMPa4-IBB anti-PSF-A546 8C-S-PSF V2.00	0	20. GFP-Imp-a4-dIBB and anti-PSF-A546_Pos004_S001	00-dFD3QfUKrEfLSmDPKewhBU
1789		Vesicles Paraspeckle	3	0.000	1.000	108	200000621	200000166	GFP-IMPa4-IBB anti-PSF-A546 8C-S-PSF V2.00	0	20. GFP-Imp-a4-dIBB and anti-PSF-A546_Pos004_S001	00-dFD3QfUKrEfLSmDPKewhBU
11756		Vesicles Paraspeckle	3	0.000	1.000	108	200000622	200000167	GFP-IMPa4-IBB anti-PSF-A546 8C-S-PSF V2.00	0	20. GFP-Imp-a4-dIBB and anti-PSF-A546_Pos004_S001	00-dFD3QfUKrEfLSmDPKewhBU
317		Vesicles Paraspeckle	3	0.000	1.000	109	200000623	200000168	GFP-IMPa4-IBB anti-PSF-A546 8C-S-PSF V2.00	0	20. GFP-Imp-a4-dIBB and anti-PSF-A546_Pos004_S001	00-dFD3QfUKrEfLSmDPKewhBU
575		Vesicles Paraspeckle	3	0.000	1.000	109	200000624	200000169	GFP-IMPa4-IBB anti-PSF-A546 8C-S-PSF V2.00	0	20. GFP-Imp-a4-dIBB and anti-PSF-A546_Pos004_S001	00-dFD3QfUKrEfLSmDPKewhBU
1037		Vesicles Paraspeckle	3	0.000	1.000	109	200000625	200000170	GFP-IMPa4-IBB anti-PSF-A546 8C-S-PSF V2.00	0	20. GFP-Imp-a4-dIBB and anti-PSF-A546_Pos004_S001	00-dFD3QfUKrEfLSmDPKewhBU
173		Vesicles Paraspeckle	3	0.000	1.000	109	200000626	200000171	GFP-IMPa4-IBB anti-PSF-A546 8C-S-PSF V2.00	0	20. GFP-Imp-a4-dIBB and anti-PSF-A546_Pos004_S001	00-dFD3QfUKrEfLSmDPKewhBU
177		Vesicles Paraspeckle	3	0.000	1.000	109	200000627	200000172	GFP-IMPa4-IBB anti-PSF-A546 8C-S-PSF V2.00	0	20. GFP-Imp-a4-dIBB and anti-PSF-A546_Pos004_S001	00-dFD3QfUKrEfLSmDPKewhBU
3672		Vesicles Paraspeckle	3	0.000	1.000	109	200000628	200000173	GFP-IMPa4-IBB anti-PSF-A546 8C-S-PSF V2.00	0	20. GFP-Imp-a4-dIBB and anti-PSF-A546_Pos004_S001	00-dFD3QfUKrEfLSmDPKewhBU
906		Vesicles Paraspeckle	3	0.000	1.000	109	200000629	200000174	GFP-IMPa4-IBB anti-PSF-A546 8C-S-PSF V2.00	0	20. GFP-Imp-a4-dIBB and anti-PSF-A546_Pos004_S001	00-dFD3QfUKrEfLSmDPKewhBU
1258		Vesicles Paraspeckle	3	0.000	1.000	109	200000630	200000175	GFP-IMPa4-IBB anti-PSF-A546 8C-S-PSF V2.00	0	20. GFP-Imp-a4-dIBB and anti-PSF-A546_Pos004_S001	00-dFD3QfUKrEfLSmDPKewhBU
206		Vesicles Paraspeckle	3	0.000	1.000	109	200000631	200000176	GFP-IMPa4-IBB anti-PSF-A546 8C-S-PSF V2.00	0	20. GFP-Imp-a4-dIBB and anti-PSF-A546_Pos004_S001	00-dFD3QfUKrEfLSmDPKewhBU
280		Vesicles Paraspeckle	3	0.000	1.000	109	200000632	200000177	GFP-IMPa4-IBB anti-PSF-A546 8C-S-PSF V2.00	0	20. GFP-Imp-a4-dIBB and anti-PSF-A546_Pos004_S001	00-dFD3QfUKrEfLSmDPKewhBU
98		Vesicles Paraspeckle	3	0.000	1.000	109	200000633	200000178	GFP-IMPa4-IBB anti-PSF-A546 8C-S-PSF V2.00	0	20. GFP-Imp-a4-dIBB and anti-PSF-A546_Pos004_S001	00-dFD3QfUKrEfLSmDPKewhBU
335		Vesicles Paraspeckle	3	0.000	1.000	109	200000634	200000179	GFP-IMPa4-IBB anti-PSF-A546 8C-S-PSF V2.00	0	20. GFP-Imp-a4-dIBB and anti-PSF-A546_Pos004_S001	00-dFD3QfUKrEfLSmDPKewhBU
545		Vesicles Paraspeckle	3	0.000	1.000	109	200000635	200000180	GFP-IMPa4-IBB anti-PSF-A546 8C-S-PSF V2.00	0	20. GFP-Imp-a4-dIBB and anti-PSF-A546_Pos004_S001	00-dFD3QfUKrEfLSmDPKewhBU
5110		Vesicles Paraspeckle	3	0.000	1.000	109	200000636	200000181	GFP-IMPa4-IBB anti-PSF-A546 8C-S-PSF V2.00	0	20. GFP-Imp-a4-dIBB and anti-PSF-A546_Pos004_S001	00-dFD3QfUKrEfLSmDPKewhBU
1861		Vesicles Paraspeckle	3	0.000	1.000	109	200000637	200000182	GFP-IMPa4-IBB anti-PSF-A546 8C-S-PSF V2.00	0	20. GFP-Imp-a4-dIBB and anti-PSF-A546_Pos004_S001	00-dFD3QfUKrEfLSmDPKewhBU
1961		Vesicles Paraspeckle	3	0.000	1.000	109	200000638	200000183	GFP-IMPa4-IBB anti-PSF-A546 8C-S-PSF V2.00	0	20. GFP-Imp-a4-dIBB and anti-PSF-A546_Pos004_S001	00-dFD3QfUKrEfLSmDPKewhBU
1168		Vesicles Paraspeckle	3	0.000	1.000	109	200000639	200000184	GFP-IMPa4-IBB anti-PSF-A546 8C-S-PSF V2.00	0	20. GFP-Imp-a4-dIBB and anti-PSF-A546_Pos004_S001	00-dFD3QfUKrEfLSmDPKewhBU
3713		Vesicles Paraspeckle	3	0.000	1.000	109	200000640	200000185	GFP-IMPa4-IBB anti-PSF-A546 8C-S-PSF V2.00	0	20. GFP-Imp-a4-dIBB and anti-PSF-A546_Pos004_S001	00-dFD3QfUKrEfLSmDPKewhBU
2092		Vesicles Paraspeckle	3	0.000	1.000	109	200000641	200000186	GFP-IMPa4-IBB anti-PSF-A546 8C-S-PSF V2.00	0	20. GFP-Imp-a4-dIBB and anti-PSF-A546_Pos004_S001	00-dFD3QfUKrEfLSmDPKewhBU
114		Vesicles Paraspeckle	3	0.000	1.000	109	200000642	200000187	GFP-IMPa4-IBB anti-PSF-A546 8C-S-PSF V2.00	0	20. GFP-Imp-a4-dIBB and anti-PSF-A546_Pos004_S001	00-dFD3QfUKrEfLSmDPKewhBU
748		Vesicles Paraspeckle	3	0.000	1.000	109	200000643	200000188	GFP-IMPa4-IBB anti-PSF-A546 8C-S-PSF V2.00	0	20. GFP-Imp-a4-dIBB and anti-PSF-A546_Pos004_S001	00-dFD3QfUKrEfLSmDPKewhBU
7		Vesicles Paraspeckle	3	0.000	1.000	109	200000644	200000189	GFP-IMPa4-IBB anti-PSF-A546 8C-S-PSF V2.00	0	20. GFP-Imp-a4-dIBB and anti-PSF-A546_Pos004_S001	00-dFD3QfUKrEfLSmDPKewhBU
106		Vesicles Paraspeckle	3	0.000	1.000	109	200000645	200000190	GFP-IMPa4-IBB anti-PSF-A546 8C-S-PSF V2.00	0	20. GFP-Imp-a4-dIBB and anti-PSF-A546_Pos004_S001	00-dFD3QfUKrEfLSmDPKewhBU
383		Vesicles Paraspeckle	3	0.000	1.000	109	200000646	200000191	GFP-IMPa4-IBB anti-PSF-A546 8C-S-PSF V2.00	0	20. GFP-Imp-a4-dIBB and anti-PSF-A546_Pos004_S001	00-dFD3QfUKrEfLSmDPKewhBU
518		Vesicles Paraspeckle	3	0.000	1.000	109	200000647	200000192	GFP-IMPa4-IBB anti-PSF-A546 8C-S-PSF V2.00	0	20. GFP-Imp-a4-dIBB and anti-PSF-A546_Pos004_S001	00-dFD3QfUKrEfLSmDPKewhBU
172		Vesicles Paraspeckle	3	0.000	1.000	109	200000648	200000193	GFP-IMPa4-IBB anti-PSF-A546 8C-S-PSF V2.00	0	20. GFP-Imp-a4-dIBB and anti-PSF-A546_Pos004_S001	00-dFD3QfUKrEfLSmDPKewhBU
2019		Vesicles Paraspeckle	3	0.000	1.000	109	200000649	200000194	GFP-IMPa4-IBB anti-PSF-A546 8C-S-PSF V2.00	0	20. GFP-Imp-a4-dIBB and anti-PSF-A546_Pos004_S001	00-dFD3QfUKrEfLSmDPKewhBU
447		Vesicles Paraspeckle	3	0.000	1.000	109	200000650	200000195	GFP-IMPa4-IBB anti-PSF-A546 8C-S-PSF V2.00	0	20. GFP-Imp-a4-dIBB and anti-PSF-A546_Pos004_S001	00-dFD3QfUKrEfLSmDPKewhBU
5151		Vesicles Paraspeckle	3	0.000	1.000	109	200000651	200000196	GFP-IMPa4-IBB anti-PSF-A546 8C-S-PSF V2.00	0	20. GFP-Imp-a4-dIBB and anti-PSF-A546_Pos004_S001	00-dFD3QfUKrEfLSmDPKewhBU
664		Vesicles Paraspeckle	3	0.000	1.000	109	200000652	200000197	GFP-IMPa4-IBB anti-PSF-A546 8C-S-PSF V2.00	0	20. GFP-Imp-a4-dIBB and anti-PSF-A546_Pos004_S001	00-dFD3QfUKrEfLSmDPKewhBU
300		Vesicles Paraspeckle	3	0.000	1.000	109	200000653	200000198	GFP-IMPa4-IBB anti-PSF-A546 8C-S-PSF V2.00	0	20. GFP-Imp-a4-dIBB and anti-PSF-A546_Pos004_S001	00-dFD3QfUKrEfLSmDPKewhBU
1766		Vesicles Paraspeckle	3	0.000	1.000	109	200000654	200000199	GFP-IMPa4-IBB anti-PSF-A546 8C-S-PSF V2.00	0	20. GFP-Imp-a4-dIBB and anti-PSF-A546_Pos004_S001	00-dFD3QfUKrEfLSmDPKewhBU
839		Vesicles Paraspeckle	3	0.000	1.000	109	200000655	200000200	GFP-IMPa4-IBB anti-PSF-A546 8C-S-PSF V2.00	0	20. GFP-Imp-a4-dIBB and anti-PSF-A546_Pos004_S001	00-dFD3QfUKrEfLSmDPKewhBU
2186		Vesicles Paraspeckle	3	0.000	1.000	109	200000656	200000201	GFP-IMPa4-IBB anti-PSF-A546 8C-S-PSF V2.00	0	20. GFP-Imp-a4-dIBB and anti-PSF-A546_Pos004_S001	00-dFD3QfUKrEfLSmDPKewhBU
91		Vesicles Paraspeckle	3	0.000	1.000	109	200000657	200000202	GFP-IMPa4-IBB anti-PSF-A546 8C-S-PSF V2.00	0	20. GFP-Imp-a4-dIBB and anti-PSF-A546_Pos004_S001	00-dFD3QfUKrEfLSmDPKewhBU
1706		Vesicles Paraspeckle	3	0.000	1.000	109	200000658	200000203	GFP-IMPa4-IBB anti-PSF-A546 8C-S-PSF V2.00	0	20. GFP-Imp-a4-dIBB and anti-PSF-A546_Pos004_S001	00-dFD3QfUKrEfLSmDPKewhBU
374		Vesicles Paraspeckle	3	0.000	1.000	109	200000659	200000204	GFP-IMPa4-IBB anti-PSF-A546 8C-S-PSF V2.00	0	20. GFP-Imp-a4-dIBB and anti-PSF-A546_Pos004_S001	00-dFD3QfUKrEfLSmDPKewhBU
91		Vesicles Paraspeckle	3	0.000	1.000	109	200000660	200000205	GFP-IMPa4-IBB anti-PSF-A546 8C-S-PSF V2.00	0	20. GFP-Imp-a4-dIBB and anti-PSF-A546_Pos004_S001	00-dFD3QfUKrEfLSmDPKewhBU
749		Vesicles Paraspeckle	3	0.000	1.000	109	200000661	200000206	GFP-IMPa4-IBB anti-PSF-A546 8C-S-PSF V2.00	0	20. GFP-Imp-a4-dIBB and anti-PSF-A546_Pos004_S001	00-dFD3QfUKrEfLSmDPKewhBU
1664		Vesicles Paraspeckle	3	0.000	1.000	109	200000662	200000207	GFP-IMPa4-IBB anti-PSF-A546 8C-S-PSF V2.00	0	20. GFP-Imp-a4-dIBB and anti-PSF-A546_Pos004_S001	00-dFD3QfUKrEfLSmDPKewhBU
1688		Vesicles Paraspeckle	3	0.000	1.000	109	200000663	200000208	GFP-IMPa4-IBB anti-PSF-A546 8C-S-PSF V2.00	0	20. GFP-Imp-a4-dIBB and anti-PSF-A546_Pos004_S001	00-dFD3QfUKrEfLSmDPKewhBU
3157		Vesicles Paraspeckle	3	0.000	1.000	109	200000664	200000209	GFP-IMPa4-IBB anti-PSF-A546 8C-S-PSF V2.00	0	20. GFP-Imp-a4-dIBB and anti-PSF-A546_Pos004_S001	00-dFD3QfUKrEfLSmDPKewhBU
611		Vesicles Paraspeckle	3	0.000	1.000	109	200000665	200000210	GFP-IMPa4-IBB anti-PSF-A546 8C-S-PSF V2.00	0	20. GFP-Imp-a4-dIBB and anti-PSF-A546_Pos004_S001	00-dFD3QfUKrEfLSmDPKewhBU
545		Vesicles Paraspeckle	3	0.000	1.000	109	200000666	200000211	GFP-IMPa4-IBB anti-PSF-A546 8C-S-PSF V2.00	0	20. GFP-Imp-a4-dIBB and anti-PSF-A546_Pos004_S001	00-dFD3QfUKrEfLSmDPKewhBU
81		Vesicles Paraspeckle	3	0.000	1.000	109	200000667	200000212	GFP-IMPa4-IBB anti-PSF-A546 8C-S-PSF V2.00	0	20. GFP-Imp-a4-dIBB and anti-PSF-A546_Pos004_S001	00-dFD3QfUKrEfLSmDPKewhBU
982		Vesicles Paraspeckle	3	0.000	1.000	109	200000668	200000213	GFP-IMPa4-IBB anti-PSF-A546 8C-S-PSF V2.00	0	20. GFP-Imp-a4-dIBB and anti-PSF-A546_Pos004_S001	00-dFD3QfUKrEfLSmDPKewhBU
1011		Vesicles Paraspeckle	3	0.000	1.000	109	200000669	200000214	GFP-IMPa4-IBB anti-PSF-A546 8C-S-PSF V2.00	0	20. GFP-Imp-a4-dIBB and anti-PSF-A546_Pos004_S001	00-dFD3QfUKrEfLSmDPKewhBU
282		Vesicles Paraspeckle	3	0.000	1.000	109	200000670	200000215	GFP-IMPa4-IBB anti-PSF-A546 8C-S-PSF V2.00	0	20. GFP-Imp-a4-dIBB and anti-PSF-A546_Pos004_S001	00-dFD3QfUKrEfLSmDPKewhBU
1303		Vesicles Paraspeckle	3	0.000	1.000	109	200000671	200000216	GFP-IMPa4-IBB anti-PSF-A546 8C-S-PSF V2.00	0	20. GFP-Imp-a4-dIBB and anti-PSF-A546_Pos004_S001	00-dFD3QfUKrEfLSmDPKewhBU
3793		Vesicles Paraspeckle	3	0.000	1.000	109	200000672	200000217	GFP-IMPa4-IBB anti-PSF-A546 8C-S-PSF V2.00	0	20. GFP-Imp-a4-dIBB and anti-PSF-A546_Pos004_S001	00-dFD3QfUKrEfLSmDPKewhBU
1602		Vesicles Paraspeckle	3	0.000	1.000	109	200000673	200000218	GFP-IMPa4-IBB anti-PSF-A546 8C-S-PSF V2.00	0	20. GFP-Imp-a4-dIBB and anti-PSF-A546_Pos004_S001	00-dFD3QfUKrEfLSmDPKewhBU
4107		Vesicles Paraspeckle	3	0.000	1.000	109	200000674	200000219	GFP-IMPa4-IBB anti-PSF-A546 8C-S-PSF V2.00	0	20. GFP-Imp-a4-dIBB and anti-PSF-A546_Pos004_S001	00-dFD3QfUKrEfLSmDPKewhBU
715		Vesicles Paraspeckle	3	0.000	1.000	109	200000675	200000220	GFP-IMPa4-IBB anti-PSF-A546 8C-S-PSF V2.00	0	20. GFP-Imp-a4-dIBB and anti-PSF-A546_Pos004_S001	00-dFD3QfUKrEfLSmDPKewhBU
328		Vesicles Paraspeckle	3	0.000	1.000	109	200000676	200000221	GFP-IMPa4-IBB anti-PSF-A546 8C-S-PSF V2.00	0	20. GFP-Imp-a4-dIBB and anti-PSF-A546_Pos004_S001	00-dFD3QfUKrEfLSmDPKewhBU
1119		Vesicles Paraspeckle	3	0.000	1.000	109	200000677	200000222	GFP-IMPa4-IBB anti-PSF-A546 8C-S-PSF V2.00	0	20. GFP-Imp-a4-dIBB and anti-PSF-A546_Pos004_S001	00-dFD3QfUKrEfLSmDPKewhBU
3240		Vesicles Paraspeckle	3	0.000	1.000	109	200000678	200000223	GFP-IMPa4-IBB anti-PSF-A546 8C-S-PSF V2.00	0	20. GFP-Imp-a4-dIBB and anti-PSF-A546_Pos004_S001	00-dFD3QfUKrEfLSmDPKewhBU
115		Vesicles Paraspeckle	3	0.000	1.000	109	200000679	200000224	GFP-IMPa4-IBB anti-PSF-A546 8C-S-PSF V2.00	0	20. GFP-Imp-a4-dIBB and anti-PSF-A546_Pos004_S001	00-dFD3QfUKrEfLSmDPKewhBU
100		Vesicles Paraspeckle	3	0.000	1.000	109	200000680	200000225	GFP-IMPa4-IBB anti-PSF-A546 8C-S-PSF V2.00	0	20. GFP-Imp-a4-dIBB and anti-PSF-A546_Pos004_S001	00-dFD3QfUKrEfLSmDPKewhBU
1060		Vesicles Paraspeckle	3	0.000	1.000	109	200000681	200000226	GFP-IMPa4-IBB anti-PSF-A546 8C-S-PSF V2.00	0	20. GFP-Imp-a4-dIBB and anti-PSF-A546_Pos004_S001	00-dFD3QfUKrEfLSmDPKewhBU
934		Vesicles Paraspeckle	3	0.000	1.000	109	200000682	200000227	GFP-IMPa4-IBB anti-PSF-A546 8C-S-PSF V2.00	0	20. GFP-Imp-a4-dIBB and anti-PSF-A546_Pos004_S001	00-dFD3QfUKrEfLSmDPKewhBU
233		Vesicles Paraspeckle	3	0.000	1.000	109	200000683	200000228	GFP-IMPa4-IBB anti-PSF-A546 8C-S-PSF V2.00	0	20. GFP-Imp-a4-dIBB and anti-PSF-A546_Pos004_S001	00-dFD3QfUKrEfLSmDPKewhBU
412		Vesicles Paraspeckle	3	0.000	1.000	109	200000684	200000229	GFP-IMPa4-IBB anti-PSF-A546 8C-S-PSF V2.00	0	20. GFP-Imp-a4-dIBB and anti-PSF-A546_Pos004_S001	00-dFD3QfUKrEfLSmDPKewhBU
573		Vesicles Paraspeckle	3	0.000	1.000	109	200000685	200000230	GFP-IMPa4-IBB anti-PSF-A546 8C-S-PSF V2.00	0	20. GFP-Imp-a4-dIBB and anti-PSF-A546_Pos004_S001	00-dFD3QfUKrEfLSmDPKewhBU
68		Vesicles Paraspeckle	3	0.000	1.000	109	200000686	200000231	GFP-IMPa4-IBB anti-PSF-A546 8C-S-PSF V2.00	0	20. GFP-Imp-a4-dIBB and anti-PSF-A546_Pos004_S001	00-dFD3QfUKrEfLSmDPKewhBU
280		Vesicles Paraspeckle	3	0.000	1.000	109	200000687	200000232	GFP-IMPa4-IBB anti-PSF-A546 8C-S-PSF V2.00	0	20. GFP-Imp-a4-dIBB and anti-PSF-A546_Pos004_S001	00-dFD3QfUKrEfLSmDPKewhBU
203		Vesicles Paraspeckle	3	0.000	1.000	109	200000688	200000233	GFP-IMPa4-IBB anti-PSF-A546 8C-S-PSF V2.00	0	20. GFP-Imp-a4-dIBB and anti-PSF-A546_Pos004_S001	00-dFD3QfUKrEfLSmDPKewhBU
2297		Vesicles Paraspeckle	3	0.000	1.000	109	200000689	200000234	GFP-IMPa4-IBB anti-PSF-A546 8C-S-PSF V2.00	0	20. GFP-Imp-a4-dIBB and anti-PSF-A546_Pos004_S001	00-dFD3QfUKrEfLSmDPKewhBU
40		Vesicles Paraspeckle	3	0.000	1.000	109	200000690	200000235	GFP-IMPa4-IBB anti-PSF-A546 8C-S-PSF V2.00	0	20. GFP-Imp-a4-dIBB and anti-PSF-A546_Pos004_S001	00-dFD3QfUKrEfLSmDPKewhBU
1550		Vesicles Paraspeckle	3	0.000	1.000	109	200000691	200000236	GFP-IMPa4-IBB anti-PSF-A546 8C-S-PSF V2.00	0	20. GFP-Imp-a4-dIBB and anti-PSF-A546_Pos004_S001	00-dFD3QfUKrEfLSmDPKewhBU
1732		Vesicles Paraspeckle	3	0.000	1.000	109	200000692	200000237	GFP-IMPa4-IBB anti-PSF-A546 8C-S-PSF V2.00	0	20. GFP-Imp-a4-dIBB and anti-PSF-A546_Pos004_S001	00-dFD3QfUKrEfLSmDPKewhBU
65		Vesicles Paraspeckle	3	0.000	1.000	109	200000693	200000238	GFP-IMPa4-IBB anti-PSF-A546 8C-S-PSF V2.00	0	20. GFP-Imp-a4-dIBB and anti-PSF-A546_Pos004_S001	00-dFD3QfUKrEfLSmDPKewhBU
86		Vesicles Paraspeckle	3	0.000	1.000	109	200000694	200000239	GFP-IMPa4-IBB anti-PSF-A546 8C-S-PSF V2.00	0	20. GFP-Imp-a4-dIBB and anti-PSF-A546_Pos004_S001	00-dFD3QfUKrEfLSmDPKewhBU
6852		Vesicles Paraspeckle	3	0.000	1.000	109	200000695	200000240	GFP-IMPa4-IBB anti-PSF-A546 8C-S-PSF V2.00	0	20. GFP-Imp-a4-dIBB and anti-PSF-A546_Pos004_S001	00-dFD3QfUKrEfLSmDPKewhBU
1690		Vesicles Paraspeckle	3	0.000	1.000	109	200000696	200000241	GFP-IMPa4-IBB anti-PSF-A546 8C-S-PSF V2.00	0	20. GFP-Imp-a4-dIBB and anti-PSF-A546_Pos004_S001	00-dFD3QfUKrEfLSmDPKewhBU
269		Vesicles Paraspeckle	3	0.000	1.000	109	200000697	200000242	GFP-IMPa4-IBB anti-PSF-A546 8C-S-PSF V2.00	0	20. GFP-Imp-a4-dIBB and anti-PSF-A546_Pos004_S001	00-dFD3QfUKrEfLSmDPKewhBU
464		Vesicles Paraspeckle	3	0.000	1.000	109	200000698	200000243	GFP-IMPa4-IBB anti-PSF-A546 8C-S-PSF V2.00	0	20. GFP-Imp-a4-dIBB and anti-PSF-A546_Pos004_S001	00-dFD3QfUKrEfLSmDPKewhBU
97		Vesicles Paraspeckle	3	0.000	1.000	109	200000699	200000244	GFP-IMPa4-IBB anti-PSF-A546 8C-S-PSF V2.00	0	20. GFP-Imp-a4-dIBB and anti-PSF-A546_Pos004_S001	00-dFD3QfUKrEfLSmDPKewhBU
32		Vesicles Paraspeckle	3	0.000	1.000	109	200000700	200000245	GFP-IMPa4-IBB anti-PSF-A546 8C-S-PSF V2.00	0	20. GFP-Imp-a4-dIBB and anti-PSF-A546_Pos004_S001	00-dFD3QfUKrEfLSmDPKewhBU
751		Vesicles Paraspeckle	3	0.000	1.000	109	200000701	200000246	GFP-IMPa4-IBB anti-PSF-A546 8C-S-PSF V2.00	0	20. GFP-Imp-a4-dIBB and anti-PSF-A546_Pos004_S001	00-dFD3QfUKrEfLSmDPKewhBU
2110		Vesicles Paraspeckle	3	0.000	1.000	109	200000702	200000247	GFP-IMPa4-IBB anti-PSF-A546 8C-S-PSF V2.00	0	20. GFP-Imp-a4-dIBB and anti-PSF-A546_Pos004_S001	00-dFD3QfUKrEfLSmDPKewhBU
1418		Vesicles Paraspeckle	3	0.000	1.000	109	200000703	200000248	GFP-IMPa4-IBB anti-PSF-A546 8C-S-PSF V2.00	0	20. GFP-Imp-a4-dIBB and anti-PSF-A546_Pos004_S001	00-dFD3QfUKrEfLSmDPKewhBU
1674		Vesicles Paraspeckle	3	0.000	1.000	109	200000704	200000249	GFP-IMPa4-IBB anti-PSF-A546 8C-S-PSF V2.00	0	20. GFP-Imp-a4-dIBB and anti-PSF-A546_Pos004_S001	00-dFD3QfUKrEfLSmDPKewhBU
944		Vesicles Paraspeckle	3	0.000	1.000	109	200000705	200000250	GFP-IMPa4-IBB anti-PSF-A546 8C-S-PSF V2.00	0	20. GFP-Imp-a4-dIBB and anti-PSF-A546_Pos004_S001	00-dFD3QfUKrEfLSmDPKewhBU
2276		Vesicles Paraspeckle	3	0.000	1.000	109	200000706	200000251	GFP-IMPa4-IBB anti-PSF-A546 8C-S-PSF V2.00	0	20. GFP-Imp-a4-dIBB and anti-PSF-A546_Pos004_S001	00-dFD3QfUKrEfLSmDPKewhBU
2678		Vesicles Paraspeckle	3	0.000	1.000	109	200000707	200000252	GFP-IMPa4-IBB anti-PSF-A546 8C-S-PSF V2.00	0	20. GFP-Imp-a4-dIBB and anti-PSF-A546_Pos004_S001	00-dFD3QfUKrEfLSmDPKewhBU
2752		Vesicles Paraspeckle	3	0.000	1.000	109	200000708	200000253	GFP-IMPa4-IBB anti-PSF-A546 8C-S-PSF V2.00	0	20. GFP-Imp-a4-dIBB and anti-PSF-A546_Pos004_S001	00-dFD3QfUKrEfLSmDPKewhBU
3195		Vesicles Paraspeckle	3	0.000	1.000	109	200000709	200000254	GFP-IMPa4-IBB anti-PSF-A546 8C-S-PSF V2.00	0	20. GFP-Imp-a4-dIBB and anti-PSF-A546_Pos004_S001	00-dFD3QfUKrEfLSmDPKewhBU
504		Vesicles Paraspeckle	3	0.000	1.000	109	200000710	200000255	GFP-IMPa4-IBB anti-PSF-A546 8C-S-PSF V2.00	0	20. GFP-Imp-a4-dIBB and anti-PSF-A546_Pos004_S001	00-dFD3QfUKrEfLSmDPKewhBU
252		Vesicles Paraspeckle	3	0.000	1.000	109	200000711	200000256	GFP-IMPa4-IBB anti-PSF-A546 8C-S-PSF V2.00	0	20. GFP-Imp-a4-dIBB and anti-PSF-A546_Pos004_S001	00-dFD3QfUKrEfLSmDPKewhBU
379		Vesicles Paraspeckle	3	0.000	1.000	109	200000712	200000257	GFP-IMPa4-IBB anti-PSF-A546 8C-S-PSF V2.00	0	20. GFP-Imp-a4-dIBB and anti-PSF-A546_Pos004_S001	00-dFD3QfUKrEfLSmDPKewhBU
1505		Vesicles Paraspeckle	3	0.000	1.000	109	200000713	200000258	GFP-IMPa4-IBB anti-PSF-A546 8C-S-PSF V2.00	0	20. GFP-Imp-a4-dIBB and anti-PSF-A546_Pos004_S001	00-dFD3QfUKrEfLSmDPKewhBU
46		Vesicles Paraspeckle	3	0.000	1.000	109	200000714	200000259	GFP-IMPa4-IBB anti-PSF-A546 8C-S-PSF V2.00	0	20. GFP-Imp-a4-dIBB and anti-PSF-A546_Pos004_S001	00-dFD3QfUKrEfLSmDPKewhBU
4586		Vesicles Paraspeckle	3	0.000	1.000	109	200000715	200000260	GFP-IMPa4-IBB anti-PSF-A546 8C-S-PSF V2.00	0	20. GFP-Imp-a4-dIBB and anti-PSF-A546_Pos004_S001	00-dFD3QfUKrEfLSmDPKewhBU
4670		Vesicles Paraspeckle	3	0.000	1.000	109	200000716	200000261	GFP-IMPa4-IBB anti-PSF-A546 8C-S-PSF V2.00	0	20. GFP-Imp-a4-dIBB and anti-PSF-A546_Pos004_S001	00-dFD3QfUKrEfLSmDPKewhBU
129		Vesicles Paraspeckle	3	0.000	1.000	109	200000717	200000262	GFP-IMPa4-IBB anti-PSF-A546 8C-S-PSF V2.00	0	20. GFP-Imp-a4-dIBB and anti-PSF-A546_Pos004_S001	00-dFD3QfUKrEfLSmDPKewhBU
2531		Vesicles Paraspeckle	3	0.000	1.000	109	200000718	200000263	GFP-IMPa4-IBB anti-PSF-A546 8C-S-PSF V2.00	0	20. GFP-Imp-a4-dIBB and anti-PSF-A546_Pos004_S001	00-dFD3QfUKrEfLSmDPKewhBU
3506		Vesicles Paraspeckle	3	0.000	1.000	109	200000719	200000264	GFP-IMPa4-IBB anti-PSF-A546 8C-S-PSF V2.00	0	20. GFP-Imp-a4-dIBB and anti-PSF-A546_Pos004_S001	00-dFD3QfUKrEfLSmDPKewhBU
283		Vesicles Paraspeckle	3	0.000	1.000	109	200000720	200000265	GFP-IMPa4-IBB anti-PSF-A546 8C-S-PSF V2.00	0	20. GFP-Imp-a4-dIBB and anti-PSF-A546_Pos004_S001	00-dFD3QfUKrEfLSmDPKewhBU
2051		Vesicles Paraspeckle	3	0.000	1.000	109	200000721	200000266	GFP-IMPa4-IBB anti-PSF-A546 8C-S-PSF V2.00	0	20. GFP-Imp-a4-dIBB and anti-PSF-A546_Pos004_S001	00-dFD3QfUKrEfLSmDPKewhBU
207		Vesicles Paraspeckle	3	0.000	1.000	109	200000722	200000267	GFP-IMPa4-IBB anti-PSF-A546 8C-S-PSF V2.00	0	20. GFP-Imp-a4-dIBB and anti-PSF-A546_Pos004_S001	00-dFD3QfUKrEfLSmDPKewhBU
287		Vesicles Paraspeckle	3	0.000	1.000	109	200000723	200000268	GFP-IMPa4-IBB anti-PSF-A546 8C-S-PSF V2.00	0	20. GFP-Imp-a4-dIBB and anti-PSF-A546_Pos004_S001	00-dFD3QfUKrEfLSmDPKewhBU
248		Vesicles Paraspeckle	3	0.000	1.000	109	200000724	200000269	GFP-IMPa4-IBB anti-PSF-A546 8C-S-PSF V2.00	0	20. GFP-Imp-a4-dIBB and anti-PSF-A546_Pos004_S001	00-dFD3QfUKrEfLSmDPKewhBU
1097		Vesicles Paraspeckle	3	0.000	1.000	109	200000725	200000270	GFP-IMPa4-IBB anti-PSF-A546 8C-S-PSF V2.00	0	20. GFP-Imp-a4-dIBB and anti-PSF-A546_Pos004_S001	00-dFD3QfUKrEfLSmDPKewhBU
33		Vesicles Paraspeckle	3	0.000	1.000	109	200000726	200000271	GFP-IMPa4-IBB anti-PSF-A546 8C-S-PSF V2.00	0	20. GFP-Imp-a4-dIBB and anti-PSF-A546_Pos004_S001	00-dFD3QfUKrEfLSmDPKewhBU
684		Vesicles Paraspeckle	3	0.000	1.000	109	200000727	200000272	GFP-IMPa4-IBB anti-PSF-A546 8C-S-PSF V2.00	0	20. GFP-Imp-a4-dIBB and anti-PSF-A546_Pos004_S001	00-dFD3QfUKrEfLSmDPKewhBU
376		Vesicles Paraspeckle	3	0.000	1.000	110	200000728	200000273	GFP-IMPa4-IBB anti-PSF-A546 8C-S-PSF V2.00	0	20. GFP-Imp-a4-dIBB and anti-PSF-A546_Pos004_S001	00-dFD3QfUKrEfLSmDPKewhBU
1210		Vesicles Paraspeckle	3	0.000	1.000	111	200000729	200000274	GFP-IMPa4-IBB anti-PSF-A546 8C-S-PSF V2.00	0	20. GFP-Imp-a4-dIBB and anti-PSF-A546_Pos004_S001	00-dFD3QfUKrEfLSmDPKewhBU
3356		Vesicles Paraspeckle	3	0.000	1.000	111	200000730	200000275	GFP-IMPa4-IBB anti-PSF-A546 8C-S-PSF V2.00	0	20. GFP-Imp-a4-dIBB and anti-PSF-A546_Pos004_S001	00-dFD3QfUKrEfLSmDPKewhBU
877		Vesicles Paraspeckle	3	0.000	1.000	111	200000731	200000276	GFP-IMPa4-IBB anti-PSF-A546 8C-S-PSF V2.00	0	20. GFP-Imp-a4-dIBB and anti-PSF-A546_Pos004_S001	00-dFD3QfUKrEfLSmDPKewhBU
790		Vesicles Paraspeckle	3	0.000	1.000	111	200000732	200000277	GFP-IMPa4-IBB anti-PSF-A546 8C-S-PSF V2.00	0	20. GFP-Imp-a4-dIBB and anti-PSF-A546_Pos004_S001	00-dFD3QfUKrEfLSmDPKewhBU
5721		Vesicles Paraspeckle	3	0.000	1.000	111	200000733	200000278	GFP-IMPa4-IBB anti-PSF-A546 8C-S-PSF V2.00	0	20. GFP-Imp-a4-dIBB and anti-PSF-A546_Pos004_S001	00-dFD3QfUKrEfLSmDPKewhBU
918		Vesicles Paraspeckle	3	0.000	1.000	111	200000734	200000279	GFP-IMPa4-IBB anti-PSF-A546 8C-S-PSF V2.00	0	20. GFP-Imp-a4-dIBB and anti-PSF-A546_Pos004_S001	00-dFD3QfUKrEfLSmDPKewhBU
5110		Vesicles Paraspeckle	3	0.000	1.000	111	200000735	200000280	GFP-IMPa4-IBB anti-PSF-A546 8C-S-PSF V2.00	0	20. GFP-Imp-a4-dIBB and anti-PSF-A546_Pos004_S001	00-dFD3QfUKrEfLSmDPKewhBU
119		Vesicles Paraspeckle	3	0.000	1.000	111	200000736	200000281	GFP-IMPa4-IBB anti-PSF-A546 8C-S-PSF V2.00	0	20. GFP-Imp-a4-dIBB and anti-PSF-A546_Pos004_S001	00-dFD3QfUKrEfLSmDPKewhBU
9085		Vesicles Paraspeckle	3	0.000	1.000	111	200000737	200000282	GFP-IMPa4-IBB anti-PSF-A546 8C-S-PSF V2.00	0	20. GFP-Imp-a4-dIBB and anti-PSF-A546_Pos004_S001	00-dFD3QfUKrEfLSmDPKewhBU
4307		Vesicles Paraspeckle	3	0.000	1.000	111	200000738	200000283	GFP-IMPa4-IBB anti-PSF-A546 8C-S-PSF V2.00	0	20. GFP-Imp-a4-dIBB and anti-PSF-A546_Pos004_S001	00-dFD3QfUKrEfLSmDPKewhBU
11313		Vesicles Paraspeckle	3	0.000	1.000	111	200000739	200000284	GFP-IMPa4-IBB anti-PSF-A546 8C-S-PSF V2.00	0	20. GFP-Imp-a4-dIBB and anti-PSF-A546_Pos004_S001	00-dFD3QfUKrEfLSmDPKewhBU
2834		Vesicles Paraspeckle	3	0.000	1.000	111	200000740	200000285	GFP-IMPa4-IBB anti-PSF-A546 8C-S-PSF V2.00	0	20. GFP-Imp-a4-dIBB and anti-PSF-A546_Pos004_S001	00-dFD3QfUKrEfLSmDPKewhBU
5790		Vesicles Paraspeckle	3	0.000	1.000	111	200000741	200000286	GFP-IMPa4-IBB anti-PSF-A546 8C-S-PSF V2.00	0	20. GFP-Imp-a4-dIBB and anti-PSF-A546_Pos004_S001	00-dFD3QfUKrEfLSmDPKewhBU
1006		Vesicles Paraspeckle	3	0.000	1.000	111	200000742	200000287	GFP-IMPa4-IBB anti-PSF-A546 8C-S-PSF V2.00	0	20. GFP-Imp-a4-dIBB and anti-PSF-A546_Pos004_S001	00-dFD3QfUKrEfLSmDPKewhBU
4568		Vesicles Paraspeckle	3	0.000	1.000	111	200000743	200000288	GFP-IMPa4-IBB anti-PSF-A546 8C-S-PSF V2.00	0	20. GFP-Imp-a4-dIBB and anti-PSF-A546_Pos004_S001	00-dFD3QfUKrEfLSmDPKewhBU
3695		Vesicles Paraspeckle	3	0.000	1.000	111	200000744	200000289	GFP-IMPa4-IBB anti-PSF-A546 8C-S-PSF V2.00	0	20. GFP-Imp-a4-dIBB and anti-PSF-A546_Pos004_S001	00-dFD3QfUKrEfLSmDPKewhBU
997		Vesicles Paraspeckle	3	0.000	1.000	111	200000745	200000290	GFP-IMPa4-IBB anti-PSF-A546 8C-S-PSF V2.00	0	20. GFP-Imp-a4-dIBB and anti-PSF-A546_Pos004_S001	00-dFD3QfUKrEfLSmDPKewhBU
5804		Vesicles Paraspeckle	3	0.000	1.000	111	200000746	200000291	GFP-IMPa4-IBB anti-PSF-A546 8C-S-PSF V2.00	0	20. GFP-Imp-a4-dIBB and anti-PSF-A546_Pos004_S001	00-dFD3QfUKrEfLSmDPKewhBU
7856		Vesicles Paraspeckle	3	0.000	1.000	111	200000747	200000292	GFP-IMPa4-IBB anti-PSF-A546 8C-S-PSF V2.00	0	20. GFP-Imp-a4-dIBB and anti-PSF-A546_Pos004_S001	00-dFD3QfUKrEfLSmDPKewhBU
4377		Vesicles Paraspeckle	3	0.000	1.000	111	200000748	200000293	GFP-IMPa4-IBB anti-PSF-A546 8C-S-PSF V2.00	0	20. GFP-Imp-a4-dIBB and anti-PSF-A546_Pos004_S001	00-dFD3QfUKrEfLSmDPKewhBU
596		Vesicles Paraspeckle	3	0.000	1.000	111	200000749	200000294	GFP-IMPa4-IBB anti-PSF-A546 8C-S-PSF V2.00	0	20. GFP-Imp-a4-dIBB and anti-PSF-A546_Pos004_S001	00-dFD3QfUKrEfLSmDPKewhBU
945		Vesicles Paraspeckle	3	0.000	1.000	111	200000750	200000295	GFP-IMPa4-IBB anti-PSF-A546 8C-S-PSF V2.00	0	20. GFP-Imp-a4-dIBB and anti-PSF-A546_Pos004_S001	00-dFD3QfUKrEfLSmDPKewhBU
5674		Vesicles Paraspeckle	3	0.000	1.000	111	200000751	200000296	GFP-IMPa4-IBB anti-PSF-A546 8C-S-PSF V2.00	0	20. GFP-Imp-a4-dIBB and anti-PSF-A546_Pos004_S001	00-dFD3QfUKrEfLSmDPKewhBU
806		Vesicles Paraspeckle	3	0.000	1.000	112	200000752	200000000	GFP-IMPa4-IBB anti-PSF-A546 8C-S-PSF V2.00	0	20. GFP-Imp-a4-dIBB and anti-PSF-A546_Pos005_S001	00-kDwSVFxt4gx8m7iAhVHSPW
667		Vesicles Paraspeckle	3	0.000	1.000	112	200000753	200000001	GFP-IMPa4-IBB anti-PSF-A546 8C-S-PSF V2.00	0	20. GFP-Imp-a4-dIBB and anti-PSF-A546_Pos005_S001	00-kDwSVFxt4gx8m7iAhVHSPW
320		Vesicles Paraspeckle	3	0.000	1.000	112	200000754	200000002	GFP-IMPa4-IBB anti-PSF-A546 8C-S-PSF V2.00	0	20. GFP-Imp-a4-dIBB and anti-PSF-A546_Pos005_S001	00-kDwSVFxt4gx8m7iAhVHSPW
1680		Vesicles Paraspeckle	3	0.000	1.000	112	200000755	200000003	GFP-IMPa4-IBB anti-PSF-A546 8C-S-PSF V2.00	0	20. GFP-Imp-a4-dIBB and anti-PSF-A546_Pos005_S001	00-kDwSVFxt4gx8m7iAhVHSPW
2333		Vesicles Paraspeckle	3	0.000	1.000	112	200000756	200000004	GFP-IMPa4-IBB anti-PSF-A546 8C-S-PSF V2.00	0	20. GFP-Imp-a4-dIBB and anti-PSF-A546_Pos005_S001	00-kDwSVFxt4gx8m7iAhVHSPW
785		Vesicles Paraspeckle	3	0.000	1.000	112	200000757	200000005	GFP-IMPa4-IBB anti-PSF-A546 8C-S-PSF V2.00	0	20. GFP-Imp-a4-dIBB and anti-PSF-A546_Pos005_S001	00-kDwSVFxt4gx8m7iAhVHSPW
4493		Vesicles Paraspeckle	3	0.000	1.000	112	200000758	200000006	GFP-IMPa4-IBB anti-PSF-A546 8C-S-PSF V2.00	0	20. GFP-Imp-a4-dIBB and anti-PSF-A546_Pos005_S001	00-kDwSVFxt4gx8m7iAhVHSPW
1498		Vesicles Paraspeckle	3	0.000	1.000	112	200000759	200000007	GFP-IMPa4-IBB anti-PSF-A546 8C-S-PSF V2.00	0	20. GFP-Imp-a4-dIBB and anti-PSF-A546_Pos005_S001	00-kDwSVFxt4gx8m7iAhVHSPW
97		Vesicles Paraspeckle	3	0.000	1.000	114	200000760	200000008	GFP-IMPa4-IBB anti-PSF-A546 8C-S-PSF V2.00	0	20. GFP-Imp-a4-dIBB and anti-PSF-A546_Pos005_S001	00-kDwSVFxt4gx8m7iAhVHSPW
224		Vesicles Paraspeckle	3	0.000	1.000	115	200000761	200000009	GFP-IMPa4-IBB anti-PSF-A546 8C-S-PSF V2.00	0	20. GFP-Imp-a4-dIBB and anti-PSF-A546_Pos005_S001	00-kDwSVFxt4gx8m7iAhVHSPW
83		Vesicles Paraspeckle	3	0.000	1.000	115	200000762	200000010	GFP-IMPa4-IBB anti-PSF-A546 8C-S-PSF V2.00	0	20. GFP-Imp-a4-dIBB and anti-PSF-A546_Pos005_S001	00-kDwSVFxt4gx8m7iAhVHSPW
1491		Vesicles Paraspeckle	3	0.000	1.000	115	200000763	200000011	GFP-IMPa4-IBB anti-PSF-A546 8C-S-PSF V2.00	0	20. GFP-Imp-a4-dIBB and anti-PSF-A546_Pos005_S001	00-kDwSVFxt4gx8m7iAhVHSPW
2158		Vesicles Paraspeckle	3	0.000	1.000	115	200000764	200000012	GFP-IMPa4-IBB anti-PSF-A546 8C-S-PSF V2.00	0	20. GFP-Imp-a4-dIBB and anti-PSF-A546_Pos005_S001	00-kDwSVFxt4gx8m7iAhVHSPW
1085		Vesicles Paraspeckle	3	0.000	1.000	115	200000765	200000013	GFP-IMPa4-IBB anti-PSF-A546 8C-S-PSF V2.00	0	20. GFP-Imp-a4-dIBB and anti-PSF-A546_Pos005_S001	00-kDwSVFxt4gx8m7iAhVHSPW
309		Vesicles Paraspeckle	3	0.000	1.000	115	200000766	200000014	GFP-IMPa4-IBB anti-PSF-A546 8C-S-PSF V2.00	0	20. GFP-Imp-a4-dIBB and anti-PSF-A546_Pos005_S001	00-kDwSVFxt4gx8m7iAhVHSPW
84		Vesicles Paraspeckle	3	0.000	1.000	115	200000767	200000015	GFP-IMPa4-IBB anti-PSF-A546 8C-S-PSF V2.00	0	20. GFP-Imp-a4-dIBB and anti-PSF-A546_Pos005_S001	00-kDwSVFxt4gx8m7iAhVHSPW
147		Vesicles Paraspeckle	3	0.000	1.000	115	200000768	200000016	GFP-IMPa4-IBB anti-PSF-A546 8C-S-PSF V2.00	0	20. GFP-Imp-a4-dIBB and anti-PSF-A546_Pos005_S001	00-kDwSVFxt4gx8m7iAhVHSPW
1634		Vesicles Paraspeckle	3	0.000	1.000	115	200000769	200000017	GFP-IMPa4-IBB anti-PSF-A546 8C-S-PSF V2.00	0	20. GFP-Imp-a4-dIBB and anti-PSF-A546_Pos005_S001	00-kDwSVFxt4gx8m7iAhVHSPW
1859		Vesicles Paraspeckle	3	0.000	1.000	115	200000770	200000018	GFP-IMPa4-IBB anti-PSF-A546 8C-S-PSF V2.00	0	20. GFP-Imp-a4-dIBB and anti-PSF-A546_Pos005_S001	00-kDwSVFxt4gx8m7iAhVHSPW
1062		Vesicles Paraspeckle	3	0.000	1.000	116	200000771	200000019	GFP-IMPa4-IBB anti-PSF-A546 8C-S-PSF V2.00	0	20. GFP-Imp-a4-dIBB and anti-PSF-A546_Pos005_S001	00-kDwSVFxt4gx8m7iAhVHSPW
1860		Vesicles Paraspeckle	3	0.000	1.000	116	200000772	200000020	GFP-IMPa4-IBB anti-PSF-A546 8C-S-PSF V2.00	0	20. GFP-Imp-a4-dIBB and anti-PSF-A546_Pos005_S001	00-kDwSVFxt4gx8m7iAhVHSPW
11183		Vesicles Paraspeckle	3	0.000	1.000	116	200000773	200000021	GFP-IMPa4-IBB anti-PSF-A546 8C-S-PSF V2.00	0	20. GFP-Imp-a4-dIBB and anti-PSF-A546_Pos005_S001	00-kDwSVFxt4gx8m7iAhVHSPW
1150		Vesicles Paraspeckle	3	0.000	1.000	116	200000774	200000022	GFP-IMPa4-IBB anti-PSF-A546 8C-S-PSF V2.00	0	20. GFP-Imp-a4-dIBB and anti-PSF-A546_Pos005_S001	00-kDwSVFxt4gx8m7iAhVHSPW
12186		Vesicles Paraspeckle	3	0.000	1.000	116	200000775	200000023	GFP-IMPa4-IBB anti-PSF-A546 8C-S-PSF V2.00	0	20. GFP-Imp-a4-dIBB and anti-PSF-A546_Pos005_S001	00-kDwSVFxt4gx8m7iAhVHSPW
3510		Vesicles Paraspeckle	3	0.000	1.000	116	200000776	200000024	GFP-IMPa4-IBB anti-PSF-A546 8C-S-PSF V2.00	0	20. GFP-Imp-a4-dIBB and anti-PSF-A546_Pos005_S001	00-kDwSVFxt4gx8m7iAhVHSPW
23293		Vesicles Paraspeckle	3	0.000	1.000	116	200000777	200000025	GFP-IMPa4-IBB anti-PSF-A546 8C-S-PSF V2.00	0	20. GFP-Imp-a4-dIBB and anti-PSF-A546_Pos005_S001	00-kDwSVFxt4gx8m7iAhVHSPW
3808		Vesicles Paraspeckle	3	0.000	1.000	116	200000778	200000026	GFP-IMPa4-IBB anti-PSF-A546 8C-S-PSF V2.00	0	20. GFP-Imp-a4-dIBB and anti-PSF-A546_Pos005_S001	00-kDwSVFxt4gx8m7iAhVHSPW
42969		Vesicles Paraspeckle	3	0.000	1.000	116	200000779	200000027	GFP-IMPa4-IBB anti-PSF-A546 8C-S-PSF V2.00	0	20. GFP-Imp-a4-dIBB and anti-PSF-A546_Pos005_S001	00-kDwSVFxt4gx8m7iAhVHSPW
12940		Vesicles Paraspeckle	3	0.000	1.000	116	200000780	200000028	GFP-IMPa4-IBB anti-PSF-A546 8C-S-PSF V2.00	0	20. GFP-Imp-a4-dIBB and anti-PSF-A546_Pos005_S001	00-kDwSVFxt4gx8m7iAhVHSPW
1955		Vesicles Paraspeckle	3	0.000	1.000	116	200000781	200000029	GFP-IMPa4-IBB anti-PSF-A546 8C-S-PSF V2.00	0	20. GFP-Imp-a4-dIBB and anti-PSF-A546_Pos005_S001	00-kDwSVFxt4gx8m7iAhVHSPW
13412		Vesicles Paraspeckle	3	0.000	1.000	116	200000782	200000030	GFP-IMPa4-IBB anti-PSF-A546 8C-S-PSF V2.00	0	20. GFP-Imp-a4-dIBB and anti-PSF-A546_Pos005_S001	00-kDwSVFxt4gx8m7iAhVHSPW
11413		Vesicles Paraspeckle	3	0.000	1.000	116	200000783	200000031	GFP-IMPa4-IBB anti-PSF-A546 8C-S-PSF V2.00	0	20. GFP-Imp-a4-dIBB and anti-PSF-A546_Pos005_S001	00-kDwSVFxt4gx8m7iAhVHSPW
2591		Vesicles Paraspeckle	3	0.000	1.000	116	200000784	200000032	GFP-IMPa4-IBB anti-PSF-A546 8C-S-PSF V2.00	0	20. GFP-Imp-a4-dIBB and anti-PSF-A546_Pos005_S001	00-kDwSVFxt4gx8m7iAhVHSPW
2102		Vesicles Paraspeckle	3	0.000	1.000	116	200000785	200000033	GFP-IMPa4-IBB anti-PSF-A546 8C-S-PSF V2.00	0	20. GFP-Imp-a4-dIBB and anti-PSF-A546_Pos005_S001	00-kDwSVFxt4gx8m7iAhVHSPW
3048		Vesicles Paraspeckle	3	0.000	1.000	116	200000786	200000034	GFP-IMPa4-IBB anti-PSF-A546 8C-S-PSF V2.00	0	20. GFP-Imp-a4-dIBB and anti-PSF-A546_Pos005_S001	00-kDwSVFxt4gx8m7iAhVHSPW
1624		Vesicles Paraspeckle	3	0.000	1.000	116	200000787	200000035	GFP-IMPa4-IBB anti-PSF-A546 8C-S-PSF V2.00	0	20. GFP-Imp-a4-dIBB and anti-PSF-A546_Pos005_S001	00-kDwSVFxt4gx8m7iAhVHSPW
4529		Vesicles Paraspeckle	3	0.000	1.000	116	200000788	200000036	GFP-IMPa4-IBB anti-PSF-A546 8C-S-PSF V2.00	0	20. GFP-Imp-a4-dIBB and anti-PSF-A546_Pos005_S001	00-kDwSVFxt4gx8m7iAhVHSPW
1576		Vesicles Paraspeckle	3	0.000	1.000	116	200000789	200000037	GFP-IMPa4-IBB anti-PSF-A546 8C-S-PSF V2.00	0	20. GFP-Imp-a4-dIBB and anti-PSF-A546_Pos005_S001	00-kDwSVFxt4gx8m7iAhVHSPW
17722		Vesicles Paraspeckle	3	0.000	1.000	116	200000790	200000038	GFP-IMPa4-IBB anti-PSF-A546 8C-S-PSF V2.00	0	20. GFP-Imp-a4-dIBB and anti-PSF-A546_Pos005_S001	00-kDwSVFxt4gx8m7iAhVHSPW
7925		Vesicles Paraspeckle	3	0.000	1.000	116	200000791	200000039	GFP-IMPa4-IBB anti-PSF-A546 8C-S-PSF V2.00	0	20. GFP-Imp-a4-dIBB and anti-PSF-A546_Pos005_S001	00-kDwSVFxt4gx8m7iAhVHSPW
527		Vesicles Paraspeckle	3	0.000	1.000	116	200000792	200000040	GFP-IMPa4-IBB anti-PSF-A546 8C-S-PSF V2.00	0	20. GFP-Imp-a4-dIBB and anti-PSF-A546_Pos005_S001	00-kDwSVFxt4gx8m7iAhVHSPW
27		Vesicles Paraspeckle	3	0.000	1.000	118	200000793	200000041	GFP-IMPa4-IBB anti-PSF-A546 8C-S-PSF V2.00	0	20. GFP-Imp-a4-dIBB and anti-PSF-A546_Pos005_S001	00-kDwSVFxt4gx8m7iAhVHSPW
271		Vesicles Paraspeckle	3	0.000	1.000	118	200000794	200000042	GFP-IMPa4-IBB anti-PSF-A546 8C-S-PSF V2.00	0	20. GFP-Imp-a4-dIBB and anti-PSF-A546_Pos005_S001	00-kDwSVFxt4gx8m7iAhVHSPW
86		Vesicles Paraspeckle	3	0.000	1.000	118	200000795	200000043	GFP-IMPa4-IBB anti-PSF-A546 8C-S-PSF V2.00	0	20. GFP-Imp-a4-dIBB and anti-PSF-A546_Pos005_S001	00-kDwSVFxt4gx8m7iAhVHSPW
725		Vesicles Paraspeckle	3	0.000	1.000	118	200000796	200000044	GFP-IMPa4-IBB anti-PSF-A546 8C-S-PSF V2.00	0	20. GFP-Imp-a4-dIBB and anti-PSF-A546_Pos005_S001	00-kDwSVFxt4gx8m7iAhVHSPW
1689		Vesicles Paraspeckle	3	0.000	1.000	118	200000797	200000045	GFP-IMPa4-IBB anti-PSF-A546 8C-S-PSF V2.00	0	20. GFP-Imp-a4-dIBB and anti-PSF-A546_Pos005_S001	00-kDwSVFxt4gx8m7iAhVHSPW
356		Vesicles Paraspeckle	3	0.000	1.000	118	200000798	200000046	GFP-IMPa4-IBB anti-PSF-A546 8C-S-PSF V2.00	0	20. GFP-Imp-a4-dIBB and anti-PSF-A546_Pos005_S001	00-kDwSVFxt4gx8m7iAhVHSPW
627		Vesicles Paraspeckle	3	0.000	1.000	118	200000799	200000047	GFP-IMPa4-IBB anti-PSF-A546 8C-S-PSF V2.00	0	20. GFP-Imp-a4-dIBB and anti-PSF-A546_Pos005_S001	00-kDwSVFxt4gx8m7iAhVHSPW
294		Vesicles Paraspeckle	3	0.000	1.000	118	200000800	200000048	GFP-IMPa4-IBB anti-PSF-A546 8C-S-PSF V2.00	0	20. GFP-Imp-a4-dIBB and anti-PSF-A546_Pos005_S001	00-kDwSVFxt4gx8m7iAhVHSPW
329		Vesicles Paraspeckle	3	0.000	1.000	118	200000801	200000049	GFP-IMPa4-IBB anti-PSF-A546 8C-S-PSF V2.00	0	20. GFP-Imp-a4-dIBB and anti-PSF-A546_Pos005_S001	00-kDwSVFxt4gx8m7iAhVHSPW
931		Vesicles Paraspeckle	3	0.000	1.000	118	200000802	200000050	GFP-IMPa4-IBB anti-PSF-A546 8C-S-PSF V2.00	0	20. GFP-Imp-a4-dIBB and anti-PSF-A546_Pos005_S001	00-kDwSVFxt4gx8m7iAhVHSPW
3467		Vesicles Paraspeckle	3	0.000	1.000	118	200000803	200000051	GFP-IMPa4-IBB anti-PSF-A546 8C-S-PSF V2.00	0	20. GFP-Imp-a4-dIBB and anti-PSF-A546_Pos005_S001	00-kDwSVFxt4gx8m7iAhVHSPW
1003		Vesicles Paraspeckle	3	0.000	1.000	118	200000804	200000052	GFP-IMPa4-IBB anti-PSF-A546 8C-S-PSF V2.00	0	20. GFP-Imp-a4-dIBB and anti-PSF-A546_Pos005_S001	00-kDwSVFxt4gx8m7iAhVHSPW
755		Vesicles Paraspeckle	3	0.000	1.000	118	200000805	200000053	GFP-IMPa4-IBB anti-PSF-A546 8C-S-PSF V2.00	0	20. GFP-Imp-a4-dIBB and anti-PSF-A546_Pos005_S001	00-kDwSVFxt4gx8m7iAhVHSPW
3293		Vesicles Paraspeckle	3	0.000	1.000	118	200000806	200000054	GFP-IMPa4-IBB anti-PSF-A546 8C-S-PSF V2.00	0	20. GFP-Imp-a4-dIBB and anti-PSF-A546_Pos005_S001	00-kDwSVFxt4gx8m7iAhVHSPW
1428		Vesicles Paraspeckle	3	0.000	1.000	118	200000807	200000055	GFP-IMPa4-IBB anti-PSF-A546 8C-S-PSF V2.00	0	20. GFP-Imp-a4-dIBB and anti-PSF-A546_Pos005_S001	00-kDwSVFxt4gx8m7iAhVHSPW
106		Vesicles Paraspeckle	3	0.000	1.000	119	200000808	200000056	GFP-IMPa4-IBB anti-PSF-A546 8C-S-PSF V2.00	0	20. GFP-Imp-a4-dIBB and anti-PSF-A546_Pos005_S001	00-kDwSVFxt4gx8m7iAhVHSPW
260		Vesicles Paraspeckle	3	0.000	1.000	119	200000809	200000057	GFP-IMPa4-IBB anti-PSF-A546 8C-S-PSF V2.00	0	20. GFP-Imp-a4-dIBB and anti-PSF-A546_Pos005_S001	00-kDwSVFxt4gx8m7iAhVHSPW
725		Vesicles Paraspeckle	3	0.000	1.000	119	200000810	200000058	GFP-IMPa4-IBB anti-PSF-A546 8C-S-PSF V2.00	0	20. GFP-Imp-a4-dIBB and anti-PSF-A546_Pos005_S001	00-kDwSVFxt4gx8m7iAhVHSPW
384		Vesicles Paraspeckle	3	0.000	1.000	119	200000811	200000059	GFP-IMPa4-IBB anti-PSF-A546 8C-S-PSF V2.00	0	20. GFP-Imp-a4-dIBB and anti-PSF-A546_Pos005_S001	00-kDwSVFxt4gx8m7iAhVHSPW
599		Vesicles Paraspeckle	3	0.000	1.000	119	200000812	200000060	GFP-IMPa4-IBB anti-PSF-A546 8C-S-PSF V2.00	0	20. GFP-Imp-a4-dIBB and anti-PSF-A546_Pos005_S001	00-kDwSVFxt4gx8m7iAhVHSPW
447		Vesicles Paraspeckle	3	0.000	1.000	119	200000813	200000061	GFP-IMPa4-IBB anti-PSF-A546 8C-S-PSF V2.00	0	20. GFP-Imp-a4-dIBB and anti-PSF-A546_Pos005_S001	00-kDwSVFxt4gx8m7iAhVHSPW
1134		Vesicles Paraspeckle	3	0.000	1.000	119	200000814	200000062	GFP-IMPa4-IBB anti-PSF-A546 8C-S-PSF V2.00	0	20. GFP-Imp-a4-dIBB and anti-PSF-A546_Pos005_S001	00-kDwSVFxt4gx8m7iAhVHSPW
163		Vesicles Paraspeckle	3	0.000	1.000	119	200000815	200000063	GFP-IMPa4-IBB anti-PSF-A546 8C-S-PSF V2.00	0	20. GFP-Imp-a4-dIBB and anti-PSF-A546_Pos005_S001	00-kDwSVFxt4gx8m7iAhVHSPW
832		Vesicles Paraspeckle	3	0.000	1.000	119	200000816	200000064	GFP-IMPa4-IBB anti-PSF-A546 8C-S-PSF V2.00	0	20. GFP-Imp-a4-dIBB and anti-PSF-A546_Pos005_S001	00-kDwSVFxt4gx8m7iAhVHSPW
127		Vesicles Paraspeckle	3	0.000	1.000	119	200000817	200000065	GFP-IMPa4-IBB anti-PSF-A546 8C-S-PSF V2.00	0	20. GFP-Imp-a4-dIBB and anti-PSF-A546_Pos005_S001	00-kDwSVFxt4gx8m7iAhVHSPW
248		Vesicles Paraspeckle	3	0.000	1.000	119	200000818	200000066	GFP-IMPa4-IBB anti-PSF-A546 8C-S-PSF V2.00	0	20. GFP-Imp-a4-dIBB and anti-PSF-A546_Pos005_S001	00-kDwSVFxt4gx8m7iAhVHSPW
624		Vesicles Paraspeckle	3	0.000	1.000	119	200000819	200000067	GFP-IMPa4-IBB anti-PSF-A546 8C-S-PSF V2.00	0	20. GFP-Imp-a4-dIBB and anti-PSF-A546_Pos005_S001	00-kDwSVFxt4gx8m7iAhVHSPW
578		Vesicles Paraspeckle	3	0.000	1.000	121	200000820	200000068	GFP-IMPa4-IBB anti-PSF-A546 8C-S-PSF V2.00	0	20. GFP-Imp-a4-dIBB and anti-PSF-A546_Pos005_S001	00-kDwSVFxt4gx8m7iAhVHSPW
487		Vesicles Paraspeckle	3	0.000	1.000	121	200000821	200000069	GFP-IMPa4-IBB anti-PSF-A546 8C-S-PSF V2.00	0	20. GFP-Imp-a4-dIBB and anti-PSF-A546_Pos005_S001	00-kDwSVFxt4gx8m7iAhVHSPW
1535		Vesicles Paraspeckle	3	0.000	1.000	121	200000822	200000070	GFP-IMPa4-IBB anti-PSF-A546 8C-S-PSF V2.00	0	20. GFP-Imp-a4-dIBB and anti-PSF-A546_Pos005_S001	00-kDwSVFxt4gx8m7iAhVHSPW
1561		Vesicles Paraspeckle	3	0.000	1.000	121	200000823	200000071	GFP-IMPa4-IBB anti-PSF-A546 8C-S-PSF V2.00	0	20. GFP-Imp-a4-dIBB and anti-PSF-A546_Pos005_S001	00-kDwSVFxt4gx8m7iAhVHSPW
756		Vesicles Paraspeckle	3	0.000	1.000	121	200000824	200000072	GFP-IMPa4-IBB anti-PSF-A546 8C-S-PSF V2.00	0	20. GFP-Imp-a4-dIBB and anti-PSF-A546_Pos005_S001	00-kDwSVFxt4gx8m7iAhVHSPW
1742		Vesicles Paraspeckle	3	0.000	1.000	121	200000825	200000073	GFP-IMPa4-IBB anti-PSF-A546 8C-S-PSF V2.00	0	20. GFP-Imp-a4-dIBB and anti-PSF-A546_Pos005_S001	00-kDwSVFxt4gx8m7iAhVHSPW
326		Vesicles Paraspeckle	3	0.000	1.000	121	200000826	200000074	GFP-IMPa4-IBB anti-PSF-A546 8C-S-PSF V2.00	0	20. GFP-Imp-a4-dIBB and anti-PSF-A546_Pos005_S001	00-kDwSVFxt4gx8m7iAhVHSPW
214		Vesicles Paraspeckle	3	0.000	1.000	121	200000827	200000075	GFP-IMPa4-IBB anti-PSF-A546 8C-S-PSF V2.00	0	20. GFP-Imp-a4-dIBB and anti-PSF-A546_Pos005_S001	00-kDwSVFxt4gx8m7iAhVHSPW
1155		Vesicles Paraspeckle	3	0.000	1.000	121	200000828	200000076	GFP-IMPa4-IBB anti-PSF-A546 8C-S-PSF V2.00	0	20. GFP-Imp-a4-dIBB and anti-PSF-A546_Pos005_S001	00-kDwSVFxt4gx8m7iAhVHSPW
964		Vesicles Paraspeckle	3	0.000	1.000	121	200000829	200000077	GFP-IMPa4-IBB anti-PSF-A546 8C-S-PSF V2.00	0	20. GFP-Imp-a4-dIBB and anti-PSF-A546_Pos005_S001	00-kDwSVFxt4gx8m7iAhVHSPW
6900		Vesicles Paraspeckle	3	0.000	1.000	121	200000830	200000078	GFP-IMPa4-IBB anti-PSF-A546 8C-S-PSF V2.00	0	20. GFP-Imp-a4-dIBB and anti-PSF-A546_Pos005_S001	00-kDwSVFxt4gx8m7iAhVHSPW
426		Vesicles Paraspeckle	3	0.000	1.000	121	200000831	200000079	GFP-IMPa4-IBB anti-PSF-A546 8C-S-PSF V2.00	0	20. GFP-Imp-a4-dIBB and anti-PSF-A546_Pos005_S001	00-kDwSVFxt4gx8m7iAhVHSPW
1029		Vesicles Paraspeckle	3	0.000	1.000	121	200000832	200000080	GFP-IMPa4-IBB anti-PSF-A546 8C-S-PSF V2.00	0	20. GFP-Imp-a4-dIBB and anti-PSF-A546_Pos005_S001	00-kDwSVFxt4gx8m7iAhVHSPW
1317		Vesicles Paraspeckle	3	0.000	1.000	121	200000833	200000081	GFP-IMPa4-IBB anti-PSF-A546 8C-S-PSF V2.00	0	20. GFP-Imp-a4-dIBB and anti-PSF-A546_Pos005_S001	00-kDwSVFxt4gx8m7iAhVHSPW
3415		Vesicles Paraspeckle	3	0.000	1.000	121	200000834	200000082	GFP-IMPa4-IBB anti-PSF-A546 8C-S-PSF V2.00	0	20. GFP-Imp-a4-dIBB and anti-PSF-A546_Pos005_S001	00-kDwSVFxt4gx8m7iAhVHSPW
4122		Vesicles Paraspeckle	3	0.000	1.000	121	200000835	200000083	GFP-IMPa4-IBB anti-PSF-A546 8C-S-PSF V2.00	0	20. GFP-Imp-a4-dIBB and anti-PSF-A546_Pos005_S001	00-kDwSVFxt4gx8m7iAhVHSPW
1761		Vesicles Paraspeckle	3	0.000	1.000	121	200000836	200000084	GFP-IMPa4-IBB anti-PSF-A546 8C-S-PSF V2.00	0	20. GFP-Imp-a4-dIBB and anti-PSF-A546_Pos005_S001	00-kDwSVFxt4gx8m7iAhVHSPW
683		Vesicles Paraspeckle	3	0.000	1.000	121	200000837	200000085	GFP-IMPa4-IBB anti-PSF-A546 8C-S-PSF V2.00	0	20. GFP-Imp-a4-dIBB and anti-PSF-A546_Pos005_S001	00-kDwSVFxt4gx8m7iAhVHSPW
2022		Vesicles Paraspeckle	3	0.000	1.000	122	200000838	200000086	GFP-IMPa4-IBB anti-PSF-A546 8C-S-PSF V2.00	0	20. GFP-Imp-a4-dIBB and anti-PSF-A546_Pos005_S001	00-kDwSVFxt4gx8m7iAhVHSPW
249		Vesicles Paraspeckle	3	0.000	1.000	123	200000839	200000087	GFP-IMPa4-IBB anti-PSF-A546 8C-S-PSF V2.00	0	20. GFP-Imp-a4-dIBB and anti-PSF-A546_Pos005_S001	00-kDwSVFxt4gx8m7iAhVHSPW
4783		Vesicles Paraspeckle	3	0.000	1.000	123	200000840	200000088	GFP-IMPa4-IBB anti-PSF-A546 8C-S-PSF V2.00	0	20. GFP-Imp-a4-dIBB and anti-PSF-A546_Pos005_S001	00-kDwSVFxt4gx8m7iAhVHSPW
1145		Vesicles Paraspeckle	3	0.000	1.000	123	200000841	200000089	GFP-IMPa4-IBB anti-PSF-A546 8C-S-PSF V2.00	0	20. GFP-Imp-a4-dIBB and anti-PSF-A546_Pos005_S001	00-kDwSVFxt4gx8m7iAhVHSPW
2008		Vesicles Paraspeckle	3	0.000	1.000	123	200000842	200000090	GFP-IMPa4-IBB anti-PSF-A546 8C-S-PSF V2.00	0	20. GFP-Imp-a4-dIBB and anti-PSF-A546_Pos005_S001	00-kDwSVFxt4gx8m7iAhVHSPW
1220		Vesicles Paraspeckle	3	0.000	1.000	124	200000843	200000091	GFP-IMPa4-IBB anti-PSF-A546 8C-S-PSF V2.00	0	20. GFP-Imp-a4-dIBB and anti-PSF-A546_Pos005_S001	00-kDwSVFxt4gx8m7iAhVHSPW
4354		Vesicles Paraspeckle	3	0.000	1.000	124	200000844	200000092	GFP-IMPa4-IBB anti-PSF-A546 8C-S-PSF V2.00	0	20. GFP-Imp-a4-dIBB and anti-PSF-A546_Pos005_S001	00-kDwSVFxt4gx8m7iAhVHSPW
1634		Vesicles Paraspeckle	3	0.000	1.000	124	200000845	200000093	GFP-IMPa4-IBB anti-PSF-A546 8C-S-PSF V2.00	0	20. GFP-Imp-a4-dIBB and anti-PSF-A546_Pos005_S001	00-kDwSVFxt4gx8m7iAhVHSPW
360		Vesicles Paraspeckle	3	0.000	1.000	124	200000846	200000094	GFP-IMPa4-IBB anti-PSF-A546 8C-S-PSF V2.00	0	20. GFP-Imp-a4-dIBB and anti-PSF-A546_Pos005_S001	00-kDwSVFxt4gx8m7iAhVHSPW
620		Vesicles Paraspeckle	3	0.000	1.000	124	200000847	200000095	GFP-IMPa4-IBB anti-PSF-A546 8C-S-PSF V2.00	0	20. GFP-Imp-a4-dIBB and anti-PSF-A546_Pos005_S001	00-kDwSVFxt4gx8m7iAhVHSPW
389		Vesicles Paraspeckle	3	0.000	1.000	124	200000848	200000096	GFP-IMPa4-IBB anti-PSF-A546 8C-S-PSF V2.00	0	20. GFP-Imp-a4-dIBB and anti-PSF-A546_Pos005_S001	00-kDwSVFxt4gx8m7iAhVHSPW
3140		Vesicles Paraspeckle	3	0.000	1.000	124	200000849	200000097	GFP-IMPa4-IBB anti-PSF-A546 8C-S-PSF V2.00	0	20. GFP-Imp-a4-dIBB and anti-PSF-A546_Pos005_S001	00-kDwSVFxt4gx8m7iAhVHSPW
864		Vesicles Paraspeckle	3	0.000	1.000	124	200000850	200000098	GFP-IMPa4-IBB anti-PSF-A546 8C-S-PSF V2.00	0	20. GFP-Imp-a4-dIBB and anti-PSF-A546_Pos005_S001	00-kDwSVFxt4gx8m7iAhVHSPW
2651		Vesicles Paraspeckle	3	0.000	1.000	124	200000851	200000099	GFP-IMPa4-IBB anti-PSF-A546 8C-S-PSF V2.00	0	20. GFP-Imp-a4-dIBB and anti-PSF-A546_Pos005_S001	00-kDwSVFxt4gx8m7iAhVHSPW
589		Vesicles Paraspeckle	3	0.000	1.000	124	200000852	200000100	GFP-IMPa4-IBB anti-PSF-A546 8C-S-PSF V2.00	0	20. GFP-Imp-a4-dIBB and anti-PSF-A546_Pos005_S001	00-kDwSVFxt4gx8m7iAhVHSPW
2658		Vesicles Paraspeckle	3	0.000	1.000	124	200000853	200000101	GFP-IMPa4-IBB anti-PSF-A546 8C-S-PSF V2.00	0	20. GFP-Imp-a4-dIBB and anti-PSF-A546_Pos005_S001	00-kDwSVFxt4gx8m7iAhVHSPW
159		Vesicles Paraspeckle	3	0.000	1.000	124	200000854	200000102	GFP-IMPa4-IBB anti-PSF-A546 8C-S-PSF V2.00	0	20. GFP-Imp-a4-dIBB and anti-PSF-A546_Pos005_S001	00-kDwSVFxt4gx8m7iAhVHSPW
1323		Vesicles Paraspeckle	3	0.000	1.000	127	200000855	200000103	GFP-IMPa4-IBB anti-PSF-A546 8C-S-PSF V2.00	0	20. GFP-Imp-a4-dIBB and anti-PSF-A546_Pos005_S001	00-kDwSVFxt4gx8m7iAhVHSPW
269		Vesicles Paraspeckle	3	0.000	1.000	127	200000856	200000104	GFP-IMPa4-IBB anti-PSF-A546 8C-S-PSF V2.00	0	20. GFP-Imp-a4-dIBB and anti-PSF-A546_Pos005_S001	00-kDwSVFxt4gx8m7iAhVHSPW
740		Vesicles Paraspeckle	3	0.000	1.000	127	200000857	200000105	GFP-IMPa4-IBB anti-PSF-A546 8C-S-PSF V2.00	0	20. GFP-Imp-a4-dIBB and anti-PSF-A546_Pos005_S001	00-kDwSVFxt4gx8m7iAhVHSPW
316		Vesicles Paraspeckle	3	0.000	1.000	127	200000858	200000106	GFP-IMPa4-IBB anti-PSF-A546 8C-S-PSF V2.00	0	20. GFP-Imp-a4-dIBB and anti-PSF-A546_Pos005_S001	00-kDwSVFxt4gx8m7iAhVHSPW
596		Vesicles Paraspeckle	3	0.000	1.000	127	200000859	200000107	GFP-IMPa4-IBB anti-PSF-A546 8C-S-PSF V2.00	0	20. GFP-Imp-a4-dIBB and anti-PSF-A546_Pos005_S001	00-kDwSVFxt4gx8m7iAhVHSPW
1228		Vesicles Paraspeckle	3	0.000	1.000	127	200000860	200000108	GFP-IMPa4-IBB anti-PSF-A546 8C-S-PSF V2.00	0	20. GFP-Imp-a4-dIBB and anti-PSF-A546_Pos005_S001	00-kDwSVFxt4gx8m7iAhVHSPW
1015		Vesicles Paraspeckle	3	0.000	1.000	127	200000861	200000109	GFP-IMPa4-IBB anti-PSF-A546 8C-S-PSF V2.00	0	20. GFP-Imp-a4-dIBB and anti-PSF-A546_Pos005_S001	00-kDwSVFxt4gx8m7iAhVHSPW
541		Vesicles Paraspeckle	3	0.000	1.000	127	200000862	200000110	GFP-IMPa4-IBB anti-PSF-A546 8C-S-PSF V2.00	0	20. GFP-Imp-a4-dIBB and anti-PSF-A546_Pos005_S001	00-kDwSVFxt4gx8m7iAhVHSPW
1211		Vesicles Paraspeckle	3	0.000	1.000	127	200000863	200000111	GFP-IMPa4-IBB anti-PSF-A546 8C-S-PSF V2.00	0	20. GFP-Imp-a4-dIBB and anti-PSF-A546_Pos005_S001	00-kDwSVFxt4gx8m7iAhVHSPW
3365		Vesicles Paraspeckle	3	0.000	1.000	127	200000864	200000112	GFP-IMPa4-IBB anti-PSF-A546 8C-S-PSF V2.00	0	20. GFP-Imp-a4-dIBB and anti-PSF-A546_Pos005_S001	00-kDwSVFxt4gx8m7iAhVHSPW
1018		Vesicles Paraspeckle	3	0.000	1.000	127	200000865	200000113	GFP-IMPa4-IBB anti-PSF-A546 8C-S-PSF V2.00	0	20. GFP-Imp-a4-dIBB and anti-PSF-A546_Pos005_S001	00-kDwSVFxt4gx8m7iAhVHSPW
357		Vesicles Paraspeckle	3	0.000	1.000	127	200000866	200000114	GFP-IMPa4-IBB anti-PSF-A546 8C-S-PSF V2.00	0	20. GFP-Imp-a4-dIBB and anti-PSF-A546_Pos005_S001	00-kDwSVFxt4gx8m7iAhVHSPW
1570		Vesicles Paraspeckle	3	0.000	1.000	127	200000867	200000115	GFP-IMPa4-IBB anti-PSF-A546 8C-S-PSF V2.00	0	20. GFP-Imp-a4-dIBB and anti-PSF-A546_Pos005_S001	00-kDwSVFxt4gx8m7iAhVHSPW
420		Vesicles Paraspeckle	3	0.000	1.000	128	200000868	200000116	GFP-IMPa4-IBB anti-PSF-A546 8C-S-PSF V2.00	0	20. GFP-Imp-a4-dIBB and anti-PSF-A546_Pos005_S001	00-kDwSVFxt4gx8m7iAhVHSPW
117		Vesicles Paraspeckle	3	0.000	1.000	128	200000869	200000117	GFP-IMPa4-IBB anti-PSF-A546 8C-S-PSF V2.00	0	20. GFP-Imp-a4-dIBB and anti-PSF-A546_Pos005_S001	00-kDwSVFxt4gx8m7iAhVHSPW
663		Vesicles Paraspeckle	3	0.000	1.000	128	200000870	200000118	GFP-IMPa4-IBB anti-PSF-A546 8C-S-PSF V2.00	0	20. GFP-Imp-a4-dIBB and anti-PSF-A546_Pos005_S001	00-kDwSVFxt4gx8m7iAhVHSPW
622		Vesicles Paraspeckle	3	0.000	1.000	128	200000871	200000119	GFP-IMPa4-IBB anti-PSF-A546 8C-S-PSF V2.00	0	20. GFP-Imp-a4-dIBB and anti-PSF-A546_Pos005_S001	00-kDwSVFxt4gx8m7iAhVHSPW
887		Vesicles Paraspeckle	3	0.000	1.000	129	200000872	200000120	GFP-IMPa4-IBB anti-PSF-A546 8C-S-PSF V2.00	0	20. GFP-Imp-a4-dIBB and anti-PSF-A546_Pos005_S001	00-kDwSVFxt4gx8m7iAhVHSPW
234		Vesicles Paraspeckle	3	0.000	1.000	129	200000873	200000121	GFP-IMPa4-IBB anti-PSF-A546 8C-S-PSF V2.00	0	20. GFP-Imp-a4-dIBB and anti-PSF-A546_Pos005_S001	00-kDwSVFxt4gx8m7iAhVHSPW
1114		Vesicles Paraspeckle	3	0.000	1.000	129	200000874	200000122	GFP-IMPa4-IBB anti-PSF-A546 8C-S-PSF V2.00	0	20. GFP-Imp-a4-dIBB and anti-PSF-A546_Pos005_S001	00-kDwSVFxt4gx8m7iAhVHSPW
1086		Vesicles Paraspeckle	3	0.000	1.000	129	200000875	200000123	GFP-IMPa4-IBB anti-PSF-A546 8C-S-PSF V2.00	0	20. GFP-Imp-a4-dIBB and anti-PSF-A546_Pos005_S001	00-kDwSVFxt4gx8m7iAhVHSPW
47		Vesicles Paraspeckle	3	0.000	1.000	130	200000876	200000124	GFP-IMPa4-IBB anti-PSF-A546 8C-S-PSF V2.00	0	20. GFP-Imp-a4-dIBB and anti-PSF-A546_Pos005_S001	00-kDwSVFxt4gx8m7iAhVHSPW
1654		Vesicles Paraspeckle	3	0.000	1.000	131	200000877	200000125	GFP-IMPa4-IBB anti-PSF-A546 8C-S-PSF V2.00	0	20. GFP-Imp-a4-dIBB and anti-PSF-A546_Pos005_S001	00-kDwSVFxt4gx8m7iAhVHSPW
504		Vesicles Paraspeckle	3	0.000	1.000	132	200000878	200000126	GFP-IMPa4-IBB anti-PSF-A546 8C-S-PSF V2.00	0	20. GFP-Imp-a4-dIBB and anti-PSF-A546_Pos005_S001	00-kDwSVFxt4gx8m7iAhVHSPW
240		Vesicles Paraspeckle	3	0.000	1.000	132	200000879	200000127	GFP-IMPa4-IBB anti-PSF-A546 8C-S-PSF V2.00	0	20. GFP-Imp-a4-dIBB and anti-PSF-A546_Pos005_S001	00-kDwSVFxt4gx8m7iAhVHSPW
427		Vesicles Paraspeckle	3	0.000	1.000	132	200000880	200000128	GFP-IMPa4-IBB anti-PSF-A546 8C-S-PSF V2.00	0	20. GFP-Imp-a4-dIBB and anti-PSF-A546_Pos005_S001	00-kDwSVFxt4gx8m7iAhVHSPW
2533		Vesicles Paraspeckle	3	0.000	1.000	132	200000881	200000129	GFP-IMPa4-IBB anti-PSF-A546 8C-S-PSF V2.00	0	20. GFP-Imp-a4-dIBB and anti-PSF-A546_Pos005_S001	00-kDwSVFxt4gx8m7iAhVHSPW
753		Vesicles Paraspeckle	3	0.000	1.000	132	200000882	200000130	GFP-IMPa4-IBB anti-PSF-A546 8C-S-PSF V2.00	0	20. GFP-Imp-a4-dIBB and anti-PSF-A546_Pos005_S001	00-kDwSVFxt4gx8m7iAhVHSPW
1227		Vesicles Paraspeckle	3	0.000	1.000	132	200000883	200000131	GFP-IMPa4-IBB anti-PSF-A546 8C-S-PSF V2.00	0	20. GFP-Imp-a4-dIBB and anti-PSF-A546_Pos005_S001	00-kDwSVFxt4gx8m7iAhVHSPW
1278		Vesicles Paraspeckle	3	0.000	1.000	132	200000884	200000132	GFP-IMPa4-IBB anti-PSF-A546 8C-S-PSF V2.00	0	20. GFP-Imp-a4-dIBB and anti-PSF-A546_Pos005_S001	00-kDwSVFxt4gx8m7iAhVHSPW
1375		Vesicles Paraspeckle	3	0.000	1.000	132	200000885	200000133	GFP-IMPa4-IBB anti-PSF-A546 8C-S-PSF V2.00	0	20. GFP-Imp-a4-dIBB and anti-PSF-A546_Pos005_S001	00-kDwSVFxt4gx8m7iAhVHSPW
1419		Vesicles Paraspeckle	3	0.000	1.000	132	200000886	200000134	GFP-IMPa4-IBB anti-PSF-A546 8C-S-PSF V2.00	0	20. GFP-Imp-a4-dIBB and anti-PSF-A546_Pos005_S001	00-kDwSVFxt4gx8m7iAhVHSPW
385		Vesicles Paraspeckle	3	0.000	1.000	133	200000887	200000135	GFP-IMPa4-IBB anti-PSF-A546 8C-S-PSF V2.00	0	20. GFP-Imp-a4-dIBB and anti-PSF-A546_Pos005_S001	00-kDwSVFxt4gx8m7iAhVHSPW
2462		Vesicles Paraspeckle	3	0.000	1.000	133	200000888	200000136	GFP-IMPa4-IBB anti-PSF-A546 8C-S-PSF V2.00	0	20. GFP-Imp-a4-dIBB and anti-PSF-A546_Pos005_S001	00-kDwSVFxt4gx8m7iAhVHSPW
357		Vesicles Paraspeckle	3	0.000	1.000	133	200000889	200000137	GFP-IMPa4-IBB anti-PSF-A546 8C-S-PSF V2.00	0	20. GFP-Imp-a4-dIBB and anti-PSF-A546_Pos005_S001	00-kDwSVFxt4gx8m7iAhVHSPW
142		Vesicles Paraspeckle	3	0.000	1.000	136	200000890	200000138	GFP-IMPa4-IBB anti-PSF-A546 8C-S-PSF V2.00	0	20. GFP-Imp-a4-dIBB and anti-PSF-A546_Pos005_S001	00-kDwSVFxt4gx8m7iAhVHSPW
257		Vesicles Paraspeckle	3	0.000	1.000	137	200000891	200000139	GFP-IMPa4-IBB anti-PSF-A546 8C-S-PSF V2.00	0	20. GFP-Imp-a4-dIBB and anti-PSF-A546_Pos005_S001	00-kDwSVFxt4gx8m7iAhVHSPW
3233		Vesicles Paraspeckle	3	0.000	1.000	137	200000892	200000140	GFP-IMPa4-IBB anti-PSF-A546 8C-S-PSF V2.00	0	20. GFP-Imp-a4-dIBB and anti-PSF-A546_Pos005_S001	00-kDwSVFxt4gx8m7iAhVHSPW
15977		Vesicles Paraspeckle	3	0.000	1.000	137	200000893	200000141	GFP-IMPa4-IBB anti-PSF-A546 8C-S-PSF V2.00	0	20. GFP-Imp-a4-dIBB and anti-PSF-A546_Pos005_S001	00-kDwSVFxt4gx8m7iAhVHSPW
329		Vesicles Paraspeckle	3	0.000	1.000	137	200000894	200000142	GFP-IMPa4-IBB anti-PSF-A546 8C-S-PSF V2.00	0	20. GFP-Imp-a4-dIBB and anti-PSF-A546_Pos005_S001	00-kDwSVFxt4gx8m7iAhVHSPW
145		Vesicles Paraspeckle	3	0.000	1.000	137	200000895	200000143	GFP-IMPa4-IBB anti-PSF-A546 8C-S-PSF V2.00	0	20. GFP-Imp-a4-dIBB and anti-PSF-A546_Pos005_S001	00-kDwSVFxt4gx8m7iAhVHSPW
758		Vesicles Paraspeckle	3	0.000	1.000	137	200000896	200000144	GFP-IMPa4-IBB anti-PSF-A546 8C-S-PSF V2.00	0	20. GFP-Imp-a4-dIBB and anti-PSF-A546_Pos005_S001	00-kDwSVFxt4gx8m7iAhVHSPW
8595		Vesicles Paraspeckle	3	0.000	1.000	137	200000897	200000145	GFP-IMPa4-IBB anti-PSF-A546 8C-S-PSF V2.00	0	20. GFP-Imp-a4-dIBB and anti-PSF-A546_Pos005_S001	00-kDwSVFxt4gx8m7iAhVHSPW
13739		Vesicles Paraspeckle	3	0.000	1.000	137	200000898	200000146	GFP-IMPa4-IBB anti-PSF-A546 8C-S-PSF V2.00	0	20. GFP-Imp-a4-dIBB and anti-PSF-A546_Pos005_S001	00-kDwSVFxt4gx8m7iAhVHSPW
15140		Vesicles Paraspeckle	3	0.000	1.000	137	200000899	200000147	GFP-IMPa4-IBB anti-PSF-A546 8C-S-PSF V2.00	0	20. GFP-Imp-a4-dIBB and anti-PSF-A546_Pos005_S001	00-kDwSVFxt4gx8m7iAhVHSPW
6876		Vesicles Paraspeckle	3	0.000	1.000	137	200000900	200000148	GFP-IMPa4-IBB anti-PSF-A546 8C-S-PSF V2.00	0	20. GFP-Imp-a4-dIBB and anti-PSF-A546_Pos005_S001	00-kDwSVFxt4gx8m7iAhVHSPW
6743		Vesicles Paraspeckle	3	0.000	1.000	137	200000901	200000149	GFP-IMPa4-IBB anti-PSF-A546 8C-S-PSF V2.00	0	20. GFP-Imp-a4-dIBB and anti-PSF-A546_Pos005_S001	00-kDwSVFxt4gx8m7iAhVHSPW
1191		Vesicles Paraspeckle	3	0.000	1.000	137	200000902	200000150	GFP-IMPa4-IBB anti-PSF-A546 8C-S-PSF V2.00	0	20. GFP-Imp-a4-dIBB and anti-PSF-A546_Pos005_S001	00-kDwSVFxt4gx8m7iAhVHSPW
3972		Vesicles Paraspeckle	3	0.000	1.000	137	200000903	200000151	GFP-IMPa4-IBB anti-PSF-A546 8C-S-PSF V2.00	0	20. GFP-Imp-a4-dIBB and anti-PSF-A546_Pos005_S001	00-kDwSVFxt4gx8m7iAhVHSPW
1024		Vesicles Paraspeckle	3	0.000	1.000	137	200000904	200000152	GFP-IMPa4-IBB anti-PSF-A546 8C-S-PSF V2.00	0	20. GFP-Imp-a4-dIBB and anti-PSF-A546_Pos005_S001	00-kDwSVFxt4gx8m7iAhVHSPW
4957		Vesicles Paraspeckle	3	0.000	1.000	137	200000905	200000153	GFP-IMPa4-IBB anti-PSF-A546 8C-S-PSF V2.00	0	20. GFP-Imp-a4-dIBB and anti-PSF-A546_Pos005_S001	00-kDwSVFxt4gx8m7iAhVHSPW
6564		Vesicles Paraspeckle	3	0.000	1.000	137	200000906	200000154	GFP-IMPa4-IBB anti-PSF-A546 8C-S-PSF V2.00	0	20. GFP-Imp-a4-dIBB and anti-PSF-A546_Pos005_S001	00-kDwSVFxt4gx8m7iAhVHSPW
5856		Vesicles Paraspeckle	3	0.000	1.000	137	200000907	200000155	GFP-IMPa4-IBB anti-PSF-A546 8C-S-PSF V2.00	0	20. GFP-Imp-a4-dIBB and anti-PSF-A546_Pos005_S001	00-kDwSVFxt4gx8m7iAhVHSPW
1196		Vesicles Paraspeckle	3	0.000	1.000	137	200000908	200000156	GFP-IMPa4-IBB anti-PSF-A546 8C-S-PSF V2.00	0	20. GFP-Imp-a4-dIBB and anti-PSF-A546_Pos005_S001	00-kDwSVFxt4gx8m7iAhVHSPW
3507		Vesicles Paraspeckle	3	0.000	1.000	137	200000909	200000157	GFP-IMPa4-IBB anti-PSF-A546 8C-S-PSF V2.00	0	20. GFP-Imp-a4-dIBB and anti-PSF-A546_Pos005_S001	00-kDwSVFxt4gx8m7iAhVHSPW
5838		Vesicles Paraspeckle	3	0.000	1.000	137	200000910	200000158	GFP-IMPa4-IBB anti-PSF-A546 8C-S-PSF V2.00	0	20. GFP-Imp-a4-dIBB and anti-PSF-A546_Pos005_S001	00-kDwSVFxt4gx8m7iAhVHSPW
13293		Vesicles Paraspeckle	3	0.000	1.000	137	200000911	200000159	GFP-IMPa4-IBB anti-PSF-A546 8C-S-PSF V2.00	0	20. GFP-Imp-a4-dIBB and anti-PSF-A546_Pos005_S001	00-kDwSVFxt4gx8m7iAhVHSPW
2442		Vesicles Paraspeckle	3	0.000	1.000	137	200000912	200000160	GFP-IMPa4-IBB anti-PSF-A546 8C-S-PSF V2.00	0	20. GFP-Imp-a4-dIBB and anti-PSF-A546_Pos005_S001	00-kDwSVFxt4gx8m7iAhVHSPW
2397		Vesicles Paraspeckle	3	0.000	1.000	137	200000913	200000161	GFP-IMPa4-IBB anti-PSF-A546 8C-S-PSF V2.00	0	20. GFP-Imp-a4-dIBB and anti-PSF-A546_Pos005_S001	00-kDwSVFxt4gx8m7iAhVHSPW
1319		Vesicles Paraspeckle	3	0.000	1.000	138	200000914	200000162	GFP-IMPa4-IBB anti-PSF-A546 8C-S-PSF V2.00	0	20. GFP-Imp-a4-dIBB and anti-PSF-A546_Pos005_S001	00-kDwSVFxt4gx8m7iAhVHSPW
3714		Vesicles Paraspeckle	3	0.000	1.000	138	200000915	200000163	GFP-IMPa4-IBB anti-PSF-A546 8C-S-PSF V2.00	0	20. GFP-Imp-a4-dIBB and anti-PSF-A546_Pos005_S001	00-kDwSVFxt4gx8m7iAhVHSPW
2472		Vesicles Paraspeckle	3	0.000	1.000	138	200000916	200000164	GFP-IMPa4-IBB anti-PSF-A546 8C-S-PSF V2.00	0	20. GFP-Imp-a4-dIBB and anti-PSF-A546_Pos005_S001	00-kDwSVFxt4gx8m7iAhVHSPW
10128		Vesicles Paraspeckle	3	0.000	1.000	138	200000917	200000165	GFP-IMPa4-IBB anti-PSF-A546 8C-S-PSF V2.00	0	20. GFP-Imp-a4-dIBB and anti-PSF-A546_Pos005_S001	00-kDwSVFxt4gx8m7iAhVHSPW
524		Vesicles Paraspeckle	3	0.000	1.000	138	200000918	200000166	GFP-IMPa4-IBB anti-PSF-A546 8C-S-PSF V2.00	0	20. GFP-Imp-a4-dIBB and anti-PSF-A546_Pos005_S001	00-kDwSVFxt4gx8m7iAhVHSPW
375		Vesicles Paraspeckle	3	0.000	1.000	138	200000919	200000167	GFP-IMPa4-IBB anti-PSF-A546 8C-S-PSF V2.00	0	20. GFP-Imp-a4-dIBB and anti-PSF-A546_Pos005_S001	00-kDwSVFxt4gx8m7iAhVHSPW
2493		Vesicles Paraspeckle	3	0.000	1.000	138	200000920	200000168	GFP-IMPa4-IBB anti-PSF-A546 8C-S-PSF V2.00	0	20. GFP-Imp-a4-dIBB and anti-PSF-A546_Pos005_S001	00-kDwSVFxt4gx8m7iAhVHSPW
2982		Vesicles Paraspeckle	3	0.000	1.000	138	200000921	200000169	GFP-IMPa4-IBB anti-PSF-A546 8C-S-PSF V2.00	0	20. GFP-Imp-a4-dIBB and anti-PSF-A546_Pos005_S001	00-kDwSVFxt4gx8m7iAhVHSPW
5780		Vesicles Paraspeckle	3	0.000	1.000	138	200000922	200000170	GFP-IMPa4-IBB anti-PSF-A546 8C-S-PSF V2.00	0	20. GFP-Imp-a4-dIBB and anti-PSF-A546_Pos005_S001	00-kDwSVFxt4gx8m7iAhVHSPW
630		Vesicles Paraspeckle	3	0.000	1.000	138	200000923	200000171	GFP-IMPa4-IBB anti-PSF-A546 8C-S-PSF V2.00	0	20. GFP-Imp-a4-dIBB and anti-PSF-A546_Pos005_S001	00-kDwSVFxt4gx8m7iAhVHSPW
1439		Vesicles Paraspeckle	3	0.000	1.000	138	200000924	200000172	GFP-IMPa4-IBB anti-PSF-A546 8C-S-PSF V2.00	0	20. GFP-Imp-a4-dIBB and anti-PSF-A546_Pos005_S001	00-kDwSVFxt4gx8m7iAhVHSPW
10639		Vesicles Paraspeckle	3	0.000	1.000	138	200000925	200000173	GFP-IMPa4-IBB anti-PSF-A546 8C-S-PSF V2.00	0	20. GFP-Imp-a4-dIBB and anti-PSF-A546_Pos005_S001	00-kDwSVFxt4gx8m7iAhVHSPW
2340		Vesicles Paraspeckle	3	0.000	1.000	138	200000926	200000174	GFP-IMPa4-IBB anti-PSF-A546 8C-S-PSF V2.00	0	20. GFP-Imp-a4-dIBB and anti-PSF-A546_Pos005_S001	00-kDwSVFxt4gx8m7iAhVHSPW
1702		Vesicles Paraspeckle	3	0.000	1.000	138	200000927	200000175	GFP-IMPa4-IBB anti-PSF-A546 8C-S-PSF V2.00	0	20. GFP-Imp-a4-dIBB and anti-PSF-A546_Pos005_S001	00-kDwSVFxt4gx8m7iAhVHSPW
323		Vesicles Paraspeckle	3	0.000	1.000	138	200000928	200000176	GFP-IMPa4-IBB anti-PSF-A546 8C-S-PSF V2.00	0	20. GFP-Imp-a4-dIBB and anti-PSF-A546_Pos005_S001	00-kDwSVFxt4gx8m7iAhVHSPW
11657		Vesicles Paraspeckle	3	0.000	1.000	138	200000929	200000177	GFP-IMPa4-IBB anti-PSF-A546 8C-S-PSF V2.00	0	20. GFP-Imp-a4-dIBB and anti-PSF-A546_Pos005_S001	00-kDwSVFxt4gx8m7iAhVHSPW
1763		Vesicles Paraspeckle	3	0.000	1.000	138	200000930	200000178	GFP-IMPa4-IBB anti-PSF-A546 8C-S-PSF V2.00	0	20. GFP-Imp-a4-dIBB and anti-PSF-A546_Pos005_S001	00-kDwSVFxt4gx8m7iAhVHSPW
4052		Vesicles Paraspeckle	3	0.000	1.000	138	200000931	200000179	GFP-IMPa4-IBB anti-PSF-A546 8C-S-PSF V2.00	0	20. GFP-Imp-a4-dIBB and anti-PSF-A546_Pos005_S001	00-kDwSVFxt4gx8m7iAhVHSPW
2109		Vesicles Paraspeckle	3	0.000	1.000	138	200000932	200000180	GFP-IMPa4-IBB anti-PSF-A546 8C-S-PSF V2.00	0	20. GFP-Imp-a4-dIBB and anti-PSF-A546_Pos005_S001	00-kDwSVFxt4gx8m7iAhVHSPW
1976		Vesicles Paraspeckle	3	0.000	1.000	138	200000933	200000181	GFP-IMPa4-IBB anti-PSF-A546 8C-S-PSF V2.00	0	20. GFP-Imp-a4-dIBB and anti-PSF-A546_Pos005_S001	00-kDwSVFxt4gx8m7iAhVHSPW
1383		Vesicles Paraspeckle	3	0.000	1.000	138	200000934	200000182	GFP-IMPa4-IBB anti-PSF-A546 8C-S-PSF V2.00	0	20. GFP-Imp-a4-dIBB and anti-PSF-A546_Pos005_S001	00-kDwSVFxt4gx8m7iAhVHSPW
149		Vesicles Paraspeckle	3	0.000	1.000	138	200000935	200000183	GFP-IMPa4-IBB anti-PSF-A546 8C-S-PSF V2.00	0	20. GFP-Imp-a4-dIBB and anti-PSF-A546_Pos005_S001	00-kDwSVFxt4gx8m7iAhVHSPW
4191		Vesicles Paraspeckle	3	0.000	1.000	138	200000936	200000184	GFP-IMPa4-IBB anti-PSF-A546 8C-S-PSF V2.00	0	20. GFP-Imp-a4-dIBB and anti-PSF-A546_Pos005_S001	00-kDwSVFxt4gx8m7iAhVHSPW
7294		Vesicles Paraspeckle	3	0.000	1.000	138	200000937	200000185	GFP-IMPa4-IBB anti-PSF-A546 8C-S-PSF V2.00	0	20. GFP-Imp-a4-dIBB and anti-PSF-A546_Pos005_S001	00-kDwSVFxt4gx8m7iAhVHSPW
458		Vesicles Paraspeckle	3	0.000	1.000	138	200000938	200000186	GFP-IMPa4-IBB anti-PSF-A546 8C-S-PSF V2.00	0	20. GFP-Imp-a4-dIBB and anti-PSF-A546_Pos005_S001	00-kDwSVFxt4gx8m7iAhVHSPW
771		Vesicles Paraspeckle	3	0.000	1.000	138	200000939	200000187	GFP-IMPa4-IBB anti-PSF-A546 8C-S-PSF V2.00	0	20. GFP-Imp-a4-dIBB and anti-PSF-A546_Pos005_S001	00-kDwSVFxt4gx8m7iAhVHSPW
412		Vesicles Paraspeckle	3	0.000	1.000	138	200000940	200000188	GFP-IMPa4-IBB anti-PSF-A546 8C-S-PSF V2.00	0	20. GFP-Imp-a4-dIBB and anti-PSF-A546_Pos005_S001	00-kDwSVFxt4gx8m7iAhVHSPW
700		Vesicles Paraspeckle	3	0.000	1.000	138	200000941	200000189	GFP-IMPa4-IBB anti-PSF-A546 8C-S-PSF V2.00	0	20. GFP-Imp-a4-dIBB and anti-PSF-A546_Pos005_S001	00-kDwSVFxt4gx8m7iAhVHSPW
722		Vesicles Paraspeckle	3	0.000	1.000	139	200000942	200000190	GFP-IMPa4-IBB anti-PSF-A546 8C-S-PSF V2.00	0	20. GFP-Imp-a4-dIBB and anti-PSF-A546_Pos005_S001	00-kDwSVFxt4gx8m7iAhVHSPW
263		Vesicles Paraspeckle	3	0.000	1.000	139	200000943	200000191	GFP-IMPa4-IBB anti-PSF-A546 8C-S-PSF V2.00	0	20. GFP-Imp-a4-dIBB and anti-PSF-A546_Pos005_S001	00-kDwSVFxt4gx8m7iAhVHSPW
4148		Vesicles Paraspeckle	3	0.000	1.000	141	200000944	200000000	GFP-IMPa4-IBB anti-PSF-A546 8C-S-PSF V2.00	0	20. GFP-Imp-a4-dIBB and anti-PSF-A546_Pos006_S001	00-HaCSRp3Kni2jLrDvLWfeW6
773		Vesicles Paraspeckle	3	0.000	1.000	141	200000945	200000001	GFP-IMPa4-IBB anti-PSF-A546 8C-S-PSF V2.00	0	20. GFP-Imp-a4-dIBB and anti-PSF-A546_Pos006_S001	00-HaCSRp3Kni2jLrDvLWfeW6
3363		Vesicles Paraspeckle	3	0.000	1.000	141	200000946	200000002	GFP-IMPa4-IBB anti-PSF-A546 8C-S-PSF V2.00	0	20. GFP-Imp-a4-dIBB and anti-PSF-A546_Pos006_S001	00-HaCSRp3Kni2jLrDvLWfeW6
1549		Vesicles Paraspeckle	3	0.000	1.000	141	200000947	200000003	GFP-IMPa4-IBB anti-PSF-A546 8C-S-PSF V2.00	0	20. GFP-Imp-a4-dIBB and anti-PSF-A546_Pos006_S001	00-HaCSRp3Kni2jLrDvLWfeW6
592		Vesicles Paraspeckle	3	0.000	1.000	141	200000948	200000004	GFP-IMPa4-IBB anti-PSF-A546 8C-S-PSF V2.00	0	20. GFP-Imp-a4-dIBB and anti-PSF-A546_Pos006_S001	00-HaCSRp3Kni2jLrDvLWfeW6
447		Vesicles Paraspeckle	3	0.000	1.000	141	200000949	200000005	GFP-IMPa4-IBB anti-PSF-A546 8C-S-PSF V2.00	0	20. GFP-Imp-a4-dIBB and anti-PSF-A546_Pos006_S001	00-HaCSRp3Kni2jLrDvLWfeW6
130		Vesicles Paraspeckle	3	0.000	1.000	144	200000950	200000006	GFP-IMPa4-IBB anti-PSF-A546 8C-S-PSF V2.00	0	20. GFP-Imp-a4-dIBB and anti-PSF-A546_Pos006_S001	00-HaCSRp3Kni2jLrDvLWfeW6
1393		Vesicles Paraspeckle	3	0.000	1.000	144	200000951	200000007	GFP-IMPa4-IBB anti-PSF-A546 8C-S-PSF V2.00	0	20. GFP-Imp-a4-dIBB and anti-PSF-A546_Pos006_S001	00-HaCSRp3Kni2jLrDvLWfeW6
152		Vesicles Paraspeckle	3	0.000	1.000	144	200000952	200000008	GFP-IMPa4-IBB anti-PSF-A546 8C-S-PSF V2.00	0	20. GFP-Imp-a4-dIBB and anti-PSF-A546_Pos006_S001	00-HaCSRp3Kni2jLrDvLWfeW6
192		Vesicles Paraspeckle	3	0.000	1.000	144	200000953	200000009	GFP-IMPa4-IBB anti-PSF-A546 8C-S-PSF V2.00	0	20. GFP-Imp-a4-dIBB and anti-PSF-A546_Pos006_S001	00-HaCSRp3Kni2jLrDvLWfeW6
59		Vesicles Paraspeckle	3	0.000	1.000	144	200000954	200000010	GFP-IMPa4-IBB anti-PSF-A546 8C-S-PSF V2.00	0	20. GFP-Imp-a4-dIBB and anti-PSF-A546_Pos006_S001	00-HaCSRp3Kni2jLrDvLWfeW6
310		Vesicles Paraspeckle	3	0.000	1.000	144	200000955	200000011	GFP-IMPa4-IBB anti-PSF-A546 8C-S-PSF V2.00	0	20. GFP-Imp-a4-dIBB and anti-PSF-A546_Pos006_S001	00-HaCSRp3Kni2jLrDvLWfeW6
1265		Vesicles Paraspeckle	3	0.000	1.000	144	200000956	200000012	GFP-IMPa4-IBB anti-PSF-A546 8C-S-PSF V2.00	0	20. GFP-Imp-a4-dIBB and anti-PSF-A546_Pos006_S001	00-HaCSRp3Kni2jLrDvLWfeW6
1544		Vesicles Paraspeckle	3	0.000	1.000	144	200000957	200000013	GFP-IMPa4-IBB anti-PSF-A546 8C-S-PSF V2.00	0	20. GFP-Imp-a4-dIBB and anti-PSF-A546_Pos006_S001	00-HaCSRp3Kni2jLrDvLWfeW6
1346		Vesicles Paraspeckle	3	0.000	1.000	144	200000958	200000014	GFP-IMPa4-IBB anti-PSF-A546 8C-S-PSF V2.00	0	20. GFP-Imp-a4-dIBB and anti-PSF-A546_Pos006_S001	00-HaCSRp3Kni2jLrDvLWfeW6
2389		Vesicles Paraspeckle	3	0.000	1.000	144	200000959	200000015	GFP-IMPa4-IBB anti-PSF-A546 8C-S-PSF V2.00	0	20. GFP-Imp-a4-dIBB and anti-PSF-A546_Pos006_S001	00-HaCSRp3Kni2jLrDvLWfeW6
1116		Vesicles Paraspeckle	3	0.000	1.000	144	200000960	200000016	GFP-IMPa4-IBB anti-PSF-A546 8C-S-PSF V2.00	0	20. GFP-Imp-a4-dIBB and anti-PSF-A546_Pos006_S001	00-HaCSRp3Kni2jLrDvLWfeW6
209		Vesicles Paraspeckle	3	0.000	1.000	145	200000961	200000017	GFP-IMPa4-IBB anti-PSF-A546 8C-S-PSF V2.00	0	20. GFP-Imp-a4-dIBB and anti-PSF-A546_Pos006_S001	00-HaCSRp3Kni2jLrDvLWfeW6
349		Vesicles Paraspeckle	3	0.000	1.000	145	200000962	200000018	GFP-IMPa4-IBB anti-PSF-A546 8C-S-PSF V2.00	0	20. GFP-Imp-a4-dIBB and anti-PSF-A546_Pos006_S001	00-HaCSRp3Kni2jLrDvLWfeW6
102		Vesicles Paraspeckle	3	0.000	1.000	145	200000963	200000019	GFP-IMPa4-IBB anti-PSF-A546 8C-S-PSF V2.00	0	20. GFP-Imp-a4-dIBB and anti-PSF-A546_Pos006_S001	00-HaCSRp3Kni2jLrDvLWfeW6
65		Vesicles Paraspeckle	3	0.000	1.000	146	200000964	200000020	GFP-IMPa4-IBB anti-PSF-A546 8C-S-PSF V2.00	0	20. GFP-Imp-a4-dIBB and anti-PSF-A546_Pos006_S001	00-HaCSRp3Kni2jLrDvLWfeW6
399		Vesicles Paraspeckle	3	0.000	1.000	146	200000965	200000021	GFP-IMPa4-IBB anti-PSF-A546 8C-S-PSF V2.00	0	20. GFP-Imp-a4-dIBB and anti-PSF-A546_Pos006_S001	00-HaCSRp3Kni2jLrDvLWfeW6
1128		Vesicles Paraspeckle	3	0.000	1.000	146	200000966	200000022	GFP-IMPa4-IBB anti-PSF-A546 8C-S-PSF V2.00	0	20. GFP-Imp-a4-dIBB and anti-PSF-A546_Pos006_S001	00-HaCSRp3Kni2jLrDvLWfeW6
317		Vesicles Paraspeckle	3	0.000	1.000	146	200000967	200000023	GFP-IMPa4-IBB anti-PSF-A546 8C-S-PSF V2.00	0	20. GFP-Imp-a4-dIBB and anti-PSF-A546_Pos006_S001	00-HaCSRp3Kni2jLrDvLWfeW6
1217		Vesicles Paraspeckle	3	0.000	1.000	146	200000968	200000024	GFP-IMPa4-IBB anti-PSF-A546 8C-S-PSF V2.00	0	20. GFP-Imp-a4-dIBB and anti-PSF-A546_Pos006_S001	00-HaCSRp3Kni2jLrDvLWfeW6
792		Vesicles Paraspeckle	3	0.000	1.000	146	200000969	200000025	GFP-IMPa4-IBB anti-PSF-A546 8C-S-PSF V2.00	0	20. GFP-Imp-a4-dIBB and anti-PSF-A546_Pos006_S001	00-HaCSRp3Kni2jLrDvLWfeW6
551		Vesicles Paraspeckle	3	0.000	1.000	146	200000970	200000026	GFP-IMPa4-IBB anti-PSF-A546 8C-S-PSF V2.00	0	20. GFP-Imp-a4-dIBB and anti-PSF-A546_Pos006_S001	00-HaCSRp3Kni2jLrDvLWfeW6
788		Vesicles Paraspeckle	3	0.000	1.000	146	200000971	200000027	GFP-IMPa4-IBB anti-PSF-A546 8C-S-PSF V2.00	0	20. GFP-Imp-a4-dIBB and anti-PSF-A546_Pos006_S001	00-HaCSRp3Kni2jLrDvLWfeW6
1477		Vesicles Paraspeckle	3	0.000	1.000	146	200000972	200000028	GFP-IMPa4-IBB anti-PSF-A546 8C-S-PSF V2.00	0	20. GFP-Imp-a4-dIBB and anti-PSF-A546_Pos006_S001	00-HaCSRp3Kni2jLrDvLWfeW6
198		Vesicles Paraspeckle	3	0.000	1.000	146	200000973	200000029	GFP-IMPa4-IBB anti-PSF-A546 8C-S-PSF V2.00	0	20. GFP-Imp-a4-dIBB and anti-PSF-A546_Pos006_S001	00-HaCSRp3Kni2jLrDvLWfeW6
2234		Vesicles Paraspeckle	3	0.000	1.000	146	200000974	200000030	GFP-IMPa4-IBB anti-PSF-A546 8C-S-PSF V2.00	0	20. GFP-Imp-a4-dIBB and anti-PSF-A546_Pos006_S001	00-HaCSRp3Kni2jLrDvLWfeW6
328		Vesicles Paraspeckle	3	0.000	1.000	147	200000975	200000031	GFP-IMPa4-IBB anti-PSF-A546 8C-S-PSF V2.00	0	20. GFP-Imp-a4-dIBB and anti-PSF-A546_Pos006_S001	00-HaCSRp3Kni2jLrDvLWfeW6
193		Vesicles Paraspeckle	3	0.000	1.000	147	200000976	200000032	GFP-IMPa4-IBB anti-PSF-A546 8C-S-PSF V2.00	0	20. GFP-Imp-a4-dIBB and anti-PSF-A546_Pos006_S001	00-HaCSRp3Kni2jLrDvLWfeW6
534		Vesicles Paraspeckle	3	0.000	1.000	147	200000977	200000033	GFP-IMPa4-IBB anti-PSF-A546 8C-S-PSF V2.00	0	20. GFP-Imp-a4-dIBB and anti-PSF-A546_Pos006_S001	00-HaCSRp3Kni2jLrDvLWfeW6
2915		Vesicles Paraspeckle	3	0.000	1.000	147	200000978	200000034	GFP-IMPa4-IBB anti-PSF-A546 8C-S-PSF V2.00	0	20. GFP-Imp-a4-dIBB and anti-PSF-A546_Pos006_S001	00-HaCSRp3Kni2jLrDvLWfeW6
72		Vesicles Paraspeckle	3	0.000	1.000	147	200000979	200000035	GFP-IMPa4-IBB anti-PSF-A546 8C-S-PSF V2.00	0	20. GFP-Imp-a4-dIBB and anti-PSF-A546_Pos006_S001	00-HaCSRp3Kni2jLrDvLWfeW6
1662		Vesicles Paraspeckle	3	0.000	1.000	147	200000980	200000036	GFP-IMPa4-IBB anti-PSF-A546 8C-S-PSF V2.00	0	20. GFP-Imp-a4-dIBB and anti-PSF-A546_Pos006_S001	00-HaCSRp3Kni2jLrDvLWfeW6
302		Vesicles Paraspeckle	3	0.000	1.000	147	200000981	200000037	GFP-IMPa4-IBB anti-PSF-A546 8C-S-PSF V2.00	0	20. GFP-Imp-a4-dIBB and anti-PSF-A546_Pos006_S001	00-HaCSRp3Kni2jLrDvLWfeW6
1690		Vesicles Paraspeckle	3	0.000	1.000	147	200000982	200000038	GFP-IMPa4-IBB anti-PSF-A546 8C-S-PSF V2.00	0	20. GFP-Imp-a4-dIBB and anti-PSF-A546_Pos006_S001	00-HaCSRp3Kni2jLrDvLWfeW6
214		Vesicles Paraspeckle	3	0.000	1.000	147	200000983	200000039	GFP-IMPa4-IBB anti-PSF-A546 8C-S-PSF V2.00	0	20. GFP-Imp-a4-dIBB and anti-PSF-A546_Pos006_S001	00-HaCSRp3Kni2jLrDvLWfeW6
2326		Vesicles Paraspeckle	3	0.000	1.000	147	200000984	200000040	GFP-IMPa4-IBB anti-PSF-A546 8C-S-PSF V2.00	0	20. GFP-Imp-a4-dIBB and anti-PSF-A546_Pos006_S001	00-HaCSRp3Kni2jLrDvLWfeW6
306		Vesicles Paraspeckle	3	0.000	1.000	147	200000985	200000041	GFP-IMPa4-IBB anti-PSF-A546 8C-S-PSF V2.00	0	20. GFP-Imp-a4-dIBB and anti-PSF-A546_Pos006_S001	00-HaCSRp3Kni2jLrDvLWfeW6
346		Vesicles Paraspeckle	3	0.000	1.000	150	200000986	200000042	GFP-IMPa4-IBB anti-PSF-A546 8C-S-PSF V2.00	0	20. GFP-Imp-a4-dIBB and anti-PSF-A546_Pos006_S001	00-HaCSRp3Kni2jLrDvLWfeW6
186		Vesicles Paraspeckle	3	0.000	1.000	150	200000987	200000043	GFP-IMPa4-IBB anti-PSF-A546 8C-S-PSF V2.00	0	20. GFP-Imp-a4-dIBB and anti-PSF-A546_Pos006_S001	00-HaCSRp3Kni2jLrDvLWfeW6
618		Vesicles Paraspeckle	3	0.000	1.000	150	200000988	200000044	GFP-IMPa4-IBB anti-PSF-A546 8C-S-PSF V2.00	0	20. GFP-Imp-a4-dIBB and anti-PSF-A546_Pos006_S001	00-HaCSRp3Kni2jLrDvLWfeW6
280		Vesicles Paraspeckle	3	0.000	1.000	151	200000989	200000045	GFP-IMPa4-IBB anti-PSF-A546 8C-S-PSF V2.00	0	20. GFP-Imp-a4-dIBB and anti-PSF-A546_Pos006_S001	00-HaCSRp3Kni2jLrDvLWfeW6
2547		Vesicles Paraspeckle	3	0.000	1.000	151	200000990	200000046	GFP-IMPa4-IBB anti-PSF-A546 8C-S-PSF V2.00	0	20. GFP-Imp-a4-dIBB and anti-PSF-A546_Pos006_S001	00-HaCSRp3Kni2jLrDvLWfeW6
134		Vesicles Paraspeckle	3	0.000	1.000	151	200000991	200000047	GFP-IMPa4-IBB anti-PSF-A546 8C-S-PSF V2.00	0	20. GFP-Imp-a4-dIBB and anti-PSF-A546_Pos006_S001	00-HaCSRp3Kni2jLrDvLWfeW6
3564		Vesicles Paraspeckle	3	0.000	1.000	151	200000992	200000048	GFP-IMPa4-IBB anti-PSF-A546 8C-S-PSF V2.00	0	20. GFP-Imp-a4-dIBB and anti-PSF-A546_Pos006_S001	00-HaCSRp3Kni2jLrDvLWfeW6
1143		Vesicles Paraspeckle	3	0.000	1.000	151	200000993	200000049	GFP-IMPa4-IBB anti-PSF-A546 8C-S-PSF V2.00	0	20. GFP-Imp-a4-dIBB and anti-PSF-A546_Pos006_S001	00-HaCSRp3Kni2jLrDvLWfeW6
247		Vesicles Paraspeckle	3	0.000	1.000	153	200000994	200000050	GFP-IMPa4-IBB anti-PSF-A546 8C-S-PSF V2.00	0	20. GFP-Imp-a4-dIBB and anti-PSF-A546_Pos006_S001	00-HaCSRp3Kni2jLrDvLWfeW6
661		Vesicles Paraspeckle	3	0.000	1.000	153	200000995	200000051	GFP-IMPa4-IBB anti-PSF-A546 8C-S-PSF V2.00	0	20. GFP-Imp-a4-dIBB and anti-PSF-A546_Pos006_S001	00-HaCSRp3Kni2jLrDvLWfeW6
961		Vesicles Paraspeckle	3	0.000	1.000	153	200000996	200000052	GFP-IMPa4-IBB anti-PSF-A546 8C-S-PSF V2.00	0	20. GFP-Imp-a4-dIBB and anti-PSF-A546_Pos006_S001	00-HaCSRp3Kni2jLrDvLWfeW6
758		Vesicles Paraspeckle	3	0.000	1.000	153	200000997	200000053	GFP-IMPa4-IBB anti-PSF-A546 8C-S-PSF V2.00	0	20. GFP-Imp-a4-dIBB and anti-PSF-A546_Pos006_S001	00-HaCSRp3Kni2jLrDvLWfeW6
1933		Vesicles Paraspeckle	3	0.000	1.000	153	200000998	200000054	GFP-IMPa4-IBB anti-PSF-A546 8C-S-PSF V2.00	0	20. GFP-Imp-a4-dIBB and anti-PSF-A546_Pos006_S001	00-HaCSRp3Kni2jLrDvLWfeW6
398		Vesicles Paraspeckle	3	0.000	1.000	154	200000999	200000055	GFP-IMPa4-IBB anti-PSF-A546 8C-S-PSF V2.00	0	20. GFP-Imp-a4-dIBB and anti-PSF-A546_Pos006_S001	00-HaCSRp3Kni2jLrDvLWfeW6
381		Vesicles Paraspeckle	3	0.000	1.000	154	200001000	200000056	GFP-IMPa4-IBB anti-PSF-A546 8C-S-PSF V2.00	0	20. GFP-Imp-a4-dIBB and anti-PSF-A546_Pos006_S001	00-HaCSRp3Kni2jLrDvLWfeW6
655		Vesicles Paraspeckle	3	0.000	1.000	156	200001001	200000057	GFP-IMPa4-IBB anti-PSF-A546 8C-S-PSF V2.00	0	20. GFP-Imp-a4-dIBB and anti-PSF-A546_Pos006_S001	00-HaCSRp3Kni2jLrDvLWfeW6
252		Vesicles Paraspeckle	3	0.000	1.000	156	200001002	200000058	GFP-IMPa4-IBB anti-PSF-A546 8C-S-PSF V2.00	0	20. GFP-Imp-a4-dIBB and anti-PSF-A546_Pos006_S001	00-HaCSRp3Kni2jLrDvLWfeW6
2810		Vesicles Paraspeckle	3	0.000	1.000	157	200001003	200000059	GFP-IMPa4-IBB anti-PSF-A546 8C-S-PSF V2.00	0	20. GFP-Imp-a4-dIBB and anti-PSF-A546_Pos006_S001	00-HaCSRp3Kni2jLrDvLWfeW6
710		Vesicles Paraspeckle	3	0.000	1.000	157	200001004	200000060	GFP-IMPa4-IBB anti-PSF-A546 8C-S-PSF V2.00	0	20. GFP-Imp-a4-dIBB and anti-PSF-A546_Pos006_S001	00-HaCSRp3Kni2jLrDvLWfeW6
957		Vesicles Paraspeckle	3	0.000	1.000	157	200001005	200000061	GFP-IMPa4-IBB anti-PSF-A546 8C-S-PSF V2.00	0	20. GFP-Imp-a4-dIBB and anti-PSF-A546_Pos006_S001	00-HaCSRp3Kni2jLrDvLWfeW6
3485		Vesicles Paraspeckle	3	0.000	1.000	157	200001006	200000062	GFP-IMPa4-IBB anti-PSF-A546 8C-S-PSF V2.00	0	20. GFP-Imp-a4-dIBB and anti-PSF-A546_Pos006_S001	00-HaCSRp3Kni2jLrDvLWfeW6
175		Vesicles Paraspeckle	3	0.000	1.000	158	200001007	200000063	GFP-IMPa4-IBB anti-PSF-A546 8C-S-PSF V2.00	0	20. GFP-Imp-a4-dIBB and anti-PSF-A546_Pos006_S001	00-HaCSRp3Kni2jLrDvLWfeW6
3222		Vesicles Paraspeckle	3	0.000	1.000	158	200001008	200000064	GFP-IMPa4-IBB anti-PSF-A546 8C-S-PSF V2.00	0	20. GFP-Imp-a4-dIBB and anti-PSF-A546_Pos006_S001	00-HaCSRp3Kni2jLrDvLWfeW6
116		Vesicles Paraspeckle	3	0.000	1.000	158	200001009	200000065	GFP-IMPa4-IBB anti-PSF-A546 8C-S-PSF V2.00	0	20. GFP-Imp-a4-dIBB and anti-PSF-A546_Pos006_S001	00-HaCSRp3Kni2jLrDvLWfeW6
552		Vesicles Paraspeckle	3	0.000	1.000	158	200001010	200000066	GFP-IMPa4-IBB anti-PSF-A546 8C-S-PSF V2.00	0	20. GFP-Imp-a4-dIBB and anti-PSF-A546_Pos006_S001	00-HaCSRp3Kni2jLrDvLWfeW6
158		Vesicles Paraspeckle	3	0.000	1.000	158	200001011	200000067	GFP-IMPa4-IBB anti-PSF-A546 8C-S-PSF V2.00	0	20. GFP-Imp-a4-dIBB and anti-PSF-A546_Pos006_S001	00-HaCSRp3Kni2jLrDvLWfeW6
303		Vesicles Paraspeckle	3	0.000	1.000	158	200001012	200000068	GFP-IMPa4-IBB anti-PSF-A546 8C-S-PSF V2.00	0	20. GFP-Imp-a4-dIBB and anti-PSF-A546_Pos006_S001	00-HaCSRp3Kni2jLrDvLWfeW6
1050		Vesicles Paraspeckle	3	0.000	1.000	158	200001013	200000069	GFP-IMPa4-IBB anti-PSF-A546 8C-S-PSF V2.00	0	20. GFP-Imp-a4-dIBB and anti-PSF-A546_Pos006_S001	00-HaCSRp3Kni2jLrDvLWfeW6
960		Vesicles Paraspeckle	3	0.000	1.000	158	200001014	200000070	GFP-IMPa4-IBB anti-PSF-A546 8C-S-PSF V2.00	0	20. GFP-Imp-a4-dIBB and anti-PSF-A546_Pos006_S001	00-HaCSRp3Kni2jLrDvLWfeW6
3252		Vesicles Paraspeckle	3	0.000	1.000	158	200001015	200000071	GFP-IMPa4-IBB anti-PSF-A546 8C-S-PSF V2.00	0	20. GFP-Imp-a4-dIBB and anti-PSF-A546_Pos006_S001	00-HaCSRp3Kni2jLrDvLWfeW6
160		Vesicles Paraspeckle	3	0.000	1.000	158	200001016	200000072	GFP-IMPa4-IBB anti-PSF-A546 8C-S-PSF V2.00	0	20. GFP-Imp-a4-dIBB and anti-PSF-A546_Pos006_S001	00-HaCSRp3Kni2jLrDvLWfeW6
4550		Vesicles Paraspeckle	3	0.000	1.000	158	200001017	200000073	GFP-IMPa4-IBB anti-PSF-A546 8C-S-PSF V2.00	0	20. GFP-Imp-a4-dIBB and anti-PSF-A546_Pos006_S001	00-HaCSRp3Kni2jLrDvLWfeW6
570		Vesicles Paraspeckle	3	0.000	1.000	159	200001018	200000074	GFP-IMPa4-IBB anti-PSF-A546 8C-S-PSF V2.00	0	20. GFP-Imp-a4-dIBB and anti-PSF-A546_Pos006_S001	00-HaCSRp3Kni2jLrDvLWfeW6
118		Vesicles Paraspeckle	3	0.000	1.000	159	200001019	200000075	GFP-IMPa4-IBB anti-PSF-A546 8C-S-PSF V2.00	0	20. GFP-Imp-a4-dIBB and anti-PSF-A546_Pos006_S001	00-HaCSRp3Kni2jLrDvLWfeW6
2477		Vesicles Paraspeckle	3	0.000	1.000	159	200001020	200000076	GFP-IMPa4-IBB anti-PSF-A546 8C-S-PSF V2.00	0	20. GFP-Imp-a4-dIBB and anti-PSF-A546_Pos006_S001	00-HaCSRp3Kni2jLrDvLWfeW6
1053		Vesicles Paraspeckle	3	0.000	1.000	159	200001021	200000077	GFP-IMPa4-IBB anti-PSF-A546 8C-S-PSF V2.00	0	20. GFP-Imp-a4-dIBB and anti-PSF-A546_Pos006_S001	00-HaCSRp3Kni2jLrDvLWfeW6
742		Vesicles Paraspeckle	3	0.000	1.000	160	200001022	200000078	GFP-IMPa4-IBB anti-PSF-A546 8C-S-PSF V2.00	0	20. GFP-Imp-a4-dIBB and anti-PSF-A546_Pos006_S001	00-HaCSRp3Kni2jLrDvLWfeW6
270		Vesicles Paraspeckle	3	0.000	1.000	160	200001023	200000079	GFP-IMPa4-IBB anti-PSF-A546 8C-S-PSF V2.00	0	20. GFP-Imp-a4-dIBB and anti-PSF-A546_Pos006_S001	00-HaCSRp3Kni2jLrDvLWfeW6
421		Vesicles Paraspeckle	3	0.000	1.000	160	200001024	200000080	GFP-IMPa4-IBB anti-PSF-A546 8C-S-PSF V2.00	0	20. GFP-Imp-a4-dIBB and anti-PSF-A546_Pos006_S001	00-HaCSRp3Kni2jLrDvLWfeW6
757		Vesicles Paraspeckle	3	0.000	1.000	160	200001025	200000081	GFP-IMPa4-IBB anti-PSF-A546 8C-S-PSF V2.00	0	20. GFP-Imp-a4-dIBB and anti-PSF-A546_Pos006_S001	00-HaCSRp3Kni2jLrDvLWfeW6
731		Vesicles Paraspeckle	3	0.000	1.000	160	200001026	200000082	GFP-IMPa4-IBB anti-PSF-A546 8C-S-PSF V2.00	0	20. GFP-Imp-a4-dIBB and anti-PSF-A546_Pos006_S001	00-HaCSRp3Kni2jLrDvLWfeW6
378		Vesicles Paraspeckle	3	0.000	1.000	160	200001027	200000083	GFP-IMPa4-IBB anti-PSF-A546 8C-S-PSF V2.00	0	20. GFP-Imp-a4-dIBB and anti-PSF-A546_Pos006_S001	00-HaCSRp3Kni2jLrDvLWfeW6
1353		Vesicles Paraspeckle	3	0.000	1.000	160	200001028	200000084	GFP-IMPa4-IBB anti-PSF-A546 8C-S-PSF V2.00	0	20. GFP-Imp-a4-dIBB and anti-PSF-A546_Pos006_S001	00-HaCSRp3Kni2jLrDvLWfeW6
1901		Vesicles Paraspeckle	3	0.000	1.000	160	200001029	200000085	GFP-IMPa4-IBB anti-PSF-A546 8C-S-PSF V2.00	0	20. GFP-Imp-a4-dIBB and anti-PSF-A546_Pos006_S001	00-HaCSRp3Kni2jLrDvLWfeW6
209		Vesicles Paraspeckle	3	0.000	1.000	160	200001030	200000086	GFP-IMPa4-IBB anti-PSF-A546 8C-S-PSF V2.00	0	20. GFP-Imp-a4-dIBB and anti-PSF-A546_Pos006_S001	00-HaCSRp3Kni2jLrDvLWfeW6
938		Vesicles Paraspeckle	3	0.000	1.000	160	200001031	200000087	GFP-IMPa4-IBB anti-PSF-A546 8C-S-PSF V2.00	0	20. GFP-Imp-a4-dIBB and anti-PSF-A546_Pos006_S001	00-HaCSRp3Kni2jLrDvLWfeW6
2124		Vesicles Paraspeckle	3	0.000	1.000	161	200001032	200000088	GFP-IMPa4-IBB anti-PSF-A546 8C-S-PSF V2.00	0	20. GFP-Imp-a4-dIBB and anti-PSF-A546_Pos006_S001	00-HaCSRp3Kni2jLrDvLWfeW6
78		Vesicles Paraspeckle	3	0.000	1.000	161	200001033	200000089	GFP-IMPa4-IBB anti-PSF-A546 8C-S-PSF V2.00	0	20. GFP-Imp-a4-dIBB and anti-PSF-A546_Pos006_S001	00-HaCSRp3Kni2jLrDvLWfeW6
331		Vesicles Paraspeckle	3	0.000	1.000	161	200001034	200000090	GFP-IMPa4-IBB anti-PSF-A546 8C-S-PSF V2.00	0	20. GFP-Imp-a4-dIBB and anti-PSF-A546_Pos006_S001	00-HaCSRp3Kni2jLrDvLWfeW6
135		Vesicles Paraspeckle	3	0.000	1.000	161	200001035	200000091	GFP-IMPa4-IBB anti-PSF-A546 8C-S-PSF V2.00	0	20. GFP-Imp-a4-dIBB and anti-PSF-A546_Pos006_S001	00-HaCSRp3Kni2jLrDvLWfeW6
1155		Vesicles Paraspeckle	3	0.000	1.000	161	200001036	200000092	GFP-IMPa4-IBB anti-PSF-A546 8C-S-PSF V2.00	0	20. GFP-Imp-a4-dIBB and anti-PSF-A546_Pos006_S001	00-HaCSRp3Kni2jLrDvLWfeW6
1734		Vesicles Paraspeckle	3	0.000	1.000	161	200001037	200000093	GFP-IMPa4-IBB anti-PSF-A546 8C-S-PSF V2.00	0	20. GFP-Imp-a4-dIBB and anti-PSF-A546_Pos006_S001	00-HaCSRp3Kni2jLrDvLWfeW6
1876		Vesicles Paraspeckle	3	0.000	1.000	161	200001038	200000094	GFP-IMPa4-IBB anti-PSF-A546 8C-S-PSF V2.00	0	20. GFP-Imp-a4-dIBB and anti-PSF-A546_Pos006_S001	00-HaCSRp3Kni2jLrDvLWfeW6
1624		Vesicles Paraspeckle	3	0.000	1.000	161	200001039	200000095	GFP-IMPa4-IBB anti-PSF-A546 8C-S-PSF V2.00	0	20. GFP-Imp-a4-dIBB and anti-PSF-A546_Pos006_S001	00-HaCSRp3Kni2jLrDvLWfeW6
444		Vesicles Paraspeckle	3	0.000	1.000	161	200001040	200000096	GFP-IMPa4-IBB anti-PSF-A546 8C-S-PSF V2.00	0	20. GFP-Imp-a4-dIBB and anti-PSF-A546_Pos006_S001	00-HaCSRp3Kni2jLrDvLWfeW6
634		Vesicles Paraspeckle	3	0.000	1.000	161	200001041	200000097	GFP-IMPa4-IBB anti-PSF-A546 8C-S-PSF V2.00	0	20. GFP-Imp-a4-dIBB and anti-PSF-A546_Pos006_S001	00-HaCSRp3Kni2jLrDvLWfeW6
768		Vesicles Paraspeckle	3	0.000	1.000	163	200001042	200000098	GFP-IMPa4-IBB anti-PSF-A546 8C-S-PSF V2.00	0	20. GFP-Imp-a4-dIBB and anti-PSF-A546_Pos006_S001	00-HaCSRp3Kni2jLrDvLWfeW6
610		Vesicles Paraspeckle	3	0.000	1.000	164	200001043	200000099	GFP-IMPa4-IBB anti-PSF-A546 8C-S-PSF V2.00	0	20. GFP-Imp-a4-dIBB and anti-PSF-A546_Pos006_S001	00-HaCSRp3Kni2jLrDvLWfeW6
2246		Vesicles Paraspeckle	3	0.000	1.000	165	200001044	200000100	GFP-IMPa4-IBB anti-PSF-A546 8C-S-PSF V2.00	0	20. GFP-Imp-a4-dIBB and anti-PSF-A546_Pos006_S001	00-HaCSRp3Kni2jLrDvLWfeW6
1092		Vesicles Paraspeckle	3	0.000	1.000	165	200001045	200000101	GFP-IMPa4-IBB anti-PSF-A546 8C-S-PSF V2.00	0	20. GFP-Imp-a4-dIBB and anti-PSF-A546_Pos006_S001	00-HaCSRp3Kni2jLrDvLWfeW6
254		Vesicles Paraspeckle	3	0.000	1.000	165	200001046	200000102	GFP-IMPa4-IBB anti-PSF-A546 8C-S-PSF V2.00	0	20. GFP-Imp-a4-dIBB and anti-PSF-A546_Pos006_S001	00-HaCSRp3Kni2jLrDvLWfeW6
802		Vesicles Paraspeckle	3	0.000	1.000	166	200001047	200000103	GFP-IMPa4-IBB anti-PSF-A546 8C-S-PSF V2.00	0	20. GFP-Imp-a4-dIBB and anti-PSF-A546_Pos006_S001	00-HaCSRp3Kni2jLrDvLWfeW6
2369		Vesicles Paraspeckle	3	0.000	1.000	166	200001048	200000104	GFP-IMPa4-IBB anti-PSF-A546 8C-S-PSF V2.00	0	20. GFP-Imp-a4-dIBB and anti-PSF-A546_Pos006_S001	00-HaCSRp3Kni2jLrDvLWfeW6
519		Vesicles Paraspeckle	3	0.000	1.000	166	200001049	200000105	GFP-IMPa4-IBB anti-PSF-A546 8C-S-PSF V2.00	0	20. GFP-Imp-a4-dIBB and anti-PSF-A546_Pos006_S001	00-HaCSRp3Kni2jLrDvLWfeW6
566		Vesicles Paraspeckle	3	0.000	1.000	167	200001050	200000106	GFP-IMPa4-IBB anti-PSF-A546 8C-S-PSF V2.00	0	20. GFP-Imp-a4-dIBB and anti-PSF-A546_Pos006_S001	00-HaCSRp3Kni2jLrDvLWfeW6
1295		Vesicles Paraspeckle	3	0.000	1.000	167	200001051	200000107	GFP-IMPa4-IBB anti-PSF-A546 8C-S-PSF V2.00	0	20. GFP-Imp-a4-dIBB and anti-PSF-A546_Pos006_S001	00-HaCSRp3Kni2jLrDvLWfeW6
777		Vesicles Paraspeckle	3	0.000	1.000	167	200001052	200000108	GFP-IMPa4-IBB anti-PSF-A546 8C-S-PSF V2.00	0	20. GFP-Imp-a4-dIBB and anti-PSF-A546_Pos006_S001	00-HaCSRp3Kni2jLrDvLWfeW6
1657		Vesicles Paraspeckle	3	0.000	1.000	167	200001053	200000109	GFP-IMPa4-IBB anti-PSF-A546 8C-S-PSF V2.00	0	20. GFP-Imp-a4-dIBB and anti-PSF-A546_Pos006_S001	00-HaCSRp3Kni2jLrDvLWfeW6
1273		Vesicles Paraspeckle	3	0.000	1.000	168	200001054	200000110	GFP-IMPa4-IBB anti-PSF-A546 8C-S-PSF V2.00	0	20. GFP-Imp-a4-dIBB and anti-PSF-A546_Pos006_S001	00-HaCSRp3Kni2jLrDvLWfeW6
141		Vesicles Paraspeckle	3	0.000	1.000	168	200001055	200000111	GFP-IMPa4-IBB anti-PSF-A546 8C-S-PSF V2.00	0	20. GFP-Imp-a4-dIBB and anti-PSF-A546_Pos006_S001	00-HaCSRp3Kni2jLrDvLWfeW6
5015		Vesicles Paraspeckle	3	0.000	1.000	169	200001056	200000112	GFP-IMPa4-IBB anti-PSF-A546 8C-S-PSF V2.00	0	20. GFP-Imp-a4-dIBB and anti-PSF-A546_Pos006_S001	00-HaCSRp3Kni2jLrDvLWfeW6
473		Vesicles Paraspeckle	3	0.000	1.000	169	200001057	200000113	GFP-IMPa4-IBB anti-PSF-A546 8C-S-PSF V2.00	0	20. GFP-Imp-a4-dIBB and anti-PSF-A546_Pos006_S001	00-HaCSRp3Kni2jLrDvLWfeW6
179		Vesicles Paraspeckle	3	0.000	1.000	169	200001058	200000114	GFP-IMPa4-IBB anti-PSF-A546 8C-S-PSF V2.00	0	20. GFP-Imp-a4-dIBB and anti-PSF-A546_Pos006_S001	00-HaCSRp3Kni2jLrDvLWfeW6
483		Vesicles Paraspeckle	3	0.000	1.000	169	200001059	200000115	GFP-IMPa4-IBB anti-PSF-A546 8C-S-PSF V2.00	0	20. GFP-Imp-a4-dIBB and anti-PSF-A546_Pos006_S001	00-HaCSRp3Kni2jLrDvLWfeW6
945		Vesicles Paraspeckle	3	0.000	1.000	169	200001060	200000116	GFP-IMPa4-IBB anti-PSF-A546 8C-S-PSF V2.00	0	20. GFP-Imp-a4-dIBB and anti-PSF-A546_Pos006_S001	00-HaCSRp3Kni2jLrDvLWfeW6
587		Vesicles Paraspeckle	3	0.000	1.000	169	200001061	200000117	GFP-IMPa4-IBB anti-PSF-A546 8C-S-PSF V2.00	0	20. GFP-Imp-a4-dIBB and anti-PSF-A546_Pos006_S001	00-HaCSRp3Kni2jLrDvLWfeW6
1175		Vesicles Paraspeckle	3	0.000	1.000	169	200001062	200000118	GFP-IMPa4-IBB anti-PSF-A546 8C-S-PSF V2.00	0	20. GFP-Imp-a4-dIBB and anti-PSF-A546_Pos006_S001	00-HaCSRp3Kni2jLrDvLWfeW6
3229		Vesicles Paraspeckle	3	0.000	1.000	169	200001063	200000119	GFP-IMPa4-IBB anti-PSF-A546 8C-S-PSF V2.00	0	20. GFP-Imp-a4-dIBB and anti-PSF-A546_Pos006_S001	00-HaCSRp3Kni2jLrDvLWfeW6
2325		Vesicles Paraspeckle	3	0.000	1.000	169	200001064	200000120	GFP-IMPa4-IBB anti-PSF-A546 8C-S-PSF V2.00	0	20. GFP-Imp-a4-dIBB and anti-PSF-A546_Pos006_S001	00-HaCSRp3Kni2jLrDvLWfeW6
1104		Vesicles Paraspeckle	3	0.000	1.000	169	200001065	200000121	GFP-IMPa4-IBB anti-PSF-A546 8C-S-PSF V2.00	0	20. GFP-Imp-a4-dIBB and anti-PSF-A546_Pos006_S001	00-HaCSRp3Kni2jLrDvLWfeW6
1835		Vesicles Paraspeckle	3	0.000	1.000	169	200001066	200000122	GFP-IMPa4-IBB anti-PSF-A546 8C-S-PSF V2.00	0	20. GFP-Imp-a4-dIBB and anti-PSF-A546_Pos006_S001	00-HaCSRp3Kni2jLrDvLWfeW6
996		Vesicles Paraspeckle	3	0.000	1.000	170	200001067	200000123	GFP-IMPa4-IBB anti-PSF-A546 8C-S-PSF V2.00	0	20. GFP-Imp-a4-dIBB and anti-PSF-A546_Pos006_S001	00-HaCSRp3Kni2jLrDvLWfeW6
708		Vesicles Paraspeckle	3	0.000	1.000	170	200001068	200000124	GFP-IMPa4-IBB anti-PSF-A546 8C-S-PSF V2.00	0	20. GFP-Imp-a4-dIBB and anti-PSF-A546_Pos006_S001	00-HaCSRp3Kni2jLrDvLWfeW6
1333		Vesicles Paraspeckle	3	0.000	1.000	170	200001069	200000125	GFP-IMPa4-IBB anti-PSF-A546 8C-S-PSF V2.00	0	20. GFP-Imp-a4-dIBB and anti-PSF-A546_Pos006_S001	00-HaCSRp3Kni2jLrDvLWfeW6
369		Vesicles Paraspeckle	3	0.000	1.000	170	200001070	200000126	GFP-IMPa4-IBB anti-PSF-A546 8C-S-PSF V2.00	0	20. GFP-Imp-a4-dIBB and anti-PSF-A546_Pos006_S001	00-HaCSRp3Kni2jLrDvLWfeW6
478		Vesicles Paraspeckle	3	0.000	1.000	170	200001071	200000127	GFP-IMPa4-IBB anti-PSF-A546 8C-S-PSF V2.00	0	20. GFP-Imp-a4-dIBB and anti-PSF-A546_Pos006_S001	00-HaCSRp3Kni2jLrDvLWfeW6
137		Vesicles Paraspeckle	3	0.000	1.000	170	200001072	200000128	GFP-IMPa4-IBB anti-PSF-A546 8C-S-PSF V2.00	0	20. GFP-Imp-a4-dIBB and anti-PSF-A546_Pos006_S001	00-HaCSRp3Kni2jLrDvLWfeW6
1178		Vesicles Paraspeckle	3	0.000	1.000	171	200001073	200000129	GFP-IMPa4-IBB anti-PSF-A546 8C-S-PSF V2.00	0	20. GFP-Imp-a4-dIBB and anti-PSF-A546_Pos006_S001	00-HaCSRp3Kni2jLrDvLWfeW6
1489		Vesicles Paraspeckle	3	0.000	1.000	171	200001074	200000130	GFP-IMPa4-IBB anti-PSF-A546 8C-S-PSF V2.00	0	20. GFP-Imp-a4-dIBB and anti-PSF-A546_Pos006_S001	00-HaCSRp3Kni2jLrDvLWfeW6
982		Vesicles Paraspeckle	3	0.000	1.000	171	200001075	200000131	GFP-IMPa4-IBB anti-PSF-A546 8C-S-PSF V2.00	0	20. GFP-Imp-a4-dIBB and anti-PSF-A546_Pos006_S001	00-HaCSRp3Kni2jLrDvLWfeW6
561		Vesicles Paraspeckle	3	0.000	1.000	174	200001076	200000132	GFP-IMPa4-IBB anti-PSF-A546 8C-S-PSF V2.00	0	20. GFP-Imp-a4-dIBB and anti-PSF-A546_Pos006_S001	00-HaCSRp3Kni2jLrDvLWfeW6
3117		Vesicles Paraspeckle	3	0.000	1.000	174	200001077	200000133	GFP-IMPa4-IBB anti-PSF-A546 8C-S-PSF V2.00	0	20. GFP-Imp-a4-dIBB and anti-PSF-A546_Pos006_S001	00-HaCSRp3Kni2jLrDvLWfeW6
289		Vesicles Paraspeckle	3	0.000	1.000	187	200001078	200000000	GFP-IMPa4-IBB anti-PSF-A546 8C-S-PSF V2.00	0	20. GFP-Imp-a4-dIBB and anti-PSF-A546_Pos007_S001	00-ebd2buaYAK8TYd36UKdx7
468		Vesicles Paraspeckle	3	0.000	1.000	187	200001079	200000001	GFP-IMPa4-IBB anti-PSF-A546 8C-S-PSF V2.00	0	20. GFP-Imp-a4-dIBB and anti-PSF-A546_Pos007_S001	00-ebd2buaYAK8TYd36UKdx7
1051		Vesicles Paraspeckle	3	0.000	1.000	188	200001080	200000002	GFP-IMPa4-IBB anti-PSF-A546 8C-S-PSF V2.00	0	20. GFP-Imp-a4-dIBB and anti-PSF-A546_Pos007_S001	00-ebd2buaYAK8TYd36UKdx7
366		Vesicles Paraspeckle	3	0.000	1.000	188	200001081	200000003	GFP-IMPa4-IBB anti-PSF-A546 8C-S-PSF V2.00	0	20. GFP-Imp-a4-dIBB and anti-PSF-A546_Pos007_S001	00-ebd2buaYAK8TYd36UKdx7
1053		Vesicles Paraspeckle	3	0.000	1.000	188	200001082	200000004	GFP-IMPa4-IBB anti-PSF-A546 8C-S-PSF V2.00	0	20. GFP-Imp-a4-dIBB and anti-PSF-A546_Pos007_S001	00-ebd2buaYAK8TYd36UKdx7
159		Vesicles Paraspeckle	3	0.000	1.000	188	200001083	200000005	GFP-IMPa4-IBB anti-PSF-A546 8C-S-PSF V2.00	0	20. GFP-Imp-a4-dIBB and anti-PSF-A546_Pos007_S001	00-ebd2buaYAK8TYd36UKdx7
2781		Vesicles Paraspeckle	3	0.000	1.000	188	200001084	200000006	GFP-IMPa4-IBB anti-PSF-A546 8C-S-PSF V2.00	0	20. GFP-Imp-a4-dIBB and anti-PSF-A546_Pos007_S001	00-ebd2buaYAK8TYd36UKdx7
223		Vesicles Paraspeckle	3	0.000	1.000	188	200001085	200000007	GFP-IMPa4-IBB anti-PSF-A546 8C-S-PSF V2.00	0	20. GFP-Imp-a4-dIBB and anti-PSF-A546_Pos007_S001	00-ebd2buaYAK8TYd36UKdx7
622		Vesicles Paraspeckle	3	0.000	1.000	188	200001086	200000008	GFP-IMPa4-IBB anti-PSF-A546 8C-S-PSF V2.00	0	20. GFP-Imp-a4-dIBB and anti-PSF-A546_Pos007_S001	00-ebd2buaYAK8TYd36UKdx7
757		Vesicles Paraspeckle	3	0.000	1.000	188	200001087	200000009	GFP-IMPa4-IBB anti-PSF-A546 8C-S-PSF V2.00	0	20. GFP-Imp-a4-dIBB and anti-PSF-A546_Pos007_S001	00-ebd2buaYAK8TYd36UKdx7
2588		Vesicles Paraspeckle	3	0.000	1.000	189	200001088	200000010	GFP-IMPa4-IBB anti-PSF-A546 8C-S-PSF V2.00	0	20. GFP-Imp-a4-dIBB and anti-PSF-A546_Pos007_S001	00-ebd2buaYAK8TYd36UKdx7
824		Vesicles Paraspeckle	3	0.000	1.000	189	200001089	200000011	GFP-IMPa4-IBB anti-PSF-A546 8C-S-PSF V2.00	0	20. GFP-Imp-a4-dIBB and anti-PSF-A546_Pos007_S001	00-ebd2buaYAK8TYd36UKdx7
69		Vesicles Paraspeckle	3	0.000	1.000	189	200001090	200000012	GFP-IMPa4-IBB anti-PSF-A546 8C-S-PSF V2.00	0	20. GFP-Imp-a4-dIBB and anti-PSF-A546_Pos007_S001	00-ebd2buaYAK8TYd36UKdx7
737		Vesicles Paraspeckle	3	0.000	1.000	189	200001091	200000013	GFP-IMPa4-IBB anti-PSF-A546 8C-S-PSF V2.00	0	20. GFP-Imp-a4-dIBB and anti-PSF-A546_Pos007_S001	00-ebd2buaYAK8TYd36UKdx7
1323		Vesicles Paraspeckle	3	0.000	1.000	189	200001092	200000014	GFP-IMPa4-IBB anti-PSF-A546 8C-S-PSF V2.00	0	20. GFP-Imp-a4-dIBB and anti-PSF-A546_Pos007_S001	00-ebd2buaYAK8TYd36UKdx7
771		Vesicles Paraspeckle	3	0.000	1.000	189	200001093	200000015	GFP-IMPa4-IBB anti-PSF-A546 8C-S-PSF V2.00	0	20. GFP-Imp-a4-dIBB and anti-PSF-A546_Pos007_S001	00-ebd2buaYAK8TYd36UKdx7
946		Vesicles Paraspeckle	3	0.000	1.000	189	200001094	200000016	GFP-IMPa4-IBB anti-PSF-A546 8C-S-PSF V2.00	0	20. GFP-Imp-a4-dIBB and anti-PSF-A546_Pos007_S001	00-ebd2buaYAK8TYd36UKdx7
500		Vesicles Paraspeckle	3	0.000	1.000	190	200001095	200000017	GFP-IMPa4-IBB anti-PSF-A546 8C-S-PSF V2.00	0	20. GFP-Imp-a4-dIBB and anti-PSF-A546_Pos007_S001	00-ebd2buaYAK8TYd36UKdx7
1613		Vesicles Paraspeckle	3	0.000	1.000	191	200001096	200000018	GFP-IMPa4-IBB anti-PSF-A546 8C-S-PSF V2.00	0	20. GFP-Imp-a4-dIBB and anti-PSF-A546_Pos007_S001	00-ebd2buaYAK8TYd36UKdx7
519		Vesicles Paraspeckle	3	0.000	1.000	191	200001097	200000019	GFP-IMPa4-IBB anti-PSF-A546 8C-S-PSF V2.00	0	20. GFP-Imp-a4-dIBB and anti-PSF-A546_Pos007_S001	00-ebd2buaYAK8TYd36UKdx7
1294		Vesicles Paraspeckle	3	0.000	1.000	191	200001098	200000020	GFP-IMPa4-IBB anti-PSF-A546 8C-S-PSF V2.00	0	20. GFP-Imp-a4-dIBB and anti-PSF-A546_Pos007_S001	00-ebd2buaYAK8TYd36UKdx7
230		Vesicles Paraspeckle	3	0.000	1.000	191	200001099	200000021	GFP-IMPa4-IBB anti-PSF-A546 8C-S-PSF V2.00	0	20. GFP-Imp-a4-dIBB and anti-PSF-A546_Pos007_S001	00-ebd2buaYAK8TYd36UKdx7
231		Vesicles Paraspeckle	3	0.000	1.000	191	200001100	200000022	GFP-IMPa4-IBB anti-PSF-A546 8C-S-PSF V2.00	0	20. GFP-Imp-a4-dIBB and anti-PSF-A546_Pos007_S001	00-ebd2buaYAK8TYd36UKdx7
329		Vesicles Paraspeckle	3	0.000	1.000	191	200001101	200000023	GFP-IMPa4-IBB anti-PSF-A546 8C-S-PSF V2.00	0	20. GFP-Imp-a4-dIBB and anti-PSF-A546_Pos007_S001	00-ebd2buaYAK8TYd36UKdx7
866		Vesicles Paraspeckle	3	0.000	1.000	191	200001102	200000024	GFP-IMPa4-IBB anti-PSF-A546 8C-S-PSF V2.00	0	20. GFP-Imp-a4-dIBB and anti-PSF-A546_Pos007_S001	00-ebd2buaYAK8TYd36UKdx7
1328		Vesicles Paraspeckle	3	0.000	1.000	191	200001103	200000025	GFP-IMPa4-IBB anti-PSF-A546 8C-S-PSF V2.00	0	20. GFP-Imp-a4-dIBB and anti-PSF-A546_Pos007_S001	00-ebd2buaYAK8TYd36UKdx7
765		Vesicles Paraspeckle	3	0.000	1.000	191	200001104	200000026	GFP-IMPa4-IBB anti-PSF-A546 8C-S-PSF V2.00	0	20. GFP-Imp-a4-dIBB and anti-PSF-A546_Pos007_S001	00-ebd2buaYAK8TYd36UKdx7
1032		Vesicles Paraspeckle	3	0.000	1.000	192	200001105	200000027	GFP-IMPa4-IBB anti-PSF-A546 8C-S-PSF V2.00	0	20. GFP-Imp-a4-dIBB and anti-PSF-A546_Pos007_S001	00-ebd2buaYAK8TYd36UKdx7
300		Vesicles Paraspeckle	3	0.000	1.000	192	200001106	200000028	GFP-IMPa4-IBB anti-PSF-A546 8C-S-PSF V2.00	0	20. GFP-Imp-a4-dIBB and anti-PSF-A546_Pos007_S001	00-ebd2buaYAK8TYd36UKdx7
725		Vesicles Paraspeckle	3	0.000	1.000	193	200001107	200000029	GFP-IMPa4-IBB anti-PSF-A546 8C-S-PSF V2.00	0	20. GFP-Imp-a4-dIBB and anti-PSF-A546_Pos007_S001	00-ebd2buaYAK8TYd36UKdx7
142		Vesicles Paraspeckle	3	0.000	1.000	200	200001108	200000000	GFP-IMPa4-IBB anti-PSF-A546 8C-S-PSF V2.00	0	20. GFP-Imp-a4-dIBB and anti-PSF-A546_Pos008_S001	00-n365bzUtjrjdBAtt84dcv6
949		Vesicles Paraspeckle	3	0.000	1.000	200	200001109	200000001	GFP-IMPa4-IBB anti-PSF-A546 8C-S-PSF V2.00	0	20. GFP-Imp-a4-dIBB and anti-PSF-A546_Pos008_S001	00-n365bzUtjrjdBAtt84dcv6
777		Vesicles Paraspeckle	3	0.000	1.000	200	200001110	200000002	GFP-IMPa4-IBB anti-PSF-A546 8C-S-PSF V2.00	0	20. GFP-Imp-a4-dIBB and anti-PSF-A546_Pos008_S001	00-n365bzUtjrjdBAtt84dcv6
489		Vesicles Paraspeckle	3	0.000	1.000	200	200001111	200000003	GFP-IMPa4-IBB anti-PSF-A546 8C-S-PSF V2.00	0	20. GFP-Imp-a4-dIBB and anti-PSF-A546_Pos008_S001	00-n365bzUtjrjdBAtt84dcv6
1380		Vesicles Paraspeckle	3	0.000	1.000	200	200001112	200000004	GFP-IMPa4-IBB anti-PSF-A546 8C-S-PSF V2.00	0	20. GFP-Imp-a4-dIBB and anti-PSF-A546_Pos008_S001	00-n365bzUtjrjdBAtt84dcv6
4274		Vesicles Paraspeckle	3	0.000	1.000	200	200001113	200000005	GFP-IMPa4-IBB anti-PSF-A546 8C-S-PSF V2.00	0	20. GFP-Imp-a4-dIBB and anti-PSF-A546_Pos008_S001	00-n365bzUtjrjdBAtt84dcv6
2497		Vesicles Paraspeckle	3	0.000	1.000	200	200001114	200000006	GFP-IMPa4-IBB anti-PSF-A546 8C-S-PSF V2.00	0	20. GFP-Imp-a4-dIBB and anti-PSF-A546_Pos008_S001	00-n365bzUtjrjdBAtt84dcv6
2161		Vesicles Paraspeckle	3	0.000	1.000	200	200001115	200000007	GFP-IMPa4-IBB anti-PSF-A546 8C-S-PSF V2.00	0	20. GFP-Imp-a4-dIBB and anti-PSF-A546_Pos008_S001	00-n365bzUtjrjdBAtt84dcv6
961		Vesicles Paraspeckle	3	0.000	1.000	200	200001116	200000008	GFP-IMPa4-IBB anti-PSF-A546 8C-S-PSF V2.00	0	20. GFP-Imp-a4-dIBB and anti-PSF-A546_Pos008_S001	00-n365bzUtjrjdBAtt84dcv6
4468		Vesicles Paraspeckle	3	0.000	1.000	200	200001117	200000009	GFP-IMPa4-IBB anti-PSF-A546 8C-S-PSF V2.00	0	20. GFP-Imp-a4-dIBB and anti-PSF-A546_Pos008_S001	00-n365bzUtjrjdBAtt84dcv6
2906		Vesicles Paraspeckle	3	0.000	1.000	200	200001118	200000010	GFP-IMPa4-IBB anti-PSF-A546 8C-S-PSF V2.00	0	20. GFP-Imp-a4-dIBB and anti-PSF-A546_Pos008_S001	00-n365bzUtjrjdBAtt84dcv6
2222		Vesicles Paraspeckle	3	0.000	1.000	200	200001119	200000011	GFP-IMPa4-IBB anti-PSF-A546 8C-S-PSF V2.00	0	20. GFP-Imp-a4-dIBB and anti-PSF-A546_Pos008_S001	00-n365bzUtjrjdBAtt84dcv6
1660		Vesicles Paraspeckle	3	0.000	1.000	200	200001120	200000012	GFP-IMPa4-IBB anti-PSF-A546 8C-S-PSF V2.00	0	20. GFP-Imp-a4-dIBB and anti-PSF-A546_Pos008_S001	00-n365bzUtjrjdBAtt84dcv6
216		Vesicles Paraspeckle	3	0.000	1.000	201	200001121	200000013	GFP-IMPa4-IBB anti-PSF-A546 8C-S-PSF V2.00	0	20. GFP-Imp-a4-dIBB and anti-PSF-A546_Pos008_S001	00-n365bzUtjrjdBAtt84dcv6
55		Vesicles Paraspeckle	3	0.000	1.000	201	200001122	200000014	GFP-IMPa4-IBB anti-PSF-A546 8C-S-PSF V2.00	0	20. GFP-Imp-a4-dIBB and anti-PSF-A546_Pos008_S001	00-n365bzUtjrjdBAtt84dcv6
531		Vesicles Paraspeckle	3	0.000	1.000	201	200001123	200000015	GFP-IMPa4-IBB anti-PSF-A546 8C-S-PSF V2.00	0	20. GFP-Imp-a4-dIBB and anti-PSF-A546_Pos008_S001	00-n365bzUtjrjdBAtt84dcv6
118		Vesicles Paraspeckle	3	0.000	1.000	201	200001124	200000016	GFP-IMPa4-IBB anti-PSF-A546 8C-S-PSF V2.00	0	20. GFP-Imp-a4-dIBB and anti-PSF-A546_Pos008_S001	00-n365bzUtjrjdBAtt84dcv6
57		Vesicles Paraspeckle	3	0.000	1.000	201	200001125	200000017	GFP-IMPa4-IBB anti-PSF-A546 8C-S-PSF V2.00	0	20. GFP-Imp-a4-dIBB and anti-PSF-A546_Pos008_S001	00-n365bzUtjrjdBAtt84dcv6
202		Vesicles Paraspeckle	3	0.000	1.000	201	200001126	200000018	GFP-IMPa4-IBB anti-PSF-A546 8C-S-PSF V2.00	0	20. GFP-Imp-a4-dIBB and anti-PSF-A546_Pos008_S001	00-n365bzUtjrjdBAtt84dcv6
437		Vesicles Paraspeckle	3	0.000	1.000	202	200001127	200000019	GFP-IMPa4-IBB anti-PSF-A546 8C-S-PSF V2.00	0	20. GFP-Imp-a4-dIBB and anti-PSF-A546_Pos008_S001	00-n365bzUtjrjdBAtt84dcv6
184		Vesicles Paraspeckle	3	0.000	1.000	202	200001128	200000020	GFP-IMPa4-IBB anti-PSF-A546 8C-S-PSF V2.00	0	20. GFP-Imp-a4-dIBB and anti-PSF-A546_Pos008_S001	00-n365bzUtjrjdBAtt84dcv6
1938		Vesicles Paraspeckle	3	0.000	1.000	202	200001129	200000021	GFP-IMPa4-IBB anti-PSF-A546 8C-S-PSF V2.00	0	20. GFP-Imp-a4-dIBB and anti-PSF-A546_Pos008_S001	00-n365bzUtjrjdBAtt84dcv6
35		Vesicles Paraspeckle	3	0.000	1.000	203	200001130	200000022	GFP-IMPa4-IBB anti-PSF-A546 8C-S-PSF V2.00	0	20. GFP-Imp-a4-dIBB and anti-PSF-A546_Pos008_S001	00-n365bzUtjrjdBAtt84dcv6
167		Vesicles Paraspeckle	3	0.000	1.000	203	200001131	200000023	GFP-IMPa4-IBB anti-PSF-A546 8C-S-PSF V2.00	0	20. GFP-Imp-a4-dIBB and anti-PSF-A546_Pos008_S001	00-n365bzUtjrjdBAtt84dcv6
158		Vesicles Paraspeckle	3	0.000	1.000	203	200001132	200000024	GFP-IMPa4-IBB anti-PSF-A546 8C-S-PSF V2.00	0	20. GFP-Imp-a4-dIBB and anti-PSF-A546_Pos008_S001	00-n365bzUtjrjdBAtt84dcv6
489		Vesicles Paraspeckle	3	0.000	1.000	203	200001133	200000025	GFP-IMPa4-IBB anti-PSF-A546 8C-S-PSF V2.00	0	20. GFP-Imp-a4-dIBB and anti-PSF-A546_Pos008_S001	00-n365bzUtjrjdBAtt84dcv6
351		Vesicles Paraspeckle	3	0.000	1.000	203	200001134	200000026	GFP-IMPa4-IBB anti-PSF-A546 8C-S-PSF V2.00	0	20. GFP-Imp-a4-dIBB and anti-PSF-A546_Pos008_S001	00-n365bzUtjrjdBAtt84dcv6
217		Vesicles Paraspeckle	3	0.000	1.000	203	200001135	200000027	GFP-IMPa4-IBB anti-PSF-A546 8C-S-PSF V2.00	0	20. GFP-Imp-a4-dIBB and anti-PSF-A546_Pos008_S001	00-n365bzUtjrjdBAtt84dcv6
79		Vesicles Paraspeckle	3	0.000	1.000	203	200001136	200000028	GFP-IMPa4-IBB anti-PSF-A546 8C-S-PSF V2.00	0	20. GFP-Imp-a4-dIBB and anti-PSF-A546_Pos008_S001	00-n365bzUtjrjdBAtt84dcv6
142		Vesicles Paraspeckle	3	0.000	1.000	203	200001137	200000029	GFP-IMPa4-IBB anti-PSF-A546 8C-S-PSF V2.00	0	20. GFP-Imp-a4-dIBB and anti-PSF-A546_Pos008_S001	00-n365bzUtjrjdBAtt84dcv6
679		Vesicles Paraspeckle	3	0.000	1.000	203	200001138	200000030	GFP-IMPa4-IBB anti-PSF-A546 8C-S-PSF V2.00	0	20. GFP-Imp-a4-dIBB and anti-PSF-A546_Pos008_S001	00-n365bzUtjrjdBAtt84dcv6
59		Vesicles Paraspeckle	3	0.000	1.000	204	200001139	200000031	GFP-IMPa4-IBB anti-PSF-A546 8C-S-PSF V2.00	0	20. GFP-Imp-a4-dIBB and anti-PSF-A546_Pos008_S001	00-n365bzUtjrjdBAtt84dcv6
236		Vesicles Paraspeckle	3	0.000	1.000	204	200001140	200000032	GFP-IMPa4-IBB anti-PSF-A546 8C-S-PSF V2.00	0	20. GFP-Imp-a4-dIBB and anti-PSF-A546_Pos008_S001	00-n365bzUtjrjdBAtt84dcv6
255		Vesicles Paraspeckle	3	0.000	1.000	204	200001141	200000033	GFP-IMPa4-IBB anti-PSF-A546 8C-S-PSF V2.00	0	20. GFP-Imp-a4-dIBB and anti-PSF-A546_Pos008_S001	00-n365bzUtjrjdBAtt84dcv6
924		Vesicles Paraspeckle	3	0.000	1.000	204	200001142	200000034	GFP-IMPa4-IBB anti-PSF-A546 8C-S-PSF V2.00	0	20. GFP-Imp-a4-dIBB and anti-PSF-A546_Pos008_S001	00-n365bzUtjrjdBAtt84dcv6
101		Vesicles Paraspeckle	3	0.000	1.000	204	200001143	200000035	GFP-IMPa4-IBB anti-PSF-A546 8C-S-PSF V2.00	0	20. GFP-Imp-a4-dIBB and anti-PSF-A546_Pos008_S001	00-n365bzUtjrjdBAtt84dcv6
514		Vesicles Paraspeckle	3	0.000	1.000	204	200001144	200000036	GFP-IMPa4-IBB anti-PSF-A546 8C-S-PSF V2.00	0	20. GFP-Imp-a4-dIBB and anti-PSF-A546_Pos008_S001	00-n365bzUtjrjdBAtt84dcv6
523		Vesicles Paraspeckle	3	0.000	1.000	205	200001145	200000037	GFP-IMPa4-IBB anti-PSF-A546 8C-S-PSF V2.00	0	20. GFP-Imp-a4-dIBB and anti-PSF-A546_Pos008_S001	00-n365bzUtjrjdBAtt84dcv6
1193		Vesicles Paraspeckle	3	0.000	1.000	205	200001146	200000038	GFP-IMPa4-IBB anti-PSF-A546 8C-S-PSF V2.00	0	20. GFP-Imp-a4-dIBB and anti-PSF-A546_Pos008_S001	00-n365bzUtjrjdBAtt84dcv6
411		Vesicles Paraspeckle	3	0.000	1.000	207	200001147	200000039	GFP-IMPa4-IBB anti-PSF-A546 8C-S-PSF V2.00	0	20. GFP-Imp-a4-dIBB and anti-PSF-A546_Pos008_S001	00-n365bzUtjrjdBAtt84dcv6
229		Vesicles Paraspeckle	3	0.000	1.000	207	200001148	200000040	GFP-IMPa4-IBB anti-PSF-A546 8C-S-PSF V2.00	0	20. GFP-Imp-a4-dIBB and anti-PSF-A546_Pos008_S001	00-n365bzUtjrjdBAtt84dcv6
697		Vesicles Paraspeckle	3	0.000	1.000	207	200001149	200000041	GFP-IMPa4-IBB anti-PSF-A546 8C-S-PSF V2.00	0	20. GFP-Imp-a4-dIBB and anti-PSF-A546_Pos008_S001	00-n365bzUtjrjdBAtt84dcv6
306		Vesicles Paraspeckle	3	0.000	1.000	208	200001150	200000042	GFP-IMPa4-IBB anti-PSF-A546 8C-S-PSF V2.00	0	20. GFP-Imp-a4-dIBB and anti-PSF-A546_Pos008_S001	00-n365bzUtjrjdBAtt84dcv6
395		Vesicles Paraspeckle	3	0.000	1.000	208	200001151	200000043	GFP-IMPa4-IBB anti-PSF-A546 8C-S-PSF V2.00	0	20. GFP-Imp-a4-dIBB and anti-PSF-A546_Pos008_S001	00-n365bzUtjrjdBAtt84dcv6
1119		Vesicles Paraspeckle	3	0.000	1.000	208	200001152	200000044	GFP-IMPa4-IBB anti-PSF-A546 8C-S-PSF V2.00	0	20. GFP-Imp-a4-dIBB and anti-PSF-A546_Pos008_S001	00-n365bzUtjrjdBAtt84dcv6
301		Vesicles Paraspeckle	3	0.000	1.000	208	200001153	200000045	GFP-IMPa4-IBB anti-PSF-A546 8C-S-PSF V2.00	0	20. GFP-Imp-a4-dIBB and anti-PSF-A546_Pos008_S001	00-n365bzUtjrjdBAtt84dcv6
174		Vesicles Paraspeckle	3	0.000	1.000	208	200001154	200000046	GFP-IMPa4-IBB anti-PSF-A546 8C-S-PSF V2.00	0	20. GFP-Imp-a4-dIBB and anti-PSF-A546_Pos008_S001	00-n365bzUtjrjdBAtt84dcv6
344		Vesicles Paraspeckle	3	0.000	1.000	208	200001155	200000047	GFP-IMPa4-IBB anti-PSF-A546 8C-S-PSF V2.00	0	20. GFP-Imp-a4-dIBB and anti-PSF-A546_Pos008_S001	00-n365bzUtjrjdBAtt84dcv6
261		Vesicles Paraspeckle	3	0.000	1.000	208	200001156	200000048	GFP-IMPa4-IBB anti-PSF-A546 8C-S-PSF V2.00	0	20. GFP-Imp-a4-dIBB and anti-PSF-A546_Pos008_S001	00-n365bzUtjrjdBAtt84dcv6
100		Vesicles Paraspeckle	3	0.000	1.000	208	200001157	200000049	GFP-IMPa4-IBB anti-PSF-A546 8C-S-PSF V2.00	0	20. GFP-Imp-a4-dIBB and anti-PSF-A546_Pos008_S001	00-n365bzUtjrjdBAtt84dcv6
80		Vesicles Paraspeckle	3	0.000	1.000	208	200001158	200000050	GFP-IMPa4-IBB anti-PSF-A546 8C-S-PSF V2.00	0	20. GFP-Imp-a4-dIBB and anti-PSF-A546_Pos008_S001	00-n365bzUtjrjdBAtt84dcv6
775		Vesicles Paraspeckle	3	0.000	1.000	208	200001159	200000051	GFP-IMPa4-IBB anti-PSF-A546 8C-S-PSF V2.00	0	20. GFP-Imp-a4-dIBB and anti-PSF-A546_Pos008_S001	00-n365bzUtjrjdBAtt84dcv6
78		Vesicles Paraspeckle	3	0.000	1.000	210	200001160	200000052	GFP-IMPa4-IBB anti-PSF-A546 8C-S-PSF V2.00	0	20. GFP-Imp-a4-dIBB and anti-PSF-A546_Pos008_S001	00-n365bzUtjrjdBAtt84dcv6
801		Vesicles Paraspeckle	3	0.000	1.000	210	200001161	200000053	GFP-IMPa4-IBB anti-PSF-A546 8C-S-PSF V2.00	0	20. GFP-Imp-a4-dIBB and anti-PSF-A546_Pos008_S001	00-n365bzUtjrjdBAtt84dcv6
141		Vesicles Paraspeckle	3	0.000	1.000	210	200001162	200000054	GFP-IMPa4-IBB anti-PSF-A546 8C-S-PSF V2.00	0	20. GFP-Imp-a4-dIBB and anti-PSF-A546_Pos008_S001	00-n365bzUtjrjdBAtt84dcv6
180		Vesicles Paraspeckle	3	0.000	1.000	210	200001163	200000055	GFP-IMPa4-IBB anti-PSF-A546 8C-S-PSF V2.00	0	20. GFP-Imp-a4-dIBB and anti-PSF-A546_Pos008_S001	00-n365bzUtjrjdBAtt84dcv6
1068		Vesicles Paraspeckle	3	0.000	1.000	210	200001164	200000056	GFP-IMPa4-IBB anti-PSF-A546 8C-S-PSF V2.00	0	20. GFP-Imp-a4-dIBB and anti-PSF-A546_Pos008_S001	00-n365bzUtjrjdBAtt84dcv6
12054		Vesicles Paraspeckle	3	0.000	1.000	211	200001165	200000000	GFP-IMPa4-IBB anti-PSF-A546 8C-S-PSF V2.00	0	20. GFP-Imp-a4-dIBB and anti-PSF-A546_Pos009_S001	00-ph4aCAyenJTbJaXsNSxeAP
22295		Vesicles Paraspeckle	3	0.000	1.000	211	200001166	200000001	GFP-IMPa4-IBB anti-PSF-A546 8C-S-PSF V2.00	0	20. GFP-Imp-a4-dIBB and anti-PSF-A546_Pos009_S001	00-ph4aCAyenJTbJaXsNSxeAP
295		Vesicles Paraspeckle	3	0.000	1.000	211	200001167	200000002	GFP-IMPa4-IBB anti-PSF-A546 8C-S-PSF V2.00	0	20. GFP-Imp-a4-dIBB and anti-PSF-A546_Pos009_S001	00-ph4aCAyenJTbJaXsNSxeAP
1179		Vesicles Paraspeckle	3	0.000	1.000	211	200001168	200000003	GFP-IMPa4-IBB anti-PSF-A546 8C-S-PSF V2.00	0	20. GFP-Imp-a4-dIBB and anti-PSF-A546_Pos009_S001	00-ph4aCAyenJTbJaXsNSxeAP
76		Vesicles Paraspeckle	3	0.000	1.000	212	200001169	200000004	GFP-IMPa4-IBB anti-PSF-A546 8C-S-PSF V2.00	0	20. GFP-Imp-a4-dIBB and anti-PSF-A546_Pos009_S001	00-ph4aCAyenJTbJaXsNSxeAP
13318		Vesicles Paraspeckle	3	0.000	1.000	212	200001170	200000005	GFP-IMPa4-IBB anti-PSF-A546 8C-S-PSF V2.00	0	20. GFP-Imp-a4-dIBB and anti-PSF-A546_Pos009_S001	00-ph4aCAyenJTbJaXsNSxeAP
257		Vesicles Paraspeckle	3	0.000	1.000	213	200001171	200000006	GFP-IMPa4-IBB anti-PSF-A546 8C-S-PSF V2.00	0	20. GFP-Imp-a4-dIBB and anti-PSF-A546_Pos009_S001	00-ph4aCAyenJTbJaXsNSxeAP
3684		Vesicles Paraspeckle	3	0.000	1.000	214	200001172	200000007	GFP-IMPa4-IBB anti-PSF-A546 8C-S-PSF V2.00	0	20. GFP-Imp-a4-dIBB and anti-PSF-A546_Pos009_S001	00-ph4aCAyenJTbJaXsNSxeAP
41		Vesicles Paraspeckle	3	0.000	1.000	215	200001173	200000008	GFP-IMPa4-IBB anti-PSF-A546 8C-S-PSF V2.00	0	20. GFP-Imp-a4-dIBB and anti-PSF-A546_Pos009_S001	00-ph4aCAyenJTbJaXsNSxeAP
444		Vesicles Paraspeckle	3	0.000	1.000	215	200001174	200000009	GFP-IMPa4-IBB anti-PSF-A546 8C-S-PSF V2.00	0	20. GFP-Imp-a4-dIBB and anti-PSF-A546_Pos009_S001	00-ph4aCAyenJTbJaXsNSxeAP
194		Vesicles Paraspeckle	3	0.000	1.000	215	200001175	200000010	GFP-IMPa4-IBB anti-PSF-A546 8C-S-PSF V2.00	0	20. GFP-Imp-a4-dIBB and anti-PSF-A546_Pos009_S001	00-ph4aCAyenJTbJaXsNSxeAP
243		Vesicles Paraspeckle	3	0.000	1.000	215	200001176	200000011	GFP-IMPa4-IBB anti-PSF-A546 8C-S-PSF V2.00	0	20. GFP-Imp-a4-dIBB and anti-PSF-A546_Pos009_S001	00-ph4aCAyenJTbJaXsNSxeAP
99		Vesicles Paraspeckle	3	0.000	1.000	215	200001177	200000012	GFP-IMPa4-IBB anti-PSF-A546 8C-S-PSF V2.00	0	20. GFP-Imp-a4-dIBB and anti-PSF-A546_Pos009_S001	00-ph4aCAyenJTbJaXsNSxeAP
21		Vesicles Paraspeckle	3	0.000	1.000	215	200001178	200000013	GFP-IMPa4-IBB anti-PSF-A546 8C-S-PSF V2.00	0	20. GFP-Imp-a4-dIBB and anti-PSF-A546_Pos009_S001	00-ph4aCAyenJTbJaXsNSxeAP
1063		Vesicles Paraspeckle	3	0.000	1.000	215	200001179	200000014	GFP-IMPa4-IBB anti-PSF-A546 8C-S-PSF V2.00	0	20. GFP-Imp-a4-dIBB and anti-PSF-A546_Pos009_S001	00-ph4aCAyenJTbJaXsNSxeAP
858		Vesicles Paraspeckle	3	0.000	1.000	215	200001180	200000015	GFP-IMPa4-IBB anti-PSF-A546 8C-S-PSF V2.00	0	20. GFP-Imp-a4-dIBB and anti-PSF-A546_Pos009_S001	00-ph4aCAyenJTbJaXsNSxeAP
1445		Vesicles Paraspeckle	3	0.000	1.000	216	200001181	200000016	GFP-IMPa4-IBB anti-PSF-A546 8C-S-PSF V2.00	0	20. GFP-Imp-a4-dIBB and anti-PSF-A546_Pos009_S001	00-ph4aCAyenJTbJaXsNSxeAP
1300		Vesicles Paraspeckle	3	0.000	1.000	216	200001182	200000017	GFP-IMPa4-IBB anti-PSF-A546 8C-S-PSF V2.00	0	20. GFP-Imp-a4-dIBB and anti-PSF-A546_Pos009_S001	00-ph4aCAyenJTbJaXsNSxeAP
743		Vesicles Paraspeckle	3	0.000	1.000	216	200001183	200000018	GFP-IMPa4-IBB anti-PSF-A546 8C-S-PSF V2.00	0	20. GFP-Imp-a4-dIBB and anti-PSF-A546_Pos009_S001	00-ph4aCAyenJTbJaXsNSxeAP
269		Vesicles Paraspeckle	3	0.000	1.000	216	200001184	200000019	GFP-IMPa4-IBB anti-PSF-A546 8C-S-PSF V2.00	0	20. GFP-Imp-a4-dIBB and anti-PSF-A546_Pos009_S001	00-ph4aCAyenJTbJaXsNSxeAP
3041		Vesicles Paraspeckle	3	0.000	1.000	216	200001185	200000020	GFP-IMPa4-IBB anti-PSF-A546 8C-S-PSF V2.00	0	20. GFP-Imp-a4-dIBB and anti-PSF-A546_Pos009_S001	00-ph4aCAyenJTbJaXsNSxeAP
3064		Vesicles Paraspeckle	3	0.000	1.000	216	200001186	200000021	GFP-IMPa4-IBB anti-PSF-A546 8C-S-PSF V2.00	0	20. GFP-Imp-a4-dIBB and anti-PSF-A546_Pos009_S001	00-ph4aCAyenJTbJaXsNSxeAP
783		Vesicles Paraspeckle	3	0.000	1.000	216	200001187	200000022	GFP-IMPa4-IBB anti-PSF-A546 8C-S-PSF V2.00	0	20. GFP-Imp-a4-dIBB and anti-PSF-A546_Pos009_S001	00-ph4aCAyenJTbJaXsNSxeAP
197		Vesicles Paraspeckle	3	0.000	1.000	216	200001188	200000023	GFP-IMPa4-IBB anti-PSF-A546 8C-S-PSF V2.00	0	20. GFP-Imp-a4-dIBB and anti-PSF-A546_Pos009_S001	00-ph4aCAyenJTbJaXsNSxeAP
554		Vesicles Paraspeckle	3	0.000	1.000	217	200001189	200000024	GFP-IMPa4-IBB anti-PSF-A546 8C-S-PSF V2.00	0	20. GFP-Imp-a4-dIBB and anti-PSF-A546_Pos009_S001	00-ph4aCAyenJTbJaXsNSxeAP
128		Vesicles Paraspeckle	3	0.000	1.000	217	200001190	200000025	GFP-IMPa4-IBB anti-PSF-A546 8C-S-PSF V2.00	0	20. GFP-Imp-a4-dIBB and anti-PSF-A546_Pos009_S001	00-ph4aCAyenJTbJaXsNSxeAP
359		Vesicles Paraspeckle	3	0.000	1.000	217	200001191	200000026	GFP-IMPa4-IBB anti-PSF-A546 8C-S-PSF V2.00	0	20. GFP-Imp-a4-dIBB and anti-PSF-A546_Pos009_S001	00-ph4aCAyenJTbJaXsNSxeAP
549		Vesicles Paraspeckle	3	0.000	1.000	217	200001192	200000027	GFP-IMPa4-IBB anti-PSF-A546 8C-S-PSF V2.00	0	20. GFP-Imp-a4-dIBB and anti-PSF-A546_Pos009_S001	00-ph4aCAyenJTbJaXsNSxeAP
476		Vesicles Paraspeckle	3	0.000	1.000	217	200001193	200000028	GFP-IMPa4-IBB anti-PSF-A546 8C-S-PSF V2.00	0	20. GFP-Imp-a4-dIBB and anti-PSF-A546_Pos009_S001	00-ph4aCAyenJTbJaXsNSxeAP
105		Vesicles Paraspeckle	3	0.000	1.000	217	200001194	200000029	GFP-IMPa4-IBB anti-PSF-A546 8C-S-PSF V2.00	0	20. GFP-Imp-a4-dIBB and anti-PSF-A546_Pos009_S001	00-ph4aCAyenJTbJaXsNSxeAP
1156		Vesicles Paraspeckle	3	0.000	1.000	217	200001195	200000030	GFP-IMPa4-IBB anti-PSF-A546 8C-S-PSF V2.00	0	20. GFP-Imp-a4-dIBB and anti-PSF-A546_Pos009_S001	00-ph4aCAyenJTbJaXsNSxeAP
266		Vesicles Paraspeckle	3	0.000	1.000	218	200001196	200000031	GFP-IMPa4-IBB anti-PSF-A546 8C-S-PSF V2.00	0	20. GFP-Imp-a4-dIBB and anti-PSF-A546_Pos009_S001	00-ph4aCAyenJTbJaXsNSxeAP
3352		Vesicles Paraspeckle	3	0.000	1.000	218	200001197	200000032	GFP-IMPa4-IBB anti-PSF-A546 8C-S-PSF V2.00	0	20. GFP-Imp-a4-dIBB and anti-PSF-A546_Pos009_S001	00-ph4aCAyenJTbJaXsNSxeAP
4050		Vesicles Paraspeckle	3	0.000	1.000	218	200001198	200000033	GFP-IMPa4-IBB anti-PSF-A546 8C-S-PSF V2.00	0	20. GFP-Imp-a4-dIBB and anti-PSF-A546_Pos009_S001	00-ph4aCAyenJTbJaXsNSxeAP
2914		Vesicles Paraspeckle	3	0.000	1.000	218	200001199	200000034	GFP-IMPa4-IBB anti-PSF-A546 8C-S-PSF V2.00	0	20. GFP-Imp-a4-dIBB and anti-PSF-A546_Pos009_S001	00-ph4aCAyenJTbJaXsNSxeAP
2931		Vesicles Paraspeckle	3	0.000	1.000	219	200001200	200000035	GFP-IMPa4-IBB anti-PSF-A546 8C-S-PSF V2.00	0	20. GFP-Imp-a4-dIBB and anti-PSF-A546_Pos009_S001	00-ph4aCAyenJTbJaXsNSxeAP
1008		Vesicles Paraspeckle	3	0.000	1.000	220	200001201	200000036	GFP-IMPa4-IBB anti-PSF-A546 8C-S-PSF V2.00	0	20. GFP-Imp-a4-dIBB and anti-PSF-A546_Pos009_S001	00-ph4aCAyenJTbJaXsNSxeAP
1715		Vesicles Paraspeckle	3	0.000	1.000	220	200001202	200000037	GFP-IMPa4-IBB anti-PSF-A546 8C-S-PSF V2.00	0	20. GFP-Imp-a4-dIBB and anti-PSF-A546_Pos009_S001	00-ph4aCAyenJTbJaXsNSxeAP
240		Vesicles Paraspeckle	3	0.000	1.000	220	200001203	200000038	GFP-IMPa4-IBB anti-PSF-A546 8C-S-PSF V2.00	0	20. GFP-Imp-a4-dIBB and anti-PSF-A546_Pos009_S001	00-ph4aCAyenJTbJaXsNSxeAP
2148		Vesicles Paraspeckle	3	0.000	1.000	220	200001204	200000039	GFP-IMPa4-IBB anti-PSF-A546 8C-S-PSF V2.00	0	20. GFP-Imp-a4-dIBB and anti-PSF-A546_Pos009_S001	00-ph4aCAyenJTbJaXsNSxeAP
267		Vesicles Paraspeckle	3	0.000	1.000	220	200001205	200000040	GFP-IMPa4-IBB anti-PSF-A546 8C-S-PSF V2.00	0	20. GFP-Imp-a4-dIBB and anti-PSF-A546_Pos009_S001	00-ph4aCAyenJTbJaXsNSxeAP
2809		Vesicles Paraspeckle	3	0.000	1.000	220	200001206	200000041	GFP-IMPa4-IBB anti-PSF-A546 8C-S-PSF V2.00	0	20. GFP-Imp-a4-dIBB and anti-PSF-A546_Pos009_S001	00-ph4aCAyenJTbJaXsNSxeAP
1178		Vesicles Paraspeckle	3	0.000	1.000	220	200001207	200000042	GFP-IMPa4-IBB anti-PSF-A546 8C-S-PSF V2.00	0	20. GFP-Imp-a4-dIBB and anti-PSF-A546_Pos009_S001	00-ph4aCAyenJTbJaXsNSxeAP
2897		Vesicles Paraspeckle	3	0.000	1.000	220	200001208	200000043	GFP-IMPa4-IBB anti-PSF-A546 8C-S-PSF V2.00	0	20. GFP-Imp-a4-dIBB and anti-PSF-A546_Pos009_S001	00-ph4aCAyenJTbJaXsNSxeAP
1028		Vesicles Paraspeckle	3	0.000	1.000	220	200001209	200000044	GFP-IMPa4-IBB anti-PSF-A546 8C-S-PSF V2.00	0	20. GFP-Imp-a4-dIBB and anti-PSF-A546_Pos009_S001	00-ph4aCAyenJTbJaXsNSxeAP
99		Vesicles Paraspeckle	3	0.000	1.000	220	200001210	200000045	GFP-IMPa4-IBB anti-PSF-A546 8C-S-PSF V2.00	0	20. GFP-Imp-a4-dIBB and anti-PSF-A546_Pos009_S001	00-ph4aCAyenJTbJaXsNSxeAP
413		Vesicles Paraspeckle	3	0.000	1.000	221	200001211	200000046	GFP-IMPa4-IBB anti-PSF-A546 8C-S-PSF V2.00	0	20. GFP-Imp-a4-dIBB and anti-PSF-A546_Pos009_S001	00-ph4aCAyenJTbJaXsNSxeAP
451		Vesicles Paraspeckle	3	0.000	1.000	221	200001212	200000047	GFP-IMPa4-IBB anti-PSF-A546 8C-S-PSF V2.00	0	20. GFP-Imp-a4-dIBB and anti-PSF-A546_Pos009_S001	00-ph4aCAyenJTbJaXsNSxeAP
772		Vesicles Paraspeckle	3	0.000	1.000	221	200001213	200000048	GFP-IMPa4-IBB anti-PSF-A546 8C-S-PSF V2.00	0	20. GFP-Imp-a4-dIBB and anti-PSF-A546_Pos009_S001	00-ph4aCAyenJTbJaXsNSxeAP
2621		Vesicles Paraspeckle	3	0.000	1.000	221	200001214	200000049	GFP-IMPa4-IBB anti-PSF-A546 8C-S-PSF V2.00	0	20. GFP-Imp-a4-dIBB and anti-PSF-A546_Pos009_S001	00-ph4aCAyenJTbJaXsNSxeAP
1348		Vesicles Paraspeckle	3	0.000	1.000	221	200001215	200000050	GFP-IMPa4-IBB anti-PSF-A546 8C-S-PSF V2.00	0	20. GFP-Imp-a4-dIBB and anti-PSF-A546_Pos009_S001	00-ph4aCAyenJTbJaXsNSxeAP
556		Vesicles Paraspeckle	3	0.000	1.000	222	200001216	200000051	GFP-IMPa4-IBB anti-PSF-A546 8C-S-PSF V2.00	0	20. GFP-Imp-a4-dIBB and anti-PSF-A546_Pos009_S001	00-ph4aCAyenJTbJaXsNSxeAP
384		Vesicles Paraspeckle	3	0.000	1.000	222	200001217	200000052	GFP-IMPa4-IBB anti-PSF-A546 8C-S-PSF V2.00	0	20. GFP-Imp-a4-dIBB and anti-PSF-A546_Pos009_S001	00-ph4aCAyenJTbJaXsNSxeAP
408		Vesicles Paraspeckle	3	0.000	1.000	223	200001218	200000053	GFP-IMPa4-IBB anti-PSF-A546 8C-S-PSF V2.00	0	20. GFP-Imp-a4-dIBB and anti-PSF-A546_Pos009_S001	00-ph4aCAyenJTbJaXsNSxeAP
524		Vesicles Paraspeckle	3	0.000	1.000	223	200001219	200000054	GFP-IMPa4-IBB anti-PSF-A546 8C-S-PSF V2.00	0	20. GFP-Imp-a4-dIBB and anti-PSF-A546_Pos009_S001	00-ph4aCAyenJTbJaXsNSxeAP
56		Vesicles Paraspeckle	3	0.000	1.000	223	200001220	200000055	GFP-IMPa4-IBB anti-PSF-A546 8C-S-PSF V2.00	0	20. GFP-Imp-a4-dIBB and anti-PSF-A546_Pos009_S001	00-ph4aCAyenJTbJaXsNSxeAP
2610		Vesicles Paraspeckle	3	0.000	1.000	223	200001221	200000056	GFP-IMPa4-IBB anti-PSF-A546 8C-S-PSF V2.00	0	20. GFP-Imp-a4-dIBB and anti-PSF-A546_Pos009_S001	00-ph4aCAyenJTbJaXsNSxeAP
352		Vesicles Paraspeckle	3	0.000	1.000	223	200001222	200000057	GFP-IMPa4-IBB anti-PSF-A546 8C-S-PSF V2.00	0	20. GFP-Imp-a4-dIBB and anti-PSF-A546_Pos009_S001	00-ph4aCAyenJTbJaXsNSxeAP
2255		Vesicles Paraspeckle	3	0.000	1.000	223	200001223	200000058	GFP-IMPa4-IBB anti-PSF-A546 8C-S-PSF V2.00	0	20. GFP-Imp-a4-dIBB and anti-PSF-A546_Pos009_S001	00-ph4aCAyenJTbJaXsNSxeAP
398		Vesicles Paraspeckle	3	0.000	1.000	223	200001224	200000059	GFP-IMPa4-IBB anti-PSF-A546 8C-S-PSF V2.00	0	20. GFP-Imp-a4-dIBB and anti-PSF-A546_Pos009_S001	00-ph4aCAyenJTbJaXsNSxeAP
543		Vesicles Paraspeckle	3	0.000	1.000	223	200001225	200000060	GFP-IMPa4-IBB anti-PSF-A546 8C-S-PSF V2.00	0	20. GFP-Imp-a4-dIBB and anti-PSF-A546_Pos009_S001	00-ph4aCAyenJTbJaXsNSxeAP
1920		Vesicles Paraspeckle	3	0.000	1.000	223	200001226	200000061	GFP-IMPa4-IBB anti-PSF-A546 8C-S-PSF V2.00	0	20. GFP-Imp-a4-dIBB and anti-PSF-A546_Pos009_S001	00-ph4aCAyenJTbJaXsNSxeAP
125		Vesicles Paraspeckle	3	0.000	1.000	223	200001227	200000062	GFP-IMPa4-IBB anti-PSF-A546 8C-S-PSF V2.00	0	20. GFP-Imp-a4-dIBB and anti-PSF-A546_Pos009_S001	00-ph4aCAyenJTbJaXsNSxeAP
241		Vesicles Paraspeckle	3	0.000	1.000	224	200001228	200000063	GFP-IMPa4-IBB anti-PSF-A546 8C-S-PSF V2.00	0	20. GFP-Imp-a4-dIBB and anti-PSF-A546_Pos009_S001	00-ph4aCAyenJTbJaXsNSxeAP
488		Vesicles Paraspeckle	3	0.000	1.000	224	200001229	200000064	GFP-IMPa4-IBB anti-PSF-A546 8C-S-PSF V2.00	0	20. GFP-Imp-a4-dIBB and anti-PSF-A546_Pos009_S001	00-ph4aCAyenJTbJaXsNSxeAP
28		Vesicles Paraspeckle	3	0.000	1.000	224	200001230	200000065	GFP-IMPa4-IBB anti-PSF-A546 8C-S-PSF V2.00	0	20. GFP-Imp-a4-dIBB and anti-PSF-A546_Pos009_S001	00-ph4aCAyenJTbJaXsNSxeAP
299		Vesicles Paraspeckle	3	0.000	1.000	224	200001231	200000066	GFP-IMPa4-IBB anti-PSF-A546 8C-S-PSF V2.00	0	20. GFP-Imp-a4-dIBB and anti-PSF-A546_Pos009_S001	00-ph4aCAyenJTbJaXsNSxeAP
264		Vesicles Paraspeckle	3	0.000	1.000	224	200001232	200000067	GFP-IMPa4-IBB anti-PSF-A546 8C-S-PSF V2.00	0	20. GFP-Imp-a4-dIBB and anti-PSF-A546_Pos009_S001	00-ph4aCAyenJTbJaXsNSxeAP
326		Vesicles Paraspeckle	3	0.000	1.000	224	200001233	200000068	GFP-IMPa4-IBB anti-PSF-A546 8C-S-PSF V2.00	0	20. GFP-Imp-a4-dIBB and anti-PSF-A546_Pos009_S001	00-ph4aCAyenJTbJaXsNSxeAP
1134		Vesicles Paraspeckle	3	0.000	1.000	224	200001234	200000069	GFP-IMPa4-IBB anti-PSF-A546 8C-S-PSF V2.00	0	20. GFP-Imp-a4-dIBB and anti-PSF-A546_Pos009_S001	00-ph4aCAyenJTbJaXsNSxeAP
288		Vesicles Paraspeckle	3	0.000	1.000	224	200001235	200000070	GFP-IMPa4-IBB anti-PSF-A546 8C-S-PSF V2.00	0	20. GFP-Imp-a4-dIBB and anti-PSF-A546_Pos009_S001	00-ph4aCAyenJTbJaXsNSxeAP
178		Vesicles Paraspeckle	3	0.000	1.000	224	200001236	200000071	GFP-IMPa4-IBB anti-PSF-A546 8C-S-PSF V2.00	0	20. GFP-Imp-a4-dIBB and anti-PSF-A546_Pos009_S001	00-ph4aCAyenJTbJaXsNSxeAP
388		Vesicles Paraspeckle	3	0.000	1.000	224	200001237	200000072	GFP-IMPa4-IBB anti-PSF-A546 8C-S-PSF V2.00	0	20. GFP-Imp-a4-dIBB and anti-PSF-A546_Pos009_S001	00-ph4aCAyenJTbJaXsNSxeAP
230		Vesicles Paraspeckle	3	0.000	1.000	224	200001238	200000073	GFP-IMPa4-IBB anti-PSF-A546 8C-S-PSF V2.00	0	20. GFP-Imp-a4-dIBB and anti-PSF-A546_Pos009_S001	00-ph4aCAyenJTbJaXsNSxeAP
907		Vesicles Paraspeckle	3	0.000	1.000	224	200001239	200000074	GFP-IMPa4-IBB anti-PSF-A546 8C-S-PSF V2.00	0	20. GFP-Imp-a4-dIBB and anti-PSF-A546_Pos009_S001	00-ph4aCAyenJTbJaXsNSxeAP
805		Vesicles Paraspeckle	3	0.000	1.000	224	200001240	200000075	GFP-IMPa4-IBB anti-PSF-A546 8C-S-PSF V2.00	0	20. GFP-Imp-a4-dIBB and anti-PSF-A546_Pos009_S001	00-ph4aCAyenJTbJaXsNSxeAP
244		Vesicles Paraspeckle	3	0.000	1.000	224	200001241	200000076	GFP-IMPa4-IBB anti-PSF-A546 8C-S-PSF V2.00	0	20. GFP-Imp-a4-dIBB and anti-PSF-A546_Pos009_S001	00-ph4aCAyenJTbJaXsNSxeAP
514		Vesicles Paraspeckle	3	0.000	1.000	225	200001242	200000077	GFP-IMPa4-IBB anti-PSF-A546 8C-S-PSF V2.00	0	20. GFP-Imp-a4-dIBB and anti-PSF-A546_Pos009_S001	00-ph4aCAyenJTbJaXsNSxeAP
1922		Vesicles Paraspeckle	3	0.000	1.000	225	200001243	200000078	GFP-IMPa4-IBB anti-PSF-A546 8C-S-PSF V2.00	0	20. GFP-Imp-a4-dIBB and anti-PSF-A546_Pos009_S001	00-ph4aCAyenJTbJaXsNSxeAP
1279		Vesicles Paraspeckle	3	0.000	1.000	225	200001244	200000079	GFP-IMPa4-IBB anti-PSF-A546 8C-S-PSF V2.00	0	20. GFP-Imp-a4-dIBB and anti-PSF-A546_Pos009_S001	00-ph4aCAyenJTbJaXsNSxeAP
716		Vesicles Paraspeckle	3	0.000	1.000	225	200001245	200000080	GFP-IMPa4-IBB anti-PSF-A546 8C-S-PSF V2.00	0	20. GFP-Imp-a4-dIBB and anti-PSF-A546_Pos009_S001	00-ph4aCAyenJTbJaXsNSxeAP
497		Vesicles Paraspeckle	3	0.000	1.000	225	200001246	200000081	GFP-IMPa4-IBB anti-PSF-A546 8C-S-PSF V2.00	0	20. GFP-Imp-a4-dIBB and anti-PSF-A546_Pos009_S001	00-ph4aCAyenJTbJaXsNSxeAP
363		Vesicles Paraspeckle	3	0.000	1.000	225	200001247	200000082	GFP-IMPa4-IBB anti-PSF-A546 8C-S-PSF V2.00	0	20. GFP-Imp-a4-dIBB and anti-PSF-A546_Pos009_S001	00-ph4aCAyenJTbJaXsNSxeAP
130		Vesicles Paraspeckle	3	0.000	1.000	225	200001248	200000083	GFP-IMPa4-IBB anti-PSF-A546 8C-S-PSF V2.00	0	20. GFP-Imp-a4-dIBB and anti-PSF-A546_Pos009_S001	00-ph4aCAyenJTbJaXsNSxeAP
37		Vesicles Paraspeckle	3	0.000	1.000	226	200001249	200000084	GFP-IMPa4-IBB anti-PSF-A546 8C-S-PSF V2.00	0	20. GFP-Imp-a4-dIBB and anti-PSF-A546_Pos009_S001	00-ph4aCAyenJTbJaXsNSxeAP
40		Vesicles Paraspeckle	3	0.000	1.000	226	200001250	200000085	GFP-IMPa4-IBB anti-PSF-A546 8C-S-PSF V2.00	0	20. GFP-Imp-a4-dIBB and anti-PSF-A546_Pos009_S001	00-ph4aCAyenJTbJaXsNSxeAP
340		Vesicles Paraspeckle	3	0.000	1.000	226	200001251	200000086	GFP-IMPa4-IBB anti-PSF-A546 8C-S-PSF V2.00	0	20. GFP-Imp-a4-dIBB and anti-PSF-A546_Pos009_S001	00-ph4aCAyenJTbJaXsNSxeAP
2813		Vesicles Paraspeckle	3	0.000	1.000	226	200001252	200000087	GFP-IMPa4-IBB anti-PSF-A546 8C-S-PSF V2.00	0	20. GFP-Imp-a4-dIBB and anti-PSF-A546_Pos009_S001	00-ph4aCAyenJTbJaXsNSxeAP
37		Vesicles Paraspeckle	3	0.000	1.000	227	200001253	200000088	GFP-IMPa4-IBB anti-PSF-A546 8C-S-PSF V2.00	0	20. GFP-Imp-a4-dIBB and anti-PSF-A546_Pos009_S001	00-ph4aCAyenJTbJaXsNSxeAP
1223		Vesicles Paraspeckle	3	0.000	1.000	227	200001254	200000089	GFP-IMPa4-IBB anti-PSF-A546 8C-S-PSF V2.00	0	20. GFP-Imp-a4-dIBB and anti-PSF-A546_Pos009_S001	00-ph4aCAyenJTbJaXsNSxeAP
182		Vesicles Paraspeckle	3	0.000	1.000	227	200001255	200000090	GFP-IMPa4-IBB anti-PSF-A546 8C-S-PSF V2.00	0	20. GFP-Imp-a4-dIBB and anti-PSF-A546_Pos009_S001	00-ph4aCAyenJTbJaXsNSxeAP
162		Vesicles Paraspeckle	3	0.000	1.000	227	200001256	200000091	GFP-IMPa4-IBB anti-PSF-A546 8C-S-PSF V2.00	0	20. GFP-Imp-a4-dIBB and anti-PSF-A546_Pos009_S001	00-ph4aCAyenJTbJaXsNSxeAP
2814		Vesicles Paraspeckle	3	0.000	1.000	227	200001257	200000092	GFP-IMPa4-IBB anti-PSF-A546 8C-S-PSF V2.00	0	20. GFP-Imp-a4-dIBB and anti-PSF-A546_Pos009_S001	00-ph4aCAyenJTbJaXsNSxeAP
1777		Vesicles Paraspeckle	3	0.000	1.000	227	200001258	200000093	GFP-IMPa4-IBB anti-PSF-A546 8C-S-PSF V2.00	0	20. GFP-Imp-a4-dIBB and anti-PSF-A546_Pos009_S001	00-ph4aCAyenJTbJaXsNSxeAP
272		Vesicles Paraspeckle	3	0.000	1.000	227	200001259	200000094	GFP-IMPa4-IBB anti-PSF-A546 8C-S-PSF V2.00	0	20. GFP-Imp-a4-dIBB and anti-PSF-A546_Pos009_S001	00-ph4aCAyenJTbJaXsNSxeAP
756		Vesicles Paraspeckle	3	0.000	1.000	227	200001260	200000095	GFP-IMPa4-IBB anti-PSF-A546 8C-S-PSF V2.00	0	20. GFP-Imp-a4-dIBB and anti-PSF-A546_Pos009_S001	00-ph4aCAyenJTbJaXsNSxeAP
222		Vesicles Paraspeckle	3	0.000	1.000	227	200001261	200000096	GFP-IMPa4-IBB anti-PSF-A546 8C-S-PSF V2.00	0	20. GFP-Imp-a4-dIBB and anti-PSF-A546_Pos009_S001	00-ph4aCAyenJTbJaXsNSxeAP
803		Vesicles Paraspeckle	3	0.000	1.000	227	200001262	200000097	GFP-IMPa4-IBB anti-PSF-A546 8C-S-PSF V2.00	0	20. GFP-Imp-a4-dIBB and anti-PSF-A546_Pos009_S001	00-ph4aCAyenJTbJaXsNSxeAP
453		Vesicles Paraspeckle	3	0.000	1.000	227	200001263	200000098	GFP-IMPa4-IBB anti-PSF-A546 8C-S-PSF V2.00	0	20. GFP-Imp-a4-dIBB and anti-PSF-A546_Pos009_S001	00-ph4aCAyenJTbJaXsNSxeAP
138		Vesicles Paraspeckle	3	0.000	1.000	227	200001264	200000099	GFP-IMPa4-IBB anti-PSF-A546 8C-S-PSF V2.00	0	20. GFP-Imp-a4-dIBB and anti-PSF-A546_Pos009_S001	00-ph4aCAyenJTbJaXsNSxeAP
1449		Vesicles Paraspeckle	3	0.000	1.000	227	200001265	200000100	GFP-IMPa4-IBB anti-PSF-A546 8C-S-PSF V2.00	0	20. GFP-Imp-a4-dIBB and anti-PSF-A546_Pos009_S001	00-ph4aCAyenJTbJaXsNSxeAP
528		Vesicles Paraspeckle	3	0.000	1.000	227	200001266	200000101	GFP-IMPa4-IBB anti-PSF-A546 8C-S-PSF V2.00	0	20. GFP-Imp-a4-dIBB and anti-PSF-A546_Pos009_S001	00-ph4aCAyenJTbJaXsNSxeAP
269		Vesicles Paraspeckle	3	0.000	1.000	228	200001267	200000102	GFP-IMPa4-IBB anti-PSF-A546 8C-S-PSF V2.00	0	20. GFP-Imp-a4-dIBB and anti-PSF-A546_Pos009_S001	00-ph4aCAyenJTbJaXsNSxeAP
208		Vesicles Paraspeckle	3	0.000	1.000	228	200001268	200000103	GFP-IMPa4-IBB anti-PSF-A546 8C-S-PSF V2.00	0	20. GFP-Imp-a4-dIBB and anti-PSF-A546_Pos009_S001	00-ph4aCAyenJTbJaXsNSxeAP
2107		Vesicles Paraspeckle	3	0.000	1.000	228	200001269	200000104	GFP-IMPa4-IBB anti-PSF-A546 8C-S-PSF V2.00	0	20. GFP-Imp-a4-dIBB and anti-PSF-A546_Pos009_S001	00-ph4aCAyenJTbJaXsNSxeAP
146		Vesicles Paraspeckle	3	0.000	1.000	228	200001270	200000105	GFP-IMPa4-IBB anti-PSF-A546 8C-S-PSF V2.00	0	20. GFP-Imp-a4-dIBB and anti-PSF-A546_Pos009_S001	00-ph4aCAyenJTbJaXsNSxeAP
660		Vesicles Paraspeckle	3	0.000	1.000	228	200001271	200000106	GFP-IMPa4-IBB anti-PSF-A546 8C-S-PSF V2.00	0	20. GFP-Imp-a4-dIBB and anti-PSF-A546_Pos009_S001	00-ph4aCAyenJTbJaXsNSxeAP
1926		Vesicles Paraspeckle	3	0.000	1.000	228	200001272	200000107	GFP-IMPa4-IBB anti-PSF-A546 8C-S-PSF V2.00	0	20. GFP-Imp-a4-dIBB and anti-PSF-A546_Pos009_S001	00-ph4aCAyenJTbJaXsNSxeAP
67		Vesicles Paraspeckle	3	0.000	1.000	228	200001273	200000108	GFP-IMPa4-IBB anti-PSF-A546 8C-S-PSF V2.00	0	20. GFP-Imp-a4-dIBB and anti-PSF-A546_Pos009_S001	00-ph4aCAyenJTbJaXsNSxeAP
1104		Vesicles Paraspeckle	3	0.000	1.000	228	200001274	200000109	GFP-IMPa4-IBB anti-PSF-A546 8C-S-PSF V2.00	0	20. GFP-Imp-a4-dIBB and anti-PSF-A546_Pos009_S001	00-ph4aCAyenJTbJaXsNSxeAP
4209		Vesicles Paraspeckle	3	0.000	1.000	228	200001275	200000110	GFP-IMPa4-IBB anti-PSF-A546 8C-S-PSF V2.00	0	20. GFP-Imp-a4-dIBB and anti-PSF-A546_Pos009_S001	00-ph4aCAyenJTbJaXsNSxeAP
59		Vesicles Paraspeckle	3	0.000	1.000	228	200001276	200000111	GFP-IMPa4-IBB anti-PSF-A546 8C-S-PSF V2.00	0	20. GFP-Imp-a4-dIBB and anti-PSF-A546_Pos009_S001	00-ph4aCAyenJTbJaXsNSxeAP
489		Vesicles Paraspeckle	3	0.000	1.000	228	200001277	200000112	GFP-IMPa4-IBB anti-PSF-A546 8C-S-PSF V2.00	0	20. GFP-Imp-a4-dIBB and anti-PSF-A546_Pos009_S001	00-ph4aCAyenJTbJaXsNSxeAP
128		Vesicles Paraspeckle	3	0.000	1.000	228	200001278	200000113	GFP-IMPa4-IBB anti-PSF-A546 8C-S-PSF V2.00	0	20. GFP-Imp-a4-dIBB and anti-PSF-A546_Pos009_S001	00-ph4aCAyenJTbJaXsNSxeAP
125		Vesicles Paraspeckle	3	0.000	1.000	228	200001279	200000114	GFP-IMPa4-IBB anti-PSF-A546 8C-S-PSF V2.00	0	20. GFP-Imp-a4-dIBB and anti-PSF-A546_Pos009_S001	00-ph4aCAyenJTbJaXsNSxeAP
893		Vesicles Paraspeckle	3	0.000	1.000	228	200001280	200000115	GFP-IMPa4-IBB anti-PSF-A546 8C-S-PSF V2.00	0	20. GFP-Imp-a4-dIBB and anti-PSF-A546_Pos009_S001	00-ph4aCAyenJTbJaXsNSxeAP
232		Vesicles Paraspeckle	3	0.000	1.000	228	200001281	200000116	GFP-IMPa4-IBB anti-PSF-A546 8C-S-PSF V2.00	0	20. GFP-Imp-a4-dIBB and anti-PSF-A546_Pos009_S001	00-ph4aCAyenJTbJaXsNSxeAP
48		Vesicles Paraspeckle	3	0.000	1.000	228	200001282	200000117	GFP-IMPa4-IBB anti-PSF-A546 8C-S-PSF V2.00	0	20. GFP-Imp-a4-dIBB and anti-PSF-A546_Pos009_S001	00-ph4aCAyenJTbJaXsNSxeAP
631		Vesicles Paraspeckle	3	0.000	1.000	228	200001283	200000118	GFP-IMPa4-IBB anti-PSF-A546 8C-S-PSF V2.00	0	20. GFP-Imp-a4-dIBB and anti-PSF-A546_Pos009_S001	00-ph4aCAyenJTbJaXsNSxeAP
554		Vesicles Paraspeckle	3	0.000	1.000	228	200001284	200000119	GFP-IMPa4-IBB anti-PSF-A546 8C-S-PSF V2.00	0	20. GFP-Imp-a4-dIBB and anti-PSF-A546_Pos009_S001	00-ph4aCAyenJTbJaXsNSxeAP
809		Vesicles Paraspeckle	3	0.000	1.000	228	200001285	200000120	GFP-IMPa4-IBB anti-PSF-A546 8C-S-PSF V2.00	0	20. GFP-Imp-a4-dIBB and anti-PSF-A546_Pos009_S001	00-ph4aCAyenJTbJaXsNSxeAP
538		Vesicles Paraspeckle	3	0.000	1.000	228	200001286	200000121	GFP-IMPa4-IBB anti-PSF-A546 8C-S-PSF V2.00	0	20. GFP-Imp-a4-dIBB and anti-PSF-A546_Pos009_S001	00-ph4aCAyenJTbJaXsNSxeAP
392		Vesicles Paraspeckle	3	0.000	1.000	229	200001287	200000122	GFP-IMPa4-IBB anti-PSF-A546 8C-S-PSF V2.00	0	20. GFP-Imp-a4-dIBB and anti-PSF-A546_Pos009_S001	00-ph4aCAyenJTbJaXsNSxeAP
283		Vesicles Paraspeckle	3	0.000	1.000	229	200001288	200000123	GFP-IMPa4-IBB anti-PSF-A546 8C-S-PSF V2.00	0	20. GFP-Imp-a4-dIBB and anti-PSF-A546_Pos009_S001	00-ph4aCAyenJTbJaXsNSxeAP
440		Vesicles Paraspeckle	3	0.000	1.000	229	200001289	200000124	GFP-IMPa4-IBB anti-PSF-A546 8C-S-PSF V2.00	0	20. GFP-Imp-a4-dIBB and anti-PSF-A546_Pos009_S001	00-ph4aCAyenJTbJaXsNSxeAP
78		Vesicles Paraspeckle	3	0.000	1.000	229	200001290	200000125	GFP-IMPa4-IBB anti-PSF-A546 8C-S-PSF V2.00	0	20. GFP-Imp-a4-dIBB and anti-PSF-A546_Pos009_S001	00-ph4aCAyenJTbJaXsNSxeAP
384		Vesicles Paraspeckle	3	0.000	1.000	229	200001291	200000126	GFP-IMPa4-IBB anti-PSF-A546 8C-S-PSF V2.00	0	20. GFP-Imp-a4-dIBB and anti-PSF-A546_Pos009_S001	00-ph4aCAyenJTbJaXsNSxeAP
452		Vesicles Paraspeckle	3	0.000	1.000	229	200001292	200000127	GFP-IMPa4-IBB anti-PSF-A546 8C-S-PSF V2.00	0	20. GFP-Imp-a4-dIBB and anti-PSF-A546_Pos009_S001	00-ph4aCAyenJTbJaXsNSxeAP
342		Vesicles Paraspeckle	3	0.000	1.000	229	200001293	200000128	GFP-IMPa4-IBB anti-PSF-A546 8C-S-PSF V2.00	0	20. GFP-Imp-a4-dIBB and anti-PSF-A546_Pos009_S001	00-ph4aCAyenJTbJaXsNSxeAP
1469		Vesicles Paraspeckle	3	0.000	1.000	229	200001294	200000129	GFP-IMPa4-IBB anti-PSF-A546 8C-S-PSF V2.00	0	20. GFP-Imp-a4-dIBB and anti-PSF-A546_Pos009_S001	00-ph4aCAyenJTbJaXsNSxeAP
1790		Vesicles Paraspeckle	3	0.000	1.000	229	200001295	200000130	GFP-IMPa4-IBB anti-PSF-A546 8C-S-PSF V2.00	0	20. GFP-Imp-a4-dIBB and anti-PSF-A546_Pos009_S001	00-ph4aCAyenJTbJaXsNSxeAP
68		Vesicles Paraspeckle	3	0.000	1.000	229	200001296	200000131	GFP-IMPa4-IBB anti-PSF-A546 8C-S-PSF V2.00	0	20. GFP-Imp-a4-dIBB and anti-PSF-A546_Pos009_S001	00-ph4aCAyenJTbJaXsNSxeAP
185		Vesicles Paraspeckle	3	0.000	1.000	229	200001297	200000132	GFP-IMPa4-IBB anti-PSF-A546 8C-S-PSF V2.00	0	20. GFP-Imp-a4-dIBB and anti-PSF-A546_Pos009_S001	00-ph4aCAyenJTbJaXsNSxeAP
3794		Vesicles Paraspeckle	3	0.000	1.000	229	200001298	200000133	GFP-IMPa4-IBB anti-PSF-A546 8C-S-PSF V2.00	0	20. GFP-Imp-a4-dIBB and anti-PSF-A546_Pos009_S001	00-ph4aCAyenJTbJaXsNSxeAP
676		Vesicles Paraspeckle	3	0.000	1.000	229	200001299	200000134	GFP-IMPa4-IBB anti-PSF-A546 8C-S-PSF V2.00	0	20. GFP-Imp-a4-dIBB and anti-PSF-A546_Pos009_S001	00-ph4aCAyenJTbJaXsNSxeAP
324		Vesicles Paraspeckle	3	0.000	1.000	229	200001300	200000135	GFP-IMPa4-IBB anti-PSF-A546 8C-S-PSF V2.00	0	20. GFP-Imp-a4-dIBB and anti-PSF-A546_Pos009_S001	00-ph4aCAyenJTbJaXsNSxeAP
140		Vesicles Paraspeckle	3	0.000	1.000	229	200001301	200000136	GFP-IMPa4-IBB anti-PSF-A546 8C-S-PSF V2.00	0	20. GFP-Imp-a4-dIBB and anti-PSF-A546_Pos009_S001	00-ph4aCAyenJTbJaXsNSxeAP
357		Vesicles Paraspeckle	3	0.000	1.000	231	200001302	200000137	GFP-IMPa4-IBB anti-PSF-A546 8C-S-PSF V2.00	0	20. GFP-Imp-a4-dIBB and anti-PSF-A546_Pos009_S001	00-ph4aCAyenJTbJaXsNSxeAP
435		Vesicles Paraspeckle	3	0.000	1.000	231	200001303	200000138	GFP-IMPa4-IBB anti-PSF-A546 8C-S-PSF V2.00	0	20. GFP-Imp-a4-dIBB and anti-PSF-A546_Pos009_S001	00-ph4aCAyenJTbJaXsNSxeAP
3125		Vesicles Paraspeckle	3	0.000	1.000	231	200001304	200000139	GFP-IMPa4-IBB anti-PSF-A546 8C-S-PSF V2.00	0	20. GFP-Imp-a4-dIBB and anti-PSF-A546_Pos009_S001	00-ph4aCAyenJTbJaXsNSxeAP
1128		Vesicles Paraspeckle	3	0.000	1.000	231	200001305	200000140	GFP-IMPa4-IBB anti-PSF-A546 8C-S-PSF V2.00	0	20. GFP-Imp-a4-dIBB and anti-PSF-A546_Pos009_S001	00-ph4aCAyenJTbJaXsNSxeAP
481		Vesicles Paraspeckle	3	0.000	1.000	231	200001306	200000141	GFP-IMPa4-IBB anti-PSF-A546 8C-S-PSF V2.00	0	20. GFP-Imp-a4-dIBB and anti-PSF-A546_Pos009_S001	00-ph4aCAyenJTbJaXsNSxeAP
1013		Vesicles Paraspeckle	3	0.000	1.000	231	200001307	200000142	GFP-IMPa4-IBB anti-PSF-A546 8C-S-PSF V2.00	0	20. GFP-Imp-a4-dIBB and anti-PSF-A546_Pos009_S001	00-ph4aCAyenJTbJaXsNSxeAP
285		Vesicles Paraspeckle	3	0.000	1.000	231	200001308	200000143	GFP-IMPa4-IBB anti-PSF-A546 8C-S-PSF V2.00	0	20. GFP-Imp-a4-dIBB and anti-PSF-A546_Pos009_S001	00-ph4aCAyenJTbJaXsNSxeAP
228		Vesicles Paraspeckle	3	0.000	1.000	231	200001309	200000144	GFP-IMPa4-IBB anti-PSF-A546 8C-S-PSF V2.00	0	20. GFP-Imp-a4-dIBB and anti-PSF-A546_Pos009_S001	00-ph4aCAyenJTbJaXsNSxeAP
707		Vesicles Paraspeckle	3	0.000	1.000	231	200001310	200000145	GFP-IMPa4-IBB anti-PSF-A546 8C-S-PSF V2.00	0	20. GFP-Imp-a4-dIBB and anti-PSF-A546_Pos009_S001	00-ph4aCAyenJTbJaXsNSxeAP
524		Vesicles Paraspeckle	3	0.000	1.000	231	200001311	200000146	GFP-IMPa4-IBB anti-PSF-A546 8C-S-PSF V2.00	0	20. GFP-Imp-a4-dIBB and anti-PSF-A546_Pos009_S001	00-ph4aCAyenJTbJaXsNSxeAP
1088		Vesicles Paraspeckle	3	0.000	1.000	231	200001312	200000147	GFP-IMPa4-IBB anti-PSF-A546 8C-S-PSF V2.00	0	20. GFP-Imp-a4-dIBB and anti-PSF-A546_Pos009_S001	00-ph4aCAyenJTbJaXsNSxeAP
499		Vesicles Paraspeckle	3	0.000	1.000	231	200001313	200000148	GFP-IMPa4-IBB anti-PSF-A546 8C-S-PSF V2.00	0	20. GFP-Imp-a4-dIBB and anti-PSF-A546_Pos009_S001	00-ph4aCAyenJTbJaXsNSxeAP
2672		Vesicles Paraspeckle	3	0.000	1.000	231	200001314	200000149	GFP-IMPa4-IBB anti-PSF-A546 8C-S-PSF V2.00	0	20. GFP-Imp-a4-dIBB and anti-PSF-A546_Pos009_S001	00-ph4aCAyenJTbJaXsNSxeAP
949		Vesicles Paraspeckle	3	0.000	1.000	231	200001315	200000150	GFP-IMPa4-IBB anti-PSF-A546 8C-S-PSF V2.00	0	20. GFP-Imp-a4-dIBB and anti-PSF-A546_Pos009_S001	00-ph4aCAyenJTbJaXsNSxeAP
1652		Vesicles Paraspeckle	3	0.000	1.000	231	200001316	200000151	GFP-IMPa4-IBB anti-PSF-A546 8C-S-PSF V2.00	0	20. GFP-Imp-a4-dIBB and anti-PSF-A546_Pos009_S001	00-ph4aCAyenJTbJaXsNSxeAP
529		Vesicles Paraspeckle	3	0.000	1.000	231	200001317	200000152	GFP-IMPa4-IBB anti-PSF-A546 8C-S-PSF V2.00	0	20. GFP-Imp-a4-dIBB and anti-PSF-A546_Pos009_S001	00-ph4aCAyenJTbJaXsNSxeAP
994		Vesicles Paraspeckle	3	0.000	1.000	231	200001318	200000153	GFP-IMPa4-IBB anti-PSF-A546 8C-S-PSF V2.00	0	20. GFP-Imp-a4-dIBB and anti-PSF-A546_Pos009_S001	00-ph4aCAyenJTbJaXsNSxeAP
903		Vesicles Paraspeckle	3	0.000	1.000	231	200001319	200000154	GFP-IMPa4-IBB anti-PSF-A546 8C-S-PSF V2.00	0	20. GFP-Imp-a4-dIBB and anti-PSF-A546_Pos009_S001	00-ph4aCAyenJTbJaXsNSxeAP
295		Vesicles Paraspeckle	3	0.000	1.000	231	200001320	200000155	GFP-IMPa4-IBB anti-PSF-A546 8C-S-PSF V2.00	0	20. GFP-Imp-a4-dIBB and anti-PSF-A546_Pos009_S001	00-ph4aCAyenJTbJaXsNSxeAP
166		Vesicles Paraspeckle	3	0.000	1.000	233	200001321	200000156	GFP-IMPa4-IBB anti-PSF-A546 8C-S-PSF V2.00	0	20. GFP-Imp-a4-dIBB and anti-PSF-A546_Pos009_S001	00-ph4aCAyenJTbJaXsNSxeAP
212		Vesicles Paraspeckle	3	0.000	1.000	233	200001322	200000157	GFP-IMPa4-IBB anti-PSF-A546 8C-S-PSF V2.00	0	20. GFP-Imp-a4-dIBB and anti-PSF-A546_Pos009_S001	00-ph4aCAyenJTbJaXsNSxeAP
407		Vesicles Paraspeckle	3	0.000	1.000	233	200001323	200000158	GFP-IMPa4-IBB anti-PSF-A546 8C-S-PSF V2.00	0	20. GFP-Imp-a4-dIBB and anti-PSF-A546_Pos009_S001	00-ph4aCAyenJTbJaXsNSxeAP
214		Vesicles Paraspeckle	3	0.000	1.000	233	200001324	200000159	GFP-IMPa4-IBB anti-PSF-A546 8C-S-PSF V2.00	0	20. GFP-Imp-a4-dIBB and anti-PSF-A546_Pos009_S001	00-ph4aCAyenJTbJaXsNSxeAP
1922		Vesicles Paraspeckle	3	0.000	1.000	233	200001325	200000160	GFP-IMPa4-IBB anti-PSF-A546 8C-S-PSF V2.00	0	20. GFP-Imp-a4-dIBB and anti-PSF-A546_Pos009_S001	00-ph4aCAyenJTbJaXsNSxeAP
333		Vesicles Paraspeckle	3	0.000	1.000	233	200001326	200000161	GFP-IMPa4-IBB anti-PSF-A546 8C-S-PSF V2.00	0	20. GFP-Imp-a4-dIBB and anti-PSF-A546_Pos009_S001	00-ph4aCAyenJTbJaXsNSxeAP
373		Vesicles Paraspeckle	3	0.000	1.000	233	200001327	200000162	GFP-IMPa4-IBB anti-PSF-A546 8C-S-PSF V2.00	0	20. GFP-Imp-a4-dIBB and anti-PSF-A546_Pos009_S001	00-ph4aCAyenJTbJaXsNSxeAP
1617		Vesicles Paraspeckle	3	0.000	1.000	233	200001328	200000163	GFP-IMPa4-IBB anti-PSF-A546 8C-S-PSF V2.00	0	20. GFP-Imp-a4-dIBB and anti-PSF-A546_Pos009_S001	00-ph4aCAyenJTbJaXsNSxeAP
492		Vesicles Paraspeckle	3	0.000	1.000	233	200001329	200000164	GFP-IMPa4-IBB anti-PSF-A546 8C-S-PSF V2.00	0	20. GFP-Imp-a4-dIBB and anti-PSF-A546_Pos009_S001	00-ph4aCAyenJTbJaXsNSxeAP
140		Vesicles Paraspeckle	3	0.000	1.000	234	200001330	200000165	GFP-IMPa4-IBB anti-PSF-A546 8C-S-PSF V2.00	0	20. GFP-Imp-a4-dIBB and anti-PSF-A546_Pos009_S001	00-ph4aCAyenJTbJaXsNSxeAP
346		Vesicles Paraspeckle	3	0.000	1.000	234	200001331	200000166	GFP-IMPa4-IBB anti-PSF-A546 8C-S-PSF V2.00	0	20. GFP-Imp-a4-dIBB and anti-PSF-A546_Pos009_S001	00-ph4aCAyenJTbJaXsNSxeAP
156		Vesicles Paraspeckle	3	0.000	1.000	235	200001332	200000167	GFP-IMPa4-IBB anti-PSF-A546 8C-S-PSF V2.00	0	20. GFP-Imp-a4-dIBB and anti-PSF-A546_Pos009_S001	00-ph4aCAyenJTbJaXsNSxeAP
266		Vesicles Paraspeckle	3	0.000	1.000	235	200001333	200000168	GFP-IMPa4-IBB anti-PSF-A546 8C-S-PSF V2.00	0	20. GFP-Imp-a4-dIBB and anti-PSF-A546_Pos009_S001	00-ph4aCAyenJTbJaXsNSxeAP
433		Vesicles Paraspeckle	3	0.000	1.000	235	200001334	200000169	GFP-IMPa4-IBB anti-PSF-A546 8C-S-PSF V2.00	0	20. GFP-Imp-a4-dIBB and anti-PSF-A546_Pos009_S001	00-ph4aCAyenJTbJaXsNSxeAP
75		Vesicles Paraspeckle	3	0.000	1.000	235	200001335	200000170	GFP-IMPa4-IBB anti-PSF-A546 8C-S-PSF V2.00	0	20. GFP-Imp-a4-dIBB and anti-PSF-A546_Pos009_S001	00-ph4aCAyenJTbJaXsNSxeAP
438		Vesicles Paraspeckle	3	0.000	1.000	235	200001336	200000171	GFP-IMPa4-IBB anti-PSF-A546 8C-S-PSF V2.00	0	20. GFP-Imp-a4-dIBB and anti-PSF-A546_Pos009_S001	00-ph4aCAyenJTbJaXsNSxeAP
345		Vesicles Paraspeckle	3	0.000	1.000	235	200001337	200000172	GFP-IMPa4-IBB anti-PSF-A546 8C-S-PSF V2.00	0	20. GFP-Imp-a4-dIBB and anti-PSF-A546_Pos009_S001	00-ph4aCAyenJTbJaXsNSxeAP
1419		Vesicles Paraspeckle	3	0.000	1.000	235	200001338	200000173	GFP-IMPa4-IBB anti-PSF-A546 8C-S-PSF V2.00	0	20. GFP-Imp-a4-dIBB and anti-PSF-A546_Pos009_S001	00-ph4aCAyenJTbJaXsNSxeAP
214		Vesicles Paraspeckle	3	0.000	1.000	235	200001339	200000174	GFP-IMPa4-IBB anti-PSF-A546 8C-S-PSF V2.00	0	20. GFP-Imp-a4-dIBB and anti-PSF-A546_Pos009_S001	00-ph4aCAyenJTbJaXsNSxeAP
99		Vesicles Paraspeckle	3	0.000	1.000	236	200001340	200000175	GFP-IMPa4-IBB anti-PSF-A546 8C-S-PSF V2.00	0	20. GFP-Imp-a4-dIBB and anti-PSF-A546_Pos009_S001	00-ph4aCAyenJTbJaXsNSxeAP
119		Vesicles Paraspeckle	3	0.000	1.000	236	200001341	200000176	GFP-IMPa4-IBB anti-PSF-A546 8C-S-PSF V2.00	0	20. GFP-Imp-a4-dIBB and anti-PSF-A546_Pos009_S001	00-ph4aCAyenJTbJaXsNSxeAP
268		Vesicles Paraspeckle	3	0.000	1.000	236	200001342	200000177	GFP-IMPa4-IBB anti-PSF-A546 8C-S-PSF V2.00	0	20. GFP-Imp-a4-dIBB and anti-PSF-A546_Pos009_S001	00-ph4aCAyenJTbJaXsNSxeAP
108		Vesicles Paraspeckle	3	0.000	1.000	236	200001343	200000178	GFP-IMPa4-IBB anti-PSF-A546 8C-S-PSF V2.00	0	20. GFP-Imp-a4-dIBB and anti-PSF-A546_Pos009_S001	00-ph4aCAyenJTbJaXsNSxeAP
461		Vesicles Paraspeckle	3	0.000	1.000	236	200001344	200000179	GFP-IMPa4-IBB anti-PSF-A546 8C-S-PSF V2.00	0	20. GFP-Imp-a4-dIBB and anti-PSF-A546_Pos009_S001	00-ph4aCAyenJTbJaXsNSxeAP
760		Vesicles Paraspeckle	3	0.000	1.000	236	200001345	200000180	GFP-IMPa4-IBB anti-PSF-A546 8C-S-PSF V2.00	0	20. GFP-Imp-a4-dIBB and anti-PSF-A546_Pos009_S001	00-ph4aCAyenJTbJaXsNSxeAP
310		Vesicles Paraspeckle	3	0.000	1.000	237	200001346	200000181	GFP-IMPa4-IBB anti-PSF-A546 8C-S-PSF V2.00	0	20. GFP-Imp-a4-dIBB and anti-PSF-A546_Pos009_S001	00-ph4aCAyenJTbJaXsNSxeAP
326		Vesicles Paraspeckle	3	0.000	1.000	237	200001347	200000182	GFP-IMPa4-IBB anti-PSF-A546 8C-S-PSF V2.00	0	20. GFP-Imp-a4-dIBB and anti-PSF-A546_Pos009_S001	00-ph4aCAyenJTbJaXsNSxeAP
788		Vesicles Paraspeckle	3	0.000	1.000	237	200001348	200000183	GFP-IMPa4-IBB anti-PSF-A546 8C-S-PSF V2.00	0	20. GFP-Imp-a4-dIBB and anti-PSF-A546_Pos009_S001	00-ph4aCAyenJTbJaXsNSxeAP
4026		Vesicles Paraspeckle	3	0.000	1.000	237	200001349	200000184	GFP-IMPa4-IBB anti-PSF-A546 8C-S-PSF V2.00	0	20. GFP-Imp-a4-dIBB and anti-PSF-A546_Pos009_S001	00-ph4aCAyenJTbJaXsNSxeAP
1772		Vesicles Paraspeckle	3	0.000	1.000	237	200001350	200000185	GFP-IMPa4-IBB anti-PSF-A546 8C-S-PSF V2.00	0	20. GFP-Imp-a4-dIBB and anti-PSF-A546_Pos009_S001	00-ph4aCAyenJTbJaXsNSxeAP
382		Vesicles Paraspeckle	3	0.000	1.000	238	200001351	200000186	GFP-IMPa4-IBB anti-PSF-A546 8C-S-PSF V2.00	0	20. GFP-Imp-a4-dIBB and anti-PSF-A546_Pos009_S001	00-ph4aCAyenJTbJaXsNSxeAP
725		Vesicles Paraspeckle	3	0.000	1.000	238	200001352	200000187	GFP-IMPa4-IBB anti-PSF-A546 8C-S-PSF V2.00	0	20. GFP-Imp-a4-dIBB and anti-PSF-A546_Pos009_S001	00-ph4aCAyenJTbJaXsNSxeAP
148		Vesicles Paraspeckle	3	0.000	1.000	238	200001353	200000188	GFP-IMPa4-IBB anti-PSF-A546 8C-S-PSF V2.00	0	20. GFP-Imp-a4-dIBB and anti-PSF-A546_Pos009_S001	00-ph4aCAyenJTbJaXsNSxeAP
27		Vesicles Paraspeckle	3	0.000	1.000	238	200001354	200000189	GFP-IMPa4-IBB anti-PSF-A546 8C-S-PSF V2.00	0	20. GFP-Imp-a4-dIBB and anti-PSF-A546_Pos009_S001	00-ph4aCAyenJTbJaXsNSxeAP
443		Vesicles Paraspeckle	3	0.000	1.000	238	200001355	200000190	GFP-IMPa4-IBB anti-PSF-A546 8C-S-PSF V2.00	0	20. GFP-Imp-a4-dIBB and anti-PSF-A546_Pos009_S001	00-ph4aCAyenJTbJaXsNSxeAP
627		Vesicles Paraspeckle	3	0.000	1.000	238	200001356	200000191	GFP-IMPa4-IBB anti-PSF-A546 8C-S-PSF V2.00	0	20. GFP-Imp-a4-dIBB and anti-PSF-A546_Pos009_S001	00-ph4aCAyenJTbJaXsNSxeAP
578		Vesicles Paraspeckle	3	0.000	1.000	238	200001357	200000192	GFP-IMPa4-IBB anti-PSF-A546 8C-S-PSF V2.00	0	20. GFP-Imp-a4-dIBB and anti-PSF-A546_Pos009_S001	00-ph4aCAyenJTbJaXsNSxeAP
712		Vesicles Paraspeckle	3	0.000	1.000	238	200001358	200000193	GFP-IMPa4-IBB anti-PSF-A546 8C-S-PSF V2.00	0	20. GFP-Imp-a4-dIBB and anti-PSF-A546_Pos009_S001	00-ph4aCAyenJTbJaXsNSxeAP
1643		Vesicles Paraspeckle	3	0.000	1.000	238	200001359	200000194	GFP-IMPa4-IBB anti-PSF-A546 8C-S-PSF V2.00	0	20. GFP-Imp-a4-dIBB and anti-PSF-A546_Pos009_S001	00-ph4aCAyenJTbJaXsNSxeAP
190		Vesicles Paraspeckle	3	0.000	1.000	238	200001360	200000195	GFP-IMPa4-IBB anti-PSF-A546 8C-S-PSF V2.00	0	20. GFP-Imp-a4-dIBB and anti-PSF-A546_Pos009_S001	00-ph4aCAyenJTbJaXsNSxeAP
63		Vesicles Paraspeckle	3	0.000	1.000	238	200001361	200000196	GFP-IMPa4-IBB anti-PSF-A546 8C-S-PSF V2.00	0	20. GFP-Imp-a4-dIBB and anti-PSF-A546_Pos009_S001	00-ph4aCAyenJTbJaXsNSxeAP
98		Vesicles Paraspeckle	3	0.000	1.000	238	200001362	200000197	GFP-IMPa4-IBB anti-PSF-A546 8C-S-PSF V2.00	0	20. GFP-Imp-a4-dIBB and anti-PSF-A546_Pos009_S001	00-ph4aCAyenJTbJaXsNSxeAP
160		Vesicles Paraspeckle	3	0.000	1.000	238	200001363	200000198	GFP-IMPa4-IBB anti-PSF-A546 8C-S-PSF V2.00	0	20. GFP-Imp-a4-dIBB and anti-PSF-A546_Pos009_S001	00-ph4aCAyenJTbJaXsNSxeAP
624		Vesicles Paraspeckle	3	0.000	1.000	238	200001364	200000199	GFP-IMPa4-IBB anti-PSF-A546 8C-S-PSF V2.00	0	20. GFP-Imp-a4-dIBB and anti-PSF-A546_Pos009_S001	00-ph4aCAyenJTbJaXsNSxeAP
930		Vesicles Paraspeckle	3	0.000	1.000	238	200001365	200000200	GFP-IMPa4-IBB anti-PSF-A546 8C-S-PSF V2.00	0	20. GFP-Imp-a4-dIBB and anti-PSF-A546_Pos009_S001	00-ph4aCAyenJTbJaXsNSxeAP
1583		Vesicles Paraspeckle	3	0.000	1.000	238	200001366	200000201	GFP-IMPa4-IBB anti-PSF-A546 8C-S-PSF V2.00	0	20. GFP-Imp-a4-dIBB and anti-PSF-A546_Pos009_S001	00-ph4aCAyenJTbJaXsNSxeAP
151		Vesicles Paraspeckle	3	0.000	1.000	238	200001367	200000202	GFP-IMPa4-IBB anti-PSF-A546 8C-S-PSF V2.00	0	20. GFP-Imp-a4-dIBB and anti-PSF-A546_Pos009_S001	00-ph4aCAyenJTbJaXsNSxeAP
429		Vesicles Paraspeckle	3	0.000	1.000	238	200001368	200000203	GFP-IMPa4-IBB anti-PSF-A546 8C-S-PSF V2.00	0	20. GFP-Imp-a4-dIBB and anti-PSF-A546_Pos009_S001	00-ph4aCAyenJTbJaXsNSxeAP
953		Vesicles Paraspeckle	3	0.000	1.000	240	200001369	200000204	GFP-IMPa4-IBB anti-PSF-A546 8C-S-PSF V2.00	0	20. GFP-Imp-a4-dIBB and anti-PSF-A546_Pos009_S001	00-ph4aCAyenJTbJaXsNSxeAP
3989		Vesicles Paraspeckle	3	0.000	1.000	240	200001370	200000205	GFP-IMPa4-IBB anti-PSF-A546 8C-S-PSF V2.00	0	20. GFP-Imp-a4-dIBB and anti-PSF-A546_Pos009_S001	00-ph4aCAyenJTbJaXsNSxeAP
288		Vesicles Paraspeckle	3	0.000	1.000	240	200001371	200000206	GFP-IMPa4-IBB anti-PSF-A546 8C-S-PSF V2.00	0	20. GFP-Imp-a4-dIBB and anti-PSF-A546_Pos009_S001	00-ph4aCAyenJTbJaXsNSxeAP
1652		Vesicles Paraspeckle	3	0.000	1.000	240	200001372	200000207	GFP-IMPa4-IBB anti-PSF-A546 8C-S-PSF V2.00	0	20. GFP-Imp-a4-dIBB and anti-PSF-A546_Pos009_S001	00-ph4aCAyenJTbJaXsNSxeAP
1272		Vesicles Paraspeckle	3	0.000	1.000	241	200001373	200000208	GFP-IMPa4-IBB anti-PSF-A546 8C-S-PSF V2.00	0	20. GFP-Imp-a4-dIBB and anti-PSF-A546_Pos009_S001	00-ph4aCAyenJTbJaXsNSxeAP
350		Vesicles Paraspeckle	3	0.000	1.000	241	200001374	200000209	GFP-IMPa4-IBB anti-PSF-A546 8C-S-PSF V2.00	0	20. GFP-Imp-a4-dIBB and anti-PSF-A546_Pos009_S001	00-ph4aCAyenJTbJaXsNSxeAP
1019		Vesicles Paraspeckle	3	0.000	1.000	241	200001375	200000210	GFP-IMPa4-IBB anti-PSF-A546 8C-S-PSF V2.00	0	20. GFP-Imp-a4-dIBB and anti-PSF-A546_Pos009_S001	00-ph4aCAyenJTbJaXsNSxeAP
4140		Vesicles Paraspeckle	3	0.000	1.000	241	200001376	200000211	GFP-IMPa4-IBB anti-PSF-A546 8C-S-PSF V2.00	0	20. GFP-Imp-a4-dIBB and anti-PSF-A546_Pos009_S001	00-ph4aCAyenJTbJaXsNSxeAP
104		Vesicles Paraspeckle	3	0.000	1.000	241	200001377	200000212	GFP-IMPa4-IBB anti-PSF-A546 8C-S-PSF V2.00	0	20. GFP-Imp-a4-dIBB and anti-PSF-A546_Pos009_S001	00-ph4aCAyenJTbJaXsNSxeAP
454		Vesicles Paraspeckle	3	0.000	1.000	241	200001378	200000213	GFP-IMPa4-IBB anti-PSF-A546 8C-S-PSF V2.00	0	20. GFP-Imp-a4-dIBB and anti-PSF-A546_Pos009_S001	00-ph4aCAyenJTbJaXsNSxeAP
3612		Vesicles Paraspeckle	3	0.000	1.000	241	200001379	200000214	GFP-IMPa4-IBB anti-PSF-A546 8C-S-PSF V2.00	0	20. GFP-Imp-a4-dIBB and anti-PSF-A546_Pos009_S001	00-ph4aCAyenJTbJaXsNSxeAP
4646		Vesicles Paraspeckle	3	0.000	1.000	241	200001380	200000215	GFP-IMPa4-IBB anti-PSF-A546 8C-S-PSF V2.00	0	20. GFP-Imp-a4-dIBB and anti-PSF-A546_Pos009_S001	00-ph4aCAyenJTbJaXsNSxeAP
375		Vesicles Paraspeckle	3	0.000	1.000	241	200001381	200000216	GFP-IMPa4-IBB anti-PSF-A546 8C-S-PSF V2.00	0	20. GFP-Imp-a4-dIBB and anti-PSF-A546_Pos009_S001	00-ph4aCAyenJTbJaXsNSxeAP
734		Vesicles Paraspeckle	3	0.000	1.000	242	200001382	200000000	GFP-IMPa4-IBB anti-PSF-A546 8C-S-PSF V2.00	0	20. GFP-Imp-a4-dIBB and anti-PSF-A546_Pos010_S001	00-eHgFZqp66HSrHx7PJpdSDm
169		Vesicles Paraspeckle	3	0.000	1.000	242	200001383	200000001	GFP-IMPa4-IBB anti-PSF-A546 8C-S-PSF V2.00	0	20. GFP-Imp-a4-dIBB and anti-PSF-A546_Pos010_S001	00-eHgFZqp66HSrHx7PJpdSDm
34		Vesicles Paraspeckle	3	0.000	1.000	242	200001384	200000002	GFP-IMPa4-IBB anti-PSF-A546 8C-S-PSF V2.00	0	20. GFP-Imp-a4-dIBB and anti-PSF-A546_Pos010_S001	00-eHgFZqp66HSrHx7PJpdSDm
167		Vesicles Paraspeckle	3	0.000	1.000	242	200001385	200000003	GFP-IMPa4-IBB anti-PSF-A546 8C-S-PSF V2.00	0	20. GFP-Imp-a4-dIBB and anti-PSF-A546_Pos010_S001	00-eHgFZqp66HSrHx7PJpdSDm
379		Vesicles Paraspeckle	3	0.000	1.000	243	200001386	200000004	GFP-IMPa4-IBB anti-PSF-A546 8C-S-PSF V2.00	0	20. GFP-Imp-a4-dIBB and anti-PSF-A546_Pos010_S001	00-eHgFZqp66HSrHx7PJpdSDm
447		Vesicles Paraspeckle	3	0.000	1.000	243	200001387	200000005	GFP-IMPa4-IBB anti-PSF-A546 8C-S-PSF V2.00	0	20. GFP-Imp-a4-dIBB and anti-PSF-A546_Pos010_S001	00-eHgFZqp66HSrHx7PJpdSDm
337		Vesicles Paraspeckle	3	0.000	1.000	244	200001388	200000006	GFP-IMPa4-IBB anti-PSF-A546 8C-S-PSF V2.00	0	20. GFP-Imp-a4-dIBB and anti-PSF-A546_Pos010_S001	00-eHgFZqp66HSrHx7PJpdSDm
49		Vesicles Paraspeckle	3	0.000	1.000	244	200001389	200000007	GFP-IMPa4-IBB anti-PSF-A546 8C-S-PSF V2.00	0	20. GFP-Imp-a4-dIBB and anti-PSF-A546_Pos010_S001	00-eHgFZqp66HSrHx7PJpdSDm
5334		Vesicles Paraspeckle	3	0.000	1.000	244	200001390	200000008	GFP-IMPa4-IBB anti-PSF-A546 8C-S-PSF V2.00	0	20. GFP-Imp-a4-dIBB and anti-PSF-A546_Pos010_S001	00-eHgFZqp66HSrHx7PJpdSDm
1793		Vesicles Paraspeckle	3	0.000	1.000	244	200001391	200000009	GFP-IMPa4-IBB anti-PSF-A546 8C-S-PSF V2.00	0	20. GFP-Imp-a4-dIBB and anti-PSF-A546_Pos010_S001	00-eHgFZqp66HSrHx7PJpdSDm
931		Vesicles Paraspeckle	3	0.000	1.000	244	200001392	200000010	GFP-IMPa4-IBB anti-PSF-A546 8C-S-PSF V2.00	0	20. GFP-Imp-a4-dIBB and anti-PSF-A546_Pos010_S001	00-eHgFZqp66HSrHx7PJpdSDm
435		Vesicles Paraspeckle	3	0.000	1.000	244	200001393	200000011	GFP-IMPa4-IBB anti-PSF-A546 8C-S-PSF V2.00	0	20. GFP-Imp-a4-dIBB and anti-PSF-A546_Pos010_S001	00-eHgFZqp66HSrHx7PJpdSDm
211		Vesicles Paraspeckle	3	0.000	1.000	244	200001394	200000012	GFP-IMPa4-IBB anti-PSF-A546 8C-S-PSF V2.00	0	20. GFP-Imp-a4-dIBB and anti-PSF-A546_Pos010_S001	00-eHgFZqp66HSrHx7PJpdSDm
30		Vesicles Paraspeckle	3	0.000	1.000	244	200001395	200000013	GFP-IMPa4-IBB anti-PSF-A546 8C-S-PSF V2.00	0	20. GFP-Imp-a4-dIBB and anti-PSF-A546_Pos010_S001	00-eHgFZqp66HSrHx7PJpdSDm
1203		Vesicles Paraspeckle	3	0.000	1.000	244	200001396	200000014	GFP-IMPa4-IBB anti-PSF-A546 8C-S-PSF V2.00	0	20. GFP-Imp-a4-dIBB and anti-PSF-A546_Pos010_S001	00-eHgFZqp66HSrHx7PJpdSDm
79		Vesicles Paraspeckle	3	0.000	1.000	244	200001397	200000015	GFP-IMPa4-IBB anti-PSF-A546 8C-S-PSF V2.00	0	20. GFP-Imp-a4-dIBB and anti-PSF-A546_Pos010_S001	00-eHgFZqp66HSrHx7PJpdSDm
1846		Vesicles Paraspeckle	3	0.000	1.000	244	200001398	200000016	GFP-IMPa4-IBB anti-PSF-A546 8C-S-PSF V2.00	0	20. GFP-Imp-a4-dIBB and anti-PSF-A546_Pos010_S001	00-eHgFZqp66HSrHx7PJpdSDm
3451		Vesicles Paraspeckle	3	0.000	1.000	244	200001399	200000017	GFP-IMPa4-IBB anti-PSF-A546 8C-S-PSF V2.00	0	20. GFP-Imp-a4-dIBB and anti-PSF-A546_Pos010_S001	00-eHgFZqp66HSrHx7PJpdSDm
363		Vesicles Paraspeckle	3	0.000	1.000	244	200001400	200000018	GFP-IMPa4-IBB anti-PSF-A546 8C-S-PSF V2.00	0	20. GFP-Imp-a4-dIBB and anti-PSF-A546_Pos010_S001	00-eHgFZqp66HSrHx7PJpdSDm
2101		Vesicles Paraspeckle	3	0.000	1.000	244	200001401	200000019	GFP-IMPa4-IBB anti-PSF-A546 8C-S-PSF V2.00	0	20. GFP-Imp-a4-dIBB and anti-PSF-A546_Pos010_S001	00-eHgFZqp66HSrHx7PJpdSDm
380		Vesicles Paraspeckle	3	0.000	1.000	245	200001402	200000020	GFP-IMPa4-IBB anti-PSF-A546 8C-S-PSF V2.00	0	20. GFP-Imp-a4-dIBB and anti-PSF-A546_Pos010_S001	00-eHgFZqp66HSrHx7PJpdSDm
1754		Vesicles Paraspeckle	3	0.000	1.000	245	200001403	200000021	GFP-IMPa4-IBB anti-PSF-A546 8C-S-PSF V2.00	0	20. GFP-Imp-a4-dIBB and anti-PSF-A546_Pos010_S001	00-eHgFZqp66HSrHx7PJpdSDm
494		Vesicles Paraspeckle	3	0.000	1.000	245	200001404	200000022	GFP-IMPa4-IBB anti-PSF-A546 8C-S-PSF V2.00	0	20. GFP-Imp-a4-dIBB and anti-PSF-A546_Pos010_S001	00-eHgFZqp66HSrHx7PJpdSDm
280		Vesicles Paraspeckle	3	0.000	1.000	245	200001405	200000023	GFP-IMPa4-IBB anti-PSF-A546 8C-S-PSF V2.00	0	20. GFP-Imp-a4-dIBB and anti-PSF-A546_Pos010_S001	00-eHgFZqp66HSrHx7PJpdSDm
1624		Vesicles Paraspeckle	3	0.000	1.000	245	200001406	200000024	GFP-IMPa4-IBB anti-PSF-A546 8C-S-PSF V2.00	0	20. GFP-Imp-a4-dIBB and anti-PSF-A546_Pos010_S001	00-eHgFZqp66HSrHx7PJpdSDm
445		Vesicles Paraspeckle	3	0.000	1.000	245	200001407	200000025	GFP-IMPa4-IBB anti-PSF-A546 8C-S-PSF V2.00	0	20. GFP-Imp-a4-dIBB and anti-PSF-A546_Pos010_S001	00-eHgFZqp66HSrHx7PJpdSDm
1545		Vesicles Paraspeckle	3	0.000	1.000	245	200001408	200000026	GFP-IMPa4-IBB anti-PSF-A546 8C-S-PSF V2.00	0	20. GFP-Imp-a4-dIBB and anti-PSF-A546_Pos010_S001	00-eHgFZqp66HSrHx7PJpdSDm
739		Vesicles Paraspeckle	3	0.000	1.000	245	200001409	200000027	GFP-IMPa4-IBB anti-PSF-A546 8C-S-PSF V2.00	0	20. GFP-Imp-a4-dIBB and anti-PSF-A546_Pos010_S001	00-eHgFZqp66HSrHx7PJpdSDm
1735		Vesicles Paraspeckle	3	0.000	1.000	246	200001410	200000028	GFP-IMPa4-IBB anti-PSF-A546 8C-S-PSF V2.00	0	20. GFP-Imp-a4-dIBB and anti-PSF-A546_Pos010_S001	00-eHgFZqp66HSrHx7PJpdSDm
145		Vesicles Paraspeckle	3	0.000	1.000	246	200001411	200000029	GFP-IMPa4-IBB anti-PSF-A546 8C-S-PSF V2.00	0	20. GFP-Imp-a4-dIBB and anti-PSF-A546_Pos010_S001	00-eHgFZqp66HSrHx7PJpdSDm
454		Vesicles Paraspeckle	3	0.000	1.000	246	200001412	200000030	GFP-IMPa4-IBB anti-PSF-A546 8C-S-PSF V2.00	0	20. GFP-Imp-a4-dIBB and anti-PSF-A546_Pos010_S001	00-eHgFZqp66HSrHx7PJpdSDm
74		Vesicles Paraspeckle	3	0.000	1.000	247	200001413	200000031	GFP-IMPa4-IBB anti-PSF-A546 8C-S-PSF V2.00	0	20. GFP-Imp-a4-dIBB and anti-PSF-A546_Pos010_S001	00-eHgFZqp66HSrHx7PJpdSDm
914		Vesicles Paraspeckle	3	0.000	1.000	247	200001414	200000032	GFP-IMPa4-IBB anti-PSF-A546 8C-S-PSF V2.00	0	20. GFP-Imp-a4-dIBB and anti-PSF-A546_Pos010_S001	00-eHgFZqp66HSrHx7PJpdSDm
159		Vesicles Paraspeckle	3	0.000	1.000	247	200001415	200000033	GFP-IMPa4-IBB anti-PSF-A546 8C-S-PSF V2.00	0	20. GFP-Imp-a4-dIBB and anti-PSF-A546_Pos010_S001	00-eHgFZqp66HSrHx7PJpdSDm
336		Vesicles Paraspeckle	3	0.000	1.000	247	200001416	200000034	GFP-IMPa4-IBB anti-PSF-A546 8C-S-PSF V2.00	0	20. GFP-Imp-a4-dIBB and anti-PSF-A546_Pos010_S001	00-eHgFZqp66HSrHx7PJpdSDm
420		Vesicles Paraspeckle	3	0.000	1.000	247	200001417	200000035	GFP-IMPa4-IBB anti-PSF-A546 8C-S-PSF V2.00	0	20. GFP-Imp-a4-dIBB and anti-PSF-A546_Pos010_S001	00-eHgFZqp66HSrHx7PJpdSDm
209		Vesicles Paraspeckle	3	0.000	1.000	247	200001418	200000036	GFP-IMPa4-IBB anti-PSF-A546 8C-S-PSF V2.00	0	20. GFP-Imp-a4-dIBB and anti-PSF-A546_Pos010_S001	00-eHgFZqp66HSrHx7PJpdSDm
383		Vesicles Paraspeckle	3	0.000	1.000	247	200001419	200000037	GFP-IMPa4-IBB anti-PSF-A546 8C-S-PSF V2.00	0	20. GFP-Imp-a4-dIBB and anti-PSF-A546_Pos010_S001	00-eHgFZqp66HSrHx7PJpdSDm
498		Vesicles Paraspeckle	3	0.000	1.000	247	200001420	200000038	GFP-IMPa4-IBB anti-PSF-A546 8C-S-PSF V2.00	0	20. GFP-Imp-a4-dIBB and anti-PSF-A546_Pos010_S001	00-eHgFZqp66HSrHx7PJpdSDm
155		Vesicles Paraspeckle	3	0.000	1.000	248	200001421	200000039	GFP-IMPa4-IBB anti-PSF-A546 8C-S-PSF V2.00	0	20. GFP-Imp-a4-dIBB and anti-PSF-A546_Pos010_S001	00-eHgFZqp66HSrHx7PJpdSDm
380		Vesicles Paraspeckle	3	0.000	1.000	248	200001422	200000040	GFP-IMPa4-IBB anti-PSF-A546 8C-S-PSF V2.00	0	20. GFP-Imp-a4-dIBB and anti-PSF-A546_Pos010_S001	00-eHgFZqp66HSrHx7PJpdSDm
75		Vesicles Paraspeckle	3	0.000	1.000	248	200001423	200000041	GFP-IMPa4-IBB anti-PSF-A546 8C-S-PSF V2.00	0	20. GFP-Imp-a4-dIBB and anti-PSF-A546_Pos010_S001	00-eHgFZqp66HSrHx7PJpdSDm
68		Vesicles Paraspeckle	3	0.000	1.000	248	200001424	200000042	GFP-IMPa4-IBB anti-PSF-A546 8C-S-PSF V2.00	0	20. GFP-Imp-a4-dIBB and anti-PSF-A546_Pos010_S001	00-eHgFZqp66HSrHx7PJpdSDm
172		Vesicles Paraspeckle	3	0.000	1.000	248	200001425	200000043	GFP-IMPa4-IBB anti-PSF-A546 8C-S-PSF V2.00	0	20. GFP-Imp-a4-dIBB and anti-PSF-A546_Pos010_S001	00-eHgFZqp66HSrHx7PJpdSDm
174		Vesicles Paraspeckle	3	0.000	1.000	248	200001426	200000044	GFP-IMPa4-IBB anti-PSF-A546 8C-S-PSF V2.00	0	20. GFP-Imp-a4-dIBB and anti-PSF-A546_Pos010_S001	00-eHgFZqp66HSrHx7PJpdSDm
187		Vesicles Paraspeckle	3	0.000	1.000	248	200001427	200000045	GFP-IMPa4-IBB anti-PSF-A546 8C-S-PSF V2.00	0	20. GFP-Imp-a4-dIBB and anti-PSF-A546_Pos010_S001	00-eHgFZqp66HSrHx7PJpdSDm
486		Vesicles Paraspeckle	3	0.000	1.000	248	200001428	200000046	GFP-IMPa4-IBB anti-PSF-A546 8C-S-PSF V2.00	0	20. GFP-Imp-a4-dIBB and anti-PSF-A546_Pos010_S001	00-eHgFZqp66HSrHx7PJpdSDm
1139		Vesicles Paraspeckle	3	0.000	1.000	248	200001429	200000047	GFP-IMPa4-IBB anti-PSF-A546 8C-S-PSF V2.00	0	20. GFP-Imp-a4-dIBB and anti-PSF-A546_Pos010_S001	00-eHgFZqp66HSrHx7PJpdSDm
293		Vesicles Paraspeckle	3	0.000	1.000	248	200001430	200000048	GFP-IMPa4-IBB anti-PSF-A546 8C-S-PSF V2.00	0	20. GFP-Imp-a4-dIBB and anti-PSF-A546_Pos010_S001	00-eHgFZqp66HSrHx7PJpdSDm
129		Vesicles Paraspeckle	3	0.000	1.000	248	200001431	200000049	GFP-IMPa4-IBB anti-PSF-A546 8C-S-PSF V2.00	0	20. GFP-Imp-a4-dIBB and anti-PSF-A546_Pos010_S001	00-eHgFZqp66HSrHx7PJpdSDm
626		Vesicles Paraspeckle	3	0.000	1.000	248	200001432	200000050	GFP-IMPa4-IBB anti-PSF-A546 8C-S-PSF V2.00	0	20. GFP-Imp-a4-dIBB and anti-PSF-A546_Pos010_S001	00-eHgFZqp66HSrHx7PJpdSDm
180		Vesicles Paraspeckle	3	0.000	1.000	248	200001433	200000051	GFP-IMPa4-IBB anti-PSF-A546 8C-S-PSF V2.00	0	20. GFP-Imp-a4-dIBB and anti-PSF-A546_Pos010_S001	00-eHgFZqp66HSrHx7PJpdSDm
369		Vesicles Paraspeckle	3	0.000	1.000	248	200001434	200000052	GFP-IMPa4-IBB anti-PSF-A546 8C-S-PSF V2.00	0	20. GFP-Imp-a4-dIBB and anti-PSF-A546_Pos010_S001	00-eHgFZqp66HSrHx7PJpdSDm
574		Vesicles Paraspeckle	3	0.000	1.000	248	200001435	200000053	GFP-IMPa4-IBB anti-PSF-A546 8C-S-PSF V2.00	0	20. GFP-Imp-a4-dIBB and anti-PSF-A546_Pos010_S001	00-eHgFZqp66HSrHx7PJpdSDm
293		Vesicles Paraspeckle	3	0.000	1.000	248	200001436	200000054	GFP-IMPa4-IBB anti-PSF-A546 8C-S-PSF V2.00	0	20. GFP-Imp-a4-dIBB and anti-PSF-A546_Pos010_S001	00-eHgFZqp66HSrHx7PJpdSDm
158		Vesicles Paraspeckle	3	0.000	1.000	248	200001437	200000055	GFP-IMPa4-IBB anti-PSF-A546 8C-S-PSF V2.00	0	20. GFP-Imp-a4-dIBB and anti-PSF-A546_Pos010_S001	00-eHgFZqp66HSrHx7PJpdSDm
849		Vesicles Paraspeckle	3	0.000	1.000	249	200001438	200000056	GFP-IMPa4-IBB anti-PSF-A546 8C-S-PSF V2.00	0	20. GFP-Imp-a4-dIBB and anti-PSF-A546_Pos010_S001	00-eHgFZqp66HSrHx7PJpdSDm
1345		Vesicles Paraspeckle	3	0.000	1.000	249	200001439	200000057	GFP-IMPa4-IBB anti-PSF-A546 8C-S-PSF V2.00	0	20. GFP-Imp-a4-dIBB and anti-PSF-A546_Pos010_S001	00-eHgFZqp66HSrHx7PJpdSDm
927		Vesicles Paraspeckle	3	0.000	1.000	249	200001440	200000058	GFP-IMPa4-IBB anti-PSF-A546 8C-S-PSF V2.00	0	20. GFP-Imp-a4-dIBB and anti-PSF-A546_Pos010_S001	00-eHgFZqp66HSrHx7PJpdSDm
440		Vesicles Paraspeckle	3	0.000	1.000	249	200001441	200000059	GFP-IMPa4-IBB anti-PSF-A546 8C-S-PSF V2.00	0	20. GFP-Imp-a4-dIBB and anti-PSF-A546_Pos010_S001	00-eHgFZqp66HSrHx7PJpdSDm
1411		Vesicles Paraspeckle	3	0.000	1.000	249	200001442	200000060	GFP-IMPa4-IBB anti-PSF-A546 8C-S-PSF V2.00	0	20. GFP-Imp-a4-dIBB and anti-PSF-A546_Pos010_S001	00-eHgFZqp66HSrHx7PJpdSDm
459		Vesicles Paraspeckle	3	0.000	1.000	249	200001443	200000061	GFP-IMPa4-IBB anti-PSF-A546 8C-S-PSF V2.00	0	20. GFP-Imp-a4-dIBB and anti-PSF-A546_Pos010_S001	00-eHgFZqp66HSrHx7PJpdSDm
1714		Vesicles Paraspeckle	3	0.000	1.000	249	200001444	200000062	GFP-IMPa4-IBB anti-PSF-A546 8C-S-PSF V2.00	0	20. GFP-Imp-a4-dIBB and anti-PSF-A546_Pos010_S001	00-eHgFZqp66HSrHx7PJpdSDm
262		Vesicles Paraspeckle	3	0.000	1.000	249	200001445	200000063	GFP-IMPa4-IBB anti-PSF-A546 8C-S-PSF V2.00	0	20. GFP-Imp-a4-dIBB and anti-PSF-A546_Pos010_S001	00-eHgFZqp66HSrHx7PJpdSDm
162		Vesicles Paraspeckle	3	0.000	1.000	250	200001446	200000064	GFP-IMPa4-IBB anti-PSF-A546 8C-S-PSF V2.00	0	20. GFP-Imp-a4-dIBB and anti-PSF-A546_Pos010_S001	00-eHgFZqp66HSrHx7PJpdSDm
561		Vesicles Paraspeckle	3	0.000	1.000	250	200001447	200000065	GFP-IMPa4-IBB anti-PSF-A546 8C-S-PSF V2.00	0	20. GFP-Imp-a4-dIBB and anti-PSF-A546_Pos010_S001	00-eHgFZqp66HSrHx7PJpdSDm
611		Vesicles Paraspeckle	3	0.000	1.000	250	200001448	200000066	GFP-IMPa4-IBB anti-PSF-A546 8C-S-PSF V2.00	0	20. GFP-Imp-a4-dIBB and anti-PSF-A546_Pos010_S001	00-eHgFZqp66HSrHx7PJpdSDm
274		Vesicles Paraspeckle	3	0.000	1.000	250	200001449	200000067	GFP-IMPa4-IBB anti-PSF-A546 8C-S-PSF V2.00	0	20. GFP-Imp-a4-dIBB and anti-PSF-A546_Pos010_S001	00-eHgFZqp66HSrHx7PJpdSDm
396		Vesicles Paraspeckle	3	0.000	1.000	250	200001450	200000068	GFP-IMPa4-IBB anti-PSF-A546 8C-S-PSF V2.00	0	20. GFP-Imp-a4-dIBB and anti-PSF-A546_Pos010_S001	00-eHgFZqp66HSrHx7PJpdSDm
370		Vesicles Paraspeckle	3	0.000	1.000	250	200001451	200000069	GFP-IMPa4-IBB anti-PSF-A546 8C-S-PSF V2.00	0	20. GFP-Imp-a4-dIBB and anti-PSF-A546_Pos010_S001	00-eHgFZqp66HSrHx7PJpdSDm
955		Vesicles Paraspeckle	3	0.000	1.000	250	200001452	200000070	GFP-IMPa4-IBB anti-PSF-A546 8C-S-PSF V2.00	0	20. GFP-Imp-a4-dIBB and anti-PSF-A546_Pos010_S001	00-eHgFZqp66HSrHx7PJpdSDm
1182		Vesicles Paraspeckle	3	0.000	1.000	250	200001453	200000071	GFP-IMPa4-IBB anti-PSF-A546 8C-S-PSF V2.00	0	20. GFP-Imp-a4-dIBB and anti-PSF-A546_Pos010_S001	00-eHgFZqp66HSrHx7PJpdSDm
3141		Vesicles Paraspeckle	3	0.000	1.000	251	200001454	200000072	GFP-IMPa4-IBB anti-PSF-A546 8C-S-PSF V2.00	0	20. GFP-Imp-a4-dIBB and anti-PSF-A546_Pos010_S001	00-eHgFZqp66HSrHx7PJpdSDm
1627		Vesicles Paraspeckle	3	0.000	1.000	251	200001455	200000073	GFP-IMPa4-IBB anti-PSF-A546 8C-S-PSF V2.00	0	20. GFP-Imp-a4-dIBB and anti-PSF-A546_Pos010_S001	00-eHgFZqp66HSrHx7PJpdSDm
251		Vesicles Paraspeckle	3	0.000	1.000	251	200001456	200000074	GFP-IMPa4-IBB anti-PSF-A546 8C-S-PSF V2.00	0	20. GFP-Imp-a4-dIBB and anti-PSF-A546_Pos010_S001	00-eHgFZqp66HSrHx7PJpdSDm
88		Vesicles Paraspeckle	3	0.000	1.000	251	200001457	200000075	GFP-IMPa4-IBB anti-PSF-A546 8C-S-PSF V2.00	0	20. GFP-Imp-a4-dIBB and anti-PSF-A546_Pos010_S001	00-eHgFZqp66HSrHx7PJpdSDm
268		Vesicles Paraspeckle	3	0.000	1.000	251	200001458	200000076	GFP-IMPa4-IBB anti-PSF-A546 8C-S-PSF V2.00	0	20. GFP-Imp-a4-dIBB and anti-PSF-A546_Pos010_S001	00-eHgFZqp66HSrHx7PJpdSDm
4165		Vesicles Paraspeckle	3	0.000	1.000	251	200001459	200000077	GFP-IMPa4-IBB anti-PSF-A546 8C-S-PSF V2.00	0	20. GFP-Imp-a4-dIBB and anti-PSF-A546_Pos010_S001	00-eHgFZqp66HSrHx7PJpdSDm
1005		Vesicles Paraspeckle	3	0.000	1.000	251	200001460	200000078	GFP-IMPa4-IBB anti-PSF-A546 8C-S-PSF V2.00	0	20. GFP-Imp-a4-dIBB and anti-PSF-A546_Pos010_S001	00-eHgFZqp66HSrHx7PJpdSDm
384		Vesicles Paraspeckle	3	0.000	1.000	251	200001461	200000079	GFP-IMPa4-IBB anti-PSF-A546 8C-S-PSF V2.00	0	20. GFP-Imp-a4-dIBB and anti-PSF-A546_Pos010_S001	00-eHgFZqp66HSrHx7PJpdSDm
591		Vesicles Paraspeckle	3	0.000	1.000	251	200001462	200000080	GFP-IMPa4-IBB anti-PSF-A546 8C-S-PSF V2.00	0	20. GFP-Imp-a4-dIBB and anti-PSF-A546_Pos010_S001	00-eHgFZqp66HSrHx7PJpdSDm
1481		Vesicles Paraspeckle	3	0.000	1.000	251	200001463	200000081	GFP-IMPa4-IBB anti-PSF-A546 8C-S-PSF V2.00	0	20. GFP-Imp-a4-dIBB and anti-PSF-A546_Pos010_S001	00-eHgFZqp66HSrHx7PJpdSDm
771		Vesicles Paraspeckle	3	0.000	1.000	251	200001464	200000082	GFP-IMPa4-IBB anti-PSF-A546 8C-S-PSF V2.00	0	20. GFP-Imp-a4-dIBB and anti-PSF-A546_Pos010_S001	00-eHgFZqp66HSrHx7PJpdSDm
322		Vesicles Paraspeckle	3	0.000	1.000	251	200001465	200000083	GFP-IMPa4-IBB anti-PSF-A546 8C-S-PSF V2.00	0	20. GFP-Imp-a4-dIBB and anti-PSF-A546_Pos010_S001	00-eHgFZqp66HSrHx7PJpdSDm
1153		Vesicles Paraspeckle	3	0.000	1.000	251	200001466	200000084	GFP-IMPa4-IBB anti-PSF-A546 8C-S-PSF V2.00	0	20. GFP-Imp-a4-dIBB and anti-PSF-A546_Pos010_S001	00-eHgFZqp66HSrHx7PJpdSDm
485		Vesicles Paraspeckle	3	0.000	1.000	251	200001467	200000085	GFP-IMPa4-IBB anti-PSF-A546 8C-S-PSF V2.00	0	20. GFP-Imp-a4-dIBB and anti-PSF-A546_Pos010_S001	00-eHgFZqp66HSrHx7PJpdSDm
633		Vesicles Paraspeckle	3	0.000	1.000	251	200001468	200000086	GFP-IMPa4-IBB anti-PSF-A546 8C-S-PSF V2.00	0	20. GFP-Imp-a4-dIBB and anti-PSF-A546_Pos010_S001	00-eHgFZqp66HSrHx7PJpdSDm
283		Vesicles Paraspeckle	3	0.000	1.000	251	200001469	200000087	GFP-IMPa4-IBB anti-PSF-A546 8C-S-PSF V2.00	0	20. GFP-Imp-a4-dIBB and anti-PSF-A546_Pos010_S001	00-eHgFZqp66HSrHx7PJpdSDm
275		Vesicles Paraspeckle	3	0.000	1.000	253	200001470	200000088	GFP-IMPa4-IBB anti-PSF-A546 8C-S-PSF V2.00	0	20. GFP-Imp-a4-dIBB and anti-PSF-A546_Pos010_S001	00-eHgFZqp66HSrHx7PJpdSDm
931		Vesicles Paraspeckle	3	0.000	1.000	253	200001471	200000089	GFP-IMPa4-IBB anti-PSF-A546 8C-S-PSF V2.00	0	20. GFP-Imp-a4-dIBB and anti-PSF-A546_Pos010_S001	00-eHgFZqp66HSrHx7PJpdSDm
854		Vesicles Paraspeckle	3	0.000	1.000	253	200001472	200000090	GFP-IMPa4-IBB anti-PSF-A546 8C-S-PSF V2.00	0	20. GFP-Imp-a4-dIBB and anti-PSF-A546_Pos010_S001	00-eHgFZqp66HSrHx7PJpdSDm
493		Vesicles Paraspeckle	3	0.000	1.000	253	200001473	200000091	GFP-IMPa4-IBB anti-PSF-A546 8C-S-PSF V2.00	0	20. GFP-Imp-a4-dIBB and anti-PSF-A546_Pos010_S001	00-eHgFZqp66HSrHx7PJpdSDm
483		Vesicles Paraspeckle	3	0.000	1.000	253	200001474	200000092	GFP-IMPa4-IBB anti-PSF-A546 8C-S-PSF V2.00	0	20. GFP-Imp-a4-dIBB and anti-PSF-A546_Pos010_S001	00-eHgFZqp66HSrHx7PJpdSDm
852		Vesicles Paraspeckle	3	0.000	1.000	253	200001475	200000093	GFP-IMPa4-IBB anti-PSF-A546 8C-S-PSF V2.00	0	20. GFP-Imp-a4-dIBB and anti-PSF-A546_Pos010_S001	00-eHgFZqp66HSrHx7PJpdSDm
3429		Vesicles Paraspeckle	3	0.000	1.000	253	200001476	200000094	GFP-IMPa4-IBB anti-PSF-A546 8C-S-PSF V2.00	0	20. GFP-Imp-a4-dIBB and anti-PSF-A546_Pos010_S001	00-eHgFZqp66HSrHx7PJpdSDm
30		Vesicles Paraspeckle	3	0.000	1.000	253	200001477	200000095	GFP-IMPa4-IBB anti-PSF-A546 8C-S-PSF V2.00	0	20. GFP-Imp-a4-dIBB and anti-PSF-A546_Pos010_S001	00-eHgFZqp66HSrHx7PJpdSDm
176		Vesicles Paraspeckle	3	0.000	1.000	253	200001478	200000096	GFP-IMPa4-IBB anti-PSF-A546 8C-S-PSF V2.00	0	20. GFP-Imp-a4-dIBB and anti-PSF-A546_Pos010_S001	00-eHgFZqp66HSrHx7PJpdSDm
63		Vesicles Paraspeckle	3	0.000	1.000	253	200001479	200000097	GFP-IMPa4-IBB anti-PSF-A546 8C-S-PSF V2.00	0	20. GFP-Imp-a4-dIBB and anti-PSF-A546_Pos010_S001	00-eHgFZqp66HSrHx7PJpdSDm
205		Vesicles Paraspeckle	3	0.000	1.000	253	200001480	200000098	GFP-IMPa4-IBB anti-PSF-A546 8C-S-PSF V2.00	0	20. GFP-Imp-a4-dIBB and anti-PSF-A546_Pos010_S001	00-eHgFZqp66HSrHx7PJpdSDm
239		Vesicles Paraspeckle	3	0.000	1.000	257	200001481	200000099	GFP-IMPa4-IBB anti-PSF-A546 8C-S-PSF V2.00	0	20. GFP-Imp-a4-dIBB and anti-PSF-A546_Pos010_S001	00-eHgFZqp66HSrHx7PJpdSDm
629		Vesicles Paraspeckle	3	0.000	1.000	257	200001482	200000100	GFP-IMPa4-IBB anti-PSF-A546 8C-S-PSF V2.00	0	20. GFP-Imp-a4-dIBB and anti-PSF-A546_Pos010_S001	00-eHgFZqp66HSrHx7PJpdSDm
4796		Vesicles Paraspeckle	3	0.000	1.000	257	200001483	200000101	GFP-IMPa4-IBB anti-PSF-A546 8C-S-PSF V2.00	0	20. GFP-Imp-a4-dIBB and anti-PSF-A546_Pos010_S001	00-eHgFZqp66HSrHx7PJpdSDm
165		Vesicles Paraspeckle	3	0.000	1.000	258	200001484	200000102	GFP-IMPa4-IBB anti-PSF-A546 8C-S-PSF V2.00	0	20. GFP-Imp-a4-dIBB and anti-PSF-A546_Pos010_S001	00-eHgFZqp66HSrHx7PJpdSDm
261		Vesicles Paraspeckle	3	0.000	1.000	258	200001485	200000103	GFP-IMPa4-IBB anti-PSF-A546 8C-S-PSF V2.00	0	20. GFP-Imp-a4-dIBB and anti-PSF-A546_Pos010_S001	00-eHgFZqp66HSrHx7PJpdSDm
40		Vesicles Paraspeckle	3	0.000	1.000	258	200001486	200000104	GFP-IMPa4-IBB anti-PSF-A546 8C-S-PSF V2.00	0	20. GFP-Imp-a4-dIBB and anti-PSF-A546_Pos010_S001	00-eHgFZqp66HSrHx7PJpdSDm
215		Vesicles Paraspeckle	3	0.000	1.000	258	200001487	200000105	GFP-IMPa4-IBB anti-PSF-A546 8C-S-PSF V2.00	0	20. GFP-Imp-a4-dIBB and anti-PSF-A546_Pos010_S001	00-eHgFZqp66HSrHx7PJpdSDm
28		Vesicles Paraspeckle	3	0.000	1.000	258	200001488	200000106	GFP-IMPa4-IBB anti-PSF-A546 8C-S-PSF V2.00	0	20. GFP-Imp-a4-dIBB and anti-PSF-A546_Pos010_S001	00-eHgFZqp66HSrHx7PJpdSDm
293		Vesicles Paraspeckle	3	0.000	1.000	261	200001489	200000000	GFP-IMPa4-IBB anti-PSF-A546 8C-S-PSF V2.00	0	20. GFP-Imp-a4-dIBB and anti-PSF-A546_Pos011_S001	00-8YftEZK7z7U75z7ykVdiNU
1569		Vesicles Paraspeckle	3	0.000	1.000	261	200001490	200000001	GFP-IMPa4-IBB anti-PSF-A546 8C-S-PSF V2.00	0	20. GFP-Imp-a4-dIBB and anti-PSF-A546_Pos011_S001	00-8YftEZK7z7U75z7ykVdiNU
922		Vesicles Paraspeckle	3	0.000	1.000	261	200001491	200000002	GFP-IMPa4-IBB anti-PSF-A546 8C-S-PSF V2.00	0	20. GFP-Imp-a4-dIBB and anti-PSF-A546_Pos011_S001	00-8YftEZK7z7U75z7ykVdiNU
1432		Vesicles Paraspeckle	3	0.000	1.000	261	200001492	200000003	GFP-IMPa4-IBB anti-PSF-A546 8C-S-PSF V2.00	0	20. GFP-Imp-a4-dIBB and anti-PSF-A546_Pos011_S001	00-8YftEZK7z7U75z7ykVdiNU
1122		Vesicles Paraspeckle	3	0.000	1.000	261	200001493	200000004	GFP-IMPa4-IBB anti-PSF-A546 8C-S-PSF V2.00	0	20. GFP-Imp-a4-dIBB and anti-PSF-A546_Pos011_S001	00-8YftEZK7z7U75z7ykVdiNU
41		Vesicles Paraspeckle	3	0.000	1.000	263	200001494	200000005	GFP-IMPa4-IBB anti-PSF-A546 8C-S-PSF V2.00	0	20. GFP-Imp-a4-dIBB and anti-PSF-A546_Pos011_S001	00-8YftEZK7z7U75z7ykVdiNU
877		Vesicles Paraspeckle	3	0.000	1.000	264	200001495	200000006	GFP-IMPa4-IBB anti-PSF-A546 8C-S-PSF V2.00	0	20. GFP-Imp-a4-dIBB and anti-PSF-A546_Pos011_S001	00-8YftEZK7z7U75z7ykVdiNU
496		Vesicles Paraspeckle	3	0.000	1.000	264	200001496	200000007	GFP-IMPa4-IBB anti-PSF-A546 8C-S-PSF V2.00	0	20. GFP-Imp-a4-dIBB and anti-PSF-A546_Pos011_S001	00-8YftEZK7z7U75z7ykVdiNU
401		Vesicles Paraspeckle	3	0.000	1.000	264	200001497	200000008	GFP-IMPa4-IBB anti-PSF-A546 8C-S-PSF V2.00	0	20. GFP-Imp-a4-dIBB and anti-PSF-A546_Pos011_S001	00-8YftEZK7z7U75z7ykVdiNU
273		Vesicles Paraspeckle	3	0.000	1.000	264	200001498	200000009	GFP-IMPa4-IBB anti-PSF-A546 8C-S-PSF V2.00	0	20. GFP-Imp-a4-dIBB and anti-PSF-A546_Pos011_S001	00-8YftEZK7z7U75z7ykVdiNU
833		Vesicles Paraspeckle	3	0.000	1.000	264	200001499	200000010	GFP-IMPa4-IBB anti-PSF-A546 8C-S-PSF V2.00	0	20. GFP-Imp-a4-dIBB and anti-PSF-A546_Pos011_S001	00-8YftEZK7z7U75z7ykVdiNU
1040		Vesicles Paraspeckle	3	0.000	1.000	265	200001500	200000011	GFP-IMPa4-IBB anti-PSF-A546 8C-S-PSF V2.00	0	20. GFP-Imp-a4-dIBB and anti-PSF-A546_Pos011_S001	00-8YftEZK7z7U75z7ykVdiNU
1259		Vesicles Paraspeckle	3	0.000	1.000	265	200001501	200000012	GFP-IMPa4-IBB anti-PSF-A546 8C-S-PSF V2.00	0	20. GFP-Imp-a4-dIBB and anti-PSF-A546_Pos011_S001	00-8YftEZK7z7U75z7ykVdiNU
2348		Vesicles Paraspeckle	3	0.000	1.000	265	200001502	200000013	GFP-IMPa4-IBB anti-PSF-A546 8C-S-PSF V2.00	0	20. GFP-Imp-a4-dIBB and anti-PSF-A546_Pos011_S001	00-8YftEZK7z7U75z7ykVdiNU
1177		Vesicles Paraspeckle	3	0.000	1.000	265	200001503	200000014	GFP-IMPa4-IBB anti-PSF-A546 8C-S-PSF V2.00	0	20. GFP-Imp-a4-dIBB and anti-PSF-A546_Pos011_S001	00-8YftEZK7z7U75z7ykVdiNU
1489		Vesicles Paraspeckle	3	0.000	1.000	265	200001504	200000015	GFP-IMPa4-IBB anti-PSF-A546 8C-S-PSF V2.00	0	20. GFP-Imp-a4-dIBB and anti-PSF-A546_Pos011_S001	00-8YftEZK7z7U75z7ykVdiNU
4202		Vesicles Paraspeckle	3	0.000	1.000	265	200001505	200000016	GFP-IMPa4-IBB anti-PSF-A546 8C-S-PSF V2.00	0	20. GFP-Imp-a4-dIBB and anti-PSF-A546_Pos011_S001	00-8YftEZK7z7U75z7ykVdiNU
1889		Vesicles Paraspeckle	3	0.000	1.000	265	200001506	200000017	GFP-IMPa4-IBB anti-PSF-A546 8C-S-PSF V2.00	0	20. GFP-Imp-a4-dIBB and anti-PSF-A546_Pos011_S001	00-8YftEZK7z7U75z7ykVdiNU
2609		Vesicles Paraspeckle	3	0.000	1.000	265	200001507	200000018	GFP-IMPa4-IBB anti-PSF-A546 8C-S-PSF V2.00	0	20. GFP-Imp-a4-dIBB and anti-PSF-A546_Pos011_S001	00-8YftEZK7z7U75z7ykVdiNU
3897		Vesicles Paraspeckle	3	0.000	1.000	265	200001508	200000019	GFP-IMPa4-IBB anti-PSF-A546 8C-S-PSF V2.00	0	20. GFP-Imp-a4-dIBB and anti-PSF-A546_Pos011_S001	00-8YftEZK7z7U75z7ykVdiNU
7731		Vesicles Paraspeckle	3	0.000	1.000	265	200001509	200000020	GFP-IMPa4-IBB anti-PSF-A546 8C-S-PSF V2.00	0	20. GFP-Imp-a4-dIBB and anti-PSF-A546_Pos011_S001	00-8YftEZK7z7U75z7ykVdiNU
243		Vesicles Paraspeckle	3	0.000	1.000	266	200001510	200000021	GFP-IMPa4-IBB anti-PSF-A546 8C-S-PSF V2.00	0	20. GFP-Imp-a4-dIBB and anti-PSF-A546_Pos011_S001	00-8YftEZK7z7U75z7ykVdiNU
295		Vesicles Paraspeckle	3	0.000	1.000	266	200001511	200000022	GFP-IMPa4-IBB anti-PSF-A546 8C-S-PSF V2.00	0	20. GFP-Imp-a4-dIBB and anti-PSF-A546_Pos011_S001	00-8YftEZK7z7U75z7ykVdiNU
1021		Vesicles Paraspeckle	3	0.000	1.000	266	200001512	200000023	GFP-IMPa4-IBB anti-PSF-A546 8C-S-PSF V2.00	0	20. GFP-Imp-a4-dIBB and anti-PSF-A546_Pos011_S001	00-8YftEZK7z7U75z7ykVdiNU
300		Vesicles Paraspeckle	3	0.000	1.000	266	200001513	200000024	GFP-IMPa4-IBB anti-PSF-A546 8C-S-PSF V2.00	0	20. GFP-Imp-a4-dIBB and anti-PSF-A546_Pos011_S001	00-8YftEZK7z7U75z7ykVdiNU
241		Vesicles Paraspeckle	3	0.000	1.000	267	200001514	200000025	GFP-IMPa4-IBB anti-PSF-A546 8C-S-PSF V2.00	0	20. GFP-Imp-a4-dIBB and anti-PSF-A546_Pos011_S001	00-8YftEZK7z7U75z7ykVdiNU
978		Vesicles Paraspeckle	3	0.000	1.000	267	200001515	200000026	GFP-IMPa4-IBB anti-PSF-A546 8C-S-PSF V2.00	0	20. GFP-Imp-a4-dIBB and anti-PSF-A546_Pos011_S001	00-8YftEZK7z7U75z7ykVdiNU
2408		Vesicles Paraspeckle	3	0.000	1.000	267	200001516	200000027	GFP-IMPa4-IBB anti-PSF-A546 8C-S-PSF V2.00	0	20. GFP-Imp-a4-dIBB and anti-PSF-A546_Pos011_S001	00-8YftEZK7z7U75z7ykVdiNU
870		Vesicles Paraspeckle	3	0.000	1.000	267	200001517	200000028	GFP-IMPa4-IBB anti-PSF-A546 8C-S-PSF V2.00	0	20. GFP-Imp-a4-dIBB and anti-PSF-A546_Pos011_S001	00-8YftEZK7z7U75z7ykVdiNU
306		Vesicles Paraspeckle	3	0.000	1.000	268	200001518	200000029	GFP-IMPa4-IBB anti-PSF-A546 8C-S-PSF V2.00	0	20. GFP-Imp-a4-dIBB and anti-PSF-A546_Pos011_S001	00-8YftEZK7z7U75z7ykVdiNU
1470		Vesicles Paraspeckle	3	0.000	1.000	268	200001519	200000030	GFP-IMPa4-IBB anti-PSF-A546 8C-S-PSF V2.00	0	20. GFP-Imp-a4-dIBB and anti-PSF-A546_Pos011_S001	00-8YftEZK7z7U75z7ykVdiNU
347		Vesicles Paraspeckle	3	0.000	1.000	268	200001520	200000031	GFP-IMPa4-IBB anti-PSF-A546 8C-S-PSF V2.00	0	20. GFP-Imp-a4-dIBB and anti-PSF-A546_Pos011_S001	00-8YftEZK7z7U75z7ykVdiNU
491		Vesicles Paraspeckle	3	0.000	1.000	268	200001521	200000032	GFP-IMPa4-IBB anti-PSF-A546 8C-S-PSF V2.00	0	20. GFP-Imp-a4-dIBB and anti-PSF-A546_Pos011_S001	00-8YftEZK7z7U75z7ykVdiNU
494		Vesicles Paraspeckle	3	0.000	1.000	270	200001522	200000033	GFP-IMPa4-IBB anti-PSF-A546 8C-S-PSF V2.00	0	20. GFP-Imp-a4-dIBB and anti-PSF-A546_Pos011_S001	00-8YftEZK7z7U75z7ykVdiNU
309		Vesicles Paraspeckle	3	0.000	1.000	270	200001523	200000034	GFP-IMPa4-IBB anti-PSF-A546 8C-S-PSF V2.00	0	20. GFP-Imp-a4-dIBB and anti-PSF-A546_Pos011_S001	00-8YftEZK7z7U75z7ykVdiNU
289		Vesicles Paraspeckle	3	0.000	1.000	270	200001524	200000035	GFP-IMPa4-IBB anti-PSF-A546 8C-S-PSF V2.00	0	20. GFP-Imp-a4-dIBB and anti-PSF-A546_Pos011_S001	00-8YftEZK7z7U75z7ykVdiNU
599		Vesicles Paraspeckle	3	0.000	1.000	270	200001525	200000036	GFP-IMPa4-IBB anti-PSF-A546 8C-S-PSF V2.00	0	20. GFP-Imp-a4-dIBB and anti-PSF-A546_Pos011_S001	00-8YftEZK7z7U75z7ykVdiNU
873		Vesicles Paraspeckle	3	0.000	1.000	270	200001526	200000037	GFP-IMPa4-IBB anti-PSF-A546 8C-S-PSF V2.00	0	20. GFP-Imp-a4-dIBB and anti-PSF-A546_Pos011_S001	00-8YftEZK7z7U75z7ykVdiNU
350		Vesicles Paraspeckle	3	0.000	1.000	270	200001527	200000038	GFP-IMPa4-IBB anti-PSF-A546 8C-S-PSF V2.00	0	20. GFP-Imp-a4-dIBB and anti-PSF-A546_Pos011_S001	00-8YftEZK7z7U75z7ykVdiNU
332		Vesicles Paraspeckle	3	0.000	1.000	270	200001528	200000039	GFP-IMPa4-IBB anti-PSF-A546 8C-S-PSF V2.00	0	20. GFP-Imp-a4-dIBB and anti-PSF-A546_Pos011_S001	00-8YftEZK7z7U75z7ykVdiNU
662		Vesicles Paraspeckle	3	0.000	1.000	270	200001529	200000040	GFP-IMPa4-IBB anti-PSF-A546 8C-S-PSF V2.00	0	20. GFP-Imp-a4-dIBB and anti-PSF-A546_Pos011_S001	00-8YftEZK7z7U75z7ykVdiNU
246		Vesicles Paraspeckle	3	0.000	1.000	272	200001530	200000041	GFP-IMPa4-IBB anti-PSF-A546 8C-S-PSF V2.00	0	20. GFP-Imp-a4-dIBB and anti-PSF-A546_Pos011_S001	00-8YftEZK7z7U75z7ykVdiNU
143		Vesicles Paraspeckle	3	0.000	1.000	272	200001531	200000042	GFP-IMPa4-IBB anti-PSF-A546 8C-S-PSF V2.00	0	20. GFP-Imp-a4-dIBB and anti-PSF-A546_Pos011_S001	00-8YftEZK7z7U75z7ykVdiNU
1150		Vesicles Paraspeckle	3	0.000	1.000	272	200001532	200000043	GFP-IMPa4-IBB anti-PSF-A546 8C-S-PSF V2.00	0	20. GFP-Imp-a4-dIBB and anti-PSF-A546_Pos011_S001	00-8YftEZK7z7U75z7ykVdiNU
140		Vesicles Paraspeckle	3	0.000	1.000	272	200001533	200000044	GFP-IMPa4-IBB anti-PSF-A546 8C-S-PSF V2.00	0	20. GFP-Imp-a4-dIBB and anti-PSF-A546_Pos011_S001	00-8YftEZK7z7U75z7ykVdiNU
579		Vesicles Paraspeckle	3	0.000	1.000	272	200001534	200000045	GFP-IMPa4-IBB anti-PSF-A546 8C-S-PSF V2.00	0	20. GFP-Imp-a4-dIBB and anti-PSF-A546_Pos011_S001	00-8YftEZK7z7U75z7ykVdiNU
1560		Vesicles Paraspeckle	3	0.000	1.000	272	200001535	200000046	GFP-IMPa4-IBB anti-PSF-A546 8C-S-PSF V2.00	0	20. GFP-Imp-a4-dIBB and anti-PSF-A546_Pos011_S001	00-8YftEZK7z7U75z7ykVdiNU
493		Vesicles Paraspeckle	3	0.000	1.000	272	200001536	200000047	GFP-IMPa4-IBB anti-PSF-A546 8C-S-PSF V2.00	0	20. GFP-Imp-a4-dIBB and anti-PSF-A546_Pos011_S001	00-8YftEZK7z7U75z7ykVdiNU
775		Vesicles Paraspeckle	3	0.000	1.000	272	200001537	200000048	GFP-IMPa4-IBB anti-PSF-A546 8C-S-PSF V2.00	0	20. GFP-Imp-a4-dIBB and anti-PSF-A546_Pos011_S001	00-8YftEZK7z7U75z7ykVdiNU
937		Vesicles Paraspeckle	3	0.000	1.000	272	200001538	200000049	GFP-IMPa4-IBB anti-PSF-A546 8C-S-PSF V2.00	0	20. GFP-Imp-a4-dIBB and anti-PSF-A546_Pos011_S001	00-8YftEZK7z7U75z7ykVdiNU
565		Vesicles Paraspeckle	3	0.000	1.000	272	200001539	200000050	GFP-IMPa4-IBB anti-PSF-A546 8C-S-PSF V2.00	0	20. GFP-Imp-a4-dIBB and anti-PSF-A546_Pos011_S001	00-8YftEZK7z7U75z7ykVdiNU
8		Vesicles Paraspeckle	3	0.000	1.000	273	200001540	200000051	GFP-IMPa4-IBB anti-PSF-A546 8C-S-PSF V2.00	0	20. GFP-Imp-a4-dIBB and anti-PSF-A546_Pos011_S001	00-8YftEZK7z7U75z7ykVdiNU
392		Vesicles Paraspeckle	3	0.000	1.000	273	200001541	200000052	GFP-IMPa4-IBB anti-PSF-A546 8C-S-PSF V2.00	0	20. GFP-Imp-a4-dIBB and anti-PSF-A546_Pos011_S001	00-8YftEZK7z7U75z7ykVdiNU
945		Vesicles Paraspeckle	3	0.000	1.000	273	200001542	200000053	GFP-IMPa4-IBB anti-PSF-A546 8C-S-PSF V2.00	0	20. GFP-Imp-a4-dIBB and anti-PSF-A546_Pos011_S001	00-8YftEZK7z7U75z7ykVdiNU
433		Vesicles Paraspeckle	3	0.000	1.000	273	200001543	200000054	GFP-IMPa4-IBB anti-PSF-A546 8C-S-PSF V2.00	0	20. GFP-Imp-a4-dIBB and anti-PSF-A546_Pos011_S001	00-8YftEZK7z7U75z7ykVdiNU
275		Vesicles Paraspeckle	3	0.000	1.000	273	200001544	200000055	GFP-IMPa4-IBB anti-PSF-A546 8C-S-PSF V2.00	0	20. GFP-Imp-a4-dIBB and anti-PSF-A546_Pos011_S001	00-8YftEZK7z7U75z7ykVdiNU
316		Vesicles Paraspeckle	3	0.000	1.000	273	200001545	200000056	GFP-IMPa4-IBB anti-PSF-A546 8C-S-PSF V2.00	0	20. GFP-Imp-a4-dIBB and anti-PSF-A546_Pos011_S001	00-8YftEZK7z7U75z7ykVdiNU
1166		Vesicles Paraspeckle	3	0.000	1.000	273	200001546	200000057	GFP-IMPa4-IBB anti-PSF-A546 8C-S-PSF V2.00	0	20. GFP-Imp-a4-dIBB and anti-PSF-A546_Pos011_S001	00-8YftEZK7z7U75z7ykVdiNU
73		Vesicles Paraspeckle	3	0.000	1.000	273	200001547	200000058	GFP-IMPa4-IBB anti-PSF-A546 8C-S-PSF V2.00	0	20. GFP-Imp-a4-dIBB and anti-PSF-A546_Pos011_S001	00-8YftEZK7z7U75z7ykVdiNU
1925		Vesicles Paraspeckle	3	0.000	1.000	273	200001548	200000059	GFP-IMPa4-IBB anti-PSF-A546 8C-S-PSF V2.00	0	20. GFP-Imp-a4-dIBB and anti-PSF-A546_Pos011_S001	00-8YftEZK7z7U75z7ykVdiNU
326		Vesicles Paraspeckle	3	0.000	1.000	273	200001549	200000060	GFP-IMPa4-IBB anti-PSF-A546 8C-S-PSF V2.00	0	20. GFP-Imp-a4-dIBB and anti-PSF-A546_Pos011_S001	00-8YftEZK7z7U75z7ykVdiNU
1400		Vesicles Paraspeckle	3	0.000	1.000	273	200001550	200000061	GFP-IMPa4-IBB anti-PSF-A546 8C-S-PSF V2.00	0	20. GFP-Imp-a4-dIBB and anti-PSF-A546_Pos011_S001	00-8YftEZK7z7U75z7ykVdiNU
2329		Vesicles Paraspeckle	3	0.000	1.000	273	200001551	200000062	GFP-IMPa4-IBB anti-PSF-A546 8C-S-PSF V2.00	0	20. GFP-Imp-a4-dIBB and anti-PSF-A546_Pos011_S001	00-8YftEZK7z7U75z7ykVdiNU
88		Vesicles Paraspeckle	3	0.000	1.000	273	200001552	200000063	GFP-IMPa4-IBB anti-PSF-A546 8C-S-PSF V2.00	0	20. GFP-Imp-a4-dIBB and anti-PSF-A546_Pos011_S001	00-8YftEZK7z7U75z7ykVdiNU
169		Vesicles Paraspeckle	3	0.000	1.000	273	200001553	200000064	GFP-IMPa4-IBB anti-PSF-A546 8C-S-PSF V2.00	0	20. GFP-Imp-a4-dIBB and anti-PSF-A546_Pos011_S001	00-8YftEZK7z7U75z7ykVdiNU
1189		Vesicles Paraspeckle	3	0.000	1.000	273	200001554	200000065	GFP-IMPa4-IBB anti-PSF-A546 8C-S-PSF V2.00	0	20. GFP-Imp-a4-dIBB and anti-PSF-A546_Pos011_S001	00-8YftEZK7z7U75z7ykVdiNU
865		Vesicles Paraspeckle	3	0.000	1.000	273	200001555	200000066	GFP-IMPa4-IBB anti-PSF-A546 8C-S-PSF V2.00	0	20. GFP-Imp-a4-dIBB and anti-PSF-A546_Pos011_S001	00-8YftEZK7z7U75z7ykVdiNU
169		Vesicles Paraspeckle	3	0.000	1.000	273	200001556	200000067	GFP-IMPa4-IBB anti-PSF-A546 8C-S-PSF V2.00	0	20. GFP-Imp-a4-dIBB and anti-PSF-A546_Pos011_S001	00-8YftEZK7z7U75z7ykVdiNU
1613		Vesicles Paraspeckle	3	0.000	1.000	273	200001557	200000068	GFP-IMPa4-IBB anti-PSF-A546 8C-S-PSF V2.00	0	20. GFP-Imp-a4-dIBB and anti-PSF-A546_Pos011_S001	00-8YftEZK7z7U75z7ykVdiNU
231		Vesicles Paraspeckle	3	0.000	1.000	273	200001558	200000069	GFP-IMPa4-IBB anti-PSF-A546 8C-S-PSF V2.00	0	20. GFP-Imp-a4-dIBB and anti-PSF-A546_Pos011_S001	00-8YftEZK7z7U75z7ykVdiNU
2404		Vesicles Paraspeckle	3	0.000	1.000	273	200001559	200000070	GFP-IMPa4-IBB anti-PSF-A546 8C-S-PSF V2.00	0	20. GFP-Imp-a4-dIBB and anti-PSF-A546_Pos011_S001	00-8YftEZK7z7U75z7ykVdiNU
342		Vesicles Paraspeckle	3	0.000	1.000	273	200001560	200000071	GFP-IMPa4-IBB anti-PSF-A546 8C-S-PSF V2.00	0	20. GFP-Imp-a4-dIBB and anti-PSF-A546_Pos011_S001	00-8YftEZK7z7U75z7ykVdiNU
112		Vesicles Paraspeckle	3	0.000	1.000	279	200001561	200000072	GFP-IMPa4-IBB anti-PSF-A546 8C-S-PSF V2.00	0	20. GFP-Imp-a4-dIBB and anti-PSF-A546_Pos011_S001	00-8YftEZK7z7U75z7ykVdiNU
244		Vesicles Paraspeckle	3	0.000	1.000	282	200001562	200000000	GFP-IMPa4-IBB anti-PSF-A546 8C-S-PSF V2.00	0	20. GFP-Imp-a4-dIBB and anti-PSF-A546_Pos012_S001	00-wY4SeJgsxqWamcJhQkVy4K
679		Vesicles Paraspeckle	3	0.000	1.000	282	200001563	200000001	GFP-IMPa4-IBB anti-PSF-A546 8C-S-PSF V2.00	0	20. GFP-Imp-a4-dIBB and anti-PSF-A546_Pos012_S001	00-wY4SeJgsxqWamcJhQkVy4K
1417		Vesicles Paraspeckle	3	0.000	1.000	282	200001564	200000002	GFP-IMPa4-IBB anti-PSF-A546 8C-S-PSF V2.00	0	20. GFP-Imp-a4-dIBB and anti-PSF-A546_Pos012_S001	00-wY4SeJgsxqWamcJhQkVy4K
2634		Vesicles Paraspeckle	3	0.000	1.000	282	200001565	200000003	GFP-IMPa4-IBB anti-PSF-A546 8C-S-PSF V2.00	0	20. GFP-Imp-a4-dIBB and anti-PSF-A546_Pos012_S001	00-wY4SeJgsxqWamcJhQkVy4K
357		Vesicles Paraspeckle	3	0.000	1.000	282	200001566	200000004	GFP-IMPa4-IBB anti-PSF-A546 8C-S-PSF V2.00	0	20. GFP-Imp-a4-dIBB and anti-PSF-A546_Pos012_S001	00-wY4SeJgsxqWamcJhQkVy4K
5300		Vesicles Paraspeckle	3	0.000	1.000	282	200001567	200000005	GFP-IMPa4-IBB anti-PSF-A546 8C-S-PSF V2.00	0	20. GFP-Imp-a4-dIBB and anti-PSF-A546_Pos012_S001	00-wY4SeJgsxqWamcJhQkVy4K
2125		Vesicles Paraspeckle	3	0.000	1.000	282	200001568	200000006	GFP-IMPa4-IBB anti-PSF-A546 8C-S-PSF V2.00	0	20. GFP-Imp-a4-dIBB and anti-PSF-A546_Pos012_S001	00-wY4SeJgsxqWamcJhQkVy4K
1574		Vesicles Paraspeckle	3	0.000	1.000	282	200001569	200000007	GFP-IMPa4-IBB anti-PSF-A546 8C-S-PSF V2.00	0	20. GFP-Imp-a4-dIBB and anti-PSF-A546_Pos012_S001	00-wY4SeJgsxqWamcJhQkVy4K
1742		Vesicles Paraspeckle	3	0.000	1.000	282	200001570	200000008	GFP-IMPa4-IBB anti-PSF-A546 8C-S-PSF V2.00	0	20. GFP-Imp-a4-dIBB and anti-PSF-A546_Pos012_S001	00-wY4SeJgsxqWamcJhQkVy4K
746		Vesicles Paraspeckle	3	0.000	1.000	282	200001571	200000009	GFP-IMPa4-IBB anti-PSF-A546 8C-S-PSF V2.00	0	20. GFP-Imp-a4-dIBB and anti-PSF-A546_Pos012_S001	00-wY4SeJgsxqWamcJhQkVy4K
783		Vesicles Paraspeckle	3	0.000	1.000	282	200001572	200000010	GFP-IMPa4-IBB anti-PSF-A546 8C-S-PSF V2.00	0	20. GFP-Imp-a4-dIBB and anti-PSF-A546_Pos012_S001	00-wY4SeJgsxqWamcJhQkVy4K
1430		Vesicles Paraspeckle	3	0.000	1.000	282	200001573	200000011	GFP-IMPa4-IBB anti-PSF-A546 8C-S-PSF V2.00	0	20. GFP-Imp-a4-dIBB and anti-PSF-A546_Pos012_S001	00-wY4SeJgsxqWamcJhQkVy4K
3469		Vesicles Paraspeckle	3	0.000	1.000	282	200001574	200000012	GFP-IMPa4-IBB anti-PSF-A546 8C-S-PSF V2.00	0	20. GFP-Imp-a4-dIBB and anti-PSF-A546_Pos012_S001	00-wY4SeJgsxqWamcJhQkVy4K
1051		Vesicles Paraspeckle	3	0.000	1.000	282	200001575	200000013	GFP-IMPa4-IBB anti-PSF-A546 8C-S-PSF V2.00	0	20. GFP-Imp-a4-dIBB and anti-PSF-A546_Pos012_S001	00-wY4SeJgsxqWamcJhQkVy4K
1497		Vesicles Paraspeckle	3	0.000	1.000	283	200001576	200000014	GFP-IMPa4-IBB anti-PSF-A546 8C-S-PSF V2.00	0	20. GFP-Imp-a4-dIBB and anti-PSF-A546_Pos012_S001	00-wY4SeJgsxqWamcJhQkVy4K
173		Vesicles Paraspeckle	3	0.000	1.000	283	200001577	200000015	GFP-IMPa4-IBB anti-PSF-A546 8C-S-PSF V2.00	0	20. GFP-Imp-a4-dIBB and anti-PSF-A546_Pos012_S001	00-wY4SeJgsxqWamcJhQkVy4K
844		Vesicles Paraspeckle	3	0.000	1.000	283	200001578	200000016	GFP-IMPa4-IBB anti-PSF-A546 8C-S-PSF V2.00	0	20. GFP-Imp-a4-dIBB and anti-PSF-A546_Pos012_S001	00-wY4SeJgsxqWamcJhQkVy4K
491		Vesicles Paraspeckle	3	0.000	1.000	283	200001579	200000017	GFP-IMPa4-IBB anti-PSF-A546 8C-S-PSF V2.00	0	20. GFP-Imp-a4-dIBB and anti-PSF-A546_Pos012_S001	00-wY4SeJgsxqWamcJhQkVy4K
462		Vesicles Paraspeckle	3	0.000	1.000	283	200001580	200000018	GFP-IMPa4-IBB anti-PSF-A546 8C-S-PSF V2.00	0	20. GFP-Imp-a4-dIBB and anti-PSF-A546_Pos012_S001	00-wY4SeJgsxqWamcJhQkVy4K
4741		Vesicles Paraspeckle	3	0.000	1.000	283	200001581	200000019	GFP-IMPa4-IBB anti-PSF-A546 8C-S-PSF V2.00	0	20. GFP-Imp-a4-dIBB and anti-PSF-A546_Pos012_S001	00-wY4SeJgsxqWamcJhQkVy4K
1747		Vesicles Paraspeckle	3	0.000	1.000	283	200001582	200000020	GFP-IMPa4-IBB anti-PSF-A546 8C-S-PSF V2.00	0	20. GFP-Imp-a4-dIBB and anti-PSF-A546_Pos012_S001	00-wY4SeJgsxqWamcJhQkVy4K
1226		Vesicles Paraspeckle	3	0.000	1.000	283	200001583	200000021	GFP-IMPa4-IBB anti-PSF-A546 8C-S-PSF V2.00	0	20. GFP-Imp-a4-dIBB and anti-PSF-A546_Pos012_S001	00-wY4SeJgsxqWamcJhQkVy4K
269		Vesicles Paraspeckle	3	0.000	1.000	283	200001584	200000022	GFP-IMPa4-IBB anti-PSF-A546 8C-S-PSF V2.00	0	20. GFP-Imp-a4-dIBB and anti-PSF-A546_Pos012_S001	00-wY4SeJgsxqWamcJhQkVy4K
2209		Vesicles Paraspeckle	3	0.000	1.000	283	200001585	200000023	GFP-IMPa4-IBB anti-PSF-A546 8C-S-PSF V2.00	0	20. GFP-Imp-a4-dIBB and anti-PSF-A546_Pos012_S001	00-wY4SeJgsxqWamcJhQkVy4K
2260		Vesicles Paraspeckle	3	0.000	1.000	283	200001586	200000024	GFP-IMPa4-IBB anti-PSF-A546 8C-S-PSF V2.00	0	20. GFP-Imp-a4-dIBB and anti-PSF-A546_Pos012_S001	00-wY4SeJgsxqWamcJhQkVy4K
2212		Vesicles Paraspeckle	3	0.000	1.000	283	200001587	200000025	GFP-IMPa4-IBB anti-PSF-A546 8C-S-PSF V2.00	0	20. GFP-Imp-a4-dIBB and anti-PSF-A546_Pos012_S001	00-wY4SeJgsxqWamcJhQkVy4K
30		Vesicles Paraspeckle	3	0.000	1.000	283	200001588	200000026	GFP-IMPa4-IBB anti-PSF-A546 8C-S-PSF V2.00	0	20. GFP-Imp-a4-dIBB and anti-PSF-A546_Pos012_S001	00-wY4SeJgsxqWamcJhQkVy4K
91		Vesicles Paraspeckle	3	0.000	1.000	283	200001589	200000027	GFP-IMPa4-IBB anti-PSF-A546 8C-S-PSF V2.00	0	20. GFP-Imp-a4-dIBB and anti-PSF-A546_Pos012_S001	00-wY4SeJgsxqWamcJhQkVy4K
813		Vesicles Paraspeckle	3	0.000	1.000	283	200001590	200000028	GFP-IMPa4-IBB anti-PSF-A546 8C-S-PSF V2.00	0	20. GFP-Imp-a4-dIBB and anti-PSF-A546_Pos012_S001	00-wY4SeJgsxqWamcJhQkVy4K
592		Vesicles Paraspeckle	3	0.000	1.000	283	200001591	200000029	GFP-IMPa4-IBB anti-PSF-A546 8C-S-PSF V2.00	0	20. GFP-Imp-a4-dIBB and anti-PSF-A546_Pos012_S001	00-wY4SeJgsxqWamcJhQkVy4K
139		Vesicles Paraspeckle	3	0.000	1.000	284	200001592	200000030	GFP-IMPa4-IBB anti-PSF-A546 8C-S-PSF V2.00	0	20. GFP-Imp-a4-dIBB and anti-PSF-A546_Pos012_S001	00-wY4SeJgsxqWamcJhQkVy4K
382		Vesicles Paraspeckle	3	0.000	1.000	284	200001593	200000031	GFP-IMPa4-IBB anti-PSF-A546 8C-S-PSF V2.00	0	20. GFP-Imp-a4-dIBB and anti-PSF-A546_Pos012_S001	00-wY4SeJgsxqWamcJhQkVy4K
618		Vesicles Paraspeckle	3	0.000	1.000	284	200001594	200000032	GFP-IMPa4-IBB anti-PSF-A546 8C-S-PSF V2.00	0	20. GFP-Imp-a4-dIBB and anti-PSF-A546_Pos012_S001	00-wY4SeJgsxqWamcJhQkVy4K
1303		Vesicles Paraspeckle	3	0.000	1.000	284	200001595	200000033	GFP-IMPa4-IBB anti-PSF-A546 8C-S-PSF V2.00	0	20. GFP-Imp-a4-dIBB and anti-PSF-A546_Pos012_S001	00-wY4SeJgsxqWamcJhQkVy4K
1298		Vesicles Paraspeckle	3	0.000	1.000	284	200001596	200000034	GFP-IMPa4-IBB anti-PSF-A546 8C-S-PSF V2.00	0	20. GFP-Imp-a4-dIBB and anti-PSF-A546_Pos012_S001	00-wY4SeJgsxqWamcJhQkVy4K
166		Vesicles Paraspeckle	3	0.000	1.000	284	200001597	200000035	GFP-IMPa4-IBB anti-PSF-A546 8C-S-PSF V2.00	0	20. GFP-Imp-a4-dIBB and anti-PSF-A546_Pos012_S001	00-wY4SeJgsxqWamcJhQkVy4K
781		Vesicles Paraspeckle	3	0.000	1.000	284	200001598	200000036	GFP-IMPa4-IBB anti-PSF-A546 8C-S-PSF V2.00	0	20. GFP-Imp-a4-dIBB and anti-PSF-A546_Pos012_S001	00-wY4SeJgsxqWamcJhQkVy4K
829		Vesicles Paraspeckle	3	0.000	1.000	284	200001599	200000037	GFP-IMPa4-IBB anti-PSF-A546 8C-S-PSF V2.00	0	20. GFP-Imp-a4-dIBB and anti-PSF-A546_Pos012_S001	00-wY4SeJgsxqWamcJhQkVy4K
4472		Vesicles Paraspeckle	3	0.000	1.000	284	200001600	200000038	GFP-IMPa4-IBB anti-PSF-A546 8C-S-PSF V2.00	0	20. GFP-Imp-a4-dIBB and anti-PSF-A546_Pos012_S001	00-wY4SeJgsxqWamcJhQkVy4K
210		Vesicles Paraspeckle	3	0.000	1.000	284	200001601	200000039	GFP-IMPa4-IBB anti-PSF-A546 8C-S-PSF V2.00	0	20. GFP-Imp-a4-dIBB and anti-PSF-A546_Pos012_S001	00-wY4SeJgsxqWamcJhQkVy4K
495		Vesicles Paraspeckle	3	0.000	1.000	284	200001602	200000040	GFP-IMPa4-IBB anti-PSF-A546 8C-S-PSF V2.00	0	20. GFP-Imp-a4-dIBB and anti-PSF-A546_Pos012_S001	00-wY4SeJgsxqWamcJhQkVy4K
1229		Vesicles Paraspeckle	3	0.000	1.000	284	200001603	200000041	GFP-IMPa4-IBB anti-PSF-A546 8C-S-PSF V2.00	0	20. GFP-Imp-a4-dIBB and anti-PSF-A546_Pos012_S001	00-wY4SeJgsxqWamcJhQkVy4K
1376		Vesicles Paraspeckle	3	0.000	1.000	284	200001604	200000042	GFP-IMPa4-IBB anti-PSF-A546 8C-S-PSF V2.00	0	20. GFP-Imp-a4-dIBB and anti-PSF-A546_Pos012_S001	00-wY4SeJgsxqWamcJhQkVy4K
1483		Vesicles Paraspeckle	3	0.000	1.000	284	200001605	200000043	GFP-IMPa4-IBB anti-PSF-A546 8C-S-PSF V2.00	0	20. GFP-Imp-a4-dIBB and anti-PSF-A546_Pos012_S001	00-wY4SeJgsxqWamcJhQkVy4K
3423		Vesicles Paraspeckle	3	0.000	1.000	284	200001606	200000044	GFP-IMPa4-IBB anti-PSF-A546 8C-S-PSF V2.00	0	20. GFP-Imp-a4-dIBB and anti-PSF-A546_Pos012_S001	00-wY4SeJgsxqWamcJhQkVy4K
1844		Vesicles Paraspeckle	3	0.000	1.000	285	200001607	200000045	GFP-IMPa4-IBB anti-PSF-A546 8C-S-PSF V2.00	0	20. GFP-Imp-a4-dIBB and anti-PSF-A546_Pos012_S001	00-wY4SeJgsxqWamcJhQkVy4K
2049		Vesicles Paraspeckle	3	0.000	1.000	285	200001608	200000046	GFP-IMPa4-IBB anti-PSF-A546 8C-S-PSF V2.00	0	20. GFP-Imp-a4-dIBB and anti-PSF-A546_Pos012_S001	00-wY4SeJgsxqWamcJhQkVy4K
2251		Vesicles Paraspeckle	3	0.000	1.000	285	200001609	200000047	GFP-IMPa4-IBB anti-PSF-A546 8C-S-PSF V2.00	0	20. GFP-Imp-a4-dIBB and anti-PSF-A546_Pos012_S001	00-wY4SeJgsxqWamcJhQkVy4K
3067		Vesicles Paraspeckle	3	0.000	1.000	285	200001610	200000048	GFP-IMPa4-IBB anti-PSF-A546 8C-S-PSF V2.00	0	20. GFP-Imp-a4-dIBB and anti-PSF-A546_Pos012_S001	00-wY4SeJgsxqWamcJhQkVy4K
3212		Vesicles Paraspeckle	3	0.000	1.000	286	200001611	200000049	GFP-IMPa4-IBB anti-PSF-A546 8C-S-PSF V2.00	0	20. GFP-Imp-a4-dIBB and anti-PSF-A546_Pos012_S001	00-wY4SeJgsxqWamcJhQkVy4K
402		Vesicles Paraspeckle	3	0.000	1.000	286	200001612	200000050	GFP-IMPa4-IBB anti-PSF-A546 8C-S-PSF V2.00	0	20. GFP-Imp-a4-dIBB and anti-PSF-A546_Pos012_S001	00-wY4SeJgsxqWamcJhQkVy4K
2405		Vesicles Paraspeckle	3	0.000	1.000	286	200001613	200000051	GFP-IMPa4-IBB anti-PSF-A546 8C-S-PSF V2.00	0	20. GFP-Imp-a4-dIBB and anti-PSF-A546_Pos012_S001	00-wY4SeJgsxqWamcJhQkVy4K
1110		Vesicles Paraspeckle	3	0.000	1.000	286	200001614	200000052	GFP-IMPa4-IBB anti-PSF-A546 8C-S-PSF V2.00	0	20. GFP-Imp-a4-dIBB and anti-PSF-A546_Pos012_S001	00-wY4SeJgsxqWamcJhQkVy4K
579		Vesicles Paraspeckle	3	0.000	1.000	286	200001615	200000053	GFP-IMPa4-IBB anti-PSF-A546 8C-S-PSF V2.00	0	20. GFP-Imp-a4-dIBB and anti-PSF-A546_Pos012_S001	00-wY4SeJgsxqWamcJhQkVy4K
1390		Vesicles Paraspeckle	3	0.000	1.000	286	200001616	200000054	GFP-IMPa4-IBB anti-PSF-A546 8C-S-PSF V2.00	0	20. GFP-Imp-a4-dIBB and anti-PSF-A546_Pos012_S001	00-wY4SeJgsxqWamcJhQkVy4K
1040		Vesicles Paraspeckle	3	0.000	1.000	286	200001617	200000055	GFP-IMPa4-IBB anti-PSF-A546 8C-S-PSF V2.00	0	20. GFP-Imp-a4-dIBB and anti-PSF-A546_Pos012_S001	00-wY4SeJgsxqWamcJhQkVy4K
2235		Vesicles Paraspeckle	3	0.000	1.000	286	200001618	200000056	GFP-IMPa4-IBB anti-PSF-A546 8C-S-PSF V2.00	0	20. GFP-Imp-a4-dIBB and anti-PSF-A546_Pos012_S001	00-wY4SeJgsxqWamcJhQkVy4K
1818		Vesicles Paraspeckle	3	0.000	1.000	286	200001619	200000057	GFP-IMPa4-IBB anti-PSF-A546 8C-S-PSF V2.00	0	20. GFP-Imp-a4-dIBB and anti-PSF-A546_Pos012_S001	00-wY4SeJgsxqWamcJhQkVy4K
1962		Vesicles Paraspeckle	3	0.000	1.000	286	200001620	200000058	GFP-IMPa4-IBB anti-PSF-A546 8C-S-PSF V2.00	0	20. GFP-Imp-a4-dIBB and anti-PSF-A546_Pos012_S001	00-wY4SeJgsxqWamcJhQkVy4K
4011		Vesicles Paraspeckle	3	0.000	1.000	286	200001621	200000059	GFP-IMPa4-IBB anti-PSF-A546 8C-S-PSF V2.00	0	20. GFP-Imp-a4-dIBB and anti-PSF-A546_Pos012_S001	00-wY4SeJgsxqWamcJhQkVy4K
745		Vesicles Paraspeckle	3	0.000	1.000	286	200001622	200000060	GFP-IMPa4-IBB anti-PSF-A546 8C-S-PSF V2.00	0	20. GFP-Imp-a4-dIBB and anti-PSF-A546_Pos012_S001	00-wY4SeJgsxqWamcJhQkVy4K
1323		Vesicles Paraspeckle	3	0.000	1.000	286	200001623	200000061	GFP-IMPa4-IBB anti-PSF-A546 8C-S-PSF V2.00	0	20. GFP-Imp-a4-dIBB and anti-PSF-A546_Pos012_S001	00-wY4SeJgsxqWamcJhQkVy4K
89		Vesicles Paraspeckle	3	0.000	1.000	287	200001624	200000062	GFP-IMPa4-IBB anti-PSF-A546 8C-S-PSF V2.00	0	20. GFP-Imp-a4-dIBB and anti-PSF-A546_Pos012_S001	00-wY4SeJgsxqWamcJhQkVy4K
1229		Vesicles Paraspeckle	3	0.000	1.000	287	200001625	200000063	GFP-IMPa4-IBB anti-PSF-A546 8C-S-PSF V2.00	0	20. GFP-Imp-a4-dIBB and anti-PSF-A546_Pos012_S001	00-wY4SeJgsxqWamcJhQkVy4K
662		Vesicles Paraspeckle	3	0.000	1.000	287	200001626	200000064	GFP-IMPa4-IBB anti-PSF-A546 8C-S-PSF V2.00	0	20. GFP-Imp-a4-dIBB and anti-PSF-A546_Pos012_S001	00-wY4SeJgsxqWamcJhQkVy4K
1742		Vesicles Paraspeckle	3	0.000	1.000	287	200001627	200000065	GFP-IMPa4-IBB anti-PSF-A546 8C-S-PSF V2.00	0	20. GFP-Imp-a4-dIBB and anti-PSF-A546_Pos012_S001	00-wY4SeJgsxqWamcJhQkVy4K
241		Vesicles Paraspeckle	3	0.000	1.000	287	200001628	200000066	GFP-IMPa4-IBB anti-PSF-A546 8C-S-PSF V2.00	0	20. GFP-Imp-a4-dIBB and anti-PSF-A546_Pos012_S001	00-wY4SeJgsxqWamcJhQkVy4K
1110		Vesicles Paraspeckle	3	0.000	1.000	287	200001629	200000067	GFP-IMPa4-IBB anti-PSF-A546 8C-S-PSF V2.00	0	20. GFP-Imp-a4-dIBB and anti-PSF-A546_Pos012_S001	00-wY4SeJgsxqWamcJhQkVy4K
813		Vesicles Paraspeckle	3	0.000	1.000	287	200001630	200000068	GFP-IMPa4-IBB anti-PSF-A546 8C-S-PSF V2.00	0	20. GFP-Imp-a4-dIBB and anti-PSF-A546_Pos012_S001	00-wY4SeJgsxqWamcJhQkVy4K
89		Vesicles Paraspeckle	3	0.000	1.000	287	200001631	200000069	GFP-IMPa4-IBB anti-PSF-A546 8C-S-PSF V2.00	0	20. GFP-Imp-a4-dIBB and anti-PSF-A546_Pos012_S001	00-wY4SeJgsxqWamcJhQkVy4K
828		Vesicles Paraspeckle	3	0.000	1.000	287	200001632	200000070	GFP-IMPa4-IBB anti-PSF-A546 8C-S-PSF V2.00	0	20. GFP-Imp-a4-dIBB and anti-PSF-A546_Pos012_S001	00-wY4SeJgsxqWamcJhQkVy4K
932		Vesicles Paraspeckle	3	0.000	1.000	287	200001633	200000071	GFP-IMPa4-IBB anti-PSF-A546 8C-S-PSF V2.00	0	20. GFP-Imp-a4-dIBB and anti-PSF-A546_Pos012_S001	00-wY4SeJgsxqWamcJhQkVy4K
361		Vesicles Paraspeckle	3	0.000	1.000	288	200001634	200000072	GFP-IMPa4-IBB anti-PSF-A546 8C-S-PSF V2.00	0	20. GFP-Imp-a4-dIBB and anti-PSF-A546_Pos012_S001	00-wY4SeJgsxqWamcJhQkVy4K
389		Vesicles Paraspeckle	3	0.000	1.000	288	200001635	200000073	GFP-IMPa4-IBB anti-PSF-A546 8C-S-PSF V2.00	0	20. GFP-Imp-a4-dIBB and anti-PSF-A546_Pos012_S001	00-wY4SeJgsxqWamcJhQkVy4K
229		Vesicles Paraspeckle	3	0.000	1.000	288	200001636	200000074	GFP-IMPa4-IBB anti-PSF-A546 8C-S-PSF V2.00	0	20. GFP-Imp-a4-dIBB and anti-PSF-A546_Pos012_S001	00-wY4SeJgsxqWamcJhQkVy4K
116		Vesicles Paraspeckle	3	0.000	1.000	288	200001637	200000075	GFP-IMPa4-IBB anti-PSF-A546 8C-S-PSF V2.00	0	20. GFP-Imp-a4-dIBB and anti-PSF-A546_Pos012_S001	00-wY4SeJgsxqWamcJhQkVy4K
142		Vesicles Paraspeckle	3	0.000	1.000	288	200001638	200000076	GFP-IMPa4-IBB anti-PSF-A546 8C-S-PSF V2.00	0	20. GFP-Imp-a4-dIBB and anti-PSF-A546_Pos012_S001	00-wY4SeJgsxqWamcJhQkVy4K
355		Vesicles Paraspeckle	3	0.000	1.000	288	200001639	200000077	GFP-IMPa4-IBB anti-PSF-A546 8C-S-PSF V2.00	0	20. GFP-Imp-a4-dIBB and anti-PSF-A546_Pos012_S001	00-wY4SeJgsxqWamcJhQkVy4K
118		Vesicles Paraspeckle	3	0.000	1.000	288	200001640	200000078	GFP-IMPa4-IBB anti-PSF-A546 8C-S-PSF V2.00	0	20. GFP-Imp-a4-dIBB and anti-PSF-A546_Pos012_S001	00-wY4SeJgsxqWamcJhQkVy4K
345		Vesicles Paraspeckle	3	0.000	1.000	288	200001641	200000079	GFP-IMPa4-IBB anti-PSF-A546 8C-S-PSF V2.00	0	20. GFP-Imp-a4-dIBB and anti-PSF-A546_Pos012_S001	00-wY4SeJgsxqWamcJhQkVy4K
375		Vesicles Paraspeckle	3	0.000	1.000	290	200001642	200000080	GFP-IMPa4-IBB anti-PSF-A546 8C-S-PSF V2.00	0	20. GFP-Imp-a4-dIBB and anti-PSF-A546_Pos012_S001	00-wY4SeJgsxqWamcJhQkVy4K
765		Vesicles Paraspeckle	3	0.000	1.000	290	200001643	200000081	GFP-IMPa4-IBB anti-PSF-A546 8C-S-PSF V2.00	0	20. GFP-Imp-a4-dIBB and anti-PSF-A546_Pos012_S001	00-wY4SeJgsxqWamcJhQkVy4K
457		Vesicles Paraspeckle	3	0.000	1.000	290	200001644	200000082	GFP-IMPa4-IBB anti-PSF-A546 8C-S-PSF V2.00	0	20. GFP-Imp-a4-dIBB and anti-PSF-A546_Pos012_S001	00-wY4SeJgsxqWamcJhQkVy4K
1050		Vesicles Paraspeckle	3	0.000	1.000	290	200001645	200000083	GFP-IMPa4-IBB anti-PSF-A546 8C-S-PSF V2.00	0	20. GFP-Imp-a4-dIBB and anti-PSF-A546_Pos012_S001	00-wY4SeJgsxqWamcJhQkVy4K
541		Vesicles Paraspeckle	3	0.000	1.000	292	200001646	200000084	GFP-IMPa4-IBB anti-PSF-A546 8C-S-PSF V2.00	0	20. GFP-Imp-a4-dIBB and anti-PSF-A546_Pos012_S001	00-wY4SeJgsxqWamcJhQkVy4K
561		Vesicles Paraspeckle	3	0.000	1.000	292	200001647	200000085	GFP-IMPa4-IBB anti-PSF-A546 8C-S-PSF V2.00	0	20. GFP-Imp-a4-dIBB and anti-PSF-A546_Pos012_S001	00-wY4SeJgsxqWamcJhQkVy4K
770		Vesicles Paraspeckle	3	0.000	1.000	292	200001648	200000086	GFP-IMPa4-IBB anti-PSF-A546 8C-S-PSF V2.00	0	20. GFP-Imp-a4-dIBB and anti-PSF-A546_Pos012_S001	00-wY4SeJgsxqWamcJhQkVy4K
304		Vesicles Paraspeckle	3	0.000	1.000	292	200001649	200000087	GFP-IMPa4-IBB anti-PSF-A546 8C-S-PSF V2.00	0	20. GFP-Imp-a4-dIBB and anti-PSF-A546_Pos012_S001	00-wY4SeJgsxqWamcJhQkVy4K
620		Vesicles Paraspeckle	3	0.000	1.000	292	200001650	200000088	GFP-IMPa4-IBB anti-PSF-A546 8C-S-PSF V2.00	0	20. GFP-Imp-a4-dIBB and anti-PSF-A546_Pos012_S001	00-wY4SeJgsxqWamcJhQkVy4K
547		Vesicles Paraspeckle	3	0.000	1.000	292	200001651	200000089	GFP-IMPa4-IBB anti-PSF-A546 8C-S-PSF V2.00	0	20. GFP-Imp-a4-dIBB and anti-PSF-A546_Pos012_S001	00-wY4SeJgsxqWamcJhQkVy4K
281		Vesicles Paraspeckle	3	0.000	1.000	292	200001652	200000090	GFP-IMPa4-IBB anti-PSF-A546 8C-S-PSF V2.00	0	20. GFP-Imp-a4-dIBB and anti-PSF-A546_Pos012_S001	00-wY4SeJgsxqWamcJhQkVy4K
534		Vesicles Paraspeckle	3	0.000	1.000	293	200001653	200000091	GFP-IMPa4-IBB anti-PSF-A546 8C-S-PSF V2.00	0	20. GFP-Imp-a4-dIBB and anti-PSF-A546_Pos012_S001	00-wY4SeJgsxqWamcJhQkVy4K
1096		Vesicles Paraspeckle	3	0.000	1.000	293	200001654	200000092	GFP-IMPa4-IBB anti-PSF-A546 8C-S-PSF V2.00	0	20. GFP-Imp-a4-dIBB and anti-PSF-A546_Pos012_S001	00-wY4SeJgsxqWamcJhQkVy4K
100		Vesicles Paraspeckle	3	0.000	1.000	293	200001655	200000093	GFP-IMPa4-IBB anti-PSF-A546 8C-S-PSF V2.00	0	20. GFP-Imp-a4-dIBB and anti-PSF-A546_Pos012_S001	00-wY4SeJgsxqWamcJhQkVy4K
163		Vesicles Paraspeckle	3	0.000	1.000	293	200001656	200000094	GFP-IMPa4-IBB anti-PSF-A546 8C-S-PSF V2.00	0	20. GFP-Imp-a4-dIBB and anti-PSF-A546_Pos012_S001	00-wY4SeJgsxqWamcJhQkVy4K
409		Vesicles Paraspeckle	3	0.000	1.000	293	200001657	200000095	GFP-IMPa4-IBB anti-PSF-A546 8C-S-PSF V2.00	0	20. GFP-Imp-a4-dIBB and anti-PSF-A546_Pos012_S001	00-wY4SeJgsxqWamcJhQkVy4K
85		Vesicles Paraspeckle	3	0.000	1.000	293	200001658	200000096	GFP-IMPa4-IBB anti-PSF-A546 8C-S-PSF V2.00	0	20. GFP-Imp-a4-dIBB and anti-PSF-A546_Pos012_S001	00-wY4SeJgsxqWamcJhQkVy4K
186		Vesicles Paraspeckle	3	0.000	1.000	293	200001659	200000097	GFP-IMPa4-IBB anti-PSF-A546 8C-S-PSF V2.00	0	20. GFP-Imp-a4-dIBB and anti-PSF-A546_Pos012_S001	00-wY4SeJgsxqWamcJhQkVy4K
164		Vesicles Paraspeckle	3	0.000	1.000	293	200001660	200000098	GFP-IMPa4-IBB anti-PSF-A546 8C-S-PSF V2.00	0	20. GFP-Imp-a4-dIBB and anti-PSF-A546_Pos012_S001	00-wY4SeJgsxqWamcJhQkVy4K
74		Vesicles Paraspeckle	3	0.000	1.000	293	200001661	200000099	GFP-IMPa4-IBB anti-PSF-A546 8C-S-PSF V2.00	0	20. GFP-Imp-a4-dIBB and anti-PSF-A546_Pos012_S001	00-wY4SeJgsxqWamcJhQkVy4K
129		Vesicles Paraspeckle	3	0.000	1.000	293	200001662	200000100	GFP-IMPa4-IBB anti-PSF-A546 8C-S-PSF V2.00	0	20. GFP-Imp-a4-dIBB and anti-PSF-A546_Pos012_S001	00-wY4SeJgsxqWamcJhQkVy4K
81		Vesicles Paraspeckle	3	0.000	1.000	293	200001663	200000101	GFP-IMPa4-IBB anti-PSF-A546 8C-S-PSF V2.00	0	20. GFP-Imp-a4-dIBB and anti-PSF-A546_Pos012_S001	00-wY4SeJgsxqWamcJhQkVy4K
238		Vesicles Paraspeckle	3	0.000	1.000	294	200001664	200000102	GFP-IMPa4-IBB anti-PSF-A546 8C-S-PSF V2.00	0	20. GFP-Imp-a4-dIBB and anti-PSF-A546_Pos012_S001	00-wY4SeJgsxqWamcJhQkVy4K
169		Vesicles Paraspeckle	3	0.000	1.000	294	200001665	200000103	GFP-IMPa4-IBB anti-PSF-A546 8C-S-PSF V2.00	0	20. GFP-Imp-a4-dIBB and anti-PSF-A546_Pos012_S001	00-wY4SeJgsxqWamcJhQkVy4K
152		Vesicles Paraspeckle	3	0.000	1.000	294	200001666	200000104	GFP-IMPa4-IBB anti-PSF-A546 8C-S-PSF V2.00	0	20. GFP-Imp-a4-dIBB and anti-PSF-A546_Pos012_S001	00-wY4SeJgsxqWamcJhQkVy4K
1460		Vesicles Paraspeckle	3	0.000	1.000	294	200001667	200000105	GFP-IMPa4-IBB anti-PSF-A546 8C-S-PSF V2.00	0	20. GFP-Imp-a4-dIBB and anti-PSF-A546_Pos012_S001	00-wY4SeJgsxqWamcJhQkVy4K
1484		Vesicles Paraspeckle	3	0.000	1.000	294	200001668	200000106	GFP-IMPa4-IBB anti-PSF-A546 8C-S-PSF V2.00	0	20. GFP-Imp-a4-dIBB and anti-PSF-A546_Pos012_S001	00-wY4SeJgsxqWamcJhQkVy4K
80		Vesicles Paraspeckle	3	0.000	1.000	294	200001669	200000107	GFP-IMPa4-IBB anti-PSF-A546 8C-S-PSF V2.00	0	20. GFP-Imp-a4-dIBB and anti-PSF-A546_Pos012_S001	00-wY4SeJgsxqWamcJhQkVy4K
420		Vesicles Paraspeckle	3	0.000	1.000	294	200001670	200000108	GFP-IMPa4-IBB anti-PSF-A546 8C-S-PSF V2.00	0	20. GFP-Imp-a4-dIBB and anti-PSF-A546_Pos012_S001	00-wY4SeJgsxqWamcJhQkVy4K
1898		Vesicles Paraspeckle	3	0.000	1.000	294	200001671	200000109	GFP-IMPa4-IBB anti-PSF-A546 8C-S-PSF V2.00	0	20. GFP-Imp-a4-dIBB and anti-PSF-A546_Pos012_S001	00-wY4SeJgsxqWamcJhQkVy4K
1144		Vesicles Paraspeckle	3	0.000	1.000	294	200001672	200000110	GFP-IMPa4-IBB anti-PSF-A546 8C-S-PSF V2.00	0	20. GFP-Imp-a4-dIBB and anti-PSF-A546_Pos012_S001	00-wY4SeJgsxqWamcJhQkVy4K
62		Vesicles Paraspeckle	3	0.000	1.000	296	200001673	200000111	GFP-IMPa4-IBB anti-PSF-A546 8C-S-PSF V2.00	0	20. GFP-Imp-a4-dIBB and anti-PSF-A546_Pos012_S001	00-wY4SeJgsxqWamcJhQkVy4K
350		Vesicles Paraspeckle	3	0.000	1.000	296	200001674	200000112	GFP-IMPa4-IBB anti-PSF-A546 8C-S-PSF V2.00	0	20. GFP-Imp-a4-dIBB and anti-PSF-A546_Pos012_S001	00-wY4SeJgsxqWamcJhQkVy4K
262		Vesicles Paraspeckle	3	0.000	1.000	296	200001675	200000113	GFP-IMPa4-IBB anti-PSF-A546 8C-S-PSF V2.00	0	20. GFP-Imp-a4-dIBB and anti-PSF-A546_Pos012_S001	00-wY4SeJgsxqWamcJhQkVy4K
634		Vesicles Paraspeckle	3	0.000	1.000	297	200001676	200000114	GFP-IMPa4-IBB anti-PSF-A546 8C-S-PSF V2.00	0	20. GFP-Imp-a4-dIBB and anti-PSF-A546_Pos012_S001	00-wY4SeJgsxqWamcJhQkVy4K
541		Vesicles Paraspeckle	3	0.000	1.000	297	200001677	200000115	GFP-IMPa4-IBB anti-PSF-A546 8C-S-PSF V2.00	0	20. GFP-Imp-a4-dIBB and anti-PSF-A546_Pos012_S001	00-wY4SeJgsxqWamcJhQkVy4K
806		Vesicles Paraspeckle	3	0.000	1.000	297	200001678	200000116	GFP-IMPa4-IBB anti-PSF-A546 8C-S-PSF V2.00	0	20. GFP-Imp-a4-dIBB and anti-PSF-A546_Pos012_S001	00-wY4SeJgsxqWamcJhQkVy4K
806		Vesicles Paraspeckle	3	0.000	1.000	297	200001679	200000117	GFP-IMPa4-IBB anti-PSF-A546 8C-S-PSF V2.00	0	20. GFP-Imp-a4-dIBB and anti-PSF-A546_Pos012_S001	00-wY4SeJgsxqWamcJhQkVy4K
1203		Vesicles Paraspeckle	3	0.000	1.000	297	200001680	200000118	GFP-IMPa4-IBB anti-PSF-A546 8C-S-PSF V2.00	0	20. GFP-Imp-a4-dIBB and anti-PSF-A546_Pos012_S001	00-wY4SeJgsxqWamcJhQkVy4K
223		Vesicles Paraspeckle	3	0.000	1.000	298	200001681	200000119	GFP-IMPa4-IBB anti-PSF-A546 8C-S-PSF V2.00	0	20. GFP-Imp-a4-dIBB and anti-PSF-A546_Pos012_S001	00-wY4SeJgsxqWamcJhQkVy4K
463		Vesicles Paraspeckle	3	0.000	1.000	298	200001682	200000120	GFP-IMPa4-IBB anti-PSF-A546 8C-S-PSF V2.00	0	20. GFP-Imp-a4-dIBB and anti-PSF-A546_Pos012_S001	00-wY4SeJgsxqWamcJhQkVy4K
148		Vesicles Paraspeckle	3	0.000	1.000	298	200001683	200000121	GFP-IMPa4-IBB anti-PSF-A546 8C-S-PSF V2.00	0	20. GFP-Imp-a4-dIBB and anti-PSF-A546_Pos012_S001	00-wY4SeJgsxqWamcJhQkVy4K
211		Vesicles Paraspeckle	3	0.000	1.000	298	200001684	200000122	GFP-IMPa4-IBB anti-PSF-A546 8C-S-PSF V2.00	0	20. GFP-Imp-a4-dIBB and anti-PSF-A546_Pos012_S001	00-wY4SeJgsxqWamcJhQkVy4K
494		Vesicles Paraspeckle	3	0.000	1.000	299	200001685	200000123	GFP-IMPa4-IBB anti-PSF-A546 8C-S-PSF V2.00	0	20. GFP-Imp-a4-dIBB and anti-PSF-A546_Pos012_S001	00-wY4SeJgsxqWamcJhQkVy4K
585		Vesicles Paraspeckle	3	0.000	1.000	299	200001686	200000124	GFP-IMPa4-IBB anti-PSF-A546 8C-S-PSF V2.00	0	20. GFP-Imp-a4-dIBB and anti-PSF-A546_Pos012_S001	00-wY4SeJgsxqWamcJhQkVy4K
1161		Vesicles Paraspeckle	3	0.000	1.000	299	200001687	200000125	GFP-IMPa4-IBB anti-PSF-A546 8C-S-PSF V2.00	0	20. GFP-Imp-a4-dIBB and anti-PSF-A546_Pos012_S001	00-wY4SeJgsxqWamcJhQkVy4K
360		Vesicles Paraspeckle	3	0.000	1.000	299	200001688	200000126	GFP-IMPa4-IBB anti-PSF-A546 8C-S-PSF V2.00	0	20. GFP-Imp-a4-dIBB and anti-PSF-A546_Pos012_S001	00-wY4SeJgsxqWamcJhQkVy4K
1037		Vesicles Paraspeckle	3	0.000	1.000	301	200001689	200000127	GFP-IMPa4-IBB anti-PSF-A546 8C-S-PSF V2.00	0	20. GFP-Imp-a4-dIBB and anti-PSF-A546_Pos012_S001	00-wY4SeJgsxqWamcJhQkVy4K
859		Vesicles Paraspeckle	3	0.000	1.000	301	200001690	200000128	GFP-IMPa4-IBB anti-PSF-A546 8C-S-PSF V2.00	0	20. GFP-Imp-a4-dIBB and anti-PSF-A546_Pos012_S001	00-wY4SeJgsxqWamcJhQkVy4K
418		Vesicles Paraspeckle	3	0.000	1.000	301	200001691	200000129	GFP-IMPa4-IBB anti-PSF-A546 8C-S-PSF V2.00	0	20. GFP-Imp-a4-dIBB and anti-PSF-A546_Pos012_S001	00-wY4SeJgsxqWamcJhQkVy4K
633		Vesicles Paraspeckle	3	0.000	1.000	301	200001692	200000130	GFP-IMPa4-IBB anti-PSF-A546 8C-S-PSF V2.00	0	20. GFP-Imp-a4-dIBB and anti-PSF-A546_Pos012_S001	00-wY4SeJgsxqWamcJhQkVy4K
2419		Vesicles Paraspeckle	3	0.000	1.000	301	200001693	200000131	GFP-IMPa4-IBB anti-PSF-A546 8C-S-PSF V2.00	0	20. GFP-Imp-a4-dIBB and anti-PSF-A546_Pos012_S001	00-wY4SeJgsxqWamcJhQkVy4K
948		Vesicles Paraspeckle	3	0.000	1.000	302	200001694	200000132	GFP-IMPa4-IBB anti-PSF-A546 8C-S-PSF V2.00	0	20. GFP-Imp-a4-dIBB and anti-PSF-A546_Pos012_S001	00-wY4SeJgsxqWamcJhQkVy4K
1635		Vesicles Paraspeckle	3	0.000	1.000	302	200001695	200000133	GFP-IMPa4-IBB anti-PSF-A546 8C-S-PSF V2.00	0	20. GFP-Imp-a4-dIBB and anti-PSF-A546_Pos012_S001	00-wY4SeJgsxqWamcJhQkVy4K
716		Vesicles Paraspeckle	3	0.000	1.000	302	200001696	200000134	GFP-IMPa4-IBB anti-PSF-A546 8C-S-PSF V2.00	0	20. GFP-Imp-a4-dIBB and anti-PSF-A546_Pos012_S001	00-wY4SeJgsxqWamcJhQkVy4K
209		Vesicles Paraspeckle	3	0.000	1.000	302	200001697	200000135	GFP-IMPa4-IBB anti-PSF-A546 8C-S-PSF V2.00	0	20. GFP-Imp-a4-dIBB and anti-PSF-A546_Pos012_S001	00-wY4SeJgsxqWamcJhQkVy4K
383		Vesicles Paraspeckle	3	0.000	1.000	302	200001698	200000136	GFP-IMPa4-IBB anti-PSF-A546 8C-S-PSF V2.00	0	20. GFP-Imp-a4-dIBB and anti-PSF-A546_Pos012_S001	00-wY4SeJgsxqWamcJhQkVy4K
434		Vesicles Paraspeckle	3	0.000	1.000	302	200001699	200000137	GFP-IMPa4-IBB anti-PSF-A546 8C-S-PSF V2.00	0	20. GFP-Imp-a4-dIBB and anti-PSF-A546_Pos012_S001	00-wY4SeJgsxqWamcJhQkVy4K
206		Vesicles Paraspeckle	3	0.000	1.000	302	200001700	200000138	GFP-IMPa4-IBB anti-PSF-A546 8C-S-PSF V2.00	0	20. GFP-Imp-a4-dIBB and anti-PSF-A546_Pos012_S001	00-wY4SeJgsxqWamcJhQkVy4K
194		Vesicles Paraspeckle	3	0.000	1.000	302	200001701	200000139	GFP-IMPa4-IBB anti-PSF-A546 8C-S-PSF V2.00	0	20. GFP-Imp-a4-dIBB and anti-PSF-A546_Pos012_S001	00-wY4SeJgsxqWamcJhQkVy4K
1289		Vesicles Paraspeckle	3	0.000	1.000	303	200001702	200000140	GFP-IMPa4-IBB anti-PSF-A546 8C-S-PSF V2.00	0	20. GFP-Imp-a4-dIBB and anti-PSF-A546_Pos012_S001	00-wY4SeJgsxqWamcJhQkVy4K
745		Vesicles Paraspeckle	3	0.000	1.000	303	200001703	200000141	GFP-IMPa4-IBB anti-PSF-A546 8C-S-PSF V2.00	0	20. GFP-Imp-a4-dIBB and anti-PSF-A546_Pos012_S001	00-wY4SeJgsxqWamcJhQkVy4K
1147		Vesicles Paraspeckle	3	0.000	1.000	303	200001704	200000142	GFP-IMPa4-IBB anti-PSF-A546 8C-S-PSF V2.00	0	20. GFP-Imp-a4-dIBB and anti-PSF-A546_Pos012_S001	00-wY4SeJgsxqWamcJhQkVy4K
3424		Vesicles Paraspeckle	3	0.000	1.000	303	200001705	200000143	GFP-IMPa4-IBB anti-PSF-A546 8C-S-PSF V2.00	0	20. GFP-Imp-a4-dIBB and anti-PSF-A546_Pos012_S001	00-wY4SeJgsxqWamcJhQkVy4K
119		Vesicles Paraspeckle	3	0.000	1.000	303	200001706	200000144	GFP-IMPa4-IBB anti-PSF-A546 8C-S-PSF V2.00	0	20. GFP-Imp-a4-dIBB and anti-PSF-A546_Pos012_S001	00-wY4SeJgsxqWamcJhQkVy4K
856		Vesicles Paraspeckle	3	0.000	1.000	303	200001707	200000145	GFP-IMPa4-IBB anti-PSF-A546 8C-S-PSF V2.00	0	20. GFP-Imp-a4-dIBB and anti-PSF-A546_Pos012_S001	00-wY4SeJgsxqWamcJhQkVy4K
566		Vesicles Paraspeckle	3	0.000	1.000	304	200001708	200000146	GFP-IMPa4-IBB anti-PSF-A546 8C-S-PSF V2.00	0	20. GFP-Imp-a4-dIBB and anti-PSF-A546_Pos012_S001	00-wY4SeJgsxqWamcJhQkVy4K
240		Vesicles Paraspeckle	3	0.000	1.000	304	200001709	200000147	GFP-IMPa4-IBB anti-PSF-A546 8C-S-PSF V2.00	0	20. GFP-Imp-a4-dIBB and anti-PSF-A546_Pos012_S001	00-wY4SeJgsxqWamcJhQkVy4K
1525		Vesicles Paraspeckle	3	0.000	1.000	304	200001710	200000148	GFP-IMPa4-IBB anti-PSF-A546 8C-S-PSF V2.00	0	20. GFP-Imp-a4-dIBB and anti-PSF-A546_Pos012_S001	00-wY4SeJgsxqWamcJhQkVy4K
5383		Vesicles Paraspeckle	3	0.000	1.000	304	200001711	200000149	GFP-IMPa4-IBB anti-PSF-A546 8C-S-PSF V2.00	0	20. GFP-Imp-a4-dIBB and anti-PSF-A546_Pos012_S001	00-wY4SeJgsxqWamcJhQkVy4K
1551		Vesicles Paraspeckle	3	0.000	1.000	304	200001712	200000150	GFP-IMPa4-IBB anti-PSF-A546 8C-S-PSF V2.00	0	20. GFP-Imp-a4-dIBB and anti-PSF-A546_Pos012_S001	00-wY4SeJgsxqWamcJhQkVy4K
201		Vesicles Paraspeckle	3	0.000	1.000	304	200001713	200000151	GFP-IMPa4-IBB anti-PSF-A546 8C-S-PSF V2.00	0	20. GFP-Imp-a4-dIBB and anti-PSF-A546_Pos012_S001	00-wY4SeJgsxqWamcJhQkVy4K
557		Vesicles Paraspeckle	3	0.000	1.000	304	200001714	200000152	GFP-IMPa4-IBB anti-PSF-A546 8C-S-PSF V2.00	0	20. GFP-Imp-a4-dIBB and anti-PSF-A546_Pos012_S001	00-wY4SeJgsxqWamcJhQkVy4K
7235		Vesicles Paraspeckle	3	0.000	1.000	304	200001715	200000153	GFP-IMPa4-IBB anti-PSF-A546 8C-S-PSF V2.00	0	20. GFP-Imp-a4-dIBB and anti-PSF-A546_Pos012_S001	00-wY4SeJgsxqWamcJhQkVy4K
141		Vesicles Paraspeckle	3	0.000	1.000	305	200001716	200000154	GFP-IMPa4-IBB anti-PSF-A546 8C-S-PSF V2.00	0	20. GFP-Imp-a4-dIBB and anti-PSF-A546_Pos012_S001	00-wY4SeJgsxqWamcJhQkVy4K
650		Vesicles Paraspeckle	3	0.000	1.000	305	200001717	200000155	GFP-IMPa4-IBB anti-PSF-A546 8C-S-PSF V2.00	0	20. GFP-Imp-a4-dIBB and anti-PSF-A546_Pos012_S001	00-wY4SeJgsxqWamcJhQkVy4K
608		Vesicles Paraspeckle	3	0.000	1.000	305	200001718	200000156	GFP-IMPa4-IBB anti-PSF-A546 8C-S-PSF V2.00	0	20. GFP-Imp-a4-dIBB and anti-PSF-A546_Pos012_S001	00-wY4SeJgsxqWamcJhQkVy4K
1124		Vesicles Paraspeckle	3	0.000	1.000	305	200001719	200000157	GFP-IMPa4-IBB anti-PSF-A546 8C-S-PSF V2.00	0	20. GFP-Imp-a4-dIBB and anti-PSF-A546_Pos012_S001	00-wY4SeJgsxqWamcJhQkVy4K
1637		Vesicles Paraspeckle	3	0.000	1.000	305	200001720	200000158	GFP-IMPa4-IBB anti-PSF-A546 8C-S-PSF V2.00	0	20. GFP-Imp-a4-dIBB and anti-PSF-A546_Pos012_S001	00-wY4SeJgsxqWamcJhQkVy4K
412		Vesicles Paraspeckle	3	0.000	1.000	305	200001721	200000159	GFP-IMPa4-IBB anti-PSF-A546 8C-S-PSF V2.00	0	20. GFP-Imp-a4-dIBB and anti-PSF-A546_Pos012_S001	00-wY4SeJgsxqWamcJhQkVy4K
228		Vesicles Paraspeckle	3	0.000	1.000	305	200001722	200000160	GFP-IMPa4-IBB anti-PSF-A546 8C-S-PSF V2.00	0	20. GFP-Imp-a4-dIBB and anti-PSF-A546_Pos012_S001	00-wY4SeJgsxqWamcJhQkVy4K
468		Vesicles Paraspeckle	3	0.000	1.000	305	200001723	200000161	GFP-IMPa4-IBB anti-PSF-A546 8C-S-PSF V2.00	0	20. GFP-Imp-a4-dIBB and anti-PSF-A546_Pos012_S001	00-wY4SeJgsxqWamcJhQkVy4K
145		Vesicles Paraspeckle	3	0.000	1.000	305	200001724	200000162	GFP-IMPa4-IBB anti-PSF-A546 8C-S-PSF V2.00	0	20. GFP-Imp-a4-dIBB and anti-PSF-A546_Pos012_S001	00-wY4SeJgsxqWamcJhQkVy4K
1357		Vesicles Paraspeckle	3	0.000	1.000	305	200001725	200000163	GFP-IMPa4-IBB anti-PSF-A546 8C-S-PSF V2.00	0	20. GFP-Imp-a4-dIBB and anti-PSF-A546_Pos012_S001	00-wY4SeJgsxqWamcJhQkVy4K
91		Vesicles Paraspeckle	3	0.000	1.000	306	200001726	200000164	GFP-IMPa4-IBB anti-PSF-A546 8C-S-PSF V2.00	0	20. GFP-Imp-a4-dIBB and anti-PSF-A546_Pos012_S001	00-wY4SeJgsxqWamcJhQkVy4K
396		Vesicles Paraspeckle	3	0.000	1.000	306	200001727	200000165	GFP-IMPa4-IBB anti-PSF-A546 8C-S-PSF V2.00	0	20. GFP-Imp-a4-dIBB and anti-PSF-A546_Pos012_S001	00-wY4SeJgsxqWamcJhQkVy4K
509		Vesicles Paraspeckle	3	0.000	1.000	306	200001728	200000166	GFP-IMPa4-IBB anti-PSF-A546 8C-S-PSF V2.00	0	20. GFP-Imp-a4-dIBB and anti-PSF-A546_Pos012_S001	00-wY4SeJgsxqWamcJhQkVy4K
761		Vesicles Paraspeckle	3	0.000	1.000	306	200001729	200000167	GFP-IMPa4-IBB anti-PSF-A546 8C-S-PSF V2.00	0	20. GFP-Imp-a4-dIBB and anti-PSF-A546_Pos012_S001	00-wY4SeJgsxqWamcJhQkVy4K
366		Vesicles Paraspeckle	3	0.000	1.000	306	200001730	200000168	GFP-IMPa4-IBB anti-PSF-A546 8C-S-PSF V2.00	0	20. GFP-Imp-a4-dIBB and anti-PSF-A546_Pos012_S001	00-wY4SeJgsxqWamcJhQkVy4K
143		Vesicles Paraspeckle	3	0.000	1.000	306	200001731	200000169	GFP-IMPa4-IBB anti-PSF-A546 8C-S-PSF V2.00	0	20. GFP-Imp-a4-dIBB and anti-PSF-A546_Pos012_S001	00-wY4SeJgsxqWamcJhQkVy4K
661		Vesicles Paraspeckle	3	0.000	1.000	309	200001732	200000170	GFP-IMPa4-IBB anti-PSF-A546 8C-S-PSF V2.00	0	20. GFP-Imp-a4-dIBB and anti-PSF-A546_Pos012_S001	00-wY4SeJgsxqWamcJhQkVy4K
504		Vesicles Paraspeckle	3	0.000	1.000	309	200001733	200000171	GFP-IMPa4-IBB anti-PSF-A546 8C-S-PSF V2.00	0	20. GFP-Imp-a4-dIBB and anti-PSF-A546_Pos012_S001	00-wY4SeJgsxqWamcJhQkVy4K
201		Vesicles Paraspeckle	3	0.000	1.000	309	200001734	200000172	GFP-IMPa4-IBB anti-PSF-A546 8C-S-PSF V2.00	0	20. GFP-Imp-a4-dIBB and anti-PSF-A546_Pos012_S001	00-wY4SeJgsxqWamcJhQkVy4K
435		Vesicles Paraspeckle	3	0.000	1.000	309	200001735	200000173	GFP-IMPa4-IBB anti-PSF-A546 8C-S-PSF V2.00	0	20. GFP-Imp-a4-dIBB and anti-PSF-A546_Pos012_S001	00-wY4SeJgsxqWamcJhQkVy4K
511		Vesicles Paraspeckle	3	0.000	1.000	309	200001736	200000174	GFP-IMPa4-IBB anti-PSF-A546 8C-S-PSF V2.00	0	20. GFP-Imp-a4-dIBB and anti-PSF-A546_Pos012_S001	00-wY4SeJgsxqWamcJhQkVy4K
248		Vesicles Paraspeckle	3	0.000	1.000	309	200001737	200000175	GFP-IMPa4-IBB anti-PSF-A546 8C-S-PSF V2.00	0	20. GFP-Imp-a4-dIBB and anti-PSF-A546_Pos012_S001	00-wY4SeJgsxqWamcJhQkVy4K
3100		Vesicles Paraspeckle	3	0.000	1.000	309	200001738	200000176	GFP-IMPa4-IBB anti-PSF-A546 8C-S-PSF V2.00	0	20. GFP-Imp-a4-dIBB and anti-PSF-A546_Pos012_S001	00-wY4SeJgsxqWamcJhQkVy4K
385		Vesicles Paraspeckle	3	0.000	1.000	309	200001739	200000177	GFP-IMPa4-IBB anti-PSF-A546 8C-S-PSF V2.00	0	20. GFP-Imp-a4-dIBB and anti-PSF-A546_Pos012_S001	00-wY4SeJgsxqWamcJhQkVy4K
451		Vesicles Paraspeckle	3	0.000	1.000	309	200001740	200000178	GFP-IMPa4-IBB anti-PSF-A546 8C-S-PSF V2.00	0	20. GFP-Imp-a4-dIBB and anti-PSF-A546_Pos012_S001	00-wY4SeJgsxqWamcJhQkVy4K
310		Vesicles Paraspeckle	3	0.000	1.000	309	200001741	200000179	GFP-IMPa4-IBB anti-PSF-A546 8C-S-PSF V2.00	0	20. GFP-Imp-a4-dIBB and anti-PSF-A546_Pos012_S001	00-wY4SeJgsxqWamcJhQkVy4K
585		Vesicles Paraspeckle	3	0.000	1.000	310	200001742	200000180	GFP-IMPa4-IBB anti-PSF-A546 8C-S-PSF V2.00	0	20. GFP-Imp-a4-dIBB and anti-PSF-A546_Pos012_S001	00-wY4SeJgsxqWamcJhQkVy4K
717		Vesicles Paraspeckle	3	0.000	1.000	310	200001743	200000181	GFP-IMPa4-IBB anti-PSF-A546 8C-S-PSF V2.00	0	20. GFP-Imp-a4-dIBB and anti-PSF-A546_Pos012_S001	00-wY4SeJgsxqWamcJhQkVy4K
55		Vesicles Paraspeckle	3	0.000	1.000	310	200001744	200000182	GFP-IMPa4-IBB anti-PSF-A546 8C-S-PSF V2.00	0	20. GFP-Imp-a4-dIBB and anti-PSF-A546_Pos012_S001	00-wY4SeJgsxqWamcJhQkVy4K
174		Vesicles Paraspeckle	3	0.000	1.000	310	200001745	200000183	GFP-IMPa4-IBB anti-PSF-A546 8C-S-PSF V2.00	0	20. GFP-Imp-a4-dIBB and anti-PSF-A546_Pos012_S001	00-wY4SeJgsxqWamcJhQkVy4K
417		Vesicles Paraspeckle	3	0.000	1.000	310	200001746	200000184	GFP-IMPa4-IBB anti-PSF-A546 8C-S-PSF V2.00	0	20. GFP-Imp-a4-dIBB and anti-PSF-A546_Pos012_S001	00-wY4SeJgsxqWamcJhQkVy4K
46		Vesicles Paraspeckle	3	0.000	1.000	310	200001747	200000185	GFP-IMPa4-IBB anti-PSF-A546 8C-S-PSF V2.00	0	20. GFP-Imp-a4-dIBB and anti-PSF-A546_Pos012_S001	00-wY4SeJgsxqWamcJhQkVy4K
362		Vesicles Paraspeckle	3	0.000	1.000	310	200001748	200000186	GFP-IMPa4-IBB anti-PSF-A546 8C-S-PSF V2.00	0	20. GFP-Imp-a4-dIBB and anti-PSF-A546_Pos012_S001	00-wY4SeJgsxqWamcJhQkVy4K
444		Vesicles Paraspeckle	3	0.000	1.000	310	200001749	200000187	GFP-IMPa4-IBB anti-PSF-A546 8C-S-PSF V2.00	0	20. GFP-Imp-a4-dIBB and anti-PSF-A546_Pos012_S001	00-wY4SeJgsxqWamcJhQkVy4K
1228		Vesicles Paraspeckle	3	0.000	1.000	310	200001750	200000188	GFP-IMPa4-IBB anti-PSF-A546 8C-S-PSF V2.00	0	20. GFP-Imp-a4-dIBB and anti-PSF-A546_Pos012_S001	00-wY4SeJgsxqWamcJhQkVy4K
128		Vesicles Paraspeckle	3	0.000	1.000	310	200001751	200000189	GFP-IMPa4-IBB anti-PSF-A546 8C-S-PSF V2.00	0	20. GFP-Imp-a4-dIBB and anti-PSF-A546_Pos012_S001	00-wY4SeJgsxqWamcJhQkVy4K
1364		Vesicles Paraspeckle	3	0.000	1.000	310	200001752	200000190	GFP-IMPa4-IBB anti-PSF-A546 8C-S-PSF V2.00	0	20. GFP-Imp-a4-dIBB and anti-PSF-A546_Pos012_S001	00-wY4SeJgsxqWamcJhQkVy4K
399		Vesicles Paraspeckle	3	0.000	1.000	310	200001753	200000191	GFP-IMPa4-IBB anti-PSF-A546 8C-S-PSF V2.00	0	20. GFP-Imp-a4-dIBB and anti-PSF-A546_Pos012_S001	00-wY4SeJgsxqWamcJhQkVy4K
2726		Vesicles Paraspeckle	3	0.000	1.000	310	200001754	200000192	GFP-IMPa4-IBB anti-PSF-A546 8C-S-PSF V2.00	0	20. GFP-Imp-a4-dIBB and anti-PSF-A546_Pos012_S001	00-wY4SeJgsxqWamcJhQkVy4K
3358		Vesicles Paraspeckle	3	0.000	1.000	310	200001755	200000193	GFP-IMPa4-IBB anti-PSF-A546 8C-S-PSF V2.00	0	20. GFP-Imp-a4-dIBB and anti-PSF-A546_Pos012_S001	00-wY4SeJgsxqWamcJhQkVy4K
742		Vesicles Paraspeckle	3	0.000	1.000	310	200001756	200000194	GFP-IMPa4-IBB anti-PSF-A546 8C-S-PSF V2.00	0	20. GFP-Imp-a4-dIBB and anti-PSF-A546_Pos012_S001	00-wY4SeJgsxqWamcJhQkVy4K
1032		Vesicles Paraspeckle	3	0.000	1.000	310	200001757	200000195	GFP-IMPa4-IBB anti-PSF-A546 8C-S-PSF V2.00	0	20. GFP-Imp-a4-dIBB and anti-PSF-A546_Pos012_S001	00-wY4SeJgsxqWamcJhQkVy4K
2024		Vesicles Paraspeckle	3	0.000	1.000	310	200001758	200000196	GFP-IMPa4-IBB anti-PSF-A546 8C-S-PSF V2.00	0	20. GFP-Imp-a4-dIBB and anti-PSF-A546_Pos012_S001	00-wY4SeJgsxqWamcJhQkVy4K
699		Vesicles Paraspeckle	3	0.000	1.000	311	200001759	200000197	GFP-IMPa4-IBB anti-PSF-A546 8C-S-PSF V2.00	0	20. GFP-Imp-a4-dIBB and anti-PSF-A546_Pos012_S001	00-wY4SeJgsxqWamcJhQkVy4K
172		Vesicles Paraspeckle	3	0.000	1.000	311	200001760	200000198	GFP-IMPa4-IBB anti-PSF-A546 8C-S-PSF V2.00	0	20. GFP-Imp-a4-dIBB and anti-PSF-A546_Pos012_S001	00-wY4SeJgsxqWamcJhQkVy4K
232		Vesicles Paraspeckle	3	0.000	1.000	311	200001761	200000199	GFP-IMPa4-IBB anti-PSF-A546 8C-S-PSF V2.00	0	20. GFP-Imp-a4-dIBB and anti-PSF-A546_Pos012_S001	00-wY4SeJgsxqWamcJhQkVy4K
2162		Vesicles Paraspeckle	3	0.000	1.000	315	200001762	200000200	GFP-IMPa4-IBB anti-PSF-A546 8C-S-PSF V2.00	0	20. GFP-Imp-a4-dIBB and anti-PSF-A546_Pos012_S001	00-wY4SeJgsxqWamcJhQkVy4K
372		Vesicles Paraspeckle	3	0.000	1.000	315	200001763	200000201	GFP-IMPa4-IBB anti-PSF-A546 8C-S-PSF V2.00	0	20. GFP-Imp-a4-dIBB and anti-PSF-A546_Pos012_S001	00-wY4SeJgsxqWamcJhQkVy4K
97		Vesicles Paraspeckle	3	0.000	1.000	315	200001764	200000202	GFP-IMPa4-IBB anti-PSF-A546 8C-S-PSF V2.00	0	20. GFP-Imp-a4-dIBB and anti-PSF-A546_Pos012_S001	00-wY4SeJgsxqWamcJhQkVy4K
885		Vesicles Paraspeckle	3	0.000	1.000	315	200001765	200000203	GFP-IMPa4-IBB anti-PSF-A546 8C-S-PSF V2.00	0	20. GFP-Imp-a4-dIBB and anti-PSF-A546_Pos012_S001	00-wY4SeJgsxqWamcJhQkVy4K
466		Vesicles Paraspeckle	3	0.000	1.000	315	200001766	200000204	GFP-IMPa4-IBB anti-PSF-A546 8C-S-PSF V2.00	0	20. GFP-Imp-a4-dIBB and anti-PSF-A546_Pos012_S001	00-wY4SeJgsxqWamcJhQkVy4K
4632		Vesicles Paraspeckle	3	0.000	1.000	315	200001767	200000205	GFP-IMPa4-IBB anti-PSF-A546 8C-S-PSF V2.00	0	20. GFP-Imp-a4-dIBB and anti-PSF-A546_Pos012_S001	00-wY4SeJgsxqWamcJhQkVy4K
7381		Vesicles Paraspeckle	3	0.000	1.000	315	200001768	200000206	GFP-IMPa4-IBB anti-PSF-A546 8C-S-PSF V2.00	0	20. GFP-Imp-a4-dIBB and anti-PSF-A546_Pos012_S001	00-wY4SeJgsxqWamcJhQkVy4K
1941		Vesicles Paraspeckle	3	0.000	1.000	315	200001769	200000207	GFP-IMPa4-IBB anti-PSF-A546 8C-S-PSF V2.00	0	20. GFP-Imp-a4-dIBB and anti-PSF-A546_Pos012_S001	00-wY4SeJgsxqWamcJhQkVy4K
300		Vesicles Paraspeckle	3	0.000	1.000	318	200001770	200000000	GFP-IMPa4-IBB anti-PSF-A546 8C-S-PSF V2.00	0	20. GFP-Imp-a4-dIBB and anti-PSF-A546_Pos013_S001	00-XH7kp9DiD39Fo652fQ9fMm
230		Vesicles Paraspeckle	3	0.000	1.000	318	200001771	200000001	GFP-IMPa4-IBB anti-PSF-A546 8C-S-PSF V2.00	0	20. GFP-Imp-a4-dIBB and anti-PSF-A546_Pos013_S001	00-XH7kp9DiD39Fo652fQ9fMm
26		Vesicles Paraspeckle	3	0.000	1.000	318	200001772	200000002	GFP-IMPa4-IBB anti-PSF-A546 8C-S-PSF V2.00	0	20. GFP-Imp-a4-dIBB and anti-PSF-A546_Pos013_S001	00-XH7kp9DiD39Fo652fQ9fMm
766		Vesicles Paraspeckle	3	0.000	1.000	319	200001773	200000003	GFP-IMPa4-IBB anti-PSF-A546 8C-S-PSF V2.00	0	20. GFP-Imp-a4-dIBB and anti-PSF-A546_Pos013_S001	00-XH7kp9DiD39Fo652fQ9fMm
50		Vesicles Paraspeckle	3	0.000	1.000	319	200001774	200000004	GFP-IMPa4-IBB anti-PSF-A546 8C-S-PSF V2.00	0	20. GFP-Imp-a4-dIBB and anti-PSF-A546_Pos013_S001	00-XH7kp9DiD39Fo652fQ9fMm
101		Vesicles Paraspeckle	3	0.000	1.000	319	200001775	200000005	GFP-IMPa4-IBB anti-PSF-A546 8C-S-PSF V2.00	0	20. GFP-Imp-a4-dIBB and anti-PSF-A546_Pos013_S001	00-XH7kp9DiD39Fo652fQ9fMm
949		Vesicles Paraspeckle	3	0.000	1.000	319	200001776	200000006	GFP-IMPa4-IBB anti-PSF-A546 8C-S-PSF V2.00	0	20. GFP-Imp-a4-dIBB and anti-PSF-A546_Pos013_S001	00-XH7kp9DiD39Fo652fQ9fMm
188		Vesicles Paraspeckle	3	0.000	1.000	320	200001777	200000007	GFP-IMPa4-IBB anti-PSF-A546 8C-S-PSF V2.00	0	20. GFP-Imp-a4-dIBB and anti-PSF-A546_Pos013_S001	00-XH7kp9DiD39Fo652fQ9fMm
2773		Vesicles Paraspeckle	3	0.000	1.000	320	200001778	200000008	GFP-IMPa4-IBB anti-PSF-A546 8C-S-PSF V2.00	0	20. GFP-Imp-a4-dIBB and anti-PSF-A546_Pos013_S001	00-XH7kp9DiD39Fo652fQ9fMm
2355		Vesicles Paraspeckle	3	0.000	1.000	320	200001779	200000009	GFP-IMPa4-IBB anti-PSF-A546 8C-S-PSF V2.00	0	20. GFP-Imp-a4-dIBB and anti-PSF-A546_Pos013_S001	00-XH7kp9DiD39Fo652fQ9fMm
2006		Vesicles Paraspeckle	3	0.000	1.000	321	200001780	200000010	GFP-IMPa4-IBB anti-PSF-A546 8C-S-PSF V2.00	0	20. GFP-Imp-a4-dIBB and anti-PSF-A546_Pos013_S001	00-XH7kp9DiD39Fo652fQ9fMm
12056		Vesicles Paraspeckle	3	0.000	1.000	321	200001781	200000011	GFP-IMPa4-IBB anti-PSF-A546 8C-S-PSF V2.00	0	20. GFP-Imp-a4-dIBB and anti-PSF-A546_Pos013_S001	00-XH7kp9DiD39Fo652fQ9fMm
5424		Vesicles Paraspeckle	3	0.000	1.000	321	200001782	200000012	GFP-IMPa4-IBB anti-PSF-A546 8C-S-PSF V2.00	0	20. GFP-Imp-a4-dIBB and anti-PSF-A546_Pos013_S001	00-XH7kp9DiD39Fo652fQ9fMm
2476		Vesicles Paraspeckle	3	0.000	1.000	321	200001783	200000013	GFP-IMPa4-IBB anti-PSF-A546 8C-S-PSF V2.00	0	20. GFP-Imp-a4-dIBB and anti-PSF-A546_Pos013_S001	00-XH7kp9DiD39Fo652fQ9fMm
13456		Vesicles Paraspeckle	3	0.000	1.000	321	200001784	200000014	GFP-IMPa4-IBB anti-PSF-A546 8C-S-PSF V2.00	0	20. GFP-Imp-a4-dIBB and anti-PSF-A546_Pos013_S001	00-XH7kp9DiD39Fo652fQ9fMm
1334		Vesicles Paraspeckle	3	0.000	1.000	324	200001785	200000015	GFP-IMPa4-IBB anti-PSF-A546 8C-S-PSF V2.00	0	20. GFP-Imp-a4-dIBB and anti-PSF-A546_Pos013_S001	00-XH7kp9DiD39Fo652fQ9fMm
121		Vesicles Paraspeckle	3	0.000	1.000	324	200001786	200000016	GFP-IMPa4-IBB anti-PSF-A546 8C-S-PSF V2.00	0	20. GFP-Imp-a4-dIBB and anti-PSF-A546_Pos013_S001	00-XH7kp9DiD39Fo652fQ9fMm
540		Vesicles Paraspeckle	3	0.000	1.000	324	200001787	200000017	GFP-IMPa4-IBB anti-PSF-A546 8C-S-PSF V2.00	0	20. GFP-Imp-a4-dIBB and anti-PSF-A546_Pos013_S001	00-XH7kp9DiD39Fo652fQ9fMm
440		Vesicles Paraspeckle	3	0.000	1.000	324	200001788	200000018	GFP-IMPa4-IBB anti-PSF-A546 8C-S-PSF V2.00	0	20. GFP-Imp-a4-dIBB and anti-PSF-A546_Pos013_S001	00-XH7kp9DiD39Fo652fQ9fMm
997		Vesicles Paraspeckle	3	0.000	1.000	324	200001789	200000019	GFP-IMPa4-IBB anti-PSF-A546 8C-S-PSF V2.00	0	20. GFP-Imp-a4-dIBB and anti-PSF-A546_Pos013_S001	00-XH7kp9DiD39Fo652fQ9fMm
323		Vesicles Paraspeckle	3	0.000	1.000	324	200001790	200000020	GFP-IMPa4-IBB anti-PSF-A546 8C-S-PSF V2.00	0	20. GFP-Imp-a4-dIBB and anti-PSF-A546_Pos013_S001	00-XH7kp9DiD39Fo652fQ9fMm
129		Vesicles Paraspeckle	3	0.000	1.000	325	200001791	200000021	GFP-IMPa4-IBB anti-PSF-A546 8C-S-PSF V2.00	0	20. GFP-Imp-a4-dIBB and anti-PSF-A546_Pos013_S001	00-XH7kp9DiD39Fo652fQ9fMm
218		Vesicles Paraspeckle	3	0.000	1.000	325	200001792	200000022	GFP-IMPa4-IBB anti-PSF-A546 8C-S-PSF V2.00	0	20. GFP-Imp-a4-dIBB and anti-PSF-A546_Pos013_S001	00-XH7kp9DiD39Fo652fQ9fMm
1701		Vesicles Paraspeckle	3	0.000	1.000	325	200001793	200000023	GFP-IMPa4-IBB anti-PSF-A546 8C-S-PSF V2.00	0	20. GFP-Imp-a4-dIBB and anti-PSF-A546_Pos013_S001	00-XH7kp9DiD39Fo652fQ9fMm
622		Vesicles Paraspeckle	3	0.000	1.000	325	200001794	200000024	GFP-IMPa4-IBB anti-PSF-A546 8C-S-PSF V2.00	0	20. GFP-Imp-a4-dIBB and anti-PSF-A546_Pos013_S001	00-XH7kp9DiD39Fo652fQ9fMm
309		Vesicles Paraspeckle	3	0.000	1.000	325	200001795	200000025	GFP-IMPa4-IBB anti-PSF-A546 8C-S-PSF V2.00	0	20. GFP-Imp-a4-dIBB and anti-PSF-A546_Pos013_S001	00-XH7kp9DiD39Fo652fQ9fMm
219		Vesicles Paraspeckle	3	0.000	1.000	325	200001796	200000026	GFP-IMPa4-IBB anti-PSF-A546 8C-S-PSF V2.00	0	20. GFP-Imp-a4-dIBB and anti-PSF-A546_Pos013_S001	00-XH7kp9DiD39Fo652fQ9fMm
2669		Vesicles Paraspeckle	3	0.000	1.000	325	200001797	200000027	GFP-IMPa4-IBB anti-PSF-A546 8C-S-PSF V2.00	0	20. GFP-Imp-a4-dIBB and anti-PSF-A546_Pos013_S001	00-XH7kp9DiD39Fo652fQ9fMm
345		Vesicles Paraspeckle	3	0.000	1.000	325	200001798	200000028	GFP-IMPa4-IBB anti-PSF-A546 8C-S-PSF V2.00	0	20. GFP-Imp-a4-dIBB and anti-PSF-A546_Pos013_S001	00-XH7kp9DiD39Fo652fQ9fMm
248		Vesicles Paraspeckle	3	0.000	1.000	325	200001799	200000029	GFP-IMPa4-IBB anti-PSF-A546 8C-S-PSF V2.00	0	20. GFP-Imp-a4-dIBB and anti-PSF-A546_Pos013_S001	00-XH7kp9DiD39Fo652fQ9fMm
1539		Vesicles Paraspeckle	3	0.000	1.000	325	200001800	200000030	GFP-IMPa4-IBB anti-PSF-A546 8C-S-PSF V2.00	0	20. GFP-Imp-a4-dIBB and anti-PSF-A546_Pos013_S001	00-XH7kp9DiD39Fo652fQ9fMm
566		Vesicles Paraspeckle	3	0.000	1.000	325	200001801	200000031	GFP-IMPa4-IBB anti-PSF-A546 8C-S-PSF V2.00	0	20. GFP-Imp-a4-dIBB and anti-PSF-A546_Pos013_S001	00-XH7kp9DiD39Fo652fQ9fMm
225		Vesicles Paraspeckle	3	0.000	1.000	326	200001802	200000032	GFP-IMPa4-IBB anti-PSF-A546 8C-S-PSF V2.00	0	20. GFP-Imp-a4-dIBB and anti-PSF-A546_Pos013_S001	00-XH7kp9DiD39Fo652fQ9fMm
90		Vesicles Paraspeckle	3	0.000	1.000	326	200001803	200000033	GFP-IMPa4-IBB anti-PSF-A546 8C-S-PSF V2.00	0	20. GFP-Imp-a4-dIBB and anti-PSF-A546_Pos013_S001	00-XH7kp9DiD39Fo652fQ9fMm
1435		Vesicles Paraspeckle	3	0.000	1.000	326	200001804	200000034	GFP-IMPa4-IBB anti-PSF-A546 8C-S-PSF V2.00	0	20. GFP-Imp-a4-dIBB and anti-PSF-A546_Pos013_S001	00-XH7kp9DiD39Fo652fQ9fMm
766		Vesicles Paraspeckle	3	0.000	1.000	326	200001805	200000035	GFP-IMPa4-IBB anti-PSF-A546 8C-S-PSF V2.00	0	20. GFP-Imp-a4-dIBB and anti-PSF-A546_Pos013_S001	00-XH7kp9DiD39Fo652fQ9fMm
1466		Vesicles Paraspeckle	3	0.000	1.000	326	200001806	200000036	GFP-IMPa4-IBB anti-PSF-A546 8C-S-PSF V2.00	0	20. GFP-Imp-a4-dIBB and anti-PSF-A546_Pos013_S001	00-XH7kp9DiD39Fo652fQ9fMm
861		Vesicles Paraspeckle	3	0.000	1.000	326	200001807	200000037	GFP-IMPa4-IBB anti-PSF-A546 8C-S-PSF V2.00	0	20. GFP-Imp-a4-dIBB and anti-PSF-A546_Pos013_S001	00-XH7kp9DiD39Fo652fQ9fMm
3163		Vesicles Paraspeckle	3	0.000	1.000	326	200001808	200000038	GFP-IMPa4-IBB anti-PSF-A546 8C-S-PSF V2.00	0	20. GFP-Imp-a4-dIBB and anti-PSF-A546_Pos013_S001	00-XH7kp9DiD39Fo652fQ9fMm
2975		Vesicles Paraspeckle	3	0.000	1.000	326	200001809	200000039	GFP-IMPa4-IBB anti-PSF-A546 8C-S-PSF V2.00	0	20. GFP-Imp-a4-dIBB and anti-PSF-A546_Pos013_S001	00-XH7kp9DiD39Fo652fQ9fMm
742		Vesicles Paraspeckle	3	0.000	1.000	328	200001810	200000040	GFP-IMPa4-IBB anti-PSF-A546 8C-S-PSF V2.00	0	20. GFP-Imp-a4-dIBB and anti-PSF-A546_Pos013_S001	00-XH7kp9DiD39Fo652fQ9fMm
8824		Vesicles Paraspeckle	3	0.000	1.000	328	200001811	200000041	GFP-IMPa4-IBB anti-PSF-A546 8C-S-PSF V2.00	0	20. GFP-Imp-a4-dIBB and anti-PSF-A546_Pos013_S001	00-XH7kp9DiD39Fo652fQ9fMm
2248		Vesicles Paraspeckle	3	0.000	1.000	328	200001812	200000042	GFP-IMPa4-IBB anti-PSF-A546 8C-S-PSF V2.00	0	20. GFP-Imp-a4-dIBB and anti-PSF-A546_Pos013_S001	00-XH7kp9DiD39Fo652fQ9fMm
1905		Vesicles Paraspeckle	3	0.000	1.000	328	200001813	200000043	GFP-IMPa4-IBB anti-PSF-A546 8C-S-PSF V2.00	0	20. GFP-Imp-a4-dIBB and anti-PSF-A546_Pos013_S001	00-XH7kp9DiD39Fo652fQ9fMm
4185		Vesicles Paraspeckle	3	0.000	1.000	328	200001814	200000044	GFP-IMPa4-IBB anti-PSF-A546 8C-S-PSF V2.00	0	20. GFP-Imp-a4-dIBB and anti-PSF-A546_Pos013_S001	00-XH7kp9DiD39Fo652fQ9fMm
5034		Vesicles Paraspeckle	3	0.000	1.000	328	200001815	200000045	GFP-IMPa4-IBB anti-PSF-A546 8C-S-PSF V2.00	0	20. GFP-Imp-a4-dIBB and anti-PSF-A546_Pos013_S001	00-XH7kp9DiD39Fo652fQ9fMm
5480		Vesicles Paraspeckle	3	0.000	1.000	328	200001816	200000046	GFP-IMPa4-IBB anti-PSF-A546 8C-S-PSF V2.00	0	20. GFP-Imp-a4-dIBB and anti-PSF-A546_Pos013_S001	00-XH7kp9DiD39Fo652fQ9fMm
11508		Vesicles Paraspeckle	3	0.000	1.000	328	200001817	200000047	GFP-IMPa4-IBB anti-PSF-A546 8C-S-PSF V2.00	0	20. GFP-Imp-a4-dIBB and anti-PSF-A546_Pos013_S001	00-XH7kp9DiD39Fo652fQ9fMm
124		Vesicles Paraspeckle	3	0.000	1.000	329	200001818	200000048	GFP-IMPa4-IBB anti-PSF-A546 8C-S-PSF V2.00	0	20. GFP-Imp-a4-dIBB and anti-PSF-A546_Pos013_S001	00-XH7kp9DiD39Fo652fQ9fMm
545		Vesicles Paraspeckle	3	0.000	1.000	329	200001819	200000049	GFP-IMPa4-IBB anti-PSF-A546 8C-S-PSF V2.00	0	20. GFP-Imp-a4-dIBB and anti-PSF-A546_Pos013_S001	00-XH7kp9DiD39Fo652fQ9fMm
842		Vesicles Paraspeckle	3	0.000	1.000	329	200001820	200000050	GFP-IMPa4-IBB anti-PSF-A546 8C-S-PSF V2.00	0	20. GFP-Imp-a4-dIBB and anti-PSF-A546_Pos013_S001	00-XH7kp9DiD39Fo652fQ9fMm
1857		Vesicles Paraspeckle	3	0.000	1.000	329	200001821	200000051	GFP-IMPa4-IBB anti-PSF-A546 8C-S-PSF V2.00	0	20. GFP-Imp-a4-dIBB and anti-PSF-A546_Pos013_S001	00-XH7kp9DiD39Fo652fQ9fMm
443		Vesicles Paraspeckle	3	0.000	1.000	329	200001822	200000052	GFP-IMPa4-IBB anti-PSF-A546 8C-S-PSF V2.00	0	20. GFP-Imp-a4-dIBB and anti-PSF-A546_Pos013_S001	00-XH7kp9DiD39Fo652fQ9fMm
1281		Vesicles Paraspeckle	3	0.000	1.000	331	200001823	200000053	GFP-IMPa4-IBB anti-PSF-A546 8C-S-PSF V2.00	0	20. GFP-Imp-a4-dIBB and anti-PSF-A546_Pos013_S001	00-XH7kp9DiD39Fo652fQ9fMm
323		Vesicles Paraspeckle	3	0.000	1.000	331	200001824	200000054	GFP-IMPa4-IBB anti-PSF-A546 8C-S-PSF V2.00	0	20. GFP-Imp-a4-dIBB and anti-PSF-A546_Pos013_S001	00-XH7kp9DiD39Fo652fQ9fMm
1546		Vesicles Paraspeckle	3	0.000	1.000	331	200001825	200000055	GFP-IMPa4-IBB anti-PSF-A546 8C-S-PSF V2.00	0	20. GFP-Imp-a4-dIBB and anti-PSF-A546_Pos013_S001	00-XH7kp9DiD39Fo652fQ9fMm
1752		Vesicles Paraspeckle	3	0.000	1.000	331	200001826	200000056	GFP-IMPa4-IBB anti-PSF-A546 8C-S-PSF V2.00	0	20. GFP-Imp-a4-dIBB and anti-PSF-A546_Pos013_S001	00-XH7kp9DiD39Fo652fQ9fMm
1477		Vesicles Paraspeckle	3	0.000	1.000	331	200001827	200000057	GFP-IMPa4-IBB anti-PSF-A546 8C-S-PSF V2.00	0	20. GFP-Imp-a4-dIBB and anti-PSF-A546_Pos013_S001	00-XH7kp9DiD39Fo652fQ9fMm
494		Vesicles Paraspeckle	3	0.000	1.000	331	200001828	200000058	GFP-IMPa4-IBB anti-PSF-A546 8C-S-PSF V2.00	0	20. GFP-Imp-a4-dIBB and anti-PSF-A546_Pos013_S001	00-XH7kp9DiD39Fo652fQ9fMm
1593		Vesicles Paraspeckle	3	0.000	1.000	331	200001829	200000059	GFP-IMPa4-IBB anti-PSF-A546 8C-S-PSF V2.00	0	20. GFP-Imp-a4-dIBB and anti-PSF-A546_Pos013_S001	00-XH7kp9DiD39Fo652fQ9fMm
1141		Vesicles Paraspeckle	3	0.000	1.000	337	200001830	200000060	GFP-IMPa4-IBB anti-PSF-A546 8C-S-PSF V2.00	0	20. GFP-Imp-a4-dIBB and anti-PSF-A546_Pos013_S001	00-XH7kp9DiD39Fo652fQ9fMm
93		Vesicles Paraspeckle	3	0.000	1.000	337	200001831	200000061	GFP-IMPa4-IBB anti-PSF-A546 8C-S-PSF V2.00	0	20. GFP-Imp-a4-dIBB and anti-PSF-A546_Pos013_S001	00-XH7kp9DiD39Fo652fQ9fMm
269		Vesicles Paraspeckle	3	0.000	1.000	337	200001832	200000062	GFP-IMPa4-IBB anti-PSF-A546 8C-S-PSF V2.00	0	20. GFP-Imp-a4-dIBB and anti-PSF-A546_Pos013_S001	00-XH7kp9DiD39Fo652fQ9fMm
1428		Vesicles Paraspeckle	3	0.000	1.000	337	200001833	200000063	GFP-IMPa4-IBB anti-PSF-A546 8C-S-PSF V2.00	0	20. GFP-Imp-a4-dIBB and anti-PSF-A546_Pos013_S001	00-XH7kp9DiD39Fo652fQ9fMm
366		Vesicles Paraspeckle	3	0.000	1.000	337	200001834	200000064	GFP-IMPa4-IBB anti-PSF-A546 8C-S-PSF V2.00	0	20. GFP-Imp-a4-dIBB and anti-PSF-A546_Pos013_S001	00-XH7kp9DiD39Fo652fQ9fMm
410		Vesicles Paraspeckle	3	0.000	1.000	337	200001835	200000065	GFP-IMPa4-IBB anti-PSF-A546 8C-S-PSF V2.00	0	20. GFP-Imp-a4-dIBB and anti-PSF-A546_Pos013_S001	00-XH7kp9DiD39Fo652fQ9fMm
427		Vesicles Paraspeckle	3	0.000	1.000	337	200001836	200000066	GFP-IMPa4-IBB anti-PSF-A546 8C-S-PSF V2.00	0	20. GFP-Imp-a4-dIBB and anti-PSF-A546_Pos013_S001	00-XH7kp9DiD39Fo652fQ9fMm
2222		Vesicles Paraspeckle	3	0.000	1.000	337	200001837	200000067	GFP-IMPa4-IBB anti-PSF-A546 8C-S-PSF V2.00	0	20. GFP-Imp-a4-dIBB and anti-PSF-A546_Pos013_S001	00-XH7kp9DiD39Fo652fQ9fMm
557		Vesicles Paraspeckle	3	0.000	1.000	337	200001838	200000068	GFP-IMPa4-IBB anti-PSF-A546 8C-S-PSF V2.00	0	20. GFP-Imp-a4-dIBB and anti-PSF-A546_Pos013_S001	00-XH7kp9DiD39Fo652fQ9fMm
2088		Vesicles Paraspeckle	3	0.000	1.000	337	200001839	200000069	GFP-IMPa4-IBB anti-PSF-A546 8C-S-PSF V2.00	0	20. GFP-Imp-a4-dIBB and anti-PSF-A546_Pos013_S001	00-XH7kp9DiD39Fo652fQ9fMm
1174		Vesicles Paraspeckle	3	0.000	1.000	337	200001840	200000070	GFP-IMPa4-IBB anti-PSF-A546 8C-S-PSF V2.00	0	20. GFP-Imp-a4-dIBB and anti-PSF-A546_Pos013_S001	00-XH7kp9DiD39Fo652fQ9fMm
316		Vesicles Paraspeckle	3	0.000	1.000	340	200001841	200000071	GFP-IMPa4-IBB anti-PSF-A546 8C-S-PSF V2.00	0	20. GFP-Imp-a4-dIBB and anti-PSF-A546_Pos013_S001	00-XH7kp9DiD39Fo652fQ9fMm
317		Vesicles Paraspeckle	3	0.000	1.000	340	200001842	200000072	GFP-IMPa4-IBB anti-PSF-A546 8C-S-PSF V2.00	0	20. GFP-Imp-a4-dIBB and anti-PSF-A546_Pos013_S001	00-XH7kp9DiD39Fo652fQ9fMm
3353		Vesicles Paraspeckle	3	0.000	1.000	340	200001843	200000073	GFP-IMPa4-IBB anti-PSF-A546 8C-S-PSF V2.00	0	20. GFP-Imp-a4-dIBB and anti-PSF-A546_Pos013_S001	00-XH7kp9DiD39Fo652fQ9fMm
339		Vesicles Paraspeckle	3	0.000	1.000	340	200001844	200000074	GFP-IMPa4-IBB anti-PSF-A546 8C-S-PSF V2.00	0	20. GFP-Imp-a4-dIBB and anti-PSF-A546_Pos013_S001	00-XH7kp9DiD39Fo652fQ9fMm
874		Vesicles Paraspeckle	3	0.000	1.000	340	200001845	200000075	GFP-IMPa4-IBB anti-PSF-A546 8C-S-PSF V2.00	0	20. GFP-Imp-a4-dIBB and anti-PSF-A546_Pos013_S001	00-XH7kp9DiD39Fo652fQ9fMm
1899		Vesicles Paraspeckle	3	0.000	1.000	340	200001846	200000076	GFP-IMPa4-IBB anti-PSF-A546 8C-S-PSF V2.00	0	20. GFP-Imp-a4-dIBB and anti-PSF-A546_Pos013_S001	00-XH7kp9DiD39Fo652fQ9fMm
133		Vesicles Paraspeckle	3	0.000	1.000	340	200001847	200000077	GFP-IMPa4-IBB anti-PSF-A546 8C-S-PSF V2.00	0	20. GFP-Imp-a4-dIBB and anti-PSF-A546_Pos013_S001	00-XH7kp9DiD39Fo652fQ9fMm
530		Vesicles Paraspeckle	3	0.000	1.000	340	200001848	200000078	GFP-IMPa4-IBB anti-PSF-A546 8C-S-PSF V2.00	0	20. GFP-Imp-a4-dIBB and anti-PSF-A546_Pos013_S001	00-XH7kp9DiD39Fo652fQ9fMm
444		Vesicles Paraspeckle	3	0.000	1.000	340	200001849	200000079	GFP-IMPa4-IBB anti-PSF-A546 8C-S-PSF V2.00	0	20. GFP-Imp-a4-dIBB and anti-PSF-A546_Pos013_S001	00-XH7kp9DiD39Fo652fQ9fMm
1107		Vesicles Paraspeckle	3	0.000	1.000	340	200001850	200000080	GFP-IMPa4-IBB anti-PSF-A546 8C-S-PSF V2.00	0	20. GFP-Imp-a4-dIBB and anti-PSF-A546_Pos013_S001	00-XH7kp9DiD39Fo652fQ9fMm
1172		Vesicles Paraspeckle	3	0.000	1.000	340	200001851	200000081	GFP-IMPa4-IBB anti-PSF-A546 8C-S-PSF V2.00	0	20. GFP-Imp-a4-dIBB and anti-PSF-A546_Pos013_S001	00-XH7kp9DiD39Fo652fQ9fMm
848		Vesicles Paraspeckle	3	0.000	1.000	341	200001852	200000082	GFP-IMPa4-IBB anti-PSF-A546 8C-S-PSF V2.00	0	20. GFP-Imp-a4-dIBB and anti-PSF-A546_Pos013_S001	00-XH7kp9DiD39Fo652fQ9fMm
100		Vesicles Paraspeckle	3	0.000	1.000	341	200001853	200000083	GFP-IMPa4-IBB anti-PSF-A546 8C-S-PSF V2.00	0	20. GFP-Imp-a4-dIBB and anti-PSF-A546_Pos013_S001	00-XH7kp9DiD39Fo652fQ9fMm
144		Vesicles Paraspeckle	3	0.000	1.000	341	200001854	200000084	GFP-IMPa4-IBB anti-PSF-A546 8C-S-PSF V2.00	0	20. GFP-Imp-a4-dIBB and anti-PSF-A546_Pos013_S001	00-XH7kp9DiD39Fo652fQ9fMm
573		Vesicles Paraspeckle	3	0.000	1.000	342	200001855	200000085	GFP-IMPa4-IBB anti-PSF-A546 8C-S-PSF V2.00	0	20. GFP-Imp-a4-dIBB and anti-PSF-A546_Pos013_S001	00-XH7kp9DiD39Fo652fQ9fMm
2002		Vesicles Paraspeckle	3	0.000	1.000	342	200001856	200000086	GFP-IMPa4-IBB anti-PSF-A546 8C-S-PSF V2.00	0	20. GFP-Imp-a4-dIBB and anti-PSF-A546_Pos013_S001	00-XH7kp9DiD39Fo652fQ9fMm
89		Vesicles Paraspeckle	3	0.000	1.000	342	200001857	200000087	GFP-IMPa4-IBB anti-PSF-A546 8C-S-PSF V2.00	0	20. GFP-Imp-a4-dIBB and anti-PSF-A546_Pos013_S001	00-XH7kp9DiD39Fo652fQ9fMm
1217		Vesicles Paraspeckle	3	0.000	1.000	342	200001858	200000088	GFP-IMPa4-IBB anti-PSF-A546 8C-S-PSF V2.00	0	20. GFP-Imp-a4-dIBB and anti-PSF-A546_Pos013_S001	00-XH7kp9DiD39Fo652fQ9fMm
154		Vesicles Paraspeckle	3	0.000	1.000	342	200001859	200000089	GFP-IMPa4-IBB anti-PSF-A546 8C-S-PSF V2.00	0	20. GFP-Imp-a4-dIBB and anti-PSF-A546_Pos013_S001	00-XH7kp9DiD39Fo652fQ9fMm
284		Vesicles Paraspeckle	3	0.000	1.000	342	200001860	200000090	GFP-IMPa4-IBB anti-PSF-A546 8C-S-PSF V2.00	0	20. GFP-Imp-a4-dIBB and anti-PSF-A546_Pos013_S001	00-XH7kp9DiD39Fo652fQ9fMm
945		Vesicles Paraspeckle	3	0.000	1.000	342	200001861	200000091	GFP-IMPa4-IBB anti-PSF-A546 8C-S-PSF V2.00	0	20. GFP-Imp-a4-dIBB and anti-PSF-A546_Pos013_S001	00-XH7kp9DiD39Fo652fQ9fMm
822		Vesicles Paraspeckle	3	0.000	1.000	342	200001862	200000092	GFP-IMPa4-IBB anti-PSF-A546 8C-S-PSF V2.00	0	20. GFP-Imp-a4-dIBB and anti-PSF-A546_Pos013_S001	00-XH7kp9DiD39Fo652fQ9fMm
1309		Vesicles Paraspeckle	3	0.000	1.000	342	200001863	200000093	GFP-IMPa4-IBB anti-PSF-A546 8C-S-PSF V2.00	0	20. GFP-Imp-a4-dIBB and anti-PSF-A546_Pos013_S001	00-XH7kp9DiD39Fo652fQ9fMm
397		Vesicles Paraspeckle	3	0.000	1.000	342	200001864	200000094	GFP-IMPa4-IBB anti-PSF-A546 8C-S-PSF V2.00	0	20. GFP-Imp-a4-dIBB and anti-PSF-A546_Pos013_S001	00-XH7kp9DiD39Fo652fQ9fMm
373		Vesicles Paraspeckle	3	0.000	1.000	342	200001865	200000095	GFP-IMPa4-IBB anti-PSF-A546 8C-S-PSF V2.00	0	20. GFP-Imp-a4-dIBB and anti-PSF-A546_Pos013_S001	00-XH7kp9DiD39Fo652fQ9fMm
775		Vesicles Paraspeckle	3	0.000	1.000	342	200001866	200000096	GFP-IMPa4-IBB anti-PSF-A546 8C-S-PSF V2.00	0	20. GFP-Imp-a4-dIBB and anti-PSF-A546_Pos013_S001	00-XH7kp9DiD39Fo652fQ9fMm
1061		Vesicles Paraspeckle	3	0.000	1.000	342	200001867	200000097	GFP-IMPa4-IBB anti-PSF-A546 8C-S-PSF V2.00	0	20. GFP-Imp-a4-dIBB and anti-PSF-A546_Pos013_S001	00-XH7kp9DiD39Fo652fQ9fMm
849		Vesicles Paraspeckle	3	0.000	1.000	342	200001868	200000098	GFP-IMPa4-IBB anti-PSF-A546 8C-S-PSF V2.00	0	20. GFP-Imp-a4-dIBB and anti-PSF-A546_Pos013_S001	00-XH7kp9DiD39Fo652fQ9fMm
132		Vesicles Paraspeckle	3	0.000	1.000	342	200001869	200000099	GFP-IMPa4-IBB anti-PSF-A546 8C-S-PSF V2.00	0	20. GFP-Imp-a4-dIBB and anti-PSF-A546_Pos013_S001	00-XH7kp9DiD39Fo652fQ9fMm
344		Vesicles Paraspeckle	3	0.000	1.000	342	200001870	200000100	GFP-IMPa4-IBB anti-PSF-A546 8C-S-PSF V2.00	0	20. GFP-Imp-a4-dIBB and anti-PSF-A546_Pos013_S001	00-XH7kp9DiD39Fo652fQ9fMm
155		Vesicles Paraspeckle	3	0.000	1.000	343	200001871	200000101	GFP-IMPa4-IBB anti-PSF-A546 8C-S-PSF V2.00	0	20. GFP-Imp-a4-dIBB and anti-PSF-A546_Pos013_S001	00-XH7kp9DiD39Fo652fQ9fMm
838		Vesicles Paraspeckle	3	0.000	1.000	343	200001872	200000102	GFP-IMPa4-IBB anti-PSF-A546 8C-S-PSF V2.00	0	20. GFP-Imp-a4-dIBB and anti-PSF-A546_Pos013_S001	00-XH7kp9DiD39Fo652fQ9fMm
149		Vesicles Paraspeckle	3	0.000	1.000	343	200001873	200000103	GFP-IMPa4-IBB anti-PSF-A546 8C-S-PSF V2.00	0	20. GFP-Imp-a4-dIBB and anti-PSF-A546_Pos013_S001	00-XH7kp9DiD39Fo652fQ9fMm
2811		Vesicles Paraspeckle	3	0.000	1.000	343	200001874	200000104	GFP-IMPa4-IBB anti-PSF-A546 8C-S-PSF V2.00	0	20. GFP-Imp-a4-dIBB and anti-PSF-A546_Pos013_S001	00-XH7kp9DiD39Fo652fQ9fMm
1601		Vesicles Paraspeckle	3	0.000	1.000	343	200001875	200000105	GFP-IMPa4-IBB anti-PSF-A546 8C-S-PSF V2.00	0	20. GFP-Imp-a4-dIBB and anti-PSF-A546_Pos013_S001	00-XH7kp9DiD39Fo652fQ9fMm
270		Vesicles Paraspeckle	3	0.000	1.000	343	200001876	200000106	GFP-IMPa4-IBB anti-PSF-A546 8C-S-PSF V2.00	0	20. GFP-Imp-a4-dIBB and anti-PSF-A546_Pos013_S001	00-XH7kp9DiD39Fo652fQ9fMm
270		Vesicles Paraspeckle	3	0.000	1.000	343	200001877	200000107	GFP-IMPa4-IBB anti-PSF-A546 8C-S-PSF V2.00	0	20. GFP-Imp-a4-dIBB and anti-PSF-A546_Pos013_S001	00-XH7kp9DiD39Fo652fQ9fMm
2870		Vesicles Paraspeckle	3	0.000	1.000	343	200001878	200000108	GFP-IMPa4-IBB anti-PSF-A546 8C-S-PSF V2.00	0	20. GFP-Imp-a4-dIBB and anti-PSF-A546_Pos013_S001	00-XH7kp9DiD39Fo652fQ9fMm
638		Vesicles Paraspeckle	3	0.000	1.000	343	200001879	200000109	GFP-IMPa4-IBB anti-PSF-A546 8C-S-PSF V2.00	0	20. GFP-Imp-a4-dIBB and anti-PSF-A546_Pos013_S001	00-XH7kp9DiD39Fo652fQ9fMm
807		Vesicles Paraspeckle	3	0.000	1.000	343	200001880	200000110	GFP-IMPa4-IBB anti-PSF-A546 8C-S-PSF V2.00	0	20. GFP-Imp-a4-dIBB and anti-PSF-A546_Pos013_S001	00-XH7kp9DiD39Fo652fQ9fMm
57		Vesicles Paraspeckle	3	0.000	1.000	343	200001881	200000111	GFP-IMPa4-IBB anti-PSF-A546 8C-S-PSF V2.00	0	20. GFP-Imp-a4-dIBB and anti-PSF-A546_Pos013_S001	00-XH7kp9DiD39Fo652fQ9fMm
1697		Vesicles Paraspeckle	3	0.000	1.000	344	200001882	200000112	GFP-IMPa4-IBB anti-PSF-A546 8C-S-PSF V2.00	0	20. GFP-Imp-a4-dIBB and anti-PSF-A546_Pos013_S001	00-XH7kp9DiD39Fo652fQ9fMm
503		Vesicles Paraspeckle	3	0.000	1.000	344	200001883	200000113	GFP-IMPa4-IBB anti-PSF-A546 8C-S-PSF V2.00	0	20. GFP-Imp-a4-dIBB and anti-PSF-A546_Pos013_S001	00-XH7kp9DiD39Fo652fQ9fMm
601		Vesicles Paraspeckle	3	0.000	1.000	344	200001884	200000114	GFP-IMPa4-IBB anti-PSF-A546 8C-S-PSF V2.00	0	20. GFP-Imp-a4-dIBB and anti-PSF-A546_Pos013_S001	00-XH7kp9DiD39Fo652fQ9fMm
68		Vesicles Paraspeckle	3	0.000	1.000	344	200001885	200000115	GFP-IMPa4-IBB anti-PSF-A546 8C-S-PSF V2.00	0	20. GFP-Imp-a4-dIBB and anti-PSF-A546_Pos013_S001	00-XH7kp9DiD39Fo652fQ9fMm
364		Vesicles Paraspeckle	3	0.000	1.000	344	200001886	200000116	GFP-IMPa4-IBB anti-PSF-A546 8C-S-PSF V2.00	0	20. GFP-Imp-a4-dIBB and anti-PSF-A546_Pos013_S001	00-XH7kp9DiD39Fo652fQ9fMm
1239		Vesicles Paraspeckle	3	0.000	1.000	344	200001887	200000117	GFP-IMPa4-IBB anti-PSF-A546 8C-S-PSF V2.00	0	20. GFP-Imp-a4-dIBB and anti-PSF-A546_Pos013_S001	00-XH7kp9DiD39Fo652fQ9fMm
750		Vesicles Paraspeckle	3	0.000	1.000	344	200001888	200000118	GFP-IMPa4-IBB anti-PSF-A546 8C-S-PSF V2.00	0	20. GFP-Imp-a4-dIBB and anti-PSF-A546_Pos013_S001	00-XH7kp9DiD39Fo652fQ9fMm
1140		Vesicles Paraspeckle	3	0.000	1.000	345	200001889	200000119	GFP-IMPa4-IBB anti-PSF-A546 8C-S-PSF V2.00	0	20. GFP-Imp-a4-dIBB and anti-PSF-A546_Pos013_S001	00-XH7kp9DiD39Fo652fQ9fMm
549		Vesicles Paraspeckle	3	0.000	1.000	345	200001890	200000120	GFP-IMPa4-IBB anti-PSF-A546 8C-S-PSF V2.00	0	20. GFP-Imp-a4-dIBB and anti-PSF-A546_Pos013_S001	00-XH7kp9DiD39Fo652fQ9fMm
2180		Vesicles Paraspeckle	3	0.000	1.000	345	200001891	200000121	GFP-IMPa4-IBB anti-PSF-A546 8C-S-PSF V2.00	0	20. GFP-Imp-a4-dIBB and anti-PSF-A546_Pos013_S001	00-XH7kp9DiD39Fo652fQ9fMm
363		Vesicles Paraspeckle	3	0.000	1.000	345	200001892	200000122	GFP-IMPa4-IBB anti-PSF-A546 8C-S-PSF V2.00	0	20. GFP-Imp-a4-dIBB and anti-PSF-A546_Pos013_S001	00-XH7kp9DiD39Fo652fQ9fMm
166		Vesicles Paraspeckle	3	0.000	1.000	345	200001893	200000123	GFP-IMPa4-IBB anti-PSF-A546 8C-S-PSF V2.00	0	20. GFP-Imp-a4-dIBB and anti-PSF-A546_Pos013_S001	00-XH7kp9DiD39Fo652fQ9fMm
467		Vesicles Paraspeckle	3	0.000	1.000	345	200001894	200000124	GFP-IMPa4-IBB anti-PSF-A546 8C-S-PSF V2.00	0	20. GFP-Imp-a4-dIBB and anti-PSF-A546_Pos013_S001	00-XH7kp9DiD39Fo652fQ9fMm
1118		Vesicles Paraspeckle	3	0.000	1.000	345	200001895	200000125	GFP-IMPa4-IBB anti-PSF-A546 8C-S-PSF V2.00	0	20. GFP-Imp-a4-dIBB and anti-PSF-A546_Pos013_S001	00-XH7kp9DiD39Fo652fQ9fMm
3196		Vesicles Paraspeckle	3	0.000	1.000	346	200001896	200000126	GFP-IMPa4-IBB anti-PSF-A546 8C-S-PSF V2.00	0	20. GFP-Imp-a4-dIBB and anti-PSF-A546_Pos013_S001	00-XH7kp9DiD39Fo652fQ9fMm
89		Vesicles Paraspeckle	3	0.000	1.000	346	200001897	200000127	GFP-IMPa4-IBB anti-PSF-A546 8C-S-PSF V2.00	0	20. GFP-Imp-a4-dIBB and anti-PSF-A546_Pos013_S001	00-XH7kp9DiD39Fo652fQ9fMm
1662		Vesicles Paraspeckle	3	0.000	1.000	346	200001898	200000128	GFP-IMPa4-IBB anti-PSF-A546 8C-S-PSF V2.00	0	20. GFP-Imp-a4-dIBB and anti-PSF-A546_Pos013_S001	00-XH7kp9DiD39Fo652fQ9fMm
4546		Vesicles Paraspeckle	3	0.000	1.000	346	200001899	200000129	GFP-IMPa4-IBB anti-PSF-A546 8C-S-PSF V2.00	0	20. GFP-Imp-a4-dIBB and anti-PSF-A546_Pos013_S001	00-XH7kp9DiD39Fo652fQ9fMm
5877		Vesicles Paraspeckle	3	0.000	1.000	346	200001900	200000130	GFP-IMPa4-IBB anti-PSF-A546 8C-S-PSF V2.00	0	20. GFP-Imp-a4-dIBB and anti-PSF-A546_Pos013_S001	00-XH7kp9DiD39Fo652fQ9fMm
10772		Vesicles Paraspeckle	3	0.000	1.000	346	200001901	200000131	GFP-IMPa4-IBB anti-PSF-A546 8C-S-PSF V2.00	0	20. GFP-Imp-a4-dIBB and anti-PSF-A546_Pos013_S001	00-XH7kp9DiD39Fo652fQ9fMm
1330		Vesicles Paraspeckle	3	0.000	1.000	346	200001902	200000132	GFP-IMPa4-IBB anti-PSF-A546 8C-S-PSF V2.00	0	20. GFP-Imp-a4-dIBB and anti-PSF-A546_Pos013_S001	00-XH7kp9DiD39Fo652fQ9fMm
641		Vesicles Paraspeckle	3	0.000	1.000	346	200001903	200000133	GFP-IMPa4-IBB anti-PSF-A546 8C-S-PSF V2.00	0	20. GFP-Imp-a4-dIBB and anti-PSF-A546_Pos013_S001	00-XH7kp9DiD39Fo652fQ9fMm
727		Vesicles Paraspeckle	3	0.000	1.000	346	200001904	200000134	GFP-IMPa4-IBB anti-PSF-A546 8C-S-PSF V2.00	0	20. GFP-Imp-a4-dIBB and anti-PSF-A546_Pos013_S001	00-XH7kp9DiD39Fo652fQ9fMm
3097		Vesicles Paraspeckle	3	0.000	1.000	346	200001905	200000135	GFP-IMPa4-IBB anti-PSF-A546 8C-S-PSF V2.00	0	20. GFP-Imp-a4-dIBB and anti-PSF-A546_Pos013_S001	00-XH7kp9DiD39Fo652fQ9fMm
338		Vesicles Paraspeckle	3	0.000	1.000	346	200001906	200000136	GFP-IMPa4-IBB anti-PSF-A546 8C-S-PSF V2.00	0	20. GFP-Imp-a4-dIBB and anti-PSF-A546_Pos013_S001	00-XH7kp9DiD39Fo652fQ9fMm
1527		Vesicles Paraspeckle	3	0.000	1.000	346	200001907	200000137	GFP-IMPa4-IBB anti-PSF-A546 8C-S-PSF V2.00	0	20. GFP-Imp-a4-dIBB and anti-PSF-A546_Pos013_S001	00-XH7kp9DiD39Fo652fQ9fMm
639		Vesicles Paraspeckle	3	0.000	1.000	346	200001908	200000138	GFP-IMPa4-IBB anti-PSF-A546 8C-S-PSF V2.00	0	20. GFP-Imp-a4-dIBB and anti-PSF-A546_Pos013_S001	00-XH7kp9DiD39Fo652fQ9fMm
2130		Vesicles Paraspeckle	3	0.000	1.000	346	200001909	200000139	GFP-IMPa4-IBB anti-PSF-A546 8C-S-PSF V2.00	0	20. GFP-Imp-a4-dIBB and anti-PSF-A546_Pos013_S001	00-XH7kp9DiD39Fo652fQ9fMm
1470		Vesicles Paraspeckle	3	0.000	1.000	349	200001910	200000140	GFP-IMPa4-IBB anti-PSF-A546 8C-S-PSF V2.00	0	20. GFP-Imp-a4-dIBB and anti-PSF-A546_Pos013_S001	00-XH7kp9DiD39Fo652fQ9fMm
4018		Vesicles Paraspeckle	3	0.000	1.000	349	200001911	200000141	GFP-IMPa4-IBB anti-PSF-A546 8C-S-PSF V2.00	0	20. GFP-Imp-a4-dIBB and anti-PSF-A546_Pos013_S001	00-XH7kp9DiD39Fo652fQ9fMm
1143		Vesicles Paraspeckle	3	0.000	1.000	349	200001912	200000142	GFP-IMPa4-IBB anti-PSF-A546 8C-S-PSF V2.00	0	20. GFP-Imp-a4-dIBB and anti-PSF-A546_Pos013_S001	00-XH7kp9DiD39Fo652fQ9fMm
2749		Vesicles Paraspeckle	3	0.000	1.000	349	200001913	200000143	GFP-IMPa4-IBB anti-PSF-A546 8C-S-PSF V2.00	0	20. GFP-Imp-a4-dIBB and anti-PSF-A546_Pos013_S001	00-XH7kp9DiD39Fo652fQ9fMm
1234		Vesicles Paraspeckle	3	0.000	1.000	350	200001914	200000144	GFP-IMPa4-IBB anti-PSF-A546 8C-S-PSF V2.00	0	20. GFP-Imp-a4-dIBB and anti-PSF-A546_Pos013_S001	00-XH7kp9DiD39Fo652fQ9fMm
585		Vesicles Paraspeckle	3	0.000	1.000	350	200001915	200000145	GFP-IMPa4-IBB anti-PSF-A546 8C-S-PSF V2.00	0	20. GFP-Imp-a4-dIBB and anti-PSF-A546_Pos013_S001	00-XH7kp9DiD39Fo652fQ9fMm
559		Vesicles Paraspeckle	3	0.000	1.000	350	200001916	200000146	GFP-IMPa4-IBB anti-PSF-A546 8C-S-PSF V2.00	0	20. GFP-Imp-a4-dIBB and anti-PSF-A546_Pos013_S001	00-XH7kp9DiD39Fo652fQ9fMm
452		Vesicles Paraspeckle	3	0.000	1.000	350	200001917	200000147	GFP-IMPa4-IBB anti-PSF-A546 8C-S-PSF V2.00	0	20. GFP-Imp-a4-dIBB and anti-PSF-A546_Pos013_S001	00-XH7kp9DiD39Fo652fQ9fMm
60		Vesicles Paraspeckle	3	0.000	1.000	350	200001918	200000148	GFP-IMPa4-IBB anti-PSF-A546 8C-S-PSF V2.00	0	20. GFP-Imp-a4-dIBB and anti-PSF-A546_Pos013_S001	00-XH7kp9DiD39Fo652fQ9fMm
691		Vesicles Paraspeckle	3	0.000	1.000	350	200001919	200000149	GFP-IMPa4-IBB anti-PSF-A546 8C-S-PSF V2.00	0	20. GFP-Imp-a4-dIBB and anti-PSF-A546_Pos013_S001	00-XH7kp9DiD39Fo652fQ9fMm
5053		Vesicles Paraspeckle	3	0.000	1.000	350	200001920	200000150	GFP-IMPa4-IBB anti-PSF-A546 8C-S-PSF V2.00	0	20. GFP-Imp-a4-dIBB and anti-PSF-A546_Pos013_S001	00-XH7kp9DiD39Fo652fQ9fMm
4422		Vesicles Paraspeckle	3	0.000	1.000	350	200001921	200000151	GFP-IMPa4-IBB anti-PSF-A546 8C-S-PSF V2.00	0	20. GFP-Imp-a4-dIBB and anti-PSF-A546_Pos013_S001	00-XH7kp9DiD39Fo652fQ9fMm
213		Vesicles Paraspeckle	3	0.000	1.000	364	200001922	200000000	GFP-IMPa4-IBB anti-PSF-A546 8C-S-PSF V2.00	0	20. GFP-Imp-a4-dIBB and anti-PSF-A546_Pos014_S001	00-kqZiaBQCVrrzc8YW78BD9M
133		Vesicles Paraspeckle	3	0.000	1.000	364	200001923	200000001	GFP-IMPa4-IBB anti-PSF-A546 8C-S-PSF V2.00	0	20. GFP-Imp-a4-dIBB and anti-PSF-A546_Pos014_S001	00-kqZiaBQCVrrzc8YW78BD9M
391		Vesicles Paraspeckle	3	0.000	1.000	364	200001924	200000002	GFP-IMPa4-IBB anti-PSF-A546 8C-S-PSF V2.00	0	20. GFP-Imp-a4-dIBB and anti-PSF-A546_Pos014_S001	00-kqZiaBQCVrrzc8YW78BD9M
184		Vesicles Paraspeckle	3	0.000	1.000	364	200001925	200000003	GFP-IMPa4-IBB anti-PSF-A546 8C-S-PSF V2.00	0	20. GFP-Imp-a4-dIBB and anti-PSF-A546_Pos014_S001	00-kqZiaBQCVrrzc8YW78BD9M
1123		Vesicles Paraspeckle	3	0.000	1.000	382	200001926	200000000	GFP-IMPa4-IBB anti-PSF-A546 8C-S-PSF V2.00	0	20. GFP-Imp-a4-dIBB and anti-PSF-A546_Pos015_S001	00-57hSJuCn32Feskr5X99DJ
157		Vesicles Paraspeckle	3	0.000	1.000	382	200001927	200000001	GFP-IMPa4-IBB anti-PSF-A546 8C-S-PSF V2.00	0	20. GFP-Imp-a4-dIBB and anti-PSF-A546_Pos015_S001	00-57hSJuCn32Feskr5X99DJ
987		Vesicles Paraspeckle	3	0.000	1.000	382	200001928	200000002	GFP-IMPa4-IBB anti-PSF-A546 8C-S-PSF V2.00	0	20. GFP-Imp-a4-dIBB and anti-PSF-A546_Pos015_S001	00-57hSJuCn32Feskr5X99DJ
715		Vesicles Paraspeckle	3	0.000	1.000	382	200001929	200000003	GFP-IMPa4-IBB anti-PSF-A546 8C-S-PSF V2.00	0	20. GFP-Imp-a4-dIBB and anti-PSF-A546_Pos015_S001	00-57hSJuCn32Feskr5X99DJ
2030		Vesicles Paraspeckle	3	0.000	1.000	382	200001930	200000004	GFP-IMPa4-IBB anti-PSF-A546 8C-S-PSF V2.00	0	20. GFP-Imp-a4-dIBB and anti-PSF-A546_Pos015_S001	00-57hSJuCn32Feskr5X99DJ
66		Vesicles Paraspeckle	3	0.000	1.000	386	200001931	200000005	GFP-IMPa4-IBB anti-PSF-A546 8C-S-PSF V2.00	0	20. GFP-Imp-a4-dIBB and anti-PSF-A546_Pos015_S001	00-57hSJuCn32Feskr5X99DJ
269		Vesicles Paraspeckle	3	0.000	1.000	386	200001932	200000006	GFP-IMPa4-IBB anti-PSF-A546 8C-S-PSF V2.00	0	20. GFP-Imp-a4-dIBB and anti-PSF-A546_Pos015_S001	00-57hSJuCn32Feskr5X99DJ
347		Vesicles Paraspeckle	3	0.000	1.000	386	200001933	200000007	GFP-IMPa4-IBB anti-PSF-A546 8C-S-PSF V2.00	0	20. GFP-Imp-a4-dIBB and anti-PSF-A546_Pos015_S001	00-57hSJuCn32Feskr5X99DJ
679		Vesicles Paraspeckle	3	0.000	1.000	386	200001934	200000008	GFP-IMPa4-IBB anti-PSF-A546 8C-S-PSF V2.00	0	20. GFP-Imp-a4-dIBB and anti-PSF-A546_Pos015_S001	00-57hSJuCn32Feskr5X99DJ
975		Vesicles Paraspeckle	3	0.000	1.000	386	200001935	200000009	GFP-IMPa4-IBB anti-PSF-A546 8C-S-PSF V2.00	0	20. GFP-Imp-a4-dIBB and anti-PSF-A546_Pos015_S001	00-57hSJuCn32Feskr5X99DJ
399		Vesicles Paraspeckle	3	0.000	1.000	386	200001936	200000010	GFP-IMPa4-IBB anti-PSF-A546 8C-S-PSF V2.00	0	20. GFP-Imp-a4-dIBB and anti-PSF-A546_Pos015_S001	00-57hSJuCn32Feskr5X99DJ
751		Vesicles Paraspeckle	3	0.000	1.000	386	200001937	200000011	GFP-IMPa4-IBB anti-PSF-A546 8C-S-PSF V2.00	0	20. GFP-Imp-a4-dIBB and anti-PSF-A546_Pos015_S001	00-57hSJuCn32Feskr5X99DJ
29		Vesicles Paraspeckle	3	0.000	1.000	386	200001938	200000012	GFP-IMPa4-IBB anti-PSF-A546 8C-S-PSF V2.00	0	20. GFP-Imp-a4-dIBB and anti-PSF-A546_Pos015_S001	00-57hSJuCn32Feskr5X99DJ
160		Vesicles Paraspeckle	3	0.000	1.000	387	200001939	200000013	GFP-IMPa4-IBB anti-PSF-A546 8C-S-PSF V2.00	0	20. GFP-Imp-a4-dIBB and anti-PSF-A546_Pos015_S001	00-57hSJuCn32Feskr5X99DJ
129		Vesicles Paraspeckle	3	0.000	1.000	387	200001940	200000014	GFP-IMPa4-IBB anti-PSF-A546 8C-S-PSF V2.00	0	20. GFP-Imp-a4-dIBB and anti-PSF-A546_Pos015_S001	00-57hSJuCn32Feskr5X99DJ
1578		Vesicles Paraspeckle	3	0.000	1.000	387	200001941	200000015	GFP-IMPa4-IBB anti-PSF-A546 8C-S-PSF V2.00	0	20. GFP-Imp-a4-dIBB and anti-PSF-A546_Pos015_S001	00-57hSJuCn32Feskr5X99DJ
374		Vesicles Paraspeckle	3	0.000	1.000	387	200001942	200000016	GFP-IMPa4-IBB anti-PSF-A546 8C-S-PSF V2.00	0	20. GFP-Imp-a4-dIBB and anti-PSF-A546_Pos015_S001	00-57hSJuCn32Feskr5X99DJ
2290		Vesicles Paraspeckle	3	0.000	1.000	387	200001943	200000017	GFP-IMPa4-IBB anti-PSF-A546 8C-S-PSF V2.00	0	20. GFP-Imp-a4-dIBB and anti-PSF-A546_Pos015_S001	00-57hSJuCn32Feskr5X99DJ
398		Vesicles Paraspeckle	3	0.000	1.000	387	200001944	200000018	GFP-IMPa4-IBB anti-PSF-A546 8C-S-PSF V2.00	0	20. GFP-Imp-a4-dIBB and anti-PSF-A546_Pos015_S001	00-57hSJuCn32Feskr5X99DJ
566		Vesicles Paraspeckle	3	0.000	1.000	387	200001945	200000019	GFP-IMPa4-IBB anti-PSF-A546 8C-S-PSF V2.00	0	20. GFP-Imp-a4-dIBB and anti-PSF-A546_Pos015_S001	00-57hSJuCn32Feskr5X99DJ
275		Vesicles Paraspeckle	3	0.000	1.000	387	200001946	200000020	GFP-IMPa4-IBB anti-PSF-A546 8C-S-PSF V2.00	0	20. GFP-Imp-a4-dIBB and anti-PSF-A546_Pos015_S001	00-57hSJuCn32Feskr5X99DJ
95		Vesicles Paraspeckle	3	0.000	1.000	390	200001947	200000021	GFP-IMPa4-IBB anti-PSF-A546 8C-S-PSF V2.00	0	20. GFP-Imp-a4-dIBB and anti-PSF-A546_Pos015_S001	00-57hSJuCn32Feskr5X99DJ
690		Vesicles Paraspeckle	3	0.000	1.000	390	200001948	200000022	GFP-IMPa4-IBB anti-PSF-A546 8C-S-PSF V2.00	0	20. GFP-Imp-a4-dIBB and anti-PSF-A546_Pos015_S001	00-57hSJuCn32Feskr5X99DJ
149		Vesicles Paraspeckle	3	0.000	1.000	391	200001949	200000023	GFP-IMPa4-IBB anti-PSF-A546 8C-S-PSF V2.00	0	20. GFP-Imp-a4-dIBB and anti-PSF-A546_Pos015_S001	00-57hSJuCn32Feskr5X99DJ
331		Vesicles Paraspeckle	3	0.000	1.000	391	200001950	200000024	GFP-IMPa4-IBB anti-PSF-A546 8C-S-PSF V2.00	0	20. GFP-Imp-a4-dIBB and anti-PSF-A546_Pos015_S001	00-57hSJuCn32Feskr5X99DJ
453		Vesicles Paraspeckle	3	0.000	1.000	391	200001951	200000025	GFP-IMPa4-IBB anti-PSF-A546 8C-S-PSF V2.00	0	20. GFP-Imp-a4-dIBB and anti-PSF-A546_Pos015_S001	00-57hSJuCn32Feskr5X99DJ
424		Vesicles Paraspeckle	3	0.000	1.000	391	200001952	200000026	GFP-IMPa4-IBB anti-PSF-A546 8C-S-PSF V2.00	0	20. GFP-Imp-a4-dIBB and anti-PSF-A546_Pos015_S001	00-57hSJuCn32Feskr5X99DJ
943		Vesicles Paraspeckle	3	0.000	1.000	392	200001953	200000027	GFP-IMPa4-IBB anti-PSF-A546 8C-S-PSF V2.00	0	20. GFP-Imp-a4-dIBB and anti-PSF-A546_Pos015_S001	00-57hSJuCn32Feskr5X99DJ
697		Vesicles Paraspeckle	3	0.000	1.000	392	200001954	200000028	GFP-IMPa4-IBB anti-PSF-A546 8C-S-PSF V2.00	0	20. GFP-Imp-a4-dIBB and anti-PSF-A546_Pos015_S001	00-57hSJuCn32Feskr5X99DJ
1492		Vesicles Paraspeckle	3	0.000	1.000	392	200001955	200000029	GFP-IMPa4-IBB anti-PSF-A546 8C-S-PSF V2.00	0	20. GFP-Imp-a4-dIBB and anti-PSF-A546_Pos015_S001	00-57hSJuCn32Feskr5X99DJ
120		Vesicles Paraspeckle	3	0.000	1.000	392	200001956	200000030	GFP-IMPa4-IBB anti-PSF-A546 8C-S-PSF V2.00	0	20. GFP-Imp-a4-dIBB and anti-PSF-A546_Pos015_S001	00-57hSJuCn32Feskr5X99DJ
739		Vesicles Paraspeckle	3	0.000	1.000	392	200001957	200000031	GFP-IMPa4-IBB anti-PSF-A546 8C-S-PSF V2.00	0	20. GFP-Imp-a4-dIBB and anti-PSF-A546_Pos015_S001	00-57hSJuCn32Feskr5X99DJ
297		Vesicles Paraspeckle	3	0.000	1.000	392	200001958	200000032	GFP-IMPa4-IBB anti-PSF-A546 8C-S-PSF V2.00	0	20. GFP-Imp-a4-dIBB and anti-PSF-A546_Pos015_S001	00-57hSJuCn32Feskr5X99DJ
305		Vesicles Paraspeckle	3	0.000	1.000	392	200001959	200000033	GFP-IMPa4-IBB anti-PSF-A546 8C-S-PSF V2.00	0	20. GFP-Imp-a4-dIBB and anti-PSF-A546_Pos015_S001	00-57hSJuCn32Feskr5X99DJ
1895		Vesicles Paraspeckle	3	0.000	1.000	392	200001960	200000034	GFP-IMPa4-IBB anti-PSF-A546 8C-S-PSF V2.00	0	20. GFP-Imp-a4-dIBB and anti-PSF-A546_Pos015_S001	00-57hSJuCn32Feskr5X99DJ
347		Vesicles Paraspeckle	3	0.000	1.000	392	200001961	200000035	GFP-IMPa4-IBB anti-PSF-A546 8C-S-PSF V2.00	0	20. GFP-Imp-a4-dIBB and anti-PSF-A546_Pos015_S001	00-57hSJuCn32Feskr5X99DJ
989		Vesicles Paraspeckle	3	0.000	1.000	392	200001962	200000036	GFP-IMPa4-IBB anti-PSF-A546 8C-S-PSF V2.00	0	20. GFP-Imp-a4-dIBB and anti-PSF-A546_Pos015_S001	00-57hSJuCn32Feskr5X99DJ
397		Vesicles Paraspeckle	3	0.000	1.000	392	200001963	200000037	GFP-IMPa4-IBB anti-PSF-A546 8C-S-PSF V2.00	0	20. GFP-Imp-a4-dIBB and anti-PSF-A546_Pos015_S001	00-57hSJuCn32Feskr5X99DJ
408		Vesicles Paraspeckle	3	0.000	1.000	392	200001964	200000038	GFP-IMPa4-IBB anti-PSF-A546 8C-S-PSF V2.00	0	20. GFP-Imp-a4-dIBB and anti-PSF-A546_Pos015_S001	00-57hSJuCn32Feskr5X99DJ
711		Vesicles Paraspeckle	3	0.000	1.000	392	200001965	200000039	GFP-IMPa4-IBB anti-PSF-A546 8C-S-PSF V2.00	0	20. GFP-Imp-a4-dIBB and anti-PSF-A546_Pos015_S001	00-57hSJuCn32Feskr5X99DJ
1760		Vesicles Paraspeckle	3	0.000	1.000	392	200001966	200000040	GFP-IMPa4-IBB anti-PSF-A546 8C-S-PSF V2.00	0	20. GFP-Imp-a4-dIBB and anti-PSF-A546_Pos015_S001	00-57hSJuCn32Feskr5X99DJ
549		Vesicles Paraspeckle	3	0.000	1.000	392	200001967	200000041	GFP-IMPa4-IBB anti-PSF-A546 8C-S-PSF V2.00	0	20. GFP-Imp-a4-dIBB and anti-PSF-A546_Pos015_S001	00-57hSJuCn32Feskr5X99DJ
1861		Vesicles Paraspeckle	3	0.000	1.000	392	200001968	200000042	GFP-IMPa4-IBB anti-PSF-A546 8C-S-PSF V2.00	0	20. GFP-Imp-a4-dIBB and anti-PSF-A546_Pos015_S001	00-57hSJuCn32Feskr5X99DJ
450		Vesicles Paraspeckle	3	0.000	1.000	392	200001969	200000043	GFP-IMPa4-IBB anti-PSF-A546 8C-S-PSF V2.00	0	20. GFP-Imp-a4-dIBB and anti-PSF-A546_Pos015_S001	00-57hSJuCn32Feskr5X99DJ
3412		Vesicles Paraspeckle	3	0.000	1.000	392	200001970	200000044	GFP-IMPa4-IBB anti-PSF-A546 8C-S-PSF V2.00	0	20. GFP-Imp-a4-dIBB and anti-PSF-A546_Pos015_S001	00-57hSJuCn32Feskr5X99DJ
1345		Vesicles Paraspeckle	3	0.000	1.000	392	200001971	200000045	GFP-IMPa4-IBB anti-PSF-A546 8C-S-PSF V2.00	0	20. GFP-Imp-a4-dIBB and anti-PSF-A546_Pos015_S001	00-57hSJuCn32Feskr5X99DJ
2647		Vesicles Paraspeckle	3	0.000	1.000	392	200001972	200000046	GFP-IMPa4-IBB anti-PSF-A546 8C-S-PSF V2.00	0	20. GFP-Imp-a4-dIBB and anti-PSF-A546_Pos015_S001	00-57hSJuCn32Feskr5X99DJ
409		Vesicles Paraspeckle	3	0.000	1.000	392	200001973	200000047	GFP-IMPa4-IBB anti-PSF-A546 8C-S-PSF V2.00	0	20. GFP-Imp-a4-dIBB and anti-PSF-A546_Pos015_S001	00-57hSJuCn32Feskr5X99DJ
2263		Vesicles Paraspeckle	3	0.000	1.000	392	200001974	200000048	GFP-IMPa4-IBB anti-PSF-A546 8C-S-PSF V2.00	0	20. GFP-Imp-a4-dIBB and anti-PSF-A546_Pos015_S001	00-57hSJuCn32Feskr5X99DJ
520		Vesicles Paraspeckle	3	0.000	1.000	394	200001975	200000049	GFP-IMPa4-IBB anti-PSF-A546 8C-S-PSF V2.00	0	20. GFP-Imp-a4-dIBB and anti-PSF-A546_Pos015_S001	00-57hSJuCn32Feskr5X99DJ
70		Vesicles Paraspeckle	3	0.000	1.000	396	200001976	200000050	GFP-IMPa4-IBB anti-PSF-A546 8C-S-PSF V2.00	0	20. GFP-Imp-a4-dIBB and anti-PSF-A546_Pos015_S001	00-57hSJuCn32Feskr5X99DJ
767		Vesicles Paraspeckle	3	0.000	1.000	396	200001977	200000051	GFP-IMPa4-IBB anti-PSF-A546 8C-S-PSF V2.00	0	20. GFP-Imp-a4-dIBB and anti-PSF-A546_Pos015_S001	00-57hSJuCn32Feskr5X99DJ
304		Vesicles Paraspeckle	3	0.000	1.000	396	200001978	200000052	GFP-IMPa4-IBB anti-PSF-A546 8C-S-PSF V2.00	0	20. GFP-Imp-a4-dIBB and anti-PSF-A546_Pos015_S001	00-57hSJuCn32Feskr5X99DJ
2353		Vesicles Paraspeckle	3	0.000	1.000	396	200001979	200000053	GFP-IMPa4-IBB anti-PSF-A546 8C-S-PSF V2.00	0	20. GFP-Imp-a4-dIBB and anti-PSF-A546_Pos015_S001	00-57hSJuCn32Feskr5X99DJ
18747		Vesicles Paraspeckle	3	0.000	1.000	396	200001980	200000054	GFP-IMPa4-IBB anti-PSF-A546 8C-S-PSF V2.00	0	20. GFP-Imp-a4-dIBB and anti-PSF-A546_Pos015_S001	00-57hSJuCn32Feskr5X99DJ
3953		Vesicles Paraspeckle	3	0.000	1.000	396	200001981	200000055	GFP-IMPa4-IBB anti-PSF-A546 8C-S-PSF V2.00	0	20. GFP-Imp-a4-dIBB and anti-PSF-A546_Pos015_S001	00-57hSJuCn32Feskr5X99DJ
3082		Vesicles Paraspeckle	3	0.000	1.000	396	200001982	200000056	GFP-IMPa4-IBB anti-PSF-A546 8C-S-PSF V2.00	0	20. GFP-Imp-a4-dIBB and anti-PSF-A546_Pos015_S001	00-57hSJuCn32Feskr5X99DJ
3707		Vesicles Paraspeckle	3	0.000	1.000	396	200001983	200000057	GFP-IMPa4-IBB anti-PSF-A546 8C-S-PSF V2.00	0	20. GFP-Imp-a4-dIBB and anti-PSF-A546_Pos015_S001	00-57hSJuCn32Feskr5X99DJ
5646		Vesicles Paraspeckle	3	0.000	1.000	396	200001984	200000058	GFP-IMPa4-IBB anti-PSF-A546 8C-S-PSF V2.00	0	20. GFP-Imp-a4-dIBB and anti-PSF-A546_Pos015_S001	00-57hSJuCn32Feskr5X99DJ
849		Vesicles Paraspeckle	3	0.000	1.000	396	200001985	200000059	GFP-IMPa4-IBB anti-PSF-A546 8C-S-PSF V2.00	0	20. GFP-Imp-a4-dIBB and anti-PSF-A546_Pos015_S001	00-57hSJuCn32Feskr5X99DJ
1511		Vesicles Paraspeckle	3	0.000	1.000	396	200001986	200000060	GFP-IMPa4-IBB anti-PSF-A546 8C-S-PSF V2.00	0	20. GFP-Imp-a4-dIBB and anti-PSF-A546_Pos015_S001	00-57hSJuCn32Feskr5X99DJ
404		Vesicles Paraspeckle	3	0.000	1.000	397	200001987	200000061	GFP-IMPa4-IBB anti-PSF-A546 8C-S-PSF V2.00	0	20. GFP-Imp-a4-dIBB and anti-PSF-A546_Pos015_S001	00-57hSJuCn32Feskr5X99DJ
852		Vesicles Paraspeckle	3	0.000	1.000	397	200001988	200000062	GFP-IMPa4-IBB anti-PSF-A546 8C-S-PSF V2.00	0	20. GFP-Imp-a4-dIBB and anti-PSF-A546_Pos015_S001	00-57hSJuCn32Feskr5X99DJ
80		Vesicles Paraspeckle	3	0.000	1.000	397	200001989	200000063	GFP-IMPa4-IBB anti-PSF-A546 8C-S-PSF V2.00	0	20. GFP-Imp-a4-dIBB and anti-PSF-A546_Pos015_S001	00-57hSJuCn32Feskr5X99DJ
166		Vesicles Paraspeckle	3	0.000	1.000	397	200001990	200000064	GFP-IMPa4-IBB anti-PSF-A546 8C-S-PSF V2.00	0	20. GFP-Imp-a4-dIBB and anti-PSF-A546_Pos015_S001	00-57hSJuCn32Feskr5X99DJ
333		Vesicles Paraspeckle	3	0.000	1.000	398	200001991	200000065	GFP-IMPa4-IBB anti-PSF-A546 8C-S-PSF V2.00	0	20. GFP-Imp-a4-dIBB and anti-PSF-A546_Pos015_S001	00-57hSJuCn32Feskr5X99DJ
452		Vesicles Paraspeckle	3	0.000	1.000	398	200001992	200000066	GFP-IMPa4-IBB anti-PSF-A546 8C-S-PSF V2.00	0	20. GFP-Imp-a4-dIBB and anti-PSF-A546_Pos015_S001	00-57hSJuCn32Feskr5X99DJ
2209		Vesicles Paraspeckle	3	0.000	1.000	398	200001993	200000067	GFP-IMPa4-IBB anti-PSF-A546 8C-S-PSF V2.00	0	20. GFP-Imp-a4-dIBB and anti-PSF-A546_Pos015_S001	00-57hSJuCn32Feskr5X99DJ
30		Vesicles Paraspeckle	3	0.000	1.000	399	200001994	200000068	GFP-IMPa4-IBB anti-PSF-A546 8C-S-PSF V2.00	0	20. GFP-Imp-a4-dIBB and anti-PSF-A546_Pos015_S001	00-57hSJuCn32Feskr5X99DJ
348		Vesicles Paraspeckle	3	0.000	1.000	399	200001995	200000069	GFP-IMPa4-IBB anti-PSF-A546 8C-S-PSF V2.00	0	20. GFP-Imp-a4-dIBB and anti-PSF-A546_Pos015_S001	00-57hSJuCn32Feskr5X99DJ
97		Vesicles Paraspeckle	3	0.000	1.000	399	200001996	200000070	GFP-IMPa4-IBB anti-PSF-A546 8C-S-PSF V2.00	0	20. GFP-Imp-a4-dIBB and anti-PSF-A546_Pos015_S001	00-57hSJuCn32Feskr5X99DJ
[truncated: 2,852 more rows]
