# Supplementary material for: Development of a pipeline for automated, high-throughput analysis of paraspeckle proteins reveals specific roles for importin α proteins
Source: Sci Rep. 2017 Feb 27;7:43323. doi: 10.1038/srep43323 (PMC5379994; doi:10.1038/srep43323)
Supplement: Supplementary Dataset SD1-C PART 1 [file srep43323-s4.zip › I8P/8C-S-PSF/_/GFP-IMPa4-IBB anti-PSF-A546 8C-S-PSF V2.00_Statistics/GFP-IMPa4-IBB anti-PSF-A546 8C-S-PSF V2.00_Overall.csv]

Overall
====================
Variable	Value	Unit	Birth [s]	Death [s]	ID
Number of Cells per Time Point	40		0.000	1.000
Number of Cells per Time Point	14		0.000	1.000
Number of Cells per Time Point	16		0.000	1.000
Number of Cells per Time Point	42		0.000	1.000
Number of Cells per Time Point	29		0.000	1.000
Number of Cells per Time Point	34		0.000	1.000
Number of Cells per Time Point	23		0.000	1.000
Number of Cells per Time Point	13		0.000	1.000
Number of Cells per Time Point	31		0.000	1.000
Number of Cells per Time Point	17		0.000	1.000
Number of Cells per Time Point	21		0.000	1.000
Number of Cells per Time Point	38		0.000	1.000
Number of Cells per Time Point	35		0.000	1.000
Number of Cells per Time Point	28		0.000	1.000
Number of Cells per Time Point	19		0.000	1.000
Number of Cells per Time Point	10		0.000	1.000
Number of Cells per Time Point	36		0.000	1.000
Number of Cells per Time Point	50		0.000	1.000
Number of Cells per Time Point	25		0.000	1.000
Number of Cells per Time Point	26		0.000	1.000
Number of Cells per Time Point	29		0.000	1.000
Number of Cells per Time Point	20		0.000	1.000
Number of Cells per Time Point	20		0.000	1.000
Number of Cells per Time Point	24		0.000	1.000
Number of Cells per Time Point	8		0.000	1.000
Number of Cells per Time Point	19		0.000	1.000
Number of Cells per Time Point	30		0.000	1.000
Number of Cells per Time Point	31		0.000	1.000
Number of Cells per Time Point	29		0.000	1.000
Number of Cells per Time Point	29		0.000	1.000
Number of Cells per Time Point	21		0.000	1.000
Number of Cells per Time Point	32		0.000	1.000
Number of Cells per Time Point	10		0.000	1.000
Number of Cells per Time Point	8		0.000	1.000
Number of Cells per Time Point	37		0.000	1.000
Number of Cells per Time Point	10		0.000	1.000
Number of Cells per Time Point	19		0.000	1.000
Number of Cells per Time Point	27		0.000	1.000
Number of Cells per Time Point	11		0.000	1.000
Number of Cells per Time Point	20		0.000	1.000
Number of Cells per Time Point	18		0.000	1.000
Number of Cells per Time Point	21		0.000	1.000
Number of Cells per Time Point	24		0.000	1.000
Number of Cells per Time Point	30		0.000	1.000
Number of Cells per Time Point	30		0.000	1.000
Number of Cells per Time Point	2		0.000	1.000
Number of Cells per Time Point	41		0.000	1.000
Number of Cells per Time Point	33		0.000	1.000
Number of Cells per Time Point	39		0.000	1.000
Number of Nuclei per Time Point	37		0.000	1.000
Number of Nuclei per Time Point	13		0.000	1.000
Number of Nuclei per Time Point	13		0.000	1.000
Number of Nuclei per Time Point	41		0.000	1.000
Number of Nuclei per Time Point	28		0.000	1.000
Number of Nuclei per Time Point	34		0.000	1.000
Number of Nuclei per Time Point	22		0.000	1.000
Number of Nuclei per Time Point	12		0.000	1.000
Number of Nuclei per Time Point	31		0.000	1.000
Number of Nuclei per Time Point	16		0.000	1.000
Number of Nuclei per Time Point	19		0.000	1.000
Number of Nuclei per Time Point	36		0.000	1.000
Number of Nuclei per Time Point	34		0.000	1.000
Number of Nuclei per Time Point	27		0.000	1.000
Number of Nuclei per Time Point	17		0.000	1.000
Number of Nuclei per Time Point	9		0.000	1.000
Number of Nuclei per Time Point	23		0.000	1.000
Number of Nuclei per Time Point	47		0.000	1.000
Number of Nuclei per Time Point	25		0.000	1.000
Number of Nuclei per Time Point	24		0.000	1.000
Number of Nuclei per Time Point	29		0.000	1.000
Number of Nuclei per Time Point	19		0.000	1.000
Number of Nuclei per Time Point	17		0.000	1.000
Number of Nuclei per Time Point	22		0.000	1.000
Number of Nuclei per Time Point	6		0.000	1.000
Number of Nuclei per Time Point	17		0.000	1.000
Number of Nuclei per Time Point	28		0.000	1.000
Number of Nuclei per Time Point	30		0.000	1.000
Number of Nuclei per Time Point	27		0.000	1.000
Number of Nuclei per Time Point	28		0.000	1.000
Number of Nuclei per Time Point	21		0.000	1.000
Number of Nuclei per Time Point	20		0.000	1.000
Number of Nuclei per Time Point	10		0.000	1.000
Number of Nuclei per Time Point	6		0.000	1.000
Number of Nuclei per Time Point	36		0.000	1.000
Number of Nuclei per Time Point	10		0.000	1.000
Number of Nuclei per Time Point	18		0.000	1.000
Number of Nuclei per Time Point	26		0.000	1.000
Number of Nuclei per Time Point	10		0.000	1.000
Number of Nuclei per Time Point	18		0.000	1.000
Number of Nuclei per Time Point	18		0.000	1.000
Number of Nuclei per Time Point	21		0.000	1.000
Number of Nuclei per Time Point	20		0.000	1.000
Number of Nuclei per Time Point	29		0.000	1.000
Number of Nuclei per Time Point	29		0.000	1.000
Number of Nuclei per Time Point	1		0.000	1.000
Number of Nuclei per Time Point	41		0.000	1.000
Number of Nuclei per Time Point	31		0.000	1.000
Number of Nuclei per Time Point	37		0.000	1.000
Number of Vesicles Paraspeckles per Time Point	250		0.000	1.000
Number of Vesicles Paraspeckles per Time Point	100		0.000	1.000
Number of Vesicles Paraspeckles per Time Point	105		0.000	1.000
Number of Vesicles Paraspeckles per Time Point	297		0.000	1.000
Number of Vesicles Paraspeckles per Time Point	192		0.000	1.000
Number of Vesicles Paraspeckles per Time Point	134		0.000	1.000
Number of Vesicles Paraspeckles per Time Point	30		0.000	1.000
Number of Vesicles Paraspeckles per Time Point	57		0.000	1.000
Number of Vesicles Paraspeckles per Time Point	217		0.000	1.000
Number of Vesicles Paraspeckles per Time Point	107		0.000	1.000
Number of Vesicles Paraspeckles per Time Point	73		0.000	1.000
Number of Vesicles Paraspeckles per Time Point	208		0.000	1.000
Number of Vesicles Paraspeckles per Time Point	152		0.000	1.000
Number of Vesicles Paraspeckles per Time Point	4		0.000	1.000
Number of Vesicles Paraspeckles per Time Point	76		0.000	1.000
Number of Vesicles Paraspeckles per Time Point	44		0.000	1.000
Number of Vesicles Paraspeckles per Time Point	75		0.000	1.000
Number of Vesicles Paraspeckles per Time Point	50		0.000	1.000
Number of Vesicles Paraspeckles per Time Point	80		0.000	1.000
Number of Vesicles Paraspeckles per Time Point	40		0.000	1.000
Number of Vesicles Paraspeckles per Time Point	28		0.000	1.000
Number of Vesicles Paraspeckles per Time Point	78		0.000	1.000
Number of Vesicles Paraspeckles per Time Point	99		0.000	1.000
Number of Vesicles Paraspeckles per Time Point	35		0.000	1.000
Number of Vesicles Paraspeckles per Time Point	12		0.000	1.000
Number of Vesicles Paraspeckles per Time Point	51		0.000	1.000
Number of Vesicles Paraspeckles per Time Point	20		0.000	1.000
Number of Vesicles Paraspeckles per Time Point	62		0.000	1.000
Number of Vesicles Paraspeckles per Time Point	144		0.000	1.000
Number of Vesicles Paraspeckles per Time Point	226		0.000	1.000
Number of Vesicles Paraspeckles per Time Point	135		0.000	1.000
Number of Vesicles Paraspeckles per Time Point	120		0.000	1.000
Number of Vesicles Paraspeckles per Time Point	71		0.000	1.000
Number of Vesicles Paraspeckles per Time Point	38		0.000	1.000
Number of Vesicles Paraspeckles per Time Point	9		0.000	1.000
Number of Vesicles Paraspeckles per Time Point	42		0.000	1.000
Number of Vesicles Paraspeckles per Time Point	125		0.000	1.000
Number of Vesicles Paraspeckles per Time Point	108		0.000	1.000
Number of Vesicles Paraspeckles per Time Point	68		0.000	1.000
Number of Vesicles Paraspeckles per Time Point	62		0.000	1.000
Number of Vesicles Paraspeckles per Time Point	87		0.000	1.000
Number of Vesicles Paraspeckles per Time Point	11		0.000	1.000
Number of Vesicles Paraspeckles per Time Point	150		0.000	1.000
Number of Vesicles Paraspeckles per Time Point	199		0.000	1.000
Number of Vesicles Paraspeckles per Time Point	186		0.000	1.000
Number of Vesicles Paraspeckles per Time Point	11		0.000	1.000
Number of Vesicles Paraspeckles per Time Point	162		0.000	1.000
Number of Vesicles Paraspeckles per Time Point	143		0.000	1.000
Number of Vesicles Paraspeckles per Time Point	76		0.000	1.000
Total Number of Cells	1219
Total Number of Nuclei	1133
Total Number of Vesicles Paraspeckles	4849
