# Supplementary material for: Development of a pipeline for automated, high-throughput analysis of paraspeckle proteins reveals specific roles for importin α proteins
Source: Sci Rep. 2017 Feb 27;7:43323. doi: 10.1038/srep43323 (PMC5379994; doi:10.1038/srep43323)
Supplement: Supplementary Dataset SD1-C PART 1 [file srep43323-s4.zip › I8P/8C-S-PSF/_/GFP-IMPa4-FL anti-PSF-A546 8C-S-PSF V2.00_Statistics/GFP-IMPa4-FL anti-PSF-A546 8C-S-PSF V2.00_Nucleus_Position.csv]

Nucleus Position
====================
Nucleus Position X	Nucleus Position Y	Nucleus Position Z	Unit	Category	Collection	Birth [s]	Death [s]	CellID	ID	OriginalID	Original Component Name	Original Component ID	Original Image Name	Original Image ID
240.895	146.988	1981.81	um	Nucleus	Nucleus Position	0.000	1.000	0	100000000	100000000	GFP-IMPa4-FL anti-PSF-A546 8C-S-PSF V2.00	0	17. GFP-Imp-a4-FL and anti-PSF-A546_Pos001_S001	00-zexZKTbWB7WrFXHTp39Jif
70.4957	84.9441	1982.29	um	Nucleus	Nucleus Position	0.000	1.000	1	100000001	100000001	GFP-IMPa4-FL anti-PSF-A546 8C-S-PSF V2.00	0	17. GFP-Imp-a4-FL and anti-PSF-A546_Pos001_S001	00-zexZKTbWB7WrFXHTp39Jif
94.1767	104.544	1981.58	um	Nucleus	Nucleus Position	0.000	1.000	2	100000002	100000002	GFP-IMPa4-FL anti-PSF-A546 8C-S-PSF V2.00	0	17. GFP-Imp-a4-FL and anti-PSF-A546_Pos001_S001	00-zexZKTbWB7WrFXHTp39Jif
243.646	240.979	1982.01	um	Nucleus	Nucleus Position	0.000	1.000	3	100000003	100000003	GFP-IMPa4-FL anti-PSF-A546 8C-S-PSF V2.00	0	17. GFP-Imp-a4-FL and anti-PSF-A546_Pos001_S001	00-zexZKTbWB7WrFXHTp39Jif
107.078	132.335	1982.45	um	Nucleus	Nucleus Position	0.000	1.000	4	100000004	100000004	GFP-IMPa4-FL anti-PSF-A546 8C-S-PSF V2.00	0	17. GFP-Imp-a4-FL and anti-PSF-A546_Pos001_S001	00-zexZKTbWB7WrFXHTp39Jif
192.216	5.49449	1982.28	um	Nucleus	Nucleus Position	0.000	1.000	5	100000005	100000005	GFP-IMPa4-FL anti-PSF-A546 8C-S-PSF V2.00	0	17. GFP-Imp-a4-FL and anti-PSF-A546_Pos001_S001	00-zexZKTbWB7WrFXHTp39Jif
154.564	14.8653	1982.37	um	Nucleus	Nucleus Position	0.000	1.000	6	100000006	100000006	GFP-IMPa4-FL anti-PSF-A546 8C-S-PSF V2.00	0	17. GFP-Imp-a4-FL and anti-PSF-A546_Pos001_S001	00-zexZKTbWB7WrFXHTp39Jif
2.31467	17.3516	1982.21	um	Nucleus	Nucleus Position	0.000	1.000	7	100000007	100000007	GFP-IMPa4-FL anti-PSF-A546 8C-S-PSF V2.00	0	17. GFP-Imp-a4-FL and anti-PSF-A546_Pos001_S001	00-zexZKTbWB7WrFXHTp39Jif
206.076	25.6461	1982.11	um	Nucleus	Nucleus Position	0.000	1.000	8	100000008	100000008	GFP-IMPa4-FL anti-PSF-A546 8C-S-PSF V2.00	0	17. GFP-Imp-a4-FL and anti-PSF-A546_Pos001_S001	00-zexZKTbWB7WrFXHTp39Jif
238.109	49.3653	1981.91	um	Nucleus	Nucleus Position	0.000	1.000	9	100000009	100000009	GFP-IMPa4-FL anti-PSF-A546 8C-S-PSF V2.00	0	17. GFP-Imp-a4-FL and anti-PSF-A546_Pos001_S001	00-zexZKTbWB7WrFXHTp39Jif
110.79	63.4274	1982.36	um	Nucleus	Nucleus Position	0.000	1.000	10	100000010	100000010	GFP-IMPa4-FL anti-PSF-A546 8C-S-PSF V2.00	0	17. GFP-Imp-a4-FL and anti-PSF-A546_Pos001_S001	00-zexZKTbWB7WrFXHTp39Jif
156.163	108.077	1981.58	um	Nucleus	Nucleus Position	0.000	1.000	11	100000011	100000011	GFP-IMPa4-FL anti-PSF-A546 8C-S-PSF V2.00	0	17. GFP-Imp-a4-FL and anti-PSF-A546_Pos001_S001	00-zexZKTbWB7WrFXHTp39Jif
49.8448	123.848	1982.05	um	Nucleus	Nucleus Position	0.000	1.000	12	100000012	100000012	GFP-IMPa4-FL anti-PSF-A546 8C-S-PSF V2.00	0	17. GFP-Imp-a4-FL and anti-PSF-A546_Pos001_S001	00-zexZKTbWB7WrFXHTp39Jif
207.602	123.259	1982.37	um	Nucleus	Nucleus Position	0.000	1.000	13	100000013	100000013	GFP-IMPa4-FL anti-PSF-A546 8C-S-PSF V2.00	0	17. GFP-Imp-a4-FL and anti-PSF-A546_Pos001_S001	00-zexZKTbWB7WrFXHTp39Jif
199.463	144.88	1982.36	um	Nucleus	Nucleus Position	0.000	1.000	14	100000014	100000014	GFP-IMPa4-FL anti-PSF-A546 8C-S-PSF V2.00	0	17. GFP-Imp-a4-FL and anti-PSF-A546_Pos001_S001	00-zexZKTbWB7WrFXHTp39Jif
159.868	158.755	1981.48	um	Nucleus	Nucleus Position	0.000	1.000	15	100000015	100000015	GFP-IMPa4-FL anti-PSF-A546 8C-S-PSF V2.00	0	17. GFP-Imp-a4-FL and anti-PSF-A546_Pos001_S001	00-zexZKTbWB7WrFXHTp39Jif
183.96	164.28	1982	um	Nucleus	Nucleus Position	0.000	1.000	16	100000016	100000016	GFP-IMPa4-FL anti-PSF-A546 8C-S-PSF V2.00	0	17. GFP-Imp-a4-FL and anti-PSF-A546_Pos001_S001	00-zexZKTbWB7WrFXHTp39Jif
166.668	194.967	1981.65	um	Nucleus	Nucleus Position	0.000	1.000	17	100000017	100000017	GFP-IMPa4-FL anti-PSF-A546 8C-S-PSF V2.00	0	17. GFP-Imp-a4-FL and anti-PSF-A546_Pos001_S001	00-zexZKTbWB7WrFXHTp39Jif
87.1544	194.317	1982.55	um	Nucleus	Nucleus Position	0.000	1.000	18	100000018	100000018	GFP-IMPa4-FL anti-PSF-A546 8C-S-PSF V2.00	0	17. GFP-Imp-a4-FL and anti-PSF-A546_Pos001_S001	00-zexZKTbWB7WrFXHTp39Jif
239.722	14.1312	1981.83	um	Nucleus	Nucleus Position	0.000	1.000	19	100000019	100000019	GFP-IMPa4-FL anti-PSF-A546 8C-S-PSF V2.00	0	17. GFP-Imp-a4-FL and anti-PSF-A546_Pos001_S001	00-zexZKTbWB7WrFXHTp39Jif
212.155	91.7342	1981.78	um	Nucleus	Nucleus Position	0.000	1.000	20	100000020	100000020	GFP-IMPa4-FL anti-PSF-A546 8C-S-PSF V2.00	0	17. GFP-Imp-a4-FL and anti-PSF-A546_Pos001_S001	00-zexZKTbWB7WrFXHTp39Jif
37.2854	98.0143	1983.72	um	Nucleus	Nucleus Position	0.000	1.000	21	100000021	100000021	GFP-IMPa4-FL anti-PSF-A546 8C-S-PSF V2.00	0	17. GFP-Imp-a4-FL and anti-PSF-A546_Pos001_S001	00-zexZKTbWB7WrFXHTp39Jif
85.6038	141.276	1982.57	um	Nucleus	Nucleus Position	0.000	1.000	22	100000022	100000022	GFP-IMPa4-FL anti-PSF-A546 8C-S-PSF V2.00	0	17. GFP-Imp-a4-FL and anti-PSF-A546_Pos001_S001	00-zexZKTbWB7WrFXHTp39Jif
135.535	79.1757	1981.52	um	Nucleus	Nucleus Position	0.000	1.000	23	100000023	100000023	GFP-IMPa4-FL anti-PSF-A546 8C-S-PSF V2.00	0	17. GFP-Imp-a4-FL and anti-PSF-A546_Pos001_S001	00-zexZKTbWB7WrFXHTp39Jif
168.965	60.6397	1981.77	um	Nucleus	Nucleus Position	0.000	1.000	24	100000024	100000024	GFP-IMPa4-FL anti-PSF-A546 8C-S-PSF V2.00	0	17. GFP-Imp-a4-FL and anti-PSF-A546_Pos001_S001	00-zexZKTbWB7WrFXHTp39Jif
128.664	21.0469	1982.32	um	Nucleus	Nucleus Position	0.000	1.000	25	100000025	100000025	GFP-IMPa4-FL anti-PSF-A546 8C-S-PSF V2.00	0	17. GFP-Imp-a4-FL and anti-PSF-A546_Pos001_S001	00-zexZKTbWB7WrFXHTp39Jif
179.965	22.1733	1982.35	um	Nucleus	Nucleus Position	0.000	1.000	26	100000026	100000026	GFP-IMPa4-FL anti-PSF-A546 8C-S-PSF V2.00	0	17. GFP-Imp-a4-FL and anti-PSF-A546_Pos001_S001	00-zexZKTbWB7WrFXHTp39Jif
181.427	34.0134	1982.44	um	Nucleus	Nucleus Position	0.000	1.000	27	100000027	100000027	GFP-IMPa4-FL anti-PSF-A546 8C-S-PSF V2.00	0	17. GFP-Imp-a4-FL and anti-PSF-A546_Pos001_S001	00-zexZKTbWB7WrFXHTp39Jif
28.132	35.1841	1982.17	um	Nucleus	Nucleus Position	0.000	1.000	28	100000028	100000028	GFP-IMPa4-FL anti-PSF-A546 8C-S-PSF V2.00	0	17. GFP-Imp-a4-FL and anti-PSF-A546_Pos001_S001	00-zexZKTbWB7WrFXHTp39Jif
131.78	178.707	1982.63	um	Nucleus	Nucleus Position	0.000	1.000	29	100000029	100000029	GFP-IMPa4-FL anti-PSF-A546 8C-S-PSF V2.00	0	17. GFP-Imp-a4-FL and anti-PSF-A546_Pos001_S001	00-zexZKTbWB7WrFXHTp39Jif
139.198	197.656	1983.09	um	Nucleus	Nucleus Position	0.000	1.000	30	100000030	100000030	GFP-IMPa4-FL anti-PSF-A546 8C-S-PSF V2.00	0	17. GFP-Imp-a4-FL and anti-PSF-A546_Pos001_S001	00-zexZKTbWB7WrFXHTp39Jif
16.7803	30.6948	1983.45	um	Nucleus	Nucleus Position	0.000	1.000	31	100000031	100000031	GFP-IMPa4-FL anti-PSF-A546 8C-S-PSF V2.00	0	17. GFP-Imp-a4-FL and anti-PSF-A546_Pos001_S001	00-zexZKTbWB7WrFXHTp39Jif
132.672	43.201	1982.71	um	Nucleus	Nucleus Position	0.000	1.000	32	100000032	100000032	GFP-IMPa4-FL anti-PSF-A546 8C-S-PSF V2.00	0	17. GFP-Imp-a4-FL and anti-PSF-A546_Pos001_S001	00-zexZKTbWB7WrFXHTp39Jif
122.607	192.428	1983.25	um	Nucleus	Nucleus Position	0.000	1.000	33	100000033	100000033	GFP-IMPa4-FL anti-PSF-A546 8C-S-PSF V2.00	0	17. GFP-Imp-a4-FL and anti-PSF-A546_Pos001_S001	00-zexZKTbWB7WrFXHTp39Jif
162.79	89.1193	1982.98	um	Nucleus	Nucleus Position	0.000	1.000	34	100000034	100000000	GFP-IMPa4-FL anti-PSF-A546 8C-S-PSF V2.00	0	17. GFP-Imp-a4-FL and anti-PSF-A546_Pos002_S001	00-Lm4vyA2HdRbr7KBBpwjJ5K
117.643	189.349	1981.7	um	Nucleus	Nucleus Position	0.000	1.000	35	100000035	100000001	GFP-IMPa4-FL anti-PSF-A546 8C-S-PSF V2.00	0	17. GFP-Imp-a4-FL and anti-PSF-A546_Pos002_S001	00-Lm4vyA2HdRbr7KBBpwjJ5K
231.38	16.1573	1982.21	um	Nucleus	Nucleus Position	0.000	1.000	36	100000036	100000002	GFP-IMPa4-FL anti-PSF-A546 8C-S-PSF V2.00	0	17. GFP-Imp-a4-FL and anti-PSF-A546_Pos002_S001	00-Lm4vyA2HdRbr7KBBpwjJ5K
220.54	54.2303	1982.09	um	Nucleus	Nucleus Position	0.000	1.000	37	100000037	100000003	GFP-IMPa4-FL anti-PSF-A546 8C-S-PSF V2.00	0	17. GFP-Imp-a4-FL and anti-PSF-A546_Pos002_S001	00-Lm4vyA2HdRbr7KBBpwjJ5K
195.421	60.0097	1982.64	um	Nucleus	Nucleus Position	0.000	1.000	38	100000038	100000004	GFP-IMPa4-FL anti-PSF-A546 8C-S-PSF V2.00	0	17. GFP-Imp-a4-FL and anti-PSF-A546_Pos002_S001	00-Lm4vyA2HdRbr7KBBpwjJ5K
208.555	123.287	1981.88	um	Nucleus	Nucleus Position	0.000	1.000	39	100000039	100000005	GFP-IMPa4-FL anti-PSF-A546 8C-S-PSF V2.00	0	17. GFP-Imp-a4-FL and anti-PSF-A546_Pos002_S001	00-Lm4vyA2HdRbr7KBBpwjJ5K
10.5522	160.684	1982.03	um	Nucleus	Nucleus Position	0.000	1.000	40	100000040	100000006	GFP-IMPa4-FL anti-PSF-A546 8C-S-PSF V2.00	0	17. GFP-Imp-a4-FL and anti-PSF-A546_Pos002_S001	00-Lm4vyA2HdRbr7KBBpwjJ5K
39.308	189.988	1982.13	um	Nucleus	Nucleus Position	0.000	1.000	41	100000041	100000007	GFP-IMPa4-FL anti-PSF-A546 8C-S-PSF V2.00	0	17. GFP-Imp-a4-FL and anti-PSF-A546_Pos002_S001	00-Lm4vyA2HdRbr7KBBpwjJ5K
123.49	215.155	1981.6	um	Nucleus	Nucleus Position	0.000	1.000	42	100000042	100000008	GFP-IMPa4-FL anti-PSF-A546 8C-S-PSF V2.00	0	17. GFP-Imp-a4-FL and anti-PSF-A546_Pos002_S001	00-Lm4vyA2HdRbr7KBBpwjJ5K
154.202	239.15	1982.02	um	Nucleus	Nucleus Position	0.000	1.000	43	100000043	100000009	GFP-IMPa4-FL anti-PSF-A546 8C-S-PSF V2.00	0	17. GFP-Imp-a4-FL and anti-PSF-A546_Pos002_S001	00-Lm4vyA2HdRbr7KBBpwjJ5K
178.952	74.7502	1982.88	um	Nucleus	Nucleus Position	0.000	1.000	44	100000044	100000010	GFP-IMPa4-FL anti-PSF-A546 8C-S-PSF V2.00	0	17. GFP-Imp-a4-FL and anti-PSF-A546_Pos002_S001	00-Lm4vyA2HdRbr7KBBpwjJ5K
218.664	78.9747	1982.36	um	Nucleus	Nucleus Position	0.000	1.000	45	100000045	100000011	GFP-IMPa4-FL anti-PSF-A546 8C-S-PSF V2.00	0	17. GFP-Imp-a4-FL and anti-PSF-A546_Pos002_S001	00-Lm4vyA2HdRbr7KBBpwjJ5K
186.86	101.04	1982.28	um	Nucleus	Nucleus Position	0.000	1.000	46	100000046	100000012	GFP-IMPa4-FL anti-PSF-A546 8C-S-PSF V2.00	0	17. GFP-Imp-a4-FL and anti-PSF-A546_Pos002_S001	00-Lm4vyA2HdRbr7KBBpwjJ5K
90.9461	47.6284	1981.81	um	Nucleus	Nucleus Position	0.000	1.000	47	100000047	100000013	GFP-IMPa4-FL anti-PSF-A546 8C-S-PSF V2.00	0	17. GFP-Imp-a4-FL and anti-PSF-A546_Pos002_S001	00-Lm4vyA2HdRbr7KBBpwjJ5K
41.2939	50.1242	1981.75	um	Nucleus	Nucleus Position	0.000	1.000	48	100000048	100000014	GFP-IMPa4-FL anti-PSF-A546 8C-S-PSF V2.00	0	17. GFP-Imp-a4-FL and anti-PSF-A546_Pos002_S001	00-Lm4vyA2HdRbr7KBBpwjJ5K
75.2143	60.5213	1981.7	um	Nucleus	Nucleus Position	0.000	1.000	49	100000049	100000015	GFP-IMPa4-FL anti-PSF-A546 8C-S-PSF V2.00	0	17. GFP-Imp-a4-FL and anti-PSF-A546_Pos002_S001	00-Lm4vyA2HdRbr7KBBpwjJ5K
47.8167	71.7431	1981.97	um	Nucleus	Nucleus Position	0.000	1.000	50	100000050	100000016	GFP-IMPa4-FL anti-PSF-A546 8C-S-PSF V2.00	0	17. GFP-Imp-a4-FL and anti-PSF-A546_Pos002_S001	00-Lm4vyA2HdRbr7KBBpwjJ5K
163.118	210.311	1981.69	um	Nucleus	Nucleus Position	0.000	1.000	51	100000051	100000017	GFP-IMPa4-FL anti-PSF-A546 8C-S-PSF V2.00	0	17. GFP-Imp-a4-FL and anti-PSF-A546_Pos002_S001	00-Lm4vyA2HdRbr7KBBpwjJ5K
208.83	229.973	1981.95	um	Nucleus	Nucleus Position	0.000	1.000	52	100000052	100000018	GFP-IMPa4-FL anti-PSF-A546 8C-S-PSF V2.00	0	17. GFP-Imp-a4-FL and anti-PSF-A546_Pos002_S001	00-Lm4vyA2HdRbr7KBBpwjJ5K
61.3171	36.9885	1982.15	um	Nucleus	Nucleus Position	0.000	1.000	53	100000053	100000019	GFP-IMPa4-FL anti-PSF-A546 8C-S-PSF V2.00	0	17. GFP-Imp-a4-FL and anti-PSF-A546_Pos002_S001	00-Lm4vyA2HdRbr7KBBpwjJ5K
198.176	225.82	1982.48	um	Nucleus	Nucleus Position	0.000	1.000	54	100000054	100000020	GFP-IMPa4-FL anti-PSF-A546 8C-S-PSF V2.00	0	17. GFP-Imp-a4-FL and anti-PSF-A546_Pos002_S001	00-Lm4vyA2HdRbr7KBBpwjJ5K
195.04	236.227	1983.96	um	Nucleus	Nucleus Position	0.000	1.000	55	100000055	100000021	GFP-IMPa4-FL anti-PSF-A546 8C-S-PSF V2.00	0	17. GFP-Imp-a4-FL and anti-PSF-A546_Pos002_S001	00-Lm4vyA2HdRbr7KBBpwjJ5K
197.027	2.93053	1981.98	um	Nucleus	Nucleus Position	0.000	1.000	56	100000056	100000000	GFP-IMPa4-FL anti-PSF-A546 8C-S-PSF V2.00	0	17. GFP-Imp-a4-FL and anti-PSF-A546_Pos003_S001	00-mY26BqrJjfU4CLAh9N7JjP
165.775	31.5016	1982.04	um	Nucleus	Nucleus Position	0.000	1.000	57	100000057	100000001	GFP-IMPa4-FL anti-PSF-A546 8C-S-PSF V2.00	0	17. GFP-Imp-a4-FL and anti-PSF-A546_Pos003_S001	00-mY26BqrJjfU4CLAh9N7JjP
202.729	47.2044	1982.1	um	Nucleus	Nucleus Position	0.000	1.000	58	100000058	100000002	GFP-IMPa4-FL anti-PSF-A546 8C-S-PSF V2.00	0	17. GFP-Imp-a4-FL and anti-PSF-A546_Pos003_S001	00-mY26BqrJjfU4CLAh9N7JjP
69.3299	101.145	1981.99	um	Nucleus	Nucleus Position	0.000	1.000	59	100000059	100000003	GFP-IMPa4-FL anti-PSF-A546 8C-S-PSF V2.00	0	17. GFP-Imp-a4-FL and anti-PSF-A546_Pos003_S001	00-mY26BqrJjfU4CLAh9N7JjP
191.688	103.533	1981.9	um	Nucleus	Nucleus Position	0.000	1.000	60	100000060	100000004	GFP-IMPa4-FL anti-PSF-A546 8C-S-PSF V2.00	0	17. GFP-Imp-a4-FL and anti-PSF-A546_Pos003_S001	00-mY26BqrJjfU4CLAh9N7JjP
116.749	116.671	1981.82	um	Nucleus	Nucleus Position	0.000	1.000	61	100000061	100000005	GFP-IMPa4-FL anti-PSF-A546 8C-S-PSF V2.00	0	17. GFP-Imp-a4-FL and anti-PSF-A546_Pos003_S001	00-mY26BqrJjfU4CLAh9N7JjP
48.8837	122.178	1982.5	um	Nucleus	Nucleus Position	0.000	1.000	62	100000062	100000006	GFP-IMPa4-FL anti-PSF-A546 8C-S-PSF V2.00	0	17. GFP-Imp-a4-FL and anti-PSF-A546_Pos003_S001	00-mY26BqrJjfU4CLAh9N7JjP
116.346	146.886	1982.35	um	Nucleus	Nucleus Position	0.000	1.000	63	100000063	100000007	GFP-IMPa4-FL anti-PSF-A546 8C-S-PSF V2.00	0	17. GFP-Imp-a4-FL and anti-PSF-A546_Pos003_S001	00-mY26BqrJjfU4CLAh9N7JjP
83.8532	148.625	1982.35	um	Nucleus	Nucleus Position	0.000	1.000	64	100000064	100000008	GFP-IMPa4-FL anti-PSF-A546 8C-S-PSF V2.00	0	17. GFP-Imp-a4-FL and anti-PSF-A546_Pos003_S001	00-mY26BqrJjfU4CLAh9N7JjP
64.7553	151.689	1982.44	um	Nucleus	Nucleus Position	0.000	1.000	65	100000065	100000009	GFP-IMPa4-FL anti-PSF-A546 8C-S-PSF V2.00	0	17. GFP-Imp-a4-FL and anti-PSF-A546_Pos003_S001	00-mY26BqrJjfU4CLAh9N7JjP
204.652	169.686	1982.18	um	Nucleus	Nucleus Position	0.000	1.000	66	100000066	100000010	GFP-IMPa4-FL anti-PSF-A546 8C-S-PSF V2.00	0	17. GFP-Imp-a4-FL and anti-PSF-A546_Pos003_S001	00-mY26BqrJjfU4CLAh9N7JjP
234.823	180.058	1981.91	um	Nucleus	Nucleus Position	0.000	1.000	67	100000067	100000011	GFP-IMPa4-FL anti-PSF-A546 8C-S-PSF V2.00	0	17. GFP-Imp-a4-FL and anti-PSF-A546_Pos003_S001	00-mY26BqrJjfU4CLAh9N7JjP
83.0208	186.677	1982.45	um	Nucleus	Nucleus Position	0.000	1.000	68	100000068	100000012	GFP-IMPa4-FL anti-PSF-A546 8C-S-PSF V2.00	0	17. GFP-Imp-a4-FL and anti-PSF-A546_Pos003_S001	00-mY26BqrJjfU4CLAh9N7JjP
155.175	189.663	1982.21	um	Nucleus	Nucleus Position	0.000	1.000	69	100000069	100000013	GFP-IMPa4-FL anti-PSF-A546 8C-S-PSF V2.00	0	17. GFP-Imp-a4-FL and anti-PSF-A546_Pos003_S001	00-mY26BqrJjfU4CLAh9N7JjP
210.08	194.336	1981.85	um	Nucleus	Nucleus Position	0.000	1.000	70	100000070	100000014	GFP-IMPa4-FL anti-PSF-A546 8C-S-PSF V2.00	0	17. GFP-Imp-a4-FL and anti-PSF-A546_Pos003_S001	00-mY26BqrJjfU4CLAh9N7JjP
78.6264	220.951	1982.39	um	Nucleus	Nucleus Position	0.000	1.000	71	100000071	100000015	GFP-IMPa4-FL anti-PSF-A546 8C-S-PSF V2.00	0	17. GFP-Imp-a4-FL and anti-PSF-A546_Pos003_S001	00-mY26BqrJjfU4CLAh9N7JjP
113.531	5.30105	1982.4	um	Nucleus	Nucleus Position	0.000	1.000	72	100000072	100000016	GFP-IMPa4-FL anti-PSF-A546 8C-S-PSF V2.00	0	17. GFP-Imp-a4-FL and anti-PSF-A546_Pos003_S001	00-mY26BqrJjfU4CLAh9N7JjP
13.2416	15.4605	1982.36	um	Nucleus	Nucleus Position	0.000	1.000	73	100000073	100000017	GFP-IMPa4-FL anti-PSF-A546 8C-S-PSF V2.00	0	17. GFP-Imp-a4-FL and anti-PSF-A546_Pos003_S001	00-mY26BqrJjfU4CLAh9N7JjP
202.272	22.1546	1981.94	um	Nucleus	Nucleus Position	0.000	1.000	74	100000074	100000018	GFP-IMPa4-FL anti-PSF-A546 8C-S-PSF V2.00	0	17. GFP-Imp-a4-FL and anti-PSF-A546_Pos003_S001	00-mY26BqrJjfU4CLAh9N7JjP
45.3081	28.4032	1982.39	um	Nucleus	Nucleus Position	0.000	1.000	75	100000075	100000019	GFP-IMPa4-FL anti-PSF-A546 8C-S-PSF V2.00	0	17. GFP-Imp-a4-FL and anti-PSF-A546_Pos003_S001	00-mY26BqrJjfU4CLAh9N7JjP
8.48196	48.2461	1982.36	um	Nucleus	Nucleus Position	0.000	1.000	76	100000076	100000020	GFP-IMPa4-FL anti-PSF-A546 8C-S-PSF V2.00	0	17. GFP-Imp-a4-FL and anti-PSF-A546_Pos003_S001	00-mY26BqrJjfU4CLAh9N7JjP
209.034	64.5391	1982.41	um	Nucleus	Nucleus Position	0.000	1.000	77	100000077	100000021	GFP-IMPa4-FL anti-PSF-A546 8C-S-PSF V2.00	0	17. GFP-Imp-a4-FL and anti-PSF-A546_Pos003_S001	00-mY26BqrJjfU4CLAh9N7JjP
178.553	66.3883	1982.5	um	Nucleus	Nucleus Position	0.000	1.000	78	100000078	100000022	GFP-IMPa4-FL anti-PSF-A546 8C-S-PSF V2.00	0	17. GFP-Imp-a4-FL and anti-PSF-A546_Pos003_S001	00-mY26BqrJjfU4CLAh9N7JjP
207.316	79.4564	1982.78	um	Nucleus	Nucleus Position	0.000	1.000	79	100000079	100000023	GFP-IMPa4-FL anti-PSF-A546 8C-S-PSF V2.00	0	17. GFP-Imp-a4-FL and anti-PSF-A546_Pos003_S001	00-mY26BqrJjfU4CLAh9N7JjP
146.451	156.723	1982.77	um	Nucleus	Nucleus Position	0.000	1.000	81	100000080	100000024	GFP-IMPa4-FL anti-PSF-A546 8C-S-PSF V2.00	0	17. GFP-Imp-a4-FL and anti-PSF-A546_Pos003_S001	00-mY26BqrJjfU4CLAh9N7JjP
3.63523	169.518	1982.38	um	Nucleus	Nucleus Position	0.000	1.000	82	100000081	100000025	GFP-IMPa4-FL anti-PSF-A546 8C-S-PSF V2.00	0	17. GFP-Imp-a4-FL and anti-PSF-A546_Pos003_S001	00-mY26BqrJjfU4CLAh9N7JjP
131.373	173.248	1982.26	um	Nucleus	Nucleus Position	0.000	1.000	83	100000082	100000026	GFP-IMPa4-FL anti-PSF-A546 8C-S-PSF V2.00	0	17. GFP-Imp-a4-FL and anti-PSF-A546_Pos003_S001	00-mY26BqrJjfU4CLAh9N7JjP
4.58112	191.77	1982.19	um	Nucleus	Nucleus Position	0.000	1.000	84	100000083	100000027	GFP-IMPa4-FL anti-PSF-A546 8C-S-PSF V2.00	0	17. GFP-Imp-a4-FL and anti-PSF-A546_Pos003_S001	00-mY26BqrJjfU4CLAh9N7JjP
179.117	217.545	1982.12	um	Nucleus	Nucleus Position	0.000	1.000	85	100000084	100000028	GFP-IMPa4-FL anti-PSF-A546 8C-S-PSF V2.00	0	17. GFP-Imp-a4-FL and anti-PSF-A546_Pos003_S001	00-mY26BqrJjfU4CLAh9N7JjP
14.5389	231.415	1982.43	um	Nucleus	Nucleus Position	0.000	1.000	86	100000085	100000029	GFP-IMPa4-FL anti-PSF-A546 8C-S-PSF V2.00	0	17. GFP-Imp-a4-FL and anti-PSF-A546_Pos003_S001	00-mY26BqrJjfU4CLAh9N7JjP
173.16	4.20744	1982.86	um	Nucleus	Nucleus Position	0.000	1.000	87	100000086	100000030	GFP-IMPa4-FL anti-PSF-A546 8C-S-PSF V2.00	0	17. GFP-Imp-a4-FL and anti-PSF-A546_Pos003_S001	00-mY26BqrJjfU4CLAh9N7JjP
3.20475	105.467	1982.61	um	Nucleus	Nucleus Position	0.000	1.000	88	100000087	100000031	GFP-IMPa4-FL anti-PSF-A546 8C-S-PSF V2.00	0	17. GFP-Imp-a4-FL and anti-PSF-A546_Pos003_S001	00-mY26BqrJjfU4CLAh9N7JjP
140.913	17.7335	1982.12	um	Nucleus	Nucleus Position	0.000	1.000	89	100000088	100000032	GFP-IMPa4-FL anti-PSF-A546 8C-S-PSF V2.00	0	17. GFP-Imp-a4-FL and anti-PSF-A546_Pos003_S001	00-mY26BqrJjfU4CLAh9N7JjP
75.4897	28.8027	1981.94	um	Nucleus	Nucleus Position	0.000	1.000	90	100000089	100000033	GFP-IMPa4-FL anti-PSF-A546 8C-S-PSF V2.00	0	17. GFP-Imp-a4-FL and anti-PSF-A546_Pos003_S001	00-mY26BqrJjfU4CLAh9N7JjP
126.78	60.5081	1981.91	um	Nucleus	Nucleus Position	0.000	1.000	91	100000090	100000034	GFP-IMPa4-FL anti-PSF-A546 8C-S-PSF V2.00	0	17. GFP-Imp-a4-FL and anti-PSF-A546_Pos003_S001	00-mY26BqrJjfU4CLAh9N7JjP
139.16	74.47	1981.79	um	Nucleus	Nucleus Position	0.000	1.000	92	100000091	100000035	GFP-IMPa4-FL anti-PSF-A546 8C-S-PSF V2.00	0	17. GFP-Imp-a4-FL and anti-PSF-A546_Pos003_S001	00-mY26BqrJjfU4CLAh9N7JjP
105.798	88.8324	1981.86	um	Nucleus	Nucleus Position	0.000	1.000	93	100000092	100000036	GFP-IMPa4-FL anti-PSF-A546 8C-S-PSF V2.00	0	17. GFP-Imp-a4-FL and anti-PSF-A546_Pos003_S001	00-mY26BqrJjfU4CLAh9N7JjP
88.931	8.21141	1982.15	um	Nucleus	Nucleus Position	0.000	1.000	94	100000093	100000037	GFP-IMPa4-FL anti-PSF-A546 8C-S-PSF V2.00	0	17. GFP-Imp-a4-FL and anti-PSF-A546_Pos003_S001	00-mY26BqrJjfU4CLAh9N7JjP
39.0639	54.5579	1982.2	um	Nucleus	Nucleus Position	0.000	1.000	95	100000094	100000038	GFP-IMPa4-FL anti-PSF-A546 8C-S-PSF V2.00	0	17. GFP-Imp-a4-FL and anti-PSF-A546_Pos003_S001	00-mY26BqrJjfU4CLAh9N7JjP
75.6149	64.4623	1982.03	um	Nucleus	Nucleus Position	0.000	1.000	96	100000095	100000039	GFP-IMPa4-FL anti-PSF-A546 8C-S-PSF V2.00	0	17. GFP-Imp-a4-FL and anti-PSF-A546_Pos003_S001	00-mY26BqrJjfU4CLAh9N7JjP
35.6816	94.6739	1982.15	um	Nucleus	Nucleus Position	0.000	1.000	97	100000096	100000040	GFP-IMPa4-FL anti-PSF-A546 8C-S-PSF V2.00	0	17. GFP-Imp-a4-FL and anti-PSF-A546_Pos003_S001	00-mY26BqrJjfU4CLAh9N7JjP
29.2008	123.149	1982.47	um	Nucleus	Nucleus Position	0.000	1.000	98	100000097	100000041	GFP-IMPa4-FL anti-PSF-A546 8C-S-PSF V2.00	0	17. GFP-Imp-a4-FL and anti-PSF-A546_Pos003_S001	00-mY26BqrJjfU4CLAh9N7JjP
106.764	223.857	1982.11	um	Nucleus	Nucleus Position	0.000	1.000	99	100000098	100000042	GFP-IMPa4-FL anti-PSF-A546 8C-S-PSF V2.00	0	17. GFP-Imp-a4-FL and anti-PSF-A546_Pos003_S001	00-mY26BqrJjfU4CLAh9N7JjP
144.079	227.356	1982.43	um	Nucleus	Nucleus Position	0.000	1.000	100	100000099	100000043	GFP-IMPa4-FL anti-PSF-A546 8C-S-PSF V2.00	0	17. GFP-Imp-a4-FL and anti-PSF-A546_Pos003_S001	00-mY26BqrJjfU4CLAh9N7JjP
44.9354	214.9	1982.63	um	Nucleus	Nucleus Position	0.000	1.000	101	100000100	100000044	GFP-IMPa4-FL anti-PSF-A546 8C-S-PSF V2.00	0	17. GFP-Imp-a4-FL and anti-PSF-A546_Pos003_S001	00-mY26BqrJjfU4CLAh9N7JjP
123.435	222.338	1982.58	um	Nucleus	Nucleus Position	0.000	1.000	102	100000101	100000045	GFP-IMPa4-FL anti-PSF-A546 8C-S-PSF V2.00	0	17. GFP-Imp-a4-FL and anti-PSF-A546_Pos003_S001	00-mY26BqrJjfU4CLAh9N7JjP
130.184	236.673	1982.59	um	Nucleus	Nucleus Position	0.000	1.000	103	100000102	100000046	GFP-IMPa4-FL anti-PSF-A546 8C-S-PSF V2.00	0	17. GFP-Imp-a4-FL and anti-PSF-A546_Pos003_S001	00-mY26BqrJjfU4CLAh9N7JjP
53.0816	243.421	1982.42	um	Nucleus	Nucleus Position	0.000	1.000	104	100000103	100000047	GFP-IMPa4-FL anti-PSF-A546 8C-S-PSF V2.00	0	17. GFP-Imp-a4-FL and anti-PSF-A546_Pos003_S001	00-mY26BqrJjfU4CLAh9N7JjP
146.565	37.7878	1982.74	um	Nucleus	Nucleus Position	0.000	1.000	105	100000104	100000048	GFP-IMPa4-FL anti-PSF-A546 8C-S-PSF V2.00	0	17. GFP-Imp-a4-FL and anti-PSF-A546_Pos003_S001	00-mY26BqrJjfU4CLAh9N7JjP
110.552	40.447	1982.63	um	Nucleus	Nucleus Position	0.000	1.000	106	100000105	100000000	GFP-IMPa4-FL anti-PSF-A546 8C-S-PSF V2.00	0	17. GFP-Imp-a4-FL and anti-PSF-A546_Pos004_S001	00-WNFpjfuPUrrwq4ezGAWnSf
236.763	69.8857	1982.53	um	Nucleus	Nucleus Position	0.000	1.000	107	100000106	100000001	GFP-IMPa4-FL anti-PSF-A546 8C-S-PSF V2.00	0	17. GFP-Imp-a4-FL and anti-PSF-A546_Pos004_S001	00-WNFpjfuPUrrwq4ezGAWnSf
229.9	81.5202	1982.66	um	Nucleus	Nucleus Position	0.000	1.000	108	100000107	100000002	GFP-IMPa4-FL anti-PSF-A546 8C-S-PSF V2.00	0	17. GFP-Imp-a4-FL and anti-PSF-A546_Pos004_S001	00-WNFpjfuPUrrwq4ezGAWnSf
243.835	82.3778	1982.75	um	Nucleus	Nucleus Position	0.000	1.000	109	100000108	100000003	GFP-IMPa4-FL anti-PSF-A546 8C-S-PSF V2.00	0	17. GFP-Imp-a4-FL and anti-PSF-A546_Pos004_S001	00-WNFpjfuPUrrwq4ezGAWnSf
231.234	94.0285	1982.65	um	Nucleus	Nucleus Position	0.000	1.000	110	100000109	100000004	GFP-IMPa4-FL anti-PSF-A546 8C-S-PSF V2.00	0	17. GFP-Imp-a4-FL and anti-PSF-A546_Pos004_S001	00-WNFpjfuPUrrwq4ezGAWnSf
125.997	220.112	1982.07	um	Nucleus	Nucleus Position	0.000	1.000	111	100000110	100000005	GFP-IMPa4-FL anti-PSF-A546 8C-S-PSF V2.00	0	17. GFP-Imp-a4-FL and anti-PSF-A546_Pos004_S001	00-WNFpjfuPUrrwq4ezGAWnSf
234.952	226.246	1982.19	um	Nucleus	Nucleus Position	0.000	1.000	112	100000111	100000006	GFP-IMPa4-FL anti-PSF-A546 8C-S-PSF V2.00	0	17. GFP-Imp-a4-FL and anti-PSF-A546_Pos004_S001	00-WNFpjfuPUrrwq4ezGAWnSf
104.432	14.8034	1982.78	um	Nucleus	Nucleus Position	0.000	1.000	113	100000112	100000007	GFP-IMPa4-FL anti-PSF-A546 8C-S-PSF V2.00	0	17. GFP-Imp-a4-FL and anti-PSF-A546_Pos004_S001	00-WNFpjfuPUrrwq4ezGAWnSf
226.892	44.8859	1982.36	um	Nucleus	Nucleus Position	0.000	1.000	114	100000113	100000008	GFP-IMPa4-FL anti-PSF-A546 8C-S-PSF V2.00	0	17. GFP-Imp-a4-FL and anti-PSF-A546_Pos004_S001	00-WNFpjfuPUrrwq4ezGAWnSf
119.637	117.724	1982.13	um	Nucleus	Nucleus Position	0.000	1.000	115	100000114	100000009	GFP-IMPa4-FL anti-PSF-A546 8C-S-PSF V2.00	0	17. GFP-Imp-a4-FL and anti-PSF-A546_Pos004_S001	00-WNFpjfuPUrrwq4ezGAWnSf
90.0555	199.237	1982.43	um	Nucleus	Nucleus Position	0.000	1.000	116	100000115	100000010	GFP-IMPa4-FL anti-PSF-A546 8C-S-PSF V2.00	0	17. GFP-Imp-a4-FL and anti-PSF-A546_Pos004_S001	00-WNFpjfuPUrrwq4ezGAWnSf
4.95125	210.261	1982.5	um	Nucleus	Nucleus Position	0.000	1.000	117	100000116	100000011	GFP-IMPa4-FL anti-PSF-A546 8C-S-PSF V2.00	0	17. GFP-Imp-a4-FL and anti-PSF-A546_Pos004_S001	00-WNFpjfuPUrrwq4ezGAWnSf
77.5019	2.8094	1982.01	um	Nucleus	Nucleus Position	0.000	1.000	118	100000117	100000012	GFP-IMPa4-FL anti-PSF-A546 8C-S-PSF V2.00	0	17. GFP-Imp-a4-FL and anti-PSF-A546_Pos004_S001	00-WNFpjfuPUrrwq4ezGAWnSf
213.654	5.3404	1981.72	um	Nucleus	Nucleus Position	0.000	1.000	119	100000118	100000013	GFP-IMPa4-FL anti-PSF-A546 8C-S-PSF V2.00	0	17. GFP-Imp-a4-FL and anti-PSF-A546_Pos004_S001	00-WNFpjfuPUrrwq4ezGAWnSf
204.766	139.305	1981.86	um	Nucleus	Nucleus Position	0.000	1.000	120	100000119	100000014	GFP-IMPa4-FL anti-PSF-A546 8C-S-PSF V2.00	0	17. GFP-Imp-a4-FL and anti-PSF-A546_Pos004_S001	00-WNFpjfuPUrrwq4ezGAWnSf
158.999	143.461	1981.78	um	Nucleus	Nucleus Position	0.000	1.000	121	100000120	100000015	GFP-IMPa4-FL anti-PSF-A546 8C-S-PSF V2.00	0	17. GFP-Imp-a4-FL and anti-PSF-A546_Pos004_S001	00-WNFpjfuPUrrwq4ezGAWnSf
139.605	150.899	1981.77	um	Nucleus	Nucleus Position	0.000	1.000	122	100000121	100000016	GFP-IMPa4-FL anti-PSF-A546 8C-S-PSF V2.00	0	17. GFP-Imp-a4-FL and anti-PSF-A546_Pos004_S001	00-WNFpjfuPUrrwq4ezGAWnSf
104.789	155.844	1981.76	um	Nucleus	Nucleus Position	0.000	1.000	123	100000122	100000017	GFP-IMPa4-FL anti-PSF-A546 8C-S-PSF V2.00	0	17. GFP-Imp-a4-FL and anti-PSF-A546_Pos004_S001	00-WNFpjfuPUrrwq4ezGAWnSf
88.2253	157.702	1981.85	um	Nucleus	Nucleus Position	0.000	1.000	124	100000123	100000018	GFP-IMPa4-FL anti-PSF-A546 8C-S-PSF V2.00	0	17. GFP-Imp-a4-FL and anti-PSF-A546_Pos004_S001	00-WNFpjfuPUrrwq4ezGAWnSf
175.883	166.953	1981.96	um	Nucleus	Nucleus Position	0.000	1.000	125	100000124	100000019	GFP-IMPa4-FL anti-PSF-A546 8C-S-PSF V2.00	0	17. GFP-Imp-a4-FL and anti-PSF-A546_Pos004_S001	00-WNFpjfuPUrrwq4ezGAWnSf
192.216	191.987	1981.97	um	Nucleus	Nucleus Position	0.000	1.000	126	100000125	100000020	GFP-IMPa4-FL anti-PSF-A546 8C-S-PSF V2.00	0	17. GFP-Imp-a4-FL and anti-PSF-A546_Pos004_S001	00-WNFpjfuPUrrwq4ezGAWnSf
135.757	196.857	1982.03	um	Nucleus	Nucleus Position	0.000	1.000	127	100000126	100000021	GFP-IMPa4-FL anti-PSF-A546 8C-S-PSF V2.00	0	17. GFP-Imp-a4-FL and anti-PSF-A546_Pos004_S001	00-WNFpjfuPUrrwq4ezGAWnSf
181.233	3.45759	1982.03	um	Nucleus	Nucleus Position	0.000	1.000	128	100000127	100000022	GFP-IMPa4-FL anti-PSF-A546 8C-S-PSF V2.00	0	17. GFP-Imp-a4-FL and anti-PSF-A546_Pos004_S001	00-WNFpjfuPUrrwq4ezGAWnSf
225.493	25.3371	1982.2	um	Nucleus	Nucleus Position	0.000	1.000	129	100000128	100000023	GFP-IMPa4-FL anti-PSF-A546 8C-S-PSF V2.00	0	17. GFP-Imp-a4-FL and anti-PSF-A546_Pos004_S001	00-WNFpjfuPUrrwq4ezGAWnSf
218.086	104.104	1982.38	um	Nucleus	Nucleus Position	0.000	1.000	130	100000129	100000024	GFP-IMPa4-FL anti-PSF-A546 8C-S-PSF V2.00	0	17. GFP-Imp-a4-FL and anti-PSF-A546_Pos004_S001	00-WNFpjfuPUrrwq4ezGAWnSf
24.5098	151.478	1982.23	um	Nucleus	Nucleus Position	0.000	1.000	131	100000130	100000025	GFP-IMPa4-FL anti-PSF-A546 8C-S-PSF V2.00	0	17. GFP-Imp-a4-FL and anti-PSF-A546_Pos004_S001	00-WNFpjfuPUrrwq4ezGAWnSf
190.265	162.211	1982.12	um	Nucleus	Nucleus Position	0.000	1.000	132	100000131	100000026	GFP-IMPa4-FL anti-PSF-A546 8C-S-PSF V2.00	0	17. GFP-Imp-a4-FL and anti-PSF-A546_Pos004_S001	00-WNFpjfuPUrrwq4ezGAWnSf
243.12	161.894	1982.22	um	Nucleus	Nucleus Position	0.000	1.000	133	100000132	100000027	GFP-IMPa4-FL anti-PSF-A546 8C-S-PSF V2.00	0	17. GFP-Imp-a4-FL and anti-PSF-A546_Pos004_S001	00-WNFpjfuPUrrwq4ezGAWnSf
206.518	197.27	1982.06	um	Nucleus	Nucleus Position	0.000	1.000	134	100000133	100000028	GFP-IMPa4-FL anti-PSF-A546 8C-S-PSF V2.00	0	17. GFP-Imp-a4-FL and anti-PSF-A546_Pos004_S001	00-WNFpjfuPUrrwq4ezGAWnSf
39.7032	2.4581	1982.77	um	Nucleus	Nucleus Position	0.000	1.000	135	100000134	100000029	GFP-IMPa4-FL anti-PSF-A546 8C-S-PSF V2.00	0	17. GFP-Imp-a4-FL and anti-PSF-A546_Pos004_S001	00-WNFpjfuPUrrwq4ezGAWnSf
56.1826	4.6302	1982.66	um	Nucleus	Nucleus Position	0.000	1.000	136	100000135	100000030	GFP-IMPa4-FL anti-PSF-A546 8C-S-PSF V2.00	0	17. GFP-Imp-a4-FL and anti-PSF-A546_Pos004_S001	00-WNFpjfuPUrrwq4ezGAWnSf
26.0393	7.17762	1982.85	um	Nucleus	Nucleus Position	0.000	1.000	137	100000136	100000031	GFP-IMPa4-FL anti-PSF-A546 8C-S-PSF V2.00	0	17. GFP-Imp-a4-FL and anti-PSF-A546_Pos004_S001	00-WNFpjfuPUrrwq4ezGAWnSf
32.026	135.461	1982.54	um	Nucleus	Nucleus Position	0.000	1.000	138	100000137	100000032	GFP-IMPa4-FL anti-PSF-A546 8C-S-PSF V2.00	0	17. GFP-Imp-a4-FL and anti-PSF-A546_Pos004_S001	00-WNFpjfuPUrrwq4ezGAWnSf
40.6268	160.032	1982.58	um	Nucleus	Nucleus Position	0.000	1.000	139	100000138	100000033	GFP-IMPa4-FL anti-PSF-A546 8C-S-PSF V2.00	0	17. GFP-Imp-a4-FL and anti-PSF-A546_Pos004_S001	00-WNFpjfuPUrrwq4ezGAWnSf
78.6903	165.507	1982.79	um	Nucleus	Nucleus Position	0.000	1.000	140	100000139	100000034	GFP-IMPa4-FL anti-PSF-A546 8C-S-PSF V2.00	0	17. GFP-Imp-a4-FL and anti-PSF-A546_Pos004_S001	00-WNFpjfuPUrrwq4ezGAWnSf
63.1976	179.423	1982.87	um	Nucleus	Nucleus Position	0.000	1.000	141	100000140	100000035	GFP-IMPa4-FL anti-PSF-A546 8C-S-PSF V2.00	0	17. GFP-Imp-a4-FL and anti-PSF-A546_Pos004_S001	00-WNFpjfuPUrrwq4ezGAWnSf
27.4559	181.742	1982.83	um	Nucleus	Nucleus Position	0.000	1.000	142	100000141	100000036	GFP-IMPa4-FL anti-PSF-A546 8C-S-PSF V2.00	0	17. GFP-Imp-a4-FL and anti-PSF-A546_Pos004_S001	00-WNFpjfuPUrrwq4ezGAWnSf
7.75137	186.334	1982.83	um	Nucleus	Nucleus Position	0.000	1.000	143	100000142	100000037	GFP-IMPa4-FL anti-PSF-A546 8C-S-PSF V2.00	0	17. GFP-Imp-a4-FL and anti-PSF-A546_Pos004_S001	00-WNFpjfuPUrrwq4ezGAWnSf
45.6938	190.436	1982.92	um	Nucleus	Nucleus Position	0.000	1.000	144	100000143	100000038	GFP-IMPa4-FL anti-PSF-A546 8C-S-PSF V2.00	0	17. GFP-Imp-a4-FL and anti-PSF-A546_Pos004_S001	00-WNFpjfuPUrrwq4ezGAWnSf
172.256	203.141	1982.59	um	Nucleus	Nucleus Position	0.000	1.000	145	100000144	100000039	GFP-IMPa4-FL anti-PSF-A546 8C-S-PSF V2.00	0	17. GFP-Imp-a4-FL and anti-PSF-A546_Pos004_S001	00-WNFpjfuPUrrwq4ezGAWnSf
149.683	205.319	1982.84	um	Nucleus	Nucleus Position	0.000	1.000	146	100000145	100000040	GFP-IMPa4-FL anti-PSF-A546 8C-S-PSF V2.00	0	17. GFP-Imp-a4-FL and anti-PSF-A546_Pos004_S001	00-WNFpjfuPUrrwq4ezGAWnSf
160.635	213.454	1982.74	um	Nucleus	Nucleus Position	0.000	1.000	147	100000146	100000041	GFP-IMPa4-FL anti-PSF-A546 8C-S-PSF V2.00	0	17. GFP-Imp-a4-FL and anti-PSF-A546_Pos004_S001	00-WNFpjfuPUrrwq4ezGAWnSf
146.563	226.512	1982.81	um	Nucleus	Nucleus Position	0.000	1.000	148	100000147	100000042	GFP-IMPa4-FL anti-PSF-A546 8C-S-PSF V2.00	0	17. GFP-Imp-a4-FL and anti-PSF-A546_Pos004_S001	00-WNFpjfuPUrrwq4ezGAWnSf
59.3684	233.887	1982.95	um	Nucleus	Nucleus Position	0.000	1.000	149	100000148	100000043	GFP-IMPa4-FL anti-PSF-A546 8C-S-PSF V2.00	0	17. GFP-Imp-a4-FL and anti-PSF-A546_Pos004_S001	00-WNFpjfuPUrrwq4ezGAWnSf
139.653	241.315	1982.53	um	Nucleus	Nucleus Position	0.000	1.000	150	100000149	100000044	GFP-IMPa4-FL anti-PSF-A546 8C-S-PSF V2.00	0	17. GFP-Imp-a4-FL and anti-PSF-A546_Pos004_S001	00-WNFpjfuPUrrwq4ezGAWnSf
62.9367	35.542	1983.18	um	Nucleus	Nucleus Position	0.000	1.000	151	100000150	100000045	GFP-IMPa4-FL anti-PSF-A546 8C-S-PSF V2.00	0	17. GFP-Imp-a4-FL and anti-PSF-A546_Pos004_S001	00-WNFpjfuPUrrwq4ezGAWnSf
218.128	91.6404	1983.07	um	Nucleus	Nucleus Position	0.000	1.000	152	100000151	100000046	GFP-IMPa4-FL anti-PSF-A546 8C-S-PSF V2.00	0	17. GFP-Imp-a4-FL and anti-PSF-A546_Pos004_S001	00-WNFpjfuPUrrwq4ezGAWnSf
62.0977	195.769	1983.24	um	Nucleus	Nucleus Position	0.000	1.000	153	100000152	100000047	GFP-IMPa4-FL anti-PSF-A546 8C-S-PSF V2.00	0	17. GFP-Imp-a4-FL and anti-PSF-A546_Pos004_S001	00-WNFpjfuPUrrwq4ezGAWnSf
205.292	15.6868	1983.43	um	Nucleus	Nucleus Position	0.000	1.000	154	100000153	100000048	GFP-IMPa4-FL anti-PSF-A546 8C-S-PSF V2.00	0	17. GFP-Imp-a4-FL and anti-PSF-A546_Pos004_S001	00-WNFpjfuPUrrwq4ezGAWnSf
57.1301	61.5085	1983.45	um	Nucleus	Nucleus Position	0.000	1.000	155	100000154	100000049	GFP-IMPa4-FL anti-PSF-A546 8C-S-PSF V2.00	0	17. GFP-Imp-a4-FL and anti-PSF-A546_Pos004_S001	00-WNFpjfuPUrrwq4ezGAWnSf
47.5257	217.661	1983.73	um	Nucleus	Nucleus Position	0.000	1.000	156	100000155	100000050	GFP-IMPa4-FL anti-PSF-A546 8C-S-PSF V2.00	0	17. GFP-Imp-a4-FL and anti-PSF-A546_Pos004_S001	00-WNFpjfuPUrrwq4ezGAWnSf
174.498	221.216	1982.66	um	Nucleus	Nucleus Position	0.000	1.000	157	100000156	100000000	GFP-IMPa4-FL anti-PSF-A546 8C-S-PSF V2.00	0	17. GFP-Imp-a4-FL and anti-PSF-A546_Pos005_S001	00-butwLrrTsuEKeppsKcnYjJ
206.199	18.5497	1982.26	um	Nucleus	Nucleus Position	0.000	1.000	158	100000157	100000001	GFP-IMPa4-FL anti-PSF-A546 8C-S-PSF V2.00	0	17. GFP-Imp-a4-FL and anti-PSF-A546_Pos005_S001	00-butwLrrTsuEKeppsKcnYjJ
205.375	95.7679	1982.26	um	Nucleus	Nucleus Position	0.000	1.000	159	100000158	100000002	GFP-IMPa4-FL anti-PSF-A546 8C-S-PSF V2.00	0	17. GFP-Imp-a4-FL and anti-PSF-A546_Pos005_S001	00-butwLrrTsuEKeppsKcnYjJ
140.13	105.771	1982	um	Nucleus	Nucleus Position	0.000	1.000	160	100000159	100000003	GFP-IMPa4-FL anti-PSF-A546 8C-S-PSF V2.00	0	17. GFP-Imp-a4-FL and anti-PSF-A546_Pos005_S001	00-butwLrrTsuEKeppsKcnYjJ
174.837	100.513	1982.49	um	Nucleus	Nucleus Position	0.000	1.000	161	100000160	100000004	GFP-IMPa4-FL anti-PSF-A546 8C-S-PSF V2.00	0	17. GFP-Imp-a4-FL and anti-PSF-A546_Pos005_S001	00-butwLrrTsuEKeppsKcnYjJ
195.729	137.906	1982.16	um	Nucleus	Nucleus Position	0.000	1.000	162	100000161	100000005	GFP-IMPa4-FL anti-PSF-A546 8C-S-PSF V2.00	0	17. GFP-Imp-a4-FL and anti-PSF-A546_Pos005_S001	00-butwLrrTsuEKeppsKcnYjJ
147.473	151.78	1982.51	um	Nucleus	Nucleus Position	0.000	1.000	163	100000162	100000006	GFP-IMPa4-FL anti-PSF-A546 8C-S-PSF V2.00	0	17. GFP-Imp-a4-FL and anti-PSF-A546_Pos005_S001	00-butwLrrTsuEKeppsKcnYjJ
168.81	158.959	1982.61	um	Nucleus	Nucleus Position	0.000	1.000	164	100000163	100000007	GFP-IMPa4-FL anti-PSF-A546 8C-S-PSF V2.00	0	17. GFP-Imp-a4-FL and anti-PSF-A546_Pos005_S001	00-butwLrrTsuEKeppsKcnYjJ
164.013	180.785	1982.61	um	Nucleus	Nucleus Position	0.000	1.000	165	100000164	100000008	GFP-IMPa4-FL anti-PSF-A546 8C-S-PSF V2.00	0	17. GFP-Imp-a4-FL and anti-PSF-A546_Pos005_S001	00-butwLrrTsuEKeppsKcnYjJ
191.35	200.182	1982.44	um	Nucleus	Nucleus Position	0.000	1.000	166	100000165	100000009	GFP-IMPa4-FL anti-PSF-A546 8C-S-PSF V2.00	0	17. GFP-Imp-a4-FL and anti-PSF-A546_Pos005_S001	00-butwLrrTsuEKeppsKcnYjJ
111.206	205.85	1983.04	um	Nucleus	Nucleus Position	0.000	1.000	167	100000166	100000010	GFP-IMPa4-FL anti-PSF-A546 8C-S-PSF V2.00	0	17. GFP-Imp-a4-FL and anti-PSF-A546_Pos005_S001	00-butwLrrTsuEKeppsKcnYjJ
134.288	194.418	1982.41	um	Nucleus	Nucleus Position	0.000	1.000	168	100000167	100000011	GFP-IMPa4-FL anti-PSF-A546 8C-S-PSF V2.00	0	17. GFP-Imp-a4-FL and anti-PSF-A546_Pos005_S001	00-butwLrrTsuEKeppsKcnYjJ
240.849	207.594	1982.53	um	Nucleus	Nucleus Position	0.000	1.000	169	100000168	100000012	GFP-IMPa4-FL anti-PSF-A546 8C-S-PSF V2.00	0	17. GFP-Imp-a4-FL and anti-PSF-A546_Pos005_S001	00-butwLrrTsuEKeppsKcnYjJ
201.486	215.271	1982.67	um	Nucleus	Nucleus Position	0.000	1.000	170	100000169	100000013	GFP-IMPa4-FL anti-PSF-A546 8C-S-PSF V2.00	0	17. GFP-Imp-a4-FL and anti-PSF-A546_Pos005_S001	00-butwLrrTsuEKeppsKcnYjJ
222.261	235.43	1982.59	um	Nucleus	Nucleus Position	0.000	1.000	171	100000170	100000014	GFP-IMPa4-FL anti-PSF-A546 8C-S-PSF V2.00	0	17. GFP-Imp-a4-FL and anti-PSF-A546_Pos005_S001	00-butwLrrTsuEKeppsKcnYjJ
4.59872	7.53289	1982.45	um	Nucleus	Nucleus Position	0.000	1.000	172	100000171	100000015	GFP-IMPa4-FL anti-PSF-A546 8C-S-PSF V2.00	0	17. GFP-Imp-a4-FL and anti-PSF-A546_Pos005_S001	00-butwLrrTsuEKeppsKcnYjJ
36.8472	18.0145	1982.69	um	Nucleus	Nucleus Position	0.000	1.000	173	100000172	100000016	GFP-IMPa4-FL anti-PSF-A546 8C-S-PSF V2.00	0	17. GFP-Imp-a4-FL and anti-PSF-A546_Pos005_S001	00-butwLrrTsuEKeppsKcnYjJ
47.6313	36.4443	1982.27	um	Nucleus	Nucleus Position	0.000	1.000	174	100000173	100000017	GFP-IMPa4-FL anti-PSF-A546 8C-S-PSF V2.00	0	17. GFP-Imp-a4-FL and anti-PSF-A546_Pos005_S001	00-butwLrrTsuEKeppsKcnYjJ
86.0186	43.7554	1982.6	um	Nucleus	Nucleus Position	0.000	1.000	175	100000174	100000018	GFP-IMPa4-FL anti-PSF-A546 8C-S-PSF V2.00	0	17. GFP-Imp-a4-FL and anti-PSF-A546_Pos005_S001	00-butwLrrTsuEKeppsKcnYjJ
66.5212	75.2123	1982.53	um	Nucleus	Nucleus Position	0.000	1.000	176	100000175	100000019	GFP-IMPa4-FL anti-PSF-A546 8C-S-PSF V2.00	0	17. GFP-Imp-a4-FL and anti-PSF-A546_Pos005_S001	00-butwLrrTsuEKeppsKcnYjJ
92.2614	95.0967	1982.42	um	Nucleus	Nucleus Position	0.000	1.000	177	100000176	100000020	GFP-IMPa4-FL anti-PSF-A546 8C-S-PSF V2.00	0	17. GFP-Imp-a4-FL and anti-PSF-A546_Pos005_S001	00-butwLrrTsuEKeppsKcnYjJ
11.9897	124.686	1982.58	um	Nucleus	Nucleus Position	0.000	1.000	178	100000177	100000021	GFP-IMPa4-FL anti-PSF-A546 8C-S-PSF V2.00	0	17. GFP-Imp-a4-FL and anti-PSF-A546_Pos005_S001	00-butwLrrTsuEKeppsKcnYjJ
50.3906	131.91	1982.45	um	Nucleus	Nucleus Position	0.000	1.000	179	100000178	100000022	GFP-IMPa4-FL anti-PSF-A546 8C-S-PSF V2.00	0	17. GFP-Imp-a4-FL and anti-PSF-A546_Pos005_S001	00-butwLrrTsuEKeppsKcnYjJ
91.8589	136.679	1982.45	um	Nucleus	Nucleus Position	0.000	1.000	180	100000179	100000023	GFP-IMPa4-FL anti-PSF-A546 8C-S-PSF V2.00	0	17. GFP-Imp-a4-FL and anti-PSF-A546_Pos005_S001	00-butwLrrTsuEKeppsKcnYjJ
11.2881	169.965	1982.69	um	Nucleus	Nucleus Position	0.000	1.000	181	100000180	100000024	GFP-IMPa4-FL anti-PSF-A546 8C-S-PSF V2.00	0	17. GFP-Imp-a4-FL and anti-PSF-A546_Pos005_S001	00-butwLrrTsuEKeppsKcnYjJ
203.481	177.255	1982.85	um	Nucleus	Nucleus Position	0.000	1.000	182	100000181	100000025	GFP-IMPa4-FL anti-PSF-A546 8C-S-PSF V2.00	0	17. GFP-Imp-a4-FL and anti-PSF-A546_Pos005_S001	00-butwLrrTsuEKeppsKcnYjJ
243.086	182.378	1982.79	um	Nucleus	Nucleus Position	0.000	1.000	183	100000182	100000026	GFP-IMPa4-FL anti-PSF-A546 8C-S-PSF V2.00	0	17. GFP-Imp-a4-FL and anti-PSF-A546_Pos005_S001	00-butwLrrTsuEKeppsKcnYjJ
74.9785	195.625	1982.88	um	Nucleus	Nucleus Position	0.000	1.000	184	100000183	100000027	GFP-IMPa4-FL anti-PSF-A546 8C-S-PSF V2.00	0	17. GFP-Imp-a4-FL and anti-PSF-A546_Pos005_S001	00-butwLrrTsuEKeppsKcnYjJ
32.0896	209.802	1982.76	um	Nucleus	Nucleus Position	0.000	1.000	185	100000184	100000028	GFP-IMPa4-FL anti-PSF-A546 8C-S-PSF V2.00	0	17. GFP-Imp-a4-FL and anti-PSF-A546_Pos005_S001	00-butwLrrTsuEKeppsKcnYjJ
191.079	240.463	1982.76	um	Nucleus	Nucleus Position	0.000	1.000	186	100000185	100000029	GFP-IMPa4-FL anti-PSF-A546 8C-S-PSF V2.00	0	17. GFP-Imp-a4-FL and anti-PSF-A546_Pos005_S001	00-butwLrrTsuEKeppsKcnYjJ
54.5513	175.498	1982.54	um	Nucleus	Nucleus Position	0.000	1.000	187	100000186	100000030	GFP-IMPa4-FL anti-PSF-A546 8C-S-PSF V2.00	0	17. GFP-Imp-a4-FL and anti-PSF-A546_Pos005_S001	00-butwLrrTsuEKeppsKcnYjJ
38.3712	67.3769	1982.25	um	Nucleus	Nucleus Position	0.000	1.000	188	100000187	100000031	GFP-IMPa4-FL anti-PSF-A546 8C-S-PSF V2.00	0	17. GFP-Imp-a4-FL and anti-PSF-A546_Pos005_S001	00-butwLrrTsuEKeppsKcnYjJ
23.4312	84.9145	1982.41	um	Nucleus	Nucleus Position	0.000	1.000	189	100000188	100000032	GFP-IMPa4-FL anti-PSF-A546 8C-S-PSF V2.00	0	17. GFP-Imp-a4-FL and anti-PSF-A546_Pos005_S001	00-butwLrrTsuEKeppsKcnYjJ
3.7064	33.3277	1982.53	um	Nucleus	Nucleus Position	0.000	1.000	190	100000189	100000033	GFP-IMPa4-FL anti-PSF-A546 8C-S-PSF V2.00	0	17. GFP-Imp-a4-FL and anti-PSF-A546_Pos005_S001	00-butwLrrTsuEKeppsKcnYjJ
12.876	42.6716	1983.82	um	Nucleus	Nucleus Position	0.000	1.000	191	100000190	100000034	GFP-IMPa4-FL anti-PSF-A546 8C-S-PSF V2.00	0	17. GFP-Imp-a4-FL and anti-PSF-A546_Pos005_S001	00-butwLrrTsuEKeppsKcnYjJ
13.7814	176.437	1983.47	um	Nucleus	Nucleus Position	0.000	1.000	192	100000191	100000000	GFP-IMPa4-FL anti-PSF-A546 8C-S-PSF V2.00	0	17. GFP-Imp-a4-FL and anti-PSF-A546_Pos006_S001	00-g2iR8MwuyN3rg7BbiFhNaU
208.747	5.75754	1982.43	um	Nucleus	Nucleus Position	0.000	1.000	194	100000192	100000001	GFP-IMPa4-FL anti-PSF-A546 8C-S-PSF V2.00	0	17. GFP-Imp-a4-FL and anti-PSF-A546_Pos006_S001	00-g2iR8MwuyN3rg7BbiFhNaU
239.282	8.48283	1982.37	um	Nucleus	Nucleus Position	0.000	1.000	195	100000193	100000002	GFP-IMPa4-FL anti-PSF-A546 8C-S-PSF V2.00	0	17. GFP-Imp-a4-FL and anti-PSF-A546_Pos006_S001	00-g2iR8MwuyN3rg7BbiFhNaU
129.478	71.3261	1982.41	um	Nucleus	Nucleus Position	0.000	1.000	196	100000194	100000003	GFP-IMPa4-FL anti-PSF-A546 8C-S-PSF V2.00	0	17. GFP-Imp-a4-FL and anti-PSF-A546_Pos006_S001	00-g2iR8MwuyN3rg7BbiFhNaU
109.772	73.4551	1982.54	um	Nucleus	Nucleus Position	0.000	1.000	197	100000195	100000004	GFP-IMPa4-FL anti-PSF-A546 8C-S-PSF V2.00	0	17. GFP-Imp-a4-FL and anti-PSF-A546_Pos006_S001	00-g2iR8MwuyN3rg7BbiFhNaU
222.61	135.733	1982.41	um	Nucleus	Nucleus Position	0.000	1.000	198	100000196	100000005	GFP-IMPa4-FL anti-PSF-A546 8C-S-PSF V2.00	0	17. GFP-Imp-a4-FL and anti-PSF-A546_Pos006_S001	00-g2iR8MwuyN3rg7BbiFhNaU
86.8725	143.414	1982.44	um	Nucleus	Nucleus Position	0.000	1.000	199	100000197	100000006	GFP-IMPa4-FL anti-PSF-A546 8C-S-PSF V2.00	0	17. GFP-Imp-a4-FL and anti-PSF-A546_Pos006_S001	00-g2iR8MwuyN3rg7BbiFhNaU
204.185	159.99	1982.43	um	Nucleus	Nucleus Position	0.000	1.000	200	100000198	100000007	GFP-IMPa4-FL anti-PSF-A546 8C-S-PSF V2.00	0	17. GFP-Imp-a4-FL and anti-PSF-A546_Pos006_S001	00-g2iR8MwuyN3rg7BbiFhNaU
177.055	164.655	1982.21	um	Nucleus	Nucleus Position	0.000	1.000	201	100000199	100000008	GFP-IMPa4-FL anti-PSF-A546 8C-S-PSF V2.00	0	17. GFP-Imp-a4-FL and anti-PSF-A546_Pos006_S001	00-g2iR8MwuyN3rg7BbiFhNaU
92.207	223.965	1982.41	um	Nucleus	Nucleus Position	0.000	1.000	202	100000200	100000009	GFP-IMPa4-FL anti-PSF-A546 8C-S-PSF V2.00	0	17. GFP-Imp-a4-FL and anti-PSF-A546_Pos006_S001	00-g2iR8MwuyN3rg7BbiFhNaU
146.115	10.0855	1982.84	um	Nucleus	Nucleus Position	0.000	1.000	203	100000201	100000010	GFP-IMPa4-FL anti-PSF-A546 8C-S-PSF V2.00	0	17. GFP-Imp-a4-FL and anti-PSF-A546_Pos006_S001	00-g2iR8MwuyN3rg7BbiFhNaU
240.363	32.4824	1982.49	um	Nucleus	Nucleus Position	0.000	1.000	204	100000202	100000011	GFP-IMPa4-FL anti-PSF-A546 8C-S-PSF V2.00	0	17. GFP-Imp-a4-FL and anti-PSF-A546_Pos006_S001	00-g2iR8MwuyN3rg7BbiFhNaU
112.05	31.4551	1982.7	um	Nucleus	Nucleus Position	0.000	1.000	205	100000203	100000012	GFP-IMPa4-FL anti-PSF-A546 8C-S-PSF V2.00	0	17. GFP-Imp-a4-FL and anti-PSF-A546_Pos006_S001	00-g2iR8MwuyN3rg7BbiFhNaU
69.7605	49.1068	1982.7	um	Nucleus	Nucleus Position	0.000	1.000	206	100000204	100000013	GFP-IMPa4-FL anti-PSF-A546 8C-S-PSF V2.00	0	17. GFP-Imp-a4-FL and anti-PSF-A546_Pos006_S001	00-g2iR8MwuyN3rg7BbiFhNaU
19.9384	64.5367	1982.78	um	Nucleus	Nucleus Position	0.000	1.000	207	100000205	100000014	GFP-IMPa4-FL anti-PSF-A546 8C-S-PSF V2.00	0	17. GFP-Imp-a4-FL and anti-PSF-A546_Pos006_S001	00-g2iR8MwuyN3rg7BbiFhNaU
157.574	69.7427	1982.61	um	Nucleus	Nucleus Position	0.000	1.000	208	100000206	100000015	GFP-IMPa4-FL anti-PSF-A546 8C-S-PSF V2.00	0	17. GFP-Imp-a4-FL and anti-PSF-A546_Pos006_S001	00-g2iR8MwuyN3rg7BbiFhNaU
63.3841	71.4251	1982.61	um	Nucleus	Nucleus Position	0.000	1.000	209	100000207	100000016	GFP-IMPa4-FL anti-PSF-A546 8C-S-PSF V2.00	0	17. GFP-Imp-a4-FL and anti-PSF-A546_Pos006_S001	00-g2iR8MwuyN3rg7BbiFhNaU
40.1615	83.4611	1982.74	um	Nucleus	Nucleus Position	0.000	1.000	210	100000208	100000017	GFP-IMPa4-FL anti-PSF-A546 8C-S-PSF V2.00	0	17. GFP-Imp-a4-FL and anti-PSF-A546_Pos006_S001	00-g2iR8MwuyN3rg7BbiFhNaU
53.3356	116.815	1982.58	um	Nucleus	Nucleus Position	0.000	1.000	211	100000209	100000018	GFP-IMPa4-FL anti-PSF-A546 8C-S-PSF V2.00	0	17. GFP-Imp-a4-FL and anti-PSF-A546_Pos006_S001	00-g2iR8MwuyN3rg7BbiFhNaU
171.285	132.064	1982.79	um	Nucleus	Nucleus Position	0.000	1.000	212	100000210	100000019	GFP-IMPa4-FL anti-PSF-A546 8C-S-PSF V2.00	0	17. GFP-Imp-a4-FL and anti-PSF-A546_Pos006_S001	00-g2iR8MwuyN3rg7BbiFhNaU
224.031	162.825	1982.5	um	Nucleus	Nucleus Position	0.000	1.000	213	100000211	100000020	GFP-IMPa4-FL anti-PSF-A546 8C-S-PSF V2.00	0	17. GFP-Imp-a4-FL and anti-PSF-A546_Pos006_S001	00-g2iR8MwuyN3rg7BbiFhNaU
187.327	188.762	1982.59	um	Nucleus	Nucleus Position	0.000	1.000	214	100000212	100000021	GFP-IMPa4-FL anti-PSF-A546 8C-S-PSF V2.00	0	17. GFP-Imp-a4-FL and anti-PSF-A546_Pos006_S001	00-g2iR8MwuyN3rg7BbiFhNaU
58.5892	200.879	1983.05	um	Nucleus	Nucleus Position	0.000	1.000	215	100000213	100000022	GFP-IMPa4-FL anti-PSF-A546 8C-S-PSF V2.00	0	17. GFP-Imp-a4-FL and anti-PSF-A546_Pos006_S001	00-g2iR8MwuyN3rg7BbiFhNaU
122.706	201.811	1982.62	um	Nucleus	Nucleus Position	0.000	1.000	216	100000214	100000023	GFP-IMPa4-FL anti-PSF-A546 8C-S-PSF V2.00	0	17. GFP-Imp-a4-FL and anti-PSF-A546_Pos006_S001	00-g2iR8MwuyN3rg7BbiFhNaU
122.218	232.089	1982.6	um	Nucleus	Nucleus Position	0.000	1.000	217	100000215	100000024	GFP-IMPa4-FL anti-PSF-A546 8C-S-PSF V2.00	0	17. GFP-Imp-a4-FL and anti-PSF-A546_Pos006_S001	00-g2iR8MwuyN3rg7BbiFhNaU
73.4559	233.703	1982.56	um	Nucleus	Nucleus Position	0.000	1.000	218	100000216	100000025	GFP-IMPa4-FL anti-PSF-A546 8C-S-PSF V2.00	0	17. GFP-Imp-a4-FL and anti-PSF-A546_Pos006_S001	00-g2iR8MwuyN3rg7BbiFhNaU
51.0632	14.2414	1983.15	um	Nucleus	Nucleus Position	0.000	1.000	219	100000217	100000026	GFP-IMPa4-FL anti-PSF-A546 8C-S-PSF V2.00	0	17. GFP-Imp-a4-FL and anti-PSF-A546_Pos006_S001	00-g2iR8MwuyN3rg7BbiFhNaU
26.5288	20.1502	1983.15	um	Nucleus	Nucleus Position	0.000	1.000	220	100000218	100000027	GFP-IMPa4-FL anti-PSF-A546 8C-S-PSF V2.00	0	17. GFP-Imp-a4-FL and anti-PSF-A546_Pos006_S001	00-g2iR8MwuyN3rg7BbiFhNaU
145.536	22.7517	1983.05	um	Nucleus	Nucleus Position	0.000	1.000	221	100000219	100000028	GFP-IMPa4-FL anti-PSF-A546 8C-S-PSF V2.00	0	17. GFP-Imp-a4-FL and anti-PSF-A546_Pos006_S001	00-g2iR8MwuyN3rg7BbiFhNaU
162.682	21.4654	1982.98	um	Nucleus	Nucleus Position	0.000	1.000	222	100000220	100000029	GFP-IMPa4-FL anti-PSF-A546 8C-S-PSF V2.00	0	17. GFP-Imp-a4-FL and anti-PSF-A546_Pos006_S001	00-g2iR8MwuyN3rg7BbiFhNaU
13.3251	39.2239	1983.12	um	Nucleus	Nucleus Position	0.000	1.000	223	100000221	100000030	GFP-IMPa4-FL anti-PSF-A546 8C-S-PSF V2.00	0	17. GFP-Imp-a4-FL and anti-PSF-A546_Pos006_S001	00-g2iR8MwuyN3rg7BbiFhNaU
32.561	53.9473	1982.89	um	Nucleus	Nucleus Position	0.000	1.000	224	100000222	100000031	GFP-IMPa4-FL anti-PSF-A546 8C-S-PSF V2.00	0	17. GFP-Imp-a4-FL and anti-PSF-A546_Pos006_S001	00-g2iR8MwuyN3rg7BbiFhNaU
181.357	58.7636	1982.86	um	Nucleus	Nucleus Position	0.000	1.000	225	100000223	100000032	GFP-IMPa4-FL anti-PSF-A546 8C-S-PSF V2.00	0	17. GFP-Imp-a4-FL and anti-PSF-A546_Pos006_S001	00-g2iR8MwuyN3rg7BbiFhNaU
211.492	73.5522	1983.08	um	Nucleus	Nucleus Position	0.000	1.000	226	100000224	100000033	GFP-IMPa4-FL anti-PSF-A546 8C-S-PSF V2.00	0	17. GFP-Imp-a4-FL and anti-PSF-A546_Pos006_S001	00-g2iR8MwuyN3rg7BbiFhNaU
213.759	91.3389	1983.22	um	Nucleus	Nucleus Position	0.000	1.000	227	100000225	100000034	GFP-IMPa4-FL anti-PSF-A546 8C-S-PSF V2.00	0	17. GFP-Imp-a4-FL and anti-PSF-A546_Pos006_S001	00-g2iR8MwuyN3rg7BbiFhNaU
144.212	95.3941	1982.98	um	Nucleus	Nucleus Position	0.000	1.000	228	100000226	100000035	GFP-IMPa4-FL anti-PSF-A546 8C-S-PSF V2.00	0	17. GFP-Imp-a4-FL and anti-PSF-A546_Pos006_S001	00-g2iR8MwuyN3rg7BbiFhNaU
71.4253	123.136	1982.99	um	Nucleus	Nucleus Position	0.000	1.000	229	100000227	100000036	GFP-IMPa4-FL anti-PSF-A546 8C-S-PSF V2.00	0	17. GFP-Imp-a4-FL and anti-PSF-A546_Pos006_S001	00-g2iR8MwuyN3rg7BbiFhNaU
15.1402	124.883	1983.14	um	Nucleus	Nucleus Position	0.000	1.000	230	100000228	100000037	GFP-IMPa4-FL anti-PSF-A546 8C-S-PSF V2.00	0	17. GFP-Imp-a4-FL and anti-PSF-A546_Pos006_S001	00-g2iR8MwuyN3rg7BbiFhNaU
46.1954	133.551	1982.94	um	Nucleus	Nucleus Position	0.000	1.000	231	100000229	100000038	GFP-IMPa4-FL anti-PSF-A546 8C-S-PSF V2.00	0	17. GFP-Imp-a4-FL and anti-PSF-A546_Pos006_S001	00-g2iR8MwuyN3rg7BbiFhNaU
15.8858	142.892	1983.14	um	Nucleus	Nucleus Position	0.000	1.000	232	100000230	100000039	GFP-IMPa4-FL anti-PSF-A546 8C-S-PSF V2.00	0	17. GFP-Imp-a4-FL and anti-PSF-A546_Pos006_S001	00-g2iR8MwuyN3rg7BbiFhNaU
31.4135	166.883	1982.89	um	Nucleus	Nucleus Position	0.000	1.000	233	100000231	100000040	GFP-IMPa4-FL anti-PSF-A546 8C-S-PSF V2.00	0	17. GFP-Imp-a4-FL and anti-PSF-A546_Pos006_S001	00-g2iR8MwuyN3rg7BbiFhNaU
79.2945	182.153	1983.19	um	Nucleus	Nucleus Position	0.000	1.000	234	100000232	100000041	GFP-IMPa4-FL anti-PSF-A546 8C-S-PSF V2.00	0	17. GFP-Imp-a4-FL and anti-PSF-A546_Pos006_S001	00-g2iR8MwuyN3rg7BbiFhNaU
29.0431	230.166	1983.06	um	Nucleus	Nucleus Position	0.000	1.000	235	100000233	100000042	GFP-IMPa4-FL anti-PSF-A546 8C-S-PSF V2.00	0	17. GFP-Imp-a4-FL and anti-PSF-A546_Pos006_S001	00-g2iR8MwuyN3rg7BbiFhNaU
30.5673	200.102	1983.43	um	Nucleus	Nucleus Position	0.000	1.000	236	100000234	100000043	GFP-IMPa4-FL anti-PSF-A546 8C-S-PSF V2.00	0	17. GFP-Imp-a4-FL and anti-PSF-A546_Pos006_S001	00-g2iR8MwuyN3rg7BbiFhNaU
91.4306	95.7894	1983.24	um	Nucleus	Nucleus Position	0.000	1.000	237	100000235	100000044	GFP-IMPa4-FL anti-PSF-A546 8C-S-PSF V2.00	0	17. GFP-Imp-a4-FL and anti-PSF-A546_Pos006_S001	00-g2iR8MwuyN3rg7BbiFhNaU
151.017	91.9566	1982.77	um	Nucleus	Nucleus Position	0.000	1.000	238	100000236	100000000	GFP-IMPa4-FL anti-PSF-A546 8C-S-PSF V2.00	0	17. GFP-Imp-a4-FL and anti-PSF-A546_Pos007_S001	00-sQDVkQcwTH4FPhLe4MQCx9
214.727	89.1512	1983.23	um	Nucleus	Nucleus Position	0.000	1.000	239	100000237	100000001	GFP-IMPa4-FL anti-PSF-A546 8C-S-PSF V2.00	0	17. GFP-Imp-a4-FL and anti-PSF-A546_Pos007_S001	00-sQDVkQcwTH4FPhLe4MQCx9
209.708	113.491	1982.89	um	Nucleus	Nucleus Position	0.000	1.000	240	100000238	100000002	GFP-IMPa4-FL anti-PSF-A546 8C-S-PSF V2.00	0	17. GFP-Imp-a4-FL and anti-PSF-A546_Pos007_S001	00-sQDVkQcwTH4FPhLe4MQCx9
38.7859	5.75983	1982.75	um	Nucleus	Nucleus Position	0.000	1.000	241	100000239	100000003	GFP-IMPa4-FL anti-PSF-A546 8C-S-PSF V2.00	0	17. GFP-Imp-a4-FL and anti-PSF-A546_Pos007_S001	00-sQDVkQcwTH4FPhLe4MQCx9
86.6947	33.2525	1982.51	um	Nucleus	Nucleus Position	0.000	1.000	242	100000240	100000004	GFP-IMPa4-FL anti-PSF-A546 8C-S-PSF V2.00	0	17. GFP-Imp-a4-FL and anti-PSF-A546_Pos007_S001	00-sQDVkQcwTH4FPhLe4MQCx9
121.218	33.5752	1982.67	um	Nucleus	Nucleus Position	0.000	1.000	243	100000241	100000005	GFP-IMPa4-FL anti-PSF-A546 8C-S-PSF V2.00	0	17. GFP-Imp-a4-FL and anti-PSF-A546_Pos007_S001	00-sQDVkQcwTH4FPhLe4MQCx9
158.716	54.4302	1982.86	um	Nucleus	Nucleus Position	0.000	1.000	244	100000242	100000006	GFP-IMPa4-FL anti-PSF-A546 8C-S-PSF V2.00	0	17. GFP-Imp-a4-FL and anti-PSF-A546_Pos007_S001	00-sQDVkQcwTH4FPhLe4MQCx9
216.965	72.2431	1983.24	um	Nucleus	Nucleus Position	0.000	1.000	245	100000243	100000007	GFP-IMPa4-FL anti-PSF-A546 8C-S-PSF V2.00	0	17. GFP-Imp-a4-FL and anti-PSF-A546_Pos007_S001	00-sQDVkQcwTH4FPhLe4MQCx9
17.4941	104.329	1983.04	um	Nucleus	Nucleus Position	0.000	1.000	246	100000244	100000008	GFP-IMPa4-FL anti-PSF-A546 8C-S-PSF V2.00	0	17. GFP-Imp-a4-FL and anti-PSF-A546_Pos007_S001	00-sQDVkQcwTH4FPhLe4MQCx9
3.59617	106.777	1982.91	um	Nucleus	Nucleus Position	0.000	1.000	247	100000245	100000009	GFP-IMPa4-FL anti-PSF-A546 8C-S-PSF V2.00	0	17. GFP-Imp-a4-FL and anti-PSF-A546_Pos007_S001	00-sQDVkQcwTH4FPhLe4MQCx9
26.2649	127.621	1983.01	um	Nucleus	Nucleus Position	0.000	1.000	248	100000246	100000010	GFP-IMPa4-FL anti-PSF-A546 8C-S-PSF V2.00	0	17. GFP-Imp-a4-FL and anti-PSF-A546_Pos007_S001	00-sQDVkQcwTH4FPhLe4MQCx9
67.4099	147.921	1982.84	um	Nucleus	Nucleus Position	0.000	1.000	249	100000247	100000011	GFP-IMPa4-FL anti-PSF-A546 8C-S-PSF V2.00	0	17. GFP-Imp-a4-FL and anti-PSF-A546_Pos007_S001	00-sQDVkQcwTH4FPhLe4MQCx9
13.8853	151.018	1983.58	um	Nucleus	Nucleus Position	0.000	1.000	250	100000248	100000012	GFP-IMPa4-FL anti-PSF-A546 8C-S-PSF V2.00	0	17. GFP-Imp-a4-FL and anti-PSF-A546_Pos007_S001	00-sQDVkQcwTH4FPhLe4MQCx9
42.6319	164.204	1982.78	um	Nucleus	Nucleus Position	0.000	1.000	251	100000249	100000013	GFP-IMPa4-FL anti-PSF-A546 8C-S-PSF V2.00	0	17. GFP-Imp-a4-FL and anti-PSF-A546_Pos007_S001	00-sQDVkQcwTH4FPhLe4MQCx9
89.6192	170.919	1983.17	um	Nucleus	Nucleus Position	0.000	1.000	252	100000250	100000014	GFP-IMPa4-FL anti-PSF-A546 8C-S-PSF V2.00	0	17. GFP-Imp-a4-FL and anti-PSF-A546_Pos007_S001	00-sQDVkQcwTH4FPhLe4MQCx9
55.8028	187.055	1982.81	um	Nucleus	Nucleus Position	0.000	1.000	253	100000251	100000015	GFP-IMPa4-FL anti-PSF-A546 8C-S-PSF V2.00	0	17. GFP-Imp-a4-FL and anti-PSF-A546_Pos007_S001	00-sQDVkQcwTH4FPhLe4MQCx9
82.1113	200.428	1982.97	um	Nucleus	Nucleus Position	0.000	1.000	254	100000252	100000016	GFP-IMPa4-FL anti-PSF-A546 8C-S-PSF V2.00	0	17. GFP-Imp-a4-FL and anti-PSF-A546_Pos007_S001	00-sQDVkQcwTH4FPhLe4MQCx9
55.6032	209.923	1983.03	um	Nucleus	Nucleus Position	0.000	1.000	255	100000253	100000017	GFP-IMPa4-FL anti-PSF-A546 8C-S-PSF V2.00	0	17. GFP-Imp-a4-FL and anti-PSF-A546_Pos007_S001	00-sQDVkQcwTH4FPhLe4MQCx9
63.3544	3.04353	1982.94	um	Nucleus	Nucleus Position	0.000	1.000	256	100000254	100000018	GFP-IMPa4-FL anti-PSF-A546 8C-S-PSF V2.00	0	17. GFP-Imp-a4-FL and anti-PSF-A546_Pos007_S001	00-sQDVkQcwTH4FPhLe4MQCx9
163.02	4.35987	1983.21	um	Nucleus	Nucleus Position	0.000	1.000	257	100000255	100000019	GFP-IMPa4-FL anti-PSF-A546 8C-S-PSF V2.00	0	17. GFP-Imp-a4-FL and anti-PSF-A546_Pos007_S001	00-sQDVkQcwTH4FPhLe4MQCx9
21.9979	44.7384	1983.24	um	Nucleus	Nucleus Position	0.000	1.000	258	100000256	100000020	GFP-IMPa4-FL anti-PSF-A546 8C-S-PSF V2.00	0	17. GFP-Imp-a4-FL and anti-PSF-A546_Pos007_S001	00-sQDVkQcwTH4FPhLe4MQCx9
64.1181	236.912	1983.09	um	Nucleus	Nucleus Position	0.000	1.000	259	100000257	100000021	GFP-IMPa4-FL anti-PSF-A546 8C-S-PSF V2.00	0	17. GFP-Imp-a4-FL and anti-PSF-A546_Pos007_S001	00-sQDVkQcwTH4FPhLe4MQCx9
7.60448	60.4417	1983.39	um	Nucleus	Nucleus Position	0.000	1.000	261	100000258	100000022	GFP-IMPa4-FL anti-PSF-A546 8C-S-PSF V2.00	0	17. GFP-Imp-a4-FL and anti-PSF-A546_Pos007_S001	00-sQDVkQcwTH4FPhLe4MQCx9
17.9375	238.181	1982.94	um	Nucleus	Nucleus Position	0.000	1.000	262	100000259	100000023	GFP-IMPa4-FL anti-PSF-A546 8C-S-PSF V2.00	0	17. GFP-Imp-a4-FL and anti-PSF-A546_Pos007_S001	00-sQDVkQcwTH4FPhLe4MQCx9
216.205	144.626	1982.53	um	Nucleus	Nucleus Position	0.000	1.000	263	100000260	100000024	GFP-IMPa4-FL anti-PSF-A546 8C-S-PSF V2.00	0	17. GFP-Imp-a4-FL and anti-PSF-A546_Pos007_S001	00-sQDVkQcwTH4FPhLe4MQCx9
188.627	151.837	1982.47	um	Nucleus	Nucleus Position	0.000	1.000	264	100000261	100000025	GFP-IMPa4-FL anti-PSF-A546 8C-S-PSF V2.00	0	17. GFP-Imp-a4-FL and anti-PSF-A546_Pos007_S001	00-sQDVkQcwTH4FPhLe4MQCx9
174.772	170.474	1982.37	um	Nucleus	Nucleus Position	0.000	1.000	265	100000262	100000026	GFP-IMPa4-FL anti-PSF-A546 8C-S-PSF V2.00	0	17. GFP-Imp-a4-FL and anti-PSF-A546_Pos007_S001	00-sQDVkQcwTH4FPhLe4MQCx9
61.0625	36.731	1982.89	um	Nucleus	Nucleus Position	0.000	1.000	266	100000263	100000027	GFP-IMPa4-FL anti-PSF-A546 8C-S-PSF V2.00	0	17. GFP-Imp-a4-FL and anti-PSF-A546_Pos007_S001	00-sQDVkQcwTH4FPhLe4MQCx9
185.809	48.2557	1982.73	um	Nucleus	Nucleus Position	0.000	1.000	267	100000264	100000028	GFP-IMPa4-FL anti-PSF-A546 8C-S-PSF V2.00	0	17. GFP-Imp-a4-FL and anti-PSF-A546_Pos007_S001	00-sQDVkQcwTH4FPhLe4MQCx9
88.5665	69.1376	1982.76	um	Nucleus	Nucleus Position	0.000	1.000	268	100000265	100000029	GFP-IMPa4-FL anti-PSF-A546 8C-S-PSF V2.00	0	17. GFP-Imp-a4-FL and anti-PSF-A546_Pos007_S001	00-sQDVkQcwTH4FPhLe4MQCx9
114.517	75.4423	1982.62	um	Nucleus	Nucleus Position	0.000	1.000	269	100000266	100000030	GFP-IMPa4-FL anti-PSF-A546 8C-S-PSF V2.00	0	17. GFP-Imp-a4-FL and anti-PSF-A546_Pos007_S001	00-sQDVkQcwTH4FPhLe4MQCx9
181.273	77.0932	1982.77	um	Nucleus	Nucleus Position	0.000	1.000	270	100000267	100000031	GFP-IMPa4-FL anti-PSF-A546 8C-S-PSF V2.00	0	17. GFP-Imp-a4-FL and anti-PSF-A546_Pos007_S001	00-sQDVkQcwTH4FPhLe4MQCx9
197.377	84.0289	1982.56	um	Nucleus	Nucleus Position	0.000	1.000	271	100000268	100000032	GFP-IMPa4-FL anti-PSF-A546 8C-S-PSF V2.00	0	17. GFP-Imp-a4-FL and anti-PSF-A546_Pos007_S001	00-sQDVkQcwTH4FPhLe4MQCx9
41.8377	106.811	1982.8	um	Nucleus	Nucleus Position	0.000	1.000	272	100000269	100000033	GFP-IMPa4-FL anti-PSF-A546 8C-S-PSF V2.00	0	17. GFP-Imp-a4-FL and anti-PSF-A546_Pos007_S001	00-sQDVkQcwTH4FPhLe4MQCx9
85.6194	229.659	1982.68	um	Nucleus	Nucleus Position	0.000	1.000	273	100000270	100000034	GFP-IMPa4-FL anti-PSF-A546 8C-S-PSF V2.00	0	17. GFP-Imp-a4-FL and anti-PSF-A546_Pos007_S001	00-sQDVkQcwTH4FPhLe4MQCx9
102.302	49.0614	1983.31	um	Nucleus	Nucleus Position	0.000	1.000	274	100000271	100000035	GFP-IMPa4-FL anti-PSF-A546 8C-S-PSF V2.00	0	17. GFP-Imp-a4-FL and anti-PSF-A546_Pos007_S001	00-sQDVkQcwTH4FPhLe4MQCx9
128.002	61.3664	1982.95	um	Nucleus	Nucleus Position	0.000	1.000	275	100000272	100000036	GFP-IMPa4-FL anti-PSF-A546 8C-S-PSF V2.00	0	17. GFP-Imp-a4-FL and anti-PSF-A546_Pos007_S001	00-sQDVkQcwTH4FPhLe4MQCx9
72.0261	65.3143	1982.91	um	Nucleus	Nucleus Position	0.000	1.000	276	100000273	100000037	GFP-IMPa4-FL anti-PSF-A546 8C-S-PSF V2.00	0	17. GFP-Imp-a4-FL and anti-PSF-A546_Pos007_S001	00-sQDVkQcwTH4FPhLe4MQCx9
62.0196	81.6408	1983.21	um	Nucleus	Nucleus Position	0.000	1.000	277	100000274	100000038	GFP-IMPa4-FL anti-PSF-A546 8C-S-PSF V2.00	0	17. GFP-Imp-a4-FL and anti-PSF-A546_Pos007_S001	00-sQDVkQcwTH4FPhLe4MQCx9
79.3943	94.3896	1983.07	um	Nucleus	Nucleus Position	0.000	1.000	278	100000275	100000039	GFP-IMPa4-FL anti-PSF-A546 8C-S-PSF V2.00	0	17. GFP-Imp-a4-FL and anti-PSF-A546_Pos007_S001	00-sQDVkQcwTH4FPhLe4MQCx9
12.3864	186.671	1983.23	um	Nucleus	Nucleus Position	0.000	1.000	279	100000276	100000040	GFP-IMPa4-FL anti-PSF-A546 8C-S-PSF V2.00	0	17. GFP-Imp-a4-FL and anti-PSF-A546_Pos007_S001	00-sQDVkQcwTH4FPhLe4MQCx9
4.34372	212.001	1982.97	um	Nucleus	Nucleus Position	0.000	1.000	280	100000277	100000041	GFP-IMPa4-FL anti-PSF-A546 8C-S-PSF V2.00	0	17. GFP-Imp-a4-FL and anti-PSF-A546_Pos007_S001	00-sQDVkQcwTH4FPhLe4MQCx9
105.285	240.589	1982.79	um	Nucleus	Nucleus Position	0.000	1.000	281	100000278	100000042	GFP-IMPa4-FL anti-PSF-A546 8C-S-PSF V2.00	0	17. GFP-Imp-a4-FL and anti-PSF-A546_Pos007_S001	00-sQDVkQcwTH4FPhLe4MQCx9
197.85	51.4199	1983.58	um	Nucleus	Nucleus Position	0.000	1.000	282	100000279	100000043	GFP-IMPa4-FL anti-PSF-A546 8C-S-PSF V2.00	0	17. GFP-Imp-a4-FL and anti-PSF-A546_Pos007_S001	00-sQDVkQcwTH4FPhLe4MQCx9
32.3673	90.8696	1983.6	um	Nucleus	Nucleus Position	0.000	1.000	283	100000280	100000044	GFP-IMPa4-FL anti-PSF-A546 8C-S-PSF V2.00	0	17. GFP-Imp-a4-FL and anti-PSF-A546_Pos007_S001	00-sQDVkQcwTH4FPhLe4MQCx9
66.1442	18.6009	1983.86	um	Nucleus	Nucleus Position	0.000	1.000	284	100000281	100000045	GFP-IMPa4-FL anti-PSF-A546 8C-S-PSF V2.00	0	17. GFP-Imp-a4-FL and anti-PSF-A546_Pos007_S001	00-sQDVkQcwTH4FPhLe4MQCx9
133.854	236.945	1984.05	um	Nucleus	Nucleus Position	0.000	1.000	285	100000282	100000046	GFP-IMPa4-FL anti-PSF-A546 8C-S-PSF V2.00	0	17. GFP-Imp-a4-FL and anti-PSF-A546_Pos007_S001	00-sQDVkQcwTH4FPhLe4MQCx9
178.15	59.2729	1983.93	um	Nucleus	Nucleus Position	0.000	1.000	287	100000283	100000000	GFP-IMPa4-FL anti-PSF-A546 8C-S-PSF V2.00	0	17. GFP-Imp-a4-FL and anti-PSF-A546_Pos008_S001	00-kQXcZxi2BvXiTdHYdaK6HX
172.121	110.439	1981.96	um	Nucleus	Nucleus Position	0.000	1.000	288	100000284	100000001	GFP-IMPa4-FL anti-PSF-A546 8C-S-PSF V2.00	0	17. GFP-Imp-a4-FL and anti-PSF-A546_Pos008_S001	00-kQXcZxi2BvXiTdHYdaK6HX
121.836	129.026	1982	um	Nucleus	Nucleus Position	0.000	1.000	289	100000285	100000002	GFP-IMPa4-FL anti-PSF-A546 8C-S-PSF V2.00	0	17. GFP-Imp-a4-FL and anti-PSF-A546_Pos008_S001	00-kQXcZxi2BvXiTdHYdaK6HX
190.921	138.358	1982.12	um	Nucleus	Nucleus Position	0.000	1.000	290	100000286	100000003	GFP-IMPa4-FL anti-PSF-A546 8C-S-PSF V2.00	0	17. GFP-Imp-a4-FL and anti-PSF-A546_Pos008_S001	00-kQXcZxi2BvXiTdHYdaK6HX
32.0598	11.7599	1982.56	um	Nucleus	Nucleus Position	0.000	1.000	291	100000287	100000004	GFP-IMPa4-FL anti-PSF-A546 8C-S-PSF V2.00	0	17. GFP-Imp-a4-FL and anti-PSF-A546_Pos008_S001	00-kQXcZxi2BvXiTdHYdaK6HX
241.916	20.7546	1982.61	um	Nucleus	Nucleus Position	0.000	1.000	292	100000288	100000005	GFP-IMPa4-FL anti-PSF-A546 8C-S-PSF V2.00	0	17. GFP-Imp-a4-FL and anti-PSF-A546_Pos008_S001	00-kQXcZxi2BvXiTdHYdaK6HX
190.203	27.1002	1982.74	um	Nucleus	Nucleus Position	0.000	1.000	293	100000289	100000006	GFP-IMPa4-FL anti-PSF-A546 8C-S-PSF V2.00	0	17. GFP-Imp-a4-FL and anti-PSF-A546_Pos008_S001	00-kQXcZxi2BvXiTdHYdaK6HX
11.6109	77.0081	1982.59	um	Nucleus	Nucleus Position	0.000	1.000	294	100000290	100000007	GFP-IMPa4-FL anti-PSF-A546 8C-S-PSF V2.00	0	17. GFP-Imp-a4-FL and anti-PSF-A546_Pos008_S001	00-kQXcZxi2BvXiTdHYdaK6HX
241.41	100.208	1982.53	um	Nucleus	Nucleus Position	0.000	1.000	295	100000291	100000008	GFP-IMPa4-FL anti-PSF-A546 8C-S-PSF V2.00	0	17. GFP-Imp-a4-FL and anti-PSF-A546_Pos008_S001	00-kQXcZxi2BvXiTdHYdaK6HX
189.989	99.7499	1982.8	um	Nucleus	Nucleus Position	0.000	1.000	296	100000292	100000009	GFP-IMPa4-FL anti-PSF-A546 8C-S-PSF V2.00	0	17. GFP-Imp-a4-FL and anti-PSF-A546_Pos008_S001	00-kQXcZxi2BvXiTdHYdaK6HX
231.583	201.396	1982.71	um	Nucleus	Nucleus Position	0.000	1.000	297	100000293	100000010	GFP-IMPa4-FL anti-PSF-A546 8C-S-PSF V2.00	0	17. GFP-Imp-a4-FL and anti-PSF-A546_Pos008_S001	00-kQXcZxi2BvXiTdHYdaK6HX
146.459	59.4564	1982.76	um	Nucleus	Nucleus Position	0.000	1.000	298	100000294	100000011	GFP-IMPa4-FL anti-PSF-A546 8C-S-PSF V2.00	0	17. GFP-Imp-a4-FL and anti-PSF-A546_Pos008_S001	00-kQXcZxi2BvXiTdHYdaK6HX
28.6554	110.66	1982.95	um	Nucleus	Nucleus Position	0.000	1.000	299	100000295	100000012	GFP-IMPa4-FL anti-PSF-A546 8C-S-PSF V2.00	0	17. GFP-Imp-a4-FL and anti-PSF-A546_Pos008_S001	00-kQXcZxi2BvXiTdHYdaK6HX
243.731	219.835	1982.95	um	Nucleus	Nucleus Position	0.000	1.000	300	100000296	100000013	GFP-IMPa4-FL anti-PSF-A546 8C-S-PSF V2.00	0	17. GFP-Imp-a4-FL and anti-PSF-A546_Pos008_S001	00-kQXcZxi2BvXiTdHYdaK6HX
199.743	76.9234	1983.39	um	Nucleus	Nucleus Position	0.000	1.000	301	100000297	100000014	GFP-IMPa4-FL anti-PSF-A546 8C-S-PSF V2.00	0	17. GFP-Imp-a4-FL and anti-PSF-A546_Pos008_S001	00-kQXcZxi2BvXiTdHYdaK6HX
207.713	107.243	1983.3	um	Nucleus	Nucleus Position	0.000	1.000	302	100000298	100000015	GFP-IMPa4-FL anti-PSF-A546 8C-S-PSF V2.00	0	17. GFP-Imp-a4-FL and anti-PSF-A546_Pos008_S001	00-kQXcZxi2BvXiTdHYdaK6HX
244.249	120.962	1983.34	um	Nucleus	Nucleus Position	0.000	1.000	303	100000299	100000016	GFP-IMPa4-FL anti-PSF-A546 8C-S-PSF V2.00	0	17. GFP-Imp-a4-FL and anti-PSF-A546_Pos008_S001	00-kQXcZxi2BvXiTdHYdaK6HX
29.4343	132.951	1983.55	um	Nucleus	Nucleus Position	0.000	1.000	304	100000300	100000017	GFP-IMPa4-FL anti-PSF-A546 8C-S-PSF V2.00	0	17. GFP-Imp-a4-FL and anti-PSF-A546_Pos008_S001	00-kQXcZxi2BvXiTdHYdaK6HX
44.4711	148.757	1983.32	um	Nucleus	Nucleus Position	0.000	1.000	305	100000301	100000018	GFP-IMPa4-FL anti-PSF-A546 8C-S-PSF V2.00	0	17. GFP-Imp-a4-FL and anti-PSF-A546_Pos008_S001	00-kQXcZxi2BvXiTdHYdaK6HX
58.6587	168.615	1984.09	um	Nucleus	Nucleus Position	0.000	1.000	306	100000302	100000019	GFP-IMPa4-FL anti-PSF-A546 8C-S-PSF V2.00	0	17. GFP-Imp-a4-FL and anti-PSF-A546_Pos008_S001	00-kQXcZxi2BvXiTdHYdaK6HX
2.66727	101.479	1982.6	um	Nucleus	Nucleus Position	0.000	1.000	307	100000303	100000000	GFP-IMPa4-FL anti-PSF-A546 8C-S-PSF V2.00	0	17. GFP-Imp-a4-FL and anti-PSF-A546_Pos009_S001	00-J2e5FPx9yhUYMV7P7by4eB
20.1302	61.7238	1982.66	um	Nucleus	Nucleus Position	0.000	1.000	308	100000304	100000001	GFP-IMPa4-FL anti-PSF-A546 8C-S-PSF V2.00	0	17. GFP-Imp-a4-FL and anti-PSF-A546_Pos009_S001	00-J2e5FPx9yhUYMV7P7by4eB
74.8777	137.386	1982.44	um	Nucleus	Nucleus Position	0.000	1.000	309	100000305	100000002	GFP-IMPa4-FL anti-PSF-A546 8C-S-PSF V2.00	0	17. GFP-Imp-a4-FL and anti-PSF-A546_Pos009_S001	00-J2e5FPx9yhUYMV7P7by4eB
128.821	89.892	1982.36	um	Nucleus	Nucleus Position	0.000	1.000	311	100000306	100000003	GFP-IMPa4-FL anti-PSF-A546 8C-S-PSF V2.00	0	17. GFP-Imp-a4-FL and anti-PSF-A546_Pos009_S001	00-J2e5FPx9yhUYMV7P7by4eB
242.178	76.4145	1982.76	um	Nucleus	Nucleus Position	0.000	1.000	312	100000307	100000004	GFP-IMPa4-FL anti-PSF-A546 8C-S-PSF V2.00	0	17. GFP-Imp-a4-FL and anti-PSF-A546_Pos009_S001	00-J2e5FPx9yhUYMV7P7by4eB
23.4826	162.101	1982.94	um	Nucleus	Nucleus Position	0.000	1.000	313	100000308	100000005	GFP-IMPa4-FL anti-PSF-A546 8C-S-PSF V2.00	0	17. GFP-Imp-a4-FL and anti-PSF-A546_Pos009_S001	00-J2e5FPx9yhUYMV7P7by4eB
56.3778	188.103	1982.83	um	Nucleus	Nucleus Position	0.000	1.000	315	100000309	100000006	GFP-IMPa4-FL anti-PSF-A546 8C-S-PSF V2.00	0	17. GFP-Imp-a4-FL and anti-PSF-A546_Pos009_S001	00-J2e5FPx9yhUYMV7P7by4eB
4.4981	188.3	1983	um	Nucleus	Nucleus Position	0.000	1.000	316	100000310	100000007	GFP-IMPa4-FL anti-PSF-A546 8C-S-PSF V2.00	0	17. GFP-Imp-a4-FL and anti-PSF-A546_Pos009_S001	00-J2e5FPx9yhUYMV7P7by4eB
64.8641	67.5129	1982.3	um	Nucleus	Nucleus Position	0.000	1.000	318	100000311	100000008	GFP-IMPa4-FL anti-PSF-A546 8C-S-PSF V2.00	0	17. GFP-Imp-a4-FL and anti-PSF-A546_Pos009_S001	00-J2e5FPx9yhUYMV7P7by4eB
184.176	65.7481	1982.37	um	Nucleus	Nucleus Position	0.000	1.000	319	100000312	100000009	GFP-IMPa4-FL anti-PSF-A546 8C-S-PSF V2.00	0	17. GFP-Imp-a4-FL and anti-PSF-A546_Pos009_S001	00-J2e5FPx9yhUYMV7P7by4eB
71.0305	88.875	1982.19	um	Nucleus	Nucleus Position	0.000	1.000	320	100000313	100000010	GFP-IMPa4-FL anti-PSF-A546 8C-S-PSF V2.00	0	17. GFP-Imp-a4-FL and anti-PSF-A546_Pos009_S001	00-J2e5FPx9yhUYMV7P7by4eB
88.214	176.843	1982.08	um	Nucleus	Nucleus Position	0.000	1.000	321	100000314	100000011	GFP-IMPa4-FL anti-PSF-A546 8C-S-PSF V2.00	0	17. GFP-Imp-a4-FL and anti-PSF-A546_Pos009_S001	00-J2e5FPx9yhUYMV7P7by4eB
228.059	4.91173	1982.87	um	Nucleus	Nucleus Position	0.000	1.000	322	100000315	100000012	GFP-IMPa4-FL anti-PSF-A546 8C-S-PSF V2.00	0	17. GFP-Imp-a4-FL and anti-PSF-A546_Pos009_S001	00-J2e5FPx9yhUYMV7P7by4eB
209.493	14.7911	1982.9	um	Nucleus	Nucleus Position	0.000	1.000	323	100000316	100000013	GFP-IMPa4-FL anti-PSF-A546 8C-S-PSF V2.00	0	17. GFP-Imp-a4-FL and anti-PSF-A546_Pos009_S001	00-J2e5FPx9yhUYMV7P7by4eB
37.7129	118.49	1982.65	um	Nucleus	Nucleus Position	0.000	1.000	324	100000317	100000014	GFP-IMPa4-FL anti-PSF-A546 8C-S-PSF V2.00	0	17. GFP-Imp-a4-FL and anti-PSF-A546_Pos009_S001	00-J2e5FPx9yhUYMV7P7by4eB
71.7746	169.002	1982.69	um	Nucleus	Nucleus Position	0.000	1.000	325	100000318	100000015	GFP-IMPa4-FL anti-PSF-A546 8C-S-PSF V2.00	0	17. GFP-Imp-a4-FL and anti-PSF-A546_Pos009_S001	00-J2e5FPx9yhUYMV7P7by4eB
145.69	6.80608	1983.15	um	Nucleus	Nucleus Position	0.000	1.000	326	100000319	100000016	GFP-IMPa4-FL anti-PSF-A546 8C-S-PSF V2.00	0	17. GFP-Imp-a4-FL and anti-PSF-A546_Pos009_S001	00-J2e5FPx9yhUYMV7P7by4eB
162.275	6.24053	1983.17	um	Nucleus	Nucleus Position	0.000	1.000	327	100000320	100000017	GFP-IMPa4-FL anti-PSF-A546 8C-S-PSF V2.00	0	17. GFP-Imp-a4-FL and anti-PSF-A546_Pos009_S001	00-J2e5FPx9yhUYMV7P7by4eB
165.247	21.8229	1982.98	um	Nucleus	Nucleus Position	0.000	1.000	328	100000321	100000018	GFP-IMPa4-FL anti-PSF-A546 8C-S-PSF V2.00	0	17. GFP-Imp-a4-FL and anti-PSF-A546_Pos009_S001	00-J2e5FPx9yhUYMV7P7by4eB
153.413	34.5082	1982.99	um	Nucleus	Nucleus Position	0.000	1.000	329	100000322	100000019	GFP-IMPa4-FL anti-PSF-A546 8C-S-PSF V2.00	0	17. GFP-Imp-a4-FL and anti-PSF-A546_Pos009_S001	00-J2e5FPx9yhUYMV7P7by4eB
219.994	41.6659	1982.83	um	Nucleus	Nucleus Position	0.000	1.000	330	100000323	100000020	GFP-IMPa4-FL anti-PSF-A546 8C-S-PSF V2.00	0	17. GFP-Imp-a4-FL and anti-PSF-A546_Pos009_S001	00-J2e5FPx9yhUYMV7P7by4eB
163.448	86.2053	1982.78	um	Nucleus	Nucleus Position	0.000	1.000	331	100000324	100000021	GFP-IMPa4-FL anti-PSF-A546 8C-S-PSF V2.00	0	17. GFP-Imp-a4-FL and anti-PSF-A546_Pos009_S001	00-J2e5FPx9yhUYMV7P7by4eB
229.049	24.6856	1983.73	um	Nucleus	Nucleus Position	0.000	1.000	332	100000325	100000022	GFP-IMPa4-FL anti-PSF-A546 8C-S-PSF V2.00	0	17. GFP-Imp-a4-FL and anti-PSF-A546_Pos009_S001	00-J2e5FPx9yhUYMV7P7by4eB
77.4928	106.009	1983.3	um	Nucleus	Nucleus Position	0.000	1.000	333	100000326	100000023	GFP-IMPa4-FL anti-PSF-A546 8C-S-PSF V2.00	0	17. GFP-Imp-a4-FL and anti-PSF-A546_Pos009_S001	00-J2e5FPx9yhUYMV7P7by4eB
85.2596	118	1983.64	um	Nucleus	Nucleus Position	0.000	1.000	334	100000327	100000024	GFP-IMPa4-FL anti-PSF-A546 8C-S-PSF V2.00	0	17. GFP-Imp-a4-FL and anti-PSF-A546_Pos009_S001	00-J2e5FPx9yhUYMV7P7by4eB
44.9739	130.958	1983.93	um	Nucleus	Nucleus Position	0.000	1.000	335	100000328	100000025	GFP-IMPa4-FL anti-PSF-A546 8C-S-PSF V2.00	0	17. GFP-Imp-a4-FL and anti-PSF-A546_Pos009_S001	00-J2e5FPx9yhUYMV7P7by4eB
46.4819	161.858	1982.91	um	Nucleus	Nucleus Position	0.000	1.000	336	100000329	100000000	GFP-IMPa4-FL anti-PSF-A546 8C-S-PSF V2.00	0	17. GFP-Imp-a4-FL and anti-PSF-A546_Pos010_S001	00-bAkfLk6tUdwwbDLynZHbMN
119.285	157.99	1982.97	um	Nucleus	Nucleus Position	0.000	1.000	337	100000330	100000001	GFP-IMPa4-FL anti-PSF-A546 8C-S-PSF V2.00	0	17. GFP-Imp-a4-FL and anti-PSF-A546_Pos010_S001	00-bAkfLk6tUdwwbDLynZHbMN
27.2431	100.353	1982.94	um	Nucleus	Nucleus Position	0.000	1.000	338	100000331	100000002	GFP-IMPa4-FL anti-PSF-A546 8C-S-PSF V2.00	0	17. GFP-Imp-a4-FL and anti-PSF-A546_Pos010_S001	00-bAkfLk6tUdwwbDLynZHbMN
65.2012	2.76007	1983.58	um	Nucleus	Nucleus Position	0.000	1.000	339	100000332	100000003	GFP-IMPa4-FL anti-PSF-A546 8C-S-PSF V2.00	0	17. GFP-Imp-a4-FL and anti-PSF-A546_Pos010_S001	00-bAkfLk6tUdwwbDLynZHbMN
174.386	243.663	1983.78	um	Nucleus	Nucleus Position	0.000	1.000	340	100000333	100000004	GFP-IMPa4-FL anti-PSF-A546 8C-S-PSF V2.00	0	17. GFP-Imp-a4-FL and anti-PSF-A546_Pos010_S001	00-bAkfLk6tUdwwbDLynZHbMN
119.768	59.2863	1982.28	um	Nucleus	Nucleus Position	0.000	1.000	341	100000334	100000005	GFP-IMPa4-FL anti-PSF-A546 8C-S-PSF V2.00	0	17. GFP-Imp-a4-FL and anti-PSF-A546_Pos010_S001	00-bAkfLk6tUdwwbDLynZHbMN
136.948	98.6644	1982.47	um	Nucleus	Nucleus Position	0.000	1.000	342	100000335	100000006	GFP-IMPa4-FL anti-PSF-A546 8C-S-PSF V2.00	0	17. GFP-Imp-a4-FL and anti-PSF-A546_Pos010_S001	00-bAkfLk6tUdwwbDLynZHbMN
173.459	27.2	1982.67	um	Nucleus	Nucleus Position	0.000	1.000	343	100000336	100000007	GFP-IMPa4-FL anti-PSF-A546 8C-S-PSF V2.00	0	17. GFP-Imp-a4-FL and anti-PSF-A546_Pos010_S001	00-bAkfLk6tUdwwbDLynZHbMN
159.674	57.4228	1982.85	um	Nucleus	Nucleus Position	0.000	1.000	344	100000337	100000008	GFP-IMPa4-FL anti-PSF-A546 8C-S-PSF V2.00	0	17. GFP-Imp-a4-FL and anti-PSF-A546_Pos010_S001	00-bAkfLk6tUdwwbDLynZHbMN
233.049	103.435	1982.6	um	Nucleus	Nucleus Position	0.000	1.000	345	100000338	100000009	GFP-IMPa4-FL anti-PSF-A546 8C-S-PSF V2.00	0	17. GFP-Imp-a4-FL and anti-PSF-A546_Pos010_S001	00-bAkfLk6tUdwwbDLynZHbMN
227.724	123.168	1982.58	um	Nucleus	Nucleus Position	0.000	1.000	346	100000339	100000010	GFP-IMPa4-FL anti-PSF-A546 8C-S-PSF V2.00	0	17. GFP-Imp-a4-FL and anti-PSF-A546_Pos010_S001	00-bAkfLk6tUdwwbDLynZHbMN
185.851	148.472	1982.65	um	Nucleus	Nucleus Position	0.000	1.000	347	100000340	100000011	GFP-IMPa4-FL anti-PSF-A546 8C-S-PSF V2.00	0	17. GFP-Imp-a4-FL and anti-PSF-A546_Pos010_S001	00-bAkfLk6tUdwwbDLynZHbMN
139.401	149.938	1982.53	um	Nucleus	Nucleus Position	0.000	1.000	348	100000341	100000012	GFP-IMPa4-FL anti-PSF-A546 8C-S-PSF V2.00	0	17. GFP-Imp-a4-FL and anti-PSF-A546_Pos010_S001	00-bAkfLk6tUdwwbDLynZHbMN
83.6183	153.567	1982.83	um	Nucleus	Nucleus Position	0.000	1.000	349	100000342	100000013	GFP-IMPa4-FL anti-PSF-A546 8C-S-PSF V2.00	0	17. GFP-Imp-a4-FL and anti-PSF-A546_Pos010_S001	00-bAkfLk6tUdwwbDLynZHbMN
227.702	156.465	1982.82	um	Nucleus	Nucleus Position	0.000	1.000	350	100000343	100000014	GFP-IMPa4-FL anti-PSF-A546 8C-S-PSF V2.00	0	17. GFP-Imp-a4-FL and anti-PSF-A546_Pos010_S001	00-bAkfLk6tUdwwbDLynZHbMN
89.6329	166.778	1982.8	um	Nucleus	Nucleus Position	0.000	1.000	351	100000344	100000015	GFP-IMPa4-FL anti-PSF-A546 8C-S-PSF V2.00	0	17. GFP-Imp-a4-FL and anti-PSF-A546_Pos010_S001	00-bAkfLk6tUdwwbDLynZHbMN
217.639	186.053	1982.64	um	Nucleus	Nucleus Position	0.000	1.000	352	100000345	100000016	GFP-IMPa4-FL anti-PSF-A546 8C-S-PSF V2.00	0	17. GFP-Imp-a4-FL and anti-PSF-A546_Pos010_S001	00-bAkfLk6tUdwwbDLynZHbMN
238.026	183.729	1982.87	um	Nucleus	Nucleus Position	0.000	1.000	353	100000346	100000017	GFP-IMPa4-FL anti-PSF-A546 8C-S-PSF V2.00	0	17. GFP-Imp-a4-FL and anti-PSF-A546_Pos010_S001	00-bAkfLk6tUdwwbDLynZHbMN
112.866	189.675	1982.56	um	Nucleus	Nucleus Position	0.000	1.000	354	100000347	100000018	GFP-IMPa4-FL anti-PSF-A546 8C-S-PSF V2.00	0	17. GFP-Imp-a4-FL and anti-PSF-A546_Pos010_S001	00-bAkfLk6tUdwwbDLynZHbMN
109.936	205.799	1982.65	um	Nucleus	Nucleus Position	0.000	1.000	355	100000348	100000019	GFP-IMPa4-FL anti-PSF-A546 8C-S-PSF V2.00	0	17. GFP-Imp-a4-FL and anti-PSF-A546_Pos010_S001	00-bAkfLk6tUdwwbDLynZHbMN
60.5776	214.663	1982.81	um	Nucleus	Nucleus Position	0.000	1.000	356	100000349	100000020	GFP-IMPa4-FL anti-PSF-A546 8C-S-PSF V2.00	0	17. GFP-Imp-a4-FL and anti-PSF-A546_Pos010_S001	00-bAkfLk6tUdwwbDLynZHbMN
198.486	241.368	1982.87	um	Nucleus	Nucleus Position	0.000	1.000	357	100000350	100000021	GFP-IMPa4-FL anti-PSF-A546 8C-S-PSF V2.00	0	17. GFP-Imp-a4-FL and anti-PSF-A546_Pos010_S001	00-bAkfLk6tUdwwbDLynZHbMN
175.05	53.5002	1982.87	um	Nucleus	Nucleus Position	0.000	1.000	358	100000351	100000022	GFP-IMPa4-FL anti-PSF-A546 8C-S-PSF V2.00	0	17. GFP-Imp-a4-FL and anti-PSF-A546_Pos010_S001	00-bAkfLk6tUdwwbDLynZHbMN
40.1952	56.3515	1982.96	um	Nucleus	Nucleus Position	0.000	1.000	359	100000352	100000023	GFP-IMPa4-FL anti-PSF-A546 8C-S-PSF V2.00	0	17. GFP-Imp-a4-FL and anti-PSF-A546_Pos010_S001	00-bAkfLk6tUdwwbDLynZHbMN
108.208	66.8323	1983.27	um	Nucleus	Nucleus Position	0.000	1.000	360	100000353	100000024	GFP-IMPa4-FL anti-PSF-A546 8C-S-PSF V2.00	0	17. GFP-Imp-a4-FL and anti-PSF-A546_Pos010_S001	00-bAkfLk6tUdwwbDLynZHbMN
213.956	68.186	1983.06	um	Nucleus	Nucleus Position	0.000	1.000	361	100000354	100000025	GFP-IMPa4-FL anti-PSF-A546 8C-S-PSF V2.00	0	17. GFP-Imp-a4-FL and anti-PSF-A546_Pos010_S001	00-bAkfLk6tUdwwbDLynZHbMN
29.0812	72.4193	1982.94	um	Nucleus	Nucleus Position	0.000	1.000	362	100000355	100000026	GFP-IMPa4-FL anti-PSF-A546 8C-S-PSF V2.00	0	17. GFP-Imp-a4-FL and anti-PSF-A546_Pos010_S001	00-bAkfLk6tUdwwbDLynZHbMN
62.0946	84.2151	1982.98	um	Nucleus	Nucleus Position	0.000	1.000	363	100000356	100000027	GFP-IMPa4-FL anti-PSF-A546 8C-S-PSF V2.00	0	17. GFP-Imp-a4-FL and anti-PSF-A546_Pos010_S001	00-bAkfLk6tUdwwbDLynZHbMN
235.056	87.3059	1982.94	um	Nucleus	Nucleus Position	0.000	1.000	364	100000357	100000028	GFP-IMPa4-FL anti-PSF-A546 8C-S-PSF V2.00	0	17. GFP-Imp-a4-FL and anti-PSF-A546_Pos010_S001	00-bAkfLk6tUdwwbDLynZHbMN
85.8537	94.1983	1983.08	um	Nucleus	Nucleus Position	0.000	1.000	365	100000358	100000029	GFP-IMPa4-FL anti-PSF-A546 8C-S-PSF V2.00	0	17. GFP-Imp-a4-FL and anti-PSF-A546_Pos010_S001	00-bAkfLk6tUdwwbDLynZHbMN
16.9589	135.149	1983.11	um	Nucleus	Nucleus Position	0.000	1.000	366	100000359	100000030	GFP-IMPa4-FL anti-PSF-A546 8C-S-PSF V2.00	0	17. GFP-Imp-a4-FL and anti-PSF-A546_Pos010_S001	00-bAkfLk6tUdwwbDLynZHbMN
137.622	166.222	1983.01	um	Nucleus	Nucleus Position	0.000	1.000	367	100000360	100000031	GFP-IMPa4-FL anti-PSF-A546 8C-S-PSF V2.00	0	17. GFP-Imp-a4-FL and anti-PSF-A546_Pos010_S001	00-bAkfLk6tUdwwbDLynZHbMN
16.0838	169.527	1983	um	Nucleus	Nucleus Position	0.000	1.000	368	100000361	100000032	GFP-IMPa4-FL anti-PSF-A546 8C-S-PSF V2.00	0	17. GFP-Imp-a4-FL and anti-PSF-A546_Pos010_S001	00-bAkfLk6tUdwwbDLynZHbMN
9.71546	213.342	1983.19	um	Nucleus	Nucleus Position	0.000	1.000	369	100000362	100000033	GFP-IMPa4-FL anti-PSF-A546 8C-S-PSF V2.00	0	17. GFP-Imp-a4-FL and anti-PSF-A546_Pos010_S001	00-bAkfLk6tUdwwbDLynZHbMN
40.9823	227.509	1982.82	um	Nucleus	Nucleus Position	0.000	1.000	370	100000363	100000034	GFP-IMPa4-FL anti-PSF-A546 8C-S-PSF V2.00	0	17. GFP-Imp-a4-FL and anti-PSF-A546_Pos010_S001	00-bAkfLk6tUdwwbDLynZHbMN
145.761	235.823	1982.96	um	Nucleus	Nucleus Position	0.000	1.000	371	100000364	100000035	GFP-IMPa4-FL anti-PSF-A546 8C-S-PSF V2.00	0	17. GFP-Imp-a4-FL and anti-PSF-A546_Pos010_S001	00-bAkfLk6tUdwwbDLynZHbMN
87.8401	244.072	1982.8	um	Nucleus	Nucleus Position	0.000	1.000	372	100000365	100000036	GFP-IMPa4-FL anti-PSF-A546 8C-S-PSF V2.00	0	17. GFP-Imp-a4-FL and anti-PSF-A546_Pos010_S001	00-bAkfLk6tUdwwbDLynZHbMN
115.913	242.205	1983.03	um	Nucleus	Nucleus Position	0.000	1.000	373	100000366	100000037	GFP-IMPa4-FL anti-PSF-A546 8C-S-PSF V2.00	0	17. GFP-Imp-a4-FL and anti-PSF-A546_Pos010_S001	00-bAkfLk6tUdwwbDLynZHbMN
80.861	50.9568	1983.49	um	Nucleus	Nucleus Position	0.000	1.000	374	100000367	100000038	GFP-IMPa4-FL anti-PSF-A546 8C-S-PSF V2.00	0	17. GFP-Imp-a4-FL and anti-PSF-A546_Pos010_S001	00-bAkfLk6tUdwwbDLynZHbMN
2.92309	84.5496	1983.58	um	Nucleus	Nucleus Position	0.000	1.000	375	100000368	100000039	GFP-IMPa4-FL anti-PSF-A546 8C-S-PSF V2.00	0	17. GFP-Imp-a4-FL and anti-PSF-A546_Pos010_S001	00-bAkfLk6tUdwwbDLynZHbMN
203.243	203.517	1983.7	um	Nucleus	Nucleus Position	0.000	1.000	376	100000369	100000040	GFP-IMPa4-FL anti-PSF-A546 8C-S-PSF V2.00	0	17. GFP-Imp-a4-FL and anti-PSF-A546_Pos010_S001	00-bAkfLk6tUdwwbDLynZHbMN
34.3721	25.3194	1983.76	um	Nucleus	Nucleus Position	0.000	1.000	377	100000370	100000041	GFP-IMPa4-FL anti-PSF-A546 8C-S-PSF V2.00	0	17. GFP-Imp-a4-FL and anti-PSF-A546_Pos010_S001	00-bAkfLk6tUdwwbDLynZHbMN
76.7495	26.7282	1983.76	um	Nucleus	Nucleus Position	0.000	1.000	378	100000371	100000042	GFP-IMPa4-FL anti-PSF-A546 8C-S-PSF V2.00	0	17. GFP-Imp-a4-FL and anti-PSF-A546_Pos010_S001	00-bAkfLk6tUdwwbDLynZHbMN
195.773	225.116	1983.76	um	Nucleus	Nucleus Position	0.000	1.000	379	100000372	100000043	GFP-IMPa4-FL anti-PSF-A546 8C-S-PSF V2.00	0	17. GFP-Imp-a4-FL and anti-PSF-A546_Pos010_S001	00-bAkfLk6tUdwwbDLynZHbMN
124.052	122.533	1982.86	um	Nucleus	Nucleus Position	0.000	1.000	380	100000373	100000000	GFP-IMPa4-FL anti-PSF-A546 8C-S-PSF V2.00	0	17. GFP-Imp-a4-FL and anti-PSF-A546_Pos011_S001	00-pzmvFDP8mCnvuXAHCWCx43
214.95	241.682	1982.67	um	Nucleus	Nucleus Position	0.000	1.000	381	100000374	100000001	GFP-IMPa4-FL anti-PSF-A546 8C-S-PSF V2.00	0	17. GFP-Imp-a4-FL and anti-PSF-A546_Pos011_S001	00-pzmvFDP8mCnvuXAHCWCx43
6.58045	87.86	1982.84	um	Nucleus	Nucleus Position	0.000	1.000	382	100000375	100000002	GFP-IMPa4-FL anti-PSF-A546 8C-S-PSF V2.00	0	17. GFP-Imp-a4-FL and anti-PSF-A546_Pos011_S001	00-pzmvFDP8mCnvuXAHCWCx43
61.9703	120.942	1982.6	um	Nucleus	Nucleus Position	0.000	1.000	383	100000376	100000003	GFP-IMPa4-FL anti-PSF-A546 8C-S-PSF V2.00	0	17. GFP-Imp-a4-FL and anti-PSF-A546_Pos011_S001	00-pzmvFDP8mCnvuXAHCWCx43
14.3845	131.969	1982.97	um	Nucleus	Nucleus Position	0.000	1.000	384	100000377	100000004	GFP-IMPa4-FL anti-PSF-A546 8C-S-PSF V2.00	0	17. GFP-Imp-a4-FL and anti-PSF-A546_Pos011_S001	00-pzmvFDP8mCnvuXAHCWCx43
88.4064	145.87	1982.61	um	Nucleus	Nucleus Position	0.000	1.000	385	100000378	100000005	GFP-IMPa4-FL anti-PSF-A546 8C-S-PSF V2.00	0	17. GFP-Imp-a4-FL and anti-PSF-A546_Pos011_S001	00-pzmvFDP8mCnvuXAHCWCx43
18.47	154.843	1982.76	um	Nucleus	Nucleus Position	0.000	1.000	386	100000379	100000006	GFP-IMPa4-FL anti-PSF-A546 8C-S-PSF V2.00	0	17. GFP-Imp-a4-FL and anti-PSF-A546_Pos011_S001	00-pzmvFDP8mCnvuXAHCWCx43
231.284	170.253	1983.07	um	Nucleus	Nucleus Position	0.000	1.000	387	100000380	100000007	GFP-IMPa4-FL anti-PSF-A546 8C-S-PSF V2.00	0	17. GFP-Imp-a4-FL and anti-PSF-A546_Pos011_S001	00-pzmvFDP8mCnvuXAHCWCx43
182.118	239.039	1982.93	um	Nucleus	Nucleus Position	0.000	1.000	388	100000381	100000008	GFP-IMPa4-FL anti-PSF-A546 8C-S-PSF V2.00	0	17. GFP-Imp-a4-FL and anti-PSF-A546_Pos011_S001	00-pzmvFDP8mCnvuXAHCWCx43
116.197	238.175	1983.47	um	Nucleus	Nucleus Position	0.000	1.000	389	100000382	100000009	GFP-IMPa4-FL anti-PSF-A546 8C-S-PSF V2.00	0	17. GFP-Imp-a4-FL and anti-PSF-A546_Pos011_S001	00-pzmvFDP8mCnvuXAHCWCx43
30.4884	3.50594	1982.8	um	Nucleus	Nucleus Position	0.000	1.000	390	100000383	100000010	GFP-IMPa4-FL anti-PSF-A546 8C-S-PSF V2.00	0	17. GFP-Imp-a4-FL and anti-PSF-A546_Pos011_S001	00-pzmvFDP8mCnvuXAHCWCx43
109.26	22.926	1983.85	um	Nucleus	Nucleus Position	0.000	1.000	391	100000384	100000011	GFP-IMPa4-FL anti-PSF-A546 8C-S-PSF V2.00	0	17. GFP-Imp-a4-FL and anti-PSF-A546_Pos011_S001	00-pzmvFDP8mCnvuXAHCWCx43
4.86042	28.9768	1983.05	um	Nucleus	Nucleus Position	0.000	1.000	392	100000385	100000012	GFP-IMPa4-FL anti-PSF-A546 8C-S-PSF V2.00	0	17. GFP-Imp-a4-FL and anti-PSF-A546_Pos011_S001	00-pzmvFDP8mCnvuXAHCWCx43
36.7143	29.4759	1983.98	um	Nucleus	Nucleus Position	0.000	1.000	393	100000386	100000013	GFP-IMPa4-FL anti-PSF-A546 8C-S-PSF V2.00	0	17. GFP-Imp-a4-FL and anti-PSF-A546_Pos011_S001	00-pzmvFDP8mCnvuXAHCWCx43
15.2438	54.7435	1982.87	um	Nucleus	Nucleus Position	0.000	1.000	394	100000387	100000014	GFP-IMPa4-FL anti-PSF-A546 8C-S-PSF V2.00	0	17. GFP-Imp-a4-FL and anti-PSF-A546_Pos011_S001	00-pzmvFDP8mCnvuXAHCWCx43
35.2862	93.6874	1982.89	um	Nucleus	Nucleus Position	0.000	1.000	395	100000388	100000015	GFP-IMPa4-FL anti-PSF-A546 8C-S-PSF V2.00	0	17. GFP-Imp-a4-FL and anti-PSF-A546_Pos011_S001	00-pzmvFDP8mCnvuXAHCWCx43
10.871	115.451	1982.87	um	Nucleus	Nucleus Position	0.000	1.000	396	100000389	100000016	GFP-IMPa4-FL anti-PSF-A546 8C-S-PSF V2.00	0	17. GFP-Imp-a4-FL and anti-PSF-A546_Pos011_S001	00-pzmvFDP8mCnvuXAHCWCx43
243.973	147.889	1983.18	um	Nucleus	Nucleus Position	0.000	1.000	397	100000390	100000017	GFP-IMPa4-FL anti-PSF-A546 8C-S-PSF V2.00	0	17. GFP-Imp-a4-FL and anti-PSF-A546_Pos011_S001	00-pzmvFDP8mCnvuXAHCWCx43
29.2828	179.2	1983.08	um	Nucleus	Nucleus Position	0.000	1.000	398	100000391	100000018	GFP-IMPa4-FL anti-PSF-A546 8C-S-PSF V2.00	0	17. GFP-Imp-a4-FL and anti-PSF-A546_Pos011_S001	00-pzmvFDP8mCnvuXAHCWCx43
238.89	203.785	1982.52	um	Nucleus	Nucleus Position	0.000	1.000	399	100000392	100000019	GFP-IMPa4-FL anti-PSF-A546 8C-S-PSF V2.00	0	17. GFP-Imp-a4-FL and anti-PSF-A546_Pos011_S001	00-pzmvFDP8mCnvuXAHCWCx43
56.3579	242.798	1983.43	um	Nucleus	Nucleus Position	0.000	1.000	400	100000393	100000020	GFP-IMPa4-FL anti-PSF-A546 8C-S-PSF V2.00	0	17. GFP-Imp-a4-FL and anti-PSF-A546_Pos011_S001	00-pzmvFDP8mCnvuXAHCWCx43
38.6676	243.256	1983.64	um	Nucleus	Nucleus Position	0.000	1.000	401	100000394	100000021	GFP-IMPa4-FL anti-PSF-A546 8C-S-PSF V2.00	0	17. GFP-Imp-a4-FL and anti-PSF-A546_Pos011_S001	00-pzmvFDP8mCnvuXAHCWCx43
6.29853	192.213	1982.86	um	Nucleus	Nucleus Position	0.000	1.000	402	100000395	100000022	GFP-IMPa4-FL anti-PSF-A546 8C-S-PSF V2.00	0	17. GFP-Imp-a4-FL and anti-PSF-A546_Pos011_S001	00-pzmvFDP8mCnvuXAHCWCx43
84.1986	61.4578	1982.78	um	Nucleus	Nucleus Position	0.000	1.000	403	100000396	100000023	GFP-IMPa4-FL anti-PSF-A546 8C-S-PSF V2.00	0	17. GFP-Imp-a4-FL and anti-PSF-A546_Pos011_S001	00-pzmvFDP8mCnvuXAHCWCx43
77.8872	238.656	1982.79	um	Nucleus	Nucleus Position	0.000	1.000	404	100000397	100000024	GFP-IMPa4-FL anti-PSF-A546 8C-S-PSF V2.00	0	17. GFP-Imp-a4-FL and anti-PSF-A546_Pos011_S001	00-pzmvFDP8mCnvuXAHCWCx43
60.0946	77.5042	1982.9	um	Nucleus	Nucleus Position	0.000	1.000	405	100000398	100000025	GFP-IMPa4-FL anti-PSF-A546 8C-S-PSF V2.00	0	17. GFP-Imp-a4-FL and anti-PSF-A546_Pos011_S001	00-pzmvFDP8mCnvuXAHCWCx43
88.8955	88.217	1983.07	um	Nucleus	Nucleus Position	0.000	1.000	406	100000399	100000026	GFP-IMPa4-FL anti-PSF-A546 8C-S-PSF V2.00	0	17. GFP-Imp-a4-FL and anti-PSF-A546_Pos011_S001	00-pzmvFDP8mCnvuXAHCWCx43
40.0327	154.96	1983.06	um	Nucleus	Nucleus Position	0.000	1.000	407	100000400	100000027	GFP-IMPa4-FL anti-PSF-A546 8C-S-PSF V2.00	0	17. GFP-Imp-a4-FL and anti-PSF-A546_Pos011_S001	00-pzmvFDP8mCnvuXAHCWCx43
50.1758	55.0854	1983.42	um	Nucleus	Nucleus Position	0.000	1.000	408	100000401	100000028	GFP-IMPa4-FL anti-PSF-A546 8C-S-PSF V2.00	0	17. GFP-Imp-a4-FL and anti-PSF-A546_Pos011_S001	00-pzmvFDP8mCnvuXAHCWCx43
70.6639	158.158	1983.78	um	Nucleus	Nucleus Position	0.000	1.000	409	100000402	100000029	GFP-IMPa4-FL anti-PSF-A546 8C-S-PSF V2.00	0	17. GFP-Imp-a4-FL and anti-PSF-A546_Pos011_S001	00-pzmvFDP8mCnvuXAHCWCx43
84.8467	200.067	1983.52	um	Nucleus	Nucleus Position	0.000	1.000	410	100000403	100000030	GFP-IMPa4-FL anti-PSF-A546 8C-S-PSF V2.00	0	17. GFP-Imp-a4-FL and anti-PSF-A546_Pos011_S001	00-pzmvFDP8mCnvuXAHCWCx43
56.7931	154.224	1983.75	um	Nucleus	Nucleus Position	0.000	1.000	411	100000404	100000031	GFP-IMPa4-FL anti-PSF-A546 8C-S-PSF V2.00	0	17. GFP-Imp-a4-FL and anti-PSF-A546_Pos011_S001	00-pzmvFDP8mCnvuXAHCWCx43
230.116	62.2139	1983.17	um	Nucleus	Nucleus Position	0.000	1.000	412	100000405	100000000	GFP-IMPa4-FL anti-PSF-A546 8C-S-PSF V2.00	0	17. GFP-Imp-a4-FL and anti-PSF-A546_Pos012_S001	00-oegvnEdSQB7mTtByARAUiR
112.892	40.3365	1984	um	Nucleus	Nucleus Position	0.000	1.000	413	100000406	100000001	GFP-IMPa4-FL anti-PSF-A546 8C-S-PSF V2.00	0	17. GFP-Imp-a4-FL and anti-PSF-A546_Pos012_S001	00-oegvnEdSQB7mTtByARAUiR
151.776	59.7249	1982.85	um	Nucleus	Nucleus Position	0.000	1.000	414	100000407	100000002	GFP-IMPa4-FL anti-PSF-A546 8C-S-PSF V2.00	0	17. GFP-Imp-a4-FL and anti-PSF-A546_Pos012_S001	00-oegvnEdSQB7mTtByARAUiR
204.632	61.5303	1983.06	um	Nucleus	Nucleus Position	0.000	1.000	415	100000408	100000003	GFP-IMPa4-FL anti-PSF-A546 8C-S-PSF V2.00	0	17. GFP-Imp-a4-FL and anti-PSF-A546_Pos012_S001	00-oegvnEdSQB7mTtByARAUiR
135.112	69.0004	1982.93	um	Nucleus	Nucleus Position	0.000	1.000	416	100000409	100000004	GFP-IMPa4-FL anti-PSF-A546 8C-S-PSF V2.00	0	17. GFP-Imp-a4-FL and anti-PSF-A546_Pos012_S001	00-oegvnEdSQB7mTtByARAUiR
99.6184	75.9977	1982.89	um	Nucleus	Nucleus Position	0.000	1.000	417	100000410	100000005	GFP-IMPa4-FL anti-PSF-A546 8C-S-PSF V2.00	0	17. GFP-Imp-a4-FL and anti-PSF-A546_Pos012_S001	00-oegvnEdSQB7mTtByARAUiR
228.373	105.589	1982.95	um	Nucleus	Nucleus Position	0.000	1.000	418	100000411	100000006	GFP-IMPa4-FL anti-PSF-A546 8C-S-PSF V2.00	0	17. GFP-Imp-a4-FL and anti-PSF-A546_Pos012_S001	00-oegvnEdSQB7mTtByARAUiR
60.5262	129.924	1982.88	um	Nucleus	Nucleus Position	0.000	1.000	419	100000412	100000007	GFP-IMPa4-FL anti-PSF-A546 8C-S-PSF V2.00	0	17. GFP-Imp-a4-FL and anti-PSF-A546_Pos012_S001	00-oegvnEdSQB7mTtByARAUiR
231.07	154.192	1982.81	um	Nucleus	Nucleus Position	0.000	1.000	420	100000413	100000008	GFP-IMPa4-FL anti-PSF-A546 8C-S-PSF V2.00	0	17. GFP-Imp-a4-FL and anti-PSF-A546_Pos012_S001	00-oegvnEdSQB7mTtByARAUiR
210.186	5.41398	1982.85	um	Nucleus	Nucleus Position	0.000	1.000	421	100000414	100000009	GFP-IMPa4-FL anti-PSF-A546 8C-S-PSF V2.00	0	17. GFP-Imp-a4-FL and anti-PSF-A546_Pos012_S001	00-oegvnEdSQB7mTtByARAUiR
60.2823	3.20101	1983.02	um	Nucleus	Nucleus Position	0.000	1.000	422	100000415	100000010	GFP-IMPa4-FL anti-PSF-A546 8C-S-PSF V2.00	0	17. GFP-Imp-a4-FL and anti-PSF-A546_Pos012_S001	00-oegvnEdSQB7mTtByARAUiR
185.166	9.2402	1983.09	um	Nucleus	Nucleus Position	0.000	1.000	423	100000416	100000011	GFP-IMPa4-FL anti-PSF-A546 8C-S-PSF V2.00	0	17. GFP-Imp-a4-FL and anti-PSF-A546_Pos012_S001	00-oegvnEdSQB7mTtByARAUiR
88.525	4.92445	1983.1	um	Nucleus	Nucleus Position	0.000	1.000	424	100000417	100000012	GFP-IMPa4-FL anti-PSF-A546 8C-S-PSF V2.00	0	17. GFP-Imp-a4-FL and anti-PSF-A546_Pos012_S001	00-oegvnEdSQB7mTtByARAUiR
146.915	11.6663	1983	um	Nucleus	Nucleus Position	0.000	1.000	425	100000418	100000013	GFP-IMPa4-FL anti-PSF-A546 8C-S-PSF V2.00	0	17. GFP-Imp-a4-FL and anti-PSF-A546_Pos012_S001	00-oegvnEdSQB7mTtByARAUiR
16.9243	6.61326	1983.26	um	Nucleus	Nucleus Position	0.000	1.000	426	100000419	100000014	GFP-IMPa4-FL anti-PSF-A546 8C-S-PSF V2.00	0	17. GFP-Imp-a4-FL and anti-PSF-A546_Pos012_S001	00-oegvnEdSQB7mTtByARAUiR
131.184	12.1199	1982.9	um	Nucleus	Nucleus Position	0.000	1.000	427	100000420	100000015	GFP-IMPa4-FL anti-PSF-A546 8C-S-PSF V2.00	0	17. GFP-Imp-a4-FL and anti-PSF-A546_Pos012_S001	00-oegvnEdSQB7mTtByARAUiR
162.718	18.3621	1983.25	um	Nucleus	Nucleus Position	0.000	1.000	428	100000421	100000016	GFP-IMPa4-FL anti-PSF-A546 8C-S-PSF V2.00	0	17. GFP-Imp-a4-FL and anti-PSF-A546_Pos012_S001	00-oegvnEdSQB7mTtByARAUiR
90.8531	22.5851	1983.2	um	Nucleus	Nucleus Position	0.000	1.000	429	100000422	100000017	GFP-IMPa4-FL anti-PSF-A546 8C-S-PSF V2.00	0	17. GFP-Imp-a4-FL and anti-PSF-A546_Pos012_S001	00-oegvnEdSQB7mTtByARAUiR
241.801	25.6699	1983.14	um	Nucleus	Nucleus Position	0.000	1.000	430	100000423	100000018	GFP-IMPa4-FL anti-PSF-A546 8C-S-PSF V2.00	0	17. GFP-Imp-a4-FL and anti-PSF-A546_Pos012_S001	00-oegvnEdSQB7mTtByARAUiR
202.217	35.3349	1983.15	um	Nucleus	Nucleus Position	0.000	1.000	431	100000424	100000019	GFP-IMPa4-FL anti-PSF-A546 8C-S-PSF V2.00	0	17. GFP-Imp-a4-FL and anti-PSF-A546_Pos012_S001	00-oegvnEdSQB7mTtByARAUiR
172.336	36.5951	1982.95	um	Nucleus	Nucleus Position	0.000	1.000	432	100000425	100000020	GFP-IMPa4-FL anti-PSF-A546 8C-S-PSF V2.00	0	17. GFP-Imp-a4-FL and anti-PSF-A546_Pos012_S001	00-oegvnEdSQB7mTtByARAUiR
36.9513	50.4526	1983.42	um	Nucleus	Nucleus Position	0.000	1.000	433	100000426	100000021	GFP-IMPa4-FL anti-PSF-A546 8C-S-PSF V2.00	0	17. GFP-Imp-a4-FL and anti-PSF-A546_Pos012_S001	00-oegvnEdSQB7mTtByARAUiR
157.6	86.4085	1982.52	um	Nucleus	Nucleus Position	0.000	1.000	434	100000427	100000022	GFP-IMPa4-FL anti-PSF-A546 8C-S-PSF V2.00	0	17. GFP-Imp-a4-FL and anti-PSF-A546_Pos012_S001	00-oegvnEdSQB7mTtByARAUiR
243.121	87.5427	1982.92	um	Nucleus	Nucleus Position	0.000	1.000	435	100000428	100000023	GFP-IMPa4-FL anti-PSF-A546 8C-S-PSF V2.00	0	17. GFP-Imp-a4-FL and anti-PSF-A546_Pos012_S001	00-oegvnEdSQB7mTtByARAUiR
71.5172	92.5195	1982.85	um	Nucleus	Nucleus Position	0.000	1.000	436	100000429	100000024	GFP-IMPa4-FL anti-PSF-A546 8C-S-PSF V2.00	0	17. GFP-Imp-a4-FL and anti-PSF-A546_Pos012_S001	00-oegvnEdSQB7mTtByARAUiR
189.557	108.459	1983.15	um	Nucleus	Nucleus Position	0.000	1.000	437	100000430	100000025	GFP-IMPa4-FL anti-PSF-A546 8C-S-PSF V2.00	0	17. GFP-Imp-a4-FL and anti-PSF-A546_Pos012_S001	00-oegvnEdSQB7mTtByARAUiR
84.7663	121.414	1983.54	um	Nucleus	Nucleus Position	0.000	1.000	438	100000431	100000026	GFP-IMPa4-FL anti-PSF-A546 8C-S-PSF V2.00	0	17. GFP-Imp-a4-FL and anti-PSF-A546_Pos012_S001	00-oegvnEdSQB7mTtByARAUiR
198.509	131.936	1983.27	um	Nucleus	Nucleus Position	0.000	1.000	439	100000432	100000027	GFP-IMPa4-FL anti-PSF-A546 8C-S-PSF V2.00	0	17. GFP-Imp-a4-FL and anti-PSF-A546_Pos012_S001	00-oegvnEdSQB7mTtByARAUiR
147.719	136.425	1983.16	um	Nucleus	Nucleus Position	0.000	1.000	440	100000433	100000028	GFP-IMPa4-FL anti-PSF-A546 8C-S-PSF V2.00	0	17. GFP-Imp-a4-FL and anti-PSF-A546_Pos012_S001	00-oegvnEdSQB7mTtByARAUiR
29.5888	133.603	1983.1	um	Nucleus	Nucleus Position	0.000	1.000	441	100000434	100000029	GFP-IMPa4-FL anti-PSF-A546 8C-S-PSF V2.00	0	17. GFP-Imp-a4-FL and anti-PSF-A546_Pos012_S001	00-oegvnEdSQB7mTtByARAUiR
186.456	164.797	1983.41	um	Nucleus	Nucleus Position	0.000	1.000	442	100000435	100000030	GFP-IMPa4-FL anti-PSF-A546 8C-S-PSF V2.00	0	17. GFP-Imp-a4-FL and anti-PSF-A546_Pos012_S001	00-oegvnEdSQB7mTtByARAUiR
228.933	213.3	1983.12	um	Nucleus	Nucleus Position	0.000	1.000	443	100000436	100000031	GFP-IMPa4-FL anti-PSF-A546 8C-S-PSF V2.00	0	17. GFP-Imp-a4-FL and anti-PSF-A546_Pos012_S001	00-oegvnEdSQB7mTtByARAUiR
5.91285	208.438	1983.51	um	Nucleus	Nucleus Position	0.000	1.000	444	100000437	100000032	GFP-IMPa4-FL anti-PSF-A546 8C-S-PSF V2.00	0	17. GFP-Imp-a4-FL and anti-PSF-A546_Pos012_S001	00-oegvnEdSQB7mTtByARAUiR
101.882	226.76	1983.23	um	Nucleus	Nucleus Position	0.000	1.000	445	100000438	100000033	GFP-IMPa4-FL anti-PSF-A546 8C-S-PSF V2.00	0	17. GFP-Imp-a4-FL and anti-PSF-A546_Pos012_S001	00-oegvnEdSQB7mTtByARAUiR
2.94158	41.2175	1983.73	um	Nucleus	Nucleus Position	0.000	1.000	446	100000439	100000034	GFP-IMPa4-FL anti-PSF-A546 8C-S-PSF V2.00	0	17. GFP-Imp-a4-FL and anti-PSF-A546_Pos012_S001	00-oegvnEdSQB7mTtByARAUiR
109.122	133.878	1984.1	um	Nucleus	Nucleus Position	0.000	1.000	447	100000440	100000035	GFP-IMPa4-FL anti-PSF-A546 8C-S-PSF V2.00	0	17. GFP-Imp-a4-FL and anti-PSF-A546_Pos012_S001	00-oegvnEdSQB7mTtByARAUiR
19.7267	169.202	1983.45	um	Nucleus	Nucleus Position	0.000	1.000	448	100000441	100000036	GFP-IMPa4-FL anti-PSF-A546 8C-S-PSF V2.00	0	17. GFP-Imp-a4-FL and anti-PSF-A546_Pos012_S001	00-oegvnEdSQB7mTtByARAUiR
238.909	186.912	1982.94	um	Nucleus	Nucleus Position	0.000	1.000	449	100000442	100000037	GFP-IMPa4-FL anti-PSF-A546 8C-S-PSF V2.00	0	17. GFP-Imp-a4-FL and anti-PSF-A546_Pos012_S001	00-oegvnEdSQB7mTtByARAUiR
195.598	228.506	1983.05	um	Nucleus	Nucleus Position	0.000	1.000	450	100000443	100000038	GFP-IMPa4-FL anti-PSF-A546 8C-S-PSF V2.00	0	17. GFP-Imp-a4-FL and anti-PSF-A546_Pos012_S001	00-oegvnEdSQB7mTtByARAUiR
65.8464	237.698	1983.06	um	Nucleus	Nucleus Position	0.000	1.000	451	100000444	100000039	GFP-IMPa4-FL anti-PSF-A546 8C-S-PSF V2.00	0	17. GFP-Imp-a4-FL and anti-PSF-A546_Pos012_S001	00-oegvnEdSQB7mTtByARAUiR
123.895	86.9632	1982.75	um	Nucleus	Nucleus Position	0.000	1.000	454	100000445	100000040	GFP-IMPa4-FL anti-PSF-A546 8C-S-PSF V2.00	0	17. GFP-Imp-a4-FL and anti-PSF-A546_Pos012_S001	00-oegvnEdSQB7mTtByARAUiR
127.539	98.7105	1982.85	um	Nucleus	Nucleus Position	0.000	1.000	455	100000446	100000041	GFP-IMPa4-FL anti-PSF-A546 8C-S-PSF V2.00	0	17. GFP-Imp-a4-FL and anti-PSF-A546_Pos012_S001	00-oegvnEdSQB7mTtByARAUiR
46.8016	166.581	1983.06	um	Nucleus	Nucleus Position	0.000	1.000	456	100000447	100000042	GFP-IMPa4-FL anti-PSF-A546 8C-S-PSF V2.00	0	17. GFP-Imp-a4-FL and anti-PSF-A546_Pos012_S001	00-oegvnEdSQB7mTtByARAUiR
56.2934	197.57	1982.95	um	Nucleus	Nucleus Position	0.000	1.000	457	100000448	100000043	GFP-IMPa4-FL anti-PSF-A546 8C-S-PSF V2.00	0	17. GFP-Imp-a4-FL and anti-PSF-A546_Pos012_S001	00-oegvnEdSQB7mTtByARAUiR
27.8239	201.77	1983.24	um	Nucleus	Nucleus Position	0.000	1.000	458	100000449	100000044	GFP-IMPa4-FL anti-PSF-A546 8C-S-PSF V2.00	0	17. GFP-Imp-a4-FL and anti-PSF-A546_Pos012_S001	00-oegvnEdSQB7mTtByARAUiR
40.692	238.946	1983.63	um	Nucleus	Nucleus Position	0.000	1.000	459	100000450	100000045	GFP-IMPa4-FL anti-PSF-A546 8C-S-PSF V2.00	0	17. GFP-Imp-a4-FL and anti-PSF-A546_Pos012_S001	00-oegvnEdSQB7mTtByARAUiR
66.5328	183.023	1983.9	um	Nucleus	Nucleus Position	0.000	1.000	460	100000451	100000046	GFP-IMPa4-FL anti-PSF-A546 8C-S-PSF V2.00	0	17. GFP-Imp-a4-FL and anti-PSF-A546_Pos012_S001	00-oegvnEdSQB7mTtByARAUiR
72.32	198.801	1983.92	um	Nucleus	Nucleus Position	0.000	1.000	461	100000452	100000047	GFP-IMPa4-FL anti-PSF-A546 8C-S-PSF V2.00	0	17. GFP-Imp-a4-FL and anti-PSF-A546_Pos012_S001	00-oegvnEdSQB7mTtByARAUiR
77.4596	195.927	1983.35	um	Nucleus	Nucleus Position	0.000	1.000	462	100000453	100000000	GFP-IMPa4-FL anti-PSF-A546 8C-S-PSF V2.00	0	17. GFP-Imp-a4-FL and anti-PSF-A546_Pos013_S001	00-uPHR7kcC9MYYnNEQjQfHsk
143.354	219.678	1983.32	um	Nucleus	Nucleus Position	0.000	1.000	463	100000454	100000001	GFP-IMPa4-FL anti-PSF-A546 8C-S-PSF V2.00	0	17. GFP-Imp-a4-FL and anti-PSF-A546_Pos013_S001	00-uPHR7kcC9MYYnNEQjQfHsk
166.333	181.652	1983.13	um	Nucleus	Nucleus Position	0.000	1.000	465	100000455	100000002	GFP-IMPa4-FL anti-PSF-A546 8C-S-PSF V2.00	0	17. GFP-Imp-a4-FL and anti-PSF-A546_Pos013_S001	00-uPHR7kcC9MYYnNEQjQfHsk
176.678	222.021	1983.54	um	Nucleus	Nucleus Position	0.000	1.000	466	100000456	100000003	GFP-IMPa4-FL anti-PSF-A546 8C-S-PSF V2.00	0	17. GFP-Imp-a4-FL and anti-PSF-A546_Pos013_S001	00-uPHR7kcC9MYYnNEQjQfHsk
186.382	239.592	1983.49	um	Nucleus	Nucleus Position	0.000	1.000	467	100000457	100000004	GFP-IMPa4-FL anti-PSF-A546 8C-S-PSF V2.00	0	17. GFP-Imp-a4-FL and anti-PSF-A546_Pos013_S001	00-uPHR7kcC9MYYnNEQjQfHsk
14.1785	33.3136	1983.44	um	Nucleus	Nucleus Position	0.000	1.000	468	100000458	100000005	GFP-IMPa4-FL anti-PSF-A546 8C-S-PSF V2.00	0	17. GFP-Imp-a4-FL and anti-PSF-A546_Pos013_S001	00-uPHR7kcC9MYYnNEQjQfHsk
239.159	38.8326	1983.77	um	Nucleus	Nucleus Position	0.000	1.000	469	100000459	100000006	GFP-IMPa4-FL anti-PSF-A546 8C-S-PSF V2.00	0	17. GFP-Imp-a4-FL and anti-PSF-A546_Pos013_S001	00-uPHR7kcC9MYYnNEQjQfHsk
20.3405	46.3333	1983.61	um	Nucleus	Nucleus Position	0.000	1.000	470	100000460	100000007	GFP-IMPa4-FL anti-PSF-A546 8C-S-PSF V2.00	0	17. GFP-Imp-a4-FL and anti-PSF-A546_Pos013_S001	00-uPHR7kcC9MYYnNEQjQfHsk
16.5806	63.5828	1983.26	um	Nucleus	Nucleus Position	0.000	1.000	471	100000461	100000008	GFP-IMPa4-FL anti-PSF-A546 8C-S-PSF V2.00	0	17. GFP-Imp-a4-FL and anti-PSF-A546_Pos013_S001	00-uPHR7kcC9MYYnNEQjQfHsk
230.796	75.3817	1983.91	um	Nucleus	Nucleus Position	0.000	1.000	472	100000462	100000009	GFP-IMPa4-FL anti-PSF-A546 8C-S-PSF V2.00	0	17. GFP-Imp-a4-FL and anti-PSF-A546_Pos013_S001	00-uPHR7kcC9MYYnNEQjQfHsk
2.8249	100.835	1983.66	um	Nucleus	Nucleus Position	0.000	1.000	473	100000463	100000010	GFP-IMPa4-FL anti-PSF-A546 8C-S-PSF V2.00	0	17. GFP-Imp-a4-FL and anti-PSF-A546_Pos013_S001	00-uPHR7kcC9MYYnNEQjQfHsk
176.169	110.714	1982.96	um	Nucleus	Nucleus Position	0.000	1.000	474	100000464	100000011	GFP-IMPa4-FL anti-PSF-A546 8C-S-PSF V2.00	0	17. GFP-Imp-a4-FL and anti-PSF-A546_Pos013_S001	00-uPHR7kcC9MYYnNEQjQfHsk
135.187	121.411	1983.09	um	Nucleus	Nucleus Position	0.000	1.000	475	100000465	100000012	GFP-IMPa4-FL anti-PSF-A546 8C-S-PSF V2.00	0	17. GFP-Imp-a4-FL and anti-PSF-A546_Pos013_S001	00-uPHR7kcC9MYYnNEQjQfHsk
21.4465	155.735	1983.65	um	Nucleus	Nucleus Position	0.000	1.000	476	100000466	100000013	GFP-IMPa4-FL anti-PSF-A546 8C-S-PSF V2.00	0	17. GFP-Imp-a4-FL and anti-PSF-A546_Pos013_S001	00-uPHR7kcC9MYYnNEQjQfHsk
154.625	162.051	1983.1	um	Nucleus	Nucleus Position	0.000	1.000	477	100000467	100000014	GFP-IMPa4-FL anti-PSF-A546 8C-S-PSF V2.00	0	17. GFP-Imp-a4-FL and anti-PSF-A546_Pos013_S001	00-uPHR7kcC9MYYnNEQjQfHsk
33.4379	168.47	1983.61	um	Nucleus	Nucleus Position	0.000	1.000	478	100000468	100000015	GFP-IMPa4-FL anti-PSF-A546 8C-S-PSF V2.00	0	17. GFP-Imp-a4-FL and anti-PSF-A546_Pos013_S001	00-uPHR7kcC9MYYnNEQjQfHsk
198.254	183.984	1983.19	um	Nucleus	Nucleus Position	0.000	1.000	479	100000469	100000016	GFP-IMPa4-FL anti-PSF-A546 8C-S-PSF V2.00	0	17. GFP-Imp-a4-FL and anti-PSF-A546_Pos013_S001	00-uPHR7kcC9MYYnNEQjQfHsk
238.329	184.118	1983.66	um	Nucleus	Nucleus Position	0.000	1.000	480	100000470	100000017	GFP-IMPa4-FL anti-PSF-A546 8C-S-PSF V2.00	0	17. GFP-Imp-a4-FL and anti-PSF-A546_Pos013_S001	00-uPHR7kcC9MYYnNEQjQfHsk
243.166	206.946	1983.42	um	Nucleus	Nucleus Position	0.000	1.000	481	100000471	100000018	GFP-IMPa4-FL anti-PSF-A546 8C-S-PSF V2.00	0	17. GFP-Imp-a4-FL and anti-PSF-A546_Pos013_S001	00-uPHR7kcC9MYYnNEQjQfHsk
237.651	223.897	1983.81	um	Nucleus	Nucleus Position	0.000	1.000	482	100000472	100000019	GFP-IMPa4-FL anti-PSF-A546 8C-S-PSF V2.00	0	17. GFP-Imp-a4-FL and anti-PSF-A546_Pos013_S001	00-uPHR7kcC9MYYnNEQjQfHsk
73.374	241.288	1983.64	um	Nucleus	Nucleus Position	0.000	1.000	483	100000473	100000020	GFP-IMPa4-FL anti-PSF-A546 8C-S-PSF V2.00	0	17. GFP-Imp-a4-FL and anti-PSF-A546_Pos013_S001	00-uPHR7kcC9MYYnNEQjQfHsk
17.0731	87.8507	1984.06	um	Nucleus	Nucleus Position	0.000	1.000	484	100000474	100000021	GFP-IMPa4-FL anti-PSF-A546 8C-S-PSF V2.00	0	17. GFP-Imp-a4-FL and anti-PSF-A546_Pos013_S001	00-uPHR7kcC9MYYnNEQjQfHsk
31.0371	14.1323	1983.21	um	Nucleus	Nucleus Position	0.000	1.000	485	100000475	100000022	GFP-IMPa4-FL anti-PSF-A546 8C-S-PSF V2.00	0	17. GFP-Imp-a4-FL and anti-PSF-A546_Pos013_S001	00-uPHR7kcC9MYYnNEQjQfHsk
86.4983	25.3656	1983.06	um	Nucleus	Nucleus Position	0.000	1.000	486	100000476	100000023	GFP-IMPa4-FL anti-PSF-A546 8C-S-PSF V2.00	0	17. GFP-Imp-a4-FL and anti-PSF-A546_Pos013_S001	00-uPHR7kcC9MYYnNEQjQfHsk
46.11	59.7998	1983.31	um	Nucleus	Nucleus Position	0.000	1.000	487	100000477	100000024	GFP-IMPa4-FL anti-PSF-A546 8C-S-PSF V2.00	0	17. GFP-Imp-a4-FL and anti-PSF-A546_Pos013_S001	00-uPHR7kcC9MYYnNEQjQfHsk
156.894	76.7523	1983.12	um	Nucleus	Nucleus Position	0.000	1.000	488	100000478	100000025	GFP-IMPa4-FL anti-PSF-A546 8C-S-PSF V2.00	0	17. GFP-Imp-a4-FL and anti-PSF-A546_Pos013_S001	00-uPHR7kcC9MYYnNEQjQfHsk
148.142	88.8096	1983.02	um	Nucleus	Nucleus Position	0.000	1.000	489	100000479	100000026	GFP-IMPa4-FL anti-PSF-A546 8C-S-PSF V2.00	0	17. GFP-Imp-a4-FL and anti-PSF-A546_Pos013_S001	00-uPHR7kcC9MYYnNEQjQfHsk
129.888	202.208	1983.12	um	Nucleus	Nucleus Position	0.000	1.000	490	100000480	100000027	GFP-IMPa4-FL anti-PSF-A546 8C-S-PSF V2.00	0	17. GFP-Imp-a4-FL and anti-PSF-A546_Pos013_S001	00-uPHR7kcC9MYYnNEQjQfHsk
115.095	203.2	1983.17	um	Nucleus	Nucleus Position	0.000	1.000	491	100000481	100000028	GFP-IMPa4-FL anti-PSF-A546 8C-S-PSF V2.00	0	17. GFP-Imp-a4-FL and anti-PSF-A546_Pos013_S001	00-uPHR7kcC9MYYnNEQjQfHsk
55.815	13.5057	1983.44	um	Nucleus	Nucleus Position	0.000	1.000	492	100000482	100000029	GFP-IMPa4-FL anti-PSF-A546 8C-S-PSF V2.00	0	17. GFP-Imp-a4-FL and anti-PSF-A546_Pos013_S001	00-uPHR7kcC9MYYnNEQjQfHsk
20.8653	126.964	1983.65	um	Nucleus	Nucleus Position	0.000	1.000	493	100000483	100000030	GFP-IMPa4-FL anti-PSF-A546 8C-S-PSF V2.00	0	17. GFP-Imp-a4-FL and anti-PSF-A546_Pos013_S001	00-uPHR7kcC9MYYnNEQjQfHsk
231.047	130.341	1983.41	um	Nucleus	Nucleus Position	0.000	1.000	494	100000484	100000031	GFP-IMPa4-FL anti-PSF-A546 8C-S-PSF V2.00	0	17. GFP-Imp-a4-FL and anti-PSF-A546_Pos013_S001	00-uPHR7kcC9MYYnNEQjQfHsk
214.757	134.246	1983.38	um	Nucleus	Nucleus Position	0.000	1.000	495	100000485	100000032	GFP-IMPa4-FL anti-PSF-A546 8C-S-PSF V2.00	0	17. GFP-Imp-a4-FL and anti-PSF-A546_Pos013_S001	00-uPHR7kcC9MYYnNEQjQfHsk
4.66522	135.248	1983.73	um	Nucleus	Nucleus Position	0.000	1.000	496	100000486	100000033	GFP-IMPa4-FL anti-PSF-A546 8C-S-PSF V2.00	0	17. GFP-Imp-a4-FL and anti-PSF-A546_Pos013_S001	00-uPHR7kcC9MYYnNEQjQfHsk
215.007	243.328	1983.31	um	Nucleus	Nucleus Position	0.000	1.000	497	100000487	100000034	GFP-IMPa4-FL anti-PSF-A546 8C-S-PSF V2.00	0	17. GFP-Imp-a4-FL and anti-PSF-A546_Pos013_S001	00-uPHR7kcC9MYYnNEQjQfHsk
203.078	221.39	1984.05	um	Nucleus	Nucleus Position	0.000	1.000	498	100000488	100000035	GFP-IMPa4-FL anti-PSF-A546 8C-S-PSF V2.00	0	17. GFP-Imp-a4-FL and anti-PSF-A546_Pos013_S001	00-uPHR7kcC9MYYnNEQjQfHsk
117.227	141.971	1983.39	um	Nucleus	Nucleus Position	0.000	1.000	499	100000489	100000000	GFP-IMPa4-FL anti-PSF-A546 8C-S-PSF V2.00	0	17. GFP-Imp-a4-FL and anti-PSF-A546_Pos014_S001	00-aVjQqJRP63WvPNBqLo7dF
145.11	7.84458	1983.32	um	Nucleus	Nucleus Position	0.000	1.000	500	100000490	100000001	GFP-IMPa4-FL anti-PSF-A546 8C-S-PSF V2.00	0	17. GFP-Imp-a4-FL and anti-PSF-A546_Pos014_S001	00-aVjQqJRP63WvPNBqLo7dF
217.182	39.2285	1983.94	um	Nucleus	Nucleus Position	0.000	1.000	501	100000491	100000002	GFP-IMPa4-FL anti-PSF-A546 8C-S-PSF V2.00	0	17. GFP-Imp-a4-FL and anti-PSF-A546_Pos014_S001	00-aVjQqJRP63WvPNBqLo7dF
186.832	43.004	1983.19	um	Nucleus	Nucleus Position	0.000	1.000	502	100000492	100000003	GFP-IMPa4-FL anti-PSF-A546 8C-S-PSF V2.00	0	17. GFP-Imp-a4-FL and anti-PSF-A546_Pos014_S001	00-aVjQqJRP63WvPNBqLo7dF
237.634	50.5451	1983.17	um	Nucleus	Nucleus Position	0.000	1.000	503	100000493	100000004	GFP-IMPa4-FL anti-PSF-A546 8C-S-PSF V2.00	0	17. GFP-Imp-a4-FL and anti-PSF-A546_Pos014_S001	00-aVjQqJRP63WvPNBqLo7dF
95.6017	60.9605	1983.48	um	Nucleus	Nucleus Position	0.000	1.000	504	100000494	100000005	GFP-IMPa4-FL anti-PSF-A546 8C-S-PSF V2.00	0	17. GFP-Imp-a4-FL and anti-PSF-A546_Pos014_S001	00-aVjQqJRP63WvPNBqLo7dF
114.453	77.2567	1983.18	um	Nucleus	Nucleus Position	0.000	1.000	505	100000495	100000006	GFP-IMPa4-FL anti-PSF-A546 8C-S-PSF V2.00	0	17. GFP-Imp-a4-FL and anti-PSF-A546_Pos014_S001	00-aVjQqJRP63WvPNBqLo7dF
78.9042	82.6366	1984.04	um	Nucleus	Nucleus Position	0.000	1.000	506	100000496	100000007	GFP-IMPa4-FL anti-PSF-A546 8C-S-PSF V2.00	0	17. GFP-Imp-a4-FL and anti-PSF-A546_Pos014_S001	00-aVjQqJRP63WvPNBqLo7dF
11.2444	82.13	1983.61	um	Nucleus	Nucleus Position	0.000	1.000	507	100000497	100000008	GFP-IMPa4-FL anti-PSF-A546 8C-S-PSF V2.00	0	17. GFP-Imp-a4-FL and anti-PSF-A546_Pos014_S001	00-aVjQqJRP63WvPNBqLo7dF
131.43	97.522	1983.33	um	Nucleus	Nucleus Position	0.000	1.000	508	100000498	100000009	GFP-IMPa4-FL anti-PSF-A546 8C-S-PSF V2.00	0	17. GFP-Imp-a4-FL and anti-PSF-A546_Pos014_S001	00-aVjQqJRP63WvPNBqLo7dF
74.3917	98.1819	1983.54	um	Nucleus	Nucleus Position	0.000	1.000	509	100000499	100000010	GFP-IMPa4-FL anti-PSF-A546 8C-S-PSF V2.00	0	17. GFP-Imp-a4-FL and anti-PSF-A546_Pos014_S001	00-aVjQqJRP63WvPNBqLo7dF
91.309	107.992	1983.78	um	Nucleus	Nucleus Position	0.000	1.000	510	100000500	100000011	GFP-IMPa4-FL anti-PSF-A546 8C-S-PSF V2.00	0	17. GFP-Imp-a4-FL and anti-PSF-A546_Pos014_S001	00-aVjQqJRP63WvPNBqLo7dF
141.794	111.521	1983.25	um	Nucleus	Nucleus Position	0.000	1.000	511	100000501	100000012	GFP-IMPa4-FL anti-PSF-A546 8C-S-PSF V2.00	0	17. GFP-Imp-a4-FL and anti-PSF-A546_Pos014_S001	00-aVjQqJRP63WvPNBqLo7dF
70.0603	118.754	1983.66	um	Nucleus	Nucleus Position	0.000	1.000	512	100000502	100000013	GFP-IMPa4-FL anti-PSF-A546 8C-S-PSF V2.00	0	17. GFP-Imp-a4-FL and anti-PSF-A546_Pos014_S001	00-aVjQqJRP63WvPNBqLo7dF
77.2682	134.226	1983.59	um	Nucleus	Nucleus Position	0.000	1.000	513	100000503	100000014	GFP-IMPa4-FL anti-PSF-A546 8C-S-PSF V2.00	0	17. GFP-Imp-a4-FL and anti-PSF-A546_Pos014_S001	00-aVjQqJRP63WvPNBqLo7dF
103.196	4.06468	1983.25	um	Nucleus	Nucleus Position	0.000	1.000	514	100000504	100000015	GFP-IMPa4-FL anti-PSF-A546 8C-S-PSF V2.00	0	17. GFP-Imp-a4-FL and anti-PSF-A546_Pos014_S001	00-aVjQqJRP63WvPNBqLo7dF
27.6738	7.10237	1983.58	um	Nucleus	Nucleus Position	0.000	1.000	515	100000505	100000016	GFP-IMPa4-FL anti-PSF-A546 8C-S-PSF V2.00	0	17. GFP-Imp-a4-FL and anti-PSF-A546_Pos014_S001	00-aVjQqJRP63WvPNBqLo7dF
178.079	19.0334	1983.35	um	Nucleus	Nucleus Position	0.000	1.000	516	100000506	100000017	GFP-IMPa4-FL anti-PSF-A546 8C-S-PSF V2.00	0	17. GFP-Imp-a4-FL and anti-PSF-A546_Pos014_S001	00-aVjQqJRP63WvPNBqLo7dF
25.5485	24.2356	1983.64	um	Nucleus	Nucleus Position	0.000	1.000	517	100000507	100000018	GFP-IMPa4-FL anti-PSF-A546 8C-S-PSF V2.00	0	17. GFP-Imp-a4-FL and anti-PSF-A546_Pos014_S001	00-aVjQqJRP63WvPNBqLo7dF
125.438	29.2407	1983.09	um	Nucleus	Nucleus Position	0.000	1.000	518	100000508	100000019	GFP-IMPa4-FL anti-PSF-A546 8C-S-PSF V2.00	0	17. GFP-Imp-a4-FL and anti-PSF-A546_Pos014_S001	00-aVjQqJRP63WvPNBqLo7dF
14.8232	53.6976	1983.45	um	Nucleus	Nucleus Position	0.000	1.000	519	100000509	100000020	GFP-IMPa4-FL anti-PSF-A546 8C-S-PSF V2.00	0	17. GFP-Imp-a4-FL and anti-PSF-A546_Pos014_S001	00-aVjQqJRP63WvPNBqLo7dF
242.278	105.393	1983.58	um	Nucleus	Nucleus Position	0.000	1.000	520	100000510	100000021	GFP-IMPa4-FL anti-PSF-A546 8C-S-PSF V2.00	0	17. GFP-Imp-a4-FL and anti-PSF-A546_Pos014_S001	00-aVjQqJRP63WvPNBqLo7dF
10.977	110.181	1983.66	um	Nucleus	Nucleus Position	0.000	1.000	521	100000511	100000022	GFP-IMPa4-FL anti-PSF-A546 8C-S-PSF V2.00	0	17. GFP-Imp-a4-FL and anti-PSF-A546_Pos014_S001	00-aVjQqJRP63WvPNBqLo7dF
215.051	115.226	1983.54	um	Nucleus	Nucleus Position	0.000	1.000	522	100000512	100000023	GFP-IMPa4-FL anti-PSF-A546 8C-S-PSF V2.00	0	17. GFP-Imp-a4-FL and anti-PSF-A546_Pos014_S001	00-aVjQqJRP63WvPNBqLo7dF
244.27	133.479	1983.38	um	Nucleus	Nucleus Position	0.000	1.000	523	100000513	100000024	GFP-IMPa4-FL anti-PSF-A546 8C-S-PSF V2.00	0	17. GFP-Imp-a4-FL and anti-PSF-A546_Pos014_S001	00-aVjQqJRP63WvPNBqLo7dF
33.2682	179.886	1983.58	um	Nucleus	Nucleus Position	0.000	1.000	524	100000514	100000025	GFP-IMPa4-FL anti-PSF-A546 8C-S-PSF V2.00	0	17. GFP-Imp-a4-FL and anti-PSF-A546_Pos014_S001	00-aVjQqJRP63WvPNBqLo7dF
13.5529	181.537	1983.91	um	Nucleus	Nucleus Position	0.000	1.000	525	100000515	100000026	GFP-IMPa4-FL anti-PSF-A546 8C-S-PSF V2.00	0	17. GFP-Imp-a4-FL and anti-PSF-A546_Pos014_S001	00-aVjQqJRP63WvPNBqLo7dF
219.1	191.38	1983.33	um	Nucleus	Nucleus Position	0.000	1.000	526	100000516	100000027	GFP-IMPa4-FL anti-PSF-A546 8C-S-PSF V2.00	0	17. GFP-Imp-a4-FL and anti-PSF-A546_Pos014_S001	00-aVjQqJRP63WvPNBqLo7dF
118.235	210.913	1983.1	um	Nucleus	Nucleus Position	0.000	1.000	527	100000517	100000028	GFP-IMPa4-FL anti-PSF-A546 8C-S-PSF V2.00	0	17. GFP-Imp-a4-FL and anti-PSF-A546_Pos014_S001	00-aVjQqJRP63WvPNBqLo7dF
8.94056	221.907	1983.99	um	Nucleus	Nucleus Position	0.000	1.000	528	100000518	100000029	GFP-IMPa4-FL anti-PSF-A546 8C-S-PSF V2.00	0	17. GFP-Imp-a4-FL and anti-PSF-A546_Pos014_S001	00-aVjQqJRP63WvPNBqLo7dF
172.404	235.107	1983.87	um	Nucleus	Nucleus Position	0.000	1.000	529	100000519	100000030	GFP-IMPa4-FL anti-PSF-A546 8C-S-PSF V2.00	0	17. GFP-Imp-a4-FL and anti-PSF-A546_Pos014_S001	00-aVjQqJRP63WvPNBqLo7dF
70.6177	46.9097	1983.04	um	Nucleus	Nucleus Position	0.000	1.000	530	100000520	100000031	GFP-IMPa4-FL anti-PSF-A546 8C-S-PSF V2.00	0	17. GFP-Imp-a4-FL and anti-PSF-A546_Pos014_S001	00-aVjQqJRP63WvPNBqLo7dF
173.29	54.4795	1983.26	um	Nucleus	Nucleus Position	0.000	1.000	531	100000521	100000032	GFP-IMPa4-FL anti-PSF-A546 8C-S-PSF V2.00	0	17. GFP-Imp-a4-FL and anti-PSF-A546_Pos014_S001	00-aVjQqJRP63WvPNBqLo7dF
47.735	59.0116	1983.19	um	Nucleus	Nucleus Position	0.000	1.000	532	100000522	100000033	GFP-IMPa4-FL anti-PSF-A546 8C-S-PSF V2.00	0	17. GFP-Imp-a4-FL and anti-PSF-A546_Pos014_S001	00-aVjQqJRP63WvPNBqLo7dF
162.642	60.2743	1983.08	um	Nucleus	Nucleus Position	0.000	1.000	533	100000523	100000034	GFP-IMPa4-FL anti-PSF-A546 8C-S-PSF V2.00	0	17. GFP-Imp-a4-FL and anti-PSF-A546_Pos014_S001	00-aVjQqJRP63WvPNBqLo7dF
209.145	59.6387	1983.26	um	Nucleus	Nucleus Position	0.000	1.000	534	100000524	100000035	GFP-IMPa4-FL anti-PSF-A546 8C-S-PSF V2.00	0	17. GFP-Imp-a4-FL and anti-PSF-A546_Pos014_S001	00-aVjQqJRP63WvPNBqLo7dF
196.703	60.8226	1983.28	um	Nucleus	Nucleus Position	0.000	1.000	535	100000525	100000036	GFP-IMPa4-FL anti-PSF-A546 8C-S-PSF V2.00	0	17. GFP-Imp-a4-FL and anti-PSF-A546_Pos014_S001	00-aVjQqJRP63WvPNBqLo7dF
132.243	65.8648	1983.02	um	Nucleus	Nucleus Position	0.000	1.000	536	100000526	100000037	GFP-IMPa4-FL anti-PSF-A546 8C-S-PSF V2.00	0	17. GFP-Imp-a4-FL and anti-PSF-A546_Pos014_S001	00-aVjQqJRP63WvPNBqLo7dF
108.876	113.754	1983.04	um	Nucleus	Nucleus Position	0.000	1.000	537	100000527	100000038	GFP-IMPa4-FL anti-PSF-A546 8C-S-PSF V2.00	0	17. GFP-Imp-a4-FL and anti-PSF-A546_Pos014_S001	00-aVjQqJRP63WvPNBqLo7dF
114.577	168.529	1983.25	um	Nucleus	Nucleus Position	0.000	1.000	538	100000528	100000039	GFP-IMPa4-FL anti-PSF-A546 8C-S-PSF V2.00	0	17. GFP-Imp-a4-FL and anti-PSF-A546_Pos014_S001	00-aVjQqJRP63WvPNBqLo7dF
163.419	171.616	1983.17	um	Nucleus	Nucleus Position	0.000	1.000	539	100000529	100000040	GFP-IMPa4-FL anti-PSF-A546 8C-S-PSF V2.00	0	17. GFP-Imp-a4-FL and anti-PSF-A546_Pos014_S001	00-aVjQqJRP63WvPNBqLo7dF
182.287	189.001	1983.18	um	Nucleus	Nucleus Position	0.000	1.000	540	100000530	100000041	GFP-IMPa4-FL anti-PSF-A546 8C-S-PSF V2.00	0	17. GFP-Imp-a4-FL and anti-PSF-A546_Pos014_S001	00-aVjQqJRP63WvPNBqLo7dF
238.006	3.37484	1983.38	um	Nucleus	Nucleus Position	0.000	1.000	541	100000531	100000042	GFP-IMPa4-FL anti-PSF-A546 8C-S-PSF V2.00	0	17. GFP-Imp-a4-FL and anti-PSF-A546_Pos014_S001	00-aVjQqJRP63WvPNBqLo7dF
211.747	11.5063	1983.5	um	Nucleus	Nucleus Position	0.000	1.000	542	100000532	100000043	GFP-IMPa4-FL anti-PSF-A546 8C-S-PSF V2.00	0	17. GFP-Imp-a4-FL and anti-PSF-A546_Pos014_S001	00-aVjQqJRP63WvPNBqLo7dF
96.6081	32.2201	1983.42	um	Nucleus	Nucleus Position	0.000	1.000	543	100000533	100000044	GFP-IMPa4-FL anti-PSF-A546 8C-S-PSF V2.00	0	17. GFP-Imp-a4-FL and anti-PSF-A546_Pos014_S001	00-aVjQqJRP63WvPNBqLo7dF
149.835	70.6439	1983.47	um	Nucleus	Nucleus Position	0.000	1.000	544	100000534	100000045	GFP-IMPa4-FL anti-PSF-A546 8C-S-PSF V2.00	0	17. GFP-Imp-a4-FL and anti-PSF-A546_Pos014_S001	00-aVjQqJRP63WvPNBqLo7dF
155.386	86.0895	1983.82	um	Nucleus	Nucleus Position	0.000	1.000	545	100000535	100000046	GFP-IMPa4-FL anti-PSF-A546 8C-S-PSF V2.00	0	17. GFP-Imp-a4-FL and anti-PSF-A546_Pos014_S001	00-aVjQqJRP63WvPNBqLo7dF
57.1093	91.0487	1983.38	um	Nucleus	Nucleus Position	0.000	1.000	546	100000536	100000047	GFP-IMPa4-FL anti-PSF-A546 8C-S-PSF V2.00	0	17. GFP-Imp-a4-FL and anti-PSF-A546_Pos014_S001	00-aVjQqJRP63WvPNBqLo7dF
191.599	95.4479	1983.7	um	Nucleus	Nucleus Position	0.000	1.000	547	100000537	100000048	GFP-IMPa4-FL anti-PSF-A546 8C-S-PSF V2.00	0	17. GFP-Imp-a4-FL and anti-PSF-A546_Pos014_S001	00-aVjQqJRP63WvPNBqLo7dF
177.242	126.526	1983.47	um	Nucleus	Nucleus Position	0.000	1.000	548	100000538	100000049	GFP-IMPa4-FL anti-PSF-A546 8C-S-PSF V2.00	0	17. GFP-Imp-a4-FL and anti-PSF-A546_Pos014_S001	00-aVjQqJRP63WvPNBqLo7dF
222.976	127.777	1983.55	um	Nucleus	Nucleus Position	0.000	1.000	549	100000539	100000050	GFP-IMPa4-FL anti-PSF-A546 8C-S-PSF V2.00	0	17. GFP-Imp-a4-FL and anti-PSF-A546_Pos014_S001	00-aVjQqJRP63WvPNBqLo7dF
209.394	128.656	1983.51	um	Nucleus	Nucleus Position	0.000	1.000	550	100000540	100000051	GFP-IMPa4-FL anti-PSF-A546 8C-S-PSF V2.00	0	17. GFP-Imp-a4-FL and anti-PSF-A546_Pos014_S001	00-aVjQqJRP63WvPNBqLo7dF
13.6377	139.197	1983.55	um	Nucleus	Nucleus Position	0.000	1.000	551	100000541	100000052	GFP-IMPa4-FL anti-PSF-A546 8C-S-PSF V2.00	0	17. GFP-Imp-a4-FL and anti-PSF-A546_Pos014_S001	00-aVjQqJRP63WvPNBqLo7dF
185.596	138.686	1983.43	um	Nucleus	Nucleus Position	0.000	1.000	552	100000542	100000053	GFP-IMPa4-FL anti-PSF-A546 8C-S-PSF V2.00	0	17. GFP-Imp-a4-FL and anti-PSF-A546_Pos014_S001	00-aVjQqJRP63WvPNBqLo7dF
138.674	141.513	1983.52	um	Nucleus	Nucleus Position	0.000	1.000	553	100000543	100000054	GFP-IMPa4-FL anti-PSF-A546 8C-S-PSF V2.00	0	17. GFP-Imp-a4-FL and anti-PSF-A546_Pos014_S001	00-aVjQqJRP63WvPNBqLo7dF
146.946	152.462	1983.58	um	Nucleus	Nucleus Position	0.000	1.000	554	100000544	100000055	GFP-IMPa4-FL anti-PSF-A546 8C-S-PSF V2.00	0	17. GFP-Imp-a4-FL and anti-PSF-A546_Pos014_S001	00-aVjQqJRP63WvPNBqLo7dF
92.1972	179.642	1983.65	um	Nucleus	Nucleus Position	0.000	1.000	555	100000545	100000056	GFP-IMPa4-FL anti-PSF-A546 8C-S-PSF V2.00	0	17. GFP-Imp-a4-FL and anti-PSF-A546_Pos014_S001	00-aVjQqJRP63WvPNBqLo7dF
90.1377	218.525	1983.64	um	Nucleus	Nucleus Position	0.000	1.000	556	100000546	100000057	GFP-IMPa4-FL anti-PSF-A546 8C-S-PSF V2.00	0	17. GFP-Imp-a4-FL and anti-PSF-A546_Pos014_S001	00-aVjQqJRP63WvPNBqLo7dF
25.8389	237.534	1983.59	um	Nucleus	Nucleus Position	0.000	1.000	557	100000547	100000058	GFP-IMPa4-FL anti-PSF-A546 8C-S-PSF V2.00	0	17. GFP-Imp-a4-FL and anti-PSF-A546_Pos014_S001	00-aVjQqJRP63WvPNBqLo7dF
39.1729	242.127	1983.61	um	Nucleus	Nucleus Position	0.000	1.000	558	100000548	100000059	GFP-IMPa4-FL anti-PSF-A546 8C-S-PSF V2.00	0	17. GFP-Imp-a4-FL and anti-PSF-A546_Pos014_S001	00-aVjQqJRP63WvPNBqLo7dF
210.858	83.1666	1983.89	um	Nucleus	Nucleus Position	0.000	1.000	559	100000549	100000060	GFP-IMPa4-FL anti-PSF-A546 8C-S-PSF V2.00	0	17. GFP-Imp-a4-FL and anti-PSF-A546_Pos014_S001	00-aVjQqJRP63WvPNBqLo7dF
27.9323	132.478	1983.92	um	Nucleus	Nucleus Position	0.000	1.000	560	100000550	100000061	GFP-IMPa4-FL anti-PSF-A546 8C-S-PSF V2.00	0	17. GFP-Imp-a4-FL and anti-PSF-A546_Pos014_S001	00-aVjQqJRP63WvPNBqLo7dF
97.3656	135.119	1983.8	um	Nucleus	Nucleus Position	0.000	1.000	561	100000551	100000062	GFP-IMPa4-FL anti-PSF-A546 8C-S-PSF V2.00	0	17. GFP-Imp-a4-FL and anti-PSF-A546_Pos014_S001	00-aVjQqJRP63WvPNBqLo7dF
78.0333	156.003	1983.56	um	Nucleus	Nucleus Position	0.000	1.000	562	100000552	100000063	GFP-IMPa4-FL anti-PSF-A546 8C-S-PSF V2.00	0	17. GFP-Imp-a4-FL and anti-PSF-A546_Pos014_S001	00-aVjQqJRP63WvPNBqLo7dF
176.995	157.212	1983.73	um	Nucleus	Nucleus Position	0.000	1.000	563	100000553	100000064	GFP-IMPa4-FL anti-PSF-A546 8C-S-PSF V2.00	0	17. GFP-Imp-a4-FL and anti-PSF-A546_Pos014_S001	00-aVjQqJRP63WvPNBqLo7dF
63.8699	173.497	1984.02	um	Nucleus	Nucleus Position	0.000	1.000	564	100000554	100000065	GFP-IMPa4-FL anti-PSF-A546 8C-S-PSF V2.00	0	17. GFP-Imp-a4-FL and anti-PSF-A546_Pos014_S001	00-aVjQqJRP63WvPNBqLo7dF
147.389	190.501	1983.76	um	Nucleus	Nucleus Position	0.000	1.000	565	100000555	100000066	GFP-IMPa4-FL anti-PSF-A546 8C-S-PSF V2.00	0	17. GFP-Imp-a4-FL and anti-PSF-A546_Pos014_S001	00-aVjQqJRP63WvPNBqLo7dF
103.942	199.007	1983.98	um	Nucleus	Nucleus Position	0.000	1.000	566	100000556	100000067	GFP-IMPa4-FL anti-PSF-A546 8C-S-PSF V2.00	0	17. GFP-Imp-a4-FL and anti-PSF-A546_Pos014_S001	00-aVjQqJRP63WvPNBqLo7dF
188.842	209.127	1983.78	um	Nucleus	Nucleus Position	0.000	1.000	567	100000557	100000068	GFP-IMPa4-FL anti-PSF-A546 8C-S-PSF V2.00	0	17. GFP-Imp-a4-FL and anti-PSF-A546_Pos014_S001	00-aVjQqJRP63WvPNBqLo7dF
198.893	212.929	1983.82	um	Nucleus	Nucleus Position	0.000	1.000	568	100000558	100000069	GFP-IMPa4-FL anti-PSF-A546 8C-S-PSF V2.00	0	17. GFP-Imp-a4-FL and anti-PSF-A546_Pos014_S001	00-aVjQqJRP63WvPNBqLo7dF
98.0983	228.843	1983.74	um	Nucleus	Nucleus Position	0.000	1.000	569	100000559	100000070	GFP-IMPa4-FL anti-PSF-A546 8C-S-PSF V2.00	0	17. GFP-Imp-a4-FL and anti-PSF-A546_Pos014_S001	00-aVjQqJRP63WvPNBqLo7dF
62.459	234.716	1983.73	um	Nucleus	Nucleus Position	0.000	1.000	570	100000560	100000071	GFP-IMPa4-FL anti-PSF-A546 8C-S-PSF V2.00	0	17. GFP-Imp-a4-FL and anti-PSF-A546_Pos014_S001	00-aVjQqJRP63WvPNBqLo7dF
97.1545	241.268	1983.72	um	Nucleus	Nucleus Position	0.000	1.000	571	100000561	100000072	GFP-IMPa4-FL anti-PSF-A546 8C-S-PSF V2.00	0	17. GFP-Imp-a4-FL and anti-PSF-A546_Pos014_S001	00-aVjQqJRP63WvPNBqLo7dF
64.1978	243.773	1983.74	um	Nucleus	Nucleus Position	0.000	1.000	572	100000562	100000073	GFP-IMPa4-FL anti-PSF-A546 8C-S-PSF V2.00	0	17. GFP-Imp-a4-FL and anti-PSF-A546_Pos014_S001	00-aVjQqJRP63WvPNBqLo7dF
223.871	22.0275	1984.36	um	Nucleus	Nucleus Position	0.000	1.000	573	100000563	100000074	GFP-IMPa4-FL anti-PSF-A546 8C-S-PSF V2.00	0	17. GFP-Imp-a4-FL and anti-PSF-A546_Pos014_S001	00-aVjQqJRP63WvPNBqLo7dF
40.1396	105.497	1984.15	um	Nucleus	Nucleus Position	0.000	1.000	574	100000564	100000075	GFP-IMPa4-FL anti-PSF-A546 8C-S-PSF V2.00	0	17. GFP-Imp-a4-FL and anti-PSF-A546_Pos014_S001	00-aVjQqJRP63WvPNBqLo7dF
53.6152	130.847	1984.26	um	Nucleus	Nucleus Position	0.000	1.000	575	100000565	100000076	GFP-IMPa4-FL anti-PSF-A546 8C-S-PSF V2.00	0	17. GFP-Imp-a4-FL and anti-PSF-A546_Pos014_S001	00-aVjQqJRP63WvPNBqLo7dF
52.286	144.47	1984.42	um	Nucleus	Nucleus Position	0.000	1.000	576	100000566	100000077	GFP-IMPa4-FL anti-PSF-A546 8C-S-PSF V2.00	0	17. GFP-Imp-a4-FL and anti-PSF-A546_Pos014_S001	00-aVjQqJRP63WvPNBqLo7dF
35.8646	145.873	1984.19	um	Nucleus	Nucleus Position	0.000	1.000	577	100000567	100000078	GFP-IMPa4-FL anti-PSF-A546 8C-S-PSF V2.00	0	17. GFP-Imp-a4-FL and anti-PSF-A546_Pos014_S001	00-aVjQqJRP63WvPNBqLo7dF
217.402	155.42	1983.97	um	Nucleus	Nucleus Position	0.000	1.000	578	100000568	100000079	GFP-IMPa4-FL anti-PSF-A546 8C-S-PSF V2.00	0	17. GFP-Imp-a4-FL and anti-PSF-A546_Pos014_S001	00-aVjQqJRP63WvPNBqLo7dF
222.386	134.674	1983.37	um	Nucleus	Nucleus Position	0.000	1.000	579	100000569	100000000	GFP-IMPa4-FL anti-PSF-A546 8C-S-PSF V2.00	0	17. GFP-Imp-a4-FL and anti-PSF-A546_Pos015_S001	00-yqBLMLcvDgpKTA7TZ2vNyT
213.061	6.61506	1983.42	um	Nucleus	Nucleus Position	0.000	1.000	581	100000570	100000001	GFP-IMPa4-FL anti-PSF-A546 8C-S-PSF V2.00	0	17. GFP-Imp-a4-FL and anti-PSF-A546_Pos015_S001	00-yqBLMLcvDgpKTA7TZ2vNyT
171.015	23.8996	1983.09	um	Nucleus	Nucleus Position	0.000	1.000	582	100000571	100000002	GFP-IMPa4-FL anti-PSF-A546 8C-S-PSF V2.00	0	17. GFP-Imp-a4-FL and anti-PSF-A546_Pos015_S001	00-yqBLMLcvDgpKTA7TZ2vNyT
99.6489	153.062	1983.08	um	Nucleus	Nucleus Position	0.000	1.000	583	100000572	100000003	GFP-IMPa4-FL anti-PSF-A546 8C-S-PSF V2.00	0	17. GFP-Imp-a4-FL and anti-PSF-A546_Pos015_S001	00-yqBLMLcvDgpKTA7TZ2vNyT
124.103	158.112	1983.4	um	Nucleus	Nucleus Position	0.000	1.000	584	100000573	100000004	GFP-IMPa4-FL anti-PSF-A546 8C-S-PSF V2.00	0	17. GFP-Imp-a4-FL and anti-PSF-A546_Pos015_S001	00-yqBLMLcvDgpKTA7TZ2vNyT
196.731	217.376	1983	um	Nucleus	Nucleus Position	0.000	1.000	586	100000574	100000005	GFP-IMPa4-FL anti-PSF-A546 8C-S-PSF V2.00	0	17. GFP-Imp-a4-FL and anti-PSF-A546_Pos015_S001	00-yqBLMLcvDgpKTA7TZ2vNyT
241.826	242.939	1982.98	um	Nucleus	Nucleus Position	0.000	1.000	587	100000575	100000006	GFP-IMPa4-FL anti-PSF-A546 8C-S-PSF V2.00	0	17. GFP-Imp-a4-FL and anti-PSF-A546_Pos015_S001	00-yqBLMLcvDgpKTA7TZ2vNyT
33.473	215.278	1982.96	um	Nucleus	Nucleus Position	0.000	1.000	588	100000576	100000007	GFP-IMPa4-FL anti-PSF-A546 8C-S-PSF V2.00	0	17. GFP-Imp-a4-FL and anti-PSF-A546_Pos015_S001	00-yqBLMLcvDgpKTA7TZ2vNyT
32.4314	238.407	1983.06	um	Nucleus	Nucleus Position	0.000	1.000	589	100000577	100000008	GFP-IMPa4-FL anti-PSF-A546 8C-S-PSF V2.00	0	17. GFP-Imp-a4-FL and anti-PSF-A546_Pos015_S001	00-yqBLMLcvDgpKTA7TZ2vNyT
90.4671	223.84	1983.09	um	Nucleus	Nucleus Position	0.000	1.000	590	100000578	100000000	GFP-IMPa4-FL anti-PSF-A546 8C-S-PSF V2.00	0	17. GFP-Imp-a4-FL and anti-PSF-A546_Pos016_S001	00-MDiamkvkF5WNQSyFkwTdXM
91.3947	29.796	1984.16	um	Nucleus	Nucleus Position	0.000	1.000	591	100000579	100000001	GFP-IMPa4-FL anti-PSF-A546 8C-S-PSF V2.00	0	17. GFP-Imp-a4-FL and anti-PSF-A546_Pos016_S001	00-MDiamkvkF5WNQSyFkwTdXM
89.206	47.9605	1984.27	um	Nucleus	Nucleus Position	0.000	1.000	592	100000580	100000002	GFP-IMPa4-FL anti-PSF-A546 8C-S-PSF V2.00	0	17. GFP-Imp-a4-FL and anti-PSF-A546_Pos016_S001	00-MDiamkvkF5WNQSyFkwTdXM
206.702	84.6939	1983.88	um	Nucleus	Nucleus Position	0.000	1.000	593	100000581	100000003	GFP-IMPa4-FL anti-PSF-A546 8C-S-PSF V2.00	0	17. GFP-Imp-a4-FL and anti-PSF-A546_Pos016_S001	00-MDiamkvkF5WNQSyFkwTdXM
186.12	50.0445	1983.24	um	Nucleus	Nucleus Position	0.000	1.000	595	100000582	100000004	GFP-IMPa4-FL anti-PSF-A546 8C-S-PSF V2.00	0	17. GFP-Imp-a4-FL and anti-PSF-A546_Pos016_S001	00-MDiamkvkF5WNQSyFkwTdXM
116.053	46.1482	1984.02	um	Nucleus	Nucleus Position	0.000	1.000	596	100000583	100000005	GFP-IMPa4-FL anti-PSF-A546 8C-S-PSF V2.00	0	17. GFP-Imp-a4-FL and anti-PSF-A546_Pos016_S001	00-MDiamkvkF5WNQSyFkwTdXM
38.5875	101.385	1983.38	um	Nucleus	Nucleus Position	0.000	1.000	597	100000584	100000006	GFP-IMPa4-FL anti-PSF-A546 8C-S-PSF V2.00	0	17. GFP-Imp-a4-FL and anti-PSF-A546_Pos016_S001	00-MDiamkvkF5WNQSyFkwTdXM
133.065	111.153	1982.8	um	Nucleus	Nucleus Position	0.000	1.000	598	100000585	100000007	GFP-IMPa4-FL anti-PSF-A546 8C-S-PSF V2.00	0	17. GFP-Imp-a4-FL and anti-PSF-A546_Pos016_S001	00-MDiamkvkF5WNQSyFkwTdXM
25.0833	107.036	1983.56	um	Nucleus	Nucleus Position	0.000	1.000	599	100000586	100000008	GFP-IMPa4-FL anti-PSF-A546 8C-S-PSF V2.00	0	17. GFP-Imp-a4-FL and anti-PSF-A546_Pos016_S001	00-MDiamkvkF5WNQSyFkwTdXM
127.602	160.492	1982.84	um	Nucleus	Nucleus Position	0.000	1.000	600	100000587	100000009	GFP-IMPa4-FL anti-PSF-A546 8C-S-PSF V2.00	0	17. GFP-Imp-a4-FL and anti-PSF-A546_Pos016_S001	00-MDiamkvkF5WNQSyFkwTdXM
93.7183	169.721	1982.93	um	Nucleus	Nucleus Position	0.000	1.000	601	100000588	100000010	GFP-IMPa4-FL anti-PSF-A546 8C-S-PSF V2.00	0	17. GFP-Imp-a4-FL and anti-PSF-A546_Pos016_S001	00-MDiamkvkF5WNQSyFkwTdXM
115.338	176.783	1982.86	um	Nucleus	Nucleus Position	0.000	1.000	602	100000589	100000011	GFP-IMPa4-FL anti-PSF-A546 8C-S-PSF V2.00	0	17. GFP-Imp-a4-FL and anti-PSF-A546_Pos016_S001	00-MDiamkvkF5WNQSyFkwTdXM
42.1079	5.68387	1983.26	um	Nucleus	Nucleus Position	0.000	1.000	603	100000590	100000012	GFP-IMPa4-FL anti-PSF-A546 8C-S-PSF V2.00	0	17. GFP-Imp-a4-FL and anti-PSF-A546_Pos016_S001	00-MDiamkvkF5WNQSyFkwTdXM
158.064	25.0877	1983.32	um	Nucleus	Nucleus Position	0.000	1.000	604	100000591	100000013	GFP-IMPa4-FL anti-PSF-A546 8C-S-PSF V2.00	0	17. GFP-Imp-a4-FL and anti-PSF-A546_Pos016_S001	00-MDiamkvkF5WNQSyFkwTdXM
134.5	31.911	1984.17	um	Nucleus	Nucleus Position	0.000	1.000	605	100000592	100000014	GFP-IMPa4-FL anti-PSF-A546 8C-S-PSF V2.00	0	17. GFP-Imp-a4-FL and anti-PSF-A546_Pos016_S001	00-MDiamkvkF5WNQSyFkwTdXM
228.49	229.758	1983.41	um	Nucleus	Nucleus Position	0.000	1.000	607	100000593	100000015	GFP-IMPa4-FL anti-PSF-A546 8C-S-PSF V2.00	0	17. GFP-Imp-a4-FL and anti-PSF-A546_Pos016_S001	00-MDiamkvkF5WNQSyFkwTdXM
89.7385	115.207	1982.67	um	Nucleus	Nucleus Position	0.000	1.000	608	100000594	100000016	GFP-IMPa4-FL anti-PSF-A546 8C-S-PSF V2.00	0	17. GFP-Imp-a4-FL and anti-PSF-A546_Pos016_S001	00-MDiamkvkF5WNQSyFkwTdXM
10.9883	26.6976	1983.28	um	Nucleus	Nucleus Position	0.000	1.000	609	100000595	100000017	GFP-IMPa4-FL anti-PSF-A546 8C-S-PSF V2.00	0	17. GFP-Imp-a4-FL and anti-PSF-A546_Pos016_S001	00-MDiamkvkF5WNQSyFkwTdXM
17.3809	63.7998	1983.26	um	Nucleus	Nucleus Position	0.000	1.000	610	100000596	100000018	GFP-IMPa4-FL anti-PSF-A546 8C-S-PSF V2.00	0	17. GFP-Imp-a4-FL and anti-PSF-A546_Pos016_S001	00-MDiamkvkF5WNQSyFkwTdXM
213.016	222.039	1983.33	um	Nucleus	Nucleus Position	0.000	1.000	611	100000597	100000019	GFP-IMPa4-FL anti-PSF-A546 8C-S-PSF V2.00	0	17. GFP-Imp-a4-FL and anti-PSF-A546_Pos016_S001	00-MDiamkvkF5WNQSyFkwTdXM
210.044	241.147	1983.54	um	Nucleus	Nucleus Position	0.000	1.000	612	100000598	100000020	GFP-IMPa4-FL anti-PSF-A546 8C-S-PSF V2.00	0	17. GFP-Imp-a4-FL and anti-PSF-A546_Pos016_S001	00-MDiamkvkF5WNQSyFkwTdXM
166.336	244.044	1983.47	um	Nucleus	Nucleus Position	0.000	1.000	613	100000599	100000021	GFP-IMPa4-FL anti-PSF-A546 8C-S-PSF V2.00	0	17. GFP-Imp-a4-FL and anti-PSF-A546_Pos016_S001	00-MDiamkvkF5WNQSyFkwTdXM
162.781	232.923	1983.72	um	Nucleus	Nucleus Position	0.000	1.000	614	100000600	100000022	GFP-IMPa4-FL anti-PSF-A546 8C-S-PSF V2.00	0	17. GFP-Imp-a4-FL and anti-PSF-A546_Pos016_S001	00-MDiamkvkF5WNQSyFkwTdXM
147.514	229.755	1983.69	um	Nucleus	Nucleus Position	0.000	1.000	615	100000601	100000023	GFP-IMPa4-FL anti-PSF-A546 8C-S-PSF V2.00	0	17. GFP-Imp-a4-FL and anti-PSF-A546_Pos016_S001	00-MDiamkvkF5WNQSyFkwTdXM
91.3232	85.1259	1983.93	um	Nucleus	Nucleus Position	0.000	1.000	616	100000602	100000024	GFP-IMPa4-FL anti-PSF-A546 8C-S-PSF V2.00	0	17. GFP-Imp-a4-FL and anti-PSF-A546_Pos016_S001	00-MDiamkvkF5WNQSyFkwTdXM
13.636	104.172	1983.56	um	Nucleus	Nucleus Position	0.000	1.000	618	100000603	100000000	GFP-IMPa4-FL anti-PSF-A546 8C-S-PSF V2.00	0	17. GFP-Imp-a4-FL and anti-PSF-A546_Pos017_S001	00-SrGbCckkXp96Wkvbi6SAag
38.3264	37.9144	1983.45	um	Nucleus	Nucleus Position	0.000	1.000	619	100000604	100000001	GFP-IMPa4-FL anti-PSF-A546 8C-S-PSF V2.00	0	17. GFP-Imp-a4-FL and anti-PSF-A546_Pos017_S001	00-SrGbCckkXp96Wkvbi6SAag
8.17295	56.4028	1983.5	um	Nucleus	Nucleus Position	0.000	1.000	620	100000605	100000002	GFP-IMPa4-FL anti-PSF-A546 8C-S-PSF V2.00	0	17. GFP-Imp-a4-FL and anti-PSF-A546_Pos017_S001	00-SrGbCckkXp96Wkvbi6SAag
59.8575	70.1267	1983.38	um	Nucleus	Nucleus Position	0.000	1.000	621	100000606	100000003	GFP-IMPa4-FL anti-PSF-A546 8C-S-PSF V2.00	0	17. GFP-Imp-a4-FL and anti-PSF-A546_Pos017_S001	00-SrGbCckkXp96Wkvbi6SAag
80.0357	6.85977	1984.27	um	Nucleus	Nucleus Position	0.000	1.000	622	100000607	100000004	GFP-IMPa4-FL anti-PSF-A546 8C-S-PSF V2.00	0	17. GFP-Imp-a4-FL and anti-PSF-A546_Pos017_S001	00-SrGbCckkXp96Wkvbi6SAag
4.59537	28.3851	1983.47	um	Nucleus	Nucleus Position	0.000	1.000	624	100000608	100000005	GFP-IMPa4-FL anti-PSF-A546 8C-S-PSF V2.00	0	17. GFP-Imp-a4-FL and anti-PSF-A546_Pos017_S001	00-SrGbCckkXp96Wkvbi6SAag
15.2883	155.568	1983.28	um	Nucleus	Nucleus Position	0.000	1.000	625	100000609	100000006	GFP-IMPa4-FL anti-PSF-A546 8C-S-PSF V2.00	0	17. GFP-Imp-a4-FL and anti-PSF-A546_Pos017_S001	00-SrGbCckkXp96Wkvbi6SAag
28.6482	208.097	1984.36	um	Nucleus	Nucleus Position	0.000	1.000	626	100000610	100000007	GFP-IMPa4-FL anti-PSF-A546 8C-S-PSF V2.00	0	17. GFP-Imp-a4-FL and anti-PSF-A546_Pos017_S001	00-SrGbCckkXp96Wkvbi6SAag
205.784	6.85053	1983.41	um	Nucleus	Nucleus Position	0.000	1.000	627	100000611	100000008	GFP-IMPa4-FL anti-PSF-A546 8C-S-PSF V2.00	0	17. GFP-Imp-a4-FL and anti-PSF-A546_Pos017_S001	00-SrGbCckkXp96Wkvbi6SAag
182.542	19.8193	1983.31	um	Nucleus	Nucleus Position	0.000	1.000	628	100000612	100000009	GFP-IMPa4-FL anti-PSF-A546 8C-S-PSF V2.00	0	17. GFP-Imp-a4-FL and anti-PSF-A546_Pos017_S001	00-SrGbCckkXp96Wkvbi6SAag
113.015	27.7314	1983.27	um	Nucleus	Nucleus Position	0.000	1.000	629	100000613	100000010	GFP-IMPa4-FL anti-PSF-A546 8C-S-PSF V2.00	0	17. GFP-Imp-a4-FL and anti-PSF-A546_Pos017_S001	00-SrGbCckkXp96Wkvbi6SAag
217.254	31.3305	1983.52	um	Nucleus	Nucleus Position	0.000	1.000	630	100000614	100000011	GFP-IMPa4-FL anti-PSF-A546 8C-S-PSF V2.00	0	17. GFP-Imp-a4-FL and anti-PSF-A546_Pos017_S001	00-SrGbCckkXp96Wkvbi6SAag
189.873	57.0846	1983.37	um	Nucleus	Nucleus Position	0.000	1.000	631	100000615	100000012	GFP-IMPa4-FL anti-PSF-A546 8C-S-PSF V2.00	0	17. GFP-Imp-a4-FL and anti-PSF-A546_Pos017_S001	00-SrGbCckkXp96Wkvbi6SAag
97.1739	56.2524	1983.31	um	Nucleus	Nucleus Position	0.000	1.000	632	100000616	100000013	GFP-IMPa4-FL anti-PSF-A546 8C-S-PSF V2.00	0	17. GFP-Imp-a4-FL and anti-PSF-A546_Pos017_S001	00-SrGbCckkXp96Wkvbi6SAag
219.176	57.4398	1983.51	um	Nucleus	Nucleus Position	0.000	1.000	633	100000617	100000014	GFP-IMPa4-FL anti-PSF-A546 8C-S-PSF V2.00	0	17. GFP-Imp-a4-FL and anti-PSF-A546_Pos017_S001	00-SrGbCckkXp96Wkvbi6SAag
167.325	62.9897	1983.69	um	Nucleus	Nucleus Position	0.000	1.000	634	100000618	100000015	GFP-IMPa4-FL anti-PSF-A546 8C-S-PSF V2.00	0	17. GFP-Imp-a4-FL and anti-PSF-A546_Pos017_S001	00-SrGbCckkXp96Wkvbi6SAag
185.518	85.4126	1983.86	um	Nucleus	Nucleus Position	0.000	1.000	635	100000619	100000016	GFP-IMPa4-FL anti-PSF-A546 8C-S-PSF V2.00	0	17. GFP-Imp-a4-FL and anti-PSF-A546_Pos017_S001	00-SrGbCckkXp96Wkvbi6SAag
55.1367	213.729	1984.5	um	Nucleus	Nucleus Position	0.000	1.000	636	100000620	100000017	GFP-IMPa4-FL anti-PSF-A546 8C-S-PSF V2.00	0	17. GFP-Imp-a4-FL and anti-PSF-A546_Pos017_S001	00-SrGbCckkXp96Wkvbi6SAag
66.901	223.786	1984.51	um	Nucleus	Nucleus Position	0.000	1.000	637	100000621	100000018	GFP-IMPa4-FL anti-PSF-A546 8C-S-PSF V2.00	0	17. GFP-Imp-a4-FL and anti-PSF-A546_Pos017_S001	00-SrGbCckkXp96Wkvbi6SAag
240.779	3.22109	1983.45	um	Nucleus	Nucleus Position	0.000	1.000	638	100000622	100000000	GFP-IMPa4-FL anti-PSF-A546 8C-S-PSF V2.00	0	17. GFP-Imp-a4-FL and anti-PSF-A546_Pos018_S001	00-CRZPUo2BP4nANNLioZY45B
193.896	171.802	1983.66	um	Nucleus	Nucleus Position	0.000	1.000	639	100000623	100000001	GFP-IMPa4-FL anti-PSF-A546 8C-S-PSF V2.00	0	17. GFP-Imp-a4-FL and anti-PSF-A546_Pos018_S001	00-CRZPUo2BP4nANNLioZY45B
214.549	166.345	1983.88	um	Nucleus	Nucleus Position	0.000	1.000	640	100000624	100000002	GFP-IMPa4-FL anti-PSF-A546 8C-S-PSF V2.00	0	17. GFP-Imp-a4-FL and anti-PSF-A546_Pos018_S001	00-CRZPUo2BP4nANNLioZY45B
231.677	72.0314	1983.3	um	Nucleus	Nucleus Position	0.000	1.000	641	100000625	100000003	GFP-IMPa4-FL anti-PSF-A546 8C-S-PSF V2.00	0	17. GFP-Imp-a4-FL and anti-PSF-A546_Pos018_S001	00-CRZPUo2BP4nANNLioZY45B
212.046	79.2966	1983.28	um	Nucleus	Nucleus Position	0.000	1.000	642	100000626	100000004	GFP-IMPa4-FL anti-PSF-A546 8C-S-PSF V2.00	0	17. GFP-Imp-a4-FL and anti-PSF-A546_Pos018_S001	00-CRZPUo2BP4nANNLioZY45B
134.412	138.538	1983.15	um	Nucleus	Nucleus Position	0.000	1.000	643	100000627	100000005	GFP-IMPa4-FL anti-PSF-A546 8C-S-PSF V2.00	0	17. GFP-Imp-a4-FL and anti-PSF-A546_Pos018_S001	00-CRZPUo2BP4nANNLioZY45B
1.78177	196.895	1984.84	um	Nucleus	Nucleus Position	0.000	1.000	644	100000628	100000006	GFP-IMPa4-FL anti-PSF-A546 8C-S-PSF V2.00	0	17. GFP-Imp-a4-FL and anti-PSF-A546_Pos018_S001	00-CRZPUo2BP4nANNLioZY45B
152.533	212.386	1983.35	um	Nucleus	Nucleus Position	0.000	1.000	645	100000629	100000007	GFP-IMPa4-FL anti-PSF-A546 8C-S-PSF V2.00	0	17. GFP-Imp-a4-FL and anti-PSF-A546_Pos018_S001	00-CRZPUo2BP4nANNLioZY45B
7.68754	215.259	1983.7	um	Nucleus	Nucleus Position	0.000	1.000	646	100000630	100000008	GFP-IMPa4-FL anti-PSF-A546 8C-S-PSF V2.00	0	17. GFP-Imp-a4-FL and anti-PSF-A546_Pos018_S001	00-CRZPUo2BP4nANNLioZY45B
132.564	223.308	1983.36	um	Nucleus	Nucleus Position	0.000	1.000	647	100000631	100000009	GFP-IMPa4-FL anti-PSF-A546 8C-S-PSF V2.00	0	17. GFP-Imp-a4-FL and anti-PSF-A546_Pos018_S001	00-CRZPUo2BP4nANNLioZY45B
33.9399	227.071	1983.6	um	Nucleus	Nucleus Position	0.000	1.000	648	100000632	100000010	GFP-IMPa4-FL anti-PSF-A546 8C-S-PSF V2.00	0	17. GFP-Imp-a4-FL and anti-PSF-A546_Pos018_S001	00-CRZPUo2BP4nANNLioZY45B
134.412	33.8591	1984.1	um	Nucleus	Nucleus Position	0.000	1.000	649	100000633	100000011	GFP-IMPa4-FL anti-PSF-A546 8C-S-PSF V2.00	0	17. GFP-Imp-a4-FL and anti-PSF-A546_Pos018_S001	00-CRZPUo2BP4nANNLioZY45B
8.21964	165.244	1984.84	um	Nucleus	Nucleus Position	0.000	1.000	650	100000634	100000012	GFP-IMPa4-FL anti-PSF-A546 8C-S-PSF V2.00	0	17. GFP-Imp-a4-FL and anti-PSF-A546_Pos018_S001	00-CRZPUo2BP4nANNLioZY45B
74.6933	223.735	1984.81	um	Nucleus	Nucleus Position	0.000	1.000	651	100000635	100000013	GFP-IMPa4-FL anti-PSF-A546 8C-S-PSF V2.00	0	17. GFP-Imp-a4-FL and anti-PSF-A546_Pos018_S001	00-CRZPUo2BP4nANNLioZY45B
123.728	81.9343	1983.2	um	Nucleus	Nucleus Position	0.000	1.000	654	100000636	100000014	GFP-IMPa4-FL anti-PSF-A546 8C-S-PSF V2.00	0	17. GFP-Imp-a4-FL and anti-PSF-A546_Pos018_S001	00-CRZPUo2BP4nANNLioZY45B
179.346	131.444	1983.27	um	Nucleus	Nucleus Position	0.000	1.000	655	100000637	100000015	GFP-IMPa4-FL anti-PSF-A546 8C-S-PSF V2.00	0	17. GFP-Imp-a4-FL and anti-PSF-A546_Pos018_S001	00-CRZPUo2BP4nANNLioZY45B
87.9995	154.811	1983.34	um	Nucleus	Nucleus Position	0.000	1.000	656	100000638	100000016	GFP-IMPa4-FL anti-PSF-A546 8C-S-PSF V2.00	0	17. GFP-Imp-a4-FL and anti-PSF-A546_Pos018_S001	00-CRZPUo2BP4nANNLioZY45B
86.9886	21.6008	1983.48	um	Nucleus	Nucleus Position	0.000	1.000	657	100000639	100000017	GFP-IMPa4-FL anti-PSF-A546 8C-S-PSF V2.00	0	17. GFP-Imp-a4-FL and anti-PSF-A546_Pos018_S001	00-CRZPUo2BP4nANNLioZY45B
180.902	22.0664	1983.52	um	Nucleus	Nucleus Position	0.000	1.000	658	100000640	100000018	GFP-IMPa4-FL anti-PSF-A546 8C-S-PSF V2.00	0	17. GFP-Imp-a4-FL and anti-PSF-A546_Pos018_S001	00-CRZPUo2BP4nANNLioZY45B
213.505	26.4704	1983.45	um	Nucleus	Nucleus Position	0.000	1.000	659	100000641	100000019	GFP-IMPa4-FL anti-PSF-A546 8C-S-PSF V2.00	0	17. GFP-Imp-a4-FL and anti-PSF-A546_Pos018_S001	00-CRZPUo2BP4nANNLioZY45B
74.3409	38.1296	1983.43	um	Nucleus	Nucleus Position	0.000	1.000	660	100000642	100000020	GFP-IMPa4-FL anti-PSF-A546 8C-S-PSF V2.00	0	17. GFP-Imp-a4-FL and anti-PSF-A546_Pos018_S001	00-CRZPUo2BP4nANNLioZY45B
40.5822	61.6351	1983.41	um	Nucleus	Nucleus Position	0.000	1.000	661	100000643	100000021	GFP-IMPa4-FL anti-PSF-A546 8C-S-PSF V2.00	0	17. GFP-Imp-a4-FL and anti-PSF-A546_Pos018_S001	00-CRZPUo2BP4nANNLioZY45B
92.2989	66.0777	1983.47	um	Nucleus	Nucleus Position	0.000	1.000	662	100000644	100000022	GFP-IMPa4-FL anti-PSF-A546 8C-S-PSF V2.00	0	17. GFP-Imp-a4-FL and anti-PSF-A546_Pos018_S001	00-CRZPUo2BP4nANNLioZY45B
158.363	73.4586	1983.34	um	Nucleus	Nucleus Position	0.000	1.000	663	100000645	100000023	GFP-IMPa4-FL anti-PSF-A546 8C-S-PSF V2.00	0	17. GFP-Imp-a4-FL and anti-PSF-A546_Pos018_S001	00-CRZPUo2BP4nANNLioZY45B
67.2737	84.9177	1983.57	um	Nucleus	Nucleus Position	0.000	1.000	664	100000646	100000024	GFP-IMPa4-FL anti-PSF-A546 8C-S-PSF V2.00	0	17. GFP-Imp-a4-FL and anti-PSF-A546_Pos018_S001	00-CRZPUo2BP4nANNLioZY45B
190.872	97.5029	1983.33	um	Nucleus	Nucleus Position	0.000	1.000	665	100000647	100000025	GFP-IMPa4-FL anti-PSF-A546 8C-S-PSF V2.00	0	17. GFP-Imp-a4-FL and anti-PSF-A546_Pos018_S001	00-CRZPUo2BP4nANNLioZY45B
95.0017	100.076	1983.34	um	Nucleus	Nucleus Position	0.000	1.000	666	100000648	100000026	GFP-IMPa4-FL anti-PSF-A546 8C-S-PSF V2.00	0	17. GFP-Imp-a4-FL and anti-PSF-A546_Pos018_S001	00-CRZPUo2BP4nANNLioZY45B
46.0691	118.246	1983.48	um	Nucleus	Nucleus Position	0.000	1.000	667	100000649	100000027	GFP-IMPa4-FL anti-PSF-A546 8C-S-PSF V2.00	0	17. GFP-Imp-a4-FL and anti-PSF-A546_Pos018_S001	00-CRZPUo2BP4nANNLioZY45B
238.404	116.496	1983.36	um	Nucleus	Nucleus Position	0.000	1.000	668	100000650	100000028	GFP-IMPa4-FL anti-PSF-A546 8C-S-PSF V2.00	0	17. GFP-Imp-a4-FL and anti-PSF-A546_Pos018_S001	00-CRZPUo2BP4nANNLioZY45B
77.4272	127.424	1983.3	um	Nucleus	Nucleus Position	0.000	1.000	669	100000651	100000029	GFP-IMPa4-FL anti-PSF-A546 8C-S-PSF V2.00	0	17. GFP-Imp-a4-FL and anti-PSF-A546_Pos018_S001	00-CRZPUo2BP4nANNLioZY45B
11.3082	128.039	1983.53	um	Nucleus	Nucleus Position	0.000	1.000	670	100000652	100000030	GFP-IMPa4-FL anti-PSF-A546 8C-S-PSF V2.00	0	17. GFP-Imp-a4-FL and anti-PSF-A546_Pos018_S001	00-CRZPUo2BP4nANNLioZY45B
33.2792	159.035	1983.6	um	Nucleus	Nucleus Position	0.000	1.000	671	100000653	100000031	GFP-IMPa4-FL anti-PSF-A546 8C-S-PSF V2.00	0	17. GFP-Imp-a4-FL and anti-PSF-A546_Pos018_S001	00-CRZPUo2BP4nANNLioZY45B
28.6071	90.9672	1983.67	um	Nucleus	Nucleus Position	0.000	1.000	672	100000654	100000032	GFP-IMPa4-FL anti-PSF-A546 8C-S-PSF V2.00	0	17. GFP-Imp-a4-FL and anti-PSF-A546_Pos018_S001	00-CRZPUo2BP4nANNLioZY45B
211.438	180.051	1984	um	Nucleus	Nucleus Position	0.000	1.000	673	100000655	100000033	GFP-IMPa4-FL anti-PSF-A546 8C-S-PSF V2.00	0	17. GFP-Imp-a4-FL and anti-PSF-A546_Pos018_S001	00-CRZPUo2BP4nANNLioZY45B
195.333	185.864	1983.89	um	Nucleus	Nucleus Position	0.000	1.000	674	100000656	100000034	GFP-IMPa4-FL anti-PSF-A546 8C-S-PSF V2.00	0	17. GFP-Imp-a4-FL and anti-PSF-A546_Pos018_S001	00-CRZPUo2BP4nANNLioZY45B
27.0942	189.033	1983.74	um	Nucleus	Nucleus Position	0.000	1.000	675	100000657	100000035	GFP-IMPa4-FL anti-PSF-A546 8C-S-PSF V2.00	0	17. GFP-Imp-a4-FL and anti-PSF-A546_Pos018_S001	00-CRZPUo2BP4nANNLioZY45B
204.174	192.783	1983.73	um	Nucleus	Nucleus Position	0.000	1.000	676	100000658	100000036	GFP-IMPa4-FL anti-PSF-A546 8C-S-PSF V2.00	0	17. GFP-Imp-a4-FL and anti-PSF-A546_Pos018_S001	00-CRZPUo2BP4nANNLioZY45B
145.749	80.4843	1984.16	um	Nucleus	Nucleus Position	0.000	1.000	677	100000659	100000037	GFP-IMPa4-FL anti-PSF-A546 8C-S-PSF V2.00	0	17. GFP-Imp-a4-FL and anti-PSF-A546_Pos018_S001	00-CRZPUo2BP4nANNLioZY45B
135.757	94.6685	1984.34	um	Nucleus	Nucleus Position	0.000	1.000	678	100000660	100000038	GFP-IMPa4-FL anti-PSF-A546 8C-S-PSF V2.00	0	17. GFP-Imp-a4-FL and anti-PSF-A546_Pos018_S001	00-CRZPUo2BP4nANNLioZY45B
75.4512	27.0914	1983.82	um	Nucleus	Nucleus Position	0.000	1.000	679	100000661	100000000	GFP-IMPa4-FL anti-PSF-A546 8C-S-PSF V2.00	0	17. GFP-Imp-a4-FL and anti-PSF-A546_Pos019_S001	00-x3hRF2rd4BCN7knM55RmFn
135.537	85.5814	1983.57	um	Nucleus	Nucleus Position	0.000	1.000	680	100000662	100000001	GFP-IMPa4-FL anti-PSF-A546 8C-S-PSF V2.00	0	17. GFP-Imp-a4-FL and anti-PSF-A546_Pos019_S001	00-x3hRF2rd4BCN7knM55RmFn
64.3019	113.087	1983.73	um	Nucleus	Nucleus Position	0.000	1.000	681	100000663	100000002	GFP-IMPa4-FL anti-PSF-A546 8C-S-PSF V2.00	0	17. GFP-Imp-a4-FL and anti-PSF-A546_Pos019_S001	00-x3hRF2rd4BCN7knM55RmFn
85.9888	125.922	1983.69	um	Nucleus	Nucleus Position	0.000	1.000	682	100000664	100000003	GFP-IMPa4-FL anti-PSF-A546 8C-S-PSF V2.00	0	17. GFP-Imp-a4-FL and anti-PSF-A546_Pos019_S001	00-x3hRF2rd4BCN7knM55RmFn
111.857	137.951	1983.53	um	Nucleus	Nucleus Position	0.000	1.000	683	100000665	100000004	GFP-IMPa4-FL anti-PSF-A546 8C-S-PSF V2.00	0	17. GFP-Imp-a4-FL and anti-PSF-A546_Pos019_S001	00-x3hRF2rd4BCN7knM55RmFn
218.112	151.762	1983.66	um	Nucleus	Nucleus Position	0.000	1.000	684	100000666	100000005	GFP-IMPa4-FL anti-PSF-A546 8C-S-PSF V2.00	0	17. GFP-Imp-a4-FL and anti-PSF-A546_Pos019_S001	00-x3hRF2rd4BCN7knM55RmFn
94.8366	162.48	1983.74	um	Nucleus	Nucleus Position	0.000	1.000	685	100000667	100000006	GFP-IMPa4-FL anti-PSF-A546 8C-S-PSF V2.00	0	17. GFP-Imp-a4-FL and anti-PSF-A546_Pos019_S001	00-x3hRF2rd4BCN7knM55RmFn
61.6053	164.082	1983.77	um	Nucleus	Nucleus Position	0.000	1.000	686	100000668	100000007	GFP-IMPa4-FL anti-PSF-A546 8C-S-PSF V2.00	0	17. GFP-Imp-a4-FL and anti-PSF-A546_Pos019_S001	00-x3hRF2rd4BCN7knM55RmFn
110.587	34.0718	1983.47	um	Nucleus	Nucleus Position	0.000	1.000	687	100000669	100000008	GFP-IMPa4-FL anti-PSF-A546 8C-S-PSF V2.00	0	17. GFP-Imp-a4-FL and anti-PSF-A546_Pos019_S001	00-x3hRF2rd4BCN7knM55RmFn
119.417	55.3392	1983.43	um	Nucleus	Nucleus Position	0.000	1.000	688	100000670	100000009	GFP-IMPa4-FL anti-PSF-A546 8C-S-PSF V2.00	0	17. GFP-Imp-a4-FL and anti-PSF-A546_Pos019_S001	00-x3hRF2rd4BCN7knM55RmFn
48.4706	133.631	1984.11	um	Nucleus	Nucleus Position	0.000	1.000	689	100000671	100000010	GFP-IMPa4-FL anti-PSF-A546 8C-S-PSF V2.00	0	17. GFP-Imp-a4-FL and anti-PSF-A546_Pos019_S001	00-x3hRF2rd4BCN7knM55RmFn
76.7721	142.796	1983.97	um	Nucleus	Nucleus Position	0.000	1.000	690	100000672	100000011	GFP-IMPa4-FL anti-PSF-A546 8C-S-PSF V2.00	0	17. GFP-Imp-a4-FL and anti-PSF-A546_Pos019_S001	00-x3hRF2rd4BCN7knM55RmFn
208.883	168.453	1984.6	um	Nucleus	Nucleus Position	0.000	1.000	691	100000673	100000012	GFP-IMPa4-FL anti-PSF-A546 8C-S-PSF V2.00	0	17. GFP-Imp-a4-FL and anti-PSF-A546_Pos019_S001	00-x3hRF2rd4BCN7knM55RmFn
49.2071	177.065	1984.1	um	Nucleus	Nucleus Position	0.000	1.000	692	100000674	100000013	GFP-IMPa4-FL anti-PSF-A546 8C-S-PSF V2.00	0	17. GFP-Imp-a4-FL and anti-PSF-A546_Pos019_S001	00-x3hRF2rd4BCN7knM55RmFn
188.625	193.203	1983.72	um	Nucleus	Nucleus Position	0.000	1.000	693	100000675	100000014	GFP-IMPa4-FL anti-PSF-A546 8C-S-PSF V2.00	0	17. GFP-Imp-a4-FL and anti-PSF-A546_Pos019_S001	00-x3hRF2rd4BCN7knM55RmFn
241.915	216.734	1983.77	um	Nucleus	Nucleus Position	0.000	1.000	694	100000676	100000015	GFP-IMPa4-FL anti-PSF-A546 8C-S-PSF V2.00	0	17. GFP-Imp-a4-FL and anti-PSF-A546_Pos019_S001	00-x3hRF2rd4BCN7knM55RmFn
58.8111	227.567	1983.84	um	Nucleus	Nucleus Position	0.000	1.000	695	100000677	100000016	GFP-IMPa4-FL anti-PSF-A546 8C-S-PSF V2.00	0	17. GFP-Imp-a4-FL and anti-PSF-A546_Pos019_S001	00-x3hRF2rd4BCN7knM55RmFn
208.214	229.869	1983.69	um	Nucleus	Nucleus Position	0.000	1.000	696	100000678	100000017	GFP-IMPa4-FL anti-PSF-A546 8C-S-PSF V2.00	0	17. GFP-Imp-a4-FL and anti-PSF-A546_Pos019_S001	00-x3hRF2rd4BCN7knM55RmFn
89.1937	233.007	1983.91	um	Nucleus	Nucleus Position	0.000	1.000	697	100000679	100000018	GFP-IMPa4-FL anti-PSF-A546 8C-S-PSF V2.00	0	17. GFP-Imp-a4-FL and anti-PSF-A546_Pos019_S001	00-x3hRF2rd4BCN7knM55RmFn
185.413	237.325	1983.96	um	Nucleus	Nucleus Position	0.000	1.000	698	100000680	100000019	GFP-IMPa4-FL anti-PSF-A546 8C-S-PSF V2.00	0	17. GFP-Imp-a4-FL and anti-PSF-A546_Pos019_S001	00-x3hRF2rd4BCN7knM55RmFn
131.184	239.703	1983.74	um	Nucleus	Nucleus Position	0.000	1.000	699	100000681	100000020	GFP-IMPa4-FL anti-PSF-A546 8C-S-PSF V2.00	0	17. GFP-Imp-a4-FL and anti-PSF-A546_Pos019_S001	00-x3hRF2rd4BCN7knM55RmFn
26.0641	198.723	1984.56	um	Nucleus	Nucleus Position	0.000	1.000	701	100000682	100000021	GFP-IMPa4-FL anti-PSF-A546 8C-S-PSF V2.00	0	17. GFP-Imp-a4-FL and anti-PSF-A546_Pos019_S001	00-x3hRF2rd4BCN7knM55RmFn
49.6667	201.046	1984.54	um	Nucleus	Nucleus Position	0.000	1.000	702	100000683	100000022	GFP-IMPa4-FL anti-PSF-A546 8C-S-PSF V2.00	0	17. GFP-Imp-a4-FL and anti-PSF-A546_Pos019_S001	00-x3hRF2rd4BCN7knM55RmFn
17.309	233.76	1984.1	um	Nucleus	Nucleus Position	0.000	1.000	703	100000684	100000023	GFP-IMPa4-FL anti-PSF-A546 8C-S-PSF V2.00	0	17. GFP-Imp-a4-FL and anti-PSF-A546_Pos019_S001	00-x3hRF2rd4BCN7knM55RmFn
192.222	72.7433	1983.67	um	Nucleus	Nucleus Position	0.000	1.000	704	100000685	100000024	GFP-IMPa4-FL anti-PSF-A546 8C-S-PSF V2.00	0	17. GFP-Imp-a4-FL and anti-PSF-A546_Pos019_S001	00-x3hRF2rd4BCN7knM55RmFn
85.4262	84.295	1983.42	um	Nucleus	Nucleus Position	0.000	1.000	705	100000686	100000025	GFP-IMPa4-FL anti-PSF-A546 8C-S-PSF V2.00	0	17. GFP-Imp-a4-FL and anti-PSF-A546_Pos019_S001	00-x3hRF2rd4BCN7knM55RmFn
187.133	87.4091	1983.66	um	Nucleus	Nucleus Position	0.000	1.000	706	100000687	100000026	GFP-IMPa4-FL anti-PSF-A546 8C-S-PSF V2.00	0	17. GFP-Imp-a4-FL and anti-PSF-A546_Pos019_S001	00-x3hRF2rd4BCN7knM55RmFn
93.1278	95.3653	1983.43	um	Nucleus	Nucleus Position	0.000	1.000	707	100000688	100000027	GFP-IMPa4-FL anti-PSF-A546 8C-S-PSF V2.00	0	17. GFP-Imp-a4-FL and anti-PSF-A546_Pos019_S001	00-x3hRF2rd4BCN7knM55RmFn
170.002	101.466	1983.59	um	Nucleus	Nucleus Position	0.000	1.000	708	100000689	100000028	GFP-IMPa4-FL anti-PSF-A546 8C-S-PSF V2.00	0	17. GFP-Imp-a4-FL and anti-PSF-A546_Pos019_S001	00-x3hRF2rd4BCN7knM55RmFn
149.999	123.246	1983.56	um	Nucleus	Nucleus Position	0.000	1.000	709	100000690	100000029	GFP-IMPa4-FL anti-PSF-A546 8C-S-PSF V2.00	0	17. GFP-Imp-a4-FL and anti-PSF-A546_Pos019_S001	00-x3hRF2rd4BCN7knM55RmFn
195.451	127.712	1983.39	um	Nucleus	Nucleus Position	0.000	1.000	710	100000691	100000030	GFP-IMPa4-FL anti-PSF-A546 8C-S-PSF V2.00	0	17. GFP-Imp-a4-FL and anti-PSF-A546_Pos019_S001	00-x3hRF2rd4BCN7knM55RmFn
177.833	150.109	1983.48	um	Nucleus	Nucleus Position	0.000	1.000	711	100000692	100000031	GFP-IMPa4-FL anti-PSF-A546 8C-S-PSF V2.00	0	17. GFP-Imp-a4-FL and anti-PSF-A546_Pos019_S001	00-x3hRF2rd4BCN7knM55RmFn
128.566	172.314	1983.58	um	Nucleus	Nucleus Position	0.000	1.000	712	100000693	100000032	GFP-IMPa4-FL anti-PSF-A546 8C-S-PSF V2.00	0	17. GFP-Imp-a4-FL and anti-PSF-A546_Pos019_S001	00-x3hRF2rd4BCN7knM55RmFn
183.961	180.096	1983.68	um	Nucleus	Nucleus Position	0.000	1.000	713	100000694	100000033	GFP-IMPa4-FL anti-PSF-A546 8C-S-PSF V2.00	0	17. GFP-Imp-a4-FL and anti-PSF-A546_Pos019_S001	00-x3hRF2rd4BCN7knM55RmFn
154.115	89.587	1983.71	um	Nucleus	Nucleus Position	0.000	1.000	714	100000695	100000034	GFP-IMPa4-FL anti-PSF-A546 8C-S-PSF V2.00	0	17. GFP-Imp-a4-FL and anti-PSF-A546_Pos019_S001	00-x3hRF2rd4BCN7knM55RmFn
146.484	148.194	1983.81	um	Nucleus	Nucleus Position	0.000	1.000	715	100000696	100000035	GFP-IMPa4-FL anti-PSF-A546 8C-S-PSF V2.00	0	17. GFP-Imp-a4-FL and anti-PSF-A546_Pos019_S001	00-x3hRF2rd4BCN7knM55RmFn
149.054	173.152	1984.03	um	Nucleus	Nucleus Position	0.000	1.000	716	100000697	100000036	GFP-IMPa4-FL anti-PSF-A546 8C-S-PSF V2.00	0	17. GFP-Imp-a4-FL and anti-PSF-A546_Pos019_S001	00-x3hRF2rd4BCN7knM55RmFn
117.783	181.944	1984.01	um	Nucleus	Nucleus Position	0.000	1.000	717	100000698	100000037	GFP-IMPa4-FL anti-PSF-A546 8C-S-PSF V2.00	0	17. GFP-Imp-a4-FL and anti-PSF-A546_Pos019_S001	00-x3hRF2rd4BCN7knM55RmFn
99.7386	187.895	1983.84	um	Nucleus	Nucleus Position	0.000	1.000	718	100000699	100000038	GFP-IMPa4-FL anti-PSF-A546 8C-S-PSF V2.00	0	17. GFP-Imp-a4-FL and anti-PSF-A546_Pos019_S001	00-x3hRF2rd4BCN7knM55RmFn
128.982	197.738	1983.96	um	Nucleus	Nucleus Position	0.000	1.000	719	100000700	100000039	GFP-IMPa4-FL anti-PSF-A546 8C-S-PSF V2.00	0	17. GFP-Imp-a4-FL and anti-PSF-A546_Pos019_S001	00-x3hRF2rd4BCN7knM55RmFn
138.727	208.352	1983.77	um	Nucleus	Nucleus Position	0.000	1.000	720	100000701	100000040	GFP-IMPa4-FL anti-PSF-A546 8C-S-PSF V2.00	0	17. GFP-Imp-a4-FL and anti-PSF-A546_Pos019_S001	00-x3hRF2rd4BCN7knM55RmFn
169.673	210.785	1983.93	um	Nucleus	Nucleus Position	0.000	1.000	721	100000702	100000041	GFP-IMPa4-FL anti-PSF-A546 8C-S-PSF V2.00	0	17. GFP-Imp-a4-FL and anti-PSF-A546_Pos019_S001	00-x3hRF2rd4BCN7knM55RmFn
113.317	216.664	1983.76	um	Nucleus	Nucleus Position	0.000	1.000	722	100000703	100000042	GFP-IMPa4-FL anti-PSF-A546 8C-S-PSF V2.00	0	17. GFP-Imp-a4-FL and anti-PSF-A546_Pos019_S001	00-x3hRF2rd4BCN7knM55RmFn
147.212	239.486	1983.87	um	Nucleus	Nucleus Position	0.000	1.000	723	100000704	100000043	GFP-IMPa4-FL anti-PSF-A546 8C-S-PSF V2.00	0	17. GFP-Imp-a4-FL and anti-PSF-A546_Pos019_S001	00-x3hRF2rd4BCN7knM55RmFn
153.685	4.58316	1984.41	um	Nucleus	Nucleus Position	0.000	1.000	724	100000705	100000044	GFP-IMPa4-FL anti-PSF-A546 8C-S-PSF V2.00	0	17. GFP-Imp-a4-FL and anti-PSF-A546_Pos019_S001	00-x3hRF2rd4BCN7knM55RmFn
71.9058	198.207	1984.25	um	Nucleus	Nucleus Position	0.000	1.000	725	100000706	100000045	GFP-IMPa4-FL anti-PSF-A546 8C-S-PSF V2.00	0	17. GFP-Imp-a4-FL and anti-PSF-A546_Pos019_S001	00-x3hRF2rd4BCN7knM55RmFn
160.425	243.354	1984.21	um	Nucleus	Nucleus Position	0.000	1.000	726	100000707	100000046	GFP-IMPa4-FL anti-PSF-A546 8C-S-PSF V2.00	0	17. GFP-Imp-a4-FL and anti-PSF-A546_Pos019_S001	00-x3hRF2rd4BCN7knM55RmFn
222.549	200.363	1984.69	um	Nucleus	Nucleus Position	0.000	1.000	727	100000708	100000047	GFP-IMPa4-FL anti-PSF-A546 8C-S-PSF V2.00	0	17. GFP-Imp-a4-FL and anti-PSF-A546_Pos019_S001	00-x3hRF2rd4BCN7knM55RmFn
149.306	23.0511	1984.36	um	Nucleus	Nucleus Position	0.000	1.000	728	100000709	100000048	GFP-IMPa4-FL anti-PSF-A546 8C-S-PSF V2.00	0	17. GFP-Imp-a4-FL and anti-PSF-A546_Pos019_S001	00-x3hRF2rd4BCN7knM55RmFn
137.686	186.015	1984.86	um	Nucleus	Nucleus Position	0.000	1.000	729	100000710	100000049	GFP-IMPa4-FL anti-PSF-A546 8C-S-PSF V2.00	0	17. GFP-Imp-a4-FL and anti-PSF-A546_Pos019_S001	00-x3hRF2rd4BCN7knM55RmFn
236.324	195.674	1984.88	um	Nucleus	Nucleus Position	0.000	1.000	730	100000711	100000050	GFP-IMPa4-FL anti-PSF-A546 8C-S-PSF V2.00	0	17. GFP-Imp-a4-FL and anti-PSF-A546_Pos019_S001	00-x3hRF2rd4BCN7knM55RmFn
126.25	46.6379	1984.11	um	Nucleus	Nucleus Position	0.000	1.000	731	100000712	100000000	GFP-IMPa4-FL anti-PSF-A546 8C-S-PSF V2.00	0	17. GFP-Imp-a4-FL and anti-PSF-A546_Pos020_S001	00-iezAJa87VN9XRCEHjTeRmB
149.696	61.5391	1983.78	um	Nucleus	Nucleus Position	0.000	1.000	732	100000713	100000001	GFP-IMPa4-FL anti-PSF-A546 8C-S-PSF V2.00	0	17. GFP-Imp-a4-FL and anti-PSF-A546_Pos020_S001	00-iezAJa87VN9XRCEHjTeRmB
106.489	71.6866	1984.04	um	Nucleus	Nucleus Position	0.000	1.000	733	100000714	100000002	GFP-IMPa4-FL anti-PSF-A546 8C-S-PSF V2.00	0	17. GFP-Imp-a4-FL and anti-PSF-A546_Pos020_S001	00-iezAJa87VN9XRCEHjTeRmB
83.6911	87.0892	1983.94	um	Nucleus	Nucleus Position	0.000	1.000	734	100000715	100000003	GFP-IMPa4-FL anti-PSF-A546 8C-S-PSF V2.00	0	17. GFP-Imp-a4-FL and anti-PSF-A546_Pos020_S001	00-iezAJa87VN9XRCEHjTeRmB
84.3489	5.15403	1984.26	um	Nucleus	Nucleus Position	0.000	1.000	736	100000716	100000004	GFP-IMPa4-FL anti-PSF-A546 8C-S-PSF V2.00	0	17. GFP-Imp-a4-FL and anti-PSF-A546_Pos020_S001	00-iezAJa87VN9XRCEHjTeRmB
75.6117	31.2808	1983.96	um	Nucleus	Nucleus Position	0.000	1.000	737	100000717	100000005	GFP-IMPa4-FL anti-PSF-A546 8C-S-PSF V2.00	0	17. GFP-Imp-a4-FL and anti-PSF-A546_Pos020_S001	00-iezAJa87VN9XRCEHjTeRmB
142.402	28.2977	1984.03	um	Nucleus	Nucleus Position	0.000	1.000	738	100000718	100000006	GFP-IMPa4-FL anti-PSF-A546 8C-S-PSF V2.00	0	17. GFP-Imp-a4-FL and anti-PSF-A546_Pos020_S001	00-iezAJa87VN9XRCEHjTeRmB
40.8712	30.3424	1984.99	um	Nucleus	Nucleus Position	0.000	1.000	739	100000719	100000007	GFP-IMPa4-FL anti-PSF-A546 8C-S-PSF V2.00	0	17. GFP-Imp-a4-FL and anti-PSF-A546_Pos020_S001	00-iezAJa87VN9XRCEHjTeRmB
45.8024	53.5628	1984.11	um	Nucleus	Nucleus Position	0.000	1.000	740	100000720	100000008	GFP-IMPa4-FL anti-PSF-A546 8C-S-PSF V2.00	0	17. GFP-Imp-a4-FL and anti-PSF-A546_Pos020_S001	00-iezAJa87VN9XRCEHjTeRmB
54.2322	74.766	1983.99	um	Nucleus	Nucleus Position	0.000	1.000	741	100000721	100000009	GFP-IMPa4-FL anti-PSF-A546 8C-S-PSF V2.00	0	17. GFP-Imp-a4-FL and anti-PSF-A546_Pos020_S001	00-iezAJa87VN9XRCEHjTeRmB
127.833	80.716	1984.12	um	Nucleus	Nucleus Position	0.000	1.000	742	100000722	100000010	GFP-IMPa4-FL anti-PSF-A546 8C-S-PSF V2.00	0	17. GFP-Imp-a4-FL and anti-PSF-A546_Pos020_S001	00-iezAJa87VN9XRCEHjTeRmB
40.9229	96.8321	1983.86	um	Nucleus	Nucleus Position	0.000	1.000	743	100000723	100000011	GFP-IMPa4-FL anti-PSF-A546 8C-S-PSF V2.00	0	17. GFP-Imp-a4-FL and anti-PSF-A546_Pos020_S001	00-iezAJa87VN9XRCEHjTeRmB
97.8894	116.678	1983.72	um	Nucleus	Nucleus Position	0.000	1.000	744	100000724	100000012	GFP-IMPa4-FL anti-PSF-A546 8C-S-PSF V2.00	0	17. GFP-Imp-a4-FL and anti-PSF-A546_Pos020_S001	00-iezAJa87VN9XRCEHjTeRmB
11.0595	129.845	1984.1	um	Nucleus	Nucleus Position	0.000	1.000	745	100000725	100000013	GFP-IMPa4-FL anti-PSF-A546 8C-S-PSF V2.00	0	17. GFP-Imp-a4-FL and anti-PSF-A546_Pos020_S001	00-iezAJa87VN9XRCEHjTeRmB
216.176	170.637	1984.77	um	Nucleus	Nucleus Position	0.000	1.000	746	100000726	100000014	GFP-IMPa4-FL anti-PSF-A546 8C-S-PSF V2.00	0	17. GFP-Imp-a4-FL and anti-PSF-A546_Pos020_S001	00-iezAJa87VN9XRCEHjTeRmB
91.4923	198.988	1984.08	um	Nucleus	Nucleus Position	0.000	1.000	747	100000727	100000015	GFP-IMPa4-FL anti-PSF-A546 8C-S-PSF V2.00	0	17. GFP-Imp-a4-FL and anti-PSF-A546_Pos020_S001	00-iezAJa87VN9XRCEHjTeRmB
106.944	210.627	1983.84	um	Nucleus	Nucleus Position	0.000	1.000	748	100000728	100000016	GFP-IMPa4-FL anti-PSF-A546 8C-S-PSF V2.00	0	17. GFP-Imp-a4-FL and anti-PSF-A546_Pos020_S001	00-iezAJa87VN9XRCEHjTeRmB
2.86497	5.75823	1984.03	um	Nucleus	Nucleus Position	0.000	1.000	749	100000729	100000017	GFP-IMPa4-FL anti-PSF-A546 8C-S-PSF V2.00	0	17. GFP-Imp-a4-FL and anti-PSF-A546_Pos020_S001	00-iezAJa87VN9XRCEHjTeRmB
22.1286	19.3608	1984	um	Nucleus	Nucleus Position	0.000	1.000	750	100000730	100000018	GFP-IMPa4-FL anti-PSF-A546 8C-S-PSF V2.00	0	17. GFP-Imp-a4-FL and anti-PSF-A546_Pos020_S001	00-iezAJa87VN9XRCEHjTeRmB
7.29784	85.4592	1984.39	um	Nucleus	Nucleus Position	0.000	1.000	751	100000731	100000019	GFP-IMPa4-FL anti-PSF-A546 8C-S-PSF V2.00	0	17. GFP-Imp-a4-FL and anti-PSF-A546_Pos020_S001	00-iezAJa87VN9XRCEHjTeRmB
11.9757	200.892	1984.07	um	Nucleus	Nucleus Position	0.000	1.000	752	100000732	100000020	GFP-IMPa4-FL anti-PSF-A546 8C-S-PSF V2.00	0	17. GFP-Imp-a4-FL and anti-PSF-A546_Pos020_S001	00-iezAJa87VN9XRCEHjTeRmB
76.0507	165.906	1983.66	um	Nucleus	Nucleus Position	0.000	1.000	753	100000733	100000021	GFP-IMPa4-FL anti-PSF-A546 8C-S-PSF V2.00	0	17. GFP-Imp-a4-FL and anti-PSF-A546_Pos020_S001	00-iezAJa87VN9XRCEHjTeRmB
77.1025	129.868	1983.83	um	Nucleus	Nucleus Position	0.000	1.000	754	100000734	100000022	GFP-IMPa4-FL anti-PSF-A546 8C-S-PSF V2.00	0	17. GFP-Imp-a4-FL and anti-PSF-A546_Pos020_S001	00-iezAJa87VN9XRCEHjTeRmB
74.7553	153.331	1984.05	um	Nucleus	Nucleus Position	0.000	1.000	755	100000735	100000023	GFP-IMPa4-FL anti-PSF-A546 8C-S-PSF V2.00	0	17. GFP-Imp-a4-FL and anti-PSF-A546_Pos020_S001	00-iezAJa87VN9XRCEHjTeRmB
126.747	162.983	1983.73	um	Nucleus	Nucleus Position	0.000	1.000	756	100000736	100000024	GFP-IMPa4-FL anti-PSF-A546 8C-S-PSF V2.00	0	17. GFP-Imp-a4-FL and anti-PSF-A546_Pos020_S001	00-iezAJa87VN9XRCEHjTeRmB
78.6839	186.031	1984	um	Nucleus	Nucleus Position	0.000	1.000	757	100000737	100000025	GFP-IMPa4-FL anti-PSF-A546 8C-S-PSF V2.00	0	17. GFP-Imp-a4-FL and anti-PSF-A546_Pos020_S001	00-iezAJa87VN9XRCEHjTeRmB
52.1741	205.86	1983.85	um	Nucleus	Nucleus Position	0.000	1.000	758	100000738	100000026	GFP-IMPa4-FL anti-PSF-A546 8C-S-PSF V2.00	0	17. GFP-Imp-a4-FL and anti-PSF-A546_Pos020_S001	00-iezAJa87VN9XRCEHjTeRmB
30.8401	240.254	1984.04	um	Nucleus	Nucleus Position	0.000	1.000	759	100000739	100000027	GFP-IMPa4-FL anti-PSF-A546 8C-S-PSF V2.00	0	17. GFP-Imp-a4-FL and anti-PSF-A546_Pos020_S001	00-iezAJa87VN9XRCEHjTeRmB
115.15	14.6602	1984.11	um	Nucleus	Nucleus Position	0.000	1.000	760	100000740	100000028	GFP-IMPa4-FL anti-PSF-A546 8C-S-PSF V2.00	0	17. GFP-Imp-a4-FL and anti-PSF-A546_Pos020_S001	00-iezAJa87VN9XRCEHjTeRmB
109.095	41.2982	1984.24	um	Nucleus	Nucleus Position	0.000	1.000	761	100000741	100000029	GFP-IMPa4-FL anti-PSF-A546 8C-S-PSF V2.00	0	17. GFP-Imp-a4-FL and anti-PSF-A546_Pos020_S001	00-iezAJa87VN9XRCEHjTeRmB
91.0004	53.8411	1984.12	um	Nucleus	Nucleus Position	0.000	1.000	762	100000742	100000030	GFP-IMPa4-FL anti-PSF-A546 8C-S-PSF V2.00	0	17. GFP-Imp-a4-FL and anti-PSF-A546_Pos020_S001	00-iezAJa87VN9XRCEHjTeRmB
23.1561	154.143	1984.22	um	Nucleus	Nucleus Position	0.000	1.000	763	100000743	100000031	GFP-IMPa4-FL anti-PSF-A546 8C-S-PSF V2.00	0	17. GFP-Imp-a4-FL and anti-PSF-A546_Pos020_S001	00-iezAJa87VN9XRCEHjTeRmB
24.7316	166.374	1984.13	um	Nucleus	Nucleus Position	0.000	1.000	764	100000744	100000032	GFP-IMPa4-FL anti-PSF-A546 8C-S-PSF V2.00	0	17. GFP-Imp-a4-FL and anti-PSF-A546_Pos020_S001	00-iezAJa87VN9XRCEHjTeRmB
129.671	178.484	1984.18	um	Nucleus	Nucleus Position	0.000	1.000	765	100000745	100000033	GFP-IMPa4-FL anti-PSF-A546 8C-S-PSF V2.00	0	17. GFP-Imp-a4-FL and anti-PSF-A546_Pos020_S001	00-iezAJa87VN9XRCEHjTeRmB
49.2973	182.944	1984.08	um	Nucleus	Nucleus Position	0.000	1.000	766	100000746	100000034	GFP-IMPa4-FL anti-PSF-A546 8C-S-PSF V2.00	0	17. GFP-Imp-a4-FL and anti-PSF-A546_Pos020_S001	00-iezAJa87VN9XRCEHjTeRmB
194.49	183.601	1984.43	um	Nucleus	Nucleus Position	0.000	1.000	767	100000747	100000035	GFP-IMPa4-FL anti-PSF-A546 8C-S-PSF V2.00	0	17. GFP-Imp-a4-FL and anti-PSF-A546_Pos020_S001	00-iezAJa87VN9XRCEHjTeRmB
55.7662	240.455	1984.31	um	Nucleus	Nucleus Position	0.000	1.000	768	100000748	100000036	GFP-IMPa4-FL anti-PSF-A546 8C-S-PSF V2.00	0	17. GFP-Imp-a4-FL and anti-PSF-A546_Pos020_S001	00-iezAJa87VN9XRCEHjTeRmB
3.75706	151.494	1984.54	um	Nucleus	Nucleus Position	0.000	1.000	769	100000749	100000037	GFP-IMPa4-FL anti-PSF-A546 8C-S-PSF V2.00	0	17. GFP-Imp-a4-FL and anti-PSF-A546_Pos020_S001	00-iezAJa87VN9XRCEHjTeRmB
212.488	189.703	1984.57	um	Nucleus	Nucleus Position	0.000	1.000	770	100000750	100000038	GFP-IMPa4-FL anti-PSF-A546 8C-S-PSF V2.00	0	17. GFP-Imp-a4-FL and anti-PSF-A546_Pos020_S001	00-iezAJa87VN9XRCEHjTeRmB
50.1167	123.249	1984.58	um	Nucleus	Nucleus Position	0.000	1.000	771	100000751	100000039	GFP-IMPa4-FL anti-PSF-A546 8C-S-PSF V2.00	0	17. GFP-Imp-a4-FL and anti-PSF-A546_Pos020_S001	00-iezAJa87VN9XRCEHjTeRmB
6.54702	11.002	1984	um	Nucleus	Nucleus Position	0.000	1.000	772	100000752	100000000	GFP-IMPa4-FL anti-PSF-A546 8C-S-PSF V2.00	0	17. GFP-Imp-a4-FL and anti-PSF-A546_Pos021_S001	00-hzefg6H2S2ruoUAJ26bYsX
60.641	63.8105	1984.21	um	Nucleus	Nucleus Position	0.000	1.000	773	100000753	100000001	GFP-IMPa4-FL anti-PSF-A546 8C-S-PSF V2.00	0	17. GFP-Imp-a4-FL and anti-PSF-A546_Pos021_S001	00-hzefg6H2S2ruoUAJ26bYsX
87.8482	79.7421	1984.06	um	Nucleus	Nucleus Position	0.000	1.000	774	100000754	100000002	GFP-IMPa4-FL anti-PSF-A546 8C-S-PSF V2.00	0	17. GFP-Imp-a4-FL and anti-PSF-A546_Pos021_S001	00-hzefg6H2S2ruoUAJ26bYsX
198.419	218.679	1984.97	um	Nucleus	Nucleus Position	0.000	1.000	775	100000755	100000003	GFP-IMPa4-FL anti-PSF-A546 8C-S-PSF V2.00	0	17. GFP-Imp-a4-FL and anti-PSF-A546_Pos021_S001	00-hzefg6H2S2ruoUAJ26bYsX
147.365	3.57023	1984.05	um	Nucleus	Nucleus Position	0.000	1.000	776	100000756	100000004	GFP-IMPa4-FL anti-PSF-A546 8C-S-PSF V2.00	0	17. GFP-Imp-a4-FL and anti-PSF-A546_Pos021_S001	00-hzefg6H2S2ruoUAJ26bYsX
201.714	5.22109	1984.06	um	Nucleus	Nucleus Position	0.000	1.000	777	100000757	100000005	GFP-IMPa4-FL anti-PSF-A546 8C-S-PSF V2.00	0	17. GFP-Imp-a4-FL and anti-PSF-A546_Pos021_S001	00-hzefg6H2S2ruoUAJ26bYsX
119.548	24.0799	1984.14	um	Nucleus	Nucleus Position	0.000	1.000	778	100000758	100000006	GFP-IMPa4-FL anti-PSF-A546 8C-S-PSF V2.00	0	17. GFP-Imp-a4-FL and anti-PSF-A546_Pos021_S001	00-hzefg6H2S2ruoUAJ26bYsX
87.5705	39.4169	1983.81	um	Nucleus	Nucleus Position	0.000	1.000	779	100000759	100000007	GFP-IMPa4-FL anti-PSF-A546 8C-S-PSF V2.00	0	17. GFP-Imp-a4-FL and anti-PSF-A546_Pos021_S001	00-hzefg6H2S2ruoUAJ26bYsX
131.919	121.513	1983.87	um	Nucleus	Nucleus Position	0.000	1.000	780	100000760	100000008	GFP-IMPa4-FL anti-PSF-A546 8C-S-PSF V2.00	0	17. GFP-Imp-a4-FL and anti-PSF-A546_Pos021_S001	00-hzefg6H2S2ruoUAJ26bYsX
84.42	143.737	1983.78	um	Nucleus	Nucleus Position	0.000	1.000	781	100000761	100000009	GFP-IMPa4-FL anti-PSF-A546 8C-S-PSF V2.00	0	17. GFP-Imp-a4-FL and anti-PSF-A546_Pos021_S001	00-hzefg6H2S2ruoUAJ26bYsX
84.3647	172.086	1983.92	um	Nucleus	Nucleus Position	0.000	1.000	782	100000762	100000010	GFP-IMPa4-FL anti-PSF-A546 8C-S-PSF V2.00	0	17. GFP-Imp-a4-FL and anti-PSF-A546_Pos021_S001	00-hzefg6H2S2ruoUAJ26bYsX
243.014	5.51439	1983.76	um	Nucleus	Nucleus Position	0.000	1.000	783	100000763	100000011	GFP-IMPa4-FL anti-PSF-A546 8C-S-PSF V2.00	0	17. GFP-Imp-a4-FL and anti-PSF-A546_Pos021_S001	00-hzefg6H2S2ruoUAJ26bYsX
205.198	54.0583	1983.79	um	Nucleus	Nucleus Position	0.000	1.000	784	100000764	100000012	GFP-IMPa4-FL anti-PSF-A546 8C-S-PSF V2.00	0	17. GFP-Imp-a4-FL and anti-PSF-A546_Pos021_S001	00-hzefg6H2S2ruoUAJ26bYsX
126.562	88.006	1984.45	um	Nucleus	Nucleus Position	0.000	1.000	785	100000765	100000013	GFP-IMPa4-FL anti-PSF-A546 8C-S-PSF V2.00	0	17. GFP-Imp-a4-FL and anti-PSF-A546_Pos021_S001	00-hzefg6H2S2ruoUAJ26bYsX
34.6338	187.999	1984.31	um	Nucleus	Nucleus Position	0.000	1.000	786	100000766	100000014	GFP-IMPa4-FL anti-PSF-A546 8C-S-PSF V2.00	0	17. GFP-Imp-a4-FL and anti-PSF-A546_Pos021_S001	00-hzefg6H2S2ruoUAJ26bYsX
17.6325	199.742	1984.32	um	Nucleus	Nucleus Position	0.000	1.000	787	100000767	100000015	GFP-IMPa4-FL anti-PSF-A546 8C-S-PSF V2.00	0	17. GFP-Imp-a4-FL and anti-PSF-A546_Pos021_S001	00-hzefg6H2S2ruoUAJ26bYsX
27.3629	234.551	1984.42	um	Nucleus	Nucleus Position	0.000	1.000	788	100000768	100000016	GFP-IMPa4-FL anti-PSF-A546 8C-S-PSF V2.00	0	17. GFP-Imp-a4-FL and anti-PSF-A546_Pos021_S001	00-hzefg6H2S2ruoUAJ26bYsX
178.74	243.514	1984.33	um	Nucleus	Nucleus Position	0.000	1.000	789	100000769	100000017	GFP-IMPa4-FL anti-PSF-A546 8C-S-PSF V2.00	0	17. GFP-Imp-a4-FL and anti-PSF-A546_Pos021_S001	00-hzefg6H2S2ruoUAJ26bYsX
214.258	109.121	1983.94	um	Nucleus	Nucleus Position	0.000	1.000	790	100000770	100000018	GFP-IMPa4-FL anti-PSF-A546 8C-S-PSF V2.00	0	17. GFP-Imp-a4-FL and anti-PSF-A546_Pos021_S001	00-hzefg6H2S2ruoUAJ26bYsX
163.616	116.687	1983.92	um	Nucleus	Nucleus Position	0.000	1.000	791	100000771	100000019	GFP-IMPa4-FL anti-PSF-A546 8C-S-PSF V2.00	0	17. GFP-Imp-a4-FL and anti-PSF-A546_Pos021_S001	00-hzefg6H2S2ruoUAJ26bYsX
228.863	166.892	1983.86	um	Nucleus	Nucleus Position	0.000	1.000	792	100000772	100000020	GFP-IMPa4-FL anti-PSF-A546 8C-S-PSF V2.00	0	17. GFP-Imp-a4-FL and anti-PSF-A546_Pos021_S001	00-hzefg6H2S2ruoUAJ26bYsX
128.4	190.095	1983.99	um	Nucleus	Nucleus Position	0.000	1.000	793	100000773	100000021	GFP-IMPa4-FL anti-PSF-A546 8C-S-PSF V2.00	0	17. GFP-Imp-a4-FL and anti-PSF-A546_Pos021_S001	00-hzefg6H2S2ruoUAJ26bYsX
222.445	200.335	1983.85	um	Nucleus	Nucleus Position	0.000	1.000	794	100000774	100000022	GFP-IMPa4-FL anti-PSF-A546 8C-S-PSF V2.00	0	17. GFP-Imp-a4-FL and anti-PSF-A546_Pos021_S001	00-hzefg6H2S2ruoUAJ26bYsX
82.3627	212.015	1983.98	um	Nucleus	Nucleus Position	0.000	1.000	795	100000775	100000023	GFP-IMPa4-FL anti-PSF-A546 8C-S-PSF V2.00	0	17. GFP-Imp-a4-FL and anti-PSF-A546_Pos021_S001	00-hzefg6H2S2ruoUAJ26bYsX
93.4221	221.285	1984.05	um	Nucleus	Nucleus Position	0.000	1.000	796	100000776	100000024	GFP-IMPa4-FL anti-PSF-A546 8C-S-PSF V2.00	0	17. GFP-Imp-a4-FL and anti-PSF-A546_Pos021_S001	00-hzefg6H2S2ruoUAJ26bYsX
107.401	227.389	1984.11	um	Nucleus	Nucleus Position	0.000	1.000	797	100000777	100000025	GFP-IMPa4-FL anti-PSF-A546 8C-S-PSF V2.00	0	17. GFP-Imp-a4-FL and anti-PSF-A546_Pos021_S001	00-hzefg6H2S2ruoUAJ26bYsX
164.116	76.7035	1984.35	um	Nucleus	Nucleus Position	0.000	1.000	798	100000778	100000026	GFP-IMPa4-FL anti-PSF-A546 8C-S-PSF V2.00	0	17. GFP-Imp-a4-FL and anti-PSF-A546_Pos021_S001	00-hzefg6H2S2ruoUAJ26bYsX
108.552	116.119	1984.31	um	Nucleus	Nucleus Position	0.000	1.000	799	100000779	100000027	GFP-IMPa4-FL anti-PSF-A546 8C-S-PSF V2.00	0	17. GFP-Imp-a4-FL and anti-PSF-A546_Pos021_S001	00-hzefg6H2S2ruoUAJ26bYsX
51.5987	137.22	1984.24	um	Nucleus	Nucleus Position	0.000	1.000	800	100000780	100000028	GFP-IMPa4-FL anti-PSF-A546 8C-S-PSF V2.00	0	17. GFP-Imp-a4-FL and anti-PSF-A546_Pos021_S001	00-hzefg6H2S2ruoUAJ26bYsX
28.7509	140.1	1984.3	um	Nucleus	Nucleus Position	0.000	1.000	801	100000781	100000029	GFP-IMPa4-FL anti-PSF-A546 8C-S-PSF V2.00	0	17. GFP-Imp-a4-FL and anti-PSF-A546_Pos021_S001	00-hzefg6H2S2ruoUAJ26bYsX
142.353	155.761	1984.17	um	Nucleus	Nucleus Position	0.000	1.000	802	100000782	100000030	GFP-IMPa4-FL anti-PSF-A546 8C-S-PSF V2.00	0	17. GFP-Imp-a4-FL and anti-PSF-A546_Pos021_S001	00-hzefg6H2S2ruoUAJ26bYsX
15.8649	157.11	1984.18	um	Nucleus	Nucleus Position	0.000	1.000	803	100000783	100000031	GFP-IMPa4-FL anti-PSF-A546 8C-S-PSF V2.00	0	17. GFP-Imp-a4-FL and anti-PSF-A546_Pos021_S001	00-hzefg6H2S2ruoUAJ26bYsX
116.673	158.543	1984.08	um	Nucleus	Nucleus Position	0.000	1.000	804	100000784	100000032	GFP-IMPa4-FL anti-PSF-A546 8C-S-PSF V2.00	0	17. GFP-Imp-a4-FL and anti-PSF-A546_Pos021_S001	00-hzefg6H2S2ruoUAJ26bYsX
45.5669	158.446	1984.34	um	Nucleus	Nucleus Position	0.000	1.000	805	100000785	100000033	GFP-IMPa4-FL anti-PSF-A546 8C-S-PSF V2.00	0	17. GFP-Imp-a4-FL and anti-PSF-A546_Pos021_S001	00-hzefg6H2S2ruoUAJ26bYsX
159.796	165.283	1984.25	um	Nucleus	Nucleus Position	0.000	1.000	806	100000786	100000034	GFP-IMPa4-FL anti-PSF-A546 8C-S-PSF V2.00	0	17. GFP-Imp-a4-FL and anti-PSF-A546_Pos021_S001	00-hzefg6H2S2ruoUAJ26bYsX
133.309	170.831	1984.23	um	Nucleus	Nucleus Position	0.000	1.000	807	100000787	100000035	GFP-IMPa4-FL anti-PSF-A546 8C-S-PSF V2.00	0	17. GFP-Imp-a4-FL and anti-PSF-A546_Pos021_S001	00-hzefg6H2S2ruoUAJ26bYsX
186.745	174.737	1984.4	um	Nucleus	Nucleus Position	0.000	1.000	808	100000788	100000036	GFP-IMPa4-FL anti-PSF-A546 8C-S-PSF V2.00	0	17. GFP-Imp-a4-FL and anti-PSF-A546_Pos021_S001	00-hzefg6H2S2ruoUAJ26bYsX
164.009	179.761	1984.3	um	Nucleus	Nucleus Position	0.000	1.000	809	100000789	100000037	GFP-IMPa4-FL anti-PSF-A546 8C-S-PSF V2.00	0	17. GFP-Imp-a4-FL and anti-PSF-A546_Pos021_S001	00-hzefg6H2S2ruoUAJ26bYsX
179.536	206.782	1984.3	um	Nucleus	Nucleus Position	0.000	1.000	810	100000790	100000038	GFP-IMPa4-FL anti-PSF-A546 8C-S-PSF V2.00	0	17. GFP-Imp-a4-FL and anti-PSF-A546_Pos021_S001	00-hzefg6H2S2ruoUAJ26bYsX
238.392	227.558	1984.26	um	Nucleus	Nucleus Position	0.000	1.000	811	100000791	100000039	GFP-IMPa4-FL anti-PSF-A546 8C-S-PSF V2.00	0	17. GFP-Imp-a4-FL and anti-PSF-A546_Pos021_S001	00-hzefg6H2S2ruoUAJ26bYsX
146.929	233.52	1984.14	um	Nucleus	Nucleus Position	0.000	1.000	812	100000792	100000040	GFP-IMPa4-FL anti-PSF-A546 8C-S-PSF V2.00	0	17. GFP-Imp-a4-FL and anti-PSF-A546_Pos021_S001	00-hzefg6H2S2ruoUAJ26bYsX
211.896	238.914	1984.41	um	Nucleus	Nucleus Position	0.000	1.000	813	100000793	100000041	GFP-IMPa4-FL anti-PSF-A546 8C-S-PSF V2.00	0	17. GFP-Imp-a4-FL and anti-PSF-A546_Pos021_S001	00-hzefg6H2S2ruoUAJ26bYsX
158.085	52.471	1984.76	um	Nucleus	Nucleus Position	0.000	1.000	814	100000794	100000042	GFP-IMPa4-FL anti-PSF-A546 8C-S-PSF V2.00	0	17. GFP-Imp-a4-FL and anti-PSF-A546_Pos021_S001	00-hzefg6H2S2ruoUAJ26bYsX
103.368	128.695	1984.72	um	Nucleus	Nucleus Position	0.000	1.000	815	100000795	100000043	GFP-IMPa4-FL anti-PSF-A546 8C-S-PSF V2.00	0	17. GFP-Imp-a4-FL and anti-PSF-A546_Pos021_S001	00-hzefg6H2S2ruoUAJ26bYsX
204.661	134.851	1984.73	um	Nucleus	Nucleus Position	0.000	1.000	816	100000796	100000044	GFP-IMPa4-FL anti-PSF-A546 8C-S-PSF V2.00	0	17. GFP-Imp-a4-FL and anti-PSF-A546_Pos021_S001	00-hzefg6H2S2ruoUAJ26bYsX
184.536	140.738	1984.65	um	Nucleus	Nucleus Position	0.000	1.000	817	100000797	100000045	GFP-IMPa4-FL anti-PSF-A546 8C-S-PSF V2.00	0	17. GFP-Imp-a4-FL and anti-PSF-A546_Pos021_S001	00-hzefg6H2S2ruoUAJ26bYsX
243.303	145.695	1984.8	um	Nucleus	Nucleus Position	0.000	1.000	818	100000798	100000046	GFP-IMPa4-FL anti-PSF-A546 8C-S-PSF V2.00	0	17. GFP-Imp-a4-FL and anti-PSF-A546_Pos021_S001	00-hzefg6H2S2ruoUAJ26bYsX
90.4411	178.966	1983.85	um	Nucleus	Nucleus Position	0.000	1.000	820	100000799	100000000	GFP-IMPa4-FL anti-PSF-A546 8C-S-PSF V2.00	0	17. GFP-Imp-a4-FL and anti-PSF-A546_Pos022_S001	00-kr3LXQtMX7BPfmXKN8DjH6
158.383	12.3101	1982.79	um	Nucleus	Nucleus Position	0.000	1.000	822	100000800	100000001	GFP-IMPa4-FL anti-PSF-A546 8C-S-PSF V2.00	0	17. GFP-Imp-a4-FL and anti-PSF-A546_Pos022_S001	00-kr3LXQtMX7BPfmXKN8DjH6
77.7306	33.3815	1982.76	um	Nucleus	Nucleus Position	0.000	1.000	823	100000801	100000002	GFP-IMPa4-FL anti-PSF-A546 8C-S-PSF V2.00	0	17. GFP-Imp-a4-FL and anti-PSF-A546_Pos022_S001	00-kr3LXQtMX7BPfmXKN8DjH6
151.301	43.2055	1982.51	um	Nucleus	Nucleus Position	0.000	1.000	824	100000802	100000003	GFP-IMPa4-FL anti-PSF-A546 8C-S-PSF V2.00	0	17. GFP-Imp-a4-FL and anti-PSF-A546_Pos022_S001	00-kr3LXQtMX7BPfmXKN8DjH6
109.826	78.3507	1982.81	um	Nucleus	Nucleus Position	0.000	1.000	825	100000803	100000004	GFP-IMPa4-FL anti-PSF-A546 8C-S-PSF V2.00	0	17. GFP-Imp-a4-FL and anti-PSF-A546_Pos022_S001	00-kr3LXQtMX7BPfmXKN8DjH6
78.8502	89.916	1982.57	um	Nucleus	Nucleus Position	0.000	1.000	826	100000804	100000005	GFP-IMPa4-FL anti-PSF-A546 8C-S-PSF V2.00	0	17. GFP-Imp-a4-FL and anti-PSF-A546_Pos022_S001	00-kr3LXQtMX7BPfmXKN8DjH6
59.2178	97.9601	1982.55	um	Nucleus	Nucleus Position	0.000	1.000	827	100000805	100000006	GFP-IMPa4-FL anti-PSF-A546 8C-S-PSF V2.00	0	17. GFP-Imp-a4-FL and anti-PSF-A546_Pos022_S001	00-kr3LXQtMX7BPfmXKN8DjH6
134.924	97.1497	1982.83	um	Nucleus	Nucleus Position	0.000	1.000	828	100000806	100000007	GFP-IMPa4-FL anti-PSF-A546 8C-S-PSF V2.00	0	17. GFP-Imp-a4-FL and anti-PSF-A546_Pos022_S001	00-kr3LXQtMX7BPfmXKN8DjH6
107.698	99.2704	1982.78	um	Nucleus	Nucleus Position	0.000	1.000	829	100000807	100000008	GFP-IMPa4-FL anti-PSF-A546 8C-S-PSF V2.00	0	17. GFP-Imp-a4-FL and anti-PSF-A546_Pos022_S001	00-kr3LXQtMX7BPfmXKN8DjH6
83.7947	113.174	1982.86	um	Nucleus	Nucleus Position	0.000	1.000	830	100000808	100000009	GFP-IMPa4-FL anti-PSF-A546 8C-S-PSF V2.00	0	17. GFP-Imp-a4-FL and anti-PSF-A546_Pos022_S001	00-kr3LXQtMX7BPfmXKN8DjH6
215.069	139.385	1982.8	um	Nucleus	Nucleus Position	0.000	1.000	831	100000809	100000010	GFP-IMPa4-FL anti-PSF-A546 8C-S-PSF V2.00	0	17. GFP-Imp-a4-FL and anti-PSF-A546_Pos022_S001	00-kr3LXQtMX7BPfmXKN8DjH6
162.755	149.152	1982.62	um	Nucleus	Nucleus Position	0.000	1.000	832	100000810	100000011	GFP-IMPa4-FL anti-PSF-A546 8C-S-PSF V2.00	0	17. GFP-Imp-a4-FL and anti-PSF-A546_Pos022_S001	00-kr3LXQtMX7BPfmXKN8DjH6
241.225	230.145	1982.78	um	Nucleus	Nucleus Position	0.000	1.000	833	100000811	100000012	GFP-IMPa4-FL anti-PSF-A546 8C-S-PSF V2.00	0	17. GFP-Imp-a4-FL and anti-PSF-A546_Pos022_S001	00-kr3LXQtMX7BPfmXKN8DjH6
133.388	3.23493	1982.94	um	Nucleus	Nucleus Position	0.000	1.000	834	100000812	100000013	GFP-IMPa4-FL anti-PSF-A546 8C-S-PSF V2.00	0	17. GFP-Imp-a4-FL and anti-PSF-A546_Pos022_S001	00-kr3LXQtMX7BPfmXKN8DjH6
102.255	9.0425	1982.91	um	Nucleus	Nucleus Position	0.000	1.000	835	100000813	100000014	GFP-IMPa4-FL anti-PSF-A546 8C-S-PSF V2.00	0	17. GFP-Imp-a4-FL and anti-PSF-A546_Pos022_S001	00-kr3LXQtMX7BPfmXKN8DjH6
64.5649	17.6196	1982.9	um	Nucleus	Nucleus Position	0.000	1.000	836	100000814	100000015	GFP-IMPa4-FL anti-PSF-A546 8C-S-PSF V2.00	0	17. GFP-Imp-a4-FL and anti-PSF-A546_Pos022_S001	00-kr3LXQtMX7BPfmXKN8DjH6
108.024	24.5402	1983.25	um	Nucleus	Nucleus Position	0.000	1.000	837	100000815	100000016	GFP-IMPa4-FL anti-PSF-A546 8C-S-PSF V2.00	0	17. GFP-Imp-a4-FL and anti-PSF-A546_Pos022_S001	00-kr3LXQtMX7BPfmXKN8DjH6
141.912	77.044	1983.13	um	Nucleus	Nucleus Position	0.000	1.000	838	100000816	100000017	GFP-IMPa4-FL anti-PSF-A546 8C-S-PSF V2.00	0	17. GFP-Imp-a4-FL and anti-PSF-A546_Pos022_S001	00-kr3LXQtMX7BPfmXKN8DjH6
150.22	90.1134	1983.12	um	Nucleus	Nucleus Position	0.000	1.000	839	100000817	100000018	GFP-IMPa4-FL anti-PSF-A546 8C-S-PSF V2.00	0	17. GFP-Imp-a4-FL and anti-PSF-A546_Pos022_S001	00-kr3LXQtMX7BPfmXKN8DjH6
189.131	200.972	1983.12	um	Nucleus	Nucleus Position	0.000	1.000	840	100000818	100000019	GFP-IMPa4-FL anti-PSF-A546 8C-S-PSF V2.00	0	17. GFP-Imp-a4-FL and anti-PSF-A546_Pos022_S001	00-kr3LXQtMX7BPfmXKN8DjH6
219.678	214.186	1982.83	um	Nucleus	Nucleus Position	0.000	1.000	841	100000819	100000020	GFP-IMPa4-FL anti-PSF-A546 8C-S-PSF V2.00	0	17. GFP-Imp-a4-FL and anti-PSF-A546_Pos022_S001	00-kr3LXQtMX7BPfmXKN8DjH6
169.348	234.335	1983.03	um	Nucleus	Nucleus Position	0.000	1.000	842	100000820	100000021	GFP-IMPa4-FL anti-PSF-A546 8C-S-PSF V2.00	0	17. GFP-Imp-a4-FL and anti-PSF-A546_Pos022_S001	00-kr3LXQtMX7BPfmXKN8DjH6
183.55	243.705	1982.99	um	Nucleus	Nucleus Position	0.000	1.000	843	100000821	100000022	GFP-IMPa4-FL anti-PSF-A546 8C-S-PSF V2.00	0	17. GFP-Imp-a4-FL and anti-PSF-A546_Pos022_S001	00-kr3LXQtMX7BPfmXKN8DjH6
160.084	110.525	1983.49	um	Nucleus	Nucleus Position	0.000	1.000	844	100000822	100000023	GFP-IMPa4-FL anti-PSF-A546 8C-S-PSF V2.00	0	17. GFP-Imp-a4-FL and anti-PSF-A546_Pos022_S001	00-kr3LXQtMX7BPfmXKN8DjH6
233.924	77.6847	1983.72	um	Nucleus	Nucleus Position	0.000	1.000	845	100000823	100000024	GFP-IMPa4-FL anti-PSF-A546 8C-S-PSF V2.00	0	17. GFP-Imp-a4-FL and anti-PSF-A546_Pos022_S001	00-kr3LXQtMX7BPfmXKN8DjH6
234.958	130.561	1984.03	um	Nucleus	Nucleus Position	0.000	1.000	846	100000824	100000025	GFP-IMPa4-FL anti-PSF-A546 8C-S-PSF V2.00	0	17. GFP-Imp-a4-FL and anti-PSF-A546_Pos022_S001	00-kr3LXQtMX7BPfmXKN8DjH6
70.8967	74.9909	1982.32	um	Nucleus	Nucleus Position	0.000	1.000	847	100000825	100000000	GFP-IMPa4-FL anti-PSF-A546 8C-S-PSF V2.00	0	17. GFP-Imp-a4-FL and anti-PSF-A546_Pos023_S001	00-WzxospCJcRsZxNtcx7jDDU
140.516	198.509	1982.76	um	Nucleus	Nucleus Position	0.000	1.000	848	100000826	100000001	GFP-IMPa4-FL anti-PSF-A546 8C-S-PSF V2.00	0	17. GFP-Imp-a4-FL and anti-PSF-A546_Pos023_S001	00-WzxospCJcRsZxNtcx7jDDU
49.188	41.183	1982.66	um	Nucleus	Nucleus Position	0.000	1.000	850	100000827	100000002	GFP-IMPa4-FL anti-PSF-A546 8C-S-PSF V2.00	0	17. GFP-Imp-a4-FL and anti-PSF-A546_Pos023_S001	00-WzxospCJcRsZxNtcx7jDDU
11.0688	90.1962	1982.55	um	Nucleus	Nucleus Position	0.000	1.000	851	100000828	100000003	GFP-IMPa4-FL anti-PSF-A546 8C-S-PSF V2.00	0	17. GFP-Imp-a4-FL and anti-PSF-A546_Pos023_S001	00-WzxospCJcRsZxNtcx7jDDU
50.068	106.832	1982.99	um	Nucleus	Nucleus Position	0.000	1.000	852	100000829	100000004	GFP-IMPa4-FL anti-PSF-A546 8C-S-PSF V2.00	0	17. GFP-Imp-a4-FL and anti-PSF-A546_Pos023_S001	00-WzxospCJcRsZxNtcx7jDDU
46.4674	2.30624	1982.92	um	Nucleus	Nucleus Position	0.000	1.000	853	100000830	100000005	GFP-IMPa4-FL anti-PSF-A546 8C-S-PSF V2.00	0	17. GFP-Imp-a4-FL and anti-PSF-A546_Pos023_S001	00-WzxospCJcRsZxNtcx7jDDU
93.8757	87.0964	1982.42	um	Nucleus	Nucleus Position	0.000	1.000	854	100000831	100000006	GFP-IMPa4-FL anti-PSF-A546 8C-S-PSF V2.00	0	17. GFP-Imp-a4-FL and anti-PSF-A546_Pos023_S001	00-WzxospCJcRsZxNtcx7jDDU
165.615	91.4201	1982.38	um	Nucleus	Nucleus Position	0.000	1.000	855	100000832	100000007	GFP-IMPa4-FL anti-PSF-A546 8C-S-PSF V2.00	0	17. GFP-Imp-a4-FL and anti-PSF-A546_Pos023_S001	00-WzxospCJcRsZxNtcx7jDDU
129.401	118.09	1982.29	um	Nucleus	Nucleus Position	0.000	1.000	856	100000833	100000008	GFP-IMPa4-FL anti-PSF-A546 8C-S-PSF V2.00	0	17. GFP-Imp-a4-FL and anti-PSF-A546_Pos023_S001	00-WzxospCJcRsZxNtcx7jDDU
118.64	63.9363	1982.74	um	Nucleus	Nucleus Position	0.000	1.000	857	100000834	100000009	GFP-IMPa4-FL anti-PSF-A546 8C-S-PSF V2.00	0	17. GFP-Imp-a4-FL and anti-PSF-A546_Pos023_S001	00-WzxospCJcRsZxNtcx7jDDU
147.103	78.3633	1982.82	um	Nucleus	Nucleus Position	0.000	1.000	858	100000835	100000010	GFP-IMPa4-FL anti-PSF-A546 8C-S-PSF V2.00	0	17. GFP-Imp-a4-FL and anti-PSF-A546_Pos023_S001	00-WzxospCJcRsZxNtcx7jDDU
124.537	86.0614	1982.52	um	Nucleus	Nucleus Position	0.000	1.000	859	100000836	100000011	GFP-IMPa4-FL anti-PSF-A546 8C-S-PSF V2.00	0	17. GFP-Imp-a4-FL and anti-PSF-A546_Pos023_S001	00-WzxospCJcRsZxNtcx7jDDU
18.8947	172.639	1982.84	um	Nucleus	Nucleus Position	0.000	1.000	860	100000837	100000012	GFP-IMPa4-FL anti-PSF-A546 8C-S-PSF V2.00	0	17. GFP-Imp-a4-FL and anti-PSF-A546_Pos023_S001	00-WzxospCJcRsZxNtcx7jDDU
157.768	228.046	1982.81	um	Nucleus	Nucleus Position	0.000	1.000	861	100000838	100000013	GFP-IMPa4-FL anti-PSF-A546 8C-S-PSF V2.00	0	17. GFP-Imp-a4-FL and anti-PSF-A546_Pos023_S001	00-WzxospCJcRsZxNtcx7jDDU
124.251	233.13	1982.69	um	Nucleus	Nucleus Position	0.000	1.000	862	100000839	100000014	GFP-IMPa4-FL anti-PSF-A546 8C-S-PSF V2.00	0	17. GFP-Imp-a4-FL and anti-PSF-A546_Pos023_S001	00-WzxospCJcRsZxNtcx7jDDU
55.8135	184.046	1982.94	um	Nucleus	Nucleus Position	0.000	1.000	863	100000840	100000015	GFP-IMPa4-FL anti-PSF-A546 8C-S-PSF V2.00	0	17. GFP-Imp-a4-FL and anti-PSF-A546_Pos023_S001	00-WzxospCJcRsZxNtcx7jDDU
9.84991	191.085	1982.93	um	Nucleus	Nucleus Position	0.000	1.000	864	100000841	100000016	GFP-IMPa4-FL anti-PSF-A546 8C-S-PSF V2.00	0	17. GFP-Imp-a4-FL and anti-PSF-A546_Pos023_S001	00-WzxospCJcRsZxNtcx7jDDU
30.6648	208.186	1983.19	um	Nucleus	Nucleus Position	0.000	1.000	865	100000842	100000017	GFP-IMPa4-FL anti-PSF-A546 8C-S-PSF V2.00	0	17. GFP-Imp-a4-FL and anti-PSF-A546_Pos023_S001	00-WzxospCJcRsZxNtcx7jDDU
2.62821	214.251	1983.05	um	Nucleus	Nucleus Position	0.000	1.000	866	100000843	100000018	GFP-IMPa4-FL anti-PSF-A546 8C-S-PSF V2.00	0	17. GFP-Imp-a4-FL and anti-PSF-A546_Pos023_S001	00-WzxospCJcRsZxNtcx7jDDU
3.39516	228.776	1983.18	um	Nucleus	Nucleus Position	0.000	1.000	867	100000844	100000019	GFP-IMPa4-FL anti-PSF-A546 8C-S-PSF V2.00	0	17. GFP-Imp-a4-FL and anti-PSF-A546_Pos023_S001	00-WzxospCJcRsZxNtcx7jDDU
42.8636	180.816	1983.78	um	Nucleus	Nucleus Position	0.000	1.000	868	100000845	100000020	GFP-IMPa4-FL anti-PSF-A546 8C-S-PSF V2.00	0	17. GFP-Imp-a4-FL and anti-PSF-A546_Pos023_S001	00-WzxospCJcRsZxNtcx7jDDU
19.7777	239.371	1983.52	um	Nucleus	Nucleus Position	0.000	1.000	869	100000846	100000021	GFP-IMPa4-FL anti-PSF-A546 8C-S-PSF V2.00	0	17. GFP-Imp-a4-FL and anti-PSF-A546_Pos023_S001	00-WzxospCJcRsZxNtcx7jDDU
4.22126	243.203	1983.65	um	Nucleus	Nucleus Position	0.000	1.000	870	100000847	100000022	GFP-IMPa4-FL anti-PSF-A546 8C-S-PSF V2.00	0	17. GFP-Imp-a4-FL and anti-PSF-A546_Pos023_S001	00-WzxospCJcRsZxNtcx7jDDU
146.918	6.76676	1983.17	um	Nucleus	Nucleus Position	0.000	1.000	871	100000848	100000000	GFP-IMPa4-FL anti-PSF-A546 8C-S-PSF V2.00	0	17. GFP-Imp-a4-FL and anti-PSF-A546_Pos024_S001	00-ecdtRte8X5p7tGCUGM3D7Y
25.9221	71.5223	1983.09	um	Nucleus	Nucleus Position	0.000	1.000	872	100000849	100000001	GFP-IMPa4-FL anti-PSF-A546 8C-S-PSF V2.00	0	17. GFP-Imp-a4-FL and anti-PSF-A546_Pos024_S001	00-ecdtRte8X5p7tGCUGM3D7Y
209.619	128.223	1983	um	Nucleus	Nucleus Position	0.000	1.000	873	100000850	100000002	GFP-IMPa4-FL anti-PSF-A546 8C-S-PSF V2.00	0	17. GFP-Imp-a4-FL and anti-PSF-A546_Pos024_S001	00-ecdtRte8X5p7tGCUGM3D7Y
238.476	129.258	1983.66	um	Nucleus	Nucleus Position	0.000	1.000	874	100000851	100000003	GFP-IMPa4-FL anti-PSF-A546 8C-S-PSF V2.00	0	17. GFP-Imp-a4-FL and anti-PSF-A546_Pos024_S001	00-ecdtRte8X5p7tGCUGM3D7Y
22.6757	148.463	1983.08	um	Nucleus	Nucleus Position	0.000	1.000	875	100000852	100000004	GFP-IMPa4-FL anti-PSF-A546 8C-S-PSF V2.00	0	17. GFP-Imp-a4-FL and anti-PSF-A546_Pos024_S001	00-ecdtRte8X5p7tGCUGM3D7Y
90.7344	22.8192	1983.93	um	Nucleus	Nucleus Position	0.000	1.000	876	100000853	100000005	GFP-IMPa4-FL anti-PSF-A546 8C-S-PSF V2.00	0	17. GFP-Imp-a4-FL and anti-PSF-A546_Pos024_S001	00-ecdtRte8X5p7tGCUGM3D7Y
187.576	87.3827	1982.82	um	Nucleus	Nucleus Position	0.000	1.000	877	100000854	100000006	GFP-IMPa4-FL anti-PSF-A546 8C-S-PSF V2.00	0	17. GFP-Imp-a4-FL and anti-PSF-A546_Pos024_S001	00-ecdtRte8X5p7tGCUGM3D7Y
220.747	93.665	1982.68	um	Nucleus	Nucleus Position	0.000	1.000	878	100000855	100000007	GFP-IMPa4-FL anti-PSF-A546 8C-S-PSF V2.00	0	17. GFP-Imp-a4-FL and anti-PSF-A546_Pos024_S001	00-ecdtRte8X5p7tGCUGM3D7Y
38.6278	110.744	1982.79	um	Nucleus	Nucleus Position	0.000	1.000	879	100000856	100000008	GFP-IMPa4-FL anti-PSF-A546 8C-S-PSF V2.00	0	17. GFP-Imp-a4-FL and anti-PSF-A546_Pos024_S001	00-ecdtRte8X5p7tGCUGM3D7Y
65.8638	146.828	1983.05	um	Nucleus	Nucleus Position	0.000	1.000	880	100000857	100000009	GFP-IMPa4-FL anti-PSF-A546 8C-S-PSF V2.00	0	17. GFP-Imp-a4-FL and anti-PSF-A546_Pos024_S001	00-ecdtRte8X5p7tGCUGM3D7Y
2.81329	151.382	1983.14	um	Nucleus	Nucleus Position	0.000	1.000	881	100000858	100000010	GFP-IMPa4-FL anti-PSF-A546 8C-S-PSF V2.00	0	17. GFP-Imp-a4-FL and anti-PSF-A546_Pos024_S001	00-ecdtRte8X5p7tGCUGM3D7Y
219.029	168.955	1982.98	um	Nucleus	Nucleus Position	0.000	1.000	882	100000859	100000011	GFP-IMPa4-FL anti-PSF-A546 8C-S-PSF V2.00	0	17. GFP-Imp-a4-FL and anti-PSF-A546_Pos024_S001	00-ecdtRte8X5p7tGCUGM3D7Y
55.1602	223.152	1983.52	um	Nucleus	Nucleus Position	0.000	1.000	883	100000860	100000012	GFP-IMPa4-FL anti-PSF-A546 8C-S-PSF V2.00	0	17. GFP-Imp-a4-FL and anti-PSF-A546_Pos024_S001	00-ecdtRte8X5p7tGCUGM3D7Y
47.5952	173.126	1983.92	um	Nucleus	Nucleus Position	0.000	1.000	884	100000861	100000013	GFP-IMPa4-FL anti-PSF-A546 8C-S-PSF V2.00	0	17. GFP-Imp-a4-FL and anti-PSF-A546_Pos024_S001	00-ecdtRte8X5p7tGCUGM3D7Y
11.7977	189.643	1983.29	um	Nucleus	Nucleus Position	0.000	1.000	885	100000862	100000014	GFP-IMPa4-FL anti-PSF-A546 8C-S-PSF V2.00	0	17. GFP-Imp-a4-FL and anti-PSF-A546_Pos024_S001	00-ecdtRte8X5p7tGCUGM3D7Y
106.558	4.90672	1982.86	um	Nucleus	Nucleus Position	0.000	1.000	887	100000863	100000015	GFP-IMPa4-FL anti-PSF-A546 8C-S-PSF V2.00	0	17. GFP-Imp-a4-FL and anti-PSF-A546_Pos024_S001	00-ecdtRte8X5p7tGCUGM3D7Y
119.592	13.8302	1982.74	um	Nucleus	Nucleus Position	0.000	1.000	888	100000864	100000016	GFP-IMPa4-FL anti-PSF-A546 8C-S-PSF V2.00	0	17. GFP-Imp-a4-FL and anti-PSF-A546_Pos024_S001	00-ecdtRte8X5p7tGCUGM3D7Y
211.779	240.796	1982.86	um	Nucleus	Nucleus Position	0.000	1.000	889	100000865	100000017	GFP-IMPa4-FL anti-PSF-A546 8C-S-PSF V2.00	0	17. GFP-Imp-a4-FL and anti-PSF-A546_Pos024_S001	00-ecdtRte8X5p7tGCUGM3D7Y
234.882	208.922	1983.07	um	Nucleus	Nucleus Position	0.000	1.000	890	100000866	100000018	GFP-IMPa4-FL anti-PSF-A546 8C-S-PSF V2.00	0	17. GFP-Imp-a4-FL and anti-PSF-A546_Pos024_S001	00-ecdtRte8X5p7tGCUGM3D7Y
7.24349	211.785	1983.32	um	Nucleus	Nucleus Position	0.000	1.000	891	100000867	100000019	GFP-IMPa4-FL anti-PSF-A546 8C-S-PSF V2.00	0	17. GFP-Imp-a4-FL and anti-PSF-A546_Pos024_S001	00-ecdtRte8X5p7tGCUGM3D7Y
204.908	213.718	1982.96	um	Nucleus	Nucleus Position	0.000	1.000	892	100000868	100000020	GFP-IMPa4-FL anti-PSF-A546 8C-S-PSF V2.00	0	17. GFP-Imp-a4-FL and anti-PSF-A546_Pos024_S001	00-ecdtRte8X5p7tGCUGM3D7Y
197.066	229.506	1982.92	um	Nucleus	Nucleus Position	0.000	1.000	893	100000869	100000021	GFP-IMPa4-FL anti-PSF-A546 8C-S-PSF V2.00	0	17. GFP-Imp-a4-FL and anti-PSF-A546_Pos024_S001	00-ecdtRte8X5p7tGCUGM3D7Y
238.995	227.916	1983.2	um	Nucleus	Nucleus Position	0.000	1.000	894	100000870	100000022	GFP-IMPa4-FL anti-PSF-A546 8C-S-PSF V2.00	0	17. GFP-Imp-a4-FL and anti-PSF-A546_Pos024_S001	00-ecdtRte8X5p7tGCUGM3D7Y
11.3579	236.818	1983.26	um	Nucleus	Nucleus Position	0.000	1.000	895	100000871	100000023	GFP-IMPa4-FL anti-PSF-A546 8C-S-PSF V2.00	0	17. GFP-Imp-a4-FL and anti-PSF-A546_Pos024_S001	00-ecdtRte8X5p7tGCUGM3D7Y
241.839	242.795	1983.54	um	Nucleus	Nucleus Position	0.000	1.000	896	100000872	100000024	GFP-IMPa4-FL anti-PSF-A546 8C-S-PSF V2.00	0	17. GFP-Imp-a4-FL and anti-PSF-A546_Pos024_S001	00-ecdtRte8X5p7tGCUGM3D7Y
188.365	219.895	1983	um	Nucleus	Nucleus Position	0.000	1.000	897	100000873	100000000	GFP-IMPa4-FL anti-PSF-A546 8C-S-PSF V2.00	0	17. GFP-Imp-a4-FL and anti-PSF-A546_Pos025_S001	00-TRregJHhmDCBS5rb9WMGPj
76.2632	65.9908	1982.71	um	Nucleus	Nucleus Position	0.000	1.000	898	100000874	100000001	GFP-IMPa4-FL anti-PSF-A546 8C-S-PSF V2.00	0	17. GFP-Imp-a4-FL and anti-PSF-A546_Pos025_S001	00-TRregJHhmDCBS5rb9WMGPj
152.457	237.177	1982.82	um	Nucleus	Nucleus Position	0.000	1.000	899	100000875	100000002	GFP-IMPa4-FL anti-PSF-A546 8C-S-PSF V2.00	0	17. GFP-Imp-a4-FL and anti-PSF-A546_Pos025_S001	00-TRregJHhmDCBS5rb9WMGPj
187.706	24.8332	1982.76	um	Nucleus	Nucleus Position	0.000	1.000	900	100000876	100000003	GFP-IMPa4-FL anti-PSF-A546 8C-S-PSF V2.00	0	17. GFP-Imp-a4-FL and anti-PSF-A546_Pos025_S001	00-TRregJHhmDCBS5rb9WMGPj
88.98	86.6658	1982.39	um	Nucleus	Nucleus Position	0.000	1.000	902	100000877	100000004	GFP-IMPa4-FL anti-PSF-A546 8C-S-PSF V2.00	0	17. GFP-Imp-a4-FL and anti-PSF-A546_Pos025_S001	00-TRregJHhmDCBS5rb9WMGPj
107.407	93.1788	1982.38	um	Nucleus	Nucleus Position	0.000	1.000	903	100000878	100000005	GFP-IMPa4-FL anti-PSF-A546 8C-S-PSF V2.00	0	17. GFP-Imp-a4-FL and anti-PSF-A546_Pos025_S001	00-TRregJHhmDCBS5rb9WMGPj
87.5055	2.17426	1982.54	um	Nucleus	Nucleus Position	0.000	1.000	904	100000879	100000006	GFP-IMPa4-FL anti-PSF-A546 8C-S-PSF V2.00	0	17. GFP-Imp-a4-FL and anti-PSF-A546_Pos025_S001	00-TRregJHhmDCBS5rb9WMGPj
145.977	27.0124	1982.6	um	Nucleus	Nucleus Position	0.000	1.000	905	100000880	100000007	GFP-IMPa4-FL anti-PSF-A546 8C-S-PSF V2.00	0	17. GFP-Imp-a4-FL and anti-PSF-A546_Pos025_S001	00-TRregJHhmDCBS5rb9WMGPj
146.233	45.4788	1982.79	um	Nucleus	Nucleus Position	0.000	1.000	906	100000881	100000008	GFP-IMPa4-FL anti-PSF-A546 8C-S-PSF V2.00	0	17. GFP-Imp-a4-FL and anti-PSF-A546_Pos025_S001	00-TRregJHhmDCBS5rb9WMGPj
116.05	62.2867	1982.75	um	Nucleus	Nucleus Position	0.000	1.000	907	100000882	100000009	GFP-IMPa4-FL anti-PSF-A546 8C-S-PSF V2.00	0	17. GFP-Imp-a4-FL and anti-PSF-A546_Pos025_S001	00-TRregJHhmDCBS5rb9WMGPj
63.337	115.522	1982.79	um	Nucleus	Nucleus Position	0.000	1.000	908	100000883	100000010	GFP-IMPa4-FL anti-PSF-A546 8C-S-PSF V2.00	0	17. GFP-Imp-a4-FL and anti-PSF-A546_Pos025_S001	00-TRregJHhmDCBS5rb9WMGPj
138.629	115.819	1982.52	um	Nucleus	Nucleus Position	0.000	1.000	909	100000884	100000011	GFP-IMPa4-FL anti-PSF-A546 8C-S-PSF V2.00	0	17. GFP-Imp-a4-FL and anti-PSF-A546_Pos025_S001	00-TRregJHhmDCBS5rb9WMGPj
8.52337	122.731	1982.74	um	Nucleus	Nucleus Position	0.000	1.000	910	100000885	100000012	GFP-IMPa4-FL anti-PSF-A546 8C-S-PSF V2.00	0	17. GFP-Imp-a4-FL and anti-PSF-A546_Pos025_S001	00-TRregJHhmDCBS5rb9WMGPj
129.928	129.226	1982.61	um	Nucleus	Nucleus Position	0.000	1.000	911	100000886	100000013	GFP-IMPa4-FL anti-PSF-A546 8C-S-PSF V2.00	0	17. GFP-Imp-a4-FL and anti-PSF-A546_Pos025_S001	00-TRregJHhmDCBS5rb9WMGPj
86.513	134.41	1982.57	um	Nucleus	Nucleus Position	0.000	1.000	912	100000887	100000014	GFP-IMPa4-FL anti-PSF-A546 8C-S-PSF V2.00	0	17. GFP-Imp-a4-FL and anti-PSF-A546_Pos025_S001	00-TRregJHhmDCBS5rb9WMGPj
141.168	147.863	1982.67	um	Nucleus	Nucleus Position	0.000	1.000	913	100000888	100000015	GFP-IMPa4-FL anti-PSF-A546 8C-S-PSF V2.00	0	17. GFP-Imp-a4-FL and anti-PSF-A546_Pos025_S001	00-TRregJHhmDCBS5rb9WMGPj
122.044	166.989	1982.62	um	Nucleus	Nucleus Position	0.000	1.000	914	100000889	100000016	GFP-IMPa4-FL anti-PSF-A546 8C-S-PSF V2.00	0	17. GFP-Imp-a4-FL and anti-PSF-A546_Pos025_S001	00-TRregJHhmDCBS5rb9WMGPj
93.2943	192.35	1982.59	um	Nucleus	Nucleus Position	0.000	1.000	915	100000890	100000017	GFP-IMPa4-FL anti-PSF-A546 8C-S-PSF V2.00	0	17. GFP-Imp-a4-FL and anti-PSF-A546_Pos025_S001	00-TRregJHhmDCBS5rb9WMGPj
117.041	19.3381	1982.89	um	Nucleus	Nucleus Position	0.000	1.000	916	100000891	100000018	GFP-IMPa4-FL anti-PSF-A546 8C-S-PSF V2.00	0	17. GFP-Imp-a4-FL and anti-PSF-A546_Pos025_S001	00-TRregJHhmDCBS5rb9WMGPj
42.4231	119.446	1983.02	um	Nucleus	Nucleus Position	0.000	1.000	917	100000892	100000019	GFP-IMPa4-FL anti-PSF-A546 8C-S-PSF V2.00	0	17. GFP-Imp-a4-FL and anti-PSF-A546_Pos025_S001	00-TRregJHhmDCBS5rb9WMGPj
60.4281	128.065	1983.21	um	Nucleus	Nucleus Position	0.000	1.000	918	100000893	100000020	GFP-IMPa4-FL anti-PSF-A546 8C-S-PSF V2.00	0	17. GFP-Imp-a4-FL and anti-PSF-A546_Pos025_S001	00-TRregJHhmDCBS5rb9WMGPj
159.839	174.993	1982.82	um	Nucleus	Nucleus Position	0.000	1.000	919	100000894	100000021	GFP-IMPa4-FL anti-PSF-A546 8C-S-PSF V2.00	0	17. GFP-Imp-a4-FL and anti-PSF-A546_Pos025_S001	00-TRregJHhmDCBS5rb9WMGPj
151.455	188.152	1983.1	um	Nucleus	Nucleus Position	0.000	1.000	920	100000895	100000022	GFP-IMPa4-FL anti-PSF-A546 8C-S-PSF V2.00	0	17. GFP-Imp-a4-FL and anti-PSF-A546_Pos025_S001	00-TRregJHhmDCBS5rb9WMGPj
137.297	199.515	1983.03	um	Nucleus	Nucleus Position	0.000	1.000	921	100000896	100000023	GFP-IMPa4-FL anti-PSF-A546 8C-S-PSF V2.00	0	17. GFP-Imp-a4-FL and anti-PSF-A546_Pos025_S001	00-TRregJHhmDCBS5rb9WMGPj
244.213	164.966	1983.54	um	Nucleus	Nucleus Position	0.000	1.000	922	100000897	100000024	GFP-IMPa4-FL anti-PSF-A546 8C-S-PSF V2.00	0	17. GFP-Imp-a4-FL and anti-PSF-A546_Pos025_S001	00-TRregJHhmDCBS5rb9WMGPj
222.695	173.197	1983.4	um	Nucleus	Nucleus Position	0.000	1.000	923	100000898	100000025	GFP-IMPa4-FL anti-PSF-A546 8C-S-PSF V2.00	0	17. GFP-Imp-a4-FL and anti-PSF-A546_Pos025_S001	00-TRregJHhmDCBS5rb9WMGPj
27.0577	90.7077	1983.26	um	Nucleus	Nucleus Position	0.000	1.000	924	100000899	100000026	GFP-IMPa4-FL anti-PSF-A546 8C-S-PSF V2.00	0	17. GFP-Imp-a4-FL and anti-PSF-A546_Pos025_S001	00-TRregJHhmDCBS5rb9WMGPj
243.522	118.324	1982.7	um	Nucleus	Nucleus Position	0.000	1.000	927	100000900	100000000	GFP-IMPa4-FL anti-PSF-A546 8C-S-PSF V2.00	0	17. GFP-Imp-a4-FL and anti-PSF-A546_Pos026_S001	00-8ykWqB6YXwNJZeSW54jDZT
25.8268	10.5257	1982.73	um	Nucleus	Nucleus Position	0.000	1.000	928	100000901	100000001	GFP-IMPa4-FL anti-PSF-A546 8C-S-PSF V2.00	0	17. GFP-Imp-a4-FL and anti-PSF-A546_Pos026_S001	00-8ykWqB6YXwNJZeSW54jDZT
3.67981	88.7663	1983.79	um	Nucleus	Nucleus Position	0.000	1.000	929	100000902	100000002	GFP-IMPa4-FL anti-PSF-A546 8C-S-PSF V2.00	0	17. GFP-Imp-a4-FL and anti-PSF-A546_Pos026_S001	00-8ykWqB6YXwNJZeSW54jDZT
36.2316	120.789	1983.35	um	Nucleus	Nucleus Position	0.000	1.000	930	100000903	100000003	GFP-IMPa4-FL anti-PSF-A546 8C-S-PSF V2.00	0	17. GFP-Imp-a4-FL and anti-PSF-A546_Pos026_S001	00-8ykWqB6YXwNJZeSW54jDZT
39.3901	176.607	1982.96	um	Nucleus	Nucleus Position	0.000	1.000	931	100000904	100000004	GFP-IMPa4-FL anti-PSF-A546 8C-S-PSF V2.00	0	17. GFP-Imp-a4-FL and anti-PSF-A546_Pos026_S001	00-8ykWqB6YXwNJZeSW54jDZT
122.644	31.8192	1982.62	um	Nucleus	Nucleus Position	0.000	1.000	932	100000905	100000000	GFP-IMPa4-FL anti-PSF-A546 8C-S-PSF V2.00	0	17. GFP-Imp-a4-FL and anti-PSF-A546_Pos027_S001	00-iQmRQJPrdYBcMnjmxfZFGg
38.3159	47.621	1982.84	um	Nucleus	Nucleus Position	0.000	1.000	933	100000906	100000001	GFP-IMPa4-FL anti-PSF-A546 8C-S-PSF V2.00	0	17. GFP-Imp-a4-FL and anti-PSF-A546_Pos027_S001	00-iQmRQJPrdYBcMnjmxfZFGg
84.4113	61.6408	1982.77	um	Nucleus	Nucleus Position	0.000	1.000	934	100000907	100000002	GFP-IMPa4-FL anti-PSF-A546 8C-S-PSF V2.00	0	17. GFP-Imp-a4-FL and anti-PSF-A546_Pos027_S001	00-iQmRQJPrdYBcMnjmxfZFGg
124.43	80.1404	1982.75	um	Nucleus	Nucleus Position	0.000	1.000	935	100000908	100000003	GFP-IMPa4-FL anti-PSF-A546 8C-S-PSF V2.00	0	17. GFP-Imp-a4-FL and anti-PSF-A546_Pos027_S001	00-iQmRQJPrdYBcMnjmxfZFGg
96.8508	92.8147	1982.76	um	Nucleus	Nucleus Position	0.000	1.000	936	100000909	100000004	GFP-IMPa4-FL anti-PSF-A546 8C-S-PSF V2.00	0	17. GFP-Imp-a4-FL and anti-PSF-A546_Pos027_S001	00-iQmRQJPrdYBcMnjmxfZFGg
153.912	154.416	1982.66	um	Nucleus	Nucleus Position	0.000	1.000	937	100000910	100000005	GFP-IMPa4-FL anti-PSF-A546 8C-S-PSF V2.00	0	17. GFP-Imp-a4-FL and anti-PSF-A546_Pos027_S001	00-iQmRQJPrdYBcMnjmxfZFGg
60.2647	5.26178	1983.09	um	Nucleus	Nucleus Position	0.000	1.000	938	100000911	100000006	GFP-IMPa4-FL anti-PSF-A546 8C-S-PSF V2.00	0	17. GFP-Imp-a4-FL and anti-PSF-A546_Pos027_S001	00-iQmRQJPrdYBcMnjmxfZFGg
71.9554	4.00779	1982.96	um	Nucleus	Nucleus Position	0.000	1.000	939	100000912	100000007	GFP-IMPa4-FL anti-PSF-A546 8C-S-PSF V2.00	0	17. GFP-Imp-a4-FL and anti-PSF-A546_Pos027_S001	00-iQmRQJPrdYBcMnjmxfZFGg
31.1107	10.3393	1983.05	um	Nucleus	Nucleus Position	0.000	1.000	940	100000913	100000008	GFP-IMPa4-FL anti-PSF-A546 8C-S-PSF V2.00	0	17. GFP-Imp-a4-FL and anti-PSF-A546_Pos027_S001	00-iQmRQJPrdYBcMnjmxfZFGg
145.852	11.2624	1983.03	um	Nucleus	Nucleus Position	0.000	1.000	941	100000914	100000009	GFP-IMPa4-FL anti-PSF-A546 8C-S-PSF V2.00	0	17. GFP-Imp-a4-FL and anti-PSF-A546_Pos027_S001	00-iQmRQJPrdYBcMnjmxfZFGg
222.588	134.229	1983.08	um	Nucleus	Nucleus Position	0.000	1.000	942	100000915	100000010	GFP-IMPa4-FL anti-PSF-A546 8C-S-PSF V2.00	0	17. GFP-Imp-a4-FL and anti-PSF-A546_Pos027_S001	00-iQmRQJPrdYBcMnjmxfZFGg
56.6237	172.147	1983.19	um	Nucleus	Nucleus Position	0.000	1.000	943	100000916	100000011	GFP-IMPa4-FL anti-PSF-A546 8C-S-PSF V2.00	0	17. GFP-Imp-a4-FL and anti-PSF-A546_Pos027_S001	00-iQmRQJPrdYBcMnjmxfZFGg
25.1042	178.981	1983.09	um	Nucleus	Nucleus Position	0.000	1.000	944	100000917	100000012	GFP-IMPa4-FL anti-PSF-A546 8C-S-PSF V2.00	0	17. GFP-Imp-a4-FL and anti-PSF-A546_Pos027_S001	00-iQmRQJPrdYBcMnjmxfZFGg
126.757	211.477	1983.08	um	Nucleus	Nucleus Position	0.000	1.000	945	100000918	100000013	GFP-IMPa4-FL anti-PSF-A546 8C-S-PSF V2.00	0	17. GFP-Imp-a4-FL and anti-PSF-A546_Pos027_S001	00-iQmRQJPrdYBcMnjmxfZFGg
30.9656	86.5763	1983.48	um	Nucleus	Nucleus Position	0.000	1.000	946	100000919	100000014	GFP-IMPa4-FL anti-PSF-A546 8C-S-PSF V2.00	0	17. GFP-Imp-a4-FL and anti-PSF-A546_Pos027_S001	00-iQmRQJPrdYBcMnjmxfZFGg
17.6314	114.192	1983.61	um	Nucleus	Nucleus Position	0.000	1.000	947	100000920	100000015	GFP-IMPa4-FL anti-PSF-A546 8C-S-PSF V2.00	0	17. GFP-Imp-a4-FL and anti-PSF-A546_Pos027_S001	00-iQmRQJPrdYBcMnjmxfZFGg
47.885	143.797	1983.42	um	Nucleus	Nucleus Position	0.000	1.000	948	100000921	100000016	GFP-IMPa4-FL anti-PSF-A546 8C-S-PSF V2.00	0	17. GFP-Imp-a4-FL and anti-PSF-A546_Pos027_S001	00-iQmRQJPrdYBcMnjmxfZFGg
68.4012	191.963	1983.39	um	Nucleus	Nucleus Position	0.000	1.000	949	100000922	100000017	GFP-IMPa4-FL anti-PSF-A546 8C-S-PSF V2.00	0	17. GFP-Imp-a4-FL and anti-PSF-A546_Pos027_S001	00-iQmRQJPrdYBcMnjmxfZFGg
208.762	192.786	1983.73	um	Nucleus	Nucleus Position	0.000	1.000	950	100000923	100000018	GFP-IMPa4-FL anti-PSF-A546 8C-S-PSF V2.00	0	17. GFP-Imp-a4-FL and anti-PSF-A546_Pos027_S001	00-iQmRQJPrdYBcMnjmxfZFGg
190.81	194.928	1983.55	um	Nucleus	Nucleus Position	0.000	1.000	951	100000924	100000019	GFP-IMPa4-FL anti-PSF-A546 8C-S-PSF V2.00	0	17. GFP-Imp-a4-FL and anti-PSF-A546_Pos027_S001	00-iQmRQJPrdYBcMnjmxfZFGg
99.4882	200.915	1983.26	um	Nucleus	Nucleus Position	0.000	1.000	952	100000925	100000020	GFP-IMPa4-FL anti-PSF-A546 8C-S-PSF V2.00	0	17. GFP-Imp-a4-FL and anti-PSF-A546_Pos027_S001	00-iQmRQJPrdYBcMnjmxfZFGg
49.6638	236.682	1983.53	um	Nucleus	Nucleus Position	0.000	1.000	953	100000926	100000021	GFP-IMPa4-FL anti-PSF-A546 8C-S-PSF V2.00	0	17. GFP-Imp-a4-FL and anti-PSF-A546_Pos027_S001	00-iQmRQJPrdYBcMnjmxfZFGg
133.083	241.161	1983.37	um	Nucleus	Nucleus Position	0.000	1.000	954	100000927	100000022	GFP-IMPa4-FL anti-PSF-A546 8C-S-PSF V2.00	0	17. GFP-Imp-a4-FL and anti-PSF-A546_Pos027_S001	00-iQmRQJPrdYBcMnjmxfZFGg
71.342	242.904	1983.27	um	Nucleus	Nucleus Position	0.000	1.000	955	100000928	100000023	GFP-IMPa4-FL anti-PSF-A546 8C-S-PSF V2.00	0	17. GFP-Imp-a4-FL and anti-PSF-A546_Pos027_S001	00-iQmRQJPrdYBcMnjmxfZFGg
240.117	87.3897	1983.66	um	Nucleus	Nucleus Position	0.000	1.000	956	100000929	100000024	GFP-IMPa4-FL anti-PSF-A546 8C-S-PSF V2.00	0	17. GFP-Imp-a4-FL and anti-PSF-A546_Pos027_S001	00-iQmRQJPrdYBcMnjmxfZFGg
183.724	158.213	1983.85	um	Nucleus	Nucleus Position	0.000	1.000	957	100000930	100000025	GFP-IMPa4-FL anti-PSF-A546 8C-S-PSF V2.00	0	17. GFP-Imp-a4-FL and anti-PSF-A546_Pos027_S001	00-iQmRQJPrdYBcMnjmxfZFGg
82.1158	223.823	1983.98	um	Nucleus	Nucleus Position	0.000	1.000	958	100000931	100000026	GFP-IMPa4-FL anti-PSF-A546 8C-S-PSF V2.00	0	17. GFP-Imp-a4-FL and anti-PSF-A546_Pos027_S001	00-iQmRQJPrdYBcMnjmxfZFGg
179.359	208.992	1983.86	um	Nucleus	Nucleus Position	0.000	1.000	959	100000932	100000000	GFP-IMPa4-FL anti-PSF-A546 8C-S-PSF V2.00	0	17. GFP-Imp-a4-FL and anti-PSF-A546_Pos028_S001	00-oGFyVLy3eytNPKbjQnipPL
220.778	31.3617	1982.9	um	Nucleus	Nucleus Position	0.000	1.000	960	100000933	100000001	GFP-IMPa4-FL anti-PSF-A546 8C-S-PSF V2.00	0	17. GFP-Imp-a4-FL and anti-PSF-A546_Pos028_S001	00-oGFyVLy3eytNPKbjQnipPL
76.9941	60.6217	1982.9	um	Nucleus	Nucleus Position	0.000	1.000	961	100000934	100000002	GFP-IMPa4-FL anti-PSF-A546 8C-S-PSF V2.00	0	17. GFP-Imp-a4-FL and anti-PSF-A546_Pos028_S001	00-oGFyVLy3eytNPKbjQnipPL
112.09	63.7955	1982.75	um	Nucleus	Nucleus Position	0.000	1.000	962	100000935	100000003	GFP-IMPa4-FL anti-PSF-A546 8C-S-PSF V2.00	0	17. GFP-Imp-a4-FL and anti-PSF-A546_Pos028_S001	00-oGFyVLy3eytNPKbjQnipPL
240.869	63.4159	1982.73	um	Nucleus	Nucleus Position	0.000	1.000	963	100000936	100000004	GFP-IMPa4-FL anti-PSF-A546 8C-S-PSF V2.00	0	17. GFP-Imp-a4-FL and anti-PSF-A546_Pos028_S001	00-oGFyVLy3eytNPKbjQnipPL
191.849	70.7046	1982.7	um	Nucleus	Nucleus Position	0.000	1.000	964	100000937	100000005	GFP-IMPa4-FL anti-PSF-A546 8C-S-PSF V2.00	0	17. GFP-Imp-a4-FL and anti-PSF-A546_Pos028_S001	00-oGFyVLy3eytNPKbjQnipPL
40.3587	81.7182	1982.76	um	Nucleus	Nucleus Position	0.000	1.000	965	100000938	100000006	GFP-IMPa4-FL anti-PSF-A546 8C-S-PSF V2.00	0	17. GFP-Imp-a4-FL and anti-PSF-A546_Pos028_S001	00-oGFyVLy3eytNPKbjQnipPL
112.649	88.8716	1982.71	um	Nucleus	Nucleus Position	0.000	1.000	966	100000939	100000007	GFP-IMPa4-FL anti-PSF-A546 8C-S-PSF V2.00	0	17. GFP-Imp-a4-FL and anti-PSF-A546_Pos028_S001	00-oGFyVLy3eytNPKbjQnipPL
159.603	94.7085	1982.81	um	Nucleus	Nucleus Position	0.000	1.000	967	100000940	100000008	GFP-IMPa4-FL anti-PSF-A546 8C-S-PSF V2.00	0	17. GFP-Imp-a4-FL and anti-PSF-A546_Pos028_S001	00-oGFyVLy3eytNPKbjQnipPL
185.56	100.319	1982.63	um	Nucleus	Nucleus Position	0.000	1.000	968	100000941	100000009	GFP-IMPa4-FL anti-PSF-A546 8C-S-PSF V2.00	0	17. GFP-Imp-a4-FL and anti-PSF-A546_Pos028_S001	00-oGFyVLy3eytNPKbjQnipPL
94.9874	115.812	1982.54	um	Nucleus	Nucleus Position	0.000	1.000	969	100000942	100000010	GFP-IMPa4-FL anti-PSF-A546 8C-S-PSF V2.00	0	17. GFP-Imp-a4-FL and anti-PSF-A546_Pos028_S001	00-oGFyVLy3eytNPKbjQnipPL
74.2793	122.432	1982.72	um	Nucleus	Nucleus Position	0.000	1.000	970	100000943	100000011	GFP-IMPa4-FL anti-PSF-A546 8C-S-PSF V2.00	0	17. GFP-Imp-a4-FL and anti-PSF-A546_Pos028_S001	00-oGFyVLy3eytNPKbjQnipPL
205.983	124.407	1982.84	um	Nucleus	Nucleus Position	0.000	1.000	971	100000944	100000012	GFP-IMPa4-FL anti-PSF-A546 8C-S-PSF V2.00	0	17. GFP-Imp-a4-FL and anti-PSF-A546_Pos028_S001	00-oGFyVLy3eytNPKbjQnipPL
235.347	162.429	1982.88	um	Nucleus	Nucleus Position	0.000	1.000	972	100000945	100000013	GFP-IMPa4-FL anti-PSF-A546 8C-S-PSF V2.00	0	17. GFP-Imp-a4-FL and anti-PSF-A546_Pos028_S001	00-oGFyVLy3eytNPKbjQnipPL
167.815	176.352	1982.91	um	Nucleus	Nucleus Position	0.000	1.000	973	100000946	100000014	GFP-IMPa4-FL anti-PSF-A546 8C-S-PSF V2.00	0	17. GFP-Imp-a4-FL and anti-PSF-A546_Pos028_S001	00-oGFyVLy3eytNPKbjQnipPL
206.447	2.36685	1982.86	um	Nucleus	Nucleus Position	0.000	1.000	974	100000947	100000015	GFP-IMPa4-FL anti-PSF-A546 8C-S-PSF V2.00	0	17. GFP-Imp-a4-FL and anti-PSF-A546_Pos028_S001	00-oGFyVLy3eytNPKbjQnipPL
239.353	3.26311	1982.93	um	Nucleus	Nucleus Position	0.000	1.000	975	100000948	100000016	GFP-IMPa4-FL anti-PSF-A546 8C-S-PSF V2.00	0	17. GFP-Imp-a4-FL and anti-PSF-A546_Pos028_S001	00-oGFyVLy3eytNPKbjQnipPL
192.133	12.091	1983.02	um	Nucleus	Nucleus Position	0.000	1.000	976	100000949	100000017	GFP-IMPa4-FL anti-PSF-A546 8C-S-PSF V2.00	0	17. GFP-Imp-a4-FL and anti-PSF-A546_Pos028_S001	00-oGFyVLy3eytNPKbjQnipPL
176.194	17.9035	1983.06	um	Nucleus	Nucleus Position	0.000	1.000	977	100000950	100000018	GFP-IMPa4-FL anti-PSF-A546 8C-S-PSF V2.00	0	17. GFP-Imp-a4-FL and anti-PSF-A546_Pos028_S001	00-oGFyVLy3eytNPKbjQnipPL
78.7505	29.911	1983.06	um	Nucleus	Nucleus Position	0.000	1.000	978	100000951	100000019	GFP-IMPa4-FL anti-PSF-A546 8C-S-PSF V2.00	0	17. GFP-Imp-a4-FL and anti-PSF-A546_Pos028_S001	00-oGFyVLy3eytNPKbjQnipPL
52.1794	52.5617	1984.79	um	Nucleus	Nucleus Position	0.000	1.000	979	100000952	100000020	GFP-IMPa4-FL anti-PSF-A546 8C-S-PSF V2.00	0	17. GFP-Imp-a4-FL and anti-PSF-A546_Pos028_S001	00-oGFyVLy3eytNPKbjQnipPL
215.474	51.5687	1982.89	um	Nucleus	Nucleus Position	0.000	1.000	980	100000953	100000021	GFP-IMPa4-FL anti-PSF-A546 8C-S-PSF V2.00	0	17. GFP-Imp-a4-FL and anti-PSF-A546_Pos028_S001	00-oGFyVLy3eytNPKbjQnipPL
17.3152	54.3444	1983.24	um	Nucleus	Nucleus Position	0.000	1.000	981	100000954	100000022	GFP-IMPa4-FL anti-PSF-A546 8C-S-PSF V2.00	0	17. GFP-Imp-a4-FL and anti-PSF-A546_Pos028_S001	00-oGFyVLy3eytNPKbjQnipPL
221.282	98.1709	1983.11	um	Nucleus	Nucleus Position	0.000	1.000	982	100000955	100000023	GFP-IMPa4-FL anti-PSF-A546 8C-S-PSF V2.00	0	17. GFP-Imp-a4-FL and anti-PSF-A546_Pos028_S001	00-oGFyVLy3eytNPKbjQnipPL
130.451	129.826	1983.09	um	Nucleus	Nucleus Position	0.000	1.000	983	100000956	100000024	GFP-IMPa4-FL anti-PSF-A546 8C-S-PSF V2.00	0	17. GFP-Imp-a4-FL and anti-PSF-A546_Pos028_S001	00-oGFyVLy3eytNPKbjQnipPL
21.8949	137.246	1983.12	um	Nucleus	Nucleus Position	0.000	1.000	984	100000957	100000025	GFP-IMPa4-FL anti-PSF-A546 8C-S-PSF V2.00	0	17. GFP-Imp-a4-FL and anti-PSF-A546_Pos028_S001	00-oGFyVLy3eytNPKbjQnipPL
170.792	139.522	1983.34	um	Nucleus	Nucleus Position	0.000	1.000	985	100000958	100000026	GFP-IMPa4-FL anti-PSF-A546 8C-S-PSF V2.00	0	17. GFP-Imp-a4-FL and anti-PSF-A546_Pos028_S001	00-oGFyVLy3eytNPKbjQnipPL
58.249	165.354	1983.03	um	Nucleus	Nucleus Position	0.000	1.000	986	100000959	100000027	GFP-IMPa4-FL anti-PSF-A546 8C-S-PSF V2.00	0	17. GFP-Imp-a4-FL and anti-PSF-A546_Pos028_S001	00-oGFyVLy3eytNPKbjQnipPL
98.3042	196.104	1982.92	um	Nucleus	Nucleus Position	0.000	1.000	987	100000960	100000028	GFP-IMPa4-FL anti-PSF-A546 8C-S-PSF V2.00	0	17. GFP-Imp-a4-FL and anti-PSF-A546_Pos028_S001	00-oGFyVLy3eytNPKbjQnipPL
221.288	200.045	1983.04	um	Nucleus	Nucleus Position	0.000	1.000	988	100000961	100000029	GFP-IMPa4-FL anti-PSF-A546 8C-S-PSF V2.00	0	17. GFP-Imp-a4-FL and anti-PSF-A546_Pos028_S001	00-oGFyVLy3eytNPKbjQnipPL
4.7411	207.02	1983.31	um	Nucleus	Nucleus Position	0.000	1.000	989	100000962	100000030	GFP-IMPa4-FL anti-PSF-A546 8C-S-PSF V2.00	0	17. GFP-Imp-a4-FL and anti-PSF-A546_Pos028_S001	00-oGFyVLy3eytNPKbjQnipPL
40.5887	211.184	1983.15	um	Nucleus	Nucleus Position	0.000	1.000	990	100000963	100000031	GFP-IMPa4-FL anti-PSF-A546 8C-S-PSF V2.00	0	17. GFP-Imp-a4-FL and anti-PSF-A546_Pos028_S001	00-oGFyVLy3eytNPKbjQnipPL
141.241	220	1983.21	um	Nucleus	Nucleus Position	0.000	1.000	991	100000964	100000032	GFP-IMPa4-FL anti-PSF-A546 8C-S-PSF V2.00	0	17. GFP-Imp-a4-FL and anti-PSF-A546_Pos028_S001	00-oGFyVLy3eytNPKbjQnipPL
218.805	233.789	1983.18	um	Nucleus	Nucleus Position	0.000	1.000	992	100000965	100000033	GFP-IMPa4-FL anti-PSF-A546 8C-S-PSF V2.00	0	17. GFP-Imp-a4-FL and anti-PSF-A546_Pos028_S001	00-oGFyVLy3eytNPKbjQnipPL
187.827	239.708	1983.21	um	Nucleus	Nucleus Position	0.000	1.000	993	100000966	100000034	GFP-IMPa4-FL anti-PSF-A546 8C-S-PSF V2.00	0	17. GFP-Imp-a4-FL and anti-PSF-A546_Pos028_S001	00-oGFyVLy3eytNPKbjQnipPL
53.8118	5.51031	1983.62	um	Nucleus	Nucleus Position	0.000	1.000	994	100000967	100000035	GFP-IMPa4-FL anti-PSF-A546 8C-S-PSF V2.00	0	17. GFP-Imp-a4-FL and anti-PSF-A546_Pos028_S001	00-oGFyVLy3eytNPKbjQnipPL
41.4047	12.233	1983.44	um	Nucleus	Nucleus Position	0.000	1.000	995	100000968	100000036	GFP-IMPa4-FL anti-PSF-A546 8C-S-PSF V2.00	0	17. GFP-Imp-a4-FL and anti-PSF-A546_Pos028_S001	00-oGFyVLy3eytNPKbjQnipPL
22.3844	12.962	1983.63	um	Nucleus	Nucleus Position	0.000	1.000	996	100000969	100000037	GFP-IMPa4-FL anti-PSF-A546 8C-S-PSF V2.00	0	17. GFP-Imp-a4-FL and anti-PSF-A546_Pos028_S001	00-oGFyVLy3eytNPKbjQnipPL
7.07048	92.8637	1983.34	um	Nucleus	Nucleus Position	0.000	1.000	997	100000970	100000038	GFP-IMPa4-FL anti-PSF-A546 8C-S-PSF V2.00	0	17. GFP-Imp-a4-FL and anti-PSF-A546_Pos028_S001	00-oGFyVLy3eytNPKbjQnipPL
11.3557	111.163	1983.36	um	Nucleus	Nucleus Position	0.000	1.000	998	100000971	100000039	GFP-IMPa4-FL anti-PSF-A546 8C-S-PSF V2.00	0	17. GFP-Imp-a4-FL and anti-PSF-A546_Pos028_S001	00-oGFyVLy3eytNPKbjQnipPL
17.2956	170.936	1983.58	um	Nucleus	Nucleus Position	0.000	1.000	999	100000972	100000040	GFP-IMPa4-FL anti-PSF-A546 8C-S-PSF V2.00	0	17. GFP-Imp-a4-FL and anti-PSF-A546_Pos028_S001	00-oGFyVLy3eytNPKbjQnipPL
147.935	242.434	1983.23	um	Nucleus	Nucleus Position	0.000	1.000	1000	100000973	100000041	GFP-IMPa4-FL anti-PSF-A546 8C-S-PSF V2.00	0	17. GFP-Imp-a4-FL and anti-PSF-A546_Pos028_S001	00-oGFyVLy3eytNPKbjQnipPL
235.875	109.366	1983.77	um	Nucleus	Nucleus Position	0.000	1.000	1001	100000974	100000042	GFP-IMPa4-FL anti-PSF-A546 8C-S-PSF V2.00	0	17. GFP-Imp-a4-FL and anti-PSF-A546_Pos028_S001	00-oGFyVLy3eytNPKbjQnipPL
52.9953	115.141	1983.38	um	Nucleus	Nucleus Position	0.000	1.000	1002	100000975	100000043	GFP-IMPa4-FL anti-PSF-A546 8C-S-PSF V2.00	0	17. GFP-Imp-a4-FL and anti-PSF-A546_Pos028_S001	00-oGFyVLy3eytNPKbjQnipPL
8.63778	126.171	1983.87	um	Nucleus	Nucleus Position	0.000	1.000	1003	100000976	100000044	GFP-IMPa4-FL anti-PSF-A546 8C-S-PSF V2.00	0	17. GFP-Imp-a4-FL and anti-PSF-A546_Pos028_S001	00-oGFyVLy3eytNPKbjQnipPL
90.9421	14.3997	1985.23	um	Nucleus	Nucleus Position	0.000	1.000	1004	100000977	100000045	GFP-IMPa4-FL anti-PSF-A546 8C-S-PSF V2.00	0	17. GFP-Imp-a4-FL and anti-PSF-A546_Pos028_S001	00-oGFyVLy3eytNPKbjQnipPL
152.928	28.7108	1985.25	um	Nucleus	Nucleus Position	0.000	1.000	1005	100000978	100000046	GFP-IMPa4-FL anti-PSF-A546 8C-S-PSF V2.00	0	17. GFP-Imp-a4-FL and anti-PSF-A546_Pos028_S001	00-oGFyVLy3eytNPKbjQnipPL
123.157	49.7155	1985.18	um	Nucleus	Nucleus Position	0.000	1.000	1006	100000979	100000047	GFP-IMPa4-FL anti-PSF-A546 8C-S-PSF V2.00	0	17. GFP-Imp-a4-FL and anti-PSF-A546_Pos028_S001	00-oGFyVLy3eytNPKbjQnipPL
77.0762	166.818	1985.34	um	Nucleus	Nucleus Position	0.000	1.000	1007	100000980	100000048	GFP-IMPa4-FL anti-PSF-A546 8C-S-PSF V2.00	0	17. GFP-Imp-a4-FL and anti-PSF-A546_Pos028_S001	00-oGFyVLy3eytNPKbjQnipPL
158.389	125.31	1983.56	um	Nucleus	Nucleus Position	0.000	1.000	1008	100000981	100000000	GFP-IMPa4-FL anti-PSF-A546 8C-S-PSF V2.00	0	17. GFP-Imp-a4-FL and anti-PSF-A546_Pos029_S001	00-KiFXzLSXpKtvpqbEzHfr67
142.831	167.448	1983.3	um	Nucleus	Nucleus Position	0.000	1.000	1009	100000982	100000001	GFP-IMPa4-FL anti-PSF-A546 8C-S-PSF V2.00	0	17. GFP-Imp-a4-FL and anti-PSF-A546_Pos029_S001	00-KiFXzLSXpKtvpqbEzHfr67
195.246	185.085	1983.34	um	Nucleus	Nucleus Position	0.000	1.000	1010	100000983	100000002	GFP-IMPa4-FL anti-PSF-A546 8C-S-PSF V2.00	0	17. GFP-Imp-a4-FL and anti-PSF-A546_Pos029_S001	00-KiFXzLSXpKtvpqbEzHfr67
127.068	195.078	1983.12	um	Nucleus	Nucleus Position	0.000	1.000	1011	100000984	100000003	GFP-IMPa4-FL anti-PSF-A546 8C-S-PSF V2.00	0	17. GFP-Imp-a4-FL and anti-PSF-A546_Pos029_S001	00-KiFXzLSXpKtvpqbEzHfr67
206.946	7.63937	1983.45	um	Nucleus	Nucleus Position	0.000	1.000	1012	100000985	100000004	GFP-IMPa4-FL anti-PSF-A546 8C-S-PSF V2.00	0	17. GFP-Imp-a4-FL and anti-PSF-A546_Pos029_S001	00-KiFXzLSXpKtvpqbEzHfr67
228.467	11.019	1983.29	um	Nucleus	Nucleus Position	0.000	1.000	1013	100000986	100000005	GFP-IMPa4-FL anti-PSF-A546 8C-S-PSF V2.00	0	17. GFP-Imp-a4-FL and anti-PSF-A546_Pos029_S001	00-KiFXzLSXpKtvpqbEzHfr67
172.53	20.9949	1983.15	um	Nucleus	Nucleus Position	0.000	1.000	1014	100000987	100000006	GFP-IMPa4-FL anti-PSF-A546 8C-S-PSF V2.00	0	17. GFP-Imp-a4-FL and anti-PSF-A546_Pos029_S001	00-KiFXzLSXpKtvpqbEzHfr67
22.8642	28.9936	1983.09	um	Nucleus	Nucleus Position	0.000	1.000	1015	100000988	100000007	GFP-IMPa4-FL anti-PSF-A546 8C-S-PSF V2.00	0	17. GFP-Imp-a4-FL and anti-PSF-A546_Pos029_S001	00-KiFXzLSXpKtvpqbEzHfr67
90.3792	34.453	1983.75	um	Nucleus	Nucleus Position	0.000	1.000	1016	100000989	100000008	GFP-IMPa4-FL anti-PSF-A546 8C-S-PSF V2.00	0	17. GFP-Imp-a4-FL and anti-PSF-A546_Pos029_S001	00-KiFXzLSXpKtvpqbEzHfr67
210.13	38.1762	1983.35	um	Nucleus	Nucleus Position	0.000	1.000	1017	100000990	100000009	GFP-IMPa4-FL anti-PSF-A546 8C-S-PSF V2.00	0	17. GFP-Imp-a4-FL and anti-PSF-A546_Pos029_S001	00-KiFXzLSXpKtvpqbEzHfr67
59.0337	45.2484	1983.23	um	Nucleus	Nucleus Position	0.000	1.000	1018	100000991	100000010	GFP-IMPa4-FL anti-PSF-A546 8C-S-PSF V2.00	0	17. GFP-Imp-a4-FL and anti-PSF-A546_Pos029_S001	00-KiFXzLSXpKtvpqbEzHfr67
33.0754	47.5327	1983.32	um	Nucleus	Nucleus Position	0.000	1.000	1019	100000992	100000011	GFP-IMPa4-FL anti-PSF-A546 8C-S-PSF V2.00	0	17. GFP-Imp-a4-FL and anti-PSF-A546_Pos029_S001	00-KiFXzLSXpKtvpqbEzHfr67
233.046	54.766	1983.54	um	Nucleus	Nucleus Position	0.000	1.000	1020	100000993	100000012	GFP-IMPa4-FL anti-PSF-A546 8C-S-PSF V2.00	0	17. GFP-Imp-a4-FL and anti-PSF-A546_Pos029_S001	00-KiFXzLSXpKtvpqbEzHfr67
189.117	92.0424	1983.41	um	Nucleus	Nucleus Position	0.000	1.000	1021	100000994	100000013	GFP-IMPa4-FL anti-PSF-A546 8C-S-PSF V2.00	0	17. GFP-Imp-a4-FL and anti-PSF-A546_Pos029_S001	00-KiFXzLSXpKtvpqbEzHfr67
90.0736	99.1277	1983.31	um	Nucleus	Nucleus Position	0.000	1.000	1022	100000995	100000014	GFP-IMPa4-FL anti-PSF-A546 8C-S-PSF V2.00	0	17. GFP-Imp-a4-FL and anti-PSF-A546_Pos029_S001	00-KiFXzLSXpKtvpqbEzHfr67
3.44221	108.983	1983.93	um	Nucleus	Nucleus Position	0.000	1.000	1023	100000996	100000015	GFP-IMPa4-FL anti-PSF-A546 8C-S-PSF V2.00	0	17. GFP-Imp-a4-FL and anti-PSF-A546_Pos029_S001	00-KiFXzLSXpKtvpqbEzHfr67
182.362	120.367	1983.36	um	Nucleus	Nucleus Position	0.000	1.000	1024	100000997	100000016	GFP-IMPa4-FL anti-PSF-A546 8C-S-PSF V2.00	0	17. GFP-Imp-a4-FL and anti-PSF-A546_Pos029_S001	00-KiFXzLSXpKtvpqbEzHfr67
202.617	120.65	1983.61	um	Nucleus	Nucleus Position	0.000	1.000	1025	100000998	100000017	GFP-IMPa4-FL anti-PSF-A546 8C-S-PSF V2.00	0	17. GFP-Imp-a4-FL and anti-PSF-A546_Pos029_S001	00-KiFXzLSXpKtvpqbEzHfr67
80.313	123.85	1983.28	um	Nucleus	Nucleus Position	0.000	1.000	1026	100000999	100000018	GFP-IMPa4-FL anti-PSF-A546 8C-S-PSF V2.00	0	17. GFP-Imp-a4-FL and anti-PSF-A546_Pos029_S001	00-KiFXzLSXpKtvpqbEzHfr67
133.098	133.321	1983.66	um	Nucleus	Nucleus Position	0.000	1.000	1027	100001000	100000019	GFP-IMPa4-FL anti-PSF-A546 8C-S-PSF V2.00	0	17. GFP-Imp-a4-FL and anti-PSF-A546_Pos029_S001	00-KiFXzLSXpKtvpqbEzHfr67
181.955	144.232	1983.23	um	Nucleus	Nucleus Position	0.000	1.000	1028	100001001	100000020	GFP-IMPa4-FL anti-PSF-A546 8C-S-PSF V2.00	0	17. GFP-Imp-a4-FL and anti-PSF-A546_Pos029_S001	00-KiFXzLSXpKtvpqbEzHfr67
156.824	162.172	1983.48	um	Nucleus	Nucleus Position	0.000	1.000	1029	100001002	100000021	GFP-IMPa4-FL anti-PSF-A546 8C-S-PSF V2.00	0	17. GFP-Imp-a4-FL and anti-PSF-A546_Pos029_S001	00-KiFXzLSXpKtvpqbEzHfr67
244.533	158.537	1983.68	um	Nucleus	Nucleus Position	0.000	1.000	1030	100001003	100000022	GFP-IMPa4-FL anti-PSF-A546 8C-S-PSF V2.00	0	17. GFP-Imp-a4-FL and anti-PSF-A546_Pos029_S001	00-KiFXzLSXpKtvpqbEzHfr67
111.566	167.797	1983.19	um	Nucleus	Nucleus Position	0.000	1.000	1031	100001004	100000023	GFP-IMPa4-FL anti-PSF-A546 8C-S-PSF V2.00	0	17. GFP-Imp-a4-FL and anti-PSF-A546_Pos029_S001	00-KiFXzLSXpKtvpqbEzHfr67
147.216	194.147	1983.74	um	Nucleus	Nucleus Position	0.000	1.000	1033	100001005	100000024	GFP-IMPa4-FL anti-PSF-A546 8C-S-PSF V2.00	0	17. GFP-Imp-a4-FL and anti-PSF-A546_Pos029_S001	00-KiFXzLSXpKtvpqbEzHfr67
103.579	202.105	1983.5	um	Nucleus	Nucleus Position	0.000	1.000	1034	100001006	100000025	GFP-IMPa4-FL anti-PSF-A546 8C-S-PSF V2.00	0	17. GFP-Imp-a4-FL and anti-PSF-A546_Pos029_S001	00-KiFXzLSXpKtvpqbEzHfr67
83.4386	213.998	1983.12	um	Nucleus	Nucleus Position	0.000	1.000	1035	100001007	100000026	GFP-IMPa4-FL anti-PSF-A546 8C-S-PSF V2.00	0	17. GFP-Imp-a4-FL and anti-PSF-A546_Pos029_S001	00-KiFXzLSXpKtvpqbEzHfr67
109.541	221.095	1983.32	um	Nucleus	Nucleus Position	0.000	1.000	1036	100001008	100000027	GFP-IMPa4-FL anti-PSF-A546 8C-S-PSF V2.00	0	17. GFP-Imp-a4-FL and anti-PSF-A546_Pos029_S001	00-KiFXzLSXpKtvpqbEzHfr67
170.837	222.281	1983.32	um	Nucleus	Nucleus Position	0.000	1.000	1037	100001009	100000028	GFP-IMPa4-FL anti-PSF-A546 8C-S-PSF V2.00	0	17. GFP-Imp-a4-FL and anti-PSF-A546_Pos029_S001	00-KiFXzLSXpKtvpqbEzHfr67
103.911	240.955	1983.48	um	Nucleus	Nucleus Position	0.000	1.000	1038	100001010	100000029	GFP-IMPa4-FL anti-PSF-A546 8C-S-PSF V2.00	0	17. GFP-Imp-a4-FL and anti-PSF-A546_Pos029_S001	00-KiFXzLSXpKtvpqbEzHfr67
66.127	243.295	1983.25	um	Nucleus	Nucleus Position	0.000	1.000	1039	100001011	100000030	GFP-IMPa4-FL anti-PSF-A546 8C-S-PSF V2.00	0	17. GFP-Imp-a4-FL and anti-PSF-A546_Pos029_S001	00-KiFXzLSXpKtvpqbEzHfr67
25.2032	4.05573	1983.45	um	Nucleus	Nucleus Position	0.000	1.000	1040	100001012	100000031	GFP-IMPa4-FL anti-PSF-A546 8C-S-PSF V2.00	0	17. GFP-Imp-a4-FL and anti-PSF-A546_Pos029_S001	00-KiFXzLSXpKtvpqbEzHfr67
2.38811	5.93068	1983.78	um	Nucleus	Nucleus Position	0.000	1.000	1041	100001013	100000032	GFP-IMPa4-FL anti-PSF-A546 8C-S-PSF V2.00	0	17. GFP-Imp-a4-FL and anti-PSF-A546_Pos029_S001	00-KiFXzLSXpKtvpqbEzHfr67
139.496	50.4624	1983.69	um	Nucleus	Nucleus Position	0.000	1.000	1042	100001014	100000033	GFP-IMPa4-FL anti-PSF-A546 8C-S-PSF V2.00	0	17. GFP-Imp-a4-FL and anti-PSF-A546_Pos029_S001	00-KiFXzLSXpKtvpqbEzHfr67
218.044	81.1972	1983.69	um	Nucleus	Nucleus Position	0.000	1.000	1043	100001015	100000034	GFP-IMPa4-FL anti-PSF-A546 8C-S-PSF V2.00	0	17. GFP-Imp-a4-FL and anti-PSF-A546_Pos029_S001	00-KiFXzLSXpKtvpqbEzHfr67
208.958	156.507	1983.95	um	Nucleus	Nucleus Position	0.000	1.000	1045	100001016	100000035	GFP-IMPa4-FL anti-PSF-A546 8C-S-PSF V2.00	0	17. GFP-Imp-a4-FL and anti-PSF-A546_Pos029_S001	00-KiFXzLSXpKtvpqbEzHfr67
47.405	176.163	1983.88	um	Nucleus	Nucleus Position	0.000	1.000	1046	100001017	100000036	GFP-IMPa4-FL anti-PSF-A546 8C-S-PSF V2.00	0	17. GFP-Imp-a4-FL and anti-PSF-A546_Pos029_S001	00-KiFXzLSXpKtvpqbEzHfr67
159.651	242.98	1983.41	um	Nucleus	Nucleus Position	0.000	1.000	1047	100001018	100000037	GFP-IMPa4-FL anti-PSF-A546 8C-S-PSF V2.00	0	17. GFP-Imp-a4-FL and anti-PSF-A546_Pos029_S001	00-KiFXzLSXpKtvpqbEzHfr67
162.303	43.3374	1983.13	um	Nucleus	Nucleus Position	0.000	1.000	1048	100001019	100000038	GFP-IMPa4-FL anti-PSF-A546 8C-S-PSF V2.00	0	17. GFP-Imp-a4-FL and anti-PSF-A546_Pos029_S001	00-KiFXzLSXpKtvpqbEzHfr67
55.2196	82.2802	1983.11	um	Nucleus	Nucleus Position	0.000	1.000	1049	100001020	100000039	GFP-IMPa4-FL anti-PSF-A546 8C-S-PSF V2.00	0	17. GFP-Imp-a4-FL and anti-PSF-A546_Pos029_S001	00-KiFXzLSXpKtvpqbEzHfr67
142.436	82.3381	1983.21	um	Nucleus	Nucleus Position	0.000	1.000	1050	100001021	100000040	GFP-IMPa4-FL anti-PSF-A546 8C-S-PSF V2.00	0	17. GFP-Imp-a4-FL and anti-PSF-A546_Pos029_S001	00-KiFXzLSXpKtvpqbEzHfr67
130.958	94.7897	1983.25	um	Nucleus	Nucleus Position	0.000	1.000	1051	100001022	100000041	GFP-IMPa4-FL anti-PSF-A546 8C-S-PSF V2.00	0	17. GFP-Imp-a4-FL and anti-PSF-A546_Pos029_S001	00-KiFXzLSXpKtvpqbEzHfr67
53.6775	116.273	1983.1	um	Nucleus	Nucleus Position	0.000	1.000	1052	100001023	100000042	GFP-IMPa4-FL anti-PSF-A546 8C-S-PSF V2.00	0	17. GFP-Imp-a4-FL and anti-PSF-A546_Pos029_S001	00-KiFXzLSXpKtvpqbEzHfr67
66.801	121.464	1983.11	um	Nucleus	Nucleus Position	0.000	1.000	1053	100001024	100000043	GFP-IMPa4-FL anti-PSF-A546 8C-S-PSF V2.00	0	17. GFP-Imp-a4-FL and anti-PSF-A546_Pos029_S001	00-KiFXzLSXpKtvpqbEzHfr67
116.522	22.3222	1983.41	um	Nucleus	Nucleus Position	0.000	1.000	1054	100001025	100000044	GFP-IMPa4-FL anti-PSF-A546 8C-S-PSF V2.00	0	17. GFP-Imp-a4-FL and anti-PSF-A546_Pos029_S001	00-KiFXzLSXpKtvpqbEzHfr67
105.826	50.0847	1983.39	um	Nucleus	Nucleus Position	0.000	1.000	1055	100001026	100000045	GFP-IMPa4-FL anti-PSF-A546 8C-S-PSF V2.00	0	17. GFP-Imp-a4-FL and anti-PSF-A546_Pos029_S001	00-KiFXzLSXpKtvpqbEzHfr67
180.191	66.2362	1983.61	um	Nucleus	Nucleus Position	0.000	1.000	1056	100001027	100000046	GFP-IMPa4-FL anti-PSF-A546 8C-S-PSF V2.00	0	17. GFP-Imp-a4-FL and anti-PSF-A546_Pos029_S001	00-KiFXzLSXpKtvpqbEzHfr67
9.17848	72.4694	1983.42	um	Nucleus	Nucleus Position	0.000	1.000	1057	100001028	100000047	GFP-IMPa4-FL anti-PSF-A546 8C-S-PSF V2.00	0	17. GFP-Imp-a4-FL and anti-PSF-A546_Pos029_S001	00-KiFXzLSXpKtvpqbEzHfr67
67.5346	85.264	1983.44	um	Nucleus	Nucleus Position	0.000	1.000	1058	100001029	100000048	GFP-IMPa4-FL anti-PSF-A546 8C-S-PSF V2.00	0	17. GFP-Imp-a4-FL and anti-PSF-A546_Pos029_S001	00-KiFXzLSXpKtvpqbEzHfr67
124.859	83.3655	1983.25	um	Nucleus	Nucleus Position	0.000	1.000	1059	100001030	100000049	GFP-IMPa4-FL anti-PSF-A546 8C-S-PSF V2.00	0	17. GFP-Imp-a4-FL and anti-PSF-A546_Pos029_S001	00-KiFXzLSXpKtvpqbEzHfr67
23.7999	106.234	1983.33	um	Nucleus	Nucleus Position	0.000	1.000	1060	100001031	100000050	GFP-IMPa4-FL anti-PSF-A546 8C-S-PSF V2.00	0	17. GFP-Imp-a4-FL and anti-PSF-A546_Pos029_S001	00-KiFXzLSXpKtvpqbEzHfr67
21.2008	119.992	1983.35	um	Nucleus	Nucleus Position	0.000	1.000	1061	100001032	100000051	GFP-IMPa4-FL anti-PSF-A546 8C-S-PSF V2.00	0	17. GFP-Imp-a4-FL and anti-PSF-A546_Pos029_S001	00-KiFXzLSXpKtvpqbEzHfr67
63.0214	150.705	1983.27	um	Nucleus	Nucleus Position	0.000	1.000	1062	100001033	100000052	GFP-IMPa4-FL anti-PSF-A546 8C-S-PSF V2.00	0	17. GFP-Imp-a4-FL and anti-PSF-A546_Pos029_S001	00-KiFXzLSXpKtvpqbEzHfr67
78.74	183.408	1983.46	um	Nucleus	Nucleus Position	0.000	1.000	1063	100001034	100000053	GFP-IMPa4-FL anti-PSF-A546 8C-S-PSF V2.00	0	17. GFP-Imp-a4-FL and anti-PSF-A546_Pos029_S001	00-KiFXzLSXpKtvpqbEzHfr67
135.494	231.332	1983.37	um	Nucleus	Nucleus Position	0.000	1.000	1064	100001035	100000054	GFP-IMPa4-FL anti-PSF-A546 8C-S-PSF V2.00	0	17. GFP-Imp-a4-FL and anti-PSF-A546_Pos029_S001	00-KiFXzLSXpKtvpqbEzHfr67
171.955	94.2203	1983.77	um	Nucleus	Nucleus Position	0.000	1.000	1065	100001036	100000055	GFP-IMPa4-FL anti-PSF-A546 8C-S-PSF V2.00	0	17. GFP-Imp-a4-FL and anti-PSF-A546_Pos029_S001	00-KiFXzLSXpKtvpqbEzHfr67
146.574	212.679	1984.25	um	Nucleus	Nucleus Position	0.000	1.000	1066	100001037	100000056	GFP-IMPa4-FL anti-PSF-A546 8C-S-PSF V2.00	0	17. GFP-Imp-a4-FL and anti-PSF-A546_Pos029_S001	00-KiFXzLSXpKtvpqbEzHfr67
206.167	165.808	1983.96	um	Nucleus	Nucleus Position	0.000	1.000	1067	100001038	100000000	GFP-IMPa4-FL anti-PSF-A546 8C-S-PSF V2.00	0	17. GFP-Imp-a4-FL and anti-PSF-A546_Pos030_S001	00-hL3oo5WWt4Yy2jVEregiYR
78.3874	94.0027	1983.53	um	Nucleus	Nucleus Position	0.000	1.000	1068	100001039	100000001	GFP-IMPa4-FL anti-PSF-A546 8C-S-PSF V2.00	0	17. GFP-Imp-a4-FL and anti-PSF-A546_Pos030_S001	00-hL3oo5WWt4Yy2jVEregiYR
57.6566	130.529	1983.46	um	Nucleus	Nucleus Position	0.000	1.000	1069	100001040	100000002	GFP-IMPa4-FL anti-PSF-A546 8C-S-PSF V2.00	0	17. GFP-Imp-a4-FL and anti-PSF-A546_Pos030_S001	00-hL3oo5WWt4Yy2jVEregiYR
114.868	150.757	1983.36	um	Nucleus	Nucleus Position	0.000	1.000	1070	100001041	100000003	GFP-IMPa4-FL anti-PSF-A546 8C-S-PSF V2.00	0	17. GFP-Imp-a4-FL and anti-PSF-A546_Pos030_S001	00-hL3oo5WWt4Yy2jVEregiYR
137.997	165.751	1983.51	um	Nucleus	Nucleus Position	0.000	1.000	1071	100001042	100000004	GFP-IMPa4-FL anti-PSF-A546 8C-S-PSF V2.00	0	17. GFP-Imp-a4-FL and anti-PSF-A546_Pos030_S001	00-hL3oo5WWt4Yy2jVEregiYR
76.5763	5.06168	1983.62	um	Nucleus	Nucleus Position	0.000	1.000	1072	100001043	100000005	GFP-IMPa4-FL anti-PSF-A546 8C-S-PSF V2.00	0	17. GFP-Imp-a4-FL and anti-PSF-A546_Pos030_S001	00-hL3oo5WWt4Yy2jVEregiYR
187.71	30.8794	1983.12	um	Nucleus	Nucleus Position	0.000	1.000	1073	100001044	100000006	GFP-IMPa4-FL anti-PSF-A546 8C-S-PSF V2.00	0	17. GFP-Imp-a4-FL and anti-PSF-A546_Pos030_S001	00-hL3oo5WWt4Yy2jVEregiYR
220.74	29.4949	1983.78	um	Nucleus	Nucleus Position	0.000	1.000	1074	100001045	100000007	GFP-IMPa4-FL anti-PSF-A546 8C-S-PSF V2.00	0	17. GFP-Imp-a4-FL and anti-PSF-A546_Pos030_S001	00-hL3oo5WWt4Yy2jVEregiYR
222.715	55.2537	1983.65	um	Nucleus	Nucleus Position	0.000	1.000	1075	100001046	100000008	GFP-IMPa4-FL anti-PSF-A546 8C-S-PSF V2.00	0	17. GFP-Imp-a4-FL and anti-PSF-A546_Pos030_S001	00-hL3oo5WWt4Yy2jVEregiYR
170.354	56.9172	1983.51	um	Nucleus	Nucleus Position	0.000	1.000	1076	100001047	100000009	GFP-IMPa4-FL anti-PSF-A546 8C-S-PSF V2.00	0	17. GFP-Imp-a4-FL and anti-PSF-A546_Pos030_S001	00-hL3oo5WWt4Yy2jVEregiYR
194.523	62.2838	1983.41	um	Nucleus	Nucleus Position	0.000	1.000	1077	100001048	100000010	GFP-IMPa4-FL anti-PSF-A546 8C-S-PSF V2.00	0	17. GFP-Imp-a4-FL and anti-PSF-A546_Pos030_S001	00-hL3oo5WWt4Yy2jVEregiYR
140.149	68.5585	1983.43	um	Nucleus	Nucleus Position	0.000	1.000	1078	100001049	100000011	GFP-IMPa4-FL anti-PSF-A546 8C-S-PSF V2.00	0	17. GFP-Imp-a4-FL and anti-PSF-A546_Pos030_S001	00-hL3oo5WWt4Yy2jVEregiYR
174.222	76.2672	1983.28	um	Nucleus	Nucleus Position	0.000	1.000	1079	100001050	100000012	GFP-IMPa4-FL anti-PSF-A546 8C-S-PSF V2.00	0	17. GFP-Imp-a4-FL and anti-PSF-A546_Pos030_S001	00-hL3oo5WWt4Yy2jVEregiYR
41.0419	73.4369	1983.45	um	Nucleus	Nucleus Position	0.000	1.000	1080	100001051	100000013	GFP-IMPa4-FL anti-PSF-A546 8C-S-PSF V2.00	0	17. GFP-Imp-a4-FL and anti-PSF-A546_Pos030_S001	00-hL3oo5WWt4Yy2jVEregiYR
117.441	85.4476	1983.57	um	Nucleus	Nucleus Position	0.000	1.000	1081	100001052	100000014	GFP-IMPa4-FL anti-PSF-A546 8C-S-PSF V2.00	0	17. GFP-Imp-a4-FL and anti-PSF-A546_Pos030_S001	00-hL3oo5WWt4Yy2jVEregiYR
142.624	83.5864	1983.4	um	Nucleus	Nucleus Position	0.000	1.000	1082	100001053	100000015	GFP-IMPa4-FL anti-PSF-A546 8C-S-PSF V2.00	0	17. GFP-Imp-a4-FL and anti-PSF-A546_Pos030_S001	00-hL3oo5WWt4Yy2jVEregiYR
105.958	90.6128	1983.47	um	Nucleus	Nucleus Position	0.000	1.000	1083	100001054	100000016	GFP-IMPa4-FL anti-PSF-A546 8C-S-PSF V2.00	0	17. GFP-Imp-a4-FL and anti-PSF-A546_Pos030_S001	00-hL3oo5WWt4Yy2jVEregiYR
220.58	93.5048	1983.83	um	Nucleus	Nucleus Position	0.000	1.000	1084	100001055	100000017	GFP-IMPa4-FL anti-PSF-A546 8C-S-PSF V2.00	0	17. GFP-Imp-a4-FL and anti-PSF-A546_Pos030_S001	00-hL3oo5WWt4Yy2jVEregiYR
12.5983	99.8699	1983.8	um	Nucleus	Nucleus Position	0.000	1.000	1085	100001056	100000018	GFP-IMPa4-FL anti-PSF-A546 8C-S-PSF V2.00	0	17. GFP-Imp-a4-FL and anti-PSF-A546_Pos030_S001	00-hL3oo5WWt4Yy2jVEregiYR
185.512	103.988	1983.58	um	Nucleus	Nucleus Position	0.000	1.000	1086	100001057	100000019	GFP-IMPa4-FL anti-PSF-A546 8C-S-PSF V2.00	0	17. GFP-Imp-a4-FL and anti-PSF-A546_Pos030_S001	00-hL3oo5WWt4Yy2jVEregiYR
237.493	108.33	1984.01	um	Nucleus	Nucleus Position	0.000	1.000	1087	100001058	100000020	GFP-IMPa4-FL anti-PSF-A546 8C-S-PSF V2.00	0	17. GFP-Imp-a4-FL and anti-PSF-A546_Pos030_S001	00-hL3oo5WWt4Yy2jVEregiYR
149.811	116.806	1983.07	um	Nucleus	Nucleus Position	0.000	1.000	1088	100001059	100000021	GFP-IMPa4-FL anti-PSF-A546 8C-S-PSF V2.00	0	17. GFP-Imp-a4-FL and anti-PSF-A546_Pos030_S001	00-hL3oo5WWt4Yy2jVEregiYR
100.198	123.252	1983.54	um	Nucleus	Nucleus Position	0.000	1.000	1089	100001060	100000022	GFP-IMPa4-FL anti-PSF-A546 8C-S-PSF V2.00	0	17. GFP-Imp-a4-FL and anti-PSF-A546_Pos030_S001	00-hL3oo5WWt4Yy2jVEregiYR
21.66	126.935	1983.32	um	Nucleus	Nucleus Position	0.000	1.000	1090	100001061	100000023	GFP-IMPa4-FL anti-PSF-A546 8C-S-PSF V2.00	0	17. GFP-Imp-a4-FL and anti-PSF-A546_Pos030_S001	00-hL3oo5WWt4Yy2jVEregiYR
81.107	131.887	1983.37	um	Nucleus	Nucleus Position	0.000	1.000	1091	100001062	100000024	GFP-IMPa4-FL anti-PSF-A546 8C-S-PSF V2.00	0	17. GFP-Imp-a4-FL and anti-PSF-A546_Pos030_S001	00-hL3oo5WWt4Yy2jVEregiYR
117.611	134.635	1983.4	um	Nucleus	Nucleus Position	0.000	1.000	1092	100001063	100000025	GFP-IMPa4-FL anti-PSF-A546 8C-S-PSF V2.00	0	17. GFP-Imp-a4-FL and anti-PSF-A546_Pos030_S001	00-hL3oo5WWt4Yy2jVEregiYR
65.8828	162.556	1983.42	um	Nucleus	Nucleus Position	0.000	1.000	1093	100001064	100000026	GFP-IMPa4-FL anti-PSF-A546 8C-S-PSF V2.00	0	17. GFP-Imp-a4-FL and anti-PSF-A546_Pos030_S001	00-hL3oo5WWt4Yy2jVEregiYR
101.735	164.011	1983.31	um	Nucleus	Nucleus Position	0.000	1.000	1094	100001065	100000027	GFP-IMPa4-FL anti-PSF-A546 8C-S-PSF V2.00	0	17. GFP-Imp-a4-FL and anti-PSF-A546_Pos030_S001	00-hL3oo5WWt4Yy2jVEregiYR
44.9709	232.17	1983.66	um	Nucleus	Nucleus Position	0.000	1.000	1095	100001066	100000028	GFP-IMPa4-FL anti-PSF-A546 8C-S-PSF V2.00	0	17. GFP-Imp-a4-FL and anti-PSF-A546_Pos030_S001	00-hL3oo5WWt4Yy2jVEregiYR
235.245	6.10612	1983.88	um	Nucleus	Nucleus Position	0.000	1.000	1096	100001067	100000029	GFP-IMPa4-FL anti-PSF-A546 8C-S-PSF V2.00	0	17. GFP-Imp-a4-FL and anti-PSF-A546_Pos030_S001	00-hL3oo5WWt4Yy2jVEregiYR
242.579	71.5773	1983.67	um	Nucleus	Nucleus Position	0.000	1.000	1097	100001068	100000030	GFP-IMPa4-FL anti-PSF-A546 8C-S-PSF V2.00	0	17. GFP-Imp-a4-FL and anti-PSF-A546_Pos030_S001	00-hL3oo5WWt4Yy2jVEregiYR
216.204	68.8315	1983.57	um	Nucleus	Nucleus Position	0.000	1.000	1098	100001069	100000031	GFP-IMPa4-FL anti-PSF-A546 8C-S-PSF V2.00	0	17. GFP-Imp-a4-FL and anti-PSF-A546_Pos030_S001	00-hL3oo5WWt4Yy2jVEregiYR
204.937	73.0578	1983.43	um	Nucleus	Nucleus Position	0.000	1.000	1099	100001070	100000032	GFP-IMPa4-FL anti-PSF-A546 8C-S-PSF V2.00	0	17. GFP-Imp-a4-FL and anti-PSF-A546_Pos030_S001	00-hL3oo5WWt4Yy2jVEregiYR
180.414	132.094	1983.35	um	Nucleus	Nucleus Position	0.000	1.000	1100	100001071	100000033	GFP-IMPa4-FL anti-PSF-A546 8C-S-PSF V2.00	0	17. GFP-Imp-a4-FL and anti-PSF-A546_Pos030_S001	00-hL3oo5WWt4Yy2jVEregiYR
204.926	139.766	1983.38	um	Nucleus	Nucleus Position	0.000	1.000	1101	100001072	100000034	GFP-IMPa4-FL anti-PSF-A546 8C-S-PSF V2.00	0	17. GFP-Imp-a4-FL and anti-PSF-A546_Pos030_S001	00-hL3oo5WWt4Yy2jVEregiYR
228.188	140.289	1983.58	um	Nucleus	Nucleus Position	0.000	1.000	1102	100001073	100000035	GFP-IMPa4-FL anti-PSF-A546 8C-S-PSF V2.00	0	17. GFP-Imp-a4-FL and anti-PSF-A546_Pos030_S001	00-hL3oo5WWt4Yy2jVEregiYR
33.3448	167.979	1983.34	um	Nucleus	Nucleus Position	0.000	1.000	1103	100001074	100000036	GFP-IMPa4-FL anti-PSF-A546 8C-S-PSF V2.00	0	17. GFP-Imp-a4-FL and anti-PSF-A546_Pos030_S001	00-hL3oo5WWt4Yy2jVEregiYR
142.609	32.5573	1983.95	um	Nucleus	Nucleus Position	0.000	1.000	1104	100001075	100000037	GFP-IMPa4-FL anti-PSF-A546 8C-S-PSF V2.00	0	17. GFP-Imp-a4-FL and anti-PSF-A546_Pos030_S001	00-hL3oo5WWt4Yy2jVEregiYR
119.892	32.7187	1983.87	um	Nucleus	Nucleus Position	0.000	1.000	1105	100001076	100000038	GFP-IMPa4-FL anti-PSF-A546 8C-S-PSF V2.00	0	17. GFP-Imp-a4-FL and anti-PSF-A546_Pos030_S001	00-hL3oo5WWt4Yy2jVEregiYR
45.1728	204.024	1983.7	um	Nucleus	Nucleus Position	0.000	1.000	1106	100001077	100000039	GFP-IMPa4-FL anti-PSF-A546 8C-S-PSF V2.00	0	17. GFP-Imp-a4-FL and anti-PSF-A546_Pos030_S001	00-hL3oo5WWt4Yy2jVEregiYR
128.493	41.5491	1984.13	um	Nucleus	Nucleus Position	0.000	1.000	1107	100001078	100000040	GFP-IMPa4-FL anti-PSF-A546 8C-S-PSF V2.00	0	17. GFP-Imp-a4-FL and anti-PSF-A546_Pos030_S001	00-hL3oo5WWt4Yy2jVEregiYR
140.926	20.8536	1983.49	um	Nucleus	Nucleus Position	0.000	1.000	1110	100001079	100000000	GFP-IMPa4-FL anti-PSF-A546 8C-S-PSF V2.00	0	17. GFP-Imp-a4-FL and anti-PSF-A546_Pos031_S001	00-WeoHthKAAxYiPHPXraBhb3
118.306	23.3831	1983.51	um	Nucleus	Nucleus Position	0.000	1.000	1111	100001080	100000001	GFP-IMPa4-FL anti-PSF-A546 8C-S-PSF V2.00	0	17. GFP-Imp-a4-FL and anti-PSF-A546_Pos031_S001	00-WeoHthKAAxYiPHPXraBhb3
162.07	27.4458	1983.47	um	Nucleus	Nucleus Position	0.000	1.000	1112	100001081	100000002	GFP-IMPa4-FL anti-PSF-A546 8C-S-PSF V2.00	0	17. GFP-Imp-a4-FL and anti-PSF-A546_Pos031_S001	00-WeoHthKAAxYiPHPXraBhb3
68.8924	40.4785	1983.4	um	Nucleus	Nucleus Position	0.000	1.000	1113	100001082	100000003	GFP-IMPa4-FL anti-PSF-A546 8C-S-PSF V2.00	0	17. GFP-Imp-a4-FL and anti-PSF-A546_Pos031_S001	00-WeoHthKAAxYiPHPXraBhb3
193.813	73.4501	1983.48	um	Nucleus	Nucleus Position	0.000	1.000	1114	100001083	100000004	GFP-IMPa4-FL anti-PSF-A546 8C-S-PSF V2.00	0	17. GFP-Imp-a4-FL and anti-PSF-A546_Pos031_S001	00-WeoHthKAAxYiPHPXraBhb3
26.8104	120.431	1983.66	um	Nucleus	Nucleus Position	0.000	1.000	1115	100001084	100000005	GFP-IMPa4-FL anti-PSF-A546 8C-S-PSF V2.00	0	17. GFP-Imp-a4-FL and anti-PSF-A546_Pos031_S001	00-WeoHthKAAxYiPHPXraBhb3
137.289	130.46	1983.61	um	Nucleus	Nucleus Position	0.000	1.000	1116	100001085	100000006	GFP-IMPa4-FL anti-PSF-A546 8C-S-PSF V2.00	0	17. GFP-Imp-a4-FL and anti-PSF-A546_Pos031_S001	00-WeoHthKAAxYiPHPXraBhb3
105.383	236.013	1983.55	um	Nucleus	Nucleus Position	0.000	1.000	1117	100001086	100000007	GFP-IMPa4-FL anti-PSF-A546 8C-S-PSF V2.00	0	17. GFP-Imp-a4-FL and anti-PSF-A546_Pos031_S001	00-WeoHthKAAxYiPHPXraBhb3
48.044	105.198	1983.9	um	Nucleus	Nucleus Position	0.000	1.000	1118	100001087	100000008	GFP-IMPa4-FL anti-PSF-A546 8C-S-PSF V2.00	0	17. GFP-Imp-a4-FL and anti-PSF-A546_Pos031_S001	00-WeoHthKAAxYiPHPXraBhb3
139.197	111.566	1983.8	um	Nucleus	Nucleus Position	0.000	1.000	1119	100001088	100000009	GFP-IMPa4-FL anti-PSF-A546 8C-S-PSF V2.00	0	17. GFP-Imp-a4-FL and anti-PSF-A546_Pos031_S001	00-WeoHthKAAxYiPHPXraBhb3
115.212	133.794	1983.84	um	Nucleus	Nucleus Position	0.000	1.000	1120	100001089	100000010	GFP-IMPa4-FL anti-PSF-A546 8C-S-PSF V2.00	0	17. GFP-Imp-a4-FL and anti-PSF-A546_Pos031_S001	00-WeoHthKAAxYiPHPXraBhb3
148.656	142.339	1983.75	um	Nucleus	Nucleus Position	0.000	1.000	1121	100001090	100000011	GFP-IMPa4-FL anti-PSF-A546 8C-S-PSF V2.00	0	17. GFP-Imp-a4-FL and anti-PSF-A546_Pos031_S001	00-WeoHthKAAxYiPHPXraBhb3
26.6823	159.701	1983.79	um	Nucleus	Nucleus Position	0.000	1.000	1122	100001091	100000012	GFP-IMPa4-FL anti-PSF-A546 8C-S-PSF V2.00	0	17. GFP-Imp-a4-FL and anti-PSF-A546_Pos031_S001	00-WeoHthKAAxYiPHPXraBhb3
155.771	166.412	1983.72	um	Nucleus	Nucleus Position	0.000	1.000	1123	100001092	100000013	GFP-IMPa4-FL anti-PSF-A546 8C-S-PSF V2.00	0	17. GFP-Imp-a4-FL and anti-PSF-A546_Pos031_S001	00-WeoHthKAAxYiPHPXraBhb3
17.8795	195.935	1983.71	um	Nucleus	Nucleus Position	0.000	1.000	1124	100001093	100000014	GFP-IMPa4-FL anti-PSF-A546 8C-S-PSF V2.00	0	17. GFP-Imp-a4-FL and anti-PSF-A546_Pos031_S001	00-WeoHthKAAxYiPHPXraBhb3
121.146	202.267	1983.71	um	Nucleus	Nucleus Position	0.000	1.000	1125	100001094	100000015	GFP-IMPa4-FL anti-PSF-A546 8C-S-PSF V2.00	0	17. GFP-Imp-a4-FL and anti-PSF-A546_Pos031_S001	00-WeoHthKAAxYiPHPXraBhb3
147.071	238.664	1984	um	Nucleus	Nucleus Position	0.000	1.000	1126	100001095	100000016	GFP-IMPa4-FL anti-PSF-A546 8C-S-PSF V2.00	0	17. GFP-Imp-a4-FL and anti-PSF-A546_Pos031_S001	00-WeoHthKAAxYiPHPXraBhb3
128.997	41.829	1984.05	um	Nucleus	Nucleus Position	0.000	1.000	1127	100001096	100000017	GFP-IMPa4-FL anti-PSF-A546 8C-S-PSF V2.00	0	17. GFP-Imp-a4-FL and anti-PSF-A546_Pos031_S001	00-WeoHthKAAxYiPHPXraBhb3
173.107	190.108	1984.13	um	Nucleus	Nucleus Position	0.000	1.000	1128	100001097	100000018	GFP-IMPa4-FL anti-PSF-A546 8C-S-PSF V2.00	0	17. GFP-Imp-a4-FL and anti-PSF-A546_Pos031_S001	00-WeoHthKAAxYiPHPXraBhb3
238.964	76.2513	1984.41	um	Nucleus	Nucleus Position	0.000	1.000	1129	100001098	100000019	GFP-IMPa4-FL anti-PSF-A546 8C-S-PSF V2.00	0	17. GFP-Imp-a4-FL and anti-PSF-A546_Pos031_S001	00-WeoHthKAAxYiPHPXraBhb3
240.818	45.1763	1983.71	um	Nucleus	Nucleus Position	0.000	1.000	1130	100001099	100000000	GFP-IMPa4-FL anti-PSF-A546 8C-S-PSF V2.00	0	17. GFP-Imp-a4-FL and anti-PSF-A546_Pos032_S001	00-9DTssCSTYuCyZV9sCHqrxi
234.863	159.24	1983.61	um	Nucleus	Nucleus Position	0.000	1.000	1131	100001100	100000001	GFP-IMPa4-FL anti-PSF-A546 8C-S-PSF V2.00	0	17. GFP-Imp-a4-FL and anti-PSF-A546_Pos032_S001	00-9DTssCSTYuCyZV9sCHqrxi
148.716	128.175	1983.16	um	Nucleus	Nucleus Position	0.000	1.000	1133	100001101	100000002	GFP-IMPa4-FL anti-PSF-A546 8C-S-PSF V2.00	0	17. GFP-Imp-a4-FL and anti-PSF-A546_Pos032_S001	00-9DTssCSTYuCyZV9sCHqrxi
66.3056	5.58965	1983.8	um	Nucleus	Nucleus Position	0.000	1.000	1134	100001102	100000003	GFP-IMPa4-FL anti-PSF-A546 8C-S-PSF V2.00	0	17. GFP-Imp-a4-FL and anti-PSF-A546_Pos032_S001	00-9DTssCSTYuCyZV9sCHqrxi
172.611	6.18686	1983.59	um	Nucleus	Nucleus Position	0.000	1.000	1135	100001103	100000004	GFP-IMPa4-FL anti-PSF-A546 8C-S-PSF V2.00	0	17. GFP-Imp-a4-FL and anti-PSF-A546_Pos032_S001	00-9DTssCSTYuCyZV9sCHqrxi
118.691	15.6322	1983.24	um	Nucleus	Nucleus Position	0.000	1.000	1136	100001104	100000005	GFP-IMPa4-FL anti-PSF-A546 8C-S-PSF V2.00	0	17. GFP-Imp-a4-FL and anti-PSF-A546_Pos032_S001	00-9DTssCSTYuCyZV9sCHqrxi
150.419	38.5119	1983.68	um	Nucleus	Nucleus Position	0.000	1.000	1137	100001105	100000006	GFP-IMPa4-FL anti-PSF-A546 8C-S-PSF V2.00	0	17. GFP-Imp-a4-FL and anti-PSF-A546_Pos032_S001	00-9DTssCSTYuCyZV9sCHqrxi
24.6762	42.6702	1983.57	um	Nucleus	Nucleus Position	0.000	1.000	1138	100001106	100000007	GFP-IMPa4-FL anti-PSF-A546 8C-S-PSF V2.00	0	17. GFP-Imp-a4-FL and anti-PSF-A546_Pos032_S001	00-9DTssCSTYuCyZV9sCHqrxi
156.929	53.0998	1983.64	um	Nucleus	Nucleus Position	0.000	1.000	1139	100001107	100000008	GFP-IMPa4-FL anti-PSF-A546 8C-S-PSF V2.00	0	17. GFP-Imp-a4-FL and anti-PSF-A546_Pos032_S001	00-9DTssCSTYuCyZV9sCHqrxi
160.395	69.6835	1983.59	um	Nucleus	Nucleus Position	0.000	1.000	1140	100001108	100000009	GFP-IMPa4-FL anti-PSF-A546 8C-S-PSF V2.00	0	17. GFP-Imp-a4-FL and anti-PSF-A546_Pos032_S001	00-9DTssCSTYuCyZV9sCHqrxi
47.2871	77.6298	1983.46	um	Nucleus	Nucleus Position	0.000	1.000	1141	100001109	100000010	GFP-IMPa4-FL anti-PSF-A546 8C-S-PSF V2.00	0	17. GFP-Imp-a4-FL and anti-PSF-A546_Pos032_S001	00-9DTssCSTYuCyZV9sCHqrxi
186.915	78.1623	1983.66	um	Nucleus	Nucleus Position	0.000	1.000	1142	100001110	100000011	GFP-IMPa4-FL anti-PSF-A546 8C-S-PSF V2.00	0	17. GFP-Imp-a4-FL and anti-PSF-A546_Pos032_S001	00-9DTssCSTYuCyZV9sCHqrxi
135.023	122.84	1983.51	um	Nucleus	Nucleus Position	0.000	1.000	1143	100001111	100000012	GFP-IMPa4-FL anti-PSF-A546 8C-S-PSF V2.00	0	17. GFP-Imp-a4-FL and anti-PSF-A546_Pos032_S001	00-9DTssCSTYuCyZV9sCHqrxi
114.481	141.396	1983.66	um	Nucleus	Nucleus Position	0.000	1.000	1144	100001112	100000013	GFP-IMPa4-FL anti-PSF-A546 8C-S-PSF V2.00	0	17. GFP-Imp-a4-FL and anti-PSF-A546_Pos032_S001	00-9DTssCSTYuCyZV9sCHqrxi
97.3779	212.43	1983.57	um	Nucleus	Nucleus Position	0.000	1.000	1145	100001113	100000014	GFP-IMPa4-FL anti-PSF-A546 8C-S-PSF V2.00	0	17. GFP-Imp-a4-FL and anti-PSF-A546_Pos032_S001	00-9DTssCSTYuCyZV9sCHqrxi
20.4185	6.78337	1983.7	um	Nucleus	Nucleus Position	0.000	1.000	1146	100001114	100000015	GFP-IMPa4-FL anti-PSF-A546 8C-S-PSF V2.00	0	17. GFP-Imp-a4-FL and anti-PSF-A546_Pos032_S001	00-9DTssCSTYuCyZV9sCHqrxi
89.7448	11.7001	1983.8	um	Nucleus	Nucleus Position	0.000	1.000	1147	100001115	100000016	GFP-IMPa4-FL anti-PSF-A546 8C-S-PSF V2.00	0	17. GFP-Imp-a4-FL and anti-PSF-A546_Pos032_S001	00-9DTssCSTYuCyZV9sCHqrxi
195.557	52.2288	1983.76	um	Nucleus	Nucleus Position	0.000	1.000	1148	100001116	100000017	GFP-IMPa4-FL anti-PSF-A546 8C-S-PSF V2.00	0	17. GFP-Imp-a4-FL and anti-PSF-A546_Pos032_S001	00-9DTssCSTYuCyZV9sCHqrxi
206.003	78.4492	1983.92	um	Nucleus	Nucleus Position	0.000	1.000	1149	100001117	100000018	GFP-IMPa4-FL anti-PSF-A546 8C-S-PSF V2.00	0	17. GFP-Imp-a4-FL and anti-PSF-A546_Pos032_S001	00-9DTssCSTYuCyZV9sCHqrxi
231.018	102.235	1983.61	um	Nucleus	Nucleus Position	0.000	1.000	1150	100001118	100000019	GFP-IMPa4-FL anti-PSF-A546 8C-S-PSF V2.00	0	17. GFP-Imp-a4-FL and anti-PSF-A546_Pos032_S001	00-9DTssCSTYuCyZV9sCHqrxi
163.648	175.27	1983.68	um	Nucleus	Nucleus Position	0.000	1.000	1151	100001119	100000020	GFP-IMPa4-FL anti-PSF-A546 8C-S-PSF V2.00	0	17. GFP-Imp-a4-FL and anti-PSF-A546_Pos032_S001	00-9DTssCSTYuCyZV9sCHqrxi
140.221	185.683	1983.67	um	Nucleus	Nucleus Position	0.000	1.000	1152	100001120	100000021	GFP-IMPa4-FL anti-PSF-A546 8C-S-PSF V2.00	0	17. GFP-Imp-a4-FL and anti-PSF-A546_Pos032_S001	00-9DTssCSTYuCyZV9sCHqrxi
30.174	206.691	1983.8	um	Nucleus	Nucleus Position	0.000	1.000	1153	100001121	100000022	GFP-IMPa4-FL anti-PSF-A546 8C-S-PSF V2.00	0	17. GFP-Imp-a4-FL and anti-PSF-A546_Pos032_S001	00-9DTssCSTYuCyZV9sCHqrxi
189.999	215.991	1984.08	um	Nucleus	Nucleus Position	0.000	1.000	1154	100001122	100000023	GFP-IMPa4-FL anti-PSF-A546 8C-S-PSF V2.00	0	17. GFP-Imp-a4-FL and anti-PSF-A546_Pos032_S001	00-9DTssCSTYuCyZV9sCHqrxi
161.152	218.883	1983.77	um	Nucleus	Nucleus Position	0.000	1.000	1155	100001123	100000024	GFP-IMPa4-FL anti-PSF-A546 8C-S-PSF V2.00	0	17. GFP-Imp-a4-FL and anti-PSF-A546_Pos032_S001	00-9DTssCSTYuCyZV9sCHqrxi
89.5297	232.009	1983.75	um	Nucleus	Nucleus Position	0.000	1.000	1156	100001124	100000025	GFP-IMPa4-FL anti-PSF-A546 8C-S-PSF V2.00	0	17. GFP-Imp-a4-FL and anti-PSF-A546_Pos032_S001	00-9DTssCSTYuCyZV9sCHqrxi
194.823	23.5707	1984.1	um	Nucleus	Nucleus Position	0.000	1.000	1157	100001125	100000026	GFP-IMPa4-FL anti-PSF-A546 8C-S-PSF V2.00	0	17. GFP-Imp-a4-FL and anti-PSF-A546_Pos032_S001	00-9DTssCSTYuCyZV9sCHqrxi
234.793	85.3598	1984.39	um	Nucleus	Nucleus Position	0.000	1.000	1158	100001126	100000027	GFP-IMPa4-FL anti-PSF-A546 8C-S-PSF V2.00	0	17. GFP-Imp-a4-FL and anti-PSF-A546_Pos032_S001	00-9DTssCSTYuCyZV9sCHqrxi
21.8026	223.151	1984.16	um	Nucleus	Nucleus Position	0.000	1.000	1159	100001127	100000028	GFP-IMPa4-FL anti-PSF-A546 8C-S-PSF V2.00	0	17. GFP-Imp-a4-FL and anti-PSF-A546_Pos032_S001	00-9DTssCSTYuCyZV9sCHqrxi
173.712	42.9547	1985.59	um	Nucleus	Nucleus Position	0.000	1.000	1160	100001128	100000029	GFP-IMPa4-FL anti-PSF-A546 8C-S-PSF V2.00	0	17. GFP-Imp-a4-FL and anti-PSF-A546_Pos032_S001	00-9DTssCSTYuCyZV9sCHqrxi
134.748	69.8061	1985.32	um	Nucleus	Nucleus Position	0.000	1.000	1161	100001129	100000030	GFP-IMPa4-FL anti-PSF-A546 8C-S-PSF V2.00	0	17. GFP-Imp-a4-FL and anti-PSF-A546_Pos032_S001	00-9DTssCSTYuCyZV9sCHqrxi
20.2247	57.4957	1985.89	um	Nucleus	Nucleus Position	0.000	1.000	1162	100001130	100000031	GFP-IMPa4-FL anti-PSF-A546 8C-S-PSF V2.00	0	17. GFP-Imp-a4-FL and anti-PSF-A546_Pos032_S001	00-9DTssCSTYuCyZV9sCHqrxi
100.36	53.4779	1985.78	um	Nucleus	Nucleus Position	0.000	1.000	1163	100001131	100000032	GFP-IMPa4-FL anti-PSF-A546 8C-S-PSF V2.00	0	17. GFP-Imp-a4-FL and anti-PSF-A546_Pos032_S001	00-9DTssCSTYuCyZV9sCHqrxi
67.6875	110.182	1985.76	um	Nucleus	Nucleus Position	0.000	1.000	1164	100001132	100000033	GFP-IMPa4-FL anti-PSF-A546 8C-S-PSF V2.00	0	17. GFP-Imp-a4-FL and anti-PSF-A546_Pos032_S001	00-9DTssCSTYuCyZV9sCHqrxi
25.8395	130.87	1985.95	um	Nucleus	Nucleus Position	0.000	1.000	1165	100001133	100000034	GFP-IMPa4-FL anti-PSF-A546 8C-S-PSF V2.00	0	17. GFP-Imp-a4-FL and anti-PSF-A546_Pos032_S001	00-9DTssCSTYuCyZV9sCHqrxi
77.806	139.099	1985.76	um	Nucleus	Nucleus Position	0.000	1.000	1166	100001134	100000035	GFP-IMPa4-FL anti-PSF-A546 8C-S-PSF V2.00	0	17. GFP-Imp-a4-FL and anti-PSF-A546_Pos032_S001	00-9DTssCSTYuCyZV9sCHqrxi
56.8432	143.783	1985.83	um	Nucleus	Nucleus Position	0.000	1.000	1167	100001135	100000036	GFP-IMPa4-FL anti-PSF-A546 8C-S-PSF V2.00	0	17. GFP-Imp-a4-FL and anti-PSF-A546_Pos032_S001	00-9DTssCSTYuCyZV9sCHqrxi
87.6883	168.224	1985.9	um	Nucleus	Nucleus Position	0.000	1.000	1168	100001136	100000037	GFP-IMPa4-FL anti-PSF-A546 8C-S-PSF V2.00	0	17. GFP-Imp-a4-FL and anti-PSF-A546_Pos032_S001	00-9DTssCSTYuCyZV9sCHqrxi
81.2568	179.828	1985.91	um	Nucleus	Nucleus Position	0.000	1.000	1169	100001137	100000038	GFP-IMPa4-FL anti-PSF-A546 8C-S-PSF V2.00	0	17. GFP-Imp-a4-FL and anti-PSF-A546_Pos032_S001	00-9DTssCSTYuCyZV9sCHqrxi
125.547	232.04	1986.1	um	Nucleus	Nucleus Position	0.000	1.000	1170	100001138	100000039	GFP-IMPa4-FL anti-PSF-A546 8C-S-PSF V2.00	0	17. GFP-Imp-a4-FL and anti-PSF-A546_Pos032_S001	00-9DTssCSTYuCyZV9sCHqrxi
10.991	200.002	1986.15	um	Nucleus	Nucleus Position	0.000	1.000	1171	100001139	100000040	GFP-IMPa4-FL anti-PSF-A546 8C-S-PSF V2.00	0	17. GFP-Imp-a4-FL and anti-PSF-A546_Pos032_S001	00-9DTssCSTYuCyZV9sCHqrxi
23.5857	241.065	1982.92	um	Nucleus	Nucleus Position	0.000	1.000	1172	100001140	100000000	GFP-IMPa4-FL anti-PSF-A546 8C-S-PSF V2.00	0	17. GFP-Imp-a4-FL and anti-PSF-A546_Pos033_S001	00-MzCrM6rpK8fJhBTe97tgp7
29.5672	63.9543	1983.19	um	Nucleus	Nucleus Position	0.000	1.000	1173	100001141	100000001	GFP-IMPa4-FL anti-PSF-A546 8C-S-PSF V2.00	0	17. GFP-Imp-a4-FL and anti-PSF-A546_Pos033_S001	00-MzCrM6rpK8fJhBTe97tgp7
67.4786	128.227	1983.64	um	Nucleus	Nucleus Position	0.000	1.000	1174	100001142	100000002	GFP-IMPa4-FL anti-PSF-A546 8C-S-PSF V2.00	0	17. GFP-Imp-a4-FL and anti-PSF-A546_Pos033_S001	00-MzCrM6rpK8fJhBTe97tgp7
176.015	139.101	1983.03	um	Nucleus	Nucleus Position	0.000	1.000	1175	100001143	100000003	GFP-IMPa4-FL anti-PSF-A546 8C-S-PSF V2.00	0	17. GFP-Imp-a4-FL and anti-PSF-A546_Pos033_S001	00-MzCrM6rpK8fJhBTe97tgp7
72.4229	150.067	1983.69	um	Nucleus	Nucleus Position	0.000	1.000	1176	100001144	100000004	GFP-IMPa4-FL anti-PSF-A546 8C-S-PSF V2.00	0	17. GFP-Imp-a4-FL and anti-PSF-A546_Pos033_S001	00-MzCrM6rpK8fJhBTe97tgp7
96.7592	167.703	1983.18	um	Nucleus	Nucleus Position	0.000	1.000	1177	100001145	100000005	GFP-IMPa4-FL anti-PSF-A546 8C-S-PSF V2.00	0	17. GFP-Imp-a4-FL and anti-PSF-A546_Pos033_S001	00-MzCrM6rpK8fJhBTe97tgp7
132.958	164.795	1983.07	um	Nucleus	Nucleus Position	0.000	1.000	1178	100001146	100000006	GFP-IMPa4-FL anti-PSF-A546 8C-S-PSF V2.00	0	17. GFP-Imp-a4-FL and anti-PSF-A546_Pos033_S001	00-MzCrM6rpK8fJhBTe97tgp7
114.719	20.4753	1983.08	um	Nucleus	Nucleus Position	0.000	1.000	1179	100001147	100000007	GFP-IMPa4-FL anti-PSF-A546 8C-S-PSF V2.00	0	17. GFP-Imp-a4-FL and anti-PSF-A546_Pos033_S001	00-MzCrM6rpK8fJhBTe97tgp7
155.864	172.411	1983.51	um	Nucleus	Nucleus Position	0.000	1.000	1180	100001148	100000008	GFP-IMPa4-FL anti-PSF-A546 8C-S-PSF V2.00	0	17. GFP-Imp-a4-FL and anti-PSF-A546_Pos033_S001	00-MzCrM6rpK8fJhBTe97tgp7
49.0017	195.761	1982.95	um	Nucleus	Nucleus Position	0.000	1.000	1181	100001149	100000009	GFP-IMPa4-FL anti-PSF-A546 8C-S-PSF V2.00	0	17. GFP-Imp-a4-FL and anti-PSF-A546_Pos033_S001	00-MzCrM6rpK8fJhBTe97tgp7
138.587	110.668	1982.87	um	Nucleus	Nucleus Position	0.000	1.000	1182	100001150	100000010	GFP-IMPa4-FL anti-PSF-A546 8C-S-PSF V2.00	0	17. GFP-Imp-a4-FL and anti-PSF-A546_Pos033_S001	00-MzCrM6rpK8fJhBTe97tgp7
89.259	50.6489	1983.2	um	Nucleus	Nucleus Position	0.000	1.000	1183	100001151	100000011	GFP-IMPa4-FL anti-PSF-A546 8C-S-PSF V2.00	0	17. GFP-Imp-a4-FL and anti-PSF-A546_Pos033_S001	00-MzCrM6rpK8fJhBTe97tgp7
62.3848	61.3289	1983.16	um	Nucleus	Nucleus Position	0.000	1.000	1184	100001152	100000012	GFP-IMPa4-FL anti-PSF-A546 8C-S-PSF V2.00	0	17. GFP-Imp-a4-FL and anti-PSF-A546_Pos033_S001	00-MzCrM6rpK8fJhBTe97tgp7
139.46	69.5379	1983.06	um	Nucleus	Nucleus Position	0.000	1.000	1185	100001153	100000013	GFP-IMPa4-FL anti-PSF-A546 8C-S-PSF V2.00	0	17. GFP-Imp-a4-FL and anti-PSF-A546_Pos033_S001	00-MzCrM6rpK8fJhBTe97tgp7
181.047	115.484	1982.98	um	Nucleus	Nucleus Position	0.000	1.000	1186	100001154	100000014	GFP-IMPa4-FL anti-PSF-A546 8C-S-PSF V2.00	0	17. GFP-Imp-a4-FL and anti-PSF-A546_Pos033_S001	00-MzCrM6rpK8fJhBTe97tgp7
121.039	122.655	1982.78	um	Nucleus	Nucleus Position	0.000	1.000	1187	100001155	100000015	GFP-IMPa4-FL anti-PSF-A546 8C-S-PSF V2.00	0	17. GFP-Imp-a4-FL and anti-PSF-A546_Pos033_S001	00-MzCrM6rpK8fJhBTe97tgp7
37.6702	139.29	1983.06	um	Nucleus	Nucleus Position	0.000	1.000	1188	100001156	100000016	GFP-IMPa4-FL anti-PSF-A546 8C-S-PSF V2.00	0	17. GFP-Imp-a4-FL and anti-PSF-A546_Pos033_S001	00-MzCrM6rpK8fJhBTe97tgp7
56.3495	151.727	1983.24	um	Nucleus	Nucleus Position	0.000	1.000	1189	100001157	100000017	GFP-IMPa4-FL anti-PSF-A546 8C-S-PSF V2.00	0	17. GFP-Imp-a4-FL and anti-PSF-A546_Pos033_S001	00-MzCrM6rpK8fJhBTe97tgp7
120.022	158.45	1982.98	um	Nucleus	Nucleus Position	0.000	1.000	1190	100001158	100000018	GFP-IMPa4-FL anti-PSF-A546 8C-S-PSF V2.00	0	17. GFP-Imp-a4-FL and anti-PSF-A546_Pos033_S001	00-MzCrM6rpK8fJhBTe97tgp7
14.3778	183.731	1983.01	um	Nucleus	Nucleus Position	0.000	1.000	1191	100001159	100000019	GFP-IMPa4-FL anti-PSF-A546 8C-S-PSF V2.00	0	17. GFP-Imp-a4-FL and anti-PSF-A546_Pos033_S001	00-MzCrM6rpK8fJhBTe97tgp7
102.411	198.78	1983.14	um	Nucleus	Nucleus Position	0.000	1.000	1192	100001160	100000020	GFP-IMPa4-FL anti-PSF-A546 8C-S-PSF V2.00	0	17. GFP-Imp-a4-FL and anti-PSF-A546_Pos033_S001	00-MzCrM6rpK8fJhBTe97tgp7
97.8061	226.458	1983.2	um	Nucleus	Nucleus Position	0.000	1.000	1193	100001161	100000021	GFP-IMPa4-FL anti-PSF-A546 8C-S-PSF V2.00	0	17. GFP-Imp-a4-FL and anti-PSF-A546_Pos033_S001	00-MzCrM6rpK8fJhBTe97tgp7
154.413	57.5806	1983.24	um	Nucleus	Nucleus Position	0.000	1.000	1194	100001162	100000022	GFP-IMPa4-FL anti-PSF-A546 8C-S-PSF V2.00	0	17. GFP-Imp-a4-FL and anti-PSF-A546_Pos033_S001	00-MzCrM6rpK8fJhBTe97tgp7
88.2575	87.6978	1983.37	um	Nucleus	Nucleus Position	0.000	1.000	1195	100001163	100000023	GFP-IMPa4-FL anti-PSF-A546 8C-S-PSF V2.00	0	17. GFP-Imp-a4-FL and anti-PSF-A546_Pos033_S001	00-MzCrM6rpK8fJhBTe97tgp7
39.5117	162.805	1983.45	um	Nucleus	Nucleus Position	0.000	1.000	1196	100001164	100000024	GFP-IMPa4-FL anti-PSF-A546 8C-S-PSF V2.00	0	17. GFP-Imp-a4-FL and anti-PSF-A546_Pos033_S001	00-MzCrM6rpK8fJhBTe97tgp7
173.237	10.47	1982.33	um	Nucleus	Nucleus Position	0.000	1.000	1198	100001165	100000000	GFP-IMPa4-FL anti-PSF-A546 8C-S-PSF V2.00	0	17. GFP-Imp-a4-FL and anti-PSF-A546_Pos034_S001	00-e8y24arodVuWRYCa56nzS9
118.318	54.3816	1982.22	um	Nucleus	Nucleus Position	0.000	1.000	1199	100001166	100000001	GFP-IMPa4-FL anti-PSF-A546 8C-S-PSF V2.00	0	17. GFP-Imp-a4-FL and anti-PSF-A546_Pos034_S001	00-e8y24arodVuWRYCa56nzS9
178.143	55.6721	1982.46	um	Nucleus	Nucleus Position	0.000	1.000	1200	100001167	100000002	GFP-IMPa4-FL anti-PSF-A546 8C-S-PSF V2.00	0	17. GFP-Imp-a4-FL and anti-PSF-A546_Pos034_S001	00-e8y24arodVuWRYCa56nzS9
149.006	62.318	1982.23	um	Nucleus	Nucleus Position	0.000	1.000	1201	100001168	100000003	GFP-IMPa4-FL anti-PSF-A546 8C-S-PSF V2.00	0	17. GFP-Imp-a4-FL and anti-PSF-A546_Pos034_S001	00-e8y24arodVuWRYCa56nzS9
90.808	68.0073	1982.35	um	Nucleus	Nucleus Position	0.000	1.000	1202	100001169	100000004	GFP-IMPa4-FL anti-PSF-A546 8C-S-PSF V2.00	0	17. GFP-Imp-a4-FL and anti-PSF-A546_Pos034_S001	00-e8y24arodVuWRYCa56nzS9
193.609	73.9152	1982.12	um	Nucleus	Nucleus Position	0.000	1.000	1203	100001170	100000005	GFP-IMPa4-FL anti-PSF-A546 8C-S-PSF V2.00	0	17. GFP-Imp-a4-FL and anti-PSF-A546_Pos034_S001	00-e8y24arodVuWRYCa56nzS9
79.294	89.1244	1982.21	um	Nucleus	Nucleus Position	0.000	1.000	1204	100001171	100000006	GFP-IMPa4-FL anti-PSF-A546 8C-S-PSF V2.00	0	17. GFP-Imp-a4-FL and anti-PSF-A546_Pos034_S001	00-e8y24arodVuWRYCa56nzS9
156.569	100.087	1982.15	um	Nucleus	Nucleus Position	0.000	1.000	1205	100001172	100000007	GFP-IMPa4-FL anti-PSF-A546 8C-S-PSF V2.00	0	17. GFP-Imp-a4-FL and anti-PSF-A546_Pos034_S001	00-e8y24arodVuWRYCa56nzS9
39.6515	107.256	1982.48	um	Nucleus	Nucleus Position	0.000	1.000	1206	100001173	100000008	GFP-IMPa4-FL anti-PSF-A546 8C-S-PSF V2.00	0	17. GFP-Imp-a4-FL and anti-PSF-A546_Pos034_S001	00-e8y24arodVuWRYCa56nzS9
100.36	109.966	1982.24	um	Nucleus	Nucleus Position	0.000	1.000	1207	100001174	100000009	GFP-IMPa4-FL anti-PSF-A546 8C-S-PSF V2.00	0	17. GFP-Imp-a4-FL and anti-PSF-A546_Pos034_S001	00-e8y24arodVuWRYCa56nzS9
119	113.134	1982.15	um	Nucleus	Nucleus Position	0.000	1.000	1208	100001175	100000010	GFP-IMPa4-FL anti-PSF-A546 8C-S-PSF V2.00	0	17. GFP-Imp-a4-FL and anti-PSF-A546_Pos034_S001	00-e8y24arodVuWRYCa56nzS9
191.484	124.154	1982.19	um	Nucleus	Nucleus Position	0.000	1.000	1209	100001176	100000011	GFP-IMPa4-FL anti-PSF-A546 8C-S-PSF V2.00	0	17. GFP-Imp-a4-FL and anti-PSF-A546_Pos034_S001	00-e8y24arodVuWRYCa56nzS9
63.7777	133.843	1982.47	um	Nucleus	Nucleus Position	0.000	1.000	1210	100001177	100000012	GFP-IMPa4-FL anti-PSF-A546 8C-S-PSF V2.00	0	17. GFP-Imp-a4-FL and anti-PSF-A546_Pos034_S001	00-e8y24arodVuWRYCa56nzS9
90.4243	136.258	1982.35	um	Nucleus	Nucleus Position	0.000	1.000	1211	100001178	100000013	GFP-IMPa4-FL anti-PSF-A546 8C-S-PSF V2.00	0	17. GFP-Imp-a4-FL and anti-PSF-A546_Pos034_S001	00-e8y24arodVuWRYCa56nzS9
136.987	164.149	1982.38	um	Nucleus	Nucleus Position	0.000	1.000	1212	100001179	100000014	GFP-IMPa4-FL anti-PSF-A546 8C-S-PSF V2.00	0	17. GFP-Imp-a4-FL and anti-PSF-A546_Pos034_S001	00-e8y24arodVuWRYCa56nzS9
203.067	167.275	1982.22	um	Nucleus	Nucleus Position	0.000	1.000	1213	100001180	100000015	GFP-IMPa4-FL anti-PSF-A546 8C-S-PSF V2.00	0	17. GFP-Imp-a4-FL and anti-PSF-A546_Pos034_S001	00-e8y24arodVuWRYCa56nzS9
124.994	5.72296	1982.75	um	Nucleus	Nucleus Position	0.000	1.000	1214	100001181	100000016	GFP-IMPa4-FL anti-PSF-A546 8C-S-PSF V2.00	0	17. GFP-Imp-a4-FL and anti-PSF-A546_Pos034_S001	00-e8y24arodVuWRYCa56nzS9
111.9	13.8847	1982.87	um	Nucleus	Nucleus Position	0.000	1.000	1215	100001182	100000017	GFP-IMPa4-FL anti-PSF-A546 8C-S-PSF V2.00	0	17. GFP-Imp-a4-FL and anti-PSF-A546_Pos034_S001	00-e8y24arodVuWRYCa56nzS9
220.877	13.9298	1982.67	um	Nucleus	Nucleus Position	0.000	1.000	1216	100001183	100000018	GFP-IMPa4-FL anti-PSF-A546 8C-S-PSF V2.00	0	17. GFP-Imp-a4-FL and anti-PSF-A546_Pos034_S001	00-e8y24arodVuWRYCa56nzS9
206.466	27.8978	1982.59	um	Nucleus	Nucleus Position	0.000	1.000	1217	100001184	100000019	GFP-IMPa4-FL anti-PSF-A546 8C-S-PSF V2.00	0	17. GFP-Imp-a4-FL and anti-PSF-A546_Pos034_S001	00-e8y24arodVuWRYCa56nzS9
198.93	45.3244	1982.79	um	Nucleus	Nucleus Position	0.000	1.000	1218	100001185	100000020	GFP-IMPa4-FL anti-PSF-A546 8C-S-PSF V2.00	0	17. GFP-Imp-a4-FL and anti-PSF-A546_Pos034_S001	00-e8y24arodVuWRYCa56nzS9
10.8587	103.716	1982.73	um	Nucleus	Nucleus Position	0.000	1.000	1219	100001186	100000021	GFP-IMPa4-FL anti-PSF-A546 8C-S-PSF V2.00	0	17. GFP-Imp-a4-FL and anti-PSF-A546_Pos034_S001	00-e8y24arodVuWRYCa56nzS9
118.32	141.291	1982.55	um	Nucleus	Nucleus Position	0.000	1.000	1220	100001187	100000022	GFP-IMPa4-FL anti-PSF-A546 8C-S-PSF V2.00	0	17. GFP-Imp-a4-FL and anti-PSF-A546_Pos034_S001	00-e8y24arodVuWRYCa56nzS9
170.681	141.679	1982.7	um	Nucleus	Nucleus Position	0.000	1.000	1221	100001188	100000023	GFP-IMPa4-FL anti-PSF-A546 8C-S-PSF V2.00	0	17. GFP-Imp-a4-FL and anti-PSF-A546_Pos034_S001	00-e8y24arodVuWRYCa56nzS9
133.442	142.662	1982.89	um	Nucleus	Nucleus Position	0.000	1.000	1222	100001189	100000024	GFP-IMPa4-FL anti-PSF-A546 8C-S-PSF V2.00	0	17. GFP-Imp-a4-FL and anti-PSF-A546_Pos034_S001	00-e8y24arodVuWRYCa56nzS9
227.661	159.946	1982.49	um	Nucleus	Nucleus Position	0.000	1.000	1223	100001190	100000025	GFP-IMPa4-FL anti-PSF-A546 8C-S-PSF V2.00	0	17. GFP-Imp-a4-FL and anti-PSF-A546_Pos034_S001	00-e8y24arodVuWRYCa56nzS9
103.641	176.741	1982.66	um	Nucleus	Nucleus Position	0.000	1.000	1224	100001191	100000026	GFP-IMPa4-FL anti-PSF-A546 8C-S-PSF V2.00	0	17. GFP-Imp-a4-FL and anti-PSF-A546_Pos034_S001	00-e8y24arodVuWRYCa56nzS9
101.699	193.641	1982.61	um	Nucleus	Nucleus Position	0.000	1.000	1225	100001192	100000027	GFP-IMPa4-FL anti-PSF-A546 8C-S-PSF V2.00	0	17. GFP-Imp-a4-FL and anti-PSF-A546_Pos034_S001	00-e8y24arodVuWRYCa56nzS9
71.06	238.028	1982.69	um	Nucleus	Nucleus Position	0.000	1.000	1226	100001193	100000028	GFP-IMPa4-FL anti-PSF-A546 8C-S-PSF V2.00	0	17. GFP-Imp-a4-FL and anti-PSF-A546_Pos034_S001	00-e8y24arodVuWRYCa56nzS9
91.4995	4.51279	1983.08	um	Nucleus	Nucleus Position	0.000	1.000	1227	100001194	100000029	GFP-IMPa4-FL anti-PSF-A546 8C-S-PSF V2.00	0	17. GFP-Imp-a4-FL and anti-PSF-A546_Pos034_S001	00-e8y24arodVuWRYCa56nzS9
88.3616	19.2143	1983.05	um	Nucleus	Nucleus Position	0.000	1.000	1228	100001195	100000030	GFP-IMPa4-FL anti-PSF-A546 8C-S-PSF V2.00	0	17. GFP-Imp-a4-FL and anti-PSF-A546_Pos034_S001	00-e8y24arodVuWRYCa56nzS9
8.99978	61.1558	1983.06	um	Nucleus	Nucleus Position	0.000	1.000	1229	100001196	100000031	GFP-IMPa4-FL anti-PSF-A546 8C-S-PSF V2.00	0	17. GFP-Imp-a4-FL and anti-PSF-A546_Pos034_S001	00-e8y24arodVuWRYCa56nzS9
26.7045	62.4416	1983.1	um	Nucleus	Nucleus Position	0.000	1.000	1230	100001197	100000032	GFP-IMPa4-FL anti-PSF-A546 8C-S-PSF V2.00	0	17. GFP-Imp-a4-FL and anti-PSF-A546_Pos034_S001	00-e8y24arodVuWRYCa56nzS9
35.0895	79.2085	1982.95	um	Nucleus	Nucleus Position	0.000	1.000	1231	100001198	100000033	GFP-IMPa4-FL anti-PSF-A546 8C-S-PSF V2.00	0	17. GFP-Imp-a4-FL and anti-PSF-A546_Pos034_S001	00-e8y24arodVuWRYCa56nzS9
15.4229	126.393	1983.03	um	Nucleus	Nucleus Position	0.000	1.000	1232	100001199	100000034	GFP-IMPa4-FL anti-PSF-A546 8C-S-PSF V2.00	0	17. GFP-Imp-a4-FL and anti-PSF-A546_Pos034_S001	00-e8y24arodVuWRYCa56nzS9
146.363	205.653	1983.09	um	Nucleus	Nucleus Position	0.000	1.000	1233	100001200	100000035	GFP-IMPa4-FL anti-PSF-A546 8C-S-PSF V2.00	0	17. GFP-Imp-a4-FL and anti-PSF-A546_Pos034_S001	00-e8y24arodVuWRYCa56nzS9
59.3258	238.105	1982.92	um	Nucleus	Nucleus Position	0.000	1.000	1234	100001201	100000036	GFP-IMPa4-FL anti-PSF-A546 8C-S-PSF V2.00	0	17. GFP-Imp-a4-FL and anti-PSF-A546_Pos034_S001	00-e8y24arodVuWRYCa56nzS9
31.0677	243.515	1982.92	um	Nucleus	Nucleus Position	0.000	1.000	1235	100001202	100000037	GFP-IMPa4-FL anti-PSF-A546 8C-S-PSF V2.00	0	17. GFP-Imp-a4-FL and anti-PSF-A546_Pos034_S001	00-e8y24arodVuWRYCa56nzS9
108.443	33.2033	1983.42	um	Nucleus	Nucleus Position	0.000	1.000	1236	100001203	100000038	GFP-IMPa4-FL anti-PSF-A546 8C-S-PSF V2.00	0	17. GFP-Imp-a4-FL and anti-PSF-A546_Pos034_S001	00-e8y24arodVuWRYCa56nzS9
82.9917	224.557	1983.73	um	Nucleus	Nucleus Position	0.000	1.000	1237	100001204	100000039	GFP-IMPa4-FL anti-PSF-A546 8C-S-PSF V2.00	0	17. GFP-Imp-a4-FL and anti-PSF-A546_Pos034_S001	00-e8y24arodVuWRYCa56nzS9
155.318	15.1026	1981.91	um	Nucleus	Nucleus Position	0.000	1.000	1238	100001205	100000000	GFP-IMPa4-FL anti-PSF-A546 8C-S-PSF V2.00	0	17. GFP-Imp-a4-FL and anti-PSF-A546_Pos035_S001	00-oefV4fBpjkPdgePSGMZwiT
190.203	157.911	1981.9	um	Nucleus	Nucleus Position	0.000	1.000	1241	100001206	100000001	GFP-IMPa4-FL anti-PSF-A546 8C-S-PSF V2.00	0	17. GFP-Imp-a4-FL and anti-PSF-A546_Pos035_S001	00-oefV4fBpjkPdgePSGMZwiT
33.5328	110.775	1981.92	um	Nucleus	Nucleus Position	0.000	1.000	1243	100001207	100000002	GFP-IMPa4-FL anti-PSF-A546 8C-S-PSF V2.00	0	17. GFP-Imp-a4-FL and anti-PSF-A546_Pos035_S001	00-oefV4fBpjkPdgePSGMZwiT
38.6916	186.855	1982.71	um	Nucleus	Nucleus Position	0.000	1.000	1244	100001208	100000003	GFP-IMPa4-FL anti-PSF-A546 8C-S-PSF V2.00	0	17. GFP-Imp-a4-FL and anti-PSF-A546_Pos035_S001	00-oefV4fBpjkPdgePSGMZwiT
135.391	194.45	1982.04	um	Nucleus	Nucleus Position	0.000	1.000	1245	100001209	100000004	GFP-IMPa4-FL anti-PSF-A546 8C-S-PSF V2.00	0	17. GFP-Imp-a4-FL and anti-PSF-A546_Pos035_S001	00-oefV4fBpjkPdgePSGMZwiT
238.817	232.004	1982.36	um	Nucleus	Nucleus Position	0.000	1.000	1246	100001210	100000005	GFP-IMPa4-FL anti-PSF-A546 8C-S-PSF V2.00	0	17. GFP-Imp-a4-FL and anti-PSF-A546_Pos035_S001	00-oefV4fBpjkPdgePSGMZwiT
142.729	141.136	1981.83	um	Nucleus	Nucleus Position	0.000	1.000	1249	100001211	100000006	GFP-IMPa4-FL anti-PSF-A546 8C-S-PSF V2.00	0	17. GFP-Imp-a4-FL and anti-PSF-A546_Pos035_S001	00-oefV4fBpjkPdgePSGMZwiT
33.1296	155.359	1982.5	um	Nucleus	Nucleus Position	0.000	1.000	1250	100001212	100000007	GFP-IMPa4-FL anti-PSF-A546 8C-S-PSF V2.00	0	17. GFP-Imp-a4-FL and anti-PSF-A546_Pos035_S001	00-oefV4fBpjkPdgePSGMZwiT
37.1155	206.15	1982.57	um	Nucleus	Nucleus Position	0.000	1.000	1251	100001213	100000008	GFP-IMPa4-FL anti-PSF-A546 8C-S-PSF V2.00	0	17. GFP-Imp-a4-FL and anti-PSF-A546_Pos035_S001	00-oefV4fBpjkPdgePSGMZwiT
66.3929	58.6687	1981.95	um	Nucleus	Nucleus Position	0.000	1.000	1253	100001214	100000009	GFP-IMPa4-FL anti-PSF-A546 8C-S-PSF V2.00	0	17. GFP-Imp-a4-FL and anti-PSF-A546_Pos035_S001	00-oefV4fBpjkPdgePSGMZwiT
183.56	78.3176	1981.93	um	Nucleus	Nucleus Position	0.000	1.000	1254	100001215	100000010	GFP-IMPa4-FL anti-PSF-A546 8C-S-PSF V2.00	0	17. GFP-Imp-a4-FL and anti-PSF-A546_Pos035_S001	00-oefV4fBpjkPdgePSGMZwiT
211.146	217.494	1982.54	um	Nucleus	Nucleus Position	0.000	1.000	1257	100001216	100000011	GFP-IMPa4-FL anti-PSF-A546 8C-S-PSF V2.00	0	17. GFP-Imp-a4-FL and anti-PSF-A546_Pos035_S001	00-oefV4fBpjkPdgePSGMZwiT
32.9431	228.944	1982.72	um	Nucleus	Nucleus Position	0.000	1.000	1258	100001217	100000012	GFP-IMPa4-FL anti-PSF-A546 8C-S-PSF V2.00	0	17. GFP-Imp-a4-FL and anti-PSF-A546_Pos035_S001	00-oefV4fBpjkPdgePSGMZwiT
192.188	109.779	1981.93	um	Nucleus	Nucleus Position	0.000	1.000	1261	100001218	100000013	GFP-IMPa4-FL anti-PSF-A546 8C-S-PSF V2.00	0	17. GFP-Imp-a4-FL and anti-PSF-A546_Pos035_S001	00-oefV4fBpjkPdgePSGMZwiT
95.1292	120.985	1981.68	um	Nucleus	Nucleus Position	0.000	1.000	1262	100001219	100000014	GFP-IMPa4-FL anti-PSF-A546 8C-S-PSF V2.00	0	17. GFP-Imp-a4-FL and anti-PSF-A546_Pos035_S001	00-oefV4fBpjkPdgePSGMZwiT
230.852	128.735	1982.27	um	Nucleus	Nucleus Position	0.000	1.000	1263	100001220	100000015	GFP-IMPa4-FL anti-PSF-A546 8C-S-PSF V2.00	0	17. GFP-Imp-a4-FL and anti-PSF-A546_Pos035_S001	00-oefV4fBpjkPdgePSGMZwiT
133.159	172.243	1981.89	um	Nucleus	Nucleus Position	0.000	1.000	1264	100001221	100000016	GFP-IMPa4-FL anti-PSF-A546 8C-S-PSF V2.00	0	17. GFP-Imp-a4-FL and anti-PSF-A546_Pos035_S001	00-oefV4fBpjkPdgePSGMZwiT
147.481	98.0383	1981.8	um	Nucleus	Nucleus Position	0.000	1.000	1265	100001222	100000017	GFP-IMPa4-FL anti-PSF-A546 8C-S-PSF V2.00	0	17. GFP-Imp-a4-FL and anti-PSF-A546_Pos035_S001	00-oefV4fBpjkPdgePSGMZwiT
149.851	164.009	1981.92	um	Nucleus	Nucleus Position	0.000	1.000	1266	100001223	100000018	GFP-IMPa4-FL anti-PSF-A546 8C-S-PSF V2.00	0	17. GFP-Imp-a4-FL and anti-PSF-A546_Pos035_S001	00-oefV4fBpjkPdgePSGMZwiT
174.883	185.644	1981.89	um	Nucleus	Nucleus Position	0.000	1.000	1267	100001224	100000019	GFP-IMPa4-FL anti-PSF-A546 8C-S-PSF V2.00	0	17. GFP-Imp-a4-FL and anti-PSF-A546_Pos035_S001	00-oefV4fBpjkPdgePSGMZwiT
206.068	234.291	1982.45	um	Nucleus	Nucleus Position	0.000	1.000	1268	100001225	100000020	GFP-IMPa4-FL anti-PSF-A546 8C-S-PSF V2.00	0	17. GFP-Imp-a4-FL and anti-PSF-A546_Pos035_S001	00-oefV4fBpjkPdgePSGMZwiT
114.707	53.4696	1982.48	um	Nucleus	Nucleus Position	0.000	1.000	1269	100001226	100000021	GFP-IMPa4-FL anti-PSF-A546 8C-S-PSF V2.00	0	17. GFP-Imp-a4-FL and anti-PSF-A546_Pos035_S001	00-oefV4fBpjkPdgePSGMZwiT
96.7486	55.1034	1982.73	um	Nucleus	Nucleus Position	0.000	1.000	1270	100001227	100000022	GFP-IMPa4-FL anti-PSF-A546 8C-S-PSF V2.00	0	17. GFP-Imp-a4-FL and anti-PSF-A546_Pos035_S001	00-oefV4fBpjkPdgePSGMZwiT
152.7	72.0378	1982.9	um	Nucleus	Nucleus Position	0.000	1.000	1271	100001228	100000023	GFP-IMPa4-FL anti-PSF-A546 8C-S-PSF V2.00	0	17. GFP-Imp-a4-FL and anti-PSF-A546_Pos035_S001	00-oefV4fBpjkPdgePSGMZwiT
138.455	75.354	1982.84	um	Nucleus	Nucleus Position	0.000	1.000	1272	100001229	100000024	GFP-IMPa4-FL anti-PSF-A546 8C-S-PSF V2.00	0	17. GFP-Imp-a4-FL and anti-PSF-A546_Pos035_S001	00-oefV4fBpjkPdgePSGMZwiT
52.1727	139.559	1982.75	um	Nucleus	Nucleus Position	0.000	1.000	1273	100001230	100000025	GFP-IMPa4-FL anti-PSF-A546 8C-S-PSF V2.00	0	17. GFP-Imp-a4-FL and anti-PSF-A546_Pos035_S001	00-oefV4fBpjkPdgePSGMZwiT
58.767	223.661	1982.65	um	Nucleus	Nucleus Position	0.000	1.000	1274	100001231	100000026	GFP-IMPa4-FL anti-PSF-A546 8C-S-PSF V2.00	0	17. GFP-Imp-a4-FL and anti-PSF-A546_Pos035_S001	00-oefV4fBpjkPdgePSGMZwiT
220.815	231.484	1982.69	um	Nucleus	Nucleus Position	0.000	1.000	1275	100001232	100000027	GFP-IMPa4-FL anti-PSF-A546 8C-S-PSF V2.00	0	17. GFP-Imp-a4-FL and anti-PSF-A546_Pos035_S001	00-oefV4fBpjkPdgePSGMZwiT
64.1318	140.992	1982.96	um	Nucleus	Nucleus Position	0.000	1.000	1276	100001233	100000028	GFP-IMPa4-FL anti-PSF-A546 8C-S-PSF V2.00	0	17. GFP-Imp-a4-FL and anti-PSF-A546_Pos035_S001	00-oefV4fBpjkPdgePSGMZwiT
54.1649	240.944	1983.04	um	Nucleus	Nucleus Position	0.000	1.000	1277	100001234	100000029	GFP-IMPa4-FL anti-PSF-A546 8C-S-PSF V2.00	0	17. GFP-Imp-a4-FL and anti-PSF-A546_Pos035_S001	00-oefV4fBpjkPdgePSGMZwiT
96.645	37.194	1982.74	um	Nucleus	Nucleus Position	0.000	1.000	1278	100001235	100000000	GFP-IMPa4-FL anti-PSF-A546 8C-S-PSF V2.00	0	17. GFP-Imp-a4-FL and anti-PSF-A546_Pos036_S001	00-YpUtgAzW3vzNiX6H9KAASe
138.333	139.273	1982.21	um	Nucleus	Nucleus Position	0.000	1.000	1279	100001236	100000001	GFP-IMPa4-FL anti-PSF-A546 8C-S-PSF V2.00	0	17. GFP-Imp-a4-FL and anti-PSF-A546_Pos036_S001	00-YpUtgAzW3vzNiX6H9KAASe
146.336	3.13457	1983.62	um	Nucleus	Nucleus Position	0.000	1.000	1280	100001237	100000002	GFP-IMPa4-FL anti-PSF-A546 8C-S-PSF V2.00	0	17. GFP-Imp-a4-FL and anti-PSF-A546_Pos036_S001	00-YpUtgAzW3vzNiX6H9KAASe
117.871	174.434	1982.43	um	Nucleus	Nucleus Position	0.000	1.000	1281	100001238	100000003	GFP-IMPa4-FL anti-PSF-A546 8C-S-PSF V2.00	0	17. GFP-Imp-a4-FL and anti-PSF-A546_Pos036_S001	00-YpUtgAzW3vzNiX6H9KAASe
23.5348	200.729	1982.41	um	Nucleus	Nucleus Position	0.000	1.000	1283	100001239	100000004	GFP-IMPa4-FL anti-PSF-A546 8C-S-PSF V2.00	0	17. GFP-Imp-a4-FL and anti-PSF-A546_Pos036_S001	00-YpUtgAzW3vzNiX6H9KAASe
77.4353	203.783	1982.34	um	Nucleus	Nucleus Position	0.000	1.000	1284	100001240	100000005	GFP-IMPa4-FL anti-PSF-A546 8C-S-PSF V2.00	0	17. GFP-Imp-a4-FL and anti-PSF-A546_Pos036_S001	00-YpUtgAzW3vzNiX6H9KAASe
120.036	204.299	1982.8	um	Nucleus	Nucleus Position	0.000	1.000	1285	100001241	100000006	GFP-IMPa4-FL anti-PSF-A546 8C-S-PSF V2.00	0	17. GFP-Imp-a4-FL and anti-PSF-A546_Pos036_S001	00-YpUtgAzW3vzNiX6H9KAASe
113.991	220.049	1982.78	um	Nucleus	Nucleus Position	0.000	1.000	1286	100001242	100000007	GFP-IMPa4-FL anti-PSF-A546 8C-S-PSF V2.00	0	17. GFP-Imp-a4-FL and anti-PSF-A546_Pos036_S001	00-YpUtgAzW3vzNiX6H9KAASe
25.6492	233.378	1982.65	um	Nucleus	Nucleus Position	0.000	1.000	1287	100001243	100000008	GFP-IMPa4-FL anti-PSF-A546 8C-S-PSF V2.00	0	17. GFP-Imp-a4-FL and anti-PSF-A546_Pos036_S001	00-YpUtgAzW3vzNiX6H9KAASe
207.172	238.481	1983.11	um	Nucleus	Nucleus Position	0.000	1.000	1288	100001244	100000009	GFP-IMPa4-FL anti-PSF-A546 8C-S-PSF V2.00	0	17. GFP-Imp-a4-FL and anti-PSF-A546_Pos036_S001	00-YpUtgAzW3vzNiX6H9KAASe
228.563	240.92	1982.93	um	Nucleus	Nucleus Position	0.000	1.000	1289	100001245	100000010	GFP-IMPa4-FL anti-PSF-A546 8C-S-PSF V2.00	0	17. GFP-Imp-a4-FL and anti-PSF-A546_Pos036_S001	00-YpUtgAzW3vzNiX6H9KAASe
154.577	219.373	1982.74	um	Nucleus	Nucleus Position	0.000	1.000	1291	100001246	100000011	GFP-IMPa4-FL anti-PSF-A546 8C-S-PSF V2.00	0	17. GFP-Imp-a4-FL and anti-PSF-A546_Pos036_S001	00-YpUtgAzW3vzNiX6H9KAASe
55.2892	220.604	1983.11	um	Nucleus	Nucleus Position	0.000	1.000	1292	100001247	100000012	GFP-IMPa4-FL anti-PSF-A546 8C-S-PSF V2.00	0	17. GFP-Imp-a4-FL and anti-PSF-A546_Pos036_S001	00-YpUtgAzW3vzNiX6H9KAASe
243.485	203.885	1983.29	um	Nucleus	Nucleus Position	0.000	1.000	1293	100001248	100000013	GFP-IMPa4-FL anti-PSF-A546 8C-S-PSF V2.00	0	17. GFP-Imp-a4-FL and anti-PSF-A546_Pos036_S001	00-YpUtgAzW3vzNiX6H9KAASe
2.3105	230.023	1982.96	um	Nucleus	Nucleus Position	0.000	1.000	1294	100001249	100000014	GFP-IMPa4-FL anti-PSF-A546 8C-S-PSF V2.00	0	17. GFP-Imp-a4-FL and anti-PSF-A546_Pos036_S001	00-YpUtgAzW3vzNiX6H9KAASe
72.519	62.0256	1985.55	um	Nucleus	Nucleus Position	0.000	1.000	1296	100001250	100000015	GFP-IMPa4-FL anti-PSF-A546 8C-S-PSF V2.00	0	17. GFP-Imp-a4-FL and anti-PSF-A546_Pos036_S001	00-YpUtgAzW3vzNiX6H9KAASe
71.4158	81.5039	1985.56	um	Nucleus	Nucleus Position	0.000	1.000	1297	100001251	100000016	GFP-IMPa4-FL anti-PSF-A546 8C-S-PSF V2.00	0	17. GFP-Imp-a4-FL and anti-PSF-A546_Pos036_S001	00-YpUtgAzW3vzNiX6H9KAASe
120.057	116.631	1983.42	um	Nucleus	Nucleus Position	0.000	1.000	1298	100001252	100000017	GFP-IMPa4-FL anti-PSF-A546 8C-S-PSF V2.00	0	17. GFP-Imp-a4-FL and anti-PSF-A546_Pos036_S001	00-YpUtgAzW3vzNiX6H9KAASe
212.879	209.257	1983.64	um	Nucleus	Nucleus Position	0.000	1.000	1299	100001253	100000018	GFP-IMPa4-FL anti-PSF-A546 8C-S-PSF V2.00	0	17. GFP-Imp-a4-FL and anti-PSF-A546_Pos036_S001	00-YpUtgAzW3vzNiX6H9KAASe
32.4212	62.4172	1982.67	um	Nucleus	Nucleus Position	0.000	1.000	1300	100001254	100000019	GFP-IMPa4-FL anti-PSF-A546 8C-S-PSF V2.00	0	17. GFP-Imp-a4-FL and anti-PSF-A546_Pos036_S001	00-YpUtgAzW3vzNiX6H9KAASe
57.0337	117.25	1982.66	um	Nucleus	Nucleus Position	0.000	1.000	1301	100001255	100000020	GFP-IMPa4-FL anti-PSF-A546 8C-S-PSF V2.00	0	17. GFP-Imp-a4-FL and anti-PSF-A546_Pos036_S001	00-YpUtgAzW3vzNiX6H9KAASe
101.576	125.016	1982.93	um	Nucleus	Nucleus Position	0.000	1.000	1302	100001256	100000021	GFP-IMPa4-FL anti-PSF-A546 8C-S-PSF V2.00	0	17. GFP-Imp-a4-FL and anti-PSF-A546_Pos036_S001	00-YpUtgAzW3vzNiX6H9KAASe
188.158	128.705	1982.89	um	Nucleus	Nucleus Position	0.000	1.000	1303	100001257	100000022	GFP-IMPa4-FL anti-PSF-A546 8C-S-PSF V2.00	0	17. GFP-Imp-a4-FL and anti-PSF-A546_Pos036_S001	00-YpUtgAzW3vzNiX6H9KAASe
47.134	172.637	1982.48	um	Nucleus	Nucleus Position	0.000	1.000	1304	100001258	100000023	GFP-IMPa4-FL anti-PSF-A546 8C-S-PSF V2.00	0	17. GFP-Imp-a4-FL and anti-PSF-A546_Pos036_S001	00-YpUtgAzW3vzNiX6H9KAASe
6.21723	185.008	1982.54	um	Nucleus	Nucleus Position	0.000	1.000	1305	100001259	100000024	GFP-IMPa4-FL anti-PSF-A546 8C-S-PSF V2.00	0	17. GFP-Imp-a4-FL and anti-PSF-A546_Pos036_S001	00-YpUtgAzW3vzNiX6H9KAASe
164.622	190.563	1983.46	um	Nucleus	Nucleus Position	0.000	1.000	1306	100001260	100000025	GFP-IMPa4-FL anti-PSF-A546 8C-S-PSF V2.00	0	17. GFP-Imp-a4-FL and anti-PSF-A546_Pos036_S001	00-YpUtgAzW3vzNiX6H9KAASe
111.203	54.0763	1983.02	um	Nucleus	Nucleus Position	0.000	1.000	1307	100001261	100000026	GFP-IMPa4-FL anti-PSF-A546 8C-S-PSF V2.00	0	17. GFP-Imp-a4-FL and anti-PSF-A546_Pos036_S001	00-YpUtgAzW3vzNiX6H9KAASe
115.551	74.5742	1983	um	Nucleus	Nucleus Position	0.000	1.000	1308	100001262	100000027	GFP-IMPa4-FL anti-PSF-A546 8C-S-PSF V2.00	0	17. GFP-Imp-a4-FL and anti-PSF-A546_Pos036_S001	00-YpUtgAzW3vzNiX6H9KAASe
37.5837	81.1745	1983.05	um	Nucleus	Nucleus Position	0.000	1.000	1309	100001263	100000028	GFP-IMPa4-FL anti-PSF-A546 8C-S-PSF V2.00	0	17. GFP-Imp-a4-FL and anti-PSF-A546_Pos036_S001	00-YpUtgAzW3vzNiX6H9KAASe
136.313	88.7362	1983.19	um	Nucleus	Nucleus Position	0.000	1.000	1310	100001264	100000029	GFP-IMPa4-FL anti-PSF-A546 8C-S-PSF V2.00	0	17. GFP-Imp-a4-FL and anti-PSF-A546_Pos036_S001	00-YpUtgAzW3vzNiX6H9KAASe
241.185	96.5258	1982.93	um	Nucleus	Nucleus Position	0.000	1.000	1311	100001265	100000030	GFP-IMPa4-FL anti-PSF-A546 8C-S-PSF V2.00	0	17. GFP-Imp-a4-FL and anti-PSF-A546_Pos036_S001	00-YpUtgAzW3vzNiX6H9KAASe
108.916	94.5703	1983.93	um	Nucleus	Nucleus Position	0.000	1.000	1312	100001266	100000031	GFP-IMPa4-FL anti-PSF-A546 8C-S-PSF V2.00	0	17. GFP-Imp-a4-FL and anti-PSF-A546_Pos036_S001	00-YpUtgAzW3vzNiX6H9KAASe
75.1237	99.4755	1983.26	um	Nucleus	Nucleus Position	0.000	1.000	1313	100001267	100000032	GFP-IMPa4-FL anti-PSF-A546 8C-S-PSF V2.00	0	17. GFP-Imp-a4-FL and anti-PSF-A546_Pos036_S001	00-YpUtgAzW3vzNiX6H9KAASe
233.069	141.672	1983.09	um	Nucleus	Nucleus Position	0.000	1.000	1314	100001268	100000033	GFP-IMPa4-FL anti-PSF-A546 8C-S-PSF V2.00	0	17. GFP-Imp-a4-FL and anti-PSF-A546_Pos036_S001	00-YpUtgAzW3vzNiX6H9KAASe
105.009	144.928	1982.8	um	Nucleus	Nucleus Position	0.000	1.000	1315	100001269	100000034	GFP-IMPa4-FL anti-PSF-A546 8C-S-PSF V2.00	0	17. GFP-Imp-a4-FL and anti-PSF-A546_Pos036_S001	00-YpUtgAzW3vzNiX6H9KAASe
238.287	154.876	1983.15	um	Nucleus	Nucleus Position	0.000	1.000	1316	100001270	100000035	GFP-IMPa4-FL anti-PSF-A546 8C-S-PSF V2.00	0	17. GFP-Imp-a4-FL and anti-PSF-A546_Pos036_S001	00-YpUtgAzW3vzNiX6H9KAASe
170.513	167.169	1983.83	um	Nucleus	Nucleus Position	0.000	1.000	1317	100001271	100000036	GFP-IMPa4-FL anti-PSF-A546 8C-S-PSF V2.00	0	17. GFP-Imp-a4-FL and anti-PSF-A546_Pos036_S001	00-YpUtgAzW3vzNiX6H9KAASe
207.743	168.422	1983.19	um	Nucleus	Nucleus Position	0.000	1.000	1318	100001272	100000037	GFP-IMPa4-FL anti-PSF-A546 8C-S-PSF V2.00	0	17. GFP-Imp-a4-FL and anti-PSF-A546_Pos036_S001	00-YpUtgAzW3vzNiX6H9KAASe
7.31729	40.0833	1983.34	um	Nucleus	Nucleus Position	0.000	1.000	1319	100001273	100000038	GFP-IMPa4-FL anti-PSF-A546 8C-S-PSF V2.00	0	17. GFP-Imp-a4-FL and anti-PSF-A546_Pos036_S001	00-YpUtgAzW3vzNiX6H9KAASe
240.573	45.9044	1983.61	um	Nucleus	Nucleus Position	0.000	1.000	1320	100001274	100000039	GFP-IMPa4-FL anti-PSF-A546 8C-S-PSF V2.00	0	17. GFP-Imp-a4-FL and anti-PSF-A546_Pos036_S001	00-YpUtgAzW3vzNiX6H9KAASe
243.841	70.8838	1983.33	um	Nucleus	Nucleus Position	0.000	1.000	1321	100001275	100000040	GFP-IMPa4-FL anti-PSF-A546 8C-S-PSF V2.00	0	17. GFP-Imp-a4-FL and anti-PSF-A546_Pos036_S001	00-YpUtgAzW3vzNiX6H9KAASe
217.541	73.7382	1983.35	um	Nucleus	Nucleus Position	0.000	1.000	1322	100001276	100000041	GFP-IMPa4-FL anti-PSF-A546 8C-S-PSF V2.00	0	17. GFP-Imp-a4-FL and anti-PSF-A546_Pos036_S001	00-YpUtgAzW3vzNiX6H9KAASe
200.239	73.3707	1983.34	um	Nucleus	Nucleus Position	0.000	1.000	1323	100001277	100000042	GFP-IMPa4-FL anti-PSF-A546 8C-S-PSF V2.00	0	17. GFP-Imp-a4-FL and anti-PSF-A546_Pos036_S001	00-YpUtgAzW3vzNiX6H9KAASe
9.90731	86.4311	1983.41	um	Nucleus	Nucleus Position	0.000	1.000	1324	100001278	100000043	GFP-IMPa4-FL anti-PSF-A546 8C-S-PSF V2.00	0	17. GFP-Imp-a4-FL and anti-PSF-A546_Pos036_S001	00-YpUtgAzW3vzNiX6H9KAASe
171.478	92.7933	1983.51	um	Nucleus	Nucleus Position	0.000	1.000	1325	100001279	100000044	GFP-IMPa4-FL anti-PSF-A546 8C-S-PSF V2.00	0	17. GFP-Imp-a4-FL and anti-PSF-A546_Pos036_S001	00-YpUtgAzW3vzNiX6H9KAASe
205.576	104.667	1983.29	um	Nucleus	Nucleus Position	0.000	1.000	1326	100001280	100000045	GFP-IMPa4-FL anti-PSF-A546 8C-S-PSF V2.00	0	17. GFP-Imp-a4-FL and anti-PSF-A546_Pos036_S001	00-YpUtgAzW3vzNiX6H9KAASe
212.816	122.043	1983.74	um	Nucleus	Nucleus Position	0.000	1.000	1327	100001281	100000046	GFP-IMPa4-FL anti-PSF-A546 8C-S-PSF V2.00	0	17. GFP-Imp-a4-FL and anti-PSF-A546_Pos036_S001	00-YpUtgAzW3vzNiX6H9KAASe
189.783	197.542	1982.99	um	Nucleus	Nucleus Position	0.000	1.000	1328	100001282	100000047	GFP-IMPa4-FL anti-PSF-A546 8C-S-PSF V2.00	0	17. GFP-Imp-a4-FL and anti-PSF-A546_Pos036_S001	00-YpUtgAzW3vzNiX6H9KAASe
168.574	119.077	1983.72	um	Nucleus	Nucleus Position	0.000	1.000	1329	100001283	100000048	GFP-IMPa4-FL anti-PSF-A546 8C-S-PSF V2.00	0	17. GFP-Imp-a4-FL and anti-PSF-A546_Pos036_S001	00-YpUtgAzW3vzNiX6H9KAASe
155.965	108.062	1985.48	um	Nucleus	Nucleus Position	0.000	1.000	1330	100001284	100000049	GFP-IMPa4-FL anti-PSF-A546 8C-S-PSF V2.00	0	17. GFP-Imp-a4-FL and anti-PSF-A546_Pos036_S001	00-YpUtgAzW3vzNiX6H9KAASe
188.065	155.194	1985.63	um	Nucleus	Nucleus Position	0.000	1.000	1331	100001285	100000050	GFP-IMPa4-FL anti-PSF-A546 8C-S-PSF V2.00	0	17. GFP-Imp-a4-FL and anti-PSF-A546_Pos036_S001	00-YpUtgAzW3vzNiX6H9KAASe
42.6814	60.6011	1982.34	um	Nucleus	Nucleus Position	0.000	1.000	1333	100001286	100000000	GFP-IMPa4-FL anti-PSF-A546 8C-S-PSF V2.00	0	17. GFP-Imp-a4-FL and anti-PSF-A546_Pos037_S001	00-bJhtHoJq8dRhhbwaDPL5jH
74.4706	57.101	1981.4	um	Nucleus	Nucleus Position	0.000	1.000	1334	100001287	100000001	GFP-IMPa4-FL anti-PSF-A546 8C-S-PSF V2.00	0	17. GFP-Imp-a4-FL and anti-PSF-A546_Pos037_S001	00-bJhtHoJq8dRhhbwaDPL5jH
122.215	64.2741	1981.21	um	Nucleus	Nucleus Position	0.000	1.000	1335	100001288	100000002	GFP-IMPa4-FL anti-PSF-A546 8C-S-PSF V2.00	0	17. GFP-Imp-a4-FL and anti-PSF-A546_Pos037_S001	00-bJhtHoJq8dRhhbwaDPL5jH
121.465	76.2929	1981.4	um	Nucleus	Nucleus Position	0.000	1.000	1336	100001289	100000003	GFP-IMPa4-FL anti-PSF-A546 8C-S-PSF V2.00	0	17. GFP-Imp-a4-FL and anti-PSF-A546_Pos037_S001	00-bJhtHoJq8dRhhbwaDPL5jH
155.033	184.994	1981.54	um	Nucleus	Nucleus Position	0.000	1.000	1337	100001290	100000004	GFP-IMPa4-FL anti-PSF-A546 8C-S-PSF V2.00	0	17. GFP-Imp-a4-FL and anti-PSF-A546_Pos037_S001	00-bJhtHoJq8dRhhbwaDPL5jH
123.893	31.7694	1981.84	um	Nucleus	Nucleus Position	0.000	1.000	1338	100001291	100000005	GFP-IMPa4-FL anti-PSF-A546 8C-S-PSF V2.00	0	17. GFP-Imp-a4-FL and anti-PSF-A546_Pos037_S001	00-bJhtHoJq8dRhhbwaDPL5jH
82.9604	34.6736	1981.54	um	Nucleus	Nucleus Position	0.000	1.000	1339	100001292	100000006	GFP-IMPa4-FL anti-PSF-A546 8C-S-PSF V2.00	0	17. GFP-Imp-a4-FL and anti-PSF-A546_Pos037_S001	00-bJhtHoJq8dRhhbwaDPL5jH
63.0536	36.1464	1981.47	um	Nucleus	Nucleus Position	0.000	1.000	1340	100001293	100000007	GFP-IMPa4-FL anti-PSF-A546 8C-S-PSF V2.00	0	17. GFP-Imp-a4-FL and anti-PSF-A546_Pos037_S001	00-bJhtHoJq8dRhhbwaDPL5jH
89.6294	140.071	1981.96	um	Nucleus	Nucleus Position	0.000	1.000	1341	100001294	100000008	GFP-IMPa4-FL anti-PSF-A546 8C-S-PSF V2.00	0	17. GFP-Imp-a4-FL and anti-PSF-A546_Pos037_S001	00-bJhtHoJq8dRhhbwaDPL5jH
225.409	161.341	1981.73	um	Nucleus	Nucleus Position	0.000	1.000	1342	100001295	100000009	GFP-IMPa4-FL anti-PSF-A546 8C-S-PSF V2.00	0	17. GFP-Imp-a4-FL and anti-PSF-A546_Pos037_S001	00-bJhtHoJq8dRhhbwaDPL5jH
187.038	170.529	1981.74	um	Nucleus	Nucleus Position	0.000	1.000	1343	100001296	100000010	GFP-IMPa4-FL anti-PSF-A546 8C-S-PSF V2.00	0	17. GFP-Imp-a4-FL and anti-PSF-A546_Pos037_S001	00-bJhtHoJq8dRhhbwaDPL5jH
109.626	173.728	1981.79	um	Nucleus	Nucleus Position	0.000	1.000	1344	100001297	100000011	GFP-IMPa4-FL anti-PSF-A546 8C-S-PSF V2.00	0	17. GFP-Imp-a4-FL and anti-PSF-A546_Pos037_S001	00-bJhtHoJq8dRhhbwaDPL5jH
238.253	183.575	1981.9	um	Nucleus	Nucleus Position	0.000	1.000	1345	100001298	100000012	GFP-IMPa4-FL anti-PSF-A546 8C-S-PSF V2.00	0	17. GFP-Imp-a4-FL and anti-PSF-A546_Pos037_S001	00-bJhtHoJq8dRhhbwaDPL5jH
195.845	190.882	1981.72	um	Nucleus	Nucleus Position	0.000	1.000	1346	100001299	100000013	GFP-IMPa4-FL anti-PSF-A546 8C-S-PSF V2.00	0	17. GFP-Imp-a4-FL and anti-PSF-A546_Pos037_S001	00-bJhtHoJq8dRhhbwaDPL5jH
128.219	214.247	1981.69	um	Nucleus	Nucleus Position	0.000	1.000	1347	100001300	100000014	GFP-IMPa4-FL anti-PSF-A546 8C-S-PSF V2.00	0	17. GFP-Imp-a4-FL and anti-PSF-A546_Pos037_S001	00-bJhtHoJq8dRhhbwaDPL5jH
193.087	217.595	1981.89	um	Nucleus	Nucleus Position	0.000	1.000	1348	100001301	100000015	GFP-IMPa4-FL anti-PSF-A546 8C-S-PSF V2.00	0	17. GFP-Imp-a4-FL and anti-PSF-A546_Pos037_S001	00-bJhtHoJq8dRhhbwaDPL5jH
107.761	218.984	1981.91	um	Nucleus	Nucleus Position	0.000	1.000	1349	100001302	100000016	GFP-IMPa4-FL anti-PSF-A546 8C-S-PSF V2.00	0	17. GFP-Imp-a4-FL and anti-PSF-A546_Pos037_S001	00-bJhtHoJq8dRhhbwaDPL5jH
156.487	15.8486	1981.92	um	Nucleus	Nucleus Position	0.000	1.000	1350	100001303	100000017	GFP-IMPa4-FL anti-PSF-A546 8C-S-PSF V2.00	0	17. GFP-Imp-a4-FL and anti-PSF-A546_Pos037_S001	00-bJhtHoJq8dRhhbwaDPL5jH
205.034	28.4947	1982.05	um	Nucleus	Nucleus Position	0.000	1.000	1351	100001304	100000018	GFP-IMPa4-FL anti-PSF-A546 8C-S-PSF V2.00	0	17. GFP-Imp-a4-FL and anti-PSF-A546_Pos037_S001	00-bJhtHoJq8dRhhbwaDPL5jH
158.737	46.9274	1982.01	um	Nucleus	Nucleus Position	0.000	1.000	1352	100001305	100000019	GFP-IMPa4-FL anti-PSF-A546 8C-S-PSF V2.00	0	17. GFP-Imp-a4-FL and anti-PSF-A546_Pos037_S001	00-bJhtHoJq8dRhhbwaDPL5jH
209.75	54.2916	1982.28	um	Nucleus	Nucleus Position	0.000	1.000	1353	100001306	100000020	GFP-IMPa4-FL anti-PSF-A546 8C-S-PSF V2.00	0	17. GFP-Imp-a4-FL and anti-PSF-A546_Pos037_S001	00-bJhtHoJq8dRhhbwaDPL5jH
171.602	56.6085	1981.99	um	Nucleus	Nucleus Position	0.000	1.000	1354	100001307	100000021	GFP-IMPa4-FL anti-PSF-A546 8C-S-PSF V2.00	0	17. GFP-Imp-a4-FL and anti-PSF-A546_Pos037_S001	00-bJhtHoJq8dRhhbwaDPL5jH
187.526	80.1738	1981.95	um	Nucleus	Nucleus Position	0.000	1.000	1355	100001308	100000022	GFP-IMPa4-FL anti-PSF-A546 8C-S-PSF V2.00	0	17. GFP-Imp-a4-FL and anti-PSF-A546_Pos037_S001	00-bJhtHoJq8dRhhbwaDPL5jH
29.5	156.051	1982.38	um	Nucleus	Nucleus Position	0.000	1.000	1356	100001309	100000023	GFP-IMPa4-FL anti-PSF-A546 8C-S-PSF V2.00	0	17. GFP-Imp-a4-FL and anti-PSF-A546_Pos037_S001	00-bJhtHoJq8dRhhbwaDPL5jH
11.6309	163.996	1982.11	um	Nucleus	Nucleus Position	0.000	1.000	1357	100001310	100000024	GFP-IMPa4-FL anti-PSF-A546 8C-S-PSF V2.00	0	17. GFP-Imp-a4-FL and anti-PSF-A546_Pos037_S001	00-bJhtHoJq8dRhhbwaDPL5jH
77.0246	233.12	1982.15	um	Nucleus	Nucleus Position	0.000	1.000	1358	100001311	100000025	GFP-IMPa4-FL anti-PSF-A546 8C-S-PSF V2.00	0	17. GFP-Imp-a4-FL and anti-PSF-A546_Pos037_S001	00-bJhtHoJq8dRhhbwaDPL5jH
108.352	3.3732	1982.57	um	Nucleus	Nucleus Position	0.000	1.000	1359	100001312	100000026	GFP-IMPa4-FL anti-PSF-A546 8C-S-PSF V2.00	0	17. GFP-Imp-a4-FL and anti-PSF-A546_Pos037_S001	00-bJhtHoJq8dRhhbwaDPL5jH
200.281	2.99248	1982.5	um	Nucleus	Nucleus Position	0.000	1.000	1360	100001313	100000027	GFP-IMPa4-FL anti-PSF-A546 8C-S-PSF V2.00	0	17. GFP-Imp-a4-FL and anti-PSF-A546_Pos037_S001	00-bJhtHoJq8dRhhbwaDPL5jH
241.332	38.1372	1982.55	um	Nucleus	Nucleus Position	0.000	1.000	1361	100001314	100000028	GFP-IMPa4-FL anti-PSF-A546 8C-S-PSF V2.00	0	17. GFP-Imp-a4-FL and anti-PSF-A546_Pos037_S001	00-bJhtHoJq8dRhhbwaDPL5jH
230.952	55.171	1982.32	um	Nucleus	Nucleus Position	0.000	1.000	1362	100001315	100000029	GFP-IMPa4-FL anti-PSF-A546 8C-S-PSF V2.00	0	17. GFP-Imp-a4-FL and anti-PSF-A546_Pos037_S001	00-bJhtHoJq8dRhhbwaDPL5jH
243.606	84.1049	1982.67	um	Nucleus	Nucleus Position	0.000	1.000	1363	100001316	100000030	GFP-IMPa4-FL anti-PSF-A546 8C-S-PSF V2.00	0	17. GFP-Imp-a4-FL and anti-PSF-A546_Pos037_S001	00-bJhtHoJq8dRhhbwaDPL5jH
236.118	229.039	1982.43	um	Nucleus	Nucleus Position	0.000	1.000	1364	100001317	100000031	GFP-IMPa4-FL anti-PSF-A546 8C-S-PSF V2.00	0	17. GFP-Imp-a4-FL and anti-PSF-A546_Pos037_S001	00-bJhtHoJq8dRhhbwaDPL5jH
136.359	185.757	1981.15	um	Nucleus	Nucleus Position	0.000	1.000	1365	100001318	100000000	GFP-IMPa4-FL anti-PSF-A546 8C-S-PSF V2.00	0	17. GFP-Imp-a4-FL and anti-PSF-A546_Pos038_S001	00-htWLFMj7jvjDMy7iuvmgSG
144.308	87.4425	1981.09	um	Nucleus	Nucleus Position	0.000	1.000	1367	100001319	100000001	GFP-IMPa4-FL anti-PSF-A546 8C-S-PSF V2.00	0	17. GFP-Imp-a4-FL and anti-PSF-A546_Pos038_S001	00-htWLFMj7jvjDMy7iuvmgSG
128.323	52.5653	1981.9	um	Nucleus	Nucleus Position	0.000	1.000	1368	100001320	100000002	GFP-IMPa4-FL anti-PSF-A546 8C-S-PSF V2.00	0	17. GFP-Imp-a4-FL and anti-PSF-A546_Pos038_S001	00-htWLFMj7jvjDMy7iuvmgSG
132.535	144.811	1981	um	Nucleus	Nucleus Position	0.000	1.000	1369	100001321	100000003	GFP-IMPa4-FL anti-PSF-A546 8C-S-PSF V2.00	0	17. GFP-Imp-a4-FL and anti-PSF-A546_Pos038_S001	00-htWLFMj7jvjDMy7iuvmgSG
119.038	220.231	1981.4	um	Nucleus	Nucleus Position	0.000	1.000	1370	100001322	100000004	GFP-IMPa4-FL anti-PSF-A546 8C-S-PSF V2.00	0	17. GFP-Imp-a4-FL and anti-PSF-A546_Pos038_S001	00-htWLFMj7jvjDMy7iuvmgSG
142.65	225.766	1981.6	um	Nucleus	Nucleus Position	0.000	1.000	1373	100001323	100000005	GFP-IMPa4-FL anti-PSF-A546 8C-S-PSF V2.00	0	17. GFP-Imp-a4-FL and anti-PSF-A546_Pos038_S001	00-htWLFMj7jvjDMy7iuvmgSG
8.26605	100.423	1981.52	um	Nucleus	Nucleus Position	0.000	1.000	1374	100001324	100000006	GFP-IMPa4-FL anti-PSF-A546 8C-S-PSF V2.00	0	17. GFP-Imp-a4-FL and anti-PSF-A546_Pos038_S001	00-htWLFMj7jvjDMy7iuvmgSG
93.9644	91.1554	1981.24	um	Nucleus	Nucleus Position	0.000	1.000	1375	100001325	100000007	GFP-IMPa4-FL anti-PSF-A546 8C-S-PSF V2.00	0	17. GFP-Imp-a4-FL and anti-PSF-A546_Pos038_S001	00-htWLFMj7jvjDMy7iuvmgSG
219.547	26.8063	1981.51	um	Nucleus	Nucleus Position	0.000	1.000	1376	100001326	100000008	GFP-IMPa4-FL anti-PSF-A546 8C-S-PSF V2.00	0	17. GFP-Imp-a4-FL and anti-PSF-A546_Pos038_S001	00-htWLFMj7jvjDMy7iuvmgSG
77.4221	175.252	1981.28	um	Nucleus	Nucleus Position	0.000	1.000	1377	100001327	100000009	GFP-IMPa4-FL anti-PSF-A546 8C-S-PSF V2.00	0	17. GFP-Imp-a4-FL and anti-PSF-A546_Pos038_S001	00-htWLFMj7jvjDMy7iuvmgSG
74.3924	202.209	1981.32	um	Nucleus	Nucleus Position	0.000	1.000	1378	100001328	100000010	GFP-IMPa4-FL anti-PSF-A546 8C-S-PSF V2.00	0	17. GFP-Imp-a4-FL and anti-PSF-A546_Pos038_S001	00-htWLFMj7jvjDMy7iuvmgSG
87.1514	222.811	1981.27	um	Nucleus	Nucleus Position	0.000	1.000	1379	100001329	100000011	GFP-IMPa4-FL anti-PSF-A546 8C-S-PSF V2.00	0	17. GFP-Imp-a4-FL and anti-PSF-A546_Pos038_S001	00-htWLFMj7jvjDMy7iuvmgSG
143.73	2.58306	1981.63	um	Nucleus	Nucleus Position	0.000	1.000	1380	100001330	100000012	GFP-IMPa4-FL anti-PSF-A546 8C-S-PSF V2.00	0	17. GFP-Imp-a4-FL and anti-PSF-A546_Pos038_S001	00-htWLFMj7jvjDMy7iuvmgSG
230.429	112.448	1981.8	um	Nucleus	Nucleus Position	0.000	1.000	1381	100001331	100000013	GFP-IMPa4-FL anti-PSF-A546 8C-S-PSF V2.00	0	17. GFP-Imp-a4-FL and anti-PSF-A546_Pos038_S001	00-htWLFMj7jvjDMy7iuvmgSG
108.934	100.795	1982.32	um	Nucleus	Nucleus Position	0.000	1.000	1382	100001332	100000014	GFP-IMPa4-FL anti-PSF-A546 8C-S-PSF V2.00	0	17. GFP-Imp-a4-FL and anti-PSF-A546_Pos038_S001	00-htWLFMj7jvjDMy7iuvmgSG
71.4542	199.102	1981.15	um	Nucleus	Nucleus Position	0.000	1.000	1385	100001333	100000000	GFP-IMPa4-FL anti-PSF-A546 8C-S-PSF V2.00	0	17. GFP-Imp-a4-FL and anti-PSF-A546_Pos039_S001	00-kbwR7Cma5SGSp4NY6fAzRB
150.12	75.0493	1981.19	um	Nucleus	Nucleus Position	0.000	1.000	1388	100001334	100000001	GFP-IMPa4-FL anti-PSF-A546 8C-S-PSF V2.00	0	17. GFP-Imp-a4-FL and anti-PSF-A546_Pos039_S001	00-kbwR7Cma5SGSp4NY6fAzRB
205.797	136.656	1981.07	um	Nucleus	Nucleus Position	0.000	1.000	1389	100001335	100000002	GFP-IMPa4-FL anti-PSF-A546 8C-S-PSF V2.00	0	17. GFP-Imp-a4-FL and anti-PSF-A546_Pos039_S001	00-kbwR7Cma5SGSp4NY6fAzRB
94.7265	180.324	1981.29	um	Nucleus	Nucleus Position	0.000	1.000	1390	100001336	100000003	GFP-IMPa4-FL anti-PSF-A546 8C-S-PSF V2.00	0	17. GFP-Imp-a4-FL and anti-PSF-A546_Pos039_S001	00-kbwR7Cma5SGSp4NY6fAzRB
67.1457	231.243	1981.17	um	Nucleus	Nucleus Position	0.000	1.000	1391	100001337	100000004	GFP-IMPa4-FL anti-PSF-A546 8C-S-PSF V2.00	0	17. GFP-Imp-a4-FL and anti-PSF-A546_Pos039_S001	00-kbwR7Cma5SGSp4NY6fAzRB
57.212	15.3894	1981.66	um	Nucleus	Nucleus Position	0.000	1.000	1392	100001338	100000005	GFP-IMPa4-FL anti-PSF-A546 8C-S-PSF V2.00	0	17. GFP-Imp-a4-FL and anti-PSF-A546_Pos039_S001	00-kbwR7Cma5SGSp4NY6fAzRB
149.449	25.4045	1981.54	um	Nucleus	Nucleus Position	0.000	1.000	1393	100001339	100000006	GFP-IMPa4-FL anti-PSF-A546 8C-S-PSF V2.00	0	17. GFP-Imp-a4-FL and anti-PSF-A546_Pos039_S001	00-kbwR7Cma5SGSp4NY6fAzRB
82.4593	24.8076	1981.57	um	Nucleus	Nucleus Position	0.000	1.000	1394	100001340	100000007	GFP-IMPa4-FL anti-PSF-A546 8C-S-PSF V2.00	0	17. GFP-Imp-a4-FL and anti-PSF-A546_Pos039_S001	00-kbwR7Cma5SGSp4NY6fAzRB
108.552	77.023	1981.65	um	Nucleus	Nucleus Position	0.000	1.000	1395	100001341	100000008	GFP-IMPa4-FL anti-PSF-A546 8C-S-PSF V2.00	0	17. GFP-Imp-a4-FL and anti-PSF-A546_Pos039_S001	00-kbwR7Cma5SGSp4NY6fAzRB
21.5343	234.19	1981.39	um	Nucleus	Nucleus Position	0.000	1.000	1396	100001342	100000009	GFP-IMPa4-FL anti-PSF-A546 8C-S-PSF V2.00	0	17. GFP-Imp-a4-FL and anti-PSF-A546_Pos039_S001	00-kbwR7Cma5SGSp4NY6fAzRB
173.326	234.55	1981.27	um	Nucleus	Nucleus Position	0.000	1.000	1397	100001343	100000010	GFP-IMPa4-FL anti-PSF-A546 8C-S-PSF V2.00	0	17. GFP-Imp-a4-FL and anti-PSF-A546_Pos039_S001	00-kbwR7Cma5SGSp4NY6fAzRB
118.467	242.757	1981.56	um	Nucleus	Nucleus Position	0.000	1.000	1398	100001344	100000011	GFP-IMPa4-FL anti-PSF-A546 8C-S-PSF V2.00	0	17. GFP-Imp-a4-FL and anti-PSF-A546_Pos039_S001	00-kbwR7Cma5SGSp4NY6fAzRB
140.019	3.38967	1982.02	um	Nucleus	Nucleus Position	0.000	1.000	1399	100001345	100000012	GFP-IMPa4-FL anti-PSF-A546 8C-S-PSF V2.00	0	17. GFP-Imp-a4-FL and anti-PSF-A546_Pos039_S001	00-kbwR7Cma5SGSp4NY6fAzRB
66.4495	42.5629	1981.57	um	Nucleus	Nucleus Position	0.000	1.000	1400	100001346	100000013	GFP-IMPa4-FL anti-PSF-A546 8C-S-PSF V2.00	0	17. GFP-Imp-a4-FL and anti-PSF-A546_Pos039_S001	00-kbwR7Cma5SGSp4NY6fAzRB
132.118	7.33052	1980.79	um	Nucleus	Nucleus Position	0.000	1.000	1401	100001347	100000000	GFP-IMPa4-FL anti-PSF-A546 8C-S-PSF V2.00	0	17. GFP-Imp-a4-FL and anti-PSF-A546_Pos040_S001	00-XQJgTe9tW4Yk3TKUBVigW4
169.657	73.3045	1980.76	um	Nucleus	Nucleus Position	0.000	1.000	1403	100001348	100000001	GFP-IMPa4-FL anti-PSF-A546 8C-S-PSF V2.00	0	17. GFP-Imp-a4-FL and anti-PSF-A546_Pos040_S001	00-XQJgTe9tW4Yk3TKUBVigW4
13.9294	143.943	1980.92	um	Nucleus	Nucleus Position	0.000	1.000	1404	100001349	100000002	GFP-IMPa4-FL anti-PSF-A546 8C-S-PSF V2.00	0	17. GFP-Imp-a4-FL and anti-PSF-A546_Pos040_S001	00-XQJgTe9tW4Yk3TKUBVigW4
55.6553	164.207	1980.7	um	Nucleus	Nucleus Position	0.000	1.000	1405	100001350	100000003	GFP-IMPa4-FL anti-PSF-A546 8C-S-PSF V2.00	0	17. GFP-Imp-a4-FL and anti-PSF-A546_Pos040_S001	00-XQJgTe9tW4Yk3TKUBVigW4
115.337	199.311	1980.7	um	Nucleus	Nucleus Position	0.000	1.000	1407	100001351	100000004	GFP-IMPa4-FL anti-PSF-A546 8C-S-PSF V2.00	0	17. GFP-Imp-a4-FL and anti-PSF-A546_Pos040_S001	00-XQJgTe9tW4Yk3TKUBVigW4
159.121	18.878	1981.78	um	Nucleus	Nucleus Position	0.000	1.000	1410	100001352	100000005	GFP-IMPa4-FL anti-PSF-A546 8C-S-PSF V2.00	0	17. GFP-Imp-a4-FL and anti-PSF-A546_Pos040_S001	00-XQJgTe9tW4Yk3TKUBVigW4
186.518	37.6111	1980.79	um	Nucleus	Nucleus Position	0.000	1.000	1411	100001353	100000006	GFP-IMPa4-FL anti-PSF-A546 8C-S-PSF V2.00	0	17. GFP-Imp-a4-FL and anti-PSF-A546_Pos040_S001	00-XQJgTe9tW4Yk3TKUBVigW4
130.16	47.5056	1980.68	um	Nucleus	Nucleus Position	0.000	1.000	1416	100001354	100000007	GFP-IMPa4-FL anti-PSF-A546 8C-S-PSF V2.00	0	17. GFP-Imp-a4-FL and anti-PSF-A546_Pos040_S001	00-XQJgTe9tW4Yk3TKUBVigW4
145.76	92.3313	1980.65	um	Nucleus	Nucleus Position	0.000	1.000	1417	100001355	100000008	GFP-IMPa4-FL anti-PSF-A546 8C-S-PSF V2.00	0	17. GFP-Imp-a4-FL and anti-PSF-A546_Pos040_S001	00-XQJgTe9tW4Yk3TKUBVigW4
61.8156	96.4128	1980.64	um	Nucleus	Nucleus Position	0.000	1.000	1418	100001356	100000009	GFP-IMPa4-FL anti-PSF-A546 8C-S-PSF V2.00	0	17. GFP-Imp-a4-FL and anti-PSF-A546_Pos040_S001	00-XQJgTe9tW4Yk3TKUBVigW4
86.915	129.48	1980.83	um	Nucleus	Nucleus Position	0.000	1.000	1419	100001357	100000010	GFP-IMPa4-FL anti-PSF-A546 8C-S-PSF V2.00	0	17. GFP-Imp-a4-FL and anti-PSF-A546_Pos040_S001	00-XQJgTe9tW4Yk3TKUBVigW4
44.0088	87.0297	1980.94	um	Nucleus	Nucleus Position	0.000	1.000	1420	100001358	100000011	GFP-IMPa4-FL anti-PSF-A546 8C-S-PSF V2.00	0	17. GFP-Imp-a4-FL and anti-PSF-A546_Pos040_S001	00-XQJgTe9tW4Yk3TKUBVigW4
77.0713	112.106	1980.91	um	Nucleus	Nucleus Position	0.000	1.000	1421	100001359	100000012	GFP-IMPa4-FL anti-PSF-A546 8C-S-PSF V2.00	0	17. GFP-Imp-a4-FL and anti-PSF-A546_Pos040_S001	00-XQJgTe9tW4Yk3TKUBVigW4
108.159	22.0617	1980.49	um	Nucleus	Nucleus Position	0.000	1.000	1422	100001360	100000000	GFP-IMPa4-FL anti-PSF-A546 8C-S-PSF V2.00	0	17. GFP-Imp-a4-FL and anti-PSF-A546_Pos041_S001	00-BMMGZAxbcdiNx4sa7CwToT
136.021	32.0948	1980.36	um	Nucleus	Nucleus Position	0.000	1.000	1423	100001361	100000001	GFP-IMPa4-FL anti-PSF-A546 8C-S-PSF V2.00	0	17. GFP-Imp-a4-FL and anti-PSF-A546_Pos041_S001	00-BMMGZAxbcdiNx4sa7CwToT
107.589	44.0752	1980.19	um	Nucleus	Nucleus Position	0.000	1.000	1424	100001362	100000002	GFP-IMPa4-FL anti-PSF-A546 8C-S-PSF V2.00	0	17. GFP-Imp-a4-FL and anti-PSF-A546_Pos041_S001	00-BMMGZAxbcdiNx4sa7CwToT
213.574	43.2157	1980.34	um	Nucleus	Nucleus Position	0.000	1.000	1425	100001363	100000003	GFP-IMPa4-FL anti-PSF-A546 8C-S-PSF V2.00	0	17. GFP-Imp-a4-FL and anti-PSF-A546_Pos041_S001	00-BMMGZAxbcdiNx4sa7CwToT
144.167	70.0815	1980.32	um	Nucleus	Nucleus Position	0.000	1.000	1426	100001364	100000004	GFP-IMPa4-FL anti-PSF-A546 8C-S-PSF V2.00	0	17. GFP-Imp-a4-FL and anti-PSF-A546_Pos041_S001	00-BMMGZAxbcdiNx4sa7CwToT
95.9678	77.9162	1980.26	um	Nucleus	Nucleus Position	0.000	1.000	1427	100001365	100000005	GFP-IMPa4-FL anti-PSF-A546 8C-S-PSF V2.00	0	17. GFP-Imp-a4-FL and anti-PSF-A546_Pos041_S001	00-BMMGZAxbcdiNx4sa7CwToT
202.084	95.0364	1980.29	um	Nucleus	Nucleus Position	0.000	1.000	1428	100001366	100000006	GFP-IMPa4-FL anti-PSF-A546 8C-S-PSF V2.00	0	17. GFP-Imp-a4-FL and anti-PSF-A546_Pos041_S001	00-BMMGZAxbcdiNx4sa7CwToT
113.919	103.356	1980.01	um	Nucleus	Nucleus Position	0.000	1.000	1429	100001367	100000007	GFP-IMPa4-FL anti-PSF-A546 8C-S-PSF V2.00	0	17. GFP-Imp-a4-FL and anti-PSF-A546_Pos041_S001	00-BMMGZAxbcdiNx4sa7CwToT
137.085	105.443	1980.44	um	Nucleus	Nucleus Position	0.000	1.000	1430	100001368	100000008	GFP-IMPa4-FL anti-PSF-A546 8C-S-PSF V2.00	0	17. GFP-Imp-a4-FL and anti-PSF-A546_Pos041_S001	00-BMMGZAxbcdiNx4sa7CwToT
88.2513	112.32	1980.29	um	Nucleus	Nucleus Position	0.000	1.000	1431	100001369	100000009	GFP-IMPa4-FL anti-PSF-A546 8C-S-PSF V2.00	0	17. GFP-Imp-a4-FL and anti-PSF-A546_Pos041_S001	00-BMMGZAxbcdiNx4sa7CwToT
117.95	194.055	1980.48	um	Nucleus	Nucleus Position	0.000	1.000	1432	100001370	100000010	GFP-IMPa4-FL anti-PSF-A546 8C-S-PSF V2.00	0	17. GFP-Imp-a4-FL and anti-PSF-A546_Pos041_S001	00-BMMGZAxbcdiNx4sa7CwToT
58.4387	199.559	1980.47	um	Nucleus	Nucleus Position	0.000	1.000	1433	100001371	100000011	GFP-IMPa4-FL anti-PSF-A546 8C-S-PSF V2.00	0	17. GFP-Imp-a4-FL and anti-PSF-A546_Pos041_S001	00-BMMGZAxbcdiNx4sa7CwToT
115.915	5.26452	1980.7	um	Nucleus	Nucleus Position	0.000	1.000	1434	100001372	100000012	GFP-IMPa4-FL anti-PSF-A546 8C-S-PSF V2.00	0	17. GFP-Imp-a4-FL and anti-PSF-A546_Pos041_S001	00-BMMGZAxbcdiNx4sa7CwToT
125.169	15.7587	1980.77	um	Nucleus	Nucleus Position	0.000	1.000	1435	100001373	100000013	GFP-IMPa4-FL anti-PSF-A546 8C-S-PSF V2.00	0	17. GFP-Imp-a4-FL and anti-PSF-A546_Pos041_S001	00-BMMGZAxbcdiNx4sa7CwToT
6.07892	39.7399	1980.49	um	Nucleus	Nucleus Position	0.000	1.000	1436	100001374	100000014	GFP-IMPa4-FL anti-PSF-A546 8C-S-PSF V2.00	0	17. GFP-Imp-a4-FL and anti-PSF-A546_Pos041_S001	00-BMMGZAxbcdiNx4sa7CwToT
14.4398	66.0151	1980.53	um	Nucleus	Nucleus Position	0.000	1.000	1437	100001375	100000015	GFP-IMPa4-FL anti-PSF-A546 8C-S-PSF V2.00	0	17. GFP-Imp-a4-FL and anti-PSF-A546_Pos041_S001	00-BMMGZAxbcdiNx4sa7CwToT
171.948	78.2081	1980.55	um	Nucleus	Nucleus Position	0.000	1.000	1438	100001376	100000016	GFP-IMPa4-FL anti-PSF-A546 8C-S-PSF V2.00	0	17. GFP-Imp-a4-FL and anti-PSF-A546_Pos041_S001	00-BMMGZAxbcdiNx4sa7CwToT
213.795	131.432	1980.76	um	Nucleus	Nucleus Position	0.000	1.000	1439	100001377	100000017	GFP-IMPa4-FL anti-PSF-A546 8C-S-PSF V2.00	0	17. GFP-Imp-a4-FL and anti-PSF-A546_Pos041_S001	00-BMMGZAxbcdiNx4sa7CwToT
196.698	163.834	1980.72	um	Nucleus	Nucleus Position	0.000	1.000	1440	100001378	100000018	GFP-IMPa4-FL anti-PSF-A546 8C-S-PSF V2.00	0	17. GFP-Imp-a4-FL and anti-PSF-A546_Pos041_S001	00-BMMGZAxbcdiNx4sa7CwToT
158.632	170.479	1980.74	um	Nucleus	Nucleus Position	0.000	1.000	1441	100001379	100000019	GFP-IMPa4-FL anti-PSF-A546 8C-S-PSF V2.00	0	17. GFP-Imp-a4-FL and anti-PSF-A546_Pos041_S001	00-BMMGZAxbcdiNx4sa7CwToT
102.61	190.038	1980.52	um	Nucleus	Nucleus Position	0.000	1.000	1442	100001380	100000020	GFP-IMPa4-FL anti-PSF-A546 8C-S-PSF V2.00	0	17. GFP-Imp-a4-FL and anti-PSF-A546_Pos041_S001	00-BMMGZAxbcdiNx4sa7CwToT
186.635	214.389	1980.5	um	Nucleus	Nucleus Position	0.000	1.000	1443	100001381	100000021	GFP-IMPa4-FL anti-PSF-A546 8C-S-PSF V2.00	0	17. GFP-Imp-a4-FL and anti-PSF-A546_Pos041_S001	00-BMMGZAxbcdiNx4sa7CwToT
57.683	227.417	1980.79	um	Nucleus	Nucleus Position	0.000	1.000	1444	100001382	100000022	GFP-IMPa4-FL anti-PSF-A546 8C-S-PSF V2.00	0	17. GFP-Imp-a4-FL and anti-PSF-A546_Pos041_S001	00-BMMGZAxbcdiNx4sa7CwToT
172.562	237.184	1980.55	um	Nucleus	Nucleus Position	0.000	1.000	1445	100001383	100000023	GFP-IMPa4-FL anti-PSF-A546 8C-S-PSF V2.00	0	17. GFP-Imp-a4-FL and anti-PSF-A546_Pos041_S001	00-BMMGZAxbcdiNx4sa7CwToT
96.9397	4.60505	1981.02	um	Nucleus	Nucleus Position	0.000	1.000	1446	100001384	100000024	GFP-IMPa4-FL anti-PSF-A546 8C-S-PSF V2.00	0	17. GFP-Imp-a4-FL and anti-PSF-A546_Pos041_S001	00-BMMGZAxbcdiNx4sa7CwToT
117.126	60.915	1980.99	um	Nucleus	Nucleus Position	0.000	1.000	1447	100001385	100000025	GFP-IMPa4-FL anti-PSF-A546 8C-S-PSF V2.00	0	17. GFP-Imp-a4-FL and anti-PSF-A546_Pos041_S001	00-BMMGZAxbcdiNx4sa7CwToT
197.985	123.104	1980.96	um	Nucleus	Nucleus Position	0.000	1.000	1448	100001386	100000026	GFP-IMPa4-FL anti-PSF-A546 8C-S-PSF V2.00	0	17. GFP-Imp-a4-FL and anti-PSF-A546_Pos041_S001	00-BMMGZAxbcdiNx4sa7CwToT
123.52	127.705	1981.04	um	Nucleus	Nucleus Position	0.000	1.000	1449	100001387	100000027	GFP-IMPa4-FL anti-PSF-A546 8C-S-PSF V2.00	0	17. GFP-Imp-a4-FL and anti-PSF-A546_Pos041_S001	00-BMMGZAxbcdiNx4sa7CwToT
219.035	182.055	1981.05	um	Nucleus	Nucleus Position	0.000	1.000	1450	100001388	100000028	GFP-IMPa4-FL anti-PSF-A546 8C-S-PSF V2.00	0	17. GFP-Imp-a4-FL and anti-PSF-A546_Pos041_S001	00-BMMGZAxbcdiNx4sa7CwToT
223.818	203.801	1981.31	um	Nucleus	Nucleus Position	0.000	1.000	1451	100001389	100000029	GFP-IMPa4-FL anti-PSF-A546 8C-S-PSF V2.00	0	17. GFP-Imp-a4-FL and anti-PSF-A546_Pos041_S001	00-BMMGZAxbcdiNx4sa7CwToT
139.168	207.805	1981	um	Nucleus	Nucleus Position	0.000	1.000	1452	100001390	100000030	GFP-IMPa4-FL anti-PSF-A546 8C-S-PSF V2.00	0	17. GFP-Imp-a4-FL and anti-PSF-A546_Pos041_S001	00-BMMGZAxbcdiNx4sa7CwToT
125.235	233.598	1981.03	um	Nucleus	Nucleus Position	0.000	1.000	1453	100001391	100000031	GFP-IMPa4-FL anti-PSF-A546 8C-S-PSF V2.00	0	17. GFP-Imp-a4-FL and anti-PSF-A546_Pos041_S001	00-BMMGZAxbcdiNx4sa7CwToT
220.835	240.321	1980.94	um	Nucleus	Nucleus Position	0.000	1.000	1454	100001392	100000032	GFP-IMPa4-FL anti-PSF-A546 8C-S-PSF V2.00	0	17. GFP-Imp-a4-FL and anti-PSF-A546_Pos041_S001	00-BMMGZAxbcdiNx4sa7CwToT
112.116	241.915	1981.19	um	Nucleus	Nucleus Position	0.000	1.000	1455	100001393	100000033	GFP-IMPa4-FL anti-PSF-A546 8C-S-PSF V2.00	0	17. GFP-Imp-a4-FL and anti-PSF-A546_Pos041_S001	00-BMMGZAxbcdiNx4sa7CwToT
88.7826	217.264	1981.7	um	Nucleus	Nucleus Position	0.000	1.000	1456	100001394	100000034	GFP-IMPa4-FL anti-PSF-A546 8C-S-PSF V2.00	0	17. GFP-Imp-a4-FL and anti-PSF-A546_Pos041_S001	00-BMMGZAxbcdiNx4sa7CwToT
109.338	218.611	1981.43	um	Nucleus	Nucleus Position	0.000	1.000	1457	100001395	100000035	GFP-IMPa4-FL anti-PSF-A546 8C-S-PSF V2.00	0	17. GFP-Imp-a4-FL and anti-PSF-A546_Pos041_S001	00-BMMGZAxbcdiNx4sa7CwToT
91.6217	232.315	1981.37	um	Nucleus	Nucleus Position	0.000	1.000	1458	100001396	100000036	GFP-IMPa4-FL anti-PSF-A546 8C-S-PSF V2.00	0	17. GFP-Imp-a4-FL and anti-PSF-A546_Pos041_S001	00-BMMGZAxbcdiNx4sa7CwToT
197.703	53.0841	1979.55	um	Nucleus	Nucleus Position	0.000	1.000	1459	100001397	100000000	GFP-IMPa4-FL anti-PSF-A546 8C-S-PSF V2.00	0	17. GFP-Imp-a4-FL and anti-PSF-A546_Pos042_S001	00-DDR6smY8JALWQhger8wuEg
76.1904	110.768	1979.4	um	Nucleus	Nucleus Position	0.000	1.000	1460	100001398	100000001	GFP-IMPa4-FL anti-PSF-A546 8C-S-PSF V2.00	0	17. GFP-Imp-a4-FL and anti-PSF-A546_Pos042_S001	00-DDR6smY8JALWQhger8wuEg
51.9271	119.019	1979.48	um	Nucleus	Nucleus Position	0.000	1.000	1461	100001399	100000002	GFP-IMPa4-FL anti-PSF-A546 8C-S-PSF V2.00	0	17. GFP-Imp-a4-FL and anti-PSF-A546_Pos042_S001	00-DDR6smY8JALWQhger8wuEg
200.034	6.14695	1979.84	um	Nucleus	Nucleus Position	0.000	1.000	1462	100001400	100000003	GFP-IMPa4-FL anti-PSF-A546 8C-S-PSF V2.00	0	17. GFP-Imp-a4-FL and anti-PSF-A546_Pos042_S001	00-DDR6smY8JALWQhger8wuEg
117.741	16.6847	1979.71	um	Nucleus	Nucleus Position	0.000	1.000	1463	100001401	100000004	GFP-IMPa4-FL anti-PSF-A546 8C-S-PSF V2.00	0	17. GFP-Imp-a4-FL and anti-PSF-A546_Pos042_S001	00-DDR6smY8JALWQhger8wuEg
156.051	23.8417	1979.7	um	Nucleus	Nucleus Position	0.000	1.000	1464	100001402	100000005	GFP-IMPa4-FL anti-PSF-A546 8C-S-PSF V2.00	0	17. GFP-Imp-a4-FL and anti-PSF-A546_Pos042_S001	00-DDR6smY8JALWQhger8wuEg
105.759	28.7176	1979.64	um	Nucleus	Nucleus Position	0.000	1.000	1465	100001403	100000006	GFP-IMPa4-FL anti-PSF-A546 8C-S-PSF V2.00	0	17. GFP-Imp-a4-FL and anti-PSF-A546_Pos042_S001	00-DDR6smY8JALWQhger8wuEg
224.133	70.6946	1979.74	um	Nucleus	Nucleus Position	0.000	1.000	1466	100001404	100000007	GFP-IMPa4-FL anti-PSF-A546 8C-S-PSF V2.00	0	17. GFP-Imp-a4-FL and anti-PSF-A546_Pos042_S001	00-DDR6smY8JALWQhger8wuEg
150.481	99.817	1980.03	um	Nucleus	Nucleus Position	0.000	1.000	1467	100001405	100000008	GFP-IMPa4-FL anti-PSF-A546 8C-S-PSF V2.00	0	17. GFP-Imp-a4-FL and anti-PSF-A546_Pos042_S001	00-DDR6smY8JALWQhger8wuEg
118.479	102.812	1979.87	um	Nucleus	Nucleus Position	0.000	1.000	1468	100001406	100000009	GFP-IMPa4-FL anti-PSF-A546 8C-S-PSF V2.00	0	17. GFP-Imp-a4-FL and anti-PSF-A546_Pos042_S001	00-DDR6smY8JALWQhger8wuEg
181.785	139.027	1979.94	um	Nucleus	Nucleus Position	0.000	1.000	1469	100001407	100000010	GFP-IMPa4-FL anti-PSF-A546 8C-S-PSF V2.00	0	17. GFP-Imp-a4-FL and anti-PSF-A546_Pos042_S001	00-DDR6smY8JALWQhger8wuEg
71.5702	148.927	1979.71	um	Nucleus	Nucleus Position	0.000	1.000	1470	100001408	100000011	GFP-IMPa4-FL anti-PSF-A546 8C-S-PSF V2.00	0	17. GFP-Imp-a4-FL and anti-PSF-A546_Pos042_S001	00-DDR6smY8JALWQhger8wuEg
166.698	177.108	1979.78	um	Nucleus	Nucleus Position	0.000	1.000	1471	100001409	100000012	GFP-IMPa4-FL anti-PSF-A546 8C-S-PSF V2.00	0	17. GFP-Imp-a4-FL and anti-PSF-A546_Pos042_S001	00-DDR6smY8JALWQhger8wuEg
154.313	212.126	1979.91	um	Nucleus	Nucleus Position	0.000	1.000	1472	100001410	100000013	GFP-IMPa4-FL anti-PSF-A546 8C-S-PSF V2.00	0	17. GFP-Imp-a4-FL and anti-PSF-A546_Pos042_S001	00-DDR6smY8JALWQhger8wuEg
104.173	232.976	1979.98	um	Nucleus	Nucleus Position	0.000	1.000	1473	100001411	100000014	GFP-IMPa4-FL anti-PSF-A546 8C-S-PSF V2.00	0	17. GFP-Imp-a4-FL and anti-PSF-A546_Pos042_S001	00-DDR6smY8JALWQhger8wuEg
170.79	59.08	1980.17	um	Nucleus	Nucleus Position	0.000	1.000	1474	100001412	100000015	GFP-IMPa4-FL anti-PSF-A546 8C-S-PSF V2.00	0	17. GFP-Imp-a4-FL and anti-PSF-A546_Pos042_S001	00-DDR6smY8JALWQhger8wuEg
212.476	98.265	1980.26	um	Nucleus	Nucleus Position	0.000	1.000	1475	100001413	100000016	GFP-IMPa4-FL anti-PSF-A546 8C-S-PSF V2.00	0	17. GFP-Imp-a4-FL and anti-PSF-A546_Pos042_S001	00-DDR6smY8JALWQhger8wuEg
158.936	117.126	1980.62	um	Nucleus	Nucleus Position	0.000	1.000	1476	100001414	100000017	GFP-IMPa4-FL anti-PSF-A546 8C-S-PSF V2.00	0	17. GFP-Imp-a4-FL and anti-PSF-A546_Pos042_S001	00-DDR6smY8JALWQhger8wuEg
124.311	144.958	1980.11	um	Nucleus	Nucleus Position	0.000	1.000	1477	100001415	100000018	GFP-IMPa4-FL anti-PSF-A546 8C-S-PSF V2.00	0	17. GFP-Imp-a4-FL and anti-PSF-A546_Pos042_S001	00-DDR6smY8JALWQhger8wuEg
211.462	153.003	1980.34	um	Nucleus	Nucleus Position	0.000	1.000	1478	100001416	100000019	GFP-IMPa4-FL anti-PSF-A546 8C-S-PSF V2.00	0	17. GFP-Imp-a4-FL and anti-PSF-A546_Pos042_S001	00-DDR6smY8JALWQhger8wuEg
169.044	192.523	1980.44	um	Nucleus	Nucleus Position	0.000	1.000	1479	100001417	100000020	GFP-IMPa4-FL anti-PSF-A546 8C-S-PSF V2.00	0	17. GFP-Imp-a4-FL and anti-PSF-A546_Pos042_S001	00-DDR6smY8JALWQhger8wuEg
187.057	194.97	1980.49	um	Nucleus	Nucleus Position	0.000	1.000	1480	100001418	100000021	GFP-IMPa4-FL anti-PSF-A546 8C-S-PSF V2.00	0	17. GFP-Imp-a4-FL and anti-PSF-A546_Pos042_S001	00-DDR6smY8JALWQhger8wuEg
155.737	242.684	1980.1	um	Nucleus	Nucleus Position	0.000	1.000	1481	100001419	100000022	GFP-IMPa4-FL anti-PSF-A546 8C-S-PSF V2.00	0	17. GFP-Imp-a4-FL and anti-PSF-A546_Pos042_S001	00-DDR6smY8JALWQhger8wuEg
145.463	127.398	1980.61	um	Nucleus	Nucleus Position	0.000	1.000	1482	100001420	100000023	GFP-IMPa4-FL anti-PSF-A546 8C-S-PSF V2.00	0	17. GFP-Imp-a4-FL and anti-PSF-A546_Pos042_S001	00-DDR6smY8JALWQhger8wuEg
228.871	167.933	1980.76	um	Nucleus	Nucleus Position	0.000	1.000	1483	100001421	100000024	GFP-IMPa4-FL anti-PSF-A546 8C-S-PSF V2.00	0	17. GFP-Imp-a4-FL and anti-PSF-A546_Pos042_S001	00-DDR6smY8JALWQhger8wuEg
193.473	171.71	1980.69	um	Nucleus	Nucleus Position	0.000	1.000	1484	100001422	100000025	GFP-IMPa4-FL anti-PSF-A546 8C-S-PSF V2.00	0	17. GFP-Imp-a4-FL and anti-PSF-A546_Pos042_S001	00-DDR6smY8JALWQhger8wuEg
109.234	184.286	1980.67	um	Nucleus	Nucleus Position	0.000	1.000	1485	100001423	100000026	GFP-IMPa4-FL anti-PSF-A546 8C-S-PSF V2.00	0	17. GFP-Imp-a4-FL and anti-PSF-A546_Pos042_S001	00-DDR6smY8JALWQhger8wuEg
151.727	188.122	1980.33	um	Nucleus	Nucleus Position	0.000	1.000	1487	100001424	100000000	GFP-IMPa4-FL anti-PSF-A546 8C-S-PSF V2.00	0	17. GFP-Imp-a4-FL and anti-PSF-A546_Pos043_S001	00-GkcYTPWSFB6fQ87wKEPYK4
232.224	122.469	1980.06	um	Nucleus	Nucleus Position	0.000	1.000	1488	100001425	100000001	GFP-IMPa4-FL anti-PSF-A546 8C-S-PSF V2.00	0	17. GFP-Imp-a4-FL and anti-PSF-A546_Pos043_S001	00-GkcYTPWSFB6fQ87wKEPYK4
50.1118	163.736	1978.88	um	Nucleus	Nucleus Position	0.000	1.000	1490	100001426	100000002	GFP-IMPa4-FL anti-PSF-A546 8C-S-PSF V2.00	0	17. GFP-Imp-a4-FL and anti-PSF-A546_Pos043_S001	00-GkcYTPWSFB6fQ87wKEPYK4
77.5461	187.872	1979.08	um	Nucleus	Nucleus Position	0.000	1.000	1491	100001427	100000003	GFP-IMPa4-FL anti-PSF-A546 8C-S-PSF V2.00	0	17. GFP-Imp-a4-FL and anti-PSF-A546_Pos043_S001	00-GkcYTPWSFB6fQ87wKEPYK4
121.9	161.843	1979.38	um	Nucleus	Nucleus Position	0.000	1.000	1492	100001428	100000004	GFP-IMPa4-FL anti-PSF-A546 8C-S-PSF V2.00	0	17. GFP-Imp-a4-FL and anti-PSF-A546_Pos043_S001	00-GkcYTPWSFB6fQ87wKEPYK4
142.63	162.813	1979.4	um	Nucleus	Nucleus Position	0.000	1.000	1493	100001429	100000005	GFP-IMPa4-FL anti-PSF-A546 8C-S-PSF V2.00	0	17. GFP-Imp-a4-FL and anti-PSF-A546_Pos043_S001	00-GkcYTPWSFB6fQ87wKEPYK4
96.6409	168.197	1979.34	um	Nucleus	Nucleus Position	0.000	1.000	1494	100001430	100000006	GFP-IMPa4-FL anti-PSF-A546 8C-S-PSF V2.00	0	17. GFP-Imp-a4-FL and anti-PSF-A546_Pos043_S001	00-GkcYTPWSFB6fQ87wKEPYK4
96.3217	213.413	1979.34	um	Nucleus	Nucleus Position	0.000	1.000	1495	100001431	100000007	GFP-IMPa4-FL anti-PSF-A546 8C-S-PSF V2.00	0	17. GFP-Imp-a4-FL and anti-PSF-A546_Pos043_S001	00-GkcYTPWSFB6fQ87wKEPYK4
130.93	234.346	1979.46	um	Nucleus	Nucleus Position	0.000	1.000	1496	100001432	100000008	GFP-IMPa4-FL anti-PSF-A546 8C-S-PSF V2.00	0	17. GFP-Imp-a4-FL and anti-PSF-A546_Pos043_S001	00-GkcYTPWSFB6fQ87wKEPYK4
202.733	143.208	1980.34	um	Nucleus	Nucleus Position	0.000	1.000	1497	100001433	100000009	GFP-IMPa4-FL anti-PSF-A546 8C-S-PSF V2.00	0	17. GFP-Imp-a4-FL and anti-PSF-A546_Pos043_S001	00-GkcYTPWSFB6fQ87wKEPYK4
147.234	243.673	1980.92	um	Nucleus	Nucleus Position	0.000	1.000	1498	100001434	100000010	GFP-IMPa4-FL anti-PSF-A546 8C-S-PSF V2.00	0	17. GFP-Imp-a4-FL and anti-PSF-A546_Pos043_S001	00-GkcYTPWSFB6fQ87wKEPYK4
196.874	1.85983	1982.05	um	Nucleus	Nucleus Position	0.000	1.000	1499	100001435	100000011	GFP-IMPa4-FL anti-PSF-A546 8C-S-PSF V2.00	0	17. GFP-Imp-a4-FL and anti-PSF-A546_Pos043_S001	00-GkcYTPWSFB6fQ87wKEPYK4
109.615	17.7556	1984.06	um	Nucleus	Nucleus Position	0.000	1.000	1500	100001436	100000012	GFP-IMPa4-FL anti-PSF-A546 8C-S-PSF V2.00	0	17. GFP-Imp-a4-FL and anti-PSF-A546_Pos043_S001	00-GkcYTPWSFB6fQ87wKEPYK4
215.073	19.1296	1984.08	um	Nucleus	Nucleus Position	0.000	1.000	1501	100001437	100000013	GFP-IMPa4-FL anti-PSF-A546 8C-S-PSF V2.00	0	17. GFP-Imp-a4-FL and anti-PSF-A546_Pos043_S001	00-GkcYTPWSFB6fQ87wKEPYK4
237.297	26.4089	1984.09	um	Nucleus	Nucleus Position	0.000	1.000	1502	100001438	100000014	GFP-IMPa4-FL anti-PSF-A546 8C-S-PSF V2.00	0	17. GFP-Imp-a4-FL and anti-PSF-A546_Pos043_S001	00-GkcYTPWSFB6fQ87wKEPYK4
241.142	50.132	1984.17	um	Nucleus	Nucleus Position	0.000	1.000	1503	100001439	100000015	GFP-IMPa4-FL anti-PSF-A546 8C-S-PSF V2.00	0	17. GFP-Imp-a4-FL and anti-PSF-A546_Pos043_S001	00-GkcYTPWSFB6fQ87wKEPYK4
221.366	62.7027	1984.17	um	Nucleus	Nucleus Position	0.000	1.000	1504	100001440	100000016	GFP-IMPa4-FL anti-PSF-A546 8C-S-PSF V2.00	0	17. GFP-Imp-a4-FL and anti-PSF-A546_Pos043_S001	00-GkcYTPWSFB6fQ87wKEPYK4
219.672	79.4063	1984.2	um	Nucleus	Nucleus Position	0.000	1.000	1505	100001441	100000017	GFP-IMPa4-FL anti-PSF-A546 8C-S-PSF V2.00	0	17. GFP-Imp-a4-FL and anti-PSF-A546_Pos043_S001	00-GkcYTPWSFB6fQ87wKEPYK4
223.139	95.9907	1984.18	um	Nucleus	Nucleus Position	0.000	1.000	1506	100001442	100000018	GFP-IMPa4-FL anti-PSF-A546 8C-S-PSF V2.00	0	17. GFP-Imp-a4-FL and anti-PSF-A546_Pos043_S001	00-GkcYTPWSFB6fQ87wKEPYK4
35.832	148.231	1978.59	um	Nucleus	Nucleus Position	0.000	1.000	1507	100001443	100000000	GFP-IMPa4-FL anti-PSF-A546 8C-S-PSF V2.00	0	17. GFP-Imp-a4-FL and anti-PSF-A546_Pos044_S001	00-WRfFbab2QTueZtnTGoJgWj
33.3253	102.433	1978.34	um	Nucleus	Nucleus Position	0.000	1.000	1508	100001444	100000001	GFP-IMPa4-FL anti-PSF-A546 8C-S-PSF V2.00	0	17. GFP-Imp-a4-FL and anti-PSF-A546_Pos044_S001	00-WRfFbab2QTueZtnTGoJgWj
65.4253	163.072	1978.51	um	Nucleus	Nucleus Position	0.000	1.000	1509	100001445	100000002	GFP-IMPa4-FL anti-PSF-A546 8C-S-PSF V2.00	0	17. GFP-Imp-a4-FL and anti-PSF-A546_Pos044_S001	00-WRfFbab2QTueZtnTGoJgWj
44.6683	205.958	1978.84	um	Nucleus	Nucleus Position	0.000	1.000	1510	100001446	100000003	GFP-IMPa4-FL anti-PSF-A546 8C-S-PSF V2.00	0	17. GFP-Imp-a4-FL and anti-PSF-A546_Pos044_S001	00-WRfFbab2QTueZtnTGoJgWj
134.312	150.959	1978.21	um	Nucleus	Nucleus Position	0.000	1.000	1511	100001447	100000004	GFP-IMPa4-FL anti-PSF-A546 8C-S-PSF V2.00	0	17. GFP-Imp-a4-FL and anti-PSF-A546_Pos044_S001	00-WRfFbab2QTueZtnTGoJgWj
5.4944	108.042	1978.58	um	Nucleus	Nucleus Position	0.000	1.000	1512	100001448	100000005	GFP-IMPa4-FL anti-PSF-A546 8C-S-PSF V2.00	0	17. GFP-Imp-a4-FL and anti-PSF-A546_Pos044_S001	00-WRfFbab2QTueZtnTGoJgWj
14.7944	179.987	1978.66	um	Nucleus	Nucleus Position	0.000	1.000	1514	100001449	100000006	GFP-IMPa4-FL anti-PSF-A546 8C-S-PSF V2.00	0	17. GFP-Imp-a4-FL and anti-PSF-A546_Pos044_S001	00-WRfFbab2QTueZtnTGoJgWj
168.857	193.936	1978.68	um	Nucleus	Nucleus Position	0.000	1.000	1515	100001450	100000007	GFP-IMPa4-FL anti-PSF-A546 8C-S-PSF V2.00	0	17. GFP-Imp-a4-FL and anti-PSF-A546_Pos044_S001	00-WRfFbab2QTueZtnTGoJgWj
198.056	203.92	1978.78	um	Nucleus	Nucleus Position	0.000	1.000	1516	100001451	100000008	GFP-IMPa4-FL anti-PSF-A546 8C-S-PSF V2.00	0	17. GFP-Imp-a4-FL and anti-PSF-A546_Pos044_S001	00-WRfFbab2QTueZtnTGoJgWj
11.5167	208.906	1978.89	um	Nucleus	Nucleus Position	0.000	1.000	1517	100001452	100000009	GFP-IMPa4-FL anti-PSF-A546 8C-S-PSF V2.00	0	17. GFP-Imp-a4-FL and anti-PSF-A546_Pos044_S001	00-WRfFbab2QTueZtnTGoJgWj
65.7816	231.26	1979.56	um	Nucleus	Nucleus Position	0.000	1.000	1518	100001453	100000010	GFP-IMPa4-FL anti-PSF-A546 8C-S-PSF V2.00	0	17. GFP-Imp-a4-FL and anti-PSF-A546_Pos044_S001	00-WRfFbab2QTueZtnTGoJgWj
115.853	228.151	1978.92	um	Nucleus	Nucleus Position	0.000	1.000	1519	100001454	100000011	GFP-IMPa4-FL anti-PSF-A546 8C-S-PSF V2.00	0	17. GFP-Imp-a4-FL and anti-PSF-A546_Pos044_S001	00-WRfFbab2QTueZtnTGoJgWj
103.056	228.989	1978.97	um	Nucleus	Nucleus Position	0.000	1.000	1520	100001455	100000012	GFP-IMPa4-FL anti-PSF-A546 8C-S-PSF V2.00	0	17. GFP-Imp-a4-FL and anti-PSF-A546_Pos044_S001	00-WRfFbab2QTueZtnTGoJgWj
171.488	234.495	1979.3	um	Nucleus	Nucleus Position	0.000	1.000	1521	100001456	100000013	GFP-IMPa4-FL anti-PSF-A546 8C-S-PSF V2.00	0	17. GFP-Imp-a4-FL and anti-PSF-A546_Pos044_S001	00-WRfFbab2QTueZtnTGoJgWj
201.676	242.961	1979.51	um	Nucleus	Nucleus Position	0.000	1.000	1522	100001457	100000014	GFP-IMPa4-FL anti-PSF-A546 8C-S-PSF V2.00	0	17. GFP-Imp-a4-FL and anti-PSF-A546_Pos044_S001	00-WRfFbab2QTueZtnTGoJgWj
216.914	225.659	1979.71	um	Nucleus	Nucleus Position	0.000	1.000	1523	100001458	100000015	GFP-IMPa4-FL anti-PSF-A546 8C-S-PSF V2.00	0	17. GFP-Imp-a4-FL and anti-PSF-A546_Pos044_S001	00-WRfFbab2QTueZtnTGoJgWj
159.973	35.5024	1978.42	um	Nucleus	Nucleus Position	0.000	1.000	1524	100001459	100000000	GFP-IMPa4-FL anti-PSF-A546 8C-S-PSF V2.00	0	17. GFP-Imp-a4-FL and anti-PSF-A546_Pos045_S001	00-o2ZVu7V9rUimetfPBds87g
165.431	166.532	1979.49	um	Nucleus	Nucleus Position	0.000	1.000	1525	100001460	100000001	GFP-IMPa4-FL anti-PSF-A546 8C-S-PSF V2.00	0	17. GFP-Imp-a4-FL and anti-PSF-A546_Pos045_S001	00-o2ZVu7V9rUimetfPBds87g
26.5206	77.2842	1979.68	um	Nucleus	Nucleus Position	0.000	1.000	1527	100001461	100000002	GFP-IMPa4-FL anti-PSF-A546 8C-S-PSF V2.00	0	17. GFP-Imp-a4-FL and anti-PSF-A546_Pos045_S001	00-o2ZVu7V9rUimetfPBds87g
184.358	12.3467	1978.53	um	Nucleus	Nucleus Position	0.000	1.000	1529	100001462	100000003	GFP-IMPa4-FL anti-PSF-A546 8C-S-PSF V2.00	0	17. GFP-Imp-a4-FL and anti-PSF-A546_Pos045_S001	00-o2ZVu7V9rUimetfPBds87g
11.8975	55.6821	1979.29	um	Nucleus	Nucleus Position	0.000	1.000	1530	100001463	100000004	GFP-IMPa4-FL anti-PSF-A546 8C-S-PSF V2.00	0	17. GFP-Imp-a4-FL and anti-PSF-A546_Pos045_S001	00-o2ZVu7V9rUimetfPBds87g
220.38	63.4258	1978.57	um	Nucleus	Nucleus Position	0.000	1.000	1531	100001464	100000005	GFP-IMPa4-FL anti-PSF-A546 8C-S-PSF V2.00	0	17. GFP-Imp-a4-FL and anti-PSF-A546_Pos045_S001	00-o2ZVu7V9rUimetfPBds87g
19.373	141.779	1978.78	um	Nucleus	Nucleus Position	0.000	1.000	1532	100001465	100000006	GFP-IMPa4-FL anti-PSF-A546 8C-S-PSF V2.00	0	17. GFP-Imp-a4-FL and anti-PSF-A546_Pos045_S001	00-o2ZVu7V9rUimetfPBds87g
30.1448	181.975	1978.66	um	Nucleus	Nucleus Position	0.000	1.000	1533	100001466	100000007	GFP-IMPa4-FL anti-PSF-A546 8C-S-PSF V2.00	0	17. GFP-Imp-a4-FL and anti-PSF-A546_Pos045_S001	00-o2ZVu7V9rUimetfPBds87g
135.964	11.0331	1978.99	um	Nucleus	Nucleus Position	0.000	1.000	1534	100001467	100000008	GFP-IMPa4-FL anti-PSF-A546 8C-S-PSF V2.00	0	17. GFP-Imp-a4-FL and anti-PSF-A546_Pos045_S001	00-o2ZVu7V9rUimetfPBds87g
199.991	168.877	1978.33	um	Nucleus	Nucleus Position	0.000	1.000	1538	100001468	100000009	GFP-IMPa4-FL anti-PSF-A546 8C-S-PSF V2.00	0	17. GFP-Imp-a4-FL and anti-PSF-A546_Pos045_S001	00-o2ZVu7V9rUimetfPBds87g
9.35956	234.772	1979.08	um	Nucleus	Nucleus Position	0.000	1.000	1539	100001469	100000010	GFP-IMPa4-FL anti-PSF-A546 8C-S-PSF V2.00	0	17. GFP-Imp-a4-FL and anti-PSF-A546_Pos045_S001	00-o2ZVu7V9rUimetfPBds87g
206.543	129.476	1978.51	um	Nucleus	Nucleus Position	0.000	1.000	1542	100001470	100000011	GFP-IMPa4-FL anti-PSF-A546 8C-S-PSF V2.00	0	17. GFP-Imp-a4-FL and anti-PSF-A546_Pos045_S001	00-o2ZVu7V9rUimetfPBds87g
140.748	164.659	1978.2	um	Nucleus	Nucleus Position	0.000	1.000	1543	100001471	100000012	GFP-IMPa4-FL anti-PSF-A546 8C-S-PSF V2.00	0	17. GFP-Imp-a4-FL and anti-PSF-A546_Pos045_S001	00-o2ZVu7V9rUimetfPBds87g
203.292	147.493	1978.51	um	Nucleus	Nucleus Position	0.000	1.000	1544	100001472	100000013	GFP-IMPa4-FL anti-PSF-A546 8C-S-PSF V2.00	0	17. GFP-Imp-a4-FL and anti-PSF-A546_Pos045_S001	00-o2ZVu7V9rUimetfPBds87g
134.678	192.613	1978.59	um	Nucleus	Nucleus Position	0.000	1.000	1545	100001473	100000014	GFP-IMPa4-FL anti-PSF-A546 8C-S-PSF V2.00	0	17. GFP-Imp-a4-FL and anti-PSF-A546_Pos045_S001	00-o2ZVu7V9rUimetfPBds87g
153.362	217.398	1978.64	um	Nucleus	Nucleus Position	0.000	1.000	1546	100001474	100000015	GFP-IMPa4-FL anti-PSF-A546 8C-S-PSF V2.00	0	17. GFP-Imp-a4-FL and anti-PSF-A546_Pos045_S001	00-o2ZVu7V9rUimetfPBds87g
197.288	236.043	1978.79	um	Nucleus	Nucleus Position	0.000	1.000	1547	100001475	100000016	GFP-IMPa4-FL anti-PSF-A546 8C-S-PSF V2.00	0	17. GFP-Imp-a4-FL and anti-PSF-A546_Pos045_S001	00-o2ZVu7V9rUimetfPBds87g
168.148	142.376	1979.35	um	Nucleus	Nucleus Position	0.000	1.000	1548	100001476	100000017	GFP-IMPa4-FL anti-PSF-A546 8C-S-PSF V2.00	0	17. GFP-Imp-a4-FL and anti-PSF-A546_Pos045_S001	00-o2ZVu7V9rUimetfPBds87g
180.086	200.226	1979.3	um	Nucleus	Nucleus Position	0.000	1.000	1549	100001477	100000018	GFP-IMPa4-FL anti-PSF-A546 8C-S-PSF V2.00	0	17. GFP-Imp-a4-FL and anti-PSF-A546_Pos045_S001	00-o2ZVu7V9rUimetfPBds87g
235.42	239.21	1979.43	um	Nucleus	Nucleus Position	0.000	1.000	1550	100001478	100000019	GFP-IMPa4-FL anti-PSF-A546 8C-S-PSF V2.00	0	17. GFP-Imp-a4-FL and anti-PSF-A546_Pos045_S001	00-o2ZVu7V9rUimetfPBds87g
217.998	108.178	1979.12	um	Nucleus	Nucleus Position	0.000	1.000	1552	100001479	100000000	GFP-IMPa4-FL anti-PSF-A546 8C-S-PSF V2.00	0	17. GFP-Imp-a4-FL and anti-PSF-A546_Pos046_S001	00-SjSRUdvv5XrH6XwVbmnmC5
64.1931	43.9506	1977.75	um	Nucleus	Nucleus Position	0.000	1.000	1553	100001480	100000001	GFP-IMPa4-FL anti-PSF-A546 8C-S-PSF V2.00	0	17. GFP-Imp-a4-FL and anti-PSF-A546_Pos046_S001	00-SjSRUdvv5XrH6XwVbmnmC5
18.4681	123.25	1977.64	um	Nucleus	Nucleus Position	0.000	1.000	1554	100001481	100000002	GFP-IMPa4-FL anti-PSF-A546 8C-S-PSF V2.00	0	17. GFP-Imp-a4-FL and anti-PSF-A546_Pos046_S001	00-SjSRUdvv5XrH6XwVbmnmC5
116.732	125.752	1978.01	um	Nucleus	Nucleus Position	0.000	1.000	1555	100001482	100000003	GFP-IMPa4-FL anti-PSF-A546 8C-S-PSF V2.00	0	17. GFP-Imp-a4-FL and anti-PSF-A546_Pos046_S001	00-SjSRUdvv5XrH6XwVbmnmC5
104.644	4.59004	1978.25	um	Nucleus	Nucleus Position	0.000	1.000	1556	100001483	100000004	GFP-IMPa4-FL anti-PSF-A546 8C-S-PSF V2.00	0	17. GFP-Imp-a4-FL and anti-PSF-A546_Pos046_S001	00-SjSRUdvv5XrH6XwVbmnmC5
30.2823	21.7176	1978.14	um	Nucleus	Nucleus Position	0.000	1.000	1557	100001484	100000005	GFP-IMPa4-FL anti-PSF-A546 8C-S-PSF V2.00	0	17. GFP-Imp-a4-FL and anti-PSF-A546_Pos046_S001	00-SjSRUdvv5XrH6XwVbmnmC5
151.308	43.4598	1978.13	um	Nucleus	Nucleus Position	0.000	1.000	1558	100001485	100000006	GFP-IMPa4-FL anti-PSF-A546 8C-S-PSF V2.00	0	17. GFP-Imp-a4-FL and anti-PSF-A546_Pos046_S001	00-SjSRUdvv5XrH6XwVbmnmC5
116.87	153.967	1978.21	um	Nucleus	Nucleus Position	0.000	1.000	1559	100001486	100000007	GFP-IMPa4-FL anti-PSF-A546 8C-S-PSF V2.00	0	17. GFP-Imp-a4-FL and anti-PSF-A546_Pos046_S001	00-SjSRUdvv5XrH6XwVbmnmC5
22.7607	158.014	1977.99	um	Nucleus	Nucleus Position	0.000	1.000	1560	100001487	100000008	GFP-IMPa4-FL anti-PSF-A546 8C-S-PSF V2.00	0	17. GFP-Imp-a4-FL and anti-PSF-A546_Pos046_S001	00-SjSRUdvv5XrH6XwVbmnmC5
129.281	169.148	1978.07	um	Nucleus	Nucleus Position	0.000	1.000	1561	100001488	100000009	GFP-IMPa4-FL anti-PSF-A546 8C-S-PSF V2.00	0	17. GFP-Imp-a4-FL and anti-PSF-A546_Pos046_S001	00-SjSRUdvv5XrH6XwVbmnmC5
161.482	18.6784	1978.38	um	Nucleus	Nucleus Position	0.000	1.000	1562	100001489	100000010	GFP-IMPa4-FL anti-PSF-A546 8C-S-PSF V2.00	0	17. GFP-Imp-a4-FL and anti-PSF-A546_Pos046_S001	00-SjSRUdvv5XrH6XwVbmnmC5
129.087	21.5819	1978.55	um	Nucleus	Nucleus Position	0.000	1.000	1563	100001490	100000011	GFP-IMPa4-FL anti-PSF-A546 8C-S-PSF V2.00	0	17. GFP-Imp-a4-FL and anti-PSF-A546_Pos046_S001	00-SjSRUdvv5XrH6XwVbmnmC5
209.942	47.2496	1978.49	um	Nucleus	Nucleus Position	0.000	1.000	1564	100001491	100000012	GFP-IMPa4-FL anti-PSF-A546 8C-S-PSF V2.00	0	17. GFP-Imp-a4-FL and anti-PSF-A546_Pos046_S001	00-SjSRUdvv5XrH6XwVbmnmC5
8.58756	87.1071	1978.37	um	Nucleus	Nucleus Position	0.000	1.000	1565	100001492	100000013	GFP-IMPa4-FL anti-PSF-A546 8C-S-PSF V2.00	0	17. GFP-Imp-a4-FL and anti-PSF-A546_Pos046_S001	00-SjSRUdvv5XrH6XwVbmnmC5
37.5365	91.5683	1978.67	um	Nucleus	Nucleus Position	0.000	1.000	1566	100001493	100000014	GFP-IMPa4-FL anti-PSF-A546 8C-S-PSF V2.00	0	17. GFP-Imp-a4-FL and anti-PSF-A546_Pos046_S001	00-SjSRUdvv5XrH6XwVbmnmC5
220.786	154.61	1978.37	um	Nucleus	Nucleus Position	0.000	1.000	1567	100001494	100000015	GFP-IMPa4-FL anti-PSF-A546 8C-S-PSF V2.00	0	17. GFP-Imp-a4-FL and anti-PSF-A546_Pos046_S001	00-SjSRUdvv5XrH6XwVbmnmC5
229.831	189.312	1978.53	um	Nucleus	Nucleus Position	0.000	1.000	1568	100001495	100000016	GFP-IMPa4-FL anti-PSF-A546 8C-S-PSF V2.00	0	17. GFP-Imp-a4-FL and anti-PSF-A546_Pos046_S001	00-SjSRUdvv5XrH6XwVbmnmC5
139.48	225.903	1978.39	um	Nucleus	Nucleus Position	0.000	1.000	1569	100001496	100000017	GFP-IMPa4-FL anti-PSF-A546 8C-S-PSF V2.00	0	17. GFP-Imp-a4-FL and anti-PSF-A546_Pos046_S001	00-SjSRUdvv5XrH6XwVbmnmC5
221.179	13.5713	1978.83	um	Nucleus	Nucleus Position	0.000	1.000	1570	100001497	100000018	GFP-IMPa4-FL anti-PSF-A546 8C-S-PSF V2.00	0	17. GFP-Imp-a4-FL and anti-PSF-A546_Pos046_S001	00-SjSRUdvv5XrH6XwVbmnmC5
56.1577	19.9373	1978.92	um	Nucleus	Nucleus Position	0.000	1.000	1571	100001498	100000019	GFP-IMPa4-FL anti-PSF-A546 8C-S-PSF V2.00	0	17. GFP-Imp-a4-FL and anti-PSF-A546_Pos046_S001	00-SjSRUdvv5XrH6XwVbmnmC5
186.01	36.1298	1978.89	um	Nucleus	Nucleus Position	0.000	1.000	1572	100001499	100000020	GFP-IMPa4-FL anti-PSF-A546 8C-S-PSF V2.00	0	17. GFP-Imp-a4-FL and anti-PSF-A546_Pos046_S001	00-SjSRUdvv5XrH6XwVbmnmC5
39.9403	112.2	1978.89	um	Nucleus	Nucleus Position	0.000	1.000	1573	100001500	100000021	GFP-IMPa4-FL anti-PSF-A546 8C-S-PSF V2.00	0	17. GFP-Imp-a4-FL and anti-PSF-A546_Pos046_S001	00-SjSRUdvv5XrH6XwVbmnmC5
133.357	138.713	1978.78	um	Nucleus	Nucleus Position	0.000	1.000	1574	100001501	100000022	GFP-IMPa4-FL anti-PSF-A546 8C-S-PSF V2.00	0	17. GFP-Imp-a4-FL and anti-PSF-A546_Pos046_S001	00-SjSRUdvv5XrH6XwVbmnmC5
26.6389	212.856	1979.97	um	Nucleus	Nucleus Position	0.000	1.000	1575	100001502	100000023	GFP-IMPa4-FL anti-PSF-A546 8C-S-PSF V2.00	0	17. GFP-Imp-a4-FL and anti-PSF-A546_Pos046_S001	00-SjSRUdvv5XrH6XwVbmnmC5
140.663	47.2948	1978.68	um	Nucleus	Nucleus Position	0.000	1.000	1578	100001503	100000000	GFP-IMPa4-FL anti-PSF-A546 8C-S-PSF V2.00	0	17. GFP-Imp-a4-FL and anti-PSF-A546_Pos047_S001	00-MLHEVnUr2VFwGsHpykXFcM
213.903	85.8342	1978.59	um	Nucleus	Nucleus Position	0.000	1.000	1579	100001504	100000001	GFP-IMPa4-FL anti-PSF-A546 8C-S-PSF V2.00	0	17. GFP-Imp-a4-FL and anti-PSF-A546_Pos047_S001	00-MLHEVnUr2VFwGsHpykXFcM
27.2921	112.099	1977.53	um	Nucleus	Nucleus Position	0.000	1.000	1581	100001505	100000002	GFP-IMPa4-FL anti-PSF-A546 8C-S-PSF V2.00	0	17. GFP-Imp-a4-FL and anti-PSF-A546_Pos047_S001	00-MLHEVnUr2VFwGsHpykXFcM
64.0149	161.639	1977.7	um	Nucleus	Nucleus Position	0.000	1.000	1583	100001506	100000003	GFP-IMPa4-FL anti-PSF-A546 8C-S-PSF V2.00	0	17. GFP-Imp-a4-FL and anti-PSF-A546_Pos047_S001	00-MLHEVnUr2VFwGsHpykXFcM
34.1666	167.674	1977.45	um	Nucleus	Nucleus Position	0.000	1.000	1585	100001507	100000004	GFP-IMPa4-FL anti-PSF-A546 8C-S-PSF V2.00	0	17. GFP-Imp-a4-FL and anti-PSF-A546_Pos047_S001	00-MLHEVnUr2VFwGsHpykXFcM
159.446	22.6478	1977.53	um	Nucleus	Nucleus Position	0.000	1.000	1590	100001508	100000005	GFP-IMPa4-FL anti-PSF-A546 8C-S-PSF V2.00	0	17. GFP-Imp-a4-FL and anti-PSF-A546_Pos047_S001	00-MLHEVnUr2VFwGsHpykXFcM
179.786	36.9326	1977.36	um	Nucleus	Nucleus Position	0.000	1.000	1591	100001509	100000006	GFP-IMPa4-FL anti-PSF-A546 8C-S-PSF V2.00	0	17. GFP-Imp-a4-FL and anti-PSF-A546_Pos047_S001	00-MLHEVnUr2VFwGsHpykXFcM
196.021	65.5129	1977.44	um	Nucleus	Nucleus Position	0.000	1.000	1592	100001510	100000007	GFP-IMPa4-FL anti-PSF-A546 8C-S-PSF V2.00	0	17. GFP-Imp-a4-FL and anti-PSF-A546_Pos047_S001	00-MLHEVnUr2VFwGsHpykXFcM
181.332	89.2019	1978.35	um	Nucleus	Nucleus Position	0.000	1.000	1593	100001511	100000008	GFP-IMPa4-FL anti-PSF-A546 8C-S-PSF V2.00	0	17. GFP-Imp-a4-FL and anti-PSF-A546_Pos047_S001	00-MLHEVnUr2VFwGsHpykXFcM
169.766	89.8125	1978.52	um	Nucleus	Nucleus Position	0.000	1.000	1594	100001512	100000009	GFP-IMPa4-FL anti-PSF-A546 8C-S-PSF V2.00	0	17. GFP-Imp-a4-FL and anti-PSF-A546_Pos047_S001	00-MLHEVnUr2VFwGsHpykXFcM
220.461	201.175	1978.32	um	Nucleus	Nucleus Position	0.000	1.000	1595	100001513	100000010	GFP-IMPa4-FL anti-PSF-A546 8C-S-PSF V2.00	0	17. GFP-Imp-a4-FL and anti-PSF-A546_Pos047_S001	00-MLHEVnUr2VFwGsHpykXFcM
184.365	232.026	1978.37	um	Nucleus	Nucleus Position	0.000	1.000	1596	100001514	100000011	GFP-IMPa4-FL anti-PSF-A546 8C-S-PSF V2.00	0	17. GFP-Imp-a4-FL and anti-PSF-A546_Pos047_S001	00-MLHEVnUr2VFwGsHpykXFcM
13.0511	14.6682	1977.98	um	Nucleus	Nucleus Position	0.000	1.000	1599	100001515	100000000	GFP-IMPa4-FL anti-PSF-A546 8C-S-PSF V2.00	0	17. GFP-Imp-a4-FL and anti-PSF-A546_Pos048_S001	00-EumhG9xiob4gRiG7a5gm9g
226.733	32.8095	1977.97	um	Nucleus	Nucleus Position	0.000	1.000	1600	100001516	100000001	GFP-IMPa4-FL anti-PSF-A546 8C-S-PSF V2.00	0	17. GFP-Imp-a4-FL and anti-PSF-A546_Pos048_S001	00-EumhG9xiob4gRiG7a5gm9g
159.201	172.123	1978.64	um	Nucleus	Nucleus Position	0.000	1.000	1610	100001517	100000002	GFP-IMPa4-FL anti-PSF-A546 8C-S-PSF V2.00	0	17. GFP-Imp-a4-FL and anti-PSF-A546_Pos048_S001	00-EumhG9xiob4gRiG7a5gm9g
11.6155	201.701	1978.51	um	Nucleus	Nucleus Position	0.000	1.000	1611	100001518	100000003	GFP-IMPa4-FL anti-PSF-A546 8C-S-PSF V2.00	0	17. GFP-Imp-a4-FL and anti-PSF-A546_Pos048_S001	00-EumhG9xiob4gRiG7a5gm9g
96.3203	5.06926	1976.67	um	Nucleus	Nucleus Position	0.000	1.000	1617	100001519	100000000	GFP-IMPa4-FL anti-PSF-A546 8C-S-PSF V2.00	0	17. GFP-Imp-a4-FL and anti-PSF-A546_Pos049_S001	00-v2DKNeMKNpjuhYJTFbryV6
108.071	12.6463	1977.57	um	Nucleus	Nucleus Position	0.000	1.000	1621	100001520	100000001	GFP-IMPa4-FL anti-PSF-A546 8C-S-PSF V2.00	0	17. GFP-Imp-a4-FL and anti-PSF-A546_Pos049_S001	00-v2DKNeMKNpjuhYJTFbryV6
157.923	68.1171	1976.89	um	Nucleus	Nucleus Position	0.000	1.000	1622	100001521	100000002	GFP-IMPa4-FL anti-PSF-A546 8C-S-PSF V2.00	0	17. GFP-Imp-a4-FL and anti-PSF-A546_Pos049_S001	00-v2DKNeMKNpjuhYJTFbryV6
36.1224	107.891	1977.29	um	Nucleus	Nucleus Position	0.000	1.000	1624	100001522	100000003	GFP-IMPa4-FL anti-PSF-A546 8C-S-PSF V2.00	0	17. GFP-Imp-a4-FL and anti-PSF-A546_Pos049_S001	00-v2DKNeMKNpjuhYJTFbryV6
3.24369	136.245	1977.72	um	Nucleus	Nucleus Position	0.000	1.000	1626	100001523	100000004	GFP-IMPa4-FL anti-PSF-A546 8C-S-PSF V2.00	0	17. GFP-Imp-a4-FL and anti-PSF-A546_Pos049_S001	00-v2DKNeMKNpjuhYJTFbryV6
27.0872	135.357	1977.93	um	Nucleus	Nucleus Position	0.000	1.000	1627	100001524	100000005	GFP-IMPa4-FL anti-PSF-A546 8C-S-PSF V2.00	0	17. GFP-Imp-a4-FL and anti-PSF-A546_Pos049_S001	00-v2DKNeMKNpjuhYJTFbryV6
188.017	178.327	1978.58	um	Nucleus	Nucleus Position	0.000	1.000	1635	100001525	100000006	GFP-IMPa4-FL anti-PSF-A546 8C-S-PSF V2.00	0	17. GFP-Imp-a4-FL and anti-PSF-A546_Pos049_S001	00-v2DKNeMKNpjuhYJTFbryV6
121.054	175.786	1977.67	um	Nucleus	Nucleus Position	0.000	1.000	1636	100001526	100000007	GFP-IMPa4-FL anti-PSF-A546 8C-S-PSF V2.00	0	17. GFP-Imp-a4-FL and anti-PSF-A546_Pos049_S001	00-v2DKNeMKNpjuhYJTFbryV6
108.045	186.393	1977.56	um	Nucleus	Nucleus Position	0.000	1.000	1637	100001527	100000008	GFP-IMPa4-FL anti-PSF-A546 8C-S-PSF V2.00	0	17. GFP-Imp-a4-FL and anti-PSF-A546_Pos049_S001	00-v2DKNeMKNpjuhYJTFbryV6
122.089	199.373	1977.78	um	Nucleus	Nucleus Position	0.000	1.000	1638	100001528	100000009	GFP-IMPa4-FL anti-PSF-A546 8C-S-PSF V2.00	0	17. GFP-Imp-a4-FL and anti-PSF-A546_Pos049_S001	00-v2DKNeMKNpjuhYJTFbryV6
143.665	200.233	1977.84	um	Nucleus	Nucleus Position	0.000	1.000	1639	100001529	100000010	GFP-IMPa4-FL anti-PSF-A546 8C-S-PSF V2.00	0	17. GFP-Imp-a4-FL and anti-PSF-A546_Pos049_S001	00-v2DKNeMKNpjuhYJTFbryV6
