# Supplementary material for: Development of a pipeline for automated, high-throughput analysis of paraspeckle proteins reveals specific roles for importin α proteins
Source: Sci Rep. 2017 Feb 27;7:43323. doi: 10.1038/srep43323 (PMC5379994; doi:10.1038/srep43323)
Supplement: Supplementary Dataset SD1-C PART 1 [file srep43323-s4.zip › I8P/8C-S-PSF/_/GFP-IMPa4-FL anti-PSF-A546 8C-S-PSF V2.00_Statistics/GFP-IMPa4-FL anti-PSF-A546 8C-S-PSF V2.00_Nucleus_Intensity_Sum_Ch=1.csv]

Nucleus Intensity Sum Ch=1
====================
Value	Unit	Category	Channel	Birth [s]	Death [s]	CellID	ID	OriginalID	Original Component Name	Original Component ID	Original Image Name	Original Image ID
157694		Nucleus	1	0.000	1.000	0	100000000	100000000	GFP-IMPa4-FL anti-PSF-A546 8C-S-PSF V2.00	0	17. GFP-Imp-a4-FL and anti-PSF-A546_Pos001_S001	00-zexZKTbWB7WrFXHTp39Jif
609881		Nucleus	1	0.000	1.000	1	100000001	100000001	GFP-IMPa4-FL anti-PSF-A546 8C-S-PSF V2.00	0	17. GFP-Imp-a4-FL and anti-PSF-A546_Pos001_S001	00-zexZKTbWB7WrFXHTp39Jif
831890		Nucleus	1	0.000	1.000	2	100000002	100000002	GFP-IMPa4-FL anti-PSF-A546 8C-S-PSF V2.00	0	17. GFP-Imp-a4-FL and anti-PSF-A546_Pos001_S001	00-zexZKTbWB7WrFXHTp39Jif
209949		Nucleus	1	0.000	1.000	3	100000003	100000003	GFP-IMPa4-FL anti-PSF-A546 8C-S-PSF V2.00	0	17. GFP-Imp-a4-FL and anti-PSF-A546_Pos001_S001	00-zexZKTbWB7WrFXHTp39Jif
334215		Nucleus	1	0.000	1.000	4	100000004	100000004	GFP-IMPa4-FL anti-PSF-A546 8C-S-PSF V2.00	0	17. GFP-Imp-a4-FL and anti-PSF-A546_Pos001_S001	00-zexZKTbWB7WrFXHTp39Jif
443433		Nucleus	1	0.000	1.000	5	100000005	100000005	GFP-IMPa4-FL anti-PSF-A546 8C-S-PSF V2.00	0	17. GFP-Imp-a4-FL and anti-PSF-A546_Pos001_S001	00-zexZKTbWB7WrFXHTp39Jif
643245		Nucleus	1	0.000	1.000	6	100000006	100000006	GFP-IMPa4-FL anti-PSF-A546 8C-S-PSF V2.00	0	17. GFP-Imp-a4-FL and anti-PSF-A546_Pos001_S001	00-zexZKTbWB7WrFXHTp39Jif
190299		Nucleus	1	0.000	1.000	7	100000007	100000007	GFP-IMPa4-FL anti-PSF-A546 8C-S-PSF V2.00	0	17. GFP-Imp-a4-FL and anti-PSF-A546_Pos001_S001	00-zexZKTbWB7WrFXHTp39Jif
707369		Nucleus	1	0.000	1.000	8	100000008	100000008	GFP-IMPa4-FL anti-PSF-A546 8C-S-PSF V2.00	0	17. GFP-Imp-a4-FL and anti-PSF-A546_Pos001_S001	00-zexZKTbWB7WrFXHTp39Jif
453636		Nucleus	1	0.000	1.000	9	100000009	100000009	GFP-IMPa4-FL anti-PSF-A546 8C-S-PSF V2.00	0	17. GFP-Imp-a4-FL and anti-PSF-A546_Pos001_S001	00-zexZKTbWB7WrFXHTp39Jif
547742		Nucleus	1	0.000	1.000	10	100000010	100000010	GFP-IMPa4-FL anti-PSF-A546 8C-S-PSF V2.00	0	17. GFP-Imp-a4-FL and anti-PSF-A546_Pos001_S001	00-zexZKTbWB7WrFXHTp39Jif
587907		Nucleus	1	0.000	1.000	11	100000011	100000011	GFP-IMPa4-FL anti-PSF-A546 8C-S-PSF V2.00	0	17. GFP-Imp-a4-FL and anti-PSF-A546_Pos001_S001	00-zexZKTbWB7WrFXHTp39Jif
694754		Nucleus	1	0.000	1.000	12	100000012	100000012	GFP-IMPa4-FL anti-PSF-A546 8C-S-PSF V2.00	0	17. GFP-Imp-a4-FL and anti-PSF-A546_Pos001_S001	00-zexZKTbWB7WrFXHTp39Jif
928450		Nucleus	1	0.000	1.000	13	100000013	100000013	GFP-IMPa4-FL anti-PSF-A546 8C-S-PSF V2.00	0	17. GFP-Imp-a4-FL and anti-PSF-A546_Pos001_S001	00-zexZKTbWB7WrFXHTp39Jif
948605		Nucleus	1	0.000	1.000	14	100000014	100000014	GFP-IMPa4-FL anti-PSF-A546 8C-S-PSF V2.00	0	17. GFP-Imp-a4-FL and anti-PSF-A546_Pos001_S001	00-zexZKTbWB7WrFXHTp39Jif
911012		Nucleus	1	0.000	1.000	15	100000015	100000015	GFP-IMPa4-FL anti-PSF-A546 8C-S-PSF V2.00	0	17. GFP-Imp-a4-FL and anti-PSF-A546_Pos001_S001	00-zexZKTbWB7WrFXHTp39Jif
561726		Nucleus	1	0.000	1.000	16	100000016	100000016	GFP-IMPa4-FL anti-PSF-A546 8C-S-PSF V2.00	0	17. GFP-Imp-a4-FL and anti-PSF-A546_Pos001_S001	00-zexZKTbWB7WrFXHTp39Jif
886974		Nucleus	1	0.000	1.000	17	100000017	100000017	GFP-IMPa4-FL anti-PSF-A546 8C-S-PSF V2.00	0	17. GFP-Imp-a4-FL and anti-PSF-A546_Pos001_S001	00-zexZKTbWB7WrFXHTp39Jif
703231		Nucleus	1	0.000	1.000	18	100000018	100000018	GFP-IMPa4-FL anti-PSF-A546 8C-S-PSF V2.00	0	17. GFP-Imp-a4-FL and anti-PSF-A546_Pos001_S001	00-zexZKTbWB7WrFXHTp39Jif
477513		Nucleus	1	0.000	1.000	19	100000019	100000019	GFP-IMPa4-FL anti-PSF-A546 8C-S-PSF V2.00	0	17. GFP-Imp-a4-FL and anti-PSF-A546_Pos001_S001	00-zexZKTbWB7WrFXHTp39Jif
371111		Nucleus	1	0.000	1.000	20	100000020	100000020	GFP-IMPa4-FL anti-PSF-A546 8C-S-PSF V2.00	0	17. GFP-Imp-a4-FL and anti-PSF-A546_Pos001_S001	00-zexZKTbWB7WrFXHTp39Jif
153866		Nucleus	1	0.000	1.000	21	100000021	100000021	GFP-IMPa4-FL anti-PSF-A546 8C-S-PSF V2.00	0	17. GFP-Imp-a4-FL and anti-PSF-A546_Pos001_S001	00-zexZKTbWB7WrFXHTp39Jif
623776		Nucleus	1	0.000	1.000	22	100000022	100000022	GFP-IMPa4-FL anti-PSF-A546 8C-S-PSF V2.00	0	17. GFP-Imp-a4-FL and anti-PSF-A546_Pos001_S001	00-zexZKTbWB7WrFXHTp39Jif
563595		Nucleus	1	0.000	1.000	23	100000023	100000023	GFP-IMPa4-FL anti-PSF-A546 8C-S-PSF V2.00	0	17. GFP-Imp-a4-FL and anti-PSF-A546_Pos001_S001	00-zexZKTbWB7WrFXHTp39Jif
661024		Nucleus	1	0.000	1.000	24	100000024	100000024	GFP-IMPa4-FL anti-PSF-A546 8C-S-PSF V2.00	0	17. GFP-Imp-a4-FL and anti-PSF-A546_Pos001_S001	00-zexZKTbWB7WrFXHTp39Jif
606337		Nucleus	1	0.000	1.000	25	100000025	100000025	GFP-IMPa4-FL anti-PSF-A546 8C-S-PSF V2.00	0	17. GFP-Imp-a4-FL and anti-PSF-A546_Pos001_S001	00-zexZKTbWB7WrFXHTp39Jif
417252		Nucleus	1	0.000	1.000	26	100000026	100000026	GFP-IMPa4-FL anti-PSF-A546 8C-S-PSF V2.00	0	17. GFP-Imp-a4-FL and anti-PSF-A546_Pos001_S001	00-zexZKTbWB7WrFXHTp39Jif
391819		Nucleus	1	0.000	1.000	27	100000027	100000027	GFP-IMPa4-FL anti-PSF-A546 8C-S-PSF V2.00	0	17. GFP-Imp-a4-FL and anti-PSF-A546_Pos001_S001	00-zexZKTbWB7WrFXHTp39Jif
414960		Nucleus	1	0.000	1.000	28	100000028	100000028	GFP-IMPa4-FL anti-PSF-A546 8C-S-PSF V2.00	0	17. GFP-Imp-a4-FL and anti-PSF-A546_Pos001_S001	00-zexZKTbWB7WrFXHTp39Jif
627469		Nucleus	1	0.000	1.000	29	100000029	100000029	GFP-IMPa4-FL anti-PSF-A546 8C-S-PSF V2.00	0	17. GFP-Imp-a4-FL and anti-PSF-A546_Pos001_S001	00-zexZKTbWB7WrFXHTp39Jif
311396		Nucleus	1	0.000	1.000	30	100000030	100000030	GFP-IMPa4-FL anti-PSF-A546 8C-S-PSF V2.00	0	17. GFP-Imp-a4-FL and anti-PSF-A546_Pos001_S001	00-zexZKTbWB7WrFXHTp39Jif
453796		Nucleus	1	0.000	1.000	31	100000031	100000031	GFP-IMPa4-FL anti-PSF-A546 8C-S-PSF V2.00	0	17. GFP-Imp-a4-FL and anti-PSF-A546_Pos001_S001	00-zexZKTbWB7WrFXHTp39Jif
647780		Nucleus	1	0.000	1.000	32	100000032	100000032	GFP-IMPa4-FL anti-PSF-A546 8C-S-PSF V2.00	0	17. GFP-Imp-a4-FL and anti-PSF-A546_Pos001_S001	00-zexZKTbWB7WrFXHTp39Jif
252249		Nucleus	1	0.000	1.000	33	100000033	100000033	GFP-IMPa4-FL anti-PSF-A546 8C-S-PSF V2.00	0	17. GFP-Imp-a4-FL and anti-PSF-A546_Pos001_S001	00-zexZKTbWB7WrFXHTp39Jif
135728		Nucleus	1	0.000	1.000	34	100000034	100000000	GFP-IMPa4-FL anti-PSF-A546 8C-S-PSF V2.00	0	17. GFP-Imp-a4-FL and anti-PSF-A546_Pos002_S001	00-Lm4vyA2HdRbr7KBBpwjJ5K
1.04871e+006		Nucleus	1	0.000	1.000	35	100000035	100000001	GFP-IMPa4-FL anti-PSF-A546 8C-S-PSF V2.00	0	17. GFP-Imp-a4-FL and anti-PSF-A546_Pos002_S001	00-Lm4vyA2HdRbr7KBBpwjJ5K
809227		Nucleus	1	0.000	1.000	36	100000036	100000002	GFP-IMPa4-FL anti-PSF-A546 8C-S-PSF V2.00	0	17. GFP-Imp-a4-FL and anti-PSF-A546_Pos002_S001	00-Lm4vyA2HdRbr7KBBpwjJ5K
419631		Nucleus	1	0.000	1.000	37	100000037	100000003	GFP-IMPa4-FL anti-PSF-A546 8C-S-PSF V2.00	0	17. GFP-Imp-a4-FL and anti-PSF-A546_Pos002_S001	00-Lm4vyA2HdRbr7KBBpwjJ5K
490690		Nucleus	1	0.000	1.000	38	100000038	100000004	GFP-IMPa4-FL anti-PSF-A546 8C-S-PSF V2.00	0	17. GFP-Imp-a4-FL and anti-PSF-A546_Pos002_S001	00-Lm4vyA2HdRbr7KBBpwjJ5K
565233		Nucleus	1	0.000	1.000	39	100000039	100000005	GFP-IMPa4-FL anti-PSF-A546 8C-S-PSF V2.00	0	17. GFP-Imp-a4-FL and anti-PSF-A546_Pos002_S001	00-Lm4vyA2HdRbr7KBBpwjJ5K
797265		Nucleus	1	0.000	1.000	40	100000040	100000006	GFP-IMPa4-FL anti-PSF-A546 8C-S-PSF V2.00	0	17. GFP-Imp-a4-FL and anti-PSF-A546_Pos002_S001	00-Lm4vyA2HdRbr7KBBpwjJ5K
926787		Nucleus	1	0.000	1.000	41	100000041	100000007	GFP-IMPa4-FL anti-PSF-A546 8C-S-PSF V2.00	0	17. GFP-Imp-a4-FL and anti-PSF-A546_Pos002_S001	00-Lm4vyA2HdRbr7KBBpwjJ5K
1.03138e+006		Nucleus	1	0.000	1.000	42	100000042	100000008	GFP-IMPa4-FL anti-PSF-A546 8C-S-PSF V2.00	0	17. GFP-Imp-a4-FL and anti-PSF-A546_Pos002_S001	00-Lm4vyA2HdRbr7KBBpwjJ5K
715946		Nucleus	1	0.000	1.000	43	100000043	100000009	GFP-IMPa4-FL anti-PSF-A546 8C-S-PSF V2.00	0	17. GFP-Imp-a4-FL and anti-PSF-A546_Pos002_S001	00-Lm4vyA2HdRbr7KBBpwjJ5K
1.01849e+006		Nucleus	1	0.000	1.000	44	100000044	100000010	GFP-IMPa4-FL anti-PSF-A546 8C-S-PSF V2.00	0	17. GFP-Imp-a4-FL and anti-PSF-A546_Pos002_S001	00-Lm4vyA2HdRbr7KBBpwjJ5K
803228		Nucleus	1	0.000	1.000	45	100000045	100000011	GFP-IMPa4-FL anti-PSF-A546 8C-S-PSF V2.00	0	17. GFP-Imp-a4-FL and anti-PSF-A546_Pos002_S001	00-Lm4vyA2HdRbr7KBBpwjJ5K
758056		Nucleus	1	0.000	1.000	46	100000046	100000012	GFP-IMPa4-FL anti-PSF-A546 8C-S-PSF V2.00	0	17. GFP-Imp-a4-FL and anti-PSF-A546_Pos002_S001	00-Lm4vyA2HdRbr7KBBpwjJ5K
763033		Nucleus	1	0.000	1.000	47	100000047	100000013	GFP-IMPa4-FL anti-PSF-A546 8C-S-PSF V2.00	0	17. GFP-Imp-a4-FL and anti-PSF-A546_Pos002_S001	00-Lm4vyA2HdRbr7KBBpwjJ5K
835469		Nucleus	1	0.000	1.000	48	100000048	100000014	GFP-IMPa4-FL anti-PSF-A546 8C-S-PSF V2.00	0	17. GFP-Imp-a4-FL and anti-PSF-A546_Pos002_S001	00-Lm4vyA2HdRbr7KBBpwjJ5K
953323		Nucleus	1	0.000	1.000	49	100000049	100000015	GFP-IMPa4-FL anti-PSF-A546 8C-S-PSF V2.00	0	17. GFP-Imp-a4-FL and anti-PSF-A546_Pos002_S001	00-Lm4vyA2HdRbr7KBBpwjJ5K
1.28299e+006		Nucleus	1	0.000	1.000	50	100000050	100000016	GFP-IMPa4-FL anti-PSF-A546 8C-S-PSF V2.00	0	17. GFP-Imp-a4-FL and anti-PSF-A546_Pos002_S001	00-Lm4vyA2HdRbr7KBBpwjJ5K
820813		Nucleus	1	0.000	1.000	51	100000051	100000017	GFP-IMPa4-FL anti-PSF-A546 8C-S-PSF V2.00	0	17. GFP-Imp-a4-FL and anti-PSF-A546_Pos002_S001	00-Lm4vyA2HdRbr7KBBpwjJ5K
662450		Nucleus	1	0.000	1.000	52	100000052	100000018	GFP-IMPa4-FL anti-PSF-A546 8C-S-PSF V2.00	0	17. GFP-Imp-a4-FL and anti-PSF-A546_Pos002_S001	00-Lm4vyA2HdRbr7KBBpwjJ5K
1.01263e+006		Nucleus	1	0.000	1.000	53	100000053	100000019	GFP-IMPa4-FL anti-PSF-A546 8C-S-PSF V2.00	0	17. GFP-Imp-a4-FL and anti-PSF-A546_Pos002_S001	00-Lm4vyA2HdRbr7KBBpwjJ5K
667579		Nucleus	1	0.000	1.000	54	100000054	100000020	GFP-IMPa4-FL anti-PSF-A546 8C-S-PSF V2.00	0	17. GFP-Imp-a4-FL and anti-PSF-A546_Pos002_S001	00-Lm4vyA2HdRbr7KBBpwjJ5K
94410		Nucleus	1	0.000	1.000	55	100000055	100000021	GFP-IMPa4-FL anti-PSF-A546 8C-S-PSF V2.00	0	17. GFP-Imp-a4-FL and anti-PSF-A546_Pos002_S001	00-Lm4vyA2HdRbr7KBBpwjJ5K
229287		Nucleus	1	0.000	1.000	56	100000056	100000000	GFP-IMPa4-FL anti-PSF-A546 8C-S-PSF V2.00	0	17. GFP-Imp-a4-FL and anti-PSF-A546_Pos003_S001	00-mY26BqrJjfU4CLAh9N7JjP
595689		Nucleus	1	0.000	1.000	57	100000057	100000001	GFP-IMPa4-FL anti-PSF-A546 8C-S-PSF V2.00	0	17. GFP-Imp-a4-FL and anti-PSF-A546_Pos003_S001	00-mY26BqrJjfU4CLAh9N7JjP
552856		Nucleus	1	0.000	1.000	58	100000058	100000002	GFP-IMPa4-FL anti-PSF-A546 8C-S-PSF V2.00	0	17. GFP-Imp-a4-FL and anti-PSF-A546_Pos003_S001	00-mY26BqrJjfU4CLAh9N7JjP
713998		Nucleus	1	0.000	1.000	59	100000059	100000003	GFP-IMPa4-FL anti-PSF-A546 8C-S-PSF V2.00	0	17. GFP-Imp-a4-FL and anti-PSF-A546_Pos003_S001	00-mY26BqrJjfU4CLAh9N7JjP
874181		Nucleus	1	0.000	1.000	60	100000060	100000004	GFP-IMPa4-FL anti-PSF-A546 8C-S-PSF V2.00	0	17. GFP-Imp-a4-FL and anti-PSF-A546_Pos003_S001	00-mY26BqrJjfU4CLAh9N7JjP
795396		Nucleus	1	0.000	1.000	61	100000061	100000005	GFP-IMPa4-FL anti-PSF-A546 8C-S-PSF V2.00	0	17. GFP-Imp-a4-FL and anti-PSF-A546_Pos003_S001	00-mY26BqrJjfU4CLAh9N7JjP
853604		Nucleus	1	0.000	1.000	62	100000062	100000006	GFP-IMPa4-FL anti-PSF-A546 8C-S-PSF V2.00	0	17. GFP-Imp-a4-FL and anti-PSF-A546_Pos003_S001	00-mY26BqrJjfU4CLAh9N7JjP
1.21482e+006		Nucleus	1	0.000	1.000	63	100000063	100000007	GFP-IMPa4-FL anti-PSF-A546 8C-S-PSF V2.00	0	17. GFP-Imp-a4-FL and anti-PSF-A546_Pos003_S001	00-mY26BqrJjfU4CLAh9N7JjP
912864		Nucleus	1	0.000	1.000	64	100000064	100000008	GFP-IMPa4-FL anti-PSF-A546 8C-S-PSF V2.00	0	17. GFP-Imp-a4-FL and anti-PSF-A546_Pos003_S001	00-mY26BqrJjfU4CLAh9N7JjP
152914		Nucleus	1	0.000	1.000	65	100000065	100000009	GFP-IMPa4-FL anti-PSF-A546 8C-S-PSF V2.00	0	17. GFP-Imp-a4-FL and anti-PSF-A546_Pos003_S001	00-mY26BqrJjfU4CLAh9N7JjP
807414		Nucleus	1	0.000	1.000	66	100000066	100000010	GFP-IMPa4-FL anti-PSF-A546 8C-S-PSF V2.00	0	17. GFP-Imp-a4-FL and anti-PSF-A546_Pos003_S001	00-mY26BqrJjfU4CLAh9N7JjP
506758		Nucleus	1	0.000	1.000	67	100000067	100000011	GFP-IMPa4-FL anti-PSF-A546 8C-S-PSF V2.00	0	17. GFP-Imp-a4-FL and anti-PSF-A546_Pos003_S001	00-mY26BqrJjfU4CLAh9N7JjP
996516		Nucleus	1	0.000	1.000	68	100000068	100000012	GFP-IMPa4-FL anti-PSF-A546 8C-S-PSF V2.00	0	17. GFP-Imp-a4-FL and anti-PSF-A546_Pos003_S001	00-mY26BqrJjfU4CLAh9N7JjP
1.06591e+006		Nucleus	1	0.000	1.000	69	100000069	100000013	GFP-IMPa4-FL anti-PSF-A546 8C-S-PSF V2.00	0	17. GFP-Imp-a4-FL and anti-PSF-A546_Pos003_S001	00-mY26BqrJjfU4CLAh9N7JjP
586437		Nucleus	1	0.000	1.000	70	100000070	100000014	GFP-IMPa4-FL anti-PSF-A546 8C-S-PSF V2.00	0	17. GFP-Imp-a4-FL and anti-PSF-A546_Pos003_S001	00-mY26BqrJjfU4CLAh9N7JjP
639356		Nucleus	1	0.000	1.000	71	100000071	100000015	GFP-IMPa4-FL anti-PSF-A546 8C-S-PSF V2.00	0	17. GFP-Imp-a4-FL and anti-PSF-A546_Pos003_S001	00-mY26BqrJjfU4CLAh9N7JjP
666120		Nucleus	1	0.000	1.000	72	100000072	100000016	GFP-IMPa4-FL anti-PSF-A546 8C-S-PSF V2.00	0	17. GFP-Imp-a4-FL and anti-PSF-A546_Pos003_S001	00-mY26BqrJjfU4CLAh9N7JjP
1.25111e+006		Nucleus	1	0.000	1.000	73	100000073	100000017	GFP-IMPa4-FL anti-PSF-A546 8C-S-PSF V2.00	0	17. GFP-Imp-a4-FL and anti-PSF-A546_Pos003_S001	00-mY26BqrJjfU4CLAh9N7JjP
575524		Nucleus	1	0.000	1.000	74	100000074	100000018	GFP-IMPa4-FL anti-PSF-A546 8C-S-PSF V2.00	0	17. GFP-Imp-a4-FL and anti-PSF-A546_Pos003_S001	00-mY26BqrJjfU4CLAh9N7JjP
1.37792e+006		Nucleus	1	0.000	1.000	75	100000075	100000019	GFP-IMPa4-FL anti-PSF-A546 8C-S-PSF V2.00	0	17. GFP-Imp-a4-FL and anti-PSF-A546_Pos003_S001	00-mY26BqrJjfU4CLAh9N7JjP
552833		Nucleus	1	0.000	1.000	76	100000076	100000020	GFP-IMPa4-FL anti-PSF-A546 8C-S-PSF V2.00	0	17. GFP-Imp-a4-FL and anti-PSF-A546_Pos003_S001	00-mY26BqrJjfU4CLAh9N7JjP
880965		Nucleus	1	0.000	1.000	77	100000077	100000021	GFP-IMPa4-FL anti-PSF-A546 8C-S-PSF V2.00	0	17. GFP-Imp-a4-FL and anti-PSF-A546_Pos003_S001	00-mY26BqrJjfU4CLAh9N7JjP
1.05771e+006		Nucleus	1	0.000	1.000	78	100000078	100000022	GFP-IMPa4-FL anti-PSF-A546 8C-S-PSF V2.00	0	17. GFP-Imp-a4-FL and anti-PSF-A546_Pos003_S001	00-mY26BqrJjfU4CLAh9N7JjP
776349		Nucleus	1	0.000	1.000	79	100000079	100000023	GFP-IMPa4-FL anti-PSF-A546 8C-S-PSF V2.00	0	17. GFP-Imp-a4-FL and anti-PSF-A546_Pos003_S001	00-mY26BqrJjfU4CLAh9N7JjP
950275		Nucleus	1	0.000	1.000	81	100000080	100000024	GFP-IMPa4-FL anti-PSF-A546 8C-S-PSF V2.00	0	17. GFP-Imp-a4-FL and anti-PSF-A546_Pos003_S001	00-mY26BqrJjfU4CLAh9N7JjP
376503		Nucleus	1	0.000	1.000	82	100000081	100000025	GFP-IMPa4-FL anti-PSF-A546 8C-S-PSF V2.00	0	17. GFP-Imp-a4-FL and anti-PSF-A546_Pos003_S001	00-mY26BqrJjfU4CLAh9N7JjP
892485		Nucleus	1	0.000	1.000	83	100000082	100000026	GFP-IMPa4-FL anti-PSF-A546 8C-S-PSF V2.00	0	17. GFP-Imp-a4-FL and anti-PSF-A546_Pos003_S001	00-mY26BqrJjfU4CLAh9N7JjP
471538		Nucleus	1	0.000	1.000	84	100000083	100000027	GFP-IMPa4-FL anti-PSF-A546 8C-S-PSF V2.00	0	17. GFP-Imp-a4-FL and anti-PSF-A546_Pos003_S001	00-mY26BqrJjfU4CLAh9N7JjP
1.03801e+006		Nucleus	1	0.000	1.000	85	100000084	100000028	GFP-IMPa4-FL anti-PSF-A546 8C-S-PSF V2.00	0	17. GFP-Imp-a4-FL and anti-PSF-A546_Pos003_S001	00-mY26BqrJjfU4CLAh9N7JjP
776850		Nucleus	1	0.000	1.000	86	100000085	100000029	GFP-IMPa4-FL anti-PSF-A546 8C-S-PSF V2.00	0	17. GFP-Imp-a4-FL and anti-PSF-A546_Pos003_S001	00-mY26BqrJjfU4CLAh9N7JjP
727381		Nucleus	1	0.000	1.000	87	100000086	100000030	GFP-IMPa4-FL anti-PSF-A546 8C-S-PSF V2.00	0	17. GFP-Imp-a4-FL and anti-PSF-A546_Pos003_S001	00-mY26BqrJjfU4CLAh9N7JjP
477654		Nucleus	1	0.000	1.000	88	100000087	100000031	GFP-IMPa4-FL anti-PSF-A546 8C-S-PSF V2.00	0	17. GFP-Imp-a4-FL and anti-PSF-A546_Pos003_S001	00-mY26BqrJjfU4CLAh9N7JjP
659902		Nucleus	1	0.000	1.000	89	100000088	100000032	GFP-IMPa4-FL anti-PSF-A546 8C-S-PSF V2.00	0	17. GFP-Imp-a4-FL and anti-PSF-A546_Pos003_S001	00-mY26BqrJjfU4CLAh9N7JjP
1.33926e+006		Nucleus	1	0.000	1.000	90	100000089	100000033	GFP-IMPa4-FL anti-PSF-A546 8C-S-PSF V2.00	0	17. GFP-Imp-a4-FL and anti-PSF-A546_Pos003_S001	00-mY26BqrJjfU4CLAh9N7JjP
127131		Nucleus	1	0.000	1.000	91	100000090	100000034	GFP-IMPa4-FL anti-PSF-A546 8C-S-PSF V2.00	0	17. GFP-Imp-a4-FL and anti-PSF-A546_Pos003_S001	00-mY26BqrJjfU4CLAh9N7JjP
127928		Nucleus	1	0.000	1.000	92	100000091	100000035	GFP-IMPa4-FL anti-PSF-A546 8C-S-PSF V2.00	0	17. GFP-Imp-a4-FL and anti-PSF-A546_Pos003_S001	00-mY26BqrJjfU4CLAh9N7JjP
1.01741e+006		Nucleus	1	0.000	1.000	93	100000092	100000036	GFP-IMPa4-FL anti-PSF-A546 8C-S-PSF V2.00	0	17. GFP-Imp-a4-FL and anti-PSF-A546_Pos003_S001	00-mY26BqrJjfU4CLAh9N7JjP
1.15785e+006		Nucleus	1	0.000	1.000	94	100000093	100000037	GFP-IMPa4-FL anti-PSF-A546 8C-S-PSF V2.00	0	17. GFP-Imp-a4-FL and anti-PSF-A546_Pos003_S001	00-mY26BqrJjfU4CLAh9N7JjP
1.31596e+006		Nucleus	1	0.000	1.000	95	100000094	100000038	GFP-IMPa4-FL anti-PSF-A546 8C-S-PSF V2.00	0	17. GFP-Imp-a4-FL and anti-PSF-A546_Pos003_S001	00-mY26BqrJjfU4CLAh9N7JjP
1.48603e+006		Nucleus	1	0.000	1.000	96	100000095	100000039	GFP-IMPa4-FL anti-PSF-A546 8C-S-PSF V2.00	0	17. GFP-Imp-a4-FL and anti-PSF-A546_Pos003_S001	00-mY26BqrJjfU4CLAh9N7JjP
771035		Nucleus	1	0.000	1.000	97	100000096	100000040	GFP-IMPa4-FL anti-PSF-A546 8C-S-PSF V2.00	0	17. GFP-Imp-a4-FL and anti-PSF-A546_Pos003_S001	00-mY26BqrJjfU4CLAh9N7JjP
777769		Nucleus	1	0.000	1.000	98	100000097	100000041	GFP-IMPa4-FL anti-PSF-A546 8C-S-PSF V2.00	0	17. GFP-Imp-a4-FL and anti-PSF-A546_Pos003_S001	00-mY26BqrJjfU4CLAh9N7JjP
620054		Nucleus	1	0.000	1.000	99	100000098	100000042	GFP-IMPa4-FL anti-PSF-A546 8C-S-PSF V2.00	0	17. GFP-Imp-a4-FL and anti-PSF-A546_Pos003_S001	00-mY26BqrJjfU4CLAh9N7JjP
603299		Nucleus	1	0.000	1.000	100	100000099	100000043	GFP-IMPa4-FL anti-PSF-A546 8C-S-PSF V2.00	0	17. GFP-Imp-a4-FL and anti-PSF-A546_Pos003_S001	00-mY26BqrJjfU4CLAh9N7JjP
787999		Nucleus	1	0.000	1.000	101	100000100	100000044	GFP-IMPa4-FL anti-PSF-A546 8C-S-PSF V2.00	0	17. GFP-Imp-a4-FL and anti-PSF-A546_Pos003_S001	00-mY26BqrJjfU4CLAh9N7JjP
598182		Nucleus	1	0.000	1.000	102	100000101	100000045	GFP-IMPa4-FL anti-PSF-A546 8C-S-PSF V2.00	0	17. GFP-Imp-a4-FL and anti-PSF-A546_Pos003_S001	00-mY26BqrJjfU4CLAh9N7JjP
469863		Nucleus	1	0.000	1.000	103	100000102	100000046	GFP-IMPa4-FL anti-PSF-A546 8C-S-PSF V2.00	0	17. GFP-Imp-a4-FL and anti-PSF-A546_Pos003_S001	00-mY26BqrJjfU4CLAh9N7JjP
466103		Nucleus	1	0.000	1.000	104	100000103	100000047	GFP-IMPa4-FL anti-PSF-A546 8C-S-PSF V2.00	0	17. GFP-Imp-a4-FL and anti-PSF-A546_Pos003_S001	00-mY26BqrJjfU4CLAh9N7JjP
827459		Nucleus	1	0.000	1.000	105	100000104	100000048	GFP-IMPa4-FL anti-PSF-A546 8C-S-PSF V2.00	0	17. GFP-Imp-a4-FL and anti-PSF-A546_Pos003_S001	00-mY26BqrJjfU4CLAh9N7JjP
708081		Nucleus	1	0.000	1.000	106	100000105	100000000	GFP-IMPa4-FL anti-PSF-A546 8C-S-PSF V2.00	0	17. GFP-Imp-a4-FL and anti-PSF-A546_Pos004_S001	00-WNFpjfuPUrrwq4ezGAWnSf
542695		Nucleus	1	0.000	1.000	107	100000106	100000001	GFP-IMPa4-FL anti-PSF-A546 8C-S-PSF V2.00	0	17. GFP-Imp-a4-FL and anti-PSF-A546_Pos004_S001	00-WNFpjfuPUrrwq4ezGAWnSf
502772		Nucleus	1	0.000	1.000	108	100000107	100000002	GFP-IMPa4-FL anti-PSF-A546 8C-S-PSF V2.00	0	17. GFP-Imp-a4-FL and anti-PSF-A546_Pos004_S001	00-WNFpjfuPUrrwq4ezGAWnSf
225566		Nucleus	1	0.000	1.000	109	100000108	100000003	GFP-IMPa4-FL anti-PSF-A546 8C-S-PSF V2.00	0	17. GFP-Imp-a4-FL and anti-PSF-A546_Pos004_S001	00-WNFpjfuPUrrwq4ezGAWnSf
501512		Nucleus	1	0.000	1.000	110	100000109	100000004	GFP-IMPa4-FL anti-PSF-A546 8C-S-PSF V2.00	0	17. GFP-Imp-a4-FL and anti-PSF-A546_Pos004_S001	00-WNFpjfuPUrrwq4ezGAWnSf
646170		Nucleus	1	0.000	1.000	111	100000110	100000005	GFP-IMPa4-FL anti-PSF-A546 8C-S-PSF V2.00	0	17. GFP-Imp-a4-FL and anti-PSF-A546_Pos004_S001	00-WNFpjfuPUrrwq4ezGAWnSf
658407		Nucleus	1	0.000	1.000	112	100000111	100000006	GFP-IMPa4-FL anti-PSF-A546 8C-S-PSF V2.00	0	17. GFP-Imp-a4-FL and anti-PSF-A546_Pos004_S001	00-WNFpjfuPUrrwq4ezGAWnSf
826793		Nucleus	1	0.000	1.000	113	100000112	100000007	GFP-IMPa4-FL anti-PSF-A546 8C-S-PSF V2.00	0	17. GFP-Imp-a4-FL and anti-PSF-A546_Pos004_S001	00-WNFpjfuPUrrwq4ezGAWnSf
763721		Nucleus	1	0.000	1.000	114	100000113	100000008	GFP-IMPa4-FL anti-PSF-A546 8C-S-PSF V2.00	0	17. GFP-Imp-a4-FL and anti-PSF-A546_Pos004_S001	00-WNFpjfuPUrrwq4ezGAWnSf
1.31837e+006		Nucleus	1	0.000	1.000	115	100000114	100000009	GFP-IMPa4-FL anti-PSF-A546 8C-S-PSF V2.00	0	17. GFP-Imp-a4-FL and anti-PSF-A546_Pos004_S001	00-WNFpjfuPUrrwq4ezGAWnSf
1.10687e+006		Nucleus	1	0.000	1.000	116	100000115	100000010	GFP-IMPa4-FL anti-PSF-A546 8C-S-PSF V2.00	0	17. GFP-Imp-a4-FL and anti-PSF-A546_Pos004_S001	00-WNFpjfuPUrrwq4ezGAWnSf
627580		Nucleus	1	0.000	1.000	117	100000116	100000011	GFP-IMPa4-FL anti-PSF-A546 8C-S-PSF V2.00	0	17. GFP-Imp-a4-FL and anti-PSF-A546_Pos004_S001	00-WNFpjfuPUrrwq4ezGAWnSf
207071		Nucleus	1	0.000	1.000	118	100000117	100000012	GFP-IMPa4-FL anti-PSF-A546 8C-S-PSF V2.00	0	17. GFP-Imp-a4-FL and anti-PSF-A546_Pos004_S001	00-WNFpjfuPUrrwq4ezGAWnSf
464340		Nucleus	1	0.000	1.000	119	100000118	100000013	GFP-IMPa4-FL anti-PSF-A546 8C-S-PSF V2.00	0	17. GFP-Imp-a4-FL and anti-PSF-A546_Pos004_S001	00-WNFpjfuPUrrwq4ezGAWnSf
989802		Nucleus	1	0.000	1.000	120	100000119	100000014	GFP-IMPa4-FL anti-PSF-A546 8C-S-PSF V2.00	0	17. GFP-Imp-a4-FL and anti-PSF-A546_Pos004_S001	00-WNFpjfuPUrrwq4ezGAWnSf
666168		Nucleus	1	0.000	1.000	121	100000120	100000015	GFP-IMPa4-FL anti-PSF-A546 8C-S-PSF V2.00	0	17. GFP-Imp-a4-FL and anti-PSF-A546_Pos004_S001	00-WNFpjfuPUrrwq4ezGAWnSf
843857		Nucleus	1	0.000	1.000	122	100000121	100000016	GFP-IMPa4-FL anti-PSF-A546 8C-S-PSF V2.00	0	17. GFP-Imp-a4-FL and anti-PSF-A546_Pos004_S001	00-WNFpjfuPUrrwq4ezGAWnSf
757543		Nucleus	1	0.000	1.000	123	100000122	100000017	GFP-IMPa4-FL anti-PSF-A546 8C-S-PSF V2.00	0	17. GFP-Imp-a4-FL and anti-PSF-A546_Pos004_S001	00-WNFpjfuPUrrwq4ezGAWnSf
680936		Nucleus	1	0.000	1.000	124	100000123	100000018	GFP-IMPa4-FL anti-PSF-A546 8C-S-PSF V2.00	0	17. GFP-Imp-a4-FL and anti-PSF-A546_Pos004_S001	00-WNFpjfuPUrrwq4ezGAWnSf
683136		Nucleus	1	0.000	1.000	125	100000124	100000019	GFP-IMPa4-FL anti-PSF-A546 8C-S-PSF V2.00	0	17. GFP-Imp-a4-FL and anti-PSF-A546_Pos004_S001	00-WNFpjfuPUrrwq4ezGAWnSf
605537		Nucleus	1	0.000	1.000	126	100000125	100000020	GFP-IMPa4-FL anti-PSF-A546 8C-S-PSF V2.00	0	17. GFP-Imp-a4-FL and anti-PSF-A546_Pos004_S001	00-WNFpjfuPUrrwq4ezGAWnSf
822288		Nucleus	1	0.000	1.000	127	100000126	100000021	GFP-IMPa4-FL anti-PSF-A546 8C-S-PSF V2.00	0	17. GFP-Imp-a4-FL and anti-PSF-A546_Pos004_S001	00-WNFpjfuPUrrwq4ezGAWnSf
339356		Nucleus	1	0.000	1.000	128	100000127	100000022	GFP-IMPa4-FL anti-PSF-A546 8C-S-PSF V2.00	0	17. GFP-Imp-a4-FL and anti-PSF-A546_Pos004_S001	00-WNFpjfuPUrrwq4ezGAWnSf
745465		Nucleus	1	0.000	1.000	129	100000128	100000023	GFP-IMPa4-FL anti-PSF-A546 8C-S-PSF V2.00	0	17. GFP-Imp-a4-FL and anti-PSF-A546_Pos004_S001	00-WNFpjfuPUrrwq4ezGAWnSf
536957		Nucleus	1	0.000	1.000	130	100000129	100000024	GFP-IMPa4-FL anti-PSF-A546 8C-S-PSF V2.00	0	17. GFP-Imp-a4-FL and anti-PSF-A546_Pos004_S001	00-WNFpjfuPUrrwq4ezGAWnSf
518711		Nucleus	1	0.000	1.000	131	100000130	100000025	GFP-IMPa4-FL anti-PSF-A546 8C-S-PSF V2.00	0	17. GFP-Imp-a4-FL and anti-PSF-A546_Pos004_S001	00-WNFpjfuPUrrwq4ezGAWnSf
696111		Nucleus	1	0.000	1.000	132	100000131	100000026	GFP-IMPa4-FL anti-PSF-A546 8C-S-PSF V2.00	0	17. GFP-Imp-a4-FL and anti-PSF-A546_Pos004_S001	00-WNFpjfuPUrrwq4ezGAWnSf
370640		Nucleus	1	0.000	1.000	133	100000132	100000027	GFP-IMPa4-FL anti-PSF-A546 8C-S-PSF V2.00	0	17. GFP-Imp-a4-FL and anti-PSF-A546_Pos004_S001	00-WNFpjfuPUrrwq4ezGAWnSf
1.07532e+006		Nucleus	1	0.000	1.000	134	100000133	100000028	GFP-IMPa4-FL anti-PSF-A546 8C-S-PSF V2.00	0	17. GFP-Imp-a4-FL and anti-PSF-A546_Pos004_S001	00-WNFpjfuPUrrwq4ezGAWnSf
409050		Nucleus	1	0.000	1.000	135	100000134	100000029	GFP-IMPa4-FL anti-PSF-A546 8C-S-PSF V2.00	0	17. GFP-Imp-a4-FL and anti-PSF-A546_Pos004_S001	00-WNFpjfuPUrrwq4ezGAWnSf
399717		Nucleus	1	0.000	1.000	136	100000135	100000030	GFP-IMPa4-FL anti-PSF-A546 8C-S-PSF V2.00	0	17. GFP-Imp-a4-FL and anti-PSF-A546_Pos004_S001	00-WNFpjfuPUrrwq4ezGAWnSf
464450		Nucleus	1	0.000	1.000	137	100000136	100000031	GFP-IMPa4-FL anti-PSF-A546 8C-S-PSF V2.00	0	17. GFP-Imp-a4-FL and anti-PSF-A546_Pos004_S001	00-WNFpjfuPUrrwq4ezGAWnSf
482447		Nucleus	1	0.000	1.000	138	100000137	100000032	GFP-IMPa4-FL anti-PSF-A546 8C-S-PSF V2.00	0	17. GFP-Imp-a4-FL and anti-PSF-A546_Pos004_S001	00-WNFpjfuPUrrwq4ezGAWnSf
500392		Nucleus	1	0.000	1.000	139	100000138	100000033	GFP-IMPa4-FL anti-PSF-A546 8C-S-PSF V2.00	0	17. GFP-Imp-a4-FL and anti-PSF-A546_Pos004_S001	00-WNFpjfuPUrrwq4ezGAWnSf
61128		Nucleus	1	0.000	1.000	140	100000139	100000034	GFP-IMPa4-FL anti-PSF-A546 8C-S-PSF V2.00	0	17. GFP-Imp-a4-FL and anti-PSF-A546_Pos004_S001	00-WNFpjfuPUrrwq4ezGAWnSf
449326		Nucleus	1	0.000	1.000	141	100000140	100000035	GFP-IMPa4-FL anti-PSF-A546 8C-S-PSF V2.00	0	17. GFP-Imp-a4-FL and anti-PSF-A546_Pos004_S001	00-WNFpjfuPUrrwq4ezGAWnSf
1.2176e+006		Nucleus	1	0.000	1.000	142	100000141	100000036	GFP-IMPa4-FL anti-PSF-A546 8C-S-PSF V2.00	0	17. GFP-Imp-a4-FL and anti-PSF-A546_Pos004_S001	00-WNFpjfuPUrrwq4ezGAWnSf
636238		Nucleus	1	0.000	1.000	143	100000142	100000037	GFP-IMPa4-FL anti-PSF-A546 8C-S-PSF V2.00	0	17. GFP-Imp-a4-FL and anti-PSF-A546_Pos004_S001	00-WNFpjfuPUrrwq4ezGAWnSf
552396		Nucleus	1	0.000	1.000	144	100000143	100000038	GFP-IMPa4-FL anti-PSF-A546 8C-S-PSF V2.00	0	17. GFP-Imp-a4-FL and anti-PSF-A546_Pos004_S001	00-WNFpjfuPUrrwq4ezGAWnSf
588266		Nucleus	1	0.000	1.000	145	100000144	100000039	GFP-IMPa4-FL anti-PSF-A546 8C-S-PSF V2.00	0	17. GFP-Imp-a4-FL and anti-PSF-A546_Pos004_S001	00-WNFpjfuPUrrwq4ezGAWnSf
495389		Nucleus	1	0.000	1.000	146	100000145	100000040	GFP-IMPa4-FL anti-PSF-A546 8C-S-PSF V2.00	0	17. GFP-Imp-a4-FL and anti-PSF-A546_Pos004_S001	00-WNFpjfuPUrrwq4ezGAWnSf
608269		Nucleus	1	0.000	1.000	147	100000146	100000041	GFP-IMPa4-FL anti-PSF-A546 8C-S-PSF V2.00	0	17. GFP-Imp-a4-FL and anti-PSF-A546_Pos004_S001	00-WNFpjfuPUrrwq4ezGAWnSf
546981		Nucleus	1	0.000	1.000	148	100000147	100000042	GFP-IMPa4-FL anti-PSF-A546 8C-S-PSF V2.00	0	17. GFP-Imp-a4-FL and anti-PSF-A546_Pos004_S001	00-WNFpjfuPUrrwq4ezGAWnSf
1.0848e+006		Nucleus	1	0.000	1.000	149	100000148	100000043	GFP-IMPa4-FL anti-PSF-A546 8C-S-PSF V2.00	0	17. GFP-Imp-a4-FL and anti-PSF-A546_Pos004_S001	00-WNFpjfuPUrrwq4ezGAWnSf
798021		Nucleus	1	0.000	1.000	150	100000149	100000044	GFP-IMPa4-FL anti-PSF-A546 8C-S-PSF V2.00	0	17. GFP-Imp-a4-FL and anti-PSF-A546_Pos004_S001	00-WNFpjfuPUrrwq4ezGAWnSf
840441		Nucleus	1	0.000	1.000	151	100000150	100000045	GFP-IMPa4-FL anti-PSF-A546 8C-S-PSF V2.00	0	17. GFP-Imp-a4-FL and anti-PSF-A546_Pos004_S001	00-WNFpjfuPUrrwq4ezGAWnSf
542341		Nucleus	1	0.000	1.000	152	100000151	100000046	GFP-IMPa4-FL anti-PSF-A546 8C-S-PSF V2.00	0	17. GFP-Imp-a4-FL and anti-PSF-A546_Pos004_S001	00-WNFpjfuPUrrwq4ezGAWnSf
446759		Nucleus	1	0.000	1.000	153	100000152	100000047	GFP-IMPa4-FL anti-PSF-A546 8C-S-PSF V2.00	0	17. GFP-Imp-a4-FL and anti-PSF-A546_Pos004_S001	00-WNFpjfuPUrrwq4ezGAWnSf
138690		Nucleus	1	0.000	1.000	154	100000153	100000048	GFP-IMPa4-FL anti-PSF-A546 8C-S-PSF V2.00	0	17. GFP-Imp-a4-FL and anti-PSF-A546_Pos004_S001	00-WNFpjfuPUrrwq4ezGAWnSf
633392		Nucleus	1	0.000	1.000	155	100000154	100000049	GFP-IMPa4-FL anti-PSF-A546 8C-S-PSF V2.00	0	17. GFP-Imp-a4-FL and anti-PSF-A546_Pos004_S001	00-WNFpjfuPUrrwq4ezGAWnSf
422629		Nucleus	1	0.000	1.000	156	100000155	100000050	GFP-IMPa4-FL anti-PSF-A546 8C-S-PSF V2.00	0	17. GFP-Imp-a4-FL and anti-PSF-A546_Pos004_S001	00-WNFpjfuPUrrwq4ezGAWnSf
789106		Nucleus	1	0.000	1.000	157	100000156	100000000	GFP-IMPa4-FL anti-PSF-A546 8C-S-PSF V2.00	0	17. GFP-Imp-a4-FL and anti-PSF-A546_Pos005_S001	00-butwLrrTsuEKeppsKcnYjJ
889295		Nucleus	1	0.000	1.000	158	100000157	100000001	GFP-IMPa4-FL anti-PSF-A546 8C-S-PSF V2.00	0	17. GFP-Imp-a4-FL and anti-PSF-A546_Pos005_S001	00-butwLrrTsuEKeppsKcnYjJ
783771		Nucleus	1	0.000	1.000	159	100000158	100000002	GFP-IMPa4-FL anti-PSF-A546 8C-S-PSF V2.00	0	17. GFP-Imp-a4-FL and anti-PSF-A546_Pos005_S001	00-butwLrrTsuEKeppsKcnYjJ
1.05506e+006		Nucleus	1	0.000	1.000	160	100000159	100000003	GFP-IMPa4-FL anti-PSF-A546 8C-S-PSF V2.00	0	17. GFP-Imp-a4-FL and anti-PSF-A546_Pos005_S001	00-butwLrrTsuEKeppsKcnYjJ
1.66735e+006		Nucleus	1	0.000	1.000	161	100000160	100000004	GFP-IMPa4-FL anti-PSF-A546 8C-S-PSF V2.00	0	17. GFP-Imp-a4-FL and anti-PSF-A546_Pos005_S001	00-butwLrrTsuEKeppsKcnYjJ
798231		Nucleus	1	0.000	1.000	162	100000161	100000005	GFP-IMPa4-FL anti-PSF-A546 8C-S-PSF V2.00	0	17. GFP-Imp-a4-FL and anti-PSF-A546_Pos005_S001	00-butwLrrTsuEKeppsKcnYjJ
1.11839e+006		Nucleus	1	0.000	1.000	163	100000162	100000006	GFP-IMPa4-FL anti-PSF-A546 8C-S-PSF V2.00	0	17. GFP-Imp-a4-FL and anti-PSF-A546_Pos005_S001	00-butwLrrTsuEKeppsKcnYjJ
662371		Nucleus	1	0.000	1.000	164	100000163	100000007	GFP-IMPa4-FL anti-PSF-A546 8C-S-PSF V2.00	0	17. GFP-Imp-a4-FL and anti-PSF-A546_Pos005_S001	00-butwLrrTsuEKeppsKcnYjJ
828211		Nucleus	1	0.000	1.000	165	100000164	100000008	GFP-IMPa4-FL anti-PSF-A546 8C-S-PSF V2.00	0	17. GFP-Imp-a4-FL and anti-PSF-A546_Pos005_S001	00-butwLrrTsuEKeppsKcnYjJ
672559		Nucleus	1	0.000	1.000	166	100000165	100000009	GFP-IMPa4-FL anti-PSF-A546 8C-S-PSF V2.00	0	17. GFP-Imp-a4-FL and anti-PSF-A546_Pos005_S001	00-butwLrrTsuEKeppsKcnYjJ
820020		Nucleus	1	0.000	1.000	167	100000166	100000010	GFP-IMPa4-FL anti-PSF-A546 8C-S-PSF V2.00	0	17. GFP-Imp-a4-FL and anti-PSF-A546_Pos005_S001	00-butwLrrTsuEKeppsKcnYjJ
881352		Nucleus	1	0.000	1.000	168	100000167	100000011	GFP-IMPa4-FL anti-PSF-A546 8C-S-PSF V2.00	0	17. GFP-Imp-a4-FL and anti-PSF-A546_Pos005_S001	00-butwLrrTsuEKeppsKcnYjJ
609428		Nucleus	1	0.000	1.000	169	100000168	100000012	GFP-IMPa4-FL anti-PSF-A546 8C-S-PSF V2.00	0	17. GFP-Imp-a4-FL and anti-PSF-A546_Pos005_S001	00-butwLrrTsuEKeppsKcnYjJ
669904		Nucleus	1	0.000	1.000	170	100000169	100000013	GFP-IMPa4-FL anti-PSF-A546 8C-S-PSF V2.00	0	17. GFP-Imp-a4-FL and anti-PSF-A546_Pos005_S001	00-butwLrrTsuEKeppsKcnYjJ
500887		Nucleus	1	0.000	1.000	171	100000170	100000014	GFP-IMPa4-FL anti-PSF-A546 8C-S-PSF V2.00	0	17. GFP-Imp-a4-FL and anti-PSF-A546_Pos005_S001	00-butwLrrTsuEKeppsKcnYjJ
245845		Nucleus	1	0.000	1.000	172	100000171	100000015	GFP-IMPa4-FL anti-PSF-A546 8C-S-PSF V2.00	0	17. GFP-Imp-a4-FL and anti-PSF-A546_Pos005_S001	00-butwLrrTsuEKeppsKcnYjJ
690940		Nucleus	1	0.000	1.000	173	100000172	100000016	GFP-IMPa4-FL anti-PSF-A546 8C-S-PSF V2.00	0	17. GFP-Imp-a4-FL and anti-PSF-A546_Pos005_S001	00-butwLrrTsuEKeppsKcnYjJ
628855		Nucleus	1	0.000	1.000	174	100000173	100000017	GFP-IMPa4-FL anti-PSF-A546 8C-S-PSF V2.00	0	17. GFP-Imp-a4-FL and anti-PSF-A546_Pos005_S001	00-butwLrrTsuEKeppsKcnYjJ
902253		Nucleus	1	0.000	1.000	175	100000174	100000018	GFP-IMPa4-FL anti-PSF-A546 8C-S-PSF V2.00	0	17. GFP-Imp-a4-FL and anti-PSF-A546_Pos005_S001	00-butwLrrTsuEKeppsKcnYjJ
965235		Nucleus	1	0.000	1.000	176	100000175	100000019	GFP-IMPa4-FL anti-PSF-A546 8C-S-PSF V2.00	0	17. GFP-Imp-a4-FL and anti-PSF-A546_Pos005_S001	00-butwLrrTsuEKeppsKcnYjJ
1.06684e+006		Nucleus	1	0.000	1.000	177	100000176	100000020	GFP-IMPa4-FL anti-PSF-A546 8C-S-PSF V2.00	0	17. GFP-Imp-a4-FL and anti-PSF-A546_Pos005_S001	00-butwLrrTsuEKeppsKcnYjJ
786463		Nucleus	1	0.000	1.000	178	100000177	100000021	GFP-IMPa4-FL anti-PSF-A546 8C-S-PSF V2.00	0	17. GFP-Imp-a4-FL and anti-PSF-A546_Pos005_S001	00-butwLrrTsuEKeppsKcnYjJ
948083		Nucleus	1	0.000	1.000	179	100000178	100000022	GFP-IMPa4-FL anti-PSF-A546 8C-S-PSF V2.00	0	17. GFP-Imp-a4-FL and anti-PSF-A546_Pos005_S001	00-butwLrrTsuEKeppsKcnYjJ
1.07741e+006		Nucleus	1	0.000	1.000	180	100000179	100000023	GFP-IMPa4-FL anti-PSF-A546 8C-S-PSF V2.00	0	17. GFP-Imp-a4-FL and anti-PSF-A546_Pos005_S001	00-butwLrrTsuEKeppsKcnYjJ
993940		Nucleus	1	0.000	1.000	181	100000180	100000024	GFP-IMPa4-FL anti-PSF-A546 8C-S-PSF V2.00	0	17. GFP-Imp-a4-FL and anti-PSF-A546_Pos005_S001	00-butwLrrTsuEKeppsKcnYjJ
1.39364e+006		Nucleus	1	0.000	1.000	182	100000181	100000025	GFP-IMPa4-FL anti-PSF-A546 8C-S-PSF V2.00	0	17. GFP-Imp-a4-FL and anti-PSF-A546_Pos005_S001	00-butwLrrTsuEKeppsKcnYjJ
244876		Nucleus	1	0.000	1.000	183	100000182	100000026	GFP-IMPa4-FL anti-PSF-A546 8C-S-PSF V2.00	0	17. GFP-Imp-a4-FL and anti-PSF-A546_Pos005_S001	00-butwLrrTsuEKeppsKcnYjJ
1.08629e+006		Nucleus	1	0.000	1.000	184	100000183	100000027	GFP-IMPa4-FL anti-PSF-A546 8C-S-PSF V2.00	0	17. GFP-Imp-a4-FL and anti-PSF-A546_Pos005_S001	00-butwLrrTsuEKeppsKcnYjJ
1.02322e+006		Nucleus	1	0.000	1.000	185	100000184	100000028	GFP-IMPa4-FL anti-PSF-A546 8C-S-PSF V2.00	0	17. GFP-Imp-a4-FL and anti-PSF-A546_Pos005_S001	00-butwLrrTsuEKeppsKcnYjJ
646273		Nucleus	1	0.000	1.000	186	100000185	100000029	GFP-IMPa4-FL anti-PSF-A546 8C-S-PSF V2.00	0	17. GFP-Imp-a4-FL and anti-PSF-A546_Pos005_S001	00-butwLrrTsuEKeppsKcnYjJ
890167		Nucleus	1	0.000	1.000	187	100000186	100000030	GFP-IMPa4-FL anti-PSF-A546 8C-S-PSF V2.00	0	17. GFP-Imp-a4-FL and anti-PSF-A546_Pos005_S001	00-butwLrrTsuEKeppsKcnYjJ
726434		Nucleus	1	0.000	1.000	188	100000187	100000031	GFP-IMPa4-FL anti-PSF-A546 8C-S-PSF V2.00	0	17. GFP-Imp-a4-FL and anti-PSF-A546_Pos005_S001	00-butwLrrTsuEKeppsKcnYjJ
726460		Nucleus	1	0.000	1.000	189	100000188	100000032	GFP-IMPa4-FL anti-PSF-A546 8C-S-PSF V2.00	0	17. GFP-Imp-a4-FL and anti-PSF-A546_Pos005_S001	00-butwLrrTsuEKeppsKcnYjJ
329772		Nucleus	1	0.000	1.000	190	100000189	100000033	GFP-IMPa4-FL anti-PSF-A546 8C-S-PSF V2.00	0	17. GFP-Imp-a4-FL and anti-PSF-A546_Pos005_S001	00-butwLrrTsuEKeppsKcnYjJ
344931		Nucleus	1	0.000	1.000	191	100000190	100000034	GFP-IMPa4-FL anti-PSF-A546 8C-S-PSF V2.00	0	17. GFP-Imp-a4-FL and anti-PSF-A546_Pos005_S001	00-butwLrrTsuEKeppsKcnYjJ
646303		Nucleus	1	0.000	1.000	192	100000191	100000000	GFP-IMPa4-FL anti-PSF-A546 8C-S-PSF V2.00	0	17. GFP-Imp-a4-FL and anti-PSF-A546_Pos006_S001	00-g2iR8MwuyN3rg7BbiFhNaU
611332		Nucleus	1	0.000	1.000	194	100000192	100000001	GFP-IMPa4-FL anti-PSF-A546 8C-S-PSF V2.00	0	17. GFP-Imp-a4-FL and anti-PSF-A546_Pos006_S001	00-g2iR8MwuyN3rg7BbiFhNaU
335739		Nucleus	1	0.000	1.000	195	100000193	100000002	GFP-IMPa4-FL anti-PSF-A546 8C-S-PSF V2.00	0	17. GFP-Imp-a4-FL and anti-PSF-A546_Pos006_S001	00-g2iR8MwuyN3rg7BbiFhNaU
1.08383e+006		Nucleus	1	0.000	1.000	196	100000194	100000003	GFP-IMPa4-FL anti-PSF-A546 8C-S-PSF V2.00	0	17. GFP-Imp-a4-FL and anti-PSF-A546_Pos006_S001	00-g2iR8MwuyN3rg7BbiFhNaU
1.46678e+006		Nucleus	1	0.000	1.000	197	100000195	100000004	GFP-IMPa4-FL anti-PSF-A546 8C-S-PSF V2.00	0	17. GFP-Imp-a4-FL and anti-PSF-A546_Pos006_S001	00-g2iR8MwuyN3rg7BbiFhNaU
644384		Nucleus	1	0.000	1.000	198	100000196	100000005	GFP-IMPa4-FL anti-PSF-A546 8C-S-PSF V2.00	0	17. GFP-Imp-a4-FL and anti-PSF-A546_Pos006_S001	00-g2iR8MwuyN3rg7BbiFhNaU
1.00828e+006		Nucleus	1	0.000	1.000	199	100000197	100000006	GFP-IMPa4-FL anti-PSF-A546 8C-S-PSF V2.00	0	17. GFP-Imp-a4-FL and anti-PSF-A546_Pos006_S001	00-g2iR8MwuyN3rg7BbiFhNaU
747576		Nucleus	1	0.000	1.000	200	100000198	100000007	GFP-IMPa4-FL anti-PSF-A546 8C-S-PSF V2.00	0	17. GFP-Imp-a4-FL and anti-PSF-A546_Pos006_S001	00-g2iR8MwuyN3rg7BbiFhNaU
664293		Nucleus	1	0.000	1.000	201	100000199	100000008	GFP-IMPa4-FL anti-PSF-A546 8C-S-PSF V2.00	0	17. GFP-Imp-a4-FL and anti-PSF-A546_Pos006_S001	00-g2iR8MwuyN3rg7BbiFhNaU
624292		Nucleus	1	0.000	1.000	202	100000200	100000009	GFP-IMPa4-FL anti-PSF-A546 8C-S-PSF V2.00	0	17. GFP-Imp-a4-FL and anti-PSF-A546_Pos006_S001	00-g2iR8MwuyN3rg7BbiFhNaU
1.51283e+006		Nucleus	1	0.000	1.000	203	100000201	100000010	GFP-IMPa4-FL anti-PSF-A546 8C-S-PSF V2.00	0	17. GFP-Imp-a4-FL and anti-PSF-A546_Pos006_S001	00-g2iR8MwuyN3rg7BbiFhNaU
463668		Nucleus	1	0.000	1.000	204	100000202	100000011	GFP-IMPa4-FL anti-PSF-A546 8C-S-PSF V2.00	0	17. GFP-Imp-a4-FL and anti-PSF-A546_Pos006_S001	00-g2iR8MwuyN3rg7BbiFhNaU
1.09384e+006		Nucleus	1	0.000	1.000	205	100000203	100000012	GFP-IMPa4-FL anti-PSF-A546 8C-S-PSF V2.00	0	17. GFP-Imp-a4-FL and anti-PSF-A546_Pos006_S001	00-g2iR8MwuyN3rg7BbiFhNaU
955557		Nucleus	1	0.000	1.000	206	100000204	100000013	GFP-IMPa4-FL anti-PSF-A546 8C-S-PSF V2.00	0	17. GFP-Imp-a4-FL and anti-PSF-A546_Pos006_S001	00-g2iR8MwuyN3rg7BbiFhNaU
562883		Nucleus	1	0.000	1.000	207	100000205	100000014	GFP-IMPa4-FL anti-PSF-A546 8C-S-PSF V2.00	0	17. GFP-Imp-a4-FL and anti-PSF-A546_Pos006_S001	00-g2iR8MwuyN3rg7BbiFhNaU
692007		Nucleus	1	0.000	1.000	208	100000206	100000015	GFP-IMPa4-FL anti-PSF-A546 8C-S-PSF V2.00	0	17. GFP-Imp-a4-FL and anti-PSF-A546_Pos006_S001	00-g2iR8MwuyN3rg7BbiFhNaU
845549		Nucleus	1	0.000	1.000	209	100000207	100000016	GFP-IMPa4-FL anti-PSF-A546 8C-S-PSF V2.00	0	17. GFP-Imp-a4-FL and anti-PSF-A546_Pos006_S001	00-g2iR8MwuyN3rg7BbiFhNaU
841547		Nucleus	1	0.000	1.000	210	100000208	100000017	GFP-IMPa4-FL anti-PSF-A546 8C-S-PSF V2.00	0	17. GFP-Imp-a4-FL and anti-PSF-A546_Pos006_S001	00-g2iR8MwuyN3rg7BbiFhNaU
608696		Nucleus	1	0.000	1.000	211	100000209	100000018	GFP-IMPa4-FL anti-PSF-A546 8C-S-PSF V2.00	0	17. GFP-Imp-a4-FL and anti-PSF-A546_Pos006_S001	00-g2iR8MwuyN3rg7BbiFhNaU
929309		Nucleus	1	0.000	1.000	212	100000210	100000019	GFP-IMPa4-FL anti-PSF-A546 8C-S-PSF V2.00	0	17. GFP-Imp-a4-FL and anti-PSF-A546_Pos006_S001	00-g2iR8MwuyN3rg7BbiFhNaU
903664		Nucleus	1	0.000	1.000	213	100000211	100000020	GFP-IMPa4-FL anti-PSF-A546 8C-S-PSF V2.00	0	17. GFP-Imp-a4-FL and anti-PSF-A546_Pos006_S001	00-g2iR8MwuyN3rg7BbiFhNaU
833067		Nucleus	1	0.000	1.000	214	100000212	100000021	GFP-IMPa4-FL anti-PSF-A546 8C-S-PSF V2.00	0	17. GFP-Imp-a4-FL and anti-PSF-A546_Pos006_S001	00-g2iR8MwuyN3rg7BbiFhNaU
702101		Nucleus	1	0.000	1.000	215	100000213	100000022	GFP-IMPa4-FL anti-PSF-A546 8C-S-PSF V2.00	0	17. GFP-Imp-a4-FL and anti-PSF-A546_Pos006_S001	00-g2iR8MwuyN3rg7BbiFhNaU
1.15174e+006		Nucleus	1	0.000	1.000	216	100000214	100000023	GFP-IMPa4-FL anti-PSF-A546 8C-S-PSF V2.00	0	17. GFP-Imp-a4-FL and anti-PSF-A546_Pos006_S001	00-g2iR8MwuyN3rg7BbiFhNaU
1.04764e+006		Nucleus	1	0.000	1.000	217	100000215	100000024	GFP-IMPa4-FL anti-PSF-A546 8C-S-PSF V2.00	0	17. GFP-Imp-a4-FL and anti-PSF-A546_Pos006_S001	00-g2iR8MwuyN3rg7BbiFhNaU
461508		Nucleus	1	0.000	1.000	218	100000216	100000025	GFP-IMPa4-FL anti-PSF-A546 8C-S-PSF V2.00	0	17. GFP-Imp-a4-FL and anti-PSF-A546_Pos006_S001	00-g2iR8MwuyN3rg7BbiFhNaU
1.69201e+006		Nucleus	1	0.000	1.000	219	100000217	100000026	GFP-IMPa4-FL anti-PSF-A546 8C-S-PSF V2.00	0	17. GFP-Imp-a4-FL and anti-PSF-A546_Pos006_S001	00-g2iR8MwuyN3rg7BbiFhNaU
694651		Nucleus	1	0.000	1.000	220	100000218	100000027	GFP-IMPa4-FL anti-PSF-A546 8C-S-PSF V2.00	0	17. GFP-Imp-a4-FL and anti-PSF-A546_Pos006_S001	00-g2iR8MwuyN3rg7BbiFhNaU
1.06928e+006		Nucleus	1	0.000	1.000	221	100000219	100000028	GFP-IMPa4-FL anti-PSF-A546 8C-S-PSF V2.00	0	17. GFP-Imp-a4-FL and anti-PSF-A546_Pos006_S001	00-g2iR8MwuyN3rg7BbiFhNaU
1.20987e+006		Nucleus	1	0.000	1.000	222	100000220	100000029	GFP-IMPa4-FL anti-PSF-A546 8C-S-PSF V2.00	0	17. GFP-Imp-a4-FL and anti-PSF-A546_Pos006_S001	00-g2iR8MwuyN3rg7BbiFhNaU
525072		Nucleus	1	0.000	1.000	223	100000221	100000030	GFP-IMPa4-FL anti-PSF-A546 8C-S-PSF V2.00	0	17. GFP-Imp-a4-FL and anti-PSF-A546_Pos006_S001	00-g2iR8MwuyN3rg7BbiFhNaU
545436		Nucleus	1	0.000	1.000	224	100000222	100000031	GFP-IMPa4-FL anti-PSF-A546 8C-S-PSF V2.00	0	17. GFP-Imp-a4-FL and anti-PSF-A546_Pos006_S001	00-g2iR8MwuyN3rg7BbiFhNaU
994049		Nucleus	1	0.000	1.000	225	100000223	100000032	GFP-IMPa4-FL anti-PSF-A546 8C-S-PSF V2.00	0	17. GFP-Imp-a4-FL and anti-PSF-A546_Pos006_S001	00-g2iR8MwuyN3rg7BbiFhNaU
2.33626e+006		Nucleus	1	0.000	1.000	226	100000224	100000033	GFP-IMPa4-FL anti-PSF-A546 8C-S-PSF V2.00	0	17. GFP-Imp-a4-FL and anti-PSF-A546_Pos006_S001	00-g2iR8MwuyN3rg7BbiFhNaU
2.06031e+006		Nucleus	1	0.000	1.000	227	100000225	100000034	GFP-IMPa4-FL anti-PSF-A546 8C-S-PSF V2.00	0	17. GFP-Imp-a4-FL and anti-PSF-A546_Pos006_S001	00-g2iR8MwuyN3rg7BbiFhNaU
707315		Nucleus	1	0.000	1.000	228	100000226	100000035	GFP-IMPa4-FL anti-PSF-A546 8C-S-PSF V2.00	0	17. GFP-Imp-a4-FL and anti-PSF-A546_Pos006_S001	00-g2iR8MwuyN3rg7BbiFhNaU
702696		Nucleus	1	0.000	1.000	229	100000227	100000036	GFP-IMPa4-FL anti-PSF-A546 8C-S-PSF V2.00	0	17. GFP-Imp-a4-FL and anti-PSF-A546_Pos006_S001	00-g2iR8MwuyN3rg7BbiFhNaU
619415		Nucleus	1	0.000	1.000	230	100000228	100000037	GFP-IMPa4-FL anti-PSF-A546 8C-S-PSF V2.00	0	17. GFP-Imp-a4-FL and anti-PSF-A546_Pos006_S001	00-g2iR8MwuyN3rg7BbiFhNaU
626291		Nucleus	1	0.000	1.000	231	100000229	100000038	GFP-IMPa4-FL anti-PSF-A546 8C-S-PSF V2.00	0	17. GFP-Imp-a4-FL and anti-PSF-A546_Pos006_S001	00-g2iR8MwuyN3rg7BbiFhNaU
677340		Nucleus	1	0.000	1.000	232	100000230	100000039	GFP-IMPa4-FL anti-PSF-A546 8C-S-PSF V2.00	0	17. GFP-Imp-a4-FL and anti-PSF-A546_Pos006_S001	00-g2iR8MwuyN3rg7BbiFhNaU
617301		Nucleus	1	0.000	1.000	233	100000231	100000040	GFP-IMPa4-FL anti-PSF-A546 8C-S-PSF V2.00	0	17. GFP-Imp-a4-FL and anti-PSF-A546_Pos006_S001	00-g2iR8MwuyN3rg7BbiFhNaU
966523		Nucleus	1	0.000	1.000	234	100000232	100000041	GFP-IMPa4-FL anti-PSF-A546 8C-S-PSF V2.00	0	17. GFP-Imp-a4-FL and anti-PSF-A546_Pos006_S001	00-g2iR8MwuyN3rg7BbiFhNaU
638222		Nucleus	1	0.000	1.000	235	100000233	100000042	GFP-IMPa4-FL anti-PSF-A546 8C-S-PSF V2.00	0	17. GFP-Imp-a4-FL and anti-PSF-A546_Pos006_S001	00-g2iR8MwuyN3rg7BbiFhNaU
886691		Nucleus	1	0.000	1.000	236	100000234	100000043	GFP-IMPa4-FL anti-PSF-A546 8C-S-PSF V2.00	0	17. GFP-Imp-a4-FL and anti-PSF-A546_Pos006_S001	00-g2iR8MwuyN3rg7BbiFhNaU
1.0665e+006		Nucleus	1	0.000	1.000	237	100000235	100000044	GFP-IMPa4-FL anti-PSF-A546 8C-S-PSF V2.00	0	17. GFP-Imp-a4-FL and anti-PSF-A546_Pos006_S001	00-g2iR8MwuyN3rg7BbiFhNaU
1.13379e+006		Nucleus	1	0.000	1.000	238	100000236	100000000	GFP-IMPa4-FL anti-PSF-A546 8C-S-PSF V2.00	0	17. GFP-Imp-a4-FL and anti-PSF-A546_Pos007_S001	00-sQDVkQcwTH4FPhLe4MQCx9
579029		Nucleus	1	0.000	1.000	239	100000237	100000001	GFP-IMPa4-FL anti-PSF-A546 8C-S-PSF V2.00	0	17. GFP-Imp-a4-FL and anti-PSF-A546_Pos007_S001	00-sQDVkQcwTH4FPhLe4MQCx9
631046		Nucleus	1	0.000	1.000	240	100000238	100000002	GFP-IMPa4-FL anti-PSF-A546 8C-S-PSF V2.00	0	17. GFP-Imp-a4-FL and anti-PSF-A546_Pos007_S001	00-sQDVkQcwTH4FPhLe4MQCx9
440011		Nucleus	1	0.000	1.000	241	100000239	100000003	GFP-IMPa4-FL anti-PSF-A546 8C-S-PSF V2.00	0	17. GFP-Imp-a4-FL and anti-PSF-A546_Pos007_S001	00-sQDVkQcwTH4FPhLe4MQCx9
776960		Nucleus	1	0.000	1.000	242	100000240	100000004	GFP-IMPa4-FL anti-PSF-A546 8C-S-PSF V2.00	0	17. GFP-Imp-a4-FL and anti-PSF-A546_Pos007_S001	00-sQDVkQcwTH4FPhLe4MQCx9
775665		Nucleus	1	0.000	1.000	243	100000241	100000005	GFP-IMPa4-FL anti-PSF-A546 8C-S-PSF V2.00	0	17. GFP-Imp-a4-FL and anti-PSF-A546_Pos007_S001	00-sQDVkQcwTH4FPhLe4MQCx9
1.20819e+006		Nucleus	1	0.000	1.000	244	100000242	100000006	GFP-IMPa4-FL anti-PSF-A546 8C-S-PSF V2.00	0	17. GFP-Imp-a4-FL and anti-PSF-A546_Pos007_S001	00-sQDVkQcwTH4FPhLe4MQCx9
545387		Nucleus	1	0.000	1.000	245	100000243	100000007	GFP-IMPa4-FL anti-PSF-A546 8C-S-PSF V2.00	0	17. GFP-Imp-a4-FL and anti-PSF-A546_Pos007_S001	00-sQDVkQcwTH4FPhLe4MQCx9
582403		Nucleus	1	0.000	1.000	246	100000244	100000008	GFP-IMPa4-FL anti-PSF-A546 8C-S-PSF V2.00	0	17. GFP-Imp-a4-FL and anti-PSF-A546_Pos007_S001	00-sQDVkQcwTH4FPhLe4MQCx9
517495		Nucleus	1	0.000	1.000	247	100000245	100000009	GFP-IMPa4-FL anti-PSF-A546 8C-S-PSF V2.00	0	17. GFP-Imp-a4-FL and anti-PSF-A546_Pos007_S001	00-sQDVkQcwTH4FPhLe4MQCx9
618271		Nucleus	1	0.000	1.000	248	100000246	100000010	GFP-IMPa4-FL anti-PSF-A546 8C-S-PSF V2.00	0	17. GFP-Imp-a4-FL and anti-PSF-A546_Pos007_S001	00-sQDVkQcwTH4FPhLe4MQCx9
854883		Nucleus	1	0.000	1.000	249	100000247	100000011	GFP-IMPa4-FL anti-PSF-A546 8C-S-PSF V2.00	0	17. GFP-Imp-a4-FL and anti-PSF-A546_Pos007_S001	00-sQDVkQcwTH4FPhLe4MQCx9
777837		Nucleus	1	0.000	1.000	250	100000248	100000012	GFP-IMPa4-FL anti-PSF-A546 8C-S-PSF V2.00	0	17. GFP-Imp-a4-FL and anti-PSF-A546_Pos007_S001	00-sQDVkQcwTH4FPhLe4MQCx9
861530		Nucleus	1	0.000	1.000	251	100000249	100000013	GFP-IMPa4-FL anti-PSF-A546 8C-S-PSF V2.00	0	17. GFP-Imp-a4-FL and anti-PSF-A546_Pos007_S001	00-sQDVkQcwTH4FPhLe4MQCx9
981816		Nucleus	1	0.000	1.000	252	100000250	100000014	GFP-IMPa4-FL anti-PSF-A546 8C-S-PSF V2.00	0	17. GFP-Imp-a4-FL and anti-PSF-A546_Pos007_S001	00-sQDVkQcwTH4FPhLe4MQCx9
833996		Nucleus	1	0.000	1.000	253	100000251	100000015	GFP-IMPa4-FL anti-PSF-A546 8C-S-PSF V2.00	0	17. GFP-Imp-a4-FL and anti-PSF-A546_Pos007_S001	00-sQDVkQcwTH4FPhLe4MQCx9
702578		Nucleus	1	0.000	1.000	254	100000252	100000016	GFP-IMPa4-FL anti-PSF-A546 8C-S-PSF V2.00	0	17. GFP-Imp-a4-FL and anti-PSF-A546_Pos007_S001	00-sQDVkQcwTH4FPhLe4MQCx9
944779		Nucleus	1	0.000	1.000	255	100000253	100000017	GFP-IMPa4-FL anti-PSF-A546 8C-S-PSF V2.00	0	17. GFP-Imp-a4-FL and anti-PSF-A546_Pos007_S001	00-sQDVkQcwTH4FPhLe4MQCx9
328878		Nucleus	1	0.000	1.000	256	100000254	100000018	GFP-IMPa4-FL anti-PSF-A546 8C-S-PSF V2.00	0	17. GFP-Imp-a4-FL and anti-PSF-A546_Pos007_S001	00-sQDVkQcwTH4FPhLe4MQCx9
706523		Nucleus	1	0.000	1.000	257	100000255	100000019	GFP-IMPa4-FL anti-PSF-A546 8C-S-PSF V2.00	0	17. GFP-Imp-a4-FL and anti-PSF-A546_Pos007_S001	00-sQDVkQcwTH4FPhLe4MQCx9
799859		Nucleus	1	0.000	1.000	258	100000256	100000020	GFP-IMPa4-FL anti-PSF-A546 8C-S-PSF V2.00	0	17. GFP-Imp-a4-FL and anti-PSF-A546_Pos007_S001	00-sQDVkQcwTH4FPhLe4MQCx9
863001		Nucleus	1	0.000	1.000	259	100000257	100000021	GFP-IMPa4-FL anti-PSF-A546 8C-S-PSF V2.00	0	17. GFP-Imp-a4-FL and anti-PSF-A546_Pos007_S001	00-sQDVkQcwTH4FPhLe4MQCx9
786293		Nucleus	1	0.000	1.000	261	100000258	100000022	GFP-IMPa4-FL anti-PSF-A546 8C-S-PSF V2.00	0	17. GFP-Imp-a4-FL and anti-PSF-A546_Pos007_S001	00-sQDVkQcwTH4FPhLe4MQCx9
713193		Nucleus	1	0.000	1.000	262	100000259	100000023	GFP-IMPa4-FL anti-PSF-A546 8C-S-PSF V2.00	0	17. GFP-Imp-a4-FL and anti-PSF-A546_Pos007_S001	00-sQDVkQcwTH4FPhLe4MQCx9
455818		Nucleus	1	0.000	1.000	263	100000260	100000024	GFP-IMPa4-FL anti-PSF-A546 8C-S-PSF V2.00	0	17. GFP-Imp-a4-FL and anti-PSF-A546_Pos007_S001	00-sQDVkQcwTH4FPhLe4MQCx9
843995		Nucleus	1	0.000	1.000	264	100000261	100000025	GFP-IMPa4-FL anti-PSF-A546 8C-S-PSF V2.00	0	17. GFP-Imp-a4-FL and anti-PSF-A546_Pos007_S001	00-sQDVkQcwTH4FPhLe4MQCx9
866973		Nucleus	1	0.000	1.000	265	100000262	100000026	GFP-IMPa4-FL anti-PSF-A546 8C-S-PSF V2.00	0	17. GFP-Imp-a4-FL and anti-PSF-A546_Pos007_S001	00-sQDVkQcwTH4FPhLe4MQCx9
815172		Nucleus	1	0.000	1.000	266	100000263	100000027	GFP-IMPa4-FL anti-PSF-A546 8C-S-PSF V2.00	0	17. GFP-Imp-a4-FL and anti-PSF-A546_Pos007_S001	00-sQDVkQcwTH4FPhLe4MQCx9
476368		Nucleus	1	0.000	1.000	267	100000264	100000028	GFP-IMPa4-FL anti-PSF-A546 8C-S-PSF V2.00	0	17. GFP-Imp-a4-FL and anti-PSF-A546_Pos007_S001	00-sQDVkQcwTH4FPhLe4MQCx9
624925		Nucleus	1	0.000	1.000	268	100000265	100000029	GFP-IMPa4-FL anti-PSF-A546 8C-S-PSF V2.00	0	17. GFP-Imp-a4-FL and anti-PSF-A546_Pos007_S001	00-sQDVkQcwTH4FPhLe4MQCx9
553638		Nucleus	1	0.000	1.000	269	100000266	100000030	GFP-IMPa4-FL anti-PSF-A546 8C-S-PSF V2.00	0	17. GFP-Imp-a4-FL and anti-PSF-A546_Pos007_S001	00-sQDVkQcwTH4FPhLe4MQCx9
587134		Nucleus	1	0.000	1.000	270	100000267	100000031	GFP-IMPa4-FL anti-PSF-A546 8C-S-PSF V2.00	0	17. GFP-Imp-a4-FL and anti-PSF-A546_Pos007_S001	00-sQDVkQcwTH4FPhLe4MQCx9
569507		Nucleus	1	0.000	1.000	271	100000268	100000032	GFP-IMPa4-FL anti-PSF-A546 8C-S-PSF V2.00	0	17. GFP-Imp-a4-FL and anti-PSF-A546_Pos007_S001	00-sQDVkQcwTH4FPhLe4MQCx9
804050		Nucleus	1	0.000	1.000	272	100000269	100000033	GFP-IMPa4-FL anti-PSF-A546 8C-S-PSF V2.00	0	17. GFP-Imp-a4-FL and anti-PSF-A546_Pos007_S001	00-sQDVkQcwTH4FPhLe4MQCx9
611028		Nucleus	1	0.000	1.000	273	100000270	100000034	GFP-IMPa4-FL anti-PSF-A546 8C-S-PSF V2.00	0	17. GFP-Imp-a4-FL and anti-PSF-A546_Pos007_S001	00-sQDVkQcwTH4FPhLe4MQCx9
585543		Nucleus	1	0.000	1.000	274	100000271	100000035	GFP-IMPa4-FL anti-PSF-A546 8C-S-PSF V2.00	0	17. GFP-Imp-a4-FL and anti-PSF-A546_Pos007_S001	00-sQDVkQcwTH4FPhLe4MQCx9
591438		Nucleus	1	0.000	1.000	275	100000272	100000036	GFP-IMPa4-FL anti-PSF-A546 8C-S-PSF V2.00	0	17. GFP-Imp-a4-FL and anti-PSF-A546_Pos007_S001	00-sQDVkQcwTH4FPhLe4MQCx9
529874		Nucleus	1	0.000	1.000	276	100000273	100000037	GFP-IMPa4-FL anti-PSF-A546 8C-S-PSF V2.00	0	17. GFP-Imp-a4-FL and anti-PSF-A546_Pos007_S001	00-sQDVkQcwTH4FPhLe4MQCx9
616031		Nucleus	1	0.000	1.000	277	100000274	100000038	GFP-IMPa4-FL anti-PSF-A546 8C-S-PSF V2.00	0	17. GFP-Imp-a4-FL and anti-PSF-A546_Pos007_S001	00-sQDVkQcwTH4FPhLe4MQCx9
547745		Nucleus	1	0.000	1.000	278	100000275	100000039	GFP-IMPa4-FL anti-PSF-A546 8C-S-PSF V2.00	0	17. GFP-Imp-a4-FL and anti-PSF-A546_Pos007_S001	00-sQDVkQcwTH4FPhLe4MQCx9
869901		Nucleus	1	0.000	1.000	279	100000276	100000040	GFP-IMPa4-FL anti-PSF-A546 8C-S-PSF V2.00	0	17. GFP-Imp-a4-FL and anti-PSF-A546_Pos007_S001	00-sQDVkQcwTH4FPhLe4MQCx9
375961		Nucleus	1	0.000	1.000	280	100000277	100000041	GFP-IMPa4-FL anti-PSF-A546 8C-S-PSF V2.00	0	17. GFP-Imp-a4-FL and anti-PSF-A546_Pos007_S001	00-sQDVkQcwTH4FPhLe4MQCx9
803940		Nucleus	1	0.000	1.000	281	100000278	100000042	GFP-IMPa4-FL anti-PSF-A546 8C-S-PSF V2.00	0	17. GFP-Imp-a4-FL and anti-PSF-A546_Pos007_S001	00-sQDVkQcwTH4FPhLe4MQCx9
293027		Nucleus	1	0.000	1.000	282	100000279	100000043	GFP-IMPa4-FL anti-PSF-A546 8C-S-PSF V2.00	0	17. GFP-Imp-a4-FL and anti-PSF-A546_Pos007_S001	00-sQDVkQcwTH4FPhLe4MQCx9
685607		Nucleus	1	0.000	1.000	283	100000280	100000044	GFP-IMPa4-FL anti-PSF-A546 8C-S-PSF V2.00	0	17. GFP-Imp-a4-FL and anti-PSF-A546_Pos007_S001	00-sQDVkQcwTH4FPhLe4MQCx9
135889		Nucleus	1	0.000	1.000	284	100000281	100000045	GFP-IMPa4-FL anti-PSF-A546 8C-S-PSF V2.00	0	17. GFP-Imp-a4-FL and anti-PSF-A546_Pos007_S001	00-sQDVkQcwTH4FPhLe4MQCx9
172275		Nucleus	1	0.000	1.000	285	100000282	100000046	GFP-IMPa4-FL anti-PSF-A546 8C-S-PSF V2.00	0	17. GFP-Imp-a4-FL and anti-PSF-A546_Pos007_S001	00-sQDVkQcwTH4FPhLe4MQCx9
229999		Nucleus	1	0.000	1.000	287	100000283	100000000	GFP-IMPa4-FL anti-PSF-A546 8C-S-PSF V2.00	0	17. GFP-Imp-a4-FL and anti-PSF-A546_Pos008_S001	00-kQXcZxi2BvXiTdHYdaK6HX
630567		Nucleus	1	0.000	1.000	288	100000284	100000001	GFP-IMPa4-FL anti-PSF-A546 8C-S-PSF V2.00	0	17. GFP-Imp-a4-FL and anti-PSF-A546_Pos008_S001	00-kQXcZxi2BvXiTdHYdaK6HX
1.28844e+006		Nucleus	1	0.000	1.000	289	100000285	100000002	GFP-IMPa4-FL anti-PSF-A546 8C-S-PSF V2.00	0	17. GFP-Imp-a4-FL and anti-PSF-A546_Pos008_S001	00-kQXcZxi2BvXiTdHYdaK6HX
877839		Nucleus	1	0.000	1.000	290	100000286	100000003	GFP-IMPa4-FL anti-PSF-A546 8C-S-PSF V2.00	0	17. GFP-Imp-a4-FL and anti-PSF-A546_Pos008_S001	00-kQXcZxi2BvXiTdHYdaK6HX
456205		Nucleus	1	0.000	1.000	291	100000287	100000004	GFP-IMPa4-FL anti-PSF-A546 8C-S-PSF V2.00	0	17. GFP-Imp-a4-FL and anti-PSF-A546_Pos008_S001	00-kQXcZxi2BvXiTdHYdaK6HX
636130		Nucleus	1	0.000	1.000	292	100000288	100000005	GFP-IMPa4-FL anti-PSF-A546 8C-S-PSF V2.00	0	17. GFP-Imp-a4-FL and anti-PSF-A546_Pos008_S001	00-kQXcZxi2BvXiTdHYdaK6HX
1.08643e+006		Nucleus	1	0.000	1.000	293	100000289	100000006	GFP-IMPa4-FL anti-PSF-A546 8C-S-PSF V2.00	0	17. GFP-Imp-a4-FL and anti-PSF-A546_Pos008_S001	00-kQXcZxi2BvXiTdHYdaK6HX
1.35771e+006		Nucleus	1	0.000	1.000	294	100000290	100000007	GFP-IMPa4-FL anti-PSF-A546 8C-S-PSF V2.00	0	17. GFP-Imp-a4-FL and anti-PSF-A546_Pos008_S001	00-kQXcZxi2BvXiTdHYdaK6HX
578358		Nucleus	1	0.000	1.000	295	100000291	100000008	GFP-IMPa4-FL anti-PSF-A546 8C-S-PSF V2.00	0	17. GFP-Imp-a4-FL and anti-PSF-A546_Pos008_S001	00-kQXcZxi2BvXiTdHYdaK6HX
442787		Nucleus	1	0.000	1.000	296	100000292	100000009	GFP-IMPa4-FL anti-PSF-A546 8C-S-PSF V2.00	0	17. GFP-Imp-a4-FL and anti-PSF-A546_Pos008_S001	00-kQXcZxi2BvXiTdHYdaK6HX
579173		Nucleus	1	0.000	1.000	297	100000293	100000010	GFP-IMPa4-FL anti-PSF-A546 8C-S-PSF V2.00	0	17. GFP-Imp-a4-FL and anti-PSF-A546_Pos008_S001	00-kQXcZxi2BvXiTdHYdaK6HX
1.13893e+006		Nucleus	1	0.000	1.000	298	100000294	100000011	GFP-IMPa4-FL anti-PSF-A546 8C-S-PSF V2.00	0	17. GFP-Imp-a4-FL and anti-PSF-A546_Pos008_S001	00-kQXcZxi2BvXiTdHYdaK6HX
307341		Nucleus	1	0.000	1.000	299	100000295	100000012	GFP-IMPa4-FL anti-PSF-A546 8C-S-PSF V2.00	0	17. GFP-Imp-a4-FL and anti-PSF-A546_Pos008_S001	00-kQXcZxi2BvXiTdHYdaK6HX
204342		Nucleus	1	0.000	1.000	300	100000296	100000013	GFP-IMPa4-FL anti-PSF-A546 8C-S-PSF V2.00	0	17. GFP-Imp-a4-FL and anti-PSF-A546_Pos008_S001	00-kQXcZxi2BvXiTdHYdaK6HX
411826		Nucleus	1	0.000	1.000	301	100000297	100000014	GFP-IMPa4-FL anti-PSF-A546 8C-S-PSF V2.00	0	17. GFP-Imp-a4-FL and anti-PSF-A546_Pos008_S001	00-kQXcZxi2BvXiTdHYdaK6HX
524064		Nucleus	1	0.000	1.000	302	100000298	100000015	GFP-IMPa4-FL anti-PSF-A546 8C-S-PSF V2.00	0	17. GFP-Imp-a4-FL and anti-PSF-A546_Pos008_S001	00-kQXcZxi2BvXiTdHYdaK6HX
177614		Nucleus	1	0.000	1.000	303	100000299	100000016	GFP-IMPa4-FL anti-PSF-A546 8C-S-PSF V2.00	0	17. GFP-Imp-a4-FL and anti-PSF-A546_Pos008_S001	00-kQXcZxi2BvXiTdHYdaK6HX
115236		Nucleus	1	0.000	1.000	304	100000300	100000017	GFP-IMPa4-FL anti-PSF-A546 8C-S-PSF V2.00	0	17. GFP-Imp-a4-FL and anti-PSF-A546_Pos008_S001	00-kQXcZxi2BvXiTdHYdaK6HX
939299		Nucleus	1	0.000	1.000	305	100000301	100000018	GFP-IMPa4-FL anti-PSF-A546 8C-S-PSF V2.00	0	17. GFP-Imp-a4-FL and anti-PSF-A546_Pos008_S001	00-kQXcZxi2BvXiTdHYdaK6HX
1.03957e+006		Nucleus	1	0.000	1.000	306	100000302	100000019	GFP-IMPa4-FL anti-PSF-A546 8C-S-PSF V2.00	0	17. GFP-Imp-a4-FL and anti-PSF-A546_Pos008_S001	00-kQXcZxi2BvXiTdHYdaK6HX
242792		Nucleus	1	0.000	1.000	307	100000303	100000000	GFP-IMPa4-FL anti-PSF-A546 8C-S-PSF V2.00	0	17. GFP-Imp-a4-FL and anti-PSF-A546_Pos009_S001	00-J2e5FPx9yhUYMV7P7by4eB
593269		Nucleus	1	0.000	1.000	308	100000304	100000001	GFP-IMPa4-FL anti-PSF-A546 8C-S-PSF V2.00	0	17. GFP-Imp-a4-FL and anti-PSF-A546_Pos009_S001	00-J2e5FPx9yhUYMV7P7by4eB
594879		Nucleus	1	0.000	1.000	309	100000305	100000002	GFP-IMPa4-FL anti-PSF-A546 8C-S-PSF V2.00	0	17. GFP-Imp-a4-FL and anti-PSF-A546_Pos009_S001	00-J2e5FPx9yhUYMV7P7by4eB
541519		Nucleus	1	0.000	1.000	311	100000306	100000003	GFP-IMPa4-FL anti-PSF-A546 8C-S-PSF V2.00	0	17. GFP-Imp-a4-FL and anti-PSF-A546_Pos009_S001	00-J2e5FPx9yhUYMV7P7by4eB
494745		Nucleus	1	0.000	1.000	312	100000307	100000004	GFP-IMPa4-FL anti-PSF-A546 8C-S-PSF V2.00	0	17. GFP-Imp-a4-FL and anti-PSF-A546_Pos009_S001	00-J2e5FPx9yhUYMV7P7by4eB
961438		Nucleus	1	0.000	1.000	313	100000308	100000005	GFP-IMPa4-FL anti-PSF-A546 8C-S-PSF V2.00	0	17. GFP-Imp-a4-FL and anti-PSF-A546_Pos009_S001	00-J2e5FPx9yhUYMV7P7by4eB
1.29946e+006		Nucleus	1	0.000	1.000	315	100000309	100000006	GFP-IMPa4-FL anti-PSF-A546 8C-S-PSF V2.00	0	17. GFP-Imp-a4-FL and anti-PSF-A546_Pos009_S001	00-J2e5FPx9yhUYMV7P7by4eB
331242		Nucleus	1	0.000	1.000	316	100000310	100000007	GFP-IMPa4-FL anti-PSF-A546 8C-S-PSF V2.00	0	17. GFP-Imp-a4-FL and anti-PSF-A546_Pos009_S001	00-J2e5FPx9yhUYMV7P7by4eB
609153		Nucleus	1	0.000	1.000	318	100000311	100000008	GFP-IMPa4-FL anti-PSF-A546 8C-S-PSF V2.00	0	17. GFP-Imp-a4-FL and anti-PSF-A546_Pos009_S001	00-J2e5FPx9yhUYMV7P7by4eB
626354		Nucleus	1	0.000	1.000	319	100000312	100000009	GFP-IMPa4-FL anti-PSF-A546 8C-S-PSF V2.00	0	17. GFP-Imp-a4-FL and anti-PSF-A546_Pos009_S001	00-J2e5FPx9yhUYMV7P7by4eB
591265		Nucleus	1	0.000	1.000	320	100000313	100000010	GFP-IMPa4-FL anti-PSF-A546 8C-S-PSF V2.00	0	17. GFP-Imp-a4-FL and anti-PSF-A546_Pos009_S001	00-J2e5FPx9yhUYMV7P7by4eB
567670		Nucleus	1	0.000	1.000	321	100000314	100000011	GFP-IMPa4-FL anti-PSF-A546 8C-S-PSF V2.00	0	17. GFP-Imp-a4-FL and anti-PSF-A546_Pos009_S001	00-J2e5FPx9yhUYMV7P7by4eB
396031		Nucleus	1	0.000	1.000	322	100000315	100000012	GFP-IMPa4-FL anti-PSF-A546 8C-S-PSF V2.00	0	17. GFP-Imp-a4-FL and anti-PSF-A546_Pos009_S001	00-J2e5FPx9yhUYMV7P7by4eB
562184		Nucleus	1	0.000	1.000	323	100000316	100000013	GFP-IMPa4-FL anti-PSF-A546 8C-S-PSF V2.00	0	17. GFP-Imp-a4-FL and anti-PSF-A546_Pos009_S001	00-J2e5FPx9yhUYMV7P7by4eB
1.03072e+006		Nucleus	1	0.000	1.000	324	100000317	100000014	GFP-IMPa4-FL anti-PSF-A546 8C-S-PSF V2.00	0	17. GFP-Imp-a4-FL and anti-PSF-A546_Pos009_S001	00-J2e5FPx9yhUYMV7P7by4eB
453167		Nucleus	1	0.000	1.000	325	100000318	100000015	GFP-IMPa4-FL anti-PSF-A546 8C-S-PSF V2.00	0	17. GFP-Imp-a4-FL and anti-PSF-A546_Pos009_S001	00-J2e5FPx9yhUYMV7P7by4eB
392241		Nucleus	1	0.000	1.000	326	100000319	100000016	GFP-IMPa4-FL anti-PSF-A546 8C-S-PSF V2.00	0	17. GFP-Imp-a4-FL and anti-PSF-A546_Pos009_S001	00-J2e5FPx9yhUYMV7P7by4eB
282681		Nucleus	1	0.000	1.000	327	100000320	100000017	GFP-IMPa4-FL anti-PSF-A546 8C-S-PSF V2.00	0	17. GFP-Imp-a4-FL and anti-PSF-A546_Pos009_S001	00-J2e5FPx9yhUYMV7P7by4eB
369146		Nucleus	1	0.000	1.000	328	100000321	100000018	GFP-IMPa4-FL anti-PSF-A546 8C-S-PSF V2.00	0	17. GFP-Imp-a4-FL and anti-PSF-A546_Pos009_S001	00-J2e5FPx9yhUYMV7P7by4eB
465235		Nucleus	1	0.000	1.000	329	100000322	100000019	GFP-IMPa4-FL anti-PSF-A546 8C-S-PSF V2.00	0	17. GFP-Imp-a4-FL and anti-PSF-A546_Pos009_S001	00-J2e5FPx9yhUYMV7P7by4eB
678928		Nucleus	1	0.000	1.000	330	100000323	100000020	GFP-IMPa4-FL anti-PSF-A546 8C-S-PSF V2.00	0	17. GFP-Imp-a4-FL and anti-PSF-A546_Pos009_S001	00-J2e5FPx9yhUYMV7P7by4eB
675604		Nucleus	1	0.000	1.000	331	100000324	100000021	GFP-IMPa4-FL anti-PSF-A546 8C-S-PSF V2.00	0	17. GFP-Imp-a4-FL and anti-PSF-A546_Pos009_S001	00-J2e5FPx9yhUYMV7P7by4eB
237351		Nucleus	1	0.000	1.000	332	100000325	100000022	GFP-IMPa4-FL anti-PSF-A546 8C-S-PSF V2.00	0	17. GFP-Imp-a4-FL and anti-PSF-A546_Pos009_S001	00-J2e5FPx9yhUYMV7P7by4eB
635032		Nucleus	1	0.000	1.000	333	100000326	100000023	GFP-IMPa4-FL anti-PSF-A546 8C-S-PSF V2.00	0	17. GFP-Imp-a4-FL and anti-PSF-A546_Pos009_S001	00-J2e5FPx9yhUYMV7P7by4eB
662617		Nucleus	1	0.000	1.000	334	100000327	100000024	GFP-IMPa4-FL anti-PSF-A546 8C-S-PSF V2.00	0	17. GFP-Imp-a4-FL and anti-PSF-A546_Pos009_S001	00-J2e5FPx9yhUYMV7P7by4eB
617190		Nucleus	1	0.000	1.000	335	100000328	100000025	GFP-IMPa4-FL anti-PSF-A546 8C-S-PSF V2.00	0	17. GFP-Imp-a4-FL and anti-PSF-A546_Pos009_S001	00-J2e5FPx9yhUYMV7P7by4eB
936049		Nucleus	1	0.000	1.000	336	100000329	100000000	GFP-IMPa4-FL anti-PSF-A546 8C-S-PSF V2.00	0	17. GFP-Imp-a4-FL and anti-PSF-A546_Pos010_S001	00-bAkfLk6tUdwwbDLynZHbMN
288072		Nucleus	1	0.000	1.000	337	100000330	100000001	GFP-IMPa4-FL anti-PSF-A546 8C-S-PSF V2.00	0	17. GFP-Imp-a4-FL and anti-PSF-A546_Pos010_S001	00-bAkfLk6tUdwwbDLynZHbMN
1.03436e+006		Nucleus	1	0.000	1.000	338	100000331	100000002	GFP-IMPa4-FL anti-PSF-A546 8C-S-PSF V2.00	0	17. GFP-Imp-a4-FL and anti-PSF-A546_Pos010_S001	00-bAkfLk6tUdwwbDLynZHbMN
384277		Nucleus	1	0.000	1.000	339	100000332	100000003	GFP-IMPa4-FL anti-PSF-A546 8C-S-PSF V2.00	0	17. GFP-Imp-a4-FL and anti-PSF-A546_Pos010_S001	00-bAkfLk6tUdwwbDLynZHbMN
460982		Nucleus	1	0.000	1.000	340	100000333	100000004	GFP-IMPa4-FL anti-PSF-A546 8C-S-PSF V2.00	0	17. GFP-Imp-a4-FL and anti-PSF-A546_Pos010_S001	00-bAkfLk6tUdwwbDLynZHbMN
928276		Nucleus	1	0.000	1.000	341	100000334	100000005	GFP-IMPa4-FL anti-PSF-A546 8C-S-PSF V2.00	0	17. GFP-Imp-a4-FL and anti-PSF-A546_Pos010_S001	00-bAkfLk6tUdwwbDLynZHbMN
613818		Nucleus	1	0.000	1.000	342	100000335	100000006	GFP-IMPa4-FL anti-PSF-A546 8C-S-PSF V2.00	0	17. GFP-Imp-a4-FL and anti-PSF-A546_Pos010_S001	00-bAkfLk6tUdwwbDLynZHbMN
653533		Nucleus	1	0.000	1.000	343	100000336	100000007	GFP-IMPa4-FL anti-PSF-A546 8C-S-PSF V2.00	0	17. GFP-Imp-a4-FL and anti-PSF-A546_Pos010_S001	00-bAkfLk6tUdwwbDLynZHbMN
1.11176e+006		Nucleus	1	0.000	1.000	344	100000337	100000008	GFP-IMPa4-FL anti-PSF-A546 8C-S-PSF V2.00	0	17. GFP-Imp-a4-FL and anti-PSF-A546_Pos010_S001	00-bAkfLk6tUdwwbDLynZHbMN
1.12505e+006		Nucleus	1	0.000	1.000	345	100000338	100000009	GFP-IMPa4-FL anti-PSF-A546 8C-S-PSF V2.00	0	17. GFP-Imp-a4-FL and anti-PSF-A546_Pos010_S001	00-bAkfLk6tUdwwbDLynZHbMN
1.22299e+006		Nucleus	1	0.000	1.000	346	100000339	100000010	GFP-IMPa4-FL anti-PSF-A546 8C-S-PSF V2.00	0	17. GFP-Imp-a4-FL and anti-PSF-A546_Pos010_S001	00-bAkfLk6tUdwwbDLynZHbMN
885491		Nucleus	1	0.000	1.000	347	100000340	100000011	GFP-IMPa4-FL anti-PSF-A546 8C-S-PSF V2.00	0	17. GFP-Imp-a4-FL and anti-PSF-A546_Pos010_S001	00-bAkfLk6tUdwwbDLynZHbMN
944633		Nucleus	1	0.000	1.000	348	100000341	100000012	GFP-IMPa4-FL anti-PSF-A546 8C-S-PSF V2.00	0	17. GFP-Imp-a4-FL and anti-PSF-A546_Pos010_S001	00-bAkfLk6tUdwwbDLynZHbMN
587410		Nucleus	1	0.000	1.000	349	100000342	100000013	GFP-IMPa4-FL anti-PSF-A546 8C-S-PSF V2.00	0	17. GFP-Imp-a4-FL and anti-PSF-A546_Pos010_S001	00-bAkfLk6tUdwwbDLynZHbMN
920273		Nucleus	1	0.000	1.000	350	100000343	100000014	GFP-IMPa4-FL anti-PSF-A546 8C-S-PSF V2.00	0	17. GFP-Imp-a4-FL and anti-PSF-A546_Pos010_S001	00-bAkfLk6tUdwwbDLynZHbMN
598821		Nucleus	1	0.000	1.000	351	100000344	100000015	GFP-IMPa4-FL anti-PSF-A546 8C-S-PSF V2.00	0	17. GFP-Imp-a4-FL and anti-PSF-A546_Pos010_S001	00-bAkfLk6tUdwwbDLynZHbMN
958386		Nucleus	1	0.000	1.000	352	100000345	100000016	GFP-IMPa4-FL anti-PSF-A546 8C-S-PSF V2.00	0	17. GFP-Imp-a4-FL and anti-PSF-A546_Pos010_S001	00-bAkfLk6tUdwwbDLynZHbMN
685989		Nucleus	1	0.000	1.000	353	100000346	100000017	GFP-IMPa4-FL anti-PSF-A546 8C-S-PSF V2.00	0	17. GFP-Imp-a4-FL and anti-PSF-A546_Pos010_S001	00-bAkfLk6tUdwwbDLynZHbMN
1.24337e+006		Nucleus	1	0.000	1.000	354	100000347	100000018	GFP-IMPa4-FL anti-PSF-A546 8C-S-PSF V2.00	0	17. GFP-Imp-a4-FL and anti-PSF-A546_Pos010_S001	00-bAkfLk6tUdwwbDLynZHbMN
1.35571e+006		Nucleus	1	0.000	1.000	355	100000348	100000019	GFP-IMPa4-FL anti-PSF-A546 8C-S-PSF V2.00	0	17. GFP-Imp-a4-FL and anti-PSF-A546_Pos010_S001	00-bAkfLk6tUdwwbDLynZHbMN
1.33702e+006		Nucleus	1	0.000	1.000	356	100000349	100000020	GFP-IMPa4-FL anti-PSF-A546 8C-S-PSF V2.00	0	17. GFP-Imp-a4-FL and anti-PSF-A546_Pos010_S001	00-bAkfLk6tUdwwbDLynZHbMN
359279		Nucleus	1	0.000	1.000	357	100000350	100000021	GFP-IMPa4-FL anti-PSF-A546 8C-S-PSF V2.00	0	17. GFP-Imp-a4-FL and anti-PSF-A546_Pos010_S001	00-bAkfLk6tUdwwbDLynZHbMN
1.55126e+006		Nucleus	1	0.000	1.000	358	100000351	100000022	GFP-IMPa4-FL anti-PSF-A546 8C-S-PSF V2.00	0	17. GFP-Imp-a4-FL and anti-PSF-A546_Pos010_S001	00-bAkfLk6tUdwwbDLynZHbMN
631898		Nucleus	1	0.000	1.000	359	100000352	100000023	GFP-IMPa4-FL anti-PSF-A546 8C-S-PSF V2.00	0	17. GFP-Imp-a4-FL and anti-PSF-A546_Pos010_S001	00-bAkfLk6tUdwwbDLynZHbMN
163020		Nucleus	1	0.000	1.000	360	100000353	100000024	GFP-IMPa4-FL anti-PSF-A546 8C-S-PSF V2.00	0	17. GFP-Imp-a4-FL and anti-PSF-A546_Pos010_S001	00-bAkfLk6tUdwwbDLynZHbMN
777325		Nucleus	1	0.000	1.000	361	100000354	100000025	GFP-IMPa4-FL anti-PSF-A546 8C-S-PSF V2.00	0	17. GFP-Imp-a4-FL and anti-PSF-A546_Pos010_S001	00-bAkfLk6tUdwwbDLynZHbMN
1.1442e+006		Nucleus	1	0.000	1.000	362	100000355	100000026	GFP-IMPa4-FL anti-PSF-A546 8C-S-PSF V2.00	0	17. GFP-Imp-a4-FL and anti-PSF-A546_Pos010_S001	00-bAkfLk6tUdwwbDLynZHbMN
744749		Nucleus	1	0.000	1.000	363	100000356	100000027	GFP-IMPa4-FL anti-PSF-A546 8C-S-PSF V2.00	0	17. GFP-Imp-a4-FL and anti-PSF-A546_Pos010_S001	00-bAkfLk6tUdwwbDLynZHbMN
696316		Nucleus	1	0.000	1.000	364	100000357	100000028	GFP-IMPa4-FL anti-PSF-A546 8C-S-PSF V2.00	0	17. GFP-Imp-a4-FL and anti-PSF-A546_Pos010_S001	00-bAkfLk6tUdwwbDLynZHbMN
679774		Nucleus	1	0.000	1.000	365	100000358	100000029	GFP-IMPa4-FL anti-PSF-A546 8C-S-PSF V2.00	0	17. GFP-Imp-a4-FL and anti-PSF-A546_Pos010_S001	00-bAkfLk6tUdwwbDLynZHbMN
602350		Nucleus	1	0.000	1.000	366	100000359	100000030	GFP-IMPa4-FL anti-PSF-A546 8C-S-PSF V2.00	0	17. GFP-Imp-a4-FL and anti-PSF-A546_Pos010_S001	00-bAkfLk6tUdwwbDLynZHbMN
555789		Nucleus	1	0.000	1.000	367	100000360	100000031	GFP-IMPa4-FL anti-PSF-A546 8C-S-PSF V2.00	0	17. GFP-Imp-a4-FL and anti-PSF-A546_Pos010_S001	00-bAkfLk6tUdwwbDLynZHbMN
751454		Nucleus	1	0.000	1.000	368	100000361	100000032	GFP-IMPa4-FL anti-PSF-A546 8C-S-PSF V2.00	0	17. GFP-Imp-a4-FL and anti-PSF-A546_Pos010_S001	00-bAkfLk6tUdwwbDLynZHbMN
630743		Nucleus	1	0.000	1.000	369	100000362	100000033	GFP-IMPa4-FL anti-PSF-A546 8C-S-PSF V2.00	0	17. GFP-Imp-a4-FL and anti-PSF-A546_Pos010_S001	00-bAkfLk6tUdwwbDLynZHbMN
1.4258e+006		Nucleus	1	0.000	1.000	370	100000363	100000034	GFP-IMPa4-FL anti-PSF-A546 8C-S-PSF V2.00	0	17. GFP-Imp-a4-FL and anti-PSF-A546_Pos010_S001	00-bAkfLk6tUdwwbDLynZHbMN
1.00578e+006		Nucleus	1	0.000	1.000	371	100000364	100000035	GFP-IMPa4-FL anti-PSF-A546 8C-S-PSF V2.00	0	17. GFP-Imp-a4-FL and anti-PSF-A546_Pos010_S001	00-bAkfLk6tUdwwbDLynZHbMN
290100		Nucleus	1	0.000	1.000	372	100000365	100000036	GFP-IMPa4-FL anti-PSF-A546 8C-S-PSF V2.00	0	17. GFP-Imp-a4-FL and anti-PSF-A546_Pos010_S001	00-bAkfLk6tUdwwbDLynZHbMN
594084		Nucleus	1	0.000	1.000	373	100000366	100000037	GFP-IMPa4-FL anti-PSF-A546 8C-S-PSF V2.00	0	17. GFP-Imp-a4-FL and anti-PSF-A546_Pos010_S001	00-bAkfLk6tUdwwbDLynZHbMN
1.10069e+006		Nucleus	1	0.000	1.000	374	100000367	100000038	GFP-IMPa4-FL anti-PSF-A546 8C-S-PSF V2.00	0	17. GFP-Imp-a4-FL and anti-PSF-A546_Pos010_S001	00-bAkfLk6tUdwwbDLynZHbMN
168615		Nucleus	1	0.000	1.000	375	100000368	100000039	GFP-IMPa4-FL anti-PSF-A546 8C-S-PSF V2.00	0	17. GFP-Imp-a4-FL and anti-PSF-A546_Pos010_S001	00-bAkfLk6tUdwwbDLynZHbMN
965356		Nucleus	1	0.000	1.000	376	100000369	100000040	GFP-IMPa4-FL anti-PSF-A546 8C-S-PSF V2.00	0	17. GFP-Imp-a4-FL and anti-PSF-A546_Pos010_S001	00-bAkfLk6tUdwwbDLynZHbMN
893898		Nucleus	1	0.000	1.000	377	100000370	100000041	GFP-IMPa4-FL anti-PSF-A546 8C-S-PSF V2.00	0	17. GFP-Imp-a4-FL and anti-PSF-A546_Pos010_S001	00-bAkfLk6tUdwwbDLynZHbMN
1.29088e+006		Nucleus	1	0.000	1.000	378	100000371	100000042	GFP-IMPa4-FL anti-PSF-A546 8C-S-PSF V2.00	0	17. GFP-Imp-a4-FL and anti-PSF-A546_Pos010_S001	00-bAkfLk6tUdwwbDLynZHbMN
914318		Nucleus	1	0.000	1.000	379	100000372	100000043	GFP-IMPa4-FL anti-PSF-A546 8C-S-PSF V2.00	0	17. GFP-Imp-a4-FL and anti-PSF-A546_Pos010_S001	00-bAkfLk6tUdwwbDLynZHbMN
111435		Nucleus	1	0.000	1.000	380	100000373	100000000	GFP-IMPa4-FL anti-PSF-A546 8C-S-PSF V2.00	0	17. GFP-Imp-a4-FL and anti-PSF-A546_Pos011_S001	00-pzmvFDP8mCnvuXAHCWCx43
307834		Nucleus	1	0.000	1.000	381	100000374	100000001	GFP-IMPa4-FL anti-PSF-A546 8C-S-PSF V2.00	0	17. GFP-Imp-a4-FL and anti-PSF-A546_Pos011_S001	00-pzmvFDP8mCnvuXAHCWCx43
643204		Nucleus	1	0.000	1.000	382	100000375	100000002	GFP-IMPa4-FL anti-PSF-A546 8C-S-PSF V2.00	0	17. GFP-Imp-a4-FL and anti-PSF-A546_Pos011_S001	00-pzmvFDP8mCnvuXAHCWCx43
1.10563e+006		Nucleus	1	0.000	1.000	383	100000376	100000003	GFP-IMPa4-FL anti-PSF-A546 8C-S-PSF V2.00	0	17. GFP-Imp-a4-FL and anti-PSF-A546_Pos011_S001	00-pzmvFDP8mCnvuXAHCWCx43
582975		Nucleus	1	0.000	1.000	384	100000377	100000004	GFP-IMPa4-FL anti-PSF-A546 8C-S-PSF V2.00	0	17. GFP-Imp-a4-FL and anti-PSF-A546_Pos011_S001	00-pzmvFDP8mCnvuXAHCWCx43
828703		Nucleus	1	0.000	1.000	385	100000378	100000005	GFP-IMPa4-FL anti-PSF-A546 8C-S-PSF V2.00	0	17. GFP-Imp-a4-FL and anti-PSF-A546_Pos011_S001	00-pzmvFDP8mCnvuXAHCWCx43
526674		Nucleus	1	0.000	1.000	386	100000379	100000006	GFP-IMPa4-FL anti-PSF-A546 8C-S-PSF V2.00	0	17. GFP-Imp-a4-FL and anti-PSF-A546_Pos011_S001	00-pzmvFDP8mCnvuXAHCWCx43
599676		Nucleus	1	0.000	1.000	387	100000380	100000007	GFP-IMPa4-FL anti-PSF-A546 8C-S-PSF V2.00	0	17. GFP-Imp-a4-FL and anti-PSF-A546_Pos011_S001	00-pzmvFDP8mCnvuXAHCWCx43
824020		Nucleus	1	0.000	1.000	388	100000381	100000008	GFP-IMPa4-FL anti-PSF-A546 8C-S-PSF V2.00	0	17. GFP-Imp-a4-FL and anti-PSF-A546_Pos011_S001	00-pzmvFDP8mCnvuXAHCWCx43
623005		Nucleus	1	0.000	1.000	389	100000382	100000009	GFP-IMPa4-FL anti-PSF-A546 8C-S-PSF V2.00	0	17. GFP-Imp-a4-FL and anti-PSF-A546_Pos011_S001	00-pzmvFDP8mCnvuXAHCWCx43
300478		Nucleus	1	0.000	1.000	390	100000383	100000010	GFP-IMPa4-FL anti-PSF-A546 8C-S-PSF V2.00	0	17. GFP-Imp-a4-FL and anti-PSF-A546_Pos011_S001	00-pzmvFDP8mCnvuXAHCWCx43
1.35271e+006		Nucleus	1	0.000	1.000	391	100000384	100000011	GFP-IMPa4-FL anti-PSF-A546 8C-S-PSF V2.00	0	17. GFP-Imp-a4-FL and anti-PSF-A546_Pos011_S001	00-pzmvFDP8mCnvuXAHCWCx43
641321		Nucleus	1	0.000	1.000	392	100000385	100000012	GFP-IMPa4-FL anti-PSF-A546 8C-S-PSF V2.00	0	17. GFP-Imp-a4-FL and anti-PSF-A546_Pos011_S001	00-pzmvFDP8mCnvuXAHCWCx43
1.23208e+006		Nucleus	1	0.000	1.000	393	100000386	100000013	GFP-IMPa4-FL anti-PSF-A546 8C-S-PSF V2.00	0	17. GFP-Imp-a4-FL and anti-PSF-A546_Pos011_S001	00-pzmvFDP8mCnvuXAHCWCx43
742395		Nucleus	1	0.000	1.000	394	100000387	100000014	GFP-IMPa4-FL anti-PSF-A546 8C-S-PSF V2.00	0	17. GFP-Imp-a4-FL and anti-PSF-A546_Pos011_S001	00-pzmvFDP8mCnvuXAHCWCx43
709428		Nucleus	1	0.000	1.000	395	100000388	100000015	GFP-IMPa4-FL anti-PSF-A546 8C-S-PSF V2.00	0	17. GFP-Imp-a4-FL and anti-PSF-A546_Pos011_S001	00-pzmvFDP8mCnvuXAHCWCx43
616634		Nucleus	1	0.000	1.000	396	100000389	100000016	GFP-IMPa4-FL anti-PSF-A546 8C-S-PSF V2.00	0	17. GFP-Imp-a4-FL and anti-PSF-A546_Pos011_S001	00-pzmvFDP8mCnvuXAHCWCx43
292292		Nucleus	1	0.000	1.000	397	100000390	100000017	GFP-IMPa4-FL anti-PSF-A546 8C-S-PSF V2.00	0	17. GFP-Imp-a4-FL and anti-PSF-A546_Pos011_S001	00-pzmvFDP8mCnvuXAHCWCx43
878205		Nucleus	1	0.000	1.000	398	100000391	100000018	GFP-IMPa4-FL anti-PSF-A546 8C-S-PSF V2.00	0	17. GFP-Imp-a4-FL and anti-PSF-A546_Pos011_S001	00-pzmvFDP8mCnvuXAHCWCx43
568763		Nucleus	1	0.000	1.000	399	100000392	100000019	GFP-IMPa4-FL anti-PSF-A546 8C-S-PSF V2.00	0	17. GFP-Imp-a4-FL and anti-PSF-A546_Pos011_S001	00-pzmvFDP8mCnvuXAHCWCx43
248425		Nucleus	1	0.000	1.000	400	100000393	100000020	GFP-IMPa4-FL anti-PSF-A546 8C-S-PSF V2.00	0	17. GFP-Imp-a4-FL and anti-PSF-A546_Pos011_S001	00-pzmvFDP8mCnvuXAHCWCx43
559028		Nucleus	1	0.000	1.000	401	100000394	100000021	GFP-IMPa4-FL anti-PSF-A546 8C-S-PSF V2.00	0	17. GFP-Imp-a4-FL and anti-PSF-A546_Pos011_S001	00-pzmvFDP8mCnvuXAHCWCx43
519668		Nucleus	1	0.000	1.000	402	100000395	100000022	GFP-IMPa4-FL anti-PSF-A546 8C-S-PSF V2.00	0	17. GFP-Imp-a4-FL and anti-PSF-A546_Pos011_S001	00-pzmvFDP8mCnvuXAHCWCx43
485389		Nucleus	1	0.000	1.000	403	100000396	100000023	GFP-IMPa4-FL anti-PSF-A546 8C-S-PSF V2.00	0	17. GFP-Imp-a4-FL and anti-PSF-A546_Pos011_S001	00-pzmvFDP8mCnvuXAHCWCx43
525510		Nucleus	1	0.000	1.000	404	100000397	100000024	GFP-IMPa4-FL anti-PSF-A546 8C-S-PSF V2.00	0	17. GFP-Imp-a4-FL and anti-PSF-A546_Pos011_S001	00-pzmvFDP8mCnvuXAHCWCx43
857426		Nucleus	1	0.000	1.000	405	100000398	100000025	GFP-IMPa4-FL anti-PSF-A546 8C-S-PSF V2.00	0	17. GFP-Imp-a4-FL and anti-PSF-A546_Pos011_S001	00-pzmvFDP8mCnvuXAHCWCx43
707980		Nucleus	1	0.000	1.000	406	100000399	100000026	GFP-IMPa4-FL anti-PSF-A546 8C-S-PSF V2.00	0	17. GFP-Imp-a4-FL and anti-PSF-A546_Pos011_S001	00-pzmvFDP8mCnvuXAHCWCx43
542792		Nucleus	1	0.000	1.000	407	100000400	100000027	GFP-IMPa4-FL anti-PSF-A546 8C-S-PSF V2.00	0	17. GFP-Imp-a4-FL and anti-PSF-A546_Pos011_S001	00-pzmvFDP8mCnvuXAHCWCx43
1.03059e+006		Nucleus	1	0.000	1.000	408	100000401	100000028	GFP-IMPa4-FL anti-PSF-A546 8C-S-PSF V2.00	0	17. GFP-Imp-a4-FL and anti-PSF-A546_Pos011_S001	00-pzmvFDP8mCnvuXAHCWCx43
610839		Nucleus	1	0.000	1.000	409	100000402	100000029	GFP-IMPa4-FL anti-PSF-A546 8C-S-PSF V2.00	0	17. GFP-Imp-a4-FL and anti-PSF-A546_Pos011_S001	00-pzmvFDP8mCnvuXAHCWCx43
1.30726e+006		Nucleus	1	0.000	1.000	410	100000403	100000030	GFP-IMPa4-FL anti-PSF-A546 8C-S-PSF V2.00	0	17. GFP-Imp-a4-FL and anti-PSF-A546_Pos011_S001	00-pzmvFDP8mCnvuXAHCWCx43
526701		Nucleus	1	0.000	1.000	411	100000404	100000031	GFP-IMPa4-FL anti-PSF-A546 8C-S-PSF V2.00	0	17. GFP-Imp-a4-FL and anti-PSF-A546_Pos011_S001	00-pzmvFDP8mCnvuXAHCWCx43
671235		Nucleus	1	0.000	1.000	412	100000405	100000000	GFP-IMPa4-FL anti-PSF-A546 8C-S-PSF V2.00	0	17. GFP-Imp-a4-FL and anti-PSF-A546_Pos012_S001	00-oegvnEdSQB7mTtByARAUiR
686961		Nucleus	1	0.000	1.000	413	100000406	100000001	GFP-IMPa4-FL anti-PSF-A546 8C-S-PSF V2.00	0	17. GFP-Imp-a4-FL and anti-PSF-A546_Pos012_S001	00-oegvnEdSQB7mTtByARAUiR
681572		Nucleus	1	0.000	1.000	414	100000407	100000002	GFP-IMPa4-FL anti-PSF-A546 8C-S-PSF V2.00	0	17. GFP-Imp-a4-FL and anti-PSF-A546_Pos012_S001	00-oegvnEdSQB7mTtByARAUiR
886495		Nucleus	1	0.000	1.000	415	100000408	100000003	GFP-IMPa4-FL anti-PSF-A546 8C-S-PSF V2.00	0	17. GFP-Imp-a4-FL and anti-PSF-A546_Pos012_S001	00-oegvnEdSQB7mTtByARAUiR
717081		Nucleus	1	0.000	1.000	416	100000409	100000004	GFP-IMPa4-FL anti-PSF-A546 8C-S-PSF V2.00	0	17. GFP-Imp-a4-FL and anti-PSF-A546_Pos012_S001	00-oegvnEdSQB7mTtByARAUiR
966031		Nucleus	1	0.000	1.000	417	100000410	100000005	GFP-IMPa4-FL anti-PSF-A546 8C-S-PSF V2.00	0	17. GFP-Imp-a4-FL and anti-PSF-A546_Pos012_S001	00-oegvnEdSQB7mTtByARAUiR
520850		Nucleus	1	0.000	1.000	418	100000411	100000006	GFP-IMPa4-FL anti-PSF-A546 8C-S-PSF V2.00	0	17. GFP-Imp-a4-FL and anti-PSF-A546_Pos012_S001	00-oegvnEdSQB7mTtByARAUiR
737178		Nucleus	1	0.000	1.000	419	100000412	100000007	GFP-IMPa4-FL anti-PSF-A546 8C-S-PSF V2.00	0	17. GFP-Imp-a4-FL and anti-PSF-A546_Pos012_S001	00-oegvnEdSQB7mTtByARAUiR
483295		Nucleus	1	0.000	1.000	420	100000413	100000008	GFP-IMPa4-FL anti-PSF-A546 8C-S-PSF V2.00	0	17. GFP-Imp-a4-FL and anti-PSF-A546_Pos012_S001	00-oegvnEdSQB7mTtByARAUiR
477269		Nucleus	1	0.000	1.000	421	100000414	100000009	GFP-IMPa4-FL anti-PSF-A546 8C-S-PSF V2.00	0	17. GFP-Imp-a4-FL and anti-PSF-A546_Pos012_S001	00-oegvnEdSQB7mTtByARAUiR
376186		Nucleus	1	0.000	1.000	422	100000415	100000010	GFP-IMPa4-FL anti-PSF-A546 8C-S-PSF V2.00	0	17. GFP-Imp-a4-FL and anti-PSF-A546_Pos012_S001	00-oegvnEdSQB7mTtByARAUiR
625097		Nucleus	1	0.000	1.000	423	100000416	100000011	GFP-IMPa4-FL anti-PSF-A546 8C-S-PSF V2.00	0	17. GFP-Imp-a4-FL and anti-PSF-A546_Pos012_S001	00-oegvnEdSQB7mTtByARAUiR
630391		Nucleus	1	0.000	1.000	424	100000417	100000012	GFP-IMPa4-FL anti-PSF-A546 8C-S-PSF V2.00	0	17. GFP-Imp-a4-FL and anti-PSF-A546_Pos012_S001	00-oegvnEdSQB7mTtByARAUiR
630007		Nucleus	1	0.000	1.000	425	100000418	100000013	GFP-IMPa4-FL anti-PSF-A546 8C-S-PSF V2.00	0	17. GFP-Imp-a4-FL and anti-PSF-A546_Pos012_S001	00-oegvnEdSQB7mTtByARAUiR
773344		Nucleus	1	0.000	1.000	426	100000419	100000014	GFP-IMPa4-FL anti-PSF-A546 8C-S-PSF V2.00	0	17. GFP-Imp-a4-FL and anti-PSF-A546_Pos012_S001	00-oegvnEdSQB7mTtByARAUiR
739932		Nucleus	1	0.000	1.000	427	100000420	100000015	GFP-IMPa4-FL anti-PSF-A546 8C-S-PSF V2.00	0	17. GFP-Imp-a4-FL and anti-PSF-A546_Pos012_S001	00-oegvnEdSQB7mTtByARAUiR
926986		Nucleus	1	0.000	1.000	428	100000421	100000016	GFP-IMPa4-FL anti-PSF-A546 8C-S-PSF V2.00	0	17. GFP-Imp-a4-FL and anti-PSF-A546_Pos012_S001	00-oegvnEdSQB7mTtByARAUiR
1.12988e+006		Nucleus	1	0.000	1.000	429	100000422	100000017	GFP-IMPa4-FL anti-PSF-A546 8C-S-PSF V2.00	0	17. GFP-Imp-a4-FL and anti-PSF-A546_Pos012_S001	00-oegvnEdSQB7mTtByARAUiR
523393		Nucleus	1	0.000	1.000	430	100000423	100000018	GFP-IMPa4-FL anti-PSF-A546 8C-S-PSF V2.00	0	17. GFP-Imp-a4-FL and anti-PSF-A546_Pos012_S001	00-oegvnEdSQB7mTtByARAUiR
1.0449e+006		Nucleus	1	0.000	1.000	431	100000424	100000019	GFP-IMPa4-FL anti-PSF-A546 8C-S-PSF V2.00	0	17. GFP-Imp-a4-FL and anti-PSF-A546_Pos012_S001	00-oegvnEdSQB7mTtByARAUiR
845095		Nucleus	1	0.000	1.000	432	100000425	100000020	GFP-IMPa4-FL anti-PSF-A546 8C-S-PSF V2.00	0	17. GFP-Imp-a4-FL and anti-PSF-A546_Pos012_S001	00-oegvnEdSQB7mTtByARAUiR
1.05514e+006		Nucleus	1	0.000	1.000	433	100000426	100000021	GFP-IMPa4-FL anti-PSF-A546 8C-S-PSF V2.00	0	17. GFP-Imp-a4-FL and anti-PSF-A546_Pos012_S001	00-oegvnEdSQB7mTtByARAUiR
809852		Nucleus	1	0.000	1.000	434	100000427	100000022	GFP-IMPa4-FL anti-PSF-A546 8C-S-PSF V2.00	0	17. GFP-Imp-a4-FL and anti-PSF-A546_Pos012_S001	00-oegvnEdSQB7mTtByARAUiR
306537		Nucleus	1	0.000	1.000	435	100000428	100000023	GFP-IMPa4-FL anti-PSF-A546 8C-S-PSF V2.00	0	17. GFP-Imp-a4-FL and anti-PSF-A546_Pos012_S001	00-oegvnEdSQB7mTtByARAUiR
1.11366e+006		Nucleus	1	0.000	1.000	436	100000429	100000024	GFP-IMPa4-FL anti-PSF-A546 8C-S-PSF V2.00	0	17. GFP-Imp-a4-FL and anti-PSF-A546_Pos012_S001	00-oegvnEdSQB7mTtByARAUiR
1.5079e+006		Nucleus	1	0.000	1.000	437	100000430	100000025	GFP-IMPa4-FL anti-PSF-A546 8C-S-PSF V2.00	0	17. GFP-Imp-a4-FL and anti-PSF-A546_Pos012_S001	00-oegvnEdSQB7mTtByARAUiR
984460		Nucleus	1	0.000	1.000	438	100000431	100000026	GFP-IMPa4-FL anti-PSF-A546 8C-S-PSF V2.00	0	17. GFP-Imp-a4-FL and anti-PSF-A546_Pos012_S001	00-oegvnEdSQB7mTtByARAUiR
1.38866e+006		Nucleus	1	0.000	1.000	439	100000432	100000027	GFP-IMPa4-FL anti-PSF-A546 8C-S-PSF V2.00	0	17. GFP-Imp-a4-FL and anti-PSF-A546_Pos012_S001	00-oegvnEdSQB7mTtByARAUiR
1.52464e+006		Nucleus	1	0.000	1.000	440	100000433	100000028	GFP-IMPa4-FL anti-PSF-A546 8C-S-PSF V2.00	0	17. GFP-Imp-a4-FL and anti-PSF-A546_Pos012_S001	00-oegvnEdSQB7mTtByARAUiR
702050		Nucleus	1	0.000	1.000	441	100000434	100000029	GFP-IMPa4-FL anti-PSF-A546 8C-S-PSF V2.00	0	17. GFP-Imp-a4-FL and anti-PSF-A546_Pos012_S001	00-oegvnEdSQB7mTtByARAUiR
1.42891e+006		Nucleus	1	0.000	1.000	442	100000435	100000030	GFP-IMPa4-FL anti-PSF-A546 8C-S-PSF V2.00	0	17. GFP-Imp-a4-FL and anti-PSF-A546_Pos012_S001	00-oegvnEdSQB7mTtByARAUiR
773682		Nucleus	1	0.000	1.000	443	100000436	100000031	GFP-IMPa4-FL anti-PSF-A546 8C-S-PSF V2.00	0	17. GFP-Imp-a4-FL and anti-PSF-A546_Pos012_S001	00-oegvnEdSQB7mTtByARAUiR
577806		Nucleus	1	0.000	1.000	444	100000437	100000032	GFP-IMPa4-FL anti-PSF-A546 8C-S-PSF V2.00	0	17. GFP-Imp-a4-FL and anti-PSF-A546_Pos012_S001	00-oegvnEdSQB7mTtByARAUiR
1.02259e+006		Nucleus	1	0.000	1.000	445	100000438	100000033	GFP-IMPa4-FL anti-PSF-A546 8C-S-PSF V2.00	0	17. GFP-Imp-a4-FL and anti-PSF-A546_Pos012_S001	00-oegvnEdSQB7mTtByARAUiR
354060		Nucleus	1	0.000	1.000	446	100000439	100000034	GFP-IMPa4-FL anti-PSF-A546 8C-S-PSF V2.00	0	17. GFP-Imp-a4-FL and anti-PSF-A546_Pos012_S001	00-oegvnEdSQB7mTtByARAUiR
1.26279e+006		Nucleus	1	0.000	1.000	447	100000440	100000035	GFP-IMPa4-FL anti-PSF-A546 8C-S-PSF V2.00	0	17. GFP-Imp-a4-FL and anti-PSF-A546_Pos012_S001	00-oegvnEdSQB7mTtByARAUiR
712562		Nucleus	1	0.000	1.000	448	100000441	100000036	GFP-IMPa4-FL anti-PSF-A546 8C-S-PSF V2.00	0	17. GFP-Imp-a4-FL and anti-PSF-A546_Pos012_S001	00-oegvnEdSQB7mTtByARAUiR
545194		Nucleus	1	0.000	1.000	449	100000442	100000037	GFP-IMPa4-FL anti-PSF-A546 8C-S-PSF V2.00	0	17. GFP-Imp-a4-FL and anti-PSF-A546_Pos012_S001	00-oegvnEdSQB7mTtByARAUiR
1.11348e+006		Nucleus	1	0.000	1.000	450	100000443	100000038	GFP-IMPa4-FL anti-PSF-A546 8C-S-PSF V2.00	0	17. GFP-Imp-a4-FL and anti-PSF-A546_Pos012_S001	00-oegvnEdSQB7mTtByARAUiR
794156		Nucleus	1	0.000	1.000	451	100000444	100000039	GFP-IMPa4-FL anti-PSF-A546 8C-S-PSF V2.00	0	17. GFP-Imp-a4-FL and anti-PSF-A546_Pos012_S001	00-oegvnEdSQB7mTtByARAUiR
540501		Nucleus	1	0.000	1.000	454	100000445	100000040	GFP-IMPa4-FL anti-PSF-A546 8C-S-PSF V2.00	0	17. GFP-Imp-a4-FL and anti-PSF-A546_Pos012_S001	00-oegvnEdSQB7mTtByARAUiR
805959		Nucleus	1	0.000	1.000	455	100000446	100000041	GFP-IMPa4-FL anti-PSF-A546 8C-S-PSF V2.00	0	17. GFP-Imp-a4-FL and anti-PSF-A546_Pos012_S001	00-oegvnEdSQB7mTtByARAUiR
843108		Nucleus	1	0.000	1.000	456	100000447	100000042	GFP-IMPa4-FL anti-PSF-A546 8C-S-PSF V2.00	0	17. GFP-Imp-a4-FL and anti-PSF-A546_Pos012_S001	00-oegvnEdSQB7mTtByARAUiR
564684		Nucleus	1	0.000	1.000	457	100000448	100000043	GFP-IMPa4-FL anti-PSF-A546 8C-S-PSF V2.00	0	17. GFP-Imp-a4-FL and anti-PSF-A546_Pos012_S001	00-oegvnEdSQB7mTtByARAUiR
789304		Nucleus	1	0.000	1.000	458	100000449	100000044	GFP-IMPa4-FL anti-PSF-A546 8C-S-PSF V2.00	0	17. GFP-Imp-a4-FL and anti-PSF-A546_Pos012_S001	00-oegvnEdSQB7mTtByARAUiR
525117		Nucleus	1	0.000	1.000	459	100000450	100000045	GFP-IMPa4-FL anti-PSF-A546 8C-S-PSF V2.00	0	17. GFP-Imp-a4-FL and anti-PSF-A546_Pos012_S001	00-oegvnEdSQB7mTtByARAUiR
453833		Nucleus	1	0.000	1.000	460	100000451	100000046	GFP-IMPa4-FL anti-PSF-A546 8C-S-PSF V2.00	0	17. GFP-Imp-a4-FL and anti-PSF-A546_Pos012_S001	00-oegvnEdSQB7mTtByARAUiR
499928		Nucleus	1	0.000	1.000	461	100000452	100000047	GFP-IMPa4-FL anti-PSF-A546 8C-S-PSF V2.00	0	17. GFP-Imp-a4-FL and anti-PSF-A546_Pos012_S001	00-oegvnEdSQB7mTtByARAUiR
703654		Nucleus	1	0.000	1.000	462	100000453	100000000	GFP-IMPa4-FL anti-PSF-A546 8C-S-PSF V2.00	0	17. GFP-Imp-a4-FL and anti-PSF-A546_Pos013_S001	00-uPHR7kcC9MYYnNEQjQfHsk
695260		Nucleus	1	0.000	1.000	463	100000454	100000001	GFP-IMPa4-FL anti-PSF-A546 8C-S-PSF V2.00	0	17. GFP-Imp-a4-FL and anti-PSF-A546_Pos013_S001	00-uPHR7kcC9MYYnNEQjQfHsk
515114		Nucleus	1	0.000	1.000	465	100000455	100000002	GFP-IMPa4-FL anti-PSF-A546 8C-S-PSF V2.00	0	17. GFP-Imp-a4-FL and anti-PSF-A546_Pos013_S001	00-uPHR7kcC9MYYnNEQjQfHsk
583580		Nucleus	1	0.000	1.000	466	100000456	100000003	GFP-IMPa4-FL anti-PSF-A546 8C-S-PSF V2.00	0	17. GFP-Imp-a4-FL and anti-PSF-A546_Pos013_S001	00-uPHR7kcC9MYYnNEQjQfHsk
541847		Nucleus	1	0.000	1.000	467	100000457	100000004	GFP-IMPa4-FL anti-PSF-A546 8C-S-PSF V2.00	0	17. GFP-Imp-a4-FL and anti-PSF-A546_Pos013_S001	00-uPHR7kcC9MYYnNEQjQfHsk
604353		Nucleus	1	0.000	1.000	468	100000458	100000005	GFP-IMPa4-FL anti-PSF-A546 8C-S-PSF V2.00	0	17. GFP-Imp-a4-FL and anti-PSF-A546_Pos013_S001	00-uPHR7kcC9MYYnNEQjQfHsk
738624		Nucleus	1	0.000	1.000	469	100000459	100000006	GFP-IMPa4-FL anti-PSF-A546 8C-S-PSF V2.00	0	17. GFP-Imp-a4-FL and anti-PSF-A546_Pos013_S001	00-uPHR7kcC9MYYnNEQjQfHsk
585718		Nucleus	1	0.000	1.000	470	100000460	100000007	GFP-IMPa4-FL anti-PSF-A546 8C-S-PSF V2.00	0	17. GFP-Imp-a4-FL and anti-PSF-A546_Pos013_S001	00-uPHR7kcC9MYYnNEQjQfHsk
455487		Nucleus	1	0.000	1.000	471	100000461	100000008	GFP-IMPa4-FL anti-PSF-A546 8C-S-PSF V2.00	0	17. GFP-Imp-a4-FL and anti-PSF-A546_Pos013_S001	00-uPHR7kcC9MYYnNEQjQfHsk
2.41719e+006		Nucleus	1	0.000	1.000	472	100000462	100000009	GFP-IMPa4-FL anti-PSF-A546 8C-S-PSF V2.00	0	17. GFP-Imp-a4-FL and anti-PSF-A546_Pos013_S001	00-uPHR7kcC9MYYnNEQjQfHsk
211113		Nucleus	1	0.000	1.000	473	100000463	100000010	GFP-IMPa4-FL anti-PSF-A546 8C-S-PSF V2.00	0	17. GFP-Imp-a4-FL and anti-PSF-A546_Pos013_S001	00-uPHR7kcC9MYYnNEQjQfHsk
768389		Nucleus	1	0.000	1.000	474	100000464	100000011	GFP-IMPa4-FL anti-PSF-A546 8C-S-PSF V2.00	0	17. GFP-Imp-a4-FL and anti-PSF-A546_Pos013_S001	00-uPHR7kcC9MYYnNEQjQfHsk
885287		Nucleus	1	0.000	1.000	475	100000465	100000012	GFP-IMPa4-FL anti-PSF-A546 8C-S-PSF V2.00	0	17. GFP-Imp-a4-FL and anti-PSF-A546_Pos013_S001	00-uPHR7kcC9MYYnNEQjQfHsk
712023		Nucleus	1	0.000	1.000	476	100000466	100000013	GFP-IMPa4-FL anti-PSF-A546 8C-S-PSF V2.00	0	17. GFP-Imp-a4-FL and anti-PSF-A546_Pos013_S001	00-uPHR7kcC9MYYnNEQjQfHsk
954333		Nucleus	1	0.000	1.000	477	100000467	100000014	GFP-IMPa4-FL anti-PSF-A546 8C-S-PSF V2.00	0	17. GFP-Imp-a4-FL and anti-PSF-A546_Pos013_S001	00-uPHR7kcC9MYYnNEQjQfHsk
729237		Nucleus	1	0.000	1.000	478	100000468	100000015	GFP-IMPa4-FL anti-PSF-A546 8C-S-PSF V2.00	0	17. GFP-Imp-a4-FL and anti-PSF-A546_Pos013_S001	00-uPHR7kcC9MYYnNEQjQfHsk
1.15186e+006		Nucleus	1	0.000	1.000	479	100000469	100000016	GFP-IMPa4-FL anti-PSF-A546 8C-S-PSF V2.00	0	17. GFP-Imp-a4-FL and anti-PSF-A546_Pos013_S001	00-uPHR7kcC9MYYnNEQjQfHsk
479736		Nucleus	1	0.000	1.000	480	100000470	100000017	GFP-IMPa4-FL anti-PSF-A546 8C-S-PSF V2.00	0	17. GFP-Imp-a4-FL and anti-PSF-A546_Pos013_S001	00-uPHR7kcC9MYYnNEQjQfHsk
273440		Nucleus	1	0.000	1.000	481	100000471	100000018	GFP-IMPa4-FL anti-PSF-A546 8C-S-PSF V2.00	0	17. GFP-Imp-a4-FL and anti-PSF-A546_Pos013_S001	00-uPHR7kcC9MYYnNEQjQfHsk
476489		Nucleus	1	0.000	1.000	482	100000472	100000019	GFP-IMPa4-FL anti-PSF-A546 8C-S-PSF V2.00	0	17. GFP-Imp-a4-FL and anti-PSF-A546_Pos013_S001	00-uPHR7kcC9MYYnNEQjQfHsk
713673		Nucleus	1	0.000	1.000	483	100000473	100000020	GFP-IMPa4-FL anti-PSF-A546 8C-S-PSF V2.00	0	17. GFP-Imp-a4-FL and anti-PSF-A546_Pos013_S001	00-uPHR7kcC9MYYnNEQjQfHsk
1.20027e+006		Nucleus	1	0.000	1.000	484	100000474	100000021	GFP-IMPa4-FL anti-PSF-A546 8C-S-PSF V2.00	0	17. GFP-Imp-a4-FL and anti-PSF-A546_Pos013_S001	00-uPHR7kcC9MYYnNEQjQfHsk
568777		Nucleus	1	0.000	1.000	485	100000475	100000022	GFP-IMPa4-FL anti-PSF-A546 8C-S-PSF V2.00	0	17. GFP-Imp-a4-FL and anti-PSF-A546_Pos013_S001	00-uPHR7kcC9MYYnNEQjQfHsk
522309		Nucleus	1	0.000	1.000	486	100000476	100000023	GFP-IMPa4-FL anti-PSF-A546 8C-S-PSF V2.00	0	17. GFP-Imp-a4-FL and anti-PSF-A546_Pos013_S001	00-uPHR7kcC9MYYnNEQjQfHsk
757479		Nucleus	1	0.000	1.000	487	100000477	100000024	GFP-IMPa4-FL anti-PSF-A546 8C-S-PSF V2.00	0	17. GFP-Imp-a4-FL and anti-PSF-A546_Pos013_S001	00-uPHR7kcC9MYYnNEQjQfHsk
563356		Nucleus	1	0.000	1.000	488	100000478	100000025	GFP-IMPa4-FL anti-PSF-A546 8C-S-PSF V2.00	0	17. GFP-Imp-a4-FL and anti-PSF-A546_Pos013_S001	00-uPHR7kcC9MYYnNEQjQfHsk
532096		Nucleus	1	0.000	1.000	489	100000479	100000026	GFP-IMPa4-FL anti-PSF-A546 8C-S-PSF V2.00	0	17. GFP-Imp-a4-FL and anti-PSF-A546_Pos013_S001	00-uPHR7kcC9MYYnNEQjQfHsk
635540		Nucleus	1	0.000	1.000	490	100000480	100000027	GFP-IMPa4-FL anti-PSF-A546 8C-S-PSF V2.00	0	17. GFP-Imp-a4-FL and anti-PSF-A546_Pos013_S001	00-uPHR7kcC9MYYnNEQjQfHsk
608289		Nucleus	1	0.000	1.000	491	100000481	100000028	GFP-IMPa4-FL anti-PSF-A546 8C-S-PSF V2.00	0	17. GFP-Imp-a4-FL and anti-PSF-A546_Pos013_S001	00-uPHR7kcC9MYYnNEQjQfHsk
790023		Nucleus	1	0.000	1.000	492	100000482	100000029	GFP-IMPa4-FL anti-PSF-A546 8C-S-PSF V2.00	0	17. GFP-Imp-a4-FL and anti-PSF-A546_Pos013_S001	00-uPHR7kcC9MYYnNEQjQfHsk
809935		Nucleus	1	0.000	1.000	493	100000483	100000030	GFP-IMPa4-FL anti-PSF-A546 8C-S-PSF V2.00	0	17. GFP-Imp-a4-FL and anti-PSF-A546_Pos013_S001	00-uPHR7kcC9MYYnNEQjQfHsk
645948		Nucleus	1	0.000	1.000	494	100000484	100000031	GFP-IMPa4-FL anti-PSF-A546 8C-S-PSF V2.00	0	17. GFP-Imp-a4-FL and anti-PSF-A546_Pos013_S001	00-uPHR7kcC9MYYnNEQjQfHsk
1.02368e+006		Nucleus	1	0.000	1.000	495	100000485	100000032	GFP-IMPa4-FL anti-PSF-A546 8C-S-PSF V2.00	0	17. GFP-Imp-a4-FL and anti-PSF-A546_Pos013_S001	00-uPHR7kcC9MYYnNEQjQfHsk
608137		Nucleus	1	0.000	1.000	496	100000486	100000033	GFP-IMPa4-FL anti-PSF-A546 8C-S-PSF V2.00	0	17. GFP-Imp-a4-FL and anti-PSF-A546_Pos013_S001	00-uPHR7kcC9MYYnNEQjQfHsk
280943		Nucleus	1	0.000	1.000	497	100000487	100000034	GFP-IMPa4-FL anti-PSF-A546 8C-S-PSF V2.00	0	17. GFP-Imp-a4-FL and anti-PSF-A546_Pos013_S001	00-uPHR7kcC9MYYnNEQjQfHsk
443276		Nucleus	1	0.000	1.000	498	100000488	100000035	GFP-IMPa4-FL anti-PSF-A546 8C-S-PSF V2.00	0	17. GFP-Imp-a4-FL and anti-PSF-A546_Pos013_S001	00-uPHR7kcC9MYYnNEQjQfHsk
592071		Nucleus	1	0.000	1.000	499	100000489	100000000	GFP-IMPa4-FL anti-PSF-A546 8C-S-PSF V2.00	0	17. GFP-Imp-a4-FL and anti-PSF-A546_Pos014_S001	00-aVjQqJRP63WvPNBqLo7dF
687265		Nucleus	1	0.000	1.000	500	100000490	100000001	GFP-IMPa4-FL anti-PSF-A546 8C-S-PSF V2.00	0	17. GFP-Imp-a4-FL and anti-PSF-A546_Pos014_S001	00-aVjQqJRP63WvPNBqLo7dF
1.06094e+006		Nucleus	1	0.000	1.000	501	100000491	100000002	GFP-IMPa4-FL anti-PSF-A546 8C-S-PSF V2.00	0	17. GFP-Imp-a4-FL and anti-PSF-A546_Pos014_S001	00-aVjQqJRP63WvPNBqLo7dF
403964		Nucleus	1	0.000	1.000	502	100000492	100000003	GFP-IMPa4-FL anti-PSF-A546 8C-S-PSF V2.00	0	17. GFP-Imp-a4-FL and anti-PSF-A546_Pos014_S001	00-aVjQqJRP63WvPNBqLo7dF
409304		Nucleus	1	0.000	1.000	503	100000493	100000004	GFP-IMPa4-FL anti-PSF-A546 8C-S-PSF V2.00	0	17. GFP-Imp-a4-FL and anti-PSF-A546_Pos014_S001	00-aVjQqJRP63WvPNBqLo7dF
737009		Nucleus	1	0.000	1.000	504	100000494	100000005	GFP-IMPa4-FL anti-PSF-A546 8C-S-PSF V2.00	0	17. GFP-Imp-a4-FL and anti-PSF-A546_Pos014_S001	00-aVjQqJRP63WvPNBqLo7dF
761505		Nucleus	1	0.000	1.000	505	100000495	100000006	GFP-IMPa4-FL anti-PSF-A546 8C-S-PSF V2.00	0	17. GFP-Imp-a4-FL and anti-PSF-A546_Pos014_S001	00-aVjQqJRP63WvPNBqLo7dF
613431		Nucleus	1	0.000	1.000	506	100000496	100000007	GFP-IMPa4-FL anti-PSF-A546 8C-S-PSF V2.00	0	17. GFP-Imp-a4-FL and anti-PSF-A546_Pos014_S001	00-aVjQqJRP63WvPNBqLo7dF
520507		Nucleus	1	0.000	1.000	507	100000497	100000008	GFP-IMPa4-FL anti-PSF-A546 8C-S-PSF V2.00	0	17. GFP-Imp-a4-FL and anti-PSF-A546_Pos014_S001	00-aVjQqJRP63WvPNBqLo7dF
828014		Nucleus	1	0.000	1.000	508	100000498	100000009	GFP-IMPa4-FL anti-PSF-A546 8C-S-PSF V2.00	0	17. GFP-Imp-a4-FL and anti-PSF-A546_Pos014_S001	00-aVjQqJRP63WvPNBqLo7dF
765236		Nucleus	1	0.000	1.000	509	100000499	100000010	GFP-IMPa4-FL anti-PSF-A546 8C-S-PSF V2.00	0	17. GFP-Imp-a4-FL and anti-PSF-A546_Pos014_S001	00-aVjQqJRP63WvPNBqLo7dF
782166		Nucleus	1	0.000	1.000	510	100000500	100000011	GFP-IMPa4-FL anti-PSF-A546 8C-S-PSF V2.00	0	17. GFP-Imp-a4-FL and anti-PSF-A546_Pos014_S001	00-aVjQqJRP63WvPNBqLo7dF
799623		Nucleus	1	0.000	1.000	511	100000501	100000012	GFP-IMPa4-FL anti-PSF-A546 8C-S-PSF V2.00	0	17. GFP-Imp-a4-FL and anti-PSF-A546_Pos014_S001	00-aVjQqJRP63WvPNBqLo7dF
745571		Nucleus	1	0.000	1.000	512	100000502	100000013	GFP-IMPa4-FL anti-PSF-A546 8C-S-PSF V2.00	0	17. GFP-Imp-a4-FL and anti-PSF-A546_Pos014_S001	00-aVjQqJRP63WvPNBqLo7dF
794891		Nucleus	1	0.000	1.000	513	100000503	100000014	GFP-IMPa4-FL anti-PSF-A546 8C-S-PSF V2.00	0	17. GFP-Imp-a4-FL and anti-PSF-A546_Pos014_S001	00-aVjQqJRP63WvPNBqLo7dF
383613		Nucleus	1	0.000	1.000	514	100000504	100000015	GFP-IMPa4-FL anti-PSF-A546 8C-S-PSF V2.00	0	17. GFP-Imp-a4-FL and anti-PSF-A546_Pos014_S001	00-aVjQqJRP63WvPNBqLo7dF
814353		Nucleus	1	0.000	1.000	515	100000505	100000016	GFP-IMPa4-FL anti-PSF-A546 8C-S-PSF V2.00	0	17. GFP-Imp-a4-FL and anti-PSF-A546_Pos014_S001	00-aVjQqJRP63WvPNBqLo7dF
901335		Nucleus	1	0.000	1.000	516	100000506	100000017	GFP-IMPa4-FL anti-PSF-A546 8C-S-PSF V2.00	0	17. GFP-Imp-a4-FL and anti-PSF-A546_Pos014_S001	00-aVjQqJRP63WvPNBqLo7dF
903184		Nucleus	1	0.000	1.000	517	100000507	100000018	GFP-IMPa4-FL anti-PSF-A546 8C-S-PSF V2.00	0	17. GFP-Imp-a4-FL and anti-PSF-A546_Pos014_S001	00-aVjQqJRP63WvPNBqLo7dF
1.00087e+006		Nucleus	1	0.000	1.000	518	100000508	100000019	GFP-IMPa4-FL anti-PSF-A546 8C-S-PSF V2.00	0	17. GFP-Imp-a4-FL and anti-PSF-A546_Pos014_S001	00-aVjQqJRP63WvPNBqLo7dF
1.26204e+006		Nucleus	1	0.000	1.000	519	100000509	100000020	GFP-IMPa4-FL anti-PSF-A546 8C-S-PSF V2.00	0	17. GFP-Imp-a4-FL and anti-PSF-A546_Pos014_S001	00-aVjQqJRP63WvPNBqLo7dF
670480		Nucleus	1	0.000	1.000	520	100000510	100000021	GFP-IMPa4-FL anti-PSF-A546 8C-S-PSF V2.00	0	17. GFP-Imp-a4-FL and anti-PSF-A546_Pos014_S001	00-aVjQqJRP63WvPNBqLo7dF
794195		Nucleus	1	0.000	1.000	521	100000511	100000022	GFP-IMPa4-FL anti-PSF-A546 8C-S-PSF V2.00	0	17. GFP-Imp-a4-FL and anti-PSF-A546_Pos014_S001	00-aVjQqJRP63WvPNBqLo7dF
699734		Nucleus	1	0.000	1.000	522	100000512	100000023	GFP-IMPa4-FL anti-PSF-A546 8C-S-PSF V2.00	0	17. GFP-Imp-a4-FL and anti-PSF-A546_Pos014_S001	00-aVjQqJRP63WvPNBqLo7dF
219233		Nucleus	1	0.000	1.000	523	100000513	100000024	GFP-IMPa4-FL anti-PSF-A546 8C-S-PSF V2.00	0	17. GFP-Imp-a4-FL and anti-PSF-A546_Pos014_S001	00-aVjQqJRP63WvPNBqLo7dF
1.02388e+006		Nucleus	1	0.000	1.000	524	100000514	100000025	GFP-IMPa4-FL anti-PSF-A546 8C-S-PSF V2.00	0	17. GFP-Imp-a4-FL and anti-PSF-A546_Pos014_S001	00-aVjQqJRP63WvPNBqLo7dF
581943		Nucleus	1	0.000	1.000	525	100000515	100000026	GFP-IMPa4-FL anti-PSF-A546 8C-S-PSF V2.00	0	17. GFP-Imp-a4-FL and anti-PSF-A546_Pos014_S001	00-aVjQqJRP63WvPNBqLo7dF
703005		Nucleus	1	0.000	1.000	526	100000516	100000027	GFP-IMPa4-FL anti-PSF-A546 8C-S-PSF V2.00	0	17. GFP-Imp-a4-FL and anti-PSF-A546_Pos014_S001	00-aVjQqJRP63WvPNBqLo7dF
793220		Nucleus	1	0.000	1.000	527	100000517	100000028	GFP-IMPa4-FL anti-PSF-A546 8C-S-PSF V2.00	0	17. GFP-Imp-a4-FL and anti-PSF-A546_Pos014_S001	00-aVjQqJRP63WvPNBqLo7dF
844521		Nucleus	1	0.000	1.000	528	100000518	100000029	GFP-IMPa4-FL anti-PSF-A546 8C-S-PSF V2.00	0	17. GFP-Imp-a4-FL and anti-PSF-A546_Pos014_S001	00-aVjQqJRP63WvPNBqLo7dF
951835		Nucleus	1	0.000	1.000	529	100000519	100000030	GFP-IMPa4-FL anti-PSF-A546 8C-S-PSF V2.00	0	17. GFP-Imp-a4-FL and anti-PSF-A546_Pos014_S001	00-aVjQqJRP63WvPNBqLo7dF
705041		Nucleus	1	0.000	1.000	530	100000520	100000031	GFP-IMPa4-FL anti-PSF-A546 8C-S-PSF V2.00	0	17. GFP-Imp-a4-FL and anti-PSF-A546_Pos014_S001	00-aVjQqJRP63WvPNBqLo7dF
191035		Nucleus	1	0.000	1.000	531	100000521	100000032	GFP-IMPa4-FL anti-PSF-A546 8C-S-PSF V2.00	0	17. GFP-Imp-a4-FL and anti-PSF-A546_Pos014_S001	00-aVjQqJRP63WvPNBqLo7dF
623535		Nucleus	1	0.000	1.000	532	100000522	100000033	GFP-IMPa4-FL anti-PSF-A546 8C-S-PSF V2.00	0	17. GFP-Imp-a4-FL and anti-PSF-A546_Pos014_S001	00-aVjQqJRP63WvPNBqLo7dF
742292		Nucleus	1	0.000	1.000	533	100000523	100000034	GFP-IMPa4-FL anti-PSF-A546 8C-S-PSF V2.00	0	17. GFP-Imp-a4-FL and anti-PSF-A546_Pos014_S001	00-aVjQqJRP63WvPNBqLo7dF
337060		Nucleus	1	0.000	1.000	534	100000524	100000035	GFP-IMPa4-FL anti-PSF-A546 8C-S-PSF V2.00	0	17. GFP-Imp-a4-FL and anti-PSF-A546_Pos014_S001	00-aVjQqJRP63WvPNBqLo7dF
194474		Nucleus	1	0.000	1.000	535	100000525	100000036	GFP-IMPa4-FL anti-PSF-A546 8C-S-PSF V2.00	0	17. GFP-Imp-a4-FL and anti-PSF-A546_Pos014_S001	00-aVjQqJRP63WvPNBqLo7dF
680494		Nucleus	1	0.000	1.000	536	100000526	100000037	GFP-IMPa4-FL anti-PSF-A546 8C-S-PSF V2.00	0	17. GFP-Imp-a4-FL and anti-PSF-A546_Pos014_S001	00-aVjQqJRP63WvPNBqLo7dF
608760		Nucleus	1	0.000	1.000	537	100000527	100000038	GFP-IMPa4-FL anti-PSF-A546 8C-S-PSF V2.00	0	17. GFP-Imp-a4-FL and anti-PSF-A546_Pos014_S001	00-aVjQqJRP63WvPNBqLo7dF
941497		Nucleus	1	0.000	1.000	538	100000528	100000039	GFP-IMPa4-FL anti-PSF-A546 8C-S-PSF V2.00	0	17. GFP-Imp-a4-FL and anti-PSF-A546_Pos014_S001	00-aVjQqJRP63WvPNBqLo7dF
751226		Nucleus	1	0.000	1.000	539	100000529	100000040	GFP-IMPa4-FL anti-PSF-A546 8C-S-PSF V2.00	0	17. GFP-Imp-a4-FL and anti-PSF-A546_Pos014_S001	00-aVjQqJRP63WvPNBqLo7dF
871685		Nucleus	1	0.000	1.000	540	100000530	100000041	GFP-IMPa4-FL anti-PSF-A546 8C-S-PSF V2.00	0	17. GFP-Imp-a4-FL and anti-PSF-A546_Pos014_S001	00-aVjQqJRP63WvPNBqLo7dF
310139		Nucleus	1	0.000	1.000	541	100000531	100000042	GFP-IMPa4-FL anti-PSF-A546 8C-S-PSF V2.00	0	17. GFP-Imp-a4-FL and anti-PSF-A546_Pos014_S001	00-aVjQqJRP63WvPNBqLo7dF
962205		Nucleus	1	0.000	1.000	542	100000532	100000043	GFP-IMPa4-FL anti-PSF-A546 8C-S-PSF V2.00	0	17. GFP-Imp-a4-FL and anti-PSF-A546_Pos014_S001	00-aVjQqJRP63WvPNBqLo7dF
628890		Nucleus	1	0.000	1.000	543	100000533	100000044	GFP-IMPa4-FL anti-PSF-A546 8C-S-PSF V2.00	0	17. GFP-Imp-a4-FL and anti-PSF-A546_Pos014_S001	00-aVjQqJRP63WvPNBqLo7dF
1.09134e+006		Nucleus	1	0.000	1.000	544	100000534	100000045	GFP-IMPa4-FL anti-PSF-A546 8C-S-PSF V2.00	0	17. GFP-Imp-a4-FL and anti-PSF-A546_Pos014_S001	00-aVjQqJRP63WvPNBqLo7dF
146510		Nucleus	1	0.000	1.000	545	100000535	100000046	GFP-IMPa4-FL anti-PSF-A546 8C-S-PSF V2.00	0	17. GFP-Imp-a4-FL and anti-PSF-A546_Pos014_S001	00-aVjQqJRP63WvPNBqLo7dF
666543		Nucleus	1	0.000	1.000	546	100000536	100000047	GFP-IMPa4-FL anti-PSF-A546 8C-S-PSF V2.00	0	17. GFP-Imp-a4-FL and anti-PSF-A546_Pos014_S001	00-aVjQqJRP63WvPNBqLo7dF
1.16769e+006		Nucleus	1	0.000	1.000	547	100000537	100000048	GFP-IMPa4-FL anti-PSF-A546 8C-S-PSF V2.00	0	17. GFP-Imp-a4-FL and anti-PSF-A546_Pos014_S001	00-aVjQqJRP63WvPNBqLo7dF
598350		Nucleus	1	0.000	1.000	548	100000538	100000049	GFP-IMPa4-FL anti-PSF-A546 8C-S-PSF V2.00	0	17. GFP-Imp-a4-FL and anti-PSF-A546_Pos014_S001	00-aVjQqJRP63WvPNBqLo7dF
571550		Nucleus	1	0.000	1.000	549	100000539	100000050	GFP-IMPa4-FL anti-PSF-A546 8C-S-PSF V2.00	0	17. GFP-Imp-a4-FL and anti-PSF-A546_Pos014_S001	00-aVjQqJRP63WvPNBqLo7dF
618047		Nucleus	1	0.000	1.000	550	100000540	100000051	GFP-IMPa4-FL anti-PSF-A546 8C-S-PSF V2.00	0	17. GFP-Imp-a4-FL and anti-PSF-A546_Pos014_S001	00-aVjQqJRP63WvPNBqLo7dF
594214		Nucleus	1	0.000	1.000	551	100000541	100000052	GFP-IMPa4-FL anti-PSF-A546 8C-S-PSF V2.00	0	17. GFP-Imp-a4-FL and anti-PSF-A546_Pos014_S001	00-aVjQqJRP63WvPNBqLo7dF
708034		Nucleus	1	0.000	1.000	552	100000542	100000053	GFP-IMPa4-FL anti-PSF-A546 8C-S-PSF V2.00	0	17. GFP-Imp-a4-FL and anti-PSF-A546_Pos014_S001	00-aVjQqJRP63WvPNBqLo7dF
636236		Nucleus	1	0.000	1.000	553	100000543	100000054	GFP-IMPa4-FL anti-PSF-A546 8C-S-PSF V2.00	0	17. GFP-Imp-a4-FL and anti-PSF-A546_Pos014_S001	00-aVjQqJRP63WvPNBqLo7dF
1.15744e+006		Nucleus	1	0.000	1.000	554	100000544	100000055	GFP-IMPa4-FL anti-PSF-A546 8C-S-PSF V2.00	0	17. GFP-Imp-a4-FL and anti-PSF-A546_Pos014_S001	00-aVjQqJRP63WvPNBqLo7dF
702124		Nucleus	1	0.000	1.000	555	100000545	100000056	GFP-IMPa4-FL anti-PSF-A546 8C-S-PSF V2.00	0	17. GFP-Imp-a4-FL and anti-PSF-A546_Pos014_S001	00-aVjQqJRP63WvPNBqLo7dF
439398		Nucleus	1	0.000	1.000	556	100000546	100000057	GFP-IMPa4-FL anti-PSF-A546 8C-S-PSF V2.00	0	17. GFP-Imp-a4-FL and anti-PSF-A546_Pos014_S001	00-aVjQqJRP63WvPNBqLo7dF
770625		Nucleus	1	0.000	1.000	557	100000547	100000058	GFP-IMPa4-FL anti-PSF-A546 8C-S-PSF V2.00	0	17. GFP-Imp-a4-FL and anti-PSF-A546_Pos014_S001	00-aVjQqJRP63WvPNBqLo7dF
318178		Nucleus	1	0.000	1.000	558	100000548	100000059	GFP-IMPa4-FL anti-PSF-A546 8C-S-PSF V2.00	0	17. GFP-Imp-a4-FL and anti-PSF-A546_Pos014_S001	00-aVjQqJRP63WvPNBqLo7dF
1.20488e+006		Nucleus	1	0.000	1.000	559	100000549	100000060	GFP-IMPa4-FL anti-PSF-A546 8C-S-PSF V2.00	0	17. GFP-Imp-a4-FL and anti-PSF-A546_Pos014_S001	00-aVjQqJRP63WvPNBqLo7dF
567987		Nucleus	1	0.000	1.000	560	100000550	100000061	GFP-IMPa4-FL anti-PSF-A546 8C-S-PSF V2.00	0	17. GFP-Imp-a4-FL and anti-PSF-A546_Pos014_S001	00-aVjQqJRP63WvPNBqLo7dF
587709		Nucleus	1	0.000	1.000	561	100000551	100000062	GFP-IMPa4-FL anti-PSF-A546 8C-S-PSF V2.00	0	17. GFP-Imp-a4-FL and anti-PSF-A546_Pos014_S001	00-aVjQqJRP63WvPNBqLo7dF
492965		Nucleus	1	0.000	1.000	562	100000552	100000063	GFP-IMPa4-FL anti-PSF-A546 8C-S-PSF V2.00	0	17. GFP-Imp-a4-FL and anti-PSF-A546_Pos014_S001	00-aVjQqJRP63WvPNBqLo7dF
1.15599e+006		Nucleus	1	0.000	1.000	563	100000553	100000064	GFP-IMPa4-FL anti-PSF-A546 8C-S-PSF V2.00	0	17. GFP-Imp-a4-FL and anti-PSF-A546_Pos014_S001	00-aVjQqJRP63WvPNBqLo7dF
1.19856e+006		Nucleus	1	0.000	1.000	564	100000554	100000065	GFP-IMPa4-FL anti-PSF-A546 8C-S-PSF V2.00	0	17. GFP-Imp-a4-FL and anti-PSF-A546_Pos014_S001	00-aVjQqJRP63WvPNBqLo7dF
1.09002e+006		Nucleus	1	0.000	1.000	565	100000555	100000066	GFP-IMPa4-FL anti-PSF-A546 8C-S-PSF V2.00	0	17. GFP-Imp-a4-FL and anti-PSF-A546_Pos014_S001	00-aVjQqJRP63WvPNBqLo7dF
639178		Nucleus	1	0.000	1.000	566	100000556	100000067	GFP-IMPa4-FL anti-PSF-A546 8C-S-PSF V2.00	0	17. GFP-Imp-a4-FL and anti-PSF-A546_Pos014_S001	00-aVjQqJRP63WvPNBqLo7dF
704101		Nucleus	1	0.000	1.000	567	100000557	100000068	GFP-IMPa4-FL anti-PSF-A546 8C-S-PSF V2.00	0	17. GFP-Imp-a4-FL and anti-PSF-A546_Pos014_S001	00-aVjQqJRP63WvPNBqLo7dF
661087		Nucleus	1	0.000	1.000	568	100000558	100000069	GFP-IMPa4-FL anti-PSF-A546 8C-S-PSF V2.00	0	17. GFP-Imp-a4-FL and anti-PSF-A546_Pos014_S001	00-aVjQqJRP63WvPNBqLo7dF
519854		Nucleus	1	0.000	1.000	569	100000559	100000070	GFP-IMPa4-FL anti-PSF-A546 8C-S-PSF V2.00	0	17. GFP-Imp-a4-FL and anti-PSF-A546_Pos014_S001	00-aVjQqJRP63WvPNBqLo7dF
478587		Nucleus	1	0.000	1.000	570	100000560	100000071	GFP-IMPa4-FL anti-PSF-A546 8C-S-PSF V2.00	0	17. GFP-Imp-a4-FL and anti-PSF-A546_Pos014_S001	00-aVjQqJRP63WvPNBqLo7dF
492969		Nucleus	1	0.000	1.000	571	100000561	100000072	GFP-IMPa4-FL anti-PSF-A546 8C-S-PSF V2.00	0	17. GFP-Imp-a4-FL and anti-PSF-A546_Pos014_S001	00-aVjQqJRP63WvPNBqLo7dF
224897		Nucleus	1	0.000	1.000	572	100000562	100000073	GFP-IMPa4-FL anti-PSF-A546 8C-S-PSF V2.00	0	17. GFP-Imp-a4-FL and anti-PSF-A546_Pos014_S001	00-aVjQqJRP63WvPNBqLo7dF
284324		Nucleus	1	0.000	1.000	573	100000563	100000074	GFP-IMPa4-FL anti-PSF-A546 8C-S-PSF V2.00	0	17. GFP-Imp-a4-FL and anti-PSF-A546_Pos014_S001	00-aVjQqJRP63WvPNBqLo7dF
1.55413e+006		Nucleus	1	0.000	1.000	574	100000564	100000075	GFP-IMPa4-FL anti-PSF-A546 8C-S-PSF V2.00	0	17. GFP-Imp-a4-FL and anti-PSF-A546_Pos014_S001	00-aVjQqJRP63WvPNBqLo7dF
381981		Nucleus	1	0.000	1.000	575	100000565	100000076	GFP-IMPa4-FL anti-PSF-A546 8C-S-PSF V2.00	0	17. GFP-Imp-a4-FL and anti-PSF-A546_Pos014_S001	00-aVjQqJRP63WvPNBqLo7dF
339403		Nucleus	1	0.000	1.000	576	100000566	100000077	GFP-IMPa4-FL anti-PSF-A546 8C-S-PSF V2.00	0	17. GFP-Imp-a4-FL and anti-PSF-A546_Pos014_S001	00-aVjQqJRP63WvPNBqLo7dF
591175		Nucleus	1	0.000	1.000	577	100000567	100000078	GFP-IMPa4-FL anti-PSF-A546 8C-S-PSF V2.00	0	17. GFP-Imp-a4-FL and anti-PSF-A546_Pos014_S001	00-aVjQqJRP63WvPNBqLo7dF
924781		Nucleus	1	0.000	1.000	578	100000568	100000079	GFP-IMPa4-FL anti-PSF-A546 8C-S-PSF V2.00	0	17. GFP-Imp-a4-FL and anti-PSF-A546_Pos014_S001	00-aVjQqJRP63WvPNBqLo7dF
881160		Nucleus	1	0.000	1.000	579	100000569	100000000	GFP-IMPa4-FL anti-PSF-A546 8C-S-PSF V2.00	0	17. GFP-Imp-a4-FL and anti-PSF-A546_Pos015_S001	00-yqBLMLcvDgpKTA7TZ2vNyT
1.12321e+006		Nucleus	1	0.000	1.000	581	100000570	100000001	GFP-IMPa4-FL anti-PSF-A546 8C-S-PSF V2.00	0	17. GFP-Imp-a4-FL and anti-PSF-A546_Pos015_S001	00-yqBLMLcvDgpKTA7TZ2vNyT
1.40415e+006		Nucleus	1	0.000	1.000	582	100000571	100000002	GFP-IMPa4-FL anti-PSF-A546 8C-S-PSF V2.00	0	17. GFP-Imp-a4-FL and anti-PSF-A546_Pos015_S001	00-yqBLMLcvDgpKTA7TZ2vNyT
1.2517e+006		Nucleus	1	0.000	1.000	583	100000572	100000003	GFP-IMPa4-FL anti-PSF-A546 8C-S-PSF V2.00	0	17. GFP-Imp-a4-FL and anti-PSF-A546_Pos015_S001	00-yqBLMLcvDgpKTA7TZ2vNyT
1.0915e+006		Nucleus	1	0.000	1.000	584	100000573	100000004	GFP-IMPa4-FL anti-PSF-A546 8C-S-PSF V2.00	0	17. GFP-Imp-a4-FL and anti-PSF-A546_Pos015_S001	00-yqBLMLcvDgpKTA7TZ2vNyT
933663		Nucleus	1	0.000	1.000	586	100000574	100000005	GFP-IMPa4-FL anti-PSF-A546 8C-S-PSF V2.00	0	17. GFP-Imp-a4-FL and anti-PSF-A546_Pos015_S001	00-yqBLMLcvDgpKTA7TZ2vNyT
231255		Nucleus	1	0.000	1.000	587	100000575	100000006	GFP-IMPa4-FL anti-PSF-A546 8C-S-PSF V2.00	0	17. GFP-Imp-a4-FL and anti-PSF-A546_Pos015_S001	00-yqBLMLcvDgpKTA7TZ2vNyT
490709		Nucleus	1	0.000	1.000	588	100000576	100000007	GFP-IMPa4-FL anti-PSF-A546 8C-S-PSF V2.00	0	17. GFP-Imp-a4-FL and anti-PSF-A546_Pos015_S001	00-yqBLMLcvDgpKTA7TZ2vNyT
391322		Nucleus	1	0.000	1.000	589	100000577	100000008	GFP-IMPa4-FL anti-PSF-A546 8C-S-PSF V2.00	0	17. GFP-Imp-a4-FL and anti-PSF-A546_Pos015_S001	00-yqBLMLcvDgpKTA7TZ2vNyT
599695		Nucleus	1	0.000	1.000	590	100000578	100000000	GFP-IMPa4-FL anti-PSF-A546 8C-S-PSF V2.00	0	17. GFP-Imp-a4-FL and anti-PSF-A546_Pos016_S001	00-MDiamkvkF5WNQSyFkwTdXM
125921		Nucleus	1	0.000	1.000	591	100000579	100000001	GFP-IMPa4-FL anti-PSF-A546 8C-S-PSF V2.00	0	17. GFP-Imp-a4-FL and anti-PSF-A546_Pos016_S001	00-MDiamkvkF5WNQSyFkwTdXM
92117		Nucleus	1	0.000	1.000	592	100000580	100000002	GFP-IMPa4-FL anti-PSF-A546 8C-S-PSF V2.00	0	17. GFP-Imp-a4-FL and anti-PSF-A546_Pos016_S001	00-MDiamkvkF5WNQSyFkwTdXM
98480		Nucleus	1	0.000	1.000	593	100000581	100000003	GFP-IMPa4-FL anti-PSF-A546 8C-S-PSF V2.00	0	17. GFP-Imp-a4-FL and anti-PSF-A546_Pos016_S001	00-MDiamkvkF5WNQSyFkwTdXM
686853		Nucleus	1	0.000	1.000	595	100000582	100000004	GFP-IMPa4-FL anti-PSF-A546 8C-S-PSF V2.00	0	17. GFP-Imp-a4-FL and anti-PSF-A546_Pos016_S001	00-MDiamkvkF5WNQSyFkwTdXM
320262		Nucleus	1	0.000	1.000	596	100000583	100000005	GFP-IMPa4-FL anti-PSF-A546 8C-S-PSF V2.00	0	17. GFP-Imp-a4-FL and anti-PSF-A546_Pos016_S001	00-MDiamkvkF5WNQSyFkwTdXM
521703		Nucleus	1	0.000	1.000	597	100000584	100000006	GFP-IMPa4-FL anti-PSF-A546 8C-S-PSF V2.00	0	17. GFP-Imp-a4-FL and anti-PSF-A546_Pos016_S001	00-MDiamkvkF5WNQSyFkwTdXM
718012		Nucleus	1	0.000	1.000	598	100000585	100000007	GFP-IMPa4-FL anti-PSF-A546 8C-S-PSF V2.00	0	17. GFP-Imp-a4-FL and anti-PSF-A546_Pos016_S001	00-MDiamkvkF5WNQSyFkwTdXM
587280		Nucleus	1	0.000	1.000	599	100000586	100000008	GFP-IMPa4-FL anti-PSF-A546 8C-S-PSF V2.00	0	17. GFP-Imp-a4-FL and anti-PSF-A546_Pos016_S001	00-MDiamkvkF5WNQSyFkwTdXM
684430		Nucleus	1	0.000	1.000	600	100000587	100000009	GFP-IMPa4-FL anti-PSF-A546 8C-S-PSF V2.00	0	17. GFP-Imp-a4-FL and anti-PSF-A546_Pos016_S001	00-MDiamkvkF5WNQSyFkwTdXM
631856		Nucleus	1	0.000	1.000	601	100000588	100000010	GFP-IMPa4-FL anti-PSF-A546 8C-S-PSF V2.00	0	17. GFP-Imp-a4-FL and anti-PSF-A546_Pos016_S001	00-MDiamkvkF5WNQSyFkwTdXM
875750		Nucleus	1	0.000	1.000	602	100000589	100000011	GFP-IMPa4-FL anti-PSF-A546 8C-S-PSF V2.00	0	17. GFP-Imp-a4-FL and anti-PSF-A546_Pos016_S001	00-MDiamkvkF5WNQSyFkwTdXM
784411		Nucleus	1	0.000	1.000	603	100000590	100000012	GFP-IMPa4-FL anti-PSF-A546 8C-S-PSF V2.00	0	17. GFP-Imp-a4-FL and anti-PSF-A546_Pos016_S001	00-MDiamkvkF5WNQSyFkwTdXM
992481		Nucleus	1	0.000	1.000	604	100000591	100000013	GFP-IMPa4-FL anti-PSF-A546 8C-S-PSF V2.00	0	17. GFP-Imp-a4-FL and anti-PSF-A546_Pos016_S001	00-MDiamkvkF5WNQSyFkwTdXM
1.1299e+006		Nucleus	1	0.000	1.000	605	100000592	100000014	GFP-IMPa4-FL anti-PSF-A546 8C-S-PSF V2.00	0	17. GFP-Imp-a4-FL and anti-PSF-A546_Pos016_S001	00-MDiamkvkF5WNQSyFkwTdXM
406433		Nucleus	1	0.000	1.000	607	100000593	100000015	GFP-IMPa4-FL anti-PSF-A546 8C-S-PSF V2.00	0	17. GFP-Imp-a4-FL and anti-PSF-A546_Pos016_S001	00-MDiamkvkF5WNQSyFkwTdXM
770785		Nucleus	1	0.000	1.000	608	100000594	100000016	GFP-IMPa4-FL anti-PSF-A546 8C-S-PSF V2.00	0	17. GFP-Imp-a4-FL and anti-PSF-A546_Pos016_S001	00-MDiamkvkF5WNQSyFkwTdXM
1.13566e+006		Nucleus	1	0.000	1.000	609	100000595	100000017	GFP-IMPa4-FL anti-PSF-A546 8C-S-PSF V2.00	0	17. GFP-Imp-a4-FL and anti-PSF-A546_Pos016_S001	00-MDiamkvkF5WNQSyFkwTdXM
1.2394e+006		Nucleus	1	0.000	1.000	610	100000596	100000018	GFP-IMPa4-FL anti-PSF-A546 8C-S-PSF V2.00	0	17. GFP-Imp-a4-FL and anti-PSF-A546_Pos016_S001	00-MDiamkvkF5WNQSyFkwTdXM
528239		Nucleus	1	0.000	1.000	611	100000597	100000019	GFP-IMPa4-FL anti-PSF-A546 8C-S-PSF V2.00	0	17. GFP-Imp-a4-FL and anti-PSF-A546_Pos016_S001	00-MDiamkvkF5WNQSyFkwTdXM
476115		Nucleus	1	0.000	1.000	612	100000598	100000020	GFP-IMPa4-FL anti-PSF-A546 8C-S-PSF V2.00	0	17. GFP-Imp-a4-FL and anti-PSF-A546_Pos016_S001	00-MDiamkvkF5WNQSyFkwTdXM
91018		Nucleus	1	0.000	1.000	613	100000599	100000021	GFP-IMPa4-FL anti-PSF-A546 8C-S-PSF V2.00	0	17. GFP-Imp-a4-FL and anti-PSF-A546_Pos016_S001	00-MDiamkvkF5WNQSyFkwTdXM
292311		Nucleus	1	0.000	1.000	614	100000600	100000022	GFP-IMPa4-FL anti-PSF-A546 8C-S-PSF V2.00	0	17. GFP-Imp-a4-FL and anti-PSF-A546_Pos016_S001	00-MDiamkvkF5WNQSyFkwTdXM
735647		Nucleus	1	0.000	1.000	615	100000601	100000023	GFP-IMPa4-FL anti-PSF-A546 8C-S-PSF V2.00	0	17. GFP-Imp-a4-FL and anti-PSF-A546_Pos016_S001	00-MDiamkvkF5WNQSyFkwTdXM
86717		Nucleus	1	0.000	1.000	616	100000602	100000024	GFP-IMPa4-FL anti-PSF-A546 8C-S-PSF V2.00	0	17. GFP-Imp-a4-FL and anti-PSF-A546_Pos016_S001	00-MDiamkvkF5WNQSyFkwTdXM
360713		Nucleus	1	0.000	1.000	618	100000603	100000000	GFP-IMPa4-FL anti-PSF-A546 8C-S-PSF V2.00	0	17. GFP-Imp-a4-FL and anti-PSF-A546_Pos017_S001	00-SrGbCckkXp96Wkvbi6SAag
871499		Nucleus	1	0.000	1.000	619	100000604	100000001	GFP-IMPa4-FL anti-PSF-A546 8C-S-PSF V2.00	0	17. GFP-Imp-a4-FL and anti-PSF-A546_Pos017_S001	00-SrGbCckkXp96Wkvbi6SAag
560257		Nucleus	1	0.000	1.000	620	100000605	100000002	GFP-IMPa4-FL anti-PSF-A546 8C-S-PSF V2.00	0	17. GFP-Imp-a4-FL and anti-PSF-A546_Pos017_S001	00-SrGbCckkXp96Wkvbi6SAag
926039		Nucleus	1	0.000	1.000	621	100000606	100000003	GFP-IMPa4-FL anti-PSF-A546 8C-S-PSF V2.00	0	17. GFP-Imp-a4-FL and anti-PSF-A546_Pos017_S001	00-SrGbCckkXp96Wkvbi6SAag
1.23322e+006		Nucleus	1	0.000	1.000	622	100000607	100000004	GFP-IMPa4-FL anti-PSF-A546 8C-S-PSF V2.00	0	17. GFP-Imp-a4-FL and anti-PSF-A546_Pos017_S001	00-SrGbCckkXp96Wkvbi6SAag
319973		Nucleus	1	0.000	1.000	624	100000608	100000005	GFP-IMPa4-FL anti-PSF-A546 8C-S-PSF V2.00	0	17. GFP-Imp-a4-FL and anti-PSF-A546_Pos017_S001	00-SrGbCckkXp96Wkvbi6SAag
1.45438e+006		Nucleus	1	0.000	1.000	625	100000609	100000006	GFP-IMPa4-FL anti-PSF-A546 8C-S-PSF V2.00	0	17. GFP-Imp-a4-FL and anti-PSF-A546_Pos017_S001	00-SrGbCckkXp96Wkvbi6SAag
880878		Nucleus	1	0.000	1.000	626	100000610	100000007	GFP-IMPa4-FL anti-PSF-A546 8C-S-PSF V2.00	0	17. GFP-Imp-a4-FL and anti-PSF-A546_Pos017_S001	00-SrGbCckkXp96Wkvbi6SAag
680485		Nucleus	1	0.000	1.000	627	100000611	100000008	GFP-IMPa4-FL anti-PSF-A546 8C-S-PSF V2.00	0	17. GFP-Imp-a4-FL and anti-PSF-A546_Pos017_S001	00-SrGbCckkXp96Wkvbi6SAag
755889		Nucleus	1	0.000	1.000	628	100000612	100000009	GFP-IMPa4-FL anti-PSF-A546 8C-S-PSF V2.00	0	17. GFP-Imp-a4-FL and anti-PSF-A546_Pos017_S001	00-SrGbCckkXp96Wkvbi6SAag
802154		Nucleus	1	0.000	1.000	629	100000613	100000010	GFP-IMPa4-FL anti-PSF-A546 8C-S-PSF V2.00	0	17. GFP-Imp-a4-FL and anti-PSF-A546_Pos017_S001	00-SrGbCckkXp96Wkvbi6SAag
798539		Nucleus	1	0.000	1.000	630	100000614	100000011	GFP-IMPa4-FL anti-PSF-A546 8C-S-PSF V2.00	0	17. GFP-Imp-a4-FL and anti-PSF-A546_Pos017_S001	00-SrGbCckkXp96Wkvbi6SAag
1.08439e+006		Nucleus	1	0.000	1.000	631	100000615	100000012	GFP-IMPa4-FL anti-PSF-A546 8C-S-PSF V2.00	0	17. GFP-Imp-a4-FL and anti-PSF-A546_Pos017_S001	00-SrGbCckkXp96Wkvbi6SAag
775019		Nucleus	1	0.000	1.000	632	100000616	100000013	GFP-IMPa4-FL anti-PSF-A546 8C-S-PSF V2.00	0	17. GFP-Imp-a4-FL and anti-PSF-A546_Pos017_S001	00-SrGbCckkXp96Wkvbi6SAag
818410		Nucleus	1	0.000	1.000	633	100000617	100000014	GFP-IMPa4-FL anti-PSF-A546 8C-S-PSF V2.00	0	17. GFP-Imp-a4-FL and anti-PSF-A546_Pos017_S001	00-SrGbCckkXp96Wkvbi6SAag
998471		Nucleus	1	0.000	1.000	634	100000618	100000015	GFP-IMPa4-FL anti-PSF-A546 8C-S-PSF V2.00	0	17. GFP-Imp-a4-FL and anti-PSF-A546_Pos017_S001	00-SrGbCckkXp96Wkvbi6SAag
739027		Nucleus	1	0.000	1.000	635	100000619	100000016	GFP-IMPa4-FL anti-PSF-A546 8C-S-PSF V2.00	0	17. GFP-Imp-a4-FL and anti-PSF-A546_Pos017_S001	00-SrGbCckkXp96Wkvbi6SAag
1.04846e+006		Nucleus	1	0.000	1.000	636	100000620	100000017	GFP-IMPa4-FL anti-PSF-A546 8C-S-PSF V2.00	0	17. GFP-Imp-a4-FL and anti-PSF-A546_Pos017_S001	00-SrGbCckkXp96Wkvbi6SAag
1.70572e+006		Nucleus	1	0.000	1.000	637	100000621	100000018	GFP-IMPa4-FL anti-PSF-A546 8C-S-PSF V2.00	0	17. GFP-Imp-a4-FL and anti-PSF-A546_Pos017_S001	00-SrGbCckkXp96Wkvbi6SAag
322664		Nucleus	1	0.000	1.000	638	100000622	100000000	GFP-IMPa4-FL anti-PSF-A546 8C-S-PSF V2.00	0	17. GFP-Imp-a4-FL and anti-PSF-A546_Pos018_S001	00-CRZPUo2BP4nANNLioZY45B
456069		Nucleus	1	0.000	1.000	639	100000623	100000001	GFP-IMPa4-FL anti-PSF-A546 8C-S-PSF V2.00	0	17. GFP-Imp-a4-FL and anti-PSF-A546_Pos018_S001	00-CRZPUo2BP4nANNLioZY45B
480662		Nucleus	1	0.000	1.000	640	100000624	100000002	GFP-IMPa4-FL anti-PSF-A546 8C-S-PSF V2.00	0	17. GFP-Imp-a4-FL and anti-PSF-A546_Pos018_S001	00-CRZPUo2BP4nANNLioZY45B
422623		Nucleus	1	0.000	1.000	641	100000625	100000003	GFP-IMPa4-FL anti-PSF-A546 8C-S-PSF V2.00	0	17. GFP-Imp-a4-FL and anti-PSF-A546_Pos018_S001	00-CRZPUo2BP4nANNLioZY45B
532018		Nucleus	1	0.000	1.000	642	100000626	100000004	GFP-IMPa4-FL anti-PSF-A546 8C-S-PSF V2.00	0	17. GFP-Imp-a4-FL and anti-PSF-A546_Pos018_S001	00-CRZPUo2BP4nANNLioZY45B
966296		Nucleus	1	0.000	1.000	643	100000627	100000005	GFP-IMPa4-FL anti-PSF-A546 8C-S-PSF V2.00	0	17. GFP-Imp-a4-FL and anti-PSF-A546_Pos018_S001	00-CRZPUo2BP4nANNLioZY45B
117814		Nucleus	1	0.000	1.000	644	100000628	100000006	GFP-IMPa4-FL anti-PSF-A546 8C-S-PSF V2.00	0	17. GFP-Imp-a4-FL and anti-PSF-A546_Pos018_S001	00-CRZPUo2BP4nANNLioZY45B
879486		Nucleus	1	0.000	1.000	645	100000629	100000007	GFP-IMPa4-FL anti-PSF-A546 8C-S-PSF V2.00	0	17. GFP-Imp-a4-FL and anti-PSF-A546_Pos018_S001	00-CRZPUo2BP4nANNLioZY45B
644179		Nucleus	1	0.000	1.000	646	100000630	100000008	GFP-IMPa4-FL anti-PSF-A546 8C-S-PSF V2.00	0	17. GFP-Imp-a4-FL and anti-PSF-A546_Pos018_S001	00-CRZPUo2BP4nANNLioZY45B
729638		Nucleus	1	0.000	1.000	647	100000631	100000009	GFP-IMPa4-FL anti-PSF-A546 8C-S-PSF V2.00	0	17. GFP-Imp-a4-FL and anti-PSF-A546_Pos018_S001	00-CRZPUo2BP4nANNLioZY45B
583454		Nucleus	1	0.000	1.000	648	100000632	100000010	GFP-IMPa4-FL anti-PSF-A546 8C-S-PSF V2.00	0	17. GFP-Imp-a4-FL and anti-PSF-A546_Pos018_S001	00-CRZPUo2BP4nANNLioZY45B
1.11631e+006		Nucleus	1	0.000	1.000	649	100000633	100000011	GFP-IMPa4-FL anti-PSF-A546 8C-S-PSF V2.00	0	17. GFP-Imp-a4-FL and anti-PSF-A546_Pos018_S001	00-CRZPUo2BP4nANNLioZY45B
164076		Nucleus	1	0.000	1.000	650	100000634	100000012	GFP-IMPa4-FL anti-PSF-A546 8C-S-PSF V2.00	0	17. GFP-Imp-a4-FL and anti-PSF-A546_Pos018_S001	00-CRZPUo2BP4nANNLioZY45B
805849		Nucleus	1	0.000	1.000	651	100000635	100000013	GFP-IMPa4-FL anti-PSF-A546 8C-S-PSF V2.00	0	17. GFP-Imp-a4-FL and anti-PSF-A546_Pos018_S001	00-CRZPUo2BP4nANNLioZY45B
841086		Nucleus	1	0.000	1.000	654	100000636	100000014	GFP-IMPa4-FL anti-PSF-A546 8C-S-PSF V2.00	0	17. GFP-Imp-a4-FL and anti-PSF-A546_Pos018_S001	00-CRZPUo2BP4nANNLioZY45B
890919		Nucleus	1	0.000	1.000	655	100000637	100000015	GFP-IMPa4-FL anti-PSF-A546 8C-S-PSF V2.00	0	17. GFP-Imp-a4-FL and anti-PSF-A546_Pos018_S001	00-CRZPUo2BP4nANNLioZY45B
1.04938e+006		Nucleus	1	0.000	1.000	656	100000638	100000016	GFP-IMPa4-FL anti-PSF-A546 8C-S-PSF V2.00	0	17. GFP-Imp-a4-FL and anti-PSF-A546_Pos018_S001	00-CRZPUo2BP4nANNLioZY45B
1.07171e+006		Nucleus	1	0.000	1.000	657	100000639	100000017	GFP-IMPa4-FL anti-PSF-A546 8C-S-PSF V2.00	0	17. GFP-Imp-a4-FL and anti-PSF-A546_Pos018_S001	00-CRZPUo2BP4nANNLioZY45B
969685		Nucleus	1	0.000	1.000	658	100000640	100000018	GFP-IMPa4-FL anti-PSF-A546 8C-S-PSF V2.00	0	17. GFP-Imp-a4-FL and anti-PSF-A546_Pos018_S001	00-CRZPUo2BP4nANNLioZY45B
845133		Nucleus	1	0.000	1.000	659	100000641	100000019	GFP-IMPa4-FL anti-PSF-A546 8C-S-PSF V2.00	0	17. GFP-Imp-a4-FL and anti-PSF-A546_Pos018_S001	00-CRZPUo2BP4nANNLioZY45B
1.11347e+006		Nucleus	1	0.000	1.000	660	100000642	100000020	GFP-IMPa4-FL anti-PSF-A546 8C-S-PSF V2.00	0	17. GFP-Imp-a4-FL and anti-PSF-A546_Pos018_S001	00-CRZPUo2BP4nANNLioZY45B
688317		Nucleus	1	0.000	1.000	661	100000643	100000021	GFP-IMPa4-FL anti-PSF-A546 8C-S-PSF V2.00	0	17. GFP-Imp-a4-FL and anti-PSF-A546_Pos018_S001	00-CRZPUo2BP4nANNLioZY45B
951085		Nucleus	1	0.000	1.000	662	100000644	100000022	GFP-IMPa4-FL anti-PSF-A546 8C-S-PSF V2.00	0	17. GFP-Imp-a4-FL and anti-PSF-A546_Pos018_S001	00-CRZPUo2BP4nANNLioZY45B
802264		Nucleus	1	0.000	1.000	663	100000645	100000023	GFP-IMPa4-FL anti-PSF-A546 8C-S-PSF V2.00	0	17. GFP-Imp-a4-FL and anti-PSF-A546_Pos018_S001	00-CRZPUo2BP4nANNLioZY45B
683245		Nucleus	1	0.000	1.000	664	100000646	100000024	GFP-IMPa4-FL anti-PSF-A546 8C-S-PSF V2.00	0	17. GFP-Imp-a4-FL and anti-PSF-A546_Pos018_S001	00-CRZPUo2BP4nANNLioZY45B
882764		Nucleus	1	0.000	1.000	665	100000647	100000025	GFP-IMPa4-FL anti-PSF-A546 8C-S-PSF V2.00	0	17. GFP-Imp-a4-FL and anti-PSF-A546_Pos018_S001	00-CRZPUo2BP4nANNLioZY45B
841303		Nucleus	1	0.000	1.000	666	100000648	100000026	GFP-IMPa4-FL anti-PSF-A546 8C-S-PSF V2.00	0	17. GFP-Imp-a4-FL and anti-PSF-A546_Pos018_S001	00-CRZPUo2BP4nANNLioZY45B
803075		Nucleus	1	0.000	1.000	667	100000649	100000027	GFP-IMPa4-FL anti-PSF-A546 8C-S-PSF V2.00	0	17. GFP-Imp-a4-FL and anti-PSF-A546_Pos018_S001	00-CRZPUo2BP4nANNLioZY45B
544873		Nucleus	1	0.000	1.000	668	100000650	100000028	GFP-IMPa4-FL anti-PSF-A546 8C-S-PSF V2.00	0	17. GFP-Imp-a4-FL and anti-PSF-A546_Pos018_S001	00-CRZPUo2BP4nANNLioZY45B
880239		Nucleus	1	0.000	1.000	669	100000651	100000029	GFP-IMPa4-FL anti-PSF-A546 8C-S-PSF V2.00	0	17. GFP-Imp-a4-FL and anti-PSF-A546_Pos018_S001	00-CRZPUo2BP4nANNLioZY45B
697910		Nucleus	1	0.000	1.000	670	100000652	100000030	GFP-IMPa4-FL anti-PSF-A546 8C-S-PSF V2.00	0	17. GFP-Imp-a4-FL and anti-PSF-A546_Pos018_S001	00-CRZPUo2BP4nANNLioZY45B
731340		Nucleus	1	0.000	1.000	671	100000653	100000031	GFP-IMPa4-FL anti-PSF-A546 8C-S-PSF V2.00	0	17. GFP-Imp-a4-FL and anti-PSF-A546_Pos018_S001	00-CRZPUo2BP4nANNLioZY45B
817183		Nucleus	1	0.000	1.000	672	100000654	100000032	GFP-IMPa4-FL anti-PSF-A546 8C-S-PSF V2.00	0	17. GFP-Imp-a4-FL and anti-PSF-A546_Pos018_S001	00-CRZPUo2BP4nANNLioZY45B
590230		Nucleus	1	0.000	1.000	673	100000655	100000033	GFP-IMPa4-FL anti-PSF-A546 8C-S-PSF V2.00	0	17. GFP-Imp-a4-FL and anti-PSF-A546_Pos018_S001	00-CRZPUo2BP4nANNLioZY45B
574233		Nucleus	1	0.000	1.000	674	100000656	100000034	GFP-IMPa4-FL anti-PSF-A546 8C-S-PSF V2.00	0	17. GFP-Imp-a4-FL and anti-PSF-A546_Pos018_S001	00-CRZPUo2BP4nANNLioZY45B
707979		Nucleus	1	0.000	1.000	675	100000657	100000035	GFP-IMPa4-FL anti-PSF-A546 8C-S-PSF V2.00	0	17. GFP-Imp-a4-FL and anti-PSF-A546_Pos018_S001	00-CRZPUo2BP4nANNLioZY45B
347797		Nucleus	1	0.000	1.000	676	100000658	100000036	GFP-IMPa4-FL anti-PSF-A546 8C-S-PSF V2.00	0	17. GFP-Imp-a4-FL and anti-PSF-A546_Pos018_S001	00-CRZPUo2BP4nANNLioZY45B
378757		Nucleus	1	0.000	1.000	677	100000659	100000037	GFP-IMPa4-FL anti-PSF-A546 8C-S-PSF V2.00	0	17. GFP-Imp-a4-FL and anti-PSF-A546_Pos018_S001	00-CRZPUo2BP4nANNLioZY45B
561108		Nucleus	1	0.000	1.000	678	100000660	100000038	GFP-IMPa4-FL anti-PSF-A546 8C-S-PSF V2.00	0	17. GFP-Imp-a4-FL and anti-PSF-A546_Pos018_S001	00-CRZPUo2BP4nANNLioZY45B
588097		Nucleus	1	0.000	1.000	679	100000661	100000000	GFP-IMPa4-FL anti-PSF-A546 8C-S-PSF V2.00	0	17. GFP-Imp-a4-FL and anti-PSF-A546_Pos019_S001	00-x3hRF2rd4BCN7knM55RmFn
707706		Nucleus	1	0.000	1.000	680	100000662	100000001	GFP-IMPa4-FL anti-PSF-A546 8C-S-PSF V2.00	0	17. GFP-Imp-a4-FL and anti-PSF-A546_Pos019_S001	00-x3hRF2rd4BCN7knM55RmFn
595765		Nucleus	1	0.000	1.000	681	100000663	100000002	GFP-IMPa4-FL anti-PSF-A546 8C-S-PSF V2.00	0	17. GFP-Imp-a4-FL and anti-PSF-A546_Pos019_S001	00-x3hRF2rd4BCN7knM55RmFn
511895		Nucleus	1	0.000	1.000	682	100000664	100000003	GFP-IMPa4-FL anti-PSF-A546 8C-S-PSF V2.00	0	17. GFP-Imp-a4-FL and anti-PSF-A546_Pos019_S001	00-x3hRF2rd4BCN7knM55RmFn
632332		Nucleus	1	0.000	1.000	683	100000665	100000004	GFP-IMPa4-FL anti-PSF-A546 8C-S-PSF V2.00	0	17. GFP-Imp-a4-FL and anti-PSF-A546_Pos019_S001	00-x3hRF2rd4BCN7knM55RmFn
570198		Nucleus	1	0.000	1.000	684	100000666	100000005	GFP-IMPa4-FL anti-PSF-A546 8C-S-PSF V2.00	0	17. GFP-Imp-a4-FL and anti-PSF-A546_Pos019_S001	00-x3hRF2rd4BCN7knM55RmFn
654495		Nucleus	1	0.000	1.000	685	100000667	100000006	GFP-IMPa4-FL anti-PSF-A546 8C-S-PSF V2.00	0	17. GFP-Imp-a4-FL and anti-PSF-A546_Pos019_S001	00-x3hRF2rd4BCN7knM55RmFn
626500		Nucleus	1	0.000	1.000	686	100000668	100000007	GFP-IMPa4-FL anti-PSF-A546 8C-S-PSF V2.00	0	17. GFP-Imp-a4-FL and anti-PSF-A546_Pos019_S001	00-x3hRF2rd4BCN7knM55RmFn
748071		Nucleus	1	0.000	1.000	687	100000669	100000008	GFP-IMPa4-FL anti-PSF-A546 8C-S-PSF V2.00	0	17. GFP-Imp-a4-FL and anti-PSF-A546_Pos019_S001	00-x3hRF2rd4BCN7knM55RmFn
925708		Nucleus	1	0.000	1.000	688	100000670	100000009	GFP-IMPa4-FL anti-PSF-A546 8C-S-PSF V2.00	0	17. GFP-Imp-a4-FL and anti-PSF-A546_Pos019_S001	00-x3hRF2rd4BCN7knM55RmFn
787658		Nucleus	1	0.000	1.000	689	100000671	100000010	GFP-IMPa4-FL anti-PSF-A546 8C-S-PSF V2.00	0	17. GFP-Imp-a4-FL and anti-PSF-A546_Pos019_S001	00-x3hRF2rd4BCN7knM55RmFn
639454		Nucleus	1	0.000	1.000	690	100000672	100000011	GFP-IMPa4-FL anti-PSF-A546 8C-S-PSF V2.00	0	17. GFP-Imp-a4-FL and anti-PSF-A546_Pos019_S001	00-x3hRF2rd4BCN7knM55RmFn
261648		Nucleus	1	0.000	1.000	691	100000673	100000012	GFP-IMPa4-FL anti-PSF-A546 8C-S-PSF V2.00	0	17. GFP-Imp-a4-FL and anti-PSF-A546_Pos019_S001	00-x3hRF2rd4BCN7knM55RmFn
527209		Nucleus	1	0.000	1.000	692	100000674	100000013	GFP-IMPa4-FL anti-PSF-A546 8C-S-PSF V2.00	0	17. GFP-Imp-a4-FL and anti-PSF-A546_Pos019_S001	00-x3hRF2rd4BCN7knM55RmFn
575893		Nucleus	1	0.000	1.000	693	100000675	100000014	GFP-IMPa4-FL anti-PSF-A546 8C-S-PSF V2.00	0	17. GFP-Imp-a4-FL and anti-PSF-A546_Pos019_S001	00-x3hRF2rd4BCN7knM55RmFn
319633		Nucleus	1	0.000	1.000	694	100000676	100000015	GFP-IMPa4-FL anti-PSF-A546 8C-S-PSF V2.00	0	17. GFP-Imp-a4-FL and anti-PSF-A546_Pos019_S001	00-x3hRF2rd4BCN7knM55RmFn
803631		Nucleus	1	0.000	1.000	695	100000677	100000016	GFP-IMPa4-FL anti-PSF-A546 8C-S-PSF V2.00	0	17. GFP-Imp-a4-FL and anti-PSF-A546_Pos019_S001	00-x3hRF2rd4BCN7knM55RmFn
689243		Nucleus	1	0.000	1.000	696	100000678	100000017	GFP-IMPa4-FL anti-PSF-A546 8C-S-PSF V2.00	0	17. GFP-Imp-a4-FL and anti-PSF-A546_Pos019_S001	00-x3hRF2rd4BCN7knM55RmFn
642374		Nucleus	1	0.000	1.000	697	100000679	100000018	GFP-IMPa4-FL anti-PSF-A546 8C-S-PSF V2.00	0	17. GFP-Imp-a4-FL and anti-PSF-A546_Pos019_S001	00-x3hRF2rd4BCN7knM55RmFn
557895		Nucleus	1	0.000	1.000	698	100000680	100000019	GFP-IMPa4-FL anti-PSF-A546 8C-S-PSF V2.00	0	17. GFP-Imp-a4-FL and anti-PSF-A546_Pos019_S001	00-x3hRF2rd4BCN7knM55RmFn
567465		Nucleus	1	0.000	1.000	699	100000681	100000020	GFP-IMPa4-FL anti-PSF-A546 8C-S-PSF V2.00	0	17. GFP-Imp-a4-FL and anti-PSF-A546_Pos019_S001	00-x3hRF2rd4BCN7knM55RmFn
831399		Nucleus	1	0.000	1.000	701	100000682	100000021	GFP-IMPa4-FL anti-PSF-A546 8C-S-PSF V2.00	0	17. GFP-Imp-a4-FL and anti-PSF-A546_Pos019_S001	00-x3hRF2rd4BCN7knM55RmFn
724491		Nucleus	1	0.000	1.000	702	100000683	100000022	GFP-IMPa4-FL anti-PSF-A546 8C-S-PSF V2.00	0	17. GFP-Imp-a4-FL and anti-PSF-A546_Pos019_S001	00-x3hRF2rd4BCN7knM55RmFn
659527		Nucleus	1	0.000	1.000	703	100000684	100000023	GFP-IMPa4-FL anti-PSF-A546 8C-S-PSF V2.00	0	17. GFP-Imp-a4-FL and anti-PSF-A546_Pos019_S001	00-x3hRF2rd4BCN7knM55RmFn
735422		Nucleus	1	0.000	1.000	704	100000685	100000024	GFP-IMPa4-FL anti-PSF-A546 8C-S-PSF V2.00	0	17. GFP-Imp-a4-FL and anti-PSF-A546_Pos019_S001	00-x3hRF2rd4BCN7knM55RmFn
594409		Nucleus	1	0.000	1.000	705	100000686	100000025	GFP-IMPa4-FL anti-PSF-A546 8C-S-PSF V2.00	0	17. GFP-Imp-a4-FL and anti-PSF-A546_Pos019_S001	00-x3hRF2rd4BCN7knM55RmFn
606608		Nucleus	1	0.000	1.000	706	100000687	100000026	GFP-IMPa4-FL anti-PSF-A546 8C-S-PSF V2.00	0	17. GFP-Imp-a4-FL and anti-PSF-A546_Pos019_S001	00-x3hRF2rd4BCN7knM55RmFn
718127		Nucleus	1	0.000	1.000	707	100000688	100000027	GFP-IMPa4-FL anti-PSF-A546 8C-S-PSF V2.00	0	17. GFP-Imp-a4-FL and anti-PSF-A546_Pos019_S001	00-x3hRF2rd4BCN7knM55RmFn
651795		Nucleus	1	0.000	1.000	708	100000689	100000028	GFP-IMPa4-FL anti-PSF-A546 8C-S-PSF V2.00	0	17. GFP-Imp-a4-FL and anti-PSF-A546_Pos019_S001	00-x3hRF2rd4BCN7knM55RmFn
865474		Nucleus	1	0.000	1.000	709	100000690	100000029	GFP-IMPa4-FL anti-PSF-A546 8C-S-PSF V2.00	0	17. GFP-Imp-a4-FL and anti-PSF-A546_Pos019_S001	00-x3hRF2rd4BCN7knM55RmFn
633145		Nucleus	1	0.000	1.000	710	100000691	100000030	GFP-IMPa4-FL anti-PSF-A546 8C-S-PSF V2.00	0	17. GFP-Imp-a4-FL and anti-PSF-A546_Pos019_S001	00-x3hRF2rd4BCN7knM55RmFn
718899		Nucleus	1	0.000	1.000	711	100000692	100000031	GFP-IMPa4-FL anti-PSF-A546 8C-S-PSF V2.00	0	17. GFP-Imp-a4-FL and anti-PSF-A546_Pos019_S001	00-x3hRF2rd4BCN7knM55RmFn
641353		Nucleus	1	0.000	1.000	712	100000693	100000032	GFP-IMPa4-FL anti-PSF-A546 8C-S-PSF V2.00	0	17. GFP-Imp-a4-FL and anti-PSF-A546_Pos019_S001	00-x3hRF2rd4BCN7knM55RmFn
585748		Nucleus	1	0.000	1.000	713	100000694	100000033	GFP-IMPa4-FL anti-PSF-A546 8C-S-PSF V2.00	0	17. GFP-Imp-a4-FL and anti-PSF-A546_Pos019_S001	00-x3hRF2rd4BCN7knM55RmFn
644391		Nucleus	1	0.000	1.000	714	100000695	100000034	GFP-IMPa4-FL anti-PSF-A546 8C-S-PSF V2.00	0	17. GFP-Imp-a4-FL and anti-PSF-A546_Pos019_S001	00-x3hRF2rd4BCN7knM55RmFn
727320		Nucleus	1	0.000	1.000	715	100000696	100000035	GFP-IMPa4-FL anti-PSF-A546 8C-S-PSF V2.00	0	17. GFP-Imp-a4-FL and anti-PSF-A546_Pos019_S001	00-x3hRF2rd4BCN7knM55RmFn
583418		Nucleus	1	0.000	1.000	716	100000697	100000036	GFP-IMPa4-FL anti-PSF-A546 8C-S-PSF V2.00	0	17. GFP-Imp-a4-FL and anti-PSF-A546_Pos019_S001	00-x3hRF2rd4BCN7knM55RmFn
625855		Nucleus	1	0.000	1.000	717	100000698	100000037	GFP-IMPa4-FL anti-PSF-A546 8C-S-PSF V2.00	0	17. GFP-Imp-a4-FL and anti-PSF-A546_Pos019_S001	00-x3hRF2rd4BCN7knM55RmFn
728392		Nucleus	1	0.000	1.000	718	100000699	100000038	GFP-IMPa4-FL anti-PSF-A546 8C-S-PSF V2.00	0	17. GFP-Imp-a4-FL and anti-PSF-A546_Pos019_S001	00-x3hRF2rd4BCN7knM55RmFn
594719		Nucleus	1	0.000	1.000	719	100000700	100000039	GFP-IMPa4-FL anti-PSF-A546 8C-S-PSF V2.00	0	17. GFP-Imp-a4-FL and anti-PSF-A546_Pos019_S001	00-x3hRF2rd4BCN7knM55RmFn
685022		Nucleus	1	0.000	1.000	720	100000701	100000040	GFP-IMPa4-FL anti-PSF-A546 8C-S-PSF V2.00	0	17. GFP-Imp-a4-FL and anti-PSF-A546_Pos019_S001	00-x3hRF2rd4BCN7knM55RmFn
967722		Nucleus	1	0.000	1.000	721	100000702	100000041	GFP-IMPa4-FL anti-PSF-A546 8C-S-PSF V2.00	0	17. GFP-Imp-a4-FL and anti-PSF-A546_Pos019_S001	00-x3hRF2rd4BCN7knM55RmFn
820413		Nucleus	1	0.000	1.000	722	100000703	100000042	GFP-IMPa4-FL anti-PSF-A546 8C-S-PSF V2.00	0	17. GFP-Imp-a4-FL and anti-PSF-A546_Pos019_S001	00-x3hRF2rd4BCN7knM55RmFn
510982		Nucleus	1	0.000	1.000	723	100000704	100000043	GFP-IMPa4-FL anti-PSF-A546 8C-S-PSF V2.00	0	17. GFP-Imp-a4-FL and anti-PSF-A546_Pos019_S001	00-x3hRF2rd4BCN7knM55RmFn
764476		Nucleus	1	0.000	1.000	724	100000705	100000044	GFP-IMPa4-FL anti-PSF-A546 8C-S-PSF V2.00	0	17. GFP-Imp-a4-FL and anti-PSF-A546_Pos019_S001	00-x3hRF2rd4BCN7knM55RmFn
935553		Nucleus	1	0.000	1.000	725	100000706	100000045	GFP-IMPa4-FL anti-PSF-A546 8C-S-PSF V2.00	0	17. GFP-Imp-a4-FL and anti-PSF-A546_Pos019_S001	00-x3hRF2rd4BCN7knM55RmFn
389846		Nucleus	1	0.000	1.000	726	100000707	100000046	GFP-IMPa4-FL anti-PSF-A546 8C-S-PSF V2.00	0	17. GFP-Imp-a4-FL and anti-PSF-A546_Pos019_S001	00-x3hRF2rd4BCN7knM55RmFn
824265		Nucleus	1	0.000	1.000	727	100000708	100000047	GFP-IMPa4-FL anti-PSF-A546 8C-S-PSF V2.00	0	17. GFP-Imp-a4-FL and anti-PSF-A546_Pos019_S001	00-x3hRF2rd4BCN7knM55RmFn
1.52373e+006		Nucleus	1	0.000	1.000	728	100000709	100000048	GFP-IMPa4-FL anti-PSF-A546 8C-S-PSF V2.00	0	17. GFP-Imp-a4-FL and anti-PSF-A546_Pos019_S001	00-x3hRF2rd4BCN7knM55RmFn
94441		Nucleus	1	0.000	1.000	729	100000710	100000049	GFP-IMPa4-FL anti-PSF-A546 8C-S-PSF V2.00	0	17. GFP-Imp-a4-FL and anti-PSF-A546_Pos019_S001	00-x3hRF2rd4BCN7knM55RmFn
469560		Nucleus	1	0.000	1.000	730	100000711	100000050	GFP-IMPa4-FL anti-PSF-A546 8C-S-PSF V2.00	0	17. GFP-Imp-a4-FL and anti-PSF-A546_Pos019_S001	00-x3hRF2rd4BCN7knM55RmFn
661470		Nucleus	1	0.000	1.000	731	100000712	100000000	GFP-IMPa4-FL anti-PSF-A546 8C-S-PSF V2.00	0	17. GFP-Imp-a4-FL and anti-PSF-A546_Pos020_S001	00-iezAJa87VN9XRCEHjTeRmB
853325		Nucleus	1	0.000	1.000	732	100000713	100000001	GFP-IMPa4-FL anti-PSF-A546 8C-S-PSF V2.00	0	17. GFP-Imp-a4-FL and anti-PSF-A546_Pos020_S001	00-iezAJa87VN9XRCEHjTeRmB
688690		Nucleus	1	0.000	1.000	733	100000714	100000002	GFP-IMPa4-FL anti-PSF-A546 8C-S-PSF V2.00	0	17. GFP-Imp-a4-FL and anti-PSF-A546_Pos020_S001	00-iezAJa87VN9XRCEHjTeRmB
659889		Nucleus	1	0.000	1.000	734	100000715	100000003	GFP-IMPa4-FL anti-PSF-A546 8C-S-PSF V2.00	0	17. GFP-Imp-a4-FL and anti-PSF-A546_Pos020_S001	00-iezAJa87VN9XRCEHjTeRmB
539366		Nucleus	1	0.000	1.000	736	100000716	100000004	GFP-IMPa4-FL anti-PSF-A546 8C-S-PSF V2.00	0	17. GFP-Imp-a4-FL and anti-PSF-A546_Pos020_S001	00-iezAJa87VN9XRCEHjTeRmB
854318		Nucleus	1	0.000	1.000	737	100000717	100000005	GFP-IMPa4-FL anti-PSF-A546 8C-S-PSF V2.00	0	17. GFP-Imp-a4-FL and anti-PSF-A546_Pos020_S001	00-iezAJa87VN9XRCEHjTeRmB
619468		Nucleus	1	0.000	1.000	738	100000718	100000006	GFP-IMPa4-FL anti-PSF-A546 8C-S-PSF V2.00	0	17. GFP-Imp-a4-FL and anti-PSF-A546_Pos020_S001	00-iezAJa87VN9XRCEHjTeRmB
326510		Nucleus	1	0.000	1.000	739	100000719	100000007	GFP-IMPa4-FL anti-PSF-A546 8C-S-PSF V2.00	0	17. GFP-Imp-a4-FL and anti-PSF-A546_Pos020_S001	00-iezAJa87VN9XRCEHjTeRmB
982794		Nucleus	1	0.000	1.000	740	100000720	100000008	GFP-IMPa4-FL anti-PSF-A546 8C-S-PSF V2.00	0	17. GFP-Imp-a4-FL and anti-PSF-A546_Pos020_S001	00-iezAJa87VN9XRCEHjTeRmB
896837		Nucleus	1	0.000	1.000	741	100000721	100000009	GFP-IMPa4-FL anti-PSF-A546 8C-S-PSF V2.00	0	17. GFP-Imp-a4-FL and anti-PSF-A546_Pos020_S001	00-iezAJa87VN9XRCEHjTeRmB
1.04418e+006		Nucleus	1	0.000	1.000	742	100000722	100000010	GFP-IMPa4-FL anti-PSF-A546 8C-S-PSF V2.00	0	17. GFP-Imp-a4-FL and anti-PSF-A546_Pos020_S001	00-iezAJa87VN9XRCEHjTeRmB
798982		Nucleus	1	0.000	1.000	743	100000723	100000011	GFP-IMPa4-FL anti-PSF-A546 8C-S-PSF V2.00	0	17. GFP-Imp-a4-FL and anti-PSF-A546_Pos020_S001	00-iezAJa87VN9XRCEHjTeRmB
846816		Nucleus	1	0.000	1.000	744	100000724	100000012	GFP-IMPa4-FL anti-PSF-A546 8C-S-PSF V2.00	0	17. GFP-Imp-a4-FL and anti-PSF-A546_Pos020_S001	00-iezAJa87VN9XRCEHjTeRmB
815587		Nucleus	1	0.000	1.000	745	100000725	100000013	GFP-IMPa4-FL anti-PSF-A546 8C-S-PSF V2.00	0	17. GFP-Imp-a4-FL and anti-PSF-A546_Pos020_S001	00-iezAJa87VN9XRCEHjTeRmB
1.07392e+006		Nucleus	1	0.000	1.000	746	100000726	100000014	GFP-IMPa4-FL anti-PSF-A546 8C-S-PSF V2.00	0	17. GFP-Imp-a4-FL and anti-PSF-A546_Pos020_S001	00-iezAJa87VN9XRCEHjTeRmB
806774		Nucleus	1	0.000	1.000	747	100000727	100000015	GFP-IMPa4-FL anti-PSF-A546 8C-S-PSF V2.00	0	17. GFP-Imp-a4-FL and anti-PSF-A546_Pos020_S001	00-iezAJa87VN9XRCEHjTeRmB
529316		Nucleus	1	0.000	1.000	748	100000728	100000016	GFP-IMPa4-FL anti-PSF-A546 8C-S-PSF V2.00	0	17. GFP-Imp-a4-FL and anti-PSF-A546_Pos020_S001	00-iezAJa87VN9XRCEHjTeRmB
273795		Nucleus	1	0.000	1.000	749	100000729	100000017	GFP-IMPa4-FL anti-PSF-A546 8C-S-PSF V2.00	0	17. GFP-Imp-a4-FL and anti-PSF-A546_Pos020_S001	00-iezAJa87VN9XRCEHjTeRmB
627460		Nucleus	1	0.000	1.000	750	100000730	100000018	GFP-IMPa4-FL anti-PSF-A546 8C-S-PSF V2.00	0	17. GFP-Imp-a4-FL and anti-PSF-A546_Pos020_S001	00-iezAJa87VN9XRCEHjTeRmB
1.08058e+006		Nucleus	1	0.000	1.000	751	100000731	100000019	GFP-IMPa4-FL anti-PSF-A546 8C-S-PSF V2.00	0	17. GFP-Imp-a4-FL and anti-PSF-A546_Pos020_S001	00-iezAJa87VN9XRCEHjTeRmB
738301		Nucleus	1	0.000	1.000	752	100000732	100000020	GFP-IMPa4-FL anti-PSF-A546 8C-S-PSF V2.00	0	17. GFP-Imp-a4-FL and anti-PSF-A546_Pos020_S001	00-iezAJa87VN9XRCEHjTeRmB
553786		Nucleus	1	0.000	1.000	753	100000733	100000021	GFP-IMPa4-FL anti-PSF-A546 8C-S-PSF V2.00	0	17. GFP-Imp-a4-FL and anti-PSF-A546_Pos020_S001	00-iezAJa87VN9XRCEHjTeRmB
824420		Nucleus	1	0.000	1.000	754	100000734	100000022	GFP-IMPa4-FL anti-PSF-A546 8C-S-PSF V2.00	0	17. GFP-Imp-a4-FL and anti-PSF-A546_Pos020_S001	00-iezAJa87VN9XRCEHjTeRmB
553500		Nucleus	1	0.000	1.000	755	100000735	100000023	GFP-IMPa4-FL anti-PSF-A546 8C-S-PSF V2.00	0	17. GFP-Imp-a4-FL and anti-PSF-A546_Pos020_S001	00-iezAJa87VN9XRCEHjTeRmB
495770		Nucleus	1	0.000	1.000	756	100000736	100000024	GFP-IMPa4-FL anti-PSF-A546 8C-S-PSF V2.00	0	17. GFP-Imp-a4-FL and anti-PSF-A546_Pos020_S001	00-iezAJa87VN9XRCEHjTeRmB
864383		Nucleus	1	0.000	1.000	757	100000737	100000025	GFP-IMPa4-FL anti-PSF-A546 8C-S-PSF V2.00	0	17. GFP-Imp-a4-FL and anti-PSF-A546_Pos020_S001	00-iezAJa87VN9XRCEHjTeRmB
682854		Nucleus	1	0.000	1.000	758	100000738	100000026	GFP-IMPa4-FL anti-PSF-A546 8C-S-PSF V2.00	0	17. GFP-Imp-a4-FL and anti-PSF-A546_Pos020_S001	00-iezAJa87VN9XRCEHjTeRmB
395464		Nucleus	1	0.000	1.000	759	100000739	100000027	GFP-IMPa4-FL anti-PSF-A546 8C-S-PSF V2.00	0	17. GFP-Imp-a4-FL and anti-PSF-A546_Pos020_S001	00-iezAJa87VN9XRCEHjTeRmB
846353		Nucleus	1	0.000	1.000	760	100000740	100000028	GFP-IMPa4-FL anti-PSF-A546 8C-S-PSF V2.00	0	17. GFP-Imp-a4-FL and anti-PSF-A546_Pos020_S001	00-iezAJa87VN9XRCEHjTeRmB
691984		Nucleus	1	0.000	1.000	761	100000741	100000029	GFP-IMPa4-FL anti-PSF-A546 8C-S-PSF V2.00	0	17. GFP-Imp-a4-FL and anti-PSF-A546_Pos020_S001	00-iezAJa87VN9XRCEHjTeRmB
599585		Nucleus	1	0.000	1.000	762	100000742	100000030	GFP-IMPa4-FL anti-PSF-A546 8C-S-PSF V2.00	0	17. GFP-Imp-a4-FL and anti-PSF-A546_Pos020_S001	00-iezAJa87VN9XRCEHjTeRmB
411394		Nucleus	1	0.000	1.000	763	100000743	100000031	GFP-IMPa4-FL anti-PSF-A546 8C-S-PSF V2.00	0	17. GFP-Imp-a4-FL and anti-PSF-A546_Pos020_S001	00-iezAJa87VN9XRCEHjTeRmB
692369		Nucleus	1	0.000	1.000	764	100000744	100000032	GFP-IMPa4-FL anti-PSF-A546 8C-S-PSF V2.00	0	17. GFP-Imp-a4-FL and anti-PSF-A546_Pos020_S001	00-iezAJa87VN9XRCEHjTeRmB
610386		Nucleus	1	0.000	1.000	765	100000745	100000033	GFP-IMPa4-FL anti-PSF-A546 8C-S-PSF V2.00	0	17. GFP-Imp-a4-FL and anti-PSF-A546_Pos020_S001	00-iezAJa87VN9XRCEHjTeRmB
827322		Nucleus	1	0.000	1.000	766	100000746	100000034	GFP-IMPa4-FL anti-PSF-A546 8C-S-PSF V2.00	0	17. GFP-Imp-a4-FL and anti-PSF-A546_Pos020_S001	00-iezAJa87VN9XRCEHjTeRmB
1.0497e+006		Nucleus	1	0.000	1.000	767	100000747	100000035	GFP-IMPa4-FL anti-PSF-A546 8C-S-PSF V2.00	0	17. GFP-Imp-a4-FL and anti-PSF-A546_Pos020_S001	00-iezAJa87VN9XRCEHjTeRmB
578935		Nucleus	1	0.000	1.000	768	100000748	100000036	GFP-IMPa4-FL anti-PSF-A546 8C-S-PSF V2.00	0	17. GFP-Imp-a4-FL and anti-PSF-A546_Pos020_S001	00-iezAJa87VN9XRCEHjTeRmB
394189		Nucleus	1	0.000	1.000	769	100000749	100000037	GFP-IMPa4-FL anti-PSF-A546 8C-S-PSF V2.00	0	17. GFP-Imp-a4-FL and anti-PSF-A546_Pos020_S001	00-iezAJa87VN9XRCEHjTeRmB
1.01293e+006		Nucleus	1	0.000	1.000	770	100000750	100000038	GFP-IMPa4-FL anti-PSF-A546 8C-S-PSF V2.00	0	17. GFP-Imp-a4-FL and anti-PSF-A546_Pos020_S001	00-iezAJa87VN9XRCEHjTeRmB
1.16695e+006		Nucleus	1	0.000	1.000	771	100000751	100000039	GFP-IMPa4-FL anti-PSF-A546 8C-S-PSF V2.00	0	17. GFP-Imp-a4-FL and anti-PSF-A546_Pos020_S001	00-iezAJa87VN9XRCEHjTeRmB
690921		Nucleus	1	0.000	1.000	772	100000752	100000000	GFP-IMPa4-FL anti-PSF-A546 8C-S-PSF V2.00	0	17. GFP-Imp-a4-FL and anti-PSF-A546_Pos021_S001	00-hzefg6H2S2ruoUAJ26bYsX
519607		Nucleus	1	0.000	1.000	773	100000753	100000001	GFP-IMPa4-FL anti-PSF-A546 8C-S-PSF V2.00	0	17. GFP-Imp-a4-FL and anti-PSF-A546_Pos021_S001	00-hzefg6H2S2ruoUAJ26bYsX
570107		Nucleus	1	0.000	1.000	774	100000754	100000002	GFP-IMPa4-FL anti-PSF-A546 8C-S-PSF V2.00	0	17. GFP-Imp-a4-FL and anti-PSF-A546_Pos021_S001	00-hzefg6H2S2ruoUAJ26bYsX
108709		Nucleus	1	0.000	1.000	775	100000755	100000003	GFP-IMPa4-FL anti-PSF-A546 8C-S-PSF V2.00	0	17. GFP-Imp-a4-FL and anti-PSF-A546_Pos021_S001	00-hzefg6H2S2ruoUAJ26bYsX
466586		Nucleus	1	0.000	1.000	776	100000756	100000004	GFP-IMPa4-FL anti-PSF-A546 8C-S-PSF V2.00	0	17. GFP-Imp-a4-FL and anti-PSF-A546_Pos021_S001	00-hzefg6H2S2ruoUAJ26bYsX
1.10625e+006		Nucleus	1	0.000	1.000	777	100000757	100000005	GFP-IMPa4-FL anti-PSF-A546 8C-S-PSF V2.00	0	17. GFP-Imp-a4-FL and anti-PSF-A546_Pos021_S001	00-hzefg6H2S2ruoUAJ26bYsX
729492		Nucleus	1	0.000	1.000	778	100000758	100000006	GFP-IMPa4-FL anti-PSF-A546 8C-S-PSF V2.00	0	17. GFP-Imp-a4-FL and anti-PSF-A546_Pos021_S001	00-hzefg6H2S2ruoUAJ26bYsX
787535		Nucleus	1	0.000	1.000	779	100000759	100000007	GFP-IMPa4-FL anti-PSF-A546 8C-S-PSF V2.00	0	17. GFP-Imp-a4-FL and anti-PSF-A546_Pos021_S001	00-hzefg6H2S2ruoUAJ26bYsX
725413		Nucleus	1	0.000	1.000	780	100000760	100000008	GFP-IMPa4-FL anti-PSF-A546 8C-S-PSF V2.00	0	17. GFP-Imp-a4-FL and anti-PSF-A546_Pos021_S001	00-hzefg6H2S2ruoUAJ26bYsX
838409		Nucleus	1	0.000	1.000	781	100000761	100000009	GFP-IMPa4-FL anti-PSF-A546 8C-S-PSF V2.00	0	17. GFP-Imp-a4-FL and anti-PSF-A546_Pos021_S001	00-hzefg6H2S2ruoUAJ26bYsX
1.09946e+006		Nucleus	1	0.000	1.000	782	100000762	100000010	GFP-IMPa4-FL anti-PSF-A546 8C-S-PSF V2.00	0	17. GFP-Imp-a4-FL and anti-PSF-A546_Pos021_S001	00-hzefg6H2S2ruoUAJ26bYsX
230006		Nucleus	1	0.000	1.000	783	100000763	100000011	GFP-IMPa4-FL anti-PSF-A546 8C-S-PSF V2.00	0	17. GFP-Imp-a4-FL and anti-PSF-A546_Pos021_S001	00-hzefg6H2S2ruoUAJ26bYsX
1.38891e+006		Nucleus	1	0.000	1.000	784	100000764	100000012	GFP-IMPa4-FL anti-PSF-A546 8C-S-PSF V2.00	0	17. GFP-Imp-a4-FL and anti-PSF-A546_Pos021_S001	00-hzefg6H2S2ruoUAJ26bYsX
967418		Nucleus	1	0.000	1.000	785	100000765	100000013	GFP-IMPa4-FL anti-PSF-A546 8C-S-PSF V2.00	0	17. GFP-Imp-a4-FL and anti-PSF-A546_Pos021_S001	00-hzefg6H2S2ruoUAJ26bYsX
864129		Nucleus	1	0.000	1.000	786	100000766	100000014	GFP-IMPa4-FL anti-PSF-A546 8C-S-PSF V2.00	0	17. GFP-Imp-a4-FL and anti-PSF-A546_Pos021_S001	00-hzefg6H2S2ruoUAJ26bYsX
715370		Nucleus	1	0.000	1.000	787	100000767	100000015	GFP-IMPa4-FL anti-PSF-A546 8C-S-PSF V2.00	0	17. GFP-Imp-a4-FL and anti-PSF-A546_Pos021_S001	00-hzefg6H2S2ruoUAJ26bYsX
751218		Nucleus	1	0.000	1.000	788	100000768	100000016	GFP-IMPa4-FL anti-PSF-A546 8C-S-PSF V2.00	0	17. GFP-Imp-a4-FL and anti-PSF-A546_Pos021_S001	00-hzefg6H2S2ruoUAJ26bYsX
274498		Nucleus	1	0.000	1.000	789	100000769	100000017	GFP-IMPa4-FL anti-PSF-A546 8C-S-PSF V2.00	0	17. GFP-Imp-a4-FL and anti-PSF-A546_Pos021_S001	00-hzefg6H2S2ruoUAJ26bYsX
1.43087e+006		Nucleus	1	0.000	1.000	790	100000770	100000018	GFP-IMPa4-FL anti-PSF-A546 8C-S-PSF V2.00	0	17. GFP-Imp-a4-FL and anti-PSF-A546_Pos021_S001	00-hzefg6H2S2ruoUAJ26bYsX
876363		Nucleus	1	0.000	1.000	791	100000771	100000019	GFP-IMPa4-FL anti-PSF-A546 8C-S-PSF V2.00	0	17. GFP-Imp-a4-FL and anti-PSF-A546_Pos021_S001	00-hzefg6H2S2ruoUAJ26bYsX
478597		Nucleus	1	0.000	1.000	792	100000772	100000020	GFP-IMPa4-FL anti-PSF-A546 8C-S-PSF V2.00	0	17. GFP-Imp-a4-FL and anti-PSF-A546_Pos021_S001	00-hzefg6H2S2ruoUAJ26bYsX
698722		Nucleus	1	0.000	1.000	793	100000773	100000021	GFP-IMPa4-FL anti-PSF-A546 8C-S-PSF V2.00	0	17. GFP-Imp-a4-FL and anti-PSF-A546_Pos021_S001	00-hzefg6H2S2ruoUAJ26bYsX
736358		Nucleus	1	0.000	1.000	794	100000774	100000022	GFP-IMPa4-FL anti-PSF-A546 8C-S-PSF V2.00	0	17. GFP-Imp-a4-FL and anti-PSF-A546_Pos021_S001	00-hzefg6H2S2ruoUAJ26bYsX
502129		Nucleus	1	0.000	1.000	795	100000775	100000023	GFP-IMPa4-FL anti-PSF-A546 8C-S-PSF V2.00	0	17. GFP-Imp-a4-FL and anti-PSF-A546_Pos021_S001	00-hzefg6H2S2ruoUAJ26bYsX
1.08389e+006		Nucleus	1	0.000	1.000	796	100000776	100000024	GFP-IMPa4-FL anti-PSF-A546 8C-S-PSF V2.00	0	17. GFP-Imp-a4-FL and anti-PSF-A546_Pos021_S001	00-hzefg6H2S2ruoUAJ26bYsX
1.11294e+006		Nucleus	1	0.000	1.000	797	100000777	100000025	GFP-IMPa4-FL anti-PSF-A546 8C-S-PSF V2.00	0	17. GFP-Imp-a4-FL and anti-PSF-A546_Pos021_S001	00-hzefg6H2S2ruoUAJ26bYsX
957650		Nucleus	1	0.000	1.000	798	100000778	100000026	GFP-IMPa4-FL anti-PSF-A546 8C-S-PSF V2.00	0	17. GFP-Imp-a4-FL and anti-PSF-A546_Pos021_S001	00-hzefg6H2S2ruoUAJ26bYsX
1.21624e+006		Nucleus	1	0.000	1.000	799	100000779	100000027	GFP-IMPa4-FL anti-PSF-A546 8C-S-PSF V2.00	0	17. GFP-Imp-a4-FL and anti-PSF-A546_Pos021_S001	00-hzefg6H2S2ruoUAJ26bYsX
110635		Nucleus	1	0.000	1.000	800	100000780	100000028	GFP-IMPa4-FL anti-PSF-A546 8C-S-PSF V2.00	0	17. GFP-Imp-a4-FL and anti-PSF-A546_Pos021_S001	00-hzefg6H2S2ruoUAJ26bYsX
1.32304e+006		Nucleus	1	0.000	1.000	801	100000781	100000029	GFP-IMPa4-FL anti-PSF-A546 8C-S-PSF V2.00	0	17. GFP-Imp-a4-FL and anti-PSF-A546_Pos021_S001	00-hzefg6H2S2ruoUAJ26bYsX
959112		Nucleus	1	0.000	1.000	802	100000782	100000030	GFP-IMPa4-FL anti-PSF-A546 8C-S-PSF V2.00	0	17. GFP-Imp-a4-FL and anti-PSF-A546_Pos021_S001	00-hzefg6H2S2ruoUAJ26bYsX
1.35784e+006		Nucleus	1	0.000	1.000	803	100000783	100000031	GFP-IMPa4-FL anti-PSF-A546 8C-S-PSF V2.00	0	17. GFP-Imp-a4-FL and anti-PSF-A546_Pos021_S001	00-hzefg6H2S2ruoUAJ26bYsX
628465		Nucleus	1	0.000	1.000	804	100000784	100000032	GFP-IMPa4-FL anti-PSF-A546 8C-S-PSF V2.00	0	17. GFP-Imp-a4-FL and anti-PSF-A546_Pos021_S001	00-hzefg6H2S2ruoUAJ26bYsX
1.51391e+006		Nucleus	1	0.000	1.000	805	100000785	100000033	GFP-IMPa4-FL anti-PSF-A546 8C-S-PSF V2.00	0	17. GFP-Imp-a4-FL and anti-PSF-A546_Pos021_S001	00-hzefg6H2S2ruoUAJ26bYsX
839027		Nucleus	1	0.000	1.000	806	100000786	100000034	GFP-IMPa4-FL anti-PSF-A546 8C-S-PSF V2.00	0	17. GFP-Imp-a4-FL and anti-PSF-A546_Pos021_S001	00-hzefg6H2S2ruoUAJ26bYsX
614186		Nucleus	1	0.000	1.000	807	100000787	100000035	GFP-IMPa4-FL anti-PSF-A546 8C-S-PSF V2.00	0	17. GFP-Imp-a4-FL and anti-PSF-A546_Pos021_S001	00-hzefg6H2S2ruoUAJ26bYsX
978611		Nucleus	1	0.000	1.000	808	100000788	100000036	GFP-IMPa4-FL anti-PSF-A546 8C-S-PSF V2.00	0	17. GFP-Imp-a4-FL and anti-PSF-A546_Pos021_S001	00-hzefg6H2S2ruoUAJ26bYsX
747034		Nucleus	1	0.000	1.000	809	100000789	100000037	GFP-IMPa4-FL anti-PSF-A546 8C-S-PSF V2.00	0	17. GFP-Imp-a4-FL and anti-PSF-A546_Pos021_S001	00-hzefg6H2S2ruoUAJ26bYsX
810584		Nucleus	1	0.000	1.000	810	100000790	100000038	GFP-IMPa4-FL anti-PSF-A546 8C-S-PSF V2.00	0	17. GFP-Imp-a4-FL and anti-PSF-A546_Pos021_S001	00-hzefg6H2S2ruoUAJ26bYsX
552464		Nucleus	1	0.000	1.000	811	100000791	100000039	GFP-IMPa4-FL anti-PSF-A546 8C-S-PSF V2.00	0	17. GFP-Imp-a4-FL and anti-PSF-A546_Pos021_S001	00-hzefg6H2S2ruoUAJ26bYsX
844184		Nucleus	1	0.000	1.000	812	100000792	100000040	GFP-IMPa4-FL anti-PSF-A546 8C-S-PSF V2.00	0	17. GFP-Imp-a4-FL and anti-PSF-A546_Pos021_S001	00-hzefg6H2S2ruoUAJ26bYsX
777050		Nucleus	1	0.000	1.000	813	100000793	100000041	GFP-IMPa4-FL anti-PSF-A546 8C-S-PSF V2.00	0	17. GFP-Imp-a4-FL and anti-PSF-A546_Pos021_S001	00-hzefg6H2S2ruoUAJ26bYsX
1.38323e+006		Nucleus	1	0.000	1.000	814	100000794	100000042	GFP-IMPa4-FL anti-PSF-A546 8C-S-PSF V2.00	0	17. GFP-Imp-a4-FL and anti-PSF-A546_Pos021_S001	00-hzefg6H2S2ruoUAJ26bYsX
118720		Nucleus	1	0.000	1.000	815	100000795	100000043	GFP-IMPa4-FL anti-PSF-A546 8C-S-PSF V2.00	0	17. GFP-Imp-a4-FL and anti-PSF-A546_Pos021_S001	00-hzefg6H2S2ruoUAJ26bYsX
1.10873e+006		Nucleus	1	0.000	1.000	816	100000796	100000044	GFP-IMPa4-FL anti-PSF-A546 8C-S-PSF V2.00	0	17. GFP-Imp-a4-FL and anti-PSF-A546_Pos021_S001	00-hzefg6H2S2ruoUAJ26bYsX
1.09604e+006		Nucleus	1	0.000	1.000	817	100000797	100000045	GFP-IMPa4-FL anti-PSF-A546 8C-S-PSF V2.00	0	17. GFP-Imp-a4-FL and anti-PSF-A546_Pos021_S001	00-hzefg6H2S2ruoUAJ26bYsX
305028		Nucleus	1	0.000	1.000	818	100000798	100000046	GFP-IMPa4-FL anti-PSF-A546 8C-S-PSF V2.00	0	17. GFP-Imp-a4-FL and anti-PSF-A546_Pos021_S001	00-hzefg6H2S2ruoUAJ26bYsX
114909		Nucleus	1	0.000	1.000	820	100000799	100000000	GFP-IMPa4-FL anti-PSF-A546 8C-S-PSF V2.00	0	17. GFP-Imp-a4-FL and anti-PSF-A546_Pos022_S001	00-kr3LXQtMX7BPfmXKN8DjH6
556494		Nucleus	1	0.000	1.000	822	100000800	100000001	GFP-IMPa4-FL anti-PSF-A546 8C-S-PSF V2.00	0	17. GFP-Imp-a4-FL and anti-PSF-A546_Pos022_S001	00-kr3LXQtMX7BPfmXKN8DjH6
539776		Nucleus	1	0.000	1.000	823	100000801	100000002	GFP-IMPa4-FL anti-PSF-A546 8C-S-PSF V2.00	0	17. GFP-Imp-a4-FL and anti-PSF-A546_Pos022_S001	00-kr3LXQtMX7BPfmXKN8DjH6
828711		Nucleus	1	0.000	1.000	824	100000802	100000003	GFP-IMPa4-FL anti-PSF-A546 8C-S-PSF V2.00	0	17. GFP-Imp-a4-FL and anti-PSF-A546_Pos022_S001	00-kr3LXQtMX7BPfmXKN8DjH6
956183		Nucleus	1	0.000	1.000	825	100000803	100000004	GFP-IMPa4-FL anti-PSF-A546 8C-S-PSF V2.00	0	17. GFP-Imp-a4-FL and anti-PSF-A546_Pos022_S001	00-kr3LXQtMX7BPfmXKN8DjH6
250700		Nucleus	1	0.000	1.000	826	100000804	100000005	GFP-IMPa4-FL anti-PSF-A546 8C-S-PSF V2.00	0	17. GFP-Imp-a4-FL and anti-PSF-A546_Pos022_S001	00-kr3LXQtMX7BPfmXKN8DjH6
1.08331e+006		Nucleus	1	0.000	1.000	827	100000805	100000006	GFP-IMPa4-FL anti-PSF-A546 8C-S-PSF V2.00	0	17. GFP-Imp-a4-FL and anti-PSF-A546_Pos022_S001	00-kr3LXQtMX7BPfmXKN8DjH6
927746		Nucleus	1	0.000	1.000	828	100000806	100000007	GFP-IMPa4-FL anti-PSF-A546 8C-S-PSF V2.00	0	17. GFP-Imp-a4-FL and anti-PSF-A546_Pos022_S001	00-kr3LXQtMX7BPfmXKN8DjH6
762131		Nucleus	1	0.000	1.000	829	100000807	100000008	GFP-IMPa4-FL anti-PSF-A546 8C-S-PSF V2.00	0	17. GFP-Imp-a4-FL and anti-PSF-A546_Pos022_S001	00-kr3LXQtMX7BPfmXKN8DjH6
284307		Nucleus	1	0.000	1.000	830	100000808	100000009	GFP-IMPa4-FL anti-PSF-A546 8C-S-PSF V2.00	0	17. GFP-Imp-a4-FL and anti-PSF-A546_Pos022_S001	00-kr3LXQtMX7BPfmXKN8DjH6
796014		Nucleus	1	0.000	1.000	831	100000809	100000010	GFP-IMPa4-FL anti-PSF-A546 8C-S-PSF V2.00	0	17. GFP-Imp-a4-FL and anti-PSF-A546_Pos022_S001	00-kr3LXQtMX7BPfmXKN8DjH6
700299		Nucleus	1	0.000	1.000	832	100000810	100000011	GFP-IMPa4-FL anti-PSF-A546 8C-S-PSF V2.00	0	17. GFP-Imp-a4-FL and anti-PSF-A546_Pos022_S001	00-kr3LXQtMX7BPfmXKN8DjH6
415024		Nucleus	1	0.000	1.000	833	100000811	100000012	GFP-IMPa4-FL anti-PSF-A546 8C-S-PSF V2.00	0	17. GFP-Imp-a4-FL and anti-PSF-A546_Pos022_S001	00-kr3LXQtMX7BPfmXKN8DjH6
312884		Nucleus	1	0.000	1.000	834	100000812	100000013	GFP-IMPa4-FL anti-PSF-A546 8C-S-PSF V2.00	0	17. GFP-Imp-a4-FL and anti-PSF-A546_Pos022_S001	00-kr3LXQtMX7BPfmXKN8DjH6
685419		Nucleus	1	0.000	1.000	835	100000813	100000014	GFP-IMPa4-FL anti-PSF-A546 8C-S-PSF V2.00	0	17. GFP-Imp-a4-FL and anti-PSF-A546_Pos022_S001	00-kr3LXQtMX7BPfmXKN8DjH6
828184		Nucleus	1	0.000	1.000	836	100000814	100000015	GFP-IMPa4-FL anti-PSF-A546 8C-S-PSF V2.00	0	17. GFP-Imp-a4-FL and anti-PSF-A546_Pos022_S001	00-kr3LXQtMX7BPfmXKN8DjH6
594182		Nucleus	1	0.000	1.000	837	100000815	100000016	GFP-IMPa4-FL anti-PSF-A546 8C-S-PSF V2.00	0	17. GFP-Imp-a4-FL and anti-PSF-A546_Pos022_S001	00-kr3LXQtMX7BPfmXKN8DjH6
858797		Nucleus	1	0.000	1.000	838	100000816	100000017	GFP-IMPa4-FL anti-PSF-A546 8C-S-PSF V2.00	0	17. GFP-Imp-a4-FL and anti-PSF-A546_Pos022_S001	00-kr3LXQtMX7BPfmXKN8DjH6
961144		Nucleus	1	0.000	1.000	839	100000817	100000018	GFP-IMPa4-FL anti-PSF-A546 8C-S-PSF V2.00	0	17. GFP-Imp-a4-FL and anti-PSF-A546_Pos022_S001	00-kr3LXQtMX7BPfmXKN8DjH6
1.07085e+006		Nucleus	1	0.000	1.000	840	100000818	100000019	GFP-IMPa4-FL anti-PSF-A546 8C-S-PSF V2.00	0	17. GFP-Imp-a4-FL and anti-PSF-A546_Pos022_S001	00-kr3LXQtMX7BPfmXKN8DjH6
509719		Nucleus	1	0.000	1.000	841	100000819	100000020	GFP-IMPa4-FL anti-PSF-A546 8C-S-PSF V2.00	0	17. GFP-Imp-a4-FL and anti-PSF-A546_Pos022_S001	00-kr3LXQtMX7BPfmXKN8DjH6
957444		Nucleus	1	0.000	1.000	842	100000820	100000021	GFP-IMPa4-FL anti-PSF-A546 8C-S-PSF V2.00	0	17. GFP-Imp-a4-FL and anti-PSF-A546_Pos022_S001	00-kr3LXQtMX7BPfmXKN8DjH6
299520		Nucleus	1	0.000	1.000	843	100000821	100000022	GFP-IMPa4-FL anti-PSF-A546 8C-S-PSF V2.00	0	17. GFP-Imp-a4-FL and anti-PSF-A546_Pos022_S001	00-kr3LXQtMX7BPfmXKN8DjH6
116686		Nucleus	1	0.000	1.000	844	100000822	100000023	GFP-IMPa4-FL anti-PSF-A546 8C-S-PSF V2.00	0	17. GFP-Imp-a4-FL and anti-PSF-A546_Pos022_S001	00-kr3LXQtMX7BPfmXKN8DjH6
134544		Nucleus	1	0.000	1.000	845	100000823	100000024	GFP-IMPa4-FL anti-PSF-A546 8C-S-PSF V2.00	0	17. GFP-Imp-a4-FL and anti-PSF-A546_Pos022_S001	00-kr3LXQtMX7BPfmXKN8DjH6
134311		Nucleus	1	0.000	1.000	846	100000824	100000025	GFP-IMPa4-FL anti-PSF-A546 8C-S-PSF V2.00	0	17. GFP-Imp-a4-FL and anti-PSF-A546_Pos022_S001	00-kr3LXQtMX7BPfmXKN8DjH6
377412		Nucleus	1	0.000	1.000	847	100000825	100000000	GFP-IMPa4-FL anti-PSF-A546 8C-S-PSF V2.00	0	17. GFP-Imp-a4-FL and anti-PSF-A546_Pos023_S001	00-WzxospCJcRsZxNtcx7jDDU
1.09173e+006		Nucleus	1	0.000	1.000	848	100000826	100000001	GFP-IMPa4-FL anti-PSF-A546 8C-S-PSF V2.00	0	17. GFP-Imp-a4-FL and anti-PSF-A546_Pos023_S001	00-WzxospCJcRsZxNtcx7jDDU
582703		Nucleus	1	0.000	1.000	850	100000827	100000002	GFP-IMPa4-FL anti-PSF-A546 8C-S-PSF V2.00	0	17. GFP-Imp-a4-FL and anti-PSF-A546_Pos023_S001	00-WzxospCJcRsZxNtcx7jDDU
887163		Nucleus	1	0.000	1.000	851	100000828	100000003	GFP-IMPa4-FL anti-PSF-A546 8C-S-PSF V2.00	0	17. GFP-Imp-a4-FL and anti-PSF-A546_Pos023_S001	00-WzxospCJcRsZxNtcx7jDDU
1.14026e+006		Nucleus	1	0.000	1.000	852	100000829	100000004	GFP-IMPa4-FL anti-PSF-A546 8C-S-PSF V2.00	0	17. GFP-Imp-a4-FL and anti-PSF-A546_Pos023_S001	00-WzxospCJcRsZxNtcx7jDDU
207363		Nucleus	1	0.000	1.000	853	100000830	100000005	GFP-IMPa4-FL anti-PSF-A546 8C-S-PSF V2.00	0	17. GFP-Imp-a4-FL and anti-PSF-A546_Pos023_S001	00-WzxospCJcRsZxNtcx7jDDU
976321		Nucleus	1	0.000	1.000	854	100000831	100000006	GFP-IMPa4-FL anti-PSF-A546 8C-S-PSF V2.00	0	17. GFP-Imp-a4-FL and anti-PSF-A546_Pos023_S001	00-WzxospCJcRsZxNtcx7jDDU
726112		Nucleus	1	0.000	1.000	855	100000832	100000007	GFP-IMPa4-FL anti-PSF-A546 8C-S-PSF V2.00	0	17. GFP-Imp-a4-FL and anti-PSF-A546_Pos023_S001	00-WzxospCJcRsZxNtcx7jDDU
724519		Nucleus	1	0.000	1.000	856	100000833	100000008	GFP-IMPa4-FL anti-PSF-A546 8C-S-PSF V2.00	0	17. GFP-Imp-a4-FL and anti-PSF-A546_Pos023_S001	00-WzxospCJcRsZxNtcx7jDDU
1.20924e+006		Nucleus	1	0.000	1.000	857	100000834	100000009	GFP-IMPa4-FL anti-PSF-A546 8C-S-PSF V2.00	0	17. GFP-Imp-a4-FL and anti-PSF-A546_Pos023_S001	00-WzxospCJcRsZxNtcx7jDDU
948814		Nucleus	1	0.000	1.000	858	100000835	100000010	GFP-IMPa4-FL anti-PSF-A546 8C-S-PSF V2.00	0	17. GFP-Imp-a4-FL and anti-PSF-A546_Pos023_S001	00-WzxospCJcRsZxNtcx7jDDU
942043		Nucleus	1	0.000	1.000	859	100000836	100000011	GFP-IMPa4-FL anti-PSF-A546 8C-S-PSF V2.00	0	17. GFP-Imp-a4-FL and anti-PSF-A546_Pos023_S001	00-WzxospCJcRsZxNtcx7jDDU
869379		Nucleus	1	0.000	1.000	860	100000837	100000012	GFP-IMPa4-FL anti-PSF-A546 8C-S-PSF V2.00	0	17. GFP-Imp-a4-FL and anti-PSF-A546_Pos023_S001	00-WzxospCJcRsZxNtcx7jDDU
1.2575e+006		Nucleus	1	0.000	1.000	861	100000838	100000013	GFP-IMPa4-FL anti-PSF-A546 8C-S-PSF V2.00	0	17. GFP-Imp-a4-FL and anti-PSF-A546_Pos023_S001	00-WzxospCJcRsZxNtcx7jDDU
702760		Nucleus	1	0.000	1.000	862	100000839	100000014	GFP-IMPa4-FL anti-PSF-A546 8C-S-PSF V2.00	0	17. GFP-Imp-a4-FL and anti-PSF-A546_Pos023_S001	00-WzxospCJcRsZxNtcx7jDDU
959007		Nucleus	1	0.000	1.000	863	100000840	100000015	GFP-IMPa4-FL anti-PSF-A546 8C-S-PSF V2.00	0	17. GFP-Imp-a4-FL and anti-PSF-A546_Pos023_S001	00-WzxospCJcRsZxNtcx7jDDU
776398		Nucleus	1	0.000	1.000	864	100000841	100000016	GFP-IMPa4-FL anti-PSF-A546 8C-S-PSF V2.00	0	17. GFP-Imp-a4-FL and anti-PSF-A546_Pos023_S001	00-WzxospCJcRsZxNtcx7jDDU
1.75143e+006		Nucleus	1	0.000	1.000	865	100000842	100000017	GFP-IMPa4-FL anti-PSF-A546 8C-S-PSF V2.00	0	17. GFP-Imp-a4-FL and anti-PSF-A546_Pos023_S001	00-WzxospCJcRsZxNtcx7jDDU
234749		Nucleus	1	0.000	1.000	866	100000843	100000018	GFP-IMPa4-FL anti-PSF-A546 8C-S-PSF V2.00	0	17. GFP-Imp-a4-FL and anti-PSF-A546_Pos023_S001	00-WzxospCJcRsZxNtcx7jDDU
469550		Nucleus	1	0.000	1.000	867	100000844	100000019	GFP-IMPa4-FL anti-PSF-A546 8C-S-PSF V2.00	0	17. GFP-Imp-a4-FL and anti-PSF-A546_Pos023_S001	00-WzxospCJcRsZxNtcx7jDDU
946551		Nucleus	1	0.000	1.000	868	100000845	100000020	GFP-IMPa4-FL anti-PSF-A546 8C-S-PSF V2.00	0	17. GFP-Imp-a4-FL and anti-PSF-A546_Pos023_S001	00-WzxospCJcRsZxNtcx7jDDU
982262		Nucleus	1	0.000	1.000	869	100000846	100000021	GFP-IMPa4-FL anti-PSF-A546 8C-S-PSF V2.00	0	17. GFP-Imp-a4-FL and anti-PSF-A546_Pos023_S001	00-WzxospCJcRsZxNtcx7jDDU
266549		Nucleus	1	0.000	1.000	870	100000847	100000022	GFP-IMPa4-FL anti-PSF-A546 8C-S-PSF V2.00	0	17. GFP-Imp-a4-FL and anti-PSF-A546_Pos023_S001	00-WzxospCJcRsZxNtcx7jDDU
724488		Nucleus	1	0.000	1.000	871	100000848	100000000	GFP-IMPa4-FL anti-PSF-A546 8C-S-PSF V2.00	0	17. GFP-Imp-a4-FL and anti-PSF-A546_Pos024_S001	00-ecdtRte8X5p7tGCUGM3D7Y
525700		Nucleus	1	0.000	1.000	872	100000849	100000001	GFP-IMPa4-FL anti-PSF-A546 8C-S-PSF V2.00	0	17. GFP-Imp-a4-FL and anti-PSF-A546_Pos024_S001	00-ecdtRte8X5p7tGCUGM3D7Y
609561		Nucleus	1	0.000	1.000	873	100000850	100000002	GFP-IMPa4-FL anti-PSF-A546 8C-S-PSF V2.00	0	17. GFP-Imp-a4-FL and anti-PSF-A546_Pos024_S001	00-ecdtRte8X5p7tGCUGM3D7Y
385419		Nucleus	1	0.000	1.000	874	100000851	100000003	GFP-IMPa4-FL anti-PSF-A546 8C-S-PSF V2.00	0	17. GFP-Imp-a4-FL and anti-PSF-A546_Pos024_S001	00-ecdtRte8X5p7tGCUGM3D7Y
981826		Nucleus	1	0.000	1.000	875	100000852	100000004	GFP-IMPa4-FL anti-PSF-A546 8C-S-PSF V2.00	0	17. GFP-Imp-a4-FL and anti-PSF-A546_Pos024_S001	00-ecdtRte8X5p7tGCUGM3D7Y
264747		Nucleus	1	0.000	1.000	876	100000853	100000005	GFP-IMPa4-FL anti-PSF-A546 8C-S-PSF V2.00	0	17. GFP-Imp-a4-FL and anti-PSF-A546_Pos024_S001	00-ecdtRte8X5p7tGCUGM3D7Y
986042		Nucleus	1	0.000	1.000	877	100000854	100000006	GFP-IMPa4-FL anti-PSF-A546 8C-S-PSF V2.00	0	17. GFP-Imp-a4-FL and anti-PSF-A546_Pos024_S001	00-ecdtRte8X5p7tGCUGM3D7Y
913106		Nucleus	1	0.000	1.000	878	100000855	100000007	GFP-IMPa4-FL anti-PSF-A546 8C-S-PSF V2.00	0	17. GFP-Imp-a4-FL and anti-PSF-A546_Pos024_S001	00-ecdtRte8X5p7tGCUGM3D7Y
838574		Nucleus	1	0.000	1.000	879	100000856	100000008	GFP-IMPa4-FL anti-PSF-A546 8C-S-PSF V2.00	0	17. GFP-Imp-a4-FL and anti-PSF-A546_Pos024_S001	00-ecdtRte8X5p7tGCUGM3D7Y
941609		Nucleus	1	0.000	1.000	880	100000857	100000009	GFP-IMPa4-FL anti-PSF-A546 8C-S-PSF V2.00	0	17. GFP-Imp-a4-FL and anti-PSF-A546_Pos024_S001	00-ecdtRte8X5p7tGCUGM3D7Y
197476		Nucleus	1	0.000	1.000	881	100000858	100000010	GFP-IMPa4-FL anti-PSF-A546 8C-S-PSF V2.00	0	17. GFP-Imp-a4-FL and anti-PSF-A546_Pos024_S001	00-ecdtRte8X5p7tGCUGM3D7Y
793703		Nucleus	1	0.000	1.000	882	100000859	100000011	GFP-IMPa4-FL anti-PSF-A546 8C-S-PSF V2.00	0	17. GFP-Imp-a4-FL and anti-PSF-A546_Pos024_S001	00-ecdtRte8X5p7tGCUGM3D7Y
1.85435e+006		Nucleus	1	0.000	1.000	883	100000860	100000012	GFP-IMPa4-FL anti-PSF-A546 8C-S-PSF V2.00	0	17. GFP-Imp-a4-FL and anti-PSF-A546_Pos024_S001	00-ecdtRte8X5p7tGCUGM3D7Y
144244		Nucleus	1	0.000	1.000	884	100000861	100000013	GFP-IMPa4-FL anti-PSF-A546 8C-S-PSF V2.00	0	17. GFP-Imp-a4-FL and anti-PSF-A546_Pos024_S001	00-ecdtRte8X5p7tGCUGM3D7Y
1.21211e+006		Nucleus	1	0.000	1.000	885	100000862	100000014	GFP-IMPa4-FL anti-PSF-A546 8C-S-PSF V2.00	0	17. GFP-Imp-a4-FL and anti-PSF-A546_Pos024_S001	00-ecdtRte8X5p7tGCUGM3D7Y
438988		Nucleus	1	0.000	1.000	887	100000863	100000015	GFP-IMPa4-FL anti-PSF-A546 8C-S-PSF V2.00	0	17. GFP-Imp-a4-FL and anti-PSF-A546_Pos024_S001	00-ecdtRte8X5p7tGCUGM3D7Y
553659		Nucleus	1	0.000	1.000	888	100000864	100000016	GFP-IMPa4-FL anti-PSF-A546 8C-S-PSF V2.00	0	17. GFP-Imp-a4-FL and anti-PSF-A546_Pos024_S001	00-ecdtRte8X5p7tGCUGM3D7Y
610889		Nucleus	1	0.000	1.000	889	100000865	100000017	GFP-IMPa4-FL anti-PSF-A546 8C-S-PSF V2.00	0	17. GFP-Imp-a4-FL and anti-PSF-A546_Pos024_S001	00-ecdtRte8X5p7tGCUGM3D7Y
1.19135e+006		Nucleus	1	0.000	1.000	890	100000866	100000018	GFP-IMPa4-FL anti-PSF-A546 8C-S-PSF V2.00	0	17. GFP-Imp-a4-FL and anti-PSF-A546_Pos024_S001	00-ecdtRte8X5p7tGCUGM3D7Y
615408		Nucleus	1	0.000	1.000	891	100000867	100000019	GFP-IMPa4-FL anti-PSF-A546 8C-S-PSF V2.00	0	17. GFP-Imp-a4-FL and anti-PSF-A546_Pos024_S001	00-ecdtRte8X5p7tGCUGM3D7Y
515842		Nucleus	1	0.000	1.000	892	100000868	100000020	GFP-IMPa4-FL anti-PSF-A546 8C-S-PSF V2.00	0	17. GFP-Imp-a4-FL and anti-PSF-A546_Pos024_S001	00-ecdtRte8X5p7tGCUGM3D7Y
669586		Nucleus	1	0.000	1.000	893	100000869	100000021	GFP-IMPa4-FL anti-PSF-A546 8C-S-PSF V2.00	0	17. GFP-Imp-a4-FL and anti-PSF-A546_Pos024_S001	00-ecdtRte8X5p7tGCUGM3D7Y
822240		Nucleus	1	0.000	1.000	894	100000870	100000022	GFP-IMPa4-FL anti-PSF-A546 8C-S-PSF V2.00	0	17. GFP-Imp-a4-FL and anti-PSF-A546_Pos024_S001	00-ecdtRte8X5p7tGCUGM3D7Y
596825		Nucleus	1	0.000	1.000	895	100000871	100000023	GFP-IMPa4-FL anti-PSF-A546 8C-S-PSF V2.00	0	17. GFP-Imp-a4-FL and anti-PSF-A546_Pos024_S001	00-ecdtRte8X5p7tGCUGM3D7Y
301614		Nucleus	1	0.000	1.000	896	100000872	100000024	GFP-IMPa4-FL anti-PSF-A546 8C-S-PSF V2.00	0	17. GFP-Imp-a4-FL and anti-PSF-A546_Pos024_S001	00-ecdtRte8X5p7tGCUGM3D7Y
1.00172e+006		Nucleus	1	0.000	1.000	897	100000873	100000000	GFP-IMPa4-FL anti-PSF-A546 8C-S-PSF V2.00	0	17. GFP-Imp-a4-FL and anti-PSF-A546_Pos025_S001	00-TRregJHhmDCBS5rb9WMGPj
712143		Nucleus	1	0.000	1.000	898	100000874	100000001	GFP-IMPa4-FL anti-PSF-A546 8C-S-PSF V2.00	0	17. GFP-Imp-a4-FL and anti-PSF-A546_Pos025_S001	00-TRregJHhmDCBS5rb9WMGPj
330375		Nucleus	1	0.000	1.000	899	100000875	100000002	GFP-IMPa4-FL anti-PSF-A546 8C-S-PSF V2.00	0	17. GFP-Imp-a4-FL and anti-PSF-A546_Pos025_S001	00-TRregJHhmDCBS5rb9WMGPj
729817		Nucleus	1	0.000	1.000	900	100000876	100000003	GFP-IMPa4-FL anti-PSF-A546 8C-S-PSF V2.00	0	17. GFP-Imp-a4-FL and anti-PSF-A546_Pos025_S001	00-TRregJHhmDCBS5rb9WMGPj
527799		Nucleus	1	0.000	1.000	902	100000877	100000004	GFP-IMPa4-FL anti-PSF-A546 8C-S-PSF V2.00	0	17. GFP-Imp-a4-FL and anti-PSF-A546_Pos025_S001	00-TRregJHhmDCBS5rb9WMGPj
696467		Nucleus	1	0.000	1.000	903	100000878	100000005	GFP-IMPa4-FL anti-PSF-A546 8C-S-PSF V2.00	0	17. GFP-Imp-a4-FL and anti-PSF-A546_Pos025_S001	00-TRregJHhmDCBS5rb9WMGPj
304709		Nucleus	1	0.000	1.000	904	100000879	100000006	GFP-IMPa4-FL anti-PSF-A546 8C-S-PSF V2.00	0	17. GFP-Imp-a4-FL and anti-PSF-A546_Pos025_S001	00-TRregJHhmDCBS5rb9WMGPj
764091		Nucleus	1	0.000	1.000	905	100000880	100000007	GFP-IMPa4-FL anti-PSF-A546 8C-S-PSF V2.00	0	17. GFP-Imp-a4-FL and anti-PSF-A546_Pos025_S001	00-TRregJHhmDCBS5rb9WMGPj
746801		Nucleus	1	0.000	1.000	906	100000881	100000008	GFP-IMPa4-FL anti-PSF-A546 8C-S-PSF V2.00	0	17. GFP-Imp-a4-FL and anti-PSF-A546_Pos025_S001	00-TRregJHhmDCBS5rb9WMGPj
838613		Nucleus	1	0.000	1.000	907	100000882	100000009	GFP-IMPa4-FL anti-PSF-A546 8C-S-PSF V2.00	0	17. GFP-Imp-a4-FL and anti-PSF-A546_Pos025_S001	00-TRregJHhmDCBS5rb9WMGPj
608195		Nucleus	1	0.000	1.000	908	100000883	100000010	GFP-IMPa4-FL anti-PSF-A546 8C-S-PSF V2.00	0	17. GFP-Imp-a4-FL and anti-PSF-A546_Pos025_S001	00-TRregJHhmDCBS5rb9WMGPj
788804		Nucleus	1	0.000	1.000	909	100000884	100000011	GFP-IMPa4-FL anti-PSF-A546 8C-S-PSF V2.00	0	17. GFP-Imp-a4-FL and anti-PSF-A546_Pos025_S001	00-TRregJHhmDCBS5rb9WMGPj
634508		Nucleus	1	0.000	1.000	910	100000885	100000012	GFP-IMPa4-FL anti-PSF-A546 8C-S-PSF V2.00	0	17. GFP-Imp-a4-FL and anti-PSF-A546_Pos025_S001	00-TRregJHhmDCBS5rb9WMGPj
787486		Nucleus	1	0.000	1.000	911	100000886	100000013	GFP-IMPa4-FL anti-PSF-A546 8C-S-PSF V2.00	0	17. GFP-Imp-a4-FL and anti-PSF-A546_Pos025_S001	00-TRregJHhmDCBS5rb9WMGPj
767062		Nucleus	1	0.000	1.000	912	100000887	100000014	GFP-IMPa4-FL anti-PSF-A546 8C-S-PSF V2.00	0	17. GFP-Imp-a4-FL and anti-PSF-A546_Pos025_S001	00-TRregJHhmDCBS5rb9WMGPj
461132		Nucleus	1	0.000	1.000	913	100000888	100000015	GFP-IMPa4-FL anti-PSF-A546 8C-S-PSF V2.00	0	17. GFP-Imp-a4-FL and anti-PSF-A546_Pos025_S001	00-TRregJHhmDCBS5rb9WMGPj
909750		Nucleus	1	0.000	1.000	914	100000889	100000016	GFP-IMPa4-FL anti-PSF-A546 8C-S-PSF V2.00	0	17. GFP-Imp-a4-FL and anti-PSF-A546_Pos025_S001	00-TRregJHhmDCBS5rb9WMGPj
1.08209e+006		Nucleus	1	0.000	1.000	915	100000890	100000017	GFP-IMPa4-FL anti-PSF-A546 8C-S-PSF V2.00	0	17. GFP-Imp-a4-FL and anti-PSF-A546_Pos025_S001	00-TRregJHhmDCBS5rb9WMGPj
914408		Nucleus	1	0.000	1.000	916	100000891	100000018	GFP-IMPa4-FL anti-PSF-A546 8C-S-PSF V2.00	0	17. GFP-Imp-a4-FL and anti-PSF-A546_Pos025_S001	00-TRregJHhmDCBS5rb9WMGPj
426052		Nucleus	1	0.000	1.000	917	100000892	100000019	GFP-IMPa4-FL anti-PSF-A546 8C-S-PSF V2.00	0	17. GFP-Imp-a4-FL and anti-PSF-A546_Pos025_S001	00-TRregJHhmDCBS5rb9WMGPj
519388		Nucleus	1	0.000	1.000	918	100000893	100000020	GFP-IMPa4-FL anti-PSF-A546 8C-S-PSF V2.00	0	17. GFP-Imp-a4-FL and anti-PSF-A546_Pos025_S001	00-TRregJHhmDCBS5rb9WMGPj
1.05322e+006		Nucleus	1	0.000	1.000	919	100000894	100000021	GFP-IMPa4-FL anti-PSF-A546 8C-S-PSF V2.00	0	17. GFP-Imp-a4-FL and anti-PSF-A546_Pos025_S001	00-TRregJHhmDCBS5rb9WMGPj
276019		Nucleus	1	0.000	1.000	920	100000895	100000022	GFP-IMPa4-FL anti-PSF-A546 8C-S-PSF V2.00	0	17. GFP-Imp-a4-FL and anti-PSF-A546_Pos025_S001	00-TRregJHhmDCBS5rb9WMGPj
670795		Nucleus	1	0.000	1.000	921	100000896	100000023	GFP-IMPa4-FL anti-PSF-A546 8C-S-PSF V2.00	0	17. GFP-Imp-a4-FL and anti-PSF-A546_Pos025_S001	00-TRregJHhmDCBS5rb9WMGPj
195264		Nucleus	1	0.000	1.000	922	100000897	100000024	GFP-IMPa4-FL anti-PSF-A546 8C-S-PSF V2.00	0	17. GFP-Imp-a4-FL and anti-PSF-A546_Pos025_S001	00-TRregJHhmDCBS5rb9WMGPj
2.02428e+006		Nucleus	1	0.000	1.000	923	100000898	100000025	GFP-IMPa4-FL anti-PSF-A546 8C-S-PSF V2.00	0	17. GFP-Imp-a4-FL and anti-PSF-A546_Pos025_S001	00-TRregJHhmDCBS5rb9WMGPj
748052		Nucleus	1	0.000	1.000	924	100000899	100000026	GFP-IMPa4-FL anti-PSF-A546 8C-S-PSF V2.00	0	17. GFP-Imp-a4-FL and anti-PSF-A546_Pos025_S001	00-TRregJHhmDCBS5rb9WMGPj
182483		Nucleus	1	0.000	1.000	927	100000900	100000000	GFP-IMPa4-FL anti-PSF-A546 8C-S-PSF V2.00	0	17. GFP-Imp-a4-FL and anti-PSF-A546_Pos026_S001	00-8ykWqB6YXwNJZeSW54jDZT
617947		Nucleus	1	0.000	1.000	928	100000901	100000001	GFP-IMPa4-FL anti-PSF-A546 8C-S-PSF V2.00	0	17. GFP-Imp-a4-FL and anti-PSF-A546_Pos026_S001	00-8ykWqB6YXwNJZeSW54jDZT
514167		Nucleus	1	0.000	1.000	929	100000902	100000002	GFP-IMPa4-FL anti-PSF-A546 8C-S-PSF V2.00	0	17. GFP-Imp-a4-FL and anti-PSF-A546_Pos026_S001	00-8ykWqB6YXwNJZeSW54jDZT
958425		Nucleus	1	0.000	1.000	930	100000903	100000003	GFP-IMPa4-FL anti-PSF-A546 8C-S-PSF V2.00	0	17. GFP-Imp-a4-FL and anti-PSF-A546_Pos026_S001	00-8ykWqB6YXwNJZeSW54jDZT
188782		Nucleus	1	0.000	1.000	931	100000904	100000004	GFP-IMPa4-FL anti-PSF-A546 8C-S-PSF V2.00	0	17. GFP-Imp-a4-FL and anti-PSF-A546_Pos026_S001	00-8ykWqB6YXwNJZeSW54jDZT
737182		Nucleus	1	0.000	1.000	932	100000905	100000000	GFP-IMPa4-FL anti-PSF-A546 8C-S-PSF V2.00	0	17. GFP-Imp-a4-FL and anti-PSF-A546_Pos027_S001	00-iQmRQJPrdYBcMnjmxfZFGg
795046		Nucleus	1	0.000	1.000	933	100000906	100000001	GFP-IMPa4-FL anti-PSF-A546 8C-S-PSF V2.00	0	17. GFP-Imp-a4-FL and anti-PSF-A546_Pos027_S001	00-iQmRQJPrdYBcMnjmxfZFGg
620687		Nucleus	1	0.000	1.000	934	100000907	100000002	GFP-IMPa4-FL anti-PSF-A546 8C-S-PSF V2.00	0	17. GFP-Imp-a4-FL and anti-PSF-A546_Pos027_S001	00-iQmRQJPrdYBcMnjmxfZFGg
863766		Nucleus	1	0.000	1.000	935	100000908	100000003	GFP-IMPa4-FL anti-PSF-A546 8C-S-PSF V2.00	0	17. GFP-Imp-a4-FL and anti-PSF-A546_Pos027_S001	00-iQmRQJPrdYBcMnjmxfZFGg
741346		Nucleus	1	0.000	1.000	936	100000909	100000004	GFP-IMPa4-FL anti-PSF-A546 8C-S-PSF V2.00	0	17. GFP-Imp-a4-FL and anti-PSF-A546_Pos027_S001	00-iQmRQJPrdYBcMnjmxfZFGg
546250		Nucleus	1	0.000	1.000	937	100000910	100000005	GFP-IMPa4-FL anti-PSF-A546 8C-S-PSF V2.00	0	17. GFP-Imp-a4-FL and anti-PSF-A546_Pos027_S001	00-iQmRQJPrdYBcMnjmxfZFGg
722482		Nucleus	1	0.000	1.000	938	100000911	100000006	GFP-IMPa4-FL anti-PSF-A546 8C-S-PSF V2.00	0	17. GFP-Imp-a4-FL and anti-PSF-A546_Pos027_S001	00-iQmRQJPrdYBcMnjmxfZFGg
286491		Nucleus	1	0.000	1.000	939	100000912	100000007	GFP-IMPa4-FL anti-PSF-A546 8C-S-PSF V2.00	0	17. GFP-Imp-a4-FL and anti-PSF-A546_Pos027_S001	00-iQmRQJPrdYBcMnjmxfZFGg
825106		Nucleus	1	0.000	1.000	940	100000913	100000008	GFP-IMPa4-FL anti-PSF-A546 8C-S-PSF V2.00	0	17. GFP-Imp-a4-FL and anti-PSF-A546_Pos027_S001	00-iQmRQJPrdYBcMnjmxfZFGg
584359		Nucleus	1	0.000	1.000	941	100000914	100000009	GFP-IMPa4-FL anti-PSF-A546 8C-S-PSF V2.00	0	17. GFP-Imp-a4-FL and anti-PSF-A546_Pos027_S001	00-iQmRQJPrdYBcMnjmxfZFGg
835428		Nucleus	1	0.000	1.000	942	100000915	100000010	GFP-IMPa4-FL anti-PSF-A546 8C-S-PSF V2.00	0	17. GFP-Imp-a4-FL and anti-PSF-A546_Pos027_S001	00-iQmRQJPrdYBcMnjmxfZFGg
623654		Nucleus	1	0.000	1.000	943	100000916	100000011	GFP-IMPa4-FL anti-PSF-A546 8C-S-PSF V2.00	0	17. GFP-Imp-a4-FL and anti-PSF-A546_Pos027_S001	00-iQmRQJPrdYBcMnjmxfZFGg
687278		Nucleus	1	0.000	1.000	944	100000917	100000012	GFP-IMPa4-FL anti-PSF-A546 8C-S-PSF V2.00	0	17. GFP-Imp-a4-FL and anti-PSF-A546_Pos027_S001	00-iQmRQJPrdYBcMnjmxfZFGg
857890		Nucleus	1	0.000	1.000	945	100000918	100000013	GFP-IMPa4-FL anti-PSF-A546 8C-S-PSF V2.00	0	17. GFP-Imp-a4-FL and anti-PSF-A546_Pos027_S001	00-iQmRQJPrdYBcMnjmxfZFGg
975334		Nucleus	1	0.000	1.000	946	100000919	100000014	GFP-IMPa4-FL anti-PSF-A546 8C-S-PSF V2.00	0	17. GFP-Imp-a4-FL and anti-PSF-A546_Pos027_S001	00-iQmRQJPrdYBcMnjmxfZFGg
1.08076e+006		Nucleus	1	0.000	1.000	947	100000920	100000015	GFP-IMPa4-FL anti-PSF-A546 8C-S-PSF V2.00	0	17. GFP-Imp-a4-FL and anti-PSF-A546_Pos027_S001	00-iQmRQJPrdYBcMnjmxfZFGg
624742		Nucleus	1	0.000	1.000	948	100000921	100000016	GFP-IMPa4-FL anti-PSF-A546 8C-S-PSF V2.00	0	17. GFP-Imp-a4-FL and anti-PSF-A546_Pos027_S001	00-iQmRQJPrdYBcMnjmxfZFGg
602681		Nucleus	1	0.000	1.000	949	100000922	100000017	GFP-IMPa4-FL anti-PSF-A546 8C-S-PSF V2.00	0	17. GFP-Imp-a4-FL and anti-PSF-A546_Pos027_S001	00-iQmRQJPrdYBcMnjmxfZFGg
868564		Nucleus	1	0.000	1.000	950	100000923	100000018	GFP-IMPa4-FL anti-PSF-A546 8C-S-PSF V2.00	0	17. GFP-Imp-a4-FL and anti-PSF-A546_Pos027_S001	00-iQmRQJPrdYBcMnjmxfZFGg
911241		Nucleus	1	0.000	1.000	951	100000924	100000019	GFP-IMPa4-FL anti-PSF-A546 8C-S-PSF V2.00	0	17. GFP-Imp-a4-FL and anti-PSF-A546_Pos027_S001	00-iQmRQJPrdYBcMnjmxfZFGg
702724		Nucleus	1	0.000	1.000	952	100000925	100000020	GFP-IMPa4-FL anti-PSF-A546 8C-S-PSF V2.00	0	17. GFP-Imp-a4-FL and anti-PSF-A546_Pos027_S001	00-iQmRQJPrdYBcMnjmxfZFGg
1.09494e+006		Nucleus	1	0.000	1.000	953	100000926	100000021	GFP-IMPa4-FL anti-PSF-A546 8C-S-PSF V2.00	0	17. GFP-Imp-a4-FL and anti-PSF-A546_Pos027_S001	00-iQmRQJPrdYBcMnjmxfZFGg
1.22886e+006		Nucleus	1	0.000	1.000	954	100000927	100000022	GFP-IMPa4-FL anti-PSF-A546 8C-S-PSF V2.00	0	17. GFP-Imp-a4-FL and anti-PSF-A546_Pos027_S001	00-iQmRQJPrdYBcMnjmxfZFGg
471291		Nucleus	1	0.000	1.000	955	100000928	100000023	GFP-IMPa4-FL anti-PSF-A546 8C-S-PSF V2.00	0	17. GFP-Imp-a4-FL and anti-PSF-A546_Pos027_S001	00-iQmRQJPrdYBcMnjmxfZFGg
798575		Nucleus	1	0.000	1.000	956	100000929	100000024	GFP-IMPa4-FL anti-PSF-A546 8C-S-PSF V2.00	0	17. GFP-Imp-a4-FL and anti-PSF-A546_Pos027_S001	00-iQmRQJPrdYBcMnjmxfZFGg
128415		Nucleus	1	0.000	1.000	957	100000930	100000025	GFP-IMPa4-FL anti-PSF-A546 8C-S-PSF V2.00	0	17. GFP-Imp-a4-FL and anti-PSF-A546_Pos027_S001	00-iQmRQJPrdYBcMnjmxfZFGg
1.47289e+006		Nucleus	1	0.000	1.000	958	100000931	100000026	GFP-IMPa4-FL anti-PSF-A546 8C-S-PSF V2.00	0	17. GFP-Imp-a4-FL and anti-PSF-A546_Pos027_S001	00-iQmRQJPrdYBcMnjmxfZFGg
596091		Nucleus	1	0.000	1.000	959	100000932	100000000	GFP-IMPa4-FL anti-PSF-A546 8C-S-PSF V2.00	0	17. GFP-Imp-a4-FL and anti-PSF-A546_Pos028_S001	00-oGFyVLy3eytNPKbjQnipPL
667685		Nucleus	1	0.000	1.000	960	100000933	100000001	GFP-IMPa4-FL anti-PSF-A546 8C-S-PSF V2.00	0	17. GFP-Imp-a4-FL and anti-PSF-A546_Pos028_S001	00-oGFyVLy3eytNPKbjQnipPL
760220		Nucleus	1	0.000	1.000	961	100000934	100000002	GFP-IMPa4-FL anti-PSF-A546 8C-S-PSF V2.00	0	17. GFP-Imp-a4-FL and anti-PSF-A546_Pos028_S001	00-oGFyVLy3eytNPKbjQnipPL
675246		Nucleus	1	0.000	1.000	962	100000935	100000003	GFP-IMPa4-FL anti-PSF-A546 8C-S-PSF V2.00	0	17. GFP-Imp-a4-FL and anti-PSF-A546_Pos028_S001	00-oGFyVLy3eytNPKbjQnipPL
619445		Nucleus	1	0.000	1.000	963	100000936	100000004	GFP-IMPa4-FL anti-PSF-A546 8C-S-PSF V2.00	0	17. GFP-Imp-a4-FL and anti-PSF-A546_Pos028_S001	00-oGFyVLy3eytNPKbjQnipPL
873819		Nucleus	1	0.000	1.000	964	100000937	100000005	GFP-IMPa4-FL anti-PSF-A546 8C-S-PSF V2.00	0	17. GFP-Imp-a4-FL and anti-PSF-A546_Pos028_S001	00-oGFyVLy3eytNPKbjQnipPL
666196		Nucleus	1	0.000	1.000	965	100000938	100000006	GFP-IMPa4-FL anti-PSF-A546 8C-S-PSF V2.00	0	17. GFP-Imp-a4-FL and anti-PSF-A546_Pos028_S001	00-oGFyVLy3eytNPKbjQnipPL
873928		Nucleus	1	0.000	1.000	966	100000939	100000007	GFP-IMPa4-FL anti-PSF-A546 8C-S-PSF V2.00	0	17. GFP-Imp-a4-FL and anti-PSF-A546_Pos028_S001	00-oGFyVLy3eytNPKbjQnipPL
812185		Nucleus	1	0.000	1.000	967	100000940	100000008	GFP-IMPa4-FL anti-PSF-A546 8C-S-PSF V2.00	0	17. GFP-Imp-a4-FL and anti-PSF-A546_Pos028_S001	00-oGFyVLy3eytNPKbjQnipPL
642094		Nucleus	1	0.000	1.000	968	100000941	100000009	GFP-IMPa4-FL anti-PSF-A546 8C-S-PSF V2.00	0	17. GFP-Imp-a4-FL and anti-PSF-A546_Pos028_S001	00-oGFyVLy3eytNPKbjQnipPL
901683		Nucleus	1	0.000	1.000	969	100000942	100000010	GFP-IMPa4-FL anti-PSF-A546 8C-S-PSF V2.00	0	17. GFP-Imp-a4-FL and anti-PSF-A546_Pos028_S001	00-oGFyVLy3eytNPKbjQnipPL
361712		Nucleus	1	0.000	1.000	970	100000943	100000011	GFP-IMPa4-FL anti-PSF-A546 8C-S-PSF V2.00	0	17. GFP-Imp-a4-FL and anti-PSF-A546_Pos028_S001	00-oGFyVLy3eytNPKbjQnipPL
818030		Nucleus	1	0.000	1.000	971	100000944	100000012	GFP-IMPa4-FL anti-PSF-A546 8C-S-PSF V2.00	0	17. GFP-Imp-a4-FL and anti-PSF-A546_Pos028_S001	00-oGFyVLy3eytNPKbjQnipPL
1.00959e+006		Nucleus	1	0.000	1.000	972	100000945	100000013	GFP-IMPa4-FL anti-PSF-A546 8C-S-PSF V2.00	0	17. GFP-Imp-a4-FL and anti-PSF-A546_Pos028_S001	00-oGFyVLy3eytNPKbjQnipPL
1.25717e+006		Nucleus	1	0.000	1.000	973	100000946	100000014	GFP-IMPa4-FL anti-PSF-A546 8C-S-PSF V2.00	0	17. GFP-Imp-a4-FL and anti-PSF-A546_Pos028_S001	00-oGFyVLy3eytNPKbjQnipPL
190531		Nucleus	1	0.000	1.000	974	100000947	100000015	GFP-IMPa4-FL anti-PSF-A546 8C-S-PSF V2.00	0	17. GFP-Imp-a4-FL and anti-PSF-A546_Pos028_S001	00-oGFyVLy3eytNPKbjQnipPL
262797		Nucleus	1	0.000	1.000	975	100000948	100000016	GFP-IMPa4-FL anti-PSF-A546 8C-S-PSF V2.00	0	17. GFP-Imp-a4-FL and anti-PSF-A546_Pos028_S001	00-oGFyVLy3eytNPKbjQnipPL
662756		Nucleus	1	0.000	1.000	976	100000949	100000017	GFP-IMPa4-FL anti-PSF-A546 8C-S-PSF V2.00	0	17. GFP-Imp-a4-FL and anti-PSF-A546_Pos028_S001	00-oGFyVLy3eytNPKbjQnipPL
719761		Nucleus	1	0.000	1.000	977	100000950	100000018	GFP-IMPa4-FL anti-PSF-A546 8C-S-PSF V2.00	0	17. GFP-Imp-a4-FL and anti-PSF-A546_Pos028_S001	00-oGFyVLy3eytNPKbjQnipPL
851459		Nucleus	1	0.000	1.000	978	100000951	100000019	GFP-IMPa4-FL anti-PSF-A546 8C-S-PSF V2.00	0	17. GFP-Imp-a4-FL and anti-PSF-A546_Pos028_S001	00-oGFyVLy3eytNPKbjQnipPL
1.23725e+006		Nucleus	1	0.000	1.000	979	100000952	100000020	GFP-IMPa4-FL anti-PSF-A546 8C-S-PSF V2.00	0	17. GFP-Imp-a4-FL and anti-PSF-A546_Pos028_S001	00-oGFyVLy3eytNPKbjQnipPL
649520		Nucleus	1	0.000	1.000	980	100000953	100000021	GFP-IMPa4-FL anti-PSF-A546 8C-S-PSF V2.00	0	17. GFP-Imp-a4-FL and anti-PSF-A546_Pos028_S001	00-oGFyVLy3eytNPKbjQnipPL
678265		Nucleus	1	0.000	1.000	981	100000954	100000022	GFP-IMPa4-FL anti-PSF-A546 8C-S-PSF V2.00	0	17. GFP-Imp-a4-FL and anti-PSF-A546_Pos028_S001	00-oGFyVLy3eytNPKbjQnipPL
762720		Nucleus	1	0.000	1.000	982	100000955	100000023	GFP-IMPa4-FL anti-PSF-A546 8C-S-PSF V2.00	0	17. GFP-Imp-a4-FL and anti-PSF-A546_Pos028_S001	00-oGFyVLy3eytNPKbjQnipPL
1.03285e+006		Nucleus	1	0.000	1.000	983	100000956	100000024	GFP-IMPa4-FL anti-PSF-A546 8C-S-PSF V2.00	0	17. GFP-Imp-a4-FL and anti-PSF-A546_Pos028_S001	00-oGFyVLy3eytNPKbjQnipPL
1.10924e+006		Nucleus	1	0.000	1.000	984	100000957	100000025	GFP-IMPa4-FL anti-PSF-A546 8C-S-PSF V2.00	0	17. GFP-Imp-a4-FL and anti-PSF-A546_Pos028_S001	00-oGFyVLy3eytNPKbjQnipPL
1.84031e+006		Nucleus	1	0.000	1.000	985	100000958	100000026	GFP-IMPa4-FL anti-PSF-A546 8C-S-PSF V2.00	0	17. GFP-Imp-a4-FL and anti-PSF-A546_Pos028_S001	00-oGFyVLy3eytNPKbjQnipPL
1.16399e+006		Nucleus	1	0.000	1.000	986	100000959	100000027	GFP-IMPa4-FL anti-PSF-A546 8C-S-PSF V2.00	0	17. GFP-Imp-a4-FL and anti-PSF-A546_Pos028_S001	00-oGFyVLy3eytNPKbjQnipPL
1.14126e+006		Nucleus	1	0.000	1.000	987	100000960	100000028	GFP-IMPa4-FL anti-PSF-A546 8C-S-PSF V2.00	0	17. GFP-Imp-a4-FL and anti-PSF-A546_Pos028_S001	00-oGFyVLy3eytNPKbjQnipPL
1.26947e+006		Nucleus	1	0.000	1.000	988	100000961	100000029	GFP-IMPa4-FL anti-PSF-A546 8C-S-PSF V2.00	0	17. GFP-Imp-a4-FL and anti-PSF-A546_Pos028_S001	00-oGFyVLy3eytNPKbjQnipPL
433905		Nucleus	1	0.000	1.000	989	100000962	100000030	GFP-IMPa4-FL anti-PSF-A546 8C-S-PSF V2.00	0	17. GFP-Imp-a4-FL and anti-PSF-A546_Pos028_S001	00-oGFyVLy3eytNPKbjQnipPL
1.07586e+006		Nucleus	1	0.000	1.000	990	100000963	100000031	GFP-IMPa4-FL anti-PSF-A546 8C-S-PSF V2.00	0	17. GFP-Imp-a4-FL and anti-PSF-A546_Pos028_S001	00-oGFyVLy3eytNPKbjQnipPL
917336		Nucleus	1	0.000	1.000	991	100000964	100000032	GFP-IMPa4-FL anti-PSF-A546 8C-S-PSF V2.00	0	17. GFP-Imp-a4-FL and anti-PSF-A546_Pos028_S001	00-oGFyVLy3eytNPKbjQnipPL
720735		Nucleus	1	0.000	1.000	992	100000965	100000033	GFP-IMPa4-FL anti-PSF-A546 8C-S-PSF V2.00	0	17. GFP-Imp-a4-FL and anti-PSF-A546_Pos028_S001	00-oGFyVLy3eytNPKbjQnipPL
700998		Nucleus	1	0.000	1.000	993	100000966	100000034	GFP-IMPa4-FL anti-PSF-A546 8C-S-PSF V2.00	0	17. GFP-Imp-a4-FL and anti-PSF-A546_Pos028_S001	00-oGFyVLy3eytNPKbjQnipPL
651466		Nucleus	1	0.000	1.000	994	100000967	100000035	GFP-IMPa4-FL anti-PSF-A546 8C-S-PSF V2.00	0	17. GFP-Imp-a4-FL and anti-PSF-A546_Pos028_S001	00-oGFyVLy3eytNPKbjQnipPL
417212		Nucleus	1	0.000	1.000	995	100000968	100000036	GFP-IMPa4-FL anti-PSF-A546 8C-S-PSF V2.00	0	17. GFP-Imp-a4-FL and anti-PSF-A546_Pos028_S001	00-oGFyVLy3eytNPKbjQnipPL
508006		Nucleus	1	0.000	1.000	996	100000969	100000037	GFP-IMPa4-FL anti-PSF-A546 8C-S-PSF V2.00	0	17. GFP-Imp-a4-FL and anti-PSF-A546_Pos028_S001	00-oGFyVLy3eytNPKbjQnipPL
884525		Nucleus	1	0.000	1.000	997	100000970	100000038	GFP-IMPa4-FL anti-PSF-A546 8C-S-PSF V2.00	0	17. GFP-Imp-a4-FL and anti-PSF-A546_Pos028_S001	00-oGFyVLy3eytNPKbjQnipPL
665140		Nucleus	1	0.000	1.000	998	100000971	100000039	GFP-IMPa4-FL anti-PSF-A546 8C-S-PSF V2.00	0	17. GFP-Imp-a4-FL and anti-PSF-A546_Pos028_S001	00-oGFyVLy3eytNPKbjQnipPL
1.13254e+006		Nucleus	1	0.000	1.000	999	100000972	100000040	GFP-IMPa4-FL anti-PSF-A546 8C-S-PSF V2.00	0	17. GFP-Imp-a4-FL and anti-PSF-A546_Pos028_S001	00-oGFyVLy3eytNPKbjQnipPL
712094		Nucleus	1	0.000	1.000	1000	100000973	100000041	GFP-IMPa4-FL anti-PSF-A546 8C-S-PSF V2.00	0	17. GFP-Imp-a4-FL and anti-PSF-A546_Pos028_S001	00-oGFyVLy3eytNPKbjQnipPL
946296		Nucleus	1	0.000	1.000	1001	100000974	100000042	GFP-IMPa4-FL anti-PSF-A546 8C-S-PSF V2.00	0	17. GFP-Imp-a4-FL and anti-PSF-A546_Pos028_S001	00-oGFyVLy3eytNPKbjQnipPL
1.1768e+006		Nucleus	1	0.000	1.000	1002	100000975	100000043	GFP-IMPa4-FL anti-PSF-A546 8C-S-PSF V2.00	0	17. GFP-Imp-a4-FL and anti-PSF-A546_Pos028_S001	00-oGFyVLy3eytNPKbjQnipPL
491542		Nucleus	1	0.000	1.000	1003	100000976	100000044	GFP-IMPa4-FL anti-PSF-A546 8C-S-PSF V2.00	0	17. GFP-Imp-a4-FL and anti-PSF-A546_Pos028_S001	00-oGFyVLy3eytNPKbjQnipPL
118104		Nucleus	1	0.000	1.000	1004	100000977	100000045	GFP-IMPa4-FL anti-PSF-A546 8C-S-PSF V2.00	0	17. GFP-Imp-a4-FL and anti-PSF-A546_Pos028_S001	00-oGFyVLy3eytNPKbjQnipPL
205695		Nucleus	1	0.000	1.000	1005	100000978	100000046	GFP-IMPa4-FL anti-PSF-A546 8C-S-PSF V2.00	0	17. GFP-Imp-a4-FL and anti-PSF-A546_Pos028_S001	00-oGFyVLy3eytNPKbjQnipPL
310012		Nucleus	1	0.000	1.000	1006	100000979	100000047	GFP-IMPa4-FL anti-PSF-A546 8C-S-PSF V2.00	0	17. GFP-Imp-a4-FL and anti-PSF-A546_Pos028_S001	00-oGFyVLy3eytNPKbjQnipPL
758884		Nucleus	1	0.000	1.000	1007	100000980	100000048	GFP-IMPa4-FL anti-PSF-A546 8C-S-PSF V2.00	0	17. GFP-Imp-a4-FL and anti-PSF-A546_Pos028_S001	00-oGFyVLy3eytNPKbjQnipPL
599202		Nucleus	1	0.000	1.000	1008	100000981	100000000	GFP-IMPa4-FL anti-PSF-A546 8C-S-PSF V2.00	0	17. GFP-Imp-a4-FL and anti-PSF-A546_Pos029_S001	00-KiFXzLSXpKtvpqbEzHfr67
615201		Nucleus	1	0.000	1.000	1009	100000982	100000001	GFP-IMPa4-FL anti-PSF-A546 8C-S-PSF V2.00	0	17. GFP-Imp-a4-FL and anti-PSF-A546_Pos029_S001	00-KiFXzLSXpKtvpqbEzHfr67
1.03077e+006		Nucleus	1	0.000	1.000	1010	100000983	100000002	GFP-IMPa4-FL anti-PSF-A546 8C-S-PSF V2.00	0	17. GFP-Imp-a4-FL and anti-PSF-A546_Pos029_S001	00-KiFXzLSXpKtvpqbEzHfr67
610500		Nucleus	1	0.000	1.000	1011	100000984	100000003	GFP-IMPa4-FL anti-PSF-A546 8C-S-PSF V2.00	0	17. GFP-Imp-a4-FL and anti-PSF-A546_Pos029_S001	00-KiFXzLSXpKtvpqbEzHfr67
542645		Nucleus	1	0.000	1.000	1012	100000985	100000004	GFP-IMPa4-FL anti-PSF-A546 8C-S-PSF V2.00	0	17. GFP-Imp-a4-FL and anti-PSF-A546_Pos029_S001	00-KiFXzLSXpKtvpqbEzHfr67
326974		Nucleus	1	0.000	1.000	1013	100000986	100000005	GFP-IMPa4-FL anti-PSF-A546 8C-S-PSF V2.00	0	17. GFP-Imp-a4-FL and anti-PSF-A546_Pos029_S001	00-KiFXzLSXpKtvpqbEzHfr67
828315		Nucleus	1	0.000	1.000	1014	100000987	100000006	GFP-IMPa4-FL anti-PSF-A546 8C-S-PSF V2.00	0	17. GFP-Imp-a4-FL and anti-PSF-A546_Pos029_S001	00-KiFXzLSXpKtvpqbEzHfr67
546721		Nucleus	1	0.000	1.000	1015	100000988	100000007	GFP-IMPa4-FL anti-PSF-A546 8C-S-PSF V2.00	0	17. GFP-Imp-a4-FL and anti-PSF-A546_Pos029_S001	00-KiFXzLSXpKtvpqbEzHfr67
921908		Nucleus	1	0.000	1.000	1016	100000989	100000008	GFP-IMPa4-FL anti-PSF-A546 8C-S-PSF V2.00	0	17. GFP-Imp-a4-FL and anti-PSF-A546_Pos029_S001	00-KiFXzLSXpKtvpqbEzHfr67
926609		Nucleus	1	0.000	1.000	1017	100000990	100000009	GFP-IMPa4-FL anti-PSF-A546 8C-S-PSF V2.00	0	17. GFP-Imp-a4-FL and anti-PSF-A546_Pos029_S001	00-KiFXzLSXpKtvpqbEzHfr67
587300		Nucleus	1	0.000	1.000	1018	100000991	100000010	GFP-IMPa4-FL anti-PSF-A546 8C-S-PSF V2.00	0	17. GFP-Imp-a4-FL and anti-PSF-A546_Pos029_S001	00-KiFXzLSXpKtvpqbEzHfr67
695899		Nucleus	1	0.000	1.000	1019	100000992	100000011	GFP-IMPa4-FL anti-PSF-A546 8C-S-PSF V2.00	0	17. GFP-Imp-a4-FL and anti-PSF-A546_Pos029_S001	00-KiFXzLSXpKtvpqbEzHfr67
1.04215e+006		Nucleus	1	0.000	1.000	1020	100000993	100000012	GFP-IMPa4-FL anti-PSF-A546 8C-S-PSF V2.00	0	17. GFP-Imp-a4-FL and anti-PSF-A546_Pos029_S001	00-KiFXzLSXpKtvpqbEzHfr67
591472		Nucleus	1	0.000	1.000	1021	100000994	100000013	GFP-IMPa4-FL anti-PSF-A546 8C-S-PSF V2.00	0	17. GFP-Imp-a4-FL and anti-PSF-A546_Pos029_S001	00-KiFXzLSXpKtvpqbEzHfr67
951630		Nucleus	1	0.000	1.000	1022	100000995	100000014	GFP-IMPa4-FL anti-PSF-A546 8C-S-PSF V2.00	0	17. GFP-Imp-a4-FL and anti-PSF-A546_Pos029_S001	00-KiFXzLSXpKtvpqbEzHfr67
443400		Nucleus	1	0.000	1.000	1023	100000996	100000015	GFP-IMPa4-FL anti-PSF-A546 8C-S-PSF V2.00	0	17. GFP-Imp-a4-FL and anti-PSF-A546_Pos029_S001	00-KiFXzLSXpKtvpqbEzHfr67
622833		Nucleus	1	0.000	1.000	1024	100000997	100000016	GFP-IMPa4-FL anti-PSF-A546 8C-S-PSF V2.00	0	17. GFP-Imp-a4-FL and anti-PSF-A546_Pos029_S001	00-KiFXzLSXpKtvpqbEzHfr67
555135		Nucleus	1	0.000	1.000	1025	100000998	100000017	GFP-IMPa4-FL anti-PSF-A546 8C-S-PSF V2.00	0	17. GFP-Imp-a4-FL and anti-PSF-A546_Pos029_S001	00-KiFXzLSXpKtvpqbEzHfr67
757003		Nucleus	1	0.000	1.000	1026	100000999	100000018	GFP-IMPa4-FL anti-PSF-A546 8C-S-PSF V2.00	0	17. GFP-Imp-a4-FL and anti-PSF-A546_Pos029_S001	00-KiFXzLSXpKtvpqbEzHfr67
1.14327e+006		Nucleus	1	0.000	1.000	1027	100001000	100000019	GFP-IMPa4-FL anti-PSF-A546 8C-S-PSF V2.00	0	17. GFP-Imp-a4-FL and anti-PSF-A546_Pos029_S001	00-KiFXzLSXpKtvpqbEzHfr67
562223		Nucleus	1	0.000	1.000	1028	100001001	100000020	GFP-IMPa4-FL anti-PSF-A546 8C-S-PSF V2.00	0	17. GFP-Imp-a4-FL and anti-PSF-A546_Pos029_S001	00-KiFXzLSXpKtvpqbEzHfr67
688925		Nucleus	1	0.000	1.000	1029	100001002	100000021	GFP-IMPa4-FL anti-PSF-A546 8C-S-PSF V2.00	0	17. GFP-Imp-a4-FL and anti-PSF-A546_Pos029_S001	00-KiFXzLSXpKtvpqbEzHfr67
209777		Nucleus	1	0.000	1.000	1030	100001003	100000022	GFP-IMPa4-FL anti-PSF-A546 8C-S-PSF V2.00	0	17. GFP-Imp-a4-FL and anti-PSF-A546_Pos029_S001	00-KiFXzLSXpKtvpqbEzHfr67
1.00175e+006		Nucleus	1	0.000	1.000	1031	100001004	100000023	GFP-IMPa4-FL anti-PSF-A546 8C-S-PSF V2.00	0	17. GFP-Imp-a4-FL and anti-PSF-A546_Pos029_S001	00-KiFXzLSXpKtvpqbEzHfr67
548131		Nucleus	1	0.000	1.000	1033	100001005	100000024	GFP-IMPa4-FL anti-PSF-A546 8C-S-PSF V2.00	0	17. GFP-Imp-a4-FL and anti-PSF-A546_Pos029_S001	00-KiFXzLSXpKtvpqbEzHfr67
799056		Nucleus	1	0.000	1.000	1034	100001006	100000025	GFP-IMPa4-FL anti-PSF-A546 8C-S-PSF V2.00	0	17. GFP-Imp-a4-FL and anti-PSF-A546_Pos029_S001	00-KiFXzLSXpKtvpqbEzHfr67
520433		Nucleus	1	0.000	1.000	1035	100001007	100000026	GFP-IMPa4-FL anti-PSF-A546 8C-S-PSF V2.00	0	17. GFP-Imp-a4-FL and anti-PSF-A546_Pos029_S001	00-KiFXzLSXpKtvpqbEzHfr67
529432		Nucleus	1	0.000	1.000	1036	100001008	100000027	GFP-IMPa4-FL anti-PSF-A546 8C-S-PSF V2.00	0	17. GFP-Imp-a4-FL and anti-PSF-A546_Pos029_S001	00-KiFXzLSXpKtvpqbEzHfr67
471413		Nucleus	1	0.000	1.000	1037	100001009	100000028	GFP-IMPa4-FL anti-PSF-A546 8C-S-PSF V2.00	0	17. GFP-Imp-a4-FL and anti-PSF-A546_Pos029_S001	00-KiFXzLSXpKtvpqbEzHfr67
537046		Nucleus	1	0.000	1.000	1038	100001010	100000029	GFP-IMPa4-FL anti-PSF-A546 8C-S-PSF V2.00	0	17. GFP-Imp-a4-FL and anti-PSF-A546_Pos029_S001	00-KiFXzLSXpKtvpqbEzHfr67
195101		Nucleus	1	0.000	1.000	1039	100001011	100000030	GFP-IMPa4-FL anti-PSF-A546 8C-S-PSF V2.00	0	17. GFP-Imp-a4-FL and anti-PSF-A546_Pos029_S001	00-KiFXzLSXpKtvpqbEzHfr67
412115		Nucleus	1	0.000	1.000	1040	100001012	100000031	GFP-IMPa4-FL anti-PSF-A546 8C-S-PSF V2.00	0	17. GFP-Imp-a4-FL and anti-PSF-A546_Pos029_S001	00-KiFXzLSXpKtvpqbEzHfr67
217444		Nucleus	1	0.000	1.000	1041	100001013	100000032	GFP-IMPa4-FL anti-PSF-A546 8C-S-PSF V2.00	0	17. GFP-Imp-a4-FL and anti-PSF-A546_Pos029_S001	00-KiFXzLSXpKtvpqbEzHfr67
202715		Nucleus	1	0.000	1.000	1042	100001014	100000033	GFP-IMPa4-FL anti-PSF-A546 8C-S-PSF V2.00	0	17. GFP-Imp-a4-FL and anti-PSF-A546_Pos029_S001	00-KiFXzLSXpKtvpqbEzHfr67
865556		Nucleus	1	0.000	1.000	1043	100001015	100000034	GFP-IMPa4-FL anti-PSF-A546 8C-S-PSF V2.00	0	17. GFP-Imp-a4-FL and anti-PSF-A546_Pos029_S001	00-KiFXzLSXpKtvpqbEzHfr67
1.02362e+006		Nucleus	1	0.000	1.000	1045	100001016	100000035	GFP-IMPa4-FL anti-PSF-A546 8C-S-PSF V2.00	0	17. GFP-Imp-a4-FL and anti-PSF-A546_Pos029_S001	00-KiFXzLSXpKtvpqbEzHfr67
593462		Nucleus	1	0.000	1.000	1046	100001017	100000036	GFP-IMPa4-FL anti-PSF-A546 8C-S-PSF V2.00	0	17. GFP-Imp-a4-FL and anti-PSF-A546_Pos029_S001	00-KiFXzLSXpKtvpqbEzHfr67
333538		Nucleus	1	0.000	1.000	1047	100001018	100000037	GFP-IMPa4-FL anti-PSF-A546 8C-S-PSF V2.00	0	17. GFP-Imp-a4-FL and anti-PSF-A546_Pos029_S001	00-KiFXzLSXpKtvpqbEzHfr67
803881		Nucleus	1	0.000	1.000	1048	100001019	100000038	GFP-IMPa4-FL anti-PSF-A546 8C-S-PSF V2.00	0	17. GFP-Imp-a4-FL and anti-PSF-A546_Pos029_S001	00-KiFXzLSXpKtvpqbEzHfr67
733661		Nucleus	1	0.000	1.000	1049	100001020	100000039	GFP-IMPa4-FL anti-PSF-A546 8C-S-PSF V2.00	0	17. GFP-Imp-a4-FL and anti-PSF-A546_Pos029_S001	00-KiFXzLSXpKtvpqbEzHfr67
96597		Nucleus	1	0.000	1.000	1050	100001021	100000040	GFP-IMPa4-FL anti-PSF-A546 8C-S-PSF V2.00	0	17. GFP-Imp-a4-FL and anti-PSF-A546_Pos029_S001	00-KiFXzLSXpKtvpqbEzHfr67
115135		Nucleus	1	0.000	1.000	1051	100001022	100000041	GFP-IMPa4-FL anti-PSF-A546 8C-S-PSF V2.00	0	17. GFP-Imp-a4-FL and anti-PSF-A546_Pos029_S001	00-KiFXzLSXpKtvpqbEzHfr67
533647		Nucleus	1	0.000	1.000	1052	100001023	100000042	GFP-IMPa4-FL anti-PSF-A546 8C-S-PSF V2.00	0	17. GFP-Imp-a4-FL and anti-PSF-A546_Pos029_S001	00-KiFXzLSXpKtvpqbEzHfr67
602927		Nucleus	1	0.000	1.000	1053	100001024	100000043	GFP-IMPa4-FL anti-PSF-A546 8C-S-PSF V2.00	0	17. GFP-Imp-a4-FL and anti-PSF-A546_Pos029_S001	00-KiFXzLSXpKtvpqbEzHfr67
758806		Nucleus	1	0.000	1.000	1054	100001025	100000044	GFP-IMPa4-FL anti-PSF-A546 8C-S-PSF V2.00	0	17. GFP-Imp-a4-FL and anti-PSF-A546_Pos029_S001	00-KiFXzLSXpKtvpqbEzHfr67
769039		Nucleus	1	0.000	1.000	1055	100001026	100000045	GFP-IMPa4-FL anti-PSF-A546 8C-S-PSF V2.00	0	17. GFP-Imp-a4-FL and anti-PSF-A546_Pos029_S001	00-KiFXzLSXpKtvpqbEzHfr67
851578		Nucleus	1	0.000	1.000	1056	100001027	100000046	GFP-IMPa4-FL anti-PSF-A546 8C-S-PSF V2.00	0	17. GFP-Imp-a4-FL and anti-PSF-A546_Pos029_S001	00-KiFXzLSXpKtvpqbEzHfr67
799424		Nucleus	1	0.000	1.000	1057	100001028	100000047	GFP-IMPa4-FL anti-PSF-A546 8C-S-PSF V2.00	0	17. GFP-Imp-a4-FL and anti-PSF-A546_Pos029_S001	00-KiFXzLSXpKtvpqbEzHfr67
657833		Nucleus	1	0.000	1.000	1058	100001029	100000048	GFP-IMPa4-FL anti-PSF-A546 8C-S-PSF V2.00	0	17. GFP-Imp-a4-FL and anti-PSF-A546_Pos029_S001	00-KiFXzLSXpKtvpqbEzHfr67
120004		Nucleus	1	0.000	1.000	1059	100001030	100000049	GFP-IMPa4-FL anti-PSF-A546 8C-S-PSF V2.00	0	17. GFP-Imp-a4-FL and anti-PSF-A546_Pos029_S001	00-KiFXzLSXpKtvpqbEzHfr67
122366		Nucleus	1	0.000	1.000	1060	100001031	100000050	GFP-IMPa4-FL anti-PSF-A546 8C-S-PSF V2.00	0	17. GFP-Imp-a4-FL and anti-PSF-A546_Pos029_S001	00-KiFXzLSXpKtvpqbEzHfr67
292977		Nucleus	1	0.000	1.000	1061	100001032	100000051	GFP-IMPa4-FL anti-PSF-A546 8C-S-PSF V2.00	0	17. GFP-Imp-a4-FL and anti-PSF-A546_Pos029_S001	00-KiFXzLSXpKtvpqbEzHfr67
800797		Nucleus	1	0.000	1.000	1062	100001033	100000052	GFP-IMPa4-FL anti-PSF-A546 8C-S-PSF V2.00	0	17. GFP-Imp-a4-FL and anti-PSF-A546_Pos029_S001	00-KiFXzLSXpKtvpqbEzHfr67
335252		Nucleus	1	0.000	1.000	1063	100001034	100000053	GFP-IMPa4-FL anti-PSF-A546 8C-S-PSF V2.00	0	17. GFP-Imp-a4-FL and anti-PSF-A546_Pos029_S001	00-KiFXzLSXpKtvpqbEzHfr67
723718		Nucleus	1	0.000	1.000	1064	100001035	100000054	GFP-IMPa4-FL anti-PSF-A546 8C-S-PSF V2.00	0	17. GFP-Imp-a4-FL and anti-PSF-A546_Pos029_S001	00-KiFXzLSXpKtvpqbEzHfr67
656853		Nucleus	1	0.000	1.000	1065	100001036	100000055	GFP-IMPa4-FL anti-PSF-A546 8C-S-PSF V2.00	0	17. GFP-Imp-a4-FL and anti-PSF-A546_Pos029_S001	00-KiFXzLSXpKtvpqbEzHfr67
815121		Nucleus	1	0.000	1.000	1066	100001037	100000056	GFP-IMPa4-FL anti-PSF-A546 8C-S-PSF V2.00	0	17. GFP-Imp-a4-FL and anti-PSF-A546_Pos029_S001	00-KiFXzLSXpKtvpqbEzHfr67
1.0434e+006		Nucleus	1	0.000	1.000	1067	100001038	100000000	GFP-IMPa4-FL anti-PSF-A546 8C-S-PSF V2.00	0	17. GFP-Imp-a4-FL and anti-PSF-A546_Pos030_S001	00-hL3oo5WWt4Yy2jVEregiYR
901295		Nucleus	1	0.000	1.000	1068	100001039	100000001	GFP-IMPa4-FL anti-PSF-A546 8C-S-PSF V2.00	0	17. GFP-Imp-a4-FL and anti-PSF-A546_Pos030_S001	00-hL3oo5WWt4Yy2jVEregiYR
544927		Nucleus	1	0.000	1.000	1069	100001040	100000002	GFP-IMPa4-FL anti-PSF-A546 8C-S-PSF V2.00	0	17. GFP-Imp-a4-FL and anti-PSF-A546_Pos030_S001	00-hL3oo5WWt4Yy2jVEregiYR
657222		Nucleus	1	0.000	1.000	1070	100001041	100000003	GFP-IMPa4-FL anti-PSF-A546 8C-S-PSF V2.00	0	17. GFP-Imp-a4-FL and anti-PSF-A546_Pos030_S001	00-hL3oo5WWt4Yy2jVEregiYR
630876		Nucleus	1	0.000	1.000	1071	100001042	100000004	GFP-IMPa4-FL anti-PSF-A546 8C-S-PSF V2.00	0	17. GFP-Imp-a4-FL and anti-PSF-A546_Pos030_S001	00-hL3oo5WWt4Yy2jVEregiYR
552595		Nucleus	1	0.000	1.000	1072	100001043	100000005	GFP-IMPa4-FL anti-PSF-A546 8C-S-PSF V2.00	0	17. GFP-Imp-a4-FL and anti-PSF-A546_Pos030_S001	00-hL3oo5WWt4Yy2jVEregiYR
1.23475e+006		Nucleus	1	0.000	1.000	1073	100001044	100000006	GFP-IMPa4-FL anti-PSF-A546 8C-S-PSF V2.00	0	17. GFP-Imp-a4-FL and anti-PSF-A546_Pos030_S001	00-hL3oo5WWt4Yy2jVEregiYR
669164		Nucleus	1	0.000	1.000	1074	100001045	100000007	GFP-IMPa4-FL anti-PSF-A546 8C-S-PSF V2.00	0	17. GFP-Imp-a4-FL and anti-PSF-A546_Pos030_S001	00-hL3oo5WWt4Yy2jVEregiYR
511065		Nucleus	1	0.000	1.000	1075	100001046	100000008	GFP-IMPa4-FL anti-PSF-A546 8C-S-PSF V2.00	0	17. GFP-Imp-a4-FL and anti-PSF-A546_Pos030_S001	00-hL3oo5WWt4Yy2jVEregiYR
574124		Nucleus	1	0.000	1.000	1076	100001047	100000009	GFP-IMPa4-FL anti-PSF-A546 8C-S-PSF V2.00	0	17. GFP-Imp-a4-FL and anti-PSF-A546_Pos030_S001	00-hL3oo5WWt4Yy2jVEregiYR
664417		Nucleus	1	0.000	1.000	1077	100001048	100000010	GFP-IMPa4-FL anti-PSF-A546 8C-S-PSF V2.00	0	17. GFP-Imp-a4-FL and anti-PSF-A546_Pos030_S001	00-hL3oo5WWt4Yy2jVEregiYR
610872		Nucleus	1	0.000	1.000	1078	100001049	100000011	GFP-IMPa4-FL anti-PSF-A546 8C-S-PSF V2.00	0	17. GFP-Imp-a4-FL and anti-PSF-A546_Pos030_S001	00-hL3oo5WWt4Yy2jVEregiYR
546341		Nucleus	1	0.000	1.000	1079	100001050	100000012	GFP-IMPa4-FL anti-PSF-A546 8C-S-PSF V2.00	0	17. GFP-Imp-a4-FL and anti-PSF-A546_Pos030_S001	00-hL3oo5WWt4Yy2jVEregiYR
732443		Nucleus	1	0.000	1.000	1080	100001051	100000013	GFP-IMPa4-FL anti-PSF-A546 8C-S-PSF V2.00	0	17. GFP-Imp-a4-FL and anti-PSF-A546_Pos030_S001	00-hL3oo5WWt4Yy2jVEregiYR
579610		Nucleus	1	0.000	1.000	1081	100001052	100000014	GFP-IMPa4-FL anti-PSF-A546 8C-S-PSF V2.00	0	17. GFP-Imp-a4-FL and anti-PSF-A546_Pos030_S001	00-hL3oo5WWt4Yy2jVEregiYR
572632		Nucleus	1	0.000	1.000	1082	100001053	100000015	GFP-IMPa4-FL anti-PSF-A546 8C-S-PSF V2.00	0	17. GFP-Imp-a4-FL and anti-PSF-A546_Pos030_S001	00-hL3oo5WWt4Yy2jVEregiYR
510892		Nucleus	1	0.000	1.000	1083	100001054	100000016	GFP-IMPa4-FL anti-PSF-A546 8C-S-PSF V2.00	0	17. GFP-Imp-a4-FL and anti-PSF-A546_Pos030_S001	00-hL3oo5WWt4Yy2jVEregiYR
577780		Nucleus	1	0.000	1.000	1084	100001055	100000017	GFP-IMPa4-FL anti-PSF-A546 8C-S-PSF V2.00	0	17. GFP-Imp-a4-FL and anti-PSF-A546_Pos030_S001	00-hL3oo5WWt4Yy2jVEregiYR
622957		Nucleus	1	0.000	1.000	1085	100001056	100000018	GFP-IMPa4-FL anti-PSF-A546 8C-S-PSF V2.00	0	17. GFP-Imp-a4-FL and anti-PSF-A546_Pos030_S001	00-hL3oo5WWt4Yy2jVEregiYR
446079		Nucleus	1	0.000	1.000	1086	100001057	100000019	GFP-IMPa4-FL anti-PSF-A546 8C-S-PSF V2.00	0	17. GFP-Imp-a4-FL and anti-PSF-A546_Pos030_S001	00-hL3oo5WWt4Yy2jVEregiYR
514981		Nucleus	1	0.000	1.000	1087	100001058	100000020	GFP-IMPa4-FL anti-PSF-A546 8C-S-PSF V2.00	0	17. GFP-Imp-a4-FL and anti-PSF-A546_Pos030_S001	00-hL3oo5WWt4Yy2jVEregiYR
1.07469e+006		Nucleus	1	0.000	1.000	1088	100001059	100000021	GFP-IMPa4-FL anti-PSF-A546 8C-S-PSF V2.00	0	17. GFP-Imp-a4-FL and anti-PSF-A546_Pos030_S001	00-hL3oo5WWt4Yy2jVEregiYR
586911		Nucleus	1	0.000	1.000	1089	100001060	100000022	GFP-IMPa4-FL anti-PSF-A546 8C-S-PSF V2.00	0	17. GFP-Imp-a4-FL and anti-PSF-A546_Pos030_S001	00-hL3oo5WWt4Yy2jVEregiYR
638853		Nucleus	1	0.000	1.000	1090	100001061	100000023	GFP-IMPa4-FL anti-PSF-A546 8C-S-PSF V2.00	0	17. GFP-Imp-a4-FL and anti-PSF-A546_Pos030_S001	00-hL3oo5WWt4Yy2jVEregiYR
619961		Nucleus	1	0.000	1.000	1091	100001062	100000024	GFP-IMPa4-FL anti-PSF-A546 8C-S-PSF V2.00	0	17. GFP-Imp-a4-FL and anti-PSF-A546_Pos030_S001	00-hL3oo5WWt4Yy2jVEregiYR
575311		Nucleus	1	0.000	1.000	1092	100001063	100000025	GFP-IMPa4-FL anti-PSF-A546 8C-S-PSF V2.00	0	17. GFP-Imp-a4-FL and anti-PSF-A546_Pos030_S001	00-hL3oo5WWt4Yy2jVEregiYR
606432		Nucleus	1	0.000	1.000	1093	100001064	100000026	GFP-IMPa4-FL anti-PSF-A546 8C-S-PSF V2.00	0	17. GFP-Imp-a4-FL and anti-PSF-A546_Pos030_S001	00-hL3oo5WWt4Yy2jVEregiYR
731613		Nucleus	1	0.000	1.000	1094	100001065	100000027	GFP-IMPa4-FL anti-PSF-A546 8C-S-PSF V2.00	0	17. GFP-Imp-a4-FL and anti-PSF-A546_Pos030_S001	00-hL3oo5WWt4Yy2jVEregiYR
575710		Nucleus	1	0.000	1.000	1095	100001066	100000028	GFP-IMPa4-FL anti-PSF-A546 8C-S-PSF V2.00	0	17. GFP-Imp-a4-FL and anti-PSF-A546_Pos030_S001	00-hL3oo5WWt4Yy2jVEregiYR
439524		Nucleus	1	0.000	1.000	1096	100001067	100000029	GFP-IMPa4-FL anti-PSF-A546 8C-S-PSF V2.00	0	17. GFP-Imp-a4-FL and anti-PSF-A546_Pos030_S001	00-hL3oo5WWt4Yy2jVEregiYR
469071		Nucleus	1	0.000	1.000	1097	100001068	100000030	GFP-IMPa4-FL anti-PSF-A546 8C-S-PSF V2.00	0	17. GFP-Imp-a4-FL and anti-PSF-A546_Pos030_S001	00-hL3oo5WWt4Yy2jVEregiYR
568502		Nucleus	1	0.000	1.000	1098	100001069	100000031	GFP-IMPa4-FL anti-PSF-A546 8C-S-PSF V2.00	0	17. GFP-Imp-a4-FL and anti-PSF-A546_Pos030_S001	00-hL3oo5WWt4Yy2jVEregiYR
418473		Nucleus	1	0.000	1.000	1099	100001070	100000032	GFP-IMPa4-FL anti-PSF-A546 8C-S-PSF V2.00	0	17. GFP-Imp-a4-FL and anti-PSF-A546_Pos030_S001	00-hL3oo5WWt4Yy2jVEregiYR
960164		Nucleus	1	0.000	1.000	1100	100001071	100000033	GFP-IMPa4-FL anti-PSF-A546 8C-S-PSF V2.00	0	17. GFP-Imp-a4-FL and anti-PSF-A546_Pos030_S001	00-hL3oo5WWt4Yy2jVEregiYR
553945		Nucleus	1	0.000	1.000	1101	100001072	100000034	GFP-IMPa4-FL anti-PSF-A546 8C-S-PSF V2.00	0	17. GFP-Imp-a4-FL and anti-PSF-A546_Pos030_S001	00-hL3oo5WWt4Yy2jVEregiYR
434224		Nucleus	1	0.000	1.000	1102	100001073	100000035	GFP-IMPa4-FL anti-PSF-A546 8C-S-PSF V2.00	0	17. GFP-Imp-a4-FL and anti-PSF-A546_Pos030_S001	00-hL3oo5WWt4Yy2jVEregiYR
961706		Nucleus	1	0.000	1.000	1103	100001074	100000036	GFP-IMPa4-FL anti-PSF-A546 8C-S-PSF V2.00	0	17. GFP-Imp-a4-FL and anti-PSF-A546_Pos030_S001	00-hL3oo5WWt4Yy2jVEregiYR
1.11269e+006		Nucleus	1	0.000	1.000	1104	100001075	100000037	GFP-IMPa4-FL anti-PSF-A546 8C-S-PSF V2.00	0	17. GFP-Imp-a4-FL and anti-PSF-A546_Pos030_S001	00-hL3oo5WWt4Yy2jVEregiYR
785647		Nucleus	1	0.000	1.000	1105	100001076	100000038	GFP-IMPa4-FL anti-PSF-A546 8C-S-PSF V2.00	0	17. GFP-Imp-a4-FL and anti-PSF-A546_Pos030_S001	00-hL3oo5WWt4Yy2jVEregiYR
1.15177e+006		Nucleus	1	0.000	1.000	1106	100001077	100000039	GFP-IMPa4-FL anti-PSF-A546 8C-S-PSF V2.00	0	17. GFP-Imp-a4-FL and anti-PSF-A546_Pos030_S001	00-hL3oo5WWt4Yy2jVEregiYR
700944		Nucleus	1	0.000	1.000	1107	100001078	100000040	GFP-IMPa4-FL anti-PSF-A546 8C-S-PSF V2.00	0	17. GFP-Imp-a4-FL and anti-PSF-A546_Pos030_S001	00-hL3oo5WWt4Yy2jVEregiYR
477506		Nucleus	1	0.000	1.000	1110	100001079	100000000	GFP-IMPa4-FL anti-PSF-A546 8C-S-PSF V2.00	0	17. GFP-Imp-a4-FL and anti-PSF-A546_Pos031_S001	00-WeoHthKAAxYiPHPXraBhb3
493126		Nucleus	1	0.000	1.000	1111	100001080	100000001	GFP-IMPa4-FL anti-PSF-A546 8C-S-PSF V2.00	0	17. GFP-Imp-a4-FL and anti-PSF-A546_Pos031_S001	00-WeoHthKAAxYiPHPXraBhb3
610464		Nucleus	1	0.000	1.000	1112	100001081	100000002	GFP-IMPa4-FL anti-PSF-A546 8C-S-PSF V2.00	0	17. GFP-Imp-a4-FL and anti-PSF-A546_Pos031_S001	00-WeoHthKAAxYiPHPXraBhb3
1.08229e+006		Nucleus	1	0.000	1.000	1113	100001082	100000003	GFP-IMPa4-FL anti-PSF-A546 8C-S-PSF V2.00	0	17. GFP-Imp-a4-FL and anti-PSF-A546_Pos031_S001	00-WeoHthKAAxYiPHPXraBhb3
439571		Nucleus	1	0.000	1.000	1114	100001083	100000004	GFP-IMPa4-FL anti-PSF-A546 8C-S-PSF V2.00	0	17. GFP-Imp-a4-FL and anti-PSF-A546_Pos031_S001	00-WeoHthKAAxYiPHPXraBhb3
878126		Nucleus	1	0.000	1.000	1115	100001084	100000005	GFP-IMPa4-FL anti-PSF-A546 8C-S-PSF V2.00	0	17. GFP-Imp-a4-FL and anti-PSF-A546_Pos031_S001	00-WeoHthKAAxYiPHPXraBhb3
635915		Nucleus	1	0.000	1.000	1116	100001085	100000006	GFP-IMPa4-FL anti-PSF-A546 8C-S-PSF V2.00	0	17. GFP-Imp-a4-FL and anti-PSF-A546_Pos031_S001	00-WeoHthKAAxYiPHPXraBhb3
839153		Nucleus	1	0.000	1.000	1117	100001086	100000007	GFP-IMPa4-FL anti-PSF-A546 8C-S-PSF V2.00	0	17. GFP-Imp-a4-FL and anti-PSF-A546_Pos031_S001	00-WeoHthKAAxYiPHPXraBhb3
1.00061e+006		Nucleus	1	0.000	1.000	1118	100001087	100000008	GFP-IMPa4-FL anti-PSF-A546 8C-S-PSF V2.00	0	17. GFP-Imp-a4-FL and anti-PSF-A546_Pos031_S001	00-WeoHthKAAxYiPHPXraBhb3
628982		Nucleus	1	0.000	1.000	1119	100001088	100000009	GFP-IMPa4-FL anti-PSF-A546 8C-S-PSF V2.00	0	17. GFP-Imp-a4-FL and anti-PSF-A546_Pos031_S001	00-WeoHthKAAxYiPHPXraBhb3
653089		Nucleus	1	0.000	1.000	1120	100001089	100000010	GFP-IMPa4-FL anti-PSF-A546 8C-S-PSF V2.00	0	17. GFP-Imp-a4-FL and anti-PSF-A546_Pos031_S001	00-WeoHthKAAxYiPHPXraBhb3
544072		Nucleus	1	0.000	1.000	1121	100001090	100000011	GFP-IMPa4-FL anti-PSF-A546 8C-S-PSF V2.00	0	17. GFP-Imp-a4-FL and anti-PSF-A546_Pos031_S001	00-WeoHthKAAxYiPHPXraBhb3
856306		Nucleus	1	0.000	1.000	1122	100001091	100000012	GFP-IMPa4-FL anti-PSF-A546 8C-S-PSF V2.00	0	17. GFP-Imp-a4-FL and anti-PSF-A546_Pos031_S001	00-WeoHthKAAxYiPHPXraBhb3
671785		Nucleus	1	0.000	1.000	1123	100001092	100000013	GFP-IMPa4-FL anti-PSF-A546 8C-S-PSF V2.00	0	17. GFP-Imp-a4-FL and anti-PSF-A546_Pos031_S001	00-WeoHthKAAxYiPHPXraBhb3
1.03042e+006		Nucleus	1	0.000	1.000	1124	100001093	100000014	GFP-IMPa4-FL anti-PSF-A546 8C-S-PSF V2.00	0	17. GFP-Imp-a4-FL and anti-PSF-A546_Pos031_S001	00-WeoHthKAAxYiPHPXraBhb3
794740		Nucleus	1	0.000	1.000	1125	100001094	100000015	GFP-IMPa4-FL anti-PSF-A546 8C-S-PSF V2.00	0	17. GFP-Imp-a4-FL and anti-PSF-A546_Pos031_S001	00-WeoHthKAAxYiPHPXraBhb3
714188		Nucleus	1	0.000	1.000	1126	100001095	100000016	GFP-IMPa4-FL anti-PSF-A546 8C-S-PSF V2.00	0	17. GFP-Imp-a4-FL and anti-PSF-A546_Pos031_S001	00-WeoHthKAAxYiPHPXraBhb3
1.43222e+006		Nucleus	1	0.000	1.000	1127	100001096	100000017	GFP-IMPa4-FL anti-PSF-A546 8C-S-PSF V2.00	0	17. GFP-Imp-a4-FL and anti-PSF-A546_Pos031_S001	00-WeoHthKAAxYiPHPXraBhb3
1.04681e+006		Nucleus	1	0.000	1.000	1128	100001097	100000018	GFP-IMPa4-FL anti-PSF-A546 8C-S-PSF V2.00	0	17. GFP-Imp-a4-FL and anti-PSF-A546_Pos031_S001	00-WeoHthKAAxYiPHPXraBhb3
246101		Nucleus	1	0.000	1.000	1129	100001098	100000019	GFP-IMPa4-FL anti-PSF-A546 8C-S-PSF V2.00	0	17. GFP-Imp-a4-FL and anti-PSF-A546_Pos031_S001	00-WeoHthKAAxYiPHPXraBhb3
372377		Nucleus	1	0.000	1.000	1130	100001099	100000000	GFP-IMPa4-FL anti-PSF-A546 8C-S-PSF V2.00	0	17. GFP-Imp-a4-FL and anti-PSF-A546_Pos032_S001	00-9DTssCSTYuCyZV9sCHqrxi
1.20201e+006		Nucleus	1	0.000	1.000	1131	100001100	100000001	GFP-IMPa4-FL anti-PSF-A546 8C-S-PSF V2.00	0	17. GFP-Imp-a4-FL and anti-PSF-A546_Pos032_S001	00-9DTssCSTYuCyZV9sCHqrxi
1.04543e+006		Nucleus	1	0.000	1.000	1133	100001101	100000002	GFP-IMPa4-FL anti-PSF-A546 8C-S-PSF V2.00	0	17. GFP-Imp-a4-FL and anti-PSF-A546_Pos032_S001	00-9DTssCSTYuCyZV9sCHqrxi
351895		Nucleus	1	0.000	1.000	1134	100001102	100000003	GFP-IMPa4-FL anti-PSF-A546 8C-S-PSF V2.00	0	17. GFP-Imp-a4-FL and anti-PSF-A546_Pos032_S001	00-9DTssCSTYuCyZV9sCHqrxi
858674		Nucleus	1	0.000	1.000	1135	100001103	100000004	GFP-IMPa4-FL anti-PSF-A546 8C-S-PSF V2.00	0	17. GFP-Imp-a4-FL and anti-PSF-A546_Pos032_S001	00-9DTssCSTYuCyZV9sCHqrxi
725109		Nucleus	1	0.000	1.000	1136	100001104	100000005	GFP-IMPa4-FL anti-PSF-A546 8C-S-PSF V2.00	0	17. GFP-Imp-a4-FL and anti-PSF-A546_Pos032_S001	00-9DTssCSTYuCyZV9sCHqrxi
916348		Nucleus	1	0.000	1.000	1137	100001105	100000006	GFP-IMPa4-FL anti-PSF-A546 8C-S-PSF V2.00	0	17. GFP-Imp-a4-FL and anti-PSF-A546_Pos032_S001	00-9DTssCSTYuCyZV9sCHqrxi
557657		Nucleus	1	0.000	1.000	1138	100001106	100000007	GFP-IMPa4-FL anti-PSF-A546 8C-S-PSF V2.00	0	17. GFP-Imp-a4-FL and anti-PSF-A546_Pos032_S001	00-9DTssCSTYuCyZV9sCHqrxi
563790		Nucleus	1	0.000	1.000	1139	100001107	100000008	GFP-IMPa4-FL anti-PSF-A546 8C-S-PSF V2.00	0	17. GFP-Imp-a4-FL and anti-PSF-A546_Pos032_S001	00-9DTssCSTYuCyZV9sCHqrxi
877901		Nucleus	1	0.000	1.000	1140	100001108	100000009	GFP-IMPa4-FL anti-PSF-A546 8C-S-PSF V2.00	0	17. GFP-Imp-a4-FL and anti-PSF-A546_Pos032_S001	00-9DTssCSTYuCyZV9sCHqrxi
1.98997e+006		Nucleus	1	0.000	1.000	1141	100001109	100000010	GFP-IMPa4-FL anti-PSF-A546 8C-S-PSF V2.00	0	17. GFP-Imp-a4-FL and anti-PSF-A546_Pos032_S001	00-9DTssCSTYuCyZV9sCHqrxi
562982		Nucleus	1	0.000	1.000	1142	100001110	100000011	GFP-IMPa4-FL anti-PSF-A546 8C-S-PSF V2.00	0	17. GFP-Imp-a4-FL and anti-PSF-A546_Pos032_S001	00-9DTssCSTYuCyZV9sCHqrxi
777347		Nucleus	1	0.000	1.000	1143	100001111	100000012	GFP-IMPa4-FL anti-PSF-A546 8C-S-PSF V2.00	0	17. GFP-Imp-a4-FL and anti-PSF-A546_Pos032_S001	00-9DTssCSTYuCyZV9sCHqrxi
914012		Nucleus	1	0.000	1.000	1144	100001112	100000013	GFP-IMPa4-FL anti-PSF-A546 8C-S-PSF V2.00	0	17. GFP-Imp-a4-FL and anti-PSF-A546_Pos032_S001	00-9DTssCSTYuCyZV9sCHqrxi
1.37108e+006		Nucleus	1	0.000	1.000	1145	100001113	100000014	GFP-IMPa4-FL anti-PSF-A546 8C-S-PSF V2.00	0	17. GFP-Imp-a4-FL and anti-PSF-A546_Pos032_S001	00-9DTssCSTYuCyZV9sCHqrxi
664849		Nucleus	1	0.000	1.000	1146	100001114	100000015	GFP-IMPa4-FL anti-PSF-A546 8C-S-PSF V2.00	0	17. GFP-Imp-a4-FL and anti-PSF-A546_Pos032_S001	00-9DTssCSTYuCyZV9sCHqrxi
663548		Nucleus	1	0.000	1.000	1147	100001115	100000016	GFP-IMPa4-FL anti-PSF-A546 8C-S-PSF V2.00	0	17. GFP-Imp-a4-FL and anti-PSF-A546_Pos032_S001	00-9DTssCSTYuCyZV9sCHqrxi
872175		Nucleus	1	0.000	1.000	1148	100001116	100000017	GFP-IMPa4-FL anti-PSF-A546 8C-S-PSF V2.00	0	17. GFP-Imp-a4-FL and anti-PSF-A546_Pos032_S001	00-9DTssCSTYuCyZV9sCHqrxi
780406		Nucleus	1	0.000	1.000	1149	100001117	100000018	GFP-IMPa4-FL anti-PSF-A546 8C-S-PSF V2.00	0	17. GFP-Imp-a4-FL and anti-PSF-A546_Pos032_S001	00-9DTssCSTYuCyZV9sCHqrxi
1.04645e+006		Nucleus	1	0.000	1.000	1150	100001118	100000019	GFP-IMPa4-FL anti-PSF-A546 8C-S-PSF V2.00	0	17. GFP-Imp-a4-FL and anti-PSF-A546_Pos032_S001	00-9DTssCSTYuCyZV9sCHqrxi
948180		Nucleus	1	0.000	1.000	1151	100001119	100000020	GFP-IMPa4-FL anti-PSF-A546 8C-S-PSF V2.00	0	17. GFP-Imp-a4-FL and anti-PSF-A546_Pos032_S001	00-9DTssCSTYuCyZV9sCHqrxi
936096		Nucleus	1	0.000	1.000	1152	100001120	100000021	GFP-IMPa4-FL anti-PSF-A546 8C-S-PSF V2.00	0	17. GFP-Imp-a4-FL and anti-PSF-A546_Pos032_S001	00-9DTssCSTYuCyZV9sCHqrxi
753368		Nucleus	1	0.000	1.000	1153	100001121	100000022	GFP-IMPa4-FL anti-PSF-A546 8C-S-PSF V2.00	0	17. GFP-Imp-a4-FL and anti-PSF-A546_Pos032_S001	00-9DTssCSTYuCyZV9sCHqrxi
1.01323e+006		Nucleus	1	0.000	1.000	1154	100001122	100000023	GFP-IMPa4-FL anti-PSF-A546 8C-S-PSF V2.00	0	17. GFP-Imp-a4-FL and anti-PSF-A546_Pos032_S001	00-9DTssCSTYuCyZV9sCHqrxi
660276		Nucleus	1	0.000	1.000	1155	100001123	100000024	GFP-IMPa4-FL anti-PSF-A546 8C-S-PSF V2.00	0	17. GFP-Imp-a4-FL and anti-PSF-A546_Pos032_S001	00-9DTssCSTYuCyZV9sCHqrxi
1.4971e+006		Nucleus	1	0.000	1.000	1156	100001124	100000025	GFP-IMPa4-FL anti-PSF-A546 8C-S-PSF V2.00	0	17. GFP-Imp-a4-FL and anti-PSF-A546_Pos032_S001	00-9DTssCSTYuCyZV9sCHqrxi
568728		Nucleus	1	0.000	1.000	1157	100001125	100000026	GFP-IMPa4-FL anti-PSF-A546 8C-S-PSF V2.00	0	17. GFP-Imp-a4-FL and anti-PSF-A546_Pos032_S001	00-9DTssCSTYuCyZV9sCHqrxi
113441		Nucleus	1	0.000	1.000	1158	100001126	100000027	GFP-IMPa4-FL anti-PSF-A546 8C-S-PSF V2.00	0	17. GFP-Imp-a4-FL and anti-PSF-A546_Pos032_S001	00-9DTssCSTYuCyZV9sCHqrxi
934706		Nucleus	1	0.000	1.000	1159	100001127	100000028	GFP-IMPa4-FL anti-PSF-A546 8C-S-PSF V2.00	0	17. GFP-Imp-a4-FL and anti-PSF-A546_Pos032_S001	00-9DTssCSTYuCyZV9sCHqrxi
55704		Nucleus	1	0.000	1.000	1160	100001128	100000029	GFP-IMPa4-FL anti-PSF-A546 8C-S-PSF V2.00	0	17. GFP-Imp-a4-FL and anti-PSF-A546_Pos032_S001	00-9DTssCSTYuCyZV9sCHqrxi
138018		Nucleus	1	0.000	1.000	1161	100001129	100000030	GFP-IMPa4-FL anti-PSF-A546 8C-S-PSF V2.00	0	17. GFP-Imp-a4-FL and anti-PSF-A546_Pos032_S001	00-9DTssCSTYuCyZV9sCHqrxi
144089		Nucleus	1	0.000	1.000	1162	100001130	100000031	GFP-IMPa4-FL anti-PSF-A546 8C-S-PSF V2.00	0	17. GFP-Imp-a4-FL and anti-PSF-A546_Pos032_S001	00-9DTssCSTYuCyZV9sCHqrxi
1.61114e+006		Nucleus	1	0.000	1.000	1163	100001131	100000032	GFP-IMPa4-FL anti-PSF-A546 8C-S-PSF V2.00	0	17. GFP-Imp-a4-FL and anti-PSF-A546_Pos032_S001	00-9DTssCSTYuCyZV9sCHqrxi
737193		Nucleus	1	0.000	1.000	1164	100001132	100000033	GFP-IMPa4-FL anti-PSF-A546 8C-S-PSF V2.00	0	17. GFP-Imp-a4-FL and anti-PSF-A546_Pos032_S001	00-9DTssCSTYuCyZV9sCHqrxi
254140		Nucleus	1	0.000	1.000	1165	100001133	100000034	GFP-IMPa4-FL anti-PSF-A546 8C-S-PSF V2.00	0	17. GFP-Imp-a4-FL and anti-PSF-A546_Pos032_S001	00-9DTssCSTYuCyZV9sCHqrxi
144326		Nucleus	1	0.000	1.000	1166	100001134	100000035	GFP-IMPa4-FL anti-PSF-A546 8C-S-PSF V2.00	0	17. GFP-Imp-a4-FL and anti-PSF-A546_Pos032_S001	00-9DTssCSTYuCyZV9sCHqrxi
64477		Nucleus	1	0.000	1.000	1167	100001135	100000036	GFP-IMPa4-FL anti-PSF-A546 8C-S-PSF V2.00	0	17. GFP-Imp-a4-FL and anti-PSF-A546_Pos032_S001	00-9DTssCSTYuCyZV9sCHqrxi
934579		Nucleus	1	0.000	1.000	1168	100001136	100000037	GFP-IMPa4-FL anti-PSF-A546 8C-S-PSF V2.00	0	17. GFP-Imp-a4-FL and anti-PSF-A546_Pos032_S001	00-9DTssCSTYuCyZV9sCHqrxi
30897		Nucleus	1	0.000	1.000	1169	100001137	100000038	GFP-IMPa4-FL anti-PSF-A546 8C-S-PSF V2.00	0	17. GFP-Imp-a4-FL and anti-PSF-A546_Pos032_S001	00-9DTssCSTYuCyZV9sCHqrxi
60685		Nucleus	1	0.000	1.000	1170	100001138	100000039	GFP-IMPa4-FL anti-PSF-A546 8C-S-PSF V2.00	0	17. GFP-Imp-a4-FL and anti-PSF-A546_Pos032_S001	00-9DTssCSTYuCyZV9sCHqrxi
64040		Nucleus	1	0.000	1.000	1171	100001139	100000040	GFP-IMPa4-FL anti-PSF-A546 8C-S-PSF V2.00	0	17. GFP-Imp-a4-FL and anti-PSF-A546_Pos032_S001	00-9DTssCSTYuCyZV9sCHqrxi
279606		Nucleus	1	0.000	1.000	1172	100001140	100000000	GFP-IMPa4-FL anti-PSF-A546 8C-S-PSF V2.00	0	17. GFP-Imp-a4-FL and anti-PSF-A546_Pos033_S001	00-MzCrM6rpK8fJhBTe97tgp7
643733		Nucleus	1	0.000	1.000	1173	100001141	100000001	GFP-IMPa4-FL anti-PSF-A546 8C-S-PSF V2.00	0	17. GFP-Imp-a4-FL and anti-PSF-A546_Pos033_S001	00-MzCrM6rpK8fJhBTe97tgp7
661194		Nucleus	1	0.000	1.000	1174	100001142	100000002	GFP-IMPa4-FL anti-PSF-A546 8C-S-PSF V2.00	0	17. GFP-Imp-a4-FL and anti-PSF-A546_Pos033_S001	00-MzCrM6rpK8fJhBTe97tgp7
517320		Nucleus	1	0.000	1.000	1175	100001143	100000003	GFP-IMPa4-FL anti-PSF-A546 8C-S-PSF V2.00	0	17. GFP-Imp-a4-FL and anti-PSF-A546_Pos033_S001	00-MzCrM6rpK8fJhBTe97tgp7
574272		Nucleus	1	0.000	1.000	1176	100001144	100000004	GFP-IMPa4-FL anti-PSF-A546 8C-S-PSF V2.00	0	17. GFP-Imp-a4-FL and anti-PSF-A546_Pos033_S001	00-MzCrM6rpK8fJhBTe97tgp7
747401		Nucleus	1	0.000	1.000	1177	100001145	100000005	GFP-IMPa4-FL anti-PSF-A546 8C-S-PSF V2.00	0	17. GFP-Imp-a4-FL and anti-PSF-A546_Pos033_S001	00-MzCrM6rpK8fJhBTe97tgp7
513587		Nucleus	1	0.000	1.000	1178	100001146	100000006	GFP-IMPa4-FL anti-PSF-A546 8C-S-PSF V2.00	0	17. GFP-Imp-a4-FL and anti-PSF-A546_Pos033_S001	00-MzCrM6rpK8fJhBTe97tgp7
1.17342e+006		Nucleus	1	0.000	1.000	1179	100001147	100000007	GFP-IMPa4-FL anti-PSF-A546 8C-S-PSF V2.00	0	17. GFP-Imp-a4-FL and anti-PSF-A546_Pos033_S001	00-MzCrM6rpK8fJhBTe97tgp7
1.02961e+006		Nucleus	1	0.000	1.000	1180	100001148	100000008	GFP-IMPa4-FL anti-PSF-A546 8C-S-PSF V2.00	0	17. GFP-Imp-a4-FL and anti-PSF-A546_Pos033_S001	00-MzCrM6rpK8fJhBTe97tgp7
747674		Nucleus	1	0.000	1.000	1181	100001149	100000009	GFP-IMPa4-FL anti-PSF-A546 8C-S-PSF V2.00	0	17. GFP-Imp-a4-FL and anti-PSF-A546_Pos033_S001	00-MzCrM6rpK8fJhBTe97tgp7
766919		Nucleus	1	0.000	1.000	1182	100001150	100000010	GFP-IMPa4-FL anti-PSF-A546 8C-S-PSF V2.00	0	17. GFP-Imp-a4-FL and anti-PSF-A546_Pos033_S001	00-MzCrM6rpK8fJhBTe97tgp7
1.00062e+006		Nucleus	1	0.000	1.000	1183	100001151	100000011	GFP-IMPa4-FL anti-PSF-A546 8C-S-PSF V2.00	0	17. GFP-Imp-a4-FL and anti-PSF-A546_Pos033_S001	00-MzCrM6rpK8fJhBTe97tgp7
737758		Nucleus	1	0.000	1.000	1184	100001152	100000012	GFP-IMPa4-FL anti-PSF-A546 8C-S-PSF V2.00	0	17. GFP-Imp-a4-FL and anti-PSF-A546_Pos033_S001	00-MzCrM6rpK8fJhBTe97tgp7
499304		Nucleus	1	0.000	1.000	1185	100001153	100000013	GFP-IMPa4-FL anti-PSF-A546 8C-S-PSF V2.00	0	17. GFP-Imp-a4-FL and anti-PSF-A546_Pos033_S001	00-MzCrM6rpK8fJhBTe97tgp7
1.16505e+006		Nucleus	1	0.000	1.000	1186	100001154	100000014	GFP-IMPa4-FL anti-PSF-A546 8C-S-PSF V2.00	0	17. GFP-Imp-a4-FL and anti-PSF-A546_Pos033_S001	00-MzCrM6rpK8fJhBTe97tgp7
1.62298e+006		Nucleus	1	0.000	1.000	1187	100001155	100000015	GFP-IMPa4-FL anti-PSF-A546 8C-S-PSF V2.00	0	17. GFP-Imp-a4-FL and anti-PSF-A546_Pos033_S001	00-MzCrM6rpK8fJhBTe97tgp7
914632		Nucleus	1	0.000	1.000	1188	100001156	100000016	GFP-IMPa4-FL anti-PSF-A546 8C-S-PSF V2.00	0	17. GFP-Imp-a4-FL and anti-PSF-A546_Pos033_S001	00-MzCrM6rpK8fJhBTe97tgp7
505565		Nucleus	1	0.000	1.000	1189	100001157	100000017	GFP-IMPa4-FL anti-PSF-A546 8C-S-PSF V2.00	0	17. GFP-Imp-a4-FL and anti-PSF-A546_Pos033_S001	00-MzCrM6rpK8fJhBTe97tgp7
617734		Nucleus	1	0.000	1.000	1190	100001158	100000018	GFP-IMPa4-FL anti-PSF-A546 8C-S-PSF V2.00	0	17. GFP-Imp-a4-FL and anti-PSF-A546_Pos033_S001	00-MzCrM6rpK8fJhBTe97tgp7
1.00052e+006		Nucleus	1	0.000	1.000	1191	100001159	100000019	GFP-IMPa4-FL anti-PSF-A546 8C-S-PSF V2.00	0	17. GFP-Imp-a4-FL and anti-PSF-A546_Pos033_S001	00-MzCrM6rpK8fJhBTe97tgp7
929473		Nucleus	1	0.000	1.000	1192	100001160	100000020	GFP-IMPa4-FL anti-PSF-A546 8C-S-PSF V2.00	0	17. GFP-Imp-a4-FL and anti-PSF-A546_Pos033_S001	00-MzCrM6rpK8fJhBTe97tgp7
782368		Nucleus	1	0.000	1.000	1193	100001161	100000021	GFP-IMPa4-FL anti-PSF-A546 8C-S-PSF V2.00	0	17. GFP-Imp-a4-FL and anti-PSF-A546_Pos033_S001	00-MzCrM6rpK8fJhBTe97tgp7
1.09416e+006		Nucleus	1	0.000	1.000	1194	100001162	100000022	GFP-IMPa4-FL anti-PSF-A546 8C-S-PSF V2.00	0	17. GFP-Imp-a4-FL and anti-PSF-A546_Pos033_S001	00-MzCrM6rpK8fJhBTe97tgp7
767216		Nucleus	1	0.000	1.000	1195	100001163	100000023	GFP-IMPa4-FL anti-PSF-A546 8C-S-PSF V2.00	0	17. GFP-Imp-a4-FL and anti-PSF-A546_Pos033_S001	00-MzCrM6rpK8fJhBTe97tgp7
549636		Nucleus	1	0.000	1.000	1196	100001164	100000024	GFP-IMPa4-FL anti-PSF-A546 8C-S-PSF V2.00	0	17. GFP-Imp-a4-FL and anti-PSF-A546_Pos033_S001	00-MzCrM6rpK8fJhBTe97tgp7
965127		Nucleus	1	0.000	1.000	1198	100001165	100000000	GFP-IMPa4-FL anti-PSF-A546 8C-S-PSF V2.00	0	17. GFP-Imp-a4-FL and anti-PSF-A546_Pos034_S001	00-e8y24arodVuWRYCa56nzS9
553828		Nucleus	1	0.000	1.000	1199	100001166	100000001	GFP-IMPa4-FL anti-PSF-A546 8C-S-PSF V2.00	0	17. GFP-Imp-a4-FL and anti-PSF-A546_Pos034_S001	00-e8y24arodVuWRYCa56nzS9
542103		Nucleus	1	0.000	1.000	1200	100001167	100000002	GFP-IMPa4-FL anti-PSF-A546 8C-S-PSF V2.00	0	17. GFP-Imp-a4-FL and anti-PSF-A546_Pos034_S001	00-e8y24arodVuWRYCa56nzS9
493847		Nucleus	1	0.000	1.000	1201	100001168	100000003	GFP-IMPa4-FL anti-PSF-A546 8C-S-PSF V2.00	0	17. GFP-Imp-a4-FL and anti-PSF-A546_Pos034_S001	00-e8y24arodVuWRYCa56nzS9
485484		Nucleus	1	0.000	1.000	1202	100001169	100000004	GFP-IMPa4-FL anti-PSF-A546 8C-S-PSF V2.00	0	17. GFP-Imp-a4-FL and anti-PSF-A546_Pos034_S001	00-e8y24arodVuWRYCa56nzS9
327968		Nucleus	1	0.000	1.000	1203	100001170	100000005	GFP-IMPa4-FL anti-PSF-A546 8C-S-PSF V2.00	0	17. GFP-Imp-a4-FL and anti-PSF-A546_Pos034_S001	00-e8y24arodVuWRYCa56nzS9
387808		Nucleus	1	0.000	1.000	1204	100001171	100000006	GFP-IMPa4-FL anti-PSF-A546 8C-S-PSF V2.00	0	17. GFP-Imp-a4-FL and anti-PSF-A546_Pos034_S001	00-e8y24arodVuWRYCa56nzS9
299147		Nucleus	1	0.000	1.000	1205	100001172	100000007	GFP-IMPa4-FL anti-PSF-A546 8C-S-PSF V2.00	0	17. GFP-Imp-a4-FL and anti-PSF-A546_Pos034_S001	00-e8y24arodVuWRYCa56nzS9
522180		Nucleus	1	0.000	1.000	1206	100001173	100000008	GFP-IMPa4-FL anti-PSF-A546 8C-S-PSF V2.00	0	17. GFP-Imp-a4-FL and anti-PSF-A546_Pos034_S001	00-e8y24arodVuWRYCa56nzS9
436423		Nucleus	1	0.000	1.000	1207	100001174	100000009	GFP-IMPa4-FL anti-PSF-A546 8C-S-PSF V2.00	0	17. GFP-Imp-a4-FL and anti-PSF-A546_Pos034_S001	00-e8y24arodVuWRYCa56nzS9
462854		Nucleus	1	0.000	1.000	1208	100001175	100000010	GFP-IMPa4-FL anti-PSF-A546 8C-S-PSF V2.00	0	17. GFP-Imp-a4-FL and anti-PSF-A546_Pos034_S001	00-e8y24arodVuWRYCa56nzS9
327212		Nucleus	1	0.000	1.000	1209	100001176	100000011	GFP-IMPa4-FL anti-PSF-A546 8C-S-PSF V2.00	0	17. GFP-Imp-a4-FL and anti-PSF-A546_Pos034_S001	00-e8y24arodVuWRYCa56nzS9
491068		Nucleus	1	0.000	1.000	1210	100001177	100000012	GFP-IMPa4-FL anti-PSF-A546 8C-S-PSF V2.00	0	17. GFP-Imp-a4-FL and anti-PSF-A546_Pos034_S001	00-e8y24arodVuWRYCa56nzS9
557619		Nucleus	1	0.000	1.000	1211	100001178	100000013	GFP-IMPa4-FL anti-PSF-A546 8C-S-PSF V2.00	0	17. GFP-Imp-a4-FL and anti-PSF-A546_Pos034_S001	00-e8y24arodVuWRYCa56nzS9
529135		Nucleus	1	0.000	1.000	1212	100001179	100000014	GFP-IMPa4-FL anti-PSF-A546 8C-S-PSF V2.00	0	17. GFP-Imp-a4-FL and anti-PSF-A546_Pos034_S001	00-e8y24arodVuWRYCa56nzS9
311840		Nucleus	1	0.000	1.000	1213	100001180	100000015	GFP-IMPa4-FL anti-PSF-A546 8C-S-PSF V2.00	0	17. GFP-Imp-a4-FL and anti-PSF-A546_Pos034_S001	00-e8y24arodVuWRYCa56nzS9
451917		Nucleus	1	0.000	1.000	1214	100001181	100000016	GFP-IMPa4-FL anti-PSF-A546 8C-S-PSF V2.00	0	17. GFP-Imp-a4-FL and anti-PSF-A546_Pos034_S001	00-e8y24arodVuWRYCa56nzS9
445512		Nucleus	1	0.000	1.000	1215	100001182	100000017	GFP-IMPa4-FL anti-PSF-A546 8C-S-PSF V2.00	0	17. GFP-Imp-a4-FL and anti-PSF-A546_Pos034_S001	00-e8y24arodVuWRYCa56nzS9
440675		Nucleus	1	0.000	1.000	1216	100001183	100000018	GFP-IMPa4-FL anti-PSF-A546 8C-S-PSF V2.00	0	17. GFP-Imp-a4-FL and anti-PSF-A546_Pos034_S001	00-e8y24arodVuWRYCa56nzS9
408591		Nucleus	1	0.000	1.000	1217	100001184	100000019	GFP-IMPa4-FL anti-PSF-A546 8C-S-PSF V2.00	0	17. GFP-Imp-a4-FL and anti-PSF-A546_Pos034_S001	00-e8y24arodVuWRYCa56nzS9
572563		Nucleus	1	0.000	1.000	1218	100001185	100000020	GFP-IMPa4-FL anti-PSF-A546 8C-S-PSF V2.00	0	17. GFP-Imp-a4-FL and anti-PSF-A546_Pos034_S001	00-e8y24arodVuWRYCa56nzS9
537621		Nucleus	1	0.000	1.000	1219	100001186	100000021	GFP-IMPa4-FL anti-PSF-A546 8C-S-PSF V2.00	0	17. GFP-Imp-a4-FL and anti-PSF-A546_Pos034_S001	00-e8y24arodVuWRYCa56nzS9
644414		Nucleus	1	0.000	1.000	1220	100001187	100000022	GFP-IMPa4-FL anti-PSF-A546 8C-S-PSF V2.00	0	17. GFP-Imp-a4-FL and anti-PSF-A546_Pos034_S001	00-e8y24arodVuWRYCa56nzS9
893994		Nucleus	1	0.000	1.000	1221	100001188	100000023	GFP-IMPa4-FL anti-PSF-A546 8C-S-PSF V2.00	0	17. GFP-Imp-a4-FL and anti-PSF-A546_Pos034_S001	00-e8y24arodVuWRYCa56nzS9
527815		Nucleus	1	0.000	1.000	1222	100001189	100000024	GFP-IMPa4-FL anti-PSF-A546 8C-S-PSF V2.00	0	17. GFP-Imp-a4-FL and anti-PSF-A546_Pos034_S001	00-e8y24arodVuWRYCa56nzS9
436436		Nucleus	1	0.000	1.000	1223	100001190	100000025	GFP-IMPa4-FL anti-PSF-A546 8C-S-PSF V2.00	0	17. GFP-Imp-a4-FL and anti-PSF-A546_Pos034_S001	00-e8y24arodVuWRYCa56nzS9
666548		Nucleus	1	0.000	1.000	1224	100001191	100000026	GFP-IMPa4-FL anti-PSF-A546 8C-S-PSF V2.00	0	17. GFP-Imp-a4-FL and anti-PSF-A546_Pos034_S001	00-e8y24arodVuWRYCa56nzS9
772541		Nucleus	1	0.000	1.000	1225	100001192	100000027	GFP-IMPa4-FL anti-PSF-A546 8C-S-PSF V2.00	0	17. GFP-Imp-a4-FL and anti-PSF-A546_Pos034_S001	00-e8y24arodVuWRYCa56nzS9
287405		Nucleus	1	0.000	1.000	1226	100001193	100000028	GFP-IMPa4-FL anti-PSF-A546 8C-S-PSF V2.00	0	17. GFP-Imp-a4-FL and anti-PSF-A546_Pos034_S001	00-e8y24arodVuWRYCa56nzS9
448122		Nucleus	1	0.000	1.000	1227	100001194	100000029	GFP-IMPa4-FL anti-PSF-A546 8C-S-PSF V2.00	0	17. GFP-Imp-a4-FL and anti-PSF-A546_Pos034_S001	00-e8y24arodVuWRYCa56nzS9
453423		Nucleus	1	0.000	1.000	1228	100001195	100000030	GFP-IMPa4-FL anti-PSF-A546 8C-S-PSF V2.00	0	17. GFP-Imp-a4-FL and anti-PSF-A546_Pos034_S001	00-e8y24arodVuWRYCa56nzS9
541236		Nucleus	1	0.000	1.000	1229	100001196	100000031	GFP-IMPa4-FL anti-PSF-A546 8C-S-PSF V2.00	0	17. GFP-Imp-a4-FL and anti-PSF-A546_Pos034_S001	00-e8y24arodVuWRYCa56nzS9
601775		Nucleus	1	0.000	1.000	1230	100001197	100000032	GFP-IMPa4-FL anti-PSF-A546 8C-S-PSF V2.00	0	17. GFP-Imp-a4-FL and anti-PSF-A546_Pos034_S001	00-e8y24arodVuWRYCa56nzS9
1.08313e+006		Nucleus	1	0.000	1.000	1231	100001198	100000033	GFP-IMPa4-FL anti-PSF-A546 8C-S-PSF V2.00	0	17. GFP-Imp-a4-FL and anti-PSF-A546_Pos034_S001	00-e8y24arodVuWRYCa56nzS9
472952		Nucleus	1	0.000	1.000	1232	100001199	100000034	GFP-IMPa4-FL anti-PSF-A546 8C-S-PSF V2.00	0	17. GFP-Imp-a4-FL and anti-PSF-A546_Pos034_S001	00-e8y24arodVuWRYCa56nzS9
576052		Nucleus	1	0.000	1.000	1233	100001200	100000035	GFP-IMPa4-FL anti-PSF-A546 8C-S-PSF V2.00	0	17. GFP-Imp-a4-FL and anti-PSF-A546_Pos034_S001	00-e8y24arodVuWRYCa56nzS9
751909		Nucleus	1	0.000	1.000	1234	100001201	100000036	GFP-IMPa4-FL anti-PSF-A546 8C-S-PSF V2.00	0	17. GFP-Imp-a4-FL and anti-PSF-A546_Pos034_S001	00-e8y24arodVuWRYCa56nzS9
278192		Nucleus	1	0.000	1.000	1235	100001202	100000037	GFP-IMPa4-FL anti-PSF-A546 8C-S-PSF V2.00	0	17. GFP-Imp-a4-FL and anti-PSF-A546_Pos034_S001	00-e8y24arodVuWRYCa56nzS9
44947		Nucleus	1	0.000	1.000	1236	100001203	100000038	GFP-IMPa4-FL anti-PSF-A546 8C-S-PSF V2.00	0	17. GFP-Imp-a4-FL and anti-PSF-A546_Pos034_S001	00-e8y24arodVuWRYCa56nzS9
305911		Nucleus	1	0.000	1.000	1237	100001204	100000039	GFP-IMPa4-FL anti-PSF-A546 8C-S-PSF V2.00	0	17. GFP-Imp-a4-FL and anti-PSF-A546_Pos034_S001	00-e8y24arodVuWRYCa56nzS9
633950		Nucleus	1	0.000	1.000	1238	100001205	100000000	GFP-IMPa4-FL anti-PSF-A546 8C-S-PSF V2.00	0	17. GFP-Imp-a4-FL and anti-PSF-A546_Pos035_S001	00-oefV4fBpjkPdgePSGMZwiT
573849		Nucleus	1	0.000	1.000	1241	100001206	100000001	GFP-IMPa4-FL anti-PSF-A546 8C-S-PSF V2.00	0	17. GFP-Imp-a4-FL and anti-PSF-A546_Pos035_S001	00-oefV4fBpjkPdgePSGMZwiT
407170		Nucleus	1	0.000	1.000	1243	100001207	100000002	GFP-IMPa4-FL anti-PSF-A546 8C-S-PSF V2.00	0	17. GFP-Imp-a4-FL and anti-PSF-A546_Pos035_S001	00-oefV4fBpjkPdgePSGMZwiT
540552		Nucleus	1	0.000	1.000	1244	100001208	100000003	GFP-IMPa4-FL anti-PSF-A546 8C-S-PSF V2.00	0	17. GFP-Imp-a4-FL and anti-PSF-A546_Pos035_S001	00-oefV4fBpjkPdgePSGMZwiT
338156		Nucleus	1	0.000	1.000	1245	100001209	100000004	GFP-IMPa4-FL anti-PSF-A546 8C-S-PSF V2.00	0	17. GFP-Imp-a4-FL and anti-PSF-A546_Pos035_S001	00-oefV4fBpjkPdgePSGMZwiT
419166		Nucleus	1	0.000	1.000	1246	100001210	100000005	GFP-IMPa4-FL anti-PSF-A546 8C-S-PSF V2.00	0	17. GFP-Imp-a4-FL and anti-PSF-A546_Pos035_S001	00-oefV4fBpjkPdgePSGMZwiT
389106		Nucleus	1	0.000	1.000	1249	100001211	100000006	GFP-IMPa4-FL anti-PSF-A546 8C-S-PSF V2.00	0	17. GFP-Imp-a4-FL and anti-PSF-A546_Pos035_S001	00-oefV4fBpjkPdgePSGMZwiT
629519		Nucleus	1	0.000	1.000	1250	100001212	100000007	GFP-IMPa4-FL anti-PSF-A546 8C-S-PSF V2.00	0	17. GFP-Imp-a4-FL and anti-PSF-A546_Pos035_S001	00-oefV4fBpjkPdgePSGMZwiT
337470		Nucleus	1	0.000	1.000	1251	100001213	100000008	GFP-IMPa4-FL anti-PSF-A546 8C-S-PSF V2.00	0	17. GFP-Imp-a4-FL and anti-PSF-A546_Pos035_S001	00-oefV4fBpjkPdgePSGMZwiT
406245		Nucleus	1	0.000	1.000	1253	100001214	100000009	GFP-IMPa4-FL anti-PSF-A546 8C-S-PSF V2.00	0	17. GFP-Imp-a4-FL and anti-PSF-A546_Pos035_S001	00-oefV4fBpjkPdgePSGMZwiT
450909		Nucleus	1	0.000	1.000	1254	100001215	100000010	GFP-IMPa4-FL anti-PSF-A546 8C-S-PSF V2.00	0	17. GFP-Imp-a4-FL and anti-PSF-A546_Pos035_S001	00-oefV4fBpjkPdgePSGMZwiT
701640		Nucleus	1	0.000	1.000	1257	100001216	100000011	GFP-IMPa4-FL anti-PSF-A546 8C-S-PSF V2.00	0	17. GFP-Imp-a4-FL and anti-PSF-A546_Pos035_S001	00-oefV4fBpjkPdgePSGMZwiT
516066		Nucleus	1	0.000	1.000	1258	100001217	100000012	GFP-IMPa4-FL anti-PSF-A546 8C-S-PSF V2.00	0	17. GFP-Imp-a4-FL and anti-PSF-A546_Pos035_S001	00-oefV4fBpjkPdgePSGMZwiT
523786		Nucleus	1	0.000	1.000	1261	100001218	100000013	GFP-IMPa4-FL anti-PSF-A546 8C-S-PSF V2.00	0	17. GFP-Imp-a4-FL and anti-PSF-A546_Pos035_S001	00-oefV4fBpjkPdgePSGMZwiT
464991		Nucleus	1	0.000	1.000	1262	100001219	100000014	GFP-IMPa4-FL anti-PSF-A546 8C-S-PSF V2.00	0	17. GFP-Imp-a4-FL and anti-PSF-A546_Pos035_S001	00-oefV4fBpjkPdgePSGMZwiT
469532		Nucleus	1	0.000	1.000	1263	100001220	100000015	GFP-IMPa4-FL anti-PSF-A546 8C-S-PSF V2.00	0	17. GFP-Imp-a4-FL and anti-PSF-A546_Pos035_S001	00-oefV4fBpjkPdgePSGMZwiT
522723		Nucleus	1	0.000	1.000	1264	100001221	100000016	GFP-IMPa4-FL anti-PSF-A546 8C-S-PSF V2.00	0	17. GFP-Imp-a4-FL and anti-PSF-A546_Pos035_S001	00-oefV4fBpjkPdgePSGMZwiT
512625		Nucleus	1	0.000	1.000	1265	100001222	100000017	GFP-IMPa4-FL anti-PSF-A546 8C-S-PSF V2.00	0	17. GFP-Imp-a4-FL and anti-PSF-A546_Pos035_S001	00-oefV4fBpjkPdgePSGMZwiT
478283		Nucleus	1	0.000	1.000	1266	100001223	100000018	GFP-IMPa4-FL anti-PSF-A546 8C-S-PSF V2.00	0	17. GFP-Imp-a4-FL and anti-PSF-A546_Pos035_S001	00-oefV4fBpjkPdgePSGMZwiT
283120		Nucleus	1	0.000	1.000	1267	100001224	100000019	GFP-IMPa4-FL anti-PSF-A546 8C-S-PSF V2.00	0	17. GFP-Imp-a4-FL and anti-PSF-A546_Pos035_S001	00-oefV4fBpjkPdgePSGMZwiT
293503		Nucleus	1	0.000	1.000	1268	100001225	100000020	GFP-IMPa4-FL anti-PSF-A546 8C-S-PSF V2.00	0	17. GFP-Imp-a4-FL and anti-PSF-A546_Pos035_S001	00-oefV4fBpjkPdgePSGMZwiT
910833		Nucleus	1	0.000	1.000	1269	100001226	100000021	GFP-IMPa4-FL anti-PSF-A546 8C-S-PSF V2.00	0	17. GFP-Imp-a4-FL and anti-PSF-A546_Pos035_S001	00-oefV4fBpjkPdgePSGMZwiT
1.46159e+006		Nucleus	1	0.000	1.000	1270	100001227	100000022	GFP-IMPa4-FL anti-PSF-A546 8C-S-PSF V2.00	0	17. GFP-Imp-a4-FL and anti-PSF-A546_Pos035_S001	00-oefV4fBpjkPdgePSGMZwiT
409834		Nucleus	1	0.000	1.000	1271	100001228	100000023	GFP-IMPa4-FL anti-PSF-A546 8C-S-PSF V2.00	0	17. GFP-Imp-a4-FL and anti-PSF-A546_Pos035_S001	00-oefV4fBpjkPdgePSGMZwiT
468388		Nucleus	1	0.000	1.000	1272	100001229	100000024	GFP-IMPa4-FL anti-PSF-A546 8C-S-PSF V2.00	0	17. GFP-Imp-a4-FL and anti-PSF-A546_Pos035_S001	00-oefV4fBpjkPdgePSGMZwiT
433602		Nucleus	1	0.000	1.000	1273	100001230	100000025	GFP-IMPa4-FL anti-PSF-A546 8C-S-PSF V2.00	0	17. GFP-Imp-a4-FL and anti-PSF-A546_Pos035_S001	00-oefV4fBpjkPdgePSGMZwiT
390422		Nucleus	1	0.000	1.000	1274	100001231	100000026	GFP-IMPa4-FL anti-PSF-A546 8C-S-PSF V2.00	0	17. GFP-Imp-a4-FL and anti-PSF-A546_Pos035_S001	00-oefV4fBpjkPdgePSGMZwiT
323851		Nucleus	1	0.000	1.000	1275	100001232	100000027	GFP-IMPa4-FL anti-PSF-A546 8C-S-PSF V2.00	0	17. GFP-Imp-a4-FL and anti-PSF-A546_Pos035_S001	00-oefV4fBpjkPdgePSGMZwiT
452892		Nucleus	1	0.000	1.000	1276	100001233	100000028	GFP-IMPa4-FL anti-PSF-A546 8C-S-PSF V2.00	0	17. GFP-Imp-a4-FL and anti-PSF-A546_Pos035_S001	00-oefV4fBpjkPdgePSGMZwiT
447936		Nucleus	1	0.000	1.000	1277	100001234	100000029	GFP-IMPa4-FL anti-PSF-A546 8C-S-PSF V2.00	0	17. GFP-Imp-a4-FL and anti-PSF-A546_Pos035_S001	00-oefV4fBpjkPdgePSGMZwiT
1.71925e+006		Nucleus	1	0.000	1.000	1278	100001235	100000000	GFP-IMPa4-FL anti-PSF-A546 8C-S-PSF V2.00	0	17. GFP-Imp-a4-FL and anti-PSF-A546_Pos036_S001	00-YpUtgAzW3vzNiX6H9KAASe
1.01853e+006		Nucleus	1	0.000	1.000	1279	100001236	100000001	GFP-IMPa4-FL anti-PSF-A546 8C-S-PSF V2.00	0	17. GFP-Imp-a4-FL and anti-PSF-A546_Pos036_S001	00-YpUtgAzW3vzNiX6H9KAASe
360874		Nucleus	1	0.000	1.000	1280	100001237	100000002	GFP-IMPa4-FL anti-PSF-A546 8C-S-PSF V2.00	0	17. GFP-Imp-a4-FL and anti-PSF-A546_Pos036_S001	00-YpUtgAzW3vzNiX6H9KAASe
870620		Nucleus	1	0.000	1.000	1281	100001238	100000003	GFP-IMPa4-FL anti-PSF-A546 8C-S-PSF V2.00	0	17. GFP-Imp-a4-FL and anti-PSF-A546_Pos036_S001	00-YpUtgAzW3vzNiX6H9KAASe
422267		Nucleus	1	0.000	1.000	1283	100001239	100000004	GFP-IMPa4-FL anti-PSF-A546 8C-S-PSF V2.00	0	17. GFP-Imp-a4-FL and anti-PSF-A546_Pos036_S001	00-YpUtgAzW3vzNiX6H9KAASe
737951		Nucleus	1	0.000	1.000	1284	100001240	100000005	GFP-IMPa4-FL anti-PSF-A546 8C-S-PSF V2.00	0	17. GFP-Imp-a4-FL and anti-PSF-A546_Pos036_S001	00-YpUtgAzW3vzNiX6H9KAASe
510729		Nucleus	1	0.000	1.000	1285	100001241	100000006	GFP-IMPa4-FL anti-PSF-A546 8C-S-PSF V2.00	0	17. GFP-Imp-a4-FL and anti-PSF-A546_Pos036_S001	00-YpUtgAzW3vzNiX6H9KAASe
597244		Nucleus	1	0.000	1.000	1286	100001242	100000007	GFP-IMPa4-FL anti-PSF-A546 8C-S-PSF V2.00	0	17. GFP-Imp-a4-FL and anti-PSF-A546_Pos036_S001	00-YpUtgAzW3vzNiX6H9KAASe
320128		Nucleus	1	0.000	1.000	1287	100001243	100000008	GFP-IMPa4-FL anti-PSF-A546 8C-S-PSF V2.00	0	17. GFP-Imp-a4-FL and anti-PSF-A546_Pos036_S001	00-YpUtgAzW3vzNiX6H9KAASe
477088		Nucleus	1	0.000	1.000	1288	100001244	100000009	GFP-IMPa4-FL anti-PSF-A546 8C-S-PSF V2.00	0	17. GFP-Imp-a4-FL and anti-PSF-A546_Pos036_S001	00-YpUtgAzW3vzNiX6H9KAASe
259566		Nucleus	1	0.000	1.000	1289	100001245	100000010	GFP-IMPa4-FL anti-PSF-A546 8C-S-PSF V2.00	0	17. GFP-Imp-a4-FL and anti-PSF-A546_Pos036_S001	00-YpUtgAzW3vzNiX6H9KAASe
816067		Nucleus	1	0.000	1.000	1291	100001246	100000011	GFP-IMPa4-FL anti-PSF-A546 8C-S-PSF V2.00	0	17. GFP-Imp-a4-FL and anti-PSF-A546_Pos036_S001	00-YpUtgAzW3vzNiX6H9KAASe
694732		Nucleus	1	0.000	1.000	1292	100001247	100000012	GFP-IMPa4-FL anti-PSF-A546 8C-S-PSF V2.00	0	17. GFP-Imp-a4-FL and anti-PSF-A546_Pos036_S001	00-YpUtgAzW3vzNiX6H9KAASe
364802		Nucleus	1	0.000	1.000	1293	100001248	100000013	GFP-IMPa4-FL anti-PSF-A546 8C-S-PSF V2.00	0	17. GFP-Imp-a4-FL and anti-PSF-A546_Pos036_S001	00-YpUtgAzW3vzNiX6H9KAASe
291720		Nucleus	1	0.000	1.000	1294	100001249	100000014	GFP-IMPa4-FL anti-PSF-A546 8C-S-PSF V2.00	0	17. GFP-Imp-a4-FL and anti-PSF-A546_Pos036_S001	00-YpUtgAzW3vzNiX6H9KAASe
73782		Nucleus	1	0.000	1.000	1296	100001250	100000015	GFP-IMPa4-FL anti-PSF-A546 8C-S-PSF V2.00	0	17. GFP-Imp-a4-FL and anti-PSF-A546_Pos036_S001	00-YpUtgAzW3vzNiX6H9KAASe
57154		Nucleus	1	0.000	1.000	1297	100001251	100000016	GFP-IMPa4-FL anti-PSF-A546 8C-S-PSF V2.00	0	17. GFP-Imp-a4-FL and anti-PSF-A546_Pos036_S001	00-YpUtgAzW3vzNiX6H9KAASe
588838		Nucleus	1	0.000	1.000	1298	100001252	100000017	GFP-IMPa4-FL anti-PSF-A546 8C-S-PSF V2.00	0	17. GFP-Imp-a4-FL and anti-PSF-A546_Pos036_S001	00-YpUtgAzW3vzNiX6H9KAASe
455415		Nucleus	1	0.000	1.000	1299	100001253	100000018	GFP-IMPa4-FL anti-PSF-A546 8C-S-PSF V2.00	0	17. GFP-Imp-a4-FL and anti-PSF-A546_Pos036_S001	00-YpUtgAzW3vzNiX6H9KAASe
764263		Nucleus	1	0.000	1.000	1300	100001254	100000019	GFP-IMPa4-FL anti-PSF-A546 8C-S-PSF V2.00	0	17. GFP-Imp-a4-FL and anti-PSF-A546_Pos036_S001	00-YpUtgAzW3vzNiX6H9KAASe
888816		Nucleus	1	0.000	1.000	1301	100001255	100000020	GFP-IMPa4-FL anti-PSF-A546 8C-S-PSF V2.00	0	17. GFP-Imp-a4-FL and anti-PSF-A546_Pos036_S001	00-YpUtgAzW3vzNiX6H9KAASe
708844		Nucleus	1	0.000	1.000	1302	100001256	100000021	GFP-IMPa4-FL anti-PSF-A546 8C-S-PSF V2.00	0	17. GFP-Imp-a4-FL and anti-PSF-A546_Pos036_S001	00-YpUtgAzW3vzNiX6H9KAASe
539589		Nucleus	1	0.000	1.000	1303	100001257	100000022	GFP-IMPa4-FL anti-PSF-A546 8C-S-PSF V2.00	0	17. GFP-Imp-a4-FL and anti-PSF-A546_Pos036_S001	00-YpUtgAzW3vzNiX6H9KAASe
732051		Nucleus	1	0.000	1.000	1304	100001258	100000023	GFP-IMPa4-FL anti-PSF-A546 8C-S-PSF V2.00	0	17. GFP-Imp-a4-FL and anti-PSF-A546_Pos036_S001	00-YpUtgAzW3vzNiX6H9KAASe
338644		Nucleus	1	0.000	1.000	1305	100001259	100000024	GFP-IMPa4-FL anti-PSF-A546 8C-S-PSF V2.00	0	17. GFP-Imp-a4-FL and anti-PSF-A546_Pos036_S001	00-YpUtgAzW3vzNiX6H9KAASe
744999		Nucleus	1	0.000	1.000	1306	100001260	100000025	GFP-IMPa4-FL anti-PSF-A546 8C-S-PSF V2.00	0	17. GFP-Imp-a4-FL and anti-PSF-A546_Pos036_S001	00-YpUtgAzW3vzNiX6H9KAASe
1.32124e+006		Nucleus	1	0.000	1.000	1307	100001261	100000026	GFP-IMPa4-FL anti-PSF-A546 8C-S-PSF V2.00	0	17. GFP-Imp-a4-FL and anti-PSF-A546_Pos036_S001	00-YpUtgAzW3vzNiX6H9KAASe
1.65655e+006		Nucleus	1	0.000	1.000	1308	100001262	100000027	GFP-IMPa4-FL anti-PSF-A546 8C-S-PSF V2.00	0	17. GFP-Imp-a4-FL and anti-PSF-A546_Pos036_S001	00-YpUtgAzW3vzNiX6H9KAASe
663045		Nucleus	1	0.000	1.000	1309	100001263	100000028	GFP-IMPa4-FL anti-PSF-A546 8C-S-PSF V2.00	0	17. GFP-Imp-a4-FL and anti-PSF-A546_Pos036_S001	00-YpUtgAzW3vzNiX6H9KAASe
1.00523e+006		Nucleus	1	0.000	1.000	1310	100001264	100000029	GFP-IMPa4-FL anti-PSF-A546 8C-S-PSF V2.00	0	17. GFP-Imp-a4-FL and anti-PSF-A546_Pos036_S001	00-YpUtgAzW3vzNiX6H9KAASe
503941		Nucleus	1	0.000	1.000	1311	100001265	100000030	GFP-IMPa4-FL anti-PSF-A546 8C-S-PSF V2.00	0	17. GFP-Imp-a4-FL and anti-PSF-A546_Pos036_S001	00-YpUtgAzW3vzNiX6H9KAASe
781060		Nucleus	1	0.000	1.000	1312	100001266	100000031	GFP-IMPa4-FL anti-PSF-A546 8C-S-PSF V2.00	0	17. GFP-Imp-a4-FL and anti-PSF-A546_Pos036_S001	00-YpUtgAzW3vzNiX6H9KAASe
1.00221e+006		Nucleus	1	0.000	1.000	1313	100001267	100000032	GFP-IMPa4-FL anti-PSF-A546 8C-S-PSF V2.00	0	17. GFP-Imp-a4-FL and anti-PSF-A546_Pos036_S001	00-YpUtgAzW3vzNiX6H9KAASe
818968		Nucleus	1	0.000	1.000	1314	100001268	100000033	GFP-IMPa4-FL anti-PSF-A546 8C-S-PSF V2.00	0	17. GFP-Imp-a4-FL and anti-PSF-A546_Pos036_S001	00-YpUtgAzW3vzNiX6H9KAASe
642888		Nucleus	1	0.000	1.000	1315	100001269	100000034	GFP-IMPa4-FL anti-PSF-A546 8C-S-PSF V2.00	0	17. GFP-Imp-a4-FL and anti-PSF-A546_Pos036_S001	00-YpUtgAzW3vzNiX6H9KAASe
866209		Nucleus	1	0.000	1.000	1316	100001270	100000035	GFP-IMPa4-FL anti-PSF-A546 8C-S-PSF V2.00	0	17. GFP-Imp-a4-FL and anti-PSF-A546_Pos036_S001	00-YpUtgAzW3vzNiX6H9KAASe
934196		Nucleus	1	0.000	1.000	1317	100001271	100000036	GFP-IMPa4-FL anti-PSF-A546 8C-S-PSF V2.00	0	17. GFP-Imp-a4-FL and anti-PSF-A546_Pos036_S001	00-YpUtgAzW3vzNiX6H9KAASe
1.1672e+006		Nucleus	1	0.000	1.000	1318	100001272	100000037	GFP-IMPa4-FL anti-PSF-A546 8C-S-PSF V2.00	0	17. GFP-Imp-a4-FL and anti-PSF-A546_Pos036_S001	00-YpUtgAzW3vzNiX6H9KAASe
738519		Nucleus	1	0.000	1.000	1319	100001273	100000038	GFP-IMPa4-FL anti-PSF-A546 8C-S-PSF V2.00	0	17. GFP-Imp-a4-FL and anti-PSF-A546_Pos036_S001	00-YpUtgAzW3vzNiX6H9KAASe
543163		Nucleus	1	0.000	1.000	1320	100001274	100000039	GFP-IMPa4-FL anti-PSF-A546 8C-S-PSF V2.00	0	17. GFP-Imp-a4-FL and anti-PSF-A546_Pos036_S001	00-YpUtgAzW3vzNiX6H9KAASe
306492		Nucleus	1	0.000	1.000	1321	100001275	100000040	GFP-IMPa4-FL anti-PSF-A546 8C-S-PSF V2.00	0	17. GFP-Imp-a4-FL and anti-PSF-A546_Pos036_S001	00-YpUtgAzW3vzNiX6H9KAASe
1.30641e+006		Nucleus	1	0.000	1.000	1322	100001276	100000041	GFP-IMPa4-FL anti-PSF-A546 8C-S-PSF V2.00	0	17. GFP-Imp-a4-FL and anti-PSF-A546_Pos036_S001	00-YpUtgAzW3vzNiX6H9KAASe
1.75362e+006		Nucleus	1	0.000	1.000	1323	100001277	100000042	GFP-IMPa4-FL anti-PSF-A546 8C-S-PSF V2.00	0	17. GFP-Imp-a4-FL and anti-PSF-A546_Pos036_S001	00-YpUtgAzW3vzNiX6H9KAASe
686154		Nucleus	1	0.000	1.000	1324	100001278	100000043	GFP-IMPa4-FL anti-PSF-A546 8C-S-PSF V2.00	0	17. GFP-Imp-a4-FL and anti-PSF-A546_Pos036_S001	00-YpUtgAzW3vzNiX6H9KAASe
127491		Nucleus	1	0.000	1.000	1325	100001279	100000044	GFP-IMPa4-FL anti-PSF-A546 8C-S-PSF V2.00	0	17. GFP-Imp-a4-FL and anti-PSF-A546_Pos036_S001	00-YpUtgAzW3vzNiX6H9KAASe
681105		Nucleus	1	0.000	1.000	1326	100001280	100000045	GFP-IMPa4-FL anti-PSF-A546 8C-S-PSF V2.00	0	17. GFP-Imp-a4-FL and anti-PSF-A546_Pos036_S001	00-YpUtgAzW3vzNiX6H9KAASe
974948		Nucleus	1	0.000	1.000	1327	100001281	100000046	GFP-IMPa4-FL anti-PSF-A546 8C-S-PSF V2.00	0	17. GFP-Imp-a4-FL and anti-PSF-A546_Pos036_S001	00-YpUtgAzW3vzNiX6H9KAASe
622094		Nucleus	1	0.000	1.000	1328	100001282	100000047	GFP-IMPa4-FL anti-PSF-A546 8C-S-PSF V2.00	0	17. GFP-Imp-a4-FL and anti-PSF-A546_Pos036_S001	00-YpUtgAzW3vzNiX6H9KAASe
1.1347e+006		Nucleus	1	0.000	1.000	1329	100001283	100000048	GFP-IMPa4-FL anti-PSF-A546 8C-S-PSF V2.00	0	17. GFP-Imp-a4-FL and anti-PSF-A546_Pos036_S001	00-YpUtgAzW3vzNiX6H9KAASe
338220		Nucleus	1	0.000	1.000	1330	100001284	100000049	GFP-IMPa4-FL anti-PSF-A546 8C-S-PSF V2.00	0	17. GFP-Imp-a4-FL and anti-PSF-A546_Pos036_S001	00-YpUtgAzW3vzNiX6H9KAASe
72516		Nucleus	1	0.000	1.000	1331	100001285	100000050	GFP-IMPa4-FL anti-PSF-A546 8C-S-PSF V2.00	0	17. GFP-Imp-a4-FL and anti-PSF-A546_Pos036_S001	00-YpUtgAzW3vzNiX6H9KAASe
420736		Nucleus	1	0.000	1.000	1333	100001286	100000000	GFP-IMPa4-FL anti-PSF-A546 8C-S-PSF V2.00	0	17. GFP-Imp-a4-FL and anti-PSF-A546_Pos037_S001	00-bJhtHoJq8dRhhbwaDPL5jH
459586		Nucleus	1	0.000	1.000	1334	100001287	100000001	GFP-IMPa4-FL anti-PSF-A546 8C-S-PSF V2.00	0	17. GFP-Imp-a4-FL and anti-PSF-A546_Pos037_S001	00-bJhtHoJq8dRhhbwaDPL5jH
378201		Nucleus	1	0.000	1.000	1335	100001288	100000002	GFP-IMPa4-FL anti-PSF-A546 8C-S-PSF V2.00	0	17. GFP-Imp-a4-FL and anti-PSF-A546_Pos037_S001	00-bJhtHoJq8dRhhbwaDPL5jH
425292		Nucleus	1	0.000	1.000	1336	100001289	100000003	GFP-IMPa4-FL anti-PSF-A546 8C-S-PSF V2.00	0	17. GFP-Imp-a4-FL and anti-PSF-A546_Pos037_S001	00-bJhtHoJq8dRhhbwaDPL5jH
855143		Nucleus	1	0.000	1.000	1337	100001290	100000004	GFP-IMPa4-FL anti-PSF-A546 8C-S-PSF V2.00	0	17. GFP-Imp-a4-FL and anti-PSF-A546_Pos037_S001	00-bJhtHoJq8dRhhbwaDPL5jH
709218		Nucleus	1	0.000	1.000	1338	100001291	100000005	GFP-IMPa4-FL anti-PSF-A546 8C-S-PSF V2.00	0	17. GFP-Imp-a4-FL and anti-PSF-A546_Pos037_S001	00-bJhtHoJq8dRhhbwaDPL5jH
502083		Nucleus	1	0.000	1.000	1339	100001292	100000006	GFP-IMPa4-FL anti-PSF-A546 8C-S-PSF V2.00	0	17. GFP-Imp-a4-FL and anti-PSF-A546_Pos037_S001	00-bJhtHoJq8dRhhbwaDPL5jH
413999		Nucleus	1	0.000	1.000	1340	100001293	100000007	GFP-IMPa4-FL anti-PSF-A546 8C-S-PSF V2.00	0	17. GFP-Imp-a4-FL and anti-PSF-A546_Pos037_S001	00-bJhtHoJq8dRhhbwaDPL5jH
931606		Nucleus	1	0.000	1.000	1341	100001294	100000008	GFP-IMPa4-FL anti-PSF-A546 8C-S-PSF V2.00	0	17. GFP-Imp-a4-FL and anti-PSF-A546_Pos037_S001	00-bJhtHoJq8dRhhbwaDPL5jH
418823		Nucleus	1	0.000	1.000	1342	100001295	100000009	GFP-IMPa4-FL anti-PSF-A546 8C-S-PSF V2.00	0	17. GFP-Imp-a4-FL and anti-PSF-A546_Pos037_S001	00-bJhtHoJq8dRhhbwaDPL5jH
752928		Nucleus	1	0.000	1.000	1343	100001296	100000010	GFP-IMPa4-FL anti-PSF-A546 8C-S-PSF V2.00	0	17. GFP-Imp-a4-FL and anti-PSF-A546_Pos037_S001	00-bJhtHoJq8dRhhbwaDPL5jH
704828		Nucleus	1	0.000	1.000	1344	100001297	100000011	GFP-IMPa4-FL anti-PSF-A546 8C-S-PSF V2.00	0	17. GFP-Imp-a4-FL and anti-PSF-A546_Pos037_S001	00-bJhtHoJq8dRhhbwaDPL5jH
364250		Nucleus	1	0.000	1.000	1345	100001298	100000012	GFP-IMPa4-FL anti-PSF-A546 8C-S-PSF V2.00	0	17. GFP-Imp-a4-FL and anti-PSF-A546_Pos037_S001	00-bJhtHoJq8dRhhbwaDPL5jH
464079		Nucleus	1	0.000	1.000	1346	100001299	100000013	GFP-IMPa4-FL anti-PSF-A546 8C-S-PSF V2.00	0	17. GFP-Imp-a4-FL and anti-PSF-A546_Pos037_S001	00-bJhtHoJq8dRhhbwaDPL5jH
637302		Nucleus	1	0.000	1.000	1347	100001300	100000014	GFP-IMPa4-FL anti-PSF-A546 8C-S-PSF V2.00	0	17. GFP-Imp-a4-FL and anti-PSF-A546_Pos037_S001	00-bJhtHoJq8dRhhbwaDPL5jH
932174		Nucleus	1	0.000	1.000	1348	100001301	100000015	GFP-IMPa4-FL anti-PSF-A546 8C-S-PSF V2.00	0	17. GFP-Imp-a4-FL and anti-PSF-A546_Pos037_S001	00-bJhtHoJq8dRhhbwaDPL5jH
552449		Nucleus	1	0.000	1.000	1349	100001302	100000016	GFP-IMPa4-FL anti-PSF-A546 8C-S-PSF V2.00	0	17. GFP-Imp-a4-FL and anti-PSF-A546_Pos037_S001	00-bJhtHoJq8dRhhbwaDPL5jH
661659		Nucleus	1	0.000	1.000	1350	100001303	100000017	GFP-IMPa4-FL anti-PSF-A546 8C-S-PSF V2.00	0	17. GFP-Imp-a4-FL and anti-PSF-A546_Pos037_S001	00-bJhtHoJq8dRhhbwaDPL5jH
795132		Nucleus	1	0.000	1.000	1351	100001304	100000018	GFP-IMPa4-FL anti-PSF-A546 8C-S-PSF V2.00	0	17. GFP-Imp-a4-FL and anti-PSF-A546_Pos037_S001	00-bJhtHoJq8dRhhbwaDPL5jH
762996		Nucleus	1	0.000	1.000	1352	100001305	100000019	GFP-IMPa4-FL anti-PSF-A546 8C-S-PSF V2.00	0	17. GFP-Imp-a4-FL and anti-PSF-A546_Pos037_S001	00-bJhtHoJq8dRhhbwaDPL5jH
738720		Nucleus	1	0.000	1.000	1353	100001306	100000020	GFP-IMPa4-FL anti-PSF-A546 8C-S-PSF V2.00	0	17. GFP-Imp-a4-FL and anti-PSF-A546_Pos037_S001	00-bJhtHoJq8dRhhbwaDPL5jH
729142		Nucleus	1	0.000	1.000	1354	100001307	100000021	GFP-IMPa4-FL anti-PSF-A546 8C-S-PSF V2.00	0	17. GFP-Imp-a4-FL and anti-PSF-A546_Pos037_S001	00-bJhtHoJq8dRhhbwaDPL5jH
775011		Nucleus	1	0.000	1.000	1355	100001308	100000022	GFP-IMPa4-FL anti-PSF-A546 8C-S-PSF V2.00	0	17. GFP-Imp-a4-FL and anti-PSF-A546_Pos037_S001	00-bJhtHoJq8dRhhbwaDPL5jH
818575		Nucleus	1	0.000	1.000	1356	100001309	100000023	GFP-IMPa4-FL anti-PSF-A546 8C-S-PSF V2.00	0	17. GFP-Imp-a4-FL and anti-PSF-A546_Pos037_S001	00-bJhtHoJq8dRhhbwaDPL5jH
624133		Nucleus	1	0.000	1.000	1357	100001310	100000024	GFP-IMPa4-FL anti-PSF-A546 8C-S-PSF V2.00	0	17. GFP-Imp-a4-FL and anti-PSF-A546_Pos037_S001	00-bJhtHoJq8dRhhbwaDPL5jH
592717		Nucleus	1	0.000	1.000	1358	100001311	100000025	GFP-IMPa4-FL anti-PSF-A546 8C-S-PSF V2.00	0	17. GFP-Imp-a4-FL and anti-PSF-A546_Pos037_S001	00-bJhtHoJq8dRhhbwaDPL5jH
598944		Nucleus	1	0.000	1.000	1359	100001312	100000026	GFP-IMPa4-FL anti-PSF-A546 8C-S-PSF V2.00	0	17. GFP-Imp-a4-FL and anti-PSF-A546_Pos037_S001	00-bJhtHoJq8dRhhbwaDPL5jH
357853		Nucleus	1	0.000	1.000	1360	100001313	100000027	GFP-IMPa4-FL anti-PSF-A546 8C-S-PSF V2.00	0	17. GFP-Imp-a4-FL and anti-PSF-A546_Pos037_S001	00-bJhtHoJq8dRhhbwaDPL5jH
574630		Nucleus	1	0.000	1.000	1361	100001314	100000028	GFP-IMPa4-FL anti-PSF-A546 8C-S-PSF V2.00	0	17. GFP-Imp-a4-FL and anti-PSF-A546_Pos037_S001	00-bJhtHoJq8dRhhbwaDPL5jH
488155		Nucleus	1	0.000	1.000	1362	100001315	100000029	GFP-IMPa4-FL anti-PSF-A546 8C-S-PSF V2.00	0	17. GFP-Imp-a4-FL and anti-PSF-A546_Pos037_S001	00-bJhtHoJq8dRhhbwaDPL5jH
401556		Nucleus	1	0.000	1.000	1363	100001316	100000030	GFP-IMPa4-FL anti-PSF-A546 8C-S-PSF V2.00	0	17. GFP-Imp-a4-FL and anti-PSF-A546_Pos037_S001	00-bJhtHoJq8dRhhbwaDPL5jH
448493		Nucleus	1	0.000	1.000	1364	100001317	100000031	GFP-IMPa4-FL anti-PSF-A546 8C-S-PSF V2.00	0	17. GFP-Imp-a4-FL and anti-PSF-A546_Pos037_S001	00-bJhtHoJq8dRhhbwaDPL5jH
508732		Nucleus	1	0.000	1.000	1365	100001318	100000000	GFP-IMPa4-FL anti-PSF-A546 8C-S-PSF V2.00	0	17. GFP-Imp-a4-FL and anti-PSF-A546_Pos038_S001	00-htWLFMj7jvjDMy7iuvmgSG
479285		Nucleus	1	0.000	1.000	1367	100001319	100000001	GFP-IMPa4-FL anti-PSF-A546 8C-S-PSF V2.00	0	17. GFP-Imp-a4-FL and anti-PSF-A546_Pos038_S001	00-htWLFMj7jvjDMy7iuvmgSG
1.35425e+006		Nucleus	1	0.000	1.000	1368	100001320	100000002	GFP-IMPa4-FL anti-PSF-A546 8C-S-PSF V2.00	0	17. GFP-Imp-a4-FL and anti-PSF-A546_Pos038_S001	00-htWLFMj7jvjDMy7iuvmgSG
830054		Nucleus	1	0.000	1.000	1369	100001321	100000003	GFP-IMPa4-FL anti-PSF-A546 8C-S-PSF V2.00	0	17. GFP-Imp-a4-FL and anti-PSF-A546_Pos038_S001	00-htWLFMj7jvjDMy7iuvmgSG
480906		Nucleus	1	0.000	1.000	1370	100001322	100000004	GFP-IMPa4-FL anti-PSF-A546 8C-S-PSF V2.00	0	17. GFP-Imp-a4-FL and anti-PSF-A546_Pos038_S001	00-htWLFMj7jvjDMy7iuvmgSG
623031		Nucleus	1	0.000	1.000	1373	100001323	100000005	GFP-IMPa4-FL anti-PSF-A546 8C-S-PSF V2.00	0	17. GFP-Imp-a4-FL and anti-PSF-A546_Pos038_S001	00-htWLFMj7jvjDMy7iuvmgSG
1.2015e+006		Nucleus	1	0.000	1.000	1374	100001324	100000006	GFP-IMPa4-FL anti-PSF-A546 8C-S-PSF V2.00	0	17. GFP-Imp-a4-FL and anti-PSF-A546_Pos038_S001	00-htWLFMj7jvjDMy7iuvmgSG
539231		Nucleus	1	0.000	1.000	1375	100001325	100000007	GFP-IMPa4-FL anti-PSF-A546 8C-S-PSF V2.00	0	17. GFP-Imp-a4-FL and anti-PSF-A546_Pos038_S001	00-htWLFMj7jvjDMy7iuvmgSG
414078		Nucleus	1	0.000	1.000	1376	100001326	100000008	GFP-IMPa4-FL anti-PSF-A546 8C-S-PSF V2.00	0	17. GFP-Imp-a4-FL and anti-PSF-A546_Pos038_S001	00-htWLFMj7jvjDMy7iuvmgSG
593399		Nucleus	1	0.000	1.000	1377	100001327	100000009	GFP-IMPa4-FL anti-PSF-A546 8C-S-PSF V2.00	0	17. GFP-Imp-a4-FL and anti-PSF-A546_Pos038_S001	00-htWLFMj7jvjDMy7iuvmgSG
699575		Nucleus	1	0.000	1.000	1378	100001328	100000010	GFP-IMPa4-FL anti-PSF-A546 8C-S-PSF V2.00	0	17. GFP-Imp-a4-FL and anti-PSF-A546_Pos038_S001	00-htWLFMj7jvjDMy7iuvmgSG
434786		Nucleus	1	0.000	1.000	1379	100001329	100000011	GFP-IMPa4-FL anti-PSF-A546 8C-S-PSF V2.00	0	17. GFP-Imp-a4-FL and anti-PSF-A546_Pos038_S001	00-htWLFMj7jvjDMy7iuvmgSG
332651		Nucleus	1	0.000	1.000	1380	100001330	100000012	GFP-IMPa4-FL anti-PSF-A546 8C-S-PSF V2.00	0	17. GFP-Imp-a4-FL and anti-PSF-A546_Pos038_S001	00-htWLFMj7jvjDMy7iuvmgSG
789715		Nucleus	1	0.000	1.000	1381	100001331	100000013	GFP-IMPa4-FL anti-PSF-A546 8C-S-PSF V2.00	0	17. GFP-Imp-a4-FL and anti-PSF-A546_Pos038_S001	00-htWLFMj7jvjDMy7iuvmgSG
452944		Nucleus	1	0.000	1.000	1382	100001332	100000014	GFP-IMPa4-FL anti-PSF-A546 8C-S-PSF V2.00	0	17. GFP-Imp-a4-FL and anti-PSF-A546_Pos038_S001	00-htWLFMj7jvjDMy7iuvmgSG
545997		Nucleus	1	0.000	1.000	1385	100001333	100000000	GFP-IMPa4-FL anti-PSF-A546 8C-S-PSF V2.00	0	17. GFP-Imp-a4-FL and anti-PSF-A546_Pos039_S001	00-kbwR7Cma5SGSp4NY6fAzRB
687723		Nucleus	1	0.000	1.000	1388	100001334	100000001	GFP-IMPa4-FL anti-PSF-A546 8C-S-PSF V2.00	0	17. GFP-Imp-a4-FL and anti-PSF-A546_Pos039_S001	00-kbwR7Cma5SGSp4NY6fAzRB
1.89151e+006		Nucleus	1	0.000	1.000	1389	100001335	100000002	GFP-IMPa4-FL anti-PSF-A546 8C-S-PSF V2.00	0	17. GFP-Imp-a4-FL and anti-PSF-A546_Pos039_S001	00-kbwR7Cma5SGSp4NY6fAzRB
462978		Nucleus	1	0.000	1.000	1390	100001336	100000003	GFP-IMPa4-FL anti-PSF-A546 8C-S-PSF V2.00	0	17. GFP-Imp-a4-FL and anti-PSF-A546_Pos039_S001	00-kbwR7Cma5SGSp4NY6fAzRB
220483		Nucleus	1	0.000	1.000	1391	100001337	100000004	GFP-IMPa4-FL anti-PSF-A546 8C-S-PSF V2.00	0	17. GFP-Imp-a4-FL and anti-PSF-A546_Pos039_S001	00-kbwR7Cma5SGSp4NY6fAzRB
1.03976e+006		Nucleus	1	0.000	1.000	1392	100001338	100000005	GFP-IMPa4-FL anti-PSF-A546 8C-S-PSF V2.00	0	17. GFP-Imp-a4-FL and anti-PSF-A546_Pos039_S001	00-kbwR7Cma5SGSp4NY6fAzRB
612684		Nucleus	1	0.000	1.000	1393	100001339	100000006	GFP-IMPa4-FL anti-PSF-A546 8C-S-PSF V2.00	0	17. GFP-Imp-a4-FL and anti-PSF-A546_Pos039_S001	00-kbwR7Cma5SGSp4NY6fAzRB
675855		Nucleus	1	0.000	1.000	1394	100001340	100000007	GFP-IMPa4-FL anti-PSF-A546 8C-S-PSF V2.00	0	17. GFP-Imp-a4-FL and anti-PSF-A546_Pos039_S001	00-kbwR7Cma5SGSp4NY6fAzRB
618901		Nucleus	1	0.000	1.000	1395	100001341	100000008	GFP-IMPa4-FL anti-PSF-A546 8C-S-PSF V2.00	0	17. GFP-Imp-a4-FL and anti-PSF-A546_Pos039_S001	00-kbwR7Cma5SGSp4NY6fAzRB
314039		Nucleus	1	0.000	1.000	1396	100001342	100000009	GFP-IMPa4-FL anti-PSF-A546 8C-S-PSF V2.00	0	17. GFP-Imp-a4-FL and anti-PSF-A546_Pos039_S001	00-kbwR7Cma5SGSp4NY6fAzRB
517509		Nucleus	1	0.000	1.000	1397	100001343	100000010	GFP-IMPa4-FL anti-PSF-A546 8C-S-PSF V2.00	0	17. GFP-Imp-a4-FL and anti-PSF-A546_Pos039_S001	00-kbwR7Cma5SGSp4NY6fAzRB
349653		Nucleus	1	0.000	1.000	1398	100001344	100000011	GFP-IMPa4-FL anti-PSF-A546 8C-S-PSF V2.00	0	17. GFP-Imp-a4-FL and anti-PSF-A546_Pos039_S001	00-kbwR7Cma5SGSp4NY6fAzRB
530244		Nucleus	1	0.000	1.000	1399	100001345	100000012	GFP-IMPa4-FL anti-PSF-A546 8C-S-PSF V2.00	0	17. GFP-Imp-a4-FL and anti-PSF-A546_Pos039_S001	00-kbwR7Cma5SGSp4NY6fAzRB
1.6026e+006		Nucleus	1	0.000	1.000	1400	100001346	100000013	GFP-IMPa4-FL anti-PSF-A546 8C-S-PSF V2.00	0	17. GFP-Imp-a4-FL and anti-PSF-A546_Pos039_S001	00-kbwR7Cma5SGSp4NY6fAzRB
653958		Nucleus	1	0.000	1.000	1401	100001347	100000000	GFP-IMPa4-FL anti-PSF-A546 8C-S-PSF V2.00	0	17. GFP-Imp-a4-FL and anti-PSF-A546_Pos040_S001	00-XQJgTe9tW4Yk3TKUBVigW4
429916		Nucleus	1	0.000	1.000	1403	100001348	100000001	GFP-IMPa4-FL anti-PSF-A546 8C-S-PSF V2.00	0	17. GFP-Imp-a4-FL and anti-PSF-A546_Pos040_S001	00-XQJgTe9tW4Yk3TKUBVigW4
624117		Nucleus	1	0.000	1.000	1404	100001349	100000002	GFP-IMPa4-FL anti-PSF-A546 8C-S-PSF V2.00	0	17. GFP-Imp-a4-FL and anti-PSF-A546_Pos040_S001	00-XQJgTe9tW4Yk3TKUBVigW4
370009		Nucleus	1	0.000	1.000	1405	100001350	100000003	GFP-IMPa4-FL anti-PSF-A546 8C-S-PSF V2.00	0	17. GFP-Imp-a4-FL and anti-PSF-A546_Pos040_S001	00-XQJgTe9tW4Yk3TKUBVigW4
479432		Nucleus	1	0.000	1.000	1407	100001351	100000004	GFP-IMPa4-FL anti-PSF-A546 8C-S-PSF V2.00	0	17. GFP-Imp-a4-FL and anti-PSF-A546_Pos040_S001	00-XQJgTe9tW4Yk3TKUBVigW4
587119		Nucleus	1	0.000	1.000	1410	100001352	100000005	GFP-IMPa4-FL anti-PSF-A546 8C-S-PSF V2.00	0	17. GFP-Imp-a4-FL and anti-PSF-A546_Pos040_S001	00-XQJgTe9tW4Yk3TKUBVigW4
529138		Nucleus	1	0.000	1.000	1411	100001353	100000006	GFP-IMPa4-FL anti-PSF-A546 8C-S-PSF V2.00	0	17. GFP-Imp-a4-FL and anti-PSF-A546_Pos040_S001	00-XQJgTe9tW4Yk3TKUBVigW4
633287		Nucleus	1	0.000	1.000	1416	100001354	100000007	GFP-IMPa4-FL anti-PSF-A546 8C-S-PSF V2.00	0	17. GFP-Imp-a4-FL and anti-PSF-A546_Pos040_S001	00-XQJgTe9tW4Yk3TKUBVigW4
607821		Nucleus	1	0.000	1.000	1417	100001355	100000008	GFP-IMPa4-FL anti-PSF-A546 8C-S-PSF V2.00	0	17. GFP-Imp-a4-FL and anti-PSF-A546_Pos040_S001	00-XQJgTe9tW4Yk3TKUBVigW4
619602		Nucleus	1	0.000	1.000	1418	100001356	100000009	GFP-IMPa4-FL anti-PSF-A546 8C-S-PSF V2.00	0	17. GFP-Imp-a4-FL and anti-PSF-A546_Pos040_S001	00-XQJgTe9tW4Yk3TKUBVigW4
516428		Nucleus	1	0.000	1.000	1419	100001357	100000010	GFP-IMPa4-FL anti-PSF-A546 8C-S-PSF V2.00	0	17. GFP-Imp-a4-FL and anti-PSF-A546_Pos040_S001	00-XQJgTe9tW4Yk3TKUBVigW4
670654		Nucleus	1	0.000	1.000	1420	100001358	100000011	GFP-IMPa4-FL anti-PSF-A546 8C-S-PSF V2.00	0	17. GFP-Imp-a4-FL and anti-PSF-A546_Pos040_S001	00-XQJgTe9tW4Yk3TKUBVigW4
647167		Nucleus	1	0.000	1.000	1421	100001359	100000012	GFP-IMPa4-FL anti-PSF-A546 8C-S-PSF V2.00	0	17. GFP-Imp-a4-FL and anti-PSF-A546_Pos040_S001	00-XQJgTe9tW4Yk3TKUBVigW4
463036		Nucleus	1	0.000	1.000	1422	100001360	100000000	GFP-IMPa4-FL anti-PSF-A546 8C-S-PSF V2.00	0	17. GFP-Imp-a4-FL and anti-PSF-A546_Pos041_S001	00-BMMGZAxbcdiNx4sa7CwToT
284279		Nucleus	1	0.000	1.000	1423	100001361	100000001	GFP-IMPa4-FL anti-PSF-A546 8C-S-PSF V2.00	0	17. GFP-Imp-a4-FL and anti-PSF-A546_Pos041_S001	00-BMMGZAxbcdiNx4sa7CwToT
468283		Nucleus	1	0.000	1.000	1424	100001362	100000002	GFP-IMPa4-FL anti-PSF-A546 8C-S-PSF V2.00	0	17. GFP-Imp-a4-FL and anti-PSF-A546_Pos041_S001	00-BMMGZAxbcdiNx4sa7CwToT
1.02078e+006		Nucleus	1	0.000	1.000	1425	100001363	100000003	GFP-IMPa4-FL anti-PSF-A546 8C-S-PSF V2.00	0	17. GFP-Imp-a4-FL and anti-PSF-A546_Pos041_S001	00-BMMGZAxbcdiNx4sa7CwToT
634145		Nucleus	1	0.000	1.000	1426	100001364	100000004	GFP-IMPa4-FL anti-PSF-A546 8C-S-PSF V2.00	0	17. GFP-Imp-a4-FL and anti-PSF-A546_Pos041_S001	00-BMMGZAxbcdiNx4sa7CwToT
585950		Nucleus	1	0.000	1.000	1427	100001365	100000005	GFP-IMPa4-FL anti-PSF-A546 8C-S-PSF V2.00	0	17. GFP-Imp-a4-FL and anti-PSF-A546_Pos041_S001	00-BMMGZAxbcdiNx4sa7CwToT
437544		Nucleus	1	0.000	1.000	1428	100001366	100000006	GFP-IMPa4-FL anti-PSF-A546 8C-S-PSF V2.00	0	17. GFP-Imp-a4-FL and anti-PSF-A546_Pos041_S001	00-BMMGZAxbcdiNx4sa7CwToT
716828		Nucleus	1	0.000	1.000	1429	100001367	100000007	GFP-IMPa4-FL anti-PSF-A546 8C-S-PSF V2.00	0	17. GFP-Imp-a4-FL and anti-PSF-A546_Pos041_S001	00-BMMGZAxbcdiNx4sa7CwToT
810010		Nucleus	1	0.000	1.000	1430	100001368	100000008	GFP-IMPa4-FL anti-PSF-A546 8C-S-PSF V2.00	0	17. GFP-Imp-a4-FL and anti-PSF-A546_Pos041_S001	00-BMMGZAxbcdiNx4sa7CwToT
705297		Nucleus	1	0.000	1.000	1431	100001369	100000009	GFP-IMPa4-FL anti-PSF-A546 8C-S-PSF V2.00	0	17. GFP-Imp-a4-FL and anti-PSF-A546_Pos041_S001	00-BMMGZAxbcdiNx4sa7CwToT
500369		Nucleus	1	0.000	1.000	1432	100001370	100000010	GFP-IMPa4-FL anti-PSF-A546 8C-S-PSF V2.00	0	17. GFP-Imp-a4-FL and anti-PSF-A546_Pos041_S001	00-BMMGZAxbcdiNx4sa7CwToT
469156		Nucleus	1	0.000	1.000	1433	100001371	100000011	GFP-IMPa4-FL anti-PSF-A546 8C-S-PSF V2.00	0	17. GFP-Imp-a4-FL and anti-PSF-A546_Pos041_S001	00-BMMGZAxbcdiNx4sa7CwToT
458512		Nucleus	1	0.000	1.000	1434	100001372	100000012	GFP-IMPa4-FL anti-PSF-A546 8C-S-PSF V2.00	0	17. GFP-Imp-a4-FL and anti-PSF-A546_Pos041_S001	00-BMMGZAxbcdiNx4sa7CwToT
456428		Nucleus	1	0.000	1.000	1435	100001373	100000013	GFP-IMPa4-FL anti-PSF-A546 8C-S-PSF V2.00	0	17. GFP-Imp-a4-FL and anti-PSF-A546_Pos041_S001	00-BMMGZAxbcdiNx4sa7CwToT
380471		Nucleus	1	0.000	1.000	1436	100001374	100000014	GFP-IMPa4-FL anti-PSF-A546 8C-S-PSF V2.00	0	17. GFP-Imp-a4-FL and anti-PSF-A546_Pos041_S001	00-BMMGZAxbcdiNx4sa7CwToT
556540		Nucleus	1	0.000	1.000	1437	100001375	100000015	GFP-IMPa4-FL anti-PSF-A546 8C-S-PSF V2.00	0	17. GFP-Imp-a4-FL and anti-PSF-A546_Pos041_S001	00-BMMGZAxbcdiNx4sa7CwToT
609759		Nucleus	1	0.000	1.000	1438	100001376	100000016	GFP-IMPa4-FL anti-PSF-A546 8C-S-PSF V2.00	0	17. GFP-Imp-a4-FL and anti-PSF-A546_Pos041_S001	00-BMMGZAxbcdiNx4sa7CwToT
427344		Nucleus	1	0.000	1.000	1439	100001377	100000017	GFP-IMPa4-FL anti-PSF-A546 8C-S-PSF V2.00	0	17. GFP-Imp-a4-FL and anti-PSF-A546_Pos041_S001	00-BMMGZAxbcdiNx4sa7CwToT
931538		Nucleus	1	0.000	1.000	1440	100001378	100000018	GFP-IMPa4-FL anti-PSF-A546 8C-S-PSF V2.00	0	17. GFP-Imp-a4-FL and anti-PSF-A546_Pos041_S001	00-BMMGZAxbcdiNx4sa7CwToT
796665		Nucleus	1	0.000	1.000	1441	100001379	100000019	GFP-IMPa4-FL anti-PSF-A546 8C-S-PSF V2.00	0	17. GFP-Imp-a4-FL and anti-PSF-A546_Pos041_S001	00-BMMGZAxbcdiNx4sa7CwToT
329262		Nucleus	1	0.000	1.000	1442	100001380	100000020	GFP-IMPa4-FL anti-PSF-A546 8C-S-PSF V2.00	0	17. GFP-Imp-a4-FL and anti-PSF-A546_Pos041_S001	00-BMMGZAxbcdiNx4sa7CwToT
794125		Nucleus	1	0.000	1.000	1443	100001381	100000021	GFP-IMPa4-FL anti-PSF-A546 8C-S-PSF V2.00	0	17. GFP-Imp-a4-FL and anti-PSF-A546_Pos041_S001	00-BMMGZAxbcdiNx4sa7CwToT
480969		Nucleus	1	0.000	1.000	1444	100001382	100000022	GFP-IMPa4-FL anti-PSF-A546 8C-S-PSF V2.00	0	17. GFP-Imp-a4-FL and anti-PSF-A546_Pos041_S001	00-BMMGZAxbcdiNx4sa7CwToT
527660		Nucleus	1	0.000	1.000	1445	100001383	100000023	GFP-IMPa4-FL anti-PSF-A546 8C-S-PSF V2.00	0	17. GFP-Imp-a4-FL and anti-PSF-A546_Pos041_S001	00-BMMGZAxbcdiNx4sa7CwToT
633126		Nucleus	1	0.000	1.000	1446	100001384	100000024	GFP-IMPa4-FL anti-PSF-A546 8C-S-PSF V2.00	0	17. GFP-Imp-a4-FL and anti-PSF-A546_Pos041_S001	00-BMMGZAxbcdiNx4sa7CwToT
527522		Nucleus	1	0.000	1.000	1447	100001385	100000025	GFP-IMPa4-FL anti-PSF-A546 8C-S-PSF V2.00	0	17. GFP-Imp-a4-FL and anti-PSF-A546_Pos041_S001	00-BMMGZAxbcdiNx4sa7CwToT
402781		Nucleus	1	0.000	1.000	1448	100001386	100000026	GFP-IMPa4-FL anti-PSF-A546 8C-S-PSF V2.00	0	17. GFP-Imp-a4-FL and anti-PSF-A546_Pos041_S001	00-BMMGZAxbcdiNx4sa7CwToT
837691		Nucleus	1	0.000	1.000	1449	100001387	100000027	GFP-IMPa4-FL anti-PSF-A546 8C-S-PSF V2.00	0	17. GFP-Imp-a4-FL and anti-PSF-A546_Pos041_S001	00-BMMGZAxbcdiNx4sa7CwToT
462127		Nucleus	1	0.000	1.000	1450	100001388	100000028	GFP-IMPa4-FL anti-PSF-A546 8C-S-PSF V2.00	0	17. GFP-Imp-a4-FL and anti-PSF-A546_Pos041_S001	00-BMMGZAxbcdiNx4sa7CwToT
395274		Nucleus	1	0.000	1.000	1451	100001389	100000029	GFP-IMPa4-FL anti-PSF-A546 8C-S-PSF V2.00	0	17. GFP-Imp-a4-FL and anti-PSF-A546_Pos041_S001	00-BMMGZAxbcdiNx4sa7CwToT
773302		Nucleus	1	0.000	1.000	1452	100001390	100000030	GFP-IMPa4-FL anti-PSF-A546 8C-S-PSF V2.00	0	17. GFP-Imp-a4-FL and anti-PSF-A546_Pos041_S001	00-BMMGZAxbcdiNx4sa7CwToT
406472		Nucleus	1	0.000	1.000	1453	100001391	100000031	GFP-IMPa4-FL anti-PSF-A546 8C-S-PSF V2.00	0	17. GFP-Imp-a4-FL and anti-PSF-A546_Pos041_S001	00-BMMGZAxbcdiNx4sa7CwToT
299480		Nucleus	1	0.000	1.000	1454	100001392	100000032	GFP-IMPa4-FL anti-PSF-A546 8C-S-PSF V2.00	0	17. GFP-Imp-a4-FL and anti-PSF-A546_Pos041_S001	00-BMMGZAxbcdiNx4sa7CwToT
379015		Nucleus	1	0.000	1.000	1455	100001393	100000033	GFP-IMPa4-FL anti-PSF-A546 8C-S-PSF V2.00	0	17. GFP-Imp-a4-FL and anti-PSF-A546_Pos041_S001	00-BMMGZAxbcdiNx4sa7CwToT
182704		Nucleus	1	0.000	1.000	1456	100001394	100000034	GFP-IMPa4-FL anti-PSF-A546 8C-S-PSF V2.00	0	17. GFP-Imp-a4-FL and anti-PSF-A546_Pos041_S001	00-BMMGZAxbcdiNx4sa7CwToT
885836		Nucleus	1	0.000	1.000	1457	100001395	100000035	GFP-IMPa4-FL anti-PSF-A546 8C-S-PSF V2.00	0	17. GFP-Imp-a4-FL and anti-PSF-A546_Pos041_S001	00-BMMGZAxbcdiNx4sa7CwToT
421584		Nucleus	1	0.000	1.000	1458	100001396	100000036	GFP-IMPa4-FL anti-PSF-A546 8C-S-PSF V2.00	0	17. GFP-Imp-a4-FL and anti-PSF-A546_Pos041_S001	00-BMMGZAxbcdiNx4sa7CwToT
535733		Nucleus	1	0.000	1.000	1459	100001397	100000000	GFP-IMPa4-FL anti-PSF-A546 8C-S-PSF V2.00	0	17. GFP-Imp-a4-FL and anti-PSF-A546_Pos042_S001	00-DDR6smY8JALWQhger8wuEg
509350		Nucleus	1	0.000	1.000	1460	100001398	100000001	GFP-IMPa4-FL anti-PSF-A546 8C-S-PSF V2.00	0	17. GFP-Imp-a4-FL and anti-PSF-A546_Pos042_S001	00-DDR6smY8JALWQhger8wuEg
452292		Nucleus	1	0.000	1.000	1461	100001399	100000002	GFP-IMPa4-FL anti-PSF-A546 8C-S-PSF V2.00	0	17. GFP-Imp-a4-FL and anti-PSF-A546_Pos042_S001	00-DDR6smY8JALWQhger8wuEg
537153		Nucleus	1	0.000	1.000	1462	100001400	100000003	GFP-IMPa4-FL anti-PSF-A546 8C-S-PSF V2.00	0	17. GFP-Imp-a4-FL and anti-PSF-A546_Pos042_S001	00-DDR6smY8JALWQhger8wuEg
902170		Nucleus	1	0.000	1.000	1463	100001401	100000004	GFP-IMPa4-FL anti-PSF-A546 8C-S-PSF V2.00	0	17. GFP-Imp-a4-FL and anti-PSF-A546_Pos042_S001	00-DDR6smY8JALWQhger8wuEg
1.25738e+006		Nucleus	1	0.000	1.000	1464	100001402	100000005	GFP-IMPa4-FL anti-PSF-A546 8C-S-PSF V2.00	0	17. GFP-Imp-a4-FL and anti-PSF-A546_Pos042_S001	00-DDR6smY8JALWQhger8wuEg
1.06458e+006		Nucleus	1	0.000	1.000	1465	100001403	100000006	GFP-IMPa4-FL anti-PSF-A546 8C-S-PSF V2.00	0	17. GFP-Imp-a4-FL and anti-PSF-A546_Pos042_S001	00-DDR6smY8JALWQhger8wuEg
488116		Nucleus	1	0.000	1.000	1466	100001404	100000007	GFP-IMPa4-FL anti-PSF-A546 8C-S-PSF V2.00	0	17. GFP-Imp-a4-FL and anti-PSF-A546_Pos042_S001	00-DDR6smY8JALWQhger8wuEg
431905		Nucleus	1	0.000	1.000	1467	100001405	100000008	GFP-IMPa4-FL anti-PSF-A546 8C-S-PSF V2.00	0	17. GFP-Imp-a4-FL and anti-PSF-A546_Pos042_S001	00-DDR6smY8JALWQhger8wuEg
748508		Nucleus	1	0.000	1.000	1468	100001406	100000009	GFP-IMPa4-FL anti-PSF-A546 8C-S-PSF V2.00	0	17. GFP-Imp-a4-FL and anti-PSF-A546_Pos042_S001	00-DDR6smY8JALWQhger8wuEg
589009		Nucleus	1	0.000	1.000	1469	100001407	100000010	GFP-IMPa4-FL anti-PSF-A546 8C-S-PSF V2.00	0	17. GFP-Imp-a4-FL and anti-PSF-A546_Pos042_S001	00-DDR6smY8JALWQhger8wuEg
574939		Nucleus	1	0.000	1.000	1470	100001408	100000011	GFP-IMPa4-FL anti-PSF-A546 8C-S-PSF V2.00	0	17. GFP-Imp-a4-FL and anti-PSF-A546_Pos042_S001	00-DDR6smY8JALWQhger8wuEg
517726		Nucleus	1	0.000	1.000	1471	100001409	100000012	GFP-IMPa4-FL anti-PSF-A546 8C-S-PSF V2.00	0	17. GFP-Imp-a4-FL and anti-PSF-A546_Pos042_S001	00-DDR6smY8JALWQhger8wuEg
502938		Nucleus	1	0.000	1.000	1472	100001410	100000013	GFP-IMPa4-FL anti-PSF-A546 8C-S-PSF V2.00	0	17. GFP-Imp-a4-FL and anti-PSF-A546_Pos042_S001	00-DDR6smY8JALWQhger8wuEg
370359		Nucleus	1	0.000	1.000	1473	100001411	100000014	GFP-IMPa4-FL anti-PSF-A546 8C-S-PSF V2.00	0	17. GFP-Imp-a4-FL and anti-PSF-A546_Pos042_S001	00-DDR6smY8JALWQhger8wuEg
593591		Nucleus	1	0.000	1.000	1474	100001412	100000015	GFP-IMPa4-FL anti-PSF-A546 8C-S-PSF V2.00	0	17. GFP-Imp-a4-FL and anti-PSF-A546_Pos042_S001	00-DDR6smY8JALWQhger8wuEg
691323		Nucleus	1	0.000	1.000	1475	100001413	100000016	GFP-IMPa4-FL anti-PSF-A546 8C-S-PSF V2.00	0	17. GFP-Imp-a4-FL and anti-PSF-A546_Pos042_S001	00-DDR6smY8JALWQhger8wuEg
272635		Nucleus	1	0.000	1.000	1476	100001414	100000017	GFP-IMPa4-FL anti-PSF-A546 8C-S-PSF V2.00	0	17. GFP-Imp-a4-FL and anti-PSF-A546_Pos042_S001	00-DDR6smY8JALWQhger8wuEg
905920		Nucleus	1	0.000	1.000	1477	100001415	100000018	GFP-IMPa4-FL anti-PSF-A546 8C-S-PSF V2.00	0	17. GFP-Imp-a4-FL and anti-PSF-A546_Pos042_S001	00-DDR6smY8JALWQhger8wuEg
971792		Nucleus	1	0.000	1.000	1478	100001416	100000019	GFP-IMPa4-FL anti-PSF-A546 8C-S-PSF V2.00	0	17. GFP-Imp-a4-FL and anti-PSF-A546_Pos042_S001	00-DDR6smY8JALWQhger8wuEg
377626		Nucleus	1	0.000	1.000	1479	100001417	100000020	GFP-IMPa4-FL anti-PSF-A546 8C-S-PSF V2.00	0	17. GFP-Imp-a4-FL and anti-PSF-A546_Pos042_S001	00-DDR6smY8JALWQhger8wuEg
321417		Nucleus	1	0.000	1.000	1480	100001418	100000021	GFP-IMPa4-FL anti-PSF-A546 8C-S-PSF V2.00	0	17. GFP-Imp-a4-FL and anti-PSF-A546_Pos042_S001	00-DDR6smY8JALWQhger8wuEg
576121		Nucleus	1	0.000	1.000	1481	100001419	100000022	GFP-IMPa4-FL anti-PSF-A546 8C-S-PSF V2.00	0	17. GFP-Imp-a4-FL and anti-PSF-A546_Pos042_S001	00-DDR6smY8JALWQhger8wuEg
259965		Nucleus	1	0.000	1.000	1482	100001420	100000023	GFP-IMPa4-FL anti-PSF-A546 8C-S-PSF V2.00	0	17. GFP-Imp-a4-FL and anti-PSF-A546_Pos042_S001	00-DDR6smY8JALWQhger8wuEg
616377		Nucleus	1	0.000	1.000	1483	100001421	100000024	GFP-IMPa4-FL anti-PSF-A546 8C-S-PSF V2.00	0	17. GFP-Imp-a4-FL and anti-PSF-A546_Pos042_S001	00-DDR6smY8JALWQhger8wuEg
473003		Nucleus	1	0.000	1.000	1484	100001422	100000025	GFP-IMPa4-FL anti-PSF-A546 8C-S-PSF V2.00	0	17. GFP-Imp-a4-FL and anti-PSF-A546_Pos042_S001	00-DDR6smY8JALWQhger8wuEg
613286		Nucleus	1	0.000	1.000	1485	100001423	100000026	GFP-IMPa4-FL anti-PSF-A546 8C-S-PSF V2.00	0	17. GFP-Imp-a4-FL and anti-PSF-A546_Pos042_S001	00-DDR6smY8JALWQhger8wuEg
110683		Nucleus	1	0.000	1.000	1487	100001424	100000000	GFP-IMPa4-FL anti-PSF-A546 8C-S-PSF V2.00	0	17. GFP-Imp-a4-FL and anti-PSF-A546_Pos043_S001	00-GkcYTPWSFB6fQ87wKEPYK4
964530		Nucleus	1	0.000	1.000	1488	100001425	100000001	GFP-IMPa4-FL anti-PSF-A546 8C-S-PSF V2.00	0	17. GFP-Imp-a4-FL and anti-PSF-A546_Pos043_S001	00-GkcYTPWSFB6fQ87wKEPYK4
613395		Nucleus	1	0.000	1.000	1490	100001426	100000002	GFP-IMPa4-FL anti-PSF-A546 8C-S-PSF V2.00	0	17. GFP-Imp-a4-FL and anti-PSF-A546_Pos043_S001	00-GkcYTPWSFB6fQ87wKEPYK4
450184		Nucleus	1	0.000	1.000	1491	100001427	100000003	GFP-IMPa4-FL anti-PSF-A546 8C-S-PSF V2.00	0	17. GFP-Imp-a4-FL and anti-PSF-A546_Pos043_S001	00-GkcYTPWSFB6fQ87wKEPYK4
854589		Nucleus	1	0.000	1.000	1492	100001428	100000004	GFP-IMPa4-FL anti-PSF-A546 8C-S-PSF V2.00	0	17. GFP-Imp-a4-FL and anti-PSF-A546_Pos043_S001	00-GkcYTPWSFB6fQ87wKEPYK4
528373		Nucleus	1	0.000	1.000	1493	100001429	100000005	GFP-IMPa4-FL anti-PSF-A546 8C-S-PSF V2.00	0	17. GFP-Imp-a4-FL and anti-PSF-A546_Pos043_S001	00-GkcYTPWSFB6fQ87wKEPYK4
852025		Nucleus	1	0.000	1.000	1494	100001430	100000006	GFP-IMPa4-FL anti-PSF-A546 8C-S-PSF V2.00	0	17. GFP-Imp-a4-FL and anti-PSF-A546_Pos043_S001	00-GkcYTPWSFB6fQ87wKEPYK4
402967		Nucleus	1	0.000	1.000	1495	100001431	100000007	GFP-IMPa4-FL anti-PSF-A546 8C-S-PSF V2.00	0	17. GFP-Imp-a4-FL and anti-PSF-A546_Pos043_S001	00-GkcYTPWSFB6fQ87wKEPYK4
650011		Nucleus	1	0.000	1.000	1496	100001432	100000008	GFP-IMPa4-FL anti-PSF-A546 8C-S-PSF V2.00	0	17. GFP-Imp-a4-FL and anti-PSF-A546_Pos043_S001	00-GkcYTPWSFB6fQ87wKEPYK4
111352		Nucleus	1	0.000	1.000	1497	100001433	100000009	GFP-IMPa4-FL anti-PSF-A546 8C-S-PSF V2.00	0	17. GFP-Imp-a4-FL and anti-PSF-A546_Pos043_S001	00-GkcYTPWSFB6fQ87wKEPYK4
274549		Nucleus	1	0.000	1.000	1498	100001434	100000010	GFP-IMPa4-FL anti-PSF-A546 8C-S-PSF V2.00	0	17. GFP-Imp-a4-FL and anti-PSF-A546_Pos043_S001	00-GkcYTPWSFB6fQ87wKEPYK4
219144		Nucleus	1	0.000	1.000	1499	100001435	100000011	GFP-IMPa4-FL anti-PSF-A546 8C-S-PSF V2.00	0	17. GFP-Imp-a4-FL and anti-PSF-A546_Pos043_S001	00-GkcYTPWSFB6fQ87wKEPYK4
99430		Nucleus	1	0.000	1.000	1500	100001436	100000012	GFP-IMPa4-FL anti-PSF-A546 8C-S-PSF V2.00	0	17. GFP-Imp-a4-FL and anti-PSF-A546_Pos043_S001	00-GkcYTPWSFB6fQ87wKEPYK4
720237		Nucleus	1	0.000	1.000	1501	100001437	100000013	GFP-IMPa4-FL anti-PSF-A546 8C-S-PSF V2.00	0	17. GFP-Imp-a4-FL and anti-PSF-A546_Pos043_S001	00-GkcYTPWSFB6fQ87wKEPYK4
154597		Nucleus	1	0.000	1.000	1502	100001438	100000014	GFP-IMPa4-FL anti-PSF-A546 8C-S-PSF V2.00	0	17. GFP-Imp-a4-FL and anti-PSF-A546_Pos043_S001	00-GkcYTPWSFB6fQ87wKEPYK4
113686		Nucleus	1	0.000	1.000	1503	100001439	100000015	GFP-IMPa4-FL anti-PSF-A546 8C-S-PSF V2.00	0	17. GFP-Imp-a4-FL and anti-PSF-A546_Pos043_S001	00-GkcYTPWSFB6fQ87wKEPYK4
147696		Nucleus	1	0.000	1.000	1504	100001440	100000016	GFP-IMPa4-FL anti-PSF-A546 8C-S-PSF V2.00	0	17. GFP-Imp-a4-FL and anti-PSF-A546_Pos043_S001	00-GkcYTPWSFB6fQ87wKEPYK4
30028		Nucleus	1	0.000	1.000	1505	100001441	100000017	GFP-IMPa4-FL anti-PSF-A546 8C-S-PSF V2.00	0	17. GFP-Imp-a4-FL and anti-PSF-A546_Pos043_S001	00-GkcYTPWSFB6fQ87wKEPYK4
109156		Nucleus	1	0.000	1.000	1506	100001442	100000018	GFP-IMPa4-FL anti-PSF-A546 8C-S-PSF V2.00	0	17. GFP-Imp-a4-FL and anti-PSF-A546_Pos043_S001	00-GkcYTPWSFB6fQ87wKEPYK4
808179		Nucleus	1	0.000	1.000	1507	100001443	100000000	GFP-IMPa4-FL anti-PSF-A546 8C-S-PSF V2.00	0	17. GFP-Imp-a4-FL and anti-PSF-A546_Pos044_S001	00-WRfFbab2QTueZtnTGoJgWj
465336		Nucleus	1	0.000	1.000	1508	100001444	100000001	GFP-IMPa4-FL anti-PSF-A546 8C-S-PSF V2.00	0	17. GFP-Imp-a4-FL and anti-PSF-A546_Pos044_S001	00-WRfFbab2QTueZtnTGoJgWj
541501		Nucleus	1	0.000	1.000	1509	100001445	100000002	GFP-IMPa4-FL anti-PSF-A546 8C-S-PSF V2.00	0	17. GFP-Imp-a4-FL and anti-PSF-A546_Pos044_S001	00-WRfFbab2QTueZtnTGoJgWj
528545		Nucleus	1	0.000	1.000	1510	100001446	100000003	GFP-IMPa4-FL anti-PSF-A546 8C-S-PSF V2.00	0	17. GFP-Imp-a4-FL and anti-PSF-A546_Pos044_S001	00-WRfFbab2QTueZtnTGoJgWj
624525		Nucleus	1	0.000	1.000	1511	100001447	100000004	GFP-IMPa4-FL anti-PSF-A546 8C-S-PSF V2.00	0	17. GFP-Imp-a4-FL and anti-PSF-A546_Pos044_S001	00-WRfFbab2QTueZtnTGoJgWj
249148		Nucleus	1	0.000	1.000	1512	100001448	100000005	GFP-IMPa4-FL anti-PSF-A546 8C-S-PSF V2.00	0	17. GFP-Imp-a4-FL and anti-PSF-A546_Pos044_S001	00-WRfFbab2QTueZtnTGoJgWj
615819		Nucleus	1	0.000	1.000	1514	100001449	100000006	GFP-IMPa4-FL anti-PSF-A546 8C-S-PSF V2.00	0	17. GFP-Imp-a4-FL and anti-PSF-A546_Pos044_S001	00-WRfFbab2QTueZtnTGoJgWj
749919		Nucleus	1	0.000	1.000	1515	100001450	100000007	GFP-IMPa4-FL anti-PSF-A546 8C-S-PSF V2.00	0	17. GFP-Imp-a4-FL and anti-PSF-A546_Pos044_S001	00-WRfFbab2QTueZtnTGoJgWj
457026		Nucleus	1	0.000	1.000	1516	100001451	100000008	GFP-IMPa4-FL anti-PSF-A546 8C-S-PSF V2.00	0	17. GFP-Imp-a4-FL and anti-PSF-A546_Pos044_S001	00-WRfFbab2QTueZtnTGoJgWj
409701		Nucleus	1	0.000	1.000	1517	100001452	100000009	GFP-IMPa4-FL anti-PSF-A546 8C-S-PSF V2.00	0	17. GFP-Imp-a4-FL and anti-PSF-A546_Pos044_S001	00-WRfFbab2QTueZtnTGoJgWj
811885		Nucleus	1	0.000	1.000	1518	100001453	100000010	GFP-IMPa4-FL anti-PSF-A546 8C-S-PSF V2.00	0	17. GFP-Imp-a4-FL and anti-PSF-A546_Pos044_S001	00-WRfFbab2QTueZtnTGoJgWj
599186		Nucleus	1	0.000	1.000	1519	100001454	100000011	GFP-IMPa4-FL anti-PSF-A546 8C-S-PSF V2.00	0	17. GFP-Imp-a4-FL and anti-PSF-A546_Pos044_S001	00-WRfFbab2QTueZtnTGoJgWj
681744		Nucleus	1	0.000	1.000	1520	100001455	100000012	GFP-IMPa4-FL anti-PSF-A546 8C-S-PSF V2.00	0	17. GFP-Imp-a4-FL and anti-PSF-A546_Pos044_S001	00-WRfFbab2QTueZtnTGoJgWj
677036		Nucleus	1	0.000	1.000	1521	100001456	100000013	GFP-IMPa4-FL anti-PSF-A546 8C-S-PSF V2.00	0	17. GFP-Imp-a4-FL and anti-PSF-A546_Pos044_S001	00-WRfFbab2QTueZtnTGoJgWj
404901		Nucleus	1	0.000	1.000	1522	100001457	100000014	GFP-IMPa4-FL anti-PSF-A546 8C-S-PSF V2.00	0	17. GFP-Imp-a4-FL and anti-PSF-A546_Pos044_S001	00-WRfFbab2QTueZtnTGoJgWj
912770		Nucleus	1	0.000	1.000	1523	100001458	100000015	GFP-IMPa4-FL anti-PSF-A546 8C-S-PSF V2.00	0	17. GFP-Imp-a4-FL and anti-PSF-A546_Pos044_S001	00-WRfFbab2QTueZtnTGoJgWj
570478		Nucleus	1	0.000	1.000	1524	100001459	100000000	GFP-IMPa4-FL anti-PSF-A546 8C-S-PSF V2.00	0	17. GFP-Imp-a4-FL and anti-PSF-A546_Pos045_S001	00-o2ZVu7V9rUimetfPBds87g
74988		Nucleus	1	0.000	1.000	1525	100001460	100000001	GFP-IMPa4-FL anti-PSF-A546 8C-S-PSF V2.00	0	17. GFP-Imp-a4-FL and anti-PSF-A546_Pos045_S001	00-o2ZVu7V9rUimetfPBds87g
1.43748e+006		Nucleus	1	0.000	1.000	1527	100001461	100000002	GFP-IMPa4-FL anti-PSF-A546 8C-S-PSF V2.00	0	17. GFP-Imp-a4-FL and anti-PSF-A546_Pos045_S001	00-o2ZVu7V9rUimetfPBds87g
803559		Nucleus	1	0.000	1.000	1529	100001462	100000003	GFP-IMPa4-FL anti-PSF-A546 8C-S-PSF V2.00	0	17. GFP-Imp-a4-FL and anti-PSF-A546_Pos045_S001	00-o2ZVu7V9rUimetfPBds87g
662644		Nucleus	1	0.000	1.000	1530	100001463	100000004	GFP-IMPa4-FL anti-PSF-A546 8C-S-PSF V2.00	0	17. GFP-Imp-a4-FL and anti-PSF-A546_Pos045_S001	00-o2ZVu7V9rUimetfPBds87g
731072		Nucleus	1	0.000	1.000	1531	100001464	100000005	GFP-IMPa4-FL anti-PSF-A546 8C-S-PSF V2.00	0	17. GFP-Imp-a4-FL and anti-PSF-A546_Pos045_S001	00-o2ZVu7V9rUimetfPBds87g
655321		Nucleus	1	0.000	1.000	1532	100001465	100000006	GFP-IMPa4-FL anti-PSF-A546 8C-S-PSF V2.00	0	17. GFP-Imp-a4-FL and anti-PSF-A546_Pos045_S001	00-o2ZVu7V9rUimetfPBds87g
589337		Nucleus	1	0.000	1.000	1533	100001466	100000007	GFP-IMPa4-FL anti-PSF-A546 8C-S-PSF V2.00	0	17. GFP-Imp-a4-FL and anti-PSF-A546_Pos045_S001	00-o2ZVu7V9rUimetfPBds87g
983283		Nucleus	1	0.000	1.000	1534	100001467	100000008	GFP-IMPa4-FL anti-PSF-A546 8C-S-PSF V2.00	0	17. GFP-Imp-a4-FL and anti-PSF-A546_Pos045_S001	00-o2ZVu7V9rUimetfPBds87g
677805		Nucleus	1	0.000	1.000	1538	100001468	100000009	GFP-IMPa4-FL anti-PSF-A546 8C-S-PSF V2.00	0	17. GFP-Imp-a4-FL and anti-PSF-A546_Pos045_S001	00-o2ZVu7V9rUimetfPBds87g
387034		Nucleus	1	0.000	1.000	1539	100001469	100000010	GFP-IMPa4-FL anti-PSF-A546 8C-S-PSF V2.00	0	17. GFP-Imp-a4-FL and anti-PSF-A546_Pos045_S001	00-o2ZVu7V9rUimetfPBds87g
641552		Nucleus	1	0.000	1.000	1542	100001470	100000011	GFP-IMPa4-FL anti-PSF-A546 8C-S-PSF V2.00	0	17. GFP-Imp-a4-FL and anti-PSF-A546_Pos045_S001	00-o2ZVu7V9rUimetfPBds87g
479609		Nucleus	1	0.000	1.000	1543	100001471	100000012	GFP-IMPa4-FL anti-PSF-A546 8C-S-PSF V2.00	0	17. GFP-Imp-a4-FL and anti-PSF-A546_Pos045_S001	00-o2ZVu7V9rUimetfPBds87g
654075		Nucleus	1	0.000	1.000	1544	100001472	100000013	GFP-IMPa4-FL anti-PSF-A546 8C-S-PSF V2.00	0	17. GFP-Imp-a4-FL and anti-PSF-A546_Pos045_S001	00-o2ZVu7V9rUimetfPBds87g
620050		Nucleus	1	0.000	1.000	1545	100001473	100000014	GFP-IMPa4-FL anti-PSF-A546 8C-S-PSF V2.00	0	17. GFP-Imp-a4-FL and anti-PSF-A546_Pos045_S001	00-o2ZVu7V9rUimetfPBds87g
470180		Nucleus	1	0.000	1.000	1546	100001474	100000015	GFP-IMPa4-FL anti-PSF-A546 8C-S-PSF V2.00	0	17. GFP-Imp-a4-FL and anti-PSF-A546_Pos045_S001	00-o2ZVu7V9rUimetfPBds87g
336360		Nucleus	1	0.000	1.000	1547	100001475	100000016	GFP-IMPa4-FL anti-PSF-A546 8C-S-PSF V2.00	0	17. GFP-Imp-a4-FL and anti-PSF-A546_Pos045_S001	00-o2ZVu7V9rUimetfPBds87g
111288		Nucleus	1	0.000	1.000	1548	100001476	100000017	GFP-IMPa4-FL anti-PSF-A546 8C-S-PSF V2.00	0	17. GFP-Imp-a4-FL and anti-PSF-A546_Pos045_S001	00-o2ZVu7V9rUimetfPBds87g
884834		Nucleus	1	0.000	1.000	1549	100001477	100000018	GFP-IMPa4-FL anti-PSF-A546 8C-S-PSF V2.00	0	17. GFP-Imp-a4-FL and anti-PSF-A546_Pos045_S001	00-o2ZVu7V9rUimetfPBds87g
280837		Nucleus	1	0.000	1.000	1550	100001478	100000019	GFP-IMPa4-FL anti-PSF-A546 8C-S-PSF V2.00	0	17. GFP-Imp-a4-FL and anti-PSF-A546_Pos045_S001	00-o2ZVu7V9rUimetfPBds87g
161298		Nucleus	1	0.000	1.000	1552	100001479	100000000	GFP-IMPa4-FL anti-PSF-A546 8C-S-PSF V2.00	0	17. GFP-Imp-a4-FL and anti-PSF-A546_Pos046_S001	00-SjSRUdvv5XrH6XwVbmnmC5
733863		Nucleus	1	0.000	1.000	1553	100001480	100000001	GFP-IMPa4-FL anti-PSF-A546 8C-S-PSF V2.00	0	17. GFP-Imp-a4-FL and anti-PSF-A546_Pos046_S001	00-SjSRUdvv5XrH6XwVbmnmC5
328344		Nucleus	1	0.000	1.000	1554	100001481	100000002	GFP-IMPa4-FL anti-PSF-A546 8C-S-PSF V2.00	0	17. GFP-Imp-a4-FL and anti-PSF-A546_Pos046_S001	00-SjSRUdvv5XrH6XwVbmnmC5
614405		Nucleus	1	0.000	1.000	1555	100001482	100000003	GFP-IMPa4-FL anti-PSF-A546 8C-S-PSF V2.00	0	17. GFP-Imp-a4-FL and anti-PSF-A546_Pos046_S001	00-SjSRUdvv5XrH6XwVbmnmC5
494363		Nucleus	1	0.000	1.000	1556	100001483	100000004	GFP-IMPa4-FL anti-PSF-A546 8C-S-PSF V2.00	0	17. GFP-Imp-a4-FL and anti-PSF-A546_Pos046_S001	00-SjSRUdvv5XrH6XwVbmnmC5
550678		Nucleus	1	0.000	1.000	1557	100001484	100000005	GFP-IMPa4-FL anti-PSF-A546 8C-S-PSF V2.00	0	17. GFP-Imp-a4-FL and anti-PSF-A546_Pos046_S001	00-SjSRUdvv5XrH6XwVbmnmC5
954252		Nucleus	1	0.000	1.000	1558	100001485	100000006	GFP-IMPa4-FL anti-PSF-A546 8C-S-PSF V2.00	0	17. GFP-Imp-a4-FL and anti-PSF-A546_Pos046_S001	00-SjSRUdvv5XrH6XwVbmnmC5
694018		Nucleus	1	0.000	1.000	1559	100001486	100000007	GFP-IMPa4-FL anti-PSF-A546 8C-S-PSF V2.00	0	17. GFP-Imp-a4-FL and anti-PSF-A546_Pos046_S001	00-SjSRUdvv5XrH6XwVbmnmC5
354609		Nucleus	1	0.000	1.000	1560	100001487	100000008	GFP-IMPa4-FL anti-PSF-A546 8C-S-PSF V2.00	0	17. GFP-Imp-a4-FL and anti-PSF-A546_Pos046_S001	00-SjSRUdvv5XrH6XwVbmnmC5
530831		Nucleus	1	0.000	1.000	1561	100001488	100000009	GFP-IMPa4-FL anti-PSF-A546 8C-S-PSF V2.00	0	17. GFP-Imp-a4-FL and anti-PSF-A546_Pos046_S001	00-SjSRUdvv5XrH6XwVbmnmC5
633895		Nucleus	1	0.000	1.000	1562	100001489	100000010	GFP-IMPa4-FL anti-PSF-A546 8C-S-PSF V2.00	0	17. GFP-Imp-a4-FL and anti-PSF-A546_Pos046_S001	00-SjSRUdvv5XrH6XwVbmnmC5
622171		Nucleus	1	0.000	1.000	1563	100001490	100000011	GFP-IMPa4-FL anti-PSF-A546 8C-S-PSF V2.00	0	17. GFP-Imp-a4-FL and anti-PSF-A546_Pos046_S001	00-SjSRUdvv5XrH6XwVbmnmC5
544997		Nucleus	1	0.000	1.000	1564	100001491	100000012	GFP-IMPa4-FL anti-PSF-A546 8C-S-PSF V2.00	0	17. GFP-Imp-a4-FL and anti-PSF-A546_Pos046_S001	00-SjSRUdvv5XrH6XwVbmnmC5
765762		Nucleus	1	0.000	1.000	1565	100001492	100000013	GFP-IMPa4-FL anti-PSF-A546 8C-S-PSF V2.00	0	17. GFP-Imp-a4-FL and anti-PSF-A546_Pos046_S001	00-SjSRUdvv5XrH6XwVbmnmC5
849626		Nucleus	1	0.000	1.000	1566	100001493	100000014	GFP-IMPa4-FL anti-PSF-A546 8C-S-PSF V2.00	0	17. GFP-Imp-a4-FL and anti-PSF-A546_Pos046_S001	00-SjSRUdvv5XrH6XwVbmnmC5
518267		Nucleus	1	0.000	1.000	1567	100001494	100000015	GFP-IMPa4-FL anti-PSF-A546 8C-S-PSF V2.00	0	17. GFP-Imp-a4-FL and anti-PSF-A546_Pos046_S001	00-SjSRUdvv5XrH6XwVbmnmC5
440623		Nucleus	1	0.000	1.000	1568	100001495	100000016	GFP-IMPa4-FL anti-PSF-A546 8C-S-PSF V2.00	0	17. GFP-Imp-a4-FL and anti-PSF-A546_Pos046_S001	00-SjSRUdvv5XrH6XwVbmnmC5
1.13748e+006		Nucleus	1	0.000	1.000	1569	100001496	100000017	GFP-IMPa4-FL anti-PSF-A546 8C-S-PSF V2.00	0	17. GFP-Imp-a4-FL and anti-PSF-A546_Pos046_S001	00-SjSRUdvv5XrH6XwVbmnmC5
816379		Nucleus	1	0.000	1.000	1570	100001497	100000018	GFP-IMPa4-FL anti-PSF-A546 8C-S-PSF V2.00	0	17. GFP-Imp-a4-FL and anti-PSF-A546_Pos046_S001	00-SjSRUdvv5XrH6XwVbmnmC5
161409		Nucleus	1	0.000	1.000	1571	100001498	100000019	GFP-IMPa4-FL anti-PSF-A546 8C-S-PSF V2.00	0	17. GFP-Imp-a4-FL and anti-PSF-A546_Pos046_S001	00-SjSRUdvv5XrH6XwVbmnmC5
582446		Nucleus	1	0.000	1.000	1572	100001499	100000020	GFP-IMPa4-FL anti-PSF-A546 8C-S-PSF V2.00	0	17. GFP-Imp-a4-FL and anti-PSF-A546_Pos046_S001	00-SjSRUdvv5XrH6XwVbmnmC5
134321		Nucleus	1	0.000	1.000	1573	100001500	100000021	GFP-IMPa4-FL anti-PSF-A546 8C-S-PSF V2.00	0	17. GFP-Imp-a4-FL and anti-PSF-A546_Pos046_S001	00-SjSRUdvv5XrH6XwVbmnmC5
676479		Nucleus	1	0.000	1.000	1574	100001501	100000022	GFP-IMPa4-FL anti-PSF-A546 8C-S-PSF V2.00	0	17. GFP-Imp-a4-FL and anti-PSF-A546_Pos046_S001	00-SjSRUdvv5XrH6XwVbmnmC5
6.13679e+006		Nucleus	1	0.000	1.000	1575	100001502	100000023	GFP-IMPa4-FL anti-PSF-A546 8C-S-PSF V2.00	0	17. GFP-Imp-a4-FL and anti-PSF-A546_Pos046_S001	00-SjSRUdvv5XrH6XwVbmnmC5
95649		Nucleus	1	0.000	1.000	1578	100001503	100000000	GFP-IMPa4-FL anti-PSF-A546 8C-S-PSF V2.00	0	17. GFP-Imp-a4-FL and anti-PSF-A546_Pos047_S001	00-MLHEVnUr2VFwGsHpykXFcM
728736		Nucleus	1	0.000	1.000	1579	100001504	100000001	GFP-IMPa4-FL anti-PSF-A546 8C-S-PSF V2.00	0	17. GFP-Imp-a4-FL and anti-PSF-A546_Pos047_S001	00-MLHEVnUr2VFwGsHpykXFcM
303762		Nucleus	1	0.000	1.000	1581	100001505	100000002	GFP-IMPa4-FL anti-PSF-A546 8C-S-PSF V2.00	0	17. GFP-Imp-a4-FL and anti-PSF-A546_Pos047_S001	00-MLHEVnUr2VFwGsHpykXFcM
773454		Nucleus	1	0.000	1.000	1583	100001506	100000003	GFP-IMPa4-FL anti-PSF-A546 8C-S-PSF V2.00	0	17. GFP-Imp-a4-FL and anti-PSF-A546_Pos047_S001	00-MLHEVnUr2VFwGsHpykXFcM
336074		Nucleus	1	0.000	1.000	1585	100001507	100000004	GFP-IMPa4-FL anti-PSF-A546 8C-S-PSF V2.00	0	17. GFP-Imp-a4-FL and anti-PSF-A546_Pos047_S001	00-MLHEVnUr2VFwGsHpykXFcM
617156		Nucleus	1	0.000	1.000	1590	100001508	100000005	GFP-IMPa4-FL anti-PSF-A546 8C-S-PSF V2.00	0	17. GFP-Imp-a4-FL and anti-PSF-A546_Pos047_S001	00-MLHEVnUr2VFwGsHpykXFcM
349231		Nucleus	1	0.000	1.000	1591	100001509	100000006	GFP-IMPa4-FL anti-PSF-A546 8C-S-PSF V2.00	0	17. GFP-Imp-a4-FL and anti-PSF-A546_Pos047_S001	00-MLHEVnUr2VFwGsHpykXFcM
340649		Nucleus	1	0.000	1.000	1592	100001510	100000007	GFP-IMPa4-FL anti-PSF-A546 8C-S-PSF V2.00	0	17. GFP-Imp-a4-FL and anti-PSF-A546_Pos047_S001	00-MLHEVnUr2VFwGsHpykXFcM
758352		Nucleus	1	0.000	1.000	1593	100001511	100000008	GFP-IMPa4-FL anti-PSF-A546 8C-S-PSF V2.00	0	17. GFP-Imp-a4-FL and anti-PSF-A546_Pos047_S001	00-MLHEVnUr2VFwGsHpykXFcM
125725		Nucleus	1	0.000	1.000	1594	100001512	100000009	GFP-IMPa4-FL anti-PSF-A546 8C-S-PSF V2.00	0	17. GFP-Imp-a4-FL and anti-PSF-A546_Pos047_S001	00-MLHEVnUr2VFwGsHpykXFcM
554148		Nucleus	1	0.000	1.000	1595	100001513	100000010	GFP-IMPa4-FL anti-PSF-A546 8C-S-PSF V2.00	0	17. GFP-Imp-a4-FL and anti-PSF-A546_Pos047_S001	00-MLHEVnUr2VFwGsHpykXFcM
543915		Nucleus	1	0.000	1.000	1596	100001514	100000011	GFP-IMPa4-FL anti-PSF-A546 8C-S-PSF V2.00	0	17. GFP-Imp-a4-FL and anti-PSF-A546_Pos047_S001	00-MLHEVnUr2VFwGsHpykXFcM
443609		Nucleus	1	0.000	1.000	1599	100001515	100000000	GFP-IMPa4-FL anti-PSF-A546 8C-S-PSF V2.00	0	17. GFP-Imp-a4-FL and anti-PSF-A546_Pos048_S001	00-EumhG9xiob4gRiG7a5gm9g
350683		Nucleus	1	0.000	1.000	1600	100001516	100000001	GFP-IMPa4-FL anti-PSF-A546 8C-S-PSF V2.00	0	17. GFP-Imp-a4-FL and anti-PSF-A546_Pos048_S001	00-EumhG9xiob4gRiG7a5gm9g
775494		Nucleus	1	0.000	1.000	1610	100001517	100000002	GFP-IMPa4-FL anti-PSF-A546 8C-S-PSF V2.00	0	17. GFP-Imp-a4-FL and anti-PSF-A546_Pos048_S001	00-EumhG9xiob4gRiG7a5gm9g
576637		Nucleus	1	0.000	1.000	1611	100001518	100000003	GFP-IMPa4-FL anti-PSF-A546 8C-S-PSF V2.00	0	17. GFP-Imp-a4-FL and anti-PSF-A546_Pos048_S001	00-EumhG9xiob4gRiG7a5gm9g
382222		Nucleus	1	0.000	1.000	1617	100001519	100000000	GFP-IMPa4-FL anti-PSF-A546 8C-S-PSF V2.00	0	17. GFP-Imp-a4-FL and anti-PSF-A546_Pos049_S001	00-v2DKNeMKNpjuhYJTFbryV6
203179		Nucleus	1	0.000	1.000	1621	100001520	100000001	GFP-IMPa4-FL anti-PSF-A546 8C-S-PSF V2.00	0	17. GFP-Imp-a4-FL and anti-PSF-A546_Pos049_S001	00-v2DKNeMKNpjuhYJTFbryV6
787088		Nucleus	1	0.000	1.000	1622	100001521	100000002	GFP-IMPa4-FL anti-PSF-A546 8C-S-PSF V2.00	0	17. GFP-Imp-a4-FL and anti-PSF-A546_Pos049_S001	00-v2DKNeMKNpjuhYJTFbryV6
578472		Nucleus	1	0.000	1.000	1624	100001522	100000003	GFP-IMPa4-FL anti-PSF-A546 8C-S-PSF V2.00	0	17. GFP-Imp-a4-FL and anti-PSF-A546_Pos049_S001	00-v2DKNeMKNpjuhYJTFbryV6
536469		Nucleus	1	0.000	1.000	1626	100001523	100000004	GFP-IMPa4-FL anti-PSF-A546 8C-S-PSF V2.00	0	17. GFP-Imp-a4-FL and anti-PSF-A546_Pos049_S001	00-v2DKNeMKNpjuhYJTFbryV6
656410		Nucleus	1	0.000	1.000	1627	100001524	100000005	GFP-IMPa4-FL anti-PSF-A546 8C-S-PSF V2.00	0	17. GFP-Imp-a4-FL and anti-PSF-A546_Pos049_S001	00-v2DKNeMKNpjuhYJTFbryV6
4.80984e+006		Nucleus	1	0.000	1.000	1635	100001525	100000006	GFP-IMPa4-FL anti-PSF-A546 8C-S-PSF V2.00	0	17. GFP-Imp-a4-FL and anti-PSF-A546_Pos049_S001	00-v2DKNeMKNpjuhYJTFbryV6
1.6902e+006		Nucleus	1	0.000	1.000	1636	100001526	100000007	GFP-IMPa4-FL anti-PSF-A546 8C-S-PSF V2.00	0	17. GFP-Imp-a4-FL and anti-PSF-A546_Pos049_S001	00-v2DKNeMKNpjuhYJTFbryV6
1.6057e+006		Nucleus	1	0.000	1.000	1637	100001527	100000008	GFP-IMPa4-FL anti-PSF-A546 8C-S-PSF V2.00	0	17. GFP-Imp-a4-FL and anti-PSF-A546_Pos049_S001	00-v2DKNeMKNpjuhYJTFbryV6
2.15793e+006		Nucleus	1	0.000	1.000	1638	100001528	100000009	GFP-IMPa4-FL anti-PSF-A546 8C-S-PSF V2.00	0	17. GFP-Imp-a4-FL and anti-PSF-A546_Pos049_S001	00-v2DKNeMKNpjuhYJTFbryV6
2.01357e+006		Nucleus	1	0.000	1.000	1639	100001529	100000010	GFP-IMPa4-FL anti-PSF-A546 8C-S-PSF V2.00	0	17. GFP-Imp-a4-FL and anti-PSF-A546_Pos049_S001	00-v2DKNeMKNpjuhYJTFbryV6
