# Supplementary material for: Development of a pipeline for automated, high-throughput analysis of paraspeckle proteins reveals specific roles for importin α proteins
Source: Sci Rep. 2017 Feb 27;7:43323. doi: 10.1038/srep43323 (PMC5379994; doi:10.1038/srep43323)
Supplement: Supplementary Dataset SD1-C PART 1 [file srep43323-s4.zip › I8P/8C-S-PSF/_/GFP-IMPa4-FL anti-PSF-A546 8C-S-PSF V2.00_Statistics/GFP-IMPa4-FL anti-PSF-A546 8C-S-PSF V2.00_Nucleus_Intensity_StdDev_Ch=2.csv]

Nucleus Intensity StdDev Ch=2
====================
Value	Unit	Category	Channel	Birth [s]	Death [s]	CellID	ID	OriginalID	Original Component Name	Original Component ID	Original Image Name	Original Image ID
5.55575		Nucleus	2	0.000	1.000	0	100000000	100000000	GFP-IMPa4-FL anti-PSF-A546 8C-S-PSF V2.00	0	17. GFP-Imp-a4-FL and anti-PSF-A546_Pos001_S001	00-zexZKTbWB7WrFXHTp39Jif
11.8679		Nucleus	2	0.000	1.000	1	100000001	100000001	GFP-IMPa4-FL anti-PSF-A546 8C-S-PSF V2.00	0	17. GFP-Imp-a4-FL and anti-PSF-A546_Pos001_S001	00-zexZKTbWB7WrFXHTp39Jif
9.17349		Nucleus	2	0.000	1.000	2	100000002	100000002	GFP-IMPa4-FL anti-PSF-A546 8C-S-PSF V2.00	0	17. GFP-Imp-a4-FL and anti-PSF-A546_Pos001_S001	00-zexZKTbWB7WrFXHTp39Jif
10.7058		Nucleus	2	0.000	1.000	3	100000003	100000003	GFP-IMPa4-FL anti-PSF-A546 8C-S-PSF V2.00	0	17. GFP-Imp-a4-FL and anti-PSF-A546_Pos001_S001	00-zexZKTbWB7WrFXHTp39Jif
5.61066		Nucleus	2	0.000	1.000	4	100000004	100000004	GFP-IMPa4-FL anti-PSF-A546 8C-S-PSF V2.00	0	17. GFP-Imp-a4-FL and anti-PSF-A546_Pos001_S001	00-zexZKTbWB7WrFXHTp39Jif
5.80879		Nucleus	2	0.000	1.000	5	100000005	100000005	GFP-IMPa4-FL anti-PSF-A546 8C-S-PSF V2.00	0	17. GFP-Imp-a4-FL and anti-PSF-A546_Pos001_S001	00-zexZKTbWB7WrFXHTp39Jif
3.94585		Nucleus	2	0.000	1.000	6	100000006	100000006	GFP-IMPa4-FL anti-PSF-A546 8C-S-PSF V2.00	0	17. GFP-Imp-a4-FL and anti-PSF-A546_Pos001_S001	00-zexZKTbWB7WrFXHTp39Jif
3.45141		Nucleus	2	0.000	1.000	7	100000007	100000007	GFP-IMPa4-FL anti-PSF-A546 8C-S-PSF V2.00	0	17. GFP-Imp-a4-FL and anti-PSF-A546_Pos001_S001	00-zexZKTbWB7WrFXHTp39Jif
1.47719		Nucleus	2	0.000	1.000	8	100000008	100000008	GFP-IMPa4-FL anti-PSF-A546 8C-S-PSF V2.00	0	17. GFP-Imp-a4-FL and anti-PSF-A546_Pos001_S001	00-zexZKTbWB7WrFXHTp39Jif
1.40748		Nucleus	2	0.000	1.000	9	100000009	100000009	GFP-IMPa4-FL anti-PSF-A546 8C-S-PSF V2.00	0	17. GFP-Imp-a4-FL and anti-PSF-A546_Pos001_S001	00-zexZKTbWB7WrFXHTp39Jif
2.13405		Nucleus	2	0.000	1.000	10	100000010	100000010	GFP-IMPa4-FL anti-PSF-A546 8C-S-PSF V2.00	0	17. GFP-Imp-a4-FL and anti-PSF-A546_Pos001_S001	00-zexZKTbWB7WrFXHTp39Jif
1.61092		Nucleus	2	0.000	1.000	11	100000011	100000011	GFP-IMPa4-FL anti-PSF-A546 8C-S-PSF V2.00	0	17. GFP-Imp-a4-FL and anti-PSF-A546_Pos001_S001	00-zexZKTbWB7WrFXHTp39Jif
2.87447		Nucleus	2	0.000	1.000	12	100000012	100000012	GFP-IMPa4-FL anti-PSF-A546 8C-S-PSF V2.00	0	17. GFP-Imp-a4-FL and anti-PSF-A546_Pos001_S001	00-zexZKTbWB7WrFXHTp39Jif
1.68071		Nucleus	2	0.000	1.000	13	100000013	100000013	GFP-IMPa4-FL anti-PSF-A546 8C-S-PSF V2.00	0	17. GFP-Imp-a4-FL and anti-PSF-A546_Pos001_S001	00-zexZKTbWB7WrFXHTp39Jif
1.65912		Nucleus	2	0.000	1.000	14	100000014	100000014	GFP-IMPa4-FL anti-PSF-A546 8C-S-PSF V2.00	0	17. GFP-Imp-a4-FL and anti-PSF-A546_Pos001_S001	00-zexZKTbWB7WrFXHTp39Jif
1.50919		Nucleus	2	0.000	1.000	15	100000015	100000015	GFP-IMPa4-FL anti-PSF-A546 8C-S-PSF V2.00	0	17. GFP-Imp-a4-FL and anti-PSF-A546_Pos001_S001	00-zexZKTbWB7WrFXHTp39Jif
1.57725		Nucleus	2	0.000	1.000	16	100000016	100000016	GFP-IMPa4-FL anti-PSF-A546 8C-S-PSF V2.00	0	17. GFP-Imp-a4-FL and anti-PSF-A546_Pos001_S001	00-zexZKTbWB7WrFXHTp39Jif
1.53126		Nucleus	2	0.000	1.000	17	100000017	100000017	GFP-IMPa4-FL anti-PSF-A546 8C-S-PSF V2.00	0	17. GFP-Imp-a4-FL and anti-PSF-A546_Pos001_S001	00-zexZKTbWB7WrFXHTp39Jif
1.84601		Nucleus	2	0.000	1.000	18	100000018	100000018	GFP-IMPa4-FL anti-PSF-A546 8C-S-PSF V2.00	0	17. GFP-Imp-a4-FL and anti-PSF-A546_Pos001_S001	00-zexZKTbWB7WrFXHTp39Jif
1.36781		Nucleus	2	0.000	1.000	19	100000019	100000019	GFP-IMPa4-FL anti-PSF-A546 8C-S-PSF V2.00	0	17. GFP-Imp-a4-FL and anti-PSF-A546_Pos001_S001	00-zexZKTbWB7WrFXHTp39Jif
1.24544		Nucleus	2	0.000	1.000	20	100000020	100000020	GFP-IMPa4-FL anti-PSF-A546 8C-S-PSF V2.00	0	17. GFP-Imp-a4-FL and anti-PSF-A546_Pos001_S001	00-zexZKTbWB7WrFXHTp39Jif
1.34552		Nucleus	2	0.000	1.000	21	100000021	100000021	GFP-IMPa4-FL anti-PSF-A546 8C-S-PSF V2.00	0	17. GFP-Imp-a4-FL and anti-PSF-A546_Pos001_S001	00-zexZKTbWB7WrFXHTp39Jif
1.83272		Nucleus	2	0.000	1.000	22	100000022	100000022	GFP-IMPa4-FL anti-PSF-A546 8C-S-PSF V2.00	0	17. GFP-Imp-a4-FL and anti-PSF-A546_Pos001_S001	00-zexZKTbWB7WrFXHTp39Jif
3.34428		Nucleus	2	0.000	1.000	23	100000023	100000023	GFP-IMPa4-FL anti-PSF-A546 8C-S-PSF V2.00	0	17. GFP-Imp-a4-FL and anti-PSF-A546_Pos001_S001	00-zexZKTbWB7WrFXHTp39Jif
7.48548		Nucleus	2	0.000	1.000	24	100000024	100000024	GFP-IMPa4-FL anti-PSF-A546 8C-S-PSF V2.00	0	17. GFP-Imp-a4-FL and anti-PSF-A546_Pos001_S001	00-zexZKTbWB7WrFXHTp39Jif
2.07898		Nucleus	2	0.000	1.000	25	100000025	100000025	GFP-IMPa4-FL anti-PSF-A546 8C-S-PSF V2.00	0	17. GFP-Imp-a4-FL and anti-PSF-A546_Pos001_S001	00-zexZKTbWB7WrFXHTp39Jif
6.32405		Nucleus	2	0.000	1.000	26	100000026	100000026	GFP-IMPa4-FL anti-PSF-A546 8C-S-PSF V2.00	0	17. GFP-Imp-a4-FL and anti-PSF-A546_Pos001_S001	00-zexZKTbWB7WrFXHTp39Jif
6.4221		Nucleus	2	0.000	1.000	27	100000027	100000027	GFP-IMPa4-FL anti-PSF-A546 8C-S-PSF V2.00	0	17. GFP-Imp-a4-FL and anti-PSF-A546_Pos001_S001	00-zexZKTbWB7WrFXHTp39Jif
3.12745		Nucleus	2	0.000	1.000	28	100000028	100000028	GFP-IMPa4-FL anti-PSF-A546 8C-S-PSF V2.00	0	17. GFP-Imp-a4-FL and anti-PSF-A546_Pos001_S001	00-zexZKTbWB7WrFXHTp39Jif
1.98064		Nucleus	2	0.000	1.000	29	100000029	100000029	GFP-IMPa4-FL anti-PSF-A546 8C-S-PSF V2.00	0	17. GFP-Imp-a4-FL and anti-PSF-A546_Pos001_S001	00-zexZKTbWB7WrFXHTp39Jif
1.6292		Nucleus	2	0.000	1.000	30	100000030	100000030	GFP-IMPa4-FL anti-PSF-A546 8C-S-PSF V2.00	0	17. GFP-Imp-a4-FL and anti-PSF-A546_Pos001_S001	00-zexZKTbWB7WrFXHTp39Jif
3.87024		Nucleus	2	0.000	1.000	31	100000031	100000031	GFP-IMPa4-FL anti-PSF-A546 8C-S-PSF V2.00	0	17. GFP-Imp-a4-FL and anti-PSF-A546_Pos001_S001	00-zexZKTbWB7WrFXHTp39Jif
4.473		Nucleus	2	0.000	1.000	32	100000032	100000032	GFP-IMPa4-FL anti-PSF-A546 8C-S-PSF V2.00	0	17. GFP-Imp-a4-FL and anti-PSF-A546_Pos001_S001	00-zexZKTbWB7WrFXHTp39Jif
1.51787		Nucleus	2	0.000	1.000	33	100000033	100000033	GFP-IMPa4-FL anti-PSF-A546 8C-S-PSF V2.00	0	17. GFP-Imp-a4-FL and anti-PSF-A546_Pos001_S001	00-zexZKTbWB7WrFXHTp39Jif
1.79423		Nucleus	2	0.000	1.000	34	100000034	100000000	GFP-IMPa4-FL anti-PSF-A546 8C-S-PSF V2.00	0	17. GFP-Imp-a4-FL and anti-PSF-A546_Pos002_S001	00-Lm4vyA2HdRbr7KBBpwjJ5K
2.62683		Nucleus	2	0.000	1.000	35	100000035	100000001	GFP-IMPa4-FL anti-PSF-A546 8C-S-PSF V2.00	0	17. GFP-Imp-a4-FL and anti-PSF-A546_Pos002_S001	00-Lm4vyA2HdRbr7KBBpwjJ5K
3.66468		Nucleus	2	0.000	1.000	36	100000036	100000002	GFP-IMPa4-FL anti-PSF-A546 8C-S-PSF V2.00	0	17. GFP-Imp-a4-FL and anti-PSF-A546_Pos002_S001	00-Lm4vyA2HdRbr7KBBpwjJ5K
1.49957		Nucleus	2	0.000	1.000	37	100000037	100000003	GFP-IMPa4-FL anti-PSF-A546 8C-S-PSF V2.00	0	17. GFP-Imp-a4-FL and anti-PSF-A546_Pos002_S001	00-Lm4vyA2HdRbr7KBBpwjJ5K
1.68098		Nucleus	2	0.000	1.000	38	100000038	100000004	GFP-IMPa4-FL anti-PSF-A546 8C-S-PSF V2.00	0	17. GFP-Imp-a4-FL and anti-PSF-A546_Pos002_S001	00-Lm4vyA2HdRbr7KBBpwjJ5K
1.50734		Nucleus	2	0.000	1.000	39	100000039	100000005	GFP-IMPa4-FL anti-PSF-A546 8C-S-PSF V2.00	0	17. GFP-Imp-a4-FL and anti-PSF-A546_Pos002_S001	00-Lm4vyA2HdRbr7KBBpwjJ5K
2.24088		Nucleus	2	0.000	1.000	40	100000040	100000006	GFP-IMPa4-FL anti-PSF-A546 8C-S-PSF V2.00	0	17. GFP-Imp-a4-FL and anti-PSF-A546_Pos002_S001	00-Lm4vyA2HdRbr7KBBpwjJ5K
2.75294		Nucleus	2	0.000	1.000	41	100000041	100000007	GFP-IMPa4-FL anti-PSF-A546 8C-S-PSF V2.00	0	17. GFP-Imp-a4-FL and anti-PSF-A546_Pos002_S001	00-Lm4vyA2HdRbr7KBBpwjJ5K
2.92022		Nucleus	2	0.000	1.000	42	100000042	100000008	GFP-IMPa4-FL anti-PSF-A546 8C-S-PSF V2.00	0	17. GFP-Imp-a4-FL and anti-PSF-A546_Pos002_S001	00-Lm4vyA2HdRbr7KBBpwjJ5K
2.51564		Nucleus	2	0.000	1.000	43	100000043	100000009	GFP-IMPa4-FL anti-PSF-A546 8C-S-PSF V2.00	0	17. GFP-Imp-a4-FL and anti-PSF-A546_Pos002_S001	00-Lm4vyA2HdRbr7KBBpwjJ5K
1.73363		Nucleus	2	0.000	1.000	44	100000044	100000010	GFP-IMPa4-FL anti-PSF-A546 8C-S-PSF V2.00	0	17. GFP-Imp-a4-FL and anti-PSF-A546_Pos002_S001	00-Lm4vyA2HdRbr7KBBpwjJ5K
1.5384		Nucleus	2	0.000	1.000	45	100000045	100000011	GFP-IMPa4-FL anti-PSF-A546 8C-S-PSF V2.00	0	17. GFP-Imp-a4-FL and anti-PSF-A546_Pos002_S001	00-Lm4vyA2HdRbr7KBBpwjJ5K
1.65737		Nucleus	2	0.000	1.000	46	100000046	100000012	GFP-IMPa4-FL anti-PSF-A546 8C-S-PSF V2.00	0	17. GFP-Imp-a4-FL and anti-PSF-A546_Pos002_S001	00-Lm4vyA2HdRbr7KBBpwjJ5K
5.55369		Nucleus	2	0.000	1.000	47	100000047	100000013	GFP-IMPa4-FL anti-PSF-A546 8C-S-PSF V2.00	0	17. GFP-Imp-a4-FL and anti-PSF-A546_Pos002_S001	00-Lm4vyA2HdRbr7KBBpwjJ5K
3.40369		Nucleus	2	0.000	1.000	48	100000048	100000014	GFP-IMPa4-FL anti-PSF-A546 8C-S-PSF V2.00	0	17. GFP-Imp-a4-FL and anti-PSF-A546_Pos002_S001	00-Lm4vyA2HdRbr7KBBpwjJ5K
3.5323		Nucleus	2	0.000	1.000	49	100000049	100000015	GFP-IMPa4-FL anti-PSF-A546 8C-S-PSF V2.00	0	17. GFP-Imp-a4-FL and anti-PSF-A546_Pos002_S001	00-Lm4vyA2HdRbr7KBBpwjJ5K
5.34095		Nucleus	2	0.000	1.000	50	100000050	100000016	GFP-IMPa4-FL anti-PSF-A546 8C-S-PSF V2.00	0	17. GFP-Imp-a4-FL and anti-PSF-A546_Pos002_S001	00-Lm4vyA2HdRbr7KBBpwjJ5K
4.79542		Nucleus	2	0.000	1.000	51	100000051	100000017	GFP-IMPa4-FL anti-PSF-A546 8C-S-PSF V2.00	0	17. GFP-Imp-a4-FL and anti-PSF-A546_Pos002_S001	00-Lm4vyA2HdRbr7KBBpwjJ5K
4.41798		Nucleus	2	0.000	1.000	52	100000052	100000018	GFP-IMPa4-FL anti-PSF-A546 8C-S-PSF V2.00	0	17. GFP-Imp-a4-FL and anti-PSF-A546_Pos002_S001	00-Lm4vyA2HdRbr7KBBpwjJ5K
4.87605		Nucleus	2	0.000	1.000	53	100000053	100000019	GFP-IMPa4-FL anti-PSF-A546 8C-S-PSF V2.00	0	17. GFP-Imp-a4-FL and anti-PSF-A546_Pos002_S001	00-Lm4vyA2HdRbr7KBBpwjJ5K
3.80736		Nucleus	2	0.000	1.000	54	100000054	100000020	GFP-IMPa4-FL anti-PSF-A546 8C-S-PSF V2.00	0	17. GFP-Imp-a4-FL and anti-PSF-A546_Pos002_S001	00-Lm4vyA2HdRbr7KBBpwjJ5K
2.37413		Nucleus	2	0.000	1.000	55	100000055	100000021	GFP-IMPa4-FL anti-PSF-A546 8C-S-PSF V2.00	0	17. GFP-Imp-a4-FL and anti-PSF-A546_Pos002_S001	00-Lm4vyA2HdRbr7KBBpwjJ5K
2.60919		Nucleus	2	0.000	1.000	56	100000056	100000000	GFP-IMPa4-FL anti-PSF-A546 8C-S-PSF V2.00	0	17. GFP-Imp-a4-FL and anti-PSF-A546_Pos003_S001	00-mY26BqrJjfU4CLAh9N7JjP
1.65487		Nucleus	2	0.000	1.000	57	100000057	100000001	GFP-IMPa4-FL anti-PSF-A546 8C-S-PSF V2.00	0	17. GFP-Imp-a4-FL and anti-PSF-A546_Pos003_S001	00-mY26BqrJjfU4CLAh9N7JjP
1.55853		Nucleus	2	0.000	1.000	58	100000058	100000002	GFP-IMPa4-FL anti-PSF-A546 8C-S-PSF V2.00	0	17. GFP-Imp-a4-FL and anti-PSF-A546_Pos003_S001	00-mY26BqrJjfU4CLAh9N7JjP
1.55358		Nucleus	2	0.000	1.000	59	100000059	100000003	GFP-IMPa4-FL anti-PSF-A546 8C-S-PSF V2.00	0	17. GFP-Imp-a4-FL and anti-PSF-A546_Pos003_S001	00-mY26BqrJjfU4CLAh9N7JjP
1.60568		Nucleus	2	0.000	1.000	60	100000060	100000004	GFP-IMPa4-FL anti-PSF-A546 8C-S-PSF V2.00	0	17. GFP-Imp-a4-FL and anti-PSF-A546_Pos003_S001	00-mY26BqrJjfU4CLAh9N7JjP
1.87432		Nucleus	2	0.000	1.000	61	100000061	100000005	GFP-IMPa4-FL anti-PSF-A546 8C-S-PSF V2.00	0	17. GFP-Imp-a4-FL and anti-PSF-A546_Pos003_S001	00-mY26BqrJjfU4CLAh9N7JjP
1.64382		Nucleus	2	0.000	1.000	62	100000062	100000006	GFP-IMPa4-FL anti-PSF-A546 8C-S-PSF V2.00	0	17. GFP-Imp-a4-FL and anti-PSF-A546_Pos003_S001	00-mY26BqrJjfU4CLAh9N7JjP
1.74977		Nucleus	2	0.000	1.000	63	100000063	100000007	GFP-IMPa4-FL anti-PSF-A546 8C-S-PSF V2.00	0	17. GFP-Imp-a4-FL and anti-PSF-A546_Pos003_S001	00-mY26BqrJjfU4CLAh9N7JjP
1.75349		Nucleus	2	0.000	1.000	64	100000064	100000008	GFP-IMPa4-FL anti-PSF-A546 8C-S-PSF V2.00	0	17. GFP-Imp-a4-FL and anti-PSF-A546_Pos003_S001	00-mY26BqrJjfU4CLAh9N7JjP
2.2986		Nucleus	2	0.000	1.000	65	100000065	100000009	GFP-IMPa4-FL anti-PSF-A546 8C-S-PSF V2.00	0	17. GFP-Imp-a4-FL and anti-PSF-A546_Pos003_S001	00-mY26BqrJjfU4CLAh9N7JjP
1.9745		Nucleus	2	0.000	1.000	66	100000066	100000010	GFP-IMPa4-FL anti-PSF-A546 8C-S-PSF V2.00	0	17. GFP-Imp-a4-FL and anti-PSF-A546_Pos003_S001	00-mY26BqrJjfU4CLAh9N7JjP
1.85696		Nucleus	2	0.000	1.000	67	100000067	100000011	GFP-IMPa4-FL anti-PSF-A546 8C-S-PSF V2.00	0	17. GFP-Imp-a4-FL and anti-PSF-A546_Pos003_S001	00-mY26BqrJjfU4CLAh9N7JjP
2.09681		Nucleus	2	0.000	1.000	68	100000068	100000012	GFP-IMPa4-FL anti-PSF-A546 8C-S-PSF V2.00	0	17. GFP-Imp-a4-FL and anti-PSF-A546_Pos003_S001	00-mY26BqrJjfU4CLAh9N7JjP
1.66867		Nucleus	2	0.000	1.000	69	100000069	100000013	GFP-IMPa4-FL anti-PSF-A546 8C-S-PSF V2.00	0	17. GFP-Imp-a4-FL and anti-PSF-A546_Pos003_S001	00-mY26BqrJjfU4CLAh9N7JjP
1.87446		Nucleus	2	0.000	1.000	70	100000070	100000014	GFP-IMPa4-FL anti-PSF-A546 8C-S-PSF V2.00	0	17. GFP-Imp-a4-FL and anti-PSF-A546_Pos003_S001	00-mY26BqrJjfU4CLAh9N7JjP
1.66822		Nucleus	2	0.000	1.000	71	100000071	100000015	GFP-IMPa4-FL anti-PSF-A546 8C-S-PSF V2.00	0	17. GFP-Imp-a4-FL and anti-PSF-A546_Pos003_S001	00-mY26BqrJjfU4CLAh9N7JjP
3.7573		Nucleus	2	0.000	1.000	72	100000072	100000016	GFP-IMPa4-FL anti-PSF-A546 8C-S-PSF V2.00	0	17. GFP-Imp-a4-FL and anti-PSF-A546_Pos003_S001	00-mY26BqrJjfU4CLAh9N7JjP
1.39746		Nucleus	2	0.000	1.000	73	100000073	100000017	GFP-IMPa4-FL anti-PSF-A546 8C-S-PSF V2.00	0	17. GFP-Imp-a4-FL and anti-PSF-A546_Pos003_S001	00-mY26BqrJjfU4CLAh9N7JjP
2.14461		Nucleus	2	0.000	1.000	74	100000074	100000018	GFP-IMPa4-FL anti-PSF-A546 8C-S-PSF V2.00	0	17. GFP-Imp-a4-FL and anti-PSF-A546_Pos003_S001	00-mY26BqrJjfU4CLAh9N7JjP
1.71234		Nucleus	2	0.000	1.000	75	100000075	100000019	GFP-IMPa4-FL anti-PSF-A546 8C-S-PSF V2.00	0	17. GFP-Imp-a4-FL and anti-PSF-A546_Pos003_S001	00-mY26BqrJjfU4CLAh9N7JjP
1.31265		Nucleus	2	0.000	1.000	76	100000076	100000020	GFP-IMPa4-FL anti-PSF-A546 8C-S-PSF V2.00	0	17. GFP-Imp-a4-FL and anti-PSF-A546_Pos003_S001	00-mY26BqrJjfU4CLAh9N7JjP
1.74293		Nucleus	2	0.000	1.000	77	100000077	100000021	GFP-IMPa4-FL anti-PSF-A546 8C-S-PSF V2.00	0	17. GFP-Imp-a4-FL and anti-PSF-A546_Pos003_S001	00-mY26BqrJjfU4CLAh9N7JjP
1.76011		Nucleus	2	0.000	1.000	78	100000078	100000022	GFP-IMPa4-FL anti-PSF-A546 8C-S-PSF V2.00	0	17. GFP-Imp-a4-FL and anti-PSF-A546_Pos003_S001	00-mY26BqrJjfU4CLAh9N7JjP
1.58584		Nucleus	2	0.000	1.000	79	100000079	100000023	GFP-IMPa4-FL anti-PSF-A546 8C-S-PSF V2.00	0	17. GFP-Imp-a4-FL and anti-PSF-A546_Pos003_S001	00-mY26BqrJjfU4CLAh9N7JjP
1.73191		Nucleus	2	0.000	1.000	81	100000080	100000024	GFP-IMPa4-FL anti-PSF-A546 8C-S-PSF V2.00	0	17. GFP-Imp-a4-FL and anti-PSF-A546_Pos003_S001	00-mY26BqrJjfU4CLAh9N7JjP
5.07281		Nucleus	2	0.000	1.000	82	100000081	100000025	GFP-IMPa4-FL anti-PSF-A546 8C-S-PSF V2.00	0	17. GFP-Imp-a4-FL and anti-PSF-A546_Pos003_S001	00-mY26BqrJjfU4CLAh9N7JjP
1.72243		Nucleus	2	0.000	1.000	83	100000082	100000026	GFP-IMPa4-FL anti-PSF-A546 8C-S-PSF V2.00	0	17. GFP-Imp-a4-FL and anti-PSF-A546_Pos003_S001	00-mY26BqrJjfU4CLAh9N7JjP
1.31808		Nucleus	2	0.000	1.000	84	100000083	100000027	GFP-IMPa4-FL anti-PSF-A546 8C-S-PSF V2.00	0	17. GFP-Imp-a4-FL and anti-PSF-A546_Pos003_S001	00-mY26BqrJjfU4CLAh9N7JjP
1.99246		Nucleus	2	0.000	1.000	85	100000084	100000028	GFP-IMPa4-FL anti-PSF-A546 8C-S-PSF V2.00	0	17. GFP-Imp-a4-FL and anti-PSF-A546_Pos003_S001	00-mY26BqrJjfU4CLAh9N7JjP
1.49314		Nucleus	2	0.000	1.000	86	100000085	100000029	GFP-IMPa4-FL anti-PSF-A546 8C-S-PSF V2.00	0	17. GFP-Imp-a4-FL and anti-PSF-A546_Pos003_S001	00-mY26BqrJjfU4CLAh9N7JjP
1.72278		Nucleus	2	0.000	1.000	87	100000086	100000030	GFP-IMPa4-FL anti-PSF-A546 8C-S-PSF V2.00	0	17. GFP-Imp-a4-FL and anti-PSF-A546_Pos003_S001	00-mY26BqrJjfU4CLAh9N7JjP
1.49863		Nucleus	2	0.000	1.000	88	100000087	100000031	GFP-IMPa4-FL anti-PSF-A546 8C-S-PSF V2.00	0	17. GFP-Imp-a4-FL and anti-PSF-A546_Pos003_S001	00-mY26BqrJjfU4CLAh9N7JjP
2.16852		Nucleus	2	0.000	1.000	89	100000088	100000032	GFP-IMPa4-FL anti-PSF-A546 8C-S-PSF V2.00	0	17. GFP-Imp-a4-FL and anti-PSF-A546_Pos003_S001	00-mY26BqrJjfU4CLAh9N7JjP
3.40784		Nucleus	2	0.000	1.000	90	100000089	100000033	GFP-IMPa4-FL anti-PSF-A546 8C-S-PSF V2.00	0	17. GFP-Imp-a4-FL and anti-PSF-A546_Pos003_S001	00-mY26BqrJjfU4CLAh9N7JjP
1.5568		Nucleus	2	0.000	1.000	91	100000090	100000034	GFP-IMPa4-FL anti-PSF-A546 8C-S-PSF V2.00	0	17. GFP-Imp-a4-FL and anti-PSF-A546_Pos003_S001	00-mY26BqrJjfU4CLAh9N7JjP
1.55316		Nucleus	2	0.000	1.000	92	100000091	100000035	GFP-IMPa4-FL anti-PSF-A546 8C-S-PSF V2.00	0	17. GFP-Imp-a4-FL and anti-PSF-A546_Pos003_S001	00-mY26BqrJjfU4CLAh9N7JjP
1.69746		Nucleus	2	0.000	1.000	93	100000092	100000036	GFP-IMPa4-FL anti-PSF-A546 8C-S-PSF V2.00	0	17. GFP-Imp-a4-FL and anti-PSF-A546_Pos003_S001	00-mY26BqrJjfU4CLAh9N7JjP
4.02887		Nucleus	2	0.000	1.000	94	100000093	100000037	GFP-IMPa4-FL anti-PSF-A546 8C-S-PSF V2.00	0	17. GFP-Imp-a4-FL and anti-PSF-A546_Pos003_S001	00-mY26BqrJjfU4CLAh9N7JjP
1.57676		Nucleus	2	0.000	1.000	95	100000094	100000038	GFP-IMPa4-FL anti-PSF-A546 8C-S-PSF V2.00	0	17. GFP-Imp-a4-FL and anti-PSF-A546_Pos003_S001	00-mY26BqrJjfU4CLAh9N7JjP
3.90598		Nucleus	2	0.000	1.000	96	100000095	100000039	GFP-IMPa4-FL anti-PSF-A546 8C-S-PSF V2.00	0	17. GFP-Imp-a4-FL and anti-PSF-A546_Pos003_S001	00-mY26BqrJjfU4CLAh9N7JjP
7.30751		Nucleus	2	0.000	1.000	97	100000096	100000040	GFP-IMPa4-FL anti-PSF-A546 8C-S-PSF V2.00	0	17. GFP-Imp-a4-FL and anti-PSF-A546_Pos003_S001	00-mY26BqrJjfU4CLAh9N7JjP
9.78412		Nucleus	2	0.000	1.000	98	100000097	100000041	GFP-IMPa4-FL anti-PSF-A546 8C-S-PSF V2.00	0	17. GFP-Imp-a4-FL and anti-PSF-A546_Pos003_S001	00-mY26BqrJjfU4CLAh9N7JjP
4.21885		Nucleus	2	0.000	1.000	99	100000098	100000042	GFP-IMPa4-FL anti-PSF-A546 8C-S-PSF V2.00	0	17. GFP-Imp-a4-FL and anti-PSF-A546_Pos003_S001	00-mY26BqrJjfU4CLAh9N7JjP
1.96249		Nucleus	2	0.000	1.000	100	100000099	100000043	GFP-IMPa4-FL anti-PSF-A546 8C-S-PSF V2.00	0	17. GFP-Imp-a4-FL and anti-PSF-A546_Pos003_S001	00-mY26BqrJjfU4CLAh9N7JjP
1.68155		Nucleus	2	0.000	1.000	101	100000100	100000044	GFP-IMPa4-FL anti-PSF-A546 8C-S-PSF V2.00	0	17. GFP-Imp-a4-FL and anti-PSF-A546_Pos003_S001	00-mY26BqrJjfU4CLAh9N7JjP
4.45492		Nucleus	2	0.000	1.000	102	100000101	100000045	GFP-IMPa4-FL anti-PSF-A546 8C-S-PSF V2.00	0	17. GFP-Imp-a4-FL and anti-PSF-A546_Pos003_S001	00-mY26BqrJjfU4CLAh9N7JjP
1.89317		Nucleus	2	0.000	1.000	103	100000102	100000046	GFP-IMPa4-FL anti-PSF-A546 8C-S-PSF V2.00	0	17. GFP-Imp-a4-FL and anti-PSF-A546_Pos003_S001	00-mY26BqrJjfU4CLAh9N7JjP
4.91843		Nucleus	2	0.000	1.000	104	100000103	100000047	GFP-IMPa4-FL anti-PSF-A546 8C-S-PSF V2.00	0	17. GFP-Imp-a4-FL and anti-PSF-A546_Pos003_S001	00-mY26BqrJjfU4CLAh9N7JjP
2.46025		Nucleus	2	0.000	1.000	105	100000104	100000048	GFP-IMPa4-FL anti-PSF-A546 8C-S-PSF V2.00	0	17. GFP-Imp-a4-FL and anti-PSF-A546_Pos003_S001	00-mY26BqrJjfU4CLAh9N7JjP
2.22804		Nucleus	2	0.000	1.000	106	100000105	100000000	GFP-IMPa4-FL anti-PSF-A546 8C-S-PSF V2.00	0	17. GFP-Imp-a4-FL and anti-PSF-A546_Pos004_S001	00-WNFpjfuPUrrwq4ezGAWnSf
1.60482		Nucleus	2	0.000	1.000	107	100000106	100000001	GFP-IMPa4-FL anti-PSF-A546 8C-S-PSF V2.00	0	17. GFP-Imp-a4-FL and anti-PSF-A546_Pos004_S001	00-WNFpjfuPUrrwq4ezGAWnSf
1.48904		Nucleus	2	0.000	1.000	108	100000107	100000002	GFP-IMPa4-FL anti-PSF-A546 8C-S-PSF V2.00	0	17. GFP-Imp-a4-FL and anti-PSF-A546_Pos004_S001	00-WNFpjfuPUrrwq4ezGAWnSf
1.49813		Nucleus	2	0.000	1.000	109	100000108	100000003	GFP-IMPa4-FL anti-PSF-A546 8C-S-PSF V2.00	0	17. GFP-Imp-a4-FL and anti-PSF-A546_Pos004_S001	00-WNFpjfuPUrrwq4ezGAWnSf
1.55696		Nucleus	2	0.000	1.000	110	100000109	100000004	GFP-IMPa4-FL anti-PSF-A546 8C-S-PSF V2.00	0	17. GFP-Imp-a4-FL and anti-PSF-A546_Pos004_S001	00-WNFpjfuPUrrwq4ezGAWnSf
1.68254		Nucleus	2	0.000	1.000	111	100000110	100000005	GFP-IMPa4-FL anti-PSF-A546 8C-S-PSF V2.00	0	17. GFP-Imp-a4-FL and anti-PSF-A546_Pos004_S001	00-WNFpjfuPUrrwq4ezGAWnSf
1.89616		Nucleus	2	0.000	1.000	112	100000111	100000006	GFP-IMPa4-FL anti-PSF-A546 8C-S-PSF V2.00	0	17. GFP-Imp-a4-FL and anti-PSF-A546_Pos004_S001	00-WNFpjfuPUrrwq4ezGAWnSf
2.75386		Nucleus	2	0.000	1.000	113	100000112	100000007	GFP-IMPa4-FL anti-PSF-A546 8C-S-PSF V2.00	0	17. GFP-Imp-a4-FL and anti-PSF-A546_Pos004_S001	00-WNFpjfuPUrrwq4ezGAWnSf
1.60195		Nucleus	2	0.000	1.000	114	100000113	100000008	GFP-IMPa4-FL anti-PSF-A546 8C-S-PSF V2.00	0	17. GFP-Imp-a4-FL and anti-PSF-A546_Pos004_S001	00-WNFpjfuPUrrwq4ezGAWnSf
1.99465		Nucleus	2	0.000	1.000	115	100000114	100000009	GFP-IMPa4-FL anti-PSF-A546 8C-S-PSF V2.00	0	17. GFP-Imp-a4-FL and anti-PSF-A546_Pos004_S001	00-WNFpjfuPUrrwq4ezGAWnSf
1.98097		Nucleus	2	0.000	1.000	116	100000115	100000010	GFP-IMPa4-FL anti-PSF-A546 8C-S-PSF V2.00	0	17. GFP-Imp-a4-FL and anti-PSF-A546_Pos004_S001	00-WNFpjfuPUrrwq4ezGAWnSf
1.32018		Nucleus	2	0.000	1.000	117	100000116	100000011	GFP-IMPa4-FL anti-PSF-A546 8C-S-PSF V2.00	0	17. GFP-Imp-a4-FL and anti-PSF-A546_Pos004_S001	00-WNFpjfuPUrrwq4ezGAWnSf
4.11638		Nucleus	2	0.000	1.000	118	100000117	100000012	GFP-IMPa4-FL anti-PSF-A546 8C-S-PSF V2.00	0	17. GFP-Imp-a4-FL and anti-PSF-A546_Pos004_S001	00-WNFpjfuPUrrwq4ezGAWnSf
2.02423		Nucleus	2	0.000	1.000	119	100000118	100000013	GFP-IMPa4-FL anti-PSF-A546 8C-S-PSF V2.00	0	17. GFP-Imp-a4-FL and anti-PSF-A546_Pos004_S001	00-WNFpjfuPUrrwq4ezGAWnSf
2.05563		Nucleus	2	0.000	1.000	120	100000119	100000014	GFP-IMPa4-FL anti-PSF-A546 8C-S-PSF V2.00	0	17. GFP-Imp-a4-FL and anti-PSF-A546_Pos004_S001	00-WNFpjfuPUrrwq4ezGAWnSf
4.60792		Nucleus	2	0.000	1.000	121	100000120	100000015	GFP-IMPa4-FL anti-PSF-A546 8C-S-PSF V2.00	0	17. GFP-Imp-a4-FL and anti-PSF-A546_Pos004_S001	00-WNFpjfuPUrrwq4ezGAWnSf
2.4583		Nucleus	2	0.000	1.000	122	100000121	100000016	GFP-IMPa4-FL anti-PSF-A546 8C-S-PSF V2.00	0	17. GFP-Imp-a4-FL and anti-PSF-A546_Pos004_S001	00-WNFpjfuPUrrwq4ezGAWnSf
2.11976		Nucleus	2	0.000	1.000	123	100000122	100000017	GFP-IMPa4-FL anti-PSF-A546 8C-S-PSF V2.00	0	17. GFP-Imp-a4-FL and anti-PSF-A546_Pos004_S001	00-WNFpjfuPUrrwq4ezGAWnSf
1.91667		Nucleus	2	0.000	1.000	124	100000123	100000018	GFP-IMPa4-FL anti-PSF-A546 8C-S-PSF V2.00	0	17. GFP-Imp-a4-FL and anti-PSF-A546_Pos004_S001	00-WNFpjfuPUrrwq4ezGAWnSf
4.87155		Nucleus	2	0.000	1.000	125	100000124	100000019	GFP-IMPa4-FL anti-PSF-A546 8C-S-PSF V2.00	0	17. GFP-Imp-a4-FL and anti-PSF-A546_Pos004_S001	00-WNFpjfuPUrrwq4ezGAWnSf
4.74652		Nucleus	2	0.000	1.000	126	100000125	100000020	GFP-IMPa4-FL anti-PSF-A546 8C-S-PSF V2.00	0	17. GFP-Imp-a4-FL and anti-PSF-A546_Pos004_S001	00-WNFpjfuPUrrwq4ezGAWnSf
1.89786		Nucleus	2	0.000	1.000	127	100000126	100000021	GFP-IMPa4-FL anti-PSF-A546 8C-S-PSF V2.00	0	17. GFP-Imp-a4-FL and anti-PSF-A546_Pos004_S001	00-WNFpjfuPUrrwq4ezGAWnSf
1.60588		Nucleus	2	0.000	1.000	128	100000127	100000022	GFP-IMPa4-FL anti-PSF-A546 8C-S-PSF V2.00	0	17. GFP-Imp-a4-FL and anti-PSF-A546_Pos004_S001	00-WNFpjfuPUrrwq4ezGAWnSf
1.48275		Nucleus	2	0.000	1.000	129	100000128	100000023	GFP-IMPa4-FL anti-PSF-A546 8C-S-PSF V2.00	0	17. GFP-Imp-a4-FL and anti-PSF-A546_Pos004_S001	00-WNFpjfuPUrrwq4ezGAWnSf
1.59985		Nucleus	2	0.000	1.000	130	100000129	100000024	GFP-IMPa4-FL anti-PSF-A546 8C-S-PSF V2.00	0	17. GFP-Imp-a4-FL and anti-PSF-A546_Pos004_S001	00-WNFpjfuPUrrwq4ezGAWnSf
1.46129		Nucleus	2	0.000	1.000	131	100000130	100000025	GFP-IMPa4-FL anti-PSF-A546 8C-S-PSF V2.00	0	17. GFP-Imp-a4-FL and anti-PSF-A546_Pos004_S001	00-WNFpjfuPUrrwq4ezGAWnSf
9.09445		Nucleus	2	0.000	1.000	132	100000131	100000026	GFP-IMPa4-FL anti-PSF-A546 8C-S-PSF V2.00	0	17. GFP-Imp-a4-FL and anti-PSF-A546_Pos004_S001	00-WNFpjfuPUrrwq4ezGAWnSf
6.43741		Nucleus	2	0.000	1.000	133	100000132	100000027	GFP-IMPa4-FL anti-PSF-A546 8C-S-PSF V2.00	0	17. GFP-Imp-a4-FL and anti-PSF-A546_Pos004_S001	00-WNFpjfuPUrrwq4ezGAWnSf
1.61614		Nucleus	2	0.000	1.000	134	100000133	100000028	GFP-IMPa4-FL anti-PSF-A546 8C-S-PSF V2.00	0	17. GFP-Imp-a4-FL and anti-PSF-A546_Pos004_S001	00-WNFpjfuPUrrwq4ezGAWnSf
2.309		Nucleus	2	0.000	1.000	135	100000134	100000029	GFP-IMPa4-FL anti-PSF-A546 8C-S-PSF V2.00	0	17. GFP-Imp-a4-FL and anti-PSF-A546_Pos004_S001	00-WNFpjfuPUrrwq4ezGAWnSf
5.22839		Nucleus	2	0.000	1.000	136	100000135	100000030	GFP-IMPa4-FL anti-PSF-A546 8C-S-PSF V2.00	0	17. GFP-Imp-a4-FL and anti-PSF-A546_Pos004_S001	00-WNFpjfuPUrrwq4ezGAWnSf
2.01961		Nucleus	2	0.000	1.000	137	100000136	100000031	GFP-IMPa4-FL anti-PSF-A546 8C-S-PSF V2.00	0	17. GFP-Imp-a4-FL and anti-PSF-A546_Pos004_S001	00-WNFpjfuPUrrwq4ezGAWnSf
1.90369		Nucleus	2	0.000	1.000	138	100000137	100000032	GFP-IMPa4-FL anti-PSF-A546 8C-S-PSF V2.00	0	17. GFP-Imp-a4-FL and anti-PSF-A546_Pos004_S001	00-WNFpjfuPUrrwq4ezGAWnSf
1.67776		Nucleus	2	0.000	1.000	139	100000138	100000033	GFP-IMPa4-FL anti-PSF-A546 8C-S-PSF V2.00	0	17. GFP-Imp-a4-FL and anti-PSF-A546_Pos004_S001	00-WNFpjfuPUrrwq4ezGAWnSf
1.87469		Nucleus	2	0.000	1.000	140	100000139	100000034	GFP-IMPa4-FL anti-PSF-A546 8C-S-PSF V2.00	0	17. GFP-Imp-a4-FL and anti-PSF-A546_Pos004_S001	00-WNFpjfuPUrrwq4ezGAWnSf
1.861		Nucleus	2	0.000	1.000	141	100000140	100000035	GFP-IMPa4-FL anti-PSF-A546 8C-S-PSF V2.00	0	17. GFP-Imp-a4-FL and anti-PSF-A546_Pos004_S001	00-WNFpjfuPUrrwq4ezGAWnSf
1.6496		Nucleus	2	0.000	1.000	142	100000141	100000036	GFP-IMPa4-FL anti-PSF-A546 8C-S-PSF V2.00	0	17. GFP-Imp-a4-FL and anti-PSF-A546_Pos004_S001	00-WNFpjfuPUrrwq4ezGAWnSf
1.42241		Nucleus	2	0.000	1.000	143	100000142	100000037	GFP-IMPa4-FL anti-PSF-A546 8C-S-PSF V2.00	0	17. GFP-Imp-a4-FL and anti-PSF-A546_Pos004_S001	00-WNFpjfuPUrrwq4ezGAWnSf
1.66048		Nucleus	2	0.000	1.000	144	100000143	100000038	GFP-IMPa4-FL anti-PSF-A546 8C-S-PSF V2.00	0	17. GFP-Imp-a4-FL and anti-PSF-A546_Pos004_S001	00-WNFpjfuPUrrwq4ezGAWnSf
4.23661		Nucleus	2	0.000	1.000	145	100000144	100000039	GFP-IMPa4-FL anti-PSF-A546 8C-S-PSF V2.00	0	17. GFP-Imp-a4-FL and anti-PSF-A546_Pos004_S001	00-WNFpjfuPUrrwq4ezGAWnSf
3.42275		Nucleus	2	0.000	1.000	146	100000145	100000040	GFP-IMPa4-FL anti-PSF-A546 8C-S-PSF V2.00	0	17. GFP-Imp-a4-FL and anti-PSF-A546_Pos004_S001	00-WNFpjfuPUrrwq4ezGAWnSf
3.49082		Nucleus	2	0.000	1.000	147	100000146	100000041	GFP-IMPa4-FL anti-PSF-A546 8C-S-PSF V2.00	0	17. GFP-Imp-a4-FL and anti-PSF-A546_Pos004_S001	00-WNFpjfuPUrrwq4ezGAWnSf
3.53385		Nucleus	2	0.000	1.000	148	100000147	100000042	GFP-IMPa4-FL anti-PSF-A546 8C-S-PSF V2.00	0	17. GFP-Imp-a4-FL and anti-PSF-A546_Pos004_S001	00-WNFpjfuPUrrwq4ezGAWnSf
1.83006		Nucleus	2	0.000	1.000	149	100000148	100000043	GFP-IMPa4-FL anti-PSF-A546 8C-S-PSF V2.00	0	17. GFP-Imp-a4-FL and anti-PSF-A546_Pos004_S001	00-WNFpjfuPUrrwq4ezGAWnSf
1.87323		Nucleus	2	0.000	1.000	150	100000149	100000044	GFP-IMPa4-FL anti-PSF-A546 8C-S-PSF V2.00	0	17. GFP-Imp-a4-FL and anti-PSF-A546_Pos004_S001	00-WNFpjfuPUrrwq4ezGAWnSf
24.9983		Nucleus	2	0.000	1.000	151	100000150	100000045	GFP-IMPa4-FL anti-PSF-A546 8C-S-PSF V2.00	0	17. GFP-Imp-a4-FL and anti-PSF-A546_Pos004_S001	00-WNFpjfuPUrrwq4ezGAWnSf
1.89419		Nucleus	2	0.000	1.000	152	100000151	100000046	GFP-IMPa4-FL anti-PSF-A546 8C-S-PSF V2.00	0	17. GFP-Imp-a4-FL and anti-PSF-A546_Pos004_S001	00-WNFpjfuPUrrwq4ezGAWnSf
1.85878		Nucleus	2	0.000	1.000	153	100000152	100000047	GFP-IMPa4-FL anti-PSF-A546 8C-S-PSF V2.00	0	17. GFP-Imp-a4-FL and anti-PSF-A546_Pos004_S001	00-WNFpjfuPUrrwq4ezGAWnSf
2.20975		Nucleus	2	0.000	1.000	154	100000153	100000048	GFP-IMPa4-FL anti-PSF-A546 8C-S-PSF V2.00	0	17. GFP-Imp-a4-FL and anti-PSF-A546_Pos004_S001	00-WNFpjfuPUrrwq4ezGAWnSf
12.7882		Nucleus	2	0.000	1.000	155	100000154	100000049	GFP-IMPa4-FL anti-PSF-A546 8C-S-PSF V2.00	0	17. GFP-Imp-a4-FL and anti-PSF-A546_Pos004_S001	00-WNFpjfuPUrrwq4ezGAWnSf
2.09348		Nucleus	2	0.000	1.000	156	100000155	100000050	GFP-IMPa4-FL anti-PSF-A546 8C-S-PSF V2.00	0	17. GFP-Imp-a4-FL and anti-PSF-A546_Pos004_S001	00-WNFpjfuPUrrwq4ezGAWnSf
2.6173		Nucleus	2	0.000	1.000	157	100000156	100000000	GFP-IMPa4-FL anti-PSF-A546 8C-S-PSF V2.00	0	17. GFP-Imp-a4-FL and anti-PSF-A546_Pos005_S001	00-butwLrrTsuEKeppsKcnYjJ
1.48637		Nucleus	2	0.000	1.000	158	100000157	100000001	GFP-IMPa4-FL anti-PSF-A546 8C-S-PSF V2.00	0	17. GFP-Imp-a4-FL and anti-PSF-A546_Pos005_S001	00-butwLrrTsuEKeppsKcnYjJ
3.10316		Nucleus	2	0.000	1.000	159	100000158	100000002	GFP-IMPa4-FL anti-PSF-A546 8C-S-PSF V2.00	0	17. GFP-Imp-a4-FL and anti-PSF-A546_Pos005_S001	00-butwLrrTsuEKeppsKcnYjJ
1.48672		Nucleus	2	0.000	1.000	160	100000159	100000003	GFP-IMPa4-FL anti-PSF-A546 8C-S-PSF V2.00	0	17. GFP-Imp-a4-FL and anti-PSF-A546_Pos005_S001	00-butwLrrTsuEKeppsKcnYjJ
1.79377		Nucleus	2	0.000	1.000	161	100000160	100000004	GFP-IMPa4-FL anti-PSF-A546 8C-S-PSF V2.00	0	17. GFP-Imp-a4-FL and anti-PSF-A546_Pos005_S001	00-butwLrrTsuEKeppsKcnYjJ
2.54326		Nucleus	2	0.000	1.000	162	100000161	100000005	GFP-IMPa4-FL anti-PSF-A546 8C-S-PSF V2.00	0	17. GFP-Imp-a4-FL and anti-PSF-A546_Pos005_S001	00-butwLrrTsuEKeppsKcnYjJ
1.68271		Nucleus	2	0.000	1.000	163	100000162	100000006	GFP-IMPa4-FL anti-PSF-A546 8C-S-PSF V2.00	0	17. GFP-Imp-a4-FL and anti-PSF-A546_Pos005_S001	00-butwLrrTsuEKeppsKcnYjJ
2.04331		Nucleus	2	0.000	1.000	164	100000163	100000007	GFP-IMPa4-FL anti-PSF-A546 8C-S-PSF V2.00	0	17. GFP-Imp-a4-FL and anti-PSF-A546_Pos005_S001	00-butwLrrTsuEKeppsKcnYjJ
1.86992		Nucleus	2	0.000	1.000	165	100000164	100000008	GFP-IMPa4-FL anti-PSF-A546 8C-S-PSF V2.00	0	17. GFP-Imp-a4-FL and anti-PSF-A546_Pos005_S001	00-butwLrrTsuEKeppsKcnYjJ
1.67222		Nucleus	2	0.000	1.000	166	100000165	100000009	GFP-IMPa4-FL anti-PSF-A546 8C-S-PSF V2.00	0	17. GFP-Imp-a4-FL and anti-PSF-A546_Pos005_S001	00-butwLrrTsuEKeppsKcnYjJ
1.71054		Nucleus	2	0.000	1.000	167	100000166	100000010	GFP-IMPa4-FL anti-PSF-A546 8C-S-PSF V2.00	0	17. GFP-Imp-a4-FL and anti-PSF-A546_Pos005_S001	00-butwLrrTsuEKeppsKcnYjJ
3.21879		Nucleus	2	0.000	1.000	168	100000167	100000011	GFP-IMPa4-FL anti-PSF-A546 8C-S-PSF V2.00	0	17. GFP-Imp-a4-FL and anti-PSF-A546_Pos005_S001	00-butwLrrTsuEKeppsKcnYjJ
1.39841		Nucleus	2	0.000	1.000	169	100000168	100000012	GFP-IMPa4-FL anti-PSF-A546 8C-S-PSF V2.00	0	17. GFP-Imp-a4-FL and anti-PSF-A546_Pos005_S001	00-butwLrrTsuEKeppsKcnYjJ
1.72614		Nucleus	2	0.000	1.000	170	100000169	100000013	GFP-IMPa4-FL anti-PSF-A546 8C-S-PSF V2.00	0	17. GFP-Imp-a4-FL and anti-PSF-A546_Pos005_S001	00-butwLrrTsuEKeppsKcnYjJ
1.51093		Nucleus	2	0.000	1.000	171	100000170	100000014	GFP-IMPa4-FL anti-PSF-A546 8C-S-PSF V2.00	0	17. GFP-Imp-a4-FL and anti-PSF-A546_Pos005_S001	00-butwLrrTsuEKeppsKcnYjJ
2.80342		Nucleus	2	0.000	1.000	172	100000171	100000015	GFP-IMPa4-FL anti-PSF-A546 8C-S-PSF V2.00	0	17. GFP-Imp-a4-FL and anti-PSF-A546_Pos005_S001	00-butwLrrTsuEKeppsKcnYjJ
1.7053		Nucleus	2	0.000	1.000	173	100000172	100000016	GFP-IMPa4-FL anti-PSF-A546 8C-S-PSF V2.00	0	17. GFP-Imp-a4-FL and anti-PSF-A546_Pos005_S001	00-butwLrrTsuEKeppsKcnYjJ
3.70748		Nucleus	2	0.000	1.000	174	100000173	100000017	GFP-IMPa4-FL anti-PSF-A546 8C-S-PSF V2.00	0	17. GFP-Imp-a4-FL and anti-PSF-A546_Pos005_S001	00-butwLrrTsuEKeppsKcnYjJ
1.80833		Nucleus	2	0.000	1.000	175	100000174	100000018	GFP-IMPa4-FL anti-PSF-A546 8C-S-PSF V2.00	0	17. GFP-Imp-a4-FL and anti-PSF-A546_Pos005_S001	00-butwLrrTsuEKeppsKcnYjJ
1.56519		Nucleus	2	0.000	1.000	176	100000175	100000019	GFP-IMPa4-FL anti-PSF-A546 8C-S-PSF V2.00	0	17. GFP-Imp-a4-FL and anti-PSF-A546_Pos005_S001	00-butwLrrTsuEKeppsKcnYjJ
1.62835		Nucleus	2	0.000	1.000	177	100000176	100000020	GFP-IMPa4-FL anti-PSF-A546 8C-S-PSF V2.00	0	17. GFP-Imp-a4-FL and anti-PSF-A546_Pos005_S001	00-butwLrrTsuEKeppsKcnYjJ
3.34006		Nucleus	2	0.000	1.000	178	100000177	100000021	GFP-IMPa4-FL anti-PSF-A546 8C-S-PSF V2.00	0	17. GFP-Imp-a4-FL and anti-PSF-A546_Pos005_S001	00-butwLrrTsuEKeppsKcnYjJ
2.63567		Nucleus	2	0.000	1.000	179	100000178	100000022	GFP-IMPa4-FL anti-PSF-A546 8C-S-PSF V2.00	0	17. GFP-Imp-a4-FL and anti-PSF-A546_Pos005_S001	00-butwLrrTsuEKeppsKcnYjJ
3.17322		Nucleus	2	0.000	1.000	180	100000179	100000023	GFP-IMPa4-FL anti-PSF-A546 8C-S-PSF V2.00	0	17. GFP-Imp-a4-FL and anti-PSF-A546_Pos005_S001	00-butwLrrTsuEKeppsKcnYjJ
3.83106		Nucleus	2	0.000	1.000	181	100000180	100000024	GFP-IMPa4-FL anti-PSF-A546 8C-S-PSF V2.00	0	17. GFP-Imp-a4-FL and anti-PSF-A546_Pos005_S001	00-butwLrrTsuEKeppsKcnYjJ
1.91335		Nucleus	2	0.000	1.000	182	100000181	100000025	GFP-IMPa4-FL anti-PSF-A546 8C-S-PSF V2.00	0	17. GFP-Imp-a4-FL and anti-PSF-A546_Pos005_S001	00-butwLrrTsuEKeppsKcnYjJ
1.47203		Nucleus	2	0.000	1.000	183	100000182	100000026	GFP-IMPa4-FL anti-PSF-A546 8C-S-PSF V2.00	0	17. GFP-Imp-a4-FL and anti-PSF-A546_Pos005_S001	00-butwLrrTsuEKeppsKcnYjJ
1.72038		Nucleus	2	0.000	1.000	184	100000183	100000027	GFP-IMPa4-FL anti-PSF-A546 8C-S-PSF V2.00	0	17. GFP-Imp-a4-FL and anti-PSF-A546_Pos005_S001	00-butwLrrTsuEKeppsKcnYjJ
3.07052		Nucleus	2	0.000	1.000	185	100000184	100000028	GFP-IMPa4-FL anti-PSF-A546 8C-S-PSF V2.00	0	17. GFP-Imp-a4-FL and anti-PSF-A546_Pos005_S001	00-butwLrrTsuEKeppsKcnYjJ
2.23781		Nucleus	2	0.000	1.000	186	100000185	100000029	GFP-IMPa4-FL anti-PSF-A546 8C-S-PSF V2.00	0	17. GFP-Imp-a4-FL and anti-PSF-A546_Pos005_S001	00-butwLrrTsuEKeppsKcnYjJ
1.48909		Nucleus	2	0.000	1.000	187	100000186	100000030	GFP-IMPa4-FL anti-PSF-A546 8C-S-PSF V2.00	0	17. GFP-Imp-a4-FL and anti-PSF-A546_Pos005_S001	00-butwLrrTsuEKeppsKcnYjJ
6.33378		Nucleus	2	0.000	1.000	188	100000187	100000031	GFP-IMPa4-FL anti-PSF-A546 8C-S-PSF V2.00	0	17. GFP-Imp-a4-FL and anti-PSF-A546_Pos005_S001	00-butwLrrTsuEKeppsKcnYjJ
1.3804		Nucleus	2	0.000	1.000	189	100000188	100000032	GFP-IMPa4-FL anti-PSF-A546 8C-S-PSF V2.00	0	17. GFP-Imp-a4-FL and anti-PSF-A546_Pos005_S001	00-butwLrrTsuEKeppsKcnYjJ
1.29987		Nucleus	2	0.000	1.000	190	100000189	100000033	GFP-IMPa4-FL anti-PSF-A546 8C-S-PSF V2.00	0	17. GFP-Imp-a4-FL and anti-PSF-A546_Pos005_S001	00-butwLrrTsuEKeppsKcnYjJ
1.96621		Nucleus	2	0.000	1.000	191	100000190	100000034	GFP-IMPa4-FL anti-PSF-A546 8C-S-PSF V2.00	0	17. GFP-Imp-a4-FL and anti-PSF-A546_Pos005_S001	00-butwLrrTsuEKeppsKcnYjJ
45.9703		Nucleus	2	0.000	1.000	192	100000191	100000000	GFP-IMPa4-FL anti-PSF-A546 8C-S-PSF V2.00	0	17. GFP-Imp-a4-FL and anti-PSF-A546_Pos006_S001	00-g2iR8MwuyN3rg7BbiFhNaU
3.72128		Nucleus	2	0.000	1.000	194	100000192	100000001	GFP-IMPa4-FL anti-PSF-A546 8C-S-PSF V2.00	0	17. GFP-Imp-a4-FL and anti-PSF-A546_Pos006_S001	00-g2iR8MwuyN3rg7BbiFhNaU
2.91843		Nucleus	2	0.000	1.000	195	100000193	100000002	GFP-IMPa4-FL anti-PSF-A546 8C-S-PSF V2.00	0	17. GFP-Imp-a4-FL and anti-PSF-A546_Pos006_S001	00-g2iR8MwuyN3rg7BbiFhNaU
3.77469		Nucleus	2	0.000	1.000	196	100000194	100000003	GFP-IMPa4-FL anti-PSF-A546 8C-S-PSF V2.00	0	17. GFP-Imp-a4-FL and anti-PSF-A546_Pos006_S001	00-g2iR8MwuyN3rg7BbiFhNaU
3.73185		Nucleus	2	0.000	1.000	197	100000195	100000004	GFP-IMPa4-FL anti-PSF-A546 8C-S-PSF V2.00	0	17. GFP-Imp-a4-FL and anti-PSF-A546_Pos006_S001	00-g2iR8MwuyN3rg7BbiFhNaU
2.3292		Nucleus	2	0.000	1.000	198	100000196	100000005	GFP-IMPa4-FL anti-PSF-A546 8C-S-PSF V2.00	0	17. GFP-Imp-a4-FL and anti-PSF-A546_Pos006_S001	00-g2iR8MwuyN3rg7BbiFhNaU
1.80878		Nucleus	2	0.000	1.000	199	100000197	100000006	GFP-IMPa4-FL anti-PSF-A546 8C-S-PSF V2.00	0	17. GFP-Imp-a4-FL and anti-PSF-A546_Pos006_S001	00-g2iR8MwuyN3rg7BbiFhNaU
2.10619		Nucleus	2	0.000	1.000	200	100000198	100000007	GFP-IMPa4-FL anti-PSF-A546 8C-S-PSF V2.00	0	17. GFP-Imp-a4-FL and anti-PSF-A546_Pos006_S001	00-g2iR8MwuyN3rg7BbiFhNaU
2.40245		Nucleus	2	0.000	1.000	201	100000199	100000008	GFP-IMPa4-FL anti-PSF-A546 8C-S-PSF V2.00	0	17. GFP-Imp-a4-FL and anti-PSF-A546_Pos006_S001	00-g2iR8MwuyN3rg7BbiFhNaU
7.06078		Nucleus	2	0.000	1.000	202	100000200	100000009	GFP-IMPa4-FL anti-PSF-A546 8C-S-PSF V2.00	0	17. GFP-Imp-a4-FL and anti-PSF-A546_Pos006_S001	00-g2iR8MwuyN3rg7BbiFhNaU
2.35755		Nucleus	2	0.000	1.000	203	100000201	100000010	GFP-IMPa4-FL anti-PSF-A546 8C-S-PSF V2.00	0	17. GFP-Imp-a4-FL and anti-PSF-A546_Pos006_S001	00-g2iR8MwuyN3rg7BbiFhNaU
1.39239		Nucleus	2	0.000	1.000	204	100000202	100000011	GFP-IMPa4-FL anti-PSF-A546 8C-S-PSF V2.00	0	17. GFP-Imp-a4-FL and anti-PSF-A546_Pos006_S001	00-g2iR8MwuyN3rg7BbiFhNaU
2.09469		Nucleus	2	0.000	1.000	205	100000203	100000012	GFP-IMPa4-FL anti-PSF-A546 8C-S-PSF V2.00	0	17. GFP-Imp-a4-FL and anti-PSF-A546_Pos006_S001	00-g2iR8MwuyN3rg7BbiFhNaU
1.87		Nucleus	2	0.000	1.000	206	100000204	100000013	GFP-IMPa4-FL anti-PSF-A546 8C-S-PSF V2.00	0	17. GFP-Imp-a4-FL and anti-PSF-A546_Pos006_S001	00-g2iR8MwuyN3rg7BbiFhNaU
3.41354		Nucleus	2	0.000	1.000	207	100000205	100000014	GFP-IMPa4-FL anti-PSF-A546 8C-S-PSF V2.00	0	17. GFP-Imp-a4-FL and anti-PSF-A546_Pos006_S001	00-g2iR8MwuyN3rg7BbiFhNaU
4.16547		Nucleus	2	0.000	1.000	208	100000206	100000015	GFP-IMPa4-FL anti-PSF-A546 8C-S-PSF V2.00	0	17. GFP-Imp-a4-FL and anti-PSF-A546_Pos006_S001	00-g2iR8MwuyN3rg7BbiFhNaU
2.26825		Nucleus	2	0.000	1.000	209	100000207	100000016	GFP-IMPa4-FL anti-PSF-A546 8C-S-PSF V2.00	0	17. GFP-Imp-a4-FL and anti-PSF-A546_Pos006_S001	00-g2iR8MwuyN3rg7BbiFhNaU
4.21685		Nucleus	2	0.000	1.000	210	100000208	100000017	GFP-IMPa4-FL anti-PSF-A546 8C-S-PSF V2.00	0	17. GFP-Imp-a4-FL and anti-PSF-A546_Pos006_S001	00-g2iR8MwuyN3rg7BbiFhNaU
1.84121		Nucleus	2	0.000	1.000	211	100000209	100000018	GFP-IMPa4-FL anti-PSF-A546 8C-S-PSF V2.00	0	17. GFP-Imp-a4-FL and anti-PSF-A546_Pos006_S001	00-g2iR8MwuyN3rg7BbiFhNaU
5.15496		Nucleus	2	0.000	1.000	212	100000210	100000019	GFP-IMPa4-FL anti-PSF-A546 8C-S-PSF V2.00	0	17. GFP-Imp-a4-FL and anti-PSF-A546_Pos006_S001	00-g2iR8MwuyN3rg7BbiFhNaU
2.53791		Nucleus	2	0.000	1.000	213	100000211	100000020	GFP-IMPa4-FL anti-PSF-A546 8C-S-PSF V2.00	0	17. GFP-Imp-a4-FL and anti-PSF-A546_Pos006_S001	00-g2iR8MwuyN3rg7BbiFhNaU
2.87988		Nucleus	2	0.000	1.000	214	100000212	100000021	GFP-IMPa4-FL anti-PSF-A546 8C-S-PSF V2.00	0	17. GFP-Imp-a4-FL and anti-PSF-A546_Pos006_S001	00-g2iR8MwuyN3rg7BbiFhNaU
2.38521		Nucleus	2	0.000	1.000	215	100000213	100000022	GFP-IMPa4-FL anti-PSF-A546 8C-S-PSF V2.00	0	17. GFP-Imp-a4-FL and anti-PSF-A546_Pos006_S001	00-g2iR8MwuyN3rg7BbiFhNaU
2.51105		Nucleus	2	0.000	1.000	216	100000214	100000023	GFP-IMPa4-FL anti-PSF-A546 8C-S-PSF V2.00	0	17. GFP-Imp-a4-FL and anti-PSF-A546_Pos006_S001	00-g2iR8MwuyN3rg7BbiFhNaU
3.17088		Nucleus	2	0.000	1.000	217	100000215	100000024	GFP-IMPa4-FL anti-PSF-A546 8C-S-PSF V2.00	0	17. GFP-Imp-a4-FL and anti-PSF-A546_Pos006_S001	00-g2iR8MwuyN3rg7BbiFhNaU
5.46872		Nucleus	2	0.000	1.000	218	100000216	100000025	GFP-IMPa4-FL anti-PSF-A546 8C-S-PSF V2.00	0	17. GFP-Imp-a4-FL and anti-PSF-A546_Pos006_S001	00-g2iR8MwuyN3rg7BbiFhNaU
7.99349		Nucleus	2	0.000	1.000	219	100000217	100000026	GFP-IMPa4-FL anti-PSF-A546 8C-S-PSF V2.00	0	17. GFP-Imp-a4-FL and anti-PSF-A546_Pos006_S001	00-g2iR8MwuyN3rg7BbiFhNaU
1.66844		Nucleus	2	0.000	1.000	220	100000218	100000027	GFP-IMPa4-FL anti-PSF-A546 8C-S-PSF V2.00	0	17. GFP-Imp-a4-FL and anti-PSF-A546_Pos006_S001	00-g2iR8MwuyN3rg7BbiFhNaU
2.50157		Nucleus	2	0.000	1.000	221	100000219	100000028	GFP-IMPa4-FL anti-PSF-A546 8C-S-PSF V2.00	0	17. GFP-Imp-a4-FL and anti-PSF-A546_Pos006_S001	00-g2iR8MwuyN3rg7BbiFhNaU
2.63818		Nucleus	2	0.000	1.000	222	100000220	100000029	GFP-IMPa4-FL anti-PSF-A546 8C-S-PSF V2.00	0	17. GFP-Imp-a4-FL and anti-PSF-A546_Pos006_S001	00-g2iR8MwuyN3rg7BbiFhNaU
3.02401		Nucleus	2	0.000	1.000	223	100000221	100000030	GFP-IMPa4-FL anti-PSF-A546 8C-S-PSF V2.00	0	17. GFP-Imp-a4-FL and anti-PSF-A546_Pos006_S001	00-g2iR8MwuyN3rg7BbiFhNaU
4.56583		Nucleus	2	0.000	1.000	224	100000222	100000031	GFP-IMPa4-FL anti-PSF-A546 8C-S-PSF V2.00	0	17. GFP-Imp-a4-FL and anti-PSF-A546_Pos006_S001	00-g2iR8MwuyN3rg7BbiFhNaU
4.8363		Nucleus	2	0.000	1.000	225	100000223	100000032	GFP-IMPa4-FL anti-PSF-A546 8C-S-PSF V2.00	0	17. GFP-Imp-a4-FL and anti-PSF-A546_Pos006_S001	00-g2iR8MwuyN3rg7BbiFhNaU
5.0054		Nucleus	2	0.000	1.000	226	100000224	100000033	GFP-IMPa4-FL anti-PSF-A546 8C-S-PSF V2.00	0	17. GFP-Imp-a4-FL and anti-PSF-A546_Pos006_S001	00-g2iR8MwuyN3rg7BbiFhNaU
5.03938		Nucleus	2	0.000	1.000	227	100000225	100000034	GFP-IMPa4-FL anti-PSF-A546 8C-S-PSF V2.00	0	17. GFP-Imp-a4-FL and anti-PSF-A546_Pos006_S001	00-g2iR8MwuyN3rg7BbiFhNaU
4.55282		Nucleus	2	0.000	1.000	228	100000226	100000035	GFP-IMPa4-FL anti-PSF-A546 8C-S-PSF V2.00	0	17. GFP-Imp-a4-FL and anti-PSF-A546_Pos006_S001	00-g2iR8MwuyN3rg7BbiFhNaU
1.88673		Nucleus	2	0.000	1.000	229	100000227	100000036	GFP-IMPa4-FL anti-PSF-A546 8C-S-PSF V2.00	0	17. GFP-Imp-a4-FL and anti-PSF-A546_Pos006_S001	00-g2iR8MwuyN3rg7BbiFhNaU
1.90795		Nucleus	2	0.000	1.000	230	100000228	100000037	GFP-IMPa4-FL anti-PSF-A546 8C-S-PSF V2.00	0	17. GFP-Imp-a4-FL and anti-PSF-A546_Pos006_S001	00-g2iR8MwuyN3rg7BbiFhNaU
2.08561		Nucleus	2	0.000	1.000	231	100000229	100000038	GFP-IMPa4-FL anti-PSF-A546 8C-S-PSF V2.00	0	17. GFP-Imp-a4-FL and anti-PSF-A546_Pos006_S001	00-g2iR8MwuyN3rg7BbiFhNaU
1.92834		Nucleus	2	0.000	1.000	232	100000230	100000039	GFP-IMPa4-FL anti-PSF-A546 8C-S-PSF V2.00	0	17. GFP-Imp-a4-FL and anti-PSF-A546_Pos006_S001	00-g2iR8MwuyN3rg7BbiFhNaU
26.0967		Nucleus	2	0.000	1.000	233	100000231	100000040	GFP-IMPa4-FL anti-PSF-A546 8C-S-PSF V2.00	0	17. GFP-Imp-a4-FL and anti-PSF-A546_Pos006_S001	00-g2iR8MwuyN3rg7BbiFhNaU
1.96067		Nucleus	2	0.000	1.000	234	100000232	100000041	GFP-IMPa4-FL anti-PSF-A546 8C-S-PSF V2.00	0	17. GFP-Imp-a4-FL and anti-PSF-A546_Pos006_S001	00-g2iR8MwuyN3rg7BbiFhNaU
1.95605		Nucleus	2	0.000	1.000	235	100000233	100000042	GFP-IMPa4-FL anti-PSF-A546 8C-S-PSF V2.00	0	17. GFP-Imp-a4-FL and anti-PSF-A546_Pos006_S001	00-g2iR8MwuyN3rg7BbiFhNaU
1.83181		Nucleus	2	0.000	1.000	236	100000234	100000043	GFP-IMPa4-FL anti-PSF-A546 8C-S-PSF V2.00	0	17. GFP-Imp-a4-FL and anti-PSF-A546_Pos006_S001	00-g2iR8MwuyN3rg7BbiFhNaU
2.91369		Nucleus	2	0.000	1.000	237	100000235	100000044	GFP-IMPa4-FL anti-PSF-A546 8C-S-PSF V2.00	0	17. GFP-Imp-a4-FL and anti-PSF-A546_Pos006_S001	00-g2iR8MwuyN3rg7BbiFhNaU
1.90011		Nucleus	2	0.000	1.000	238	100000236	100000000	GFP-IMPa4-FL anti-PSF-A546 8C-S-PSF V2.00	0	17. GFP-Imp-a4-FL and anti-PSF-A546_Pos007_S001	00-sQDVkQcwTH4FPhLe4MQCx9
1.87069		Nucleus	2	0.000	1.000	239	100000237	100000001	GFP-IMPa4-FL anti-PSF-A546 8C-S-PSF V2.00	0	17. GFP-Imp-a4-FL and anti-PSF-A546_Pos007_S001	00-sQDVkQcwTH4FPhLe4MQCx9
3.20505		Nucleus	2	0.000	1.000	240	100000238	100000002	GFP-IMPa4-FL anti-PSF-A546 8C-S-PSF V2.00	0	17. GFP-Imp-a4-FL and anti-PSF-A546_Pos007_S001	00-sQDVkQcwTH4FPhLe4MQCx9
1.39996		Nucleus	2	0.000	1.000	241	100000239	100000003	GFP-IMPa4-FL anti-PSF-A546 8C-S-PSF V2.00	0	17. GFP-Imp-a4-FL and anti-PSF-A546_Pos007_S001	00-sQDVkQcwTH4FPhLe4MQCx9
1.69182		Nucleus	2	0.000	1.000	242	100000240	100000004	GFP-IMPa4-FL anti-PSF-A546 8C-S-PSF V2.00	0	17. GFP-Imp-a4-FL and anti-PSF-A546_Pos007_S001	00-sQDVkQcwTH4FPhLe4MQCx9
1.86059		Nucleus	2	0.000	1.000	243	100000241	100000005	GFP-IMPa4-FL anti-PSF-A546 8C-S-PSF V2.00	0	17. GFP-Imp-a4-FL and anti-PSF-A546_Pos007_S001	00-sQDVkQcwTH4FPhLe4MQCx9
1.92441		Nucleus	2	0.000	1.000	244	100000242	100000006	GFP-IMPa4-FL anti-PSF-A546 8C-S-PSF V2.00	0	17. GFP-Imp-a4-FL and anti-PSF-A546_Pos007_S001	00-sQDVkQcwTH4FPhLe4MQCx9
1.84343		Nucleus	2	0.000	1.000	245	100000243	100000007	GFP-IMPa4-FL anti-PSF-A546 8C-S-PSF V2.00	0	17. GFP-Imp-a4-FL and anti-PSF-A546_Pos007_S001	00-sQDVkQcwTH4FPhLe4MQCx9
1.68378		Nucleus	2	0.000	1.000	246	100000244	100000008	GFP-IMPa4-FL anti-PSF-A546 8C-S-PSF V2.00	0	17. GFP-Imp-a4-FL and anti-PSF-A546_Pos007_S001	00-sQDVkQcwTH4FPhLe4MQCx9
1.43142		Nucleus	2	0.000	1.000	247	100000245	100000009	GFP-IMPa4-FL anti-PSF-A546 8C-S-PSF V2.00	0	17. GFP-Imp-a4-FL and anti-PSF-A546_Pos007_S001	00-sQDVkQcwTH4FPhLe4MQCx9
1.65079		Nucleus	2	0.000	1.000	248	100000246	100000010	GFP-IMPa4-FL anti-PSF-A546 8C-S-PSF V2.00	0	17. GFP-Imp-a4-FL and anti-PSF-A546_Pos007_S001	00-sQDVkQcwTH4FPhLe4MQCx9
3.44178		Nucleus	2	0.000	1.000	249	100000247	100000011	GFP-IMPa4-FL anti-PSF-A546 8C-S-PSF V2.00	0	17. GFP-Imp-a4-FL and anti-PSF-A546_Pos007_S001	00-sQDVkQcwTH4FPhLe4MQCx9
2.69044		Nucleus	2	0.000	1.000	250	100000248	100000012	GFP-IMPa4-FL anti-PSF-A546 8C-S-PSF V2.00	0	17. GFP-Imp-a4-FL and anti-PSF-A546_Pos007_S001	00-sQDVkQcwTH4FPhLe4MQCx9
1.95229		Nucleus	2	0.000	1.000	251	100000249	100000013	GFP-IMPa4-FL anti-PSF-A546 8C-S-PSF V2.00	0	17. GFP-Imp-a4-FL and anti-PSF-A546_Pos007_S001	00-sQDVkQcwTH4FPhLe4MQCx9
2.94715		Nucleus	2	0.000	1.000	252	100000250	100000014	GFP-IMPa4-FL anti-PSF-A546 8C-S-PSF V2.00	0	17. GFP-Imp-a4-FL and anti-PSF-A546_Pos007_S001	00-sQDVkQcwTH4FPhLe4MQCx9
1.97733		Nucleus	2	0.000	1.000	253	100000251	100000015	GFP-IMPa4-FL anti-PSF-A546 8C-S-PSF V2.00	0	17. GFP-Imp-a4-FL and anti-PSF-A546_Pos007_S001	00-sQDVkQcwTH4FPhLe4MQCx9
2.75475		Nucleus	2	0.000	1.000	254	100000252	100000016	GFP-IMPa4-FL anti-PSF-A546 8C-S-PSF V2.00	0	17. GFP-Imp-a4-FL and anti-PSF-A546_Pos007_S001	00-sQDVkQcwTH4FPhLe4MQCx9
3.12191		Nucleus	2	0.000	1.000	255	100000253	100000017	GFP-IMPa4-FL anti-PSF-A546 8C-S-PSF V2.00	0	17. GFP-Imp-a4-FL and anti-PSF-A546_Pos007_S001	00-sQDVkQcwTH4FPhLe4MQCx9
1.79597		Nucleus	2	0.000	1.000	256	100000254	100000018	GFP-IMPa4-FL anti-PSF-A546 8C-S-PSF V2.00	0	17. GFP-Imp-a4-FL and anti-PSF-A546_Pos007_S001	00-sQDVkQcwTH4FPhLe4MQCx9
1.97971		Nucleus	2	0.000	1.000	257	100000255	100000019	GFP-IMPa4-FL anti-PSF-A546 8C-S-PSF V2.00	0	17. GFP-Imp-a4-FL and anti-PSF-A546_Pos007_S001	00-sQDVkQcwTH4FPhLe4MQCx9
2.51761		Nucleus	2	0.000	1.000	258	100000256	100000020	GFP-IMPa4-FL anti-PSF-A546 8C-S-PSF V2.00	0	17. GFP-Imp-a4-FL and anti-PSF-A546_Pos007_S001	00-sQDVkQcwTH4FPhLe4MQCx9
3.22461		Nucleus	2	0.000	1.000	259	100000257	100000021	GFP-IMPa4-FL anti-PSF-A546 8C-S-PSF V2.00	0	17. GFP-Imp-a4-FL and anti-PSF-A546_Pos007_S001	00-sQDVkQcwTH4FPhLe4MQCx9
2.46563		Nucleus	2	0.000	1.000	261	100000258	100000022	GFP-IMPa4-FL anti-PSF-A546 8C-S-PSF V2.00	0	17. GFP-Imp-a4-FL and anti-PSF-A546_Pos007_S001	00-sQDVkQcwTH4FPhLe4MQCx9
1.91617		Nucleus	2	0.000	1.000	262	100000259	100000023	GFP-IMPa4-FL anti-PSF-A546 8C-S-PSF V2.00	0	17. GFP-Imp-a4-FL and anti-PSF-A546_Pos007_S001	00-sQDVkQcwTH4FPhLe4MQCx9
17.9869		Nucleus	2	0.000	1.000	263	100000260	100000024	GFP-IMPa4-FL anti-PSF-A546 8C-S-PSF V2.00	0	17. GFP-Imp-a4-FL and anti-PSF-A546_Pos007_S001	00-sQDVkQcwTH4FPhLe4MQCx9
2.10514		Nucleus	2	0.000	1.000	264	100000261	100000025	GFP-IMPa4-FL anti-PSF-A546 8C-S-PSF V2.00	0	17. GFP-Imp-a4-FL and anti-PSF-A546_Pos007_S001	00-sQDVkQcwTH4FPhLe4MQCx9
2.14269		Nucleus	2	0.000	1.000	265	100000262	100000026	GFP-IMPa4-FL anti-PSF-A546 8C-S-PSF V2.00	0	17. GFP-Imp-a4-FL and anti-PSF-A546_Pos007_S001	00-sQDVkQcwTH4FPhLe4MQCx9
2.8455		Nucleus	2	0.000	1.000	266	100000263	100000027	GFP-IMPa4-FL anti-PSF-A546 8C-S-PSF V2.00	0	17. GFP-Imp-a4-FL and anti-PSF-A546_Pos007_S001	00-sQDVkQcwTH4FPhLe4MQCx9
1.76797		Nucleus	2	0.000	1.000	267	100000264	100000028	GFP-IMPa4-FL anti-PSF-A546 8C-S-PSF V2.00	0	17. GFP-Imp-a4-FL and anti-PSF-A546_Pos007_S001	00-sQDVkQcwTH4FPhLe4MQCx9
4.76657		Nucleus	2	0.000	1.000	268	100000265	100000029	GFP-IMPa4-FL anti-PSF-A546 8C-S-PSF V2.00	0	17. GFP-Imp-a4-FL and anti-PSF-A546_Pos007_S001	00-sQDVkQcwTH4FPhLe4MQCx9
5.10467		Nucleus	2	0.000	1.000	269	100000266	100000030	GFP-IMPa4-FL anti-PSF-A546 8C-S-PSF V2.00	0	17. GFP-Imp-a4-FL and anti-PSF-A546_Pos007_S001	00-sQDVkQcwTH4FPhLe4MQCx9
7.54774		Nucleus	2	0.000	1.000	270	100000267	100000031	GFP-IMPa4-FL anti-PSF-A546 8C-S-PSF V2.00	0	17. GFP-Imp-a4-FL and anti-PSF-A546_Pos007_S001	00-sQDVkQcwTH4FPhLe4MQCx9
4.88114		Nucleus	2	0.000	1.000	271	100000268	100000032	GFP-IMPa4-FL anti-PSF-A546 8C-S-PSF V2.00	0	17. GFP-Imp-a4-FL and anti-PSF-A546_Pos007_S001	00-sQDVkQcwTH4FPhLe4MQCx9
2.60838		Nucleus	2	0.000	1.000	272	100000269	100000033	GFP-IMPa4-FL anti-PSF-A546 8C-S-PSF V2.00	0	17. GFP-Imp-a4-FL and anti-PSF-A546_Pos007_S001	00-sQDVkQcwTH4FPhLe4MQCx9
2.77987		Nucleus	2	0.000	1.000	273	100000270	100000034	GFP-IMPa4-FL anti-PSF-A546 8C-S-PSF V2.00	0	17. GFP-Imp-a4-FL and anti-PSF-A546_Pos007_S001	00-sQDVkQcwTH4FPhLe4MQCx9
2.17068		Nucleus	2	0.000	1.000	274	100000271	100000035	GFP-IMPa4-FL anti-PSF-A546 8C-S-PSF V2.00	0	17. GFP-Imp-a4-FL and anti-PSF-A546_Pos007_S001	00-sQDVkQcwTH4FPhLe4MQCx9
2.00116		Nucleus	2	0.000	1.000	275	100000272	100000036	GFP-IMPa4-FL anti-PSF-A546 8C-S-PSF V2.00	0	17. GFP-Imp-a4-FL and anti-PSF-A546_Pos007_S001	00-sQDVkQcwTH4FPhLe4MQCx9
1.86968		Nucleus	2	0.000	1.000	276	100000273	100000037	GFP-IMPa4-FL anti-PSF-A546 8C-S-PSF V2.00	0	17. GFP-Imp-a4-FL and anti-PSF-A546_Pos007_S001	00-sQDVkQcwTH4FPhLe4MQCx9
2.79608		Nucleus	2	0.000	1.000	277	100000274	100000038	GFP-IMPa4-FL anti-PSF-A546 8C-S-PSF V2.00	0	17. GFP-Imp-a4-FL and anti-PSF-A546_Pos007_S001	00-sQDVkQcwTH4FPhLe4MQCx9
4.41567		Nucleus	2	0.000	1.000	278	100000275	100000039	GFP-IMPa4-FL anti-PSF-A546 8C-S-PSF V2.00	0	17. GFP-Imp-a4-FL and anti-PSF-A546_Pos007_S001	00-sQDVkQcwTH4FPhLe4MQCx9
1.72965		Nucleus	2	0.000	1.000	279	100000276	100000040	GFP-IMPa4-FL anti-PSF-A546 8C-S-PSF V2.00	0	17. GFP-Imp-a4-FL and anti-PSF-A546_Pos007_S001	00-sQDVkQcwTH4FPhLe4MQCx9
3.28439		Nucleus	2	0.000	1.000	280	100000277	100000041	GFP-IMPa4-FL anti-PSF-A546 8C-S-PSF V2.00	0	17. GFP-Imp-a4-FL and anti-PSF-A546_Pos007_S001	00-sQDVkQcwTH4FPhLe4MQCx9
3.3402		Nucleus	2	0.000	1.000	281	100000278	100000042	GFP-IMPa4-FL anti-PSF-A546 8C-S-PSF V2.00	0	17. GFP-Imp-a4-FL and anti-PSF-A546_Pos007_S001	00-sQDVkQcwTH4FPhLe4MQCx9
1.88629		Nucleus	2	0.000	1.000	282	100000279	100000043	GFP-IMPa4-FL anti-PSF-A546 8C-S-PSF V2.00	0	17. GFP-Imp-a4-FL and anti-PSF-A546_Pos007_S001	00-sQDVkQcwTH4FPhLe4MQCx9
3.99188		Nucleus	2	0.000	1.000	283	100000280	100000044	GFP-IMPa4-FL anti-PSF-A546 8C-S-PSF V2.00	0	17. GFP-Imp-a4-FL and anti-PSF-A546_Pos007_S001	00-sQDVkQcwTH4FPhLe4MQCx9
2.50683		Nucleus	2	0.000	1.000	284	100000281	100000045	GFP-IMPa4-FL anti-PSF-A546 8C-S-PSF V2.00	0	17. GFP-Imp-a4-FL and anti-PSF-A546_Pos007_S001	00-sQDVkQcwTH4FPhLe4MQCx9
2.63314		Nucleus	2	0.000	1.000	285	100000282	100000046	GFP-IMPa4-FL anti-PSF-A546 8C-S-PSF V2.00	0	17. GFP-Imp-a4-FL and anti-PSF-A546_Pos007_S001	00-sQDVkQcwTH4FPhLe4MQCx9
79.336		Nucleus	2	0.000	1.000	287	100000283	100000000	GFP-IMPa4-FL anti-PSF-A546 8C-S-PSF V2.00	0	17. GFP-Imp-a4-FL and anti-PSF-A546_Pos008_S001	00-kQXcZxi2BvXiTdHYdaK6HX
1.76273		Nucleus	2	0.000	1.000	288	100000284	100000001	GFP-IMPa4-FL anti-PSF-A546 8C-S-PSF V2.00	0	17. GFP-Imp-a4-FL and anti-PSF-A546_Pos008_S001	00-kQXcZxi2BvXiTdHYdaK6HX
1.83571		Nucleus	2	0.000	1.000	289	100000285	100000002	GFP-IMPa4-FL anti-PSF-A546 8C-S-PSF V2.00	0	17. GFP-Imp-a4-FL and anti-PSF-A546_Pos008_S001	00-kQXcZxi2BvXiTdHYdaK6HX
2.8003		Nucleus	2	0.000	1.000	290	100000286	100000003	GFP-IMPa4-FL anti-PSF-A546 8C-S-PSF V2.00	0	17. GFP-Imp-a4-FL and anti-PSF-A546_Pos008_S001	00-kQXcZxi2BvXiTdHYdaK6HX
10.2675		Nucleus	2	0.000	1.000	291	100000287	100000004	GFP-IMPa4-FL anti-PSF-A546 8C-S-PSF V2.00	0	17. GFP-Imp-a4-FL and anti-PSF-A546_Pos008_S001	00-kQXcZxi2BvXiTdHYdaK6HX
2.10815		Nucleus	2	0.000	1.000	292	100000288	100000005	GFP-IMPa4-FL anti-PSF-A546 8C-S-PSF V2.00	0	17. GFP-Imp-a4-FL and anti-PSF-A546_Pos008_S001	00-kQXcZxi2BvXiTdHYdaK6HX
1.83745		Nucleus	2	0.000	1.000	293	100000289	100000006	GFP-IMPa4-FL anti-PSF-A546 8C-S-PSF V2.00	0	17. GFP-Imp-a4-FL and anti-PSF-A546_Pos008_S001	00-kQXcZxi2BvXiTdHYdaK6HX
1.47824		Nucleus	2	0.000	1.000	294	100000290	100000007	GFP-IMPa4-FL anti-PSF-A546 8C-S-PSF V2.00	0	17. GFP-Imp-a4-FL and anti-PSF-A546_Pos008_S001	00-kQXcZxi2BvXiTdHYdaK6HX
4.42773		Nucleus	2	0.000	1.000	295	100000291	100000008	GFP-IMPa4-FL anti-PSF-A546 8C-S-PSF V2.00	0	17. GFP-Imp-a4-FL and anti-PSF-A546_Pos008_S001	00-kQXcZxi2BvXiTdHYdaK6HX
6.28795		Nucleus	2	0.000	1.000	296	100000292	100000009	GFP-IMPa4-FL anti-PSF-A546 8C-S-PSF V2.00	0	17. GFP-Imp-a4-FL and anti-PSF-A546_Pos008_S001	00-kQXcZxi2BvXiTdHYdaK6HX
2.58286		Nucleus	2	0.000	1.000	297	100000293	100000010	GFP-IMPa4-FL anti-PSF-A546 8C-S-PSF V2.00	0	17. GFP-Imp-a4-FL and anti-PSF-A546_Pos008_S001	00-kQXcZxi2BvXiTdHYdaK6HX
1.82193		Nucleus	2	0.000	1.000	298	100000294	100000011	GFP-IMPa4-FL anti-PSF-A546 8C-S-PSF V2.00	0	17. GFP-Imp-a4-FL and anti-PSF-A546_Pos008_S001	00-kQXcZxi2BvXiTdHYdaK6HX
1.37861		Nucleus	2	0.000	1.000	299	100000295	100000012	GFP-IMPa4-FL anti-PSF-A546 8C-S-PSF V2.00	0	17. GFP-Imp-a4-FL and anti-PSF-A546_Pos008_S001	00-kQXcZxi2BvXiTdHYdaK6HX
1.29911		Nucleus	2	0.000	1.000	300	100000296	100000013	GFP-IMPa4-FL anti-PSF-A546 8C-S-PSF V2.00	0	17. GFP-Imp-a4-FL and anti-PSF-A546_Pos008_S001	00-kQXcZxi2BvXiTdHYdaK6HX
2.37968		Nucleus	2	0.000	1.000	301	100000297	100000014	GFP-IMPa4-FL anti-PSF-A546 8C-S-PSF V2.00	0	17. GFP-Imp-a4-FL and anti-PSF-A546_Pos008_S001	00-kQXcZxi2BvXiTdHYdaK6HX
7.07682		Nucleus	2	0.000	1.000	302	100000298	100000015	GFP-IMPa4-FL anti-PSF-A546 8C-S-PSF V2.00	0	17. GFP-Imp-a4-FL and anti-PSF-A546_Pos008_S001	00-kQXcZxi2BvXiTdHYdaK6HX
8.23957		Nucleus	2	0.000	1.000	303	100000299	100000016	GFP-IMPa4-FL anti-PSF-A546 8C-S-PSF V2.00	0	17. GFP-Imp-a4-FL and anti-PSF-A546_Pos008_S001	00-kQXcZxi2BvXiTdHYdaK6HX
1.38763		Nucleus	2	0.000	1.000	304	100000300	100000017	GFP-IMPa4-FL anti-PSF-A546 8C-S-PSF V2.00	0	17. GFP-Imp-a4-FL and anti-PSF-A546_Pos008_S001	00-kQXcZxi2BvXiTdHYdaK6HX
1.48088		Nucleus	2	0.000	1.000	305	100000301	100000018	GFP-IMPa4-FL anti-PSF-A546 8C-S-PSF V2.00	0	17. GFP-Imp-a4-FL and anti-PSF-A546_Pos008_S001	00-kQXcZxi2BvXiTdHYdaK6HX
1.90772		Nucleus	2	0.000	1.000	306	100000302	100000019	GFP-IMPa4-FL anti-PSF-A546 8C-S-PSF V2.00	0	17. GFP-Imp-a4-FL and anti-PSF-A546_Pos008_S001	00-kQXcZxi2BvXiTdHYdaK6HX
1.93952		Nucleus	2	0.000	1.000	307	100000303	100000000	GFP-IMPa4-FL anti-PSF-A546 8C-S-PSF V2.00	0	17. GFP-Imp-a4-FL and anti-PSF-A546_Pos009_S001	00-J2e5FPx9yhUYMV7P7by4eB
6.71641		Nucleus	2	0.000	1.000	308	100000304	100000001	GFP-IMPa4-FL anti-PSF-A546 8C-S-PSF V2.00	0	17. GFP-Imp-a4-FL and anti-PSF-A546_Pos009_S001	00-J2e5FPx9yhUYMV7P7by4eB
2.37508		Nucleus	2	0.000	1.000	309	100000305	100000002	GFP-IMPa4-FL anti-PSF-A546 8C-S-PSF V2.00	0	17. GFP-Imp-a4-FL and anti-PSF-A546_Pos009_S001	00-J2e5FPx9yhUYMV7P7by4eB
1.69406		Nucleus	2	0.000	1.000	311	100000306	100000003	GFP-IMPa4-FL anti-PSF-A546 8C-S-PSF V2.00	0	17. GFP-Imp-a4-FL and anti-PSF-A546_Pos009_S001	00-J2e5FPx9yhUYMV7P7by4eB
1.53369		Nucleus	2	0.000	1.000	312	100000307	100000004	GFP-IMPa4-FL anti-PSF-A546 8C-S-PSF V2.00	0	17. GFP-Imp-a4-FL and anti-PSF-A546_Pos009_S001	00-J2e5FPx9yhUYMV7P7by4eB
1.57914		Nucleus	2	0.000	1.000	313	100000308	100000005	GFP-IMPa4-FL anti-PSF-A546 8C-S-PSF V2.00	0	17. GFP-Imp-a4-FL and anti-PSF-A546_Pos009_S001	00-J2e5FPx9yhUYMV7P7by4eB
1.64161		Nucleus	2	0.000	1.000	315	100000309	100000006	GFP-IMPa4-FL anti-PSF-A546 8C-S-PSF V2.00	0	17. GFP-Imp-a4-FL and anti-PSF-A546_Pos009_S001	00-J2e5FPx9yhUYMV7P7by4eB
4.01781		Nucleus	2	0.000	1.000	316	100000310	100000007	GFP-IMPa4-FL anti-PSF-A546 8C-S-PSF V2.00	0	17. GFP-Imp-a4-FL and anti-PSF-A546_Pos009_S001	00-J2e5FPx9yhUYMV7P7by4eB
4.74558		Nucleus	2	0.000	1.000	318	100000311	100000008	GFP-IMPa4-FL anti-PSF-A546 8C-S-PSF V2.00	0	17. GFP-Imp-a4-FL and anti-PSF-A546_Pos009_S001	00-J2e5FPx9yhUYMV7P7by4eB
7.86334		Nucleus	2	0.000	1.000	319	100000312	100000009	GFP-IMPa4-FL anti-PSF-A546 8C-S-PSF V2.00	0	17. GFP-Imp-a4-FL and anti-PSF-A546_Pos009_S001	00-J2e5FPx9yhUYMV7P7by4eB
3.85117		Nucleus	2	0.000	1.000	320	100000313	100000010	GFP-IMPa4-FL anti-PSF-A546 8C-S-PSF V2.00	0	17. GFP-Imp-a4-FL and anti-PSF-A546_Pos009_S001	00-J2e5FPx9yhUYMV7P7by4eB
4.14407		Nucleus	2	0.000	1.000	321	100000314	100000011	GFP-IMPa4-FL anti-PSF-A546 8C-S-PSF V2.00	0	17. GFP-Imp-a4-FL and anti-PSF-A546_Pos009_S001	00-J2e5FPx9yhUYMV7P7by4eB
1.65599		Nucleus	2	0.000	1.000	322	100000315	100000012	GFP-IMPa4-FL anti-PSF-A546 8C-S-PSF V2.00	0	17. GFP-Imp-a4-FL and anti-PSF-A546_Pos009_S001	00-J2e5FPx9yhUYMV7P7by4eB
1.76851		Nucleus	2	0.000	1.000	323	100000316	100000013	GFP-IMPa4-FL anti-PSF-A546 8C-S-PSF V2.00	0	17. GFP-Imp-a4-FL and anti-PSF-A546_Pos009_S001	00-J2e5FPx9yhUYMV7P7by4eB
1.61915		Nucleus	2	0.000	1.000	324	100000317	100000014	GFP-IMPa4-FL anti-PSF-A546 8C-S-PSF V2.00	0	17. GFP-Imp-a4-FL and anti-PSF-A546_Pos009_S001	00-J2e5FPx9yhUYMV7P7by4eB
2.49641		Nucleus	2	0.000	1.000	325	100000318	100000015	GFP-IMPa4-FL anti-PSF-A546 8C-S-PSF V2.00	0	17. GFP-Imp-a4-FL and anti-PSF-A546_Pos009_S001	00-J2e5FPx9yhUYMV7P7by4eB
1.94103		Nucleus	2	0.000	1.000	326	100000319	100000016	GFP-IMPa4-FL anti-PSF-A546 8C-S-PSF V2.00	0	17. GFP-Imp-a4-FL and anti-PSF-A546_Pos009_S001	00-J2e5FPx9yhUYMV7P7by4eB
1.89056		Nucleus	2	0.000	1.000	327	100000320	100000017	GFP-IMPa4-FL anti-PSF-A546 8C-S-PSF V2.00	0	17. GFP-Imp-a4-FL and anti-PSF-A546_Pos009_S001	00-J2e5FPx9yhUYMV7P7by4eB
1.84997		Nucleus	2	0.000	1.000	328	100000321	100000018	GFP-IMPa4-FL anti-PSF-A546 8C-S-PSF V2.00	0	17. GFP-Imp-a4-FL and anti-PSF-A546_Pos009_S001	00-J2e5FPx9yhUYMV7P7by4eB
1.93065		Nucleus	2	0.000	1.000	329	100000322	100000019	GFP-IMPa4-FL anti-PSF-A546 8C-S-PSF V2.00	0	17. GFP-Imp-a4-FL and anti-PSF-A546_Pos009_S001	00-J2e5FPx9yhUYMV7P7by4eB
1.60171		Nucleus	2	0.000	1.000	330	100000323	100000020	GFP-IMPa4-FL anti-PSF-A546 8C-S-PSF V2.00	0	17. GFP-Imp-a4-FL and anti-PSF-A546_Pos009_S001	00-J2e5FPx9yhUYMV7P7by4eB
4.38248		Nucleus	2	0.000	1.000	331	100000324	100000021	GFP-IMPa4-FL anti-PSF-A546 8C-S-PSF V2.00	0	17. GFP-Imp-a4-FL and anti-PSF-A546_Pos009_S001	00-J2e5FPx9yhUYMV7P7by4eB
1.80838		Nucleus	2	0.000	1.000	332	100000325	100000022	GFP-IMPa4-FL anti-PSF-A546 8C-S-PSF V2.00	0	17. GFP-Imp-a4-FL and anti-PSF-A546_Pos009_S001	00-J2e5FPx9yhUYMV7P7by4eB
10.8623		Nucleus	2	0.000	1.000	333	100000326	100000023	GFP-IMPa4-FL anti-PSF-A546 8C-S-PSF V2.00	0	17. GFP-Imp-a4-FL and anti-PSF-A546_Pos009_S001	00-J2e5FPx9yhUYMV7P7by4eB
12.8345		Nucleus	2	0.000	1.000	334	100000327	100000024	GFP-IMPa4-FL anti-PSF-A546 8C-S-PSF V2.00	0	17. GFP-Imp-a4-FL and anti-PSF-A546_Pos009_S001	00-J2e5FPx9yhUYMV7P7by4eB
23.379		Nucleus	2	0.000	1.000	335	100000328	100000025	GFP-IMPa4-FL anti-PSF-A546 8C-S-PSF V2.00	0	17. GFP-Imp-a4-FL and anti-PSF-A546_Pos009_S001	00-J2e5FPx9yhUYMV7P7by4eB
1.62213		Nucleus	2	0.000	1.000	336	100000329	100000000	GFP-IMPa4-FL anti-PSF-A546 8C-S-PSF V2.00	0	17. GFP-Imp-a4-FL and anti-PSF-A546_Pos010_S001	00-bAkfLk6tUdwwbDLynZHbMN
2.0978		Nucleus	2	0.000	1.000	337	100000330	100000001	GFP-IMPa4-FL anti-PSF-A546 8C-S-PSF V2.00	0	17. GFP-Imp-a4-FL and anti-PSF-A546_Pos010_S001	00-bAkfLk6tUdwwbDLynZHbMN
1.65774		Nucleus	2	0.000	1.000	338	100000331	100000002	GFP-IMPa4-FL anti-PSF-A546 8C-S-PSF V2.00	0	17. GFP-Imp-a4-FL and anti-PSF-A546_Pos010_S001	00-bAkfLk6tUdwwbDLynZHbMN
1.87944		Nucleus	2	0.000	1.000	339	100000332	100000003	GFP-IMPa4-FL anti-PSF-A546 8C-S-PSF V2.00	0	17. GFP-Imp-a4-FL and anti-PSF-A546_Pos010_S001	00-bAkfLk6tUdwwbDLynZHbMN
1.90565		Nucleus	2	0.000	1.000	340	100000333	100000004	GFP-IMPa4-FL anti-PSF-A546 8C-S-PSF V2.00	0	17. GFP-Imp-a4-FL and anti-PSF-A546_Pos010_S001	00-bAkfLk6tUdwwbDLynZHbMN
3.65147		Nucleus	2	0.000	1.000	341	100000334	100000005	GFP-IMPa4-FL anti-PSF-A546 8C-S-PSF V2.00	0	17. GFP-Imp-a4-FL and anti-PSF-A546_Pos010_S001	00-bAkfLk6tUdwwbDLynZHbMN
2.82965		Nucleus	2	0.000	1.000	342	100000335	100000006	GFP-IMPa4-FL anti-PSF-A546 8C-S-PSF V2.00	0	17. GFP-Imp-a4-FL and anti-PSF-A546_Pos010_S001	00-bAkfLk6tUdwwbDLynZHbMN
13.3557		Nucleus	2	0.000	1.000	343	100000336	100000007	GFP-IMPa4-FL anti-PSF-A546 8C-S-PSF V2.00	0	17. GFP-Imp-a4-FL and anti-PSF-A546_Pos010_S001	00-bAkfLk6tUdwwbDLynZHbMN
4.12284		Nucleus	2	0.000	1.000	344	100000337	100000008	GFP-IMPa4-FL anti-PSF-A546 8C-S-PSF V2.00	0	17. GFP-Imp-a4-FL and anti-PSF-A546_Pos010_S001	00-bAkfLk6tUdwwbDLynZHbMN
2.05231		Nucleus	2	0.000	1.000	345	100000338	100000009	GFP-IMPa4-FL anti-PSF-A546 8C-S-PSF V2.00	0	17. GFP-Imp-a4-FL and anti-PSF-A546_Pos010_S001	00-bAkfLk6tUdwwbDLynZHbMN
2.05014		Nucleus	2	0.000	1.000	346	100000339	100000010	GFP-IMPa4-FL anti-PSF-A546 8C-S-PSF V2.00	0	17. GFP-Imp-a4-FL and anti-PSF-A546_Pos010_S001	00-bAkfLk6tUdwwbDLynZHbMN
2.7835		Nucleus	2	0.000	1.000	347	100000340	100000011	GFP-IMPa4-FL anti-PSF-A546 8C-S-PSF V2.00	0	17. GFP-Imp-a4-FL and anti-PSF-A546_Pos010_S001	00-bAkfLk6tUdwwbDLynZHbMN
8.67458		Nucleus	2	0.000	1.000	348	100000341	100000012	GFP-IMPa4-FL anti-PSF-A546 8C-S-PSF V2.00	0	17. GFP-Imp-a4-FL and anti-PSF-A546_Pos010_S001	00-bAkfLk6tUdwwbDLynZHbMN
3.75541		Nucleus	2	0.000	1.000	349	100000342	100000013	GFP-IMPa4-FL anti-PSF-A546 8C-S-PSF V2.00	0	17. GFP-Imp-a4-FL and anti-PSF-A546_Pos010_S001	00-bAkfLk6tUdwwbDLynZHbMN
5.62598		Nucleus	2	0.000	1.000	350	100000343	100000014	GFP-IMPa4-FL anti-PSF-A546 8C-S-PSF V2.00	0	17. GFP-Imp-a4-FL and anti-PSF-A546_Pos010_S001	00-bAkfLk6tUdwwbDLynZHbMN
4.41569		Nucleus	2	0.000	1.000	351	100000344	100000015	GFP-IMPa4-FL anti-PSF-A546 8C-S-PSF V2.00	0	17. GFP-Imp-a4-FL and anti-PSF-A546_Pos010_S001	00-bAkfLk6tUdwwbDLynZHbMN
2.54168		Nucleus	2	0.000	1.000	352	100000345	100000016	GFP-IMPa4-FL anti-PSF-A546 8C-S-PSF V2.00	0	17. GFP-Imp-a4-FL and anti-PSF-A546_Pos010_S001	00-bAkfLk6tUdwwbDLynZHbMN
5.74762		Nucleus	2	0.000	1.000	353	100000346	100000017	GFP-IMPa4-FL anti-PSF-A546 8C-S-PSF V2.00	0	17. GFP-Imp-a4-FL and anti-PSF-A546_Pos010_S001	00-bAkfLk6tUdwwbDLynZHbMN
5.87063		Nucleus	2	0.000	1.000	354	100000347	100000018	GFP-IMPa4-FL anti-PSF-A546 8C-S-PSF V2.00	0	17. GFP-Imp-a4-FL and anti-PSF-A546_Pos010_S001	00-bAkfLk6tUdwwbDLynZHbMN
7.04754		Nucleus	2	0.000	1.000	355	100000348	100000019	GFP-IMPa4-FL anti-PSF-A546 8C-S-PSF V2.00	0	17. GFP-Imp-a4-FL and anti-PSF-A546_Pos010_S001	00-bAkfLk6tUdwwbDLynZHbMN
4.44221		Nucleus	2	0.000	1.000	356	100000349	100000020	GFP-IMPa4-FL anti-PSF-A546 8C-S-PSF V2.00	0	17. GFP-Imp-a4-FL and anti-PSF-A546_Pos010_S001	00-bAkfLk6tUdwwbDLynZHbMN
2.8556		Nucleus	2	0.000	1.000	357	100000350	100000021	GFP-IMPa4-FL anti-PSF-A546 8C-S-PSF V2.00	0	17. GFP-Imp-a4-FL and anti-PSF-A546_Pos010_S001	00-bAkfLk6tUdwwbDLynZHbMN
4.22177		Nucleus	2	0.000	1.000	358	100000351	100000022	GFP-IMPa4-FL anti-PSF-A546 8C-S-PSF V2.00	0	17. GFP-Imp-a4-FL and anti-PSF-A546_Pos010_S001	00-bAkfLk6tUdwwbDLynZHbMN
1.69254		Nucleus	2	0.000	1.000	359	100000352	100000023	GFP-IMPa4-FL anti-PSF-A546 8C-S-PSF V2.00	0	17. GFP-Imp-a4-FL and anti-PSF-A546_Pos010_S001	00-bAkfLk6tUdwwbDLynZHbMN
3.13342		Nucleus	2	0.000	1.000	360	100000353	100000024	GFP-IMPa4-FL anti-PSF-A546 8C-S-PSF V2.00	0	17. GFP-Imp-a4-FL and anti-PSF-A546_Pos010_S001	00-bAkfLk6tUdwwbDLynZHbMN
21.7522		Nucleus	2	0.000	1.000	361	100000354	100000025	GFP-IMPa4-FL anti-PSF-A546 8C-S-PSF V2.00	0	17. GFP-Imp-a4-FL and anti-PSF-A546_Pos010_S001	00-bAkfLk6tUdwwbDLynZHbMN
5.53766		Nucleus	2	0.000	1.000	362	100000355	100000026	GFP-IMPa4-FL anti-PSF-A546 8C-S-PSF V2.00	0	17. GFP-Imp-a4-FL and anti-PSF-A546_Pos010_S001	00-bAkfLk6tUdwwbDLynZHbMN
6.08679		Nucleus	2	0.000	1.000	363	100000356	100000027	GFP-IMPa4-FL anti-PSF-A546 8C-S-PSF V2.00	0	17. GFP-Imp-a4-FL and anti-PSF-A546_Pos010_S001	00-bAkfLk6tUdwwbDLynZHbMN
6.84011		Nucleus	2	0.000	1.000	364	100000357	100000028	GFP-IMPa4-FL anti-PSF-A546 8C-S-PSF V2.00	0	17. GFP-Imp-a4-FL and anti-PSF-A546_Pos010_S001	00-bAkfLk6tUdwwbDLynZHbMN
5.47026		Nucleus	2	0.000	1.000	365	100000358	100000029	GFP-IMPa4-FL anti-PSF-A546 8C-S-PSF V2.00	0	17. GFP-Imp-a4-FL and anti-PSF-A546_Pos010_S001	00-bAkfLk6tUdwwbDLynZHbMN
5.96508		Nucleus	2	0.000	1.000	366	100000359	100000030	GFP-IMPa4-FL anti-PSF-A546 8C-S-PSF V2.00	0	17. GFP-Imp-a4-FL and anti-PSF-A546_Pos010_S001	00-bAkfLk6tUdwwbDLynZHbMN
2.19222		Nucleus	2	0.000	1.000	367	100000360	100000031	GFP-IMPa4-FL anti-PSF-A546 8C-S-PSF V2.00	0	17. GFP-Imp-a4-FL and anti-PSF-A546_Pos010_S001	00-bAkfLk6tUdwwbDLynZHbMN
1.5208		Nucleus	2	0.000	1.000	368	100000361	100000032	GFP-IMPa4-FL anti-PSF-A546 8C-S-PSF V2.00	0	17. GFP-Imp-a4-FL and anti-PSF-A546_Pos010_S001	00-bAkfLk6tUdwwbDLynZHbMN
2.82694		Nucleus	2	0.000	1.000	369	100000362	100000033	GFP-IMPa4-FL anti-PSF-A546 8C-S-PSF V2.00	0	17. GFP-Imp-a4-FL and anti-PSF-A546_Pos010_S001	00-bAkfLk6tUdwwbDLynZHbMN
1.55708		Nucleus	2	0.000	1.000	370	100000363	100000034	GFP-IMPa4-FL anti-PSF-A546 8C-S-PSF V2.00	0	17. GFP-Imp-a4-FL and anti-PSF-A546_Pos010_S001	00-bAkfLk6tUdwwbDLynZHbMN
4.17157		Nucleus	2	0.000	1.000	371	100000364	100000035	GFP-IMPa4-FL anti-PSF-A546 8C-S-PSF V2.00	0	17. GFP-Imp-a4-FL and anti-PSF-A546_Pos010_S001	00-bAkfLk6tUdwwbDLynZHbMN
4.5768		Nucleus	2	0.000	1.000	372	100000365	100000036	GFP-IMPa4-FL anti-PSF-A546 8C-S-PSF V2.00	0	17. GFP-Imp-a4-FL and anti-PSF-A546_Pos010_S001	00-bAkfLk6tUdwwbDLynZHbMN
4.58822		Nucleus	2	0.000	1.000	373	100000366	100000037	GFP-IMPa4-FL anti-PSF-A546 8C-S-PSF V2.00	0	17. GFP-Imp-a4-FL and anti-PSF-A546_Pos010_S001	00-bAkfLk6tUdwwbDLynZHbMN
1.94709		Nucleus	2	0.000	1.000	374	100000367	100000038	GFP-IMPa4-FL anti-PSF-A546 8C-S-PSF V2.00	0	17. GFP-Imp-a4-FL and anti-PSF-A546_Pos010_S001	00-bAkfLk6tUdwwbDLynZHbMN
1.38592		Nucleus	2	0.000	1.000	375	100000368	100000039	GFP-IMPa4-FL anti-PSF-A546 8C-S-PSF V2.00	0	17. GFP-Imp-a4-FL and anti-PSF-A546_Pos010_S001	00-bAkfLk6tUdwwbDLynZHbMN
1.77473		Nucleus	2	0.000	1.000	376	100000369	100000040	GFP-IMPa4-FL anti-PSF-A546 8C-S-PSF V2.00	0	17. GFP-Imp-a4-FL and anti-PSF-A546_Pos010_S001	00-bAkfLk6tUdwwbDLynZHbMN
1.69231		Nucleus	2	0.000	1.000	377	100000370	100000041	GFP-IMPa4-FL anti-PSF-A546 8C-S-PSF V2.00	0	17. GFP-Imp-a4-FL and anti-PSF-A546_Pos010_S001	00-bAkfLk6tUdwwbDLynZHbMN
1.92174		Nucleus	2	0.000	1.000	378	100000371	100000042	GFP-IMPa4-FL anti-PSF-A546 8C-S-PSF V2.00	0	17. GFP-Imp-a4-FL and anti-PSF-A546_Pos010_S001	00-bAkfLk6tUdwwbDLynZHbMN
2.41554		Nucleus	2	0.000	1.000	379	100000372	100000043	GFP-IMPa4-FL anti-PSF-A546 8C-S-PSF V2.00	0	17. GFP-Imp-a4-FL and anti-PSF-A546_Pos010_S001	00-bAkfLk6tUdwwbDLynZHbMN
2.33387		Nucleus	2	0.000	1.000	380	100000373	100000000	GFP-IMPa4-FL anti-PSF-A546 8C-S-PSF V2.00	0	17. GFP-Imp-a4-FL and anti-PSF-A546_Pos011_S001	00-pzmvFDP8mCnvuXAHCWCx43
2.13674		Nucleus	2	0.000	1.000	381	100000374	100000001	GFP-IMPa4-FL anti-PSF-A546 8C-S-PSF V2.00	0	17. GFP-Imp-a4-FL and anti-PSF-A546_Pos011_S001	00-pzmvFDP8mCnvuXAHCWCx43
1.65626		Nucleus	2	0.000	1.000	382	100000375	100000002	GFP-IMPa4-FL anti-PSF-A546 8C-S-PSF V2.00	0	17. GFP-Imp-a4-FL and anti-PSF-A546_Pos011_S001	00-pzmvFDP8mCnvuXAHCWCx43
1.72034		Nucleus	2	0.000	1.000	383	100000376	100000003	GFP-IMPa4-FL anti-PSF-A546 8C-S-PSF V2.00	0	17. GFP-Imp-a4-FL and anti-PSF-A546_Pos011_S001	00-pzmvFDP8mCnvuXAHCWCx43
1.73024		Nucleus	2	0.000	1.000	384	100000377	100000004	GFP-IMPa4-FL anti-PSF-A546 8C-S-PSF V2.00	0	17. GFP-Imp-a4-FL and anti-PSF-A546_Pos011_S001	00-pzmvFDP8mCnvuXAHCWCx43
1.91026		Nucleus	2	0.000	1.000	385	100000378	100000005	GFP-IMPa4-FL anti-PSF-A546 8C-S-PSF V2.00	0	17. GFP-Imp-a4-FL and anti-PSF-A546_Pos011_S001	00-pzmvFDP8mCnvuXAHCWCx43
1.35998		Nucleus	2	0.000	1.000	386	100000379	100000006	GFP-IMPa4-FL anti-PSF-A546 8C-S-PSF V2.00	0	17. GFP-Imp-a4-FL and anti-PSF-A546_Pos011_S001	00-pzmvFDP8mCnvuXAHCWCx43
1.9066		Nucleus	2	0.000	1.000	387	100000380	100000007	GFP-IMPa4-FL anti-PSF-A546 8C-S-PSF V2.00	0	17. GFP-Imp-a4-FL and anti-PSF-A546_Pos011_S001	00-pzmvFDP8mCnvuXAHCWCx43
1.74096		Nucleus	2	0.000	1.000	388	100000381	100000008	GFP-IMPa4-FL anti-PSF-A546 8C-S-PSF V2.00	0	17. GFP-Imp-a4-FL and anti-PSF-A546_Pos011_S001	00-pzmvFDP8mCnvuXAHCWCx43
2.48267		Nucleus	2	0.000	1.000	389	100000382	100000009	GFP-IMPa4-FL anti-PSF-A546 8C-S-PSF V2.00	0	17. GFP-Imp-a4-FL and anti-PSF-A546_Pos011_S001	00-pzmvFDP8mCnvuXAHCWCx43
1.58228		Nucleus	2	0.000	1.000	390	100000383	100000010	GFP-IMPa4-FL anti-PSF-A546 8C-S-PSF V2.00	0	17. GFP-Imp-a4-FL and anti-PSF-A546_Pos011_S001	00-pzmvFDP8mCnvuXAHCWCx43
2.09404		Nucleus	2	0.000	1.000	391	100000384	100000011	GFP-IMPa4-FL anti-PSF-A546 8C-S-PSF V2.00	0	17. GFP-Imp-a4-FL and anti-PSF-A546_Pos011_S001	00-pzmvFDP8mCnvuXAHCWCx43
1.47677		Nucleus	2	0.000	1.000	392	100000385	100000012	GFP-IMPa4-FL anti-PSF-A546 8C-S-PSF V2.00	0	17. GFP-Imp-a4-FL and anti-PSF-A546_Pos011_S001	00-pzmvFDP8mCnvuXAHCWCx43
1.90949		Nucleus	2	0.000	1.000	393	100000386	100000013	GFP-IMPa4-FL anti-PSF-A546 8C-S-PSF V2.00	0	17. GFP-Imp-a4-FL and anti-PSF-A546_Pos011_S001	00-pzmvFDP8mCnvuXAHCWCx43
1.55192		Nucleus	2	0.000	1.000	394	100000387	100000014	GFP-IMPa4-FL anti-PSF-A546 8C-S-PSF V2.00	0	17. GFP-Imp-a4-FL and anti-PSF-A546_Pos011_S001	00-pzmvFDP8mCnvuXAHCWCx43
3.38191		Nucleus	2	0.000	1.000	395	100000388	100000015	GFP-IMPa4-FL anti-PSF-A546 8C-S-PSF V2.00	0	17. GFP-Imp-a4-FL and anti-PSF-A546_Pos011_S001	00-pzmvFDP8mCnvuXAHCWCx43
1.49598		Nucleus	2	0.000	1.000	396	100000389	100000016	GFP-IMPa4-FL anti-PSF-A546 8C-S-PSF V2.00	0	17. GFP-Imp-a4-FL and anti-PSF-A546_Pos011_S001	00-pzmvFDP8mCnvuXAHCWCx43
3.43689		Nucleus	2	0.000	1.000	397	100000390	100000017	GFP-IMPa4-FL anti-PSF-A546 8C-S-PSF V2.00	0	17. GFP-Imp-a4-FL and anti-PSF-A546_Pos011_S001	00-pzmvFDP8mCnvuXAHCWCx43
1.62618		Nucleus	2	0.000	1.000	398	100000391	100000018	GFP-IMPa4-FL anti-PSF-A546 8C-S-PSF V2.00	0	17. GFP-Imp-a4-FL and anti-PSF-A546_Pos011_S001	00-pzmvFDP8mCnvuXAHCWCx43
1.88749		Nucleus	2	0.000	1.000	399	100000392	100000019	GFP-IMPa4-FL anti-PSF-A546 8C-S-PSF V2.00	0	17. GFP-Imp-a4-FL and anti-PSF-A546_Pos011_S001	00-pzmvFDP8mCnvuXAHCWCx43
5.66393		Nucleus	2	0.000	1.000	400	100000393	100000020	GFP-IMPa4-FL anti-PSF-A546 8C-S-PSF V2.00	0	17. GFP-Imp-a4-FL and anti-PSF-A546_Pos011_S001	00-pzmvFDP8mCnvuXAHCWCx43
2.39124		Nucleus	2	0.000	1.000	401	100000394	100000021	GFP-IMPa4-FL anti-PSF-A546 8C-S-PSF V2.00	0	17. GFP-Imp-a4-FL and anti-PSF-A546_Pos011_S001	00-pzmvFDP8mCnvuXAHCWCx43
1.43731		Nucleus	2	0.000	1.000	402	100000395	100000022	GFP-IMPa4-FL anti-PSF-A546 8C-S-PSF V2.00	0	17. GFP-Imp-a4-FL and anti-PSF-A546_Pos011_S001	00-pzmvFDP8mCnvuXAHCWCx43
8.57644		Nucleus	2	0.000	1.000	403	100000396	100000023	GFP-IMPa4-FL anti-PSF-A546 8C-S-PSF V2.00	0	17. GFP-Imp-a4-FL and anti-PSF-A546_Pos011_S001	00-pzmvFDP8mCnvuXAHCWCx43
4.42306		Nucleus	2	0.000	1.000	404	100000397	100000024	GFP-IMPa4-FL anti-PSF-A546 8C-S-PSF V2.00	0	17. GFP-Imp-a4-FL and anti-PSF-A546_Pos011_S001	00-pzmvFDP8mCnvuXAHCWCx43
2.92042		Nucleus	2	0.000	1.000	405	100000398	100000025	GFP-IMPa4-FL anti-PSF-A546 8C-S-PSF V2.00	0	17. GFP-Imp-a4-FL and anti-PSF-A546_Pos011_S001	00-pzmvFDP8mCnvuXAHCWCx43
7.40612		Nucleus	2	0.000	1.000	406	100000399	100000026	GFP-IMPa4-FL anti-PSF-A546 8C-S-PSF V2.00	0	17. GFP-Imp-a4-FL and anti-PSF-A546_Pos011_S001	00-pzmvFDP8mCnvuXAHCWCx43
3.32258		Nucleus	2	0.000	1.000	407	100000400	100000027	GFP-IMPa4-FL anti-PSF-A546 8C-S-PSF V2.00	0	17. GFP-Imp-a4-FL and anti-PSF-A546_Pos011_S001	00-pzmvFDP8mCnvuXAHCWCx43
1.75169		Nucleus	2	0.000	1.000	408	100000401	100000028	GFP-IMPa4-FL anti-PSF-A546 8C-S-PSF V2.00	0	17. GFP-Imp-a4-FL and anti-PSF-A546_Pos011_S001	00-pzmvFDP8mCnvuXAHCWCx43
2.89139		Nucleus	2	0.000	1.000	409	100000402	100000029	GFP-IMPa4-FL anti-PSF-A546 8C-S-PSF V2.00	0	17. GFP-Imp-a4-FL and anti-PSF-A546_Pos011_S001	00-pzmvFDP8mCnvuXAHCWCx43
2.71786		Nucleus	2	0.000	1.000	410	100000403	100000030	GFP-IMPa4-FL anti-PSF-A546 8C-S-PSF V2.00	0	17. GFP-Imp-a4-FL and anti-PSF-A546_Pos011_S001	00-pzmvFDP8mCnvuXAHCWCx43
4.0468		Nucleus	2	0.000	1.000	411	100000404	100000031	GFP-IMPa4-FL anti-PSF-A546 8C-S-PSF V2.00	0	17. GFP-Imp-a4-FL and anti-PSF-A546_Pos011_S001	00-pzmvFDP8mCnvuXAHCWCx43
3.18006		Nucleus	2	0.000	1.000	412	100000405	100000000	GFP-IMPa4-FL anti-PSF-A546 8C-S-PSF V2.00	0	17. GFP-Imp-a4-FL and anti-PSF-A546_Pos012_S001	00-oegvnEdSQB7mTtByARAUiR
2.50281		Nucleus	2	0.000	1.000	413	100000406	100000001	GFP-IMPa4-FL anti-PSF-A546 8C-S-PSF V2.00	0	17. GFP-Imp-a4-FL and anti-PSF-A546_Pos012_S001	00-oegvnEdSQB7mTtByARAUiR
1.62344		Nucleus	2	0.000	1.000	414	100000407	100000002	GFP-IMPa4-FL anti-PSF-A546 8C-S-PSF V2.00	0	17. GFP-Imp-a4-FL and anti-PSF-A546_Pos012_S001	00-oegvnEdSQB7mTtByARAUiR
1.82598		Nucleus	2	0.000	1.000	415	100000408	100000003	GFP-IMPa4-FL anti-PSF-A546 8C-S-PSF V2.00	0	17. GFP-Imp-a4-FL and anti-PSF-A546_Pos012_S001	00-oegvnEdSQB7mTtByARAUiR
1.76504		Nucleus	2	0.000	1.000	416	100000409	100000004	GFP-IMPa4-FL anti-PSF-A546 8C-S-PSF V2.00	0	17. GFP-Imp-a4-FL and anti-PSF-A546_Pos012_S001	00-oegvnEdSQB7mTtByARAUiR
1.84279		Nucleus	2	0.000	1.000	417	100000410	100000005	GFP-IMPa4-FL anti-PSF-A546 8C-S-PSF V2.00	0	17. GFP-Imp-a4-FL and anti-PSF-A546_Pos012_S001	00-oegvnEdSQB7mTtByARAUiR
1.56397		Nucleus	2	0.000	1.000	418	100000411	100000006	GFP-IMPa4-FL anti-PSF-A546 8C-S-PSF V2.00	0	17. GFP-Imp-a4-FL and anti-PSF-A546_Pos012_S001	00-oegvnEdSQB7mTtByARAUiR
3.10731		Nucleus	2	0.000	1.000	419	100000412	100000007	GFP-IMPa4-FL anti-PSF-A546 8C-S-PSF V2.00	0	17. GFP-Imp-a4-FL and anti-PSF-A546_Pos012_S001	00-oegvnEdSQB7mTtByARAUiR
1.59894		Nucleus	2	0.000	1.000	420	100000413	100000008	GFP-IMPa4-FL anti-PSF-A546 8C-S-PSF V2.00	0	17. GFP-Imp-a4-FL and anti-PSF-A546_Pos012_S001	00-oegvnEdSQB7mTtByARAUiR
1.70215		Nucleus	2	0.000	1.000	421	100000414	100000009	GFP-IMPa4-FL anti-PSF-A546 8C-S-PSF V2.00	0	17. GFP-Imp-a4-FL and anti-PSF-A546_Pos012_S001	00-oegvnEdSQB7mTtByARAUiR
1.79859		Nucleus	2	0.000	1.000	422	100000415	100000010	GFP-IMPa4-FL anti-PSF-A546 8C-S-PSF V2.00	0	17. GFP-Imp-a4-FL and anti-PSF-A546_Pos012_S001	00-oegvnEdSQB7mTtByARAUiR
1.72755		Nucleus	2	0.000	1.000	423	100000416	100000011	GFP-IMPa4-FL anti-PSF-A546 8C-S-PSF V2.00	0	17. GFP-Imp-a4-FL and anti-PSF-A546_Pos012_S001	00-oegvnEdSQB7mTtByARAUiR
2.30677		Nucleus	2	0.000	1.000	424	100000417	100000012	GFP-IMPa4-FL anti-PSF-A546 8C-S-PSF V2.00	0	17. GFP-Imp-a4-FL and anti-PSF-A546_Pos012_S001	00-oegvnEdSQB7mTtByARAUiR
1.74364		Nucleus	2	0.000	1.000	425	100000418	100000013	GFP-IMPa4-FL anti-PSF-A546 8C-S-PSF V2.00	0	17. GFP-Imp-a4-FL and anti-PSF-A546_Pos012_S001	00-oegvnEdSQB7mTtByARAUiR
1.48618		Nucleus	2	0.000	1.000	426	100000419	100000014	GFP-IMPa4-FL anti-PSF-A546 8C-S-PSF V2.00	0	17. GFP-Imp-a4-FL and anti-PSF-A546_Pos012_S001	00-oegvnEdSQB7mTtByARAUiR
2.06329		Nucleus	2	0.000	1.000	427	100000420	100000015	GFP-IMPa4-FL anti-PSF-A546 8C-S-PSF V2.00	0	17. GFP-Imp-a4-FL and anti-PSF-A546_Pos012_S001	00-oegvnEdSQB7mTtByARAUiR
1.91523		Nucleus	2	0.000	1.000	428	100000421	100000016	GFP-IMPa4-FL anti-PSF-A546 8C-S-PSF V2.00	0	17. GFP-Imp-a4-FL and anti-PSF-A546_Pos012_S001	00-oegvnEdSQB7mTtByARAUiR
2.10074		Nucleus	2	0.000	1.000	429	100000422	100000017	GFP-IMPa4-FL anti-PSF-A546 8C-S-PSF V2.00	0	17. GFP-Imp-a4-FL and anti-PSF-A546_Pos012_S001	00-oegvnEdSQB7mTtByARAUiR
1.6076		Nucleus	2	0.000	1.000	430	100000423	100000018	GFP-IMPa4-FL anti-PSF-A546 8C-S-PSF V2.00	0	17. GFP-Imp-a4-FL and anti-PSF-A546_Pos012_S001	00-oegvnEdSQB7mTtByARAUiR
3.20613		Nucleus	2	0.000	1.000	431	100000424	100000019	GFP-IMPa4-FL anti-PSF-A546 8C-S-PSF V2.00	0	17. GFP-Imp-a4-FL and anti-PSF-A546_Pos012_S001	00-oegvnEdSQB7mTtByARAUiR
1.66525		Nucleus	2	0.000	1.000	432	100000425	100000020	GFP-IMPa4-FL anti-PSF-A546 8C-S-PSF V2.00	0	17. GFP-Imp-a4-FL and anti-PSF-A546_Pos012_S001	00-oegvnEdSQB7mTtByARAUiR
1.61887		Nucleus	2	0.000	1.000	433	100000426	100000021	GFP-IMPa4-FL anti-PSF-A546 8C-S-PSF V2.00	0	17. GFP-Imp-a4-FL and anti-PSF-A546_Pos012_S001	00-oegvnEdSQB7mTtByARAUiR
1.45122		Nucleus	2	0.000	1.000	434	100000427	100000022	GFP-IMPa4-FL anti-PSF-A546 8C-S-PSF V2.00	0	17. GFP-Imp-a4-FL and anti-PSF-A546_Pos012_S001	00-oegvnEdSQB7mTtByARAUiR
1.67988		Nucleus	2	0.000	1.000	435	100000428	100000023	GFP-IMPa4-FL anti-PSF-A546 8C-S-PSF V2.00	0	17. GFP-Imp-a4-FL and anti-PSF-A546_Pos012_S001	00-oegvnEdSQB7mTtByARAUiR
1.52526		Nucleus	2	0.000	1.000	436	100000429	100000024	GFP-IMPa4-FL anti-PSF-A546 8C-S-PSF V2.00	0	17. GFP-Imp-a4-FL and anti-PSF-A546_Pos012_S001	00-oegvnEdSQB7mTtByARAUiR
1.7671		Nucleus	2	0.000	1.000	437	100000430	100000025	GFP-IMPa4-FL anti-PSF-A546 8C-S-PSF V2.00	0	17. GFP-Imp-a4-FL and anti-PSF-A546_Pos012_S001	00-oegvnEdSQB7mTtByARAUiR
2.01517		Nucleus	2	0.000	1.000	438	100000431	100000026	GFP-IMPa4-FL anti-PSF-A546 8C-S-PSF V2.00	0	17. GFP-Imp-a4-FL and anti-PSF-A546_Pos012_S001	00-oegvnEdSQB7mTtByARAUiR
1.83551		Nucleus	2	0.000	1.000	439	100000432	100000027	GFP-IMPa4-FL anti-PSF-A546 8C-S-PSF V2.00	0	17. GFP-Imp-a4-FL and anti-PSF-A546_Pos012_S001	00-oegvnEdSQB7mTtByARAUiR
1.93195		Nucleus	2	0.000	1.000	440	100000433	100000028	GFP-IMPa4-FL anti-PSF-A546 8C-S-PSF V2.00	0	17. GFP-Imp-a4-FL and anti-PSF-A546_Pos012_S001	00-oegvnEdSQB7mTtByARAUiR
3.02411		Nucleus	2	0.000	1.000	441	100000434	100000029	GFP-IMPa4-FL anti-PSF-A546 8C-S-PSF V2.00	0	17. GFP-Imp-a4-FL and anti-PSF-A546_Pos012_S001	00-oegvnEdSQB7mTtByARAUiR
1.97868		Nucleus	2	0.000	1.000	442	100000435	100000030	GFP-IMPa4-FL anti-PSF-A546 8C-S-PSF V2.00	0	17. GFP-Imp-a4-FL and anti-PSF-A546_Pos012_S001	00-oegvnEdSQB7mTtByARAUiR
1.68819		Nucleus	2	0.000	1.000	443	100000436	100000031	GFP-IMPa4-FL anti-PSF-A546 8C-S-PSF V2.00	0	17. GFP-Imp-a4-FL and anti-PSF-A546_Pos012_S001	00-oegvnEdSQB7mTtByARAUiR
2.50151		Nucleus	2	0.000	1.000	444	100000437	100000032	GFP-IMPa4-FL anti-PSF-A546 8C-S-PSF V2.00	0	17. GFP-Imp-a4-FL and anti-PSF-A546_Pos012_S001	00-oegvnEdSQB7mTtByARAUiR
2.21714		Nucleus	2	0.000	1.000	445	100000438	100000033	GFP-IMPa4-FL anti-PSF-A546 8C-S-PSF V2.00	0	17. GFP-Imp-a4-FL and anti-PSF-A546_Pos012_S001	00-oegvnEdSQB7mTtByARAUiR
1.46037		Nucleus	2	0.000	1.000	446	100000439	100000034	GFP-IMPa4-FL anti-PSF-A546 8C-S-PSF V2.00	0	17. GFP-Imp-a4-FL and anti-PSF-A546_Pos012_S001	00-oegvnEdSQB7mTtByARAUiR
2.05667		Nucleus	2	0.000	1.000	447	100000440	100000035	GFP-IMPa4-FL anti-PSF-A546 8C-S-PSF V2.00	0	17. GFP-Imp-a4-FL and anti-PSF-A546_Pos012_S001	00-oegvnEdSQB7mTtByARAUiR
2.7672		Nucleus	2	0.000	1.000	448	100000441	100000036	GFP-IMPa4-FL anti-PSF-A546 8C-S-PSF V2.00	0	17. GFP-Imp-a4-FL and anti-PSF-A546_Pos012_S001	00-oegvnEdSQB7mTtByARAUiR
1.61524		Nucleus	2	0.000	1.000	449	100000442	100000037	GFP-IMPa4-FL anti-PSF-A546 8C-S-PSF V2.00	0	17. GFP-Imp-a4-FL and anti-PSF-A546_Pos012_S001	00-oegvnEdSQB7mTtByARAUiR
3.3799		Nucleus	2	0.000	1.000	450	100000443	100000038	GFP-IMPa4-FL anti-PSF-A546 8C-S-PSF V2.00	0	17. GFP-Imp-a4-FL and anti-PSF-A546_Pos012_S001	00-oegvnEdSQB7mTtByARAUiR
1.97613		Nucleus	2	0.000	1.000	451	100000444	100000039	GFP-IMPa4-FL anti-PSF-A546 8C-S-PSF V2.00	0	17. GFP-Imp-a4-FL and anti-PSF-A546_Pos012_S001	00-oegvnEdSQB7mTtByARAUiR
1.61902		Nucleus	2	0.000	1.000	454	100000445	100000040	GFP-IMPa4-FL anti-PSF-A546 8C-S-PSF V2.00	0	17. GFP-Imp-a4-FL and anti-PSF-A546_Pos012_S001	00-oegvnEdSQB7mTtByARAUiR
1.81168		Nucleus	2	0.000	1.000	455	100000446	100000041	GFP-IMPa4-FL anti-PSF-A546 8C-S-PSF V2.00	0	17. GFP-Imp-a4-FL and anti-PSF-A546_Pos012_S001	00-oegvnEdSQB7mTtByARAUiR
3.15156		Nucleus	2	0.000	1.000	456	100000447	100000042	GFP-IMPa4-FL anti-PSF-A546 8C-S-PSF V2.00	0	17. GFP-Imp-a4-FL and anti-PSF-A546_Pos012_S001	00-oegvnEdSQB7mTtByARAUiR
4.76224		Nucleus	2	0.000	1.000	457	100000448	100000043	GFP-IMPa4-FL anti-PSF-A546 8C-S-PSF V2.00	0	17. GFP-Imp-a4-FL and anti-PSF-A546_Pos012_S001	00-oegvnEdSQB7mTtByARAUiR
3.00245		Nucleus	2	0.000	1.000	458	100000449	100000044	GFP-IMPa4-FL anti-PSF-A546 8C-S-PSF V2.00	0	17. GFP-Imp-a4-FL and anti-PSF-A546_Pos012_S001	00-oegvnEdSQB7mTtByARAUiR
2.492		Nucleus	2	0.000	1.000	459	100000450	100000045	GFP-IMPa4-FL anti-PSF-A546 8C-S-PSF V2.00	0	17. GFP-Imp-a4-FL and anti-PSF-A546_Pos012_S001	00-oegvnEdSQB7mTtByARAUiR
4.21014		Nucleus	2	0.000	1.000	460	100000451	100000046	GFP-IMPa4-FL anti-PSF-A546 8C-S-PSF V2.00	0	17. GFP-Imp-a4-FL and anti-PSF-A546_Pos012_S001	00-oegvnEdSQB7mTtByARAUiR
4.49983		Nucleus	2	0.000	1.000	461	100000452	100000047	GFP-IMPa4-FL anti-PSF-A546 8C-S-PSF V2.00	0	17. GFP-Imp-a4-FL and anti-PSF-A546_Pos012_S001	00-oegvnEdSQB7mTtByARAUiR
5.51595		Nucleus	2	0.000	1.000	462	100000453	100000000	GFP-IMPa4-FL anti-PSF-A546 8C-S-PSF V2.00	0	17. GFP-Imp-a4-FL and anti-PSF-A546_Pos013_S001	00-uPHR7kcC9MYYnNEQjQfHsk
7.36463		Nucleus	2	0.000	1.000	463	100000454	100000001	GFP-IMPa4-FL anti-PSF-A546 8C-S-PSF V2.00	0	17. GFP-Imp-a4-FL and anti-PSF-A546_Pos013_S001	00-uPHR7kcC9MYYnNEQjQfHsk
1.6301		Nucleus	2	0.000	1.000	465	100000455	100000002	GFP-IMPa4-FL anti-PSF-A546 8C-S-PSF V2.00	0	17. GFP-Imp-a4-FL and anti-PSF-A546_Pos013_S001	00-uPHR7kcC9MYYnNEQjQfHsk
2.2658		Nucleus	2	0.000	1.000	466	100000456	100000003	GFP-IMPa4-FL anti-PSF-A546 8C-S-PSF V2.00	0	17. GFP-Imp-a4-FL and anti-PSF-A546_Pos013_S001	00-uPHR7kcC9MYYnNEQjQfHsk
2.22661		Nucleus	2	0.000	1.000	467	100000457	100000004	GFP-IMPa4-FL anti-PSF-A546 8C-S-PSF V2.00	0	17. GFP-Imp-a4-FL and anti-PSF-A546_Pos013_S001	00-uPHR7kcC9MYYnNEQjQfHsk
1.45177		Nucleus	2	0.000	1.000	468	100000458	100000005	GFP-IMPa4-FL anti-PSF-A546 8C-S-PSF V2.00	0	17. GFP-Imp-a4-FL and anti-PSF-A546_Pos013_S001	00-uPHR7kcC9MYYnNEQjQfHsk
1.63755		Nucleus	2	0.000	1.000	469	100000459	100000006	GFP-IMPa4-FL anti-PSF-A546 8C-S-PSF V2.00	0	17. GFP-Imp-a4-FL and anti-PSF-A546_Pos013_S001	00-uPHR7kcC9MYYnNEQjQfHsk
1.58438		Nucleus	2	0.000	1.000	470	100000460	100000007	GFP-IMPa4-FL anti-PSF-A546 8C-S-PSF V2.00	0	17. GFP-Imp-a4-FL and anti-PSF-A546_Pos013_S001	00-uPHR7kcC9MYYnNEQjQfHsk
1.33926		Nucleus	2	0.000	1.000	471	100000461	100000008	GFP-IMPa4-FL anti-PSF-A546 8C-S-PSF V2.00	0	17. GFP-Imp-a4-FL and anti-PSF-A546_Pos013_S001	00-uPHR7kcC9MYYnNEQjQfHsk
1.8982		Nucleus	2	0.000	1.000	472	100000462	100000009	GFP-IMPa4-FL anti-PSF-A546 8C-S-PSF V2.00	0	17. GFP-Imp-a4-FL and anti-PSF-A546_Pos013_S001	00-uPHR7kcC9MYYnNEQjQfHsk
1.63091		Nucleus	2	0.000	1.000	473	100000463	100000010	GFP-IMPa4-FL anti-PSF-A546 8C-S-PSF V2.00	0	17. GFP-Imp-a4-FL and anti-PSF-A546_Pos013_S001	00-uPHR7kcC9MYYnNEQjQfHsk
1.48809		Nucleus	2	0.000	1.000	474	100000464	100000011	GFP-IMPa4-FL anti-PSF-A546 8C-S-PSF V2.00	0	17. GFP-Imp-a4-FL and anti-PSF-A546_Pos013_S001	00-uPHR7kcC9MYYnNEQjQfHsk
1.67926		Nucleus	2	0.000	1.000	475	100000465	100000012	GFP-IMPa4-FL anti-PSF-A546 8C-S-PSF V2.00	0	17. GFP-Imp-a4-FL and anti-PSF-A546_Pos013_S001	00-uPHR7kcC9MYYnNEQjQfHsk
1.92703		Nucleus	2	0.000	1.000	476	100000466	100000013	GFP-IMPa4-FL anti-PSF-A546 8C-S-PSF V2.00	0	17. GFP-Imp-a4-FL and anti-PSF-A546_Pos013_S001	00-uPHR7kcC9MYYnNEQjQfHsk
1.63732		Nucleus	2	0.000	1.000	477	100000467	100000014	GFP-IMPa4-FL anti-PSF-A546 8C-S-PSF V2.00	0	17. GFP-Imp-a4-FL and anti-PSF-A546_Pos013_S001	00-uPHR7kcC9MYYnNEQjQfHsk
2.31522		Nucleus	2	0.000	1.000	478	100000468	100000015	GFP-IMPa4-FL anti-PSF-A546 8C-S-PSF V2.00	0	17. GFP-Imp-a4-FL and anti-PSF-A546_Pos013_S001	00-uPHR7kcC9MYYnNEQjQfHsk
1.7041		Nucleus	2	0.000	1.000	479	100000469	100000016	GFP-IMPa4-FL anti-PSF-A546 8C-S-PSF V2.00	0	17. GFP-Imp-a4-FL and anti-PSF-A546_Pos013_S001	00-uPHR7kcC9MYYnNEQjQfHsk
3.41507		Nucleus	2	0.000	1.000	480	100000470	100000017	GFP-IMPa4-FL anti-PSF-A546 8C-S-PSF V2.00	0	17. GFP-Imp-a4-FL and anti-PSF-A546_Pos013_S001	00-uPHR7kcC9MYYnNEQjQfHsk
2.78011		Nucleus	2	0.000	1.000	481	100000471	100000018	GFP-IMPa4-FL anti-PSF-A546 8C-S-PSF V2.00	0	17. GFP-Imp-a4-FL and anti-PSF-A546_Pos013_S001	00-uPHR7kcC9MYYnNEQjQfHsk
2.86033		Nucleus	2	0.000	1.000	482	100000472	100000019	GFP-IMPa4-FL anti-PSF-A546 8C-S-PSF V2.00	0	17. GFP-Imp-a4-FL and anti-PSF-A546_Pos013_S001	00-uPHR7kcC9MYYnNEQjQfHsk
1.97424		Nucleus	2	0.000	1.000	483	100000473	100000020	GFP-IMPa4-FL anti-PSF-A546 8C-S-PSF V2.00	0	17. GFP-Imp-a4-FL and anti-PSF-A546_Pos013_S001	00-uPHR7kcC9MYYnNEQjQfHsk
1.68067		Nucleus	2	0.000	1.000	484	100000474	100000021	GFP-IMPa4-FL anti-PSF-A546 8C-S-PSF V2.00	0	17. GFP-Imp-a4-FL and anti-PSF-A546_Pos013_S001	00-uPHR7kcC9MYYnNEQjQfHsk
1.71002		Nucleus	2	0.000	1.000	485	100000475	100000022	GFP-IMPa4-FL anti-PSF-A546 8C-S-PSF V2.00	0	17. GFP-Imp-a4-FL and anti-PSF-A546_Pos013_S001	00-uPHR7kcC9MYYnNEQjQfHsk
2.17336		Nucleus	2	0.000	1.000	486	100000476	100000023	GFP-IMPa4-FL anti-PSF-A546 8C-S-PSF V2.00	0	17. GFP-Imp-a4-FL and anti-PSF-A546_Pos013_S001	00-uPHR7kcC9MYYnNEQjQfHsk
5.25174		Nucleus	2	0.000	1.000	487	100000477	100000024	GFP-IMPa4-FL anti-PSF-A546 8C-S-PSF V2.00	0	17. GFP-Imp-a4-FL and anti-PSF-A546_Pos013_S001	00-uPHR7kcC9MYYnNEQjQfHsk
3.98313		Nucleus	2	0.000	1.000	488	100000478	100000025	GFP-IMPa4-FL anti-PSF-A546 8C-S-PSF V2.00	0	17. GFP-Imp-a4-FL and anti-PSF-A546_Pos013_S001	00-uPHR7kcC9MYYnNEQjQfHsk
3.74181		Nucleus	2	0.000	1.000	489	100000479	100000026	GFP-IMPa4-FL anti-PSF-A546 8C-S-PSF V2.00	0	17. GFP-Imp-a4-FL and anti-PSF-A546_Pos013_S001	00-uPHR7kcC9MYYnNEQjQfHsk
1.66201		Nucleus	2	0.000	1.000	490	100000480	100000027	GFP-IMPa4-FL anti-PSF-A546 8C-S-PSF V2.00	0	17. GFP-Imp-a4-FL and anti-PSF-A546_Pos013_S001	00-uPHR7kcC9MYYnNEQjQfHsk
1.6516		Nucleus	2	0.000	1.000	491	100000481	100000028	GFP-IMPa4-FL anti-PSF-A546 8C-S-PSF V2.00	0	17. GFP-Imp-a4-FL and anti-PSF-A546_Pos013_S001	00-uPHR7kcC9MYYnNEQjQfHsk
7.50766		Nucleus	2	0.000	1.000	492	100000482	100000029	GFP-IMPa4-FL anti-PSF-A546 8C-S-PSF V2.00	0	17. GFP-Imp-a4-FL and anti-PSF-A546_Pos013_S001	00-uPHR7kcC9MYYnNEQjQfHsk
1.7699		Nucleus	2	0.000	1.000	493	100000483	100000030	GFP-IMPa4-FL anti-PSF-A546 8C-S-PSF V2.00	0	17. GFP-Imp-a4-FL and anti-PSF-A546_Pos013_S001	00-uPHR7kcC9MYYnNEQjQfHsk
1.68201		Nucleus	2	0.000	1.000	494	100000484	100000031	GFP-IMPa4-FL anti-PSF-A546 8C-S-PSF V2.00	0	17. GFP-Imp-a4-FL and anti-PSF-A546_Pos013_S001	00-uPHR7kcC9MYYnNEQjQfHsk
1.77223		Nucleus	2	0.000	1.000	495	100000485	100000032	GFP-IMPa4-FL anti-PSF-A546 8C-S-PSF V2.00	0	17. GFP-Imp-a4-FL and anti-PSF-A546_Pos013_S001	00-uPHR7kcC9MYYnNEQjQfHsk
1.74446		Nucleus	2	0.000	1.000	496	100000486	100000033	GFP-IMPa4-FL anti-PSF-A546 8C-S-PSF V2.00	0	17. GFP-Imp-a4-FL and anti-PSF-A546_Pos013_S001	00-uPHR7kcC9MYYnNEQjQfHsk
4.36441		Nucleus	2	0.000	1.000	497	100000487	100000034	GFP-IMPa4-FL anti-PSF-A546 8C-S-PSF V2.00	0	17. GFP-Imp-a4-FL and anti-PSF-A546_Pos013_S001	00-uPHR7kcC9MYYnNEQjQfHsk
2.83978		Nucleus	2	0.000	1.000	498	100000488	100000035	GFP-IMPa4-FL anti-PSF-A546 8C-S-PSF V2.00	0	17. GFP-Imp-a4-FL and anti-PSF-A546_Pos013_S001	00-uPHR7kcC9MYYnNEQjQfHsk
2.04359		Nucleus	2	0.000	1.000	499	100000489	100000000	GFP-IMPa4-FL anti-PSF-A546 8C-S-PSF V2.00	0	17. GFP-Imp-a4-FL and anti-PSF-A546_Pos014_S001	00-aVjQqJRP63WvPNBqLo7dF
5.399		Nucleus	2	0.000	1.000	500	100000490	100000001	GFP-IMPa4-FL anti-PSF-A546 8C-S-PSF V2.00	0	17. GFP-Imp-a4-FL and anti-PSF-A546_Pos014_S001	00-aVjQqJRP63WvPNBqLo7dF
1.99438		Nucleus	2	0.000	1.000	501	100000491	100000002	GFP-IMPa4-FL anti-PSF-A546 8C-S-PSF V2.00	0	17. GFP-Imp-a4-FL and anti-PSF-A546_Pos014_S001	00-aVjQqJRP63WvPNBqLo7dF
1.71106		Nucleus	2	0.000	1.000	502	100000492	100000003	GFP-IMPa4-FL anti-PSF-A546 8C-S-PSF V2.00	0	17. GFP-Imp-a4-FL and anti-PSF-A546_Pos014_S001	00-aVjQqJRP63WvPNBqLo7dF
1.3849		Nucleus	2	0.000	1.000	503	100000493	100000004	GFP-IMPa4-FL anti-PSF-A546 8C-S-PSF V2.00	0	17. GFP-Imp-a4-FL and anti-PSF-A546_Pos014_S001	00-aVjQqJRP63WvPNBqLo7dF
1.9359		Nucleus	2	0.000	1.000	504	100000494	100000005	GFP-IMPa4-FL anti-PSF-A546 8C-S-PSF V2.00	0	17. GFP-Imp-a4-FL and anti-PSF-A546_Pos014_S001	00-aVjQqJRP63WvPNBqLo7dF
1.80011		Nucleus	2	0.000	1.000	505	100000495	100000006	GFP-IMPa4-FL anti-PSF-A546 8C-S-PSF V2.00	0	17. GFP-Imp-a4-FL and anti-PSF-A546_Pos014_S001	00-aVjQqJRP63WvPNBqLo7dF
2.28555		Nucleus	2	0.000	1.000	506	100000496	100000007	GFP-IMPa4-FL anti-PSF-A546 8C-S-PSF V2.00	0	17. GFP-Imp-a4-FL and anti-PSF-A546_Pos014_S001	00-aVjQqJRP63WvPNBqLo7dF
1.82238		Nucleus	2	0.000	1.000	507	100000497	100000008	GFP-IMPa4-FL anti-PSF-A546 8C-S-PSF V2.00	0	17. GFP-Imp-a4-FL and anti-PSF-A546_Pos014_S001	00-aVjQqJRP63WvPNBqLo7dF
2.37859		Nucleus	2	0.000	1.000	508	100000498	100000009	GFP-IMPa4-FL anti-PSF-A546 8C-S-PSF V2.00	0	17. GFP-Imp-a4-FL and anti-PSF-A546_Pos014_S001	00-aVjQqJRP63WvPNBqLo7dF
2.22826		Nucleus	2	0.000	1.000	509	100000499	100000010	GFP-IMPa4-FL anti-PSF-A546 8C-S-PSF V2.00	0	17. GFP-Imp-a4-FL and anti-PSF-A546_Pos014_S001	00-aVjQqJRP63WvPNBqLo7dF
2.38424		Nucleus	2	0.000	1.000	510	100000500	100000011	GFP-IMPa4-FL anti-PSF-A546 8C-S-PSF V2.00	0	17. GFP-Imp-a4-FL and anti-PSF-A546_Pos014_S001	00-aVjQqJRP63WvPNBqLo7dF
1.97394		Nucleus	2	0.000	1.000	511	100000501	100000012	GFP-IMPa4-FL anti-PSF-A546 8C-S-PSF V2.00	0	17. GFP-Imp-a4-FL and anti-PSF-A546_Pos014_S001	00-aVjQqJRP63WvPNBqLo7dF
2.43119		Nucleus	2	0.000	1.000	512	100000502	100000013	GFP-IMPa4-FL anti-PSF-A546 8C-S-PSF V2.00	0	17. GFP-Imp-a4-FL and anti-PSF-A546_Pos014_S001	00-aVjQqJRP63WvPNBqLo7dF
2.39407		Nucleus	2	0.000	1.000	513	100000503	100000014	GFP-IMPa4-FL anti-PSF-A546 8C-S-PSF V2.00	0	17. GFP-Imp-a4-FL and anti-PSF-A546_Pos014_S001	00-aVjQqJRP63WvPNBqLo7dF
1.89963		Nucleus	2	0.000	1.000	514	100000504	100000015	GFP-IMPa4-FL anti-PSF-A546 8C-S-PSF V2.00	0	17. GFP-Imp-a4-FL and anti-PSF-A546_Pos014_S001	00-aVjQqJRP63WvPNBqLo7dF
1.93347		Nucleus	2	0.000	1.000	515	100000505	100000016	GFP-IMPa4-FL anti-PSF-A546 8C-S-PSF V2.00	0	17. GFP-Imp-a4-FL and anti-PSF-A546_Pos014_S001	00-aVjQqJRP63WvPNBqLo7dF
1.69066		Nucleus	2	0.000	1.000	516	100000506	100000017	GFP-IMPa4-FL anti-PSF-A546 8C-S-PSF V2.00	0	17. GFP-Imp-a4-FL and anti-PSF-A546_Pos014_S001	00-aVjQqJRP63WvPNBqLo7dF
1.80189		Nucleus	2	0.000	1.000	517	100000507	100000018	GFP-IMPa4-FL anti-PSF-A546 8C-S-PSF V2.00	0	17. GFP-Imp-a4-FL and anti-PSF-A546_Pos014_S001	00-aVjQqJRP63WvPNBqLo7dF
1.8468		Nucleus	2	0.000	1.000	518	100000508	100000019	GFP-IMPa4-FL anti-PSF-A546 8C-S-PSF V2.00	0	17. GFP-Imp-a4-FL and anti-PSF-A546_Pos014_S001	00-aVjQqJRP63WvPNBqLo7dF
1.44675		Nucleus	2	0.000	1.000	519	100000509	100000020	GFP-IMPa4-FL anti-PSF-A546 8C-S-PSF V2.00	0	17. GFP-Imp-a4-FL and anti-PSF-A546_Pos014_S001	00-aVjQqJRP63WvPNBqLo7dF
1.66079		Nucleus	2	0.000	1.000	520	100000510	100000021	GFP-IMPa4-FL anti-PSF-A546 8C-S-PSF V2.00	0	17. GFP-Imp-a4-FL and anti-PSF-A546_Pos014_S001	00-aVjQqJRP63WvPNBqLo7dF
1.78638		Nucleus	2	0.000	1.000	521	100000511	100000022	GFP-IMPa4-FL anti-PSF-A546 8C-S-PSF V2.00	0	17. GFP-Imp-a4-FL and anti-PSF-A546_Pos014_S001	00-aVjQqJRP63WvPNBqLo7dF
1.90364		Nucleus	2	0.000	1.000	522	100000512	100000023	GFP-IMPa4-FL anti-PSF-A546 8C-S-PSF V2.00	0	17. GFP-Imp-a4-FL and anti-PSF-A546_Pos014_S001	00-aVjQqJRP63WvPNBqLo7dF
1.75833		Nucleus	2	0.000	1.000	523	100000513	100000024	GFP-IMPa4-FL anti-PSF-A546 8C-S-PSF V2.00	0	17. GFP-Imp-a4-FL and anti-PSF-A546_Pos014_S001	00-aVjQqJRP63WvPNBqLo7dF
2.06451		Nucleus	2	0.000	1.000	524	100000514	100000025	GFP-IMPa4-FL anti-PSF-A546 8C-S-PSF V2.00	0	17. GFP-Imp-a4-FL and anti-PSF-A546_Pos014_S001	00-aVjQqJRP63WvPNBqLo7dF
1.85269		Nucleus	2	0.000	1.000	525	100000515	100000026	GFP-IMPa4-FL anti-PSF-A546 8C-S-PSF V2.00	0	17. GFP-Imp-a4-FL and anti-PSF-A546_Pos014_S001	00-aVjQqJRP63WvPNBqLo7dF
1.74097		Nucleus	2	0.000	1.000	526	100000516	100000027	GFP-IMPa4-FL anti-PSF-A546 8C-S-PSF V2.00	0	17. GFP-Imp-a4-FL and anti-PSF-A546_Pos014_S001	00-aVjQqJRP63WvPNBqLo7dF
1.67753		Nucleus	2	0.000	1.000	527	100000517	100000028	GFP-IMPa4-FL anti-PSF-A546 8C-S-PSF V2.00	0	17. GFP-Imp-a4-FL and anti-PSF-A546_Pos014_S001	00-aVjQqJRP63WvPNBqLo7dF
1.78734		Nucleus	2	0.000	1.000	528	100000518	100000029	GFP-IMPa4-FL anti-PSF-A546 8C-S-PSF V2.00	0	17. GFP-Imp-a4-FL and anti-PSF-A546_Pos014_S001	00-aVjQqJRP63WvPNBqLo7dF
2.08234		Nucleus	2	0.000	1.000	529	100000519	100000030	GFP-IMPa4-FL anti-PSF-A546 8C-S-PSF V2.00	0	17. GFP-Imp-a4-FL and anti-PSF-A546_Pos014_S001	00-aVjQqJRP63WvPNBqLo7dF
4.19332		Nucleus	2	0.000	1.000	530	100000520	100000031	GFP-IMPa4-FL anti-PSF-A546 8C-S-PSF V2.00	0	17. GFP-Imp-a4-FL and anti-PSF-A546_Pos014_S001	00-aVjQqJRP63WvPNBqLo7dF
1.74155		Nucleus	2	0.000	1.000	531	100000521	100000032	GFP-IMPa4-FL anti-PSF-A546 8C-S-PSF V2.00	0	17. GFP-Imp-a4-FL and anti-PSF-A546_Pos014_S001	00-aVjQqJRP63WvPNBqLo7dF
4.82532		Nucleus	2	0.000	1.000	532	100000522	100000033	GFP-IMPa4-FL anti-PSF-A546 8C-S-PSF V2.00	0	17. GFP-Imp-a4-FL and anti-PSF-A546_Pos014_S001	00-aVjQqJRP63WvPNBqLo7dF
4.8016		Nucleus	2	0.000	1.000	533	100000523	100000034	GFP-IMPa4-FL anti-PSF-A546 8C-S-PSF V2.00	0	17. GFP-Imp-a4-FL and anti-PSF-A546_Pos014_S001	00-aVjQqJRP63WvPNBqLo7dF
1.64509		Nucleus	2	0.000	1.000	534	100000524	100000035	GFP-IMPa4-FL anti-PSF-A546 8C-S-PSF V2.00	0	17. GFP-Imp-a4-FL and anti-PSF-A546_Pos014_S001	00-aVjQqJRP63WvPNBqLo7dF
1.69855		Nucleus	2	0.000	1.000	535	100000525	100000036	GFP-IMPa4-FL anti-PSF-A546 8C-S-PSF V2.00	0	17. GFP-Imp-a4-FL and anti-PSF-A546_Pos014_S001	00-aVjQqJRP63WvPNBqLo7dF
1.65413		Nucleus	2	0.000	1.000	536	100000526	100000037	GFP-IMPa4-FL anti-PSF-A546 8C-S-PSF V2.00	0	17. GFP-Imp-a4-FL and anti-PSF-A546_Pos014_S001	00-aVjQqJRP63WvPNBqLo7dF
2.92536		Nucleus	2	0.000	1.000	537	100000527	100000038	GFP-IMPa4-FL anti-PSF-A546 8C-S-PSF V2.00	0	17. GFP-Imp-a4-FL and anti-PSF-A546_Pos014_S001	00-aVjQqJRP63WvPNBqLo7dF
2.53732		Nucleus	2	0.000	1.000	538	100000528	100000039	GFP-IMPa4-FL anti-PSF-A546 8C-S-PSF V2.00	0	17. GFP-Imp-a4-FL and anti-PSF-A546_Pos014_S001	00-aVjQqJRP63WvPNBqLo7dF
1.93649		Nucleus	2	0.000	1.000	539	100000529	100000040	GFP-IMPa4-FL anti-PSF-A546 8C-S-PSF V2.00	0	17. GFP-Imp-a4-FL and anti-PSF-A546_Pos014_S001	00-aVjQqJRP63WvPNBqLo7dF
3.29168		Nucleus	2	0.000	1.000	540	100000530	100000041	GFP-IMPa4-FL anti-PSF-A546 8C-S-PSF V2.00	0	17. GFP-Imp-a4-FL and anti-PSF-A546_Pos014_S001	00-aVjQqJRP63WvPNBqLo7dF
5.09924		Nucleus	2	0.000	1.000	541	100000531	100000042	GFP-IMPa4-FL anti-PSF-A546 8C-S-PSF V2.00	0	17. GFP-Imp-a4-FL and anti-PSF-A546_Pos014_S001	00-aVjQqJRP63WvPNBqLo7dF
1.6937		Nucleus	2	0.000	1.000	542	100000532	100000043	GFP-IMPa4-FL anti-PSF-A546 8C-S-PSF V2.00	0	17. GFP-Imp-a4-FL and anti-PSF-A546_Pos014_S001	00-aVjQqJRP63WvPNBqLo7dF
1.90122		Nucleus	2	0.000	1.000	543	100000533	100000044	GFP-IMPa4-FL anti-PSF-A546 8C-S-PSF V2.00	0	17. GFP-Imp-a4-FL and anti-PSF-A546_Pos014_S001	00-aVjQqJRP63WvPNBqLo7dF
2.28357		Nucleus	2	0.000	1.000	544	100000534	100000045	GFP-IMPa4-FL anti-PSF-A546 8C-S-PSF V2.00	0	17. GFP-Imp-a4-FL and anti-PSF-A546_Pos014_S001	00-aVjQqJRP63WvPNBqLo7dF
3.61857		Nucleus	2	0.000	1.000	545	100000535	100000046	GFP-IMPa4-FL anti-PSF-A546 8C-S-PSF V2.00	0	17. GFP-Imp-a4-FL and anti-PSF-A546_Pos014_S001	00-aVjQqJRP63WvPNBqLo7dF
7.08254		Nucleus	2	0.000	1.000	546	100000536	100000047	GFP-IMPa4-FL anti-PSF-A546 8C-S-PSF V2.00	0	17. GFP-Imp-a4-FL and anti-PSF-A546_Pos014_S001	00-aVjQqJRP63WvPNBqLo7dF
1.86077		Nucleus	2	0.000	1.000	547	100000537	100000048	GFP-IMPa4-FL anti-PSF-A546 8C-S-PSF V2.00	0	17. GFP-Imp-a4-FL and anti-PSF-A546_Pos014_S001	00-aVjQqJRP63WvPNBqLo7dF
4.46639		Nucleus	2	0.000	1.000	548	100000538	100000049	GFP-IMPa4-FL anti-PSF-A546 8C-S-PSF V2.00	0	17. GFP-Imp-a4-FL and anti-PSF-A546_Pos014_S001	00-aVjQqJRP63WvPNBqLo7dF
1.80297		Nucleus	2	0.000	1.000	549	100000539	100000050	GFP-IMPa4-FL anti-PSF-A546 8C-S-PSF V2.00	0	17. GFP-Imp-a4-FL and anti-PSF-A546_Pos014_S001	00-aVjQqJRP63WvPNBqLo7dF
7.16415		Nucleus	2	0.000	1.000	550	100000540	100000051	GFP-IMPa4-FL anti-PSF-A546 8C-S-PSF V2.00	0	17. GFP-Imp-a4-FL and anti-PSF-A546_Pos014_S001	00-aVjQqJRP63WvPNBqLo7dF
1.68996		Nucleus	2	0.000	1.000	551	100000541	100000052	GFP-IMPa4-FL anti-PSF-A546 8C-S-PSF V2.00	0	17. GFP-Imp-a4-FL and anti-PSF-A546_Pos014_S001	00-aVjQqJRP63WvPNBqLo7dF
4.4239		Nucleus	2	0.000	1.000	552	100000542	100000053	GFP-IMPa4-FL anti-PSF-A546 8C-S-PSF V2.00	0	17. GFP-Imp-a4-FL and anti-PSF-A546_Pos014_S001	00-aVjQqJRP63WvPNBqLo7dF
3.59925		Nucleus	2	0.000	1.000	553	100000543	100000054	GFP-IMPa4-FL anti-PSF-A546 8C-S-PSF V2.00	0	17. GFP-Imp-a4-FL and anti-PSF-A546_Pos014_S001	00-aVjQqJRP63WvPNBqLo7dF
3.67456		Nucleus	2	0.000	1.000	554	100000544	100000055	GFP-IMPa4-FL anti-PSF-A546 8C-S-PSF V2.00	0	17. GFP-Imp-a4-FL and anti-PSF-A546_Pos014_S001	00-aVjQqJRP63WvPNBqLo7dF
2.20695		Nucleus	2	0.000	1.000	555	100000545	100000056	GFP-IMPa4-FL anti-PSF-A546 8C-S-PSF V2.00	0	17. GFP-Imp-a4-FL and anti-PSF-A546_Pos014_S001	00-aVjQqJRP63WvPNBqLo7dF
2.38123		Nucleus	2	0.000	1.000	556	100000546	100000057	GFP-IMPa4-FL anti-PSF-A546 8C-S-PSF V2.00	0	17. GFP-Imp-a4-FL and anti-PSF-A546_Pos014_S001	00-aVjQqJRP63WvPNBqLo7dF
1.51151		Nucleus	2	0.000	1.000	557	100000547	100000058	GFP-IMPa4-FL anti-PSF-A546 8C-S-PSF V2.00	0	17. GFP-Imp-a4-FL and anti-PSF-A546_Pos014_S001	00-aVjQqJRP63WvPNBqLo7dF
1.59354		Nucleus	2	0.000	1.000	558	100000548	100000059	GFP-IMPa4-FL anti-PSF-A546 8C-S-PSF V2.00	0	17. GFP-Imp-a4-FL and anti-PSF-A546_Pos014_S001	00-aVjQqJRP63WvPNBqLo7dF
1.83791		Nucleus	2	0.000	1.000	559	100000549	100000060	GFP-IMPa4-FL anti-PSF-A546 8C-S-PSF V2.00	0	17. GFP-Imp-a4-FL and anti-PSF-A546_Pos014_S001	00-aVjQqJRP63WvPNBqLo7dF
2.01031		Nucleus	2	0.000	1.000	560	100000550	100000061	GFP-IMPa4-FL anti-PSF-A546 8C-S-PSF V2.00	0	17. GFP-Imp-a4-FL and anti-PSF-A546_Pos014_S001	00-aVjQqJRP63WvPNBqLo7dF
2.28708		Nucleus	2	0.000	1.000	561	100000551	100000062	GFP-IMPa4-FL anti-PSF-A546 8C-S-PSF V2.00	0	17. GFP-Imp-a4-FL and anti-PSF-A546_Pos014_S001	00-aVjQqJRP63WvPNBqLo7dF
2.2964		Nucleus	2	0.000	1.000	562	100000552	100000063	GFP-IMPa4-FL anti-PSF-A546 8C-S-PSF V2.00	0	17. GFP-Imp-a4-FL and anti-PSF-A546_Pos014_S001	00-aVjQqJRP63WvPNBqLo7dF
5.9703		Nucleus	2	0.000	1.000	563	100000553	100000064	GFP-IMPa4-FL anti-PSF-A546 8C-S-PSF V2.00	0	17. GFP-Imp-a4-FL and anti-PSF-A546_Pos014_S001	00-aVjQqJRP63WvPNBqLo7dF
1.96121		Nucleus	2	0.000	1.000	564	100000554	100000065	GFP-IMPa4-FL anti-PSF-A546 8C-S-PSF V2.00	0	17. GFP-Imp-a4-FL and anti-PSF-A546_Pos014_S001	00-aVjQqJRP63WvPNBqLo7dF
5.50698		Nucleus	2	0.000	1.000	565	100000555	100000066	GFP-IMPa4-FL anti-PSF-A546 8C-S-PSF V2.00	0	17. GFP-Imp-a4-FL and anti-PSF-A546_Pos014_S001	00-aVjQqJRP63WvPNBqLo7dF
2.18729		Nucleus	2	0.000	1.000	566	100000556	100000067	GFP-IMPa4-FL anti-PSF-A546 8C-S-PSF V2.00	0	17. GFP-Imp-a4-FL and anti-PSF-A546_Pos014_S001	00-aVjQqJRP63WvPNBqLo7dF
2.02588		Nucleus	2	0.000	1.000	567	100000557	100000068	GFP-IMPa4-FL anti-PSF-A546 8C-S-PSF V2.00	0	17. GFP-Imp-a4-FL and anti-PSF-A546_Pos014_S001	00-aVjQqJRP63WvPNBqLo7dF
1.96626		Nucleus	2	0.000	1.000	568	100000558	100000069	GFP-IMPa4-FL anti-PSF-A546 8C-S-PSF V2.00	0	17. GFP-Imp-a4-FL and anti-PSF-A546_Pos014_S001	00-aVjQqJRP63WvPNBqLo7dF
2.48053		Nucleus	2	0.000	1.000	569	100000559	100000070	GFP-IMPa4-FL anti-PSF-A546 8C-S-PSF V2.00	0	17. GFP-Imp-a4-FL and anti-PSF-A546_Pos014_S001	00-aVjQqJRP63WvPNBqLo7dF
1.99257		Nucleus	2	0.000	1.000	570	100000560	100000071	GFP-IMPa4-FL anti-PSF-A546 8C-S-PSF V2.00	0	17. GFP-Imp-a4-FL and anti-PSF-A546_Pos014_S001	00-aVjQqJRP63WvPNBqLo7dF
2.42272		Nucleus	2	0.000	1.000	571	100000561	100000072	GFP-IMPa4-FL anti-PSF-A546 8C-S-PSF V2.00	0	17. GFP-Imp-a4-FL and anti-PSF-A546_Pos014_S001	00-aVjQqJRP63WvPNBqLo7dF
2.17262		Nucleus	2	0.000	1.000	572	100000562	100000073	GFP-IMPa4-FL anti-PSF-A546 8C-S-PSF V2.00	0	17. GFP-Imp-a4-FL and anti-PSF-A546_Pos014_S001	00-aVjQqJRP63WvPNBqLo7dF
2.11433		Nucleus	2	0.000	1.000	573	100000563	100000074	GFP-IMPa4-FL anti-PSF-A546 8C-S-PSF V2.00	0	17. GFP-Imp-a4-FL and anti-PSF-A546_Pos014_S001	00-aVjQqJRP63WvPNBqLo7dF
2.02507		Nucleus	2	0.000	1.000	574	100000564	100000075	GFP-IMPa4-FL anti-PSF-A546 8C-S-PSF V2.00	0	17. GFP-Imp-a4-FL and anti-PSF-A546_Pos014_S001	00-aVjQqJRP63WvPNBqLo7dF
17.1149		Nucleus	2	0.000	1.000	575	100000565	100000076	GFP-IMPa4-FL anti-PSF-A546 8C-S-PSF V2.00	0	17. GFP-Imp-a4-FL and anti-PSF-A546_Pos014_S001	00-aVjQqJRP63WvPNBqLo7dF
16.2883		Nucleus	2	0.000	1.000	576	100000566	100000077	GFP-IMPa4-FL anti-PSF-A546 8C-S-PSF V2.00	0	17. GFP-Imp-a4-FL and anti-PSF-A546_Pos014_S001	00-aVjQqJRP63WvPNBqLo7dF
4.53697		Nucleus	2	0.000	1.000	577	100000567	100000078	GFP-IMPa4-FL anti-PSF-A546 8C-S-PSF V2.00	0	17. GFP-Imp-a4-FL and anti-PSF-A546_Pos014_S001	00-aVjQqJRP63WvPNBqLo7dF
4.72206		Nucleus	2	0.000	1.000	578	100000568	100000079	GFP-IMPa4-FL anti-PSF-A546 8C-S-PSF V2.00	0	17. GFP-Imp-a4-FL and anti-PSF-A546_Pos014_S001	00-aVjQqJRP63WvPNBqLo7dF
10.2134		Nucleus	2	0.000	1.000	579	100000569	100000000	GFP-IMPa4-FL anti-PSF-A546 8C-S-PSF V2.00	0	17. GFP-Imp-a4-FL and anti-PSF-A546_Pos015_S001	00-yqBLMLcvDgpKTA7TZ2vNyT
6.2391		Nucleus	2	0.000	1.000	581	100000570	100000001	GFP-IMPa4-FL anti-PSF-A546 8C-S-PSF V2.00	0	17. GFP-Imp-a4-FL and anti-PSF-A546_Pos015_S001	00-yqBLMLcvDgpKTA7TZ2vNyT
3.67556		Nucleus	2	0.000	1.000	582	100000571	100000002	GFP-IMPa4-FL anti-PSF-A546 8C-S-PSF V2.00	0	17. GFP-Imp-a4-FL and anti-PSF-A546_Pos015_S001	00-yqBLMLcvDgpKTA7TZ2vNyT
3.95156		Nucleus	2	0.000	1.000	583	100000572	100000003	GFP-IMPa4-FL anti-PSF-A546 8C-S-PSF V2.00	0	17. GFP-Imp-a4-FL and anti-PSF-A546_Pos015_S001	00-yqBLMLcvDgpKTA7TZ2vNyT
3.14566		Nucleus	2	0.000	1.000	584	100000573	100000004	GFP-IMPa4-FL anti-PSF-A546 8C-S-PSF V2.00	0	17. GFP-Imp-a4-FL and anti-PSF-A546_Pos015_S001	00-yqBLMLcvDgpKTA7TZ2vNyT
3.70301		Nucleus	2	0.000	1.000	586	100000574	100000005	GFP-IMPa4-FL anti-PSF-A546 8C-S-PSF V2.00	0	17. GFP-Imp-a4-FL and anti-PSF-A546_Pos015_S001	00-yqBLMLcvDgpKTA7TZ2vNyT
2.36255		Nucleus	2	0.000	1.000	587	100000575	100000006	GFP-IMPa4-FL anti-PSF-A546 8C-S-PSF V2.00	0	17. GFP-Imp-a4-FL and anti-PSF-A546_Pos015_S001	00-yqBLMLcvDgpKTA7TZ2vNyT
7.47075		Nucleus	2	0.000	1.000	588	100000576	100000007	GFP-IMPa4-FL anti-PSF-A546 8C-S-PSF V2.00	0	17. GFP-Imp-a4-FL and anti-PSF-A546_Pos015_S001	00-yqBLMLcvDgpKTA7TZ2vNyT
12.6458		Nucleus	2	0.000	1.000	589	100000577	100000008	GFP-IMPa4-FL anti-PSF-A546 8C-S-PSF V2.00	0	17. GFP-Imp-a4-FL and anti-PSF-A546_Pos015_S001	00-yqBLMLcvDgpKTA7TZ2vNyT
4.67165		Nucleus	2	0.000	1.000	590	100000578	100000000	GFP-IMPa4-FL anti-PSF-A546 8C-S-PSF V2.00	0	17. GFP-Imp-a4-FL and anti-PSF-A546_Pos016_S001	00-MDiamkvkF5WNQSyFkwTdXM
3.25465		Nucleus	2	0.000	1.000	591	100000579	100000001	GFP-IMPa4-FL anti-PSF-A546 8C-S-PSF V2.00	0	17. GFP-Imp-a4-FL and anti-PSF-A546_Pos016_S001	00-MDiamkvkF5WNQSyFkwTdXM
2.59274		Nucleus	2	0.000	1.000	592	100000580	100000002	GFP-IMPa4-FL anti-PSF-A546 8C-S-PSF V2.00	0	17. GFP-Imp-a4-FL and anti-PSF-A546_Pos016_S001	00-MDiamkvkF5WNQSyFkwTdXM
2.14459		Nucleus	2	0.000	1.000	593	100000581	100000003	GFP-IMPa4-FL anti-PSF-A546 8C-S-PSF V2.00	0	17. GFP-Imp-a4-FL and anti-PSF-A546_Pos016_S001	00-MDiamkvkF5WNQSyFkwTdXM
4.27144		Nucleus	2	0.000	1.000	595	100000582	100000004	GFP-IMPa4-FL anti-PSF-A546 8C-S-PSF V2.00	0	17. GFP-Imp-a4-FL and anti-PSF-A546_Pos016_S001	00-MDiamkvkF5WNQSyFkwTdXM
2.53839		Nucleus	2	0.000	1.000	596	100000583	100000005	GFP-IMPa4-FL anti-PSF-A546 8C-S-PSF V2.00	0	17. GFP-Imp-a4-FL and anti-PSF-A546_Pos016_S001	00-MDiamkvkF5WNQSyFkwTdXM
2.45106		Nucleus	2	0.000	1.000	597	100000584	100000006	GFP-IMPa4-FL anti-PSF-A546 8C-S-PSF V2.00	0	17. GFP-Imp-a4-FL and anti-PSF-A546_Pos016_S001	00-MDiamkvkF5WNQSyFkwTdXM
1.95275		Nucleus	2	0.000	1.000	598	100000585	100000007	GFP-IMPa4-FL anti-PSF-A546 8C-S-PSF V2.00	0	17. GFP-Imp-a4-FL and anti-PSF-A546_Pos016_S001	00-MDiamkvkF5WNQSyFkwTdXM
1.82603		Nucleus	2	0.000	1.000	599	100000586	100000008	GFP-IMPa4-FL anti-PSF-A546 8C-S-PSF V2.00	0	17. GFP-Imp-a4-FL and anti-PSF-A546_Pos016_S001	00-MDiamkvkF5WNQSyFkwTdXM
1.72493		Nucleus	2	0.000	1.000	600	100000587	100000009	GFP-IMPa4-FL anti-PSF-A546 8C-S-PSF V2.00	0	17. GFP-Imp-a4-FL and anti-PSF-A546_Pos016_S001	00-MDiamkvkF5WNQSyFkwTdXM
3.94104		Nucleus	2	0.000	1.000	601	100000588	100000010	GFP-IMPa4-FL anti-PSF-A546 8C-S-PSF V2.00	0	17. GFP-Imp-a4-FL and anti-PSF-A546_Pos016_S001	00-MDiamkvkF5WNQSyFkwTdXM
1.68392		Nucleus	2	0.000	1.000	602	100000589	100000011	GFP-IMPa4-FL anti-PSF-A546 8C-S-PSF V2.00	0	17. GFP-Imp-a4-FL and anti-PSF-A546_Pos016_S001	00-MDiamkvkF5WNQSyFkwTdXM
1.74448		Nucleus	2	0.000	1.000	603	100000590	100000012	GFP-IMPa4-FL anti-PSF-A546 8C-S-PSF V2.00	0	17. GFP-Imp-a4-FL and anti-PSF-A546_Pos016_S001	00-MDiamkvkF5WNQSyFkwTdXM
3.07242		Nucleus	2	0.000	1.000	604	100000591	100000013	GFP-IMPa4-FL anti-PSF-A546 8C-S-PSF V2.00	0	17. GFP-Imp-a4-FL and anti-PSF-A546_Pos016_S001	00-MDiamkvkF5WNQSyFkwTdXM
2.5556		Nucleus	2	0.000	1.000	605	100000592	100000014	GFP-IMPa4-FL anti-PSF-A546 8C-S-PSF V2.00	0	17. GFP-Imp-a4-FL and anti-PSF-A546_Pos016_S001	00-MDiamkvkF5WNQSyFkwTdXM
1.87498		Nucleus	2	0.000	1.000	607	100000593	100000015	GFP-IMPa4-FL anti-PSF-A546 8C-S-PSF V2.00	0	17. GFP-Imp-a4-FL and anti-PSF-A546_Pos016_S001	00-MDiamkvkF5WNQSyFkwTdXM
2.34179		Nucleus	2	0.000	1.000	608	100000594	100000016	GFP-IMPa4-FL anti-PSF-A546 8C-S-PSF V2.00	0	17. GFP-Imp-a4-FL and anti-PSF-A546_Pos016_S001	00-MDiamkvkF5WNQSyFkwTdXM
3.16258		Nucleus	2	0.000	1.000	609	100000595	100000017	GFP-IMPa4-FL anti-PSF-A546 8C-S-PSF V2.00	0	17. GFP-Imp-a4-FL and anti-PSF-A546_Pos016_S001	00-MDiamkvkF5WNQSyFkwTdXM
3.55223		Nucleus	2	0.000	1.000	610	100000596	100000018	GFP-IMPa4-FL anti-PSF-A546 8C-S-PSF V2.00	0	17. GFP-Imp-a4-FL and anti-PSF-A546_Pos016_S001	00-MDiamkvkF5WNQSyFkwTdXM
1.81543		Nucleus	2	0.000	1.000	611	100000597	100000019	GFP-IMPa4-FL anti-PSF-A546 8C-S-PSF V2.00	0	17. GFP-Imp-a4-FL and anti-PSF-A546_Pos016_S001	00-MDiamkvkF5WNQSyFkwTdXM
2.02096		Nucleus	2	0.000	1.000	612	100000598	100000020	GFP-IMPa4-FL anti-PSF-A546 8C-S-PSF V2.00	0	17. GFP-Imp-a4-FL and anti-PSF-A546_Pos016_S001	00-MDiamkvkF5WNQSyFkwTdXM
2.05033		Nucleus	2	0.000	1.000	613	100000599	100000021	GFP-IMPa4-FL anti-PSF-A546 8C-S-PSF V2.00	0	17. GFP-Imp-a4-FL and anti-PSF-A546_Pos016_S001	00-MDiamkvkF5WNQSyFkwTdXM
2.07528		Nucleus	2	0.000	1.000	614	100000600	100000022	GFP-IMPa4-FL anti-PSF-A546 8C-S-PSF V2.00	0	17. GFP-Imp-a4-FL and anti-PSF-A546_Pos016_S001	00-MDiamkvkF5WNQSyFkwTdXM
2.03524		Nucleus	2	0.000	1.000	615	100000601	100000023	GFP-IMPa4-FL anti-PSF-A546 8C-S-PSF V2.00	0	17. GFP-Imp-a4-FL and anti-PSF-A546_Pos016_S001	00-MDiamkvkF5WNQSyFkwTdXM
3.13699		Nucleus	2	0.000	1.000	616	100000602	100000024	GFP-IMPa4-FL anti-PSF-A546 8C-S-PSF V2.00	0	17. GFP-Imp-a4-FL and anti-PSF-A546_Pos016_S001	00-MDiamkvkF5WNQSyFkwTdXM
5.80226		Nucleus	2	0.000	1.000	618	100000603	100000000	GFP-IMPa4-FL anti-PSF-A546 8C-S-PSF V2.00	0	17. GFP-Imp-a4-FL and anti-PSF-A546_Pos017_S001	00-SrGbCckkXp96Wkvbi6SAag
5.8298		Nucleus	2	0.000	1.000	619	100000604	100000001	GFP-IMPa4-FL anti-PSF-A546 8C-S-PSF V2.00	0	17. GFP-Imp-a4-FL and anti-PSF-A546_Pos017_S001	00-SrGbCckkXp96Wkvbi6SAag
2.12259		Nucleus	2	0.000	1.000	620	100000605	100000002	GFP-IMPa4-FL anti-PSF-A546 8C-S-PSF V2.00	0	17. GFP-Imp-a4-FL and anti-PSF-A546_Pos017_S001	00-SrGbCckkXp96Wkvbi6SAag
5.09601		Nucleus	2	0.000	1.000	621	100000606	100000003	GFP-IMPa4-FL anti-PSF-A546 8C-S-PSF V2.00	0	17. GFP-Imp-a4-FL and anti-PSF-A546_Pos017_S001	00-SrGbCckkXp96Wkvbi6SAag
2.602		Nucleus	2	0.000	1.000	622	100000607	100000004	GFP-IMPa4-FL anti-PSF-A546 8C-S-PSF V2.00	0	17. GFP-Imp-a4-FL and anti-PSF-A546_Pos017_S001	00-SrGbCckkXp96Wkvbi6SAag
1.83973		Nucleus	2	0.000	1.000	624	100000608	100000005	GFP-IMPa4-FL anti-PSF-A546 8C-S-PSF V2.00	0	17. GFP-Imp-a4-FL and anti-PSF-A546_Pos017_S001	00-SrGbCckkXp96Wkvbi6SAag
1.39223		Nucleus	2	0.000	1.000	625	100000609	100000006	GFP-IMPa4-FL anti-PSF-A546 8C-S-PSF V2.00	0	17. GFP-Imp-a4-FL and anti-PSF-A546_Pos017_S001	00-SrGbCckkXp96Wkvbi6SAag
1.91302		Nucleus	2	0.000	1.000	626	100000610	100000007	GFP-IMPa4-FL anti-PSF-A546 8C-S-PSF V2.00	0	17. GFP-Imp-a4-FL and anti-PSF-A546_Pos017_S001	00-SrGbCckkXp96Wkvbi6SAag
5.66508		Nucleus	2	0.000	1.000	627	100000611	100000008	GFP-IMPa4-FL anti-PSF-A546 8C-S-PSF V2.00	0	17. GFP-Imp-a4-FL and anti-PSF-A546_Pos017_S001	00-SrGbCckkXp96Wkvbi6SAag
6.15117		Nucleus	2	0.000	1.000	628	100000612	100000009	GFP-IMPa4-FL anti-PSF-A546 8C-S-PSF V2.00	0	17. GFP-Imp-a4-FL and anti-PSF-A546_Pos017_S001	00-SrGbCckkXp96Wkvbi6SAag
4.4839		Nucleus	2	0.000	1.000	629	100000613	100000010	GFP-IMPa4-FL anti-PSF-A546 8C-S-PSF V2.00	0	17. GFP-Imp-a4-FL and anti-PSF-A546_Pos017_S001	00-SrGbCckkXp96Wkvbi6SAag
3.35739		Nucleus	2	0.000	1.000	630	100000614	100000011	GFP-IMPa4-FL anti-PSF-A546 8C-S-PSF V2.00	0	17. GFP-Imp-a4-FL and anti-PSF-A546_Pos017_S001	00-SrGbCckkXp96Wkvbi6SAag
4.53944		Nucleus	2	0.000	1.000	631	100000615	100000012	GFP-IMPa4-FL anti-PSF-A546 8C-S-PSF V2.00	0	17. GFP-Imp-a4-FL and anti-PSF-A546_Pos017_S001	00-SrGbCckkXp96Wkvbi6SAag
2.72205		Nucleus	2	0.000	1.000	632	100000616	100000013	GFP-IMPa4-FL anti-PSF-A546 8C-S-PSF V2.00	0	17. GFP-Imp-a4-FL and anti-PSF-A546_Pos017_S001	00-SrGbCckkXp96Wkvbi6SAag
3.16326		Nucleus	2	0.000	1.000	633	100000617	100000014	GFP-IMPa4-FL anti-PSF-A546 8C-S-PSF V2.00	0	17. GFP-Imp-a4-FL and anti-PSF-A546_Pos017_S001	00-SrGbCckkXp96Wkvbi6SAag
7.25664		Nucleus	2	0.000	1.000	634	100000618	100000015	GFP-IMPa4-FL anti-PSF-A546 8C-S-PSF V2.00	0	17. GFP-Imp-a4-FL and anti-PSF-A546_Pos017_S001	00-SrGbCckkXp96Wkvbi6SAag
4.45466		Nucleus	2	0.000	1.000	635	100000619	100000016	GFP-IMPa4-FL anti-PSF-A546 8C-S-PSF V2.00	0	17. GFP-Imp-a4-FL and anti-PSF-A546_Pos017_S001	00-SrGbCckkXp96Wkvbi6SAag
1.96093		Nucleus	2	0.000	1.000	636	100000620	100000017	GFP-IMPa4-FL anti-PSF-A546 8C-S-PSF V2.00	0	17. GFP-Imp-a4-FL and anti-PSF-A546_Pos017_S001	00-SrGbCckkXp96Wkvbi6SAag
2.121		Nucleus	2	0.000	1.000	637	100000621	100000018	GFP-IMPa4-FL anti-PSF-A546 8C-S-PSF V2.00	0	17. GFP-Imp-a4-FL and anti-PSF-A546_Pos017_S001	00-SrGbCckkXp96Wkvbi6SAag
7.86286		Nucleus	2	0.000	1.000	638	100000622	100000000	GFP-IMPa4-FL anti-PSF-A546 8C-S-PSF V2.00	0	17. GFP-Imp-a4-FL and anti-PSF-A546_Pos018_S001	00-CRZPUo2BP4nANNLioZY45B
2.52298		Nucleus	2	0.000	1.000	639	100000623	100000001	GFP-IMPa4-FL anti-PSF-A546 8C-S-PSF V2.00	0	17. GFP-Imp-a4-FL and anti-PSF-A546_Pos018_S001	00-CRZPUo2BP4nANNLioZY45B
2.02738		Nucleus	2	0.000	1.000	640	100000624	100000002	GFP-IMPa4-FL anti-PSF-A546 8C-S-PSF V2.00	0	17. GFP-Imp-a4-FL and anti-PSF-A546_Pos018_S001	00-CRZPUo2BP4nANNLioZY45B
2.13882		Nucleus	2	0.000	1.000	641	100000625	100000003	GFP-IMPa4-FL anti-PSF-A546 8C-S-PSF V2.00	0	17. GFP-Imp-a4-FL and anti-PSF-A546_Pos018_S001	00-CRZPUo2BP4nANNLioZY45B
2.26649		Nucleus	2	0.000	1.000	642	100000626	100000004	GFP-IMPa4-FL anti-PSF-A546 8C-S-PSF V2.00	0	17. GFP-Imp-a4-FL and anti-PSF-A546_Pos018_S001	00-CRZPUo2BP4nANNLioZY45B
1.8819		Nucleus	2	0.000	1.000	643	100000627	100000005	GFP-IMPa4-FL anti-PSF-A546 8C-S-PSF V2.00	0	17. GFP-Imp-a4-FL and anti-PSF-A546_Pos018_S001	00-CRZPUo2BP4nANNLioZY45B
5.92702		Nucleus	2	0.000	1.000	644	100000628	100000006	GFP-IMPa4-FL anti-PSF-A546 8C-S-PSF V2.00	0	17. GFP-Imp-a4-FL and anti-PSF-A546_Pos018_S001	00-CRZPUo2BP4nANNLioZY45B
1.71181		Nucleus	2	0.000	1.000	645	100000629	100000007	GFP-IMPa4-FL anti-PSF-A546 8C-S-PSF V2.00	0	17. GFP-Imp-a4-FL and anti-PSF-A546_Pos018_S001	00-CRZPUo2BP4nANNLioZY45B
1.79728		Nucleus	2	0.000	1.000	646	100000630	100000008	GFP-IMPa4-FL anti-PSF-A546 8C-S-PSF V2.00	0	17. GFP-Imp-a4-FL and anti-PSF-A546_Pos018_S001	00-CRZPUo2BP4nANNLioZY45B
1.74696		Nucleus	2	0.000	1.000	647	100000631	100000009	GFP-IMPa4-FL anti-PSF-A546 8C-S-PSF V2.00	0	17. GFP-Imp-a4-FL and anti-PSF-A546_Pos018_S001	00-CRZPUo2BP4nANNLioZY45B
1.78636		Nucleus	2	0.000	1.000	648	100000632	100000010	GFP-IMPa4-FL anti-PSF-A546 8C-S-PSF V2.00	0	17. GFP-Imp-a4-FL and anti-PSF-A546_Pos018_S001	00-CRZPUo2BP4nANNLioZY45B
2.12244		Nucleus	2	0.000	1.000	649	100000633	100000011	GFP-IMPa4-FL anti-PSF-A546 8C-S-PSF V2.00	0	17. GFP-Imp-a4-FL and anti-PSF-A546_Pos018_S001	00-CRZPUo2BP4nANNLioZY45B
2.01268		Nucleus	2	0.000	1.000	650	100000634	100000012	GFP-IMPa4-FL anti-PSF-A546 8C-S-PSF V2.00	0	17. GFP-Imp-a4-FL and anti-PSF-A546_Pos018_S001	00-CRZPUo2BP4nANNLioZY45B
2.36922		Nucleus	2	0.000	1.000	651	100000635	100000013	GFP-IMPa4-FL anti-PSF-A546 8C-S-PSF V2.00	0	17. GFP-Imp-a4-FL and anti-PSF-A546_Pos018_S001	00-CRZPUo2BP4nANNLioZY45B
2.02049		Nucleus	2	0.000	1.000	654	100000636	100000014	GFP-IMPa4-FL anti-PSF-A546 8C-S-PSF V2.00	0	17. GFP-Imp-a4-FL and anti-PSF-A546_Pos018_S001	00-CRZPUo2BP4nANNLioZY45B
4.97494		Nucleus	2	0.000	1.000	655	100000637	100000015	GFP-IMPa4-FL anti-PSF-A546 8C-S-PSF V2.00	0	17. GFP-Imp-a4-FL and anti-PSF-A546_Pos018_S001	00-CRZPUo2BP4nANNLioZY45B
1.8386		Nucleus	2	0.000	1.000	656	100000638	100000016	GFP-IMPa4-FL anti-PSF-A546 8C-S-PSF V2.00	0	17. GFP-Imp-a4-FL and anti-PSF-A546_Pos018_S001	00-CRZPUo2BP4nANNLioZY45B
2.65113		Nucleus	2	0.000	1.000	657	100000639	100000017	GFP-IMPa4-FL anti-PSF-A546 8C-S-PSF V2.00	0	17. GFP-Imp-a4-FL and anti-PSF-A546_Pos018_S001	00-CRZPUo2BP4nANNLioZY45B
8.64172		Nucleus	2	0.000	1.000	658	100000640	100000018	GFP-IMPa4-FL anti-PSF-A546 8C-S-PSF V2.00	0	17. GFP-Imp-a4-FL and anti-PSF-A546_Pos018_S001	00-CRZPUo2BP4nANNLioZY45B
11.7138		Nucleus	2	0.000	1.000	659	100000641	100000019	GFP-IMPa4-FL anti-PSF-A546 8C-S-PSF V2.00	0	17. GFP-Imp-a4-FL and anti-PSF-A546_Pos018_S001	00-CRZPUo2BP4nANNLioZY45B
2.81864		Nucleus	2	0.000	1.000	660	100000642	100000020	GFP-IMPa4-FL anti-PSF-A546 8C-S-PSF V2.00	0	17. GFP-Imp-a4-FL and anti-PSF-A546_Pos018_S001	00-CRZPUo2BP4nANNLioZY45B
2.24852		Nucleus	2	0.000	1.000	661	100000643	100000021	GFP-IMPa4-FL anti-PSF-A546 8C-S-PSF V2.00	0	17. GFP-Imp-a4-FL and anti-PSF-A546_Pos018_S001	00-CRZPUo2BP4nANNLioZY45B
4.7518		Nucleus	2	0.000	1.000	662	100000644	100000022	GFP-IMPa4-FL anti-PSF-A546 8C-S-PSF V2.00	0	17. GFP-Imp-a4-FL and anti-PSF-A546_Pos018_S001	00-CRZPUo2BP4nANNLioZY45B
5.04648		Nucleus	2	0.000	1.000	663	100000645	100000023	GFP-IMPa4-FL anti-PSF-A546 8C-S-PSF V2.00	0	17. GFP-Imp-a4-FL and anti-PSF-A546_Pos018_S001	00-CRZPUo2BP4nANNLioZY45B
5.70144		Nucleus	2	0.000	1.000	664	100000646	100000024	GFP-IMPa4-FL anti-PSF-A546 8C-S-PSF V2.00	0	17. GFP-Imp-a4-FL and anti-PSF-A546_Pos018_S001	00-CRZPUo2BP4nANNLioZY45B
4.00598		Nucleus	2	0.000	1.000	665	100000647	100000025	GFP-IMPa4-FL anti-PSF-A546 8C-S-PSF V2.00	0	17. GFP-Imp-a4-FL and anti-PSF-A546_Pos018_S001	00-CRZPUo2BP4nANNLioZY45B
5.35079		Nucleus	2	0.000	1.000	666	100000648	100000026	GFP-IMPa4-FL anti-PSF-A546 8C-S-PSF V2.00	0	17. GFP-Imp-a4-FL and anti-PSF-A546_Pos018_S001	00-CRZPUo2BP4nANNLioZY45B
2.23107		Nucleus	2	0.000	1.000	667	100000649	100000027	GFP-IMPa4-FL anti-PSF-A546 8C-S-PSF V2.00	0	17. GFP-Imp-a4-FL and anti-PSF-A546_Pos018_S001	00-CRZPUo2BP4nANNLioZY45B
7.521		Nucleus	2	0.000	1.000	668	100000650	100000028	GFP-IMPa4-FL anti-PSF-A546 8C-S-PSF V2.00	0	17. GFP-Imp-a4-FL and anti-PSF-A546_Pos018_S001	00-CRZPUo2BP4nANNLioZY45B
2.08184		Nucleus	2	0.000	1.000	669	100000651	100000029	GFP-IMPa4-FL anti-PSF-A546 8C-S-PSF V2.00	0	17. GFP-Imp-a4-FL and anti-PSF-A546_Pos018_S001	00-CRZPUo2BP4nANNLioZY45B
2.74266		Nucleus	2	0.000	1.000	670	100000652	100000030	GFP-IMPa4-FL anti-PSF-A546 8C-S-PSF V2.00	0	17. GFP-Imp-a4-FL and anti-PSF-A546_Pos018_S001	00-CRZPUo2BP4nANNLioZY45B
2.6036		Nucleus	2	0.000	1.000	671	100000653	100000031	GFP-IMPa4-FL anti-PSF-A546 8C-S-PSF V2.00	0	17. GFP-Imp-a4-FL and anti-PSF-A546_Pos018_S001	00-CRZPUo2BP4nANNLioZY45B
2.42315		Nucleus	2	0.000	1.000	672	100000654	100000032	GFP-IMPa4-FL anti-PSF-A546 8C-S-PSF V2.00	0	17. GFP-Imp-a4-FL and anti-PSF-A546_Pos018_S001	00-CRZPUo2BP4nANNLioZY45B
2.14453		Nucleus	2	0.000	1.000	673	100000655	100000033	GFP-IMPa4-FL anti-PSF-A546 8C-S-PSF V2.00	0	17. GFP-Imp-a4-FL and anti-PSF-A546_Pos018_S001	00-CRZPUo2BP4nANNLioZY45B
2.47767		Nucleus	2	0.000	1.000	674	100000656	100000034	GFP-IMPa4-FL anti-PSF-A546 8C-S-PSF V2.00	0	17. GFP-Imp-a4-FL and anti-PSF-A546_Pos018_S001	00-CRZPUo2BP4nANNLioZY45B
2.58539		Nucleus	2	0.000	1.000	675	100000657	100000035	GFP-IMPa4-FL anti-PSF-A546 8C-S-PSF V2.00	0	17. GFP-Imp-a4-FL and anti-PSF-A546_Pos018_S001	00-CRZPUo2BP4nANNLioZY45B
32.2794		Nucleus	2	0.000	1.000	676	100000658	100000036	GFP-IMPa4-FL anti-PSF-A546 8C-S-PSF V2.00	0	17. GFP-Imp-a4-FL and anti-PSF-A546_Pos018_S001	00-CRZPUo2BP4nANNLioZY45B
5.51408		Nucleus	2	0.000	1.000	677	100000659	100000037	GFP-IMPa4-FL anti-PSF-A546 8C-S-PSF V2.00	0	17. GFP-Imp-a4-FL and anti-PSF-A546_Pos018_S001	00-CRZPUo2BP4nANNLioZY45B
5.43551		Nucleus	2	0.000	1.000	678	100000660	100000038	GFP-IMPa4-FL anti-PSF-A546 8C-S-PSF V2.00	0	17. GFP-Imp-a4-FL and anti-PSF-A546_Pos018_S001	00-CRZPUo2BP4nANNLioZY45B
10.0073		Nucleus	2	0.000	1.000	679	100000661	100000000	GFP-IMPa4-FL anti-PSF-A546 8C-S-PSF V2.00	0	17. GFP-Imp-a4-FL and anti-PSF-A546_Pos019_S001	00-x3hRF2rd4BCN7knM55RmFn
2.08063		Nucleus	2	0.000	1.000	680	100000662	100000001	GFP-IMPa4-FL anti-PSF-A546 8C-S-PSF V2.00	0	17. GFP-Imp-a4-FL and anti-PSF-A546_Pos019_S001	00-x3hRF2rd4BCN7knM55RmFn
2.512		Nucleus	2	0.000	1.000	681	100000663	100000002	GFP-IMPa4-FL anti-PSF-A546 8C-S-PSF V2.00	0	17. GFP-Imp-a4-FL and anti-PSF-A546_Pos019_S001	00-x3hRF2rd4BCN7knM55RmFn
2.45472		Nucleus	2	0.000	1.000	682	100000664	100000003	GFP-IMPa4-FL anti-PSF-A546 8C-S-PSF V2.00	0	17. GFP-Imp-a4-FL and anti-PSF-A546_Pos019_S001	00-x3hRF2rd4BCN7knM55RmFn
2.26732		Nucleus	2	0.000	1.000	683	100000665	100000004	GFP-IMPa4-FL anti-PSF-A546 8C-S-PSF V2.00	0	17. GFP-Imp-a4-FL and anti-PSF-A546_Pos019_S001	00-x3hRF2rd4BCN7knM55RmFn
1.93676		Nucleus	2	0.000	1.000	684	100000666	100000005	GFP-IMPa4-FL anti-PSF-A546 8C-S-PSF V2.00	0	17. GFP-Imp-a4-FL and anti-PSF-A546_Pos019_S001	00-x3hRF2rd4BCN7knM55RmFn
2.46993		Nucleus	2	0.000	1.000	685	100000667	100000006	GFP-IMPa4-FL anti-PSF-A546 8C-S-PSF V2.00	0	17. GFP-Imp-a4-FL and anti-PSF-A546_Pos019_S001	00-x3hRF2rd4BCN7knM55RmFn
2.14975		Nucleus	2	0.000	1.000	686	100000668	100000007	GFP-IMPa4-FL anti-PSF-A546 8C-S-PSF V2.00	0	17. GFP-Imp-a4-FL and anti-PSF-A546_Pos019_S001	00-x3hRF2rd4BCN7knM55RmFn
2.18688		Nucleus	2	0.000	1.000	687	100000669	100000008	GFP-IMPa4-FL anti-PSF-A546 8C-S-PSF V2.00	0	17. GFP-Imp-a4-FL and anti-PSF-A546_Pos019_S001	00-x3hRF2rd4BCN7knM55RmFn
2.59151		Nucleus	2	0.000	1.000	688	100000670	100000009	GFP-IMPa4-FL anti-PSF-A546 8C-S-PSF V2.00	0	17. GFP-Imp-a4-FL and anti-PSF-A546_Pos019_S001	00-x3hRF2rd4BCN7knM55RmFn
2.86287		Nucleus	2	0.000	1.000	689	100000671	100000010	GFP-IMPa4-FL anti-PSF-A546 8C-S-PSF V2.00	0	17. GFP-Imp-a4-FL and anti-PSF-A546_Pos019_S001	00-x3hRF2rd4BCN7knM55RmFn
2.98042		Nucleus	2	0.000	1.000	690	100000672	100000011	GFP-IMPa4-FL anti-PSF-A546 8C-S-PSF V2.00	0	17. GFP-Imp-a4-FL and anti-PSF-A546_Pos019_S001	00-x3hRF2rd4BCN7knM55RmFn
1.98864		Nucleus	2	0.000	1.000	691	100000673	100000012	GFP-IMPa4-FL anti-PSF-A546 8C-S-PSF V2.00	0	17. GFP-Imp-a4-FL and anti-PSF-A546_Pos019_S001	00-x3hRF2rd4BCN7knM55RmFn
2.3108		Nucleus	2	0.000	1.000	692	100000674	100000013	GFP-IMPa4-FL anti-PSF-A546 8C-S-PSF V2.00	0	17. GFP-Imp-a4-FL and anti-PSF-A546_Pos019_S001	00-x3hRF2rd4BCN7knM55RmFn
3.11457		Nucleus	2	0.000	1.000	693	100000675	100000014	GFP-IMPa4-FL anti-PSF-A546 8C-S-PSF V2.00	0	17. GFP-Imp-a4-FL and anti-PSF-A546_Pos019_S001	00-x3hRF2rd4BCN7knM55RmFn
1.81466		Nucleus	2	0.000	1.000	694	100000676	100000015	GFP-IMPa4-FL anti-PSF-A546 8C-S-PSF V2.00	0	17. GFP-Imp-a4-FL and anti-PSF-A546_Pos019_S001	00-x3hRF2rd4BCN7knM55RmFn
1.97126		Nucleus	2	0.000	1.000	695	100000677	100000016	GFP-IMPa4-FL anti-PSF-A546 8C-S-PSF V2.00	0	17. GFP-Imp-a4-FL and anti-PSF-A546_Pos019_S001	00-x3hRF2rd4BCN7knM55RmFn
1.96239		Nucleus	2	0.000	1.000	696	100000678	100000017	GFP-IMPa4-FL anti-PSF-A546 8C-S-PSF V2.00	0	17. GFP-Imp-a4-FL and anti-PSF-A546_Pos019_S001	00-x3hRF2rd4BCN7knM55RmFn
2.60207		Nucleus	2	0.000	1.000	697	100000679	100000018	GFP-IMPa4-FL anti-PSF-A546 8C-S-PSF V2.00	0	17. GFP-Imp-a4-FL and anti-PSF-A546_Pos019_S001	00-x3hRF2rd4BCN7knM55RmFn
1.98696		Nucleus	2	0.000	1.000	698	100000680	100000019	GFP-IMPa4-FL anti-PSF-A546 8C-S-PSF V2.00	0	17. GFP-Imp-a4-FL and anti-PSF-A546_Pos019_S001	00-x3hRF2rd4BCN7knM55RmFn
2.39104		Nucleus	2	0.000	1.000	699	100000681	100000020	GFP-IMPa4-FL anti-PSF-A546 8C-S-PSF V2.00	0	17. GFP-Imp-a4-FL and anti-PSF-A546_Pos019_S001	00-x3hRF2rd4BCN7knM55RmFn
1.84018		Nucleus	2	0.000	1.000	701	100000682	100000021	GFP-IMPa4-FL anti-PSF-A546 8C-S-PSF V2.00	0	17. GFP-Imp-a4-FL and anti-PSF-A546_Pos019_S001	00-x3hRF2rd4BCN7knM55RmFn
2.28412		Nucleus	2	0.000	1.000	702	100000683	100000022	GFP-IMPa4-FL anti-PSF-A546 8C-S-PSF V2.00	0	17. GFP-Imp-a4-FL and anti-PSF-A546_Pos019_S001	00-x3hRF2rd4BCN7knM55RmFn
1.72723		Nucleus	2	0.000	1.000	703	100000684	100000023	GFP-IMPa4-FL anti-PSF-A546 8C-S-PSF V2.00	0	17. GFP-Imp-a4-FL and anti-PSF-A546_Pos019_S001	00-x3hRF2rd4BCN7knM55RmFn
2.3211		Nucleus	2	0.000	1.000	704	100000685	100000024	GFP-IMPa4-FL anti-PSF-A546 8C-S-PSF V2.00	0	17. GFP-Imp-a4-FL and anti-PSF-A546_Pos019_S001	00-x3hRF2rd4BCN7knM55RmFn
1.97874		Nucleus	2	0.000	1.000	705	100000686	100000025	GFP-IMPa4-FL anti-PSF-A546 8C-S-PSF V2.00	0	17. GFP-Imp-a4-FL and anti-PSF-A546_Pos019_S001	00-x3hRF2rd4BCN7knM55RmFn
4.34129		Nucleus	2	0.000	1.000	706	100000687	100000026	GFP-IMPa4-FL anti-PSF-A546 8C-S-PSF V2.00	0	17. GFP-Imp-a4-FL and anti-PSF-A546_Pos019_S001	00-x3hRF2rd4BCN7knM55RmFn
1.88032		Nucleus	2	0.000	1.000	707	100000688	100000027	GFP-IMPa4-FL anti-PSF-A546 8C-S-PSF V2.00	0	17. GFP-Imp-a4-FL and anti-PSF-A546_Pos019_S001	00-x3hRF2rd4BCN7knM55RmFn
4.81672		Nucleus	2	0.000	1.000	708	100000689	100000028	GFP-IMPa4-FL anti-PSF-A546 8C-S-PSF V2.00	0	17. GFP-Imp-a4-FL and anti-PSF-A546_Pos019_S001	00-x3hRF2rd4BCN7knM55RmFn
2.14457		Nucleus	2	0.000	1.000	709	100000690	100000029	GFP-IMPa4-FL anti-PSF-A546 8C-S-PSF V2.00	0	17. GFP-Imp-a4-FL and anti-PSF-A546_Pos019_S001	00-x3hRF2rd4BCN7knM55RmFn
5.94841		Nucleus	2	0.000	1.000	710	100000691	100000030	GFP-IMPa4-FL anti-PSF-A546 8C-S-PSF V2.00	0	17. GFP-Imp-a4-FL and anti-PSF-A546_Pos019_S001	00-x3hRF2rd4BCN7knM55RmFn
9.70075		Nucleus	2	0.000	1.000	711	100000692	100000031	GFP-IMPa4-FL anti-PSF-A546 8C-S-PSF V2.00	0	17. GFP-Imp-a4-FL and anti-PSF-A546_Pos019_S001	00-x3hRF2rd4BCN7knM55RmFn
2.79501		Nucleus	2	0.000	1.000	712	100000693	100000032	GFP-IMPa4-FL anti-PSF-A546 8C-S-PSF V2.00	0	17. GFP-Imp-a4-FL and anti-PSF-A546_Pos019_S001	00-x3hRF2rd4BCN7knM55RmFn
3.11307		Nucleus	2	0.000	1.000	713	100000694	100000033	GFP-IMPa4-FL anti-PSF-A546 8C-S-PSF V2.00	0	17. GFP-Imp-a4-FL and anti-PSF-A546_Pos019_S001	00-x3hRF2rd4BCN7knM55RmFn
2.07139		Nucleus	2	0.000	1.000	714	100000695	100000034	GFP-IMPa4-FL anti-PSF-A546 8C-S-PSF V2.00	0	17. GFP-Imp-a4-FL and anti-PSF-A546_Pos019_S001	00-x3hRF2rd4BCN7knM55RmFn
3.77626		Nucleus	2	0.000	1.000	715	100000696	100000035	GFP-IMPa4-FL anti-PSF-A546 8C-S-PSF V2.00	0	17. GFP-Imp-a4-FL and anti-PSF-A546_Pos019_S001	00-x3hRF2rd4BCN7knM55RmFn
4.02866		Nucleus	2	0.000	1.000	716	100000697	100000036	GFP-IMPa4-FL anti-PSF-A546 8C-S-PSF V2.00	0	17. GFP-Imp-a4-FL and anti-PSF-A546_Pos019_S001	00-x3hRF2rd4BCN7knM55RmFn
2.76819		Nucleus	2	0.000	1.000	717	100000698	100000037	GFP-IMPa4-FL anti-PSF-A546 8C-S-PSF V2.00	0	17. GFP-Imp-a4-FL and anti-PSF-A546_Pos019_S001	00-x3hRF2rd4BCN7knM55RmFn
1.9815		Nucleus	2	0.000	1.000	718	100000699	100000038	GFP-IMPa4-FL anti-PSF-A546 8C-S-PSF V2.00	0	17. GFP-Imp-a4-FL and anti-PSF-A546_Pos019_S001	00-x3hRF2rd4BCN7knM55RmFn
3.84148		Nucleus	2	0.000	1.000	719	100000700	100000039	GFP-IMPa4-FL anti-PSF-A546 8C-S-PSF V2.00	0	17. GFP-Imp-a4-FL and anti-PSF-A546_Pos019_S001	00-x3hRF2rd4BCN7knM55RmFn
2.51898		Nucleus	2	0.000	1.000	720	100000701	100000040	GFP-IMPa4-FL anti-PSF-A546 8C-S-PSF V2.00	0	17. GFP-Imp-a4-FL and anti-PSF-A546_Pos019_S001	00-x3hRF2rd4BCN7knM55RmFn
4.62097		Nucleus	2	0.000	1.000	721	100000702	100000041	GFP-IMPa4-FL anti-PSF-A546 8C-S-PSF V2.00	0	17. GFP-Imp-a4-FL and anti-PSF-A546_Pos019_S001	00-x3hRF2rd4BCN7knM55RmFn
2.06629		Nucleus	2	0.000	1.000	722	100000703	100000042	GFP-IMPa4-FL anti-PSF-A546 8C-S-PSF V2.00	0	17. GFP-Imp-a4-FL and anti-PSF-A546_Pos019_S001	00-x3hRF2rd4BCN7knM55RmFn
1.94487		Nucleus	2	0.000	1.000	723	100000704	100000043	GFP-IMPa4-FL anti-PSF-A546 8C-S-PSF V2.00	0	17. GFP-Imp-a4-FL and anti-PSF-A546_Pos019_S001	00-x3hRF2rd4BCN7knM55RmFn
2.73588		Nucleus	2	0.000	1.000	724	100000705	100000044	GFP-IMPa4-FL anti-PSF-A546 8C-S-PSF V2.00	0	17. GFP-Imp-a4-FL and anti-PSF-A546_Pos019_S001	00-x3hRF2rd4BCN7knM55RmFn
2.59989		Nucleus	2	0.000	1.000	725	100000706	100000045	GFP-IMPa4-FL anti-PSF-A546 8C-S-PSF V2.00	0	17. GFP-Imp-a4-FL and anti-PSF-A546_Pos019_S001	00-x3hRF2rd4BCN7knM55RmFn
2.19765		Nucleus	2	0.000	1.000	726	100000707	100000046	GFP-IMPa4-FL anti-PSF-A546 8C-S-PSF V2.00	0	17. GFP-Imp-a4-FL and anti-PSF-A546_Pos019_S001	00-x3hRF2rd4BCN7knM55RmFn
7.1511		Nucleus	2	0.000	1.000	727	100000708	100000047	GFP-IMPa4-FL anti-PSF-A546 8C-S-PSF V2.00	0	17. GFP-Imp-a4-FL and anti-PSF-A546_Pos019_S001	00-x3hRF2rd4BCN7knM55RmFn
3.22579		Nucleus	2	0.000	1.000	728	100000709	100000048	GFP-IMPa4-FL anti-PSF-A546 8C-S-PSF V2.00	0	17. GFP-Imp-a4-FL and anti-PSF-A546_Pos019_S001	00-x3hRF2rd4BCN7knM55RmFn
4.51435		Nucleus	2	0.000	1.000	729	100000710	100000049	GFP-IMPa4-FL anti-PSF-A546 8C-S-PSF V2.00	0	17. GFP-Imp-a4-FL and anti-PSF-A546_Pos019_S001	00-x3hRF2rd4BCN7knM55RmFn
6.36894		Nucleus	2	0.000	1.000	730	100000711	100000050	GFP-IMPa4-FL anti-PSF-A546 8C-S-PSF V2.00	0	17. GFP-Imp-a4-FL and anti-PSF-A546_Pos019_S001	00-x3hRF2rd4BCN7knM55RmFn
2.6113		Nucleus	2	0.000	1.000	731	100000712	100000000	GFP-IMPa4-FL anti-PSF-A546 8C-S-PSF V2.00	0	17. GFP-Imp-a4-FL and anti-PSF-A546_Pos020_S001	00-iezAJa87VN9XRCEHjTeRmB
5.39297		Nucleus	2	0.000	1.000	732	100000713	100000001	GFP-IMPa4-FL anti-PSF-A546 8C-S-PSF V2.00	0	17. GFP-Imp-a4-FL and anti-PSF-A546_Pos020_S001	00-iezAJa87VN9XRCEHjTeRmB
3.2514		Nucleus	2	0.000	1.000	733	100000714	100000002	GFP-IMPa4-FL anti-PSF-A546 8C-S-PSF V2.00	0	17. GFP-Imp-a4-FL and anti-PSF-A546_Pos020_S001	00-iezAJa87VN9XRCEHjTeRmB
3.02305		Nucleus	2	0.000	1.000	734	100000715	100000003	GFP-IMPa4-FL anti-PSF-A546 8C-S-PSF V2.00	0	17. GFP-Imp-a4-FL and anti-PSF-A546_Pos020_S001	00-iezAJa87VN9XRCEHjTeRmB
2.40661		Nucleus	2	0.000	1.000	736	100000716	100000004	GFP-IMPa4-FL anti-PSF-A546 8C-S-PSF V2.00	0	17. GFP-Imp-a4-FL and anti-PSF-A546_Pos020_S001	00-iezAJa87VN9XRCEHjTeRmB
3.53023		Nucleus	2	0.000	1.000	737	100000717	100000005	GFP-IMPa4-FL anti-PSF-A546 8C-S-PSF V2.00	0	17. GFP-Imp-a4-FL and anti-PSF-A546_Pos020_S001	00-iezAJa87VN9XRCEHjTeRmB
2.23022		Nucleus	2	0.000	1.000	738	100000718	100000006	GFP-IMPa4-FL anti-PSF-A546 8C-S-PSF V2.00	0	17. GFP-Imp-a4-FL and anti-PSF-A546_Pos020_S001	00-iezAJa87VN9XRCEHjTeRmB
7.44003		Nucleus	2	0.000	1.000	739	100000719	100000007	GFP-IMPa4-FL anti-PSF-A546 8C-S-PSF V2.00	0	17. GFP-Imp-a4-FL and anti-PSF-A546_Pos020_S001	00-iezAJa87VN9XRCEHjTeRmB
2.10206		Nucleus	2	0.000	1.000	740	100000720	100000008	GFP-IMPa4-FL anti-PSF-A546 8C-S-PSF V2.00	0	17. GFP-Imp-a4-FL and anti-PSF-A546_Pos020_S001	00-iezAJa87VN9XRCEHjTeRmB
1.81678		Nucleus	2	0.000	1.000	741	100000721	100000009	GFP-IMPa4-FL anti-PSF-A546 8C-S-PSF V2.00	0	17. GFP-Imp-a4-FL and anti-PSF-A546_Pos020_S001	00-iezAJa87VN9XRCEHjTeRmB
2.28824		Nucleus	2	0.000	1.000	742	100000722	100000010	GFP-IMPa4-FL anti-PSF-A546 8C-S-PSF V2.00	0	17. GFP-Imp-a4-FL and anti-PSF-A546_Pos020_S001	00-iezAJa87VN9XRCEHjTeRmB
1.78027		Nucleus	2	0.000	1.000	743	100000723	100000011	GFP-IMPa4-FL anti-PSF-A546 8C-S-PSF V2.00	0	17. GFP-Imp-a4-FL and anti-PSF-A546_Pos020_S001	00-iezAJa87VN9XRCEHjTeRmB
1.89612		Nucleus	2	0.000	1.000	744	100000724	100000012	GFP-IMPa4-FL anti-PSF-A546 8C-S-PSF V2.00	0	17. GFP-Imp-a4-FL and anti-PSF-A546_Pos020_S001	00-iezAJa87VN9XRCEHjTeRmB
2.48812		Nucleus	2	0.000	1.000	745	100000725	100000013	GFP-IMPa4-FL anti-PSF-A546 8C-S-PSF V2.00	0	17. GFP-Imp-a4-FL and anti-PSF-A546_Pos020_S001	00-iezAJa87VN9XRCEHjTeRmB
1.98772		Nucleus	2	0.000	1.000	746	100000726	100000014	GFP-IMPa4-FL anti-PSF-A546 8C-S-PSF V2.00	0	17. GFP-Imp-a4-FL and anti-PSF-A546_Pos020_S001	00-iezAJa87VN9XRCEHjTeRmB
1.9471		Nucleus	2	0.000	1.000	747	100000727	100000015	GFP-IMPa4-FL anti-PSF-A546 8C-S-PSF V2.00	0	17. GFP-Imp-a4-FL and anti-PSF-A546_Pos020_S001	00-iezAJa87VN9XRCEHjTeRmB
2.32325		Nucleus	2	0.000	1.000	748	100000728	100000016	GFP-IMPa4-FL anti-PSF-A546 8C-S-PSF V2.00	0	17. GFP-Imp-a4-FL and anti-PSF-A546_Pos020_S001	00-iezAJa87VN9XRCEHjTeRmB
1.85875		Nucleus	2	0.000	1.000	749	100000729	100000017	GFP-IMPa4-FL anti-PSF-A546 8C-S-PSF V2.00	0	17. GFP-Imp-a4-FL and anti-PSF-A546_Pos020_S001	00-iezAJa87VN9XRCEHjTeRmB
3.50659		Nucleus	2	0.000	1.000	750	100000730	100000018	GFP-IMPa4-FL anti-PSF-A546 8C-S-PSF V2.00	0	17. GFP-Imp-a4-FL and anti-PSF-A546_Pos020_S001	00-iezAJa87VN9XRCEHjTeRmB
2.20465		Nucleus	2	0.000	1.000	751	100000731	100000019	GFP-IMPa4-FL anti-PSF-A546 8C-S-PSF V2.00	0	17. GFP-Imp-a4-FL and anti-PSF-A546_Pos020_S001	00-iezAJa87VN9XRCEHjTeRmB
1.6782		Nucleus	2	0.000	1.000	752	100000732	100000020	GFP-IMPa4-FL anti-PSF-A546 8C-S-PSF V2.00	0	17. GFP-Imp-a4-FL and anti-PSF-A546_Pos020_S001	00-iezAJa87VN9XRCEHjTeRmB
2.49646		Nucleus	2	0.000	1.000	753	100000733	100000021	GFP-IMPa4-FL anti-PSF-A546 8C-S-PSF V2.00	0	17. GFP-Imp-a4-FL and anti-PSF-A546_Pos020_S001	00-iezAJa87VN9XRCEHjTeRmB
2.59261		Nucleus	2	0.000	1.000	754	100000734	100000022	GFP-IMPa4-FL anti-PSF-A546 8C-S-PSF V2.00	0	17. GFP-Imp-a4-FL and anti-PSF-A546_Pos020_S001	00-iezAJa87VN9XRCEHjTeRmB
3.27679		Nucleus	2	0.000	1.000	755	100000735	100000023	GFP-IMPa4-FL anti-PSF-A546 8C-S-PSF V2.00	0	17. GFP-Imp-a4-FL and anti-PSF-A546_Pos020_S001	00-iezAJa87VN9XRCEHjTeRmB
3.38843		Nucleus	2	0.000	1.000	756	100000736	100000024	GFP-IMPa4-FL anti-PSF-A546 8C-S-PSF V2.00	0	17. GFP-Imp-a4-FL and anti-PSF-A546_Pos020_S001	00-iezAJa87VN9XRCEHjTeRmB
1.96639		Nucleus	2	0.000	1.000	757	100000737	100000025	GFP-IMPa4-FL anti-PSF-A546 8C-S-PSF V2.00	0	17. GFP-Imp-a4-FL and anti-PSF-A546_Pos020_S001	00-iezAJa87VN9XRCEHjTeRmB
2.75428		Nucleus	2	0.000	1.000	758	100000738	100000026	GFP-IMPa4-FL anti-PSF-A546 8C-S-PSF V2.00	0	17. GFP-Imp-a4-FL and anti-PSF-A546_Pos020_S001	00-iezAJa87VN9XRCEHjTeRmB
1.81614		Nucleus	2	0.000	1.000	759	100000739	100000027	GFP-IMPa4-FL anti-PSF-A546 8C-S-PSF V2.00	0	17. GFP-Imp-a4-FL and anti-PSF-A546_Pos020_S001	00-iezAJa87VN9XRCEHjTeRmB
2.67501		Nucleus	2	0.000	1.000	760	100000740	100000028	GFP-IMPa4-FL anti-PSF-A546 8C-S-PSF V2.00	0	17. GFP-Imp-a4-FL and anti-PSF-A546_Pos020_S001	00-iezAJa87VN9XRCEHjTeRmB
4.09935		Nucleus	2	0.000	1.000	761	100000741	100000029	GFP-IMPa4-FL anti-PSF-A546 8C-S-PSF V2.00	0	17. GFP-Imp-a4-FL and anti-PSF-A546_Pos020_S001	00-iezAJa87VN9XRCEHjTeRmB
3.66489		Nucleus	2	0.000	1.000	762	100000742	100000030	GFP-IMPa4-FL anti-PSF-A546 8C-S-PSF V2.00	0	17. GFP-Imp-a4-FL and anti-PSF-A546_Pos020_S001	00-iezAJa87VN9XRCEHjTeRmB
22.8901		Nucleus	2	0.000	1.000	763	100000743	100000031	GFP-IMPa4-FL anti-PSF-A546 8C-S-PSF V2.00	0	17. GFP-Imp-a4-FL and anti-PSF-A546_Pos020_S001	00-iezAJa87VN9XRCEHjTeRmB
1.87804		Nucleus	2	0.000	1.000	764	100000744	100000032	GFP-IMPa4-FL anti-PSF-A546 8C-S-PSF V2.00	0	17. GFP-Imp-a4-FL and anti-PSF-A546_Pos020_S001	00-iezAJa87VN9XRCEHjTeRmB
3.39234		Nucleus	2	0.000	1.000	765	100000745	100000033	GFP-IMPa4-FL anti-PSF-A546 8C-S-PSF V2.00	0	17. GFP-Imp-a4-FL and anti-PSF-A546_Pos020_S001	00-iezAJa87VN9XRCEHjTeRmB
1.79086		Nucleus	2	0.000	1.000	766	100000746	100000034	GFP-IMPa4-FL anti-PSF-A546 8C-S-PSF V2.00	0	17. GFP-Imp-a4-FL and anti-PSF-A546_Pos020_S001	00-iezAJa87VN9XRCEHjTeRmB
2.04089		Nucleus	2	0.000	1.000	767	100000747	100000035	GFP-IMPa4-FL anti-PSF-A546 8C-S-PSF V2.00	0	17. GFP-Imp-a4-FL and anti-PSF-A546_Pos020_S001	00-iezAJa87VN9XRCEHjTeRmB
8.41253		Nucleus	2	0.000	1.000	768	100000748	100000036	GFP-IMPa4-FL anti-PSF-A546 8C-S-PSF V2.00	0	17. GFP-Imp-a4-FL and anti-PSF-A546_Pos020_S001	00-iezAJa87VN9XRCEHjTeRmB
11.1918		Nucleus	2	0.000	1.000	769	100000749	100000037	GFP-IMPa4-FL anti-PSF-A546 8C-S-PSF V2.00	0	17. GFP-Imp-a4-FL and anti-PSF-A546_Pos020_S001	00-iezAJa87VN9XRCEHjTeRmB
1.8165		Nucleus	2	0.000	1.000	770	100000750	100000038	GFP-IMPa4-FL anti-PSF-A546 8C-S-PSF V2.00	0	17. GFP-Imp-a4-FL and anti-PSF-A546_Pos020_S001	00-iezAJa87VN9XRCEHjTeRmB
9.53296		Nucleus	2	0.000	1.000	771	100000751	100000039	GFP-IMPa4-FL anti-PSF-A546 8C-S-PSF V2.00	0	17. GFP-Imp-a4-FL and anti-PSF-A546_Pos020_S001	00-iezAJa87VN9XRCEHjTeRmB
9.87651		Nucleus	2	0.000	1.000	772	100000752	100000000	GFP-IMPa4-FL anti-PSF-A546 8C-S-PSF V2.00	0	17. GFP-Imp-a4-FL and anti-PSF-A546_Pos021_S001	00-hzefg6H2S2ruoUAJ26bYsX
3.47608		Nucleus	2	0.000	1.000	773	100000753	100000001	GFP-IMPa4-FL anti-PSF-A546 8C-S-PSF V2.00	0	17. GFP-Imp-a4-FL and anti-PSF-A546_Pos021_S001	00-hzefg6H2S2ruoUAJ26bYsX
2.94386		Nucleus	2	0.000	1.000	774	100000754	100000002	GFP-IMPa4-FL anti-PSF-A546 8C-S-PSF V2.00	0	17. GFP-Imp-a4-FL and anti-PSF-A546_Pos021_S001	00-hzefg6H2S2ruoUAJ26bYsX
2.66324		Nucleus	2	0.000	1.000	775	100000755	100000003	GFP-IMPa4-FL anti-PSF-A546 8C-S-PSF V2.00	0	17. GFP-Imp-a4-FL and anti-PSF-A546_Pos021_S001	00-hzefg6H2S2ruoUAJ26bYsX
1.84763		Nucleus	2	0.000	1.000	776	100000756	100000004	GFP-IMPa4-FL anti-PSF-A546 8C-S-PSF V2.00	0	17. GFP-Imp-a4-FL and anti-PSF-A546_Pos021_S001	00-hzefg6H2S2ruoUAJ26bYsX
1.7812		Nucleus	2	0.000	1.000	777	100000757	100000005	GFP-IMPa4-FL anti-PSF-A546 8C-S-PSF V2.00	0	17. GFP-Imp-a4-FL and anti-PSF-A546_Pos021_S001	00-hzefg6H2S2ruoUAJ26bYsX
2.11401		Nucleus	2	0.000	1.000	778	100000758	100000006	GFP-IMPa4-FL anti-PSF-A546 8C-S-PSF V2.00	0	17. GFP-Imp-a4-FL and anti-PSF-A546_Pos021_S001	00-hzefg6H2S2ruoUAJ26bYsX
2.252		Nucleus	2	0.000	1.000	779	100000759	100000007	GFP-IMPa4-FL anti-PSF-A546 8C-S-PSF V2.00	0	17. GFP-Imp-a4-FL and anti-PSF-A546_Pos021_S001	00-hzefg6H2S2ruoUAJ26bYsX
1.87553		Nucleus	2	0.000	1.000	780	100000760	100000008	GFP-IMPa4-FL anti-PSF-A546 8C-S-PSF V2.00	0	17. GFP-Imp-a4-FL and anti-PSF-A546_Pos021_S001	00-hzefg6H2S2ruoUAJ26bYsX
1.95625		Nucleus	2	0.000	1.000	781	100000761	100000009	GFP-IMPa4-FL anti-PSF-A546 8C-S-PSF V2.00	0	17. GFP-Imp-a4-FL and anti-PSF-A546_Pos021_S001	00-hzefg6H2S2ruoUAJ26bYsX
2.35376		Nucleus	2	0.000	1.000	782	100000762	100000010	GFP-IMPa4-FL anti-PSF-A546 8C-S-PSF V2.00	0	17. GFP-Imp-a4-FL and anti-PSF-A546_Pos021_S001	00-hzefg6H2S2ruoUAJ26bYsX
1.92019		Nucleus	2	0.000	1.000	783	100000763	100000011	GFP-IMPa4-FL anti-PSF-A546 8C-S-PSF V2.00	0	17. GFP-Imp-a4-FL and anti-PSF-A546_Pos021_S001	00-hzefg6H2S2ruoUAJ26bYsX
1.63232		Nucleus	2	0.000	1.000	784	100000764	100000012	GFP-IMPa4-FL anti-PSF-A546 8C-S-PSF V2.00	0	17. GFP-Imp-a4-FL and anti-PSF-A546_Pos021_S001	00-hzefg6H2S2ruoUAJ26bYsX
1.8856		Nucleus	2	0.000	1.000	785	100000765	100000013	GFP-IMPa4-FL anti-PSF-A546 8C-S-PSF V2.00	0	17. GFP-Imp-a4-FL and anti-PSF-A546_Pos021_S001	00-hzefg6H2S2ruoUAJ26bYsX
1.69413		Nucleus	2	0.000	1.000	786	100000766	100000014	GFP-IMPa4-FL anti-PSF-A546 8C-S-PSF V2.00	0	17. GFP-Imp-a4-FL and anti-PSF-A546_Pos021_S001	00-hzefg6H2S2ruoUAJ26bYsX
1.99115		Nucleus	2	0.000	1.000	787	100000767	100000015	GFP-IMPa4-FL anti-PSF-A546 8C-S-PSF V2.00	0	17. GFP-Imp-a4-FL and anti-PSF-A546_Pos021_S001	00-hzefg6H2S2ruoUAJ26bYsX
2.03129		Nucleus	2	0.000	1.000	788	100000768	100000016	GFP-IMPa4-FL anti-PSF-A546 8C-S-PSF V2.00	0	17. GFP-Imp-a4-FL and anti-PSF-A546_Pos021_S001	00-hzefg6H2S2ruoUAJ26bYsX
1.79914		Nucleus	2	0.000	1.000	789	100000769	100000017	GFP-IMPa4-FL anti-PSF-A546 8C-S-PSF V2.00	0	17. GFP-Imp-a4-FL and anti-PSF-A546_Pos021_S001	00-hzefg6H2S2ruoUAJ26bYsX
2.20726		Nucleus	2	0.000	1.000	790	100000770	100000018	GFP-IMPa4-FL anti-PSF-A546 8C-S-PSF V2.00	0	17. GFP-Imp-a4-FL and anti-PSF-A546_Pos021_S001	00-hzefg6H2S2ruoUAJ26bYsX
1.92534		Nucleus	2	0.000	1.000	791	100000771	100000019	GFP-IMPa4-FL anti-PSF-A546 8C-S-PSF V2.00	0	17. GFP-Imp-a4-FL and anti-PSF-A546_Pos021_S001	00-hzefg6H2S2ruoUAJ26bYsX
2.68077		Nucleus	2	0.000	1.000	792	100000772	100000020	GFP-IMPa4-FL anti-PSF-A546 8C-S-PSF V2.00	0	17. GFP-Imp-a4-FL and anti-PSF-A546_Pos021_S001	00-hzefg6H2S2ruoUAJ26bYsX
2.25474		Nucleus	2	0.000	1.000	793	100000773	100000021	GFP-IMPa4-FL anti-PSF-A546 8C-S-PSF V2.00	0	17. GFP-Imp-a4-FL and anti-PSF-A546_Pos021_S001	00-hzefg6H2S2ruoUAJ26bYsX
2.26392		Nucleus	2	0.000	1.000	794	100000774	100000022	GFP-IMPa4-FL anti-PSF-A546 8C-S-PSF V2.00	0	17. GFP-Imp-a4-FL and anti-PSF-A546_Pos021_S001	00-hzefg6H2S2ruoUAJ26bYsX
2.55322		Nucleus	2	0.000	1.000	795	100000775	100000023	GFP-IMPa4-FL anti-PSF-A546 8C-S-PSF V2.00	0	17. GFP-Imp-a4-FL and anti-PSF-A546_Pos021_S001	00-hzefg6H2S2ruoUAJ26bYsX
1.79526		Nucleus	2	0.000	1.000	796	100000776	100000024	GFP-IMPa4-FL anti-PSF-A546 8C-S-PSF V2.00	0	17. GFP-Imp-a4-FL and anti-PSF-A546_Pos021_S001	00-hzefg6H2S2ruoUAJ26bYsX
1.95072		Nucleus	2	0.000	1.000	797	100000777	100000025	GFP-IMPa4-FL anti-PSF-A546 8C-S-PSF V2.00	0	17. GFP-Imp-a4-FL and anti-PSF-A546_Pos021_S001	00-hzefg6H2S2ruoUAJ26bYsX
2.03641		Nucleus	2	0.000	1.000	798	100000778	100000026	GFP-IMPa4-FL anti-PSF-A546 8C-S-PSF V2.00	0	17. GFP-Imp-a4-FL and anti-PSF-A546_Pos021_S001	00-hzefg6H2S2ruoUAJ26bYsX
2.61891		Nucleus	2	0.000	1.000	799	100000779	100000027	GFP-IMPa4-FL anti-PSF-A546 8C-S-PSF V2.00	0	17. GFP-Imp-a4-FL and anti-PSF-A546_Pos021_S001	00-hzefg6H2S2ruoUAJ26bYsX
2.57561		Nucleus	2	0.000	1.000	800	100000780	100000028	GFP-IMPa4-FL anti-PSF-A546 8C-S-PSF V2.00	0	17. GFP-Imp-a4-FL and anti-PSF-A546_Pos021_S001	00-hzefg6H2S2ruoUAJ26bYsX
1.5471		Nucleus	2	0.000	1.000	801	100000781	100000029	GFP-IMPa4-FL anti-PSF-A546 8C-S-PSF V2.00	0	17. GFP-Imp-a4-FL and anti-PSF-A546_Pos021_S001	00-hzefg6H2S2ruoUAJ26bYsX
4.08979		Nucleus	2	0.000	1.000	802	100000782	100000030	GFP-IMPa4-FL anti-PSF-A546 8C-S-PSF V2.00	0	17. GFP-Imp-a4-FL and anti-PSF-A546_Pos021_S001	00-hzefg6H2S2ruoUAJ26bYsX
1.55902		Nucleus	2	0.000	1.000	803	100000783	100000031	GFP-IMPa4-FL anti-PSF-A546 8C-S-PSF V2.00	0	17. GFP-Imp-a4-FL and anti-PSF-A546_Pos021_S001	00-hzefg6H2S2ruoUAJ26bYsX
5.33511		Nucleus	2	0.000	1.000	804	100000784	100000032	GFP-IMPa4-FL anti-PSF-A546 8C-S-PSF V2.00	0	17. GFP-Imp-a4-FL and anti-PSF-A546_Pos021_S001	00-hzefg6H2S2ruoUAJ26bYsX
1.71722		Nucleus	2	0.000	1.000	805	100000785	100000033	GFP-IMPa4-FL anti-PSF-A546 8C-S-PSF V2.00	0	17. GFP-Imp-a4-FL and anti-PSF-A546_Pos021_S001	00-hzefg6H2S2ruoUAJ26bYsX
10.7398		Nucleus	2	0.000	1.000	806	100000786	100000034	GFP-IMPa4-FL anti-PSF-A546 8C-S-PSF V2.00	0	17. GFP-Imp-a4-FL and anti-PSF-A546_Pos021_S001	00-hzefg6H2S2ruoUAJ26bYsX
5.36827		Nucleus	2	0.000	1.000	807	100000787	100000035	GFP-IMPa4-FL anti-PSF-A546 8C-S-PSF V2.00	0	17. GFP-Imp-a4-FL and anti-PSF-A546_Pos021_S001	00-hzefg6H2S2ruoUAJ26bYsX
8.75902		Nucleus	2	0.000	1.000	808	100000788	100000036	GFP-IMPa4-FL anti-PSF-A546 8C-S-PSF V2.00	0	17. GFP-Imp-a4-FL and anti-PSF-A546_Pos021_S001	00-hzefg6H2S2ruoUAJ26bYsX
12.9604		Nucleus	2	0.000	1.000	809	100000789	100000037	GFP-IMPa4-FL anti-PSF-A546 8C-S-PSF V2.00	0	17. GFP-Imp-a4-FL and anti-PSF-A546_Pos021_S001	00-hzefg6H2S2ruoUAJ26bYsX
2.10843		Nucleus	2	0.000	1.000	810	100000790	100000038	GFP-IMPa4-FL anti-PSF-A546 8C-S-PSF V2.00	0	17. GFP-Imp-a4-FL and anti-PSF-A546_Pos021_S001	00-hzefg6H2S2ruoUAJ26bYsX
5.40989		Nucleus	2	0.000	1.000	811	100000791	100000039	GFP-IMPa4-FL anti-PSF-A546 8C-S-PSF V2.00	0	17. GFP-Imp-a4-FL and anti-PSF-A546_Pos021_S001	00-hzefg6H2S2ruoUAJ26bYsX
5.4243		Nucleus	2	0.000	1.000	812	100000792	100000040	GFP-IMPa4-FL anti-PSF-A546 8C-S-PSF V2.00	0	17. GFP-Imp-a4-FL and anti-PSF-A546_Pos021_S001	00-hzefg6H2S2ruoUAJ26bYsX
1.79022		Nucleus	2	0.000	1.000	813	100000793	100000041	GFP-IMPa4-FL anti-PSF-A546 8C-S-PSF V2.00	0	17. GFP-Imp-a4-FL and anti-PSF-A546_Pos021_S001	00-hzefg6H2S2ruoUAJ26bYsX
1.90102		Nucleus	2	0.000	1.000	814	100000794	100000042	GFP-IMPa4-FL anti-PSF-A546 8C-S-PSF V2.00	0	17. GFP-Imp-a4-FL and anti-PSF-A546_Pos021_S001	00-hzefg6H2S2ruoUAJ26bYsX
2.99176		Nucleus	2	0.000	1.000	815	100000795	100000043	GFP-IMPa4-FL anti-PSF-A546 8C-S-PSF V2.00	0	17. GFP-Imp-a4-FL and anti-PSF-A546_Pos021_S001	00-hzefg6H2S2ruoUAJ26bYsX
1.93477		Nucleus	2	0.000	1.000	816	100000796	100000044	GFP-IMPa4-FL anti-PSF-A546 8C-S-PSF V2.00	0	17. GFP-Imp-a4-FL and anti-PSF-A546_Pos021_S001	00-hzefg6H2S2ruoUAJ26bYsX
2.08032		Nucleus	2	0.000	1.000	817	100000797	100000045	GFP-IMPa4-FL anti-PSF-A546 8C-S-PSF V2.00	0	17. GFP-Imp-a4-FL and anti-PSF-A546_Pos021_S001	00-hzefg6H2S2ruoUAJ26bYsX
12.0371		Nucleus	2	0.000	1.000	818	100000798	100000046	GFP-IMPa4-FL anti-PSF-A546 8C-S-PSF V2.00	0	17. GFP-Imp-a4-FL and anti-PSF-A546_Pos021_S001	00-hzefg6H2S2ruoUAJ26bYsX
4.40348		Nucleus	2	0.000	1.000	820	100000799	100000000	GFP-IMPa4-FL anti-PSF-A546 8C-S-PSF V2.00	0	17. GFP-Imp-a4-FL and anti-PSF-A546_Pos022_S001	00-kr3LXQtMX7BPfmXKN8DjH6
2.38167		Nucleus	2	0.000	1.000	822	100000800	100000001	GFP-IMPa4-FL anti-PSF-A546 8C-S-PSF V2.00	0	17. GFP-Imp-a4-FL and anti-PSF-A546_Pos022_S001	00-kr3LXQtMX7BPfmXKN8DjH6
2.12213		Nucleus	2	0.000	1.000	823	100000801	100000002	GFP-IMPa4-FL anti-PSF-A546 8C-S-PSF V2.00	0	17. GFP-Imp-a4-FL and anti-PSF-A546_Pos022_S001	00-kr3LXQtMX7BPfmXKN8DjH6
2.16307		Nucleus	2	0.000	1.000	824	100000802	100000003	GFP-IMPa4-FL anti-PSF-A546 8C-S-PSF V2.00	0	17. GFP-Imp-a4-FL and anti-PSF-A546_Pos022_S001	00-kr3LXQtMX7BPfmXKN8DjH6
3.07397		Nucleus	2	0.000	1.000	825	100000803	100000004	GFP-IMPa4-FL anti-PSF-A546 8C-S-PSF V2.00	0	17. GFP-Imp-a4-FL and anti-PSF-A546_Pos022_S001	00-kr3LXQtMX7BPfmXKN8DjH6
82.2547		Nucleus	2	0.000	1.000	826	100000804	100000005	GFP-IMPa4-FL anti-PSF-A546 8C-S-PSF V2.00	0	17. GFP-Imp-a4-FL and anti-PSF-A546_Pos022_S001	00-kr3LXQtMX7BPfmXKN8DjH6
11.1045		Nucleus	2	0.000	1.000	827	100000805	100000006	GFP-IMPa4-FL anti-PSF-A546 8C-S-PSF V2.00	0	17. GFP-Imp-a4-FL and anti-PSF-A546_Pos022_S001	00-kr3LXQtMX7BPfmXKN8DjH6
2.57062		Nucleus	2	0.000	1.000	828	100000806	100000007	GFP-IMPa4-FL anti-PSF-A546 8C-S-PSF V2.00	0	17. GFP-Imp-a4-FL and anti-PSF-A546_Pos022_S001	00-kr3LXQtMX7BPfmXKN8DjH6
4.19808		Nucleus	2	0.000	1.000	829	100000807	100000008	GFP-IMPa4-FL anti-PSF-A546 8C-S-PSF V2.00	0	17. GFP-Imp-a4-FL and anti-PSF-A546_Pos022_S001	00-kr3LXQtMX7BPfmXKN8DjH6
62.7636		Nucleus	2	0.000	1.000	830	100000808	100000009	GFP-IMPa4-FL anti-PSF-A546 8C-S-PSF V2.00	0	17. GFP-Imp-a4-FL and anti-PSF-A546_Pos022_S001	00-kr3LXQtMX7BPfmXKN8DjH6
5.13473		Nucleus	2	0.000	1.000	831	100000809	100000010	GFP-IMPa4-FL anti-PSF-A546 8C-S-PSF V2.00	0	17. GFP-Imp-a4-FL and anti-PSF-A546_Pos022_S001	00-kr3LXQtMX7BPfmXKN8DjH6
15.7944		Nucleus	2	0.000	1.000	832	100000810	100000011	GFP-IMPa4-FL anti-PSF-A546 8C-S-PSF V2.00	0	17. GFP-Imp-a4-FL and anti-PSF-A546_Pos022_S001	00-kr3LXQtMX7BPfmXKN8DjH6
4.65717		Nucleus	2	0.000	1.000	833	100000811	100000012	GFP-IMPa4-FL anti-PSF-A546 8C-S-PSF V2.00	0	17. GFP-Imp-a4-FL and anti-PSF-A546_Pos022_S001	00-kr3LXQtMX7BPfmXKN8DjH6
1.96462		Nucleus	2	0.000	1.000	834	100000812	100000013	GFP-IMPa4-FL anti-PSF-A546 8C-S-PSF V2.00	0	17. GFP-Imp-a4-FL and anti-PSF-A546_Pos022_S001	00-kr3LXQtMX7BPfmXKN8DjH6
1.89975		Nucleus	2	0.000	1.000	835	100000813	100000014	GFP-IMPa4-FL anti-PSF-A546 8C-S-PSF V2.00	0	17. GFP-Imp-a4-FL and anti-PSF-A546_Pos022_S001	00-kr3LXQtMX7BPfmXKN8DjH6
1.93985		Nucleus	2	0.000	1.000	836	100000814	100000015	GFP-IMPa4-FL anti-PSF-A546 8C-S-PSF V2.00	0	17. GFP-Imp-a4-FL and anti-PSF-A546_Pos022_S001	00-kr3LXQtMX7BPfmXKN8DjH6
2.64945		Nucleus	2	0.000	1.000	837	100000815	100000016	GFP-IMPa4-FL anti-PSF-A546 8C-S-PSF V2.00	0	17. GFP-Imp-a4-FL and anti-PSF-A546_Pos022_S001	00-kr3LXQtMX7BPfmXKN8DjH6
13.8883		Nucleus	2	0.000	1.000	838	100000816	100000017	GFP-IMPa4-FL anti-PSF-A546 8C-S-PSF V2.00	0	17. GFP-Imp-a4-FL and anti-PSF-A546_Pos022_S001	00-kr3LXQtMX7BPfmXKN8DjH6
14.0493		Nucleus	2	0.000	1.000	839	100000817	100000018	GFP-IMPa4-FL anti-PSF-A546 8C-S-PSF V2.00	0	17. GFP-Imp-a4-FL and anti-PSF-A546_Pos022_S001	00-kr3LXQtMX7BPfmXKN8DjH6
1.89812		Nucleus	2	0.000	1.000	840	100000818	100000019	GFP-IMPa4-FL anti-PSF-A546 8C-S-PSF V2.00	0	17. GFP-Imp-a4-FL and anti-PSF-A546_Pos022_S001	00-kr3LXQtMX7BPfmXKN8DjH6
33.6586		Nucleus	2	0.000	1.000	841	100000819	100000020	GFP-IMPa4-FL anti-PSF-A546 8C-S-PSF V2.00	0	17. GFP-Imp-a4-FL and anti-PSF-A546_Pos022_S001	00-kr3LXQtMX7BPfmXKN8DjH6
8.50022		Nucleus	2	0.000	1.000	842	100000820	100000021	GFP-IMPa4-FL anti-PSF-A546 8C-S-PSF V2.00	0	17. GFP-Imp-a4-FL and anti-PSF-A546_Pos022_S001	00-kr3LXQtMX7BPfmXKN8DjH6
7.87224		Nucleus	2	0.000	1.000	843	100000821	100000022	GFP-IMPa4-FL anti-PSF-A546 8C-S-PSF V2.00	0	17. GFP-Imp-a4-FL and anti-PSF-A546_Pos022_S001	00-kr3LXQtMX7BPfmXKN8DjH6
7.65408		Nucleus	2	0.000	1.000	844	100000822	100000023	GFP-IMPa4-FL anti-PSF-A546 8C-S-PSF V2.00	0	17. GFP-Imp-a4-FL and anti-PSF-A546_Pos022_S001	00-kr3LXQtMX7BPfmXKN8DjH6
2.63161		Nucleus	2	0.000	1.000	845	100000823	100000024	GFP-IMPa4-FL anti-PSF-A546 8C-S-PSF V2.00	0	17. GFP-Imp-a4-FL and anti-PSF-A546_Pos022_S001	00-kr3LXQtMX7BPfmXKN8DjH6
4.49654		Nucleus	2	0.000	1.000	846	100000824	100000025	GFP-IMPa4-FL anti-PSF-A546 8C-S-PSF V2.00	0	17. GFP-Imp-a4-FL and anti-PSF-A546_Pos022_S001	00-kr3LXQtMX7BPfmXKN8DjH6
11.3494		Nucleus	2	0.000	1.000	847	100000825	100000000	GFP-IMPa4-FL anti-PSF-A546 8C-S-PSF V2.00	0	17. GFP-Imp-a4-FL and anti-PSF-A546_Pos023_S001	00-WzxospCJcRsZxNtcx7jDDU
5.559		Nucleus	2	0.000	1.000	848	100000826	100000001	GFP-IMPa4-FL anti-PSF-A546 8C-S-PSF V2.00	0	17. GFP-Imp-a4-FL and anti-PSF-A546_Pos023_S001	00-WzxospCJcRsZxNtcx7jDDU
1.69977		Nucleus	2	0.000	1.000	850	100000827	100000002	GFP-IMPa4-FL anti-PSF-A546 8C-S-PSF V2.00	0	17. GFP-Imp-a4-FL and anti-PSF-A546_Pos023_S001	00-WzxospCJcRsZxNtcx7jDDU
1.33249		Nucleus	2	0.000	1.000	851	100000828	100000003	GFP-IMPa4-FL anti-PSF-A546 8C-S-PSF V2.00	0	17. GFP-Imp-a4-FL and anti-PSF-A546_Pos023_S001	00-WzxospCJcRsZxNtcx7jDDU
3.07375		Nucleus	2	0.000	1.000	852	100000829	100000004	GFP-IMPa4-FL anti-PSF-A546 8C-S-PSF V2.00	0	17. GFP-Imp-a4-FL and anti-PSF-A546_Pos023_S001	00-WzxospCJcRsZxNtcx7jDDU
1.69743		Nucleus	2	0.000	1.000	853	100000830	100000005	GFP-IMPa4-FL anti-PSF-A546 8C-S-PSF V2.00	0	17. GFP-Imp-a4-FL and anti-PSF-A546_Pos023_S001	00-WzxospCJcRsZxNtcx7jDDU
6.04444		Nucleus	2	0.000	1.000	854	100000831	100000006	GFP-IMPa4-FL anti-PSF-A546 8C-S-PSF V2.00	0	17. GFP-Imp-a4-FL and anti-PSF-A546_Pos023_S001	00-WzxospCJcRsZxNtcx7jDDU
6.27067		Nucleus	2	0.000	1.000	855	100000832	100000007	GFP-IMPa4-FL anti-PSF-A546 8C-S-PSF V2.00	0	17. GFP-Imp-a4-FL and anti-PSF-A546_Pos023_S001	00-WzxospCJcRsZxNtcx7jDDU
6.67148		Nucleus	2	0.000	1.000	856	100000833	100000008	GFP-IMPa4-FL anti-PSF-A546 8C-S-PSF V2.00	0	17. GFP-Imp-a4-FL and anti-PSF-A546_Pos023_S001	00-WzxospCJcRsZxNtcx7jDDU
1.82078		Nucleus	2	0.000	1.000	857	100000834	100000009	GFP-IMPa4-FL anti-PSF-A546 8C-S-PSF V2.00	0	17. GFP-Imp-a4-FL and anti-PSF-A546_Pos023_S001	00-WzxospCJcRsZxNtcx7jDDU
9.98662		Nucleus	2	0.000	1.000	858	100000835	100000010	GFP-IMPa4-FL anti-PSF-A546 8C-S-PSF V2.00	0	17. GFP-Imp-a4-FL and anti-PSF-A546_Pos023_S001	00-WzxospCJcRsZxNtcx7jDDU
1.62834		Nucleus	2	0.000	1.000	859	100000836	100000011	GFP-IMPa4-FL anti-PSF-A546 8C-S-PSF V2.00	0	17. GFP-Imp-a4-FL and anti-PSF-A546_Pos023_S001	00-WzxospCJcRsZxNtcx7jDDU
6.46838		Nucleus	2	0.000	1.000	860	100000837	100000012	GFP-IMPa4-FL anti-PSF-A546 8C-S-PSF V2.00	0	17. GFP-Imp-a4-FL and anti-PSF-A546_Pos023_S001	00-WzxospCJcRsZxNtcx7jDDU
5.67116		Nucleus	2	0.000	1.000	861	100000838	100000013	GFP-IMPa4-FL anti-PSF-A546 8C-S-PSF V2.00	0	17. GFP-Imp-a4-FL and anti-PSF-A546_Pos023_S001	00-WzxospCJcRsZxNtcx7jDDU
4.83103		Nucleus	2	0.000	1.000	862	100000839	100000014	GFP-IMPa4-FL anti-PSF-A546 8C-S-PSF V2.00	0	17. GFP-Imp-a4-FL and anti-PSF-A546_Pos023_S001	00-WzxospCJcRsZxNtcx7jDDU
5.73163		Nucleus	2	0.000	1.000	863	100000840	100000015	GFP-IMPa4-FL anti-PSF-A546 8C-S-PSF V2.00	0	17. GFP-Imp-a4-FL and anti-PSF-A546_Pos023_S001	00-WzxospCJcRsZxNtcx7jDDU
3.36324		Nucleus	2	0.000	1.000	864	100000841	100000016	GFP-IMPa4-FL anti-PSF-A546 8C-S-PSF V2.00	0	17. GFP-Imp-a4-FL and anti-PSF-A546_Pos023_S001	00-WzxospCJcRsZxNtcx7jDDU
1.79546		Nucleus	2	0.000	1.000	865	100000842	100000017	GFP-IMPa4-FL anti-PSF-A546 8C-S-PSF V2.00	0	17. GFP-Imp-a4-FL and anti-PSF-A546_Pos023_S001	00-WzxospCJcRsZxNtcx7jDDU
1.38804		Nucleus	2	0.000	1.000	866	100000843	100000018	GFP-IMPa4-FL anti-PSF-A546 8C-S-PSF V2.00	0	17. GFP-Imp-a4-FL and anti-PSF-A546_Pos023_S001	00-WzxospCJcRsZxNtcx7jDDU
1.51429		Nucleus	2	0.000	1.000	867	100000844	100000019	GFP-IMPa4-FL anti-PSF-A546 8C-S-PSF V2.00	0	17. GFP-Imp-a4-FL and anti-PSF-A546_Pos023_S001	00-WzxospCJcRsZxNtcx7jDDU
3.49772		Nucleus	2	0.000	1.000	868	100000845	100000020	GFP-IMPa4-FL anti-PSF-A546 8C-S-PSF V2.00	0	17. GFP-Imp-a4-FL and anti-PSF-A546_Pos023_S001	00-WzxospCJcRsZxNtcx7jDDU
1.67994		Nucleus	2	0.000	1.000	869	100000846	100000021	GFP-IMPa4-FL anti-PSF-A546 8C-S-PSF V2.00	0	17. GFP-Imp-a4-FL and anti-PSF-A546_Pos023_S001	00-WzxospCJcRsZxNtcx7jDDU
1.55338		Nucleus	2	0.000	1.000	870	100000847	100000022	GFP-IMPa4-FL anti-PSF-A546 8C-S-PSF V2.00	0	17. GFP-Imp-a4-FL and anti-PSF-A546_Pos023_S001	00-WzxospCJcRsZxNtcx7jDDU
1.8707		Nucleus	2	0.000	1.000	871	100000848	100000000	GFP-IMPa4-FL anti-PSF-A546 8C-S-PSF V2.00	0	17. GFP-Imp-a4-FL and anti-PSF-A546_Pos024_S001	00-ecdtRte8X5p7tGCUGM3D7Y
1.49183		Nucleus	2	0.000	1.000	872	100000849	100000001	GFP-IMPa4-FL anti-PSF-A546 8C-S-PSF V2.00	0	17. GFP-Imp-a4-FL and anti-PSF-A546_Pos024_S001	00-ecdtRte8X5p7tGCUGM3D7Y
1.78254		Nucleus	2	0.000	1.000	873	100000850	100000002	GFP-IMPa4-FL anti-PSF-A546 8C-S-PSF V2.00	0	17. GFP-Imp-a4-FL and anti-PSF-A546_Pos024_S001	00-ecdtRte8X5p7tGCUGM3D7Y
2.6327		Nucleus	2	0.000	1.000	874	100000851	100000003	GFP-IMPa4-FL anti-PSF-A546 8C-S-PSF V2.00	0	17. GFP-Imp-a4-FL and anti-PSF-A546_Pos024_S001	00-ecdtRte8X5p7tGCUGM3D7Y
1.5499		Nucleus	2	0.000	1.000	875	100000852	100000004	GFP-IMPa4-FL anti-PSF-A546 8C-S-PSF V2.00	0	17. GFP-Imp-a4-FL and anti-PSF-A546_Pos024_S001	00-ecdtRte8X5p7tGCUGM3D7Y
2.4948		Nucleus	2	0.000	1.000	876	100000853	100000005	GFP-IMPa4-FL anti-PSF-A546 8C-S-PSF V2.00	0	17. GFP-Imp-a4-FL and anti-PSF-A546_Pos024_S001	00-ecdtRte8X5p7tGCUGM3D7Y
1.65474		Nucleus	2	0.000	1.000	877	100000854	100000006	GFP-IMPa4-FL anti-PSF-A546 8C-S-PSF V2.00	0	17. GFP-Imp-a4-FL and anti-PSF-A546_Pos024_S001	00-ecdtRte8X5p7tGCUGM3D7Y
1.38863		Nucleus	2	0.000	1.000	878	100000855	100000007	GFP-IMPa4-FL anti-PSF-A546 8C-S-PSF V2.00	0	17. GFP-Imp-a4-FL and anti-PSF-A546_Pos024_S001	00-ecdtRte8X5p7tGCUGM3D7Y
1.64833		Nucleus	2	0.000	1.000	879	100000856	100000008	GFP-IMPa4-FL anti-PSF-A546 8C-S-PSF V2.00	0	17. GFP-Imp-a4-FL and anti-PSF-A546_Pos024_S001	00-ecdtRte8X5p7tGCUGM3D7Y
1.73404		Nucleus	2	0.000	1.000	880	100000857	100000009	GFP-IMPa4-FL anti-PSF-A546 8C-S-PSF V2.00	0	17. GFP-Imp-a4-FL and anti-PSF-A546_Pos024_S001	00-ecdtRte8X5p7tGCUGM3D7Y
2.34398		Nucleus	2	0.000	1.000	881	100000858	100000010	GFP-IMPa4-FL anti-PSF-A546 8C-S-PSF V2.00	0	17. GFP-Imp-a4-FL and anti-PSF-A546_Pos024_S001	00-ecdtRte8X5p7tGCUGM3D7Y
4.04586		Nucleus	2	0.000	1.000	882	100000859	100000011	GFP-IMPa4-FL anti-PSF-A546 8C-S-PSF V2.00	0	17. GFP-Imp-a4-FL and anti-PSF-A546_Pos024_S001	00-ecdtRte8X5p7tGCUGM3D7Y
2.36137		Nucleus	2	0.000	1.000	883	100000860	100000012	GFP-IMPa4-FL anti-PSF-A546 8C-S-PSF V2.00	0	17. GFP-Imp-a4-FL and anti-PSF-A546_Pos024_S001	00-ecdtRte8X5p7tGCUGM3D7Y
2.65779		Nucleus	2	0.000	1.000	884	100000861	100000013	GFP-IMPa4-FL anti-PSF-A546 8C-S-PSF V2.00	0	17. GFP-Imp-a4-FL and anti-PSF-A546_Pos024_S001	00-ecdtRte8X5p7tGCUGM3D7Y
1.59685		Nucleus	2	0.000	1.000	885	100000862	100000014	GFP-IMPa4-FL anti-PSF-A546 8C-S-PSF V2.00	0	17. GFP-Imp-a4-FL and anti-PSF-A546_Pos024_S001	00-ecdtRte8X5p7tGCUGM3D7Y
1.89861		Nucleus	2	0.000	1.000	887	100000863	100000015	GFP-IMPa4-FL anti-PSF-A546 8C-S-PSF V2.00	0	17. GFP-Imp-a4-FL and anti-PSF-A546_Pos024_S001	00-ecdtRte8X5p7tGCUGM3D7Y
1.66781		Nucleus	2	0.000	1.000	888	100000864	100000016	GFP-IMPa4-FL anti-PSF-A546 8C-S-PSF V2.00	0	17. GFP-Imp-a4-FL and anti-PSF-A546_Pos024_S001	00-ecdtRte8X5p7tGCUGM3D7Y
4.69501		Nucleus	2	0.000	1.000	889	100000865	100000017	GFP-IMPa4-FL anti-PSF-A546 8C-S-PSF V2.00	0	17. GFP-Imp-a4-FL and anti-PSF-A546_Pos024_S001	00-ecdtRte8X5p7tGCUGM3D7Y
1.63111		Nucleus	2	0.000	1.000	890	100000866	100000018	GFP-IMPa4-FL anti-PSF-A546 8C-S-PSF V2.00	0	17. GFP-Imp-a4-FL and anti-PSF-A546_Pos024_S001	00-ecdtRte8X5p7tGCUGM3D7Y
7.02539		Nucleus	2	0.000	1.000	891	100000867	100000019	GFP-IMPa4-FL anti-PSF-A546 8C-S-PSF V2.00	0	17. GFP-Imp-a4-FL and anti-PSF-A546_Pos024_S001	00-ecdtRte8X5p7tGCUGM3D7Y
1.67386		Nucleus	2	0.000	1.000	892	100000868	100000020	GFP-IMPa4-FL anti-PSF-A546 8C-S-PSF V2.00	0	17. GFP-Imp-a4-FL and anti-PSF-A546_Pos024_S001	00-ecdtRte8X5p7tGCUGM3D7Y
4.80818		Nucleus	2	0.000	1.000	893	100000869	100000021	GFP-IMPa4-FL anti-PSF-A546 8C-S-PSF V2.00	0	17. GFP-Imp-a4-FL and anti-PSF-A546_Pos024_S001	00-ecdtRte8X5p7tGCUGM3D7Y
1.79615		Nucleus	2	0.000	1.000	894	100000870	100000022	GFP-IMPa4-FL anti-PSF-A546 8C-S-PSF V2.00	0	17. GFP-Imp-a4-FL and anti-PSF-A546_Pos024_S001	00-ecdtRte8X5p7tGCUGM3D7Y
4.87316		Nucleus	2	0.000	1.000	895	100000871	100000023	GFP-IMPa4-FL anti-PSF-A546 8C-S-PSF V2.00	0	17. GFP-Imp-a4-FL and anti-PSF-A546_Pos024_S001	00-ecdtRte8X5p7tGCUGM3D7Y
1.60571		Nucleus	2	0.000	1.000	896	100000872	100000024	GFP-IMPa4-FL anti-PSF-A546 8C-S-PSF V2.00	0	17. GFP-Imp-a4-FL and anti-PSF-A546_Pos024_S001	00-ecdtRte8X5p7tGCUGM3D7Y
14.7286		Nucleus	2	0.000	1.000	897	100000873	100000000	GFP-IMPa4-FL anti-PSF-A546 8C-S-PSF V2.00	0	17. GFP-Imp-a4-FL and anti-PSF-A546_Pos025_S001	00-TRregJHhmDCBS5rb9WMGPj
1.96122		Nucleus	2	0.000	1.000	898	100000874	100000001	GFP-IMPa4-FL anti-PSF-A546 8C-S-PSF V2.00	0	17. GFP-Imp-a4-FL and anti-PSF-A546_Pos025_S001	00-TRregJHhmDCBS5rb9WMGPj
2.88713		Nucleus	2	0.000	1.000	899	100000875	100000002	GFP-IMPa4-FL anti-PSF-A546 8C-S-PSF V2.00	0	17. GFP-Imp-a4-FL and anti-PSF-A546_Pos025_S001	00-TRregJHhmDCBS5rb9WMGPj
1.69625		Nucleus	2	0.000	1.000	900	100000876	100000003	GFP-IMPa4-FL anti-PSF-A546 8C-S-PSF V2.00	0	17. GFP-Imp-a4-FL and anti-PSF-A546_Pos025_S001	00-TRregJHhmDCBS5rb9WMGPj
8.74795		Nucleus	2	0.000	1.000	902	100000877	100000004	GFP-IMPa4-FL anti-PSF-A546 8C-S-PSF V2.00	0	17. GFP-Imp-a4-FL and anti-PSF-A546_Pos025_S001	00-TRregJHhmDCBS5rb9WMGPj
1.69587		Nucleus	2	0.000	1.000	903	100000878	100000005	GFP-IMPa4-FL anti-PSF-A546 8C-S-PSF V2.00	0	17. GFP-Imp-a4-FL and anti-PSF-A546_Pos025_S001	00-TRregJHhmDCBS5rb9WMGPj
5.58439		Nucleus	2	0.000	1.000	904	100000879	100000006	GFP-IMPa4-FL anti-PSF-A546 8C-S-PSF V2.00	0	17. GFP-Imp-a4-FL and anti-PSF-A546_Pos025_S001	00-TRregJHhmDCBS5rb9WMGPj
3.70299		Nucleus	2	0.000	1.000	905	100000880	100000007	GFP-IMPa4-FL anti-PSF-A546 8C-S-PSF V2.00	0	17. GFP-Imp-a4-FL and anti-PSF-A546_Pos025_S001	00-TRregJHhmDCBS5rb9WMGPj
5.26858		Nucleus	2	0.000	1.000	906	100000881	100000008	GFP-IMPa4-FL anti-PSF-A546 8C-S-PSF V2.00	0	17. GFP-Imp-a4-FL and anti-PSF-A546_Pos025_S001	00-TRregJHhmDCBS5rb9WMGPj
2.87386		Nucleus	2	0.000	1.000	907	100000882	100000009	GFP-IMPa4-FL anti-PSF-A546 8C-S-PSF V2.00	0	17. GFP-Imp-a4-FL and anti-PSF-A546_Pos025_S001	00-TRregJHhmDCBS5rb9WMGPj
4.56927		Nucleus	2	0.000	1.000	908	100000883	100000010	GFP-IMPa4-FL anti-PSF-A546 8C-S-PSF V2.00	0	17. GFP-Imp-a4-FL and anti-PSF-A546_Pos025_S001	00-TRregJHhmDCBS5rb9WMGPj
8.12278		Nucleus	2	0.000	1.000	909	100000884	100000011	GFP-IMPa4-FL anti-PSF-A546 8C-S-PSF V2.00	0	17. GFP-Imp-a4-FL and anti-PSF-A546_Pos025_S001	00-TRregJHhmDCBS5rb9WMGPj
16.7181		Nucleus	2	0.000	1.000	910	100000885	100000012	GFP-IMPa4-FL anti-PSF-A546 8C-S-PSF V2.00	0	17. GFP-Imp-a4-FL and anti-PSF-A546_Pos025_S001	00-TRregJHhmDCBS5rb9WMGPj
2.38143		Nucleus	2	0.000	1.000	911	100000886	100000013	GFP-IMPa4-FL anti-PSF-A546 8C-S-PSF V2.00	0	17. GFP-Imp-a4-FL and anti-PSF-A546_Pos025_S001	00-TRregJHhmDCBS5rb9WMGPj
1.89853		Nucleus	2	0.000	1.000	912	100000887	100000014	GFP-IMPa4-FL anti-PSF-A546 8C-S-PSF V2.00	0	17. GFP-Imp-a4-FL and anti-PSF-A546_Pos025_S001	00-TRregJHhmDCBS5rb9WMGPj
36.7778		Nucleus	2	0.000	1.000	913	100000888	100000015	GFP-IMPa4-FL anti-PSF-A546 8C-S-PSF V2.00	0	17. GFP-Imp-a4-FL and anti-PSF-A546_Pos025_S001	00-TRregJHhmDCBS5rb9WMGPj
5.49813		Nucleus	2	0.000	1.000	914	100000889	100000016	GFP-IMPa4-FL anti-PSF-A546 8C-S-PSF V2.00	0	17. GFP-Imp-a4-FL and anti-PSF-A546_Pos025_S001	00-TRregJHhmDCBS5rb9WMGPj
2.11517		Nucleus	2	0.000	1.000	915	100000890	100000017	GFP-IMPa4-FL anti-PSF-A546 8C-S-PSF V2.00	0	17. GFP-Imp-a4-FL and anti-PSF-A546_Pos025_S001	00-TRregJHhmDCBS5rb9WMGPj
2.22837		Nucleus	2	0.000	1.000	916	100000891	100000018	GFP-IMPa4-FL anti-PSF-A546 8C-S-PSF V2.00	0	17. GFP-Imp-a4-FL and anti-PSF-A546_Pos025_S001	00-TRregJHhmDCBS5rb9WMGPj
4.26066		Nucleus	2	0.000	1.000	917	100000892	100000019	GFP-IMPa4-FL anti-PSF-A546 8C-S-PSF V2.00	0	17. GFP-Imp-a4-FL and anti-PSF-A546_Pos025_S001	00-TRregJHhmDCBS5rb9WMGPj
4.68999		Nucleus	2	0.000	1.000	918	100000893	100000020	GFP-IMPa4-FL anti-PSF-A546 8C-S-PSF V2.00	0	17. GFP-Imp-a4-FL and anti-PSF-A546_Pos025_S001	00-TRregJHhmDCBS5rb9WMGPj
6.90667		Nucleus	2	0.000	1.000	919	100000894	100000021	GFP-IMPa4-FL anti-PSF-A546 8C-S-PSF V2.00	0	17. GFP-Imp-a4-FL and anti-PSF-A546_Pos025_S001	00-TRregJHhmDCBS5rb9WMGPj
2.74069		Nucleus	2	0.000	1.000	920	100000895	100000022	GFP-IMPa4-FL anti-PSF-A546 8C-S-PSF V2.00	0	17. GFP-Imp-a4-FL and anti-PSF-A546_Pos025_S001	00-TRregJHhmDCBS5rb9WMGPj
3.44513		Nucleus	2	0.000	1.000	921	100000896	100000023	GFP-IMPa4-FL anti-PSF-A546 8C-S-PSF V2.00	0	17. GFP-Imp-a4-FL and anti-PSF-A546_Pos025_S001	00-TRregJHhmDCBS5rb9WMGPj
2.31873		Nucleus	2	0.000	1.000	922	100000897	100000024	GFP-IMPa4-FL anti-PSF-A546 8C-S-PSF V2.00	0	17. GFP-Imp-a4-FL and anti-PSF-A546_Pos025_S001	00-TRregJHhmDCBS5rb9WMGPj
1.95051		Nucleus	2	0.000	1.000	923	100000898	100000025	GFP-IMPa4-FL anti-PSF-A546 8C-S-PSF V2.00	0	17. GFP-Imp-a4-FL and anti-PSF-A546_Pos025_S001	00-TRregJHhmDCBS5rb9WMGPj
13.9564		Nucleus	2	0.000	1.000	924	100000899	100000026	GFP-IMPa4-FL anti-PSF-A546 8C-S-PSF V2.00	0	17. GFP-Imp-a4-FL and anti-PSF-A546_Pos025_S001	00-TRregJHhmDCBS5rb9WMGPj
16.4097		Nucleus	2	0.000	1.000	927	100000900	100000000	GFP-IMPa4-FL anti-PSF-A546 8C-S-PSF V2.00	0	17. GFP-Imp-a4-FL and anti-PSF-A546_Pos026_S001	00-8ykWqB6YXwNJZeSW54jDZT
4.42441		Nucleus	2	0.000	1.000	928	100000901	100000001	GFP-IMPa4-FL anti-PSF-A546 8C-S-PSF V2.00	0	17. GFP-Imp-a4-FL and anti-PSF-A546_Pos026_S001	00-8ykWqB6YXwNJZeSW54jDZT
1.67517		Nucleus	2	0.000	1.000	929	100000902	100000002	GFP-IMPa4-FL anti-PSF-A546 8C-S-PSF V2.00	0	17. GFP-Imp-a4-FL and anti-PSF-A546_Pos026_S001	00-8ykWqB6YXwNJZeSW54jDZT
1.86799		Nucleus	2	0.000	1.000	930	100000903	100000003	GFP-IMPa4-FL anti-PSF-A546 8C-S-PSF V2.00	0	17. GFP-Imp-a4-FL and anti-PSF-A546_Pos026_S001	00-8ykWqB6YXwNJZeSW54jDZT
1.57166		Nucleus	2	0.000	1.000	931	100000904	100000004	GFP-IMPa4-FL anti-PSF-A546 8C-S-PSF V2.00	0	17. GFP-Imp-a4-FL and anti-PSF-A546_Pos026_S001	00-8ykWqB6YXwNJZeSW54jDZT
3.12468		Nucleus	2	0.000	1.000	932	100000905	100000000	GFP-IMPa4-FL anti-PSF-A546 8C-S-PSF V2.00	0	17. GFP-Imp-a4-FL and anti-PSF-A546_Pos027_S001	00-iQmRQJPrdYBcMnjmxfZFGg
1.39773		Nucleus	2	0.000	1.000	933	100000906	100000001	GFP-IMPa4-FL anti-PSF-A546 8C-S-PSF V2.00	0	17. GFP-Imp-a4-FL and anti-PSF-A546_Pos027_S001	00-iQmRQJPrdYBcMnjmxfZFGg
1.58673		Nucleus	2	0.000	1.000	934	100000907	100000002	GFP-IMPa4-FL anti-PSF-A546 8C-S-PSF V2.00	0	17. GFP-Imp-a4-FL and anti-PSF-A546_Pos027_S001	00-iQmRQJPrdYBcMnjmxfZFGg
1.7106		Nucleus	2	0.000	1.000	935	100000908	100000003	GFP-IMPa4-FL anti-PSF-A546 8C-S-PSF V2.00	0	17. GFP-Imp-a4-FL and anti-PSF-A546_Pos027_S001	00-iQmRQJPrdYBcMnjmxfZFGg
1.38145		Nucleus	2	0.000	1.000	936	100000909	100000004	GFP-IMPa4-FL anti-PSF-A546 8C-S-PSF V2.00	0	17. GFP-Imp-a4-FL and anti-PSF-A546_Pos027_S001	00-iQmRQJPrdYBcMnjmxfZFGg
1.58249		Nucleus	2	0.000	1.000	937	100000910	100000005	GFP-IMPa4-FL anti-PSF-A546 8C-S-PSF V2.00	0	17. GFP-Imp-a4-FL and anti-PSF-A546_Pos027_S001	00-iQmRQJPrdYBcMnjmxfZFGg
12.0016		Nucleus	2	0.000	1.000	938	100000911	100000006	GFP-IMPa4-FL anti-PSF-A546 8C-S-PSF V2.00	0	17. GFP-Imp-a4-FL and anti-PSF-A546_Pos027_S001	00-iQmRQJPrdYBcMnjmxfZFGg
64.8864		Nucleus	2	0.000	1.000	939	100000912	100000007	GFP-IMPa4-FL anti-PSF-A546 8C-S-PSF V2.00	0	17. GFP-Imp-a4-FL and anti-PSF-A546_Pos027_S001	00-iQmRQJPrdYBcMnjmxfZFGg
11.3426		Nucleus	2	0.000	1.000	940	100000913	100000008	GFP-IMPa4-FL anti-PSF-A546 8C-S-PSF V2.00	0	17. GFP-Imp-a4-FL and anti-PSF-A546_Pos027_S001	00-iQmRQJPrdYBcMnjmxfZFGg
3.01696		Nucleus	2	0.000	1.000	941	100000914	100000009	GFP-IMPa4-FL anti-PSF-A546 8C-S-PSF V2.00	0	17. GFP-Imp-a4-FL and anti-PSF-A546_Pos027_S001	00-iQmRQJPrdYBcMnjmxfZFGg
1.63599		Nucleus	2	0.000	1.000	942	100000915	100000010	GFP-IMPa4-FL anti-PSF-A546 8C-S-PSF V2.00	0	17. GFP-Imp-a4-FL and anti-PSF-A546_Pos027_S001	00-iQmRQJPrdYBcMnjmxfZFGg
3.05571		Nucleus	2	0.000	1.000	943	100000916	100000011	GFP-IMPa4-FL anti-PSF-A546 8C-S-PSF V2.00	0	17. GFP-Imp-a4-FL and anti-PSF-A546_Pos027_S001	00-iQmRQJPrdYBcMnjmxfZFGg
1.4701		Nucleus	2	0.000	1.000	944	100000917	100000012	GFP-IMPa4-FL anti-PSF-A546 8C-S-PSF V2.00	0	17. GFP-Imp-a4-FL and anti-PSF-A546_Pos027_S001	00-iQmRQJPrdYBcMnjmxfZFGg
7.17183		Nucleus	2	0.000	1.000	945	100000918	100000013	GFP-IMPa4-FL anti-PSF-A546 8C-S-PSF V2.00	0	17. GFP-Imp-a4-FL and anti-PSF-A546_Pos027_S001	00-iQmRQJPrdYBcMnjmxfZFGg
1.64447		Nucleus	2	0.000	1.000	946	100000919	100000014	GFP-IMPa4-FL anti-PSF-A546 8C-S-PSF V2.00	0	17. GFP-Imp-a4-FL and anti-PSF-A546_Pos027_S001	00-iQmRQJPrdYBcMnjmxfZFGg
1.62187		Nucleus	2	0.000	1.000	947	100000920	100000015	GFP-IMPa4-FL anti-PSF-A546 8C-S-PSF V2.00	0	17. GFP-Imp-a4-FL and anti-PSF-A546_Pos027_S001	00-iQmRQJPrdYBcMnjmxfZFGg
1.77067		Nucleus	2	0.000	1.000	948	100000921	100000016	GFP-IMPa4-FL anti-PSF-A546 8C-S-PSF V2.00	0	17. GFP-Imp-a4-FL and anti-PSF-A546_Pos027_S001	00-iQmRQJPrdYBcMnjmxfZFGg
3.34736		Nucleus	2	0.000	1.000	949	100000922	100000017	GFP-IMPa4-FL anti-PSF-A546 8C-S-PSF V2.00	0	17. GFP-Imp-a4-FL and anti-PSF-A546_Pos027_S001	00-iQmRQJPrdYBcMnjmxfZFGg
1.7235		Nucleus	2	0.000	1.000	950	100000923	100000018	GFP-IMPa4-FL anti-PSF-A546 8C-S-PSF V2.00	0	17. GFP-Imp-a4-FL and anti-PSF-A546_Pos027_S001	00-iQmRQJPrdYBcMnjmxfZFGg
1.73448		Nucleus	2	0.000	1.000	951	100000924	100000019	GFP-IMPa4-FL anti-PSF-A546 8C-S-PSF V2.00	0	17. GFP-Imp-a4-FL and anti-PSF-A546_Pos027_S001	00-iQmRQJPrdYBcMnjmxfZFGg
1.77774		Nucleus	2	0.000	1.000	952	100000925	100000020	GFP-IMPa4-FL anti-PSF-A546 8C-S-PSF V2.00	0	17. GFP-Imp-a4-FL and anti-PSF-A546_Pos027_S001	00-iQmRQJPrdYBcMnjmxfZFGg
4.55896		Nucleus	2	0.000	1.000	953	100000926	100000021	GFP-IMPa4-FL anti-PSF-A546 8C-S-PSF V2.00	0	17. GFP-Imp-a4-FL and anti-PSF-A546_Pos027_S001	00-iQmRQJPrdYBcMnjmxfZFGg
6.40826		Nucleus	2	0.000	1.000	954	100000927	100000022	GFP-IMPa4-FL anti-PSF-A546 8C-S-PSF V2.00	0	17. GFP-Imp-a4-FL and anti-PSF-A546_Pos027_S001	00-iQmRQJPrdYBcMnjmxfZFGg
2.0952		Nucleus	2	0.000	1.000	955	100000928	100000023	GFP-IMPa4-FL anti-PSF-A546 8C-S-PSF V2.00	0	17. GFP-Imp-a4-FL and anti-PSF-A546_Pos027_S001	00-iQmRQJPrdYBcMnjmxfZFGg
2.228		Nucleus	2	0.000	1.000	956	100000929	100000024	GFP-IMPa4-FL anti-PSF-A546 8C-S-PSF V2.00	0	17. GFP-Imp-a4-FL and anti-PSF-A546_Pos027_S001	00-iQmRQJPrdYBcMnjmxfZFGg
2.58014		Nucleus	2	0.000	1.000	957	100000930	100000025	GFP-IMPa4-FL anti-PSF-A546 8C-S-PSF V2.00	0	17. GFP-Imp-a4-FL and anti-PSF-A546_Pos027_S001	00-iQmRQJPrdYBcMnjmxfZFGg
2.11829		Nucleus	2	0.000	1.000	958	100000931	100000026	GFP-IMPa4-FL anti-PSF-A546 8C-S-PSF V2.00	0	17. GFP-Imp-a4-FL and anti-PSF-A546_Pos027_S001	00-iQmRQJPrdYBcMnjmxfZFGg
3.46681		Nucleus	2	0.000	1.000	959	100000932	100000000	GFP-IMPa4-FL anti-PSF-A546 8C-S-PSF V2.00	0	17. GFP-Imp-a4-FL and anti-PSF-A546_Pos028_S001	00-oGFyVLy3eytNPKbjQnipPL
2.36539		Nucleus	2	0.000	1.000	960	100000933	100000001	GFP-IMPa4-FL anti-PSF-A546 8C-S-PSF V2.00	0	17. GFP-Imp-a4-FL and anti-PSF-A546_Pos028_S001	00-oGFyVLy3eytNPKbjQnipPL
1.56827		Nucleus	2	0.000	1.000	961	100000934	100000002	GFP-IMPa4-FL anti-PSF-A546 8C-S-PSF V2.00	0	17. GFP-Imp-a4-FL and anti-PSF-A546_Pos028_S001	00-oGFyVLy3eytNPKbjQnipPL
6.62331		Nucleus	2	0.000	1.000	962	100000935	100000003	GFP-IMPa4-FL anti-PSF-A546 8C-S-PSF V2.00	0	17. GFP-Imp-a4-FL and anti-PSF-A546_Pos028_S001	00-oGFyVLy3eytNPKbjQnipPL
1.40226		Nucleus	2	0.000	1.000	963	100000936	100000004	GFP-IMPa4-FL anti-PSF-A546 8C-S-PSF V2.00	0	17. GFP-Imp-a4-FL and anti-PSF-A546_Pos028_S001	00-oGFyVLy3eytNPKbjQnipPL
1.52257		Nucleus	2	0.000	1.000	964	100000937	100000005	GFP-IMPa4-FL anti-PSF-A546 8C-S-PSF V2.00	0	17. GFP-Imp-a4-FL and anti-PSF-A546_Pos028_S001	00-oGFyVLy3eytNPKbjQnipPL
1.78082		Nucleus	2	0.000	1.000	965	100000938	100000006	GFP-IMPa4-FL anti-PSF-A546 8C-S-PSF V2.00	0	17. GFP-Imp-a4-FL and anti-PSF-A546_Pos028_S001	00-oGFyVLy3eytNPKbjQnipPL
3.22136		Nucleus	2	0.000	1.000	966	100000939	100000007	GFP-IMPa4-FL anti-PSF-A546 8C-S-PSF V2.00	0	17. GFP-Imp-a4-FL and anti-PSF-A546_Pos028_S001	00-oGFyVLy3eytNPKbjQnipPL
4.19426		Nucleus	2	0.000	1.000	967	100000940	100000008	GFP-IMPa4-FL anti-PSF-A546 8C-S-PSF V2.00	0	17. GFP-Imp-a4-FL and anti-PSF-A546_Pos028_S001	00-oGFyVLy3eytNPKbjQnipPL
3.62707		Nucleus	2	0.000	1.000	968	100000941	100000009	GFP-IMPa4-FL anti-PSF-A546 8C-S-PSF V2.00	0	17. GFP-Imp-a4-FL and anti-PSF-A546_Pos028_S001	00-oGFyVLy3eytNPKbjQnipPL
3.09666		Nucleus	2	0.000	1.000	969	100000942	100000010	GFP-IMPa4-FL anti-PSF-A546 8C-S-PSF V2.00	0	17. GFP-Imp-a4-FL and anti-PSF-A546_Pos028_S001	00-oGFyVLy3eytNPKbjQnipPL
12.2873		Nucleus	2	0.000	1.000	970	100000943	100000011	GFP-IMPa4-FL anti-PSF-A546 8C-S-PSF V2.00	0	17. GFP-Imp-a4-FL and anti-PSF-A546_Pos028_S001	00-oGFyVLy3eytNPKbjQnipPL
1.89718		Nucleus	2	0.000	1.000	971	100000944	100000012	GFP-IMPa4-FL anti-PSF-A546 8C-S-PSF V2.00	0	17. GFP-Imp-a4-FL and anti-PSF-A546_Pos028_S001	00-oGFyVLy3eytNPKbjQnipPL
1.38281		Nucleus	2	0.000	1.000	972	100000945	100000013	GFP-IMPa4-FL anti-PSF-A546 8C-S-PSF V2.00	0	17. GFP-Imp-a4-FL and anti-PSF-A546_Pos028_S001	00-oGFyVLy3eytNPKbjQnipPL
1.54852		Nucleus	2	0.000	1.000	973	100000946	100000014	GFP-IMPa4-FL anti-PSF-A546 8C-S-PSF V2.00	0	17. GFP-Imp-a4-FL and anti-PSF-A546_Pos028_S001	00-oGFyVLy3eytNPKbjQnipPL
2.07272		Nucleus	2	0.000	1.000	974	100000947	100000015	GFP-IMPa4-FL anti-PSF-A546 8C-S-PSF V2.00	0	17. GFP-Imp-a4-FL and anti-PSF-A546_Pos028_S001	00-oGFyVLy3eytNPKbjQnipPL
19.0636		Nucleus	2	0.000	1.000	975	100000948	100000016	GFP-IMPa4-FL anti-PSF-A546 8C-S-PSF V2.00	0	17. GFP-Imp-a4-FL and anti-PSF-A546_Pos028_S001	00-oGFyVLy3eytNPKbjQnipPL
2.78645		Nucleus	2	0.000	1.000	976	100000949	100000017	GFP-IMPa4-FL anti-PSF-A546 8C-S-PSF V2.00	0	17. GFP-Imp-a4-FL and anti-PSF-A546_Pos028_S001	00-oGFyVLy3eytNPKbjQnipPL
2.56372		Nucleus	2	0.000	1.000	977	100000950	100000018	GFP-IMPa4-FL anti-PSF-A546 8C-S-PSF V2.00	0	17. GFP-Imp-a4-FL and anti-PSF-A546_Pos028_S001	00-oGFyVLy3eytNPKbjQnipPL
2.43698		Nucleus	2	0.000	1.000	978	100000951	100000019	GFP-IMPa4-FL anti-PSF-A546 8C-S-PSF V2.00	0	17. GFP-Imp-a4-FL and anti-PSF-A546_Pos028_S001	00-oGFyVLy3eytNPKbjQnipPL
1.94178		Nucleus	2	0.000	1.000	979	100000952	100000020	GFP-IMPa4-FL anti-PSF-A546 8C-S-PSF V2.00	0	17. GFP-Imp-a4-FL and anti-PSF-A546_Pos028_S001	00-oGFyVLy3eytNPKbjQnipPL
2.93109		Nucleus	2	0.000	1.000	980	100000953	100000021	GFP-IMPa4-FL anti-PSF-A546 8C-S-PSF V2.00	0	17. GFP-Imp-a4-FL and anti-PSF-A546_Pos028_S001	00-oGFyVLy3eytNPKbjQnipPL
2.08528		Nucleus	2	0.000	1.000	981	100000954	100000022	GFP-IMPa4-FL anti-PSF-A546 8C-S-PSF V2.00	0	17. GFP-Imp-a4-FL and anti-PSF-A546_Pos028_S001	00-oGFyVLy3eytNPKbjQnipPL
1.88927		Nucleus	2	0.000	1.000	982	100000955	100000023	GFP-IMPa4-FL anti-PSF-A546 8C-S-PSF V2.00	0	17. GFP-Imp-a4-FL and anti-PSF-A546_Pos028_S001	00-oGFyVLy3eytNPKbjQnipPL
2.46246		Nucleus	2	0.000	1.000	983	100000956	100000024	GFP-IMPa4-FL anti-PSF-A546 8C-S-PSF V2.00	0	17. GFP-Imp-a4-FL and anti-PSF-A546_Pos028_S001	00-oGFyVLy3eytNPKbjQnipPL
1.60396		Nucleus	2	0.000	1.000	984	100000957	100000025	GFP-IMPa4-FL anti-PSF-A546 8C-S-PSF V2.00	0	17. GFP-Imp-a4-FL and anti-PSF-A546_Pos028_S001	00-oGFyVLy3eytNPKbjQnipPL
1.86095		Nucleus	2	0.000	1.000	985	100000958	100000026	GFP-IMPa4-FL anti-PSF-A546 8C-S-PSF V2.00	0	17. GFP-Imp-a4-FL and anti-PSF-A546_Pos028_S001	00-oGFyVLy3eytNPKbjQnipPL
1.50138		Nucleus	2	0.000	1.000	986	100000959	100000027	GFP-IMPa4-FL anti-PSF-A546 8C-S-PSF V2.00	0	17. GFP-Imp-a4-FL and anti-PSF-A546_Pos028_S001	00-oGFyVLy3eytNPKbjQnipPL
1.6655		Nucleus	2	0.000	1.000	987	100000960	100000028	GFP-IMPa4-FL anti-PSF-A546 8C-S-PSF V2.00	0	17. GFP-Imp-a4-FL and anti-PSF-A546_Pos028_S001	00-oGFyVLy3eytNPKbjQnipPL
1.52995		Nucleus	2	0.000	1.000	988	100000961	100000029	GFP-IMPa4-FL anti-PSF-A546 8C-S-PSF V2.00	0	17. GFP-Imp-a4-FL and anti-PSF-A546_Pos028_S001	00-oGFyVLy3eytNPKbjQnipPL
1.237		Nucleus	2	0.000	1.000	989	100000962	100000030	GFP-IMPa4-FL anti-PSF-A546 8C-S-PSF V2.00	0	17. GFP-Imp-a4-FL and anti-PSF-A546_Pos028_S001	00-oGFyVLy3eytNPKbjQnipPL
1.5903		Nucleus	2	0.000	1.000	990	100000963	100000031	GFP-IMPa4-FL anti-PSF-A546 8C-S-PSF V2.00	0	17. GFP-Imp-a4-FL and anti-PSF-A546_Pos028_S001	00-oGFyVLy3eytNPKbjQnipPL
1.87638		Nucleus	2	0.000	1.000	991	100000964	100000032	GFP-IMPa4-FL anti-PSF-A546 8C-S-PSF V2.00	0	17. GFP-Imp-a4-FL and anti-PSF-A546_Pos028_S001	00-oGFyVLy3eytNPKbjQnipPL
1.57013		Nucleus	2	0.000	1.000	992	100000965	100000033	GFP-IMPa4-FL anti-PSF-A546 8C-S-PSF V2.00	0	17. GFP-Imp-a4-FL and anti-PSF-A546_Pos028_S001	00-oGFyVLy3eytNPKbjQnipPL
1.7955		Nucleus	2	0.000	1.000	993	100000966	100000034	GFP-IMPa4-FL anti-PSF-A546 8C-S-PSF V2.00	0	17. GFP-Imp-a4-FL and anti-PSF-A546_Pos028_S001	00-oGFyVLy3eytNPKbjQnipPL
2.95916		Nucleus	2	0.000	1.000	994	100000967	100000035	GFP-IMPa4-FL anti-PSF-A546 8C-S-PSF V2.00	0	17. GFP-Imp-a4-FL and anti-PSF-A546_Pos028_S001	00-oGFyVLy3eytNPKbjQnipPL
3.08249		Nucleus	2	0.000	1.000	995	100000968	100000036	GFP-IMPa4-FL anti-PSF-A546 8C-S-PSF V2.00	0	17. GFP-Imp-a4-FL and anti-PSF-A546_Pos028_S001	00-oGFyVLy3eytNPKbjQnipPL
2.99281		Nucleus	2	0.000	1.000	996	100000969	100000037	GFP-IMPa4-FL anti-PSF-A546 8C-S-PSF V2.00	0	17. GFP-Imp-a4-FL and anti-PSF-A546_Pos028_S001	00-oGFyVLy3eytNPKbjQnipPL
1.35886		Nucleus	2	0.000	1.000	997	100000970	100000038	GFP-IMPa4-FL anti-PSF-A546 8C-S-PSF V2.00	0	17. GFP-Imp-a4-FL and anti-PSF-A546_Pos028_S001	00-oGFyVLy3eytNPKbjQnipPL
1.92827		Nucleus	2	0.000	1.000	998	100000971	100000039	GFP-IMPa4-FL anti-PSF-A546 8C-S-PSF V2.00	0	17. GFP-Imp-a4-FL and anti-PSF-A546_Pos028_S001	00-oGFyVLy3eytNPKbjQnipPL
1.63198		Nucleus	2	0.000	1.000	999	100000972	100000040	GFP-IMPa4-FL anti-PSF-A546 8C-S-PSF V2.00	0	17. GFP-Imp-a4-FL and anti-PSF-A546_Pos028_S001	00-oGFyVLy3eytNPKbjQnipPL
1.70682		Nucleus	2	0.000	1.000	1000	100000973	100000041	GFP-IMPa4-FL anti-PSF-A546 8C-S-PSF V2.00	0	17. GFP-Imp-a4-FL and anti-PSF-A546_Pos028_S001	00-oGFyVLy3eytNPKbjQnipPL
1.81715		Nucleus	2	0.000	1.000	1001	100000974	100000042	GFP-IMPa4-FL anti-PSF-A546 8C-S-PSF V2.00	0	17. GFP-Imp-a4-FL and anti-PSF-A546_Pos028_S001	00-oGFyVLy3eytNPKbjQnipPL
41.2449		Nucleus	2	0.000	1.000	1002	100000975	100000043	GFP-IMPa4-FL anti-PSF-A546 8C-S-PSF V2.00	0	17. GFP-Imp-a4-FL and anti-PSF-A546_Pos028_S001	00-oGFyVLy3eytNPKbjQnipPL
2.88744		Nucleus	2	0.000	1.000	1003	100000976	100000044	GFP-IMPa4-FL anti-PSF-A546 8C-S-PSF V2.00	0	17. GFP-Imp-a4-FL and anti-PSF-A546_Pos028_S001	00-oGFyVLy3eytNPKbjQnipPL
0.676001		Nucleus	2	0.000	1.000	1004	100000977	100000045	GFP-IMPa4-FL anti-PSF-A546 8C-S-PSF V2.00	0	17. GFP-Imp-a4-FL and anti-PSF-A546_Pos028_S001	00-oGFyVLy3eytNPKbjQnipPL
0.610288		Nucleus	2	0.000	1.000	1005	100000978	100000046	GFP-IMPa4-FL anti-PSF-A546 8C-S-PSF V2.00	0	17. GFP-Imp-a4-FL and anti-PSF-A546_Pos028_S001	00-oGFyVLy3eytNPKbjQnipPL
0.654422		Nucleus	2	0.000	1.000	1006	100000979	100000047	GFP-IMPa4-FL anti-PSF-A546 8C-S-PSF V2.00	0	17. GFP-Imp-a4-FL and anti-PSF-A546_Pos028_S001	00-oGFyVLy3eytNPKbjQnipPL
0.790964		Nucleus	2	0.000	1.000	1007	100000980	100000048	GFP-IMPa4-FL anti-PSF-A546 8C-S-PSF V2.00	0	17. GFP-Imp-a4-FL and anti-PSF-A546_Pos028_S001	00-oGFyVLy3eytNPKbjQnipPL
1.97773		Nucleus	2	0.000	1.000	1008	100000981	100000000	GFP-IMPa4-FL anti-PSF-A546 8C-S-PSF V2.00	0	17. GFP-Imp-a4-FL and anti-PSF-A546_Pos029_S001	00-KiFXzLSXpKtvpqbEzHfr67
1.89645		Nucleus	2	0.000	1.000	1009	100000982	100000001	GFP-IMPa4-FL anti-PSF-A546 8C-S-PSF V2.00	0	17. GFP-Imp-a4-FL and anti-PSF-A546_Pos029_S001	00-KiFXzLSXpKtvpqbEzHfr67
7.62173		Nucleus	2	0.000	1.000	1010	100000983	100000002	GFP-IMPa4-FL anti-PSF-A546 8C-S-PSF V2.00	0	17. GFP-Imp-a4-FL and anti-PSF-A546_Pos029_S001	00-KiFXzLSXpKtvpqbEzHfr67
1.67525		Nucleus	2	0.000	1.000	1011	100000984	100000003	GFP-IMPa4-FL anti-PSF-A546 8C-S-PSF V2.00	0	17. GFP-Imp-a4-FL and anti-PSF-A546_Pos029_S001	00-KiFXzLSXpKtvpqbEzHfr67
1.70094		Nucleus	2	0.000	1.000	1012	100000985	100000004	GFP-IMPa4-FL anti-PSF-A546 8C-S-PSF V2.00	0	17. GFP-Imp-a4-FL and anti-PSF-A546_Pos029_S001	00-KiFXzLSXpKtvpqbEzHfr67
1.3921		Nucleus	2	0.000	1.000	1013	100000986	100000005	GFP-IMPa4-FL anti-PSF-A546 8C-S-PSF V2.00	0	17. GFP-Imp-a4-FL and anti-PSF-A546_Pos029_S001	00-KiFXzLSXpKtvpqbEzHfr67
1.58781		Nucleus	2	0.000	1.000	1014	100000987	100000006	GFP-IMPa4-FL anti-PSF-A546 8C-S-PSF V2.00	0	17. GFP-Imp-a4-FL and anti-PSF-A546_Pos029_S001	00-KiFXzLSXpKtvpqbEzHfr67
1.47315		Nucleus	2	0.000	1.000	1015	100000988	100000007	GFP-IMPa4-FL anti-PSF-A546 8C-S-PSF V2.00	0	17. GFP-Imp-a4-FL and anti-PSF-A546_Pos029_S001	00-KiFXzLSXpKtvpqbEzHfr67
2.01865		Nucleus	2	0.000	1.000	1016	100000989	100000008	GFP-IMPa4-FL anti-PSF-A546 8C-S-PSF V2.00	0	17. GFP-Imp-a4-FL and anti-PSF-A546_Pos029_S001	00-KiFXzLSXpKtvpqbEzHfr67
1.56852		Nucleus	2	0.000	1.000	1017	100000990	100000009	GFP-IMPa4-FL anti-PSF-A546 8C-S-PSF V2.00	0	17. GFP-Imp-a4-FL and anti-PSF-A546_Pos029_S001	00-KiFXzLSXpKtvpqbEzHfr67
2.26663		Nucleus	2	0.000	1.000	1018	100000991	100000010	GFP-IMPa4-FL anti-PSF-A546 8C-S-PSF V2.00	0	17. GFP-Imp-a4-FL and anti-PSF-A546_Pos029_S001	00-KiFXzLSXpKtvpqbEzHfr67
1.63191		Nucleus	2	0.000	1.000	1019	100000992	100000011	GFP-IMPa4-FL anti-PSF-A546 8C-S-PSF V2.00	0	17. GFP-Imp-a4-FL and anti-PSF-A546_Pos029_S001	00-KiFXzLSXpKtvpqbEzHfr67
1.62938		Nucleus	2	0.000	1.000	1020	100000993	100000012	GFP-IMPa4-FL anti-PSF-A546 8C-S-PSF V2.00	0	17. GFP-Imp-a4-FL and anti-PSF-A546_Pos029_S001	00-KiFXzLSXpKtvpqbEzHfr67
2.099		Nucleus	2	0.000	1.000	1021	100000994	100000013	GFP-IMPa4-FL anti-PSF-A546 8C-S-PSF V2.00	0	17. GFP-Imp-a4-FL and anti-PSF-A546_Pos029_S001	00-KiFXzLSXpKtvpqbEzHfr67
2.04262		Nucleus	2	0.000	1.000	1022	100000995	100000014	GFP-IMPa4-FL anti-PSF-A546 8C-S-PSF V2.00	0	17. GFP-Imp-a4-FL and anti-PSF-A546_Pos029_S001	00-KiFXzLSXpKtvpqbEzHfr67
1.55321		Nucleus	2	0.000	1.000	1023	100000996	100000015	GFP-IMPa4-FL anti-PSF-A546 8C-S-PSF V2.00	0	17. GFP-Imp-a4-FL and anti-PSF-A546_Pos029_S001	00-KiFXzLSXpKtvpqbEzHfr67
1.91227		Nucleus	2	0.000	1.000	1024	100000997	100000016	GFP-IMPa4-FL anti-PSF-A546 8C-S-PSF V2.00	0	17. GFP-Imp-a4-FL and anti-PSF-A546_Pos029_S001	00-KiFXzLSXpKtvpqbEzHfr67
1.81104		Nucleus	2	0.000	1.000	1025	100000998	100000017	GFP-IMPa4-FL anti-PSF-A546 8C-S-PSF V2.00	0	17. GFP-Imp-a4-FL and anti-PSF-A546_Pos029_S001	00-KiFXzLSXpKtvpqbEzHfr67
1.92748		Nucleus	2	0.000	1.000	1026	100000999	100000018	GFP-IMPa4-FL anti-PSF-A546 8C-S-PSF V2.00	0	17. GFP-Imp-a4-FL and anti-PSF-A546_Pos029_S001	00-KiFXzLSXpKtvpqbEzHfr67
1.98905		Nucleus	2	0.000	1.000	1027	100001000	100000019	GFP-IMPa4-FL anti-PSF-A546 8C-S-PSF V2.00	0	17. GFP-Imp-a4-FL and anti-PSF-A546_Pos029_S001	00-KiFXzLSXpKtvpqbEzHfr67
3.92477		Nucleus	2	0.000	1.000	1028	100001001	100000020	GFP-IMPa4-FL anti-PSF-A546 8C-S-PSF V2.00	0	17. GFP-Imp-a4-FL and anti-PSF-A546_Pos029_S001	00-KiFXzLSXpKtvpqbEzHfr67
1.89995		Nucleus	2	0.000	1.000	1029	100001002	100000021	GFP-IMPa4-FL anti-PSF-A546 8C-S-PSF V2.00	0	17. GFP-Imp-a4-FL and anti-PSF-A546_Pos029_S001	00-KiFXzLSXpKtvpqbEzHfr67
3.33837		Nucleus	2	0.000	1.000	1030	100001003	100000022	GFP-IMPa4-FL anti-PSF-A546 8C-S-PSF V2.00	0	17. GFP-Imp-a4-FL and anti-PSF-A546_Pos029_S001	00-KiFXzLSXpKtvpqbEzHfr67
1.83817		Nucleus	2	0.000	1.000	1031	100001004	100000023	GFP-IMPa4-FL anti-PSF-A546 8C-S-PSF V2.00	0	17. GFP-Imp-a4-FL and anti-PSF-A546_Pos029_S001	00-KiFXzLSXpKtvpqbEzHfr67
2.46556		Nucleus	2	0.000	1.000	1033	100001005	100000024	GFP-IMPa4-FL anti-PSF-A546 8C-S-PSF V2.00	0	17. GFP-Imp-a4-FL and anti-PSF-A546_Pos029_S001	00-KiFXzLSXpKtvpqbEzHfr67
3.29557		Nucleus	2	0.000	1.000	1034	100001006	100000025	GFP-IMPa4-FL anti-PSF-A546 8C-S-PSF V2.00	0	17. GFP-Imp-a4-FL and anti-PSF-A546_Pos029_S001	00-KiFXzLSXpKtvpqbEzHfr67
2.42476		Nucleus	2	0.000	1.000	1035	100001007	100000026	GFP-IMPa4-FL anti-PSF-A546 8C-S-PSF V2.00	0	17. GFP-Imp-a4-FL and anti-PSF-A546_Pos029_S001	00-KiFXzLSXpKtvpqbEzHfr67
2.78875		Nucleus	2	0.000	1.000	1036	100001008	100000027	GFP-IMPa4-FL anti-PSF-A546 8C-S-PSF V2.00	0	17. GFP-Imp-a4-FL and anti-PSF-A546_Pos029_S001	00-KiFXzLSXpKtvpqbEzHfr67
2.24323		Nucleus	2	0.000	1.000	1037	100001009	100000028	GFP-IMPa4-FL anti-PSF-A546 8C-S-PSF V2.00	0	17. GFP-Imp-a4-FL and anti-PSF-A546_Pos029_S001	00-KiFXzLSXpKtvpqbEzHfr67
1.90771		Nucleus	2	0.000	1.000	1038	100001010	100000029	GFP-IMPa4-FL anti-PSF-A546 8C-S-PSF V2.00	0	17. GFP-Imp-a4-FL and anti-PSF-A546_Pos029_S001	00-KiFXzLSXpKtvpqbEzHfr67
1.76725		Nucleus	2	0.000	1.000	1039	100001011	100000030	GFP-IMPa4-FL anti-PSF-A546 8C-S-PSF V2.00	0	17. GFP-Imp-a4-FL and anti-PSF-A546_Pos029_S001	00-KiFXzLSXpKtvpqbEzHfr67
3.47635		Nucleus	2	0.000	1.000	1040	100001012	100000031	GFP-IMPa4-FL anti-PSF-A546 8C-S-PSF V2.00	0	17. GFP-Imp-a4-FL and anti-PSF-A546_Pos029_S001	00-KiFXzLSXpKtvpqbEzHfr67
1.66477		Nucleus	2	0.000	1.000	1041	100001013	100000032	GFP-IMPa4-FL anti-PSF-A546 8C-S-PSF V2.00	0	17. GFP-Imp-a4-FL and anti-PSF-A546_Pos029_S001	00-KiFXzLSXpKtvpqbEzHfr67
2.21683		Nucleus	2	0.000	1.000	1042	100001014	100000033	GFP-IMPa4-FL anti-PSF-A546 8C-S-PSF V2.00	0	17. GFP-Imp-a4-FL and anti-PSF-A546_Pos029_S001	00-KiFXzLSXpKtvpqbEzHfr67
1.82533		Nucleus	2	0.000	1.000	1043	100001015	100000034	GFP-IMPa4-FL anti-PSF-A546 8C-S-PSF V2.00	0	17. GFP-Imp-a4-FL and anti-PSF-A546_Pos029_S001	00-KiFXzLSXpKtvpqbEzHfr67
1.77258		Nucleus	2	0.000	1.000	1045	100001016	100000035	GFP-IMPa4-FL anti-PSF-A546 8C-S-PSF V2.00	0	17. GFP-Imp-a4-FL and anti-PSF-A546_Pos029_S001	00-KiFXzLSXpKtvpqbEzHfr67
1.68107		Nucleus	2	0.000	1.000	1046	100001017	100000036	GFP-IMPa4-FL anti-PSF-A546 8C-S-PSF V2.00	0	17. GFP-Imp-a4-FL and anti-PSF-A546_Pos029_S001	00-KiFXzLSXpKtvpqbEzHfr67
2.48264		Nucleus	2	0.000	1.000	1047	100001018	100000037	GFP-IMPa4-FL anti-PSF-A546 8C-S-PSF V2.00	0	17. GFP-Imp-a4-FL and anti-PSF-A546_Pos029_S001	00-KiFXzLSXpKtvpqbEzHfr67
2.08922		Nucleus	2	0.000	1.000	1048	100001019	100000038	GFP-IMPa4-FL anti-PSF-A546 8C-S-PSF V2.00	0	17. GFP-Imp-a4-FL and anti-PSF-A546_Pos029_S001	00-KiFXzLSXpKtvpqbEzHfr67
2.42502		Nucleus	2	0.000	1.000	1049	100001020	100000039	GFP-IMPa4-FL anti-PSF-A546 8C-S-PSF V2.00	0	17. GFP-Imp-a4-FL and anti-PSF-A546_Pos029_S001	00-KiFXzLSXpKtvpqbEzHfr67
1.98099		Nucleus	2	0.000	1.000	1050	100001021	100000040	GFP-IMPa4-FL anti-PSF-A546 8C-S-PSF V2.00	0	17. GFP-Imp-a4-FL and anti-PSF-A546_Pos029_S001	00-KiFXzLSXpKtvpqbEzHfr67
2.11955		Nucleus	2	0.000	1.000	1051	100001022	100000041	GFP-IMPa4-FL anti-PSF-A546 8C-S-PSF V2.00	0	17. GFP-Imp-a4-FL and anti-PSF-A546_Pos029_S001	00-KiFXzLSXpKtvpqbEzHfr67
2.37611		Nucleus	2	0.000	1.000	1052	100001023	100000042	GFP-IMPa4-FL anti-PSF-A546 8C-S-PSF V2.00	0	17. GFP-Imp-a4-FL and anti-PSF-A546_Pos029_S001	00-KiFXzLSXpKtvpqbEzHfr67
2.3844		Nucleus	2	0.000	1.000	1053	100001024	100000043	GFP-IMPa4-FL anti-PSF-A546 8C-S-PSF V2.00	0	17. GFP-Imp-a4-FL and anti-PSF-A546_Pos029_S001	00-KiFXzLSXpKtvpqbEzHfr67
1.75085		Nucleus	2	0.000	1.000	1054	100001025	100000044	GFP-IMPa4-FL anti-PSF-A546 8C-S-PSF V2.00	0	17. GFP-Imp-a4-FL and anti-PSF-A546_Pos029_S001	00-KiFXzLSXpKtvpqbEzHfr67
1.76703		Nucleus	2	0.000	1.000	1055	100001026	100000045	GFP-IMPa4-FL anti-PSF-A546 8C-S-PSF V2.00	0	17. GFP-Imp-a4-FL and anti-PSF-A546_Pos029_S001	00-KiFXzLSXpKtvpqbEzHfr67
11.7567		Nucleus	2	0.000	1.000	1056	100001027	100000046	GFP-IMPa4-FL anti-PSF-A546 8C-S-PSF V2.00	0	17. GFP-Imp-a4-FL and anti-PSF-A546_Pos029_S001	00-KiFXzLSXpKtvpqbEzHfr67
1.66989		Nucleus	2	0.000	1.000	1057	100001028	100000047	GFP-IMPa4-FL anti-PSF-A546 8C-S-PSF V2.00	0	17. GFP-Imp-a4-FL and anti-PSF-A546_Pos029_S001	00-KiFXzLSXpKtvpqbEzHfr67
1.9928		Nucleus	2	0.000	1.000	1058	100001029	100000048	GFP-IMPa4-FL anti-PSF-A546 8C-S-PSF V2.00	0	17. GFP-Imp-a4-FL and anti-PSF-A546_Pos029_S001	00-KiFXzLSXpKtvpqbEzHfr67
2.10602		Nucleus	2	0.000	1.000	1059	100001030	100000049	GFP-IMPa4-FL anti-PSF-A546 8C-S-PSF V2.00	0	17. GFP-Imp-a4-FL and anti-PSF-A546_Pos029_S001	00-KiFXzLSXpKtvpqbEzHfr67
3.56238		Nucleus	2	0.000	1.000	1060	100001031	100000050	GFP-IMPa4-FL anti-PSF-A546 8C-S-PSF V2.00	0	17. GFP-Imp-a4-FL and anti-PSF-A546_Pos029_S001	00-KiFXzLSXpKtvpqbEzHfr67
6.92177		Nucleus	2	0.000	1.000	1061	100001032	100000051	GFP-IMPa4-FL anti-PSF-A546 8C-S-PSF V2.00	0	17. GFP-Imp-a4-FL and anti-PSF-A546_Pos029_S001	00-KiFXzLSXpKtvpqbEzHfr67
4.07922		Nucleus	2	0.000	1.000	1062	100001033	100000052	GFP-IMPa4-FL anti-PSF-A546 8C-S-PSF V2.00	0	17. GFP-Imp-a4-FL and anti-PSF-A546_Pos029_S001	00-KiFXzLSXpKtvpqbEzHfr67
3.10405		Nucleus	2	0.000	1.000	1063	100001034	100000053	GFP-IMPa4-FL anti-PSF-A546 8C-S-PSF V2.00	0	17. GFP-Imp-a4-FL and anti-PSF-A546_Pos029_S001	00-KiFXzLSXpKtvpqbEzHfr67
1.98412		Nucleus	2	0.000	1.000	1064	100001035	100000054	GFP-IMPa4-FL anti-PSF-A546 8C-S-PSF V2.00	0	17. GFP-Imp-a4-FL and anti-PSF-A546_Pos029_S001	00-KiFXzLSXpKtvpqbEzHfr67
9.87641		Nucleus	2	0.000	1.000	1065	100001036	100000055	GFP-IMPa4-FL anti-PSF-A546 8C-S-PSF V2.00	0	17. GFP-Imp-a4-FL and anti-PSF-A546_Pos029_S001	00-KiFXzLSXpKtvpqbEzHfr67
3.0711		Nucleus	2	0.000	1.000	1066	100001037	100000056	GFP-IMPa4-FL anti-PSF-A546 8C-S-PSF V2.00	0	17. GFP-Imp-a4-FL and anti-PSF-A546_Pos029_S001	00-KiFXzLSXpKtvpqbEzHfr67
9.90923		Nucleus	2	0.000	1.000	1067	100001038	100000000	GFP-IMPa4-FL anti-PSF-A546 8C-S-PSF V2.00	0	17. GFP-Imp-a4-FL and anti-PSF-A546_Pos030_S001	00-hL3oo5WWt4Yy2jVEregiYR
5.53435		Nucleus	2	0.000	1.000	1068	100001039	100000001	GFP-IMPa4-FL anti-PSF-A546 8C-S-PSF V2.00	0	17. GFP-Imp-a4-FL and anti-PSF-A546_Pos030_S001	00-hL3oo5WWt4Yy2jVEregiYR
1.66065		Nucleus	2	0.000	1.000	1069	100001040	100000002	GFP-IMPa4-FL anti-PSF-A546 8C-S-PSF V2.00	0	17. GFP-Imp-a4-FL and anti-PSF-A546_Pos030_S001	00-hL3oo5WWt4Yy2jVEregiYR
3.91341		Nucleus	2	0.000	1.000	1070	100001041	100000003	GFP-IMPa4-FL anti-PSF-A546 8C-S-PSF V2.00	0	17. GFP-Imp-a4-FL and anti-PSF-A546_Pos030_S001	00-hL3oo5WWt4Yy2jVEregiYR
1.78689		Nucleus	2	0.000	1.000	1071	100001042	100000004	GFP-IMPa4-FL anti-PSF-A546 8C-S-PSF V2.00	0	17. GFP-Imp-a4-FL and anti-PSF-A546_Pos030_S001	00-hL3oo5WWt4Yy2jVEregiYR
2.35964		Nucleus	2	0.000	1.000	1072	100001043	100000005	GFP-IMPa4-FL anti-PSF-A546 8C-S-PSF V2.00	0	17. GFP-Imp-a4-FL and anti-PSF-A546_Pos030_S001	00-hL3oo5WWt4Yy2jVEregiYR
1.53764		Nucleus	2	0.000	1.000	1073	100001044	100000006	GFP-IMPa4-FL anti-PSF-A546 8C-S-PSF V2.00	0	17. GFP-Imp-a4-FL and anti-PSF-A546_Pos030_S001	00-hL3oo5WWt4Yy2jVEregiYR
1.86051		Nucleus	2	0.000	1.000	1074	100001045	100000007	GFP-IMPa4-FL anti-PSF-A546 8C-S-PSF V2.00	0	17. GFP-Imp-a4-FL and anti-PSF-A546_Pos030_S001	00-hL3oo5WWt4Yy2jVEregiYR
1.63632		Nucleus	2	0.000	1.000	1075	100001046	100000008	GFP-IMPa4-FL anti-PSF-A546 8C-S-PSF V2.00	0	17. GFP-Imp-a4-FL and anti-PSF-A546_Pos030_S001	00-hL3oo5WWt4Yy2jVEregiYR
1.68053		Nucleus	2	0.000	1.000	1076	100001047	100000009	GFP-IMPa4-FL anti-PSF-A546 8C-S-PSF V2.00	0	17. GFP-Imp-a4-FL and anti-PSF-A546_Pos030_S001	00-hL3oo5WWt4Yy2jVEregiYR
1.6661		Nucleus	2	0.000	1.000	1077	100001048	100000010	GFP-IMPa4-FL anti-PSF-A546 8C-S-PSF V2.00	0	17. GFP-Imp-a4-FL and anti-PSF-A546_Pos030_S001	00-hL3oo5WWt4Yy2jVEregiYR
1.86974		Nucleus	2	0.000	1.000	1078	100001049	100000011	GFP-IMPa4-FL anti-PSF-A546 8C-S-PSF V2.00	0	17. GFP-Imp-a4-FL and anti-PSF-A546_Pos030_S001	00-hL3oo5WWt4Yy2jVEregiYR
1.56565		Nucleus	2	0.000	1.000	1079	100001050	100000012	GFP-IMPa4-FL anti-PSF-A546 8C-S-PSF V2.00	0	17. GFP-Imp-a4-FL and anti-PSF-A546_Pos030_S001	00-hL3oo5WWt4Yy2jVEregiYR
1.62507		Nucleus	2	0.000	1.000	1080	100001051	100000013	GFP-IMPa4-FL anti-PSF-A546 8C-S-PSF V2.00	0	17. GFP-Imp-a4-FL and anti-PSF-A546_Pos030_S001	00-hL3oo5WWt4Yy2jVEregiYR
1.93016		Nucleus	2	0.000	1.000	1081	100001052	100000014	GFP-IMPa4-FL anti-PSF-A546 8C-S-PSF V2.00	0	17. GFP-Imp-a4-FL and anti-PSF-A546_Pos030_S001	00-hL3oo5WWt4Yy2jVEregiYR
1.74893		Nucleus	2	0.000	1.000	1082	100001053	100000015	GFP-IMPa4-FL anti-PSF-A546 8C-S-PSF V2.00	0	17. GFP-Imp-a4-FL and anti-PSF-A546_Pos030_S001	00-hL3oo5WWt4Yy2jVEregiYR
1.83559		Nucleus	2	0.000	1.000	1083	100001054	100000016	GFP-IMPa4-FL anti-PSF-A546 8C-S-PSF V2.00	0	17. GFP-Imp-a4-FL and anti-PSF-A546_Pos030_S001	00-hL3oo5WWt4Yy2jVEregiYR
1.66764		Nucleus	2	0.000	1.000	1084	100001055	100000017	GFP-IMPa4-FL anti-PSF-A546 8C-S-PSF V2.00	0	17. GFP-Imp-a4-FL and anti-PSF-A546_Pos030_S001	00-hL3oo5WWt4Yy2jVEregiYR
3.03811		Nucleus	2	0.000	1.000	1085	100001056	100000018	GFP-IMPa4-FL anti-PSF-A546 8C-S-PSF V2.00	0	17. GFP-Imp-a4-FL and anti-PSF-A546_Pos030_S001	00-hL3oo5WWt4Yy2jVEregiYR
1.68696		Nucleus	2	0.000	1.000	1086	100001057	100000019	GFP-IMPa4-FL anti-PSF-A546 8C-S-PSF V2.00	0	17. GFP-Imp-a4-FL and anti-PSF-A546_Pos030_S001	00-hL3oo5WWt4Yy2jVEregiYR
1.64264		Nucleus	2	0.000	1.000	1087	100001058	100000020	GFP-IMPa4-FL anti-PSF-A546 8C-S-PSF V2.00	0	17. GFP-Imp-a4-FL and anti-PSF-A546_Pos030_S001	00-hL3oo5WWt4Yy2jVEregiYR
1.5556		Nucleus	2	0.000	1.000	1088	100001059	100000021	GFP-IMPa4-FL anti-PSF-A546 8C-S-PSF V2.00	0	17. GFP-Imp-a4-FL and anti-PSF-A546_Pos030_S001	00-hL3oo5WWt4Yy2jVEregiYR
1.92557		Nucleus	2	0.000	1.000	1089	100001060	100000022	GFP-IMPa4-FL anti-PSF-A546 8C-S-PSF V2.00	0	17. GFP-Imp-a4-FL and anti-PSF-A546_Pos030_S001	00-hL3oo5WWt4Yy2jVEregiYR
2.8457		Nucleus	2	0.000	1.000	1090	100001061	100000023	GFP-IMPa4-FL anti-PSF-A546 8C-S-PSF V2.00	0	17. GFP-Imp-a4-FL and anti-PSF-A546_Pos030_S001	00-hL3oo5WWt4Yy2jVEregiYR
1.70089		Nucleus	2	0.000	1.000	1091	100001062	100000024	GFP-IMPa4-FL anti-PSF-A546 8C-S-PSF V2.00	0	17. GFP-Imp-a4-FL and anti-PSF-A546_Pos030_S001	00-hL3oo5WWt4Yy2jVEregiYR
1.83526		Nucleus	2	0.000	1.000	1092	100001063	100000025	GFP-IMPa4-FL anti-PSF-A546 8C-S-PSF V2.00	0	17. GFP-Imp-a4-FL and anti-PSF-A546_Pos030_S001	00-hL3oo5WWt4Yy2jVEregiYR
3.74993		Nucleus	2	0.000	1.000	1093	100001064	100000026	GFP-IMPa4-FL anti-PSF-A546 8C-S-PSF V2.00	0	17. GFP-Imp-a4-FL and anti-PSF-A546_Pos030_S001	00-hL3oo5WWt4Yy2jVEregiYR
1.73166		Nucleus	2	0.000	1.000	1094	100001065	100000027	GFP-IMPa4-FL anti-PSF-A546 8C-S-PSF V2.00	0	17. GFP-Imp-a4-FL and anti-PSF-A546_Pos030_S001	00-hL3oo5WWt4Yy2jVEregiYR
1.65293		Nucleus	2	0.000	1.000	1095	100001066	100000028	GFP-IMPa4-FL anti-PSF-A546 8C-S-PSF V2.00	0	17. GFP-Imp-a4-FL and anti-PSF-A546_Pos030_S001	00-hL3oo5WWt4Yy2jVEregiYR
1.83684		Nucleus	2	0.000	1.000	1096	100001067	100000029	GFP-IMPa4-FL anti-PSF-A546 8C-S-PSF V2.00	0	17. GFP-Imp-a4-FL and anti-PSF-A546_Pos030_S001	00-hL3oo5WWt4Yy2jVEregiYR
1.71791		Nucleus	2	0.000	1.000	1097	100001068	100000030	GFP-IMPa4-FL anti-PSF-A546 8C-S-PSF V2.00	0	17. GFP-Imp-a4-FL and anti-PSF-A546_Pos030_S001	00-hL3oo5WWt4Yy2jVEregiYR
1.48141		Nucleus	2	0.000	1.000	1098	100001069	100000031	GFP-IMPa4-FL anti-PSF-A546 8C-S-PSF V2.00	0	17. GFP-Imp-a4-FL and anti-PSF-A546_Pos030_S001	00-hL3oo5WWt4Yy2jVEregiYR
1.67088		Nucleus	2	0.000	1.000	1099	100001070	100000032	GFP-IMPa4-FL anti-PSF-A546 8C-S-PSF V2.00	0	17. GFP-Imp-a4-FL and anti-PSF-A546_Pos030_S001	00-hL3oo5WWt4Yy2jVEregiYR
1.62403		Nucleus	2	0.000	1.000	1100	100001071	100000033	GFP-IMPa4-FL anti-PSF-A546 8C-S-PSF V2.00	0	17. GFP-Imp-a4-FL and anti-PSF-A546_Pos030_S001	00-hL3oo5WWt4Yy2jVEregiYR
4.87035		Nucleus	2	0.000	1.000	1101	100001072	100000034	GFP-IMPa4-FL anti-PSF-A546 8C-S-PSF V2.00	0	17. GFP-Imp-a4-FL and anti-PSF-A546_Pos030_S001	00-hL3oo5WWt4Yy2jVEregiYR
5.24251		Nucleus	2	0.000	1.000	1102	100001073	100000035	GFP-IMPa4-FL anti-PSF-A546 8C-S-PSF V2.00	0	17. GFP-Imp-a4-FL and anti-PSF-A546_Pos030_S001	00-hL3oo5WWt4Yy2jVEregiYR
3.2194		Nucleus	2	0.000	1.000	1103	100001074	100000036	GFP-IMPa4-FL anti-PSF-A546 8C-S-PSF V2.00	0	17. GFP-Imp-a4-FL and anti-PSF-A546_Pos030_S001	00-hL3oo5WWt4Yy2jVEregiYR
2.09971		Nucleus	2	0.000	1.000	1104	100001075	100000037	GFP-IMPa4-FL anti-PSF-A546 8C-S-PSF V2.00	0	17. GFP-Imp-a4-FL and anti-PSF-A546_Pos030_S001	00-hL3oo5WWt4Yy2jVEregiYR
2.12013		Nucleus	2	0.000	1.000	1105	100001076	100000038	GFP-IMPa4-FL anti-PSF-A546 8C-S-PSF V2.00	0	17. GFP-Imp-a4-FL and anti-PSF-A546_Pos030_S001	00-hL3oo5WWt4Yy2jVEregiYR
1.77721		Nucleus	2	0.000	1.000	1106	100001077	100000039	GFP-IMPa4-FL anti-PSF-A546 8C-S-PSF V2.00	0	17. GFP-Imp-a4-FL and anti-PSF-A546_Pos030_S001	00-hL3oo5WWt4Yy2jVEregiYR
2.54649		Nucleus	2	0.000	1.000	1107	100001078	100000040	GFP-IMPa4-FL anti-PSF-A546 8C-S-PSF V2.00	0	17. GFP-Imp-a4-FL and anti-PSF-A546_Pos030_S001	00-hL3oo5WWt4Yy2jVEregiYR
3.93013		Nucleus	2	0.000	1.000	1110	100001079	100000000	GFP-IMPa4-FL anti-PSF-A546 8C-S-PSF V2.00	0	17. GFP-Imp-a4-FL and anti-PSF-A546_Pos031_S001	00-WeoHthKAAxYiPHPXraBhb3
1.62465		Nucleus	2	0.000	1.000	1111	100001080	100000001	GFP-IMPa4-FL anti-PSF-A546 8C-S-PSF V2.00	0	17. GFP-Imp-a4-FL and anti-PSF-A546_Pos031_S001	00-WeoHthKAAxYiPHPXraBhb3
4.32426		Nucleus	2	0.000	1.000	1112	100001081	100000002	GFP-IMPa4-FL anti-PSF-A546 8C-S-PSF V2.00	0	17. GFP-Imp-a4-FL and anti-PSF-A546_Pos031_S001	00-WeoHthKAAxYiPHPXraBhb3
1.48479		Nucleus	2	0.000	1.000	1113	100001082	100000003	GFP-IMPa4-FL anti-PSF-A546 8C-S-PSF V2.00	0	17. GFP-Imp-a4-FL and anti-PSF-A546_Pos031_S001	00-WeoHthKAAxYiPHPXraBhb3
89.3512		Nucleus	2	0.000	1.000	1114	100001083	100000004	GFP-IMPa4-FL anti-PSF-A546 8C-S-PSF V2.00	0	17. GFP-Imp-a4-FL and anti-PSF-A546_Pos031_S001	00-WeoHthKAAxYiPHPXraBhb3
1.5566		Nucleus	2	0.000	1.000	1115	100001084	100000005	GFP-IMPa4-FL anti-PSF-A546 8C-S-PSF V2.00	0	17. GFP-Imp-a4-FL and anti-PSF-A546_Pos031_S001	00-WeoHthKAAxYiPHPXraBhb3
2.32402		Nucleus	2	0.000	1.000	1116	100001085	100000006	GFP-IMPa4-FL anti-PSF-A546 8C-S-PSF V2.00	0	17. GFP-Imp-a4-FL and anti-PSF-A546_Pos031_S001	00-WeoHthKAAxYiPHPXraBhb3
1.88504		Nucleus	2	0.000	1.000	1117	100001086	100000007	GFP-IMPa4-FL anti-PSF-A546 8C-S-PSF V2.00	0	17. GFP-Imp-a4-FL and anti-PSF-A546_Pos031_S001	00-WeoHthKAAxYiPHPXraBhb3
1.83913		Nucleus	2	0.000	1.000	1118	100001087	100000008	GFP-IMPa4-FL anti-PSF-A546 8C-S-PSF V2.00	0	17. GFP-Imp-a4-FL and anti-PSF-A546_Pos031_S001	00-WeoHthKAAxYiPHPXraBhb3
2.14474		Nucleus	2	0.000	1.000	1119	100001088	100000009	GFP-IMPa4-FL anti-PSF-A546 8C-S-PSF V2.00	0	17. GFP-Imp-a4-FL and anti-PSF-A546_Pos031_S001	00-WeoHthKAAxYiPHPXraBhb3
1.86727		Nucleus	2	0.000	1.000	1120	100001089	100000010	GFP-IMPa4-FL anti-PSF-A546 8C-S-PSF V2.00	0	17. GFP-Imp-a4-FL and anti-PSF-A546_Pos031_S001	00-WeoHthKAAxYiPHPXraBhb3
2.16609		Nucleus	2	0.000	1.000	1121	100001090	100000011	GFP-IMPa4-FL anti-PSF-A546 8C-S-PSF V2.00	0	17. GFP-Imp-a4-FL and anti-PSF-A546_Pos031_S001	00-WeoHthKAAxYiPHPXraBhb3
1.54044		Nucleus	2	0.000	1.000	1122	100001091	100000012	GFP-IMPa4-FL anti-PSF-A546 8C-S-PSF V2.00	0	17. GFP-Imp-a4-FL and anti-PSF-A546_Pos031_S001	00-WeoHthKAAxYiPHPXraBhb3
7.90661		Nucleus	2	0.000	1.000	1123	100001092	100000013	GFP-IMPa4-FL anti-PSF-A546 8C-S-PSF V2.00	0	17. GFP-Imp-a4-FL and anti-PSF-A546_Pos031_S001	00-WeoHthKAAxYiPHPXraBhb3
1.55714		Nucleus	2	0.000	1.000	1124	100001093	100000014	GFP-IMPa4-FL anti-PSF-A546 8C-S-PSF V2.00	0	17. GFP-Imp-a4-FL and anti-PSF-A546_Pos031_S001	00-WeoHthKAAxYiPHPXraBhb3
4.95749		Nucleus	2	0.000	1.000	1125	100001094	100000015	GFP-IMPa4-FL anti-PSF-A546 8C-S-PSF V2.00	0	17. GFP-Imp-a4-FL and anti-PSF-A546_Pos031_S001	00-WeoHthKAAxYiPHPXraBhb3
2.03066		Nucleus	2	0.000	1.000	1126	100001095	100000016	GFP-IMPa4-FL anti-PSF-A546 8C-S-PSF V2.00	0	17. GFP-Imp-a4-FL and anti-PSF-A546_Pos031_S001	00-WeoHthKAAxYiPHPXraBhb3
1.8922		Nucleus	2	0.000	1.000	1127	100001096	100000017	GFP-IMPa4-FL anti-PSF-A546 8C-S-PSF V2.00	0	17. GFP-Imp-a4-FL and anti-PSF-A546_Pos031_S001	00-WeoHthKAAxYiPHPXraBhb3
2.14277		Nucleus	2	0.000	1.000	1128	100001097	100000018	GFP-IMPa4-FL anti-PSF-A546 8C-S-PSF V2.00	0	17. GFP-Imp-a4-FL and anti-PSF-A546_Pos031_S001	00-WeoHthKAAxYiPHPXraBhb3
1.72489		Nucleus	2	0.000	1.000	1129	100001098	100000019	GFP-IMPa4-FL anti-PSF-A546 8C-S-PSF V2.00	0	17. GFP-Imp-a4-FL and anti-PSF-A546_Pos031_S001	00-WeoHthKAAxYiPHPXraBhb3
1.27436		Nucleus	2	0.000	1.000	1130	100001099	100000000	GFP-IMPa4-FL anti-PSF-A546 8C-S-PSF V2.00	0	17. GFP-Imp-a4-FL and anti-PSF-A546_Pos032_S001	00-9DTssCSTYuCyZV9sCHqrxi
1.41505		Nucleus	2	0.000	1.000	1131	100001100	100000001	GFP-IMPa4-FL anti-PSF-A546 8C-S-PSF V2.00	0	17. GFP-Imp-a4-FL and anti-PSF-A546_Pos032_S001	00-9DTssCSTYuCyZV9sCHqrxi
2.38064		Nucleus	2	0.000	1.000	1133	100001101	100000002	GFP-IMPa4-FL anti-PSF-A546 8C-S-PSF V2.00	0	17. GFP-Imp-a4-FL and anti-PSF-A546_Pos032_S001	00-9DTssCSTYuCyZV9sCHqrxi
1.24606		Nucleus	2	0.000	1.000	1134	100001102	100000003	GFP-IMPa4-FL anti-PSF-A546 8C-S-PSF V2.00	0	17. GFP-Imp-a4-FL and anti-PSF-A546_Pos032_S001	00-9DTssCSTYuCyZV9sCHqrxi
1.59165		Nucleus	2	0.000	1.000	1135	100001103	100000004	GFP-IMPa4-FL anti-PSF-A546 8C-S-PSF V2.00	0	17. GFP-Imp-a4-FL and anti-PSF-A546_Pos032_S001	00-9DTssCSTYuCyZV9sCHqrxi
2.22568		Nucleus	2	0.000	1.000	1136	100001104	100000005	GFP-IMPa4-FL anti-PSF-A546 8C-S-PSF V2.00	0	17. GFP-Imp-a4-FL and anti-PSF-A546_Pos032_S001	00-9DTssCSTYuCyZV9sCHqrxi
1.93869		Nucleus	2	0.000	1.000	1137	100001105	100000006	GFP-IMPa4-FL anti-PSF-A546 8C-S-PSF V2.00	0	17. GFP-Imp-a4-FL and anti-PSF-A546_Pos032_S001	00-9DTssCSTYuCyZV9sCHqrxi
1.30942		Nucleus	2	0.000	1.000	1138	100001106	100000007	GFP-IMPa4-FL anti-PSF-A546 8C-S-PSF V2.00	0	17. GFP-Imp-a4-FL and anti-PSF-A546_Pos032_S001	00-9DTssCSTYuCyZV9sCHqrxi
1.80513		Nucleus	2	0.000	1.000	1139	100001107	100000008	GFP-IMPa4-FL anti-PSF-A546 8C-S-PSF V2.00	0	17. GFP-Imp-a4-FL and anti-PSF-A546_Pos032_S001	00-9DTssCSTYuCyZV9sCHqrxi
2.99443		Nucleus	2	0.000	1.000	1140	100001108	100000009	GFP-IMPa4-FL anti-PSF-A546 8C-S-PSF V2.00	0	17. GFP-Imp-a4-FL and anti-PSF-A546_Pos032_S001	00-9DTssCSTYuCyZV9sCHqrxi
1.84814		Nucleus	2	0.000	1.000	1141	100001109	100000010	GFP-IMPa4-FL anti-PSF-A546 8C-S-PSF V2.00	0	17. GFP-Imp-a4-FL and anti-PSF-A546_Pos032_S001	00-9DTssCSTYuCyZV9sCHqrxi
11.9139		Nucleus	2	0.000	1.000	1142	100001110	100000011	GFP-IMPa4-FL anti-PSF-A546 8C-S-PSF V2.00	0	17. GFP-Imp-a4-FL and anti-PSF-A546_Pos032_S001	00-9DTssCSTYuCyZV9sCHqrxi
2.277		Nucleus	2	0.000	1.000	1143	100001111	100000012	GFP-IMPa4-FL anti-PSF-A546 8C-S-PSF V2.00	0	17. GFP-Imp-a4-FL and anti-PSF-A546_Pos032_S001	00-9DTssCSTYuCyZV9sCHqrxi
1.48826		Nucleus	2	0.000	1.000	1144	100001112	100000013	GFP-IMPa4-FL anti-PSF-A546 8C-S-PSF V2.00	0	17. GFP-Imp-a4-FL and anti-PSF-A546_Pos032_S001	00-9DTssCSTYuCyZV9sCHqrxi
6.12851		Nucleus	2	0.000	1.000	1145	100001113	100000014	GFP-IMPa4-FL anti-PSF-A546 8C-S-PSF V2.00	0	17. GFP-Imp-a4-FL and anti-PSF-A546_Pos032_S001	00-9DTssCSTYuCyZV9sCHqrxi
1.30722		Nucleus	2	0.000	1.000	1146	100001114	100000015	GFP-IMPa4-FL anti-PSF-A546 8C-S-PSF V2.00	0	17. GFP-Imp-a4-FL and anti-PSF-A546_Pos032_S001	00-9DTssCSTYuCyZV9sCHqrxi
1.42815		Nucleus	2	0.000	1.000	1147	100001115	100000016	GFP-IMPa4-FL anti-PSF-A546 8C-S-PSF V2.00	0	17. GFP-Imp-a4-FL and anti-PSF-A546_Pos032_S001	00-9DTssCSTYuCyZV9sCHqrxi
7.43633		Nucleus	2	0.000	1.000	1148	100001116	100000017	GFP-IMPa4-FL anti-PSF-A546 8C-S-PSF V2.00	0	17. GFP-Imp-a4-FL and anti-PSF-A546_Pos032_S001	00-9DTssCSTYuCyZV9sCHqrxi
2.26259		Nucleus	2	0.000	1.000	1149	100001117	100000018	GFP-IMPa4-FL anti-PSF-A546 8C-S-PSF V2.00	0	17. GFP-Imp-a4-FL and anti-PSF-A546_Pos032_S001	00-9DTssCSTYuCyZV9sCHqrxi
1.69731		Nucleus	2	0.000	1.000	1150	100001118	100000019	GFP-IMPa4-FL anti-PSF-A546 8C-S-PSF V2.00	0	17. GFP-Imp-a4-FL and anti-PSF-A546_Pos032_S001	00-9DTssCSTYuCyZV9sCHqrxi
1.61501		Nucleus	2	0.000	1.000	1151	100001119	100000020	GFP-IMPa4-FL anti-PSF-A546 8C-S-PSF V2.00	0	17. GFP-Imp-a4-FL and anti-PSF-A546_Pos032_S001	00-9DTssCSTYuCyZV9sCHqrxi
1.50249		Nucleus	2	0.000	1.000	1152	100001120	100000021	GFP-IMPa4-FL anti-PSF-A546 8C-S-PSF V2.00	0	17. GFP-Imp-a4-FL and anti-PSF-A546_Pos032_S001	00-9DTssCSTYuCyZV9sCHqrxi
2.17697		Nucleus	2	0.000	1.000	1153	100001121	100000022	GFP-IMPa4-FL anti-PSF-A546 8C-S-PSF V2.00	0	17. GFP-Imp-a4-FL and anti-PSF-A546_Pos032_S001	00-9DTssCSTYuCyZV9sCHqrxi
1.86714		Nucleus	2	0.000	1.000	1154	100001122	100000023	GFP-IMPa4-FL anti-PSF-A546 8C-S-PSF V2.00	0	17. GFP-Imp-a4-FL and anti-PSF-A546_Pos032_S001	00-9DTssCSTYuCyZV9sCHqrxi
1.50339		Nucleus	2	0.000	1.000	1155	100001123	100000024	GFP-IMPa4-FL anti-PSF-A546 8C-S-PSF V2.00	0	17. GFP-Imp-a4-FL and anti-PSF-A546_Pos032_S001	00-9DTssCSTYuCyZV9sCHqrxi
9.10405		Nucleus	2	0.000	1.000	1156	100001124	100000025	GFP-IMPa4-FL anti-PSF-A546 8C-S-PSF V2.00	0	17. GFP-Imp-a4-FL and anti-PSF-A546_Pos032_S001	00-9DTssCSTYuCyZV9sCHqrxi
2.17465		Nucleus	2	0.000	1.000	1157	100001125	100000026	GFP-IMPa4-FL anti-PSF-A546 8C-S-PSF V2.00	0	17. GFP-Imp-a4-FL and anti-PSF-A546_Pos032_S001	00-9DTssCSTYuCyZV9sCHqrxi
4.11446		Nucleus	2	0.000	1.000	1158	100001126	100000027	GFP-IMPa4-FL anti-PSF-A546 8C-S-PSF V2.00	0	17. GFP-Imp-a4-FL and anti-PSF-A546_Pos032_S001	00-9DTssCSTYuCyZV9sCHqrxi
2.30886		Nucleus	2	0.000	1.000	1159	100001127	100000028	GFP-IMPa4-FL anti-PSF-A546 8C-S-PSF V2.00	0	17. GFP-Imp-a4-FL and anti-PSF-A546_Pos032_S001	00-9DTssCSTYuCyZV9sCHqrxi
0.84623		Nucleus	2	0.000	1.000	1160	100001128	100000029	GFP-IMPa4-FL anti-PSF-A546 8C-S-PSF V2.00	0	17. GFP-Imp-a4-FL and anti-PSF-A546_Pos032_S001	00-9DTssCSTYuCyZV9sCHqrxi
1.53459		Nucleus	2	0.000	1.000	1161	100001129	100000030	GFP-IMPa4-FL anti-PSF-A546 8C-S-PSF V2.00	0	17. GFP-Imp-a4-FL and anti-PSF-A546_Pos032_S001	00-9DTssCSTYuCyZV9sCHqrxi
0.521767		Nucleus	2	0.000	1.000	1162	100001130	100000031	GFP-IMPa4-FL anti-PSF-A546 8C-S-PSF V2.00	0	17. GFP-Imp-a4-FL and anti-PSF-A546_Pos032_S001	00-9DTssCSTYuCyZV9sCHqrxi
0.5928		Nucleus	2	0.000	1.000	1163	100001131	100000032	GFP-IMPa4-FL anti-PSF-A546 8C-S-PSF V2.00	0	17. GFP-Imp-a4-FL and anti-PSF-A546_Pos032_S001	00-9DTssCSTYuCyZV9sCHqrxi
0.5715		Nucleus	2	0.000	1.000	1164	100001132	100000033	GFP-IMPa4-FL anti-PSF-A546 8C-S-PSF V2.00	0	17. GFP-Imp-a4-FL and anti-PSF-A546_Pos032_S001	00-9DTssCSTYuCyZV9sCHqrxi
0.50339		Nucleus	2	0.000	1.000	1165	100001133	100000034	GFP-IMPa4-FL anti-PSF-A546 8C-S-PSF V2.00	0	17. GFP-Imp-a4-FL and anti-PSF-A546_Pos032_S001	00-9DTssCSTYuCyZV9sCHqrxi
0.576789		Nucleus	2	0.000	1.000	1166	100001134	100000035	GFP-IMPa4-FL anti-PSF-A546 8C-S-PSF V2.00	0	17. GFP-Imp-a4-FL and anti-PSF-A546_Pos032_S001	00-9DTssCSTYuCyZV9sCHqrxi
0.553072		Nucleus	2	0.000	1.000	1167	100001135	100000036	GFP-IMPa4-FL anti-PSF-A546 8C-S-PSF V2.00	0	17. GFP-Imp-a4-FL and anti-PSF-A546_Pos032_S001	00-9DTssCSTYuCyZV9sCHqrxi
0.616502		Nucleus	2	0.000	1.000	1168	100001136	100000037	GFP-IMPa4-FL anti-PSF-A546 8C-S-PSF V2.00	0	17. GFP-Imp-a4-FL and anti-PSF-A546_Pos032_S001	00-9DTssCSTYuCyZV9sCHqrxi
0.611155		Nucleus	2	0.000	1.000	1169	100001137	100000038	GFP-IMPa4-FL anti-PSF-A546 8C-S-PSF V2.00	0	17. GFP-Imp-a4-FL and anti-PSF-A546_Pos032_S001	00-9DTssCSTYuCyZV9sCHqrxi
0.73263		Nucleus	2	0.000	1.000	1170	100001138	100000039	GFP-IMPa4-FL anti-PSF-A546 8C-S-PSF V2.00	0	17. GFP-Imp-a4-FL and anti-PSF-A546_Pos032_S001	00-9DTssCSTYuCyZV9sCHqrxi
0.482582		Nucleus	2	0.000	1.000	1171	100001139	100000040	GFP-IMPa4-FL anti-PSF-A546 8C-S-PSF V2.00	0	17. GFP-Imp-a4-FL and anti-PSF-A546_Pos032_S001	00-9DTssCSTYuCyZV9sCHqrxi
4.90921		Nucleus	2	0.000	1.000	1172	100001140	100000000	GFP-IMPa4-FL anti-PSF-A546 8C-S-PSF V2.00	0	17. GFP-Imp-a4-FL and anti-PSF-A546_Pos033_S001	00-MzCrM6rpK8fJhBTe97tgp7
4.22417		Nucleus	2	0.000	1.000	1173	100001141	100000001	GFP-IMPa4-FL anti-PSF-A546 8C-S-PSF V2.00	0	17. GFP-Imp-a4-FL and anti-PSF-A546_Pos033_S001	00-MzCrM6rpK8fJhBTe97tgp7
2.30176		Nucleus	2	0.000	1.000	1174	100001142	100000002	GFP-IMPa4-FL anti-PSF-A546 8C-S-PSF V2.00	0	17. GFP-Imp-a4-FL and anti-PSF-A546_Pos033_S001	00-MzCrM6rpK8fJhBTe97tgp7
1.52625		Nucleus	2	0.000	1.000	1175	100001143	100000003	GFP-IMPa4-FL anti-PSF-A546 8C-S-PSF V2.00	0	17. GFP-Imp-a4-FL and anti-PSF-A546_Pos033_S001	00-MzCrM6rpK8fJhBTe97tgp7
2.30661		Nucleus	2	0.000	1.000	1176	100001144	100000004	GFP-IMPa4-FL anti-PSF-A546 8C-S-PSF V2.00	0	17. GFP-Imp-a4-FL and anti-PSF-A546_Pos033_S001	00-MzCrM6rpK8fJhBTe97tgp7
1.97214		Nucleus	2	0.000	1.000	1177	100001145	100000005	GFP-IMPa4-FL anti-PSF-A546 8C-S-PSF V2.00	0	17. GFP-Imp-a4-FL and anti-PSF-A546_Pos033_S001	00-MzCrM6rpK8fJhBTe97tgp7
1.51507		Nucleus	2	0.000	1.000	1178	100001146	100000006	GFP-IMPa4-FL anti-PSF-A546 8C-S-PSF V2.00	0	17. GFP-Imp-a4-FL and anti-PSF-A546_Pos033_S001	00-MzCrM6rpK8fJhBTe97tgp7
1.50233		Nucleus	2	0.000	1.000	1179	100001147	100000007	GFP-IMPa4-FL anti-PSF-A546 8C-S-PSF V2.00	0	17. GFP-Imp-a4-FL and anti-PSF-A546_Pos033_S001	00-MzCrM6rpK8fJhBTe97tgp7
1.8473		Nucleus	2	0.000	1.000	1180	100001148	100000008	GFP-IMPa4-FL anti-PSF-A546 8C-S-PSF V2.00	0	17. GFP-Imp-a4-FL and anti-PSF-A546_Pos033_S001	00-MzCrM6rpK8fJhBTe97tgp7
1.62303		Nucleus	2	0.000	1.000	1181	100001149	100000009	GFP-IMPa4-FL anti-PSF-A546 8C-S-PSF V2.00	0	17. GFP-Imp-a4-FL and anti-PSF-A546_Pos033_S001	00-MzCrM6rpK8fJhBTe97tgp7
12.6148		Nucleus	2	0.000	1.000	1182	100001150	100000010	GFP-IMPa4-FL anti-PSF-A546 8C-S-PSF V2.00	0	17. GFP-Imp-a4-FL and anti-PSF-A546_Pos033_S001	00-MzCrM6rpK8fJhBTe97tgp7
4.16761		Nucleus	2	0.000	1.000	1183	100001151	100000011	GFP-IMPa4-FL anti-PSF-A546 8C-S-PSF V2.00	0	17. GFP-Imp-a4-FL and anti-PSF-A546_Pos033_S001	00-MzCrM6rpK8fJhBTe97tgp7
4.50131		Nucleus	2	0.000	1.000	1184	100001152	100000012	GFP-IMPa4-FL anti-PSF-A546 8C-S-PSF V2.00	0	17. GFP-Imp-a4-FL and anti-PSF-A546_Pos033_S001	00-MzCrM6rpK8fJhBTe97tgp7
28.8369		Nucleus	2	0.000	1.000	1185	100001153	100000013	GFP-IMPa4-FL anti-PSF-A546 8C-S-PSF V2.00	0	17. GFP-Imp-a4-FL and anti-PSF-A546_Pos033_S001	00-MzCrM6rpK8fJhBTe97tgp7
14.6168		Nucleus	2	0.000	1.000	1186	100001154	100000014	GFP-IMPa4-FL anti-PSF-A546 8C-S-PSF V2.00	0	17. GFP-Imp-a4-FL and anti-PSF-A546_Pos033_S001	00-MzCrM6rpK8fJhBTe97tgp7
9.86074		Nucleus	2	0.000	1.000	1187	100001155	100000015	GFP-IMPa4-FL anti-PSF-A546 8C-S-PSF V2.00	0	17. GFP-Imp-a4-FL and anti-PSF-A546_Pos033_S001	00-MzCrM6rpK8fJhBTe97tgp7
3.40537		Nucleus	2	0.000	1.000	1188	100001156	100000016	GFP-IMPa4-FL anti-PSF-A546 8C-S-PSF V2.00	0	17. GFP-Imp-a4-FL and anti-PSF-A546_Pos033_S001	00-MzCrM6rpK8fJhBTe97tgp7
5.56635		Nucleus	2	0.000	1.000	1189	100001157	100000017	GFP-IMPa4-FL anti-PSF-A546 8C-S-PSF V2.00	0	17. GFP-Imp-a4-FL and anti-PSF-A546_Pos033_S001	00-MzCrM6rpK8fJhBTe97tgp7
1.93758		Nucleus	2	0.000	1.000	1190	100001158	100000018	GFP-IMPa4-FL anti-PSF-A546 8C-S-PSF V2.00	0	17. GFP-Imp-a4-FL and anti-PSF-A546_Pos033_S001	00-MzCrM6rpK8fJhBTe97tgp7
4.39131		Nucleus	2	0.000	1.000	1191	100001159	100000019	GFP-IMPa4-FL anti-PSF-A546 8C-S-PSF V2.00	0	17. GFP-Imp-a4-FL and anti-PSF-A546_Pos033_S001	00-MzCrM6rpK8fJhBTe97tgp7
4.15582		Nucleus	2	0.000	1.000	1192	100001160	100000020	GFP-IMPa4-FL anti-PSF-A546 8C-S-PSF V2.00	0	17. GFP-Imp-a4-FL and anti-PSF-A546_Pos033_S001	00-MzCrM6rpK8fJhBTe97tgp7
4.35319		Nucleus	2	0.000	1.000	1193	100001161	100000021	GFP-IMPa4-FL anti-PSF-A546 8C-S-PSF V2.00	0	17. GFP-Imp-a4-FL and anti-PSF-A546_Pos033_S001	00-MzCrM6rpK8fJhBTe97tgp7
2.13806		Nucleus	2	0.000	1.000	1194	100001162	100000022	GFP-IMPa4-FL anti-PSF-A546 8C-S-PSF V2.00	0	17. GFP-Imp-a4-FL and anti-PSF-A546_Pos033_S001	00-MzCrM6rpK8fJhBTe97tgp7
4.59089		Nucleus	2	0.000	1.000	1195	100001163	100000023	GFP-IMPa4-FL anti-PSF-A546 8C-S-PSF V2.00	0	17. GFP-Imp-a4-FL and anti-PSF-A546_Pos033_S001	00-MzCrM6rpK8fJhBTe97tgp7
6.61885		Nucleus	2	0.000	1.000	1196	100001164	100000024	GFP-IMPa4-FL anti-PSF-A546 8C-S-PSF V2.00	0	17. GFP-Imp-a4-FL and anti-PSF-A546_Pos033_S001	00-MzCrM6rpK8fJhBTe97tgp7
2.39441		Nucleus	2	0.000	1.000	1198	100001165	100000000	GFP-IMPa4-FL anti-PSF-A546 8C-S-PSF V2.00	0	17. GFP-Imp-a4-FL and anti-PSF-A546_Pos034_S001	00-e8y24arodVuWRYCa56nzS9
1.99757		Nucleus	2	0.000	1.000	1199	100001166	100000001	GFP-IMPa4-FL anti-PSF-A546 8C-S-PSF V2.00	0	17. GFP-Imp-a4-FL and anti-PSF-A546_Pos034_S001	00-e8y24arodVuWRYCa56nzS9
2.09899		Nucleus	2	0.000	1.000	1200	100001167	100000002	GFP-IMPa4-FL anti-PSF-A546 8C-S-PSF V2.00	0	17. GFP-Imp-a4-FL and anti-PSF-A546_Pos034_S001	00-e8y24arodVuWRYCa56nzS9
2.11069		Nucleus	2	0.000	1.000	1201	100001168	100000003	GFP-IMPa4-FL anti-PSF-A546 8C-S-PSF V2.00	0	17. GFP-Imp-a4-FL and anti-PSF-A546_Pos034_S001	00-e8y24arodVuWRYCa56nzS9
2.18313		Nucleus	2	0.000	1.000	1202	100001169	100000004	GFP-IMPa4-FL anti-PSF-A546 8C-S-PSF V2.00	0	17. GFP-Imp-a4-FL and anti-PSF-A546_Pos034_S001	00-e8y24arodVuWRYCa56nzS9
1.95925		Nucleus	2	0.000	1.000	1203	100001170	100000005	GFP-IMPa4-FL anti-PSF-A546 8C-S-PSF V2.00	0	17. GFP-Imp-a4-FL and anti-PSF-A546_Pos034_S001	00-e8y24arodVuWRYCa56nzS9
2.02846		Nucleus	2	0.000	1.000	1204	100001171	100000006	GFP-IMPa4-FL anti-PSF-A546 8C-S-PSF V2.00	0	17. GFP-Imp-a4-FL and anti-PSF-A546_Pos034_S001	00-e8y24arodVuWRYCa56nzS9
2.74654		Nucleus	2	0.000	1.000	1205	100001172	100000007	GFP-IMPa4-FL anti-PSF-A546 8C-S-PSF V2.00	0	17. GFP-Imp-a4-FL and anti-PSF-A546_Pos034_S001	00-e8y24arodVuWRYCa56nzS9
2.42088		Nucleus	2	0.000	1.000	1206	100001173	100000008	GFP-IMPa4-FL anti-PSF-A546 8C-S-PSF V2.00	0	17. GFP-Imp-a4-FL and anti-PSF-A546_Pos034_S001	00-e8y24arodVuWRYCa56nzS9
2.34361		Nucleus	2	0.000	1.000	1207	100001174	100000009	GFP-IMPa4-FL anti-PSF-A546 8C-S-PSF V2.00	0	17. GFP-Imp-a4-FL and anti-PSF-A546_Pos034_S001	00-e8y24arodVuWRYCa56nzS9
2.35384		Nucleus	2	0.000	1.000	1208	100001175	100000010	GFP-IMPa4-FL anti-PSF-A546 8C-S-PSF V2.00	0	17. GFP-Imp-a4-FL and anti-PSF-A546_Pos034_S001	00-e8y24arodVuWRYCa56nzS9
2.44214		Nucleus	2	0.000	1.000	1209	100001176	100000011	GFP-IMPa4-FL anti-PSF-A546 8C-S-PSF V2.00	0	17. GFP-Imp-a4-FL and anti-PSF-A546_Pos034_S001	00-e8y24arodVuWRYCa56nzS9
6.57907		Nucleus	2	0.000	1.000	1210	100001177	100000012	GFP-IMPa4-FL anti-PSF-A546 8C-S-PSF V2.00	0	17. GFP-Imp-a4-FL and anti-PSF-A546_Pos034_S001	00-e8y24arodVuWRYCa56nzS9
5.87139		Nucleus	2	0.000	1.000	1211	100001178	100000013	GFP-IMPa4-FL anti-PSF-A546 8C-S-PSF V2.00	0	17. GFP-Imp-a4-FL and anti-PSF-A546_Pos034_S001	00-e8y24arodVuWRYCa56nzS9
2.08316		Nucleus	2	0.000	1.000	1212	100001179	100000014	GFP-IMPa4-FL anti-PSF-A546 8C-S-PSF V2.00	0	17. GFP-Imp-a4-FL and anti-PSF-A546_Pos034_S001	00-e8y24arodVuWRYCa56nzS9
8.79779		Nucleus	2	0.000	1.000	1213	100001180	100000015	GFP-IMPa4-FL anti-PSF-A546 8C-S-PSF V2.00	0	17. GFP-Imp-a4-FL and anti-PSF-A546_Pos034_S001	00-e8y24arodVuWRYCa56nzS9
2.19478		Nucleus	2	0.000	1.000	1214	100001181	100000016	GFP-IMPa4-FL anti-PSF-A546 8C-S-PSF V2.00	0	17. GFP-Imp-a4-FL and anti-PSF-A546_Pos034_S001	00-e8y24arodVuWRYCa56nzS9
2.04527		Nucleus	2	0.000	1.000	1215	100001182	100000017	GFP-IMPa4-FL anti-PSF-A546 8C-S-PSF V2.00	0	17. GFP-Imp-a4-FL and anti-PSF-A546_Pos034_S001	00-e8y24arodVuWRYCa56nzS9
2.27274		Nucleus	2	0.000	1.000	1216	100001183	100000018	GFP-IMPa4-FL anti-PSF-A546 8C-S-PSF V2.00	0	17. GFP-Imp-a4-FL and anti-PSF-A546_Pos034_S001	00-e8y24arodVuWRYCa56nzS9
2.29595		Nucleus	2	0.000	1.000	1217	100001184	100000019	GFP-IMPa4-FL anti-PSF-A546 8C-S-PSF V2.00	0	17. GFP-Imp-a4-FL and anti-PSF-A546_Pos034_S001	00-e8y24arodVuWRYCa56nzS9
2.0853		Nucleus	2	0.000	1.000	1218	100001185	100000020	GFP-IMPa4-FL anti-PSF-A546 8C-S-PSF V2.00	0	17. GFP-Imp-a4-FL and anti-PSF-A546_Pos034_S001	00-e8y24arodVuWRYCa56nzS9
1.8488		Nucleus	2	0.000	1.000	1219	100001186	100000021	GFP-IMPa4-FL anti-PSF-A546 8C-S-PSF V2.00	0	17. GFP-Imp-a4-FL and anti-PSF-A546_Pos034_S001	00-e8y24arodVuWRYCa56nzS9
2.17308		Nucleus	2	0.000	1.000	1220	100001187	100000022	GFP-IMPa4-FL anti-PSF-A546 8C-S-PSF V2.00	0	17. GFP-Imp-a4-FL and anti-PSF-A546_Pos034_S001	00-e8y24arodVuWRYCa56nzS9
14.1313		Nucleus	2	0.000	1.000	1221	100001188	100000023	GFP-IMPa4-FL anti-PSF-A546 8C-S-PSF V2.00	0	17. GFP-Imp-a4-FL and anti-PSF-A546_Pos034_S001	00-e8y24arodVuWRYCa56nzS9
2.23059		Nucleus	2	0.000	1.000	1222	100001189	100000024	GFP-IMPa4-FL anti-PSF-A546 8C-S-PSF V2.00	0	17. GFP-Imp-a4-FL and anti-PSF-A546_Pos034_S001	00-e8y24arodVuWRYCa56nzS9
9.58662		Nucleus	2	0.000	1.000	1223	100001190	100000025	GFP-IMPa4-FL anti-PSF-A546 8C-S-PSF V2.00	0	17. GFP-Imp-a4-FL and anti-PSF-A546_Pos034_S001	00-e8y24arodVuWRYCa56nzS9
2.12351		Nucleus	2	0.000	1.000	1224	100001191	100000026	GFP-IMPa4-FL anti-PSF-A546 8C-S-PSF V2.00	0	17. GFP-Imp-a4-FL and anti-PSF-A546_Pos034_S001	00-e8y24arodVuWRYCa56nzS9
9.92151		Nucleus	2	0.000	1.000	1225	100001192	100000027	GFP-IMPa4-FL anti-PSF-A546 8C-S-PSF V2.00	0	17. GFP-Imp-a4-FL and anti-PSF-A546_Pos034_S001	00-e8y24arodVuWRYCa56nzS9
64.1806		Nucleus	2	0.000	1.000	1226	100001193	100000028	GFP-IMPa4-FL anti-PSF-A546 8C-S-PSF V2.00	0	17. GFP-Imp-a4-FL and anti-PSF-A546_Pos034_S001	00-e8y24arodVuWRYCa56nzS9
2.22013		Nucleus	2	0.000	1.000	1227	100001194	100000029	GFP-IMPa4-FL anti-PSF-A546 8C-S-PSF V2.00	0	17. GFP-Imp-a4-FL and anti-PSF-A546_Pos034_S001	00-e8y24arodVuWRYCa56nzS9
2.17927		Nucleus	2	0.000	1.000	1228	100001195	100000030	GFP-IMPa4-FL anti-PSF-A546 8C-S-PSF V2.00	0	17. GFP-Imp-a4-FL and anti-PSF-A546_Pos034_S001	00-e8y24arodVuWRYCa56nzS9
2.97767		Nucleus	2	0.000	1.000	1229	100001196	100000031	GFP-IMPa4-FL anti-PSF-A546 8C-S-PSF V2.00	0	17. GFP-Imp-a4-FL and anti-PSF-A546_Pos034_S001	00-e8y24arodVuWRYCa56nzS9
3.2743		Nucleus	2	0.000	1.000	1230	100001197	100000032	GFP-IMPa4-FL anti-PSF-A546 8C-S-PSF V2.00	0	17. GFP-Imp-a4-FL and anti-PSF-A546_Pos034_S001	00-e8y24arodVuWRYCa56nzS9
7.35415		Nucleus	2	0.000	1.000	1231	100001198	100000033	GFP-IMPa4-FL anti-PSF-A546 8C-S-PSF V2.00	0	17. GFP-Imp-a4-FL and anti-PSF-A546_Pos034_S001	00-e8y24arodVuWRYCa56nzS9
2.33663		Nucleus	2	0.000	1.000	1232	100001199	100000034	GFP-IMPa4-FL anti-PSF-A546 8C-S-PSF V2.00	0	17. GFP-Imp-a4-FL and anti-PSF-A546_Pos034_S001	00-e8y24arodVuWRYCa56nzS9
2.26263		Nucleus	2	0.000	1.000	1233	100001200	100000035	GFP-IMPa4-FL anti-PSF-A546 8C-S-PSF V2.00	0	17. GFP-Imp-a4-FL and anti-PSF-A546_Pos034_S001	00-e8y24arodVuWRYCa56nzS9
11.8504		Nucleus	2	0.000	1.000	1234	100001201	100000036	GFP-IMPa4-FL anti-PSF-A546 8C-S-PSF V2.00	0	17. GFP-Imp-a4-FL and anti-PSF-A546_Pos034_S001	00-e8y24arodVuWRYCa56nzS9
10.5605		Nucleus	2	0.000	1.000	1235	100001202	100000037	GFP-IMPa4-FL anti-PSF-A546 8C-S-PSF V2.00	0	17. GFP-Imp-a4-FL and anti-PSF-A546_Pos034_S001	00-e8y24arodVuWRYCa56nzS9
4.0195		Nucleus	2	0.000	1.000	1236	100001203	100000038	GFP-IMPa4-FL anti-PSF-A546 8C-S-PSF V2.00	0	17. GFP-Imp-a4-FL and anti-PSF-A546_Pos034_S001	00-e8y24arodVuWRYCa56nzS9
86.0728		Nucleus	2	0.000	1.000	1237	100001204	100000039	GFP-IMPa4-FL anti-PSF-A546 8C-S-PSF V2.00	0	17. GFP-Imp-a4-FL and anti-PSF-A546_Pos034_S001	00-e8y24arodVuWRYCa56nzS9
6.46227		Nucleus	2	0.000	1.000	1238	100001205	100000000	GFP-IMPa4-FL anti-PSF-A546 8C-S-PSF V2.00	0	17. GFP-Imp-a4-FL and anti-PSF-A546_Pos035_S001	00-oefV4fBpjkPdgePSGMZwiT
10.5204		Nucleus	2	0.000	1.000	1241	100001206	100000001	GFP-IMPa4-FL anti-PSF-A546 8C-S-PSF V2.00	0	17. GFP-Imp-a4-FL and anti-PSF-A546_Pos035_S001	00-oefV4fBpjkPdgePSGMZwiT
3.37862		Nucleus	2	0.000	1.000	1243	100001207	100000002	GFP-IMPa4-FL anti-PSF-A546 8C-S-PSF V2.00	0	17. GFP-Imp-a4-FL and anti-PSF-A546_Pos035_S001	00-oefV4fBpjkPdgePSGMZwiT
5.11311		Nucleus	2	0.000	1.000	1244	100001208	100000003	GFP-IMPa4-FL anti-PSF-A546 8C-S-PSF V2.00	0	17. GFP-Imp-a4-FL and anti-PSF-A546_Pos035_S001	00-oefV4fBpjkPdgePSGMZwiT
5.47809		Nucleus	2	0.000	1.000	1245	100001209	100000004	GFP-IMPa4-FL anti-PSF-A546 8C-S-PSF V2.00	0	17. GFP-Imp-a4-FL and anti-PSF-A546_Pos035_S001	00-oefV4fBpjkPdgePSGMZwiT
18.542		Nucleus	2	0.000	1.000	1246	100001210	100000005	GFP-IMPa4-FL anti-PSF-A546 8C-S-PSF V2.00	0	17. GFP-Imp-a4-FL and anti-PSF-A546_Pos035_S001	00-oefV4fBpjkPdgePSGMZwiT
3.0913		Nucleus	2	0.000	1.000	1249	100001211	100000006	GFP-IMPa4-FL anti-PSF-A546 8C-S-PSF V2.00	0	17. GFP-Imp-a4-FL and anti-PSF-A546_Pos035_S001	00-oefV4fBpjkPdgePSGMZwiT
5.15058		Nucleus	2	0.000	1.000	1250	100001212	100000007	GFP-IMPa4-FL anti-PSF-A546 8C-S-PSF V2.00	0	17. GFP-Imp-a4-FL and anti-PSF-A546_Pos035_S001	00-oefV4fBpjkPdgePSGMZwiT
4.38281		Nucleus	2	0.000	1.000	1251	100001213	100000008	GFP-IMPa4-FL anti-PSF-A546 8C-S-PSF V2.00	0	17. GFP-Imp-a4-FL and anti-PSF-A546_Pos035_S001	00-oefV4fBpjkPdgePSGMZwiT
1.90628		Nucleus	2	0.000	1.000	1253	100001214	100000009	GFP-IMPa4-FL anti-PSF-A546 8C-S-PSF V2.00	0	17. GFP-Imp-a4-FL and anti-PSF-A546_Pos035_S001	00-oefV4fBpjkPdgePSGMZwiT
2.12429		Nucleus	2	0.000	1.000	1254	100001215	100000010	GFP-IMPa4-FL anti-PSF-A546 8C-S-PSF V2.00	0	17. GFP-Imp-a4-FL and anti-PSF-A546_Pos035_S001	00-oefV4fBpjkPdgePSGMZwiT
3.23495		Nucleus	2	0.000	1.000	1257	100001216	100000011	GFP-IMPa4-FL anti-PSF-A546 8C-S-PSF V2.00	0	17. GFP-Imp-a4-FL and anti-PSF-A546_Pos035_S001	00-oefV4fBpjkPdgePSGMZwiT
3.27643		Nucleus	2	0.000	1.000	1258	100001217	100000012	GFP-IMPa4-FL anti-PSF-A546 8C-S-PSF V2.00	0	17. GFP-Imp-a4-FL and anti-PSF-A546_Pos035_S001	00-oefV4fBpjkPdgePSGMZwiT
2.019		Nucleus	2	0.000	1.000	1261	100001218	100000013	GFP-IMPa4-FL anti-PSF-A546 8C-S-PSF V2.00	0	17. GFP-Imp-a4-FL and anti-PSF-A546_Pos035_S001	00-oefV4fBpjkPdgePSGMZwiT
1.90712		Nucleus	2	0.000	1.000	1262	100001219	100000014	GFP-IMPa4-FL anti-PSF-A546 8C-S-PSF V2.00	0	17. GFP-Imp-a4-FL and anti-PSF-A546_Pos035_S001	00-oefV4fBpjkPdgePSGMZwiT
1.9771		Nucleus	2	0.000	1.000	1263	100001220	100000015	GFP-IMPa4-FL anti-PSF-A546 8C-S-PSF V2.00	0	17. GFP-Imp-a4-FL and anti-PSF-A546_Pos035_S001	00-oefV4fBpjkPdgePSGMZwiT
2.06534		Nucleus	2	0.000	1.000	1264	100001221	100000016	GFP-IMPa4-FL anti-PSF-A546 8C-S-PSF V2.00	0	17. GFP-Imp-a4-FL and anti-PSF-A546_Pos035_S001	00-oefV4fBpjkPdgePSGMZwiT
6.70341		Nucleus	2	0.000	1.000	1265	100001222	100000017	GFP-IMPa4-FL anti-PSF-A546 8C-S-PSF V2.00	0	17. GFP-Imp-a4-FL and anti-PSF-A546_Pos035_S001	00-oefV4fBpjkPdgePSGMZwiT
2.22971		Nucleus	2	0.000	1.000	1266	100001223	100000018	GFP-IMPa4-FL anti-PSF-A546 8C-S-PSF V2.00	0	17. GFP-Imp-a4-FL and anti-PSF-A546_Pos035_S001	00-oefV4fBpjkPdgePSGMZwiT
5.53138		Nucleus	2	0.000	1.000	1267	100001224	100000019	GFP-IMPa4-FL anti-PSF-A546 8C-S-PSF V2.00	0	17. GFP-Imp-a4-FL and anti-PSF-A546_Pos035_S001	00-oefV4fBpjkPdgePSGMZwiT
2.52013		Nucleus	2	0.000	1.000	1268	100001225	100000020	GFP-IMPa4-FL anti-PSF-A546 8C-S-PSF V2.00	0	17. GFP-Imp-a4-FL and anti-PSF-A546_Pos035_S001	00-oefV4fBpjkPdgePSGMZwiT
6.48759		Nucleus	2	0.000	1.000	1269	100001226	100000021	GFP-IMPa4-FL anti-PSF-A546 8C-S-PSF V2.00	0	17. GFP-Imp-a4-FL and anti-PSF-A546_Pos035_S001	00-oefV4fBpjkPdgePSGMZwiT
2.20073		Nucleus	2	0.000	1.000	1270	100001227	100000022	GFP-IMPa4-FL anti-PSF-A546 8C-S-PSF V2.00	0	17. GFP-Imp-a4-FL and anti-PSF-A546_Pos035_S001	00-oefV4fBpjkPdgePSGMZwiT
4.30366		Nucleus	2	0.000	1.000	1271	100001228	100000023	GFP-IMPa4-FL anti-PSF-A546 8C-S-PSF V2.00	0	17. GFP-Imp-a4-FL and anti-PSF-A546_Pos035_S001	00-oefV4fBpjkPdgePSGMZwiT
4.08457		Nucleus	2	0.000	1.000	1272	100001229	100000024	GFP-IMPa4-FL anti-PSF-A546 8C-S-PSF V2.00	0	17. GFP-Imp-a4-FL and anti-PSF-A546_Pos035_S001	00-oefV4fBpjkPdgePSGMZwiT
6.61832		Nucleus	2	0.000	1.000	1273	100001230	100000025	GFP-IMPa4-FL anti-PSF-A546 8C-S-PSF V2.00	0	17. GFP-Imp-a4-FL and anti-PSF-A546_Pos035_S001	00-oefV4fBpjkPdgePSGMZwiT
3.35737		Nucleus	2	0.000	1.000	1274	100001231	100000026	GFP-IMPa4-FL anti-PSF-A546 8C-S-PSF V2.00	0	17. GFP-Imp-a4-FL and anti-PSF-A546_Pos035_S001	00-oefV4fBpjkPdgePSGMZwiT
2.48763		Nucleus	2	0.000	1.000	1275	100001232	100000027	GFP-IMPa4-FL anti-PSF-A546 8C-S-PSF V2.00	0	17. GFP-Imp-a4-FL and anti-PSF-A546_Pos035_S001	00-oefV4fBpjkPdgePSGMZwiT
12.1766		Nucleus	2	0.000	1.000	1276	100001233	100000028	GFP-IMPa4-FL anti-PSF-A546 8C-S-PSF V2.00	0	17. GFP-Imp-a4-FL and anti-PSF-A546_Pos035_S001	00-oefV4fBpjkPdgePSGMZwiT
3.48276		Nucleus	2	0.000	1.000	1277	100001234	100000029	GFP-IMPa4-FL anti-PSF-A546 8C-S-PSF V2.00	0	17. GFP-Imp-a4-FL and anti-PSF-A546_Pos035_S001	00-oefV4fBpjkPdgePSGMZwiT
5.83215		Nucleus	2	0.000	1.000	1278	100001235	100000000	GFP-IMPa4-FL anti-PSF-A546 8C-S-PSF V2.00	0	17. GFP-Imp-a4-FL and anti-PSF-A546_Pos036_S001	00-YpUtgAzW3vzNiX6H9KAASe
2.37371		Nucleus	2	0.000	1.000	1279	100001236	100000001	GFP-IMPa4-FL anti-PSF-A546 8C-S-PSF V2.00	0	17. GFP-Imp-a4-FL and anti-PSF-A546_Pos036_S001	00-YpUtgAzW3vzNiX6H9KAASe
5.24857		Nucleus	2	0.000	1.000	1280	100001237	100000002	GFP-IMPa4-FL anti-PSF-A546 8C-S-PSF V2.00	0	17. GFP-Imp-a4-FL and anti-PSF-A546_Pos036_S001	00-YpUtgAzW3vzNiX6H9KAASe
1.74807		Nucleus	2	0.000	1.000	1281	100001238	100000003	GFP-IMPa4-FL anti-PSF-A546 8C-S-PSF V2.00	0	17. GFP-Imp-a4-FL and anti-PSF-A546_Pos036_S001	00-YpUtgAzW3vzNiX6H9KAASe
3.36238		Nucleus	2	0.000	1.000	1283	100001239	100000004	GFP-IMPa4-FL anti-PSF-A546 8C-S-PSF V2.00	0	17. GFP-Imp-a4-FL and anti-PSF-A546_Pos036_S001	00-YpUtgAzW3vzNiX6H9KAASe
1.76365		Nucleus	2	0.000	1.000	1284	100001240	100000005	GFP-IMPa4-FL anti-PSF-A546 8C-S-PSF V2.00	0	17. GFP-Imp-a4-FL and anti-PSF-A546_Pos036_S001	00-YpUtgAzW3vzNiX6H9KAASe
2.02073		Nucleus	2	0.000	1.000	1285	100001241	100000006	GFP-IMPa4-FL anti-PSF-A546 8C-S-PSF V2.00	0	17. GFP-Imp-a4-FL and anti-PSF-A546_Pos036_S001	00-YpUtgAzW3vzNiX6H9KAASe
2.05891		Nucleus	2	0.000	1.000	1286	100001242	100000007	GFP-IMPa4-FL anti-PSF-A546 8C-S-PSF V2.00	0	17. GFP-Imp-a4-FL and anti-PSF-A546_Pos036_S001	00-YpUtgAzW3vzNiX6H9KAASe
3.83387		Nucleus	2	0.000	1.000	1287	100001243	100000008	GFP-IMPa4-FL anti-PSF-A546 8C-S-PSF V2.00	0	17. GFP-Imp-a4-FL and anti-PSF-A546_Pos036_S001	00-YpUtgAzW3vzNiX6H9KAASe
1.83755		Nucleus	2	0.000	1.000	1288	100001244	100000009	GFP-IMPa4-FL anti-PSF-A546 8C-S-PSF V2.00	0	17. GFP-Imp-a4-FL and anti-PSF-A546_Pos036_S001	00-YpUtgAzW3vzNiX6H9KAASe
1.50977		Nucleus	2	0.000	1.000	1289	100001245	100000010	GFP-IMPa4-FL anti-PSF-A546 8C-S-PSF V2.00	0	17. GFP-Imp-a4-FL and anti-PSF-A546_Pos036_S001	00-YpUtgAzW3vzNiX6H9KAASe
1.86615		Nucleus	2	0.000	1.000	1291	100001246	100000011	GFP-IMPa4-FL anti-PSF-A546 8C-S-PSF V2.00	0	17. GFP-Imp-a4-FL and anti-PSF-A546_Pos036_S001	00-YpUtgAzW3vzNiX6H9KAASe
1.96175		Nucleus	2	0.000	1.000	1292	100001247	100000012	GFP-IMPa4-FL anti-PSF-A546 8C-S-PSF V2.00	0	17. GFP-Imp-a4-FL and anti-PSF-A546_Pos036_S001	00-YpUtgAzW3vzNiX6H9KAASe
1.5612		Nucleus	2	0.000	1.000	1293	100001248	100000013	GFP-IMPa4-FL anti-PSF-A546 8C-S-PSF V2.00	0	17. GFP-Imp-a4-FL and anti-PSF-A546_Pos036_S001	00-YpUtgAzW3vzNiX6H9KAASe
1.88172		Nucleus	2	0.000	1.000	1294	100001249	100000014	GFP-IMPa4-FL anti-PSF-A546 8C-S-PSF V2.00	0	17. GFP-Imp-a4-FL and anti-PSF-A546_Pos036_S001	00-YpUtgAzW3vzNiX6H9KAASe
0.69893		Nucleus	2	0.000	1.000	1296	100001250	100000015	GFP-IMPa4-FL anti-PSF-A546 8C-S-PSF V2.00	0	17. GFP-Imp-a4-FL and anti-PSF-A546_Pos036_S001	00-YpUtgAzW3vzNiX6H9KAASe
0.651112		Nucleus	2	0.000	1.000	1297	100001251	100000016	GFP-IMPa4-FL anti-PSF-A546 8C-S-PSF V2.00	0	17. GFP-Imp-a4-FL and anti-PSF-A546_Pos036_S001	00-YpUtgAzW3vzNiX6H9KAASe
4.70806		Nucleus	2	0.000	1.000	1298	100001252	100000017	GFP-IMPa4-FL anti-PSF-A546 8C-S-PSF V2.00	0	17. GFP-Imp-a4-FL and anti-PSF-A546_Pos036_S001	00-YpUtgAzW3vzNiX6H9KAASe
1.36386		Nucleus	2	0.000	1.000	1299	100001253	100000018	GFP-IMPa4-FL anti-PSF-A546 8C-S-PSF V2.00	0	17. GFP-Imp-a4-FL and anti-PSF-A546_Pos036_S001	00-YpUtgAzW3vzNiX6H9KAASe
8.62901		Nucleus	2	0.000	1.000	1300	100001254	100000019	GFP-IMPa4-FL anti-PSF-A546 8C-S-PSF V2.00	0	17. GFP-Imp-a4-FL and anti-PSF-A546_Pos036_S001	00-YpUtgAzW3vzNiX6H9KAASe
4.74925		Nucleus	2	0.000	1.000	1301	100001255	100000020	GFP-IMPa4-FL anti-PSF-A546 8C-S-PSF V2.00	0	17. GFP-Imp-a4-FL and anti-PSF-A546_Pos036_S001	00-YpUtgAzW3vzNiX6H9KAASe
4.50503		Nucleus	2	0.000	1.000	1302	100001256	100000021	GFP-IMPa4-FL anti-PSF-A546 8C-S-PSF V2.00	0	17. GFP-Imp-a4-FL and anti-PSF-A546_Pos036_S001	00-YpUtgAzW3vzNiX6H9KAASe
1.71706		Nucleus	2	0.000	1.000	1303	100001257	100000022	GFP-IMPa4-FL anti-PSF-A546 8C-S-PSF V2.00	0	17. GFP-Imp-a4-FL and anti-PSF-A546_Pos036_S001	00-YpUtgAzW3vzNiX6H9KAASe
1.74273		Nucleus	2	0.000	1.000	1304	100001258	100000023	GFP-IMPa4-FL anti-PSF-A546 8C-S-PSF V2.00	0	17. GFP-Imp-a4-FL and anti-PSF-A546_Pos036_S001	00-YpUtgAzW3vzNiX6H9KAASe
5.15643		Nucleus	2	0.000	1.000	1305	100001259	100000024	GFP-IMPa4-FL anti-PSF-A546 8C-S-PSF V2.00	0	17. GFP-Imp-a4-FL and anti-PSF-A546_Pos036_S001	00-YpUtgAzW3vzNiX6H9KAASe
1.63085		Nucleus	2	0.000	1.000	1306	100001260	100000025	GFP-IMPa4-FL anti-PSF-A546 8C-S-PSF V2.00	0	17. GFP-Imp-a4-FL and anti-PSF-A546_Pos036_S001	00-YpUtgAzW3vzNiX6H9KAASe
6.62431		Nucleus	2	0.000	1.000	1307	100001261	100000026	GFP-IMPa4-FL anti-PSF-A546 8C-S-PSF V2.00	0	17. GFP-Imp-a4-FL and anti-PSF-A546_Pos036_S001	00-YpUtgAzW3vzNiX6H9KAASe
6.76042		Nucleus	2	0.000	1.000	1308	100001262	100000027	GFP-IMPa4-FL anti-PSF-A546 8C-S-PSF V2.00	0	17. GFP-Imp-a4-FL and anti-PSF-A546_Pos036_S001	00-YpUtgAzW3vzNiX6H9KAASe
13.5708		Nucleus	2	0.000	1.000	1309	100001263	100000028	GFP-IMPa4-FL anti-PSF-A546 8C-S-PSF V2.00	0	17. GFP-Imp-a4-FL and anti-PSF-A546_Pos036_S001	00-YpUtgAzW3vzNiX6H9KAASe
1.87409		Nucleus	2	0.000	1.000	1310	100001264	100000029	GFP-IMPa4-FL anti-PSF-A546 8C-S-PSF V2.00	0	17. GFP-Imp-a4-FL and anti-PSF-A546_Pos036_S001	00-YpUtgAzW3vzNiX6H9KAASe
4.74172		Nucleus	2	0.000	1.000	1311	100001265	100000030	GFP-IMPa4-FL anti-PSF-A546 8C-S-PSF V2.00	0	17. GFP-Imp-a4-FL and anti-PSF-A546_Pos036_S001	00-YpUtgAzW3vzNiX6H9KAASe
5.88453		Nucleus	2	0.000	1.000	1312	100001266	100000031	GFP-IMPa4-FL anti-PSF-A546 8C-S-PSF V2.00	0	17. GFP-Imp-a4-FL and anti-PSF-A546_Pos036_S001	00-YpUtgAzW3vzNiX6H9KAASe
1.83498		Nucleus	2	0.000	1.000	1313	100001267	100000032	GFP-IMPa4-FL anti-PSF-A546 8C-S-PSF V2.00	0	17. GFP-Imp-a4-FL and anti-PSF-A546_Pos036_S001	00-YpUtgAzW3vzNiX6H9KAASe
2.00021		Nucleus	2	0.000	1.000	1314	100001268	100000033	GFP-IMPa4-FL anti-PSF-A546 8C-S-PSF V2.00	0	17. GFP-Imp-a4-FL and anti-PSF-A546_Pos036_S001	00-YpUtgAzW3vzNiX6H9KAASe
5.40436		Nucleus	2	0.000	1.000	1315	100001269	100000034	GFP-IMPa4-FL anti-PSF-A546 8C-S-PSF V2.00	0	17. GFP-Imp-a4-FL and anti-PSF-A546_Pos036_S001	00-YpUtgAzW3vzNiX6H9KAASe
1.97279		Nucleus	2	0.000	1.000	1316	100001270	100000035	GFP-IMPa4-FL anti-PSF-A546 8C-S-PSF V2.00	0	17. GFP-Imp-a4-FL and anti-PSF-A546_Pos036_S001	00-YpUtgAzW3vzNiX6H9KAASe
1.95711		Nucleus	2	0.000	1.000	1317	100001271	100000036	GFP-IMPa4-FL anti-PSF-A546 8C-S-PSF V2.00	0	17. GFP-Imp-a4-FL and anti-PSF-A546_Pos036_S001	00-YpUtgAzW3vzNiX6H9KAASe
1.74861		Nucleus	2	0.000	1.000	1318	100001272	100000037	GFP-IMPa4-FL anti-PSF-A546 8C-S-PSF V2.00	0	17. GFP-Imp-a4-FL and anti-PSF-A546_Pos036_S001	00-YpUtgAzW3vzNiX6H9KAASe
4.92798		Nucleus	2	0.000	1.000	1319	100001273	100000038	GFP-IMPa4-FL anti-PSF-A546 8C-S-PSF V2.00	0	17. GFP-Imp-a4-FL and anti-PSF-A546_Pos036_S001	00-YpUtgAzW3vzNiX6H9KAASe
1.71584		Nucleus	2	0.000	1.000	1320	100001274	100000039	GFP-IMPa4-FL anti-PSF-A546 8C-S-PSF V2.00	0	17. GFP-Imp-a4-FL and anti-PSF-A546_Pos036_S001	00-YpUtgAzW3vzNiX6H9KAASe
4.03025		Nucleus	2	0.000	1.000	1321	100001275	100000040	GFP-IMPa4-FL anti-PSF-A546 8C-S-PSF V2.00	0	17. GFP-Imp-a4-FL and anti-PSF-A546_Pos036_S001	00-YpUtgAzW3vzNiX6H9KAASe
13.2303		Nucleus	2	0.000	1.000	1322	100001276	100000041	GFP-IMPa4-FL anti-PSF-A546 8C-S-PSF V2.00	0	17. GFP-Imp-a4-FL and anti-PSF-A546_Pos036_S001	00-YpUtgAzW3vzNiX6H9KAASe
11.3252		Nucleus	2	0.000	1.000	1323	100001277	100000042	GFP-IMPa4-FL anti-PSF-A546 8C-S-PSF V2.00	0	17. GFP-Imp-a4-FL and anti-PSF-A546_Pos036_S001	00-YpUtgAzW3vzNiX6H9KAASe
9.8527		Nucleus	2	0.000	1.000	1324	100001278	100000043	GFP-IMPa4-FL anti-PSF-A546 8C-S-PSF V2.00	0	17. GFP-Imp-a4-FL and anti-PSF-A546_Pos036_S001	00-YpUtgAzW3vzNiX6H9KAASe
2.30602		Nucleus	2	0.000	1.000	1325	100001279	100000044	GFP-IMPa4-FL anti-PSF-A546 8C-S-PSF V2.00	0	17. GFP-Imp-a4-FL and anti-PSF-A546_Pos036_S001	00-YpUtgAzW3vzNiX6H9KAASe
1.69675		Nucleus	2	0.000	1.000	1326	100001280	100000045	GFP-IMPa4-FL anti-PSF-A546 8C-S-PSF V2.00	0	17. GFP-Imp-a4-FL and anti-PSF-A546_Pos036_S001	00-YpUtgAzW3vzNiX6H9KAASe
1.68814		Nucleus	2	0.000	1.000	1327	100001281	100000046	GFP-IMPa4-FL anti-PSF-A546 8C-S-PSF V2.00	0	17. GFP-Imp-a4-FL and anti-PSF-A546_Pos036_S001	00-YpUtgAzW3vzNiX6H9KAASe
1.47669		Nucleus	2	0.000	1.000	1328	100001282	100000047	GFP-IMPa4-FL anti-PSF-A546 8C-S-PSF V2.00	0	17. GFP-Imp-a4-FL and anti-PSF-A546_Pos036_S001	00-YpUtgAzW3vzNiX6H9KAASe
1.81149		Nucleus	2	0.000	1.000	1329	100001283	100000048	GFP-IMPa4-FL anti-PSF-A546 8C-S-PSF V2.00	0	17. GFP-Imp-a4-FL and anti-PSF-A546_Pos036_S001	00-YpUtgAzW3vzNiX6H9KAASe
0.64832		Nucleus	2	0.000	1.000	1330	100001284	100000049	GFP-IMPa4-FL anti-PSF-A546 8C-S-PSF V2.00	0	17. GFP-Imp-a4-FL and anti-PSF-A546_Pos036_S001	00-YpUtgAzW3vzNiX6H9KAASe
0.633645		Nucleus	2	0.000	1.000	1331	100001285	100000050	GFP-IMPa4-FL anti-PSF-A546 8C-S-PSF V2.00	0	17. GFP-Imp-a4-FL and anti-PSF-A546_Pos036_S001	00-YpUtgAzW3vzNiX6H9KAASe
71.253		Nucleus	2	0.000	1.000	1333	100001286	100000000	GFP-IMPa4-FL anti-PSF-A546 8C-S-PSF V2.00	0	17. GFP-Imp-a4-FL and anti-PSF-A546_Pos037_S001	00-bJhtHoJq8dRhhbwaDPL5jH
2.26415		Nucleus	2	0.000	1.000	1334	100001287	100000001	GFP-IMPa4-FL anti-PSF-A546 8C-S-PSF V2.00	0	17. GFP-Imp-a4-FL and anti-PSF-A546_Pos037_S001	00-bJhtHoJq8dRhhbwaDPL5jH
3.09623		Nucleus	2	0.000	1.000	1335	100001288	100000002	GFP-IMPa4-FL anti-PSF-A546 8C-S-PSF V2.00	0	17. GFP-Imp-a4-FL and anti-PSF-A546_Pos037_S001	00-bJhtHoJq8dRhhbwaDPL5jH
3.21746		Nucleus	2	0.000	1.000	1336	100001289	100000003	GFP-IMPa4-FL anti-PSF-A546 8C-S-PSF V2.00	0	17. GFP-Imp-a4-FL and anti-PSF-A546_Pos037_S001	00-bJhtHoJq8dRhhbwaDPL5jH
2.06843		Nucleus	2	0.000	1.000	1337	100001290	100000004	GFP-IMPa4-FL anti-PSF-A546 8C-S-PSF V2.00	0	17. GFP-Imp-a4-FL and anti-PSF-A546_Pos037_S001	00-bJhtHoJq8dRhhbwaDPL5jH
5.04511		Nucleus	2	0.000	1.000	1338	100001291	100000005	GFP-IMPa4-FL anti-PSF-A546 8C-S-PSF V2.00	0	17. GFP-Imp-a4-FL and anti-PSF-A546_Pos037_S001	00-bJhtHoJq8dRhhbwaDPL5jH
2.01533		Nucleus	2	0.000	1.000	1339	100001292	100000006	GFP-IMPa4-FL anti-PSF-A546 8C-S-PSF V2.00	0	17. GFP-Imp-a4-FL and anti-PSF-A546_Pos037_S001	00-bJhtHoJq8dRhhbwaDPL5jH
12.4861		Nucleus	2	0.000	1.000	1340	100001293	100000007	GFP-IMPa4-FL anti-PSF-A546 8C-S-PSF V2.00	0	17. GFP-Imp-a4-FL and anti-PSF-A546_Pos037_S001	00-bJhtHoJq8dRhhbwaDPL5jH
2.79091		Nucleus	2	0.000	1.000	1341	100001294	100000008	GFP-IMPa4-FL anti-PSF-A546 8C-S-PSF V2.00	0	17. GFP-Imp-a4-FL and anti-PSF-A546_Pos037_S001	00-bJhtHoJq8dRhhbwaDPL5jH
4.44673		Nucleus	2	0.000	1.000	1342	100001295	100000009	GFP-IMPa4-FL anti-PSF-A546 8C-S-PSF V2.00	0	17. GFP-Imp-a4-FL and anti-PSF-A546_Pos037_S001	00-bJhtHoJq8dRhhbwaDPL5jH
2.38247		Nucleus	2	0.000	1.000	1343	100001296	100000010	GFP-IMPa4-FL anti-PSF-A546 8C-S-PSF V2.00	0	17. GFP-Imp-a4-FL and anti-PSF-A546_Pos037_S001	00-bJhtHoJq8dRhhbwaDPL5jH
43.3567		Nucleus	2	0.000	1.000	1344	100001297	100000011	GFP-IMPa4-FL anti-PSF-A546 8C-S-PSF V2.00	0	17. GFP-Imp-a4-FL and anti-PSF-A546_Pos037_S001	00-bJhtHoJq8dRhhbwaDPL5jH
5.58907		Nucleus	2	0.000	1.000	1345	100001298	100000012	GFP-IMPa4-FL anti-PSF-A546 8C-S-PSF V2.00	0	17. GFP-Imp-a4-FL and anti-PSF-A546_Pos037_S001	00-bJhtHoJq8dRhhbwaDPL5jH
2.01501		Nucleus	2	0.000	1.000	1346	100001299	100000013	GFP-IMPa4-FL anti-PSF-A546 8C-S-PSF V2.00	0	17. GFP-Imp-a4-FL and anti-PSF-A546_Pos037_S001	00-bJhtHoJq8dRhhbwaDPL5jH
2.16104		Nucleus	2	0.000	1.000	1347	100001300	100000014	GFP-IMPa4-FL anti-PSF-A546 8C-S-PSF V2.00	0	17. GFP-Imp-a4-FL and anti-PSF-A546_Pos037_S001	00-bJhtHoJq8dRhhbwaDPL5jH
2.09858		Nucleus	2	0.000	1.000	1348	100001301	100000015	GFP-IMPa4-FL anti-PSF-A546 8C-S-PSF V2.00	0	17. GFP-Imp-a4-FL and anti-PSF-A546_Pos037_S001	00-bJhtHoJq8dRhhbwaDPL5jH
2.11656		Nucleus	2	0.000	1.000	1349	100001302	100000016	GFP-IMPa4-FL anti-PSF-A546 8C-S-PSF V2.00	0	17. GFP-Imp-a4-FL and anti-PSF-A546_Pos037_S001	00-bJhtHoJq8dRhhbwaDPL5jH
4.87935		Nucleus	2	0.000	1.000	1350	100001303	100000017	GFP-IMPa4-FL anti-PSF-A546 8C-S-PSF V2.00	0	17. GFP-Imp-a4-FL and anti-PSF-A546_Pos037_S001	00-bJhtHoJq8dRhhbwaDPL5jH
6.51622		Nucleus	2	0.000	1.000	1351	100001304	100000018	GFP-IMPa4-FL anti-PSF-A546 8C-S-PSF V2.00	0	17. GFP-Imp-a4-FL and anti-PSF-A546_Pos037_S001	00-bJhtHoJq8dRhhbwaDPL5jH
7.09545		Nucleus	2	0.000	1.000	1352	100001305	100000019	GFP-IMPa4-FL anti-PSF-A546 8C-S-PSF V2.00	0	17. GFP-Imp-a4-FL and anti-PSF-A546_Pos037_S001	00-bJhtHoJq8dRhhbwaDPL5jH
8.11745		Nucleus	2	0.000	1.000	1353	100001306	100000020	GFP-IMPa4-FL anti-PSF-A546 8C-S-PSF V2.00	0	17. GFP-Imp-a4-FL and anti-PSF-A546_Pos037_S001	00-bJhtHoJq8dRhhbwaDPL5jH
8.93982		Nucleus	2	0.000	1.000	1354	100001307	100000021	GFP-IMPa4-FL anti-PSF-A546 8C-S-PSF V2.00	0	17. GFP-Imp-a4-FL and anti-PSF-A546_Pos037_S001	00-bJhtHoJq8dRhhbwaDPL5jH
13.7051		Nucleus	2	0.000	1.000	1355	100001308	100000022	GFP-IMPa4-FL anti-PSF-A546 8C-S-PSF V2.00	0	17. GFP-Imp-a4-FL and anti-PSF-A546_Pos037_S001	00-bJhtHoJq8dRhhbwaDPL5jH
11.9449		Nucleus	2	0.000	1.000	1356	100001309	100000023	GFP-IMPa4-FL anti-PSF-A546 8C-S-PSF V2.00	0	17. GFP-Imp-a4-FL and anti-PSF-A546_Pos037_S001	00-bJhtHoJq8dRhhbwaDPL5jH
4.2009		Nucleus	2	0.000	1.000	1357	100001310	100000024	GFP-IMPa4-FL anti-PSF-A546 8C-S-PSF V2.00	0	17. GFP-Imp-a4-FL and anti-PSF-A546_Pos037_S001	00-bJhtHoJq8dRhhbwaDPL5jH
2.80135		Nucleus	2	0.000	1.000	1358	100001311	100000025	GFP-IMPa4-FL anti-PSF-A546 8C-S-PSF V2.00	0	17. GFP-Imp-a4-FL and anti-PSF-A546_Pos037_S001	00-bJhtHoJq8dRhhbwaDPL5jH
2.3381		Nucleus	2	0.000	1.000	1359	100001312	100000026	GFP-IMPa4-FL anti-PSF-A546 8C-S-PSF V2.00	0	17. GFP-Imp-a4-FL and anti-PSF-A546_Pos037_S001	00-bJhtHoJq8dRhhbwaDPL5jH
7.50632		Nucleus	2	0.000	1.000	1360	100001313	100000027	GFP-IMPa4-FL anti-PSF-A546 8C-S-PSF V2.00	0	17. GFP-Imp-a4-FL and anti-PSF-A546_Pos037_S001	00-bJhtHoJq8dRhhbwaDPL5jH
5.17346		Nucleus	2	0.000	1.000	1361	100001314	100000028	GFP-IMPa4-FL anti-PSF-A546 8C-S-PSF V2.00	0	17. GFP-Imp-a4-FL and anti-PSF-A546_Pos037_S001	00-bJhtHoJq8dRhhbwaDPL5jH
5.79032		Nucleus	2	0.000	1.000	1362	100001315	100000029	GFP-IMPa4-FL anti-PSF-A546 8C-S-PSF V2.00	0	17. GFP-Imp-a4-FL and anti-PSF-A546_Pos037_S001	00-bJhtHoJq8dRhhbwaDPL5jH
10.9654		Nucleus	2	0.000	1.000	1363	100001316	100000030	GFP-IMPa4-FL anti-PSF-A546 8C-S-PSF V2.00	0	17. GFP-Imp-a4-FL and anti-PSF-A546_Pos037_S001	00-bJhtHoJq8dRhhbwaDPL5jH
2.11756		Nucleus	2	0.000	1.000	1364	100001317	100000031	GFP-IMPa4-FL anti-PSF-A546 8C-S-PSF V2.00	0	17. GFP-Imp-a4-FL and anti-PSF-A546_Pos037_S001	00-bJhtHoJq8dRhhbwaDPL5jH
4.79356		Nucleus	2	0.000	1.000	1365	100001318	100000000	GFP-IMPa4-FL anti-PSF-A546 8C-S-PSF V2.00	0	17. GFP-Imp-a4-FL and anti-PSF-A546_Pos038_S001	00-htWLFMj7jvjDMy7iuvmgSG
2.54313		Nucleus	2	0.000	1.000	1367	100001319	100000001	GFP-IMPa4-FL anti-PSF-A546 8C-S-PSF V2.00	0	17. GFP-Imp-a4-FL and anti-PSF-A546_Pos038_S001	00-htWLFMj7jvjDMy7iuvmgSG
2.92085		Nucleus	2	0.000	1.000	1368	100001320	100000002	GFP-IMPa4-FL anti-PSF-A546 8C-S-PSF V2.00	0	17. GFP-Imp-a4-FL and anti-PSF-A546_Pos038_S001	00-htWLFMj7jvjDMy7iuvmgSG
2.12303		Nucleus	2	0.000	1.000	1369	100001321	100000003	GFP-IMPa4-FL anti-PSF-A546 8C-S-PSF V2.00	0	17. GFP-Imp-a4-FL and anti-PSF-A546_Pos038_S001	00-htWLFMj7jvjDMy7iuvmgSG
3.14938		Nucleus	2	0.000	1.000	1370	100001322	100000004	GFP-IMPa4-FL anti-PSF-A546 8C-S-PSF V2.00	0	17. GFP-Imp-a4-FL and anti-PSF-A546_Pos038_S001	00-htWLFMj7jvjDMy7iuvmgSG
2.82351		Nucleus	2	0.000	1.000	1373	100001323	100000005	GFP-IMPa4-FL anti-PSF-A546 8C-S-PSF V2.00	0	17. GFP-Imp-a4-FL and anti-PSF-A546_Pos038_S001	00-htWLFMj7jvjDMy7iuvmgSG
1.68699		Nucleus	2	0.000	1.000	1374	100001324	100000006	GFP-IMPa4-FL anti-PSF-A546 8C-S-PSF V2.00	0	17. GFP-Imp-a4-FL and anti-PSF-A546_Pos038_S001	00-htWLFMj7jvjDMy7iuvmgSG
2.69534		Nucleus	2	0.000	1.000	1375	100001325	100000007	GFP-IMPa4-FL anti-PSF-A546 8C-S-PSF V2.00	0	17. GFP-Imp-a4-FL and anti-PSF-A546_Pos038_S001	00-htWLFMj7jvjDMy7iuvmgSG
18.0922		Nucleus	2	0.000	1.000	1376	100001326	100000008	GFP-IMPa4-FL anti-PSF-A546 8C-S-PSF V2.00	0	17. GFP-Imp-a4-FL and anti-PSF-A546_Pos038_S001	00-htWLFMj7jvjDMy7iuvmgSG
3.80276		Nucleus	2	0.000	1.000	1377	100001327	100000009	GFP-IMPa4-FL anti-PSF-A546 8C-S-PSF V2.00	0	17. GFP-Imp-a4-FL and anti-PSF-A546_Pos038_S001	00-htWLFMj7jvjDMy7iuvmgSG
3.58347		Nucleus	2	0.000	1.000	1378	100001328	100000010	GFP-IMPa4-FL anti-PSF-A546 8C-S-PSF V2.00	0	17. GFP-Imp-a4-FL and anti-PSF-A546_Pos038_S001	00-htWLFMj7jvjDMy7iuvmgSG
4.49661		Nucleus	2	0.000	1.000	1379	100001329	100000011	GFP-IMPa4-FL anti-PSF-A546 8C-S-PSF V2.00	0	17. GFP-Imp-a4-FL and anti-PSF-A546_Pos038_S001	00-htWLFMj7jvjDMy7iuvmgSG
2.59462		Nucleus	2	0.000	1.000	1380	100001330	100000012	GFP-IMPa4-FL anti-PSF-A546 8C-S-PSF V2.00	0	17. GFP-Imp-a4-FL and anti-PSF-A546_Pos038_S001	00-htWLFMj7jvjDMy7iuvmgSG
13.4073		Nucleus	2	0.000	1.000	1381	100001331	100000013	GFP-IMPa4-FL anti-PSF-A546 8C-S-PSF V2.00	0	17. GFP-Imp-a4-FL and anti-PSF-A546_Pos038_S001	00-htWLFMj7jvjDMy7iuvmgSG
3.11367		Nucleus	2	0.000	1.000	1382	100001332	100000014	GFP-IMPa4-FL anti-PSF-A546 8C-S-PSF V2.00	0	17. GFP-Imp-a4-FL and anti-PSF-A546_Pos038_S001	00-htWLFMj7jvjDMy7iuvmgSG
60.792		Nucleus	2	0.000	1.000	1385	100001333	100000000	GFP-IMPa4-FL anti-PSF-A546 8C-S-PSF V2.00	0	17. GFP-Imp-a4-FL and anti-PSF-A546_Pos039_S001	00-kbwR7Cma5SGSp4NY6fAzRB
6.9051		Nucleus	2	0.000	1.000	1388	100001334	100000001	GFP-IMPa4-FL anti-PSF-A546 8C-S-PSF V2.00	0	17. GFP-Imp-a4-FL and anti-PSF-A546_Pos039_S001	00-kbwR7Cma5SGSp4NY6fAzRB
1.96712		Nucleus	2	0.000	1.000	1389	100001335	100000002	GFP-IMPa4-FL anti-PSF-A546 8C-S-PSF V2.00	0	17. GFP-Imp-a4-FL and anti-PSF-A546_Pos039_S001	00-kbwR7Cma5SGSp4NY6fAzRB
67.1217		Nucleus	2	0.000	1.000	1390	100001336	100000003	GFP-IMPa4-FL anti-PSF-A546 8C-S-PSF V2.00	0	17. GFP-Imp-a4-FL and anti-PSF-A546_Pos039_S001	00-kbwR7Cma5SGSp4NY6fAzRB
2.04107		Nucleus	2	0.000	1.000	1391	100001337	100000004	GFP-IMPa4-FL anti-PSF-A546 8C-S-PSF V2.00	0	17. GFP-Imp-a4-FL and anti-PSF-A546_Pos039_S001	00-kbwR7Cma5SGSp4NY6fAzRB
2.21019		Nucleus	2	0.000	1.000	1392	100001338	100000005	GFP-IMPa4-FL anti-PSF-A546 8C-S-PSF V2.00	0	17. GFP-Imp-a4-FL and anti-PSF-A546_Pos039_S001	00-kbwR7Cma5SGSp4NY6fAzRB
2.14309		Nucleus	2	0.000	1.000	1393	100001339	100000006	GFP-IMPa4-FL anti-PSF-A546 8C-S-PSF V2.00	0	17. GFP-Imp-a4-FL and anti-PSF-A546_Pos039_S001	00-kbwR7Cma5SGSp4NY6fAzRB
2.36302		Nucleus	2	0.000	1.000	1394	100001340	100000007	GFP-IMPa4-FL anti-PSF-A546 8C-S-PSF V2.00	0	17. GFP-Imp-a4-FL and anti-PSF-A546_Pos039_S001	00-kbwR7Cma5SGSp4NY6fAzRB
13.8229		Nucleus	2	0.000	1.000	1395	100001341	100000008	GFP-IMPa4-FL anti-PSF-A546 8C-S-PSF V2.00	0	17. GFP-Imp-a4-FL and anti-PSF-A546_Pos039_S001	00-kbwR7Cma5SGSp4NY6fAzRB
2.04896		Nucleus	2	0.000	1.000	1396	100001342	100000009	GFP-IMPa4-FL anti-PSF-A546 8C-S-PSF V2.00	0	17. GFP-Imp-a4-FL and anti-PSF-A546_Pos039_S001	00-kbwR7Cma5SGSp4NY6fAzRB
2.19546		Nucleus	2	0.000	1.000	1397	100001343	100000010	GFP-IMPa4-FL anti-PSF-A546 8C-S-PSF V2.00	0	17. GFP-Imp-a4-FL and anti-PSF-A546_Pos039_S001	00-kbwR7Cma5SGSp4NY6fAzRB
2.84164		Nucleus	2	0.000	1.000	1398	100001344	100000011	GFP-IMPa4-FL anti-PSF-A546 8C-S-PSF V2.00	0	17. GFP-Imp-a4-FL and anti-PSF-A546_Pos039_S001	00-kbwR7Cma5SGSp4NY6fAzRB
2.47355		Nucleus	2	0.000	1.000	1399	100001345	100000012	GFP-IMPa4-FL anti-PSF-A546 8C-S-PSF V2.00	0	17. GFP-Imp-a4-FL and anti-PSF-A546_Pos039_S001	00-kbwR7Cma5SGSp4NY6fAzRB
2.25918		Nucleus	2	0.000	1.000	1400	100001346	100000013	GFP-IMPa4-FL anti-PSF-A546 8C-S-PSF V2.00	0	17. GFP-Imp-a4-FL and anti-PSF-A546_Pos039_S001	00-kbwR7Cma5SGSp4NY6fAzRB
6.69515		Nucleus	2	0.000	1.000	1401	100001347	100000000	GFP-IMPa4-FL anti-PSF-A546 8C-S-PSF V2.00	0	17. GFP-Imp-a4-FL and anti-PSF-A546_Pos040_S001	00-XQJgTe9tW4Yk3TKUBVigW4
8.41043		Nucleus	2	0.000	1.000	1403	100001348	100000001	GFP-IMPa4-FL anti-PSF-A546 8C-S-PSF V2.00	0	17. GFP-Imp-a4-FL and anti-PSF-A546_Pos040_S001	00-XQJgTe9tW4Yk3TKUBVigW4
3.48955		Nucleus	2	0.000	1.000	1404	100001349	100000002	GFP-IMPa4-FL anti-PSF-A546 8C-S-PSF V2.00	0	17. GFP-Imp-a4-FL and anti-PSF-A546_Pos040_S001	00-XQJgTe9tW4Yk3TKUBVigW4
3.72616		Nucleus	2	0.000	1.000	1405	100001350	100000003	GFP-IMPa4-FL anti-PSF-A546 8C-S-PSF V2.00	0	17. GFP-Imp-a4-FL and anti-PSF-A546_Pos040_S001	00-XQJgTe9tW4Yk3TKUBVigW4
3.64757		Nucleus	2	0.000	1.000	1407	100001351	100000004	GFP-IMPa4-FL anti-PSF-A546 8C-S-PSF V2.00	0	17. GFP-Imp-a4-FL and anti-PSF-A546_Pos040_S001	00-XQJgTe9tW4Yk3TKUBVigW4
3.01466		Nucleus	2	0.000	1.000	1410	100001352	100000005	GFP-IMPa4-FL anti-PSF-A546 8C-S-PSF V2.00	0	17. GFP-Imp-a4-FL and anti-PSF-A546_Pos040_S001	00-XQJgTe9tW4Yk3TKUBVigW4
2.50231		Nucleus	2	0.000	1.000	1411	100001353	100000006	GFP-IMPa4-FL anti-PSF-A546 8C-S-PSF V2.00	0	17. GFP-Imp-a4-FL and anti-PSF-A546_Pos040_S001	00-XQJgTe9tW4Yk3TKUBVigW4
5.41288		Nucleus	2	0.000	1.000	1416	100001354	100000007	GFP-IMPa4-FL anti-PSF-A546 8C-S-PSF V2.00	0	17. GFP-Imp-a4-FL and anti-PSF-A546_Pos040_S001	00-XQJgTe9tW4Yk3TKUBVigW4
5.59347		Nucleus	2	0.000	1.000	1417	100001355	100000008	GFP-IMPa4-FL anti-PSF-A546 8C-S-PSF V2.00	0	17. GFP-Imp-a4-FL and anti-PSF-A546_Pos040_S001	00-XQJgTe9tW4Yk3TKUBVigW4
9.35548		Nucleus	2	0.000	1.000	1418	100001356	100000009	GFP-IMPa4-FL anti-PSF-A546 8C-S-PSF V2.00	0	17. GFP-Imp-a4-FL and anti-PSF-A546_Pos040_S001	00-XQJgTe9tW4Yk3TKUBVigW4
16.605		Nucleus	2	0.000	1.000	1419	100001357	100000010	GFP-IMPa4-FL anti-PSF-A546 8C-S-PSF V2.00	0	17. GFP-Imp-a4-FL and anti-PSF-A546_Pos040_S001	00-XQJgTe9tW4Yk3TKUBVigW4
8.05943		Nucleus	2	0.000	1.000	1420	100001358	100000011	GFP-IMPa4-FL anti-PSF-A546 8C-S-PSF V2.00	0	17. GFP-Imp-a4-FL and anti-PSF-A546_Pos040_S001	00-XQJgTe9tW4Yk3TKUBVigW4
18.3586		Nucleus	2	0.000	1.000	1421	100001359	100000012	GFP-IMPa4-FL anti-PSF-A546 8C-S-PSF V2.00	0	17. GFP-Imp-a4-FL and anti-PSF-A546_Pos040_S001	00-XQJgTe9tW4Yk3TKUBVigW4
2.55322		Nucleus	2	0.000	1.000	1422	100001360	100000000	GFP-IMPa4-FL anti-PSF-A546 8C-S-PSF V2.00	0	17. GFP-Imp-a4-FL and anti-PSF-A546_Pos041_S001	00-BMMGZAxbcdiNx4sa7CwToT
2.26451		Nucleus	2	0.000	1.000	1423	100001361	100000001	GFP-IMPa4-FL anti-PSF-A546 8C-S-PSF V2.00	0	17. GFP-Imp-a4-FL and anti-PSF-A546_Pos041_S001	00-BMMGZAxbcdiNx4sa7CwToT
2.13265		Nucleus	2	0.000	1.000	1424	100001362	100000002	GFP-IMPa4-FL anti-PSF-A546 8C-S-PSF V2.00	0	17. GFP-Imp-a4-FL and anti-PSF-A546_Pos041_S001	00-BMMGZAxbcdiNx4sa7CwToT
2.03032		Nucleus	2	0.000	1.000	1425	100001363	100000003	GFP-IMPa4-FL anti-PSF-A546 8C-S-PSF V2.00	0	17. GFP-Imp-a4-FL and anti-PSF-A546_Pos041_S001	00-BMMGZAxbcdiNx4sa7CwToT
2.19413		Nucleus	2	0.000	1.000	1426	100001364	100000004	GFP-IMPa4-FL anti-PSF-A546 8C-S-PSF V2.00	0	17. GFP-Imp-a4-FL and anti-PSF-A546_Pos041_S001	00-BMMGZAxbcdiNx4sa7CwToT
2.10489		Nucleus	2	0.000	1.000	1427	100001365	100000005	GFP-IMPa4-FL anti-PSF-A546 8C-S-PSF V2.00	0	17. GFP-Imp-a4-FL and anti-PSF-A546_Pos041_S001	00-BMMGZAxbcdiNx4sa7CwToT
4.78392		Nucleus	2	0.000	1.000	1428	100001366	100000006	GFP-IMPa4-FL anti-PSF-A546 8C-S-PSF V2.00	0	17. GFP-Imp-a4-FL and anti-PSF-A546_Pos041_S001	00-BMMGZAxbcdiNx4sa7CwToT
2.00765		Nucleus	2	0.000	1.000	1429	100001367	100000007	GFP-IMPa4-FL anti-PSF-A546 8C-S-PSF V2.00	0	17. GFP-Imp-a4-FL and anti-PSF-A546_Pos041_S001	00-BMMGZAxbcdiNx4sa7CwToT
3.17016		Nucleus	2	0.000	1.000	1430	100001368	100000008	GFP-IMPa4-FL anti-PSF-A546 8C-S-PSF V2.00	0	17. GFP-Imp-a4-FL and anti-PSF-A546_Pos041_S001	00-BMMGZAxbcdiNx4sa7CwToT
2.08938		Nucleus	2	0.000	1.000	1431	100001369	100000009	GFP-IMPa4-FL anti-PSF-A546 8C-S-PSF V2.00	0	17. GFP-Imp-a4-FL and anti-PSF-A546_Pos041_S001	00-BMMGZAxbcdiNx4sa7CwToT
35.5445		Nucleus	2	0.000	1.000	1432	100001370	100000010	GFP-IMPa4-FL anti-PSF-A546 8C-S-PSF V2.00	0	17. GFP-Imp-a4-FL and anti-PSF-A546_Pos041_S001	00-BMMGZAxbcdiNx4sa7CwToT
2.65993		Nucleus	2	0.000	1.000	1433	100001371	100000011	GFP-IMPa4-FL anti-PSF-A546 8C-S-PSF V2.00	0	17. GFP-Imp-a4-FL and anti-PSF-A546_Pos041_S001	00-BMMGZAxbcdiNx4sa7CwToT
2.76229		Nucleus	2	0.000	1.000	1434	100001372	100000012	GFP-IMPa4-FL anti-PSF-A546 8C-S-PSF V2.00	0	17. GFP-Imp-a4-FL and anti-PSF-A546_Pos041_S001	00-BMMGZAxbcdiNx4sa7CwToT
2.39433		Nucleus	2	0.000	1.000	1435	100001373	100000013	GFP-IMPa4-FL anti-PSF-A546 8C-S-PSF V2.00	0	17. GFP-Imp-a4-FL and anti-PSF-A546_Pos041_S001	00-BMMGZAxbcdiNx4sa7CwToT
3.90878		Nucleus	2	0.000	1.000	1436	100001374	100000014	GFP-IMPa4-FL anti-PSF-A546 8C-S-PSF V2.00	0	17. GFP-Imp-a4-FL and anti-PSF-A546_Pos041_S001	00-BMMGZAxbcdiNx4sa7CwToT
6.20334		Nucleus	2	0.000	1.000	1437	100001375	100000015	GFP-IMPa4-FL anti-PSF-A546 8C-S-PSF V2.00	0	17. GFP-Imp-a4-FL and anti-PSF-A546_Pos041_S001	00-BMMGZAxbcdiNx4sa7CwToT
6.97848		Nucleus	2	0.000	1.000	1438	100001376	100000016	GFP-IMPa4-FL anti-PSF-A546 8C-S-PSF V2.00	0	17. GFP-Imp-a4-FL and anti-PSF-A546_Pos041_S001	00-BMMGZAxbcdiNx4sa7CwToT
4.96191		Nucleus	2	0.000	1.000	1439	100001377	100000017	GFP-IMPa4-FL anti-PSF-A546 8C-S-PSF V2.00	0	17. GFP-Imp-a4-FL and anti-PSF-A546_Pos041_S001	00-BMMGZAxbcdiNx4sa7CwToT
44.1522		Nucleus	2	0.000	1.000	1440	100001378	100000018	GFP-IMPa4-FL anti-PSF-A546 8C-S-PSF V2.00	0	17. GFP-Imp-a4-FL and anti-PSF-A546_Pos041_S001	00-BMMGZAxbcdiNx4sa7CwToT
6.80722		Nucleus	2	0.000	1.000	1441	100001379	100000019	GFP-IMPa4-FL anti-PSF-A546 8C-S-PSF V2.00	0	17. GFP-Imp-a4-FL and anti-PSF-A546_Pos041_S001	00-BMMGZAxbcdiNx4sa7CwToT
4.45504		Nucleus	2	0.000	1.000	1442	100001380	100000020	GFP-IMPa4-FL anti-PSF-A546 8C-S-PSF V2.00	0	17. GFP-Imp-a4-FL and anti-PSF-A546_Pos041_S001	00-BMMGZAxbcdiNx4sa7CwToT
2.43968		Nucleus	2	0.000	1.000	1443	100001381	100000021	GFP-IMPa4-FL anti-PSF-A546 8C-S-PSF V2.00	0	17. GFP-Imp-a4-FL and anti-PSF-A546_Pos041_S001	00-BMMGZAxbcdiNx4sa7CwToT
2.29253		Nucleus	2	0.000	1.000	1444	100001382	100000022	GFP-IMPa4-FL anti-PSF-A546 8C-S-PSF V2.00	0	17. GFP-Imp-a4-FL and anti-PSF-A546_Pos041_S001	00-BMMGZAxbcdiNx4sa7CwToT
2.79138		Nucleus	2	0.000	1.000	1445	100001383	100000023	GFP-IMPa4-FL anti-PSF-A546 8C-S-PSF V2.00	0	17. GFP-Imp-a4-FL and anti-PSF-A546_Pos041_S001	00-BMMGZAxbcdiNx4sa7CwToT
5.83039		Nucleus	2	0.000	1.000	1446	100001384	100000024	GFP-IMPa4-FL anti-PSF-A546 8C-S-PSF V2.00	0	17. GFP-Imp-a4-FL and anti-PSF-A546_Pos041_S001	00-BMMGZAxbcdiNx4sa7CwToT
2.22934		Nucleus	2	0.000	1.000	1447	100001385	100000025	GFP-IMPa4-FL anti-PSF-A546 8C-S-PSF V2.00	0	17. GFP-Imp-a4-FL and anti-PSF-A546_Pos041_S001	00-BMMGZAxbcdiNx4sa7CwToT
4.38143		Nucleus	2	0.000	1.000	1448	100001386	100000026	GFP-IMPa4-FL anti-PSF-A546 8C-S-PSF V2.00	0	17. GFP-Imp-a4-FL and anti-PSF-A546_Pos041_S001	00-BMMGZAxbcdiNx4sa7CwToT
2.68871		Nucleus	2	0.000	1.000	1449	100001387	100000027	GFP-IMPa4-FL anti-PSF-A546 8C-S-PSF V2.00	0	17. GFP-Imp-a4-FL and anti-PSF-A546_Pos041_S001	00-BMMGZAxbcdiNx4sa7CwToT
2.2033		Nucleus	2	0.000	1.000	1450	100001388	100000028	GFP-IMPa4-FL anti-PSF-A546 8C-S-PSF V2.00	0	17. GFP-Imp-a4-FL and anti-PSF-A546_Pos041_S001	00-BMMGZAxbcdiNx4sa7CwToT
2.35888		Nucleus	2	0.000	1.000	1451	100001389	100000029	GFP-IMPa4-FL anti-PSF-A546 8C-S-PSF V2.00	0	17. GFP-Imp-a4-FL and anti-PSF-A546_Pos041_S001	00-BMMGZAxbcdiNx4sa7CwToT
2.45516		Nucleus	2	0.000	1.000	1452	100001390	100000030	GFP-IMPa4-FL anti-PSF-A546 8C-S-PSF V2.00	0	17. GFP-Imp-a4-FL and anti-PSF-A546_Pos041_S001	00-BMMGZAxbcdiNx4sa7CwToT
2.45772		Nucleus	2	0.000	1.000	1453	100001391	100000031	GFP-IMPa4-FL anti-PSF-A546 8C-S-PSF V2.00	0	17. GFP-Imp-a4-FL and anti-PSF-A546_Pos041_S001	00-BMMGZAxbcdiNx4sa7CwToT
2.65404		Nucleus	2	0.000	1.000	1454	100001392	100000032	GFP-IMPa4-FL anti-PSF-A546 8C-S-PSF V2.00	0	17. GFP-Imp-a4-FL and anti-PSF-A546_Pos041_S001	00-BMMGZAxbcdiNx4sa7CwToT
2.47618		Nucleus	2	0.000	1.000	1455	100001393	100000033	GFP-IMPa4-FL anti-PSF-A546 8C-S-PSF V2.00	0	17. GFP-Imp-a4-FL and anti-PSF-A546_Pos041_S001	00-BMMGZAxbcdiNx4sa7CwToT
2.55029		Nucleus	2	0.000	1.000	1456	100001394	100000034	GFP-IMPa4-FL anti-PSF-A546 8C-S-PSF V2.00	0	17. GFP-Imp-a4-FL and anti-PSF-A546_Pos041_S001	00-BMMGZAxbcdiNx4sa7CwToT
2.43014		Nucleus	2	0.000	1.000	1457	100001395	100000035	GFP-IMPa4-FL anti-PSF-A546 8C-S-PSF V2.00	0	17. GFP-Imp-a4-FL and anti-PSF-A546_Pos041_S001	00-BMMGZAxbcdiNx4sa7CwToT
2.49356		Nucleus	2	0.000	1.000	1458	100001396	100000036	GFP-IMPa4-FL anti-PSF-A546 8C-S-PSF V2.00	0	17. GFP-Imp-a4-FL and anti-PSF-A546_Pos041_S001	00-BMMGZAxbcdiNx4sa7CwToT
1.92697		Nucleus	2	0.000	1.000	1459	100001397	100000000	GFP-IMPa4-FL anti-PSF-A546 8C-S-PSF V2.00	0	17. GFP-Imp-a4-FL and anti-PSF-A546_Pos042_S001	00-DDR6smY8JALWQhger8wuEg
2.14032		Nucleus	2	0.000	1.000	1460	100001398	100000001	GFP-IMPa4-FL anti-PSF-A546 8C-S-PSF V2.00	0	17. GFP-Imp-a4-FL and anti-PSF-A546_Pos042_S001	00-DDR6smY8JALWQhger8wuEg
2.10714		Nucleus	2	0.000	1.000	1461	100001399	100000002	GFP-IMPa4-FL anti-PSF-A546 8C-S-PSF V2.00	0	17. GFP-Imp-a4-FL and anti-PSF-A546_Pos042_S001	00-DDR6smY8JALWQhger8wuEg
1.98176		Nucleus	2	0.000	1.000	1462	100001400	100000003	GFP-IMPa4-FL anti-PSF-A546 8C-S-PSF V2.00	0	17. GFP-Imp-a4-FL and anti-PSF-A546_Pos042_S001	00-DDR6smY8JALWQhger8wuEg
14.1767		Nucleus	2	0.000	1.000	1463	100001401	100000004	GFP-IMPa4-FL anti-PSF-A546 8C-S-PSF V2.00	0	17. GFP-Imp-a4-FL and anti-PSF-A546_Pos042_S001	00-DDR6smY8JALWQhger8wuEg
12.7977		Nucleus	2	0.000	1.000	1464	100001402	100000005	GFP-IMPa4-FL anti-PSF-A546 8C-S-PSF V2.00	0	17. GFP-Imp-a4-FL and anti-PSF-A546_Pos042_S001	00-DDR6smY8JALWQhger8wuEg
10.3888		Nucleus	2	0.000	1.000	1465	100001403	100000006	GFP-IMPa4-FL anti-PSF-A546 8C-S-PSF V2.00	0	17. GFP-Imp-a4-FL and anti-PSF-A546_Pos042_S001	00-DDR6smY8JALWQhger8wuEg
1.87298		Nucleus	2	0.000	1.000	1466	100001404	100000007	GFP-IMPa4-FL anti-PSF-A546 8C-S-PSF V2.00	0	17. GFP-Imp-a4-FL and anti-PSF-A546_Pos042_S001	00-DDR6smY8JALWQhger8wuEg
2.2096		Nucleus	2	0.000	1.000	1467	100001405	100000008	GFP-IMPa4-FL anti-PSF-A546 8C-S-PSF V2.00	0	17. GFP-Imp-a4-FL and anti-PSF-A546_Pos042_S001	00-DDR6smY8JALWQhger8wuEg
2.05294		Nucleus	2	0.000	1.000	1468	100001406	100000009	GFP-IMPa4-FL anti-PSF-A546 8C-S-PSF V2.00	0	17. GFP-Imp-a4-FL and anti-PSF-A546_Pos042_S001	00-DDR6smY8JALWQhger8wuEg
4.50342		Nucleus	2	0.000	1.000	1469	100001407	100000010	GFP-IMPa4-FL anti-PSF-A546 8C-S-PSF V2.00	0	17. GFP-Imp-a4-FL and anti-PSF-A546_Pos042_S001	00-DDR6smY8JALWQhger8wuEg
2.77753		Nucleus	2	0.000	1.000	1470	100001408	100000011	GFP-IMPa4-FL anti-PSF-A546 8C-S-PSF V2.00	0	17. GFP-Imp-a4-FL and anti-PSF-A546_Pos042_S001	00-DDR6smY8JALWQhger8wuEg
2.13728		Nucleus	2	0.000	1.000	1471	100001409	100000012	GFP-IMPa4-FL anti-PSF-A546 8C-S-PSF V2.00	0	17. GFP-Imp-a4-FL and anti-PSF-A546_Pos042_S001	00-DDR6smY8JALWQhger8wuEg
1.98143		Nucleus	2	0.000	1.000	1472	100001410	100000013	GFP-IMPa4-FL anti-PSF-A546 8C-S-PSF V2.00	0	17. GFP-Imp-a4-FL and anti-PSF-A546_Pos042_S001	00-DDR6smY8JALWQhger8wuEg
4.95279		Nucleus	2	0.000	1.000	1473	100001411	100000014	GFP-IMPa4-FL anti-PSF-A546 8C-S-PSF V2.00	0	17. GFP-Imp-a4-FL and anti-PSF-A546_Pos042_S001	00-DDR6smY8JALWQhger8wuEg
2.33821		Nucleus	2	0.000	1.000	1474	100001412	100000015	GFP-IMPa4-FL anti-PSF-A546 8C-S-PSF V2.00	0	17. GFP-Imp-a4-FL and anti-PSF-A546_Pos042_S001	00-DDR6smY8JALWQhger8wuEg
2.97248		Nucleus	2	0.000	1.000	1475	100001413	100000016	GFP-IMPa4-FL anti-PSF-A546 8C-S-PSF V2.00	0	17. GFP-Imp-a4-FL and anti-PSF-A546_Pos042_S001	00-DDR6smY8JALWQhger8wuEg
4.30297		Nucleus	2	0.000	1.000	1476	100001414	100000017	GFP-IMPa4-FL anti-PSF-A546 8C-S-PSF V2.00	0	17. GFP-Imp-a4-FL and anti-PSF-A546_Pos042_S001	00-DDR6smY8JALWQhger8wuEg
6.94737		Nucleus	2	0.000	1.000	1477	100001415	100000018	GFP-IMPa4-FL anti-PSF-A546 8C-S-PSF V2.00	0	17. GFP-Imp-a4-FL and anti-PSF-A546_Pos042_S001	00-DDR6smY8JALWQhger8wuEg
7.30308		Nucleus	2	0.000	1.000	1478	100001416	100000019	GFP-IMPa4-FL anti-PSF-A546 8C-S-PSF V2.00	0	17. GFP-Imp-a4-FL and anti-PSF-A546_Pos042_S001	00-DDR6smY8JALWQhger8wuEg
2.23439		Nucleus	2	0.000	1.000	1479	100001417	100000020	GFP-IMPa4-FL anti-PSF-A546 8C-S-PSF V2.00	0	17. GFP-Imp-a4-FL and anti-PSF-A546_Pos042_S001	00-DDR6smY8JALWQhger8wuEg
2.24363		Nucleus	2	0.000	1.000	1480	100001418	100000021	GFP-IMPa4-FL anti-PSF-A546 8C-S-PSF V2.00	0	17. GFP-Imp-a4-FL and anti-PSF-A546_Pos042_S001	00-DDR6smY8JALWQhger8wuEg
7.0222		Nucleus	2	0.000	1.000	1481	100001419	100000022	GFP-IMPa4-FL anti-PSF-A546 8C-S-PSF V2.00	0	17. GFP-Imp-a4-FL and anti-PSF-A546_Pos042_S001	00-DDR6smY8JALWQhger8wuEg
4.34836		Nucleus	2	0.000	1.000	1482	100001420	100000023	GFP-IMPa4-FL anti-PSF-A546 8C-S-PSF V2.00	0	17. GFP-Imp-a4-FL and anti-PSF-A546_Pos042_S001	00-DDR6smY8JALWQhger8wuEg
23.7292		Nucleus	2	0.000	1.000	1483	100001421	100000024	GFP-IMPa4-FL anti-PSF-A546 8C-S-PSF V2.00	0	17. GFP-Imp-a4-FL and anti-PSF-A546_Pos042_S001	00-DDR6smY8JALWQhger8wuEg
2.88766		Nucleus	2	0.000	1.000	1484	100001422	100000025	GFP-IMPa4-FL anti-PSF-A546 8C-S-PSF V2.00	0	17. GFP-Imp-a4-FL and anti-PSF-A546_Pos042_S001	00-DDR6smY8JALWQhger8wuEg
3.62421		Nucleus	2	0.000	1.000	1485	100001423	100000026	GFP-IMPa4-FL anti-PSF-A546 8C-S-PSF V2.00	0	17. GFP-Imp-a4-FL and anti-PSF-A546_Pos042_S001	00-DDR6smY8JALWQhger8wuEg
8.56928		Nucleus	2	0.000	1.000	1487	100001424	100000000	GFP-IMPa4-FL anti-PSF-A546 8C-S-PSF V2.00	0	17. GFP-Imp-a4-FL and anti-PSF-A546_Pos043_S001	00-GkcYTPWSFB6fQ87wKEPYK4
3.57858		Nucleus	2	0.000	1.000	1488	100001425	100000001	GFP-IMPa4-FL anti-PSF-A546 8C-S-PSF V2.00	0	17. GFP-Imp-a4-FL and anti-PSF-A546_Pos043_S001	00-GkcYTPWSFB6fQ87wKEPYK4
4.28869		Nucleus	2	0.000	1.000	1490	100001426	100000002	GFP-IMPa4-FL anti-PSF-A546 8C-S-PSF V2.00	0	17. GFP-Imp-a4-FL and anti-PSF-A546_Pos043_S001	00-GkcYTPWSFB6fQ87wKEPYK4
7.92503		Nucleus	2	0.000	1.000	1491	100001427	100000003	GFP-IMPa4-FL anti-PSF-A546 8C-S-PSF V2.00	0	17. GFP-Imp-a4-FL and anti-PSF-A546_Pos043_S001	00-GkcYTPWSFB6fQ87wKEPYK4
7.68337		Nucleus	2	0.000	1.000	1492	100001428	100000004	GFP-IMPa4-FL anti-PSF-A546 8C-S-PSF V2.00	0	17. GFP-Imp-a4-FL and anti-PSF-A546_Pos043_S001	00-GkcYTPWSFB6fQ87wKEPYK4
67.8262		Nucleus	2	0.000	1.000	1493	100001429	100000005	GFP-IMPa4-FL anti-PSF-A546 8C-S-PSF V2.00	0	17. GFP-Imp-a4-FL and anti-PSF-A546_Pos043_S001	00-GkcYTPWSFB6fQ87wKEPYK4
7.66538		Nucleus	2	0.000	1.000	1494	100001430	100000006	GFP-IMPa4-FL anti-PSF-A546 8C-S-PSF V2.00	0	17. GFP-Imp-a4-FL and anti-PSF-A546_Pos043_S001	00-GkcYTPWSFB6fQ87wKEPYK4
20.6264		Nucleus	2	0.000	1.000	1495	100001431	100000007	GFP-IMPa4-FL anti-PSF-A546 8C-S-PSF V2.00	0	17. GFP-Imp-a4-FL and anti-PSF-A546_Pos043_S001	00-GkcYTPWSFB6fQ87wKEPYK4
17.7486		Nucleus	2	0.000	1.000	1496	100001432	100000008	GFP-IMPa4-FL anti-PSF-A546 8C-S-PSF V2.00	0	17. GFP-Imp-a4-FL and anti-PSF-A546_Pos043_S001	00-GkcYTPWSFB6fQ87wKEPYK4
2.56132		Nucleus	2	0.000	1.000	1497	100001433	100000009	GFP-IMPa4-FL anti-PSF-A546 8C-S-PSF V2.00	0	17. GFP-Imp-a4-FL and anti-PSF-A546_Pos043_S001	00-GkcYTPWSFB6fQ87wKEPYK4
5.63723		Nucleus	2	0.000	1.000	1498	100001434	100000010	GFP-IMPa4-FL anti-PSF-A546 8C-S-PSF V2.00	0	17. GFP-Imp-a4-FL and anti-PSF-A546_Pos043_S001	00-GkcYTPWSFB6fQ87wKEPYK4
9.95905		Nucleus	2	0.000	1.000	1499	100001435	100000011	GFP-IMPa4-FL anti-PSF-A546 8C-S-PSF V2.00	0	17. GFP-Imp-a4-FL and anti-PSF-A546_Pos043_S001	00-GkcYTPWSFB6fQ87wKEPYK4
0.711112		Nucleus	2	0.000	1.000	1500	100001436	100000012	GFP-IMPa4-FL anti-PSF-A546 8C-S-PSF V2.00	0	17. GFP-Imp-a4-FL and anti-PSF-A546_Pos043_S001	00-GkcYTPWSFB6fQ87wKEPYK4
0.648291		Nucleus	2	0.000	1.000	1501	100001437	100000013	GFP-IMPa4-FL anti-PSF-A546 8C-S-PSF V2.00	0	17. GFP-Imp-a4-FL and anti-PSF-A546_Pos043_S001	00-GkcYTPWSFB6fQ87wKEPYK4
0.514342		Nucleus	2	0.000	1.000	1502	100001438	100000014	GFP-IMPa4-FL anti-PSF-A546 8C-S-PSF V2.00	0	17. GFP-Imp-a4-FL and anti-PSF-A546_Pos043_S001	00-GkcYTPWSFB6fQ87wKEPYK4
0.490512		Nucleus	2	0.000	1.000	1503	100001439	100000015	GFP-IMPa4-FL anti-PSF-A546 8C-S-PSF V2.00	0	17. GFP-Imp-a4-FL and anti-PSF-A546_Pos043_S001	00-GkcYTPWSFB6fQ87wKEPYK4
0.576899		Nucleus	2	0.000	1.000	1504	100001440	100000016	GFP-IMPa4-FL anti-PSF-A546 8C-S-PSF V2.00	0	17. GFP-Imp-a4-FL and anti-PSF-A546_Pos043_S001	00-GkcYTPWSFB6fQ87wKEPYK4
0.561338		Nucleus	2	0.000	1.000	1505	100001441	100000017	GFP-IMPa4-FL anti-PSF-A546 8C-S-PSF V2.00	0	17. GFP-Imp-a4-FL and anti-PSF-A546_Pos043_S001	00-GkcYTPWSFB6fQ87wKEPYK4
0.571499		Nucleus	2	0.000	1.000	1506	100001442	100000018	GFP-IMPa4-FL anti-PSF-A546 8C-S-PSF V2.00	0	17. GFP-Imp-a4-FL and anti-PSF-A546_Pos043_S001	00-GkcYTPWSFB6fQ87wKEPYK4
3.4874		Nucleus	2	0.000	1.000	1507	100001443	100000000	GFP-IMPa4-FL anti-PSF-A546 8C-S-PSF V2.00	0	17. GFP-Imp-a4-FL and anti-PSF-A546_Pos044_S001	00-WRfFbab2QTueZtnTGoJgWj
3.66587		Nucleus	2	0.000	1.000	1508	100001444	100000001	GFP-IMPa4-FL anti-PSF-A546 8C-S-PSF V2.00	0	17. GFP-Imp-a4-FL and anti-PSF-A546_Pos044_S001	00-WRfFbab2QTueZtnTGoJgWj
3.43529		Nucleus	2	0.000	1.000	1509	100001445	100000002	GFP-IMPa4-FL anti-PSF-A546 8C-S-PSF V2.00	0	17. GFP-Imp-a4-FL and anti-PSF-A546_Pos044_S001	00-WRfFbab2QTueZtnTGoJgWj
3.44863		Nucleus	2	0.000	1.000	1510	100001446	100000003	GFP-IMPa4-FL anti-PSF-A546 8C-S-PSF V2.00	0	17. GFP-Imp-a4-FL and anti-PSF-A546_Pos044_S001	00-WRfFbab2QTueZtnTGoJgWj
2.16412		Nucleus	2	0.000	1.000	1511	100001447	100000004	GFP-IMPa4-FL anti-PSF-A546 8C-S-PSF V2.00	0	17. GFP-Imp-a4-FL and anti-PSF-A546_Pos044_S001	00-WRfFbab2QTueZtnTGoJgWj
1.7414		Nucleus	2	0.000	1.000	1512	100001448	100000005	GFP-IMPa4-FL anti-PSF-A546 8C-S-PSF V2.00	0	17. GFP-Imp-a4-FL and anti-PSF-A546_Pos044_S001	00-WRfFbab2QTueZtnTGoJgWj
2.34494		Nucleus	2	0.000	1.000	1514	100001449	100000006	GFP-IMPa4-FL anti-PSF-A546 8C-S-PSF V2.00	0	17. GFP-Imp-a4-FL and anti-PSF-A546_Pos044_S001	00-WRfFbab2QTueZtnTGoJgWj
2.23973		Nucleus	2	0.000	1.000	1515	100001450	100000007	GFP-IMPa4-FL anti-PSF-A546 8C-S-PSF V2.00	0	17. GFP-Imp-a4-FL and anti-PSF-A546_Pos044_S001	00-WRfFbab2QTueZtnTGoJgWj
2.65191		Nucleus	2	0.000	1.000	1516	100001451	100000008	GFP-IMPa4-FL anti-PSF-A546 8C-S-PSF V2.00	0	17. GFP-Imp-a4-FL and anti-PSF-A546_Pos044_S001	00-WRfFbab2QTueZtnTGoJgWj
1.95492		Nucleus	2	0.000	1.000	1517	100001452	100000009	GFP-IMPa4-FL anti-PSF-A546 8C-S-PSF V2.00	0	17. GFP-Imp-a4-FL and anti-PSF-A546_Pos044_S001	00-WRfFbab2QTueZtnTGoJgWj
2.78599		Nucleus	2	0.000	1.000	1518	100001453	100000010	GFP-IMPa4-FL anti-PSF-A546 8C-S-PSF V2.00	0	17. GFP-Imp-a4-FL and anti-PSF-A546_Pos044_S001	00-WRfFbab2QTueZtnTGoJgWj
5.03019		Nucleus	2	0.000	1.000	1519	100001454	100000011	GFP-IMPa4-FL anti-PSF-A546 8C-S-PSF V2.00	0	17. GFP-Imp-a4-FL and anti-PSF-A546_Pos044_S001	00-WRfFbab2QTueZtnTGoJgWj
5.12081		Nucleus	2	0.000	1.000	1520	100001455	100000012	GFP-IMPa4-FL anti-PSF-A546 8C-S-PSF V2.00	0	17. GFP-Imp-a4-FL and anti-PSF-A546_Pos044_S001	00-WRfFbab2QTueZtnTGoJgWj
6.21353		Nucleus	2	0.000	1.000	1521	100001456	100000013	GFP-IMPa4-FL anti-PSF-A546 8C-S-PSF V2.00	0	17. GFP-Imp-a4-FL and anti-PSF-A546_Pos044_S001	00-WRfFbab2QTueZtnTGoJgWj
6.0214		Nucleus	2	0.000	1.000	1522	100001457	100000014	GFP-IMPa4-FL anti-PSF-A546 8C-S-PSF V2.00	0	17. GFP-Imp-a4-FL and anti-PSF-A546_Pos044_S001	00-WRfFbab2QTueZtnTGoJgWj
7.61692		Nucleus	2	0.000	1.000	1523	100001458	100000015	GFP-IMPa4-FL anti-PSF-A546 8C-S-PSF V2.00	0	17. GFP-Imp-a4-FL and anti-PSF-A546_Pos044_S001	00-WRfFbab2QTueZtnTGoJgWj
5.14935		Nucleus	2	0.000	1.000	1524	100001459	100000000	GFP-IMPa4-FL anti-PSF-A546 8C-S-PSF V2.00	0	17. GFP-Imp-a4-FL and anti-PSF-A546_Pos045_S001	00-o2ZVu7V9rUimetfPBds87g
3.27167		Nucleus	2	0.000	1.000	1525	100001460	100000001	GFP-IMPa4-FL anti-PSF-A546 8C-S-PSF V2.00	0	17. GFP-Imp-a4-FL and anti-PSF-A546_Pos045_S001	00-o2ZVu7V9rUimetfPBds87g
3.05015		Nucleus	2	0.000	1.000	1527	100001461	100000002	GFP-IMPa4-FL anti-PSF-A546 8C-S-PSF V2.00	0	17. GFP-Imp-a4-FL and anti-PSF-A546_Pos045_S001	00-o2ZVu7V9rUimetfPBds87g
2.73361		Nucleus	2	0.000	1.000	1529	100001462	100000003	GFP-IMPa4-FL anti-PSF-A546 8C-S-PSF V2.00	0	17. GFP-Imp-a4-FL and anti-PSF-A546_Pos045_S001	00-o2ZVu7V9rUimetfPBds87g
2.1909		Nucleus	2	0.000	1.000	1530	100001463	100000004	GFP-IMPa4-FL anti-PSF-A546 8C-S-PSF V2.00	0	17. GFP-Imp-a4-FL and anti-PSF-A546_Pos045_S001	00-o2ZVu7V9rUimetfPBds87g
1.91356		Nucleus	2	0.000	1.000	1531	100001464	100000005	GFP-IMPa4-FL anti-PSF-A546 8C-S-PSF V2.00	0	17. GFP-Imp-a4-FL and anti-PSF-A546_Pos045_S001	00-o2ZVu7V9rUimetfPBds87g
2.02964		Nucleus	2	0.000	1.000	1532	100001465	100000006	GFP-IMPa4-FL anti-PSF-A546 8C-S-PSF V2.00	0	17. GFP-Imp-a4-FL and anti-PSF-A546_Pos045_S001	00-o2ZVu7V9rUimetfPBds87g
2.01546		Nucleus	2	0.000	1.000	1533	100001466	100000007	GFP-IMPa4-FL anti-PSF-A546 8C-S-PSF V2.00	0	17. GFP-Imp-a4-FL and anti-PSF-A546_Pos045_S001	00-o2ZVu7V9rUimetfPBds87g
2.31095		Nucleus	2	0.000	1.000	1534	100001467	100000008	GFP-IMPa4-FL anti-PSF-A546 8C-S-PSF V2.00	0	17. GFP-Imp-a4-FL and anti-PSF-A546_Pos045_S001	00-o2ZVu7V9rUimetfPBds87g
2.05253		Nucleus	2	0.000	1.000	1538	100001468	100000009	GFP-IMPa4-FL anti-PSF-A546 8C-S-PSF V2.00	0	17. GFP-Imp-a4-FL and anti-PSF-A546_Pos045_S001	00-o2ZVu7V9rUimetfPBds87g
2.73497		Nucleus	2	0.000	1.000	1539	100001469	100000010	GFP-IMPa4-FL anti-PSF-A546 8C-S-PSF V2.00	0	17. GFP-Imp-a4-FL and anti-PSF-A546_Pos045_S001	00-o2ZVu7V9rUimetfPBds87g
27.2896		Nucleus	2	0.000	1.000	1542	100001470	100000011	GFP-IMPa4-FL anti-PSF-A546 8C-S-PSF V2.00	0	17. GFP-Imp-a4-FL and anti-PSF-A546_Pos045_S001	00-o2ZVu7V9rUimetfPBds87g
2.18786		Nucleus	2	0.000	1.000	1543	100001471	100000012	GFP-IMPa4-FL anti-PSF-A546 8C-S-PSF V2.00	0	17. GFP-Imp-a4-FL and anti-PSF-A546_Pos045_S001	00-o2ZVu7V9rUimetfPBds87g
22.0847		Nucleus	2	0.000	1.000	1544	100001472	100000013	GFP-IMPa4-FL anti-PSF-A546 8C-S-PSF V2.00	0	17. GFP-Imp-a4-FL and anti-PSF-A546_Pos045_S001	00-o2ZVu7V9rUimetfPBds87g
2.25841		Nucleus	2	0.000	1.000	1545	100001473	100000014	GFP-IMPa4-FL anti-PSF-A546 8C-S-PSF V2.00	0	17. GFP-Imp-a4-FL and anti-PSF-A546_Pos045_S001	00-o2ZVu7V9rUimetfPBds87g
2.32108		Nucleus	2	0.000	1.000	1546	100001474	100000015	GFP-IMPa4-FL anti-PSF-A546 8C-S-PSF V2.00	0	17. GFP-Imp-a4-FL and anti-PSF-A546_Pos045_S001	00-o2ZVu7V9rUimetfPBds87g
9.06965		Nucleus	2	0.000	1.000	1547	100001475	100000016	GFP-IMPa4-FL anti-PSF-A546 8C-S-PSF V2.00	0	17. GFP-Imp-a4-FL and anti-PSF-A546_Pos045_S001	00-o2ZVu7V9rUimetfPBds87g
2.62007		Nucleus	2	0.000	1.000	1548	100001476	100000017	GFP-IMPa4-FL anti-PSF-A546 8C-S-PSF V2.00	0	17. GFP-Imp-a4-FL and anti-PSF-A546_Pos045_S001	00-o2ZVu7V9rUimetfPBds87g
2.51911		Nucleus	2	0.000	1.000	1549	100001477	100000018	GFP-IMPa4-FL anti-PSF-A546 8C-S-PSF V2.00	0	17. GFP-Imp-a4-FL and anti-PSF-A546_Pos045_S001	00-o2ZVu7V9rUimetfPBds87g
2.10199		Nucleus	2	0.000	1.000	1550	100001478	100000019	GFP-IMPa4-FL anti-PSF-A546 8C-S-PSF V2.00	0	17. GFP-Imp-a4-FL and anti-PSF-A546_Pos045_S001	00-o2ZVu7V9rUimetfPBds87g
2.88278		Nucleus	2	0.000	1.000	1552	100001479	100000000	GFP-IMPa4-FL anti-PSF-A546 8C-S-PSF V2.00	0	17. GFP-Imp-a4-FL and anti-PSF-A546_Pos046_S001	00-SjSRUdvv5XrH6XwVbmnmC5
2.06868		Nucleus	2	0.000	1.000	1553	100001480	100000001	GFP-IMPa4-FL anti-PSF-A546 8C-S-PSF V2.00	0	17. GFP-Imp-a4-FL and anti-PSF-A546_Pos046_S001	00-SjSRUdvv5XrH6XwVbmnmC5
2.2312		Nucleus	2	0.000	1.000	1554	100001481	100000002	GFP-IMPa4-FL anti-PSF-A546 8C-S-PSF V2.00	0	17. GFP-Imp-a4-FL and anti-PSF-A546_Pos046_S001	00-SjSRUdvv5XrH6XwVbmnmC5
4.14039		Nucleus	2	0.000	1.000	1555	100001482	100000003	GFP-IMPa4-FL anti-PSF-A546 8C-S-PSF V2.00	0	17. GFP-Imp-a4-FL and anti-PSF-A546_Pos046_S001	00-SjSRUdvv5XrH6XwVbmnmC5
2.19575		Nucleus	2	0.000	1.000	1556	100001483	100000004	GFP-IMPa4-FL anti-PSF-A546 8C-S-PSF V2.00	0	17. GFP-Imp-a4-FL and anti-PSF-A546_Pos046_S001	00-SjSRUdvv5XrH6XwVbmnmC5
2.01309		Nucleus	2	0.000	1.000	1557	100001484	100000005	GFP-IMPa4-FL anti-PSF-A546 8C-S-PSF V2.00	0	17. GFP-Imp-a4-FL and anti-PSF-A546_Pos046_S001	00-SjSRUdvv5XrH6XwVbmnmC5
5.87362		Nucleus	2	0.000	1.000	1558	100001485	100000006	GFP-IMPa4-FL anti-PSF-A546 8C-S-PSF V2.00	0	17. GFP-Imp-a4-FL and anti-PSF-A546_Pos046_S001	00-SjSRUdvv5XrH6XwVbmnmC5
2.39371		Nucleus	2	0.000	1.000	1559	100001486	100000007	GFP-IMPa4-FL anti-PSF-A546 8C-S-PSF V2.00	0	17. GFP-Imp-a4-FL and anti-PSF-A546_Pos046_S001	00-SjSRUdvv5XrH6XwVbmnmC5
7.69407		Nucleus	2	0.000	1.000	1560	100001487	100000008	GFP-IMPa4-FL anti-PSF-A546 8C-S-PSF V2.00	0	17. GFP-Imp-a4-FL and anti-PSF-A546_Pos046_S001	00-SjSRUdvv5XrH6XwVbmnmC5
2.35313		Nucleus	2	0.000	1.000	1561	100001488	100000009	GFP-IMPa4-FL anti-PSF-A546 8C-S-PSF V2.00	0	17. GFP-Imp-a4-FL and anti-PSF-A546_Pos046_S001	00-SjSRUdvv5XrH6XwVbmnmC5
3.88751		Nucleus	2	0.000	1.000	1562	100001489	100000010	GFP-IMPa4-FL anti-PSF-A546 8C-S-PSF V2.00	0	17. GFP-Imp-a4-FL and anti-PSF-A546_Pos046_S001	00-SjSRUdvv5XrH6XwVbmnmC5
3.99432		Nucleus	2	0.000	1.000	1563	100001490	100000011	GFP-IMPa4-FL anti-PSF-A546 8C-S-PSF V2.00	0	17. GFP-Imp-a4-FL and anti-PSF-A546_Pos046_S001	00-SjSRUdvv5XrH6XwVbmnmC5
5.43521		Nucleus	2	0.000	1.000	1564	100001491	100000012	GFP-IMPa4-FL anti-PSF-A546 8C-S-PSF V2.00	0	17. GFP-Imp-a4-FL and anti-PSF-A546_Pos046_S001	00-SjSRUdvv5XrH6XwVbmnmC5
2.039		Nucleus	2	0.000	1.000	1565	100001492	100000013	GFP-IMPa4-FL anti-PSF-A546 8C-S-PSF V2.00	0	17. GFP-Imp-a4-FL and anti-PSF-A546_Pos046_S001	00-SjSRUdvv5XrH6XwVbmnmC5
2.4243		Nucleus	2	0.000	1.000	1566	100001493	100000014	GFP-IMPa4-FL anti-PSF-A546 8C-S-PSF V2.00	0	17. GFP-Imp-a4-FL and anti-PSF-A546_Pos046_S001	00-SjSRUdvv5XrH6XwVbmnmC5
2.31883		Nucleus	2	0.000	1.000	1567	100001494	100000015	GFP-IMPa4-FL anti-PSF-A546 8C-S-PSF V2.00	0	17. GFP-Imp-a4-FL and anti-PSF-A546_Pos046_S001	00-SjSRUdvv5XrH6XwVbmnmC5
1.97582		Nucleus	2	0.000	1.000	1568	100001495	100000016	GFP-IMPa4-FL anti-PSF-A546 8C-S-PSF V2.00	0	17. GFP-Imp-a4-FL and anti-PSF-A546_Pos046_S001	00-SjSRUdvv5XrH6XwVbmnmC5
44.547		Nucleus	2	0.000	1.000	1569	100001496	100000017	GFP-IMPa4-FL anti-PSF-A546 8C-S-PSF V2.00	0	17. GFP-Imp-a4-FL and anti-PSF-A546_Pos046_S001	00-SjSRUdvv5XrH6XwVbmnmC5
5.60408		Nucleus	2	0.000	1.000	1570	100001497	100000018	GFP-IMPa4-FL anti-PSF-A546 8C-S-PSF V2.00	0	17. GFP-Imp-a4-FL and anti-PSF-A546_Pos046_S001	00-SjSRUdvv5XrH6XwVbmnmC5
3.04038		Nucleus	2	0.000	1.000	1571	100001498	100000019	GFP-IMPa4-FL anti-PSF-A546 8C-S-PSF V2.00	0	17. GFP-Imp-a4-FL and anti-PSF-A546_Pos046_S001	00-SjSRUdvv5XrH6XwVbmnmC5
5.79666		Nucleus	2	0.000	1.000	1572	100001499	100000020	GFP-IMPa4-FL anti-PSF-A546 8C-S-PSF V2.00	0	17. GFP-Imp-a4-FL and anti-PSF-A546_Pos046_S001	00-SjSRUdvv5XrH6XwVbmnmC5
2.91244		Nucleus	2	0.000	1.000	1573	100001500	100000021	GFP-IMPa4-FL anti-PSF-A546 8C-S-PSF V2.00	0	17. GFP-Imp-a4-FL and anti-PSF-A546_Pos046_S001	00-SjSRUdvv5XrH6XwVbmnmC5
3.64104		Nucleus	2	0.000	1.000	1574	100001501	100000022	GFP-IMPa4-FL anti-PSF-A546 8C-S-PSF V2.00	0	17. GFP-Imp-a4-FL and anti-PSF-A546_Pos046_S001	00-SjSRUdvv5XrH6XwVbmnmC5
5.68711		Nucleus	2	0.000	1.000	1575	100001502	100000023	GFP-IMPa4-FL anti-PSF-A546 8C-S-PSF V2.00	0	17. GFP-Imp-a4-FL and anti-PSF-A546_Pos046_S001	00-SjSRUdvv5XrH6XwVbmnmC5
35.0203		Nucleus	2	0.000	1.000	1578	100001503	100000000	GFP-IMPa4-FL anti-PSF-A546 8C-S-PSF V2.00	0	17. GFP-Imp-a4-FL and anti-PSF-A546_Pos047_S001	00-MLHEVnUr2VFwGsHpykXFcM
8.45176		Nucleus	2	0.000	1.000	1579	100001504	100000001	GFP-IMPa4-FL anti-PSF-A546 8C-S-PSF V2.00	0	17. GFP-Imp-a4-FL and anti-PSF-A546_Pos047_S001	00-MLHEVnUr2VFwGsHpykXFcM
1.94409		Nucleus	2	0.000	1.000	1581	100001505	100000002	GFP-IMPa4-FL anti-PSF-A546 8C-S-PSF V2.00	0	17. GFP-Imp-a4-FL and anti-PSF-A546_Pos047_S001	00-MLHEVnUr2VFwGsHpykXFcM
5.06554		Nucleus	2	0.000	1.000	1583	100001506	100000003	GFP-IMPa4-FL anti-PSF-A546 8C-S-PSF V2.00	0	17. GFP-Imp-a4-FL and anti-PSF-A546_Pos047_S001	00-MLHEVnUr2VFwGsHpykXFcM
3.96916		Nucleus	2	0.000	1.000	1585	100001507	100000004	GFP-IMPa4-FL anti-PSF-A546 8C-S-PSF V2.00	0	17. GFP-Imp-a4-FL and anti-PSF-A546_Pos047_S001	00-MLHEVnUr2VFwGsHpykXFcM
5.33686		Nucleus	2	0.000	1.000	1590	100001508	100000005	GFP-IMPa4-FL anti-PSF-A546 8C-S-PSF V2.00	0	17. GFP-Imp-a4-FL and anti-PSF-A546_Pos047_S001	00-MLHEVnUr2VFwGsHpykXFcM
3.78931		Nucleus	2	0.000	1.000	1591	100001509	100000006	GFP-IMPa4-FL anti-PSF-A546 8C-S-PSF V2.00	0	17. GFP-Imp-a4-FL and anti-PSF-A546_Pos047_S001	00-MLHEVnUr2VFwGsHpykXFcM
3.86322		Nucleus	2	0.000	1.000	1592	100001510	100000007	GFP-IMPa4-FL anti-PSF-A546 8C-S-PSF V2.00	0	17. GFP-Imp-a4-FL and anti-PSF-A546_Pos047_S001	00-MLHEVnUr2VFwGsHpykXFcM
5.38965		Nucleus	2	0.000	1.000	1593	100001511	100000008	GFP-IMPa4-FL anti-PSF-A546 8C-S-PSF V2.00	0	17. GFP-Imp-a4-FL and anti-PSF-A546_Pos047_S001	00-MLHEVnUr2VFwGsHpykXFcM
2.76101		Nucleus	2	0.000	1.000	1594	100001512	100000009	GFP-IMPa4-FL anti-PSF-A546 8C-S-PSF V2.00	0	17. GFP-Imp-a4-FL and anti-PSF-A546_Pos047_S001	00-MLHEVnUr2VFwGsHpykXFcM
2.07095		Nucleus	2	0.000	1.000	1595	100001513	100000010	GFP-IMPa4-FL anti-PSF-A546 8C-S-PSF V2.00	0	17. GFP-Imp-a4-FL and anti-PSF-A546_Pos047_S001	00-MLHEVnUr2VFwGsHpykXFcM
2.14532		Nucleus	2	0.000	1.000	1596	100001514	100000011	GFP-IMPa4-FL anti-PSF-A546 8C-S-PSF V2.00	0	17. GFP-Imp-a4-FL and anti-PSF-A546_Pos047_S001	00-MLHEVnUr2VFwGsHpykXFcM
2.17506		Nucleus	2	0.000	1.000	1599	100001515	100000000	GFP-IMPa4-FL anti-PSF-A546 8C-S-PSF V2.00	0	17. GFP-Imp-a4-FL and anti-PSF-A546_Pos048_S001	00-EumhG9xiob4gRiG7a5gm9g
1.99455		Nucleus	2	0.000	1.000	1600	100001516	100000001	GFP-IMPa4-FL anti-PSF-A546 8C-S-PSF V2.00	0	17. GFP-Imp-a4-FL and anti-PSF-A546_Pos048_S001	00-EumhG9xiob4gRiG7a5gm9g
30.4902		Nucleus	2	0.000	1.000	1610	100001517	100000002	GFP-IMPa4-FL anti-PSF-A546 8C-S-PSF V2.00	0	17. GFP-Imp-a4-FL and anti-PSF-A546_Pos048_S001	00-EumhG9xiob4gRiG7a5gm9g
2.11676		Nucleus	2	0.000	1.000	1611	100001518	100000003	GFP-IMPa4-FL anti-PSF-A546 8C-S-PSF V2.00	0	17. GFP-Imp-a4-FL and anti-PSF-A546_Pos048_S001	00-EumhG9xiob4gRiG7a5gm9g
6.42139		Nucleus	2	0.000	1.000	1617	100001519	100000000	GFP-IMPa4-FL anti-PSF-A546 8C-S-PSF V2.00	0	17. GFP-Imp-a4-FL and anti-PSF-A546_Pos049_S001	00-v2DKNeMKNpjuhYJTFbryV6
2.45005		Nucleus	2	0.000	1.000	1621	100001520	100000001	GFP-IMPa4-FL anti-PSF-A546 8C-S-PSF V2.00	0	17. GFP-Imp-a4-FL and anti-PSF-A546_Pos049_S001	00-v2DKNeMKNpjuhYJTFbryV6
7.4946		Nucleus	2	0.000	1.000	1622	100001521	100000002	GFP-IMPa4-FL anti-PSF-A546 8C-S-PSF V2.00	0	17. GFP-Imp-a4-FL and anti-PSF-A546_Pos049_S001	00-v2DKNeMKNpjuhYJTFbryV6
6.69985		Nucleus	2	0.000	1.000	1624	100001522	100000003	GFP-IMPa4-FL anti-PSF-A546 8C-S-PSF V2.00	0	17. GFP-Imp-a4-FL and anti-PSF-A546_Pos049_S001	00-v2DKNeMKNpjuhYJTFbryV6
3.65147		Nucleus	2	0.000	1.000	1626	100001523	100000004	GFP-IMPa4-FL anti-PSF-A546 8C-S-PSF V2.00	0	17. GFP-Imp-a4-FL and anti-PSF-A546_Pos049_S001	00-v2DKNeMKNpjuhYJTFbryV6
6.68182		Nucleus	2	0.000	1.000	1627	100001524	100000005	GFP-IMPa4-FL anti-PSF-A546 8C-S-PSF V2.00	0	17. GFP-Imp-a4-FL and anti-PSF-A546_Pos049_S001	00-v2DKNeMKNpjuhYJTFbryV6
4.77532		Nucleus	2	0.000	1.000	1635	100001525	100000006	GFP-IMPa4-FL anti-PSF-A546 8C-S-PSF V2.00	0	17. GFP-Imp-a4-FL and anti-PSF-A546_Pos049_S001	00-v2DKNeMKNpjuhYJTFbryV6
4.03435		Nucleus	2	0.000	1.000	1636	100001526	100000007	GFP-IMPa4-FL anti-PSF-A546 8C-S-PSF V2.00	0	17. GFP-Imp-a4-FL and anti-PSF-A546_Pos049_S001	00-v2DKNeMKNpjuhYJTFbryV6
3.83473		Nucleus	2	0.000	1.000	1637	100001527	100000008	GFP-IMPa4-FL anti-PSF-A546 8C-S-PSF V2.00	0	17. GFP-Imp-a4-FL and anti-PSF-A546_Pos049_S001	00-v2DKNeMKNpjuhYJTFbryV6
3.80887		Nucleus	2	0.000	1.000	1638	100001528	100000009	GFP-IMPa4-FL anti-PSF-A546 8C-S-PSF V2.00	0	17. GFP-Imp-a4-FL and anti-PSF-A546_Pos049_S001	00-v2DKNeMKNpjuhYJTFbryV6
4.00091		Nucleus	2	0.000	1.000	1639	100001529	100000010	GFP-IMPa4-FL anti-PSF-A546 8C-S-PSF V2.00	0	17. GFP-Imp-a4-FL and anti-PSF-A546_Pos049_S001	00-v2DKNeMKNpjuhYJTFbryV6
