# Supplementary material for: Development of a pipeline for automated, high-throughput analysis of paraspeckle proteins reveals specific roles for importin α proteins
Source: Sci Rep. 2017 Feb 27;7:43323. doi: 10.1038/srep43323 (PMC5379994; doi:10.1038/srep43323)
Supplement: Supplementary Dataset SD1-C PART 1 [file srep43323-s4.zip › I8P/8C-S-PSF/_/GFP-IMPa4-FL anti-PSF-A546 8C-S-PSF V2.00_Statistics/GFP-IMPa4-FL anti-PSF-A546 8C-S-PSF V2.00_Nucleus_Intensity_Mean_Ch=3.csv]

Nucleus Intensity Mean Ch=3
====================
Value	Unit	Category	Channel	Birth [s]	Death [s]	CellID	ID	OriginalID	Original Component Name	Original Component ID	Original Image Name	Original Image ID
48.8385		Nucleus	3	0.000	1.000	0	100000000	100000000	GFP-IMPa4-FL anti-PSF-A546 8C-S-PSF V2.00	0	17. GFP-Imp-a4-FL and anti-PSF-A546_Pos001_S001	00-zexZKTbWB7WrFXHTp39Jif
57.879		Nucleus	3	0.000	1.000	1	100000001	100000001	GFP-IMPa4-FL anti-PSF-A546 8C-S-PSF V2.00	0	17. GFP-Imp-a4-FL and anti-PSF-A546_Pos001_S001	00-zexZKTbWB7WrFXHTp39Jif
48.7726		Nucleus	3	0.000	1.000	2	100000002	100000002	GFP-IMPa4-FL anti-PSF-A546 8C-S-PSF V2.00	0	17. GFP-Imp-a4-FL and anti-PSF-A546_Pos001_S001	00-zexZKTbWB7WrFXHTp39Jif
50.7183		Nucleus	3	0.000	1.000	3	100000003	100000003	GFP-IMPa4-FL anti-PSF-A546 8C-S-PSF V2.00	0	17. GFP-Imp-a4-FL and anti-PSF-A546_Pos001_S001	00-zexZKTbWB7WrFXHTp39Jif
48.2625		Nucleus	3	0.000	1.000	4	100000004	100000004	GFP-IMPa4-FL anti-PSF-A546 8C-S-PSF V2.00	0	17. GFP-Imp-a4-FL and anti-PSF-A546_Pos001_S001	00-zexZKTbWB7WrFXHTp39Jif
61.0004		Nucleus	3	0.000	1.000	5	100000005	100000005	GFP-IMPa4-FL anti-PSF-A546 8C-S-PSF V2.00	0	17. GFP-Imp-a4-FL and anti-PSF-A546_Pos001_S001	00-zexZKTbWB7WrFXHTp39Jif
61.9085		Nucleus	3	0.000	1.000	6	100000006	100000006	GFP-IMPa4-FL anti-PSF-A546 8C-S-PSF V2.00	0	17. GFP-Imp-a4-FL and anti-PSF-A546_Pos001_S001	00-zexZKTbWB7WrFXHTp39Jif
54.5252		Nucleus	3	0.000	1.000	7	100000007	100000007	GFP-IMPa4-FL anti-PSF-A546 8C-S-PSF V2.00	0	17. GFP-Imp-a4-FL and anti-PSF-A546_Pos001_S001	00-zexZKTbWB7WrFXHTp39Jif
67.1934		Nucleus	3	0.000	1.000	8	100000008	100000008	GFP-IMPa4-FL anti-PSF-A546 8C-S-PSF V2.00	0	17. GFP-Imp-a4-FL and anti-PSF-A546_Pos001_S001	00-zexZKTbWB7WrFXHTp39Jif
51.6181		Nucleus	3	0.000	1.000	9	100000009	100000009	GFP-IMPa4-FL anti-PSF-A546 8C-S-PSF V2.00	0	17. GFP-Imp-a4-FL and anti-PSF-A546_Pos001_S001	00-zexZKTbWB7WrFXHTp39Jif
63.3685		Nucleus	3	0.000	1.000	10	100000010	100000010	GFP-IMPa4-FL anti-PSF-A546 8C-S-PSF V2.00	0	17. GFP-Imp-a4-FL and anti-PSF-A546_Pos001_S001	00-zexZKTbWB7WrFXHTp39Jif
48.3635		Nucleus	3	0.000	1.000	11	100000011	100000011	GFP-IMPa4-FL anti-PSF-A546 8C-S-PSF V2.00	0	17. GFP-Imp-a4-FL and anti-PSF-A546_Pos001_S001	00-zexZKTbWB7WrFXHTp39Jif
57.778		Nucleus	3	0.000	1.000	12	100000012	100000012	GFP-IMPa4-FL anti-PSF-A546 8C-S-PSF V2.00	0	17. GFP-Imp-a4-FL and anti-PSF-A546_Pos001_S001	00-zexZKTbWB7WrFXHTp39Jif
71.8392		Nucleus	3	0.000	1.000	13	100000013	100000013	GFP-IMPa4-FL anti-PSF-A546 8C-S-PSF V2.00	0	17. GFP-Imp-a4-FL and anti-PSF-A546_Pos001_S001	00-zexZKTbWB7WrFXHTp39Jif
59.7162		Nucleus	3	0.000	1.000	14	100000014	100000014	GFP-IMPa4-FL anti-PSF-A546 8C-S-PSF V2.00	0	17. GFP-Imp-a4-FL and anti-PSF-A546_Pos001_S001	00-zexZKTbWB7WrFXHTp39Jif
51.8204		Nucleus	3	0.000	1.000	15	100000015	100000015	GFP-IMPa4-FL anti-PSF-A546 8C-S-PSF V2.00	0	17. GFP-Imp-a4-FL and anti-PSF-A546_Pos001_S001	00-zexZKTbWB7WrFXHTp39Jif
54.422		Nucleus	3	0.000	1.000	16	100000016	100000016	GFP-IMPa4-FL anti-PSF-A546 8C-S-PSF V2.00	0	17. GFP-Imp-a4-FL and anti-PSF-A546_Pos001_S001	00-zexZKTbWB7WrFXHTp39Jif
48.9384		Nucleus	3	0.000	1.000	17	100000017	100000017	GFP-IMPa4-FL anti-PSF-A546 8C-S-PSF V2.00	0	17. GFP-Imp-a4-FL and anti-PSF-A546_Pos001_S001	00-zexZKTbWB7WrFXHTp39Jif
54.6626		Nucleus	3	0.000	1.000	18	100000018	100000018	GFP-IMPa4-FL anti-PSF-A546 8C-S-PSF V2.00	0	17. GFP-Imp-a4-FL and anti-PSF-A546_Pos001_S001	00-zexZKTbWB7WrFXHTp39Jif
44.6348		Nucleus	3	0.000	1.000	19	100000019	100000019	GFP-IMPa4-FL anti-PSF-A546 8C-S-PSF V2.00	0	17. GFP-Imp-a4-FL and anti-PSF-A546_Pos001_S001	00-zexZKTbWB7WrFXHTp39Jif
43.4599		Nucleus	3	0.000	1.000	20	100000020	100000020	GFP-IMPa4-FL anti-PSF-A546 8C-S-PSF V2.00	0	17. GFP-Imp-a4-FL and anti-PSF-A546_Pos001_S001	00-zexZKTbWB7WrFXHTp39Jif
97.7059		Nucleus	3	0.000	1.000	21	100000021	100000021	GFP-IMPa4-FL anti-PSF-A546 8C-S-PSF V2.00	0	17. GFP-Imp-a4-FL and anti-PSF-A546_Pos001_S001	00-zexZKTbWB7WrFXHTp39Jif
56.246		Nucleus	3	0.000	1.000	22	100000022	100000022	GFP-IMPa4-FL anti-PSF-A546 8C-S-PSF V2.00	0	17. GFP-Imp-a4-FL and anti-PSF-A546_Pos001_S001	00-zexZKTbWB7WrFXHTp39Jif
46.6338		Nucleus	3	0.000	1.000	23	100000023	100000023	GFP-IMPa4-FL anti-PSF-A546 8C-S-PSF V2.00	0	17. GFP-Imp-a4-FL and anti-PSF-A546_Pos001_S001	00-zexZKTbWB7WrFXHTp39Jif
52.1036		Nucleus	3	0.000	1.000	24	100000024	100000024	GFP-IMPa4-FL anti-PSF-A546 8C-S-PSF V2.00	0	17. GFP-Imp-a4-FL and anti-PSF-A546_Pos001_S001	00-zexZKTbWB7WrFXHTp39Jif
59.5639		Nucleus	3	0.000	1.000	25	100000025	100000025	GFP-IMPa4-FL anti-PSF-A546 8C-S-PSF V2.00	0	17. GFP-Imp-a4-FL and anti-PSF-A546_Pos001_S001	00-zexZKTbWB7WrFXHTp39Jif
66.9002		Nucleus	3	0.000	1.000	26	100000026	100000026	GFP-IMPa4-FL anti-PSF-A546 8C-S-PSF V2.00	0	17. GFP-Imp-a4-FL and anti-PSF-A546_Pos001_S001	00-zexZKTbWB7WrFXHTp39Jif
69.1029		Nucleus	3	0.000	1.000	27	100000027	100000027	GFP-IMPa4-FL anti-PSF-A546 8C-S-PSF V2.00	0	17. GFP-Imp-a4-FL and anti-PSF-A546_Pos001_S001	00-zexZKTbWB7WrFXHTp39Jif
55.135		Nucleus	3	0.000	1.000	28	100000028	100000028	GFP-IMPa4-FL anti-PSF-A546 8C-S-PSF V2.00	0	17. GFP-Imp-a4-FL and anti-PSF-A546_Pos001_S001	00-zexZKTbWB7WrFXHTp39Jif
57.9558		Nucleus	3	0.000	1.000	29	100000029	100000029	GFP-IMPa4-FL anti-PSF-A546 8C-S-PSF V2.00	0	17. GFP-Imp-a4-FL and anti-PSF-A546_Pos001_S001	00-zexZKTbWB7WrFXHTp39Jif
63.1105		Nucleus	3	0.000	1.000	30	100000030	100000030	GFP-IMPa4-FL anti-PSF-A546 8C-S-PSF V2.00	0	17. GFP-Imp-a4-FL and anti-PSF-A546_Pos001_S001	00-zexZKTbWB7WrFXHTp39Jif
68.8463		Nucleus	3	0.000	1.000	31	100000031	100000031	GFP-IMPa4-FL anti-PSF-A546 8C-S-PSF V2.00	0	17. GFP-Imp-a4-FL and anti-PSF-A546_Pos001_S001	00-zexZKTbWB7WrFXHTp39Jif
78.4766		Nucleus	3	0.000	1.000	32	100000032	100000032	GFP-IMPa4-FL anti-PSF-A546 8C-S-PSF V2.00	0	17. GFP-Imp-a4-FL and anti-PSF-A546_Pos001_S001	00-zexZKTbWB7WrFXHTp39Jif
67.9066		Nucleus	3	0.000	1.000	33	100000033	100000033	GFP-IMPa4-FL anti-PSF-A546 8C-S-PSF V2.00	0	17. GFP-Imp-a4-FL and anti-PSF-A546_Pos001_S001	00-zexZKTbWB7WrFXHTp39Jif
74.0024		Nucleus	3	0.000	1.000	34	100000034	100000000	GFP-IMPa4-FL anti-PSF-A546 8C-S-PSF V2.00	0	17. GFP-Imp-a4-FL and anti-PSF-A546_Pos002_S001	00-Lm4vyA2HdRbr7KBBpwjJ5K
52.7396		Nucleus	3	0.000	1.000	35	100000035	100000001	GFP-IMPa4-FL anti-PSF-A546 8C-S-PSF V2.00	0	17. GFP-Imp-a4-FL and anti-PSF-A546_Pos002_S001	00-Lm4vyA2HdRbr7KBBpwjJ5K
59.2239		Nucleus	3	0.000	1.000	36	100000036	100000002	GFP-IMPa4-FL anti-PSF-A546 8C-S-PSF V2.00	0	17. GFP-Imp-a4-FL and anti-PSF-A546_Pos002_S001	00-Lm4vyA2HdRbr7KBBpwjJ5K
51.3868		Nucleus	3	0.000	1.000	37	100000037	100000003	GFP-IMPa4-FL anti-PSF-A546 8C-S-PSF V2.00	0	17. GFP-Imp-a4-FL and anti-PSF-A546_Pos002_S001	00-Lm4vyA2HdRbr7KBBpwjJ5K
66.3668		Nucleus	3	0.000	1.000	38	100000038	100000004	GFP-IMPa4-FL anti-PSF-A546 8C-S-PSF V2.00	0	17. GFP-Imp-a4-FL and anti-PSF-A546_Pos002_S001	00-Lm4vyA2HdRbr7KBBpwjJ5K
51.5708		Nucleus	3	0.000	1.000	39	100000039	100000005	GFP-IMPa4-FL anti-PSF-A546 8C-S-PSF V2.00	0	17. GFP-Imp-a4-FL and anti-PSF-A546_Pos002_S001	00-Lm4vyA2HdRbr7KBBpwjJ5K
54.2148		Nucleus	3	0.000	1.000	40	100000040	100000006	GFP-IMPa4-FL anti-PSF-A546 8C-S-PSF V2.00	0	17. GFP-Imp-a4-FL and anti-PSF-A546_Pos002_S001	00-Lm4vyA2HdRbr7KBBpwjJ5K
60.5616		Nucleus	3	0.000	1.000	41	100000041	100000007	GFP-IMPa4-FL anti-PSF-A546 8C-S-PSF V2.00	0	17. GFP-Imp-a4-FL and anti-PSF-A546_Pos002_S001	00-Lm4vyA2HdRbr7KBBpwjJ5K
44.1007		Nucleus	3	0.000	1.000	42	100000042	100000008	GFP-IMPa4-FL anti-PSF-A546 8C-S-PSF V2.00	0	17. GFP-Imp-a4-FL and anti-PSF-A546_Pos002_S001	00-Lm4vyA2HdRbr7KBBpwjJ5K
57.8372		Nucleus	3	0.000	1.000	43	100000043	100000009	GFP-IMPa4-FL anti-PSF-A546 8C-S-PSF V2.00	0	17. GFP-Imp-a4-FL and anti-PSF-A546_Pos002_S001	00-Lm4vyA2HdRbr7KBBpwjJ5K
79.5653		Nucleus	3	0.000	1.000	44	100000044	100000010	GFP-IMPa4-FL anti-PSF-A546 8C-S-PSF V2.00	0	17. GFP-Imp-a4-FL and anti-PSF-A546_Pos002_S001	00-Lm4vyA2HdRbr7KBBpwjJ5K
53.6549		Nucleus	3	0.000	1.000	45	100000045	100000011	GFP-IMPa4-FL anti-PSF-A546 8C-S-PSF V2.00	0	17. GFP-Imp-a4-FL and anti-PSF-A546_Pos002_S001	00-Lm4vyA2HdRbr7KBBpwjJ5K
48.4591		Nucleus	3	0.000	1.000	46	100000046	100000012	GFP-IMPa4-FL anti-PSF-A546 8C-S-PSF V2.00	0	17. GFP-Imp-a4-FL and anti-PSF-A546_Pos002_S001	00-Lm4vyA2HdRbr7KBBpwjJ5K
51.3451		Nucleus	3	0.000	1.000	47	100000047	100000013	GFP-IMPa4-FL anti-PSF-A546 8C-S-PSF V2.00	0	17. GFP-Imp-a4-FL and anti-PSF-A546_Pos002_S001	00-Lm4vyA2HdRbr7KBBpwjJ5K
42.507		Nucleus	3	0.000	1.000	48	100000048	100000014	GFP-IMPa4-FL anti-PSF-A546 8C-S-PSF V2.00	0	17. GFP-Imp-a4-FL and anti-PSF-A546_Pos002_S001	00-Lm4vyA2HdRbr7KBBpwjJ5K
46.8889		Nucleus	3	0.000	1.000	49	100000049	100000015	GFP-IMPa4-FL anti-PSF-A546 8C-S-PSF V2.00	0	17. GFP-Imp-a4-FL and anti-PSF-A546_Pos002_S001	00-Lm4vyA2HdRbr7KBBpwjJ5K
53.6655		Nucleus	3	0.000	1.000	50	100000050	100000016	GFP-IMPa4-FL anti-PSF-A546 8C-S-PSF V2.00	0	17. GFP-Imp-a4-FL and anti-PSF-A546_Pos002_S001	00-Lm4vyA2HdRbr7KBBpwjJ5K
45.869		Nucleus	3	0.000	1.000	51	100000051	100000017	GFP-IMPa4-FL anti-PSF-A546 8C-S-PSF V2.00	0	17. GFP-Imp-a4-FL and anti-PSF-A546_Pos002_S001	00-Lm4vyA2HdRbr7KBBpwjJ5K
51.2958		Nucleus	3	0.000	1.000	52	100000052	100000018	GFP-IMPa4-FL anti-PSF-A546 8C-S-PSF V2.00	0	17. GFP-Imp-a4-FL and anti-PSF-A546_Pos002_S001	00-Lm4vyA2HdRbr7KBBpwjJ5K
54.8556		Nucleus	3	0.000	1.000	53	100000053	100000019	GFP-IMPa4-FL anti-PSF-A546 8C-S-PSF V2.00	0	17. GFP-Imp-a4-FL and anti-PSF-A546_Pos002_S001	00-Lm4vyA2HdRbr7KBBpwjJ5K
62.6192		Nucleus	3	0.000	1.000	54	100000054	100000020	GFP-IMPa4-FL anti-PSF-A546 8C-S-PSF V2.00	0	17. GFP-Imp-a4-FL and anti-PSF-A546_Pos002_S001	00-Lm4vyA2HdRbr7KBBpwjJ5K
52.8078		Nucleus	3	0.000	1.000	55	100000055	100000021	GFP-IMPa4-FL anti-PSF-A546 8C-S-PSF V2.00	0	17. GFP-Imp-a4-FL and anti-PSF-A546_Pos002_S001	00-Lm4vyA2HdRbr7KBBpwjJ5K
51.3228		Nucleus	3	0.000	1.000	56	100000056	100000000	GFP-IMPa4-FL anti-PSF-A546 8C-S-PSF V2.00	0	17. GFP-Imp-a4-FL and anti-PSF-A546_Pos003_S001	00-mY26BqrJjfU4CLAh9N7JjP
55.7148		Nucleus	3	0.000	1.000	57	100000057	100000001	GFP-IMPa4-FL anti-PSF-A546 8C-S-PSF V2.00	0	17. GFP-Imp-a4-FL and anti-PSF-A546_Pos003_S001	00-mY26BqrJjfU4CLAh9N7JjP
55.278		Nucleus	3	0.000	1.000	58	100000058	100000002	GFP-IMPa4-FL anti-PSF-A546 8C-S-PSF V2.00	0	17. GFP-Imp-a4-FL and anti-PSF-A546_Pos003_S001	00-mY26BqrJjfU4CLAh9N7JjP
57.4474		Nucleus	3	0.000	1.000	59	100000059	100000003	GFP-IMPa4-FL anti-PSF-A546 8C-S-PSF V2.00	0	17. GFP-Imp-a4-FL and anti-PSF-A546_Pos003_S001	00-mY26BqrJjfU4CLAh9N7JjP
61.4904		Nucleus	3	0.000	1.000	60	100000060	100000004	GFP-IMPa4-FL anti-PSF-A546 8C-S-PSF V2.00	0	17. GFP-Imp-a4-FL and anti-PSF-A546_Pos003_S001	00-mY26BqrJjfU4CLAh9N7JjP
54.8974		Nucleus	3	0.000	1.000	61	100000061	100000005	GFP-IMPa4-FL anti-PSF-A546 8C-S-PSF V2.00	0	17. GFP-Imp-a4-FL and anti-PSF-A546_Pos003_S001	00-mY26BqrJjfU4CLAh9N7JjP
81.7222		Nucleus	3	0.000	1.000	62	100000062	100000006	GFP-IMPa4-FL anti-PSF-A546 8C-S-PSF V2.00	0	17. GFP-Imp-a4-FL and anti-PSF-A546_Pos003_S001	00-mY26BqrJjfU4CLAh9N7JjP
55.9494		Nucleus	3	0.000	1.000	63	100000063	100000007	GFP-IMPa4-FL anti-PSF-A546 8C-S-PSF V2.00	0	17. GFP-Imp-a4-FL and anti-PSF-A546_Pos003_S001	00-mY26BqrJjfU4CLAh9N7JjP
72.1177		Nucleus	3	0.000	1.000	64	100000064	100000008	GFP-IMPa4-FL anti-PSF-A546 8C-S-PSF V2.00	0	17. GFP-Imp-a4-FL and anti-PSF-A546_Pos003_S001	00-mY26BqrJjfU4CLAh9N7JjP
62.2889		Nucleus	3	0.000	1.000	65	100000065	100000009	GFP-IMPa4-FL anti-PSF-A546 8C-S-PSF V2.00	0	17. GFP-Imp-a4-FL and anti-PSF-A546_Pos003_S001	00-mY26BqrJjfU4CLAh9N7JjP
68.8231		Nucleus	3	0.000	1.000	66	100000066	100000010	GFP-IMPa4-FL anti-PSF-A546 8C-S-PSF V2.00	0	17. GFP-Imp-a4-FL and anti-PSF-A546_Pos003_S001	00-mY26BqrJjfU4CLAh9N7JjP
48.4997		Nucleus	3	0.000	1.000	67	100000067	100000011	GFP-IMPa4-FL anti-PSF-A546 8C-S-PSF V2.00	0	17. GFP-Imp-a4-FL and anti-PSF-A546_Pos003_S001	00-mY26BqrJjfU4CLAh9N7JjP
81.693		Nucleus	3	0.000	1.000	68	100000068	100000012	GFP-IMPa4-FL anti-PSF-A546 8C-S-PSF V2.00	0	17. GFP-Imp-a4-FL and anti-PSF-A546_Pos003_S001	00-mY26BqrJjfU4CLAh9N7JjP
73.9947		Nucleus	3	0.000	1.000	69	100000069	100000013	GFP-IMPa4-FL anti-PSF-A546 8C-S-PSF V2.00	0	17. GFP-Imp-a4-FL and anti-PSF-A546_Pos003_S001	00-mY26BqrJjfU4CLAh9N7JjP
50.4181		Nucleus	3	0.000	1.000	70	100000070	100000014	GFP-IMPa4-FL anti-PSF-A546 8C-S-PSF V2.00	0	17. GFP-Imp-a4-FL and anti-PSF-A546_Pos003_S001	00-mY26BqrJjfU4CLAh9N7JjP
65.5373		Nucleus	3	0.000	1.000	71	100000071	100000015	GFP-IMPa4-FL anti-PSF-A546 8C-S-PSF V2.00	0	17. GFP-Imp-a4-FL and anti-PSF-A546_Pos003_S001	00-mY26BqrJjfU4CLAh9N7JjP
63.4005		Nucleus	3	0.000	1.000	72	100000072	100000016	GFP-IMPa4-FL anti-PSF-A546 8C-S-PSF V2.00	0	17. GFP-Imp-a4-FL and anti-PSF-A546_Pos003_S001	00-mY26BqrJjfU4CLAh9N7JjP
52.0986		Nucleus	3	0.000	1.000	73	100000073	100000017	GFP-IMPa4-FL anti-PSF-A546 8C-S-PSF V2.00	0	17. GFP-Imp-a4-FL and anti-PSF-A546_Pos003_S001	00-mY26BqrJjfU4CLAh9N7JjP
48.9772		Nucleus	3	0.000	1.000	74	100000074	100000018	GFP-IMPa4-FL anti-PSF-A546 8C-S-PSF V2.00	0	17. GFP-Imp-a4-FL and anti-PSF-A546_Pos003_S001	00-mY26BqrJjfU4CLAh9N7JjP
62.951		Nucleus	3	0.000	1.000	75	100000075	100000019	GFP-IMPa4-FL anti-PSF-A546 8C-S-PSF V2.00	0	17. GFP-Imp-a4-FL and anti-PSF-A546_Pos003_S001	00-mY26BqrJjfU4CLAh9N7JjP
55.3396		Nucleus	3	0.000	1.000	76	100000076	100000020	GFP-IMPa4-FL anti-PSF-A546 8C-S-PSF V2.00	0	17. GFP-Imp-a4-FL and anti-PSF-A546_Pos003_S001	00-mY26BqrJjfU4CLAh9N7JjP
62.2083		Nucleus	3	0.000	1.000	77	100000077	100000021	GFP-IMPa4-FL anti-PSF-A546 8C-S-PSF V2.00	0	17. GFP-Imp-a4-FL and anti-PSF-A546_Pos003_S001	00-mY26BqrJjfU4CLAh9N7JjP
59.028		Nucleus	3	0.000	1.000	78	100000078	100000022	GFP-IMPa4-FL anti-PSF-A546 8C-S-PSF V2.00	0	17. GFP-Imp-a4-FL and anti-PSF-A546_Pos003_S001	00-mY26BqrJjfU4CLAh9N7JjP
60.3292		Nucleus	3	0.000	1.000	79	100000079	100000023	GFP-IMPa4-FL anti-PSF-A546 8C-S-PSF V2.00	0	17. GFP-Imp-a4-FL and anti-PSF-A546_Pos003_S001	00-mY26BqrJjfU4CLAh9N7JjP
62.7197		Nucleus	3	0.000	1.000	81	100000080	100000024	GFP-IMPa4-FL anti-PSF-A546 8C-S-PSF V2.00	0	17. GFP-Imp-a4-FL and anti-PSF-A546_Pos003_S001	00-mY26BqrJjfU4CLAh9N7JjP
60.6743		Nucleus	3	0.000	1.000	82	100000081	100000025	GFP-IMPa4-FL anti-PSF-A546 8C-S-PSF V2.00	0	17. GFP-Imp-a4-FL and anti-PSF-A546_Pos003_S001	00-mY26BqrJjfU4CLAh9N7JjP
51.0172		Nucleus	3	0.000	1.000	83	100000082	100000026	GFP-IMPa4-FL anti-PSF-A546 8C-S-PSF V2.00	0	17. GFP-Imp-a4-FL and anti-PSF-A546_Pos003_S001	00-mY26BqrJjfU4CLAh9N7JjP
48.9258		Nucleus	3	0.000	1.000	84	100000083	100000027	GFP-IMPa4-FL anti-PSF-A546 8C-S-PSF V2.00	0	17. GFP-Imp-a4-FL and anti-PSF-A546_Pos003_S001	00-mY26BqrJjfU4CLAh9N7JjP
57.3393		Nucleus	3	0.000	1.000	85	100000084	100000028	GFP-IMPa4-FL anti-PSF-A546 8C-S-PSF V2.00	0	17. GFP-Imp-a4-FL and anti-PSF-A546_Pos003_S001	00-mY26BqrJjfU4CLAh9N7JjP
52.3463		Nucleus	3	0.000	1.000	86	100000085	100000029	GFP-IMPa4-FL anti-PSF-A546 8C-S-PSF V2.00	0	17. GFP-Imp-a4-FL and anti-PSF-A546_Pos003_S001	00-mY26BqrJjfU4CLAh9N7JjP
63.7497		Nucleus	3	0.000	1.000	87	100000086	100000030	GFP-IMPa4-FL anti-PSF-A546 8C-S-PSF V2.00	0	17. GFP-Imp-a4-FL and anti-PSF-A546_Pos003_S001	00-mY26BqrJjfU4CLAh9N7JjP
62.241		Nucleus	3	0.000	1.000	88	100000087	100000031	GFP-IMPa4-FL anti-PSF-A546 8C-S-PSF V2.00	0	17. GFP-Imp-a4-FL and anti-PSF-A546_Pos003_S001	00-mY26BqrJjfU4CLAh9N7JjP
57.7085		Nucleus	3	0.000	1.000	89	100000088	100000032	GFP-IMPa4-FL anti-PSF-A546 8C-S-PSF V2.00	0	17. GFP-Imp-a4-FL and anti-PSF-A546_Pos003_S001	00-mY26BqrJjfU4CLAh9N7JjP
52.3354		Nucleus	3	0.000	1.000	90	100000089	100000033	GFP-IMPa4-FL anti-PSF-A546 8C-S-PSF V2.00	0	17. GFP-Imp-a4-FL and anti-PSF-A546_Pos003_S001	00-mY26BqrJjfU4CLAh9N7JjP
46.1086		Nucleus	3	0.000	1.000	91	100000090	100000034	GFP-IMPa4-FL anti-PSF-A546 8C-S-PSF V2.00	0	17. GFP-Imp-a4-FL and anti-PSF-A546_Pos003_S001	00-mY26BqrJjfU4CLAh9N7JjP
43.7374		Nucleus	3	0.000	1.000	92	100000091	100000035	GFP-IMPa4-FL anti-PSF-A546 8C-S-PSF V2.00	0	17. GFP-Imp-a4-FL and anti-PSF-A546_Pos003_S001	00-mY26BqrJjfU4CLAh9N7JjP
63.1099		Nucleus	3	0.000	1.000	93	100000092	100000036	GFP-IMPa4-FL anti-PSF-A546 8C-S-PSF V2.00	0	17. GFP-Imp-a4-FL and anti-PSF-A546_Pos003_S001	00-mY26BqrJjfU4CLAh9N7JjP
57.4951		Nucleus	3	0.000	1.000	94	100000093	100000037	GFP-IMPa4-FL anti-PSF-A546 8C-S-PSF V2.00	0	17. GFP-Imp-a4-FL and anti-PSF-A546_Pos003_S001	00-mY26BqrJjfU4CLAh9N7JjP
58.9071		Nucleus	3	0.000	1.000	95	100000094	100000038	GFP-IMPa4-FL anti-PSF-A546 8C-S-PSF V2.00	0	17. GFP-Imp-a4-FL and anti-PSF-A546_Pos003_S001	00-mY26BqrJjfU4CLAh9N7JjP
60.2994		Nucleus	3	0.000	1.000	96	100000095	100000039	GFP-IMPa4-FL anti-PSF-A546 8C-S-PSF V2.00	0	17. GFP-Imp-a4-FL and anti-PSF-A546_Pos003_S001	00-mY26BqrJjfU4CLAh9N7JjP
46.8155		Nucleus	3	0.000	1.000	97	100000096	100000040	GFP-IMPa4-FL anti-PSF-A546 8C-S-PSF V2.00	0	17. GFP-Imp-a4-FL and anti-PSF-A546_Pos003_S001	00-mY26BqrJjfU4CLAh9N7JjP
48.0319		Nucleus	3	0.000	1.000	98	100000097	100000041	GFP-IMPa4-FL anti-PSF-A546 8C-S-PSF V2.00	0	17. GFP-Imp-a4-FL and anti-PSF-A546_Pos003_S001	00-mY26BqrJjfU4CLAh9N7JjP
59.0477		Nucleus	3	0.000	1.000	99	100000098	100000042	GFP-IMPa4-FL anti-PSF-A546 8C-S-PSF V2.00	0	17. GFP-Imp-a4-FL and anti-PSF-A546_Pos003_S001	00-mY26BqrJjfU4CLAh9N7JjP
62.5748		Nucleus	3	0.000	1.000	100	100000099	100000043	GFP-IMPa4-FL anti-PSF-A546 8C-S-PSF V2.00	0	17. GFP-Imp-a4-FL and anti-PSF-A546_Pos003_S001	00-mY26BqrJjfU4CLAh9N7JjP
66.973		Nucleus	3	0.000	1.000	101	100000100	100000044	GFP-IMPa4-FL anti-PSF-A546 8C-S-PSF V2.00	0	17. GFP-Imp-a4-FL and anti-PSF-A546_Pos003_S001	00-mY26BqrJjfU4CLAh9N7JjP
72.1499		Nucleus	3	0.000	1.000	102	100000101	100000045	GFP-IMPa4-FL anti-PSF-A546 8C-S-PSF V2.00	0	17. GFP-Imp-a4-FL and anti-PSF-A546_Pos003_S001	00-mY26BqrJjfU4CLAh9N7JjP
70.5882		Nucleus	3	0.000	1.000	103	100000102	100000046	GFP-IMPa4-FL anti-PSF-A546 8C-S-PSF V2.00	0	17. GFP-Imp-a4-FL and anti-PSF-A546_Pos003_S001	00-mY26BqrJjfU4CLAh9N7JjP
62.7889		Nucleus	3	0.000	1.000	104	100000103	100000047	GFP-IMPa4-FL anti-PSF-A546 8C-S-PSF V2.00	0	17. GFP-Imp-a4-FL and anti-PSF-A546_Pos003_S001	00-mY26BqrJjfU4CLAh9N7JjP
76.3683		Nucleus	3	0.000	1.000	105	100000104	100000048	GFP-IMPa4-FL anti-PSF-A546 8C-S-PSF V2.00	0	17. GFP-Imp-a4-FL and anti-PSF-A546_Pos003_S001	00-mY26BqrJjfU4CLAh9N7JjP
68.7989		Nucleus	3	0.000	1.000	106	100000105	100000000	GFP-IMPa4-FL anti-PSF-A546 8C-S-PSF V2.00	0	17. GFP-Imp-a4-FL and anti-PSF-A546_Pos004_S001	00-WNFpjfuPUrrwq4ezGAWnSf
64.5094		Nucleus	3	0.000	1.000	107	100000106	100000001	GFP-IMPa4-FL anti-PSF-A546 8C-S-PSF V2.00	0	17. GFP-Imp-a4-FL and anti-PSF-A546_Pos004_S001	00-WNFpjfuPUrrwq4ezGAWnSf
77.9813		Nucleus	3	0.000	1.000	108	100000107	100000002	GFP-IMPa4-FL anti-PSF-A546 8C-S-PSF V2.00	0	17. GFP-Imp-a4-FL and anti-PSF-A546_Pos004_S001	00-WNFpjfuPUrrwq4ezGAWnSf
77.871		Nucleus	3	0.000	1.000	109	100000108	100000003	GFP-IMPa4-FL anti-PSF-A546 8C-S-PSF V2.00	0	17. GFP-Imp-a4-FL and anti-PSF-A546_Pos004_S001	00-WNFpjfuPUrrwq4ezGAWnSf
74.5231		Nucleus	3	0.000	1.000	110	100000109	100000004	GFP-IMPa4-FL anti-PSF-A546 8C-S-PSF V2.00	0	17. GFP-Imp-a4-FL and anti-PSF-A546_Pos004_S001	00-WNFpjfuPUrrwq4ezGAWnSf
53.9834		Nucleus	3	0.000	1.000	111	100000110	100000005	GFP-IMPa4-FL anti-PSF-A546 8C-S-PSF V2.00	0	17. GFP-Imp-a4-FL and anti-PSF-A546_Pos004_S001	00-WNFpjfuPUrrwq4ezGAWnSf
50.4095		Nucleus	3	0.000	1.000	112	100000111	100000006	GFP-IMPa4-FL anti-PSF-A546 8C-S-PSF V2.00	0	17. GFP-Imp-a4-FL and anti-PSF-A546_Pos004_S001	00-WNFpjfuPUrrwq4ezGAWnSf
65.2259		Nucleus	3	0.000	1.000	113	100000112	100000007	GFP-IMPa4-FL anti-PSF-A546 8C-S-PSF V2.00	0	17. GFP-Imp-a4-FL and anti-PSF-A546_Pos004_S001	00-WNFpjfuPUrrwq4ezGAWnSf
58.4239		Nucleus	3	0.000	1.000	114	100000113	100000008	GFP-IMPa4-FL anti-PSF-A546 8C-S-PSF V2.00	0	17. GFP-Imp-a4-FL and anti-PSF-A546_Pos004_S001	00-WNFpjfuPUrrwq4ezGAWnSf
52.4792		Nucleus	3	0.000	1.000	115	100000114	100000009	GFP-IMPa4-FL anti-PSF-A546 8C-S-PSF V2.00	0	17. GFP-Imp-a4-FL and anti-PSF-A546_Pos004_S001	00-WNFpjfuPUrrwq4ezGAWnSf
55.55		Nucleus	3	0.000	1.000	116	100000115	100000010	GFP-IMPa4-FL anti-PSF-A546 8C-S-PSF V2.00	0	17. GFP-Imp-a4-FL and anti-PSF-A546_Pos004_S001	00-WNFpjfuPUrrwq4ezGAWnSf
64.9033		Nucleus	3	0.000	1.000	117	100000116	100000011	GFP-IMPa4-FL anti-PSF-A546 8C-S-PSF V2.00	0	17. GFP-Imp-a4-FL and anti-PSF-A546_Pos004_S001	00-WNFpjfuPUrrwq4ezGAWnSf
49.3953		Nucleus	3	0.000	1.000	118	100000117	100000012	GFP-IMPa4-FL anti-PSF-A546 8C-S-PSF V2.00	0	17. GFP-Imp-a4-FL and anti-PSF-A546_Pos004_S001	00-WNFpjfuPUrrwq4ezGAWnSf
41.0864		Nucleus	3	0.000	1.000	119	100000118	100000013	GFP-IMPa4-FL anti-PSF-A546 8C-S-PSF V2.00	0	17. GFP-Imp-a4-FL and anti-PSF-A546_Pos004_S001	00-WNFpjfuPUrrwq4ezGAWnSf
59.899		Nucleus	3	0.000	1.000	120	100000119	100000014	GFP-IMPa4-FL anti-PSF-A546 8C-S-PSF V2.00	0	17. GFP-Imp-a4-FL and anti-PSF-A546_Pos004_S001	00-WNFpjfuPUrrwq4ezGAWnSf
56.5313		Nucleus	3	0.000	1.000	121	100000120	100000015	GFP-IMPa4-FL anti-PSF-A546 8C-S-PSF V2.00	0	17. GFP-Imp-a4-FL and anti-PSF-A546_Pos004_S001	00-WNFpjfuPUrrwq4ezGAWnSf
51.1011		Nucleus	3	0.000	1.000	122	100000121	100000016	GFP-IMPa4-FL anti-PSF-A546 8C-S-PSF V2.00	0	17. GFP-Imp-a4-FL and anti-PSF-A546_Pos004_S001	00-WNFpjfuPUrrwq4ezGAWnSf
49.9588		Nucleus	3	0.000	1.000	123	100000122	100000017	GFP-IMPa4-FL anti-PSF-A546 8C-S-PSF V2.00	0	17. GFP-Imp-a4-FL and anti-PSF-A546_Pos004_S001	00-WNFpjfuPUrrwq4ezGAWnSf
55.0692		Nucleus	3	0.000	1.000	124	100000123	100000018	GFP-IMPa4-FL anti-PSF-A546 8C-S-PSF V2.00	0	17. GFP-Imp-a4-FL and anti-PSF-A546_Pos004_S001	00-WNFpjfuPUrrwq4ezGAWnSf
59.4659		Nucleus	3	0.000	1.000	125	100000124	100000019	GFP-IMPa4-FL anti-PSF-A546 8C-S-PSF V2.00	0	17. GFP-Imp-a4-FL and anti-PSF-A546_Pos004_S001	00-WNFpjfuPUrrwq4ezGAWnSf
56.858		Nucleus	3	0.000	1.000	126	100000125	100000020	GFP-IMPa4-FL anti-PSF-A546 8C-S-PSF V2.00	0	17. GFP-Imp-a4-FL and anti-PSF-A546_Pos004_S001	00-WNFpjfuPUrrwq4ezGAWnSf
55.8964		Nucleus	3	0.000	1.000	127	100000126	100000021	GFP-IMPa4-FL anti-PSF-A546 8C-S-PSF V2.00	0	17. GFP-Imp-a4-FL and anti-PSF-A546_Pos004_S001	00-WNFpjfuPUrrwq4ezGAWnSf
59.6207		Nucleus	3	0.000	1.000	128	100000127	100000022	GFP-IMPa4-FL anti-PSF-A546 8C-S-PSF V2.00	0	17. GFP-Imp-a4-FL and anti-PSF-A546_Pos004_S001	00-WNFpjfuPUrrwq4ezGAWnSf
49.6252		Nucleus	3	0.000	1.000	129	100000128	100000023	GFP-IMPa4-FL anti-PSF-A546 8C-S-PSF V2.00	0	17. GFP-Imp-a4-FL and anti-PSF-A546_Pos004_S001	00-WNFpjfuPUrrwq4ezGAWnSf
70.5365		Nucleus	3	0.000	1.000	130	100000129	100000024	GFP-IMPa4-FL anti-PSF-A546 8C-S-PSF V2.00	0	17. GFP-Imp-a4-FL and anti-PSF-A546_Pos004_S001	00-WNFpjfuPUrrwq4ezGAWnSf
57.2121		Nucleus	3	0.000	1.000	131	100000130	100000025	GFP-IMPa4-FL anti-PSF-A546 8C-S-PSF V2.00	0	17. GFP-Imp-a4-FL and anti-PSF-A546_Pos004_S001	00-WNFpjfuPUrrwq4ezGAWnSf
63.2491		Nucleus	3	0.000	1.000	132	100000131	100000026	GFP-IMPa4-FL anti-PSF-A546 8C-S-PSF V2.00	0	17. GFP-Imp-a4-FL and anti-PSF-A546_Pos004_S001	00-WNFpjfuPUrrwq4ezGAWnSf
59.8326		Nucleus	3	0.000	1.000	133	100000132	100000027	GFP-IMPa4-FL anti-PSF-A546 8C-S-PSF V2.00	0	17. GFP-Imp-a4-FL and anti-PSF-A546_Pos004_S001	00-WNFpjfuPUrrwq4ezGAWnSf
55.9529		Nucleus	3	0.000	1.000	134	100000133	100000028	GFP-IMPa4-FL anti-PSF-A546 8C-S-PSF V2.00	0	17. GFP-Imp-a4-FL and anti-PSF-A546_Pos004_S001	00-WNFpjfuPUrrwq4ezGAWnSf
72.8088		Nucleus	3	0.000	1.000	135	100000134	100000029	GFP-IMPa4-FL anti-PSF-A546 8C-S-PSF V2.00	0	17. GFP-Imp-a4-FL and anti-PSF-A546_Pos004_S001	00-WNFpjfuPUrrwq4ezGAWnSf
63.9918		Nucleus	3	0.000	1.000	136	100000135	100000030	GFP-IMPa4-FL anti-PSF-A546 8C-S-PSF V2.00	0	17. GFP-Imp-a4-FL and anti-PSF-A546_Pos004_S001	00-WNFpjfuPUrrwq4ezGAWnSf
63.799		Nucleus	3	0.000	1.000	137	100000136	100000031	GFP-IMPa4-FL anti-PSF-A546 8C-S-PSF V2.00	0	17. GFP-Imp-a4-FL and anti-PSF-A546_Pos004_S001	00-WNFpjfuPUrrwq4ezGAWnSf
68.1324		Nucleus	3	0.000	1.000	138	100000137	100000032	GFP-IMPa4-FL anti-PSF-A546 8C-S-PSF V2.00	0	17. GFP-Imp-a4-FL and anti-PSF-A546_Pos004_S001	00-WNFpjfuPUrrwq4ezGAWnSf
68.6531		Nucleus	3	0.000	1.000	139	100000138	100000033	GFP-IMPa4-FL anti-PSF-A546 8C-S-PSF V2.00	0	17. GFP-Imp-a4-FL and anti-PSF-A546_Pos004_S001	00-WNFpjfuPUrrwq4ezGAWnSf
54.3381		Nucleus	3	0.000	1.000	140	100000139	100000034	GFP-IMPa4-FL anti-PSF-A546 8C-S-PSF V2.00	0	17. GFP-Imp-a4-FL and anti-PSF-A546_Pos004_S001	00-WNFpjfuPUrrwq4ezGAWnSf
76.6929		Nucleus	3	0.000	1.000	141	100000140	100000035	GFP-IMPa4-FL anti-PSF-A546 8C-S-PSF V2.00	0	17. GFP-Imp-a4-FL and anti-PSF-A546_Pos004_S001	00-WNFpjfuPUrrwq4ezGAWnSf
52.6156		Nucleus	3	0.000	1.000	142	100000141	100000036	GFP-IMPa4-FL anti-PSF-A546 8C-S-PSF V2.00	0	17. GFP-Imp-a4-FL and anti-PSF-A546_Pos004_S001	00-WNFpjfuPUrrwq4ezGAWnSf
61.137		Nucleus	3	0.000	1.000	143	100000142	100000037	GFP-IMPa4-FL anti-PSF-A546 8C-S-PSF V2.00	0	17. GFP-Imp-a4-FL and anti-PSF-A546_Pos004_S001	00-WNFpjfuPUrrwq4ezGAWnSf
71.4006		Nucleus	3	0.000	1.000	144	100000143	100000038	GFP-IMPa4-FL anti-PSF-A546 8C-S-PSF V2.00	0	17. GFP-Imp-a4-FL and anti-PSF-A546_Pos004_S001	00-WNFpjfuPUrrwq4ezGAWnSf
70.5907		Nucleus	3	0.000	1.000	145	100000144	100000039	GFP-IMPa4-FL anti-PSF-A546 8C-S-PSF V2.00	0	17. GFP-Imp-a4-FL and anti-PSF-A546_Pos004_S001	00-WNFpjfuPUrrwq4ezGAWnSf
79.1637		Nucleus	3	0.000	1.000	146	100000145	100000040	GFP-IMPa4-FL anti-PSF-A546 8C-S-PSF V2.00	0	17. GFP-Imp-a4-FL and anti-PSF-A546_Pos004_S001	00-WNFpjfuPUrrwq4ezGAWnSf
78.6628		Nucleus	3	0.000	1.000	147	100000146	100000041	GFP-IMPa4-FL anti-PSF-A546 8C-S-PSF V2.00	0	17. GFP-Imp-a4-FL and anti-PSF-A546_Pos004_S001	00-WNFpjfuPUrrwq4ezGAWnSf
75.1826		Nucleus	3	0.000	1.000	148	100000147	100000042	GFP-IMPa4-FL anti-PSF-A546 8C-S-PSF V2.00	0	17. GFP-Imp-a4-FL and anti-PSF-A546_Pos004_S001	00-WNFpjfuPUrrwq4ezGAWnSf
75.0158		Nucleus	3	0.000	1.000	149	100000148	100000043	GFP-IMPa4-FL anti-PSF-A546 8C-S-PSF V2.00	0	17. GFP-Imp-a4-FL and anti-PSF-A546_Pos004_S001	00-WNFpjfuPUrrwq4ezGAWnSf
64.0605		Nucleus	3	0.000	1.000	150	100000149	100000044	GFP-IMPa4-FL anti-PSF-A546 8C-S-PSF V2.00	0	17. GFP-Imp-a4-FL and anti-PSF-A546_Pos004_S001	00-WNFpjfuPUrrwq4ezGAWnSf
58.3632		Nucleus	3	0.000	1.000	151	100000150	100000045	GFP-IMPa4-FL anti-PSF-A546 8C-S-PSF V2.00	0	17. GFP-Imp-a4-FL and anti-PSF-A546_Pos004_S001	00-WNFpjfuPUrrwq4ezGAWnSf
82.3149		Nucleus	3	0.000	1.000	152	100000151	100000046	GFP-IMPa4-FL anti-PSF-A546 8C-S-PSF V2.00	0	17. GFP-Imp-a4-FL and anti-PSF-A546_Pos004_S001	00-WNFpjfuPUrrwq4ezGAWnSf
80.4772		Nucleus	3	0.000	1.000	153	100000152	100000047	GFP-IMPa4-FL anti-PSF-A546 8C-S-PSF V2.00	0	17. GFP-Imp-a4-FL and anti-PSF-A546_Pos004_S001	00-WNFpjfuPUrrwq4ezGAWnSf
96.0361		Nucleus	3	0.000	1.000	154	100000153	100000048	GFP-IMPa4-FL anti-PSF-A546 8C-S-PSF V2.00	0	17. GFP-Imp-a4-FL and anti-PSF-A546_Pos004_S001	00-WNFpjfuPUrrwq4ezGAWnSf
68.3151		Nucleus	3	0.000	1.000	155	100000154	100000049	GFP-IMPa4-FL anti-PSF-A546 8C-S-PSF V2.00	0	17. GFP-Imp-a4-FL and anti-PSF-A546_Pos004_S001	00-WNFpjfuPUrrwq4ezGAWnSf
97.4391		Nucleus	3	0.000	1.000	156	100000155	100000050	GFP-IMPa4-FL anti-PSF-A546 8C-S-PSF V2.00	0	17. GFP-Imp-a4-FL and anti-PSF-A546_Pos004_S001	00-WNFpjfuPUrrwq4ezGAWnSf
59.1859		Nucleus	3	0.000	1.000	157	100000156	100000000	GFP-IMPa4-FL anti-PSF-A546 8C-S-PSF V2.00	0	17. GFP-Imp-a4-FL and anti-PSF-A546_Pos005_S001	00-butwLrrTsuEKeppsKcnYjJ
49.9149		Nucleus	3	0.000	1.000	158	100000157	100000001	GFP-IMPa4-FL anti-PSF-A546 8C-S-PSF V2.00	0	17. GFP-Imp-a4-FL and anti-PSF-A546_Pos005_S001	00-butwLrrTsuEKeppsKcnYjJ
52.5935		Nucleus	3	0.000	1.000	159	100000158	100000002	GFP-IMPa4-FL anti-PSF-A546 8C-S-PSF V2.00	0	17. GFP-Imp-a4-FL and anti-PSF-A546_Pos005_S001	00-butwLrrTsuEKeppsKcnYjJ
48.255		Nucleus	3	0.000	1.000	160	100000159	100000003	GFP-IMPa4-FL anti-PSF-A546 8C-S-PSF V2.00	0	17. GFP-Imp-a4-FL and anti-PSF-A546_Pos005_S001	00-butwLrrTsuEKeppsKcnYjJ
59.7787		Nucleus	3	0.000	1.000	161	100000160	100000004	GFP-IMPa4-FL anti-PSF-A546 8C-S-PSF V2.00	0	17. GFP-Imp-a4-FL and anti-PSF-A546_Pos005_S001	00-butwLrrTsuEKeppsKcnYjJ
48.21		Nucleus	3	0.000	1.000	162	100000161	100000005	GFP-IMPa4-FL anti-PSF-A546 8C-S-PSF V2.00	0	17. GFP-Imp-a4-FL and anti-PSF-A546_Pos005_S001	00-butwLrrTsuEKeppsKcnYjJ
76.9177		Nucleus	3	0.000	1.000	163	100000162	100000006	GFP-IMPa4-FL anti-PSF-A546 8C-S-PSF V2.00	0	17. GFP-Imp-a4-FL and anti-PSF-A546_Pos005_S001	00-butwLrrTsuEKeppsKcnYjJ
66.706		Nucleus	3	0.000	1.000	164	100000163	100000007	GFP-IMPa4-FL anti-PSF-A546 8C-S-PSF V2.00	0	17. GFP-Imp-a4-FL and anti-PSF-A546_Pos005_S001	00-butwLrrTsuEKeppsKcnYjJ
59.82		Nucleus	3	0.000	1.000	165	100000164	100000008	GFP-IMPa4-FL anti-PSF-A546 8C-S-PSF V2.00	0	17. GFP-Imp-a4-FL and anti-PSF-A546_Pos005_S001	00-butwLrrTsuEKeppsKcnYjJ
56.2275		Nucleus	3	0.000	1.000	166	100000165	100000009	GFP-IMPa4-FL anti-PSF-A546 8C-S-PSF V2.00	0	17. GFP-Imp-a4-FL and anti-PSF-A546_Pos005_S001	00-butwLrrTsuEKeppsKcnYjJ
70.3061		Nucleus	3	0.000	1.000	167	100000166	100000010	GFP-IMPa4-FL anti-PSF-A546 8C-S-PSF V2.00	0	17. GFP-Imp-a4-FL and anti-PSF-A546_Pos005_S001	00-butwLrrTsuEKeppsKcnYjJ
53.8327		Nucleus	3	0.000	1.000	168	100000167	100000011	GFP-IMPa4-FL anti-PSF-A546 8C-S-PSF V2.00	0	17. GFP-Imp-a4-FL and anti-PSF-A546_Pos005_S001	00-butwLrrTsuEKeppsKcnYjJ
65.1226		Nucleus	3	0.000	1.000	169	100000168	100000012	GFP-IMPa4-FL anti-PSF-A546 8C-S-PSF V2.00	0	17. GFP-Imp-a4-FL and anti-PSF-A546_Pos005_S001	00-butwLrrTsuEKeppsKcnYjJ
60.1502		Nucleus	3	0.000	1.000	170	100000169	100000013	GFP-IMPa4-FL anti-PSF-A546 8C-S-PSF V2.00	0	17. GFP-Imp-a4-FL and anti-PSF-A546_Pos005_S001	00-butwLrrTsuEKeppsKcnYjJ
62.0352		Nucleus	3	0.000	1.000	171	100000170	100000014	GFP-IMPa4-FL anti-PSF-A546 8C-S-PSF V2.00	0	17. GFP-Imp-a4-FL and anti-PSF-A546_Pos005_S001	00-butwLrrTsuEKeppsKcnYjJ
43.1175		Nucleus	3	0.000	1.000	172	100000171	100000015	GFP-IMPa4-FL anti-PSF-A546 8C-S-PSF V2.00	0	17. GFP-Imp-a4-FL and anti-PSF-A546_Pos005_S001	00-butwLrrTsuEKeppsKcnYjJ
53.7273		Nucleus	3	0.000	1.000	173	100000172	100000016	GFP-IMPa4-FL anti-PSF-A546 8C-S-PSF V2.00	0	17. GFP-Imp-a4-FL and anti-PSF-A546_Pos005_S001	00-butwLrrTsuEKeppsKcnYjJ
48.9352		Nucleus	3	0.000	1.000	174	100000173	100000017	GFP-IMPa4-FL anti-PSF-A546 8C-S-PSF V2.00	0	17. GFP-Imp-a4-FL and anti-PSF-A546_Pos005_S001	00-butwLrrTsuEKeppsKcnYjJ
54.2106		Nucleus	3	0.000	1.000	175	100000174	100000018	GFP-IMPa4-FL anti-PSF-A546 8C-S-PSF V2.00	0	17. GFP-Imp-a4-FL and anti-PSF-A546_Pos005_S001	00-butwLrrTsuEKeppsKcnYjJ
49.4728		Nucleus	3	0.000	1.000	176	100000175	100000019	GFP-IMPa4-FL anti-PSF-A546 8C-S-PSF V2.00	0	17. GFP-Imp-a4-FL and anti-PSF-A546_Pos005_S001	00-butwLrrTsuEKeppsKcnYjJ
51.8949		Nucleus	3	0.000	1.000	177	100000176	100000020	GFP-IMPa4-FL anti-PSF-A546 8C-S-PSF V2.00	0	17. GFP-Imp-a4-FL and anti-PSF-A546_Pos005_S001	00-butwLrrTsuEKeppsKcnYjJ
51.4378		Nucleus	3	0.000	1.000	178	100000177	100000021	GFP-IMPa4-FL anti-PSF-A546 8C-S-PSF V2.00	0	17. GFP-Imp-a4-FL and anti-PSF-A546_Pos005_S001	00-butwLrrTsuEKeppsKcnYjJ
48.3272		Nucleus	3	0.000	1.000	179	100000178	100000022	GFP-IMPa4-FL anti-PSF-A546 8C-S-PSF V2.00	0	17. GFP-Imp-a4-FL and anti-PSF-A546_Pos005_S001	00-butwLrrTsuEKeppsKcnYjJ
50.0263		Nucleus	3	0.000	1.000	180	100000179	100000023	GFP-IMPa4-FL anti-PSF-A546 8C-S-PSF V2.00	0	17. GFP-Imp-a4-FL and anti-PSF-A546_Pos005_S001	00-butwLrrTsuEKeppsKcnYjJ
64.0276		Nucleus	3	0.000	1.000	181	100000180	100000024	GFP-IMPa4-FL anti-PSF-A546 8C-S-PSF V2.00	0	17. GFP-Imp-a4-FL and anti-PSF-A546_Pos005_S001	00-butwLrrTsuEKeppsKcnYjJ
71.9384		Nucleus	3	0.000	1.000	182	100000181	100000025	GFP-IMPa4-FL anti-PSF-A546 8C-S-PSF V2.00	0	17. GFP-Imp-a4-FL and anti-PSF-A546_Pos005_S001	00-butwLrrTsuEKeppsKcnYjJ
58.7561		Nucleus	3	0.000	1.000	183	100000182	100000026	GFP-IMPa4-FL anti-PSF-A546 8C-S-PSF V2.00	0	17. GFP-Imp-a4-FL and anti-PSF-A546_Pos005_S001	00-butwLrrTsuEKeppsKcnYjJ
53.464		Nucleus	3	0.000	1.000	184	100000183	100000027	GFP-IMPa4-FL anti-PSF-A546 8C-S-PSF V2.00	0	17. GFP-Imp-a4-FL and anti-PSF-A546_Pos005_S001	00-butwLrrTsuEKeppsKcnYjJ
63.5679		Nucleus	3	0.000	1.000	185	100000184	100000028	GFP-IMPa4-FL anti-PSF-A546 8C-S-PSF V2.00	0	17. GFP-Imp-a4-FL and anti-PSF-A546_Pos005_S001	00-butwLrrTsuEKeppsKcnYjJ
60.4373		Nucleus	3	0.000	1.000	186	100000185	100000029	GFP-IMPa4-FL anti-PSF-A546 8C-S-PSF V2.00	0	17. GFP-Imp-a4-FL and anti-PSF-A546_Pos005_S001	00-butwLrrTsuEKeppsKcnYjJ
47.8055		Nucleus	3	0.000	1.000	187	100000186	100000030	GFP-IMPa4-FL anti-PSF-A546 8C-S-PSF V2.00	0	17. GFP-Imp-a4-FL and anti-PSF-A546_Pos005_S001	00-butwLrrTsuEKeppsKcnYjJ
44.5096		Nucleus	3	0.000	1.000	188	100000187	100000031	GFP-IMPa4-FL anti-PSF-A546 8C-S-PSF V2.00	0	17. GFP-Imp-a4-FL and anti-PSF-A546_Pos005_S001	00-butwLrrTsuEKeppsKcnYjJ
45.9125		Nucleus	3	0.000	1.000	189	100000188	100000032	GFP-IMPa4-FL anti-PSF-A546 8C-S-PSF V2.00	0	17. GFP-Imp-a4-FL and anti-PSF-A546_Pos005_S001	00-butwLrrTsuEKeppsKcnYjJ
50.3838		Nucleus	3	0.000	1.000	190	100000189	100000033	GFP-IMPa4-FL anti-PSF-A546 8C-S-PSF V2.00	0	17. GFP-Imp-a4-FL and anti-PSF-A546_Pos005_S001	00-butwLrrTsuEKeppsKcnYjJ
65.0196		Nucleus	3	0.000	1.000	191	100000190	100000034	GFP-IMPa4-FL anti-PSF-A546 8C-S-PSF V2.00	0	17. GFP-Imp-a4-FL and anti-PSF-A546_Pos005_S001	00-butwLrrTsuEKeppsKcnYjJ
62.2398		Nucleus	3	0.000	1.000	192	100000191	100000000	GFP-IMPa4-FL anti-PSF-A546 8C-S-PSF V2.00	0	17. GFP-Imp-a4-FL and anti-PSF-A546_Pos006_S001	00-g2iR8MwuyN3rg7BbiFhNaU
47.8297		Nucleus	3	0.000	1.000	194	100000192	100000001	GFP-IMPa4-FL anti-PSF-A546 8C-S-PSF V2.00	0	17. GFP-Imp-a4-FL and anti-PSF-A546_Pos006_S001	00-g2iR8MwuyN3rg7BbiFhNaU
45.5206		Nucleus	3	0.000	1.000	195	100000193	100000002	GFP-IMPa4-FL anti-PSF-A546 8C-S-PSF V2.00	0	17. GFP-Imp-a4-FL and anti-PSF-A546_Pos006_S001	00-g2iR8MwuyN3rg7BbiFhNaU
68.5015		Nucleus	3	0.000	1.000	196	100000194	100000003	GFP-IMPa4-FL anti-PSF-A546 8C-S-PSF V2.00	0	17. GFP-Imp-a4-FL and anti-PSF-A546_Pos006_S001	00-g2iR8MwuyN3rg7BbiFhNaU
67.4511		Nucleus	3	0.000	1.000	197	100000195	100000004	GFP-IMPa4-FL anti-PSF-A546 8C-S-PSF V2.00	0	17. GFP-Imp-a4-FL and anti-PSF-A546_Pos006_S001	00-g2iR8MwuyN3rg7BbiFhNaU
51.0773		Nucleus	3	0.000	1.000	198	100000196	100000005	GFP-IMPa4-FL anti-PSF-A546 8C-S-PSF V2.00	0	17. GFP-Imp-a4-FL and anti-PSF-A546_Pos006_S001	00-g2iR8MwuyN3rg7BbiFhNaU
59.6166		Nucleus	3	0.000	1.000	199	100000197	100000006	GFP-IMPa4-FL anti-PSF-A546 8C-S-PSF V2.00	0	17. GFP-Imp-a4-FL and anti-PSF-A546_Pos006_S001	00-g2iR8MwuyN3rg7BbiFhNaU
48.7492		Nucleus	3	0.000	1.000	200	100000198	100000007	GFP-IMPa4-FL anti-PSF-A546 8C-S-PSF V2.00	0	17. GFP-Imp-a4-FL and anti-PSF-A546_Pos006_S001	00-g2iR8MwuyN3rg7BbiFhNaU
45.8485		Nucleus	3	0.000	1.000	201	100000199	100000008	GFP-IMPa4-FL anti-PSF-A546 8C-S-PSF V2.00	0	17. GFP-Imp-a4-FL and anti-PSF-A546_Pos006_S001	00-g2iR8MwuyN3rg7BbiFhNaU
43.2386		Nucleus	3	0.000	1.000	202	100000200	100000009	GFP-IMPa4-FL anti-PSF-A546 8C-S-PSF V2.00	0	17. GFP-Imp-a4-FL and anti-PSF-A546_Pos006_S001	00-g2iR8MwuyN3rg7BbiFhNaU
77.9527		Nucleus	3	0.000	1.000	203	100000201	100000010	GFP-IMPa4-FL anti-PSF-A546 8C-S-PSF V2.00	0	17. GFP-Imp-a4-FL and anti-PSF-A546_Pos006_S001	00-g2iR8MwuyN3rg7BbiFhNaU
47.9305		Nucleus	3	0.000	1.000	204	100000202	100000011	GFP-IMPa4-FL anti-PSF-A546 8C-S-PSF V2.00	0	17. GFP-Imp-a4-FL and anti-PSF-A546_Pos006_S001	00-g2iR8MwuyN3rg7BbiFhNaU
75.8857		Nucleus	3	0.000	1.000	205	100000203	100000012	GFP-IMPa4-FL anti-PSF-A546 8C-S-PSF V2.00	0	17. GFP-Imp-a4-FL and anti-PSF-A546_Pos006_S001	00-g2iR8MwuyN3rg7BbiFhNaU
65.1663		Nucleus	3	0.000	1.000	206	100000204	100000013	GFP-IMPa4-FL anti-PSF-A546 8C-S-PSF V2.00	0	17. GFP-Imp-a4-FL and anti-PSF-A546_Pos006_S001	00-g2iR8MwuyN3rg7BbiFhNaU
55.5202		Nucleus	3	0.000	1.000	207	100000205	100000014	GFP-IMPa4-FL anti-PSF-A546 8C-S-PSF V2.00	0	17. GFP-Imp-a4-FL and anti-PSF-A546_Pos006_S001	00-g2iR8MwuyN3rg7BbiFhNaU
64.1366		Nucleus	3	0.000	1.000	208	100000206	100000015	GFP-IMPa4-FL anti-PSF-A546 8C-S-PSF V2.00	0	17. GFP-Imp-a4-FL and anti-PSF-A546_Pos006_S001	00-g2iR8MwuyN3rg7BbiFhNaU
56.83		Nucleus	3	0.000	1.000	209	100000207	100000016	GFP-IMPa4-FL anti-PSF-A546 8C-S-PSF V2.00	0	17. GFP-Imp-a4-FL and anti-PSF-A546_Pos006_S001	00-g2iR8MwuyN3rg7BbiFhNaU
52.9764		Nucleus	3	0.000	1.000	210	100000208	100000017	GFP-IMPa4-FL anti-PSF-A546 8C-S-PSF V2.00	0	17. GFP-Imp-a4-FL and anti-PSF-A546_Pos006_S001	00-g2iR8MwuyN3rg7BbiFhNaU
59.9192		Nucleus	3	0.000	1.000	211	100000209	100000018	GFP-IMPa4-FL anti-PSF-A546 8C-S-PSF V2.00	0	17. GFP-Imp-a4-FL and anti-PSF-A546_Pos006_S001	00-g2iR8MwuyN3rg7BbiFhNaU
69.9512		Nucleus	3	0.000	1.000	212	100000210	100000019	GFP-IMPa4-FL anti-PSF-A546 8C-S-PSF V2.00	0	17. GFP-Imp-a4-FL and anti-PSF-A546_Pos006_S001	00-g2iR8MwuyN3rg7BbiFhNaU
49.6903		Nucleus	3	0.000	1.000	213	100000211	100000020	GFP-IMPa4-FL anti-PSF-A546 8C-S-PSF V2.00	0	17. GFP-Imp-a4-FL and anti-PSF-A546_Pos006_S001	00-g2iR8MwuyN3rg7BbiFhNaU
55.8878		Nucleus	3	0.000	1.000	214	100000212	100000021	GFP-IMPa4-FL anti-PSF-A546 8C-S-PSF V2.00	0	17. GFP-Imp-a4-FL and anti-PSF-A546_Pos006_S001	00-g2iR8MwuyN3rg7BbiFhNaU
55.818		Nucleus	3	0.000	1.000	215	100000213	100000022	GFP-IMPa4-FL anti-PSF-A546 8C-S-PSF V2.00	0	17. GFP-Imp-a4-FL and anti-PSF-A546_Pos006_S001	00-g2iR8MwuyN3rg7BbiFhNaU
56.5787		Nucleus	3	0.000	1.000	216	100000214	100000023	GFP-IMPa4-FL anti-PSF-A546 8C-S-PSF V2.00	0	17. GFP-Imp-a4-FL and anti-PSF-A546_Pos006_S001	00-g2iR8MwuyN3rg7BbiFhNaU
55.5167		Nucleus	3	0.000	1.000	217	100000215	100000024	GFP-IMPa4-FL anti-PSF-A546 8C-S-PSF V2.00	0	17. GFP-Imp-a4-FL and anti-PSF-A546_Pos006_S001	00-g2iR8MwuyN3rg7BbiFhNaU
47.934		Nucleus	3	0.000	1.000	218	100000216	100000025	GFP-IMPa4-FL anti-PSF-A546 8C-S-PSF V2.00	0	17. GFP-Imp-a4-FL and anti-PSF-A546_Pos006_S001	00-g2iR8MwuyN3rg7BbiFhNaU
63.3182		Nucleus	3	0.000	1.000	219	100000217	100000026	GFP-IMPa4-FL anti-PSF-A546 8C-S-PSF V2.00	0	17. GFP-Imp-a4-FL and anti-PSF-A546_Pos006_S001	00-g2iR8MwuyN3rg7BbiFhNaU
79.0654		Nucleus	3	0.000	1.000	220	100000218	100000027	GFP-IMPa4-FL anti-PSF-A546 8C-S-PSF V2.00	0	17. GFP-Imp-a4-FL and anti-PSF-A546_Pos006_S001	00-g2iR8MwuyN3rg7BbiFhNaU
92.8026		Nucleus	3	0.000	1.000	221	100000219	100000028	GFP-IMPa4-FL anti-PSF-A546 8C-S-PSF V2.00	0	17. GFP-Imp-a4-FL and anti-PSF-A546_Pos006_S001	00-g2iR8MwuyN3rg7BbiFhNaU
88.1935		Nucleus	3	0.000	1.000	222	100000220	100000029	GFP-IMPa4-FL anti-PSF-A546 8C-S-PSF V2.00	0	17. GFP-Imp-a4-FL and anti-PSF-A546_Pos006_S001	00-g2iR8MwuyN3rg7BbiFhNaU
61.8132		Nucleus	3	0.000	1.000	223	100000221	100000030	GFP-IMPa4-FL anti-PSF-A546 8C-S-PSF V2.00	0	17. GFP-Imp-a4-FL and anti-PSF-A546_Pos006_S001	00-g2iR8MwuyN3rg7BbiFhNaU
62.5564		Nucleus	3	0.000	1.000	224	100000222	100000031	GFP-IMPa4-FL anti-PSF-A546 8C-S-PSF V2.00	0	17. GFP-Imp-a4-FL and anti-PSF-A546_Pos006_S001	00-g2iR8MwuyN3rg7BbiFhNaU
64.3931		Nucleus	3	0.000	1.000	225	100000223	100000032	GFP-IMPa4-FL anti-PSF-A546 8C-S-PSF V2.00	0	17. GFP-Imp-a4-FL and anti-PSF-A546_Pos006_S001	00-g2iR8MwuyN3rg7BbiFhNaU
102.147		Nucleus	3	0.000	1.000	226	100000224	100000033	GFP-IMPa4-FL anti-PSF-A546 8C-S-PSF V2.00	0	17. GFP-Imp-a4-FL and anti-PSF-A546_Pos006_S001	00-g2iR8MwuyN3rg7BbiFhNaU
108.515		Nucleus	3	0.000	1.000	227	100000225	100000034	GFP-IMPa4-FL anti-PSF-A546 8C-S-PSF V2.00	0	17. GFP-Imp-a4-FL and anti-PSF-A546_Pos006_S001	00-g2iR8MwuyN3rg7BbiFhNaU
69.6201		Nucleus	3	0.000	1.000	228	100000226	100000035	GFP-IMPa4-FL anti-PSF-A546 8C-S-PSF V2.00	0	17. GFP-Imp-a4-FL and anti-PSF-A546_Pos006_S001	00-g2iR8MwuyN3rg7BbiFhNaU
67.5476		Nucleus	3	0.000	1.000	229	100000227	100000036	GFP-IMPa4-FL anti-PSF-A546 8C-S-PSF V2.00	0	17. GFP-Imp-a4-FL and anti-PSF-A546_Pos006_S001	00-g2iR8MwuyN3rg7BbiFhNaU
65.7812		Nucleus	3	0.000	1.000	230	100000228	100000037	GFP-IMPa4-FL anti-PSF-A546 8C-S-PSF V2.00	0	17. GFP-Imp-a4-FL and anti-PSF-A546_Pos006_S001	00-g2iR8MwuyN3rg7BbiFhNaU
65.8094		Nucleus	3	0.000	1.000	231	100000229	100000038	GFP-IMPa4-FL anti-PSF-A546 8C-S-PSF V2.00	0	17. GFP-Imp-a4-FL and anti-PSF-A546_Pos006_S001	00-g2iR8MwuyN3rg7BbiFhNaU
66.2249		Nucleus	3	0.000	1.000	232	100000230	100000039	GFP-IMPa4-FL anti-PSF-A546 8C-S-PSF V2.00	0	17. GFP-Imp-a4-FL and anti-PSF-A546_Pos006_S001	00-g2iR8MwuyN3rg7BbiFhNaU
61.5452		Nucleus	3	0.000	1.000	233	100000231	100000040	GFP-IMPa4-FL anti-PSF-A546 8C-S-PSF V2.00	0	17. GFP-Imp-a4-FL and anti-PSF-A546_Pos006_S001	00-g2iR8MwuyN3rg7BbiFhNaU
90.3829		Nucleus	3	0.000	1.000	234	100000232	100000041	GFP-IMPa4-FL anti-PSF-A546 8C-S-PSF V2.00	0	17. GFP-Imp-a4-FL and anti-PSF-A546_Pos006_S001	00-g2iR8MwuyN3rg7BbiFhNaU
57.7003		Nucleus	3	0.000	1.000	235	100000233	100000042	GFP-IMPa4-FL anti-PSF-A546 8C-S-PSF V2.00	0	17. GFP-Imp-a4-FL and anti-PSF-A546_Pos006_S001	00-g2iR8MwuyN3rg7BbiFhNaU
87.3855		Nucleus	3	0.000	1.000	236	100000234	100000043	GFP-IMPa4-FL anti-PSF-A546 8C-S-PSF V2.00	0	17. GFP-Imp-a4-FL and anti-PSF-A546_Pos006_S001	00-g2iR8MwuyN3rg7BbiFhNaU
89.9719		Nucleus	3	0.000	1.000	237	100000235	100000044	GFP-IMPa4-FL anti-PSF-A546 8C-S-PSF V2.00	0	17. GFP-Imp-a4-FL and anti-PSF-A546_Pos006_S001	00-g2iR8MwuyN3rg7BbiFhNaU
80.9513		Nucleus	3	0.000	1.000	238	100000236	100000000	GFP-IMPa4-FL anti-PSF-A546 8C-S-PSF V2.00	0	17. GFP-Imp-a4-FL and anti-PSF-A546_Pos007_S001	00-sQDVkQcwTH4FPhLe4MQCx9
77.1515		Nucleus	3	0.000	1.000	239	100000237	100000001	GFP-IMPa4-FL anti-PSF-A546 8C-S-PSF V2.00	0	17. GFP-Imp-a4-FL and anti-PSF-A546_Pos007_S001	00-sQDVkQcwTH4FPhLe4MQCx9
64.5468		Nucleus	3	0.000	1.000	240	100000238	100000002	GFP-IMPa4-FL anti-PSF-A546 8C-S-PSF V2.00	0	17. GFP-Imp-a4-FL and anti-PSF-A546_Pos007_S001	00-sQDVkQcwTH4FPhLe4MQCx9
67.6832		Nucleus	3	0.000	1.000	241	100000239	100000003	GFP-IMPa4-FL anti-PSF-A546 8C-S-PSF V2.00	0	17. GFP-Imp-a4-FL and anti-PSF-A546_Pos007_S001	00-sQDVkQcwTH4FPhLe4MQCx9
50.4586		Nucleus	3	0.000	1.000	242	100000240	100000004	GFP-IMPa4-FL anti-PSF-A546 8C-S-PSF V2.00	0	17. GFP-Imp-a4-FL and anti-PSF-A546_Pos007_S001	00-sQDVkQcwTH4FPhLe4MQCx9
60.6732		Nucleus	3	0.000	1.000	243	100000241	100000005	GFP-IMPa4-FL anti-PSF-A546 8C-S-PSF V2.00	0	17. GFP-Imp-a4-FL and anti-PSF-A546_Pos007_S001	00-sQDVkQcwTH4FPhLe4MQCx9
79.4558		Nucleus	3	0.000	1.000	244	100000242	100000006	GFP-IMPa4-FL anti-PSF-A546 8C-S-PSF V2.00	0	17. GFP-Imp-a4-FL and anti-PSF-A546_Pos007_S001	00-sQDVkQcwTH4FPhLe4MQCx9
73.7234		Nucleus	3	0.000	1.000	245	100000243	100000007	GFP-IMPa4-FL anti-PSF-A546 8C-S-PSF V2.00	0	17. GFP-Imp-a4-FL and anti-PSF-A546_Pos007_S001	00-sQDVkQcwTH4FPhLe4MQCx9
66.4122		Nucleus	3	0.000	1.000	246	100000244	100000008	GFP-IMPa4-FL anti-PSF-A546 8C-S-PSF V2.00	0	17. GFP-Imp-a4-FL and anti-PSF-A546_Pos007_S001	00-sQDVkQcwTH4FPhLe4MQCx9
69.0739		Nucleus	3	0.000	1.000	247	100000245	100000009	GFP-IMPa4-FL anti-PSF-A546 8C-S-PSF V2.00	0	17. GFP-Imp-a4-FL and anti-PSF-A546_Pos007_S001	00-sQDVkQcwTH4FPhLe4MQCx9
60.8083		Nucleus	3	0.000	1.000	248	100000246	100000010	GFP-IMPa4-FL anti-PSF-A546 8C-S-PSF V2.00	0	17. GFP-Imp-a4-FL and anti-PSF-A546_Pos007_S001	00-sQDVkQcwTH4FPhLe4MQCx9
65.1603		Nucleus	3	0.000	1.000	249	100000247	100000011	GFP-IMPa4-FL anti-PSF-A546 8C-S-PSF V2.00	0	17. GFP-Imp-a4-FL and anti-PSF-A546_Pos007_S001	00-sQDVkQcwTH4FPhLe4MQCx9
84.8551		Nucleus	3	0.000	1.000	250	100000248	100000012	GFP-IMPa4-FL anti-PSF-A546 8C-S-PSF V2.00	0	17. GFP-Imp-a4-FL and anti-PSF-A546_Pos007_S001	00-sQDVkQcwTH4FPhLe4MQCx9
69.0808		Nucleus	3	0.000	1.000	251	100000249	100000013	GFP-IMPa4-FL anti-PSF-A546 8C-S-PSF V2.00	0	17. GFP-Imp-a4-FL and anti-PSF-A546_Pos007_S001	00-sQDVkQcwTH4FPhLe4MQCx9
87.7101		Nucleus	3	0.000	1.000	252	100000250	100000014	GFP-IMPa4-FL anti-PSF-A546 8C-S-PSF V2.00	0	17. GFP-Imp-a4-FL and anti-PSF-A546_Pos007_S001	00-sQDVkQcwTH4FPhLe4MQCx9
65.4428		Nucleus	3	0.000	1.000	253	100000251	100000015	GFP-IMPa4-FL anti-PSF-A546 8C-S-PSF V2.00	0	17. GFP-Imp-a4-FL and anti-PSF-A546_Pos007_S001	00-sQDVkQcwTH4FPhLe4MQCx9
63.2978		Nucleus	3	0.000	1.000	254	100000252	100000016	GFP-IMPa4-FL anti-PSF-A546 8C-S-PSF V2.00	0	17. GFP-Imp-a4-FL and anti-PSF-A546_Pos007_S001	00-sQDVkQcwTH4FPhLe4MQCx9
76.4262		Nucleus	3	0.000	1.000	255	100000253	100000017	GFP-IMPa4-FL anti-PSF-A546 8C-S-PSF V2.00	0	17. GFP-Imp-a4-FL and anti-PSF-A546_Pos007_S001	00-sQDVkQcwTH4FPhLe4MQCx9
67.9937		Nucleus	3	0.000	1.000	256	100000254	100000018	GFP-IMPa4-FL anti-PSF-A546 8C-S-PSF V2.00	0	17. GFP-Imp-a4-FL and anti-PSF-A546_Pos007_S001	00-sQDVkQcwTH4FPhLe4MQCx9
65.138		Nucleus	3	0.000	1.000	257	100000255	100000019	GFP-IMPa4-FL anti-PSF-A546 8C-S-PSF V2.00	0	17. GFP-Imp-a4-FL and anti-PSF-A546_Pos007_S001	00-sQDVkQcwTH4FPhLe4MQCx9
55.7123		Nucleus	3	0.000	1.000	258	100000256	100000020	GFP-IMPa4-FL anti-PSF-A546 8C-S-PSF V2.00	0	17. GFP-Imp-a4-FL and anti-PSF-A546_Pos007_S001	00-sQDVkQcwTH4FPhLe4MQCx9
57.0397		Nucleus	3	0.000	1.000	259	100000257	100000021	GFP-IMPa4-FL anti-PSF-A546 8C-S-PSF V2.00	0	17. GFP-Imp-a4-FL and anti-PSF-A546_Pos007_S001	00-sQDVkQcwTH4FPhLe4MQCx9
55.2424		Nucleus	3	0.000	1.000	261	100000258	100000022	GFP-IMPa4-FL anti-PSF-A546 8C-S-PSF V2.00	0	17. GFP-Imp-a4-FL and anti-PSF-A546_Pos007_S001	00-sQDVkQcwTH4FPhLe4MQCx9
45.5311		Nucleus	3	0.000	1.000	262	100000259	100000023	GFP-IMPa4-FL anti-PSF-A546 8C-S-PSF V2.00	0	17. GFP-Imp-a4-FL and anti-PSF-A546_Pos007_S001	00-sQDVkQcwTH4FPhLe4MQCx9
57.0879		Nucleus	3	0.000	1.000	263	100000260	100000024	GFP-IMPa4-FL anti-PSF-A546 8C-S-PSF V2.00	0	17. GFP-Imp-a4-FL and anti-PSF-A546_Pos007_S001	00-sQDVkQcwTH4FPhLe4MQCx9
68.5294		Nucleus	3	0.000	1.000	264	100000261	100000025	GFP-IMPa4-FL anti-PSF-A546 8C-S-PSF V2.00	0	17. GFP-Imp-a4-FL and anti-PSF-A546_Pos007_S001	00-sQDVkQcwTH4FPhLe4MQCx9
60.1222		Nucleus	3	0.000	1.000	265	100000262	100000026	GFP-IMPa4-FL anti-PSF-A546 8C-S-PSF V2.00	0	17. GFP-Imp-a4-FL and anti-PSF-A546_Pos007_S001	00-sQDVkQcwTH4FPhLe4MQCx9
74.3717		Nucleus	3	0.000	1.000	266	100000263	100000027	GFP-IMPa4-FL anti-PSF-A546 8C-S-PSF V2.00	0	17. GFP-Imp-a4-FL and anti-PSF-A546_Pos007_S001	00-sQDVkQcwTH4FPhLe4MQCx9
54.3785		Nucleus	3	0.000	1.000	267	100000264	100000028	GFP-IMPa4-FL anti-PSF-A546 8C-S-PSF V2.00	0	17. GFP-Imp-a4-FL and anti-PSF-A546_Pos007_S001	00-sQDVkQcwTH4FPhLe4MQCx9
68.9147		Nucleus	3	0.000	1.000	268	100000265	100000029	GFP-IMPa4-FL anti-PSF-A546 8C-S-PSF V2.00	0	17. GFP-Imp-a4-FL and anti-PSF-A546_Pos007_S001	00-sQDVkQcwTH4FPhLe4MQCx9
69.146		Nucleus	3	0.000	1.000	269	100000266	100000030	GFP-IMPa4-FL anti-PSF-A546 8C-S-PSF V2.00	0	17. GFP-Imp-a4-FL and anti-PSF-A546_Pos007_S001	00-sQDVkQcwTH4FPhLe4MQCx9
68.5414		Nucleus	3	0.000	1.000	270	100000267	100000031	GFP-IMPa4-FL anti-PSF-A546 8C-S-PSF V2.00	0	17. GFP-Imp-a4-FL and anti-PSF-A546_Pos007_S001	00-sQDVkQcwTH4FPhLe4MQCx9
62.7285		Nucleus	3	0.000	1.000	271	100000268	100000032	GFP-IMPa4-FL anti-PSF-A546 8C-S-PSF V2.00	0	17. GFP-Imp-a4-FL and anti-PSF-A546_Pos007_S001	00-sQDVkQcwTH4FPhLe4MQCx9
76.3997		Nucleus	3	0.000	1.000	272	100000269	100000033	GFP-IMPa4-FL anti-PSF-A546 8C-S-PSF V2.00	0	17. GFP-Imp-a4-FL and anti-PSF-A546_Pos007_S001	00-sQDVkQcwTH4FPhLe4MQCx9
49.6626		Nucleus	3	0.000	1.000	273	100000270	100000034	GFP-IMPa4-FL anti-PSF-A546 8C-S-PSF V2.00	0	17. GFP-Imp-a4-FL and anti-PSF-A546_Pos007_S001	00-sQDVkQcwTH4FPhLe4MQCx9
77.4817		Nucleus	3	0.000	1.000	274	100000271	100000035	GFP-IMPa4-FL anti-PSF-A546 8C-S-PSF V2.00	0	17. GFP-Imp-a4-FL and anti-PSF-A546_Pos007_S001	00-sQDVkQcwTH4FPhLe4MQCx9
71.2737		Nucleus	3	0.000	1.000	275	100000272	100000036	GFP-IMPa4-FL anti-PSF-A546 8C-S-PSF V2.00	0	17. GFP-Imp-a4-FL and anti-PSF-A546_Pos007_S001	00-sQDVkQcwTH4FPhLe4MQCx9
71.207		Nucleus	3	0.000	1.000	276	100000273	100000037	GFP-IMPa4-FL anti-PSF-A546 8C-S-PSF V2.00	0	17. GFP-Imp-a4-FL and anti-PSF-A546_Pos007_S001	00-sQDVkQcwTH4FPhLe4MQCx9
73.4588		Nucleus	3	0.000	1.000	277	100000274	100000038	GFP-IMPa4-FL anti-PSF-A546 8C-S-PSF V2.00	0	17. GFP-Imp-a4-FL and anti-PSF-A546_Pos007_S001	00-sQDVkQcwTH4FPhLe4MQCx9
71.7249		Nucleus	3	0.000	1.000	278	100000275	100000039	GFP-IMPa4-FL anti-PSF-A546 8C-S-PSF V2.00	0	17. GFP-Imp-a4-FL and anti-PSF-A546_Pos007_S001	00-sQDVkQcwTH4FPhLe4MQCx9
56.5053		Nucleus	3	0.000	1.000	279	100000276	100000040	GFP-IMPa4-FL anti-PSF-A546 8C-S-PSF V2.00	0	17. GFP-Imp-a4-FL and anti-PSF-A546_Pos007_S001	00-sQDVkQcwTH4FPhLe4MQCx9
50.6846		Nucleus	3	0.000	1.000	280	100000277	100000041	GFP-IMPa4-FL anti-PSF-A546 8C-S-PSF V2.00	0	17. GFP-Imp-a4-FL and anti-PSF-A546_Pos007_S001	00-sQDVkQcwTH4FPhLe4MQCx9
63.6002		Nucleus	3	0.000	1.000	281	100000278	100000042	GFP-IMPa4-FL anti-PSF-A546 8C-S-PSF V2.00	0	17. GFP-Imp-a4-FL and anti-PSF-A546_Pos007_S001	00-sQDVkQcwTH4FPhLe4MQCx9
91.222		Nucleus	3	0.000	1.000	282	100000279	100000043	GFP-IMPa4-FL anti-PSF-A546 8C-S-PSF V2.00	0	17. GFP-Imp-a4-FL and anti-PSF-A546_Pos007_S001	00-sQDVkQcwTH4FPhLe4MQCx9
91.5648		Nucleus	3	0.000	1.000	283	100000280	100000044	GFP-IMPa4-FL anti-PSF-A546 8C-S-PSF V2.00	0	17. GFP-Imp-a4-FL and anti-PSF-A546_Pos007_S001	00-sQDVkQcwTH4FPhLe4MQCx9
124.609		Nucleus	3	0.000	1.000	284	100000281	100000045	GFP-IMPa4-FL anti-PSF-A546 8C-S-PSF V2.00	0	17. GFP-Imp-a4-FL and anti-PSF-A546_Pos007_S001	00-sQDVkQcwTH4FPhLe4MQCx9
119.425		Nucleus	3	0.000	1.000	285	100000282	100000046	GFP-IMPa4-FL anti-PSF-A546 8C-S-PSF V2.00	0	17. GFP-Imp-a4-FL and anti-PSF-A546_Pos007_S001	00-sQDVkQcwTH4FPhLe4MQCx9
77.6818		Nucleus	3	0.000	1.000	287	100000283	100000000	GFP-IMPa4-FL anti-PSF-A546 8C-S-PSF V2.00	0	17. GFP-Imp-a4-FL and anti-PSF-A546_Pos008_S001	00-kQXcZxi2BvXiTdHYdaK6HX
42.2621		Nucleus	3	0.000	1.000	288	100000284	100000001	GFP-IMPa4-FL anti-PSF-A546 8C-S-PSF V2.00	0	17. GFP-Imp-a4-FL and anti-PSF-A546_Pos008_S001	00-kQXcZxi2BvXiTdHYdaK6HX
46.5834		Nucleus	3	0.000	1.000	289	100000285	100000002	GFP-IMPa4-FL anti-PSF-A546 8C-S-PSF V2.00	0	17. GFP-Imp-a4-FL and anti-PSF-A546_Pos008_S001	00-kQXcZxi2BvXiTdHYdaK6HX
43.365		Nucleus	3	0.000	1.000	290	100000286	100000003	GFP-IMPa4-FL anti-PSF-A546 8C-S-PSF V2.00	0	17. GFP-Imp-a4-FL and anti-PSF-A546_Pos008_S001	00-kQXcZxi2BvXiTdHYdaK6HX
49.4111		Nucleus	3	0.000	1.000	291	100000287	100000004	GFP-IMPa4-FL anti-PSF-A546 8C-S-PSF V2.00	0	17. GFP-Imp-a4-FL and anti-PSF-A546_Pos008_S001	00-kQXcZxi2BvXiTdHYdaK6HX
51.6609		Nucleus	3	0.000	1.000	292	100000288	100000005	GFP-IMPa4-FL anti-PSF-A546 8C-S-PSF V2.00	0	17. GFP-Imp-a4-FL and anti-PSF-A546_Pos008_S001	00-kQXcZxi2BvXiTdHYdaK6HX
54.4902		Nucleus	3	0.000	1.000	293	100000289	100000006	GFP-IMPa4-FL anti-PSF-A546 8C-S-PSF V2.00	0	17. GFP-Imp-a4-FL and anti-PSF-A546_Pos008_S001	00-kQXcZxi2BvXiTdHYdaK6HX
55.0848		Nucleus	3	0.000	1.000	294	100000290	100000007	GFP-IMPa4-FL anti-PSF-A546 8C-S-PSF V2.00	0	17. GFP-Imp-a4-FL and anti-PSF-A546_Pos008_S001	00-kQXcZxi2BvXiTdHYdaK6HX
50.5728		Nucleus	3	0.000	1.000	295	100000291	100000008	GFP-IMPa4-FL anti-PSF-A546 8C-S-PSF V2.00	0	17. GFP-Imp-a4-FL and anti-PSF-A546_Pos008_S001	00-kQXcZxi2BvXiTdHYdaK6HX
67.2907		Nucleus	3	0.000	1.000	296	100000292	100000009	GFP-IMPa4-FL anti-PSF-A546 8C-S-PSF V2.00	0	17. GFP-Imp-a4-FL and anti-PSF-A546_Pos008_S001	00-kQXcZxi2BvXiTdHYdaK6HX
56.3234		Nucleus	3	0.000	1.000	297	100000293	100000010	GFP-IMPa4-FL anti-PSF-A546 8C-S-PSF V2.00	0	17. GFP-Imp-a4-FL and anti-PSF-A546_Pos008_S001	00-kQXcZxi2BvXiTdHYdaK6HX
53.7759		Nucleus	3	0.000	1.000	298	100000294	100000011	GFP-IMPa4-FL anti-PSF-A546 8C-S-PSF V2.00	0	17. GFP-Imp-a4-FL and anti-PSF-A546_Pos008_S001	00-kQXcZxi2BvXiTdHYdaK6HX
56.0265		Nucleus	3	0.000	1.000	299	100000295	100000012	GFP-IMPa4-FL anti-PSF-A546 8C-S-PSF V2.00	0	17. GFP-Imp-a4-FL and anti-PSF-A546_Pos008_S001	00-kQXcZxi2BvXiTdHYdaK6HX
70.2273		Nucleus	3	0.000	1.000	300	100000296	100000013	GFP-IMPa4-FL anti-PSF-A546 8C-S-PSF V2.00	0	17. GFP-Imp-a4-FL and anti-PSF-A546_Pos008_S001	00-kQXcZxi2BvXiTdHYdaK6HX
90.9555		Nucleus	3	0.000	1.000	301	100000297	100000014	GFP-IMPa4-FL anti-PSF-A546 8C-S-PSF V2.00	0	17. GFP-Imp-a4-FL and anti-PSF-A546_Pos008_S001	00-kQXcZxi2BvXiTdHYdaK6HX
72.4805		Nucleus	3	0.000	1.000	302	100000298	100000015	GFP-IMPa4-FL anti-PSF-A546 8C-S-PSF V2.00	0	17. GFP-Imp-a4-FL and anti-PSF-A546_Pos008_S001	00-kQXcZxi2BvXiTdHYdaK6HX
85.7739		Nucleus	3	0.000	1.000	303	100000299	100000016	GFP-IMPa4-FL anti-PSF-A546 8C-S-PSF V2.00	0	17. GFP-Imp-a4-FL and anti-PSF-A546_Pos008_S001	00-kQXcZxi2BvXiTdHYdaK6HX
73.2248		Nucleus	3	0.000	1.000	304	100000300	100000017	GFP-IMPa4-FL anti-PSF-A546 8C-S-PSF V2.00	0	17. GFP-Imp-a4-FL and anti-PSF-A546_Pos008_S001	00-kQXcZxi2BvXiTdHYdaK6HX
81.3953		Nucleus	3	0.000	1.000	305	100000301	100000018	GFP-IMPa4-FL anti-PSF-A546 8C-S-PSF V2.00	0	17. GFP-Imp-a4-FL and anti-PSF-A546_Pos008_S001	00-kQXcZxi2BvXiTdHYdaK6HX
80.5514		Nucleus	3	0.000	1.000	306	100000302	100000019	GFP-IMPa4-FL anti-PSF-A546 8C-S-PSF V2.00	0	17. GFP-Imp-a4-FL and anti-PSF-A546_Pos008_S001	00-kQXcZxi2BvXiTdHYdaK6HX
47.9079		Nucleus	3	0.000	1.000	307	100000303	100000000	GFP-IMPa4-FL anti-PSF-A546 8C-S-PSF V2.00	0	17. GFP-Imp-a4-FL and anti-PSF-A546_Pos009_S001	00-J2e5FPx9yhUYMV7P7by4eB
49.6427		Nucleus	3	0.000	1.000	308	100000304	100000001	GFP-IMPa4-FL anti-PSF-A546 8C-S-PSF V2.00	0	17. GFP-Imp-a4-FL and anti-PSF-A546_Pos009_S001	00-J2e5FPx9yhUYMV7P7by4eB
55.0299		Nucleus	3	0.000	1.000	309	100000305	100000002	GFP-IMPa4-FL anti-PSF-A546 8C-S-PSF V2.00	0	17. GFP-Imp-a4-FL and anti-PSF-A546_Pos009_S001	00-J2e5FPx9yhUYMV7P7by4eB
56.5276		Nucleus	3	0.000	1.000	311	100000306	100000003	GFP-IMPa4-FL anti-PSF-A546 8C-S-PSF V2.00	0	17. GFP-Imp-a4-FL and anti-PSF-A546_Pos009_S001	00-J2e5FPx9yhUYMV7P7by4eB
53.2447		Nucleus	3	0.000	1.000	312	100000307	100000004	GFP-IMPa4-FL anti-PSF-A546 8C-S-PSF V2.00	0	17. GFP-Imp-a4-FL and anti-PSF-A546_Pos009_S001	00-J2e5FPx9yhUYMV7P7by4eB
65.202		Nucleus	3	0.000	1.000	313	100000308	100000005	GFP-IMPa4-FL anti-PSF-A546 8C-S-PSF V2.00	0	17. GFP-Imp-a4-FL and anti-PSF-A546_Pos009_S001	00-J2e5FPx9yhUYMV7P7by4eB
63.6572		Nucleus	3	0.000	1.000	315	100000309	100000006	GFP-IMPa4-FL anti-PSF-A546 8C-S-PSF V2.00	0	17. GFP-Imp-a4-FL and anti-PSF-A546_Pos009_S001	00-J2e5FPx9yhUYMV7P7by4eB
56.4827		Nucleus	3	0.000	1.000	316	100000310	100000007	GFP-IMPa4-FL anti-PSF-A546 8C-S-PSF V2.00	0	17. GFP-Imp-a4-FL and anti-PSF-A546_Pos009_S001	00-J2e5FPx9yhUYMV7P7by4eB
48.5851		Nucleus	3	0.000	1.000	318	100000311	100000008	GFP-IMPa4-FL anti-PSF-A546 8C-S-PSF V2.00	0	17. GFP-Imp-a4-FL and anti-PSF-A546_Pos009_S001	00-J2e5FPx9yhUYMV7P7by4eB
45.615		Nucleus	3	0.000	1.000	319	100000312	100000009	GFP-IMPa4-FL anti-PSF-A546 8C-S-PSF V2.00	0	17. GFP-Imp-a4-FL and anti-PSF-A546_Pos009_S001	00-J2e5FPx9yhUYMV7P7by4eB
44.7899		Nucleus	3	0.000	1.000	320	100000313	100000010	GFP-IMPa4-FL anti-PSF-A546 8C-S-PSF V2.00	0	17. GFP-Imp-a4-FL and anti-PSF-A546_Pos009_S001	00-J2e5FPx9yhUYMV7P7by4eB
36.4369		Nucleus	3	0.000	1.000	321	100000314	100000011	GFP-IMPa4-FL anti-PSF-A546 8C-S-PSF V2.00	0	17. GFP-Imp-a4-FL and anti-PSF-A546_Pos009_S001	00-J2e5FPx9yhUYMV7P7by4eB
51.1285		Nucleus	3	0.000	1.000	322	100000315	100000012	GFP-IMPa4-FL anti-PSF-A546 8C-S-PSF V2.00	0	17. GFP-Imp-a4-FL and anti-PSF-A546_Pos009_S001	00-J2e5FPx9yhUYMV7P7by4eB
57.9225		Nucleus	3	0.000	1.000	323	100000316	100000013	GFP-IMPa4-FL anti-PSF-A546 8C-S-PSF V2.00	0	17. GFP-Imp-a4-FL and anti-PSF-A546_Pos009_S001	00-J2e5FPx9yhUYMV7P7by4eB
63.8975		Nucleus	3	0.000	1.000	324	100000317	100000014	GFP-IMPa4-FL anti-PSF-A546 8C-S-PSF V2.00	0	17. GFP-Imp-a4-FL and anti-PSF-A546_Pos009_S001	00-J2e5FPx9yhUYMV7P7by4eB
61.6722		Nucleus	3	0.000	1.000	325	100000318	100000015	GFP-IMPa4-FL anti-PSF-A546 8C-S-PSF V2.00	0	17. GFP-Imp-a4-FL and anti-PSF-A546_Pos009_S001	00-J2e5FPx9yhUYMV7P7by4eB
63.6396		Nucleus	3	0.000	1.000	326	100000319	100000016	GFP-IMPa4-FL anti-PSF-A546 8C-S-PSF V2.00	0	17. GFP-Imp-a4-FL and anti-PSF-A546_Pos009_S001	00-J2e5FPx9yhUYMV7P7by4eB
59.4152		Nucleus	3	0.000	1.000	327	100000320	100000017	GFP-IMPa4-FL anti-PSF-A546 8C-S-PSF V2.00	0	17. GFP-Imp-a4-FL and anti-PSF-A546_Pos009_S001	00-J2e5FPx9yhUYMV7P7by4eB
54.4795		Nucleus	3	0.000	1.000	328	100000321	100000018	GFP-IMPa4-FL anti-PSF-A546 8C-S-PSF V2.00	0	17. GFP-Imp-a4-FL and anti-PSF-A546_Pos009_S001	00-J2e5FPx9yhUYMV7P7by4eB
59.345		Nucleus	3	0.000	1.000	329	100000322	100000019	GFP-IMPa4-FL anti-PSF-A546 8C-S-PSF V2.00	0	17. GFP-Imp-a4-FL and anti-PSF-A546_Pos009_S001	00-J2e5FPx9yhUYMV7P7by4eB
57.6204		Nucleus	3	0.000	1.000	330	100000323	100000020	GFP-IMPa4-FL anti-PSF-A546 8C-S-PSF V2.00	0	17. GFP-Imp-a4-FL and anti-PSF-A546_Pos009_S001	00-J2e5FPx9yhUYMV7P7by4eB
65.7669		Nucleus	3	0.000	1.000	331	100000324	100000021	GFP-IMPa4-FL anti-PSF-A546 8C-S-PSF V2.00	0	17. GFP-Imp-a4-FL and anti-PSF-A546_Pos009_S001	00-J2e5FPx9yhUYMV7P7by4eB
90.07		Nucleus	3	0.000	1.000	332	100000325	100000022	GFP-IMPa4-FL anti-PSF-A546 8C-S-PSF V2.00	0	17. GFP-Imp-a4-FL and anti-PSF-A546_Pos009_S001	00-J2e5FPx9yhUYMV7P7by4eB
74.009		Nucleus	3	0.000	1.000	333	100000326	100000023	GFP-IMPa4-FL anti-PSF-A546 8C-S-PSF V2.00	0	17. GFP-Imp-a4-FL and anti-PSF-A546_Pos009_S001	00-J2e5FPx9yhUYMV7P7by4eB
77.5176		Nucleus	3	0.000	1.000	334	100000327	100000024	GFP-IMPa4-FL anti-PSF-A546 8C-S-PSF V2.00	0	17. GFP-Imp-a4-FL and anti-PSF-A546_Pos009_S001	00-J2e5FPx9yhUYMV7P7by4eB
78.0222		Nucleus	3	0.000	1.000	335	100000328	100000025	GFP-IMPa4-FL anti-PSF-A546 8C-S-PSF V2.00	0	17. GFP-Imp-a4-FL and anti-PSF-A546_Pos009_S001	00-J2e5FPx9yhUYMV7P7by4eB
68.7555		Nucleus	3	0.000	1.000	336	100000329	100000000	GFP-IMPa4-FL anti-PSF-A546 8C-S-PSF V2.00	0	17. GFP-Imp-a4-FL and anti-PSF-A546_Pos010_S001	00-bAkfLk6tUdwwbDLynZHbMN
63.5457		Nucleus	3	0.000	1.000	337	100000330	100000001	GFP-IMPa4-FL anti-PSF-A546 8C-S-PSF V2.00	0	17. GFP-Imp-a4-FL and anti-PSF-A546_Pos010_S001	00-bAkfLk6tUdwwbDLynZHbMN
56.5744		Nucleus	3	0.000	1.000	338	100000331	100000002	GFP-IMPa4-FL anti-PSF-A546 8C-S-PSF V2.00	0	17. GFP-Imp-a4-FL and anti-PSF-A546_Pos010_S001	00-bAkfLk6tUdwwbDLynZHbMN
54.1616		Nucleus	3	0.000	1.000	339	100000332	100000003	GFP-IMPa4-FL anti-PSF-A546 8C-S-PSF V2.00	0	17. GFP-Imp-a4-FL and anti-PSF-A546_Pos010_S001	00-bAkfLk6tUdwwbDLynZHbMN
63.531		Nucleus	3	0.000	1.000	340	100000333	100000004	GFP-IMPa4-FL anti-PSF-A546 8C-S-PSF V2.00	0	17. GFP-Imp-a4-FL and anti-PSF-A546_Pos010_S001	00-bAkfLk6tUdwwbDLynZHbMN
39.8954		Nucleus	3	0.000	1.000	341	100000334	100000005	GFP-IMPa4-FL anti-PSF-A546 8C-S-PSF V2.00	0	17. GFP-Imp-a4-FL and anti-PSF-A546_Pos010_S001	00-bAkfLk6tUdwwbDLynZHbMN
51.5033		Nucleus	3	0.000	1.000	342	100000335	100000006	GFP-IMPa4-FL anti-PSF-A546 8C-S-PSF V2.00	0	17. GFP-Imp-a4-FL and anti-PSF-A546_Pos010_S001	00-bAkfLk6tUdwwbDLynZHbMN
53.0612		Nucleus	3	0.000	1.000	343	100000336	100000007	GFP-IMPa4-FL anti-PSF-A546 8C-S-PSF V2.00	0	17. GFP-Imp-a4-FL and anti-PSF-A546_Pos010_S001	00-bAkfLk6tUdwwbDLynZHbMN
65.4115		Nucleus	3	0.000	1.000	344	100000337	100000008	GFP-IMPa4-FL anti-PSF-A546 8C-S-PSF V2.00	0	17. GFP-Imp-a4-FL and anti-PSF-A546_Pos010_S001	00-bAkfLk6tUdwwbDLynZHbMN
50.4063		Nucleus	3	0.000	1.000	345	100000338	100000009	GFP-IMPa4-FL anti-PSF-A546 8C-S-PSF V2.00	0	17. GFP-Imp-a4-FL and anti-PSF-A546_Pos010_S001	00-bAkfLk6tUdwwbDLynZHbMN
52.0811		Nucleus	3	0.000	1.000	346	100000339	100000010	GFP-IMPa4-FL anti-PSF-A546 8C-S-PSF V2.00	0	17. GFP-Imp-a4-FL and anti-PSF-A546_Pos010_S001	00-bAkfLk6tUdwwbDLynZHbMN
54.5827		Nucleus	3	0.000	1.000	347	100000340	100000011	GFP-IMPa4-FL anti-PSF-A546 8C-S-PSF V2.00	0	17. GFP-Imp-a4-FL and anti-PSF-A546_Pos010_S001	00-bAkfLk6tUdwwbDLynZHbMN
54.6529		Nucleus	3	0.000	1.000	348	100000341	100000012	GFP-IMPa4-FL anti-PSF-A546 8C-S-PSF V2.00	0	17. GFP-Imp-a4-FL and anti-PSF-A546_Pos010_S001	00-bAkfLk6tUdwwbDLynZHbMN
64.3962		Nucleus	3	0.000	1.000	349	100000342	100000013	GFP-IMPa4-FL anti-PSF-A546 8C-S-PSF V2.00	0	17. GFP-Imp-a4-FL and anti-PSF-A546_Pos010_S001	00-bAkfLk6tUdwwbDLynZHbMN
53.0359		Nucleus	3	0.000	1.000	350	100000343	100000014	GFP-IMPa4-FL anti-PSF-A546 8C-S-PSF V2.00	0	17. GFP-Imp-a4-FL and anti-PSF-A546_Pos010_S001	00-bAkfLk6tUdwwbDLynZHbMN
62.3358		Nucleus	3	0.000	1.000	351	100000344	100000015	GFP-IMPa4-FL anti-PSF-A546 8C-S-PSF V2.00	0	17. GFP-Imp-a4-FL and anti-PSF-A546_Pos010_S001	00-bAkfLk6tUdwwbDLynZHbMN
54.1625		Nucleus	3	0.000	1.000	352	100000345	100000016	GFP-IMPa4-FL anti-PSF-A546 8C-S-PSF V2.00	0	17. GFP-Imp-a4-FL and anti-PSF-A546_Pos010_S001	00-bAkfLk6tUdwwbDLynZHbMN
58.4785		Nucleus	3	0.000	1.000	353	100000346	100000017	GFP-IMPa4-FL anti-PSF-A546 8C-S-PSF V2.00	0	17. GFP-Imp-a4-FL and anti-PSF-A546_Pos010_S001	00-bAkfLk6tUdwwbDLynZHbMN
56.2287		Nucleus	3	0.000	1.000	354	100000347	100000018	GFP-IMPa4-FL anti-PSF-A546 8C-S-PSF V2.00	0	17. GFP-Imp-a4-FL and anti-PSF-A546_Pos010_S001	00-bAkfLk6tUdwwbDLynZHbMN
53.6664		Nucleus	3	0.000	1.000	355	100000348	100000019	GFP-IMPa4-FL anti-PSF-A546 8C-S-PSF V2.00	0	17. GFP-Imp-a4-FL and anti-PSF-A546_Pos010_S001	00-bAkfLk6tUdwwbDLynZHbMN
55.8108		Nucleus	3	0.000	1.000	356	100000349	100000020	GFP-IMPa4-FL anti-PSF-A546 8C-S-PSF V2.00	0	17. GFP-Imp-a4-FL and anti-PSF-A546_Pos010_S001	00-bAkfLk6tUdwwbDLynZHbMN
55.6754		Nucleus	3	0.000	1.000	357	100000350	100000021	GFP-IMPa4-FL anti-PSF-A546 8C-S-PSF V2.00	0	17. GFP-Imp-a4-FL and anti-PSF-A546_Pos010_S001	00-bAkfLk6tUdwwbDLynZHbMN
66.1064		Nucleus	3	0.000	1.000	358	100000351	100000022	GFP-IMPa4-FL anti-PSF-A546 8C-S-PSF V2.00	0	17. GFP-Imp-a4-FL and anti-PSF-A546_Pos010_S001	00-bAkfLk6tUdwwbDLynZHbMN
58.1942		Nucleus	3	0.000	1.000	359	100000352	100000023	GFP-IMPa4-FL anti-PSF-A546 8C-S-PSF V2.00	0	17. GFP-Imp-a4-FL and anti-PSF-A546_Pos010_S001	00-bAkfLk6tUdwwbDLynZHbMN
45.2536		Nucleus	3	0.000	1.000	360	100000353	100000024	GFP-IMPa4-FL anti-PSF-A546 8C-S-PSF V2.00	0	17. GFP-Imp-a4-FL and anti-PSF-A546_Pos010_S001	00-bAkfLk6tUdwwbDLynZHbMN
73.1092		Nucleus	3	0.000	1.000	361	100000354	100000025	GFP-IMPa4-FL anti-PSF-A546 8C-S-PSF V2.00	0	17. GFP-Imp-a4-FL and anti-PSF-A546_Pos010_S001	00-bAkfLk6tUdwwbDLynZHbMN
60.7027		Nucleus	3	0.000	1.000	362	100000355	100000026	GFP-IMPa4-FL anti-PSF-A546 8C-S-PSF V2.00	0	17. GFP-Imp-a4-FL and anti-PSF-A546_Pos010_S001	00-bAkfLk6tUdwwbDLynZHbMN
60.1138		Nucleus	3	0.000	1.000	363	100000356	100000027	GFP-IMPa4-FL anti-PSF-A546 8C-S-PSF V2.00	0	17. GFP-Imp-a4-FL and anti-PSF-A546_Pos010_S001	00-bAkfLk6tUdwwbDLynZHbMN
72.1601		Nucleus	3	0.000	1.000	364	100000357	100000028	GFP-IMPa4-FL anti-PSF-A546 8C-S-PSF V2.00	0	17. GFP-Imp-a4-FL and anti-PSF-A546_Pos010_S001	00-bAkfLk6tUdwwbDLynZHbMN
64.7003		Nucleus	3	0.000	1.000	365	100000358	100000029	GFP-IMPa4-FL anti-PSF-A546 8C-S-PSF V2.00	0	17. GFP-Imp-a4-FL and anti-PSF-A546_Pos010_S001	00-bAkfLk6tUdwwbDLynZHbMN
59.7149		Nucleus	3	0.000	1.000	366	100000359	100000030	GFP-IMPa4-FL anti-PSF-A546 8C-S-PSF V2.00	0	17. GFP-Imp-a4-FL and anti-PSF-A546_Pos010_S001	00-bAkfLk6tUdwwbDLynZHbMN
69.1148		Nucleus	3	0.000	1.000	367	100000360	100000031	GFP-IMPa4-FL anti-PSF-A546 8C-S-PSF V2.00	0	17. GFP-Imp-a4-FL and anti-PSF-A546_Pos010_S001	00-bAkfLk6tUdwwbDLynZHbMN
59.894		Nucleus	3	0.000	1.000	368	100000361	100000032	GFP-IMPa4-FL anti-PSF-A546 8C-S-PSF V2.00	0	17. GFP-Imp-a4-FL and anti-PSF-A546_Pos010_S001	00-bAkfLk6tUdwwbDLynZHbMN
55.5626		Nucleus	3	0.000	1.000	369	100000362	100000033	GFP-IMPa4-FL anti-PSF-A546 8C-S-PSF V2.00	0	17. GFP-Imp-a4-FL and anti-PSF-A546_Pos010_S001	00-bAkfLk6tUdwwbDLynZHbMN
51.2425		Nucleus	3	0.000	1.000	370	100000363	100000034	GFP-IMPa4-FL anti-PSF-A546 8C-S-PSF V2.00	0	17. GFP-Imp-a4-FL and anti-PSF-A546_Pos010_S001	00-bAkfLk6tUdwwbDLynZHbMN
61.1713		Nucleus	3	0.000	1.000	371	100000364	100000035	GFP-IMPa4-FL anti-PSF-A546 8C-S-PSF V2.00	0	17. GFP-Imp-a4-FL and anti-PSF-A546_Pos010_S001	00-bAkfLk6tUdwwbDLynZHbMN
52.8036		Nucleus	3	0.000	1.000	372	100000365	100000036	GFP-IMPa4-FL anti-PSF-A546 8C-S-PSF V2.00	0	17. GFP-Imp-a4-FL and anti-PSF-A546_Pos010_S001	00-bAkfLk6tUdwwbDLynZHbMN
57.2353		Nucleus	3	0.000	1.000	373	100000366	100000037	GFP-IMPa4-FL anti-PSF-A546 8C-S-PSF V2.00	0	17. GFP-Imp-a4-FL and anti-PSF-A546_Pos010_S001	00-bAkfLk6tUdwwbDLynZHbMN
54.2117		Nucleus	3	0.000	1.000	374	100000367	100000038	GFP-IMPa4-FL anti-PSF-A546 8C-S-PSF V2.00	0	17. GFP-Imp-a4-FL and anti-PSF-A546_Pos010_S001	00-bAkfLk6tUdwwbDLynZHbMN
56.8563		Nucleus	3	0.000	1.000	375	100000368	100000039	GFP-IMPa4-FL anti-PSF-A546 8C-S-PSF V2.00	0	17. GFP-Imp-a4-FL and anti-PSF-A546_Pos010_S001	00-bAkfLk6tUdwwbDLynZHbMN
62.968		Nucleus	3	0.000	1.000	376	100000369	100000040	GFP-IMPa4-FL anti-PSF-A546 8C-S-PSF V2.00	0	17. GFP-Imp-a4-FL and anti-PSF-A546_Pos010_S001	00-bAkfLk6tUdwwbDLynZHbMN
48.8398		Nucleus	3	0.000	1.000	377	100000370	100000041	GFP-IMPa4-FL anti-PSF-A546 8C-S-PSF V2.00	0	17. GFP-Imp-a4-FL and anti-PSF-A546_Pos010_S001	00-bAkfLk6tUdwwbDLynZHbMN
56.0112		Nucleus	3	0.000	1.000	378	100000371	100000042	GFP-IMPa4-FL anti-PSF-A546 8C-S-PSF V2.00	0	17. GFP-Imp-a4-FL and anti-PSF-A546_Pos010_S001	00-bAkfLk6tUdwwbDLynZHbMN
66.062		Nucleus	3	0.000	1.000	379	100000372	100000043	GFP-IMPa4-FL anti-PSF-A546 8C-S-PSF V2.00	0	17. GFP-Imp-a4-FL and anti-PSF-A546_Pos010_S001	00-bAkfLk6tUdwwbDLynZHbMN
76.7572		Nucleus	3	0.000	1.000	380	100000373	100000000	GFP-IMPa4-FL anti-PSF-A546 8C-S-PSF V2.00	0	17. GFP-Imp-a4-FL and anti-PSF-A546_Pos011_S001	00-pzmvFDP8mCnvuXAHCWCx43
39.0731		Nucleus	3	0.000	1.000	381	100000374	100000001	GFP-IMPa4-FL anti-PSF-A546 8C-S-PSF V2.00	0	17. GFP-Imp-a4-FL and anti-PSF-A546_Pos011_S001	00-pzmvFDP8mCnvuXAHCWCx43
52.6315		Nucleus	3	0.000	1.000	382	100000375	100000002	GFP-IMPa4-FL anti-PSF-A546 8C-S-PSF V2.00	0	17. GFP-Imp-a4-FL and anti-PSF-A546_Pos011_S001	00-pzmvFDP8mCnvuXAHCWCx43
51.3556		Nucleus	3	0.000	1.000	383	100000376	100000003	GFP-IMPa4-FL anti-PSF-A546 8C-S-PSF V2.00	0	17. GFP-Imp-a4-FL and anti-PSF-A546_Pos011_S001	00-pzmvFDP8mCnvuXAHCWCx43
57.8143		Nucleus	3	0.000	1.000	384	100000377	100000004	GFP-IMPa4-FL anti-PSF-A546 8C-S-PSF V2.00	0	17. GFP-Imp-a4-FL and anti-PSF-A546_Pos011_S001	00-pzmvFDP8mCnvuXAHCWCx43
54.2104		Nucleus	3	0.000	1.000	385	100000378	100000005	GFP-IMPa4-FL anti-PSF-A546 8C-S-PSF V2.00	0	17. GFP-Imp-a4-FL and anti-PSF-A546_Pos011_S001	00-pzmvFDP8mCnvuXAHCWCx43
50.1222		Nucleus	3	0.000	1.000	386	100000379	100000006	GFP-IMPa4-FL anti-PSF-A546 8C-S-PSF V2.00	0	17. GFP-Imp-a4-FL and anti-PSF-A546_Pos011_S001	00-pzmvFDP8mCnvuXAHCWCx43
61.679		Nucleus	3	0.000	1.000	387	100000380	100000007	GFP-IMPa4-FL anti-PSF-A546 8C-S-PSF V2.00	0	17. GFP-Imp-a4-FL and anti-PSF-A546_Pos011_S001	00-pzmvFDP8mCnvuXAHCWCx43
64.9153		Nucleus	3	0.000	1.000	388	100000381	100000008	GFP-IMPa4-FL anti-PSF-A546 8C-S-PSF V2.00	0	17. GFP-Imp-a4-FL and anti-PSF-A546_Pos011_S001	00-pzmvFDP8mCnvuXAHCWCx43
67.2564		Nucleus	3	0.000	1.000	389	100000382	100000009	GFP-IMPa4-FL anti-PSF-A546 8C-S-PSF V2.00	0	17. GFP-Imp-a4-FL and anti-PSF-A546_Pos011_S001	00-pzmvFDP8mCnvuXAHCWCx43
47.546		Nucleus	3	0.000	1.000	390	100000383	100000010	GFP-IMPa4-FL anti-PSF-A546 8C-S-PSF V2.00	0	17. GFP-Imp-a4-FL and anti-PSF-A546_Pos011_S001	00-pzmvFDP8mCnvuXAHCWCx43
82.8334		Nucleus	3	0.000	1.000	391	100000384	100000011	GFP-IMPa4-FL anti-PSF-A546 8C-S-PSF V2.00	0	17. GFP-Imp-a4-FL and anti-PSF-A546_Pos011_S001	00-pzmvFDP8mCnvuXAHCWCx43
58.7128		Nucleus	3	0.000	1.000	392	100000385	100000012	GFP-IMPa4-FL anti-PSF-A546 8C-S-PSF V2.00	0	17. GFP-Imp-a4-FL and anti-PSF-A546_Pos011_S001	00-pzmvFDP8mCnvuXAHCWCx43
78.0715		Nucleus	3	0.000	1.000	393	100000386	100000013	GFP-IMPa4-FL anti-PSF-A546 8C-S-PSF V2.00	0	17. GFP-Imp-a4-FL and anti-PSF-A546_Pos011_S001	00-pzmvFDP8mCnvuXAHCWCx43
47.2689		Nucleus	3	0.000	1.000	394	100000387	100000014	GFP-IMPa4-FL anti-PSF-A546 8C-S-PSF V2.00	0	17. GFP-Imp-a4-FL and anti-PSF-A546_Pos011_S001	00-pzmvFDP8mCnvuXAHCWCx43
55.9345		Nucleus	3	0.000	1.000	395	100000388	100000015	GFP-IMPa4-FL anti-PSF-A546 8C-S-PSF V2.00	0	17. GFP-Imp-a4-FL and anti-PSF-A546_Pos011_S001	00-pzmvFDP8mCnvuXAHCWCx43
51.1244		Nucleus	3	0.000	1.000	396	100000389	100000016	GFP-IMPa4-FL anti-PSF-A546 8C-S-PSF V2.00	0	17. GFP-Imp-a4-FL and anti-PSF-A546_Pos011_S001	00-pzmvFDP8mCnvuXAHCWCx43
65.6859		Nucleus	3	0.000	1.000	397	100000390	100000017	GFP-IMPa4-FL anti-PSF-A546 8C-S-PSF V2.00	0	17. GFP-Imp-a4-FL and anti-PSF-A546_Pos011_S001	00-pzmvFDP8mCnvuXAHCWCx43
69.7551		Nucleus	3	0.000	1.000	398	100000391	100000018	GFP-IMPa4-FL anti-PSF-A546 8C-S-PSF V2.00	0	17. GFP-Imp-a4-FL and anti-PSF-A546_Pos011_S001	00-pzmvFDP8mCnvuXAHCWCx43
38.4911		Nucleus	3	0.000	1.000	399	100000392	100000019	GFP-IMPa4-FL anti-PSF-A546 8C-S-PSF V2.00	0	17. GFP-Imp-a4-FL and anti-PSF-A546_Pos011_S001	00-pzmvFDP8mCnvuXAHCWCx43
64.4094		Nucleus	3	0.000	1.000	400	100000393	100000020	GFP-IMPa4-FL anti-PSF-A546 8C-S-PSF V2.00	0	17. GFP-Imp-a4-FL and anti-PSF-A546_Pos011_S001	00-pzmvFDP8mCnvuXAHCWCx43
71.4511		Nucleus	3	0.000	1.000	401	100000394	100000021	GFP-IMPa4-FL anti-PSF-A546 8C-S-PSF V2.00	0	17. GFP-Imp-a4-FL and anti-PSF-A546_Pos011_S001	00-pzmvFDP8mCnvuXAHCWCx43
41.6194		Nucleus	3	0.000	1.000	402	100000395	100000022	GFP-IMPa4-FL anti-PSF-A546 8C-S-PSF V2.00	0	17. GFP-Imp-a4-FL and anti-PSF-A546_Pos011_S001	00-pzmvFDP8mCnvuXAHCWCx43
62.7958		Nucleus	3	0.000	1.000	403	100000396	100000023	GFP-IMPa4-FL anti-PSF-A546 8C-S-PSF V2.00	0	17. GFP-Imp-a4-FL and anti-PSF-A546_Pos011_S001	00-pzmvFDP8mCnvuXAHCWCx43
51.8924		Nucleus	3	0.000	1.000	404	100000397	100000024	GFP-IMPa4-FL anti-PSF-A546 8C-S-PSF V2.00	0	17. GFP-Imp-a4-FL and anti-PSF-A546_Pos011_S001	00-pzmvFDP8mCnvuXAHCWCx43
59.9834		Nucleus	3	0.000	1.000	405	100000398	100000025	GFP-IMPa4-FL anti-PSF-A546 8C-S-PSF V2.00	0	17. GFP-Imp-a4-FL and anti-PSF-A546_Pos011_S001	00-pzmvFDP8mCnvuXAHCWCx43
64.8168		Nucleus	3	0.000	1.000	406	100000399	100000026	GFP-IMPa4-FL anti-PSF-A546 8C-S-PSF V2.00	0	17. GFP-Imp-a4-FL and anti-PSF-A546_Pos011_S001	00-pzmvFDP8mCnvuXAHCWCx43
65.6177		Nucleus	3	0.000	1.000	407	100000400	100000027	GFP-IMPa4-FL anti-PSF-A546 8C-S-PSF V2.00	0	17. GFP-Imp-a4-FL and anti-PSF-A546_Pos011_S001	00-pzmvFDP8mCnvuXAHCWCx43
62.2055		Nucleus	3	0.000	1.000	408	100000401	100000028	GFP-IMPa4-FL anti-PSF-A546 8C-S-PSF V2.00	0	17. GFP-Imp-a4-FL and anti-PSF-A546_Pos011_S001	00-pzmvFDP8mCnvuXAHCWCx43
83.0004		Nucleus	3	0.000	1.000	409	100000402	100000029	GFP-IMPa4-FL anti-PSF-A546 8C-S-PSF V2.00	0	17. GFP-Imp-a4-FL and anti-PSF-A546_Pos011_S001	00-pzmvFDP8mCnvuXAHCWCx43
99.7		Nucleus	3	0.000	1.000	410	100000403	100000030	GFP-IMPa4-FL anti-PSF-A546 8C-S-PSF V2.00	0	17. GFP-Imp-a4-FL and anti-PSF-A546_Pos011_S001	00-pzmvFDP8mCnvuXAHCWCx43
75.4404		Nucleus	3	0.000	1.000	411	100000404	100000031	GFP-IMPa4-FL anti-PSF-A546 8C-S-PSF V2.00	0	17. GFP-Imp-a4-FL and anti-PSF-A546_Pos011_S001	00-pzmvFDP8mCnvuXAHCWCx43
53.0297		Nucleus	3	0.000	1.000	412	100000405	100000000	GFP-IMPa4-FL anti-PSF-A546 8C-S-PSF V2.00	0	17. GFP-Imp-a4-FL and anti-PSF-A546_Pos012_S001	00-oegvnEdSQB7mTtByARAUiR
101.843		Nucleus	3	0.000	1.000	413	100000406	100000001	GFP-IMPa4-FL anti-PSF-A546 8C-S-PSF V2.00	0	17. GFP-Imp-a4-FL and anti-PSF-A546_Pos012_S001	00-oegvnEdSQB7mTtByARAUiR
56.9734		Nucleus	3	0.000	1.000	414	100000407	100000002	GFP-IMPa4-FL anti-PSF-A546 8C-S-PSF V2.00	0	17. GFP-Imp-a4-FL and anti-PSF-A546_Pos012_S001	00-oegvnEdSQB7mTtByARAUiR
68.3424		Nucleus	3	0.000	1.000	415	100000408	100000003	GFP-IMPa4-FL anti-PSF-A546 8C-S-PSF V2.00	0	17. GFP-Imp-a4-FL and anti-PSF-A546_Pos012_S001	00-oegvnEdSQB7mTtByARAUiR
61.7359		Nucleus	3	0.000	1.000	416	100000409	100000004	GFP-IMPa4-FL anti-PSF-A546 8C-S-PSF V2.00	0	17. GFP-Imp-a4-FL and anti-PSF-A546_Pos012_S001	00-oegvnEdSQB7mTtByARAUiR
67.8089		Nucleus	3	0.000	1.000	417	100000410	100000005	GFP-IMPa4-FL anti-PSF-A546 8C-S-PSF V2.00	0	17. GFP-Imp-a4-FL and anti-PSF-A546_Pos012_S001	00-oegvnEdSQB7mTtByARAUiR
53.9834		Nucleus	3	0.000	1.000	418	100000411	100000006	GFP-IMPa4-FL anti-PSF-A546 8C-S-PSF V2.00	0	17. GFP-Imp-a4-FL and anti-PSF-A546_Pos012_S001	00-oegvnEdSQB7mTtByARAUiR
53.6974		Nucleus	3	0.000	1.000	419	100000412	100000007	GFP-IMPa4-FL anti-PSF-A546 8C-S-PSF V2.00	0	17. GFP-Imp-a4-FL and anti-PSF-A546_Pos012_S001	00-oegvnEdSQB7mTtByARAUiR
49.7859		Nucleus	3	0.000	1.000	420	100000413	100000008	GFP-IMPa4-FL anti-PSF-A546 8C-S-PSF V2.00	0	17. GFP-Imp-a4-FL and anti-PSF-A546_Pos012_S001	00-oegvnEdSQB7mTtByARAUiR
54.2001		Nucleus	3	0.000	1.000	421	100000414	100000009	GFP-IMPa4-FL anti-PSF-A546 8C-S-PSF V2.00	0	17. GFP-Imp-a4-FL and anti-PSF-A546_Pos012_S001	00-oegvnEdSQB7mTtByARAUiR
57.5728		Nucleus	3	0.000	1.000	422	100000415	100000010	GFP-IMPa4-FL anti-PSF-A546 8C-S-PSF V2.00	0	17. GFP-Imp-a4-FL and anti-PSF-A546_Pos012_S001	00-oegvnEdSQB7mTtByARAUiR
56.5181		Nucleus	3	0.000	1.000	423	100000416	100000011	GFP-IMPa4-FL anti-PSF-A546 8C-S-PSF V2.00	0	17. GFP-Imp-a4-FL and anti-PSF-A546_Pos012_S001	00-oegvnEdSQB7mTtByARAUiR
55.3194		Nucleus	3	0.000	1.000	424	100000417	100000012	GFP-IMPa4-FL anti-PSF-A546 8C-S-PSF V2.00	0	17. GFP-Imp-a4-FL and anti-PSF-A546_Pos012_S001	00-oegvnEdSQB7mTtByARAUiR
57.8298		Nucleus	3	0.000	1.000	425	100000418	100000013	GFP-IMPa4-FL anti-PSF-A546 8C-S-PSF V2.00	0	17. GFP-Imp-a4-FL and anti-PSF-A546_Pos012_S001	00-oegvnEdSQB7mTtByARAUiR
55.1882		Nucleus	3	0.000	1.000	426	100000419	100000014	GFP-IMPa4-FL anti-PSF-A546 8C-S-PSF V2.00	0	17. GFP-Imp-a4-FL and anti-PSF-A546_Pos012_S001	00-oegvnEdSQB7mTtByARAUiR
50.5833		Nucleus	3	0.000	1.000	427	100000420	100000015	GFP-IMPa4-FL anti-PSF-A546 8C-S-PSF V2.00	0	17. GFP-Imp-a4-FL and anti-PSF-A546_Pos012_S001	00-oegvnEdSQB7mTtByARAUiR
62.9921		Nucleus	3	0.000	1.000	428	100000421	100000016	GFP-IMPa4-FL anti-PSF-A546 8C-S-PSF V2.00	0	17. GFP-Imp-a4-FL and anti-PSF-A546_Pos012_S001	00-oegvnEdSQB7mTtByARAUiR
68.7859		Nucleus	3	0.000	1.000	429	100000422	100000017	GFP-IMPa4-FL anti-PSF-A546 8C-S-PSF V2.00	0	17. GFP-Imp-a4-FL and anti-PSF-A546_Pos012_S001	00-oegvnEdSQB7mTtByARAUiR
58.0957		Nucleus	3	0.000	1.000	430	100000423	100000018	GFP-IMPa4-FL anti-PSF-A546 8C-S-PSF V2.00	0	17. GFP-Imp-a4-FL and anti-PSF-A546_Pos012_S001	00-oegvnEdSQB7mTtByARAUiR
70.4471		Nucleus	3	0.000	1.000	431	100000424	100000019	GFP-IMPa4-FL anti-PSF-A546 8C-S-PSF V2.00	0	17. GFP-Imp-a4-FL and anti-PSF-A546_Pos012_S001	00-oegvnEdSQB7mTtByARAUiR
57.3098		Nucleus	3	0.000	1.000	432	100000425	100000020	GFP-IMPa4-FL anti-PSF-A546 8C-S-PSF V2.00	0	17. GFP-Imp-a4-FL and anti-PSF-A546_Pos012_S001	00-oegvnEdSQB7mTtByARAUiR
69.1739		Nucleus	3	0.000	1.000	433	100000426	100000021	GFP-IMPa4-FL anti-PSF-A546 8C-S-PSF V2.00	0	17. GFP-Imp-a4-FL and anti-PSF-A546_Pos012_S001	00-oegvnEdSQB7mTtByARAUiR
45.1152		Nucleus	3	0.000	1.000	434	100000427	100000022	GFP-IMPa4-FL anti-PSF-A546 8C-S-PSF V2.00	0	17. GFP-Imp-a4-FL and anti-PSF-A546_Pos012_S001	00-oegvnEdSQB7mTtByARAUiR
51.0968		Nucleus	3	0.000	1.000	435	100000428	100000023	GFP-IMPa4-FL anti-PSF-A546 8C-S-PSF V2.00	0	17. GFP-Imp-a4-FL and anti-PSF-A546_Pos012_S001	00-oegvnEdSQB7mTtByARAUiR
58.4482		Nucleus	3	0.000	1.000	436	100000429	100000024	GFP-IMPa4-FL anti-PSF-A546 8C-S-PSF V2.00	0	17. GFP-Imp-a4-FL and anti-PSF-A546_Pos012_S001	00-oegvnEdSQB7mTtByARAUiR
69.9767		Nucleus	3	0.000	1.000	437	100000430	100000025	GFP-IMPa4-FL anti-PSF-A546 8C-S-PSF V2.00	0	17. GFP-Imp-a4-FL and anti-PSF-A546_Pos012_S001	00-oegvnEdSQB7mTtByARAUiR
66.411		Nucleus	3	0.000	1.000	438	100000431	100000026	GFP-IMPa4-FL anti-PSF-A546 8C-S-PSF V2.00	0	17. GFP-Imp-a4-FL and anti-PSF-A546_Pos012_S001	00-oegvnEdSQB7mTtByARAUiR
70.0291		Nucleus	3	0.000	1.000	439	100000432	100000027	GFP-IMPa4-FL anti-PSF-A546 8C-S-PSF V2.00	0	17. GFP-Imp-a4-FL and anti-PSF-A546_Pos012_S001	00-oegvnEdSQB7mTtByARAUiR
68.8139		Nucleus	3	0.000	1.000	440	100000433	100000028	GFP-IMPa4-FL anti-PSF-A546 8C-S-PSF V2.00	0	17. GFP-Imp-a4-FL and anti-PSF-A546_Pos012_S001	00-oegvnEdSQB7mTtByARAUiR
55.3653		Nucleus	3	0.000	1.000	441	100000434	100000029	GFP-IMPa4-FL anti-PSF-A546 8C-S-PSF V2.00	0	17. GFP-Imp-a4-FL and anti-PSF-A546_Pos012_S001	00-oegvnEdSQB7mTtByARAUiR
72.5473		Nucleus	3	0.000	1.000	442	100000435	100000030	GFP-IMPa4-FL anti-PSF-A546 8C-S-PSF V2.00	0	17. GFP-Imp-a4-FL and anti-PSF-A546_Pos012_S001	00-oegvnEdSQB7mTtByARAUiR
65.4313		Nucleus	3	0.000	1.000	443	100000436	100000031	GFP-IMPa4-FL anti-PSF-A546 8C-S-PSF V2.00	0	17. GFP-Imp-a4-FL and anti-PSF-A546_Pos012_S001	00-oegvnEdSQB7mTtByARAUiR
60.0898		Nucleus	3	0.000	1.000	444	100000437	100000032	GFP-IMPa4-FL anti-PSF-A546 8C-S-PSF V2.00	0	17. GFP-Imp-a4-FL and anti-PSF-A546_Pos012_S001	00-oegvnEdSQB7mTtByARAUiR
63.3214		Nucleus	3	0.000	1.000	445	100000438	100000033	GFP-IMPa4-FL anti-PSF-A546 8C-S-PSF V2.00	0	17. GFP-Imp-a4-FL and anti-PSF-A546_Pos012_S001	00-oegvnEdSQB7mTtByARAUiR
67.3252		Nucleus	3	0.000	1.000	446	100000439	100000034	GFP-IMPa4-FL anti-PSF-A546 8C-S-PSF V2.00	0	17. GFP-Imp-a4-FL and anti-PSF-A546_Pos012_S001	00-oegvnEdSQB7mTtByARAUiR
88.2093		Nucleus	3	0.000	1.000	447	100000440	100000035	GFP-IMPa4-FL anti-PSF-A546 8C-S-PSF V2.00	0	17. GFP-Imp-a4-FL and anti-PSF-A546_Pos012_S001	00-oegvnEdSQB7mTtByARAUiR
58.1709		Nucleus	3	0.000	1.000	448	100000441	100000036	GFP-IMPa4-FL anti-PSF-A546 8C-S-PSF V2.00	0	17. GFP-Imp-a4-FL and anti-PSF-A546_Pos012_S001	00-oegvnEdSQB7mTtByARAUiR
42.0362		Nucleus	3	0.000	1.000	449	100000442	100000037	GFP-IMPa4-FL anti-PSF-A546 8C-S-PSF V2.00	0	17. GFP-Imp-a4-FL and anti-PSF-A546_Pos012_S001	00-oegvnEdSQB7mTtByARAUiR
49.097		Nucleus	3	0.000	1.000	450	100000443	100000038	GFP-IMPa4-FL anti-PSF-A546 8C-S-PSF V2.00	0	17. GFP-Imp-a4-FL and anti-PSF-A546_Pos012_S001	00-oegvnEdSQB7mTtByARAUiR
50.6486		Nucleus	3	0.000	1.000	451	100000444	100000039	GFP-IMPa4-FL anti-PSF-A546 8C-S-PSF V2.00	0	17. GFP-Imp-a4-FL and anti-PSF-A546_Pos012_S001	00-oegvnEdSQB7mTtByARAUiR
61.2613		Nucleus	3	0.000	1.000	454	100000445	100000040	GFP-IMPa4-FL anti-PSF-A546 8C-S-PSF V2.00	0	17. GFP-Imp-a4-FL and anti-PSF-A546_Pos012_S001	00-oegvnEdSQB7mTtByARAUiR
61.2651		Nucleus	3	0.000	1.000	455	100000446	100000041	GFP-IMPa4-FL anti-PSF-A546 8C-S-PSF V2.00	0	17. GFP-Imp-a4-FL and anti-PSF-A546_Pos012_S001	00-oegvnEdSQB7mTtByARAUiR
54.1279		Nucleus	3	0.000	1.000	456	100000447	100000042	GFP-IMPa4-FL anti-PSF-A546 8C-S-PSF V2.00	0	17. GFP-Imp-a4-FL and anti-PSF-A546_Pos012_S001	00-oegvnEdSQB7mTtByARAUiR
51.5602		Nucleus	3	0.000	1.000	457	100000448	100000043	GFP-IMPa4-FL anti-PSF-A546 8C-S-PSF V2.00	0	17. GFP-Imp-a4-FL and anti-PSF-A546_Pos012_S001	00-oegvnEdSQB7mTtByARAUiR
54.6564		Nucleus	3	0.000	1.000	458	100000449	100000044	GFP-IMPa4-FL anti-PSF-A546 8C-S-PSF V2.00	0	17. GFP-Imp-a4-FL and anti-PSF-A546_Pos012_S001	00-oegvnEdSQB7mTtByARAUiR
61.9408		Nucleus	3	0.000	1.000	459	100000450	100000045	GFP-IMPa4-FL anti-PSF-A546 8C-S-PSF V2.00	0	17. GFP-Imp-a4-FL and anti-PSF-A546_Pos012_S001	00-oegvnEdSQB7mTtByARAUiR
79.1219		Nucleus	3	0.000	1.000	460	100000451	100000046	GFP-IMPa4-FL anti-PSF-A546 8C-S-PSF V2.00	0	17. GFP-Imp-a4-FL and anti-PSF-A546_Pos012_S001	00-oegvnEdSQB7mTtByARAUiR
77.5146		Nucleus	3	0.000	1.000	461	100000452	100000047	GFP-IMPa4-FL anti-PSF-A546 8C-S-PSF V2.00	0	17. GFP-Imp-a4-FL and anti-PSF-A546_Pos012_S001	00-oegvnEdSQB7mTtByARAUiR
58.1457		Nucleus	3	0.000	1.000	462	100000453	100000000	GFP-IMPa4-FL anti-PSF-A546 8C-S-PSF V2.00	0	17. GFP-Imp-a4-FL and anti-PSF-A546_Pos013_S001	00-uPHR7kcC9MYYnNEQjQfHsk
58.239		Nucleus	3	0.000	1.000	463	100000454	100000001	GFP-IMPa4-FL anti-PSF-A546 8C-S-PSF V2.00	0	17. GFP-Imp-a4-FL and anti-PSF-A546_Pos013_S001	00-uPHR7kcC9MYYnNEQjQfHsk
53.4563		Nucleus	3	0.000	1.000	465	100000455	100000002	GFP-IMPa4-FL anti-PSF-A546 8C-S-PSF V2.00	0	17. GFP-Imp-a4-FL and anti-PSF-A546_Pos013_S001	00-uPHR7kcC9MYYnNEQjQfHsk
64.6958		Nucleus	3	0.000	1.000	466	100000456	100000003	GFP-IMPa4-FL anti-PSF-A546 8C-S-PSF V2.00	0	17. GFP-Imp-a4-FL and anti-PSF-A546_Pos013_S001	00-uPHR7kcC9MYYnNEQjQfHsk
63.1684		Nucleus	3	0.000	1.000	467	100000457	100000004	GFP-IMPa4-FL anti-PSF-A546 8C-S-PSF V2.00	0	17. GFP-Imp-a4-FL and anti-PSF-A546_Pos013_S001	00-uPHR7kcC9MYYnNEQjQfHsk
54.4109		Nucleus	3	0.000	1.000	468	100000458	100000005	GFP-IMPa4-FL anti-PSF-A546 8C-S-PSF V2.00	0	17. GFP-Imp-a4-FL and anti-PSF-A546_Pos013_S001	00-uPHR7kcC9MYYnNEQjQfHsk
67.5092		Nucleus	3	0.000	1.000	469	100000459	100000006	GFP-IMPa4-FL anti-PSF-A546 8C-S-PSF V2.00	0	17. GFP-Imp-a4-FL and anti-PSF-A546_Pos013_S001	00-uPHR7kcC9MYYnNEQjQfHsk
62.5183		Nucleus	3	0.000	1.000	470	100000460	100000007	GFP-IMPa4-FL anti-PSF-A546 8C-S-PSF V2.00	0	17. GFP-Imp-a4-FL and anti-PSF-A546_Pos013_S001	00-uPHR7kcC9MYYnNEQjQfHsk
52.565		Nucleus	3	0.000	1.000	471	100000461	100000008	GFP-IMPa4-FL anti-PSF-A546 8C-S-PSF V2.00	0	17. GFP-Imp-a4-FL and anti-PSF-A546_Pos013_S001	00-uPHR7kcC9MYYnNEQjQfHsk
79.9319		Nucleus	3	0.000	1.000	472	100000462	100000009	GFP-IMPa4-FL anti-PSF-A546 8C-S-PSF V2.00	0	17. GFP-Imp-a4-FL and anti-PSF-A546_Pos013_S001	00-uPHR7kcC9MYYnNEQjQfHsk
64.9782		Nucleus	3	0.000	1.000	473	100000463	100000010	GFP-IMPa4-FL anti-PSF-A546 8C-S-PSF V2.00	0	17. GFP-Imp-a4-FL and anti-PSF-A546_Pos013_S001	00-uPHR7kcC9MYYnNEQjQfHsk
50.7954		Nucleus	3	0.000	1.000	474	100000464	100000011	GFP-IMPa4-FL anti-PSF-A546 8C-S-PSF V2.00	0	17. GFP-Imp-a4-FL and anti-PSF-A546_Pos013_S001	00-uPHR7kcC9MYYnNEQjQfHsk
52.6285		Nucleus	3	0.000	1.000	475	100000465	100000012	GFP-IMPa4-FL anti-PSF-A546 8C-S-PSF V2.00	0	17. GFP-Imp-a4-FL and anti-PSF-A546_Pos013_S001	00-uPHR7kcC9MYYnNEQjQfHsk
60.02		Nucleus	3	0.000	1.000	476	100000466	100000013	GFP-IMPa4-FL anti-PSF-A546 8C-S-PSF V2.00	0	17. GFP-Imp-a4-FL and anti-PSF-A546_Pos013_S001	00-uPHR7kcC9MYYnNEQjQfHsk
50.9325		Nucleus	3	0.000	1.000	477	100000467	100000014	GFP-IMPa4-FL anti-PSF-A546 8C-S-PSF V2.00	0	17. GFP-Imp-a4-FL and anti-PSF-A546_Pos013_S001	00-uPHR7kcC9MYYnNEQjQfHsk
60.8114		Nucleus	3	0.000	1.000	478	100000468	100000015	GFP-IMPa4-FL anti-PSF-A546 8C-S-PSF V2.00	0	17. GFP-Imp-a4-FL and anti-PSF-A546_Pos013_S001	00-uPHR7kcC9MYYnNEQjQfHsk
49.5434		Nucleus	3	0.000	1.000	479	100000469	100000016	GFP-IMPa4-FL anti-PSF-A546 8C-S-PSF V2.00	0	17. GFP-Imp-a4-FL and anti-PSF-A546_Pos013_S001	00-uPHR7kcC9MYYnNEQjQfHsk
59.5936		Nucleus	3	0.000	1.000	480	100000470	100000017	GFP-IMPa4-FL anti-PSF-A546 8C-S-PSF V2.00	0	17. GFP-Imp-a4-FL and anti-PSF-A546_Pos013_S001	00-uPHR7kcC9MYYnNEQjQfHsk
55.4609		Nucleus	3	0.000	1.000	481	100000471	100000018	GFP-IMPa4-FL anti-PSF-A546 8C-S-PSF V2.00	0	17. GFP-Imp-a4-FL and anti-PSF-A546_Pos013_S001	00-uPHR7kcC9MYYnNEQjQfHsk
62.8017		Nucleus	3	0.000	1.000	482	100000472	100000019	GFP-IMPa4-FL anti-PSF-A546 8C-S-PSF V2.00	0	17. GFP-Imp-a4-FL and anti-PSF-A546_Pos013_S001	00-uPHR7kcC9MYYnNEQjQfHsk
61.8249		Nucleus	3	0.000	1.000	483	100000473	100000020	GFP-IMPa4-FL anti-PSF-A546 8C-S-PSF V2.00	0	17. GFP-Imp-a4-FL and anti-PSF-A546_Pos013_S001	00-uPHR7kcC9MYYnNEQjQfHsk
76.7012		Nucleus	3	0.000	1.000	484	100000474	100000021	GFP-IMPa4-FL anti-PSF-A546 8C-S-PSF V2.00	0	17. GFP-Imp-a4-FL and anti-PSF-A546_Pos013_S001	00-uPHR7kcC9MYYnNEQjQfHsk
47.1068		Nucleus	3	0.000	1.000	485	100000475	100000022	GFP-IMPa4-FL anti-PSF-A546 8C-S-PSF V2.00	0	17. GFP-Imp-a4-FL and anti-PSF-A546_Pos013_S001	00-uPHR7kcC9MYYnNEQjQfHsk
48.8074		Nucleus	3	0.000	1.000	486	100000476	100000023	GFP-IMPa4-FL anti-PSF-A546 8C-S-PSF V2.00	0	17. GFP-Imp-a4-FL and anti-PSF-A546_Pos013_S001	00-uPHR7kcC9MYYnNEQjQfHsk
51.8858		Nucleus	3	0.000	1.000	487	100000477	100000024	GFP-IMPa4-FL anti-PSF-A546 8C-S-PSF V2.00	0	17. GFP-Imp-a4-FL and anti-PSF-A546_Pos013_S001	00-uPHR7kcC9MYYnNEQjQfHsk
59.3647		Nucleus	3	0.000	1.000	488	100000478	100000025	GFP-IMPa4-FL anti-PSF-A546 8C-S-PSF V2.00	0	17. GFP-Imp-a4-FL and anti-PSF-A546_Pos013_S001	00-uPHR7kcC9MYYnNEQjQfHsk
60.8396		Nucleus	3	0.000	1.000	489	100000479	100000026	GFP-IMPa4-FL anti-PSF-A546 8C-S-PSF V2.00	0	17. GFP-Imp-a4-FL and anti-PSF-A546_Pos013_S001	00-uPHR7kcC9MYYnNEQjQfHsk
56.0801		Nucleus	3	0.000	1.000	490	100000480	100000027	GFP-IMPa4-FL anti-PSF-A546 8C-S-PSF V2.00	0	17. GFP-Imp-a4-FL and anti-PSF-A546_Pos013_S001	00-uPHR7kcC9MYYnNEQjQfHsk
57.703		Nucleus	3	0.000	1.000	491	100000481	100000028	GFP-IMPa4-FL anti-PSF-A546 8C-S-PSF V2.00	0	17. GFP-Imp-a4-FL and anti-PSF-A546_Pos013_S001	00-uPHR7kcC9MYYnNEQjQfHsk
62.017		Nucleus	3	0.000	1.000	492	100000482	100000029	GFP-IMPa4-FL anti-PSF-A546 8C-S-PSF V2.00	0	17. GFP-Imp-a4-FL and anti-PSF-A546_Pos013_S001	00-uPHR7kcC9MYYnNEQjQfHsk
67.7858		Nucleus	3	0.000	1.000	493	100000483	100000030	GFP-IMPa4-FL anti-PSF-A546 8C-S-PSF V2.00	0	17. GFP-Imp-a4-FL and anti-PSF-A546_Pos013_S001	00-uPHR7kcC9MYYnNEQjQfHsk
61.9527		Nucleus	3	0.000	1.000	494	100000484	100000031	GFP-IMPa4-FL anti-PSF-A546 8C-S-PSF V2.00	0	17. GFP-Imp-a4-FL and anti-PSF-A546_Pos013_S001	00-uPHR7kcC9MYYnNEQjQfHsk
60.9874		Nucleus	3	0.000	1.000	495	100000485	100000032	GFP-IMPa4-FL anti-PSF-A546 8C-S-PSF V2.00	0	17. GFP-Imp-a4-FL and anti-PSF-A546_Pos013_S001	00-uPHR7kcC9MYYnNEQjQfHsk
64.7631		Nucleus	3	0.000	1.000	496	100000486	100000033	GFP-IMPa4-FL anti-PSF-A546 8C-S-PSF V2.00	0	17. GFP-Imp-a4-FL and anti-PSF-A546_Pos013_S001	00-uPHR7kcC9MYYnNEQjQfHsk
47.9362		Nucleus	3	0.000	1.000	497	100000487	100000034	GFP-IMPa4-FL anti-PSF-A546 8C-S-PSF V2.00	0	17. GFP-Imp-a4-FL and anti-PSF-A546_Pos013_S001	00-uPHR7kcC9MYYnNEQjQfHsk
69.108		Nucleus	3	0.000	1.000	498	100000488	100000035	GFP-IMPa4-FL anti-PSF-A546 8C-S-PSF V2.00	0	17. GFP-Imp-a4-FL and anti-PSF-A546_Pos013_S001	00-uPHR7kcC9MYYnNEQjQfHsk
74.944		Nucleus	3	0.000	1.000	499	100000489	100000000	GFP-IMPa4-FL anti-PSF-A546 8C-S-PSF V2.00	0	17. GFP-Imp-a4-FL and anti-PSF-A546_Pos014_S001	00-aVjQqJRP63WvPNBqLo7dF
56.2776		Nucleus	3	0.000	1.000	500	100000490	100000001	GFP-IMPa4-FL anti-PSF-A546 8C-S-PSF V2.00	0	17. GFP-Imp-a4-FL and anti-PSF-A546_Pos014_S001	00-aVjQqJRP63WvPNBqLo7dF
85.7004		Nucleus	3	0.000	1.000	501	100000491	100000002	GFP-IMPa4-FL anti-PSF-A546 8C-S-PSF V2.00	0	17. GFP-Imp-a4-FL and anti-PSF-A546_Pos014_S001	00-aVjQqJRP63WvPNBqLo7dF
51.7707		Nucleus	3	0.000	1.000	502	100000492	100000003	GFP-IMPa4-FL anti-PSF-A546 8C-S-PSF V2.00	0	17. GFP-Imp-a4-FL and anti-PSF-A546_Pos014_S001	00-aVjQqJRP63WvPNBqLo7dF
55.1929		Nucleus	3	0.000	1.000	503	100000493	100000004	GFP-IMPa4-FL anti-PSF-A546 8C-S-PSF V2.00	0	17. GFP-Imp-a4-FL and anti-PSF-A546_Pos014_S001	00-aVjQqJRP63WvPNBqLo7dF
73.7186		Nucleus	3	0.000	1.000	504	100000494	100000005	GFP-IMPa4-FL anti-PSF-A546 8C-S-PSF V2.00	0	17. GFP-Imp-a4-FL and anti-PSF-A546_Pos014_S001	00-aVjQqJRP63WvPNBqLo7dF
68.5751		Nucleus	3	0.000	1.000	505	100000495	100000006	GFP-IMPa4-FL anti-PSF-A546 8C-S-PSF V2.00	0	17. GFP-Imp-a4-FL and anti-PSF-A546_Pos014_S001	00-aVjQqJRP63WvPNBqLo7dF
104.534		Nucleus	3	0.000	1.000	506	100000496	100000007	GFP-IMPa4-FL anti-PSF-A546 8C-S-PSF V2.00	0	17. GFP-Imp-a4-FL and anti-PSF-A546_Pos014_S001	00-aVjQqJRP63WvPNBqLo7dF
66.3217		Nucleus	3	0.000	1.000	507	100000497	100000008	GFP-IMPa4-FL anti-PSF-A546 8C-S-PSF V2.00	0	17. GFP-Imp-a4-FL and anti-PSF-A546_Pos014_S001	00-aVjQqJRP63WvPNBqLo7dF
73.9187		Nucleus	3	0.000	1.000	508	100000498	100000009	GFP-IMPa4-FL anti-PSF-A546 8C-S-PSF V2.00	0	17. GFP-Imp-a4-FL and anti-PSF-A546_Pos014_S001	00-aVjQqJRP63WvPNBqLo7dF
74.547		Nucleus	3	0.000	1.000	509	100000499	100000010	GFP-IMPa4-FL anti-PSF-A546 8C-S-PSF V2.00	0	17. GFP-Imp-a4-FL and anti-PSF-A546_Pos014_S001	00-aVjQqJRP63WvPNBqLo7dF
83.6805		Nucleus	3	0.000	1.000	510	100000500	100000011	GFP-IMPa4-FL anti-PSF-A546 8C-S-PSF V2.00	0	17. GFP-Imp-a4-FL and anti-PSF-A546_Pos014_S001	00-aVjQqJRP63WvPNBqLo7dF
72.3627		Nucleus	3	0.000	1.000	511	100000501	100000012	GFP-IMPa4-FL anti-PSF-A546 8C-S-PSF V2.00	0	17. GFP-Imp-a4-FL and anti-PSF-A546_Pos014_S001	00-aVjQqJRP63WvPNBqLo7dF
80.3961		Nucleus	3	0.000	1.000	512	100000502	100000013	GFP-IMPa4-FL anti-PSF-A546 8C-S-PSF V2.00	0	17. GFP-Imp-a4-FL and anti-PSF-A546_Pos014_S001	00-aVjQqJRP63WvPNBqLo7dF
75.9071		Nucleus	3	0.000	1.000	513	100000503	100000014	GFP-IMPa4-FL anti-PSF-A546 8C-S-PSF V2.00	0	17. GFP-Imp-a4-FL and anti-PSF-A546_Pos014_S001	00-aVjQqJRP63WvPNBqLo7dF
56.9854		Nucleus	3	0.000	1.000	514	100000504	100000015	GFP-IMPa4-FL anti-PSF-A546 8C-S-PSF V2.00	0	17. GFP-Imp-a4-FL and anti-PSF-A546_Pos014_S001	00-aVjQqJRP63WvPNBqLo7dF
62.7909		Nucleus	3	0.000	1.000	515	100000505	100000016	GFP-IMPa4-FL anti-PSF-A546 8C-S-PSF V2.00	0	17. GFP-Imp-a4-FL and anti-PSF-A546_Pos014_S001	00-aVjQqJRP63WvPNBqLo7dF
57.7465		Nucleus	3	0.000	1.000	516	100000506	100000017	GFP-IMPa4-FL anti-PSF-A546 8C-S-PSF V2.00	0	17. GFP-Imp-a4-FL and anti-PSF-A546_Pos014_S001	00-aVjQqJRP63WvPNBqLo7dF
67.1317		Nucleus	3	0.000	1.000	517	100000507	100000018	GFP-IMPa4-FL anti-PSF-A546 8C-S-PSF V2.00	0	17. GFP-Imp-a4-FL and anti-PSF-A546_Pos014_S001	00-aVjQqJRP63WvPNBqLo7dF
50.5367		Nucleus	3	0.000	1.000	518	100000508	100000019	GFP-IMPa4-FL anti-PSF-A546 8C-S-PSF V2.00	0	17. GFP-Imp-a4-FL and anti-PSF-A546_Pos014_S001	00-aVjQqJRP63WvPNBqLo7dF
73.3427		Nucleus	3	0.000	1.000	519	100000509	100000020	GFP-IMPa4-FL anti-PSF-A546 8C-S-PSF V2.00	0	17. GFP-Imp-a4-FL and anti-PSF-A546_Pos014_S001	00-aVjQqJRP63WvPNBqLo7dF
71.1678		Nucleus	3	0.000	1.000	520	100000510	100000021	GFP-IMPa4-FL anti-PSF-A546 8C-S-PSF V2.00	0	17. GFP-Imp-a4-FL and anti-PSF-A546_Pos014_S001	00-aVjQqJRP63WvPNBqLo7dF
66.2175		Nucleus	3	0.000	1.000	521	100000511	100000022	GFP-IMPa4-FL anti-PSF-A546 8C-S-PSF V2.00	0	17. GFP-Imp-a4-FL and anti-PSF-A546_Pos014_S001	00-aVjQqJRP63WvPNBqLo7dF
67.0555		Nucleus	3	0.000	1.000	522	100000512	100000023	GFP-IMPa4-FL anti-PSF-A546 8C-S-PSF V2.00	0	17. GFP-Imp-a4-FL and anti-PSF-A546_Pos014_S001	00-aVjQqJRP63WvPNBqLo7dF
60.0194		Nucleus	3	0.000	1.000	523	100000513	100000024	GFP-IMPa4-FL anti-PSF-A546 8C-S-PSF V2.00	0	17. GFP-Imp-a4-FL and anti-PSF-A546_Pos014_S001	00-aVjQqJRP63WvPNBqLo7dF
62.2548		Nucleus	3	0.000	1.000	524	100000514	100000025	GFP-IMPa4-FL anti-PSF-A546 8C-S-PSF V2.00	0	17. GFP-Imp-a4-FL and anti-PSF-A546_Pos014_S001	00-aVjQqJRP63WvPNBqLo7dF
69.4947		Nucleus	3	0.000	1.000	525	100000515	100000026	GFP-IMPa4-FL anti-PSF-A546 8C-S-PSF V2.00	0	17. GFP-Imp-a4-FL and anti-PSF-A546_Pos014_S001	00-aVjQqJRP63WvPNBqLo7dF
56.0484		Nucleus	3	0.000	1.000	526	100000516	100000027	GFP-IMPa4-FL anti-PSF-A546 8C-S-PSF V2.00	0	17. GFP-Imp-a4-FL and anti-PSF-A546_Pos014_S001	00-aVjQqJRP63WvPNBqLo7dF
50.2244		Nucleus	3	0.000	1.000	527	100000517	100000028	GFP-IMPa4-FL anti-PSF-A546 8C-S-PSF V2.00	0	17. GFP-Imp-a4-FL and anti-PSF-A546_Pos014_S001	00-aVjQqJRP63WvPNBqLo7dF
67.5843		Nucleus	3	0.000	1.000	528	100000518	100000029	GFP-IMPa4-FL anti-PSF-A546 8C-S-PSF V2.00	0	17. GFP-Imp-a4-FL and anti-PSF-A546_Pos014_S001	00-aVjQqJRP63WvPNBqLo7dF
66.393		Nucleus	3	0.000	1.000	529	100000519	100000030	GFP-IMPa4-FL anti-PSF-A546 8C-S-PSF V2.00	0	17. GFP-Imp-a4-FL and anti-PSF-A546_Pos014_S001	00-aVjQqJRP63WvPNBqLo7dF
50.754		Nucleus	3	0.000	1.000	530	100000520	100000031	GFP-IMPa4-FL anti-PSF-A546 8C-S-PSF V2.00	0	17. GFP-Imp-a4-FL and anti-PSF-A546_Pos014_S001	00-aVjQqJRP63WvPNBqLo7dF
61.1968		Nucleus	3	0.000	1.000	531	100000521	100000032	GFP-IMPa4-FL anti-PSF-A546 8C-S-PSF V2.00	0	17. GFP-Imp-a4-FL and anti-PSF-A546_Pos014_S001	00-aVjQqJRP63WvPNBqLo7dF
55.9159		Nucleus	3	0.000	1.000	532	100000522	100000033	GFP-IMPa4-FL anti-PSF-A546 8C-S-PSF V2.00	0	17. GFP-Imp-a4-FL and anti-PSF-A546_Pos014_S001	00-aVjQqJRP63WvPNBqLo7dF
55.5969		Nucleus	3	0.000	1.000	533	100000523	100000034	GFP-IMPa4-FL anti-PSF-A546 8C-S-PSF V2.00	0	17. GFP-Imp-a4-FL and anti-PSF-A546_Pos014_S001	00-aVjQqJRP63WvPNBqLo7dF
59.6586		Nucleus	3	0.000	1.000	534	100000524	100000035	GFP-IMPa4-FL anti-PSF-A546 8C-S-PSF V2.00	0	17. GFP-Imp-a4-FL and anti-PSF-A546_Pos014_S001	00-aVjQqJRP63WvPNBqLo7dF
56.0977		Nucleus	3	0.000	1.000	535	100000525	100000036	GFP-IMPa4-FL anti-PSF-A546 8C-S-PSF V2.00	0	17. GFP-Imp-a4-FL and anti-PSF-A546_Pos014_S001	00-aVjQqJRP63WvPNBqLo7dF
57.8105		Nucleus	3	0.000	1.000	536	100000526	100000037	GFP-IMPa4-FL anti-PSF-A546 8C-S-PSF V2.00	0	17. GFP-Imp-a4-FL and anti-PSF-A546_Pos014_S001	00-aVjQqJRP63WvPNBqLo7dF
64.998		Nucleus	3	0.000	1.000	537	100000527	100000038	GFP-IMPa4-FL anti-PSF-A546 8C-S-PSF V2.00	0	17. GFP-Imp-a4-FL and anti-PSF-A546_Pos014_S001	00-aVjQqJRP63WvPNBqLo7dF
65.4532		Nucleus	3	0.000	1.000	538	100000528	100000039	GFP-IMPa4-FL anti-PSF-A546 8C-S-PSF V2.00	0	17. GFP-Imp-a4-FL and anti-PSF-A546_Pos014_S001	00-aVjQqJRP63WvPNBqLo7dF
56.6521		Nucleus	3	0.000	1.000	539	100000529	100000040	GFP-IMPa4-FL anti-PSF-A546 8C-S-PSF V2.00	0	17. GFP-Imp-a4-FL and anti-PSF-A546_Pos014_S001	00-aVjQqJRP63WvPNBqLo7dF
54.6552		Nucleus	3	0.000	1.000	540	100000530	100000041	GFP-IMPa4-FL anti-PSF-A546 8C-S-PSF V2.00	0	17. GFP-Imp-a4-FL and anti-PSF-A546_Pos014_S001	00-aVjQqJRP63WvPNBqLo7dF
48.8239		Nucleus	3	0.000	1.000	541	100000531	100000042	GFP-IMPa4-FL anti-PSF-A546 8C-S-PSF V2.00	0	17. GFP-Imp-a4-FL and anti-PSF-A546_Pos014_S001	00-aVjQqJRP63WvPNBqLo7dF
75.9681		Nucleus	3	0.000	1.000	542	100000532	100000043	GFP-IMPa4-FL anti-PSF-A546 8C-S-PSF V2.00	0	17. GFP-Imp-a4-FL and anti-PSF-A546_Pos014_S001	00-aVjQqJRP63WvPNBqLo7dF
61.442		Nucleus	3	0.000	1.000	543	100000533	100000044	GFP-IMPa4-FL anti-PSF-A546 8C-S-PSF V2.00	0	17. GFP-Imp-a4-FL and anti-PSF-A546_Pos014_S001	00-aVjQqJRP63WvPNBqLo7dF
69.11		Nucleus	3	0.000	1.000	544	100000534	100000045	GFP-IMPa4-FL anti-PSF-A546 8C-S-PSF V2.00	0	17. GFP-Imp-a4-FL and anti-PSF-A546_Pos014_S001	00-aVjQqJRP63WvPNBqLo7dF
87.9418		Nucleus	3	0.000	1.000	545	100000535	100000046	GFP-IMPa4-FL anti-PSF-A546 8C-S-PSF V2.00	0	17. GFP-Imp-a4-FL and anti-PSF-A546_Pos014_S001	00-aVjQqJRP63WvPNBqLo7dF
60.5288		Nucleus	3	0.000	1.000	546	100000536	100000047	GFP-IMPa4-FL anti-PSF-A546 8C-S-PSF V2.00	0	17. GFP-Imp-a4-FL and anti-PSF-A546_Pos014_S001	00-aVjQqJRP63WvPNBqLo7dF
63.5876		Nucleus	3	0.000	1.000	547	100000537	100000048	GFP-IMPa4-FL anti-PSF-A546 8C-S-PSF V2.00	0	17. GFP-Imp-a4-FL and anti-PSF-A546_Pos014_S001	00-aVjQqJRP63WvPNBqLo7dF
75.6116		Nucleus	3	0.000	1.000	548	100000538	100000049	GFP-IMPa4-FL anti-PSF-A546 8C-S-PSF V2.00	0	17. GFP-Imp-a4-FL and anti-PSF-A546_Pos014_S001	00-aVjQqJRP63WvPNBqLo7dF
71.8107		Nucleus	3	0.000	1.000	549	100000539	100000050	GFP-IMPa4-FL anti-PSF-A546 8C-S-PSF V2.00	0	17. GFP-Imp-a4-FL and anti-PSF-A546_Pos014_S001	00-aVjQqJRP63WvPNBqLo7dF
73.4953		Nucleus	3	0.000	1.000	550	100000540	100000051	GFP-IMPa4-FL anti-PSF-A546 8C-S-PSF V2.00	0	17. GFP-Imp-a4-FL and anti-PSF-A546_Pos014_S001	00-aVjQqJRP63WvPNBqLo7dF
66.0045		Nucleus	3	0.000	1.000	551	100000541	100000052	GFP-IMPa4-FL anti-PSF-A546 8C-S-PSF V2.00	0	17. GFP-Imp-a4-FL and anti-PSF-A546_Pos014_S001	00-aVjQqJRP63WvPNBqLo7dF
71.0744		Nucleus	3	0.000	1.000	552	100000542	100000053	GFP-IMPa4-FL anti-PSF-A546 8C-S-PSF V2.00	0	17. GFP-Imp-a4-FL and anti-PSF-A546_Pos014_S001	00-aVjQqJRP63WvPNBqLo7dF
85.119		Nucleus	3	0.000	1.000	553	100000543	100000054	GFP-IMPa4-FL anti-PSF-A546 8C-S-PSF V2.00	0	17. GFP-Imp-a4-FL and anti-PSF-A546_Pos014_S001	00-aVjQqJRP63WvPNBqLo7dF
93.2982		Nucleus	3	0.000	1.000	554	100000544	100000055	GFP-IMPa4-FL anti-PSF-A546 8C-S-PSF V2.00	0	17. GFP-Imp-a4-FL and anti-PSF-A546_Pos014_S001	00-aVjQqJRP63WvPNBqLo7dF
78.2697		Nucleus	3	0.000	1.000	555	100000545	100000056	GFP-IMPa4-FL anti-PSF-A546 8C-S-PSF V2.00	0	17. GFP-Imp-a4-FL and anti-PSF-A546_Pos014_S001	00-aVjQqJRP63WvPNBqLo7dF
63.1008		Nucleus	3	0.000	1.000	556	100000546	100000057	GFP-IMPa4-FL anti-PSF-A546 8C-S-PSF V2.00	0	17. GFP-Imp-a4-FL and anti-PSF-A546_Pos014_S001	00-aVjQqJRP63WvPNBqLo7dF
65.9651		Nucleus	3	0.000	1.000	557	100000547	100000058	GFP-IMPa4-FL anti-PSF-A546 8C-S-PSF V2.00	0	17. GFP-Imp-a4-FL and anti-PSF-A546_Pos014_S001	00-aVjQqJRP63WvPNBqLo7dF
71.033		Nucleus	3	0.000	1.000	558	100000548	100000059	GFP-IMPa4-FL anti-PSF-A546 8C-S-PSF V2.00	0	17. GFP-Imp-a4-FL and anti-PSF-A546_Pos014_S001	00-aVjQqJRP63WvPNBqLo7dF
74.9598		Nucleus	3	0.000	1.000	559	100000549	100000060	GFP-IMPa4-FL anti-PSF-A546 8C-S-PSF V2.00	0	17. GFP-Imp-a4-FL and anti-PSF-A546_Pos014_S001	00-aVjQqJRP63WvPNBqLo7dF
77.4531		Nucleus	3	0.000	1.000	560	100000550	100000061	GFP-IMPa4-FL anti-PSF-A546 8C-S-PSF V2.00	0	17. GFP-Imp-a4-FL and anti-PSF-A546_Pos014_S001	00-aVjQqJRP63WvPNBqLo7dF
84.4168		Nucleus	3	0.000	1.000	561	100000551	100000062	GFP-IMPa4-FL anti-PSF-A546 8C-S-PSF V2.00	0	17. GFP-Imp-a4-FL and anti-PSF-A546_Pos014_S001	00-aVjQqJRP63WvPNBqLo7dF
54.6829		Nucleus	3	0.000	1.000	562	100000552	100000063	GFP-IMPa4-FL anti-PSF-A546 8C-S-PSF V2.00	0	17. GFP-Imp-a4-FL and anti-PSF-A546_Pos014_S001	00-aVjQqJRP63WvPNBqLo7dF
94.0429		Nucleus	3	0.000	1.000	563	100000553	100000064	GFP-IMPa4-FL anti-PSF-A546 8C-S-PSF V2.00	0	17. GFP-Imp-a4-FL and anti-PSF-A546_Pos014_S001	00-aVjQqJRP63WvPNBqLo7dF
78.7325		Nucleus	3	0.000	1.000	564	100000554	100000065	GFP-IMPa4-FL anti-PSF-A546 8C-S-PSF V2.00	0	17. GFP-Imp-a4-FL and anti-PSF-A546_Pos014_S001	00-aVjQqJRP63WvPNBqLo7dF
89.3286		Nucleus	3	0.000	1.000	565	100000555	100000066	GFP-IMPa4-FL anti-PSF-A546 8C-S-PSF V2.00	0	17. GFP-Imp-a4-FL and anti-PSF-A546_Pos014_S001	00-aVjQqJRP63WvPNBqLo7dF
85.2033		Nucleus	3	0.000	1.000	566	100000556	100000067	GFP-IMPa4-FL anti-PSF-A546 8C-S-PSF V2.00	0	17. GFP-Imp-a4-FL and anti-PSF-A546_Pos014_S001	00-aVjQqJRP63WvPNBqLo7dF
82.9431		Nucleus	3	0.000	1.000	567	100000557	100000068	GFP-IMPa4-FL anti-PSF-A546 8C-S-PSF V2.00	0	17. GFP-Imp-a4-FL and anti-PSF-A546_Pos014_S001	00-aVjQqJRP63WvPNBqLo7dF
82.0707		Nucleus	3	0.000	1.000	568	100000558	100000069	GFP-IMPa4-FL anti-PSF-A546 8C-S-PSF V2.00	0	17. GFP-Imp-a4-FL and anti-PSF-A546_Pos014_S001	00-aVjQqJRP63WvPNBqLo7dF
68.6131		Nucleus	3	0.000	1.000	569	100000559	100000070	GFP-IMPa4-FL anti-PSF-A546 8C-S-PSF V2.00	0	17. GFP-Imp-a4-FL and anti-PSF-A546_Pos014_S001	00-aVjQqJRP63WvPNBqLo7dF
64.5491		Nucleus	3	0.000	1.000	570	100000560	100000071	GFP-IMPa4-FL anti-PSF-A546 8C-S-PSF V2.00	0	17. GFP-Imp-a4-FL and anti-PSF-A546_Pos014_S001	00-aVjQqJRP63WvPNBqLo7dF
67.8764		Nucleus	3	0.000	1.000	571	100000561	100000072	GFP-IMPa4-FL anti-PSF-A546 8C-S-PSF V2.00	0	17. GFP-Imp-a4-FL and anti-PSF-A546_Pos014_S001	00-aVjQqJRP63WvPNBqLo7dF
71.5403		Nucleus	3	0.000	1.000	572	100000562	100000073	GFP-IMPa4-FL anti-PSF-A546 8C-S-PSF V2.00	0	17. GFP-Imp-a4-FL and anti-PSF-A546_Pos014_S001	00-aVjQqJRP63WvPNBqLo7dF
83.6701		Nucleus	3	0.000	1.000	573	100000563	100000074	GFP-IMPa4-FL anti-PSF-A546 8C-S-PSF V2.00	0	17. GFP-Imp-a4-FL and anti-PSF-A546_Pos014_S001	00-aVjQqJRP63WvPNBqLo7dF
82.4437		Nucleus	3	0.000	1.000	574	100000564	100000075	GFP-IMPa4-FL anti-PSF-A546 8C-S-PSF V2.00	0	17. GFP-Imp-a4-FL and anti-PSF-A546_Pos014_S001	00-aVjQqJRP63WvPNBqLo7dF
89.9243		Nucleus	3	0.000	1.000	575	100000565	100000076	GFP-IMPa4-FL anti-PSF-A546 8C-S-PSF V2.00	0	17. GFP-Imp-a4-FL and anti-PSF-A546_Pos014_S001	00-aVjQqJRP63WvPNBqLo7dF
89.8169		Nucleus	3	0.000	1.000	576	100000566	100000077	GFP-IMPa4-FL anti-PSF-A546 8C-S-PSF V2.00	0	17. GFP-Imp-a4-FL and anti-PSF-A546_Pos014_S001	00-aVjQqJRP63WvPNBqLo7dF
84.4788		Nucleus	3	0.000	1.000	577	100000567	100000078	GFP-IMPa4-FL anti-PSF-A546 8C-S-PSF V2.00	0	17. GFP-Imp-a4-FL and anti-PSF-A546_Pos014_S001	00-aVjQqJRP63WvPNBqLo7dF
81.8235		Nucleus	3	0.000	1.000	578	100000568	100000079	GFP-IMPa4-FL anti-PSF-A546 8C-S-PSF V2.00	0	17. GFP-Imp-a4-FL and anti-PSF-A546_Pos014_S001	00-aVjQqJRP63WvPNBqLo7dF
71.391		Nucleus	3	0.000	1.000	579	100000569	100000000	GFP-IMPa4-FL anti-PSF-A546 8C-S-PSF V2.00	0	17. GFP-Imp-a4-FL and anti-PSF-A546_Pos015_S001	00-yqBLMLcvDgpKTA7TZ2vNyT
81.231		Nucleus	3	0.000	1.000	581	100000570	100000001	GFP-IMPa4-FL anti-PSF-A546 8C-S-PSF V2.00	0	17. GFP-Imp-a4-FL and anti-PSF-A546_Pos015_S001	00-yqBLMLcvDgpKTA7TZ2vNyT
69.2488		Nucleus	3	0.000	1.000	582	100000571	100000002	GFP-IMPa4-FL anti-PSF-A546 8C-S-PSF V2.00	0	17. GFP-Imp-a4-FL and anti-PSF-A546_Pos015_S001	00-yqBLMLcvDgpKTA7TZ2vNyT
55.243		Nucleus	3	0.000	1.000	583	100000572	100000003	GFP-IMPa4-FL anti-PSF-A546 8C-S-PSF V2.00	0	17. GFP-Imp-a4-FL and anti-PSF-A546_Pos015_S001	00-yqBLMLcvDgpKTA7TZ2vNyT
65.0408		Nucleus	3	0.000	1.000	584	100000573	100000004	GFP-IMPa4-FL anti-PSF-A546 8C-S-PSF V2.00	0	17. GFP-Imp-a4-FL and anti-PSF-A546_Pos015_S001	00-yqBLMLcvDgpKTA7TZ2vNyT
47.048		Nucleus	3	0.000	1.000	586	100000574	100000005	GFP-IMPa4-FL anti-PSF-A546 8C-S-PSF V2.00	0	17. GFP-Imp-a4-FL and anti-PSF-A546_Pos015_S001	00-yqBLMLcvDgpKTA7TZ2vNyT
46.4383		Nucleus	3	0.000	1.000	587	100000575	100000006	GFP-IMPa4-FL anti-PSF-A546 8C-S-PSF V2.00	0	17. GFP-Imp-a4-FL and anti-PSF-A546_Pos015_S001	00-yqBLMLcvDgpKTA7TZ2vNyT
50.818		Nucleus	3	0.000	1.000	588	100000576	100000007	GFP-IMPa4-FL anti-PSF-A546 8C-S-PSF V2.00	0	17. GFP-Imp-a4-FL and anti-PSF-A546_Pos015_S001	00-yqBLMLcvDgpKTA7TZ2vNyT
50.637		Nucleus	3	0.000	1.000	589	100000577	100000008	GFP-IMPa4-FL anti-PSF-A546 8C-S-PSF V2.00	0	17. GFP-Imp-a4-FL and anti-PSF-A546_Pos015_S001	00-yqBLMLcvDgpKTA7TZ2vNyT
50.7812		Nucleus	3	0.000	1.000	590	100000578	100000000	GFP-IMPa4-FL anti-PSF-A546 8C-S-PSF V2.00	0	17. GFP-Imp-a4-FL and anti-PSF-A546_Pos016_S001	00-MDiamkvkF5WNQSyFkwTdXM
82.6499		Nucleus	3	0.000	1.000	591	100000579	100000001	GFP-IMPa4-FL anti-PSF-A546 8C-S-PSF V2.00	0	17. GFP-Imp-a4-FL and anti-PSF-A546_Pos016_S001	00-MDiamkvkF5WNQSyFkwTdXM
102.838		Nucleus	3	0.000	1.000	592	100000580	100000002	GFP-IMPa4-FL anti-PSF-A546 8C-S-PSF V2.00	0	17. GFP-Imp-a4-FL and anti-PSF-A546_Pos016_S001	00-MDiamkvkF5WNQSyFkwTdXM
82.5895		Nucleus	3	0.000	1.000	593	100000581	100000003	GFP-IMPa4-FL anti-PSF-A546 8C-S-PSF V2.00	0	17. GFP-Imp-a4-FL and anti-PSF-A546_Pos016_S001	00-MDiamkvkF5WNQSyFkwTdXM
52.5378		Nucleus	3	0.000	1.000	595	100000582	100000004	GFP-IMPa4-FL anti-PSF-A546 8C-S-PSF V2.00	0	17. GFP-Imp-a4-FL and anti-PSF-A546_Pos016_S001	00-MDiamkvkF5WNQSyFkwTdXM
72.7103		Nucleus	3	0.000	1.000	596	100000583	100000005	GFP-IMPa4-FL anti-PSF-A546 8C-S-PSF V2.00	0	17. GFP-Imp-a4-FL and anti-PSF-A546_Pos016_S001	00-MDiamkvkF5WNQSyFkwTdXM
61.09		Nucleus	3	0.000	1.000	597	100000584	100000006	GFP-IMPa4-FL anti-PSF-A546 8C-S-PSF V2.00	0	17. GFP-Imp-a4-FL and anti-PSF-A546_Pos016_S001	00-MDiamkvkF5WNQSyFkwTdXM
48.4142		Nucleus	3	0.000	1.000	598	100000585	100000007	GFP-IMPa4-FL anti-PSF-A546 8C-S-PSF V2.00	0	17. GFP-Imp-a4-FL and anti-PSF-A546_Pos016_S001	00-MDiamkvkF5WNQSyFkwTdXM
63.1747		Nucleus	3	0.000	1.000	599	100000586	100000008	GFP-IMPa4-FL anti-PSF-A546 8C-S-PSF V2.00	0	17. GFP-Imp-a4-FL and anti-PSF-A546_Pos016_S001	00-MDiamkvkF5WNQSyFkwTdXM
47.8293		Nucleus	3	0.000	1.000	600	100000587	100000009	GFP-IMPa4-FL anti-PSF-A546 8C-S-PSF V2.00	0	17. GFP-Imp-a4-FL and anti-PSF-A546_Pos016_S001	00-MDiamkvkF5WNQSyFkwTdXM
52.0066		Nucleus	3	0.000	1.000	601	100000588	100000010	GFP-IMPa4-FL anti-PSF-A546 8C-S-PSF V2.00	0	17. GFP-Imp-a4-FL and anti-PSF-A546_Pos016_S001	00-MDiamkvkF5WNQSyFkwTdXM
51.5695		Nucleus	3	0.000	1.000	602	100000589	100000011	GFP-IMPa4-FL anti-PSF-A546 8C-S-PSF V2.00	0	17. GFP-Imp-a4-FL and anti-PSF-A546_Pos016_S001	00-MDiamkvkF5WNQSyFkwTdXM
56.0115		Nucleus	3	0.000	1.000	603	100000590	100000012	GFP-IMPa4-FL anti-PSF-A546 8C-S-PSF V2.00	0	17. GFP-Imp-a4-FL and anti-PSF-A546_Pos016_S001	00-MDiamkvkF5WNQSyFkwTdXM
55.3761		Nucleus	3	0.000	1.000	604	100000591	100000013	GFP-IMPa4-FL anti-PSF-A546 8C-S-PSF V2.00	0	17. GFP-Imp-a4-FL and anti-PSF-A546_Pos016_S001	00-MDiamkvkF5WNQSyFkwTdXM
84.4016		Nucleus	3	0.000	1.000	605	100000592	100000014	GFP-IMPa4-FL anti-PSF-A546 8C-S-PSF V2.00	0	17. GFP-Imp-a4-FL and anti-PSF-A546_Pos016_S001	00-MDiamkvkF5WNQSyFkwTdXM
49.9524		Nucleus	3	0.000	1.000	607	100000593	100000015	GFP-IMPa4-FL anti-PSF-A546 8C-S-PSF V2.00	0	17. GFP-Imp-a4-FL and anti-PSF-A546_Pos016_S001	00-MDiamkvkF5WNQSyFkwTdXM
43.497		Nucleus	3	0.000	1.000	608	100000594	100000016	GFP-IMPa4-FL anti-PSF-A546 8C-S-PSF V2.00	0	17. GFP-Imp-a4-FL and anti-PSF-A546_Pos016_S001	00-MDiamkvkF5WNQSyFkwTdXM
50.7392		Nucleus	3	0.000	1.000	609	100000595	100000017	GFP-IMPa4-FL anti-PSF-A546 8C-S-PSF V2.00	0	17. GFP-Imp-a4-FL and anti-PSF-A546_Pos016_S001	00-MDiamkvkF5WNQSyFkwTdXM
54.7585		Nucleus	3	0.000	1.000	610	100000596	100000018	GFP-IMPa4-FL anti-PSF-A546 8C-S-PSF V2.00	0	17. GFP-Imp-a4-FL and anti-PSF-A546_Pos016_S001	00-MDiamkvkF5WNQSyFkwTdXM
54.0974		Nucleus	3	0.000	1.000	611	100000597	100000019	GFP-IMPa4-FL anti-PSF-A546 8C-S-PSF V2.00	0	17. GFP-Imp-a4-FL and anti-PSF-A546_Pos016_S001	00-MDiamkvkF5WNQSyFkwTdXM
59.8608		Nucleus	3	0.000	1.000	612	100000598	100000020	GFP-IMPa4-FL anti-PSF-A546 8C-S-PSF V2.00	0	17. GFP-Imp-a4-FL and anti-PSF-A546_Pos016_S001	00-MDiamkvkF5WNQSyFkwTdXM
52.2262		Nucleus	3	0.000	1.000	613	100000599	100000021	GFP-IMPa4-FL anti-PSF-A546 8C-S-PSF V2.00	0	17. GFP-Imp-a4-FL and anti-PSF-A546_Pos016_S001	00-MDiamkvkF5WNQSyFkwTdXM
58.1867		Nucleus	3	0.000	1.000	614	100000600	100000022	GFP-IMPa4-FL anti-PSF-A546 8C-S-PSF V2.00	0	17. GFP-Imp-a4-FL and anti-PSF-A546_Pos016_S001	00-MDiamkvkF5WNQSyFkwTdXM
63.1591		Nucleus	3	0.000	1.000	615	100000601	100000023	GFP-IMPa4-FL anti-PSF-A546 8C-S-PSF V2.00	0	17. GFP-Imp-a4-FL and anti-PSF-A546_Pos016_S001	00-MDiamkvkF5WNQSyFkwTdXM
70.5779		Nucleus	3	0.000	1.000	616	100000602	100000024	GFP-IMPa4-FL anti-PSF-A546 8C-S-PSF V2.00	0	17. GFP-Imp-a4-FL and anti-PSF-A546_Pos016_S001	00-MDiamkvkF5WNQSyFkwTdXM
57.6249		Nucleus	3	0.000	1.000	618	100000603	100000000	GFP-IMPa4-FL anti-PSF-A546 8C-S-PSF V2.00	0	17. GFP-Imp-a4-FL and anti-PSF-A546_Pos017_S001	00-SrGbCckkXp96Wkvbi6SAag
54.698		Nucleus	3	0.000	1.000	619	100000604	100000001	GFP-IMPa4-FL anti-PSF-A546 8C-S-PSF V2.00	0	17. GFP-Imp-a4-FL and anti-PSF-A546_Pos017_S001	00-SrGbCckkXp96Wkvbi6SAag
51.5098		Nucleus	3	0.000	1.000	620	100000605	100000002	GFP-IMPa4-FL anti-PSF-A546 8C-S-PSF V2.00	0	17. GFP-Imp-a4-FL and anti-PSF-A546_Pos017_S001	00-SrGbCckkXp96Wkvbi6SAag
66.4124		Nucleus	3	0.000	1.000	621	100000606	100000003	GFP-IMPa4-FL anti-PSF-A546 8C-S-PSF V2.00	0	17. GFP-Imp-a4-FL and anti-PSF-A546_Pos017_S001	00-SrGbCckkXp96Wkvbi6SAag
74.4788		Nucleus	3	0.000	1.000	622	100000607	100000004	GFP-IMPa4-FL anti-PSF-A546 8C-S-PSF V2.00	0	17. GFP-Imp-a4-FL and anti-PSF-A546_Pos017_S001	00-SrGbCckkXp96Wkvbi6SAag
47.9871		Nucleus	3	0.000	1.000	624	100000608	100000005	GFP-IMPa4-FL anti-PSF-A546 8C-S-PSF V2.00	0	17. GFP-Imp-a4-FL and anti-PSF-A546_Pos017_S001	00-SrGbCckkXp96Wkvbi6SAag
46.2489		Nucleus	3	0.000	1.000	625	100000609	100000006	GFP-IMPa4-FL anti-PSF-A546 8C-S-PSF V2.00	0	17. GFP-Imp-a4-FL and anti-PSF-A546_Pos017_S001	00-SrGbCckkXp96Wkvbi6SAag
55.4032		Nucleus	3	0.000	1.000	626	100000610	100000007	GFP-IMPa4-FL anti-PSF-A546 8C-S-PSF V2.00	0	17. GFP-Imp-a4-FL and anti-PSF-A546_Pos017_S001	00-SrGbCckkXp96Wkvbi6SAag
52.5112		Nucleus	3	0.000	1.000	627	100000611	100000008	GFP-IMPa4-FL anti-PSF-A546 8C-S-PSF V2.00	0	17. GFP-Imp-a4-FL and anti-PSF-A546_Pos017_S001	00-SrGbCckkXp96Wkvbi6SAag
51.8436		Nucleus	3	0.000	1.000	628	100000612	100000009	GFP-IMPa4-FL anti-PSF-A546 8C-S-PSF V2.00	0	17. GFP-Imp-a4-FL and anti-PSF-A546_Pos017_S001	00-SrGbCckkXp96Wkvbi6SAag
52.6112		Nucleus	3	0.000	1.000	629	100000613	100000010	GFP-IMPa4-FL anti-PSF-A546 8C-S-PSF V2.00	0	17. GFP-Imp-a4-FL and anti-PSF-A546_Pos017_S001	00-SrGbCckkXp96Wkvbi6SAag
60.9848		Nucleus	3	0.000	1.000	630	100000614	100000011	GFP-IMPa4-FL anti-PSF-A546 8C-S-PSF V2.00	0	17. GFP-Imp-a4-FL and anti-PSF-A546_Pos017_S001	00-SrGbCckkXp96Wkvbi6SAag
64.92		Nucleus	3	0.000	1.000	631	100000615	100000012	GFP-IMPa4-FL anti-PSF-A546 8C-S-PSF V2.00	0	17. GFP-Imp-a4-FL and anti-PSF-A546_Pos017_S001	00-SrGbCckkXp96Wkvbi6SAag
58.2621		Nucleus	3	0.000	1.000	632	100000616	100000013	GFP-IMPa4-FL anti-PSF-A546 8C-S-PSF V2.00	0	17. GFP-Imp-a4-FL and anti-PSF-A546_Pos017_S001	00-SrGbCckkXp96Wkvbi6SAag
65.1798		Nucleus	3	0.000	1.000	633	100000617	100000014	GFP-IMPa4-FL anti-PSF-A546 8C-S-PSF V2.00	0	17. GFP-Imp-a4-FL and anti-PSF-A546_Pos017_S001	00-SrGbCckkXp96Wkvbi6SAag
75.7234		Nucleus	3	0.000	1.000	634	100000618	100000015	GFP-IMPa4-FL anti-PSF-A546 8C-S-PSF V2.00	0	17. GFP-Imp-a4-FL and anti-PSF-A546_Pos017_S001	00-SrGbCckkXp96Wkvbi6SAag
74.0029		Nucleus	3	0.000	1.000	635	100000619	100000016	GFP-IMPa4-FL anti-PSF-A546 8C-S-PSF V2.00	0	17. GFP-Imp-a4-FL and anti-PSF-A546_Pos017_S001	00-SrGbCckkXp96Wkvbi6SAag
57.355		Nucleus	3	0.000	1.000	636	100000620	100000017	GFP-IMPa4-FL anti-PSF-A546 8C-S-PSF V2.00	0	17. GFP-Imp-a4-FL and anti-PSF-A546_Pos017_S001	00-SrGbCckkXp96Wkvbi6SAag
64.6956		Nucleus	3	0.000	1.000	637	100000621	100000018	GFP-IMPa4-FL anti-PSF-A546 8C-S-PSF V2.00	0	17. GFP-Imp-a4-FL and anti-PSF-A546_Pos017_S001	00-SrGbCckkXp96Wkvbi6SAag
47.7937		Nucleus	3	0.000	1.000	638	100000622	100000000	GFP-IMPa4-FL anti-PSF-A546 8C-S-PSF V2.00	0	17. GFP-Imp-a4-FL and anti-PSF-A546_Pos018_S001	00-CRZPUo2BP4nANNLioZY45B
67.4767		Nucleus	3	0.000	1.000	639	100000623	100000001	GFP-IMPa4-FL anti-PSF-A546 8C-S-PSF V2.00	0	17. GFP-Imp-a4-FL and anti-PSF-A546_Pos018_S001	00-CRZPUo2BP4nANNLioZY45B
70.0714		Nucleus	3	0.000	1.000	640	100000624	100000002	GFP-IMPa4-FL anti-PSF-A546 8C-S-PSF V2.00	0	17. GFP-Imp-a4-FL and anti-PSF-A546_Pos018_S001	00-CRZPUo2BP4nANNLioZY45B
49.2232		Nucleus	3	0.000	1.000	641	100000625	100000003	GFP-IMPa4-FL anti-PSF-A546 8C-S-PSF V2.00	0	17. GFP-Imp-a4-FL and anti-PSF-A546_Pos018_S001	00-CRZPUo2BP4nANNLioZY45B
48.5041		Nucleus	3	0.000	1.000	642	100000626	100000004	GFP-IMPa4-FL anti-PSF-A546 8C-S-PSF V2.00	0	17. GFP-Imp-a4-FL and anti-PSF-A546_Pos018_S001	00-CRZPUo2BP4nANNLioZY45B
51.502		Nucleus	3	0.000	1.000	643	100000627	100000005	GFP-IMPa4-FL anti-PSF-A546 8C-S-PSF V2.00	0	17. GFP-Imp-a4-FL and anti-PSF-A546_Pos018_S001	00-CRZPUo2BP4nANNLioZY45B
82.2684		Nucleus	3	0.000	1.000	644	100000628	100000006	GFP-IMPa4-FL anti-PSF-A546 8C-S-PSF V2.00	0	17. GFP-Imp-a4-FL and anti-PSF-A546_Pos018_S001	00-CRZPUo2BP4nANNLioZY45B
62.0648		Nucleus	3	0.000	1.000	645	100000629	100000007	GFP-IMPa4-FL anti-PSF-A546 8C-S-PSF V2.00	0	17. GFP-Imp-a4-FL and anti-PSF-A546_Pos018_S001	00-CRZPUo2BP4nANNLioZY45B
58.5332		Nucleus	3	0.000	1.000	646	100000630	100000008	GFP-IMPa4-FL anti-PSF-A546 8C-S-PSF V2.00	0	17. GFP-Imp-a4-FL and anti-PSF-A546_Pos018_S001	00-CRZPUo2BP4nANNLioZY45B
61.9488		Nucleus	3	0.000	1.000	647	100000631	100000009	GFP-IMPa4-FL anti-PSF-A546 8C-S-PSF V2.00	0	17. GFP-Imp-a4-FL and anti-PSF-A546_Pos018_S001	00-CRZPUo2BP4nANNLioZY45B
49.8987		Nucleus	3	0.000	1.000	648	100000632	100000010	GFP-IMPa4-FL anti-PSF-A546 8C-S-PSF V2.00	0	17. GFP-Imp-a4-FL and anti-PSF-A546_Pos018_S001	00-CRZPUo2BP4nANNLioZY45B
69.3255		Nucleus	3	0.000	1.000	649	100000633	100000011	GFP-IMPa4-FL anti-PSF-A546 8C-S-PSF V2.00	0	17. GFP-Imp-a4-FL and anti-PSF-A546_Pos018_S001	00-CRZPUo2BP4nANNLioZY45B
58.424		Nucleus	3	0.000	1.000	650	100000634	100000012	GFP-IMPa4-FL anti-PSF-A546 8C-S-PSF V2.00	0	17. GFP-Imp-a4-FL and anti-PSF-A546_Pos018_S001	00-CRZPUo2BP4nANNLioZY45B
68.9747		Nucleus	3	0.000	1.000	651	100000635	100000013	GFP-IMPa4-FL anti-PSF-A546 8C-S-PSF V2.00	0	17. GFP-Imp-a4-FL and anti-PSF-A546_Pos018_S001	00-CRZPUo2BP4nANNLioZY45B
51.9868		Nucleus	3	0.000	1.000	654	100000636	100000014	GFP-IMPa4-FL anti-PSF-A546 8C-S-PSF V2.00	0	17. GFP-Imp-a4-FL and anti-PSF-A546_Pos018_S001	00-CRZPUo2BP4nANNLioZY45B
59.3131		Nucleus	3	0.000	1.000	655	100000637	100000015	GFP-IMPa4-FL anti-PSF-A546 8C-S-PSF V2.00	0	17. GFP-Imp-a4-FL and anti-PSF-A546_Pos018_S001	00-CRZPUo2BP4nANNLioZY45B
66.6299		Nucleus	3	0.000	1.000	656	100000638	100000016	GFP-IMPa4-FL anti-PSF-A546 8C-S-PSF V2.00	0	17. GFP-Imp-a4-FL and anti-PSF-A546_Pos018_S001	00-CRZPUo2BP4nANNLioZY45B
65.7547		Nucleus	3	0.000	1.000	657	100000639	100000017	GFP-IMPa4-FL anti-PSF-A546 8C-S-PSF V2.00	0	17. GFP-Imp-a4-FL and anti-PSF-A546_Pos018_S001	00-CRZPUo2BP4nANNLioZY45B
57.6311		Nucleus	3	0.000	1.000	658	100000640	100000018	GFP-IMPa4-FL anti-PSF-A546 8C-S-PSF V2.00	0	17. GFP-Imp-a4-FL and anti-PSF-A546_Pos018_S001	00-CRZPUo2BP4nANNLioZY45B
50.2955		Nucleus	3	0.000	1.000	659	100000641	100000019	GFP-IMPa4-FL anti-PSF-A546 8C-S-PSF V2.00	0	17. GFP-Imp-a4-FL and anti-PSF-A546_Pos018_S001	00-CRZPUo2BP4nANNLioZY45B
60.198		Nucleus	3	0.000	1.000	660	100000642	100000020	GFP-IMPa4-FL anti-PSF-A546 8C-S-PSF V2.00	0	17. GFP-Imp-a4-FL and anti-PSF-A546_Pos018_S001	00-CRZPUo2BP4nANNLioZY45B
53.8557		Nucleus	3	0.000	1.000	661	100000643	100000021	GFP-IMPa4-FL anti-PSF-A546 8C-S-PSF V2.00	0	17. GFP-Imp-a4-FL and anti-PSF-A546_Pos018_S001	00-CRZPUo2BP4nANNLioZY45B
51.7132		Nucleus	3	0.000	1.000	662	100000644	100000022	GFP-IMPa4-FL anti-PSF-A546 8C-S-PSF V2.00	0	17. GFP-Imp-a4-FL and anti-PSF-A546_Pos018_S001	00-CRZPUo2BP4nANNLioZY45B
67.9289		Nucleus	3	0.000	1.000	663	100000645	100000023	GFP-IMPa4-FL anti-PSF-A546 8C-S-PSF V2.00	0	17. GFP-Imp-a4-FL and anti-PSF-A546_Pos018_S001	00-CRZPUo2BP4nANNLioZY45B
62.9809		Nucleus	3	0.000	1.000	664	100000646	100000024	GFP-IMPa4-FL anti-PSF-A546 8C-S-PSF V2.00	0	17. GFP-Imp-a4-FL and anti-PSF-A546_Pos018_S001	00-CRZPUo2BP4nANNLioZY45B
60.3457		Nucleus	3	0.000	1.000	665	100000647	100000025	GFP-IMPa4-FL anti-PSF-A546 8C-S-PSF V2.00	0	17. GFP-Imp-a4-FL and anti-PSF-A546_Pos018_S001	00-CRZPUo2BP4nANNLioZY45B
67.4888		Nucleus	3	0.000	1.000	666	100000648	100000026	GFP-IMPa4-FL anti-PSF-A546 8C-S-PSF V2.00	0	17. GFP-Imp-a4-FL and anti-PSF-A546_Pos018_S001	00-CRZPUo2BP4nANNLioZY45B
60.1763		Nucleus	3	0.000	1.000	667	100000649	100000027	GFP-IMPa4-FL anti-PSF-A546 8C-S-PSF V2.00	0	17. GFP-Imp-a4-FL and anti-PSF-A546_Pos018_S001	00-CRZPUo2BP4nANNLioZY45B
48.685		Nucleus	3	0.000	1.000	668	100000650	100000028	GFP-IMPa4-FL anti-PSF-A546 8C-S-PSF V2.00	0	17. GFP-Imp-a4-FL and anti-PSF-A546_Pos018_S001	00-CRZPUo2BP4nANNLioZY45B
55.3059		Nucleus	3	0.000	1.000	669	100000651	100000029	GFP-IMPa4-FL anti-PSF-A546 8C-S-PSF V2.00	0	17. GFP-Imp-a4-FL and anti-PSF-A546_Pos018_S001	00-CRZPUo2BP4nANNLioZY45B
48.3724		Nucleus	3	0.000	1.000	670	100000652	100000030	GFP-IMPa4-FL anti-PSF-A546 8C-S-PSF V2.00	0	17. GFP-Imp-a4-FL and anti-PSF-A546_Pos018_S001	00-CRZPUo2BP4nANNLioZY45B
57.1146		Nucleus	3	0.000	1.000	671	100000653	100000031	GFP-IMPa4-FL anti-PSF-A546 8C-S-PSF V2.00	0	17. GFP-Imp-a4-FL and anti-PSF-A546_Pos018_S001	00-CRZPUo2BP4nANNLioZY45B
58.1722		Nucleus	3	0.000	1.000	672	100000654	100000032	GFP-IMPa4-FL anti-PSF-A546 8C-S-PSF V2.00	0	17. GFP-Imp-a4-FL and anti-PSF-A546_Pos018_S001	00-CRZPUo2BP4nANNLioZY45B
71.805		Nucleus	3	0.000	1.000	673	100000655	100000033	GFP-IMPa4-FL anti-PSF-A546 8C-S-PSF V2.00	0	17. GFP-Imp-a4-FL and anti-PSF-A546_Pos018_S001	00-CRZPUo2BP4nANNLioZY45B
72.5523		Nucleus	3	0.000	1.000	674	100000656	100000034	GFP-IMPa4-FL anti-PSF-A546 8C-S-PSF V2.00	0	17. GFP-Imp-a4-FL and anti-PSF-A546_Pos018_S001	00-CRZPUo2BP4nANNLioZY45B
55.8621		Nucleus	3	0.000	1.000	675	100000657	100000035	GFP-IMPa4-FL anti-PSF-A546 8C-S-PSF V2.00	0	17. GFP-Imp-a4-FL and anti-PSF-A546_Pos018_S001	00-CRZPUo2BP4nANNLioZY45B
60.5506		Nucleus	3	0.000	1.000	676	100000658	100000036	GFP-IMPa4-FL anti-PSF-A546 8C-S-PSF V2.00	0	17. GFP-Imp-a4-FL and anti-PSF-A546_Pos018_S001	00-CRZPUo2BP4nANNLioZY45B
82.4709		Nucleus	3	0.000	1.000	677	100000659	100000037	GFP-IMPa4-FL anti-PSF-A546 8C-S-PSF V2.00	0	17. GFP-Imp-a4-FL and anti-PSF-A546_Pos018_S001	00-CRZPUo2BP4nANNLioZY45B
82.3875		Nucleus	3	0.000	1.000	678	100000660	100000038	GFP-IMPa4-FL anti-PSF-A546 8C-S-PSF V2.00	0	17. GFP-Imp-a4-FL and anti-PSF-A546_Pos018_S001	00-CRZPUo2BP4nANNLioZY45B
63.2034		Nucleus	3	0.000	1.000	679	100000661	100000000	GFP-IMPa4-FL anti-PSF-A546 8C-S-PSF V2.00	0	17. GFP-Imp-a4-FL and anti-PSF-A546_Pos019_S001	00-x3hRF2rd4BCN7knM55RmFn
54.4191		Nucleus	3	0.000	1.000	680	100000662	100000001	GFP-IMPa4-FL anti-PSF-A546 8C-S-PSF V2.00	0	17. GFP-Imp-a4-FL and anti-PSF-A546_Pos019_S001	00-x3hRF2rd4BCN7knM55RmFn
63.4834		Nucleus	3	0.000	1.000	681	100000663	100000002	GFP-IMPa4-FL anti-PSF-A546 8C-S-PSF V2.00	0	17. GFP-Imp-a4-FL and anti-PSF-A546_Pos019_S001	00-x3hRF2rd4BCN7knM55RmFn
67.3281		Nucleus	3	0.000	1.000	682	100000664	100000003	GFP-IMPa4-FL anti-PSF-A546 8C-S-PSF V2.00	0	17. GFP-Imp-a4-FL and anti-PSF-A546_Pos019_S001	00-x3hRF2rd4BCN7knM55RmFn
57.9479		Nucleus	3	0.000	1.000	683	100000665	100000004	GFP-IMPa4-FL anti-PSF-A546 8C-S-PSF V2.00	0	17. GFP-Imp-a4-FL and anti-PSF-A546_Pos019_S001	00-x3hRF2rd4BCN7knM55RmFn
54.2799		Nucleus	3	0.000	1.000	684	100000666	100000005	GFP-IMPa4-FL anti-PSF-A546 8C-S-PSF V2.00	0	17. GFP-Imp-a4-FL and anti-PSF-A546_Pos019_S001	00-x3hRF2rd4BCN7knM55RmFn
61.833		Nucleus	3	0.000	1.000	685	100000667	100000006	GFP-IMPa4-FL anti-PSF-A546 8C-S-PSF V2.00	0	17. GFP-Imp-a4-FL and anti-PSF-A546_Pos019_S001	00-x3hRF2rd4BCN7knM55RmFn
61.8923		Nucleus	3	0.000	1.000	686	100000668	100000007	GFP-IMPa4-FL anti-PSF-A546 8C-S-PSF V2.00	0	17. GFP-Imp-a4-FL and anti-PSF-A546_Pos019_S001	00-x3hRF2rd4BCN7knM55RmFn
46.1765		Nucleus	3	0.000	1.000	687	100000669	100000008	GFP-IMPa4-FL anti-PSF-A546 8C-S-PSF V2.00	0	17. GFP-Imp-a4-FL and anti-PSF-A546_Pos019_S001	00-x3hRF2rd4BCN7knM55RmFn
45.9166		Nucleus	3	0.000	1.000	688	100000670	100000009	GFP-IMPa4-FL anti-PSF-A546 8C-S-PSF V2.00	0	17. GFP-Imp-a4-FL and anti-PSF-A546_Pos019_S001	00-x3hRF2rd4BCN7knM55RmFn
65.3673		Nucleus	3	0.000	1.000	689	100000671	100000010	GFP-IMPa4-FL anti-PSF-A546 8C-S-PSF V2.00	0	17. GFP-Imp-a4-FL and anti-PSF-A546_Pos019_S001	00-x3hRF2rd4BCN7knM55RmFn
63.9544		Nucleus	3	0.000	1.000	690	100000672	100000011	GFP-IMPa4-FL anti-PSF-A546 8C-S-PSF V2.00	0	17. GFP-Imp-a4-FL and anti-PSF-A546_Pos019_S001	00-x3hRF2rd4BCN7knM55RmFn
69.626		Nucleus	3	0.000	1.000	691	100000673	100000012	GFP-IMPa4-FL anti-PSF-A546 8C-S-PSF V2.00	0	17. GFP-Imp-a4-FL and anti-PSF-A546_Pos019_S001	00-x3hRF2rd4BCN7knM55RmFn
68.8599		Nucleus	3	0.000	1.000	692	100000674	100000013	GFP-IMPa4-FL anti-PSF-A546 8C-S-PSF V2.00	0	17. GFP-Imp-a4-FL and anti-PSF-A546_Pos019_S001	00-x3hRF2rd4BCN7knM55RmFn
57.5396		Nucleus	3	0.000	1.000	693	100000675	100000014	GFP-IMPa4-FL anti-PSF-A546 8C-S-PSF V2.00	0	17. GFP-Imp-a4-FL and anti-PSF-A546_Pos019_S001	00-x3hRF2rd4BCN7knM55RmFn
54.6114		Nucleus	3	0.000	1.000	694	100000676	100000015	GFP-IMPa4-FL anti-PSF-A546 8C-S-PSF V2.00	0	17. GFP-Imp-a4-FL and anti-PSF-A546_Pos019_S001	00-x3hRF2rd4BCN7knM55RmFn
58.0855		Nucleus	3	0.000	1.000	695	100000677	100000016	GFP-IMPa4-FL anti-PSF-A546 8C-S-PSF V2.00	0	17. GFP-Imp-a4-FL and anti-PSF-A546_Pos019_S001	00-x3hRF2rd4BCN7knM55RmFn
52.9323		Nucleus	3	0.000	1.000	696	100000678	100000017	GFP-IMPa4-FL anti-PSF-A546 8C-S-PSF V2.00	0	17. GFP-Imp-a4-FL and anti-PSF-A546_Pos019_S001	00-x3hRF2rd4BCN7knM55RmFn
54.4205		Nucleus	3	0.000	1.000	697	100000679	100000018	GFP-IMPa4-FL anti-PSF-A546 8C-S-PSF V2.00	0	17. GFP-Imp-a4-FL and anti-PSF-A546_Pos019_S001	00-x3hRF2rd4BCN7knM55RmFn
56.6966		Nucleus	3	0.000	1.000	698	100000680	100000019	GFP-IMPa4-FL anti-PSF-A546 8C-S-PSF V2.00	0	17. GFP-Imp-a4-FL and anti-PSF-A546_Pos019_S001	00-x3hRF2rd4BCN7knM55RmFn
51.7734		Nucleus	3	0.000	1.000	699	100000681	100000020	GFP-IMPa4-FL anti-PSF-A546 8C-S-PSF V2.00	0	17. GFP-Imp-a4-FL and anti-PSF-A546_Pos019_S001	00-x3hRF2rd4BCN7knM55RmFn
61.5298		Nucleus	3	0.000	1.000	701	100000682	100000021	GFP-IMPa4-FL anti-PSF-A546 8C-S-PSF V2.00	0	17. GFP-Imp-a4-FL and anti-PSF-A546_Pos019_S001	00-x3hRF2rd4BCN7knM55RmFn
58.9173		Nucleus	3	0.000	1.000	702	100000683	100000022	GFP-IMPa4-FL anti-PSF-A546 8C-S-PSF V2.00	0	17. GFP-Imp-a4-FL and anti-PSF-A546_Pos019_S001	00-x3hRF2rd4BCN7knM55RmFn
56.1465		Nucleus	3	0.000	1.000	703	100000684	100000023	GFP-IMPa4-FL anti-PSF-A546 8C-S-PSF V2.00	0	17. GFP-Imp-a4-FL and anti-PSF-A546_Pos019_S001	00-x3hRF2rd4BCN7knM55RmFn
56.1196		Nucleus	3	0.000	1.000	704	100000685	100000024	GFP-IMPa4-FL anti-PSF-A546 8C-S-PSF V2.00	0	17. GFP-Imp-a4-FL and anti-PSF-A546_Pos019_S001	00-x3hRF2rd4BCN7knM55RmFn
48.3867		Nucleus	3	0.000	1.000	705	100000686	100000025	GFP-IMPa4-FL anti-PSF-A546 8C-S-PSF V2.00	0	17. GFP-Imp-a4-FL and anti-PSF-A546_Pos019_S001	00-x3hRF2rd4BCN7knM55RmFn
60.4566		Nucleus	3	0.000	1.000	706	100000687	100000026	GFP-IMPa4-FL anti-PSF-A546 8C-S-PSF V2.00	0	17. GFP-Imp-a4-FL and anti-PSF-A546_Pos019_S001	00-x3hRF2rd4BCN7knM55RmFn
48.754		Nucleus	3	0.000	1.000	707	100000688	100000027	GFP-IMPa4-FL anti-PSF-A546 8C-S-PSF V2.00	0	17. GFP-Imp-a4-FL and anti-PSF-A546_Pos019_S001	00-x3hRF2rd4BCN7knM55RmFn
57.5118		Nucleus	3	0.000	1.000	708	100000689	100000028	GFP-IMPa4-FL anti-PSF-A546 8C-S-PSF V2.00	0	17. GFP-Imp-a4-FL and anti-PSF-A546_Pos019_S001	00-x3hRF2rd4BCN7knM55RmFn
55.0103		Nucleus	3	0.000	1.000	709	100000690	100000029	GFP-IMPa4-FL anti-PSF-A546 8C-S-PSF V2.00	0	17. GFP-Imp-a4-FL and anti-PSF-A546_Pos019_S001	00-x3hRF2rd4BCN7knM55RmFn
48.7505		Nucleus	3	0.000	1.000	710	100000691	100000030	GFP-IMPa4-FL anti-PSF-A546 8C-S-PSF V2.00	0	17. GFP-Imp-a4-FL and anti-PSF-A546_Pos019_S001	00-x3hRF2rd4BCN7knM55RmFn
52.3696		Nucleus	3	0.000	1.000	711	100000692	100000031	GFP-IMPa4-FL anti-PSF-A546 8C-S-PSF V2.00	0	17. GFP-Imp-a4-FL and anti-PSF-A546_Pos019_S001	00-x3hRF2rd4BCN7knM55RmFn
59.1336		Nucleus	3	0.000	1.000	712	100000693	100000032	GFP-IMPa4-FL anti-PSF-A546 8C-S-PSF V2.00	0	17. GFP-Imp-a4-FL and anti-PSF-A546_Pos019_S001	00-x3hRF2rd4BCN7knM55RmFn
57.3188		Nucleus	3	0.000	1.000	713	100000694	100000033	GFP-IMPa4-FL anti-PSF-A546 8C-S-PSF V2.00	0	17. GFP-Imp-a4-FL and anti-PSF-A546_Pos019_S001	00-x3hRF2rd4BCN7knM55RmFn
57.2173		Nucleus	3	0.000	1.000	714	100000695	100000034	GFP-IMPa4-FL anti-PSF-A546 8C-S-PSF V2.00	0	17. GFP-Imp-a4-FL and anti-PSF-A546_Pos019_S001	00-x3hRF2rd4BCN7knM55RmFn
61.6434		Nucleus	3	0.000	1.000	715	100000696	100000035	GFP-IMPa4-FL anti-PSF-A546 8C-S-PSF V2.00	0	17. GFP-Imp-a4-FL and anti-PSF-A546_Pos019_S001	00-x3hRF2rd4BCN7knM55RmFn
68.6633		Nucleus	3	0.000	1.000	716	100000697	100000036	GFP-IMPa4-FL anti-PSF-A546 8C-S-PSF V2.00	0	17. GFP-Imp-a4-FL and anti-PSF-A546_Pos019_S001	00-x3hRF2rd4BCN7knM55RmFn
69.0225		Nucleus	3	0.000	1.000	717	100000698	100000037	GFP-IMPa4-FL anti-PSF-A546 8C-S-PSF V2.00	0	17. GFP-Imp-a4-FL and anti-PSF-A546_Pos019_S001	00-x3hRF2rd4BCN7knM55RmFn
59.9969		Nucleus	3	0.000	1.000	718	100000699	100000038	GFP-IMPa4-FL anti-PSF-A546 8C-S-PSF V2.00	0	17. GFP-Imp-a4-FL and anti-PSF-A546_Pos019_S001	00-x3hRF2rd4BCN7knM55RmFn
67.7755		Nucleus	3	0.000	1.000	719	100000700	100000039	GFP-IMPa4-FL anti-PSF-A546 8C-S-PSF V2.00	0	17. GFP-Imp-a4-FL and anti-PSF-A546_Pos019_S001	00-x3hRF2rd4BCN7knM55RmFn
58.029		Nucleus	3	0.000	1.000	720	100000701	100000040	GFP-IMPa4-FL anti-PSF-A546 8C-S-PSF V2.00	0	17. GFP-Imp-a4-FL and anti-PSF-A546_Pos019_S001	00-x3hRF2rd4BCN7knM55RmFn
71.4226		Nucleus	3	0.000	1.000	721	100000702	100000041	GFP-IMPa4-FL anti-PSF-A546 8C-S-PSF V2.00	0	17. GFP-Imp-a4-FL and anti-PSF-A546_Pos019_S001	00-x3hRF2rd4BCN7knM55RmFn
55.4657		Nucleus	3	0.000	1.000	722	100000703	100000042	GFP-IMPa4-FL anti-PSF-A546 8C-S-PSF V2.00	0	17. GFP-Imp-a4-FL and anti-PSF-A546_Pos019_S001	00-x3hRF2rd4BCN7knM55RmFn
60.4019		Nucleus	3	0.000	1.000	723	100000704	100000043	GFP-IMPa4-FL anti-PSF-A546 8C-S-PSF V2.00	0	17. GFP-Imp-a4-FL and anti-PSF-A546_Pos019_S001	00-x3hRF2rd4BCN7knM55RmFn
97.3713		Nucleus	3	0.000	1.000	724	100000705	100000044	GFP-IMPa4-FL anti-PSF-A546 8C-S-PSF V2.00	0	17. GFP-Imp-a4-FL and anti-PSF-A546_Pos019_S001	00-x3hRF2rd4BCN7knM55RmFn
55.1895		Nucleus	3	0.000	1.000	725	100000706	100000045	GFP-IMPa4-FL anti-PSF-A546 8C-S-PSF V2.00	0	17. GFP-Imp-a4-FL and anti-PSF-A546_Pos019_S001	00-x3hRF2rd4BCN7knM55RmFn
68.3989		Nucleus	3	0.000	1.000	726	100000707	100000046	GFP-IMPa4-FL anti-PSF-A546 8C-S-PSF V2.00	0	17. GFP-Imp-a4-FL and anti-PSF-A546_Pos019_S001	00-x3hRF2rd4BCN7knM55RmFn
90.0314		Nucleus	3	0.000	1.000	727	100000708	100000047	GFP-IMPa4-FL anti-PSF-A546 8C-S-PSF V2.00	0	17. GFP-Imp-a4-FL and anti-PSF-A546_Pos019_S001	00-x3hRF2rd4BCN7knM55RmFn
85.6738		Nucleus	3	0.000	1.000	728	100000709	100000048	GFP-IMPa4-FL anti-PSF-A546 8C-S-PSF V2.00	0	17. GFP-Imp-a4-FL and anti-PSF-A546_Pos019_S001	00-x3hRF2rd4BCN7knM55RmFn
80.4671		Nucleus	3	0.000	1.000	729	100000710	100000049	GFP-IMPa4-FL anti-PSF-A546 8C-S-PSF V2.00	0	17. GFP-Imp-a4-FL and anti-PSF-A546_Pos019_S001	00-x3hRF2rd4BCN7knM55RmFn
101.062		Nucleus	3	0.000	1.000	730	100000711	100000050	GFP-IMPa4-FL anti-PSF-A546 8C-S-PSF V2.00	0	17. GFP-Imp-a4-FL and anti-PSF-A546_Pos019_S001	00-x3hRF2rd4BCN7knM55RmFn
76.1648		Nucleus	3	0.000	1.000	731	100000712	100000000	GFP-IMPa4-FL anti-PSF-A546 8C-S-PSF V2.00	0	17. GFP-Imp-a4-FL and anti-PSF-A546_Pos020_S001	00-iezAJa87VN9XRCEHjTeRmB
64.22		Nucleus	3	0.000	1.000	732	100000713	100000001	GFP-IMPa4-FL anti-PSF-A546 8C-S-PSF V2.00	0	17. GFP-Imp-a4-FL and anti-PSF-A546_Pos020_S001	00-iezAJa87VN9XRCEHjTeRmB
70.7544		Nucleus	3	0.000	1.000	733	100000714	100000002	GFP-IMPa4-FL anti-PSF-A546 8C-S-PSF V2.00	0	17. GFP-Imp-a4-FL and anti-PSF-A546_Pos020_S001	00-iezAJa87VN9XRCEHjTeRmB
67.3596		Nucleus	3	0.000	1.000	734	100000715	100000003	GFP-IMPa4-FL anti-PSF-A546 8C-S-PSF V2.00	0	17. GFP-Imp-a4-FL and anti-PSF-A546_Pos020_S001	00-iezAJa87VN9XRCEHjTeRmB
73.834		Nucleus	3	0.000	1.000	736	100000716	100000004	GFP-IMPa4-FL anti-PSF-A546 8C-S-PSF V2.00	0	17. GFP-Imp-a4-FL and anti-PSF-A546_Pos020_S001	00-iezAJa87VN9XRCEHjTeRmB
61.3587		Nucleus	3	0.000	1.000	737	100000717	100000005	GFP-IMPa4-FL anti-PSF-A546 8C-S-PSF V2.00	0	17. GFP-Imp-a4-FL and anti-PSF-A546_Pos020_S001	00-iezAJa87VN9XRCEHjTeRmB
66.96		Nucleus	3	0.000	1.000	738	100000718	100000006	GFP-IMPa4-FL anti-PSF-A546 8C-S-PSF V2.00	0	17. GFP-Imp-a4-FL and anti-PSF-A546_Pos020_S001	00-iezAJa87VN9XRCEHjTeRmB
74.4015		Nucleus	3	0.000	1.000	739	100000719	100000007	GFP-IMPa4-FL anti-PSF-A546 8C-S-PSF V2.00	0	17. GFP-Imp-a4-FL and anti-PSF-A546_Pos020_S001	00-iezAJa87VN9XRCEHjTeRmB
74.7093		Nucleus	3	0.000	1.000	740	100000720	100000008	GFP-IMPa4-FL anti-PSF-A546 8C-S-PSF V2.00	0	17. GFP-Imp-a4-FL and anti-PSF-A546_Pos020_S001	00-iezAJa87VN9XRCEHjTeRmB
66.4843		Nucleus	3	0.000	1.000	741	100000721	100000009	GFP-IMPa4-FL anti-PSF-A546 8C-S-PSF V2.00	0	17. GFP-Imp-a4-FL and anti-PSF-A546_Pos020_S001	00-iezAJa87VN9XRCEHjTeRmB
74.1795		Nucleus	3	0.000	1.000	742	100000722	100000010	GFP-IMPa4-FL anti-PSF-A546 8C-S-PSF V2.00	0	17. GFP-Imp-a4-FL and anti-PSF-A546_Pos020_S001	00-iezAJa87VN9XRCEHjTeRmB
58.3326		Nucleus	3	0.000	1.000	743	100000723	100000011	GFP-IMPa4-FL anti-PSF-A546 8C-S-PSF V2.00	0	17. GFP-Imp-a4-FL and anti-PSF-A546_Pos020_S001	00-iezAJa87VN9XRCEHjTeRmB
57.9322		Nucleus	3	0.000	1.000	744	100000724	100000012	GFP-IMPa4-FL anti-PSF-A546 8C-S-PSF V2.00	0	17. GFP-Imp-a4-FL and anti-PSF-A546_Pos020_S001	00-iezAJa87VN9XRCEHjTeRmB
66.2802		Nucleus	3	0.000	1.000	745	100000725	100000013	GFP-IMPa4-FL anti-PSF-A546 8C-S-PSF V2.00	0	17. GFP-Imp-a4-FL and anti-PSF-A546_Pos020_S001	00-iezAJa87VN9XRCEHjTeRmB
93.0667		Nucleus	3	0.000	1.000	746	100000726	100000014	GFP-IMPa4-FL anti-PSF-A546 8C-S-PSF V2.00	0	17. GFP-Imp-a4-FL and anti-PSF-A546_Pos020_S001	00-iezAJa87VN9XRCEHjTeRmB
60.6455		Nucleus	3	0.000	1.000	747	100000727	100000015	GFP-IMPa4-FL anti-PSF-A546 8C-S-PSF V2.00	0	17. GFP-Imp-a4-FL and anti-PSF-A546_Pos020_S001	00-iezAJa87VN9XRCEHjTeRmB
54.1996		Nucleus	3	0.000	1.000	748	100000728	100000016	GFP-IMPa4-FL anti-PSF-A546 8C-S-PSF V2.00	0	17. GFP-Imp-a4-FL and anti-PSF-A546_Pos020_S001	00-iezAJa87VN9XRCEHjTeRmB
51.0851		Nucleus	3	0.000	1.000	749	100000729	100000017	GFP-IMPa4-FL anti-PSF-A546 8C-S-PSF V2.00	0	17. GFP-Imp-a4-FL and anti-PSF-A546_Pos020_S001	00-iezAJa87VN9XRCEHjTeRmB
52.4077		Nucleus	3	0.000	1.000	750	100000730	100000018	GFP-IMPa4-FL anti-PSF-A546 8C-S-PSF V2.00	0	17. GFP-Imp-a4-FL and anti-PSF-A546_Pos020_S001	00-iezAJa87VN9XRCEHjTeRmB
66.8267		Nucleus	3	0.000	1.000	751	100000731	100000019	GFP-IMPa4-FL anti-PSF-A546 8C-S-PSF V2.00	0	17. GFP-Imp-a4-FL and anti-PSF-A546_Pos020_S001	00-iezAJa87VN9XRCEHjTeRmB
57.0758		Nucleus	3	0.000	1.000	752	100000732	100000020	GFP-IMPa4-FL anti-PSF-A546 8C-S-PSF V2.00	0	17. GFP-Imp-a4-FL and anti-PSF-A546_Pos020_S001	00-iezAJa87VN9XRCEHjTeRmB
52.7238		Nucleus	3	0.000	1.000	753	100000733	100000021	GFP-IMPa4-FL anti-PSF-A546 8C-S-PSF V2.00	0	17. GFP-Imp-a4-FL and anti-PSF-A546_Pos020_S001	00-iezAJa87VN9XRCEHjTeRmB
63.1546		Nucleus	3	0.000	1.000	754	100000734	100000022	GFP-IMPa4-FL anti-PSF-A546 8C-S-PSF V2.00	0	17. GFP-Imp-a4-FL and anti-PSF-A546_Pos020_S001	00-iezAJa87VN9XRCEHjTeRmB
68.8234		Nucleus	3	0.000	1.000	755	100000735	100000023	GFP-IMPa4-FL anti-PSF-A546 8C-S-PSF V2.00	0	17. GFP-Imp-a4-FL and anti-PSF-A546_Pos020_S001	00-iezAJa87VN9XRCEHjTeRmB
63.1292		Nucleus	3	0.000	1.000	756	100000736	100000024	GFP-IMPa4-FL anti-PSF-A546 8C-S-PSF V2.00	0	17. GFP-Imp-a4-FL and anti-PSF-A546_Pos020_S001	00-iezAJa87VN9XRCEHjTeRmB
58.2071		Nucleus	3	0.000	1.000	757	100000737	100000025	GFP-IMPa4-FL anti-PSF-A546 8C-S-PSF V2.00	0	17. GFP-Imp-a4-FL and anti-PSF-A546_Pos020_S001	00-iezAJa87VN9XRCEHjTeRmB
49.8881		Nucleus	3	0.000	1.000	758	100000738	100000026	GFP-IMPa4-FL anti-PSF-A546 8C-S-PSF V2.00	0	17. GFP-Imp-a4-FL and anti-PSF-A546_Pos020_S001	00-iezAJa87VN9XRCEHjTeRmB
48.7368		Nucleus	3	0.000	1.000	759	100000739	100000027	GFP-IMPa4-FL anti-PSF-A546 8C-S-PSF V2.00	0	17. GFP-Imp-a4-FL and anti-PSF-A546_Pos020_S001	00-iezAJa87VN9XRCEHjTeRmB
64.7633		Nucleus	3	0.000	1.000	760	100000740	100000028	GFP-IMPa4-FL anti-PSF-A546 8C-S-PSF V2.00	0	17. GFP-Imp-a4-FL and anti-PSF-A546_Pos020_S001	00-iezAJa87VN9XRCEHjTeRmB
73.3181		Nucleus	3	0.000	1.000	761	100000741	100000029	GFP-IMPa4-FL anti-PSF-A546 8C-S-PSF V2.00	0	17. GFP-Imp-a4-FL and anti-PSF-A546_Pos020_S001	00-iezAJa87VN9XRCEHjTeRmB
72.7225		Nucleus	3	0.000	1.000	762	100000742	100000030	GFP-IMPa4-FL anti-PSF-A546 8C-S-PSF V2.00	0	17. GFP-Imp-a4-FL and anti-PSF-A546_Pos020_S001	00-iezAJa87VN9XRCEHjTeRmB
63.3239		Nucleus	3	0.000	1.000	763	100000743	100000031	GFP-IMPa4-FL anti-PSF-A546 8C-S-PSF V2.00	0	17. GFP-Imp-a4-FL and anti-PSF-A546_Pos020_S001	00-iezAJa87VN9XRCEHjTeRmB
65.3947		Nucleus	3	0.000	1.000	764	100000744	100000032	GFP-IMPa4-FL anti-PSF-A546 8C-S-PSF V2.00	0	17. GFP-Imp-a4-FL and anti-PSF-A546_Pos020_S001	00-iezAJa87VN9XRCEHjTeRmB
67.4915		Nucleus	3	0.000	1.000	765	100000745	100000033	GFP-IMPa4-FL anti-PSF-A546 8C-S-PSF V2.00	0	17. GFP-Imp-a4-FL and anti-PSF-A546_Pos020_S001	00-iezAJa87VN9XRCEHjTeRmB
72.2877		Nucleus	3	0.000	1.000	766	100000746	100000034	GFP-IMPa4-FL anti-PSF-A546 8C-S-PSF V2.00	0	17. GFP-Imp-a4-FL and anti-PSF-A546_Pos020_S001	00-iezAJa87VN9XRCEHjTeRmB
70.6049		Nucleus	3	0.000	1.000	767	100000747	100000035	GFP-IMPa4-FL anti-PSF-A546 8C-S-PSF V2.00	0	17. GFP-Imp-a4-FL and anti-PSF-A546_Pos020_S001	00-iezAJa87VN9XRCEHjTeRmB
66.7057		Nucleus	3	0.000	1.000	768	100000748	100000036	GFP-IMPa4-FL anti-PSF-A546 8C-S-PSF V2.00	0	17. GFP-Imp-a4-FL and anti-PSF-A546_Pos020_S001	00-iezAJa87VN9XRCEHjTeRmB
60.6694		Nucleus	3	0.000	1.000	769	100000749	100000037	GFP-IMPa4-FL anti-PSF-A546 8C-S-PSF V2.00	0	17. GFP-Imp-a4-FL and anti-PSF-A546_Pos020_S001	00-iezAJa87VN9XRCEHjTeRmB
81.66		Nucleus	3	0.000	1.000	770	100000750	100000038	GFP-IMPa4-FL anti-PSF-A546 8C-S-PSF V2.00	0	17. GFP-Imp-a4-FL and anti-PSF-A546_Pos020_S001	00-iezAJa87VN9XRCEHjTeRmB
117.964		Nucleus	3	0.000	1.000	771	100000751	100000039	GFP-IMPa4-FL anti-PSF-A546 8C-S-PSF V2.00	0	17. GFP-Imp-a4-FL and anti-PSF-A546_Pos020_S001	00-iezAJa87VN9XRCEHjTeRmB
49.5022		Nucleus	3	0.000	1.000	772	100000752	100000000	GFP-IMPa4-FL anti-PSF-A546 8C-S-PSF V2.00	0	17. GFP-Imp-a4-FL and anti-PSF-A546_Pos021_S001	00-hzefg6H2S2ruoUAJ26bYsX
72.8586		Nucleus	3	0.000	1.000	773	100000753	100000001	GFP-IMPa4-FL anti-PSF-A546 8C-S-PSF V2.00	0	17. GFP-Imp-a4-FL and anti-PSF-A546_Pos021_S001	00-hzefg6H2S2ruoUAJ26bYsX
73.7117		Nucleus	3	0.000	1.000	774	100000754	100000002	GFP-IMPa4-FL anti-PSF-A546 8C-S-PSF V2.00	0	17. GFP-Imp-a4-FL and anti-PSF-A546_Pos021_S001	00-hzefg6H2S2ruoUAJ26bYsX
98.2472		Nucleus	3	0.000	1.000	775	100000755	100000003	GFP-IMPa4-FL anti-PSF-A546 8C-S-PSF V2.00	0	17. GFP-Imp-a4-FL and anti-PSF-A546_Pos021_S001	00-hzefg6H2S2ruoUAJ26bYsX
77.3328		Nucleus	3	0.000	1.000	776	100000756	100000004	GFP-IMPa4-FL anti-PSF-A546 8C-S-PSF V2.00	0	17. GFP-Imp-a4-FL and anti-PSF-A546_Pos021_S001	00-hzefg6H2S2ruoUAJ26bYsX
80.2602		Nucleus	3	0.000	1.000	777	100000757	100000005	GFP-IMPa4-FL anti-PSF-A546 8C-S-PSF V2.00	0	17. GFP-Imp-a4-FL and anti-PSF-A546_Pos021_S001	00-hzefg6H2S2ruoUAJ26bYsX
65.4822		Nucleus	3	0.000	1.000	778	100000758	100000006	GFP-IMPa4-FL anti-PSF-A546 8C-S-PSF V2.00	0	17. GFP-Imp-a4-FL and anti-PSF-A546_Pos021_S001	00-hzefg6H2S2ruoUAJ26bYsX
55.4613		Nucleus	3	0.000	1.000	779	100000759	100000007	GFP-IMPa4-FL anti-PSF-A546 8C-S-PSF V2.00	0	17. GFP-Imp-a4-FL and anti-PSF-A546_Pos021_S001	00-hzefg6H2S2ruoUAJ26bYsX
64.8806		Nucleus	3	0.000	1.000	780	100000760	100000008	GFP-IMPa4-FL anti-PSF-A546 8C-S-PSF V2.00	0	17. GFP-Imp-a4-FL and anti-PSF-A546_Pos021_S001	00-hzefg6H2S2ruoUAJ26bYsX
53.4303		Nucleus	3	0.000	1.000	781	100000761	100000009	GFP-IMPa4-FL anti-PSF-A546 8C-S-PSF V2.00	0	17. GFP-Imp-a4-FL and anti-PSF-A546_Pos021_S001	00-hzefg6H2S2ruoUAJ26bYsX
54.4662		Nucleus	3	0.000	1.000	782	100000762	100000010	GFP-IMPa4-FL anti-PSF-A546 8C-S-PSF V2.00	0	17. GFP-Imp-a4-FL and anti-PSF-A546_Pos021_S001	00-hzefg6H2S2ruoUAJ26bYsX
46.5196		Nucleus	3	0.000	1.000	783	100000763	100000011	GFP-IMPa4-FL anti-PSF-A546 8C-S-PSF V2.00	0	17. GFP-Imp-a4-FL and anti-PSF-A546_Pos021_S001	00-hzefg6H2S2ruoUAJ26bYsX
52.5429		Nucleus	3	0.000	1.000	784	100000764	100000012	GFP-IMPa4-FL anti-PSF-A546 8C-S-PSF V2.00	0	17. GFP-Imp-a4-FL and anti-PSF-A546_Pos021_S001	00-hzefg6H2S2ruoUAJ26bYsX
64.6924		Nucleus	3	0.000	1.000	785	100000765	100000013	GFP-IMPa4-FL anti-PSF-A546 8C-S-PSF V2.00	0	17. GFP-Imp-a4-FL and anti-PSF-A546_Pos021_S001	00-hzefg6H2S2ruoUAJ26bYsX
69.1897		Nucleus	3	0.000	1.000	786	100000766	100000014	GFP-IMPa4-FL anti-PSF-A546 8C-S-PSF V2.00	0	17. GFP-Imp-a4-FL and anti-PSF-A546_Pos021_S001	00-hzefg6H2S2ruoUAJ26bYsX
59.6031		Nucleus	3	0.000	1.000	787	100000767	100000015	GFP-IMPa4-FL anti-PSF-A546 8C-S-PSF V2.00	0	17. GFP-Imp-a4-FL and anti-PSF-A546_Pos021_S001	00-hzefg6H2S2ruoUAJ26bYsX
61.1843		Nucleus	3	0.000	1.000	788	100000768	100000016	GFP-IMPa4-FL anti-PSF-A546 8C-S-PSF V2.00	0	17. GFP-Imp-a4-FL and anti-PSF-A546_Pos021_S001	00-hzefg6H2S2ruoUAJ26bYsX
56.1569		Nucleus	3	0.000	1.000	789	100000769	100000017	GFP-IMPa4-FL anti-PSF-A546 8C-S-PSF V2.00	0	17. GFP-Imp-a4-FL and anti-PSF-A546_Pos021_S001	00-hzefg6H2S2ruoUAJ26bYsX
64.5613		Nucleus	3	0.000	1.000	790	100000770	100000018	GFP-IMPa4-FL anti-PSF-A546 8C-S-PSF V2.00	0	17. GFP-Imp-a4-FL and anti-PSF-A546_Pos021_S001	00-hzefg6H2S2ruoUAJ26bYsX
66.329		Nucleus	3	0.000	1.000	791	100000771	100000019	GFP-IMPa4-FL anti-PSF-A546 8C-S-PSF V2.00	0	17. GFP-Imp-a4-FL and anti-PSF-A546_Pos021_S001	00-hzefg6H2S2ruoUAJ26bYsX
53.6048		Nucleus	3	0.000	1.000	792	100000772	100000020	GFP-IMPa4-FL anti-PSF-A546 8C-S-PSF V2.00	0	17. GFP-Imp-a4-FL and anti-PSF-A546_Pos021_S001	00-hzefg6H2S2ruoUAJ26bYsX
55.6489		Nucleus	3	0.000	1.000	793	100000773	100000021	GFP-IMPa4-FL anti-PSF-A546 8C-S-PSF V2.00	0	17. GFP-Imp-a4-FL and anti-PSF-A546_Pos021_S001	00-hzefg6H2S2ruoUAJ26bYsX
45.6531		Nucleus	3	0.000	1.000	794	100000774	100000022	GFP-IMPa4-FL anti-PSF-A546 8C-S-PSF V2.00	0	17. GFP-Imp-a4-FL and anti-PSF-A546_Pos021_S001	00-hzefg6H2S2ruoUAJ26bYsX
57.1854		Nucleus	3	0.000	1.000	795	100000775	100000023	GFP-IMPa4-FL anti-PSF-A546 8C-S-PSF V2.00	0	17. GFP-Imp-a4-FL and anti-PSF-A546_Pos021_S001	00-hzefg6H2S2ruoUAJ26bYsX
64.9112		Nucleus	3	0.000	1.000	796	100000776	100000024	GFP-IMPa4-FL anti-PSF-A546 8C-S-PSF V2.00	0	17. GFP-Imp-a4-FL and anti-PSF-A546_Pos021_S001	00-hzefg6H2S2ruoUAJ26bYsX
62.3012		Nucleus	3	0.000	1.000	797	100000777	100000025	GFP-IMPa4-FL anti-PSF-A546 8C-S-PSF V2.00	0	17. GFP-Imp-a4-FL and anti-PSF-A546_Pos021_S001	00-hzefg6H2S2ruoUAJ26bYsX
60.1394		Nucleus	3	0.000	1.000	798	100000778	100000026	GFP-IMPa4-FL anti-PSF-A546 8C-S-PSF V2.00	0	17. GFP-Imp-a4-FL and anti-PSF-A546_Pos021_S001	00-hzefg6H2S2ruoUAJ26bYsX
94.0106		Nucleus	3	0.000	1.000	799	100000779	100000027	GFP-IMPa4-FL anti-PSF-A546 8C-S-PSF V2.00	0	17. GFP-Imp-a4-FL and anti-PSF-A546_Pos021_S001	00-hzefg6H2S2ruoUAJ26bYsX
37.1009		Nucleus	3	0.000	1.000	800	100000780	100000028	GFP-IMPa4-FL anti-PSF-A546 8C-S-PSF V2.00	0	17. GFP-Imp-a4-FL and anti-PSF-A546_Pos021_S001	00-hzefg6H2S2ruoUAJ26bYsX
79.9938		Nucleus	3	0.000	1.000	801	100000781	100000029	GFP-IMPa4-FL anti-PSF-A546 8C-S-PSF V2.00	0	17. GFP-Imp-a4-FL and anti-PSF-A546_Pos021_S001	00-hzefg6H2S2ruoUAJ26bYsX
85.9762		Nucleus	3	0.000	1.000	802	100000782	100000030	GFP-IMPa4-FL anti-PSF-A546 8C-S-PSF V2.00	0	17. GFP-Imp-a4-FL and anti-PSF-A546_Pos021_S001	00-hzefg6H2S2ruoUAJ26bYsX
61.9284		Nucleus	3	0.000	1.000	803	100000783	100000031	GFP-IMPa4-FL anti-PSF-A546 8C-S-PSF V2.00	0	17. GFP-Imp-a4-FL and anti-PSF-A546_Pos021_S001	00-hzefg6H2S2ruoUAJ26bYsX
72.3769		Nucleus	3	0.000	1.000	804	100000784	100000032	GFP-IMPa4-FL anti-PSF-A546 8C-S-PSF V2.00	0	17. GFP-Imp-a4-FL and anti-PSF-A546_Pos021_S001	00-hzefg6H2S2ruoUAJ26bYsX
75.7921		Nucleus	3	0.000	1.000	805	100000785	100000033	GFP-IMPa4-FL anti-PSF-A546 8C-S-PSF V2.00	0	17. GFP-Imp-a4-FL and anti-PSF-A546_Pos021_S001	00-hzefg6H2S2ruoUAJ26bYsX
83.3685		Nucleus	3	0.000	1.000	806	100000786	100000034	GFP-IMPa4-FL anti-PSF-A546 8C-S-PSF V2.00	0	17. GFP-Imp-a4-FL and anti-PSF-A546_Pos021_S001	00-hzefg6H2S2ruoUAJ26bYsX
77.5433		Nucleus	3	0.000	1.000	807	100000787	100000035	GFP-IMPa4-FL anti-PSF-A546 8C-S-PSF V2.00	0	17. GFP-Imp-a4-FL and anti-PSF-A546_Pos021_S001	00-hzefg6H2S2ruoUAJ26bYsX
79.1924		Nucleus	3	0.000	1.000	808	100000788	100000036	GFP-IMPa4-FL anti-PSF-A546 8C-S-PSF V2.00	0	17. GFP-Imp-a4-FL and anti-PSF-A546_Pos021_S001	00-hzefg6H2S2ruoUAJ26bYsX
75.7134		Nucleus	3	0.000	1.000	809	100000789	100000037	GFP-IMPa4-FL anti-PSF-A546 8C-S-PSF V2.00	0	17. GFP-Imp-a4-FL and anti-PSF-A546_Pos021_S001	00-hzefg6H2S2ruoUAJ26bYsX
63.3079		Nucleus	3	0.000	1.000	810	100000790	100000038	GFP-IMPa4-FL anti-PSF-A546 8C-S-PSF V2.00	0	17. GFP-Imp-a4-FL and anti-PSF-A546_Pos021_S001	00-hzefg6H2S2ruoUAJ26bYsX
49.3122		Nucleus	3	0.000	1.000	811	100000791	100000039	GFP-IMPa4-FL anti-PSF-A546 8C-S-PSF V2.00	0	17. GFP-Imp-a4-FL and anti-PSF-A546_Pos021_S001	00-hzefg6H2S2ruoUAJ26bYsX
54.2811		Nucleus	3	0.000	1.000	812	100000792	100000040	GFP-IMPa4-FL anti-PSF-A546 8C-S-PSF V2.00	0	17. GFP-Imp-a4-FL and anti-PSF-A546_Pos021_S001	00-hzefg6H2S2ruoUAJ26bYsX
77.5573		Nucleus	3	0.000	1.000	813	100000793	100000041	GFP-IMPa4-FL anti-PSF-A546 8C-S-PSF V2.00	0	17. GFP-Imp-a4-FL and anti-PSF-A546_Pos021_S001	00-hzefg6H2S2ruoUAJ26bYsX
85.4579		Nucleus	3	0.000	1.000	814	100000794	100000042	GFP-IMPa4-FL anti-PSF-A546 8C-S-PSF V2.00	0	17. GFP-Imp-a4-FL and anti-PSF-A546_Pos021_S001	00-hzefg6H2S2ruoUAJ26bYsX
108.01		Nucleus	3	0.000	1.000	815	100000795	100000043	GFP-IMPa4-FL anti-PSF-A546 8C-S-PSF V2.00	0	17. GFP-Imp-a4-FL and anti-PSF-A546_Pos021_S001	00-hzefg6H2S2ruoUAJ26bYsX
74.712		Nucleus	3	0.000	1.000	816	100000796	100000044	GFP-IMPa4-FL anti-PSF-A546 8C-S-PSF V2.00	0	17. GFP-Imp-a4-FL and anti-PSF-A546_Pos021_S001	00-hzefg6H2S2ruoUAJ26bYsX
68.0351		Nucleus	3	0.000	1.000	817	100000797	100000045	GFP-IMPa4-FL anti-PSF-A546 8C-S-PSF V2.00	0	17. GFP-Imp-a4-FL and anti-PSF-A546_Pos021_S001	00-hzefg6H2S2ruoUAJ26bYsX
60.6541		Nucleus	3	0.000	1.000	818	100000798	100000046	GFP-IMPa4-FL anti-PSF-A546 8C-S-PSF V2.00	0	17. GFP-Imp-a4-FL and anti-PSF-A546_Pos021_S001	00-hzefg6H2S2ruoUAJ26bYsX
85.9265		Nucleus	3	0.000	1.000	820	100000799	100000000	GFP-IMPa4-FL anti-PSF-A546 8C-S-PSF V2.00	0	17. GFP-Imp-a4-FL and anti-PSF-A546_Pos022_S001	00-kr3LXQtMX7BPfmXKN8DjH6
51.7843		Nucleus	3	0.000	1.000	822	100000800	100000001	GFP-IMPa4-FL anti-PSF-A546 8C-S-PSF V2.00	0	17. GFP-Imp-a4-FL and anti-PSF-A546_Pos022_S001	00-kr3LXQtMX7BPfmXKN8DjH6
45.8265		Nucleus	3	0.000	1.000	823	100000801	100000002	GFP-IMPa4-FL anti-PSF-A546 8C-S-PSF V2.00	0	17. GFP-Imp-a4-FL and anti-PSF-A546_Pos022_S001	00-kr3LXQtMX7BPfmXKN8DjH6
44.6066		Nucleus	3	0.000	1.000	824	100000802	100000003	GFP-IMPa4-FL anti-PSF-A546 8C-S-PSF V2.00	0	17. GFP-Imp-a4-FL and anti-PSF-A546_Pos022_S001	00-kr3LXQtMX7BPfmXKN8DjH6
62.8168		Nucleus	3	0.000	1.000	825	100000803	100000004	GFP-IMPa4-FL anti-PSF-A546 8C-S-PSF V2.00	0	17. GFP-Imp-a4-FL and anti-PSF-A546_Pos022_S001	00-kr3LXQtMX7BPfmXKN8DjH6
55.1178		Nucleus	3	0.000	1.000	826	100000804	100000005	GFP-IMPa4-FL anti-PSF-A546 8C-S-PSF V2.00	0	17. GFP-Imp-a4-FL and anti-PSF-A546_Pos022_S001	00-kr3LXQtMX7BPfmXKN8DjH6
55.2714		Nucleus	3	0.000	1.000	827	100000805	100000006	GFP-IMPa4-FL anti-PSF-A546 8C-S-PSF V2.00	0	17. GFP-Imp-a4-FL and anti-PSF-A546_Pos022_S001	00-kr3LXQtMX7BPfmXKN8DjH6
61.872		Nucleus	3	0.000	1.000	828	100000806	100000007	GFP-IMPa4-FL anti-PSF-A546 8C-S-PSF V2.00	0	17. GFP-Imp-a4-FL and anti-PSF-A546_Pos022_S001	00-kr3LXQtMX7BPfmXKN8DjH6
55.7611		Nucleus	3	0.000	1.000	829	100000807	100000008	GFP-IMPa4-FL anti-PSF-A546 8C-S-PSF V2.00	0	17. GFP-Imp-a4-FL and anti-PSF-A546_Pos022_S001	00-kr3LXQtMX7BPfmXKN8DjH6
62.3228		Nucleus	3	0.000	1.000	830	100000808	100000009	GFP-IMPa4-FL anti-PSF-A546 8C-S-PSF V2.00	0	17. GFP-Imp-a4-FL and anti-PSF-A546_Pos022_S001	00-kr3LXQtMX7BPfmXKN8DjH6
51.5846		Nucleus	3	0.000	1.000	831	100000809	100000010	GFP-IMPa4-FL anti-PSF-A546 8C-S-PSF V2.00	0	17. GFP-Imp-a4-FL and anti-PSF-A546_Pos022_S001	00-kr3LXQtMX7BPfmXKN8DjH6
51.9468		Nucleus	3	0.000	1.000	832	100000810	100000011	GFP-IMPa4-FL anti-PSF-A546 8C-S-PSF V2.00	0	17. GFP-Imp-a4-FL and anti-PSF-A546_Pos022_S001	00-kr3LXQtMX7BPfmXKN8DjH6
39.201		Nucleus	3	0.000	1.000	833	100000811	100000012	GFP-IMPa4-FL anti-PSF-A546 8C-S-PSF V2.00	0	17. GFP-Imp-a4-FL and anti-PSF-A546_Pos022_S001	00-kr3LXQtMX7BPfmXKN8DjH6
44.199		Nucleus	3	0.000	1.000	834	100000812	100000013	GFP-IMPa4-FL anti-PSF-A546 8C-S-PSF V2.00	0	17. GFP-Imp-a4-FL and anti-PSF-A546_Pos022_S001	00-kr3LXQtMX7BPfmXKN8DjH6
55.7271		Nucleus	3	0.000	1.000	835	100000813	100000014	GFP-IMPa4-FL anti-PSF-A546 8C-S-PSF V2.00	0	17. GFP-Imp-a4-FL and anti-PSF-A546_Pos022_S001	00-kr3LXQtMX7BPfmXKN8DjH6
59.625		Nucleus	3	0.000	1.000	836	100000814	100000015	GFP-IMPa4-FL anti-PSF-A546 8C-S-PSF V2.00	0	17. GFP-Imp-a4-FL and anti-PSF-A546_Pos022_S001	00-kr3LXQtMX7BPfmXKN8DjH6
65.3998		Nucleus	3	0.000	1.000	837	100000815	100000016	GFP-IMPa4-FL anti-PSF-A546 8C-S-PSF V2.00	0	17. GFP-Imp-a4-FL and anti-PSF-A546_Pos022_S001	00-kr3LXQtMX7BPfmXKN8DjH6
76.4504		Nucleus	3	0.000	1.000	838	100000816	100000017	GFP-IMPa4-FL anti-PSF-A546 8C-S-PSF V2.00	0	17. GFP-Imp-a4-FL and anti-PSF-A546_Pos022_S001	00-kr3LXQtMX7BPfmXKN8DjH6
72.6883		Nucleus	3	0.000	1.000	839	100000817	100000018	GFP-IMPa4-FL anti-PSF-A546 8C-S-PSF V2.00	0	17. GFP-Imp-a4-FL and anti-PSF-A546_Pos022_S001	00-kr3LXQtMX7BPfmXKN8DjH6
70.6492		Nucleus	3	0.000	1.000	840	100000818	100000019	GFP-IMPa4-FL anti-PSF-A546 8C-S-PSF V2.00	0	17. GFP-Imp-a4-FL and anti-PSF-A546_Pos022_S001	00-kr3LXQtMX7BPfmXKN8DjH6
45.5754		Nucleus	3	0.000	1.000	841	100000819	100000020	GFP-IMPa4-FL anti-PSF-A546 8C-S-PSF V2.00	0	17. GFP-Imp-a4-FL and anti-PSF-A546_Pos022_S001	00-kr3LXQtMX7BPfmXKN8DjH6
63.6395		Nucleus	3	0.000	1.000	842	100000820	100000021	GFP-IMPa4-FL anti-PSF-A546 8C-S-PSF V2.00	0	17. GFP-Imp-a4-FL and anti-PSF-A546_Pos022_S001	00-kr3LXQtMX7BPfmXKN8DjH6
65.8771		Nucleus	3	0.000	1.000	843	100000821	100000022	GFP-IMPa4-FL anti-PSF-A546 8C-S-PSF V2.00	0	17. GFP-Imp-a4-FL and anti-PSF-A546_Pos022_S001	00-kr3LXQtMX7BPfmXKN8DjH6
66.9479		Nucleus	3	0.000	1.000	844	100000822	100000023	GFP-IMPa4-FL anti-PSF-A546 8C-S-PSF V2.00	0	17. GFP-Imp-a4-FL and anti-PSF-A546_Pos022_S001	00-kr3LXQtMX7BPfmXKN8DjH6
110.458		Nucleus	3	0.000	1.000	845	100000823	100000024	GFP-IMPa4-FL anti-PSF-A546 8C-S-PSF V2.00	0	17. GFP-Imp-a4-FL and anti-PSF-A546_Pos022_S001	00-kr3LXQtMX7BPfmXKN8DjH6
114.82		Nucleus	3	0.000	1.000	846	100000824	100000025	GFP-IMPa4-FL anti-PSF-A546 8C-S-PSF V2.00	0	17. GFP-Imp-a4-FL and anti-PSF-A546_Pos022_S001	00-kr3LXQtMX7BPfmXKN8DjH6
49.4919		Nucleus	3	0.000	1.000	847	100000825	100000000	GFP-IMPa4-FL anti-PSF-A546 8C-S-PSF V2.00	0	17. GFP-Imp-a4-FL and anti-PSF-A546_Pos023_S001	00-WzxospCJcRsZxNtcx7jDDU
56.6353		Nucleus	3	0.000	1.000	848	100000826	100000001	GFP-IMPa4-FL anti-PSF-A546 8C-S-PSF V2.00	0	17. GFP-Imp-a4-FL and anti-PSF-A546_Pos023_S001	00-WzxospCJcRsZxNtcx7jDDU
48.5985		Nucleus	3	0.000	1.000	850	100000827	100000002	GFP-IMPa4-FL anti-PSF-A546 8C-S-PSF V2.00	0	17. GFP-Imp-a4-FL and anti-PSF-A546_Pos023_S001	00-WzxospCJcRsZxNtcx7jDDU
46.2925		Nucleus	3	0.000	1.000	851	100000828	100000003	GFP-IMPa4-FL anti-PSF-A546 8C-S-PSF V2.00	0	17. GFP-Imp-a4-FL and anti-PSF-A546_Pos023_S001	00-WzxospCJcRsZxNtcx7jDDU
73.6813		Nucleus	3	0.000	1.000	852	100000829	100000004	GFP-IMPa4-FL anti-PSF-A546 8C-S-PSF V2.00	0	17. GFP-Imp-a4-FL and anti-PSF-A546_Pos023_S001	00-WzxospCJcRsZxNtcx7jDDU
52.331		Nucleus	3	0.000	1.000	853	100000830	100000005	GFP-IMPa4-FL anti-PSF-A546 8C-S-PSF V2.00	0	17. GFP-Imp-a4-FL and anti-PSF-A546_Pos023_S001	00-WzxospCJcRsZxNtcx7jDDU
43.0629		Nucleus	3	0.000	1.000	854	100000831	100000006	GFP-IMPa4-FL anti-PSF-A546 8C-S-PSF V2.00	0	17. GFP-Imp-a4-FL and anti-PSF-A546_Pos023_S001	00-WzxospCJcRsZxNtcx7jDDU
45.4783		Nucleus	3	0.000	1.000	855	100000832	100000007	GFP-IMPa4-FL anti-PSF-A546 8C-S-PSF V2.00	0	17. GFP-Imp-a4-FL and anti-PSF-A546_Pos023_S001	00-WzxospCJcRsZxNtcx7jDDU
44.112		Nucleus	3	0.000	1.000	856	100000833	100000008	GFP-IMPa4-FL anti-PSF-A546 8C-S-PSF V2.00	0	17. GFP-Imp-a4-FL and anti-PSF-A546_Pos023_S001	00-WzxospCJcRsZxNtcx7jDDU
62.6647		Nucleus	3	0.000	1.000	857	100000834	100000009	GFP-IMPa4-FL anti-PSF-A546 8C-S-PSF V2.00	0	17. GFP-Imp-a4-FL and anti-PSF-A546_Pos023_S001	00-WzxospCJcRsZxNtcx7jDDU
58.8451		Nucleus	3	0.000	1.000	858	100000835	100000010	GFP-IMPa4-FL anti-PSF-A546 8C-S-PSF V2.00	0	17. GFP-Imp-a4-FL and anti-PSF-A546_Pos023_S001	00-WzxospCJcRsZxNtcx7jDDU
62.9644		Nucleus	3	0.000	1.000	859	100000836	100000011	GFP-IMPa4-FL anti-PSF-A546 8C-S-PSF V2.00	0	17. GFP-Imp-a4-FL and anti-PSF-A546_Pos023_S001	00-WzxospCJcRsZxNtcx7jDDU
48.7838		Nucleus	3	0.000	1.000	860	100000837	100000012	GFP-IMPa4-FL anti-PSF-A546 8C-S-PSF V2.00	0	17. GFP-Imp-a4-FL and anti-PSF-A546_Pos023_S001	00-WzxospCJcRsZxNtcx7jDDU
58.1753		Nucleus	3	0.000	1.000	861	100000838	100000013	GFP-IMPa4-FL anti-PSF-A546 8C-S-PSF V2.00	0	17. GFP-Imp-a4-FL and anti-PSF-A546_Pos023_S001	00-WzxospCJcRsZxNtcx7jDDU
50.0993		Nucleus	3	0.000	1.000	862	100000839	100000014	GFP-IMPa4-FL anti-PSF-A546 8C-S-PSF V2.00	0	17. GFP-Imp-a4-FL and anti-PSF-A546_Pos023_S001	00-WzxospCJcRsZxNtcx7jDDU
54.9131		Nucleus	3	0.000	1.000	863	100000840	100000015	GFP-IMPa4-FL anti-PSF-A546 8C-S-PSF V2.00	0	17. GFP-Imp-a4-FL and anti-PSF-A546_Pos023_S001	00-WzxospCJcRsZxNtcx7jDDU
47.089		Nucleus	3	0.000	1.000	864	100000841	100000016	GFP-IMPa4-FL anti-PSF-A546 8C-S-PSF V2.00	0	17. GFP-Imp-a4-FL and anti-PSF-A546_Pos023_S001	00-WzxospCJcRsZxNtcx7jDDU
66.9713		Nucleus	3	0.000	1.000	865	100000842	100000017	GFP-IMPa4-FL anti-PSF-A546 8C-S-PSF V2.00	0	17. GFP-Imp-a4-FL and anti-PSF-A546_Pos023_S001	00-WzxospCJcRsZxNtcx7jDDU
59.4171		Nucleus	3	0.000	1.000	866	100000843	100000018	GFP-IMPa4-FL anti-PSF-A546 8C-S-PSF V2.00	0	17. GFP-Imp-a4-FL and anti-PSF-A546_Pos023_S001	00-WzxospCJcRsZxNtcx7jDDU
55.5824		Nucleus	3	0.000	1.000	867	100000844	100000019	GFP-IMPa4-FL anti-PSF-A546 8C-S-PSF V2.00	0	17. GFP-Imp-a4-FL and anti-PSF-A546_Pos023_S001	00-WzxospCJcRsZxNtcx7jDDU
70.3603		Nucleus	3	0.000	1.000	868	100000845	100000020	GFP-IMPa4-FL anti-PSF-A546 8C-S-PSF V2.00	0	17. GFP-Imp-a4-FL and anti-PSF-A546_Pos023_S001	00-WzxospCJcRsZxNtcx7jDDU
76.35		Nucleus	3	0.000	1.000	869	100000846	100000021	GFP-IMPa4-FL anti-PSF-A546 8C-S-PSF V2.00	0	17. GFP-Imp-a4-FL and anti-PSF-A546_Pos023_S001	00-WzxospCJcRsZxNtcx7jDDU
82.9771		Nucleus	3	0.000	1.000	870	100000847	100000022	GFP-IMPa4-FL anti-PSF-A546 8C-S-PSF V2.00	0	17. GFP-Imp-a4-FL and anti-PSF-A546_Pos023_S001	00-WzxospCJcRsZxNtcx7jDDU
78.7755		Nucleus	3	0.000	1.000	871	100000848	100000000	GFP-IMPa4-FL anti-PSF-A546 8C-S-PSF V2.00	0	17. GFP-Imp-a4-FL and anti-PSF-A546_Pos024_S001	00-ecdtRte8X5p7tGCUGM3D7Y
58.2319		Nucleus	3	0.000	1.000	872	100000849	100000001	GFP-IMPa4-FL anti-PSF-A546 8C-S-PSF V2.00	0	17. GFP-Imp-a4-FL and anti-PSF-A546_Pos024_S001	00-ecdtRte8X5p7tGCUGM3D7Y
58.7038		Nucleus	3	0.000	1.000	873	100000850	100000002	GFP-IMPa4-FL anti-PSF-A546 8C-S-PSF V2.00	0	17. GFP-Imp-a4-FL and anti-PSF-A546_Pos024_S001	00-ecdtRte8X5p7tGCUGM3D7Y
69.3066		Nucleus	3	0.000	1.000	874	100000851	100000003	GFP-IMPa4-FL anti-PSF-A546 8C-S-PSF V2.00	0	17. GFP-Imp-a4-FL and anti-PSF-A546_Pos024_S001	00-ecdtRte8X5p7tGCUGM3D7Y
66.9489		Nucleus	3	0.000	1.000	875	100000852	100000004	GFP-IMPa4-FL anti-PSF-A546 8C-S-PSF V2.00	0	17. GFP-Imp-a4-FL and anti-PSF-A546_Pos024_S001	00-ecdtRte8X5p7tGCUGM3D7Y
99.4194		Nucleus	3	0.000	1.000	876	100000853	100000005	GFP-IMPa4-FL anti-PSF-A546 8C-S-PSF V2.00	0	17. GFP-Imp-a4-FL and anti-PSF-A546_Pos024_S001	00-ecdtRte8X5p7tGCUGM3D7Y
46.695		Nucleus	3	0.000	1.000	877	100000854	100000006	GFP-IMPa4-FL anti-PSF-A546 8C-S-PSF V2.00	0	17. GFP-Imp-a4-FL and anti-PSF-A546_Pos024_S001	00-ecdtRte8X5p7tGCUGM3D7Y
51.6051		Nucleus	3	0.000	1.000	878	100000855	100000007	GFP-IMPa4-FL anti-PSF-A546 8C-S-PSF V2.00	0	17. GFP-Imp-a4-FL and anti-PSF-A546_Pos024_S001	00-ecdtRte8X5p7tGCUGM3D7Y
50.0338		Nucleus	3	0.000	1.000	879	100000856	100000008	GFP-IMPa4-FL anti-PSF-A546 8C-S-PSF V2.00	0	17. GFP-Imp-a4-FL and anti-PSF-A546_Pos024_S001	00-ecdtRte8X5p7tGCUGM3D7Y
51.7663		Nucleus	3	0.000	1.000	880	100000857	100000009	GFP-IMPa4-FL anti-PSF-A546 8C-S-PSF V2.00	0	17. GFP-Imp-a4-FL and anti-PSF-A546_Pos024_S001	00-ecdtRte8X5p7tGCUGM3D7Y
61.6939		Nucleus	3	0.000	1.000	881	100000858	100000010	GFP-IMPa4-FL anti-PSF-A546 8C-S-PSF V2.00	0	17. GFP-Imp-a4-FL and anti-PSF-A546_Pos024_S001	00-ecdtRte8X5p7tGCUGM3D7Y
52.0884		Nucleus	3	0.000	1.000	882	100000859	100000011	GFP-IMPa4-FL anti-PSF-A546 8C-S-PSF V2.00	0	17. GFP-Imp-a4-FL and anti-PSF-A546_Pos024_S001	00-ecdtRte8X5p7tGCUGM3D7Y
65.9622		Nucleus	3	0.000	1.000	883	100000860	100000012	GFP-IMPa4-FL anti-PSF-A546 8C-S-PSF V2.00	0	17. GFP-Imp-a4-FL and anti-PSF-A546_Pos024_S001	00-ecdtRte8X5p7tGCUGM3D7Y
52.8085		Nucleus	3	0.000	1.000	884	100000861	100000013	GFP-IMPa4-FL anti-PSF-A546 8C-S-PSF V2.00	0	17. GFP-Imp-a4-FL and anti-PSF-A546_Pos024_S001	00-ecdtRte8X5p7tGCUGM3D7Y
60.2236		Nucleus	3	0.000	1.000	885	100000862	100000014	GFP-IMPa4-FL anti-PSF-A546 8C-S-PSF V2.00	0	17. GFP-Imp-a4-FL and anti-PSF-A546_Pos024_S001	00-ecdtRte8X5p7tGCUGM3D7Y
48.9201		Nucleus	3	0.000	1.000	887	100000863	100000015	GFP-IMPa4-FL anti-PSF-A546 8C-S-PSF V2.00	0	17. GFP-Imp-a4-FL and anti-PSF-A546_Pos024_S001	00-ecdtRte8X5p7tGCUGM3D7Y
50.2615		Nucleus	3	0.000	1.000	888	100000864	100000016	GFP-IMPa4-FL anti-PSF-A546 8C-S-PSF V2.00	0	17. GFP-Imp-a4-FL and anti-PSF-A546_Pos024_S001	00-ecdtRte8X5p7tGCUGM3D7Y
49.2204		Nucleus	3	0.000	1.000	889	100000865	100000017	GFP-IMPa4-FL anti-PSF-A546 8C-S-PSF V2.00	0	17. GFP-Imp-a4-FL and anti-PSF-A546_Pos024_S001	00-ecdtRte8X5p7tGCUGM3D7Y
62.3585		Nucleus	3	0.000	1.000	890	100000866	100000018	GFP-IMPa4-FL anti-PSF-A546 8C-S-PSF V2.00	0	17. GFP-Imp-a4-FL and anti-PSF-A546_Pos024_S001	00-ecdtRte8X5p7tGCUGM3D7Y
57.2979		Nucleus	3	0.000	1.000	891	100000867	100000019	GFP-IMPa4-FL anti-PSF-A546 8C-S-PSF V2.00	0	17. GFP-Imp-a4-FL and anti-PSF-A546_Pos024_S001	00-ecdtRte8X5p7tGCUGM3D7Y
52.2055		Nucleus	3	0.000	1.000	892	100000868	100000020	GFP-IMPa4-FL anti-PSF-A546 8C-S-PSF V2.00	0	17. GFP-Imp-a4-FL and anti-PSF-A546_Pos024_S001	00-ecdtRte8X5p7tGCUGM3D7Y
53.1893		Nucleus	3	0.000	1.000	893	100000869	100000021	GFP-IMPa4-FL anti-PSF-A546 8C-S-PSF V2.00	0	17. GFP-Imp-a4-FL and anti-PSF-A546_Pos024_S001	00-ecdtRte8X5p7tGCUGM3D7Y
53.0464		Nucleus	3	0.000	1.000	894	100000870	100000022	GFP-IMPa4-FL anti-PSF-A546 8C-S-PSF V2.00	0	17. GFP-Imp-a4-FL and anti-PSF-A546_Pos024_S001	00-ecdtRte8X5p7tGCUGM3D7Y
53.8563		Nucleus	3	0.000	1.000	895	100000871	100000023	GFP-IMPa4-FL anti-PSF-A546 8C-S-PSF V2.00	0	17. GFP-Imp-a4-FL and anti-PSF-A546_Pos024_S001	00-ecdtRte8X5p7tGCUGM3D7Y
72.711		Nucleus	3	0.000	1.000	896	100000872	100000024	GFP-IMPa4-FL anti-PSF-A546 8C-S-PSF V2.00	0	17. GFP-Imp-a4-FL and anti-PSF-A546_Pos024_S001	00-ecdtRte8X5p7tGCUGM3D7Y
58.8969		Nucleus	3	0.000	1.000	897	100000873	100000000	GFP-IMPa4-FL anti-PSF-A546 8C-S-PSF V2.00	0	17. GFP-Imp-a4-FL and anti-PSF-A546_Pos025_S001	00-TRregJHhmDCBS5rb9WMGPj
55.9393		Nucleus	3	0.000	1.000	898	100000874	100000001	GFP-IMPa4-FL anti-PSF-A546 8C-S-PSF V2.00	0	17. GFP-Imp-a4-FL and anti-PSF-A546_Pos025_S001	00-TRregJHhmDCBS5rb9WMGPj
55.337		Nucleus	3	0.000	1.000	899	100000875	100000002	GFP-IMPa4-FL anti-PSF-A546 8C-S-PSF V2.00	0	17. GFP-Imp-a4-FL and anti-PSF-A546_Pos025_S001	00-TRregJHhmDCBS5rb9WMGPj
50.0298		Nucleus	3	0.000	1.000	900	100000876	100000003	GFP-IMPa4-FL anti-PSF-A546 8C-S-PSF V2.00	0	17. GFP-Imp-a4-FL and anti-PSF-A546_Pos025_S001	00-TRregJHhmDCBS5rb9WMGPj
51.6086		Nucleus	3	0.000	1.000	902	100000877	100000004	GFP-IMPa4-FL anti-PSF-A546 8C-S-PSF V2.00	0	17. GFP-Imp-a4-FL and anti-PSF-A546_Pos025_S001	00-TRregJHhmDCBS5rb9WMGPj
49.7342		Nucleus	3	0.000	1.000	903	100000878	100000005	GFP-IMPa4-FL anti-PSF-A546 8C-S-PSF V2.00	0	17. GFP-Imp-a4-FL and anti-PSF-A546_Pos025_S001	00-TRregJHhmDCBS5rb9WMGPj
47.7798		Nucleus	3	0.000	1.000	904	100000879	100000006	GFP-IMPa4-FL anti-PSF-A546 8C-S-PSF V2.00	0	17. GFP-Imp-a4-FL and anti-PSF-A546_Pos025_S001	00-TRregJHhmDCBS5rb9WMGPj
61.79		Nucleus	3	0.000	1.000	905	100000880	100000007	GFP-IMPa4-FL anti-PSF-A546 8C-S-PSF V2.00	0	17. GFP-Imp-a4-FL and anti-PSF-A546_Pos025_S001	00-TRregJHhmDCBS5rb9WMGPj
68.0744		Nucleus	3	0.000	1.000	906	100000881	100000008	GFP-IMPa4-FL anti-PSF-A546 8C-S-PSF V2.00	0	17. GFP-Imp-a4-FL and anti-PSF-A546_Pos025_S001	00-TRregJHhmDCBS5rb9WMGPj
64.3475		Nucleus	3	0.000	1.000	907	100000882	100000009	GFP-IMPa4-FL anti-PSF-A546 8C-S-PSF V2.00	0	17. GFP-Imp-a4-FL and anti-PSF-A546_Pos025_S001	00-TRregJHhmDCBS5rb9WMGPj
68.0803		Nucleus	3	0.000	1.000	908	100000883	100000010	GFP-IMPa4-FL anti-PSF-A546 8C-S-PSF V2.00	0	17. GFP-Imp-a4-FL and anti-PSF-A546_Pos025_S001	00-TRregJHhmDCBS5rb9WMGPj
53.8507		Nucleus	3	0.000	1.000	909	100000884	100000011	GFP-IMPa4-FL anti-PSF-A546 8C-S-PSF V2.00	0	17. GFP-Imp-a4-FL and anti-PSF-A546_Pos025_S001	00-TRregJHhmDCBS5rb9WMGPj
45.4059		Nucleus	3	0.000	1.000	910	100000885	100000012	GFP-IMPa4-FL anti-PSF-A546 8C-S-PSF V2.00	0	17. GFP-Imp-a4-FL and anti-PSF-A546_Pos025_S001	00-TRregJHhmDCBS5rb9WMGPj
54.6526		Nucleus	3	0.000	1.000	911	100000886	100000013	GFP-IMPa4-FL anti-PSF-A546 8C-S-PSF V2.00	0	17. GFP-Imp-a4-FL and anti-PSF-A546_Pos025_S001	00-TRregJHhmDCBS5rb9WMGPj
52.4639		Nucleus	3	0.000	1.000	912	100000887	100000014	GFP-IMPa4-FL anti-PSF-A546 8C-S-PSF V2.00	0	17. GFP-Imp-a4-FL and anti-PSF-A546_Pos025_S001	00-TRregJHhmDCBS5rb9WMGPj
54.8196		Nucleus	3	0.000	1.000	913	100000888	100000015	GFP-IMPa4-FL anti-PSF-A546 8C-S-PSF V2.00	0	17. GFP-Imp-a4-FL and anti-PSF-A546_Pos025_S001	00-TRregJHhmDCBS5rb9WMGPj
52.3536		Nucleus	3	0.000	1.000	914	100000889	100000016	GFP-IMPa4-FL anti-PSF-A546 8C-S-PSF V2.00	0	17. GFP-Imp-a4-FL and anti-PSF-A546_Pos025_S001	00-TRregJHhmDCBS5rb9WMGPj
46.6726		Nucleus	3	0.000	1.000	915	100000890	100000017	GFP-IMPa4-FL anti-PSF-A546 8C-S-PSF V2.00	0	17. GFP-Imp-a4-FL and anti-PSF-A546_Pos025_S001	00-TRregJHhmDCBS5rb9WMGPj
70.096		Nucleus	3	0.000	1.000	916	100000891	100000018	GFP-IMPa4-FL anti-PSF-A546 8C-S-PSF V2.00	0	17. GFP-Imp-a4-FL and anti-PSF-A546_Pos025_S001	00-TRregJHhmDCBS5rb9WMGPj
68.2019		Nucleus	3	0.000	1.000	917	100000892	100000019	GFP-IMPa4-FL anti-PSF-A546 8C-S-PSF V2.00	0	17. GFP-Imp-a4-FL and anti-PSF-A546_Pos025_S001	00-TRregJHhmDCBS5rb9WMGPj
72.0572		Nucleus	3	0.000	1.000	918	100000893	100000020	GFP-IMPa4-FL anti-PSF-A546 8C-S-PSF V2.00	0	17. GFP-Imp-a4-FL and anti-PSF-A546_Pos025_S001	00-TRregJHhmDCBS5rb9WMGPj
62.7821		Nucleus	3	0.000	1.000	919	100000894	100000021	GFP-IMPa4-FL anti-PSF-A546 8C-S-PSF V2.00	0	17. GFP-Imp-a4-FL and anti-PSF-A546_Pos025_S001	00-TRregJHhmDCBS5rb9WMGPj
50.9384		Nucleus	3	0.000	1.000	920	100000895	100000022	GFP-IMPa4-FL anti-PSF-A546 8C-S-PSF V2.00	0	17. GFP-Imp-a4-FL and anti-PSF-A546_Pos025_S001	00-TRregJHhmDCBS5rb9WMGPj
67.935		Nucleus	3	0.000	1.000	921	100000896	100000023	GFP-IMPa4-FL anti-PSF-A546 8C-S-PSF V2.00	0	17. GFP-Imp-a4-FL and anti-PSF-A546_Pos025_S001	00-TRregJHhmDCBS5rb9WMGPj
56.7595		Nucleus	3	0.000	1.000	922	100000897	100000024	GFP-IMPa4-FL anti-PSF-A546 8C-S-PSF V2.00	0	17. GFP-Imp-a4-FL and anti-PSF-A546_Pos025_S001	00-TRregJHhmDCBS5rb9WMGPj
63.9385		Nucleus	3	0.000	1.000	923	100000898	100000025	GFP-IMPa4-FL anti-PSF-A546 8C-S-PSF V2.00	0	17. GFP-Imp-a4-FL and anti-PSF-A546_Pos025_S001	00-TRregJHhmDCBS5rb9WMGPj
70.3325		Nucleus	3	0.000	1.000	924	100000899	100000026	GFP-IMPa4-FL anti-PSF-A546 8C-S-PSF V2.00	0	17. GFP-Imp-a4-FL and anti-PSF-A546_Pos025_S001	00-TRregJHhmDCBS5rb9WMGPj
42.0277		Nucleus	3	0.000	1.000	927	100000900	100000000	GFP-IMPa4-FL anti-PSF-A546 8C-S-PSF V2.00	0	17. GFP-Imp-a4-FL and anti-PSF-A546_Pos026_S001	00-8ykWqB6YXwNJZeSW54jDZT
44.8515		Nucleus	3	0.000	1.000	928	100000901	100000001	GFP-IMPa4-FL anti-PSF-A546 8C-S-PSF V2.00	0	17. GFP-Imp-a4-FL and anti-PSF-A546_Pos026_S001	00-8ykWqB6YXwNJZeSW54jDZT
81.0634		Nucleus	3	0.000	1.000	929	100000902	100000002	GFP-IMPa4-FL anti-PSF-A546 8C-S-PSF V2.00	0	17. GFP-Imp-a4-FL and anti-PSF-A546_Pos026_S001	00-8ykWqB6YXwNJZeSW54jDZT
75.5519		Nucleus	3	0.000	1.000	930	100000903	100000003	GFP-IMPa4-FL anti-PSF-A546 8C-S-PSF V2.00	0	17. GFP-Imp-a4-FL and anti-PSF-A546_Pos026_S001	00-8ykWqB6YXwNJZeSW54jDZT
47.8845		Nucleus	3	0.000	1.000	931	100000904	100000004	GFP-IMPa4-FL anti-PSF-A546 8C-S-PSF V2.00	0	17. GFP-Imp-a4-FL and anti-PSF-A546_Pos026_S001	00-8ykWqB6YXwNJZeSW54jDZT
51.1438		Nucleus	3	0.000	1.000	932	100000905	100000000	GFP-IMPa4-FL anti-PSF-A546 8C-S-PSF V2.00	0	17. GFP-Imp-a4-FL and anti-PSF-A546_Pos027_S001	00-iQmRQJPrdYBcMnjmxfZFGg
48.27		Nucleus	3	0.000	1.000	933	100000906	100000001	GFP-IMPa4-FL anti-PSF-A546 8C-S-PSF V2.00	0	17. GFP-Imp-a4-FL and anti-PSF-A546_Pos027_S001	00-iQmRQJPrdYBcMnjmxfZFGg
59.4264		Nucleus	3	0.000	1.000	934	100000907	100000002	GFP-IMPa4-FL anti-PSF-A546 8C-S-PSF V2.00	0	17. GFP-Imp-a4-FL and anti-PSF-A546_Pos027_S001	00-iQmRQJPrdYBcMnjmxfZFGg
50.9467		Nucleus	3	0.000	1.000	935	100000908	100000003	GFP-IMPa4-FL anti-PSF-A546 8C-S-PSF V2.00	0	17. GFP-Imp-a4-FL and anti-PSF-A546_Pos027_S001	00-iQmRQJPrdYBcMnjmxfZFGg
46.2977		Nucleus	3	0.000	1.000	936	100000909	100000004	GFP-IMPa4-FL anti-PSF-A546 8C-S-PSF V2.00	0	17. GFP-Imp-a4-FL and anti-PSF-A546_Pos027_S001	00-iQmRQJPrdYBcMnjmxfZFGg
43.3572		Nucleus	3	0.000	1.000	937	100000910	100000005	GFP-IMPa4-FL anti-PSF-A546 8C-S-PSF V2.00	0	17. GFP-Imp-a4-FL and anti-PSF-A546_Pos027_S001	00-iQmRQJPrdYBcMnjmxfZFGg
76.2216		Nucleus	3	0.000	1.000	938	100000911	100000006	GFP-IMPa4-FL anti-PSF-A546 8C-S-PSF V2.00	0	17. GFP-Imp-a4-FL and anti-PSF-A546_Pos027_S001	00-iQmRQJPrdYBcMnjmxfZFGg
69.9142		Nucleus	3	0.000	1.000	939	100000912	100000007	GFP-IMPa4-FL anti-PSF-A546 8C-S-PSF V2.00	0	17. GFP-Imp-a4-FL and anti-PSF-A546_Pos027_S001	00-iQmRQJPrdYBcMnjmxfZFGg
68.8192		Nucleus	3	0.000	1.000	940	100000913	100000008	GFP-IMPa4-FL anti-PSF-A546 8C-S-PSF V2.00	0	17. GFP-Imp-a4-FL and anti-PSF-A546_Pos027_S001	00-iQmRQJPrdYBcMnjmxfZFGg
60.9911		Nucleus	3	0.000	1.000	941	100000914	100000009	GFP-IMPa4-FL anti-PSF-A546 8C-S-PSF V2.00	0	17. GFP-Imp-a4-FL and anti-PSF-A546_Pos027_S001	00-iQmRQJPrdYBcMnjmxfZFGg
71.0682		Nucleus	3	0.000	1.000	942	100000915	100000010	GFP-IMPa4-FL anti-PSF-A546 8C-S-PSF V2.00	0	17. GFP-Imp-a4-FL and anti-PSF-A546_Pos027_S001	00-iQmRQJPrdYBcMnjmxfZFGg
69.9554		Nucleus	3	0.000	1.000	943	100000916	100000011	GFP-IMPa4-FL anti-PSF-A546 8C-S-PSF V2.00	0	17. GFP-Imp-a4-FL and anti-PSF-A546_Pos027_S001	00-iQmRQJPrdYBcMnjmxfZFGg
62.0833		Nucleus	3	0.000	1.000	944	100000917	100000012	GFP-IMPa4-FL anti-PSF-A546 8C-S-PSF V2.00	0	17. GFP-Imp-a4-FL and anti-PSF-A546_Pos027_S001	00-iQmRQJPrdYBcMnjmxfZFGg
61.8063		Nucleus	3	0.000	1.000	945	100000918	100000013	GFP-IMPa4-FL anti-PSF-A546 8C-S-PSF V2.00	0	17. GFP-Imp-a4-FL and anti-PSF-A546_Pos027_S001	00-iQmRQJPrdYBcMnjmxfZFGg
72.8474		Nucleus	3	0.000	1.000	946	100000919	100000014	GFP-IMPa4-FL anti-PSF-A546 8C-S-PSF V2.00	0	17. GFP-Imp-a4-FL and anti-PSF-A546_Pos027_S001	00-iQmRQJPrdYBcMnjmxfZFGg
77.5065		Nucleus	3	0.000	1.000	947	100000920	100000015	GFP-IMPa4-FL anti-PSF-A546 8C-S-PSF V2.00	0	17. GFP-Imp-a4-FL and anti-PSF-A546_Pos027_S001	00-iQmRQJPrdYBcMnjmxfZFGg
76.3828		Nucleus	3	0.000	1.000	948	100000921	100000016	GFP-IMPa4-FL anti-PSF-A546 8C-S-PSF V2.00	0	17. GFP-Imp-a4-FL and anti-PSF-A546_Pos027_S001	00-iQmRQJPrdYBcMnjmxfZFGg
75.277		Nucleus	3	0.000	1.000	949	100000922	100000017	GFP-IMPa4-FL anti-PSF-A546 8C-S-PSF V2.00	0	17. GFP-Imp-a4-FL and anti-PSF-A546_Pos027_S001	00-iQmRQJPrdYBcMnjmxfZFGg
55.4192		Nucleus	3	0.000	1.000	950	100000923	100000018	GFP-IMPa4-FL anti-PSF-A546 8C-S-PSF V2.00	0	17. GFP-Imp-a4-FL and anti-PSF-A546_Pos027_S001	00-iQmRQJPrdYBcMnjmxfZFGg
52.8543		Nucleus	3	0.000	1.000	951	100000924	100000019	GFP-IMPa4-FL anti-PSF-A546 8C-S-PSF V2.00	0	17. GFP-Imp-a4-FL and anti-PSF-A546_Pos027_S001	00-iQmRQJPrdYBcMnjmxfZFGg
70.7239		Nucleus	3	0.000	1.000	952	100000925	100000020	GFP-IMPa4-FL anti-PSF-A546 8C-S-PSF V2.00	0	17. GFP-Imp-a4-FL and anti-PSF-A546_Pos027_S001	00-iQmRQJPrdYBcMnjmxfZFGg
85.7756		Nucleus	3	0.000	1.000	953	100000926	100000021	GFP-IMPa4-FL anti-PSF-A546 8C-S-PSF V2.00	0	17. GFP-Imp-a4-FL and anti-PSF-A546_Pos027_S001	00-iQmRQJPrdYBcMnjmxfZFGg
73.0438		Nucleus	3	0.000	1.000	954	100000927	100000022	GFP-IMPa4-FL anti-PSF-A546 8C-S-PSF V2.00	0	17. GFP-Imp-a4-FL and anti-PSF-A546_Pos027_S001	00-iQmRQJPrdYBcMnjmxfZFGg
75.5227		Nucleus	3	0.000	1.000	955	100000928	100000023	GFP-IMPa4-FL anti-PSF-A546 8C-S-PSF V2.00	0	17. GFP-Imp-a4-FL and anti-PSF-A546_Pos027_S001	00-iQmRQJPrdYBcMnjmxfZFGg
85.947		Nucleus	3	0.000	1.000	956	100000929	100000024	GFP-IMPa4-FL anti-PSF-A546 8C-S-PSF V2.00	0	17. GFP-Imp-a4-FL and anti-PSF-A546_Pos027_S001	00-iQmRQJPrdYBcMnjmxfZFGg
109.294		Nucleus	3	0.000	1.000	957	100000930	100000025	GFP-IMPa4-FL anti-PSF-A546 8C-S-PSF V2.00	0	17. GFP-Imp-a4-FL and anti-PSF-A546_Pos027_S001	00-iQmRQJPrdYBcMnjmxfZFGg
96.5733		Nucleus	3	0.000	1.000	958	100000931	100000026	GFP-IMPa4-FL anti-PSF-A546 8C-S-PSF V2.00	0	17. GFP-Imp-a4-FL and anti-PSF-A546_Pos027_S001	00-iQmRQJPrdYBcMnjmxfZFGg
107.799		Nucleus	3	0.000	1.000	959	100000932	100000000	GFP-IMPa4-FL anti-PSF-A546 8C-S-PSF V2.00	0	17. GFP-Imp-a4-FL and anti-PSF-A546_Pos028_S001	00-oGFyVLy3eytNPKbjQnipPL
57.579		Nucleus	3	0.000	1.000	960	100000933	100000001	GFP-IMPa4-FL anti-PSF-A546 8C-S-PSF V2.00	0	17. GFP-Imp-a4-FL and anti-PSF-A546_Pos028_S001	00-oGFyVLy3eytNPKbjQnipPL
63.0143		Nucleus	3	0.000	1.000	961	100000934	100000002	GFP-IMPa4-FL anti-PSF-A546 8C-S-PSF V2.00	0	17. GFP-Imp-a4-FL and anti-PSF-A546_Pos028_S001	00-oGFyVLy3eytNPKbjQnipPL
70.8591		Nucleus	3	0.000	1.000	962	100000935	100000003	GFP-IMPa4-FL anti-PSF-A546 8C-S-PSF V2.00	0	17. GFP-Imp-a4-FL and anti-PSF-A546_Pos028_S001	00-oGFyVLy3eytNPKbjQnipPL
59.4418		Nucleus	3	0.000	1.000	963	100000936	100000004	GFP-IMPa4-FL anti-PSF-A546 8C-S-PSF V2.00	0	17. GFP-Imp-a4-FL and anti-PSF-A546_Pos028_S001	00-oGFyVLy3eytNPKbjQnipPL
56.2721		Nucleus	3	0.000	1.000	964	100000937	100000005	GFP-IMPa4-FL anti-PSF-A546 8C-S-PSF V2.00	0	17. GFP-Imp-a4-FL and anti-PSF-A546_Pos028_S001	00-oGFyVLy3eytNPKbjQnipPL
60.5144		Nucleus	3	0.000	1.000	965	100000938	100000006	GFP-IMPa4-FL anti-PSF-A546 8C-S-PSF V2.00	0	17. GFP-Imp-a4-FL and anti-PSF-A546_Pos028_S001	00-oGFyVLy3eytNPKbjQnipPL
62.5704		Nucleus	3	0.000	1.000	966	100000939	100000007	GFP-IMPa4-FL anti-PSF-A546 8C-S-PSF V2.00	0	17. GFP-Imp-a4-FL and anti-PSF-A546_Pos028_S001	00-oGFyVLy3eytNPKbjQnipPL
68.5962		Nucleus	3	0.000	1.000	967	100000940	100000008	GFP-IMPa4-FL anti-PSF-A546 8C-S-PSF V2.00	0	17. GFP-Imp-a4-FL and anti-PSF-A546_Pos028_S001	00-oGFyVLy3eytNPKbjQnipPL
61.2128		Nucleus	3	0.000	1.000	968	100000941	100000009	GFP-IMPa4-FL anti-PSF-A546 8C-S-PSF V2.00	0	17. GFP-Imp-a4-FL and anti-PSF-A546_Pos028_S001	00-oGFyVLy3eytNPKbjQnipPL
61.7048		Nucleus	3	0.000	1.000	969	100000942	100000010	GFP-IMPa4-FL anti-PSF-A546 8C-S-PSF V2.00	0	17. GFP-Imp-a4-FL and anti-PSF-A546_Pos028_S001	00-oGFyVLy3eytNPKbjQnipPL
58.111		Nucleus	3	0.000	1.000	970	100000943	100000011	GFP-IMPa4-FL anti-PSF-A546 8C-S-PSF V2.00	0	17. GFP-Imp-a4-FL and anti-PSF-A546_Pos028_S001	00-oGFyVLy3eytNPKbjQnipPL
56.515		Nucleus	3	0.000	1.000	971	100000944	100000012	GFP-IMPa4-FL anti-PSF-A546 8C-S-PSF V2.00	0	17. GFP-Imp-a4-FL and anti-PSF-A546_Pos028_S001	00-oGFyVLy3eytNPKbjQnipPL
56.54		Nucleus	3	0.000	1.000	972	100000945	100000013	GFP-IMPa4-FL anti-PSF-A546 8C-S-PSF V2.00	0	17. GFP-Imp-a4-FL and anti-PSF-A546_Pos028_S001	00-oGFyVLy3eytNPKbjQnipPL
70.6897		Nucleus	3	0.000	1.000	973	100000946	100000014	GFP-IMPa4-FL anti-PSF-A546 8C-S-PSF V2.00	0	17. GFP-Imp-a4-FL and anti-PSF-A546_Pos028_S001	00-oGFyVLy3eytNPKbjQnipPL
68.4727		Nucleus	3	0.000	1.000	974	100000947	100000015	GFP-IMPa4-FL anti-PSF-A546 8C-S-PSF V2.00	0	17. GFP-Imp-a4-FL and anti-PSF-A546_Pos028_S001	00-oGFyVLy3eytNPKbjQnipPL
66.2407		Nucleus	3	0.000	1.000	975	100000948	100000016	GFP-IMPa4-FL anti-PSF-A546 8C-S-PSF V2.00	0	17. GFP-Imp-a4-FL and anti-PSF-A546_Pos028_S001	00-oGFyVLy3eytNPKbjQnipPL
58.8911		Nucleus	3	0.000	1.000	976	100000949	100000017	GFP-IMPa4-FL anti-PSF-A546 8C-S-PSF V2.00	0	17. GFP-Imp-a4-FL and anti-PSF-A546_Pos028_S001	00-oGFyVLy3eytNPKbjQnipPL
59.1005		Nucleus	3	0.000	1.000	977	100000950	100000018	GFP-IMPa4-FL anti-PSF-A546 8C-S-PSF V2.00	0	17. GFP-Imp-a4-FL and anti-PSF-A546_Pos028_S001	00-oGFyVLy3eytNPKbjQnipPL
87.3355		Nucleus	3	0.000	1.000	978	100000951	100000019	GFP-IMPa4-FL anti-PSF-A546 8C-S-PSF V2.00	0	17. GFP-Imp-a4-FL and anti-PSF-A546_Pos028_S001	00-oGFyVLy3eytNPKbjQnipPL
41.7338		Nucleus	3	0.000	1.000	979	100000952	100000020	GFP-IMPa4-FL anti-PSF-A546 8C-S-PSF V2.00	0	17. GFP-Imp-a4-FL and anti-PSF-A546_Pos028_S001	00-oGFyVLy3eytNPKbjQnipPL
65.0194		Nucleus	3	0.000	1.000	980	100000953	100000021	GFP-IMPa4-FL anti-PSF-A546 8C-S-PSF V2.00	0	17. GFP-Imp-a4-FL and anti-PSF-A546_Pos028_S001	00-oGFyVLy3eytNPKbjQnipPL
59.1468		Nucleus	3	0.000	1.000	981	100000954	100000022	GFP-IMPa4-FL anti-PSF-A546 8C-S-PSF V2.00	0	17. GFP-Imp-a4-FL and anti-PSF-A546_Pos028_S001	00-oGFyVLy3eytNPKbjQnipPL
60.8296		Nucleus	3	0.000	1.000	982	100000955	100000023	GFP-IMPa4-FL anti-PSF-A546 8C-S-PSF V2.00	0	17. GFP-Imp-a4-FL and anti-PSF-A546_Pos028_S001	00-oGFyVLy3eytNPKbjQnipPL
97.2333		Nucleus	3	0.000	1.000	983	100000956	100000024	GFP-IMPa4-FL anti-PSF-A546 8C-S-PSF V2.00	0	17. GFP-Imp-a4-FL and anti-PSF-A546_Pos028_S001	00-oGFyVLy3eytNPKbjQnipPL
71.8535		Nucleus	3	0.000	1.000	984	100000957	100000025	GFP-IMPa4-FL anti-PSF-A546 8C-S-PSF V2.00	0	17. GFP-Imp-a4-FL and anti-PSF-A546_Pos028_S001	00-oGFyVLy3eytNPKbjQnipPL
78.3767		Nucleus	3	0.000	1.000	985	100000958	100000026	GFP-IMPa4-FL anti-PSF-A546 8C-S-PSF V2.00	0	17. GFP-Imp-a4-FL and anti-PSF-A546_Pos028_S001	00-oGFyVLy3eytNPKbjQnipPL
76.057		Nucleus	3	0.000	1.000	986	100000959	100000027	GFP-IMPa4-FL anti-PSF-A546 8C-S-PSF V2.00	0	17. GFP-Imp-a4-FL and anti-PSF-A546_Pos028_S001	00-oGFyVLy3eytNPKbjQnipPL
64.0203		Nucleus	3	0.000	1.000	987	100000960	100000028	GFP-IMPa4-FL anti-PSF-A546 8C-S-PSF V2.00	0	17. GFP-Imp-a4-FL and anti-PSF-A546_Pos028_S001	00-oGFyVLy3eytNPKbjQnipPL
70.2073		Nucleus	3	0.000	1.000	988	100000961	100000029	GFP-IMPa4-FL anti-PSF-A546 8C-S-PSF V2.00	0	17. GFP-Imp-a4-FL and anti-PSF-A546_Pos028_S001	00-oGFyVLy3eytNPKbjQnipPL
63.9137		Nucleus	3	0.000	1.000	989	100000962	100000030	GFP-IMPa4-FL anti-PSF-A546 8C-S-PSF V2.00	0	17. GFP-Imp-a4-FL and anti-PSF-A546_Pos028_S001	00-oGFyVLy3eytNPKbjQnipPL
71.3103		Nucleus	3	0.000	1.000	990	100000963	100000031	GFP-IMPa4-FL anti-PSF-A546 8C-S-PSF V2.00	0	17. GFP-Imp-a4-FL and anti-PSF-A546_Pos028_S001	00-oGFyVLy3eytNPKbjQnipPL
60.4199		Nucleus	3	0.000	1.000	991	100000964	100000032	GFP-IMPa4-FL anti-PSF-A546 8C-S-PSF V2.00	0	17. GFP-Imp-a4-FL and anti-PSF-A546_Pos028_S001	00-oGFyVLy3eytNPKbjQnipPL
60.7895		Nucleus	3	0.000	1.000	992	100000965	100000033	GFP-IMPa4-FL anti-PSF-A546 8C-S-PSF V2.00	0	17. GFP-Imp-a4-FL and anti-PSF-A546_Pos028_S001	00-oGFyVLy3eytNPKbjQnipPL
62.0638		Nucleus	3	0.000	1.000	993	100000966	100000034	GFP-IMPa4-FL anti-PSF-A546 8C-S-PSF V2.00	0	17. GFP-Imp-a4-FL and anti-PSF-A546_Pos028_S001	00-oGFyVLy3eytNPKbjQnipPL
111.588		Nucleus	3	0.000	1.000	994	100000967	100000035	GFP-IMPa4-FL anti-PSF-A546 8C-S-PSF V2.00	0	17. GFP-Imp-a4-FL and anti-PSF-A546_Pos028_S001	00-oGFyVLy3eytNPKbjQnipPL
87.2832		Nucleus	3	0.000	1.000	995	100000968	100000036	GFP-IMPa4-FL anti-PSF-A546 8C-S-PSF V2.00	0	17. GFP-Imp-a4-FL and anti-PSF-A546_Pos028_S001	00-oGFyVLy3eytNPKbjQnipPL
80.525		Nucleus	3	0.000	1.000	996	100000969	100000037	GFP-IMPa4-FL anti-PSF-A546 8C-S-PSF V2.00	0	17. GFP-Imp-a4-FL and anti-PSF-A546_Pos028_S001	00-oGFyVLy3eytNPKbjQnipPL
70.3106		Nucleus	3	0.000	1.000	997	100000970	100000038	GFP-IMPa4-FL anti-PSF-A546 8C-S-PSF V2.00	0	17. GFP-Imp-a4-FL and anti-PSF-A546_Pos028_S001	00-oGFyVLy3eytNPKbjQnipPL
80.3366		Nucleus	3	0.000	1.000	998	100000971	100000039	GFP-IMPa4-FL anti-PSF-A546 8C-S-PSF V2.00	0	17. GFP-Imp-a4-FL and anti-PSF-A546_Pos028_S001	00-oGFyVLy3eytNPKbjQnipPL
72.4291		Nucleus	3	0.000	1.000	999	100000972	100000040	GFP-IMPa4-FL anti-PSF-A546 8C-S-PSF V2.00	0	17. GFP-Imp-a4-FL and anti-PSF-A546_Pos028_S001	00-oGFyVLy3eytNPKbjQnipPL
86.3984		Nucleus	3	0.000	1.000	1000	100000973	100000041	GFP-IMPa4-FL anti-PSF-A546 8C-S-PSF V2.00	0	17. GFP-Imp-a4-FL and anti-PSF-A546_Pos028_S001	00-oGFyVLy3eytNPKbjQnipPL
80.5093		Nucleus	3	0.000	1.000	1001	100000974	100000042	GFP-IMPa4-FL anti-PSF-A546 8C-S-PSF V2.00	0	17. GFP-Imp-a4-FL and anti-PSF-A546_Pos028_S001	00-oGFyVLy3eytNPKbjQnipPL
82.918		Nucleus	3	0.000	1.000	1002	100000975	100000043	GFP-IMPa4-FL anti-PSF-A546 8C-S-PSF V2.00	0	17. GFP-Imp-a4-FL and anti-PSF-A546_Pos028_S001	00-oGFyVLy3eytNPKbjQnipPL
106.956		Nucleus	3	0.000	1.000	1003	100000976	100000044	GFP-IMPa4-FL anti-PSF-A546 8C-S-PSF V2.00	0	17. GFP-Imp-a4-FL and anti-PSF-A546_Pos028_S001	00-oGFyVLy3eytNPKbjQnipPL
36.737		Nucleus	3	0.000	1.000	1004	100000977	100000045	GFP-IMPa4-FL anti-PSF-A546 8C-S-PSF V2.00	0	17. GFP-Imp-a4-FL and anti-PSF-A546_Pos028_S001	00-oGFyVLy3eytNPKbjQnipPL
35.3048		Nucleus	3	0.000	1.000	1005	100000978	100000046	GFP-IMPa4-FL anti-PSF-A546 8C-S-PSF V2.00	0	17. GFP-Imp-a4-FL and anti-PSF-A546_Pos028_S001	00-oGFyVLy3eytNPKbjQnipPL
35.8458		Nucleus	3	0.000	1.000	1006	100000979	100000047	GFP-IMPa4-FL anti-PSF-A546 8C-S-PSF V2.00	0	17. GFP-Imp-a4-FL and anti-PSF-A546_Pos028_S001	00-oGFyVLy3eytNPKbjQnipPL
36.3948		Nucleus	3	0.000	1.000	1007	100000980	100000048	GFP-IMPa4-FL anti-PSF-A546 8C-S-PSF V2.00	0	17. GFP-Imp-a4-FL and anti-PSF-A546_Pos028_S001	00-oGFyVLy3eytNPKbjQnipPL
73.8402		Nucleus	3	0.000	1.000	1008	100000981	100000000	GFP-IMPa4-FL anti-PSF-A546 8C-S-PSF V2.00	0	17. GFP-Imp-a4-FL and anti-PSF-A546_Pos029_S001	00-KiFXzLSXpKtvpqbEzHfr67
59.2305		Nucleus	3	0.000	1.000	1009	100000982	100000001	GFP-IMPa4-FL anti-PSF-A546 8C-S-PSF V2.00	0	17. GFP-Imp-a4-FL and anti-PSF-A546_Pos029_S001	00-KiFXzLSXpKtvpqbEzHfr67
55.3971		Nucleus	3	0.000	1.000	1010	100000983	100000002	GFP-IMPa4-FL anti-PSF-A546 8C-S-PSF V2.00	0	17. GFP-Imp-a4-FL and anti-PSF-A546_Pos029_S001	00-KiFXzLSXpKtvpqbEzHfr67
50.8722		Nucleus	3	0.000	1.000	1011	100000984	100000003	GFP-IMPa4-FL anti-PSF-A546 8C-S-PSF V2.00	0	17. GFP-Imp-a4-FL and anti-PSF-A546_Pos029_S001	00-KiFXzLSXpKtvpqbEzHfr67
55.4948		Nucleus	3	0.000	1.000	1012	100000985	100000004	GFP-IMPa4-FL anti-PSF-A546 8C-S-PSF V2.00	0	17. GFP-Imp-a4-FL and anti-PSF-A546_Pos029_S001	00-KiFXzLSXpKtvpqbEzHfr67
50.4306		Nucleus	3	0.000	1.000	1013	100000986	100000005	GFP-IMPa4-FL anti-PSF-A546 8C-S-PSF V2.00	0	17. GFP-Imp-a4-FL and anti-PSF-A546_Pos029_S001	00-KiFXzLSXpKtvpqbEzHfr67
55.3981		Nucleus	3	0.000	1.000	1014	100000987	100000006	GFP-IMPa4-FL anti-PSF-A546 8C-S-PSF V2.00	0	17. GFP-Imp-a4-FL and anti-PSF-A546_Pos029_S001	00-KiFXzLSXpKtvpqbEzHfr67
42.9357		Nucleus	3	0.000	1.000	1015	100000988	100000007	GFP-IMPa4-FL anti-PSF-A546 8C-S-PSF V2.00	0	17. GFP-Imp-a4-FL and anti-PSF-A546_Pos029_S001	00-KiFXzLSXpKtvpqbEzHfr67
77.7667		Nucleus	3	0.000	1.000	1016	100000989	100000008	GFP-IMPa4-FL anti-PSF-A546 8C-S-PSF V2.00	0	17. GFP-Imp-a4-FL and anti-PSF-A546_Pos029_S001	00-KiFXzLSXpKtvpqbEzHfr67
59.895		Nucleus	3	0.000	1.000	1017	100000990	100000009	GFP-IMPa4-FL anti-PSF-A546 8C-S-PSF V2.00	0	17. GFP-Imp-a4-FL and anti-PSF-A546_Pos029_S001	00-KiFXzLSXpKtvpqbEzHfr67
51.5866		Nucleus	3	0.000	1.000	1018	100000991	100000010	GFP-IMPa4-FL anti-PSF-A546 8C-S-PSF V2.00	0	17. GFP-Imp-a4-FL and anti-PSF-A546_Pos029_S001	00-KiFXzLSXpKtvpqbEzHfr67
49.5906		Nucleus	3	0.000	1.000	1019	100000992	100000011	GFP-IMPa4-FL anti-PSF-A546 8C-S-PSF V2.00	0	17. GFP-Imp-a4-FL and anti-PSF-A546_Pos029_S001	00-KiFXzLSXpKtvpqbEzHfr67
59.382		Nucleus	3	0.000	1.000	1020	100000993	100000012	GFP-IMPa4-FL anti-PSF-A546 8C-S-PSF V2.00	0	17. GFP-Imp-a4-FL and anti-PSF-A546_Pos029_S001	00-KiFXzLSXpKtvpqbEzHfr67
57.8436		Nucleus	3	0.000	1.000	1021	100000994	100000013	GFP-IMPa4-FL anti-PSF-A546 8C-S-PSF V2.00	0	17. GFP-Imp-a4-FL and anti-PSF-A546_Pos029_S001	00-KiFXzLSXpKtvpqbEzHfr67
47.5881		Nucleus	3	0.000	1.000	1022	100000995	100000014	GFP-IMPa4-FL anti-PSF-A546 8C-S-PSF V2.00	0	17. GFP-Imp-a4-FL and anti-PSF-A546_Pos029_S001	00-KiFXzLSXpKtvpqbEzHfr67
75.2609		Nucleus	3	0.000	1.000	1023	100000996	100000015	GFP-IMPa4-FL anti-PSF-A546 8C-S-PSF V2.00	0	17. GFP-Imp-a4-FL and anti-PSF-A546_Pos029_S001	00-KiFXzLSXpKtvpqbEzHfr67
59.3211		Nucleus	3	0.000	1.000	1024	100000997	100000016	GFP-IMPa4-FL anti-PSF-A546 8C-S-PSF V2.00	0	17. GFP-Imp-a4-FL and anti-PSF-A546_Pos029_S001	00-KiFXzLSXpKtvpqbEzHfr67
60.6392		Nucleus	3	0.000	1.000	1025	100000998	100000017	GFP-IMPa4-FL anti-PSF-A546 8C-S-PSF V2.00	0	17. GFP-Imp-a4-FL and anti-PSF-A546_Pos029_S001	00-KiFXzLSXpKtvpqbEzHfr67
58.5911		Nucleus	3	0.000	1.000	1026	100000999	100000018	GFP-IMPa4-FL anti-PSF-A546 8C-S-PSF V2.00	0	17. GFP-Imp-a4-FL and anti-PSF-A546_Pos029_S001	00-KiFXzLSXpKtvpqbEzHfr67
57.7365		Nucleus	3	0.000	1.000	1027	100001000	100000019	GFP-IMPa4-FL anti-PSF-A546 8C-S-PSF V2.00	0	17. GFP-Imp-a4-FL and anti-PSF-A546_Pos029_S001	00-KiFXzLSXpKtvpqbEzHfr67
55.1459		Nucleus	3	0.000	1.000	1028	100001001	100000020	GFP-IMPa4-FL anti-PSF-A546 8C-S-PSF V2.00	0	17. GFP-Imp-a4-FL and anti-PSF-A546_Pos029_S001	00-KiFXzLSXpKtvpqbEzHfr67
61.7589		Nucleus	3	0.000	1.000	1029	100001002	100000021	GFP-IMPa4-FL anti-PSF-A546 8C-S-PSF V2.00	0	17. GFP-Imp-a4-FL and anti-PSF-A546_Pos029_S001	00-KiFXzLSXpKtvpqbEzHfr67
65.2104		Nucleus	3	0.000	1.000	1030	100001003	100000022	GFP-IMPa4-FL anti-PSF-A546 8C-S-PSF V2.00	0	17. GFP-Imp-a4-FL and anti-PSF-A546_Pos029_S001	00-KiFXzLSXpKtvpqbEzHfr67
62.482		Nucleus	3	0.000	1.000	1031	100001004	100000023	GFP-IMPa4-FL anti-PSF-A546 8C-S-PSF V2.00	0	17. GFP-Imp-a4-FL and anti-PSF-A546_Pos029_S001	00-KiFXzLSXpKtvpqbEzHfr67
65.9296		Nucleus	3	0.000	1.000	1033	100001005	100000024	GFP-IMPa4-FL anti-PSF-A546 8C-S-PSF V2.00	0	17. GFP-Imp-a4-FL and anti-PSF-A546_Pos029_S001	00-KiFXzLSXpKtvpqbEzHfr67
55.3114		Nucleus	3	0.000	1.000	1034	100001006	100000025	GFP-IMPa4-FL anti-PSF-A546 8C-S-PSF V2.00	0	17. GFP-Imp-a4-FL and anti-PSF-A546_Pos029_S001	00-KiFXzLSXpKtvpqbEzHfr67
46.9118		Nucleus	3	0.000	1.000	1035	100001007	100000026	GFP-IMPa4-FL anti-PSF-A546 8C-S-PSF V2.00	0	17. GFP-Imp-a4-FL and anti-PSF-A546_Pos029_S001	00-KiFXzLSXpKtvpqbEzHfr67
54.5634		Nucleus	3	0.000	1.000	1036	100001008	100000027	GFP-IMPa4-FL anti-PSF-A546 8C-S-PSF V2.00	0	17. GFP-Imp-a4-FL and anti-PSF-A546_Pos029_S001	00-KiFXzLSXpKtvpqbEzHfr67
51.551		Nucleus	3	0.000	1.000	1037	100001009	100000028	GFP-IMPa4-FL anti-PSF-A546 8C-S-PSF V2.00	0	17. GFP-Imp-a4-FL and anti-PSF-A546_Pos029_S001	00-KiFXzLSXpKtvpqbEzHfr67
55.9627		Nucleus	3	0.000	1.000	1038	100001010	100000029	GFP-IMPa4-FL anti-PSF-A546 8C-S-PSF V2.00	0	17. GFP-Imp-a4-FL and anti-PSF-A546_Pos029_S001	00-KiFXzLSXpKtvpqbEzHfr67
51.4909		Nucleus	3	0.000	1.000	1039	100001011	100000030	GFP-IMPa4-FL anti-PSF-A546 8C-S-PSF V2.00	0	17. GFP-Imp-a4-FL and anti-PSF-A546_Pos029_S001	00-KiFXzLSXpKtvpqbEzHfr67
49.688		Nucleus	3	0.000	1.000	1040	100001012	100000031	GFP-IMPa4-FL anti-PSF-A546 8C-S-PSF V2.00	0	17. GFP-Imp-a4-FL and anti-PSF-A546_Pos029_S001	00-KiFXzLSXpKtvpqbEzHfr67
57.6011		Nucleus	3	0.000	1.000	1041	100001013	100000032	GFP-IMPa4-FL anti-PSF-A546 8C-S-PSF V2.00	0	17. GFP-Imp-a4-FL and anti-PSF-A546_Pos029_S001	00-KiFXzLSXpKtvpqbEzHfr67
52.7591		Nucleus	3	0.000	1.000	1042	100001014	100000033	GFP-IMPa4-FL anti-PSF-A546 8C-S-PSF V2.00	0	17. GFP-Imp-a4-FL and anti-PSF-A546_Pos029_S001	00-KiFXzLSXpKtvpqbEzHfr67
53.7036		Nucleus	3	0.000	1.000	1043	100001015	100000034	GFP-IMPa4-FL anti-PSF-A546 8C-S-PSF V2.00	0	17. GFP-Imp-a4-FL and anti-PSF-A546_Pos029_S001	00-KiFXzLSXpKtvpqbEzHfr67
50.9921		Nucleus	3	0.000	1.000	1045	100001016	100000035	GFP-IMPa4-FL anti-PSF-A546 8C-S-PSF V2.00	0	17. GFP-Imp-a4-FL and anti-PSF-A546_Pos029_S001	00-KiFXzLSXpKtvpqbEzHfr67
56.7103		Nucleus	3	0.000	1.000	1046	100001017	100000036	GFP-IMPa4-FL anti-PSF-A546 8C-S-PSF V2.00	0	17. GFP-Imp-a4-FL and anti-PSF-A546_Pos029_S001	00-KiFXzLSXpKtvpqbEzHfr67
53.3331		Nucleus	3	0.000	1.000	1047	100001018	100000037	GFP-IMPa4-FL anti-PSF-A546 8C-S-PSF V2.00	0	17. GFP-Imp-a4-FL and anti-PSF-A546_Pos029_S001	00-KiFXzLSXpKtvpqbEzHfr67
50.5557		Nucleus	3	0.000	1.000	1048	100001019	100000038	GFP-IMPa4-FL anti-PSF-A546 8C-S-PSF V2.00	0	17. GFP-Imp-a4-FL and anti-PSF-A546_Pos029_S001	00-KiFXzLSXpKtvpqbEzHfr67
52.3004		Nucleus	3	0.000	1.000	1049	100001020	100000039	GFP-IMPa4-FL anti-PSF-A546 8C-S-PSF V2.00	0	17. GFP-Imp-a4-FL and anti-PSF-A546_Pos029_S001	00-KiFXzLSXpKtvpqbEzHfr67
48.7637		Nucleus	3	0.000	1.000	1050	100001021	100000040	GFP-IMPa4-FL anti-PSF-A546 8C-S-PSF V2.00	0	17. GFP-Imp-a4-FL and anti-PSF-A546_Pos029_S001	00-KiFXzLSXpKtvpqbEzHfr67
50.1447		Nucleus	3	0.000	1.000	1051	100001022	100000041	GFP-IMPa4-FL anti-PSF-A546 8C-S-PSF V2.00	0	17. GFP-Imp-a4-FL and anti-PSF-A546_Pos029_S001	00-KiFXzLSXpKtvpqbEzHfr67
53.1711		Nucleus	3	0.000	1.000	1052	100001023	100000042	GFP-IMPa4-FL anti-PSF-A546 8C-S-PSF V2.00	0	17. GFP-Imp-a4-FL and anti-PSF-A546_Pos029_S001	00-KiFXzLSXpKtvpqbEzHfr67
55.8988		Nucleus	3	0.000	1.000	1053	100001024	100000043	GFP-IMPa4-FL anti-PSF-A546 8C-S-PSF V2.00	0	17. GFP-Imp-a4-FL and anti-PSF-A546_Pos029_S001	00-KiFXzLSXpKtvpqbEzHfr67
63.2583		Nucleus	3	0.000	1.000	1054	100001025	100000044	GFP-IMPa4-FL anti-PSF-A546 8C-S-PSF V2.00	0	17. GFP-Imp-a4-FL and anti-PSF-A546_Pos029_S001	00-KiFXzLSXpKtvpqbEzHfr67
63.6739		Nucleus	3	0.000	1.000	1055	100001026	100000045	GFP-IMPa4-FL anti-PSF-A546 8C-S-PSF V2.00	0	17. GFP-Imp-a4-FL and anti-PSF-A546_Pos029_S001	00-KiFXzLSXpKtvpqbEzHfr67
78.3651		Nucleus	3	0.000	1.000	1056	100001027	100000046	GFP-IMPa4-FL anti-PSF-A546 8C-S-PSF V2.00	0	17. GFP-Imp-a4-FL and anti-PSF-A546_Pos029_S001	00-KiFXzLSXpKtvpqbEzHfr67
52.312		Nucleus	3	0.000	1.000	1057	100001028	100000047	GFP-IMPa4-FL anti-PSF-A546 8C-S-PSF V2.00	0	17. GFP-Imp-a4-FL and anti-PSF-A546_Pos029_S001	00-KiFXzLSXpKtvpqbEzHfr67
61.4999		Nucleus	3	0.000	1.000	1058	100001029	100000048	GFP-IMPa4-FL anti-PSF-A546 8C-S-PSF V2.00	0	17. GFP-Imp-a4-FL and anti-PSF-A546_Pos029_S001	00-KiFXzLSXpKtvpqbEzHfr67
48.329		Nucleus	3	0.000	1.000	1059	100001030	100000049	GFP-IMPa4-FL anti-PSF-A546 8C-S-PSF V2.00	0	17. GFP-Imp-a4-FL and anti-PSF-A546_Pos029_S001	00-KiFXzLSXpKtvpqbEzHfr67
45.6475		Nucleus	3	0.000	1.000	1060	100001031	100000050	GFP-IMPa4-FL anti-PSF-A546 8C-S-PSF V2.00	0	17. GFP-Imp-a4-FL and anti-PSF-A546_Pos029_S001	00-KiFXzLSXpKtvpqbEzHfr67
48.8437		Nucleus	3	0.000	1.000	1061	100001032	100000051	GFP-IMPa4-FL anti-PSF-A546 8C-S-PSF V2.00	0	17. GFP-Imp-a4-FL and anti-PSF-A546_Pos029_S001	00-KiFXzLSXpKtvpqbEzHfr67
53.3878		Nucleus	3	0.000	1.000	1062	100001033	100000052	GFP-IMPa4-FL anti-PSF-A546 8C-S-PSF V2.00	0	17. GFP-Imp-a4-FL and anti-PSF-A546_Pos029_S001	00-KiFXzLSXpKtvpqbEzHfr67
41.5853		Nucleus	3	0.000	1.000	1063	100001034	100000053	GFP-IMPa4-FL anti-PSF-A546 8C-S-PSF V2.00	0	17. GFP-Imp-a4-FL and anti-PSF-A546_Pos029_S001	00-KiFXzLSXpKtvpqbEzHfr67
44.17		Nucleus	3	0.000	1.000	1064	100001035	100000054	GFP-IMPa4-FL anti-PSF-A546 8C-S-PSF V2.00	0	17. GFP-Imp-a4-FL and anti-PSF-A546_Pos029_S001	00-KiFXzLSXpKtvpqbEzHfr67
82.4086		Nucleus	3	0.000	1.000	1065	100001036	100000055	GFP-IMPa4-FL anti-PSF-A546 8C-S-PSF V2.00	0	17. GFP-Imp-a4-FL and anti-PSF-A546_Pos029_S001	00-KiFXzLSXpKtvpqbEzHfr67
89.9196		Nucleus	3	0.000	1.000	1066	100001037	100000056	GFP-IMPa4-FL anti-PSF-A546 8C-S-PSF V2.00	0	17. GFP-Imp-a4-FL and anti-PSF-A546_Pos029_S001	00-KiFXzLSXpKtvpqbEzHfr67
75.9809		Nucleus	3	0.000	1.000	1067	100001038	100000000	GFP-IMPa4-FL anti-PSF-A546 8C-S-PSF V2.00	0	17. GFP-Imp-a4-FL and anti-PSF-A546_Pos030_S001	00-hL3oo5WWt4Yy2jVEregiYR
68.4421		Nucleus	3	0.000	1.000	1068	100001039	100000001	GFP-IMPa4-FL anti-PSF-A546 8C-S-PSF V2.00	0	17. GFP-Imp-a4-FL and anti-PSF-A546_Pos030_S001	00-hL3oo5WWt4Yy2jVEregiYR
59.5197		Nucleus	3	0.000	1.000	1069	100001040	100000002	GFP-IMPa4-FL anti-PSF-A546 8C-S-PSF V2.00	0	17. GFP-Imp-a4-FL and anti-PSF-A546_Pos030_S001	00-hL3oo5WWt4Yy2jVEregiYR
58.0325		Nucleus	3	0.000	1.000	1070	100001041	100000003	GFP-IMPa4-FL anti-PSF-A546 8C-S-PSF V2.00	0	17. GFP-Imp-a4-FL and anti-PSF-A546_Pos030_S001	00-hL3oo5WWt4Yy2jVEregiYR
61.1684		Nucleus	3	0.000	1.000	1071	100001042	100000004	GFP-IMPa4-FL anti-PSF-A546 8C-S-PSF V2.00	0	17. GFP-Imp-a4-FL and anti-PSF-A546_Pos030_S001	00-hL3oo5WWt4Yy2jVEregiYR
56.3929		Nucleus	3	0.000	1.000	1072	100001043	100000005	GFP-IMPa4-FL anti-PSF-A546 8C-S-PSF V2.00	0	17. GFP-Imp-a4-FL and anti-PSF-A546_Pos030_S001	00-hL3oo5WWt4Yy2jVEregiYR
47.401		Nucleus	3	0.000	1.000	1073	100001044	100000006	GFP-IMPa4-FL anti-PSF-A546 8C-S-PSF V2.00	0	17. GFP-Imp-a4-FL and anti-PSF-A546_Pos030_S001	00-hL3oo5WWt4Yy2jVEregiYR
55.117		Nucleus	3	0.000	1.000	1074	100001045	100000007	GFP-IMPa4-FL anti-PSF-A546 8C-S-PSF V2.00	0	17. GFP-Imp-a4-FL and anti-PSF-A546_Pos030_S001	00-hL3oo5WWt4Yy2jVEregiYR
54.4925		Nucleus	3	0.000	1.000	1075	100001046	100000008	GFP-IMPa4-FL anti-PSF-A546 8C-S-PSF V2.00	0	17. GFP-Imp-a4-FL and anti-PSF-A546_Pos030_S001	00-hL3oo5WWt4Yy2jVEregiYR
56.1672		Nucleus	3	0.000	1.000	1076	100001047	100000009	GFP-IMPa4-FL anti-PSF-A546 8C-S-PSF V2.00	0	17. GFP-Imp-a4-FL and anti-PSF-A546_Pos030_S001	00-hL3oo5WWt4Yy2jVEregiYR
58.5285		Nucleus	3	0.000	1.000	1077	100001048	100000010	GFP-IMPa4-FL anti-PSF-A546 8C-S-PSF V2.00	0	17. GFP-Imp-a4-FL and anti-PSF-A546_Pos030_S001	00-hL3oo5WWt4Yy2jVEregiYR
59.5439		Nucleus	3	0.000	1.000	1078	100001049	100000011	GFP-IMPa4-FL anti-PSF-A546 8C-S-PSF V2.00	0	17. GFP-Imp-a4-FL and anti-PSF-A546_Pos030_S001	00-hL3oo5WWt4Yy2jVEregiYR
53.7754		Nucleus	3	0.000	1.000	1079	100001050	100000012	GFP-IMPa4-FL anti-PSF-A546 8C-S-PSF V2.00	0	17. GFP-Imp-a4-FL and anti-PSF-A546_Pos030_S001	00-hL3oo5WWt4Yy2jVEregiYR
53.3312		Nucleus	3	0.000	1.000	1080	100001051	100000013	GFP-IMPa4-FL anti-PSF-A546 8C-S-PSF V2.00	0	17. GFP-Imp-a4-FL and anti-PSF-A546_Pos030_S001	00-hL3oo5WWt4Yy2jVEregiYR
64.2007		Nucleus	3	0.000	1.000	1081	100001052	100000014	GFP-IMPa4-FL anti-PSF-A546 8C-S-PSF V2.00	0	17. GFP-Imp-a4-FL and anti-PSF-A546_Pos030_S001	00-hL3oo5WWt4Yy2jVEregiYR
56.5062		Nucleus	3	0.000	1.000	1082	100001053	100000015	GFP-IMPa4-FL anti-PSF-A546 8C-S-PSF V2.00	0	17. GFP-Imp-a4-FL and anti-PSF-A546_Pos030_S001	00-hL3oo5WWt4Yy2jVEregiYR
62.9576		Nucleus	3	0.000	1.000	1083	100001054	100000016	GFP-IMPa4-FL anti-PSF-A546 8C-S-PSF V2.00	0	17. GFP-Imp-a4-FL and anti-PSF-A546_Pos030_S001	00-hL3oo5WWt4Yy2jVEregiYR
65.8934		Nucleus	3	0.000	1.000	1084	100001055	100000017	GFP-IMPa4-FL anti-PSF-A546 8C-S-PSF V2.00	0	17. GFP-Imp-a4-FL and anti-PSF-A546_Pos030_S001	00-hL3oo5WWt4Yy2jVEregiYR
56.0335		Nucleus	3	0.000	1.000	1085	100001056	100000018	GFP-IMPa4-FL anti-PSF-A546 8C-S-PSF V2.00	0	17. GFP-Imp-a4-FL and anti-PSF-A546_Pos030_S001	00-hL3oo5WWt4Yy2jVEregiYR
58.9148		Nucleus	3	0.000	1.000	1086	100001057	100000019	GFP-IMPa4-FL anti-PSF-A546 8C-S-PSF V2.00	0	17. GFP-Imp-a4-FL and anti-PSF-A546_Pos030_S001	00-hL3oo5WWt4Yy2jVEregiYR
69.5232		Nucleus	3	0.000	1.000	1087	100001058	100000020	GFP-IMPa4-FL anti-PSF-A546 8C-S-PSF V2.00	0	17. GFP-Imp-a4-FL and anti-PSF-A546_Pos030_S001	00-hL3oo5WWt4Yy2jVEregiYR
49.5551		Nucleus	3	0.000	1.000	1088	100001059	100000021	GFP-IMPa4-FL anti-PSF-A546 8C-S-PSF V2.00	0	17. GFP-Imp-a4-FL and anti-PSF-A546_Pos030_S001	00-hL3oo5WWt4Yy2jVEregiYR
62.2476		Nucleus	3	0.000	1.000	1089	100001060	100000022	GFP-IMPa4-FL anti-PSF-A546 8C-S-PSF V2.00	0	17. GFP-Imp-a4-FL and anti-PSF-A546_Pos030_S001	00-hL3oo5WWt4Yy2jVEregiYR
47.8962		Nucleus	3	0.000	1.000	1090	100001061	100000023	GFP-IMPa4-FL anti-PSF-A546 8C-S-PSF V2.00	0	17. GFP-Imp-a4-FL and anti-PSF-A546_Pos030_S001	00-hL3oo5WWt4Yy2jVEregiYR
60.5058		Nucleus	3	0.000	1.000	1091	100001062	100000024	GFP-IMPa4-FL anti-PSF-A546 8C-S-PSF V2.00	0	17. GFP-Imp-a4-FL and anti-PSF-A546_Pos030_S001	00-hL3oo5WWt4Yy2jVEregiYR
60.2605		Nucleus	3	0.000	1.000	1092	100001063	100000025	GFP-IMPa4-FL anti-PSF-A546 8C-S-PSF V2.00	0	17. GFP-Imp-a4-FL and anti-PSF-A546_Pos030_S001	00-hL3oo5WWt4Yy2jVEregiYR
58.7039		Nucleus	3	0.000	1.000	1093	100001064	100000026	GFP-IMPa4-FL anti-PSF-A546 8C-S-PSF V2.00	0	17. GFP-Imp-a4-FL and anti-PSF-A546_Pos030_S001	00-hL3oo5WWt4Yy2jVEregiYR
54.633		Nucleus	3	0.000	1.000	1094	100001065	100000027	GFP-IMPa4-FL anti-PSF-A546 8C-S-PSF V2.00	0	17. GFP-Imp-a4-FL and anti-PSF-A546_Pos030_S001	00-hL3oo5WWt4Yy2jVEregiYR
52.924		Nucleus	3	0.000	1.000	1095	100001066	100000028	GFP-IMPa4-FL anti-PSF-A546 8C-S-PSF V2.00	0	17. GFP-Imp-a4-FL and anti-PSF-A546_Pos030_S001	00-hL3oo5WWt4Yy2jVEregiYR
56.8014		Nucleus	3	0.000	1.000	1096	100001067	100000029	GFP-IMPa4-FL anti-PSF-A546 8C-S-PSF V2.00	0	17. GFP-Imp-a4-FL and anti-PSF-A546_Pos030_S001	00-hL3oo5WWt4Yy2jVEregiYR
53.2716		Nucleus	3	0.000	1.000	1097	100001068	100000030	GFP-IMPa4-FL anti-PSF-A546 8C-S-PSF V2.00	0	17. GFP-Imp-a4-FL and anti-PSF-A546_Pos030_S001	00-hL3oo5WWt4Yy2jVEregiYR
67.3549		Nucleus	3	0.000	1.000	1098	100001069	100000031	GFP-IMPa4-FL anti-PSF-A546 8C-S-PSF V2.00	0	17. GFP-Imp-a4-FL and anti-PSF-A546_Pos030_S001	00-hL3oo5WWt4Yy2jVEregiYR
60.701		Nucleus	3	0.000	1.000	1099	100001070	100000032	GFP-IMPa4-FL anti-PSF-A546 8C-S-PSF V2.00	0	17. GFP-Imp-a4-FL and anti-PSF-A546_Pos030_S001	00-hL3oo5WWt4Yy2jVEregiYR
62.5623		Nucleus	3	0.000	1.000	1100	100001071	100000033	GFP-IMPa4-FL anti-PSF-A546 8C-S-PSF V2.00	0	17. GFP-Imp-a4-FL and anti-PSF-A546_Pos030_S001	00-hL3oo5WWt4Yy2jVEregiYR
52.8099		Nucleus	3	0.000	1.000	1101	100001072	100000034	GFP-IMPa4-FL anti-PSF-A546 8C-S-PSF V2.00	0	17. GFP-Imp-a4-FL and anti-PSF-A546_Pos030_S001	00-hL3oo5WWt4Yy2jVEregiYR
54.5598		Nucleus	3	0.000	1.000	1102	100001073	100000035	GFP-IMPa4-FL anti-PSF-A546 8C-S-PSF V2.00	0	17. GFP-Imp-a4-FL and anti-PSF-A546_Pos030_S001	00-hL3oo5WWt4Yy2jVEregiYR
51.0078		Nucleus	3	0.000	1.000	1103	100001074	100000036	GFP-IMPa4-FL anti-PSF-A546 8C-S-PSF V2.00	0	17. GFP-Imp-a4-FL and anti-PSF-A546_Pos030_S001	00-hL3oo5WWt4Yy2jVEregiYR
65.2704		Nucleus	3	0.000	1.000	1104	100001075	100000037	GFP-IMPa4-FL anti-PSF-A546 8C-S-PSF V2.00	0	17. GFP-Imp-a4-FL and anti-PSF-A546_Pos030_S001	00-hL3oo5WWt4Yy2jVEregiYR
65.4257		Nucleus	3	0.000	1.000	1105	100001076	100000038	GFP-IMPa4-FL anti-PSF-A546 8C-S-PSF V2.00	0	17. GFP-Imp-a4-FL and anti-PSF-A546_Pos030_S001	00-hL3oo5WWt4Yy2jVEregiYR
62.4479		Nucleus	3	0.000	1.000	1106	100001077	100000039	GFP-IMPa4-FL anti-PSF-A546 8C-S-PSF V2.00	0	17. GFP-Imp-a4-FL and anti-PSF-A546_Pos030_S001	00-hL3oo5WWt4Yy2jVEregiYR
70.6061		Nucleus	3	0.000	1.000	1107	100001078	100000040	GFP-IMPa4-FL anti-PSF-A546 8C-S-PSF V2.00	0	17. GFP-Imp-a4-FL and anti-PSF-A546_Pos030_S001	00-hL3oo5WWt4Yy2jVEregiYR
60.9167		Nucleus	3	0.000	1.000	1110	100001079	100000000	GFP-IMPa4-FL anti-PSF-A546 8C-S-PSF V2.00	0	17. GFP-Imp-a4-FL and anti-PSF-A546_Pos031_S001	00-WeoHthKAAxYiPHPXraBhb3
60.1087		Nucleus	3	0.000	1.000	1111	100001080	100000001	GFP-IMPa4-FL anti-PSF-A546 8C-S-PSF V2.00	0	17. GFP-Imp-a4-FL and anti-PSF-A546_Pos031_S001	00-WeoHthKAAxYiPHPXraBhb3
57.2052		Nucleus	3	0.000	1.000	1112	100001081	100000002	GFP-IMPa4-FL anti-PSF-A546 8C-S-PSF V2.00	0	17. GFP-Imp-a4-FL and anti-PSF-A546_Pos031_S001	00-WeoHthKAAxYiPHPXraBhb3
54.5281		Nucleus	3	0.000	1.000	1113	100001082	100000003	GFP-IMPa4-FL anti-PSF-A546 8C-S-PSF V2.00	0	17. GFP-Imp-a4-FL and anti-PSF-A546_Pos031_S001	00-WeoHthKAAxYiPHPXraBhb3
65.0436		Nucleus	3	0.000	1.000	1114	100001083	100000004	GFP-IMPa4-FL anti-PSF-A546 8C-S-PSF V2.00	0	17. GFP-Imp-a4-FL and anti-PSF-A546_Pos031_S001	00-WeoHthKAAxYiPHPXraBhb3
72.3754		Nucleus	3	0.000	1.000	1115	100001084	100000005	GFP-IMPa4-FL anti-PSF-A546 8C-S-PSF V2.00	0	17. GFP-Imp-a4-FL and anti-PSF-A546_Pos031_S001	00-WeoHthKAAxYiPHPXraBhb3
68.8773		Nucleus	3	0.000	1.000	1116	100001085	100000006	GFP-IMPa4-FL anti-PSF-A546 8C-S-PSF V2.00	0	17. GFP-Imp-a4-FL and anti-PSF-A546_Pos031_S001	00-WeoHthKAAxYiPHPXraBhb3
50.5843		Nucleus	3	0.000	1.000	1117	100001086	100000007	GFP-IMPa4-FL anti-PSF-A546 8C-S-PSF V2.00	0	17. GFP-Imp-a4-FL and anti-PSF-A546_Pos031_S001	00-WeoHthKAAxYiPHPXraBhb3
59.2353		Nucleus	3	0.000	1.000	1118	100001087	100000008	GFP-IMPa4-FL anti-PSF-A546 8C-S-PSF V2.00	0	17. GFP-Imp-a4-FL and anti-PSF-A546_Pos031_S001	00-WeoHthKAAxYiPHPXraBhb3
74.1763		Nucleus	3	0.000	1.000	1119	100001088	100000009	GFP-IMPa4-FL anti-PSF-A546 8C-S-PSF V2.00	0	17. GFP-Imp-a4-FL and anti-PSF-A546_Pos031_S001	00-WeoHthKAAxYiPHPXraBhb3
85.5208		Nucleus	3	0.000	1.000	1120	100001089	100000010	GFP-IMPa4-FL anti-PSF-A546 8C-S-PSF V2.00	0	17. GFP-Imp-a4-FL and anti-PSF-A546_Pos031_S001	00-WeoHthKAAxYiPHPXraBhb3
69.7921		Nucleus	3	0.000	1.000	1121	100001090	100000011	GFP-IMPa4-FL anti-PSF-A546 8C-S-PSF V2.00	0	17. GFP-Imp-a4-FL and anti-PSF-A546_Pos031_S001	00-WeoHthKAAxYiPHPXraBhb3
76.5536		Nucleus	3	0.000	1.000	1122	100001091	100000012	GFP-IMPa4-FL anti-PSF-A546 8C-S-PSF V2.00	0	17. GFP-Imp-a4-FL and anti-PSF-A546_Pos031_S001	00-WeoHthKAAxYiPHPXraBhb3
68.7064		Nucleus	3	0.000	1.000	1123	100001092	100000013	GFP-IMPa4-FL anti-PSF-A546 8C-S-PSF V2.00	0	17. GFP-Imp-a4-FL and anti-PSF-A546_Pos031_S001	00-WeoHthKAAxYiPHPXraBhb3
60.5748		Nucleus	3	0.000	1.000	1124	100001093	100000014	GFP-IMPa4-FL anti-PSF-A546 8C-S-PSF V2.00	0	17. GFP-Imp-a4-FL and anti-PSF-A546_Pos031_S001	00-WeoHthKAAxYiPHPXraBhb3
67.8891		Nucleus	3	0.000	1.000	1125	100001094	100000015	GFP-IMPa4-FL anti-PSF-A546 8C-S-PSF V2.00	0	17. GFP-Imp-a4-FL and anti-PSF-A546_Pos031_S001	00-WeoHthKAAxYiPHPXraBhb3
80.7555		Nucleus	3	0.000	1.000	1126	100001095	100000016	GFP-IMPa4-FL anti-PSF-A546 8C-S-PSF V2.00	0	17. GFP-Imp-a4-FL and anti-PSF-A546_Pos031_S001	00-WeoHthKAAxYiPHPXraBhb3
75.2001		Nucleus	3	0.000	1.000	1127	100001096	100000017	GFP-IMPa4-FL anti-PSF-A546 8C-S-PSF V2.00	0	17. GFP-Imp-a4-FL and anti-PSF-A546_Pos031_S001	00-WeoHthKAAxYiPHPXraBhb3
87.3146		Nucleus	3	0.000	1.000	1128	100001097	100000018	GFP-IMPa4-FL anti-PSF-A546 8C-S-PSF V2.00	0	17. GFP-Imp-a4-FL and anti-PSF-A546_Pos031_S001	00-WeoHthKAAxYiPHPXraBhb3
72.6227		Nucleus	3	0.000	1.000	1129	100001098	100000019	GFP-IMPa4-FL anti-PSF-A546 8C-S-PSF V2.00	0	17. GFP-Imp-a4-FL and anti-PSF-A546_Pos031_S001	00-WeoHthKAAxYiPHPXraBhb3
64.2959		Nucleus	3	0.000	1.000	1130	100001099	100000000	GFP-IMPa4-FL anti-PSF-A546 8C-S-PSF V2.00	0	17. GFP-Imp-a4-FL and anti-PSF-A546_Pos032_S001	00-9DTssCSTYuCyZV9sCHqrxi
68.5055		Nucleus	3	0.000	1.000	1131	100001100	100000001	GFP-IMPa4-FL anti-PSF-A546 8C-S-PSF V2.00	0	17. GFP-Imp-a4-FL and anti-PSF-A546_Pos032_S001	00-9DTssCSTYuCyZV9sCHqrxi
73.3817		Nucleus	3	0.000	1.000	1133	100001101	100000002	GFP-IMPa4-FL anti-PSF-A546 8C-S-PSF V2.00	0	17. GFP-Imp-a4-FL and anti-PSF-A546_Pos032_S001	00-9DTssCSTYuCyZV9sCHqrxi
63.4588		Nucleus	3	0.000	1.000	1134	100001102	100000003	GFP-IMPa4-FL anti-PSF-A546 8C-S-PSF V2.00	0	17. GFP-Imp-a4-FL and anti-PSF-A546_Pos032_S001	00-9DTssCSTYuCyZV9sCHqrxi
62.0443		Nucleus	3	0.000	1.000	1135	100001103	100000004	GFP-IMPa4-FL anti-PSF-A546 8C-S-PSF V2.00	0	17. GFP-Imp-a4-FL and anti-PSF-A546_Pos032_S001	00-9DTssCSTYuCyZV9sCHqrxi
80.0799		Nucleus	3	0.000	1.000	1136	100001104	100000005	GFP-IMPa4-FL anti-PSF-A546 8C-S-PSF V2.00	0	17. GFP-Imp-a4-FL and anti-PSF-A546_Pos032_S001	00-9DTssCSTYuCyZV9sCHqrxi
89.8153		Nucleus	3	0.000	1.000	1137	100001105	100000006	GFP-IMPa4-FL anti-PSF-A546 8C-S-PSF V2.00	0	17. GFP-Imp-a4-FL and anti-PSF-A546_Pos032_S001	00-9DTssCSTYuCyZV9sCHqrxi
66.6941		Nucleus	3	0.000	1.000	1138	100001106	100000007	GFP-IMPa4-FL anti-PSF-A546 8C-S-PSF V2.00	0	17. GFP-Imp-a4-FL and anti-PSF-A546_Pos032_S001	00-9DTssCSTYuCyZV9sCHqrxi
77.4624		Nucleus	3	0.000	1.000	1139	100001107	100000008	GFP-IMPa4-FL anti-PSF-A546 8C-S-PSF V2.00	0	17. GFP-Imp-a4-FL and anti-PSF-A546_Pos032_S001	00-9DTssCSTYuCyZV9sCHqrxi
89.9539		Nucleus	3	0.000	1.000	1140	100001108	100000009	GFP-IMPa4-FL anti-PSF-A546 8C-S-PSF V2.00	0	17. GFP-Imp-a4-FL and anti-PSF-A546_Pos032_S001	00-9DTssCSTYuCyZV9sCHqrxi
77.9381		Nucleus	3	0.000	1.000	1141	100001109	100000010	GFP-IMPa4-FL anti-PSF-A546 8C-S-PSF V2.00	0	17. GFP-Imp-a4-FL and anti-PSF-A546_Pos032_S001	00-9DTssCSTYuCyZV9sCHqrxi
71.2064		Nucleus	3	0.000	1.000	1142	100001110	100000011	GFP-IMPa4-FL anti-PSF-A546 8C-S-PSF V2.00	0	17. GFP-Imp-a4-FL and anti-PSF-A546_Pos032_S001	00-9DTssCSTYuCyZV9sCHqrxi
64.9513		Nucleus	3	0.000	1.000	1143	100001111	100000012	GFP-IMPa4-FL anti-PSF-A546 8C-S-PSF V2.00	0	17. GFP-Imp-a4-FL and anti-PSF-A546_Pos032_S001	00-9DTssCSTYuCyZV9sCHqrxi
56.313		Nucleus	3	0.000	1.000	1144	100001112	100000013	GFP-IMPa4-FL anti-PSF-A546 8C-S-PSF V2.00	0	17. GFP-Imp-a4-FL and anti-PSF-A546_Pos032_S001	00-9DTssCSTYuCyZV9sCHqrxi
68.6636		Nucleus	3	0.000	1.000	1145	100001113	100000014	GFP-IMPa4-FL anti-PSF-A546 8C-S-PSF V2.00	0	17. GFP-Imp-a4-FL and anti-PSF-A546_Pos032_S001	00-9DTssCSTYuCyZV9sCHqrxi
62.0744		Nucleus	3	0.000	1.000	1146	100001114	100000015	GFP-IMPa4-FL anti-PSF-A546 8C-S-PSF V2.00	0	17. GFP-Imp-a4-FL and anti-PSF-A546_Pos032_S001	00-9DTssCSTYuCyZV9sCHqrxi
57.9635		Nucleus	3	0.000	1.000	1147	100001115	100000016	GFP-IMPa4-FL anti-PSF-A546 8C-S-PSF V2.00	0	17. GFP-Imp-a4-FL and anti-PSF-A546_Pos032_S001	00-9DTssCSTYuCyZV9sCHqrxi
71.2436		Nucleus	3	0.000	1.000	1148	100001116	100000017	GFP-IMPa4-FL anti-PSF-A546 8C-S-PSF V2.00	0	17. GFP-Imp-a4-FL and anti-PSF-A546_Pos032_S001	00-9DTssCSTYuCyZV9sCHqrxi
67.5869		Nucleus	3	0.000	1.000	1149	100001117	100000018	GFP-IMPa4-FL anti-PSF-A546 8C-S-PSF V2.00	0	17. GFP-Imp-a4-FL and anti-PSF-A546_Pos032_S001	00-9DTssCSTYuCyZV9sCHqrxi
57.7199		Nucleus	3	0.000	1.000	1150	100001118	100000019	GFP-IMPa4-FL anti-PSF-A546 8C-S-PSF V2.00	0	17. GFP-Imp-a4-FL and anti-PSF-A546_Pos032_S001	00-9DTssCSTYuCyZV9sCHqrxi
56.8049		Nucleus	3	0.000	1.000	1151	100001119	100000020	GFP-IMPa4-FL anti-PSF-A546 8C-S-PSF V2.00	0	17. GFP-Imp-a4-FL and anti-PSF-A546_Pos032_S001	00-9DTssCSTYuCyZV9sCHqrxi
51.7757		Nucleus	3	0.000	1.000	1152	100001120	100000021	GFP-IMPa4-FL anti-PSF-A546 8C-S-PSF V2.00	0	17. GFP-Imp-a4-FL and anti-PSF-A546_Pos032_S001	00-9DTssCSTYuCyZV9sCHqrxi
69.4925		Nucleus	3	0.000	1.000	1153	100001121	100000022	GFP-IMPa4-FL anti-PSF-A546 8C-S-PSF V2.00	0	17. GFP-Imp-a4-FL and anti-PSF-A546_Pos032_S001	00-9DTssCSTYuCyZV9sCHqrxi
68.4276		Nucleus	3	0.000	1.000	1154	100001122	100000023	GFP-IMPa4-FL anti-PSF-A546 8C-S-PSF V2.00	0	17. GFP-Imp-a4-FL and anti-PSF-A546_Pos032_S001	00-9DTssCSTYuCyZV9sCHqrxi
49.9663		Nucleus	3	0.000	1.000	1155	100001123	100000024	GFP-IMPa4-FL anti-PSF-A546 8C-S-PSF V2.00	0	17. GFP-Imp-a4-FL and anti-PSF-A546_Pos032_S001	00-9DTssCSTYuCyZV9sCHqrxi
63.6801		Nucleus	3	0.000	1.000	1156	100001124	100000025	GFP-IMPa4-FL anti-PSF-A546 8C-S-PSF V2.00	0	17. GFP-Imp-a4-FL and anti-PSF-A546_Pos032_S001	00-9DTssCSTYuCyZV9sCHqrxi
89.6002		Nucleus	3	0.000	1.000	1157	100001125	100000026	GFP-IMPa4-FL anti-PSF-A546 8C-S-PSF V2.00	0	17. GFP-Imp-a4-FL and anti-PSF-A546_Pos032_S001	00-9DTssCSTYuCyZV9sCHqrxi
103.598		Nucleus	3	0.000	1.000	1158	100001126	100000027	GFP-IMPa4-FL anti-PSF-A546 8C-S-PSF V2.00	0	17. GFP-Imp-a4-FL and anti-PSF-A546_Pos032_S001	00-9DTssCSTYuCyZV9sCHqrxi
68.3322		Nucleus	3	0.000	1.000	1159	100001127	100000028	GFP-IMPa4-FL anti-PSF-A546 8C-S-PSF V2.00	0	17. GFP-Imp-a4-FL and anti-PSF-A546_Pos032_S001	00-9DTssCSTYuCyZV9sCHqrxi
40.4782		Nucleus	3	0.000	1.000	1160	100001128	100000029	GFP-IMPa4-FL anti-PSF-A546 8C-S-PSF V2.00	0	17. GFP-Imp-a4-FL and anti-PSF-A546_Pos032_S001	00-9DTssCSTYuCyZV9sCHqrxi
43.1719		Nucleus	3	0.000	1.000	1161	100001129	100000030	GFP-IMPa4-FL anti-PSF-A546 8C-S-PSF V2.00	0	17. GFP-Imp-a4-FL and anti-PSF-A546_Pos032_S001	00-9DTssCSTYuCyZV9sCHqrxi
40.4261		Nucleus	3	0.000	1.000	1162	100001130	100000031	GFP-IMPa4-FL anti-PSF-A546 8C-S-PSF V2.00	0	17. GFP-Imp-a4-FL and anti-PSF-A546_Pos032_S001	00-9DTssCSTYuCyZV9sCHqrxi
40.972		Nucleus	3	0.000	1.000	1163	100001131	100000032	GFP-IMPa4-FL anti-PSF-A546 8C-S-PSF V2.00	0	17. GFP-Imp-a4-FL and anti-PSF-A546_Pos032_S001	00-9DTssCSTYuCyZV9sCHqrxi
41.4475		Nucleus	3	0.000	1.000	1164	100001132	100000033	GFP-IMPa4-FL anti-PSF-A546 8C-S-PSF V2.00	0	17. GFP-Imp-a4-FL and anti-PSF-A546_Pos032_S001	00-9DTssCSTYuCyZV9sCHqrxi
42.7474		Nucleus	3	0.000	1.000	1165	100001133	100000034	GFP-IMPa4-FL anti-PSF-A546 8C-S-PSF V2.00	0	17. GFP-Imp-a4-FL and anti-PSF-A546_Pos032_S001	00-9DTssCSTYuCyZV9sCHqrxi
42.3516		Nucleus	3	0.000	1.000	1166	100001134	100000035	GFP-IMPa4-FL anti-PSF-A546 8C-S-PSF V2.00	0	17. GFP-Imp-a4-FL and anti-PSF-A546_Pos032_S001	00-9DTssCSTYuCyZV9sCHqrxi
42.6934		Nucleus	3	0.000	1.000	1167	100001135	100000036	GFP-IMPa4-FL anti-PSF-A546 8C-S-PSF V2.00	0	17. GFP-Imp-a4-FL and anti-PSF-A546_Pos032_S001	00-9DTssCSTYuCyZV9sCHqrxi
40.9674		Nucleus	3	0.000	1.000	1168	100001136	100000037	GFP-IMPa4-FL anti-PSF-A546 8C-S-PSF V2.00	0	17. GFP-Imp-a4-FL and anti-PSF-A546_Pos032_S001	00-9DTssCSTYuCyZV9sCHqrxi
41.9985		Nucleus	3	0.000	1.000	1169	100001137	100000038	GFP-IMPa4-FL anti-PSF-A546 8C-S-PSF V2.00	0	17. GFP-Imp-a4-FL and anti-PSF-A546_Pos032_S001	00-9DTssCSTYuCyZV9sCHqrxi
40.0778		Nucleus	3	0.000	1.000	1170	100001138	100000039	GFP-IMPa4-FL anti-PSF-A546 8C-S-PSF V2.00	0	17. GFP-Imp-a4-FL and anti-PSF-A546_Pos032_S001	00-9DTssCSTYuCyZV9sCHqrxi
41.0487		Nucleus	3	0.000	1.000	1171	100001139	100000040	GFP-IMPa4-FL anti-PSF-A546 8C-S-PSF V2.00	0	17. GFP-Imp-a4-FL and anti-PSF-A546_Pos032_S001	00-9DTssCSTYuCyZV9sCHqrxi
44.1491		Nucleus	3	0.000	1.000	1172	100001140	100000000	GFP-IMPa4-FL anti-PSF-A546 8C-S-PSF V2.00	0	17. GFP-Imp-a4-FL and anti-PSF-A546_Pos033_S001	00-MzCrM6rpK8fJhBTe97tgp7
72.5205		Nucleus	3	0.000	1.000	1173	100001141	100000001	GFP-IMPa4-FL anti-PSF-A546 8C-S-PSF V2.00	0	17. GFP-Imp-a4-FL and anti-PSF-A546_Pos033_S001	00-MzCrM6rpK8fJhBTe97tgp7
79.0324		Nucleus	3	0.000	1.000	1174	100001142	100000002	GFP-IMPa4-FL anti-PSF-A546 8C-S-PSF V2.00	0	17. GFP-Imp-a4-FL and anti-PSF-A546_Pos033_S001	00-MzCrM6rpK8fJhBTe97tgp7
63.3358		Nucleus	3	0.000	1.000	1175	100001143	100000003	GFP-IMPa4-FL anti-PSF-A546 8C-S-PSF V2.00	0	17. GFP-Imp-a4-FL and anti-PSF-A546_Pos033_S001	00-MzCrM6rpK8fJhBTe97tgp7
84.3997		Nucleus	3	0.000	1.000	1176	100001144	100000004	GFP-IMPa4-FL anti-PSF-A546 8C-S-PSF V2.00	0	17. GFP-Imp-a4-FL and anti-PSF-A546_Pos033_S001	00-MzCrM6rpK8fJhBTe97tgp7
63.3976		Nucleus	3	0.000	1.000	1177	100001145	100000005	GFP-IMPa4-FL anti-PSF-A546 8C-S-PSF V2.00	0	17. GFP-Imp-a4-FL and anti-PSF-A546_Pos033_S001	00-MzCrM6rpK8fJhBTe97tgp7
63.1609		Nucleus	3	0.000	1.000	1178	100001146	100000006	GFP-IMPa4-FL anti-PSF-A546 8C-S-PSF V2.00	0	17. GFP-Imp-a4-FL and anti-PSF-A546_Pos033_S001	00-MzCrM6rpK8fJhBTe97tgp7
60.7458		Nucleus	3	0.000	1.000	1179	100001147	100000007	GFP-IMPa4-FL anti-PSF-A546 8C-S-PSF V2.00	0	17. GFP-Imp-a4-FL and anti-PSF-A546_Pos033_S001	00-MzCrM6rpK8fJhBTe97tgp7
82.8416		Nucleus	3	0.000	1.000	1180	100001148	100000008	GFP-IMPa4-FL anti-PSF-A546 8C-S-PSF V2.00	0	17. GFP-Imp-a4-FL and anti-PSF-A546_Pos033_S001	00-MzCrM6rpK8fJhBTe97tgp7
46.6068		Nucleus	3	0.000	1.000	1181	100001149	100000009	GFP-IMPa4-FL anti-PSF-A546 8C-S-PSF V2.00	0	17. GFP-Imp-a4-FL and anti-PSF-A546_Pos033_S001	00-MzCrM6rpK8fJhBTe97tgp7
78.5106		Nucleus	3	0.000	1.000	1182	100001150	100000010	GFP-IMPa4-FL anti-PSF-A546 8C-S-PSF V2.00	0	17. GFP-Imp-a4-FL and anti-PSF-A546_Pos033_S001	00-MzCrM6rpK8fJhBTe97tgp7
57.1806		Nucleus	3	0.000	1.000	1183	100001151	100000011	GFP-IMPa4-FL anti-PSF-A546 8C-S-PSF V2.00	0	17. GFP-Imp-a4-FL and anti-PSF-A546_Pos033_S001	00-MzCrM6rpK8fJhBTe97tgp7
51.1207		Nucleus	3	0.000	1.000	1184	100001152	100000012	GFP-IMPa4-FL anti-PSF-A546 8C-S-PSF V2.00	0	17. GFP-Imp-a4-FL and anti-PSF-A546_Pos033_S001	00-MzCrM6rpK8fJhBTe97tgp7
60.5695		Nucleus	3	0.000	1.000	1185	100001153	100000013	GFP-IMPa4-FL anti-PSF-A546 8C-S-PSF V2.00	0	17. GFP-Imp-a4-FL and anti-PSF-A546_Pos033_S001	00-MzCrM6rpK8fJhBTe97tgp7
64.7258		Nucleus	3	0.000	1.000	1186	100001154	100000014	GFP-IMPa4-FL anti-PSF-A546 8C-S-PSF V2.00	0	17. GFP-Imp-a4-FL and anti-PSF-A546_Pos033_S001	00-MzCrM6rpK8fJhBTe97tgp7
51.2609		Nucleus	3	0.000	1.000	1187	100001155	100000015	GFP-IMPa4-FL anti-PSF-A546 8C-S-PSF V2.00	0	17. GFP-Imp-a4-FL and anti-PSF-A546_Pos033_S001	00-MzCrM6rpK8fJhBTe97tgp7
61.9845		Nucleus	3	0.000	1.000	1188	100001156	100000016	GFP-IMPa4-FL anti-PSF-A546 8C-S-PSF V2.00	0	17. GFP-Imp-a4-FL and anti-PSF-A546_Pos033_S001	00-MzCrM6rpK8fJhBTe97tgp7
61.3588		Nucleus	3	0.000	1.000	1189	100001157	100000017	GFP-IMPa4-FL anti-PSF-A546 8C-S-PSF V2.00	0	17. GFP-Imp-a4-FL and anti-PSF-A546_Pos033_S001	00-MzCrM6rpK8fJhBTe97tgp7
59.1012		Nucleus	3	0.000	1.000	1190	100001158	100000018	GFP-IMPa4-FL anti-PSF-A546 8C-S-PSF V2.00	0	17. GFP-Imp-a4-FL and anti-PSF-A546_Pos033_S001	00-MzCrM6rpK8fJhBTe97tgp7
55.7057		Nucleus	3	0.000	1.000	1191	100001159	100000019	GFP-IMPa4-FL anti-PSF-A546 8C-S-PSF V2.00	0	17. GFP-Imp-a4-FL and anti-PSF-A546_Pos033_S001	00-MzCrM6rpK8fJhBTe97tgp7
56.0227		Nucleus	3	0.000	1.000	1192	100001160	100000020	GFP-IMPa4-FL anti-PSF-A546 8C-S-PSF V2.00	0	17. GFP-Imp-a4-FL and anti-PSF-A546_Pos033_S001	00-MzCrM6rpK8fJhBTe97tgp7
61.8384		Nucleus	3	0.000	1.000	1193	100001161	100000021	GFP-IMPa4-FL anti-PSF-A546 8C-S-PSF V2.00	0	17. GFP-Imp-a4-FL and anti-PSF-A546_Pos033_S001	00-MzCrM6rpK8fJhBTe97tgp7
45.6543		Nucleus	3	0.000	1.000	1194	100001162	100000022	GFP-IMPa4-FL anti-PSF-A546 8C-S-PSF V2.00	0	17. GFP-Imp-a4-FL and anti-PSF-A546_Pos033_S001	00-MzCrM6rpK8fJhBTe97tgp7
68.6248		Nucleus	3	0.000	1.000	1195	100001163	100000023	GFP-IMPa4-FL anti-PSF-A546 8C-S-PSF V2.00	0	17. GFP-Imp-a4-FL and anti-PSF-A546_Pos033_S001	00-MzCrM6rpK8fJhBTe97tgp7
67.4117		Nucleus	3	0.000	1.000	1196	100001164	100000024	GFP-IMPa4-FL anti-PSF-A546 8C-S-PSF V2.00	0	17. GFP-Imp-a4-FL and anti-PSF-A546_Pos033_S001	00-MzCrM6rpK8fJhBTe97tgp7
34.6753		Nucleus	3	0.000	1.000	1198	100001165	100000000	GFP-IMPa4-FL anti-PSF-A546 8C-S-PSF V2.00	0	17. GFP-Imp-a4-FL and anti-PSF-A546_Pos034_S001	00-e8y24arodVuWRYCa56nzS9
32.4052		Nucleus	3	0.000	1.000	1199	100001166	100000001	GFP-IMPa4-FL anti-PSF-A546 8C-S-PSF V2.00	0	17. GFP-Imp-a4-FL and anti-PSF-A546_Pos034_S001	00-e8y24arodVuWRYCa56nzS9
35.9607		Nucleus	3	0.000	1.000	1200	100001167	100000002	GFP-IMPa4-FL anti-PSF-A546 8C-S-PSF V2.00	0	17. GFP-Imp-a4-FL and anti-PSF-A546_Pos034_S001	00-e8y24arodVuWRYCa56nzS9
32.2321		Nucleus	3	0.000	1.000	1201	100001168	100000003	GFP-IMPa4-FL anti-PSF-A546 8C-S-PSF V2.00	0	17. GFP-Imp-a4-FL and anti-PSF-A546_Pos034_S001	00-e8y24arodVuWRYCa56nzS9
33.0909		Nucleus	3	0.000	1.000	1202	100001169	100000004	GFP-IMPa4-FL anti-PSF-A546 8C-S-PSF V2.00	0	17. GFP-Imp-a4-FL and anti-PSF-A546_Pos034_S001	00-e8y24arodVuWRYCa56nzS9
31.8241		Nucleus	3	0.000	1.000	1203	100001170	100000005	GFP-IMPa4-FL anti-PSF-A546 8C-S-PSF V2.00	0	17. GFP-Imp-a4-FL and anti-PSF-A546_Pos034_S001	00-e8y24arodVuWRYCa56nzS9
31.856		Nucleus	3	0.000	1.000	1204	100001171	100000006	GFP-IMPa4-FL anti-PSF-A546 8C-S-PSF V2.00	0	17. GFP-Imp-a4-FL and anti-PSF-A546_Pos034_S001	00-e8y24arodVuWRYCa56nzS9
32.2992		Nucleus	3	0.000	1.000	1205	100001172	100000007	GFP-IMPa4-FL anti-PSF-A546 8C-S-PSF V2.00	0	17. GFP-Imp-a4-FL and anti-PSF-A546_Pos034_S001	00-e8y24arodVuWRYCa56nzS9
32.1299		Nucleus	3	0.000	1.000	1206	100001173	100000008	GFP-IMPa4-FL anti-PSF-A546 8C-S-PSF V2.00	0	17. GFP-Imp-a4-FL and anti-PSF-A546_Pos034_S001	00-e8y24arodVuWRYCa56nzS9
33.4425		Nucleus	3	0.000	1.000	1207	100001174	100000009	GFP-IMPa4-FL anti-PSF-A546 8C-S-PSF V2.00	0	17. GFP-Imp-a4-FL and anti-PSF-A546_Pos034_S001	00-e8y24arodVuWRYCa56nzS9
33.4081		Nucleus	3	0.000	1.000	1208	100001175	100000010	GFP-IMPa4-FL anti-PSF-A546 8C-S-PSF V2.00	0	17. GFP-Imp-a4-FL and anti-PSF-A546_Pos034_S001	00-e8y24arodVuWRYCa56nzS9
31.8511		Nucleus	3	0.000	1.000	1209	100001176	100000011	GFP-IMPa4-FL anti-PSF-A546 8C-S-PSF V2.00	0	17. GFP-Imp-a4-FL and anti-PSF-A546_Pos034_S001	00-e8y24arodVuWRYCa56nzS9
35.7472		Nucleus	3	0.000	1.000	1210	100001177	100000012	GFP-IMPa4-FL anti-PSF-A546 8C-S-PSF V2.00	0	17. GFP-Imp-a4-FL and anti-PSF-A546_Pos034_S001	00-e8y24arodVuWRYCa56nzS9
35.0053		Nucleus	3	0.000	1.000	1211	100001178	100000013	GFP-IMPa4-FL anti-PSF-A546 8C-S-PSF V2.00	0	17. GFP-Imp-a4-FL and anti-PSF-A546_Pos034_S001	00-e8y24arodVuWRYCa56nzS9
35.131		Nucleus	3	0.000	1.000	1212	100001179	100000014	GFP-IMPa4-FL anti-PSF-A546 8C-S-PSF V2.00	0	17. GFP-Imp-a4-FL and anti-PSF-A546_Pos034_S001	00-e8y24arodVuWRYCa56nzS9
31.2612		Nucleus	3	0.000	1.000	1213	100001180	100000015	GFP-IMPa4-FL anti-PSF-A546 8C-S-PSF V2.00	0	17. GFP-Imp-a4-FL and anti-PSF-A546_Pos034_S001	00-e8y24arodVuWRYCa56nzS9
40.7623		Nucleus	3	0.000	1.000	1214	100001181	100000016	GFP-IMPa4-FL anti-PSF-A546 8C-S-PSF V2.00	0	17. GFP-Imp-a4-FL and anti-PSF-A546_Pos034_S001	00-e8y24arodVuWRYCa56nzS9
42.5481		Nucleus	3	0.000	1.000	1215	100001182	100000017	GFP-IMPa4-FL anti-PSF-A546 8C-S-PSF V2.00	0	17. GFP-Imp-a4-FL and anti-PSF-A546_Pos034_S001	00-e8y24arodVuWRYCa56nzS9
38.306		Nucleus	3	0.000	1.000	1216	100001183	100000018	GFP-IMPa4-FL anti-PSF-A546 8C-S-PSF V2.00	0	17. GFP-Imp-a4-FL and anti-PSF-A546_Pos034_S001	00-e8y24arodVuWRYCa56nzS9
38.1905		Nucleus	3	0.000	1.000	1217	100001184	100000019	GFP-IMPa4-FL anti-PSF-A546 8C-S-PSF V2.00	0	17. GFP-Imp-a4-FL and anti-PSF-A546_Pos034_S001	00-e8y24arodVuWRYCa56nzS9
38.9397		Nucleus	3	0.000	1.000	1218	100001185	100000020	GFP-IMPa4-FL anti-PSF-A546 8C-S-PSF V2.00	0	17. GFP-Imp-a4-FL and anti-PSF-A546_Pos034_S001	00-e8y24arodVuWRYCa56nzS9
33.1627		Nucleus	3	0.000	1.000	1219	100001186	100000021	GFP-IMPa4-FL anti-PSF-A546 8C-S-PSF V2.00	0	17. GFP-Imp-a4-FL and anti-PSF-A546_Pos034_S001	00-e8y24arodVuWRYCa56nzS9
39.4154		Nucleus	3	0.000	1.000	1220	100001187	100000022	GFP-IMPa4-FL anti-PSF-A546 8C-S-PSF V2.00	0	17. GFP-Imp-a4-FL and anti-PSF-A546_Pos034_S001	00-e8y24arodVuWRYCa56nzS9
44.259		Nucleus	3	0.000	1.000	1221	100001188	100000023	GFP-IMPa4-FL anti-PSF-A546 8C-S-PSF V2.00	0	17. GFP-Imp-a4-FL and anti-PSF-A546_Pos034_S001	00-e8y24arodVuWRYCa56nzS9
40.8757		Nucleus	3	0.000	1.000	1222	100001189	100000024	GFP-IMPa4-FL anti-PSF-A546 8C-S-PSF V2.00	0	17. GFP-Imp-a4-FL and anti-PSF-A546_Pos034_S001	00-e8y24arodVuWRYCa56nzS9
35.9428		Nucleus	3	0.000	1.000	1223	100001190	100000025	GFP-IMPa4-FL anti-PSF-A546 8C-S-PSF V2.00	0	17. GFP-Imp-a4-FL and anti-PSF-A546_Pos034_S001	00-e8y24arodVuWRYCa56nzS9
41.185		Nucleus	3	0.000	1.000	1224	100001191	100000026	GFP-IMPa4-FL anti-PSF-A546 8C-S-PSF V2.00	0	17. GFP-Imp-a4-FL and anti-PSF-A546_Pos034_S001	00-e8y24arodVuWRYCa56nzS9
37.7993		Nucleus	3	0.000	1.000	1225	100001192	100000027	GFP-IMPa4-FL anti-PSF-A546 8C-S-PSF V2.00	0	17. GFP-Imp-a4-FL and anti-PSF-A546_Pos034_S001	00-e8y24arodVuWRYCa56nzS9
38.7462		Nucleus	3	0.000	1.000	1226	100001193	100000028	GFP-IMPa4-FL anti-PSF-A546 8C-S-PSF V2.00	0	17. GFP-Imp-a4-FL and anti-PSF-A546_Pos034_S001	00-e8y24arodVuWRYCa56nzS9
40.5002		Nucleus	3	0.000	1.000	1227	100001194	100000029	GFP-IMPa4-FL anti-PSF-A546 8C-S-PSF V2.00	0	17. GFP-Imp-a4-FL and anti-PSF-A546_Pos034_S001	00-e8y24arodVuWRYCa56nzS9
40.3737		Nucleus	3	0.000	1.000	1228	100001195	100000030	GFP-IMPa4-FL anti-PSF-A546 8C-S-PSF V2.00	0	17. GFP-Imp-a4-FL and anti-PSF-A546_Pos034_S001	00-e8y24arodVuWRYCa56nzS9
35.7411		Nucleus	3	0.000	1.000	1229	100001196	100000031	GFP-IMPa4-FL anti-PSF-A546 8C-S-PSF V2.00	0	17. GFP-Imp-a4-FL and anti-PSF-A546_Pos034_S001	00-e8y24arodVuWRYCa56nzS9
37.7189		Nucleus	3	0.000	1.000	1230	100001197	100000032	GFP-IMPa4-FL anti-PSF-A546 8C-S-PSF V2.00	0	17. GFP-Imp-a4-FL and anti-PSF-A546_Pos034_S001	00-e8y24arodVuWRYCa56nzS9
37.5385		Nucleus	3	0.000	1.000	1231	100001198	100000033	GFP-IMPa4-FL anti-PSF-A546 8C-S-PSF V2.00	0	17. GFP-Imp-a4-FL and anti-PSF-A546_Pos034_S001	00-e8y24arodVuWRYCa56nzS9
35.5729		Nucleus	3	0.000	1.000	1232	100001199	100000034	GFP-IMPa4-FL anti-PSF-A546 8C-S-PSF V2.00	0	17. GFP-Imp-a4-FL and anti-PSF-A546_Pos034_S001	00-e8y24arodVuWRYCa56nzS9
43.0508		Nucleus	3	0.000	1.000	1233	100001200	100000035	GFP-IMPa4-FL anti-PSF-A546 8C-S-PSF V2.00	0	17. GFP-Imp-a4-FL and anti-PSF-A546_Pos034_S001	00-e8y24arodVuWRYCa56nzS9
40.1305		Nucleus	3	0.000	1.000	1234	100001201	100000036	GFP-IMPa4-FL anti-PSF-A546 8C-S-PSF V2.00	0	17. GFP-Imp-a4-FL and anti-PSF-A546_Pos034_S001	00-e8y24arodVuWRYCa56nzS9
36.2799		Nucleus	3	0.000	1.000	1235	100001202	100000037	GFP-IMPa4-FL anti-PSF-A546 8C-S-PSF V2.00	0	17. GFP-Imp-a4-FL and anti-PSF-A546_Pos034_S001	00-e8y24arodVuWRYCa56nzS9
50.9716		Nucleus	3	0.000	1.000	1236	100001203	100000038	GFP-IMPa4-FL anti-PSF-A546 8C-S-PSF V2.00	0	17. GFP-Imp-a4-FL and anti-PSF-A546_Pos034_S001	00-e8y24arodVuWRYCa56nzS9
46.672		Nucleus	3	0.000	1.000	1237	100001204	100000039	GFP-IMPa4-FL anti-PSF-A546 8C-S-PSF V2.00	0	17. GFP-Imp-a4-FL and anti-PSF-A546_Pos034_S001	00-e8y24arodVuWRYCa56nzS9
32.2809		Nucleus	3	0.000	1.000	1238	100001205	100000000	GFP-IMPa4-FL anti-PSF-A546 8C-S-PSF V2.00	0	17. GFP-Imp-a4-FL and anti-PSF-A546_Pos035_S001	00-oefV4fBpjkPdgePSGMZwiT
31.6528		Nucleus	3	0.000	1.000	1241	100001206	100000001	GFP-IMPa4-FL anti-PSF-A546 8C-S-PSF V2.00	0	17. GFP-Imp-a4-FL and anti-PSF-A546_Pos035_S001	00-oefV4fBpjkPdgePSGMZwiT
31.3173		Nucleus	3	0.000	1.000	1243	100001207	100000002	GFP-IMPa4-FL anti-PSF-A546 8C-S-PSF V2.00	0	17. GFP-Imp-a4-FL and anti-PSF-A546_Pos035_S001	00-oefV4fBpjkPdgePSGMZwiT
33.4446		Nucleus	3	0.000	1.000	1244	100001208	100000003	GFP-IMPa4-FL anti-PSF-A546 8C-S-PSF V2.00	0	17. GFP-Imp-a4-FL and anti-PSF-A546_Pos035_S001	00-oefV4fBpjkPdgePSGMZwiT
32.6209		Nucleus	3	0.000	1.000	1245	100001209	100000004	GFP-IMPa4-FL anti-PSF-A546 8C-S-PSF V2.00	0	17. GFP-Imp-a4-FL and anti-PSF-A546_Pos035_S001	00-oefV4fBpjkPdgePSGMZwiT
32.8038		Nucleus	3	0.000	1.000	1246	100001210	100000005	GFP-IMPa4-FL anti-PSF-A546 8C-S-PSF V2.00	0	17. GFP-Imp-a4-FL and anti-PSF-A546_Pos035_S001	00-oefV4fBpjkPdgePSGMZwiT
31.7346		Nucleus	3	0.000	1.000	1249	100001211	100000006	GFP-IMPa4-FL anti-PSF-A546 8C-S-PSF V2.00	0	17. GFP-Imp-a4-FL and anti-PSF-A546_Pos035_S001	00-oefV4fBpjkPdgePSGMZwiT
34.0439		Nucleus	3	0.000	1.000	1250	100001212	100000007	GFP-IMPa4-FL anti-PSF-A546 8C-S-PSF V2.00	0	17. GFP-Imp-a4-FL and anti-PSF-A546_Pos035_S001	00-oefV4fBpjkPdgePSGMZwiT
33.0665		Nucleus	3	0.000	1.000	1251	100001213	100000008	GFP-IMPa4-FL anti-PSF-A546 8C-S-PSF V2.00	0	17. GFP-Imp-a4-FL and anti-PSF-A546_Pos035_S001	00-oefV4fBpjkPdgePSGMZwiT
33.0869		Nucleus	3	0.000	1.000	1253	100001214	100000009	GFP-IMPa4-FL anti-PSF-A546 8C-S-PSF V2.00	0	17. GFP-Imp-a4-FL and anti-PSF-A546_Pos035_S001	00-oefV4fBpjkPdgePSGMZwiT
32.2613		Nucleus	3	0.000	1.000	1254	100001215	100000010	GFP-IMPa4-FL anti-PSF-A546 8C-S-PSF V2.00	0	17. GFP-Imp-a4-FL and anti-PSF-A546_Pos035_S001	00-oefV4fBpjkPdgePSGMZwiT
37.887		Nucleus	3	0.000	1.000	1257	100001216	100000011	GFP-IMPa4-FL anti-PSF-A546 8C-S-PSF V2.00	0	17. GFP-Imp-a4-FL and anti-PSF-A546_Pos035_S001	00-oefV4fBpjkPdgePSGMZwiT
35.1426		Nucleus	3	0.000	1.000	1258	100001217	100000012	GFP-IMPa4-FL anti-PSF-A546 8C-S-PSF V2.00	0	17. GFP-Imp-a4-FL and anti-PSF-A546_Pos035_S001	00-oefV4fBpjkPdgePSGMZwiT
32.0124		Nucleus	3	0.000	1.000	1261	100001218	100000013	GFP-IMPa4-FL anti-PSF-A546 8C-S-PSF V2.00	0	17. GFP-Imp-a4-FL and anti-PSF-A546_Pos035_S001	00-oefV4fBpjkPdgePSGMZwiT
32.7062		Nucleus	3	0.000	1.000	1262	100001219	100000014	GFP-IMPa4-FL anti-PSF-A546 8C-S-PSF V2.00	0	17. GFP-Imp-a4-FL and anti-PSF-A546_Pos035_S001	00-oefV4fBpjkPdgePSGMZwiT
32.0821		Nucleus	3	0.000	1.000	1263	100001220	100000015	GFP-IMPa4-FL anti-PSF-A546 8C-S-PSF V2.00	0	17. GFP-Imp-a4-FL and anti-PSF-A546_Pos035_S001	00-oefV4fBpjkPdgePSGMZwiT
32.7336		Nucleus	3	0.000	1.000	1264	100001221	100000016	GFP-IMPa4-FL anti-PSF-A546 8C-S-PSF V2.00	0	17. GFP-Imp-a4-FL and anti-PSF-A546_Pos035_S001	00-oefV4fBpjkPdgePSGMZwiT
32.9002		Nucleus	3	0.000	1.000	1265	100001222	100000017	GFP-IMPa4-FL anti-PSF-A546 8C-S-PSF V2.00	0	17. GFP-Imp-a4-FL and anti-PSF-A546_Pos035_S001	00-oefV4fBpjkPdgePSGMZwiT
32.1412		Nucleus	3	0.000	1.000	1266	100001223	100000018	GFP-IMPa4-FL anti-PSF-A546 8C-S-PSF V2.00	0	17. GFP-Imp-a4-FL and anti-PSF-A546_Pos035_S001	00-oefV4fBpjkPdgePSGMZwiT
31.4704		Nucleus	3	0.000	1.000	1267	100001224	100000019	GFP-IMPa4-FL anti-PSF-A546 8C-S-PSF V2.00	0	17. GFP-Imp-a4-FL and anti-PSF-A546_Pos035_S001	00-oefV4fBpjkPdgePSGMZwiT
33.0019		Nucleus	3	0.000	1.000	1268	100001225	100000020	GFP-IMPa4-FL anti-PSF-A546 8C-S-PSF V2.00	0	17. GFP-Imp-a4-FL and anti-PSF-A546_Pos035_S001	00-oefV4fBpjkPdgePSGMZwiT
38.2404		Nucleus	3	0.000	1.000	1269	100001226	100000021	GFP-IMPa4-FL anti-PSF-A546 8C-S-PSF V2.00	0	17. GFP-Imp-a4-FL and anti-PSF-A546_Pos035_S001	00-oefV4fBpjkPdgePSGMZwiT
39.3451		Nucleus	3	0.000	1.000	1270	100001227	100000022	GFP-IMPa4-FL anti-PSF-A546 8C-S-PSF V2.00	0	17. GFP-Imp-a4-FL and anti-PSF-A546_Pos035_S001	00-oefV4fBpjkPdgePSGMZwiT
38.003		Nucleus	3	0.000	1.000	1271	100001228	100000023	GFP-IMPa4-FL anti-PSF-A546 8C-S-PSF V2.00	0	17. GFP-Imp-a4-FL and anti-PSF-A546_Pos035_S001	00-oefV4fBpjkPdgePSGMZwiT
38.5885		Nucleus	3	0.000	1.000	1272	100001229	100000024	GFP-IMPa4-FL anti-PSF-A546 8C-S-PSF V2.00	0	17. GFP-Imp-a4-FL and anti-PSF-A546_Pos035_S001	00-oefV4fBpjkPdgePSGMZwiT
39.1769		Nucleus	3	0.000	1.000	1273	100001230	100000025	GFP-IMPa4-FL anti-PSF-A546 8C-S-PSF V2.00	0	17. GFP-Imp-a4-FL and anti-PSF-A546_Pos035_S001	00-oefV4fBpjkPdgePSGMZwiT
33.7881		Nucleus	3	0.000	1.000	1274	100001231	100000026	GFP-IMPa4-FL anti-PSF-A546 8C-S-PSF V2.00	0	17. GFP-Imp-a4-FL and anti-PSF-A546_Pos035_S001	00-oefV4fBpjkPdgePSGMZwiT
36.3393		Nucleus	3	0.000	1.000	1275	100001232	100000027	GFP-IMPa4-FL anti-PSF-A546 8C-S-PSF V2.00	0	17. GFP-Imp-a4-FL and anti-PSF-A546_Pos035_S001	00-oefV4fBpjkPdgePSGMZwiT
39.4282		Nucleus	3	0.000	1.000	1276	100001233	100000028	GFP-IMPa4-FL anti-PSF-A546 8C-S-PSF V2.00	0	17. GFP-Imp-a4-FL and anti-PSF-A546_Pos035_S001	00-oefV4fBpjkPdgePSGMZwiT
39.8951		Nucleus	3	0.000	1.000	1277	100001234	100000029	GFP-IMPa4-FL anti-PSF-A546 8C-S-PSF V2.00	0	17. GFP-Imp-a4-FL and anti-PSF-A546_Pos035_S001	00-oefV4fBpjkPdgePSGMZwiT
54.4364		Nucleus	3	0.000	1.000	1278	100001235	100000000	GFP-IMPa4-FL anti-PSF-A546 8C-S-PSF V2.00	0	17. GFP-Imp-a4-FL and anti-PSF-A546_Pos036_S001	00-YpUtgAzW3vzNiX6H9KAASe
54.8632		Nucleus	3	0.000	1.000	1279	100001236	100000001	GFP-IMPa4-FL anti-PSF-A546 8C-S-PSF V2.00	0	17. GFP-Imp-a4-FL and anti-PSF-A546_Pos036_S001	00-YpUtgAzW3vzNiX6H9KAASe
80.2172		Nucleus	3	0.000	1.000	1280	100001237	100000002	GFP-IMPa4-FL anti-PSF-A546 8C-S-PSF V2.00	0	17. GFP-Imp-a4-FL and anti-PSF-A546_Pos036_S001	00-YpUtgAzW3vzNiX6H9KAASe
56.1618		Nucleus	3	0.000	1.000	1281	100001238	100000003	GFP-IMPa4-FL anti-PSF-A546 8C-S-PSF V2.00	0	17. GFP-Imp-a4-FL and anti-PSF-A546_Pos036_S001	00-YpUtgAzW3vzNiX6H9KAASe
36.8142		Nucleus	3	0.000	1.000	1283	100001239	100000004	GFP-IMPa4-FL anti-PSF-A546 8C-S-PSF V2.00	0	17. GFP-Imp-a4-FL and anti-PSF-A546_Pos036_S001	00-YpUtgAzW3vzNiX6H9KAASe
43.1623		Nucleus	3	0.000	1.000	1284	100001240	100000005	GFP-IMPa4-FL anti-PSF-A546 8C-S-PSF V2.00	0	17. GFP-Imp-a4-FL and anti-PSF-A546_Pos036_S001	00-YpUtgAzW3vzNiX6H9KAASe
56.856		Nucleus	3	0.000	1.000	1285	100001241	100000006	GFP-IMPa4-FL anti-PSF-A546 8C-S-PSF V2.00	0	17. GFP-Imp-a4-FL and anti-PSF-A546_Pos036_S001	00-YpUtgAzW3vzNiX6H9KAASe
52.8442		Nucleus	3	0.000	1.000	1286	100001242	100000007	GFP-IMPa4-FL anti-PSF-A546 8C-S-PSF V2.00	0	17. GFP-Imp-a4-FL and anti-PSF-A546_Pos036_S001	00-YpUtgAzW3vzNiX6H9KAASe
34.2901		Nucleus	3	0.000	1.000	1287	100001243	100000008	GFP-IMPa4-FL anti-PSF-A546 8C-S-PSF V2.00	0	17. GFP-Imp-a4-FL and anti-PSF-A546_Pos036_S001	00-YpUtgAzW3vzNiX6H9KAASe
54.5529		Nucleus	3	0.000	1.000	1288	100001244	100000009	GFP-IMPa4-FL anti-PSF-A546 8C-S-PSF V2.00	0	17. GFP-Imp-a4-FL and anti-PSF-A546_Pos036_S001	00-YpUtgAzW3vzNiX6H9KAASe
50.8018		Nucleus	3	0.000	1.000	1289	100001245	100000010	GFP-IMPa4-FL anti-PSF-A546 8C-S-PSF V2.00	0	17. GFP-Imp-a4-FL and anti-PSF-A546_Pos036_S001	00-YpUtgAzW3vzNiX6H9KAASe
50.5555		Nucleus	3	0.000	1.000	1291	100001246	100000011	GFP-IMPa4-FL anti-PSF-A546 8C-S-PSF V2.00	0	17. GFP-Imp-a4-FL and anti-PSF-A546_Pos036_S001	00-YpUtgAzW3vzNiX6H9KAASe
49.6625		Nucleus	3	0.000	1.000	1292	100001247	100000012	GFP-IMPa4-FL anti-PSF-A546 8C-S-PSF V2.00	0	17. GFP-Imp-a4-FL and anti-PSF-A546_Pos036_S001	00-YpUtgAzW3vzNiX6H9KAASe
53.6358		Nucleus	3	0.000	1.000	1293	100001248	100000013	GFP-IMPa4-FL anti-PSF-A546 8C-S-PSF V2.00	0	17. GFP-Imp-a4-FL and anti-PSF-A546_Pos036_S001	00-YpUtgAzW3vzNiX6H9KAASe
35.7718		Nucleus	3	0.000	1.000	1294	100001249	100000014	GFP-IMPa4-FL anti-PSF-A546 8C-S-PSF V2.00	0	17. GFP-Imp-a4-FL and anti-PSF-A546_Pos036_S001	00-YpUtgAzW3vzNiX6H9KAASe
35.413		Nucleus	3	0.000	1.000	1296	100001250	100000015	GFP-IMPa4-FL anti-PSF-A546 8C-S-PSF V2.00	0	17. GFP-Imp-a4-FL and anti-PSF-A546_Pos036_S001	00-YpUtgAzW3vzNiX6H9KAASe
36.5791		Nucleus	3	0.000	1.000	1297	100001251	100000016	GFP-IMPa4-FL anti-PSF-A546 8C-S-PSF V2.00	0	17. GFP-Imp-a4-FL and anti-PSF-A546_Pos036_S001	00-YpUtgAzW3vzNiX6H9KAASe
53.1034		Nucleus	3	0.000	1.000	1298	100001252	100000017	GFP-IMPa4-FL anti-PSF-A546 8C-S-PSF V2.00	0	17. GFP-Imp-a4-FL and anti-PSF-A546_Pos036_S001	00-YpUtgAzW3vzNiX6H9KAASe
48.2275		Nucleus	3	0.000	1.000	1299	100001253	100000018	GFP-IMPa4-FL anti-PSF-A546 8C-S-PSF V2.00	0	17. GFP-Imp-a4-FL and anti-PSF-A546_Pos036_S001	00-YpUtgAzW3vzNiX6H9KAASe
57.9478		Nucleus	3	0.000	1.000	1300	100001254	100000019	GFP-IMPa4-FL anti-PSF-A546 8C-S-PSF V2.00	0	17. GFP-Imp-a4-FL and anti-PSF-A546_Pos036_S001	00-YpUtgAzW3vzNiX6H9KAASe
63.549		Nucleus	3	0.000	1.000	1301	100001255	100000020	GFP-IMPa4-FL anti-PSF-A546 8C-S-PSF V2.00	0	17. GFP-Imp-a4-FL and anti-PSF-A546_Pos036_S001	00-YpUtgAzW3vzNiX6H9KAASe
56.0244		Nucleus	3	0.000	1.000	1302	100001256	100000021	GFP-IMPa4-FL anti-PSF-A546 8C-S-PSF V2.00	0	17. GFP-Imp-a4-FL and anti-PSF-A546_Pos036_S001	00-YpUtgAzW3vzNiX6H9KAASe
63.4502		Nucleus	3	0.000	1.000	1303	100001257	100000022	GFP-IMPa4-FL anti-PSF-A546 8C-S-PSF V2.00	0	17. GFP-Imp-a4-FL and anti-PSF-A546_Pos036_S001	00-YpUtgAzW3vzNiX6H9KAASe
44.6694		Nucleus	3	0.000	1.000	1304	100001258	100000023	GFP-IMPa4-FL anti-PSF-A546 8C-S-PSF V2.00	0	17. GFP-Imp-a4-FL and anti-PSF-A546_Pos036_S001	00-YpUtgAzW3vzNiX6H9KAASe
36.9321		Nucleus	3	0.000	1.000	1305	100001259	100000024	GFP-IMPa4-FL anti-PSF-A546 8C-S-PSF V2.00	0	17. GFP-Imp-a4-FL and anti-PSF-A546_Pos036_S001	00-YpUtgAzW3vzNiX6H9KAASe
47.7979		Nucleus	3	0.000	1.000	1306	100001260	100000025	GFP-IMPa4-FL anti-PSF-A546 8C-S-PSF V2.00	0	17. GFP-Imp-a4-FL and anti-PSF-A546_Pos036_S001	00-YpUtgAzW3vzNiX6H9KAASe
63.388		Nucleus	3	0.000	1.000	1307	100001261	100000026	GFP-IMPa4-FL anti-PSF-A546 8C-S-PSF V2.00	0	17. GFP-Imp-a4-FL and anti-PSF-A546_Pos036_S001	00-YpUtgAzW3vzNiX6H9KAASe
61.4578		Nucleus	3	0.000	1.000	1308	100001262	100000027	GFP-IMPa4-FL anti-PSF-A546 8C-S-PSF V2.00	0	17. GFP-Imp-a4-FL and anti-PSF-A546_Pos036_S001	00-YpUtgAzW3vzNiX6H9KAASe
76.0393		Nucleus	3	0.000	1.000	1309	100001263	100000028	GFP-IMPa4-FL anti-PSF-A546 8C-S-PSF V2.00	0	17. GFP-Imp-a4-FL and anti-PSF-A546_Pos036_S001	00-YpUtgAzW3vzNiX6H9KAASe
57.4418		Nucleus	3	0.000	1.000	1310	100001264	100000029	GFP-IMPa4-FL anti-PSF-A546 8C-S-PSF V2.00	0	17. GFP-Imp-a4-FL and anti-PSF-A546_Pos036_S001	00-YpUtgAzW3vzNiX6H9KAASe
56.2956		Nucleus	3	0.000	1.000	1311	100001265	100000030	GFP-IMPa4-FL anti-PSF-A546 8C-S-PSF V2.00	0	17. GFP-Imp-a4-FL and anti-PSF-A546_Pos036_S001	00-YpUtgAzW3vzNiX6H9KAASe
56.1766		Nucleus	3	0.000	1.000	1312	100001266	100000031	GFP-IMPa4-FL anti-PSF-A546 8C-S-PSF V2.00	0	17. GFP-Imp-a4-FL and anti-PSF-A546_Pos036_S001	00-YpUtgAzW3vzNiX6H9KAASe
59.3017		Nucleus	3	0.000	1.000	1313	100001267	100000032	GFP-IMPa4-FL anti-PSF-A546 8C-S-PSF V2.00	0	17. GFP-Imp-a4-FL and anti-PSF-A546_Pos036_S001	00-YpUtgAzW3vzNiX6H9KAASe
63.8894		Nucleus	3	0.000	1.000	1314	100001268	100000033	GFP-IMPa4-FL anti-PSF-A546 8C-S-PSF V2.00	0	17. GFP-Imp-a4-FL and anti-PSF-A546_Pos036_S001	00-YpUtgAzW3vzNiX6H9KAASe
58.571		Nucleus	3	0.000	1.000	1315	100001269	100000034	GFP-IMPa4-FL anti-PSF-A546 8C-S-PSF V2.00	0	17. GFP-Imp-a4-FL and anti-PSF-A546_Pos036_S001	00-YpUtgAzW3vzNiX6H9KAASe
67.9148		Nucleus	3	0.000	1.000	1316	100001270	100000035	GFP-IMPa4-FL anti-PSF-A546 8C-S-PSF V2.00	0	17. GFP-Imp-a4-FL and anti-PSF-A546_Pos036_S001	00-YpUtgAzW3vzNiX6H9KAASe
50.0305		Nucleus	3	0.000	1.000	1317	100001271	100000036	GFP-IMPa4-FL anti-PSF-A546 8C-S-PSF V2.00	0	17. GFP-Imp-a4-FL and anti-PSF-A546_Pos036_S001	00-YpUtgAzW3vzNiX6H9KAASe
72.2702		Nucleus	3	0.000	1.000	1318	100001272	100000037	GFP-IMPa4-FL anti-PSF-A546 8C-S-PSF V2.00	0	17. GFP-Imp-a4-FL and anti-PSF-A546_Pos036_S001	00-YpUtgAzW3vzNiX6H9KAASe
65.7863		Nucleus	3	0.000	1.000	1319	100001273	100000038	GFP-IMPa4-FL anti-PSF-A546 8C-S-PSF V2.00	0	17. GFP-Imp-a4-FL and anti-PSF-A546_Pos036_S001	00-YpUtgAzW3vzNiX6H9KAASe
63.8589		Nucleus	3	0.000	1.000	1320	100001274	100000039	GFP-IMPa4-FL anti-PSF-A546 8C-S-PSF V2.00	0	17. GFP-Imp-a4-FL and anti-PSF-A546_Pos036_S001	00-YpUtgAzW3vzNiX6H9KAASe
58.3483		Nucleus	3	0.000	1.000	1321	100001275	100000040	GFP-IMPa4-FL anti-PSF-A546 8C-S-PSF V2.00	0	17. GFP-Imp-a4-FL and anti-PSF-A546_Pos036_S001	00-YpUtgAzW3vzNiX6H9KAASe
61.7627		Nucleus	3	0.000	1.000	1322	100001276	100000041	GFP-IMPa4-FL anti-PSF-A546 8C-S-PSF V2.00	0	17. GFP-Imp-a4-FL and anti-PSF-A546_Pos036_S001	00-YpUtgAzW3vzNiX6H9KAASe
62.0967		Nucleus	3	0.000	1.000	1323	100001277	100000042	GFP-IMPa4-FL anti-PSF-A546 8C-S-PSF V2.00	0	17. GFP-Imp-a4-FL and anti-PSF-A546_Pos036_S001	00-YpUtgAzW3vzNiX6H9KAASe
61.4636		Nucleus	3	0.000	1.000	1324	100001278	100000043	GFP-IMPa4-FL anti-PSF-A546 8C-S-PSF V2.00	0	17. GFP-Imp-a4-FL and anti-PSF-A546_Pos036_S001	00-YpUtgAzW3vzNiX6H9KAASe
83.8142		Nucleus	3	0.000	1.000	1325	100001279	100000044	GFP-IMPa4-FL anti-PSF-A546 8C-S-PSF V2.00	0	17. GFP-Imp-a4-FL and anti-PSF-A546_Pos036_S001	00-YpUtgAzW3vzNiX6H9KAASe
64.635		Nucleus	3	0.000	1.000	1326	100001280	100000045	GFP-IMPa4-FL anti-PSF-A546 8C-S-PSF V2.00	0	17. GFP-Imp-a4-FL and anti-PSF-A546_Pos036_S001	00-YpUtgAzW3vzNiX6H9KAASe
63.7206		Nucleus	3	0.000	1.000	1327	100001281	100000046	GFP-IMPa4-FL anti-PSF-A546 8C-S-PSF V2.00	0	17. GFP-Imp-a4-FL and anti-PSF-A546_Pos036_S001	00-YpUtgAzW3vzNiX6H9KAASe
50.0686		Nucleus	3	0.000	1.000	1328	100001282	100000047	GFP-IMPa4-FL anti-PSF-A546 8C-S-PSF V2.00	0	17. GFP-Imp-a4-FL and anti-PSF-A546_Pos036_S001	00-YpUtgAzW3vzNiX6H9KAASe
63.7169		Nucleus	3	0.000	1.000	1329	100001283	100000048	GFP-IMPa4-FL anti-PSF-A546 8C-S-PSF V2.00	0	17. GFP-Imp-a4-FL and anti-PSF-A546_Pos036_S001	00-YpUtgAzW3vzNiX6H9KAASe
39.5718		Nucleus	3	0.000	1.000	1330	100001284	100000049	GFP-IMPa4-FL anti-PSF-A546 8C-S-PSF V2.00	0	17. GFP-Imp-a4-FL and anti-PSF-A546_Pos036_S001	00-YpUtgAzW3vzNiX6H9KAASe
40.1944		Nucleus	3	0.000	1.000	1331	100001285	100000050	GFP-IMPa4-FL anti-PSF-A546 8C-S-PSF V2.00	0	17. GFP-Imp-a4-FL and anti-PSF-A546_Pos036_S001	00-YpUtgAzW3vzNiX6H9KAASe
43.5967		Nucleus	3	0.000	1.000	1333	100001286	100000000	GFP-IMPa4-FL anti-PSF-A546 8C-S-PSF V2.00	0	17. GFP-Imp-a4-FL and anti-PSF-A546_Pos037_S001	00-bJhtHoJq8dRhhbwaDPL5jH
34.5565		Nucleus	3	0.000	1.000	1334	100001287	100000001	GFP-IMPa4-FL anti-PSF-A546 8C-S-PSF V2.00	0	17. GFP-Imp-a4-FL and anti-PSF-A546_Pos037_S001	00-bJhtHoJq8dRhhbwaDPL5jH
34.2495		Nucleus	3	0.000	1.000	1335	100001288	100000002	GFP-IMPa4-FL anti-PSF-A546 8C-S-PSF V2.00	0	17. GFP-Imp-a4-FL and anti-PSF-A546_Pos037_S001	00-bJhtHoJq8dRhhbwaDPL5jH
36.553		Nucleus	3	0.000	1.000	1336	100001289	100000003	GFP-IMPa4-FL anti-PSF-A546 8C-S-PSF V2.00	0	17. GFP-Imp-a4-FL and anti-PSF-A546_Pos037_S001	00-bJhtHoJq8dRhhbwaDPL5jH
34.8724		Nucleus	3	0.000	1.000	1337	100001290	100000004	GFP-IMPa4-FL anti-PSF-A546 8C-S-PSF V2.00	0	17. GFP-Imp-a4-FL and anti-PSF-A546_Pos037_S001	00-bJhtHoJq8dRhhbwaDPL5jH
41.4294		Nucleus	3	0.000	1.000	1338	100001291	100000005	GFP-IMPa4-FL anti-PSF-A546 8C-S-PSF V2.00	0	17. GFP-Imp-a4-FL and anti-PSF-A546_Pos037_S001	00-bJhtHoJq8dRhhbwaDPL5jH
36.5108		Nucleus	3	0.000	1.000	1339	100001292	100000006	GFP-IMPa4-FL anti-PSF-A546 8C-S-PSF V2.00	0	17. GFP-Imp-a4-FL and anti-PSF-A546_Pos037_S001	00-bJhtHoJq8dRhhbwaDPL5jH
33.8878		Nucleus	3	0.000	1.000	1340	100001293	100000007	GFP-IMPa4-FL anti-PSF-A546 8C-S-PSF V2.00	0	17. GFP-Imp-a4-FL and anti-PSF-A546_Pos037_S001	00-bJhtHoJq8dRhhbwaDPL5jH
42.1691		Nucleus	3	0.000	1.000	1341	100001294	100000008	GFP-IMPa4-FL anti-PSF-A546 8C-S-PSF V2.00	0	17. GFP-Imp-a4-FL and anti-PSF-A546_Pos037_S001	00-bJhtHoJq8dRhhbwaDPL5jH
34.8468		Nucleus	3	0.000	1.000	1342	100001295	100000009	GFP-IMPa4-FL anti-PSF-A546 8C-S-PSF V2.00	0	17. GFP-Imp-a4-FL and anti-PSF-A546_Pos037_S001	00-bJhtHoJq8dRhhbwaDPL5jH
36.4128		Nucleus	3	0.000	1.000	1343	100001296	100000010	GFP-IMPa4-FL anti-PSF-A546 8C-S-PSF V2.00	0	17. GFP-Imp-a4-FL and anti-PSF-A546_Pos037_S001	00-bJhtHoJq8dRhhbwaDPL5jH
38.8815		Nucleus	3	0.000	1.000	1344	100001297	100000011	GFP-IMPa4-FL anti-PSF-A546 8C-S-PSF V2.00	0	17. GFP-Imp-a4-FL and anti-PSF-A546_Pos037_S001	00-bJhtHoJq8dRhhbwaDPL5jH
34.3102		Nucleus	3	0.000	1.000	1345	100001298	100000012	GFP-IMPa4-FL anti-PSF-A546 8C-S-PSF V2.00	0	17. GFP-Imp-a4-FL and anti-PSF-A546_Pos037_S001	00-bJhtHoJq8dRhhbwaDPL5jH
33.9838		Nucleus	3	0.000	1.000	1346	100001299	100000013	GFP-IMPa4-FL anti-PSF-A546 8C-S-PSF V2.00	0	17. GFP-Imp-a4-FL and anti-PSF-A546_Pos037_S001	00-bJhtHoJq8dRhhbwaDPL5jH
34.8546		Nucleus	3	0.000	1.000	1347	100001300	100000014	GFP-IMPa4-FL anti-PSF-A546 8C-S-PSF V2.00	0	17. GFP-Imp-a4-FL and anti-PSF-A546_Pos037_S001	00-bJhtHoJq8dRhhbwaDPL5jH
35.4103		Nucleus	3	0.000	1.000	1348	100001301	100000015	GFP-IMPa4-FL anti-PSF-A546 8C-S-PSF V2.00	0	17. GFP-Imp-a4-FL and anti-PSF-A546_Pos037_S001	00-bJhtHoJq8dRhhbwaDPL5jH
36.8997		Nucleus	3	0.000	1.000	1349	100001302	100000016	GFP-IMPa4-FL anti-PSF-A546 8C-S-PSF V2.00	0	17. GFP-Imp-a4-FL and anti-PSF-A546_Pos037_S001	00-bJhtHoJq8dRhhbwaDPL5jH
43.4588		Nucleus	3	0.000	1.000	1350	100001303	100000017	GFP-IMPa4-FL anti-PSF-A546 8C-S-PSF V2.00	0	17. GFP-Imp-a4-FL and anti-PSF-A546_Pos037_S001	00-bJhtHoJq8dRhhbwaDPL5jH
49.3965		Nucleus	3	0.000	1.000	1351	100001304	100000018	GFP-IMPa4-FL anti-PSF-A546 8C-S-PSF V2.00	0	17. GFP-Imp-a4-FL and anti-PSF-A546_Pos037_S001	00-bJhtHoJq8dRhhbwaDPL5jH
45.6984		Nucleus	3	0.000	1.000	1352	100001305	100000019	GFP-IMPa4-FL anti-PSF-A546 8C-S-PSF V2.00	0	17. GFP-Imp-a4-FL and anti-PSF-A546_Pos037_S001	00-bJhtHoJq8dRhhbwaDPL5jH
52.8377		Nucleus	3	0.000	1.000	1353	100001306	100000020	GFP-IMPa4-FL anti-PSF-A546 8C-S-PSF V2.00	0	17. GFP-Imp-a4-FL and anti-PSF-A546_Pos037_S001	00-bJhtHoJq8dRhhbwaDPL5jH
45.2543		Nucleus	3	0.000	1.000	1354	100001307	100000021	GFP-IMPa4-FL anti-PSF-A546 8C-S-PSF V2.00	0	17. GFP-Imp-a4-FL and anti-PSF-A546_Pos037_S001	00-bJhtHoJq8dRhhbwaDPL5jH
45.6709		Nucleus	3	0.000	1.000	1355	100001308	100000022	GFP-IMPa4-FL anti-PSF-A546 8C-S-PSF V2.00	0	17. GFP-Imp-a4-FL and anti-PSF-A546_Pos037_S001	00-bJhtHoJq8dRhhbwaDPL5jH
44.6513		Nucleus	3	0.000	1.000	1356	100001309	100000023	GFP-IMPa4-FL anti-PSF-A546 8C-S-PSF V2.00	0	17. GFP-Imp-a4-FL and anti-PSF-A546_Pos037_S001	00-bJhtHoJq8dRhhbwaDPL5jH
39.3845		Nucleus	3	0.000	1.000	1357	100001310	100000024	GFP-IMPa4-FL anti-PSF-A546 8C-S-PSF V2.00	0	17. GFP-Imp-a4-FL and anti-PSF-A546_Pos037_S001	00-bJhtHoJq8dRhhbwaDPL5jH
37.6325		Nucleus	3	0.000	1.000	1358	100001311	100000025	GFP-IMPa4-FL anti-PSF-A546 8C-S-PSF V2.00	0	17. GFP-Imp-a4-FL and anti-PSF-A546_Pos037_S001	00-bJhtHoJq8dRhhbwaDPL5jH
59.3776		Nucleus	3	0.000	1.000	1359	100001312	100000026	GFP-IMPa4-FL anti-PSF-A546 8C-S-PSF V2.00	0	17. GFP-Imp-a4-FL and anti-PSF-A546_Pos037_S001	00-bJhtHoJq8dRhhbwaDPL5jH
51.2859		Nucleus	3	0.000	1.000	1360	100001313	100000027	GFP-IMPa4-FL anti-PSF-A546 8C-S-PSF V2.00	0	17. GFP-Imp-a4-FL and anti-PSF-A546_Pos037_S001	00-bJhtHoJq8dRhhbwaDPL5jH
68.3467		Nucleus	3	0.000	1.000	1361	100001314	100000028	GFP-IMPa4-FL anti-PSF-A546 8C-S-PSF V2.00	0	17. GFP-Imp-a4-FL and anti-PSF-A546_Pos037_S001	00-bJhtHoJq8dRhhbwaDPL5jH
51.7639		Nucleus	3	0.000	1.000	1362	100001315	100000029	GFP-IMPa4-FL anti-PSF-A546 8C-S-PSF V2.00	0	17. GFP-Imp-a4-FL and anti-PSF-A546_Pos037_S001	00-bJhtHoJq8dRhhbwaDPL5jH
61.7477		Nucleus	3	0.000	1.000	1363	100001316	100000030	GFP-IMPa4-FL anti-PSF-A546 8C-S-PSF V2.00	0	17. GFP-Imp-a4-FL and anti-PSF-A546_Pos037_S001	00-bJhtHoJq8dRhhbwaDPL5jH
32.8112		Nucleus	3	0.000	1.000	1364	100001317	100000031	GFP-IMPa4-FL anti-PSF-A546 8C-S-PSF V2.00	0	17. GFP-Imp-a4-FL and anti-PSF-A546_Pos037_S001	00-bJhtHoJq8dRhhbwaDPL5jH
32.2692		Nucleus	3	0.000	1.000	1365	100001318	100000000	GFP-IMPa4-FL anti-PSF-A546 8C-S-PSF V2.00	0	17. GFP-Imp-a4-FL and anti-PSF-A546_Pos038_S001	00-htWLFMj7jvjDMy7iuvmgSG
32.9926		Nucleus	3	0.000	1.000	1367	100001319	100000001	GFP-IMPa4-FL anti-PSF-A546 8C-S-PSF V2.00	0	17. GFP-Imp-a4-FL and anti-PSF-A546_Pos038_S001	00-htWLFMj7jvjDMy7iuvmgSG
46.1586		Nucleus	3	0.000	1.000	1368	100001320	100000002	GFP-IMPa4-FL anti-PSF-A546 8C-S-PSF V2.00	0	17. GFP-Imp-a4-FL and anti-PSF-A546_Pos038_S001	00-htWLFMj7jvjDMy7iuvmgSG
33.8395		Nucleus	3	0.000	1.000	1369	100001321	100000003	GFP-IMPa4-FL anti-PSF-A546 8C-S-PSF V2.00	0	17. GFP-Imp-a4-FL and anti-PSF-A546_Pos038_S001	00-htWLFMj7jvjDMy7iuvmgSG
35.8478		Nucleus	3	0.000	1.000	1370	100001322	100000004	GFP-IMPa4-FL anti-PSF-A546 8C-S-PSF V2.00	0	17. GFP-Imp-a4-FL and anti-PSF-A546_Pos038_S001	00-htWLFMj7jvjDMy7iuvmgSG
37.3422		Nucleus	3	0.000	1.000	1373	100001323	100000005	GFP-IMPa4-FL anti-PSF-A546 8C-S-PSF V2.00	0	17. GFP-Imp-a4-FL and anti-PSF-A546_Pos038_S001	00-htWLFMj7jvjDMy7iuvmgSG
35.9033		Nucleus	3	0.000	1.000	1374	100001324	100000006	GFP-IMPa4-FL anti-PSF-A546 8C-S-PSF V2.00	0	17. GFP-Imp-a4-FL and anti-PSF-A546_Pos038_S001	00-htWLFMj7jvjDMy7iuvmgSG
35.5451		Nucleus	3	0.000	1.000	1375	100001325	100000007	GFP-IMPa4-FL anti-PSF-A546 8C-S-PSF V2.00	0	17. GFP-Imp-a4-FL and anti-PSF-A546_Pos038_S001	00-htWLFMj7jvjDMy7iuvmgSG
33.0787		Nucleus	3	0.000	1.000	1376	100001326	100000008	GFP-IMPa4-FL anti-PSF-A546 8C-S-PSF V2.00	0	17. GFP-Imp-a4-FL and anti-PSF-A546_Pos038_S001	00-htWLFMj7jvjDMy7iuvmgSG
34.5701		Nucleus	3	0.000	1.000	1377	100001327	100000009	GFP-IMPa4-FL anti-PSF-A546 8C-S-PSF V2.00	0	17. GFP-Imp-a4-FL and anti-PSF-A546_Pos038_S001	00-htWLFMj7jvjDMy7iuvmgSG
35.3074		Nucleus	3	0.000	1.000	1378	100001328	100000010	GFP-IMPa4-FL anti-PSF-A546 8C-S-PSF V2.00	0	17. GFP-Imp-a4-FL and anti-PSF-A546_Pos038_S001	00-htWLFMj7jvjDMy7iuvmgSG
32.4863		Nucleus	3	0.000	1.000	1379	100001329	100000011	GFP-IMPa4-FL anti-PSF-A546 8C-S-PSF V2.00	0	17. GFP-Imp-a4-FL and anti-PSF-A546_Pos038_S001	00-htWLFMj7jvjDMy7iuvmgSG
36.4533		Nucleus	3	0.000	1.000	1380	100001330	100000012	GFP-IMPa4-FL anti-PSF-A546 8C-S-PSF V2.00	0	17. GFP-Imp-a4-FL and anti-PSF-A546_Pos038_S001	00-htWLFMj7jvjDMy7iuvmgSG
38.7104		Nucleus	3	0.000	1.000	1381	100001331	100000013	GFP-IMPa4-FL anti-PSF-A546 8C-S-PSF V2.00	0	17. GFP-Imp-a4-FL and anti-PSF-A546_Pos038_S001	00-htWLFMj7jvjDMy7iuvmgSG
44.0158		Nucleus	3	0.000	1.000	1382	100001332	100000014	GFP-IMPa4-FL anti-PSF-A546 8C-S-PSF V2.00	0	17. GFP-Imp-a4-FL and anti-PSF-A546_Pos038_S001	00-htWLFMj7jvjDMy7iuvmgSG
38.1151		Nucleus	3	0.000	1.000	1385	100001333	100000000	GFP-IMPa4-FL anti-PSF-A546 8C-S-PSF V2.00	0	17. GFP-Imp-a4-FL and anti-PSF-A546_Pos039_S001	00-kbwR7Cma5SGSp4NY6fAzRB
35.9538		Nucleus	3	0.000	1.000	1388	100001334	100000001	GFP-IMPa4-FL anti-PSF-A546 8C-S-PSF V2.00	0	17. GFP-Imp-a4-FL and anti-PSF-A546_Pos039_S001	00-kbwR7Cma5SGSp4NY6fAzRB
34.5977		Nucleus	3	0.000	1.000	1389	100001335	100000002	GFP-IMPa4-FL anti-PSF-A546 8C-S-PSF V2.00	0	17. GFP-Imp-a4-FL and anti-PSF-A546_Pos039_S001	00-kbwR7Cma5SGSp4NY6fAzRB
40.8198		Nucleus	3	0.000	1.000	1390	100001336	100000003	GFP-IMPa4-FL anti-PSF-A546 8C-S-PSF V2.00	0	17. GFP-Imp-a4-FL and anti-PSF-A546_Pos039_S001	00-kbwR7Cma5SGSp4NY6fAzRB
30.8659		Nucleus	3	0.000	1.000	1391	100001337	100000004	GFP-IMPa4-FL anti-PSF-A546 8C-S-PSF V2.00	0	17. GFP-Imp-a4-FL and anti-PSF-A546_Pos039_S001	00-kbwR7Cma5SGSp4NY6fAzRB
33.2562		Nucleus	3	0.000	1.000	1392	100001338	100000005	GFP-IMPa4-FL anti-PSF-A546 8C-S-PSF V2.00	0	17. GFP-Imp-a4-FL and anti-PSF-A546_Pos039_S001	00-kbwR7Cma5SGSp4NY6fAzRB
33.0945		Nucleus	3	0.000	1.000	1393	100001339	100000006	GFP-IMPa4-FL anti-PSF-A546 8C-S-PSF V2.00	0	17. GFP-Imp-a4-FL and anti-PSF-A546_Pos039_S001	00-kbwR7Cma5SGSp4NY6fAzRB
32.5174		Nucleus	3	0.000	1.000	1394	100001340	100000007	GFP-IMPa4-FL anti-PSF-A546 8C-S-PSF V2.00	0	17. GFP-Imp-a4-FL and anti-PSF-A546_Pos039_S001	00-kbwR7Cma5SGSp4NY6fAzRB
38.5205		Nucleus	3	0.000	1.000	1395	100001341	100000008	GFP-IMPa4-FL anti-PSF-A546 8C-S-PSF V2.00	0	17. GFP-Imp-a4-FL and anti-PSF-A546_Pos039_S001	00-kbwR7Cma5SGSp4NY6fAzRB
31.3839		Nucleus	3	0.000	1.000	1396	100001342	100000009	GFP-IMPa4-FL anti-PSF-A546 8C-S-PSF V2.00	0	17. GFP-Imp-a4-FL and anti-PSF-A546_Pos039_S001	00-kbwR7Cma5SGSp4NY6fAzRB
33.3669		Nucleus	3	0.000	1.000	1397	100001343	100000010	GFP-IMPa4-FL anti-PSF-A546 8C-S-PSF V2.00	0	17. GFP-Imp-a4-FL and anti-PSF-A546_Pos039_S001	00-kbwR7Cma5SGSp4NY6fAzRB
38.672		Nucleus	3	0.000	1.000	1398	100001344	100000011	GFP-IMPa4-FL anti-PSF-A546 8C-S-PSF V2.00	0	17. GFP-Imp-a4-FL and anti-PSF-A546_Pos039_S001	00-kbwR7Cma5SGSp4NY6fAzRB
36.3253		Nucleus	3	0.000	1.000	1399	100001345	100000012	GFP-IMPa4-FL anti-PSF-A546 8C-S-PSF V2.00	0	17. GFP-Imp-a4-FL and anti-PSF-A546_Pos039_S001	00-kbwR7Cma5SGSp4NY6fAzRB
33.1725		Nucleus	3	0.000	1.000	1400	100001346	100000013	GFP-IMPa4-FL anti-PSF-A546 8C-S-PSF V2.00	0	17. GFP-Imp-a4-FL and anti-PSF-A546_Pos039_S001	00-kbwR7Cma5SGSp4NY6fAzRB
33.2833		Nucleus	3	0.000	1.000	1401	100001347	100000000	GFP-IMPa4-FL anti-PSF-A546 8C-S-PSF V2.00	0	17. GFP-Imp-a4-FL and anti-PSF-A546_Pos040_S001	00-XQJgTe9tW4Yk3TKUBVigW4
30.9847		Nucleus	3	0.000	1.000	1403	100001348	100000001	GFP-IMPa4-FL anti-PSF-A546 8C-S-PSF V2.00	0	17. GFP-Imp-a4-FL and anti-PSF-A546_Pos040_S001	00-XQJgTe9tW4Yk3TKUBVigW4
32.7078		Nucleus	3	0.000	1.000	1404	100001349	100000002	GFP-IMPa4-FL anti-PSF-A546 8C-S-PSF V2.00	0	17. GFP-Imp-a4-FL and anti-PSF-A546_Pos040_S001	00-XQJgTe9tW4Yk3TKUBVigW4
32.8827		Nucleus	3	0.000	1.000	1405	100001350	100000003	GFP-IMPa4-FL anti-PSF-A546 8C-S-PSF V2.00	0	17. GFP-Imp-a4-FL and anti-PSF-A546_Pos040_S001	00-XQJgTe9tW4Yk3TKUBVigW4
31.633		Nucleus	3	0.000	1.000	1407	100001351	100000004	GFP-IMPa4-FL anti-PSF-A546 8C-S-PSF V2.00	0	17. GFP-Imp-a4-FL and anti-PSF-A546_Pos040_S001	00-XQJgTe9tW4Yk3TKUBVigW4
36.4183		Nucleus	3	0.000	1.000	1410	100001352	100000005	GFP-IMPa4-FL anti-PSF-A546 8C-S-PSF V2.00	0	17. GFP-Imp-a4-FL and anti-PSF-A546_Pos040_S001	00-XQJgTe9tW4Yk3TKUBVigW4
31.9659		Nucleus	3	0.000	1.000	1411	100001353	100000006	GFP-IMPa4-FL anti-PSF-A546 8C-S-PSF V2.00	0	17. GFP-Imp-a4-FL and anti-PSF-A546_Pos040_S001	00-XQJgTe9tW4Yk3TKUBVigW4
32.6713		Nucleus	3	0.000	1.000	1416	100001354	100000007	GFP-IMPa4-FL anti-PSF-A546 8C-S-PSF V2.00	0	17. GFP-Imp-a4-FL and anti-PSF-A546_Pos040_S001	00-XQJgTe9tW4Yk3TKUBVigW4
33.0195		Nucleus	3	0.000	1.000	1417	100001355	100000008	GFP-IMPa4-FL anti-PSF-A546 8C-S-PSF V2.00	0	17. GFP-Imp-a4-FL and anti-PSF-A546_Pos040_S001	00-XQJgTe9tW4Yk3TKUBVigW4
33.36		Nucleus	3	0.000	1.000	1418	100001356	100000009	GFP-IMPa4-FL anti-PSF-A546 8C-S-PSF V2.00	0	17. GFP-Imp-a4-FL and anti-PSF-A546_Pos040_S001	00-XQJgTe9tW4Yk3TKUBVigW4
35.2119		Nucleus	3	0.000	1.000	1419	100001357	100000010	GFP-IMPa4-FL anti-PSF-A546 8C-S-PSF V2.00	0	17. GFP-Imp-a4-FL and anti-PSF-A546_Pos040_S001	00-XQJgTe9tW4Yk3TKUBVigW4
35.6698		Nucleus	3	0.000	1.000	1420	100001358	100000011	GFP-IMPa4-FL anti-PSF-A546 8C-S-PSF V2.00	0	17. GFP-Imp-a4-FL and anti-PSF-A546_Pos040_S001	00-XQJgTe9tW4Yk3TKUBVigW4
37.1149		Nucleus	3	0.000	1.000	1421	100001359	100000012	GFP-IMPa4-FL anti-PSF-A546 8C-S-PSF V2.00	0	17. GFP-Imp-a4-FL and anti-PSF-A546_Pos040_S001	00-XQJgTe9tW4Yk3TKUBVigW4
35.151		Nucleus	3	0.000	1.000	1422	100001360	100000000	GFP-IMPa4-FL anti-PSF-A546 8C-S-PSF V2.00	0	17. GFP-Imp-a4-FL and anti-PSF-A546_Pos041_S001	00-BMMGZAxbcdiNx4sa7CwToT
33.4868		Nucleus	3	0.000	1.000	1423	100001361	100000001	GFP-IMPa4-FL anti-PSF-A546 8C-S-PSF V2.00	0	17. GFP-Imp-a4-FL and anti-PSF-A546_Pos041_S001	00-BMMGZAxbcdiNx4sa7CwToT
32.7909		Nucleus	3	0.000	1.000	1424	100001362	100000002	GFP-IMPa4-FL anti-PSF-A546 8C-S-PSF V2.00	0	17. GFP-Imp-a4-FL and anti-PSF-A546_Pos041_S001	00-BMMGZAxbcdiNx4sa7CwToT
33.2245		Nucleus	3	0.000	1.000	1425	100001363	100000003	GFP-IMPa4-FL anti-PSF-A546 8C-S-PSF V2.00	0	17. GFP-Imp-a4-FL and anti-PSF-A546_Pos041_S001	00-BMMGZAxbcdiNx4sa7CwToT
33.4191		Nucleus	3	0.000	1.000	1426	100001364	100000004	GFP-IMPa4-FL anti-PSF-A546 8C-S-PSF V2.00	0	17. GFP-Imp-a4-FL and anti-PSF-A546_Pos041_S001	00-BMMGZAxbcdiNx4sa7CwToT
34.5364		Nucleus	3	0.000	1.000	1427	100001365	100000005	GFP-IMPa4-FL anti-PSF-A546 8C-S-PSF V2.00	0	17. GFP-Imp-a4-FL and anti-PSF-A546_Pos041_S001	00-BMMGZAxbcdiNx4sa7CwToT
31.7001		Nucleus	3	0.000	1.000	1428	100001366	100000006	GFP-IMPa4-FL anti-PSF-A546 8C-S-PSF V2.00	0	17. GFP-Imp-a4-FL and anti-PSF-A546_Pos041_S001	00-BMMGZAxbcdiNx4sa7CwToT
33.76		Nucleus	3	0.000	1.000	1429	100001367	100000007	GFP-IMPa4-FL anti-PSF-A546 8C-S-PSF V2.00	0	17. GFP-Imp-a4-FL and anti-PSF-A546_Pos041_S001	00-BMMGZAxbcdiNx4sa7CwToT
36.3726		Nucleus	3	0.000	1.000	1430	100001368	100000008	GFP-IMPa4-FL anti-PSF-A546 8C-S-PSF V2.00	0	17. GFP-Imp-a4-FL and anti-PSF-A546_Pos041_S001	00-BMMGZAxbcdiNx4sa7CwToT
35.9394		Nucleus	3	0.000	1.000	1431	100001369	100000009	GFP-IMPa4-FL anti-PSF-A546 8C-S-PSF V2.00	0	17. GFP-Imp-a4-FL and anti-PSF-A546_Pos041_S001	00-BMMGZAxbcdiNx4sa7CwToT
36.1362		Nucleus	3	0.000	1.000	1432	100001370	100000010	GFP-IMPa4-FL anti-PSF-A546 8C-S-PSF V2.00	0	17. GFP-Imp-a4-FL and anti-PSF-A546_Pos041_S001	00-BMMGZAxbcdiNx4sa7CwToT
31.3239		Nucleus	3	0.000	1.000	1433	100001371	100000011	GFP-IMPa4-FL anti-PSF-A546 8C-S-PSF V2.00	0	17. GFP-Imp-a4-FL and anti-PSF-A546_Pos041_S001	00-BMMGZAxbcdiNx4sa7CwToT
35.477		Nucleus	3	0.000	1.000	1434	100001372	100000012	GFP-IMPa4-FL anti-PSF-A546 8C-S-PSF V2.00	0	17. GFP-Imp-a4-FL and anti-PSF-A546_Pos041_S001	00-BMMGZAxbcdiNx4sa7CwToT
36.0926		Nucleus	3	0.000	1.000	1435	100001373	100000013	GFP-IMPa4-FL anti-PSF-A546 8C-S-PSF V2.00	0	17. GFP-Imp-a4-FL and anti-PSF-A546_Pos041_S001	00-BMMGZAxbcdiNx4sa7CwToT
31.6595		Nucleus	3	0.000	1.000	1436	100001374	100000014	GFP-IMPa4-FL anti-PSF-A546 8C-S-PSF V2.00	0	17. GFP-Imp-a4-FL and anti-PSF-A546_Pos041_S001	00-BMMGZAxbcdiNx4sa7CwToT
32.1881		Nucleus	3	0.000	1.000	1437	100001375	100000015	GFP-IMPa4-FL anti-PSF-A546 8C-S-PSF V2.00	0	17. GFP-Imp-a4-FL and anti-PSF-A546_Pos041_S001	00-BMMGZAxbcdiNx4sa7CwToT
35.534		Nucleus	3	0.000	1.000	1438	100001376	100000016	GFP-IMPa4-FL anti-PSF-A546 8C-S-PSF V2.00	0	17. GFP-Imp-a4-FL and anti-PSF-A546_Pos041_S001	00-BMMGZAxbcdiNx4sa7CwToT
34.7332		Nucleus	3	0.000	1.000	1439	100001377	100000017	GFP-IMPa4-FL anti-PSF-A546 8C-S-PSF V2.00	0	17. GFP-Imp-a4-FL and anti-PSF-A546_Pos041_S001	00-BMMGZAxbcdiNx4sa7CwToT
38.4955		Nucleus	3	0.000	1.000	1440	100001378	100000018	GFP-IMPa4-FL anti-PSF-A546 8C-S-PSF V2.00	0	17. GFP-Imp-a4-FL and anti-PSF-A546_Pos041_S001	00-BMMGZAxbcdiNx4sa7CwToT
38.9695		Nucleus	3	0.000	1.000	1441	100001379	100000019	GFP-IMPa4-FL anti-PSF-A546 8C-S-PSF V2.00	0	17. GFP-Imp-a4-FL and anti-PSF-A546_Pos041_S001	00-BMMGZAxbcdiNx4sa7CwToT
33.6734		Nucleus	3	0.000	1.000	1442	100001380	100000020	GFP-IMPa4-FL anti-PSF-A546 8C-S-PSF V2.00	0	17. GFP-Imp-a4-FL and anti-PSF-A546_Pos041_S001	00-BMMGZAxbcdiNx4sa7CwToT
32.2612		Nucleus	3	0.000	1.000	1443	100001381	100000021	GFP-IMPa4-FL anti-PSF-A546 8C-S-PSF V2.00	0	17. GFP-Imp-a4-FL and anti-PSF-A546_Pos041_S001	00-BMMGZAxbcdiNx4sa7CwToT
32.3548		Nucleus	3	0.000	1.000	1444	100001382	100000022	GFP-IMPa4-FL anti-PSF-A546 8C-S-PSF V2.00	0	17. GFP-Imp-a4-FL and anti-PSF-A546_Pos041_S001	00-BMMGZAxbcdiNx4sa7CwToT
31.0048		Nucleus	3	0.000	1.000	1445	100001383	100000023	GFP-IMPa4-FL anti-PSF-A546 8C-S-PSF V2.00	0	17. GFP-Imp-a4-FL and anti-PSF-A546_Pos041_S001	00-BMMGZAxbcdiNx4sa7CwToT
37.6337		Nucleus	3	0.000	1.000	1446	100001384	100000024	GFP-IMPa4-FL anti-PSF-A546 8C-S-PSF V2.00	0	17. GFP-Imp-a4-FL and anti-PSF-A546_Pos041_S001	00-BMMGZAxbcdiNx4sa7CwToT
36.2653		Nucleus	3	0.000	1.000	1447	100001385	100000025	GFP-IMPa4-FL anti-PSF-A546 8C-S-PSF V2.00	0	17. GFP-Imp-a4-FL and anti-PSF-A546_Pos041_S001	00-BMMGZAxbcdiNx4sa7CwToT
36.7322		Nucleus	3	0.000	1.000	1448	100001386	100000026	GFP-IMPa4-FL anti-PSF-A546 8C-S-PSF V2.00	0	17. GFP-Imp-a4-FL and anti-PSF-A546_Pos041_S001	00-BMMGZAxbcdiNx4sa7CwToT
38.7137		Nucleus	3	0.000	1.000	1449	100001387	100000027	GFP-IMPa4-FL anti-PSF-A546 8C-S-PSF V2.00	0	17. GFP-Imp-a4-FL and anti-PSF-A546_Pos041_S001	00-BMMGZAxbcdiNx4sa7CwToT
35.3635		Nucleus	3	0.000	1.000	1450	100001388	100000028	GFP-IMPa4-FL anti-PSF-A546 8C-S-PSF V2.00	0	17. GFP-Imp-a4-FL and anti-PSF-A546_Pos041_S001	00-BMMGZAxbcdiNx4sa7CwToT
35.3929		Nucleus	3	0.000	1.000	1451	100001389	100000029	GFP-IMPa4-FL anti-PSF-A546 8C-S-PSF V2.00	0	17. GFP-Imp-a4-FL and anti-PSF-A546_Pos041_S001	00-BMMGZAxbcdiNx4sa7CwToT
37.9204		Nucleus	3	0.000	1.000	1452	100001390	100000030	GFP-IMPa4-FL anti-PSF-A546 8C-S-PSF V2.00	0	17. GFP-Imp-a4-FL and anti-PSF-A546_Pos041_S001	00-BMMGZAxbcdiNx4sa7CwToT
35.5683		Nucleus	3	0.000	1.000	1453	100001391	100000031	GFP-IMPa4-FL anti-PSF-A546 8C-S-PSF V2.00	0	17. GFP-Imp-a4-FL and anti-PSF-A546_Pos041_S001	00-BMMGZAxbcdiNx4sa7CwToT
31.7545		Nucleus	3	0.000	1.000	1454	100001392	100000032	GFP-IMPa4-FL anti-PSF-A546 8C-S-PSF V2.00	0	17. GFP-Imp-a4-FL and anti-PSF-A546_Pos041_S001	00-BMMGZAxbcdiNx4sa7CwToT
36.6243		Nucleus	3	0.000	1.000	1455	100001393	100000033	GFP-IMPa4-FL anti-PSF-A546 8C-S-PSF V2.00	0	17. GFP-Imp-a4-FL and anti-PSF-A546_Pos041_S001	00-BMMGZAxbcdiNx4sa7CwToT
30.5575		Nucleus	3	0.000	1.000	1456	100001394	100000034	GFP-IMPa4-FL anti-PSF-A546 8C-S-PSF V2.00	0	17. GFP-Imp-a4-FL and anti-PSF-A546_Pos041_S001	00-BMMGZAxbcdiNx4sa7CwToT
41.0537		Nucleus	3	0.000	1.000	1457	100001395	100000035	GFP-IMPa4-FL anti-PSF-A546 8C-S-PSF V2.00	0	17. GFP-Imp-a4-FL and anti-PSF-A546_Pos041_S001	00-BMMGZAxbcdiNx4sa7CwToT
35.9692		Nucleus	3	0.000	1.000	1458	100001396	100000036	GFP-IMPa4-FL anti-PSF-A546 8C-S-PSF V2.00	0	17. GFP-Imp-a4-FL and anti-PSF-A546_Pos041_S001	00-BMMGZAxbcdiNx4sa7CwToT
31.6069		Nucleus	3	0.000	1.000	1459	100001397	100000000	GFP-IMPa4-FL anti-PSF-A546 8C-S-PSF V2.00	0	17. GFP-Imp-a4-FL and anti-PSF-A546_Pos042_S001	00-DDR6smY8JALWQhger8wuEg
32.4337		Nucleus	3	0.000	1.000	1460	100001398	100000001	GFP-IMPa4-FL anti-PSF-A546 8C-S-PSF V2.00	0	17. GFP-Imp-a4-FL and anti-PSF-A546_Pos042_S001	00-DDR6smY8JALWQhger8wuEg
31.7		Nucleus	3	0.000	1.000	1461	100001399	100000002	GFP-IMPa4-FL anti-PSF-A546 8C-S-PSF V2.00	0	17. GFP-Imp-a4-FL and anti-PSF-A546_Pos042_S001	00-DDR6smY8JALWQhger8wuEg
32.7019		Nucleus	3	0.000	1.000	1462	100001400	100000003	GFP-IMPa4-FL anti-PSF-A546 8C-S-PSF V2.00	0	17. GFP-Imp-a4-FL and anti-PSF-A546_Pos042_S001	00-DDR6smY8JALWQhger8wuEg
36.1226		Nucleus	3	0.000	1.000	1463	100001401	100000004	GFP-IMPa4-FL anti-PSF-A546 8C-S-PSF V2.00	0	17. GFP-Imp-a4-FL and anti-PSF-A546_Pos042_S001	00-DDR6smY8JALWQhger8wuEg
36.1974		Nucleus	3	0.000	1.000	1464	100001402	100000005	GFP-IMPa4-FL anti-PSF-A546 8C-S-PSF V2.00	0	17. GFP-Imp-a4-FL and anti-PSF-A546_Pos042_S001	00-DDR6smY8JALWQhger8wuEg
36.0811		Nucleus	3	0.000	1.000	1465	100001403	100000006	GFP-IMPa4-FL anti-PSF-A546 8C-S-PSF V2.00	0	17. GFP-Imp-a4-FL and anti-PSF-A546_Pos042_S001	00-DDR6smY8JALWQhger8wuEg
31.0793		Nucleus	3	0.000	1.000	1466	100001404	100000007	GFP-IMPa4-FL anti-PSF-A546 8C-S-PSF V2.00	0	17. GFP-Imp-a4-FL and anti-PSF-A546_Pos042_S001	00-DDR6smY8JALWQhger8wuEg
35.6568		Nucleus	3	0.000	1.000	1467	100001405	100000008	GFP-IMPa4-FL anti-PSF-A546 8C-S-PSF V2.00	0	17. GFP-Imp-a4-FL and anti-PSF-A546_Pos042_S001	00-DDR6smY8JALWQhger8wuEg
33.8377		Nucleus	3	0.000	1.000	1468	100001406	100000009	GFP-IMPa4-FL anti-PSF-A546 8C-S-PSF V2.00	0	17. GFP-Imp-a4-FL and anti-PSF-A546_Pos042_S001	00-DDR6smY8JALWQhger8wuEg
33.6897		Nucleus	3	0.000	1.000	1469	100001407	100000010	GFP-IMPa4-FL anti-PSF-A546 8C-S-PSF V2.00	0	17. GFP-Imp-a4-FL and anti-PSF-A546_Pos042_S001	00-DDR6smY8JALWQhger8wuEg
33.3595		Nucleus	3	0.000	1.000	1470	100001408	100000011	GFP-IMPa4-FL anti-PSF-A546 8C-S-PSF V2.00	0	17. GFP-Imp-a4-FL and anti-PSF-A546_Pos042_S001	00-DDR6smY8JALWQhger8wuEg
32.0116		Nucleus	3	0.000	1.000	1471	100001409	100000012	GFP-IMPa4-FL anti-PSF-A546 8C-S-PSF V2.00	0	17. GFP-Imp-a4-FL and anti-PSF-A546_Pos042_S001	00-DDR6smY8JALWQhger8wuEg
31.6754		Nucleus	3	0.000	1.000	1472	100001410	100000013	GFP-IMPa4-FL anti-PSF-A546 8C-S-PSF V2.00	0	17. GFP-Imp-a4-FL and anti-PSF-A546_Pos042_S001	00-DDR6smY8JALWQhger8wuEg
30.8407		Nucleus	3	0.000	1.000	1473	100001411	100000014	GFP-IMPa4-FL anti-PSF-A546 8C-S-PSF V2.00	0	17. GFP-Imp-a4-FL and anti-PSF-A546_Pos042_S001	00-DDR6smY8JALWQhger8wuEg
39.0185		Nucleus	3	0.000	1.000	1474	100001412	100000015	GFP-IMPa4-FL anti-PSF-A546 8C-S-PSF V2.00	0	17. GFP-Imp-a4-FL and anti-PSF-A546_Pos042_S001	00-DDR6smY8JALWQhger8wuEg
37.358		Nucleus	3	0.000	1.000	1475	100001413	100000016	GFP-IMPa4-FL anti-PSF-A546 8C-S-PSF V2.00	0	17. GFP-Imp-a4-FL and anti-PSF-A546_Pos042_S001	00-DDR6smY8JALWQhger8wuEg
35.4158		Nucleus	3	0.000	1.000	1476	100001414	100000017	GFP-IMPa4-FL anti-PSF-A546 8C-S-PSF V2.00	0	17. GFP-Imp-a4-FL and anti-PSF-A546_Pos042_S001	00-DDR6smY8JALWQhger8wuEg
38.0467		Nucleus	3	0.000	1.000	1477	100001415	100000018	GFP-IMPa4-FL anti-PSF-A546 8C-S-PSF V2.00	0	17. GFP-Imp-a4-FL and anti-PSF-A546_Pos042_S001	00-DDR6smY8JALWQhger8wuEg
36.5646		Nucleus	3	0.000	1.000	1478	100001416	100000019	GFP-IMPa4-FL anti-PSF-A546 8C-S-PSF V2.00	0	17. GFP-Imp-a4-FL and anti-PSF-A546_Pos042_S001	00-DDR6smY8JALWQhger8wuEg
37.1836		Nucleus	3	0.000	1.000	1479	100001417	100000020	GFP-IMPa4-FL anti-PSF-A546 8C-S-PSF V2.00	0	17. GFP-Imp-a4-FL and anti-PSF-A546_Pos042_S001	00-DDR6smY8JALWQhger8wuEg
35.8716		Nucleus	3	0.000	1.000	1480	100001418	100000021	GFP-IMPa4-FL anti-PSF-A546 8C-S-PSF V2.00	0	17. GFP-Imp-a4-FL and anti-PSF-A546_Pos042_S001	00-DDR6smY8JALWQhger8wuEg
32.2553		Nucleus	3	0.000	1.000	1481	100001419	100000022	GFP-IMPa4-FL anti-PSF-A546 8C-S-PSF V2.00	0	17. GFP-Imp-a4-FL and anti-PSF-A546_Pos042_S001	00-DDR6smY8JALWQhger8wuEg
35.7531		Nucleus	3	0.000	1.000	1482	100001420	100000023	GFP-IMPa4-FL anti-PSF-A546 8C-S-PSF V2.00	0	17. GFP-Imp-a4-FL and anti-PSF-A546_Pos042_S001	00-DDR6smY8JALWQhger8wuEg
35.3081		Nucleus	3	0.000	1.000	1483	100001421	100000024	GFP-IMPa4-FL anti-PSF-A546 8C-S-PSF V2.00	0	17. GFP-Imp-a4-FL and anti-PSF-A546_Pos042_S001	00-DDR6smY8JALWQhger8wuEg
43.5976		Nucleus	3	0.000	1.000	1484	100001422	100000025	GFP-IMPa4-FL anti-PSF-A546 8C-S-PSF V2.00	0	17. GFP-Imp-a4-FL and anti-PSF-A546_Pos042_S001	00-DDR6smY8JALWQhger8wuEg
61.948		Nucleus	3	0.000	1.000	1485	100001423	100000026	GFP-IMPa4-FL anti-PSF-A546 8C-S-PSF V2.00	0	17. GFP-Imp-a4-FL and anti-PSF-A546_Pos042_S001	00-DDR6smY8JALWQhger8wuEg
60.1894		Nucleus	3	0.000	1.000	1487	100001424	100000000	GFP-IMPa4-FL anti-PSF-A546 8C-S-PSF V2.00	0	17. GFP-Imp-a4-FL and anti-PSF-A546_Pos043_S001	00-GkcYTPWSFB6fQ87wKEPYK4
57.2906		Nucleus	3	0.000	1.000	1488	100001425	100000001	GFP-IMPa4-FL anti-PSF-A546 8C-S-PSF V2.00	0	17. GFP-Imp-a4-FL and anti-PSF-A546_Pos043_S001	00-GkcYTPWSFB6fQ87wKEPYK4
36.3599		Nucleus	3	0.000	1.000	1490	100001426	100000002	GFP-IMPa4-FL anti-PSF-A546 8C-S-PSF V2.00	0	17. GFP-Imp-a4-FL and anti-PSF-A546_Pos043_S001	00-GkcYTPWSFB6fQ87wKEPYK4
38.5539		Nucleus	3	0.000	1.000	1491	100001427	100000003	GFP-IMPa4-FL anti-PSF-A546 8C-S-PSF V2.00	0	17. GFP-Imp-a4-FL and anti-PSF-A546_Pos043_S001	00-GkcYTPWSFB6fQ87wKEPYK4
44.6698		Nucleus	3	0.000	1.000	1492	100001428	100000004	GFP-IMPa4-FL anti-PSF-A546 8C-S-PSF V2.00	0	17. GFP-Imp-a4-FL and anti-PSF-A546_Pos043_S001	00-GkcYTPWSFB6fQ87wKEPYK4
47.5563		Nucleus	3	0.000	1.000	1493	100001429	100000005	GFP-IMPa4-FL anti-PSF-A546 8C-S-PSF V2.00	0	17. GFP-Imp-a4-FL and anti-PSF-A546_Pos043_S001	00-GkcYTPWSFB6fQ87wKEPYK4
43.1332		Nucleus	3	0.000	1.000	1494	100001430	100000006	GFP-IMPa4-FL anti-PSF-A546 8C-S-PSF V2.00	0	17. GFP-Imp-a4-FL and anti-PSF-A546_Pos043_S001	00-GkcYTPWSFB6fQ87wKEPYK4
41.696		Nucleus	3	0.000	1.000	1495	100001431	100000007	GFP-IMPa4-FL anti-PSF-A546 8C-S-PSF V2.00	0	17. GFP-Imp-a4-FL and anti-PSF-A546_Pos043_S001	00-GkcYTPWSFB6fQ87wKEPYK4
42.1891		Nucleus	3	0.000	1.000	1496	100001432	100000008	GFP-IMPa4-FL anti-PSF-A546 8C-S-PSF V2.00	0	17. GFP-Imp-a4-FL and anti-PSF-A546_Pos043_S001	00-GkcYTPWSFB6fQ87wKEPYK4
63.7368		Nucleus	3	0.000	1.000	1497	100001433	100000009	GFP-IMPa4-FL anti-PSF-A546 8C-S-PSF V2.00	0	17. GFP-Imp-a4-FL and anti-PSF-A546_Pos043_S001	00-GkcYTPWSFB6fQ87wKEPYK4
54.5479		Nucleus	3	0.000	1.000	1498	100001434	100000010	GFP-IMPa4-FL anti-PSF-A546 8C-S-PSF V2.00	0	17. GFP-Imp-a4-FL and anti-PSF-A546_Pos043_S001	00-GkcYTPWSFB6fQ87wKEPYK4
53.3924		Nucleus	3	0.000	1.000	1499	100001435	100000011	GFP-IMPa4-FL anti-PSF-A546 8C-S-PSF V2.00	0	17. GFP-Imp-a4-FL and anti-PSF-A546_Pos043_S001	00-GkcYTPWSFB6fQ87wKEPYK4
30.8026		Nucleus	3	0.000	1.000	1500	100001436	100000012	GFP-IMPa4-FL anti-PSF-A546 8C-S-PSF V2.00	0	17. GFP-Imp-a4-FL and anti-PSF-A546_Pos043_S001	00-GkcYTPWSFB6fQ87wKEPYK4
44.3205		Nucleus	3	0.000	1.000	1501	100001437	100000013	GFP-IMPa4-FL anti-PSF-A546 8C-S-PSF V2.00	0	17. GFP-Imp-a4-FL and anti-PSF-A546_Pos043_S001	00-GkcYTPWSFB6fQ87wKEPYK4
44.2536		Nucleus	3	0.000	1.000	1502	100001438	100000014	GFP-IMPa4-FL anti-PSF-A546 8C-S-PSF V2.00	0	17. GFP-Imp-a4-FL and anti-PSF-A546_Pos043_S001	00-GkcYTPWSFB6fQ87wKEPYK4
42.5828		Nucleus	3	0.000	1.000	1503	100001439	100000015	GFP-IMPa4-FL anti-PSF-A546 8C-S-PSF V2.00	0	17. GFP-Imp-a4-FL and anti-PSF-A546_Pos043_S001	00-GkcYTPWSFB6fQ87wKEPYK4
38.3159		Nucleus	3	0.000	1.000	1504	100001440	100000016	GFP-IMPa4-FL anti-PSF-A546 8C-S-PSF V2.00	0	17. GFP-Imp-a4-FL and anti-PSF-A546_Pos043_S001	00-GkcYTPWSFB6fQ87wKEPYK4
34.679		Nucleus	3	0.000	1.000	1505	100001441	100000017	GFP-IMPa4-FL anti-PSF-A546 8C-S-PSF V2.00	0	17. GFP-Imp-a4-FL and anti-PSF-A546_Pos043_S001	00-GkcYTPWSFB6fQ87wKEPYK4
33.0809		Nucleus	3	0.000	1.000	1506	100001442	100000018	GFP-IMPa4-FL anti-PSF-A546 8C-S-PSF V2.00	0	17. GFP-Imp-a4-FL and anti-PSF-A546_Pos043_S001	00-GkcYTPWSFB6fQ87wKEPYK4
35.587		Nucleus	3	0.000	1.000	1507	100001443	100000000	GFP-IMPa4-FL anti-PSF-A546 8C-S-PSF V2.00	0	17. GFP-Imp-a4-FL and anti-PSF-A546_Pos044_S001	00-WRfFbab2QTueZtnTGoJgWj
33.4711		Nucleus	3	0.000	1.000	1508	100001444	100000001	GFP-IMPa4-FL anti-PSF-A546 8C-S-PSF V2.00	0	17. GFP-Imp-a4-FL and anti-PSF-A546_Pos044_S001	00-WRfFbab2QTueZtnTGoJgWj
35.7572		Nucleus	3	0.000	1.000	1509	100001445	100000002	GFP-IMPa4-FL anti-PSF-A546 8C-S-PSF V2.00	0	17. GFP-Imp-a4-FL and anti-PSF-A546_Pos044_S001	00-WRfFbab2QTueZtnTGoJgWj
34.9688		Nucleus	3	0.000	1.000	1510	100001446	100000003	GFP-IMPa4-FL anti-PSF-A546 8C-S-PSF V2.00	0	17. GFP-Imp-a4-FL and anti-PSF-A546_Pos044_S001	00-WRfFbab2QTueZtnTGoJgWj
34.6027		Nucleus	3	0.000	1.000	1511	100001447	100000004	GFP-IMPa4-FL anti-PSF-A546 8C-S-PSF V2.00	0	17. GFP-Imp-a4-FL and anti-PSF-A546_Pos044_S001	00-WRfFbab2QTueZtnTGoJgWj
31.8085		Nucleus	3	0.000	1.000	1512	100001448	100000005	GFP-IMPa4-FL anti-PSF-A546 8C-S-PSF V2.00	0	17. GFP-Imp-a4-FL and anti-PSF-A546_Pos044_S001	00-WRfFbab2QTueZtnTGoJgWj
33.0531		Nucleus	3	0.000	1.000	1514	100001449	100000006	GFP-IMPa4-FL anti-PSF-A546 8C-S-PSF V2.00	0	17. GFP-Imp-a4-FL and anti-PSF-A546_Pos044_S001	00-WRfFbab2QTueZtnTGoJgWj
35.395		Nucleus	3	0.000	1.000	1515	100001450	100000007	GFP-IMPa4-FL anti-PSF-A546 8C-S-PSF V2.00	0	17. GFP-Imp-a4-FL and anti-PSF-A546_Pos044_S001	00-WRfFbab2QTueZtnTGoJgWj
37.1234		Nucleus	3	0.000	1.000	1516	100001451	100000008	GFP-IMPa4-FL anti-PSF-A546 8C-S-PSF V2.00	0	17. GFP-Imp-a4-FL and anti-PSF-A546_Pos044_S001	00-WRfFbab2QTueZtnTGoJgWj
31.9052		Nucleus	3	0.000	1.000	1517	100001452	100000009	GFP-IMPa4-FL anti-PSF-A546 8C-S-PSF V2.00	0	17. GFP-Imp-a4-FL and anti-PSF-A546_Pos044_S001	00-WRfFbab2QTueZtnTGoJgWj
44.038		Nucleus	3	0.000	1.000	1518	100001453	100000010	GFP-IMPa4-FL anti-PSF-A546 8C-S-PSF V2.00	0	17. GFP-Imp-a4-FL and anti-PSF-A546_Pos044_S001	00-WRfFbab2QTueZtnTGoJgWj
38.8168		Nucleus	3	0.000	1.000	1519	100001454	100000011	GFP-IMPa4-FL anti-PSF-A546 8C-S-PSF V2.00	0	17. GFP-Imp-a4-FL and anti-PSF-A546_Pos044_S001	00-WRfFbab2QTueZtnTGoJgWj
38.7577		Nucleus	3	0.000	1.000	1520	100001455	100000012	GFP-IMPa4-FL anti-PSF-A546 8C-S-PSF V2.00	0	17. GFP-Imp-a4-FL and anti-PSF-A546_Pos044_S001	00-WRfFbab2QTueZtnTGoJgWj
39.8117		Nucleus	3	0.000	1.000	1521	100001456	100000013	GFP-IMPa4-FL anti-PSF-A546 8C-S-PSF V2.00	0	17. GFP-Imp-a4-FL and anti-PSF-A546_Pos044_S001	00-WRfFbab2QTueZtnTGoJgWj
40.5718		Nucleus	3	0.000	1.000	1522	100001457	100000014	GFP-IMPa4-FL anti-PSF-A546 8C-S-PSF V2.00	0	17. GFP-Imp-a4-FL and anti-PSF-A546_Pos044_S001	00-WRfFbab2QTueZtnTGoJgWj
45.0654		Nucleus	3	0.000	1.000	1523	100001458	100000015	GFP-IMPa4-FL anti-PSF-A546 8C-S-PSF V2.00	0	17. GFP-Imp-a4-FL and anti-PSF-A546_Pos044_S001	00-WRfFbab2QTueZtnTGoJgWj
31.5438		Nucleus	3	0.000	1.000	1524	100001459	100000000	GFP-IMPa4-FL anti-PSF-A546 8C-S-PSF V2.00	0	17. GFP-Imp-a4-FL and anti-PSF-A546_Pos045_S001	00-o2ZVu7V9rUimetfPBds87g
48.6215		Nucleus	3	0.000	1.000	1525	100001460	100000001	GFP-IMPa4-FL anti-PSF-A546 8C-S-PSF V2.00	0	17. GFP-Imp-a4-FL and anti-PSF-A546_Pos045_S001	00-o2ZVu7V9rUimetfPBds87g
55.1297		Nucleus	3	0.000	1.000	1527	100001461	100000002	GFP-IMPa4-FL anti-PSF-A546 8C-S-PSF V2.00	0	17. GFP-Imp-a4-FL and anti-PSF-A546_Pos045_S001	00-o2ZVu7V9rUimetfPBds87g
34.7625		Nucleus	3	0.000	1.000	1529	100001462	100000003	GFP-IMPa4-FL anti-PSF-A546 8C-S-PSF V2.00	0	17. GFP-Imp-a4-FL and anti-PSF-A546_Pos045_S001	00-o2ZVu7V9rUimetfPBds87g
39.0504		Nucleus	3	0.000	1.000	1530	100001463	100000004	GFP-IMPa4-FL anti-PSF-A546 8C-S-PSF V2.00	0	17. GFP-Imp-a4-FL and anti-PSF-A546_Pos045_S001	00-o2ZVu7V9rUimetfPBds87g
33.1837		Nucleus	3	0.000	1.000	1531	100001464	100000005	GFP-IMPa4-FL anti-PSF-A546 8C-S-PSF V2.00	0	17. GFP-Imp-a4-FL and anti-PSF-A546_Pos045_S001	00-o2ZVu7V9rUimetfPBds87g
37.0888		Nucleus	3	0.000	1.000	1532	100001465	100000006	GFP-IMPa4-FL anti-PSF-A546 8C-S-PSF V2.00	0	17. GFP-Imp-a4-FL and anti-PSF-A546_Pos045_S001	00-o2ZVu7V9rUimetfPBds87g
34.8331		Nucleus	3	0.000	1.000	1533	100001466	100000007	GFP-IMPa4-FL anti-PSF-A546 8C-S-PSF V2.00	0	17. GFP-Imp-a4-FL and anti-PSF-A546_Pos045_S001	00-o2ZVu7V9rUimetfPBds87g
36.0659		Nucleus	3	0.000	1.000	1534	100001467	100000008	GFP-IMPa4-FL anti-PSF-A546 8C-S-PSF V2.00	0	17. GFP-Imp-a4-FL and anti-PSF-A546_Pos045_S001	00-o2ZVu7V9rUimetfPBds87g
31.8389		Nucleus	3	0.000	1.000	1538	100001468	100000009	GFP-IMPa4-FL anti-PSF-A546 8C-S-PSF V2.00	0	17. GFP-Imp-a4-FL and anti-PSF-A546_Pos045_S001	00-o2ZVu7V9rUimetfPBds87g
31.605		Nucleus	3	0.000	1.000	1539	100001469	100000010	GFP-IMPa4-FL anti-PSF-A546 8C-S-PSF V2.00	0	17. GFP-Imp-a4-FL and anti-PSF-A546_Pos045_S001	00-o2ZVu7V9rUimetfPBds87g
35.6077		Nucleus	3	0.000	1.000	1542	100001470	100000011	GFP-IMPa4-FL anti-PSF-A546 8C-S-PSF V2.00	0	17. GFP-Imp-a4-FL and anti-PSF-A546_Pos045_S001	00-o2ZVu7V9rUimetfPBds87g
31.7261		Nucleus	3	0.000	1.000	1543	100001471	100000012	GFP-IMPa4-FL anti-PSF-A546 8C-S-PSF V2.00	0	17. GFP-Imp-a4-FL and anti-PSF-A546_Pos045_S001	00-o2ZVu7V9rUimetfPBds87g
35.7358		Nucleus	3	0.000	1.000	1544	100001472	100000013	GFP-IMPa4-FL anti-PSF-A546 8C-S-PSF V2.00	0	17. GFP-Imp-a4-FL and anti-PSF-A546_Pos045_S001	00-o2ZVu7V9rUimetfPBds87g
31.7898		Nucleus	3	0.000	1.000	1545	100001473	100000014	GFP-IMPa4-FL anti-PSF-A546 8C-S-PSF V2.00	0	17. GFP-Imp-a4-FL and anti-PSF-A546_Pos045_S001	00-o2ZVu7V9rUimetfPBds87g
32.3015		Nucleus	3	0.000	1.000	1546	100001474	100000015	GFP-IMPa4-FL anti-PSF-A546 8C-S-PSF V2.00	0	17. GFP-Imp-a4-FL and anti-PSF-A546_Pos045_S001	00-o2ZVu7V9rUimetfPBds87g
30.7094		Nucleus	3	0.000	1.000	1547	100001475	100000016	GFP-IMPa4-FL anti-PSF-A546 8C-S-PSF V2.00	0	17. GFP-Imp-a4-FL and anti-PSF-A546_Pos045_S001	00-o2ZVu7V9rUimetfPBds87g
39.5889		Nucleus	3	0.000	1.000	1548	100001476	100000017	GFP-IMPa4-FL anti-PSF-A546 8C-S-PSF V2.00	0	17. GFP-Imp-a4-FL and anti-PSF-A546_Pos045_S001	00-o2ZVu7V9rUimetfPBds87g
40.1894		Nucleus	3	0.000	1.000	1549	100001477	100000018	GFP-IMPa4-FL anti-PSF-A546 8C-S-PSF V2.00	0	17. GFP-Imp-a4-FL and anti-PSF-A546_Pos045_S001	00-o2ZVu7V9rUimetfPBds87g
32.2844		Nucleus	3	0.000	1.000	1550	100001478	100000019	GFP-IMPa4-FL anti-PSF-A546 8C-S-PSF V2.00	0	17. GFP-Imp-a4-FL and anti-PSF-A546_Pos045_S001	00-o2ZVu7V9rUimetfPBds87g
52.8078		Nucleus	3	0.000	1.000	1552	100001479	100000000	GFP-IMPa4-FL anti-PSF-A546 8C-S-PSF V2.00	0	17. GFP-Imp-a4-FL and anti-PSF-A546_Pos046_S001	00-SjSRUdvv5XrH6XwVbmnmC5
34.9815		Nucleus	3	0.000	1.000	1553	100001480	100000001	GFP-IMPa4-FL anti-PSF-A546 8C-S-PSF V2.00	0	17. GFP-Imp-a4-FL and anti-PSF-A546_Pos046_S001	00-SjSRUdvv5XrH6XwVbmnmC5
31.5589		Nucleus	3	0.000	1.000	1554	100001481	100000002	GFP-IMPa4-FL anti-PSF-A546 8C-S-PSF V2.00	0	17. GFP-Imp-a4-FL and anti-PSF-A546_Pos046_S001	00-SjSRUdvv5XrH6XwVbmnmC5
37.0122		Nucleus	3	0.000	1.000	1555	100001482	100000003	GFP-IMPa4-FL anti-PSF-A546 8C-S-PSF V2.00	0	17. GFP-Imp-a4-FL and anti-PSF-A546_Pos046_S001	00-SjSRUdvv5XrH6XwVbmnmC5
34.8701		Nucleus	3	0.000	1.000	1556	100001483	100000004	GFP-IMPa4-FL anti-PSF-A546 8C-S-PSF V2.00	0	17. GFP-Imp-a4-FL and anti-PSF-A546_Pos046_S001	00-SjSRUdvv5XrH6XwVbmnmC5
33.6396		Nucleus	3	0.000	1.000	1557	100001484	100000005	GFP-IMPa4-FL anti-PSF-A546 8C-S-PSF V2.00	0	17. GFP-Imp-a4-FL and anti-PSF-A546_Pos046_S001	00-SjSRUdvv5XrH6XwVbmnmC5
39.2042		Nucleus	3	0.000	1.000	1558	100001485	100000006	GFP-IMPa4-FL anti-PSF-A546 8C-S-PSF V2.00	0	17. GFP-Imp-a4-FL and anti-PSF-A546_Pos046_S001	00-SjSRUdvv5XrH6XwVbmnmC5
36.565		Nucleus	3	0.000	1.000	1559	100001486	100000007	GFP-IMPa4-FL anti-PSF-A546 8C-S-PSF V2.00	0	17. GFP-Imp-a4-FL and anti-PSF-A546_Pos046_S001	00-SjSRUdvv5XrH6XwVbmnmC5
32.5189		Nucleus	3	0.000	1.000	1560	100001487	100000008	GFP-IMPa4-FL anti-PSF-A546 8C-S-PSF V2.00	0	17. GFP-Imp-a4-FL and anti-PSF-A546_Pos046_S001	00-SjSRUdvv5XrH6XwVbmnmC5
34.3782		Nucleus	3	0.000	1.000	1561	100001488	100000009	GFP-IMPa4-FL anti-PSF-A546 8C-S-PSF V2.00	0	17. GFP-Imp-a4-FL and anti-PSF-A546_Pos046_S001	00-SjSRUdvv5XrH6XwVbmnmC5
38.0464		Nucleus	3	0.000	1.000	1562	100001489	100000010	GFP-IMPa4-FL anti-PSF-A546 8C-S-PSF V2.00	0	17. GFP-Imp-a4-FL and anti-PSF-A546_Pos046_S001	00-SjSRUdvv5XrH6XwVbmnmC5
38.0993		Nucleus	3	0.000	1.000	1563	100001490	100000011	GFP-IMPa4-FL anti-PSF-A546 8C-S-PSF V2.00	0	17. GFP-Imp-a4-FL and anti-PSF-A546_Pos046_S001	00-SjSRUdvv5XrH6XwVbmnmC5
36.561		Nucleus	3	0.000	1.000	1564	100001491	100000012	GFP-IMPa4-FL anti-PSF-A546 8C-S-PSF V2.00	0	17. GFP-Imp-a4-FL and anti-PSF-A546_Pos046_S001	00-SjSRUdvv5XrH6XwVbmnmC5
37.996		Nucleus	3	0.000	1.000	1565	100001492	100000013	GFP-IMPa4-FL anti-PSF-A546 8C-S-PSF V2.00	0	17. GFP-Imp-a4-FL and anti-PSF-A546_Pos046_S001	00-SjSRUdvv5XrH6XwVbmnmC5
40.4527		Nucleus	3	0.000	1.000	1566	100001493	100000014	GFP-IMPa4-FL anti-PSF-A546 8C-S-PSF V2.00	0	17. GFP-Imp-a4-FL and anti-PSF-A546_Pos046_S001	00-SjSRUdvv5XrH6XwVbmnmC5
33.5225		Nucleus	3	0.000	1.000	1567	100001494	100000015	GFP-IMPa4-FL anti-PSF-A546 8C-S-PSF V2.00	0	17. GFP-Imp-a4-FL and anti-PSF-A546_Pos046_S001	00-SjSRUdvv5XrH6XwVbmnmC5
32.684		Nucleus	3	0.000	1.000	1568	100001495	100000016	GFP-IMPa4-FL anti-PSF-A546 8C-S-PSF V2.00	0	17. GFP-Imp-a4-FL and anti-PSF-A546_Pos046_S001	00-SjSRUdvv5XrH6XwVbmnmC5
37.2894		Nucleus	3	0.000	1.000	1569	100001496	100000017	GFP-IMPa4-FL anti-PSF-A546 8C-S-PSF V2.00	0	17. GFP-Imp-a4-FL and anti-PSF-A546_Pos046_S001	00-SjSRUdvv5XrH6XwVbmnmC5
41.0207		Nucleus	3	0.000	1.000	1570	100001497	100000018	GFP-IMPa4-FL anti-PSF-A546 8C-S-PSF V2.00	0	17. GFP-Imp-a4-FL and anti-PSF-A546_Pos046_S001	00-SjSRUdvv5XrH6XwVbmnmC5
51.8859		Nucleus	3	0.000	1.000	1571	100001498	100000019	GFP-IMPa4-FL anti-PSF-A546 8C-S-PSF V2.00	0	17. GFP-Imp-a4-FL and anti-PSF-A546_Pos046_S001	00-SjSRUdvv5XrH6XwVbmnmC5
38.5613		Nucleus	3	0.000	1.000	1572	100001499	100000020	GFP-IMPa4-FL anti-PSF-A546 8C-S-PSF V2.00	0	17. GFP-Imp-a4-FL and anti-PSF-A546_Pos046_S001	00-SjSRUdvv5XrH6XwVbmnmC5
51.4778		Nucleus	3	0.000	1.000	1573	100001500	100000021	GFP-IMPa4-FL anti-PSF-A546 8C-S-PSF V2.00	0	17. GFP-Imp-a4-FL and anti-PSF-A546_Pos046_S001	00-SjSRUdvv5XrH6XwVbmnmC5
51.0168		Nucleus	3	0.000	1.000	1574	100001501	100000022	GFP-IMPa4-FL anti-PSF-A546 8C-S-PSF V2.00	0	17. GFP-Imp-a4-FL and anti-PSF-A546_Pos046_S001	00-SjSRUdvv5XrH6XwVbmnmC5
126.772		Nucleus	3	0.000	1.000	1575	100001502	100000023	GFP-IMPa4-FL anti-PSF-A546 8C-S-PSF V2.00	0	17. GFP-Imp-a4-FL and anti-PSF-A546_Pos046_S001	00-SjSRUdvv5XrH6XwVbmnmC5
33.6998		Nucleus	3	0.000	1.000	1578	100001503	100000000	GFP-IMPa4-FL anti-PSF-A546 8C-S-PSF V2.00	0	17. GFP-Imp-a4-FL and anti-PSF-A546_Pos047_S001	00-MLHEVnUr2VFwGsHpykXFcM
40.0772		Nucleus	3	0.000	1.000	1579	100001504	100000001	GFP-IMPa4-FL anti-PSF-A546 8C-S-PSF V2.00	0	17. GFP-Imp-a4-FL and anti-PSF-A546_Pos047_S001	00-MLHEVnUr2VFwGsHpykXFcM
34.8284		Nucleus	3	0.000	1.000	1581	100001505	100000002	GFP-IMPa4-FL anti-PSF-A546 8C-S-PSF V2.00	0	17. GFP-Imp-a4-FL and anti-PSF-A546_Pos047_S001	00-MLHEVnUr2VFwGsHpykXFcM
38.5801		Nucleus	3	0.000	1.000	1583	100001506	100000003	GFP-IMPa4-FL anti-PSF-A546 8C-S-PSF V2.00	0	17. GFP-Imp-a4-FL and anti-PSF-A546_Pos047_S001	00-MLHEVnUr2VFwGsHpykXFcM
32.2425		Nucleus	3	0.000	1.000	1585	100001507	100000004	GFP-IMPa4-FL anti-PSF-A546 8C-S-PSF V2.00	0	17. GFP-Imp-a4-FL and anti-PSF-A546_Pos047_S001	00-MLHEVnUr2VFwGsHpykXFcM
37.0507		Nucleus	3	0.000	1.000	1590	100001508	100000005	GFP-IMPa4-FL anti-PSF-A546 8C-S-PSF V2.00	0	17. GFP-Imp-a4-FL and anti-PSF-A546_Pos047_S001	00-MLHEVnUr2VFwGsHpykXFcM
33.4803		Nucleus	3	0.000	1.000	1591	100001509	100000006	GFP-IMPa4-FL anti-PSF-A546 8C-S-PSF V2.00	0	17. GFP-Imp-a4-FL and anti-PSF-A546_Pos047_S001	00-MLHEVnUr2VFwGsHpykXFcM
34.6785		Nucleus	3	0.000	1.000	1592	100001510	100000007	GFP-IMPa4-FL anti-PSF-A546 8C-S-PSF V2.00	0	17. GFP-Imp-a4-FL and anti-PSF-A546_Pos047_S001	00-MLHEVnUr2VFwGsHpykXFcM
44.625		Nucleus	3	0.000	1.000	1593	100001511	100000008	GFP-IMPa4-FL anti-PSF-A546 8C-S-PSF V2.00	0	17. GFP-Imp-a4-FL and anti-PSF-A546_Pos047_S001	00-MLHEVnUr2VFwGsHpykXFcM
49.7768		Nucleus	3	0.000	1.000	1594	100001512	100000009	GFP-IMPa4-FL anti-PSF-A546 8C-S-PSF V2.00	0	17. GFP-Imp-a4-FL and anti-PSF-A546_Pos047_S001	00-MLHEVnUr2VFwGsHpykXFcM
34.2924		Nucleus	3	0.000	1.000	1595	100001513	100000010	GFP-IMPa4-FL anti-PSF-A546 8C-S-PSF V2.00	0	17. GFP-Imp-a4-FL and anti-PSF-A546_Pos047_S001	00-MLHEVnUr2VFwGsHpykXFcM
32.6115		Nucleus	3	0.000	1.000	1596	100001514	100000011	GFP-IMPa4-FL anti-PSF-A546 8C-S-PSF V2.00	0	17. GFP-Imp-a4-FL and anti-PSF-A546_Pos047_S001	00-MLHEVnUr2VFwGsHpykXFcM
37.0164		Nucleus	3	0.000	1.000	1599	100001515	100000000	GFP-IMPa4-FL anti-PSF-A546 8C-S-PSF V2.00	0	17. GFP-Imp-a4-FL and anti-PSF-A546_Pos048_S001	00-EumhG9xiob4gRiG7a5gm9g
32.9585		Nucleus	3	0.000	1.000	1600	100001516	100000001	GFP-IMPa4-FL anti-PSF-A546 8C-S-PSF V2.00	0	17. GFP-Imp-a4-FL and anti-PSF-A546_Pos048_S001	00-EumhG9xiob4gRiG7a5gm9g
43.4931		Nucleus	3	0.000	1.000	1610	100001517	100000002	GFP-IMPa4-FL anti-PSF-A546 8C-S-PSF V2.00	0	17. GFP-Imp-a4-FL and anti-PSF-A546_Pos048_S001	00-EumhG9xiob4gRiG7a5gm9g
37.6404		Nucleus	3	0.000	1.000	1611	100001518	100000003	GFP-IMPa4-FL anti-PSF-A546 8C-S-PSF V2.00	0	17. GFP-Imp-a4-FL and anti-PSF-A546_Pos048_S001	00-EumhG9xiob4gRiG7a5gm9g
42.1593		Nucleus	3	0.000	1.000	1617	100001519	100000000	GFP-IMPa4-FL anti-PSF-A546 8C-S-PSF V2.00	0	17. GFP-Imp-a4-FL and anti-PSF-A546_Pos049_S001	00-v2DKNeMKNpjuhYJTFbryV6
34.8312		Nucleus	3	0.000	1.000	1621	100001520	100000001	GFP-IMPa4-FL anti-PSF-A546 8C-S-PSF V2.00	0	17. GFP-Imp-a4-FL and anti-PSF-A546_Pos049_S001	00-v2DKNeMKNpjuhYJTFbryV6
40.4088		Nucleus	3	0.000	1.000	1622	100001521	100000002	GFP-IMPa4-FL anti-PSF-A546 8C-S-PSF V2.00	0	17. GFP-Imp-a4-FL and anti-PSF-A546_Pos049_S001	00-v2DKNeMKNpjuhYJTFbryV6
41.2488		Nucleus	3	0.000	1.000	1624	100001522	100000003	GFP-IMPa4-FL anti-PSF-A546 8C-S-PSF V2.00	0	17. GFP-Imp-a4-FL and anti-PSF-A546_Pos049_S001	00-v2DKNeMKNpjuhYJTFbryV6
42.0333		Nucleus	3	0.000	1.000	1626	100001523	100000004	GFP-IMPa4-FL anti-PSF-A546 8C-S-PSF V2.00	0	17. GFP-Imp-a4-FL and anti-PSF-A546_Pos049_S001	00-v2DKNeMKNpjuhYJTFbryV6
42.3896		Nucleus	3	0.000	1.000	1627	100001524	100000005	GFP-IMPa4-FL anti-PSF-A546 8C-S-PSF V2.00	0	17. GFP-Imp-a4-FL and anti-PSF-A546_Pos049_S001	00-v2DKNeMKNpjuhYJTFbryV6
147.622		Nucleus	3	0.000	1.000	1635	100001525	100000006	GFP-IMPa4-FL anti-PSF-A546 8C-S-PSF V2.00	0	17. GFP-Imp-a4-FL and anti-PSF-A546_Pos049_S001	00-v2DKNeMKNpjuhYJTFbryV6
47.7061		Nucleus	3	0.000	1.000	1636	100001526	100000007	GFP-IMPa4-FL anti-PSF-A546 8C-S-PSF V2.00	0	17. GFP-Imp-a4-FL and anti-PSF-A546_Pos049_S001	00-v2DKNeMKNpjuhYJTFbryV6
46.5501		Nucleus	3	0.000	1.000	1637	100001527	100000008	GFP-IMPa4-FL anti-PSF-A546 8C-S-PSF V2.00	0	17. GFP-Imp-a4-FL and anti-PSF-A546_Pos049_S001	00-v2DKNeMKNpjuhYJTFbryV6
46.319		Nucleus	3	0.000	1.000	1638	100001528	100000009	GFP-IMPa4-FL anti-PSF-A546 8C-S-PSF V2.00	0	17. GFP-Imp-a4-FL and anti-PSF-A546_Pos049_S001	00-v2DKNeMKNpjuhYJTFbryV6
44.4501		Nucleus	3	0.000	1.000	1639	100001529	100000010	GFP-IMPa4-FL anti-PSF-A546 8C-S-PSF V2.00	0	17. GFP-Imp-a4-FL and anti-PSF-A546_Pos049_S001	00-v2DKNeMKNpjuhYJTFbryV6
