# Supplementary material for: Development of a pipeline for automated, high-throughput analysis of paraspeckle proteins reveals specific roles for importin α proteins
Source: Sci Rep. 2017 Feb 27;7:43323. doi: 10.1038/srep43323 (PMC5379994; doi:10.1038/srep43323)
Supplement: Supplementary Dataset SD1-C PART 1 [file srep43323-s4.zip › I8P/8C-S-PSF/_/GFP-IMPa4-FL anti-PSF-A546 8C-S-PSF V2.00_Statistics/GFP-IMPa4-FL anti-PSF-A546 8C-S-PSF V2.00_Nucleus_Ellipsoid_Axis_Length_B.csv]

Nucleus Ellipsoid Axis Length B
====================
Value	Unit	Category	Birth [s]	Death [s]	CellID	ID	OriginalID	Original Component Name	Original Component ID	Original Image Name	Original Image ID
6.61979	um	Nucleus	0.000	1.000	0	100000000	100000000	GFP-IMPa4-FL anti-PSF-A546 8C-S-PSF V2.00	0	17. GFP-Imp-a4-FL and anti-PSF-A546_Pos001_S001	00-zexZKTbWB7WrFXHTp39Jif
5.52258	um	Nucleus	0.000	1.000	1	100000001	100000001	GFP-IMPa4-FL anti-PSF-A546 8C-S-PSF V2.00	0	17. GFP-Imp-a4-FL and anti-PSF-A546_Pos001_S001	00-zexZKTbWB7WrFXHTp39Jif
8.94808	um	Nucleus	0.000	1.000	2	100000002	100000002	GFP-IMPa4-FL anti-PSF-A546 8C-S-PSF V2.00	0	17. GFP-Imp-a4-FL and anti-PSF-A546_Pos001_S001	00-zexZKTbWB7WrFXHTp39Jif
3.59419	um	Nucleus	0.000	1.000	3	100000003	100000003	GFP-IMPa4-FL anti-PSF-A546 8C-S-PSF V2.00	0	17. GFP-Imp-a4-FL and anti-PSF-A546_Pos001_S001	00-zexZKTbWB7WrFXHTp39Jif
4.55617	um	Nucleus	0.000	1.000	4	100000004	100000004	GFP-IMPa4-FL anti-PSF-A546 8C-S-PSF V2.00	0	17. GFP-Imp-a4-FL and anti-PSF-A546_Pos001_S001	00-zexZKTbWB7WrFXHTp39Jif
5.59096	um	Nucleus	0.000	1.000	5	100000005	100000005	GFP-IMPa4-FL anti-PSF-A546 8C-S-PSF V2.00	0	17. GFP-Imp-a4-FL and anti-PSF-A546_Pos001_S001	00-zexZKTbWB7WrFXHTp39Jif
5.5214	um	Nucleus	0.000	1.000	6	100000006	100000006	GFP-IMPa4-FL anti-PSF-A546 8C-S-PSF V2.00	0	17. GFP-Imp-a4-FL and anti-PSF-A546_Pos001_S001	00-zexZKTbWB7WrFXHTp39Jif
3.34895	um	Nucleus	0.000	1.000	7	100000007	100000007	GFP-IMPa4-FL anti-PSF-A546 8C-S-PSF V2.00	0	17. GFP-Imp-a4-FL and anti-PSF-A546_Pos001_S001	00-zexZKTbWB7WrFXHTp39Jif
7.32443	um	Nucleus	0.000	1.000	8	100000008	100000008	GFP-IMPa4-FL anti-PSF-A546 8C-S-PSF V2.00	0	17. GFP-Imp-a4-FL and anti-PSF-A546_Pos001_S001	00-zexZKTbWB7WrFXHTp39Jif
6.41642	um	Nucleus	0.000	1.000	9	100000009	100000009	GFP-IMPa4-FL anti-PSF-A546 8C-S-PSF V2.00	0	17. GFP-Imp-a4-FL and anti-PSF-A546_Pos001_S001	00-zexZKTbWB7WrFXHTp39Jif
5.30606	um	Nucleus	0.000	1.000	10	100000010	100000010	GFP-IMPa4-FL anti-PSF-A546 8C-S-PSF V2.00	0	17. GFP-Imp-a4-FL and anti-PSF-A546_Pos001_S001	00-zexZKTbWB7WrFXHTp39Jif
8.16402	um	Nucleus	0.000	1.000	11	100000011	100000011	GFP-IMPa4-FL anti-PSF-A546 8C-S-PSF V2.00	0	17. GFP-Imp-a4-FL and anti-PSF-A546_Pos001_S001	00-zexZKTbWB7WrFXHTp39Jif
6.57475	um	Nucleus	0.000	1.000	12	100000012	100000012	GFP-IMPa4-FL anti-PSF-A546 8C-S-PSF V2.00	0	17. GFP-Imp-a4-FL and anti-PSF-A546_Pos001_S001	00-zexZKTbWB7WrFXHTp39Jif
8.02209	um	Nucleus	0.000	1.000	13	100000013	100000013	GFP-IMPa4-FL anti-PSF-A546 8C-S-PSF V2.00	0	17. GFP-Imp-a4-FL and anti-PSF-A546_Pos001_S001	00-zexZKTbWB7WrFXHTp39Jif
7.80788	um	Nucleus	0.000	1.000	14	100000014	100000014	GFP-IMPa4-FL anti-PSF-A546 8C-S-PSF V2.00	0	17. GFP-Imp-a4-FL and anti-PSF-A546_Pos001_S001	00-zexZKTbWB7WrFXHTp39Jif
9.33628	um	Nucleus	0.000	1.000	15	100000015	100000015	GFP-IMPa4-FL anti-PSF-A546 8C-S-PSF V2.00	0	17. GFP-Imp-a4-FL and anti-PSF-A546_Pos001_S001	00-zexZKTbWB7WrFXHTp39Jif
7.5437	um	Nucleus	0.000	1.000	16	100000016	100000016	GFP-IMPa4-FL anti-PSF-A546 8C-S-PSF V2.00	0	17. GFP-Imp-a4-FL and anti-PSF-A546_Pos001_S001	00-zexZKTbWB7WrFXHTp39Jif
8.35306	um	Nucleus	0.000	1.000	17	100000017	100000017	GFP-IMPa4-FL anti-PSF-A546 8C-S-PSF V2.00	0	17. GFP-Imp-a4-FL and anti-PSF-A546_Pos001_S001	00-zexZKTbWB7WrFXHTp39Jif
6.09959	um	Nucleus	0.000	1.000	18	100000018	100000018	GFP-IMPa4-FL anti-PSF-A546 8C-S-PSF V2.00	0	17. GFP-Imp-a4-FL and anti-PSF-A546_Pos001_S001	00-zexZKTbWB7WrFXHTp39Jif
7.36298	um	Nucleus	0.000	1.000	19	100000019	100000019	GFP-IMPa4-FL anti-PSF-A546 8C-S-PSF V2.00	0	17. GFP-Imp-a4-FL and anti-PSF-A546_Pos001_S001	00-zexZKTbWB7WrFXHTp39Jif
8.0504	um	Nucleus	0.000	1.000	20	100000020	100000020	GFP-IMPa4-FL anti-PSF-A546 8C-S-PSF V2.00	0	17. GFP-Imp-a4-FL and anti-PSF-A546_Pos001_S001	00-zexZKTbWB7WrFXHTp39Jif
5.98297	um	Nucleus	0.000	1.000	21	100000021	100000021	GFP-IMPa4-FL anti-PSF-A546 8C-S-PSF V2.00	0	17. GFP-Imp-a4-FL and anti-PSF-A546_Pos001_S001	00-zexZKTbWB7WrFXHTp39Jif
7.66306	um	Nucleus	0.000	1.000	22	100000022	100000022	GFP-IMPa4-FL anti-PSF-A546 8C-S-PSF V2.00	0	17. GFP-Imp-a4-FL and anti-PSF-A546_Pos001_S001	00-zexZKTbWB7WrFXHTp39Jif
6.36119	um	Nucleus	0.000	1.000	23	100000023	100000023	GFP-IMPa4-FL anti-PSF-A546 8C-S-PSF V2.00	0	17. GFP-Imp-a4-FL and anti-PSF-A546_Pos001_S001	00-zexZKTbWB7WrFXHTp39Jif
6.82238	um	Nucleus	0.000	1.000	24	100000024	100000024	GFP-IMPa4-FL anti-PSF-A546 8C-S-PSF V2.00	0	17. GFP-Imp-a4-FL and anti-PSF-A546_Pos001_S001	00-zexZKTbWB7WrFXHTp39Jif
6.16323	um	Nucleus	0.000	1.000	25	100000025	100000025	GFP-IMPa4-FL anti-PSF-A546 8C-S-PSF V2.00	0	17. GFP-Imp-a4-FL and anti-PSF-A546_Pos001_S001	00-zexZKTbWB7WrFXHTp39Jif
4.86769	um	Nucleus	0.000	1.000	26	100000026	100000026	GFP-IMPa4-FL anti-PSF-A546 8C-S-PSF V2.00	0	17. GFP-Imp-a4-FL and anti-PSF-A546_Pos001_S001	00-zexZKTbWB7WrFXHTp39Jif
4.34536	um	Nucleus	0.000	1.000	27	100000027	100000027	GFP-IMPa4-FL anti-PSF-A546 8C-S-PSF V2.00	0	17. GFP-Imp-a4-FL and anti-PSF-A546_Pos001_S001	00-zexZKTbWB7WrFXHTp39Jif
4.92859	um	Nucleus	0.000	1.000	28	100000028	100000028	GFP-IMPa4-FL anti-PSF-A546 8C-S-PSF V2.00	0	17. GFP-Imp-a4-FL and anti-PSF-A546_Pos001_S001	00-zexZKTbWB7WrFXHTp39Jif
6.085	um	Nucleus	0.000	1.000	29	100000029	100000029	GFP-IMPa4-FL anti-PSF-A546 8C-S-PSF V2.00	0	17. GFP-Imp-a4-FL and anti-PSF-A546_Pos001_S001	00-zexZKTbWB7WrFXHTp39Jif
7.64427	um	Nucleus	0.000	1.000	30	100000030	100000030	GFP-IMPa4-FL anti-PSF-A546 8C-S-PSF V2.00	0	17. GFP-Imp-a4-FL and anti-PSF-A546_Pos001_S001	00-zexZKTbWB7WrFXHTp39Jif
5.24661	um	Nucleus	0.000	1.000	31	100000031	100000031	GFP-IMPa4-FL anti-PSF-A546 8C-S-PSF V2.00	0	17. GFP-Imp-a4-FL and anti-PSF-A546_Pos001_S001	00-zexZKTbWB7WrFXHTp39Jif
6.85951	um	Nucleus	0.000	1.000	32	100000032	100000032	GFP-IMPa4-FL anti-PSF-A546 8C-S-PSF V2.00	0	17. GFP-Imp-a4-FL and anti-PSF-A546_Pos001_S001	00-zexZKTbWB7WrFXHTp39Jif
6.39928	um	Nucleus	0.000	1.000	33	100000033	100000033	GFP-IMPa4-FL anti-PSF-A546 8C-S-PSF V2.00	0	17. GFP-Imp-a4-FL and anti-PSF-A546_Pos001_S001	00-zexZKTbWB7WrFXHTp39Jif
4.42912	um	Nucleus	0.000	1.000	34	100000034	100000000	GFP-IMPa4-FL anti-PSF-A546 8C-S-PSF V2.00	0	17. GFP-Imp-a4-FL and anti-PSF-A546_Pos002_S001	00-Lm4vyA2HdRbr7KBBpwjJ5K
6.59118	um	Nucleus	0.000	1.000	35	100000035	100000001	GFP-IMPa4-FL anti-PSF-A546 8C-S-PSF V2.00	0	17. GFP-Imp-a4-FL and anti-PSF-A546_Pos002_S001	00-Lm4vyA2HdRbr7KBBpwjJ5K
6.16601	um	Nucleus	0.000	1.000	36	100000036	100000002	GFP-IMPa4-FL anti-PSF-A546 8C-S-PSF V2.00	0	17. GFP-Imp-a4-FL and anti-PSF-A546_Pos002_S001	00-Lm4vyA2HdRbr7KBBpwjJ5K
5.64179	um	Nucleus	0.000	1.000	37	100000037	100000003	GFP-IMPa4-FL anti-PSF-A546 8C-S-PSF V2.00	0	17. GFP-Imp-a4-FL and anti-PSF-A546_Pos002_S001	00-Lm4vyA2HdRbr7KBBpwjJ5K
3.96874	um	Nucleus	0.000	1.000	38	100000038	100000004	GFP-IMPa4-FL anti-PSF-A546 8C-S-PSF V2.00	0	17. GFP-Imp-a4-FL and anti-PSF-A546_Pos002_S001	00-Lm4vyA2HdRbr7KBBpwjJ5K
6.14443	um	Nucleus	0.000	1.000	39	100000039	100000005	GFP-IMPa4-FL anti-PSF-A546 8C-S-PSF V2.00	0	17. GFP-Imp-a4-FL and anti-PSF-A546_Pos002_S001	00-Lm4vyA2HdRbr7KBBpwjJ5K
6.58397	um	Nucleus	0.000	1.000	40	100000040	100000006	GFP-IMPa4-FL anti-PSF-A546 8C-S-PSF V2.00	0	17. GFP-Imp-a4-FL and anti-PSF-A546_Pos002_S001	00-Lm4vyA2HdRbr7KBBpwjJ5K
7.34887	um	Nucleus	0.000	1.000	41	100000041	100000007	GFP-IMPa4-FL anti-PSF-A546 8C-S-PSF V2.00	0	17. GFP-Imp-a4-FL and anti-PSF-A546_Pos002_S001	00-Lm4vyA2HdRbr7KBBpwjJ5K
8.55784	um	Nucleus	0.000	1.000	42	100000042	100000008	GFP-IMPa4-FL anti-PSF-A546 8C-S-PSF V2.00	0	17. GFP-Imp-a4-FL and anti-PSF-A546_Pos002_S001	00-Lm4vyA2HdRbr7KBBpwjJ5K
5.49829	um	Nucleus	0.000	1.000	43	100000043	100000009	GFP-IMPa4-FL anti-PSF-A546 8C-S-PSF V2.00	0	17. GFP-Imp-a4-FL and anti-PSF-A546_Pos002_S001	00-Lm4vyA2HdRbr7KBBpwjJ5K
6.93205	um	Nucleus	0.000	1.000	44	100000044	100000010	GFP-IMPa4-FL anti-PSF-A546 8C-S-PSF V2.00	0	17. GFP-Imp-a4-FL and anti-PSF-A546_Pos002_S001	00-Lm4vyA2HdRbr7KBBpwjJ5K
7.99474	um	Nucleus	0.000	1.000	45	100000045	100000011	GFP-IMPa4-FL anti-PSF-A546 8C-S-PSF V2.00	0	17. GFP-Imp-a4-FL and anti-PSF-A546_Pos002_S001	00-Lm4vyA2HdRbr7KBBpwjJ5K
7.74824	um	Nucleus	0.000	1.000	46	100000046	100000012	GFP-IMPa4-FL anti-PSF-A546 8C-S-PSF V2.00	0	17. GFP-Imp-a4-FL and anti-PSF-A546_Pos002_S001	00-Lm4vyA2HdRbr7KBBpwjJ5K
5.35771	um	Nucleus	0.000	1.000	47	100000047	100000013	GFP-IMPa4-FL anti-PSF-A546 8C-S-PSF V2.00	0	17. GFP-Imp-a4-FL and anti-PSF-A546_Pos002_S001	00-Lm4vyA2HdRbr7KBBpwjJ5K
7.37613	um	Nucleus	0.000	1.000	48	100000048	100000014	GFP-IMPa4-FL anti-PSF-A546 8C-S-PSF V2.00	0	17. GFP-Imp-a4-FL and anti-PSF-A546_Pos002_S001	00-Lm4vyA2HdRbr7KBBpwjJ5K
6.18701	um	Nucleus	0.000	1.000	49	100000049	100000015	GFP-IMPa4-FL anti-PSF-A546 8C-S-PSF V2.00	0	17. GFP-Imp-a4-FL and anti-PSF-A546_Pos002_S001	00-Lm4vyA2HdRbr7KBBpwjJ5K
5.02317	um	Nucleus	0.000	1.000	50	100000050	100000016	GFP-IMPa4-FL anti-PSF-A546 8C-S-PSF V2.00	0	17. GFP-Imp-a4-FL and anti-PSF-A546_Pos002_S001	00-Lm4vyA2HdRbr7KBBpwjJ5K
5.19641	um	Nucleus	0.000	1.000	51	100000051	100000017	GFP-IMPa4-FL anti-PSF-A546 8C-S-PSF V2.00	0	17. GFP-Imp-a4-FL and anti-PSF-A546_Pos002_S001	00-Lm4vyA2HdRbr7KBBpwjJ5K
4.34224	um	Nucleus	0.000	1.000	52	100000052	100000018	GFP-IMPa4-FL anti-PSF-A546 8C-S-PSF V2.00	0	17. GFP-Imp-a4-FL and anti-PSF-A546_Pos002_S001	00-Lm4vyA2HdRbr7KBBpwjJ5K
5.58409	um	Nucleus	0.000	1.000	53	100000053	100000019	GFP-IMPa4-FL anti-PSF-A546 8C-S-PSF V2.00	0	17. GFP-Imp-a4-FL and anti-PSF-A546_Pos002_S001	00-Lm4vyA2HdRbr7KBBpwjJ5K
4.57406	um	Nucleus	0.000	1.000	54	100000054	100000020	GFP-IMPa4-FL anti-PSF-A546 8C-S-PSF V2.00	0	17. GFP-Imp-a4-FL and anti-PSF-A546_Pos002_S001	00-Lm4vyA2HdRbr7KBBpwjJ5K
4.24254	um	Nucleus	0.000	1.000	55	100000055	100000021	GFP-IMPa4-FL anti-PSF-A546 8C-S-PSF V2.00	0	17. GFP-Imp-a4-FL and anti-PSF-A546_Pos002_S001	00-Lm4vyA2HdRbr7KBBpwjJ5K
3.97273	um	Nucleus	0.000	1.000	56	100000056	100000000	GFP-IMPa4-FL anti-PSF-A546 8C-S-PSF V2.00	0	17. GFP-Imp-a4-FL and anti-PSF-A546_Pos003_S001	00-mY26BqrJjfU4CLAh9N7JjP
6.86527	um	Nucleus	0.000	1.000	57	100000057	100000001	GFP-IMPa4-FL anti-PSF-A546 8C-S-PSF V2.00	0	17. GFP-Imp-a4-FL and anti-PSF-A546_Pos003_S001	00-mY26BqrJjfU4CLAh9N7JjP
6.72077	um	Nucleus	0.000	1.000	58	100000058	100000002	GFP-IMPa4-FL anti-PSF-A546 8C-S-PSF V2.00	0	17. GFP-Imp-a4-FL and anti-PSF-A546_Pos003_S001	00-mY26BqrJjfU4CLAh9N7JjP
6.25933	um	Nucleus	0.000	1.000	59	100000059	100000003	GFP-IMPa4-FL anti-PSF-A546 8C-S-PSF V2.00	0	17. GFP-Imp-a4-FL and anti-PSF-A546_Pos003_S001	00-mY26BqrJjfU4CLAh9N7JjP
5.45412	um	Nucleus	0.000	1.000	60	100000060	100000004	GFP-IMPa4-FL anti-PSF-A546 8C-S-PSF V2.00	0	17. GFP-Imp-a4-FL and anti-PSF-A546_Pos003_S001	00-mY26BqrJjfU4CLAh9N7JjP
6.46302	um	Nucleus	0.000	1.000	61	100000061	100000005	GFP-IMPa4-FL anti-PSF-A546 8C-S-PSF V2.00	0	17. GFP-Imp-a4-FL and anti-PSF-A546_Pos003_S001	00-mY26BqrJjfU4CLAh9N7JjP
6.58394	um	Nucleus	0.000	1.000	62	100000062	100000006	GFP-IMPa4-FL anti-PSF-A546 8C-S-PSF V2.00	0	17. GFP-Imp-a4-FL and anti-PSF-A546_Pos003_S001	00-mY26BqrJjfU4CLAh9N7JjP
8.65033	um	Nucleus	0.000	1.000	63	100000063	100000007	GFP-IMPa4-FL anti-PSF-A546 8C-S-PSF V2.00	0	17. GFP-Imp-a4-FL and anti-PSF-A546_Pos003_S001	00-mY26BqrJjfU4CLAh9N7JjP
6.22658	um	Nucleus	0.000	1.000	64	100000064	100000008	GFP-IMPa4-FL anti-PSF-A546 8C-S-PSF V2.00	0	17. GFP-Imp-a4-FL and anti-PSF-A546_Pos003_S001	00-mY26BqrJjfU4CLAh9N7JjP
6.16037	um	Nucleus	0.000	1.000	65	100000065	100000009	GFP-IMPa4-FL anti-PSF-A546 8C-S-PSF V2.00	0	17. GFP-Imp-a4-FL and anti-PSF-A546_Pos003_S001	00-mY26BqrJjfU4CLAh9N7JjP
6.27172	um	Nucleus	0.000	1.000	66	100000066	100000010	GFP-IMPa4-FL anti-PSF-A546 8C-S-PSF V2.00	0	17. GFP-Imp-a4-FL and anti-PSF-A546_Pos003_S001	00-mY26BqrJjfU4CLAh9N7JjP
6.51091	um	Nucleus	0.000	1.000	67	100000067	100000011	GFP-IMPa4-FL anti-PSF-A546 8C-S-PSF V2.00	0	17. GFP-Imp-a4-FL and anti-PSF-A546_Pos003_S001	00-mY26BqrJjfU4CLAh9N7JjP
6.84243	um	Nucleus	0.000	1.000	68	100000068	100000012	GFP-IMPa4-FL anti-PSF-A546 8C-S-PSF V2.00	0	17. GFP-Imp-a4-FL and anti-PSF-A546_Pos003_S001	00-mY26BqrJjfU4CLAh9N7JjP
7.25976	um	Nucleus	0.000	1.000	69	100000069	100000013	GFP-IMPa4-FL anti-PSF-A546 8C-S-PSF V2.00	0	17. GFP-Imp-a4-FL and anti-PSF-A546_Pos003_S001	00-mY26BqrJjfU4CLAh9N7JjP
7.15259	um	Nucleus	0.000	1.000	70	100000070	100000014	GFP-IMPa4-FL anti-PSF-A546 8C-S-PSF V2.00	0	17. GFP-Imp-a4-FL and anti-PSF-A546_Pos003_S001	00-mY26BqrJjfU4CLAh9N7JjP
5.39429	um	Nucleus	0.000	1.000	71	100000071	100000015	GFP-IMPa4-FL anti-PSF-A546 8C-S-PSF V2.00	0	17. GFP-Imp-a4-FL and anti-PSF-A546_Pos003_S001	00-mY26BqrJjfU4CLAh9N7JjP
5.2089	um	Nucleus	0.000	1.000	72	100000072	100000016	GFP-IMPa4-FL anti-PSF-A546 8C-S-PSF V2.00	0	17. GFP-Imp-a4-FL and anti-PSF-A546_Pos003_S001	00-mY26BqrJjfU4CLAh9N7JjP
7.467	um	Nucleus	0.000	1.000	73	100000073	100000017	GFP-IMPa4-FL anti-PSF-A546 8C-S-PSF V2.00	0	17. GFP-Imp-a4-FL and anti-PSF-A546_Pos003_S001	00-mY26BqrJjfU4CLAh9N7JjP
7.29735	um	Nucleus	0.000	1.000	74	100000074	100000018	GFP-IMPa4-FL anti-PSF-A546 8C-S-PSF V2.00	0	17. GFP-Imp-a4-FL and anti-PSF-A546_Pos003_S001	00-mY26BqrJjfU4CLAh9N7JjP
8.27133	um	Nucleus	0.000	1.000	75	100000075	100000019	GFP-IMPa4-FL anti-PSF-A546 8C-S-PSF V2.00	0	17. GFP-Imp-a4-FL and anti-PSF-A546_Pos003_S001	00-mY26BqrJjfU4CLAh9N7JjP
5.75852	um	Nucleus	0.000	1.000	76	100000076	100000020	GFP-IMPa4-FL anti-PSF-A546 8C-S-PSF V2.00	0	17. GFP-Imp-a4-FL and anti-PSF-A546_Pos003_S001	00-mY26BqrJjfU4CLAh9N7JjP
5.32914	um	Nucleus	0.000	1.000	77	100000077	100000021	GFP-IMPa4-FL anti-PSF-A546 8C-S-PSF V2.00	0	17. GFP-Imp-a4-FL and anti-PSF-A546_Pos003_S001	00-mY26BqrJjfU4CLAh9N7JjP
7.7832	um	Nucleus	0.000	1.000	78	100000078	100000022	GFP-IMPa4-FL anti-PSF-A546 8C-S-PSF V2.00	0	17. GFP-Imp-a4-FL and anti-PSF-A546_Pos003_S001	00-mY26BqrJjfU4CLAh9N7JjP
6.01042	um	Nucleus	0.000	1.000	79	100000079	100000023	GFP-IMPa4-FL anti-PSF-A546 8C-S-PSF V2.00	0	17. GFP-Imp-a4-FL and anti-PSF-A546_Pos003_S001	00-mY26BqrJjfU4CLAh9N7JjP
7.09985	um	Nucleus	0.000	1.000	81	100000080	100000024	GFP-IMPa4-FL anti-PSF-A546 8C-S-PSF V2.00	0	17. GFP-Imp-a4-FL and anti-PSF-A546_Pos003_S001	00-mY26BqrJjfU4CLAh9N7JjP
4.60531	um	Nucleus	0.000	1.000	82	100000081	100000025	GFP-IMPa4-FL anti-PSF-A546 8C-S-PSF V2.00	0	17. GFP-Imp-a4-FL and anti-PSF-A546_Pos003_S001	00-mY26BqrJjfU4CLAh9N7JjP
6.93666	um	Nucleus	0.000	1.000	83	100000082	100000026	GFP-IMPa4-FL anti-PSF-A546 8C-S-PSF V2.00	0	17. GFP-Imp-a4-FL and anti-PSF-A546_Pos003_S001	00-mY26BqrJjfU4CLAh9N7JjP
6.27418	um	Nucleus	0.000	1.000	84	100000083	100000027	GFP-IMPa4-FL anti-PSF-A546 8C-S-PSF V2.00	0	17. GFP-Imp-a4-FL and anti-PSF-A546_Pos003_S001	00-mY26BqrJjfU4CLAh9N7JjP
8.0647	um	Nucleus	0.000	1.000	85	100000084	100000028	GFP-IMPa4-FL anti-PSF-A546 8C-S-PSF V2.00	0	17. GFP-Imp-a4-FL and anti-PSF-A546_Pos003_S001	00-mY26BqrJjfU4CLAh9N7JjP
6.57193	um	Nucleus	0.000	1.000	86	100000085	100000029	GFP-IMPa4-FL anti-PSF-A546 8C-S-PSF V2.00	0	17. GFP-Imp-a4-FL and anti-PSF-A546_Pos003_S001	00-mY26BqrJjfU4CLAh9N7JjP
5.88269	um	Nucleus	0.000	1.000	87	100000086	100000030	GFP-IMPa4-FL anti-PSF-A546 8C-S-PSF V2.00	0	17. GFP-Imp-a4-FL and anti-PSF-A546_Pos003_S001	00-mY26BqrJjfU4CLAh9N7JjP
4.50551	um	Nucleus	0.000	1.000	88	100000087	100000031	GFP-IMPa4-FL anti-PSF-A546 8C-S-PSF V2.00	0	17. GFP-Imp-a4-FL and anti-PSF-A546_Pos003_S001	00-mY26BqrJjfU4CLAh9N7JjP
5.07928	um	Nucleus	0.000	1.000	89	100000088	100000032	GFP-IMPa4-FL anti-PSF-A546 8C-S-PSF V2.00	0	17. GFP-Imp-a4-FL and anti-PSF-A546_Pos003_S001	00-mY26BqrJjfU4CLAh9N7JjP
11.0892	um	Nucleus	0.000	1.000	90	100000089	100000033	GFP-IMPa4-FL anti-PSF-A546 8C-S-PSF V2.00	0	17. GFP-Imp-a4-FL and anti-PSF-A546_Pos003_S001	00-mY26BqrJjfU4CLAh9N7JjP
8.04576	um	Nucleus	0.000	1.000	91	100000090	100000034	GFP-IMPa4-FL anti-PSF-A546 8C-S-PSF V2.00	0	17. GFP-Imp-a4-FL and anti-PSF-A546_Pos003_S001	00-mY26BqrJjfU4CLAh9N7JjP
9.35616	um	Nucleus	0.000	1.000	92	100000091	100000035	GFP-IMPa4-FL anti-PSF-A546 8C-S-PSF V2.00	0	17. GFP-Imp-a4-FL and anti-PSF-A546_Pos003_S001	00-mY26BqrJjfU4CLAh9N7JjP
6.67336	um	Nucleus	0.000	1.000	93	100000092	100000036	GFP-IMPa4-FL anti-PSF-A546 8C-S-PSF V2.00	0	17. GFP-Imp-a4-FL and anti-PSF-A546_Pos003_S001	00-mY26BqrJjfU4CLAh9N7JjP
9.47938	um	Nucleus	0.000	1.000	94	100000093	100000037	GFP-IMPa4-FL anti-PSF-A546 8C-S-PSF V2.00	0	17. GFP-Imp-a4-FL and anti-PSF-A546_Pos003_S001	00-mY26BqrJjfU4CLAh9N7JjP
9.17305	um	Nucleus	0.000	1.000	95	100000094	100000038	GFP-IMPa4-FL anti-PSF-A546 8C-S-PSF V2.00	0	17. GFP-Imp-a4-FL and anti-PSF-A546_Pos003_S001	00-mY26BqrJjfU4CLAh9N7JjP
8.31816	um	Nucleus	0.000	1.000	96	100000095	100000039	GFP-IMPa4-FL anti-PSF-A546 8C-S-PSF V2.00	0	17. GFP-Imp-a4-FL and anti-PSF-A546_Pos003_S001	00-mY26BqrJjfU4CLAh9N7JjP
8.74473	um	Nucleus	0.000	1.000	97	100000096	100000040	GFP-IMPa4-FL anti-PSF-A546 8C-S-PSF V2.00	0	17. GFP-Imp-a4-FL and anti-PSF-A546_Pos003_S001	00-mY26BqrJjfU4CLAh9N7JjP
7.1309	um	Nucleus	0.000	1.000	98	100000097	100000041	GFP-IMPa4-FL anti-PSF-A546 8C-S-PSF V2.00	0	17. GFP-Imp-a4-FL and anti-PSF-A546_Pos003_S001	00-mY26BqrJjfU4CLAh9N7JjP
6.18719	um	Nucleus	0.000	1.000	99	100000098	100000042	GFP-IMPa4-FL anti-PSF-A546 8C-S-PSF V2.00	0	17. GFP-Imp-a4-FL and anti-PSF-A546_Pos003_S001	00-mY26BqrJjfU4CLAh9N7JjP
6.40486	um	Nucleus	0.000	1.000	100	100000099	100000043	GFP-IMPa4-FL anti-PSF-A546 8C-S-PSF V2.00	0	17. GFP-Imp-a4-FL and anti-PSF-A546_Pos003_S001	00-mY26BqrJjfU4CLAh9N7JjP
5.17489	um	Nucleus	0.000	1.000	101	100000100	100000044	GFP-IMPa4-FL anti-PSF-A546 8C-S-PSF V2.00	0	17. GFP-Imp-a4-FL and anti-PSF-A546_Pos003_S001	00-mY26BqrJjfU4CLAh9N7JjP
5.09786	um	Nucleus	0.000	1.000	102	100000101	100000045	GFP-IMPa4-FL anti-PSF-A546 8C-S-PSF V2.00	0	17. GFP-Imp-a4-FL and anti-PSF-A546_Pos003_S001	00-mY26BqrJjfU4CLAh9N7JjP
5.1463	um	Nucleus	0.000	1.000	103	100000102	100000046	GFP-IMPa4-FL anti-PSF-A546 8C-S-PSF V2.00	0	17. GFP-Imp-a4-FL and anti-PSF-A546_Pos003_S001	00-mY26BqrJjfU4CLAh9N7JjP
3.85106	um	Nucleus	0.000	1.000	104	100000103	100000047	GFP-IMPa4-FL anti-PSF-A546 8C-S-PSF V2.00	0	17. GFP-Imp-a4-FL and anti-PSF-A546_Pos003_S001	00-mY26BqrJjfU4CLAh9N7JjP
8.57667	um	Nucleus	0.000	1.000	105	100000104	100000048	GFP-IMPa4-FL anti-PSF-A546 8C-S-PSF V2.00	0	17. GFP-Imp-a4-FL and anti-PSF-A546_Pos003_S001	00-mY26BqrJjfU4CLAh9N7JjP
5.13229	um	Nucleus	0.000	1.000	106	100000105	100000000	GFP-IMPa4-FL anti-PSF-A546 8C-S-PSF V2.00	0	17. GFP-Imp-a4-FL and anti-PSF-A546_Pos004_S001	00-WNFpjfuPUrrwq4ezGAWnSf
5.17403	um	Nucleus	0.000	1.000	107	100000106	100000001	GFP-IMPa4-FL anti-PSF-A546 8C-S-PSF V2.00	0	17. GFP-Imp-a4-FL and anti-PSF-A546_Pos004_S001	00-WNFpjfuPUrrwq4ezGAWnSf
4.57543	um	Nucleus	0.000	1.000	108	100000107	100000002	GFP-IMPa4-FL anti-PSF-A546 8C-S-PSF V2.00	0	17. GFP-Imp-a4-FL and anti-PSF-A546_Pos004_S001	00-WNFpjfuPUrrwq4ezGAWnSf
3.57443	um	Nucleus	0.000	1.000	109	100000108	100000003	GFP-IMPa4-FL anti-PSF-A546 8C-S-PSF V2.00	0	17. GFP-Imp-a4-FL and anti-PSF-A546_Pos004_S001	00-WNFpjfuPUrrwq4ezGAWnSf
5.05762	um	Nucleus	0.000	1.000	110	100000109	100000004	GFP-IMPa4-FL anti-PSF-A546 8C-S-PSF V2.00	0	17. GFP-Imp-a4-FL and anti-PSF-A546_Pos004_S001	00-WNFpjfuPUrrwq4ezGAWnSf
5.93325	um	Nucleus	0.000	1.000	111	100000110	100000005	GFP-IMPa4-FL anti-PSF-A546 8C-S-PSF V2.00	0	17. GFP-Imp-a4-FL and anti-PSF-A546_Pos004_S001	00-WNFpjfuPUrrwq4ezGAWnSf
4.742	um	Nucleus	0.000	1.000	112	100000111	100000006	GFP-IMPa4-FL anti-PSF-A546 8C-S-PSF V2.00	0	17. GFP-Imp-a4-FL and anti-PSF-A546_Pos004_S001	00-WNFpjfuPUrrwq4ezGAWnSf
5.36185	um	Nucleus	0.000	1.000	113	100000112	100000007	GFP-IMPa4-FL anti-PSF-A546 8C-S-PSF V2.00	0	17. GFP-Imp-a4-FL and anti-PSF-A546_Pos004_S001	00-WNFpjfuPUrrwq4ezGAWnSf
5.69242	um	Nucleus	0.000	1.000	114	100000113	100000008	GFP-IMPa4-FL anti-PSF-A546 8C-S-PSF V2.00	0	17. GFP-Imp-a4-FL and anti-PSF-A546_Pos004_S001	00-WNFpjfuPUrrwq4ezGAWnSf
8.32397	um	Nucleus	0.000	1.000	115	100000114	100000009	GFP-IMPa4-FL anti-PSF-A546 8C-S-PSF V2.00	0	17. GFP-Imp-a4-FL and anti-PSF-A546_Pos004_S001	00-WNFpjfuPUrrwq4ezGAWnSf
6.44351	um	Nucleus	0.000	1.000	116	100000115	100000010	GFP-IMPa4-FL anti-PSF-A546 8C-S-PSF V2.00	0	17. GFP-Imp-a4-FL and anti-PSF-A546_Pos004_S001	00-WNFpjfuPUrrwq4ezGAWnSf
6.46508	um	Nucleus	0.000	1.000	117	100000116	100000011	GFP-IMPa4-FL anti-PSF-A546 8C-S-PSF V2.00	0	17. GFP-Imp-a4-FL and anti-PSF-A546_Pos004_S001	00-WNFpjfuPUrrwq4ezGAWnSf
3.86539	um	Nucleus	0.000	1.000	118	100000117	100000012	GFP-IMPa4-FL anti-PSF-A546 8C-S-PSF V2.00	0	17. GFP-Imp-a4-FL and anti-PSF-A546_Pos004_S001	00-WNFpjfuPUrrwq4ezGAWnSf
7.08096	um	Nucleus	0.000	1.000	119	100000118	100000013	GFP-IMPa4-FL anti-PSF-A546 8C-S-PSF V2.00	0	17. GFP-Imp-a4-FL and anti-PSF-A546_Pos004_S001	00-WNFpjfuPUrrwq4ezGAWnSf
8.11232	um	Nucleus	0.000	1.000	120	100000119	100000014	GFP-IMPa4-FL anti-PSF-A546 8C-S-PSF V2.00	0	17. GFP-Imp-a4-FL and anti-PSF-A546_Pos004_S001	00-WNFpjfuPUrrwq4ezGAWnSf
6.32998	um	Nucleus	0.000	1.000	121	100000120	100000015	GFP-IMPa4-FL anti-PSF-A546 8C-S-PSF V2.00	0	17. GFP-Imp-a4-FL and anti-PSF-A546_Pos004_S001	00-WNFpjfuPUrrwq4ezGAWnSf
5.40465	um	Nucleus	0.000	1.000	122	100000121	100000016	GFP-IMPa4-FL anti-PSF-A546 8C-S-PSF V2.00	0	17. GFP-Imp-a4-FL and anti-PSF-A546_Pos004_S001	00-WNFpjfuPUrrwq4ezGAWnSf
5.52947	um	Nucleus	0.000	1.000	123	100000122	100000017	GFP-IMPa4-FL anti-PSF-A546 8C-S-PSF V2.00	0	17. GFP-Imp-a4-FL and anti-PSF-A546_Pos004_S001	00-WNFpjfuPUrrwq4ezGAWnSf
5.77567	um	Nucleus	0.000	1.000	124	100000123	100000018	GFP-IMPa4-FL anti-PSF-A546 8C-S-PSF V2.00	0	17. GFP-Imp-a4-FL and anti-PSF-A546_Pos004_S001	00-WNFpjfuPUrrwq4ezGAWnSf
5.49679	um	Nucleus	0.000	1.000	125	100000124	100000019	GFP-IMPa4-FL anti-PSF-A546 8C-S-PSF V2.00	0	17. GFP-Imp-a4-FL and anti-PSF-A546_Pos004_S001	00-WNFpjfuPUrrwq4ezGAWnSf
5.69074	um	Nucleus	0.000	1.000	126	100000125	100000020	GFP-IMPa4-FL anti-PSF-A546 8C-S-PSF V2.00	0	17. GFP-Imp-a4-FL and anti-PSF-A546_Pos004_S001	00-WNFpjfuPUrrwq4ezGAWnSf
5.34874	um	Nucleus	0.000	1.000	127	100000126	100000021	GFP-IMPa4-FL anti-PSF-A546 8C-S-PSF V2.00	0	17. GFP-Imp-a4-FL and anti-PSF-A546_Pos004_S001	00-WNFpjfuPUrrwq4ezGAWnSf
4.8043	um	Nucleus	0.000	1.000	128	100000127	100000022	GFP-IMPa4-FL anti-PSF-A546 8C-S-PSF V2.00	0	17. GFP-Imp-a4-FL and anti-PSF-A546_Pos004_S001	00-WNFpjfuPUrrwq4ezGAWnSf
5.91508	um	Nucleus	0.000	1.000	129	100000128	100000023	GFP-IMPa4-FL anti-PSF-A546 8C-S-PSF V2.00	0	17. GFP-Imp-a4-FL and anti-PSF-A546_Pos004_S001	00-WNFpjfuPUrrwq4ezGAWnSf
5.25082	um	Nucleus	0.000	1.000	130	100000129	100000024	GFP-IMPa4-FL anti-PSF-A546 8C-S-PSF V2.00	0	17. GFP-Imp-a4-FL and anti-PSF-A546_Pos004_S001	00-WNFpjfuPUrrwq4ezGAWnSf
7.65276	um	Nucleus	0.000	1.000	131	100000130	100000025	GFP-IMPa4-FL anti-PSF-A546 8C-S-PSF V2.00	0	17. GFP-Imp-a4-FL and anti-PSF-A546_Pos004_S001	00-WNFpjfuPUrrwq4ezGAWnSf
5.52008	um	Nucleus	0.000	1.000	132	100000131	100000026	GFP-IMPa4-FL anti-PSF-A546 8C-S-PSF V2.00	0	17. GFP-Imp-a4-FL and anti-PSF-A546_Pos004_S001	00-WNFpjfuPUrrwq4ezGAWnSf
4.22609	um	Nucleus	0.000	1.000	133	100000132	100000027	GFP-IMPa4-FL anti-PSF-A546 8C-S-PSF V2.00	0	17. GFP-Imp-a4-FL and anti-PSF-A546_Pos004_S001	00-WNFpjfuPUrrwq4ezGAWnSf
7.44236	um	Nucleus	0.000	1.000	134	100000133	100000028	GFP-IMPa4-FL anti-PSF-A546 8C-S-PSF V2.00	0	17. GFP-Imp-a4-FL and anti-PSF-A546_Pos004_S001	00-WNFpjfuPUrrwq4ezGAWnSf
3.46058	um	Nucleus	0.000	1.000	135	100000134	100000029	GFP-IMPa4-FL anti-PSF-A546 8C-S-PSF V2.00	0	17. GFP-Imp-a4-FL and anti-PSF-A546_Pos004_S001	00-WNFpjfuPUrrwq4ezGAWnSf
5.01526	um	Nucleus	0.000	1.000	136	100000135	100000030	GFP-IMPa4-FL anti-PSF-A546 8C-S-PSF V2.00	0	17. GFP-Imp-a4-FL and anti-PSF-A546_Pos004_S001	00-WNFpjfuPUrrwq4ezGAWnSf
4.40423	um	Nucleus	0.000	1.000	137	100000136	100000031	GFP-IMPa4-FL anti-PSF-A546 8C-S-PSF V2.00	0	17. GFP-Imp-a4-FL and anti-PSF-A546_Pos004_S001	00-WNFpjfuPUrrwq4ezGAWnSf
5.20711	um	Nucleus	0.000	1.000	138	100000137	100000032	GFP-IMPa4-FL anti-PSF-A546 8C-S-PSF V2.00	0	17. GFP-Imp-a4-FL and anti-PSF-A546_Pos004_S001	00-WNFpjfuPUrrwq4ezGAWnSf
5.43631	um	Nucleus	0.000	1.000	139	100000138	100000033	GFP-IMPa4-FL anti-PSF-A546 8C-S-PSF V2.00	0	17. GFP-Imp-a4-FL and anti-PSF-A546_Pos004_S001	00-WNFpjfuPUrrwq4ezGAWnSf
3.27541	um	Nucleus	0.000	1.000	140	100000139	100000034	GFP-IMPa4-FL anti-PSF-A546 8C-S-PSF V2.00	0	17. GFP-Imp-a4-FL and anti-PSF-A546_Pos004_S001	00-WNFpjfuPUrrwq4ezGAWnSf
4.17164	um	Nucleus	0.000	1.000	141	100000140	100000035	GFP-IMPa4-FL anti-PSF-A546 8C-S-PSF V2.00	0	17. GFP-Imp-a4-FL and anti-PSF-A546_Pos004_S001	00-WNFpjfuPUrrwq4ezGAWnSf
7.72277	um	Nucleus	0.000	1.000	142	100000141	100000036	GFP-IMPa4-FL anti-PSF-A546 8C-S-PSF V2.00	0	17. GFP-Imp-a4-FL and anti-PSF-A546_Pos004_S001	00-WNFpjfuPUrrwq4ezGAWnSf
5.15544	um	Nucleus	0.000	1.000	143	100000142	100000037	GFP-IMPa4-FL anti-PSF-A546 8C-S-PSF V2.00	0	17. GFP-Imp-a4-FL and anti-PSF-A546_Pos004_S001	00-WNFpjfuPUrrwq4ezGAWnSf
4.39095	um	Nucleus	0.000	1.000	144	100000143	100000038	GFP-IMPa4-FL anti-PSF-A546 8C-S-PSF V2.00	0	17. GFP-Imp-a4-FL and anti-PSF-A546_Pos004_S001	00-WNFpjfuPUrrwq4ezGAWnSf
4.10581	um	Nucleus	0.000	1.000	145	100000144	100000039	GFP-IMPa4-FL anti-PSF-A546 8C-S-PSF V2.00	0	17. GFP-Imp-a4-FL and anti-PSF-A546_Pos004_S001	00-WNFpjfuPUrrwq4ezGAWnSf
4.02793	um	Nucleus	0.000	1.000	146	100000145	100000040	GFP-IMPa4-FL anti-PSF-A546 8C-S-PSF V2.00	0	17. GFP-Imp-a4-FL and anti-PSF-A546_Pos004_S001	00-WNFpjfuPUrrwq4ezGAWnSf
4.74973	um	Nucleus	0.000	1.000	147	100000146	100000041	GFP-IMPa4-FL anti-PSF-A546 8C-S-PSF V2.00	0	17. GFP-Imp-a4-FL and anti-PSF-A546_Pos004_S001	00-WNFpjfuPUrrwq4ezGAWnSf
4.12993	um	Nucleus	0.000	1.000	148	100000147	100000042	GFP-IMPa4-FL anti-PSF-A546 8C-S-PSF V2.00	0	17. GFP-Imp-a4-FL and anti-PSF-A546_Pos004_S001	00-WNFpjfuPUrrwq4ezGAWnSf
7.4223	um	Nucleus	0.000	1.000	149	100000148	100000043	GFP-IMPa4-FL anti-PSF-A546 8C-S-PSF V2.00	0	17. GFP-Imp-a4-FL and anti-PSF-A546_Pos004_S001	00-WNFpjfuPUrrwq4ezGAWnSf
6.25648	um	Nucleus	0.000	1.000	150	100000149	100000044	GFP-IMPa4-FL anti-PSF-A546 8C-S-PSF V2.00	0	17. GFP-Imp-a4-FL and anti-PSF-A546_Pos004_S001	00-WNFpjfuPUrrwq4ezGAWnSf
7.54002	um	Nucleus	0.000	1.000	151	100000150	100000045	GFP-IMPa4-FL anti-PSF-A546 8C-S-PSF V2.00	0	17. GFP-Imp-a4-FL and anti-PSF-A546_Pos004_S001	00-WNFpjfuPUrrwq4ezGAWnSf
4.42267	um	Nucleus	0.000	1.000	152	100000151	100000046	GFP-IMPa4-FL anti-PSF-A546 8C-S-PSF V2.00	0	17. GFP-Imp-a4-FL and anti-PSF-A546_Pos004_S001	00-WNFpjfuPUrrwq4ezGAWnSf
4.24743	um	Nucleus	0.000	1.000	153	100000152	100000047	GFP-IMPa4-FL anti-PSF-A546 8C-S-PSF V2.00	0	17. GFP-Imp-a4-FL and anti-PSF-A546_Pos004_S001	00-WNFpjfuPUrrwq4ezGAWnSf
4.50878	um	Nucleus	0.000	1.000	154	100000153	100000048	GFP-IMPa4-FL anti-PSF-A546 8C-S-PSF V2.00	0	17. GFP-Imp-a4-FL and anti-PSF-A546_Pos004_S001	00-WNFpjfuPUrrwq4ezGAWnSf
6.19134	um	Nucleus	0.000	1.000	155	100000154	100000049	GFP-IMPa4-FL anti-PSF-A546 8C-S-PSF V2.00	0	17. GFP-Imp-a4-FL and anti-PSF-A546_Pos004_S001	00-WNFpjfuPUrrwq4ezGAWnSf
5.18685	um	Nucleus	0.000	1.000	156	100000155	100000050	GFP-IMPa4-FL anti-PSF-A546 8C-S-PSF V2.00	0	17. GFP-Imp-a4-FL and anti-PSF-A546_Pos004_S001	00-WNFpjfuPUrrwq4ezGAWnSf
4.62027	um	Nucleus	0.000	1.000	157	100000156	100000000	GFP-IMPa4-FL anti-PSF-A546 8C-S-PSF V2.00	0	17. GFP-Imp-a4-FL and anti-PSF-A546_Pos005_S001	00-butwLrrTsuEKeppsKcnYjJ
6.38687	um	Nucleus	0.000	1.000	158	100000157	100000001	GFP-IMPa4-FL anti-PSF-A546 8C-S-PSF V2.00	0	17. GFP-Imp-a4-FL and anti-PSF-A546_Pos005_S001	00-butwLrrTsuEKeppsKcnYjJ
6.29946	um	Nucleus	0.000	1.000	159	100000158	100000002	GFP-IMPa4-FL anti-PSF-A546 8C-S-PSF V2.00	0	17. GFP-Imp-a4-FL and anti-PSF-A546_Pos005_S001	00-butwLrrTsuEKeppsKcnYjJ
8.05507	um	Nucleus	0.000	1.000	160	100000159	100000003	GFP-IMPa4-FL anti-PSF-A546 8C-S-PSF V2.00	0	17. GFP-Imp-a4-FL and anti-PSF-A546_Pos005_S001	00-butwLrrTsuEKeppsKcnYjJ
8.47581	um	Nucleus	0.000	1.000	161	100000160	100000004	GFP-IMPa4-FL anti-PSF-A546 8C-S-PSF V2.00	0	17. GFP-Imp-a4-FL and anti-PSF-A546_Pos005_S001	00-butwLrrTsuEKeppsKcnYjJ
6.50381	um	Nucleus	0.000	1.000	162	100000161	100000005	GFP-IMPa4-FL anti-PSF-A546 8C-S-PSF V2.00	0	17. GFP-Imp-a4-FL and anti-PSF-A546_Pos005_S001	00-butwLrrTsuEKeppsKcnYjJ
6.24457	um	Nucleus	0.000	1.000	163	100000162	100000006	GFP-IMPa4-FL anti-PSF-A546 8C-S-PSF V2.00	0	17. GFP-Imp-a4-FL and anti-PSF-A546_Pos005_S001	00-butwLrrTsuEKeppsKcnYjJ
5.11536	um	Nucleus	0.000	1.000	164	100000163	100000007	GFP-IMPa4-FL anti-PSF-A546 8C-S-PSF V2.00	0	17. GFP-Imp-a4-FL and anti-PSF-A546_Pos005_S001	00-butwLrrTsuEKeppsKcnYjJ
4.93215	um	Nucleus	0.000	1.000	165	100000164	100000008	GFP-IMPa4-FL anti-PSF-A546 8C-S-PSF V2.00	0	17. GFP-Imp-a4-FL and anti-PSF-A546_Pos005_S001	00-butwLrrTsuEKeppsKcnYjJ
6.60305	um	Nucleus	0.000	1.000	166	100000165	100000009	GFP-IMPa4-FL anti-PSF-A546 8C-S-PSF V2.00	0	17. GFP-Imp-a4-FL and anti-PSF-A546_Pos005_S001	00-butwLrrTsuEKeppsKcnYjJ
6.35177	um	Nucleus	0.000	1.000	167	100000166	100000010	GFP-IMPa4-FL anti-PSF-A546 8C-S-PSF V2.00	0	17. GFP-Imp-a4-FL and anti-PSF-A546_Pos005_S001	00-butwLrrTsuEKeppsKcnYjJ
7.26772	um	Nucleus	0.000	1.000	168	100000167	100000011	GFP-IMPa4-FL anti-PSF-A546 8C-S-PSF V2.00	0	17. GFP-Imp-a4-FL and anti-PSF-A546_Pos005_S001	00-butwLrrTsuEKeppsKcnYjJ
6.88533	um	Nucleus	0.000	1.000	169	100000168	100000012	GFP-IMPa4-FL anti-PSF-A546 8C-S-PSF V2.00	0	17. GFP-Imp-a4-FL and anti-PSF-A546_Pos005_S001	00-butwLrrTsuEKeppsKcnYjJ
5.88672	um	Nucleus	0.000	1.000	170	100000169	100000013	GFP-IMPa4-FL anti-PSF-A546 8C-S-PSF V2.00	0	17. GFP-Imp-a4-FL and anti-PSF-A546_Pos005_S001	00-butwLrrTsuEKeppsKcnYjJ
4.71158	um	Nucleus	0.000	1.000	171	100000170	100000014	GFP-IMPa4-FL anti-PSF-A546 8C-S-PSF V2.00	0	17. GFP-Imp-a4-FL and anti-PSF-A546_Pos005_S001	00-butwLrrTsuEKeppsKcnYjJ
5.15654	um	Nucleus	0.000	1.000	172	100000171	100000015	GFP-IMPa4-FL anti-PSF-A546 8C-S-PSF V2.00	0	17. GFP-Imp-a4-FL and anti-PSF-A546_Pos005_S001	00-butwLrrTsuEKeppsKcnYjJ
7.22672	um	Nucleus	0.000	1.000	173	100000172	100000016	GFP-IMPa4-FL anti-PSF-A546 8C-S-PSF V2.00	0	17. GFP-Imp-a4-FL and anti-PSF-A546_Pos005_S001	00-butwLrrTsuEKeppsKcnYjJ
8.60735	um	Nucleus	0.000	1.000	174	100000173	100000017	GFP-IMPa4-FL anti-PSF-A546 8C-S-PSF V2.00	0	17. GFP-Imp-a4-FL and anti-PSF-A546_Pos005_S001	00-butwLrrTsuEKeppsKcnYjJ
4.9804	um	Nucleus	0.000	1.000	175	100000174	100000018	GFP-IMPa4-FL anti-PSF-A546 8C-S-PSF V2.00	0	17. GFP-Imp-a4-FL and anti-PSF-A546_Pos005_S001	00-butwLrrTsuEKeppsKcnYjJ
8.45287	um	Nucleus	0.000	1.000	176	100000175	100000019	GFP-IMPa4-FL anti-PSF-A546 8C-S-PSF V2.00	0	17. GFP-Imp-a4-FL and anti-PSF-A546_Pos005_S001	00-butwLrrTsuEKeppsKcnYjJ
7.5979	um	Nucleus	0.000	1.000	177	100000176	100000020	GFP-IMPa4-FL anti-PSF-A546 8C-S-PSF V2.00	0	17. GFP-Imp-a4-FL and anti-PSF-A546_Pos005_S001	00-butwLrrTsuEKeppsKcnYjJ
5.95808	um	Nucleus	0.000	1.000	178	100000177	100000021	GFP-IMPa4-FL anti-PSF-A546 8C-S-PSF V2.00	0	17. GFP-Imp-a4-FL and anti-PSF-A546_Pos005_S001	00-butwLrrTsuEKeppsKcnYjJ
8.44909	um	Nucleus	0.000	1.000	179	100000178	100000022	GFP-IMPa4-FL anti-PSF-A546 8C-S-PSF V2.00	0	17. GFP-Imp-a4-FL and anti-PSF-A546_Pos005_S001	00-butwLrrTsuEKeppsKcnYjJ
9.05523	um	Nucleus	0.000	1.000	180	100000179	100000023	GFP-IMPa4-FL anti-PSF-A546 8C-S-PSF V2.00	0	17. GFP-Imp-a4-FL and anti-PSF-A546_Pos005_S001	00-butwLrrTsuEKeppsKcnYjJ
7.00796	um	Nucleus	0.000	1.000	181	100000180	100000024	GFP-IMPa4-FL anti-PSF-A546 8C-S-PSF V2.00	0	17. GFP-Imp-a4-FL and anti-PSF-A546_Pos005_S001	00-butwLrrTsuEKeppsKcnYjJ
8.44921	um	Nucleus	0.000	1.000	182	100000181	100000025	GFP-IMPa4-FL anti-PSF-A546 8C-S-PSF V2.00	0	17. GFP-Imp-a4-FL and anti-PSF-A546_Pos005_S001	00-butwLrrTsuEKeppsKcnYjJ
4.54347	um	Nucleus	0.000	1.000	183	100000182	100000026	GFP-IMPa4-FL anti-PSF-A546 8C-S-PSF V2.00	0	17. GFP-Imp-a4-FL and anti-PSF-A546_Pos005_S001	00-butwLrrTsuEKeppsKcnYjJ
6.89525	um	Nucleus	0.000	1.000	184	100000183	100000027	GFP-IMPa4-FL anti-PSF-A546 8C-S-PSF V2.00	0	17. GFP-Imp-a4-FL and anti-PSF-A546_Pos005_S001	00-butwLrrTsuEKeppsKcnYjJ
5.65056	um	Nucleus	0.000	1.000	185	100000184	100000028	GFP-IMPa4-FL anti-PSF-A546 8C-S-PSF V2.00	0	17. GFP-Imp-a4-FL and anti-PSF-A546_Pos005_S001	00-butwLrrTsuEKeppsKcnYjJ
5.75794	um	Nucleus	0.000	1.000	186	100000185	100000029	GFP-IMPa4-FL anti-PSF-A546 8C-S-PSF V2.00	0	17. GFP-Imp-a4-FL and anti-PSF-A546_Pos005_S001	00-butwLrrTsuEKeppsKcnYjJ
8.6399	um	Nucleus	0.000	1.000	187	100000186	100000030	GFP-IMPa4-FL anti-PSF-A546 8C-S-PSF V2.00	0	17. GFP-Imp-a4-FL and anti-PSF-A546_Pos005_S001	00-butwLrrTsuEKeppsKcnYjJ
8.58022	um	Nucleus	0.000	1.000	188	100000187	100000031	GFP-IMPa4-FL anti-PSF-A546 8C-S-PSF V2.00	0	17. GFP-Imp-a4-FL and anti-PSF-A546_Pos005_S001	00-butwLrrTsuEKeppsKcnYjJ
7.65371	um	Nucleus	0.000	1.000	189	100000188	100000032	GFP-IMPa4-FL anti-PSF-A546 8C-S-PSF V2.00	0	17. GFP-Imp-a4-FL and anti-PSF-A546_Pos005_S001	00-butwLrrTsuEKeppsKcnYjJ
5.15973	um	Nucleus	0.000	1.000	190	100000189	100000033	GFP-IMPa4-FL anti-PSF-A546 8C-S-PSF V2.00	0	17. GFP-Imp-a4-FL and anti-PSF-A546_Pos005_S001	00-butwLrrTsuEKeppsKcnYjJ
6.12063	um	Nucleus	0.000	1.000	191	100000190	100000034	GFP-IMPa4-FL anti-PSF-A546 8C-S-PSF V2.00	0	17. GFP-Imp-a4-FL and anti-PSF-A546_Pos005_S001	00-butwLrrTsuEKeppsKcnYjJ
5.69017	um	Nucleus	0.000	1.000	192	100000191	100000000	GFP-IMPa4-FL anti-PSF-A546 8C-S-PSF V2.00	0	17. GFP-Imp-a4-FL and anti-PSF-A546_Pos006_S001	00-g2iR8MwuyN3rg7BbiFhNaU
5.79655	um	Nucleus	0.000	1.000	194	100000192	100000001	GFP-IMPa4-FL anti-PSF-A546 8C-S-PSF V2.00	0	17. GFP-Imp-a4-FL and anti-PSF-A546_Pos006_S001	00-g2iR8MwuyN3rg7BbiFhNaU
4.92253	um	Nucleus	0.000	1.000	195	100000193	100000002	GFP-IMPa4-FL anti-PSF-A546 8C-S-PSF V2.00	0	17. GFP-Imp-a4-FL and anti-PSF-A546_Pos006_S001	00-g2iR8MwuyN3rg7BbiFhNaU
8.3646	um	Nucleus	0.000	1.000	196	100000194	100000003	GFP-IMPa4-FL anti-PSF-A546 8C-S-PSF V2.00	0	17. GFP-Imp-a4-FL and anti-PSF-A546_Pos006_S001	00-g2iR8MwuyN3rg7BbiFhNaU
9.373	um	Nucleus	0.000	1.000	197	100000195	100000004	GFP-IMPa4-FL anti-PSF-A546 8C-S-PSF V2.00	0	17. GFP-Imp-a4-FL and anti-PSF-A546_Pos006_S001	00-g2iR8MwuyN3rg7BbiFhNaU
4.80493	um	Nucleus	0.000	1.000	198	100000196	100000005	GFP-IMPa4-FL anti-PSF-A546 8C-S-PSF V2.00	0	17. GFP-Imp-a4-FL and anti-PSF-A546_Pos006_S001	00-g2iR8MwuyN3rg7BbiFhNaU
7.42337	um	Nucleus	0.000	1.000	199	100000197	100000006	GFP-IMPa4-FL anti-PSF-A546 8C-S-PSF V2.00	0	17. GFP-Imp-a4-FL and anti-PSF-A546_Pos006_S001	00-g2iR8MwuyN3rg7BbiFhNaU
7.08144	um	Nucleus	0.000	1.000	200	100000198	100000007	GFP-IMPa4-FL anti-PSF-A546 8C-S-PSF V2.00	0	17. GFP-Imp-a4-FL and anti-PSF-A546_Pos006_S001	00-g2iR8MwuyN3rg7BbiFhNaU
7.83903	um	Nucleus	0.000	1.000	201	100000199	100000008	GFP-IMPa4-FL anti-PSF-A546 8C-S-PSF V2.00	0	17. GFP-Imp-a4-FL and anti-PSF-A546_Pos006_S001	00-g2iR8MwuyN3rg7BbiFhNaU
8.31145	um	Nucleus	0.000	1.000	202	100000200	100000009	GFP-IMPa4-FL anti-PSF-A546 8C-S-PSF V2.00	0	17. GFP-Imp-a4-FL and anti-PSF-A546_Pos006_S001	00-g2iR8MwuyN3rg7BbiFhNaU
6.80552	um	Nucleus	0.000	1.000	203	100000201	100000010	GFP-IMPa4-FL anti-PSF-A546 8C-S-PSF V2.00	0	17. GFP-Imp-a4-FL and anti-PSF-A546_Pos006_S001	00-g2iR8MwuyN3rg7BbiFhNaU
6.38347	um	Nucleus	0.000	1.000	204	100000202	100000011	GFP-IMPa4-FL anti-PSF-A546 8C-S-PSF V2.00	0	17. GFP-Imp-a4-FL and anti-PSF-A546_Pos006_S001	00-g2iR8MwuyN3rg7BbiFhNaU
5.75675	um	Nucleus	0.000	1.000	205	100000203	100000012	GFP-IMPa4-FL anti-PSF-A546 8C-S-PSF V2.00	0	17. GFP-Imp-a4-FL and anti-PSF-A546_Pos006_S001	00-g2iR8MwuyN3rg7BbiFhNaU
6.92718	um	Nucleus	0.000	1.000	206	100000204	100000013	GFP-IMPa4-FL anti-PSF-A546 8C-S-PSF V2.00	0	17. GFP-Imp-a4-FL and anti-PSF-A546_Pos006_S001	00-g2iR8MwuyN3rg7BbiFhNaU
4.76574	um	Nucleus	0.000	1.000	207	100000205	100000014	GFP-IMPa4-FL anti-PSF-A546 8C-S-PSF V2.00	0	17. GFP-Imp-a4-FL and anti-PSF-A546_Pos006_S001	00-g2iR8MwuyN3rg7BbiFhNaU
6.61964	um	Nucleus	0.000	1.000	208	100000206	100000015	GFP-IMPa4-FL anti-PSF-A546 8C-S-PSF V2.00	0	17. GFP-Imp-a4-FL and anti-PSF-A546_Pos006_S001	00-g2iR8MwuyN3rg7BbiFhNaU
6.21542	um	Nucleus	0.000	1.000	209	100000207	100000016	GFP-IMPa4-FL anti-PSF-A546 8C-S-PSF V2.00	0	17. GFP-Imp-a4-FL and anti-PSF-A546_Pos006_S001	00-g2iR8MwuyN3rg7BbiFhNaU
5.69526	um	Nucleus	0.000	1.000	210	100000208	100000017	GFP-IMPa4-FL anti-PSF-A546 8C-S-PSF V2.00	0	17. GFP-Imp-a4-FL and anti-PSF-A546_Pos006_S001	00-g2iR8MwuyN3rg7BbiFhNaU
6.6962	um	Nucleus	0.000	1.000	211	100000209	100000018	GFP-IMPa4-FL anti-PSF-A546 8C-S-PSF V2.00	0	17. GFP-Imp-a4-FL and anti-PSF-A546_Pos006_S001	00-g2iR8MwuyN3rg7BbiFhNaU
5.82844	um	Nucleus	0.000	1.000	212	100000210	100000019	GFP-IMPa4-FL anti-PSF-A546 8C-S-PSF V2.00	0	17. GFP-Imp-a4-FL and anti-PSF-A546_Pos006_S001	00-g2iR8MwuyN3rg7BbiFhNaU
6.32158	um	Nucleus	0.000	1.000	213	100000211	100000020	GFP-IMPa4-FL anti-PSF-A546 8C-S-PSF V2.00	0	17. GFP-Imp-a4-FL and anti-PSF-A546_Pos006_S001	00-g2iR8MwuyN3rg7BbiFhNaU
5.33067	um	Nucleus	0.000	1.000	214	100000212	100000021	GFP-IMPa4-FL anti-PSF-A546 8C-S-PSF V2.00	0	17. GFP-Imp-a4-FL and anti-PSF-A546_Pos006_S001	00-g2iR8MwuyN3rg7BbiFhNaU
7.72736	um	Nucleus	0.000	1.000	215	100000213	100000022	GFP-IMPa4-FL anti-PSF-A546 8C-S-PSF V2.00	0	17. GFP-Imp-a4-FL and anti-PSF-A546_Pos006_S001	00-g2iR8MwuyN3rg7BbiFhNaU
9.19811	um	Nucleus	0.000	1.000	216	100000214	100000023	GFP-IMPa4-FL anti-PSF-A546 8C-S-PSF V2.00	0	17. GFP-Imp-a4-FL and anti-PSF-A546_Pos006_S001	00-g2iR8MwuyN3rg7BbiFhNaU
10.0977	um	Nucleus	0.000	1.000	217	100000215	100000024	GFP-IMPa4-FL anti-PSF-A546 8C-S-PSF V2.00	0	17. GFP-Imp-a4-FL and anti-PSF-A546_Pos006_S001	00-g2iR8MwuyN3rg7BbiFhNaU
5.7848	um	Nucleus	0.000	1.000	218	100000216	100000025	GFP-IMPa4-FL anti-PSF-A546 8C-S-PSF V2.00	0	17. GFP-Imp-a4-FL and anti-PSF-A546_Pos006_S001	00-g2iR8MwuyN3rg7BbiFhNaU
7.14829	um	Nucleus	0.000	1.000	219	100000217	100000026	GFP-IMPa4-FL anti-PSF-A546 8C-S-PSF V2.00	0	17. GFP-Imp-a4-FL and anti-PSF-A546_Pos006_S001	00-g2iR8MwuyN3rg7BbiFhNaU
6.50235	um	Nucleus	0.000	1.000	220	100000218	100000027	GFP-IMPa4-FL anti-PSF-A546 8C-S-PSF V2.00	0	17. GFP-Imp-a4-FL and anti-PSF-A546_Pos006_S001	00-g2iR8MwuyN3rg7BbiFhNaU
6.40883	um	Nucleus	0.000	1.000	221	100000219	100000028	GFP-IMPa4-FL anti-PSF-A546 8C-S-PSF V2.00	0	17. GFP-Imp-a4-FL and anti-PSF-A546_Pos006_S001	00-g2iR8MwuyN3rg7BbiFhNaU
5.71795	um	Nucleus	0.000	1.000	222	100000220	100000029	GFP-IMPa4-FL anti-PSF-A546 8C-S-PSF V2.00	0	17. GFP-Imp-a4-FL and anti-PSF-A546_Pos006_S001	00-g2iR8MwuyN3rg7BbiFhNaU
4.52069	um	Nucleus	0.000	1.000	223	100000221	100000030	GFP-IMPa4-FL anti-PSF-A546 8C-S-PSF V2.00	0	17. GFP-Imp-a4-FL and anti-PSF-A546_Pos006_S001	00-g2iR8MwuyN3rg7BbiFhNaU
4.70299	um	Nucleus	0.000	1.000	224	100000222	100000031	GFP-IMPa4-FL anti-PSF-A546 8C-S-PSF V2.00	0	17. GFP-Imp-a4-FL and anti-PSF-A546_Pos006_S001	00-g2iR8MwuyN3rg7BbiFhNaU
5.36404	um	Nucleus	0.000	1.000	225	100000223	100000032	GFP-IMPa4-FL anti-PSF-A546 8C-S-PSF V2.00	0	17. GFP-Imp-a4-FL and anti-PSF-A546_Pos006_S001	00-g2iR8MwuyN3rg7BbiFhNaU
9.76723	um	Nucleus	0.000	1.000	226	100000224	100000033	GFP-IMPa4-FL anti-PSF-A546 8C-S-PSF V2.00	0	17. GFP-Imp-a4-FL and anti-PSF-A546_Pos006_S001	00-g2iR8MwuyN3rg7BbiFhNaU
8.61477	um	Nucleus	0.000	1.000	227	100000225	100000034	GFP-IMPa4-FL anti-PSF-A546 8C-S-PSF V2.00	0	17. GFP-Imp-a4-FL and anti-PSF-A546_Pos006_S001	00-g2iR8MwuyN3rg7BbiFhNaU
5.64936	um	Nucleus	0.000	1.000	228	100000226	100000035	GFP-IMPa4-FL anti-PSF-A546 8C-S-PSF V2.00	0	17. GFP-Imp-a4-FL and anti-PSF-A546_Pos006_S001	00-g2iR8MwuyN3rg7BbiFhNaU
4.95727	um	Nucleus	0.000	1.000	229	100000227	100000036	GFP-IMPa4-FL anti-PSF-A546 8C-S-PSF V2.00	0	17. GFP-Imp-a4-FL and anti-PSF-A546_Pos006_S001	00-g2iR8MwuyN3rg7BbiFhNaU
5.33111	um	Nucleus	0.000	1.000	230	100000228	100000037	GFP-IMPa4-FL anti-PSF-A546 8C-S-PSF V2.00	0	17. GFP-Imp-a4-FL and anti-PSF-A546_Pos006_S001	00-g2iR8MwuyN3rg7BbiFhNaU
5.54213	um	Nucleus	0.000	1.000	231	100000229	100000038	GFP-IMPa4-FL anti-PSF-A546 8C-S-PSF V2.00	0	17. GFP-Imp-a4-FL and anti-PSF-A546_Pos006_S001	00-g2iR8MwuyN3rg7BbiFhNaU
5.80133	um	Nucleus	0.000	1.000	232	100000230	100000039	GFP-IMPa4-FL anti-PSF-A546 8C-S-PSF V2.00	0	17. GFP-Imp-a4-FL and anti-PSF-A546_Pos006_S001	00-g2iR8MwuyN3rg7BbiFhNaU
6.16454	um	Nucleus	0.000	1.000	233	100000231	100000040	GFP-IMPa4-FL anti-PSF-A546 8C-S-PSF V2.00	0	17. GFP-Imp-a4-FL and anti-PSF-A546_Pos006_S001	00-g2iR8MwuyN3rg7BbiFhNaU
5.59036	um	Nucleus	0.000	1.000	234	100000232	100000041	GFP-IMPa4-FL anti-PSF-A546 8C-S-PSF V2.00	0	17. GFP-Imp-a4-FL and anti-PSF-A546_Pos006_S001	00-g2iR8MwuyN3rg7BbiFhNaU
5.25888	um	Nucleus	0.000	1.000	235	100000233	100000042	GFP-IMPa4-FL anti-PSF-A546 8C-S-PSF V2.00	0	17. GFP-Imp-a4-FL and anti-PSF-A546_Pos006_S001	00-g2iR8MwuyN3rg7BbiFhNaU
6.29445	um	Nucleus	0.000	1.000	236	100000234	100000043	GFP-IMPa4-FL anti-PSF-A546 8C-S-PSF V2.00	0	17. GFP-Imp-a4-FL and anti-PSF-A546_Pos006_S001	00-g2iR8MwuyN3rg7BbiFhNaU
8.64015	um	Nucleus	0.000	1.000	237	100000235	100000044	GFP-IMPa4-FL anti-PSF-A546 8C-S-PSF V2.00	0	17. GFP-Imp-a4-FL and anti-PSF-A546_Pos006_S001	00-g2iR8MwuyN3rg7BbiFhNaU
7.72536	um	Nucleus	0.000	1.000	238	100000236	100000000	GFP-IMPa4-FL anti-PSF-A546 8C-S-PSF V2.00	0	17. GFP-Imp-a4-FL and anti-PSF-A546_Pos007_S001	00-sQDVkQcwTH4FPhLe4MQCx9
5.11098	um	Nucleus	0.000	1.000	239	100000237	100000001	GFP-IMPa4-FL anti-PSF-A546 8C-S-PSF V2.00	0	17. GFP-Imp-a4-FL and anti-PSF-A546_Pos007_S001	00-sQDVkQcwTH4FPhLe4MQCx9
3.92037	um	Nucleus	0.000	1.000	240	100000238	100000002	GFP-IMPa4-FL anti-PSF-A546 8C-S-PSF V2.00	0	17. GFP-Imp-a4-FL and anti-PSF-A546_Pos007_S001	00-sQDVkQcwTH4FPhLe4MQCx9
7.15501	um	Nucleus	0.000	1.000	241	100000239	100000003	GFP-IMPa4-FL anti-PSF-A546 8C-S-PSF V2.00	0	17. GFP-Imp-a4-FL and anti-PSF-A546_Pos007_S001	00-sQDVkQcwTH4FPhLe4MQCx9
6.20882	um	Nucleus	0.000	1.000	242	100000240	100000004	GFP-IMPa4-FL anti-PSF-A546 8C-S-PSF V2.00	0	17. GFP-Imp-a4-FL and anti-PSF-A546_Pos007_S001	00-sQDVkQcwTH4FPhLe4MQCx9
9.49836	um	Nucleus	0.000	1.000	243	100000241	100000005	GFP-IMPa4-FL anti-PSF-A546 8C-S-PSF V2.00	0	17. GFP-Imp-a4-FL and anti-PSF-A546_Pos007_S001	00-sQDVkQcwTH4FPhLe4MQCx9
7.3388	um	Nucleus	0.000	1.000	244	100000242	100000006	GFP-IMPa4-FL anti-PSF-A546 8C-S-PSF V2.00	0	17. GFP-Imp-a4-FL and anti-PSF-A546_Pos007_S001	00-sQDVkQcwTH4FPhLe4MQCx9
5.37961	um	Nucleus	0.000	1.000	245	100000243	100000007	GFP-IMPa4-FL anti-PSF-A546 8C-S-PSF V2.00	0	17. GFP-Imp-a4-FL and anti-PSF-A546_Pos007_S001	00-sQDVkQcwTH4FPhLe4MQCx9
5.7738	um	Nucleus	0.000	1.000	246	100000244	100000008	GFP-IMPa4-FL anti-PSF-A546 8C-S-PSF V2.00	0	17. GFP-Imp-a4-FL and anti-PSF-A546_Pos007_S001	00-sQDVkQcwTH4FPhLe4MQCx9
4.69401	um	Nucleus	0.000	1.000	247	100000245	100000009	GFP-IMPa4-FL anti-PSF-A546 8C-S-PSF V2.00	0	17. GFP-Imp-a4-FL and anti-PSF-A546_Pos007_S001	00-sQDVkQcwTH4FPhLe4MQCx9
6.6012	um	Nucleus	0.000	1.000	248	100000246	100000010	GFP-IMPa4-FL anti-PSF-A546 8C-S-PSF V2.00	0	17. GFP-Imp-a4-FL and anti-PSF-A546_Pos007_S001	00-sQDVkQcwTH4FPhLe4MQCx9
7.02058	um	Nucleus	0.000	1.000	249	100000247	100000011	GFP-IMPa4-FL anti-PSF-A546 8C-S-PSF V2.00	0	17. GFP-Imp-a4-FL and anti-PSF-A546_Pos007_S001	00-sQDVkQcwTH4FPhLe4MQCx9
5.22675	um	Nucleus	0.000	1.000	250	100000248	100000012	GFP-IMPa4-FL anti-PSF-A546 8C-S-PSF V2.00	0	17. GFP-Imp-a4-FL and anti-PSF-A546_Pos007_S001	00-sQDVkQcwTH4FPhLe4MQCx9
7.06428	um	Nucleus	0.000	1.000	251	100000249	100000013	GFP-IMPa4-FL anti-PSF-A546 8C-S-PSF V2.00	0	17. GFP-Imp-a4-FL and anti-PSF-A546_Pos007_S001	00-sQDVkQcwTH4FPhLe4MQCx9
6.70826	um	Nucleus	0.000	1.000	252	100000250	100000014	GFP-IMPa4-FL anti-PSF-A546 8C-S-PSF V2.00	0	17. GFP-Imp-a4-FL and anti-PSF-A546_Pos007_S001	00-sQDVkQcwTH4FPhLe4MQCx9
6.91076	um	Nucleus	0.000	1.000	253	100000251	100000015	GFP-IMPa4-FL anti-PSF-A546 8C-S-PSF V2.00	0	17. GFP-Imp-a4-FL and anti-PSF-A546_Pos007_S001	00-sQDVkQcwTH4FPhLe4MQCx9
5.07832	um	Nucleus	0.000	1.000	254	100000252	100000016	GFP-IMPa4-FL anti-PSF-A546 8C-S-PSF V2.00	0	17. GFP-Imp-a4-FL and anti-PSF-A546_Pos007_S001	00-sQDVkQcwTH4FPhLe4MQCx9
6.4656	um	Nucleus	0.000	1.000	255	100000253	100000017	GFP-IMPa4-FL anti-PSF-A546 8C-S-PSF V2.00	0	17. GFP-Imp-a4-FL and anti-PSF-A546_Pos007_S001	00-sQDVkQcwTH4FPhLe4MQCx9
4.2683	um	Nucleus	0.000	1.000	256	100000254	100000018	GFP-IMPa4-FL anti-PSF-A546 8C-S-PSF V2.00	0	17. GFP-Imp-a4-FL and anti-PSF-A546_Pos007_S001	00-sQDVkQcwTH4FPhLe4MQCx9
5.61678	um	Nucleus	0.000	1.000	257	100000255	100000019	GFP-IMPa4-FL anti-PSF-A546 8C-S-PSF V2.00	0	17. GFP-Imp-a4-FL and anti-PSF-A546_Pos007_S001	00-sQDVkQcwTH4FPhLe4MQCx9
7.46098	um	Nucleus	0.000	1.000	258	100000256	100000020	GFP-IMPa4-FL anti-PSF-A546 8C-S-PSF V2.00	0	17. GFP-Imp-a4-FL and anti-PSF-A546_Pos007_S001	00-sQDVkQcwTH4FPhLe4MQCx9
5.94551	um	Nucleus	0.000	1.000	259	100000257	100000021	GFP-IMPa4-FL anti-PSF-A546 8C-S-PSF V2.00	0	17. GFP-Imp-a4-FL and anti-PSF-A546_Pos007_S001	00-sQDVkQcwTH4FPhLe4MQCx9
6.87085	um	Nucleus	0.000	1.000	261	100000258	100000022	GFP-IMPa4-FL anti-PSF-A546 8C-S-PSF V2.00	0	17. GFP-Imp-a4-FL and anti-PSF-A546_Pos007_S001	00-sQDVkQcwTH4FPhLe4MQCx9
7.12107	um	Nucleus	0.000	1.000	262	100000259	100000023	GFP-IMPa4-FL anti-PSF-A546 8C-S-PSF V2.00	0	17. GFP-Imp-a4-FL and anti-PSF-A546_Pos007_S001	00-sQDVkQcwTH4FPhLe4MQCx9
6.42163	um	Nucleus	0.000	1.000	263	100000260	100000024	GFP-IMPa4-FL anti-PSF-A546 8C-S-PSF V2.00	0	17. GFP-Imp-a4-FL and anti-PSF-A546_Pos007_S001	00-sQDVkQcwTH4FPhLe4MQCx9
8.74578	um	Nucleus	0.000	1.000	264	100000261	100000025	GFP-IMPa4-FL anti-PSF-A546 8C-S-PSF V2.00	0	17. GFP-Imp-a4-FL and anti-PSF-A546_Pos007_S001	00-sQDVkQcwTH4FPhLe4MQCx9
9.98045	um	Nucleus	0.000	1.000	265	100000262	100000026	GFP-IMPa4-FL anti-PSF-A546 8C-S-PSF V2.00	0	17. GFP-Imp-a4-FL and anti-PSF-A546_Pos007_S001	00-sQDVkQcwTH4FPhLe4MQCx9
6.49582	um	Nucleus	0.000	1.000	266	100000263	100000027	GFP-IMPa4-FL anti-PSF-A546 8C-S-PSF V2.00	0	17. GFP-Imp-a4-FL and anti-PSF-A546_Pos007_S001	00-sQDVkQcwTH4FPhLe4MQCx9
7.30447	um	Nucleus	0.000	1.000	267	100000264	100000028	GFP-IMPa4-FL anti-PSF-A546 8C-S-PSF V2.00	0	17. GFP-Imp-a4-FL and anti-PSF-A546_Pos007_S001	00-sQDVkQcwTH4FPhLe4MQCx9
5.4731	um	Nucleus	0.000	1.000	268	100000265	100000029	GFP-IMPa4-FL anti-PSF-A546 8C-S-PSF V2.00	0	17. GFP-Imp-a4-FL and anti-PSF-A546_Pos007_S001	00-sQDVkQcwTH4FPhLe4MQCx9
5.58656	um	Nucleus	0.000	1.000	269	100000266	100000030	GFP-IMPa4-FL anti-PSF-A546 8C-S-PSF V2.00	0	17. GFP-Imp-a4-FL and anti-PSF-A546_Pos007_S001	00-sQDVkQcwTH4FPhLe4MQCx9
5.3231	um	Nucleus	0.000	1.000	270	100000267	100000031	GFP-IMPa4-FL anti-PSF-A546 8C-S-PSF V2.00	0	17. GFP-Imp-a4-FL and anti-PSF-A546_Pos007_S001	00-sQDVkQcwTH4FPhLe4MQCx9
5.72736	um	Nucleus	0.000	1.000	271	100000268	100000032	GFP-IMPa4-FL anti-PSF-A546 8C-S-PSF V2.00	0	17. GFP-Imp-a4-FL and anti-PSF-A546_Pos007_S001	00-sQDVkQcwTH4FPhLe4MQCx9
7.25083	um	Nucleus	0.000	1.000	272	100000269	100000033	GFP-IMPa4-FL anti-PSF-A546 8C-S-PSF V2.00	0	17. GFP-Imp-a4-FL and anti-PSF-A546_Pos007_S001	00-sQDVkQcwTH4FPhLe4MQCx9
7.23889	um	Nucleus	0.000	1.000	273	100000270	100000034	GFP-IMPa4-FL anti-PSF-A546 8C-S-PSF V2.00	0	17. GFP-Imp-a4-FL and anti-PSF-A546_Pos007_S001	00-sQDVkQcwTH4FPhLe4MQCx9
5.29257	um	Nucleus	0.000	1.000	274	100000271	100000035	GFP-IMPa4-FL anti-PSF-A546 8C-S-PSF V2.00	0	17. GFP-Imp-a4-FL and anti-PSF-A546_Pos007_S001	00-sQDVkQcwTH4FPhLe4MQCx9
6.93264	um	Nucleus	0.000	1.000	275	100000272	100000036	GFP-IMPa4-FL anti-PSF-A546 8C-S-PSF V2.00	0	17. GFP-Imp-a4-FL and anti-PSF-A546_Pos007_S001	00-sQDVkQcwTH4FPhLe4MQCx9
4.97137	um	Nucleus	0.000	1.000	276	100000273	100000037	GFP-IMPa4-FL anti-PSF-A546 8C-S-PSF V2.00	0	17. GFP-Imp-a4-FL and anti-PSF-A546_Pos007_S001	00-sQDVkQcwTH4FPhLe4MQCx9
4.10154	um	Nucleus	0.000	1.000	277	100000274	100000038	GFP-IMPa4-FL anti-PSF-A546 8C-S-PSF V2.00	0	17. GFP-Imp-a4-FL and anti-PSF-A546_Pos007_S001	00-sQDVkQcwTH4FPhLe4MQCx9
4.5945	um	Nucleus	0.000	1.000	278	100000275	100000039	GFP-IMPa4-FL anti-PSF-A546 8C-S-PSF V2.00	0	17. GFP-Imp-a4-FL and anti-PSF-A546_Pos007_S001	00-sQDVkQcwTH4FPhLe4MQCx9
5.88312	um	Nucleus	0.000	1.000	279	100000276	100000040	GFP-IMPa4-FL anti-PSF-A546 8C-S-PSF V2.00	0	17. GFP-Imp-a4-FL and anti-PSF-A546_Pos007_S001	00-sQDVkQcwTH4FPhLe4MQCx9
5.36152	um	Nucleus	0.000	1.000	280	100000277	100000041	GFP-IMPa4-FL anti-PSF-A546 8C-S-PSF V2.00	0	17. GFP-Imp-a4-FL and anti-PSF-A546_Pos007_S001	00-sQDVkQcwTH4FPhLe4MQCx9
6.80592	um	Nucleus	0.000	1.000	281	100000278	100000042	GFP-IMPa4-FL anti-PSF-A546 8C-S-PSF V2.00	0	17. GFP-Imp-a4-FL and anti-PSF-A546_Pos007_S001	00-sQDVkQcwTH4FPhLe4MQCx9
4.82358	um	Nucleus	0.000	1.000	282	100000279	100000043	GFP-IMPa4-FL anti-PSF-A546 8C-S-PSF V2.00	0	17. GFP-Imp-a4-FL and anti-PSF-A546_Pos007_S001	00-sQDVkQcwTH4FPhLe4MQCx9
8.59306	um	Nucleus	0.000	1.000	283	100000280	100000044	GFP-IMPa4-FL anti-PSF-A546 8C-S-PSF V2.00	0	17. GFP-Imp-a4-FL and anti-PSF-A546_Pos007_S001	00-sQDVkQcwTH4FPhLe4MQCx9
6.23984	um	Nucleus	0.000	1.000	284	100000281	100000045	GFP-IMPa4-FL anti-PSF-A546 8C-S-PSF V2.00	0	17. GFP-Imp-a4-FL and anti-PSF-A546_Pos007_S001	00-sQDVkQcwTH4FPhLe4MQCx9
7.35971	um	Nucleus	0.000	1.000	285	100000282	100000046	GFP-IMPa4-FL anti-PSF-A546 8C-S-PSF V2.00	0	17. GFP-Imp-a4-FL and anti-PSF-A546_Pos007_S001	00-sQDVkQcwTH4FPhLe4MQCx9
4.83853	um	Nucleus	0.000	1.000	287	100000283	100000000	GFP-IMPa4-FL anti-PSF-A546 8C-S-PSF V2.00	0	17. GFP-Imp-a4-FL and anti-PSF-A546_Pos008_S001	00-kQXcZxi2BvXiTdHYdaK6HX
8.91816	um	Nucleus	0.000	1.000	288	100000284	100000001	GFP-IMPa4-FL anti-PSF-A546 8C-S-PSF V2.00	0	17. GFP-Imp-a4-FL and anti-PSF-A546_Pos008_S001	00-kQXcZxi2BvXiTdHYdaK6HX
8.30876	um	Nucleus	0.000	1.000	289	100000285	100000002	GFP-IMPa4-FL anti-PSF-A546 8C-S-PSF V2.00	0	17. GFP-Imp-a4-FL and anti-PSF-A546_Pos008_S001	00-kQXcZxi2BvXiTdHYdaK6HX
7.31189	um	Nucleus	0.000	1.000	290	100000286	100000003	GFP-IMPa4-FL anti-PSF-A546 8C-S-PSF V2.00	0	17. GFP-Imp-a4-FL and anti-PSF-A546_Pos008_S001	00-kQXcZxi2BvXiTdHYdaK6HX
5.04365	um	Nucleus	0.000	1.000	291	100000287	100000004	GFP-IMPa4-FL anti-PSF-A546 8C-S-PSF V2.00	0	17. GFP-Imp-a4-FL and anti-PSF-A546_Pos008_S001	00-kQXcZxi2BvXiTdHYdaK6HX
5.56456	um	Nucleus	0.000	1.000	292	100000288	100000005	GFP-IMPa4-FL anti-PSF-A546 8C-S-PSF V2.00	0	17. GFP-Imp-a4-FL and anti-PSF-A546_Pos008_S001	00-kQXcZxi2BvXiTdHYdaK6HX
6.60514	um	Nucleus	0.000	1.000	293	100000289	100000006	GFP-IMPa4-FL anti-PSF-A546 8C-S-PSF V2.00	0	17. GFP-Imp-a4-FL and anti-PSF-A546_Pos008_S001	00-kQXcZxi2BvXiTdHYdaK6HX
8.6835	um	Nucleus	0.000	1.000	294	100000290	100000007	GFP-IMPa4-FL anti-PSF-A546 8C-S-PSF V2.00	0	17. GFP-Imp-a4-FL and anti-PSF-A546_Pos008_S001	00-kQXcZxi2BvXiTdHYdaK6HX
5.25142	um	Nucleus	0.000	1.000	295	100000291	100000008	GFP-IMPa4-FL anti-PSF-A546 8C-S-PSF V2.00	0	17. GFP-Imp-a4-FL and anti-PSF-A546_Pos008_S001	00-kQXcZxi2BvXiTdHYdaK6HX
5.03994	um	Nucleus	0.000	1.000	296	100000292	100000009	GFP-IMPa4-FL anti-PSF-A546 8C-S-PSF V2.00	0	17. GFP-Imp-a4-FL and anti-PSF-A546_Pos008_S001	00-kQXcZxi2BvXiTdHYdaK6HX
5.24943	um	Nucleus	0.000	1.000	297	100000293	100000010	GFP-IMPa4-FL anti-PSF-A546 8C-S-PSF V2.00	0	17. GFP-Imp-a4-FL and anti-PSF-A546_Pos008_S001	00-kQXcZxi2BvXiTdHYdaK6HX
9.93717	um	Nucleus	0.000	1.000	298	100000294	100000011	GFP-IMPa4-FL anti-PSF-A546 8C-S-PSF V2.00	0	17. GFP-Imp-a4-FL and anti-PSF-A546_Pos008_S001	00-kQXcZxi2BvXiTdHYdaK6HX
5.00626	um	Nucleus	0.000	1.000	299	100000295	100000012	GFP-IMPa4-FL anti-PSF-A546 8C-S-PSF V2.00	0	17. GFP-Imp-a4-FL and anti-PSF-A546_Pos008_S001	00-kQXcZxi2BvXiTdHYdaK6HX
3.77278	um	Nucleus	0.000	1.000	300	100000296	100000013	GFP-IMPa4-FL anti-PSF-A546 8C-S-PSF V2.00	0	17. GFP-Imp-a4-FL and anti-PSF-A546_Pos008_S001	00-kQXcZxi2BvXiTdHYdaK6HX
6.30544	um	Nucleus	0.000	1.000	301	100000297	100000014	GFP-IMPa4-FL anti-PSF-A546 8C-S-PSF V2.00	0	17. GFP-Imp-a4-FL and anti-PSF-A546_Pos008_S001	00-kQXcZxi2BvXiTdHYdaK6HX
5.06521	um	Nucleus	0.000	1.000	302	100000298	100000015	GFP-IMPa4-FL anti-PSF-A546 8C-S-PSF V2.00	0	17. GFP-Imp-a4-FL and anti-PSF-A546_Pos008_S001	00-kQXcZxi2BvXiTdHYdaK6HX
3.95917	um	Nucleus	0.000	1.000	303	100000299	100000016	GFP-IMPa4-FL anti-PSF-A546 8C-S-PSF V2.00	0	17. GFP-Imp-a4-FL and anti-PSF-A546_Pos008_S001	00-kQXcZxi2BvXiTdHYdaK6HX
4.33637	um	Nucleus	0.000	1.000	304	100000300	100000017	GFP-IMPa4-FL anti-PSF-A546 8C-S-PSF V2.00	0	17. GFP-Imp-a4-FL and anti-PSF-A546_Pos008_S001	00-kQXcZxi2BvXiTdHYdaK6HX
5.90893	um	Nucleus	0.000	1.000	305	100000301	100000018	GFP-IMPa4-FL anti-PSF-A546 8C-S-PSF V2.00	0	17. GFP-Imp-a4-FL and anti-PSF-A546_Pos008_S001	00-kQXcZxi2BvXiTdHYdaK6HX
7.79532	um	Nucleus	0.000	1.000	306	100000302	100000019	GFP-IMPa4-FL anti-PSF-A546 8C-S-PSF V2.00	0	17. GFP-Imp-a4-FL and anti-PSF-A546_Pos008_S001	00-kQXcZxi2BvXiTdHYdaK6HX
3.71146	um	Nucleus	0.000	1.000	307	100000303	100000000	GFP-IMPa4-FL anti-PSF-A546 8C-S-PSF V2.00	0	17. GFP-Imp-a4-FL and anti-PSF-A546_Pos009_S001	00-J2e5FPx9yhUYMV7P7by4eB
6.0455	um	Nucleus	0.000	1.000	308	100000304	100000001	GFP-IMPa4-FL anti-PSF-A546 8C-S-PSF V2.00	0	17. GFP-Imp-a4-FL and anti-PSF-A546_Pos009_S001	00-J2e5FPx9yhUYMV7P7by4eB
6.20063	um	Nucleus	0.000	1.000	309	100000305	100000002	GFP-IMPa4-FL anti-PSF-A546 8C-S-PSF V2.00	0	17. GFP-Imp-a4-FL and anti-PSF-A546_Pos009_S001	00-J2e5FPx9yhUYMV7P7by4eB
5.59628	um	Nucleus	0.000	1.000	311	100000306	100000003	GFP-IMPa4-FL anti-PSF-A546 8C-S-PSF V2.00	0	17. GFP-Imp-a4-FL and anti-PSF-A546_Pos009_S001	00-J2e5FPx9yhUYMV7P7by4eB
5.59758	um	Nucleus	0.000	1.000	312	100000307	100000004	GFP-IMPa4-FL anti-PSF-A546 8C-S-PSF V2.00	0	17. GFP-Imp-a4-FL and anti-PSF-A546_Pos009_S001	00-J2e5FPx9yhUYMV7P7by4eB
6.46603	um	Nucleus	0.000	1.000	313	100000308	100000005	GFP-IMPa4-FL anti-PSF-A546 8C-S-PSF V2.00	0	17. GFP-Imp-a4-FL and anti-PSF-A546_Pos009_S001	00-J2e5FPx9yhUYMV7P7by4eB
5.75774	um	Nucleus	0.000	1.000	315	100000309	100000006	GFP-IMPa4-FL anti-PSF-A546 8C-S-PSF V2.00	0	17. GFP-Imp-a4-FL and anti-PSF-A546_Pos009_S001	00-J2e5FPx9yhUYMV7P7by4eB
4.40137	um	Nucleus	0.000	1.000	316	100000310	100000007	GFP-IMPa4-FL anti-PSF-A546 8C-S-PSF V2.00	0	17. GFP-Imp-a4-FL and anti-PSF-A546_Pos009_S001	00-J2e5FPx9yhUYMV7P7by4eB
6.44478	um	Nucleus	0.000	1.000	318	100000311	100000008	GFP-IMPa4-FL anti-PSF-A546 8C-S-PSF V2.00	0	17. GFP-Imp-a4-FL and anti-PSF-A546_Pos009_S001	00-J2e5FPx9yhUYMV7P7by4eB
5.09707	um	Nucleus	0.000	1.000	319	100000312	100000009	GFP-IMPa4-FL anti-PSF-A546 8C-S-PSF V2.00	0	17. GFP-Imp-a4-FL and anti-PSF-A546_Pos009_S001	00-J2e5FPx9yhUYMV7P7by4eB
6.86877	um	Nucleus	0.000	1.000	320	100000313	100000010	GFP-IMPa4-FL anti-PSF-A546 8C-S-PSF V2.00	0	17. GFP-Imp-a4-FL and anti-PSF-A546_Pos009_S001	00-J2e5FPx9yhUYMV7P7by4eB
8.55988	um	Nucleus	0.000	1.000	321	100000314	100000011	GFP-IMPa4-FL anti-PSF-A546 8C-S-PSF V2.00	0	17. GFP-Imp-a4-FL and anti-PSF-A546_Pos009_S001	00-J2e5FPx9yhUYMV7P7by4eB
6.02199	um	Nucleus	0.000	1.000	322	100000315	100000012	GFP-IMPa4-FL anti-PSF-A546 8C-S-PSF V2.00	0	17. GFP-Imp-a4-FL and anti-PSF-A546_Pos009_S001	00-J2e5FPx9yhUYMV7P7by4eB
5.62793	um	Nucleus	0.000	1.000	323	100000316	100000013	GFP-IMPa4-FL anti-PSF-A546 8C-S-PSF V2.00	0	17. GFP-Imp-a4-FL and anti-PSF-A546_Pos009_S001	00-J2e5FPx9yhUYMV7P7by4eB
6.25452	um	Nucleus	0.000	1.000	324	100000317	100000014	GFP-IMPa4-FL anti-PSF-A546 8C-S-PSF V2.00	0	17. GFP-Imp-a4-FL and anti-PSF-A546_Pos009_S001	00-J2e5FPx9yhUYMV7P7by4eB
5.00416	um	Nucleus	0.000	1.000	325	100000318	100000015	GFP-IMPa4-FL anti-PSF-A546 8C-S-PSF V2.00	0	17. GFP-Imp-a4-FL and anti-PSF-A546_Pos009_S001	00-J2e5FPx9yhUYMV7P7by4eB
8.82014	um	Nucleus	0.000	1.000	326	100000319	100000016	GFP-IMPa4-FL anti-PSF-A546 8C-S-PSF V2.00	0	17. GFP-Imp-a4-FL and anti-PSF-A546_Pos009_S001	00-J2e5FPx9yhUYMV7P7by4eB
6.94984	um	Nucleus	0.000	1.000	327	100000320	100000017	GFP-IMPa4-FL anti-PSF-A546 8C-S-PSF V2.00	0	17. GFP-Imp-a4-FL and anti-PSF-A546_Pos009_S001	00-J2e5FPx9yhUYMV7P7by4eB
6.67657	um	Nucleus	0.000	1.000	328	100000321	100000018	GFP-IMPa4-FL anti-PSF-A546 8C-S-PSF V2.00	0	17. GFP-Imp-a4-FL and anti-PSF-A546_Pos009_S001	00-J2e5FPx9yhUYMV7P7by4eB
7.97138	um	Nucleus	0.000	1.000	329	100000322	100000019	GFP-IMPa4-FL anti-PSF-A546 8C-S-PSF V2.00	0	17. GFP-Imp-a4-FL and anti-PSF-A546_Pos009_S001	00-J2e5FPx9yhUYMV7P7by4eB
6.69835	um	Nucleus	0.000	1.000	330	100000323	100000020	GFP-IMPa4-FL anti-PSF-A546 8C-S-PSF V2.00	0	17. GFP-Imp-a4-FL and anti-PSF-A546_Pos009_S001	00-J2e5FPx9yhUYMV7P7by4eB
6.94784	um	Nucleus	0.000	1.000	331	100000324	100000021	GFP-IMPa4-FL anti-PSF-A546 8C-S-PSF V2.00	0	17. GFP-Imp-a4-FL and anti-PSF-A546_Pos009_S001	00-J2e5FPx9yhUYMV7P7by4eB
5.66034	um	Nucleus	0.000	1.000	332	100000325	100000022	GFP-IMPa4-FL anti-PSF-A546 8C-S-PSF V2.00	0	17. GFP-Imp-a4-FL and anti-PSF-A546_Pos009_S001	00-J2e5FPx9yhUYMV7P7by4eB
5.05294	um	Nucleus	0.000	1.000	333	100000326	100000023	GFP-IMPa4-FL anti-PSF-A546 8C-S-PSF V2.00	0	17. GFP-Imp-a4-FL and anti-PSF-A546_Pos009_S001	00-J2e5FPx9yhUYMV7P7by4eB
5.03858	um	Nucleus	0.000	1.000	334	100000327	100000024	GFP-IMPa4-FL anti-PSF-A546 8C-S-PSF V2.00	0	17. GFP-Imp-a4-FL and anti-PSF-A546_Pos009_S001	00-J2e5FPx9yhUYMV7P7by4eB
6.08088	um	Nucleus	0.000	1.000	335	100000328	100000025	GFP-IMPa4-FL anti-PSF-A546 8C-S-PSF V2.00	0	17. GFP-Imp-a4-FL and anti-PSF-A546_Pos009_S001	00-J2e5FPx9yhUYMV7P7by4eB
6.3613	um	Nucleus	0.000	1.000	336	100000329	100000000	GFP-IMPa4-FL anti-PSF-A546 8C-S-PSF V2.00	0	17. GFP-Imp-a4-FL and anti-PSF-A546_Pos010_S001	00-bAkfLk6tUdwwbDLynZHbMN
5.73043	um	Nucleus	0.000	1.000	337	100000330	100000001	GFP-IMPa4-FL anti-PSF-A546 8C-S-PSF V2.00	0	17. GFP-Imp-a4-FL and anti-PSF-A546_Pos010_S001	00-bAkfLk6tUdwwbDLynZHbMN
7.95427	um	Nucleus	0.000	1.000	338	100000331	100000002	GFP-IMPa4-FL anti-PSF-A546 8C-S-PSF V2.00	0	17. GFP-Imp-a4-FL and anti-PSF-A546_Pos010_S001	00-bAkfLk6tUdwwbDLynZHbMN
4.14262	um	Nucleus	0.000	1.000	339	100000332	100000003	GFP-IMPa4-FL anti-PSF-A546 8C-S-PSF V2.00	0	17. GFP-Imp-a4-FL and anti-PSF-A546_Pos010_S001	00-bAkfLk6tUdwwbDLynZHbMN
3.71009	um	Nucleus	0.000	1.000	340	100000333	100000004	GFP-IMPa4-FL anti-PSF-A546 8C-S-PSF V2.00	0	17. GFP-Imp-a4-FL and anti-PSF-A546_Pos010_S001	00-bAkfLk6tUdwwbDLynZHbMN
10.0093	um	Nucleus	0.000	1.000	341	100000334	100000005	GFP-IMPa4-FL anti-PSF-A546 8C-S-PSF V2.00	0	17. GFP-Imp-a4-FL and anti-PSF-A546_Pos010_S001	00-bAkfLk6tUdwwbDLynZHbMN
4.10173	um	Nucleus	0.000	1.000	342	100000335	100000006	GFP-IMPa4-FL anti-PSF-A546 8C-S-PSF V2.00	0	17. GFP-Imp-a4-FL and anti-PSF-A546_Pos010_S001	00-bAkfLk6tUdwwbDLynZHbMN
4.4381	um	Nucleus	0.000	1.000	343	100000336	100000007	GFP-IMPa4-FL anti-PSF-A546 8C-S-PSF V2.00	0	17. GFP-Imp-a4-FL and anti-PSF-A546_Pos010_S001	00-bAkfLk6tUdwwbDLynZHbMN
7.51104	um	Nucleus	0.000	1.000	344	100000337	100000008	GFP-IMPa4-FL anti-PSF-A546 8C-S-PSF V2.00	0	17. GFP-Imp-a4-FL and anti-PSF-A546_Pos010_S001	00-bAkfLk6tUdwwbDLynZHbMN
6.72715	um	Nucleus	0.000	1.000	345	100000338	100000009	GFP-IMPa4-FL anti-PSF-A546 8C-S-PSF V2.00	0	17. GFP-Imp-a4-FL and anti-PSF-A546_Pos010_S001	00-bAkfLk6tUdwwbDLynZHbMN
6.17325	um	Nucleus	0.000	1.000	346	100000339	100000010	GFP-IMPa4-FL anti-PSF-A546 8C-S-PSF V2.00	0	17. GFP-Imp-a4-FL and anti-PSF-A546_Pos010_S001	00-bAkfLk6tUdwwbDLynZHbMN
5.26097	um	Nucleus	0.000	1.000	347	100000340	100000011	GFP-IMPa4-FL anti-PSF-A546 8C-S-PSF V2.00	0	17. GFP-Imp-a4-FL and anti-PSF-A546_Pos010_S001	00-bAkfLk6tUdwwbDLynZHbMN
5.12928	um	Nucleus	0.000	1.000	348	100000341	100000012	GFP-IMPa4-FL anti-PSF-A546 8C-S-PSF V2.00	0	17. GFP-Imp-a4-FL and anti-PSF-A546_Pos010_S001	00-bAkfLk6tUdwwbDLynZHbMN
5.87634	um	Nucleus	0.000	1.000	349	100000342	100000013	GFP-IMPa4-FL anti-PSF-A546 8C-S-PSF V2.00	0	17. GFP-Imp-a4-FL and anti-PSF-A546_Pos010_S001	00-bAkfLk6tUdwwbDLynZHbMN
5.09555	um	Nucleus	0.000	1.000	350	100000343	100000014	GFP-IMPa4-FL anti-PSF-A546 8C-S-PSF V2.00	0	17. GFP-Imp-a4-FL and anti-PSF-A546_Pos010_S001	00-bAkfLk6tUdwwbDLynZHbMN
5.64774	um	Nucleus	0.000	1.000	351	100000344	100000015	GFP-IMPa4-FL anti-PSF-A546 8C-S-PSF V2.00	0	17. GFP-Imp-a4-FL and anti-PSF-A546_Pos010_S001	00-bAkfLk6tUdwwbDLynZHbMN
5.87825	um	Nucleus	0.000	1.000	352	100000345	100000016	GFP-IMPa4-FL anti-PSF-A546 8C-S-PSF V2.00	0	17. GFP-Imp-a4-FL and anti-PSF-A546_Pos010_S001	00-bAkfLk6tUdwwbDLynZHbMN
5.61804	um	Nucleus	0.000	1.000	353	100000346	100000017	GFP-IMPa4-FL anti-PSF-A546 8C-S-PSF V2.00	0	17. GFP-Imp-a4-FL and anti-PSF-A546_Pos010_S001	00-bAkfLk6tUdwwbDLynZHbMN
8.68187	um	Nucleus	0.000	1.000	354	100000347	100000018	GFP-IMPa4-FL anti-PSF-A546 8C-S-PSF V2.00	0	17. GFP-Imp-a4-FL and anti-PSF-A546_Pos010_S001	00-bAkfLk6tUdwwbDLynZHbMN
10.4309	um	Nucleus	0.000	1.000	355	100000348	100000019	GFP-IMPa4-FL anti-PSF-A546 8C-S-PSF V2.00	0	17. GFP-Imp-a4-FL and anti-PSF-A546_Pos010_S001	00-bAkfLk6tUdwwbDLynZHbMN
8.13607	um	Nucleus	0.000	1.000	356	100000349	100000020	GFP-IMPa4-FL anti-PSF-A546 8C-S-PSF V2.00	0	17. GFP-Imp-a4-FL and anti-PSF-A546_Pos010_S001	00-bAkfLk6tUdwwbDLynZHbMN
5.5787	um	Nucleus	0.000	1.000	357	100000350	100000021	GFP-IMPa4-FL anti-PSF-A546 8C-S-PSF V2.00	0	17. GFP-Imp-a4-FL and anti-PSF-A546_Pos010_S001	00-bAkfLk6tUdwwbDLynZHbMN
8.47832	um	Nucleus	0.000	1.000	358	100000351	100000022	GFP-IMPa4-FL anti-PSF-A546 8C-S-PSF V2.00	0	17. GFP-Imp-a4-FL and anti-PSF-A546_Pos010_S001	00-bAkfLk6tUdwwbDLynZHbMN
5.57325	um	Nucleus	0.000	1.000	359	100000352	100000023	GFP-IMPa4-FL anti-PSF-A546 8C-S-PSF V2.00	0	17. GFP-Imp-a4-FL and anti-PSF-A546_Pos010_S001	00-bAkfLk6tUdwwbDLynZHbMN
5.23187	um	Nucleus	0.000	1.000	360	100000353	100000024	GFP-IMPa4-FL anti-PSF-A546 8C-S-PSF V2.00	0	17. GFP-Imp-a4-FL and anti-PSF-A546_Pos010_S001	00-bAkfLk6tUdwwbDLynZHbMN
5.70933	um	Nucleus	0.000	1.000	361	100000354	100000025	GFP-IMPa4-FL anti-PSF-A546 8C-S-PSF V2.00	0	17. GFP-Imp-a4-FL and anti-PSF-A546_Pos010_S001	00-bAkfLk6tUdwwbDLynZHbMN
6.96079	um	Nucleus	0.000	1.000	362	100000355	100000026	GFP-IMPa4-FL anti-PSF-A546 8C-S-PSF V2.00	0	17. GFP-Imp-a4-FL and anti-PSF-A546_Pos010_S001	00-bAkfLk6tUdwwbDLynZHbMN
5.99867	um	Nucleus	0.000	1.000	363	100000356	100000027	GFP-IMPa4-FL anti-PSF-A546 8C-S-PSF V2.00	0	17. GFP-Imp-a4-FL and anti-PSF-A546_Pos010_S001	00-bAkfLk6tUdwwbDLynZHbMN
5.97318	um	Nucleus	0.000	1.000	364	100000357	100000028	GFP-IMPa4-FL anti-PSF-A546 8C-S-PSF V2.00	0	17. GFP-Imp-a4-FL and anti-PSF-A546_Pos010_S001	00-bAkfLk6tUdwwbDLynZHbMN
3.9313	um	Nucleus	0.000	1.000	365	100000358	100000029	GFP-IMPa4-FL anti-PSF-A546 8C-S-PSF V2.00	0	17. GFP-Imp-a4-FL and anti-PSF-A546_Pos010_S001	00-bAkfLk6tUdwwbDLynZHbMN
5.67008	um	Nucleus	0.000	1.000	366	100000359	100000030	GFP-IMPa4-FL anti-PSF-A546 8C-S-PSF V2.00	0	17. GFP-Imp-a4-FL and anti-PSF-A546_Pos010_S001	00-bAkfLk6tUdwwbDLynZHbMN
5.41079	um	Nucleus	0.000	1.000	367	100000360	100000031	GFP-IMPa4-FL anti-PSF-A546 8C-S-PSF V2.00	0	17. GFP-Imp-a4-FL and anti-PSF-A546_Pos010_S001	00-bAkfLk6tUdwwbDLynZHbMN
7.30301	um	Nucleus	0.000	1.000	368	100000361	100000032	GFP-IMPa4-FL anti-PSF-A546 8C-S-PSF V2.00	0	17. GFP-Imp-a4-FL and anti-PSF-A546_Pos010_S001	00-bAkfLk6tUdwwbDLynZHbMN
5.98978	um	Nucleus	0.000	1.000	369	100000362	100000033	GFP-IMPa4-FL anti-PSF-A546 8C-S-PSF V2.00	0	17. GFP-Imp-a4-FL and anti-PSF-A546_Pos010_S001	00-bAkfLk6tUdwwbDLynZHbMN
9.74616	um	Nucleus	0.000	1.000	370	100000363	100000034	GFP-IMPa4-FL anti-PSF-A546 8C-S-PSF V2.00	0	17. GFP-Imp-a4-FL and anti-PSF-A546_Pos010_S001	00-bAkfLk6tUdwwbDLynZHbMN
4.9417	um	Nucleus	0.000	1.000	371	100000364	100000035	GFP-IMPa4-FL anti-PSF-A546 8C-S-PSF V2.00	0	17. GFP-Imp-a4-FL and anti-PSF-A546_Pos010_S001	00-bAkfLk6tUdwwbDLynZHbMN
3.12951	um	Nucleus	0.000	1.000	372	100000365	100000036	GFP-IMPa4-FL anti-PSF-A546 8C-S-PSF V2.00	0	17. GFP-Imp-a4-FL and anti-PSF-A546_Pos010_S001	00-bAkfLk6tUdwwbDLynZHbMN
5.07936	um	Nucleus	0.000	1.000	373	100000366	100000037	GFP-IMPa4-FL anti-PSF-A546 8C-S-PSF V2.00	0	17. GFP-Imp-a4-FL and anti-PSF-A546_Pos010_S001	00-bAkfLk6tUdwwbDLynZHbMN
7.06625	um	Nucleus	0.000	1.000	374	100000367	100000038	GFP-IMPa4-FL anti-PSF-A546 8C-S-PSF V2.00	0	17. GFP-Imp-a4-FL and anti-PSF-A546_Pos010_S001	00-bAkfLk6tUdwwbDLynZHbMN
3.98632	um	Nucleus	0.000	1.000	375	100000368	100000039	GFP-IMPa4-FL anti-PSF-A546 8C-S-PSF V2.00	0	17. GFP-Imp-a4-FL and anti-PSF-A546_Pos010_S001	00-bAkfLk6tUdwwbDLynZHbMN
7.44165	um	Nucleus	0.000	1.000	376	100000369	100000040	GFP-IMPa4-FL anti-PSF-A546 8C-S-PSF V2.00	0	17. GFP-Imp-a4-FL and anti-PSF-A546_Pos010_S001	00-bAkfLk6tUdwwbDLynZHbMN
7.00843	um	Nucleus	0.000	1.000	377	100000370	100000041	GFP-IMPa4-FL anti-PSF-A546 8C-S-PSF V2.00	0	17. GFP-Imp-a4-FL and anti-PSF-A546_Pos010_S001	00-bAkfLk6tUdwwbDLynZHbMN
7.84375	um	Nucleus	0.000	1.000	378	100000371	100000042	GFP-IMPa4-FL anti-PSF-A546 8C-S-PSF V2.00	0	17. GFP-Imp-a4-FL and anti-PSF-A546_Pos010_S001	00-bAkfLk6tUdwwbDLynZHbMN
6.40338	um	Nucleus	0.000	1.000	379	100000372	100000043	GFP-IMPa4-FL anti-PSF-A546 8C-S-PSF V2.00	0	17. GFP-Imp-a4-FL and anti-PSF-A546_Pos010_S001	00-bAkfLk6tUdwwbDLynZHbMN
5.93426	um	Nucleus	0.000	1.000	380	100000373	100000000	GFP-IMPa4-FL anti-PSF-A546 8C-S-PSF V2.00	0	17. GFP-Imp-a4-FL and anti-PSF-A546_Pos011_S001	00-pzmvFDP8mCnvuXAHCWCx43
6.21015	um	Nucleus	0.000	1.000	381	100000374	100000001	GFP-IMPa4-FL anti-PSF-A546 8C-S-PSF V2.00	0	17. GFP-Imp-a4-FL and anti-PSF-A546_Pos011_S001	00-pzmvFDP8mCnvuXAHCWCx43
5.46873	um	Nucleus	0.000	1.000	382	100000375	100000002	GFP-IMPa4-FL anti-PSF-A546 8C-S-PSF V2.00	0	17. GFP-Imp-a4-FL and anti-PSF-A546_Pos011_S001	00-pzmvFDP8mCnvuXAHCWCx43
8.24185	um	Nucleus	0.000	1.000	383	100000376	100000003	GFP-IMPa4-FL anti-PSF-A546 8C-S-PSF V2.00	0	17. GFP-Imp-a4-FL and anti-PSF-A546_Pos011_S001	00-pzmvFDP8mCnvuXAHCWCx43
4.65299	um	Nucleus	0.000	1.000	384	100000377	100000004	GFP-IMPa4-FL anti-PSF-A546 8C-S-PSF V2.00	0	17. GFP-Imp-a4-FL and anti-PSF-A546_Pos011_S001	00-pzmvFDP8mCnvuXAHCWCx43
7.41186	um	Nucleus	0.000	1.000	385	100000378	100000005	GFP-IMPa4-FL anti-PSF-A546 8C-S-PSF V2.00	0	17. GFP-Imp-a4-FL and anti-PSF-A546_Pos011_S001	00-pzmvFDP8mCnvuXAHCWCx43
4.3564	um	Nucleus	0.000	1.000	386	100000379	100000006	GFP-IMPa4-FL anti-PSF-A546 8C-S-PSF V2.00	0	17. GFP-Imp-a4-FL and anti-PSF-A546_Pos011_S001	00-pzmvFDP8mCnvuXAHCWCx43
5.49041	um	Nucleus	0.000	1.000	387	100000380	100000007	GFP-IMPa4-FL anti-PSF-A546 8C-S-PSF V2.00	0	17. GFP-Imp-a4-FL and anti-PSF-A546_Pos011_S001	00-pzmvFDP8mCnvuXAHCWCx43
7.18065	um	Nucleus	0.000	1.000	388	100000381	100000008	GFP-IMPa4-FL anti-PSF-A546 8C-S-PSF V2.00	0	17. GFP-Imp-a4-FL and anti-PSF-A546_Pos011_S001	00-pzmvFDP8mCnvuXAHCWCx43
4.30786	um	Nucleus	0.000	1.000	389	100000382	100000009	GFP-IMPa4-FL anti-PSF-A546 8C-S-PSF V2.00	0	17. GFP-Imp-a4-FL and anti-PSF-A546_Pos011_S001	00-pzmvFDP8mCnvuXAHCWCx43
3.97922	um	Nucleus	0.000	1.000	390	100000383	100000010	GFP-IMPa4-FL anti-PSF-A546 8C-S-PSF V2.00	0	17. GFP-Imp-a4-FL and anti-PSF-A546_Pos011_S001	00-pzmvFDP8mCnvuXAHCWCx43
7.46415	um	Nucleus	0.000	1.000	391	100000384	100000011	GFP-IMPa4-FL anti-PSF-A546 8C-S-PSF V2.00	0	17. GFP-Imp-a4-FL and anti-PSF-A546_Pos011_S001	00-pzmvFDP8mCnvuXAHCWCx43
5.75095	um	Nucleus	0.000	1.000	392	100000385	100000012	GFP-IMPa4-FL anti-PSF-A546 8C-S-PSF V2.00	0	17. GFP-Imp-a4-FL and anti-PSF-A546_Pos011_S001	00-pzmvFDP8mCnvuXAHCWCx43
6.48105	um	Nucleus	0.000	1.000	393	100000386	100000013	GFP-IMPa4-FL anti-PSF-A546 8C-S-PSF V2.00	0	17. GFP-Imp-a4-FL and anti-PSF-A546_Pos011_S001	00-pzmvFDP8mCnvuXAHCWCx43
6.31868	um	Nucleus	0.000	1.000	394	100000387	100000014	GFP-IMPa4-FL anti-PSF-A546 8C-S-PSF V2.00	0	17. GFP-Imp-a4-FL and anti-PSF-A546_Pos011_S001	00-pzmvFDP8mCnvuXAHCWCx43
5.53056	um	Nucleus	0.000	1.000	395	100000388	100000015	GFP-IMPa4-FL anti-PSF-A546 8C-S-PSF V2.00	0	17. GFP-Imp-a4-FL and anti-PSF-A546_Pos011_S001	00-pzmvFDP8mCnvuXAHCWCx43
5.36768	um	Nucleus	0.000	1.000	396	100000389	100000016	GFP-IMPa4-FL anti-PSF-A546 8C-S-PSF V2.00	0	17. GFP-Imp-a4-FL and anti-PSF-A546_Pos011_S001	00-pzmvFDP8mCnvuXAHCWCx43
3.30404	um	Nucleus	0.000	1.000	397	100000390	100000017	GFP-IMPa4-FL anti-PSF-A546 8C-S-PSF V2.00	0	17. GFP-Imp-a4-FL and anti-PSF-A546_Pos011_S001	00-pzmvFDP8mCnvuXAHCWCx43
6.94103	um	Nucleus	0.000	1.000	398	100000391	100000018	GFP-IMPa4-FL anti-PSF-A546 8C-S-PSF V2.00	0	17. GFP-Imp-a4-FL and anti-PSF-A546_Pos011_S001	00-pzmvFDP8mCnvuXAHCWCx43
6.91171	um	Nucleus	0.000	1.000	399	100000392	100000019	GFP-IMPa4-FL anti-PSF-A546 8C-S-PSF V2.00	0	17. GFP-Imp-a4-FL and anti-PSF-A546_Pos011_S001	00-pzmvFDP8mCnvuXAHCWCx43
4.01224	um	Nucleus	0.000	1.000	400	100000393	100000020	GFP-IMPa4-FL anti-PSF-A546 8C-S-PSF V2.00	0	17. GFP-Imp-a4-FL and anti-PSF-A546_Pos011_S001	00-pzmvFDP8mCnvuXAHCWCx43
4.60376	um	Nucleus	0.000	1.000	401	100000394	100000021	GFP-IMPa4-FL anti-PSF-A546 8C-S-PSF V2.00	0	17. GFP-Imp-a4-FL and anti-PSF-A546_Pos011_S001	00-pzmvFDP8mCnvuXAHCWCx43
5.88052	um	Nucleus	0.000	1.000	402	100000395	100000022	GFP-IMPa4-FL anti-PSF-A546 8C-S-PSF V2.00	0	17. GFP-Imp-a4-FL and anti-PSF-A546_Pos011_S001	00-pzmvFDP8mCnvuXAHCWCx43
5.26728	um	Nucleus	0.000	1.000	403	100000396	100000023	GFP-IMPa4-FL anti-PSF-A546 8C-S-PSF V2.00	0	17. GFP-Imp-a4-FL and anti-PSF-A546_Pos011_S001	00-pzmvFDP8mCnvuXAHCWCx43
4.74929	um	Nucleus	0.000	1.000	404	100000397	100000024	GFP-IMPa4-FL anti-PSF-A546 8C-S-PSF V2.00	0	17. GFP-Imp-a4-FL and anti-PSF-A546_Pos011_S001	00-pzmvFDP8mCnvuXAHCWCx43
8.26415	um	Nucleus	0.000	1.000	405	100000398	100000025	GFP-IMPa4-FL anti-PSF-A546 8C-S-PSF V2.00	0	17. GFP-Imp-a4-FL and anti-PSF-A546_Pos011_S001	00-pzmvFDP8mCnvuXAHCWCx43
5.3748	um	Nucleus	0.000	1.000	406	100000399	100000026	GFP-IMPa4-FL anti-PSF-A546 8C-S-PSF V2.00	0	17. GFP-Imp-a4-FL and anti-PSF-A546_Pos011_S001	00-pzmvFDP8mCnvuXAHCWCx43
5.83268	um	Nucleus	0.000	1.000	407	100000400	100000027	GFP-IMPa4-FL anti-PSF-A546 8C-S-PSF V2.00	0	17. GFP-Imp-a4-FL and anti-PSF-A546_Pos011_S001	00-pzmvFDP8mCnvuXAHCWCx43
7.94127	um	Nucleus	0.000	1.000	408	100000401	100000028	GFP-IMPa4-FL anti-PSF-A546 8C-S-PSF V2.00	0	17. GFP-Imp-a4-FL and anti-PSF-A546_Pos011_S001	00-pzmvFDP8mCnvuXAHCWCx43
4.2479	um	Nucleus	0.000	1.000	409	100000402	100000029	GFP-IMPa4-FL anti-PSF-A546 8C-S-PSF V2.00	0	17. GFP-Imp-a4-FL and anti-PSF-A546_Pos011_S001	00-pzmvFDP8mCnvuXAHCWCx43
7.37889	um	Nucleus	0.000	1.000	410	100000403	100000030	GFP-IMPa4-FL anti-PSF-A546 8C-S-PSF V2.00	0	17. GFP-Imp-a4-FL and anti-PSF-A546_Pos011_S001	00-pzmvFDP8mCnvuXAHCWCx43
5.48159	um	Nucleus	0.000	1.000	411	100000404	100000031	GFP-IMPa4-FL anti-PSF-A546 8C-S-PSF V2.00	0	17. GFP-Imp-a4-FL and anti-PSF-A546_Pos011_S001	00-pzmvFDP8mCnvuXAHCWCx43
5.36781	um	Nucleus	0.000	1.000	412	100000405	100000000	GFP-IMPa4-FL anti-PSF-A546 8C-S-PSF V2.00	0	17. GFP-Imp-a4-FL and anti-PSF-A546_Pos012_S001	00-oegvnEdSQB7mTtByARAUiR
5.85682	um	Nucleus	0.000	1.000	413	100000406	100000001	GFP-IMPa4-FL anti-PSF-A546 8C-S-PSF V2.00	0	17. GFP-Imp-a4-FL and anti-PSF-A546_Pos012_S001	00-oegvnEdSQB7mTtByARAUiR
5.91277	um	Nucleus	0.000	1.000	414	100000407	100000002	GFP-IMPa4-FL anti-PSF-A546 8C-S-PSF V2.00	0	17. GFP-Imp-a4-FL and anti-PSF-A546_Pos012_S001	00-oegvnEdSQB7mTtByARAUiR
5.83069	um	Nucleus	0.000	1.000	415	100000408	100000003	GFP-IMPa4-FL anti-PSF-A546 8C-S-PSF V2.00	0	17. GFP-Imp-a4-FL and anti-PSF-A546_Pos012_S001	00-oegvnEdSQB7mTtByARAUiR
5.7419	um	Nucleus	0.000	1.000	416	100000409	100000004	GFP-IMPa4-FL anti-PSF-A546 8C-S-PSF V2.00	0	17. GFP-Imp-a4-FL and anti-PSF-A546_Pos012_S001	00-oegvnEdSQB7mTtByARAUiR
6.71905	um	Nucleus	0.000	1.000	417	100000410	100000005	GFP-IMPa4-FL anti-PSF-A546 8C-S-PSF V2.00	0	17. GFP-Imp-a4-FL and anti-PSF-A546_Pos012_S001	00-oegvnEdSQB7mTtByARAUiR
4.76124	um	Nucleus	0.000	1.000	418	100000411	100000006	GFP-IMPa4-FL anti-PSF-A546 8C-S-PSF V2.00	0	17. GFP-Imp-a4-FL and anti-PSF-A546_Pos012_S001	00-oegvnEdSQB7mTtByARAUiR
5.33658	um	Nucleus	0.000	1.000	419	100000412	100000007	GFP-IMPa4-FL anti-PSF-A546 8C-S-PSF V2.00	0	17. GFP-Imp-a4-FL and anti-PSF-A546_Pos012_S001	00-oegvnEdSQB7mTtByARAUiR
4.86906	um	Nucleus	0.000	1.000	420	100000413	100000008	GFP-IMPa4-FL anti-PSF-A546 8C-S-PSF V2.00	0	17. GFP-Imp-a4-FL and anti-PSF-A546_Pos012_S001	00-oegvnEdSQB7mTtByARAUiR
5.63787	um	Nucleus	0.000	1.000	421	100000414	100000009	GFP-IMPa4-FL anti-PSF-A546 8C-S-PSF V2.00	0	17. GFP-Imp-a4-FL and anti-PSF-A546_Pos012_S001	00-oegvnEdSQB7mTtByARAUiR
4.37434	um	Nucleus	0.000	1.000	422	100000415	100000010	GFP-IMPa4-FL anti-PSF-A546 8C-S-PSF V2.00	0	17. GFP-Imp-a4-FL and anti-PSF-A546_Pos012_S001	00-oegvnEdSQB7mTtByARAUiR
5.35224	um	Nucleus	0.000	1.000	423	100000416	100000011	GFP-IMPa4-FL anti-PSF-A546 8C-S-PSF V2.00	0	17. GFP-Imp-a4-FL and anti-PSF-A546_Pos012_S001	00-oegvnEdSQB7mTtByARAUiR
5.72924	um	Nucleus	0.000	1.000	424	100000417	100000012	GFP-IMPa4-FL anti-PSF-A546 8C-S-PSF V2.00	0	17. GFP-Imp-a4-FL and anti-PSF-A546_Pos012_S001	00-oegvnEdSQB7mTtByARAUiR
5.61995	um	Nucleus	0.000	1.000	425	100000418	100000013	GFP-IMPa4-FL anti-PSF-A546 8C-S-PSF V2.00	0	17. GFP-Imp-a4-FL and anti-PSF-A546_Pos012_S001	00-oegvnEdSQB7mTtByARAUiR
6.0459	um	Nucleus	0.000	1.000	426	100000419	100000014	GFP-IMPa4-FL anti-PSF-A546 8C-S-PSF V2.00	0	17. GFP-Imp-a4-FL and anti-PSF-A546_Pos012_S001	00-oegvnEdSQB7mTtByARAUiR
7.14003	um	Nucleus	0.000	1.000	427	100000420	100000015	GFP-IMPa4-FL anti-PSF-A546 8C-S-PSF V2.00	0	17. GFP-Imp-a4-FL and anti-PSF-A546_Pos012_S001	00-oegvnEdSQB7mTtByARAUiR
4.77556	um	Nucleus	0.000	1.000	428	100000421	100000016	GFP-IMPa4-FL anti-PSF-A546 8C-S-PSF V2.00	0	17. GFP-Imp-a4-FL and anti-PSF-A546_Pos012_S001	00-oegvnEdSQB7mTtByARAUiR
7.13216	um	Nucleus	0.000	1.000	429	100000422	100000017	GFP-IMPa4-FL anti-PSF-A546 8C-S-PSF V2.00	0	17. GFP-Imp-a4-FL and anti-PSF-A546_Pos012_S001	00-oegvnEdSQB7mTtByARAUiR
5.14818	um	Nucleus	0.000	1.000	430	100000423	100000018	GFP-IMPa4-FL anti-PSF-A546 8C-S-PSF V2.00	0	17. GFP-Imp-a4-FL and anti-PSF-A546_Pos012_S001	00-oegvnEdSQB7mTtByARAUiR
7.55266	um	Nucleus	0.000	1.000	431	100000424	100000019	GFP-IMPa4-FL anti-PSF-A546 8C-S-PSF V2.00	0	17. GFP-Imp-a4-FL and anti-PSF-A546_Pos012_S001	00-oegvnEdSQB7mTtByARAUiR
5.57243	um	Nucleus	0.000	1.000	432	100000425	100000020	GFP-IMPa4-FL anti-PSF-A546 8C-S-PSF V2.00	0	17. GFP-Imp-a4-FL and anti-PSF-A546_Pos012_S001	00-oegvnEdSQB7mTtByARAUiR
6.89237	um	Nucleus	0.000	1.000	433	100000426	100000021	GFP-IMPa4-FL anti-PSF-A546 8C-S-PSF V2.00	0	17. GFP-Imp-a4-FL and anti-PSF-A546_Pos012_S001	00-oegvnEdSQB7mTtByARAUiR
8.26876	um	Nucleus	0.000	1.000	434	100000427	100000022	GFP-IMPa4-FL anti-PSF-A546 8C-S-PSF V2.00	0	17. GFP-Imp-a4-FL and anti-PSF-A546_Pos012_S001	00-oegvnEdSQB7mTtByARAUiR
4.15988	um	Nucleus	0.000	1.000	435	100000428	100000023	GFP-IMPa4-FL anti-PSF-A546 8C-S-PSF V2.00	0	17. GFP-Imp-a4-FL and anti-PSF-A546_Pos012_S001	00-oegvnEdSQB7mTtByARAUiR
8.24916	um	Nucleus	0.000	1.000	436	100000429	100000024	GFP-IMPa4-FL anti-PSF-A546 8C-S-PSF V2.00	0	17. GFP-Imp-a4-FL and anti-PSF-A546_Pos012_S001	00-oegvnEdSQB7mTtByARAUiR
9.39395	um	Nucleus	0.000	1.000	437	100000430	100000025	GFP-IMPa4-FL anti-PSF-A546 8C-S-PSF V2.00	0	17. GFP-Imp-a4-FL and anti-PSF-A546_Pos012_S001	00-oegvnEdSQB7mTtByARAUiR
5.58834	um	Nucleus	0.000	1.000	438	100000431	100000026	GFP-IMPa4-FL anti-PSF-A546 8C-S-PSF V2.00	0	17. GFP-Imp-a4-FL and anti-PSF-A546_Pos012_S001	00-oegvnEdSQB7mTtByARAUiR
8.56866	um	Nucleus	0.000	1.000	439	100000432	100000027	GFP-IMPa4-FL anti-PSF-A546 8C-S-PSF V2.00	0	17. GFP-Imp-a4-FL and anti-PSF-A546_Pos012_S001	00-oegvnEdSQB7mTtByARAUiR
8.12813	um	Nucleus	0.000	1.000	440	100000433	100000028	GFP-IMPa4-FL anti-PSF-A546 8C-S-PSF V2.00	0	17. GFP-Imp-a4-FL and anti-PSF-A546_Pos012_S001	00-oegvnEdSQB7mTtByARAUiR
6.78334	um	Nucleus	0.000	1.000	441	100000434	100000029	GFP-IMPa4-FL anti-PSF-A546 8C-S-PSF V2.00	0	17. GFP-Imp-a4-FL and anti-PSF-A546_Pos012_S001	00-oegvnEdSQB7mTtByARAUiR
8.29237	um	Nucleus	0.000	1.000	442	100000435	100000030	GFP-IMPa4-FL anti-PSF-A546 8C-S-PSF V2.00	0	17. GFP-Imp-a4-FL and anti-PSF-A546_Pos012_S001	00-oegvnEdSQB7mTtByARAUiR
8.56087	um	Nucleus	0.000	1.000	443	100000436	100000031	GFP-IMPa4-FL anti-PSF-A546 8C-S-PSF V2.00	0	17. GFP-Imp-a4-FL and anti-PSF-A546_Pos012_S001	00-oegvnEdSQB7mTtByARAUiR
6.05341	um	Nucleus	0.000	1.000	444	100000437	100000032	GFP-IMPa4-FL anti-PSF-A546 8C-S-PSF V2.00	0	17. GFP-Imp-a4-FL and anti-PSF-A546_Pos012_S001	00-oegvnEdSQB7mTtByARAUiR
5.67603	um	Nucleus	0.000	1.000	445	100000438	100000033	GFP-IMPa4-FL anti-PSF-A546 8C-S-PSF V2.00	0	17. GFP-Imp-a4-FL and anti-PSF-A546_Pos012_S001	00-oegvnEdSQB7mTtByARAUiR
4.21473	um	Nucleus	0.000	1.000	446	100000439	100000034	GFP-IMPa4-FL anti-PSF-A546 8C-S-PSF V2.00	0	17. GFP-Imp-a4-FL and anti-PSF-A546_Pos012_S001	00-oegvnEdSQB7mTtByARAUiR
6.88796	um	Nucleus	0.000	1.000	447	100000440	100000035	GFP-IMPa4-FL anti-PSF-A546 8C-S-PSF V2.00	0	17. GFP-Imp-a4-FL and anti-PSF-A546_Pos012_S001	00-oegvnEdSQB7mTtByARAUiR
6.18585	um	Nucleus	0.000	1.000	448	100000441	100000036	GFP-IMPa4-FL anti-PSF-A546 8C-S-PSF V2.00	0	17. GFP-Imp-a4-FL and anti-PSF-A546_Pos012_S001	00-oegvnEdSQB7mTtByARAUiR
6.68849	um	Nucleus	0.000	1.000	449	100000442	100000037	GFP-IMPa4-FL anti-PSF-A546 8C-S-PSF V2.00	0	17. GFP-Imp-a4-FL and anti-PSF-A546_Pos012_S001	00-oegvnEdSQB7mTtByARAUiR
8.48251	um	Nucleus	0.000	1.000	450	100000443	100000038	GFP-IMPa4-FL anti-PSF-A546 8C-S-PSF V2.00	0	17. GFP-Imp-a4-FL and anti-PSF-A546_Pos012_S001	00-oegvnEdSQB7mTtByARAUiR
7.14948	um	Nucleus	0.000	1.000	451	100000444	100000039	GFP-IMPa4-FL anti-PSF-A546 8C-S-PSF V2.00	0	17. GFP-Imp-a4-FL and anti-PSF-A546_Pos012_S001	00-oegvnEdSQB7mTtByARAUiR
6.72316	um	Nucleus	0.000	1.000	454	100000445	100000040	GFP-IMPa4-FL anti-PSF-A546 8C-S-PSF V2.00	0	17. GFP-Imp-a4-FL and anti-PSF-A546_Pos012_S001	00-oegvnEdSQB7mTtByARAUiR
4.55627	um	Nucleus	0.000	1.000	455	100000446	100000041	GFP-IMPa4-FL anti-PSF-A546 8C-S-PSF V2.00	0	17. GFP-Imp-a4-FL and anti-PSF-A546_Pos012_S001	00-oegvnEdSQB7mTtByARAUiR
7.75793	um	Nucleus	0.000	1.000	456	100000447	100000042	GFP-IMPa4-FL anti-PSF-A546 8C-S-PSF V2.00	0	17. GFP-Imp-a4-FL and anti-PSF-A546_Pos012_S001	00-oegvnEdSQB7mTtByARAUiR
5.43784	um	Nucleus	0.000	1.000	457	100000448	100000043	GFP-IMPa4-FL anti-PSF-A546 8C-S-PSF V2.00	0	17. GFP-Imp-a4-FL and anti-PSF-A546_Pos012_S001	00-oegvnEdSQB7mTtByARAUiR
5.3041	um	Nucleus	0.000	1.000	458	100000449	100000044	GFP-IMPa4-FL anti-PSF-A546 8C-S-PSF V2.00	0	17. GFP-Imp-a4-FL and anti-PSF-A546_Pos012_S001	00-oegvnEdSQB7mTtByARAUiR
4.99301	um	Nucleus	0.000	1.000	459	100000450	100000045	GFP-IMPa4-FL anti-PSF-A546 8C-S-PSF V2.00	0	17. GFP-Imp-a4-FL and anti-PSF-A546_Pos012_S001	00-oegvnEdSQB7mTtByARAUiR
4.05796	um	Nucleus	0.000	1.000	460	100000451	100000046	GFP-IMPa4-FL anti-PSF-A546 8C-S-PSF V2.00	0	17. GFP-Imp-a4-FL and anti-PSF-A546_Pos012_S001	00-oegvnEdSQB7mTtByARAUiR
5.41177	um	Nucleus	0.000	1.000	461	100000452	100000047	GFP-IMPa4-FL anti-PSF-A546 8C-S-PSF V2.00	0	17. GFP-Imp-a4-FL and anti-PSF-A546_Pos012_S001	00-oegvnEdSQB7mTtByARAUiR
6.27302	um	Nucleus	0.000	1.000	462	100000453	100000000	GFP-IMPa4-FL anti-PSF-A546 8C-S-PSF V2.00	0	17. GFP-Imp-a4-FL and anti-PSF-A546_Pos013_S001	00-uPHR7kcC9MYYnNEQjQfHsk
6.53344	um	Nucleus	0.000	1.000	463	100000454	100000001	GFP-IMPa4-FL anti-PSF-A546 8C-S-PSF V2.00	0	17. GFP-Imp-a4-FL and anti-PSF-A546_Pos013_S001	00-uPHR7kcC9MYYnNEQjQfHsk
6.14357	um	Nucleus	0.000	1.000	465	100000455	100000002	GFP-IMPa4-FL anti-PSF-A546 8C-S-PSF V2.00	0	17. GFP-Imp-a4-FL and anti-PSF-A546_Pos013_S001	00-uPHR7kcC9MYYnNEQjQfHsk
6.41623	um	Nucleus	0.000	1.000	466	100000456	100000003	GFP-IMPa4-FL anti-PSF-A546 8C-S-PSF V2.00	0	17. GFP-Imp-a4-FL and anti-PSF-A546_Pos013_S001	00-uPHR7kcC9MYYnNEQjQfHsk
5.49245	um	Nucleus	0.000	1.000	467	100000457	100000004	GFP-IMPa4-FL anti-PSF-A546 8C-S-PSF V2.00	0	17. GFP-Imp-a4-FL and anti-PSF-A546_Pos013_S001	00-uPHR7kcC9MYYnNEQjQfHsk
6.84752	um	Nucleus	0.000	1.000	468	100000458	100000005	GFP-IMPa4-FL anti-PSF-A546 8C-S-PSF V2.00	0	17. GFP-Imp-a4-FL and anti-PSF-A546_Pos013_S001	00-uPHR7kcC9MYYnNEQjQfHsk
7.23277	um	Nucleus	0.000	1.000	469	100000459	100000006	GFP-IMPa4-FL anti-PSF-A546 8C-S-PSF V2.00	0	17. GFP-Imp-a4-FL and anti-PSF-A546_Pos013_S001	00-uPHR7kcC9MYYnNEQjQfHsk
4.9137	um	Nucleus	0.000	1.000	470	100000460	100000007	GFP-IMPa4-FL anti-PSF-A546 8C-S-PSF V2.00	0	17. GFP-Imp-a4-FL and anti-PSF-A546_Pos013_S001	00-uPHR7kcC9MYYnNEQjQfHsk
5.65007	um	Nucleus	0.000	1.000	471	100000461	100000008	GFP-IMPa4-FL anti-PSF-A546 8C-S-PSF V2.00	0	17. GFP-Imp-a4-FL and anti-PSF-A546_Pos013_S001	00-uPHR7kcC9MYYnNEQjQfHsk
9.95242	um	Nucleus	0.000	1.000	472	100000462	100000009	GFP-IMPa4-FL anti-PSF-A546 8C-S-PSF V2.00	0	17. GFP-Imp-a4-FL and anti-PSF-A546_Pos013_S001	00-uPHR7kcC9MYYnNEQjQfHsk
3.96367	um	Nucleus	0.000	1.000	473	100000463	100000010	GFP-IMPa4-FL anti-PSF-A546 8C-S-PSF V2.00	0	17. GFP-Imp-a4-FL and anti-PSF-A546_Pos013_S001	00-uPHR7kcC9MYYnNEQjQfHsk
7.33308	um	Nucleus	0.000	1.000	474	100000464	100000011	GFP-IMPa4-FL anti-PSF-A546 8C-S-PSF V2.00	0	17. GFP-Imp-a4-FL and anti-PSF-A546_Pos013_S001	00-uPHR7kcC9MYYnNEQjQfHsk
7.30099	um	Nucleus	0.000	1.000	475	100000465	100000012	GFP-IMPa4-FL anti-PSF-A546 8C-S-PSF V2.00	0	17. GFP-Imp-a4-FL and anti-PSF-A546_Pos013_S001	00-uPHR7kcC9MYYnNEQjQfHsk
7.09247	um	Nucleus	0.000	1.000	476	100000466	100000013	GFP-IMPa4-FL anti-PSF-A546 8C-S-PSF V2.00	0	17. GFP-Imp-a4-FL and anti-PSF-A546_Pos013_S001	00-uPHR7kcC9MYYnNEQjQfHsk
6.82273	um	Nucleus	0.000	1.000	477	100000467	100000014	GFP-IMPa4-FL anti-PSF-A546 8C-S-PSF V2.00	0	17. GFP-Imp-a4-FL and anti-PSF-A546_Pos013_S001	00-uPHR7kcC9MYYnNEQjQfHsk
7.08463	um	Nucleus	0.000	1.000	478	100000468	100000015	GFP-IMPa4-FL anti-PSF-A546 8C-S-PSF V2.00	0	17. GFP-Imp-a4-FL and anti-PSF-A546_Pos013_S001	00-uPHR7kcC9MYYnNEQjQfHsk
7.91975	um	Nucleus	0.000	1.000	479	100000469	100000016	GFP-IMPa4-FL anti-PSF-A546 8C-S-PSF V2.00	0	17. GFP-Imp-a4-FL and anti-PSF-A546_Pos013_S001	00-uPHR7kcC9MYYnNEQjQfHsk
5.6813	um	Nucleus	0.000	1.000	480	100000470	100000017	GFP-IMPa4-FL anti-PSF-A546 8C-S-PSF V2.00	0	17. GFP-Imp-a4-FL and anti-PSF-A546_Pos013_S001	00-uPHR7kcC9MYYnNEQjQfHsk
4.17863	um	Nucleus	0.000	1.000	481	100000471	100000018	GFP-IMPa4-FL anti-PSF-A546 8C-S-PSF V2.00	0	17. GFP-Imp-a4-FL and anti-PSF-A546_Pos013_S001	00-uPHR7kcC9MYYnNEQjQfHsk
4.72715	um	Nucleus	0.000	1.000	482	100000472	100000019	GFP-IMPa4-FL anti-PSF-A546 8C-S-PSF V2.00	0	17. GFP-Imp-a4-FL and anti-PSF-A546_Pos013_S001	00-uPHR7kcC9MYYnNEQjQfHsk
5.26497	um	Nucleus	0.000	1.000	483	100000473	100000020	GFP-IMPa4-FL anti-PSF-A546 8C-S-PSF V2.00	0	17. GFP-Imp-a4-FL and anti-PSF-A546_Pos013_S001	00-uPHR7kcC9MYYnNEQjQfHsk
7.54606	um	Nucleus	0.000	1.000	484	100000474	100000021	GFP-IMPa4-FL anti-PSF-A546 8C-S-PSF V2.00	0	17. GFP-Imp-a4-FL and anti-PSF-A546_Pos013_S001	00-uPHR7kcC9MYYnNEQjQfHsk
6.65507	um	Nucleus	0.000	1.000	485	100000475	100000022	GFP-IMPa4-FL anti-PSF-A546 8C-S-PSF V2.00	0	17. GFP-Imp-a4-FL and anti-PSF-A546_Pos013_S001	00-uPHR7kcC9MYYnNEQjQfHsk
6.77464	um	Nucleus	0.000	1.000	486	100000476	100000023	GFP-IMPa4-FL anti-PSF-A546 8C-S-PSF V2.00	0	17. GFP-Imp-a4-FL and anti-PSF-A546_Pos013_S001	00-uPHR7kcC9MYYnNEQjQfHsk
6.80312	um	Nucleus	0.000	1.000	487	100000477	100000024	GFP-IMPa4-FL anti-PSF-A546 8C-S-PSF V2.00	0	17. GFP-Imp-a4-FL and anti-PSF-A546_Pos013_S001	00-uPHR7kcC9MYYnNEQjQfHsk
5.34083	um	Nucleus	0.000	1.000	488	100000478	100000025	GFP-IMPa4-FL anti-PSF-A546 8C-S-PSF V2.00	0	17. GFP-Imp-a4-FL and anti-PSF-A546_Pos013_S001	00-uPHR7kcC9MYYnNEQjQfHsk
6.12078	um	Nucleus	0.000	1.000	489	100000479	100000026	GFP-IMPa4-FL anti-PSF-A546 8C-S-PSF V2.00	0	17. GFP-Imp-a4-FL and anti-PSF-A546_Pos013_S001	00-uPHR7kcC9MYYnNEQjQfHsk
6.92041	um	Nucleus	0.000	1.000	490	100000480	100000027	GFP-IMPa4-FL anti-PSF-A546 8C-S-PSF V2.00	0	17. GFP-Imp-a4-FL and anti-PSF-A546_Pos013_S001	00-uPHR7kcC9MYYnNEQjQfHsk
6.39499	um	Nucleus	0.000	1.000	491	100000481	100000028	GFP-IMPa4-FL anti-PSF-A546 8C-S-PSF V2.00	0	17. GFP-Imp-a4-FL and anti-PSF-A546_Pos013_S001	00-uPHR7kcC9MYYnNEQjQfHsk
6.87459	um	Nucleus	0.000	1.000	492	100000482	100000029	GFP-IMPa4-FL anti-PSF-A546 8C-S-PSF V2.00	0	17. GFP-Imp-a4-FL and anti-PSF-A546_Pos013_S001	00-uPHR7kcC9MYYnNEQjQfHsk
8.06986	um	Nucleus	0.000	1.000	493	100000483	100000030	GFP-IMPa4-FL anti-PSF-A546 8C-S-PSF V2.00	0	17. GFP-Imp-a4-FL and anti-PSF-A546_Pos013_S001	00-uPHR7kcC9MYYnNEQjQfHsk
6.57592	um	Nucleus	0.000	1.000	494	100000484	100000031	GFP-IMPa4-FL anti-PSF-A546 8C-S-PSF V2.00	0	17. GFP-Imp-a4-FL and anti-PSF-A546_Pos013_S001	00-uPHR7kcC9MYYnNEQjQfHsk
5.973	um	Nucleus	0.000	1.000	495	100000485	100000032	GFP-IMPa4-FL anti-PSF-A546 8C-S-PSF V2.00	0	17. GFP-Imp-a4-FL and anti-PSF-A546_Pos013_S001	00-uPHR7kcC9MYYnNEQjQfHsk
6.26688	um	Nucleus	0.000	1.000	496	100000486	100000033	GFP-IMPa4-FL anti-PSF-A546 8C-S-PSF V2.00	0	17. GFP-Imp-a4-FL and anti-PSF-A546_Pos013_S001	00-uPHR7kcC9MYYnNEQjQfHsk
3.5088	um	Nucleus	0.000	1.000	497	100000487	100000034	GFP-IMPa4-FL anti-PSF-A546 8C-S-PSF V2.00	0	17. GFP-Imp-a4-FL and anti-PSF-A546_Pos013_S001	00-uPHR7kcC9MYYnNEQjQfHsk
4.01901	um	Nucleus	0.000	1.000	498	100000488	100000035	GFP-IMPa4-FL anti-PSF-A546 8C-S-PSF V2.00	0	17. GFP-Imp-a4-FL and anti-PSF-A546_Pos013_S001	00-uPHR7kcC9MYYnNEQjQfHsk
6.00907	um	Nucleus	0.000	1.000	499	100000489	100000000	GFP-IMPa4-FL anti-PSF-A546 8C-S-PSF V2.00	0	17. GFP-Imp-a4-FL and anti-PSF-A546_Pos014_S001	00-aVjQqJRP63WvPNBqLo7dF
5.29922	um	Nucleus	0.000	1.000	500	100000490	100000001	GFP-IMPa4-FL anti-PSF-A546 8C-S-PSF V2.00	0	17. GFP-Imp-a4-FL and anti-PSF-A546_Pos014_S001	00-aVjQqJRP63WvPNBqLo7dF
7.0467	um	Nucleus	0.000	1.000	501	100000491	100000002	GFP-IMPa4-FL anti-PSF-A546 8C-S-PSF V2.00	0	17. GFP-Imp-a4-FL and anti-PSF-A546_Pos014_S001	00-aVjQqJRP63WvPNBqLo7dF
5.07011	um	Nucleus	0.000	1.000	502	100000492	100000003	GFP-IMPa4-FL anti-PSF-A546 8C-S-PSF V2.00	0	17. GFP-Imp-a4-FL and anti-PSF-A546_Pos014_S001	00-aVjQqJRP63WvPNBqLo7dF
5.18972	um	Nucleus	0.000	1.000	503	100000493	100000004	GFP-IMPa4-FL anti-PSF-A546 8C-S-PSF V2.00	0	17. GFP-Imp-a4-FL and anti-PSF-A546_Pos014_S001	00-aVjQqJRP63WvPNBqLo7dF
5.78023	um	Nucleus	0.000	1.000	504	100000494	100000005	GFP-IMPa4-FL anti-PSF-A546 8C-S-PSF V2.00	0	17. GFP-Imp-a4-FL and anti-PSF-A546_Pos014_S001	00-aVjQqJRP63WvPNBqLo7dF
6.86836	um	Nucleus	0.000	1.000	505	100000495	100000006	GFP-IMPa4-FL anti-PSF-A546 8C-S-PSF V2.00	0	17. GFP-Imp-a4-FL and anti-PSF-A546_Pos014_S001	00-aVjQqJRP63WvPNBqLo7dF
6.05543	um	Nucleus	0.000	1.000	506	100000496	100000007	GFP-IMPa4-FL anti-PSF-A546 8C-S-PSF V2.00	0	17. GFP-Imp-a4-FL and anti-PSF-A546_Pos014_S001	00-aVjQqJRP63WvPNBqLo7dF
5.30924	um	Nucleus	0.000	1.000	507	100000497	100000008	GFP-IMPa4-FL anti-PSF-A546 8C-S-PSF V2.00	0	17. GFP-Imp-a4-FL and anti-PSF-A546_Pos014_S001	00-aVjQqJRP63WvPNBqLo7dF
6.40714	um	Nucleus	0.000	1.000	508	100000498	100000009	GFP-IMPa4-FL anti-PSF-A546 8C-S-PSF V2.00	0	17. GFP-Imp-a4-FL and anti-PSF-A546_Pos014_S001	00-aVjQqJRP63WvPNBqLo7dF
5.99925	um	Nucleus	0.000	1.000	509	100000499	100000010	GFP-IMPa4-FL anti-PSF-A546 8C-S-PSF V2.00	0	17. GFP-Imp-a4-FL and anti-PSF-A546_Pos014_S001	00-aVjQqJRP63WvPNBqLo7dF
6.23453	um	Nucleus	0.000	1.000	510	100000500	100000011	GFP-IMPa4-FL anti-PSF-A546 8C-S-PSF V2.00	0	17. GFP-Imp-a4-FL and anti-PSF-A546_Pos014_S001	00-aVjQqJRP63WvPNBqLo7dF
6.0833	um	Nucleus	0.000	1.000	511	100000501	100000012	GFP-IMPa4-FL anti-PSF-A546 8C-S-PSF V2.00	0	17. GFP-Imp-a4-FL and anti-PSF-A546_Pos014_S001	00-aVjQqJRP63WvPNBqLo7dF
5.76562	um	Nucleus	0.000	1.000	512	100000502	100000013	GFP-IMPa4-FL anti-PSF-A546 8C-S-PSF V2.00	0	17. GFP-Imp-a4-FL and anti-PSF-A546_Pos014_S001	00-aVjQqJRP63WvPNBqLo7dF
5.31814	um	Nucleus	0.000	1.000	513	100000503	100000014	GFP-IMPa4-FL anti-PSF-A546 8C-S-PSF V2.00	0	17. GFP-Imp-a4-FL and anti-PSF-A546_Pos014_S001	00-aVjQqJRP63WvPNBqLo7dF
5.36438	um	Nucleus	0.000	1.000	514	100000504	100000015	GFP-IMPa4-FL anti-PSF-A546 8C-S-PSF V2.00	0	17. GFP-Imp-a4-FL and anti-PSF-A546_Pos014_S001	00-aVjQqJRP63WvPNBqLo7dF
4.74858	um	Nucleus	0.000	1.000	515	100000505	100000016	GFP-IMPa4-FL anti-PSF-A546 8C-S-PSF V2.00	0	17. GFP-Imp-a4-FL and anti-PSF-A546_Pos014_S001	00-aVjQqJRP63WvPNBqLo7dF
7.31644	um	Nucleus	0.000	1.000	516	100000506	100000017	GFP-IMPa4-FL anti-PSF-A546 8C-S-PSF V2.00	0	17. GFP-Imp-a4-FL and anti-PSF-A546_Pos014_S001	00-aVjQqJRP63WvPNBqLo7dF
6.48227	um	Nucleus	0.000	1.000	517	100000507	100000018	GFP-IMPa4-FL anti-PSF-A546 8C-S-PSF V2.00	0	17. GFP-Imp-a4-FL and anti-PSF-A546_Pos014_S001	00-aVjQqJRP63WvPNBqLo7dF
7.78573	um	Nucleus	0.000	1.000	518	100000508	100000019	GFP-IMPa4-FL anti-PSF-A546 8C-S-PSF V2.00	0	17. GFP-Imp-a4-FL and anti-PSF-A546_Pos014_S001	00-aVjQqJRP63WvPNBqLo7dF
9.36613	um	Nucleus	0.000	1.000	519	100000509	100000020	GFP-IMPa4-FL anti-PSF-A546 8C-S-PSF V2.00	0	17. GFP-Imp-a4-FL and anti-PSF-A546_Pos014_S001	00-aVjQqJRP63WvPNBqLo7dF
5.15212	um	Nucleus	0.000	1.000	520	100000510	100000021	GFP-IMPa4-FL anti-PSF-A546 8C-S-PSF V2.00	0	17. GFP-Imp-a4-FL and anti-PSF-A546_Pos014_S001	00-aVjQqJRP63WvPNBqLo7dF
6.30611	um	Nucleus	0.000	1.000	521	100000511	100000022	GFP-IMPa4-FL anti-PSF-A546 8C-S-PSF V2.00	0	17. GFP-Imp-a4-FL and anti-PSF-A546_Pos014_S001	00-aVjQqJRP63WvPNBqLo7dF
5.7035	um	Nucleus	0.000	1.000	522	100000512	100000023	GFP-IMPa4-FL anti-PSF-A546 8C-S-PSF V2.00	0	17. GFP-Imp-a4-FL and anti-PSF-A546_Pos014_S001	00-aVjQqJRP63WvPNBqLo7dF
2.872	um	Nucleus	0.000	1.000	523	100000513	100000024	GFP-IMPa4-FL anti-PSF-A546 8C-S-PSF V2.00	0	17. GFP-Imp-a4-FL and anti-PSF-A546_Pos014_S001	00-aVjQqJRP63WvPNBqLo7dF
6.05693	um	Nucleus	0.000	1.000	524	100000514	100000025	GFP-IMPa4-FL anti-PSF-A546 8C-S-PSF V2.00	0	17. GFP-Imp-a4-FL and anti-PSF-A546_Pos014_S001	00-aVjQqJRP63WvPNBqLo7dF
5.79302	um	Nucleus	0.000	1.000	525	100000515	100000026	GFP-IMPa4-FL anti-PSF-A546 8C-S-PSF V2.00	0	17. GFP-Imp-a4-FL and anti-PSF-A546_Pos014_S001	00-aVjQqJRP63WvPNBqLo7dF
7.22041	um	Nucleus	0.000	1.000	526	100000516	100000027	GFP-IMPa4-FL anti-PSF-A546 8C-S-PSF V2.00	0	17. GFP-Imp-a4-FL and anti-PSF-A546_Pos014_S001	00-aVjQqJRP63WvPNBqLo7dF
9.5282	um	Nucleus	0.000	1.000	527	100000517	100000028	GFP-IMPa4-FL anti-PSF-A546 8C-S-PSF V2.00	0	17. GFP-Imp-a4-FL and anti-PSF-A546_Pos014_S001	00-aVjQqJRP63WvPNBqLo7dF
6.71972	um	Nucleus	0.000	1.000	528	100000518	100000029	GFP-IMPa4-FL anti-PSF-A546 8C-S-PSF V2.00	0	17. GFP-Imp-a4-FL and anti-PSF-A546_Pos014_S001	00-aVjQqJRP63WvPNBqLo7dF
7.6018	um	Nucleus	0.000	1.000	529	100000519	100000030	GFP-IMPa4-FL anti-PSF-A546 8C-S-PSF V2.00	0	17. GFP-Imp-a4-FL and anti-PSF-A546_Pos014_S001	00-aVjQqJRP63WvPNBqLo7dF
6.60617	um	Nucleus	0.000	1.000	530	100000520	100000031	GFP-IMPa4-FL anti-PSF-A546 8C-S-PSF V2.00	0	17. GFP-Imp-a4-FL and anti-PSF-A546_Pos014_S001	00-aVjQqJRP63WvPNBqLo7dF
4.15329	um	Nucleus	0.000	1.000	531	100000521	100000032	GFP-IMPa4-FL anti-PSF-A546 8C-S-PSF V2.00	0	17. GFP-Imp-a4-FL and anti-PSF-A546_Pos014_S001	00-aVjQqJRP63WvPNBqLo7dF
6.29402	um	Nucleus	0.000	1.000	532	100000522	100000033	GFP-IMPa4-FL anti-PSF-A546 8C-S-PSF V2.00	0	17. GFP-Imp-a4-FL and anti-PSF-A546_Pos014_S001	00-aVjQqJRP63WvPNBqLo7dF
4.4716	um	Nucleus	0.000	1.000	533	100000523	100000034	GFP-IMPa4-FL anti-PSF-A546 8C-S-PSF V2.00	0	17. GFP-Imp-a4-FL and anti-PSF-A546_Pos014_S001	00-aVjQqJRP63WvPNBqLo7dF
4.6558	um	Nucleus	0.000	1.000	534	100000524	100000035	GFP-IMPa4-FL anti-PSF-A546 8C-S-PSF V2.00	0	17. GFP-Imp-a4-FL and anti-PSF-A546_Pos014_S001	00-aVjQqJRP63WvPNBqLo7dF
3.53463	um	Nucleus	0.000	1.000	535	100000525	100000036	GFP-IMPa4-FL anti-PSF-A546 8C-S-PSF V2.00	0	17. GFP-Imp-a4-FL and anti-PSF-A546_Pos014_S001	00-aVjQqJRP63WvPNBqLo7dF
6.1651	um	Nucleus	0.000	1.000	536	100000526	100000037	GFP-IMPa4-FL anti-PSF-A546 8C-S-PSF V2.00	0	17. GFP-Imp-a4-FL and anti-PSF-A546_Pos014_S001	00-aVjQqJRP63WvPNBqLo7dF
6.93535	um	Nucleus	0.000	1.000	537	100000527	100000038	GFP-IMPa4-FL anti-PSF-A546 8C-S-PSF V2.00	0	17. GFP-Imp-a4-FL and anti-PSF-A546_Pos014_S001	00-aVjQqJRP63WvPNBqLo7dF
7.04211	um	Nucleus	0.000	1.000	538	100000528	100000039	GFP-IMPa4-FL anti-PSF-A546 8C-S-PSF V2.00	0	17. GFP-Imp-a4-FL and anti-PSF-A546_Pos014_S001	00-aVjQqJRP63WvPNBqLo7dF
5.76792	um	Nucleus	0.000	1.000	539	100000529	100000040	GFP-IMPa4-FL anti-PSF-A546 8C-S-PSF V2.00	0	17. GFP-Imp-a4-FL and anti-PSF-A546_Pos014_S001	00-aVjQqJRP63WvPNBqLo7dF
6.15829	um	Nucleus	0.000	1.000	540	100000530	100000041	GFP-IMPa4-FL anti-PSF-A546 8C-S-PSF V2.00	0	17. GFP-Imp-a4-FL and anti-PSF-A546_Pos014_S001	00-aVjQqJRP63WvPNBqLo7dF
4.83969	um	Nucleus	0.000	1.000	541	100000531	100000042	GFP-IMPa4-FL anti-PSF-A546 8C-S-PSF V2.00	0	17. GFP-Imp-a4-FL and anti-PSF-A546_Pos014_S001	00-aVjQqJRP63WvPNBqLo7dF
7.58299	um	Nucleus	0.000	1.000	542	100000532	100000043	GFP-IMPa4-FL anti-PSF-A546 8C-S-PSF V2.00	0	17. GFP-Imp-a4-FL and anti-PSF-A546_Pos014_S001	00-aVjQqJRP63WvPNBqLo7dF
4.51234	um	Nucleus	0.000	1.000	543	100000533	100000044	GFP-IMPa4-FL anti-PSF-A546 8C-S-PSF V2.00	0	17. GFP-Imp-a4-FL and anti-PSF-A546_Pos014_S001	00-aVjQqJRP63WvPNBqLo7dF
6.50599	um	Nucleus	0.000	1.000	544	100000534	100000045	GFP-IMPa4-FL anti-PSF-A546 8C-S-PSF V2.00	0	17. GFP-Imp-a4-FL and anti-PSF-A546_Pos014_S001	00-aVjQqJRP63WvPNBqLo7dF
6.16725	um	Nucleus	0.000	1.000	545	100000535	100000046	GFP-IMPa4-FL anti-PSF-A546 8C-S-PSF V2.00	0	17. GFP-Imp-a4-FL and anti-PSF-A546_Pos014_S001	00-aVjQqJRP63WvPNBqLo7dF
6.70287	um	Nucleus	0.000	1.000	546	100000536	100000047	GFP-IMPa4-FL anti-PSF-A546 8C-S-PSF V2.00	0	17. GFP-Imp-a4-FL and anti-PSF-A546_Pos014_S001	00-aVjQqJRP63WvPNBqLo7dF
7.47355	um	Nucleus	0.000	1.000	547	100000537	100000048	GFP-IMPa4-FL anti-PSF-A546 8C-S-PSF V2.00	0	17. GFP-Imp-a4-FL and anti-PSF-A546_Pos014_S001	00-aVjQqJRP63WvPNBqLo7dF
5.81605	um	Nucleus	0.000	1.000	548	100000538	100000049	GFP-IMPa4-FL anti-PSF-A546 8C-S-PSF V2.00	0	17. GFP-Imp-a4-FL and anti-PSF-A546_Pos014_S001	00-aVjQqJRP63WvPNBqLo7dF
6.33476	um	Nucleus	0.000	1.000	549	100000539	100000050	GFP-IMPa4-FL anti-PSF-A546 8C-S-PSF V2.00	0	17. GFP-Imp-a4-FL and anti-PSF-A546_Pos014_S001	00-aVjQqJRP63WvPNBqLo7dF
5.76277	um	Nucleus	0.000	1.000	550	100000540	100000051	GFP-IMPa4-FL anti-PSF-A546 8C-S-PSF V2.00	0	17. GFP-Imp-a4-FL and anti-PSF-A546_Pos014_S001	00-aVjQqJRP63WvPNBqLo7dF
5.82148	um	Nucleus	0.000	1.000	551	100000541	100000052	GFP-IMPa4-FL anti-PSF-A546 8C-S-PSF V2.00	0	17. GFP-Imp-a4-FL and anti-PSF-A546_Pos014_S001	00-aVjQqJRP63WvPNBqLo7dF
6.42602	um	Nucleus	0.000	1.000	552	100000542	100000053	GFP-IMPa4-FL anti-PSF-A546 8C-S-PSF V2.00	0	17. GFP-Imp-a4-FL and anti-PSF-A546_Pos014_S001	00-aVjQqJRP63WvPNBqLo7dF
5.24228	um	Nucleus	0.000	1.000	553	100000543	100000054	GFP-IMPa4-FL anti-PSF-A546 8C-S-PSF V2.00	0	17. GFP-Imp-a4-FL and anti-PSF-A546_Pos014_S001	00-aVjQqJRP63WvPNBqLo7dF
7.37788	um	Nucleus	0.000	1.000	554	100000544	100000055	GFP-IMPa4-FL anti-PSF-A546 8C-S-PSF V2.00	0	17. GFP-Imp-a4-FL and anti-PSF-A546_Pos014_S001	00-aVjQqJRP63WvPNBqLo7dF
5.31143	um	Nucleus	0.000	1.000	555	100000545	100000056	GFP-IMPa4-FL anti-PSF-A546 8C-S-PSF V2.00	0	17. GFP-Imp-a4-FL and anti-PSF-A546_Pos014_S001	00-aVjQqJRP63WvPNBqLo7dF
4.84961	um	Nucleus	0.000	1.000	556	100000546	100000057	GFP-IMPa4-FL anti-PSF-A546 8C-S-PSF V2.00	0	17. GFP-Imp-a4-FL and anti-PSF-A546_Pos014_S001	00-aVjQqJRP63WvPNBqLo7dF
8.07179	um	Nucleus	0.000	1.000	557	100000547	100000058	GFP-IMPa4-FL anti-PSF-A546 8C-S-PSF V2.00	0	17. GFP-Imp-a4-FL and anti-PSF-A546_Pos014_S001	00-aVjQqJRP63WvPNBqLo7dF
5.51016	um	Nucleus	0.000	1.000	558	100000548	100000059	GFP-IMPa4-FL anti-PSF-A546 8C-S-PSF V2.00	0	17. GFP-Imp-a4-FL and anti-PSF-A546_Pos014_S001	00-aVjQqJRP63WvPNBqLo7dF
7.66267	um	Nucleus	0.000	1.000	559	100000549	100000060	GFP-IMPa4-FL anti-PSF-A546 8C-S-PSF V2.00	0	17. GFP-Imp-a4-FL and anti-PSF-A546_Pos014_S001	00-aVjQqJRP63WvPNBqLo7dF
4.49865	um	Nucleus	0.000	1.000	560	100000550	100000061	GFP-IMPa4-FL anti-PSF-A546 8C-S-PSF V2.00	0	17. GFP-Imp-a4-FL and anti-PSF-A546_Pos014_S001	00-aVjQqJRP63WvPNBqLo7dF
5.93549	um	Nucleus	0.000	1.000	561	100000551	100000062	GFP-IMPa4-FL anti-PSF-A546 8C-S-PSF V2.00	0	17. GFP-Imp-a4-FL and anti-PSF-A546_Pos014_S001	00-aVjQqJRP63WvPNBqLo7dF
9.01102	um	Nucleus	0.000	1.000	562	100000552	100000063	GFP-IMPa4-FL anti-PSF-A546 8C-S-PSF V2.00	0	17. GFP-Imp-a4-FL and anti-PSF-A546_Pos014_S001	00-aVjQqJRP63WvPNBqLo7dF
6.71593	um	Nucleus	0.000	1.000	563	100000553	100000064	GFP-IMPa4-FL anti-PSF-A546 8C-S-PSF V2.00	0	17. GFP-Imp-a4-FL and anti-PSF-A546_Pos014_S001	00-aVjQqJRP63WvPNBqLo7dF
9.16862	um	Nucleus	0.000	1.000	564	100000554	100000065	GFP-IMPa4-FL anti-PSF-A546 8C-S-PSF V2.00	0	17. GFP-Imp-a4-FL and anti-PSF-A546_Pos014_S001	00-aVjQqJRP63WvPNBqLo7dF
7.07673	um	Nucleus	0.000	1.000	565	100000555	100000066	GFP-IMPa4-FL anti-PSF-A546 8C-S-PSF V2.00	0	17. GFP-Imp-a4-FL and anti-PSF-A546_Pos014_S001	00-aVjQqJRP63WvPNBqLo7dF
4.98417	um	Nucleus	0.000	1.000	566	100000556	100000067	GFP-IMPa4-FL anti-PSF-A546 8C-S-PSF V2.00	0	17. GFP-Imp-a4-FL and anti-PSF-A546_Pos014_S001	00-aVjQqJRP63WvPNBqLo7dF
5.99981	um	Nucleus	0.000	1.000	567	100000557	100000068	GFP-IMPa4-FL anti-PSF-A546 8C-S-PSF V2.00	0	17. GFP-Imp-a4-FL and anti-PSF-A546_Pos014_S001	00-aVjQqJRP63WvPNBqLo7dF
5.5774	um	Nucleus	0.000	1.000	568	100000558	100000069	GFP-IMPa4-FL anti-PSF-A546 8C-S-PSF V2.00	0	17. GFP-Imp-a4-FL and anti-PSF-A546_Pos014_S001	00-aVjQqJRP63WvPNBqLo7dF
4.96754	um	Nucleus	0.000	1.000	569	100000559	100000070	GFP-IMPa4-FL anti-PSF-A546 8C-S-PSF V2.00	0	17. GFP-Imp-a4-FL and anti-PSF-A546_Pos014_S001	00-aVjQqJRP63WvPNBqLo7dF
6.08605	um	Nucleus	0.000	1.000	570	100000560	100000071	GFP-IMPa4-FL anti-PSF-A546 8C-S-PSF V2.00	0	17. GFP-Imp-a4-FL and anti-PSF-A546_Pos014_S001	00-aVjQqJRP63WvPNBqLo7dF
5.33503	um	Nucleus	0.000	1.000	571	100000561	100000072	GFP-IMPa4-FL anti-PSF-A546 8C-S-PSF V2.00	0	17. GFP-Imp-a4-FL and anti-PSF-A546_Pos014_S001	00-aVjQqJRP63WvPNBqLo7dF
3.54087	um	Nucleus	0.000	1.000	572	100000562	100000073	GFP-IMPa4-FL anti-PSF-A546 8C-S-PSF V2.00	0	17. GFP-Imp-a4-FL and anti-PSF-A546_Pos014_S001	00-aVjQqJRP63WvPNBqLo7dF
4.50529	um	Nucleus	0.000	1.000	573	100000563	100000074	GFP-IMPa4-FL anti-PSF-A546 8C-S-PSF V2.00	0	17. GFP-Imp-a4-FL and anti-PSF-A546_Pos014_S001	00-aVjQqJRP63WvPNBqLo7dF
8.64464	um	Nucleus	0.000	1.000	574	100000564	100000075	GFP-IMPa4-FL anti-PSF-A546 8C-S-PSF V2.00	0	17. GFP-Imp-a4-FL and anti-PSF-A546_Pos014_S001	00-aVjQqJRP63WvPNBqLo7dF
5.11787	um	Nucleus	0.000	1.000	575	100000565	100000076	GFP-IMPa4-FL anti-PSF-A546 8C-S-PSF V2.00	0	17. GFP-Imp-a4-FL and anti-PSF-A546_Pos014_S001	00-aVjQqJRP63WvPNBqLo7dF
4.79207	um	Nucleus	0.000	1.000	576	100000566	100000077	GFP-IMPa4-FL anti-PSF-A546 8C-S-PSF V2.00	0	17. GFP-Imp-a4-FL and anti-PSF-A546_Pos014_S001	00-aVjQqJRP63WvPNBqLo7dF
5.69662	um	Nucleus	0.000	1.000	577	100000567	100000078	GFP-IMPa4-FL anti-PSF-A546 8C-S-PSF V2.00	0	17. GFP-Imp-a4-FL and anti-PSF-A546_Pos014_S001	00-aVjQqJRP63WvPNBqLo7dF
7.87077	um	Nucleus	0.000	1.000	578	100000568	100000079	GFP-IMPa4-FL anti-PSF-A546 8C-S-PSF V2.00	0	17. GFP-Imp-a4-FL and anti-PSF-A546_Pos014_S001	00-aVjQqJRP63WvPNBqLo7dF
5.48894	um	Nucleus	0.000	1.000	579	100000569	100000000	GFP-IMPa4-FL anti-PSF-A546 8C-S-PSF V2.00	0	17. GFP-Imp-a4-FL and anti-PSF-A546_Pos015_S001	00-yqBLMLcvDgpKTA7TZ2vNyT
7.8275	um	Nucleus	0.000	1.000	581	100000570	100000001	GFP-IMPa4-FL anti-PSF-A546 8C-S-PSF V2.00	0	17. GFP-Imp-a4-FL and anti-PSF-A546_Pos015_S001	00-yqBLMLcvDgpKTA7TZ2vNyT
9.26618	um	Nucleus	0.000	1.000	582	100000571	100000002	GFP-IMPa4-FL anti-PSF-A546 8C-S-PSF V2.00	0	17. GFP-Imp-a4-FL and anti-PSF-A546_Pos015_S001	00-yqBLMLcvDgpKTA7TZ2vNyT
8.42664	um	Nucleus	0.000	1.000	583	100000572	100000003	GFP-IMPa4-FL anti-PSF-A546 8C-S-PSF V2.00	0	17. GFP-Imp-a4-FL and anti-PSF-A546_Pos015_S001	00-yqBLMLcvDgpKTA7TZ2vNyT
5.08135	um	Nucleus	0.000	1.000	584	100000573	100000004	GFP-IMPa4-FL anti-PSF-A546 8C-S-PSF V2.00	0	17. GFP-Imp-a4-FL and anti-PSF-A546_Pos015_S001	00-yqBLMLcvDgpKTA7TZ2vNyT
6.983	um	Nucleus	0.000	1.000	586	100000574	100000005	GFP-IMPa4-FL anti-PSF-A546 8C-S-PSF V2.00	0	17. GFP-Imp-a4-FL and anti-PSF-A546_Pos015_S001	00-yqBLMLcvDgpKTA7TZ2vNyT
4.35091	um	Nucleus	0.000	1.000	587	100000575	100000006	GFP-IMPa4-FL anti-PSF-A546 8C-S-PSF V2.00	0	17. GFP-Imp-a4-FL and anti-PSF-A546_Pos015_S001	00-yqBLMLcvDgpKTA7TZ2vNyT
5.52561	um	Nucleus	0.000	1.000	588	100000576	100000007	GFP-IMPa4-FL anti-PSF-A546 8C-S-PSF V2.00	0	17. GFP-Imp-a4-FL and anti-PSF-A546_Pos015_S001	00-yqBLMLcvDgpKTA7TZ2vNyT
4.98291	um	Nucleus	0.000	1.000	589	100000577	100000008	GFP-IMPa4-FL anti-PSF-A546 8C-S-PSF V2.00	0	17. GFP-Imp-a4-FL and anti-PSF-A546_Pos015_S001	00-yqBLMLcvDgpKTA7TZ2vNyT
6.60787	um	Nucleus	0.000	1.000	590	100000578	100000000	GFP-IMPa4-FL anti-PSF-A546 8C-S-PSF V2.00	0	17. GFP-Imp-a4-FL and anti-PSF-A546_Pos016_S001	00-MDiamkvkF5WNQSyFkwTdXM
4.36429	um	Nucleus	0.000	1.000	591	100000579	100000001	GFP-IMPa4-FL anti-PSF-A546 8C-S-PSF V2.00	0	17. GFP-Imp-a4-FL and anti-PSF-A546_Pos016_S001	00-MDiamkvkF5WNQSyFkwTdXM
4.92952	um	Nucleus	0.000	1.000	592	100000580	100000002	GFP-IMPa4-FL anti-PSF-A546 8C-S-PSF V2.00	0	17. GFP-Imp-a4-FL and anti-PSF-A546_Pos016_S001	00-MDiamkvkF5WNQSyFkwTdXM
5.54159	um	Nucleus	0.000	1.000	593	100000581	100000003	GFP-IMPa4-FL anti-PSF-A546 8C-S-PSF V2.00	0	17. GFP-Imp-a4-FL and anti-PSF-A546_Pos016_S001	00-MDiamkvkF5WNQSyFkwTdXM
6.43119	um	Nucleus	0.000	1.000	595	100000582	100000004	GFP-IMPa4-FL anti-PSF-A546 8C-S-PSF V2.00	0	17. GFP-Imp-a4-FL and anti-PSF-A546_Pos016_S001	00-MDiamkvkF5WNQSyFkwTdXM
5.58348	um	Nucleus	0.000	1.000	596	100000583	100000005	GFP-IMPa4-FL anti-PSF-A546 8C-S-PSF V2.00	0	17. GFP-Imp-a4-FL and anti-PSF-A546_Pos016_S001	00-MDiamkvkF5WNQSyFkwTdXM
5.38376	um	Nucleus	0.000	1.000	597	100000584	100000006	GFP-IMPa4-FL anti-PSF-A546 8C-S-PSF V2.00	0	17. GFP-Imp-a4-FL and anti-PSF-A546_Pos016_S001	00-MDiamkvkF5WNQSyFkwTdXM
5.83732	um	Nucleus	0.000	1.000	598	100000585	100000007	GFP-IMPa4-FL anti-PSF-A546 8C-S-PSF V2.00	0	17. GFP-Imp-a4-FL and anti-PSF-A546_Pos016_S001	00-MDiamkvkF5WNQSyFkwTdXM
5.75175	um	Nucleus	0.000	1.000	599	100000586	100000008	GFP-IMPa4-FL anti-PSF-A546 8C-S-PSF V2.00	0	17. GFP-Imp-a4-FL and anti-PSF-A546_Pos016_S001	00-MDiamkvkF5WNQSyFkwTdXM
6.88298	um	Nucleus	0.000	1.000	600	100000587	100000009	GFP-IMPa4-FL anti-PSF-A546 8C-S-PSF V2.00	0	17. GFP-Imp-a4-FL and anti-PSF-A546_Pos016_S001	00-MDiamkvkF5WNQSyFkwTdXM
6.22041	um	Nucleus	0.000	1.000	601	100000588	100000010	GFP-IMPa4-FL anti-PSF-A546 8C-S-PSF V2.00	0	17. GFP-Imp-a4-FL and anti-PSF-A546_Pos016_S001	00-MDiamkvkF5WNQSyFkwTdXM
7.8176	um	Nucleus	0.000	1.000	602	100000589	100000011	GFP-IMPa4-FL anti-PSF-A546 8C-S-PSF V2.00	0	17. GFP-Imp-a4-FL and anti-PSF-A546_Pos016_S001	00-MDiamkvkF5WNQSyFkwTdXM
8.09955	um	Nucleus	0.000	1.000	603	100000590	100000012	GFP-IMPa4-FL anti-PSF-A546 8C-S-PSF V2.00	0	17. GFP-Imp-a4-FL and anti-PSF-A546_Pos016_S001	00-MDiamkvkF5WNQSyFkwTdXM
8.0245	um	Nucleus	0.000	1.000	604	100000591	100000013	GFP-IMPa4-FL anti-PSF-A546 8C-S-PSF V2.00	0	17. GFP-Imp-a4-FL and anti-PSF-A546_Pos016_S001	00-MDiamkvkF5WNQSyFkwTdXM
7.23414	um	Nucleus	0.000	1.000	605	100000592	100000014	GFP-IMPa4-FL anti-PSF-A546 8C-S-PSF V2.00	0	17. GFP-Imp-a4-FL and anti-PSF-A546_Pos016_S001	00-MDiamkvkF5WNQSyFkwTdXM
6.30513	um	Nucleus	0.000	1.000	607	100000593	100000015	GFP-IMPa4-FL anti-PSF-A546 8C-S-PSF V2.00	0	17. GFP-Imp-a4-FL and anti-PSF-A546_Pos016_S001	00-MDiamkvkF5WNQSyFkwTdXM
8.34682	um	Nucleus	0.000	1.000	608	100000594	100000016	GFP-IMPa4-FL anti-PSF-A546 8C-S-PSF V2.00	0	17. GFP-Imp-a4-FL and anti-PSF-A546_Pos016_S001	00-MDiamkvkF5WNQSyFkwTdXM
8.02628	um	Nucleus	0.000	1.000	609	100000595	100000017	GFP-IMPa4-FL anti-PSF-A546 8C-S-PSF V2.00	0	17. GFP-Imp-a4-FL and anti-PSF-A546_Pos016_S001	00-MDiamkvkF5WNQSyFkwTdXM
8.64194	um	Nucleus	0.000	1.000	610	100000596	100000018	GFP-IMPa4-FL anti-PSF-A546 8C-S-PSF V2.00	0	17. GFP-Imp-a4-FL and anti-PSF-A546_Pos016_S001	00-MDiamkvkF5WNQSyFkwTdXM
6.36568	um	Nucleus	0.000	1.000	611	100000597	100000019	GFP-IMPa4-FL anti-PSF-A546 8C-S-PSF V2.00	0	17. GFP-Imp-a4-FL and anti-PSF-A546_Pos016_S001	00-MDiamkvkF5WNQSyFkwTdXM
5.4514	um	Nucleus	0.000	1.000	612	100000598	100000020	GFP-IMPa4-FL anti-PSF-A546 8C-S-PSF V2.00	0	17. GFP-Imp-a4-FL and anti-PSF-A546_Pos016_S001	00-MDiamkvkF5WNQSyFkwTdXM
3.31285	um	Nucleus	0.000	1.000	613	100000599	100000021	GFP-IMPa4-FL anti-PSF-A546 8C-S-PSF V2.00	0	17. GFP-Imp-a4-FL and anti-PSF-A546_Pos016_S001	00-MDiamkvkF5WNQSyFkwTdXM
7.25556	um	Nucleus	0.000	1.000	614	100000600	100000022	GFP-IMPa4-FL anti-PSF-A546 8C-S-PSF V2.00	0	17. GFP-Imp-a4-FL and anti-PSF-A546_Pos016_S001	00-MDiamkvkF5WNQSyFkwTdXM
8.89544	um	Nucleus	0.000	1.000	615	100000601	100000023	GFP-IMPa4-FL anti-PSF-A546 8C-S-PSF V2.00	0	17. GFP-Imp-a4-FL and anti-PSF-A546_Pos016_S001	00-MDiamkvkF5WNQSyFkwTdXM
4.03581	um	Nucleus	0.000	1.000	616	100000602	100000024	GFP-IMPa4-FL anti-PSF-A546 8C-S-PSF V2.00	0	17. GFP-Imp-a4-FL and anti-PSF-A546_Pos016_S001	00-MDiamkvkF5WNQSyFkwTdXM
5.4757	um	Nucleus	0.000	1.000	618	100000603	100000000	GFP-IMPa4-FL anti-PSF-A546 8C-S-PSF V2.00	0	17. GFP-Imp-a4-FL and anti-PSF-A546_Pos017_S001	00-SrGbCckkXp96Wkvbi6SAag
6.91771	um	Nucleus	0.000	1.000	619	100000604	100000001	GFP-IMPa4-FL anti-PSF-A546 8C-S-PSF V2.00	0	17. GFP-Imp-a4-FL and anti-PSF-A546_Pos017_S001	00-SrGbCckkXp96Wkvbi6SAag
5.64944	um	Nucleus	0.000	1.000	620	100000605	100000002	GFP-IMPa4-FL anti-PSF-A546 8C-S-PSF V2.00	0	17. GFP-Imp-a4-FL and anti-PSF-A546_Pos017_S001	00-SrGbCckkXp96Wkvbi6SAag
7.75722	um	Nucleus	0.000	1.000	621	100000606	100000003	GFP-IMPa4-FL anti-PSF-A546 8C-S-PSF V2.00	0	17. GFP-Imp-a4-FL and anti-PSF-A546_Pos017_S001	00-SrGbCckkXp96Wkvbi6SAag
5.95025	um	Nucleus	0.000	1.000	622	100000607	100000004	GFP-IMPa4-FL anti-PSF-A546 8C-S-PSF V2.00	0	17. GFP-Imp-a4-FL and anti-PSF-A546_Pos017_S001	00-SrGbCckkXp96Wkvbi6SAag
5.11177	um	Nucleus	0.000	1.000	624	100000608	100000005	GFP-IMPa4-FL anti-PSF-A546 8C-S-PSF V2.00	0	17. GFP-Imp-a4-FL and anti-PSF-A546_Pos017_S001	00-SrGbCckkXp96Wkvbi6SAag
10.8648	um	Nucleus	0.000	1.000	625	100000609	100000006	GFP-IMPa4-FL anti-PSF-A546 8C-S-PSF V2.00	0	17. GFP-Imp-a4-FL and anti-PSF-A546_Pos017_S001	00-SrGbCckkXp96Wkvbi6SAag
5.73391	um	Nucleus	0.000	1.000	626	100000610	100000007	GFP-IMPa4-FL anti-PSF-A546 8C-S-PSF V2.00	0	17. GFP-Imp-a4-FL and anti-PSF-A546_Pos017_S001	00-SrGbCckkXp96Wkvbi6SAag
6.12746	um	Nucleus	0.000	1.000	627	100000611	100000008	GFP-IMPa4-FL anti-PSF-A546 8C-S-PSF V2.00	0	17. GFP-Imp-a4-FL and anti-PSF-A546_Pos017_S001	00-SrGbCckkXp96Wkvbi6SAag
7.20863	um	Nucleus	0.000	1.000	628	100000612	100000009	GFP-IMPa4-FL anti-PSF-A546 8C-S-PSF V2.00	0	17. GFP-Imp-a4-FL and anti-PSF-A546_Pos017_S001	00-SrGbCckkXp96Wkvbi6SAag
6.61218	um	Nucleus	0.000	1.000	629	100000613	100000010	GFP-IMPa4-FL anti-PSF-A546 8C-S-PSF V2.00	0	17. GFP-Imp-a4-FL and anti-PSF-A546_Pos017_S001	00-SrGbCckkXp96Wkvbi6SAag
6.53005	um	Nucleus	0.000	1.000	630	100000614	100000011	GFP-IMPa4-FL anti-PSF-A546 8C-S-PSF V2.00	0	17. GFP-Imp-a4-FL and anti-PSF-A546_Pos017_S001	00-SrGbCckkXp96Wkvbi6SAag
7.3445	um	Nucleus	0.000	1.000	631	100000615	100000012	GFP-IMPa4-FL anti-PSF-A546 8C-S-PSF V2.00	0	17. GFP-Imp-a4-FL and anti-PSF-A546_Pos017_S001	00-SrGbCckkXp96Wkvbi6SAag
6.15688	um	Nucleus	0.000	1.000	632	100000616	100000013	GFP-IMPa4-FL anti-PSF-A546 8C-S-PSF V2.00	0	17. GFP-Imp-a4-FL and anti-PSF-A546_Pos017_S001	00-SrGbCckkXp96Wkvbi6SAag
7.75928	um	Nucleus	0.000	1.000	633	100000617	100000014	GFP-IMPa4-FL anti-PSF-A546 8C-S-PSF V2.00	0	17. GFP-Imp-a4-FL and anti-PSF-A546_Pos017_S001	00-SrGbCckkXp96Wkvbi6SAag
5.36534	um	Nucleus	0.000	1.000	634	100000618	100000015	GFP-IMPa4-FL anti-PSF-A546 8C-S-PSF V2.00	0	17. GFP-Imp-a4-FL and anti-PSF-A546_Pos017_S001	00-SrGbCckkXp96Wkvbi6SAag
4.67337	um	Nucleus	0.000	1.000	635	100000619	100000016	GFP-IMPa4-FL anti-PSF-A546 8C-S-PSF V2.00	0	17. GFP-Imp-a4-FL and anti-PSF-A546_Pos017_S001	00-SrGbCckkXp96Wkvbi6SAag
6.98119	um	Nucleus	0.000	1.000	636	100000620	100000017	GFP-IMPa4-FL anti-PSF-A546 8C-S-PSF V2.00	0	17. GFP-Imp-a4-FL and anti-PSF-A546_Pos017_S001	00-SrGbCckkXp96Wkvbi6SAag
9.18868	um	Nucleus	0.000	1.000	637	100000621	100000018	GFP-IMPa4-FL anti-PSF-A546 8C-S-PSF V2.00	0	17. GFP-Imp-a4-FL and anti-PSF-A546_Pos017_S001	00-SrGbCckkXp96Wkvbi6SAag
4.16075	um	Nucleus	0.000	1.000	638	100000622	100000000	GFP-IMPa4-FL anti-PSF-A546 8C-S-PSF V2.00	0	17. GFP-Imp-a4-FL and anti-PSF-A546_Pos018_S001	00-CRZPUo2BP4nANNLioZY45B
4.36105	um	Nucleus	0.000	1.000	639	100000623	100000001	GFP-IMPa4-FL anti-PSF-A546 8C-S-PSF V2.00	0	17. GFP-Imp-a4-FL and anti-PSF-A546_Pos018_S001	00-CRZPUo2BP4nANNLioZY45B
4.79836	um	Nucleus	0.000	1.000	640	100000624	100000002	GFP-IMPa4-FL anti-PSF-A546 8C-S-PSF V2.00	0	17. GFP-Imp-a4-FL and anti-PSF-A546_Pos018_S001	00-CRZPUo2BP4nANNLioZY45B
5.65703	um	Nucleus	0.000	1.000	641	100000625	100000003	GFP-IMPa4-FL anti-PSF-A546 8C-S-PSF V2.00	0	17. GFP-Imp-a4-FL and anti-PSF-A546_Pos018_S001	00-CRZPUo2BP4nANNLioZY45B
6.63478	um	Nucleus	0.000	1.000	642	100000626	100000004	GFP-IMPa4-FL anti-PSF-A546 8C-S-PSF V2.00	0	17. GFP-Imp-a4-FL and anti-PSF-A546_Pos018_S001	00-CRZPUo2BP4nANNLioZY45B
7.22671	um	Nucleus	0.000	1.000	643	100000627	100000005	GFP-IMPa4-FL anti-PSF-A546 8C-S-PSF V2.00	0	17. GFP-Imp-a4-FL and anti-PSF-A546_Pos018_S001	00-CRZPUo2BP4nANNLioZY45B
3.78125	um	Nucleus	0.000	1.000	644	100000628	100000006	GFP-IMPa4-FL anti-PSF-A546 8C-S-PSF V2.00	0	17. GFP-Imp-a4-FL and anti-PSF-A546_Pos018_S001	00-CRZPUo2BP4nANNLioZY45B
8.10938	um	Nucleus	0.000	1.000	645	100000629	100000007	GFP-IMPa4-FL anti-PSF-A546 8C-S-PSF V2.00	0	17. GFP-Imp-a4-FL and anti-PSF-A546_Pos018_S001	00-CRZPUo2BP4nANNLioZY45B
6.03018	um	Nucleus	0.000	1.000	646	100000630	100000008	GFP-IMPa4-FL anti-PSF-A546 8C-S-PSF V2.00	0	17. GFP-Imp-a4-FL and anti-PSF-A546_Pos018_S001	00-CRZPUo2BP4nANNLioZY45B
6.63912	um	Nucleus	0.000	1.000	647	100000631	100000009	GFP-IMPa4-FL anti-PSF-A546 8C-S-PSF V2.00	0	17. GFP-Imp-a4-FL and anti-PSF-A546_Pos018_S001	00-CRZPUo2BP4nANNLioZY45B
4.74183	um	Nucleus	0.000	1.000	648	100000632	100000010	GFP-IMPa4-FL anti-PSF-A546 8C-S-PSF V2.00	0	17. GFP-Imp-a4-FL and anti-PSF-A546_Pos018_S001	00-CRZPUo2BP4nANNLioZY45B
7.29665	um	Nucleus	0.000	1.000	649	100000633	100000011	GFP-IMPa4-FL anti-PSF-A546 8C-S-PSF V2.00	0	17. GFP-Imp-a4-FL and anti-PSF-A546_Pos018_S001	00-CRZPUo2BP4nANNLioZY45B
4.77024	um	Nucleus	0.000	1.000	650	100000634	100000012	GFP-IMPa4-FL anti-PSF-A546 8C-S-PSF V2.00	0	17. GFP-Imp-a4-FL and anti-PSF-A546_Pos018_S001	00-CRZPUo2BP4nANNLioZY45B
5.73061	um	Nucleus	0.000	1.000	651	100000635	100000013	GFP-IMPa4-FL anti-PSF-A546 8C-S-PSF V2.00	0	17. GFP-Imp-a4-FL and anti-PSF-A546_Pos018_S001	00-CRZPUo2BP4nANNLioZY45B
6.64989	um	Nucleus	0.000	1.000	654	100000636	100000014	GFP-IMPa4-FL anti-PSF-A546 8C-S-PSF V2.00	0	17. GFP-Imp-a4-FL and anti-PSF-A546_Pos018_S001	00-CRZPUo2BP4nANNLioZY45B
6.89878	um	Nucleus	0.000	1.000	655	100000637	100000015	GFP-IMPa4-FL anti-PSF-A546 8C-S-PSF V2.00	0	17. GFP-Imp-a4-FL and anti-PSF-A546_Pos018_S001	00-CRZPUo2BP4nANNLioZY45B
6.86594	um	Nucleus	0.000	1.000	656	100000638	100000016	GFP-IMPa4-FL anti-PSF-A546 8C-S-PSF V2.00	0	17. GFP-Imp-a4-FL and anti-PSF-A546_Pos018_S001	00-CRZPUo2BP4nANNLioZY45B
7.2475	um	Nucleus	0.000	1.000	657	100000639	100000017	GFP-IMPa4-FL anti-PSF-A546 8C-S-PSF V2.00	0	17. GFP-Imp-a4-FL and anti-PSF-A546_Pos018_S001	00-CRZPUo2BP4nANNLioZY45B
5.90668	um	Nucleus	0.000	1.000	658	100000640	100000018	GFP-IMPa4-FL anti-PSF-A546 8C-S-PSF V2.00	0	17. GFP-Imp-a4-FL and anti-PSF-A546_Pos018_S001	00-CRZPUo2BP4nANNLioZY45B
6.53585	um	Nucleus	0.000	1.000	659	100000641	100000019	GFP-IMPa4-FL anti-PSF-A546 8C-S-PSF V2.00	0	17. GFP-Imp-a4-FL and anti-PSF-A546_Pos018_S001	00-CRZPUo2BP4nANNLioZY45B
7.62306	um	Nucleus	0.000	1.000	660	100000642	100000020	GFP-IMPa4-FL anti-PSF-A546 8C-S-PSF V2.00	0	17. GFP-Imp-a4-FL and anti-PSF-A546_Pos018_S001	00-CRZPUo2BP4nANNLioZY45B
5.2829	um	Nucleus	0.000	1.000	661	100000643	100000021	GFP-IMPa4-FL anti-PSF-A546 8C-S-PSF V2.00	0	17. GFP-Imp-a4-FL and anti-PSF-A546_Pos018_S001	00-CRZPUo2BP4nANNLioZY45B
8.89551	um	Nucleus	0.000	1.000	662	100000644	100000022	GFP-IMPa4-FL anti-PSF-A546 8C-S-PSF V2.00	0	17. GFP-Imp-a4-FL and anti-PSF-A546_Pos018_S001	00-CRZPUo2BP4nANNLioZY45B
6.82335	um	Nucleus	0.000	1.000	663	100000645	100000023	GFP-IMPa4-FL anti-PSF-A546 8C-S-PSF V2.00	0	17. GFP-Imp-a4-FL and anti-PSF-A546_Pos018_S001	00-CRZPUo2BP4nANNLioZY45B
5.87383	um	Nucleus	0.000	1.000	664	100000646	100000024	GFP-IMPa4-FL anti-PSF-A546 8C-S-PSF V2.00	0	17. GFP-Imp-a4-FL and anti-PSF-A546_Pos018_S001	00-CRZPUo2BP4nANNLioZY45B
5.98072	um	Nucleus	0.000	1.000	665	100000647	100000025	GFP-IMPa4-FL anti-PSF-A546 8C-S-PSF V2.00	0	17. GFP-Imp-a4-FL and anti-PSF-A546_Pos018_S001	00-CRZPUo2BP4nANNLioZY45B
6.9631	um	Nucleus	0.000	1.000	666	100000648	100000026	GFP-IMPa4-FL anti-PSF-A546 8C-S-PSF V2.00	0	17. GFP-Imp-a4-FL and anti-PSF-A546_Pos018_S001	00-CRZPUo2BP4nANNLioZY45B
6.3649	um	Nucleus	0.000	1.000	667	100000649	100000027	GFP-IMPa4-FL anti-PSF-A546 8C-S-PSF V2.00	0	17. GFP-Imp-a4-FL and anti-PSF-A546_Pos018_S001	00-CRZPUo2BP4nANNLioZY45B
6.45334	um	Nucleus	0.000	1.000	668	100000650	100000028	GFP-IMPa4-FL anti-PSF-A546 8C-S-PSF V2.00	0	17. GFP-Imp-a4-FL and anti-PSF-A546_Pos018_S001	00-CRZPUo2BP4nANNLioZY45B
7.53416	um	Nucleus	0.000	1.000	669	100000651	100000029	GFP-IMPa4-FL anti-PSF-A546 8C-S-PSF V2.00	0	17. GFP-Imp-a4-FL and anti-PSF-A546_Pos018_S001	00-CRZPUo2BP4nANNLioZY45B
6.62438	um	Nucleus	0.000	1.000	670	100000652	100000030	GFP-IMPa4-FL anti-PSF-A546 8C-S-PSF V2.00	0	17. GFP-Imp-a4-FL and anti-PSF-A546_Pos018_S001	00-CRZPUo2BP4nANNLioZY45B
6.55388	um	Nucleus	0.000	1.000	671	100000653	100000031	GFP-IMPa4-FL anti-PSF-A546 8C-S-PSF V2.00	0	17. GFP-Imp-a4-FL and anti-PSF-A546_Pos018_S001	00-CRZPUo2BP4nANNLioZY45B
6.08034	um	Nucleus	0.000	1.000	672	100000654	100000032	GFP-IMPa4-FL anti-PSF-A546 8C-S-PSF V2.00	0	17. GFP-Imp-a4-FL and anti-PSF-A546_Pos018_S001	00-CRZPUo2BP4nANNLioZY45B
4.95572	um	Nucleus	0.000	1.000	673	100000655	100000033	GFP-IMPa4-FL anti-PSF-A546 8C-S-PSF V2.00	0	17. GFP-Imp-a4-FL and anti-PSF-A546_Pos018_S001	00-CRZPUo2BP4nANNLioZY45B
4.80892	um	Nucleus	0.000	1.000	674	100000656	100000034	GFP-IMPa4-FL anti-PSF-A546 8C-S-PSF V2.00	0	17. GFP-Imp-a4-FL and anti-PSF-A546_Pos018_S001	00-CRZPUo2BP4nANNLioZY45B
7.52796	um	Nucleus	0.000	1.000	675	100000657	100000035	GFP-IMPa4-FL anti-PSF-A546 8C-S-PSF V2.00	0	17. GFP-Imp-a4-FL and anti-PSF-A546_Pos018_S001	00-CRZPUo2BP4nANNLioZY45B
4.49163	um	Nucleus	0.000	1.000	676	100000658	100000036	GFP-IMPa4-FL anti-PSF-A546 8C-S-PSF V2.00	0	17. GFP-Imp-a4-FL and anti-PSF-A546_Pos018_S001	00-CRZPUo2BP4nANNLioZY45B
4.56225	um	Nucleus	0.000	1.000	677	100000659	100000037	GFP-IMPa4-FL anti-PSF-A546 8C-S-PSF V2.00	0	17. GFP-Imp-a4-FL and anti-PSF-A546_Pos018_S001	00-CRZPUo2BP4nANNLioZY45B
4.22872	um	Nucleus	0.000	1.000	678	100000660	100000038	GFP-IMPa4-FL anti-PSF-A546 8C-S-PSF V2.00	0	17. GFP-Imp-a4-FL and anti-PSF-A546_Pos018_S001	00-CRZPUo2BP4nANNLioZY45B
5.75802	um	Nucleus	0.000	1.000	679	100000661	100000000	GFP-IMPa4-FL anti-PSF-A546 8C-S-PSF V2.00	0	17. GFP-Imp-a4-FL and anti-PSF-A546_Pos019_S001	00-x3hRF2rd4BCN7knM55RmFn
5.12088	um	Nucleus	0.000	1.000	680	100000662	100000001	GFP-IMPa4-FL anti-PSF-A546 8C-S-PSF V2.00	0	17. GFP-Imp-a4-FL and anti-PSF-A546_Pos019_S001	00-x3hRF2rd4BCN7knM55RmFn
6.38415	um	Nucleus	0.000	1.000	681	100000663	100000002	GFP-IMPa4-FL anti-PSF-A546 8C-S-PSF V2.00	0	17. GFP-Imp-a4-FL and anti-PSF-A546_Pos019_S001	00-x3hRF2rd4BCN7knM55RmFn
5.5142	um	Nucleus	0.000	1.000	682	100000664	100000003	GFP-IMPa4-FL anti-PSF-A546 8C-S-PSF V2.00	0	17. GFP-Imp-a4-FL and anti-PSF-A546_Pos019_S001	00-x3hRF2rd4BCN7knM55RmFn
6.49202	um	Nucleus	0.000	1.000	683	100000665	100000004	GFP-IMPa4-FL anti-PSF-A546 8C-S-PSF V2.00	0	17. GFP-Imp-a4-FL and anti-PSF-A546_Pos019_S001	00-x3hRF2rd4BCN7knM55RmFn
4.63949	um	Nucleus	0.000	1.000	684	100000666	100000005	GFP-IMPa4-FL anti-PSF-A546 8C-S-PSF V2.00	0	17. GFP-Imp-a4-FL and anti-PSF-A546_Pos019_S001	00-x3hRF2rd4BCN7knM55RmFn
6.25018	um	Nucleus	0.000	1.000	685	100000667	100000006	GFP-IMPa4-FL anti-PSF-A546 8C-S-PSF V2.00	0	17. GFP-Imp-a4-FL and anti-PSF-A546_Pos019_S001	00-x3hRF2rd4BCN7knM55RmFn
6.42005	um	Nucleus	0.000	1.000	686	100000668	100000007	GFP-IMPa4-FL anti-PSF-A546 8C-S-PSF V2.00	0	17. GFP-Imp-a4-FL and anti-PSF-A546_Pos019_S001	00-x3hRF2rd4BCN7knM55RmFn
7.7836	um	Nucleus	0.000	1.000	687	100000669	100000008	GFP-IMPa4-FL anti-PSF-A546 8C-S-PSF V2.00	0	17. GFP-Imp-a4-FL and anti-PSF-A546_Pos019_S001	00-x3hRF2rd4BCN7knM55RmFn
8.97774	um	Nucleus	0.000	1.000	688	100000670	100000009	GFP-IMPa4-FL anti-PSF-A546 8C-S-PSF V2.00	0	17. GFP-Imp-a4-FL and anti-PSF-A546_Pos019_S001	00-x3hRF2rd4BCN7knM55RmFn
5.39672	um	Nucleus	0.000	1.000	689	100000671	100000010	GFP-IMPa4-FL anti-PSF-A546 8C-S-PSF V2.00	0	17. GFP-Imp-a4-FL and anti-PSF-A546_Pos019_S001	00-x3hRF2rd4BCN7knM55RmFn
5.89153	um	Nucleus	0.000	1.000	690	100000672	100000011	GFP-IMPa4-FL anti-PSF-A546 8C-S-PSF V2.00	0	17. GFP-Imp-a4-FL and anti-PSF-A546_Pos019_S001	00-x3hRF2rd4BCN7knM55RmFn
5.51083	um	Nucleus	0.000	1.000	691	100000673	100000012	GFP-IMPa4-FL anti-PSF-A546 8C-S-PSF V2.00	0	17. GFP-Imp-a4-FL and anti-PSF-A546_Pos019_S001	00-x3hRF2rd4BCN7knM55RmFn
5.48403	um	Nucleus	0.000	1.000	692	100000674	100000013	GFP-IMPa4-FL anti-PSF-A546 8C-S-PSF V2.00	0	17. GFP-Imp-a4-FL and anti-PSF-A546_Pos019_S001	00-x3hRF2rd4BCN7knM55RmFn
5.20167	um	Nucleus	0.000	1.000	693	100000675	100000014	GFP-IMPa4-FL anti-PSF-A546 8C-S-PSF V2.00	0	17. GFP-Imp-a4-FL and anti-PSF-A546_Pos019_S001	00-x3hRF2rd4BCN7knM55RmFn
4.72819	um	Nucleus	0.000	1.000	694	100000676	100000015	GFP-IMPa4-FL anti-PSF-A546 8C-S-PSF V2.00	0	17. GFP-Imp-a4-FL and anti-PSF-A546_Pos019_S001	00-x3hRF2rd4BCN7knM55RmFn
7.49854	um	Nucleus	0.000	1.000	695	100000677	100000016	GFP-IMPa4-FL anti-PSF-A546 8C-S-PSF V2.00	0	17. GFP-Imp-a4-FL and anti-PSF-A546_Pos019_S001	00-x3hRF2rd4BCN7knM55RmFn
6.13597	um	Nucleus	0.000	1.000	696	100000678	100000017	GFP-IMPa4-FL anti-PSF-A546 8C-S-PSF V2.00	0	17. GFP-Imp-a4-FL and anti-PSF-A546_Pos019_S001	00-x3hRF2rd4BCN7knM55RmFn
6.28352	um	Nucleus	0.000	1.000	697	100000679	100000018	GFP-IMPa4-FL anti-PSF-A546 8C-S-PSF V2.00	0	17. GFP-Imp-a4-FL and anti-PSF-A546_Pos019_S001	00-x3hRF2rd4BCN7knM55RmFn
5.31243	um	Nucleus	0.000	1.000	698	100000680	100000019	GFP-IMPa4-FL anti-PSF-A546 8C-S-PSF V2.00	0	17. GFP-Imp-a4-FL and anti-PSF-A546_Pos019_S001	00-x3hRF2rd4BCN7knM55RmFn
7.28183	um	Nucleus	0.000	1.000	699	100000681	100000020	GFP-IMPa4-FL anti-PSF-A546 8C-S-PSF V2.00	0	17. GFP-Imp-a4-FL and anti-PSF-A546_Pos019_S001	00-x3hRF2rd4BCN7knM55RmFn
6.84852	um	Nucleus	0.000	1.000	701	100000682	100000021	GFP-IMPa4-FL anti-PSF-A546 8C-S-PSF V2.00	0	17. GFP-Imp-a4-FL and anti-PSF-A546_Pos019_S001	00-x3hRF2rd4BCN7knM55RmFn
5.82384	um	Nucleus	0.000	1.000	702	100000683	100000022	GFP-IMPa4-FL anti-PSF-A546 8C-S-PSF V2.00	0	17. GFP-Imp-a4-FL and anti-PSF-A546_Pos019_S001	00-x3hRF2rd4BCN7knM55RmFn
6.05257	um	Nucleus	0.000	1.000	703	100000684	100000023	GFP-IMPa4-FL anti-PSF-A546 8C-S-PSF V2.00	0	17. GFP-Imp-a4-FL and anti-PSF-A546_Pos019_S001	00-x3hRF2rd4BCN7knM55RmFn
5.70961	um	Nucleus	0.000	1.000	704	100000685	100000024	GFP-IMPa4-FL anti-PSF-A546 8C-S-PSF V2.00	0	17. GFP-Imp-a4-FL and anti-PSF-A546_Pos019_S001	00-x3hRF2rd4BCN7knM55RmFn
8.54142	um	Nucleus	0.000	1.000	705	100000686	100000025	GFP-IMPa4-FL anti-PSF-A546 8C-S-PSF V2.00	0	17. GFP-Imp-a4-FL and anti-PSF-A546_Pos019_S001	00-x3hRF2rd4BCN7knM55RmFn
6.3112	um	Nucleus	0.000	1.000	706	100000687	100000026	GFP-IMPa4-FL anti-PSF-A546 8C-S-PSF V2.00	0	17. GFP-Imp-a4-FL and anti-PSF-A546_Pos019_S001	00-x3hRF2rd4BCN7knM55RmFn
8.34511	um	Nucleus	0.000	1.000	707	100000688	100000027	GFP-IMPa4-FL anti-PSF-A546 8C-S-PSF V2.00	0	17. GFP-Imp-a4-FL and anti-PSF-A546_Pos019_S001	00-x3hRF2rd4BCN7knM55RmFn
5.14095	um	Nucleus	0.000	1.000	708	100000689	100000028	GFP-IMPa4-FL anti-PSF-A546 8C-S-PSF V2.00	0	17. GFP-Imp-a4-FL and anti-PSF-A546_Pos019_S001	00-x3hRF2rd4BCN7knM55RmFn
5.80163	um	Nucleus	0.000	1.000	709	100000690	100000029	GFP-IMPa4-FL anti-PSF-A546 8C-S-PSF V2.00	0	17. GFP-Imp-a4-FL and anti-PSF-A546_Pos019_S001	00-x3hRF2rd4BCN7knM55RmFn
5.95022	um	Nucleus	0.000	1.000	710	100000691	100000030	GFP-IMPa4-FL anti-PSF-A546 8C-S-PSF V2.00	0	17. GFP-Imp-a4-FL and anti-PSF-A546_Pos019_S001	00-x3hRF2rd4BCN7knM55RmFn
7.67972	um	Nucleus	0.000	1.000	711	100000692	100000031	GFP-IMPa4-FL anti-PSF-A546 8C-S-PSF V2.00	0	17. GFP-Imp-a4-FL and anti-PSF-A546_Pos019_S001	00-x3hRF2rd4BCN7knM55RmFn
6.52443	um	Nucleus	0.000	1.000	712	100000693	100000032	GFP-IMPa4-FL anti-PSF-A546 8C-S-PSF V2.00	0	17. GFP-Imp-a4-FL and anti-PSF-A546_Pos019_S001	00-x3hRF2rd4BCN7knM55RmFn
5.80479	um	Nucleus	0.000	1.000	713	100000694	100000033	GFP-IMPa4-FL anti-PSF-A546 8C-S-PSF V2.00	0	17. GFP-Imp-a4-FL and anti-PSF-A546_Pos019_S001	00-x3hRF2rd4BCN7knM55RmFn
4.87184	um	Nucleus	0.000	1.000	714	100000695	100000034	GFP-IMPa4-FL anti-PSF-A546 8C-S-PSF V2.00	0	17. GFP-Imp-a4-FL and anti-PSF-A546_Pos019_S001	00-x3hRF2rd4BCN7knM55RmFn
5.56007	um	Nucleus	0.000	1.000	715	100000696	100000035	GFP-IMPa4-FL anti-PSF-A546 8C-S-PSF V2.00	0	17. GFP-Imp-a4-FL and anti-PSF-A546_Pos019_S001	00-x3hRF2rd4BCN7knM55RmFn
5.34153	um	Nucleus	0.000	1.000	716	100000697	100000036	GFP-IMPa4-FL anti-PSF-A546 8C-S-PSF V2.00	0	17. GFP-Imp-a4-FL and anti-PSF-A546_Pos019_S001	00-x3hRF2rd4BCN7knM55RmFn
4.84421	um	Nucleus	0.000	1.000	717	100000698	100000037	GFP-IMPa4-FL anti-PSF-A546 8C-S-PSF V2.00	0	17. GFP-Imp-a4-FL and anti-PSF-A546_Pos019_S001	00-x3hRF2rd4BCN7knM55RmFn
5.98632	um	Nucleus	0.000	1.000	718	100000699	100000038	GFP-IMPa4-FL anti-PSF-A546 8C-S-PSF V2.00	0	17. GFP-Imp-a4-FL and anti-PSF-A546_Pos019_S001	00-x3hRF2rd4BCN7knM55RmFn
5.83605	um	Nucleus	0.000	1.000	719	100000700	100000039	GFP-IMPa4-FL anti-PSF-A546 8C-S-PSF V2.00	0	17. GFP-Imp-a4-FL and anti-PSF-A546_Pos019_S001	00-x3hRF2rd4BCN7knM55RmFn
4.90494	um	Nucleus	0.000	1.000	720	100000701	100000040	GFP-IMPa4-FL anti-PSF-A546 8C-S-PSF V2.00	0	17. GFP-Imp-a4-FL and anti-PSF-A546_Pos019_S001	00-x3hRF2rd4BCN7knM55RmFn
5.37557	um	Nucleus	0.000	1.000	721	100000702	100000041	GFP-IMPa4-FL anti-PSF-A546 8C-S-PSF V2.00	0	17. GFP-Imp-a4-FL and anti-PSF-A546_Pos019_S001	00-x3hRF2rd4BCN7knM55RmFn
7.28388	um	Nucleus	0.000	1.000	722	100000703	100000042	GFP-IMPa4-FL anti-PSF-A546 8C-S-PSF V2.00	0	17. GFP-Imp-a4-FL and anti-PSF-A546_Pos019_S001	00-x3hRF2rd4BCN7knM55RmFn
5.59376	um	Nucleus	0.000	1.000	723	100000704	100000043	GFP-IMPa4-FL anti-PSF-A546 8C-S-PSF V2.00	0	17. GFP-Imp-a4-FL and anti-PSF-A546_Pos019_S001	00-x3hRF2rd4BCN7knM55RmFn
5.73282	um	Nucleus	0.000	1.000	724	100000705	100000044	GFP-IMPa4-FL anti-PSF-A546 8C-S-PSF V2.00	0	17. GFP-Imp-a4-FL and anti-PSF-A546_Pos019_S001	00-x3hRF2rd4BCN7knM55RmFn
7.66237	um	Nucleus	0.000	1.000	725	100000706	100000045	GFP-IMPa4-FL anti-PSF-A546 8C-S-PSF V2.00	0	17. GFP-Imp-a4-FL and anti-PSF-A546_Pos019_S001	00-x3hRF2rd4BCN7knM55RmFn
3.59226	um	Nucleus	0.000	1.000	726	100000707	100000046	GFP-IMPa4-FL anti-PSF-A546 8C-S-PSF V2.00	0	17. GFP-Imp-a4-FL and anti-PSF-A546_Pos019_S001	00-x3hRF2rd4BCN7knM55RmFn
5.38494	um	Nucleus	0.000	1.000	727	100000708	100000047	GFP-IMPa4-FL anti-PSF-A546 8C-S-PSF V2.00	0	17. GFP-Imp-a4-FL and anti-PSF-A546_Pos019_S001	00-x3hRF2rd4BCN7knM55RmFn
7.68089	um	Nucleus	0.000	1.000	728	100000709	100000048	GFP-IMPa4-FL anti-PSF-A546 8C-S-PSF V2.00	0	17. GFP-Imp-a4-FL and anti-PSF-A546_Pos019_S001	00-x3hRF2rd4BCN7knM55RmFn
5.02397	um	Nucleus	0.000	1.000	729	100000710	100000049	GFP-IMPa4-FL anti-PSF-A546 8C-S-PSF V2.00	0	17. GFP-Imp-a4-FL and anti-PSF-A546_Pos019_S001	00-x3hRF2rd4BCN7knM55RmFn
5.38378	um	Nucleus	0.000	1.000	730	100000711	100000050	GFP-IMPa4-FL anti-PSF-A546 8C-S-PSF V2.00	0	17. GFP-Imp-a4-FL and anti-PSF-A546_Pos019_S001	00-x3hRF2rd4BCN7knM55RmFn
5.08227	um	Nucleus	0.000	1.000	731	100000712	100000000	GFP-IMPa4-FL anti-PSF-A546 8C-S-PSF V2.00	0	17. GFP-Imp-a4-FL and anti-PSF-A546_Pos020_S001	00-iezAJa87VN9XRCEHjTeRmB
5.33612	um	Nucleus	0.000	1.000	732	100000713	100000001	GFP-IMPa4-FL anti-PSF-A546 8C-S-PSF V2.00	0	17. GFP-Imp-a4-FL and anti-PSF-A546_Pos020_S001	00-iezAJa87VN9XRCEHjTeRmB
5.10568	um	Nucleus	0.000	1.000	733	100000714	100000002	GFP-IMPa4-FL anti-PSF-A546 8C-S-PSF V2.00	0	17. GFP-Imp-a4-FL and anti-PSF-A546_Pos020_S001	00-iezAJa87VN9XRCEHjTeRmB
5.53143	um	Nucleus	0.000	1.000	734	100000715	100000003	GFP-IMPa4-FL anti-PSF-A546 8C-S-PSF V2.00	0	17. GFP-Imp-a4-FL and anti-PSF-A546_Pos020_S001	00-iezAJa87VN9XRCEHjTeRmB
4.62379	um	Nucleus	0.000	1.000	736	100000716	100000004	GFP-IMPa4-FL anti-PSF-A546 8C-S-PSF V2.00	0	17. GFP-Imp-a4-FL and anti-PSF-A546_Pos020_S001	00-iezAJa87VN9XRCEHjTeRmB
6.76772	um	Nucleus	0.000	1.000	737	100000717	100000005	GFP-IMPa4-FL anti-PSF-A546 8C-S-PSF V2.00	0	17. GFP-Imp-a4-FL and anti-PSF-A546_Pos020_S001	00-iezAJa87VN9XRCEHjTeRmB
6.42726	um	Nucleus	0.000	1.000	738	100000718	100000006	GFP-IMPa4-FL anti-PSF-A546 8C-S-PSF V2.00	0	17. GFP-Imp-a4-FL and anti-PSF-A546_Pos020_S001	00-iezAJa87VN9XRCEHjTeRmB
5.82645	um	Nucleus	0.000	1.000	739	100000719	100000007	GFP-IMPa4-FL anti-PSF-A546 8C-S-PSF V2.00	0	17. GFP-Imp-a4-FL and anti-PSF-A546_Pos020_S001	00-iezAJa87VN9XRCEHjTeRmB
6.30741	um	Nucleus	0.000	1.000	740	100000720	100000008	GFP-IMPa4-FL anti-PSF-A546 8C-S-PSF V2.00	0	17. GFP-Imp-a4-FL and anti-PSF-A546_Pos020_S001	00-iezAJa87VN9XRCEHjTeRmB
6.1822	um	Nucleus	0.000	1.000	741	100000721	100000009	GFP-IMPa4-FL anti-PSF-A546 8C-S-PSF V2.00	0	17. GFP-Imp-a4-FL and anti-PSF-A546_Pos020_S001	00-iezAJa87VN9XRCEHjTeRmB
6.56293	um	Nucleus	0.000	1.000	742	100000722	100000010	GFP-IMPa4-FL anti-PSF-A546 8C-S-PSF V2.00	0	17. GFP-Imp-a4-FL and anti-PSF-A546_Pos020_S001	00-iezAJa87VN9XRCEHjTeRmB
6.91556	um	Nucleus	0.000	1.000	743	100000723	100000011	GFP-IMPa4-FL anti-PSF-A546 8C-S-PSF V2.00	0	17. GFP-Imp-a4-FL and anti-PSF-A546_Pos020_S001	00-iezAJa87VN9XRCEHjTeRmB
5.97749	um	Nucleus	0.000	1.000	744	100000724	100000012	GFP-IMPa4-FL anti-PSF-A546 8C-S-PSF V2.00	0	17. GFP-Imp-a4-FL and anti-PSF-A546_Pos020_S001	00-iezAJa87VN9XRCEHjTeRmB
7.3247	um	Nucleus	0.000	1.000	745	100000725	100000013	GFP-IMPa4-FL anti-PSF-A546 8C-S-PSF V2.00	0	17. GFP-Imp-a4-FL and anti-PSF-A546_Pos020_S001	00-iezAJa87VN9XRCEHjTeRmB
6.27471	um	Nucleus	0.000	1.000	746	100000726	100000014	GFP-IMPa4-FL anti-PSF-A546 8C-S-PSF V2.00	0	17. GFP-Imp-a4-FL and anti-PSF-A546_Pos020_S001	00-iezAJa87VN9XRCEHjTeRmB
5.86976	um	Nucleus	0.000	1.000	747	100000727	100000015	GFP-IMPa4-FL anti-PSF-A546 8C-S-PSF V2.00	0	17. GFP-Imp-a4-FL and anti-PSF-A546_Pos020_S001	00-iezAJa87VN9XRCEHjTeRmB
4.67358	um	Nucleus	0.000	1.000	748	100000728	100000016	GFP-IMPa4-FL anti-PSF-A546 8C-S-PSF V2.00	0	17. GFP-Imp-a4-FL and anti-PSF-A546_Pos020_S001	00-iezAJa87VN9XRCEHjTeRmB
3.85203	um	Nucleus	0.000	1.000	749	100000729	100000017	GFP-IMPa4-FL anti-PSF-A546 8C-S-PSF V2.00	0	17. GFP-Imp-a4-FL and anti-PSF-A546_Pos020_S001	00-iezAJa87VN9XRCEHjTeRmB
5.46157	um	Nucleus	0.000	1.000	750	100000730	100000018	GFP-IMPa4-FL anti-PSF-A546 8C-S-PSF V2.00	0	17. GFP-Imp-a4-FL and anti-PSF-A546_Pos020_S001	00-iezAJa87VN9XRCEHjTeRmB
7.91122	um	Nucleus	0.000	1.000	751	100000731	100000019	GFP-IMPa4-FL anti-PSF-A546 8C-S-PSF V2.00	0	17. GFP-Imp-a4-FL and anti-PSF-A546_Pos020_S001	00-iezAJa87VN9XRCEHjTeRmB
7.0722	um	Nucleus	0.000	1.000	752	100000732	100000020	GFP-IMPa4-FL anti-PSF-A546 8C-S-PSF V2.00	0	17. GFP-Imp-a4-FL and anti-PSF-A546_Pos020_S001	00-iezAJa87VN9XRCEHjTeRmB
4.98956	um	Nucleus	0.000	1.000	753	100000733	100000021	GFP-IMPa4-FL anti-PSF-A546 8C-S-PSF V2.00	0	17. GFP-Imp-a4-FL and anti-PSF-A546_Pos020_S001	00-iezAJa87VN9XRCEHjTeRmB
8.18519	um	Nucleus	0.000	1.000	754	100000734	100000022	GFP-IMPa4-FL anti-PSF-A546 8C-S-PSF V2.00	0	17. GFP-Imp-a4-FL and anti-PSF-A546_Pos020_S001	00-iezAJa87VN9XRCEHjTeRmB
4.92259	um	Nucleus	0.000	1.000	755	100000735	100000023	GFP-IMPa4-FL anti-PSF-A546 8C-S-PSF V2.00	0	17. GFP-Imp-a4-FL and anti-PSF-A546_Pos020_S001	00-iezAJa87VN9XRCEHjTeRmB
6.0121	um	Nucleus	0.000	1.000	756	100000736	100000024	GFP-IMPa4-FL anti-PSF-A546 8C-S-PSF V2.00	0	17. GFP-Imp-a4-FL and anti-PSF-A546_Pos020_S001	00-iezAJa87VN9XRCEHjTeRmB
6.17189	um	Nucleus	0.000	1.000	757	100000737	100000025	GFP-IMPa4-FL anti-PSF-A546 8C-S-PSF V2.00	0	17. GFP-Imp-a4-FL and anti-PSF-A546_Pos020_S001	00-iezAJa87VN9XRCEHjTeRmB
6.23388	um	Nucleus	0.000	1.000	758	100000738	100000026	GFP-IMPa4-FL anti-PSF-A546 8C-S-PSF V2.00	0	17. GFP-Imp-a4-FL and anti-PSF-A546_Pos020_S001	00-iezAJa87VN9XRCEHjTeRmB
6.79205	um	Nucleus	0.000	1.000	759	100000739	100000027	GFP-IMPa4-FL anti-PSF-A546 8C-S-PSF V2.00	0	17. GFP-Imp-a4-FL and anti-PSF-A546_Pos020_S001	00-iezAJa87VN9XRCEHjTeRmB
7.14016	um	Nucleus	0.000	1.000	760	100000740	100000028	GFP-IMPa4-FL anti-PSF-A546 8C-S-PSF V2.00	0	17. GFP-Imp-a4-FL and anti-PSF-A546_Pos020_S001	00-iezAJa87VN9XRCEHjTeRmB
4.80324	um	Nucleus	0.000	1.000	761	100000741	100000029	GFP-IMPa4-FL anti-PSF-A546 8C-S-PSF V2.00	0	17. GFP-Imp-a4-FL and anti-PSF-A546_Pos020_S001	00-iezAJa87VN9XRCEHjTeRmB
5.44825	um	Nucleus	0.000	1.000	762	100000742	100000030	GFP-IMPa4-FL anti-PSF-A546 8C-S-PSF V2.00	0	17. GFP-Imp-a4-FL and anti-PSF-A546_Pos020_S001	00-iezAJa87VN9XRCEHjTeRmB
4.34769	um	Nucleus	0.000	1.000	763	100000743	100000031	GFP-IMPa4-FL anti-PSF-A546 8C-S-PSF V2.00	0	17. GFP-Imp-a4-FL and anti-PSF-A546_Pos020_S001	00-iezAJa87VN9XRCEHjTeRmB
6.15206	um	Nucleus	0.000	1.000	764	100000744	100000032	GFP-IMPa4-FL anti-PSF-A546 8C-S-PSF V2.00	0	17. GFP-Imp-a4-FL and anti-PSF-A546_Pos020_S001	00-iezAJa87VN9XRCEHjTeRmB
6.42257	um	Nucleus	0.000	1.000	765	100000745	100000033	GFP-IMPa4-FL anti-PSF-A546 8C-S-PSF V2.00	0	17. GFP-Imp-a4-FL and anti-PSF-A546_Pos020_S001	00-iezAJa87VN9XRCEHjTeRmB
5.30988	um	Nucleus	0.000	1.000	766	100000746	100000034	GFP-IMPa4-FL anti-PSF-A546 8C-S-PSF V2.00	0	17. GFP-Imp-a4-FL and anti-PSF-A546_Pos020_S001	00-iezAJa87VN9XRCEHjTeRmB
7.22536	um	Nucleus	0.000	1.000	767	100000747	100000035	GFP-IMPa4-FL anti-PSF-A546 8C-S-PSF V2.00	0	17. GFP-Imp-a4-FL and anti-PSF-A546_Pos020_S001	00-iezAJa87VN9XRCEHjTeRmB
6.70123	um	Nucleus	0.000	1.000	768	100000748	100000036	GFP-IMPa4-FL anti-PSF-A546 8C-S-PSF V2.00	0	17. GFP-Imp-a4-FL and anti-PSF-A546_Pos020_S001	00-iezAJa87VN9XRCEHjTeRmB
4.42846	um	Nucleus	0.000	1.000	769	100000749	100000037	GFP-IMPa4-FL anti-PSF-A546 8C-S-PSF V2.00	0	17. GFP-Imp-a4-FL and anti-PSF-A546_Pos020_S001	00-iezAJa87VN9XRCEHjTeRmB
7.09595	um	Nucleus	0.000	1.000	770	100000750	100000038	GFP-IMPa4-FL anti-PSF-A546 8C-S-PSF V2.00	0	17. GFP-Imp-a4-FL and anti-PSF-A546_Pos020_S001	00-iezAJa87VN9XRCEHjTeRmB
7.20193	um	Nucleus	0.000	1.000	771	100000751	100000039	GFP-IMPa4-FL anti-PSF-A546 8C-S-PSF V2.00	0	17. GFP-Imp-a4-FL and anti-PSF-A546_Pos020_S001	00-iezAJa87VN9XRCEHjTeRmB
6.93509	um	Nucleus	0.000	1.000	772	100000752	100000000	GFP-IMPa4-FL anti-PSF-A546 8C-S-PSF V2.00	0	17. GFP-Imp-a4-FL and anti-PSF-A546_Pos021_S001	00-hzefg6H2S2ruoUAJ26bYsX
5.24656	um	Nucleus	0.000	1.000	773	100000753	100000001	GFP-IMPa4-FL anti-PSF-A546 8C-S-PSF V2.00	0	17. GFP-Imp-a4-FL and anti-PSF-A546_Pos021_S001	00-hzefg6H2S2ruoUAJ26bYsX
5.35151	um	Nucleus	0.000	1.000	774	100000754	100000002	GFP-IMPa4-FL anti-PSF-A546 8C-S-PSF V2.00	0	17. GFP-Imp-a4-FL and anti-PSF-A546_Pos021_S001	00-hzefg6H2S2ruoUAJ26bYsX
5.96851	um	Nucleus	0.000	1.000	775	100000755	100000003	GFP-IMPa4-FL anti-PSF-A546 8C-S-PSF V2.00	0	17. GFP-Imp-a4-FL and anti-PSF-A546_Pos021_S001	00-hzefg6H2S2ruoUAJ26bYsX
4.99557	um	Nucleus	0.000	1.000	776	100000756	100000004	GFP-IMPa4-FL anti-PSF-A546 8C-S-PSF V2.00	0	17. GFP-Imp-a4-FL and anti-PSF-A546_Pos021_S001	00-hzefg6H2S2ruoUAJ26bYsX
6.79077	um	Nucleus	0.000	1.000	777	100000757	100000005	GFP-IMPa4-FL anti-PSF-A546 8C-S-PSF V2.00	0	17. GFP-Imp-a4-FL and anti-PSF-A546_Pos021_S001	00-hzefg6H2S2ruoUAJ26bYsX
6.36285	um	Nucleus	0.000	1.000	778	100000758	100000006	GFP-IMPa4-FL anti-PSF-A546 8C-S-PSF V2.00	0	17. GFP-Imp-a4-FL and anti-PSF-A546_Pos021_S001	00-hzefg6H2S2ruoUAJ26bYsX
6.70308	um	Nucleus	0.000	1.000	779	100000759	100000007	GFP-IMPa4-FL anti-PSF-A546 8C-S-PSF V2.00	0	17. GFP-Imp-a4-FL and anti-PSF-A546_Pos021_S001	00-hzefg6H2S2ruoUAJ26bYsX
6.57215	um	Nucleus	0.000	1.000	780	100000760	100000008	GFP-IMPa4-FL anti-PSF-A546 8C-S-PSF V2.00	0	17. GFP-Imp-a4-FL and anti-PSF-A546_Pos021_S001	00-hzefg6H2S2ruoUAJ26bYsX
6.11362	um	Nucleus	0.000	1.000	781	100000761	100000009	GFP-IMPa4-FL anti-PSF-A546 8C-S-PSF V2.00	0	17. GFP-Imp-a4-FL and anti-PSF-A546_Pos021_S001	00-hzefg6H2S2ruoUAJ26bYsX
8.55071	um	Nucleus	0.000	1.000	782	100000762	100000010	GFP-IMPa4-FL anti-PSF-A546 8C-S-PSF V2.00	0	17. GFP-Imp-a4-FL and anti-PSF-A546_Pos021_S001	00-hzefg6H2S2ruoUAJ26bYsX
4.3425	um	Nucleus	0.000	1.000	783	100000763	100000011	GFP-IMPa4-FL anti-PSF-A546 8C-S-PSF V2.00	0	17. GFP-Imp-a4-FL and anti-PSF-A546_Pos021_S001	00-hzefg6H2S2ruoUAJ26bYsX
9.57376	um	Nucleus	0.000	1.000	784	100000764	100000012	GFP-IMPa4-FL anti-PSF-A546 8C-S-PSF V2.00	0	17. GFP-Imp-a4-FL and anti-PSF-A546_Pos021_S001	00-hzefg6H2S2ruoUAJ26bYsX
7.15481	um	Nucleus	0.000	1.000	785	100000765	100000013	GFP-IMPa4-FL anti-PSF-A546 8C-S-PSF V2.00	0	17. GFP-Imp-a4-FL and anti-PSF-A546_Pos021_S001	00-hzefg6H2S2ruoUAJ26bYsX
5.64955	um	Nucleus	0.000	1.000	786	100000766	100000014	GFP-IMPa4-FL anti-PSF-A546 8C-S-PSF V2.00	0	17. GFP-Imp-a4-FL and anti-PSF-A546_Pos021_S001	00-hzefg6H2S2ruoUAJ26bYsX
6.46383	um	Nucleus	0.000	1.000	787	100000767	100000015	GFP-IMPa4-FL anti-PSF-A546 8C-S-PSF V2.00	0	17. GFP-Imp-a4-FL and anti-PSF-A546_Pos021_S001	00-hzefg6H2S2ruoUAJ26bYsX
4.73777	um	Nucleus	0.000	1.000	788	100000768	100000016	GFP-IMPa4-FL anti-PSF-A546 8C-S-PSF V2.00	0	17. GFP-Imp-a4-FL and anti-PSF-A546_Pos021_S001	00-hzefg6H2S2ruoUAJ26bYsX
3.94882	um	Nucleus	0.000	1.000	789	100000769	100000017	GFP-IMPa4-FL anti-PSF-A546 8C-S-PSF V2.00	0	17. GFP-Imp-a4-FL and anti-PSF-A546_Pos021_S001	00-hzefg6H2S2ruoUAJ26bYsX
7.22366	um	Nucleus	0.000	1.000	790	100000770	100000018	GFP-IMPa4-FL anti-PSF-A546 8C-S-PSF V2.00	0	17. GFP-Imp-a4-FL and anti-PSF-A546_Pos021_S001	00-hzefg6H2S2ruoUAJ26bYsX
6.9626	um	Nucleus	0.000	1.000	791	100000771	100000019	GFP-IMPa4-FL anti-PSF-A546 8C-S-PSF V2.00	0	17. GFP-Imp-a4-FL and anti-PSF-A546_Pos021_S001	00-hzefg6H2S2ruoUAJ26bYsX
5.34557	um	Nucleus	0.000	1.000	792	100000772	100000020	GFP-IMPa4-FL anti-PSF-A546 8C-S-PSF V2.00	0	17. GFP-Imp-a4-FL and anti-PSF-A546_Pos021_S001	00-hzefg6H2S2ruoUAJ26bYsX
5.28574	um	Nucleus	0.000	1.000	793	100000773	100000021	GFP-IMPa4-FL anti-PSF-A546 8C-S-PSF V2.00	0	17. GFP-Imp-a4-FL and anti-PSF-A546_Pos021_S001	00-hzefg6H2S2ruoUAJ26bYsX
6.82479	um	Nucleus	0.000	1.000	794	100000774	100000022	GFP-IMPa4-FL anti-PSF-A546 8C-S-PSF V2.00	0	17. GFP-Imp-a4-FL and anti-PSF-A546_Pos021_S001	00-hzefg6H2S2ruoUAJ26bYsX
4.73485	um	Nucleus	0.000	1.000	795	100000775	100000023	GFP-IMPa4-FL anti-PSF-A546 8C-S-PSF V2.00	0	17. GFP-Imp-a4-FL and anti-PSF-A546_Pos021_S001	00-hzefg6H2S2ruoUAJ26bYsX
7.70404	um	Nucleus	0.000	1.000	796	100000776	100000024	GFP-IMPa4-FL anti-PSF-A546 8C-S-PSF V2.00	0	17. GFP-Imp-a4-FL and anti-PSF-A546_Pos021_S001	00-hzefg6H2S2ruoUAJ26bYsX
7.64364	um	Nucleus	0.000	1.000	797	100000777	100000025	GFP-IMPa4-FL anti-PSF-A546 8C-S-PSF V2.00	0	17. GFP-Imp-a4-FL and anti-PSF-A546_Pos021_S001	00-hzefg6H2S2ruoUAJ26bYsX
5.64667	um	Nucleus	0.000	1.000	798	100000778	100000026	GFP-IMPa4-FL anti-PSF-A546 8C-S-PSF V2.00	0	17. GFP-Imp-a4-FL and anti-PSF-A546_Pos021_S001	00-hzefg6H2S2ruoUAJ26bYsX
7.40067	um	Nucleus	0.000	1.000	799	100000779	100000027	GFP-IMPa4-FL anti-PSF-A546 8C-S-PSF V2.00	0	17. GFP-Imp-a4-FL and anti-PSF-A546_Pos021_S001	00-hzefg6H2S2ruoUAJ26bYsX
9.4456	um	Nucleus	0.000	1.000	800	100000780	100000028	GFP-IMPa4-FL anti-PSF-A546 8C-S-PSF V2.00	0	17. GFP-Imp-a4-FL and anti-PSF-A546_Pos021_S001	00-hzefg6H2S2ruoUAJ26bYsX
10.1857	um	Nucleus	0.000	1.000	801	100000781	100000029	GFP-IMPa4-FL anti-PSF-A546 8C-S-PSF V2.00	0	17. GFP-Imp-a4-FL and anti-PSF-A546_Pos021_S001	00-hzefg6H2S2ruoUAJ26bYsX
5.82711	um	Nucleus	0.000	1.000	802	100000782	100000030	GFP-IMPa4-FL anti-PSF-A546 8C-S-PSF V2.00	0	17. GFP-Imp-a4-FL and anti-PSF-A546_Pos021_S001	00-hzefg6H2S2ruoUAJ26bYsX
9.94382	um	Nucleus	0.000	1.000	803	100000783	100000031	GFP-IMPa4-FL anti-PSF-A546 8C-S-PSF V2.00	0	17. GFP-Imp-a4-FL and anti-PSF-A546_Pos021_S001	00-hzefg6H2S2ruoUAJ26bYsX
5.43159	um	Nucleus	0.000	1.000	804	100000784	100000032	GFP-IMPa4-FL anti-PSF-A546 8C-S-PSF V2.00	0	17. GFP-Imp-a4-FL and anti-PSF-A546_Pos021_S001	00-hzefg6H2S2ruoUAJ26bYsX
9.46254	um	Nucleus	0.000	1.000	805	100000785	100000033	GFP-IMPa4-FL anti-PSF-A546 8C-S-PSF V2.00	0	17. GFP-Imp-a4-FL and anti-PSF-A546_Pos021_S001	00-hzefg6H2S2ruoUAJ26bYsX
5.44517	um	Nucleus	0.000	1.000	806	100000786	100000034	GFP-IMPa4-FL anti-PSF-A546 8C-S-PSF V2.00	0	17. GFP-Imp-a4-FL and anti-PSF-A546_Pos021_S001	00-hzefg6H2S2ruoUAJ26bYsX
4.47256	um	Nucleus	0.000	1.000	807	100000787	100000035	GFP-IMPa4-FL anti-PSF-A546 8C-S-PSF V2.00	0	17. GFP-Imp-a4-FL and anti-PSF-A546_Pos021_S001	00-hzefg6H2S2ruoUAJ26bYsX
4.55397	um	Nucleus	0.000	1.000	808	100000788	100000036	GFP-IMPa4-FL anti-PSF-A546 8C-S-PSF V2.00	0	17. GFP-Imp-a4-FL and anti-PSF-A546_Pos021_S001	00-hzefg6H2S2ruoUAJ26bYsX
4.81263	um	Nucleus	0.000	1.000	809	100000789	100000037	GFP-IMPa4-FL anti-PSF-A546 8C-S-PSF V2.00	0	17. GFP-Imp-a4-FL and anti-PSF-A546_Pos021_S001	00-hzefg6H2S2ruoUAJ26bYsX
6.37129	um	Nucleus	0.000	1.000	810	100000790	100000038	GFP-IMPa4-FL anti-PSF-A546 8C-S-PSF V2.00	0	17. GFP-Imp-a4-FL and anti-PSF-A546_Pos021_S001	00-hzefg6H2S2ruoUAJ26bYsX
7.51659	um	Nucleus	0.000	1.000	811	100000791	100000039	GFP-IMPa4-FL anti-PSF-A546 8C-S-PSF V2.00	0	17. GFP-Imp-a4-FL and anti-PSF-A546_Pos021_S001	00-hzefg6H2S2ruoUAJ26bYsX
5.13686	um	Nucleus	0.000	1.000	812	100000792	100000040	GFP-IMPa4-FL anti-PSF-A546 8C-S-PSF V2.00	0	17. GFP-Imp-a4-FL and anti-PSF-A546_Pos021_S001	00-hzefg6H2S2ruoUAJ26bYsX
7.64221	um	Nucleus	0.000	1.000	813	100000793	100000041	GFP-IMPa4-FL anti-PSF-A546 8C-S-PSF V2.00	0	17. GFP-Imp-a4-FL and anti-PSF-A546_Pos021_S001	00-hzefg6H2S2ruoUAJ26bYsX
8.1821	um	Nucleus	0.000	1.000	814	100000794	100000042	GFP-IMPa4-FL anti-PSF-A546 8C-S-PSF V2.00	0	17. GFP-Imp-a4-FL and anti-PSF-A546_Pos021_S001	00-hzefg6H2S2ruoUAJ26bYsX
6.29654	um	Nucleus	0.000	1.000	815	100000795	100000043	GFP-IMPa4-FL anti-PSF-A546 8C-S-PSF V2.00	0	17. GFP-Imp-a4-FL and anti-PSF-A546_Pos021_S001	00-hzefg6H2S2ruoUAJ26bYsX
7.3834	um	Nucleus	0.000	1.000	816	100000796	100000044	GFP-IMPa4-FL anti-PSF-A546 8C-S-PSF V2.00	0	17. GFP-Imp-a4-FL and anti-PSF-A546_Pos021_S001	00-hzefg6H2S2ruoUAJ26bYsX
6.71053	um	Nucleus	0.000	1.000	817	100000797	100000045	GFP-IMPa4-FL anti-PSF-A546 8C-S-PSF V2.00	0	17. GFP-Imp-a4-FL and anti-PSF-A546_Pos021_S001	00-hzefg6H2S2ruoUAJ26bYsX
4.07132	um	Nucleus	0.000	1.000	818	100000798	100000046	GFP-IMPa4-FL anti-PSF-A546 8C-S-PSF V2.00	0	17. GFP-Imp-a4-FL and anti-PSF-A546_Pos021_S001	00-hzefg6H2S2ruoUAJ26bYsX
5.82783	um	Nucleus	0.000	1.000	820	100000799	100000000	GFP-IMPa4-FL anti-PSF-A546 8C-S-PSF V2.00	0	17. GFP-Imp-a4-FL and anti-PSF-A546_Pos022_S001	00-kr3LXQtMX7BPfmXKN8DjH6
6.63123	um	Nucleus	0.000	1.000	822	100000800	100000001	GFP-IMPa4-FL anti-PSF-A546 8C-S-PSF V2.00	0	17. GFP-Imp-a4-FL and anti-PSF-A546_Pos022_S001	00-kr3LXQtMX7BPfmXKN8DjH6
7.33998	um	Nucleus	0.000	1.000	823	100000801	100000002	GFP-IMPa4-FL anti-PSF-A546 8C-S-PSF V2.00	0	17. GFP-Imp-a4-FL and anti-PSF-A546_Pos022_S001	00-kr3LXQtMX7BPfmXKN8DjH6
7.58259	um	Nucleus	0.000	1.000	824	100000802	100000003	GFP-IMPa4-FL anti-PSF-A546 8C-S-PSF V2.00	0	17. GFP-Imp-a4-FL and anti-PSF-A546_Pos022_S001	00-kr3LXQtMX7BPfmXKN8DjH6
7.6711	um	Nucleus	0.000	1.000	825	100000803	100000004	GFP-IMPa4-FL anti-PSF-A546 8C-S-PSF V2.00	0	17. GFP-Imp-a4-FL and anti-PSF-A546_Pos022_S001	00-kr3LXQtMX7BPfmXKN8DjH6
5.72105	um	Nucleus	0.000	1.000	826	100000804	100000005	GFP-IMPa4-FL anti-PSF-A546 8C-S-PSF V2.00	0	17. GFP-Imp-a4-FL and anti-PSF-A546_Pos022_S001	00-kr3LXQtMX7BPfmXKN8DjH6
6.62775	um	Nucleus	0.000	1.000	827	100000805	100000006	GFP-IMPa4-FL anti-PSF-A546 8C-S-PSF V2.00	0	17. GFP-Imp-a4-FL and anti-PSF-A546_Pos022_S001	00-kr3LXQtMX7BPfmXKN8DjH6
6.50241	um	Nucleus	0.000	1.000	828	100000806	100000007	GFP-IMPa4-FL anti-PSF-A546 8C-S-PSF V2.00	0	17. GFP-Imp-a4-FL and anti-PSF-A546_Pos022_S001	00-kr3LXQtMX7BPfmXKN8DjH6
5.63396	um	Nucleus	0.000	1.000	829	100000807	100000008	GFP-IMPa4-FL anti-PSF-A546 8C-S-PSF V2.00	0	17. GFP-Imp-a4-FL and anti-PSF-A546_Pos022_S001	00-kr3LXQtMX7BPfmXKN8DjH6
5.69154	um	Nucleus	0.000	1.000	830	100000808	100000009	GFP-IMPa4-FL anti-PSF-A546 8C-S-PSF V2.00	0	17. GFP-Imp-a4-FL and anti-PSF-A546_Pos022_S001	00-kr3LXQtMX7BPfmXKN8DjH6
5.89397	um	Nucleus	0.000	1.000	831	100000809	100000010	GFP-IMPa4-FL anti-PSF-A546 8C-S-PSF V2.00	0	17. GFP-Imp-a4-FL and anti-PSF-A546_Pos022_S001	00-kr3LXQtMX7BPfmXKN8DjH6
5.5643	um	Nucleus	0.000	1.000	832	100000810	100000011	GFP-IMPa4-FL anti-PSF-A546 8C-S-PSF V2.00	0	17. GFP-Imp-a4-FL and anti-PSF-A546_Pos022_S001	00-kr3LXQtMX7BPfmXKN8DjH6
6.61232	um	Nucleus	0.000	1.000	833	100000811	100000012	GFP-IMPa4-FL anti-PSF-A546 8C-S-PSF V2.00	0	17. GFP-Imp-a4-FL and anti-PSF-A546_Pos022_S001	00-kr3LXQtMX7BPfmXKN8DjH6
4.62008	um	Nucleus	0.000	1.000	834	100000812	100000013	GFP-IMPa4-FL anti-PSF-A546 8C-S-PSF V2.00	0	17. GFP-Imp-a4-FL and anti-PSF-A546_Pos022_S001	00-kr3LXQtMX7BPfmXKN8DjH6
5.67356	um	Nucleus	0.000	1.000	835	100000813	100000014	GFP-IMPa4-FL anti-PSF-A546 8C-S-PSF V2.00	0	17. GFP-Imp-a4-FL and anti-PSF-A546_Pos022_S001	00-kr3LXQtMX7BPfmXKN8DjH6
7.18589	um	Nucleus	0.000	1.000	836	100000814	100000015	GFP-IMPa4-FL anti-PSF-A546 8C-S-PSF V2.00	0	17. GFP-Imp-a4-FL and anti-PSF-A546_Pos022_S001	00-kr3LXQtMX7BPfmXKN8DjH6
5.72404	um	Nucleus	0.000	1.000	837	100000815	100000016	GFP-IMPa4-FL anti-PSF-A546 8C-S-PSF V2.00	0	17. GFP-Imp-a4-FL and anti-PSF-A546_Pos022_S001	00-kr3LXQtMX7BPfmXKN8DjH6
5.74125	um	Nucleus	0.000	1.000	838	100000816	100000017	GFP-IMPa4-FL anti-PSF-A546 8C-S-PSF V2.00	0	17. GFP-Imp-a4-FL and anti-PSF-A546_Pos022_S001	00-kr3LXQtMX7BPfmXKN8DjH6
6.66952	um	Nucleus	0.000	1.000	839	100000817	100000018	GFP-IMPa4-FL anti-PSF-A546 8C-S-PSF V2.00	0	17. GFP-Imp-a4-FL and anti-PSF-A546_Pos022_S001	00-kr3LXQtMX7BPfmXKN8DjH6
7.49697	um	Nucleus	0.000	1.000	840	100000818	100000019	GFP-IMPa4-FL anti-PSF-A546 8C-S-PSF V2.00	0	17. GFP-Imp-a4-FL and anti-PSF-A546_Pos022_S001	00-kr3LXQtMX7BPfmXKN8DjH6
4.54813	um	Nucleus	0.000	1.000	841	100000819	100000020	GFP-IMPa4-FL anti-PSF-A546 8C-S-PSF V2.00	0	17. GFP-Imp-a4-FL and anti-PSF-A546_Pos022_S001	00-kr3LXQtMX7BPfmXKN8DjH6
7.25094	um	Nucleus	0.000	1.000	842	100000820	100000021	GFP-IMPa4-FL anti-PSF-A546 8C-S-PSF V2.00	0	17. GFP-Imp-a4-FL and anti-PSF-A546_Pos022_S001	00-kr3LXQtMX7BPfmXKN8DjH6
3.57118	um	Nucleus	0.000	1.000	843	100000821	100000022	GFP-IMPa4-FL anti-PSF-A546 8C-S-PSF V2.00	0	17. GFP-Imp-a4-FL and anti-PSF-A546_Pos022_S001	00-kr3LXQtMX7BPfmXKN8DjH6
6.41512	um	Nucleus	0.000	1.000	844	100000822	100000023	GFP-IMPa4-FL anti-PSF-A546 8C-S-PSF V2.00	0	17. GFP-Imp-a4-FL and anti-PSF-A546_Pos022_S001	00-kr3LXQtMX7BPfmXKN8DjH6
6.26321	um	Nucleus	0.000	1.000	845	100000823	100000024	GFP-IMPa4-FL anti-PSF-A546 8C-S-PSF V2.00	0	17. GFP-Imp-a4-FL and anti-PSF-A546_Pos022_S001	00-kr3LXQtMX7BPfmXKN8DjH6
6.86773	um	Nucleus	0.000	1.000	846	100000824	100000025	GFP-IMPa4-FL anti-PSF-A546 8C-S-PSF V2.00	0	17. GFP-Imp-a4-FL and anti-PSF-A546_Pos022_S001	00-kr3LXQtMX7BPfmXKN8DjH6
5.63504	um	Nucleus	0.000	1.000	847	100000825	100000000	GFP-IMPa4-FL anti-PSF-A546 8C-S-PSF V2.00	0	17. GFP-Imp-a4-FL and anti-PSF-A546_Pos023_S001	00-WzxospCJcRsZxNtcx7jDDU
6.70626	um	Nucleus	0.000	1.000	848	100000826	100000001	GFP-IMPa4-FL anti-PSF-A546 8C-S-PSF V2.00	0	17. GFP-Imp-a4-FL and anti-PSF-A546_Pos023_S001	00-WzxospCJcRsZxNtcx7jDDU
5.51737	um	Nucleus	0.000	1.000	850	100000827	100000002	GFP-IMPa4-FL anti-PSF-A546 8C-S-PSF V2.00	0	17. GFP-Imp-a4-FL and anti-PSF-A546_Pos023_S001	00-WzxospCJcRsZxNtcx7jDDU
8.03091	um	Nucleus	0.000	1.000	851	100000828	100000003	GFP-IMPa4-FL anti-PSF-A546 8C-S-PSF V2.00	0	17. GFP-Imp-a4-FL and anti-PSF-A546_Pos023_S001	00-WzxospCJcRsZxNtcx7jDDU
7.56946	um	Nucleus	0.000	1.000	852	100000829	100000004	GFP-IMPa4-FL anti-PSF-A546 8C-S-PSF V2.00	0	17. GFP-Imp-a4-FL and anti-PSF-A546_Pos023_S001	00-WzxospCJcRsZxNtcx7jDDU
3.32026	um	Nucleus	0.000	1.000	853	100000830	100000005	GFP-IMPa4-FL anti-PSF-A546 8C-S-PSF V2.00	0	17. GFP-Imp-a4-FL and anti-PSF-A546_Pos023_S001	00-WzxospCJcRsZxNtcx7jDDU
7.89713	um	Nucleus	0.000	1.000	854	100000831	100000006	GFP-IMPa4-FL anti-PSF-A546 8C-S-PSF V2.00	0	17. GFP-Imp-a4-FL and anti-PSF-A546_Pos023_S001	00-WzxospCJcRsZxNtcx7jDDU
4.50646	um	Nucleus	0.000	1.000	855	100000832	100000007	GFP-IMPa4-FL anti-PSF-A546 8C-S-PSF V2.00	0	17. GFP-Imp-a4-FL and anti-PSF-A546_Pos023_S001	00-WzxospCJcRsZxNtcx7jDDU
5.84151	um	Nucleus	0.000	1.000	856	100000833	100000008	GFP-IMPa4-FL anti-PSF-A546 8C-S-PSF V2.00	0	17. GFP-Imp-a4-FL and anti-PSF-A546_Pos023_S001	00-WzxospCJcRsZxNtcx7jDDU
8.18085	um	Nucleus	0.000	1.000	857	100000834	100000009	GFP-IMPa4-FL anti-PSF-A546 8C-S-PSF V2.00	0	17. GFP-Imp-a4-FL and anti-PSF-A546_Pos023_S001	00-WzxospCJcRsZxNtcx7jDDU
5.86789	um	Nucleus	0.000	1.000	858	100000835	100000010	GFP-IMPa4-FL anti-PSF-A546 8C-S-PSF V2.00	0	17. GFP-Imp-a4-FL and anti-PSF-A546_Pos023_S001	00-WzxospCJcRsZxNtcx7jDDU
7.61189	um	Nucleus	0.000	1.000	859	100000836	100000011	GFP-IMPa4-FL anti-PSF-A546 8C-S-PSF V2.00	0	17. GFP-Imp-a4-FL and anti-PSF-A546_Pos023_S001	00-WzxospCJcRsZxNtcx7jDDU
6.26424	um	Nucleus	0.000	1.000	860	100000837	100000012	GFP-IMPa4-FL anti-PSF-A546 8C-S-PSF V2.00	0	17. GFP-Imp-a4-FL and anti-PSF-A546_Pos023_S001	00-WzxospCJcRsZxNtcx7jDDU
6.38929	um	Nucleus	0.000	1.000	861	100000838	100000013	GFP-IMPa4-FL anti-PSF-A546 8C-S-PSF V2.00	0	17. GFP-Imp-a4-FL and anti-PSF-A546_Pos023_S001	00-WzxospCJcRsZxNtcx7jDDU
5.59285	um	Nucleus	0.000	1.000	862	100000839	100000014	GFP-IMPa4-FL anti-PSF-A546 8C-S-PSF V2.00	0	17. GFP-Imp-a4-FL and anti-PSF-A546_Pos023_S001	00-WzxospCJcRsZxNtcx7jDDU
5.16992	um	Nucleus	0.000	1.000	863	100000840	100000015	GFP-IMPa4-FL anti-PSF-A546 8C-S-PSF V2.00	0	17. GFP-Imp-a4-FL and anti-PSF-A546_Pos023_S001	00-WzxospCJcRsZxNtcx7jDDU
6.40187	um	Nucleus	0.000	1.000	864	100000841	100000016	GFP-IMPa4-FL anti-PSF-A546 8C-S-PSF V2.00	0	17. GFP-Imp-a4-FL and anti-PSF-A546_Pos023_S001	00-WzxospCJcRsZxNtcx7jDDU
8.63303	um	Nucleus	0.000	1.000	865	100000842	100000017	GFP-IMPa4-FL anti-PSF-A546 8C-S-PSF V2.00	0	17. GFP-Imp-a4-FL and anti-PSF-A546_Pos023_S001	00-WzxospCJcRsZxNtcx7jDDU
3.69932	um	Nucleus	0.000	1.000	866	100000843	100000018	GFP-IMPa4-FL anti-PSF-A546 8C-S-PSF V2.00	0	17. GFP-Imp-a4-FL and anti-PSF-A546_Pos023_S001	00-WzxospCJcRsZxNtcx7jDDU
4.62953	um	Nucleus	0.000	1.000	867	100000844	100000019	GFP-IMPa4-FL anti-PSF-A546 8C-S-PSF V2.00	0	17. GFP-Imp-a4-FL and anti-PSF-A546_Pos023_S001	00-WzxospCJcRsZxNtcx7jDDU
3.8955	um	Nucleus	0.000	1.000	868	100000845	100000020	GFP-IMPa4-FL anti-PSF-A546 8C-S-PSF V2.00	0	17. GFP-Imp-a4-FL and anti-PSF-A546_Pos023_S001	00-WzxospCJcRsZxNtcx7jDDU
6.00425	um	Nucleus	0.000	1.000	869	100000846	100000021	GFP-IMPa4-FL anti-PSF-A546 8C-S-PSF V2.00	0	17. GFP-Imp-a4-FL and anti-PSF-A546_Pos023_S001	00-WzxospCJcRsZxNtcx7jDDU
3.99006	um	Nucleus	0.000	1.000	870	100000847	100000022	GFP-IMPa4-FL anti-PSF-A546 8C-S-PSF V2.00	0	17. GFP-Imp-a4-FL and anti-PSF-A546_Pos023_S001	00-WzxospCJcRsZxNtcx7jDDU
5.46706	um	Nucleus	0.000	1.000	871	100000848	100000000	GFP-IMPa4-FL anti-PSF-A546 8C-S-PSF V2.00	0	17. GFP-Imp-a4-FL and anti-PSF-A546_Pos024_S001	00-ecdtRte8X5p7tGCUGM3D7Y
5.87871	um	Nucleus	0.000	1.000	872	100000849	100000001	GFP-IMPa4-FL anti-PSF-A546 8C-S-PSF V2.00	0	17. GFP-Imp-a4-FL and anti-PSF-A546_Pos024_S001	00-ecdtRte8X5p7tGCUGM3D7Y
5.59728	um	Nucleus	0.000	1.000	873	100000850	100000002	GFP-IMPa4-FL anti-PSF-A546 8C-S-PSF V2.00	0	17. GFP-Imp-a4-FL and anti-PSF-A546_Pos024_S001	00-ecdtRte8X5p7tGCUGM3D7Y
4.96123	um	Nucleus	0.000	1.000	874	100000851	100000003	GFP-IMPa4-FL anti-PSF-A546 8C-S-PSF V2.00	0	17. GFP-Imp-a4-FL and anti-PSF-A546_Pos024_S001	00-ecdtRte8X5p7tGCUGM3D7Y
7.61869	um	Nucleus	0.000	1.000	875	100000852	100000004	GFP-IMPa4-FL anti-PSF-A546 8C-S-PSF V2.00	0	17. GFP-Imp-a4-FL and anti-PSF-A546_Pos024_S001	00-ecdtRte8X5p7tGCUGM3D7Y
8.25896	um	Nucleus	0.000	1.000	876	100000853	100000005	GFP-IMPa4-FL anti-PSF-A546 8C-S-PSF V2.00	0	17. GFP-Imp-a4-FL and anti-PSF-A546_Pos024_S001	00-ecdtRte8X5p7tGCUGM3D7Y
7.99543	um	Nucleus	0.000	1.000	877	100000854	100000006	GFP-IMPa4-FL anti-PSF-A546 8C-S-PSF V2.00	0	17. GFP-Imp-a4-FL and anti-PSF-A546_Pos024_S001	00-ecdtRte8X5p7tGCUGM3D7Y
8.2847	um	Nucleus	0.000	1.000	878	100000855	100000007	GFP-IMPa4-FL anti-PSF-A546 8C-S-PSF V2.00	0	17. GFP-Imp-a4-FL and anti-PSF-A546_Pos024_S001	00-ecdtRte8X5p7tGCUGM3D7Y
7.1751	um	Nucleus	0.000	1.000	879	100000856	100000008	GFP-IMPa4-FL anti-PSF-A546 8C-S-PSF V2.00	0	17. GFP-Imp-a4-FL and anti-PSF-A546_Pos024_S001	00-ecdtRte8X5p7tGCUGM3D7Y
7.6265	um	Nucleus	0.000	1.000	880	100000857	100000009	GFP-IMPa4-FL anti-PSF-A546 8C-S-PSF V2.00	0	17. GFP-Imp-a4-FL and anti-PSF-A546_Pos024_S001	00-ecdtRte8X5p7tGCUGM3D7Y
3.75277	um	Nucleus	0.000	1.000	881	100000858	100000010	GFP-IMPa4-FL anti-PSF-A546 8C-S-PSF V2.00	0	17. GFP-Imp-a4-FL and anti-PSF-A546_Pos024_S001	00-ecdtRte8X5p7tGCUGM3D7Y
5.09276	um	Nucleus	0.000	1.000	882	100000859	100000011	GFP-IMPa4-FL anti-PSF-A546 8C-S-PSF V2.00	0	17. GFP-Imp-a4-FL and anti-PSF-A546_Pos024_S001	00-ecdtRte8X5p7tGCUGM3D7Y
8.37509	um	Nucleus	0.000	1.000	883	100000860	100000012	GFP-IMPa4-FL anti-PSF-A546 8C-S-PSF V2.00	0	17. GFP-Imp-a4-FL and anti-PSF-A546_Pos024_S001	00-ecdtRte8X5p7tGCUGM3D7Y
6.08497	um	Nucleus	0.000	1.000	884	100000861	100000013	GFP-IMPa4-FL anti-PSF-A546 8C-S-PSF V2.00	0	17. GFP-Imp-a4-FL and anti-PSF-A546_Pos024_S001	00-ecdtRte8X5p7tGCUGM3D7Y
7.95523	um	Nucleus	0.000	1.000	885	100000862	100000014	GFP-IMPa4-FL anti-PSF-A546 8C-S-PSF V2.00	0	17. GFP-Imp-a4-FL and anti-PSF-A546_Pos024_S001	00-ecdtRte8X5p7tGCUGM3D7Y
5.6472	um	Nucleus	0.000	1.000	887	100000863	100000015	GFP-IMPa4-FL anti-PSF-A546 8C-S-PSF V2.00	0	17. GFP-Imp-a4-FL and anti-PSF-A546_Pos024_S001	00-ecdtRte8X5p7tGCUGM3D7Y
6.21977	um	Nucleus	0.000	1.000	888	100000864	100000016	GFP-IMPa4-FL anti-PSF-A546 8C-S-PSF V2.00	0	17. GFP-Imp-a4-FL and anti-PSF-A546_Pos024_S001	00-ecdtRte8X5p7tGCUGM3D7Y
5.9031	um	Nucleus	0.000	1.000	889	100000865	100000017	GFP-IMPa4-FL anti-PSF-A546 8C-S-PSF V2.00	0	17. GFP-Imp-a4-FL and anti-PSF-A546_Pos024_S001	00-ecdtRte8X5p7tGCUGM3D7Y
7.77357	um	Nucleus	0.000	1.000	890	100000866	100000018	GFP-IMPa4-FL anti-PSF-A546 8C-S-PSF V2.00	0	17. GFP-Imp-a4-FL and anti-PSF-A546_Pos024_S001	00-ecdtRte8X5p7tGCUGM3D7Y
4.88591	um	Nucleus	0.000	1.000	891	100000867	100000019	GFP-IMPa4-FL anti-PSF-A546 8C-S-PSF V2.00	0	17. GFP-Imp-a4-FL and anti-PSF-A546_Pos024_S001	00-ecdtRte8X5p7tGCUGM3D7Y
5.66273	um	Nucleus	0.000	1.000	892	100000868	100000020	GFP-IMPa4-FL anti-PSF-A546 8C-S-PSF V2.00	0	17. GFP-Imp-a4-FL and anti-PSF-A546_Pos024_S001	00-ecdtRte8X5p7tGCUGM3D7Y
7.08967	um	Nucleus	0.000	1.000	893	100000869	100000021	GFP-IMPa4-FL anti-PSF-A546 8C-S-PSF V2.00	0	17. GFP-Imp-a4-FL and anti-PSF-A546_Pos024_S001	00-ecdtRte8X5p7tGCUGM3D7Y
7.65933	um	Nucleus	0.000	1.000	894	100000870	100000022	GFP-IMPa4-FL anti-PSF-A546 8C-S-PSF V2.00	0	17. GFP-Imp-a4-FL and anti-PSF-A546_Pos024_S001	00-ecdtRte8X5p7tGCUGM3D7Y
5.07031	um	Nucleus	0.000	1.000	895	100000871	100000023	GFP-IMPa4-FL anti-PSF-A546 8C-S-PSF V2.00	0	17. GFP-Imp-a4-FL and anti-PSF-A546_Pos024_S001	00-ecdtRte8X5p7tGCUGM3D7Y
4.29796	um	Nucleus	0.000	1.000	896	100000872	100000024	GFP-IMPa4-FL anti-PSF-A546 8C-S-PSF V2.00	0	17. GFP-Imp-a4-FL and anti-PSF-A546_Pos024_S001	00-ecdtRte8X5p7tGCUGM3D7Y
6.68978	um	Nucleus	0.000	1.000	897	100000873	100000000	GFP-IMPa4-FL anti-PSF-A546 8C-S-PSF V2.00	0	17. GFP-Imp-a4-FL and anti-PSF-A546_Pos025_S001	00-TRregJHhmDCBS5rb9WMGPj
4.78731	um	Nucleus	0.000	1.000	898	100000874	100000001	GFP-IMPa4-FL anti-PSF-A546 8C-S-PSF V2.00	0	17. GFP-Imp-a4-FL and anti-PSF-A546_Pos025_S001	00-TRregJHhmDCBS5rb9WMGPj
7.05315	um	Nucleus	0.000	1.000	899	100000875	100000002	GFP-IMPa4-FL anti-PSF-A546 8C-S-PSF V2.00	0	17. GFP-Imp-a4-FL and anti-PSF-A546_Pos025_S001	00-TRregJHhmDCBS5rb9WMGPj
6.00855	um	Nucleus	0.000	1.000	900	100000876	100000003	GFP-IMPa4-FL anti-PSF-A546 8C-S-PSF V2.00	0	17. GFP-Imp-a4-FL and anti-PSF-A546_Pos025_S001	00-TRregJHhmDCBS5rb9WMGPj
5.95208	um	Nucleus	0.000	1.000	902	100000877	100000004	GFP-IMPa4-FL anti-PSF-A546 8C-S-PSF V2.00	0	17. GFP-Imp-a4-FL and anti-PSF-A546_Pos025_S001	00-TRregJHhmDCBS5rb9WMGPj
5.74552	um	Nucleus	0.000	1.000	903	100000878	100000005	GFP-IMPa4-FL anti-PSF-A546 8C-S-PSF V2.00	0	17. GFP-Imp-a4-FL and anti-PSF-A546_Pos025_S001	00-TRregJHhmDCBS5rb9WMGPj
3.13157	um	Nucleus	0.000	1.000	904	100000879	100000006	GFP-IMPa4-FL anti-PSF-A546 8C-S-PSF V2.00	0	17. GFP-Imp-a4-FL and anti-PSF-A546_Pos025_S001	00-TRregJHhmDCBS5rb9WMGPj
6.809	um	Nucleus	0.000	1.000	905	100000880	100000007	GFP-IMPa4-FL anti-PSF-A546 8C-S-PSF V2.00	0	17. GFP-Imp-a4-FL and anti-PSF-A546_Pos025_S001	00-TRregJHhmDCBS5rb9WMGPj
6.56418	um	Nucleus	0.000	1.000	906	100000881	100000008	GFP-IMPa4-FL anti-PSF-A546 8C-S-PSF V2.00	0	17. GFP-Imp-a4-FL and anti-PSF-A546_Pos025_S001	00-TRregJHhmDCBS5rb9WMGPj
6.24577	um	Nucleus	0.000	1.000	907	100000882	100000009	GFP-IMPa4-FL anti-PSF-A546 8C-S-PSF V2.00	0	17. GFP-Imp-a4-FL and anti-PSF-A546_Pos025_S001	00-TRregJHhmDCBS5rb9WMGPj
6.11162	um	Nucleus	0.000	1.000	908	100000883	100000010	GFP-IMPa4-FL anti-PSF-A546 8C-S-PSF V2.00	0	17. GFP-Imp-a4-FL and anti-PSF-A546_Pos025_S001	00-TRregJHhmDCBS5rb9WMGPj
4.63332	um	Nucleus	0.000	1.000	909	100000884	100000011	GFP-IMPa4-FL anti-PSF-A546 8C-S-PSF V2.00	0	17. GFP-Imp-a4-FL and anti-PSF-A546_Pos025_S001	00-TRregJHhmDCBS5rb9WMGPj
6.48006	um	Nucleus	0.000	1.000	910	100000885	100000012	GFP-IMPa4-FL anti-PSF-A546 8C-S-PSF V2.00	0	17. GFP-Imp-a4-FL and anti-PSF-A546_Pos025_S001	00-TRregJHhmDCBS5rb9WMGPj
5.06443	um	Nucleus	0.000	1.000	911	100000886	100000013	GFP-IMPa4-FL anti-PSF-A546 8C-S-PSF V2.00	0	17. GFP-Imp-a4-FL and anti-PSF-A546_Pos025_S001	00-TRregJHhmDCBS5rb9WMGPj
5.65294	um	Nucleus	0.000	1.000	912	100000887	100000014	GFP-IMPa4-FL anti-PSF-A546 8C-S-PSF V2.00	0	17. GFP-Imp-a4-FL and anti-PSF-A546_Pos025_S001	00-TRregJHhmDCBS5rb9WMGPj
4.22716	um	Nucleus	0.000	1.000	913	100000888	100000015	GFP-IMPa4-FL anti-PSF-A546 8C-S-PSF V2.00	0	17. GFP-Imp-a4-FL and anti-PSF-A546_Pos025_S001	00-TRregJHhmDCBS5rb9WMGPj
6.46517	um	Nucleus	0.000	1.000	914	100000889	100000016	GFP-IMPa4-FL anti-PSF-A546 8C-S-PSF V2.00	0	17. GFP-Imp-a4-FL and anti-PSF-A546_Pos025_S001	00-TRregJHhmDCBS5rb9WMGPj
8.54495	um	Nucleus	0.000	1.000	915	100000890	100000017	GFP-IMPa4-FL anti-PSF-A546 8C-S-PSF V2.00	0	17. GFP-Imp-a4-FL and anti-PSF-A546_Pos025_S001	00-TRregJHhmDCBS5rb9WMGPj
6.97712	um	Nucleus	0.000	1.000	916	100000891	100000018	GFP-IMPa4-FL anti-PSF-A546 8C-S-PSF V2.00	0	17. GFP-Imp-a4-FL and anti-PSF-A546_Pos025_S001	00-TRregJHhmDCBS5rb9WMGPj
5.44865	um	Nucleus	0.000	1.000	917	100000892	100000019	GFP-IMPa4-FL anti-PSF-A546 8C-S-PSF V2.00	0	17. GFP-Imp-a4-FL and anti-PSF-A546_Pos025_S001	00-TRregJHhmDCBS5rb9WMGPj
4.8861	um	Nucleus	0.000	1.000	918	100000893	100000020	GFP-IMPa4-FL anti-PSF-A546 8C-S-PSF V2.00	0	17. GFP-Imp-a4-FL and anti-PSF-A546_Pos025_S001	00-TRregJHhmDCBS5rb9WMGPj
7.44172	um	Nucleus	0.000	1.000	919	100000894	100000021	GFP-IMPa4-FL anti-PSF-A546 8C-S-PSF V2.00	0	17. GFP-Imp-a4-FL and anti-PSF-A546_Pos025_S001	00-TRregJHhmDCBS5rb9WMGPj
3.82725	um	Nucleus	0.000	1.000	920	100000895	100000022	GFP-IMPa4-FL anti-PSF-A546 8C-S-PSF V2.00	0	17. GFP-Imp-a4-FL and anti-PSF-A546_Pos025_S001	00-TRregJHhmDCBS5rb9WMGPj
5.23917	um	Nucleus	0.000	1.000	921	100000896	100000023	GFP-IMPa4-FL anti-PSF-A546 8C-S-PSF V2.00	0	17. GFP-Imp-a4-FL and anti-PSF-A546_Pos025_S001	00-TRregJHhmDCBS5rb9WMGPj
3.23616	um	Nucleus	0.000	1.000	922	100000897	100000024	GFP-IMPa4-FL anti-PSF-A546 8C-S-PSF V2.00	0	17. GFP-Imp-a4-FL and anti-PSF-A546_Pos025_S001	00-TRregJHhmDCBS5rb9WMGPj
9.46674	um	Nucleus	0.000	1.000	923	100000898	100000025	GFP-IMPa4-FL anti-PSF-A546 8C-S-PSF V2.00	0	17. GFP-Imp-a4-FL and anti-PSF-A546_Pos025_S001	00-TRregJHhmDCBS5rb9WMGPj
10.5314	um	Nucleus	0.000	1.000	924	100000899	100000026	GFP-IMPa4-FL anti-PSF-A546 8C-S-PSF V2.00	0	17. GFP-Imp-a4-FL and anti-PSF-A546_Pos025_S001	00-TRregJHhmDCBS5rb9WMGPj
3.9231	um	Nucleus	0.000	1.000	927	100000900	100000000	GFP-IMPa4-FL anti-PSF-A546 8C-S-PSF V2.00	0	17. GFP-Imp-a4-FL and anti-PSF-A546_Pos026_S001	00-8ykWqB6YXwNJZeSW54jDZT
4.80557	um	Nucleus	0.000	1.000	928	100000901	100000001	GFP-IMPa4-FL anti-PSF-A546 8C-S-PSF V2.00	0	17. GFP-Imp-a4-FL and anti-PSF-A546_Pos026_S001	00-8ykWqB6YXwNJZeSW54jDZT
5.12192	um	Nucleus	0.000	1.000	929	100000902	100000002	GFP-IMPa4-FL anti-PSF-A546 8C-S-PSF V2.00	0	17. GFP-Imp-a4-FL and anti-PSF-A546_Pos026_S001	00-8ykWqB6YXwNJZeSW54jDZT
5.64788	um	Nucleus	0.000	1.000	930	100000903	100000003	GFP-IMPa4-FL anti-PSF-A546 8C-S-PSF V2.00	0	17. GFP-Imp-a4-FL and anti-PSF-A546_Pos026_S001	00-8ykWqB6YXwNJZeSW54jDZT
5.73402	um	Nucleus	0.000	1.000	931	100000904	100000004	GFP-IMPa4-FL anti-PSF-A546 8C-S-PSF V2.00	0	17. GFP-Imp-a4-FL and anti-PSF-A546_Pos026_S001	00-8ykWqB6YXwNJZeSW54jDZT
5.8505	um	Nucleus	0.000	1.000	932	100000905	100000000	GFP-IMPa4-FL anti-PSF-A546 8C-S-PSF V2.00	0	17. GFP-Imp-a4-FL and anti-PSF-A546_Pos027_S001	00-iQmRQJPrdYBcMnjmxfZFGg
7.63871	um	Nucleus	0.000	1.000	933	100000906	100000001	GFP-IMPa4-FL anti-PSF-A546 8C-S-PSF V2.00	0	17. GFP-Imp-a4-FL and anti-PSF-A546_Pos027_S001	00-iQmRQJPrdYBcMnjmxfZFGg
5.85873	um	Nucleus	0.000	1.000	934	100000907	100000002	GFP-IMPa4-FL anti-PSF-A546 8C-S-PSF V2.00	0	17. GFP-Imp-a4-FL and anti-PSF-A546_Pos027_S001	00-iQmRQJPrdYBcMnjmxfZFGg
6.84506	um	Nucleus	0.000	1.000	935	100000908	100000003	GFP-IMPa4-FL anti-PSF-A546 8C-S-PSF V2.00	0	17. GFP-Imp-a4-FL and anti-PSF-A546_Pos027_S001	00-iQmRQJPrdYBcMnjmxfZFGg
8.31812	um	Nucleus	0.000	1.000	936	100000909	100000004	GFP-IMPa4-FL anti-PSF-A546 8C-S-PSF V2.00	0	17. GFP-Imp-a4-FL and anti-PSF-A546_Pos027_S001	00-iQmRQJPrdYBcMnjmxfZFGg
11.1791	um	Nucleus	0.000	1.000	937	100000910	100000005	GFP-IMPa4-FL anti-PSF-A546 8C-S-PSF V2.00	0	17. GFP-Imp-a4-FL and anti-PSF-A546_Pos027_S001	00-iQmRQJPrdYBcMnjmxfZFGg
5.34478	um	Nucleus	0.000	1.000	938	100000911	100000006	GFP-IMPa4-FL anti-PSF-A546 8C-S-PSF V2.00	0	17. GFP-Imp-a4-FL and anti-PSF-A546_Pos027_S001	00-iQmRQJPrdYBcMnjmxfZFGg
3.97981	um	Nucleus	0.000	1.000	939	100000912	100000007	GFP-IMPa4-FL anti-PSF-A546 8C-S-PSF V2.00	0	17. GFP-Imp-a4-FL and anti-PSF-A546_Pos027_S001	00-iQmRQJPrdYBcMnjmxfZFGg
7.06403	um	Nucleus	0.000	1.000	940	100000913	100000008	GFP-IMPa4-FL anti-PSF-A546 8C-S-PSF V2.00	0	17. GFP-Imp-a4-FL and anti-PSF-A546_Pos027_S001	00-iQmRQJPrdYBcMnjmxfZFGg
5.01201	um	Nucleus	0.000	1.000	941	100000914	100000009	GFP-IMPa4-FL anti-PSF-A546 8C-S-PSF V2.00	0	17. GFP-Imp-a4-FL and anti-PSF-A546_Pos027_S001	00-iQmRQJPrdYBcMnjmxfZFGg
6.6666	um	Nucleus	0.000	1.000	942	100000915	100000010	GFP-IMPa4-FL anti-PSF-A546 8C-S-PSF V2.00	0	17. GFP-Imp-a4-FL and anti-PSF-A546_Pos027_S001	00-iQmRQJPrdYBcMnjmxfZFGg
6.37993	um	Nucleus	0.000	1.000	943	100000916	100000011	GFP-IMPa4-FL anti-PSF-A546 8C-S-PSF V2.00	0	17. GFP-Imp-a4-FL and anti-PSF-A546_Pos027_S001	00-iQmRQJPrdYBcMnjmxfZFGg
6.98578	um	Nucleus	0.000	1.000	944	100000917	100000012	GFP-IMPa4-FL anti-PSF-A546 8C-S-PSF V2.00	0	17. GFP-Imp-a4-FL and anti-PSF-A546_Pos027_S001	00-iQmRQJPrdYBcMnjmxfZFGg
5.32648	um	Nucleus	0.000	1.000	945	100000918	100000013	GFP-IMPa4-FL anti-PSF-A546 8C-S-PSF V2.00	0	17. GFP-Imp-a4-FL and anti-PSF-A546_Pos027_S001	00-iQmRQJPrdYBcMnjmxfZFGg
7.72593	um	Nucleus	0.000	1.000	946	100000919	100000014	GFP-IMPa4-FL anti-PSF-A546 8C-S-PSF V2.00	0	17. GFP-Imp-a4-FL and anti-PSF-A546_Pos027_S001	00-iQmRQJPrdYBcMnjmxfZFGg
6.00181	um	Nucleus	0.000	1.000	947	100000920	100000015	GFP-IMPa4-FL anti-PSF-A546 8C-S-PSF V2.00	0	17. GFP-Imp-a4-FL and anti-PSF-A546_Pos027_S001	00-iQmRQJPrdYBcMnjmxfZFGg
5.68199	um	Nucleus	0.000	1.000	948	100000921	100000016	GFP-IMPa4-FL anti-PSF-A546 8C-S-PSF V2.00	0	17. GFP-Imp-a4-FL and anti-PSF-A546_Pos027_S001	00-iQmRQJPrdYBcMnjmxfZFGg
6.33582	um	Nucleus	0.000	1.000	949	100000922	100000017	GFP-IMPa4-FL anti-PSF-A546 8C-S-PSF V2.00	0	17. GFP-Imp-a4-FL and anti-PSF-A546_Pos027_S001	00-iQmRQJPrdYBcMnjmxfZFGg
6.51453	um	Nucleus	0.000	1.000	950	100000923	100000018	GFP-IMPa4-FL anti-PSF-A546 8C-S-PSF V2.00	0	17. GFP-Imp-a4-FL and anti-PSF-A546_Pos027_S001	00-iQmRQJPrdYBcMnjmxfZFGg
7.67732	um	Nucleus	0.000	1.000	951	100000924	100000019	GFP-IMPa4-FL anti-PSF-A546 8C-S-PSF V2.00	0	17. GFP-Imp-a4-FL and anti-PSF-A546_Pos027_S001	00-iQmRQJPrdYBcMnjmxfZFGg
5.39308	um	Nucleus	0.000	1.000	952	100000925	100000020	GFP-IMPa4-FL anti-PSF-A546 8C-S-PSF V2.00	0	17. GFP-Imp-a4-FL and anti-PSF-A546_Pos027_S001	00-iQmRQJPrdYBcMnjmxfZFGg
6.115	um	Nucleus	0.000	1.000	953	100000926	100000021	GFP-IMPa4-FL anti-PSF-A546 8C-S-PSF V2.00	0	17. GFP-Imp-a4-FL and anti-PSF-A546_Pos027_S001	00-iQmRQJPrdYBcMnjmxfZFGg
5.56802	um	Nucleus	0.000	1.000	954	100000927	100000022	GFP-IMPa4-FL anti-PSF-A546 8C-S-PSF V2.00	0	17. GFP-Imp-a4-FL and anti-PSF-A546_Pos027_S001	00-iQmRQJPrdYBcMnjmxfZFGg
4.48686	um	Nucleus	0.000	1.000	955	100000928	100000023	GFP-IMPa4-FL anti-PSF-A546 8C-S-PSF V2.00	0	17. GFP-Imp-a4-FL and anti-PSF-A546_Pos027_S001	00-iQmRQJPrdYBcMnjmxfZFGg
5.9671	um	Nucleus	0.000	1.000	956	100000929	100000024	GFP-IMPa4-FL anti-PSF-A546 8C-S-PSF V2.00	0	17. GFP-Imp-a4-FL and anti-PSF-A546_Pos027_S001	00-iQmRQJPrdYBcMnjmxfZFGg
5.26616	um	Nucleus	0.000	1.000	957	100000930	100000025	GFP-IMPa4-FL anti-PSF-A546 8C-S-PSF V2.00	0	17. GFP-Imp-a4-FL and anti-PSF-A546_Pos027_S001	00-iQmRQJPrdYBcMnjmxfZFGg
6.65859	um	Nucleus	0.000	1.000	958	100000931	100000026	GFP-IMPa4-FL anti-PSF-A546 8C-S-PSF V2.00	0	17. GFP-Imp-a4-FL and anti-PSF-A546_Pos027_S001	00-iQmRQJPrdYBcMnjmxfZFGg
6.59852	um	Nucleus	0.000	1.000	959	100000932	100000000	GFP-IMPa4-FL anti-PSF-A546 8C-S-PSF V2.00	0	17. GFP-Imp-a4-FL and anti-PSF-A546_Pos028_S001	00-oGFyVLy3eytNPKbjQnipPL
7.19352	um	Nucleus	0.000	1.000	960	100000933	100000001	GFP-IMPa4-FL anti-PSF-A546 8C-S-PSF V2.00	0	17. GFP-Imp-a4-FL and anti-PSF-A546_Pos028_S001	00-oGFyVLy3eytNPKbjQnipPL
6.41669	um	Nucleus	0.000	1.000	961	100000934	100000002	GFP-IMPa4-FL anti-PSF-A546 8C-S-PSF V2.00	0	17. GFP-Imp-a4-FL and anti-PSF-A546_Pos028_S001	00-oGFyVLy3eytNPKbjQnipPL
5.72278	um	Nucleus	0.000	1.000	962	100000935	100000003	GFP-IMPa4-FL anti-PSF-A546 8C-S-PSF V2.00	0	17. GFP-Imp-a4-FL and anti-PSF-A546_Pos028_S001	00-oGFyVLy3eytNPKbjQnipPL
6.96799	um	Nucleus	0.000	1.000	963	100000936	100000004	GFP-IMPa4-FL anti-PSF-A546 8C-S-PSF V2.00	0	17. GFP-Imp-a4-FL and anti-PSF-A546_Pos028_S001	00-oGFyVLy3eytNPKbjQnipPL
6.66693	um	Nucleus	0.000	1.000	964	100000937	100000005	GFP-IMPa4-FL anti-PSF-A546 8C-S-PSF V2.00	0	17. GFP-Imp-a4-FL and anti-PSF-A546_Pos028_S001	00-oGFyVLy3eytNPKbjQnipPL
5.86478	um	Nucleus	0.000	1.000	965	100000938	100000006	GFP-IMPa4-FL anti-PSF-A546 8C-S-PSF V2.00	0	17. GFP-Imp-a4-FL and anti-PSF-A546_Pos028_S001	00-oGFyVLy3eytNPKbjQnipPL
8.38957	um	Nucleus	0.000	1.000	966	100000939	100000007	GFP-IMPa4-FL anti-PSF-A546 8C-S-PSF V2.00	0	17. GFP-Imp-a4-FL and anti-PSF-A546_Pos028_S001	00-oGFyVLy3eytNPKbjQnipPL
5.85531	um	Nucleus	0.000	1.000	967	100000940	100000008	GFP-IMPa4-FL anti-PSF-A546 8C-S-PSF V2.00	0	17. GFP-Imp-a4-FL and anti-PSF-A546_Pos028_S001	00-oGFyVLy3eytNPKbjQnipPL
6.08741	um	Nucleus	0.000	1.000	968	100000941	100000009	GFP-IMPa4-FL anti-PSF-A546 8C-S-PSF V2.00	0	17. GFP-Imp-a4-FL and anti-PSF-A546_Pos028_S001	00-oGFyVLy3eytNPKbjQnipPL
7.05927	um	Nucleus	0.000	1.000	969	100000942	100000010	GFP-IMPa4-FL anti-PSF-A546 8C-S-PSF V2.00	0	17. GFP-Imp-a4-FL and anti-PSF-A546_Pos028_S001	00-oGFyVLy3eytNPKbjQnipPL
8.0823	um	Nucleus	0.000	1.000	970	100000943	100000011	GFP-IMPa4-FL anti-PSF-A546 8C-S-PSF V2.00	0	17. GFP-Imp-a4-FL and anti-PSF-A546_Pos028_S001	00-oGFyVLy3eytNPKbjQnipPL
7.29052	um	Nucleus	0.000	1.000	971	100000944	100000012	GFP-IMPa4-FL anti-PSF-A546 8C-S-PSF V2.00	0	17. GFP-Imp-a4-FL and anti-PSF-A546_Pos028_S001	00-oGFyVLy3eytNPKbjQnipPL
8.22495	um	Nucleus	0.000	1.000	972	100000945	100000013	GFP-IMPa4-FL anti-PSF-A546 8C-S-PSF V2.00	0	17. GFP-Imp-a4-FL and anti-PSF-A546_Pos028_S001	00-oGFyVLy3eytNPKbjQnipPL
9.50829	um	Nucleus	0.000	1.000	973	100000946	100000014	GFP-IMPa4-FL anti-PSF-A546 8C-S-PSF V2.00	0	17. GFP-Imp-a4-FL and anti-PSF-A546_Pos028_S001	00-oGFyVLy3eytNPKbjQnipPL
3.46682	um	Nucleus	0.000	1.000	974	100000947	100000015	GFP-IMPa4-FL anti-PSF-A546 8C-S-PSF V2.00	0	17. GFP-Imp-a4-FL and anti-PSF-A546_Pos028_S001	00-oGFyVLy3eytNPKbjQnipPL
4.55357	um	Nucleus	0.000	1.000	975	100000948	100000016	GFP-IMPa4-FL anti-PSF-A546 8C-S-PSF V2.00	0	17. GFP-Imp-a4-FL and anti-PSF-A546_Pos028_S001	00-oGFyVLy3eytNPKbjQnipPL
7.29939	um	Nucleus	0.000	1.000	976	100000949	100000017	GFP-IMPa4-FL anti-PSF-A546 8C-S-PSF V2.00	0	17. GFP-Imp-a4-FL and anti-PSF-A546_Pos028_S001	00-oGFyVLy3eytNPKbjQnipPL
5.53491	um	Nucleus	0.000	1.000	977	100000950	100000018	GFP-IMPa4-FL anti-PSF-A546 8C-S-PSF V2.00	0	17. GFP-Imp-a4-FL and anti-PSF-A546_Pos028_S001	00-oGFyVLy3eytNPKbjQnipPL
6.57688	um	Nucleus	0.000	1.000	978	100000951	100000019	GFP-IMPa4-FL anti-PSF-A546 8C-S-PSF V2.00	0	17. GFP-Imp-a4-FL and anti-PSF-A546_Pos028_S001	00-oGFyVLy3eytNPKbjQnipPL
25.1701	um	Nucleus	0.000	1.000	979	100000952	100000020	GFP-IMPa4-FL anti-PSF-A546 8C-S-PSF V2.00	0	17. GFP-Imp-a4-FL and anti-PSF-A546_Pos028_S001	00-oGFyVLy3eytNPKbjQnipPL
6.21649	um	Nucleus	0.000	1.000	980	100000953	100000021	GFP-IMPa4-FL anti-PSF-A546 8C-S-PSF V2.00	0	17. GFP-Imp-a4-FL and anti-PSF-A546_Pos028_S001	00-oGFyVLy3eytNPKbjQnipPL
6.91889	um	Nucleus	0.000	1.000	981	100000954	100000022	GFP-IMPa4-FL anti-PSF-A546 8C-S-PSF V2.00	0	17. GFP-Imp-a4-FL and anti-PSF-A546_Pos028_S001	00-oGFyVLy3eytNPKbjQnipPL
6.0767	um	Nucleus	0.000	1.000	982	100000955	100000023	GFP-IMPa4-FL anti-PSF-A546 8C-S-PSF V2.00	0	17. GFP-Imp-a4-FL and anti-PSF-A546_Pos028_S001	00-oGFyVLy3eytNPKbjQnipPL
6.72386	um	Nucleus	0.000	1.000	983	100000956	100000024	GFP-IMPa4-FL anti-PSF-A546 8C-S-PSF V2.00	0	17. GFP-Imp-a4-FL and anti-PSF-A546_Pos028_S001	00-oGFyVLy3eytNPKbjQnipPL
8.30387	um	Nucleus	0.000	1.000	984	100000957	100000025	GFP-IMPa4-FL anti-PSF-A546 8C-S-PSF V2.00	0	17. GFP-Imp-a4-FL and anti-PSF-A546_Pos028_S001	00-oGFyVLy3eytNPKbjQnipPL
9.99962	um	Nucleus	0.000	1.000	985	100000958	100000026	GFP-IMPa4-FL anti-PSF-A546 8C-S-PSF V2.00	0	17. GFP-Imp-a4-FL and anti-PSF-A546_Pos028_S001	00-oGFyVLy3eytNPKbjQnipPL
7.50149	um	Nucleus	0.000	1.000	986	100000959	100000027	GFP-IMPa4-FL anti-PSF-A546 8C-S-PSF V2.00	0	17. GFP-Imp-a4-FL and anti-PSF-A546_Pos028_S001	00-oGFyVLy3eytNPKbjQnipPL
7.18033	um	Nucleus	0.000	1.000	987	100000960	100000028	GFP-IMPa4-FL anti-PSF-A546 8C-S-PSF V2.00	0	17. GFP-Imp-a4-FL and anti-PSF-A546_Pos028_S001	00-oGFyVLy3eytNPKbjQnipPL
9.6135	um	Nucleus	0.000	1.000	988	100000961	100000029	GFP-IMPa4-FL anti-PSF-A546 8C-S-PSF V2.00	0	17. GFP-Imp-a4-FL and anti-PSF-A546_Pos028_S001	00-oGFyVLy3eytNPKbjQnipPL
6.15947	um	Nucleus	0.000	1.000	989	100000962	100000030	GFP-IMPa4-FL anti-PSF-A546 8C-S-PSF V2.00	0	17. GFP-Imp-a4-FL and anti-PSF-A546_Pos028_S001	00-oGFyVLy3eytNPKbjQnipPL
6.62208	um	Nucleus	0.000	1.000	990	100000963	100000031	GFP-IMPa4-FL anti-PSF-A546 8C-S-PSF V2.00	0	17. GFP-Imp-a4-FL and anti-PSF-A546_Pos028_S001	00-oGFyVLy3eytNPKbjQnipPL
7.48799	um	Nucleus	0.000	1.000	991	100000964	100000032	GFP-IMPa4-FL anti-PSF-A546 8C-S-PSF V2.00	0	17. GFP-Imp-a4-FL and anti-PSF-A546_Pos028_S001	00-oGFyVLy3eytNPKbjQnipPL
6.43997	um	Nucleus	0.000	1.000	992	100000965	100000033	GFP-IMPa4-FL anti-PSF-A546 8C-S-PSF V2.00	0	17. GFP-Imp-a4-FL and anti-PSF-A546_Pos028_S001	00-oGFyVLy3eytNPKbjQnipPL
7.3084	um	Nucleus	0.000	1.000	993	100000966	100000034	GFP-IMPa4-FL anti-PSF-A546 8C-S-PSF V2.00	0	17. GFP-Imp-a4-FL and anti-PSF-A546_Pos028_S001	00-oGFyVLy3eytNPKbjQnipPL
5.33263	um	Nucleus	0.000	1.000	994	100000967	100000035	GFP-IMPa4-FL anti-PSF-A546 8C-S-PSF V2.00	0	17. GFP-Imp-a4-FL and anti-PSF-A546_Pos028_S001	00-oGFyVLy3eytNPKbjQnipPL
5.17669	um	Nucleus	0.000	1.000	995	100000968	100000036	GFP-IMPa4-FL anti-PSF-A546 8C-S-PSF V2.00	0	17. GFP-Imp-a4-FL and anti-PSF-A546_Pos028_S001	00-oGFyVLy3eytNPKbjQnipPL
5.57912	um	Nucleus	0.000	1.000	996	100000969	100000037	GFP-IMPa4-FL anti-PSF-A546 8C-S-PSF V2.00	0	17. GFP-Imp-a4-FL and anti-PSF-A546_Pos028_S001	00-oGFyVLy3eytNPKbjQnipPL
8.60092	um	Nucleus	0.000	1.000	997	100000970	100000038	GFP-IMPa4-FL anti-PSF-A546 8C-S-PSF V2.00	0	17. GFP-Imp-a4-FL and anti-PSF-A546_Pos028_S001	00-oGFyVLy3eytNPKbjQnipPL
7.0476	um	Nucleus	0.000	1.000	998	100000971	100000039	GFP-IMPa4-FL anti-PSF-A546 8C-S-PSF V2.00	0	17. GFP-Imp-a4-FL and anti-PSF-A546_Pos028_S001	00-oGFyVLy3eytNPKbjQnipPL
8.18341	um	Nucleus	0.000	1.000	999	100000972	100000040	GFP-IMPa4-FL anti-PSF-A546 8C-S-PSF V2.00	0	17. GFP-Imp-a4-FL and anti-PSF-A546_Pos028_S001	00-oGFyVLy3eytNPKbjQnipPL
5.43679	um	Nucleus	0.000	1.000	1000	100000973	100000041	GFP-IMPa4-FL anti-PSF-A546 8C-S-PSF V2.00	0	17. GFP-Imp-a4-FL and anti-PSF-A546_Pos028_S001	00-oGFyVLy3eytNPKbjQnipPL
6.28027	um	Nucleus	0.000	1.000	1001	100000974	100000042	GFP-IMPa4-FL anti-PSF-A546 8C-S-PSF V2.00	0	17. GFP-Imp-a4-FL and anti-PSF-A546_Pos028_S001	00-oGFyVLy3eytNPKbjQnipPL
8.16609	um	Nucleus	0.000	1.000	1002	100000975	100000043	GFP-IMPa4-FL anti-PSF-A546 8C-S-PSF V2.00	0	17. GFP-Imp-a4-FL and anti-PSF-A546_Pos028_S001	00-oGFyVLy3eytNPKbjQnipPL
5.31702	um	Nucleus	0.000	1.000	1003	100000976	100000044	GFP-IMPa4-FL anti-PSF-A546 8C-S-PSF V2.00	0	17. GFP-Imp-a4-FL and anti-PSF-A546_Pos028_S001	00-oGFyVLy3eytNPKbjQnipPL
12.4384	um	Nucleus	0.000	1.000	1004	100000977	100000045	GFP-IMPa4-FL anti-PSF-A546 8C-S-PSF V2.00	0	17. GFP-Imp-a4-FL and anti-PSF-A546_Pos028_S001	00-oGFyVLy3eytNPKbjQnipPL
19.7258	um	Nucleus	0.000	1.000	1005	100000978	100000046	GFP-IMPa4-FL anti-PSF-A546 8C-S-PSF V2.00	0	17. GFP-Imp-a4-FL and anti-PSF-A546_Pos028_S001	00-oGFyVLy3eytNPKbjQnipPL
23.6735	um	Nucleus	0.000	1.000	1006	100000979	100000047	GFP-IMPa4-FL anti-PSF-A546 8C-S-PSF V2.00	0	17. GFP-Imp-a4-FL and anti-PSF-A546_Pos028_S001	00-oGFyVLy3eytNPKbjQnipPL
59.8195	um	Nucleus	0.000	1.000	1007	100000980	100000048	GFP-IMPa4-FL anti-PSF-A546 8C-S-PSF V2.00	0	17. GFP-Imp-a4-FL and anti-PSF-A546_Pos028_S001	00-oGFyVLy3eytNPKbjQnipPL
6.52699	um	Nucleus	0.000	1.000	1008	100000981	100000000	GFP-IMPa4-FL anti-PSF-A546 8C-S-PSF V2.00	0	17. GFP-Imp-a4-FL and anti-PSF-A546_Pos029_S001	00-KiFXzLSXpKtvpqbEzHfr67
6.36016	um	Nucleus	0.000	1.000	1009	100000982	100000001	GFP-IMPa4-FL anti-PSF-A546 8C-S-PSF V2.00	0	17. GFP-Imp-a4-FL and anti-PSF-A546_Pos029_S001	00-KiFXzLSXpKtvpqbEzHfr67
8.73648	um	Nucleus	0.000	1.000	1010	100000983	100000002	GFP-IMPa4-FL anti-PSF-A546 8C-S-PSF V2.00	0	17. GFP-Imp-a4-FL and anti-PSF-A546_Pos029_S001	00-KiFXzLSXpKtvpqbEzHfr67
5.66412	um	Nucleus	0.000	1.000	1011	100000984	100000003	GFP-IMPa4-FL anti-PSF-A546 8C-S-PSF V2.00	0	17. GFP-Imp-a4-FL and anti-PSF-A546_Pos029_S001	00-KiFXzLSXpKtvpqbEzHfr67
4.84524	um	Nucleus	0.000	1.000	1012	100000985	100000004	GFP-IMPa4-FL anti-PSF-A546 8C-S-PSF V2.00	0	17. GFP-Imp-a4-FL and anti-PSF-A546_Pos029_S001	00-KiFXzLSXpKtvpqbEzHfr67
5.21849	um	Nucleus	0.000	1.000	1013	100000986	100000005	GFP-IMPa4-FL anti-PSF-A546 8C-S-PSF V2.00	0	17. GFP-Imp-a4-FL and anti-PSF-A546_Pos029_S001	00-KiFXzLSXpKtvpqbEzHfr67
8.168	um	Nucleus	0.000	1.000	1014	100000987	100000006	GFP-IMPa4-FL anti-PSF-A546 8C-S-PSF V2.00	0	17. GFP-Imp-a4-FL and anti-PSF-A546_Pos029_S001	00-KiFXzLSXpKtvpqbEzHfr67
6.70282	um	Nucleus	0.000	1.000	1015	100000988	100000007	GFP-IMPa4-FL anti-PSF-A546 8C-S-PSF V2.00	0	17. GFP-Imp-a4-FL and anti-PSF-A546_Pos029_S001	00-KiFXzLSXpKtvpqbEzHfr67
6.98554	um	Nucleus	0.000	1.000	1016	100000989	100000008	GFP-IMPa4-FL anti-PSF-A546 8C-S-PSF V2.00	0	17. GFP-Imp-a4-FL and anti-PSF-A546_Pos029_S001	00-KiFXzLSXpKtvpqbEzHfr67
7.18052	um	Nucleus	0.000	1.000	1017	100000990	100000009	GFP-IMPa4-FL anti-PSF-A546 8C-S-PSF V2.00	0	17. GFP-Imp-a4-FL and anti-PSF-A546_Pos029_S001	00-KiFXzLSXpKtvpqbEzHfr67
5.52477	um	Nucleus	0.000	1.000	1018	100000991	100000010	GFP-IMPa4-FL anti-PSF-A546 8C-S-PSF V2.00	0	17. GFP-Imp-a4-FL and anti-PSF-A546_Pos029_S001	00-KiFXzLSXpKtvpqbEzHfr67
6.3671	um	Nucleus	0.000	1.000	1019	100000992	100000011	GFP-IMPa4-FL anti-PSF-A546 8C-S-PSF V2.00	0	17. GFP-Imp-a4-FL and anti-PSF-A546_Pos029_S001	00-KiFXzLSXpKtvpqbEzHfr67
6.20386	um	Nucleus	0.000	1.000	1020	100000993	100000012	GFP-IMPa4-FL anti-PSF-A546 8C-S-PSF V2.00	0	17. GFP-Imp-a4-FL and anti-PSF-A546_Pos029_S001	00-KiFXzLSXpKtvpqbEzHfr67
6.43217	um	Nucleus	0.000	1.000	1021	100000994	100000013	GFP-IMPa4-FL anti-PSF-A546 8C-S-PSF V2.00	0	17. GFP-Imp-a4-FL and anti-PSF-A546_Pos029_S001	00-KiFXzLSXpKtvpqbEzHfr67
7.53382	um	Nucleus	0.000	1.000	1022	100000995	100000014	GFP-IMPa4-FL anti-PSF-A546 8C-S-PSF V2.00	0	17. GFP-Imp-a4-FL and anti-PSF-A546_Pos029_S001	00-KiFXzLSXpKtvpqbEzHfr67
4.42872	um	Nucleus	0.000	1.000	1023	100000996	100000015	GFP-IMPa4-FL anti-PSF-A546 8C-S-PSF V2.00	0	17. GFP-Imp-a4-FL and anti-PSF-A546_Pos029_S001	00-KiFXzLSXpKtvpqbEzHfr67
6.22799	um	Nucleus	0.000	1.000	1024	100000997	100000016	GFP-IMPa4-FL anti-PSF-A546 8C-S-PSF V2.00	0	17. GFP-Imp-a4-FL and anti-PSF-A546_Pos029_S001	00-KiFXzLSXpKtvpqbEzHfr67
5.57541	um	Nucleus	0.000	1.000	1025	100000998	100000017	GFP-IMPa4-FL anti-PSF-A546 8C-S-PSF V2.00	0	17. GFP-Imp-a4-FL and anti-PSF-A546_Pos029_S001	00-KiFXzLSXpKtvpqbEzHfr67
6.05131	um	Nucleus	0.000	1.000	1026	100000999	100000018	GFP-IMPa4-FL anti-PSF-A546 8C-S-PSF V2.00	0	17. GFP-Imp-a4-FL and anti-PSF-A546_Pos029_S001	00-KiFXzLSXpKtvpqbEzHfr67
8.02261	um	Nucleus	0.000	1.000	1027	100001000	100000019	GFP-IMPa4-FL anti-PSF-A546 8C-S-PSF V2.00	0	17. GFP-Imp-a4-FL and anti-PSF-A546_Pos029_S001	00-KiFXzLSXpKtvpqbEzHfr67
6.21344	um	Nucleus	0.000	1.000	1028	100001001	100000020	GFP-IMPa4-FL anti-PSF-A546 8C-S-PSF V2.00	0	17. GFP-Imp-a4-FL and anti-PSF-A546_Pos029_S001	00-KiFXzLSXpKtvpqbEzHfr67
4.2399	um	Nucleus	0.000	1.000	1029	100001002	100000021	GFP-IMPa4-FL anti-PSF-A546 8C-S-PSF V2.00	0	17. GFP-Imp-a4-FL and anti-PSF-A546_Pos029_S001	00-KiFXzLSXpKtvpqbEzHfr67
3.07752	um	Nucleus	0.000	1.000	1030	100001003	100000022	GFP-IMPa4-FL anti-PSF-A546 8C-S-PSF V2.00	0	17. GFP-Imp-a4-FL and anti-PSF-A546_Pos029_S001	00-KiFXzLSXpKtvpqbEzHfr67
8.35202	um	Nucleus	0.000	1.000	1031	100001004	100000023	GFP-IMPa4-FL anti-PSF-A546 8C-S-PSF V2.00	0	17. GFP-Imp-a4-FL and anti-PSF-A546_Pos029_S001	00-KiFXzLSXpKtvpqbEzHfr67
4.66809	um	Nucleus	0.000	1.000	1033	100001005	100000024	GFP-IMPa4-FL anti-PSF-A546 8C-S-PSF V2.00	0	17. GFP-Imp-a4-FL and anti-PSF-A546_Pos029_S001	00-KiFXzLSXpKtvpqbEzHfr67
6.87593	um	Nucleus	0.000	1.000	1034	100001006	100000025	GFP-IMPa4-FL anti-PSF-A546 8C-S-PSF V2.00	0	17. GFP-Imp-a4-FL and anti-PSF-A546_Pos029_S001	00-KiFXzLSXpKtvpqbEzHfr67
6.14301	um	Nucleus	0.000	1.000	1035	100001007	100000026	GFP-IMPa4-FL anti-PSF-A546 8C-S-PSF V2.00	0	17. GFP-Imp-a4-FL and anti-PSF-A546_Pos029_S001	00-KiFXzLSXpKtvpqbEzHfr67
4.63996	um	Nucleus	0.000	1.000	1036	100001008	100000027	GFP-IMPa4-FL anti-PSF-A546 8C-S-PSF V2.00	0	17. GFP-Imp-a4-FL and anti-PSF-A546_Pos029_S001	00-KiFXzLSXpKtvpqbEzHfr67
5.42797	um	Nucleus	0.000	1.000	1037	100001009	100000028	GFP-IMPa4-FL anti-PSF-A546 8C-S-PSF V2.00	0	17. GFP-Imp-a4-FL and anti-PSF-A546_Pos029_S001	00-KiFXzLSXpKtvpqbEzHfr67
5.39201	um	Nucleus	0.000	1.000	1038	100001010	100000029	GFP-IMPa4-FL anti-PSF-A546 8C-S-PSF V2.00	0	17. GFP-Imp-a4-FL and anti-PSF-A546_Pos029_S001	00-KiFXzLSXpKtvpqbEzHfr67
4.43928	um	Nucleus	0.000	1.000	1039	100001011	100000030	GFP-IMPa4-FL anti-PSF-A546 8C-S-PSF V2.00	0	17. GFP-Imp-a4-FL and anti-PSF-A546_Pos029_S001	00-KiFXzLSXpKtvpqbEzHfr67
5.35103	um	Nucleus	0.000	1.000	1040	100001012	100000031	GFP-IMPa4-FL anti-PSF-A546 8C-S-PSF V2.00	0	17. GFP-Imp-a4-FL and anti-PSF-A546_Pos029_S001	00-KiFXzLSXpKtvpqbEzHfr67
3.24748	um	Nucleus	0.000	1.000	1041	100001013	100000032	GFP-IMPa4-FL anti-PSF-A546 8C-S-PSF V2.00	0	17. GFP-Imp-a4-FL and anti-PSF-A546_Pos029_S001	00-KiFXzLSXpKtvpqbEzHfr67
7.35964	um	Nucleus	0.000	1.000	1042	100001014	100000033	GFP-IMPa4-FL anti-PSF-A546 8C-S-PSF V2.00	0	17. GFP-Imp-a4-FL and anti-PSF-A546_Pos029_S001	00-KiFXzLSXpKtvpqbEzHfr67
6.18273	um	Nucleus	0.000	1.000	1043	100001015	100000034	GFP-IMPa4-FL anti-PSF-A546 8C-S-PSF V2.00	0	17. GFP-Imp-a4-FL and anti-PSF-A546_Pos029_S001	00-KiFXzLSXpKtvpqbEzHfr67
7.40638	um	Nucleus	0.000	1.000	1045	100001016	100000035	GFP-IMPa4-FL anti-PSF-A546 8C-S-PSF V2.00	0	17. GFP-Imp-a4-FL and anti-PSF-A546_Pos029_S001	00-KiFXzLSXpKtvpqbEzHfr67
6.86398	um	Nucleus	0.000	1.000	1046	100001017	100000036	GFP-IMPa4-FL anti-PSF-A546 8C-S-PSF V2.00	0	17. GFP-Imp-a4-FL and anti-PSF-A546_Pos029_S001	00-KiFXzLSXpKtvpqbEzHfr67
4.44929	um	Nucleus	0.000	1.000	1047	100001018	100000037	GFP-IMPa4-FL anti-PSF-A546 8C-S-PSF V2.00	0	17. GFP-Imp-a4-FL and anti-PSF-A546_Pos029_S001	00-KiFXzLSXpKtvpqbEzHfr67
8.32837	um	Nucleus	0.000	1.000	1048	100001019	100000038	GFP-IMPa4-FL anti-PSF-A546 8C-S-PSF V2.00	0	17. GFP-Imp-a4-FL and anti-PSF-A546_Pos029_S001	00-KiFXzLSXpKtvpqbEzHfr67
5.9711	um	Nucleus	0.000	1.000	1049	100001020	100000039	GFP-IMPa4-FL anti-PSF-A546 8C-S-PSF V2.00	0	17. GFP-Imp-a4-FL and anti-PSF-A546_Pos029_S001	00-KiFXzLSXpKtvpqbEzHfr67
8.16977	um	Nucleus	0.000	1.000	1050	100001021	100000040	GFP-IMPa4-FL anti-PSF-A546 8C-S-PSF V2.00	0	17. GFP-Imp-a4-FL and anti-PSF-A546_Pos029_S001	00-KiFXzLSXpKtvpqbEzHfr67
7.03665	um	Nucleus	0.000	1.000	1051	100001022	100000041	GFP-IMPa4-FL anti-PSF-A546 8C-S-PSF V2.00	0	17. GFP-Imp-a4-FL and anti-PSF-A546_Pos029_S001	00-KiFXzLSXpKtvpqbEzHfr67
5.68392	um	Nucleus	0.000	1.000	1052	100001023	100000042	GFP-IMPa4-FL anti-PSF-A546 8C-S-PSF V2.00	0	17. GFP-Imp-a4-FL and anti-PSF-A546_Pos029_S001	00-KiFXzLSXpKtvpqbEzHfr67
5.31951	um	Nucleus	0.000	1.000	1053	100001024	100000043	GFP-IMPa4-FL anti-PSF-A546 8C-S-PSF V2.00	0	17. GFP-Imp-a4-FL and anti-PSF-A546_Pos029_S001	00-KiFXzLSXpKtvpqbEzHfr67
7.6242	um	Nucleus	0.000	1.000	1054	100001025	100000044	GFP-IMPa4-FL anti-PSF-A546 8C-S-PSF V2.00	0	17. GFP-Imp-a4-FL and anti-PSF-A546_Pos029_S001	00-KiFXzLSXpKtvpqbEzHfr67
5.7537	um	Nucleus	0.000	1.000	1055	100001026	100000045	GFP-IMPa4-FL anti-PSF-A546 8C-S-PSF V2.00	0	17. GFP-Imp-a4-FL and anti-PSF-A546_Pos029_S001	00-KiFXzLSXpKtvpqbEzHfr67
6.90231	um	Nucleus	0.000	1.000	1056	100001027	100000046	GFP-IMPa4-FL anti-PSF-A546 8C-S-PSF V2.00	0	17. GFP-Imp-a4-FL and anti-PSF-A546_Pos029_S001	00-KiFXzLSXpKtvpqbEzHfr67
6.92458	um	Nucleus	0.000	1.000	1057	100001028	100000047	GFP-IMPa4-FL anti-PSF-A546 8C-S-PSF V2.00	0	17. GFP-Imp-a4-FL and anti-PSF-A546_Pos029_S001	00-KiFXzLSXpKtvpqbEzHfr67
4.72261	um	Nucleus	0.000	1.000	1058	100001029	100000048	GFP-IMPa4-FL anti-PSF-A546 8C-S-PSF V2.00	0	17. GFP-Imp-a4-FL and anti-PSF-A546_Pos029_S001	00-KiFXzLSXpKtvpqbEzHfr67
8.1778	um	Nucleus	0.000	1.000	1059	100001030	100000049	GFP-IMPa4-FL anti-PSF-A546 8C-S-PSF V2.00	0	17. GFP-Imp-a4-FL and anti-PSF-A546_Pos029_S001	00-KiFXzLSXpKtvpqbEzHfr67
7.34971	um	Nucleus	0.000	1.000	1060	100001031	100000050	GFP-IMPa4-FL anti-PSF-A546 8C-S-PSF V2.00	0	17. GFP-Imp-a4-FL and anti-PSF-A546_Pos029_S001	00-KiFXzLSXpKtvpqbEzHfr67
7.28121	um	Nucleus	0.000	1.000	1061	100001032	100000051	GFP-IMPa4-FL anti-PSF-A546 8C-S-PSF V2.00	0	17. GFP-Imp-a4-FL and anti-PSF-A546_Pos029_S001	00-KiFXzLSXpKtvpqbEzHfr67
6.0812	um	Nucleus	0.000	1.000	1062	100001033	100000052	GFP-IMPa4-FL anti-PSF-A546 8C-S-PSF V2.00	0	17. GFP-Imp-a4-FL and anti-PSF-A546_Pos029_S001	00-KiFXzLSXpKtvpqbEzHfr67
5.73226	um	Nucleus	0.000	1.000	1063	100001034	100000053	GFP-IMPa4-FL anti-PSF-A546 8C-S-PSF V2.00	0	17. GFP-Imp-a4-FL and anti-PSF-A546_Pos029_S001	00-KiFXzLSXpKtvpqbEzHfr67
8.13709	um	Nucleus	0.000	1.000	1064	100001035	100000054	GFP-IMPa4-FL anti-PSF-A546 8C-S-PSF V2.00	0	17. GFP-Imp-a4-FL and anti-PSF-A546_Pos029_S001	00-KiFXzLSXpKtvpqbEzHfr67
5.77316	um	Nucleus	0.000	1.000	1065	100001036	100000055	GFP-IMPa4-FL anti-PSF-A546 8C-S-PSF V2.00	0	17. GFP-Imp-a4-FL and anti-PSF-A546_Pos029_S001	00-KiFXzLSXpKtvpqbEzHfr67
7.06803	um	Nucleus	0.000	1.000	1066	100001037	100000056	GFP-IMPa4-FL anti-PSF-A546 8C-S-PSF V2.00	0	17. GFP-Imp-a4-FL and anti-PSF-A546_Pos029_S001	00-KiFXzLSXpKtvpqbEzHfr67
5.62875	um	Nucleus	0.000	1.000	1067	100001038	100000000	GFP-IMPa4-FL anti-PSF-A546 8C-S-PSF V2.00	0	17. GFP-Imp-a4-FL and anti-PSF-A546_Pos030_S001	00-hL3oo5WWt4Yy2jVEregiYR
6.06503	um	Nucleus	0.000	1.000	1068	100001039	100000001	GFP-IMPa4-FL anti-PSF-A546 8C-S-PSF V2.00	0	17. GFP-Imp-a4-FL and anti-PSF-A546_Pos030_S001	00-hL3oo5WWt4Yy2jVEregiYR
6.19855	um	Nucleus	0.000	1.000	1069	100001040	100000002	GFP-IMPa4-FL anti-PSF-A546 8C-S-PSF V2.00	0	17. GFP-Imp-a4-FL and anti-PSF-A546_Pos030_S001	00-hL3oo5WWt4Yy2jVEregiYR
5.36719	um	Nucleus	0.000	1.000	1070	100001041	100000003	GFP-IMPa4-FL anti-PSF-A546 8C-S-PSF V2.00	0	17. GFP-Imp-a4-FL and anti-PSF-A546_Pos030_S001	00-hL3oo5WWt4Yy2jVEregiYR
5.06362	um	Nucleus	0.000	1.000	1071	100001042	100000004	GFP-IMPa4-FL anti-PSF-A546 8C-S-PSF V2.00	0	17. GFP-Imp-a4-FL and anti-PSF-A546_Pos030_S001	00-hL3oo5WWt4Yy2jVEregiYR
5.80958	um	Nucleus	0.000	1.000	1072	100001043	100000005	GFP-IMPa4-FL anti-PSF-A546 8C-S-PSF V2.00	0	17. GFP-Imp-a4-FL and anti-PSF-A546_Pos030_S001	00-hL3oo5WWt4Yy2jVEregiYR
10.9359	um	Nucleus	0.000	1.000	1073	100001044	100000006	GFP-IMPa4-FL anti-PSF-A546 8C-S-PSF V2.00	0	17. GFP-Imp-a4-FL and anti-PSF-A546_Pos030_S001	00-hL3oo5WWt4Yy2jVEregiYR
5.59852	um	Nucleus	0.000	1.000	1074	100001045	100000007	GFP-IMPa4-FL anti-PSF-A546 8C-S-PSF V2.00	0	17. GFP-Imp-a4-FL and anti-PSF-A546_Pos030_S001	00-hL3oo5WWt4Yy2jVEregiYR
6.41538	um	Nucleus	0.000	1.000	1075	100001046	100000008	GFP-IMPa4-FL anti-PSF-A546 8C-S-PSF V2.00	0	17. GFP-Imp-a4-FL and anti-PSF-A546_Pos030_S001	00-hL3oo5WWt4Yy2jVEregiYR
5.86643	um	Nucleus	0.000	1.000	1076	100001047	100000009	GFP-IMPa4-FL anti-PSF-A546 8C-S-PSF V2.00	0	17. GFP-Imp-a4-FL and anti-PSF-A546_Pos030_S001	00-hL3oo5WWt4Yy2jVEregiYR
6.75101	um	Nucleus	0.000	1.000	1077	100001048	100000010	GFP-IMPa4-FL anti-PSF-A546 8C-S-PSF V2.00	0	17. GFP-Imp-a4-FL and anti-PSF-A546_Pos030_S001	00-hL3oo5WWt4Yy2jVEregiYR
5.70602	um	Nucleus	0.000	1.000	1078	100001049	100000011	GFP-IMPa4-FL anti-PSF-A546 8C-S-PSF V2.00	0	17. GFP-Imp-a4-FL and anti-PSF-A546_Pos030_S001	00-hL3oo5WWt4Yy2jVEregiYR
5.66355	um	Nucleus	0.000	1.000	1079	100001050	100000012	GFP-IMPa4-FL anti-PSF-A546 8C-S-PSF V2.00	0	17. GFP-Imp-a4-FL and anti-PSF-A546_Pos030_S001	00-hL3oo5WWt4Yy2jVEregiYR
6.3038	um	Nucleus	0.000	1.000	1080	100001051	100000013	GFP-IMPa4-FL anti-PSF-A546 8C-S-PSF V2.00	0	17. GFP-Imp-a4-FL and anti-PSF-A546_Pos030_S001	00-hL3oo5WWt4Yy2jVEregiYR
5.48457	um	Nucleus	0.000	1.000	1081	100001052	100000014	GFP-IMPa4-FL anti-PSF-A546 8C-S-PSF V2.00	0	17. GFP-Imp-a4-FL and anti-PSF-A546_Pos030_S001	00-hL3oo5WWt4Yy2jVEregiYR
5.71511	um	Nucleus	0.000	1.000	1082	100001053	100000015	GFP-IMPa4-FL anti-PSF-A546 8C-S-PSF V2.00	0	17. GFP-Imp-a4-FL and anti-PSF-A546_Pos030_S001	00-hL3oo5WWt4Yy2jVEregiYR
5.20008	um	Nucleus	0.000	1.000	1083	100001054	100000016	GFP-IMPa4-FL anti-PSF-A546 8C-S-PSF V2.00	0	17. GFP-Imp-a4-FL and anti-PSF-A546_Pos030_S001	00-hL3oo5WWt4Yy2jVEregiYR
5.58301	um	Nucleus	0.000	1.000	1084	100001055	100000017	GFP-IMPa4-FL anti-PSF-A546 8C-S-PSF V2.00	0	17. GFP-Imp-a4-FL and anti-PSF-A546_Pos030_S001	00-hL3oo5WWt4Yy2jVEregiYR
3.90572	um	Nucleus	0.000	1.000	1085	100001056	100000018	GFP-IMPa4-FL anti-PSF-A546 8C-S-PSF V2.00	0	17. GFP-Imp-a4-FL and anti-PSF-A546_Pos030_S001	00-hL3oo5WWt4Yy2jVEregiYR
4.94394	um	Nucleus	0.000	1.000	1086	100001057	100000019	GFP-IMPa4-FL anti-PSF-A546 8C-S-PSF V2.00	0	17. GFP-Imp-a4-FL and anti-PSF-A546_Pos030_S001	00-hL3oo5WWt4Yy2jVEregiYR
5.37721	um	Nucleus	0.000	1.000	1087	100001058	100000020	GFP-IMPa4-FL anti-PSF-A546 8C-S-PSF V2.00	0	17. GFP-Imp-a4-FL and anti-PSF-A546_Pos030_S001	00-hL3oo5WWt4Yy2jVEregiYR
8.87818	um	Nucleus	0.000	1.000	1088	100001059	100000021	GFP-IMPa4-FL anti-PSF-A546 8C-S-PSF V2.00	0	17. GFP-Imp-a4-FL and anti-PSF-A546_Pos030_S001	00-hL3oo5WWt4Yy2jVEregiYR
5.01772	um	Nucleus	0.000	1.000	1089	100001060	100000022	GFP-IMPa4-FL anti-PSF-A546 8C-S-PSF V2.00	0	17. GFP-Imp-a4-FL and anti-PSF-A546_Pos030_S001	00-hL3oo5WWt4Yy2jVEregiYR
6.01811	um	Nucleus	0.000	1.000	1090	100001061	100000023	GFP-IMPa4-FL anti-PSF-A546 8C-S-PSF V2.00	0	17. GFP-Imp-a4-FL and anti-PSF-A546_Pos030_S001	00-hL3oo5WWt4Yy2jVEregiYR
6.26548	um	Nucleus	0.000	1.000	1091	100001062	100000024	GFP-IMPa4-FL anti-PSF-A546 8C-S-PSF V2.00	0	17. GFP-Imp-a4-FL and anti-PSF-A546_Pos030_S001	00-hL3oo5WWt4Yy2jVEregiYR
6.03733	um	Nucleus	0.000	1.000	1092	100001063	100000025	GFP-IMPa4-FL anti-PSF-A546 8C-S-PSF V2.00	0	17. GFP-Imp-a4-FL and anti-PSF-A546_Pos030_S001	00-hL3oo5WWt4Yy2jVEregiYR
4.83505	um	Nucleus	0.000	1.000	1093	100001064	100000026	GFP-IMPa4-FL anti-PSF-A546 8C-S-PSF V2.00	0	17. GFP-Imp-a4-FL and anti-PSF-A546_Pos030_S001	00-hL3oo5WWt4Yy2jVEregiYR
5.67487	um	Nucleus	0.000	1.000	1094	100001065	100000027	GFP-IMPa4-FL anti-PSF-A546 8C-S-PSF V2.00	0	17. GFP-Imp-a4-FL and anti-PSF-A546_Pos030_S001	00-hL3oo5WWt4Yy2jVEregiYR
4.90327	um	Nucleus	0.000	1.000	1095	100001066	100000028	GFP-IMPa4-FL anti-PSF-A546 8C-S-PSF V2.00	0	17. GFP-Imp-a4-FL and anti-PSF-A546_Pos030_S001	00-hL3oo5WWt4Yy2jVEregiYR
6.53625	um	Nucleus	0.000	1.000	1096	100001067	100000029	GFP-IMPa4-FL anti-PSF-A546 8C-S-PSF V2.00	0	17. GFP-Imp-a4-FL and anti-PSF-A546_Pos030_S001	00-hL3oo5WWt4Yy2jVEregiYR
4.75727	um	Nucleus	0.000	1.000	1097	100001068	100000030	GFP-IMPa4-FL anti-PSF-A546 8C-S-PSF V2.00	0	17. GFP-Imp-a4-FL and anti-PSF-A546_Pos030_S001	00-hL3oo5WWt4Yy2jVEregiYR
5.94412	um	Nucleus	0.000	1.000	1098	100001069	100000031	GFP-IMPa4-FL anti-PSF-A546 8C-S-PSF V2.00	0	17. GFP-Imp-a4-FL and anti-PSF-A546_Pos030_S001	00-hL3oo5WWt4Yy2jVEregiYR
4.88777	um	Nucleus	0.000	1.000	1099	100001070	100000032	GFP-IMPa4-FL anti-PSF-A546 8C-S-PSF V2.00	0	17. GFP-Imp-a4-FL and anti-PSF-A546_Pos030_S001	00-hL3oo5WWt4Yy2jVEregiYR
6.91297	um	Nucleus	0.000	1.000	1100	100001071	100000033	GFP-IMPa4-FL anti-PSF-A546 8C-S-PSF V2.00	0	17. GFP-Imp-a4-FL and anti-PSF-A546_Pos030_S001	00-hL3oo5WWt4Yy2jVEregiYR
6.89597	um	Nucleus	0.000	1.000	1101	100001072	100000034	GFP-IMPa4-FL anti-PSF-A546 8C-S-PSF V2.00	0	17. GFP-Imp-a4-FL and anti-PSF-A546_Pos030_S001	00-hL3oo5WWt4Yy2jVEregiYR
6.11789	um	Nucleus	0.000	1.000	1102	100001073	100000035	GFP-IMPa4-FL anti-PSF-A546 8C-S-PSF V2.00	0	17. GFP-Imp-a4-FL and anti-PSF-A546_Pos030_S001	00-hL3oo5WWt4Yy2jVEregiYR
8.33233	um	Nucleus	0.000	1.000	1103	100001074	100000036	GFP-IMPa4-FL anti-PSF-A546 8C-S-PSF V2.00	0	17. GFP-Imp-a4-FL and anti-PSF-A546_Pos030_S001	00-hL3oo5WWt4Yy2jVEregiYR
6.37935	um	Nucleus	0.000	1.000	1104	100001075	100000037	GFP-IMPa4-FL anti-PSF-A546 8C-S-PSF V2.00	0	17. GFP-Imp-a4-FL and anti-PSF-A546_Pos030_S001	00-hL3oo5WWt4Yy2jVEregiYR
4.95228	um	Nucleus	0.000	1.000	1105	100001076	100000038	GFP-IMPa4-FL anti-PSF-A546 8C-S-PSF V2.00	0	17. GFP-Imp-a4-FL and anti-PSF-A546_Pos030_S001	00-hL3oo5WWt4Yy2jVEregiYR
6.49673	um	Nucleus	0.000	1.000	1106	100001077	100000039	GFP-IMPa4-FL anti-PSF-A546 8C-S-PSF V2.00	0	17. GFP-Imp-a4-FL and anti-PSF-A546_Pos030_S001	00-hL3oo5WWt4Yy2jVEregiYR
5.40246	um	Nucleus	0.000	1.000	1107	100001078	100000040	GFP-IMPa4-FL anti-PSF-A546 8C-S-PSF V2.00	0	17. GFP-Imp-a4-FL and anti-PSF-A546_Pos030_S001	00-hL3oo5WWt4Yy2jVEregiYR
5.93851	um	Nucleus	0.000	1.000	1110	100001079	100000000	GFP-IMPa4-FL anti-PSF-A546 8C-S-PSF V2.00	0	17. GFP-Imp-a4-FL and anti-PSF-A546_Pos031_S001	00-WeoHthKAAxYiPHPXraBhb3
5.86473	um	Nucleus	0.000	1.000	1111	100001080	100000001	GFP-IMPa4-FL anti-PSF-A546 8C-S-PSF V2.00	0	17. GFP-Imp-a4-FL and anti-PSF-A546_Pos031_S001	00-WeoHthKAAxYiPHPXraBhb3
6.01112	um	Nucleus	0.000	1.000	1112	100001081	100000002	GFP-IMPa4-FL anti-PSF-A546 8C-S-PSF V2.00	0	17. GFP-Imp-a4-FL and anti-PSF-A546_Pos031_S001	00-WeoHthKAAxYiPHPXraBhb3
10.4952	um	Nucleus	0.000	1.000	1113	100001082	100000003	GFP-IMPa4-FL anti-PSF-A546 8C-S-PSF V2.00	0	17. GFP-Imp-a4-FL and anti-PSF-A546_Pos031_S001	00-WeoHthKAAxYiPHPXraBhb3
6.20482	um	Nucleus	0.000	1.000	1114	100001083	100000004	GFP-IMPa4-FL anti-PSF-A546 8C-S-PSF V2.00	0	17. GFP-Imp-a4-FL and anti-PSF-A546_Pos031_S001	00-WeoHthKAAxYiPHPXraBhb3
7.42652	um	Nucleus	0.000	1.000	1115	100001084	100000005	GFP-IMPa4-FL anti-PSF-A546 8C-S-PSF V2.00	0	17. GFP-Imp-a4-FL and anti-PSF-A546_Pos031_S001	00-WeoHthKAAxYiPHPXraBhb3
5.53272	um	Nucleus	0.000	1.000	1116	100001085	100000006	GFP-IMPa4-FL anti-PSF-A546 8C-S-PSF V2.00	0	17. GFP-Imp-a4-FL and anti-PSF-A546_Pos031_S001	00-WeoHthKAAxYiPHPXraBhb3
6.48193	um	Nucleus	0.000	1.000	1117	100001086	100000007	GFP-IMPa4-FL anti-PSF-A546 8C-S-PSF V2.00	0	17. GFP-Imp-a4-FL and anti-PSF-A546_Pos031_S001	00-WeoHthKAAxYiPHPXraBhb3
7.42832	um	Nucleus	0.000	1.000	1118	100001087	100000008	GFP-IMPa4-FL anti-PSF-A546 8C-S-PSF V2.00	0	17. GFP-Imp-a4-FL and anti-PSF-A546_Pos031_S001	00-WeoHthKAAxYiPHPXraBhb3
5.51497	um	Nucleus	0.000	1.000	1119	100001088	100000009	GFP-IMPa4-FL anti-PSF-A546 8C-S-PSF V2.00	0	17. GFP-Imp-a4-FL and anti-PSF-A546_Pos031_S001	00-WeoHthKAAxYiPHPXraBhb3
5.07116	um	Nucleus	0.000	1.000	1120	100001089	100000010	GFP-IMPa4-FL anti-PSF-A546 8C-S-PSF V2.00	0	17. GFP-Imp-a4-FL and anti-PSF-A546_Pos031_S001	00-WeoHthKAAxYiPHPXraBhb3
4.78365	um	Nucleus	0.000	1.000	1121	100001090	100000011	GFP-IMPa4-FL anti-PSF-A546 8C-S-PSF V2.00	0	17. GFP-Imp-a4-FL and anti-PSF-A546_Pos031_S001	00-WeoHthKAAxYiPHPXraBhb3
6.95998	um	Nucleus	0.000	1.000	1122	100001091	100000012	GFP-IMPa4-FL anti-PSF-A546 8C-S-PSF V2.00	0	17. GFP-Imp-a4-FL and anti-PSF-A546_Pos031_S001	00-WeoHthKAAxYiPHPXraBhb3
4.22579	um	Nucleus	0.000	1.000	1123	100001092	100000013	GFP-IMPa4-FL anti-PSF-A546 8C-S-PSF V2.00	0	17. GFP-Imp-a4-FL and anti-PSF-A546_Pos031_S001	00-WeoHthKAAxYiPHPXraBhb3
6.47252	um	Nucleus	0.000	1.000	1124	100001093	100000014	GFP-IMPa4-FL anti-PSF-A546 8C-S-PSF V2.00	0	17. GFP-Imp-a4-FL and anti-PSF-A546_Pos031_S001	00-WeoHthKAAxYiPHPXraBhb3
5.84381	um	Nucleus	0.000	1.000	1125	100001094	100000015	GFP-IMPa4-FL anti-PSF-A546 8C-S-PSF V2.00	0	17. GFP-Imp-a4-FL and anti-PSF-A546_Pos031_S001	00-WeoHthKAAxYiPHPXraBhb3
5.37532	um	Nucleus	0.000	1.000	1126	100001095	100000016	GFP-IMPa4-FL anti-PSF-A546 8C-S-PSF V2.00	0	17. GFP-Imp-a4-FL and anti-PSF-A546_Pos031_S001	00-WeoHthKAAxYiPHPXraBhb3
6.97054	um	Nucleus	0.000	1.000	1127	100001096	100000017	GFP-IMPa4-FL anti-PSF-A546 8C-S-PSF V2.00	0	17. GFP-Imp-a4-FL and anti-PSF-A546_Pos031_S001	00-WeoHthKAAxYiPHPXraBhb3
6.17843	um	Nucleus	0.000	1.000	1128	100001097	100000018	GFP-IMPa4-FL anti-PSF-A546 8C-S-PSF V2.00	0	17. GFP-Imp-a4-FL and anti-PSF-A546_Pos031_S001	00-WeoHthKAAxYiPHPXraBhb3
4.79404	um	Nucleus	0.000	1.000	1129	100001098	100000019	GFP-IMPa4-FL anti-PSF-A546 8C-S-PSF V2.00	0	17. GFP-Imp-a4-FL and anti-PSF-A546_Pos031_S001	00-WeoHthKAAxYiPHPXraBhb3
4.63012	um	Nucleus	0.000	1.000	1130	100001099	100000000	GFP-IMPa4-FL anti-PSF-A546 8C-S-PSF V2.00	0	17. GFP-Imp-a4-FL and anti-PSF-A546_Pos032_S001	00-9DTssCSTYuCyZV9sCHqrxi
9.05745	um	Nucleus	0.000	1.000	1131	100001100	100000001	GFP-IMPa4-FL anti-PSF-A546 8C-S-PSF V2.00	0	17. GFP-Imp-a4-FL and anti-PSF-A546_Pos032_S001	00-9DTssCSTYuCyZV9sCHqrxi
6.3153	um	Nucleus	0.000	1.000	1133	100001101	100000002	GFP-IMPa4-FL anti-PSF-A546 8C-S-PSF V2.00	0	17. GFP-Imp-a4-FL and anti-PSF-A546_Pos032_S001	00-9DTssCSTYuCyZV9sCHqrxi
5.45548	um	Nucleus	0.000	1.000	1134	100001102	100000003	GFP-IMPa4-FL anti-PSF-A546 8C-S-PSF V2.00	0	17. GFP-Imp-a4-FL and anti-PSF-A546_Pos032_S001	00-9DTssCSTYuCyZV9sCHqrxi
7.22693	um	Nucleus	0.000	1.000	1135	100001103	100000004	GFP-IMPa4-FL anti-PSF-A546 8C-S-PSF V2.00	0	17. GFP-Imp-a4-FL and anti-PSF-A546_Pos032_S001	00-9DTssCSTYuCyZV9sCHqrxi
6.76468	um	Nucleus	0.000	1.000	1136	100001104	100000005	GFP-IMPa4-FL anti-PSF-A546 8C-S-PSF V2.00	0	17. GFP-Imp-a4-FL and anti-PSF-A546_Pos032_S001	00-9DTssCSTYuCyZV9sCHqrxi
6.99222	um	Nucleus	0.000	1.000	1137	100001105	100000006	GFP-IMPa4-FL anti-PSF-A546 8C-S-PSF V2.00	0	17. GFP-Imp-a4-FL and anti-PSF-A546_Pos032_S001	00-9DTssCSTYuCyZV9sCHqrxi
4.86726	um	Nucleus	0.000	1.000	1138	100001106	100000007	GFP-IMPa4-FL anti-PSF-A546 8C-S-PSF V2.00	0	17. GFP-Imp-a4-FL and anti-PSF-A546_Pos032_S001	00-9DTssCSTYuCyZV9sCHqrxi
5.29939	um	Nucleus	0.000	1.000	1139	100001107	100000008	GFP-IMPa4-FL anti-PSF-A546 8C-S-PSF V2.00	0	17. GFP-Imp-a4-FL and anti-PSF-A546_Pos032_S001	00-9DTssCSTYuCyZV9sCHqrxi
6.51426	um	Nucleus	0.000	1.000	1140	100001108	100000009	GFP-IMPa4-FL anti-PSF-A546 8C-S-PSF V2.00	0	17. GFP-Imp-a4-FL and anti-PSF-A546_Pos032_S001	00-9DTssCSTYuCyZV9sCHqrxi
7.76966	um	Nucleus	0.000	1.000	1141	100001109	100000010	GFP-IMPa4-FL anti-PSF-A546 8C-S-PSF V2.00	0	17. GFP-Imp-a4-FL and anti-PSF-A546_Pos032_S001	00-9DTssCSTYuCyZV9sCHqrxi
5.92519	um	Nucleus	0.000	1.000	1142	100001110	100000011	GFP-IMPa4-FL anti-PSF-A546 8C-S-PSF V2.00	0	17. GFP-Imp-a4-FL and anti-PSF-A546_Pos032_S001	00-9DTssCSTYuCyZV9sCHqrxi
5.85367	um	Nucleus	0.000	1.000	1143	100001111	100000012	GFP-IMPa4-FL anti-PSF-A546 8C-S-PSF V2.00	0	17. GFP-Imp-a4-FL and anti-PSF-A546_Pos032_S001	00-9DTssCSTYuCyZV9sCHqrxi
8.06006	um	Nucleus	0.000	1.000	1144	100001112	100000013	GFP-IMPa4-FL anti-PSF-A546 8C-S-PSF V2.00	0	17. GFP-Imp-a4-FL and anti-PSF-A546_Pos032_S001	00-9DTssCSTYuCyZV9sCHqrxi
9.11741	um	Nucleus	0.000	1.000	1145	100001113	100000014	GFP-IMPa4-FL anti-PSF-A546 8C-S-PSF V2.00	0	17. GFP-Imp-a4-FL and anti-PSF-A546_Pos032_S001	00-9DTssCSTYuCyZV9sCHqrxi
5.17103	um	Nucleus	0.000	1.000	1146	100001114	100000015	GFP-IMPa4-FL anti-PSF-A546 8C-S-PSF V2.00	0	17. GFP-Imp-a4-FL and anti-PSF-A546_Pos032_S001	00-9DTssCSTYuCyZV9sCHqrxi
6.12715	um	Nucleus	0.000	1.000	1147	100001115	100000016	GFP-IMPa4-FL anti-PSF-A546 8C-S-PSF V2.00	0	17. GFP-Imp-a4-FL and anti-PSF-A546_Pos032_S001	00-9DTssCSTYuCyZV9sCHqrxi
6.3296	um	Nucleus	0.000	1.000	1148	100001116	100000017	GFP-IMPa4-FL anti-PSF-A546 8C-S-PSF V2.00	0	17. GFP-Imp-a4-FL and anti-PSF-A546_Pos032_S001	00-9DTssCSTYuCyZV9sCHqrxi
6.64427	um	Nucleus	0.000	1.000	1149	100001117	100000018	GFP-IMPa4-FL anti-PSF-A546 8C-S-PSF V2.00	0	17. GFP-Imp-a4-FL and anti-PSF-A546_Pos032_S001	00-9DTssCSTYuCyZV9sCHqrxi
6.47911	um	Nucleus	0.000	1.000	1150	100001118	100000019	GFP-IMPa4-FL anti-PSF-A546 8C-S-PSF V2.00	0	17. GFP-Imp-a4-FL and anti-PSF-A546_Pos032_S001	00-9DTssCSTYuCyZV9sCHqrxi
6.56133	um	Nucleus	0.000	1.000	1151	100001119	100000020	GFP-IMPa4-FL anti-PSF-A546 8C-S-PSF V2.00	0	17. GFP-Imp-a4-FL and anti-PSF-A546_Pos032_S001	00-9DTssCSTYuCyZV9sCHqrxi
9.96858	um	Nucleus	0.000	1.000	1152	100001120	100000021	GFP-IMPa4-FL anti-PSF-A546 8C-S-PSF V2.00	0	17. GFP-Imp-a4-FL and anti-PSF-A546_Pos032_S001	00-9DTssCSTYuCyZV9sCHqrxi
6.23124	um	Nucleus	0.000	1.000	1153	100001121	100000022	GFP-IMPa4-FL anti-PSF-A546 8C-S-PSF V2.00	0	17. GFP-Imp-a4-FL and anti-PSF-A546_Pos032_S001	00-9DTssCSTYuCyZV9sCHqrxi
7.6298	um	Nucleus	0.000	1.000	1154	100001122	100000023	GFP-IMPa4-FL anti-PSF-A546 8C-S-PSF V2.00	0	17. GFP-Imp-a4-FL and anti-PSF-A546_Pos032_S001	00-9DTssCSTYuCyZV9sCHqrxi
7.62362	um	Nucleus	0.000	1.000	1155	100001123	100000024	GFP-IMPa4-FL anti-PSF-A546 8C-S-PSF V2.00	0	17. GFP-Imp-a4-FL and anti-PSF-A546_Pos032_S001	00-9DTssCSTYuCyZV9sCHqrxi
9.48905	um	Nucleus	0.000	1.000	1156	100001124	100000025	GFP-IMPa4-FL anti-PSF-A546 8C-S-PSF V2.00	0	17. GFP-Imp-a4-FL and anti-PSF-A546_Pos032_S001	00-9DTssCSTYuCyZV9sCHqrxi
5.49356	um	Nucleus	0.000	1.000	1157	100001125	100000026	GFP-IMPa4-FL anti-PSF-A546 8C-S-PSF V2.00	0	17. GFP-Imp-a4-FL and anti-PSF-A546_Pos032_S001	00-9DTssCSTYuCyZV9sCHqrxi
4.60604	um	Nucleus	0.000	1.000	1158	100001126	100000027	GFP-IMPa4-FL anti-PSF-A546 8C-S-PSF V2.00	0	17. GFP-Imp-a4-FL and anti-PSF-A546_Pos032_S001	00-9DTssCSTYuCyZV9sCHqrxi
5.81113	um	Nucleus	0.000	1.000	1159	100001127	100000028	GFP-IMPa4-FL anti-PSF-A546 8C-S-PSF V2.00	0	17. GFP-Imp-a4-FL and anti-PSF-A546_Pos032_S001	00-9DTssCSTYuCyZV9sCHqrxi
8.87762	um	Nucleus	0.000	1.000	1160	100001128	100000029	GFP-IMPa4-FL anti-PSF-A546 8C-S-PSF V2.00	0	17. GFP-Imp-a4-FL and anti-PSF-A546_Pos032_S001	00-9DTssCSTYuCyZV9sCHqrxi
5.17973	um	Nucleus	0.000	1.000	1161	100001129	100000030	GFP-IMPa4-FL anti-PSF-A546 8C-S-PSF V2.00	0	17. GFP-Imp-a4-FL and anti-PSF-A546_Pos032_S001	00-9DTssCSTYuCyZV9sCHqrxi
12.3692	um	Nucleus	0.000	1.000	1162	100001130	100000031	GFP-IMPa4-FL anti-PSF-A546 8C-S-PSF V2.00	0	17. GFP-Imp-a4-FL and anti-PSF-A546_Pos032_S001	00-9DTssCSTYuCyZV9sCHqrxi
51.8662	um	Nucleus	0.000	1.000	1163	100001131	100000032	GFP-IMPa4-FL anti-PSF-A546 8C-S-PSF V2.00	0	17. GFP-Imp-a4-FL and anti-PSF-A546_Pos032_S001	00-9DTssCSTYuCyZV9sCHqrxi
23.1853	um	Nucleus	0.000	1.000	1164	100001132	100000033	GFP-IMPa4-FL anti-PSF-A546 8C-S-PSF V2.00	0	17. GFP-Imp-a4-FL and anti-PSF-A546_Pos032_S001	00-9DTssCSTYuCyZV9sCHqrxi
17.5665	um	Nucleus	0.000	1.000	1165	100001133	100000034	GFP-IMPa4-FL anti-PSF-A546 8C-S-PSF V2.00	0	17. GFP-Imp-a4-FL and anti-PSF-A546_Pos032_S001	00-9DTssCSTYuCyZV9sCHqrxi
15.6203	um	Nucleus	0.000	1.000	1166	100001134	100000035	GFP-IMPa4-FL anti-PSF-A546 8C-S-PSF V2.00	0	17. GFP-Imp-a4-FL and anti-PSF-A546_Pos032_S001	00-9DTssCSTYuCyZV9sCHqrxi
10.9122	um	Nucleus	0.000	1.000	1167	100001135	100000036	GFP-IMPa4-FL anti-PSF-A546 8C-S-PSF V2.00	0	17. GFP-Imp-a4-FL and anti-PSF-A546_Pos032_S001	00-9DTssCSTYuCyZV9sCHqrxi
47.1179	um	Nucleus	0.000	1.000	1168	100001136	100000037	GFP-IMPa4-FL anti-PSF-A546 8C-S-PSF V2.00	0	17. GFP-Imp-a4-FL and anti-PSF-A546_Pos032_S001	00-9DTssCSTYuCyZV9sCHqrxi
5.87489	um	Nucleus	0.000	1.000	1169	100001137	100000038	GFP-IMPa4-FL anti-PSF-A546 8C-S-PSF V2.00	0	17. GFP-Imp-a4-FL and anti-PSF-A546_Pos032_S001	00-9DTssCSTYuCyZV9sCHqrxi
9.72763	um	Nucleus	0.000	1.000	1170	100001138	100000039	GFP-IMPa4-FL anti-PSF-A546 8C-S-PSF V2.00	0	17. GFP-Imp-a4-FL and anti-PSF-A546_Pos032_S001	00-9DTssCSTYuCyZV9sCHqrxi
10.2108	um	Nucleus	0.000	1.000	1171	100001139	100000040	GFP-IMPa4-FL anti-PSF-A546 8C-S-PSF V2.00	0	17. GFP-Imp-a4-FL and anti-PSF-A546_Pos032_S001	00-9DTssCSTYuCyZV9sCHqrxi
4.088	um	Nucleus	0.000	1.000	1172	100001140	100000000	GFP-IMPa4-FL anti-PSF-A546 8C-S-PSF V2.00	0	17. GFP-Imp-a4-FL and anti-PSF-A546_Pos033_S001	00-MzCrM6rpK8fJhBTe97tgp7
6.1743	um	Nucleus	0.000	1.000	1173	100001141	100000001	GFP-IMPa4-FL anti-PSF-A546 8C-S-PSF V2.00	0	17. GFP-Imp-a4-FL and anti-PSF-A546_Pos033_S001	00-MzCrM6rpK8fJhBTe97tgp7
5.03437	um	Nucleus	0.000	1.000	1174	100001142	100000002	GFP-IMPa4-FL anti-PSF-A546 8C-S-PSF V2.00	0	17. GFP-Imp-a4-FL and anti-PSF-A546_Pos033_S001	00-MzCrM6rpK8fJhBTe97tgp7
6.37132	um	Nucleus	0.000	1.000	1175	100001143	100000003	GFP-IMPa4-FL anti-PSF-A546 8C-S-PSF V2.00	0	17. GFP-Imp-a4-FL and anti-PSF-A546_Pos033_S001	00-MzCrM6rpK8fJhBTe97tgp7
4.6956	um	Nucleus	0.000	1.000	1176	100001144	100000004	GFP-IMPa4-FL anti-PSF-A546 8C-S-PSF V2.00	0	17. GFP-Imp-a4-FL and anti-PSF-A546_Pos033_S001	00-MzCrM6rpK8fJhBTe97tgp7
4.70016	um	Nucleus	0.000	1.000	1177	100001145	100000005	GFP-IMPa4-FL anti-PSF-A546 8C-S-PSF V2.00	0	17. GFP-Imp-a4-FL and anti-PSF-A546_Pos033_S001	00-MzCrM6rpK8fJhBTe97tgp7
6.59928	um	Nucleus	0.000	1.000	1178	100001146	100000006	GFP-IMPa4-FL anti-PSF-A546 8C-S-PSF V2.00	0	17. GFP-Imp-a4-FL and anti-PSF-A546_Pos033_S001	00-MzCrM6rpK8fJhBTe97tgp7
7.91118	um	Nucleus	0.000	1.000	1179	100001147	100000007	GFP-IMPa4-FL anti-PSF-A546 8C-S-PSF V2.00	0	17. GFP-Imp-a4-FL and anti-PSF-A546_Pos033_S001	00-MzCrM6rpK8fJhBTe97tgp7
8.24318	um	Nucleus	0.000	1.000	1180	100001148	100000008	GFP-IMPa4-FL anti-PSF-A546 8C-S-PSF V2.00	0	17. GFP-Imp-a4-FL and anti-PSF-A546_Pos033_S001	00-MzCrM6rpK8fJhBTe97tgp7
6.426	um	Nucleus	0.000	1.000	1181	100001149	100000009	GFP-IMPa4-FL anti-PSF-A546 8C-S-PSF V2.00	0	17. GFP-Imp-a4-FL and anti-PSF-A546_Pos033_S001	00-MzCrM6rpK8fJhBTe97tgp7
5.84342	um	Nucleus	0.000	1.000	1182	100001150	100000010	GFP-IMPa4-FL anti-PSF-A546 8C-S-PSF V2.00	0	17. GFP-Imp-a4-FL and anti-PSF-A546_Pos033_S001	00-MzCrM6rpK8fJhBTe97tgp7
6.7527	um	Nucleus	0.000	1.000	1183	100001151	100000011	GFP-IMPa4-FL anti-PSF-A546 8C-S-PSF V2.00	0	17. GFP-Imp-a4-FL and anti-PSF-A546_Pos033_S001	00-MzCrM6rpK8fJhBTe97tgp7
8.48976	um	Nucleus	0.000	1.000	1184	100001152	100000012	GFP-IMPa4-FL anti-PSF-A546 8C-S-PSF V2.00	0	17. GFP-Imp-a4-FL and anti-PSF-A546_Pos033_S001	00-MzCrM6rpK8fJhBTe97tgp7
6.65833	um	Nucleus	0.000	1.000	1185	100001153	100000013	GFP-IMPa4-FL anti-PSF-A546 8C-S-PSF V2.00	0	17. GFP-Imp-a4-FL and anti-PSF-A546_Pos033_S001	00-MzCrM6rpK8fJhBTe97tgp7
6.80721	um	Nucleus	0.000	1.000	1186	100001154	100000014	GFP-IMPa4-FL anti-PSF-A546 8C-S-PSF V2.00	0	17. GFP-Imp-a4-FL and anti-PSF-A546_Pos033_S001	00-MzCrM6rpK8fJhBTe97tgp7
11.0092	um	Nucleus	0.000	1.000	1187	100001155	100000015	GFP-IMPa4-FL anti-PSF-A546 8C-S-PSF V2.00	0	17. GFP-Imp-a4-FL and anti-PSF-A546_Pos033_S001	00-MzCrM6rpK8fJhBTe97tgp7
5.97148	um	Nucleus	0.000	1.000	1188	100001156	100000016	GFP-IMPa4-FL anti-PSF-A546 8C-S-PSF V2.00	0	17. GFP-Imp-a4-FL and anti-PSF-A546_Pos033_S001	00-MzCrM6rpK8fJhBTe97tgp7
5.92541	um	Nucleus	0.000	1.000	1189	100001157	100000017	GFP-IMPa4-FL anti-PSF-A546 8C-S-PSF V2.00	0	17. GFP-Imp-a4-FL and anti-PSF-A546_Pos033_S001	00-MzCrM6rpK8fJhBTe97tgp7
5.43294	um	Nucleus	0.000	1.000	1190	100001158	100000018	GFP-IMPa4-FL anti-PSF-A546 8C-S-PSF V2.00	0	17. GFP-Imp-a4-FL and anti-PSF-A546_Pos033_S001	00-MzCrM6rpK8fJhBTe97tgp7
6.08044	um	Nucleus	0.000	1.000	1191	100001159	100000019	GFP-IMPa4-FL anti-PSF-A546 8C-S-PSF V2.00	0	17. GFP-Imp-a4-FL and anti-PSF-A546_Pos033_S001	00-MzCrM6rpK8fJhBTe97tgp7
7.02366	um	Nucleus	0.000	1.000	1192	100001160	100000020	GFP-IMPa4-FL anti-PSF-A546 8C-S-PSF V2.00	0	17. GFP-Imp-a4-FL and anti-PSF-A546_Pos033_S001	00-MzCrM6rpK8fJhBTe97tgp7
6.30372	um	Nucleus	0.000	1.000	1193	100001161	100000021	GFP-IMPa4-FL anti-PSF-A546 8C-S-PSF V2.00	0	17. GFP-Imp-a4-FL and anti-PSF-A546_Pos033_S001	00-MzCrM6rpK8fJhBTe97tgp7
8.27343	um	Nucleus	0.000	1.000	1194	100001162	100000022	GFP-IMPa4-FL anti-PSF-A546 8C-S-PSF V2.00	0	17. GFP-Imp-a4-FL and anti-PSF-A546_Pos033_S001	00-MzCrM6rpK8fJhBTe97tgp7
6.82412	um	Nucleus	0.000	1.000	1195	100001163	100000023	GFP-IMPa4-FL anti-PSF-A546 8C-S-PSF V2.00	0	17. GFP-Imp-a4-FL and anti-PSF-A546_Pos033_S001	00-MzCrM6rpK8fJhBTe97tgp7
5.70762	um	Nucleus	0.000	1.000	1196	100001164	100000024	GFP-IMPa4-FL anti-PSF-A546 8C-S-PSF V2.00	0	17. GFP-Imp-a4-FL and anti-PSF-A546_Pos033_S001	00-MzCrM6rpK8fJhBTe97tgp7
9.93812	um	Nucleus	0.000	1.000	1198	100001165	100000000	GFP-IMPa4-FL anti-PSF-A546 8C-S-PSF V2.00	0	17. GFP-Imp-a4-FL and anti-PSF-A546_Pos034_S001	00-e8y24arodVuWRYCa56nzS9
4.8144	um	Nucleus	0.000	1.000	1199	100001166	100000001	GFP-IMPa4-FL anti-PSF-A546 8C-S-PSF V2.00	0	17. GFP-Imp-a4-FL and anti-PSF-A546_Pos034_S001	00-e8y24arodVuWRYCa56nzS9
5.91307	um	Nucleus	0.000	1.000	1200	100001167	100000002	GFP-IMPa4-FL anti-PSF-A546 8C-S-PSF V2.00	0	17. GFP-Imp-a4-FL and anti-PSF-A546_Pos034_S001	00-e8y24arodVuWRYCa56nzS9
4.7121	um	Nucleus	0.000	1.000	1201	100001168	100000003	GFP-IMPa4-FL anti-PSF-A546 8C-S-PSF V2.00	0	17. GFP-Imp-a4-FL and anti-PSF-A546_Pos034_S001	00-e8y24arodVuWRYCa56nzS9
6.78035	um	Nucleus	0.000	1.000	1202	100001169	100000004	GFP-IMPa4-FL anti-PSF-A546 8C-S-PSF V2.00	0	17. GFP-Imp-a4-FL and anti-PSF-A546_Pos034_S001	00-e8y24arodVuWRYCa56nzS9
5.24166	um	Nucleus	0.000	1.000	1203	100001170	100000005	GFP-IMPa4-FL anti-PSF-A546 8C-S-PSF V2.00	0	17. GFP-Imp-a4-FL and anti-PSF-A546_Pos034_S001	00-e8y24arodVuWRYCa56nzS9
4.47185	um	Nucleus	0.000	1.000	1204	100001171	100000006	GFP-IMPa4-FL anti-PSF-A546 8C-S-PSF V2.00	0	17. GFP-Imp-a4-FL and anti-PSF-A546_Pos034_S001	00-e8y24arodVuWRYCa56nzS9
3.48827	um	Nucleus	0.000	1.000	1205	100001172	100000007	GFP-IMPa4-FL anti-PSF-A546 8C-S-PSF V2.00	0	17. GFP-Imp-a4-FL and anti-PSF-A546_Pos034_S001	00-e8y24arodVuWRYCa56nzS9
3.76244	um	Nucleus	0.000	1.000	1206	100001173	100000008	GFP-IMPa4-FL anti-PSF-A546 8C-S-PSF V2.00	0	17. GFP-Imp-a4-FL and anti-PSF-A546_Pos034_S001	00-e8y24arodVuWRYCa56nzS9
4.01779	um	Nucleus	0.000	1.000	1207	100001174	100000009	GFP-IMPa4-FL anti-PSF-A546 8C-S-PSF V2.00	0	17. GFP-Imp-a4-FL and anti-PSF-A546_Pos034_S001	00-e8y24arodVuWRYCa56nzS9
4.3456	um	Nucleus	0.000	1.000	1208	100001175	100000010	GFP-IMPa4-FL anti-PSF-A546 8C-S-PSF V2.00	0	17. GFP-Imp-a4-FL and anti-PSF-A546_Pos034_S001	00-e8y24arodVuWRYCa56nzS9
4.16392	um	Nucleus	0.000	1.000	1209	100001176	100000011	GFP-IMPa4-FL anti-PSF-A546 8C-S-PSF V2.00	0	17. GFP-Imp-a4-FL and anti-PSF-A546_Pos034_S001	00-e8y24arodVuWRYCa56nzS9
3.13106	um	Nucleus	0.000	1.000	1210	100001177	100000012	GFP-IMPa4-FL anti-PSF-A546 8C-S-PSF V2.00	0	17. GFP-Imp-a4-FL and anti-PSF-A546_Pos034_S001	00-e8y24arodVuWRYCa56nzS9
3.35252	um	Nucleus	0.000	1.000	1211	100001178	100000013	GFP-IMPa4-FL anti-PSF-A546 8C-S-PSF V2.00	0	17. GFP-Imp-a4-FL and anti-PSF-A546_Pos034_S001	00-e8y24arodVuWRYCa56nzS9
5.61777	um	Nucleus	0.000	1.000	1212	100001179	100000014	GFP-IMPa4-FL anti-PSF-A546 8C-S-PSF V2.00	0	17. GFP-Imp-a4-FL and anti-PSF-A546_Pos034_S001	00-e8y24arodVuWRYCa56nzS9
5.07221	um	Nucleus	0.000	1.000	1213	100001180	100000015	GFP-IMPa4-FL anti-PSF-A546 8C-S-PSF V2.00	0	17. GFP-Imp-a4-FL and anti-PSF-A546_Pos034_S001	00-e8y24arodVuWRYCa56nzS9
4.30058	um	Nucleus	0.000	1.000	1214	100001181	100000016	GFP-IMPa4-FL anti-PSF-A546 8C-S-PSF V2.00	0	17. GFP-Imp-a4-FL and anti-PSF-A546_Pos034_S001	00-e8y24arodVuWRYCa56nzS9
4.13293	um	Nucleus	0.000	1.000	1215	100001182	100000017	GFP-IMPa4-FL anti-PSF-A546 8C-S-PSF V2.00	0	17. GFP-Imp-a4-FL and anti-PSF-A546_Pos034_S001	00-e8y24arodVuWRYCa56nzS9
5.00976	um	Nucleus	0.000	1.000	1216	100001183	100000018	GFP-IMPa4-FL anti-PSF-A546 8C-S-PSF V2.00	0	17. GFP-Imp-a4-FL and anti-PSF-A546_Pos034_S001	00-e8y24arodVuWRYCa56nzS9
4.8273	um	Nucleus	0.000	1.000	1217	100001184	100000019	GFP-IMPa4-FL anti-PSF-A546 8C-S-PSF V2.00	0	17. GFP-Imp-a4-FL and anti-PSF-A546_Pos034_S001	00-e8y24arodVuWRYCa56nzS9
3.69236	um	Nucleus	0.000	1.000	1218	100001185	100000020	GFP-IMPa4-FL anti-PSF-A546 8C-S-PSF V2.00	0	17. GFP-Imp-a4-FL and anti-PSF-A546_Pos034_S001	00-e8y24arodVuWRYCa56nzS9
4.91773	um	Nucleus	0.000	1.000	1219	100001186	100000021	GFP-IMPa4-FL anti-PSF-A546 8C-S-PSF V2.00	0	17. GFP-Imp-a4-FL and anti-PSF-A546_Pos034_S001	00-e8y24arodVuWRYCa56nzS9
5.49101	um	Nucleus	0.000	1.000	1220	100001187	100000022	GFP-IMPa4-FL anti-PSF-A546 8C-S-PSF V2.00	0	17. GFP-Imp-a4-FL and anti-PSF-A546_Pos034_S001	00-e8y24arodVuWRYCa56nzS9
5.16231	um	Nucleus	0.000	1.000	1221	100001188	100000023	GFP-IMPa4-FL anti-PSF-A546 8C-S-PSF V2.00	0	17. GFP-Imp-a4-FL and anti-PSF-A546_Pos034_S001	00-e8y24arodVuWRYCa56nzS9
3.75669	um	Nucleus	0.000	1.000	1222	100001189	100000024	GFP-IMPa4-FL anti-PSF-A546 8C-S-PSF V2.00	0	17. GFP-Imp-a4-FL and anti-PSF-A546_Pos034_S001	00-e8y24arodVuWRYCa56nzS9
3.49039	um	Nucleus	0.000	1.000	1223	100001190	100000025	GFP-IMPa4-FL anti-PSF-A546 8C-S-PSF V2.00	0	17. GFP-Imp-a4-FL and anti-PSF-A546_Pos034_S001	00-e8y24arodVuWRYCa56nzS9
5.95823	um	Nucleus	0.000	1.000	1224	100001191	100000026	GFP-IMPa4-FL anti-PSF-A546 8C-S-PSF V2.00	0	17. GFP-Imp-a4-FL and anti-PSF-A546_Pos034_S001	00-e8y24arodVuWRYCa56nzS9
6.34323	um	Nucleus	0.000	1.000	1225	100001192	100000027	GFP-IMPa4-FL anti-PSF-A546 8C-S-PSF V2.00	0	17. GFP-Imp-a4-FL and anti-PSF-A546_Pos034_S001	00-e8y24arodVuWRYCa56nzS9
3.49168	um	Nucleus	0.000	1.000	1226	100001193	100000028	GFP-IMPa4-FL anti-PSF-A546 8C-S-PSF V2.00	0	17. GFP-Imp-a4-FL and anti-PSF-A546_Pos034_S001	00-e8y24arodVuWRYCa56nzS9
4.25984	um	Nucleus	0.000	1.000	1227	100001194	100000029	GFP-IMPa4-FL anti-PSF-A546 8C-S-PSF V2.00	0	17. GFP-Imp-a4-FL and anti-PSF-A546_Pos034_S001	00-e8y24arodVuWRYCa56nzS9
3.5446	um	Nucleus	0.000	1.000	1228	100001195	100000030	GFP-IMPa4-FL anti-PSF-A546 8C-S-PSF V2.00	0	17. GFP-Imp-a4-FL and anti-PSF-A546_Pos034_S001	00-e8y24arodVuWRYCa56nzS9
3.79031	um	Nucleus	0.000	1.000	1229	100001196	100000031	GFP-IMPa4-FL anti-PSF-A546 8C-S-PSF V2.00	0	17. GFP-Imp-a4-FL and anti-PSF-A546_Pos034_S001	00-e8y24arodVuWRYCa56nzS9
3.23472	um	Nucleus	0.000	1.000	1230	100001197	100000032	GFP-IMPa4-FL anti-PSF-A546 8C-S-PSF V2.00	0	17. GFP-Imp-a4-FL and anti-PSF-A546_Pos034_S001	00-e8y24arodVuWRYCa56nzS9
6.07911	um	Nucleus	0.000	1.000	1231	100001198	100000033	GFP-IMPa4-FL anti-PSF-A546 8C-S-PSF V2.00	0	17. GFP-Imp-a4-FL and anti-PSF-A546_Pos034_S001	00-e8y24arodVuWRYCa56nzS9
3.62937	um	Nucleus	0.000	1.000	1232	100001199	100000034	GFP-IMPa4-FL anti-PSF-A546 8C-S-PSF V2.00	0	17. GFP-Imp-a4-FL and anti-PSF-A546_Pos034_S001	00-e8y24arodVuWRYCa56nzS9
4.18934	um	Nucleus	0.000	1.000	1233	100001200	100000035	GFP-IMPa4-FL anti-PSF-A546 8C-S-PSF V2.00	0	17. GFP-Imp-a4-FL and anti-PSF-A546_Pos034_S001	00-e8y24arodVuWRYCa56nzS9
5.00329	um	Nucleus	0.000	1.000	1234	100001201	100000036	GFP-IMPa4-FL anti-PSF-A546 8C-S-PSF V2.00	0	17. GFP-Imp-a4-FL and anti-PSF-A546_Pos034_S001	00-e8y24arodVuWRYCa56nzS9
3.74926	um	Nucleus	0.000	1.000	1235	100001202	100000037	GFP-IMPa4-FL anti-PSF-A546 8C-S-PSF V2.00	0	17. GFP-Imp-a4-FL and anti-PSF-A546_Pos034_S001	00-e8y24arodVuWRYCa56nzS9
4.71431	um	Nucleus	0.000	1.000	1236	100001203	100000038	GFP-IMPa4-FL anti-PSF-A546 8C-S-PSF V2.00	0	17. GFP-Imp-a4-FL and anti-PSF-A546_Pos034_S001	00-e8y24arodVuWRYCa56nzS9
4.31047	um	Nucleus	0.000	1.000	1237	100001204	100000039	GFP-IMPa4-FL anti-PSF-A546 8C-S-PSF V2.00	0	17. GFP-Imp-a4-FL and anti-PSF-A546_Pos034_S001	00-e8y24arodVuWRYCa56nzS9
4.52773	um	Nucleus	0.000	1.000	1238	100001205	100000000	GFP-IMPa4-FL anti-PSF-A546 8C-S-PSF V2.00	0	17. GFP-Imp-a4-FL and anti-PSF-A546_Pos035_S001	00-oefV4fBpjkPdgePSGMZwiT
5.21911	um	Nucleus	0.000	1.000	1241	100001206	100000001	GFP-IMPa4-FL anti-PSF-A546 8C-S-PSF V2.00	0	17. GFP-Imp-a4-FL and anti-PSF-A546_Pos035_S001	00-oefV4fBpjkPdgePSGMZwiT
5.12721	um	Nucleus	0.000	1.000	1243	100001207	100000002	GFP-IMPa4-FL anti-PSF-A546 8C-S-PSF V2.00	0	17. GFP-Imp-a4-FL and anti-PSF-A546_Pos035_S001	00-oefV4fBpjkPdgePSGMZwiT
4.60927	um	Nucleus	0.000	1.000	1244	100001208	100000003	GFP-IMPa4-FL anti-PSF-A546 8C-S-PSF V2.00	0	17. GFP-Imp-a4-FL and anti-PSF-A546_Pos035_S001	00-oefV4fBpjkPdgePSGMZwiT
3.16254	um	Nucleus	0.000	1.000	1245	100001209	100000004	GFP-IMPa4-FL anti-PSF-A546 8C-S-PSF V2.00	0	17. GFP-Imp-a4-FL and anti-PSF-A546_Pos035_S001	00-oefV4fBpjkPdgePSGMZwiT
6.0077	um	Nucleus	0.000	1.000	1246	100001210	100000005	GFP-IMPa4-FL anti-PSF-A546 8C-S-PSF V2.00	0	17. GFP-Imp-a4-FL and anti-PSF-A546_Pos035_S001	00-oefV4fBpjkPdgePSGMZwiT
5.98295	um	Nucleus	0.000	1.000	1249	100001211	100000006	GFP-IMPa4-FL anti-PSF-A546 8C-S-PSF V2.00	0	17. GFP-Imp-a4-FL and anti-PSF-A546_Pos035_S001	00-oefV4fBpjkPdgePSGMZwiT
5.13526	um	Nucleus	0.000	1.000	1250	100001212	100000007	GFP-IMPa4-FL anti-PSF-A546 8C-S-PSF V2.00	0	17. GFP-Imp-a4-FL and anti-PSF-A546_Pos035_S001	00-oefV4fBpjkPdgePSGMZwiT
3.72165	um	Nucleus	0.000	1.000	1251	100001213	100000008	GFP-IMPa4-FL anti-PSF-A546 8C-S-PSF V2.00	0	17. GFP-Imp-a4-FL and anti-PSF-A546_Pos035_S001	00-oefV4fBpjkPdgePSGMZwiT
4.70232	um	Nucleus	0.000	1.000	1253	100001214	100000009	GFP-IMPa4-FL anti-PSF-A546 8C-S-PSF V2.00	0	17. GFP-Imp-a4-FL and anti-PSF-A546_Pos035_S001	00-oefV4fBpjkPdgePSGMZwiT
2.89916	um	Nucleus	0.000	1.000	1254	100001215	100000010	GFP-IMPa4-FL anti-PSF-A546 8C-S-PSF V2.00	0	17. GFP-Imp-a4-FL and anti-PSF-A546_Pos035_S001	00-oefV4fBpjkPdgePSGMZwiT
6.03549	um	Nucleus	0.000	1.000	1257	100001216	100000011	GFP-IMPa4-FL anti-PSF-A546 8C-S-PSF V2.00	0	17. GFP-Imp-a4-FL and anti-PSF-A546_Pos035_S001	00-oefV4fBpjkPdgePSGMZwiT
5.97583	um	Nucleus	0.000	1.000	1258	100001217	100000012	GFP-IMPa4-FL anti-PSF-A546 8C-S-PSF V2.00	0	17. GFP-Imp-a4-FL and anti-PSF-A546_Pos035_S001	00-oefV4fBpjkPdgePSGMZwiT
6.42194	um	Nucleus	0.000	1.000	1261	100001218	100000013	GFP-IMPa4-FL anti-PSF-A546 8C-S-PSF V2.00	0	17. GFP-Imp-a4-FL and anti-PSF-A546_Pos035_S001	00-oefV4fBpjkPdgePSGMZwiT
6.26741	um	Nucleus	0.000	1.000	1262	100001219	100000014	GFP-IMPa4-FL anti-PSF-A546 8C-S-PSF V2.00	0	17. GFP-Imp-a4-FL and anti-PSF-A546_Pos035_S001	00-oefV4fBpjkPdgePSGMZwiT
4.604	um	Nucleus	0.000	1.000	1263	100001220	100000015	GFP-IMPa4-FL anti-PSF-A546 8C-S-PSF V2.00	0	17. GFP-Imp-a4-FL and anti-PSF-A546_Pos035_S001	00-oefV4fBpjkPdgePSGMZwiT
4.15601	um	Nucleus	0.000	1.000	1264	100001221	100000016	GFP-IMPa4-FL anti-PSF-A546 8C-S-PSF V2.00	0	17. GFP-Imp-a4-FL and anti-PSF-A546_Pos035_S001	00-oefV4fBpjkPdgePSGMZwiT
5.02496	um	Nucleus	0.000	1.000	1265	100001222	100000017	GFP-IMPa4-FL anti-PSF-A546 8C-S-PSF V2.00	0	17. GFP-Imp-a4-FL and anti-PSF-A546_Pos035_S001	00-oefV4fBpjkPdgePSGMZwiT
3.63936	um	Nucleus	0.000	1.000	1266	100001223	100000018	GFP-IMPa4-FL anti-PSF-A546 8C-S-PSF V2.00	0	17. GFP-Imp-a4-FL and anti-PSF-A546_Pos035_S001	00-oefV4fBpjkPdgePSGMZwiT
5.85904	um	Nucleus	0.000	1.000	1267	100001224	100000019	GFP-IMPa4-FL anti-PSF-A546 8C-S-PSF V2.00	0	17. GFP-Imp-a4-FL and anti-PSF-A546_Pos035_S001	00-oefV4fBpjkPdgePSGMZwiT
4.71064	um	Nucleus	0.000	1.000	1268	100001225	100000020	GFP-IMPa4-FL anti-PSF-A546 8C-S-PSF V2.00	0	17. GFP-Imp-a4-FL and anti-PSF-A546_Pos035_S001	00-oefV4fBpjkPdgePSGMZwiT
5.22918	um	Nucleus	0.000	1.000	1269	100001226	100000021	GFP-IMPa4-FL anti-PSF-A546 8C-S-PSF V2.00	0	17. GFP-Imp-a4-FL and anti-PSF-A546_Pos035_S001	00-oefV4fBpjkPdgePSGMZwiT
7.40934	um	Nucleus	0.000	1.000	1270	100001227	100000022	GFP-IMPa4-FL anti-PSF-A546 8C-S-PSF V2.00	0	17. GFP-Imp-a4-FL and anti-PSF-A546_Pos035_S001	00-oefV4fBpjkPdgePSGMZwiT
4.29083	um	Nucleus	0.000	1.000	1271	100001228	100000023	GFP-IMPa4-FL anti-PSF-A546 8C-S-PSF V2.00	0	17. GFP-Imp-a4-FL and anti-PSF-A546_Pos035_S001	00-oefV4fBpjkPdgePSGMZwiT
4.06329	um	Nucleus	0.000	1.000	1272	100001229	100000024	GFP-IMPa4-FL anti-PSF-A546 8C-S-PSF V2.00	0	17. GFP-Imp-a4-FL and anti-PSF-A546_Pos035_S001	00-oefV4fBpjkPdgePSGMZwiT
4.40697	um	Nucleus	0.000	1.000	1273	100001230	100000025	GFP-IMPa4-FL anti-PSF-A546 8C-S-PSF V2.00	0	17. GFP-Imp-a4-FL and anti-PSF-A546_Pos035_S001	00-oefV4fBpjkPdgePSGMZwiT
4.81582	um	Nucleus	0.000	1.000	1274	100001231	100000026	GFP-IMPa4-FL anti-PSF-A546 8C-S-PSF V2.00	0	17. GFP-Imp-a4-FL and anti-PSF-A546_Pos035_S001	00-oefV4fBpjkPdgePSGMZwiT
4.14502	um	Nucleus	0.000	1.000	1275	100001232	100000027	GFP-IMPa4-FL anti-PSF-A546 8C-S-PSF V2.00	0	17. GFP-Imp-a4-FL and anti-PSF-A546_Pos035_S001	00-oefV4fBpjkPdgePSGMZwiT
4.63154	um	Nucleus	0.000	1.000	1276	100001233	100000028	GFP-IMPa4-FL anti-PSF-A546 8C-S-PSF V2.00	0	17. GFP-Imp-a4-FL and anti-PSF-A546_Pos035_S001	00-oefV4fBpjkPdgePSGMZwiT
4.42902	um	Nucleus	0.000	1.000	1277	100001234	100000029	GFP-IMPa4-FL anti-PSF-A546 8C-S-PSF V2.00	0	17. GFP-Imp-a4-FL and anti-PSF-A546_Pos035_S001	00-oefV4fBpjkPdgePSGMZwiT
6.07595	um	Nucleus	0.000	1.000	1278	100001235	100000000	GFP-IMPa4-FL anti-PSF-A546 8C-S-PSF V2.00	0	17. GFP-Imp-a4-FL and anti-PSF-A546_Pos036_S001	00-YpUtgAzW3vzNiX6H9KAASe
6.38083	um	Nucleus	0.000	1.000	1279	100001236	100000001	GFP-IMPa4-FL anti-PSF-A546 8C-S-PSF V2.00	0	17. GFP-Imp-a4-FL and anti-PSF-A546_Pos036_S001	00-YpUtgAzW3vzNiX6H9KAASe
4.33118	um	Nucleus	0.000	1.000	1280	100001237	100000002	GFP-IMPa4-FL anti-PSF-A546 8C-S-PSF V2.00	0	17. GFP-Imp-a4-FL and anti-PSF-A546_Pos036_S001	00-YpUtgAzW3vzNiX6H9KAASe
6.9834	um	Nucleus	0.000	1.000	1281	100001238	100000003	GFP-IMPa4-FL anti-PSF-A546 8C-S-PSF V2.00	0	17. GFP-Imp-a4-FL and anti-PSF-A546_Pos036_S001	00-YpUtgAzW3vzNiX6H9KAASe
6.15132	um	Nucleus	0.000	1.000	1283	100001239	100000004	GFP-IMPa4-FL anti-PSF-A546 8C-S-PSF V2.00	0	17. GFP-Imp-a4-FL and anti-PSF-A546_Pos036_S001	00-YpUtgAzW3vzNiX6H9KAASe
5.01183	um	Nucleus	0.000	1.000	1284	100001240	100000005	GFP-IMPa4-FL anti-PSF-A546 8C-S-PSF V2.00	0	17. GFP-Imp-a4-FL and anti-PSF-A546_Pos036_S001	00-YpUtgAzW3vzNiX6H9KAASe
5.55674	um	Nucleus	0.000	1.000	1285	100001241	100000006	GFP-IMPa4-FL anti-PSF-A546 8C-S-PSF V2.00	0	17. GFP-Imp-a4-FL and anti-PSF-A546_Pos036_S001	00-YpUtgAzW3vzNiX6H9KAASe
5.47579	um	Nucleus	0.000	1.000	1286	100001242	100000007	GFP-IMPa4-FL anti-PSF-A546 8C-S-PSF V2.00	0	17. GFP-Imp-a4-FL and anti-PSF-A546_Pos036_S001	00-YpUtgAzW3vzNiX6H9KAASe
5.77969	um	Nucleus	0.000	1.000	1287	100001243	100000008	GFP-IMPa4-FL anti-PSF-A546 8C-S-PSF V2.00	0	17. GFP-Imp-a4-FL and anti-PSF-A546_Pos036_S001	00-YpUtgAzW3vzNiX6H9KAASe
4.4687	um	Nucleus	0.000	1.000	1288	100001244	100000009	GFP-IMPa4-FL anti-PSF-A546 8C-S-PSF V2.00	0	17. GFP-Imp-a4-FL and anti-PSF-A546_Pos036_S001	00-YpUtgAzW3vzNiX6H9KAASe
4.63806	um	Nucleus	0.000	1.000	1289	100001245	100000010	GFP-IMPa4-FL anti-PSF-A546 8C-S-PSF V2.00	0	17. GFP-Imp-a4-FL and anti-PSF-A546_Pos036_S001	00-YpUtgAzW3vzNiX6H9KAASe
6.34324	um	Nucleus	0.000	1.000	1291	100001246	100000011	GFP-IMPa4-FL anti-PSF-A546 8C-S-PSF V2.00	0	17. GFP-Imp-a4-FL and anti-PSF-A546_Pos036_S001	00-YpUtgAzW3vzNiX6H9KAASe
6.41845	um	Nucleus	0.000	1.000	1292	100001247	100000012	GFP-IMPa4-FL anti-PSF-A546 8C-S-PSF V2.00	0	17. GFP-Imp-a4-FL and anti-PSF-A546_Pos036_S001	00-YpUtgAzW3vzNiX6H9KAASe
3.87409	um	Nucleus	0.000	1.000	1293	100001248	100000013	GFP-IMPa4-FL anti-PSF-A546 8C-S-PSF V2.00	0	17. GFP-Imp-a4-FL and anti-PSF-A546_Pos036_S001	00-YpUtgAzW3vzNiX6H9KAASe
3.11342	um	Nucleus	0.000	1.000	1294	100001249	100000014	GFP-IMPa4-FL anti-PSF-A546 8C-S-PSF V2.00	0	17. GFP-Imp-a4-FL and anti-PSF-A546_Pos036_S001	00-YpUtgAzW3vzNiX6H9KAASe
10.82	um	Nucleus	0.000	1.000	1296	100001250	100000015	GFP-IMPa4-FL anti-PSF-A546 8C-S-PSF V2.00	0	17. GFP-Imp-a4-FL and anti-PSF-A546_Pos036_S001	00-YpUtgAzW3vzNiX6H9KAASe
8.68901	um	Nucleus	0.000	1.000	1297	100001251	100000016	GFP-IMPa4-FL anti-PSF-A546 8C-S-PSF V2.00	0	17. GFP-Imp-a4-FL and anti-PSF-A546_Pos036_S001	00-YpUtgAzW3vzNiX6H9KAASe
5.48514	um	Nucleus	0.000	1.000	1298	100001252	100000017	GFP-IMPa4-FL anti-PSF-A546 8C-S-PSF V2.00	0	17. GFP-Imp-a4-FL and anti-PSF-A546_Pos036_S001	00-YpUtgAzW3vzNiX6H9KAASe
10.4627	um	Nucleus	0.000	1.000	1299	100001253	100000018	GFP-IMPa4-FL anti-PSF-A546 8C-S-PSF V2.00	0	17. GFP-Imp-a4-FL and anti-PSF-A546_Pos036_S001	00-YpUtgAzW3vzNiX6H9KAASe
5.68179	um	Nucleus	0.000	1.000	1300	100001254	100000019	GFP-IMPa4-FL anti-PSF-A546 8C-S-PSF V2.00	0	17. GFP-Imp-a4-FL and anti-PSF-A546_Pos036_S001	00-YpUtgAzW3vzNiX6H9KAASe
4.77562	um	Nucleus	0.000	1.000	1301	100001255	100000020	GFP-IMPa4-FL anti-PSF-A546 8C-S-PSF V2.00	0	17. GFP-Imp-a4-FL and anti-PSF-A546_Pos036_S001	00-YpUtgAzW3vzNiX6H9KAASe
4.92992	um	Nucleus	0.000	1.000	1302	100001256	100000021	GFP-IMPa4-FL anti-PSF-A546 8C-S-PSF V2.00	0	17. GFP-Imp-a4-FL and anti-PSF-A546_Pos036_S001	00-YpUtgAzW3vzNiX6H9KAASe
5.57412	um	Nucleus	0.000	1.000	1303	100001257	100000022	GFP-IMPa4-FL anti-PSF-A546 8C-S-PSF V2.00	0	17. GFP-Imp-a4-FL and anti-PSF-A546_Pos036_S001	00-YpUtgAzW3vzNiX6H9KAASe
4.83548	um	Nucleus	0.000	1.000	1304	100001258	100000023	GFP-IMPa4-FL anti-PSF-A546 8C-S-PSF V2.00	0	17. GFP-Imp-a4-FL and anti-PSF-A546_Pos036_S001	00-YpUtgAzW3vzNiX6H9KAASe
4.29691	um	Nucleus	0.000	1.000	1305	100001259	100000024	GFP-IMPa4-FL anti-PSF-A546 8C-S-PSF V2.00	0	17. GFP-Imp-a4-FL and anti-PSF-A546_Pos036_S001	00-YpUtgAzW3vzNiX6H9KAASe
10.3963	um	Nucleus	0.000	1.000	1306	100001260	100000025	GFP-IMPa4-FL anti-PSF-A546 8C-S-PSF V2.00	0	17. GFP-Imp-a4-FL and anti-PSF-A546_Pos036_S001	00-YpUtgAzW3vzNiX6H9KAASe
5.83508	um	Nucleus	0.000	1.000	1307	100001261	100000026	GFP-IMPa4-FL anti-PSF-A546 8C-S-PSF V2.00	0	17. GFP-Imp-a4-FL and anti-PSF-A546_Pos036_S001	00-YpUtgAzW3vzNiX6H9KAASe
7.34622	um	Nucleus	0.000	1.000	1308	100001262	100000027	GFP-IMPa4-FL anti-PSF-A546 8C-S-PSF V2.00	0	17. GFP-Imp-a4-FL and anti-PSF-A546_Pos036_S001	00-YpUtgAzW3vzNiX6H9KAASe
5.55295	um	Nucleus	0.000	1.000	1309	100001263	100000028	GFP-IMPa4-FL anti-PSF-A546 8C-S-PSF V2.00	0	17. GFP-Imp-a4-FL and anti-PSF-A546_Pos036_S001	00-YpUtgAzW3vzNiX6H9KAASe
7.65514	um	Nucleus	0.000	1.000	1310	100001264	100000029	GFP-IMPa4-FL anti-PSF-A546 8C-S-PSF V2.00	0	17. GFP-Imp-a4-FL and anti-PSF-A546_Pos036_S001	00-YpUtgAzW3vzNiX6H9KAASe
5.96434	um	Nucleus	0.000	1.000	1311	100001265	100000030	GFP-IMPa4-FL anti-PSF-A546 8C-S-PSF V2.00	0	17. GFP-Imp-a4-FL and anti-PSF-A546_Pos036_S001	00-YpUtgAzW3vzNiX6H9KAASe
8.65837	um	Nucleus	0.000	1.000	1312	100001266	100000031	GFP-IMPa4-FL anti-PSF-A546 8C-S-PSF V2.00	0	17. GFP-Imp-a4-FL and anti-PSF-A546_Pos036_S001	00-YpUtgAzW3vzNiX6H9KAASe
6.87221	um	Nucleus	0.000	1.000	1313	100001267	100000032	GFP-IMPa4-FL anti-PSF-A546 8C-S-PSF V2.00	0	17. GFP-Imp-a4-FL and anti-PSF-A546_Pos036_S001	00-YpUtgAzW3vzNiX6H9KAASe
6.48323	um	Nucleus	0.000	1.000	1314	100001268	100000033	GFP-IMPa4-FL anti-PSF-A546 8C-S-PSF V2.00	0	17. GFP-Imp-a4-FL and anti-PSF-A546_Pos036_S001	00-YpUtgAzW3vzNiX6H9KAASe
5.01385	um	Nucleus	0.000	1.000	1315	100001269	100000034	GFP-IMPa4-FL anti-PSF-A546 8C-S-PSF V2.00	0	17. GFP-Imp-a4-FL and anti-PSF-A546_Pos036_S001	00-YpUtgAzW3vzNiX6H9KAASe
6.57998	um	Nucleus	0.000	1.000	1316	100001270	100000035	GFP-IMPa4-FL anti-PSF-A546 8C-S-PSF V2.00	0	17. GFP-Imp-a4-FL and anti-PSF-A546_Pos036_S001	00-YpUtgAzW3vzNiX6H9KAASe
9.75463	um	Nucleus	0.000	1.000	1317	100001271	100000036	GFP-IMPa4-FL anti-PSF-A546 8C-S-PSF V2.00	0	17. GFP-Imp-a4-FL and anti-PSF-A546_Pos036_S001	00-YpUtgAzW3vzNiX6H9KAASe
6.21673	um	Nucleus	0.000	1.000	1318	100001272	100000037	GFP-IMPa4-FL anti-PSF-A546 8C-S-PSF V2.00	0	17. GFP-Imp-a4-FL and anti-PSF-A546_Pos036_S001	00-YpUtgAzW3vzNiX6H9KAASe
5.42277	um	Nucleus	0.000	1.000	1319	100001273	100000038	GFP-IMPa4-FL anti-PSF-A546 8C-S-PSF V2.00	0	17. GFP-Imp-a4-FL and anti-PSF-A546_Pos036_S001	00-YpUtgAzW3vzNiX6H9KAASe
4.63911	um	Nucleus	0.000	1.000	1320	100001274	100000039	GFP-IMPa4-FL anti-PSF-A546 8C-S-PSF V2.00	0	17. GFP-Imp-a4-FL and anti-PSF-A546_Pos036_S001	00-YpUtgAzW3vzNiX6H9KAASe
3.31945	um	Nucleus	0.000	1.000	1321	100001275	100000040	GFP-IMPa4-FL anti-PSF-A546 8C-S-PSF V2.00	0	17. GFP-Imp-a4-FL and anti-PSF-A546_Pos036_S001	00-YpUtgAzW3vzNiX6H9KAASe
8.98005	um	Nucleus	0.000	1.000	1322	100001276	100000041	GFP-IMPa4-FL anti-PSF-A546 8C-S-PSF V2.00	0	17. GFP-Imp-a4-FL and anti-PSF-A546_Pos036_S001	00-YpUtgAzW3vzNiX6H9KAASe
9.73973	um	Nucleus	0.000	1.000	1323	100001277	100000042	GFP-IMPa4-FL anti-PSF-A546 8C-S-PSF V2.00	0	17. GFP-Imp-a4-FL and anti-PSF-A546_Pos036_S001	00-YpUtgAzW3vzNiX6H9KAASe
4.87453	um	Nucleus	0.000	1.000	1324	100001278	100000043	GFP-IMPa4-FL anti-PSF-A546 8C-S-PSF V2.00	0	17. GFP-Imp-a4-FL and anti-PSF-A546_Pos036_S001	00-YpUtgAzW3vzNiX6H9KAASe
6.05515	um	Nucleus	0.000	1.000	1325	100001279	100000044	GFP-IMPa4-FL anti-PSF-A546 8C-S-PSF V2.00	0	17. GFP-Imp-a4-FL and anti-PSF-A546_Pos036_S001	00-YpUtgAzW3vzNiX6H9KAASe
5.06597	um	Nucleus	0.000	1.000	1326	100001280	100000045	GFP-IMPa4-FL anti-PSF-A546 8C-S-PSF V2.00	0	17. GFP-Imp-a4-FL and anti-PSF-A546_Pos036_S001	00-YpUtgAzW3vzNiX6H9KAASe
6.96871	um	Nucleus	0.000	1.000	1327	100001281	100000046	GFP-IMPa4-FL anti-PSF-A546 8C-S-PSF V2.00	0	17. GFP-Imp-a4-FL and anti-PSF-A546_Pos036_S001	00-YpUtgAzW3vzNiX6H9KAASe
6.58254	um	Nucleus	0.000	1.000	1328	100001282	100000047	GFP-IMPa4-FL anti-PSF-A546 8C-S-PSF V2.00	0	17. GFP-Imp-a4-FL and anti-PSF-A546_Pos036_S001	00-YpUtgAzW3vzNiX6H9KAASe
8.62753	um	Nucleus	0.000	1.000	1329	100001283	100000048	GFP-IMPa4-FL anti-PSF-A546 8C-S-PSF V2.00	0	17. GFP-Imp-a4-FL and anti-PSF-A546_Pos036_S001	00-YpUtgAzW3vzNiX6H9KAASe
23.0909	um	Nucleus	0.000	1.000	1330	100001284	100000049	GFP-IMPa4-FL anti-PSF-A546 8C-S-PSF V2.00	0	17. GFP-Imp-a4-FL and anti-PSF-A546_Pos036_S001	00-YpUtgAzW3vzNiX6H9KAASe
10.748	um	Nucleus	0.000	1.000	1331	100001285	100000050	GFP-IMPa4-FL anti-PSF-A546 8C-S-PSF V2.00	0	17. GFP-Imp-a4-FL and anti-PSF-A546_Pos036_S001	00-YpUtgAzW3vzNiX6H9KAASe
4.47057	um	Nucleus	0.000	1.000	1333	100001286	100000000	GFP-IMPa4-FL anti-PSF-A546 8C-S-PSF V2.00	0	17. GFP-Imp-a4-FL and anti-PSF-A546_Pos037_S001	00-bJhtHoJq8dRhhbwaDPL5jH
3.58869	um	Nucleus	0.000	1.000	1334	100001287	100000001	GFP-IMPa4-FL anti-PSF-A546 8C-S-PSF V2.00	0	17. GFP-Imp-a4-FL and anti-PSF-A546_Pos037_S001	00-bJhtHoJq8dRhhbwaDPL5jH
4.20276	um	Nucleus	0.000	1.000	1335	100001288	100000002	GFP-IMPa4-FL anti-PSF-A546 8C-S-PSF V2.00	0	17. GFP-Imp-a4-FL and anti-PSF-A546_Pos037_S001	00-bJhtHoJq8dRhhbwaDPL5jH
5.4631	um	Nucleus	0.000	1.000	1336	100001289	100000003	GFP-IMPa4-FL anti-PSF-A546 8C-S-PSF V2.00	0	17. GFP-Imp-a4-FL and anti-PSF-A546_Pos037_S001	00-bJhtHoJq8dRhhbwaDPL5jH
7.50614	um	Nucleus	0.000	1.000	1337	100001290	100000004	GFP-IMPa4-FL anti-PSF-A546 8C-S-PSF V2.00	0	17. GFP-Imp-a4-FL and anti-PSF-A546_Pos037_S001	00-bJhtHoJq8dRhhbwaDPL5jH
6.13476	um	Nucleus	0.000	1.000	1338	100001291	100000005	GFP-IMPa4-FL anti-PSF-A546 8C-S-PSF V2.00	0	17. GFP-Imp-a4-FL and anti-PSF-A546_Pos037_S001	00-bJhtHoJq8dRhhbwaDPL5jH
4.77351	um	Nucleus	0.000	1.000	1339	100001292	100000006	GFP-IMPa4-FL anti-PSF-A546 8C-S-PSF V2.00	0	17. GFP-Imp-a4-FL and anti-PSF-A546_Pos037_S001	00-bJhtHoJq8dRhhbwaDPL5jH
4.62369	um	Nucleus	0.000	1.000	1340	100001293	100000007	GFP-IMPa4-FL anti-PSF-A546 8C-S-PSF V2.00	0	17. GFP-Imp-a4-FL and anti-PSF-A546_Pos037_S001	00-bJhtHoJq8dRhhbwaDPL5jH
3.92779	um	Nucleus	0.000	1.000	1341	100001294	100000008	GFP-IMPa4-FL anti-PSF-A546 8C-S-PSF V2.00	0	17. GFP-Imp-a4-FL and anti-PSF-A546_Pos037_S001	00-bJhtHoJq8dRhhbwaDPL5jH
5.04817	um	Nucleus	0.000	1.000	1342	100001295	100000009	GFP-IMPa4-FL anti-PSF-A546 8C-S-PSF V2.00	0	17. GFP-Imp-a4-FL and anti-PSF-A546_Pos037_S001	00-bJhtHoJq8dRhhbwaDPL5jH
5.37566	um	Nucleus	0.000	1.000	1343	100001296	100000010	GFP-IMPa4-FL anti-PSF-A546 8C-S-PSF V2.00	0	17. GFP-Imp-a4-FL and anti-PSF-A546_Pos037_S001	00-bJhtHoJq8dRhhbwaDPL5jH
5.92322	um	Nucleus	0.000	1.000	1344	100001297	100000011	GFP-IMPa4-FL anti-PSF-A546 8C-S-PSF V2.00	0	17. GFP-Imp-a4-FL and anti-PSF-A546_Pos037_S001	00-bJhtHoJq8dRhhbwaDPL5jH
4.24993	um	Nucleus	0.000	1.000	1345	100001298	100000012	GFP-IMPa4-FL anti-PSF-A546 8C-S-PSF V2.00	0	17. GFP-Imp-a4-FL and anti-PSF-A546_Pos037_S001	00-bJhtHoJq8dRhhbwaDPL5jH
5.37599	um	Nucleus	0.000	1.000	1346	100001299	100000013	GFP-IMPa4-FL anti-PSF-A546 8C-S-PSF V2.00	0	17. GFP-Imp-a4-FL and anti-PSF-A546_Pos037_S001	00-bJhtHoJq8dRhhbwaDPL5jH
7.37008	um	Nucleus	0.000	1.000	1347	100001300	100000014	GFP-IMPa4-FL anti-PSF-A546 8C-S-PSF V2.00	0	17. GFP-Imp-a4-FL and anti-PSF-A546_Pos037_S001	00-bJhtHoJq8dRhhbwaDPL5jH
7.62975	um	Nucleus	0.000	1.000	1348	100001301	100000015	GFP-IMPa4-FL anti-PSF-A546 8C-S-PSF V2.00	0	17. GFP-Imp-a4-FL and anti-PSF-A546_Pos037_S001	00-bJhtHoJq8dRhhbwaDPL5jH
6.0973	um	Nucleus	0.000	1.000	1349	100001302	100000016	GFP-IMPa4-FL anti-PSF-A546 8C-S-PSF V2.00	0	17. GFP-Imp-a4-FL and anti-PSF-A546_Pos037_S001	00-bJhtHoJq8dRhhbwaDPL5jH
5.93944	um	Nucleus	0.000	1.000	1350	100001303	100000017	GFP-IMPa4-FL anti-PSF-A546 8C-S-PSF V2.00	0	17. GFP-Imp-a4-FL and anti-PSF-A546_Pos037_S001	00-bJhtHoJq8dRhhbwaDPL5jH
6.30038	um	Nucleus	0.000	1.000	1351	100001304	100000018	GFP-IMPa4-FL anti-PSF-A546 8C-S-PSF V2.00	0	17. GFP-Imp-a4-FL and anti-PSF-A546_Pos037_S001	00-bJhtHoJq8dRhhbwaDPL5jH
5.50852	um	Nucleus	0.000	1.000	1352	100001305	100000019	GFP-IMPa4-FL anti-PSF-A546 8C-S-PSF V2.00	0	17. GFP-Imp-a4-FL and anti-PSF-A546_Pos037_S001	00-bJhtHoJq8dRhhbwaDPL5jH
5.67095	um	Nucleus	0.000	1.000	1353	100001306	100000020	GFP-IMPa4-FL anti-PSF-A546 8C-S-PSF V2.00	0	17. GFP-Imp-a4-FL and anti-PSF-A546_Pos037_S001	00-bJhtHoJq8dRhhbwaDPL5jH
4.69829	um	Nucleus	0.000	1.000	1354	100001307	100000021	GFP-IMPa4-FL anti-PSF-A546 8C-S-PSF V2.00	0	17. GFP-Imp-a4-FL and anti-PSF-A546_Pos037_S001	00-bJhtHoJq8dRhhbwaDPL5jH
5.43846	um	Nucleus	0.000	1.000	1355	100001308	100000022	GFP-IMPa4-FL anti-PSF-A546 8C-S-PSF V2.00	0	17. GFP-Imp-a4-FL and anti-PSF-A546_Pos037_S001	00-bJhtHoJq8dRhhbwaDPL5jH
4.7372	um	Nucleus	0.000	1.000	1356	100001309	100000023	GFP-IMPa4-FL anti-PSF-A546 8C-S-PSF V2.00	0	17. GFP-Imp-a4-FL and anti-PSF-A546_Pos037_S001	00-bJhtHoJq8dRhhbwaDPL5jH
4.86568	um	Nucleus	0.000	1.000	1357	100001310	100000024	GFP-IMPa4-FL anti-PSF-A546 8C-S-PSF V2.00	0	17. GFP-Imp-a4-FL and anti-PSF-A546_Pos037_S001	00-bJhtHoJq8dRhhbwaDPL5jH
4.99352	um	Nucleus	0.000	1.000	1358	100001311	100000025	GFP-IMPa4-FL anti-PSF-A546 8C-S-PSF V2.00	0	17. GFP-Imp-a4-FL and anti-PSF-A546_Pos037_S001	00-bJhtHoJq8dRhhbwaDPL5jH
4.36584	um	Nucleus	0.000	1.000	1359	100001312	100000026	GFP-IMPa4-FL anti-PSF-A546 8C-S-PSF V2.00	0	17. GFP-Imp-a4-FL and anti-PSF-A546_Pos037_S001	00-bJhtHoJq8dRhhbwaDPL5jH
4.15108	um	Nucleus	0.000	1.000	1360	100001313	100000027	GFP-IMPa4-FL anti-PSF-A546 8C-S-PSF V2.00	0	17. GFP-Imp-a4-FL and anti-PSF-A546_Pos037_S001	00-bJhtHoJq8dRhhbwaDPL5jH
5.29569	um	Nucleus	0.000	1.000	1361	100001314	100000028	GFP-IMPa4-FL anti-PSF-A546 8C-S-PSF V2.00	0	17. GFP-Imp-a4-FL and anti-PSF-A546_Pos037_S001	00-bJhtHoJq8dRhhbwaDPL5jH
4.42877	um	Nucleus	0.000	1.000	1362	100001315	100000029	GFP-IMPa4-FL anti-PSF-A546 8C-S-PSF V2.00	0	17. GFP-Imp-a4-FL and anti-PSF-A546_Pos037_S001	00-bJhtHoJq8dRhhbwaDPL5jH
3.44574	um	Nucleus	0.000	1.000	1363	100001316	100000030	GFP-IMPa4-FL anti-PSF-A546 8C-S-PSF V2.00	0	17. GFP-Imp-a4-FL and anti-PSF-A546_Pos037_S001	00-bJhtHoJq8dRhhbwaDPL5jH
4.9098	um	Nucleus	0.000	1.000	1364	100001317	100000031	GFP-IMPa4-FL anti-PSF-A546 8C-S-PSF V2.00	0	17. GFP-Imp-a4-FL and anti-PSF-A546_Pos037_S001	00-bJhtHoJq8dRhhbwaDPL5jH
6.54705	um	Nucleus	0.000	1.000	1365	100001318	100000000	GFP-IMPa4-FL anti-PSF-A546 8C-S-PSF V2.00	0	17. GFP-Imp-a4-FL and anti-PSF-A546_Pos038_S001	00-htWLFMj7jvjDMy7iuvmgSG
5.19939	um	Nucleus	0.000	1.000	1367	100001319	100000001	GFP-IMPa4-FL anti-PSF-A546 8C-S-PSF V2.00	0	17. GFP-Imp-a4-FL and anti-PSF-A546_Pos038_S001	00-htWLFMj7jvjDMy7iuvmgSG
7.7115	um	Nucleus	0.000	1.000	1368	100001320	100000002	GFP-IMPa4-FL anti-PSF-A546 8C-S-PSF V2.00	0	17. GFP-Imp-a4-FL and anti-PSF-A546_Pos038_S001	00-htWLFMj7jvjDMy7iuvmgSG
9.19078	um	Nucleus	0.000	1.000	1369	100001321	100000003	GFP-IMPa4-FL anti-PSF-A546 8C-S-PSF V2.00	0	17. GFP-Imp-a4-FL and anti-PSF-A546_Pos038_S001	00-htWLFMj7jvjDMy7iuvmgSG
6.00151	um	Nucleus	0.000	1.000	1370	100001322	100000004	GFP-IMPa4-FL anti-PSF-A546 8C-S-PSF V2.00	0	17. GFP-Imp-a4-FL and anti-PSF-A546_Pos038_S001	00-htWLFMj7jvjDMy7iuvmgSG
5.96658	um	Nucleus	0.000	1.000	1373	100001323	100000005	GFP-IMPa4-FL anti-PSF-A546 8C-S-PSF V2.00	0	17. GFP-Imp-a4-FL and anti-PSF-A546_Pos038_S001	00-htWLFMj7jvjDMy7iuvmgSG
8.40333	um	Nucleus	0.000	1.000	1374	100001324	100000006	GFP-IMPa4-FL anti-PSF-A546 8C-S-PSF V2.00	0	17. GFP-Imp-a4-FL and anti-PSF-A546_Pos038_S001	00-htWLFMj7jvjDMy7iuvmgSG
3.9142	um	Nucleus	0.000	1.000	1375	100001325	100000007	GFP-IMPa4-FL anti-PSF-A546 8C-S-PSF V2.00	0	17. GFP-Imp-a4-FL and anti-PSF-A546_Pos038_S001	00-htWLFMj7jvjDMy7iuvmgSG
3.4393	um	Nucleus	0.000	1.000	1376	100001326	100000008	GFP-IMPa4-FL anti-PSF-A546 8C-S-PSF V2.00	0	17. GFP-Imp-a4-FL and anti-PSF-A546_Pos038_S001	00-htWLFMj7jvjDMy7iuvmgSG
4.02028	um	Nucleus	0.000	1.000	1377	100001327	100000009	GFP-IMPa4-FL anti-PSF-A546 8C-S-PSF V2.00	0	17. GFP-Imp-a4-FL and anti-PSF-A546_Pos038_S001	00-htWLFMj7jvjDMy7iuvmgSG
5.15228	um	Nucleus	0.000	1.000	1378	100001328	100000010	GFP-IMPa4-FL anti-PSF-A546 8C-S-PSF V2.00	0	17. GFP-Imp-a4-FL and anti-PSF-A546_Pos038_S001	00-htWLFMj7jvjDMy7iuvmgSG
5.52712	um	Nucleus	0.000	1.000	1379	100001329	100000011	GFP-IMPa4-FL anti-PSF-A546 8C-S-PSF V2.00	0	17. GFP-Imp-a4-FL and anti-PSF-A546_Pos038_S001	00-htWLFMj7jvjDMy7iuvmgSG
3.63638	um	Nucleus	0.000	1.000	1380	100001330	100000012	GFP-IMPa4-FL anti-PSF-A546 8C-S-PSF V2.00	0	17. GFP-Imp-a4-FL and anti-PSF-A546_Pos038_S001	00-htWLFMj7jvjDMy7iuvmgSG
5.19729	um	Nucleus	0.000	1.000	1381	100001331	100000013	GFP-IMPa4-FL anti-PSF-A546 8C-S-PSF V2.00	0	17. GFP-Imp-a4-FL and anti-PSF-A546_Pos038_S001	00-htWLFMj7jvjDMy7iuvmgSG
6.45287	um	Nucleus	0.000	1.000	1382	100001332	100000014	GFP-IMPa4-FL anti-PSF-A546 8C-S-PSF V2.00	0	17. GFP-Imp-a4-FL and anti-PSF-A546_Pos038_S001	00-htWLFMj7jvjDMy7iuvmgSG
6.20217	um	Nucleus	0.000	1.000	1385	100001333	100000000	GFP-IMPa4-FL anti-PSF-A546 8C-S-PSF V2.00	0	17. GFP-Imp-a4-FL and anti-PSF-A546_Pos039_S001	00-kbwR7Cma5SGSp4NY6fAzRB
5.58634	um	Nucleus	0.000	1.000	1388	100001334	100000001	GFP-IMPa4-FL anti-PSF-A546 8C-S-PSF V2.00	0	17. GFP-Imp-a4-FL and anti-PSF-A546_Pos039_S001	00-kbwR7Cma5SGSp4NY6fAzRB
6.98539	um	Nucleus	0.000	1.000	1389	100001335	100000002	GFP-IMPa4-FL anti-PSF-A546 8C-S-PSF V2.00	0	17. GFP-Imp-a4-FL and anti-PSF-A546_Pos039_S001	00-kbwR7Cma5SGSp4NY6fAzRB
3.64788	um	Nucleus	0.000	1.000	1390	100001336	100000003	GFP-IMPa4-FL anti-PSF-A546 8C-S-PSF V2.00	0	17. GFP-Imp-a4-FL and anti-PSF-A546_Pos039_S001	00-kbwR7Cma5SGSp4NY6fAzRB
3.69119	um	Nucleus	0.000	1.000	1391	100001337	100000004	GFP-IMPa4-FL anti-PSF-A546 8C-S-PSF V2.00	0	17. GFP-Imp-a4-FL and anti-PSF-A546_Pos039_S001	00-kbwR7Cma5SGSp4NY6fAzRB
8.88734	um	Nucleus	0.000	1.000	1392	100001338	100000005	GFP-IMPa4-FL anti-PSF-A546 8C-S-PSF V2.00	0	17. GFP-Imp-a4-FL and anti-PSF-A546_Pos039_S001	00-kbwR7Cma5SGSp4NY6fAzRB
5.77627	um	Nucleus	0.000	1.000	1393	100001339	100000006	GFP-IMPa4-FL anti-PSF-A546 8C-S-PSF V2.00	0	17. GFP-Imp-a4-FL and anti-PSF-A546_Pos039_S001	00-kbwR7Cma5SGSp4NY6fAzRB
8.48272	um	Nucleus	0.000	1.000	1394	100001340	100000007	GFP-IMPa4-FL anti-PSF-A546 8C-S-PSF V2.00	0	17. GFP-Imp-a4-FL and anti-PSF-A546_Pos039_S001	00-kbwR7Cma5SGSp4NY6fAzRB
4.00926	um	Nucleus	0.000	1.000	1395	100001341	100000008	GFP-IMPa4-FL anti-PSF-A546 8C-S-PSF V2.00	0	17. GFP-Imp-a4-FL and anti-PSF-A546_Pos039_S001	00-kbwR7Cma5SGSp4NY6fAzRB
3.53879	um	Nucleus	0.000	1.000	1396	100001342	100000009	GFP-IMPa4-FL anti-PSF-A546 8C-S-PSF V2.00	0	17. GFP-Imp-a4-FL and anti-PSF-A546_Pos039_S001	00-kbwR7Cma5SGSp4NY6fAzRB
5.88018	um	Nucleus	0.000	1.000	1397	100001343	100000010	GFP-IMPa4-FL anti-PSF-A546 8C-S-PSF V2.00	0	17. GFP-Imp-a4-FL and anti-PSF-A546_Pos039_S001	00-kbwR7Cma5SGSp4NY6fAzRB
4.68423	um	Nucleus	0.000	1.000	1398	100001344	100000011	GFP-IMPa4-FL anti-PSF-A546 8C-S-PSF V2.00	0	17. GFP-Imp-a4-FL and anti-PSF-A546_Pos039_S001	00-kbwR7Cma5SGSp4NY6fAzRB
4.42484	um	Nucleus	0.000	1.000	1399	100001345	100000012	GFP-IMPa4-FL anti-PSF-A546 8C-S-PSF V2.00	0	17. GFP-Imp-a4-FL and anti-PSF-A546_Pos039_S001	00-kbwR7Cma5SGSp4NY6fAzRB
11.6989	um	Nucleus	0.000	1.000	1400	100001346	100000013	GFP-IMPa4-FL anti-PSF-A546 8C-S-PSF V2.00	0	17. GFP-Imp-a4-FL and anti-PSF-A546_Pos039_S001	00-kbwR7Cma5SGSp4NY6fAzRB
5.94366	um	Nucleus	0.000	1.000	1401	100001347	100000000	GFP-IMPa4-FL anti-PSF-A546 8C-S-PSF V2.00	0	17. GFP-Imp-a4-FL and anti-PSF-A546_Pos040_S001	00-XQJgTe9tW4Yk3TKUBVigW4
4.80824	um	Nucleus	0.000	1.000	1403	100001348	100000001	GFP-IMPa4-FL anti-PSF-A546 8C-S-PSF V2.00	0	17. GFP-Imp-a4-FL and anti-PSF-A546_Pos040_S001	00-XQJgTe9tW4Yk3TKUBVigW4
7.08436	um	Nucleus	0.000	1.000	1404	100001349	100000002	GFP-IMPa4-FL anti-PSF-A546 8C-S-PSF V2.00	0	17. GFP-Imp-a4-FL and anti-PSF-A546_Pos040_S001	00-XQJgTe9tW4Yk3TKUBVigW4
5.25451	um	Nucleus	0.000	1.000	1405	100001350	100000003	GFP-IMPa4-FL anti-PSF-A546 8C-S-PSF V2.00	0	17. GFP-Imp-a4-FL and anti-PSF-A546_Pos040_S001	00-XQJgTe9tW4Yk3TKUBVigW4
4.1897	um	Nucleus	0.000	1.000	1407	100001351	100000004	GFP-IMPa4-FL anti-PSF-A546 8C-S-PSF V2.00	0	17. GFP-Imp-a4-FL and anti-PSF-A546_Pos040_S001	00-XQJgTe9tW4Yk3TKUBVigW4
6.51405	um	Nucleus	0.000	1.000	1410	100001352	100000005	GFP-IMPa4-FL anti-PSF-A546 8C-S-PSF V2.00	0	17. GFP-Imp-a4-FL and anti-PSF-A546_Pos040_S001	00-XQJgTe9tW4Yk3TKUBVigW4
4.37904	um	Nucleus	0.000	1.000	1411	100001353	100000006	GFP-IMPa4-FL anti-PSF-A546 8C-S-PSF V2.00	0	17. GFP-Imp-a4-FL and anti-PSF-A546_Pos040_S001	00-XQJgTe9tW4Yk3TKUBVigW4
5.22123	um	Nucleus	0.000	1.000	1416	100001354	100000007	GFP-IMPa4-FL anti-PSF-A546 8C-S-PSF V2.00	0	17. GFP-Imp-a4-FL and anti-PSF-A546_Pos040_S001	00-XQJgTe9tW4Yk3TKUBVigW4
3.9668	um	Nucleus	0.000	1.000	1417	100001355	100000008	GFP-IMPa4-FL anti-PSF-A546 8C-S-PSF V2.00	0	17. GFP-Imp-a4-FL and anti-PSF-A546_Pos040_S001	00-XQJgTe9tW4Yk3TKUBVigW4
4.84201	um	Nucleus	0.000	1.000	1418	100001356	100000009	GFP-IMPa4-FL anti-PSF-A546 8C-S-PSF V2.00	0	17. GFP-Imp-a4-FL and anti-PSF-A546_Pos040_S001	00-XQJgTe9tW4Yk3TKUBVigW4
4.53733	um	Nucleus	0.000	1.000	1419	100001357	100000010	GFP-IMPa4-FL anti-PSF-A546 8C-S-PSF V2.00	0	17. GFP-Imp-a4-FL and anti-PSF-A546_Pos040_S001	00-XQJgTe9tW4Yk3TKUBVigW4
4.70857	um	Nucleus	0.000	1.000	1420	100001358	100000011	GFP-IMPa4-FL anti-PSF-A546 8C-S-PSF V2.00	0	17. GFP-Imp-a4-FL and anti-PSF-A546_Pos040_S001	00-XQJgTe9tW4Yk3TKUBVigW4
5.13937	um	Nucleus	0.000	1.000	1421	100001359	100000012	GFP-IMPa4-FL anti-PSF-A546 8C-S-PSF V2.00	0	17. GFP-Imp-a4-FL and anti-PSF-A546_Pos040_S001	00-XQJgTe9tW4Yk3TKUBVigW4
4.38123	um	Nucleus	0.000	1.000	1422	100001360	100000000	GFP-IMPa4-FL anti-PSF-A546 8C-S-PSF V2.00	0	17. GFP-Imp-a4-FL and anti-PSF-A546_Pos041_S001	00-BMMGZAxbcdiNx4sa7CwToT
4.61439	um	Nucleus	0.000	1.000	1423	100001361	100000001	GFP-IMPa4-FL anti-PSF-A546 8C-S-PSF V2.00	0	17. GFP-Imp-a4-FL and anti-PSF-A546_Pos041_S001	00-BMMGZAxbcdiNx4sa7CwToT
4.84811	um	Nucleus	0.000	1.000	1424	100001362	100000002	GFP-IMPa4-FL anti-PSF-A546 8C-S-PSF V2.00	0	17. GFP-Imp-a4-FL and anti-PSF-A546_Pos041_S001	00-BMMGZAxbcdiNx4sa7CwToT
6.47051	um	Nucleus	0.000	1.000	1425	100001363	100000003	GFP-IMPa4-FL anti-PSF-A546 8C-S-PSF V2.00	0	17. GFP-Imp-a4-FL and anti-PSF-A546_Pos041_S001	00-BMMGZAxbcdiNx4sa7CwToT
5.97938	um	Nucleus	0.000	1.000	1426	100001364	100000004	GFP-IMPa4-FL anti-PSF-A546 8C-S-PSF V2.00	0	17. GFP-Imp-a4-FL and anti-PSF-A546_Pos041_S001	00-BMMGZAxbcdiNx4sa7CwToT
4.89963	um	Nucleus	0.000	1.000	1427	100001365	100000005	GFP-IMPa4-FL anti-PSF-A546 8C-S-PSF V2.00	0	17. GFP-Imp-a4-FL and anti-PSF-A546_Pos041_S001	00-BMMGZAxbcdiNx4sa7CwToT
5.11631	um	Nucleus	0.000	1.000	1428	100001366	100000006	GFP-IMPa4-FL anti-PSF-A546 8C-S-PSF V2.00	0	17. GFP-Imp-a4-FL and anti-PSF-A546_Pos041_S001	00-BMMGZAxbcdiNx4sa7CwToT
6.0123	um	Nucleus	0.000	1.000	1429	100001367	100000007	GFP-IMPa4-FL anti-PSF-A546 8C-S-PSF V2.00	0	17. GFP-Imp-a4-FL and anti-PSF-A546_Pos041_S001	00-BMMGZAxbcdiNx4sa7CwToT
6.36163	um	Nucleus	0.000	1.000	1430	100001368	100000008	GFP-IMPa4-FL anti-PSF-A546 8C-S-PSF V2.00	0	17. GFP-Imp-a4-FL and anti-PSF-A546_Pos041_S001	00-BMMGZAxbcdiNx4sa7CwToT
5.24297	um	Nucleus	0.000	1.000	1431	100001369	100000009	GFP-IMPa4-FL anti-PSF-A546 8C-S-PSF V2.00	0	17. GFP-Imp-a4-FL and anti-PSF-A546_Pos041_S001	00-BMMGZAxbcdiNx4sa7CwToT
3.91267	um	Nucleus	0.000	1.000	1432	100001370	100000010	GFP-IMPa4-FL anti-PSF-A546 8C-S-PSF V2.00	0	17. GFP-Imp-a4-FL and anti-PSF-A546_Pos041_S001	00-BMMGZAxbcdiNx4sa7CwToT
4.52107	um	Nucleus	0.000	1.000	1433	100001371	100000011	GFP-IMPa4-FL anti-PSF-A546 8C-S-PSF V2.00	0	17. GFP-Imp-a4-FL and anti-PSF-A546_Pos041_S001	00-BMMGZAxbcdiNx4sa7CwToT
4.11019	um	Nucleus	0.000	1.000	1434	100001372	100000012	GFP-IMPa4-FL anti-PSF-A546 8C-S-PSF V2.00	0	17. GFP-Imp-a4-FL and anti-PSF-A546_Pos041_S001	00-BMMGZAxbcdiNx4sa7CwToT
4.92892	um	Nucleus	0.000	1.000	1435	100001373	100000013	GFP-IMPa4-FL anti-PSF-A546 8C-S-PSF V2.00	0	17. GFP-Imp-a4-FL and anti-PSF-A546_Pos041_S001	00-BMMGZAxbcdiNx4sa7CwToT
4.63978	um	Nucleus	0.000	1.000	1436	100001374	100000014	GFP-IMPa4-FL anti-PSF-A546 8C-S-PSF V2.00	0	17. GFP-Imp-a4-FL and anti-PSF-A546_Pos041_S001	00-BMMGZAxbcdiNx4sa7CwToT
4.85889	um	Nucleus	0.000	1.000	1437	100001375	100000015	GFP-IMPa4-FL anti-PSF-A546 8C-S-PSF V2.00	0	17. GFP-Imp-a4-FL and anti-PSF-A546_Pos041_S001	00-BMMGZAxbcdiNx4sa7CwToT
4.74339	um	Nucleus	0.000	1.000	1438	100001376	100000016	GFP-IMPa4-FL anti-PSF-A546 8C-S-PSF V2.00	0	17. GFP-Imp-a4-FL and anti-PSF-A546_Pos041_S001	00-BMMGZAxbcdiNx4sa7CwToT
4.10825	um	Nucleus	0.000	1.000	1439	100001377	100000017	GFP-IMPa4-FL anti-PSF-A546 8C-S-PSF V2.00	0	17. GFP-Imp-a4-FL and anti-PSF-A546_Pos041_S001	00-BMMGZAxbcdiNx4sa7CwToT
4.87765	um	Nucleus	0.000	1.000	1440	100001378	100000018	GFP-IMPa4-FL anti-PSF-A546 8C-S-PSF V2.00	0	17. GFP-Imp-a4-FL and anti-PSF-A546_Pos041_S001	00-BMMGZAxbcdiNx4sa7CwToT
5.27829	um	Nucleus	0.000	1.000	1441	100001379	100000019	GFP-IMPa4-FL anti-PSF-A546 8C-S-PSF V2.00	0	17. GFP-Imp-a4-FL and anti-PSF-A546_Pos041_S001	00-BMMGZAxbcdiNx4sa7CwToT
3.47051	um	Nucleus	0.000	1.000	1442	100001380	100000020	GFP-IMPa4-FL anti-PSF-A546 8C-S-PSF V2.00	0	17. GFP-Imp-a4-FL and anti-PSF-A546_Pos041_S001	00-BMMGZAxbcdiNx4sa7CwToT
8.85785	um	Nucleus	0.000	1.000	1443	100001381	100000021	GFP-IMPa4-FL anti-PSF-A546 8C-S-PSF V2.00	0	17. GFP-Imp-a4-FL and anti-PSF-A546_Pos041_S001	00-BMMGZAxbcdiNx4sa7CwToT
4.68687	um	Nucleus	0.000	1.000	1444	100001382	100000022	GFP-IMPa4-FL anti-PSF-A546 8C-S-PSF V2.00	0	17. GFP-Imp-a4-FL and anti-PSF-A546_Pos041_S001	00-BMMGZAxbcdiNx4sa7CwToT
7.63226	um	Nucleus	0.000	1.000	1445	100001383	100000023	GFP-IMPa4-FL anti-PSF-A546 8C-S-PSF V2.00	0	17. GFP-Imp-a4-FL and anti-PSF-A546_Pos041_S001	00-BMMGZAxbcdiNx4sa7CwToT
4.72606	um	Nucleus	0.000	1.000	1446	100001384	100000024	GFP-IMPa4-FL anti-PSF-A546 8C-S-PSF V2.00	0	17. GFP-Imp-a4-FL and anti-PSF-A546_Pos041_S001	00-BMMGZAxbcdiNx4sa7CwToT
5.17333	um	Nucleus	0.000	1.000	1447	100001385	100000025	GFP-IMPa4-FL anti-PSF-A546 8C-S-PSF V2.00	0	17. GFP-Imp-a4-FL and anti-PSF-A546_Pos041_S001	00-BMMGZAxbcdiNx4sa7CwToT
5.05388	um	Nucleus	0.000	1.000	1448	100001386	100000026	GFP-IMPa4-FL anti-PSF-A546 8C-S-PSF V2.00	0	17. GFP-Imp-a4-FL and anti-PSF-A546_Pos041_S001	00-BMMGZAxbcdiNx4sa7CwToT
4.96435	um	Nucleus	0.000	1.000	1449	100001387	100000027	GFP-IMPa4-FL anti-PSF-A546 8C-S-PSF V2.00	0	17. GFP-Imp-a4-FL and anti-PSF-A546_Pos041_S001	00-BMMGZAxbcdiNx4sa7CwToT
4.83181	um	Nucleus	0.000	1.000	1450	100001388	100000028	GFP-IMPa4-FL anti-PSF-A546 8C-S-PSF V2.00	0	17. GFP-Imp-a4-FL and anti-PSF-A546_Pos041_S001	00-BMMGZAxbcdiNx4sa7CwToT
4.00904	um	Nucleus	0.000	1.000	1451	100001389	100000029	GFP-IMPa4-FL anti-PSF-A546 8C-S-PSF V2.00	0	17. GFP-Imp-a4-FL and anti-PSF-A546_Pos041_S001	00-BMMGZAxbcdiNx4sa7CwToT
5.46148	um	Nucleus	0.000	1.000	1452	100001390	100000030	GFP-IMPa4-FL anti-PSF-A546 8C-S-PSF V2.00	0	17. GFP-Imp-a4-FL and anti-PSF-A546_Pos041_S001	00-BMMGZAxbcdiNx4sa7CwToT
4.0035	um	Nucleus	0.000	1.000	1453	100001391	100000031	GFP-IMPa4-FL anti-PSF-A546 8C-S-PSF V2.00	0	17. GFP-Imp-a4-FL and anti-PSF-A546_Pos041_S001	00-BMMGZAxbcdiNx4sa7CwToT
4.19563	um	Nucleus	0.000	1.000	1454	100001392	100000032	GFP-IMPa4-FL anti-PSF-A546 8C-S-PSF V2.00	0	17. GFP-Imp-a4-FL and anti-PSF-A546_Pos041_S001	00-BMMGZAxbcdiNx4sa7CwToT
3.76913	um	Nucleus	0.000	1.000	1455	100001393	100000033	GFP-IMPa4-FL anti-PSF-A546 8C-S-PSF V2.00	0	17. GFP-Imp-a4-FL and anti-PSF-A546_Pos041_S001	00-BMMGZAxbcdiNx4sa7CwToT
5.684	um	Nucleus	0.000	1.000	1456	100001394	100000034	GFP-IMPa4-FL anti-PSF-A546 8C-S-PSF V2.00	0	17. GFP-Imp-a4-FL and anti-PSF-A546_Pos041_S001	00-BMMGZAxbcdiNx4sa7CwToT
5.62077	um	Nucleus	0.000	1.000	1457	100001395	100000035	GFP-IMPa4-FL anti-PSF-A546 8C-S-PSF V2.00	0	17. GFP-Imp-a4-FL and anti-PSF-A546_Pos041_S001	00-BMMGZAxbcdiNx4sa7CwToT
4.11907	um	Nucleus	0.000	1.000	1458	100001396	100000036	GFP-IMPa4-FL anti-PSF-A546 8C-S-PSF V2.00	0	17. GFP-Imp-a4-FL and anti-PSF-A546_Pos041_S001	00-BMMGZAxbcdiNx4sa7CwToT
6.16022	um	Nucleus	0.000	1.000	1459	100001397	100000000	GFP-IMPa4-FL anti-PSF-A546 8C-S-PSF V2.00	0	17. GFP-Imp-a4-FL and anti-PSF-A546_Pos042_S001	00-DDR6smY8JALWQhger8wuEg
4.35924	um	Nucleus	0.000	1.000	1460	100001398	100000001	GFP-IMPa4-FL anti-PSF-A546 8C-S-PSF V2.00	0	17. GFP-Imp-a4-FL and anti-PSF-A546_Pos042_S001	00-DDR6smY8JALWQhger8wuEg
5.42902	um	Nucleus	0.000	1.000	1461	100001399	100000002	GFP-IMPa4-FL anti-PSF-A546 8C-S-PSF V2.00	0	17. GFP-Imp-a4-FL and anti-PSF-A546_Pos042_S001	00-DDR6smY8JALWQhger8wuEg
5.90784	um	Nucleus	0.000	1.000	1462	100001400	100000003	GFP-IMPa4-FL anti-PSF-A546 8C-S-PSF V2.00	0	17. GFP-Imp-a4-FL and anti-PSF-A546_Pos042_S001	00-DDR6smY8JALWQhger8wuEg
6.05615	um	Nucleus	0.000	1.000	1463	100001401	100000004	GFP-IMPa4-FL anti-PSF-A546 8C-S-PSF V2.00	0	17. GFP-Imp-a4-FL and anti-PSF-A546_Pos042_S001	00-DDR6smY8JALWQhger8wuEg
5.51473	um	Nucleus	0.000	1.000	1464	100001402	100000005	GFP-IMPa4-FL anti-PSF-A546 8C-S-PSF V2.00	0	17. GFP-Imp-a4-FL and anti-PSF-A546_Pos042_S001	00-DDR6smY8JALWQhger8wuEg
7.07913	um	Nucleus	0.000	1.000	1465	100001403	100000006	GFP-IMPa4-FL anti-PSF-A546 8C-S-PSF V2.00	0	17. GFP-Imp-a4-FL and anti-PSF-A546_Pos042_S001	00-DDR6smY8JALWQhger8wuEg
4.85004	um	Nucleus	0.000	1.000	1466	100001404	100000007	GFP-IMPa4-FL anti-PSF-A546 8C-S-PSF V2.00	0	17. GFP-Imp-a4-FL and anti-PSF-A546_Pos042_S001	00-DDR6smY8JALWQhger8wuEg
4.55194	um	Nucleus	0.000	1.000	1467	100001405	100000008	GFP-IMPa4-FL anti-PSF-A546 8C-S-PSF V2.00	0	17. GFP-Imp-a4-FL and anti-PSF-A546_Pos042_S001	00-DDR6smY8JALWQhger8wuEg
6.29295	um	Nucleus	0.000	1.000	1468	100001406	100000009	GFP-IMPa4-FL anti-PSF-A546 8C-S-PSF V2.00	0	17. GFP-Imp-a4-FL and anti-PSF-A546_Pos042_S001	00-DDR6smY8JALWQhger8wuEg
4.11626	um	Nucleus	0.000	1.000	1469	100001407	100000010	GFP-IMPa4-FL anti-PSF-A546 8C-S-PSF V2.00	0	17. GFP-Imp-a4-FL and anti-PSF-A546_Pos042_S001	00-DDR6smY8JALWQhger8wuEg
5.00686	um	Nucleus	0.000	1.000	1470	100001408	100000011	GFP-IMPa4-FL anti-PSF-A546 8C-S-PSF V2.00	0	17. GFP-Imp-a4-FL and anti-PSF-A546_Pos042_S001	00-DDR6smY8JALWQhger8wuEg
5.69103	um	Nucleus	0.000	1.000	1471	100001409	100000012	GFP-IMPa4-FL anti-PSF-A546 8C-S-PSF V2.00	0	17. GFP-Imp-a4-FL and anti-PSF-A546_Pos042_S001	00-DDR6smY8JALWQhger8wuEg
5.25788	um	Nucleus	0.000	1.000	1472	100001410	100000013	GFP-IMPa4-FL anti-PSF-A546 8C-S-PSF V2.00	0	17. GFP-Imp-a4-FL and anti-PSF-A546_Pos042_S001	00-DDR6smY8JALWQhger8wuEg
3.6137	um	Nucleus	0.000	1.000	1473	100001411	100000014	GFP-IMPa4-FL anti-PSF-A546 8C-S-PSF V2.00	0	17. GFP-Imp-a4-FL and anti-PSF-A546_Pos042_S001	00-DDR6smY8JALWQhger8wuEg
3.56895	um	Nucleus	0.000	1.000	1474	100001412	100000015	GFP-IMPa4-FL anti-PSF-A546 8C-S-PSF V2.00	0	17. GFP-Imp-a4-FL and anti-PSF-A546_Pos042_S001	00-DDR6smY8JALWQhger8wuEg
10.5481	um	Nucleus	0.000	1.000	1475	100001413	100000016	GFP-IMPa4-FL anti-PSF-A546 8C-S-PSF V2.00	0	17. GFP-Imp-a4-FL and anti-PSF-A546_Pos042_S001	00-DDR6smY8JALWQhger8wuEg
3.74182	um	Nucleus	0.000	1.000	1476	100001414	100000017	GFP-IMPa4-FL anti-PSF-A546 8C-S-PSF V2.00	0	17. GFP-Imp-a4-FL and anti-PSF-A546_Pos042_S001	00-DDR6smY8JALWQhger8wuEg
5.2803	um	Nucleus	0.000	1.000	1477	100001415	100000018	GFP-IMPa4-FL anti-PSF-A546 8C-S-PSF V2.00	0	17. GFP-Imp-a4-FL and anti-PSF-A546_Pos042_S001	00-DDR6smY8JALWQhger8wuEg
7.41863	um	Nucleus	0.000	1.000	1478	100001416	100000019	GFP-IMPa4-FL anti-PSF-A546 8C-S-PSF V2.00	0	17. GFP-Imp-a4-FL and anti-PSF-A546_Pos042_S001	00-DDR6smY8JALWQhger8wuEg
3.87921	um	Nucleus	0.000	1.000	1479	100001417	100000020	GFP-IMPa4-FL anti-PSF-A546 8C-S-PSF V2.00	0	17. GFP-Imp-a4-FL and anti-PSF-A546_Pos042_S001	00-DDR6smY8JALWQhger8wuEg
3.75442	um	Nucleus	0.000	1.000	1480	100001418	100000021	GFP-IMPa4-FL anti-PSF-A546 8C-S-PSF V2.00	0	17. GFP-Imp-a4-FL and anti-PSF-A546_Pos042_S001	00-DDR6smY8JALWQhger8wuEg
4.0489	um	Nucleus	0.000	1.000	1481	100001419	100000022	GFP-IMPa4-FL anti-PSF-A546 8C-S-PSF V2.00	0	17. GFP-Imp-a4-FL and anti-PSF-A546_Pos042_S001	00-DDR6smY8JALWQhger8wuEg
4.15151	um	Nucleus	0.000	1.000	1482	100001420	100000023	GFP-IMPa4-FL anti-PSF-A546 8C-S-PSF V2.00	0	17. GFP-Imp-a4-FL and anti-PSF-A546_Pos042_S001	00-DDR6smY8JALWQhger8wuEg
5.2834	um	Nucleus	0.000	1.000	1483	100001421	100000024	GFP-IMPa4-FL anti-PSF-A546 8C-S-PSF V2.00	0	17. GFP-Imp-a4-FL and anti-PSF-A546_Pos042_S001	00-DDR6smY8JALWQhger8wuEg
5.84986	um	Nucleus	0.000	1.000	1484	100001422	100000025	GFP-IMPa4-FL anti-PSF-A546 8C-S-PSF V2.00	0	17. GFP-Imp-a4-FL and anti-PSF-A546_Pos042_S001	00-DDR6smY8JALWQhger8wuEg
7.44907	um	Nucleus	0.000	1.000	1485	100001423	100000026	GFP-IMPa4-FL anti-PSF-A546 8C-S-PSF V2.00	0	17. GFP-Imp-a4-FL and anti-PSF-A546_Pos042_S001	00-DDR6smY8JALWQhger8wuEg
4.65009	um	Nucleus	0.000	1.000	1487	100001424	100000000	GFP-IMPa4-FL anti-PSF-A546 8C-S-PSF V2.00	0	17. GFP-Imp-a4-FL and anti-PSF-A546_Pos043_S001	00-GkcYTPWSFB6fQ87wKEPYK4
6.4736	um	Nucleus	0.000	1.000	1488	100001425	100000001	GFP-IMPa4-FL anti-PSF-A546 8C-S-PSF V2.00	0	17. GFP-Imp-a4-FL and anti-PSF-A546_Pos043_S001	00-GkcYTPWSFB6fQ87wKEPYK4
8.1993	um	Nucleus	0.000	1.000	1490	100001426	100000002	GFP-IMPa4-FL anti-PSF-A546 8C-S-PSF V2.00	0	17. GFP-Imp-a4-FL and anti-PSF-A546_Pos043_S001	00-GkcYTPWSFB6fQ87wKEPYK4
5.58671	um	Nucleus	0.000	1.000	1491	100001427	100000003	GFP-IMPa4-FL anti-PSF-A546 8C-S-PSF V2.00	0	17. GFP-Imp-a4-FL and anti-PSF-A546_Pos043_S001	00-GkcYTPWSFB6fQ87wKEPYK4
7.68654	um	Nucleus	0.000	1.000	1492	100001428	100000004	GFP-IMPa4-FL anti-PSF-A546 8C-S-PSF V2.00	0	17. GFP-Imp-a4-FL and anti-PSF-A546_Pos043_S001	00-GkcYTPWSFB6fQ87wKEPYK4
3.70804	um	Nucleus	0.000	1.000	1493	100001429	100000005	GFP-IMPa4-FL anti-PSF-A546 8C-S-PSF V2.00	0	17. GFP-Imp-a4-FL and anti-PSF-A546_Pos043_S001	00-GkcYTPWSFB6fQ87wKEPYK4
6.4128	um	Nucleus	0.000	1.000	1494	100001430	100000006	GFP-IMPa4-FL anti-PSF-A546 8C-S-PSF V2.00	0	17. GFP-Imp-a4-FL and anti-PSF-A546_Pos043_S001	00-GkcYTPWSFB6fQ87wKEPYK4
4.32515	um	Nucleus	0.000	1.000	1495	100001431	100000007	GFP-IMPa4-FL anti-PSF-A546 8C-S-PSF V2.00	0	17. GFP-Imp-a4-FL and anti-PSF-A546_Pos043_S001	00-GkcYTPWSFB6fQ87wKEPYK4
4.94308	um	Nucleus	0.000	1.000	1496	100001432	100000008	GFP-IMPa4-FL anti-PSF-A546 8C-S-PSF V2.00	0	17. GFP-Imp-a4-FL and anti-PSF-A546_Pos043_S001	00-GkcYTPWSFB6fQ87wKEPYK4
4.79928	um	Nucleus	0.000	1.000	1497	100001433	100000009	GFP-IMPa4-FL anti-PSF-A546 8C-S-PSF V2.00	0	17. GFP-Imp-a4-FL and anti-PSF-A546_Pos043_S001	00-GkcYTPWSFB6fQ87wKEPYK4
3.69229	um	Nucleus	0.000	1.000	1498	100001434	100000010	GFP-IMPa4-FL anti-PSF-A546 8C-S-PSF V2.00	0	17. GFP-Imp-a4-FL and anti-PSF-A546_Pos043_S001	00-GkcYTPWSFB6fQ87wKEPYK4
4.52205	um	Nucleus	0.000	1.000	1499	100001435	100000011	GFP-IMPa4-FL anti-PSF-A546 8C-S-PSF V2.00	0	17. GFP-Imp-a4-FL and anti-PSF-A546_Pos043_S001	00-GkcYTPWSFB6fQ87wKEPYK4
15.0827	um	Nucleus	0.000	1.000	1500	100001436	100000012	GFP-IMPa4-FL anti-PSF-A546 8C-S-PSF V2.00	0	17. GFP-Imp-a4-FL and anti-PSF-A546_Pos043_S001	00-GkcYTPWSFB6fQ87wKEPYK4
27.5412	um	Nucleus	0.000	1.000	1501	100001437	100000013	GFP-IMPa4-FL anti-PSF-A546 8C-S-PSF V2.00	0	17. GFP-Imp-a4-FL and anti-PSF-A546_Pos043_S001	00-GkcYTPWSFB6fQ87wKEPYK4
10.2895	um	Nucleus	0.000	1.000	1502	100001438	100000014	GFP-IMPa4-FL anti-PSF-A546 8C-S-PSF V2.00	0	17. GFP-Imp-a4-FL and anti-PSF-A546_Pos043_S001	00-GkcYTPWSFB6fQ87wKEPYK4
8.30126	um	Nucleus	0.000	1.000	1503	100001439	100000015	GFP-IMPa4-FL anti-PSF-A546 8C-S-PSF V2.00	0	17. GFP-Imp-a4-FL and anti-PSF-A546_Pos043_S001	00-GkcYTPWSFB6fQ87wKEPYK4
10.8394	um	Nucleus	0.000	1.000	1504	100001440	100000016	GFP-IMPa4-FL anti-PSF-A546 8C-S-PSF V2.00	0	17. GFP-Imp-a4-FL and anti-PSF-A546_Pos043_S001	00-GkcYTPWSFB6fQ87wKEPYK4
4.71487	um	Nucleus	0.000	1.000	1505	100001441	100000017	GFP-IMPa4-FL anti-PSF-A546 8C-S-PSF V2.00	0	17. GFP-Imp-a4-FL and anti-PSF-A546_Pos043_S001	00-GkcYTPWSFB6fQ87wKEPYK4
10.9772	um	Nucleus	0.000	1.000	1506	100001442	100000018	GFP-IMPa4-FL anti-PSF-A546 8C-S-PSF V2.00	0	17. GFP-Imp-a4-FL and anti-PSF-A546_Pos043_S001	00-GkcYTPWSFB6fQ87wKEPYK4
5.41648	um	Nucleus	0.000	1.000	1507	100001443	100000000	GFP-IMPa4-FL anti-PSF-A546 8C-S-PSF V2.00	0	17. GFP-Imp-a4-FL and anti-PSF-A546_Pos044_S001	00-WRfFbab2QTueZtnTGoJgWj
3.99819	um	Nucleus	0.000	1.000	1508	100001444	100000001	GFP-IMPa4-FL anti-PSF-A546 8C-S-PSF V2.00	0	17. GFP-Imp-a4-FL and anti-PSF-A546_Pos044_S001	00-WRfFbab2QTueZtnTGoJgWj
4.19084	um	Nucleus	0.000	1.000	1509	100001445	100000002	GFP-IMPa4-FL anti-PSF-A546 8C-S-PSF V2.00	0	17. GFP-Imp-a4-FL and anti-PSF-A546_Pos044_S001	00-WRfFbab2QTueZtnTGoJgWj
3.46702	um	Nucleus	0.000	1.000	1510	100001446	100000003	GFP-IMPa4-FL anti-PSF-A546 8C-S-PSF V2.00	0	17. GFP-Imp-a4-FL and anti-PSF-A546_Pos044_S001	00-WRfFbab2QTueZtnTGoJgWj
8.01829	um	Nucleus	0.000	1.000	1511	100001447	100000004	GFP-IMPa4-FL anti-PSF-A546 8C-S-PSF V2.00	0	17. GFP-Imp-a4-FL and anti-PSF-A546_Pos044_S001	00-WRfFbab2QTueZtnTGoJgWj
4.2024	um	Nucleus	0.000	1.000	1512	100001448	100000005	GFP-IMPa4-FL anti-PSF-A546 8C-S-PSF V2.00	0	17. GFP-Imp-a4-FL and anti-PSF-A546_Pos044_S001	00-WRfFbab2QTueZtnTGoJgWj
5.1187	um	Nucleus	0.000	1.000	1514	100001449	100000006	GFP-IMPa4-FL anti-PSF-A546 8C-S-PSF V2.00	0	17. GFP-Imp-a4-FL and anti-PSF-A546_Pos044_S001	00-WRfFbab2QTueZtnTGoJgWj
7.70218	um	Nucleus	0.000	1.000	1515	100001450	100000007	GFP-IMPa4-FL anti-PSF-A546 8C-S-PSF V2.00	0	17. GFP-Imp-a4-FL and anti-PSF-A546_Pos044_S001	00-WRfFbab2QTueZtnTGoJgWj
5.6039	um	Nucleus	0.000	1.000	1516	100001451	100000008	GFP-IMPa4-FL anti-PSF-A546 8C-S-PSF V2.00	0	17. GFP-Imp-a4-FL and anti-PSF-A546_Pos044_S001	00-WRfFbab2QTueZtnTGoJgWj
3.92827	um	Nucleus	0.000	1.000	1517	100001452	100000009	GFP-IMPa4-FL anti-PSF-A546 8C-S-PSF V2.00	0	17. GFP-Imp-a4-FL and anti-PSF-A546_Pos044_S001	00-WRfFbab2QTueZtnTGoJgWj
5.43384	um	Nucleus	0.000	1.000	1518	100001453	100000010	GFP-IMPa4-FL anti-PSF-A546 8C-S-PSF V2.00	0	17. GFP-Imp-a4-FL and anti-PSF-A546_Pos044_S001	00-WRfFbab2QTueZtnTGoJgWj
6.39253	um	Nucleus	0.000	1.000	1519	100001454	100000011	GFP-IMPa4-FL anti-PSF-A546 8C-S-PSF V2.00	0	17. GFP-Imp-a4-FL and anti-PSF-A546_Pos044_S001	00-WRfFbab2QTueZtnTGoJgWj
6.8151	um	Nucleus	0.000	1.000	1520	100001455	100000012	GFP-IMPa4-FL anti-PSF-A546 8C-S-PSF V2.00	0	17. GFP-Imp-a4-FL and anti-PSF-A546_Pos044_S001	00-WRfFbab2QTueZtnTGoJgWj
5.27379	um	Nucleus	0.000	1.000	1521	100001456	100000013	GFP-IMPa4-FL anti-PSF-A546 8C-S-PSF V2.00	0	17. GFP-Imp-a4-FL and anti-PSF-A546_Pos044_S001	00-WRfFbab2QTueZtnTGoJgWj
4.30137	um	Nucleus	0.000	1.000	1522	100001457	100000014	GFP-IMPa4-FL anti-PSF-A546 8C-S-PSF V2.00	0	17. GFP-Imp-a4-FL and anti-PSF-A546_Pos044_S001	00-WRfFbab2QTueZtnTGoJgWj
3.57587	um	Nucleus	0.000	1.000	1523	100001458	100000015	GFP-IMPa4-FL anti-PSF-A546 8C-S-PSF V2.00	0	17. GFP-Imp-a4-FL and anti-PSF-A546_Pos044_S001	00-WRfFbab2QTueZtnTGoJgWj
5.97458	um	Nucleus	0.000	1.000	1524	100001459	100000000	GFP-IMPa4-FL anti-PSF-A546 8C-S-PSF V2.00	0	17. GFP-Imp-a4-FL and anti-PSF-A546_Pos045_S001	00-o2ZVu7V9rUimetfPBds87g
4.69558	um	Nucleus	0.000	1.000	1525	100001460	100000001	GFP-IMPa4-FL anti-PSF-A546 8C-S-PSF V2.00	0	17. GFP-Imp-a4-FL and anti-PSF-A546_Pos045_S001	00-o2ZVu7V9rUimetfPBds87g
5.22882	um	Nucleus	0.000	1.000	1527	100001461	100000002	GFP-IMPa4-FL anti-PSF-A546 8C-S-PSF V2.00	0	17. GFP-Imp-a4-FL and anti-PSF-A546_Pos045_S001	00-o2ZVu7V9rUimetfPBds87g
6.40901	um	Nucleus	0.000	1.000	1529	100001462	100000003	GFP-IMPa4-FL anti-PSF-A546 8C-S-PSF V2.00	0	17. GFP-Imp-a4-FL and anti-PSF-A546_Pos045_S001	00-o2ZVu7V9rUimetfPBds87g
3.86042	um	Nucleus	0.000	1.000	1530	100001463	100000004	GFP-IMPa4-FL anti-PSF-A546 8C-S-PSF V2.00	0	17. GFP-Imp-a4-FL and anti-PSF-A546_Pos045_S001	00-o2ZVu7V9rUimetfPBds87g
7.94446	um	Nucleus	0.000	1.000	1531	100001464	100000005	GFP-IMPa4-FL anti-PSF-A546 8C-S-PSF V2.00	0	17. GFP-Imp-a4-FL and anti-PSF-A546_Pos045_S001	00-o2ZVu7V9rUimetfPBds87g
4.72889	um	Nucleus	0.000	1.000	1532	100001465	100000006	GFP-IMPa4-FL anti-PSF-A546 8C-S-PSF V2.00	0	17. GFP-Imp-a4-FL and anti-PSF-A546_Pos045_S001	00-o2ZVu7V9rUimetfPBds87g
5.67706	um	Nucleus	0.000	1.000	1533	100001466	100000007	GFP-IMPa4-FL anti-PSF-A546 8C-S-PSF V2.00	0	17. GFP-Imp-a4-FL and anti-PSF-A546_Pos045_S001	00-o2ZVu7V9rUimetfPBds87g
5.63744	um	Nucleus	0.000	1.000	1534	100001467	100000008	GFP-IMPa4-FL anti-PSF-A546 8C-S-PSF V2.00	0	17. GFP-Imp-a4-FL and anti-PSF-A546_Pos045_S001	00-o2ZVu7V9rUimetfPBds87g
8.14687	um	Nucleus	0.000	1.000	1538	100001468	100000009	GFP-IMPa4-FL anti-PSF-A546 8C-S-PSF V2.00	0	17. GFP-Imp-a4-FL and anti-PSF-A546_Pos045_S001	00-o2ZVu7V9rUimetfPBds87g
4.49545	um	Nucleus	0.000	1.000	1539	100001469	100000010	GFP-IMPa4-FL anti-PSF-A546 8C-S-PSF V2.00	0	17. GFP-Imp-a4-FL and anti-PSF-A546_Pos045_S001	00-o2ZVu7V9rUimetfPBds87g
5.30267	um	Nucleus	0.000	1.000	1542	100001470	100000011	GFP-IMPa4-FL anti-PSF-A546 8C-S-PSF V2.00	0	17. GFP-Imp-a4-FL and anti-PSF-A546_Pos045_S001	00-o2ZVu7V9rUimetfPBds87g
6.66967	um	Nucleus	0.000	1.000	1543	100001471	100000012	GFP-IMPa4-FL anti-PSF-A546 8C-S-PSF V2.00	0	17. GFP-Imp-a4-FL and anti-PSF-A546_Pos045_S001	00-o2ZVu7V9rUimetfPBds87g
4.65205	um	Nucleus	0.000	1.000	1544	100001472	100000013	GFP-IMPa4-FL anti-PSF-A546 8C-S-PSF V2.00	0	17. GFP-Imp-a4-FL and anti-PSF-A546_Pos045_S001	00-o2ZVu7V9rUimetfPBds87g
6.24734	um	Nucleus	0.000	1.000	1545	100001473	100000014	GFP-IMPa4-FL anti-PSF-A546 8C-S-PSF V2.00	0	17. GFP-Imp-a4-FL and anti-PSF-A546_Pos045_S001	00-o2ZVu7V9rUimetfPBds87g
4.81624	um	Nucleus	0.000	1.000	1546	100001474	100000015	GFP-IMPa4-FL anti-PSF-A546 8C-S-PSF V2.00	0	17. GFP-Imp-a4-FL and anti-PSF-A546_Pos045_S001	00-o2ZVu7V9rUimetfPBds87g
4.16561	um	Nucleus	0.000	1.000	1547	100001475	100000016	GFP-IMPa4-FL anti-PSF-A546 8C-S-PSF V2.00	0	17. GFP-Imp-a4-FL and anti-PSF-A546_Pos045_S001	00-o2ZVu7V9rUimetfPBds87g
4.87402	um	Nucleus	0.000	1.000	1548	100001476	100000017	GFP-IMPa4-FL anti-PSF-A546 8C-S-PSF V2.00	0	17. GFP-Imp-a4-FL and anti-PSF-A546_Pos045_S001	00-o2ZVu7V9rUimetfPBds87g
5.4879	um	Nucleus	0.000	1.000	1549	100001477	100000018	GFP-IMPa4-FL anti-PSF-A546 8C-S-PSF V2.00	0	17. GFP-Imp-a4-FL and anti-PSF-A546_Pos045_S001	00-o2ZVu7V9rUimetfPBds87g
4.10706	um	Nucleus	0.000	1.000	1550	100001478	100000019	GFP-IMPa4-FL anti-PSF-A546 8C-S-PSF V2.00	0	17. GFP-Imp-a4-FL and anti-PSF-A546_Pos045_S001	00-o2ZVu7V9rUimetfPBds87g
6.10729	um	Nucleus	0.000	1.000	1552	100001479	100000000	GFP-IMPa4-FL anti-PSF-A546 8C-S-PSF V2.00	0	17. GFP-Imp-a4-FL and anti-PSF-A546_Pos046_S001	00-SjSRUdvv5XrH6XwVbmnmC5
6.55046	um	Nucleus	0.000	1.000	1553	100001480	100000001	GFP-IMPa4-FL anti-PSF-A546 8C-S-PSF V2.00	0	17. GFP-Imp-a4-FL and anti-PSF-A546_Pos046_S001	00-SjSRUdvv5XrH6XwVbmnmC5
4.82881	um	Nucleus	0.000	1.000	1554	100001481	100000002	GFP-IMPa4-FL anti-PSF-A546 8C-S-PSF V2.00	0	17. GFP-Imp-a4-FL and anti-PSF-A546_Pos046_S001	00-SjSRUdvv5XrH6XwVbmnmC5
4.75314	um	Nucleus	0.000	1.000	1555	100001482	100000003	GFP-IMPa4-FL anti-PSF-A546 8C-S-PSF V2.00	0	17. GFP-Imp-a4-FL and anti-PSF-A546_Pos046_S001	00-SjSRUdvv5XrH6XwVbmnmC5
4.45754	um	Nucleus	0.000	1.000	1556	100001483	100000004	GFP-IMPa4-FL anti-PSF-A546 8C-S-PSF V2.00	0	17. GFP-Imp-a4-FL and anti-PSF-A546_Pos046_S001	00-SjSRUdvv5XrH6XwVbmnmC5
3.26482	um	Nucleus	0.000	1.000	1557	100001484	100000005	GFP-IMPa4-FL anti-PSF-A546 8C-S-PSF V2.00	0	17. GFP-Imp-a4-FL and anti-PSF-A546_Pos046_S001	00-SjSRUdvv5XrH6XwVbmnmC5
4.81066	um	Nucleus	0.000	1.000	1558	100001485	100000006	GFP-IMPa4-FL anti-PSF-A546 8C-S-PSF V2.00	0	17. GFP-Imp-a4-FL and anti-PSF-A546_Pos046_S001	00-SjSRUdvv5XrH6XwVbmnmC5
5.87728	um	Nucleus	0.000	1.000	1559	100001486	100000007	GFP-IMPa4-FL anti-PSF-A546 8C-S-PSF V2.00	0	17. GFP-Imp-a4-FL and anti-PSF-A546_Pos046_S001	00-SjSRUdvv5XrH6XwVbmnmC5
3.4889	um	Nucleus	0.000	1.000	1560	100001487	100000008	GFP-IMPa4-FL anti-PSF-A546 8C-S-PSF V2.00	0	17. GFP-Imp-a4-FL and anti-PSF-A546_Pos046_S001	00-SjSRUdvv5XrH6XwVbmnmC5
5.65705	um	Nucleus	0.000	1.000	1561	100001488	100000009	GFP-IMPa4-FL anti-PSF-A546 8C-S-PSF V2.00	0	17. GFP-Imp-a4-FL and anti-PSF-A546_Pos046_S001	00-SjSRUdvv5XrH6XwVbmnmC5
3.89074	um	Nucleus	0.000	1.000	1562	100001489	100000010	GFP-IMPa4-FL anti-PSF-A546 8C-S-PSF V2.00	0	17. GFP-Imp-a4-FL and anti-PSF-A546_Pos046_S001	00-SjSRUdvv5XrH6XwVbmnmC5
4.13039	um	Nucleus	0.000	1.000	1563	100001490	100000011	GFP-IMPa4-FL anti-PSF-A546 8C-S-PSF V2.00	0	17. GFP-Imp-a4-FL and anti-PSF-A546_Pos046_S001	00-SjSRUdvv5XrH6XwVbmnmC5
4.29853	um	Nucleus	0.000	1.000	1564	100001491	100000012	GFP-IMPa4-FL anti-PSF-A546 8C-S-PSF V2.00	0	17. GFP-Imp-a4-FL and anti-PSF-A546_Pos046_S001	00-SjSRUdvv5XrH6XwVbmnmC5
5.20196	um	Nucleus	0.000	1.000	1565	100001492	100000013	GFP-IMPa4-FL anti-PSF-A546 8C-S-PSF V2.00	0	17. GFP-Imp-a4-FL and anti-PSF-A546_Pos046_S001	00-SjSRUdvv5XrH6XwVbmnmC5
4.1898	um	Nucleus	0.000	1.000	1566	100001493	100000014	GFP-IMPa4-FL anti-PSF-A546 8C-S-PSF V2.00	0	17. GFP-Imp-a4-FL and anti-PSF-A546_Pos046_S001	00-SjSRUdvv5XrH6XwVbmnmC5
4.42176	um	Nucleus	0.000	1.000	1567	100001494	100000015	GFP-IMPa4-FL anti-PSF-A546 8C-S-PSF V2.00	0	17. GFP-Imp-a4-FL and anti-PSF-A546_Pos046_S001	00-SjSRUdvv5XrH6XwVbmnmC5
4.33646	um	Nucleus	0.000	1.000	1568	100001495	100000016	GFP-IMPa4-FL anti-PSF-A546 8C-S-PSF V2.00	0	17. GFP-Imp-a4-FL and anti-PSF-A546_Pos046_S001	00-SjSRUdvv5XrH6XwVbmnmC5
6.60006	um	Nucleus	0.000	1.000	1569	100001496	100000017	GFP-IMPa4-FL anti-PSF-A546 8C-S-PSF V2.00	0	17. GFP-Imp-a4-FL and anti-PSF-A546_Pos046_S001	00-SjSRUdvv5XrH6XwVbmnmC5
8.25779	um	Nucleus	0.000	1.000	1570	100001497	100000018	GFP-IMPa4-FL anti-PSF-A546 8C-S-PSF V2.00	0	17. GFP-Imp-a4-FL and anti-PSF-A546_Pos046_S001	00-SjSRUdvv5XrH6XwVbmnmC5
6.00685	um	Nucleus	0.000	1.000	1571	100001498	100000019	GFP-IMPa4-FL anti-PSF-A546 8C-S-PSF V2.00	0	17. GFP-Imp-a4-FL and anti-PSF-A546_Pos046_S001	00-SjSRUdvv5XrH6XwVbmnmC5
3.29618	um	Nucleus	0.000	1.000	1572	100001499	100000020	GFP-IMPa4-FL anti-PSF-A546 8C-S-PSF V2.00	0	17. GFP-Imp-a4-FL and anti-PSF-A546_Pos046_S001	00-SjSRUdvv5XrH6XwVbmnmC5
5.53311	um	Nucleus	0.000	1.000	1573	100001500	100000021	GFP-IMPa4-FL anti-PSF-A546 8C-S-PSF V2.00	0	17. GFP-Imp-a4-FL and anti-PSF-A546_Pos046_S001	00-SjSRUdvv5XrH6XwVbmnmC5
6.81108	um	Nucleus	0.000	1.000	1574	100001501	100000022	GFP-IMPa4-FL anti-PSF-A546 8C-S-PSF V2.00	0	17. GFP-Imp-a4-FL and anti-PSF-A546_Pos046_S001	00-SjSRUdvv5XrH6XwVbmnmC5
5.37957	um	Nucleus	0.000	1.000	1575	100001502	100000023	GFP-IMPa4-FL anti-PSF-A546 8C-S-PSF V2.00	0	17. GFP-Imp-a4-FL and anti-PSF-A546_Pos046_S001	00-SjSRUdvv5XrH6XwVbmnmC5
4.92302	um	Nucleus	0.000	1.000	1578	100001503	100000000	GFP-IMPa4-FL anti-PSF-A546 8C-S-PSF V2.00	0	17. GFP-Imp-a4-FL and anti-PSF-A546_Pos047_S001	00-MLHEVnUr2VFwGsHpykXFcM
4.08257	um	Nucleus	0.000	1.000	1579	100001504	100000001	GFP-IMPa4-FL anti-PSF-A546 8C-S-PSF V2.00	0	17. GFP-Imp-a4-FL and anti-PSF-A546_Pos047_S001	00-MLHEVnUr2VFwGsHpykXFcM
3.23436	um	Nucleus	0.000	1.000	1581	100001505	100000002	GFP-IMPa4-FL anti-PSF-A546 8C-S-PSF V2.00	0	17. GFP-Imp-a4-FL and anti-PSF-A546_Pos047_S001	00-MLHEVnUr2VFwGsHpykXFcM
3.522	um	Nucleus	0.000	1.000	1583	100001506	100000003	GFP-IMPa4-FL anti-PSF-A546 8C-S-PSF V2.00	0	17. GFP-Imp-a4-FL and anti-PSF-A546_Pos047_S001	00-MLHEVnUr2VFwGsHpykXFcM
4.20631	um	Nucleus	0.000	1.000	1585	100001507	100000004	GFP-IMPa4-FL anti-PSF-A546 8C-S-PSF V2.00	0	17. GFP-Imp-a4-FL and anti-PSF-A546_Pos047_S001	00-MLHEVnUr2VFwGsHpykXFcM
3.61339	um	Nucleus	0.000	1.000	1590	100001508	100000005	GFP-IMPa4-FL anti-PSF-A546 8C-S-PSF V2.00	0	17. GFP-Imp-a4-FL and anti-PSF-A546_Pos047_S001	00-MLHEVnUr2VFwGsHpykXFcM
2.93643	um	Nucleus	0.000	1.000	1591	100001509	100000006	GFP-IMPa4-FL anti-PSF-A546 8C-S-PSF V2.00	0	17. GFP-Imp-a4-FL and anti-PSF-A546_Pos047_S001	00-MLHEVnUr2VFwGsHpykXFcM
4.99057	um	Nucleus	0.000	1.000	1592	100001510	100000007	GFP-IMPa4-FL anti-PSF-A546 8C-S-PSF V2.00	0	17. GFP-Imp-a4-FL and anti-PSF-A546_Pos047_S001	00-MLHEVnUr2VFwGsHpykXFcM
3.68572	um	Nucleus	0.000	1.000	1593	100001511	100000008	GFP-IMPa4-FL anti-PSF-A546 8C-S-PSF V2.00	0	17. GFP-Imp-a4-FL and anti-PSF-A546_Pos047_S001	00-MLHEVnUr2VFwGsHpykXFcM
4.74577	um	Nucleus	0.000	1.000	1594	100001512	100000009	GFP-IMPa4-FL anti-PSF-A546 8C-S-PSF V2.00	0	17. GFP-Imp-a4-FL and anti-PSF-A546_Pos047_S001	00-MLHEVnUr2VFwGsHpykXFcM
5.40945	um	Nucleus	0.000	1.000	1595	100001513	100000010	GFP-IMPa4-FL anti-PSF-A546 8C-S-PSF V2.00	0	17. GFP-Imp-a4-FL and anti-PSF-A546_Pos047_S001	00-MLHEVnUr2VFwGsHpykXFcM
4.86277	um	Nucleus	0.000	1.000	1596	100001514	100000011	GFP-IMPa4-FL anti-PSF-A546 8C-S-PSF V2.00	0	17. GFP-Imp-a4-FL and anti-PSF-A546_Pos047_S001	00-MLHEVnUr2VFwGsHpykXFcM
4.4565	um	Nucleus	0.000	1.000	1599	100001515	100000000	GFP-IMPa4-FL anti-PSF-A546 8C-S-PSF V2.00	0	17. GFP-Imp-a4-FL and anti-PSF-A546_Pos048_S001	00-EumhG9xiob4gRiG7a5gm9g
4.46597	um	Nucleus	0.000	1.000	1600	100001516	100000001	GFP-IMPa4-FL anti-PSF-A546 8C-S-PSF V2.00	0	17. GFP-Imp-a4-FL and anti-PSF-A546_Pos048_S001	00-EumhG9xiob4gRiG7a5gm9g
4.88355	um	Nucleus	0.000	1.000	1610	100001517	100000002	GFP-IMPa4-FL anti-PSF-A546 8C-S-PSF V2.00	0	17. GFP-Imp-a4-FL and anti-PSF-A546_Pos048_S001	00-EumhG9xiob4gRiG7a5gm9g
4.75814	um	Nucleus	0.000	1.000	1611	100001518	100000003	GFP-IMPa4-FL anti-PSF-A546 8C-S-PSF V2.00	0	17. GFP-Imp-a4-FL and anti-PSF-A546_Pos048_S001	00-EumhG9xiob4gRiG7a5gm9g
3.60263	um	Nucleus	0.000	1.000	1617	100001519	100000000	GFP-IMPa4-FL anti-PSF-A546 8C-S-PSF V2.00	0	17. GFP-Imp-a4-FL and anti-PSF-A546_Pos049_S001	00-v2DKNeMKNpjuhYJTFbryV6
3.5712	um	Nucleus	0.000	1.000	1621	100001520	100000001	GFP-IMPa4-FL anti-PSF-A546 8C-S-PSF V2.00	0	17. GFP-Imp-a4-FL and anti-PSF-A546_Pos049_S001	00-v2DKNeMKNpjuhYJTFbryV6
5.61436	um	Nucleus	0.000	1.000	1622	100001521	100000002	GFP-IMPa4-FL anti-PSF-A546 8C-S-PSF V2.00	0	17. GFP-Imp-a4-FL and anti-PSF-A546_Pos049_S001	00-v2DKNeMKNpjuhYJTFbryV6
4.16827	um	Nucleus	0.000	1.000	1624	100001522	100000003	GFP-IMPa4-FL anti-PSF-A546 8C-S-PSF V2.00	0	17. GFP-Imp-a4-FL and anti-PSF-A546_Pos049_S001	00-v2DKNeMKNpjuhYJTFbryV6
3.82874	um	Nucleus	0.000	1.000	1626	100001523	100000004	GFP-IMPa4-FL anti-PSF-A546 8C-S-PSF V2.00	0	17. GFP-Imp-a4-FL and anti-PSF-A546_Pos049_S001	00-v2DKNeMKNpjuhYJTFbryV6
4.26645	um	Nucleus	0.000	1.000	1627	100001524	100000005	GFP-IMPa4-FL anti-PSF-A546 8C-S-PSF V2.00	0	17. GFP-Imp-a4-FL and anti-PSF-A546_Pos049_S001	00-v2DKNeMKNpjuhYJTFbryV6
4.78484	um	Nucleus	0.000	1.000	1635	100001525	100000006	GFP-IMPa4-FL anti-PSF-A546 8C-S-PSF V2.00	0	17. GFP-Imp-a4-FL and anti-PSF-A546_Pos049_S001	00-v2DKNeMKNpjuhYJTFbryV6
6.86541	um	Nucleus	0.000	1.000	1636	100001526	100000007	GFP-IMPa4-FL anti-PSF-A546 8C-S-PSF V2.00	0	17. GFP-Imp-a4-FL and anti-PSF-A546_Pos049_S001	00-v2DKNeMKNpjuhYJTFbryV6
6.9977	um	Nucleus	0.000	1.000	1637	100001527	100000008	GFP-IMPa4-FL anti-PSF-A546 8C-S-PSF V2.00	0	17. GFP-Imp-a4-FL and anti-PSF-A546_Pos049_S001	00-v2DKNeMKNpjuhYJTFbryV6
8.99983	um	Nucleus	0.000	1.000	1638	100001528	100000009	GFP-IMPa4-FL anti-PSF-A546 8C-S-PSF V2.00	0	17. GFP-Imp-a4-FL and anti-PSF-A546_Pos049_S001	00-v2DKNeMKNpjuhYJTFbryV6
9.5208	um	Nucleus	0.000	1.000	1639	100001529	100000010	GFP-IMPa4-FL anti-PSF-A546 8C-S-PSF V2.00	0	17. GFP-Imp-a4-FL and anti-PSF-A546_Pos049_S001	00-v2DKNeMKNpjuhYJTFbryV6
