# Supplementary material for: Development of a pipeline for automated, high-throughput analysis of paraspeckle proteins reveals specific roles for importin α proteins
Source: Sci Rep. 2017 Feb 27;7:43323. doi: 10.1038/srep43323 (PMC5379994; doi:10.1038/srep43323)
Supplement: Supplementary Dataset SD1-c PART 2 [file srep43323-s5.zip › I8P/8C-S-PSF/_/Not-Trans anti-PSF-A546 8C-S-PSF V2.00_Statistics/Not-Trans anti-PSF-A546 8C-S-PSF V2.00_Nucleus_Center_of_Homogeneous_Mass.csv]

Nucleus Center of Homogeneous Mass
====================
Nucleus Center of Homogeneous Mass X	Nucleus Center of Homogeneous Mass Y	Nucleus Center of Homogeneous Mass Z	Unit	Category	Collection	Birth [s]	Death [s]	CellID	ID	OriginalID	Original Component Name	Original Component ID	Original Image Name	Original Image ID
151.592	59.4241	2000.38	um	Nucleus	Nucleus Center of Homogeneous Mass	0.000	1.000	0	100000000	100000000	Not-Trans anti-PSF-A546 8C-S-PSF V2.00	0	29. Not-Trans and anti-PSF-A546_Pos001_S001	00-Xm7WEMwbo48U3yYBPcdMfN
78.5101	225.358	2000.42	um	Nucleus	Nucleus Center of Homogeneous Mass	0.000	1.000	1	100000001	100000001	Not-Trans anti-PSF-A546 8C-S-PSF V2.00	0	29. Not-Trans and anti-PSF-A546_Pos001_S001	00-Xm7WEMwbo48U3yYBPcdMfN
185.049	224.742	2000.49	um	Nucleus	Nucleus Center of Homogeneous Mass	0.000	1.000	2	100000002	100000002	Not-Trans anti-PSF-A546 8C-S-PSF V2.00	0	29. Not-Trans and anti-PSF-A546_Pos001_S001	00-Xm7WEMwbo48U3yYBPcdMfN
144.775	223.007	2000.37	um	Nucleus	Nucleus Center of Homogeneous Mass	0.000	1.000	3	100000003	100000003	Not-Trans anti-PSF-A546 8C-S-PSF V2.00	0	29. Not-Trans and anti-PSF-A546_Pos001_S001	00-Xm7WEMwbo48U3yYBPcdMfN
104.26	240.777	2000.75	um	Nucleus	Nucleus Center of Homogeneous Mass	0.000	1.000	4	100000004	100000004	Not-Trans anti-PSF-A546 8C-S-PSF V2.00	0	29. Not-Trans and anti-PSF-A546_Pos001_S001	00-Xm7WEMwbo48U3yYBPcdMfN
131.986	10.9597	2000.89	um	Nucleus	Nucleus Center of Homogeneous Mass	0.000	1.000	5	100000005	100000005	Not-Trans anti-PSF-A546 8C-S-PSF V2.00	0	29. Not-Trans and anti-PSF-A546_Pos001_S001	00-Xm7WEMwbo48U3yYBPcdMfN
184.065	7.90288	2000.7	um	Nucleus	Nucleus Center of Homogeneous Mass	0.000	1.000	6	100000006	100000006	Not-Trans anti-PSF-A546 8C-S-PSF V2.00	0	29. Not-Trans and anti-PSF-A546_Pos001_S001	00-Xm7WEMwbo48U3yYBPcdMfN
111.272	14.1308	2001.29	um	Nucleus	Nucleus Center of Homogeneous Mass	0.000	1.000	7	100000007	100000007	Not-Trans anti-PSF-A546 8C-S-PSF V2.00	0	29. Not-Trans and anti-PSF-A546_Pos001_S001	00-Xm7WEMwbo48U3yYBPcdMfN
125.485	63.6327	2000.13	um	Nucleus	Nucleus Center of Homogeneous Mass	0.000	1.000	8	100000008	100000008	Not-Trans anti-PSF-A546 8C-S-PSF V2.00	0	29. Not-Trans and anti-PSF-A546_Pos001_S001	00-Xm7WEMwbo48U3yYBPcdMfN
5.49887	151.636	2000.62	um	Nucleus	Nucleus Center of Homogeneous Mass	0.000	1.000	9	100000009	100000009	Not-Trans anti-PSF-A546 8C-S-PSF V2.00	0	29. Not-Trans and anti-PSF-A546_Pos001_S001	00-Xm7WEMwbo48U3yYBPcdMfN
3.35104	181.95	2000.37	um	Nucleus	Nucleus Center of Homogeneous Mass	0.000	1.000	10	100000010	100000010	Not-Trans anti-PSF-A546 8C-S-PSF V2.00	0	29. Not-Trans and anti-PSF-A546_Pos001_S001	00-Xm7WEMwbo48U3yYBPcdMfN
23.9713	215.795	2000.39	um	Nucleus	Nucleus Center of Homogeneous Mass	0.000	1.000	11	100000011	100000011	Not-Trans anti-PSF-A546 8C-S-PSF V2.00	0	29. Not-Trans and anti-PSF-A546_Pos001_S001	00-Xm7WEMwbo48U3yYBPcdMfN
115.201	226.76	2000.41	um	Nucleus	Nucleus Center of Homogeneous Mass	0.000	1.000	12	100000012	100000012	Not-Trans anti-PSF-A546 8C-S-PSF V2.00	0	29. Not-Trans and anti-PSF-A546_Pos001_S001	00-Xm7WEMwbo48U3yYBPcdMfN
167.353	237.56	2000.45	um	Nucleus	Nucleus Center of Homogeneous Mass	0.000	1.000	13	100000013	100000013	Not-Trans anti-PSF-A546 8C-S-PSF V2.00	0	29. Not-Trans and anti-PSF-A546_Pos001_S001	00-Xm7WEMwbo48U3yYBPcdMfN
79.5668	242.866	2000.39	um	Nucleus	Nucleus Center of Homogeneous Mass	0.000	1.000	14	100000014	100000014	Not-Trans anti-PSF-A546 8C-S-PSF V2.00	0	29. Not-Trans and anti-PSF-A546_Pos001_S001	00-Xm7WEMwbo48U3yYBPcdMfN
31.0051	242.023	2000.45	um	Nucleus	Nucleus Center of Homogeneous Mass	0.000	1.000	15	100000015	100000015	Not-Trans anti-PSF-A546 8C-S-PSF V2.00	0	29. Not-Trans and anti-PSF-A546_Pos001_S001	00-Xm7WEMwbo48U3yYBPcdMfN
209.814	242.436	2000.37	um	Nucleus	Nucleus Center of Homogeneous Mass	0.000	1.000	16	100000016	100000016	Not-Trans anti-PSF-A546 8C-S-PSF V2.00	0	29. Not-Trans and anti-PSF-A546_Pos001_S001	00-Xm7WEMwbo48U3yYBPcdMfN
240.075	16.3997	2000.56	um	Nucleus	Nucleus Center of Homogeneous Mass	0.000	1.000	17	100000017	100000017	Not-Trans anti-PSF-A546 8C-S-PSF V2.00	0	29. Not-Trans and anti-PSF-A546_Pos001_S001	00-Xm7WEMwbo48U3yYBPcdMfN
211.557	20.702	2000.48	um	Nucleus	Nucleus Center of Homogeneous Mass	0.000	1.000	18	100000018	100000018	Not-Trans anti-PSF-A546 8C-S-PSF V2.00	0	29. Not-Trans and anti-PSF-A546_Pos001_S001	00-Xm7WEMwbo48U3yYBPcdMfN
233.216	41.853	2000.41	um	Nucleus	Nucleus Center of Homogeneous Mass	0.000	1.000	19	100000019	100000019	Not-Trans anti-PSF-A546 8C-S-PSF V2.00	0	29. Not-Trans and anti-PSF-A546_Pos001_S001	00-Xm7WEMwbo48U3yYBPcdMfN
212.569	53.4773	2000.69	um	Nucleus	Nucleus Center of Homogeneous Mass	0.000	1.000	20	100000020	100000020	Not-Trans anti-PSF-A546 8C-S-PSF V2.00	0	29. Not-Trans and anti-PSF-A546_Pos001_S001	00-Xm7WEMwbo48U3yYBPcdMfN
163.262	10.4002	2001.04	um	Nucleus	Nucleus Center of Homogeneous Mass	0.000	1.000	21	100000021	100000021	Not-Trans anti-PSF-A546 8C-S-PSF V2.00	0	29. Not-Trans and anti-PSF-A546_Pos001_S001	00-Xm7WEMwbo48U3yYBPcdMfN
148.168	12.1655	2001.16	um	Nucleus	Nucleus Center of Homogeneous Mass	0.000	1.000	22	100000022	100000022	Not-Trans anti-PSF-A546 8C-S-PSF V2.00	0	29. Not-Trans and anti-PSF-A546_Pos001_S001	00-Xm7WEMwbo48U3yYBPcdMfN
124.149	78.174	2000.54	um	Nucleus	Nucleus Center of Homogeneous Mass	0.000	1.000	23	100000023	100000000	Not-Trans anti-PSF-A546 8C-S-PSF V2.00	0	29. Not-Trans and anti-PSF-A546_Pos002_S001	00-RNX4ffsBRNZ6wXMXtUUFYE
64.0862	83.211	2000.4	um	Nucleus	Nucleus Center of Homogeneous Mass	0.000	1.000	24	100000024	100000001	Not-Trans anti-PSF-A546 8C-S-PSF V2.00	0	29. Not-Trans and anti-PSF-A546_Pos002_S001	00-RNX4ffsBRNZ6wXMXtUUFYE
130.66	96.588	2000.64	um	Nucleus	Nucleus Center of Homogeneous Mass	0.000	1.000	25	100000025	100000002	Not-Trans anti-PSF-A546 8C-S-PSF V2.00	0	29. Not-Trans and anti-PSF-A546_Pos002_S001	00-RNX4ffsBRNZ6wXMXtUUFYE
150.398	113.828	2000.91	um	Nucleus	Nucleus Center of Homogeneous Mass	0.000	1.000	26	100000026	100000003	Not-Trans anti-PSF-A546 8C-S-PSF V2.00	0	29. Not-Trans and anti-PSF-A546_Pos002_S001	00-RNX4ffsBRNZ6wXMXtUUFYE
80.8402	116.051	2000.46	um	Nucleus	Nucleus Center of Homogeneous Mass	0.000	1.000	27	100000027	100000004	Not-Trans anti-PSF-A546 8C-S-PSF V2.00	0	29. Not-Trans and anti-PSF-A546_Pos002_S001	00-RNX4ffsBRNZ6wXMXtUUFYE
61.3049	119.595	2000.44	um	Nucleus	Nucleus Center of Homogeneous Mass	0.000	1.000	28	100000028	100000005	Not-Trans anti-PSF-A546 8C-S-PSF V2.00	0	29. Not-Trans and anti-PSF-A546_Pos002_S001	00-RNX4ffsBRNZ6wXMXtUUFYE
113.508	131.983	2000.28	um	Nucleus	Nucleus Center of Homogeneous Mass	0.000	1.000	29	100000029	100000006	Not-Trans anti-PSF-A546 8C-S-PSF V2.00	0	29. Not-Trans and anti-PSF-A546_Pos002_S001	00-RNX4ffsBRNZ6wXMXtUUFYE
60.6168	130.392	2000.58	um	Nucleus	Nucleus Center of Homogeneous Mass	0.000	1.000	30	100000030	100000007	Not-Trans anti-PSF-A546 8C-S-PSF V2.00	0	29. Not-Trans and anti-PSF-A546_Pos002_S001	00-RNX4ffsBRNZ6wXMXtUUFYE
70.4489	143.761	2000.51	um	Nucleus	Nucleus Center of Homogeneous Mass	0.000	1.000	31	100000031	100000008	Not-Trans anti-PSF-A546 8C-S-PSF V2.00	0	29. Not-Trans and anti-PSF-A546_Pos002_S001	00-RNX4ffsBRNZ6wXMXtUUFYE
56.7525	161.281	2000.53	um	Nucleus	Nucleus Center of Homogeneous Mass	0.000	1.000	32	100000032	100000009	Not-Trans anti-PSF-A546 8C-S-PSF V2.00	0	29. Not-Trans and anti-PSF-A546_Pos002_S001	00-RNX4ffsBRNZ6wXMXtUUFYE
110.854	162.062	2000.29	um	Nucleus	Nucleus Center of Homogeneous Mass	0.000	1.000	33	100000033	100000010	Not-Trans anti-PSF-A546 8C-S-PSF V2.00	0	29. Not-Trans and anti-PSF-A546_Pos002_S001	00-RNX4ffsBRNZ6wXMXtUUFYE
84.8531	175.496	2000.28	um	Nucleus	Nucleus Center of Homogeneous Mass	0.000	1.000	34	100000034	100000011	Not-Trans anti-PSF-A546 8C-S-PSF V2.00	0	29. Not-Trans and anti-PSF-A546_Pos002_S001	00-RNX4ffsBRNZ6wXMXtUUFYE
73.4037	13.5637	2000.74	um	Nucleus	Nucleus Center of Homogeneous Mass	0.000	1.000	35	100000035	100000012	Not-Trans anti-PSF-A546 8C-S-PSF V2.00	0	29. Not-Trans and anti-PSF-A546_Pos002_S001	00-RNX4ffsBRNZ6wXMXtUUFYE
147.865	16.1062	2001.3	um	Nucleus	Nucleus Center of Homogeneous Mass	0.000	1.000	36	100000036	100000013	Not-Trans anti-PSF-A546 8C-S-PSF V2.00	0	29. Not-Trans and anti-PSF-A546_Pos002_S001	00-RNX4ffsBRNZ6wXMXtUUFYE
17.0927	8.07577	2000.81	um	Nucleus	Nucleus Center of Homogeneous Mass	0.000	1.000	37	100000037	100000014	Not-Trans anti-PSF-A546 8C-S-PSF V2.00	0	29. Not-Trans and anti-PSF-A546_Pos002_S001	00-RNX4ffsBRNZ6wXMXtUUFYE
38.8684	8.41006	2000.56	um	Nucleus	Nucleus Center of Homogeneous Mass	0.000	1.000	38	100000038	100000015	Not-Trans anti-PSF-A546 8C-S-PSF V2.00	0	29. Not-Trans and anti-PSF-A546_Pos002_S001	00-RNX4ffsBRNZ6wXMXtUUFYE
52.1059	47.305	2000.46	um	Nucleus	Nucleus Center of Homogeneous Mass	0.000	1.000	39	100000039	100000016	Not-Trans anti-PSF-A546 8C-S-PSF V2.00	0	29. Not-Trans and anti-PSF-A546_Pos002_S001	00-RNX4ffsBRNZ6wXMXtUUFYE
97.5163	61.0342	2000.33	um	Nucleus	Nucleus Center of Homogeneous Mass	0.000	1.000	40	100000040	100000017	Not-Trans anti-PSF-A546 8C-S-PSF V2.00	0	29. Not-Trans and anti-PSF-A546_Pos002_S001	00-RNX4ffsBRNZ6wXMXtUUFYE
152.013	96.287	2000.34	um	Nucleus	Nucleus Center of Homogeneous Mass	0.000	1.000	41	100000041	100000018	Not-Trans anti-PSF-A546 8C-S-PSF V2.00	0	29. Not-Trans and anti-PSF-A546_Pos002_S001	00-RNX4ffsBRNZ6wXMXtUUFYE
69.5723	106.447	2000.31	um	Nucleus	Nucleus Center of Homogeneous Mass	0.000	1.000	42	100000042	100000019	Not-Trans anti-PSF-A546 8C-S-PSF V2.00	0	29. Not-Trans and anti-PSF-A546_Pos002_S001	00-RNX4ffsBRNZ6wXMXtUUFYE
171.223	119.558	2000.25	um	Nucleus	Nucleus Center of Homogeneous Mass	0.000	1.000	43	100000043	100000020	Not-Trans anti-PSF-A546 8C-S-PSF V2.00	0	29. Not-Trans and anti-PSF-A546_Pos002_S001	00-RNX4ffsBRNZ6wXMXtUUFYE
81.7519	132.319	2000.45	um	Nucleus	Nucleus Center of Homogeneous Mass	0.000	1.000	44	100000044	100000021	Not-Trans anti-PSF-A546 8C-S-PSF V2.00	0	29. Not-Trans and anti-PSF-A546_Pos002_S001	00-RNX4ffsBRNZ6wXMXtUUFYE
49.5701	138.661	2000.42	um	Nucleus	Nucleus Center of Homogeneous Mass	0.000	1.000	45	100000045	100000022	Not-Trans anti-PSF-A546 8C-S-PSF V2.00	0	29. Not-Trans and anti-PSF-A546_Pos002_S001	00-RNX4ffsBRNZ6wXMXtUUFYE
128.298	141.508	2000.07	um	Nucleus	Nucleus Center of Homogeneous Mass	0.000	1.000	46	100000046	100000023	Not-Trans anti-PSF-A546 8C-S-PSF V2.00	0	29. Not-Trans and anti-PSF-A546_Pos002_S001	00-RNX4ffsBRNZ6wXMXtUUFYE
99.5635	153.132	2000.17	um	Nucleus	Nucleus Center of Homogeneous Mass	0.000	1.000	47	100000047	100000024	Not-Trans anti-PSF-A546 8C-S-PSF V2.00	0	29. Not-Trans and anti-PSF-A546_Pos002_S001	00-RNX4ffsBRNZ6wXMXtUUFYE
32.6965	155.337	2000.45	um	Nucleus	Nucleus Center of Homogeneous Mass	0.000	1.000	48	100000048	100000025	Not-Trans anti-PSF-A546 8C-S-PSF V2.00	0	29. Not-Trans and anti-PSF-A546_Pos002_S001	00-RNX4ffsBRNZ6wXMXtUUFYE
155.521	166.152	2000.29	um	Nucleus	Nucleus Center of Homogeneous Mass	0.000	1.000	49	100000049	100000026	Not-Trans anti-PSF-A546 8C-S-PSF V2.00	0	29. Not-Trans and anti-PSF-A546_Pos002_S001	00-RNX4ffsBRNZ6wXMXtUUFYE
36.0522	172.952	2000.45	um	Nucleus	Nucleus Center of Homogeneous Mass	0.000	1.000	50	100000050	100000027	Not-Trans anti-PSF-A546 8C-S-PSF V2.00	0	29. Not-Trans and anti-PSF-A546_Pos002_S001	00-RNX4ffsBRNZ6wXMXtUUFYE
140.801	177.383	2000.26	um	Nucleus	Nucleus Center of Homogeneous Mass	0.000	1.000	51	100000051	100000028	Not-Trans anti-PSF-A546 8C-S-PSF V2.00	0	29. Not-Trans and anti-PSF-A546_Pos002_S001	00-RNX4ffsBRNZ6wXMXtUUFYE
120.808	177.232	2000.15	um	Nucleus	Nucleus Center of Homogeneous Mass	0.000	1.000	52	100000052	100000029	Not-Trans anti-PSF-A546 8C-S-PSF V2.00	0	29. Not-Trans and anti-PSF-A546_Pos002_S001	00-RNX4ffsBRNZ6wXMXtUUFYE
35.1851	187.063	2000.49	um	Nucleus	Nucleus Center of Homogeneous Mass	0.000	1.000	53	100000053	100000030	Not-Trans anti-PSF-A546 8C-S-PSF V2.00	0	29. Not-Trans and anti-PSF-A546_Pos002_S001	00-RNX4ffsBRNZ6wXMXtUUFYE
99.4228	193.798	2000.13	um	Nucleus	Nucleus Center of Homogeneous Mass	0.000	1.000	54	100000054	100000031	Not-Trans anti-PSF-A546 8C-S-PSF V2.00	0	29. Not-Trans and anti-PSF-A546_Pos002_S001	00-RNX4ffsBRNZ6wXMXtUUFYE
57.7105	202.559	2000.79	um	Nucleus	Nucleus Center of Homogeneous Mass	0.000	1.000	55	100000055	100000032	Not-Trans anti-PSF-A546 8C-S-PSF V2.00	0	29. Not-Trans and anti-PSF-A546_Pos002_S001	00-RNX4ffsBRNZ6wXMXtUUFYE
170.41	204.712	2000.24	um	Nucleus	Nucleus Center of Homogeneous Mass	0.000	1.000	56	100000056	100000033	Not-Trans anti-PSF-A546 8C-S-PSF V2.00	0	29. Not-Trans and anti-PSF-A546_Pos002_S001	00-RNX4ffsBRNZ6wXMXtUUFYE
73.0967	209.237	2000.47	um	Nucleus	Nucleus Center of Homogeneous Mass	0.000	1.000	57	100000057	100000034	Not-Trans anti-PSF-A546 8C-S-PSF V2.00	0	29. Not-Trans and anti-PSF-A546_Pos002_S001	00-RNX4ffsBRNZ6wXMXtUUFYE
188.033	220.203	2000.44	um	Nucleus	Nucleus Center of Homogeneous Mass	0.000	1.000	58	100000058	100000035	Not-Trans anti-PSF-A546 8C-S-PSF V2.00	0	29. Not-Trans and anti-PSF-A546_Pos002_S001	00-RNX4ffsBRNZ6wXMXtUUFYE
61.7138	220.907	2000.63	um	Nucleus	Nucleus Center of Homogeneous Mass	0.000	1.000	59	100000059	100000036	Not-Trans anti-PSF-A546 8C-S-PSF V2.00	0	29. Not-Trans and anti-PSF-A546_Pos002_S001	00-RNX4ffsBRNZ6wXMXtUUFYE
81.0235	224.267	2000.3	um	Nucleus	Nucleus Center of Homogeneous Mass	0.000	1.000	60	100000060	100000037	Not-Trans anti-PSF-A546 8C-S-PSF V2.00	0	29. Not-Trans and anti-PSF-A546_Pos002_S001	00-RNX4ffsBRNZ6wXMXtUUFYE
242.477	179.618	2000.28	um	Nucleus	Nucleus Center of Homogeneous Mass	0.000	1.000	61	100000061	100000038	Not-Trans anti-PSF-A546 8C-S-PSF V2.00	0	29. Not-Trans and anti-PSF-A546_Pos002_S001	00-RNX4ffsBRNZ6wXMXtUUFYE
216.028	189.336	2000.23	um	Nucleus	Nucleus Center of Homogeneous Mass	0.000	1.000	62	100000062	100000039	Not-Trans anti-PSF-A546 8C-S-PSF V2.00	0	29. Not-Trans and anti-PSF-A546_Pos002_S001	00-RNX4ffsBRNZ6wXMXtUUFYE
200.122	210.647	2000.23	um	Nucleus	Nucleus Center of Homogeneous Mass	0.000	1.000	63	100000063	100000040	Not-Trans anti-PSF-A546 8C-S-PSF V2.00	0	29. Not-Trans and anti-PSF-A546_Pos002_S001	00-RNX4ffsBRNZ6wXMXtUUFYE
16.4382	231.853	2000.24	um	Nucleus	Nucleus Center of Homogeneous Mass	0.000	1.000	64	100000064	100000041	Not-Trans anti-PSF-A546 8C-S-PSF V2.00	0	29. Not-Trans and anti-PSF-A546_Pos002_S001	00-RNX4ffsBRNZ6wXMXtUUFYE
234.759	228.104	2000.23	um	Nucleus	Nucleus Center of Homogeneous Mass	0.000	1.000	65	100000065	100000042	Not-Trans anti-PSF-A546 8C-S-PSF V2.00	0	29. Not-Trans and anti-PSF-A546_Pos002_S001	00-RNX4ffsBRNZ6wXMXtUUFYE
87.5082	100.752	2000.29	um	Nucleus	Nucleus Center of Homogeneous Mass	0.000	1.000	66	100000066	100000043	Not-Trans anti-PSF-A546 8C-S-PSF V2.00	0	29. Not-Trans and anti-PSF-A546_Pos002_S001	00-RNX4ffsBRNZ6wXMXtUUFYE
111.388	100.73	2000.1	um	Nucleus	Nucleus Center of Homogeneous Mass	0.000	1.000	67	100000067	100000044	Not-Trans anti-PSF-A546 8C-S-PSF V2.00	0	29. Not-Trans and anti-PSF-A546_Pos002_S001	00-RNX4ffsBRNZ6wXMXtUUFYE
113.762	114.178	2000.21	um	Nucleus	Nucleus Center of Homogeneous Mass	0.000	1.000	68	100000068	100000045	Not-Trans anti-PSF-A546 8C-S-PSF V2.00	0	29. Not-Trans and anti-PSF-A546_Pos002_S001	00-RNX4ffsBRNZ6wXMXtUUFYE
221.982	146.859	2000.82	um	Nucleus	Nucleus Center of Homogeneous Mass	0.000	1.000	69	100000069	100000046	Not-Trans anti-PSF-A546 8C-S-PSF V2.00	0	29. Not-Trans and anti-PSF-A546_Pos002_S001	00-RNX4ffsBRNZ6wXMXtUUFYE
243.434	148.631	2000.63	um	Nucleus	Nucleus Center of Homogeneous Mass	0.000	1.000	70	100000070	100000047	Not-Trans anti-PSF-A546 8C-S-PSF V2.00	0	29. Not-Trans and anti-PSF-A546_Pos002_S001	00-RNX4ffsBRNZ6wXMXtUUFYE
235.448	160.798	2000.5	um	Nucleus	Nucleus Center of Homogeneous Mass	0.000	1.000	71	100000071	100000048	Not-Trans anti-PSF-A546 8C-S-PSF V2.00	0	29. Not-Trans and anti-PSF-A546_Pos002_S001	00-RNX4ffsBRNZ6wXMXtUUFYE
235.645	134.711	2000.91	um	Nucleus	Nucleus Center of Homogeneous Mass	0.000	1.000	72	100000072	100000049	Not-Trans anti-PSF-A546 8C-S-PSF V2.00	0	29. Not-Trans and anti-PSF-A546_Pos002_S001	00-RNX4ffsBRNZ6wXMXtUUFYE
97.8149	77.3825	2000.38	um	Nucleus	Nucleus Center of Homogeneous Mass	0.000	1.000	73	100000073	100000000	Not-Trans anti-PSF-A546 8C-S-PSF V2.00	0	29. Not-Trans and anti-PSF-A546_Pos003_S001	00-sXJ865k9mSAp8U5h4Cef26
143.924	79.5547	2000.42	um	Nucleus	Nucleus Center of Homogeneous Mass	0.000	1.000	74	100000074	100000001	Not-Trans anti-PSF-A546 8C-S-PSF V2.00	0	29. Not-Trans and anti-PSF-A546_Pos003_S001	00-sXJ865k9mSAp8U5h4Cef26
16.5405	5.08966	2002.16	um	Nucleus	Nucleus Center of Homogeneous Mass	0.000	1.000	75	100000075	100000002	Not-Trans anti-PSF-A546 8C-S-PSF V2.00	0	29. Not-Trans and anti-PSF-A546_Pos003_S001	00-sXJ865k9mSAp8U5h4Cef26
7.30275	16.6274	2000.89	um	Nucleus	Nucleus Center of Homogeneous Mass	0.000	1.000	76	100000076	100000003	Not-Trans anti-PSF-A546 8C-S-PSF V2.00	0	29. Not-Trans and anti-PSF-A546_Pos003_S001	00-sXJ865k9mSAp8U5h4Cef26
99.636	17.2015	2000.58	um	Nucleus	Nucleus Center of Homogeneous Mass	0.000	1.000	77	100000077	100000004	Not-Trans anti-PSF-A546 8C-S-PSF V2.00	0	29. Not-Trans and anti-PSF-A546_Pos003_S001	00-sXJ865k9mSAp8U5h4Cef26
165.522	23.2666	2000.8	um	Nucleus	Nucleus Center of Homogeneous Mass	0.000	1.000	78	100000078	100000005	Not-Trans anti-PSF-A546 8C-S-PSF V2.00	0	29. Not-Trans and anti-PSF-A546_Pos003_S001	00-sXJ865k9mSAp8U5h4Cef26
79.86	30.7142	2000.57	um	Nucleus	Nucleus Center of Homogeneous Mass	0.000	1.000	79	100000079	100000006	Not-Trans anti-PSF-A546 8C-S-PSF V2.00	0	29. Not-Trans and anti-PSF-A546_Pos003_S001	00-sXJ865k9mSAp8U5h4Cef26
128.604	24.4317	2000.52	um	Nucleus	Nucleus Center of Homogeneous Mass	0.000	1.000	80	100000080	100000007	Not-Trans anti-PSF-A546 8C-S-PSF V2.00	0	29. Not-Trans and anti-PSF-A546_Pos003_S001	00-sXJ865k9mSAp8U5h4Cef26
52.0493	36.2074	2000.93	um	Nucleus	Nucleus Center of Homogeneous Mass	0.000	1.000	81	100000081	100000008	Not-Trans anti-PSF-A546 8C-S-PSF V2.00	0	29. Not-Trans and anti-PSF-A546_Pos003_S001	00-sXJ865k9mSAp8U5h4Cef26
189.353	56.5056	2000.64	um	Nucleus	Nucleus Center of Homogeneous Mass	0.000	1.000	82	100000082	100000009	Not-Trans anti-PSF-A546 8C-S-PSF V2.00	0	29. Not-Trans and anti-PSF-A546_Pos003_S001	00-sXJ865k9mSAp8U5h4Cef26
98.1932	57.8015	2000.42	um	Nucleus	Nucleus Center of Homogeneous Mass	0.000	1.000	83	100000083	100000010	Not-Trans anti-PSF-A546 8C-S-PSF V2.00	0	29. Not-Trans and anti-PSF-A546_Pos003_S001	00-sXJ865k9mSAp8U5h4Cef26
140.665	58.8992	2000.35	um	Nucleus	Nucleus Center of Homogeneous Mass	0.000	1.000	84	100000084	100000011	Not-Trans anti-PSF-A546 8C-S-PSF V2.00	0	29. Not-Trans and anti-PSF-A546_Pos003_S001	00-sXJ865k9mSAp8U5h4Cef26
55.3696	77.681	2000.74	um	Nucleus	Nucleus Center of Homogeneous Mass	0.000	1.000	85	100000085	100000012	Not-Trans anti-PSF-A546 8C-S-PSF V2.00	0	29. Not-Trans and anti-PSF-A546_Pos003_S001	00-sXJ865k9mSAp8U5h4Cef26
166.669	78.3131	2000.46	um	Nucleus	Nucleus Center of Homogeneous Mass	0.000	1.000	86	100000086	100000013	Not-Trans anti-PSF-A546 8C-S-PSF V2.00	0	29. Not-Trans and anti-PSF-A546_Pos003_S001	00-sXJ865k9mSAp8U5h4Cef26
29.7922	70.6433	2000.44	um	Nucleus	Nucleus Center of Homogeneous Mass	0.000	1.000	87	100000087	100000014	Not-Trans anti-PSF-A546 8C-S-PSF V2.00	0	29. Not-Trans and anti-PSF-A546_Pos003_S001	00-sXJ865k9mSAp8U5h4Cef26
238.227	81.3107	2000.67	um	Nucleus	Nucleus Center of Homogeneous Mass	0.000	1.000	88	100000088	100000015	Not-Trans anti-PSF-A546 8C-S-PSF V2.00	0	29. Not-Trans and anti-PSF-A546_Pos003_S001	00-sXJ865k9mSAp8U5h4Cef26
175.031	101.916	2001.89	um	Nucleus	Nucleus Center of Homogeneous Mass	0.000	1.000	89	100000089	100000016	Not-Trans anti-PSF-A546 8C-S-PSF V2.00	0	29. Not-Trans and anti-PSF-A546_Pos003_S001	00-sXJ865k9mSAp8U5h4Cef26
40.8383	109.56	2000.4	um	Nucleus	Nucleus Center of Homogeneous Mass	0.000	1.000	90	100000090	100000017	Not-Trans anti-PSF-A546 8C-S-PSF V2.00	0	29. Not-Trans and anti-PSF-A546_Pos003_S001	00-sXJ865k9mSAp8U5h4Cef26
27.8055	160.956	2000.56	um	Nucleus	Nucleus Center of Homogeneous Mass	0.000	1.000	91	100000091	100000018	Not-Trans anti-PSF-A546 8C-S-PSF V2.00	0	29. Not-Trans and anti-PSF-A546_Pos003_S001	00-sXJ865k9mSAp8U5h4Cef26
228.15	174.906	2001.53	um	Nucleus	Nucleus Center of Homogeneous Mass	0.000	1.000	92	100000092	100000019	Not-Trans anti-PSF-A546 8C-S-PSF V2.00	0	29. Not-Trans and anti-PSF-A546_Pos003_S001	00-sXJ865k9mSAp8U5h4Cef26
203.158	179.846	2000.48	um	Nucleus	Nucleus Center of Homogeneous Mass	0.000	1.000	93	100000093	100000020	Not-Trans anti-PSF-A546 8C-S-PSF V2.00	0	29. Not-Trans and anti-PSF-A546_Pos003_S001	00-sXJ865k9mSAp8U5h4Cef26
20.386	23.7906	2000.86	um	Nucleus	Nucleus Center of Homogeneous Mass	0.000	1.000	94	100000094	100000021	Not-Trans anti-PSF-A546 8C-S-PSF V2.00	0	29. Not-Trans and anti-PSF-A546_Pos003_S001	00-sXJ865k9mSAp8U5h4Cef26
8.31664	86.1963	2002.92	um	Nucleus	Nucleus Center of Homogeneous Mass	0.000	1.000	95	100000095	100000022	Not-Trans anti-PSF-A546 8C-S-PSF V2.00	0	29. Not-Trans and anti-PSF-A546_Pos003_S001	00-sXJ865k9mSAp8U5h4Cef26
222.169	237.229	2001.36	um	Nucleus	Nucleus Center of Homogeneous Mass	0.000	1.000	96	100000096	100000023	Not-Trans anti-PSF-A546 8C-S-PSF V2.00	0	29. Not-Trans and anti-PSF-A546_Pos003_S001	00-sXJ865k9mSAp8U5h4Cef26
243.39	242.814	2002.94	um	Nucleus	Nucleus Center of Homogeneous Mass	0.000	1.000	97	100000097	100000024	Not-Trans anti-PSF-A546 8C-S-PSF V2.00	0	29. Not-Trans and anti-PSF-A546_Pos003_S001	00-sXJ865k9mSAp8U5h4Cef26
12.2659	60.4806	2003.77	um	Nucleus	Nucleus Center of Homogeneous Mass	0.000	1.000	98	100000098	100000025	Not-Trans anti-PSF-A546 8C-S-PSF V2.00	0	29. Not-Trans and anti-PSF-A546_Pos003_S001	00-sXJ865k9mSAp8U5h4Cef26
18.9606	125.311	2003.47	um	Nucleus	Nucleus Center of Homogeneous Mass	0.000	1.000	99	100000099	100000026	Not-Trans anti-PSF-A546 8C-S-PSF V2.00	0	29. Not-Trans and anti-PSF-A546_Pos003_S001	00-sXJ865k9mSAp8U5h4Cef26
134.625	99.0173	2000.55	um	Nucleus	Nucleus Center of Homogeneous Mass	0.000	1.000	100	100000100	100000027	Not-Trans anti-PSF-A546 8C-S-PSF V2.00	0	29. Not-Trans and anti-PSF-A546_Pos003_S001	00-sXJ865k9mSAp8U5h4Cef26
4.21157	104.079	2000.66	um	Nucleus	Nucleus Center of Homogeneous Mass	0.000	1.000	101	100000101	100000028	Not-Trans anti-PSF-A546 8C-S-PSF V2.00	0	29. Not-Trans and anti-PSF-A546_Pos003_S001	00-sXJ865k9mSAp8U5h4Cef26
197.451	213.021	2000.49	um	Nucleus	Nucleus Center of Homogeneous Mass	0.000	1.000	102	100000102	100000029	Not-Trans anti-PSF-A546 8C-S-PSF V2.00	0	29. Not-Trans and anti-PSF-A546_Pos003_S001	00-sXJ865k9mSAp8U5h4Cef26
193.496	222.724	2000.51	um	Nucleus	Nucleus Center of Homogeneous Mass	0.000	1.000	103	100000103	100000030	Not-Trans anti-PSF-A546 8C-S-PSF V2.00	0	29. Not-Trans and anti-PSF-A546_Pos003_S001	00-sXJ865k9mSAp8U5h4Cef26
206.362	95.6252	2000.96	um	Nucleus	Nucleus Center of Homogeneous Mass	0.000	1.000	104	100000104	100000031	Not-Trans anti-PSF-A546 8C-S-PSF V2.00	0	29. Not-Trans and anti-PSF-A546_Pos003_S001	00-sXJ865k9mSAp8U5h4Cef26
149.112	106.42	2001.19	um	Nucleus	Nucleus Center of Homogeneous Mass	0.000	1.000	105	100000105	100000032	Not-Trans anti-PSF-A546 8C-S-PSF V2.00	0	29. Not-Trans and anti-PSF-A546_Pos003_S001	00-sXJ865k9mSAp8U5h4Cef26
199.36	78.6062	2001.37	um	Nucleus	Nucleus Center of Homogeneous Mass	0.000	1.000	106	100000106	100000033	Not-Trans anti-PSF-A546 8C-S-PSF V2.00	0	29. Not-Trans and anti-PSF-A546_Pos003_S001	00-sXJ865k9mSAp8U5h4Cef26
16.1344	103.313	2003.28	um	Nucleus	Nucleus Center of Homogeneous Mass	0.000	1.000	107	100000107	100000034	Not-Trans anti-PSF-A546 8C-S-PSF V2.00	0	29. Not-Trans and anti-PSF-A546_Pos003_S001	00-sXJ865k9mSAp8U5h4Cef26
194.933	106.719	2003.58	um	Nucleus	Nucleus Center of Homogeneous Mass	0.000	1.000	108	100000108	100000035	Not-Trans anti-PSF-A546 8C-S-PSF V2.00	0	29. Not-Trans and anti-PSF-A546_Pos003_S001	00-sXJ865k9mSAp8U5h4Cef26
222.494	169.65	2000.85	um	Nucleus	Nucleus Center of Homogeneous Mass	0.000	1.000	109	100000109	100000000	Not-Trans anti-PSF-A546 8C-S-PSF V2.00	0	29. Not-Trans and anti-PSF-A546_Pos004_S001	00-xoHgU39SxHkkWUr2oN8zjb
197.747	48.4412	2000.7	um	Nucleus	Nucleus Center of Homogeneous Mass	0.000	1.000	110	100000110	100000001	Not-Trans anti-PSF-A546 8C-S-PSF V2.00	0	29. Not-Trans and anti-PSF-A546_Pos004_S001	00-xoHgU39SxHkkWUr2oN8zjb
184.693	68.2199	2000.53	um	Nucleus	Nucleus Center of Homogeneous Mass	0.000	1.000	111	100000111	100000002	Not-Trans anti-PSF-A546 8C-S-PSF V2.00	0	29. Not-Trans and anti-PSF-A546_Pos004_S001	00-xoHgU39SxHkkWUr2oN8zjb
68.8306	70.4466	2000.48	um	Nucleus	Nucleus Center of Homogeneous Mass	0.000	1.000	112	100000112	100000003	Not-Trans anti-PSF-A546 8C-S-PSF V2.00	0	29. Not-Trans and anti-PSF-A546_Pos004_S001	00-xoHgU39SxHkkWUr2oN8zjb
224.348	84.5751	2000.52	um	Nucleus	Nucleus Center of Homogeneous Mass	0.000	1.000	113	100000113	100000004	Not-Trans anti-PSF-A546 8C-S-PSF V2.00	0	29. Not-Trans and anti-PSF-A546_Pos004_S001	00-xoHgU39SxHkkWUr2oN8zjb
76.6187	91.5736	2000.42	um	Nucleus	Nucleus Center of Homogeneous Mass	0.000	1.000	114	100000114	100000005	Not-Trans anti-PSF-A546 8C-S-PSF V2.00	0	29. Not-Trans and anti-PSF-A546_Pos004_S001	00-xoHgU39SxHkkWUr2oN8zjb
57.9945	97.2078	2000.38	um	Nucleus	Nucleus Center of Homogeneous Mass	0.000	1.000	115	100000115	100000006	Not-Trans anti-PSF-A546 8C-S-PSF V2.00	0	29. Not-Trans and anti-PSF-A546_Pos004_S001	00-xoHgU39SxHkkWUr2oN8zjb
205.605	152.374	2000.19	um	Nucleus	Nucleus Center of Homogeneous Mass	0.000	1.000	116	100000116	100000007	Not-Trans anti-PSF-A546 8C-S-PSF V2.00	0	29. Not-Trans and anti-PSF-A546_Pos004_S001	00-xoHgU39SxHkkWUr2oN8zjb
206.868	183.177	2000.48	um	Nucleus	Nucleus Center of Homogeneous Mass	0.000	1.000	117	100000117	100000008	Not-Trans anti-PSF-A546 8C-S-PSF V2.00	0	29. Not-Trans and anti-PSF-A546_Pos004_S001	00-xoHgU39SxHkkWUr2oN8zjb
170.712	203.243	2000.28	um	Nucleus	Nucleus Center of Homogeneous Mass	0.000	1.000	118	100000118	100000009	Not-Trans anti-PSF-A546 8C-S-PSF V2.00	0	29. Not-Trans and anti-PSF-A546_Pos004_S001	00-xoHgU39SxHkkWUr2oN8zjb
187.944	31.2507	2002.57	um	Nucleus	Nucleus Center of Homogeneous Mass	0.000	1.000	119	100000119	100000010	Not-Trans anti-PSF-A546 8C-S-PSF V2.00	0	29. Not-Trans and anti-PSF-A546_Pos004_S001	00-xoHgU39SxHkkWUr2oN8zjb
217.435	67.9633	2000.38	um	Nucleus	Nucleus Center of Homogeneous Mass	0.000	1.000	120	100000120	100000011	Not-Trans anti-PSF-A546 8C-S-PSF V2.00	0	29. Not-Trans and anti-PSF-A546_Pos004_S001	00-xoHgU39SxHkkWUr2oN8zjb
242.392	103.566	2000.46	um	Nucleus	Nucleus Center of Homogeneous Mass	0.000	1.000	121	100000121	100000012	Not-Trans anti-PSF-A546 8C-S-PSF V2.00	0	29. Not-Trans and anti-PSF-A546_Pos004_S001	00-xoHgU39SxHkkWUr2oN8zjb
231.909	149.923	2000.32	um	Nucleus	Nucleus Center of Homogeneous Mass	0.000	1.000	122	100000122	100000013	Not-Trans anti-PSF-A546 8C-S-PSF V2.00	0	29. Not-Trans and anti-PSF-A546_Pos004_S001	00-xoHgU39SxHkkWUr2oN8zjb
185.087	184.197	2000.16	um	Nucleus	Nucleus Center of Homogeneous Mass	0.000	1.000	123	100000123	100000014	Not-Trans anti-PSF-A546 8C-S-PSF V2.00	0	29. Not-Trans and anti-PSF-A546_Pos004_S001	00-xoHgU39SxHkkWUr2oN8zjb
225.717	23.8545	2000.4	um	Nucleus	Nucleus Center of Homogeneous Mass	0.000	1.000	124	100000124	100000015	Not-Trans anti-PSF-A546 8C-S-PSF V2.00	0	29. Not-Trans and anti-PSF-A546_Pos004_S001	00-xoHgU39SxHkkWUr2oN8zjb
240.126	58.5456	2000.44	um	Nucleus	Nucleus Center of Homogeneous Mass	0.000	1.000	125	100000125	100000016	Not-Trans anti-PSF-A546 8C-S-PSF V2.00	0	29. Not-Trans and anti-PSF-A546_Pos004_S001	00-xoHgU39SxHkkWUr2oN8zjb
232.506	182.487	2000.29	um	Nucleus	Nucleus Center of Homogeneous Mass	0.000	1.000	126	100000126	100000017	Not-Trans anti-PSF-A546 8C-S-PSF V2.00	0	29. Not-Trans and anti-PSF-A546_Pos004_S001	00-xoHgU39SxHkkWUr2oN8zjb
93.4054	106.747	2000.05	um	Nucleus	Nucleus Center of Homogeneous Mass	0.000	1.000	127	100000127	100000000	Not-Trans anti-PSF-A546 8C-S-PSF V2.00	0	29. Not-Trans and anti-PSF-A546_Pos005_S001	00-pVueuWuPibJKGtXaNp7YT8
106.742	113.889	1999.9	um	Nucleus	Nucleus Center of Homogeneous Mass	0.000	1.000	128	100000128	100000001	Not-Trans anti-PSF-A546 8C-S-PSF V2.00	0	29. Not-Trans and anti-PSF-A546_Pos005_S001	00-pVueuWuPibJKGtXaNp7YT8
82.4255	174.127	2000.03	um	Nucleus	Nucleus Center of Homogeneous Mass	0.000	1.000	129	100000129	100000002	Not-Trans anti-PSF-A546 8C-S-PSF V2.00	0	29. Not-Trans and anti-PSF-A546_Pos005_S001	00-pVueuWuPibJKGtXaNp7YT8
4.31431	98.1616	2000.23	um	Nucleus	Nucleus Center of Homogeneous Mass	0.000	1.000	130	100000130	100000003	Not-Trans anti-PSF-A546 8C-S-PSF V2.00	0	29. Not-Trans and anti-PSF-A546_Pos005_S001	00-pVueuWuPibJKGtXaNp7YT8
70.1946	113.409	1999.66	um	Nucleus	Nucleus Center of Homogeneous Mass	0.000	1.000	131	100000131	100000004	Not-Trans anti-PSF-A546 8C-S-PSF V2.00	0	29. Not-Trans and anti-PSF-A546_Pos005_S001	00-pVueuWuPibJKGtXaNp7YT8
17.617	121.895	2000.14	um	Nucleus	Nucleus Center of Homogeneous Mass	0.000	1.000	132	100000132	100000005	Not-Trans anti-PSF-A546 8C-S-PSF V2.00	0	29. Not-Trans and anti-PSF-A546_Pos005_S001	00-pVueuWuPibJKGtXaNp7YT8
90.1318	127.219	1999.67	um	Nucleus	Nucleus Center of Homogeneous Mass	0.000	1.000	133	100000133	100000006	Not-Trans anti-PSF-A546 8C-S-PSF V2.00	0	29. Not-Trans and anti-PSF-A546_Pos005_S001	00-pVueuWuPibJKGtXaNp7YT8
32.2254	132.303	1999.7	um	Nucleus	Nucleus Center of Homogeneous Mass	0.000	1.000	134	100000134	100000007	Not-Trans anti-PSF-A546 8C-S-PSF V2.00	0	29. Not-Trans and anti-PSF-A546_Pos005_S001	00-pVueuWuPibJKGtXaNp7YT8
116.563	159.292	1999.56	um	Nucleus	Nucleus Center of Homogeneous Mass	0.000	1.000	135	100000135	100000008	Not-Trans anti-PSF-A546 8C-S-PSF V2.00	0	29. Not-Trans and anti-PSF-A546_Pos005_S001	00-pVueuWuPibJKGtXaNp7YT8
50.8256	159.106	1999.66	um	Nucleus	Nucleus Center of Homogeneous Mass	0.000	1.000	136	100000136	100000009	Not-Trans anti-PSF-A546 8C-S-PSF V2.00	0	29. Not-Trans and anti-PSF-A546_Pos005_S001	00-pVueuWuPibJKGtXaNp7YT8
6.19835	166.767	2000.09	um	Nucleus	Nucleus Center of Homogeneous Mass	0.000	1.000	137	100000137	100000010	Not-Trans anti-PSF-A546 8C-S-PSF V2.00	0	29. Not-Trans and anti-PSF-A546_Pos005_S001	00-pVueuWuPibJKGtXaNp7YT8
36.3799	171.512	1999.61	um	Nucleus	Nucleus Center of Homogeneous Mass	0.000	1.000	138	100000138	100000011	Not-Trans anti-PSF-A546 8C-S-PSF V2.00	0	29. Not-Trans and anti-PSF-A546_Pos005_S001	00-pVueuWuPibJKGtXaNp7YT8
137.551	181.287	1999.62	um	Nucleus	Nucleus Center of Homogeneous Mass	0.000	1.000	139	100000139	100000012	Not-Trans anti-PSF-A546 8C-S-PSF V2.00	0	29. Not-Trans and anti-PSF-A546_Pos005_S001	00-pVueuWuPibJKGtXaNp7YT8
83.6139	190.953	1999.98	um	Nucleus	Nucleus Center of Homogeneous Mass	0.000	1.000	140	100000140	100000013	Not-Trans anti-PSF-A546 8C-S-PSF V2.00	0	29. Not-Trans and anti-PSF-A546_Pos005_S001	00-pVueuWuPibJKGtXaNp7YT8
95.2137	211.691	1999.81	um	Nucleus	Nucleus Center of Homogeneous Mass	0.000	1.000	141	100000141	100000014	Not-Trans anti-PSF-A546 8C-S-PSF V2.00	0	29. Not-Trans and anti-PSF-A546_Pos005_S001	00-pVueuWuPibJKGtXaNp7YT8
124.527	214.955	1999.83	um	Nucleus	Nucleus Center of Homogeneous Mass	0.000	1.000	142	100000142	100000015	Not-Trans anti-PSF-A546 8C-S-PSF V2.00	0	29. Not-Trans and anti-PSF-A546_Pos005_S001	00-pVueuWuPibJKGtXaNp7YT8
69.6878	220.513	2000.04	um	Nucleus	Nucleus Center of Homogeneous Mass	0.000	1.000	143	100000143	100000016	Not-Trans anti-PSF-A546 8C-S-PSF V2.00	0	29. Not-Trans and anti-PSF-A546_Pos005_S001	00-pVueuWuPibJKGtXaNp7YT8
101.202	225.472	2000.35	um	Nucleus	Nucleus Center of Homogeneous Mass	0.000	1.000	144	100000144	100000017	Not-Trans anti-PSF-A546 8C-S-PSF V2.00	0	29. Not-Trans and anti-PSF-A546_Pos005_S001	00-pVueuWuPibJKGtXaNp7YT8
22.6986	233.085	2000.1	um	Nucleus	Nucleus Center of Homogeneous Mass	0.000	1.000	145	100000145	100000018	Not-Trans anti-PSF-A546 8C-S-PSF V2.00	0	29. Not-Trans and anti-PSF-A546_Pos005_S001	00-pVueuWuPibJKGtXaNp7YT8
125.657	231.702	1999.98	um	Nucleus	Nucleus Center of Homogeneous Mass	0.000	1.000	146	100000146	100000019	Not-Trans anti-PSF-A546 8C-S-PSF V2.00	0	29. Not-Trans and anti-PSF-A546_Pos005_S001	00-pVueuWuPibJKGtXaNp7YT8
57.2354	232.921	2000.07	um	Nucleus	Nucleus Center of Homogeneous Mass	0.000	1.000	147	100000147	100000020	Not-Trans anti-PSF-A546 8C-S-PSF V2.00	0	29. Not-Trans and anti-PSF-A546_Pos005_S001	00-pVueuWuPibJKGtXaNp7YT8
46.9616	241.662	2000.39	um	Nucleus	Nucleus Center of Homogeneous Mass	0.000	1.000	148	100000148	100000021	Not-Trans anti-PSF-A546 8C-S-PSF V2.00	0	29. Not-Trans and anti-PSF-A546_Pos005_S001	00-pVueuWuPibJKGtXaNp7YT8
82.9716	243.243	2000.3	um	Nucleus	Nucleus Center of Homogeneous Mass	0.000	1.000	149	100000149	100000022	Not-Trans anti-PSF-A546 8C-S-PSF V2.00	0	29. Not-Trans and anti-PSF-A546_Pos005_S001	00-pVueuWuPibJKGtXaNp7YT8
13.2075	3.17059	2000.58	um	Nucleus	Nucleus Center of Homogeneous Mass	0.000	1.000	150	100000150	100000023	Not-Trans anti-PSF-A546 8C-S-PSF V2.00	0	29. Not-Trans and anti-PSF-A546_Pos005_S001	00-pVueuWuPibJKGtXaNp7YT8
6.86898	46.7845	2000.25	um	Nucleus	Nucleus Center of Homogeneous Mass	0.000	1.000	151	100000151	100000024	Not-Trans anti-PSF-A546 8C-S-PSF V2.00	0	29. Not-Trans and anti-PSF-A546_Pos005_S001	00-pVueuWuPibJKGtXaNp7YT8
11.988	61.1264	2000.23	um	Nucleus	Nucleus Center of Homogeneous Mass	0.000	1.000	152	100000152	100000025	Not-Trans anti-PSF-A546 8C-S-PSF V2.00	0	29. Not-Trans and anti-PSF-A546_Pos005_S001	00-pVueuWuPibJKGtXaNp7YT8
11.3796	134.311	1999.97	um	Nucleus	Nucleus Center of Homogeneous Mass	0.000	1.000	153	100000153	100000026	Not-Trans anti-PSF-A546 8C-S-PSF V2.00	0	29. Not-Trans and anti-PSF-A546_Pos005_S001	00-pVueuWuPibJKGtXaNp7YT8
3.45677	226.178	2000.27	um	Nucleus	Nucleus Center of Homogeneous Mass	0.000	1.000	154	100000154	100000027	Not-Trans anti-PSF-A546 8C-S-PSF V2.00	0	29. Not-Trans and anti-PSF-A546_Pos005_S001	00-pVueuWuPibJKGtXaNp7YT8
145.558	236.279	1999.81	um	Nucleus	Nucleus Center of Homogeneous Mass	0.000	1.000	155	100000155	100000028	Not-Trans anti-PSF-A546 8C-S-PSF V2.00	0	29. Not-Trans and anti-PSF-A546_Pos005_S001	00-pVueuWuPibJKGtXaNp7YT8
50.884	178.212	2000.01	um	Nucleus	Nucleus Center of Homogeneous Mass	0.000	1.000	156	100000156	100000029	Not-Trans anti-PSF-A546 8C-S-PSF V2.00	0	29. Not-Trans and anti-PSF-A546_Pos005_S001	00-pVueuWuPibJKGtXaNp7YT8
46.0721	200.774	2000.66	um	Nucleus	Nucleus Center of Homogeneous Mass	0.000	1.000	157	100000157	100000030	Not-Trans anti-PSF-A546 8C-S-PSF V2.00	0	29. Not-Trans and anti-PSF-A546_Pos005_S001	00-pVueuWuPibJKGtXaNp7YT8
123.046	168.43	1999.29	um	Nucleus	Nucleus Center of Homogeneous Mass	0.000	1.000	158	100000158	100000000	Not-Trans anti-PSF-A546 8C-S-PSF V2.00	0	29. Not-Trans and anti-PSF-A546_Pos006_S001	00-MNDkK6yYhTfLt2C9VmRaze
75.2229	12.973	2000.16	um	Nucleus	Nucleus Center of Homogeneous Mass	0.000	1.000	159	100000159	100000001	Not-Trans anti-PSF-A546 8C-S-PSF V2.00	0	29. Not-Trans and anti-PSF-A546_Pos006_S001	00-MNDkK6yYhTfLt2C9VmRaze
152.494	13.0152	2000.09	um	Nucleus	Nucleus Center of Homogeneous Mass	0.000	1.000	160	100000160	100000002	Not-Trans anti-PSF-A546 8C-S-PSF V2.00	0	29. Not-Trans and anti-PSF-A546_Pos006_S001	00-MNDkK6yYhTfLt2C9VmRaze
210.103	15.499	2000.29	um	Nucleus	Nucleus Center of Homogeneous Mass	0.000	1.000	161	100000161	100000003	Not-Trans anti-PSF-A546 8C-S-PSF V2.00	0	29. Not-Trans and anti-PSF-A546_Pos006_S001	00-MNDkK6yYhTfLt2C9VmRaze
182.111	15.4016	2000.25	um	Nucleus	Nucleus Center of Homogeneous Mass	0.000	1.000	162	100000162	100000004	Not-Trans anti-PSF-A546 8C-S-PSF V2.00	0	29. Not-Trans and anti-PSF-A546_Pos006_S001	00-MNDkK6yYhTfLt2C9VmRaze
137.802	18.9916	2000.07	um	Nucleus	Nucleus Center of Homogeneous Mass	0.000	1.000	163	100000163	100000005	Not-Trans anti-PSF-A546 8C-S-PSF V2.00	0	29. Not-Trans and anti-PSF-A546_Pos006_S001	00-MNDkK6yYhTfLt2C9VmRaze
155.543	27.4509	1999.97	um	Nucleus	Nucleus Center of Homogeneous Mass	0.000	1.000	164	100000164	100000006	Not-Trans anti-PSF-A546 8C-S-PSF V2.00	0	29. Not-Trans and anti-PSF-A546_Pos006_S001	00-MNDkK6yYhTfLt2C9VmRaze
192.313	27.6721	2000.21	um	Nucleus	Nucleus Center of Homogeneous Mass	0.000	1.000	165	100000165	100000007	Not-Trans anti-PSF-A546 8C-S-PSF V2.00	0	29. Not-Trans and anti-PSF-A546_Pos006_S001	00-MNDkK6yYhTfLt2C9VmRaze
144.924	41.2729	1999.77	um	Nucleus	Nucleus Center of Homogeneous Mass	0.000	1.000	166	100000166	100000008	Not-Trans anti-PSF-A546 8C-S-PSF V2.00	0	29. Not-Trans and anti-PSF-A546_Pos006_S001	00-MNDkK6yYhTfLt2C9VmRaze
104.095	40.286	1999.97	um	Nucleus	Nucleus Center of Homogeneous Mass	0.000	1.000	167	100000167	100000009	Not-Trans anti-PSF-A546 8C-S-PSF V2.00	0	29. Not-Trans and anti-PSF-A546_Pos006_S001	00-MNDkK6yYhTfLt2C9VmRaze
49.3351	41.62	1999.8	um	Nucleus	Nucleus Center of Homogeneous Mass	0.000	1.000	168	100000168	100000010	Not-Trans anti-PSF-A546 8C-S-PSF V2.00	0	29. Not-Trans and anti-PSF-A546_Pos006_S001	00-MNDkK6yYhTfLt2C9VmRaze
144.667	76.9505	1999.69	um	Nucleus	Nucleus Center of Homogeneous Mass	0.000	1.000	169	100000169	100000011	Not-Trans anti-PSF-A546 8C-S-PSF V2.00	0	29. Not-Trans and anti-PSF-A546_Pos006_S001	00-MNDkK6yYhTfLt2C9VmRaze
67.0988	85.8714	1999.5	um	Nucleus	Nucleus Center of Homogeneous Mass	0.000	1.000	170	100000170	100000012	Not-Trans anti-PSF-A546 8C-S-PSF V2.00	0	29. Not-Trans and anti-PSF-A546_Pos006_S001	00-MNDkK6yYhTfLt2C9VmRaze
177.32	90.5985	1999.53	um	Nucleus	Nucleus Center of Homogeneous Mass	0.000	1.000	171	100000171	100000013	Not-Trans anti-PSF-A546 8C-S-PSF V2.00	0	29. Not-Trans and anti-PSF-A546_Pos006_S001	00-MNDkK6yYhTfLt2C9VmRaze
210.6	93.569	1999.73	um	Nucleus	Nucleus Center of Homogeneous Mass	0.000	1.000	172	100000172	100000014	Not-Trans anti-PSF-A546 8C-S-PSF V2.00	0	29. Not-Trans and anti-PSF-A546_Pos006_S001	00-MNDkK6yYhTfLt2C9VmRaze
230.694	106.258	1999.72	um	Nucleus	Nucleus Center of Homogeneous Mass	0.000	1.000	173	100000173	100000015	Not-Trans anti-PSF-A546 8C-S-PSF V2.00	0	29. Not-Trans and anti-PSF-A546_Pos006_S001	00-MNDkK6yYhTfLt2C9VmRaze
193.039	123.478	1999.52	um	Nucleus	Nucleus Center of Homogeneous Mass	0.000	1.000	174	100000174	100000016	Not-Trans anti-PSF-A546 8C-S-PSF V2.00	0	29. Not-Trans and anti-PSF-A546_Pos006_S001	00-MNDkK6yYhTfLt2C9VmRaze
238.871	126.232	1999.83	um	Nucleus	Nucleus Center of Homogeneous Mass	0.000	1.000	175	100000175	100000017	Not-Trans anti-PSF-A546 8C-S-PSF V2.00	0	29. Not-Trans and anti-PSF-A546_Pos006_S001	00-MNDkK6yYhTfLt2C9VmRaze
173.58	143.146	1999.42	um	Nucleus	Nucleus Center of Homogeneous Mass	0.000	1.000	176	100000176	100000018	Not-Trans anti-PSF-A546 8C-S-PSF V2.00	0	29. Not-Trans and anti-PSF-A546_Pos006_S001	00-MNDkK6yYhTfLt2C9VmRaze
217.469	157.268	1999.66	um	Nucleus	Nucleus Center of Homogeneous Mass	0.000	1.000	177	100000177	100000019	Not-Trans anti-PSF-A546 8C-S-PSF V2.00	0	29. Not-Trans and anti-PSF-A546_Pos006_S001	00-MNDkK6yYhTfLt2C9VmRaze
175.677	174.892	1999.39	um	Nucleus	Nucleus Center of Homogeneous Mass	0.000	1.000	178	100000178	100000020	Not-Trans anti-PSF-A546 8C-S-PSF V2.00	0	29. Not-Trans and anti-PSF-A546_Pos006_S001	00-MNDkK6yYhTfLt2C9VmRaze
210.586	173.692	1999.7	um	Nucleus	Nucleus Center of Homogeneous Mass	0.000	1.000	179	100000179	100000021	Not-Trans anti-PSF-A546 8C-S-PSF V2.00	0	29. Not-Trans and anti-PSF-A546_Pos006_S001	00-MNDkK6yYhTfLt2C9VmRaze
197.136	191.694	1999.55	um	Nucleus	Nucleus Center of Homogeneous Mass	0.000	1.000	180	100000180	100000022	Not-Trans anti-PSF-A546 8C-S-PSF V2.00	0	29. Not-Trans and anti-PSF-A546_Pos006_S001	00-MNDkK6yYhTfLt2C9VmRaze
130.484	196.645	1999.41	um	Nucleus	Nucleus Center of Homogeneous Mass	0.000	1.000	181	100000181	100000023	Not-Trans anti-PSF-A546 8C-S-PSF V2.00	0	29. Not-Trans and anti-PSF-A546_Pos006_S001	00-MNDkK6yYhTfLt2C9VmRaze
240.125	195.199	1999.87	um	Nucleus	Nucleus Center of Homogeneous Mass	0.000	1.000	182	100000182	100000024	Not-Trans anti-PSF-A546 8C-S-PSF V2.00	0	29. Not-Trans and anti-PSF-A546_Pos006_S001	00-MNDkK6yYhTfLt2C9VmRaze
105.363	208.601	1999.36	um	Nucleus	Nucleus Center of Homogeneous Mass	0.000	1.000	183	100000183	100000025	Not-Trans anti-PSF-A546 8C-S-PSF V2.00	0	29. Not-Trans and anti-PSF-A546_Pos006_S001	00-MNDkK6yYhTfLt2C9VmRaze
163.964	211.867	1999.69	um	Nucleus	Nucleus Center of Homogeneous Mass	0.000	1.000	184	100000184	100000026	Not-Trans anti-PSF-A546 8C-S-PSF V2.00	0	29. Not-Trans and anti-PSF-A546_Pos006_S001	00-MNDkK6yYhTfLt2C9VmRaze
235.286	212.951	1999.73	um	Nucleus	Nucleus Center of Homogeneous Mass	0.000	1.000	185	100000185	100000027	Not-Trans anti-PSF-A546 8C-S-PSF V2.00	0	29. Not-Trans and anti-PSF-A546_Pos006_S001	00-MNDkK6yYhTfLt2C9VmRaze
209.61	218.278	1999.6	um	Nucleus	Nucleus Center of Homogeneous Mass	0.000	1.000	186	100000186	100000028	Not-Trans anti-PSF-A546 8C-S-PSF V2.00	0	29. Not-Trans and anti-PSF-A546_Pos006_S001	00-MNDkK6yYhTfLt2C9VmRaze
129.472	226.097	2000.76	um	Nucleus	Nucleus Center of Homogeneous Mass	0.000	1.000	187	100000187	100000029	Not-Trans anti-PSF-A546 8C-S-PSF V2.00	0	29. Not-Trans and anti-PSF-A546_Pos006_S001	00-MNDkK6yYhTfLt2C9VmRaze
175.147	230.522	1999.98	um	Nucleus	Nucleus Center of Homogeneous Mass	0.000	1.000	188	100000188	100000030	Not-Trans anti-PSF-A546 8C-S-PSF V2.00	0	29. Not-Trans and anti-PSF-A546_Pos006_S001	00-MNDkK6yYhTfLt2C9VmRaze
189.115	233.486	1999.78	um	Nucleus	Nucleus Center of Homogeneous Mass	0.000	1.000	189	100000189	100000031	Not-Trans anti-PSF-A546 8C-S-PSF V2.00	0	29. Not-Trans and anti-PSF-A546_Pos006_S001	00-MNDkK6yYhTfLt2C9VmRaze
227.892	237.532	1999.55	um	Nucleus	Nucleus Center of Homogeneous Mass	0.000	1.000	190	100000190	100000032	Not-Trans anti-PSF-A546 8C-S-PSF V2.00	0	29. Not-Trans and anti-PSF-A546_Pos006_S001	00-MNDkK6yYhTfLt2C9VmRaze
38.8254	238.783	1999.48	um	Nucleus	Nucleus Center of Homogeneous Mass	0.000	1.000	191	100000191	100000033	Not-Trans anti-PSF-A546 8C-S-PSF V2.00	0	29. Not-Trans and anti-PSF-A546_Pos006_S001	00-MNDkK6yYhTfLt2C9VmRaze
114.503	237.371	1999.7	um	Nucleus	Nucleus Center of Homogeneous Mass	0.000	1.000	192	100000192	100000034	Not-Trans anti-PSF-A546 8C-S-PSF V2.00	0	29. Not-Trans and anti-PSF-A546_Pos006_S001	00-MNDkK6yYhTfLt2C9VmRaze
204.048	240.299	1999.67	um	Nucleus	Nucleus Center of Homogeneous Mass	0.000	1.000	193	100000193	100000035	Not-Trans anti-PSF-A546 8C-S-PSF V2.00	0	29. Not-Trans and anti-PSF-A546_Pos006_S001	00-MNDkK6yYhTfLt2C9VmRaze
164.688	242.047	1999.52	um	Nucleus	Nucleus Center of Homogeneous Mass	0.000	1.000	194	100000194	100000036	Not-Trans anti-PSF-A546 8C-S-PSF V2.00	0	29. Not-Trans and anti-PSF-A546_Pos006_S001	00-MNDkK6yYhTfLt2C9VmRaze
176.904	2.5225	2000.27	um	Nucleus	Nucleus Center of Homogeneous Mass	0.000	1.000	195	100000195	100000037	Not-Trans anti-PSF-A546 8C-S-PSF V2.00	0	29. Not-Trans and anti-PSF-A546_Pos006_S001	00-MNDkK6yYhTfLt2C9VmRaze
96.5033	11.3063	1999.64	um	Nucleus	Nucleus Center of Homogeneous Mass	0.000	1.000	196	100000196	100000038	Not-Trans anti-PSF-A546 8C-S-PSF V2.00	0	29. Not-Trans and anti-PSF-A546_Pos006_S001	00-MNDkK6yYhTfLt2C9VmRaze
38.0336	25.3774	1999.76	um	Nucleus	Nucleus Center of Homogeneous Mass	0.000	1.000	197	100000197	100000039	Not-Trans anti-PSF-A546 8C-S-PSF V2.00	0	29. Not-Trans and anti-PSF-A546_Pos006_S001	00-MNDkK6yYhTfLt2C9VmRaze
234.609	28.4805	1999.92	um	Nucleus	Nucleus Center of Homogeneous Mass	0.000	1.000	198	100000198	100000040	Not-Trans anti-PSF-A546 8C-S-PSF V2.00	0	29. Not-Trans and anti-PSF-A546_Pos006_S001	00-MNDkK6yYhTfLt2C9VmRaze
206.63	40.8894	1999.83	um	Nucleus	Nucleus Center of Homogeneous Mass	0.000	1.000	199	100000199	100000041	Not-Trans anti-PSF-A546 8C-S-PSF V2.00	0	29. Not-Trans and anti-PSF-A546_Pos006_S001	00-MNDkK6yYhTfLt2C9VmRaze
159.307	45.1261	1999.81	um	Nucleus	Nucleus Center of Homogeneous Mass	0.000	1.000	200	100000200	100000042	Not-Trans anti-PSF-A546 8C-S-PSF V2.00	0	29. Not-Trans and anti-PSF-A546_Pos006_S001	00-MNDkK6yYhTfLt2C9VmRaze
184.192	73.7472	1999.62	um	Nucleus	Nucleus Center of Homogeneous Mass	0.000	1.000	201	100000201	100000043	Not-Trans anti-PSF-A546 8C-S-PSF V2.00	0	29. Not-Trans and anti-PSF-A546_Pos006_S001	00-MNDkK6yYhTfLt2C9VmRaze
107.385	61.5131	2000.14	um	Nucleus	Nucleus Center of Homogeneous Mass	0.000	1.000	202	100000202	100000044	Not-Trans anti-PSF-A546 8C-S-PSF V2.00	0	29. Not-Trans and anti-PSF-A546_Pos006_S001	00-MNDkK6yYhTfLt2C9VmRaze
109.616	78.4909	2000.19	um	Nucleus	Nucleus Center of Homogeneous Mass	0.000	1.000	203	100000203	100000045	Not-Trans anti-PSF-A546 8C-S-PSF V2.00	0	29. Not-Trans and anti-PSF-A546_Pos006_S001	00-MNDkK6yYhTfLt2C9VmRaze
123.351	86.125	2000.95	um	Nucleus	Nucleus Center of Homogeneous Mass	0.000	1.000	204	100000204	100000046	Not-Trans anti-PSF-A546 8C-S-PSF V2.00	0	29. Not-Trans and anti-PSF-A546_Pos006_S001	00-MNDkK6yYhTfLt2C9VmRaze
34.3616	18.7386	1999.43	um	Nucleus	Nucleus Center of Homogeneous Mass	0.000	1.000	205	100000205	100000000	Not-Trans anti-PSF-A546 8C-S-PSF V2.00	0	29. Not-Trans and anti-PSF-A546_Pos007_S001	00-QNZvemBzaVDwhxmzmTCX5c
75.9392	117.708	1998.81	um	Nucleus	Nucleus Center of Homogeneous Mass	0.000	1.000	206	100000206	100000001	Not-Trans anti-PSF-A546 8C-S-PSF V2.00	0	29. Not-Trans and anti-PSF-A546_Pos007_S001	00-QNZvemBzaVDwhxmzmTCX5c
53.336	118.373	1998.92	um	Nucleus	Nucleus Center of Homogeneous Mass	0.000	1.000	207	100000207	100000002	Not-Trans anti-PSF-A546 8C-S-PSF V2.00	0	29. Not-Trans and anti-PSF-A546_Pos007_S001	00-QNZvemBzaVDwhxmzmTCX5c
38.7375	124.007	1998.92	um	Nucleus	Nucleus Center of Homogeneous Mass	0.000	1.000	208	100000208	100000003	Not-Trans anti-PSF-A546 8C-S-PSF V2.00	0	29. Not-Trans and anti-PSF-A546_Pos007_S001	00-QNZvemBzaVDwhxmzmTCX5c
95.396	140.077	1999.27	um	Nucleus	Nucleus Center of Homogeneous Mass	0.000	1.000	209	100000209	100000004	Not-Trans anti-PSF-A546 8C-S-PSF V2.00	0	29. Not-Trans and anti-PSF-A546_Pos007_S001	00-QNZvemBzaVDwhxmzmTCX5c
77.0689	139.098	1998.78	um	Nucleus	Nucleus Center of Homogeneous Mass	0.000	1.000	210	100000210	100000005	Not-Trans anti-PSF-A546 8C-S-PSF V2.00	0	29. Not-Trans and anti-PSF-A546_Pos007_S001	00-QNZvemBzaVDwhxmzmTCX5c
46.9732	139.476	1998.97	um	Nucleus	Nucleus Center of Homogeneous Mass	0.000	1.000	211	100000211	100000006	Not-Trans anti-PSF-A546 8C-S-PSF V2.00	0	29. Not-Trans and anti-PSF-A546_Pos007_S001	00-QNZvemBzaVDwhxmzmTCX5c
30.7707	150.05	1998.92	um	Nucleus	Nucleus Center of Homogeneous Mass	0.000	1.000	212	100000212	100000007	Not-Trans anti-PSF-A546 8C-S-PSF V2.00	0	29. Not-Trans and anti-PSF-A546_Pos007_S001	00-QNZvemBzaVDwhxmzmTCX5c
18.4714	155.793	1999.23	um	Nucleus	Nucleus Center of Homogeneous Mass	0.000	1.000	213	100000213	100000008	Not-Trans anti-PSF-A546 8C-S-PSF V2.00	0	29. Not-Trans and anti-PSF-A546_Pos007_S001	00-QNZvemBzaVDwhxmzmTCX5c
99.0869	158.274	1998.8	um	Nucleus	Nucleus Center of Homogeneous Mass	0.000	1.000	214	100000214	100000009	Not-Trans anti-PSF-A546 8C-S-PSF V2.00	0	29. Not-Trans and anti-PSF-A546_Pos007_S001	00-QNZvemBzaVDwhxmzmTCX5c
89.6732	171.236	1998.83	um	Nucleus	Nucleus Center of Homogeneous Mass	0.000	1.000	215	100000215	100000010	Not-Trans anti-PSF-A546 8C-S-PSF V2.00	0	29. Not-Trans and anti-PSF-A546_Pos007_S001	00-QNZvemBzaVDwhxmzmTCX5c
68.7531	173.326	1998.78	um	Nucleus	Nucleus Center of Homogeneous Mass	0.000	1.000	216	100000216	100000011	Not-Trans anti-PSF-A546 8C-S-PSF V2.00	0	29. Not-Trans and anti-PSF-A546_Pos007_S001	00-QNZvemBzaVDwhxmzmTCX5c
107.421	179.94	1998.8	um	Nucleus	Nucleus Center of Homogeneous Mass	0.000	1.000	217	100000217	100000012	Not-Trans anti-PSF-A546 8C-S-PSF V2.00	0	29. Not-Trans and anti-PSF-A546_Pos007_S001	00-QNZvemBzaVDwhxmzmTCX5c
82.9922	202.667	1999.01	um	Nucleus	Nucleus Center of Homogeneous Mass	0.000	1.000	218	100000218	100000013	Not-Trans anti-PSF-A546 8C-S-PSF V2.00	0	29. Not-Trans and anti-PSF-A546_Pos007_S001	00-QNZvemBzaVDwhxmzmTCX5c
25.5071	199.994	1998.94	um	Nucleus	Nucleus Center of Homogeneous Mass	0.000	1.000	219	100000219	100000014	Not-Trans anti-PSF-A546 8C-S-PSF V2.00	0	29. Not-Trans and anti-PSF-A546_Pos007_S001	00-QNZvemBzaVDwhxmzmTCX5c
121.078	203.434	1998.91	um	Nucleus	Nucleus Center of Homogeneous Mass	0.000	1.000	220	100000220	100000015	Not-Trans anti-PSF-A546 8C-S-PSF V2.00	0	29. Not-Trans and anti-PSF-A546_Pos007_S001	00-QNZvemBzaVDwhxmzmTCX5c
103.269	205.256	1999.02	um	Nucleus	Nucleus Center of Homogeneous Mass	0.000	1.000	221	100000221	100000016	Not-Trans anti-PSF-A546 8C-S-PSF V2.00	0	29. Not-Trans and anti-PSF-A546_Pos007_S001	00-QNZvemBzaVDwhxmzmTCX5c
65.5492	205.342	1998.92	um	Nucleus	Nucleus Center of Homogeneous Mass	0.000	1.000	222	100000222	100000017	Not-Trans anti-PSF-A546 8C-S-PSF V2.00	0	29. Not-Trans and anti-PSF-A546_Pos007_S001	00-QNZvemBzaVDwhxmzmTCX5c
113.653	223.823	1999	um	Nucleus	Nucleus Center of Homogeneous Mass	0.000	1.000	223	100000223	100000018	Not-Trans anti-PSF-A546 8C-S-PSF V2.00	0	29. Not-Trans and anti-PSF-A546_Pos007_S001	00-QNZvemBzaVDwhxmzmTCX5c
135.648	231.06	1999.02	um	Nucleus	Nucleus Center of Homogeneous Mass	0.000	1.000	224	100000224	100000019	Not-Trans anti-PSF-A546 8C-S-PSF V2.00	0	29. Not-Trans and anti-PSF-A546_Pos007_S001	00-QNZvemBzaVDwhxmzmTCX5c
74.5513	230.459	1999.07	um	Nucleus	Nucleus Center of Homogeneous Mass	0.000	1.000	225	100000225	100000020	Not-Trans anti-PSF-A546 8C-S-PSF V2.00	0	29. Not-Trans and anti-PSF-A546_Pos007_S001	00-QNZvemBzaVDwhxmzmTCX5c
185.411	228.582	1999.32	um	Nucleus	Nucleus Center of Homogeneous Mass	0.000	1.000	226	100000226	100000021	Not-Trans anti-PSF-A546 8C-S-PSF V2.00	0	29. Not-Trans and anti-PSF-A546_Pos007_S001	00-QNZvemBzaVDwhxmzmTCX5c
214.236	233.866	1999.58	um	Nucleus	Nucleus Center of Homogeneous Mass	0.000	1.000	227	100000227	100000022	Not-Trans anti-PSF-A546 8C-S-PSF V2.00	0	29. Not-Trans and anti-PSF-A546_Pos007_S001	00-QNZvemBzaVDwhxmzmTCX5c
20.7031	236.379	1998.98	um	Nucleus	Nucleus Center of Homogeneous Mass	0.000	1.000	228	100000228	100000023	Not-Trans anti-PSF-A546 8C-S-PSF V2.00	0	29. Not-Trans and anti-PSF-A546_Pos007_S001	00-QNZvemBzaVDwhxmzmTCX5c
149.525	233.725	1999.28	um	Nucleus	Nucleus Center of Homogeneous Mass	0.000	1.000	229	100000229	100000024	Not-Trans anti-PSF-A546 8C-S-PSF V2.00	0	29. Not-Trans and anti-PSF-A546_Pos007_S001	00-QNZvemBzaVDwhxmzmTCX5c
91.1488	238.989	1999.09	um	Nucleus	Nucleus Center of Homogeneous Mass	0.000	1.000	230	100000230	100000025	Not-Trans anti-PSF-A546 8C-S-PSF V2.00	0	29. Not-Trans and anti-PSF-A546_Pos007_S001	00-QNZvemBzaVDwhxmzmTCX5c
172.586	238.203	1999.25	um	Nucleus	Nucleus Center of Homogeneous Mass	0.000	1.000	231	100000231	100000026	Not-Trans anti-PSF-A546 8C-S-PSF V2.00	0	29. Not-Trans and anti-PSF-A546_Pos007_S001	00-QNZvemBzaVDwhxmzmTCX5c
11.6369	8.87377	1999.2	um	Nucleus	Nucleus Center of Homogeneous Mass	0.000	1.000	232	100000232	100000027	Not-Trans anti-PSF-A546 8C-S-PSF V2.00	0	29. Not-Trans and anti-PSF-A546_Pos007_S001	00-QNZvemBzaVDwhxmzmTCX5c
8.67906	41.0883	1998.94	um	Nucleus	Nucleus Center of Homogeneous Mass	0.000	1.000	233	100000233	100000028	Not-Trans anti-PSF-A546 8C-S-PSF V2.00	0	29. Not-Trans and anti-PSF-A546_Pos007_S001	00-QNZvemBzaVDwhxmzmTCX5c
71.7999	243.287	1999.19	um	Nucleus	Nucleus Center of Homogeneous Mass	0.000	1.000	234	100000234	100000029	Not-Trans anti-PSF-A546 8C-S-PSF V2.00	0	29. Not-Trans and anti-PSF-A546_Pos007_S001	00-QNZvemBzaVDwhxmzmTCX5c
202.667	243.071	1999.52	um	Nucleus	Nucleus Center of Homogeneous Mass	0.000	1.000	235	100000235	100000030	Not-Trans anti-PSF-A546 8C-S-PSF V2.00	0	29. Not-Trans and anti-PSF-A546_Pos007_S001	00-QNZvemBzaVDwhxmzmTCX5c
162.578	244.099	1999.38	um	Nucleus	Nucleus Center of Homogeneous Mass	0.000	1.000	236	100000236	100000031	Not-Trans anti-PSF-A546 8C-S-PSF V2.00	0	29. Not-Trans and anti-PSF-A546_Pos007_S001	00-QNZvemBzaVDwhxmzmTCX5c
38.7243	86.5036	2002.24	um	Nucleus	Nucleus Center of Homogeneous Mass	0.000	1.000	237	100000237	100000032	Not-Trans anti-PSF-A546 8C-S-PSF V2.00	0	29. Not-Trans and anti-PSF-A546_Pos007_S001	00-QNZvemBzaVDwhxmzmTCX5c
50.733	175.599	1998.85	um	Nucleus	Nucleus Center of Homogeneous Mass	0.000	1.000	238	100000238	100000033	Not-Trans anti-PSF-A546 8C-S-PSF V2.00	0	29. Not-Trans and anti-PSF-A546_Pos007_S001	00-QNZvemBzaVDwhxmzmTCX5c
42.8353	164.042	1999.04	um	Nucleus	Nucleus Center of Homogeneous Mass	0.000	1.000	239	100000239	100000034	Not-Trans anti-PSF-A546 8C-S-PSF V2.00	0	29. Not-Trans and anti-PSF-A546_Pos007_S001	00-QNZvemBzaVDwhxmzmTCX5c
65.945	131.25	2001.86	um	Nucleus	Nucleus Center of Homogeneous Mass	0.000	1.000	240	100000240	100000000	Not-Trans anti-PSF-A546 8C-S-PSF V2.00	0	29. Not-Trans and anti-PSF-A546_Pos008_S001	00-f296v66tvkK3EqcVribiyD
22.6519	5.3923	2002.28	um	Nucleus	Nucleus Center of Homogeneous Mass	0.000	1.000	241	100000241	100000001	Not-Trans anti-PSF-A546 8C-S-PSF V2.00	0	29. Not-Trans and anti-PSF-A546_Pos008_S001	00-f296v66tvkK3EqcVribiyD
113.04	15.6092	2001.9	um	Nucleus	Nucleus Center of Homogeneous Mass	0.000	1.000	242	100000242	100000002	Not-Trans anti-PSF-A546 8C-S-PSF V2.00	0	29. Not-Trans and anti-PSF-A546_Pos008_S001	00-f296v66tvkK3EqcVribiyD
88.6553	40.9527	2001.89	um	Nucleus	Nucleus Center of Homogeneous Mass	0.000	1.000	243	100000243	100000003	Not-Trans anti-PSF-A546 8C-S-PSF V2.00	0	29. Not-Trans and anti-PSF-A546_Pos008_S001	00-f296v66tvkK3EqcVribiyD
69.5884	50.8926	2001.89	um	Nucleus	Nucleus Center of Homogeneous Mass	0.000	1.000	244	100000244	100000004	Not-Trans anti-PSF-A546 8C-S-PSF V2.00	0	29. Not-Trans and anti-PSF-A546_Pos008_S001	00-f296v66tvkK3EqcVribiyD
47.4664	71.2983	2001.82	um	Nucleus	Nucleus Center of Homogeneous Mass	0.000	1.000	245	100000245	100000005	Not-Trans anti-PSF-A546 8C-S-PSF V2.00	0	29. Not-Trans and anti-PSF-A546_Pos008_S001	00-f296v66tvkK3EqcVribiyD
24.6152	77.003	2002.26	um	Nucleus	Nucleus Center of Homogeneous Mass	0.000	1.000	246	100000246	100000006	Not-Trans anti-PSF-A546 8C-S-PSF V2.00	0	29. Not-Trans and anti-PSF-A546_Pos008_S001	00-f296v66tvkK3EqcVribiyD
65.3865	90.0345	2001.94	um	Nucleus	Nucleus Center of Homogeneous Mass	0.000	1.000	247	100000247	100000007	Not-Trans anti-PSF-A546 8C-S-PSF V2.00	0	29. Not-Trans and anti-PSF-A546_Pos008_S001	00-f296v66tvkK3EqcVribiyD
52.7482	99.8178	2001.99	um	Nucleus	Nucleus Center of Homogeneous Mass	0.000	1.000	248	100000248	100000008	Not-Trans anti-PSF-A546 8C-S-PSF V2.00	0	29. Not-Trans and anti-PSF-A546_Pos008_S001	00-f296v66tvkK3EqcVribiyD
68.3882	112.389	2001.81	um	Nucleus	Nucleus Center of Homogeneous Mass	0.000	1.000	249	100000249	100000009	Not-Trans anti-PSF-A546 8C-S-PSF V2.00	0	29. Not-Trans and anti-PSF-A546_Pos008_S001	00-f296v66tvkK3EqcVribiyD
55.1361	119.837	2001.85	um	Nucleus	Nucleus Center of Homogeneous Mass	0.000	1.000	250	100000250	100000010	Not-Trans anti-PSF-A546 8C-S-PSF V2.00	0	29. Not-Trans and anti-PSF-A546_Pos008_S001	00-f296v66tvkK3EqcVribiyD
23.0285	128.937	2001.96	um	Nucleus	Nucleus Center of Homogeneous Mass	0.000	1.000	251	100000251	100000011	Not-Trans anti-PSF-A546 8C-S-PSF V2.00	0	29. Not-Trans and anti-PSF-A546_Pos008_S001	00-f296v66tvkK3EqcVribiyD
31.7801	140.763	2001.83	um	Nucleus	Nucleus Center of Homogeneous Mass	0.000	1.000	252	100000252	100000012	Not-Trans anti-PSF-A546 8C-S-PSF V2.00	0	29. Not-Trans and anti-PSF-A546_Pos008_S001	00-f296v66tvkK3EqcVribiyD
21.1447	152.696	2002.17	um	Nucleus	Nucleus Center of Homogeneous Mass	0.000	1.000	253	100000253	100000013	Not-Trans anti-PSF-A546 8C-S-PSF V2.00	0	29. Not-Trans and anti-PSF-A546_Pos008_S001	00-f296v66tvkK3EqcVribiyD
212.068	175.291	2001.78	um	Nucleus	Nucleus Center of Homogeneous Mass	0.000	1.000	254	100000254	100000014	Not-Trans anti-PSF-A546 8C-S-PSF V2.00	0	29. Not-Trans and anti-PSF-A546_Pos008_S001	00-f296v66tvkK3EqcVribiyD
138.598	179.871	2001.65	um	Nucleus	Nucleus Center of Homogeneous Mass	0.000	1.000	255	100000255	100000015	Not-Trans anti-PSF-A546 8C-S-PSF V2.00	0	29. Not-Trans and anti-PSF-A546_Pos008_S001	00-f296v66tvkK3EqcVribiyD
170.941	180.273	2001.61	um	Nucleus	Nucleus Center of Homogeneous Mass	0.000	1.000	256	100000256	100000016	Not-Trans anti-PSF-A546 8C-S-PSF V2.00	0	29. Not-Trans and anti-PSF-A546_Pos008_S001	00-f296v66tvkK3EqcVribiyD
178.029	193.956	2001.79	um	Nucleus	Nucleus Center of Homogeneous Mass	0.000	1.000	257	100000257	100000017	Not-Trans anti-PSF-A546 8C-S-PSF V2.00	0	29. Not-Trans and anti-PSF-A546_Pos008_S001	00-f296v66tvkK3EqcVribiyD
153.373	220.928	2001.7	um	Nucleus	Nucleus Center of Homogeneous Mass	0.000	1.000	258	100000258	100000018	Not-Trans anti-PSF-A546 8C-S-PSF V2.00	0	29. Not-Trans and anti-PSF-A546_Pos008_S001	00-f296v66tvkK3EqcVribiyD
125.796	220.484	2001.68	um	Nucleus	Nucleus Center of Homogeneous Mass	0.000	1.000	259	100000259	100000019	Not-Trans anti-PSF-A546 8C-S-PSF V2.00	0	29. Not-Trans and anti-PSF-A546_Pos008_S001	00-f296v66tvkK3EqcVribiyD
168.668	225.835	2001.81	um	Nucleus	Nucleus Center of Homogeneous Mass	0.000	1.000	260	100000260	100000020	Not-Trans anti-PSF-A546 8C-S-PSF V2.00	0	29. Not-Trans and anti-PSF-A546_Pos008_S001	00-f296v66tvkK3EqcVribiyD
40.112	33.1746	2002.11	um	Nucleus	Nucleus Center of Homogeneous Mass	0.000	1.000	261	100000261	100000021	Not-Trans anti-PSF-A546 8C-S-PSF V2.00	0	29. Not-Trans and anti-PSF-A546_Pos008_S001	00-f296v66tvkK3EqcVribiyD
27.5499	41.3758	2002.2	um	Nucleus	Nucleus Center of Homogeneous Mass	0.000	1.000	262	100000262	100000022	Not-Trans anti-PSF-A546 8C-S-PSF V2.00	0	29. Not-Trans and anti-PSF-A546_Pos008_S001	00-f296v66tvkK3EqcVribiyD
6.28532	54.079	2002.39	um	Nucleus	Nucleus Center of Homogeneous Mass	0.000	1.000	263	100000263	100000023	Not-Trans anti-PSF-A546 8C-S-PSF V2.00	0	29. Not-Trans and anti-PSF-A546_Pos008_S001	00-f296v66tvkK3EqcVribiyD
7.5729	75.2181	2002.3	um	Nucleus	Nucleus Center of Homogeneous Mass	0.000	1.000	264	100000264	100000024	Not-Trans anti-PSF-A546 8C-S-PSF V2.00	0	29. Not-Trans and anti-PSF-A546_Pos008_S001	00-f296v66tvkK3EqcVribiyD
36.9495	89.1759	2001.83	um	Nucleus	Nucleus Center of Homogeneous Mass	0.000	1.000	265	100000265	100000025	Not-Trans anti-PSF-A546 8C-S-PSF V2.00	0	29. Not-Trans and anti-PSF-A546_Pos008_S001	00-f296v66tvkK3EqcVribiyD
5.14517	103.112	2001.96	um	Nucleus	Nucleus Center of Homogeneous Mass	0.000	1.000	266	100000266	100000026	Not-Trans anti-PSF-A546 8C-S-PSF V2.00	0	29. Not-Trans and anti-PSF-A546_Pos008_S001	00-f296v66tvkK3EqcVribiyD
5.00091	139.428	2002.28	um	Nucleus	Nucleus Center of Homogeneous Mass	0.000	1.000	267	100000267	100000027	Not-Trans anti-PSF-A546 8C-S-PSF V2.00	0	29. Not-Trans and anti-PSF-A546_Pos008_S001	00-f296v66tvkK3EqcVribiyD
204.489	233.278	2001.72	um	Nucleus	Nucleus Center of Homogeneous Mass	0.000	1.000	268	100000268	100000028	Not-Trans anti-PSF-A546 8C-S-PSF V2.00	0	29. Not-Trans and anti-PSF-A546_Pos008_S001	00-f296v66tvkK3EqcVribiyD
110.978	233.784	2001.58	um	Nucleus	Nucleus Center of Homogeneous Mass	0.000	1.000	269	100000269	100000029	Not-Trans anti-PSF-A546 8C-S-PSF V2.00	0	29. Not-Trans and anti-PSF-A546_Pos008_S001	00-f296v66tvkK3EqcVribiyD
185.295	241.847	2001.94	um	Nucleus	Nucleus Center of Homogeneous Mass	0.000	1.000	270	100000270	100000030	Not-Trans anti-PSF-A546 8C-S-PSF V2.00	0	29. Not-Trans and anti-PSF-A546_Pos008_S001	00-f296v66tvkK3EqcVribiyD
4.78386	24.0639	2002.18	um	Nucleus	Nucleus Center of Homogeneous Mass	0.000	1.000	271	100000271	100000031	Not-Trans anti-PSF-A546 8C-S-PSF V2.00	0	29. Not-Trans and anti-PSF-A546_Pos008_S001	00-f296v66tvkK3EqcVribiyD
110.677	201.186	2001.91	um	Nucleus	Nucleus Center of Homogeneous Mass	0.000	1.000	272	100000272	100000032	Not-Trans anti-PSF-A546 8C-S-PSF V2.00	0	29. Not-Trans and anti-PSF-A546_Pos008_S001	00-f296v66tvkK3EqcVribiyD
103.093	209.78	2001.92	um	Nucleus	Nucleus Center of Homogeneous Mass	0.000	1.000	273	100000273	100000033	Not-Trans anti-PSF-A546 8C-S-PSF V2.00	0	29. Not-Trans and anti-PSF-A546_Pos008_S001	00-f296v66tvkK3EqcVribiyD
120.985	83.6544	2001.99	um	Nucleus	Nucleus Center of Homogeneous Mass	0.000	1.000	274	100000274	100000000	Not-Trans anti-PSF-A546 8C-S-PSF V2.00	0	29. Not-Trans and anti-PSF-A546_Pos009_S001	00-cRuJWs8MLmiNWGMSv6Cwrk
149.406	108.382	2001.7	um	Nucleus	Nucleus Center of Homogeneous Mass	0.000	1.000	275	100000275	100000001	Not-Trans anti-PSF-A546 8C-S-PSF V2.00	0	29. Not-Trans and anti-PSF-A546_Pos009_S001	00-cRuJWs8MLmiNWGMSv6Cwrk
88.8597	110.002	2001.96	um	Nucleus	Nucleus Center of Homogeneous Mass	0.000	1.000	276	100000276	100000002	Not-Trans anti-PSF-A546 8C-S-PSF V2.00	0	29. Not-Trans and anti-PSF-A546_Pos009_S001	00-cRuJWs8MLmiNWGMSv6Cwrk
104.336	121.955	2001.72	um	Nucleus	Nucleus Center of Homogeneous Mass	0.000	1.000	277	100000277	100000003	Not-Trans anti-PSF-A546 8C-S-PSF V2.00	0	29. Not-Trans and anti-PSF-A546_Pos009_S001	00-cRuJWs8MLmiNWGMSv6Cwrk
73.5354	129.549	2001.93	um	Nucleus	Nucleus Center of Homogeneous Mass	0.000	1.000	278	100000278	100000004	Not-Trans anti-PSF-A546 8C-S-PSF V2.00	0	29. Not-Trans and anti-PSF-A546_Pos009_S001	00-cRuJWs8MLmiNWGMSv6Cwrk
76.4291	170.071	2001.97	um	Nucleus	Nucleus Center of Homogeneous Mass	0.000	1.000	279	100000279	100000005	Not-Trans anti-PSF-A546 8C-S-PSF V2.00	0	29. Not-Trans and anti-PSF-A546_Pos009_S001	00-cRuJWs8MLmiNWGMSv6Cwrk
79.0344	197.881	2001.92	um	Nucleus	Nucleus Center of Homogeneous Mass	0.000	1.000	280	100000280	100000006	Not-Trans anti-PSF-A546 8C-S-PSF V2.00	0	29. Not-Trans and anti-PSF-A546_Pos009_S001	00-cRuJWs8MLmiNWGMSv6Cwrk
43.6434	198.04	2001.95	um	Nucleus	Nucleus Center of Homogeneous Mass	0.000	1.000	281	100000281	100000007	Not-Trans anti-PSF-A546 8C-S-PSF V2.00	0	29. Not-Trans and anti-PSF-A546_Pos009_S001	00-cRuJWs8MLmiNWGMSv6Cwrk
106.556	208.82	2001.91	um	Nucleus	Nucleus Center of Homogeneous Mass	0.000	1.000	282	100000282	100000008	Not-Trans anti-PSF-A546 8C-S-PSF V2.00	0	29. Not-Trans and anti-PSF-A546_Pos009_S001	00-cRuJWs8MLmiNWGMSv6Cwrk
132.175	209.433	2001.99	um	Nucleus	Nucleus Center of Homogeneous Mass	0.000	1.000	283	100000283	100000009	Not-Trans anti-PSF-A546 8C-S-PSF V2.00	0	29. Not-Trans and anti-PSF-A546_Pos009_S001	00-cRuJWs8MLmiNWGMSv6Cwrk
149.143	225.339	2002.37	um	Nucleus	Nucleus Center of Homogeneous Mass	0.000	1.000	284	100000284	100000010	Not-Trans anti-PSF-A546 8C-S-PSF V2.00	0	29. Not-Trans and anti-PSF-A546_Pos009_S001	00-cRuJWs8MLmiNWGMSv6Cwrk
133.723	235.338	2002.64	um	Nucleus	Nucleus Center of Homogeneous Mass	0.000	1.000	285	100000285	100000011	Not-Trans anti-PSF-A546 8C-S-PSF V2.00	0	29. Not-Trans and anti-PSF-A546_Pos009_S001	00-cRuJWs8MLmiNWGMSv6Cwrk
5.97196	39.4249	2002.21	um	Nucleus	Nucleus Center of Homogeneous Mass	0.000	1.000	286	100000286	100000012	Not-Trans anti-PSF-A546 8C-S-PSF V2.00	0	29. Not-Trans and anti-PSF-A546_Pos009_S001	00-cRuJWs8MLmiNWGMSv6Cwrk
231.57	44.6954	2002.43	um	Nucleus	Nucleus Center of Homogeneous Mass	0.000	1.000	287	100000287	100000013	Not-Trans anti-PSF-A546 8C-S-PSF V2.00	0	29. Not-Trans and anti-PSF-A546_Pos009_S001	00-cRuJWs8MLmiNWGMSv6Cwrk
201.193	51.1707	2002.7	um	Nucleus	Nucleus Center of Homogeneous Mass	0.000	1.000	288	100000288	100000014	Not-Trans anti-PSF-A546 8C-S-PSF V2.00	0	29. Not-Trans and anti-PSF-A546_Pos009_S001	00-cRuJWs8MLmiNWGMSv6Cwrk
62.1399	55.7284	2001.98	um	Nucleus	Nucleus Center of Homogeneous Mass	0.000	1.000	289	100000289	100000015	Not-Trans anti-PSF-A546 8C-S-PSF V2.00	0	29. Not-Trans and anti-PSF-A546_Pos009_S001	00-cRuJWs8MLmiNWGMSv6Cwrk
211.983	64.4092	2002.69	um	Nucleus	Nucleus Center of Homogeneous Mass	0.000	1.000	290	100000290	100000016	Not-Trans anti-PSF-A546 8C-S-PSF V2.00	0	29. Not-Trans and anti-PSF-A546_Pos009_S001	00-cRuJWs8MLmiNWGMSv6Cwrk
97.0298	72.8249	2001.82	um	Nucleus	Nucleus Center of Homogeneous Mass	0.000	1.000	291	100000291	100000017	Not-Trans anti-PSF-A546 8C-S-PSF V2.00	0	29. Not-Trans and anti-PSF-A546_Pos009_S001	00-cRuJWs8MLmiNWGMSv6Cwrk
40.6872	81.4083	2001.94	um	Nucleus	Nucleus Center of Homogeneous Mass	0.000	1.000	292	100000292	100000018	Not-Trans anti-PSF-A546 8C-S-PSF V2.00	0	29. Not-Trans and anti-PSF-A546_Pos009_S001	00-cRuJWs8MLmiNWGMSv6Cwrk
206.138	79.8882	2002.19	um	Nucleus	Nucleus Center of Homogeneous Mass	0.000	1.000	293	100000293	100000019	Not-Trans anti-PSF-A546 8C-S-PSF V2.00	0	29. Not-Trans and anti-PSF-A546_Pos009_S001	00-cRuJWs8MLmiNWGMSv6Cwrk
224.292	76.4362	2002.56	um	Nucleus	Nucleus Center of Homogeneous Mass	0.000	1.000	294	100000294	100000020	Not-Trans anti-PSF-A546 8C-S-PSF V2.00	0	29. Not-Trans and anti-PSF-A546_Pos009_S001	00-cRuJWs8MLmiNWGMSv6Cwrk
181.751	85.4185	2001.9	um	Nucleus	Nucleus Center of Homogeneous Mass	0.000	1.000	295	100000295	100000021	Not-Trans anti-PSF-A546 8C-S-PSF V2.00	0	29. Not-Trans and anti-PSF-A546_Pos009_S001	00-cRuJWs8MLmiNWGMSv6Cwrk
19.0683	85.2047	2001.97	um	Nucleus	Nucleus Center of Homogeneous Mass	0.000	1.000	296	100000296	100000022	Not-Trans anti-PSF-A546 8C-S-PSF V2.00	0	29. Not-Trans and anti-PSF-A546_Pos009_S001	00-cRuJWs8MLmiNWGMSv6Cwrk
164.582	91.682	2001.91	um	Nucleus	Nucleus Center of Homogeneous Mass	0.000	1.000	297	100000297	100000023	Not-Trans anti-PSF-A546 8C-S-PSF V2.00	0	29. Not-Trans and anti-PSF-A546_Pos009_S001	00-cRuJWs8MLmiNWGMSv6Cwrk
200.575	93.8377	2002.02	um	Nucleus	Nucleus Center of Homogeneous Mass	0.000	1.000	298	100000298	100000024	Not-Trans anti-PSF-A546 8C-S-PSF V2.00	0	29. Not-Trans and anti-PSF-A546_Pos009_S001	00-cRuJWs8MLmiNWGMSv6Cwrk
46.6261	107.425	2001.75	um	Nucleus	Nucleus Center of Homogeneous Mass	0.000	1.000	299	100000299	100000025	Not-Trans anti-PSF-A546 8C-S-PSF V2.00	0	29. Not-Trans and anti-PSF-A546_Pos009_S001	00-cRuJWs8MLmiNWGMSv6Cwrk
168.531	116.202	2001.67	um	Nucleus	Nucleus Center of Homogeneous Mass	0.000	1.000	300	100000300	100000026	Not-Trans anti-PSF-A546 8C-S-PSF V2.00	0	29. Not-Trans and anti-PSF-A546_Pos009_S001	00-cRuJWs8MLmiNWGMSv6Cwrk
129.93	121.235	2001.76	um	Nucleus	Nucleus Center of Homogeneous Mass	0.000	1.000	301	100000301	100000027	Not-Trans anti-PSF-A546 8C-S-PSF V2.00	0	29. Not-Trans and anti-PSF-A546_Pos009_S001	00-cRuJWs8MLmiNWGMSv6Cwrk
231.986	131.973	2002.43	um	Nucleus	Nucleus Center of Homogeneous Mass	0.000	1.000	302	100000302	100000028	Not-Trans anti-PSF-A546 8C-S-PSF V2.00	0	29. Not-Trans and anti-PSF-A546_Pos009_S001	00-cRuJWs8MLmiNWGMSv6Cwrk
172.805	136.562	2001.64	um	Nucleus	Nucleus Center of Homogeneous Mass	0.000	1.000	303	100000303	100000029	Not-Trans anti-PSF-A546 8C-S-PSF V2.00	0	29. Not-Trans and anti-PSF-A546_Pos009_S001	00-cRuJWs8MLmiNWGMSv6Cwrk
36.3637	139.804	2001.81	um	Nucleus	Nucleus Center of Homogeneous Mass	0.000	1.000	304	100000304	100000030	Not-Trans anti-PSF-A546 8C-S-PSF V2.00	0	29. Not-Trans and anti-PSF-A546_Pos009_S001	00-cRuJWs8MLmiNWGMSv6Cwrk
142.564	144.721	2001.81	um	Nucleus	Nucleus Center of Homogeneous Mass	0.000	1.000	305	100000305	100000031	Not-Trans anti-PSF-A546 8C-S-PSF V2.00	0	29. Not-Trans and anti-PSF-A546_Pos009_S001	00-cRuJWs8MLmiNWGMSv6Cwrk
243.544	138.88	2002.21	um	Nucleus	Nucleus Center of Homogeneous Mass	0.000	1.000	306	100000306	100000032	Not-Trans anti-PSF-A546 8C-S-PSF V2.00	0	29. Not-Trans and anti-PSF-A546_Pos009_S001	00-cRuJWs8MLmiNWGMSv6Cwrk
13.1687	149.436	2002.02	um	Nucleus	Nucleus Center of Homogeneous Mass	0.000	1.000	307	100000307	100000033	Not-Trans anti-PSF-A546 8C-S-PSF V2.00	0	29. Not-Trans and anti-PSF-A546_Pos009_S001	00-cRuJWs8MLmiNWGMSv6Cwrk
157.679	156.845	2001.94	um	Nucleus	Nucleus Center of Homogeneous Mass	0.000	1.000	308	100000308	100000034	Not-Trans anti-PSF-A546 8C-S-PSF V2.00	0	29. Not-Trans and anti-PSF-A546_Pos009_S001	00-cRuJWs8MLmiNWGMSv6Cwrk
5.11762	176.314	2002.07	um	Nucleus	Nucleus Center of Homogeneous Mass	0.000	1.000	309	100000309	100000035	Not-Trans anti-PSF-A546 8C-S-PSF V2.00	0	29. Not-Trans and anti-PSF-A546_Pos009_S001	00-cRuJWs8MLmiNWGMSv6Cwrk
69.3398	224.668	2001.81	um	Nucleus	Nucleus Center of Homogeneous Mass	0.000	1.000	310	100000310	100000036	Not-Trans anti-PSF-A546 8C-S-PSF V2.00	0	29. Not-Trans and anti-PSF-A546_Pos009_S001	00-cRuJWs8MLmiNWGMSv6Cwrk
16.766	242.181	2002.13	um	Nucleus	Nucleus Center of Homogeneous Mass	0.000	1.000	311	100000311	100000037	Not-Trans anti-PSF-A546 8C-S-PSF V2.00	0	29. Not-Trans and anti-PSF-A546_Pos009_S001	00-cRuJWs8MLmiNWGMSv6Cwrk
84.9057	3.91367	2002.08	um	Nucleus	Nucleus Center of Homogeneous Mass	0.000	1.000	312	100000312	100000038	Not-Trans anti-PSF-A546 8C-S-PSF V2.00	0	29. Not-Trans and anti-PSF-A546_Pos009_S001	00-cRuJWs8MLmiNWGMSv6Cwrk
170.786	4.00767	2002.12	um	Nucleus	Nucleus Center of Homogeneous Mass	0.000	1.000	313	100000313	100000039	Not-Trans anti-PSF-A546 8C-S-PSF V2.00	0	29. Not-Trans and anti-PSF-A546_Pos009_S001	00-cRuJWs8MLmiNWGMSv6Cwrk
3.61067	5.62788	2002.44	um	Nucleus	Nucleus Center of Homogeneous Mass	0.000	1.000	314	100000314	100000040	Not-Trans anti-PSF-A546 8C-S-PSF V2.00	0	29. Not-Trans and anti-PSF-A546_Pos009_S001	00-cRuJWs8MLmiNWGMSv6Cwrk
192.289	19.8537	2002.04	um	Nucleus	Nucleus Center of Homogeneous Mass	0.000	1.000	315	100000315	100000041	Not-Trans anti-PSF-A546 8C-S-PSF V2.00	0	29. Not-Trans and anti-PSF-A546_Pos009_S001	00-cRuJWs8MLmiNWGMSv6Cwrk
230.433	27.8113	2002.19	um	Nucleus	Nucleus Center of Homogeneous Mass	0.000	1.000	316	100000316	100000042	Not-Trans anti-PSF-A546 8C-S-PSF V2.00	0	29. Not-Trans and anti-PSF-A546_Pos009_S001	00-cRuJWs8MLmiNWGMSv6Cwrk
212.543	31.8597	2002.54	um	Nucleus	Nucleus Center of Homogeneous Mass	0.000	1.000	317	100000317	100000043	Not-Trans anti-PSF-A546 8C-S-PSF V2.00	0	29. Not-Trans and anti-PSF-A546_Pos009_S001	00-cRuJWs8MLmiNWGMSv6Cwrk
211.032	43.45	2002.69	um	Nucleus	Nucleus Center of Homogeneous Mass	0.000	1.000	318	100000318	100000044	Not-Trans anti-PSF-A546 8C-S-PSF V2.00	0	29. Not-Trans and anti-PSF-A546_Pos009_S001	00-cRuJWs8MLmiNWGMSv6Cwrk
30.289	62.2471	2001.84	um	Nucleus	Nucleus Center of Homogeneous Mass	0.000	1.000	319	100000319	100000045	Not-Trans anti-PSF-A546 8C-S-PSF V2.00	0	29. Not-Trans and anti-PSF-A546_Pos009_S001	00-cRuJWs8MLmiNWGMSv6Cwrk
239.477	76.4851	2002.5	um	Nucleus	Nucleus Center of Homogeneous Mass	0.000	1.000	320	100000320	100000046	Not-Trans anti-PSF-A546 8C-S-PSF V2.00	0	29. Not-Trans and anti-PSF-A546_Pos009_S001	00-cRuJWs8MLmiNWGMSv6Cwrk
226.221	102.778	2002.02	um	Nucleus	Nucleus Center of Homogeneous Mass	0.000	1.000	321	100000321	100000047	Not-Trans anti-PSF-A546 8C-S-PSF V2.00	0	29. Not-Trans and anti-PSF-A546_Pos009_S001	00-cRuJWs8MLmiNWGMSv6Cwrk
12.454	112.964	2001.84	um	Nucleus	Nucleus Center of Homogeneous Mass	0.000	1.000	322	100000322	100000048	Not-Trans anti-PSF-A546 8C-S-PSF V2.00	0	29. Not-Trans and anti-PSF-A546_Pos009_S001	00-cRuJWs8MLmiNWGMSv6Cwrk
213.979	120.32	2001.96	um	Nucleus	Nucleus Center of Homogeneous Mass	0.000	1.000	323	100000323	100000049	Not-Trans anti-PSF-A546 8C-S-PSF V2.00	0	29. Not-Trans and anti-PSF-A546_Pos009_S001	00-cRuJWs8MLmiNWGMSv6Cwrk
38.4606	242.53	2001.92	um	Nucleus	Nucleus Center of Homogeneous Mass	0.000	1.000	324	100000324	100000050	Not-Trans anti-PSF-A546 8C-S-PSF V2.00	0	29. Not-Trans and anti-PSF-A546_Pos009_S001	00-cRuJWs8MLmiNWGMSv6Cwrk
86.3065	69.4781	2002.55	um	Nucleus	Nucleus Center of Homogeneous Mass	0.000	1.000	325	100000325	100000000	Not-Trans anti-PSF-A546 8C-S-PSF V2.00	0	29. Not-Trans and anti-PSF-A546_Pos010_S001	00-Dr8S8eDbfCB6ADsQ6rwMJ7
147.557	87.1286	2001.84	um	Nucleus	Nucleus Center of Homogeneous Mass	0.000	1.000	326	100000326	100000001	Not-Trans anti-PSF-A546 8C-S-PSF V2.00	0	29. Not-Trans and anti-PSF-A546_Pos010_S001	00-Dr8S8eDbfCB6ADsQ6rwMJ7
186.315	90.343	2001.97	um	Nucleus	Nucleus Center of Homogeneous Mass	0.000	1.000	327	100000327	100000002	Not-Trans anti-PSF-A546 8C-S-PSF V2.00	0	29. Not-Trans and anti-PSF-A546_Pos010_S001	00-Dr8S8eDbfCB6ADsQ6rwMJ7
122.712	99.3336	2001.64	um	Nucleus	Nucleus Center of Homogeneous Mass	0.000	1.000	328	100000328	100000003	Not-Trans anti-PSF-A546 8C-S-PSF V2.00	0	29. Not-Trans and anti-PSF-A546_Pos010_S001	00-Dr8S8eDbfCB6ADsQ6rwMJ7
159.716	123.965	2001.82	um	Nucleus	Nucleus Center of Homogeneous Mass	0.000	1.000	329	100000329	100000004	Not-Trans anti-PSF-A546 8C-S-PSF V2.00	0	29. Not-Trans and anti-PSF-A546_Pos010_S001	00-Dr8S8eDbfCB6ADsQ6rwMJ7
201.032	149.986	2002.43	um	Nucleus	Nucleus Center of Homogeneous Mass	0.000	1.000	330	100000330	100000005	Not-Trans anti-PSF-A546 8C-S-PSF V2.00	0	29. Not-Trans and anti-PSF-A546_Pos010_S001	00-Dr8S8eDbfCB6ADsQ6rwMJ7
188.81	156.93	2002.22	um	Nucleus	Nucleus Center of Homogeneous Mass	0.000	1.000	331	100000331	100000006	Not-Trans anti-PSF-A546 8C-S-PSF V2.00	0	29. Not-Trans and anti-PSF-A546_Pos010_S001	00-Dr8S8eDbfCB6ADsQ6rwMJ7
173.151	161.409	2002.03	um	Nucleus	Nucleus Center of Homogeneous Mass	0.000	1.000	332	100000332	100000007	Not-Trans anti-PSF-A546 8C-S-PSF V2.00	0	29. Not-Trans and anti-PSF-A546_Pos010_S001	00-Dr8S8eDbfCB6ADsQ6rwMJ7
209	3.81909	2002.35	um	Nucleus	Nucleus Center of Homogeneous Mass	0.000	1.000	333	100000333	100000008	Not-Trans anti-PSF-A546 8C-S-PSF V2.00	0	29. Not-Trans and anti-PSF-A546_Pos010_S001	00-Dr8S8eDbfCB6ADsQ6rwMJ7
102.867	5.26073	2002.02	um	Nucleus	Nucleus Center of Homogeneous Mass	0.000	1.000	334	100000334	100000009	Not-Trans anti-PSF-A546 8C-S-PSF V2.00	0	29. Not-Trans and anti-PSF-A546_Pos010_S001	00-Dr8S8eDbfCB6ADsQ6rwMJ7
230.072	13.542	2002.35	um	Nucleus	Nucleus Center of Homogeneous Mass	0.000	1.000	335	100000335	100000010	Not-Trans anti-PSF-A546 8C-S-PSF V2.00	0	29. Not-Trans and anti-PSF-A546_Pos010_S001	00-Dr8S8eDbfCB6ADsQ6rwMJ7
173.153	27.6901	2002.06	um	Nucleus	Nucleus Center of Homogeneous Mass	0.000	1.000	336	100000336	100000011	Not-Trans anti-PSF-A546 8C-S-PSF V2.00	0	29. Not-Trans and anti-PSF-A546_Pos010_S001	00-Dr8S8eDbfCB6ADsQ6rwMJ7
192.196	33.5714	2002.08	um	Nucleus	Nucleus Center of Homogeneous Mass	0.000	1.000	337	100000337	100000012	Not-Trans anti-PSF-A546 8C-S-PSF V2.00	0	29. Not-Trans and anti-PSF-A546_Pos010_S001	00-Dr8S8eDbfCB6ADsQ6rwMJ7
129.996	36.0708	2001.74	um	Nucleus	Nucleus Center of Homogeneous Mass	0.000	1.000	338	100000338	100000013	Not-Trans anti-PSF-A546 8C-S-PSF V2.00	0	29. Not-Trans and anti-PSF-A546_Pos010_S001	00-Dr8S8eDbfCB6ADsQ6rwMJ7
3.09453	60.0892	2002	um	Nucleus	Nucleus Center of Homogeneous Mass	0.000	1.000	339	100000339	100000014	Not-Trans anti-PSF-A546 8C-S-PSF V2.00	0	29. Not-Trans and anti-PSF-A546_Pos010_S001	00-Dr8S8eDbfCB6ADsQ6rwMJ7
193.007	77.3955	2001.84	um	Nucleus	Nucleus Center of Homogeneous Mass	0.000	1.000	340	100000340	100000015	Not-Trans anti-PSF-A546 8C-S-PSF V2.00	0	29. Not-Trans and anti-PSF-A546_Pos010_S001	00-Dr8S8eDbfCB6ADsQ6rwMJ7
170.963	80.8692	2001.63	um	Nucleus	Nucleus Center of Homogeneous Mass	0.000	1.000	341	100000341	100000016	Not-Trans anti-PSF-A546 8C-S-PSF V2.00	0	29. Not-Trans and anti-PSF-A546_Pos010_S001	00-Dr8S8eDbfCB6ADsQ6rwMJ7
230.832	82.3078	2002.04	um	Nucleus	Nucleus Center of Homogeneous Mass	0.000	1.000	342	100000342	100000017	Not-Trans anti-PSF-A546 8C-S-PSF V2.00	0	29. Not-Trans and anti-PSF-A546_Pos010_S001	00-Dr8S8eDbfCB6ADsQ6rwMJ7
56.6728	91.4443	2001.61	um	Nucleus	Nucleus Center of Homogeneous Mass	0.000	1.000	343	100000343	100000018	Not-Trans anti-PSF-A546 8C-S-PSF V2.00	0	29. Not-Trans and anti-PSF-A546_Pos010_S001	00-Dr8S8eDbfCB6ADsQ6rwMJ7
208.957	97.403	2001.84	um	Nucleus	Nucleus Center of Homogeneous Mass	0.000	1.000	344	100000344	100000019	Not-Trans anti-PSF-A546 8C-S-PSF V2.00	0	29. Not-Trans and anti-PSF-A546_Pos010_S001	00-Dr8S8eDbfCB6ADsQ6rwMJ7
177.981	112.274	2001.74	um	Nucleus	Nucleus Center of Homogeneous Mass	0.000	1.000	345	100000345	100000020	Not-Trans anti-PSF-A546 8C-S-PSF V2.00	0	29. Not-Trans and anti-PSF-A546_Pos010_S001	00-Dr8S8eDbfCB6ADsQ6rwMJ7
203.809	113.577	2001.93	um	Nucleus	Nucleus Center of Homogeneous Mass	0.000	1.000	346	100000346	100000021	Not-Trans anti-PSF-A546 8C-S-PSF V2.00	0	29. Not-Trans and anti-PSF-A546_Pos010_S001	00-Dr8S8eDbfCB6ADsQ6rwMJ7
220.684	119.615	2001.83	um	Nucleus	Nucleus Center of Homogeneous Mass	0.000	1.000	347	100000347	100000022	Not-Trans anti-PSF-A546 8C-S-PSF V2.00	0	29. Not-Trans and anti-PSF-A546_Pos010_S001	00-Dr8S8eDbfCB6ADsQ6rwMJ7
91.7668	124.254	2001.43	um	Nucleus	Nucleus Center of Homogeneous Mass	0.000	1.000	348	100000348	100000023	Not-Trans anti-PSF-A546 8C-S-PSF V2.00	0	29. Not-Trans and anti-PSF-A546_Pos010_S001	00-Dr8S8eDbfCB6ADsQ6rwMJ7
49.6911	127.497	2001.74	um	Nucleus	Nucleus Center of Homogeneous Mass	0.000	1.000	349	100000349	100000024	Not-Trans anti-PSF-A546 8C-S-PSF V2.00	0	29. Not-Trans and anti-PSF-A546_Pos010_S001	00-Dr8S8eDbfCB6ADsQ6rwMJ7
186.976	136.981	2001.94	um	Nucleus	Nucleus Center of Homogeneous Mass	0.000	1.000	350	100000350	100000025	Not-Trans anti-PSF-A546 8C-S-PSF V2.00	0	29. Not-Trans and anti-PSF-A546_Pos010_S001	00-Dr8S8eDbfCB6ADsQ6rwMJ7
237.486	134.86	2002.11	um	Nucleus	Nucleus Center of Homogeneous Mass	0.000	1.000	351	100000351	100000026	Not-Trans anti-PSF-A546 8C-S-PSF V2.00	0	29. Not-Trans and anti-PSF-A546_Pos010_S001	00-Dr8S8eDbfCB6ADsQ6rwMJ7
56.5302	145.317	2001.78	um	Nucleus	Nucleus Center of Homogeneous Mass	0.000	1.000	352	100000352	100000027	Not-Trans anti-PSF-A546 8C-S-PSF V2.00	0	29. Not-Trans and anti-PSF-A546_Pos010_S001	00-Dr8S8eDbfCB6ADsQ6rwMJ7
178.459	148.075	2002.02	um	Nucleus	Nucleus Center of Homogeneous Mass	0.000	1.000	353	100000353	100000028	Not-Trans anti-PSF-A546 8C-S-PSF V2.00	0	29. Not-Trans and anti-PSF-A546_Pos010_S001	00-Dr8S8eDbfCB6ADsQ6rwMJ7
215.187	153.381	2001.85	um	Nucleus	Nucleus Center of Homogeneous Mass	0.000	1.000	354	100000354	100000029	Not-Trans anti-PSF-A546 8C-S-PSF V2.00	0	29. Not-Trans and anti-PSF-A546_Pos010_S001	00-Dr8S8eDbfCB6ADsQ6rwMJ7
89.4343	162.533	2001.43	um	Nucleus	Nucleus Center of Homogeneous Mass	0.000	1.000	355	100000355	100000030	Not-Trans anti-PSF-A546 8C-S-PSF V2.00	0	29. Not-Trans and anti-PSF-A546_Pos010_S001	00-Dr8S8eDbfCB6ADsQ6rwMJ7
109.214	172.618	2001.54	um	Nucleus	Nucleus Center of Homogeneous Mass	0.000	1.000	356	100000356	100000031	Not-Trans anti-PSF-A546 8C-S-PSF V2.00	0	29. Not-Trans and anti-PSF-A546_Pos010_S001	00-Dr8S8eDbfCB6ADsQ6rwMJ7
220.32	168.08	2001.83	um	Nucleus	Nucleus Center of Homogeneous Mass	0.000	1.000	357	100000357	100000032	Not-Trans anti-PSF-A546 8C-S-PSF V2.00	0	29. Not-Trans and anti-PSF-A546_Pos010_S001	00-Dr8S8eDbfCB6ADsQ6rwMJ7
243.815	172.879	2002.06	um	Nucleus	Nucleus Center of Homogeneous Mass	0.000	1.000	358	100000358	100000033	Not-Trans anti-PSF-A546 8C-S-PSF V2.00	0	29. Not-Trans and anti-PSF-A546_Pos010_S001	00-Dr8S8eDbfCB6ADsQ6rwMJ7
152.135	177.391	2001.66	um	Nucleus	Nucleus Center of Homogeneous Mass	0.000	1.000	359	100000359	100000034	Not-Trans anti-PSF-A546 8C-S-PSF V2.00	0	29. Not-Trans and anti-PSF-A546_Pos010_S001	00-Dr8S8eDbfCB6ADsQ6rwMJ7
24.1007	169.761	2001.75	um	Nucleus	Nucleus Center of Homogeneous Mass	0.000	1.000	360	100000360	100000035	Not-Trans anti-PSF-A546 8C-S-PSF V2.00	0	29. Not-Trans and anti-PSF-A546_Pos010_S001	00-Dr8S8eDbfCB6ADsQ6rwMJ7
193.239	179.653	2001.71	um	Nucleus	Nucleus Center of Homogeneous Mass	0.000	1.000	361	100000361	100000036	Not-Trans anti-PSF-A546 8C-S-PSF V2.00	0	29. Not-Trans and anti-PSF-A546_Pos010_S001	00-Dr8S8eDbfCB6ADsQ6rwMJ7
176.241	184.459	2001.77	um	Nucleus	Nucleus Center of Homogeneous Mass	0.000	1.000	362	100000362	100000037	Not-Trans anti-PSF-A546 8C-S-PSF V2.00	0	29. Not-Trans and anti-PSF-A546_Pos010_S001	00-Dr8S8eDbfCB6ADsQ6rwMJ7
72.5985	191.941	2001.54	um	Nucleus	Nucleus Center of Homogeneous Mass	0.000	1.000	363	100000363	100000038	Not-Trans anti-PSF-A546 8C-S-PSF V2.00	0	29. Not-Trans and anti-PSF-A546_Pos010_S001	00-Dr8S8eDbfCB6ADsQ6rwMJ7
43.5038	213.917	2002.51	um	Nucleus	Nucleus Center of Homogeneous Mass	0.000	1.000	364	100000364	100000039	Not-Trans anti-PSF-A546 8C-S-PSF V2.00	0	29. Not-Trans and anti-PSF-A546_Pos010_S001	00-Dr8S8eDbfCB6ADsQ6rwMJ7
107.006	220.989	2001.66	um	Nucleus	Nucleus Center of Homogeneous Mass	0.000	1.000	365	100000365	100000040	Not-Trans anti-PSF-A546 8C-S-PSF V2.00	0	29. Not-Trans and anti-PSF-A546_Pos010_S001	00-Dr8S8eDbfCB6ADsQ6rwMJ7
187.848	217.864	2001.74	um	Nucleus	Nucleus Center of Homogeneous Mass	0.000	1.000	366	100000366	100000041	Not-Trans anti-PSF-A546 8C-S-PSF V2.00	0	29. Not-Trans and anti-PSF-A546_Pos010_S001	00-Dr8S8eDbfCB6ADsQ6rwMJ7
16.7603	240.999	2003.1	um	Nucleus	Nucleus Center of Homogeneous Mass	0.000	1.000	367	100000367	100000042	Not-Trans anti-PSF-A546 8C-S-PSF V2.00	0	29. Not-Trans and anti-PSF-A546_Pos010_S001	00-Dr8S8eDbfCB6ADsQ6rwMJ7
166.531	8.69562	2002.16	um	Nucleus	Nucleus Center of Homogeneous Mass	0.000	1.000	368	100000368	100000043	Not-Trans anti-PSF-A546 8C-S-PSF V2.00	0	29. Not-Trans and anti-PSF-A546_Pos010_S001	00-Dr8S8eDbfCB6ADsQ6rwMJ7
3.01682	17.3182	2002.4	um	Nucleus	Nucleus Center of Homogeneous Mass	0.000	1.000	369	100000369	100000044	Not-Trans anti-PSF-A546 8C-S-PSF V2.00	0	29. Not-Trans and anti-PSF-A546_Pos010_S001	00-Dr8S8eDbfCB6ADsQ6rwMJ7
19.8933	14.3462	2001.94	um	Nucleus	Nucleus Center of Homogeneous Mass	0.000	1.000	370	100000370	100000045	Not-Trans anti-PSF-A546 8C-S-PSF V2.00	0	29. Not-Trans and anti-PSF-A546_Pos010_S001	00-Dr8S8eDbfCB6ADsQ6rwMJ7
216.137	23.3574	2002.12	um	Nucleus	Nucleus Center of Homogeneous Mass	0.000	1.000	371	100000371	100000046	Not-Trans anti-PSF-A546 8C-S-PSF V2.00	0	29. Not-Trans and anti-PSF-A546_Pos010_S001	00-Dr8S8eDbfCB6ADsQ6rwMJ7
44.8737	28.0722	2001.84	um	Nucleus	Nucleus Center of Homogeneous Mass	0.000	1.000	372	100000372	100000047	Not-Trans anti-PSF-A546 8C-S-PSF V2.00	0	29. Not-Trans and anti-PSF-A546_Pos010_S001	00-Dr8S8eDbfCB6ADsQ6rwMJ7
232.344	46.1437	2001.98	um	Nucleus	Nucleus Center of Homogeneous Mass	0.000	1.000	373	100000373	100000048	Not-Trans anti-PSF-A546 8C-S-PSF V2.00	0	29. Not-Trans and anti-PSF-A546_Pos010_S001	00-Dr8S8eDbfCB6ADsQ6rwMJ7
189.965	49.5153	2001.78	um	Nucleus	Nucleus Center of Homogeneous Mass	0.000	1.000	374	100000374	100000049	Not-Trans anti-PSF-A546 8C-S-PSF V2.00	0	29. Not-Trans and anti-PSF-A546_Pos010_S001	00-Dr8S8eDbfCB6ADsQ6rwMJ7
19.8184	62.9597	2003.33	um	Nucleus	Nucleus Center of Homogeneous Mass	0.000	1.000	375	100000375	100000050	Not-Trans anti-PSF-A546 8C-S-PSF V2.00	0	29. Not-Trans and anti-PSF-A546_Pos010_S001	00-Dr8S8eDbfCB6ADsQ6rwMJ7
4.41853	83.4384	2001.83	um	Nucleus	Nucleus Center of Homogeneous Mass	0.000	1.000	376	100000376	100000051	Not-Trans anti-PSF-A546 8C-S-PSF V2.00	0	29. Not-Trans and anti-PSF-A546_Pos010_S001	00-Dr8S8eDbfCB6ADsQ6rwMJ7
10.6892	168.229	2001.78	um	Nucleus	Nucleus Center of Homogeneous Mass	0.000	1.000	377	100000377	100000052	Not-Trans anti-PSF-A546 8C-S-PSF V2.00	0	29. Not-Trans and anti-PSF-A546_Pos010_S001	00-Dr8S8eDbfCB6ADsQ6rwMJ7
138.752	216.894	2001.47	um	Nucleus	Nucleus Center of Homogeneous Mass	0.000	1.000	378	100000378	100000053	Not-Trans anti-PSF-A546 8C-S-PSF V2.00	0	29. Not-Trans and anti-PSF-A546_Pos010_S001	00-Dr8S8eDbfCB6ADsQ6rwMJ7
5.0272	234.835	2001.95	um	Nucleus	Nucleus Center of Homogeneous Mass	0.000	1.000	379	100000379	100000054	Not-Trans anti-PSF-A546 8C-S-PSF V2.00	0	29. Not-Trans and anti-PSF-A546_Pos010_S001	00-Dr8S8eDbfCB6ADsQ6rwMJ7
38.3333	73.0559	2003.93	um	Nucleus	Nucleus Center of Homogeneous Mass	0.000	1.000	380	100000380	100000055	Not-Trans anti-PSF-A546 8C-S-PSF V2.00	0	29. Not-Trans and anti-PSF-A546_Pos010_S001	00-Dr8S8eDbfCB6ADsQ6rwMJ7
63.9921	69.5603	2004.5	um	Nucleus	Nucleus Center of Homogeneous Mass	0.000	1.000	381	100000381	100000056	Not-Trans anti-PSF-A546 8C-S-PSF V2.00	0	29. Not-Trans and anti-PSF-A546_Pos010_S001	00-Dr8S8eDbfCB6ADsQ6rwMJ7
88.0926	17.4479	2001.87	um	Nucleus	Nucleus Center of Homogeneous Mass	0.000	1.000	382	100000382	100000057	Not-Trans anti-PSF-A546 8C-S-PSF V2.00	0	29. Not-Trans and anti-PSF-A546_Pos010_S001	00-Dr8S8eDbfCB6ADsQ6rwMJ7
63.8449	46.2919	2001.65	um	Nucleus	Nucleus Center of Homogeneous Mass	0.000	1.000	383	100000383	100000058	Not-Trans anti-PSF-A546 8C-S-PSF V2.00	0	29. Not-Trans and anti-PSF-A546_Pos010_S001	00-Dr8S8eDbfCB6ADsQ6rwMJ7
48.6287	48.8795	2003.69	um	Nucleus	Nucleus Center of Homogeneous Mass	0.000	1.000	384	100000384	100000059	Not-Trans anti-PSF-A546 8C-S-PSF V2.00	0	29. Not-Trans and anti-PSF-A546_Pos010_S001	00-Dr8S8eDbfCB6ADsQ6rwMJ7
86.9559	32.3241	2004.35	um	Nucleus	Nucleus Center of Homogeneous Mass	0.000	1.000	385	100000385	100000060	Not-Trans anti-PSF-A546 8C-S-PSF V2.00	0	29. Not-Trans and anti-PSF-A546_Pos010_S001	00-Dr8S8eDbfCB6ADsQ6rwMJ7
76.8625	78.9553	2001.75	um	Nucleus	Nucleus Center of Homogeneous Mass	0.000	1.000	386	100000386	100000000	Not-Trans anti-PSF-A546 8C-S-PSF V2.00	0	29. Not-Trans and anti-PSF-A546_Pos011_S001	00-7BSBLm9h8aTGTRHxF4CTvf
163.17	32.3895	2001.65	um	Nucleus	Nucleus Center of Homogeneous Mass	0.000	1.000	387	100000387	100000001	Not-Trans anti-PSF-A546 8C-S-PSF V2.00	0	29. Not-Trans and anti-PSF-A546_Pos011_S001	00-7BSBLm9h8aTGTRHxF4CTvf
189.766	36.949	2001.67	um	Nucleus	Nucleus Center of Homogeneous Mass	0.000	1.000	388	100000388	100000002	Not-Trans anti-PSF-A546 8C-S-PSF V2.00	0	29. Not-Trans and anti-PSF-A546_Pos011_S001	00-7BSBLm9h8aTGTRHxF4CTvf
49.6227	56.2757	2001.7	um	Nucleus	Nucleus Center of Homogeneous Mass	0.000	1.000	389	100000389	100000003	Not-Trans anti-PSF-A546 8C-S-PSF V2.00	0	29. Not-Trans and anti-PSF-A546_Pos011_S001	00-7BSBLm9h8aTGTRHxF4CTvf
63.5514	72.945	2001.65	um	Nucleus	Nucleus Center of Homogeneous Mass	0.000	1.000	390	100000390	100000004	Not-Trans anti-PSF-A546 8C-S-PSF V2.00	0	29. Not-Trans and anti-PSF-A546_Pos011_S001	00-7BSBLm9h8aTGTRHxF4CTvf
45.4099	78.5685	2001.6	um	Nucleus	Nucleus Center of Homogeneous Mass	0.000	1.000	391	100000391	100000005	Not-Trans anti-PSF-A546 8C-S-PSF V2.00	0	29. Not-Trans and anti-PSF-A546_Pos011_S001	00-7BSBLm9h8aTGTRHxF4CTvf
115.963	82.1045	2001.66	um	Nucleus	Nucleus Center of Homogeneous Mass	0.000	1.000	392	100000392	100000006	Not-Trans anti-PSF-A546 8C-S-PSF V2.00	0	29. Not-Trans and anti-PSF-A546_Pos011_S001	00-7BSBLm9h8aTGTRHxF4CTvf
18.3495	89.5195	2001.83	um	Nucleus	Nucleus Center of Homogeneous Mass	0.000	1.000	393	100000393	100000007	Not-Trans anti-PSF-A546 8C-S-PSF V2.00	0	29. Not-Trans and anti-PSF-A546_Pos011_S001	00-7BSBLm9h8aTGTRHxF4CTvf
63.8337	98.0935	2001.66	um	Nucleus	Nucleus Center of Homogeneous Mass	0.000	1.000	394	100000394	100000008	Not-Trans anti-PSF-A546 8C-S-PSF V2.00	0	29. Not-Trans and anti-PSF-A546_Pos011_S001	00-7BSBLm9h8aTGTRHxF4CTvf
97.9329	102.227	2001.47	um	Nucleus	Nucleus Center of Homogeneous Mass	0.000	1.000	395	100000395	100000009	Not-Trans anti-PSF-A546 8C-S-PSF V2.00	0	29. Not-Trans and anti-PSF-A546_Pos011_S001	00-7BSBLm9h8aTGTRHxF4CTvf
43.7464	115.547	2001.47	um	Nucleus	Nucleus Center of Homogeneous Mass	0.000	1.000	396	100000396	100000010	Not-Trans anti-PSF-A546 8C-S-PSF V2.00	0	29. Not-Trans and anti-PSF-A546_Pos011_S001	00-7BSBLm9h8aTGTRHxF4CTvf
12.0076	129.742	2001.75	um	Nucleus	Nucleus Center of Homogeneous Mass	0.000	1.000	397	100000397	100000011	Not-Trans anti-PSF-A546 8C-S-PSF V2.00	0	29. Not-Trans and anti-PSF-A546_Pos011_S001	00-7BSBLm9h8aTGTRHxF4CTvf
50.8241	134.883	2001.46	um	Nucleus	Nucleus Center of Homogeneous Mass	0.000	1.000	398	100000398	100000012	Not-Trans anti-PSF-A546 8C-S-PSF V2.00	0	29. Not-Trans and anti-PSF-A546_Pos011_S001	00-7BSBLm9h8aTGTRHxF4CTvf
67.6833	140.922	2001.34	um	Nucleus	Nucleus Center of Homogeneous Mass	0.000	1.000	399	100000399	100000013	Not-Trans anti-PSF-A546 8C-S-PSF V2.00	0	29. Not-Trans and anti-PSF-A546_Pos011_S001	00-7BSBLm9h8aTGTRHxF4CTvf
167.32	142.383	2002.13	um	Nucleus	Nucleus Center of Homogeneous Mass	0.000	1.000	400	100000400	100000014	Not-Trans anti-PSF-A546 8C-S-PSF V2.00	0	29. Not-Trans and anti-PSF-A546_Pos011_S001	00-7BSBLm9h8aTGTRHxF4CTvf
212.103	144.584	2001.87	um	Nucleus	Nucleus Center of Homogeneous Mass	0.000	1.000	401	100000401	100000015	Not-Trans anti-PSF-A546 8C-S-PSF V2.00	0	29. Not-Trans and anti-PSF-A546_Pos011_S001	00-7BSBLm9h8aTGTRHxF4CTvf
110.007	150.543	2001.41	um	Nucleus	Nucleus Center of Homogeneous Mass	0.000	1.000	402	100000402	100000016	Not-Trans anti-PSF-A546 8C-S-PSF V2.00	0	29. Not-Trans and anti-PSF-A546_Pos011_S001	00-7BSBLm9h8aTGTRHxF4CTvf
41.4618	154.409	2001.59	um	Nucleus	Nucleus Center of Homogeneous Mass	0.000	1.000	403	100000403	100000017	Not-Trans anti-PSF-A546 8C-S-PSF V2.00	0	29. Not-Trans and anti-PSF-A546_Pos011_S001	00-7BSBLm9h8aTGTRHxF4CTvf
14.6923	159.022	2001.82	um	Nucleus	Nucleus Center of Homogeneous Mass	0.000	1.000	404	100000404	100000018	Not-Trans anti-PSF-A546 8C-S-PSF V2.00	0	29. Not-Trans and anti-PSF-A546_Pos011_S001	00-7BSBLm9h8aTGTRHxF4CTvf
26.6312	169.172	2001.74	um	Nucleus	Nucleus Center of Homogeneous Mass	0.000	1.000	405	100000405	100000019	Not-Trans anti-PSF-A546 8C-S-PSF V2.00	0	29. Not-Trans and anti-PSF-A546_Pos011_S001	00-7BSBLm9h8aTGTRHxF4CTvf
201.777	174.119	2001.87	um	Nucleus	Nucleus Center of Homogeneous Mass	0.000	1.000	406	100000406	100000020	Not-Trans anti-PSF-A546 8C-S-PSF V2.00	0	29. Not-Trans and anti-PSF-A546_Pos011_S001	00-7BSBLm9h8aTGTRHxF4CTvf
78.2577	176.349	2001.31	um	Nucleus	Nucleus Center of Homogeneous Mass	0.000	1.000	407	100000407	100000021	Not-Trans anti-PSF-A546 8C-S-PSF V2.00	0	29. Not-Trans and anti-PSF-A546_Pos011_S001	00-7BSBLm9h8aTGTRHxF4CTvf
60.0073	181.041	2001.33	um	Nucleus	Nucleus Center of Homogeneous Mass	0.000	1.000	408	100000408	100000022	Not-Trans anti-PSF-A546 8C-S-PSF V2.00	0	29. Not-Trans and anti-PSF-A546_Pos011_S001	00-7BSBLm9h8aTGTRHxF4CTvf
239.828	15.4327	2002.44	um	Nucleus	Nucleus Center of Homogeneous Mass	0.000	1.000	409	100000409	100000023	Not-Trans anti-PSF-A546 8C-S-PSF V2.00	0	29. Not-Trans and anti-PSF-A546_Pos011_S001	00-7BSBLm9h8aTGTRHxF4CTvf
15.148	10.5018	2001.61	um	Nucleus	Nucleus Center of Homogeneous Mass	0.000	1.000	410	100000410	100000024	Not-Trans anti-PSF-A546 8C-S-PSF V2.00	0	29. Not-Trans and anti-PSF-A546_Pos011_S001	00-7BSBLm9h8aTGTRHxF4CTvf
180.307	14.9346	2001.66	um	Nucleus	Nucleus Center of Homogeneous Mass	0.000	1.000	411	100000411	100000025	Not-Trans anti-PSF-A546 8C-S-PSF V2.00	0	29. Not-Trans and anti-PSF-A546_Pos011_S001	00-7BSBLm9h8aTGTRHxF4CTvf
208.725	28.1288	2001.59	um	Nucleus	Nucleus Center of Homogeneous Mass	0.000	1.000	412	100000412	100000026	Not-Trans anti-PSF-A546 8C-S-PSF V2.00	0	29. Not-Trans and anti-PSF-A546_Pos011_S001	00-7BSBLm9h8aTGTRHxF4CTvf
241.519	33.7774	2002.05	um	Nucleus	Nucleus Center of Homogeneous Mass	0.000	1.000	413	100000413	100000027	Not-Trans anti-PSF-A546 8C-S-PSF V2.00	0	29. Not-Trans and anti-PSF-A546_Pos011_S001	00-7BSBLm9h8aTGTRHxF4CTvf
21.7791	47.7003	2001.5	um	Nucleus	Nucleus Center of Homogeneous Mass	0.000	1.000	414	100000414	100000028	Not-Trans anti-PSF-A546 8C-S-PSF V2.00	0	29. Not-Trans and anti-PSF-A546_Pos011_S001	00-7BSBLm9h8aTGTRHxF4CTvf
241.901	80.1842	2001.55	um	Nucleus	Nucleus Center of Homogeneous Mass	0.000	1.000	415	100000415	100000029	Not-Trans anti-PSF-A546 8C-S-PSF V2.00	0	29. Not-Trans and anti-PSF-A546_Pos011_S001	00-7BSBLm9h8aTGTRHxF4CTvf
20.1777	107.419	2001.66	um	Nucleus	Nucleus Center of Homogeneous Mass	0.000	1.000	416	100000416	100000030	Not-Trans anti-PSF-A546 8C-S-PSF V2.00	0	29. Not-Trans and anti-PSF-A546_Pos011_S001	00-7BSBLm9h8aTGTRHxF4CTvf
223.223	205.782	2001.27	um	Nucleus	Nucleus Center of Homogeneous Mass	0.000	1.000	417	100000417	100000031	Not-Trans anti-PSF-A546 8C-S-PSF V2.00	0	29. Not-Trans and anti-PSF-A546_Pos011_S001	00-7BSBLm9h8aTGTRHxF4CTvf
194.06	141.926	2003.84	um	Nucleus	Nucleus Center of Homogeneous Mass	0.000	1.000	418	100000418	100000032	Not-Trans anti-PSF-A546 8C-S-PSF V2.00	0	29. Not-Trans and anti-PSF-A546_Pos011_S001	00-7BSBLm9h8aTGTRHxF4CTvf
209.581	62.2215	2004.12	um	Nucleus	Nucleus Center of Homogeneous Mass	0.000	1.000	419	100000419	100000033	Not-Trans anti-PSF-A546 8C-S-PSF V2.00	0	29. Not-Trans and anti-PSF-A546_Pos011_S001	00-7BSBLm9h8aTGTRHxF4CTvf
184.379	121.932	2004.4	um	Nucleus	Nucleus Center of Homogeneous Mass	0.000	1.000	420	100000420	100000034	Not-Trans anti-PSF-A546 8C-S-PSF V2.00	0	29. Not-Trans and anti-PSF-A546_Pos011_S001	00-7BSBLm9h8aTGTRHxF4CTvf
240.989	57.3275	2001.71	um	Nucleus	Nucleus Center of Homogeneous Mass	0.000	1.000	421	100000421	100000035	Not-Trans anti-PSF-A546 8C-S-PSF V2.00	0	29. Not-Trans and anti-PSF-A546_Pos011_S001	00-7BSBLm9h8aTGTRHxF4CTvf
231.63	54.6744	2003.93	um	Nucleus	Nucleus Center of Homogeneous Mass	0.000	1.000	422	100000422	100000036	Not-Trans anti-PSF-A546 8C-S-PSF V2.00	0	29. Not-Trans and anti-PSF-A546_Pos011_S001	00-7BSBLm9h8aTGTRHxF4CTvf
141.647	120.309	2002.53	um	Nucleus	Nucleus Center of Homogeneous Mass	0.000	1.000	423	100000423	100000000	Not-Trans anti-PSF-A546 8C-S-PSF V2.00	0	29. Not-Trans and anti-PSF-A546_Pos012_S001	00-DoUqkrEaMuuGVN4nqeKoKM
158.116	132.516	2001.5	um	Nucleus	Nucleus Center of Homogeneous Mass	0.000	1.000	424	100000424	100000001	Not-Trans anti-PSF-A546 8C-S-PSF V2.00	0	29. Not-Trans and anti-PSF-A546_Pos012_S001	00-DoUqkrEaMuuGVN4nqeKoKM
139.27	143.752	2001.39	um	Nucleus	Nucleus Center of Homogeneous Mass	0.000	1.000	425	100000425	100000002	Not-Trans anti-PSF-A546 8C-S-PSF V2.00	0	29. Not-Trans and anti-PSF-A546_Pos012_S001	00-DoUqkrEaMuuGVN4nqeKoKM
80.8661	28.0771	2001.98	um	Nucleus	Nucleus Center of Homogeneous Mass	0.000	1.000	426	100000426	100000003	Not-Trans anti-PSF-A546 8C-S-PSF V2.00	0	29. Not-Trans and anti-PSF-A546_Pos012_S001	00-DoUqkrEaMuuGVN4nqeKoKM
164.864	72.0933	2001.23	um	Nucleus	Nucleus Center of Homogeneous Mass	0.000	1.000	427	100000427	100000004	Not-Trans anti-PSF-A546 8C-S-PSF V2.00	0	29. Not-Trans and anti-PSF-A546_Pos012_S001	00-DoUqkrEaMuuGVN4nqeKoKM
188.239	77.1483	2001.26	um	Nucleus	Nucleus Center of Homogeneous Mass	0.000	1.000	428	100000428	100000005	Not-Trans anti-PSF-A546 8C-S-PSF V2.00	0	29. Not-Trans and anti-PSF-A546_Pos012_S001	00-DoUqkrEaMuuGVN4nqeKoKM
163.692	88.9135	2001.34	um	Nucleus	Nucleus Center of Homogeneous Mass	0.000	1.000	429	100000429	100000006	Not-Trans anti-PSF-A546 8C-S-PSF V2.00	0	29. Not-Trans and anti-PSF-A546_Pos012_S001	00-DoUqkrEaMuuGVN4nqeKoKM
148.168	97.9901	2001.54	um	Nucleus	Nucleus Center of Homogeneous Mass	0.000	1.000	430	100000430	100000007	Not-Trans anti-PSF-A546 8C-S-PSF V2.00	0	29. Not-Trans and anti-PSF-A546_Pos012_S001	00-DoUqkrEaMuuGVN4nqeKoKM
204.6	97.5242	2001.47	um	Nucleus	Nucleus Center of Homogeneous Mass	0.000	1.000	431	100000431	100000008	Not-Trans anti-PSF-A546 8C-S-PSF V2.00	0	29. Not-Trans and anti-PSF-A546_Pos012_S001	00-DoUqkrEaMuuGVN4nqeKoKM
174.862	96.773	2001.32	um	Nucleus	Nucleus Center of Homogeneous Mass	0.000	1.000	432	100000432	100000009	Not-Trans anti-PSF-A546 8C-S-PSF V2.00	0	29. Not-Trans and anti-PSF-A546_Pos012_S001	00-DoUqkrEaMuuGVN4nqeKoKM
188.706	108.032	2001.4	um	Nucleus	Nucleus Center of Homogeneous Mass	0.000	1.000	433	100000433	100000010	Not-Trans anti-PSF-A546 8C-S-PSF V2.00	0	29. Not-Trans and anti-PSF-A546_Pos012_S001	00-DoUqkrEaMuuGVN4nqeKoKM
163.413	115.872	2001.3	um	Nucleus	Nucleus Center of Homogeneous Mass	0.000	1.000	434	100000434	100000011	Not-Trans anti-PSF-A546 8C-S-PSF V2.00	0	29. Not-Trans and anti-PSF-A546_Pos012_S001	00-DoUqkrEaMuuGVN4nqeKoKM
205.073	119.717	2001.24	um	Nucleus	Nucleus Center of Homogeneous Mass	0.000	1.000	435	100000435	100000012	Not-Trans anti-PSF-A546 8C-S-PSF V2.00	0	29. Not-Trans and anti-PSF-A546_Pos012_S001	00-DoUqkrEaMuuGVN4nqeKoKM
181.054	127.24	2001.53	um	Nucleus	Nucleus Center of Homogeneous Mass	0.000	1.000	436	100000436	100000013	Not-Trans anti-PSF-A546 8C-S-PSF V2.00	0	29. Not-Trans and anti-PSF-A546_Pos012_S001	00-DoUqkrEaMuuGVN4nqeKoKM
192.864	134.008	2001.55	um	Nucleus	Nucleus Center of Homogeneous Mass	0.000	1.000	437	100000437	100000014	Not-Trans anti-PSF-A546 8C-S-PSF V2.00	0	29. Not-Trans and anti-PSF-A546_Pos012_S001	00-DoUqkrEaMuuGVN4nqeKoKM
227.226	137.76	2001.82	um	Nucleus	Nucleus Center of Homogeneous Mass	0.000	1.000	438	100000438	100000015	Not-Trans anti-PSF-A546 8C-S-PSF V2.00	0	29. Not-Trans and anti-PSF-A546_Pos012_S001	00-DoUqkrEaMuuGVN4nqeKoKM
179	141.299	2001.62	um	Nucleus	Nucleus Center of Homogeneous Mass	0.000	1.000	439	100000439	100000016	Not-Trans anti-PSF-A546 8C-S-PSF V2.00	0	29. Not-Trans and anti-PSF-A546_Pos012_S001	00-DoUqkrEaMuuGVN4nqeKoKM
159.044	153.519	2001.38	um	Nucleus	Nucleus Center of Homogeneous Mass	0.000	1.000	440	100000440	100000017	Not-Trans anti-PSF-A546 8C-S-PSF V2.00	0	29. Not-Trans and anti-PSF-A546_Pos012_S001	00-DoUqkrEaMuuGVN4nqeKoKM
176.405	160.621	2001.67	um	Nucleus	Nucleus Center of Homogeneous Mass	0.000	1.000	441	100000441	100000018	Not-Trans anti-PSF-A546 8C-S-PSF V2.00	0	29. Not-Trans and anti-PSF-A546_Pos012_S001	00-DoUqkrEaMuuGVN4nqeKoKM
191.049	159.735	2001.57	um	Nucleus	Nucleus Center of Homogeneous Mass	0.000	1.000	442	100000442	100000019	Not-Trans anti-PSF-A546 8C-S-PSF V2.00	0	29. Not-Trans and anti-PSF-A546_Pos012_S001	00-DoUqkrEaMuuGVN4nqeKoKM
204.533	162.746	2001.55	um	Nucleus	Nucleus Center of Homogeneous Mass	0.000	1.000	443	100000443	100000020	Not-Trans anti-PSF-A546 8C-S-PSF V2.00	0	29. Not-Trans and anti-PSF-A546_Pos012_S001	00-DoUqkrEaMuuGVN4nqeKoKM
155.748	170.574	2001.31	um	Nucleus	Nucleus Center of Homogeneous Mass	0.000	1.000	444	100000444	100000021	Not-Trans anti-PSF-A546 8C-S-PSF V2.00	0	29. Not-Trans and anti-PSF-A546_Pos012_S001	00-DoUqkrEaMuuGVN4nqeKoKM
170.174	174.37	2001.38	um	Nucleus	Nucleus Center of Homogeneous Mass	0.000	1.000	445	100000445	100000022	Not-Trans anti-PSF-A546 8C-S-PSF V2.00	0	29. Not-Trans and anti-PSF-A546_Pos012_S001	00-DoUqkrEaMuuGVN4nqeKoKM
11.3249	183.203	2001.63	um	Nucleus	Nucleus Center of Homogeneous Mass	0.000	1.000	446	100000446	100000023	Not-Trans anti-PSF-A546 8C-S-PSF V2.00	0	29. Not-Trans and anti-PSF-A546_Pos012_S001	00-DoUqkrEaMuuGVN4nqeKoKM
206.269	181.334	2001.53	um	Nucleus	Nucleus Center of Homogeneous Mass	0.000	1.000	447	100000447	100000024	Not-Trans anti-PSF-A546 8C-S-PSF V2.00	0	29. Not-Trans and anti-PSF-A546_Pos012_S001	00-DoUqkrEaMuuGVN4nqeKoKM
157.753	187.214	2001.23	um	Nucleus	Nucleus Center of Homogeneous Mass	0.000	1.000	448	100000448	100000025	Not-Trans anti-PSF-A546 8C-S-PSF V2.00	0	29. Not-Trans and anti-PSF-A546_Pos012_S001	00-DoUqkrEaMuuGVN4nqeKoKM
190.598	187.184	2001.43	um	Nucleus	Nucleus Center of Homogeneous Mass	0.000	1.000	449	100000449	100000026	Not-Trans anti-PSF-A546 8C-S-PSF V2.00	0	29. Not-Trans and anti-PSF-A546_Pos012_S001	00-DoUqkrEaMuuGVN4nqeKoKM
26.9985	191.09	2001.57	um	Nucleus	Nucleus Center of Homogeneous Mass	0.000	1.000	450	100000450	100000027	Not-Trans anti-PSF-A546 8C-S-PSF V2.00	0	29. Not-Trans and anti-PSF-A546_Pos012_S001	00-DoUqkrEaMuuGVN4nqeKoKM
173.278	192.784	2001.47	um	Nucleus	Nucleus Center of Homogeneous Mass	0.000	1.000	451	100000451	100000028	Not-Trans anti-PSF-A546 8C-S-PSF V2.00	0	29. Not-Trans and anti-PSF-A546_Pos012_S001	00-DoUqkrEaMuuGVN4nqeKoKM
56.9064	197.599	2001.37	um	Nucleus	Nucleus Center of Homogeneous Mass	0.000	1.000	452	100000452	100000029	Not-Trans anti-PSF-A546 8C-S-PSF V2.00	0	29. Not-Trans and anti-PSF-A546_Pos012_S001	00-DoUqkrEaMuuGVN4nqeKoKM
22.6198	207.045	2001.36	um	Nucleus	Nucleus Center of Homogeneous Mass	0.000	1.000	453	100000453	100000030	Not-Trans anti-PSF-A546 8C-S-PSF V2.00	0	29. Not-Trans and anti-PSF-A546_Pos012_S001	00-DoUqkrEaMuuGVN4nqeKoKM
159.988	210.494	2001.21	um	Nucleus	Nucleus Center of Homogeneous Mass	0.000	1.000	454	100000454	100000031	Not-Trans anti-PSF-A546 8C-S-PSF V2.00	0	29. Not-Trans and anti-PSF-A546_Pos012_S001	00-DoUqkrEaMuuGVN4nqeKoKM
183.012	213.793	2001.39	um	Nucleus	Nucleus Center of Homogeneous Mass	0.000	1.000	455	100000455	100000032	Not-Trans anti-PSF-A546 8C-S-PSF V2.00	0	29. Not-Trans and anti-PSF-A546_Pos012_S001	00-DoUqkrEaMuuGVN4nqeKoKM
206.725	204.168	2001.29	um	Nucleus	Nucleus Center of Homogeneous Mass	0.000	1.000	456	100000456	100000033	Not-Trans anti-PSF-A546 8C-S-PSF V2.00	0	29. Not-Trans and anti-PSF-A546_Pos012_S001	00-DoUqkrEaMuuGVN4nqeKoKM
56.4711	211.406	2001.35	um	Nucleus	Nucleus Center of Homogeneous Mass	0.000	1.000	457	100000457	100000034	Not-Trans anti-PSF-A546 8C-S-PSF V2.00	0	29. Not-Trans and anti-PSF-A546_Pos012_S001	00-DoUqkrEaMuuGVN4nqeKoKM
35.2216	219.977	2001.38	um	Nucleus	Nucleus Center of Homogeneous Mass	0.000	1.000	458	100000458	100000035	Not-Trans anti-PSF-A546 8C-S-PSF V2.00	0	29. Not-Trans and anti-PSF-A546_Pos012_S001	00-DoUqkrEaMuuGVN4nqeKoKM
77.2938	225.539	2001.61	um	Nucleus	Nucleus Center of Homogeneous Mass	0.000	1.000	459	100000459	100000036	Not-Trans anti-PSF-A546 8C-S-PSF V2.00	0	29. Not-Trans and anti-PSF-A546_Pos012_S001	00-DoUqkrEaMuuGVN4nqeKoKM
161.294	229.343	2001.33	um	Nucleus	Nucleus Center of Homogeneous Mass	0.000	1.000	460	100000460	100000037	Not-Trans anti-PSF-A546 8C-S-PSF V2.00	0	29. Not-Trans and anti-PSF-A546_Pos012_S001	00-DoUqkrEaMuuGVN4nqeKoKM
58.2164	228.027	2001.29	um	Nucleus	Nucleus Center of Homogeneous Mass	0.000	1.000	461	100000461	100000038	Not-Trans anti-PSF-A546 8C-S-PSF V2.00	0	29. Not-Trans and anti-PSF-A546_Pos012_S001	00-DoUqkrEaMuuGVN4nqeKoKM
13.5454	238.832	2001.62	um	Nucleus	Nucleus Center of Homogeneous Mass	0.000	1.000	462	100000462	100000039	Not-Trans anti-PSF-A546 8C-S-PSF V2.00	0	29. Not-Trans and anti-PSF-A546_Pos012_S001	00-DoUqkrEaMuuGVN4nqeKoKM
227.63	20.723	2001.6	um	Nucleus	Nucleus Center of Homogeneous Mass	0.000	1.000	463	100000463	100000040	Not-Trans anti-PSF-A546 8C-S-PSF V2.00	0	29. Not-Trans and anti-PSF-A546_Pos012_S001	00-DoUqkrEaMuuGVN4nqeKoKM
242.214	16.9309	2001.52	um	Nucleus	Nucleus Center of Homogeneous Mass	0.000	1.000	464	100000464	100000041	Not-Trans anti-PSF-A546 8C-S-PSF V2.00	0	29. Not-Trans and anti-PSF-A546_Pos012_S001	00-DoUqkrEaMuuGVN4nqeKoKM
211.802	26.8206	2001.38	um	Nucleus	Nucleus Center of Homogeneous Mass	0.000	1.000	465	100000465	100000042	Not-Trans anti-PSF-A546 8C-S-PSF V2.00	0	29. Not-Trans and anti-PSF-A546_Pos012_S001	00-DoUqkrEaMuuGVN4nqeKoKM
192.698	38.5244	2001.2	um	Nucleus	Nucleus Center of Homogeneous Mass	0.000	1.000	466	100000466	100000043	Not-Trans anti-PSF-A546 8C-S-PSF V2.00	0	29. Not-Trans and anti-PSF-A546_Pos012_S001	00-DoUqkrEaMuuGVN4nqeKoKM
215.193	62.1575	2001.48	um	Nucleus	Nucleus Center of Homogeneous Mass	0.000	1.000	467	100000467	100000044	Not-Trans anti-PSF-A546 8C-S-PSF V2.00	0	29. Not-Trans and anti-PSF-A546_Pos012_S001	00-DoUqkrEaMuuGVN4nqeKoKM
227.525	71.7468	2001.4	um	Nucleus	Nucleus Center of Homogeneous Mass	0.000	1.000	468	100000468	100000045	Not-Trans anti-PSF-A546 8C-S-PSF V2.00	0	29. Not-Trans and anti-PSF-A546_Pos012_S001	00-DoUqkrEaMuuGVN4nqeKoKM
234.548	91.5094	2001.29	um	Nucleus	Nucleus Center of Homogeneous Mass	0.000	1.000	469	100000469	100000046	Not-Trans anti-PSF-A546 8C-S-PSF V2.00	0	29. Not-Trans and anti-PSF-A546_Pos012_S001	00-DoUqkrEaMuuGVN4nqeKoKM
243.117	110.462	2001.69	um	Nucleus	Nucleus Center of Homogeneous Mass	0.000	1.000	470	100000470	100000047	Not-Trans anti-PSF-A546 8C-S-PSF V2.00	0	29. Not-Trans and anti-PSF-A546_Pos012_S001	00-DoUqkrEaMuuGVN4nqeKoKM
241.379	130.776	2001.58	um	Nucleus	Nucleus Center of Homogeneous Mass	0.000	1.000	471	100000471	100000048	Not-Trans anti-PSF-A546 8C-S-PSF V2.00	0	29. Not-Trans and anti-PSF-A546_Pos012_S001	00-DoUqkrEaMuuGVN4nqeKoKM
215.526	147.175	2001.25	um	Nucleus	Nucleus Center of Homogeneous Mass	0.000	1.000	472	100000472	100000049	Not-Trans anti-PSF-A546 8C-S-PSF V2.00	0	29. Not-Trans and anti-PSF-A546_Pos012_S001	00-DoUqkrEaMuuGVN4nqeKoKM
241.76	172.198	2001.35	um	Nucleus	Nucleus Center of Homogeneous Mass	0.000	1.000	473	100000473	100000050	Not-Trans anti-PSF-A546 8C-S-PSF V2.00	0	29. Not-Trans and anti-PSF-A546_Pos012_S001	00-DoUqkrEaMuuGVN4nqeKoKM
228.641	176.183	2001.34	um	Nucleus	Nucleus Center of Homogeneous Mass	0.000	1.000	474	100000474	100000051	Not-Trans anti-PSF-A546 8C-S-PSF V2.00	0	29. Not-Trans and anti-PSF-A546_Pos012_S001	00-DoUqkrEaMuuGVN4nqeKoKM
89.812	220.852	2001.13	um	Nucleus	Nucleus Center of Homogeneous Mass	0.000	1.000	475	100000475	100000052	Not-Trans anti-PSF-A546 8C-S-PSF V2.00	0	29. Not-Trans and anti-PSF-A546_Pos012_S001	00-DoUqkrEaMuuGVN4nqeKoKM
198.03	17.0397	2002.68	um	Nucleus	Nucleus Center of Homogeneous Mass	0.000	1.000	476	100000476	100000053	Not-Trans anti-PSF-A546 8C-S-PSF V2.00	0	29. Not-Trans and anti-PSF-A546_Pos012_S001	00-DoUqkrEaMuuGVN4nqeKoKM
241.465	32.1655	2001.45	um	Nucleus	Nucleus Center of Homogeneous Mass	0.000	1.000	477	100000477	100000054	Not-Trans anti-PSF-A546 8C-S-PSF V2.00	0	29. Not-Trans and anti-PSF-A546_Pos012_S001	00-DoUqkrEaMuuGVN4nqeKoKM
56.7406	32.7867	2001.69	um	Nucleus	Nucleus Center of Homogeneous Mass	0.000	1.000	478	100000478	100000055	Not-Trans anti-PSF-A546 8C-S-PSF V2.00	0	29. Not-Trans and anti-PSF-A546_Pos012_S001	00-DoUqkrEaMuuGVN4nqeKoKM
67.326	43.4022	2001.68	um	Nucleus	Nucleus Center of Homogeneous Mass	0.000	1.000	479	100000479	100000056	Not-Trans anti-PSF-A546 8C-S-PSF V2.00	0	29. Not-Trans and anti-PSF-A546_Pos012_S001	00-DoUqkrEaMuuGVN4nqeKoKM
223.578	104.869	2003.34	um	Nucleus	Nucleus Center of Homogeneous Mass	0.000	1.000	480	100000480	100000057	Not-Trans anti-PSF-A546 8C-S-PSF V2.00	0	29. Not-Trans and anti-PSF-A546_Pos012_S001	00-DoUqkrEaMuuGVN4nqeKoKM
217.527	116.802	2003.14	um	Nucleus	Nucleus Center of Homogeneous Mass	0.000	1.000	481	100000481	100000058	Not-Trans anti-PSF-A546 8C-S-PSF V2.00	0	29. Not-Trans and anti-PSF-A546_Pos012_S001	00-DoUqkrEaMuuGVN4nqeKoKM
99.6806	56.437	2000.98	um	Nucleus	Nucleus Center of Homogeneous Mass	0.000	1.000	482	100000482	100000000	Not-Trans anti-PSF-A546 8C-S-PSF V2.00	0	29. Not-Trans and anti-PSF-A546_Pos013_S001	00-wBGfRczFYkDFeeEuUZr5bE
62.8058	67.9246	2001.61	um	Nucleus	Nucleus Center of Homogeneous Mass	0.000	1.000	483	100000483	100000001	Not-Trans anti-PSF-A546 8C-S-PSF V2.00	0	29. Not-Trans and anti-PSF-A546_Pos013_S001	00-wBGfRczFYkDFeeEuUZr5bE
100.667	94.0252	2000.88	um	Nucleus	Nucleus Center of Homogeneous Mass	0.000	1.000	484	100000484	100000002	Not-Trans anti-PSF-A546 8C-S-PSF V2.00	0	29. Not-Trans and anti-PSF-A546_Pos013_S001	00-wBGfRczFYkDFeeEuUZr5bE
129.778	95.1206	2001.01	um	Nucleus	Nucleus Center of Homogeneous Mass	0.000	1.000	485	100000485	100000003	Not-Trans anti-PSF-A546 8C-S-PSF V2.00	0	29. Not-Trans and anti-PSF-A546_Pos013_S001	00-wBGfRczFYkDFeeEuUZr5bE
40.1521	126.579	2000.95	um	Nucleus	Nucleus Center of Homogeneous Mass	0.000	1.000	486	100000486	100000004	Not-Trans anti-PSF-A546 8C-S-PSF V2.00	0	29. Not-Trans and anti-PSF-A546_Pos013_S001	00-wBGfRczFYkDFeeEuUZr5bE
120.967	122.993	2000.97	um	Nucleus	Nucleus Center of Homogeneous Mass	0.000	1.000	487	100000487	100000005	Not-Trans anti-PSF-A546 8C-S-PSF V2.00	0	29. Not-Trans and anti-PSF-A546_Pos013_S001	00-wBGfRczFYkDFeeEuUZr5bE
140.693	134.87	2001.65	um	Nucleus	Nucleus Center of Homogeneous Mass	0.000	1.000	488	100000488	100000006	Not-Trans anti-PSF-A546 8C-S-PSF V2.00	0	29. Not-Trans and anti-PSF-A546_Pos013_S001	00-wBGfRczFYkDFeeEuUZr5bE
9.96929	148.895	2001.21	um	Nucleus	Nucleus Center of Homogeneous Mass	0.000	1.000	489	100000489	100000007	Not-Trans anti-PSF-A546 8C-S-PSF V2.00	0	29. Not-Trans and anti-PSF-A546_Pos013_S001	00-wBGfRczFYkDFeeEuUZr5bE
54.6558	150.962	2001.11	um	Nucleus	Nucleus Center of Homogeneous Mass	0.000	1.000	490	100000490	100000008	Not-Trans anti-PSF-A546 8C-S-PSF V2.00	0	29. Not-Trans and anti-PSF-A546_Pos013_S001	00-wBGfRczFYkDFeeEuUZr5bE
89.3477	164.098	2000.97	um	Nucleus	Nucleus Center of Homogeneous Mass	0.000	1.000	491	100000491	100000009	Not-Trans anti-PSF-A546 8C-S-PSF V2.00	0	29. Not-Trans and anti-PSF-A546_Pos013_S001	00-wBGfRczFYkDFeeEuUZr5bE
168.008	167.423	2001.06	um	Nucleus	Nucleus Center of Homogeneous Mass	0.000	1.000	492	100000492	100000010	Not-Trans anti-PSF-A546 8C-S-PSF V2.00	0	29. Not-Trans and anti-PSF-A546_Pos013_S001	00-wBGfRczFYkDFeeEuUZr5bE
69.1215	173.735	2001.22	um	Nucleus	Nucleus Center of Homogeneous Mass	0.000	1.000	493	100000493	100000011	Not-Trans anti-PSF-A546 8C-S-PSF V2.00	0	29. Not-Trans and anti-PSF-A546_Pos013_S001	00-wBGfRczFYkDFeeEuUZr5bE
37.2463	176.147	2001.32	um	Nucleus	Nucleus Center of Homogeneous Mass	0.000	1.000	494	100000494	100000012	Not-Trans anti-PSF-A546 8C-S-PSF V2.00	0	29. Not-Trans and anti-PSF-A546_Pos013_S001	00-wBGfRczFYkDFeeEuUZr5bE
51.4681	182.379	2001.38	um	Nucleus	Nucleus Center of Homogeneous Mass	0.000	1.000	495	100000495	100000013	Not-Trans anti-PSF-A546 8C-S-PSF V2.00	0	29. Not-Trans and anti-PSF-A546_Pos013_S001	00-wBGfRczFYkDFeeEuUZr5bE
95.819	186.726	2000.86	um	Nucleus	Nucleus Center of Homogeneous Mass	0.000	1.000	496	100000496	100000014	Not-Trans anti-PSF-A546 8C-S-PSF V2.00	0	29. Not-Trans and anti-PSF-A546_Pos013_S001	00-wBGfRczFYkDFeeEuUZr5bE
146.11	215.116	2000.98	um	Nucleus	Nucleus Center of Homogeneous Mass	0.000	1.000	497	100000497	100000015	Not-Trans anti-PSF-A546 8C-S-PSF V2.00	0	29. Not-Trans and anti-PSF-A546_Pos013_S001	00-wBGfRczFYkDFeeEuUZr5bE
80.0136	67.4746	2001.1	um	Nucleus	Nucleus Center of Homogeneous Mass	0.000	1.000	498	100000498	100000016	Not-Trans anti-PSF-A546 8C-S-PSF V2.00	0	29. Not-Trans and anti-PSF-A546_Pos013_S001	00-wBGfRczFYkDFeeEuUZr5bE
115.693	75.155	2000.85	um	Nucleus	Nucleus Center of Homogeneous Mass	0.000	1.000	499	100000499	100000017	Not-Trans anti-PSF-A546 8C-S-PSF V2.00	0	29. Not-Trans and anti-PSF-A546_Pos013_S001	00-wBGfRczFYkDFeeEuUZr5bE
4.52236	71.0793	2001.09	um	Nucleus	Nucleus Center of Homogeneous Mass	0.000	1.000	500	100000500	100000018	Not-Trans anti-PSF-A546 8C-S-PSF V2.00	0	29. Not-Trans and anti-PSF-A546_Pos013_S001	00-wBGfRczFYkDFeeEuUZr5bE
100.522	74.9357	2001.04	um	Nucleus	Nucleus Center of Homogeneous Mass	0.000	1.000	501	100000501	100000019	Not-Trans anti-PSF-A546 8C-S-PSF V2.00	0	29. Not-Trans and anti-PSF-A546_Pos013_S001	00-wBGfRczFYkDFeeEuUZr5bE
139.629	82.5819	2000.96	um	Nucleus	Nucleus Center of Homogeneous Mass	0.000	1.000	502	100000502	100000020	Not-Trans anti-PSF-A546 8C-S-PSF V2.00	0	29. Not-Trans and anti-PSF-A546_Pos013_S001	00-wBGfRczFYkDFeeEuUZr5bE
57.6143	90.5599	2000.77	um	Nucleus	Nucleus Center of Homogeneous Mass	0.000	1.000	503	100000503	100000021	Not-Trans anti-PSF-A546 8C-S-PSF V2.00	0	29. Not-Trans and anti-PSF-A546_Pos013_S001	00-wBGfRczFYkDFeeEuUZr5bE
165.862	95.8196	2001	um	Nucleus	Nucleus Center of Homogeneous Mass	0.000	1.000	504	100000504	100000022	Not-Trans anti-PSF-A546 8C-S-PSF V2.00	0	29. Not-Trans and anti-PSF-A546_Pos013_S001	00-wBGfRczFYkDFeeEuUZr5bE
72.6526	95.9676	2000.82	um	Nucleus	Nucleus Center of Homogeneous Mass	0.000	1.000	505	100000505	100000023	Not-Trans anti-PSF-A546 8C-S-PSF V2.00	0	29. Not-Trans and anti-PSF-A546_Pos013_S001	00-wBGfRczFYkDFeeEuUZr5bE
86.9983	101.946	2000.9	um	Nucleus	Nucleus Center of Homogeneous Mass	0.000	1.000	506	100000506	100000024	Not-Trans anti-PSF-A546 8C-S-PSF V2.00	0	29. Not-Trans and anti-PSF-A546_Pos013_S001	00-wBGfRczFYkDFeeEuUZr5bE
23.5486	98.5719	2000.83	um	Nucleus	Nucleus Center of Homogeneous Mass	0.000	1.000	507	100000507	100000025	Not-Trans anti-PSF-A546 8C-S-PSF V2.00	0	29. Not-Trans and anti-PSF-A546_Pos013_S001	00-wBGfRczFYkDFeeEuUZr5bE
148.141	112.215	2000.98	um	Nucleus	Nucleus Center of Homogeneous Mass	0.000	1.000	508	100000508	100000026	Not-Trans anti-PSF-A546 8C-S-PSF V2.00	0	29. Not-Trans and anti-PSF-A546_Pos013_S001	00-wBGfRczFYkDFeeEuUZr5bE
74.3314	116.174	2000.64	um	Nucleus	Nucleus Center of Homogeneous Mass	0.000	1.000	509	100000509	100000027	Not-Trans anti-PSF-A546 8C-S-PSF V2.00	0	29. Not-Trans and anti-PSF-A546_Pos013_S001	00-wBGfRczFYkDFeeEuUZr5bE
187.142	115.753	2001	um	Nucleus	Nucleus Center of Homogeneous Mass	0.000	1.000	510	100000510	100000028	Not-Trans anti-PSF-A546 8C-S-PSF V2.00	0	29. Not-Trans and anti-PSF-A546_Pos013_S001	00-wBGfRczFYkDFeeEuUZr5bE
165.207	120.305	2001.07	um	Nucleus	Nucleus Center of Homogeneous Mass	0.000	1.000	511	100000511	100000029	Not-Trans anti-PSF-A546 8C-S-PSF V2.00	0	29. Not-Trans and anti-PSF-A546_Pos013_S001	00-wBGfRczFYkDFeeEuUZr5bE
96.3015	135.411	2000.89	um	Nucleus	Nucleus Center of Homogeneous Mass	0.000	1.000	512	100000512	100000030	Not-Trans anti-PSF-A546 8C-S-PSF V2.00	0	29. Not-Trans and anti-PSF-A546_Pos013_S001	00-wBGfRczFYkDFeeEuUZr5bE
195.557	136.511	2001.14	um	Nucleus	Nucleus Center of Homogeneous Mass	0.000	1.000	513	100000513	100000031	Not-Trans anti-PSF-A546 8C-S-PSF V2.00	0	29. Not-Trans and anti-PSF-A546_Pos013_S001	00-wBGfRczFYkDFeeEuUZr5bE
163.468	138.663	2001.22	um	Nucleus	Nucleus Center of Homogeneous Mass	0.000	1.000	514	100000514	100000032	Not-Trans anti-PSF-A546 8C-S-PSF V2.00	0	29. Not-Trans and anti-PSF-A546_Pos013_S001	00-wBGfRczFYkDFeeEuUZr5bE
74.0656	153.594	2000.73	um	Nucleus	Nucleus Center of Homogeneous Mass	0.000	1.000	515	100000515	100000033	Not-Trans anti-PSF-A546 8C-S-PSF V2.00	0	29. Not-Trans and anti-PSF-A546_Pos013_S001	00-wBGfRczFYkDFeeEuUZr5bE
195.768	153.96	2000.99	um	Nucleus	Nucleus Center of Homogeneous Mass	0.000	1.000	516	100000516	100000034	Not-Trans anti-PSF-A546 8C-S-PSF V2.00	0	29. Not-Trans and anti-PSF-A546_Pos013_S001	00-wBGfRczFYkDFeeEuUZr5bE
179.905	153.481	2001.07	um	Nucleus	Nucleus Center of Homogeneous Mass	0.000	1.000	517	100000517	100000035	Not-Trans anti-PSF-A546 8C-S-PSF V2.00	0	29. Not-Trans and anti-PSF-A546_Pos013_S001	00-wBGfRczFYkDFeeEuUZr5bE
153.118	153.481	2001.34	um	Nucleus	Nucleus Center of Homogeneous Mass	0.000	1.000	518	100000518	100000036	Not-Trans anti-PSF-A546 8C-S-PSF V2.00	0	29. Not-Trans and anti-PSF-A546_Pos013_S001	00-wBGfRczFYkDFeeEuUZr5bE
106.396	159.449	2000.78	um	Nucleus	Nucleus Center of Homogeneous Mass	0.000	1.000	519	100000519	100000037	Not-Trans anti-PSF-A546 8C-S-PSF V2.00	0	29. Not-Trans and anti-PSF-A546_Pos013_S001	00-wBGfRczFYkDFeeEuUZr5bE
213.622	166.045	2000.78	um	Nucleus	Nucleus Center of Homogeneous Mass	0.000	1.000	520	100000520	100000038	Not-Trans anti-PSF-A546 8C-S-PSF V2.00	0	29. Not-Trans and anti-PSF-A546_Pos013_S001	00-wBGfRczFYkDFeeEuUZr5bE
25.9759	168.258	2000.92	um	Nucleus	Nucleus Center of Homogeneous Mass	0.000	1.000	521	100000521	100000039	Not-Trans anti-PSF-A546 8C-S-PSF V2.00	0	29. Not-Trans and anti-PSF-A546_Pos013_S001	00-wBGfRczFYkDFeeEuUZr5bE
181.395	170.81	2000.97	um	Nucleus	Nucleus Center of Homogeneous Mass	0.000	1.000	522	100000522	100000040	Not-Trans anti-PSF-A546 8C-S-PSF V2.00	0	29. Not-Trans and anti-PSF-A546_Pos013_S001	00-wBGfRczFYkDFeeEuUZr5bE
114.939	180.756	2000.64	um	Nucleus	Nucleus Center of Homogeneous Mass	0.000	1.000	523	100000523	100000041	Not-Trans anti-PSF-A546 8C-S-PSF V2.00	0	29. Not-Trans and anti-PSF-A546_Pos013_S001	00-wBGfRczFYkDFeeEuUZr5bE
189.147	189.223	2000.89	um	Nucleus	Nucleus Center of Homogeneous Mass	0.000	1.000	524	100000524	100000042	Not-Trans anti-PSF-A546 8C-S-PSF V2.00	0	29. Not-Trans and anti-PSF-A546_Pos013_S001	00-wBGfRczFYkDFeeEuUZr5bE
235.995	191.916	2000.97	um	Nucleus	Nucleus Center of Homogeneous Mass	0.000	1.000	525	100000525	100000043	Not-Trans anti-PSF-A546 8C-S-PSF V2.00	0	29. Not-Trans and anti-PSF-A546_Pos013_S001	00-wBGfRczFYkDFeeEuUZr5bE
8.12154	187.866	2000.83	um	Nucleus	Nucleus Center of Homogeneous Mass	0.000	1.000	526	100000526	100000044	Not-Trans anti-PSF-A546 8C-S-PSF V2.00	0	29. Not-Trans and anti-PSF-A546_Pos013_S001	00-wBGfRczFYkDFeeEuUZr5bE
31.8931	196.919	2000.69	um	Nucleus	Nucleus Center of Homogeneous Mass	0.000	1.000	527	100000527	100000045	Not-Trans anti-PSF-A546 8C-S-PSF V2.00	0	29. Not-Trans and anti-PSF-A546_Pos013_S001	00-wBGfRczFYkDFeeEuUZr5bE
216.37	196.306	2001.02	um	Nucleus	Nucleus Center of Homogeneous Mass	0.000	1.000	528	100000528	100000046	Not-Trans anti-PSF-A546 8C-S-PSF V2.00	0	29. Not-Trans and anti-PSF-A546_Pos013_S001	00-wBGfRczFYkDFeeEuUZr5bE
96.533	200.491	2000.75	um	Nucleus	Nucleus Center of Homogeneous Mass	0.000	1.000	529	100000529	100000047	Not-Trans anti-PSF-A546 8C-S-PSF V2.00	0	29. Not-Trans and anti-PSF-A546_Pos013_S001	00-wBGfRczFYkDFeeEuUZr5bE
177.569	200.918	2001.28	um	Nucleus	Nucleus Center of Homogeneous Mass	0.000	1.000	530	100000530	100000048	Not-Trans anti-PSF-A546 8C-S-PSF V2.00	0	29. Not-Trans and anti-PSF-A546_Pos013_S001	00-wBGfRczFYkDFeeEuUZr5bE
61.0184	212.805	2000.68	um	Nucleus	Nucleus Center of Homogeneous Mass	0.000	1.000	531	100000531	100000049	Not-Trans anti-PSF-A546 8C-S-PSF V2.00	0	29. Not-Trans and anti-PSF-A546_Pos013_S001	00-wBGfRczFYkDFeeEuUZr5bE
122.637	212.723	2000.66	um	Nucleus	Nucleus Center of Homogeneous Mass	0.000	1.000	532	100000532	100000050	Not-Trans anti-PSF-A546 8C-S-PSF V2.00	0	29. Not-Trans and anti-PSF-A546_Pos013_S001	00-wBGfRczFYkDFeeEuUZr5bE
188.139	213.665	2001.34	um	Nucleus	Nucleus Center of Homogeneous Mass	0.000	1.000	533	100000533	100000051	Not-Trans anti-PSF-A546 8C-S-PSF V2.00	0	29. Not-Trans and anti-PSF-A546_Pos013_S001	00-wBGfRczFYkDFeeEuUZr5bE
165.781	216.634	2001.11	um	Nucleus	Nucleus Center of Homogeneous Mass	0.000	1.000	534	100000534	100000052	Not-Trans anti-PSF-A546 8C-S-PSF V2.00	0	29. Not-Trans and anti-PSF-A546_Pos013_S001	00-wBGfRczFYkDFeeEuUZr5bE
96.0207	217.662	2000.67	um	Nucleus	Nucleus Center of Homogeneous Mass	0.000	1.000	535	100000535	100000053	Not-Trans anti-PSF-A546 8C-S-PSF V2.00	0	29. Not-Trans and anti-PSF-A546_Pos013_S001	00-wBGfRczFYkDFeeEuUZr5bE
231.277	220.024	2001.2	um	Nucleus	Nucleus Center of Homogeneous Mass	0.000	1.000	536	100000536	100000054	Not-Trans anti-PSF-A546 8C-S-PSF V2.00	0	29. Not-Trans and anti-PSF-A546_Pos013_S001	00-wBGfRczFYkDFeeEuUZr5bE
187.643	228.947	2001.03	um	Nucleus	Nucleus Center of Homogeneous Mass	0.000	1.000	537	100000537	100000055	Not-Trans anti-PSF-A546 8C-S-PSF V2.00	0	29. Not-Trans and anti-PSF-A546_Pos013_S001	00-wBGfRczFYkDFeeEuUZr5bE
238.753	229.868	2001.22	um	Nucleus	Nucleus Center of Homogeneous Mass	0.000	1.000	538	100000538	100000056	Not-Trans anti-PSF-A546 8C-S-PSF V2.00	0	29. Not-Trans and anti-PSF-A546_Pos013_S001	00-wBGfRczFYkDFeeEuUZr5bE
127.542	231.294	2000.77	um	Nucleus	Nucleus Center of Homogeneous Mass	0.000	1.000	539	100000539	100000057	Not-Trans anti-PSF-A546 8C-S-PSF V2.00	0	29. Not-Trans and anti-PSF-A546_Pos013_S001	00-wBGfRczFYkDFeeEuUZr5bE
148.738	232.01	2001.17	um	Nucleus	Nucleus Center of Homogeneous Mass	0.000	1.000	540	100000540	100000058	Not-Trans anti-PSF-A546 8C-S-PSF V2.00	0	29. Not-Trans and anti-PSF-A546_Pos013_S001	00-wBGfRczFYkDFeeEuUZr5bE
205.135	232.584	2001.3	um	Nucleus	Nucleus Center of Homogeneous Mass	0.000	1.000	541	100000541	100000059	Not-Trans anti-PSF-A546 8C-S-PSF V2.00	0	29. Not-Trans and anti-PSF-A546_Pos013_S001	00-wBGfRczFYkDFeeEuUZr5bE
217.311	236.04	2001.43	um	Nucleus	Nucleus Center of Homogeneous Mass	0.000	1.000	542	100000542	100000060	Not-Trans anti-PSF-A546 8C-S-PSF V2.00	0	29. Not-Trans and anti-PSF-A546_Pos013_S001	00-wBGfRczFYkDFeeEuUZr5bE
27.5949	68.1619	2001.18	um	Nucleus	Nucleus Center of Homogeneous Mass	0.000	1.000	543	100000543	100000061	Not-Trans anti-PSF-A546 8C-S-PSF V2.00	0	29. Not-Trans and anti-PSF-A546_Pos013_S001	00-wBGfRczFYkDFeeEuUZr5bE
39.3363	224.655	2000.44	um	Nucleus	Nucleus Center of Homogeneous Mass	0.000	1.000	544	100000544	100000062	Not-Trans anti-PSF-A546 8C-S-PSF V2.00	0	29. Not-Trans and anti-PSF-A546_Pos013_S001	00-wBGfRczFYkDFeeEuUZr5bE
12.5811	36.5566	2000.6	um	Nucleus	Nucleus Center of Homogeneous Mass	0.000	1.000	545	100000545	100000063	Not-Trans anti-PSF-A546 8C-S-PSF V2.00	0	29. Not-Trans and anti-PSF-A546_Pos013_S001	00-wBGfRczFYkDFeeEuUZr5bE
158.757	61.2378	2003.8	um	Nucleus	Nucleus Center of Homogeneous Mass	0.000	1.000	546	100000546	100000064	Not-Trans anti-PSF-A546 8C-S-PSF V2.00	0	29. Not-Trans and anti-PSF-A546_Pos013_S001	00-wBGfRczFYkDFeeEuUZr5bE
93.5943	29.6884	2004.19	um	Nucleus	Nucleus Center of Homogeneous Mass	0.000	1.000	547	100000547	100000065	Not-Trans anti-PSF-A546 8C-S-PSF V2.00	0	29. Not-Trans and anti-PSF-A546_Pos013_S001	00-wBGfRczFYkDFeeEuUZr5bE
23.6111	149.854	2001.16	um	Nucleus	Nucleus Center of Homogeneous Mass	0.000	1.000	548	100000548	100000066	Not-Trans anti-PSF-A546 8C-S-PSF V2.00	0	29. Not-Trans and anti-PSF-A546_Pos013_S001	00-wBGfRczFYkDFeeEuUZr5bE
120.572	158.042	2001.01	um	Nucleus	Nucleus Center of Homogeneous Mass	0.000	1.000	549	100000549	100000067	Not-Trans anti-PSF-A546 8C-S-PSF V2.00	0	29. Not-Trans and anti-PSF-A546_Pos013_S001	00-wBGfRczFYkDFeeEuUZr5bE
134.725	162.741	2001.24	um	Nucleus	Nucleus Center of Homogeneous Mass	0.000	1.000	550	100000550	100000068	Not-Trans anti-PSF-A546 8C-S-PSF V2.00	0	29. Not-Trans and anti-PSF-A546_Pos013_S001	00-wBGfRczFYkDFeeEuUZr5bE
139.351	178.221	2001.25	um	Nucleus	Nucleus Center of Homogeneous Mass	0.000	1.000	551	100000551	100000069	Not-Trans anti-PSF-A546 8C-S-PSF V2.00	0	29. Not-Trans and anti-PSF-A546_Pos013_S001	00-wBGfRczFYkDFeeEuUZr5bE
163.851	228.499	2001.27	um	Nucleus	Nucleus Center of Homogeneous Mass	0.000	1.000	552	100000552	100000070	Not-Trans anti-PSF-A546 8C-S-PSF V2.00	0	29. Not-Trans and anti-PSF-A546_Pos013_S001	00-wBGfRczFYkDFeeEuUZr5bE
38.4582	156.097	2001.3	um	Nucleus	Nucleus Center of Homogeneous Mass	0.000	1.000	553	100000553	100000071	Not-Trans anti-PSF-A546 8C-S-PSF V2.00	0	29. Not-Trans and anti-PSF-A546_Pos013_S001	00-wBGfRczFYkDFeeEuUZr5bE
154.517	187.081	2001.36	um	Nucleus	Nucleus Center of Homogeneous Mass	0.000	1.000	554	100000554	100000072	Not-Trans anti-PSF-A546 8C-S-PSF V2.00	0	29. Not-Trans and anti-PSF-A546_Pos013_S001	00-wBGfRczFYkDFeeEuUZr5bE
176.402	238.106	2001.31	um	Nucleus	Nucleus Center of Homogeneous Mass	0.000	1.000	555	100000555	100000073	Not-Trans anti-PSF-A546 8C-S-PSF V2.00	0	29. Not-Trans and anti-PSF-A546_Pos013_S001	00-wBGfRczFYkDFeeEuUZr5bE
159.265	184.372	2000.49	um	Nucleus	Nucleus Center of Homogeneous Mass	0.000	1.000	556	100000556	100000000	Not-Trans anti-PSF-A546 8C-S-PSF V2.00	0	29. Not-Trans and anti-PSF-A546_Pos014_S001	00-9dAFtU2AAsfB9sCLXUQRSL
29.3704	83.6139	2001.1	um	Nucleus	Nucleus Center of Homogeneous Mass	0.000	1.000	557	100000557	100000001	Not-Trans anti-PSF-A546 8C-S-PSF V2.00	0	29. Not-Trans and anti-PSF-A546_Pos014_S001	00-9dAFtU2AAsfB9sCLXUQRSL
57.5496	56.2366	2000.1	um	Nucleus	Nucleus Center of Homogeneous Mass	0.000	1.000	558	100000558	100000002	Not-Trans anti-PSF-A546 8C-S-PSF V2.00	0	29. Not-Trans and anti-PSF-A546_Pos014_S001	00-9dAFtU2AAsfB9sCLXUQRSL
44.6821	60.7612	2000.5	um	Nucleus	Nucleus Center of Homogeneous Mass	0.000	1.000	559	100000559	100000003	Not-Trans anti-PSF-A546 8C-S-PSF V2.00	0	29. Not-Trans and anti-PSF-A546_Pos014_S001	00-9dAFtU2AAsfB9sCLXUQRSL
104.199	76.7876	2000.58	um	Nucleus	Nucleus Center of Homogeneous Mass	0.000	1.000	560	100000560	100000004	Not-Trans anti-PSF-A546 8C-S-PSF V2.00	0	29. Not-Trans and anti-PSF-A546_Pos014_S001	00-9dAFtU2AAsfB9sCLXUQRSL
162.969	79.037	2001.56	um	Nucleus	Nucleus Center of Homogeneous Mass	0.000	1.000	561	100000561	100000005	Not-Trans anti-PSF-A546 8C-S-PSF V2.00	0	29. Not-Trans and anti-PSF-A546_Pos014_S001	00-9dAFtU2AAsfB9sCLXUQRSL
130.605	84.7407	2000.12	um	Nucleus	Nucleus Center of Homogeneous Mass	0.000	1.000	562	100000562	100000006	Not-Trans anti-PSF-A546 8C-S-PSF V2.00	0	29. Not-Trans and anti-PSF-A546_Pos014_S001	00-9dAFtU2AAsfB9sCLXUQRSL
10.0435	80.2051	2000.93	um	Nucleus	Nucleus Center of Homogeneous Mass	0.000	1.000	563	100000563	100000007	Not-Trans anti-PSF-A546 8C-S-PSF V2.00	0	29. Not-Trans and anti-PSF-A546_Pos014_S001	00-9dAFtU2AAsfB9sCLXUQRSL
145.514	90.8489	2000.21	um	Nucleus	Nucleus Center of Homogeneous Mass	0.000	1.000	564	100000564	100000008	Not-Trans anti-PSF-A546 8C-S-PSF V2.00	0	29. Not-Trans and anti-PSF-A546_Pos014_S001	00-9dAFtU2AAsfB9sCLXUQRSL
36.3379	97.1644	2000.03	um	Nucleus	Nucleus Center of Homogeneous Mass	0.000	1.000	565	100000565	100000009	Not-Trans anti-PSF-A546 8C-S-PSF V2.00	0	29. Not-Trans and anti-PSF-A546_Pos014_S001	00-9dAFtU2AAsfB9sCLXUQRSL
171.516	102.398	2000.35	um	Nucleus	Nucleus Center of Homogeneous Mass	0.000	1.000	566	100000566	100000010	Not-Trans anti-PSF-A546 8C-S-PSF V2.00	0	29. Not-Trans and anti-PSF-A546_Pos014_S001	00-9dAFtU2AAsfB9sCLXUQRSL
222.79	106.821	2000.93	um	Nucleus	Nucleus Center of Homogeneous Mass	0.000	1.000	567	100000567	100000011	Not-Trans anti-PSF-A546 8C-S-PSF V2.00	0	29. Not-Trans and anti-PSF-A546_Pos014_S001	00-9dAFtU2AAsfB9sCLXUQRSL
23.1029	123.079	2000.08	um	Nucleus	Nucleus Center of Homogeneous Mass	0.000	1.000	568	100000568	100000012	Not-Trans anti-PSF-A546 8C-S-PSF V2.00	0	29. Not-Trans and anti-PSF-A546_Pos014_S001	00-9dAFtU2AAsfB9sCLXUQRSL
105.243	124.786	2000.35	um	Nucleus	Nucleus Center of Homogeneous Mass	0.000	1.000	569	100000569	100000013	Not-Trans anti-PSF-A546 8C-S-PSF V2.00	0	29. Not-Trans and anti-PSF-A546_Pos014_S001	00-9dAFtU2AAsfB9sCLXUQRSL
179.866	124.524	2000.42	um	Nucleus	Nucleus Center of Homogeneous Mass	0.000	1.000	570	100000570	100000014	Not-Trans anti-PSF-A546 8C-S-PSF V2.00	0	29. Not-Trans and anti-PSF-A546_Pos014_S001	00-9dAFtU2AAsfB9sCLXUQRSL
186.817	142.402	2000.25	um	Nucleus	Nucleus Center of Homogeneous Mass	0.000	1.000	571	100000571	100000015	Not-Trans anti-PSF-A546 8C-S-PSF V2.00	0	29. Not-Trans and anti-PSF-A546_Pos014_S001	00-9dAFtU2AAsfB9sCLXUQRSL
163.018	153.517	2000.32	um	Nucleus	Nucleus Center of Homogeneous Mass	0.000	1.000	572	100000572	100000016	Not-Trans anti-PSF-A546 8C-S-PSF V2.00	0	29. Not-Trans and anti-PSF-A546_Pos014_S001	00-9dAFtU2AAsfB9sCLXUQRSL
86.8752	157.173	2000.29	um	Nucleus	Nucleus Center of Homogeneous Mass	0.000	1.000	573	100000573	100000017	Not-Trans anti-PSF-A546 8C-S-PSF V2.00	0	29. Not-Trans and anti-PSF-A546_Pos014_S001	00-9dAFtU2AAsfB9sCLXUQRSL
37.39	159.66	2000.45	um	Nucleus	Nucleus Center of Homogeneous Mass	0.000	1.000	574	100000574	100000018	Not-Trans anti-PSF-A546 8C-S-PSF V2.00	0	29. Not-Trans and anti-PSF-A546_Pos014_S001	00-9dAFtU2AAsfB9sCLXUQRSL
129.192	161.026	2000.29	um	Nucleus	Nucleus Center of Homogeneous Mass	0.000	1.000	575	100000575	100000019	Not-Trans anti-PSF-A546 8C-S-PSF V2.00	0	29. Not-Trans and anti-PSF-A546_Pos014_S001	00-9dAFtU2AAsfB9sCLXUQRSL
59.0487	166.166	2000.18	um	Nucleus	Nucleus Center of Homogeneous Mass	0.000	1.000	576	100000576	100000020	Not-Trans anti-PSF-A546 8C-S-PSF V2.00	0	29. Not-Trans and anti-PSF-A546_Pos014_S001	00-9dAFtU2AAsfB9sCLXUQRSL
197.954	166.027	2000.27	um	Nucleus	Nucleus Center of Homogeneous Mass	0.000	1.000	577	100000577	100000021	Not-Trans anti-PSF-A546 8C-S-PSF V2.00	0	29. Not-Trans and anti-PSF-A546_Pos014_S001	00-9dAFtU2AAsfB9sCLXUQRSL
101.977	177.539	2000.09	um	Nucleus	Nucleus Center of Homogeneous Mass	0.000	1.000	578	100000578	100000022	Not-Trans anti-PSF-A546 8C-S-PSF V2.00	0	29. Not-Trans and anti-PSF-A546_Pos014_S001	00-9dAFtU2AAsfB9sCLXUQRSL
138.19	193.1	2000.32	um	Nucleus	Nucleus Center of Homogeneous Mass	0.000	1.000	579	100000579	100000023	Not-Trans anti-PSF-A546 8C-S-PSF V2.00	0	29. Not-Trans and anti-PSF-A546_Pos014_S001	00-9dAFtU2AAsfB9sCLXUQRSL
167.501	212.189	2000.43	um	Nucleus	Nucleus Center of Homogeneous Mass	0.000	1.000	580	100000580	100000024	Not-Trans anti-PSF-A546 8C-S-PSF V2.00	0	29. Not-Trans and anti-PSF-A546_Pos014_S001	00-9dAFtU2AAsfB9sCLXUQRSL
127.827	214.203	2000.3	um	Nucleus	Nucleus Center of Homogeneous Mass	0.000	1.000	581	100000581	100000025	Not-Trans anti-PSF-A546 8C-S-PSF V2.00	0	29. Not-Trans and anti-PSF-A546_Pos014_S001	00-9dAFtU2AAsfB9sCLXUQRSL
189.897	224.591	2000.39	um	Nucleus	Nucleus Center of Homogeneous Mass	0.000	1.000	582	100000582	100000026	Not-Trans anti-PSF-A546 8C-S-PSF V2.00	0	29. Not-Trans and anti-PSF-A546_Pos014_S001	00-9dAFtU2AAsfB9sCLXUQRSL
83.1603	12.385	2000.34	um	Nucleus	Nucleus Center of Homogeneous Mass	0.000	1.000	583	100000583	100000027	Not-Trans anti-PSF-A546 8C-S-PSF V2.00	0	29. Not-Trans and anti-PSF-A546_Pos014_S001	00-9dAFtU2AAsfB9sCLXUQRSL
128.895	13.6049	2000.74	um	Nucleus	Nucleus Center of Homogeneous Mass	0.000	1.000	584	100000584	100000028	Not-Trans anti-PSF-A546 8C-S-PSF V2.00	0	29. Not-Trans and anti-PSF-A546_Pos014_S001	00-9dAFtU2AAsfB9sCLXUQRSL
147.244	17.32	2000.8	um	Nucleus	Nucleus Center of Homogeneous Mass	0.000	1.000	585	100000585	100000029	Not-Trans anti-PSF-A546 8C-S-PSF V2.00	0	29. Not-Trans and anti-PSF-A546_Pos014_S001	00-9dAFtU2AAsfB9sCLXUQRSL
18.1127	23.9961	2000.48	um	Nucleus	Nucleus Center of Homogeneous Mass	0.000	1.000	586	100000586	100000030	Not-Trans anti-PSF-A546 8C-S-PSF V2.00	0	29. Not-Trans and anti-PSF-A546_Pos014_S001	00-9dAFtU2AAsfB9sCLXUQRSL
95.687	25.6213	2000.36	um	Nucleus	Nucleus Center of Homogeneous Mass	0.000	1.000	587	100000587	100000031	Not-Trans anti-PSF-A546 8C-S-PSF V2.00	0	29. Not-Trans and anti-PSF-A546_Pos014_S001	00-9dAFtU2AAsfB9sCLXUQRSL
80.7086	34.8372	2000.27	um	Nucleus	Nucleus Center of Homogeneous Mass	0.000	1.000	588	100000588	100000032	Not-Trans anti-PSF-A546 8C-S-PSF V2.00	0	29. Not-Trans and anti-PSF-A546_Pos014_S001	00-9dAFtU2AAsfB9sCLXUQRSL
28.4459	43.9912	2000.12	um	Nucleus	Nucleus Center of Homogeneous Mass	0.000	1.000	589	100000589	100000033	Not-Trans anti-PSF-A546 8C-S-PSF V2.00	0	29. Not-Trans and anti-PSF-A546_Pos014_S001	00-9dAFtU2AAsfB9sCLXUQRSL
173.553	42.8357	2001.67	um	Nucleus	Nucleus Center of Homogeneous Mass	0.000	1.000	590	100000590	100000034	Not-Trans anti-PSF-A546 8C-S-PSF V2.00	0	29. Not-Trans and anti-PSF-A546_Pos014_S001	00-9dAFtU2AAsfB9sCLXUQRSL
166.3	55.3546	2001.32	um	Nucleus	Nucleus Center of Homogeneous Mass	0.000	1.000	591	100000591	100000035	Not-Trans anti-PSF-A546 8C-S-PSF V2.00	0	29. Not-Trans and anti-PSF-A546_Pos014_S001	00-9dAFtU2AAsfB9sCLXUQRSL
10.9429	54.4809	2000.25	um	Nucleus	Nucleus Center of Homogeneous Mass	0.000	1.000	592	100000592	100000036	Not-Trans anti-PSF-A546 8C-S-PSF V2.00	0	29. Not-Trans and anti-PSF-A546_Pos014_S001	00-9dAFtU2AAsfB9sCLXUQRSL
110.451	62.7362	2000.63	um	Nucleus	Nucleus Center of Homogeneous Mass	0.000	1.000	593	100000593	100000037	Not-Trans anti-PSF-A546 8C-S-PSF V2.00	0	29. Not-Trans and anti-PSF-A546_Pos014_S001	00-9dAFtU2AAsfB9sCLXUQRSL
212.062	60.472	2000.64	um	Nucleus	Nucleus Center of Homogeneous Mass	0.000	1.000	594	100000594	100000038	Not-Trans anti-PSF-A546 8C-S-PSF V2.00	0	29. Not-Trans and anti-PSF-A546_Pos014_S001	00-9dAFtU2AAsfB9sCLXUQRSL
29.3937	64.3891	2000.18	um	Nucleus	Nucleus Center of Homogeneous Mass	0.000	1.000	595	100000595	100000039	Not-Trans anti-PSF-A546 8C-S-PSF V2.00	0	29. Not-Trans and anti-PSF-A546_Pos014_S001	00-9dAFtU2AAsfB9sCLXUQRSL
77.4311	75.6716	2000.34	um	Nucleus	Nucleus Center of Homogeneous Mass	0.000	1.000	596	100000596	100000040	Not-Trans anti-PSF-A546 8C-S-PSF V2.00	0	29. Not-Trans and anti-PSF-A546_Pos014_S001	00-9dAFtU2AAsfB9sCLXUQRSL
220.416	72.6978	2000.8	um	Nucleus	Nucleus Center of Homogeneous Mass	0.000	1.000	597	100000597	100000041	Not-Trans anti-PSF-A546 8C-S-PSF V2.00	0	29. Not-Trans and anti-PSF-A546_Pos014_S001	00-9dAFtU2AAsfB9sCLXUQRSL
221.656	90.2974	2000.66	um	Nucleus	Nucleus Center of Homogeneous Mass	0.000	1.000	598	100000598	100000042	Not-Trans anti-PSF-A546 8C-S-PSF V2.00	0	29. Not-Trans and anti-PSF-A546_Pos014_S001	00-9dAFtU2AAsfB9sCLXUQRSL
10.8241	117.952	2000.15	um	Nucleus	Nucleus Center of Homogeneous Mass	0.000	1.000	599	100000599	100000043	Not-Trans anti-PSF-A546 8C-S-PSF V2.00	0	29. Not-Trans and anti-PSF-A546_Pos014_S001	00-9dAFtU2AAsfB9sCLXUQRSL
14.3211	138.873	2000.09	um	Nucleus	Nucleus Center of Homogeneous Mass	0.000	1.000	600	100000600	100000044	Not-Trans anti-PSF-A546 8C-S-PSF V2.00	0	29. Not-Trans and anti-PSF-A546_Pos014_S001	00-9dAFtU2AAsfB9sCLXUQRSL
234.062	157.363	2000.44	um	Nucleus	Nucleus Center of Homogeneous Mass	0.000	1.000	601	100000601	100000045	Not-Trans anti-PSF-A546 8C-S-PSF V2.00	0	29. Not-Trans and anti-PSF-A546_Pos014_S001	00-9dAFtU2AAsfB9sCLXUQRSL
5.39273	161.321	2000.06	um	Nucleus	Nucleus Center of Homogeneous Mass	0.000	1.000	602	100000602	100000046	Not-Trans anti-PSF-A546 8C-S-PSF V2.00	0	29. Not-Trans and anti-PSF-A546_Pos014_S001	00-9dAFtU2AAsfB9sCLXUQRSL
215.354	171.47	2000.36	um	Nucleus	Nucleus Center of Homogeneous Mass	0.000	1.000	603	100000603	100000047	Not-Trans anti-PSF-A546 8C-S-PSF V2.00	0	29. Not-Trans and anti-PSF-A546_Pos014_S001	00-9dAFtU2AAsfB9sCLXUQRSL
5.52082	174.712	2000.31	um	Nucleus	Nucleus Center of Homogeneous Mass	0.000	1.000	604	100000604	100000048	Not-Trans anti-PSF-A546 8C-S-PSF V2.00	0	29. Not-Trans and anti-PSF-A546_Pos014_S001	00-9dAFtU2AAsfB9sCLXUQRSL
214.975	195.49	2000.41	um	Nucleus	Nucleus Center of Homogeneous Mass	0.000	1.000	605	100000605	100000049	Not-Trans anti-PSF-A546 8C-S-PSF V2.00	0	29. Not-Trans and anti-PSF-A546_Pos014_S001	00-9dAFtU2AAsfB9sCLXUQRSL
11.4685	242.373	2000.31	um	Nucleus	Nucleus Center of Homogeneous Mass	0.000	1.000	606	100000606	100000050	Not-Trans anti-PSF-A546 8C-S-PSF V2.00	0	29. Not-Trans and anti-PSF-A546_Pos014_S001	00-9dAFtU2AAsfB9sCLXUQRSL
158.946	4.40518	2000.67	um	Nucleus	Nucleus Center of Homogeneous Mass	0.000	1.000	607	100000607	100000051	Not-Trans anti-PSF-A546 8C-S-PSF V2.00	0	29. Not-Trans and anti-PSF-A546_Pos014_S001	00-9dAFtU2AAsfB9sCLXUQRSL
105.519	14.8513	2000.26	um	Nucleus	Nucleus Center of Homogeneous Mass	0.000	1.000	608	100000608	100000052	Not-Trans anti-PSF-A546 8C-S-PSF V2.00	0	29. Not-Trans and anti-PSF-A546_Pos014_S001	00-9dAFtU2AAsfB9sCLXUQRSL
185.192	31.0024	2000.42	um	Nucleus	Nucleus Center of Homogeneous Mass	0.000	1.000	609	100000609	100000053	Not-Trans anti-PSF-A546 8C-S-PSF V2.00	0	29. Not-Trans and anti-PSF-A546_Pos014_S001	00-9dAFtU2AAsfB9sCLXUQRSL
134.771	35.42	2000.23	um	Nucleus	Nucleus Center of Homogeneous Mass	0.000	1.000	610	100000610	100000054	Not-Trans anti-PSF-A546 8C-S-PSF V2.00	0	29. Not-Trans and anti-PSF-A546_Pos014_S001	00-9dAFtU2AAsfB9sCLXUQRSL
205.098	33.0794	2000.33	um	Nucleus	Nucleus Center of Homogeneous Mass	0.000	1.000	611	100000611	100000055	Not-Trans anti-PSF-A546 8C-S-PSF V2.00	0	29. Not-Trans and anti-PSF-A546_Pos014_S001	00-9dAFtU2AAsfB9sCLXUQRSL
186.564	60.064	2000.22	um	Nucleus	Nucleus Center of Homogeneous Mass	0.000	1.000	612	100000612	100000056	Not-Trans anti-PSF-A546 8C-S-PSF V2.00	0	29. Not-Trans and anti-PSF-A546_Pos014_S001	00-9dAFtU2AAsfB9sCLXUQRSL
187.653	7.34007	2000.71	um	Nucleus	Nucleus Center of Homogeneous Mass	0.000	1.000	613	100000613	100000057	Not-Trans anti-PSF-A546 8C-S-PSF V2.00	0	29. Not-Trans and anti-PSF-A546_Pos014_S001	00-9dAFtU2AAsfB9sCLXUQRSL
174.953	12.3914	2000.73	um	Nucleus	Nucleus Center of Homogeneous Mass	0.000	1.000	614	100000614	100000058	Not-Trans anti-PSF-A546 8C-S-PSF V2.00	0	29. Not-Trans and anti-PSF-A546_Pos014_S001	00-9dAFtU2AAsfB9sCLXUQRSL
20.6057	89.6564	2003.25	um	Nucleus	Nucleus Center of Homogeneous Mass	0.000	1.000	615	100000615	100000000	Not-Trans anti-PSF-A546 8C-S-PSF V2.00	0	29. Not-Trans and anti-PSF-A546_Pos015_S001	00-7i6XaTm36DYsovQfCZF6QM
211.698	41.3842	2002.76	um	Nucleus	Nucleus Center of Homogeneous Mass	0.000	1.000	616	100000616	100000001	Not-Trans anti-PSF-A546 8C-S-PSF V2.00	0	29. Not-Trans and anti-PSF-A546_Pos015_S001	00-7i6XaTm36DYsovQfCZF6QM
15.2487	58.9644	2003.4	um	Nucleus	Nucleus Center of Homogeneous Mass	0.000	1.000	617	100000617	100000002	Not-Trans anti-PSF-A546 8C-S-PSF V2.00	0	29. Not-Trans and anti-PSF-A546_Pos015_S001	00-7i6XaTm36DYsovQfCZF6QM
68.2509	85.0918	2002.57	um	Nucleus	Nucleus Center of Homogeneous Mass	0.000	1.000	618	100000618	100000003	Not-Trans anti-PSF-A546 8C-S-PSF V2.00	0	29. Not-Trans and anti-PSF-A546_Pos015_S001	00-7i6XaTm36DYsovQfCZF6QM
10.8727	81.0543	2003.21	um	Nucleus	Nucleus Center of Homogeneous Mass	0.000	1.000	619	100000619	100000004	Not-Trans anti-PSF-A546 8C-S-PSF V2.00	0	29. Not-Trans and anti-PSF-A546_Pos015_S001	00-7i6XaTm36DYsovQfCZF6QM
40.2753	106.005	2002.63	um	Nucleus	Nucleus Center of Homogeneous Mass	0.000	1.000	620	100000620	100000005	Not-Trans anti-PSF-A546 8C-S-PSF V2.00	0	29. Not-Trans and anti-PSF-A546_Pos015_S001	00-7i6XaTm36DYsovQfCZF6QM
71.0547	117.333	2002.45	um	Nucleus	Nucleus Center of Homogeneous Mass	0.000	1.000	621	100000621	100000006	Not-Trans anti-PSF-A546 8C-S-PSF V2.00	0	29. Not-Trans and anti-PSF-A546_Pos015_S001	00-7i6XaTm36DYsovQfCZF6QM
53.4391	120.965	2002.51	um	Nucleus	Nucleus Center of Homogeneous Mass	0.000	1.000	622	100000622	100000007	Not-Trans anti-PSF-A546 8C-S-PSF V2.00	0	29. Not-Trans and anti-PSF-A546_Pos015_S001	00-7i6XaTm36DYsovQfCZF6QM
110.71	140.086	2002.26	um	Nucleus	Nucleus Center of Homogeneous Mass	0.000	1.000	623	100000623	100000008	Not-Trans anti-PSF-A546 8C-S-PSF V2.00	0	29. Not-Trans and anti-PSF-A546_Pos015_S001	00-7i6XaTm36DYsovQfCZF6QM
12.613	139.343	2002.56	um	Nucleus	Nucleus Center of Homogeneous Mass	0.000	1.000	624	100000624	100000009	Not-Trans anti-PSF-A546 8C-S-PSF V2.00	0	29. Not-Trans and anti-PSF-A546_Pos015_S001	00-7i6XaTm36DYsovQfCZF6QM
34.5822	153.191	2002.67	um	Nucleus	Nucleus Center of Homogeneous Mass	0.000	1.000	625	100000625	100000010	Not-Trans anti-PSF-A546 8C-S-PSF V2.00	0	29. Not-Trans and anti-PSF-A546_Pos015_S001	00-7i6XaTm36DYsovQfCZF6QM
53.1235	156.274	2002.59	um	Nucleus	Nucleus Center of Homogeneous Mass	0.000	1.000	626	100000626	100000011	Not-Trans anti-PSF-A546 8C-S-PSF V2.00	0	29. Not-Trans and anti-PSF-A546_Pos015_S001	00-7i6XaTm36DYsovQfCZF6QM
21.6352	164.429	2002.89	um	Nucleus	Nucleus Center of Homogeneous Mass	0.000	1.000	627	100000627	100000012	Not-Trans anti-PSF-A546 8C-S-PSF V2.00	0	29. Not-Trans and anti-PSF-A546_Pos015_S001	00-7i6XaTm36DYsovQfCZF6QM
50.7574	172.27	2002.65	um	Nucleus	Nucleus Center of Homogeneous Mass	0.000	1.000	628	100000628	100000013	Not-Trans anti-PSF-A546 8C-S-PSF V2.00	0	29. Not-Trans and anti-PSF-A546_Pos015_S001	00-7i6XaTm36DYsovQfCZF6QM
90.8676	175.357	2002.39	um	Nucleus	Nucleus Center of Homogeneous Mass	0.000	1.000	629	100000629	100000014	Not-Trans anti-PSF-A546 8C-S-PSF V2.00	0	29. Not-Trans and anti-PSF-A546_Pos015_S001	00-7i6XaTm36DYsovQfCZF6QM
146.711	176.756	2002.57	um	Nucleus	Nucleus Center of Homogeneous Mass	0.000	1.000	630	100000630	100000015	Not-Trans anti-PSF-A546 8C-S-PSF V2.00	0	29. Not-Trans and anti-PSF-A546_Pos015_S001	00-7i6XaTm36DYsovQfCZF6QM
27.6839	180.643	2002.82	um	Nucleus	Nucleus Center of Homogeneous Mass	0.000	1.000	631	100000631	100000016	Not-Trans anti-PSF-A546 8C-S-PSF V2.00	0	29. Not-Trans and anti-PSF-A546_Pos015_S001	00-7i6XaTm36DYsovQfCZF6QM
181.702	192.793	2002.83	um	Nucleus	Nucleus Center of Homogeneous Mass	0.000	1.000	632	100000632	100000017	Not-Trans anti-PSF-A546 8C-S-PSF V2.00	0	29. Not-Trans and anti-PSF-A546_Pos015_S001	00-7i6XaTm36DYsovQfCZF6QM
38.728	197.065	2002.7	um	Nucleus	Nucleus Center of Homogeneous Mass	0.000	1.000	633	100000633	100000018	Not-Trans anti-PSF-A546 8C-S-PSF V2.00	0	29. Not-Trans and anti-PSF-A546_Pos015_S001	00-7i6XaTm36DYsovQfCZF6QM
98.5111	207.994	2002.43	um	Nucleus	Nucleus Center of Homogeneous Mass	0.000	1.000	634	100000634	100000019	Not-Trans anti-PSF-A546 8C-S-PSF V2.00	0	29. Not-Trans and anti-PSF-A546_Pos015_S001	00-7i6XaTm36DYsovQfCZF6QM
139.971	204.038	2002.67	um	Nucleus	Nucleus Center of Homogeneous Mass	0.000	1.000	635	100000635	100000020	Not-Trans anti-PSF-A546 8C-S-PSF V2.00	0	29. Not-Trans and anti-PSF-A546_Pos015_S001	00-7i6XaTm36DYsovQfCZF6QM
156.733	213.349	2002.76	um	Nucleus	Nucleus Center of Homogeneous Mass	0.000	1.000	636	100000636	100000021	Not-Trans anti-PSF-A546 8C-S-PSF V2.00	0	29. Not-Trans and anti-PSF-A546_Pos015_S001	00-7i6XaTm36DYsovQfCZF6QM
128.797	221.653	2002.66	um	Nucleus	Nucleus Center of Homogeneous Mass	0.000	1.000	637	100000637	100000022	Not-Trans anti-PSF-A546 8C-S-PSF V2.00	0	29. Not-Trans and anti-PSF-A546_Pos015_S001	00-7i6XaTm36DYsovQfCZF6QM
56.85	223.263	2002.66	um	Nucleus	Nucleus Center of Homogeneous Mass	0.000	1.000	638	100000638	100000023	Not-Trans anti-PSF-A546 8C-S-PSF V2.00	0	29. Not-Trans and anti-PSF-A546_Pos015_S001	00-7i6XaTm36DYsovQfCZF6QM
11.7723	224.499	2002.76	um	Nucleus	Nucleus Center of Homogeneous Mass	0.000	1.000	639	100000639	100000024	Not-Trans anti-PSF-A546 8C-S-PSF V2.00	0	29. Not-Trans and anti-PSF-A546_Pos015_S001	00-7i6XaTm36DYsovQfCZF6QM
170.637	232.873	2002.62	um	Nucleus	Nucleus Center of Homogeneous Mass	0.000	1.000	640	100000640	100000025	Not-Trans anti-PSF-A546 8C-S-PSF V2.00	0	29. Not-Trans and anti-PSF-A546_Pos015_S001	00-7i6XaTm36DYsovQfCZF6QM
23.1808	237.23	2002.85	um	Nucleus	Nucleus Center of Homogeneous Mass	0.000	1.000	641	100000641	100000026	Not-Trans anti-PSF-A546 8C-S-PSF V2.00	0	29. Not-Trans and anti-PSF-A546_Pos015_S001	00-7i6XaTm36DYsovQfCZF6QM
169.908	5.59651	2002.85	um	Nucleus	Nucleus Center of Homogeneous Mass	0.000	1.000	642	100000642	100000027	Not-Trans anti-PSF-A546 8C-S-PSF V2.00	0	29. Not-Trans and anti-PSF-A546_Pos015_S001	00-7i6XaTm36DYsovQfCZF6QM
227.341	4.47353	2003.44	um	Nucleus	Nucleus Center of Homogeneous Mass	0.000	1.000	643	100000643	100000028	Not-Trans anti-PSF-A546 8C-S-PSF V2.00	0	29. Not-Trans and anti-PSF-A546_Pos015_S001	00-7i6XaTm36DYsovQfCZF6QM
214.37	17.076	2003.75	um	Nucleus	Nucleus Center of Homogeneous Mass	0.000	1.000	644	100000644	100000029	Not-Trans anti-PSF-A546 8C-S-PSF V2.00	0	29. Not-Trans and anti-PSF-A546_Pos015_S001	00-7i6XaTm36DYsovQfCZF6QM
6.63497	27.2845	2003.29	um	Nucleus	Nucleus Center of Homogeneous Mass	0.000	1.000	645	100000645	100000030	Not-Trans anti-PSF-A546 8C-S-PSF V2.00	0	29. Not-Trans and anti-PSF-A546_Pos015_S001	00-7i6XaTm36DYsovQfCZF6QM
234.079	25.9052	2003.18	um	Nucleus	Nucleus Center of Homogeneous Mass	0.000	1.000	646	100000646	100000031	Not-Trans anti-PSF-A546 8C-S-PSF V2.00	0	29. Not-Trans and anti-PSF-A546_Pos015_S001	00-7i6XaTm36DYsovQfCZF6QM
13.04	43.4156	2003.37	um	Nucleus	Nucleus Center of Homogeneous Mass	0.000	1.000	647	100000647	100000032	Not-Trans anti-PSF-A546 8C-S-PSF V2.00	0	29. Not-Trans and anti-PSF-A546_Pos015_S001	00-7i6XaTm36DYsovQfCZF6QM
39.8549	48.2307	2003.72	um	Nucleus	Nucleus Center of Homogeneous Mass	0.000	1.000	648	100000648	100000033	Not-Trans anti-PSF-A546 8C-S-PSF V2.00	0	29. Not-Trans and anti-PSF-A546_Pos015_S001	00-7i6XaTm36DYsovQfCZF6QM
242.645	47.0397	2003.07	um	Nucleus	Nucleus Center of Homogeneous Mass	0.000	1.000	649	100000649	100000034	Not-Trans anti-PSF-A546 8C-S-PSF V2.00	0	29. Not-Trans and anti-PSF-A546_Pos015_S001	00-7i6XaTm36DYsovQfCZF6QM
3.58757	186.437	2002.77	um	Nucleus	Nucleus Center of Homogeneous Mass	0.000	1.000	650	100000650	100000035	Not-Trans anti-PSF-A546 8C-S-PSF V2.00	0	29. Not-Trans and anti-PSF-A546_Pos015_S001	00-7i6XaTm36DYsovQfCZF6QM
50.0057	67.187	2002.65	um	Nucleus	Nucleus Center of Homogeneous Mass	0.000	1.000	651	100000651	100000036	Not-Trans anti-PSF-A546 8C-S-PSF V2.00	0	29. Not-Trans and anti-PSF-A546_Pos015_S001	00-7i6XaTm36DYsovQfCZF6QM
39.3444	81.4485	2002.61	um	Nucleus	Nucleus Center of Homogeneous Mass	0.000	1.000	652	100000652	100000037	Not-Trans anti-PSF-A546 8C-S-PSF V2.00	0	29. Not-Trans and anti-PSF-A546_Pos015_S001	00-7i6XaTm36DYsovQfCZF6QM
9.1215	219.897	2003.21	um	Nucleus	Nucleus Center of Homogeneous Mass	0.000	1.000	653	100000653	100000000	Not-Trans anti-PSF-A546 8C-S-PSF V2.00	0	29. Not-Trans and anti-PSF-A546_Pos016_S001	00-dE3ZKToGTP74aJuRMXfdgD
111.423	148.595	2003.02	um	Nucleus	Nucleus Center of Homogeneous Mass	0.000	1.000	654	100000654	100000001	Not-Trans anti-PSF-A546 8C-S-PSF V2.00	0	29. Not-Trans and anti-PSF-A546_Pos016_S001	00-dE3ZKToGTP74aJuRMXfdgD
237.085	50.7889	2003.46	um	Nucleus	Nucleus Center of Homogeneous Mass	0.000	1.000	655	100000655	100000002	Not-Trans anti-PSF-A546 8C-S-PSF V2.00	0	29. Not-Trans and anti-PSF-A546_Pos016_S001	00-dE3ZKToGTP74aJuRMXfdgD
242.219	91.0439	2003.37	um	Nucleus	Nucleus Center of Homogeneous Mass	0.000	1.000	656	100000656	100000003	Not-Trans anti-PSF-A546 8C-S-PSF V2.00	0	29. Not-Trans and anti-PSF-A546_Pos016_S001	00-dE3ZKToGTP74aJuRMXfdgD
45.5764	115.137	2002.3	um	Nucleus	Nucleus Center of Homogeneous Mass	0.000	1.000	657	100000657	100000004	Not-Trans anti-PSF-A546 8C-S-PSF V2.00	0	29. Not-Trans and anti-PSF-A546_Pos016_S001	00-dE3ZKToGTP74aJuRMXfdgD
157.643	126.425	2002.35	um	Nucleus	Nucleus Center of Homogeneous Mass	0.000	1.000	658	100000658	100000005	Not-Trans anti-PSF-A546 8C-S-PSF V2.00	0	29. Not-Trans and anti-PSF-A546_Pos016_S001	00-dE3ZKToGTP74aJuRMXfdgD
129.641	142.778	2002.86	um	Nucleus	Nucleus Center of Homogeneous Mass	0.000	1.000	659	100000659	100000006	Not-Trans anti-PSF-A546 8C-S-PSF V2.00	0	29. Not-Trans and anti-PSF-A546_Pos016_S001	00-dE3ZKToGTP74aJuRMXfdgD
19.6164	137.365	2002.55	um	Nucleus	Nucleus Center of Homogeneous Mass	0.000	1.000	660	100000660	100000007	Not-Trans anti-PSF-A546 8C-S-PSF V2.00	0	29. Not-Trans and anti-PSF-A546_Pos016_S001	00-dE3ZKToGTP74aJuRMXfdgD
217.413	149.146	2002.43	um	Nucleus	Nucleus Center of Homogeneous Mass	0.000	1.000	661	100000661	100000008	Not-Trans anti-PSF-A546 8C-S-PSF V2.00	0	29. Not-Trans and anti-PSF-A546_Pos016_S001	00-dE3ZKToGTP74aJuRMXfdgD
49.3104	159.531	2002.3	um	Nucleus	Nucleus Center of Homogeneous Mass	0.000	1.000	662	100000662	100000009	Not-Trans anti-PSF-A546 8C-S-PSF V2.00	0	29. Not-Trans and anti-PSF-A546_Pos016_S001	00-dE3ZKToGTP74aJuRMXfdgD
33.9358	177.486	2002.54	um	Nucleus	Nucleus Center of Homogeneous Mass	0.000	1.000	663	100000663	100000010	Not-Trans anti-PSF-A546 8C-S-PSF V2.00	0	29. Not-Trans and anti-PSF-A546_Pos016_S001	00-dE3ZKToGTP74aJuRMXfdgD
60.1583	194.112	2002.43	um	Nucleus	Nucleus Center of Homogeneous Mass	0.000	1.000	664	100000664	100000011	Not-Trans anti-PSF-A546 8C-S-PSF V2.00	0	29. Not-Trans and anti-PSF-A546_Pos016_S001	00-dE3ZKToGTP74aJuRMXfdgD
139.43	204.832	2002.43	um	Nucleus	Nucleus Center of Homogeneous Mass	0.000	1.000	665	100000665	100000012	Not-Trans anti-PSF-A546 8C-S-PSF V2.00	0	29. Not-Trans and anti-PSF-A546_Pos016_S001	00-dE3ZKToGTP74aJuRMXfdgD
96.3242	216.918	2002.44	um	Nucleus	Nucleus Center of Homogeneous Mass	0.000	1.000	666	100000666	100000013	Not-Trans anti-PSF-A546 8C-S-PSF V2.00	0	29. Not-Trans and anti-PSF-A546_Pos016_S001	00-dE3ZKToGTP74aJuRMXfdgD
72.4386	230.612	2002.51	um	Nucleus	Nucleus Center of Homogeneous Mass	0.000	1.000	667	100000667	100000014	Not-Trans anti-PSF-A546 8C-S-PSF V2.00	0	29. Not-Trans and anti-PSF-A546_Pos016_S001	00-dE3ZKToGTP74aJuRMXfdgD
52.181	231.963	2002.74	um	Nucleus	Nucleus Center of Homogeneous Mass	0.000	1.000	668	100000668	100000015	Not-Trans anti-PSF-A546 8C-S-PSF V2.00	0	29. Not-Trans and anti-PSF-A546_Pos016_S001	00-dE3ZKToGTP74aJuRMXfdgD
214.759	43.9856	2002.98	um	Nucleus	Nucleus Center of Homogeneous Mass	0.000	1.000	669	100000669	100000016	Not-Trans anti-PSF-A546 8C-S-PSF V2.00	0	29. Not-Trans and anti-PSF-A546_Pos016_S001	00-dE3ZKToGTP74aJuRMXfdgD
32.7829	57.4419	2002.43	um	Nucleus	Nucleus Center of Homogeneous Mass	0.000	1.000	670	100000670	100000017	Not-Trans anti-PSF-A546 8C-S-PSF V2.00	0	29. Not-Trans and anti-PSF-A546_Pos016_S001	00-dE3ZKToGTP74aJuRMXfdgD
230.547	68.8726	2003.01	um	Nucleus	Nucleus Center of Homogeneous Mass	0.000	1.000	671	100000671	100000018	Not-Trans anti-PSF-A546 8C-S-PSF V2.00	0	29. Not-Trans and anti-PSF-A546_Pos016_S001	00-dE3ZKToGTP74aJuRMXfdgD
18.6805	74.6895	2003.01	um	Nucleus	Nucleus Center of Homogeneous Mass	0.000	1.000	672	100000672	100000019	Not-Trans anti-PSF-A546 8C-S-PSF V2.00	0	29. Not-Trans and anti-PSF-A546_Pos016_S001	00-dE3ZKToGTP74aJuRMXfdgD
4.90292	92.5864	2002.36	um	Nucleus	Nucleus Center of Homogeneous Mass	0.000	1.000	673	100000673	100000020	Not-Trans anti-PSF-A546 8C-S-PSF V2.00	0	29. Not-Trans and anti-PSF-A546_Pos016_S001	00-dE3ZKToGTP74aJuRMXfdgD
193.786	115.895	2002.5	um	Nucleus	Nucleus Center of Homogeneous Mass	0.000	1.000	674	100000674	100000021	Not-Trans anti-PSF-A546 8C-S-PSF V2.00	0	29. Not-Trans and anti-PSF-A546_Pos016_S001	00-dE3ZKToGTP74aJuRMXfdgD
75.2016	154.941	2002.25	um	Nucleus	Nucleus Center of Homogeneous Mass	0.000	1.000	675	100000675	100000022	Not-Trans anti-PSF-A546 8C-S-PSF V2.00	0	29. Not-Trans and anti-PSF-A546_Pos016_S001	00-dE3ZKToGTP74aJuRMXfdgD
180.97	155.945	2002.24	um	Nucleus	Nucleus Center of Homogeneous Mass	0.000	1.000	676	100000676	100000023	Not-Trans anti-PSF-A546 8C-S-PSF V2.00	0	29. Not-Trans and anti-PSF-A546_Pos016_S001	00-dE3ZKToGTP74aJuRMXfdgD
147.947	165.579	2002.19	um	Nucleus	Nucleus Center of Homogeneous Mass	0.000	1.000	677	100000677	100000024	Not-Trans anti-PSF-A546 8C-S-PSF V2.00	0	29. Not-Trans and anti-PSF-A546_Pos016_S001	00-dE3ZKToGTP74aJuRMXfdgD
90.9653	173.531	2002.22	um	Nucleus	Nucleus Center of Homogeneous Mass	0.000	1.000	678	100000678	100000025	Not-Trans anti-PSF-A546 8C-S-PSF V2.00	0	29. Not-Trans and anti-PSF-A546_Pos016_S001	00-dE3ZKToGTP74aJuRMXfdgD
228.26	175.051	2002.52	um	Nucleus	Nucleus Center of Homogeneous Mass	0.000	1.000	679	100000679	100000026	Not-Trans anti-PSF-A546 8C-S-PSF V2.00	0	29. Not-Trans and anti-PSF-A546_Pos016_S001	00-dE3ZKToGTP74aJuRMXfdgD
170.703	177.605	2002.46	um	Nucleus	Nucleus Center of Homogeneous Mass	0.000	1.000	680	100000680	100000027	Not-Trans anti-PSF-A546 8C-S-PSF V2.00	0	29. Not-Trans and anti-PSF-A546_Pos016_S001	00-dE3ZKToGTP74aJuRMXfdgD
243.179	185.185	2002.61	um	Nucleus	Nucleus Center of Homogeneous Mass	0.000	1.000	681	100000681	100000028	Not-Trans anti-PSF-A546 8C-S-PSF V2.00	0	29. Not-Trans and anti-PSF-A546_Pos016_S001	00-dE3ZKToGTP74aJuRMXfdgD
211.673	189.811	2002.66	um	Nucleus	Nucleus Center of Homogeneous Mass	0.000	1.000	682	100000682	100000029	Not-Trans anti-PSF-A546 8C-S-PSF V2.00	0	29. Not-Trans and anti-PSF-A546_Pos016_S001	00-dE3ZKToGTP74aJuRMXfdgD
50.0331	204.968	2002.4	um	Nucleus	Nucleus Center of Homogeneous Mass	0.000	1.000	683	100000683	100000030	Not-Trans anti-PSF-A546 8C-S-PSF V2.00	0	29. Not-Trans and anti-PSF-A546_Pos016_S001	00-dE3ZKToGTP74aJuRMXfdgD
233.756	205.625	2002.44	um	Nucleus	Nucleus Center of Homogeneous Mass	0.000	1.000	684	100000684	100000031	Not-Trans anti-PSF-A546 8C-S-PSF V2.00	0	29. Not-Trans and anti-PSF-A546_Pos016_S001	00-dE3ZKToGTP74aJuRMXfdgD
176.089	209.343	2002.29	um	Nucleus	Nucleus Center of Homogeneous Mass	0.000	1.000	685	100000685	100000032	Not-Trans anti-PSF-A546 8C-S-PSF V2.00	0	29. Not-Trans and anti-PSF-A546_Pos016_S001	00-dE3ZKToGTP74aJuRMXfdgD
204.15	223.785	2002.44	um	Nucleus	Nucleus Center of Homogeneous Mass	0.000	1.000	686	100000686	100000033	Not-Trans anti-PSF-A546 8C-S-PSF V2.00	0	29. Not-Trans and anti-PSF-A546_Pos016_S001	00-dE3ZKToGTP74aJuRMXfdgD
84.825	234.65	2002.52	um	Nucleus	Nucleus Center of Homogeneous Mass	0.000	1.000	687	100000687	100000034	Not-Trans anti-PSF-A546 8C-S-PSF V2.00	0	29. Not-Trans and anti-PSF-A546_Pos016_S001	00-dE3ZKToGTP74aJuRMXfdgD
170.783	236.413	2002.5	um	Nucleus	Nucleus Center of Homogeneous Mass	0.000	1.000	688	100000688	100000035	Not-Trans anti-PSF-A546 8C-S-PSF V2.00	0	29. Not-Trans and anti-PSF-A546_Pos016_S001	00-dE3ZKToGTP74aJuRMXfdgD
3.64886	235.622	2002.83	um	Nucleus	Nucleus Center of Homogeneous Mass	0.000	1.000	689	100000689	100000036	Not-Trans anti-PSF-A546 8C-S-PSF V2.00	0	29. Not-Trans and anti-PSF-A546_Pos016_S001	00-dE3ZKToGTP74aJuRMXfdgD
6.83119	56.6945	2002.51	um	Nucleus	Nucleus Center of Homogeneous Mass	0.000	1.000	690	100000690	100000037	Not-Trans anti-PSF-A546 8C-S-PSF V2.00	0	29. Not-Trans and anti-PSF-A546_Pos016_S001	00-dE3ZKToGTP74aJuRMXfdgD
240.037	108.961	2002.44	um	Nucleus	Nucleus Center of Homogeneous Mass	0.000	1.000	691	100000691	100000038	Not-Trans anti-PSF-A546 8C-S-PSF V2.00	0	29. Not-Trans and anti-PSF-A546_Pos016_S001	00-dE3ZKToGTP74aJuRMXfdgD
231.408	21.9462	2002.96	um	Nucleus	Nucleus Center of Homogeneous Mass	0.000	1.000	692	100000692	100000039	Not-Trans anti-PSF-A546 8C-S-PSF V2.00	0	29. Not-Trans and anti-PSF-A546_Pos016_S001	00-dE3ZKToGTP74aJuRMXfdgD
234.544	36.0638	2002.96	um	Nucleus	Nucleus Center of Homogeneous Mass	0.000	1.000	693	100000693	100000040	Not-Trans anti-PSF-A546 8C-S-PSF V2.00	0	29. Not-Trans and anti-PSF-A546_Pos016_S001	00-dE3ZKToGTP74aJuRMXfdgD
220.849	28.659	2003.33	um	Nucleus	Nucleus Center of Homogeneous Mass	0.000	1.000	694	100000694	100000041	Not-Trans anti-PSF-A546 8C-S-PSF V2.00	0	29. Not-Trans and anti-PSF-A546_Pos016_S001	00-dE3ZKToGTP74aJuRMXfdgD
147.93	86.2111	2002.29	um	Nucleus	Nucleus Center of Homogeneous Mass	0.000	1.000	695	100000695	100000000	Not-Trans anti-PSF-A546 8C-S-PSF V2.00	0	29. Not-Trans and anti-PSF-A546_Pos017_S001	00-q8cTtMHEJHzc3uSzZq7SPJ
196.471	89.2937	2002.95	um	Nucleus	Nucleus Center of Homogeneous Mass	0.000	1.000	696	100000696	100000001	Not-Trans anti-PSF-A546 8C-S-PSF V2.00	0	29. Not-Trans and anti-PSF-A546_Pos017_S001	00-q8cTtMHEJHzc3uSzZq7SPJ
60.2128	98.2229	2002.24	um	Nucleus	Nucleus Center of Homogeneous Mass	0.000	1.000	697	100000697	100000002	Not-Trans anti-PSF-A546 8C-S-PSF V2.00	0	29. Not-Trans and anti-PSF-A546_Pos017_S001	00-q8cTtMHEJHzc3uSzZq7SPJ
116.84	118.142	2002.18	um	Nucleus	Nucleus Center of Homogeneous Mass	0.000	1.000	698	100000698	100000003	Not-Trans anti-PSF-A546 8C-S-PSF V2.00	0	29. Not-Trans and anti-PSF-A546_Pos017_S001	00-q8cTtMHEJHzc3uSzZq7SPJ
148.281	130.977	2002.28	um	Nucleus	Nucleus Center of Homogeneous Mass	0.000	1.000	699	100000699	100000004	Not-Trans anti-PSF-A546 8C-S-PSF V2.00	0	29. Not-Trans and anti-PSF-A546_Pos017_S001	00-q8cTtMHEJHzc3uSzZq7SPJ
184.466	130.672	2002.6	um	Nucleus	Nucleus Center of Homogeneous Mass	0.000	1.000	700	100000700	100000005	Not-Trans anti-PSF-A546 8C-S-PSF V2.00	0	29. Not-Trans and anti-PSF-A546_Pos017_S001	00-q8cTtMHEJHzc3uSzZq7SPJ
47.8672	138.443	2002.43	um	Nucleus	Nucleus Center of Homogeneous Mass	0.000	1.000	701	100000701	100000006	Not-Trans anti-PSF-A546 8C-S-PSF V2.00	0	29. Not-Trans and anti-PSF-A546_Pos017_S001	00-q8cTtMHEJHzc3uSzZq7SPJ
109.982	150.137	2002.25	um	Nucleus	Nucleus Center of Homogeneous Mass	0.000	1.000	702	100000702	100000007	Not-Trans anti-PSF-A546 8C-S-PSF V2.00	0	29. Not-Trans and anti-PSF-A546_Pos017_S001	00-q8cTtMHEJHzc3uSzZq7SPJ
165.047	152.261	2002.32	um	Nucleus	Nucleus Center of Homogeneous Mass	0.000	1.000	703	100000703	100000008	Not-Trans anti-PSF-A546 8C-S-PSF V2.00	0	29. Not-Trans and anti-PSF-A546_Pos017_S001	00-q8cTtMHEJHzc3uSzZq7SPJ
60.9695	153.623	2002.79	um	Nucleus	Nucleus Center of Homogeneous Mass	0.000	1.000	704	100000704	100000009	Not-Trans anti-PSF-A546 8C-S-PSF V2.00	0	29. Not-Trans and anti-PSF-A546_Pos017_S001	00-q8cTtMHEJHzc3uSzZq7SPJ
88.4722	159.177	2002.61	um	Nucleus	Nucleus Center of Homogeneous Mass	0.000	1.000	705	100000705	100000010	Not-Trans anti-PSF-A546 8C-S-PSF V2.00	0	29. Not-Trans and anti-PSF-A546_Pos017_S001	00-q8cTtMHEJHzc3uSzZq7SPJ
62.434	167.913	2002.59	um	Nucleus	Nucleus Center of Homogeneous Mass	0.000	1.000	706	100000706	100000011	Not-Trans anti-PSF-A546 8C-S-PSF V2.00	0	29. Not-Trans and anti-PSF-A546_Pos017_S001	00-q8cTtMHEJHzc3uSzZq7SPJ
135.493	176.549	2002.32	um	Nucleus	Nucleus Center of Homogeneous Mass	0.000	1.000	707	100000707	100000012	Not-Trans anti-PSF-A546 8C-S-PSF V2.00	0	29. Not-Trans and anti-PSF-A546_Pos017_S001	00-q8cTtMHEJHzc3uSzZq7SPJ
47.9007	184.775	2002.67	um	Nucleus	Nucleus Center of Homogeneous Mass	0.000	1.000	708	100000708	100000013	Not-Trans anti-PSF-A546 8C-S-PSF V2.00	0	29. Not-Trans and anti-PSF-A546_Pos017_S001	00-q8cTtMHEJHzc3uSzZq7SPJ
53.7032	203.164	2002.37	um	Nucleus	Nucleus Center of Homogeneous Mass	0.000	1.000	709	100000709	100000014	Not-Trans anti-PSF-A546 8C-S-PSF V2.00	0	29. Not-Trans and anti-PSF-A546_Pos017_S001	00-q8cTtMHEJHzc3uSzZq7SPJ
196.93	222.681	2002.72	um	Nucleus	Nucleus Center of Homogeneous Mass	0.000	1.000	710	100000710	100000015	Not-Trans anti-PSF-A546 8C-S-PSF V2.00	0	29. Not-Trans and anti-PSF-A546_Pos017_S001	00-q8cTtMHEJHzc3uSzZq7SPJ
209.073	235.182	2002.77	um	Nucleus	Nucleus Center of Homogeneous Mass	0.000	1.000	711	100000711	100000016	Not-Trans anti-PSF-A546 8C-S-PSF V2.00	0	29. Not-Trans and anti-PSF-A546_Pos017_S001	00-q8cTtMHEJHzc3uSzZq7SPJ
103.087	236.213	2002.42	um	Nucleus	Nucleus Center of Homogeneous Mass	0.000	1.000	712	100000712	100000017	Not-Trans anti-PSF-A546 8C-S-PSF V2.00	0	29. Not-Trans and anti-PSF-A546_Pos017_S001	00-q8cTtMHEJHzc3uSzZq7SPJ
58.8835	17.8095	2002.6	um	Nucleus	Nucleus Center of Homogeneous Mass	0.000	1.000	713	100000713	100000018	Not-Trans anti-PSF-A546 8C-S-PSF V2.00	0	29. Not-Trans and anti-PSF-A546_Pos017_S001	00-q8cTtMHEJHzc3uSzZq7SPJ
89.9183	36.2677	2002.27	um	Nucleus	Nucleus Center of Homogeneous Mass	0.000	1.000	714	100000714	100000019	Not-Trans anti-PSF-A546 8C-S-PSF V2.00	0	29. Not-Trans and anti-PSF-A546_Pos017_S001	00-q8cTtMHEJHzc3uSzZq7SPJ
183.261	43.286	2002.5	um	Nucleus	Nucleus Center of Homogeneous Mass	0.000	1.000	715	100000715	100000020	Not-Trans anti-PSF-A546 8C-S-PSF V2.00	0	29. Not-Trans and anti-PSF-A546_Pos017_S001	00-q8cTtMHEJHzc3uSzZq7SPJ
141.538	44.9205	2002.34	um	Nucleus	Nucleus Center of Homogeneous Mass	0.000	1.000	716	100000716	100000021	Not-Trans anti-PSF-A546 8C-S-PSF V2.00	0	29. Not-Trans and anti-PSF-A546_Pos017_S001	00-q8cTtMHEJHzc3uSzZq7SPJ
47.4874	57.6309	2002.31	um	Nucleus	Nucleus Center of Homogeneous Mass	0.000	1.000	717	100000717	100000022	Not-Trans anti-PSF-A546 8C-S-PSF V2.00	0	29. Not-Trans and anti-PSF-A546_Pos017_S001	00-q8cTtMHEJHzc3uSzZq7SPJ
111.905	75.2175	2002.21	um	Nucleus	Nucleus Center of Homogeneous Mass	0.000	1.000	718	100000718	100000023	Not-Trans anti-PSF-A546 8C-S-PSF V2.00	0	29. Not-Trans and anti-PSF-A546_Pos017_S001	00-q8cTtMHEJHzc3uSzZq7SPJ
45.9901	75.0976	2002.39	um	Nucleus	Nucleus Center of Homogeneous Mass	0.000	1.000	719	100000719	100000024	Not-Trans anti-PSF-A546 8C-S-PSF V2.00	0	29. Not-Trans and anti-PSF-A546_Pos017_S001	00-q8cTtMHEJHzc3uSzZq7SPJ
209.404	95.7129	2003.51	um	Nucleus	Nucleus Center of Homogeneous Mass	0.000	1.000	721	100000720	100000025	Not-Trans anti-PSF-A546 8C-S-PSF V2.00	0	29. Not-Trans and anti-PSF-A546_Pos017_S001	00-q8cTtMHEJHzc3uSzZq7SPJ
206.955	106.697	2003.35	um	Nucleus	Nucleus Center of Homogeneous Mass	0.000	1.000	722	100000721	100000026	Not-Trans anti-PSF-A546 8C-S-PSF V2.00	0	29. Not-Trans and anti-PSF-A546_Pos017_S001	00-q8cTtMHEJHzc3uSzZq7SPJ
167.223	115.167	2002.39	um	Nucleus	Nucleus Center of Homogeneous Mass	0.000	1.000	723	100000722	100000027	Not-Trans anti-PSF-A546 8C-S-PSF V2.00	0	29. Not-Trans and anti-PSF-A546_Pos017_S001	00-q8cTtMHEJHzc3uSzZq7SPJ
85.5225	135.742	2002.03	um	Nucleus	Nucleus Center of Homogeneous Mass	0.000	1.000	724	100000723	100000028	Not-Trans anti-PSF-A546 8C-S-PSF V2.00	0	29. Not-Trans and anti-PSF-A546_Pos017_S001	00-q8cTtMHEJHzc3uSzZq7SPJ
219.257	161.065	2002.32	um	Nucleus	Nucleus Center of Homogeneous Mass	0.000	1.000	725	100000724	100000029	Not-Trans anti-PSF-A546 8C-S-PSF V2.00	0	29. Not-Trans and anti-PSF-A546_Pos017_S001	00-q8cTtMHEJHzc3uSzZq7SPJ
173.948	165.365	2002.35	um	Nucleus	Nucleus Center of Homogeneous Mass	0.000	1.000	726	100000725	100000030	Not-Trans anti-PSF-A546 8C-S-PSF V2.00	0	29. Not-Trans and anti-PSF-A546_Pos017_S001	00-q8cTtMHEJHzc3uSzZq7SPJ
155.494	185.992	2002.17	um	Nucleus	Nucleus Center of Homogeneous Mass	0.000	1.000	727	100000726	100000031	Not-Trans anti-PSF-A546 8C-S-PSF V2.00	0	29. Not-Trans and anti-PSF-A546_Pos017_S001	00-q8cTtMHEJHzc3uSzZq7SPJ
89.8859	192.786	2002.26	um	Nucleus	Nucleus Center of Homogeneous Mass	0.000	1.000	728	100000727	100000032	Not-Trans anti-PSF-A546 8C-S-PSF V2.00	0	29. Not-Trans and anti-PSF-A546_Pos017_S001	00-q8cTtMHEJHzc3uSzZq7SPJ
213.104	194.546	2002.56	um	Nucleus	Nucleus Center of Homogeneous Mass	0.000	1.000	729	100000728	100000033	Not-Trans anti-PSF-A546 8C-S-PSF V2.00	0	29. Not-Trans and anti-PSF-A546_Pos017_S001	00-q8cTtMHEJHzc3uSzZq7SPJ
76.5638	195.448	2002.41	um	Nucleus	Nucleus Center of Homogeneous Mass	0.000	1.000	730	100000729	100000034	Not-Trans anti-PSF-A546 8C-S-PSF V2.00	0	29. Not-Trans and anti-PSF-A546_Pos017_S001	00-q8cTtMHEJHzc3uSzZq7SPJ
194.095	196.075	2002.29	um	Nucleus	Nucleus Center of Homogeneous Mass	0.000	1.000	731	100000730	100000035	Not-Trans anti-PSF-A546 8C-S-PSF V2.00	0	29. Not-Trans and anti-PSF-A546_Pos017_S001	00-q8cTtMHEJHzc3uSzZq7SPJ
137.264	197.733	2002.17	um	Nucleus	Nucleus Center of Homogeneous Mass	0.000	1.000	732	100000731	100000036	Not-Trans anti-PSF-A546 8C-S-PSF V2.00	0	29. Not-Trans and anti-PSF-A546_Pos017_S001	00-q8cTtMHEJHzc3uSzZq7SPJ
21.9589	223.843	2002.25	um	Nucleus	Nucleus Center of Homogeneous Mass	0.000	1.000	734	100000732	100000037	Not-Trans anti-PSF-A546 8C-S-PSF V2.00	0	29. Not-Trans and anti-PSF-A546_Pos017_S001	00-q8cTtMHEJHzc3uSzZq7SPJ
167.652	238.416	2002.52	um	Nucleus	Nucleus Center of Homogeneous Mass	0.000	1.000	735	100000733	100000038	Not-Trans anti-PSF-A546 8C-S-PSF V2.00	0	29. Not-Trans and anti-PSF-A546_Pos017_S001	00-q8cTtMHEJHzc3uSzZq7SPJ
244.073	231.945	2002.82	um	Nucleus	Nucleus Center of Homogeneous Mass	0.000	1.000	736	100000734	100000039	Not-Trans anti-PSF-A546 8C-S-PSF V2.00	0	29. Not-Trans and anti-PSF-A546_Pos017_S001	00-q8cTtMHEJHzc3uSzZq7SPJ
102.354	9.3698	2002.55	um	Nucleus	Nucleus Center of Homogeneous Mass	0.000	1.000	737	100000735	100000040	Not-Trans anti-PSF-A546 8C-S-PSF V2.00	0	29. Not-Trans and anti-PSF-A546_Pos017_S001	00-q8cTtMHEJHzc3uSzZq7SPJ
139.667	11.5775	2002.42	um	Nucleus	Nucleus Center of Homogeneous Mass	0.000	1.000	738	100000736	100000041	Not-Trans anti-PSF-A546 8C-S-PSF V2.00	0	29. Not-Trans and anti-PSF-A546_Pos017_S001	00-q8cTtMHEJHzc3uSzZq7SPJ
231.859	23.0279	2002.6	um	Nucleus	Nucleus Center of Homogeneous Mass	0.000	1.000	739	100000737	100000042	Not-Trans anti-PSF-A546 8C-S-PSF V2.00	0	29. Not-Trans and anti-PSF-A546_Pos017_S001	00-q8cTtMHEJHzc3uSzZq7SPJ
13.9893	52.8352	2002.31	um	Nucleus	Nucleus Center of Homogeneous Mass	0.000	1.000	740	100000738	100000043	Not-Trans anti-PSF-A546 8C-S-PSF V2.00	0	29. Not-Trans and anti-PSF-A546_Pos017_S001	00-q8cTtMHEJHzc3uSzZq7SPJ
242.653	89.2617	2002.41	um	Nucleus	Nucleus Center of Homogeneous Mass	0.000	1.000	741	100000739	100000044	Not-Trans anti-PSF-A546 8C-S-PSF V2.00	0	29. Not-Trans and anti-PSF-A546_Pos017_S001	00-q8cTtMHEJHzc3uSzZq7SPJ
5.88055	92.4723	2002.42	um	Nucleus	Nucleus Center of Homogeneous Mass	0.000	1.000	742	100000740	100000045	Not-Trans anti-PSF-A546 8C-S-PSF V2.00	0	29. Not-Trans and anti-PSF-A546_Pos017_S001	00-q8cTtMHEJHzc3uSzZq7SPJ
227.759	95.5052	2002.36	um	Nucleus	Nucleus Center of Homogeneous Mass	0.000	1.000	743	100000741	100000046	Not-Trans anti-PSF-A546 8C-S-PSF V2.00	0	29. Not-Trans and anti-PSF-A546_Pos017_S001	00-q8cTtMHEJHzc3uSzZq7SPJ
221.287	123.67	2002.24	um	Nucleus	Nucleus Center of Homogeneous Mass	0.000	1.000	744	100000742	100000047	Not-Trans anti-PSF-A546 8C-S-PSF V2.00	0	29. Not-Trans and anti-PSF-A546_Pos017_S001	00-q8cTtMHEJHzc3uSzZq7SPJ
17.4277	243.455	2002.36	um	Nucleus	Nucleus Center of Homogeneous Mass	0.000	1.000	745	100000743	100000048	Not-Trans anti-PSF-A546 8C-S-PSF V2.00	0	29. Not-Trans and anti-PSF-A546_Pos017_S001	00-q8cTtMHEJHzc3uSzZq7SPJ
28.345	83.7551	2004.56	um	Nucleus	Nucleus Center of Homogeneous Mass	0.000	1.000	746	100000744	100000049	Not-Trans anti-PSF-A546 8C-S-PSF V2.00	0	29. Not-Trans and anti-PSF-A546_Pos017_S001	00-q8cTtMHEJHzc3uSzZq7SPJ
102.858	184.214	2004.42	um	Nucleus	Nucleus Center of Homogeneous Mass	0.000	1.000	747	100000745	100000050	Not-Trans anti-PSF-A546 8C-S-PSF V2.00	0	29. Not-Trans and anti-PSF-A546_Pos017_S001	00-q8cTtMHEJHzc3uSzZq7SPJ
32.6372	36.1394	2004.85	um	Nucleus	Nucleus Center of Homogeneous Mass	0.000	1.000	748	100000746	100000051	Not-Trans anti-PSF-A546 8C-S-PSF V2.00	0	29. Not-Trans and anti-PSF-A546_Pos017_S001	00-q8cTtMHEJHzc3uSzZq7SPJ
218.309	223.995	2002.99	um	Nucleus	Nucleus Center of Homogeneous Mass	0.000	1.000	749	100000747	100000052	Not-Trans anti-PSF-A546 8C-S-PSF V2.00	0	29. Not-Trans and anti-PSF-A546_Pos017_S001	00-q8cTtMHEJHzc3uSzZq7SPJ
230.764	232.589	2003.25	um	Nucleus	Nucleus Center of Homogeneous Mass	0.000	1.000	750	100000748	100000053	Not-Trans anti-PSF-A546 8C-S-PSF V2.00	0	29. Not-Trans and anti-PSF-A546_Pos017_S001	00-q8cTtMHEJHzc3uSzZq7SPJ
101.805	57.6154	2002.7	um	Nucleus	Nucleus Center of Homogeneous Mass	0.000	1.000	751	100000749	100000000	Not-Trans anti-PSF-A546 8C-S-PSF V2.00	0	29. Not-Trans and anti-PSF-A546_Pos018_S001	00-8UEJvCbqXxvQTa6DSCuD74
139.371	67.6673	2002.76	um	Nucleus	Nucleus Center of Homogeneous Mass	0.000	1.000	752	100000750	100000001	Not-Trans anti-PSF-A546 8C-S-PSF V2.00	0	29. Not-Trans and anti-PSF-A546_Pos018_S001	00-8UEJvCbqXxvQTa6DSCuD74
142.979	87.8592	2002.42	um	Nucleus	Nucleus Center of Homogeneous Mass	0.000	1.000	753	100000751	100000002	Not-Trans anti-PSF-A546 8C-S-PSF V2.00	0	29. Not-Trans and anti-PSF-A546_Pos018_S001	00-8UEJvCbqXxvQTa6DSCuD74
100.163	98.6155	2002.3	um	Nucleus	Nucleus Center of Homogeneous Mass	0.000	1.000	754	100000752	100000003	Not-Trans anti-PSF-A546 8C-S-PSF V2.00	0	29. Not-Trans and anti-PSF-A546_Pos018_S001	00-8UEJvCbqXxvQTa6DSCuD74
70.7609	109.659	2002.49	um	Nucleus	Nucleus Center of Homogeneous Mass	0.000	1.000	756	100000753	100000004	Not-Trans anti-PSF-A546 8C-S-PSF V2.00	0	29. Not-Trans and anti-PSF-A546_Pos018_S001	00-8UEJvCbqXxvQTa6DSCuD74
22.6798	115.675	2002.42	um	Nucleus	Nucleus Center of Homogeneous Mass	0.000	1.000	757	100000754	100000005	Not-Trans anti-PSF-A546 8C-S-PSF V2.00	0	29. Not-Trans and anti-PSF-A546_Pos018_S001	00-8UEJvCbqXxvQTa6DSCuD74
189.623	123.668	2002.29	um	Nucleus	Nucleus Center of Homogeneous Mass	0.000	1.000	758	100000755	100000006	Not-Trans anti-PSF-A546 8C-S-PSF V2.00	0	29. Not-Trans and anti-PSF-A546_Pos018_S001	00-8UEJvCbqXxvQTa6DSCuD74
181.581	141.106	2002.26	um	Nucleus	Nucleus Center of Homogeneous Mass	0.000	1.000	759	100000756	100000007	Not-Trans anti-PSF-A546 8C-S-PSF V2.00	0	29. Not-Trans and anti-PSF-A546_Pos018_S001	00-8UEJvCbqXxvQTa6DSCuD74
174.855	165.779	2002.24	um	Nucleus	Nucleus Center of Homogeneous Mass	0.000	1.000	760	100000757	100000008	Not-Trans anti-PSF-A546 8C-S-PSF V2.00	0	29. Not-Trans and anti-PSF-A546_Pos018_S001	00-8UEJvCbqXxvQTa6DSCuD74
68.8715	168.479	2003.07	um	Nucleus	Nucleus Center of Homogeneous Mass	0.000	1.000	761	100000758	100000009	Not-Trans anti-PSF-A546 8C-S-PSF V2.00	0	29. Not-Trans and anti-PSF-A546_Pos018_S001	00-8UEJvCbqXxvQTa6DSCuD74
76.0038	185.933	2002.84	um	Nucleus	Nucleus Center of Homogeneous Mass	0.000	1.000	762	100000759	100000010	Not-Trans anti-PSF-A546 8C-S-PSF V2.00	0	29. Not-Trans and anti-PSF-A546_Pos018_S001	00-8UEJvCbqXxvQTa6DSCuD74
87.8973	195.868	2002.99	um	Nucleus	Nucleus Center of Homogeneous Mass	0.000	1.000	763	100000760	100000011	Not-Trans anti-PSF-A546 8C-S-PSF V2.00	0	29. Not-Trans and anti-PSF-A546_Pos018_S001	00-8UEJvCbqXxvQTa6DSCuD74
53.275	187.18	2003.27	um	Nucleus	Nucleus Center of Homogeneous Mass	0.000	1.000	764	100000761	100000012	Not-Trans anti-PSF-A546 8C-S-PSF V2.00	0	29. Not-Trans and anti-PSF-A546_Pos018_S001	00-8UEJvCbqXxvQTa6DSCuD74
173.293	202.543	2002.37	um	Nucleus	Nucleus Center of Homogeneous Mass	0.000	1.000	765	100000762	100000013	Not-Trans anti-PSF-A546 8C-S-PSF V2.00	0	29. Not-Trans and anti-PSF-A546_Pos018_S001	00-8UEJvCbqXxvQTa6DSCuD74
57.7064	210.074	2002.8	um	Nucleus	Nucleus Center of Homogeneous Mass	0.000	1.000	766	100000763	100000014	Not-Trans anti-PSF-A546 8C-S-PSF V2.00	0	29. Not-Trans and anti-PSF-A546_Pos018_S001	00-8UEJvCbqXxvQTa6DSCuD74
186.057	207.323	2002.4	um	Nucleus	Nucleus Center of Homogeneous Mass	0.000	1.000	767	100000764	100000015	Not-Trans anti-PSF-A546 8C-S-PSF V2.00	0	29. Not-Trans and anti-PSF-A546_Pos018_S001	00-8UEJvCbqXxvQTa6DSCuD74
170.364	225.639	2003.28	um	Nucleus	Nucleus Center of Homogeneous Mass	0.000	1.000	768	100000765	100000016	Not-Trans anti-PSF-A546 8C-S-PSF V2.00	0	29. Not-Trans and anti-PSF-A546_Pos018_S001	00-8UEJvCbqXxvQTa6DSCuD74
63.5935	224.705	2002.56	um	Nucleus	Nucleus Center of Homogeneous Mass	0.000	1.000	769	100000766	100000017	Not-Trans anti-PSF-A546 8C-S-PSF V2.00	0	29. Not-Trans and anti-PSF-A546_Pos018_S001	00-8UEJvCbqXxvQTa6DSCuD74
71.3146	6.64137	2002.5	um	Nucleus	Nucleus Center of Homogeneous Mass	0.000	1.000	770	100000767	100000018	Not-Trans anti-PSF-A546 8C-S-PSF V2.00	0	29. Not-Trans and anti-PSF-A546_Pos018_S001	00-8UEJvCbqXxvQTa6DSCuD74
108.102	17.8837	2002.87	um	Nucleus	Nucleus Center of Homogeneous Mass	0.000	1.000	771	100000768	100000019	Not-Trans anti-PSF-A546 8C-S-PSF V2.00	0	29. Not-Trans and anti-PSF-A546_Pos018_S001	00-8UEJvCbqXxvQTa6DSCuD74
128.984	24.0257	2002.71	um	Nucleus	Nucleus Center of Homogeneous Mass	0.000	1.000	772	100000769	100000020	Not-Trans anti-PSF-A546 8C-S-PSF V2.00	0	29. Not-Trans and anti-PSF-A546_Pos018_S001	00-8UEJvCbqXxvQTa6DSCuD74
93.625	29.5647	2002.74	um	Nucleus	Nucleus Center of Homogeneous Mass	0.000	1.000	773	100000770	100000021	Not-Trans anti-PSF-A546 8C-S-PSF V2.00	0	29. Not-Trans and anti-PSF-A546_Pos018_S001	00-8UEJvCbqXxvQTa6DSCuD74
15.2319	96.6355	2002.47	um	Nucleus	Nucleus Center of Homogeneous Mass	0.000	1.000	774	100000771	100000022	Not-Trans anti-PSF-A546 8C-S-PSF V2.00	0	29. Not-Trans and anti-PSF-A546_Pos018_S001	00-8UEJvCbqXxvQTa6DSCuD74
6.8787	121.247	2002.49	um	Nucleus	Nucleus Center of Homogeneous Mass	0.000	1.000	775	100000772	100000023	Not-Trans anti-PSF-A546 8C-S-PSF V2.00	0	29. Not-Trans and anti-PSF-A546_Pos018_S001	00-8UEJvCbqXxvQTa6DSCuD74
207.677	149.161	2002.25	um	Nucleus	Nucleus Center of Homogeneous Mass	0.000	1.000	776	100000773	100000024	Not-Trans anti-PSF-A546 8C-S-PSF V2.00	0	29. Not-Trans and anti-PSF-A546_Pos018_S001	00-8UEJvCbqXxvQTa6DSCuD74
202.49	182.008	2002.58	um	Nucleus	Nucleus Center of Homogeneous Mass	0.000	1.000	777	100000774	100000025	Not-Trans anti-PSF-A546 8C-S-PSF V2.00	0	29. Not-Trans and anti-PSF-A546_Pos018_S001	00-8UEJvCbqXxvQTa6DSCuD74
167.326	186.231	2002.26	um	Nucleus	Nucleus Center of Homogeneous Mass	0.000	1.000	778	100000775	100000026	Not-Trans anti-PSF-A546 8C-S-PSF V2.00	0	29. Not-Trans and anti-PSF-A546_Pos018_S001	00-8UEJvCbqXxvQTa6DSCuD74
233.385	193.787	2002.23	um	Nucleus	Nucleus Center of Homogeneous Mass	0.000	1.000	779	100000776	100000027	Not-Trans anti-PSF-A546 8C-S-PSF V2.00	0	29. Not-Trans and anti-PSF-A546_Pos018_S001	00-8UEJvCbqXxvQTa6DSCuD74
241.173	241.241	2002.35	um	Nucleus	Nucleus Center of Homogeneous Mass	0.000	1.000	780	100000777	100000028	Not-Trans anti-PSF-A546 8C-S-PSF V2.00	0	29. Not-Trans and anti-PSF-A546_Pos018_S001	00-8UEJvCbqXxvQTa6DSCuD74
15.7031	240.8	2002.23	um	Nucleus	Nucleus Center of Homogeneous Mass	0.000	1.000	781	100000778	100000029	Not-Trans anti-PSF-A546 8C-S-PSF V2.00	0	29. Not-Trans and anti-PSF-A546_Pos018_S001	00-8UEJvCbqXxvQTa6DSCuD74
233.882	90.9864	2002.27	um	Nucleus	Nucleus Center of Homogeneous Mass	0.000	1.000	782	100000779	100000030	Not-Trans anti-PSF-A546 8C-S-PSF V2.00	0	29. Not-Trans and anti-PSF-A546_Pos018_S001	00-8UEJvCbqXxvQTa6DSCuD74
226.9	74.2472	2004.73	um	Nucleus	Nucleus Center of Homogeneous Mass	0.000	1.000	783	100000780	100000031	Not-Trans anti-PSF-A546 8C-S-PSF V2.00	0	29. Not-Trans and anti-PSF-A546_Pos018_S001	00-8UEJvCbqXxvQTa6DSCuD74
206.834	80.6474	2004.56	um	Nucleus	Nucleus Center of Homogeneous Mass	0.000	1.000	784	100000781	100000032	Not-Trans anti-PSF-A546 8C-S-PSF V2.00	0	29. Not-Trans and anti-PSF-A546_Pos018_S001	00-8UEJvCbqXxvQTa6DSCuD74
190.071	69.8381	2004.76	um	Nucleus	Nucleus Center of Homogeneous Mass	0.000	1.000	785	100000782	100000033	Not-Trans anti-PSF-A546 8C-S-PSF V2.00	0	29. Not-Trans and anti-PSF-A546_Pos018_S001	00-8UEJvCbqXxvQTa6DSCuD74
218.598	101.158	2004.86	um	Nucleus	Nucleus Center of Homogeneous Mass	0.000	1.000	786	100000783	100000034	Not-Trans anti-PSF-A546 8C-S-PSF V2.00	0	29. Not-Trans and anti-PSF-A546_Pos018_S001	00-8UEJvCbqXxvQTa6DSCuD74
43.5561	114.538	2005.05	um	Nucleus	Nucleus Center of Homogeneous Mass	0.000	1.000	787	100000784	100000035	Not-Trans anti-PSF-A546 8C-S-PSF V2.00	0	29. Not-Trans and anti-PSF-A546_Pos018_S001	00-8UEJvCbqXxvQTa6DSCuD74
95.3158	149.668	2005.35	um	Nucleus	Nucleus Center of Homogeneous Mass	0.000	1.000	788	100000785	100000036	Not-Trans anti-PSF-A546 8C-S-PSF V2.00	0	29. Not-Trans and anti-PSF-A546_Pos018_S001	00-8UEJvCbqXxvQTa6DSCuD74
72.0734	47.4088	2002.42	um	Nucleus	Nucleus Center of Homogeneous Mass	0.000	1.000	789	100000786	100000037	Not-Trans anti-PSF-A546 8C-S-PSF V2.00	0	29. Not-Trans and anti-PSF-A546_Pos018_S001	00-8UEJvCbqXxvQTa6DSCuD74
70.7755	61.5717	2002.49	um	Nucleus	Nucleus Center of Homogeneous Mass	0.000	1.000	790	100000787	100000038	Not-Trans anti-PSF-A546 8C-S-PSF V2.00	0	29. Not-Trans and anti-PSF-A546_Pos018_S001	00-8UEJvCbqXxvQTa6DSCuD74
222.5	129.414	2002.44	um	Nucleus	Nucleus Center of Homogeneous Mass	0.000	1.000	791	100000788	100000039	Not-Trans anti-PSF-A546 8C-S-PSF V2.00	0	29. Not-Trans and anti-PSF-A546_Pos018_S001	00-8UEJvCbqXxvQTa6DSCuD74
230.791	145.431	2002.53	um	Nucleus	Nucleus Center of Homogeneous Mass	0.000	1.000	792	100000789	100000040	Not-Trans anti-PSF-A546 8C-S-PSF V2.00	0	29. Not-Trans and anti-PSF-A546_Pos018_S001	00-8UEJvCbqXxvQTa6DSCuD74
69.8672	206.016	2002.83	um	Nucleus	Nucleus Center of Homogeneous Mass	0.000	1.000	793	100000790	100000041	Not-Trans anti-PSF-A546 8C-S-PSF V2.00	0	29. Not-Trans and anti-PSF-A546_Pos018_S001	00-8UEJvCbqXxvQTa6DSCuD74
82.2973	217.804	2002.51	um	Nucleus	Nucleus Center of Homogeneous Mass	0.000	1.000	794	100000791	100000042	Not-Trans anti-PSF-A546 8C-S-PSF V2.00	0	29. Not-Trans and anti-PSF-A546_Pos018_S001	00-8UEJvCbqXxvQTa6DSCuD74
64.0562	71.8243	2001.93	um	Nucleus	Nucleus Center of Homogeneous Mass	0.000	1.000	795	100000792	100000000	Not-Trans anti-PSF-A546 8C-S-PSF V2.00	0	29. Not-Trans and anti-PSF-A546_Pos019_S001	00-qjFftDAHmQfBnytpQDuqDQ
30.2491	93.0194	2001.69	um	Nucleus	Nucleus Center of Homogeneous Mass	0.000	1.000	796	100000793	100000001	Not-Trans anti-PSF-A546 8C-S-PSF V2.00	0	29. Not-Trans and anti-PSF-A546_Pos019_S001	00-qjFftDAHmQfBnytpQDuqDQ
203.066	110.809	2002.1	um	Nucleus	Nucleus Center of Homogeneous Mass	0.000	1.000	797	100000794	100000002	Not-Trans anti-PSF-A546 8C-S-PSF V2.00	0	29. Not-Trans and anti-PSF-A546_Pos019_S001	00-qjFftDAHmQfBnytpQDuqDQ
23.6486	23.6493	2002.1	um	Nucleus	Nucleus Center of Homogeneous Mass	0.000	1.000	798	100000795	100000003	Not-Trans anti-PSF-A546 8C-S-PSF V2.00	0	29. Not-Trans and anti-PSF-A546_Pos019_S001	00-qjFftDAHmQfBnytpQDuqDQ
72.708	24.6248	2001.8	um	Nucleus	Nucleus Center of Homogeneous Mass	0.000	1.000	799	100000796	100000004	Not-Trans anti-PSF-A546 8C-S-PSF V2.00	0	29. Not-Trans and anti-PSF-A546_Pos019_S001	00-qjFftDAHmQfBnytpQDuqDQ
45.1258	48.6031	2001.92	um	Nucleus	Nucleus Center of Homogeneous Mass	0.000	1.000	800	100000797	100000005	Not-Trans anti-PSF-A546 8C-S-PSF V2.00	0	29. Not-Trans and anti-PSF-A546_Pos019_S001	00-qjFftDAHmQfBnytpQDuqDQ
34.4992	77.3368	2001.78	um	Nucleus	Nucleus Center of Homogeneous Mass	0.000	1.000	801	100000798	100000006	Not-Trans anti-PSF-A546 8C-S-PSF V2.00	0	29. Not-Trans and anti-PSF-A546_Pos019_S001	00-qjFftDAHmQfBnytpQDuqDQ
220.883	102.013	2002.08	um	Nucleus	Nucleus Center of Homogeneous Mass	0.000	1.000	802	100000799	100000007	Not-Trans anti-PSF-A546 8C-S-PSF V2.00	0	29. Not-Trans and anti-PSF-A546_Pos019_S001	00-qjFftDAHmQfBnytpQDuqDQ
239.14	106.081	2002.1	um	Nucleus	Nucleus Center of Homogeneous Mass	0.000	1.000	803	100000800	100000008	Not-Trans anti-PSF-A546 8C-S-PSF V2.00	0	29. Not-Trans and anti-PSF-A546_Pos019_S001	00-qjFftDAHmQfBnytpQDuqDQ
221.822	115.609	2002.11	um	Nucleus	Nucleus Center of Homogeneous Mass	0.000	1.000	804	100000801	100000009	Not-Trans anti-PSF-A546 8C-S-PSF V2.00	0	29. Not-Trans and anti-PSF-A546_Pos019_S001	00-qjFftDAHmQfBnytpQDuqDQ
237.032	123.616	2002.12	um	Nucleus	Nucleus Center of Homogeneous Mass	0.000	1.000	805	100000802	100000010	Not-Trans anti-PSF-A546 8C-S-PSF V2.00	0	29. Not-Trans and anti-PSF-A546_Pos019_S001	00-qjFftDAHmQfBnytpQDuqDQ
79.1412	193.371	2002.01	um	Nucleus	Nucleus Center of Homogeneous Mass	0.000	1.000	806	100000803	100000011	Not-Trans anti-PSF-A546 8C-S-PSF V2.00	0	29. Not-Trans and anti-PSF-A546_Pos019_S001	00-qjFftDAHmQfBnytpQDuqDQ
227.334	231.783	2001.87	um	Nucleus	Nucleus Center of Homogeneous Mass	0.000	1.000	807	100000804	100000012	Not-Trans anti-PSF-A546 8C-S-PSF V2.00	0	29. Not-Trans and anti-PSF-A546_Pos019_S001	00-qjFftDAHmQfBnytpQDuqDQ
68.3066	139.913	2001.56	um	Nucleus	Nucleus Center of Homogeneous Mass	0.000	1.000	808	100000805	100000000	Not-Trans anti-PSF-A546 8C-S-PSF V2.00	0	29. Not-Trans and anti-PSF-A546_Pos020_S001	00-cJ67z7mSv44PVjpc8J6kgd
106.46	136.165	2001.7	um	Nucleus	Nucleus Center of Homogeneous Mass	0.000	1.000	809	100000806	100000001	Not-Trans anti-PSF-A546 8C-S-PSF V2.00	0	29. Not-Trans and anti-PSF-A546_Pos020_S001	00-cJ67z7mSv44PVjpc8J6kgd
97.5201	10.7665	2002.01	um	Nucleus	Nucleus Center of Homogeneous Mass	0.000	1.000	810	100000807	100000002	Not-Trans anti-PSF-A546 8C-S-PSF V2.00	0	29. Not-Trans and anti-PSF-A546_Pos020_S001	00-cJ67z7mSv44PVjpc8J6kgd
134.699	15.1902	2001.8	um	Nucleus	Nucleus Center of Homogeneous Mass	0.000	1.000	811	100000808	100000003	Not-Trans anti-PSF-A546 8C-S-PSF V2.00	0	29. Not-Trans and anti-PSF-A546_Pos020_S001	00-cJ67z7mSv44PVjpc8J6kgd
59.3306	15.5917	2001.8	um	Nucleus	Nucleus Center of Homogeneous Mass	0.000	1.000	812	100000809	100000004	Not-Trans anti-PSF-A546 8C-S-PSF V2.00	0	29. Not-Trans and anti-PSF-A546_Pos020_S001	00-cJ67z7mSv44PVjpc8J6kgd
163.256	8.90208	2001.9	um	Nucleus	Nucleus Center of Homogeneous Mass	0.000	1.000	813	100000810	100000005	Not-Trans anti-PSF-A546 8C-S-PSF V2.00	0	29. Not-Trans and anti-PSF-A546_Pos020_S001	00-cJ67z7mSv44PVjpc8J6kgd
32.2931	36.6357	2001.89	um	Nucleus	Nucleus Center of Homogeneous Mass	0.000	1.000	814	100000811	100000006	Not-Trans anti-PSF-A546 8C-S-PSF V2.00	0	29. Not-Trans and anti-PSF-A546_Pos020_S001	00-cJ67z7mSv44PVjpc8J6kgd
119.27	39.4957	2001.72	um	Nucleus	Nucleus Center of Homogeneous Mass	0.000	1.000	815	100000812	100000007	Not-Trans anti-PSF-A546 8C-S-PSF V2.00	0	29. Not-Trans and anti-PSF-A546_Pos020_S001	00-cJ67z7mSv44PVjpc8J6kgd
64.6652	38.467	2001.74	um	Nucleus	Nucleus Center of Homogeneous Mass	0.000	1.000	816	100000813	100000008	Not-Trans anti-PSF-A546 8C-S-PSF V2.00	0	29. Not-Trans and anti-PSF-A546_Pos020_S001	00-cJ67z7mSv44PVjpc8J6kgd
114.397	49.6766	2001.79	um	Nucleus	Nucleus Center of Homogeneous Mass	0.000	1.000	817	100000814	100000009	Not-Trans anti-PSF-A546 8C-S-PSF V2.00	0	29. Not-Trans and anti-PSF-A546_Pos020_S001	00-cJ67z7mSv44PVjpc8J6kgd
177.519	56.2402	2001.7	um	Nucleus	Nucleus Center of Homogeneous Mass	0.000	1.000	818	100000815	100000010	Not-Trans anti-PSF-A546 8C-S-PSF V2.00	0	29. Not-Trans and anti-PSF-A546_Pos020_S001	00-cJ67z7mSv44PVjpc8J6kgd
158.73	62.1338	2001.58	um	Nucleus	Nucleus Center of Homogeneous Mass	0.000	1.000	819	100000816	100000011	Not-Trans anti-PSF-A546 8C-S-PSF V2.00	0	29. Not-Trans and anti-PSF-A546_Pos020_S001	00-cJ67z7mSv44PVjpc8J6kgd
139.755	67.8882	2001.55	um	Nucleus	Nucleus Center of Homogeneous Mass	0.000	1.000	820	100000817	100000012	Not-Trans anti-PSF-A546 8C-S-PSF V2.00	0	29. Not-Trans and anti-PSF-A546_Pos020_S001	00-cJ67z7mSv44PVjpc8J6kgd
8.70869	71.5967	2001.91	um	Nucleus	Nucleus Center of Homogeneous Mass	0.000	1.000	821	100000818	100000013	Not-Trans anti-PSF-A546 8C-S-PSF V2.00	0	29. Not-Trans and anti-PSF-A546_Pos020_S001	00-cJ67z7mSv44PVjpc8J6kgd
81.9895	85.7844	2001.37	um	Nucleus	Nucleus Center of Homogeneous Mass	0.000	1.000	822	100000819	100000014	Not-Trans anti-PSF-A546 8C-S-PSF V2.00	0	29. Not-Trans and anti-PSF-A546_Pos020_S001	00-cJ67z7mSv44PVjpc8J6kgd
144.684	106.653	2001.35	um	Nucleus	Nucleus Center of Homogeneous Mass	0.000	1.000	823	100000820	100000015	Not-Trans anti-PSF-A546 8C-S-PSF V2.00	0	29. Not-Trans and anti-PSF-A546_Pos020_S001	00-cJ67z7mSv44PVjpc8J6kgd
129.626	110.506	2001.49	um	Nucleus	Nucleus Center of Homogeneous Mass	0.000	1.000	824	100000821	100000016	Not-Trans anti-PSF-A546 8C-S-PSF V2.00	0	29. Not-Trans and anti-PSF-A546_Pos020_S001	00-cJ67z7mSv44PVjpc8J6kgd
120.1	140	2001.38	um	Nucleus	Nucleus Center of Homogeneous Mass	0.000	1.000	825	100000822	100000017	Not-Trans anti-PSF-A546 8C-S-PSF V2.00	0	29. Not-Trans and anti-PSF-A546_Pos020_S001	00-cJ67z7mSv44PVjpc8J6kgd
77.9749	148.928	2001.49	um	Nucleus	Nucleus Center of Homogeneous Mass	0.000	1.000	826	100000823	100000018	Not-Trans anti-PSF-A546 8C-S-PSF V2.00	0	29. Not-Trans and anti-PSF-A546_Pos020_S001	00-cJ67z7mSv44PVjpc8J6kgd
124.29	167.384	2001.43	um	Nucleus	Nucleus Center of Homogeneous Mass	0.000	1.000	827	100000824	100000019	Not-Trans anti-PSF-A546 8C-S-PSF V2.00	0	29. Not-Trans and anti-PSF-A546_Pos020_S001	00-cJ67z7mSv44PVjpc8J6kgd
143.338	166.439	2001.4	um	Nucleus	Nucleus Center of Homogeneous Mass	0.000	1.000	828	100000825	100000020	Not-Trans anti-PSF-A546 8C-S-PSF V2.00	0	29. Not-Trans and anti-PSF-A546_Pos020_S001	00-cJ67z7mSv44PVjpc8J6kgd
75.2945	166.56	2001.53	um	Nucleus	Nucleus Center of Homogeneous Mass	0.000	1.000	829	100000826	100000021	Not-Trans anti-PSF-A546 8C-S-PSF V2.00	0	29. Not-Trans and anti-PSF-A546_Pos020_S001	00-cJ67z7mSv44PVjpc8J6kgd
14.8063	169.677	2001.71	um	Nucleus	Nucleus Center of Homogeneous Mass	0.000	1.000	830	100000827	100000022	Not-Trans anti-PSF-A546 8C-S-PSF V2.00	0	29. Not-Trans and anti-PSF-A546_Pos020_S001	00-cJ67z7mSv44PVjpc8J6kgd
85.8217	182.348	2001.32	um	Nucleus	Nucleus Center of Homogeneous Mass	0.000	1.000	831	100000828	100000023	Not-Trans anti-PSF-A546 8C-S-PSF V2.00	0	29. Not-Trans and anti-PSF-A546_Pos020_S001	00-cJ67z7mSv44PVjpc8J6kgd
63.8915	185.062	2001.57	um	Nucleus	Nucleus Center of Homogeneous Mass	0.000	1.000	832	100000829	100000024	Not-Trans anti-PSF-A546 8C-S-PSF V2.00	0	29. Not-Trans and anti-PSF-A546_Pos020_S001	00-cJ67z7mSv44PVjpc8J6kgd
116.62	203.698	2001.3	um	Nucleus	Nucleus Center of Homogeneous Mass	0.000	1.000	833	100000830	100000025	Not-Trans anti-PSF-A546 8C-S-PSF V2.00	0	29. Not-Trans and anti-PSF-A546_Pos020_S001	00-cJ67z7mSv44PVjpc8J6kgd
26.8131	6.46299	2001.94	um	Nucleus	Nucleus Center of Homogeneous Mass	0.000	1.000	834	100000831	100000026	Not-Trans anti-PSF-A546 8C-S-PSF V2.00	0	29. Not-Trans and anti-PSF-A546_Pos020_S001	00-cJ67z7mSv44PVjpc8J6kgd
76.135	6.51362	2001.96	um	Nucleus	Nucleus Center of Homogeneous Mass	0.000	1.000	835	100000832	100000027	Not-Trans anti-PSF-A546 8C-S-PSF V2.00	0	29. Not-Trans and anti-PSF-A546_Pos020_S001	00-cJ67z7mSv44PVjpc8J6kgd
228.147	7.13721	2001.97	um	Nucleus	Nucleus Center of Homogeneous Mass	0.000	1.000	836	100000833	100000028	Not-Trans anti-PSF-A546 8C-S-PSF V2.00	0	29. Not-Trans and anti-PSF-A546_Pos020_S001	00-cJ67z7mSv44PVjpc8J6kgd
119.86	8.23677	2001.64	um	Nucleus	Nucleus Center of Homogeneous Mass	0.000	1.000	837	100000834	100000029	Not-Trans anti-PSF-A546 8C-S-PSF V2.00	0	29. Not-Trans and anti-PSF-A546_Pos020_S001	00-cJ67z7mSv44PVjpc8J6kgd
88.0019	23.9471	2001.59	um	Nucleus	Nucleus Center of Homogeneous Mass	0.000	1.000	838	100000835	100000030	Not-Trans anti-PSF-A546 8C-S-PSF V2.00	0	29. Not-Trans and anti-PSF-A546_Pos020_S001	00-cJ67z7mSv44PVjpc8J6kgd
172.857	25.1082	2001.74	um	Nucleus	Nucleus Center of Homogeneous Mass	0.000	1.000	839	100000836	100000031	Not-Trans anti-PSF-A546 8C-S-PSF V2.00	0	29. Not-Trans and anti-PSF-A546_Pos020_S001	00-cJ67z7mSv44PVjpc8J6kgd
181.602	39.9878	2001.86	um	Nucleus	Nucleus Center of Homogeneous Mass	0.000	1.000	840	100000837	100000032	Not-Trans anti-PSF-A546 8C-S-PSF V2.00	0	29. Not-Trans and anti-PSF-A546_Pos020_S001	00-cJ67z7mSv44PVjpc8J6kgd
161.28	39.0634	2002.7	um	Nucleus	Nucleus Center of Homogeneous Mass	0.000	1.000	841	100000838	100000033	Not-Trans anti-PSF-A546 8C-S-PSF V2.00	0	29. Not-Trans and anti-PSF-A546_Pos020_S001	00-cJ67z7mSv44PVjpc8J6kgd
7.66884	49.884	2002.09	um	Nucleus	Nucleus Center of Homogeneous Mass	0.000	1.000	842	100000839	100000034	Not-Trans anti-PSF-A546 8C-S-PSF V2.00	0	29. Not-Trans and anti-PSF-A546_Pos020_S001	00-cJ67z7mSv44PVjpc8J6kgd
67.0236	54.6088	2001.49	um	Nucleus	Nucleus Center of Homogeneous Mass	0.000	1.000	843	100000840	100000035	Not-Trans anti-PSF-A546 8C-S-PSF V2.00	0	29. Not-Trans and anti-PSF-A546_Pos020_S001	00-cJ67z7mSv44PVjpc8J6kgd
47.0186	61.9777	2001.5	um	Nucleus	Nucleus Center of Homogeneous Mass	0.000	1.000	844	100000841	100000036	Not-Trans anti-PSF-A546 8C-S-PSF V2.00	0	29. Not-Trans and anti-PSF-A546_Pos020_S001	00-cJ67z7mSv44PVjpc8J6kgd
208.4	103.421	2001.41	um	Nucleus	Nucleus Center of Homogeneous Mass	0.000	1.000	845	100000842	100000037	Not-Trans anti-PSF-A546 8C-S-PSF V2.00	0	29. Not-Trans and anti-PSF-A546_Pos020_S001	00-cJ67z7mSv44PVjpc8J6kgd
74.4195	101.62	2001.3	um	Nucleus	Nucleus Center of Homogeneous Mass	0.000	1.000	846	100000843	100000038	Not-Trans anti-PSF-A546 8C-S-PSF V2.00	0	29. Not-Trans and anti-PSF-A546_Pos020_S001	00-cJ67z7mSv44PVjpc8J6kgd
194.247	113.245	2001.42	um	Nucleus	Nucleus Center of Homogeneous Mass	0.000	1.000	847	100000844	100000039	Not-Trans anti-PSF-A546 8C-S-PSF V2.00	0	29. Not-Trans and anti-PSF-A546_Pos020_S001	00-cJ67z7mSv44PVjpc8J6kgd
204.273	130.408	2001.4	um	Nucleus	Nucleus Center of Homogeneous Mass	0.000	1.000	848	100000845	100000040	Not-Trans anti-PSF-A546 8C-S-PSF V2.00	0	29. Not-Trans and anti-PSF-A546_Pos020_S001	00-cJ67z7mSv44PVjpc8J6kgd
177.835	141.105	2001.27	um	Nucleus	Nucleus Center of Homogeneous Mass	0.000	1.000	849	100000846	100000041	Not-Trans anti-PSF-A546 8C-S-PSF V2.00	0	29. Not-Trans and anti-PSF-A546_Pos020_S001	00-cJ67z7mSv44PVjpc8J6kgd
4.9946	224.394	2001.57	um	Nucleus	Nucleus Center of Homogeneous Mass	0.000	1.000	850	100000847	100000042	Not-Trans anti-PSF-A546 8C-S-PSF V2.00	0	29. Not-Trans and anti-PSF-A546_Pos020_S001	00-cJ67z7mSv44PVjpc8J6kgd
206.36	29.0711	2001.7	um	Nucleus	Nucleus Center of Homogeneous Mass	0.000	1.000	851	100000848	100000043	Not-Trans anti-PSF-A546 8C-S-PSF V2.00	0	29. Not-Trans and anti-PSF-A546_Pos020_S001	00-cJ67z7mSv44PVjpc8J6kgd
223.231	57.8657	2001.57	um	Nucleus	Nucleus Center of Homogeneous Mass	0.000	1.000	852	100000849	100000044	Not-Trans anti-PSF-A546 8C-S-PSF V2.00	0	29. Not-Trans and anti-PSF-A546_Pos020_S001	00-cJ67z7mSv44PVjpc8J6kgd
225.367	78.4289	2001.53	um	Nucleus	Nucleus Center of Homogeneous Mass	0.000	1.000	853	100000850	100000045	Not-Trans anti-PSF-A546 8C-S-PSF V2.00	0	29. Not-Trans and anti-PSF-A546_Pos020_S001	00-cJ67z7mSv44PVjpc8J6kgd
243.085	127.944	2001.56	um	Nucleus	Nucleus Center of Homogeneous Mass	0.000	1.000	854	100000851	100000046	Not-Trans anti-PSF-A546 8C-S-PSF V2.00	0	29. Not-Trans and anti-PSF-A546_Pos020_S001	00-cJ67z7mSv44PVjpc8J6kgd
10.3718	118.512	2002.88	um	Nucleus	Nucleus Center of Homogeneous Mass	0.000	1.000	855	100000852	100000047	Not-Trans anti-PSF-A546 8C-S-PSF V2.00	0	29. Not-Trans and anti-PSF-A546_Pos020_S001	00-cJ67z7mSv44PVjpc8J6kgd
182.335	14.9813	2004.74	um	Nucleus	Nucleus Center of Homogeneous Mass	0.000	1.000	856	100000853	100000048	Not-Trans anti-PSF-A546 8C-S-PSF V2.00	0	29. Not-Trans and anti-PSF-A546_Pos020_S001	00-cJ67z7mSv44PVjpc8J6kgd
170.969	118.63	2001.61	um	Nucleus	Nucleus Center of Homogeneous Mass	0.000	1.000	857	100000854	100000000	Not-Trans anti-PSF-A546 8C-S-PSF V2.00	0	29. Not-Trans and anti-PSF-A546_Pos021_S001	00-F4LyNmUFPFvKiLrTW7yYmY
104.132	54.426	2001.11	um	Nucleus	Nucleus Center of Homogeneous Mass	0.000	1.000	858	100000855	100000001	Not-Trans anti-PSF-A546 8C-S-PSF V2.00	0	29. Not-Trans and anti-PSF-A546_Pos021_S001	00-F4LyNmUFPFvKiLrTW7yYmY
84.1946	57.4925	2001.09	um	Nucleus	Nucleus Center of Homogeneous Mass	0.000	1.000	859	100000856	100000002	Not-Trans anti-PSF-A546 8C-S-PSF V2.00	0	29. Not-Trans and anti-PSF-A546_Pos021_S001	00-F4LyNmUFPFvKiLrTW7yYmY
173.289	57.0907	2001.25	um	Nucleus	Nucleus Center of Homogeneous Mass	0.000	1.000	860	100000857	100000003	Not-Trans anti-PSF-A546 8C-S-PSF V2.00	0	29. Not-Trans and anti-PSF-A546_Pos021_S001	00-F4LyNmUFPFvKiLrTW7yYmY
88.487	88.571	2000.92	um	Nucleus	Nucleus Center of Homogeneous Mass	0.000	1.000	861	100000858	100000004	Not-Trans anti-PSF-A546 8C-S-PSF V2.00	0	29. Not-Trans and anti-PSF-A546_Pos021_S001	00-F4LyNmUFPFvKiLrTW7yYmY
40.9965	91.291	2001.72	um	Nucleus	Nucleus Center of Homogeneous Mass	0.000	1.000	862	100000859	100000005	Not-Trans anti-PSF-A546 8C-S-PSF V2.00	0	29. Not-Trans and anti-PSF-A546_Pos021_S001	00-F4LyNmUFPFvKiLrTW7yYmY
12.2474	91.0069	2001.37	um	Nucleus	Nucleus Center of Homogeneous Mass	0.000	1.000	863	100000860	100000006	Not-Trans anti-PSF-A546 8C-S-PSF V2.00	0	29. Not-Trans and anti-PSF-A546_Pos021_S001	00-F4LyNmUFPFvKiLrTW7yYmY
31.2538	96.1748	2001.49	um	Nucleus	Nucleus Center of Homogeneous Mass	0.000	1.000	864	100000861	100000007	Not-Trans anti-PSF-A546 8C-S-PSF V2.00	0	29. Not-Trans and anti-PSF-A546_Pos021_S001	00-F4LyNmUFPFvKiLrTW7yYmY
188.091	105.03	2001.71	um	Nucleus	Nucleus Center of Homogeneous Mass	0.000	1.000	865	100000862	100000008	Not-Trans anti-PSF-A546 8C-S-PSF V2.00	0	29. Not-Trans and anti-PSF-A546_Pos021_S001	00-F4LyNmUFPFvKiLrTW7yYmY
49.5215	106.017	2001.36	um	Nucleus	Nucleus Center of Homogeneous Mass	0.000	1.000	866	100000863	100000009	Not-Trans anti-PSF-A546 8C-S-PSF V2.00	0	29. Not-Trans and anti-PSF-A546_Pos021_S001	00-F4LyNmUFPFvKiLrTW7yYmY
89.3204	115.442	2000.78	um	Nucleus	Nucleus Center of Homogeneous Mass	0.000	1.000	867	100000864	100000010	Not-Trans anti-PSF-A546 8C-S-PSF V2.00	0	29. Not-Trans and anti-PSF-A546_Pos021_S001	00-F4LyNmUFPFvKiLrTW7yYmY
191.778	131.04	2001.09	um	Nucleus	Nucleus Center of Homogeneous Mass	0.000	1.000	868	100000865	100000011	Not-Trans anti-PSF-A546 8C-S-PSF V2.00	0	29. Not-Trans and anti-PSF-A546_Pos021_S001	00-F4LyNmUFPFvKiLrTW7yYmY
135.457	133.679	2000.97	um	Nucleus	Nucleus Center of Homogeneous Mass	0.000	1.000	869	100000866	100000012	Not-Trans anti-PSF-A546 8C-S-PSF V2.00	0	29. Not-Trans and anti-PSF-A546_Pos021_S001	00-F4LyNmUFPFvKiLrTW7yYmY
61.5745	138.222	2000.9	um	Nucleus	Nucleus Center of Homogeneous Mass	0.000	1.000	870	100000867	100000013	Not-Trans anti-PSF-A546 8C-S-PSF V2.00	0	29. Not-Trans and anti-PSF-A546_Pos021_S001	00-F4LyNmUFPFvKiLrTW7yYmY
39.3231	136.391	2001.29	um	Nucleus	Nucleus Center of Homogeneous Mass	0.000	1.000	871	100000868	100000014	Not-Trans anti-PSF-A546 8C-S-PSF V2.00	0	29. Not-Trans and anti-PSF-A546_Pos021_S001	00-F4LyNmUFPFvKiLrTW7yYmY
154.521	139.403	2000.98	um	Nucleus	Nucleus Center of Homogeneous Mass	0.000	1.000	872	100000869	100000015	Not-Trans anti-PSF-A546 8C-S-PSF V2.00	0	29. Not-Trans and anti-PSF-A546_Pos021_S001	00-F4LyNmUFPFvKiLrTW7yYmY
8.52255	153.227	2001.45	um	Nucleus	Nucleus Center of Homogeneous Mass	0.000	1.000	873	100000870	100000016	Not-Trans anti-PSF-A546 8C-S-PSF V2.00	0	29. Not-Trans and anti-PSF-A546_Pos021_S001	00-F4LyNmUFPFvKiLrTW7yYmY
46.3307	166.042	2001.06	um	Nucleus	Nucleus Center of Homogeneous Mass	0.000	1.000	874	100000871	100000017	Not-Trans anti-PSF-A546 8C-S-PSF V2.00	0	29. Not-Trans and anti-PSF-A546_Pos021_S001	00-F4LyNmUFPFvKiLrTW7yYmY
143.845	185.382	2001.28	um	Nucleus	Nucleus Center of Homogeneous Mass	0.000	1.000	875	100000872	100000018	Not-Trans anti-PSF-A546 8C-S-PSF V2.00	0	29. Not-Trans and anti-PSF-A546_Pos021_S001	00-F4LyNmUFPFvKiLrTW7yYmY
158.985	203.971	2001.78	um	Nucleus	Nucleus Center of Homogeneous Mass	0.000	1.000	876	100000873	100000019	Not-Trans anti-PSF-A546 8C-S-PSF V2.00	0	29. Not-Trans and anti-PSF-A546_Pos021_S001	00-F4LyNmUFPFvKiLrTW7yYmY
4.45123	11.6761	2001.87	um	Nucleus	Nucleus Center of Homogeneous Mass	0.000	1.000	877	100000874	100000020	Not-Trans anti-PSF-A546 8C-S-PSF V2.00	0	29. Not-Trans and anti-PSF-A546_Pos021_S001	00-F4LyNmUFPFvKiLrTW7yYmY
159.294	24.072	2001.25	um	Nucleus	Nucleus Center of Homogeneous Mass	0.000	1.000	878	100000875	100000021	Not-Trans anti-PSF-A546 8C-S-PSF V2.00	0	29. Not-Trans and anti-PSF-A546_Pos021_S001	00-F4LyNmUFPFvKiLrTW7yYmY
74.1481	19.5194	2001.05	um	Nucleus	Nucleus Center of Homogeneous Mass	0.000	1.000	879	100000876	100000022	Not-Trans anti-PSF-A546 8C-S-PSF V2.00	0	29. Not-Trans and anti-PSF-A546_Pos021_S001	00-F4LyNmUFPFvKiLrTW7yYmY
194.129	24.0335	2001.54	um	Nucleus	Nucleus Center of Homogeneous Mass	0.000	1.000	880	100000877	100000023	Not-Trans anti-PSF-A546 8C-S-PSF V2.00	0	29. Not-Trans and anti-PSF-A546_Pos021_S001	00-F4LyNmUFPFvKiLrTW7yYmY
220.872	27.9167	2001.59	um	Nucleus	Nucleus Center of Homogeneous Mass	0.000	1.000	881	100000878	100000024	Not-Trans anti-PSF-A546 8C-S-PSF V2.00	0	29. Not-Trans and anti-PSF-A546_Pos021_S001	00-F4LyNmUFPFvKiLrTW7yYmY
36.0547	30.5243	2001.14	um	Nucleus	Nucleus Center of Homogeneous Mass	0.000	1.000	882	100000879	100000025	Not-Trans anti-PSF-A546 8C-S-PSF V2.00	0	29. Not-Trans and anti-PSF-A546_Pos021_S001	00-F4LyNmUFPFvKiLrTW7yYmY
60.3437	33.6184	2001.1	um	Nucleus	Nucleus Center of Homogeneous Mass	0.000	1.000	883	100000880	100000026	Not-Trans anti-PSF-A546 8C-S-PSF V2.00	0	29. Not-Trans and anti-PSF-A546_Pos021_S001	00-F4LyNmUFPFvKiLrTW7yYmY
14.7148	44.208	2001.79	um	Nucleus	Nucleus Center of Homogeneous Mass	0.000	1.000	884	100000881	100000027	Not-Trans anti-PSF-A546 8C-S-PSF V2.00	0	29. Not-Trans and anti-PSF-A546_Pos021_S001	00-F4LyNmUFPFvKiLrTW7yYmY
39.1691	54.1599	2001.17	um	Nucleus	Nucleus Center of Homogeneous Mass	0.000	1.000	885	100000882	100000028	Not-Trans anti-PSF-A546 8C-S-PSF V2.00	0	29. Not-Trans and anti-PSF-A546_Pos021_S001	00-F4LyNmUFPFvKiLrTW7yYmY
209.359	63.1131	2001.21	um	Nucleus	Nucleus Center of Homogeneous Mass	0.000	1.000	886	100000883	100000029	Not-Trans anti-PSF-A546 8C-S-PSF V2.00	0	29. Not-Trans and anti-PSF-A546_Pos021_S001	00-F4LyNmUFPFvKiLrTW7yYmY
23.9313	63.0693	2001.4	um	Nucleus	Nucleus Center of Homogeneous Mass	0.000	1.000	887	100000884	100000030	Not-Trans anti-PSF-A546 8C-S-PSF V2.00	0	29. Not-Trans and anti-PSF-A546_Pos021_S001	00-F4LyNmUFPFvKiLrTW7yYmY
227.905	64.144	2001.61	um	Nucleus	Nucleus Center of Homogeneous Mass	0.000	1.000	888	100000885	100000031	Not-Trans anti-PSF-A546 8C-S-PSF V2.00	0	29. Not-Trans and anti-PSF-A546_Pos021_S001	00-F4LyNmUFPFvKiLrTW7yYmY
7.56642	64.9568	2001.33	um	Nucleus	Nucleus Center of Homogeneous Mass	0.000	1.000	889	100000886	100000032	Not-Trans anti-PSF-A546 8C-S-PSF V2.00	0	29. Not-Trans and anti-PSF-A546_Pos021_S001	00-F4LyNmUFPFvKiLrTW7yYmY
60.0758	84.1136	2000.91	um	Nucleus	Nucleus Center of Homogeneous Mass	0.000	1.000	890	100000887	100000033	Not-Trans anti-PSF-A546 8C-S-PSF V2.00	0	29. Not-Trans and anti-PSF-A546_Pos021_S001	00-F4LyNmUFPFvKiLrTW7yYmY
168.497	91.4983	2001.15	um	Nucleus	Nucleus Center of Homogeneous Mass	0.000	1.000	891	100000888	100000034	Not-Trans anti-PSF-A546 8C-S-PSF V2.00	0	29. Not-Trans and anti-PSF-A546_Pos021_S001	00-F4LyNmUFPFvKiLrTW7yYmY
144.088	102.27	2000.75	um	Nucleus	Nucleus Center of Homogeneous Mass	0.000	1.000	892	100000889	100000035	Not-Trans anti-PSF-A546 8C-S-PSF V2.00	0	29. Not-Trans and anti-PSF-A546_Pos021_S001	00-F4LyNmUFPFvKiLrTW7yYmY
9.61764	105.732	2001.34	um	Nucleus	Nucleus Center of Homogeneous Mass	0.000	1.000	893	100000890	100000036	Not-Trans anti-PSF-A546 8C-S-PSF V2.00	0	29. Not-Trans and anti-PSF-A546_Pos021_S001	00-F4LyNmUFPFvKiLrTW7yYmY
26.4539	118.146	2001.2	um	Nucleus	Nucleus Center of Homogeneous Mass	0.000	1.000	894	100000891	100000037	Not-Trans anti-PSF-A546 8C-S-PSF V2.00	0	29. Not-Trans and anti-PSF-A546_Pos021_S001	00-F4LyNmUFPFvKiLrTW7yYmY
46.699	119.976	2001.14	um	Nucleus	Nucleus Center of Homogeneous Mass	0.000	1.000	895	100000892	100000038	Not-Trans anti-PSF-A546 8C-S-PSF V2.00	0	29. Not-Trans and anti-PSF-A546_Pos021_S001	00-F4LyNmUFPFvKiLrTW7yYmY
10.4366	119.841	2001.35	um	Nucleus	Nucleus Center of Homogeneous Mass	0.000	1.000	896	100000893	100000039	Not-Trans anti-PSF-A546 8C-S-PSF V2.00	0	29. Not-Trans and anti-PSF-A546_Pos021_S001	00-F4LyNmUFPFvKiLrTW7yYmY
4.69422	135.777	2001.38	um	Nucleus	Nucleus Center of Homogeneous Mass	0.000	1.000	897	100000894	100000040	Not-Trans anti-PSF-A546 8C-S-PSF V2.00	0	29. Not-Trans and anti-PSF-A546_Pos021_S001	00-F4LyNmUFPFvKiLrTW7yYmY
24.7195	142.871	2001.34	um	Nucleus	Nucleus Center of Homogeneous Mass	0.000	1.000	898	100000895	100000041	Not-Trans anti-PSF-A546 8C-S-PSF V2.00	0	29. Not-Trans and anti-PSF-A546_Pos021_S001	00-F4LyNmUFPFvKiLrTW7yYmY
190.728	153.92	2000.88	um	Nucleus	Nucleus Center of Homogeneous Mass	0.000	1.000	899	100000896	100000042	Not-Trans anti-PSF-A546 8C-S-PSF V2.00	0	29. Not-Trans and anti-PSF-A546_Pos021_S001	00-F4LyNmUFPFvKiLrTW7yYmY
208.527	155.056	2001.05	um	Nucleus	Nucleus Center of Homogeneous Mass	0.000	1.000	900	100000897	100000043	Not-Trans anti-PSF-A546 8C-S-PSF V2.00	0	29. Not-Trans and anti-PSF-A546_Pos021_S001	00-F4LyNmUFPFvKiLrTW7yYmY
215.51	175.533	2001.23	um	Nucleus	Nucleus Center of Homogeneous Mass	0.000	1.000	901	100000898	100000044	Not-Trans anti-PSF-A546 8C-S-PSF V2.00	0	29. Not-Trans and anti-PSF-A546_Pos021_S001	00-F4LyNmUFPFvKiLrTW7yYmY
158.134	177.012	2001.12	um	Nucleus	Nucleus Center of Homogeneous Mass	0.000	1.000	902	100000899	100000045	Not-Trans anti-PSF-A546 8C-S-PSF V2.00	0	29. Not-Trans and anti-PSF-A546_Pos021_S001	00-F4LyNmUFPFvKiLrTW7yYmY
183.393	181.841	2001.11	um	Nucleus	Nucleus Center of Homogeneous Mass	0.000	1.000	903	100000900	100000046	Not-Trans anti-PSF-A546 8C-S-PSF V2.00	0	29. Not-Trans and anti-PSF-A546_Pos021_S001	00-F4LyNmUFPFvKiLrTW7yYmY
233.571	181.467	2001.33	um	Nucleus	Nucleus Center of Homogeneous Mass	0.000	1.000	904	100000901	100000047	Not-Trans anti-PSF-A546 8C-S-PSF V2.00	0	29. Not-Trans and anti-PSF-A546_Pos021_S001	00-F4LyNmUFPFvKiLrTW7yYmY
218.624	189.284	2001.72	um	Nucleus	Nucleus Center of Homogeneous Mass	0.000	1.000	905	100000902	100000048	Not-Trans anti-PSF-A546 8C-S-PSF V2.00	0	29. Not-Trans and anti-PSF-A546_Pos021_S001	00-F4LyNmUFPFvKiLrTW7yYmY
205.817	193.157	2001.52	um	Nucleus	Nucleus Center of Homogeneous Mass	0.000	1.000	906	100000903	100000049	Not-Trans anti-PSF-A546 8C-S-PSF V2.00	0	29. Not-Trans and anti-PSF-A546_Pos021_S001	00-F4LyNmUFPFvKiLrTW7yYmY
192.445	200.346	2001.19	um	Nucleus	Nucleus Center of Homogeneous Mass	0.000	1.000	907	100000904	100000050	Not-Trans anti-PSF-A546 8C-S-PSF V2.00	0	29. Not-Trans and anti-PSF-A546_Pos021_S001	00-F4LyNmUFPFvKiLrTW7yYmY
139.236	201.232	2001.22	um	Nucleus	Nucleus Center of Homogeneous Mass	0.000	1.000	908	100000905	100000051	Not-Trans anti-PSF-A546 8C-S-PSF V2.00	0	29. Not-Trans and anti-PSF-A546_Pos021_S001	00-F4LyNmUFPFvKiLrTW7yYmY
200.181	219.137	2001.36	um	Nucleus	Nucleus Center of Homogeneous Mass	0.000	1.000	909	100000906	100000052	Not-Trans anti-PSF-A546 8C-S-PSF V2.00	0	29. Not-Trans and anti-PSF-A546_Pos021_S001	00-F4LyNmUFPFvKiLrTW7yYmY
216.981	221.757	2001.47	um	Nucleus	Nucleus Center of Homogeneous Mass	0.000	1.000	910	100000907	100000053	Not-Trans anti-PSF-A546 8C-S-PSF V2.00	0	29. Not-Trans and anti-PSF-A546_Pos021_S001	00-F4LyNmUFPFvKiLrTW7yYmY
165.935	224.511	2001.22	um	Nucleus	Nucleus Center of Homogeneous Mass	0.000	1.000	911	100000908	100000054	Not-Trans anti-PSF-A546 8C-S-PSF V2.00	0	29. Not-Trans and anti-PSF-A546_Pos021_S001	00-F4LyNmUFPFvKiLrTW7yYmY
159.148	237.255	2001.29	um	Nucleus	Nucleus Center of Homogeneous Mass	0.000	1.000	912	100000909	100000055	Not-Trans anti-PSF-A546 8C-S-PSF V2.00	0	29. Not-Trans and anti-PSF-A546_Pos021_S001	00-F4LyNmUFPFvKiLrTW7yYmY
83.1871	243.645	2000.98	um	Nucleus	Nucleus Center of Homogeneous Mass	0.000	1.000	913	100000910	100000056	Not-Trans anti-PSF-A546 8C-S-PSF V2.00	0	29. Not-Trans and anti-PSF-A546_Pos021_S001	00-F4LyNmUFPFvKiLrTW7yYmY
238.97	16.239	2001.5	um	Nucleus	Nucleus Center of Homogeneous Mass	0.000	1.000	914	100000911	100000057	Not-Trans anti-PSF-A546 8C-S-PSF V2.00	0	29. Not-Trans and anti-PSF-A546_Pos021_S001	00-F4LyNmUFPFvKiLrTW7yYmY
102.792	20.1947	2001.02	um	Nucleus	Nucleus Center of Homogeneous Mass	0.000	1.000	915	100000912	100000058	Not-Trans anti-PSF-A546 8C-S-PSF V2.00	0	29. Not-Trans and anti-PSF-A546_Pos021_S001	00-F4LyNmUFPFvKiLrTW7yYmY
232.114	31.0931	2001.52	um	Nucleus	Nucleus Center of Homogeneous Mass	0.000	1.000	916	100000913	100000059	Not-Trans anti-PSF-A546 8C-S-PSF V2.00	0	29. Not-Trans and anti-PSF-A546_Pos021_S001	00-F4LyNmUFPFvKiLrTW7yYmY
13.8618	26.6979	2002.08	um	Nucleus	Nucleus Center of Homogeneous Mass	0.000	1.000	917	100000914	100000060	Not-Trans anti-PSF-A546 8C-S-PSF V2.00	0	29. Not-Trans and anti-PSF-A546_Pos021_S001	00-F4LyNmUFPFvKiLrTW7yYmY
183.515	39.4494	2001.15	um	Nucleus	Nucleus Center of Homogeneous Mass	0.000	1.000	918	100000915	100000061	Not-Trans anti-PSF-A546 8C-S-PSF V2.00	0	29. Not-Trans and anti-PSF-A546_Pos021_S001	00-F4LyNmUFPFvKiLrTW7yYmY
242.737	49.0731	2001.49	um	Nucleus	Nucleus Center of Homogeneous Mass	0.000	1.000	919	100000916	100000062	Not-Trans anti-PSF-A546 8C-S-PSF V2.00	0	29. Not-Trans and anti-PSF-A546_Pos021_S001	00-F4LyNmUFPFvKiLrTW7yYmY
239.797	225.373	2001.04	um	Nucleus	Nucleus Center of Homogeneous Mass	0.000	1.000	920	100000917	100000063	Not-Trans anti-PSF-A546 8C-S-PSF V2.00	0	29. Not-Trans and anti-PSF-A546_Pos021_S001	00-F4LyNmUFPFvKiLrTW7yYmY
240.238	115.711	2002.63	um	Nucleus	Nucleus Center of Homogeneous Mass	0.000	1.000	921	100000918	100000064	Not-Trans anti-PSF-A546 8C-S-PSF V2.00	0	29. Not-Trans and anti-PSF-A546_Pos021_S001	00-F4LyNmUFPFvKiLrTW7yYmY
140.368	162.888	2004.26	um	Nucleus	Nucleus Center of Homogeneous Mass	0.000	1.000	922	100000919	100000065	Not-Trans anti-PSF-A546 8C-S-PSF V2.00	0	29. Not-Trans and anti-PSF-A546_Pos021_S001	00-F4LyNmUFPFvKiLrTW7yYmY
133.679	212.445	2001.38	um	Nucleus	Nucleus Center of Homogeneous Mass	0.000	1.000	923	100000920	100000066	Not-Trans anti-PSF-A546 8C-S-PSF V2.00	0	29. Not-Trans and anti-PSF-A546_Pos021_S001	00-F4LyNmUFPFvKiLrTW7yYmY
126.528	224.93	2001.63	um	Nucleus	Nucleus Center of Homogeneous Mass	0.000	1.000	924	100000921	100000067	Not-Trans anti-PSF-A546 8C-S-PSF V2.00	0	29. Not-Trans and anti-PSF-A546_Pos021_S001	00-F4LyNmUFPFvKiLrTW7yYmY
187.961	239.697	2001.35	um	Nucleus	Nucleus Center of Homogeneous Mass	0.000	1.000	925	100000922	100000068	Not-Trans anti-PSF-A546 8C-S-PSF V2.00	0	29. Not-Trans and anti-PSF-A546_Pos021_S001	00-F4LyNmUFPFvKiLrTW7yYmY
174.794	243.842	2001.34	um	Nucleus	Nucleus Center of Homogeneous Mass	0.000	1.000	926	100000923	100000069	Not-Trans anti-PSF-A546 8C-S-PSF V2.00	0	29. Not-Trans and anti-PSF-A546_Pos021_S001	00-F4LyNmUFPFvKiLrTW7yYmY
90.7643	142.198	2003.39	um	Nucleus	Nucleus Center of Homogeneous Mass	0.000	1.000	927	100000924	100000000	Not-Trans anti-PSF-A546 8C-S-PSF V2.00	0	29. Not-Trans and anti-PSF-A546_Pos022_S001	00-FNQwcyyr287NXwT22B79vi
95.0061	45.4551	2003.12	um	Nucleus	Nucleus Center of Homogeneous Mass	0.000	1.000	928	100000925	100000001	Not-Trans anti-PSF-A546 8C-S-PSF V2.00	0	29. Not-Trans and anti-PSF-A546_Pos022_S001	00-FNQwcyyr287NXwT22B79vi
154.716	78.6024	2003.08	um	Nucleus	Nucleus Center of Homogeneous Mass	0.000	1.000	929	100000926	100000002	Not-Trans anti-PSF-A546 8C-S-PSF V2.00	0	29. Not-Trans and anti-PSF-A546_Pos022_S001	00-FNQwcyyr287NXwT22B79vi
48.0736	82.5298	2003.03	um	Nucleus	Nucleus Center of Homogeneous Mass	0.000	1.000	930	100000927	100000003	Not-Trans anti-PSF-A546 8C-S-PSF V2.00	0	29. Not-Trans and anti-PSF-A546_Pos022_S001	00-FNQwcyyr287NXwT22B79vi
33.0054	95.4955	2003.1	um	Nucleus	Nucleus Center of Homogeneous Mass	0.000	1.000	931	100000928	100000004	Not-Trans anti-PSF-A546 8C-S-PSF V2.00	0	29. Not-Trans and anti-PSF-A546_Pos022_S001	00-FNQwcyyr287NXwT22B79vi
123.792	100.72	2003.03	um	Nucleus	Nucleus Center of Homogeneous Mass	0.000	1.000	932	100000929	100000005	Not-Trans anti-PSF-A546 8C-S-PSF V2.00	0	29. Not-Trans and anti-PSF-A546_Pos022_S001	00-FNQwcyyr287NXwT22B79vi
217.688	117.867	2003.38	um	Nucleus	Nucleus Center of Homogeneous Mass	0.000	1.000	933	100000930	100000006	Not-Trans anti-PSF-A546 8C-S-PSF V2.00	0	29. Not-Trans and anti-PSF-A546_Pos022_S001	00-FNQwcyyr287NXwT22B79vi
236.25	137.73	2003.17	um	Nucleus	Nucleus Center of Homogeneous Mass	0.000	1.000	934	100000931	100000007	Not-Trans anti-PSF-A546 8C-S-PSF V2.00	0	29. Not-Trans and anti-PSF-A546_Pos022_S001	00-FNQwcyyr287NXwT22B79vi
126.248	138.692	2003.11	um	Nucleus	Nucleus Center of Homogeneous Mass	0.000	1.000	935	100000932	100000008	Not-Trans anti-PSF-A546 8C-S-PSF V2.00	0	29. Not-Trans and anti-PSF-A546_Pos022_S001	00-FNQwcyyr287NXwT22B79vi
196.598	153.49	2002.94	um	Nucleus	Nucleus Center of Homogeneous Mass	0.000	1.000	936	100000933	100000009	Not-Trans anti-PSF-A546 8C-S-PSF V2.00	0	29. Not-Trans and anti-PSF-A546_Pos022_S001	00-FNQwcyyr287NXwT22B79vi
58.1159	152.726	2002.87	um	Nucleus	Nucleus Center of Homogeneous Mass	0.000	1.000	937	100000934	100000010	Not-Trans anti-PSF-A546 8C-S-PSF V2.00	0	29. Not-Trans and anti-PSF-A546_Pos022_S001	00-FNQwcyyr287NXwT22B79vi
24.4022	177.032	2003.53	um	Nucleus	Nucleus Center of Homogeneous Mass	0.000	1.000	938	100000935	100000011	Not-Trans anti-PSF-A546 8C-S-PSF V2.00	0	29. Not-Trans and anti-PSF-A546_Pos022_S001	00-FNQwcyyr287NXwT22B79vi
4.5383	183.027	2003.46	um	Nucleus	Nucleus Center of Homogeneous Mass	0.000	1.000	939	100000936	100000012	Not-Trans anti-PSF-A546 8C-S-PSF V2.00	0	29. Not-Trans and anti-PSF-A546_Pos022_S001	00-FNQwcyyr287NXwT22B79vi
191.202	220.565	2003.24	um	Nucleus	Nucleus Center of Homogeneous Mass	0.000	1.000	940	100000937	100000013	Not-Trans anti-PSF-A546 8C-S-PSF V2.00	0	29. Not-Trans and anti-PSF-A546_Pos022_S001	00-FNQwcyyr287NXwT22B79vi
126.253	49.7337	2002.93	um	Nucleus	Nucleus Center of Homogeneous Mass	0.000	1.000	941	100000938	100000014	Not-Trans anti-PSF-A546 8C-S-PSF V2.00	0	29. Not-Trans and anti-PSF-A546_Pos022_S001	00-FNQwcyyr287NXwT22B79vi
74.1503	57.8565	2002.95	um	Nucleus	Nucleus Center of Homogeneous Mass	0.000	1.000	942	100000939	100000015	Not-Trans anti-PSF-A546 8C-S-PSF V2.00	0	29. Not-Trans and anti-PSF-A546_Pos022_S001	00-FNQwcyyr287NXwT22B79vi
39.8348	67.7258	2003.08	um	Nucleus	Nucleus Center of Homogeneous Mass	0.000	1.000	943	100000940	100000016	Not-Trans anti-PSF-A546 8C-S-PSF V2.00	0	29. Not-Trans and anti-PSF-A546_Pos022_S001	00-FNQwcyyr287NXwT22B79vi
241.143	71.6087	2003.18	um	Nucleus	Nucleus Center of Homogeneous Mass	0.000	1.000	944	100000941	100000017	Not-Trans anti-PSF-A546 8C-S-PSF V2.00	0	29. Not-Trans and anti-PSF-A546_Pos022_S001	00-FNQwcyyr287NXwT22B79vi
91.364	73.3659	2002.8	um	Nucleus	Nucleus Center of Homogeneous Mass	0.000	1.000	945	100000942	100000018	Not-Trans anti-PSF-A546 8C-S-PSF V2.00	0	29. Not-Trans and anti-PSF-A546_Pos022_S001	00-FNQwcyyr287NXwT22B79vi
74.1832	79.0489	2002.92	um	Nucleus	Nucleus Center of Homogeneous Mass	0.000	1.000	946	100000943	100000019	Not-Trans anti-PSF-A546 8C-S-PSF V2.00	0	29. Not-Trans and anti-PSF-A546_Pos022_S001	00-FNQwcyyr287NXwT22B79vi
212.114	86.7513	2002.97	um	Nucleus	Nucleus Center of Homogeneous Mass	0.000	1.000	947	100000944	100000020	Not-Trans anti-PSF-A546 8C-S-PSF V2.00	0	29. Not-Trans and anti-PSF-A546_Pos022_S001	00-FNQwcyyr287NXwT22B79vi
238.763	107.461	2003.23	um	Nucleus	Nucleus Center of Homogeneous Mass	0.000	1.000	948	100000945	100000021	Not-Trans anti-PSF-A546 8C-S-PSF V2.00	0	29. Not-Trans and anti-PSF-A546_Pos022_S001	00-FNQwcyyr287NXwT22B79vi
203.052	110.292	2002.9	um	Nucleus	Nucleus Center of Homogeneous Mass	0.000	1.000	949	100000946	100000022	Not-Trans anti-PSF-A546 8C-S-PSF V2.00	0	29. Not-Trans and anti-PSF-A546_Pos022_S001	00-FNQwcyyr287NXwT22B79vi
32.2751	125.507	2002.81	um	Nucleus	Nucleus Center of Homogeneous Mass	0.000	1.000	950	100000947	100000023	Not-Trans anti-PSF-A546 8C-S-PSF V2.00	0	29. Not-Trans and anti-PSF-A546_Pos022_S001	00-FNQwcyyr287NXwT22B79vi
9.33668	151.016	2003.23	um	Nucleus	Nucleus Center of Homogeneous Mass	0.000	1.000	951	100000948	100000024	Not-Trans anti-PSF-A546 8C-S-PSF V2.00	0	29. Not-Trans and anti-PSF-A546_Pos022_S001	00-FNQwcyyr287NXwT22B79vi
241.77	158.717	2003.43	um	Nucleus	Nucleus Center of Homogeneous Mass	0.000	1.000	952	100000949	100000025	Not-Trans anti-PSF-A546 8C-S-PSF V2.00	0	29. Not-Trans and anti-PSF-A546_Pos022_S001	00-FNQwcyyr287NXwT22B79vi
224.488	202.182	2003.11	um	Nucleus	Nucleus Center of Homogeneous Mass	0.000	1.000	953	100000950	100000026	Not-Trans anti-PSF-A546 8C-S-PSF V2.00	0	29. Not-Trans and anti-PSF-A546_Pos022_S001	00-FNQwcyyr287NXwT22B79vi
240.663	240.685	2003.3	um	Nucleus	Nucleus Center of Homogeneous Mass	0.000	1.000	954	100000951	100000027	Not-Trans anti-PSF-A546 8C-S-PSF V2.00	0	29. Not-Trans and anti-PSF-A546_Pos022_S001	00-FNQwcyyr287NXwT22B79vi
217.209	241.443	2003.05	um	Nucleus	Nucleus Center of Homogeneous Mass	0.000	1.000	955	100000952	100000028	Not-Trans anti-PSF-A546 8C-S-PSF V2.00	0	29. Not-Trans and anti-PSF-A546_Pos022_S001	00-FNQwcyyr287NXwT22B79vi
87.2057	105.218	2002.95	um	Nucleus	Nucleus Center of Homogeneous Mass	0.000	1.000	956	100000953	100000029	Not-Trans anti-PSF-A546 8C-S-PSF V2.00	0	29. Not-Trans and anti-PSF-A546_Pos022_S001	00-FNQwcyyr287NXwT22B79vi
71.6466	115.182	2002.99	um	Nucleus	Nucleus Center of Homogeneous Mass	0.000	1.000	957	100000954	100000030	Not-Trans anti-PSF-A546 8C-S-PSF V2.00	0	29. Not-Trans and anti-PSF-A546_Pos022_S001	00-FNQwcyyr287NXwT22B79vi
137.46	66.5816	2003.01	um	Nucleus	Nucleus Center of Homogeneous Mass	0.000	1.000	958	100000955	100000000	Not-Trans anti-PSF-A546 8C-S-PSF V2.00	0	29. Not-Trans and anti-PSF-A546_Pos023_S001	00-4axKtz6h8xsNCKRA3k5U7H
88.7649	105.915	2002.83	um	Nucleus	Nucleus Center of Homogeneous Mass	0.000	1.000	959	100000956	100000001	Not-Trans anti-PSF-A546 8C-S-PSF V2.00	0	29. Not-Trans and anti-PSF-A546_Pos023_S001	00-4axKtz6h8xsNCKRA3k5U7H
106.896	104.54	2002.82	um	Nucleus	Nucleus Center of Homogeneous Mass	0.000	1.000	960	100000957	100000002	Not-Trans anti-PSF-A546 8C-S-PSF V2.00	0	29. Not-Trans and anti-PSF-A546_Pos023_S001	00-4axKtz6h8xsNCKRA3k5U7H
223.569	130.295	2003.2	um	Nucleus	Nucleus Center of Homogeneous Mass	0.000	1.000	961	100000958	100000003	Not-Trans anti-PSF-A546 8C-S-PSF V2.00	0	29. Not-Trans and anti-PSF-A546_Pos023_S001	00-4axKtz6h8xsNCKRA3k5U7H
187.177	159.97	2003.4	um	Nucleus	Nucleus Center of Homogeneous Mass	0.000	1.000	962	100000959	100000004	Not-Trans anti-PSF-A546 8C-S-PSF V2.00	0	29. Not-Trans and anti-PSF-A546_Pos023_S001	00-4axKtz6h8xsNCKRA3k5U7H
210.957	169.645	2003.32	um	Nucleus	Nucleus Center of Homogeneous Mass	0.000	1.000	963	100000960	100000005	Not-Trans anti-PSF-A546 8C-S-PSF V2.00	0	29. Not-Trans and anti-PSF-A546_Pos023_S001	00-4axKtz6h8xsNCKRA3k5U7H
205.026	193.069	2003.18	um	Nucleus	Nucleus Center of Homogeneous Mass	0.000	1.000	964	100000961	100000006	Not-Trans anti-PSF-A546 8C-S-PSF V2.00	0	29. Not-Trans and anti-PSF-A546_Pos023_S001	00-4axKtz6h8xsNCKRA3k5U7H
184.295	194.654	2003.41	um	Nucleus	Nucleus Center of Homogeneous Mass	0.000	1.000	965	100000962	100000007	Not-Trans anti-PSF-A546 8C-S-PSF V2.00	0	29. Not-Trans and anti-PSF-A546_Pos023_S001	00-4axKtz6h8xsNCKRA3k5U7H
141.562	4.02037	2003.95	um	Nucleus	Nucleus Center of Homogeneous Mass	0.000	1.000	966	100000963	100000008	Not-Trans anti-PSF-A546 8C-S-PSF V2.00	0	29. Not-Trans and anti-PSF-A546_Pos023_S001	00-4axKtz6h8xsNCKRA3k5U7H
189.511	12.8692	2003.37	um	Nucleus	Nucleus Center of Homogeneous Mass	0.000	1.000	967	100000964	100000009	Not-Trans anti-PSF-A546 8C-S-PSF V2.00	0	29. Not-Trans and anti-PSF-A546_Pos023_S001	00-4axKtz6h8xsNCKRA3k5U7H
97.2754	17.9579	2003.1	um	Nucleus	Nucleus Center of Homogeneous Mass	0.000	1.000	968	100000965	100000010	Not-Trans anti-PSF-A546 8C-S-PSF V2.00	0	29. Not-Trans and anti-PSF-A546_Pos023_S001	00-4axKtz6h8xsNCKRA3k5U7H
39.1012	40.3761	2003.28	um	Nucleus	Nucleus Center of Homogeneous Mass	0.000	1.000	969	100000966	100000011	Not-Trans anti-PSF-A546 8C-S-PSF V2.00	0	29. Not-Trans and anti-PSF-A546_Pos023_S001	00-4axKtz6h8xsNCKRA3k5U7H
88.8389	44.4937	2002.95	um	Nucleus	Nucleus Center of Homogeneous Mass	0.000	1.000	970	100000967	100000012	Not-Trans anti-PSF-A546 8C-S-PSF V2.00	0	29. Not-Trans and anti-PSF-A546_Pos023_S001	00-4axKtz6h8xsNCKRA3k5U7H
11.7795	49.5728	2003.5	um	Nucleus	Nucleus Center of Homogeneous Mass	0.000	1.000	971	100000968	100000013	Not-Trans anti-PSF-A546 8C-S-PSF V2.00	0	29. Not-Trans and anti-PSF-A546_Pos023_S001	00-4axKtz6h8xsNCKRA3k5U7H
8.79372	71.8042	2003.37	um	Nucleus	Nucleus Center of Homogeneous Mass	0.000	1.000	972	100000969	100000014	Not-Trans anti-PSF-A546 8C-S-PSF V2.00	0	29. Not-Trans and anti-PSF-A546_Pos023_S001	00-4axKtz6h8xsNCKRA3k5U7H
100.332	74.476	2002.75	um	Nucleus	Nucleus Center of Homogeneous Mass	0.000	1.000	973	100000970	100000015	Not-Trans anti-PSF-A546 8C-S-PSF V2.00	0	29. Not-Trans and anti-PSF-A546_Pos023_S001	00-4axKtz6h8xsNCKRA3k5U7H
37.5661	73.7286	2003.6	um	Nucleus	Nucleus Center of Homogeneous Mass	0.000	1.000	974	100000971	100000016	Not-Trans anti-PSF-A546 8C-S-PSF V2.00	0	29. Not-Trans and anti-PSF-A546_Pos023_S001	00-4axKtz6h8xsNCKRA3k5U7H
3.75043	94.0813	2003.16	um	Nucleus	Nucleus Center of Homogeneous Mass	0.000	1.000	975	100000972	100000017	Not-Trans anti-PSF-A546 8C-S-PSF V2.00	0	29. Not-Trans and anti-PSF-A546_Pos023_S001	00-4axKtz6h8xsNCKRA3k5U7H
28.3417	97.9772	2003.35	um	Nucleus	Nucleus Center of Homogeneous Mass	0.000	1.000	976	100000973	100000018	Not-Trans anti-PSF-A546 8C-S-PSF V2.00	0	29. Not-Trans and anti-PSF-A546_Pos023_S001	00-4axKtz6h8xsNCKRA3k5U7H
65.4296	125.968	2002.78	um	Nucleus	Nucleus Center of Homogeneous Mass	0.000	1.000	977	100000974	100000019	Not-Trans anti-PSF-A546 8C-S-PSF V2.00	0	29. Not-Trans and anti-PSF-A546_Pos023_S001	00-4axKtz6h8xsNCKRA3k5U7H
31.4188	128.141	2003.02	um	Nucleus	Nucleus Center of Homogeneous Mass	0.000	1.000	978	100000975	100000020	Not-Trans anti-PSF-A546 8C-S-PSF V2.00	0	29. Not-Trans and anti-PSF-A546_Pos023_S001	00-4axKtz6h8xsNCKRA3k5U7H
241.466	181.551	2003.59	um	Nucleus	Nucleus Center of Homogeneous Mass	0.000	1.000	979	100000976	100000021	Not-Trans anti-PSF-A546 8C-S-PSF V2.00	0	29. Not-Trans and anti-PSF-A546_Pos023_S001	00-4axKtz6h8xsNCKRA3k5U7H
219.16	208.526	2003.2	um	Nucleus	Nucleus Center of Homogeneous Mass	0.000	1.000	980	100000977	100000022	Not-Trans anti-PSF-A546 8C-S-PSF V2.00	0	29. Not-Trans and anti-PSF-A546_Pos023_S001	00-4axKtz6h8xsNCKRA3k5U7H
24.5985	7.68403	2003.2	um	Nucleus	Nucleus Center of Homogeneous Mass	0.000	1.000	981	100000978	100000023	Not-Trans anti-PSF-A546 8C-S-PSF V2.00	0	29. Not-Trans and anti-PSF-A546_Pos023_S001	00-4axKtz6h8xsNCKRA3k5U7H
92.7159	81.699	2002.96	um	Nucleus	Nucleus Center of Homogeneous Mass	0.000	1.000	982	100000979	100000000	Not-Trans anti-PSF-A546 8C-S-PSF V2.00	0	29. Not-Trans and anti-PSF-A546_Pos024_S001	00-kNXay6BJu6YRb2JgmDZ6b8
113.085	124.261	2002.7	um	Nucleus	Nucleus Center of Homogeneous Mass	0.000	1.000	983	100000980	100000001	Not-Trans anti-PSF-A546 8C-S-PSF V2.00	0	29. Not-Trans and anti-PSF-A546_Pos024_S001	00-kNXay6BJu6YRb2JgmDZ6b8
135.806	132.244	2002.71	um	Nucleus	Nucleus Center of Homogeneous Mass	0.000	1.000	984	100000981	100000002	Not-Trans anti-PSF-A546 8C-S-PSF V2.00	0	29. Not-Trans and anti-PSF-A546_Pos024_S001	00-kNXay6BJu6YRb2JgmDZ6b8
95.9983	132.465	2002.8	um	Nucleus	Nucleus Center of Homogeneous Mass	0.000	1.000	985	100000982	100000003	Not-Trans anti-PSF-A546 8C-S-PSF V2.00	0	29. Not-Trans and anti-PSF-A546_Pos024_S001	00-kNXay6BJu6YRb2JgmDZ6b8
169.79	137.989	2002.91	um	Nucleus	Nucleus Center of Homogeneous Mass	0.000	1.000	986	100000983	100000004	Not-Trans anti-PSF-A546 8C-S-PSF V2.00	0	29. Not-Trans and anti-PSF-A546_Pos024_S001	00-kNXay6BJu6YRb2JgmDZ6b8
92.5203	151.452	2002.92	um	Nucleus	Nucleus Center of Homogeneous Mass	0.000	1.000	987	100000984	100000005	Not-Trans anti-PSF-A546 8C-S-PSF V2.00	0	29. Not-Trans and anti-PSF-A546_Pos024_S001	00-kNXay6BJu6YRb2JgmDZ6b8
96.6319	171.081	2002.77	um	Nucleus	Nucleus Center of Homogeneous Mass	0.000	1.000	988	100000985	100000006	Not-Trans anti-PSF-A546 8C-S-PSF V2.00	0	29. Not-Trans and anti-PSF-A546_Pos024_S001	00-kNXay6BJu6YRb2JgmDZ6b8
141.624	174.833	2002.87	um	Nucleus	Nucleus Center of Homogeneous Mass	0.000	1.000	989	100000986	100000007	Not-Trans anti-PSF-A546 8C-S-PSF V2.00	0	29. Not-Trans and anti-PSF-A546_Pos024_S001	00-kNXay6BJu6YRb2JgmDZ6b8
154.84	177.527	2003.02	um	Nucleus	Nucleus Center of Homogeneous Mass	0.000	1.000	990	100000987	100000008	Not-Trans anti-PSF-A546 8C-S-PSF V2.00	0	29. Not-Trans and anti-PSF-A546_Pos024_S001	00-kNXay6BJu6YRb2JgmDZ6b8
140.837	194.329	2002.93	um	Nucleus	Nucleus Center of Homogeneous Mass	0.000	1.000	991	100000988	100000009	Not-Trans anti-PSF-A546 8C-S-PSF V2.00	0	29. Not-Trans and anti-PSF-A546_Pos024_S001	00-kNXay6BJu6YRb2JgmDZ6b8
141.51	9.68928	2003.08	um	Nucleus	Nucleus Center of Homogeneous Mass	0.000	1.000	992	100000989	100000010	Not-Trans anti-PSF-A546 8C-S-PSF V2.00	0	29. Not-Trans and anti-PSF-A546_Pos024_S001	00-kNXay6BJu6YRb2JgmDZ6b8
61.0747	21.5757	2003.14	um	Nucleus	Nucleus Center of Homogeneous Mass	0.000	1.000	993	100000990	100000011	Not-Trans anti-PSF-A546 8C-S-PSF V2.00	0	29. Not-Trans and anti-PSF-A546_Pos024_S001	00-kNXay6BJu6YRb2JgmDZ6b8
168.875	31.032	2003	um	Nucleus	Nucleus Center of Homogeneous Mass	0.000	1.000	994	100000991	100000012	Not-Trans anti-PSF-A546 8C-S-PSF V2.00	0	29. Not-Trans and anti-PSF-A546_Pos024_S001	00-kNXay6BJu6YRb2JgmDZ6b8
95.7228	36.3421	2003.15	um	Nucleus	Nucleus Center of Homogeneous Mass	0.000	1.000	995	100000992	100000013	Not-Trans anti-PSF-A546 8C-S-PSF V2.00	0	29. Not-Trans and anti-PSF-A546_Pos024_S001	00-kNXay6BJu6YRb2JgmDZ6b8
65.9059	86.3348	2002.93	um	Nucleus	Nucleus Center of Homogeneous Mass	0.000	1.000	996	100000993	100000014	Not-Trans anti-PSF-A546 8C-S-PSF V2.00	0	29. Not-Trans and anti-PSF-A546_Pos024_S001	00-kNXay6BJu6YRb2JgmDZ6b8
146.424	97.2302	2002.82	um	Nucleus	Nucleus Center of Homogeneous Mass	0.000	1.000	997	100000994	100000015	Not-Trans anti-PSF-A546 8C-S-PSF V2.00	0	29. Not-Trans and anti-PSF-A546_Pos024_S001	00-kNXay6BJu6YRb2JgmDZ6b8
199.305	101.389	2003.27	um	Nucleus	Nucleus Center of Homogeneous Mass	0.000	1.000	998	100000995	100000016	Not-Trans anti-PSF-A546 8C-S-PSF V2.00	0	29. Not-Trans and anti-PSF-A546_Pos024_S001	00-kNXay6BJu6YRb2JgmDZ6b8
42.9054	97.5845	2002.94	um	Nucleus	Nucleus Center of Homogeneous Mass	0.000	1.000	999	100000996	100000017	Not-Trans anti-PSF-A546 8C-S-PSF V2.00	0	29. Not-Trans and anti-PSF-A546_Pos024_S001	00-kNXay6BJu6YRb2JgmDZ6b8
20.751	109.299	2003.09	um	Nucleus	Nucleus Center of Homogeneous Mass	0.000	1.000	1000	100000997	100000018	Not-Trans anti-PSF-A546 8C-S-PSF V2.00	0	29. Not-Trans and anti-PSF-A546_Pos024_S001	00-kNXay6BJu6YRb2JgmDZ6b8
56.2996	106.648	2002.96	um	Nucleus	Nucleus Center of Homogeneous Mass	0.000	1.000	1001	100000998	100000019	Not-Trans anti-PSF-A546 8C-S-PSF V2.00	0	29. Not-Trans and anti-PSF-A546_Pos024_S001	00-kNXay6BJu6YRb2JgmDZ6b8
76.156	114.666	2002.75	um	Nucleus	Nucleus Center of Homogeneous Mass	0.000	1.000	1002	100000999	100000020	Not-Trans anti-PSF-A546 8C-S-PSF V2.00	0	29. Not-Trans and anti-PSF-A546_Pos024_S001	00-kNXay6BJu6YRb2JgmDZ6b8
55.2864	128.839	2002.71	um	Nucleus	Nucleus Center of Homogeneous Mass	0.000	1.000	1003	100001000	100000021	Not-Trans anti-PSF-A546 8C-S-PSF V2.00	0	29. Not-Trans and anti-PSF-A546_Pos024_S001	00-kNXay6BJu6YRb2JgmDZ6b8
34.0768	150.071	2002.81	um	Nucleus	Nucleus Center of Homogeneous Mass	0.000	1.000	1004	100001001	100000022	Not-Trans anti-PSF-A546 8C-S-PSF V2.00	0	29. Not-Trans and anti-PSF-A546_Pos024_S001	00-kNXay6BJu6YRb2JgmDZ6b8
163.211	166.379	2002.86	um	Nucleus	Nucleus Center of Homogeneous Mass	0.000	1.000	1005	100001002	100000023	Not-Trans anti-PSF-A546 8C-S-PSF V2.00	0	29. Not-Trans and anti-PSF-A546_Pos024_S001	00-kNXay6BJu6YRb2JgmDZ6b8
216.763	176.153	2004.14	um	Nucleus	Nucleus Center of Homogeneous Mass	0.000	1.000	1006	100001003	100000024	Not-Trans anti-PSF-A546 8C-S-PSF V2.00	0	29. Not-Trans and anti-PSF-A546_Pos024_S001	00-kNXay6BJu6YRb2JgmDZ6b8
117.723	194.357	2002.68	um	Nucleus	Nucleus Center of Homogeneous Mass	0.000	1.000	1007	100001004	100000025	Not-Trans anti-PSF-A546 8C-S-PSF V2.00	0	29. Not-Trans and anti-PSF-A546_Pos024_S001	00-kNXay6BJu6YRb2JgmDZ6b8
166.009	199.64	2002.74	um	Nucleus	Nucleus Center of Homogeneous Mass	0.000	1.000	1008	100001005	100000026	Not-Trans anti-PSF-A546 8C-S-PSF V2.00	0	29. Not-Trans and anti-PSF-A546_Pos024_S001	00-kNXay6BJu6YRb2JgmDZ6b8
178.634	204.739	2002.86	um	Nucleus	Nucleus Center of Homogeneous Mass	0.000	1.000	1009	100001006	100000027	Not-Trans anti-PSF-A546 8C-S-PSF V2.00	0	29. Not-Trans and anti-PSF-A546_Pos024_S001	00-kNXay6BJu6YRb2JgmDZ6b8
156.05	226.911	2002.84	um	Nucleus	Nucleus Center of Homogeneous Mass	0.000	1.000	1010	100001007	100000028	Not-Trans anti-PSF-A546 8C-S-PSF V2.00	0	29. Not-Trans and anti-PSF-A546_Pos024_S001	00-kNXay6BJu6YRb2JgmDZ6b8
169.18	235.812	2002.82	um	Nucleus	Nucleus Center of Homogeneous Mass	0.000	1.000	1011	100001008	100000029	Not-Trans anti-PSF-A546 8C-S-PSF V2.00	0	29. Not-Trans and anti-PSF-A546_Pos024_S001	00-kNXay6BJu6YRb2JgmDZ6b8
209.062	228.72	2002.95	um	Nucleus	Nucleus Center of Homogeneous Mass	0.000	1.000	1012	100001009	100000030	Not-Trans anti-PSF-A546 8C-S-PSF V2.00	0	29. Not-Trans and anti-PSF-A546_Pos024_S001	00-kNXay6BJu6YRb2JgmDZ6b8
118.268	238.883	2002.89	um	Nucleus	Nucleus Center of Homogeneous Mass	0.000	1.000	1013	100001010	100000031	Not-Trans anti-PSF-A546 8C-S-PSF V2.00	0	29. Not-Trans and anti-PSF-A546_Pos024_S001	00-kNXay6BJu6YRb2JgmDZ6b8
59.0085	243.264	2002.98	um	Nucleus	Nucleus Center of Homogeneous Mass	0.000	1.000	1014	100001011	100000032	Not-Trans anti-PSF-A546 8C-S-PSF V2.00	0	29. Not-Trans and anti-PSF-A546_Pos024_S001	00-kNXay6BJu6YRb2JgmDZ6b8
114.394	5.17802	2003.14	um	Nucleus	Nucleus Center of Homogeneous Mass	0.000	1.000	1015	100001012	100000033	Not-Trans anti-PSF-A546 8C-S-PSF V2.00	0	29. Not-Trans and anti-PSF-A546_Pos024_S001	00-kNXay6BJu6YRb2JgmDZ6b8
207.155	7.14029	2003.1	um	Nucleus	Nucleus Center of Homogeneous Mass	0.000	1.000	1016	100001013	100000034	Not-Trans anti-PSF-A546 8C-S-PSF V2.00	0	29. Not-Trans and anti-PSF-A546_Pos024_S001	00-kNXay6BJu6YRb2JgmDZ6b8
55.6263	58.4222	2002.83	um	Nucleus	Nucleus Center of Homogeneous Mass	0.000	1.000	1017	100001014	100000035	Not-Trans anti-PSF-A546 8C-S-PSF V2.00	0	29. Not-Trans and anti-PSF-A546_Pos024_S001	00-kNXay6BJu6YRb2JgmDZ6b8
19.3342	75.6182	2003.24	um	Nucleus	Nucleus Center of Homogeneous Mass	0.000	1.000	1018	100001015	100000036	Not-Trans anti-PSF-A546 8C-S-PSF V2.00	0	29. Not-Trans and anti-PSF-A546_Pos024_S001	00-kNXay6BJu6YRb2JgmDZ6b8
242.478	91.9427	2003.09	um	Nucleus	Nucleus Center of Homogeneous Mass	0.000	1.000	1019	100001016	100000037	Not-Trans anti-PSF-A546 8C-S-PSF V2.00	0	29. Not-Trans and anti-PSF-A546_Pos024_S001	00-kNXay6BJu6YRb2JgmDZ6b8
93.2102	223.042	2002.69	um	Nucleus	Nucleus Center of Homogeneous Mass	0.000	1.000	1020	100001017	100000038	Not-Trans anti-PSF-A546 8C-S-PSF V2.00	0	29. Not-Trans and anti-PSF-A546_Pos024_S001	00-kNXay6BJu6YRb2JgmDZ6b8
16.8417	174.607	2002.65	um	Nucleus	Nucleus Center of Homogeneous Mass	0.000	1.000	1021	100001018	100000039	Not-Trans anti-PSF-A546 8C-S-PSF V2.00	0	29. Not-Trans and anti-PSF-A546_Pos024_S001	00-kNXay6BJu6YRb2JgmDZ6b8
32.8618	211.975	2002.69	um	Nucleus	Nucleus Center of Homogeneous Mass	0.000	1.000	1023	100001019	100000040	Not-Trans anti-PSF-A546 8C-S-PSF V2.00	0	29. Not-Trans and anti-PSF-A546_Pos024_S001	00-kNXay6BJu6YRb2JgmDZ6b8
43.2535	206.961	2002.82	um	Nucleus	Nucleus Center of Homogeneous Mass	0.000	1.000	1024	100001020	100000041	Not-Trans anti-PSF-A546 8C-S-PSF V2.00	0	29. Not-Trans and anti-PSF-A546_Pos024_S001	00-kNXay6BJu6YRb2JgmDZ6b8
58.0323	213.655	2002.85	um	Nucleus	Nucleus Center of Homogeneous Mass	0.000	1.000	1025	100001021	100000042	Not-Trans anti-PSF-A546 8C-S-PSF V2.00	0	29. Not-Trans and anti-PSF-A546_Pos024_S001	00-kNXay6BJu6YRb2JgmDZ6b8
213.682	77.3921	2003.64	um	Nucleus	Nucleus Center of Homogeneous Mass	0.000	1.000	1026	100001022	100000043	Not-Trans anti-PSF-A546 8C-S-PSF V2.00	0	29. Not-Trans and anti-PSF-A546_Pos024_S001	00-kNXay6BJu6YRb2JgmDZ6b8
224.376	85.2116	2003.93	um	Nucleus	Nucleus Center of Homogeneous Mass	0.000	1.000	1027	100001023	100000044	Not-Trans anti-PSF-A546 8C-S-PSF V2.00	0	29. Not-Trans and anti-PSF-A546_Pos024_S001	00-kNXay6BJu6YRb2JgmDZ6b8
136.709	59.5535	2003.01	um	Nucleus	Nucleus Center of Homogeneous Mass	0.000	1.000	1028	100001024	100000000	Not-Trans anti-PSF-A546 8C-S-PSF V2.00	0	29. Not-Trans and anti-PSF-A546_Pos025_S001	00-zsLNNdUbecQLnPiU7HkBCJ
114.203	65.4597	2003	um	Nucleus	Nucleus Center of Homogeneous Mass	0.000	1.000	1029	100001025	100000001	Not-Trans anti-PSF-A546 8C-S-PSF V2.00	0	29. Not-Trans and anti-PSF-A546_Pos025_S001	00-zsLNNdUbecQLnPiU7HkBCJ
146.912	74.0459	2002.77	um	Nucleus	Nucleus Center of Homogeneous Mass	0.000	1.000	1030	100001026	100000002	Not-Trans anti-PSF-A546 8C-S-PSF V2.00	0	29. Not-Trans and anti-PSF-A546_Pos025_S001	00-zsLNNdUbecQLnPiU7HkBCJ
134.299	86.5813	2002.7	um	Nucleus	Nucleus Center of Homogeneous Mass	0.000	1.000	1031	100001027	100000003	Not-Trans anti-PSF-A546 8C-S-PSF V2.00	0	29. Not-Trans and anti-PSF-A546_Pos025_S001	00-zsLNNdUbecQLnPiU7HkBCJ
47.6701	178.895	2002.81	um	Nucleus	Nucleus Center of Homogeneous Mass	0.000	1.000	1032	100001028	100000004	Not-Trans anti-PSF-A546 8C-S-PSF V2.00	0	29. Not-Trans and anti-PSF-A546_Pos025_S001	00-zsLNNdUbecQLnPiU7HkBCJ
58.9415	194.468	2003.27	um	Nucleus	Nucleus Center of Homogeneous Mass	0.000	1.000	1033	100001029	100000005	Not-Trans anti-PSF-A546 8C-S-PSF V2.00	0	29. Not-Trans and anti-PSF-A546_Pos025_S001	00-zsLNNdUbecQLnPiU7HkBCJ
34.8116	196.845	2003.07	um	Nucleus	Nucleus Center of Homogeneous Mass	0.000	1.000	1034	100001030	100000006	Not-Trans anti-PSF-A546 8C-S-PSF V2.00	0	29. Not-Trans and anti-PSF-A546_Pos025_S001	00-zsLNNdUbecQLnPiU7HkBCJ
46.4326	206.631	2003.21	um	Nucleus	Nucleus Center of Homogeneous Mass	0.000	1.000	1035	100001031	100000007	Not-Trans anti-PSF-A546 8C-S-PSF V2.00	0	29. Not-Trans and anti-PSF-A546_Pos025_S001	00-zsLNNdUbecQLnPiU7HkBCJ
96.1304	23.5888	2002.68	um	Nucleus	Nucleus Center of Homogeneous Mass	0.000	1.000	1036	100001032	100000008	Not-Trans anti-PSF-A546 8C-S-PSF V2.00	0	29. Not-Trans and anti-PSF-A546_Pos025_S001	00-zsLNNdUbecQLnPiU7HkBCJ
178.773	23.4611	2002.78	um	Nucleus	Nucleus Center of Homogeneous Mass	0.000	1.000	1037	100001033	100000009	Not-Trans anti-PSF-A546 8C-S-PSF V2.00	0	29. Not-Trans and anti-PSF-A546_Pos025_S001	00-zsLNNdUbecQLnPiU7HkBCJ
124.19	21.4562	2002.69	um	Nucleus	Nucleus Center of Homogeneous Mass	0.000	1.000	1038	100001034	100000010	Not-Trans anti-PSF-A546 8C-S-PSF V2.00	0	29. Not-Trans and anti-PSF-A546_Pos025_S001	00-zsLNNdUbecQLnPiU7HkBCJ
54.9624	33.4828	2002.7	um	Nucleus	Nucleus Center of Homogeneous Mass	0.000	1.000	1039	100001035	100000011	Not-Trans anti-PSF-A546 8C-S-PSF V2.00	0	29. Not-Trans and anti-PSF-A546_Pos025_S001	00-zsLNNdUbecQLnPiU7HkBCJ
165.15	59.6723	2002.78	um	Nucleus	Nucleus Center of Homogeneous Mass	0.000	1.000	1040	100001036	100000012	Not-Trans anti-PSF-A546 8C-S-PSF V2.00	0	29. Not-Trans and anti-PSF-A546_Pos025_S001	00-zsLNNdUbecQLnPiU7HkBCJ
98.2879	68.5558	2002.53	um	Nucleus	Nucleus Center of Homogeneous Mass	0.000	1.000	1041	100001037	100000013	Not-Trans anti-PSF-A546 8C-S-PSF V2.00	0	29. Not-Trans and anti-PSF-A546_Pos025_S001	00-zsLNNdUbecQLnPiU7HkBCJ
24.2612	81.9798	2002.88	um	Nucleus	Nucleus Center of Homogeneous Mass	0.000	1.000	1042	100001038	100000014	Not-Trans anti-PSF-A546 8C-S-PSF V2.00	0	29. Not-Trans and anti-PSF-A546_Pos025_S001	00-zsLNNdUbecQLnPiU7HkBCJ
58.4505	82.9335	2002.47	um	Nucleus	Nucleus Center of Homogeneous Mass	0.000	1.000	1043	100001039	100000015	Not-Trans anti-PSF-A546 8C-S-PSF V2.00	0	29. Not-Trans and anti-PSF-A546_Pos025_S001	00-zsLNNdUbecQLnPiU7HkBCJ
9.91746	97.5211	2003.13	um	Nucleus	Nucleus Center of Homogeneous Mass	0.000	1.000	1044	100001040	100000016	Not-Trans anti-PSF-A546 8C-S-PSF V2.00	0	29. Not-Trans and anti-PSF-A546_Pos025_S001	00-zsLNNdUbecQLnPiU7HkBCJ
80.6259	104.759	2002.41	um	Nucleus	Nucleus Center of Homogeneous Mass	0.000	1.000	1045	100001041	100000017	Not-Trans anti-PSF-A546 8C-S-PSF V2.00	0	29. Not-Trans and anti-PSF-A546_Pos025_S001	00-zsLNNdUbecQLnPiU7HkBCJ
13.6795	117.075	2003.05	um	Nucleus	Nucleus Center of Homogeneous Mass	0.000	1.000	1046	100001042	100000018	Not-Trans anti-PSF-A546 8C-S-PSF V2.00	0	29. Not-Trans and anti-PSF-A546_Pos025_S001	00-zsLNNdUbecQLnPiU7HkBCJ
227.054	119.054	2002.73	um	Nucleus	Nucleus Center of Homogeneous Mass	0.000	1.000	1047	100001043	100000019	Not-Trans anti-PSF-A546 8C-S-PSF V2.00	0	29. Not-Trans and anti-PSF-A546_Pos025_S001	00-zsLNNdUbecQLnPiU7HkBCJ
54.7057	126.933	2002.45	um	Nucleus	Nucleus Center of Homogeneous Mass	0.000	1.000	1048	100001044	100000020	Not-Trans anti-PSF-A546 8C-S-PSF V2.00	0	29. Not-Trans and anti-PSF-A546_Pos025_S001	00-zsLNNdUbecQLnPiU7HkBCJ
224.032	157.987	2002.85	um	Nucleus	Nucleus Center of Homogeneous Mass	0.000	1.000	1049	100001045	100000021	Not-Trans anti-PSF-A546 8C-S-PSF V2.00	0	29. Not-Trans and anti-PSF-A546_Pos025_S001	00-zsLNNdUbecQLnPiU7HkBCJ
38.8533	158.785	2002.64	um	Nucleus	Nucleus Center of Homogeneous Mass	0.000	1.000	1050	100001046	100000022	Not-Trans anti-PSF-A546 8C-S-PSF V2.00	0	29. Not-Trans and anti-PSF-A546_Pos025_S001	00-zsLNNdUbecQLnPiU7HkBCJ
24.6514	179.006	2002.71	um	Nucleus	Nucleus Center of Homogeneous Mass	0.000	1.000	1051	100001047	100000023	Not-Trans anti-PSF-A546 8C-S-PSF V2.00	0	29. Not-Trans and anti-PSF-A546_Pos025_S001	00-zsLNNdUbecQLnPiU7HkBCJ
33.015	214.255	2003.56	um	Nucleus	Nucleus Center of Homogeneous Mass	0.000	1.000	1052	100001048	100000024	Not-Trans anti-PSF-A546 8C-S-PSF V2.00	0	29. Not-Trans and anti-PSF-A546_Pos025_S001	00-zsLNNdUbecQLnPiU7HkBCJ
56.964	224.829	2002.72	um	Nucleus	Nucleus Center of Homogeneous Mass	0.000	1.000	1053	100001049	100000025	Not-Trans anti-PSF-A546 8C-S-PSF V2.00	0	29. Not-Trans and anti-PSF-A546_Pos025_S001	00-zsLNNdUbecQLnPiU7HkBCJ
60.6698	3.68157	2002.75	um	Nucleus	Nucleus Center of Homogeneous Mass	0.000	1.000	1054	100001050	100000026	Not-Trans anti-PSF-A546 8C-S-PSF V2.00	0	29. Not-Trans and anti-PSF-A546_Pos025_S001	00-zsLNNdUbecQLnPiU7HkBCJ
117.123	5.81614	2002.87	um	Nucleus	Nucleus Center of Homogeneous Mass	0.000	1.000	1055	100001051	100000027	Not-Trans anti-PSF-A546 8C-S-PSF V2.00	0	29. Not-Trans and anti-PSF-A546_Pos025_S001	00-zsLNNdUbecQLnPiU7HkBCJ
9.3354	13.4041	2002.83	um	Nucleus	Nucleus Center of Homogeneous Mass	0.000	1.000	1056	100001052	100000028	Not-Trans anti-PSF-A546 8C-S-PSF V2.00	0	29. Not-Trans and anti-PSF-A546_Pos025_S001	00-zsLNNdUbecQLnPiU7HkBCJ
5.54203	49.6388	2002.8	um	Nucleus	Nucleus Center of Homogeneous Mass	0.000	1.000	1057	100001053	100000029	Not-Trans anti-PSF-A546 8C-S-PSF V2.00	0	29. Not-Trans and anti-PSF-A546_Pos025_S001	00-zsLNNdUbecQLnPiU7HkBCJ
72.0903	170.487	2003.09	um	Nucleus	Nucleus Center of Homogeneous Mass	0.000	1.000	1058	100001054	100000030	Not-Trans anti-PSF-A546 8C-S-PSF V2.00	0	29. Not-Trans and anti-PSF-A546_Pos025_S001	00-zsLNNdUbecQLnPiU7HkBCJ
74.2503	184.264	2003.23	um	Nucleus	Nucleus Center of Homogeneous Mass	0.000	1.000	1059	100001055	100000031	Not-Trans anti-PSF-A546 8C-S-PSF V2.00	0	29. Not-Trans and anti-PSF-A546_Pos025_S001	00-zsLNNdUbecQLnPiU7HkBCJ
173.113	10.5422	2003.03	um	Nucleus	Nucleus Center of Homogeneous Mass	0.000	1.000	1060	100001056	100000000	Not-Trans anti-PSF-A546 8C-S-PSF V2.00	0	29. Not-Trans and anti-PSF-A546_Pos026_S001	00-We4iJb9P6eZ2HHYpu7bfiR
196.416	14.0852	2002.89	um	Nucleus	Nucleus Center of Homogeneous Mass	0.000	1.000	1061	100001057	100000001	Not-Trans anti-PSF-A546 8C-S-PSF V2.00	0	29. Not-Trans and anti-PSF-A546_Pos026_S001	00-We4iJb9P6eZ2HHYpu7bfiR
141.742	24.6095	2003.03	um	Nucleus	Nucleus Center of Homogeneous Mass	0.000	1.000	1062	100001058	100000002	Not-Trans anti-PSF-A546 8C-S-PSF V2.00	0	29. Not-Trans and anti-PSF-A546_Pos026_S001	00-We4iJb9P6eZ2HHYpu7bfiR
173.086	30.8413	2002.65	um	Nucleus	Nucleus Center of Homogeneous Mass	0.000	1.000	1063	100001059	100000003	Not-Trans anti-PSF-A546 8C-S-PSF V2.00	0	29. Not-Trans and anti-PSF-A546_Pos026_S001	00-We4iJb9P6eZ2HHYpu7bfiR
154.581	30.5113	2002.85	um	Nucleus	Nucleus Center of Homogeneous Mass	0.000	1.000	1064	100001060	100000004	Not-Trans anti-PSF-A546 8C-S-PSF V2.00	0	29. Not-Trans and anti-PSF-A546_Pos026_S001	00-We4iJb9P6eZ2HHYpu7bfiR
23.2614	44.3068	2002.67	um	Nucleus	Nucleus Center of Homogeneous Mass	0.000	1.000	1065	100001061	100000005	Not-Trans anti-PSF-A546 8C-S-PSF V2.00	0	29. Not-Trans and anti-PSF-A546_Pos026_S001	00-We4iJb9P6eZ2HHYpu7bfiR
42.6144	61.3924	2002.55	um	Nucleus	Nucleus Center of Homogeneous Mass	0.000	1.000	1066	100001062	100000006	Not-Trans anti-PSF-A546 8C-S-PSF V2.00	0	29. Not-Trans and anti-PSF-A546_Pos026_S001	00-We4iJb9P6eZ2HHYpu7bfiR
19.7138	62.7465	2002.56	um	Nucleus	Nucleus Center of Homogeneous Mass	0.000	1.000	1067	100001063	100000007	Not-Trans anti-PSF-A546 8C-S-PSF V2.00	0	29. Not-Trans and anti-PSF-A546_Pos026_S001	00-We4iJb9P6eZ2HHYpu7bfiR
71.2234	78.3298	2002.08	um	Nucleus	Nucleus Center of Homogeneous Mass	0.000	1.000	1068	100001064	100000008	Not-Trans anti-PSF-A546 8C-S-PSF V2.00	0	29. Not-Trans and anti-PSF-A546_Pos026_S001	00-We4iJb9P6eZ2HHYpu7bfiR
211.132	82.5216	2002.62	um	Nucleus	Nucleus Center of Homogeneous Mass	0.000	1.000	1069	100001065	100000009	Not-Trans anti-PSF-A546 8C-S-PSF V2.00	0	29. Not-Trans and anti-PSF-A546_Pos026_S001	00-We4iJb9P6eZ2HHYpu7bfiR
91.7943	91.6096	2002.14	um	Nucleus	Nucleus Center of Homogeneous Mass	0.000	1.000	1070	100001066	100000010	Not-Trans anti-PSF-A546 8C-S-PSF V2.00	0	29. Not-Trans and anti-PSF-A546_Pos026_S001	00-We4iJb9P6eZ2HHYpu7bfiR
35.7107	90.9562	2002.31	um	Nucleus	Nucleus Center of Homogeneous Mass	0.000	1.000	1071	100001067	100000011	Not-Trans anti-PSF-A546 8C-S-PSF V2.00	0	29. Not-Trans and anti-PSF-A546_Pos026_S001	00-We4iJb9P6eZ2HHYpu7bfiR
237.726	96.1199	2003.01	um	Nucleus	Nucleus Center of Homogeneous Mass	0.000	1.000	1072	100001068	100000012	Not-Trans anti-PSF-A546 8C-S-PSF V2.00	0	29. Not-Trans and anti-PSF-A546_Pos026_S001	00-We4iJb9P6eZ2HHYpu7bfiR
238.497	116.454	2002.81	um	Nucleus	Nucleus Center of Homogeneous Mass	0.000	1.000	1073	100001069	100000013	Not-Trans anti-PSF-A546 8C-S-PSF V2.00	0	29. Not-Trans and anti-PSF-A546_Pos026_S001	00-We4iJb9P6eZ2HHYpu7bfiR
44.8047	119.37	2002.16	um	Nucleus	Nucleus Center of Homogeneous Mass	0.000	1.000	1074	100001070	100000014	Not-Trans anti-PSF-A546 8C-S-PSF V2.00	0	29. Not-Trans and anti-PSF-A546_Pos026_S001	00-We4iJb9P6eZ2HHYpu7bfiR
19.5316	113.399	2002.4	um	Nucleus	Nucleus Center of Homogeneous Mass	0.000	1.000	1075	100001071	100000015	Not-Trans anti-PSF-A546 8C-S-PSF V2.00	0	29. Not-Trans and anti-PSF-A546_Pos026_S001	00-We4iJb9P6eZ2HHYpu7bfiR
74.8237	123.748	2002.14	um	Nucleus	Nucleus Center of Homogeneous Mass	0.000	1.000	1076	100001072	100000016	Not-Trans anti-PSF-A546 8C-S-PSF V2.00	0	29. Not-Trans and anti-PSF-A546_Pos026_S001	00-We4iJb9P6eZ2HHYpu7bfiR
90.0188	150.312	2002.26	um	Nucleus	Nucleus Center of Homogeneous Mass	0.000	1.000	1077	100001073	100000017	Not-Trans anti-PSF-A546 8C-S-PSF V2.00	0	29. Not-Trans and anti-PSF-A546_Pos026_S001	00-We4iJb9P6eZ2HHYpu7bfiR
58.1043	161.746	2002.32	um	Nucleus	Nucleus Center of Homogeneous Mass	0.000	1.000	1078	100001074	100000018	Not-Trans anti-PSF-A546 8C-S-PSF V2.00	0	29. Not-Trans and anti-PSF-A546_Pos026_S001	00-We4iJb9P6eZ2HHYpu7bfiR
90.4382	176.133	2002.18	um	Nucleus	Nucleus Center of Homogeneous Mass	0.000	1.000	1079	100001075	100000019	Not-Trans anti-PSF-A546 8C-S-PSF V2.00	0	29. Not-Trans and anti-PSF-A546_Pos026_S001	00-We4iJb9P6eZ2HHYpu7bfiR
43.4999	179.544	2002.49	um	Nucleus	Nucleus Center of Homogeneous Mass	0.000	1.000	1080	100001076	100000020	Not-Trans anti-PSF-A546 8C-S-PSF V2.00	0	29. Not-Trans and anti-PSF-A546_Pos026_S001	00-We4iJb9P6eZ2HHYpu7bfiR
25.2573	190.117	2002.52	um	Nucleus	Nucleus Center of Homogeneous Mass	0.000	1.000	1081	100001077	100000021	Not-Trans anti-PSF-A546 8C-S-PSF V2.00	0	29. Not-Trans and anti-PSF-A546_Pos026_S001	00-We4iJb9P6eZ2HHYpu7bfiR
67.5042	211.064	2002.33	um	Nucleus	Nucleus Center of Homogeneous Mass	0.000	1.000	1082	100001078	100000022	Not-Trans anti-PSF-A546 8C-S-PSF V2.00	0	29. Not-Trans and anti-PSF-A546_Pos026_S001	00-We4iJb9P6eZ2HHYpu7bfiR
6.27957	227.301	2002.69	um	Nucleus	Nucleus Center of Homogeneous Mass	0.000	1.000	1083	100001079	100000023	Not-Trans anti-PSF-A546 8C-S-PSF V2.00	0	29. Not-Trans and anti-PSF-A546_Pos026_S001	00-We4iJb9P6eZ2HHYpu7bfiR
82.4683	233.839	2002.43	um	Nucleus	Nucleus Center of Homogeneous Mass	0.000	1.000	1084	100001080	100000024	Not-Trans anti-PSF-A546 8C-S-PSF V2.00	0	29. Not-Trans and anti-PSF-A546_Pos026_S001	00-We4iJb9P6eZ2HHYpu7bfiR
150.85	3.39768	2003.21	um	Nucleus	Nucleus Center of Homogeneous Mass	0.000	1.000	1085	100001081	100000025	Not-Trans anti-PSF-A546 8C-S-PSF V2.00	0	29. Not-Trans and anti-PSF-A546_Pos026_S001	00-We4iJb9P6eZ2HHYpu7bfiR
209.676	7.24853	2002.72	um	Nucleus	Nucleus Center of Homogeneous Mass	0.000	1.000	1086	100001082	100000026	Not-Trans anti-PSF-A546 8C-S-PSF V2.00	0	29. Not-Trans and anti-PSF-A546_Pos026_S001	00-We4iJb9P6eZ2HHYpu7bfiR
28.7586	12.6226	2002.53	um	Nucleus	Nucleus Center of Homogeneous Mass	0.000	1.000	1087	100001083	100000027	Not-Trans anti-PSF-A546 8C-S-PSF V2.00	0	29. Not-Trans and anti-PSF-A546_Pos026_S001	00-We4iJb9P6eZ2HHYpu7bfiR
11.0408	17.5913	2002.43	um	Nucleus	Nucleus Center of Homogeneous Mass	0.000	1.000	1088	100001084	100000028	Not-Trans anti-PSF-A546 8C-S-PSF V2.00	0	29. Not-Trans and anti-PSF-A546_Pos026_S001	00-We4iJb9P6eZ2HHYpu7bfiR
163.344	20.7151	2002.88	um	Nucleus	Nucleus Center of Homogeneous Mass	0.000	1.000	1089	100001085	100000029	Not-Trans anti-PSF-A546 8C-S-PSF V2.00	0	29. Not-Trans and anti-PSF-A546_Pos026_S001	00-We4iJb9P6eZ2HHYpu7bfiR
51.7623	38.3378	2002.43	um	Nucleus	Nucleus Center of Homogeneous Mass	0.000	1.000	1090	100001086	100000030	Not-Trans anti-PSF-A546 8C-S-PSF V2.00	0	29. Not-Trans and anti-PSF-A546_Pos026_S001	00-We4iJb9P6eZ2HHYpu7bfiR
238.22	58.3895	2002.64	um	Nucleus	Nucleus Center of Homogeneous Mass	0.000	1.000	1091	100001087	100000031	Not-Trans anti-PSF-A546 8C-S-PSF V2.00	0	29. Not-Trans and anti-PSF-A546_Pos026_S001	00-We4iJb9P6eZ2HHYpu7bfiR
207.26	144.094	2002.09	um	Nucleus	Nucleus Center of Homogeneous Mass	0.000	1.000	1092	100001088	100000032	Not-Trans anti-PSF-A546 8C-S-PSF V2.00	0	29. Not-Trans and anti-PSF-A546_Pos026_S001	00-We4iJb9P6eZ2HHYpu7bfiR
25.5973	149.023	2002.26	um	Nucleus	Nucleus Center of Homogeneous Mass	0.000	1.000	1093	100001089	100000033	Not-Trans anti-PSF-A546 8C-S-PSF V2.00	0	29. Not-Trans and anti-PSF-A546_Pos026_S001	00-We4iJb9P6eZ2HHYpu7bfiR
14.2607	164.413	2002.65	um	Nucleus	Nucleus Center of Homogeneous Mass	0.000	1.000	1094	100001090	100000034	Not-Trans anti-PSF-A546 8C-S-PSF V2.00	0	29. Not-Trans and anti-PSF-A546_Pos026_S001	00-We4iJb9P6eZ2HHYpu7bfiR
234.554	155.987	2002.16	um	Nucleus	Nucleus Center of Homogeneous Mass	0.000	1.000	1095	100001091	100000035	Not-Trans anti-PSF-A546 8C-S-PSF V2.00	0	29. Not-Trans and anti-PSF-A546_Pos026_S001	00-We4iJb9P6eZ2HHYpu7bfiR
5.37405	186.845	2002.64	um	Nucleus	Nucleus Center of Homogeneous Mass	0.000	1.000	1096	100001092	100000036	Not-Trans anti-PSF-A546 8C-S-PSF V2.00	0	29. Not-Trans and anti-PSF-A546_Pos026_S001	00-We4iJb9P6eZ2HHYpu7bfiR
83.5284	123.649	2002.05	um	Nucleus	Nucleus Center of Homogeneous Mass	0.000	1.000	1097	100001093	100000000	Not-Trans anti-PSF-A546 8C-S-PSF V2.00	0	29. Not-Trans and anti-PSF-A546_Pos027_S001	00-M8yuSCXLc5NhxEduGDe98P
147.951	130.223	2001.78	um	Nucleus	Nucleus Center of Homogeneous Mass	0.000	1.000	1098	100001094	100000001	Not-Trans anti-PSF-A546 8C-S-PSF V2.00	0	29. Not-Trans and anti-PSF-A546_Pos027_S001	00-M8yuSCXLc5NhxEduGDe98P
87.5167	7.08767	2002.28	um	Nucleus	Nucleus Center of Homogeneous Mass	0.000	1.000	1099	100001095	100000002	Not-Trans anti-PSF-A546 8C-S-PSF V2.00	0	29. Not-Trans and anti-PSF-A546_Pos027_S001	00-M8yuSCXLc5NhxEduGDe98P
118.81	14.6218	2002.24	um	Nucleus	Nucleus Center of Homogeneous Mass	0.000	1.000	1100	100001096	100000003	Not-Trans anti-PSF-A546 8C-S-PSF V2.00	0	29. Not-Trans and anti-PSF-A546_Pos027_S001	00-M8yuSCXLc5NhxEduGDe98P
98.7551	32.7404	2002.13	um	Nucleus	Nucleus Center of Homogeneous Mass	0.000	1.000	1101	100001097	100000004	Not-Trans anti-PSF-A546 8C-S-PSF V2.00	0	29. Not-Trans and anti-PSF-A546_Pos027_S001	00-M8yuSCXLc5NhxEduGDe98P
53.2856	35.5905	2002.38	um	Nucleus	Nucleus Center of Homogeneous Mass	0.000	1.000	1102	100001098	100000005	Not-Trans anti-PSF-A546 8C-S-PSF V2.00	0	29. Not-Trans and anti-PSF-A546_Pos027_S001	00-M8yuSCXLc5NhxEduGDe98P
145.094	42.5634	2001.97	um	Nucleus	Nucleus Center of Homogeneous Mass	0.000	1.000	1103	100001099	100000006	Not-Trans anti-PSF-A546 8C-S-PSF V2.00	0	29. Not-Trans and anti-PSF-A546_Pos027_S001	00-M8yuSCXLc5NhxEduGDe98P
178.176	40.1803	2002.01	um	Nucleus	Nucleus Center of Homogeneous Mass	0.000	1.000	1104	100001100	100000007	Not-Trans anti-PSF-A546 8C-S-PSF V2.00	0	29. Not-Trans and anti-PSF-A546_Pos027_S001	00-M8yuSCXLc5NhxEduGDe98P
75.1859	47.8901	2002.11	um	Nucleus	Nucleus Center of Homogeneous Mass	0.000	1.000	1105	100001101	100000008	Not-Trans anti-PSF-A546 8C-S-PSF V2.00	0	29. Not-Trans and anti-PSF-A546_Pos027_S001	00-M8yuSCXLc5NhxEduGDe98P
12.8511	49.268	2002.18	um	Nucleus	Nucleus Center of Homogeneous Mass	0.000	1.000	1106	100001102	100000009	Not-Trans anti-PSF-A546 8C-S-PSF V2.00	0	29. Not-Trans and anti-PSF-A546_Pos027_S001	00-M8yuSCXLc5NhxEduGDe98P
127.678	56.5819	2001.96	um	Nucleus	Nucleus Center of Homogeneous Mass	0.000	1.000	1107	100001103	100000010	Not-Trans anti-PSF-A546 8C-S-PSF V2.00	0	29. Not-Trans and anti-PSF-A546_Pos027_S001	00-M8yuSCXLc5NhxEduGDe98P
192.457	64.7967	2001.85	um	Nucleus	Nucleus Center of Homogeneous Mass	0.000	1.000	1108	100001104	100000011	Not-Trans anti-PSF-A546 8C-S-PSF V2.00	0	29. Not-Trans and anti-PSF-A546_Pos027_S001	00-M8yuSCXLc5NhxEduGDe98P
45.5867	72.5036	2002.11	um	Nucleus	Nucleus Center of Homogeneous Mass	0.000	1.000	1109	100001105	100000012	Not-Trans anti-PSF-A546 8C-S-PSF V2.00	0	29. Not-Trans and anti-PSF-A546_Pos027_S001	00-M8yuSCXLc5NhxEduGDe98P
19.7872	72.997	2001.96	um	Nucleus	Nucleus Center of Homogeneous Mass	0.000	1.000	1110	100001106	100000013	Not-Trans anti-PSF-A546 8C-S-PSF V2.00	0	29. Not-Trans and anti-PSF-A546_Pos027_S001	00-M8yuSCXLc5NhxEduGDe98P
73.5304	76.3734	2001.88	um	Nucleus	Nucleus Center of Homogeneous Mass	0.000	1.000	1111	100001107	100000014	Not-Trans anti-PSF-A546 8C-S-PSF V2.00	0	29. Not-Trans and anti-PSF-A546_Pos027_S001	00-M8yuSCXLc5NhxEduGDe98P
111.35	77.5888	2001.92	um	Nucleus	Nucleus Center of Homogeneous Mass	0.000	1.000	1112	100001108	100000015	Not-Trans anti-PSF-A546 8C-S-PSF V2.00	0	29. Not-Trans and anti-PSF-A546_Pos027_S001	00-M8yuSCXLc5NhxEduGDe98P
168.301	86.3142	2001.89	um	Nucleus	Nucleus Center of Homogeneous Mass	0.000	1.000	1113	100001109	100000016	Not-Trans anti-PSF-A546 8C-S-PSF V2.00	0	29. Not-Trans and anti-PSF-A546_Pos027_S001	00-M8yuSCXLc5NhxEduGDe98P
140.929	91.4175	2001.69	um	Nucleus	Nucleus Center of Homogeneous Mass	0.000	1.000	1114	100001110	100000017	Not-Trans anti-PSF-A546 8C-S-PSF V2.00	0	29. Not-Trans and anti-PSF-A546_Pos027_S001	00-M8yuSCXLc5NhxEduGDe98P
27.5634	98.5839	2002.17	um	Nucleus	Nucleus Center of Homogeneous Mass	0.000	1.000	1115	100001111	100000018	Not-Trans anti-PSF-A546 8C-S-PSF V2.00	0	29. Not-Trans and anti-PSF-A546_Pos027_S001	00-M8yuSCXLc5NhxEduGDe98P
69.0459	99.7861	2001.78	um	Nucleus	Nucleus Center of Homogeneous Mass	0.000	1.000	1116	100001112	100000019	Not-Trans anti-PSF-A546 8C-S-PSF V2.00	0	29. Not-Trans and anti-PSF-A546_Pos027_S001	00-M8yuSCXLc5NhxEduGDe98P
207.803	106.6	2001.82	um	Nucleus	Nucleus Center of Homogeneous Mass	0.000	1.000	1117	100001113	100000020	Not-Trans anti-PSF-A546 8C-S-PSF V2.00	0	29. Not-Trans and anti-PSF-A546_Pos027_S001	00-M8yuSCXLc5NhxEduGDe98P
121.996	115.032	2001.85	um	Nucleus	Nucleus Center of Homogeneous Mass	0.000	1.000	1118	100001114	100000021	Not-Trans anti-PSF-A546 8C-S-PSF V2.00	0	29. Not-Trans and anti-PSF-A546_Pos027_S001	00-M8yuSCXLc5NhxEduGDe98P
34.7457	128.969	2001.9	um	Nucleus	Nucleus Center of Homogeneous Mass	0.000	1.000	1119	100001115	100000022	Not-Trans anti-PSF-A546 8C-S-PSF V2.00	0	29. Not-Trans and anti-PSF-A546_Pos027_S001	00-M8yuSCXLc5NhxEduGDe98P
115.064	148.516	2001.48	um	Nucleus	Nucleus Center of Homogeneous Mass	0.000	1.000	1120	100001116	100000023	Not-Trans anti-PSF-A546 8C-S-PSF V2.00	0	29. Not-Trans and anti-PSF-A546_Pos027_S001	00-M8yuSCXLc5NhxEduGDe98P
198.029	153.191	2001.76	um	Nucleus	Nucleus Center of Homogeneous Mass	0.000	1.000	1121	100001117	100000024	Not-Trans anti-PSF-A546 8C-S-PSF V2.00	0	29. Not-Trans and anti-PSF-A546_Pos027_S001	00-M8yuSCXLc5NhxEduGDe98P
42.8855	166.703	2001.74	um	Nucleus	Nucleus Center of Homogeneous Mass	0.000	1.000	1122	100001118	100000025	Not-Trans anti-PSF-A546 8C-S-PSF V2.00	0	29. Not-Trans and anti-PSF-A546_Pos027_S001	00-M8yuSCXLc5NhxEduGDe98P
20.2409	168.355	2002.05	um	Nucleus	Nucleus Center of Homogeneous Mass	0.000	1.000	1123	100001119	100000026	Not-Trans anti-PSF-A546 8C-S-PSF V2.00	0	29. Not-Trans and anti-PSF-A546_Pos027_S001	00-M8yuSCXLc5NhxEduGDe98P
89.4244	176.747	2001.68	um	Nucleus	Nucleus Center of Homogeneous Mass	0.000	1.000	1124	100001120	100000027	Not-Trans anti-PSF-A546 8C-S-PSF V2.00	0	29. Not-Trans and anti-PSF-A546_Pos027_S001	00-M8yuSCXLc5NhxEduGDe98P
171.895	164.961	2002.99	um	Nucleus	Nucleus Center of Homogeneous Mass	0.000	1.000	1125	100001121	100000028	Not-Trans anti-PSF-A546 8C-S-PSF V2.00	0	29. Not-Trans and anti-PSF-A546_Pos027_S001	00-M8yuSCXLc5NhxEduGDe98P
68.9881	178.362	2001.69	um	Nucleus	Nucleus Center of Homogeneous Mass	0.000	1.000	1126	100001122	100000029	Not-Trans anti-PSF-A546 8C-S-PSF V2.00	0	29. Not-Trans and anti-PSF-A546_Pos027_S001	00-M8yuSCXLc5NhxEduGDe98P
144.175	182.13	2001.6	um	Nucleus	Nucleus Center of Homogeneous Mass	0.000	1.000	1127	100001123	100000030	Not-Trans anti-PSF-A546 8C-S-PSF V2.00	0	29. Not-Trans and anti-PSF-A546_Pos027_S001	00-M8yuSCXLc5NhxEduGDe98P
46.1385	184.16	2001.81	um	Nucleus	Nucleus Center of Homogeneous Mass	0.000	1.000	1128	100001124	100000031	Not-Trans anti-PSF-A546 8C-S-PSF V2.00	0	29. Not-Trans and anti-PSF-A546_Pos027_S001	00-M8yuSCXLc5NhxEduGDe98P
13.473	189.038	2001.82	um	Nucleus	Nucleus Center of Homogeneous Mass	0.000	1.000	1129	100001125	100000032	Not-Trans anti-PSF-A546 8C-S-PSF V2.00	0	29. Not-Trans and anti-PSF-A546_Pos027_S001	00-M8yuSCXLc5NhxEduGDe98P
117.476	192.794	2001.78	um	Nucleus	Nucleus Center of Homogeneous Mass	0.000	1.000	1130	100001126	100000033	Not-Trans anti-PSF-A546 8C-S-PSF V2.00	0	29. Not-Trans and anti-PSF-A546_Pos027_S001	00-M8yuSCXLc5NhxEduGDe98P
85.0212	200.465	2001.67	um	Nucleus	Nucleus Center of Homogeneous Mass	0.000	1.000	1131	100001127	100000034	Not-Trans anti-PSF-A546 8C-S-PSF V2.00	0	29. Not-Trans and anti-PSF-A546_Pos027_S001	00-M8yuSCXLc5NhxEduGDe98P
62.844	201.89	2001.74	um	Nucleus	Nucleus Center of Homogeneous Mass	0.000	1.000	1132	100001128	100000035	Not-Trans anti-PSF-A546 8C-S-PSF V2.00	0	29. Not-Trans and anti-PSF-A546_Pos027_S001	00-M8yuSCXLc5NhxEduGDe98P
191.853	195.426	2001.78	um	Nucleus	Nucleus Center of Homogeneous Mass	0.000	1.000	1133	100001129	100000036	Not-Trans anti-PSF-A546 8C-S-PSF V2.00	0	29. Not-Trans and anti-PSF-A546_Pos027_S001	00-M8yuSCXLc5NhxEduGDe98P
34.1044	203.507	2001.77	um	Nucleus	Nucleus Center of Homogeneous Mass	0.000	1.000	1134	100001130	100000037	Not-Trans anti-PSF-A546 8C-S-PSF V2.00	0	29. Not-Trans and anti-PSF-A546_Pos027_S001	00-M8yuSCXLc5NhxEduGDe98P
175.34	209.286	2001.72	um	Nucleus	Nucleus Center of Homogeneous Mass	0.000	1.000	1135	100001131	100000038	Not-Trans anti-PSF-A546 8C-S-PSF V2.00	0	29. Not-Trans and anti-PSF-A546_Pos027_S001	00-M8yuSCXLc5NhxEduGDe98P
132.771	215.661	2001.93	um	Nucleus	Nucleus Center of Homogeneous Mass	0.000	1.000	1136	100001132	100000039	Not-Trans anti-PSF-A546 8C-S-PSF V2.00	0	29. Not-Trans and anti-PSF-A546_Pos027_S001	00-M8yuSCXLc5NhxEduGDe98P
2.84866	210.097	2002	um	Nucleus	Nucleus Center of Homogeneous Mass	0.000	1.000	1137	100001133	100000040	Not-Trans anti-PSF-A546 8C-S-PSF V2.00	0	29. Not-Trans and anti-PSF-A546_Pos027_S001	00-M8yuSCXLc5NhxEduGDe98P
104.489	224.174	2001.87	um	Nucleus	Nucleus Center of Homogeneous Mass	0.000	1.000	1138	100001134	100000041	Not-Trans anti-PSF-A546 8C-S-PSF V2.00	0	29. Not-Trans and anti-PSF-A546_Pos027_S001	00-M8yuSCXLc5NhxEduGDe98P
55.0651	222.574	2001.85	um	Nucleus	Nucleus Center of Homogeneous Mass	0.000	1.000	1139	100001135	100000042	Not-Trans anti-PSF-A546 8C-S-PSF V2.00	0	29. Not-Trans and anti-PSF-A546_Pos027_S001	00-M8yuSCXLc5NhxEduGDe98P
196.423	229.39	2001.96	um	Nucleus	Nucleus Center of Homogeneous Mass	0.000	1.000	1140	100001136	100000043	Not-Trans anti-PSF-A546 8C-S-PSF V2.00	0	29. Not-Trans and anti-PSF-A546_Pos027_S001	00-M8yuSCXLc5NhxEduGDe98P
75.1325	231.882	2001.85	um	Nucleus	Nucleus Center of Homogeneous Mass	0.000	1.000	1141	100001137	100000044	Not-Trans anti-PSF-A546 8C-S-PSF V2.00	0	29. Not-Trans and anti-PSF-A546_Pos027_S001	00-M8yuSCXLc5NhxEduGDe98P
232.214	231.678	2002.52	um	Nucleus	Nucleus Center of Homogeneous Mass	0.000	1.000	1142	100001138	100000045	Not-Trans anti-PSF-A546 8C-S-PSF V2.00	0	29. Not-Trans and anti-PSF-A546_Pos027_S001	00-M8yuSCXLc5NhxEduGDe98P
2.76756	236.89	2002.2	um	Nucleus	Nucleus Center of Homogeneous Mass	0.000	1.000	1143	100001139	100000046	Not-Trans anti-PSF-A546 8C-S-PSF V2.00	0	29. Not-Trans and anti-PSF-A546_Pos027_S001	00-M8yuSCXLc5NhxEduGDe98P
147.801	235.087	2002.16	um	Nucleus	Nucleus Center of Homogeneous Mass	0.000	1.000	1144	100001140	100000047	Not-Trans anti-PSF-A546 8C-S-PSF V2.00	0	29. Not-Trans and anti-PSF-A546_Pos027_S001	00-M8yuSCXLc5NhxEduGDe98P
212.723	242.893	2002.19	um	Nucleus	Nucleus Center of Homogeneous Mass	0.000	1.000	1145	100001141	100000048	Not-Trans anti-PSF-A546 8C-S-PSF V2.00	0	29. Not-Trans and anti-PSF-A546_Pos027_S001	00-M8yuSCXLc5NhxEduGDe98P
115.576	2.62637	2002.34	um	Nucleus	Nucleus Center of Homogeneous Mass	0.000	1.000	1146	100001142	100000049	Not-Trans anti-PSF-A546 8C-S-PSF V2.00	0	29. Not-Trans and anti-PSF-A546_Pos027_S001	00-M8yuSCXLc5NhxEduGDe98P
174.233	2.51641	2002	um	Nucleus	Nucleus Center of Homogeneous Mass	0.000	1.000	1147	100001143	100000050	Not-Trans anti-PSF-A546 8C-S-PSF V2.00	0	29. Not-Trans and anti-PSF-A546_Pos027_S001	00-M8yuSCXLc5NhxEduGDe98P
32.5799	8.30189	2002.07	um	Nucleus	Nucleus Center of Homogeneous Mass	0.000	1.000	1148	100001144	100000051	Not-Trans anti-PSF-A546 8C-S-PSF V2.00	0	29. Not-Trans and anti-PSF-A546_Pos027_S001	00-M8yuSCXLc5NhxEduGDe98P
59.5284	4.46507	2002.45	um	Nucleus	Nucleus Center of Homogeneous Mass	0.000	1.000	1149	100001145	100000052	Not-Trans anti-PSF-A546 8C-S-PSF V2.00	0	29. Not-Trans and anti-PSF-A546_Pos027_S001	00-M8yuSCXLc5NhxEduGDe98P
184.187	14.7689	2002.22	um	Nucleus	Nucleus Center of Homogeneous Mass	0.000	1.000	1150	100001146	100000053	Not-Trans anti-PSF-A546 8C-S-PSF V2.00	0	29. Not-Trans and anti-PSF-A546_Pos027_S001	00-M8yuSCXLc5NhxEduGDe98P
6.58423	29.3917	2002	um	Nucleus	Nucleus Center of Homogeneous Mass	0.000	1.000	1151	100001147	100000054	Not-Trans anti-PSF-A546 8C-S-PSF V2.00	0	29. Not-Trans and anti-PSF-A546_Pos027_S001	00-M8yuSCXLc5NhxEduGDe98P
235.937	80.1439	2001.97	um	Nucleus	Nucleus Center of Homogeneous Mass	0.000	1.000	1152	100001148	100000055	Not-Trans anti-PSF-A546 8C-S-PSF V2.00	0	29. Not-Trans and anti-PSF-A546_Pos027_S001	00-M8yuSCXLc5NhxEduGDe98P
235.561	138.826	2001.86	um	Nucleus	Nucleus Center of Homogeneous Mass	0.000	1.000	1153	100001149	100000056	Not-Trans anti-PSF-A546 8C-S-PSF V2.00	0	29. Not-Trans and anti-PSF-A546_Pos027_S001	00-M8yuSCXLc5NhxEduGDe98P
233.358	212.361	2002.1	um	Nucleus	Nucleus Center of Homogeneous Mass	0.000	1.000	1154	100001150	100000057	Not-Trans anti-PSF-A546 8C-S-PSF V2.00	0	29. Not-Trans and anti-PSF-A546_Pos027_S001	00-M8yuSCXLc5NhxEduGDe98P
223.254	21.4118	2001.92	um	Nucleus	Nucleus Center of Homogeneous Mass	0.000	1.000	1155	100001151	100000058	Not-Trans anti-PSF-A546 8C-S-PSF V2.00	0	29. Not-Trans and anti-PSF-A546_Pos027_S001	00-M8yuSCXLc5NhxEduGDe98P
32.2384	158.634	2004.57	um	Nucleus	Nucleus Center of Homogeneous Mass	0.000	1.000	1157	100001152	100000059	Not-Trans anti-PSF-A546 8C-S-PSF V2.00	0	29. Not-Trans and anti-PSF-A546_Pos027_S001	00-M8yuSCXLc5NhxEduGDe98P
149.464	162.004	2004.72	um	Nucleus	Nucleus Center of Homogeneous Mass	0.000	1.000	1158	100001153	100000060	Not-Trans anti-PSF-A546 8C-S-PSF V2.00	0	29. Not-Trans and anti-PSF-A546_Pos027_S001	00-M8yuSCXLc5NhxEduGDe98P
232.466	45.3422	2005.39	um	Nucleus	Nucleus Center of Homogeneous Mass	0.000	1.000	1159	100001154	100000061	Not-Trans anti-PSF-A546 8C-S-PSF V2.00	0	29. Not-Trans and anti-PSF-A546_Pos027_S001	00-M8yuSCXLc5NhxEduGDe98P
235.918	189.31	2002.1	um	Nucleus	Nucleus Center of Homogeneous Mass	0.000	1.000	1160	100001155	100000062	Not-Trans anti-PSF-A546 8C-S-PSF V2.00	0	29. Not-Trans and anti-PSF-A546_Pos027_S001	00-M8yuSCXLc5NhxEduGDe98P
211.268	189.669	2002.16	um	Nucleus	Nucleus Center of Homogeneous Mass	0.000	1.000	1161	100001156	100000063	Not-Trans anti-PSF-A546 8C-S-PSF V2.00	0	29. Not-Trans and anti-PSF-A546_Pos027_S001	00-M8yuSCXLc5NhxEduGDe98P
132.746	4.60283	2002.49	um	Nucleus	Nucleus Center of Homogeneous Mass	0.000	1.000	1162	100001157	100000064	Not-Trans anti-PSF-A546 8C-S-PSF V2.00	0	29. Not-Trans and anti-PSF-A546_Pos027_S001	00-M8yuSCXLc5NhxEduGDe98P
147.914	8.43828	2002.42	um	Nucleus	Nucleus Center of Homogeneous Mass	0.000	1.000	1163	100001158	100000065	Not-Trans anti-PSF-A546 8C-S-PSF V2.00	0	29. Not-Trans and anti-PSF-A546_Pos027_S001	00-M8yuSCXLc5NhxEduGDe98P
178.7	13.0129	2001.83	um	Nucleus	Nucleus Center of Homogeneous Mass	0.000	1.000	1164	100001159	100000000	Not-Trans anti-PSF-A546 8C-S-PSF V2.00	0	29. Not-Trans and anti-PSF-A546_Pos028_S001	00-jHFRnjpseF9DX9YcUecvca
90.5161	20.4193	2001.86	um	Nucleus	Nucleus Center of Homogeneous Mass	0.000	1.000	1165	100001160	100000001	Not-Trans anti-PSF-A546 8C-S-PSF V2.00	0	29. Not-Trans and anti-PSF-A546_Pos028_S001	00-jHFRnjpseF9DX9YcUecvca
132.097	46.4627	2001.58	um	Nucleus	Nucleus Center of Homogeneous Mass	0.000	1.000	1166	100001161	100000002	Not-Trans anti-PSF-A546 8C-S-PSF V2.00	0	29. Not-Trans and anti-PSF-A546_Pos028_S001	00-jHFRnjpseF9DX9YcUecvca
82.3325	42.1921	2001.55	um	Nucleus	Nucleus Center of Homogeneous Mass	0.000	1.000	1167	100001162	100000003	Not-Trans anti-PSF-A546 8C-S-PSF V2.00	0	29. Not-Trans and anti-PSF-A546_Pos028_S001	00-jHFRnjpseF9DX9YcUecvca
182.839	50.8896	2001.49	um	Nucleus	Nucleus Center of Homogeneous Mass	0.000	1.000	1168	100001163	100000004	Not-Trans anti-PSF-A546 8C-S-PSF V2.00	0	29. Not-Trans and anti-PSF-A546_Pos028_S001	00-jHFRnjpseF9DX9YcUecvca
54.0179	70.7808	2001.46	um	Nucleus	Nucleus Center of Homogeneous Mass	0.000	1.000	1169	100001164	100000005	Not-Trans anti-PSF-A546 8C-S-PSF V2.00	0	29. Not-Trans and anti-PSF-A546_Pos028_S001	00-jHFRnjpseF9DX9YcUecvca
92.1924	90.0667	2001.26	um	Nucleus	Nucleus Center of Homogeneous Mass	0.000	1.000	1170	100001165	100000006	Not-Trans anti-PSF-A546 8C-S-PSF V2.00	0	29. Not-Trans and anti-PSF-A546_Pos028_S001	00-jHFRnjpseF9DX9YcUecvca
40.5094	96.7385	2001.45	um	Nucleus	Nucleus Center of Homogeneous Mass	0.000	1.000	1171	100001166	100000007	Not-Trans anti-PSF-A546 8C-S-PSF V2.00	0	29. Not-Trans and anti-PSF-A546_Pos028_S001	00-jHFRnjpseF9DX9YcUecvca
64.128	110.836	2001.45	um	Nucleus	Nucleus Center of Homogeneous Mass	0.000	1.000	1172	100001167	100000008	Not-Trans anti-PSF-A546 8C-S-PSF V2.00	0	29. Not-Trans and anti-PSF-A546_Pos028_S001	00-jHFRnjpseF9DX9YcUecvca
185.851	114.544	2001.47	um	Nucleus	Nucleus Center of Homogeneous Mass	0.000	1.000	1173	100001168	100000009	Not-Trans anti-PSF-A546 8C-S-PSF V2.00	0	29. Not-Trans and anti-PSF-A546_Pos028_S001	00-jHFRnjpseF9DX9YcUecvca
116.705	121.409	2001.64	um	Nucleus	Nucleus Center of Homogeneous Mass	0.000	1.000	1174	100001169	100000010	Not-Trans anti-PSF-A546 8C-S-PSF V2.00	0	29. Not-Trans and anti-PSF-A546_Pos028_S001	00-jHFRnjpseF9DX9YcUecvca
135.906	127.207	2001.54	um	Nucleus	Nucleus Center of Homogeneous Mass	0.000	1.000	1175	100001170	100000011	Not-Trans anti-PSF-A546 8C-S-PSF V2.00	0	29. Not-Trans and anti-PSF-A546_Pos028_S001	00-jHFRnjpseF9DX9YcUecvca
64.819	125.972	2001.24	um	Nucleus	Nucleus Center of Homogeneous Mass	0.000	1.000	1176	100001171	100000012	Not-Trans anti-PSF-A546 8C-S-PSF V2.00	0	29. Not-Trans and anti-PSF-A546_Pos028_S001	00-jHFRnjpseF9DX9YcUecvca
29.0395	129.049	2001.65	um	Nucleus	Nucleus Center of Homogeneous Mass	0.000	1.000	1177	100001172	100000013	Not-Trans anti-PSF-A546 8C-S-PSF V2.00	0	29. Not-Trans and anti-PSF-A546_Pos028_S001	00-jHFRnjpseF9DX9YcUecvca
13.184	136.657	2001.87	um	Nucleus	Nucleus Center of Homogeneous Mass	0.000	1.000	1178	100001173	100000014	Not-Trans anti-PSF-A546 8C-S-PSF V2.00	0	29. Not-Trans and anti-PSF-A546_Pos028_S001	00-jHFRnjpseF9DX9YcUecvca
156.008	140.481	2001.29	um	Nucleus	Nucleus Center of Homogeneous Mass	0.000	1.000	1179	100001174	100000015	Not-Trans anti-PSF-A546 8C-S-PSF V2.00	0	29. Not-Trans and anti-PSF-A546_Pos028_S001	00-jHFRnjpseF9DX9YcUecvca
171.506	129.48	2001.31	um	Nucleus	Nucleus Center of Homogeneous Mass	0.000	1.000	1180	100001175	100000016	Not-Trans anti-PSF-A546 8C-S-PSF V2.00	0	29. Not-Trans and anti-PSF-A546_Pos028_S001	00-jHFRnjpseF9DX9YcUecvca
209.667	146.148	2001.66	um	Nucleus	Nucleus Center of Homogeneous Mass	0.000	1.000	1181	100001176	100000017	Not-Trans anti-PSF-A546 8C-S-PSF V2.00	0	29. Not-Trans and anti-PSF-A546_Pos028_S001	00-jHFRnjpseF9DX9YcUecvca
80.6824	148.385	2001.3	um	Nucleus	Nucleus Center of Homogeneous Mass	0.000	1.000	1182	100001177	100000018	Not-Trans anti-PSF-A546 8C-S-PSF V2.00	0	29. Not-Trans and anti-PSF-A546_Pos028_S001	00-jHFRnjpseF9DX9YcUecvca
41.4819	151.639	2001.32	um	Nucleus	Nucleus Center of Homogeneous Mass	0.000	1.000	1183	100001178	100000019	Not-Trans anti-PSF-A546 8C-S-PSF V2.00	0	29. Not-Trans and anti-PSF-A546_Pos028_S001	00-jHFRnjpseF9DX9YcUecvca
87.686	177.062	2001.29	um	Nucleus	Nucleus Center of Homogeneous Mass	0.000	1.000	1184	100001179	100000020	Not-Trans anti-PSF-A546 8C-S-PSF V2.00	0	29. Not-Trans and anti-PSF-A546_Pos028_S001	00-jHFRnjpseF9DX9YcUecvca
8.63084	181.45	2001.66	um	Nucleus	Nucleus Center of Homogeneous Mass	0.000	1.000	1185	100001180	100000021	Not-Trans anti-PSF-A546 8C-S-PSF V2.00	0	29. Not-Trans and anti-PSF-A546_Pos028_S001	00-jHFRnjpseF9DX9YcUecvca
24.8363	184.582	2001.44	um	Nucleus	Nucleus Center of Homogeneous Mass	0.000	1.000	1186	100001181	100000022	Not-Trans anti-PSF-A546 8C-S-PSF V2.00	0	29. Not-Trans and anti-PSF-A546_Pos028_S001	00-jHFRnjpseF9DX9YcUecvca
195.723	191.687	2001.82	um	Nucleus	Nucleus Center of Homogeneous Mass	0.000	1.000	1187	100001182	100000023	Not-Trans anti-PSF-A546 8C-S-PSF V2.00	0	29. Not-Trans and anti-PSF-A546_Pos028_S001	00-jHFRnjpseF9DX9YcUecvca
212.106	189.466	2001.71	um	Nucleus	Nucleus Center of Homogeneous Mass	0.000	1.000	1188	100001183	100000024	Not-Trans anti-PSF-A546 8C-S-PSF V2.00	0	29. Not-Trans and anti-PSF-A546_Pos028_S001	00-jHFRnjpseF9DX9YcUecvca
48.731	217.028	2001.66	um	Nucleus	Nucleus Center of Homogeneous Mass	0.000	1.000	1189	100001184	100000025	Not-Trans anti-PSF-A546 8C-S-PSF V2.00	0	29. Not-Trans and anti-PSF-A546_Pos028_S001	00-jHFRnjpseF9DX9YcUecvca
13.5498	224.504	2001.61	um	Nucleus	Nucleus Center of Homogeneous Mass	0.000	1.000	1190	100001185	100000026	Not-Trans anti-PSF-A546 8C-S-PSF V2.00	0	29. Not-Trans and anti-PSF-A546_Pos028_S001	00-jHFRnjpseF9DX9YcUecvca
24.6182	237.599	2001.86	um	Nucleus	Nucleus Center of Homogeneous Mass	0.000	1.000	1191	100001186	100000027	Not-Trans anti-PSF-A546 8C-S-PSF V2.00	0	29. Not-Trans and anti-PSF-A546_Pos028_S001	00-jHFRnjpseF9DX9YcUecvca
53.8954	237.899	2001.82	um	Nucleus	Nucleus Center of Homogeneous Mass	0.000	1.000	1192	100001187	100000028	Not-Trans anti-PSF-A546 8C-S-PSF V2.00	0	29. Not-Trans and anti-PSF-A546_Pos028_S001	00-jHFRnjpseF9DX9YcUecvca
127.746	242.369	2001.59	um	Nucleus	Nucleus Center of Homogeneous Mass	0.000	1.000	1193	100001188	100000029	Not-Trans anti-PSF-A546 8C-S-PSF V2.00	0	29. Not-Trans and anti-PSF-A546_Pos028_S001	00-jHFRnjpseF9DX9YcUecvca
45.9617	3.97566	2002.08	um	Nucleus	Nucleus Center of Homogeneous Mass	0.000	1.000	1194	100001189	100000030	Not-Trans anti-PSF-A546 8C-S-PSF V2.00	0	29. Not-Trans and anti-PSF-A546_Pos028_S001	00-jHFRnjpseF9DX9YcUecvca
123.225	3.37725	2001.55	um	Nucleus	Nucleus Center of Homogeneous Mass	0.000	1.000	1195	100001190	100000031	Not-Trans anti-PSF-A546 8C-S-PSF V2.00	0	29. Not-Trans and anti-PSF-A546_Pos028_S001	00-jHFRnjpseF9DX9YcUecvca
221.334	6.3406	2001.94	um	Nucleus	Nucleus Center of Homogeneous Mass	0.000	1.000	1196	100001191	100000032	Not-Trans anti-PSF-A546 8C-S-PSF V2.00	0	29. Not-Trans and anti-PSF-A546_Pos028_S001	00-jHFRnjpseF9DX9YcUecvca
202.084	29.9568	2001.71	um	Nucleus	Nucleus Center of Homogeneous Mass	0.000	1.000	1197	100001192	100000033	Not-Trans anti-PSF-A546 8C-S-PSF V2.00	0	29. Not-Trans and anti-PSF-A546_Pos028_S001	00-jHFRnjpseF9DX9YcUecvca
62.2616	34.9353	2001.45	um	Nucleus	Nucleus Center of Homogeneous Mass	0.000	1.000	1198	100001193	100000034	Not-Trans anti-PSF-A546 8C-S-PSF V2.00	0	29. Not-Trans and anti-PSF-A546_Pos028_S001	00-jHFRnjpseF9DX9YcUecvca
143.844	37.4594	2001.34	um	Nucleus	Nucleus Center of Homogeneous Mass	0.000	1.000	1199	100001194	100000035	Not-Trans anti-PSF-A546 8C-S-PSF V2.00	0	29. Not-Trans and anti-PSF-A546_Pos028_S001	00-jHFRnjpseF9DX9YcUecvca
114.738	53.4393	2001.3	um	Nucleus	Nucleus Center of Homogeneous Mass	0.000	1.000	1200	100001195	100000036	Not-Trans anti-PSF-A546 8C-S-PSF V2.00	0	29. Not-Trans and anti-PSF-A546_Pos028_S001	00-jHFRnjpseF9DX9YcUecvca
198.019	85.0725	2001.37	um	Nucleus	Nucleus Center of Homogeneous Mass	0.000	1.000	1201	100001196	100000037	Not-Trans anti-PSF-A546 8C-S-PSF V2.00	0	29. Not-Trans and anti-PSF-A546_Pos028_S001	00-jHFRnjpseF9DX9YcUecvca
223.465	158.623	2001.72	um	Nucleus	Nucleus Center of Homogeneous Mass	0.000	1.000	1202	100001197	100000038	Not-Trans anti-PSF-A546 8C-S-PSF V2.00	0	29. Not-Trans and anti-PSF-A546_Pos028_S001	00-jHFRnjpseF9DX9YcUecvca
240.618	167.142	2001.77	um	Nucleus	Nucleus Center of Homogeneous Mass	0.000	1.000	1203	100001198	100000039	Not-Trans anti-PSF-A546 8C-S-PSF V2.00	0	29. Not-Trans and anti-PSF-A546_Pos028_S001	00-jHFRnjpseF9DX9YcUecvca
233.688	188.773	2001.75	um	Nucleus	Nucleus Center of Homogeneous Mass	0.000	1.000	1204	100001199	100000040	Not-Trans anti-PSF-A546 8C-S-PSF V2.00	0	29. Not-Trans and anti-PSF-A546_Pos028_S001	00-jHFRnjpseF9DX9YcUecvca
223.469	204.536	2001.72	um	Nucleus	Nucleus Center of Homogeneous Mass	0.000	1.000	1205	100001200	100000041	Not-Trans anti-PSF-A546 8C-S-PSF V2.00	0	29. Not-Trans and anti-PSF-A546_Pos028_S001	00-jHFRnjpseF9DX9YcUecvca
238.522	210.519	2001.81	um	Nucleus	Nucleus Center of Homogeneous Mass	0.000	1.000	1206	100001201	100000042	Not-Trans anti-PSF-A546 8C-S-PSF V2.00	0	29. Not-Trans and anti-PSF-A546_Pos028_S001	00-jHFRnjpseF9DX9YcUecvca
239.895	237.505	2001.96	um	Nucleus	Nucleus Center of Homogeneous Mass	0.000	1.000	1207	100001202	100000043	Not-Trans anti-PSF-A546 8C-S-PSF V2.00	0	29. Not-Trans and anti-PSF-A546_Pos028_S001	00-jHFRnjpseF9DX9YcUecvca
223.445	238.494	2001.78	um	Nucleus	Nucleus Center of Homogeneous Mass	0.000	1.000	1208	100001203	100000044	Not-Trans anti-PSF-A546 8C-S-PSF V2.00	0	29. Not-Trans and anti-PSF-A546_Pos028_S001	00-jHFRnjpseF9DX9YcUecvca
242.83	27.5465	2001.79	um	Nucleus	Nucleus Center of Homogeneous Mass	0.000	1.000	1209	100001204	100000045	Not-Trans anti-PSF-A546 8C-S-PSF V2.00	0	29. Not-Trans and anti-PSF-A546_Pos028_S001	00-jHFRnjpseF9DX9YcUecvca
156.65	86.2259	2001.39	um	Nucleus	Nucleus Center of Homogeneous Mass	0.000	1.000	1210	100001205	100000046	Not-Trans anti-PSF-A546 8C-S-PSF V2.00	0	29. Not-Trans and anti-PSF-A546_Pos028_S001	00-jHFRnjpseF9DX9YcUecvca
142.325	87.3308	2001.37	um	Nucleus	Nucleus Center of Homogeneous Mass	0.000	1.000	1211	100001206	100000047	Not-Trans anti-PSF-A546 8C-S-PSF V2.00	0	29. Not-Trans and anti-PSF-A546_Pos028_S001	00-jHFRnjpseF9DX9YcUecvca
130.182	210.539	2004.44	um	Nucleus	Nucleus Center of Homogeneous Mass	0.000	1.000	1212	100001207	100000048	Not-Trans anti-PSF-A546 8C-S-PSF V2.00	0	29. Not-Trans and anti-PSF-A546_Pos028_S001	00-jHFRnjpseF9DX9YcUecvca
121.866	219.553	2004.73	um	Nucleus	Nucleus Center of Homogeneous Mass	0.000	1.000	1213	100001208	100000049	Not-Trans anti-PSF-A546 8C-S-PSF V2.00	0	29. Not-Trans and anti-PSF-A546_Pos028_S001	00-jHFRnjpseF9DX9YcUecvca
12.2977	170.985	2004.35	um	Nucleus	Nucleus Center of Homogeneous Mass	0.000	1.000	1214	100001209	100000000	Not-Trans anti-PSF-A546 8C-S-PSF V2.00	0	29. Not-Trans and anti-PSF-A546_Pos029_S001	00-6gF3eQeG7gzjQXVr4NHDRo
31.9143	172.611	2004.31	um	Nucleus	Nucleus Center of Homogeneous Mass	0.000	1.000	1215	100001210	100000001	Not-Trans anti-PSF-A546 8C-S-PSF V2.00	0	29. Not-Trans and anti-PSF-A546_Pos029_S001	00-6gF3eQeG7gzjQXVr4NHDRo
33.0142	183.806	2004.45	um	Nucleus	Nucleus Center of Homogeneous Mass	0.000	1.000	1216	100001211	100000002	Not-Trans anti-PSF-A546 8C-S-PSF V2.00	0	29. Not-Trans and anti-PSF-A546_Pos029_S001	00-6gF3eQeG7gzjQXVr4NHDRo
49.1529	188.054	2004.35	um	Nucleus	Nucleus Center of Homogeneous Mass	0.000	1.000	1217	100001212	100000003	Not-Trans anti-PSF-A546 8C-S-PSF V2.00	0	29. Not-Trans and anti-PSF-A546_Pos029_S001	00-6gF3eQeG7gzjQXVr4NHDRo
36.7281	196.87	2004.42	um	Nucleus	Nucleus Center of Homogeneous Mass	0.000	1.000	1218	100001213	100000004	Not-Trans anti-PSF-A546 8C-S-PSF V2.00	0	29. Not-Trans and anti-PSF-A546_Pos029_S001	00-6gF3eQeG7gzjQXVr4NHDRo
42.1414	209.563	2004.33	um	Nucleus	Nucleus Center of Homogeneous Mass	0.000	1.000	1219	100001214	100000005	Not-Trans anti-PSF-A546 8C-S-PSF V2.00	0	29. Not-Trans and anti-PSF-A546_Pos029_S001	00-6gF3eQeG7gzjQXVr4NHDRo
9.72108	215.203	2004.4	um	Nucleus	Nucleus Center of Homogeneous Mass	0.000	1.000	1220	100001215	100000006	Not-Trans anti-PSF-A546 8C-S-PSF V2.00	0	29. Not-Trans and anti-PSF-A546_Pos029_S001	00-6gF3eQeG7gzjQXVr4NHDRo
31.6429	217.93	2004.38	um	Nucleus	Nucleus Center of Homogeneous Mass	0.000	1.000	1221	100001216	100000007	Not-Trans anti-PSF-A546 8C-S-PSF V2.00	0	29. Not-Trans and anti-PSF-A546_Pos029_S001	00-6gF3eQeG7gzjQXVr4NHDRo
5.77773	182.049	2004.66	um	Nucleus	Nucleus Center of Homogeneous Mass	0.000	1.000	1222	100001217	100000008	Not-Trans anti-PSF-A546 8C-S-PSF V2.00	0	29. Not-Trans and anti-PSF-A546_Pos029_S001	00-6gF3eQeG7gzjQXVr4NHDRo
3.97791	195.831	2004.5	um	Nucleus	Nucleus Center of Homogeneous Mass	0.000	1.000	1223	100001218	100000009	Not-Trans anti-PSF-A546 8C-S-PSF V2.00	0	29. Not-Trans and anti-PSF-A546_Pos029_S001	00-6gF3eQeG7gzjQXVr4NHDRo
16.5805	202.178	2004.55	um	Nucleus	Nucleus Center of Homogeneous Mass	0.000	1.000	1224	100001219	100000010	Not-Trans anti-PSF-A546 8C-S-PSF V2.00	0	29. Not-Trans and anti-PSF-A546_Pos029_S001	00-6gF3eQeG7gzjQXVr4NHDRo
23.6394	211.368	2004.37	um	Nucleus	Nucleus Center of Homogeneous Mass	0.000	1.000	1225	100001220	100000011	Not-Trans anti-PSF-A546 8C-S-PSF V2.00	0	29. Not-Trans and anti-PSF-A546_Pos029_S001	00-6gF3eQeG7gzjQXVr4NHDRo
20.4883	191.425	2004.5	um	Nucleus	Nucleus Center of Homogeneous Mass	0.000	1.000	1226	100001221	100000012	Not-Trans anti-PSF-A546 8C-S-PSF V2.00	0	29. Not-Trans and anti-PSF-A546_Pos029_S001	00-6gF3eQeG7gzjQXVr4NHDRo
212.887	154.719	2004.05	um	Nucleus	Nucleus Center of Homogeneous Mass	0.000	1.000	1227	100001222	100000000	Not-Trans anti-PSF-A546 8C-S-PSF V2.00	0	29. Not-Trans and anti-PSF-A546_Pos030_S001	00-4JUKQ7sYvHAERCy9tWKgmP
238.477	155.087	2004.2	um	Nucleus	Nucleus Center of Homogeneous Mass	0.000	1.000	1228	100001223	100000001	Not-Trans anti-PSF-A546 8C-S-PSF V2.00	0	29. Not-Trans and anti-PSF-A546_Pos030_S001	00-4JUKQ7sYvHAERCy9tWKgmP
131.51	194.411	2004.27	um	Nucleus	Nucleus Center of Homogeneous Mass	0.000	1.000	1229	100001224	100000002	Not-Trans anti-PSF-A546 8C-S-PSF V2.00	0	29. Not-Trans and anti-PSF-A546_Pos030_S001	00-4JUKQ7sYvHAERCy9tWKgmP
166.758	125.555	2003.71	um	Nucleus	Nucleus Center of Homogeneous Mass	0.000	1.000	1230	100001225	100000003	Not-Trans anti-PSF-A546 8C-S-PSF V2.00	0	29. Not-Trans and anti-PSF-A546_Pos030_S001	00-4JUKQ7sYvHAERCy9tWKgmP
95.6626	134.582	2003.72	um	Nucleus	Nucleus Center of Homogeneous Mass	0.000	1.000	1231	100001226	100000004	Not-Trans anti-PSF-A546 8C-S-PSF V2.00	0	29. Not-Trans and anti-PSF-A546_Pos030_S001	00-4JUKQ7sYvHAERCy9tWKgmP
227.491	131.829	2003.97	um	Nucleus	Nucleus Center of Homogeneous Mass	0.000	1.000	1232	100001227	100000005	Not-Trans anti-PSF-A546 8C-S-PSF V2.00	0	29. Not-Trans and anti-PSF-A546_Pos030_S001	00-4JUKQ7sYvHAERCy9tWKgmP
140.59	149.728	2003.66	um	Nucleus	Nucleus Center of Homogeneous Mass	0.000	1.000	1233	100001228	100000006	Not-Trans anti-PSF-A546 8C-S-PSF V2.00	0	29. Not-Trans and anti-PSF-A546_Pos030_S001	00-4JUKQ7sYvHAERCy9tWKgmP
164.624	147.628	2003.67	um	Nucleus	Nucleus Center of Homogeneous Mass	0.000	1.000	1234	100001229	100000007	Not-Trans anti-PSF-A546 8C-S-PSF V2.00	0	29. Not-Trans and anti-PSF-A546_Pos030_S001	00-4JUKQ7sYvHAERCy9tWKgmP
101.829	157.543	2003.68	um	Nucleus	Nucleus Center of Homogeneous Mass	0.000	1.000	1235	100001230	100000008	Not-Trans anti-PSF-A546 8C-S-PSF V2.00	0	29. Not-Trans and anti-PSF-A546_Pos030_S001	00-4JUKQ7sYvHAERCy9tWKgmP
52.6965	170.052	2004	um	Nucleus	Nucleus Center of Homogeneous Mass	0.000	1.000	1236	100001231	100000009	Not-Trans anti-PSF-A546 8C-S-PSF V2.00	0	29. Not-Trans and anti-PSF-A546_Pos030_S001	00-4JUKQ7sYvHAERCy9tWKgmP
235.454	173.574	2004.36	um	Nucleus	Nucleus Center of Homogeneous Mass	0.000	1.000	1237	100001232	100000010	Not-Trans anti-PSF-A546 8C-S-PSF V2.00	0	29. Not-Trans and anti-PSF-A546_Pos030_S001	00-4JUKQ7sYvHAERCy9tWKgmP
81.6283	181.298	2003.81	um	Nucleus	Nucleus Center of Homogeneous Mass	0.000	1.000	1238	100001233	100000011	Not-Trans anti-PSF-A546 8C-S-PSF V2.00	0	29. Not-Trans and anti-PSF-A546_Pos030_S001	00-4JUKQ7sYvHAERCy9tWKgmP
152.982	188.928	2003.94	um	Nucleus	Nucleus Center of Homogeneous Mass	0.000	1.000	1239	100001234	100000012	Not-Trans anti-PSF-A546 8C-S-PSF V2.00	0	29. Not-Trans and anti-PSF-A546_Pos030_S001	00-4JUKQ7sYvHAERCy9tWKgmP
216.224	192.677	2003.83	um	Nucleus	Nucleus Center of Homogeneous Mass	0.000	1.000	1240	100001235	100000013	Not-Trans anti-PSF-A546 8C-S-PSF V2.00	0	29. Not-Trans and anti-PSF-A546_Pos030_S001	00-4JUKQ7sYvHAERCy9tWKgmP
100.444	192.878	2003.92	um	Nucleus	Nucleus Center of Homogeneous Mass	0.000	1.000	1241	100001236	100000014	Not-Trans anti-PSF-A546 8C-S-PSF V2.00	0	29. Not-Trans and anti-PSF-A546_Pos030_S001	00-4JUKQ7sYvHAERCy9tWKgmP
190.207	195.685	2003.91	um	Nucleus	Nucleus Center of Homogeneous Mass	0.000	1.000	1242	100001237	100000015	Not-Trans anti-PSF-A546 8C-S-PSF V2.00	0	29. Not-Trans and anti-PSF-A546_Pos030_S001	00-4JUKQ7sYvHAERCy9tWKgmP
229.298	195.985	2004.26	um	Nucleus	Nucleus Center of Homogeneous Mass	0.000	1.000	1243	100001238	100000016	Not-Trans anti-PSF-A546 8C-S-PSF V2.00	0	29. Not-Trans and anti-PSF-A546_Pos030_S001	00-4JUKQ7sYvHAERCy9tWKgmP
156.954	208.147	2003.86	um	Nucleus	Nucleus Center of Homogeneous Mass	0.000	1.000	1244	100001239	100000017	Not-Trans anti-PSF-A546 8C-S-PSF V2.00	0	29. Not-Trans and anti-PSF-A546_Pos030_S001	00-4JUKQ7sYvHAERCy9tWKgmP
239.129	209.08	2004.34	um	Nucleus	Nucleus Center of Homogeneous Mass	0.000	1.000	1245	100001240	100000018	Not-Trans anti-PSF-A546 8C-S-PSF V2.00	0	29. Not-Trans and anti-PSF-A546_Pos030_S001	00-4JUKQ7sYvHAERCy9tWKgmP
193.187	222.775	2003.95	um	Nucleus	Nucleus Center of Homogeneous Mass	0.000	1.000	1246	100001241	100000019	Not-Trans anti-PSF-A546 8C-S-PSF V2.00	0	29. Not-Trans and anti-PSF-A546_Pos030_S001	00-4JUKQ7sYvHAERCy9tWKgmP
138.208	222.685	2004.31	um	Nucleus	Nucleus Center of Homogeneous Mass	0.000	1.000	1247	100001242	100000020	Not-Trans anti-PSF-A546 8C-S-PSF V2.00	0	29. Not-Trans and anti-PSF-A546_Pos030_S001	00-4JUKQ7sYvHAERCy9tWKgmP
154.287	227.213	2004.07	um	Nucleus	Nucleus Center of Homogeneous Mass	0.000	1.000	1248	100001243	100000021	Not-Trans anti-PSF-A546 8C-S-PSF V2.00	0	29. Not-Trans and anti-PSF-A546_Pos030_S001	00-4JUKQ7sYvHAERCy9tWKgmP
64.7814	235.369	2003.91	um	Nucleus	Nucleus Center of Homogeneous Mass	0.000	1.000	1249	100001244	100000022	Not-Trans anti-PSF-A546 8C-S-PSF V2.00	0	29. Not-Trans and anti-PSF-A546_Pos030_S001	00-4JUKQ7sYvHAERCy9tWKgmP
142.441	239.63	2004.43	um	Nucleus	Nucleus Center of Homogeneous Mass	0.000	1.000	1250	100001245	100000023	Not-Trans anti-PSF-A546 8C-S-PSF V2.00	0	29. Not-Trans and anti-PSF-A546_Pos030_S001	00-4JUKQ7sYvHAERCy9tWKgmP
150.648	8.4138	2003.98	um	Nucleus	Nucleus Center of Homogeneous Mass	0.000	1.000	1251	100001246	100000024	Not-Trans anti-PSF-A546 8C-S-PSF V2.00	0	29. Not-Trans and anti-PSF-A546_Pos030_S001	00-4JUKQ7sYvHAERCy9tWKgmP
92.9682	54.7686	2004.33	um	Nucleus	Nucleus Center of Homogeneous Mass	0.000	1.000	1252	100001247	100000025	Not-Trans anti-PSF-A546 8C-S-PSF V2.00	0	29. Not-Trans and anti-PSF-A546_Pos030_S001	00-4JUKQ7sYvHAERCy9tWKgmP
196.183	117.684	2003.64	um	Nucleus	Nucleus Center of Homogeneous Mass	0.000	1.000	1253	100001248	100000026	Not-Trans anti-PSF-A546 8C-S-PSF V2.00	0	29. Not-Trans and anti-PSF-A546_Pos030_S001	00-4JUKQ7sYvHAERCy9tWKgmP
176.188	178.68	2003.58	um	Nucleus	Nucleus Center of Homogeneous Mass	0.000	1.000	1254	100001249	100000027	Not-Trans anti-PSF-A546 8C-S-PSF V2.00	0	29. Not-Trans and anti-PSF-A546_Pos030_S001	00-4JUKQ7sYvHAERCy9tWKgmP
117.611	229.779	2003.78	um	Nucleus	Nucleus Center of Homogeneous Mass	0.000	1.000	1255	100001250	100000028	Not-Trans anti-PSF-A546 8C-S-PSF V2.00	0	29. Not-Trans and anti-PSF-A546_Pos030_S001	00-4JUKQ7sYvHAERCy9tWKgmP
235.771	230.512	2003.93	um	Nucleus	Nucleus Center of Homogeneous Mass	0.000	1.000	1256	100001251	100000029	Not-Trans anti-PSF-A546 8C-S-PSF V2.00	0	29. Not-Trans and anti-PSF-A546_Pos030_S001	00-4JUKQ7sYvHAERCy9tWKgmP
176.288	96.1629	2003.67	um	Nucleus	Nucleus Center of Homogeneous Mass	0.000	1.000	1257	100001252	100000030	Not-Trans anti-PSF-A546 8C-S-PSF V2.00	0	29. Not-Trans and anti-PSF-A546_Pos030_S001	00-4JUKQ7sYvHAERCy9tWKgmP
73.2356	64.5533	2004.09	um	Nucleus	Nucleus Center of Homogeneous Mass	0.000	1.000	1258	100001253	100000031	Not-Trans anti-PSF-A546 8C-S-PSF V2.00	0	29. Not-Trans and anti-PSF-A546_Pos030_S001	00-4JUKQ7sYvHAERCy9tWKgmP
136.983	70.4098	2004.09	um	Nucleus	Nucleus Center of Homogeneous Mass	0.000	1.000	1259	100001254	100000032	Not-Trans anti-PSF-A546 8C-S-PSF V2.00	0	29. Not-Trans and anti-PSF-A546_Pos030_S001	00-4JUKQ7sYvHAERCy9tWKgmP
175.857	84.2003	2004.05	um	Nucleus	Nucleus Center of Homogeneous Mass	0.000	1.000	1260	100001255	100000033	Not-Trans anti-PSF-A546 8C-S-PSF V2.00	0	29. Not-Trans and anti-PSF-A546_Pos030_S001	00-4JUKQ7sYvHAERCy9tWKgmP
82.2236	83.4498	2004.14	um	Nucleus	Nucleus Center of Homogeneous Mass	0.000	1.000	1261	100001256	100000034	Not-Trans anti-PSF-A546 8C-S-PSF V2.00	0	29. Not-Trans and anti-PSF-A546_Pos030_S001	00-4JUKQ7sYvHAERCy9tWKgmP
119.156	57.1364	2004.16	um	Nucleus	Nucleus Center of Homogeneous Mass	0.000	1.000	1262	100001257	100000035	Not-Trans anti-PSF-A546 8C-S-PSF V2.00	0	29. Not-Trans and anti-PSF-A546_Pos030_S001	00-4JUKQ7sYvHAERCy9tWKgmP
111.489	86.8563	2003.58	um	Nucleus	Nucleus Center of Homogeneous Mass	0.000	1.000	1263	100001258	100000000	Not-Trans anti-PSF-A546 8C-S-PSF V2.00	0	29. Not-Trans and anti-PSF-A546_Pos031_S001	00-KXqQKKN3X2EwyCht8QzCfK
72.9809	82.2508	2003.58	um	Nucleus	Nucleus Center of Homogeneous Mass	0.000	1.000	1264	100001259	100000001	Not-Trans anti-PSF-A546 8C-S-PSF V2.00	0	29. Not-Trans and anti-PSF-A546_Pos031_S001	00-KXqQKKN3X2EwyCht8QzCfK
165.11	136.717	2004.1	um	Nucleus	Nucleus Center of Homogeneous Mass	0.000	1.000	1265	100001260	100000002	Not-Trans anti-PSF-A546 8C-S-PSF V2.00	0	29. Not-Trans and anti-PSF-A546_Pos031_S001	00-KXqQKKN3X2EwyCht8QzCfK
153.948	146.682	2003.91	um	Nucleus	Nucleus Center of Homogeneous Mass	0.000	1.000	1266	100001261	100000003	Not-Trans anti-PSF-A546 8C-S-PSF V2.00	0	29. Not-Trans and anti-PSF-A546_Pos031_S001	00-KXqQKKN3X2EwyCht8QzCfK
160.414	160.351	2004.15	um	Nucleus	Nucleus Center of Homogeneous Mass	0.000	1.000	1267	100001262	100000004	Not-Trans anti-PSF-A546 8C-S-PSF V2.00	0	29. Not-Trans and anti-PSF-A546_Pos031_S001	00-KXqQKKN3X2EwyCht8QzCfK
143.042	166.323	2004.15	um	Nucleus	Nucleus Center of Homogeneous Mass	0.000	1.000	1268	100001263	100000005	Not-Trans anti-PSF-A546 8C-S-PSF V2.00	0	29. Not-Trans and anti-PSF-A546_Pos031_S001	00-KXqQKKN3X2EwyCht8QzCfK
87.3851	189.313	2003.93	um	Nucleus	Nucleus Center of Homogeneous Mass	0.000	1.000	1269	100001264	100000006	Not-Trans anti-PSF-A546 8C-S-PSF V2.00	0	29. Not-Trans and anti-PSF-A546_Pos031_S001	00-KXqQKKN3X2EwyCht8QzCfK
146.096	204.226	2003.75	um	Nucleus	Nucleus Center of Homogeneous Mass	0.000	1.000	1270	100001265	100000007	Not-Trans anti-PSF-A546 8C-S-PSF V2.00	0	29. Not-Trans and anti-PSF-A546_Pos031_S001	00-KXqQKKN3X2EwyCht8QzCfK
51.7619	217.303	2004.13	um	Nucleus	Nucleus Center of Homogeneous Mass	0.000	1.000	1271	100001266	100000008	Not-Trans anti-PSF-A546 8C-S-PSF V2.00	0	29. Not-Trans and anti-PSF-A546_Pos031_S001	00-KXqQKKN3X2EwyCht8QzCfK
115.028	238.602	2003.82	um	Nucleus	Nucleus Center of Homogeneous Mass	0.000	1.000	1272	100001267	100000009	Not-Trans anti-PSF-A546 8C-S-PSF V2.00	0	29. Not-Trans and anti-PSF-A546_Pos031_S001	00-KXqQKKN3X2EwyCht8QzCfK
121.139	7.3902	2003.75	um	Nucleus	Nucleus Center of Homogeneous Mass	0.000	1.000	1273	100001268	100000010	Not-Trans anti-PSF-A546 8C-S-PSF V2.00	0	29. Not-Trans and anti-PSF-A546_Pos031_S001	00-KXqQKKN3X2EwyCht8QzCfK
92.5622	43.3944	2003.65	um	Nucleus	Nucleus Center of Homogeneous Mass	0.000	1.000	1274	100001269	100000011	Not-Trans anti-PSF-A546 8C-S-PSF V2.00	0	29. Not-Trans and anti-PSF-A546_Pos031_S001	00-KXqQKKN3X2EwyCht8QzCfK
109.562	42.8557	2003.62	um	Nucleus	Nucleus Center of Homogeneous Mass	0.000	1.000	1275	100001270	100000012	Not-Trans anti-PSF-A546 8C-S-PSF V2.00	0	29. Not-Trans and anti-PSF-A546_Pos031_S001	00-KXqQKKN3X2EwyCht8QzCfK
23.9144	59.9533	2003.76	um	Nucleus	Nucleus Center of Homogeneous Mass	0.000	1.000	1276	100001271	100000013	Not-Trans anti-PSF-A546 8C-S-PSF V2.00	0	29. Not-Trans and anti-PSF-A546_Pos031_S001	00-KXqQKKN3X2EwyCht8QzCfK
24.0095	82.9449	2003.75	um	Nucleus	Nucleus Center of Homogeneous Mass	0.000	1.000	1277	100001272	100000014	Not-Trans anti-PSF-A546 8C-S-PSF V2.00	0	29. Not-Trans and anti-PSF-A546_Pos031_S001	00-KXqQKKN3X2EwyCht8QzCfK
122.143	176.665	2004.21	um	Nucleus	Nucleus Center of Homogeneous Mass	0.000	1.000	1278	100001273	100000015	Not-Trans anti-PSF-A546 8C-S-PSF V2.00	0	29. Not-Trans and anti-PSF-A546_Pos031_S001	00-KXqQKKN3X2EwyCht8QzCfK
223.03	180.073	2003.93	um	Nucleus	Nucleus Center of Homogeneous Mass	0.000	1.000	1279	100001274	100000016	Not-Trans anti-PSF-A546 8C-S-PSF V2.00	0	29. Not-Trans and anti-PSF-A546_Pos031_S001	00-KXqQKKN3X2EwyCht8QzCfK
216.637	198.423	2003.81	um	Nucleus	Nucleus Center of Homogeneous Mass	0.000	1.000	1280	100001275	100000017	Not-Trans anti-PSF-A546 8C-S-PSF V2.00	0	29. Not-Trans and anti-PSF-A546_Pos031_S001	00-KXqQKKN3X2EwyCht8QzCfK
113.107	200.072	2003.53	um	Nucleus	Nucleus Center of Homogeneous Mass	0.000	1.000	1281	100001276	100000018	Not-Trans anti-PSF-A546 8C-S-PSF V2.00	0	29. Not-Trans and anti-PSF-A546_Pos031_S001	00-KXqQKKN3X2EwyCht8QzCfK
162.852	201.094	2003.68	um	Nucleus	Nucleus Center of Homogeneous Mass	0.000	1.000	1282	100001277	100000019	Not-Trans anti-PSF-A546 8C-S-PSF V2.00	0	29. Not-Trans and anti-PSF-A546_Pos031_S001	00-KXqQKKN3X2EwyCht8QzCfK
226.835	211.396	2003.75	um	Nucleus	Nucleus Center of Homogeneous Mass	0.000	1.000	1283	100001278	100000020	Not-Trans anti-PSF-A546 8C-S-PSF V2.00	0	29. Not-Trans and anti-PSF-A546_Pos031_S001	00-KXqQKKN3X2EwyCht8QzCfK
164.682	217.56	2003.69	um	Nucleus	Nucleus Center of Homogeneous Mass	0.000	1.000	1284	100001279	100000021	Not-Trans anti-PSF-A546 8C-S-PSF V2.00	0	29. Not-Trans and anti-PSF-A546_Pos031_S001	00-KXqQKKN3X2EwyCht8QzCfK
83.5186	222.237	2003.93	um	Nucleus	Nucleus Center of Homogeneous Mass	0.000	1.000	1285	100001280	100000022	Not-Trans anti-PSF-A546 8C-S-PSF V2.00	0	29. Not-Trans and anti-PSF-A546_Pos031_S001	00-KXqQKKN3X2EwyCht8QzCfK
204.03	225.855	2003.79	um	Nucleus	Nucleus Center of Homogeneous Mass	0.000	1.000	1286	100001281	100000023	Not-Trans anti-PSF-A546 8C-S-PSF V2.00	0	29. Not-Trans and anti-PSF-A546_Pos031_S001	00-KXqQKKN3X2EwyCht8QzCfK
207.792	240.932	2003.79	um	Nucleus	Nucleus Center of Homogeneous Mass	0.000	1.000	1287	100001282	100000024	Not-Trans anti-PSF-A546 8C-S-PSF V2.00	0	29. Not-Trans and anti-PSF-A546_Pos031_S001	00-KXqQKKN3X2EwyCht8QzCfK
143.113	242.739	2003.83	um	Nucleus	Nucleus Center of Homogeneous Mass	0.000	1.000	1288	100001283	100000025	Not-Trans anti-PSF-A546 8C-S-PSF V2.00	0	29. Not-Trans and anti-PSF-A546_Pos031_S001	00-KXqQKKN3X2EwyCht8QzCfK
14.566	5.86536	2004.02	um	Nucleus	Nucleus Center of Homogeneous Mass	0.000	1.000	1289	100001284	100000026	Not-Trans anti-PSF-A546 8C-S-PSF V2.00	0	29. Not-Trans and anti-PSF-A546_Pos031_S001	00-KXqQKKN3X2EwyCht8QzCfK
71.4029	5.60984	2003.81	um	Nucleus	Nucleus Center of Homogeneous Mass	0.000	1.000	1290	100001285	100000027	Not-Trans anti-PSF-A546 8C-S-PSF V2.00	0	29. Not-Trans and anti-PSF-A546_Pos031_S001	00-KXqQKKN3X2EwyCht8QzCfK
29.0676	11.3708	2003.86	um	Nucleus	Nucleus Center of Homogeneous Mass	0.000	1.000	1291	100001286	100000028	Not-Trans anti-PSF-A546 8C-S-PSF V2.00	0	29. Not-Trans and anti-PSF-A546_Pos031_S001	00-KXqQKKN3X2EwyCht8QzCfK
31.1284	44.3649	2003.82	um	Nucleus	Nucleus Center of Homogeneous Mass	0.000	1.000	1293	100001287	100000029	Not-Trans anti-PSF-A546 8C-S-PSF V2.00	0	29. Not-Trans and anti-PSF-A546_Pos031_S001	00-KXqQKKN3X2EwyCht8QzCfK
179.963	168.389	2004.12	um	Nucleus	Nucleus Center of Homogeneous Mass	0.000	1.000	1294	100001288	100000030	Not-Trans anti-PSF-A546 8C-S-PSF V2.00	0	29. Not-Trans and anti-PSF-A546_Pos031_S001	00-KXqQKKN3X2EwyCht8QzCfK
185.441	180.49	2004.15	um	Nucleus	Nucleus Center of Homogeneous Mass	0.000	1.000	1295	100001289	100000031	Not-Trans anti-PSF-A546 8C-S-PSF V2.00	0	29. Not-Trans and anti-PSF-A546_Pos031_S001	00-KXqQKKN3X2EwyCht8QzCfK
85.1857	127.88	2003.8	um	Nucleus	Nucleus Center of Homogeneous Mass	0.000	1.000	1296	100001290	100000000	Not-Trans anti-PSF-A546 8C-S-PSF V2.00	0	29. Not-Trans and anti-PSF-A546_Pos032_S001	00-DPtT252s3nU9jieGPenwnU
121.726	162.597	2004.18	um	Nucleus	Nucleus Center of Homogeneous Mass	0.000	1.000	1297	100001291	100000001	Not-Trans anti-PSF-A546 8C-S-PSF V2.00	0	29. Not-Trans and anti-PSF-A546_Pos032_S001	00-DPtT252s3nU9jieGPenwnU
136.638	163.329	2004.15	um	Nucleus	Nucleus Center of Homogeneous Mass	0.000	1.000	1298	100001292	100000002	Not-Trans anti-PSF-A546 8C-S-PSF V2.00	0	29. Not-Trans and anti-PSF-A546_Pos032_S001	00-DPtT252s3nU9jieGPenwnU
42.6763	14.5021	2004.05	um	Nucleus	Nucleus Center of Homogeneous Mass	0.000	1.000	1299	100001293	100000003	Not-Trans anti-PSF-A546 8C-S-PSF V2.00	0	29. Not-Trans and anti-PSF-A546_Pos032_S001	00-DPtT252s3nU9jieGPenwnU
89.575	37.7871	2003.82	um	Nucleus	Nucleus Center of Homogeneous Mass	0.000	1.000	1300	100001294	100000004	Not-Trans anti-PSF-A546 8C-S-PSF V2.00	0	29. Not-Trans and anti-PSF-A546_Pos032_S001	00-DPtT252s3nU9jieGPenwnU
80.671	54.2311	2003.9	um	Nucleus	Nucleus Center of Homogeneous Mass	0.000	1.000	1301	100001295	100000005	Not-Trans anti-PSF-A546 8C-S-PSF V2.00	0	29. Not-Trans and anti-PSF-A546_Pos032_S001	00-DPtT252s3nU9jieGPenwnU
209.547	55.1283	2004.03	um	Nucleus	Nucleus Center of Homogeneous Mass	0.000	1.000	1302	100001296	100000006	Not-Trans anti-PSF-A546 8C-S-PSF V2.00	0	29. Not-Trans and anti-PSF-A546_Pos032_S001	00-DPtT252s3nU9jieGPenwnU
79.37	79.6623	2003.72	um	Nucleus	Nucleus Center of Homogeneous Mass	0.000	1.000	1303	100001297	100000007	Not-Trans anti-PSF-A546 8C-S-PSF V2.00	0	29. Not-Trans and anti-PSF-A546_Pos032_S001	00-DPtT252s3nU9jieGPenwnU
65.4422	84.881	2003.91	um	Nucleus	Nucleus Center of Homogeneous Mass	0.000	1.000	1304	100001298	100000008	Not-Trans anti-PSF-A546 8C-S-PSF V2.00	0	29. Not-Trans and anti-PSF-A546_Pos032_S001	00-DPtT252s3nU9jieGPenwnU
49.3733	103.934	2003.83	um	Nucleus	Nucleus Center of Homogeneous Mass	0.000	1.000	1305	100001299	100000009	Not-Trans anti-PSF-A546 8C-S-PSF V2.00	0	29. Not-Trans and anti-PSF-A546_Pos032_S001	00-DPtT252s3nU9jieGPenwnU
19.344	102.083	2004.23	um	Nucleus	Nucleus Center of Homogeneous Mass	0.000	1.000	1306	100001300	100000010	Not-Trans anti-PSF-A546 8C-S-PSF V2.00	0	29. Not-Trans and anti-PSF-A546_Pos032_S001	00-DPtT252s3nU9jieGPenwnU
97.8815	164.414	2003.61	um	Nucleus	Nucleus Center of Homogeneous Mass	0.000	1.000	1307	100001301	100000011	Not-Trans anti-PSF-A546 8C-S-PSF V2.00	0	29. Not-Trans and anti-PSF-A546_Pos032_S001	00-DPtT252s3nU9jieGPenwnU
85.9018	180.354	2003.52	um	Nucleus	Nucleus Center of Homogeneous Mass	0.000	1.000	1308	100001302	100000012	Not-Trans anti-PSF-A546 8C-S-PSF V2.00	0	29. Not-Trans and anti-PSF-A546_Pos032_S001	00-DPtT252s3nU9jieGPenwnU
78.4217	194.363	2003.52	um	Nucleus	Nucleus Center of Homogeneous Mass	0.000	1.000	1309	100001303	100000013	Not-Trans anti-PSF-A546 8C-S-PSF V2.00	0	29. Not-Trans and anti-PSF-A546_Pos032_S001	00-DPtT252s3nU9jieGPenwnU
60.7861	219.262	2003.58	um	Nucleus	Nucleus Center of Homogeneous Mass	0.000	1.000	1310	100001304	100000014	Not-Trans anti-PSF-A546 8C-S-PSF V2.00	0	29. Not-Trans and anti-PSF-A546_Pos032_S001	00-DPtT252s3nU9jieGPenwnU
83.11	230.665	2003.73	um	Nucleus	Nucleus Center of Homogeneous Mass	0.000	1.000	1311	100001305	100000015	Not-Trans anti-PSF-A546 8C-S-PSF V2.00	0	29. Not-Trans and anti-PSF-A546_Pos032_S001	00-DPtT252s3nU9jieGPenwnU
26.0269	4.3346	2003.96	um	Nucleus	Nucleus Center of Homogeneous Mass	0.000	1.000	1312	100001306	100000016	Not-Trans anti-PSF-A546 8C-S-PSF V2.00	0	29. Not-Trans and anti-PSF-A546_Pos032_S001	00-DPtT252s3nU9jieGPenwnU
197.267	8.6541	2003.91	um	Nucleus	Nucleus Center of Homogeneous Mass	0.000	1.000	1313	100001307	100000017	Not-Trans anti-PSF-A546 8C-S-PSF V2.00	0	29. Not-Trans and anti-PSF-A546_Pos032_S001	00-DPtT252s3nU9jieGPenwnU
18.0296	22.8038	2004.08	um	Nucleus	Nucleus Center of Homogeneous Mass	0.000	1.000	1314	100001308	100000018	Not-Trans anti-PSF-A546 8C-S-PSF V2.00	0	29. Not-Trans and anti-PSF-A546_Pos032_S001	00-DPtT252s3nU9jieGPenwnU
62.2268	26.3408	2003.9	um	Nucleus	Nucleus Center of Homogeneous Mass	0.000	1.000	1315	100001309	100000019	Not-Trans anti-PSF-A546 8C-S-PSF V2.00	0	29. Not-Trans and anti-PSF-A546_Pos032_S001	00-DPtT252s3nU9jieGPenwnU
173.204	23.8125	2003.75	um	Nucleus	Nucleus Center of Homogeneous Mass	0.000	1.000	1316	100001310	100000020	Not-Trans anti-PSF-A546 8C-S-PSF V2.00	0	29. Not-Trans and anti-PSF-A546_Pos032_S001	00-DPtT252s3nU9jieGPenwnU
214.38	31.526	2004.09	um	Nucleus	Nucleus Center of Homogeneous Mass	0.000	1.000	1317	100001311	100000021	Not-Trans anti-PSF-A546 8C-S-PSF V2.00	0	29. Not-Trans and anti-PSF-A546_Pos032_S001	00-DPtT252s3nU9jieGPenwnU
36.9681	37.3088	2003.99	um	Nucleus	Nucleus Center of Homogeneous Mass	0.000	1.000	1318	100001312	100000022	Not-Trans anti-PSF-A546 8C-S-PSF V2.00	0	29. Not-Trans and anti-PSF-A546_Pos032_S001	00-DPtT252s3nU9jieGPenwnU
240.849	45.4068	2003.88	um	Nucleus	Nucleus Center of Homogeneous Mass	0.000	1.000	1319	100001313	100000023	Not-Trans anti-PSF-A546 8C-S-PSF V2.00	0	29. Not-Trans and anti-PSF-A546_Pos032_S001	00-DPtT252s3nU9jieGPenwnU
50.2993	53.7168	2004.22	um	Nucleus	Nucleus Center of Homogeneous Mass	0.000	1.000	1320	100001314	100000024	Not-Trans anti-PSF-A546 8C-S-PSF V2.00	0	29. Not-Trans and anti-PSF-A546_Pos032_S001	00-DPtT252s3nU9jieGPenwnU
5.92295	54.7639	2003.75	um	Nucleus	Nucleus Center of Homogeneous Mass	0.000	1.000	1321	100001315	100000025	Not-Trans anti-PSF-A546 8C-S-PSF V2.00	0	29. Not-Trans and anti-PSF-A546_Pos032_S001	00-DPtT252s3nU9jieGPenwnU
7.35566	86.8699	2003.9	um	Nucleus	Nucleus Center of Homogeneous Mass	0.000	1.000	1322	100001316	100000026	Not-Trans anti-PSF-A546 8C-S-PSF V2.00	0	29. Not-Trans and anti-PSF-A546_Pos032_S001	00-DPtT252s3nU9jieGPenwnU
25.2127	88.0275	2003.93	um	Nucleus	Nucleus Center of Homogeneous Mass	0.000	1.000	1323	100001317	100000027	Not-Trans anti-PSF-A546 8C-S-PSF V2.00	0	29. Not-Trans and anti-PSF-A546_Pos032_S001	00-DPtT252s3nU9jieGPenwnU
61.2079	97.9929	2004	um	Nucleus	Nucleus Center of Homogeneous Mass	0.000	1.000	1324	100001318	100000028	Not-Trans anti-PSF-A546 8C-S-PSF V2.00	0	29. Not-Trans and anti-PSF-A546_Pos032_S001	00-DPtT252s3nU9jieGPenwnU
148.775	175.81	2003.41	um	Nucleus	Nucleus Center of Homogeneous Mass	0.000	1.000	1325	100001319	100000029	Not-Trans anti-PSF-A546 8C-S-PSF V2.00	0	29. Not-Trans and anti-PSF-A546_Pos032_S001	00-DPtT252s3nU9jieGPenwnU
125.308	185.981	2003.29	um	Nucleus	Nucleus Center of Homogeneous Mass	0.000	1.000	1326	100001320	100000030	Not-Trans anti-PSF-A546 8C-S-PSF V2.00	0	29. Not-Trans and anti-PSF-A546_Pos032_S001	00-DPtT252s3nU9jieGPenwnU
186.984	223.668	2003.46	um	Nucleus	Nucleus Center of Homogeneous Mass	0.000	1.000	1327	100001321	100000031	Not-Trans anti-PSF-A546 8C-S-PSF V2.00	0	29. Not-Trans and anti-PSF-A546_Pos032_S001	00-DPtT252s3nU9jieGPenwnU
135.129	234.166	2003.48	um	Nucleus	Nucleus Center of Homogeneous Mass	0.000	1.000	1328	100001322	100000032	Not-Trans anti-PSF-A546 8C-S-PSF V2.00	0	29. Not-Trans and anti-PSF-A546_Pos032_S001	00-DPtT252s3nU9jieGPenwnU
60.393	237.051	2003.56	um	Nucleus	Nucleus Center of Homogeneous Mass	0.000	1.000	1329	100001323	100000033	Not-Trans anti-PSF-A546 8C-S-PSF V2.00	0	29. Not-Trans and anti-PSF-A546_Pos032_S001	00-DPtT252s3nU9jieGPenwnU
117.716	240.785	2003.68	um	Nucleus	Nucleus Center of Homogeneous Mass	0.000	1.000	1330	100001324	100000034	Not-Trans anti-PSF-A546 8C-S-PSF V2.00	0	29. Not-Trans and anti-PSF-A546_Pos032_S001	00-DPtT252s3nU9jieGPenwnU
187.43	44.2055	2004.17	um	Nucleus	Nucleus Center of Homogeneous Mass	0.000	1.000	1331	100001325	100000000	Not-Trans anti-PSF-A546 8C-S-PSF V2.00	0	29. Not-Trans and anti-PSF-A546_Pos033_S001	00-8z3yUX4QcYjXYXX6iXhGW4
155.726	60.5719	2003.5	um	Nucleus	Nucleus Center of Homogeneous Mass	0.000	1.000	1332	100001326	100000001	Not-Trans anti-PSF-A546 8C-S-PSF V2.00	0	29. Not-Trans and anti-PSF-A546_Pos033_S001	00-8z3yUX4QcYjXYXX6iXhGW4
98.5687	5.96508	2003.47	um	Nucleus	Nucleus Center of Homogeneous Mass	0.000	1.000	1333	100001327	100000002	Not-Trans anti-PSF-A546 8C-S-PSF V2.00	0	29. Not-Trans and anti-PSF-A546_Pos033_S001	00-8z3yUX4QcYjXYXX6iXhGW4
68.8064	12.259	2003.49	um	Nucleus	Nucleus Center of Homogeneous Mass	0.000	1.000	1334	100001328	100000003	Not-Trans anti-PSF-A546 8C-S-PSF V2.00	0	29. Not-Trans and anti-PSF-A546_Pos033_S001	00-8z3yUX4QcYjXYXX6iXhGW4
82.6952	16.5191	2003.69	um	Nucleus	Nucleus Center of Homogeneous Mass	0.000	1.000	1335	100001329	100000004	Not-Trans anti-PSF-A546 8C-S-PSF V2.00	0	29. Not-Trans and anti-PSF-A546_Pos033_S001	00-8z3yUX4QcYjXYXX6iXhGW4
37.6724	22.0866	2003.37	um	Nucleus	Nucleus Center of Homogeneous Mass	0.000	1.000	1336	100001330	100000005	Not-Trans anti-PSF-A546 8C-S-PSF V2.00	0	29. Not-Trans and anti-PSF-A546_Pos033_S001	00-8z3yUX4QcYjXYXX6iXhGW4
10.2775	29.9674	2003.7	um	Nucleus	Nucleus Center of Homogeneous Mass	0.000	1.000	1337	100001331	100000006	Not-Trans anti-PSF-A546 8C-S-PSF V2.00	0	29. Not-Trans and anti-PSF-A546_Pos033_S001	00-8z3yUX4QcYjXYXX6iXhGW4
179.353	33.2482	2003.73	um	Nucleus	Nucleus Center of Homogeneous Mass	0.000	1.000	1338	100001332	100000007	Not-Trans anti-PSF-A546 8C-S-PSF V2.00	0	29. Not-Trans and anti-PSF-A546_Pos033_S001	00-8z3yUX4QcYjXYXX6iXhGW4
78.1469	41.2472	2003.62	um	Nucleus	Nucleus Center of Homogeneous Mass	0.000	1.000	1339	100001333	100000008	Not-Trans anti-PSF-A546 8C-S-PSF V2.00	0	29. Not-Trans and anti-PSF-A546_Pos033_S001	00-8z3yUX4QcYjXYXX6iXhGW4
202.807	39.6165	2004.21	um	Nucleus	Nucleus Center of Homogeneous Mass	0.000	1.000	1340	100001334	100000009	Not-Trans anti-PSF-A546 8C-S-PSF V2.00	0	29. Not-Trans and anti-PSF-A546_Pos033_S001	00-8z3yUX4QcYjXYXX6iXhGW4
167.521	45.2143	2003.55	um	Nucleus	Nucleus Center of Homogeneous Mass	0.000	1.000	1341	100001335	100000010	Not-Trans anti-PSF-A546 8C-S-PSF V2.00	0	29. Not-Trans and anti-PSF-A546_Pos033_S001	00-8z3yUX4QcYjXYXX6iXhGW4
37.8498	46.6787	2003.4	um	Nucleus	Nucleus Center of Homogeneous Mass	0.000	1.000	1342	100001336	100000011	Not-Trans anti-PSF-A546 8C-S-PSF V2.00	0	29. Not-Trans and anti-PSF-A546_Pos033_S001	00-8z3yUX4QcYjXYXX6iXhGW4
8.78449	46.4447	2003.91	um	Nucleus	Nucleus Center of Homogeneous Mass	0.000	1.000	1343	100001337	100000012	Not-Trans anti-PSF-A546 8C-S-PSF V2.00	0	29. Not-Trans and anti-PSF-A546_Pos033_S001	00-8z3yUX4QcYjXYXX6iXhGW4
21.7203	46.9436	2003.74	um	Nucleus	Nucleus Center of Homogeneous Mass	0.000	1.000	1344	100001338	100000013	Not-Trans anti-PSF-A546 8C-S-PSF V2.00	0	29. Not-Trans and anti-PSF-A546_Pos033_S001	00-8z3yUX4QcYjXYXX6iXhGW4
227.861	50.4472	2003.74	um	Nucleus	Nucleus Center of Homogeneous Mass	0.000	1.000	1345	100001339	100000014	Not-Trans anti-PSF-A546 8C-S-PSF V2.00	0	29. Not-Trans and anti-PSF-A546_Pos033_S001	00-8z3yUX4QcYjXYXX6iXhGW4
58.6272	60.352	2003.31	um	Nucleus	Nucleus Center of Homogeneous Mass	0.000	1.000	1346	100001340	100000015	Not-Trans anti-PSF-A546 8C-S-PSF V2.00	0	29. Not-Trans and anti-PSF-A546_Pos033_S001	00-8z3yUX4QcYjXYXX6iXhGW4
129.85	58.5847	2003.48	um	Nucleus	Nucleus Center of Homogeneous Mass	0.000	1.000	1347	100001341	100000016	Not-Trans anti-PSF-A546 8C-S-PSF V2.00	0	29. Not-Trans and anti-PSF-A546_Pos033_S001	00-8z3yUX4QcYjXYXX6iXhGW4
45.1812	59.7741	2003.38	um	Nucleus	Nucleus Center of Homogeneous Mass	0.000	1.000	1348	100001342	100000017	Not-Trans anti-PSF-A546 8C-S-PSF V2.00	0	29. Not-Trans and anti-PSF-A546_Pos033_S001	00-8z3yUX4QcYjXYXX6iXhGW4
3.68229	60.9103	2003.87	um	Nucleus	Nucleus Center of Homogeneous Mass	0.000	1.000	1349	100001343	100000018	Not-Trans anti-PSF-A546 8C-S-PSF V2.00	0	29. Not-Trans and anti-PSF-A546_Pos033_S001	00-8z3yUX4QcYjXYXX6iXhGW4
18.8593	64.4966	2003.79	um	Nucleus	Nucleus Center of Homogeneous Mass	0.000	1.000	1350	100001344	100000019	Not-Trans anti-PSF-A546 8C-S-PSF V2.00	0	29. Not-Trans and anti-PSF-A546_Pos033_S001	00-8z3yUX4QcYjXYXX6iXhGW4
209.096	67.3982	2003.51	um	Nucleus	Nucleus Center of Homogeneous Mass	0.000	1.000	1351	100001345	100000020	Not-Trans anti-PSF-A546 8C-S-PSF V2.00	0	29. Not-Trans and anti-PSF-A546_Pos033_S001	00-8z3yUX4QcYjXYXX6iXhGW4
82.6076	68.305	2003.37	um	Nucleus	Nucleus Center of Homogeneous Mass	0.000	1.000	1352	100001346	100000021	Not-Trans anti-PSF-A546 8C-S-PSF V2.00	0	29. Not-Trans and anti-PSF-A546_Pos033_S001	00-8z3yUX4QcYjXYXX6iXhGW4
97.5962	74.3846	2003.4	um	Nucleus	Nucleus Center of Homogeneous Mass	0.000	1.000	1353	100001347	100000022	Not-Trans anti-PSF-A546 8C-S-PSF V2.00	0	29. Not-Trans and anti-PSF-A546_Pos033_S001	00-8z3yUX4QcYjXYXX6iXhGW4
61.3695	74.1206	2003.35	um	Nucleus	Nucleus Center of Homogeneous Mass	0.000	1.000	1354	100001348	100000023	Not-Trans anti-PSF-A546 8C-S-PSF V2.00	0	29. Not-Trans and anti-PSF-A546_Pos033_S001	00-8z3yUX4QcYjXYXX6iXhGW4
10.6109	74.7939	2003.64	um	Nucleus	Nucleus Center of Homogeneous Mass	0.000	1.000	1355	100001349	100000024	Not-Trans anti-PSF-A546 8C-S-PSF V2.00	0	29. Not-Trans and anti-PSF-A546_Pos033_S001	00-8z3yUX4QcYjXYXX6iXhGW4
141.201	84.462	2003.27	um	Nucleus	Nucleus Center of Homogeneous Mass	0.000	1.000	1356	100001350	100000025	Not-Trans anti-PSF-A546 8C-S-PSF V2.00	0	29. Not-Trans and anti-PSF-A546_Pos033_S001	00-8z3yUX4QcYjXYXX6iXhGW4
81.9288	84.0535	2003.09	um	Nucleus	Nucleus Center of Homogeneous Mass	0.000	1.000	1357	100001351	100000026	Not-Trans anti-PSF-A546 8C-S-PSF V2.00	0	29. Not-Trans and anti-PSF-A546_Pos033_S001	00-8z3yUX4QcYjXYXX6iXhGW4
26.533	85.2866	2003.36	um	Nucleus	Nucleus Center of Homogeneous Mass	0.000	1.000	1358	100001352	100000027	Not-Trans anti-PSF-A546 8C-S-PSF V2.00	0	29. Not-Trans and anti-PSF-A546_Pos033_S001	00-8z3yUX4QcYjXYXX6iXhGW4
18.4629	99.9176	2003.54	um	Nucleus	Nucleus Center of Homogeneous Mass	0.000	1.000	1359	100001353	100000028	Not-Trans anti-PSF-A546 8C-S-PSF V2.00	0	29. Not-Trans and anti-PSF-A546_Pos033_S001	00-8z3yUX4QcYjXYXX6iXhGW4
194.276	96.9712	2003.46	um	Nucleus	Nucleus Center of Homogeneous Mass	0.000	1.000	1360	100001354	100000029	Not-Trans anti-PSF-A546 8C-S-PSF V2.00	0	29. Not-Trans and anti-PSF-A546_Pos033_S001	00-8z3yUX4QcYjXYXX6iXhGW4
214.672	100.592	2003.53	um	Nucleus	Nucleus Center of Homogeneous Mass	0.000	1.000	1361	100001355	100000030	Not-Trans anti-PSF-A546 8C-S-PSF V2.00	0	29. Not-Trans and anti-PSF-A546_Pos033_S001	00-8z3yUX4QcYjXYXX6iXhGW4
31.404	111.608	2003.73	um	Nucleus	Nucleus Center of Homogeneous Mass	0.000	1.000	1362	100001356	100000031	Not-Trans anti-PSF-A546 8C-S-PSF V2.00	0	29. Not-Trans and anti-PSF-A546_Pos033_S001	00-8z3yUX4QcYjXYXX6iXhGW4
71.0779	115.324	2003.35	um	Nucleus	Nucleus Center of Homogeneous Mass	0.000	1.000	1363	100001357	100000032	Not-Trans anti-PSF-A546 8C-S-PSF V2.00	0	29. Not-Trans and anti-PSF-A546_Pos033_S001	00-8z3yUX4QcYjXYXX6iXhGW4
44.2582	124.709	2003.21	um	Nucleus	Nucleus Center of Homogeneous Mass	0.000	1.000	1364	100001358	100000033	Not-Trans anti-PSF-A546 8C-S-PSF V2.00	0	29. Not-Trans and anti-PSF-A546_Pos033_S001	00-8z3yUX4QcYjXYXX6iXhGW4
32.2836	134.477	2003.52	um	Nucleus	Nucleus Center of Homogeneous Mass	0.000	1.000	1365	100001359	100000034	Not-Trans anti-PSF-A546 8C-S-PSF V2.00	0	29. Not-Trans and anti-PSF-A546_Pos033_S001	00-8z3yUX4QcYjXYXX6iXhGW4
6.9393	133.996	2003.45	um	Nucleus	Nucleus Center of Homogeneous Mass	0.000	1.000	1366	100001360	100000035	Not-Trans anti-PSF-A546 8C-S-PSF V2.00	0	29. Not-Trans and anti-PSF-A546_Pos033_S001	00-8z3yUX4QcYjXYXX6iXhGW4
37.4401	155.47	2003.29	um	Nucleus	Nucleus Center of Homogeneous Mass	0.000	1.000	1367	100001361	100000036	Not-Trans anti-PSF-A546 8C-S-PSF V2.00	0	29. Not-Trans and anti-PSF-A546_Pos033_S001	00-8z3yUX4QcYjXYXX6iXhGW4
53.8766	176.397	2003.24	um	Nucleus	Nucleus Center of Homogeneous Mass	0.000	1.000	1368	100001362	100000037	Not-Trans anti-PSF-A546 8C-S-PSF V2.00	0	29. Not-Trans and anti-PSF-A546_Pos033_S001	00-8z3yUX4QcYjXYXX6iXhGW4
15.1405	198.365	2003.37	um	Nucleus	Nucleus Center of Homogeneous Mass	0.000	1.000	1369	100001363	100000038	Not-Trans anti-PSF-A546 8C-S-PSF V2.00	0	29. Not-Trans and anti-PSF-A546_Pos033_S001	00-8z3yUX4QcYjXYXX6iXhGW4
194.699	202.163	2003.92	um	Nucleus	Nucleus Center of Homogeneous Mass	0.000	1.000	1370	100001364	100000039	Not-Trans anti-PSF-A546 8C-S-PSF V2.00	0	29. Not-Trans and anti-PSF-A546_Pos033_S001	00-8z3yUX4QcYjXYXX6iXhGW4
46.122	215.657	2003.24	um	Nucleus	Nucleus Center of Homogeneous Mass	0.000	1.000	1371	100001365	100000040	Not-Trans anti-PSF-A546 8C-S-PSF V2.00	0	29. Not-Trans and anti-PSF-A546_Pos033_S001	00-8z3yUX4QcYjXYXX6iXhGW4
169.216	216.127	2003.44	um	Nucleus	Nucleus Center of Homogeneous Mass	0.000	1.000	1372	100001366	100000041	Not-Trans anti-PSF-A546 8C-S-PSF V2.00	0	29. Not-Trans and anti-PSF-A546_Pos033_S001	00-8z3yUX4QcYjXYXX6iXhGW4
151.488	217.263	2003.67	um	Nucleus	Nucleus Center of Homogeneous Mass	0.000	1.000	1373	100001367	100000042	Not-Trans anti-PSF-A546 8C-S-PSF V2.00	0	29. Not-Trans and anti-PSF-A546_Pos033_S001	00-8z3yUX4QcYjXYXX6iXhGW4
215.438	225.123	2003.77	um	Nucleus	Nucleus Center of Homogeneous Mass	0.000	1.000	1374	100001368	100000043	Not-Trans anti-PSF-A546 8C-S-PSF V2.00	0	29. Not-Trans and anti-PSF-A546_Pos033_S001	00-8z3yUX4QcYjXYXX6iXhGW4
175.494	227.246	2003.92	um	Nucleus	Nucleus Center of Homogeneous Mass	0.000	1.000	1375	100001369	100000044	Not-Trans anti-PSF-A546 8C-S-PSF V2.00	0	29. Not-Trans and anti-PSF-A546_Pos033_S001	00-8z3yUX4QcYjXYXX6iXhGW4
151.009	237.485	2003.89	um	Nucleus	Nucleus Center of Homogeneous Mass	0.000	1.000	1376	100001370	100000045	Not-Trans anti-PSF-A546 8C-S-PSF V2.00	0	29. Not-Trans and anti-PSF-A546_Pos033_S001	00-8z3yUX4QcYjXYXX6iXhGW4
192.694	229.549	2003.79	um	Nucleus	Nucleus Center of Homogeneous Mass	0.000	1.000	1377	100001371	100000046	Not-Trans anti-PSF-A546 8C-S-PSF V2.00	0	29. Not-Trans and anti-PSF-A546_Pos033_S001	00-8z3yUX4QcYjXYXX6iXhGW4
210.211	241.891	2003.65	um	Nucleus	Nucleus Center of Homogeneous Mass	0.000	1.000	1378	100001372	100000047	Not-Trans anti-PSF-A546 8C-S-PSF V2.00	0	29. Not-Trans and anti-PSF-A546_Pos033_S001	00-8z3yUX4QcYjXYXX6iXhGW4
173.387	243.656	2003.86	um	Nucleus	Nucleus Center of Homogeneous Mass	0.000	1.000	1379	100001373	100000048	Not-Trans anti-PSF-A546 8C-S-PSF V2.00	0	29. Not-Trans and anti-PSF-A546_Pos033_S001	00-8z3yUX4QcYjXYXX6iXhGW4
164.974	3.69207	2003.61	um	Nucleus	Nucleus Center of Homogeneous Mass	0.000	1.000	1380	100001374	100000049	Not-Trans anti-PSF-A546 8C-S-PSF V2.00	0	29. Not-Trans and anti-PSF-A546_Pos033_S001	00-8z3yUX4QcYjXYXX6iXhGW4
9.78249	9.47653	2003.59	um	Nucleus	Nucleus Center of Homogeneous Mass	0.000	1.000	1381	100001375	100000050	Not-Trans anti-PSF-A546 8C-S-PSF V2.00	0	29. Not-Trans and anti-PSF-A546_Pos033_S001	00-8z3yUX4QcYjXYXX6iXhGW4
221.168	18.1409	2003.52	um	Nucleus	Nucleus Center of Homogeneous Mass	0.000	1.000	1382	100001376	100000051	Not-Trans anti-PSF-A546 8C-S-PSF V2.00	0	29. Not-Trans and anti-PSF-A546_Pos033_S001	00-8z3yUX4QcYjXYXX6iXhGW4
8.90924	212.307	2003.33	um	Nucleus	Nucleus Center of Homogeneous Mass	0.000	1.000	1383	100001377	100000052	Not-Trans anti-PSF-A546 8C-S-PSF V2.00	0	29. Not-Trans and anti-PSF-A546_Pos033_S001	00-8z3yUX4QcYjXYXX6iXhGW4
47.9522	95.6535	2003.22	um	Nucleus	Nucleus Center of Homogeneous Mass	0.000	1.000	1384	100001378	100000053	Not-Trans anti-PSF-A546 8C-S-PSF V2.00	0	29. Not-Trans and anti-PSF-A546_Pos033_S001	00-8z3yUX4QcYjXYXX6iXhGW4
37.4166	100.904	2003.64	um	Nucleus	Nucleus Center of Homogeneous Mass	0.000	1.000	1385	100001379	100000054	Not-Trans anti-PSF-A546 8C-S-PSF V2.00	0	29. Not-Trans and anti-PSF-A546_Pos033_S001	00-8z3yUX4QcYjXYXX6iXhGW4
121.271	66.8238	2003.58	um	Nucleus	Nucleus Center of Homogeneous Mass	0.000	1.000	1386	100001380	100000000	Not-Trans anti-PSF-A546 8C-S-PSF V2.00	0	29. Not-Trans and anti-PSF-A546_Pos034_S001	00-GT3MMRT4FjzfJGKRNt3awE
61.773	113.576	2003.34	um	Nucleus	Nucleus Center of Homogeneous Mass	0.000	1.000	1387	100001381	100000001	Not-Trans anti-PSF-A546 8C-S-PSF V2.00	0	29. Not-Trans and anti-PSF-A546_Pos034_S001	00-GT3MMRT4FjzfJGKRNt3awE
100.62	136.136	2002.99	um	Nucleus	Nucleus Center of Homogeneous Mass	0.000	1.000	1388	100001382	100000002	Not-Trans anti-PSF-A546 8C-S-PSF V2.00	0	29. Not-Trans and anti-PSF-A546_Pos034_S001	00-GT3MMRT4FjzfJGKRNt3awE
120.781	143.469	2003	um	Nucleus	Nucleus Center of Homogeneous Mass	0.000	1.000	1389	100001383	100000003	Not-Trans anti-PSF-A546 8C-S-PSF V2.00	0	29. Not-Trans and anti-PSF-A546_Pos034_S001	00-GT3MMRT4FjzfJGKRNt3awE
93.1926	153.153	2003.02	um	Nucleus	Nucleus Center of Homogeneous Mass	0.000	1.000	1390	100001384	100000004	Not-Trans anti-PSF-A546 8C-S-PSF V2.00	0	29. Not-Trans and anti-PSF-A546_Pos034_S001	00-GT3MMRT4FjzfJGKRNt3awE
100.716	166.796	2003.19	um	Nucleus	Nucleus Center of Homogeneous Mass	0.000	1.000	1391	100001385	100000005	Not-Trans anti-PSF-A546 8C-S-PSF V2.00	0	29. Not-Trans and anti-PSF-A546_Pos034_S001	00-GT3MMRT4FjzfJGKRNt3awE
65.2276	204.617	2003.3	um	Nucleus	Nucleus Center of Homogeneous Mass	0.000	1.000	1392	100001386	100000006	Not-Trans anti-PSF-A546 8C-S-PSF V2.00	0	29. Not-Trans and anti-PSF-A546_Pos034_S001	00-GT3MMRT4FjzfJGKRNt3awE
115.06	13.5453	2003.64	um	Nucleus	Nucleus Center of Homogeneous Mass	0.000	1.000	1393	100001387	100000007	Not-Trans anti-PSF-A546 8C-S-PSF V2.00	0	29. Not-Trans and anti-PSF-A546_Pos034_S001	00-GT3MMRT4FjzfJGKRNt3awE
65.667	11.3447	2003.33	um	Nucleus	Nucleus Center of Homogeneous Mass	0.000	1.000	1394	100001388	100000008	Not-Trans anti-PSF-A546 8C-S-PSF V2.00	0	29. Not-Trans and anti-PSF-A546_Pos034_S001	00-GT3MMRT4FjzfJGKRNt3awE
109.138	33.9971	2003.24	um	Nucleus	Nucleus Center of Homogeneous Mass	0.000	1.000	1395	100001389	100000009	Not-Trans anti-PSF-A546 8C-S-PSF V2.00	0	29. Not-Trans and anti-PSF-A546_Pos034_S001	00-GT3MMRT4FjzfJGKRNt3awE
153.535	30.5713	2003.23	um	Nucleus	Nucleus Center of Homogeneous Mass	0.000	1.000	1396	100001390	100000010	Not-Trans anti-PSF-A546 8C-S-PSF V2.00	0	29. Not-Trans and anti-PSF-A546_Pos034_S001	00-GT3MMRT4FjzfJGKRNt3awE
135.043	37.6655	2003.27	um	Nucleus	Nucleus Center of Homogeneous Mass	0.000	1.000	1397	100001391	100000011	Not-Trans anti-PSF-A546 8C-S-PSF V2.00	0	29. Not-Trans and anti-PSF-A546_Pos034_S001	00-GT3MMRT4FjzfJGKRNt3awE
66.7145	37.5793	2002.95	um	Nucleus	Nucleus Center of Homogeneous Mass	0.000	1.000	1398	100001392	100000012	Not-Trans anti-PSF-A546 8C-S-PSF V2.00	0	29. Not-Trans and anti-PSF-A546_Pos034_S001	00-GT3MMRT4FjzfJGKRNt3awE
9.62936	46.7396	2003.39	um	Nucleus	Nucleus Center of Homogeneous Mass	0.000	1.000	1399	100001393	100000013	Not-Trans anti-PSF-A546 8C-S-PSF V2.00	0	29. Not-Trans and anti-PSF-A546_Pos034_S001	00-GT3MMRT4FjzfJGKRNt3awE
102.834	50.5594	2003.3	um	Nucleus	Nucleus Center of Homogeneous Mass	0.000	1.000	1400	100001394	100000014	Not-Trans anti-PSF-A546 8C-S-PSF V2.00	0	29. Not-Trans and anti-PSF-A546_Pos034_S001	00-GT3MMRT4FjzfJGKRNt3awE
122.6	51.8879	2003.51	um	Nucleus	Nucleus Center of Homogeneous Mass	0.000	1.000	1401	100001395	100000015	Not-Trans anti-PSF-A546 8C-S-PSF V2.00	0	29. Not-Trans and anti-PSF-A546_Pos034_S001	00-GT3MMRT4FjzfJGKRNt3awE
61.3325	55.4982	2002.93	um	Nucleus	Nucleus Center of Homogeneous Mass	0.000	1.000	1402	100001396	100000016	Not-Trans anti-PSF-A546 8C-S-PSF V2.00	0	29. Not-Trans and anti-PSF-A546_Pos034_S001	00-GT3MMRT4FjzfJGKRNt3awE
96.3556	60.6119	2003.3	um	Nucleus	Nucleus Center of Homogeneous Mass	0.000	1.000	1403	100001397	100000017	Not-Trans anti-PSF-A546 8C-S-PSF V2.00	0	29. Not-Trans and anti-PSF-A546_Pos034_S001	00-GT3MMRT4FjzfJGKRNt3awE
227.049	57.1863	2003.59	um	Nucleus	Nucleus Center of Homogeneous Mass	0.000	1.000	1404	100001398	100000018	Not-Trans anti-PSF-A546 8C-S-PSF V2.00	0	29. Not-Trans and anti-PSF-A546_Pos034_S001	00-GT3MMRT4FjzfJGKRNt3awE
148.991	69.733	2003.31	um	Nucleus	Nucleus Center of Homogeneous Mass	0.000	1.000	1405	100001399	100000019	Not-Trans anti-PSF-A546 8C-S-PSF V2.00	0	29. Not-Trans and anti-PSF-A546_Pos034_S001	00-GT3MMRT4FjzfJGKRNt3awE
237.481	69.706	2003.48	um	Nucleus	Nucleus Center of Homogeneous Mass	0.000	1.000	1406	100001400	100000020	Not-Trans anti-PSF-A546 8C-S-PSF V2.00	0	29. Not-Trans and anti-PSF-A546_Pos034_S001	00-GT3MMRT4FjzfJGKRNt3awE
131.872	79.0127	2003.27	um	Nucleus	Nucleus Center of Homogeneous Mass	0.000	1.000	1407	100001401	100000021	Not-Trans anti-PSF-A546 8C-S-PSF V2.00	0	29. Not-Trans and anti-PSF-A546_Pos034_S001	00-GT3MMRT4FjzfJGKRNt3awE
103.309	85.1877	2003.26	um	Nucleus	Nucleus Center of Homogeneous Mass	0.000	1.000	1408	100001402	100000022	Not-Trans anti-PSF-A546 8C-S-PSF V2.00	0	29. Not-Trans and anti-PSF-A546_Pos034_S001	00-GT3MMRT4FjzfJGKRNt3awE
37.9852	97.9163	2003.21	um	Nucleus	Nucleus Center of Homogeneous Mass	0.000	1.000	1409	100001403	100000023	Not-Trans anti-PSF-A546 8C-S-PSF V2.00	0	29. Not-Trans and anti-PSF-A546_Pos034_S001	00-GT3MMRT4FjzfJGKRNt3awE
185.096	100.539	2002.91	um	Nucleus	Nucleus Center of Homogeneous Mass	0.000	1.000	1410	100001404	100000024	Not-Trans anti-PSF-A546 8C-S-PSF V2.00	0	29. Not-Trans and anti-PSF-A546_Pos034_S001	00-GT3MMRT4FjzfJGKRNt3awE
146.294	104.13	2002.84	um	Nucleus	Nucleus Center of Homogeneous Mass	0.000	1.000	1411	100001405	100000025	Not-Trans anti-PSF-A546 8C-S-PSF V2.00	0	29. Not-Trans and anti-PSF-A546_Pos034_S001	00-GT3MMRT4FjzfJGKRNt3awE
31.6305	112.424	2003.13	um	Nucleus	Nucleus Center of Homogeneous Mass	0.000	1.000	1412	100001406	100000026	Not-Trans anti-PSF-A546 8C-S-PSF V2.00	0	29. Not-Trans and anti-PSF-A546_Pos034_S001	00-GT3MMRT4FjzfJGKRNt3awE
201.844	118.346	2003.04	um	Nucleus	Nucleus Center of Homogeneous Mass	0.000	1.000	1413	100001407	100000027	Not-Trans anti-PSF-A546 8C-S-PSF V2.00	0	29. Not-Trans and anti-PSF-A546_Pos034_S001	00-GT3MMRT4FjzfJGKRNt3awE
110.245	119.616	2003.03	um	Nucleus	Nucleus Center of Homogeneous Mass	0.000	1.000	1414	100001408	100000028	Not-Trans anti-PSF-A546 8C-S-PSF V2.00	0	29. Not-Trans and anti-PSF-A546_Pos034_S001	00-GT3MMRT4FjzfJGKRNt3awE
74.9265	124.075	2002.91	um	Nucleus	Nucleus Center of Homogeneous Mass	0.000	1.000	1415	100001409	100000029	Not-Trans anti-PSF-A546 8C-S-PSF V2.00	0	29. Not-Trans and anti-PSF-A546_Pos034_S001	00-GT3MMRT4FjzfJGKRNt3awE
124.52	124.265	2003.17	um	Nucleus	Nucleus Center of Homogeneous Mass	0.000	1.000	1416	100001410	100000030	Not-Trans anti-PSF-A546 8C-S-PSF V2.00	0	29. Not-Trans and anti-PSF-A546_Pos034_S001	00-GT3MMRT4FjzfJGKRNt3awE
160.546	126.119	2002.89	um	Nucleus	Nucleus Center of Homogeneous Mass	0.000	1.000	1417	100001411	100000031	Not-Trans anti-PSF-A546 8C-S-PSF V2.00	0	29. Not-Trans and anti-PSF-A546_Pos034_S001	00-GT3MMRT4FjzfJGKRNt3awE
51.5692	127.328	2003.13	um	Nucleus	Nucleus Center of Homogeneous Mass	0.000	1.000	1418	100001412	100000032	Not-Trans anti-PSF-A546 8C-S-PSF V2.00	0	29. Not-Trans and anti-PSF-A546_Pos034_S001	00-GT3MMRT4FjzfJGKRNt3awE
7.43653	128.942	2003.03	um	Nucleus	Nucleus Center of Homogeneous Mass	0.000	1.000	1419	100001413	100000033	Not-Trans anti-PSF-A546 8C-S-PSF V2.00	0	29. Not-Trans and anti-PSF-A546_Pos034_S001	00-GT3MMRT4FjzfJGKRNt3awE
40.9395	142.098	2002.99	um	Nucleus	Nucleus Center of Homogeneous Mass	0.000	1.000	1420	100001414	100000034	Not-Trans anti-PSF-A546 8C-S-PSF V2.00	0	29. Not-Trans and anti-PSF-A546_Pos034_S001	00-GT3MMRT4FjzfJGKRNt3awE
61.6299	142.986	2003.19	um	Nucleus	Nucleus Center of Homogeneous Mass	0.000	1.000	1421	100001415	100000035	Not-Trans anti-PSF-A546 8C-S-PSF V2.00	0	29. Not-Trans and anti-PSF-A546_Pos034_S001	00-GT3MMRT4FjzfJGKRNt3awE
155.469	142.341	2002.95	um	Nucleus	Nucleus Center of Homogeneous Mass	0.000	1.000	1422	100001416	100000036	Not-Trans anti-PSF-A546 8C-S-PSF V2.00	0	29. Not-Trans and anti-PSF-A546_Pos034_S001	00-GT3MMRT4FjzfJGKRNt3awE
195.959	144.653	2003.47	um	Nucleus	Nucleus Center of Homogeneous Mass	0.000	1.000	1423	100001417	100000037	Not-Trans anti-PSF-A546 8C-S-PSF V2.00	0	29. Not-Trans and anti-PSF-A546_Pos034_S001	00-GT3MMRT4FjzfJGKRNt3awE
213.432	144.372	2003.55	um	Nucleus	Nucleus Center of Homogeneous Mass	0.000	1.000	1424	100001418	100000038	Not-Trans anti-PSF-A546 8C-S-PSF V2.00	0	29. Not-Trans and anti-PSF-A546_Pos034_S001	00-GT3MMRT4FjzfJGKRNt3awE
48.5127	156.34	2003.11	um	Nucleus	Nucleus Center of Homogeneous Mass	0.000	1.000	1425	100001419	100000039	Not-Trans anti-PSF-A546 8C-S-PSF V2.00	0	29. Not-Trans and anti-PSF-A546_Pos034_S001	00-GT3MMRT4FjzfJGKRNt3awE
28.6024	160.499	2003.21	um	Nucleus	Nucleus Center of Homogeneous Mass	0.000	1.000	1426	100001420	100000040	Not-Trans anti-PSF-A546 8C-S-PSF V2.00	0	29. Not-Trans and anti-PSF-A546_Pos034_S001	00-GT3MMRT4FjzfJGKRNt3awE
145.764	160.441	2002.86	um	Nucleus	Nucleus Center of Homogeneous Mass	0.000	1.000	1427	100001421	100000041	Not-Trans anti-PSF-A546 8C-S-PSF V2.00	0	29. Not-Trans and anti-PSF-A546_Pos034_S001	00-GT3MMRT4FjzfJGKRNt3awE
192.501	160.038	2003.22	um	Nucleus	Nucleus Center of Homogeneous Mass	0.000	1.000	1428	100001422	100000042	Not-Trans anti-PSF-A546 8C-S-PSF V2.00	0	29. Not-Trans and anti-PSF-A546_Pos034_S001	00-GT3MMRT4FjzfJGKRNt3awE
174.062	164.922	2003.2	um	Nucleus	Nucleus Center of Homogeneous Mass	0.000	1.000	1429	100001423	100000043	Not-Trans anti-PSF-A546 8C-S-PSF V2.00	0	29. Not-Trans and anti-PSF-A546_Pos034_S001	00-GT3MMRT4FjzfJGKRNt3awE
78.285	166.749	2003.84	um	Nucleus	Nucleus Center of Homogeneous Mass	0.000	1.000	1430	100001424	100000044	Not-Trans anti-PSF-A546 8C-S-PSF V2.00	0	29. Not-Trans and anti-PSF-A546_Pos034_S001	00-GT3MMRT4FjzfJGKRNt3awE
52.0462	172.509	2003.28	um	Nucleus	Nucleus Center of Homogeneous Mass	0.000	1.000	1431	100001425	100000045	Not-Trans anti-PSF-A546 8C-S-PSF V2.00	0	29. Not-Trans and anti-PSF-A546_Pos034_S001	00-GT3MMRT4FjzfJGKRNt3awE
5.14303	176.892	2003.16	um	Nucleus	Nucleus Center of Homogeneous Mass	0.000	1.000	1432	100001426	100000046	Not-Trans anti-PSF-A546 8C-S-PSF V2.00	0	29. Not-Trans and anti-PSF-A546_Pos034_S001	00-GT3MMRT4FjzfJGKRNt3awE
66.1159	178.92	2003.25	um	Nucleus	Nucleus Center of Homogeneous Mass	0.000	1.000	1433	100001427	100000047	Not-Trans anti-PSF-A546 8C-S-PSF V2.00	0	29. Not-Trans and anti-PSF-A546_Pos034_S001	00-GT3MMRT4FjzfJGKRNt3awE
111.643	180.414	2003.21	um	Nucleus	Nucleus Center of Homogeneous Mass	0.000	1.000	1434	100001428	100000048	Not-Trans anti-PSF-A546 8C-S-PSF V2.00	0	29. Not-Trans and anti-PSF-A546_Pos034_S001	00-GT3MMRT4FjzfJGKRNt3awE
135.488	184.161	2003.14	um	Nucleus	Nucleus Center of Homogeneous Mass	0.000	1.000	1435	100001429	100000049	Not-Trans anti-PSF-A546 8C-S-PSF V2.00	0	29. Not-Trans and anti-PSF-A546_Pos034_S001	00-GT3MMRT4FjzfJGKRNt3awE
46.4914	187.038	2003.36	um	Nucleus	Nucleus Center of Homogeneous Mass	0.000	1.000	1436	100001430	100000050	Not-Trans anti-PSF-A546 8C-S-PSF V2.00	0	29. Not-Trans and anti-PSF-A546_Pos034_S001	00-GT3MMRT4FjzfJGKRNt3awE
228.538	198.163	2003.25	um	Nucleus	Nucleus Center of Homogeneous Mass	0.000	1.000	1437	100001431	100000051	Not-Trans anti-PSF-A546 8C-S-PSF V2.00	0	29. Not-Trans and anti-PSF-A546_Pos034_S001	00-GT3MMRT4FjzfJGKRNt3awE
183.093	198.521	2003.49	um	Nucleus	Nucleus Center of Homogeneous Mass	0.000	1.000	1438	100001432	100000052	Not-Trans anti-PSF-A546 8C-S-PSF V2.00	0	29. Not-Trans and anti-PSF-A546_Pos034_S001	00-GT3MMRT4FjzfJGKRNt3awE
81.6371	200.975	2003.47	um	Nucleus	Nucleus Center of Homogeneous Mass	0.000	1.000	1439	100001433	100000053	Not-Trans anti-PSF-A546 8C-S-PSF V2.00	0	29. Not-Trans and anti-PSF-A546_Pos034_S001	00-GT3MMRT4FjzfJGKRNt3awE
198.848	203.454	2003.25	um	Nucleus	Nucleus Center of Homogeneous Mass	0.000	1.000	1440	100001434	100000054	Not-Trans anti-PSF-A546 8C-S-PSF V2.00	0	29. Not-Trans and anti-PSF-A546_Pos034_S001	00-GT3MMRT4FjzfJGKRNt3awE
8.07449	206.898	2003.41	um	Nucleus	Nucleus Center of Homogeneous Mass	0.000	1.000	1441	100001435	100000055	Not-Trans anti-PSF-A546 8C-S-PSF V2.00	0	29. Not-Trans and anti-PSF-A546_Pos034_S001	00-GT3MMRT4FjzfJGKRNt3awE
105.776	204.847	2003.16	um	Nucleus	Nucleus Center of Homogeneous Mass	0.000	1.000	1442	100001436	100000056	Not-Trans anti-PSF-A546 8C-S-PSF V2.00	0	29. Not-Trans and anti-PSF-A546_Pos034_S001	00-GT3MMRT4FjzfJGKRNt3awE
156.049	204.973	2003.3	um	Nucleus	Nucleus Center of Homogeneous Mass	0.000	1.000	1443	100001437	100000057	Not-Trans anti-PSF-A546 8C-S-PSF V2.00	0	29. Not-Trans and anti-PSF-A546_Pos034_S001	00-GT3MMRT4FjzfJGKRNt3awE
50.6362	212.261	2003.19	um	Nucleus	Nucleus Center of Homogeneous Mass	0.000	1.000	1444	100001438	100000058	Not-Trans anti-PSF-A546 8C-S-PSF V2.00	0	29. Not-Trans and anti-PSF-A546_Pos034_S001	00-GT3MMRT4FjzfJGKRNt3awE
211.391	209.84	2003.21	um	Nucleus	Nucleus Center of Homogeneous Mass	0.000	1.000	1445	100001439	100000059	Not-Trans anti-PSF-A546 8C-S-PSF V2.00	0	29. Not-Trans and anti-PSF-A546_Pos034_S001	00-GT3MMRT4FjzfJGKRNt3awE
30.4543	215.021	2003.01	um	Nucleus	Nucleus Center of Homogeneous Mass	0.000	1.000	1446	100001440	100000060	Not-Trans anti-PSF-A546 8C-S-PSF V2.00	0	29. Not-Trans and anti-PSF-A546_Pos034_S001	00-GT3MMRT4FjzfJGKRNt3awE
88.3103	215.319	2003.16	um	Nucleus	Nucleus Center of Homogeneous Mass	0.000	1.000	1447	100001441	100000061	Not-Trans anti-PSF-A546 8C-S-PSF V2.00	0	29. Not-Trans and anti-PSF-A546_Pos034_S001	00-GT3MMRT4FjzfJGKRNt3awE
187.659	216.407	2003.25	um	Nucleus	Nucleus Center of Homogeneous Mass	0.000	1.000	1448	100001442	100000062	Not-Trans anti-PSF-A546 8C-S-PSF V2.00	0	29. Not-Trans and anti-PSF-A546_Pos034_S001	00-GT3MMRT4FjzfJGKRNt3awE
107.845	220.275	2003.2	um	Nucleus	Nucleus Center of Homogeneous Mass	0.000	1.000	1449	100001443	100000063	Not-Trans anti-PSF-A546 8C-S-PSF V2.00	0	29. Not-Trans and anti-PSF-A546_Pos034_S001	00-GT3MMRT4FjzfJGKRNt3awE
155.974	222.262	2003.36	um	Nucleus	Nucleus Center of Homogeneous Mass	0.000	1.000	1450	100001444	100000064	Not-Trans anti-PSF-A546 8C-S-PSF V2.00	0	29. Not-Trans and anti-PSF-A546_Pos034_S001	00-GT3MMRT4FjzfJGKRNt3awE
80.8152	227.151	2003.05	um	Nucleus	Nucleus Center of Homogeneous Mass	0.000	1.000	1451	100001445	100000065	Not-Trans anti-PSF-A546 8C-S-PSF V2.00	0	29. Not-Trans and anti-PSF-A546_Pos034_S001	00-GT3MMRT4FjzfJGKRNt3awE
176.972	234.622	2003.09	um	Nucleus	Nucleus Center of Homogeneous Mass	0.000	1.000	1452	100001446	100000066	Not-Trans anti-PSF-A546 8C-S-PSF V2.00	0	29. Not-Trans and anti-PSF-A546_Pos034_S001	00-GT3MMRT4FjzfJGKRNt3awE
117.291	236.483	2003.2	um	Nucleus	Nucleus Center of Homogeneous Mass	0.000	1.000	1453	100001447	100000067	Not-Trans anti-PSF-A546 8C-S-PSF V2.00	0	29. Not-Trans and anti-PSF-A546_Pos034_S001	00-GT3MMRT4FjzfJGKRNt3awE
32.5494	241.799	2002.99	um	Nucleus	Nucleus Center of Homogeneous Mass	0.000	1.000	1454	100001448	100000068	Not-Trans anti-PSF-A546 8C-S-PSF V2.00	0	29. Not-Trans and anti-PSF-A546_Pos034_S001	00-GT3MMRT4FjzfJGKRNt3awE
88.8033	241.871	2003.22	um	Nucleus	Nucleus Center of Homogeneous Mass	0.000	1.000	1455	100001449	100000069	Not-Trans anti-PSF-A546 8C-S-PSF V2.00	0	29. Not-Trans and anti-PSF-A546_Pos034_S001	00-GT3MMRT4FjzfJGKRNt3awE
161.365	2.57291	2003.28	um	Nucleus	Nucleus Center of Homogeneous Mass	0.000	1.000	1456	100001450	100000070	Not-Trans anti-PSF-A546 8C-S-PSF V2.00	0	29. Not-Trans and anti-PSF-A546_Pos034_S001	00-GT3MMRT4FjzfJGKRNt3awE
231.738	5.05677	2003.26	um	Nucleus	Nucleus Center of Homogeneous Mass	0.000	1.000	1457	100001451	100000071	Not-Trans anti-PSF-A546 8C-S-PSF V2.00	0	29. Not-Trans and anti-PSF-A546_Pos034_S001	00-GT3MMRT4FjzfJGKRNt3awE
3.93061	6.47554	2003.36	um	Nucleus	Nucleus Center of Homogeneous Mass	0.000	1.000	1458	100001452	100000072	Not-Trans anti-PSF-A546 8C-S-PSF V2.00	0	29. Not-Trans and anti-PSF-A546_Pos034_S001	00-GT3MMRT4FjzfJGKRNt3awE
82.684	18.7571	2003.05	um	Nucleus	Nucleus Center of Homogeneous Mass	0.000	1.000	1459	100001453	100000073	Not-Trans anti-PSF-A546 8C-S-PSF V2.00	0	29. Not-Trans and anti-PSF-A546_Pos034_S001	00-GT3MMRT4FjzfJGKRNt3awE
24.0611	20.4332	2003.16	um	Nucleus	Nucleus Center of Homogeneous Mass	0.000	1.000	1460	100001454	100000074	Not-Trans anti-PSF-A546 8C-S-PSF V2.00	0	29. Not-Trans and anti-PSF-A546_Pos034_S001	00-GT3MMRT4FjzfJGKRNt3awE
198.102	23.2786	2003.19	um	Nucleus	Nucleus Center of Homogeneous Mass	0.000	1.000	1461	100001455	100000075	Not-Trans anti-PSF-A546 8C-S-PSF V2.00	0	29. Not-Trans and anti-PSF-A546_Pos034_S001	00-GT3MMRT4FjzfJGKRNt3awE
228.036	24.9828	2003.48	um	Nucleus	Nucleus Center of Homogeneous Mass	0.000	1.000	1462	100001456	100000076	Not-Trans anti-PSF-A546 8C-S-PSF V2.00	0	29. Not-Trans and anti-PSF-A546_Pos034_S001	00-GT3MMRT4FjzfJGKRNt3awE
5.47629	26.8722	2003.25	um	Nucleus	Nucleus Center of Homogeneous Mass	0.000	1.000	1463	100001457	100000077	Not-Trans anti-PSF-A546 8C-S-PSF V2.00	0	29. Not-Trans and anti-PSF-A546_Pos034_S001	00-GT3MMRT4FjzfJGKRNt3awE
242.686	27.6726	2003.59	um	Nucleus	Nucleus Center of Homogeneous Mass	0.000	1.000	1464	100001458	100000078	Not-Trans anti-PSF-A546 8C-S-PSF V2.00	0	29. Not-Trans and anti-PSF-A546_Pos034_S001	00-GT3MMRT4FjzfJGKRNt3awE
193.096	37.3375	2003.21	um	Nucleus	Nucleus Center of Homogeneous Mass	0.000	1.000	1465	100001459	100000079	Not-Trans anti-PSF-A546 8C-S-PSF V2.00	0	29. Not-Trans and anti-PSF-A546_Pos034_S001	00-GT3MMRT4FjzfJGKRNt3awE
26.1062	44.4125	2002.99	um	Nucleus	Nucleus Center of Homogeneous Mass	0.000	1.000	1466	100001460	100000080	Not-Trans anti-PSF-A546 8C-S-PSF V2.00	0	29. Not-Trans and anti-PSF-A546_Pos034_S001	00-GT3MMRT4FjzfJGKRNt3awE
178.19	55.3863	2003.43	um	Nucleus	Nucleus Center of Homogeneous Mass	0.000	1.000	1467	100001461	100000081	Not-Trans anti-PSF-A546 8C-S-PSF V2.00	0	29. Not-Trans and anti-PSF-A546_Pos034_S001	00-GT3MMRT4FjzfJGKRNt3awE
211.608	52.8263	2003.2	um	Nucleus	Nucleus Center of Homogeneous Mass	0.000	1.000	1468	100001462	100000082	Not-Trans anti-PSF-A546 8C-S-PSF V2.00	0	29. Not-Trans and anti-PSF-A546_Pos034_S001	00-GT3MMRT4FjzfJGKRNt3awE
33.3722	66.7751	2002.88	um	Nucleus	Nucleus Center of Homogeneous Mass	0.000	1.000	1469	100001463	100000083	Not-Trans anti-PSF-A546 8C-S-PSF V2.00	0	29. Not-Trans and anti-PSF-A546_Pos034_S001	00-GT3MMRT4FjzfJGKRNt3awE
207.275	70.8613	2003.25	um	Nucleus	Nucleus Center of Homogeneous Mass	0.000	1.000	1470	100001464	100000084	Not-Trans anti-PSF-A546 8C-S-PSF V2.00	0	29. Not-Trans and anti-PSF-A546_Pos034_S001	00-GT3MMRT4FjzfJGKRNt3awE
4.57933	80.3655	2003.1	um	Nucleus	Nucleus Center of Homogeneous Mass	0.000	1.000	1471	100001465	100000085	Not-Trans anti-PSF-A546 8C-S-PSF V2.00	0	29. Not-Trans and anti-PSF-A546_Pos034_S001	00-GT3MMRT4FjzfJGKRNt3awE
9.78577	94.2354	2003.87	um	Nucleus	Nucleus Center of Homogeneous Mass	0.000	1.000	1472	100001466	100000086	Not-Trans anti-PSF-A546 8C-S-PSF V2.00	0	29. Not-Trans and anti-PSF-A546_Pos034_S001	00-GT3MMRT4FjzfJGKRNt3awE
232.587	93.9983	2003.18	um	Nucleus	Nucleus Center of Homogeneous Mass	0.000	1.000	1473	100001467	100000087	Not-Trans anti-PSF-A546 8C-S-PSF V2.00	0	29. Not-Trans and anti-PSF-A546_Pos034_S001	00-GT3MMRT4FjzfJGKRNt3awE
236.15	110.456	2003.25	um	Nucleus	Nucleus Center of Homogeneous Mass	0.000	1.000	1474	100001468	100000088	Not-Trans anti-PSF-A546 8C-S-PSF V2.00	0	29. Not-Trans and anti-PSF-A546_Pos034_S001	00-GT3MMRT4FjzfJGKRNt3awE
12.4991	110.491	2003.12	um	Nucleus	Nucleus Center of Homogeneous Mass	0.000	1.000	1475	100001469	100000089	Not-Trans anti-PSF-A546 8C-S-PSF V2.00	0	29. Not-Trans and anti-PSF-A546_Pos034_S001	00-GT3MMRT4FjzfJGKRNt3awE
235.173	138.12	2003.11	um	Nucleus	Nucleus Center of Homogeneous Mass	0.000	1.000	1476	100001470	100000090	Not-Trans anti-PSF-A546 8C-S-PSF V2.00	0	29. Not-Trans and anti-PSF-A546_Pos034_S001	00-GT3MMRT4FjzfJGKRNt3awE
241.798	164.272	2002.99	um	Nucleus	Nucleus Center of Homogeneous Mass	0.000	1.000	1477	100001471	100000091	Not-Trans anti-PSF-A546 8C-S-PSF V2.00	0	29. Not-Trans and anti-PSF-A546_Pos034_S001	00-GT3MMRT4FjzfJGKRNt3awE
202.676	179.23	2002.99	um	Nucleus	Nucleus Center of Homogeneous Mass	0.000	1.000	1478	100001472	100000092	Not-Trans anti-PSF-A546 8C-S-PSF V2.00	0	29. Not-Trans and anti-PSF-A546_Pos034_S001	00-GT3MMRT4FjzfJGKRNt3awE
161.298	182.78	2003.65	um	Nucleus	Nucleus Center of Homogeneous Mass	0.000	1.000	1479	100001473	100000093	Not-Trans anti-PSF-A546 8C-S-PSF V2.00	0	29. Not-Trans and anti-PSF-A546_Pos034_S001	00-GT3MMRT4FjzfJGKRNt3awE
228.857	232.682	2002.99	um	Nucleus	Nucleus Center of Homogeneous Mass	0.000	1.000	1480	100001474	100000094	Not-Trans anti-PSF-A546 8C-S-PSF V2.00	0	29. Not-Trans and anti-PSF-A546_Pos034_S001	00-GT3MMRT4FjzfJGKRNt3awE
60.1213	238.89	2003.33	um	Nucleus	Nucleus Center of Homogeneous Mass	0.000	1.000	1481	100001475	100000095	Not-Trans anti-PSF-A546 8C-S-PSF V2.00	0	29. Not-Trans and anti-PSF-A546_Pos034_S001	00-GT3MMRT4FjzfJGKRNt3awE
210.954	99.8341	2003.05	um	Nucleus	Nucleus Center of Homogeneous Mass	0.000	1.000	1482	100001476	100000096	Not-Trans anti-PSF-A546 8C-S-PSF V2.00	0	29. Not-Trans and anti-PSF-A546_Pos034_S001	00-GT3MMRT4FjzfJGKRNt3awE
86.0275	184.069	2003	um	Nucleus	Nucleus Center of Homogeneous Mass	0.000	1.000	1483	100001477	100000097	Not-Trans anti-PSF-A546 8C-S-PSF V2.00	0	29. Not-Trans and anti-PSF-A546_Pos034_S001	00-GT3MMRT4FjzfJGKRNt3awE
95.3125	195.324	2003.12	um	Nucleus	Nucleus Center of Homogeneous Mass	0.000	1.000	1484	100001478	100000098	Not-Trans anti-PSF-A546 8C-S-PSF V2.00	0	29. Not-Trans and anti-PSF-A546_Pos034_S001	00-GT3MMRT4FjzfJGKRNt3awE
74.5095	84.82	2003.28	um	Nucleus	Nucleus Center of Homogeneous Mass	0.000	1.000	1485	100001479	100000099	Not-Trans anti-PSF-A546 8C-S-PSF V2.00	0	29. Not-Trans and anti-PSF-A546_Pos034_S001	00-GT3MMRT4FjzfJGKRNt3awE
74.6491	95.6395	2003.33	um	Nucleus	Nucleus Center of Homogeneous Mass	0.000	1.000	1486	100001480	100000100	Not-Trans anti-PSF-A546 8C-S-PSF V2.00	0	29. Not-Trans and anti-PSF-A546_Pos034_S001	00-GT3MMRT4FjzfJGKRNt3awE
219.038	107.348	2003.18	um	Nucleus	Nucleus Center of Homogeneous Mass	0.000	1.000	1487	100001481	100000101	Not-Trans anti-PSF-A546 8C-S-PSF V2.00	0	29. Not-Trans and anti-PSF-A546_Pos034_S001	00-GT3MMRT4FjzfJGKRNt3awE
139.803	206.059	2003.27	um	Nucleus	Nucleus Center of Homogeneous Mass	0.000	1.000	1488	100001482	100000102	Not-Trans anti-PSF-A546 8C-S-PSF V2.00	0	29. Not-Trans and anti-PSF-A546_Pos034_S001	00-GT3MMRT4FjzfJGKRNt3awE
141.103	222.129	2003.33	um	Nucleus	Nucleus Center of Homogeneous Mass	0.000	1.000	1489	100001483	100000103	Not-Trans anti-PSF-A546 8C-S-PSF V2.00	0	29. Not-Trans and anti-PSF-A546_Pos034_S001	00-GT3MMRT4FjzfJGKRNt3awE
133.339	240.623	2003.42	um	Nucleus	Nucleus Center of Homogeneous Mass	0.000	1.000	1490	100001484	100000104	Not-Trans anti-PSF-A546 8C-S-PSF V2.00	0	29. Not-Trans and anti-PSF-A546_Pos034_S001	00-GT3MMRT4FjzfJGKRNt3awE
147.918	243.362	2003.35	um	Nucleus	Nucleus Center of Homogeneous Mass	0.000	1.000	1491	100001485	100000105	Not-Trans anti-PSF-A546 8C-S-PSF V2.00	0	29. Not-Trans and anti-PSF-A546_Pos034_S001	00-GT3MMRT4FjzfJGKRNt3awE
227.139	39.684	2003.53	um	Nucleus	Nucleus Center of Homogeneous Mass	0.000	1.000	1492	100001486	100000106	Not-Trans anti-PSF-A546 8C-S-PSF V2.00	0	29. Not-Trans and anti-PSF-A546_Pos034_S001	00-GT3MMRT4FjzfJGKRNt3awE
240.849	44.2953	2003.64	um	Nucleus	Nucleus Center of Homogeneous Mass	0.000	1.000	1493	100001487	100000107	Not-Trans anti-PSF-A546 8C-S-PSF V2.00	0	29. Not-Trans and anti-PSF-A546_Pos034_S001	00-GT3MMRT4FjzfJGKRNt3awE
110.81	45.3655	2002.67	um	Nucleus	Nucleus Center of Homogeneous Mass	0.000	1.000	1494	100001488	100000000	Not-Trans anti-PSF-A546 8C-S-PSF V2.00	0	29. Not-Trans and anti-PSF-A546_Pos035_S001	00-xGLQWTkSvCapPjRRAbffiR
117.222	19.874	2002.69	um	Nucleus	Nucleus Center of Homogeneous Mass	0.000	1.000	1495	100001489	100000001	Not-Trans anti-PSF-A546 8C-S-PSF V2.00	0	29. Not-Trans and anti-PSF-A546_Pos035_S001	00-xGLQWTkSvCapPjRRAbffiR
103.197	32.5852	2002.63	um	Nucleus	Nucleus Center of Homogeneous Mass	0.000	1.000	1496	100001490	100000002	Not-Trans anti-PSF-A546 8C-S-PSF V2.00	0	29. Not-Trans and anti-PSF-A546_Pos035_S001	00-xGLQWTkSvCapPjRRAbffiR
194.078	34.1676	2002.81	um	Nucleus	Nucleus Center of Homogeneous Mass	0.000	1.000	1497	100001491	100000003	Not-Trans anti-PSF-A546 8C-S-PSF V2.00	0	29. Not-Trans and anti-PSF-A546_Pos035_S001	00-xGLQWTkSvCapPjRRAbffiR
189.222	51.9762	2002.81	um	Nucleus	Nucleus Center of Homogeneous Mass	0.000	1.000	1498	100001492	100000004	Not-Trans anti-PSF-A546 8C-S-PSF V2.00	0	29. Not-Trans and anti-PSF-A546_Pos035_S001	00-xGLQWTkSvCapPjRRAbffiR
154.333	54.4271	2002.5	um	Nucleus	Nucleus Center of Homogeneous Mass	0.000	1.000	1499	100001493	100000005	Not-Trans anti-PSF-A546 8C-S-PSF V2.00	0	29. Not-Trans and anti-PSF-A546_Pos035_S001	00-xGLQWTkSvCapPjRRAbffiR
218.345	59.6642	2003.16	um	Nucleus	Nucleus Center of Homogeneous Mass	0.000	1.000	1500	100001494	100000006	Not-Trans anti-PSF-A546 8C-S-PSF V2.00	0	29. Not-Trans and anti-PSF-A546_Pos035_S001	00-xGLQWTkSvCapPjRRAbffiR
181.925	69.4427	2002.77	um	Nucleus	Nucleus Center of Homogeneous Mass	0.000	1.000	1501	100001495	100000007	Not-Trans anti-PSF-A546 8C-S-PSF V2.00	0	29. Not-Trans and anti-PSF-A546_Pos035_S001	00-xGLQWTkSvCapPjRRAbffiR
88.317	82.8361	2002.4	um	Nucleus	Nucleus Center of Homogeneous Mass	0.000	1.000	1502	100001496	100000008	Not-Trans anti-PSF-A546 8C-S-PSF V2.00	0	29. Not-Trans and anti-PSF-A546_Pos035_S001	00-xGLQWTkSvCapPjRRAbffiR
127.203	85.9489	2002.47	um	Nucleus	Nucleus Center of Homogeneous Mass	0.000	1.000	1503	100001497	100000009	Not-Trans anti-PSF-A546 8C-S-PSF V2.00	0	29. Not-Trans and anti-PSF-A546_Pos035_S001	00-xGLQWTkSvCapPjRRAbffiR
191.722	89.9414	2002.8	um	Nucleus	Nucleus Center of Homogeneous Mass	0.000	1.000	1504	100001498	100000010	Not-Trans anti-PSF-A546 8C-S-PSF V2.00	0	29. Not-Trans and anti-PSF-A546_Pos035_S001	00-xGLQWTkSvCapPjRRAbffiR
213.503	97.0812	2002.79	um	Nucleus	Nucleus Center of Homogeneous Mass	0.000	1.000	1505	100001499	100000011	Not-Trans anti-PSF-A546 8C-S-PSF V2.00	0	29. Not-Trans and anti-PSF-A546_Pos035_S001	00-xGLQWTkSvCapPjRRAbffiR
10.3898	103.615	2003.27	um	Nucleus	Nucleus Center of Homogeneous Mass	0.000	1.000	1506	100001500	100000012	Not-Trans anti-PSF-A546 8C-S-PSF V2.00	0	29. Not-Trans and anti-PSF-A546_Pos035_S001	00-xGLQWTkSvCapPjRRAbffiR
160.416	121.076	2002.34	um	Nucleus	Nucleus Center of Homogeneous Mass	0.000	1.000	1507	100001501	100000013	Not-Trans anti-PSF-A546 8C-S-PSF V2.00	0	29. Not-Trans and anti-PSF-A546_Pos035_S001	00-xGLQWTkSvCapPjRRAbffiR
217.905	125.803	2002.81	um	Nucleus	Nucleus Center of Homogeneous Mass	0.000	1.000	1508	100001502	100000014	Not-Trans anti-PSF-A546 8C-S-PSF V2.00	0	29. Not-Trans and anti-PSF-A546_Pos035_S001	00-xGLQWTkSvCapPjRRAbffiR
187.566	135.478	2002.64	um	Nucleus	Nucleus Center of Homogeneous Mass	0.000	1.000	1509	100001503	100000015	Not-Trans anti-PSF-A546 8C-S-PSF V2.00	0	29. Not-Trans and anti-PSF-A546_Pos035_S001	00-xGLQWTkSvCapPjRRAbffiR
10.8575	143.07	2002.68	um	Nucleus	Nucleus Center of Homogeneous Mass	0.000	1.000	1510	100001504	100000016	Not-Trans anti-PSF-A546 8C-S-PSF V2.00	0	29. Not-Trans and anti-PSF-A546_Pos035_S001	00-xGLQWTkSvCapPjRRAbffiR
183.278	153.767	2002.7	um	Nucleus	Nucleus Center of Homogeneous Mass	0.000	1.000	1511	100001505	100000017	Not-Trans anti-PSF-A546 8C-S-PSF V2.00	0	29. Not-Trans and anti-PSF-A546_Pos035_S001	00-xGLQWTkSvCapPjRRAbffiR
206.703	148.386	2003.01	um	Nucleus	Nucleus Center of Homogeneous Mass	0.000	1.000	1512	100001506	100000018	Not-Trans anti-PSF-A546 8C-S-PSF V2.00	0	29. Not-Trans and anti-PSF-A546_Pos035_S001	00-xGLQWTkSvCapPjRRAbffiR
151.105	158.736	2002.57	um	Nucleus	Nucleus Center of Homogeneous Mass	0.000	1.000	1513	100001507	100000019	Not-Trans anti-PSF-A546 8C-S-PSF V2.00	0	29. Not-Trans and anti-PSF-A546_Pos035_S001	00-xGLQWTkSvCapPjRRAbffiR
16.4518	166.123	2002.51	um	Nucleus	Nucleus Center of Homogeneous Mass	0.000	1.000	1514	100001508	100000020	Not-Trans anti-PSF-A546 8C-S-PSF V2.00	0	29. Not-Trans and anti-PSF-A546_Pos035_S001	00-xGLQWTkSvCapPjRRAbffiR
82.5604	172.937	2002.42	um	Nucleus	Nucleus Center of Homogeneous Mass	0.000	1.000	1515	100001509	100000021	Not-Trans anti-PSF-A546 8C-S-PSF V2.00	0	29. Not-Trans and anti-PSF-A546_Pos035_S001	00-xGLQWTkSvCapPjRRAbffiR
55.1303	174.654	2002.32	um	Nucleus	Nucleus Center of Homogeneous Mass	0.000	1.000	1516	100001510	100000022	Not-Trans anti-PSF-A546 8C-S-PSF V2.00	0	29. Not-Trans and anti-PSF-A546_Pos035_S001	00-xGLQWTkSvCapPjRRAbffiR
227.382	171.311	2003.03	um	Nucleus	Nucleus Center of Homogeneous Mass	0.000	1.000	1517	100001511	100000023	Not-Trans anti-PSF-A546 8C-S-PSF V2.00	0	29. Not-Trans and anti-PSF-A546_Pos035_S001	00-xGLQWTkSvCapPjRRAbffiR
177.426	170.739	2002.64	um	Nucleus	Nucleus Center of Homogeneous Mass	0.000	1.000	1518	100001512	100000024	Not-Trans anti-PSF-A546 8C-S-PSF V2.00	0	29. Not-Trans and anti-PSF-A546_Pos035_S001	00-xGLQWTkSvCapPjRRAbffiR
243.391	175.378	2002.92	um	Nucleus	Nucleus Center of Homogeneous Mass	0.000	1.000	1519	100001513	100000025	Not-Trans anti-PSF-A546 8C-S-PSF V2.00	0	29. Not-Trans and anti-PSF-A546_Pos035_S001	00-xGLQWTkSvCapPjRRAbffiR
126.922	192.472	2002.35	um	Nucleus	Nucleus Center of Homogeneous Mass	0.000	1.000	1520	100001514	100000026	Not-Trans anti-PSF-A546 8C-S-PSF V2.00	0	29. Not-Trans and anti-PSF-A546_Pos035_S001	00-xGLQWTkSvCapPjRRAbffiR
223.618	190.616	2002.76	um	Nucleus	Nucleus Center of Homogeneous Mass	0.000	1.000	1521	100001515	100000027	Not-Trans anti-PSF-A546 8C-S-PSF V2.00	0	29. Not-Trans and anti-PSF-A546_Pos035_S001	00-xGLQWTkSvCapPjRRAbffiR
88.5066	200.393	2002.46	um	Nucleus	Nucleus Center of Homogeneous Mass	0.000	1.000	1522	100001516	100000028	Not-Trans anti-PSF-A546 8C-S-PSF V2.00	0	29. Not-Trans and anti-PSF-A546_Pos035_S001	00-xGLQWTkSvCapPjRRAbffiR
193.106	199.27	2002.69	um	Nucleus	Nucleus Center of Homogeneous Mass	0.000	1.000	1523	100001517	100000029	Not-Trans anti-PSF-A546 8C-S-PSF V2.00	0	29. Not-Trans and anti-PSF-A546_Pos035_S001	00-xGLQWTkSvCapPjRRAbffiR
211.649	208.607	2002.86	um	Nucleus	Nucleus Center of Homogeneous Mass	0.000	1.000	1524	100001518	100000030	Not-Trans anti-PSF-A546 8C-S-PSF V2.00	0	29. Not-Trans and anti-PSF-A546_Pos035_S001	00-xGLQWTkSvCapPjRRAbffiR
111.336	216.733	2002.53	um	Nucleus	Nucleus Center of Homogeneous Mass	0.000	1.000	1525	100001519	100000031	Not-Trans anti-PSF-A546 8C-S-PSF V2.00	0	29. Not-Trans and anti-PSF-A546_Pos035_S001	00-xGLQWTkSvCapPjRRAbffiR
196.851	216.449	2002.76	um	Nucleus	Nucleus Center of Homogeneous Mass	0.000	1.000	1526	100001520	100000032	Not-Trans anti-PSF-A546 8C-S-PSF V2.00	0	29. Not-Trans and anti-PSF-A546_Pos035_S001	00-xGLQWTkSvCapPjRRAbffiR
92.6881	222.094	2002.51	um	Nucleus	Nucleus Center of Homogeneous Mass	0.000	1.000	1527	100001521	100000033	Not-Trans anti-PSF-A546 8C-S-PSF V2.00	0	29. Not-Trans and anti-PSF-A546_Pos035_S001	00-xGLQWTkSvCapPjRRAbffiR
16.2597	217.406	2002.72	um	Nucleus	Nucleus Center of Homogeneous Mass	0.000	1.000	1528	100001522	100000034	Not-Trans anti-PSF-A546 8C-S-PSF V2.00	0	29. Not-Trans and anti-PSF-A546_Pos035_S001	00-xGLQWTkSvCapPjRRAbffiR
159.095	226.709	2002.87	um	Nucleus	Nucleus Center of Homogeneous Mass	0.000	1.000	1529	100001523	100000035	Not-Trans anti-PSF-A546 8C-S-PSF V2.00	0	29. Not-Trans and anti-PSF-A546_Pos035_S001	00-xGLQWTkSvCapPjRRAbffiR
54.3959	230.322	2003.47	um	Nucleus	Nucleus Center of Homogeneous Mass	0.000	1.000	1530	100001524	100000036	Not-Trans anti-PSF-A546 8C-S-PSF V2.00	0	29. Not-Trans and anti-PSF-A546_Pos035_S001	00-xGLQWTkSvCapPjRRAbffiR
122.392	235.681	2002.44	um	Nucleus	Nucleus Center of Homogeneous Mass	0.000	1.000	1531	100001525	100000037	Not-Trans anti-PSF-A546 8C-S-PSF V2.00	0	29. Not-Trans and anti-PSF-A546_Pos035_S001	00-xGLQWTkSvCapPjRRAbffiR
240.802	5.94396	2003.07	um	Nucleus	Nucleus Center of Homogeneous Mass	0.000	1.000	1532	100001526	100000038	Not-Trans anti-PSF-A546 8C-S-PSF V2.00	0	29. Not-Trans and anti-PSF-A546_Pos035_S001	00-xGLQWTkSvCapPjRRAbffiR
69.0274	14.707	2002.58	um	Nucleus	Nucleus Center of Homogeneous Mass	0.000	1.000	1533	100001527	100000039	Not-Trans anti-PSF-A546 8C-S-PSF V2.00	0	29. Not-Trans and anti-PSF-A546_Pos035_S001	00-xGLQWTkSvCapPjRRAbffiR
196.395	15.5086	2002.84	um	Nucleus	Nucleus Center of Homogeneous Mass	0.000	1.000	1534	100001528	100000040	Not-Trans anti-PSF-A546 8C-S-PSF V2.00	0	29. Not-Trans and anti-PSF-A546_Pos035_S001	00-xGLQWTkSvCapPjRRAbffiR
42.8665	20.8257	2002.53	um	Nucleus	Nucleus Center of Homogeneous Mass	0.000	1.000	1535	100001529	100000041	Not-Trans anti-PSF-A546 8C-S-PSF V2.00	0	29. Not-Trans and anti-PSF-A546_Pos035_S001	00-xGLQWTkSvCapPjRRAbffiR
137.889	18.7002	2002.55	um	Nucleus	Nucleus Center of Homogeneous Mass	0.000	1.000	1536	100001530	100000042	Not-Trans anti-PSF-A546 8C-S-PSF V2.00	0	29. Not-Trans and anti-PSF-A546_Pos035_S001	00-xGLQWTkSvCapPjRRAbffiR
179.608	20.6284	2002.65	um	Nucleus	Nucleus Center of Homogeneous Mass	0.000	1.000	1537	100001531	100000043	Not-Trans anti-PSF-A546 8C-S-PSF V2.00	0	29. Not-Trans and anti-PSF-A546_Pos035_S001	00-xGLQWTkSvCapPjRRAbffiR
64.6932	39.3256	2002.48	um	Nucleus	Nucleus Center of Homogeneous Mass	0.000	1.000	1538	100001532	100000044	Not-Trans anti-PSF-A546 8C-S-PSF V2.00	0	29. Not-Trans and anti-PSF-A546_Pos035_S001	00-xGLQWTkSvCapPjRRAbffiR
228.663	71.2282	2002.87	um	Nucleus	Nucleus Center of Homogeneous Mass	0.000	1.000	1539	100001533	100000045	Not-Trans anti-PSF-A546 8C-S-PSF V2.00	0	29. Not-Trans and anti-PSF-A546_Pos035_S001	00-xGLQWTkSvCapPjRRAbffiR
241.988	79.4678	2002.91	um	Nucleus	Nucleus Center of Homogeneous Mass	0.000	1.000	1540	100001534	100000046	Not-Trans anti-PSF-A546 8C-S-PSF V2.00	0	29. Not-Trans and anti-PSF-A546_Pos035_S001	00-xGLQWTkSvCapPjRRAbffiR
204.545	114.078	2002.68	um	Nucleus	Nucleus Center of Homogeneous Mass	0.000	1.000	1541	100001535	100000047	Not-Trans anti-PSF-A546 8C-S-PSF V2.00	0	29. Not-Trans and anti-PSF-A546_Pos035_S001	00-xGLQWTkSvCapPjRRAbffiR
237.491	147.509	2002.94	um	Nucleus	Nucleus Center of Homogeneous Mass	0.000	1.000	1542	100001536	100000048	Not-Trans anti-PSF-A546 8C-S-PSF V2.00	0	29. Not-Trans and anti-PSF-A546_Pos035_S001	00-xGLQWTkSvCapPjRRAbffiR
145.794	190.6	2002.49	um	Nucleus	Nucleus Center of Homogeneous Mass	0.000	1.000	1543	100001537	100000049	Not-Trans anti-PSF-A546 8C-S-PSF V2.00	0	29. Not-Trans and anti-PSF-A546_Pos035_S001	00-xGLQWTkSvCapPjRRAbffiR
221.919	240.762	2002.84	um	Nucleus	Nucleus Center of Homogeneous Mass	0.000	1.000	1544	100001538	100000050	Not-Trans anti-PSF-A546 8C-S-PSF V2.00	0	29. Not-Trans and anti-PSF-A546_Pos035_S001	00-xGLQWTkSvCapPjRRAbffiR
30.0923	58.8859	2002.32	um	Nucleus	Nucleus Center of Homogeneous Mass	0.000	1.000	1545	100001539	100000051	Not-Trans anti-PSF-A546 8C-S-PSF V2.00	0	29. Not-Trans and anti-PSF-A546_Pos035_S001	00-xGLQWTkSvCapPjRRAbffiR
37.6119	69.7911	2002.28	um	Nucleus	Nucleus Center of Homogeneous Mass	0.000	1.000	1546	100001540	100000052	Not-Trans anti-PSF-A546 8C-S-PSF V2.00	0	29. Not-Trans and anti-PSF-A546_Pos035_S001	00-xGLQWTkSvCapPjRRAbffiR
22.4922	162.779	2004.53	um	Nucleus	Nucleus Center of Homogeneous Mass	0.000	1.000	1547	100001541	100000000	Not-Trans anti-PSF-A546 8C-S-PSF V2.00	0	29. Not-Trans and anti-PSF-A546_Pos036_S001	00-SfkxxKAsf3Q25tfHTcRrFM
105.852	180.069	2004.07	um	Nucleus	Nucleus Center of Homogeneous Mass	0.000	1.000	1548	100001542	100000001	Not-Trans anti-PSF-A546 8C-S-PSF V2.00	0	29. Not-Trans and anti-PSF-A546_Pos036_S001	00-SfkxxKAsf3Q25tfHTcRrFM
13.923	195.949	2004.58	um	Nucleus	Nucleus Center of Homogeneous Mass	0.000	1.000	1549	100001543	100000002	Not-Trans anti-PSF-A546 8C-S-PSF V2.00	0	29. Not-Trans and anti-PSF-A546_Pos036_S001	00-SfkxxKAsf3Q25tfHTcRrFM
149.687	21.1321	2004.37	um	Nucleus	Nucleus Center of Homogeneous Mass	0.000	1.000	1550	100001544	100000003	Not-Trans anti-PSF-A546 8C-S-PSF V2.00	0	29. Not-Trans and anti-PSF-A546_Pos036_S001	00-SfkxxKAsf3Q25tfHTcRrFM
229.557	21.2477	2004.63	um	Nucleus	Nucleus Center of Homogeneous Mass	0.000	1.000	1551	100001545	100000004	Not-Trans anti-PSF-A546 8C-S-PSF V2.00	0	29. Not-Trans and anti-PSF-A546_Pos036_S001	00-SfkxxKAsf3Q25tfHTcRrFM
55.8452	116.792	2004.01	um	Nucleus	Nucleus Center of Homogeneous Mass	0.000	1.000	1552	100001546	100000005	Not-Trans anti-PSF-A546 8C-S-PSF V2.00	0	29. Not-Trans and anti-PSF-A546_Pos036_S001	00-SfkxxKAsf3Q25tfHTcRrFM
51.6844	145.795	2003.98	um	Nucleus	Nucleus Center of Homogeneous Mass	0.000	1.000	1553	100001547	100000006	Not-Trans anti-PSF-A546 8C-S-PSF V2.00	0	29. Not-Trans and anti-PSF-A546_Pos036_S001	00-SfkxxKAsf3Q25tfHTcRrFM
72.2813	170.892	2004.04	um	Nucleus	Nucleus Center of Homogeneous Mass	0.000	1.000	1554	100001548	100000007	Not-Trans anti-PSF-A546 8C-S-PSF V2.00	0	29. Not-Trans and anti-PSF-A546_Pos036_S001	00-SfkxxKAsf3Q25tfHTcRrFM
42.2786	193.896	2004.12	um	Nucleus	Nucleus Center of Homogeneous Mass	0.000	1.000	1555	100001549	100000008	Not-Trans anti-PSF-A546 8C-S-PSF V2.00	0	29. Not-Trans and anti-PSF-A546_Pos036_S001	00-SfkxxKAsf3Q25tfHTcRrFM
56.2654	209.486	2004.08	um	Nucleus	Nucleus Center of Homogeneous Mass	0.000	1.000	1556	100001550	100000009	Not-Trans anti-PSF-A546 8C-S-PSF V2.00	0	29. Not-Trans and anti-PSF-A546_Pos036_S001	00-SfkxxKAsf3Q25tfHTcRrFM
111.324	212.193	2003.94	um	Nucleus	Nucleus Center of Homogeneous Mass	0.000	1.000	1557	100001551	100000010	Not-Trans anti-PSF-A546 8C-S-PSF V2.00	0	29. Not-Trans and anti-PSF-A546_Pos036_S001	00-SfkxxKAsf3Q25tfHTcRrFM
37.263	213.243	2004.1	um	Nucleus	Nucleus Center of Homogeneous Mass	0.000	1.000	1558	100001552	100000011	Not-Trans anti-PSF-A546 8C-S-PSF V2.00	0	29. Not-Trans and anti-PSF-A546_Pos036_S001	00-SfkxxKAsf3Q25tfHTcRrFM
82.9064	216.918	2003.96	um	Nucleus	Nucleus Center of Homogeneous Mass	0.000	1.000	1559	100001553	100000012	Not-Trans anti-PSF-A546 8C-S-PSF V2.00	0	29. Not-Trans and anti-PSF-A546_Pos036_S001	00-SfkxxKAsf3Q25tfHTcRrFM
211.07	217.676	2004.47	um	Nucleus	Nucleus Center of Homogeneous Mass	0.000	1.000	1560	100001554	100000013	Not-Trans anti-PSF-A546 8C-S-PSF V2.00	0	29. Not-Trans and anti-PSF-A546_Pos036_S001	00-SfkxxKAsf3Q25tfHTcRrFM
12.6589	235.457	2004.16	um	Nucleus	Nucleus Center of Homogeneous Mass	0.000	1.000	1561	100001555	100000014	Not-Trans anti-PSF-A546 8C-S-PSF V2.00	0	29. Not-Trans and anti-PSF-A546_Pos036_S001	00-SfkxxKAsf3Q25tfHTcRrFM
95.263	241.266	2004.03	um	Nucleus	Nucleus Center of Homogeneous Mass	0.000	1.000	1562	100001556	100000015	Not-Trans anti-PSF-A546 8C-S-PSF V2.00	0	29. Not-Trans and anti-PSF-A546_Pos036_S001	00-SfkxxKAsf3Q25tfHTcRrFM
240.237	27.2782	2004.42	um	Nucleus	Nucleus Center of Homogeneous Mass	0.000	1.000	1563	100001557	100000016	Not-Trans anti-PSF-A546 8C-S-PSF V2.00	0	29. Not-Trans and anti-PSF-A546_Pos036_S001	00-SfkxxKAsf3Q25tfHTcRrFM
226.739	53.7435	2004.22	um	Nucleus	Nucleus Center of Homogeneous Mass	0.000	1.000	1564	100001558	100000017	Not-Trans anti-PSF-A546 8C-S-PSF V2.00	0	29. Not-Trans and anti-PSF-A546_Pos036_S001	00-SfkxxKAsf3Q25tfHTcRrFM
148.702	56.2325	2004.06	um	Nucleus	Nucleus Center of Homogeneous Mass	0.000	1.000	1565	100001559	100000000	Not-Trans anti-PSF-A546 8C-S-PSF V2.00	0	29. Not-Trans and anti-PSF-A546_Pos037_S001	00-G3SCfj59KLiVCaN6J8nsHS
130.6	61.689	2004.08	um	Nucleus	Nucleus Center of Homogeneous Mass	0.000	1.000	1566	100001560	100000001	Not-Trans anti-PSF-A546 8C-S-PSF V2.00	0	29. Not-Trans and anti-PSF-A546_Pos037_S001	00-G3SCfj59KLiVCaN6J8nsHS
175.629	70.985	2004.05	um	Nucleus	Nucleus Center of Homogeneous Mass	0.000	1.000	1567	100001561	100000002	Not-Trans anti-PSF-A546 8C-S-PSF V2.00	0	29. Not-Trans and anti-PSF-A546_Pos037_S001	00-G3SCfj59KLiVCaN6J8nsHS
46.1513	77.8834	2004.12	um	Nucleus	Nucleus Center of Homogeneous Mass	0.000	1.000	1568	100001562	100000003	Not-Trans anti-PSF-A546 8C-S-PSF V2.00	0	29. Not-Trans and anti-PSF-A546_Pos037_S001	00-G3SCfj59KLiVCaN6J8nsHS
139.838	75.4333	2003.94	um	Nucleus	Nucleus Center of Homogeneous Mass	0.000	1.000	1569	100001563	100000004	Not-Trans anti-PSF-A546 8C-S-PSF V2.00	0	29. Not-Trans and anti-PSF-A546_Pos037_S001	00-G3SCfj59KLiVCaN6J8nsHS
154.86	76.7066	2003.87	um	Nucleus	Nucleus Center of Homogeneous Mass	0.000	1.000	1570	100001564	100000005	Not-Trans anti-PSF-A546 8C-S-PSF V2.00	0	29. Not-Trans and anti-PSF-A546_Pos037_S001	00-G3SCfj59KLiVCaN6J8nsHS
161.778	86.4095	2004.04	um	Nucleus	Nucleus Center of Homogeneous Mass	0.000	1.000	1571	100001565	100000006	Not-Trans anti-PSF-A546 8C-S-PSF V2.00	0	29. Not-Trans and anti-PSF-A546_Pos037_S001	00-G3SCfj59KLiVCaN6J8nsHS
136.755	90.9285	2003.91	um	Nucleus	Nucleus Center of Homogeneous Mass	0.000	1.000	1572	100001566	100000007	Not-Trans anti-PSF-A546 8C-S-PSF V2.00	0	29. Not-Trans and anti-PSF-A546_Pos037_S001	00-G3SCfj59KLiVCaN6J8nsHS
150.434	97.1286	2003.95	um	Nucleus	Nucleus Center of Homogeneous Mass	0.000	1.000	1573	100001567	100000008	Not-Trans anti-PSF-A546 8C-S-PSF V2.00	0	29. Not-Trans and anti-PSF-A546_Pos037_S001	00-G3SCfj59KLiVCaN6J8nsHS
177.168	105.546	2004.02	um	Nucleus	Nucleus Center of Homogeneous Mass	0.000	1.000	1574	100001568	100000009	Not-Trans anti-PSF-A546 8C-S-PSF V2.00	0	29. Not-Trans and anti-PSF-A546_Pos037_S001	00-G3SCfj59KLiVCaN6J8nsHS
193.536	108.39	2004	um	Nucleus	Nucleus Center of Homogeneous Mass	0.000	1.000	1575	100001569	100000010	Not-Trans anti-PSF-A546 8C-S-PSF V2.00	0	29. Not-Trans and anti-PSF-A546_Pos037_S001	00-G3SCfj59KLiVCaN6J8nsHS
121.605	123.854	2003.75	um	Nucleus	Nucleus Center of Homogeneous Mass	0.000	1.000	1576	100001570	100000011	Not-Trans anti-PSF-A546 8C-S-PSF V2.00	0	29. Not-Trans and anti-PSF-A546_Pos037_S001	00-G3SCfj59KLiVCaN6J8nsHS
191.581	122.015	2003.98	um	Nucleus	Nucleus Center of Homogeneous Mass	0.000	1.000	1577	100001571	100000012	Not-Trans anti-PSF-A546 8C-S-PSF V2.00	0	29. Not-Trans and anti-PSF-A546_Pos037_S001	00-G3SCfj59KLiVCaN6J8nsHS
79.3196	130.213	2003.82	um	Nucleus	Nucleus Center of Homogeneous Mass	0.000	1.000	1578	100001572	100000013	Not-Trans anti-PSF-A546 8C-S-PSF V2.00	0	29. Not-Trans and anti-PSF-A546_Pos037_S001	00-G3SCfj59KLiVCaN6J8nsHS
194.014	141.889	2003.99	um	Nucleus	Nucleus Center of Homogeneous Mass	0.000	1.000	1579	100001573	100000014	Not-Trans anti-PSF-A546 8C-S-PSF V2.00	0	29. Not-Trans and anti-PSF-A546_Pos037_S001	00-G3SCfj59KLiVCaN6J8nsHS
217.027	146.508	2004.01	um	Nucleus	Nucleus Center of Homogeneous Mass	0.000	1.000	1580	100001574	100000015	Not-Trans anti-PSF-A546 8C-S-PSF V2.00	0	29. Not-Trans and anti-PSF-A546_Pos037_S001	00-G3SCfj59KLiVCaN6J8nsHS
70.2244	147.503	2003.84	um	Nucleus	Nucleus Center of Homogeneous Mass	0.000	1.000	1581	100001575	100000016	Not-Trans anti-PSF-A546 8C-S-PSF V2.00	0	29. Not-Trans and anti-PSF-A546_Pos037_S001	00-G3SCfj59KLiVCaN6J8nsHS
102.232	153.914	2003.66	um	Nucleus	Nucleus Center of Homogeneous Mass	0.000	1.000	1582	100001576	100000017	Not-Trans anti-PSF-A546 8C-S-PSF V2.00	0	29. Not-Trans and anti-PSF-A546_Pos037_S001	00-G3SCfj59KLiVCaN6J8nsHS
85.1724	162.658	2003.72	um	Nucleus	Nucleus Center of Homogeneous Mass	0.000	1.000	1583	100001577	100000018	Not-Trans anti-PSF-A546 8C-S-PSF V2.00	0	29. Not-Trans and anti-PSF-A546_Pos037_S001	00-G3SCfj59KLiVCaN6J8nsHS
134.449	168.199	2003.65	um	Nucleus	Nucleus Center of Homogeneous Mass	0.000	1.000	1584	100001578	100000019	Not-Trans anti-PSF-A546 8C-S-PSF V2.00	0	29. Not-Trans and anti-PSF-A546_Pos037_S001	00-G3SCfj59KLiVCaN6J8nsHS
190.113	165.634	2003.85	um	Nucleus	Nucleus Center of Homogeneous Mass	0.000	1.000	1585	100001579	100000020	Not-Trans anti-PSF-A546 8C-S-PSF V2.00	0	29. Not-Trans and anti-PSF-A546_Pos037_S001	00-G3SCfj59KLiVCaN6J8nsHS
211.927	164.653	2003.96	um	Nucleus	Nucleus Center of Homogeneous Mass	0.000	1.000	1586	100001580	100000021	Not-Trans anti-PSF-A546 8C-S-PSF V2.00	0	29. Not-Trans and anti-PSF-A546_Pos037_S001	00-G3SCfj59KLiVCaN6J8nsHS
96.0848	178.359	2003.7	um	Nucleus	Nucleus Center of Homogeneous Mass	0.000	1.000	1587	100001581	100000022	Not-Trans anti-PSF-A546 8C-S-PSF V2.00	0	29. Not-Trans and anti-PSF-A546_Pos037_S001	00-G3SCfj59KLiVCaN6J8nsHS
148.934	180.743	2003.79	um	Nucleus	Nucleus Center of Homogeneous Mass	0.000	1.000	1588	100001582	100000023	Not-Trans anti-PSF-A546 8C-S-PSF V2.00	0	29. Not-Trans and anti-PSF-A546_Pos037_S001	00-G3SCfj59KLiVCaN6J8nsHS
192.915	184.032	2004.05	um	Nucleus	Nucleus Center of Homogeneous Mass	0.000	1.000	1589	100001583	100000024	Not-Trans anti-PSF-A546 8C-S-PSF V2.00	0	29. Not-Trans and anti-PSF-A546_Pos037_S001	00-G3SCfj59KLiVCaN6J8nsHS
120.458	204.2	2003.91	um	Nucleus	Nucleus Center of Homogeneous Mass	0.000	1.000	1590	100001584	100000025	Not-Trans anti-PSF-A546 8C-S-PSF V2.00	0	29. Not-Trans and anti-PSF-A546_Pos037_S001	00-G3SCfj59KLiVCaN6J8nsHS
197.694	204.27	2003.96	um	Nucleus	Nucleus Center of Homogeneous Mass	0.000	1.000	1591	100001585	100000026	Not-Trans anti-PSF-A546 8C-S-PSF V2.00	0	29. Not-Trans and anti-PSF-A546_Pos037_S001	00-G3SCfj59KLiVCaN6J8nsHS
212.659	204.833	2004.08	um	Nucleus	Nucleus Center of Homogeneous Mass	0.000	1.000	1592	100001586	100000027	Not-Trans anti-PSF-A546 8C-S-PSF V2.00	0	29. Not-Trans and anti-PSF-A546_Pos037_S001	00-G3SCfj59KLiVCaN6J8nsHS
136.965	212.146	2003.83	um	Nucleus	Nucleus Center of Homogeneous Mass	0.000	1.000	1593	100001587	100000028	Not-Trans anti-PSF-A546 8C-S-PSF V2.00	0	29. Not-Trans and anti-PSF-A546_Pos037_S001	00-G3SCfj59KLiVCaN6J8nsHS
109.358	232.204	2004.16	um	Nucleus	Nucleus Center of Homogeneous Mass	0.000	1.000	1594	100001588	100000029	Not-Trans anti-PSF-A546 8C-S-PSF V2.00	0	29. Not-Trans and anti-PSF-A546_Pos037_S001	00-G3SCfj59KLiVCaN6J8nsHS
63.2444	32.515	2004.25	um	Nucleus	Nucleus Center of Homogeneous Mass	0.000	1.000	1595	100001589	100000030	Not-Trans anti-PSF-A546 8C-S-PSF V2.00	0	29. Not-Trans and anti-PSF-A546_Pos037_S001	00-G3SCfj59KLiVCaN6J8nsHS
17.152	34.9646	2004.53	um	Nucleus	Nucleus Center of Homogeneous Mass	0.000	1.000	1596	100001590	100000031	Not-Trans anti-PSF-A546 8C-S-PSF V2.00	0	29. Not-Trans and anti-PSF-A546_Pos037_S001	00-G3SCfj59KLiVCaN6J8nsHS
38.0548	42.1464	2004.35	um	Nucleus	Nucleus Center of Homogeneous Mass	0.000	1.000	1597	100001591	100000032	Not-Trans anti-PSF-A546 8C-S-PSF V2.00	0	29. Not-Trans and anti-PSF-A546_Pos037_S001	00-G3SCfj59KLiVCaN6J8nsHS
164.035	49.5508	2004.05	um	Nucleus	Nucleus Center of Homogeneous Mass	0.000	1.000	1598	100001592	100000033	Not-Trans anti-PSF-A546 8C-S-PSF V2.00	0	29. Not-Trans and anti-PSF-A546_Pos037_S001	00-G3SCfj59KLiVCaN6J8nsHS
27.0223	49.0192	2004.3	um	Nucleus	Nucleus Center of Homogeneous Mass	0.000	1.000	1599	100001593	100000034	Not-Trans anti-PSF-A546 8C-S-PSF V2.00	0	29. Not-Trans and anti-PSF-A546_Pos037_S001	00-G3SCfj59KLiVCaN6J8nsHS
24.532	65.9895	2004.02	um	Nucleus	Nucleus Center of Homogeneous Mass	0.000	1.000	1600	100001594	100000035	Not-Trans anti-PSF-A546 8C-S-PSF V2.00	0	29. Not-Trans and anti-PSF-A546_Pos037_S001	00-G3SCfj59KLiVCaN6J8nsHS
7.34251	81.7275	2003.87	um	Nucleus	Nucleus Center of Homogeneous Mass	0.000	1.000	1601	100001595	100000036	Not-Trans anti-PSF-A546 8C-S-PSF V2.00	0	29. Not-Trans and anti-PSF-A546_Pos037_S001	00-G3SCfj59KLiVCaN6J8nsHS
39.248	91.4873	2003.76	um	Nucleus	Nucleus Center of Homogeneous Mass	0.000	1.000	1602	100001596	100000037	Not-Trans anti-PSF-A546 8C-S-PSF V2.00	0	29. Not-Trans and anti-PSF-A546_Pos037_S001	00-G3SCfj59KLiVCaN6J8nsHS
187.146	95.4579	2003.99	um	Nucleus	Nucleus Center of Homogeneous Mass	0.000	1.000	1603	100001597	100000038	Not-Trans anti-PSF-A546 8C-S-PSF V2.00	0	29. Not-Trans and anti-PSF-A546_Pos037_S001	00-G3SCfj59KLiVCaN6J8nsHS
212.243	126.157	2003.97	um	Nucleus	Nucleus Center of Homogeneous Mass	0.000	1.000	1604	100001598	100000039	Not-Trans anti-PSF-A546 8C-S-PSF V2.00	0	29. Not-Trans and anti-PSF-A546_Pos037_S001	00-G3SCfj59KLiVCaN6J8nsHS
144.425	128.417	2003.59	um	Nucleus	Nucleus Center of Homogeneous Mass	0.000	1.000	1605	100001599	100000040	Not-Trans anti-PSF-A546 8C-S-PSF V2.00	0	29. Not-Trans and anti-PSF-A546_Pos037_S001	00-G3SCfj59KLiVCaN6J8nsHS
241.637	127.281	2004.01	um	Nucleus	Nucleus Center of Homogeneous Mass	0.000	1.000	1606	100001600	100000041	Not-Trans anti-PSF-A546 8C-S-PSF V2.00	0	29. Not-Trans and anti-PSF-A546_Pos037_S001	00-G3SCfj59KLiVCaN6J8nsHS
177.676	153.81	2003.73	um	Nucleus	Nucleus Center of Homogeneous Mass	0.000	1.000	1607	100001601	100000042	Not-Trans anti-PSF-A546 8C-S-PSF V2.00	0	29. Not-Trans and anti-PSF-A546_Pos037_S001	00-G3SCfj59KLiVCaN6J8nsHS
242.64	162.719	2004.07	um	Nucleus	Nucleus Center of Homogeneous Mass	0.000	1.000	1608	100001602	100000043	Not-Trans anti-PSF-A546 8C-S-PSF V2.00	0	29. Not-Trans and anti-PSF-A546_Pos037_S001	00-G3SCfj59KLiVCaN6J8nsHS
226.347	179.26	2004.08	um	Nucleus	Nucleus Center of Homogeneous Mass	0.000	1.000	1609	100001603	100000044	Not-Trans anti-PSF-A546 8C-S-PSF V2.00	0	29. Not-Trans and anti-PSF-A546_Pos037_S001	00-G3SCfj59KLiVCaN6J8nsHS
211.811	179.782	2004.01	um	Nucleus	Nucleus Center of Homogeneous Mass	0.000	1.000	1610	100001604	100000045	Not-Trans anti-PSF-A546 8C-S-PSF V2.00	0	29. Not-Trans and anti-PSF-A546_Pos037_S001	00-G3SCfj59KLiVCaN6J8nsHS
179.473	183.955	2003.84	um	Nucleus	Nucleus Center of Homogeneous Mass	0.000	1.000	1611	100001605	100000046	Not-Trans anti-PSF-A546 8C-S-PSF V2.00	0	29. Not-Trans and anti-PSF-A546_Pos037_S001	00-G3SCfj59KLiVCaN6J8nsHS
226.823	197.331	2004.13	um	Nucleus	Nucleus Center of Homogeneous Mass	0.000	1.000	1612	100001606	100000047	Not-Trans anti-PSF-A546 8C-S-PSF V2.00	0	29. Not-Trans and anti-PSF-A546_Pos037_S001	00-G3SCfj59KLiVCaN6J8nsHS
14.9067	16.6685	2004.21	um	Nucleus	Nucleus Center of Homogeneous Mass	0.000	1.000	1613	100001607	100000048	Not-Trans anti-PSF-A546 8C-S-PSF V2.00	0	29. Not-Trans and anti-PSF-A546_Pos037_S001	00-G3SCfj59KLiVCaN6J8nsHS
50.7022	21.1554	2004	um	Nucleus	Nucleus Center of Homogeneous Mass	0.000	1.000	1614	100001608	100000049	Not-Trans anti-PSF-A546 8C-S-PSF V2.00	0	29. Not-Trans and anti-PSF-A546_Pos037_S001	00-G3SCfj59KLiVCaN6J8nsHS
99.7454	137.943	2003.55	um	Nucleus	Nucleus Center of Homogeneous Mass	0.000	1.000	1615	100001609	100000000	Not-Trans anti-PSF-A546 8C-S-PSF V2.00	0	29. Not-Trans and anti-PSF-A546_Pos038_S001	00-VTZxRfVjLFt33XZGE6jzSV
211.485	19.32	2004.36	um	Nucleus	Nucleus Center of Homogeneous Mass	0.000	1.000	1616	100001610	100000001	Not-Trans anti-PSF-A546 8C-S-PSF V2.00	0	29. Not-Trans and anti-PSF-A546_Pos038_S001	00-VTZxRfVjLFt33XZGE6jzSV
106.848	24.6913	2004.04	um	Nucleus	Nucleus Center of Homogeneous Mass	0.000	1.000	1617	100001611	100000002	Not-Trans anti-PSF-A546 8C-S-PSF V2.00	0	29. Not-Trans and anti-PSF-A546_Pos038_S001	00-VTZxRfVjLFt33XZGE6jzSV
58.396	34.0225	2004.05	um	Nucleus	Nucleus Center of Homogeneous Mass	0.000	1.000	1618	100001612	100000003	Not-Trans anti-PSF-A546 8C-S-PSF V2.00	0	29. Not-Trans and anti-PSF-A546_Pos038_S001	00-VTZxRfVjLFt33XZGE6jzSV
125.371	42.6264	2004.09	um	Nucleus	Nucleus Center of Homogeneous Mass	0.000	1.000	1619	100001613	100000004	Not-Trans anti-PSF-A546 8C-S-PSF V2.00	0	29. Not-Trans and anti-PSF-A546_Pos038_S001	00-VTZxRfVjLFt33XZGE6jzSV
83.4576	44.3559	2004.02	um	Nucleus	Nucleus Center of Homogeneous Mass	0.000	1.000	1620	100001614	100000005	Not-Trans anti-PSF-A546 8C-S-PSF V2.00	0	29. Not-Trans and anti-PSF-A546_Pos038_S001	00-VTZxRfVjLFt33XZGE6jzSV
141.266	47.9618	2004.06	um	Nucleus	Nucleus Center of Homogeneous Mass	0.000	1.000	1621	100001615	100000006	Not-Trans anti-PSF-A546 8C-S-PSF V2.00	0	29. Not-Trans and anti-PSF-A546_Pos038_S001	00-VTZxRfVjLFt33XZGE6jzSV
64.8638	47.9601	2003.98	um	Nucleus	Nucleus Center of Homogeneous Mass	0.000	1.000	1622	100001616	100000007	Not-Trans anti-PSF-A546 8C-S-PSF V2.00	0	29. Not-Trans and anti-PSF-A546_Pos038_S001	00-VTZxRfVjLFt33XZGE6jzSV
110.784	49.8634	2004.05	um	Nucleus	Nucleus Center of Homogeneous Mass	0.000	1.000	1623	100001617	100000008	Not-Trans anti-PSF-A546 8C-S-PSF V2.00	0	29. Not-Trans and anti-PSF-A546_Pos038_S001	00-VTZxRfVjLFt33XZGE6jzSV
123.985	57.9487	2004.13	um	Nucleus	Nucleus Center of Homogeneous Mass	0.000	1.000	1624	100001618	100000009	Not-Trans anti-PSF-A546 8C-S-PSF V2.00	0	29. Not-Trans and anti-PSF-A546_Pos038_S001	00-VTZxRfVjLFt33XZGE6jzSV
74.138	63.1289	2004.04	um	Nucleus	Nucleus Center of Homogeneous Mass	0.000	1.000	1625	100001619	100000010	Not-Trans anti-PSF-A546 8C-S-PSF V2.00	0	29. Not-Trans and anti-PSF-A546_Pos038_S001	00-VTZxRfVjLFt33XZGE6jzSV
159.878	81.2146	2003.51	um	Nucleus	Nucleus Center of Homogeneous Mass	0.000	1.000	1626	100001620	100000011	Not-Trans anti-PSF-A546 8C-S-PSF V2.00	0	29. Not-Trans and anti-PSF-A546_Pos038_S001	00-VTZxRfVjLFt33XZGE6jzSV
75.9454	84.1733	2003.78	um	Nucleus	Nucleus Center of Homogeneous Mass	0.000	1.000	1627	100001621	100000012	Not-Trans anti-PSF-A546 8C-S-PSF V2.00	0	29. Not-Trans and anti-PSF-A546_Pos038_S001	00-VTZxRfVjLFt33XZGE6jzSV
148.892	92.3774	2003.61	um	Nucleus	Nucleus Center of Homogeneous Mass	0.000	1.000	1628	100001622	100000013	Not-Trans anti-PSF-A546 8C-S-PSF V2.00	0	29. Not-Trans and anti-PSF-A546_Pos038_S001	00-VTZxRfVjLFt33XZGE6jzSV
102.687	99.8341	2003.65	um	Nucleus	Nucleus Center of Homogeneous Mass	0.000	1.000	1629	100001623	100000014	Not-Trans anti-PSF-A546 8C-S-PSF V2.00	0	29. Not-Trans and anti-PSF-A546_Pos038_S001	00-VTZxRfVjLFt33XZGE6jzSV
118.117	98.2065	2003.76	um	Nucleus	Nucleus Center of Homogeneous Mass	0.000	1.000	1630	100001624	100000015	Not-Trans anti-PSF-A546 8C-S-PSF V2.00	0	29. Not-Trans and anti-PSF-A546_Pos038_S001	00-VTZxRfVjLFt33XZGE6jzSV
49.4428	98.2586	2003.69	um	Nucleus	Nucleus Center of Homogeneous Mass	0.000	1.000	1631	100001625	100000016	Not-Trans anti-PSF-A546 8C-S-PSF V2.00	0	29. Not-Trans and anti-PSF-A546_Pos038_S001	00-VTZxRfVjLFt33XZGE6jzSV
32.6497	108.573	2003.77	um	Nucleus	Nucleus Center of Homogeneous Mass	0.000	1.000	1632	100001626	100000017	Not-Trans anti-PSF-A546 8C-S-PSF V2.00	0	29. Not-Trans and anti-PSF-A546_Pos038_S001	00-VTZxRfVjLFt33XZGE6jzSV
75.2583	117.058	2003.63	um	Nucleus	Nucleus Center of Homogeneous Mass	0.000	1.000	1633	100001627	100000018	Not-Trans anti-PSF-A546 8C-S-PSF V2.00	0	29. Not-Trans and anti-PSF-A546_Pos038_S001	00-VTZxRfVjLFt33XZGE6jzSV
52.759	123.235	2003.69	um	Nucleus	Nucleus Center of Homogeneous Mass	0.000	1.000	1634	100001628	100000019	Not-Trans anti-PSF-A546 8C-S-PSF V2.00	0	29. Not-Trans and anti-PSF-A546_Pos038_S001	00-VTZxRfVjLFt33XZGE6jzSV
38.7585	122.378	2003.83	um	Nucleus	Nucleus Center of Homogeneous Mass	0.000	1.000	1635	100001629	100000020	Not-Trans anti-PSF-A546 8C-S-PSF V2.00	0	29. Not-Trans and anti-PSF-A546_Pos038_S001	00-VTZxRfVjLFt33XZGE6jzSV
138.408	126.002	2003.67	um	Nucleus	Nucleus Center of Homogeneous Mass	0.000	1.000	1636	100001630	100000021	Not-Trans anti-PSF-A546 8C-S-PSF V2.00	0	29. Not-Trans and anti-PSF-A546_Pos038_S001	00-VTZxRfVjLFt33XZGE6jzSV
120.487	133.15	2003.6	um	Nucleus	Nucleus Center of Homogeneous Mass	0.000	1.000	1637	100001631	100000022	Not-Trans anti-PSF-A546 8C-S-PSF V2.00	0	29. Not-Trans and anti-PSF-A546_Pos038_S001	00-VTZxRfVjLFt33XZGE6jzSV
88.7709	157.009	2003.57	um	Nucleus	Nucleus Center of Homogeneous Mass	0.000	1.000	1638	100001632	100000023	Not-Trans anti-PSF-A546 8C-S-PSF V2.00	0	29. Not-Trans and anti-PSF-A546_Pos038_S001	00-VTZxRfVjLFt33XZGE6jzSV
192.645	155.873	2003.78	um	Nucleus	Nucleus Center of Homogeneous Mass	0.000	1.000	1639	100001633	100000024	Not-Trans anti-PSF-A546 8C-S-PSF V2.00	0	29. Not-Trans and anti-PSF-A546_Pos038_S001	00-VTZxRfVjLFt33XZGE6jzSV
71.55	159.202	2003.62	um	Nucleus	Nucleus Center of Homogeneous Mass	0.000	1.000	1640	100001634	100000025	Not-Trans anti-PSF-A546 8C-S-PSF V2.00	0	29. Not-Trans and anti-PSF-A546_Pos038_S001	00-VTZxRfVjLFt33XZGE6jzSV
124.521	159.517	2004.03	um	Nucleus	Nucleus Center of Homogeneous Mass	0.000	1.000	1641	100001635	100000026	Not-Trans anti-PSF-A546 8C-S-PSF V2.00	0	29. Not-Trans and anti-PSF-A546_Pos038_S001	00-VTZxRfVjLFt33XZGE6jzSV
4.48883	161.316	2004.07	um	Nucleus	Nucleus Center of Homogeneous Mass	0.000	1.000	1642	100001636	100000027	Not-Trans anti-PSF-A546 8C-S-PSF V2.00	0	29. Not-Trans and anti-PSF-A546_Pos038_S001	00-VTZxRfVjLFt33XZGE6jzSV
107.759	167.743	2004.06	um	Nucleus	Nucleus Center of Homogeneous Mass	0.000	1.000	1643	100001637	100000028	Not-Trans anti-PSF-A546 8C-S-PSF V2.00	0	29. Not-Trans and anti-PSF-A546_Pos038_S001	00-VTZxRfVjLFt33XZGE6jzSV
139.835	171.173	2003.41	um	Nucleus	Nucleus Center of Homogeneous Mass	0.000	1.000	1644	100001638	100000029	Not-Trans anti-PSF-A546 8C-S-PSF V2.00	0	29. Not-Trans and anti-PSF-A546_Pos038_S001	00-VTZxRfVjLFt33XZGE6jzSV
87.7321	185.829	2003.87	um	Nucleus	Nucleus Center of Homogeneous Mass	0.000	1.000	1645	100001639	100000030	Not-Trans anti-PSF-A546 8C-S-PSF V2.00	0	29. Not-Trans and anti-PSF-A546_Pos038_S001	00-VTZxRfVjLFt33XZGE6jzSV
44.5846	187.983	2003.69	um	Nucleus	Nucleus Center of Homogeneous Mass	0.000	1.000	1646	100001640	100000031	Not-Trans anti-PSF-A546 8C-S-PSF V2.00	0	29. Not-Trans and anti-PSF-A546_Pos038_S001	00-VTZxRfVjLFt33XZGE6jzSV
105.465	200.094	2003.49	um	Nucleus	Nucleus Center of Homogeneous Mass	0.000	1.000	1647	100001641	100000032	Not-Trans anti-PSF-A546 8C-S-PSF V2.00	0	29. Not-Trans and anti-PSF-A546_Pos038_S001	00-VTZxRfVjLFt33XZGE6jzSV
28.2288	198.433	2003.91	um	Nucleus	Nucleus Center of Homogeneous Mass	0.000	1.000	1648	100001642	100000033	Not-Trans anti-PSF-A546 8C-S-PSF V2.00	0	29. Not-Trans and anti-PSF-A546_Pos038_S001	00-VTZxRfVjLFt33XZGE6jzSV
75.0847	202.65	2003.81	um	Nucleus	Nucleus Center of Homogeneous Mass	0.000	1.000	1649	100001643	100000034	Not-Trans anti-PSF-A546 8C-S-PSF V2.00	0	29. Not-Trans and anti-PSF-A546_Pos038_S001	00-VTZxRfVjLFt33XZGE6jzSV
16.2739	214.239	2003.99	um	Nucleus	Nucleus Center of Homogeneous Mass	0.000	1.000	1650	100001644	100000035	Not-Trans anti-PSF-A546 8C-S-PSF V2.00	0	29. Not-Trans and anti-PSF-A546_Pos038_S001	00-VTZxRfVjLFt33XZGE6jzSV
100.533	219.55	2003.5	um	Nucleus	Nucleus Center of Homogeneous Mass	0.000	1.000	1651	100001645	100000036	Not-Trans anti-PSF-A546 8C-S-PSF V2.00	0	29. Not-Trans and anti-PSF-A546_Pos038_S001	00-VTZxRfVjLFt33XZGE6jzSV
11.7193	232.469	2004.05	um	Nucleus	Nucleus Center of Homogeneous Mass	0.000	1.000	1652	100001646	100000037	Not-Trans anti-PSF-A546 8C-S-PSF V2.00	0	29. Not-Trans and anti-PSF-A546_Pos038_S001	00-VTZxRfVjLFt33XZGE6jzSV
25.2592	228.274	2004.01	um	Nucleus	Nucleus Center of Homogeneous Mass	0.000	1.000	1653	100001647	100000038	Not-Trans anti-PSF-A546 8C-S-PSF V2.00	0	29. Not-Trans and anti-PSF-A546_Pos038_S001	00-VTZxRfVjLFt33XZGE6jzSV
91.2992	240.735	2004.13	um	Nucleus	Nucleus Center of Homogeneous Mass	0.000	1.000	1654	100001648	100000039	Not-Trans anti-PSF-A546 8C-S-PSF V2.00	0	29. Not-Trans and anti-PSF-A546_Pos038_S001	00-VTZxRfVjLFt33XZGE6jzSV
148.772	4.79154	2004.05	um	Nucleus	Nucleus Center of Homogeneous Mass	0.000	1.000	1655	100001649	100000040	Not-Trans anti-PSF-A546 8C-S-PSF V2.00	0	29. Not-Trans and anti-PSF-A546_Pos038_S001	00-VTZxRfVjLFt33XZGE6jzSV
50.5308	5.9297	2004.05	um	Nucleus	Nucleus Center of Homogeneous Mass	0.000	1.000	1656	100001650	100000041	Not-Trans anti-PSF-A546 8C-S-PSF V2.00	0	29. Not-Trans and anti-PSF-A546_Pos038_S001	00-VTZxRfVjLFt33XZGE6jzSV
195.132	10.9886	2004.06	um	Nucleus	Nucleus Center of Homogeneous Mass	0.000	1.000	1657	100001651	100000042	Not-Trans anti-PSF-A546 8C-S-PSF V2.00	0	29. Not-Trans and anti-PSF-A546_Pos038_S001	00-VTZxRfVjLFt33XZGE6jzSV
228.712	14.5199	2004.33	um	Nucleus	Nucleus Center of Homogeneous Mass	0.000	1.000	1658	100001652	100000043	Not-Trans anti-PSF-A546 8C-S-PSF V2.00	0	29. Not-Trans and anti-PSF-A546_Pos038_S001	00-VTZxRfVjLFt33XZGE6jzSV
133.376	26.2583	2004.06	um	Nucleus	Nucleus Center of Homogeneous Mass	0.000	1.000	1659	100001653	100000044	Not-Trans anti-PSF-A546 8C-S-PSF V2.00	0	29. Not-Trans and anti-PSF-A546_Pos038_S001	00-VTZxRfVjLFt33XZGE6jzSV
238.01	21.5118	2004.34	um	Nucleus	Nucleus Center of Homogeneous Mass	0.000	1.000	1660	100001654	100000045	Not-Trans anti-PSF-A546 8C-S-PSF V2.00	0	29. Not-Trans and anti-PSF-A546_Pos038_S001	00-VTZxRfVjLFt33XZGE6jzSV
20.8952	31.6046	2003.95	um	Nucleus	Nucleus Center of Homogeneous Mass	0.000	1.000	1661	100001655	100000046	Not-Trans anti-PSF-A546 8C-S-PSF V2.00	0	29. Not-Trans and anti-PSF-A546_Pos038_S001	00-VTZxRfVjLFt33XZGE6jzSV
158.515	32.4797	2003.76	um	Nucleus	Nucleus Center of Homogeneous Mass	0.000	1.000	1662	100001656	100000047	Not-Trans anti-PSF-A546 8C-S-PSF V2.00	0	29. Not-Trans and anti-PSF-A546_Pos038_S001	00-VTZxRfVjLFt33XZGE6jzSV
222.426	32.3678	2004.26	um	Nucleus	Nucleus Center of Homogeneous Mass	0.000	1.000	1663	100001657	100000048	Not-Trans anti-PSF-A546 8C-S-PSF V2.00	0	29. Not-Trans and anti-PSF-A546_Pos038_S001	00-VTZxRfVjLFt33XZGE6jzSV
185.484	34.2156	2003.94	um	Nucleus	Nucleus Center of Homogeneous Mass	0.000	1.000	1664	100001658	100000049	Not-Trans anti-PSF-A546 8C-S-PSF V2.00	0	29. Not-Trans and anti-PSF-A546_Pos038_S001	00-VTZxRfVjLFt33XZGE6jzSV
38.6725	42.5372	2004.03	um	Nucleus	Nucleus Center of Homogeneous Mass	0.000	1.000	1665	100001659	100000050	Not-Trans anti-PSF-A546 8C-S-PSF V2.00	0	29. Not-Trans and anti-PSF-A546_Pos038_S001	00-VTZxRfVjLFt33XZGE6jzSV
216.462	43.9374	2004.15	um	Nucleus	Nucleus Center of Homogeneous Mass	0.000	1.000	1666	100001660	100000051	Not-Trans anti-PSF-A546 8C-S-PSF V2.00	0	29. Not-Trans and anti-PSF-A546_Pos038_S001	00-VTZxRfVjLFt33XZGE6jzSV
237.466	48.2229	2004.28	um	Nucleus	Nucleus Center of Homogeneous Mass	0.000	1.000	1667	100001661	100000052	Not-Trans anti-PSF-A546 8C-S-PSF V2.00	0	29. Not-Trans and anti-PSF-A546_Pos038_S001	00-VTZxRfVjLFt33XZGE6jzSV
7.48929	58.1852	2003.84	um	Nucleus	Nucleus Center of Homogeneous Mass	0.000	1.000	1668	100001662	100000053	Not-Trans anti-PSF-A546 8C-S-PSF V2.00	0	29. Not-Trans and anti-PSF-A546_Pos038_S001	00-VTZxRfVjLFt33XZGE6jzSV
226.747	68.2063	2003.82	um	Nucleus	Nucleus Center of Homogeneous Mass	0.000	1.000	1669	100001663	100000054	Not-Trans anti-PSF-A546 8C-S-PSF V2.00	0	29. Not-Trans and anti-PSF-A546_Pos038_S001	00-VTZxRfVjLFt33XZGE6jzSV
20.2967	71.5455	2004.04	um	Nucleus	Nucleus Center of Homogeneous Mass	0.000	1.000	1670	100001664	100000055	Not-Trans anti-PSF-A546 8C-S-PSF V2.00	0	29. Not-Trans and anti-PSF-A546_Pos038_S001	00-VTZxRfVjLFt33XZGE6jzSV
56.8968	78.796	2003.56	um	Nucleus	Nucleus Center of Homogeneous Mass	0.000	1.000	1671	100001665	100000056	Not-Trans anti-PSF-A546 8C-S-PSF V2.00	0	29. Not-Trans and anti-PSF-A546_Pos038_S001	00-VTZxRfVjLFt33XZGE6jzSV
202.369	79.3854	2003.8	um	Nucleus	Nucleus Center of Homogeneous Mass	0.000	1.000	1672	100001666	100000057	Not-Trans anti-PSF-A546 8C-S-PSF V2.00	0	29. Not-Trans and anti-PSF-A546_Pos038_S001	00-VTZxRfVjLFt33XZGE6jzSV
21.472	96.0027	2003.7	um	Nucleus	Nucleus Center of Homogeneous Mass	0.000	1.000	1673	100001667	100000058	Not-Trans anti-PSF-A546 8C-S-PSF V2.00	0	29. Not-Trans and anti-PSF-A546_Pos038_S001	00-VTZxRfVjLFt33XZGE6jzSV
217.545	146.585	2003.99	um	Nucleus	Nucleus Center of Homogeneous Mass	0.000	1.000	1674	100001668	100000059	Not-Trans anti-PSF-A546 8C-S-PSF V2.00	0	29. Not-Trans and anti-PSF-A546_Pos038_S001	00-VTZxRfVjLFt33XZGE6jzSV
178.131	186.21	2003.91	um	Nucleus	Nucleus Center of Homogeneous Mass	0.000	1.000	1675	100001669	100000060	Not-Trans anti-PSF-A546 8C-S-PSF V2.00	0	29. Not-Trans and anti-PSF-A546_Pos038_S001	00-VTZxRfVjLFt33XZGE6jzSV
156.917	202.853	2003.79	um	Nucleus	Nucleus Center of Homogeneous Mass	0.000	1.000	1676	100001670	100000061	Not-Trans anti-PSF-A546 8C-S-PSF V2.00	0	29. Not-Trans and anti-PSF-A546_Pos038_S001	00-VTZxRfVjLFt33XZGE6jzSV
44.4217	206.342	2003.8	um	Nucleus	Nucleus Center of Homogeneous Mass	0.000	1.000	1677	100001671	100000062	Not-Trans anti-PSF-A546 8C-S-PSF V2.00	0	29. Not-Trans and anti-PSF-A546_Pos038_S001	00-VTZxRfVjLFt33XZGE6jzSV
128.576	220.745	2003.4	um	Nucleus	Nucleus Center of Homogeneous Mass	0.000	1.000	1678	100001672	100000063	Not-Trans anti-PSF-A546 8C-S-PSF V2.00	0	29. Not-Trans and anti-PSF-A546_Pos038_S001	00-VTZxRfVjLFt33XZGE6jzSV
65.6486	230.09	2003.59	um	Nucleus	Nucleus Center of Homogeneous Mass	0.000	1.000	1679	100001673	100000064	Not-Trans anti-PSF-A546 8C-S-PSF V2.00	0	29. Not-Trans and anti-PSF-A546_Pos038_S001	00-VTZxRfVjLFt33XZGE6jzSV
49.5357	237.942	2003.65	um	Nucleus	Nucleus Center of Homogeneous Mass	0.000	1.000	1680	100001674	100000065	Not-Trans anti-PSF-A546 8C-S-PSF V2.00	0	29. Not-Trans and anti-PSF-A546_Pos038_S001	00-VTZxRfVjLFt33XZGE6jzSV
119.882	5.92707	2004.22	um	Nucleus	Nucleus Center of Homogeneous Mass	0.000	1.000	1681	100001675	100000066	Not-Trans anti-PSF-A546 8C-S-PSF V2.00	0	29. Not-Trans and anti-PSF-A546_Pos038_S001	00-VTZxRfVjLFt33XZGE6jzSV
193.877	65.5882	2004.02	um	Nucleus	Nucleus Center of Homogeneous Mass	0.000	1.000	1682	100001676	100000067	Not-Trans anti-PSF-A546 8C-S-PSF V2.00	0	29. Not-Trans and anti-PSF-A546_Pos038_S001	00-VTZxRfVjLFt33XZGE6jzSV
181.111	66.2364	2003.96	um	Nucleus	Nucleus Center of Homogeneous Mass	0.000	1.000	1683	100001677	100000068	Not-Trans anti-PSF-A546 8C-S-PSF V2.00	0	29. Not-Trans and anti-PSF-A546_Pos038_S001	00-VTZxRfVjLFt33XZGE6jzSV
85.945	73.0696	2003.92	um	Nucleus	Nucleus Center of Homogeneous Mass	0.000	1.000	1684	100001678	100000069	Not-Trans anti-PSF-A546 8C-S-PSF V2.00	0	29. Not-Trans and anti-PSF-A546_Pos038_S001	00-VTZxRfVjLFt33XZGE6jzSV
102.62	77.154	2003.95	um	Nucleus	Nucleus Center of Homogeneous Mass	0.000	1.000	1685	100001679	100000070	Not-Trans anti-PSF-A546 8C-S-PSF V2.00	0	29. Not-Trans and anti-PSF-A546_Pos038_S001	00-VTZxRfVjLFt33XZGE6jzSV
93.8402	3.89061	2004.1	um	Nucleus	Nucleus Center of Homogeneous Mass	0.000	1.000	1686	100001680	100000071	Not-Trans anti-PSF-A546 8C-S-PSF V2.00	0	29. Not-Trans and anti-PSF-A546_Pos038_S001	00-VTZxRfVjLFt33XZGE6jzSV
75.9839	8.82524	2004.23	um	Nucleus	Nucleus Center of Homogeneous Mass	0.000	1.000	1687	100001681	100000072	Not-Trans anti-PSF-A546 8C-S-PSF V2.00	0	29. Not-Trans and anti-PSF-A546_Pos038_S001	00-VTZxRfVjLFt33XZGE6jzSV
220.576	238.001	2004.17	um	Nucleus	Nucleus Center of Homogeneous Mass	0.000	1.000	1688	100001682	100000000	Not-Trans anti-PSF-A546 8C-S-PSF V2.00	0	29. Not-Trans and anti-PSF-A546_Pos039_S001	00-c9jsTb3BneJHdAgFcjsTLK
147.849	45.5289	2003.86	um	Nucleus	Nucleus Center of Homogeneous Mass	0.000	1.000	1689	100001683	100000001	Not-Trans anti-PSF-A546 8C-S-PSF V2.00	0	29. Not-Trans and anti-PSF-A546_Pos039_S001	00-c9jsTb3BneJHdAgFcjsTLK
123.821	47.3	2003.79	um	Nucleus	Nucleus Center of Homogeneous Mass	0.000	1.000	1690	100001684	100000002	Not-Trans anti-PSF-A546 8C-S-PSF V2.00	0	29. Not-Trans and anti-PSF-A546_Pos039_S001	00-c9jsTb3BneJHdAgFcjsTLK
132.236	69.3623	2003.71	um	Nucleus	Nucleus Center of Homogeneous Mass	0.000	1.000	1691	100001685	100000003	Not-Trans anti-PSF-A546 8C-S-PSF V2.00	0	29. Not-Trans and anti-PSF-A546_Pos039_S001	00-c9jsTb3BneJHdAgFcjsTLK
110.871	76.1395	2003.8	um	Nucleus	Nucleus Center of Homogeneous Mass	0.000	1.000	1692	100001686	100000004	Not-Trans anti-PSF-A546 8C-S-PSF V2.00	0	29. Not-Trans and anti-PSF-A546_Pos039_S001	00-c9jsTb3BneJHdAgFcjsTLK
192.847	71.8094	2004	um	Nucleus	Nucleus Center of Homogeneous Mass	0.000	1.000	1693	100001687	100000005	Not-Trans anti-PSF-A546 8C-S-PSF V2.00	0	29. Not-Trans and anti-PSF-A546_Pos039_S001	00-c9jsTb3BneJHdAgFcjsTLK
143.901	85.1968	2003.65	um	Nucleus	Nucleus Center of Homogeneous Mass	0.000	1.000	1694	100001688	100000006	Not-Trans anti-PSF-A546 8C-S-PSF V2.00	0	29. Not-Trans and anti-PSF-A546_Pos039_S001	00-c9jsTb3BneJHdAgFcjsTLK
123.901	90.8546	2003.54	um	Nucleus	Nucleus Center of Homogeneous Mass	0.000	1.000	1695	100001689	100000007	Not-Trans anti-PSF-A546 8C-S-PSF V2.00	0	29. Not-Trans and anti-PSF-A546_Pos039_S001	00-c9jsTb3BneJHdAgFcjsTLK
127.081	108.829	2003.41	um	Nucleus	Nucleus Center of Homogeneous Mass	0.000	1.000	1696	100001690	100000008	Not-Trans anti-PSF-A546 8C-S-PSF V2.00	0	29. Not-Trans and anti-PSF-A546_Pos039_S001	00-c9jsTb3BneJHdAgFcjsTLK
197.463	112.527	2003.6	um	Nucleus	Nucleus Center of Homogeneous Mass	0.000	1.000	1697	100001691	100000009	Not-Trans anti-PSF-A546 8C-S-PSF V2.00	0	29. Not-Trans and anti-PSF-A546_Pos039_S001	00-c9jsTb3BneJHdAgFcjsTLK
183.248	132.472	2003.68	um	Nucleus	Nucleus Center of Homogeneous Mass	0.000	1.000	1698	100001692	100000010	Not-Trans anti-PSF-A546 8C-S-PSF V2.00	0	29. Not-Trans and anti-PSF-A546_Pos039_S001	00-c9jsTb3BneJHdAgFcjsTLK
157.859	134.812	2003.62	um	Nucleus	Nucleus Center of Homogeneous Mass	0.000	1.000	1699	100001693	100000011	Not-Trans anti-PSF-A546 8C-S-PSF V2.00	0	29. Not-Trans and anti-PSF-A546_Pos039_S001	00-c9jsTb3BneJHdAgFcjsTLK
147.392	152.161	2003.82	um	Nucleus	Nucleus Center of Homogeneous Mass	0.000	1.000	1700	100001694	100000012	Not-Trans anti-PSF-A546 8C-S-PSF V2.00	0	29. Not-Trans and anti-PSF-A546_Pos039_S001	00-c9jsTb3BneJHdAgFcjsTLK
243.044	158.714	2003.98	um	Nucleus	Nucleus Center of Homogeneous Mass	0.000	1.000	1701	100001695	100000013	Not-Trans anti-PSF-A546 8C-S-PSF V2.00	0	29. Not-Trans and anti-PSF-A546_Pos039_S001	00-c9jsTb3BneJHdAgFcjsTLK
233.695	224.396	2003.94	um	Nucleus	Nucleus Center of Homogeneous Mass	0.000	1.000	1702	100001696	100000014	Not-Trans anti-PSF-A546 8C-S-PSF V2.00	0	29. Not-Trans and anti-PSF-A546_Pos039_S001	00-c9jsTb3BneJHdAgFcjsTLK
80.2867	242.117	2003.84	um	Nucleus	Nucleus Center of Homogeneous Mass	0.000	1.000	1703	100001697	100000015	Not-Trans anti-PSF-A546 8C-S-PSF V2.00	0	29. Not-Trans and anti-PSF-A546_Pos039_S001	00-c9jsTb3BneJHdAgFcjsTLK
19.4479	7.3125	2003.88	um	Nucleus	Nucleus Center of Homogeneous Mass	0.000	1.000	1704	100001698	100000016	Not-Trans anti-PSF-A546 8C-S-PSF V2.00	0	29. Not-Trans and anti-PSF-A546_Pos039_S001	00-c9jsTb3BneJHdAgFcjsTLK
105.158	11.3349	2003.65	um	Nucleus	Nucleus Center of Homogeneous Mass	0.000	1.000	1705	100001699	100000017	Not-Trans anti-PSF-A546 8C-S-PSF V2.00	0	29. Not-Trans and anti-PSF-A546_Pos039_S001	00-c9jsTb3BneJHdAgFcjsTLK
124.744	12.1746	2003.72	um	Nucleus	Nucleus Center of Homogeneous Mass	0.000	1.000	1706	100001700	100000018	Not-Trans anti-PSF-A546 8C-S-PSF V2.00	0	29. Not-Trans and anti-PSF-A546_Pos039_S001	00-c9jsTb3BneJHdAgFcjsTLK
174.236	21.8338	2003.98	um	Nucleus	Nucleus Center of Homogeneous Mass	0.000	1.000	1707	100001701	100000019	Not-Trans anti-PSF-A546 8C-S-PSF V2.00	0	29. Not-Trans and anti-PSF-A546_Pos039_S001	00-c9jsTb3BneJHdAgFcjsTLK
53.0244	17.0095	2003.66	um	Nucleus	Nucleus Center of Homogeneous Mass	0.000	1.000	1708	100001702	100000020	Not-Trans anti-PSF-A546 8C-S-PSF V2.00	0	29. Not-Trans and anti-PSF-A546_Pos039_S001	00-c9jsTb3BneJHdAgFcjsTLK
200.339	23.0636	2003.77	um	Nucleus	Nucleus Center of Homogeneous Mass	0.000	1.000	1709	100001703	100000021	Not-Trans anti-PSF-A546 8C-S-PSF V2.00	0	29. Not-Trans and anti-PSF-A546_Pos039_S001	00-c9jsTb3BneJHdAgFcjsTLK
241.993	30.3927	2004.12	um	Nucleus	Nucleus Center of Homogeneous Mass	0.000	1.000	1710	100001704	100000022	Not-Trans anti-PSF-A546 8C-S-PSF V2.00	0	29. Not-Trans and anti-PSF-A546_Pos039_S001	00-c9jsTb3BneJHdAgFcjsTLK
169.576	34.0196	2003.97	um	Nucleus	Nucleus Center of Homogeneous Mass	0.000	1.000	1711	100001705	100000023	Not-Trans anti-PSF-A546 8C-S-PSF V2.00	0	29. Not-Trans and anti-PSF-A546_Pos039_S001	00-c9jsTb3BneJHdAgFcjsTLK
76.9652	39.5418	2003.67	um	Nucleus	Nucleus Center of Homogeneous Mass	0.000	1.000	1712	100001706	100000024	Not-Trans anti-PSF-A546 8C-S-PSF V2.00	0	29. Not-Trans and anti-PSF-A546_Pos039_S001	00-c9jsTb3BneJHdAgFcjsTLK
187.041	38.0382	2004.11	um	Nucleus	Nucleus Center of Homogeneous Mass	0.000	1.000	1713	100001707	100000025	Not-Trans anti-PSF-A546 8C-S-PSF V2.00	0	29. Not-Trans and anti-PSF-A546_Pos039_S001	00-c9jsTb3BneJHdAgFcjsTLK
42.346	42.8164	2003.66	um	Nucleus	Nucleus Center of Homogeneous Mass	0.000	1.000	1714	100001708	100000026	Not-Trans anti-PSF-A546 8C-S-PSF V2.00	0	29. Not-Trans and anti-PSF-A546_Pos039_S001	00-c9jsTb3BneJHdAgFcjsTLK
9.3029	45.7091	2003.87	um	Nucleus	Nucleus Center of Homogeneous Mass	0.000	1.000	1715	100001709	100000027	Not-Trans anti-PSF-A546 8C-S-PSF V2.00	0	29. Not-Trans and anti-PSF-A546_Pos039_S001	00-c9jsTb3BneJHdAgFcjsTLK
207.811	38.4937	2003.77	um	Nucleus	Nucleus Center of Homogeneous Mass	0.000	1.000	1716	100001710	100000028	Not-Trans anti-PSF-A546 8C-S-PSF V2.00	0	29. Not-Trans and anti-PSF-A546_Pos039_S001	00-c9jsTb3BneJHdAgFcjsTLK
177.413	46.5014	2004.16	um	Nucleus	Nucleus Center of Homogeneous Mass	0.000	1.000	1717	100001711	100000029	Not-Trans anti-PSF-A546 8C-S-PSF V2.00	0	29. Not-Trans and anti-PSF-A546_Pos039_S001	00-c9jsTb3BneJHdAgFcjsTLK
90.4619	54.0735	2003.51	um	Nucleus	Nucleus Center of Homogeneous Mass	0.000	1.000	1718	100001712	100000030	Not-Trans anti-PSF-A546 8C-S-PSF V2.00	0	29. Not-Trans and anti-PSF-A546_Pos039_S001	00-c9jsTb3BneJHdAgFcjsTLK
193.414	51.2392	2004.06	um	Nucleus	Nucleus Center of Homogeneous Mass	0.000	1.000	1719	100001713	100000031	Not-Trans anti-PSF-A546 8C-S-PSF V2.00	0	29. Not-Trans and anti-PSF-A546_Pos039_S001	00-c9jsTb3BneJHdAgFcjsTLK
167.61	64.6716	2003.85	um	Nucleus	Nucleus Center of Homogeneous Mass	0.000	1.000	1720	100001714	100000032	Not-Trans anti-PSF-A546 8C-S-PSF V2.00	0	29. Not-Trans and anti-PSF-A546_Pos039_S001	00-c9jsTb3BneJHdAgFcjsTLK
17.4306	64.6911	2003.64	um	Nucleus	Nucleus Center of Homogeneous Mass	0.000	1.000	1721	100001715	100000033	Not-Trans anti-PSF-A546 8C-S-PSF V2.00	0	29. Not-Trans and anti-PSF-A546_Pos039_S001	00-c9jsTb3BneJHdAgFcjsTLK
147.928	68.9828	2003.69	um	Nucleus	Nucleus Center of Homogeneous Mass	0.000	1.000	1722	100001716	100000034	Not-Trans anti-PSF-A546 8C-S-PSF V2.00	0	29. Not-Trans and anti-PSF-A546_Pos039_S001	00-c9jsTb3BneJHdAgFcjsTLK
178.497	69.4357	2003.95	um	Nucleus	Nucleus Center of Homogeneous Mass	0.000	1.000	1723	100001717	100000035	Not-Trans anti-PSF-A546 8C-S-PSF V2.00	0	29. Not-Trans and anti-PSF-A546_Pos039_S001	00-c9jsTb3BneJHdAgFcjsTLK
31.1374	70.5651	2003.78	um	Nucleus	Nucleus Center of Homogeneous Mass	0.000	1.000	1724	100001718	100000036	Not-Trans anti-PSF-A546 8C-S-PSF V2.00	0	29. Not-Trans and anti-PSF-A546_Pos039_S001	00-c9jsTb3BneJHdAgFcjsTLK
66.1815	69.7302	2003.66	um	Nucleus	Nucleus Center of Homogeneous Mass	0.000	1.000	1725	100001719	100000037	Not-Trans anti-PSF-A546 8C-S-PSF V2.00	0	29. Not-Trans and anti-PSF-A546_Pos039_S001	00-c9jsTb3BneJHdAgFcjsTLK
86.9607	79.2462	2003.46	um	Nucleus	Nucleus Center of Homogeneous Mass	0.000	1.000	1726	100001720	100000038	Not-Trans anti-PSF-A546 8C-S-PSF V2.00	0	29. Not-Trans and anti-PSF-A546_Pos039_S001	00-c9jsTb3BneJHdAgFcjsTLK
201.792	85.2799	2003.65	um	Nucleus	Nucleus Center of Homogeneous Mass	0.000	1.000	1727	100001721	100000039	Not-Trans anti-PSF-A546 8C-S-PSF V2.00	0	29. Not-Trans and anti-PSF-A546_Pos039_S001	00-c9jsTb3BneJHdAgFcjsTLK
59.3832	85.3948	2003.56	um	Nucleus	Nucleus Center of Homogeneous Mass	0.000	1.000	1728	100001722	100000040	Not-Trans anti-PSF-A546 8C-S-PSF V2.00	0	29. Not-Trans and anti-PSF-A546_Pos039_S001	00-c9jsTb3BneJHdAgFcjsTLK
174.806	88.1019	2003.43	um	Nucleus	Nucleus Center of Homogeneous Mass	0.000	1.000	1729	100001723	100000041	Not-Trans anti-PSF-A546 8C-S-PSF V2.00	0	29. Not-Trans and anti-PSF-A546_Pos039_S001	00-c9jsTb3BneJHdAgFcjsTLK
20.3019	98.9143	2003.66	um	Nucleus	Nucleus Center of Homogeneous Mass	0.000	1.000	1730	100001724	100000042	Not-Trans anti-PSF-A546 8C-S-PSF V2.00	0	29. Not-Trans and anti-PSF-A546_Pos039_S001	00-c9jsTb3BneJHdAgFcjsTLK
236.917	109.256	2003.51	um	Nucleus	Nucleus Center of Homogeneous Mass	0.000	1.000	1731	100001725	100000043	Not-Trans anti-PSF-A546 8C-S-PSF V2.00	0	29. Not-Trans and anti-PSF-A546_Pos039_S001	00-c9jsTb3BneJHdAgFcjsTLK
209.171	121.42	2003.66	um	Nucleus	Nucleus Center of Homogeneous Mass	0.000	1.000	1732	100001726	100000044	Not-Trans anti-PSF-A546 8C-S-PSF V2.00	0	29. Not-Trans and anti-PSF-A546_Pos039_S001	00-c9jsTb3BneJHdAgFcjsTLK
228.539	133.129	2003.74	um	Nucleus	Nucleus Center of Homogeneous Mass	0.000	1.000	1733	100001727	100000045	Not-Trans anti-PSF-A546 8C-S-PSF V2.00	0	29. Not-Trans and anti-PSF-A546_Pos039_S001	00-c9jsTb3BneJHdAgFcjsTLK
217.259	177.143	2003.45	um	Nucleus	Nucleus Center of Homogeneous Mass	0.000	1.000	1734	100001728	100000046	Not-Trans anti-PSF-A546 8C-S-PSF V2.00	0	29. Not-Trans and anti-PSF-A546_Pos039_S001	00-c9jsTb3BneJHdAgFcjsTLK
184.019	186.361	2003.76	um	Nucleus	Nucleus Center of Homogeneous Mass	0.000	1.000	1735	100001729	100000047	Not-Trans anti-PSF-A546 8C-S-PSF V2.00	0	29. Not-Trans and anti-PSF-A546_Pos039_S001	00-c9jsTb3BneJHdAgFcjsTLK
188.05	206.88	2003.57	um	Nucleus	Nucleus Center of Homogeneous Mass	0.000	1.000	1736	100001730	100000048	Not-Trans anti-PSF-A546 8C-S-PSF V2.00	0	29. Not-Trans and anti-PSF-A546_Pos039_S001	00-c9jsTb3BneJHdAgFcjsTLK
239.453	205.82	2003.6	um	Nucleus	Nucleus Center of Homogeneous Mass	0.000	1.000	1737	100001731	100000049	Not-Trans anti-PSF-A546 8C-S-PSF V2.00	0	29. Not-Trans and anti-PSF-A546_Pos039_S001	00-c9jsTb3BneJHdAgFcjsTLK
221.171	214.242	2003.68	um	Nucleus	Nucleus Center of Homogeneous Mass	0.000	1.000	1738	100001732	100000050	Not-Trans anti-PSF-A546 8C-S-PSF V2.00	0	29. Not-Trans and anti-PSF-A546_Pos039_S001	00-c9jsTb3BneJHdAgFcjsTLK
37.3755	228.933	2003.5	um	Nucleus	Nucleus Center of Homogeneous Mass	0.000	1.000	1739	100001733	100000051	Not-Trans anti-PSF-A546 8C-S-PSF V2.00	0	29. Not-Trans and anti-PSF-A546_Pos039_S001	00-c9jsTb3BneJHdAgFcjsTLK
197.738	242.792	2003.55	um	Nucleus	Nucleus Center of Homogeneous Mass	0.000	1.000	1740	100001734	100000052	Not-Trans anti-PSF-A546 8C-S-PSF V2.00	0	29. Not-Trans and anti-PSF-A546_Pos039_S001	00-c9jsTb3BneJHdAgFcjsTLK
235.605	67.6743	2003.57	um	Nucleus	Nucleus Center of Homogeneous Mass	0.000	1.000	1741	100001735	100000053	Not-Trans anti-PSF-A546 8C-S-PSF V2.00	0	29. Not-Trans and anti-PSF-A546_Pos039_S001	00-c9jsTb3BneJHdAgFcjsTLK
177.958	163.435	2003.89	um	Nucleus	Nucleus Center of Homogeneous Mass	0.000	1.000	1742	100001736	100000054	Not-Trans anti-PSF-A546 8C-S-PSF V2.00	0	29. Not-Trans and anti-PSF-A546_Pos039_S001	00-c9jsTb3BneJHdAgFcjsTLK
146.059	165.306	2003.66	um	Nucleus	Nucleus Center of Homogeneous Mass	0.000	1.000	1743	100001737	100000055	Not-Trans anti-PSF-A546 8C-S-PSF V2.00	0	29. Not-Trans and anti-PSF-A546_Pos039_S001	00-c9jsTb3BneJHdAgFcjsTLK
171.27	174.14	2003.88	um	Nucleus	Nucleus Center of Homogeneous Mass	0.000	1.000	1744	100001738	100000056	Not-Trans anti-PSF-A546 8C-S-PSF V2.00	0	29. Not-Trans and anti-PSF-A546_Pos039_S001	00-c9jsTb3BneJHdAgFcjsTLK
153.572	192.425	2003.72	um	Nucleus	Nucleus Center of Homogeneous Mass	0.000	1.000	1745	100001739	100000057	Not-Trans anti-PSF-A546 8C-S-PSF V2.00	0	29. Not-Trans and anti-PSF-A546_Pos039_S001	00-c9jsTb3BneJHdAgFcjsTLK
191.925	171.155	2003.94	um	Nucleus	Nucleus Center of Homogeneous Mass	0.000	1.000	1746	100001740	100000058	Not-Trans anti-PSF-A546 8C-S-PSF V2.00	0	29. Not-Trans and anti-PSF-A546_Pos039_S001	00-c9jsTb3BneJHdAgFcjsTLK
165.983	188.144	2003.98	um	Nucleus	Nucleus Center of Homogeneous Mass	0.000	1.000	1747	100001741	100000059	Not-Trans anti-PSF-A546 8C-S-PSF V2.00	0	29. Not-Trans and anti-PSF-A546_Pos039_S001	00-c9jsTb3BneJHdAgFcjsTLK
198.127	150.985	2003.93	um	Nucleus	Nucleus Center of Homogeneous Mass	0.000	1.000	1748	100001742	100000060	Not-Trans anti-PSF-A546 8C-S-PSF V2.00	0	29. Not-Trans and anti-PSF-A546_Pos039_S001	00-c9jsTb3BneJHdAgFcjsTLK
160.507	164.655	2004.21	um	Nucleus	Nucleus Center of Homogeneous Mass	0.000	1.000	1749	100001743	100000061	Not-Trans anti-PSF-A546 8C-S-PSF V2.00	0	29. Not-Trans and anti-PSF-A546_Pos039_S001	00-c9jsTb3BneJHdAgFcjsTLK
103.8	142.511	2002.94	um	Nucleus	Nucleus Center of Homogeneous Mass	0.000	1.000	1750	100001744	100000000	Not-Trans anti-PSF-A546 8C-S-PSF V2.00	0	29. Not-Trans and anti-PSF-A546_Pos040_S001	00-aiu8dueEJxSiYtTMZ7dNp3
122.001	152.485	2002.88	um	Nucleus	Nucleus Center of Homogeneous Mass	0.000	1.000	1751	100001745	100000001	Not-Trans anti-PSF-A546 8C-S-PSF V2.00	0	29. Not-Trans and anti-PSF-A546_Pos040_S001	00-aiu8dueEJxSiYtTMZ7dNp3
111.127	202.198	2003.04	um	Nucleus	Nucleus Center of Homogeneous Mass	0.000	1.000	1752	100001746	100000002	Not-Trans anti-PSF-A546 8C-S-PSF V2.00	0	29. Not-Trans and anti-PSF-A546_Pos040_S001	00-aiu8dueEJxSiYtTMZ7dNp3
224.234	158.335	2003.15	um	Nucleus	Nucleus Center of Homogeneous Mass	0.000	1.000	1753	100001747	100000003	Not-Trans anti-PSF-A546 8C-S-PSF V2.00	0	29. Not-Trans and anti-PSF-A546_Pos040_S001	00-aiu8dueEJxSiYtTMZ7dNp3
157.702	161.289	2002.92	um	Nucleus	Nucleus Center of Homogeneous Mass	0.000	1.000	1754	100001748	100000004	Not-Trans anti-PSF-A546 8C-S-PSF V2.00	0	29. Not-Trans and anti-PSF-A546_Pos040_S001	00-aiu8dueEJxSiYtTMZ7dNp3
186.223	163.765	2003.11	um	Nucleus	Nucleus Center of Homogeneous Mass	0.000	1.000	1755	100001749	100000005	Not-Trans anti-PSF-A546 8C-S-PSF V2.00	0	29. Not-Trans and anti-PSF-A546_Pos040_S001	00-aiu8dueEJxSiYtTMZ7dNp3
118.716	176.734	2002.93	um	Nucleus	Nucleus Center of Homogeneous Mass	0.000	1.000	1756	100001750	100000006	Not-Trans anti-PSF-A546 8C-S-PSF V2.00	0	29. Not-Trans and anti-PSF-A546_Pos040_S001	00-aiu8dueEJxSiYtTMZ7dNp3
19.2725	179.866	2003	um	Nucleus	Nucleus Center of Homogeneous Mass	0.000	1.000	1757	100001751	100000007	Not-Trans anti-PSF-A546 8C-S-PSF V2.00	0	29. Not-Trans and anti-PSF-A546_Pos040_S001	00-aiu8dueEJxSiYtTMZ7dNp3
160.232	190.502	2003.06	um	Nucleus	Nucleus Center of Homogeneous Mass	0.000	1.000	1758	100001752	100000008	Not-Trans anti-PSF-A546 8C-S-PSF V2.00	0	29. Not-Trans and anti-PSF-A546_Pos040_S001	00-aiu8dueEJxSiYtTMZ7dNp3
190.778	196.113	2003.38	um	Nucleus	Nucleus Center of Homogeneous Mass	0.000	1.000	1759	100001753	100000009	Not-Trans anti-PSF-A546 8C-S-PSF V2.00	0	29. Not-Trans and anti-PSF-A546_Pos040_S001	00-aiu8dueEJxSiYtTMZ7dNp3
70.5143	200.328	2003.09	um	Nucleus	Nucleus Center of Homogeneous Mass	0.000	1.000	1760	100001754	100000010	Not-Trans anti-PSF-A546 8C-S-PSF V2.00	0	29. Not-Trans and anti-PSF-A546_Pos040_S001	00-aiu8dueEJxSiYtTMZ7dNp3
134.666	215.82	2003	um	Nucleus	Nucleus Center of Homogeneous Mass	0.000	1.000	1761	100001755	100000011	Not-Trans anti-PSF-A546 8C-S-PSF V2.00	0	29. Not-Trans and anti-PSF-A546_Pos040_S001	00-aiu8dueEJxSiYtTMZ7dNp3
91.4612	216.513	2002.94	um	Nucleus	Nucleus Center of Homogeneous Mass	0.000	1.000	1762	100001756	100000012	Not-Trans anti-PSF-A546 8C-S-PSF V2.00	0	29. Not-Trans and anti-PSF-A546_Pos040_S001	00-aiu8dueEJxSiYtTMZ7dNp3
202.373	217.604	2003.21	um	Nucleus	Nucleus Center of Homogeneous Mass	0.000	1.000	1763	100001757	100000013	Not-Trans anti-PSF-A546 8C-S-PSF V2.00	0	29. Not-Trans and anti-PSF-A546_Pos040_S001	00-aiu8dueEJxSiYtTMZ7dNp3
110.872	236.395	2002.91	um	Nucleus	Nucleus Center of Homogeneous Mass	0.000	1.000	1764	100001758	100000014	Not-Trans anti-PSF-A546 8C-S-PSF V2.00	0	29. Not-Trans and anti-PSF-A546_Pos040_S001	00-aiu8dueEJxSiYtTMZ7dNp3
154.987	239.785	2003.42	um	Nucleus	Nucleus Center of Homogeneous Mass	0.000	1.000	1765	100001759	100000015	Not-Trans anti-PSF-A546 8C-S-PSF V2.00	0	29. Not-Trans and anti-PSF-A546_Pos040_S001	00-aiu8dueEJxSiYtTMZ7dNp3
216.821	237.754	2003.56	um	Nucleus	Nucleus Center of Homogeneous Mass	0.000	1.000	1766	100001760	100000016	Not-Trans anti-PSF-A546 8C-S-PSF V2.00	0	29. Not-Trans and anti-PSF-A546_Pos040_S001	00-aiu8dueEJxSiYtTMZ7dNp3
73.1199	240.096	2002.96	um	Nucleus	Nucleus Center of Homogeneous Mass	0.000	1.000	1767	100001761	100000017	Not-Trans anti-PSF-A546 8C-S-PSF V2.00	0	29. Not-Trans and anti-PSF-A546_Pos040_S001	00-aiu8dueEJxSiYtTMZ7dNp3
230.46	212.434	2003.14	um	Nucleus	Nucleus Center of Homogeneous Mass	0.000	1.000	1768	100001762	100000018	Not-Trans anti-PSF-A546 8C-S-PSF V2.00	0	29. Not-Trans and anti-PSF-A546_Pos040_S001	00-aiu8dueEJxSiYtTMZ7dNp3
37.8187	210.709	2003.05	um	Nucleus	Nucleus Center of Homogeneous Mass	0.000	1.000	1769	100001763	100000019	Not-Trans anti-PSF-A546 8C-S-PSF V2.00	0	29. Not-Trans and anti-PSF-A546_Pos040_S001	00-aiu8dueEJxSiYtTMZ7dNp3
181.983	243.271	2003.36	um	Nucleus	Nucleus Center of Homogeneous Mass	0.000	1.000	1770	100001764	100000020	Not-Trans anti-PSF-A546 8C-S-PSF V2.00	0	29. Not-Trans and anti-PSF-A546_Pos040_S001	00-aiu8dueEJxSiYtTMZ7dNp3
241.581	12.9285	2003.51	um	Nucleus	Nucleus Center of Homogeneous Mass	0.000	1.000	1771	100001765	100000021	Not-Trans anti-PSF-A546 8C-S-PSF V2.00	0	29. Not-Trans and anti-PSF-A546_Pos040_S001	00-aiu8dueEJxSiYtTMZ7dNp3
184.084	45.3311	2002.83	um	Nucleus	Nucleus Center of Homogeneous Mass	0.000	1.000	1773	100001766	100000000	Not-Trans anti-PSF-A546 8C-S-PSF V2.00	0	29. Not-Trans and anti-PSF-A546_Pos041_S001	00-9waAgCfMnwfrUrbeXQvgCR
157.718	80.5941	2002.78	um	Nucleus	Nucleus Center of Homogeneous Mass	0.000	1.000	1774	100001767	100000001	Not-Trans anti-PSF-A546 8C-S-PSF V2.00	0	29. Not-Trans and anti-PSF-A546_Pos041_S001	00-9waAgCfMnwfrUrbeXQvgCR
194.344	90.1005	2003.06	um	Nucleus	Nucleus Center of Homogeneous Mass	0.000	1.000	1775	100001768	100000002	Not-Trans anti-PSF-A546 8C-S-PSF V2.00	0	29. Not-Trans and anti-PSF-A546_Pos041_S001	00-9waAgCfMnwfrUrbeXQvgCR
147.4	108.82	2002.59	um	Nucleus	Nucleus Center of Homogeneous Mass	0.000	1.000	1776	100001769	100000003	Not-Trans anti-PSF-A546 8C-S-PSF V2.00	0	29. Not-Trans and anti-PSF-A546_Pos041_S001	00-9waAgCfMnwfrUrbeXQvgCR
170.27	114.864	2002.98	um	Nucleus	Nucleus Center of Homogeneous Mass	0.000	1.000	1777	100001770	100000004	Not-Trans anti-PSF-A546 8C-S-PSF V2.00	0	29. Not-Trans and anti-PSF-A546_Pos041_S001	00-9waAgCfMnwfrUrbeXQvgCR
182.128	119.032	2003.44	um	Nucleus	Nucleus Center of Homogeneous Mass	0.000	1.000	1778	100001771	100000005	Not-Trans anti-PSF-A546 8C-S-PSF V2.00	0	29. Not-Trans and anti-PSF-A546_Pos041_S001	00-9waAgCfMnwfrUrbeXQvgCR
154.128	131.261	2002.84	um	Nucleus	Nucleus Center of Homogeneous Mass	0.000	1.000	1779	100001772	100000006	Not-Trans anti-PSF-A546 8C-S-PSF V2.00	0	29. Not-Trans and anti-PSF-A546_Pos041_S001	00-9waAgCfMnwfrUrbeXQvgCR
162.886	191.018	2002.75	um	Nucleus	Nucleus Center of Homogeneous Mass	0.000	1.000	1780	100001773	100000007	Not-Trans anti-PSF-A546 8C-S-PSF V2.00	0	29. Not-Trans and anti-PSF-A546_Pos041_S001	00-9waAgCfMnwfrUrbeXQvgCR
37.9913	234.987	2002.96	um	Nucleus	Nucleus Center of Homogeneous Mass	0.000	1.000	1781	100001774	100000008	Not-Trans anti-PSF-A546 8C-S-PSF V2.00	0	29. Not-Trans and anti-PSF-A546_Pos041_S001	00-9waAgCfMnwfrUrbeXQvgCR
54.4385	4.67217	2002.93	um	Nucleus	Nucleus Center of Homogeneous Mass	0.000	1.000	1782	100001775	100000009	Not-Trans anti-PSF-A546 8C-S-PSF V2.00	0	29. Not-Trans and anti-PSF-A546_Pos041_S001	00-9waAgCfMnwfrUrbeXQvgCR
92.5948	6.93218	2003.02	um	Nucleus	Nucleus Center of Homogeneous Mass	0.000	1.000	1783	100001776	100000010	Not-Trans anti-PSF-A546 8C-S-PSF V2.00	0	29. Not-Trans and anti-PSF-A546_Pos041_S001	00-9waAgCfMnwfrUrbeXQvgCR
185.241	22.7656	2003.02	um	Nucleus	Nucleus Center of Homogeneous Mass	0.000	1.000	1784	100001777	100000011	Not-Trans anti-PSF-A546 8C-S-PSF V2.00	0	29. Not-Trans and anti-PSF-A546_Pos041_S001	00-9waAgCfMnwfrUrbeXQvgCR
234.621	25.6181	2003.04	um	Nucleus	Nucleus Center of Homogeneous Mass	0.000	1.000	1785	100001778	100000012	Not-Trans anti-PSF-A546 8C-S-PSF V2.00	0	29. Not-Trans and anti-PSF-A546_Pos041_S001	00-9waAgCfMnwfrUrbeXQvgCR
153.396	33.218	2002.76	um	Nucleus	Nucleus Center of Homogeneous Mass	0.000	1.000	1786	100001779	100000013	Not-Trans anti-PSF-A546 8C-S-PSF V2.00	0	29. Not-Trans and anti-PSF-A546_Pos041_S001	00-9waAgCfMnwfrUrbeXQvgCR
173.437	62.2502	2002.71	um	Nucleus	Nucleus Center of Homogeneous Mass	0.000	1.000	1787	100001780	100000014	Not-Trans anti-PSF-A546 8C-S-PSF V2.00	0	29. Not-Trans and anti-PSF-A546_Pos041_S001	00-9waAgCfMnwfrUrbeXQvgCR
196.1	69.008	2002.97	um	Nucleus	Nucleus Center of Homogeneous Mass	0.000	1.000	1788	100001781	100000015	Not-Trans anti-PSF-A546 8C-S-PSF V2.00	0	29. Not-Trans and anti-PSF-A546_Pos041_S001	00-9waAgCfMnwfrUrbeXQvgCR
241.123	78.5843	2003.41	um	Nucleus	Nucleus Center of Homogeneous Mass	0.000	1.000	1789	100001782	100000016	Not-Trans anti-PSF-A546 8C-S-PSF V2.00	0	29. Not-Trans and anti-PSF-A546_Pos041_S001	00-9waAgCfMnwfrUrbeXQvgCR
224.711	83.7498	2002.99	um	Nucleus	Nucleus Center of Homogeneous Mass	0.000	1.000	1790	100001783	100000017	Not-Trans anti-PSF-A546 8C-S-PSF V2.00	0	29. Not-Trans and anti-PSF-A546_Pos041_S001	00-9waAgCfMnwfrUrbeXQvgCR
170.102	92.7949	2002.93	um	Nucleus	Nucleus Center of Homogeneous Mass	0.000	1.000	1791	100001784	100000018	Not-Trans anti-PSF-A546 8C-S-PSF V2.00	0	29. Not-Trans and anti-PSF-A546_Pos041_S001	00-9waAgCfMnwfrUrbeXQvgCR
215.473	98.5176	2003.37	um	Nucleus	Nucleus Center of Homogeneous Mass	0.000	1.000	1792	100001785	100000019	Not-Trans anti-PSF-A546 8C-S-PSF V2.00	0	29. Not-Trans and anti-PSF-A546_Pos041_S001	00-9waAgCfMnwfrUrbeXQvgCR
194.741	150.896	2002.64	um	Nucleus	Nucleus Center of Homogeneous Mass	0.000	1.000	1793	100001786	100000020	Not-Trans anti-PSF-A546 8C-S-PSF V2.00	0	29. Not-Trans and anti-PSF-A546_Pos041_S001	00-9waAgCfMnwfrUrbeXQvgCR
226.638	163.907	2002.91	um	Nucleus	Nucleus Center of Homogeneous Mass	0.000	1.000	1794	100001787	100000021	Not-Trans anti-PSF-A546 8C-S-PSF V2.00	0	29. Not-Trans and anti-PSF-A546_Pos041_S001	00-9waAgCfMnwfrUrbeXQvgCR
205.594	192.773	2002.82	um	Nucleus	Nucleus Center of Homogeneous Mass	0.000	1.000	1795	100001788	100000022	Not-Trans anti-PSF-A546 8C-S-PSF V2.00	0	29. Not-Trans and anti-PSF-A546_Pos041_S001	00-9waAgCfMnwfrUrbeXQvgCR
225.646	219.026	2002.87	um	Nucleus	Nucleus Center of Homogeneous Mass	0.000	1.000	1796	100001789	100000023	Not-Trans anti-PSF-A546 8C-S-PSF V2.00	0	29. Not-Trans and anti-PSF-A546_Pos041_S001	00-9waAgCfMnwfrUrbeXQvgCR
195.46	235.627	2002.89	um	Nucleus	Nucleus Center of Homogeneous Mass	0.000	1.000	1797	100001790	100000024	Not-Trans anti-PSF-A546 8C-S-PSF V2.00	0	29. Not-Trans and anti-PSF-A546_Pos041_S001	00-9waAgCfMnwfrUrbeXQvgCR
130.7	4.6863	2002.74	um	Nucleus	Nucleus Center of Homogeneous Mass	0.000	1.000	1798	100001791	100000025	Not-Trans anti-PSF-A546 8C-S-PSF V2.00	0	29. Not-Trans and anti-PSF-A546_Pos041_S001	00-9waAgCfMnwfrUrbeXQvgCR
68.3221	12.044	2002.74	um	Nucleus	Nucleus Center of Homogeneous Mass	0.000	1.000	1799	100001792	100000026	Not-Trans anti-PSF-A546 8C-S-PSF V2.00	0	29. Not-Trans and anti-PSF-A546_Pos041_S001	00-9waAgCfMnwfrUrbeXQvgCR
228.522	57.5487	2003.24	um	Nucleus	Nucleus Center of Homogeneous Mass	0.000	1.000	1800	100001793	100000027	Not-Trans anti-PSF-A546 8C-S-PSF V2.00	0	29. Not-Trans and anti-PSF-A546_Pos041_S001	00-9waAgCfMnwfrUrbeXQvgCR
232.98	68.3542	2003.81	um	Nucleus	Nucleus Center of Homogeneous Mass	0.000	1.000	1801	100001794	100000028	Not-Trans anti-PSF-A546 8C-S-PSF V2.00	0	29. Not-Trans and anti-PSF-A546_Pos041_S001	00-9waAgCfMnwfrUrbeXQvgCR
45.0873	48.3133	2002.38	um	Nucleus	Nucleus Center of Homogeneous Mass	0.000	1.000	1802	100001795	100000000	Not-Trans anti-PSF-A546 8C-S-PSF V2.00	0	29. Not-Trans and anti-PSF-A546_Pos042_S001	00-ctUbRHpQZpQdrw6zBFdkKW
38.4052	66.2236	2002.6	um	Nucleus	Nucleus Center of Homogeneous Mass	0.000	1.000	1803	100001796	100000001	Not-Trans anti-PSF-A546 8C-S-PSF V2.00	0	29. Not-Trans and anti-PSF-A546_Pos042_S001	00-ctUbRHpQZpQdrw6zBFdkKW
111.493	105.819	2002.19	um	Nucleus	Nucleus Center of Homogeneous Mass	0.000	1.000	1804	100001797	100000002	Not-Trans anti-PSF-A546 8C-S-PSF V2.00	0	29. Not-Trans and anti-PSF-A546_Pos042_S001	00-ctUbRHpQZpQdrw6zBFdkKW
95.2662	116.765	2002.13	um	Nucleus	Nucleus Center of Homogeneous Mass	0.000	1.000	1805	100001798	100000003	Not-Trans anti-PSF-A546 8C-S-PSF V2.00	0	29. Not-Trans and anti-PSF-A546_Pos042_S001	00-ctUbRHpQZpQdrw6zBFdkKW
65.9895	114.728	2002.02	um	Nucleus	Nucleus Center of Homogeneous Mass	0.000	1.000	1806	100001799	100000004	Not-Trans anti-PSF-A546 8C-S-PSF V2.00	0	29. Not-Trans and anti-PSF-A546_Pos042_S001	00-ctUbRHpQZpQdrw6zBFdkKW
111.407	128.977	2002.25	um	Nucleus	Nucleus Center of Homogeneous Mass	0.000	1.000	1807	100001800	100000005	Not-Trans anti-PSF-A546 8C-S-PSF V2.00	0	29. Not-Trans and anti-PSF-A546_Pos042_S001	00-ctUbRHpQZpQdrw6zBFdkKW
81.4674	139.214	2002.27	um	Nucleus	Nucleus Center of Homogeneous Mass	0.000	1.000	1808	100001801	100000006	Not-Trans anti-PSF-A546 8C-S-PSF V2.00	0	29. Not-Trans and anti-PSF-A546_Pos042_S001	00-ctUbRHpQZpQdrw6zBFdkKW
46.9196	158.057	2002.35	um	Nucleus	Nucleus Center of Homogeneous Mass	0.000	1.000	1809	100001802	100000007	Not-Trans anti-PSF-A546 8C-S-PSF V2.00	0	29. Not-Trans and anti-PSF-A546_Pos042_S001	00-ctUbRHpQZpQdrw6zBFdkKW
105.8	1.32988	2002.71	um	Nucleus	Nucleus Center of Homogeneous Mass	0.000	1.000	1810	100001803	100000008	Not-Trans anti-PSF-A546 8C-S-PSF V2.00	0	29. Not-Trans and anti-PSF-A546_Pos042_S001	00-ctUbRHpQZpQdrw6zBFdkKW
15.8048	16.3095	2002.8	um	Nucleus	Nucleus Center of Homogeneous Mass	0.000	1.000	1811	100001804	100000009	Not-Trans anti-PSF-A546 8C-S-PSF V2.00	0	29. Not-Trans and anti-PSF-A546_Pos042_S001	00-ctUbRHpQZpQdrw6zBFdkKW
139.267	14.6587	2002.53	um	Nucleus	Nucleus Center of Homogeneous Mass	0.000	1.000	1812	100001805	100000010	Not-Trans anti-PSF-A546 8C-S-PSF V2.00	0	29. Not-Trans and anti-PSF-A546_Pos042_S001	00-ctUbRHpQZpQdrw6zBFdkKW
33.7101	7.12037	2002.46	um	Nucleus	Nucleus Center of Homogeneous Mass	0.000	1.000	1813	100001806	100000011	Not-Trans anti-PSF-A546 8C-S-PSF V2.00	0	29. Not-Trans and anti-PSF-A546_Pos042_S001	00-ctUbRHpQZpQdrw6zBFdkKW
87.4269	36.0993	2002.31	um	Nucleus	Nucleus Center of Homogeneous Mass	0.000	1.000	1814	100001807	100000012	Not-Trans anti-PSF-A546 8C-S-PSF V2.00	0	29. Not-Trans and anti-PSF-A546_Pos042_S001	00-ctUbRHpQZpQdrw6zBFdkKW
121.084	40.0648	2002.29	um	Nucleus	Nucleus Center of Homogeneous Mass	0.000	1.000	1815	100001808	100000013	Not-Trans anti-PSF-A546 8C-S-PSF V2.00	0	29. Not-Trans and anti-PSF-A546_Pos042_S001	00-ctUbRHpQZpQdrw6zBFdkKW
18.0462	88.3875	2002.26	um	Nucleus	Nucleus Center of Homogeneous Mass	0.000	1.000	1816	100001809	100000014	Not-Trans anti-PSF-A546 8C-S-PSF V2.00	0	29. Not-Trans and anti-PSF-A546_Pos042_S001	00-ctUbRHpQZpQdrw6zBFdkKW
45.6037	110.703	2002.12	um	Nucleus	Nucleus Center of Homogeneous Mass	0.000	1.000	1817	100001810	100000015	Not-Trans anti-PSF-A546 8C-S-PSF V2.00	0	29. Not-Trans and anti-PSF-A546_Pos042_S001	00-ctUbRHpQZpQdrw6zBFdkKW
9.71787	150.4	2002.03	um	Nucleus	Nucleus Center of Homogeneous Mass	0.000	1.000	1818	100001811	100000016	Not-Trans anti-PSF-A546 8C-S-PSF V2.00	0	29. Not-Trans and anti-PSF-A546_Pos042_S001	00-ctUbRHpQZpQdrw6zBFdkKW
169.992	164.569	2002.15	um	Nucleus	Nucleus Center of Homogeneous Mass	0.000	1.000	1819	100001812	100000017	Not-Trans anti-PSF-A546 8C-S-PSF V2.00	0	29. Not-Trans and anti-PSF-A546_Pos042_S001	00-ctUbRHpQZpQdrw6zBFdkKW
206.378	166.175	2002.46	um	Nucleus	Nucleus Center of Homogeneous Mass	0.000	1.000	1820	100001813	100000018	Not-Trans anti-PSF-A546 8C-S-PSF V2.00	0	29. Not-Trans and anti-PSF-A546_Pos042_S001	00-ctUbRHpQZpQdrw6zBFdkKW
172.215	192.772	2002.36	um	Nucleus	Nucleus Center of Homogeneous Mass	0.000	1.000	1821	100001814	100000019	Not-Trans anti-PSF-A546 8C-S-PSF V2.00	0	29. Not-Trans and anti-PSF-A546_Pos042_S001	00-ctUbRHpQZpQdrw6zBFdkKW
202.804	200.67	2002.4	um	Nucleus	Nucleus Center of Homogeneous Mass	0.000	1.000	1822	100001815	100000020	Not-Trans anti-PSF-A546 8C-S-PSF V2.00	0	29. Not-Trans and anti-PSF-A546_Pos042_S001	00-ctUbRHpQZpQdrw6zBFdkKW
173.174	238.75	2002.47	um	Nucleus	Nucleus Center of Homogeneous Mass	0.000	1.000	1823	100001816	100000021	Not-Trans anti-PSF-A546 8C-S-PSF V2.00	0	29. Not-Trans and anti-PSF-A546_Pos042_S001	00-ctUbRHpQZpQdrw6zBFdkKW
222.103	4.41814	2002.74	um	Nucleus	Nucleus Center of Homogeneous Mass	0.000	1.000	1824	100001817	100000022	Not-Trans anti-PSF-A546 8C-S-PSF V2.00	0	29. Not-Trans and anti-PSF-A546_Pos042_S001	00-ctUbRHpQZpQdrw6zBFdkKW
9.39828	192.217	2002.13	um	Nucleus	Nucleus Center of Homogeneous Mass	0.000	1.000	1825	100001818	100000023	Not-Trans anti-PSF-A546 8C-S-PSF V2.00	0	29. Not-Trans and anti-PSF-A546_Pos042_S001	00-ctUbRHpQZpQdrw6zBFdkKW
102.527	59.6583	2002.34	um	Nucleus	Nucleus Center of Homogeneous Mass	0.000	1.000	1826	100001819	100000024	Not-Trans anti-PSF-A546 8C-S-PSF V2.00	0	29. Not-Trans and anti-PSF-A546_Pos042_S001	00-ctUbRHpQZpQdrw6zBFdkKW
119.335	76.0102	2002.3	um	Nucleus	Nucleus Center of Homogeneous Mass	0.000	1.000	1827	100001820	100000025	Not-Trans anti-PSF-A546 8C-S-PSF V2.00	0	29. Not-Trans and anti-PSF-A546_Pos042_S001	00-ctUbRHpQZpQdrw6zBFdkKW
99.104	78.9378	2002.31	um	Nucleus	Nucleus Center of Homogeneous Mass	0.000	1.000	1828	100001821	100000026	Not-Trans anti-PSF-A546 8C-S-PSF V2.00	0	29. Not-Trans and anti-PSF-A546_Pos042_S001	00-ctUbRHpQZpQdrw6zBFdkKW
[truncated: 292 more rows]
