# Supplementary material for: Development of a pipeline for automated, high-throughput analysis of paraspeckle proteins reveals specific roles for importin α proteins
Source: Sci Rep. 2017 Feb 27;7:43323. doi: 10.1038/srep43323 (PMC5379994; doi:10.1038/srep43323)
Supplement: Supplementary Dataset SD1-c PART 2 [file srep43323-s5.zip › I8P/8C-S-PSF/_/Not-Trans anti-PSF-A546 8C-S-PSF V2.00_Statistics/Not-Trans anti-PSF-A546 8C-S-PSF V2.00_Cell_Intensity_StdDev_Ch=1.csv]

Cell Intensity StdDev Ch=1
====================
Value	Unit	Category	Channel	Birth [s]	Death [s]	ID	OriginalID	Original Component Name	Original Component ID	Original Image Name	Original Image ID
10.1006		Cell	1	0.000	1.000	0	0	Not-Trans anti-PSF-A546 8C-S-PSF V2.00	0	29. Not-Trans and anti-PSF-A546_Pos001_S001	00-Xm7WEMwbo48U3yYBPcdMfN
12.2494		Cell	1	0.000	1.000	1	1	Not-Trans anti-PSF-A546 8C-S-PSF V2.00	0	29. Not-Trans and anti-PSF-A546_Pos001_S001	00-Xm7WEMwbo48U3yYBPcdMfN
10.6625		Cell	1	0.000	1.000	2	2	Not-Trans anti-PSF-A546 8C-S-PSF V2.00	0	29. Not-Trans and anti-PSF-A546_Pos001_S001	00-Xm7WEMwbo48U3yYBPcdMfN
18.9968		Cell	1	0.000	1.000	3	3	Not-Trans anti-PSF-A546 8C-S-PSF V2.00	0	29. Not-Trans and anti-PSF-A546_Pos001_S001	00-Xm7WEMwbo48U3yYBPcdMfN
15.9941		Cell	1	0.000	1.000	4	4	Not-Trans anti-PSF-A546 8C-S-PSF V2.00	0	29. Not-Trans and anti-PSF-A546_Pos001_S001	00-Xm7WEMwbo48U3yYBPcdMfN
16.4351		Cell	1	0.000	1.000	5	5	Not-Trans anti-PSF-A546 8C-S-PSF V2.00	0	29. Not-Trans and anti-PSF-A546_Pos001_S001	00-Xm7WEMwbo48U3yYBPcdMfN
12.5135		Cell	1	0.000	1.000	6	6	Not-Trans anti-PSF-A546 8C-S-PSF V2.00	0	29. Not-Trans and anti-PSF-A546_Pos001_S001	00-Xm7WEMwbo48U3yYBPcdMfN
21.6324		Cell	1	0.000	1.000	7	7	Not-Trans anti-PSF-A546 8C-S-PSF V2.00	0	29. Not-Trans and anti-PSF-A546_Pos001_S001	00-Xm7WEMwbo48U3yYBPcdMfN
9.12208		Cell	1	0.000	1.000	8	8	Not-Trans anti-PSF-A546 8C-S-PSF V2.00	0	29. Not-Trans and anti-PSF-A546_Pos001_S001	00-Xm7WEMwbo48U3yYBPcdMfN
12.7442		Cell	1	0.000	1.000	9	9	Not-Trans anti-PSF-A546 8C-S-PSF V2.00	0	29. Not-Trans and anti-PSF-A546_Pos001_S001	00-Xm7WEMwbo48U3yYBPcdMfN
7.74598		Cell	1	0.000	1.000	10	10	Not-Trans anti-PSF-A546 8C-S-PSF V2.00	0	29. Not-Trans and anti-PSF-A546_Pos001_S001	00-Xm7WEMwbo48U3yYBPcdMfN
8.85184		Cell	1	0.000	1.000	11	11	Not-Trans anti-PSF-A546 8C-S-PSF V2.00	0	29. Not-Trans and anti-PSF-A546_Pos001_S001	00-Xm7WEMwbo48U3yYBPcdMfN
20.1672		Cell	1	0.000	1.000	12	12	Not-Trans anti-PSF-A546 8C-S-PSF V2.00	0	29. Not-Trans and anti-PSF-A546_Pos001_S001	00-Xm7WEMwbo48U3yYBPcdMfN
11.4714		Cell	1	0.000	1.000	13	13	Not-Trans anti-PSF-A546 8C-S-PSF V2.00	0	29. Not-Trans and anti-PSF-A546_Pos001_S001	00-Xm7WEMwbo48U3yYBPcdMfN
11.0064		Cell	1	0.000	1.000	14	14	Not-Trans anti-PSF-A546 8C-S-PSF V2.00	0	29. Not-Trans and anti-PSF-A546_Pos001_S001	00-Xm7WEMwbo48U3yYBPcdMfN
10.7482		Cell	1	0.000	1.000	15	15	Not-Trans anti-PSF-A546 8C-S-PSF V2.00	0	29. Not-Trans and anti-PSF-A546_Pos001_S001	00-Xm7WEMwbo48U3yYBPcdMfN
8.48308		Cell	1	0.000	1.000	16	16	Not-Trans anti-PSF-A546 8C-S-PSF V2.00	0	29. Not-Trans and anti-PSF-A546_Pos001_S001	00-Xm7WEMwbo48U3yYBPcdMfN
10.6507		Cell	1	0.000	1.000	17	17	Not-Trans anti-PSF-A546 8C-S-PSF V2.00	0	29. Not-Trans and anti-PSF-A546_Pos001_S001	00-Xm7WEMwbo48U3yYBPcdMfN
10.0342		Cell	1	0.000	1.000	18	18	Not-Trans anti-PSF-A546 8C-S-PSF V2.00	0	29. Not-Trans and anti-PSF-A546_Pos001_S001	00-Xm7WEMwbo48U3yYBPcdMfN
7.49042		Cell	1	0.000	1.000	19	19	Not-Trans anti-PSF-A546 8C-S-PSF V2.00	0	29. Not-Trans and anti-PSF-A546_Pos001_S001	00-Xm7WEMwbo48U3yYBPcdMfN
3.94362		Cell	1	0.000	1.000	20	20	Not-Trans anti-PSF-A546 8C-S-PSF V2.00	0	29. Not-Trans and anti-PSF-A546_Pos001_S001	00-Xm7WEMwbo48U3yYBPcdMfN
15.3607		Cell	1	0.000	1.000	21	21	Not-Trans anti-PSF-A546 8C-S-PSF V2.00	0	29. Not-Trans and anti-PSF-A546_Pos001_S001	00-Xm7WEMwbo48U3yYBPcdMfN
17.6619		Cell	1	0.000	1.000	22	22	Not-Trans anti-PSF-A546 8C-S-PSF V2.00	0	29. Not-Trans and anti-PSF-A546_Pos001_S001	00-Xm7WEMwbo48U3yYBPcdMfN
17.0297		Cell	1	0.000	1.000	23	0	Not-Trans anti-PSF-A546 8C-S-PSF V2.00	0	29. Not-Trans and anti-PSF-A546_Pos002_S001	00-RNX4ffsBRNZ6wXMXtUUFYE
14.7337		Cell	1	0.000	1.000	24	1	Not-Trans anti-PSF-A546 8C-S-PSF V2.00	0	29. Not-Trans and anti-PSF-A546_Pos002_S001	00-RNX4ffsBRNZ6wXMXtUUFYE
24.607		Cell	1	0.000	1.000	25	2	Not-Trans anti-PSF-A546 8C-S-PSF V2.00	0	29. Not-Trans and anti-PSF-A546_Pos002_S001	00-RNX4ffsBRNZ6wXMXtUUFYE
29.135		Cell	1	0.000	1.000	26	3	Not-Trans anti-PSF-A546 8C-S-PSF V2.00	0	29. Not-Trans and anti-PSF-A546_Pos002_S001	00-RNX4ffsBRNZ6wXMXtUUFYE
16.5135		Cell	1	0.000	1.000	27	4	Not-Trans anti-PSF-A546 8C-S-PSF V2.00	0	29. Not-Trans and anti-PSF-A546_Pos002_S001	00-RNX4ffsBRNZ6wXMXtUUFYE
13.805		Cell	1	0.000	1.000	28	5	Not-Trans anti-PSF-A546 8C-S-PSF V2.00	0	29. Not-Trans and anti-PSF-A546_Pos002_S001	00-RNX4ffsBRNZ6wXMXtUUFYE
20.2731		Cell	1	0.000	1.000	29	6	Not-Trans anti-PSF-A546 8C-S-PSF V2.00	0	29. Not-Trans and anti-PSF-A546_Pos002_S001	00-RNX4ffsBRNZ6wXMXtUUFYE
14.7564		Cell	1	0.000	1.000	30	7	Not-Trans anti-PSF-A546 8C-S-PSF V2.00	0	29. Not-Trans and anti-PSF-A546_Pos002_S001	00-RNX4ffsBRNZ6wXMXtUUFYE
16.3886		Cell	1	0.000	1.000	31	8	Not-Trans anti-PSF-A546 8C-S-PSF V2.00	0	29. Not-Trans and anti-PSF-A546_Pos002_S001	00-RNX4ffsBRNZ6wXMXtUUFYE
15.3757		Cell	1	0.000	1.000	32	9	Not-Trans anti-PSF-A546 8C-S-PSF V2.00	0	29. Not-Trans and anti-PSF-A546_Pos002_S001	00-RNX4ffsBRNZ6wXMXtUUFYE
19.1504		Cell	1	0.000	1.000	33	10	Not-Trans anti-PSF-A546 8C-S-PSF V2.00	0	29. Not-Trans and anti-PSF-A546_Pos002_S001	00-RNX4ffsBRNZ6wXMXtUUFYE
13.439		Cell	1	0.000	1.000	34	11	Not-Trans anti-PSF-A546 8C-S-PSF V2.00	0	29. Not-Trans and anti-PSF-A546_Pos002_S001	00-RNX4ffsBRNZ6wXMXtUUFYE
15.3541		Cell	1	0.000	1.000	35	12	Not-Trans anti-PSF-A546 8C-S-PSF V2.00	0	29. Not-Trans and anti-PSF-A546_Pos002_S001	00-RNX4ffsBRNZ6wXMXtUUFYE
22.8478		Cell	1	0.000	1.000	36	13	Not-Trans anti-PSF-A546 8C-S-PSF V2.00	0	29. Not-Trans and anti-PSF-A546_Pos002_S001	00-RNX4ffsBRNZ6wXMXtUUFYE
13.3743		Cell	1	0.000	1.000	37	14	Not-Trans anti-PSF-A546 8C-S-PSF V2.00	0	29. Not-Trans and anti-PSF-A546_Pos002_S001	00-RNX4ffsBRNZ6wXMXtUUFYE
12.8791		Cell	1	0.000	1.000	38	15	Not-Trans anti-PSF-A546 8C-S-PSF V2.00	0	29. Not-Trans and anti-PSF-A546_Pos002_S001	00-RNX4ffsBRNZ6wXMXtUUFYE
13.0484		Cell	1	0.000	1.000	39	16	Not-Trans anti-PSF-A546 8C-S-PSF V2.00	0	29. Not-Trans and anti-PSF-A546_Pos002_S001	00-RNX4ffsBRNZ6wXMXtUUFYE
13.2766		Cell	1	0.000	1.000	40	17	Not-Trans anti-PSF-A546 8C-S-PSF V2.00	0	29. Not-Trans and anti-PSF-A546_Pos002_S001	00-RNX4ffsBRNZ6wXMXtUUFYE
13.6542		Cell	1	0.000	1.000	41	18	Not-Trans anti-PSF-A546 8C-S-PSF V2.00	0	29. Not-Trans and anti-PSF-A546_Pos002_S001	00-RNX4ffsBRNZ6wXMXtUUFYE
16.3883		Cell	1	0.000	1.000	42	19	Not-Trans anti-PSF-A546 8C-S-PSF V2.00	0	29. Not-Trans and anti-PSF-A546_Pos002_S001	00-RNX4ffsBRNZ6wXMXtUUFYE
12.0521		Cell	1	0.000	1.000	43	20	Not-Trans anti-PSF-A546 8C-S-PSF V2.00	0	29. Not-Trans and anti-PSF-A546_Pos002_S001	00-RNX4ffsBRNZ6wXMXtUUFYE
20.3257		Cell	1	0.000	1.000	44	21	Not-Trans anti-PSF-A546 8C-S-PSF V2.00	0	29. Not-Trans and anti-PSF-A546_Pos002_S001	00-RNX4ffsBRNZ6wXMXtUUFYE
16.9575		Cell	1	0.000	1.000	45	22	Not-Trans anti-PSF-A546 8C-S-PSF V2.00	0	29. Not-Trans and anti-PSF-A546_Pos002_S001	00-RNX4ffsBRNZ6wXMXtUUFYE
11.2317		Cell	1	0.000	1.000	46	23	Not-Trans anti-PSF-A546 8C-S-PSF V2.00	0	29. Not-Trans and anti-PSF-A546_Pos002_S001	00-RNX4ffsBRNZ6wXMXtUUFYE
14.864		Cell	1	0.000	1.000	47	24	Not-Trans anti-PSF-A546 8C-S-PSF V2.00	0	29. Not-Trans and anti-PSF-A546_Pos002_S001	00-RNX4ffsBRNZ6wXMXtUUFYE
13.6724		Cell	1	0.000	1.000	48	25	Not-Trans anti-PSF-A546 8C-S-PSF V2.00	0	29. Not-Trans and anti-PSF-A546_Pos002_S001	00-RNX4ffsBRNZ6wXMXtUUFYE
14.0719		Cell	1	0.000	1.000	49	26	Not-Trans anti-PSF-A546 8C-S-PSF V2.00	0	29. Not-Trans and anti-PSF-A546_Pos002_S001	00-RNX4ffsBRNZ6wXMXtUUFYE
12.17		Cell	1	0.000	1.000	50	27	Not-Trans anti-PSF-A546 8C-S-PSF V2.00	0	29. Not-Trans and anti-PSF-A546_Pos002_S001	00-RNX4ffsBRNZ6wXMXtUUFYE
14.6237		Cell	1	0.000	1.000	51	28	Not-Trans anti-PSF-A546 8C-S-PSF V2.00	0	29. Not-Trans and anti-PSF-A546_Pos002_S001	00-RNX4ffsBRNZ6wXMXtUUFYE
10.9335		Cell	1	0.000	1.000	52	29	Not-Trans anti-PSF-A546 8C-S-PSF V2.00	0	29. Not-Trans and anti-PSF-A546_Pos002_S001	00-RNX4ffsBRNZ6wXMXtUUFYE
12.8642		Cell	1	0.000	1.000	53	30	Not-Trans anti-PSF-A546 8C-S-PSF V2.00	0	29. Not-Trans and anti-PSF-A546_Pos002_S001	00-RNX4ffsBRNZ6wXMXtUUFYE
10.291		Cell	1	0.000	1.000	54	31	Not-Trans anti-PSF-A546 8C-S-PSF V2.00	0	29. Not-Trans and anti-PSF-A546_Pos002_S001	00-RNX4ffsBRNZ6wXMXtUUFYE
17.5267		Cell	1	0.000	1.000	55	32	Not-Trans anti-PSF-A546 8C-S-PSF V2.00	0	29. Not-Trans and anti-PSF-A546_Pos002_S001	00-RNX4ffsBRNZ6wXMXtUUFYE
14.0039		Cell	1	0.000	1.000	56	33	Not-Trans anti-PSF-A546 8C-S-PSF V2.00	0	29. Not-Trans and anti-PSF-A546_Pos002_S001	00-RNX4ffsBRNZ6wXMXtUUFYE
17.1694		Cell	1	0.000	1.000	57	34	Not-Trans anti-PSF-A546 8C-S-PSF V2.00	0	29. Not-Trans and anti-PSF-A546_Pos002_S001	00-RNX4ffsBRNZ6wXMXtUUFYE
12.5975		Cell	1	0.000	1.000	58	35	Not-Trans anti-PSF-A546 8C-S-PSF V2.00	0	29. Not-Trans and anti-PSF-A546_Pos002_S001	00-RNX4ffsBRNZ6wXMXtUUFYE
15.4164		Cell	1	0.000	1.000	59	36	Not-Trans anti-PSF-A546 8C-S-PSF V2.00	0	29. Not-Trans and anti-PSF-A546_Pos002_S001	00-RNX4ffsBRNZ6wXMXtUUFYE
13.3536		Cell	1	0.000	1.000	60	37	Not-Trans anti-PSF-A546 8C-S-PSF V2.00	0	29. Not-Trans and anti-PSF-A546_Pos002_S001	00-RNX4ffsBRNZ6wXMXtUUFYE
8.10419		Cell	1	0.000	1.000	61	38	Not-Trans anti-PSF-A546 8C-S-PSF V2.00	0	29. Not-Trans and anti-PSF-A546_Pos002_S001	00-RNX4ffsBRNZ6wXMXtUUFYE
8.65324		Cell	1	0.000	1.000	62	39	Not-Trans anti-PSF-A546 8C-S-PSF V2.00	0	29. Not-Trans and anti-PSF-A546_Pos002_S001	00-RNX4ffsBRNZ6wXMXtUUFYE
9.84059		Cell	1	0.000	1.000	63	40	Not-Trans anti-PSF-A546 8C-S-PSF V2.00	0	29. Not-Trans and anti-PSF-A546_Pos002_S001	00-RNX4ffsBRNZ6wXMXtUUFYE
7.72169		Cell	1	0.000	1.000	64	41	Not-Trans anti-PSF-A546 8C-S-PSF V2.00	0	29. Not-Trans and anti-PSF-A546_Pos002_S001	00-RNX4ffsBRNZ6wXMXtUUFYE
6.5743		Cell	1	0.000	1.000	65	42	Not-Trans anti-PSF-A546 8C-S-PSF V2.00	0	29. Not-Trans and anti-PSF-A546_Pos002_S001	00-RNX4ffsBRNZ6wXMXtUUFYE
15.8353		Cell	1	0.000	1.000	66	43	Not-Trans anti-PSF-A546 8C-S-PSF V2.00	0	29. Not-Trans and anti-PSF-A546_Pos002_S001	00-RNX4ffsBRNZ6wXMXtUUFYE
16.5537		Cell	1	0.000	1.000	67	44	Not-Trans anti-PSF-A546 8C-S-PSF V2.00	0	29. Not-Trans and anti-PSF-A546_Pos002_S001	00-RNX4ffsBRNZ6wXMXtUUFYE
15.3342		Cell	1	0.000	1.000	68	45	Not-Trans anti-PSF-A546 8C-S-PSF V2.00	0	29. Not-Trans and anti-PSF-A546_Pos002_S001	00-RNX4ffsBRNZ6wXMXtUUFYE
19.3047		Cell	1	0.000	1.000	69	46	Not-Trans anti-PSF-A546 8C-S-PSF V2.00	0	29. Not-Trans and anti-PSF-A546_Pos002_S001	00-RNX4ffsBRNZ6wXMXtUUFYE
11.3458		Cell	1	0.000	1.000	70	47	Not-Trans anti-PSF-A546 8C-S-PSF V2.00	0	29. Not-Trans and anti-PSF-A546_Pos002_S001	00-RNX4ffsBRNZ6wXMXtUUFYE
11.7145		Cell	1	0.000	1.000	71	48	Not-Trans anti-PSF-A546 8C-S-PSF V2.00	0	29. Not-Trans and anti-PSF-A546_Pos002_S001	00-RNX4ffsBRNZ6wXMXtUUFYE
17.8437		Cell	1	0.000	1.000	72	49	Not-Trans anti-PSF-A546 8C-S-PSF V2.00	0	29. Not-Trans and anti-PSF-A546_Pos002_S001	00-RNX4ffsBRNZ6wXMXtUUFYE
11.973		Cell	1	0.000	1.000	73	0	Not-Trans anti-PSF-A546 8C-S-PSF V2.00	0	29. Not-Trans and anti-PSF-A546_Pos003_S001	00-sXJ865k9mSAp8U5h4Cef26
11.9156		Cell	1	0.000	1.000	74	1	Not-Trans anti-PSF-A546 8C-S-PSF V2.00	0	29. Not-Trans and anti-PSF-A546_Pos003_S001	00-sXJ865k9mSAp8U5h4Cef26
16.5014		Cell	1	0.000	1.000	75	2	Not-Trans anti-PSF-A546 8C-S-PSF V2.00	0	29. Not-Trans and anti-PSF-A546_Pos003_S001	00-sXJ865k9mSAp8U5h4Cef26
11.9145		Cell	1	0.000	1.000	76	3	Not-Trans anti-PSF-A546 8C-S-PSF V2.00	0	29. Not-Trans and anti-PSF-A546_Pos003_S001	00-sXJ865k9mSAp8U5h4Cef26
10.8648		Cell	1	0.000	1.000	77	4	Not-Trans anti-PSF-A546 8C-S-PSF V2.00	0	29. Not-Trans and anti-PSF-A546_Pos003_S001	00-sXJ865k9mSAp8U5h4Cef26
16.7562		Cell	1	0.000	1.000	78	5	Not-Trans anti-PSF-A546 8C-S-PSF V2.00	0	29. Not-Trans and anti-PSF-A546_Pos003_S001	00-sXJ865k9mSAp8U5h4Cef26
13.1608		Cell	1	0.000	1.000	79	6	Not-Trans anti-PSF-A546 8C-S-PSF V2.00	0	29. Not-Trans and anti-PSF-A546_Pos003_S001	00-sXJ865k9mSAp8U5h4Cef26
10.8452		Cell	1	0.000	1.000	80	7	Not-Trans anti-PSF-A546 8C-S-PSF V2.00	0	29. Not-Trans and anti-PSF-A546_Pos003_S001	00-sXJ865k9mSAp8U5h4Cef26
15.4887		Cell	1	0.000	1.000	81	8	Not-Trans anti-PSF-A546 8C-S-PSF V2.00	0	29. Not-Trans and anti-PSF-A546_Pos003_S001	00-sXJ865k9mSAp8U5h4Cef26
12.4745		Cell	1	0.000	1.000	82	9	Not-Trans anti-PSF-A546 8C-S-PSF V2.00	0	29. Not-Trans and anti-PSF-A546_Pos003_S001	00-sXJ865k9mSAp8U5h4Cef26
13.3346		Cell	1	0.000	1.000	83	10	Not-Trans anti-PSF-A546 8C-S-PSF V2.00	0	29. Not-Trans and anti-PSF-A546_Pos003_S001	00-sXJ865k9mSAp8U5h4Cef26
9.73241		Cell	1	0.000	1.000	84	11	Not-Trans anti-PSF-A546 8C-S-PSF V2.00	0	29. Not-Trans and anti-PSF-A546_Pos003_S001	00-sXJ865k9mSAp8U5h4Cef26
14.5712		Cell	1	0.000	1.000	85	12	Not-Trans anti-PSF-A546 8C-S-PSF V2.00	0	29. Not-Trans and anti-PSF-A546_Pos003_S001	00-sXJ865k9mSAp8U5h4Cef26
12.7059		Cell	1	0.000	1.000	86	13	Not-Trans anti-PSF-A546 8C-S-PSF V2.00	0	29. Not-Trans and anti-PSF-A546_Pos003_S001	00-sXJ865k9mSAp8U5h4Cef26
11.1865		Cell	1	0.000	1.000	87	14	Not-Trans anti-PSF-A546 8C-S-PSF V2.00	0	29. Not-Trans and anti-PSF-A546_Pos003_S001	00-sXJ865k9mSAp8U5h4Cef26
10.8784		Cell	1	0.000	1.000	88	15	Not-Trans anti-PSF-A546 8C-S-PSF V2.00	0	29. Not-Trans and anti-PSF-A546_Pos003_S001	00-sXJ865k9mSAp8U5h4Cef26
13.957		Cell	1	0.000	1.000	89	16	Not-Trans anti-PSF-A546 8C-S-PSF V2.00	0	29. Not-Trans and anti-PSF-A546_Pos003_S001	00-sXJ865k9mSAp8U5h4Cef26
13.2727		Cell	1	0.000	1.000	90	17	Not-Trans anti-PSF-A546 8C-S-PSF V2.00	0	29. Not-Trans and anti-PSF-A546_Pos003_S001	00-sXJ865k9mSAp8U5h4Cef26
13.0865		Cell	1	0.000	1.000	91	18	Not-Trans anti-PSF-A546 8C-S-PSF V2.00	0	29. Not-Trans and anti-PSF-A546_Pos003_S001	00-sXJ865k9mSAp8U5h4Cef26
19.0185		Cell	1	0.000	1.000	92	19	Not-Trans anti-PSF-A546 8C-S-PSF V2.00	0	29. Not-Trans and anti-PSF-A546_Pos003_S001	00-sXJ865k9mSAp8U5h4Cef26
13.0813		Cell	1	0.000	1.000	93	20	Not-Trans anti-PSF-A546 8C-S-PSF V2.00	0	29. Not-Trans and anti-PSF-A546_Pos003_S001	00-sXJ865k9mSAp8U5h4Cef26
11.6349		Cell	1	0.000	1.000	94	21	Not-Trans anti-PSF-A546 8C-S-PSF V2.00	0	29. Not-Trans and anti-PSF-A546_Pos003_S001	00-sXJ865k9mSAp8U5h4Cef26
4.37429		Cell	1	0.000	1.000	95	22	Not-Trans anti-PSF-A546 8C-S-PSF V2.00	0	29. Not-Trans and anti-PSF-A546_Pos003_S001	00-sXJ865k9mSAp8U5h4Cef26
10.5283		Cell	1	0.000	1.000	96	23	Not-Trans anti-PSF-A546 8C-S-PSF V2.00	0	29. Not-Trans and anti-PSF-A546_Pos003_S001	00-sXJ865k9mSAp8U5h4Cef26
0.42145		Cell	1	0.000	1.000	97	24	Not-Trans anti-PSF-A546 8C-S-PSF V2.00	0	29. Not-Trans and anti-PSF-A546_Pos003_S001	00-sXJ865k9mSAp8U5h4Cef26
9.26693		Cell	1	0.000	1.000	98	25	Not-Trans anti-PSF-A546 8C-S-PSF V2.00	0	29. Not-Trans and anti-PSF-A546_Pos003_S001	00-sXJ865k9mSAp8U5h4Cef26
0.719472		Cell	1	0.000	1.000	99	26	Not-Trans anti-PSF-A546 8C-S-PSF V2.00	0	29. Not-Trans and anti-PSF-A546_Pos003_S001	00-sXJ865k9mSAp8U5h4Cef26
18.2024		Cell	1	0.000	1.000	100	27	Not-Trans anti-PSF-A546 8C-S-PSF V2.00	0	29. Not-Trans and anti-PSF-A546_Pos003_S001	00-sXJ865k9mSAp8U5h4Cef26
12.1011		Cell	1	0.000	1.000	101	28	Not-Trans anti-PSF-A546 8C-S-PSF V2.00	0	29. Not-Trans and anti-PSF-A546_Pos003_S001	00-sXJ865k9mSAp8U5h4Cef26
11.8122		Cell	1	0.000	1.000	102	29	Not-Trans anti-PSF-A546 8C-S-PSF V2.00	0	29. Not-Trans and anti-PSF-A546_Pos003_S001	00-sXJ865k9mSAp8U5h4Cef26
12.1841		Cell	1	0.000	1.000	103	30	Not-Trans anti-PSF-A546 8C-S-PSF V2.00	0	29. Not-Trans and anti-PSF-A546_Pos003_S001	00-sXJ865k9mSAp8U5h4Cef26
18.7339		Cell	1	0.000	1.000	104	31	Not-Trans anti-PSF-A546 8C-S-PSF V2.00	0	29. Not-Trans and anti-PSF-A546_Pos003_S001	00-sXJ865k9mSAp8U5h4Cef26
19.669		Cell	1	0.000	1.000	105	32	Not-Trans anti-PSF-A546 8C-S-PSF V2.00	0	29. Not-Trans and anti-PSF-A546_Pos003_S001	00-sXJ865k9mSAp8U5h4Cef26
12.9781		Cell	1	0.000	1.000	106	33	Not-Trans anti-PSF-A546 8C-S-PSF V2.00	0	29. Not-Trans and anti-PSF-A546_Pos003_S001	00-sXJ865k9mSAp8U5h4Cef26
12.9591		Cell	1	0.000	1.000	107	34	Not-Trans anti-PSF-A546 8C-S-PSF V2.00	0	29. Not-Trans and anti-PSF-A546_Pos003_S001	00-sXJ865k9mSAp8U5h4Cef26
0.605795		Cell	1	0.000	1.000	108	35	Not-Trans anti-PSF-A546 8C-S-PSF V2.00	0	29. Not-Trans and anti-PSF-A546_Pos003_S001	00-sXJ865k9mSAp8U5h4Cef26
24.5239		Cell	1	0.000	1.000	109	0	Not-Trans anti-PSF-A546 8C-S-PSF V2.00	0	29. Not-Trans and anti-PSF-A546_Pos004_S001	00-xoHgU39SxHkkWUr2oN8zjb
16.7062		Cell	1	0.000	1.000	110	1	Not-Trans anti-PSF-A546 8C-S-PSF V2.00	0	29. Not-Trans and anti-PSF-A546_Pos004_S001	00-xoHgU39SxHkkWUr2oN8zjb
15.1317		Cell	1	0.000	1.000	111	2	Not-Trans anti-PSF-A546 8C-S-PSF V2.00	0	29. Not-Trans and anti-PSF-A546_Pos004_S001	00-xoHgU39SxHkkWUr2oN8zjb
13.0955		Cell	1	0.000	1.000	112	3	Not-Trans anti-PSF-A546 8C-S-PSF V2.00	0	29. Not-Trans and anti-PSF-A546_Pos004_S001	00-xoHgU39SxHkkWUr2oN8zjb
10.3761		Cell	1	0.000	1.000	113	4	Not-Trans anti-PSF-A546 8C-S-PSF V2.00	0	29. Not-Trans and anti-PSF-A546_Pos004_S001	00-xoHgU39SxHkkWUr2oN8zjb
17.1503		Cell	1	0.000	1.000	114	5	Not-Trans anti-PSF-A546 8C-S-PSF V2.00	0	29. Not-Trans and anti-PSF-A546_Pos004_S001	00-xoHgU39SxHkkWUr2oN8zjb
16.7176		Cell	1	0.000	1.000	115	6	Not-Trans anti-PSF-A546 8C-S-PSF V2.00	0	29. Not-Trans and anti-PSF-A546_Pos004_S001	00-xoHgU39SxHkkWUr2oN8zjb
11.3574		Cell	1	0.000	1.000	116	7	Not-Trans anti-PSF-A546 8C-S-PSF V2.00	0	29. Not-Trans and anti-PSF-A546_Pos004_S001	00-xoHgU39SxHkkWUr2oN8zjb
18.1381		Cell	1	0.000	1.000	117	8	Not-Trans anti-PSF-A546 8C-S-PSF V2.00	0	29. Not-Trans and anti-PSF-A546_Pos004_S001	00-xoHgU39SxHkkWUr2oN8zjb
8.87317		Cell	1	0.000	1.000	118	9	Not-Trans anti-PSF-A546 8C-S-PSF V2.00	0	29. Not-Trans and anti-PSF-A546_Pos004_S001	00-xoHgU39SxHkkWUr2oN8zjb
0.443393		Cell	1	0.000	1.000	119	10	Not-Trans anti-PSF-A546 8C-S-PSF V2.00	0	29. Not-Trans and anti-PSF-A546_Pos004_S001	00-xoHgU39SxHkkWUr2oN8zjb
8.54778		Cell	1	0.000	1.000	120	11	Not-Trans anti-PSF-A546 8C-S-PSF V2.00	0	29. Not-Trans and anti-PSF-A546_Pos004_S001	00-xoHgU39SxHkkWUr2oN8zjb
10.7945		Cell	1	0.000	1.000	121	12	Not-Trans anti-PSF-A546 8C-S-PSF V2.00	0	29. Not-Trans and anti-PSF-A546_Pos004_S001	00-xoHgU39SxHkkWUr2oN8zjb
12.2628		Cell	1	0.000	1.000	122	13	Not-Trans anti-PSF-A546 8C-S-PSF V2.00	0	29. Not-Trans and anti-PSF-A546_Pos004_S001	00-xoHgU39SxHkkWUr2oN8zjb
10.0071		Cell	1	0.000	1.000	123	14	Not-Trans anti-PSF-A546 8C-S-PSF V2.00	0	29. Not-Trans and anti-PSF-A546_Pos004_S001	00-xoHgU39SxHkkWUr2oN8zjb
8.47042		Cell	1	0.000	1.000	124	15	Not-Trans anti-PSF-A546 8C-S-PSF V2.00	0	29. Not-Trans and anti-PSF-A546_Pos004_S001	00-xoHgU39SxHkkWUr2oN8zjb
7.40487		Cell	1	0.000	1.000	125	16	Not-Trans anti-PSF-A546 8C-S-PSF V2.00	0	29. Not-Trans and anti-PSF-A546_Pos004_S001	00-xoHgU39SxHkkWUr2oN8zjb
8.73876		Cell	1	0.000	1.000	126	17	Not-Trans anti-PSF-A546 8C-S-PSF V2.00	0	29. Not-Trans and anti-PSF-A546_Pos004_S001	00-xoHgU39SxHkkWUr2oN8zjb
21.3655		Cell	1	0.000	1.000	127	0	Not-Trans anti-PSF-A546 8C-S-PSF V2.00	0	29. Not-Trans and anti-PSF-A546_Pos005_S001	00-pVueuWuPibJKGtXaNp7YT8
14.3168		Cell	1	0.000	1.000	128	1	Not-Trans anti-PSF-A546 8C-S-PSF V2.00	0	29. Not-Trans and anti-PSF-A546_Pos005_S001	00-pVueuWuPibJKGtXaNp7YT8
15.1163		Cell	1	0.000	1.000	129	2	Not-Trans anti-PSF-A546 8C-S-PSF V2.00	0	29. Not-Trans and anti-PSF-A546_Pos005_S001	00-pVueuWuPibJKGtXaNp7YT8
15.0189		Cell	1	0.000	1.000	130	3	Not-Trans anti-PSF-A546 8C-S-PSF V2.00	0	29. Not-Trans and anti-PSF-A546_Pos005_S001	00-pVueuWuPibJKGtXaNp7YT8
13.9107		Cell	1	0.000	1.000	131	4	Not-Trans anti-PSF-A546 8C-S-PSF V2.00	0	29. Not-Trans and anti-PSF-A546_Pos005_S001	00-pVueuWuPibJKGtXaNp7YT8
14.6357		Cell	1	0.000	1.000	132	5	Not-Trans anti-PSF-A546 8C-S-PSF V2.00	0	29. Not-Trans and anti-PSF-A546_Pos005_S001	00-pVueuWuPibJKGtXaNp7YT8
13.1899		Cell	1	0.000	1.000	133	6	Not-Trans anti-PSF-A546 8C-S-PSF V2.00	0	29. Not-Trans and anti-PSF-A546_Pos005_S001	00-pVueuWuPibJKGtXaNp7YT8
12.7501		Cell	1	0.000	1.000	134	7	Not-Trans anti-PSF-A546 8C-S-PSF V2.00	0	29. Not-Trans and anti-PSF-A546_Pos005_S001	00-pVueuWuPibJKGtXaNp7YT8
11.7436		Cell	1	0.000	1.000	135	8	Not-Trans anti-PSF-A546 8C-S-PSF V2.00	0	29. Not-Trans and anti-PSF-A546_Pos005_S001	00-pVueuWuPibJKGtXaNp7YT8
12.7369		Cell	1	0.000	1.000	136	9	Not-Trans anti-PSF-A546 8C-S-PSF V2.00	0	29. Not-Trans and anti-PSF-A546_Pos005_S001	00-pVueuWuPibJKGtXaNp7YT8
12.1073		Cell	1	0.000	1.000	137	10	Not-Trans anti-PSF-A546 8C-S-PSF V2.00	0	29. Not-Trans and anti-PSF-A546_Pos005_S001	00-pVueuWuPibJKGtXaNp7YT8
10.7468		Cell	1	0.000	1.000	138	11	Not-Trans anti-PSF-A546 8C-S-PSF V2.00	0	29. Not-Trans and anti-PSF-A546_Pos005_S001	00-pVueuWuPibJKGtXaNp7YT8
11.3677		Cell	1	0.000	1.000	139	12	Not-Trans anti-PSF-A546 8C-S-PSF V2.00	0	29. Not-Trans and anti-PSF-A546_Pos005_S001	00-pVueuWuPibJKGtXaNp7YT8
17.0475		Cell	1	0.000	1.000	140	13	Not-Trans anti-PSF-A546 8C-S-PSF V2.00	0	29. Not-Trans and anti-PSF-A546_Pos005_S001	00-pVueuWuPibJKGtXaNp7YT8
14.7318		Cell	1	0.000	1.000	141	14	Not-Trans anti-PSF-A546 8C-S-PSF V2.00	0	29. Not-Trans and anti-PSF-A546_Pos005_S001	00-pVueuWuPibJKGtXaNp7YT8
12.8241		Cell	1	0.000	1.000	142	15	Not-Trans anti-PSF-A546 8C-S-PSF V2.00	0	29. Not-Trans and anti-PSF-A546_Pos005_S001	00-pVueuWuPibJKGtXaNp7YT8
18.1919		Cell	1	0.000	1.000	143	16	Not-Trans anti-PSF-A546 8C-S-PSF V2.00	0	29. Not-Trans and anti-PSF-A546_Pos005_S001	00-pVueuWuPibJKGtXaNp7YT8
19.9837		Cell	1	0.000	1.000	144	17	Not-Trans anti-PSF-A546 8C-S-PSF V2.00	0	29. Not-Trans and anti-PSF-A546_Pos005_S001	00-pVueuWuPibJKGtXaNp7YT8
12.2876		Cell	1	0.000	1.000	145	18	Not-Trans anti-PSF-A546 8C-S-PSF V2.00	0	29. Not-Trans and anti-PSF-A546_Pos005_S001	00-pVueuWuPibJKGtXaNp7YT8
14.4112		Cell	1	0.000	1.000	146	19	Not-Trans anti-PSF-A546 8C-S-PSF V2.00	0	29. Not-Trans and anti-PSF-A546_Pos005_S001	00-pVueuWuPibJKGtXaNp7YT8
16.8421		Cell	1	0.000	1.000	147	20	Not-Trans anti-PSF-A546 8C-S-PSF V2.00	0	29. Not-Trans and anti-PSF-A546_Pos005_S001	00-pVueuWuPibJKGtXaNp7YT8
17.1825		Cell	1	0.000	1.000	148	21	Not-Trans anti-PSF-A546 8C-S-PSF V2.00	0	29. Not-Trans and anti-PSF-A546_Pos005_S001	00-pVueuWuPibJKGtXaNp7YT8
22.9508		Cell	1	0.000	1.000	149	22	Not-Trans anti-PSF-A546 8C-S-PSF V2.00	0	29. Not-Trans and anti-PSF-A546_Pos005_S001	00-pVueuWuPibJKGtXaNp7YT8
14.3457		Cell	1	0.000	1.000	150	23	Not-Trans anti-PSF-A546 8C-S-PSF V2.00	0	29. Not-Trans and anti-PSF-A546_Pos005_S001	00-pVueuWuPibJKGtXaNp7YT8
12.9891		Cell	1	0.000	1.000	151	24	Not-Trans anti-PSF-A546 8C-S-PSF V2.00	0	29. Not-Trans and anti-PSF-A546_Pos005_S001	00-pVueuWuPibJKGtXaNp7YT8
12.7915		Cell	1	0.000	1.000	152	25	Not-Trans anti-PSF-A546 8C-S-PSF V2.00	0	29. Not-Trans and anti-PSF-A546_Pos005_S001	00-pVueuWuPibJKGtXaNp7YT8
17.2561		Cell	1	0.000	1.000	153	26	Not-Trans anti-PSF-A546 8C-S-PSF V2.00	0	29. Not-Trans and anti-PSF-A546_Pos005_S001	00-pVueuWuPibJKGtXaNp7YT8
13.4537		Cell	1	0.000	1.000	154	27	Not-Trans anti-PSF-A546 8C-S-PSF V2.00	0	29. Not-Trans and anti-PSF-A546_Pos005_S001	00-pVueuWuPibJKGtXaNp7YT8
12.3007		Cell	1	0.000	1.000	155	28	Not-Trans anti-PSF-A546 8C-S-PSF V2.00	0	29. Not-Trans and anti-PSF-A546_Pos005_S001	00-pVueuWuPibJKGtXaNp7YT8
13.6498		Cell	1	0.000	1.000	156	29	Not-Trans anti-PSF-A546 8C-S-PSF V2.00	0	29. Not-Trans and anti-PSF-A546_Pos005_S001	00-pVueuWuPibJKGtXaNp7YT8
12.6738		Cell	1	0.000	1.000	157	30	Not-Trans anti-PSF-A546 8C-S-PSF V2.00	0	29. Not-Trans and anti-PSF-A546_Pos005_S001	00-pVueuWuPibJKGtXaNp7YT8
12.644		Cell	1	0.000	1.000	158	0	Not-Trans anti-PSF-A546 8C-S-PSF V2.00	0	29. Not-Trans and anti-PSF-A546_Pos006_S001	00-MNDkK6yYhTfLt2C9VmRaze
23.0927		Cell	1	0.000	1.000	159	1	Not-Trans anti-PSF-A546 8C-S-PSF V2.00	0	29. Not-Trans and anti-PSF-A546_Pos006_S001	00-MNDkK6yYhTfLt2C9VmRaze
16.9694		Cell	1	0.000	1.000	160	2	Not-Trans anti-PSF-A546 8C-S-PSF V2.00	0	29. Not-Trans and anti-PSF-A546_Pos006_S001	00-MNDkK6yYhTfLt2C9VmRaze
16.1595		Cell	1	0.000	1.000	161	3	Not-Trans anti-PSF-A546 8C-S-PSF V2.00	0	29. Not-Trans and anti-PSF-A546_Pos006_S001	00-MNDkK6yYhTfLt2C9VmRaze
17.5987		Cell	1	0.000	1.000	162	4	Not-Trans anti-PSF-A546 8C-S-PSF V2.00	0	29. Not-Trans and anti-PSF-A546_Pos006_S001	00-MNDkK6yYhTfLt2C9VmRaze
18.1387		Cell	1	0.000	1.000	163	5	Not-Trans anti-PSF-A546 8C-S-PSF V2.00	0	29. Not-Trans and anti-PSF-A546_Pos006_S001	00-MNDkK6yYhTfLt2C9VmRaze
16.7649		Cell	1	0.000	1.000	164	6	Not-Trans anti-PSF-A546 8C-S-PSF V2.00	0	29. Not-Trans and anti-PSF-A546_Pos006_S001	00-MNDkK6yYhTfLt2C9VmRaze
16.2013		Cell	1	0.000	1.000	165	7	Not-Trans anti-PSF-A546 8C-S-PSF V2.00	0	29. Not-Trans and anti-PSF-A546_Pos006_S001	00-MNDkK6yYhTfLt2C9VmRaze
14.2491		Cell	1	0.000	1.000	166	8	Not-Trans anti-PSF-A546 8C-S-PSF V2.00	0	29. Not-Trans and anti-PSF-A546_Pos006_S001	00-MNDkK6yYhTfLt2C9VmRaze
13.0959		Cell	1	0.000	1.000	167	9	Not-Trans anti-PSF-A546 8C-S-PSF V2.00	0	29. Not-Trans and anti-PSF-A546_Pos006_S001	00-MNDkK6yYhTfLt2C9VmRaze
17.2485		Cell	1	0.000	1.000	168	10	Not-Trans anti-PSF-A546 8C-S-PSF V2.00	0	29. Not-Trans and anti-PSF-A546_Pos006_S001	00-MNDkK6yYhTfLt2C9VmRaze
16.1716		Cell	1	0.000	1.000	169	11	Not-Trans anti-PSF-A546 8C-S-PSF V2.00	0	29. Not-Trans and anti-PSF-A546_Pos006_S001	00-MNDkK6yYhTfLt2C9VmRaze
15.6209		Cell	1	0.000	1.000	170	12	Not-Trans anti-PSF-A546 8C-S-PSF V2.00	0	29. Not-Trans and anti-PSF-A546_Pos006_S001	00-MNDkK6yYhTfLt2C9VmRaze
14.0706		Cell	1	0.000	1.000	171	13	Not-Trans anti-PSF-A546 8C-S-PSF V2.00	0	29. Not-Trans and anti-PSF-A546_Pos006_S001	00-MNDkK6yYhTfLt2C9VmRaze
13.5402		Cell	1	0.000	1.000	172	14	Not-Trans anti-PSF-A546 8C-S-PSF V2.00	0	29. Not-Trans and anti-PSF-A546_Pos006_S001	00-MNDkK6yYhTfLt2C9VmRaze
12.4416		Cell	1	0.000	1.000	173	15	Not-Trans anti-PSF-A546 8C-S-PSF V2.00	0	29. Not-Trans and anti-PSF-A546_Pos006_S001	00-MNDkK6yYhTfLt2C9VmRaze
11.894		Cell	1	0.000	1.000	174	16	Not-Trans anti-PSF-A546 8C-S-PSF V2.00	0	29. Not-Trans and anti-PSF-A546_Pos006_S001	00-MNDkK6yYhTfLt2C9VmRaze
11.7873		Cell	1	0.000	1.000	175	17	Not-Trans anti-PSF-A546 8C-S-PSF V2.00	0	29. Not-Trans and anti-PSF-A546_Pos006_S001	00-MNDkK6yYhTfLt2C9VmRaze
13.8469		Cell	1	0.000	1.000	176	18	Not-Trans anti-PSF-A546 8C-S-PSF V2.00	0	29. Not-Trans and anti-PSF-A546_Pos006_S001	00-MNDkK6yYhTfLt2C9VmRaze
14.934		Cell	1	0.000	1.000	177	19	Not-Trans anti-PSF-A546 8C-S-PSF V2.00	0	29. Not-Trans and anti-PSF-A546_Pos006_S001	00-MNDkK6yYhTfLt2C9VmRaze
11.6972		Cell	1	0.000	1.000	178	20	Not-Trans anti-PSF-A546 8C-S-PSF V2.00	0	29. Not-Trans and anti-PSF-A546_Pos006_S001	00-MNDkK6yYhTfLt2C9VmRaze
13.0371		Cell	1	0.000	1.000	179	21	Not-Trans anti-PSF-A546 8C-S-PSF V2.00	0	29. Not-Trans and anti-PSF-A546_Pos006_S001	00-MNDkK6yYhTfLt2C9VmRaze
12.3272		Cell	1	0.000	1.000	180	22	Not-Trans anti-PSF-A546 8C-S-PSF V2.00	0	29. Not-Trans and anti-PSF-A546_Pos006_S001	00-MNDkK6yYhTfLt2C9VmRaze
13.6822		Cell	1	0.000	1.000	181	23	Not-Trans anti-PSF-A546 8C-S-PSF V2.00	0	29. Not-Trans and anti-PSF-A546_Pos006_S001	00-MNDkK6yYhTfLt2C9VmRaze
12.139		Cell	1	0.000	1.000	182	24	Not-Trans anti-PSF-A546 8C-S-PSF V2.00	0	29. Not-Trans and anti-PSF-A546_Pos006_S001	00-MNDkK6yYhTfLt2C9VmRaze
11.5043		Cell	1	0.000	1.000	183	25	Not-Trans anti-PSF-A546 8C-S-PSF V2.00	0	29. Not-Trans and anti-PSF-A546_Pos006_S001	00-MNDkK6yYhTfLt2C9VmRaze
20.1417		Cell	1	0.000	1.000	184	26	Not-Trans anti-PSF-A546 8C-S-PSF V2.00	0	29. Not-Trans and anti-PSF-A546_Pos006_S001	00-MNDkK6yYhTfLt2C9VmRaze
12.0718		Cell	1	0.000	1.000	185	27	Not-Trans anti-PSF-A546 8C-S-PSF V2.00	0	29. Not-Trans and anti-PSF-A546_Pos006_S001	00-MNDkK6yYhTfLt2C9VmRaze
13.0048		Cell	1	0.000	1.000	186	28	Not-Trans anti-PSF-A546 8C-S-PSF V2.00	0	29. Not-Trans and anti-PSF-A546_Pos006_S001	00-MNDkK6yYhTfLt2C9VmRaze
14.2882		Cell	1	0.000	1.000	187	29	Not-Trans anti-PSF-A546 8C-S-PSF V2.00	0	29. Not-Trans and anti-PSF-A546_Pos006_S001	00-MNDkK6yYhTfLt2C9VmRaze
17.4198		Cell	1	0.000	1.000	188	30	Not-Trans anti-PSF-A546 8C-S-PSF V2.00	0	29. Not-Trans and anti-PSF-A546_Pos006_S001	00-MNDkK6yYhTfLt2C9VmRaze
16.3434		Cell	1	0.000	1.000	189	31	Not-Trans anti-PSF-A546 8C-S-PSF V2.00	0	29. Not-Trans and anti-PSF-A546_Pos006_S001	00-MNDkK6yYhTfLt2C9VmRaze
7.87562		Cell	1	0.000	1.000	190	32	Not-Trans anti-PSF-A546 8C-S-PSF V2.00	0	29. Not-Trans and anti-PSF-A546_Pos006_S001	00-MNDkK6yYhTfLt2C9VmRaze
11.8566		Cell	1	0.000	1.000	191	33	Not-Trans anti-PSF-A546 8C-S-PSF V2.00	0	29. Not-Trans and anti-PSF-A546_Pos006_S001	00-MNDkK6yYhTfLt2C9VmRaze
16.8952		Cell	1	0.000	1.000	192	34	Not-Trans anti-PSF-A546 8C-S-PSF V2.00	0	29. Not-Trans and anti-PSF-A546_Pos006_S001	00-MNDkK6yYhTfLt2C9VmRaze
13.4347		Cell	1	0.000	1.000	193	35	Not-Trans anti-PSF-A546 8C-S-PSF V2.00	0	29. Not-Trans and anti-PSF-A546_Pos006_S001	00-MNDkK6yYhTfLt2C9VmRaze
17.0101		Cell	1	0.000	1.000	194	36	Not-Trans anti-PSF-A546 8C-S-PSF V2.00	0	29. Not-Trans and anti-PSF-A546_Pos006_S001	00-MNDkK6yYhTfLt2C9VmRaze
16.804		Cell	1	0.000	1.000	195	37	Not-Trans anti-PSF-A546 8C-S-PSF V2.00	0	29. Not-Trans and anti-PSF-A546_Pos006_S001	00-MNDkK6yYhTfLt2C9VmRaze
13.9844		Cell	1	0.000	1.000	196	38	Not-Trans anti-PSF-A546 8C-S-PSF V2.00	0	29. Not-Trans and anti-PSF-A546_Pos006_S001	00-MNDkK6yYhTfLt2C9VmRaze
13.3179		Cell	1	0.000	1.000	197	39	Not-Trans anti-PSF-A546 8C-S-PSF V2.00	0	29. Not-Trans and anti-PSF-A546_Pos006_S001	00-MNDkK6yYhTfLt2C9VmRaze
13.0975		Cell	1	0.000	1.000	198	40	Not-Trans anti-PSF-A546 8C-S-PSF V2.00	0	29. Not-Trans and anti-PSF-A546_Pos006_S001	00-MNDkK6yYhTfLt2C9VmRaze
15.1435		Cell	1	0.000	1.000	199	41	Not-Trans anti-PSF-A546 8C-S-PSF V2.00	0	29. Not-Trans and anti-PSF-A546_Pos006_S001	00-MNDkK6yYhTfLt2C9VmRaze
17.4448		Cell	1	0.000	1.000	200	42	Not-Trans anti-PSF-A546 8C-S-PSF V2.00	0	29. Not-Trans and anti-PSF-A546_Pos006_S001	00-MNDkK6yYhTfLt2C9VmRaze
14.8131		Cell	1	0.000	1.000	201	43	Not-Trans anti-PSF-A546 8C-S-PSF V2.00	0	29. Not-Trans and anti-PSF-A546_Pos006_S001	00-MNDkK6yYhTfLt2C9VmRaze
10.0605		Cell	1	0.000	1.000	202	44	Not-Trans anti-PSF-A546 8C-S-PSF V2.00	0	29. Not-Trans and anti-PSF-A546_Pos006_S001	00-MNDkK6yYhTfLt2C9VmRaze
4.20057		Cell	1	0.000	1.000	203	45	Not-Trans anti-PSF-A546 8C-S-PSF V2.00	0	29. Not-Trans and anti-PSF-A546_Pos006_S001	00-MNDkK6yYhTfLt2C9VmRaze
0.816438		Cell	1	0.000	1.000	204	46	Not-Trans anti-PSF-A546 8C-S-PSF V2.00	0	29. Not-Trans and anti-PSF-A546_Pos006_S001	00-MNDkK6yYhTfLt2C9VmRaze
11.7313		Cell	1	0.000	1.000	205	0	Not-Trans anti-PSF-A546 8C-S-PSF V2.00	0	29. Not-Trans and anti-PSF-A546_Pos007_S001	00-QNZvemBzaVDwhxmzmTCX5c
13.8635		Cell	1	0.000	1.000	206	1	Not-Trans anti-PSF-A546 8C-S-PSF V2.00	0	29. Not-Trans and anti-PSF-A546_Pos007_S001	00-QNZvemBzaVDwhxmzmTCX5c
16.1696		Cell	1	0.000	1.000	207	2	Not-Trans anti-PSF-A546 8C-S-PSF V2.00	0	29. Not-Trans and anti-PSF-A546_Pos007_S001	00-QNZvemBzaVDwhxmzmTCX5c
12.9224		Cell	1	0.000	1.000	208	3	Not-Trans anti-PSF-A546 8C-S-PSF V2.00	0	29. Not-Trans and anti-PSF-A546_Pos007_S001	00-QNZvemBzaVDwhxmzmTCX5c
19.1274		Cell	1	0.000	1.000	209	4	Not-Trans anti-PSF-A546 8C-S-PSF V2.00	0	29. Not-Trans and anti-PSF-A546_Pos007_S001	00-QNZvemBzaVDwhxmzmTCX5c
15.3041		Cell	1	0.000	1.000	210	5	Not-Trans anti-PSF-A546 8C-S-PSF V2.00	0	29. Not-Trans and anti-PSF-A546_Pos007_S001	00-QNZvemBzaVDwhxmzmTCX5c
16.5332		Cell	1	0.000	1.000	211	6	Not-Trans anti-PSF-A546 8C-S-PSF V2.00	0	29. Not-Trans and anti-PSF-A546_Pos007_S001	00-QNZvemBzaVDwhxmzmTCX5c
13.7723		Cell	1	0.000	1.000	212	7	Not-Trans anti-PSF-A546 8C-S-PSF V2.00	0	29. Not-Trans and anti-PSF-A546_Pos007_S001	00-QNZvemBzaVDwhxmzmTCX5c
17.725		Cell	1	0.000	1.000	213	8	Not-Trans anti-PSF-A546 8C-S-PSF V2.00	0	29. Not-Trans and anti-PSF-A546_Pos007_S001	00-QNZvemBzaVDwhxmzmTCX5c
14.7317		Cell	1	0.000	1.000	214	9	Not-Trans anti-PSF-A546 8C-S-PSF V2.00	0	29. Not-Trans and anti-PSF-A546_Pos007_S001	00-QNZvemBzaVDwhxmzmTCX5c
16.8921		Cell	1	0.000	1.000	215	10	Not-Trans anti-PSF-A546 8C-S-PSF V2.00	0	29. Not-Trans and anti-PSF-A546_Pos007_S001	00-QNZvemBzaVDwhxmzmTCX5c
14.3833		Cell	1	0.000	1.000	216	11	Not-Trans anti-PSF-A546 8C-S-PSF V2.00	0	29. Not-Trans and anti-PSF-A546_Pos007_S001	00-QNZvemBzaVDwhxmzmTCX5c
14.6026		Cell	1	0.000	1.000	217	12	Not-Trans anti-PSF-A546 8C-S-PSF V2.00	0	29. Not-Trans and anti-PSF-A546_Pos007_S001	00-QNZvemBzaVDwhxmzmTCX5c
13.2912		Cell	1	0.000	1.000	218	13	Not-Trans anti-PSF-A546 8C-S-PSF V2.00	0	29. Not-Trans and anti-PSF-A546_Pos007_S001	00-QNZvemBzaVDwhxmzmTCX5c
11.6829		Cell	1	0.000	1.000	219	14	Not-Trans anti-PSF-A546 8C-S-PSF V2.00	0	29. Not-Trans and anti-PSF-A546_Pos007_S001	00-QNZvemBzaVDwhxmzmTCX5c
14.7322		Cell	1	0.000	1.000	220	15	Not-Trans anti-PSF-A546 8C-S-PSF V2.00	0	29. Not-Trans and anti-PSF-A546_Pos007_S001	00-QNZvemBzaVDwhxmzmTCX5c
15.3877		Cell	1	0.000	1.000	221	16	Not-Trans anti-PSF-A546 8C-S-PSF V2.00	0	29. Not-Trans and anti-PSF-A546_Pos007_S001	00-QNZvemBzaVDwhxmzmTCX5c
14.543		Cell	1	0.000	1.000	222	17	Not-Trans anti-PSF-A546 8C-S-PSF V2.00	0	29. Not-Trans and anti-PSF-A546_Pos007_S001	00-QNZvemBzaVDwhxmzmTCX5c
15.6507		Cell	1	0.000	1.000	223	18	Not-Trans anti-PSF-A546 8C-S-PSF V2.00	0	29. Not-Trans and anti-PSF-A546_Pos007_S001	00-QNZvemBzaVDwhxmzmTCX5c
13.3874		Cell	1	0.000	1.000	224	19	Not-Trans anti-PSF-A546 8C-S-PSF V2.00	0	29. Not-Trans and anti-PSF-A546_Pos007_S001	00-QNZvemBzaVDwhxmzmTCX5c
15.4619		Cell	1	0.000	1.000	225	20	Not-Trans anti-PSF-A546 8C-S-PSF V2.00	0	29. Not-Trans and anti-PSF-A546_Pos007_S001	00-QNZvemBzaVDwhxmzmTCX5c
16.1432		Cell	1	0.000	1.000	226	21	Not-Trans anti-PSF-A546 8C-S-PSF V2.00	0	29. Not-Trans and anti-PSF-A546_Pos007_S001	00-QNZvemBzaVDwhxmzmTCX5c
17.2048		Cell	1	0.000	1.000	227	22	Not-Trans anti-PSF-A546 8C-S-PSF V2.00	0	29. Not-Trans and anti-PSF-A546_Pos007_S001	00-QNZvemBzaVDwhxmzmTCX5c
11.7129		Cell	1	0.000	1.000	228	23	Not-Trans anti-PSF-A546 8C-S-PSF V2.00	0	29. Not-Trans and anti-PSF-A546_Pos007_S001	00-QNZvemBzaVDwhxmzmTCX5c
17.6506		Cell	1	0.000	1.000	229	24	Not-Trans anti-PSF-A546 8C-S-PSF V2.00	0	29. Not-Trans and anti-PSF-A546_Pos007_S001	00-QNZvemBzaVDwhxmzmTCX5c
17.2652		Cell	1	0.000	1.000	230	25	Not-Trans anti-PSF-A546 8C-S-PSF V2.00	0	29. Not-Trans and anti-PSF-A546_Pos007_S001	00-QNZvemBzaVDwhxmzmTCX5c
13.5262		Cell	1	0.000	1.000	231	26	Not-Trans anti-PSF-A546 8C-S-PSF V2.00	0	29. Not-Trans and anti-PSF-A546_Pos007_S001	00-QNZvemBzaVDwhxmzmTCX5c
7.83302		Cell	1	0.000	1.000	232	27	Not-Trans anti-PSF-A546 8C-S-PSF V2.00	0	29. Not-Trans and anti-PSF-A546_Pos007_S001	00-QNZvemBzaVDwhxmzmTCX5c
6.49782		Cell	1	0.000	1.000	233	28	Not-Trans anti-PSF-A546 8C-S-PSF V2.00	0	29. Not-Trans and anti-PSF-A546_Pos007_S001	00-QNZvemBzaVDwhxmzmTCX5c
16.351		Cell	1	0.000	1.000	234	29	Not-Trans anti-PSF-A546 8C-S-PSF V2.00	0	29. Not-Trans and anti-PSF-A546_Pos007_S001	00-QNZvemBzaVDwhxmzmTCX5c
16.6402		Cell	1	0.000	1.000	235	30	Not-Trans anti-PSF-A546 8C-S-PSF V2.00	0	29. Not-Trans and anti-PSF-A546_Pos007_S001	00-QNZvemBzaVDwhxmzmTCX5c
14.2509		Cell	1	0.000	1.000	236	31	Not-Trans anti-PSF-A546 8C-S-PSF V2.00	0	29. Not-Trans and anti-PSF-A546_Pos007_S001	00-QNZvemBzaVDwhxmzmTCX5c
13.6531		Cell	1	0.000	1.000	237	32	Not-Trans anti-PSF-A546 8C-S-PSF V2.00	0	29. Not-Trans and anti-PSF-A546_Pos007_S001	00-QNZvemBzaVDwhxmzmTCX5c
15.024		Cell	1	0.000	1.000	238	33	Not-Trans anti-PSF-A546 8C-S-PSF V2.00	0	29. Not-Trans and anti-PSF-A546_Pos007_S001	00-QNZvemBzaVDwhxmzmTCX5c
18.22		Cell	1	0.000	1.000	239	34	Not-Trans anti-PSF-A546 8C-S-PSF V2.00	0	29. Not-Trans and anti-PSF-A546_Pos007_S001	00-QNZvemBzaVDwhxmzmTCX5c
13.9746		Cell	1	0.000	1.000	240	0	Not-Trans anti-PSF-A546 8C-S-PSF V2.00	0	29. Not-Trans and anti-PSF-A546_Pos008_S001	00-f296v66tvkK3EqcVribiyD
12.0256		Cell	1	0.000	1.000	241	1	Not-Trans anti-PSF-A546 8C-S-PSF V2.00	0	29. Not-Trans and anti-PSF-A546_Pos008_S001	00-f296v66tvkK3EqcVribiyD
11.8314		Cell	1	0.000	1.000	242	2	Not-Trans anti-PSF-A546 8C-S-PSF V2.00	0	29. Not-Trans and anti-PSF-A546_Pos008_S001	00-f296v66tvkK3EqcVribiyD
12.7088		Cell	1	0.000	1.000	243	3	Not-Trans anti-PSF-A546 8C-S-PSF V2.00	0	29. Not-Trans and anti-PSF-A546_Pos008_S001	00-f296v66tvkK3EqcVribiyD
14.7173		Cell	1	0.000	1.000	244	4	Not-Trans anti-PSF-A546 8C-S-PSF V2.00	0	29. Not-Trans and anti-PSF-A546_Pos008_S001	00-f296v66tvkK3EqcVribiyD
10.4694		Cell	1	0.000	1.000	245	5	Not-Trans anti-PSF-A546 8C-S-PSF V2.00	0	29. Not-Trans and anti-PSF-A546_Pos008_S001	00-f296v66tvkK3EqcVribiyD
13.0985		Cell	1	0.000	1.000	246	6	Not-Trans anti-PSF-A546 8C-S-PSF V2.00	0	29. Not-Trans and anti-PSF-A546_Pos008_S001	00-f296v66tvkK3EqcVribiyD
16.9398		Cell	1	0.000	1.000	247	7	Not-Trans anti-PSF-A546 8C-S-PSF V2.00	0	29. Not-Trans and anti-PSF-A546_Pos008_S001	00-f296v66tvkK3EqcVribiyD
16.4161		Cell	1	0.000	1.000	248	8	Not-Trans anti-PSF-A546 8C-S-PSF V2.00	0	29. Not-Trans and anti-PSF-A546_Pos008_S001	00-f296v66tvkK3EqcVribiyD
14.8256		Cell	1	0.000	1.000	249	9	Not-Trans anti-PSF-A546 8C-S-PSF V2.00	0	29. Not-Trans and anti-PSF-A546_Pos008_S001	00-f296v66tvkK3EqcVribiyD
15.0105		Cell	1	0.000	1.000	250	10	Not-Trans anti-PSF-A546 8C-S-PSF V2.00	0	29. Not-Trans and anti-PSF-A546_Pos008_S001	00-f296v66tvkK3EqcVribiyD
16.1743		Cell	1	0.000	1.000	251	11	Not-Trans anti-PSF-A546 8C-S-PSF V2.00	0	29. Not-Trans and anti-PSF-A546_Pos008_S001	00-f296v66tvkK3EqcVribiyD
12.0571		Cell	1	0.000	1.000	252	12	Not-Trans anti-PSF-A546 8C-S-PSF V2.00	0	29. Not-Trans and anti-PSF-A546_Pos008_S001	00-f296v66tvkK3EqcVribiyD
15.9031		Cell	1	0.000	1.000	253	13	Not-Trans anti-PSF-A546 8C-S-PSF V2.00	0	29. Not-Trans and anti-PSF-A546_Pos008_S001	00-f296v66tvkK3EqcVribiyD
9.67881		Cell	1	0.000	1.000	254	14	Not-Trans anti-PSF-A546 8C-S-PSF V2.00	0	29. Not-Trans and anti-PSF-A546_Pos008_S001	00-f296v66tvkK3EqcVribiyD
10.5779		Cell	1	0.000	1.000	255	15	Not-Trans anti-PSF-A546 8C-S-PSF V2.00	0	29. Not-Trans and anti-PSF-A546_Pos008_S001	00-f296v66tvkK3EqcVribiyD
8.15305		Cell	1	0.000	1.000	256	16	Not-Trans anti-PSF-A546 8C-S-PSF V2.00	0	29. Not-Trans and anti-PSF-A546_Pos008_S001	00-f296v66tvkK3EqcVribiyD
11.4468		Cell	1	0.000	1.000	257	17	Not-Trans anti-PSF-A546 8C-S-PSF V2.00	0	29. Not-Trans and anti-PSF-A546_Pos008_S001	00-f296v66tvkK3EqcVribiyD
7.40989		Cell	1	0.000	1.000	258	18	Not-Trans anti-PSF-A546 8C-S-PSF V2.00	0	29. Not-Trans and anti-PSF-A546_Pos008_S001	00-f296v66tvkK3EqcVribiyD
7.82151		Cell	1	0.000	1.000	259	19	Not-Trans anti-PSF-A546 8C-S-PSF V2.00	0	29. Not-Trans and anti-PSF-A546_Pos008_S001	00-f296v66tvkK3EqcVribiyD
10.848		Cell	1	0.000	1.000	260	20	Not-Trans anti-PSF-A546 8C-S-PSF V2.00	0	29. Not-Trans and anti-PSF-A546_Pos008_S001	00-f296v66tvkK3EqcVribiyD
11.7623		Cell	1	0.000	1.000	261	21	Not-Trans anti-PSF-A546 8C-S-PSF V2.00	0	29. Not-Trans and anti-PSF-A546_Pos008_S001	00-f296v66tvkK3EqcVribiyD
13.3947		Cell	1	0.000	1.000	262	22	Not-Trans anti-PSF-A546 8C-S-PSF V2.00	0	29. Not-Trans and anti-PSF-A546_Pos008_S001	00-f296v66tvkK3EqcVribiyD
17.2304		Cell	1	0.000	1.000	263	23	Not-Trans anti-PSF-A546 8C-S-PSF V2.00	0	29. Not-Trans and anti-PSF-A546_Pos008_S001	00-f296v66tvkK3EqcVribiyD
18.743		Cell	1	0.000	1.000	264	24	Not-Trans anti-PSF-A546 8C-S-PSF V2.00	0	29. Not-Trans and anti-PSF-A546_Pos008_S001	00-f296v66tvkK3EqcVribiyD
11.8173		Cell	1	0.000	1.000	265	25	Not-Trans anti-PSF-A546 8C-S-PSF V2.00	0	29. Not-Trans and anti-PSF-A546_Pos008_S001	00-f296v66tvkK3EqcVribiyD
12.052		Cell	1	0.000	1.000	266	26	Not-Trans anti-PSF-A546 8C-S-PSF V2.00	0	29. Not-Trans and anti-PSF-A546_Pos008_S001	00-f296v66tvkK3EqcVribiyD
12.8266		Cell	1	0.000	1.000	267	27	Not-Trans anti-PSF-A546 8C-S-PSF V2.00	0	29. Not-Trans and anti-PSF-A546_Pos008_S001	00-f296v66tvkK3EqcVribiyD
8.23443		Cell	1	0.000	1.000	268	28	Not-Trans anti-PSF-A546 8C-S-PSF V2.00	0	29. Not-Trans and anti-PSF-A546_Pos008_S001	00-f296v66tvkK3EqcVribiyD
6.90705		Cell	1	0.000	1.000	269	29	Not-Trans anti-PSF-A546 8C-S-PSF V2.00	0	29. Not-Trans and anti-PSF-A546_Pos008_S001	00-f296v66tvkK3EqcVribiyD
10.4357		Cell	1	0.000	1.000	270	30	Not-Trans anti-PSF-A546 8C-S-PSF V2.00	0	29. Not-Trans and anti-PSF-A546_Pos008_S001	00-f296v66tvkK3EqcVribiyD
11.6406		Cell	1	0.000	1.000	271	31	Not-Trans anti-PSF-A546 8C-S-PSF V2.00	0	29. Not-Trans and anti-PSF-A546_Pos008_S001	00-f296v66tvkK3EqcVribiyD
14.3682		Cell	1	0.000	1.000	272	32	Not-Trans anti-PSF-A546 8C-S-PSF V2.00	0	29. Not-Trans and anti-PSF-A546_Pos008_S001	00-f296v66tvkK3EqcVribiyD
16.2859		Cell	1	0.000	1.000	273	33	Not-Trans anti-PSF-A546 8C-S-PSF V2.00	0	29. Not-Trans and anti-PSF-A546_Pos008_S001	00-f296v66tvkK3EqcVribiyD
20.1352		Cell	1	0.000	1.000	274	0	Not-Trans anti-PSF-A546 8C-S-PSF V2.00	0	29. Not-Trans and anti-PSF-A546_Pos009_S001	00-cRuJWs8MLmiNWGMSv6Cwrk
13.7024		Cell	1	0.000	1.000	275	1	Not-Trans anti-PSF-A546 8C-S-PSF V2.00	0	29. Not-Trans and anti-PSF-A546_Pos009_S001	00-cRuJWs8MLmiNWGMSv6Cwrk
21.601		Cell	1	0.000	1.000	276	2	Not-Trans anti-PSF-A546 8C-S-PSF V2.00	0	29. Not-Trans and anti-PSF-A546_Pos009_S001	00-cRuJWs8MLmiNWGMSv6Cwrk
12.4587		Cell	1	0.000	1.000	277	3	Not-Trans anti-PSF-A546 8C-S-PSF V2.00	0	29. Not-Trans and anti-PSF-A546_Pos009_S001	00-cRuJWs8MLmiNWGMSv6Cwrk
15.6771		Cell	1	0.000	1.000	278	4	Not-Trans anti-PSF-A546 8C-S-PSF V2.00	0	29. Not-Trans and anti-PSF-A546_Pos009_S001	00-cRuJWs8MLmiNWGMSv6Cwrk
17.6502		Cell	1	0.000	1.000	279	5	Not-Trans anti-PSF-A546 8C-S-PSF V2.00	0	29. Not-Trans and anti-PSF-A546_Pos009_S001	00-cRuJWs8MLmiNWGMSv6Cwrk
15.3901		Cell	1	0.000	1.000	280	6	Not-Trans anti-PSF-A546 8C-S-PSF V2.00	0	29. Not-Trans and anti-PSF-A546_Pos009_S001	00-cRuJWs8MLmiNWGMSv6Cwrk
13.9124		Cell	1	0.000	1.000	281	7	Not-Trans anti-PSF-A546 8C-S-PSF V2.00	0	29. Not-Trans and anti-PSF-A546_Pos009_S001	00-cRuJWs8MLmiNWGMSv6Cwrk
15.5203		Cell	1	0.000	1.000	282	8	Not-Trans anti-PSF-A546 8C-S-PSF V2.00	0	29. Not-Trans and anti-PSF-A546_Pos009_S001	00-cRuJWs8MLmiNWGMSv6Cwrk
17.1914		Cell	1	0.000	1.000	283	9	Not-Trans anti-PSF-A546 8C-S-PSF V2.00	0	29. Not-Trans and anti-PSF-A546_Pos009_S001	00-cRuJWs8MLmiNWGMSv6Cwrk
18.545		Cell	1	0.000	1.000	284	10	Not-Trans anti-PSF-A546 8C-S-PSF V2.00	0	29. Not-Trans and anti-PSF-A546_Pos009_S001	00-cRuJWs8MLmiNWGMSv6Cwrk
23.2662		Cell	1	0.000	1.000	285	11	Not-Trans anti-PSF-A546 8C-S-PSF V2.00	0	29. Not-Trans and anti-PSF-A546_Pos009_S001	00-cRuJWs8MLmiNWGMSv6Cwrk
11.7904		Cell	1	0.000	1.000	286	12	Not-Trans anti-PSF-A546 8C-S-PSF V2.00	0	29. Not-Trans and anti-PSF-A546_Pos009_S001	00-cRuJWs8MLmiNWGMSv6Cwrk
16.4135		Cell	1	0.000	1.000	287	13	Not-Trans anti-PSF-A546 8C-S-PSF V2.00	0	29. Not-Trans and anti-PSF-A546_Pos009_S001	00-cRuJWs8MLmiNWGMSv6Cwrk
18.2181		Cell	1	0.000	1.000	288	14	Not-Trans anti-PSF-A546 8C-S-PSF V2.00	0	29. Not-Trans and anti-PSF-A546_Pos009_S001	00-cRuJWs8MLmiNWGMSv6Cwrk
13.8315		Cell	1	0.000	1.000	289	15	Not-Trans anti-PSF-A546 8C-S-PSF V2.00	0	29. Not-Trans and anti-PSF-A546_Pos009_S001	00-cRuJWs8MLmiNWGMSv6Cwrk
21.5265		Cell	1	0.000	1.000	290	16	Not-Trans anti-PSF-A546 8C-S-PSF V2.00	0	29. Not-Trans and anti-PSF-A546_Pos009_S001	00-cRuJWs8MLmiNWGMSv6Cwrk
13.9829		Cell	1	0.000	1.000	291	17	Not-Trans anti-PSF-A546 8C-S-PSF V2.00	0	29. Not-Trans and anti-PSF-A546_Pos009_S001	00-cRuJWs8MLmiNWGMSv6Cwrk
14.1943		Cell	1	0.000	1.000	292	18	Not-Trans anti-PSF-A546 8C-S-PSF V2.00	0	29. Not-Trans and anti-PSF-A546_Pos009_S001	00-cRuJWs8MLmiNWGMSv6Cwrk
19.6798		Cell	1	0.000	1.000	293	19	Not-Trans anti-PSF-A546 8C-S-PSF V2.00	0	29. Not-Trans and anti-PSF-A546_Pos009_S001	00-cRuJWs8MLmiNWGMSv6Cwrk
18.6285		Cell	1	0.000	1.000	294	20	Not-Trans anti-PSF-A546 8C-S-PSF V2.00	0	29. Not-Trans and anti-PSF-A546_Pos009_S001	00-cRuJWs8MLmiNWGMSv6Cwrk
13.8473		Cell	1	0.000	1.000	295	21	Not-Trans anti-PSF-A546 8C-S-PSF V2.00	0	29. Not-Trans and anti-PSF-A546_Pos009_S001	00-cRuJWs8MLmiNWGMSv6Cwrk
11.1969		Cell	1	0.000	1.000	296	22	Not-Trans anti-PSF-A546 8C-S-PSF V2.00	0	29. Not-Trans and anti-PSF-A546_Pos009_S001	00-cRuJWs8MLmiNWGMSv6Cwrk
16.0532		Cell	1	0.000	1.000	297	23	Not-Trans anti-PSF-A546 8C-S-PSF V2.00	0	29. Not-Trans and anti-PSF-A546_Pos009_S001	00-cRuJWs8MLmiNWGMSv6Cwrk
15.2479		Cell	1	0.000	1.000	298	24	Not-Trans anti-PSF-A546 8C-S-PSF V2.00	0	29. Not-Trans and anti-PSF-A546_Pos009_S001	00-cRuJWs8MLmiNWGMSv6Cwrk
13.8168		Cell	1	0.000	1.000	299	25	Not-Trans anti-PSF-A546 8C-S-PSF V2.00	0	29. Not-Trans and anti-PSF-A546_Pos009_S001	00-cRuJWs8MLmiNWGMSv6Cwrk
12.3005		Cell	1	0.000	1.000	300	26	Not-Trans anti-PSF-A546 8C-S-PSF V2.00	0	29. Not-Trans and anti-PSF-A546_Pos009_S001	00-cRuJWs8MLmiNWGMSv6Cwrk
14.0787		Cell	1	0.000	1.000	301	27	Not-Trans anti-PSF-A546 8C-S-PSF V2.00	0	29. Not-Trans and anti-PSF-A546_Pos009_S001	00-cRuJWs8MLmiNWGMSv6Cwrk
13.7905		Cell	1	0.000	1.000	302	28	Not-Trans anti-PSF-A546 8C-S-PSF V2.00	0	29. Not-Trans and anti-PSF-A546_Pos009_S001	00-cRuJWs8MLmiNWGMSv6Cwrk
10.8942		Cell	1	0.000	1.000	303	29	Not-Trans anti-PSF-A546 8C-S-PSF V2.00	0	29. Not-Trans and anti-PSF-A546_Pos009_S001	00-cRuJWs8MLmiNWGMSv6Cwrk
11.9055		Cell	1	0.000	1.000	304	30	Not-Trans anti-PSF-A546 8C-S-PSF V2.00	0	29. Not-Trans and anti-PSF-A546_Pos009_S001	00-cRuJWs8MLmiNWGMSv6Cwrk
16.1062		Cell	1	0.000	1.000	305	31	Not-Trans anti-PSF-A546 8C-S-PSF V2.00	0	29. Not-Trans and anti-PSF-A546_Pos009_S001	00-cRuJWs8MLmiNWGMSv6Cwrk
10.615		Cell	1	0.000	1.000	306	32	Not-Trans anti-PSF-A546 8C-S-PSF V2.00	0	29. Not-Trans and anti-PSF-A546_Pos009_S001	00-cRuJWs8MLmiNWGMSv6Cwrk
11.4419		Cell	1	0.000	1.000	307	33	Not-Trans anti-PSF-A546 8C-S-PSF V2.00	0	29. Not-Trans and anti-PSF-A546_Pos009_S001	00-cRuJWs8MLmiNWGMSv6Cwrk
16.9945		Cell	1	0.000	1.000	308	34	Not-Trans anti-PSF-A546 8C-S-PSF V2.00	0	29. Not-Trans and anti-PSF-A546_Pos009_S001	00-cRuJWs8MLmiNWGMSv6Cwrk
13.6025		Cell	1	0.000	1.000	309	35	Not-Trans anti-PSF-A546 8C-S-PSF V2.00	0	29. Not-Trans and anti-PSF-A546_Pos009_S001	00-cRuJWs8MLmiNWGMSv6Cwrk
10.6034		Cell	1	0.000	1.000	310	36	Not-Trans anti-PSF-A546 8C-S-PSF V2.00	0	29. Not-Trans and anti-PSF-A546_Pos009_S001	00-cRuJWs8MLmiNWGMSv6Cwrk
11.6115		Cell	1	0.000	1.000	311	37	Not-Trans anti-PSF-A546 8C-S-PSF V2.00	0	29. Not-Trans and anti-PSF-A546_Pos009_S001	00-cRuJWs8MLmiNWGMSv6Cwrk
19.0615		Cell	1	0.000	1.000	312	38	Not-Trans anti-PSF-A546 8C-S-PSF V2.00	0	29. Not-Trans and anti-PSF-A546_Pos009_S001	00-cRuJWs8MLmiNWGMSv6Cwrk
11.9486		Cell	1	0.000	1.000	313	39	Not-Trans anti-PSF-A546 8C-S-PSF V2.00	0	29. Not-Trans and anti-PSF-A546_Pos009_S001	00-cRuJWs8MLmiNWGMSv6Cwrk
15.4146		Cell	1	0.000	1.000	314	40	Not-Trans anti-PSF-A546 8C-S-PSF V2.00	0	29. Not-Trans and anti-PSF-A546_Pos009_S001	00-cRuJWs8MLmiNWGMSv6Cwrk
12.8202		Cell	1	0.000	1.000	315	41	Not-Trans anti-PSF-A546 8C-S-PSF V2.00	0	29. Not-Trans and anti-PSF-A546_Pos009_S001	00-cRuJWs8MLmiNWGMSv6Cwrk
12.6453		Cell	1	0.000	1.000	316	42	Not-Trans anti-PSF-A546 8C-S-PSF V2.00	0	29. Not-Trans and anti-PSF-A546_Pos009_S001	00-cRuJWs8MLmiNWGMSv6Cwrk
19.9277		Cell	1	0.000	1.000	317	43	Not-Trans anti-PSF-A546 8C-S-PSF V2.00	0	29. Not-Trans and anti-PSF-A546_Pos009_S001	00-cRuJWs8MLmiNWGMSv6Cwrk
19.5209		Cell	1	0.000	1.000	318	44	Not-Trans anti-PSF-A546 8C-S-PSF V2.00	0	29. Not-Trans and anti-PSF-A546_Pos009_S001	00-cRuJWs8MLmiNWGMSv6Cwrk
11.0773		Cell	1	0.000	1.000	319	45	Not-Trans anti-PSF-A546 8C-S-PSF V2.00	0	29. Not-Trans and anti-PSF-A546_Pos009_S001	00-cRuJWs8MLmiNWGMSv6Cwrk
16.2365		Cell	1	0.000	1.000	320	46	Not-Trans anti-PSF-A546 8C-S-PSF V2.00	0	29. Not-Trans and anti-PSF-A546_Pos009_S001	00-cRuJWs8MLmiNWGMSv6Cwrk
11.7377		Cell	1	0.000	1.000	321	47	Not-Trans anti-PSF-A546 8C-S-PSF V2.00	0	29. Not-Trans and anti-PSF-A546_Pos009_S001	00-cRuJWs8MLmiNWGMSv6Cwrk
12.7279		Cell	1	0.000	1.000	322	48	Not-Trans anti-PSF-A546 8C-S-PSF V2.00	0	29. Not-Trans and anti-PSF-A546_Pos009_S001	00-cRuJWs8MLmiNWGMSv6Cwrk
15.6975		Cell	1	0.000	1.000	323	49	Not-Trans anti-PSF-A546 8C-S-PSF V2.00	0	29. Not-Trans and anti-PSF-A546_Pos009_S001	00-cRuJWs8MLmiNWGMSv6Cwrk
12.5776		Cell	1	0.000	1.000	324	50	Not-Trans anti-PSF-A546 8C-S-PSF V2.00	0	29. Not-Trans and anti-PSF-A546_Pos009_S001	00-cRuJWs8MLmiNWGMSv6Cwrk
8.3072		Cell	1	0.000	1.000	325	0	Not-Trans anti-PSF-A546 8C-S-PSF V2.00	0	29. Not-Trans and anti-PSF-A546_Pos010_S001	00-Dr8S8eDbfCB6ADsQ6rwMJ7
13.0315		Cell	1	0.000	1.000	326	1	Not-Trans anti-PSF-A546 8C-S-PSF V2.00	0	29. Not-Trans and anti-PSF-A546_Pos010_S001	00-Dr8S8eDbfCB6ADsQ6rwMJ7
13.747		Cell	1	0.000	1.000	327	2	Not-Trans anti-PSF-A546 8C-S-PSF V2.00	0	29. Not-Trans and anti-PSF-A546_Pos010_S001	00-Dr8S8eDbfCB6ADsQ6rwMJ7
12.6543		Cell	1	0.000	1.000	328	3	Not-Trans anti-PSF-A546 8C-S-PSF V2.00	0	29. Not-Trans and anti-PSF-A546_Pos010_S001	00-Dr8S8eDbfCB6ADsQ6rwMJ7
13.861		Cell	1	0.000	1.000	329	4	Not-Trans anti-PSF-A546 8C-S-PSF V2.00	0	29. Not-Trans and anti-PSF-A546_Pos010_S001	00-Dr8S8eDbfCB6ADsQ6rwMJ7
16.8337		Cell	1	0.000	1.000	330	5	Not-Trans anti-PSF-A546 8C-S-PSF V2.00	0	29. Not-Trans and anti-PSF-A546_Pos010_S001	00-Dr8S8eDbfCB6ADsQ6rwMJ7
16.8827		Cell	1	0.000	1.000	331	6	Not-Trans anti-PSF-A546 8C-S-PSF V2.00	0	29. Not-Trans and anti-PSF-A546_Pos010_S001	00-Dr8S8eDbfCB6ADsQ6rwMJ7
16.9141		Cell	1	0.000	1.000	332	7	Not-Trans anti-PSF-A546 8C-S-PSF V2.00	0	29. Not-Trans and anti-PSF-A546_Pos010_S001	00-Dr8S8eDbfCB6ADsQ6rwMJ7
12.4381		Cell	1	0.000	1.000	333	8	Not-Trans anti-PSF-A546 8C-S-PSF V2.00	0	29. Not-Trans and anti-PSF-A546_Pos010_S001	00-Dr8S8eDbfCB6ADsQ6rwMJ7
12.9333		Cell	1	0.000	1.000	334	9	Not-Trans anti-PSF-A546 8C-S-PSF V2.00	0	29. Not-Trans and anti-PSF-A546_Pos010_S001	00-Dr8S8eDbfCB6ADsQ6rwMJ7
11.0241		Cell	1	0.000	1.000	335	10	Not-Trans anti-PSF-A546 8C-S-PSF V2.00	0	29. Not-Trans and anti-PSF-A546_Pos010_S001	00-Dr8S8eDbfCB6ADsQ6rwMJ7
13.9328		Cell	1	0.000	1.000	336	11	Not-Trans anti-PSF-A546 8C-S-PSF V2.00	0	29. Not-Trans and anti-PSF-A546_Pos010_S001	00-Dr8S8eDbfCB6ADsQ6rwMJ7
10.1126		Cell	1	0.000	1.000	337	12	Not-Trans anti-PSF-A546 8C-S-PSF V2.00	0	29. Not-Trans and anti-PSF-A546_Pos010_S001	00-Dr8S8eDbfCB6ADsQ6rwMJ7
10.762		Cell	1	0.000	1.000	338	13	Not-Trans anti-PSF-A546 8C-S-PSF V2.00	0	29. Not-Trans and anti-PSF-A546_Pos010_S001	00-Dr8S8eDbfCB6ADsQ6rwMJ7
10.3793		Cell	1	0.000	1.000	339	14	Not-Trans anti-PSF-A546 8C-S-PSF V2.00	0	29. Not-Trans and anti-PSF-A546_Pos010_S001	00-Dr8S8eDbfCB6ADsQ6rwMJ7
10.8528		Cell	1	0.000	1.000	340	15	Not-Trans anti-PSF-A546 8C-S-PSF V2.00	0	29. Not-Trans and anti-PSF-A546_Pos010_S001	00-Dr8S8eDbfCB6ADsQ6rwMJ7
8.73909		Cell	1	0.000	1.000	341	16	Not-Trans anti-PSF-A546 8C-S-PSF V2.00	0	29. Not-Trans and anti-PSF-A546_Pos010_S001	00-Dr8S8eDbfCB6ADsQ6rwMJ7
10.9729		Cell	1	0.000	1.000	342	17	Not-Trans anti-PSF-A546 8C-S-PSF V2.00	0	29. Not-Trans and anti-PSF-A546_Pos010_S001	00-Dr8S8eDbfCB6ADsQ6rwMJ7
10.4548		Cell	1	0.000	1.000	343	18	Not-Trans anti-PSF-A546 8C-S-PSF V2.00	0	29. Not-Trans and anti-PSF-A546_Pos010_S001	00-Dr8S8eDbfCB6ADsQ6rwMJ7
10.0965		Cell	1	0.000	1.000	344	19	Not-Trans anti-PSF-A546 8C-S-PSF V2.00	0	29. Not-Trans and anti-PSF-A546_Pos010_S001	00-Dr8S8eDbfCB6ADsQ6rwMJ7
11.307		Cell	1	0.000	1.000	345	20	Not-Trans anti-PSF-A546 8C-S-PSF V2.00	0	29. Not-Trans and anti-PSF-A546_Pos010_S001	00-Dr8S8eDbfCB6ADsQ6rwMJ7
10.3514		Cell	1	0.000	1.000	346	21	Not-Trans anti-PSF-A546 8C-S-PSF V2.00	0	29. Not-Trans and anti-PSF-A546_Pos010_S001	00-Dr8S8eDbfCB6ADsQ6rwMJ7
10.1239		Cell	1	0.000	1.000	347	22	Not-Trans anti-PSF-A546 8C-S-PSF V2.00	0	29. Not-Trans and anti-PSF-A546_Pos010_S001	00-Dr8S8eDbfCB6ADsQ6rwMJ7
10.732		Cell	1	0.000	1.000	348	23	Not-Trans anti-PSF-A546 8C-S-PSF V2.00	0	29. Not-Trans and anti-PSF-A546_Pos010_S001	00-Dr8S8eDbfCB6ADsQ6rwMJ7
15.1974		Cell	1	0.000	1.000	349	24	Not-Trans anti-PSF-A546 8C-S-PSF V2.00	0	29. Not-Trans and anti-PSF-A546_Pos010_S001	00-Dr8S8eDbfCB6ADsQ6rwMJ7
17.2232		Cell	1	0.000	1.000	350	25	Not-Trans anti-PSF-A546 8C-S-PSF V2.00	0	29. Not-Trans and anti-PSF-A546_Pos010_S001	00-Dr8S8eDbfCB6ADsQ6rwMJ7
10.9639		Cell	1	0.000	1.000	351	26	Not-Trans anti-PSF-A546 8C-S-PSF V2.00	0	29. Not-Trans and anti-PSF-A546_Pos010_S001	00-Dr8S8eDbfCB6ADsQ6rwMJ7
16.4113		Cell	1	0.000	1.000	352	27	Not-Trans anti-PSF-A546 8C-S-PSF V2.00	0	29. Not-Trans and anti-PSF-A546_Pos010_S001	00-Dr8S8eDbfCB6ADsQ6rwMJ7
15.8038		Cell	1	0.000	1.000	353	28	Not-Trans anti-PSF-A546 8C-S-PSF V2.00	0	29. Not-Trans and anti-PSF-A546_Pos010_S001	00-Dr8S8eDbfCB6ADsQ6rwMJ7
13.1203		Cell	1	0.000	1.000	354	29	Not-Trans anti-PSF-A546 8C-S-PSF V2.00	0	29. Not-Trans and anti-PSF-A546_Pos010_S001	00-Dr8S8eDbfCB6ADsQ6rwMJ7
8.43416		Cell	1	0.000	1.000	355	30	Not-Trans anti-PSF-A546 8C-S-PSF V2.00	0	29. Not-Trans and anti-PSF-A546_Pos010_S001	00-Dr8S8eDbfCB6ADsQ6rwMJ7
10.0752		Cell	1	0.000	1.000	356	31	Not-Trans anti-PSF-A546 8C-S-PSF V2.00	0	29. Not-Trans and anti-PSF-A546_Pos010_S001	00-Dr8S8eDbfCB6ADsQ6rwMJ7
12.5437		Cell	1	0.000	1.000	357	32	Not-Trans anti-PSF-A546 8C-S-PSF V2.00	0	29. Not-Trans and anti-PSF-A546_Pos010_S001	00-Dr8S8eDbfCB6ADsQ6rwMJ7
12.5762		Cell	1	0.000	1.000	358	33	Not-Trans anti-PSF-A546 8C-S-PSF V2.00	0	29. Not-Trans and anti-PSF-A546_Pos010_S001	00-Dr8S8eDbfCB6ADsQ6rwMJ7
11.9425		Cell	1	0.000	1.000	359	34	Not-Trans anti-PSF-A546 8C-S-PSF V2.00	0	29. Not-Trans and anti-PSF-A546_Pos010_S001	00-Dr8S8eDbfCB6ADsQ6rwMJ7
9.20266		Cell	1	0.000	1.000	360	35	Not-Trans anti-PSF-A546 8C-S-PSF V2.00	0	29. Not-Trans and anti-PSF-A546_Pos010_S001	00-Dr8S8eDbfCB6ADsQ6rwMJ7
11.4723		Cell	1	0.000	1.000	361	36	Not-Trans anti-PSF-A546 8C-S-PSF V2.00	0	29. Not-Trans and anti-PSF-A546_Pos010_S001	00-Dr8S8eDbfCB6ADsQ6rwMJ7
12.7935		Cell	1	0.000	1.000	362	37	Not-Trans anti-PSF-A546 8C-S-PSF V2.00	0	29. Not-Trans and anti-PSF-A546_Pos010_S001	00-Dr8S8eDbfCB6ADsQ6rwMJ7
7.68622		Cell	1	0.000	1.000	363	38	Not-Trans anti-PSF-A546 8C-S-PSF V2.00	0	29. Not-Trans and anti-PSF-A546_Pos010_S001	00-Dr8S8eDbfCB6ADsQ6rwMJ7
17.1064		Cell	1	0.000	1.000	364	39	Not-Trans anti-PSF-A546 8C-S-PSF V2.00	0	29. Not-Trans and anti-PSF-A546_Pos010_S001	00-Dr8S8eDbfCB6ADsQ6rwMJ7
10.7629		Cell	1	0.000	1.000	365	40	Not-Trans anti-PSF-A546 8C-S-PSF V2.00	0	29. Not-Trans and anti-PSF-A546_Pos010_S001	00-Dr8S8eDbfCB6ADsQ6rwMJ7
11.005		Cell	1	0.000	1.000	366	41	Not-Trans anti-PSF-A546 8C-S-PSF V2.00	0	29. Not-Trans and anti-PSF-A546_Pos010_S001	00-Dr8S8eDbfCB6ADsQ6rwMJ7
14.746		Cell	1	0.000	1.000	367	42	Not-Trans anti-PSF-A546 8C-S-PSF V2.00	0	29. Not-Trans and anti-PSF-A546_Pos010_S001	00-Dr8S8eDbfCB6ADsQ6rwMJ7
14.1157		Cell	1	0.000	1.000	368	43	Not-Trans anti-PSF-A546 8C-S-PSF V2.00	0	29. Not-Trans and anti-PSF-A546_Pos010_S001	00-Dr8S8eDbfCB6ADsQ6rwMJ7
8.97429		Cell	1	0.000	1.000	369	44	Not-Trans anti-PSF-A546 8C-S-PSF V2.00	0	29. Not-Trans and anti-PSF-A546_Pos010_S001	00-Dr8S8eDbfCB6ADsQ6rwMJ7
11.6699		Cell	1	0.000	1.000	370	45	Not-Trans anti-PSF-A546 8C-S-PSF V2.00	0	29. Not-Trans and anti-PSF-A546_Pos010_S001	00-Dr8S8eDbfCB6ADsQ6rwMJ7
12.3837		Cell	1	0.000	1.000	371	46	Not-Trans anti-PSF-A546 8C-S-PSF V2.00	0	29. Not-Trans and anti-PSF-A546_Pos010_S001	00-Dr8S8eDbfCB6ADsQ6rwMJ7
10.1042		Cell	1	0.000	1.000	372	47	Not-Trans anti-PSF-A546 8C-S-PSF V2.00	0	29. Not-Trans and anti-PSF-A546_Pos010_S001	00-Dr8S8eDbfCB6ADsQ6rwMJ7
8.3764		Cell	1	0.000	1.000	373	48	Not-Trans anti-PSF-A546 8C-S-PSF V2.00	0	29. Not-Trans and anti-PSF-A546_Pos010_S001	00-Dr8S8eDbfCB6ADsQ6rwMJ7
8.52312		Cell	1	0.000	1.000	374	49	Not-Trans anti-PSF-A546 8C-S-PSF V2.00	0	29. Not-Trans and anti-PSF-A546_Pos010_S001	00-Dr8S8eDbfCB6ADsQ6rwMJ7
9.34511		Cell	1	0.000	1.000	375	50	Not-Trans anti-PSF-A546 8C-S-PSF V2.00	0	29. Not-Trans and anti-PSF-A546_Pos010_S001	00-Dr8S8eDbfCB6ADsQ6rwMJ7
9.26583		Cell	1	0.000	1.000	376	51	Not-Trans anti-PSF-A546 8C-S-PSF V2.00	0	29. Not-Trans and anti-PSF-A546_Pos010_S001	00-Dr8S8eDbfCB6ADsQ6rwMJ7
8.06492		Cell	1	0.000	1.000	377	52	Not-Trans anti-PSF-A546 8C-S-PSF V2.00	0	29. Not-Trans and anti-PSF-A546_Pos010_S001	00-Dr8S8eDbfCB6ADsQ6rwMJ7
7.73626		Cell	1	0.000	1.000	378	53	Not-Trans anti-PSF-A546 8C-S-PSF V2.00	0	29. Not-Trans and anti-PSF-A546_Pos010_S001	00-Dr8S8eDbfCB6ADsQ6rwMJ7
9.96757		Cell	1	0.000	1.000	379	54	Not-Trans anti-PSF-A546 8C-S-PSF V2.00	0	29. Not-Trans and anti-PSF-A546_Pos010_S001	00-Dr8S8eDbfCB6ADsQ6rwMJ7
4.37276		Cell	1	0.000	1.000	380	55	Not-Trans anti-PSF-A546 8C-S-PSF V2.00	0	29. Not-Trans and anti-PSF-A546_Pos010_S001	00-Dr8S8eDbfCB6ADsQ6rwMJ7
0.351678		Cell	1	0.000	1.000	381	56	Not-Trans anti-PSF-A546 8C-S-PSF V2.00	0	29. Not-Trans and anti-PSF-A546_Pos010_S001	00-Dr8S8eDbfCB6ADsQ6rwMJ7
11.5529		Cell	1	0.000	1.000	382	57	Not-Trans anti-PSF-A546 8C-S-PSF V2.00	0	29. Not-Trans and anti-PSF-A546_Pos010_S001	00-Dr8S8eDbfCB6ADsQ6rwMJ7
9.97155		Cell	1	0.000	1.000	383	58	Not-Trans anti-PSF-A546 8C-S-PSF V2.00	0	29. Not-Trans and anti-PSF-A546_Pos010_S001	00-Dr8S8eDbfCB6ADsQ6rwMJ7
8.99307		Cell	1	0.000	1.000	384	59	Not-Trans anti-PSF-A546 8C-S-PSF V2.00	0	29. Not-Trans and anti-PSF-A546_Pos010_S001	00-Dr8S8eDbfCB6ADsQ6rwMJ7
17.7107		Cell	1	0.000	1.000	385	60	Not-Trans anti-PSF-A546 8C-S-PSF V2.00	0	29. Not-Trans and anti-PSF-A546_Pos010_S001	00-Dr8S8eDbfCB6ADsQ6rwMJ7
14.9974		Cell	1	0.000	1.000	386	0	Not-Trans anti-PSF-A546 8C-S-PSF V2.00	0	29. Not-Trans and anti-PSF-A546_Pos011_S001	00-7BSBLm9h8aTGTRHxF4CTvf
15.1692		Cell	1	0.000	1.000	387	1	Not-Trans anti-PSF-A546 8C-S-PSF V2.00	0	29. Not-Trans and anti-PSF-A546_Pos011_S001	00-7BSBLm9h8aTGTRHxF4CTvf
13.4176		Cell	1	0.000	1.000	388	2	Not-Trans anti-PSF-A546 8C-S-PSF V2.00	0	29. Not-Trans and anti-PSF-A546_Pos011_S001	00-7BSBLm9h8aTGTRHxF4CTvf
12.4263		Cell	1	0.000	1.000	389	3	Not-Trans anti-PSF-A546 8C-S-PSF V2.00	0	29. Not-Trans and anti-PSF-A546_Pos011_S001	00-7BSBLm9h8aTGTRHxF4CTvf
13.8407		Cell	1	0.000	1.000	390	4	Not-Trans anti-PSF-A546 8C-S-PSF V2.00	0	29. Not-Trans and anti-PSF-A546_Pos011_S001	00-7BSBLm9h8aTGTRHxF4CTvf
12.531		Cell	1	0.000	1.000	391	5	Not-Trans anti-PSF-A546 8C-S-PSF V2.00	0	29. Not-Trans and anti-PSF-A546_Pos011_S001	00-7BSBLm9h8aTGTRHxF4CTvf
15.4504		Cell	1	0.000	1.000	392	6	Not-Trans anti-PSF-A546 8C-S-PSF V2.00	0	29. Not-Trans and anti-PSF-A546_Pos011_S001	00-7BSBLm9h8aTGTRHxF4CTvf
13.7639		Cell	1	0.000	1.000	393	7	Not-Trans anti-PSF-A546 8C-S-PSF V2.00	0	29. Not-Trans and anti-PSF-A546_Pos011_S001	00-7BSBLm9h8aTGTRHxF4CTvf
14.1226		Cell	1	0.000	1.000	394	8	Not-Trans anti-PSF-A546 8C-S-PSF V2.00	0	29. Not-Trans and anti-PSF-A546_Pos011_S001	00-7BSBLm9h8aTGTRHxF4CTvf
16.2547		Cell	1	0.000	1.000	395	9	Not-Trans anti-PSF-A546 8C-S-PSF V2.00	0	29. Not-Trans and anti-PSF-A546_Pos011_S001	00-7BSBLm9h8aTGTRHxF4CTvf
12.9058		Cell	1	0.000	1.000	396	10	Not-Trans anti-PSF-A546 8C-S-PSF V2.00	0	29. Not-Trans and anti-PSF-A546_Pos011_S001	00-7BSBLm9h8aTGTRHxF4CTvf
11.3959		Cell	1	0.000	1.000	397	11	Not-Trans anti-PSF-A546 8C-S-PSF V2.00	0	29. Not-Trans and anti-PSF-A546_Pos011_S001	00-7BSBLm9h8aTGTRHxF4CTvf
12.3579		Cell	1	0.000	1.000	398	12	Not-Trans anti-PSF-A546 8C-S-PSF V2.00	0	29. Not-Trans and anti-PSF-A546_Pos011_S001	00-7BSBLm9h8aTGTRHxF4CTvf
11.9284		Cell	1	0.000	1.000	399	13	Not-Trans anti-PSF-A546 8C-S-PSF V2.00	0	29. Not-Trans and anti-PSF-A546_Pos011_S001	00-7BSBLm9h8aTGTRHxF4CTvf
19.5557		Cell	1	0.000	1.000	400	14	Not-Trans anti-PSF-A546 8C-S-PSF V2.00	0	29. Not-Trans and anti-PSF-A546_Pos011_S001	00-7BSBLm9h8aTGTRHxF4CTvf
15.9973		Cell	1	0.000	1.000	401	15	Not-Trans anti-PSF-A546 8C-S-PSF V2.00	0	29. Not-Trans and anti-PSF-A546_Pos011_S001	00-7BSBLm9h8aTGTRHxF4CTvf
16.5296		Cell	1	0.000	1.000	402	16	Not-Trans anti-PSF-A546 8C-S-PSF V2.00	0	29. Not-Trans and anti-PSF-A546_Pos011_S001	00-7BSBLm9h8aTGTRHxF4CTvf
13.7813		Cell	1	0.000	1.000	403	17	Not-Trans anti-PSF-A546 8C-S-PSF V2.00	0	29. Not-Trans and anti-PSF-A546_Pos011_S001	00-7BSBLm9h8aTGTRHxF4CTvf
16.1931		Cell	1	0.000	1.000	404	18	Not-Trans anti-PSF-A546 8C-S-PSF V2.00	0	29. Not-Trans and anti-PSF-A546_Pos011_S001	00-7BSBLm9h8aTGTRHxF4CTvf
13.3095		Cell	1	0.000	1.000	405	19	Not-Trans anti-PSF-A546 8C-S-PSF V2.00	0	29. Not-Trans and anti-PSF-A546_Pos011_S001	00-7BSBLm9h8aTGTRHxF4CTvf
15.7487		Cell	1	0.000	1.000	406	20	Not-Trans anti-PSF-A546 8C-S-PSF V2.00	0	29. Not-Trans and anti-PSF-A546_Pos011_S001	00-7BSBLm9h8aTGTRHxF4CTvf
11.1848		Cell	1	0.000	1.000	407	21	Not-Trans anti-PSF-A546 8C-S-PSF V2.00	0	29. Not-Trans and anti-PSF-A546_Pos011_S001	00-7BSBLm9h8aTGTRHxF4CTvf
13.3508		Cell	1	0.000	1.000	408	22	Not-Trans anti-PSF-A546 8C-S-PSF V2.00	0	29. Not-Trans and anti-PSF-A546_Pos011_S001	00-7BSBLm9h8aTGTRHxF4CTvf
9.36556		Cell	1	0.000	1.000	409	23	Not-Trans anti-PSF-A546 8C-S-PSF V2.00	0	29. Not-Trans and anti-PSF-A546_Pos011_S001	00-7BSBLm9h8aTGTRHxF4CTvf
8.39398		Cell	1	0.000	1.000	410	24	Not-Trans anti-PSF-A546 8C-S-PSF V2.00	0	29. Not-Trans and anti-PSF-A546_Pos011_S001	00-7BSBLm9h8aTGTRHxF4CTvf
13.1616		Cell	1	0.000	1.000	411	25	Not-Trans anti-PSF-A546 8C-S-PSF V2.00	0	29. Not-Trans and anti-PSF-A546_Pos011_S001	00-7BSBLm9h8aTGTRHxF4CTvf
10.006		Cell	1	0.000	1.000	412	26	Not-Trans anti-PSF-A546 8C-S-PSF V2.00	0	29. Not-Trans and anti-PSF-A546_Pos011_S001	00-7BSBLm9h8aTGTRHxF4CTvf
12.4323		Cell	1	0.000	1.000	413	27	Not-Trans anti-PSF-A546 8C-S-PSF V2.00	0	29. Not-Trans and anti-PSF-A546_Pos011_S001	00-7BSBLm9h8aTGTRHxF4CTvf
9.58612		Cell	1	0.000	1.000	414	28	Not-Trans anti-PSF-A546 8C-S-PSF V2.00	0	29. Not-Trans and anti-PSF-A546_Pos011_S001	00-7BSBLm9h8aTGTRHxF4CTvf
7.90045		Cell	1	0.000	1.000	415	29	Not-Trans anti-PSF-A546 8C-S-PSF V2.00	0	29. Not-Trans and anti-PSF-A546_Pos011_S001	00-7BSBLm9h8aTGTRHxF4CTvf
12.3767		Cell	1	0.000	1.000	416	30	Not-Trans anti-PSF-A546 8C-S-PSF V2.00	0	29. Not-Trans and anti-PSF-A546_Pos011_S001	00-7BSBLm9h8aTGTRHxF4CTvf
7.42711		Cell	1	0.000	1.000	417	31	Not-Trans anti-PSF-A546 8C-S-PSF V2.00	0	29. Not-Trans and anti-PSF-A546_Pos011_S001	00-7BSBLm9h8aTGTRHxF4CTvf
8.54576		Cell	1	0.000	1.000	418	32	Not-Trans anti-PSF-A546 8C-S-PSF V2.00	0	29. Not-Trans and anti-PSF-A546_Pos011_S001	00-7BSBLm9h8aTGTRHxF4CTvf
8.34106		Cell	1	0.000	1.000	419	33	Not-Trans anti-PSF-A546 8C-S-PSF V2.00	0	29. Not-Trans and anti-PSF-A546_Pos011_S001	00-7BSBLm9h8aTGTRHxF4CTvf
4.66804		Cell	1	0.000	1.000	420	34	Not-Trans anti-PSF-A546 8C-S-PSF V2.00	0	29. Not-Trans and anti-PSF-A546_Pos011_S001	00-7BSBLm9h8aTGTRHxF4CTvf
9.38134		Cell	1	0.000	1.000	421	35	Not-Trans anti-PSF-A546 8C-S-PSF V2.00	0	29. Not-Trans and anti-PSF-A546_Pos011_S001	00-7BSBLm9h8aTGTRHxF4CTvf
2.78356		Cell	1	0.000	1.000	422	36	Not-Trans anti-PSF-A546 8C-S-PSF V2.00	0	29. Not-Trans and anti-PSF-A546_Pos011_S001	00-7BSBLm9h8aTGTRHxF4CTvf
15.0392		Cell	1	0.000	1.000	423	0	Not-Trans anti-PSF-A546 8C-S-PSF V2.00	0	29. Not-Trans and anti-PSF-A546_Pos012_S001	00-DoUqkrEaMuuGVN4nqeKoKM
16.703		Cell	1	0.000	1.000	424	1	Not-Trans anti-PSF-A546 8C-S-PSF V2.00	0	29. Not-Trans and anti-PSF-A546_Pos012_S001	00-DoUqkrEaMuuGVN4nqeKoKM
17.3375		Cell	1	0.000	1.000	425	2	Not-Trans anti-PSF-A546 8C-S-PSF V2.00	0	29. Not-Trans and anti-PSF-A546_Pos012_S001	00-DoUqkrEaMuuGVN4nqeKoKM
14.7864		Cell	1	0.000	1.000	426	3	Not-Trans anti-PSF-A546 8C-S-PSF V2.00	0	29. Not-Trans and anti-PSF-A546_Pos012_S001	00-DoUqkrEaMuuGVN4nqeKoKM
14.6397		Cell	1	0.000	1.000	427	4	Not-Trans anti-PSF-A546 8C-S-PSF V2.00	0	29. Not-Trans and anti-PSF-A546_Pos012_S001	00-DoUqkrEaMuuGVN4nqeKoKM
13.0184		Cell	1	0.000	1.000	428	5	Not-Trans anti-PSF-A546 8C-S-PSF V2.00	0	29. Not-Trans and anti-PSF-A546_Pos012_S001	00-DoUqkrEaMuuGVN4nqeKoKM
15.9677		Cell	1	0.000	1.000	429	6	Not-Trans anti-PSF-A546 8C-S-PSF V2.00	0	29. Not-Trans and anti-PSF-A546_Pos012_S001	00-DoUqkrEaMuuGVN4nqeKoKM
15.3532		Cell	1	0.000	1.000	430	7	Not-Trans anti-PSF-A546 8C-S-PSF V2.00	0	29. Not-Trans and anti-PSF-A546_Pos012_S001	00-DoUqkrEaMuuGVN4nqeKoKM
18.1999		Cell	1	0.000	1.000	431	8	Not-Trans anti-PSF-A546 8C-S-PSF V2.00	0	29. Not-Trans and anti-PSF-A546_Pos012_S001	00-DoUqkrEaMuuGVN4nqeKoKM
16.0734		Cell	1	0.000	1.000	432	9	Not-Trans anti-PSF-A546 8C-S-PSF V2.00	0	29. Not-Trans and anti-PSF-A546_Pos012_S001	00-DoUqkrEaMuuGVN4nqeKoKM
15.827		Cell	1	0.000	1.000	433	10	Not-Trans anti-PSF-A546 8C-S-PSF V2.00	0	29. Not-Trans and anti-PSF-A546_Pos012_S001	00-DoUqkrEaMuuGVN4nqeKoKM
15.1204		Cell	1	0.000	1.000	434	11	Not-Trans anti-PSF-A546 8C-S-PSF V2.00	0	29. Not-Trans and anti-PSF-A546_Pos012_S001	00-DoUqkrEaMuuGVN4nqeKoKM
12.897		Cell	1	0.000	1.000	435	12	Not-Trans anti-PSF-A546 8C-S-PSF V2.00	0	29. Not-Trans and anti-PSF-A546_Pos012_S001	00-DoUqkrEaMuuGVN4nqeKoKM
16.9881		Cell	1	0.000	1.000	436	13	Not-Trans anti-PSF-A546 8C-S-PSF V2.00	0	29. Not-Trans and anti-PSF-A546_Pos012_S001	00-DoUqkrEaMuuGVN4nqeKoKM
17.3675		Cell	1	0.000	1.000	437	14	Not-Trans anti-PSF-A546 8C-S-PSF V2.00	0	29. Not-Trans and anti-PSF-A546_Pos012_S001	00-DoUqkrEaMuuGVN4nqeKoKM
17.6452		Cell	1	0.000	1.000	438	15	Not-Trans anti-PSF-A546 8C-S-PSF V2.00	0	29. Not-Trans and anti-PSF-A546_Pos012_S001	00-DoUqkrEaMuuGVN4nqeKoKM
19.1685		Cell	1	0.000	1.000	439	16	Not-Trans anti-PSF-A546 8C-S-PSF V2.00	0	29. Not-Trans and anti-PSF-A546_Pos012_S001	00-DoUqkrEaMuuGVN4nqeKoKM
19.8963		Cell	1	0.000	1.000	440	17	Not-Trans anti-PSF-A546 8C-S-PSF V2.00	0	29. Not-Trans and anti-PSF-A546_Pos012_S001	00-DoUqkrEaMuuGVN4nqeKoKM
19.1773		Cell	1	0.000	1.000	441	18	Not-Trans anti-PSF-A546 8C-S-PSF V2.00	0	29. Not-Trans and anti-PSF-A546_Pos012_S001	00-DoUqkrEaMuuGVN4nqeKoKM
17.2249		Cell	1	0.000	1.000	442	19	Not-Trans anti-PSF-A546 8C-S-PSF V2.00	0	29. Not-Trans and anti-PSF-A546_Pos012_S001	00-DoUqkrEaMuuGVN4nqeKoKM
17.0512		Cell	1	0.000	1.000	443	20	Not-Trans anti-PSF-A546 8C-S-PSF V2.00	0	29. Not-Trans and anti-PSF-A546_Pos012_S001	00-DoUqkrEaMuuGVN4nqeKoKM
19.2034		Cell	1	0.000	1.000	444	21	Not-Trans anti-PSF-A546 8C-S-PSF V2.00	0	29. Not-Trans and anti-PSF-A546_Pos012_S001	00-DoUqkrEaMuuGVN4nqeKoKM
17.0631		Cell	1	0.000	1.000	445	22	Not-Trans anti-PSF-A546 8C-S-PSF V2.00	0	29. Not-Trans and anti-PSF-A546_Pos012_S001	00-DoUqkrEaMuuGVN4nqeKoKM
14.15		Cell	1	0.000	1.000	446	23	Not-Trans anti-PSF-A546 8C-S-PSF V2.00	0	29. Not-Trans and anti-PSF-A546_Pos012_S001	00-DoUqkrEaMuuGVN4nqeKoKM
12.4227		Cell	1	0.000	1.000	447	24	Not-Trans anti-PSF-A546 8C-S-PSF V2.00	0	29. Not-Trans and anti-PSF-A546_Pos012_S001	00-DoUqkrEaMuuGVN4nqeKoKM
14.1449		Cell	1	0.000	1.000	448	25	Not-Trans anti-PSF-A546 8C-S-PSF V2.00	0	29. Not-Trans and anti-PSF-A546_Pos012_S001	00-DoUqkrEaMuuGVN4nqeKoKM
16.7069		Cell	1	0.000	1.000	449	26	Not-Trans anti-PSF-A546 8C-S-PSF V2.00	0	29. Not-Trans and anti-PSF-A546_Pos012_S001	00-DoUqkrEaMuuGVN4nqeKoKM
18.9842		Cell	1	0.000	1.000	450	27	Not-Trans anti-PSF-A546 8C-S-PSF V2.00	0	29. Not-Trans and anti-PSF-A546_Pos012_S001	00-DoUqkrEaMuuGVN4nqeKoKM
17.6887		Cell	1	0.000	1.000	451	28	Not-Trans anti-PSF-A546 8C-S-PSF V2.00	0	29. Not-Trans and anti-PSF-A546_Pos012_S001	00-DoUqkrEaMuuGVN4nqeKoKM
14.9933		Cell	1	0.000	1.000	452	29	Not-Trans anti-PSF-A546 8C-S-PSF V2.00	0	29. Not-Trans and anti-PSF-A546_Pos012_S001	00-DoUqkrEaMuuGVN4nqeKoKM
11.9398		Cell	1	0.000	1.000	453	30	Not-Trans anti-PSF-A546 8C-S-PSF V2.00	0	29. Not-Trans and anti-PSF-A546_Pos012_S001	00-DoUqkrEaMuuGVN4nqeKoKM
14.0323		Cell	1	0.000	1.000	454	31	Not-Trans anti-PSF-A546 8C-S-PSF V2.00	0	29. Not-Trans and anti-PSF-A546_Pos012_S001	00-DoUqkrEaMuuGVN4nqeKoKM
14.2199		Cell	1	0.000	1.000	455	32	Not-Trans anti-PSF-A546 8C-S-PSF V2.00	0	29. Not-Trans and anti-PSF-A546_Pos012_S001	00-DoUqkrEaMuuGVN4nqeKoKM
9.53494		Cell	1	0.000	1.000	456	33	Not-Trans anti-PSF-A546 8C-S-PSF V2.00	0	29. Not-Trans and anti-PSF-A546_Pos012_S001	00-DoUqkrEaMuuGVN4nqeKoKM
16.0458		Cell	1	0.000	1.000	457	34	Not-Trans anti-PSF-A546 8C-S-PSF V2.00	0	29. Not-Trans and anti-PSF-A546_Pos012_S001	00-DoUqkrEaMuuGVN4nqeKoKM
15.6064		Cell	1	0.000	1.000	458	35	Not-Trans anti-PSF-A546 8C-S-PSF V2.00	0	29. Not-Trans and anti-PSF-A546_Pos012_S001	00-DoUqkrEaMuuGVN4nqeKoKM
16.7955		Cell	1	0.000	1.000	459	36	Not-Trans anti-PSF-A546 8C-S-PSF V2.00	0	29. Not-Trans and anti-PSF-A546_Pos012_S001	00-DoUqkrEaMuuGVN4nqeKoKM
16.8009		Cell	1	0.000	1.000	460	37	Not-Trans anti-PSF-A546 8C-S-PSF V2.00	0	29. Not-Trans and anti-PSF-A546_Pos012_S001	00-DoUqkrEaMuuGVN4nqeKoKM
13.6482		Cell	1	0.000	1.000	461	38	Not-Trans anti-PSF-A546 8C-S-PSF V2.00	0	29. Not-Trans and anti-PSF-A546_Pos012_S001	00-DoUqkrEaMuuGVN4nqeKoKM
12.2889		Cell	1	0.000	1.000	462	39	Not-Trans anti-PSF-A546 8C-S-PSF V2.00	0	29. Not-Trans and anti-PSF-A546_Pos012_S001	00-DoUqkrEaMuuGVN4nqeKoKM
11.5234		Cell	1	0.000	1.000	463	40	Not-Trans anti-PSF-A546 8C-S-PSF V2.00	0	29. Not-Trans and anti-PSF-A546_Pos012_S001	00-DoUqkrEaMuuGVN4nqeKoKM
8.08733		Cell	1	0.000	1.000	464	41	Not-Trans anti-PSF-A546 8C-S-PSF V2.00	0	29. Not-Trans and anti-PSF-A546_Pos012_S001	00-DoUqkrEaMuuGVN4nqeKoKM
12.0979		Cell	1	0.000	1.000	465	42	Not-Trans anti-PSF-A546 8C-S-PSF V2.00	0	29. Not-Trans and anti-PSF-A546_Pos012_S001	00-DoUqkrEaMuuGVN4nqeKoKM
8.87832		Cell	1	0.000	1.000	466	43	Not-Trans anti-PSF-A546 8C-S-PSF V2.00	0	29. Not-Trans and anti-PSF-A546_Pos012_S001	00-DoUqkrEaMuuGVN4nqeKoKM
13.7705		Cell	1	0.000	1.000	467	44	Not-Trans anti-PSF-A546 8C-S-PSF V2.00	0	29. Not-Trans and anti-PSF-A546_Pos012_S001	00-DoUqkrEaMuuGVN4nqeKoKM
13.029		Cell	1	0.000	1.000	468	45	Not-Trans anti-PSF-A546 8C-S-PSF V2.00	0	29. Not-Trans and anti-PSF-A546_Pos012_S001	00-DoUqkrEaMuuGVN4nqeKoKM
10.6408		Cell	1	0.000	1.000	469	46	Not-Trans anti-PSF-A546 8C-S-PSF V2.00	0	29. Not-Trans and anti-PSF-A546_Pos012_S001	00-DoUqkrEaMuuGVN4nqeKoKM
11.5839		Cell	1	0.000	1.000	470	47	Not-Trans anti-PSF-A546 8C-S-PSF V2.00	0	29. Not-Trans and anti-PSF-A546_Pos012_S001	00-DoUqkrEaMuuGVN4nqeKoKM
12.5893		Cell	1	0.000	1.000	471	48	Not-Trans anti-PSF-A546 8C-S-PSF V2.00	0	29. Not-Trans and anti-PSF-A546_Pos012_S001	00-DoUqkrEaMuuGVN4nqeKoKM
14.0475		Cell	1	0.000	1.000	472	49	Not-Trans anti-PSF-A546 8C-S-PSF V2.00	0	29. Not-Trans and anti-PSF-A546_Pos012_S001	00-DoUqkrEaMuuGVN4nqeKoKM
8.55474		Cell	1	0.000	1.000	473	50	Not-Trans anti-PSF-A546 8C-S-PSF V2.00	0	29. Not-Trans and anti-PSF-A546_Pos012_S001	00-DoUqkrEaMuuGVN4nqeKoKM
11.4829		Cell	1	0.000	1.000	474	51	Not-Trans anti-PSF-A546 8C-S-PSF V2.00	0	29. Not-Trans and anti-PSF-A546_Pos012_S001	00-DoUqkrEaMuuGVN4nqeKoKM
15.6447		Cell	1	0.000	1.000	475	52	Not-Trans anti-PSF-A546 8C-S-PSF V2.00	0	29. Not-Trans and anti-PSF-A546_Pos012_S001	00-DoUqkrEaMuuGVN4nqeKoKM
14.2392		Cell	1	0.000	1.000	476	53	Not-Trans anti-PSF-A546 8C-S-PSF V2.00	0	29. Not-Trans and anti-PSF-A546_Pos012_S001	00-DoUqkrEaMuuGVN4nqeKoKM
10.1077		Cell	1	0.000	1.000	477	54	Not-Trans anti-PSF-A546 8C-S-PSF V2.00	0	29. Not-Trans and anti-PSF-A546_Pos012_S001	00-DoUqkrEaMuuGVN4nqeKoKM
23.9789		Cell	1	0.000	1.000	478	55	Not-Trans anti-PSF-A546 8C-S-PSF V2.00	0	29. Not-Trans and anti-PSF-A546_Pos012_S001	00-DoUqkrEaMuuGVN4nqeKoKM
21.9032		Cell	1	0.000	1.000	479	56	Not-Trans anti-PSF-A546 8C-S-PSF V2.00	0	29. Not-Trans and anti-PSF-A546_Pos012_S001	00-DoUqkrEaMuuGVN4nqeKoKM
13.1402		Cell	1	0.000	1.000	480	57	Not-Trans anti-PSF-A546 8C-S-PSF V2.00	0	29. Not-Trans and anti-PSF-A546_Pos012_S001	00-DoUqkrEaMuuGVN4nqeKoKM
55.1909		Cell	1	0.000	1.000	481	58	Not-Trans anti-PSF-A546 8C-S-PSF V2.00	0	29. Not-Trans and anti-PSF-A546_Pos012_S001	00-DoUqkrEaMuuGVN4nqeKoKM
14.0814		Cell	1	0.000	1.000	482	0	Not-Trans anti-PSF-A546 8C-S-PSF V2.00	0	29. Not-Trans and anti-PSF-A546_Pos013_S001	00-wBGfRczFYkDFeeEuUZr5bE
7.70285		Cell	1	0.000	1.000	483	1	Not-Trans anti-PSF-A546 8C-S-PSF V2.00	0	29. Not-Trans and anti-PSF-A546_Pos013_S001	00-wBGfRczFYkDFeeEuUZr5bE
13.9898		Cell	1	0.000	1.000	484	2	Not-Trans anti-PSF-A546 8C-S-PSF V2.00	0	29. Not-Trans and anti-PSF-A546_Pos013_S001	00-wBGfRczFYkDFeeEuUZr5bE
17.4795		Cell	1	0.000	1.000	485	3	Not-Trans anti-PSF-A546 8C-S-PSF V2.00	0	29. Not-Trans and anti-PSF-A546_Pos013_S001	00-wBGfRczFYkDFeeEuUZr5bE
12.9355		Cell	1	0.000	1.000	486	4	Not-Trans anti-PSF-A546 8C-S-PSF V2.00	0	29. Not-Trans and anti-PSF-A546_Pos013_S001	00-wBGfRczFYkDFeeEuUZr5bE
17.3265		Cell	1	0.000	1.000	487	5	Not-Trans anti-PSF-A546 8C-S-PSF V2.00	0	29. Not-Trans and anti-PSF-A546_Pos013_S001	00-wBGfRczFYkDFeeEuUZr5bE
9.73528		Cell	1	0.000	1.000	488	6	Not-Trans anti-PSF-A546 8C-S-PSF V2.00	0	29. Not-Trans and anti-PSF-A546_Pos013_S001	00-wBGfRczFYkDFeeEuUZr5bE
13.5727		Cell	1	0.000	1.000	489	7	Not-Trans anti-PSF-A546 8C-S-PSF V2.00	0	29. Not-Trans and anti-PSF-A546_Pos013_S001	00-wBGfRczFYkDFeeEuUZr5bE
14.4906		Cell	1	0.000	1.000	490	8	Not-Trans anti-PSF-A546 8C-S-PSF V2.00	0	29. Not-Trans and anti-PSF-A546_Pos013_S001	00-wBGfRczFYkDFeeEuUZr5bE
15.792		Cell	1	0.000	1.000	491	9	Not-Trans anti-PSF-A546 8C-S-PSF V2.00	0	29. Not-Trans and anti-PSF-A546_Pos013_S001	00-wBGfRczFYkDFeeEuUZr5bE
17.6488		Cell	1	0.000	1.000	492	10	Not-Trans anti-PSF-A546 8C-S-PSF V2.00	0	29. Not-Trans and anti-PSF-A546_Pos013_S001	00-wBGfRczFYkDFeeEuUZr5bE
17.4938		Cell	1	0.000	1.000	493	11	Not-Trans anti-PSF-A546 8C-S-PSF V2.00	0	29. Not-Trans and anti-PSF-A546_Pos013_S001	00-wBGfRczFYkDFeeEuUZr5bE
12.8079		Cell	1	0.000	1.000	494	12	Not-Trans anti-PSF-A546 8C-S-PSF V2.00	0	29. Not-Trans and anti-PSF-A546_Pos013_S001	00-wBGfRczFYkDFeeEuUZr5bE
14.3309		Cell	1	0.000	1.000	495	13	Not-Trans anti-PSF-A546 8C-S-PSF V2.00	0	29. Not-Trans and anti-PSF-A546_Pos013_S001	00-wBGfRczFYkDFeeEuUZr5bE
13.8227		Cell	1	0.000	1.000	496	14	Not-Trans anti-PSF-A546 8C-S-PSF V2.00	0	29. Not-Trans and anti-PSF-A546_Pos013_S001	00-wBGfRczFYkDFeeEuUZr5bE
16.2137		Cell	1	0.000	1.000	497	15	Not-Trans anti-PSF-A546 8C-S-PSF V2.00	0	29. Not-Trans and anti-PSF-A546_Pos013_S001	00-wBGfRczFYkDFeeEuUZr5bE
14.0213		Cell	1	0.000	1.000	498	16	Not-Trans anti-PSF-A546 8C-S-PSF V2.00	0	29. Not-Trans and anti-PSF-A546_Pos013_S001	00-wBGfRczFYkDFeeEuUZr5bE
15.1676		Cell	1	0.000	1.000	499	17	Not-Trans anti-PSF-A546 8C-S-PSF V2.00	0	29. Not-Trans and anti-PSF-A546_Pos013_S001	00-wBGfRczFYkDFeeEuUZr5bE
13.4548		Cell	1	0.000	1.000	500	18	Not-Trans anti-PSF-A546 8C-S-PSF V2.00	0	29. Not-Trans and anti-PSF-A546_Pos013_S001	00-wBGfRczFYkDFeeEuUZr5bE
16.2142		Cell	1	0.000	1.000	501	19	Not-Trans anti-PSF-A546 8C-S-PSF V2.00	0	29. Not-Trans and anti-PSF-A546_Pos013_S001	00-wBGfRczFYkDFeeEuUZr5bE
20.5047		Cell	1	0.000	1.000	502	20	Not-Trans anti-PSF-A546 8C-S-PSF V2.00	0	29. Not-Trans and anti-PSF-A546_Pos013_S001	00-wBGfRczFYkDFeeEuUZr5bE
13.1762		Cell	1	0.000	1.000	503	21	Not-Trans anti-PSF-A546 8C-S-PSF V2.00	0	29. Not-Trans and anti-PSF-A546_Pos013_S001	00-wBGfRczFYkDFeeEuUZr5bE
17.3723		Cell	1	0.000	1.000	504	22	Not-Trans anti-PSF-A546 8C-S-PSF V2.00	0	29. Not-Trans and anti-PSF-A546_Pos013_S001	00-wBGfRczFYkDFeeEuUZr5bE
14.4462		Cell	1	0.000	1.000	505	23	Not-Trans anti-PSF-A546 8C-S-PSF V2.00	0	29. Not-Trans and anti-PSF-A546_Pos013_S001	00-wBGfRczFYkDFeeEuUZr5bE
13.5838		Cell	1	0.000	1.000	506	24	Not-Trans anti-PSF-A546 8C-S-PSF V2.00	0	29. Not-Trans and anti-PSF-A546_Pos013_S001	00-wBGfRczFYkDFeeEuUZr5bE
13.7269		Cell	1	0.000	1.000	507	25	Not-Trans anti-PSF-A546 8C-S-PSF V2.00	0	29. Not-Trans and anti-PSF-A546_Pos013_S001	00-wBGfRczFYkDFeeEuUZr5bE
17.8033		Cell	1	0.000	1.000	508	26	Not-Trans anti-PSF-A546 8C-S-PSF V2.00	0	29. Not-Trans and anti-PSF-A546_Pos013_S001	00-wBGfRczFYkDFeeEuUZr5bE
12.215		Cell	1	0.000	1.000	509	27	Not-Trans anti-PSF-A546 8C-S-PSF V2.00	0	29. Not-Trans and anti-PSF-A546_Pos013_S001	00-wBGfRczFYkDFeeEuUZr5bE
13.7989		Cell	1	0.000	1.000	510	28	Not-Trans anti-PSF-A546 8C-S-PSF V2.00	0	29. Not-Trans and anti-PSF-A546_Pos013_S001	00-wBGfRczFYkDFeeEuUZr5bE
18.2286		Cell	1	0.000	1.000	511	29	Not-Trans anti-PSF-A546 8C-S-PSF V2.00	0	29. Not-Trans and anti-PSF-A546_Pos013_S001	00-wBGfRczFYkDFeeEuUZr5bE
18.5999		Cell	1	0.000	1.000	512	30	Not-Trans anti-PSF-A546 8C-S-PSF V2.00	0	29. Not-Trans and anti-PSF-A546_Pos013_S001	00-wBGfRczFYkDFeeEuUZr5bE
19.3615		Cell	1	0.000	1.000	513	31	Not-Trans anti-PSF-A546 8C-S-PSF V2.00	0	29. Not-Trans and anti-PSF-A546_Pos013_S001	00-wBGfRczFYkDFeeEuUZr5bE
19.9983		Cell	1	0.000	1.000	514	32	Not-Trans anti-PSF-A546 8C-S-PSF V2.00	0	29. Not-Trans and anti-PSF-A546_Pos013_S001	00-wBGfRczFYkDFeeEuUZr5bE
15.3647		Cell	1	0.000	1.000	515	33	Not-Trans anti-PSF-A546 8C-S-PSF V2.00	0	29. Not-Trans and anti-PSF-A546_Pos013_S001	00-wBGfRczFYkDFeeEuUZr5bE
16.8481		Cell	1	0.000	1.000	516	34	Not-Trans anti-PSF-A546 8C-S-PSF V2.00	0	29. Not-Trans and anti-PSF-A546_Pos013_S001	00-wBGfRczFYkDFeeEuUZr5bE
18.7499		Cell	1	0.000	1.000	517	35	Not-Trans anti-PSF-A546 8C-S-PSF V2.00	0	29. Not-Trans and anti-PSF-A546_Pos013_S001	00-wBGfRczFYkDFeeEuUZr5bE
20.2486		Cell	1	0.000	1.000	518	36	Not-Trans anti-PSF-A546 8C-S-PSF V2.00	0	29. Not-Trans and anti-PSF-A546_Pos013_S001	00-wBGfRczFYkDFeeEuUZr5bE
16.618		Cell	1	0.000	1.000	519	37	Not-Trans anti-PSF-A546 8C-S-PSF V2.00	0	29. Not-Trans and anti-PSF-A546_Pos013_S001	00-wBGfRczFYkDFeeEuUZr5bE
10.0847		Cell	1	0.000	1.000	520	38	Not-Trans anti-PSF-A546 8C-S-PSF V2.00	0	29. Not-Trans and anti-PSF-A546_Pos013_S001	00-wBGfRczFYkDFeeEuUZr5bE
12.8963		Cell	1	0.000	1.000	521	39	Not-Trans anti-PSF-A546 8C-S-PSF V2.00	0	29. Not-Trans and anti-PSF-A546_Pos013_S001	00-wBGfRczFYkDFeeEuUZr5bE
15.8904		Cell	1	0.000	1.000	522	40	Not-Trans anti-PSF-A546 8C-S-PSF V2.00	0	29. Not-Trans and anti-PSF-A546_Pos013_S001	00-wBGfRczFYkDFeeEuUZr5bE
14.6738		Cell	1	0.000	1.000	523	41	Not-Trans anti-PSF-A546 8C-S-PSF V2.00	0	29. Not-Trans and anti-PSF-A546_Pos013_S001	00-wBGfRczFYkDFeeEuUZr5bE
14.5248		Cell	1	0.000	1.000	524	42	Not-Trans anti-PSF-A546 8C-S-PSF V2.00	0	29. Not-Trans and anti-PSF-A546_Pos013_S001	00-wBGfRczFYkDFeeEuUZr5bE
10.6289		Cell	1	0.000	1.000	525	43	Not-Trans anti-PSF-A546 8C-S-PSF V2.00	0	29. Not-Trans and anti-PSF-A546_Pos013_S001	00-wBGfRczFYkDFeeEuUZr5bE
11.3938		Cell	1	0.000	1.000	526	44	Not-Trans anti-PSF-A546 8C-S-PSF V2.00	0	29. Not-Trans and anti-PSF-A546_Pos013_S001	00-wBGfRczFYkDFeeEuUZr5bE
11.9964		Cell	1	0.000	1.000	527	45	Not-Trans anti-PSF-A546 8C-S-PSF V2.00	0	29. Not-Trans and anti-PSF-A546_Pos013_S001	00-wBGfRczFYkDFeeEuUZr5bE
12.0956		Cell	1	0.000	1.000	528	46	Not-Trans anti-PSF-A546 8C-S-PSF V2.00	0	29. Not-Trans and anti-PSF-A546_Pos013_S001	00-wBGfRczFYkDFeeEuUZr5bE
13.5799		Cell	1	0.000	1.000	529	47	Not-Trans anti-PSF-A546 8C-S-PSF V2.00	0	29. Not-Trans and anti-PSF-A546_Pos013_S001	00-wBGfRczFYkDFeeEuUZr5bE
17.0468		Cell	1	0.000	1.000	530	48	Not-Trans anti-PSF-A546 8C-S-PSF V2.00	0	29. Not-Trans and anti-PSF-A546_Pos013_S001	00-wBGfRczFYkDFeeEuUZr5bE
13.4267		Cell	1	0.000	1.000	531	49	Not-Trans anti-PSF-A546 8C-S-PSF V2.00	0	29. Not-Trans and anti-PSF-A546_Pos013_S001	00-wBGfRczFYkDFeeEuUZr5bE
15.7535		Cell	1	0.000	1.000	532	50	Not-Trans anti-PSF-A546 8C-S-PSF V2.00	0	29. Not-Trans and anti-PSF-A546_Pos013_S001	00-wBGfRczFYkDFeeEuUZr5bE
18.5047		Cell	1	0.000	1.000	533	51	Not-Trans anti-PSF-A546 8C-S-PSF V2.00	0	29. Not-Trans and anti-PSF-A546_Pos013_S001	00-wBGfRczFYkDFeeEuUZr5bE
18.437		Cell	1	0.000	1.000	534	52	Not-Trans anti-PSF-A546 8C-S-PSF V2.00	0	29. Not-Trans and anti-PSF-A546_Pos013_S001	00-wBGfRczFYkDFeeEuUZr5bE
15.116		Cell	1	0.000	1.000	535	53	Not-Trans anti-PSF-A546 8C-S-PSF V2.00	0	29. Not-Trans and anti-PSF-A546_Pos013_S001	00-wBGfRczFYkDFeeEuUZr5bE
16.5968		Cell	1	0.000	1.000	536	54	Not-Trans anti-PSF-A546 8C-S-PSF V2.00	0	29. Not-Trans and anti-PSF-A546_Pos013_S001	00-wBGfRczFYkDFeeEuUZr5bE
15.546		Cell	1	0.000	1.000	537	55	Not-Trans anti-PSF-A546 8C-S-PSF V2.00	0	29. Not-Trans and anti-PSF-A546_Pos013_S001	00-wBGfRczFYkDFeeEuUZr5bE
12.0751		Cell	1	0.000	1.000	538	56	Not-Trans anti-PSF-A546 8C-S-PSF V2.00	0	29. Not-Trans and anti-PSF-A546_Pos013_S001	00-wBGfRczFYkDFeeEuUZr5bE
13.9657		Cell	1	0.000	1.000	539	57	Not-Trans anti-PSF-A546 8C-S-PSF V2.00	0	29. Not-Trans and anti-PSF-A546_Pos013_S001	00-wBGfRczFYkDFeeEuUZr5bE
18.0235		Cell	1	0.000	1.000	540	58	Not-Trans anti-PSF-A546 8C-S-PSF V2.00	0	29. Not-Trans and anti-PSF-A546_Pos013_S001	00-wBGfRczFYkDFeeEuUZr5bE
16.0193		Cell	1	0.000	1.000	541	59	Not-Trans anti-PSF-A546 8C-S-PSF V2.00	0	29. Not-Trans and anti-PSF-A546_Pos013_S001	00-wBGfRczFYkDFeeEuUZr5bE
12.755		Cell	1	0.000	1.000	542	60	Not-Trans anti-PSF-A546 8C-S-PSF V2.00	0	29. Not-Trans and anti-PSF-A546_Pos013_S001	00-wBGfRczFYkDFeeEuUZr5bE
13.9197		Cell	1	0.000	1.000	543	61	Not-Trans anti-PSF-A546 8C-S-PSF V2.00	0	29. Not-Trans and anti-PSF-A546_Pos013_S001	00-wBGfRczFYkDFeeEuUZr5bE
10.7999		Cell	1	0.000	1.000	544	62	Not-Trans anti-PSF-A546 8C-S-PSF V2.00	0	29. Not-Trans and anti-PSF-A546_Pos013_S001	00-wBGfRczFYkDFeeEuUZr5bE
8.03665		Cell	1	0.000	1.000	545	63	Not-Trans anti-PSF-A546 8C-S-PSF V2.00	0	29. Not-Trans and anti-PSF-A546_Pos013_S001	00-wBGfRczFYkDFeeEuUZr5bE
0.460717		Cell	1	0.000	1.000	546	64	Not-Trans anti-PSF-A546 8C-S-PSF V2.00	0	29. Not-Trans and anti-PSF-A546_Pos013_S001	00-wBGfRczFYkDFeeEuUZr5bE
15.1278		Cell	1	0.000	1.000	547	65	Not-Trans anti-PSF-A546 8C-S-PSF V2.00	0	29. Not-Trans and anti-PSF-A546_Pos013_S001	00-wBGfRczFYkDFeeEuUZr5bE
19.0184		Cell	1	0.000	1.000	548	66	Not-Trans anti-PSF-A546 8C-S-PSF V2.00	0	29. Not-Trans and anti-PSF-A546_Pos013_S001	00-wBGfRczFYkDFeeEuUZr5bE
20.0175		Cell	1	0.000	1.000	549	67	Not-Trans anti-PSF-A546 8C-S-PSF V2.00	0	29. Not-Trans and anti-PSF-A546_Pos013_S001	00-wBGfRczFYkDFeeEuUZr5bE
22.1012		Cell	1	0.000	1.000	550	68	Not-Trans anti-PSF-A546 8C-S-PSF V2.00	0	29. Not-Trans and anti-PSF-A546_Pos013_S001	00-wBGfRczFYkDFeeEuUZr5bE
19.6595		Cell	1	0.000	1.000	551	69	Not-Trans anti-PSF-A546 8C-S-PSF V2.00	0	29. Not-Trans and anti-PSF-A546_Pos013_S001	00-wBGfRczFYkDFeeEuUZr5bE
18.6998		Cell	1	0.000	1.000	552	70	Not-Trans anti-PSF-A546 8C-S-PSF V2.00	0	29. Not-Trans and anti-PSF-A546_Pos013_S001	00-wBGfRczFYkDFeeEuUZr5bE
18.1407		Cell	1	0.000	1.000	553	71	Not-Trans anti-PSF-A546 8C-S-PSF V2.00	0	29. Not-Trans and anti-PSF-A546_Pos013_S001	00-wBGfRczFYkDFeeEuUZr5bE
19.7644		Cell	1	0.000	1.000	554	72	Not-Trans anti-PSF-A546 8C-S-PSF V2.00	0	29. Not-Trans and anti-PSF-A546_Pos013_S001	00-wBGfRczFYkDFeeEuUZr5bE
15.3961		Cell	1	0.000	1.000	555	73	Not-Trans anti-PSF-A546 8C-S-PSF V2.00	0	29. Not-Trans and anti-PSF-A546_Pos013_S001	00-wBGfRczFYkDFeeEuUZr5bE
14.9187		Cell	1	0.000	1.000	556	0	Not-Trans anti-PSF-A546 8C-S-PSF V2.00	0	29. Not-Trans and anti-PSF-A546_Pos014_S001	00-9dAFtU2AAsfB9sCLXUQRSL
9.2038		Cell	1	0.000	1.000	557	1	Not-Trans anti-PSF-A546 8C-S-PSF V2.00	0	29. Not-Trans and anti-PSF-A546_Pos014_S001	00-9dAFtU2AAsfB9sCLXUQRSL
10.3641		Cell	1	0.000	1.000	558	2	Not-Trans anti-PSF-A546 8C-S-PSF V2.00	0	29. Not-Trans and anti-PSF-A546_Pos014_S001	00-9dAFtU2AAsfB9sCLXUQRSL
15.9543		Cell	1	0.000	1.000	559	3	Not-Trans anti-PSF-A546 8C-S-PSF V2.00	0	29. Not-Trans and anti-PSF-A546_Pos014_S001	00-9dAFtU2AAsfB9sCLXUQRSL
15.9018		Cell	1	0.000	1.000	560	4	Not-Trans anti-PSF-A546 8C-S-PSF V2.00	0	29. Not-Trans and anti-PSF-A546_Pos014_S001	00-9dAFtU2AAsfB9sCLXUQRSL
11.0148		Cell	1	0.000	1.000	561	5	Not-Trans anti-PSF-A546 8C-S-PSF V2.00	0	29. Not-Trans and anti-PSF-A546_Pos014_S001	00-9dAFtU2AAsfB9sCLXUQRSL
13.7773		Cell	1	0.000	1.000	562	6	Not-Trans anti-PSF-A546 8C-S-PSF V2.00	0	29. Not-Trans and anti-PSF-A546_Pos014_S001	00-9dAFtU2AAsfB9sCLXUQRSL
7.96727		Cell	1	0.000	1.000	563	7	Not-Trans anti-PSF-A546 8C-S-PSF V2.00	0	29. Not-Trans and anti-PSF-A546_Pos014_S001	00-9dAFtU2AAsfB9sCLXUQRSL
12.3744		Cell	1	0.000	1.000	564	8	Not-Trans anti-PSF-A546 8C-S-PSF V2.00	0	29. Not-Trans and anti-PSF-A546_Pos014_S001	00-9dAFtU2AAsfB9sCLXUQRSL
9.7948		Cell	1	0.000	1.000	565	9	Not-Trans anti-PSF-A546 8C-S-PSF V2.00	0	29. Not-Trans and anti-PSF-A546_Pos014_S001	00-9dAFtU2AAsfB9sCLXUQRSL
14.5504		Cell	1	0.000	1.000	566	10	Not-Trans anti-PSF-A546 8C-S-PSF V2.00	0	29. Not-Trans and anti-PSF-A546_Pos014_S001	00-9dAFtU2AAsfB9sCLXUQRSL
16.2538		Cell	1	0.000	1.000	567	11	Not-Trans anti-PSF-A546 8C-S-PSF V2.00	0	29. Not-Trans and anti-PSF-A546_Pos014_S001	00-9dAFtU2AAsfB9sCLXUQRSL
8.36022		Cell	1	0.000	1.000	568	12	Not-Trans anti-PSF-A546 8C-S-PSF V2.00	0	29. Not-Trans and anti-PSF-A546_Pos014_S001	00-9dAFtU2AAsfB9sCLXUQRSL
14.8379		Cell	1	0.000	1.000	569	13	Not-Trans anti-PSF-A546 8C-S-PSF V2.00	0	29. Not-Trans and anti-PSF-A546_Pos014_S001	00-9dAFtU2AAsfB9sCLXUQRSL
12.366		Cell	1	0.000	1.000	570	14	Not-Trans anti-PSF-A546 8C-S-PSF V2.00	0	29. Not-Trans and anti-PSF-A546_Pos014_S001	00-9dAFtU2AAsfB9sCLXUQRSL
12.2857		Cell	1	0.000	1.000	571	15	Not-Trans anti-PSF-A546 8C-S-PSF V2.00	0	29. Not-Trans and anti-PSF-A546_Pos014_S001	00-9dAFtU2AAsfB9sCLXUQRSL
13.7738		Cell	1	0.000	1.000	572	16	Not-Trans anti-PSF-A546 8C-S-PSF V2.00	0	29. Not-Trans and anti-PSF-A546_Pos014_S001	00-9dAFtU2AAsfB9sCLXUQRSL
14.7348		Cell	1	0.000	1.000	573	17	Not-Trans anti-PSF-A546 8C-S-PSF V2.00	0	29. Not-Trans and anti-PSF-A546_Pos014_S001	00-9dAFtU2AAsfB9sCLXUQRSL
13.6987		Cell	1	0.000	1.000	574	18	Not-Trans anti-PSF-A546 8C-S-PSF V2.00	0	29. Not-Trans and anti-PSF-A546_Pos014_S001	00-9dAFtU2AAsfB9sCLXUQRSL
15.4148		Cell	1	0.000	1.000	575	19	Not-Trans anti-PSF-A546 8C-S-PSF V2.00	0	29. Not-Trans and anti-PSF-A546_Pos014_S001	00-9dAFtU2AAsfB9sCLXUQRSL
12.2082		Cell	1	0.000	1.000	576	20	Not-Trans anti-PSF-A546 8C-S-PSF V2.00	0	29. Not-Trans and anti-PSF-A546_Pos014_S001	00-9dAFtU2AAsfB9sCLXUQRSL
9.71246		Cell	1	0.000	1.000	577	21	Not-Trans anti-PSF-A546 8C-S-PSF V2.00	0	29. Not-Trans and anti-PSF-A546_Pos014_S001	00-9dAFtU2AAsfB9sCLXUQRSL
12.2066		Cell	1	0.000	1.000	578	22	Not-Trans anti-PSF-A546 8C-S-PSF V2.00	0	29. Not-Trans and anti-PSF-A546_Pos014_S001	00-9dAFtU2AAsfB9sCLXUQRSL
15.3001		Cell	1	0.000	1.000	579	23	Not-Trans anti-PSF-A546 8C-S-PSF V2.00	0	29. Not-Trans and anti-PSF-A546_Pos014_S001	00-9dAFtU2AAsfB9sCLXUQRSL
12.5202		Cell	1	0.000	1.000	580	24	Not-Trans anti-PSF-A546 8C-S-PSF V2.00	0	29. Not-Trans and anti-PSF-A546_Pos014_S001	00-9dAFtU2AAsfB9sCLXUQRSL
14.6339		Cell	1	0.000	1.000	581	25	Not-Trans anti-PSF-A546 8C-S-PSF V2.00	0	29. Not-Trans and anti-PSF-A546_Pos014_S001	00-9dAFtU2AAsfB9sCLXUQRSL
12.2356		Cell	1	0.000	1.000	582	26	Not-Trans anti-PSF-A546 8C-S-PSF V2.00	0	29. Not-Trans and anti-PSF-A546_Pos014_S001	00-9dAFtU2AAsfB9sCLXUQRSL
11.8595		Cell	1	0.000	1.000	583	27	Not-Trans anti-PSF-A546 8C-S-PSF V2.00	0	29. Not-Trans and anti-PSF-A546_Pos014_S001	00-9dAFtU2AAsfB9sCLXUQRSL
16.2857		Cell	1	0.000	1.000	584	28	Not-Trans anti-PSF-A546 8C-S-PSF V2.00	0	29. Not-Trans and anti-PSF-A546_Pos014_S001	00-9dAFtU2AAsfB9sCLXUQRSL
18.6105		Cell	1	0.000	1.000	585	29	Not-Trans anti-PSF-A546 8C-S-PSF V2.00	0	29. Not-Trans and anti-PSF-A546_Pos014_S001	00-9dAFtU2AAsfB9sCLXUQRSL
11.9356		Cell	1	0.000	1.000	586	30	Not-Trans anti-PSF-A546 8C-S-PSF V2.00	0	29. Not-Trans and anti-PSF-A546_Pos014_S001	00-9dAFtU2AAsfB9sCLXUQRSL
13.2903		Cell	1	0.000	1.000	587	31	Not-Trans anti-PSF-A546 8C-S-PSF V2.00	0	29. Not-Trans and anti-PSF-A546_Pos014_S001	00-9dAFtU2AAsfB9sCLXUQRSL
12.9232		Cell	1	0.000	1.000	588	32	Not-Trans anti-PSF-A546 8C-S-PSF V2.00	0	29. Not-Trans and anti-PSF-A546_Pos014_S001	00-9dAFtU2AAsfB9sCLXUQRSL
8.81388		Cell	1	0.000	1.000	589	33	Not-Trans anti-PSF-A546 8C-S-PSF V2.00	0	29. Not-Trans and anti-PSF-A546_Pos014_S001	00-9dAFtU2AAsfB9sCLXUQRSL
13.5891		Cell	1	0.000	1.000	590	34	Not-Trans anti-PSF-A546 8C-S-PSF V2.00	0	29. Not-Trans and anti-PSF-A546_Pos014_S001	00-9dAFtU2AAsfB9sCLXUQRSL
14.4213		Cell	1	0.000	1.000	591	35	Not-Trans anti-PSF-A546 8C-S-PSF V2.00	0	29. Not-Trans and anti-PSF-A546_Pos014_S001	00-9dAFtU2AAsfB9sCLXUQRSL
10.7699		Cell	1	0.000	1.000	592	36	Not-Trans anti-PSF-A546 8C-S-PSF V2.00	0	29. Not-Trans and anti-PSF-A546_Pos014_S001	00-9dAFtU2AAsfB9sCLXUQRSL
18.5547		Cell	1	0.000	1.000	593	37	Not-Trans anti-PSF-A546 8C-S-PSF V2.00	0	29. Not-Trans and anti-PSF-A546_Pos014_S001	00-9dAFtU2AAsfB9sCLXUQRSL
13.0396		Cell	1	0.000	1.000	594	38	Not-Trans anti-PSF-A546 8C-S-PSF V2.00	0	29. Not-Trans and anti-PSF-A546_Pos014_S001	00-9dAFtU2AAsfB9sCLXUQRSL
11.4848		Cell	1	0.000	1.000	595	39	Not-Trans anti-PSF-A546 8C-S-PSF V2.00	0	29. Not-Trans and anti-PSF-A546_Pos014_S001	00-9dAFtU2AAsfB9sCLXUQRSL
15.0612		Cell	1	0.000	1.000	596	40	Not-Trans anti-PSF-A546 8C-S-PSF V2.00	0	29. Not-Trans and anti-PSF-A546_Pos014_S001	00-9dAFtU2AAsfB9sCLXUQRSL
16.3		Cell	1	0.000	1.000	597	41	Not-Trans anti-PSF-A546 8C-S-PSF V2.00	0	29. Not-Trans and anti-PSF-A546_Pos014_S001	00-9dAFtU2AAsfB9sCLXUQRSL
14.9499		Cell	1	0.000	1.000	598	42	Not-Trans anti-PSF-A546 8C-S-PSF V2.00	0	29. Not-Trans and anti-PSF-A546_Pos014_S001	00-9dAFtU2AAsfB9sCLXUQRSL
10.2755		Cell	1	0.000	1.000	599	43	Not-Trans anti-PSF-A546 8C-S-PSF V2.00	0	29. Not-Trans and anti-PSF-A546_Pos014_S001	00-9dAFtU2AAsfB9sCLXUQRSL
11.2469		Cell	1	0.000	1.000	600	44	Not-Trans anti-PSF-A546 8C-S-PSF V2.00	0	29. Not-Trans and anti-PSF-A546_Pos014_S001	00-9dAFtU2AAsfB9sCLXUQRSL
9.72265		Cell	1	0.000	1.000	601	45	Not-Trans anti-PSF-A546 8C-S-PSF V2.00	0	29. Not-Trans and anti-PSF-A546_Pos014_S001	00-9dAFtU2AAsfB9sCLXUQRSL
9.27961		Cell	1	0.000	1.000	602	46	Not-Trans anti-PSF-A546 8C-S-PSF V2.00	0	29. Not-Trans and anti-PSF-A546_Pos014_S001	00-9dAFtU2AAsfB9sCLXUQRSL
11.9306		Cell	1	0.000	1.000	603	47	Not-Trans anti-PSF-A546 8C-S-PSF V2.00	0	29. Not-Trans and anti-PSF-A546_Pos014_S001	00-9dAFtU2AAsfB9sCLXUQRSL
11.164		Cell	1	0.000	1.000	604	48	Not-Trans anti-PSF-A546 8C-S-PSF V2.00	0	29. Not-Trans and anti-PSF-A546_Pos014_S001	00-9dAFtU2AAsfB9sCLXUQRSL
13.2012		Cell	1	0.000	1.000	605	49	Not-Trans anti-PSF-A546 8C-S-PSF V2.00	0	29. Not-Trans and anti-PSF-A546_Pos014_S001	00-9dAFtU2AAsfB9sCLXUQRSL
6.75696		Cell	1	0.000	1.000	606	50	Not-Trans anti-PSF-A546 8C-S-PSF V2.00	0	29. Not-Trans and anti-PSF-A546_Pos014_S001	00-9dAFtU2AAsfB9sCLXUQRSL
16.1355		Cell	1	0.000	1.000	607	51	Not-Trans anti-PSF-A546 8C-S-PSF V2.00	0	29. Not-Trans and anti-PSF-A546_Pos014_S001	00-9dAFtU2AAsfB9sCLXUQRSL
11.4991		Cell	1	0.000	1.000	608	52	Not-Trans anti-PSF-A546 8C-S-PSF V2.00	0	29. Not-Trans and anti-PSF-A546_Pos014_S001	00-9dAFtU2AAsfB9sCLXUQRSL
14.8212		Cell	1	0.000	1.000	609	53	Not-Trans anti-PSF-A546 8C-S-PSF V2.00	0	29. Not-Trans and anti-PSF-A546_Pos014_S001	00-9dAFtU2AAsfB9sCLXUQRSL
12.5267		Cell	1	0.000	1.000	610	54	Not-Trans anti-PSF-A546 8C-S-PSF V2.00	0	29. Not-Trans and anti-PSF-A546_Pos014_S001	00-9dAFtU2AAsfB9sCLXUQRSL
11.915		Cell	1	0.000	1.000	611	55	Not-Trans anti-PSF-A546 8C-S-PSF V2.00	0	29. Not-Trans and anti-PSF-A546_Pos014_S001	00-9dAFtU2AAsfB9sCLXUQRSL
9.45679		Cell	1	0.000	1.000	612	56	Not-Trans anti-PSF-A546 8C-S-PSF V2.00	0	29. Not-Trans and anti-PSF-A546_Pos014_S001	00-9dAFtU2AAsfB9sCLXUQRSL
13.9304		Cell	1	0.000	1.000	613	57	Not-Trans anti-PSF-A546 8C-S-PSF V2.00	0	29. Not-Trans and anti-PSF-A546_Pos014_S001	00-9dAFtU2AAsfB9sCLXUQRSL
15.841		Cell	1	0.000	1.000	614	58	Not-Trans anti-PSF-A546 8C-S-PSF V2.00	0	29. Not-Trans and anti-PSF-A546_Pos014_S001	00-9dAFtU2AAsfB9sCLXUQRSL
9.49207		Cell	1	0.000	1.000	615	0	Not-Trans anti-PSF-A546 8C-S-PSF V2.00	0	29. Not-Trans and anti-PSF-A546_Pos015_S001	00-7i6XaTm36DYsovQfCZF6QM
10.7895		Cell	1	0.000	1.000	616	1	Not-Trans anti-PSF-A546 8C-S-PSF V2.00	0	29. Not-Trans and anti-PSF-A546_Pos015_S001	00-7i6XaTm36DYsovQfCZF6QM
16.2812		Cell	1	0.000	1.000	617	2	Not-Trans anti-PSF-A546 8C-S-PSF V2.00	0	29. Not-Trans and anti-PSF-A546_Pos015_S001	00-7i6XaTm36DYsovQfCZF6QM
12.0271		Cell	1	0.000	1.000	618	3	Not-Trans anti-PSF-A546 8C-S-PSF V2.00	0	29. Not-Trans and anti-PSF-A546_Pos015_S001	00-7i6XaTm36DYsovQfCZF6QM
12.5589		Cell	1	0.000	1.000	619	4	Not-Trans anti-PSF-A546 8C-S-PSF V2.00	0	29. Not-Trans and anti-PSF-A546_Pos015_S001	00-7i6XaTm36DYsovQfCZF6QM
11.5423		Cell	1	0.000	1.000	620	5	Not-Trans anti-PSF-A546 8C-S-PSF V2.00	0	29. Not-Trans and anti-PSF-A546_Pos015_S001	00-7i6XaTm36DYsovQfCZF6QM
11.4982		Cell	1	0.000	1.000	621	6	Not-Trans anti-PSF-A546 8C-S-PSF V2.00	0	29. Not-Trans and anti-PSF-A546_Pos015_S001	00-7i6XaTm36DYsovQfCZF6QM
12.2039		Cell	1	0.000	1.000	622	7	Not-Trans anti-PSF-A546 8C-S-PSF V2.00	0	29. Not-Trans and anti-PSF-A546_Pos015_S001	00-7i6XaTm36DYsovQfCZF6QM
10.6354		Cell	1	0.000	1.000	623	8	Not-Trans anti-PSF-A546 8C-S-PSF V2.00	0	29. Not-Trans and anti-PSF-A546_Pos015_S001	00-7i6XaTm36DYsovQfCZF6QM
11.5811		Cell	1	0.000	1.000	624	9	Not-Trans anti-PSF-A546 8C-S-PSF V2.00	0	29. Not-Trans and anti-PSF-A546_Pos015_S001	00-7i6XaTm36DYsovQfCZF6QM
14.8342		Cell	1	0.000	1.000	625	10	Not-Trans anti-PSF-A546 8C-S-PSF V2.00	0	29. Not-Trans and anti-PSF-A546_Pos015_S001	00-7i6XaTm36DYsovQfCZF6QM
11.6007		Cell	1	0.000	1.000	626	11	Not-Trans anti-PSF-A546 8C-S-PSF V2.00	0	29. Not-Trans and anti-PSF-A546_Pos015_S001	00-7i6XaTm36DYsovQfCZF6QM
13.5285		Cell	1	0.000	1.000	627	12	Not-Trans anti-PSF-A546 8C-S-PSF V2.00	0	29. Not-Trans and anti-PSF-A546_Pos015_S001	00-7i6XaTm36DYsovQfCZF6QM
11.4881		Cell	1	0.000	1.000	628	13	Not-Trans anti-PSF-A546 8C-S-PSF V2.00	0	29. Not-Trans and anti-PSF-A546_Pos015_S001	00-7i6XaTm36DYsovQfCZF6QM
12		Cell	1	0.000	1.000	629	14	Not-Trans anti-PSF-A546 8C-S-PSF V2.00	0	29. Not-Trans and anti-PSF-A546_Pos015_S001	00-7i6XaTm36DYsovQfCZF6QM
15.6084		Cell	1	0.000	1.000	630	15	Not-Trans anti-PSF-A546 8C-S-PSF V2.00	0	29. Not-Trans and anti-PSF-A546_Pos015_S001	00-7i6XaTm36DYsovQfCZF6QM
13.6419		Cell	1	0.000	1.000	631	16	Not-Trans anti-PSF-A546 8C-S-PSF V2.00	0	29. Not-Trans and anti-PSF-A546_Pos015_S001	00-7i6XaTm36DYsovQfCZF6QM
17.2398		Cell	1	0.000	1.000	632	17	Not-Trans anti-PSF-A546 8C-S-PSF V2.00	0	29. Not-Trans and anti-PSF-A546_Pos015_S001	00-7i6XaTm36DYsovQfCZF6QM
12.4273		Cell	1	0.000	1.000	633	18	Not-Trans anti-PSF-A546 8C-S-PSF V2.00	0	29. Not-Trans and anti-PSF-A546_Pos015_S001	00-7i6XaTm36DYsovQfCZF6QM
11.0937		Cell	1	0.000	1.000	634	19	Not-Trans anti-PSF-A546 8C-S-PSF V2.00	0	29. Not-Trans and anti-PSF-A546_Pos015_S001	00-7i6XaTm36DYsovQfCZF6QM
15.8477		Cell	1	0.000	1.000	635	20	Not-Trans anti-PSF-A546 8C-S-PSF V2.00	0	29. Not-Trans and anti-PSF-A546_Pos015_S001	00-7i6XaTm36DYsovQfCZF6QM
19.4959		Cell	1	0.000	1.000	636	21	Not-Trans anti-PSF-A546 8C-S-PSF V2.00	0	29. Not-Trans and anti-PSF-A546_Pos015_S001	00-7i6XaTm36DYsovQfCZF6QM
16.0191		Cell	1	0.000	1.000	637	22	Not-Trans anti-PSF-A546 8C-S-PSF V2.00	0	29. Not-Trans and anti-PSF-A546_Pos015_S001	00-7i6XaTm36DYsovQfCZF6QM
11.6331		Cell	1	0.000	1.000	638	23	Not-Trans anti-PSF-A546 8C-S-PSF V2.00	0	29. Not-Trans and anti-PSF-A546_Pos015_S001	00-7i6XaTm36DYsovQfCZF6QM
11.775		Cell	1	0.000	1.000	639	24	Not-Trans anti-PSF-A546 8C-S-PSF V2.00	0	29. Not-Trans and anti-PSF-A546_Pos015_S001	00-7i6XaTm36DYsovQfCZF6QM
13.1683		Cell	1	0.000	1.000	640	25	Not-Trans anti-PSF-A546 8C-S-PSF V2.00	0	29. Not-Trans and anti-PSF-A546_Pos015_S001	00-7i6XaTm36DYsovQfCZF6QM
11.0948		Cell	1	0.000	1.000	641	26	Not-Trans anti-PSF-A546 8C-S-PSF V2.00	0	29. Not-Trans and anti-PSF-A546_Pos015_S001	00-7i6XaTm36DYsovQfCZF6QM
12.4245		Cell	1	0.000	1.000	642	27	Not-Trans anti-PSF-A546 8C-S-PSF V2.00	0	29. Not-Trans and anti-PSF-A546_Pos015_S001	00-7i6XaTm36DYsovQfCZF6QM
15.1698		Cell	1	0.000	1.000	643	28	Not-Trans anti-PSF-A546 8C-S-PSF V2.00	0	29. Not-Trans and anti-PSF-A546_Pos015_S001	00-7i6XaTm36DYsovQfCZF6QM
13.4659		Cell	1	0.000	1.000	644	29	Not-Trans anti-PSF-A546 8C-S-PSF V2.00	0	29. Not-Trans and anti-PSF-A546_Pos015_S001	00-7i6XaTm36DYsovQfCZF6QM
11.619		Cell	1	0.000	1.000	645	30	Not-Trans anti-PSF-A546 8C-S-PSF V2.00	0	29. Not-Trans and anti-PSF-A546_Pos015_S001	00-7i6XaTm36DYsovQfCZF6QM
14.4737		Cell	1	0.000	1.000	646	31	Not-Trans anti-PSF-A546 8C-S-PSF V2.00	0	29. Not-Trans and anti-PSF-A546_Pos015_S001	00-7i6XaTm36DYsovQfCZF6QM
17.1647		Cell	1	0.000	1.000	647	32	Not-Trans anti-PSF-A546 8C-S-PSF V2.00	0	29. Not-Trans and anti-PSF-A546_Pos015_S001	00-7i6XaTm36DYsovQfCZF6QM
11.9133		Cell	1	0.000	1.000	648	33	Not-Trans anti-PSF-A546 8C-S-PSF V2.00	0	29. Not-Trans and anti-PSF-A546_Pos015_S001	00-7i6XaTm36DYsovQfCZF6QM
13.8014		Cell	1	0.000	1.000	649	34	Not-Trans anti-PSF-A546 8C-S-PSF V2.00	0	29. Not-Trans and anti-PSF-A546_Pos015_S001	00-7i6XaTm36DYsovQfCZF6QM
11.0539		Cell	1	0.000	1.000	650	35	Not-Trans anti-PSF-A546 8C-S-PSF V2.00	0	29. Not-Trans and anti-PSF-A546_Pos015_S001	00-7i6XaTm36DYsovQfCZF6QM
5.22893		Cell	1	0.000	1.000	651	36	Not-Trans anti-PSF-A546 8C-S-PSF V2.00	0	29. Not-Trans and anti-PSF-A546_Pos015_S001	00-7i6XaTm36DYsovQfCZF6QM
2.24715		Cell	1	0.000	1.000	652	37	Not-Trans anti-PSF-A546 8C-S-PSF V2.00	0	29. Not-Trans and anti-PSF-A546_Pos015_S001	00-7i6XaTm36DYsovQfCZF6QM
91.945		Cell	1	0.000	1.000	653	0	Not-Trans anti-PSF-A546 8C-S-PSF V2.00	0	29. Not-Trans and anti-PSF-A546_Pos016_S001	00-dE3ZKToGTP74aJuRMXfdgD
11.5206		Cell	1	0.000	1.000	654	1	Not-Trans anti-PSF-A546 8C-S-PSF V2.00	0	29. Not-Trans and anti-PSF-A546_Pos016_S001	00-dE3ZKToGTP74aJuRMXfdgD
4.31546		Cell	1	0.000	1.000	655	2	Not-Trans anti-PSF-A546 8C-S-PSF V2.00	0	29. Not-Trans and anti-PSF-A546_Pos016_S001	00-dE3ZKToGTP74aJuRMXfdgD
8.92323		Cell	1	0.000	1.000	656	3	Not-Trans anti-PSF-A546 8C-S-PSF V2.00	0	29. Not-Trans and anti-PSF-A546_Pos016_S001	00-dE3ZKToGTP74aJuRMXfdgD
10.4375		Cell	1	0.000	1.000	657	4	Not-Trans anti-PSF-A546 8C-S-PSF V2.00	0	29. Not-Trans and anti-PSF-A546_Pos016_S001	00-dE3ZKToGTP74aJuRMXfdgD
14.7287		Cell	1	0.000	1.000	658	5	Not-Trans anti-PSF-A546 8C-S-PSF V2.00	0	29. Not-Trans and anti-PSF-A546_Pos016_S001	00-dE3ZKToGTP74aJuRMXfdgD
10.9727		Cell	1	0.000	1.000	659	6	Not-Trans anti-PSF-A546 8C-S-PSF V2.00	0	29. Not-Trans and anti-PSF-A546_Pos016_S001	00-dE3ZKToGTP74aJuRMXfdgD
10.673		Cell	1	0.000	1.000	660	7	Not-Trans anti-PSF-A546 8C-S-PSF V2.00	0	29. Not-Trans and anti-PSF-A546_Pos016_S001	00-dE3ZKToGTP74aJuRMXfdgD
10.0482		Cell	1	0.000	1.000	661	8	Not-Trans anti-PSF-A546 8C-S-PSF V2.00	0	29. Not-Trans and anti-PSF-A546_Pos016_S001	00-dE3ZKToGTP74aJuRMXfdgD
11.9831		Cell	1	0.000	1.000	662	9	Not-Trans anti-PSF-A546 8C-S-PSF V2.00	0	29. Not-Trans and anti-PSF-A546_Pos016_S001	00-dE3ZKToGTP74aJuRMXfdgD
12.5347		Cell	1	0.000	1.000	663	10	Not-Trans anti-PSF-A546 8C-S-PSF V2.00	0	29. Not-Trans and anti-PSF-A546_Pos016_S001	00-dE3ZKToGTP74aJuRMXfdgD
13.7314		Cell	1	0.000	1.000	664	11	Not-Trans anti-PSF-A546 8C-S-PSF V2.00	0	29. Not-Trans and anti-PSF-A546_Pos016_S001	00-dE3ZKToGTP74aJuRMXfdgD
15.131		Cell	1	0.000	1.000	665	12	Not-Trans anti-PSF-A546 8C-S-PSF V2.00	0	29. Not-Trans and anti-PSF-A546_Pos016_S001	00-dE3ZKToGTP74aJuRMXfdgD
13.5921		Cell	1	0.000	1.000	666	13	Not-Trans anti-PSF-A546 8C-S-PSF V2.00	0	29. Not-Trans and anti-PSF-A546_Pos016_S001	00-dE3ZKToGTP74aJuRMXfdgD
13.3831		Cell	1	0.000	1.000	667	14	Not-Trans anti-PSF-A546 8C-S-PSF V2.00	0	29. Not-Trans and anti-PSF-A546_Pos016_S001	00-dE3ZKToGTP74aJuRMXfdgD
15.4808		Cell	1	0.000	1.000	668	15	Not-Trans anti-PSF-A546 8C-S-PSF V2.00	0	29. Not-Trans and anti-PSF-A546_Pos016_S001	00-dE3ZKToGTP74aJuRMXfdgD
15.5395		Cell	1	0.000	1.000	669	16	Not-Trans anti-PSF-A546 8C-S-PSF V2.00	0	29. Not-Trans and anti-PSF-A546_Pos016_S001	00-dE3ZKToGTP74aJuRMXfdgD
8.2536		Cell	1	0.000	1.000	670	17	Not-Trans anti-PSF-A546 8C-S-PSF V2.00	0	29. Not-Trans and anti-PSF-A546_Pos016_S001	00-dE3ZKToGTP74aJuRMXfdgD
16.3791		Cell	1	0.000	1.000	671	18	Not-Trans anti-PSF-A546 8C-S-PSF V2.00	0	29. Not-Trans and anti-PSF-A546_Pos016_S001	00-dE3ZKToGTP74aJuRMXfdgD
13.6099		Cell	1	0.000	1.000	672	19	Not-Trans anti-PSF-A546 8C-S-PSF V2.00	0	29. Not-Trans and anti-PSF-A546_Pos016_S001	00-dE3ZKToGTP74aJuRMXfdgD
7.91033		Cell	1	0.000	1.000	673	20	Not-Trans anti-PSF-A546 8C-S-PSF V2.00	0	29. Not-Trans and anti-PSF-A546_Pos016_S001	00-dE3ZKToGTP74aJuRMXfdgD
16.0528		Cell	1	0.000	1.000	674	21	Not-Trans anti-PSF-A546 8C-S-PSF V2.00	0	29. Not-Trans and anti-PSF-A546_Pos016_S001	00-dE3ZKToGTP74aJuRMXfdgD
11.4928		Cell	1	0.000	1.000	675	22	Not-Trans anti-PSF-A546 8C-S-PSF V2.00	0	29. Not-Trans and anti-PSF-A546_Pos016_S001	00-dE3ZKToGTP74aJuRMXfdgD
12.5961		Cell	1	0.000	1.000	676	23	Not-Trans anti-PSF-A546 8C-S-PSF V2.00	0	29. Not-Trans and anti-PSF-A546_Pos016_S001	00-dE3ZKToGTP74aJuRMXfdgD
21.7481		Cell	1	0.000	1.000	677	24	Not-Trans anti-PSF-A546 8C-S-PSF V2.00	0	29. Not-Trans and anti-PSF-A546_Pos016_S001	00-dE3ZKToGTP74aJuRMXfdgD
14.0223		Cell	1	0.000	1.000	678	25	Not-Trans anti-PSF-A546 8C-S-PSF V2.00	0	29. Not-Trans and anti-PSF-A546_Pos016_S001	00-dE3ZKToGTP74aJuRMXfdgD
12.5058		Cell	1	0.000	1.000	679	26	Not-Trans anti-PSF-A546 8C-S-PSF V2.00	0	29. Not-Trans and anti-PSF-A546_Pos016_S001	00-dE3ZKToGTP74aJuRMXfdgD
19.4994		Cell	1	0.000	1.000	680	27	Not-Trans anti-PSF-A546 8C-S-PSF V2.00	0	29. Not-Trans and anti-PSF-A546_Pos016_S001	00-dE3ZKToGTP74aJuRMXfdgD
9.86807		Cell	1	0.000	1.000	681	28	Not-Trans anti-PSF-A546 8C-S-PSF V2.00	0	29. Not-Trans and anti-PSF-A546_Pos016_S001	00-dE3ZKToGTP74aJuRMXfdgD
13.5448		Cell	1	0.000	1.000	682	29	Not-Trans anti-PSF-A546 8C-S-PSF V2.00	0	29. Not-Trans and anti-PSF-A546_Pos016_S001	00-dE3ZKToGTP74aJuRMXfdgD
12.0853		Cell	1	0.000	1.000	683	30	Not-Trans anti-PSF-A546 8C-S-PSF V2.00	0	29. Not-Trans and anti-PSF-A546_Pos016_S001	00-dE3ZKToGTP74aJuRMXfdgD
7.93722		Cell	1	0.000	1.000	684	31	Not-Trans anti-PSF-A546 8C-S-PSF V2.00	0	29. Not-Trans and anti-PSF-A546_Pos016_S001	00-dE3ZKToGTP74aJuRMXfdgD
12.296		Cell	1	0.000	1.000	685	32	Not-Trans anti-PSF-A546 8C-S-PSF V2.00	0	29. Not-Trans and anti-PSF-A546_Pos016_S001	00-dE3ZKToGTP74aJuRMXfdgD
13.0345		Cell	1	0.000	1.000	686	33	Not-Trans anti-PSF-A546 8C-S-PSF V2.00	0	29. Not-Trans and anti-PSF-A546_Pos016_S001	00-dE3ZKToGTP74aJuRMXfdgD
16.6195		Cell	1	0.000	1.000	687	34	Not-Trans anti-PSF-A546 8C-S-PSF V2.00	0	29. Not-Trans and anti-PSF-A546_Pos016_S001	00-dE3ZKToGTP74aJuRMXfdgD
10.9263		Cell	1	0.000	1.000	688	35	Not-Trans anti-PSF-A546 8C-S-PSF V2.00	0	29. Not-Trans and anti-PSF-A546_Pos016_S001	00-dE3ZKToGTP74aJuRMXfdgD
15.1955		Cell	1	0.000	1.000	689	36	Not-Trans anti-PSF-A546 8C-S-PSF V2.00	0	29. Not-Trans and anti-PSF-A546_Pos016_S001	00-dE3ZKToGTP74aJuRMXfdgD
6.90462		Cell	1	0.000	1.000	690	37	Not-Trans anti-PSF-A546 8C-S-PSF V2.00	0	29. Not-Trans and anti-PSF-A546_Pos016_S001	00-dE3ZKToGTP74aJuRMXfdgD
7.23452		Cell	1	0.000	1.000	691	38	Not-Trans anti-PSF-A546 8C-S-PSF V2.00	0	29. Not-Trans and anti-PSF-A546_Pos016_S001	00-dE3ZKToGTP74aJuRMXfdgD
10.8066		Cell	1	0.000	1.000	692	39	Not-Trans anti-PSF-A546 8C-S-PSF V2.00	0	29. Not-Trans and anti-PSF-A546_Pos016_S001	00-dE3ZKToGTP74aJuRMXfdgD
12.3126		Cell	1	0.000	1.000	693	40	Not-Trans anti-PSF-A546 8C-S-PSF V2.00	0	29. Not-Trans and anti-PSF-A546_Pos016_S001	00-dE3ZKToGTP74aJuRMXfdgD
13.907		Cell	1	0.000	1.000	694	41	Not-Trans anti-PSF-A546 8C-S-PSF V2.00	0	29. Not-Trans and anti-PSF-A546_Pos016_S001	00-dE3ZKToGTP74aJuRMXfdgD
14.0959		Cell	1	0.000	1.000	695	0	Not-Trans anti-PSF-A546 8C-S-PSF V2.00	0	29. Not-Trans and anti-PSF-A546_Pos017_S001	00-q8cTtMHEJHzc3uSzZq7SPJ
21.5349		Cell	1	0.000	1.000	696	1	Not-Trans anti-PSF-A546 8C-S-PSF V2.00	0	29. Not-Trans and anti-PSF-A546_Pos017_S001	00-q8cTtMHEJHzc3uSzZq7SPJ
12.602		Cell	1	0.000	1.000	697	2	Not-Trans anti-PSF-A546 8C-S-PSF V2.00	0	29. Not-Trans and anti-PSF-A546_Pos017_S001	00-q8cTtMHEJHzc3uSzZq7SPJ
13.1263		Cell	1	0.000	1.000	698	3	Not-Trans anti-PSF-A546 8C-S-PSF V2.00	0	29. Not-Trans and anti-PSF-A546_Pos017_S001	00-q8cTtMHEJHzc3uSzZq7SPJ
9.51644		Cell	1	0.000	1.000	699	4	Not-Trans anti-PSF-A546 8C-S-PSF V2.00	0	29. Not-Trans and anti-PSF-A546_Pos017_S001	00-q8cTtMHEJHzc3uSzZq7SPJ
13.2259		Cell	1	0.000	1.000	700	5	Not-Trans anti-PSF-A546 8C-S-PSF V2.00	0	29. Not-Trans and anti-PSF-A546_Pos017_S001	00-q8cTtMHEJHzc3uSzZq7SPJ
15.5657		Cell	1	0.000	1.000	701	6	Not-Trans anti-PSF-A546 8C-S-PSF V2.00	0	29. Not-Trans and anti-PSF-A546_Pos017_S001	00-q8cTtMHEJHzc3uSzZq7SPJ
16.2948		Cell	1	0.000	1.000	702	7	Not-Trans anti-PSF-A546 8C-S-PSF V2.00	0	29. Not-Trans and anti-PSF-A546_Pos017_S001	00-q8cTtMHEJHzc3uSzZq7SPJ
14.2481		Cell	1	0.000	1.000	703	8	Not-Trans anti-PSF-A546 8C-S-PSF V2.00	0	29. Not-Trans and anti-PSF-A546_Pos017_S001	00-q8cTtMHEJHzc3uSzZq7SPJ
15.5305		Cell	1	0.000	1.000	704	9	Not-Trans anti-PSF-A546 8C-S-PSF V2.00	0	29. Not-Trans and anti-PSF-A546_Pos017_S001	00-q8cTtMHEJHzc3uSzZq7SPJ
14.6919		Cell	1	0.000	1.000	705	10	Not-Trans anti-PSF-A546 8C-S-PSF V2.00	0	29. Not-Trans and anti-PSF-A546_Pos017_S001	00-q8cTtMHEJHzc3uSzZq7SPJ
11.8022		Cell	1	0.000	1.000	706	11	Not-Trans anti-PSF-A546 8C-S-PSF V2.00	0	29. Not-Trans and anti-PSF-A546_Pos017_S001	00-q8cTtMHEJHzc3uSzZq7SPJ
13.0592		Cell	1	0.000	1.000	707	12	Not-Trans anti-PSF-A546 8C-S-PSF V2.00	0	29. Not-Trans and anti-PSF-A546_Pos017_S001	00-q8cTtMHEJHzc3uSzZq7SPJ
14.8497		Cell	1	0.000	1.000	708	13	Not-Trans anti-PSF-A546 8C-S-PSF V2.00	0	29. Not-Trans and anti-PSF-A546_Pos017_S001	00-q8cTtMHEJHzc3uSzZq7SPJ
14.023		Cell	1	0.000	1.000	709	14	Not-Trans anti-PSF-A546 8C-S-PSF V2.00	0	29. Not-Trans and anti-PSF-A546_Pos017_S001	00-q8cTtMHEJHzc3uSzZq7SPJ
15.3402		Cell	1	0.000	1.000	710	15	Not-Trans anti-PSF-A546 8C-S-PSF V2.00	0	29. Not-Trans and anti-PSF-A546_Pos017_S001	00-q8cTtMHEJHzc3uSzZq7SPJ
10.9459		Cell	1	0.000	1.000	711	16	Not-Trans anti-PSF-A546 8C-S-PSF V2.00	0	29. Not-Trans and anti-PSF-A546_Pos017_S001	00-q8cTtMHEJHzc3uSzZq7SPJ
11.8666		Cell	1	0.000	1.000	712	17	Not-Trans anti-PSF-A546 8C-S-PSF V2.00	0	29. Not-Trans and anti-PSF-A546_Pos017_S001	00-q8cTtMHEJHzc3uSzZq7SPJ
13.4836		Cell	1	0.000	1.000	713	18	Not-Trans anti-PSF-A546 8C-S-PSF V2.00	0	29. Not-Trans and anti-PSF-A546_Pos017_S001	00-q8cTtMHEJHzc3uSzZq7SPJ
8.37481		Cell	1	0.000	1.000	714	19	Not-Trans anti-PSF-A546 8C-S-PSF V2.00	0	29. Not-Trans and anti-PSF-A546_Pos017_S001	00-q8cTtMHEJHzc3uSzZq7SPJ
11.3904		Cell	1	0.000	1.000	715	20	Not-Trans anti-PSF-A546 8C-S-PSF V2.00	0	29. Not-Trans and anti-PSF-A546_Pos017_S001	00-q8cTtMHEJHzc3uSzZq7SPJ
14.533		Cell	1	0.000	1.000	716	21	Not-Trans anti-PSF-A546 8C-S-PSF V2.00	0	29. Not-Trans and anti-PSF-A546_Pos017_S001	00-q8cTtMHEJHzc3uSzZq7SPJ
10.9774		Cell	1	0.000	1.000	717	22	Not-Trans anti-PSF-A546 8C-S-PSF V2.00	0	29. Not-Trans and anti-PSF-A546_Pos017_S001	00-q8cTtMHEJHzc3uSzZq7SPJ
11.7635		Cell	1	0.000	1.000	718	23	Not-Trans anti-PSF-A546 8C-S-PSF V2.00	0	29. Not-Trans and anti-PSF-A546_Pos017_S001	00-q8cTtMHEJHzc3uSzZq7SPJ
11.048		Cell	1	0.000	1.000	719	24	Not-Trans anti-PSF-A546 8C-S-PSF V2.00	0	29. Not-Trans and anti-PSF-A546_Pos017_S001	00-q8cTtMHEJHzc3uSzZq7SPJ
9.34605		Cell	1	0.000	1.000	720	25	Not-Trans anti-PSF-A546 8C-S-PSF V2.00	0	29. Not-Trans and anti-PSF-A546_Pos017_S001	00-q8cTtMHEJHzc3uSzZq7SPJ
23.8418		Cell	1	0.000	1.000	721	26	Not-Trans anti-PSF-A546 8C-S-PSF V2.00	0	29. Not-Trans and anti-PSF-A546_Pos017_S001	00-q8cTtMHEJHzc3uSzZq7SPJ
16.2507		Cell	1	0.000	1.000	722	27	Not-Trans anti-PSF-A546 8C-S-PSF V2.00	0	29. Not-Trans and anti-PSF-A546_Pos017_S001	00-q8cTtMHEJHzc3uSzZq7SPJ
10.4289		Cell	1	0.000	1.000	723	28	Not-Trans anti-PSF-A546 8C-S-PSF V2.00	0	29. Not-Trans and anti-PSF-A546_Pos017_S001	00-q8cTtMHEJHzc3uSzZq7SPJ
8.13788		Cell	1	0.000	1.000	724	29	Not-Trans anti-PSF-A546 8C-S-PSF V2.00	0	29. Not-Trans and anti-PSF-A546_Pos017_S001	00-q8cTtMHEJHzc3uSzZq7SPJ
8.48293		Cell	1	0.000	1.000	725	30	Not-Trans anti-PSF-A546 8C-S-PSF V2.00	0	29. Not-Trans and anti-PSF-A546_Pos017_S001	00-q8cTtMHEJHzc3uSzZq7SPJ
15.348		Cell	1	0.000	1.000	726	31	Not-Trans anti-PSF-A546 8C-S-PSF V2.00	0	29. Not-Trans and anti-PSF-A546_Pos017_S001	00-q8cTtMHEJHzc3uSzZq7SPJ
10.4406		Cell	1	0.000	1.000	727	32	Not-Trans anti-PSF-A546 8C-S-PSF V2.00	0	29. Not-Trans and anti-PSF-A546_Pos017_S001	00-q8cTtMHEJHzc3uSzZq7SPJ
12.9155		Cell	1	0.000	1.000	728	33	Not-Trans anti-PSF-A546 8C-S-PSF V2.00	0	29. Not-Trans and anti-PSF-A546_Pos017_S001	00-q8cTtMHEJHzc3uSzZq7SPJ
12.8668		Cell	1	0.000	1.000	729	34	Not-Trans anti-PSF-A546 8C-S-PSF V2.00	0	29. Not-Trans and anti-PSF-A546_Pos017_S001	00-q8cTtMHEJHzc3uSzZq7SPJ
14.992		Cell	1	0.000	1.000	730	35	Not-Trans anti-PSF-A546 8C-S-PSF V2.00	0	29. Not-Trans and anti-PSF-A546_Pos017_S001	00-q8cTtMHEJHzc3uSzZq7SPJ
10.1569		Cell	1	0.000	1.000	731	36	Not-Trans anti-PSF-A546 8C-S-PSF V2.00	0	29. Not-Trans and anti-PSF-A546_Pos017_S001	00-q8cTtMHEJHzc3uSzZq7SPJ
11.1292		Cell	1	0.000	1.000	732	37	Not-Trans anti-PSF-A546 8C-S-PSF V2.00	0	29. Not-Trans and anti-PSF-A546_Pos017_S001	00-q8cTtMHEJHzc3uSzZq7SPJ
9.75313		Cell	1	0.000	1.000	733	38	Not-Trans anti-PSF-A546 8C-S-PSF V2.00	0	29. Not-Trans and anti-PSF-A546_Pos017_S001	00-q8cTtMHEJHzc3uSzZq7SPJ
9.58914		Cell	1	0.000	1.000	734	39	Not-Trans anti-PSF-A546 8C-S-PSF V2.00	0	29. Not-Trans and anti-PSF-A546_Pos017_S001	00-q8cTtMHEJHzc3uSzZq7SPJ
12.7016		Cell	1	0.000	1.000	735	40	Not-Trans anti-PSF-A546 8C-S-PSF V2.00	0	29. Not-Trans and anti-PSF-A546_Pos017_S001	00-q8cTtMHEJHzc3uSzZq7SPJ
14.3451		Cell	1	0.000	1.000	736	41	Not-Trans anti-PSF-A546 8C-S-PSF V2.00	0	29. Not-Trans and anti-PSF-A546_Pos017_S001	00-q8cTtMHEJHzc3uSzZq7SPJ
12.6277		Cell	1	0.000	1.000	737	42	Not-Trans anti-PSF-A546 8C-S-PSF V2.00	0	29. Not-Trans and anti-PSF-A546_Pos017_S001	00-q8cTtMHEJHzc3uSzZq7SPJ
8.35536		Cell	1	0.000	1.000	738	43	Not-Trans anti-PSF-A546 8C-S-PSF V2.00	0	29. Not-Trans and anti-PSF-A546_Pos017_S001	00-q8cTtMHEJHzc3uSzZq7SPJ
8.81544		Cell	1	0.000	1.000	739	44	Not-Trans anti-PSF-A546 8C-S-PSF V2.00	0	29. Not-Trans and anti-PSF-A546_Pos017_S001	00-q8cTtMHEJHzc3uSzZq7SPJ
7.77605		Cell	1	0.000	1.000	740	45	Not-Trans anti-PSF-A546 8C-S-PSF V2.00	0	29. Not-Trans and anti-PSF-A546_Pos017_S001	00-q8cTtMHEJHzc3uSzZq7SPJ
6.33351		Cell	1	0.000	1.000	741	46	Not-Trans anti-PSF-A546 8C-S-PSF V2.00	0	29. Not-Trans and anti-PSF-A546_Pos017_S001	00-q8cTtMHEJHzc3uSzZq7SPJ
11.4701		Cell	1	0.000	1.000	742	47	Not-Trans anti-PSF-A546 8C-S-PSF V2.00	0	29. Not-Trans and anti-PSF-A546_Pos017_S001	00-q8cTtMHEJHzc3uSzZq7SPJ
7.05556		Cell	1	0.000	1.000	743	48	Not-Trans anti-PSF-A546 8C-S-PSF V2.00	0	29. Not-Trans and anti-PSF-A546_Pos017_S001	00-q8cTtMHEJHzc3uSzZq7SPJ
6.15256		Cell	1	0.000	1.000	744	49	Not-Trans anti-PSF-A546 8C-S-PSF V2.00	0	29. Not-Trans and anti-PSF-A546_Pos017_S001	00-q8cTtMHEJHzc3uSzZq7SPJ
9.60129		Cell	1	0.000	1.000	745	50	Not-Trans anti-PSF-A546 8C-S-PSF V2.00	0	29. Not-Trans and anti-PSF-A546_Pos017_S001	00-q8cTtMHEJHzc3uSzZq7SPJ
8.95992		Cell	1	0.000	1.000	746	51	Not-Trans anti-PSF-A546 8C-S-PSF V2.00	0	29. Not-Trans and anti-PSF-A546_Pos017_S001	00-q8cTtMHEJHzc3uSzZq7SPJ
0.770623		Cell	1	0.000	1.000	747	52	Not-Trans anti-PSF-A546 8C-S-PSF V2.00	0	29. Not-Trans and anti-PSF-A546_Pos017_S001	00-q8cTtMHEJHzc3uSzZq7SPJ
1.84658		Cell	1	0.000	1.000	748	53	Not-Trans anti-PSF-A546 8C-S-PSF V2.00	0	29. Not-Trans and anti-PSF-A546_Pos017_S001	00-q8cTtMHEJHzc3uSzZq7SPJ
19.4208		Cell	1	0.000	1.000	749	54	Not-Trans anti-PSF-A546 8C-S-PSF V2.00	0	29. Not-Trans and anti-PSF-A546_Pos017_S001	00-q8cTtMHEJHzc3uSzZq7SPJ
16.5874		Cell	1	0.000	1.000	750	55	Not-Trans anti-PSF-A546 8C-S-PSF V2.00	0	29. Not-Trans and anti-PSF-A546_Pos017_S001	00-q8cTtMHEJHzc3uSzZq7SPJ
16.3587		Cell	1	0.000	1.000	751	0	Not-Trans anti-PSF-A546 8C-S-PSF V2.00	0	29. Not-Trans and anti-PSF-A546_Pos018_S001	00-8UEJvCbqXxvQTa6DSCuD74
18.9239		Cell	1	0.000	1.000	752	1	Not-Trans anti-PSF-A546 8C-S-PSF V2.00	0	29. Not-Trans and anti-PSF-A546_Pos018_S001	00-8UEJvCbqXxvQTa6DSCuD74
15.8492		Cell	1	0.000	1.000	753	2	Not-Trans anti-PSF-A546 8C-S-PSF V2.00	0	29. Not-Trans and anti-PSF-A546_Pos018_S001	00-8UEJvCbqXxvQTa6DSCuD74
16.5889		Cell	1	0.000	1.000	754	3	Not-Trans anti-PSF-A546 8C-S-PSF V2.00	0	29. Not-Trans and anti-PSF-A546_Pos018_S001	00-8UEJvCbqXxvQTa6DSCuD74
11.0562		Cell	1	0.000	1.000	755	4	Not-Trans anti-PSF-A546 8C-S-PSF V2.00	0	29. Not-Trans and anti-PSF-A546_Pos018_S001	00-8UEJvCbqXxvQTa6DSCuD74
16.7445		Cell	1	0.000	1.000	756	5	Not-Trans anti-PSF-A546 8C-S-PSF V2.00	0	29. Not-Trans and anti-PSF-A546_Pos018_S001	00-8UEJvCbqXxvQTa6DSCuD74
10.9353		Cell	1	0.000	1.000	757	6	Not-Trans anti-PSF-A546 8C-S-PSF V2.00	0	29. Not-Trans and anti-PSF-A546_Pos018_S001	00-8UEJvCbqXxvQTa6DSCuD74
10.3663		Cell	1	0.000	1.000	758	7	Not-Trans anti-PSF-A546 8C-S-PSF V2.00	0	29. Not-Trans and anti-PSF-A546_Pos018_S001	00-8UEJvCbqXxvQTa6DSCuD74
11.9794		Cell	1	0.000	1.000	759	8	Not-Trans anti-PSF-A546 8C-S-PSF V2.00	0	29. Not-Trans and anti-PSF-A546_Pos018_S001	00-8UEJvCbqXxvQTa6DSCuD74
11.1033		Cell	1	0.000	1.000	760	9	Not-Trans anti-PSF-A546 8C-S-PSF V2.00	0	29. Not-Trans and anti-PSF-A546_Pos018_S001	00-8UEJvCbqXxvQTa6DSCuD74
26.4657		Cell	1	0.000	1.000	761	10	Not-Trans anti-PSF-A546 8C-S-PSF V2.00	0	29. Not-Trans and anti-PSF-A546_Pos018_S001	00-8UEJvCbqXxvQTa6DSCuD74
18.8926		Cell	1	0.000	1.000	762	11	Not-Trans anti-PSF-A546 8C-S-PSF V2.00	0	29. Not-Trans and anti-PSF-A546_Pos018_S001	00-8UEJvCbqXxvQTa6DSCuD74
21.1751		Cell	1	0.000	1.000	763	12	Not-Trans anti-PSF-A546 8C-S-PSF V2.00	0	29. Not-Trans and anti-PSF-A546_Pos018_S001	00-8UEJvCbqXxvQTa6DSCuD74
21.1181		Cell	1	0.000	1.000	764	13	Not-Trans anti-PSF-A546 8C-S-PSF V2.00	0	29. Not-Trans and anti-PSF-A546_Pos018_S001	00-8UEJvCbqXxvQTa6DSCuD74
14.5567		Cell	1	0.000	1.000	765	14	Not-Trans anti-PSF-A546 8C-S-PSF V2.00	0	29. Not-Trans and anti-PSF-A546_Pos018_S001	00-8UEJvCbqXxvQTa6DSCuD74
17.8291		Cell	1	0.000	1.000	766	15	Not-Trans anti-PSF-A546 8C-S-PSF V2.00	0	29. Not-Trans and anti-PSF-A546_Pos018_S001	00-8UEJvCbqXxvQTa6DSCuD74
14.7149		Cell	1	0.000	1.000	767	16	Not-Trans anti-PSF-A546 8C-S-PSF V2.00	0	29. Not-Trans and anti-PSF-A546_Pos018_S001	00-8UEJvCbqXxvQTa6DSCuD74
17.1387		Cell	1	0.000	1.000	768	17	Not-Trans anti-PSF-A546 8C-S-PSF V2.00	0	29. Not-Trans and anti-PSF-A546_Pos018_S001	00-8UEJvCbqXxvQTa6DSCuD74
16.7135		Cell	1	0.000	1.000	769	18	Not-Trans anti-PSF-A546 8C-S-PSF V2.00	0	29. Not-Trans and anti-PSF-A546_Pos018_S001	00-8UEJvCbqXxvQTa6DSCuD74
13.5287		Cell	1	0.000	1.000	770	19	Not-Trans anti-PSF-A546 8C-S-PSF V2.00	0	29. Not-Trans and anti-PSF-A546_Pos018_S001	00-8UEJvCbqXxvQTa6DSCuD74
18.4038		Cell	1	0.000	1.000	771	20	Not-Trans anti-PSF-A546 8C-S-PSF V2.00	0	29. Not-Trans and anti-PSF-A546_Pos018_S001	00-8UEJvCbqXxvQTa6DSCuD74
16.2615		Cell	1	0.000	1.000	772	21	Not-Trans anti-PSF-A546 8C-S-PSF V2.00	0	29. Not-Trans and anti-PSF-A546_Pos018_S001	00-8UEJvCbqXxvQTa6DSCuD74
16.0105		Cell	1	0.000	1.000	773	22	Not-Trans anti-PSF-A546 8C-S-PSF V2.00	0	29. Not-Trans and anti-PSF-A546_Pos018_S001	00-8UEJvCbqXxvQTa6DSCuD74
12.7979		Cell	1	0.000	1.000	774	23	Not-Trans anti-PSF-A546 8C-S-PSF V2.00	0	29. Not-Trans and anti-PSF-A546_Pos018_S001	00-8UEJvCbqXxvQTa6DSCuD74
11.2824		Cell	1	0.000	1.000	775	24	Not-Trans anti-PSF-A546 8C-S-PSF V2.00	0	29. Not-Trans and anti-PSF-A546_Pos018_S001	00-8UEJvCbqXxvQTa6DSCuD74
16.0478		Cell	1	0.000	1.000	776	25	Not-Trans anti-PSF-A546 8C-S-PSF V2.00	0	29. Not-Trans and anti-PSF-A546_Pos018_S001	00-8UEJvCbqXxvQTa6DSCuD74
2.00067		Cell	1	0.000	1.000	777	26	Not-Trans anti-PSF-A546 8C-S-PSF V2.00	0	29. Not-Trans and anti-PSF-A546_Pos018_S001	00-8UEJvCbqXxvQTa6DSCuD74
13.386		Cell	1	0.000	1.000	778	27	Not-Trans anti-PSF-A546 8C-S-PSF V2.00	0	29. Not-Trans and anti-PSF-A546_Pos018_S001	00-8UEJvCbqXxvQTa6DSCuD74
7.98347		Cell	1	0.000	1.000	779	28	Not-Trans anti-PSF-A546 8C-S-PSF V2.00	0	29. Not-Trans and anti-PSF-A546_Pos018_S001	00-8UEJvCbqXxvQTa6DSCuD74
5.79755		Cell	1	0.000	1.000	780	29	Not-Trans anti-PSF-A546 8C-S-PSF V2.00	0	29. Not-Trans and anti-PSF-A546_Pos018_S001	00-8UEJvCbqXxvQTa6DSCuD74
7.11534		Cell	1	0.000	1.000	781	30	Not-Trans anti-PSF-A546 8C-S-PSF V2.00	0	29. Not-Trans and anti-PSF-A546_Pos018_S001	00-8UEJvCbqXxvQTa6DSCuD74
7.7706		Cell	1	0.000	1.000	782	31	Not-Trans anti-PSF-A546 8C-S-PSF V2.00	0	29. Not-Trans and anti-PSF-A546_Pos018_S001	00-8UEJvCbqXxvQTa6DSCuD74
0.551483		Cell	1	0.000	1.000	783	32	Not-Trans anti-PSF-A546 8C-S-PSF V2.00	0	29. Not-Trans and anti-PSF-A546_Pos018_S001	00-8UEJvCbqXxvQTa6DSCuD74
0.629691		Cell	1	0.000	1.000	784	33	Not-Trans anti-PSF-A546 8C-S-PSF V2.00	0	29. Not-Trans and anti-PSF-A546_Pos018_S001	00-8UEJvCbqXxvQTa6DSCuD74
0.50872		Cell	1	0.000	1.000	785	34	Not-Trans anti-PSF-A546 8C-S-PSF V2.00	0	29. Not-Trans and anti-PSF-A546_Pos018_S001	00-8UEJvCbqXxvQTa6DSCuD74
0.90776		Cell	1	0.000	1.000	786	35	Not-Trans anti-PSF-A546 8C-S-PSF V2.00	0	29. Not-Trans and anti-PSF-A546_Pos018_S001	00-8UEJvCbqXxvQTa6DSCuD74
1.70693		Cell	1	0.000	1.000	787	36	Not-Trans anti-PSF-A546 8C-S-PSF V2.00	0	29. Not-Trans and anti-PSF-A546_Pos018_S001	00-8UEJvCbqXxvQTa6DSCuD74
11.4782		Cell	1	0.000	1.000	788	37	Not-Trans anti-PSF-A546 8C-S-PSF V2.00	0	29. Not-Trans and anti-PSF-A546_Pos018_S001	00-8UEJvCbqXxvQTa6DSCuD74
16.5054		Cell	1	0.000	1.000	789	38	Not-Trans anti-PSF-A546 8C-S-PSF V2.00	0	29. Not-Trans and anti-PSF-A546_Pos018_S001	00-8UEJvCbqXxvQTa6DSCuD74
18.5407		Cell	1	0.000	1.000	790	39	Not-Trans anti-PSF-A546 8C-S-PSF V2.00	0	29. Not-Trans and anti-PSF-A546_Pos018_S001	00-8UEJvCbqXxvQTa6DSCuD74
16.6539		Cell	1	0.000	1.000	791	40	Not-Trans anti-PSF-A546 8C-S-PSF V2.00	0	29. Not-Trans and anti-PSF-A546_Pos018_S001	00-8UEJvCbqXxvQTa6DSCuD74
15.4087		Cell	1	0.000	1.000	792	41	Not-Trans anti-PSF-A546 8C-S-PSF V2.00	0	29. Not-Trans and anti-PSF-A546_Pos018_S001	00-8UEJvCbqXxvQTa6DSCuD74
20.4897		Cell	1	0.000	1.000	793	42	Not-Trans anti-PSF-A546 8C-S-PSF V2.00	0	29. Not-Trans and anti-PSF-A546_Pos018_S001	00-8UEJvCbqXxvQTa6DSCuD74
17.9843		Cell	1	0.000	1.000	794	43	Not-Trans anti-PSF-A546 8C-S-PSF V2.00	0	29. Not-Trans and anti-PSF-A546_Pos018_S001	00-8UEJvCbqXxvQTa6DSCuD74
14.0551		Cell	1	0.000	1.000	795	0	Not-Trans anti-PSF-A546 8C-S-PSF V2.00	0	29. Not-Trans and anti-PSF-A546_Pos019_S001	00-qjFftDAHmQfBnytpQDuqDQ
4.88655		Cell	1	0.000	1.000	796	1	Not-Trans anti-PSF-A546 8C-S-PSF V2.00	0	29. Not-Trans and anti-PSF-A546_Pos019_S001	00-qjFftDAHmQfBnytpQDuqDQ
14.002		Cell	1	0.000	1.000	797	2	Not-Trans anti-PSF-A546 8C-S-PSF V2.00	0	29. Not-Trans and anti-PSF-A546_Pos019_S001	00-qjFftDAHmQfBnytpQDuqDQ
15.6871		Cell	1	0.000	1.000	798	3	Not-Trans anti-PSF-A546 8C-S-PSF V2.00	0	29. Not-Trans and anti-PSF-A546_Pos019_S001	00-qjFftDAHmQfBnytpQDuqDQ
9.5752		Cell	1	0.000	1.000	799	4	Not-Trans anti-PSF-A546 8C-S-PSF V2.00	0	29. Not-Trans and anti-PSF-A546_Pos019_S001	00-qjFftDAHmQfBnytpQDuqDQ
11.8043		Cell	1	0.000	1.000	800	5	Not-Trans anti-PSF-A546 8C-S-PSF V2.00	0	29. Not-Trans and anti-PSF-A546_Pos019_S001	00-qjFftDAHmQfBnytpQDuqDQ
12.2739		Cell	1	0.000	1.000	801	6	Not-Trans anti-PSF-A546 8C-S-PSF V2.00	0	29. Not-Trans and anti-PSF-A546_Pos019_S001	00-qjFftDAHmQfBnytpQDuqDQ
12.5813		Cell	1	0.000	1.000	802	7	Not-Trans anti-PSF-A546 8C-S-PSF V2.00	0	29. Not-Trans and anti-PSF-A546_Pos019_S001	00-qjFftDAHmQfBnytpQDuqDQ
9.41446		Cell	1	0.000	1.000	803	8	Not-Trans anti-PSF-A546 8C-S-PSF V2.00	0	29. Not-Trans and anti-PSF-A546_Pos019_S001	00-qjFftDAHmQfBnytpQDuqDQ
11.8193		Cell	1	0.000	1.000	804	9	Not-Trans anti-PSF-A546 8C-S-PSF V2.00	0	29. Not-Trans and anti-PSF-A546_Pos019_S001	00-qjFftDAHmQfBnytpQDuqDQ
11.2116		Cell	1	0.000	1.000	805	10	Not-Trans anti-PSF-A546 8C-S-PSF V2.00	0	29. Not-Trans and anti-PSF-A546_Pos019_S001	00-qjFftDAHmQfBnytpQDuqDQ
17.0417		Cell	1	0.000	1.000	806	11	Not-Trans anti-PSF-A546 8C-S-PSF V2.00	0	29. Not-Trans and anti-PSF-A546_Pos019_S001	00-qjFftDAHmQfBnytpQDuqDQ
9.04521		Cell	1	0.000	1.000	807	12	Not-Trans anti-PSF-A546 8C-S-PSF V2.00	0	29. Not-Trans and anti-PSF-A546_Pos019_S001	00-qjFftDAHmQfBnytpQDuqDQ
15.5328		Cell	1	0.000	1.000	808	0	Not-Trans anti-PSF-A546 8C-S-PSF V2.00	0	29. Not-Trans and anti-PSF-A546_Pos020_S001	00-cJ67z7mSv44PVjpc8J6kgd
54.8416		Cell	1	0.000	1.000	809	1	Not-Trans anti-PSF-A546 8C-S-PSF V2.00	0	29. Not-Trans and anti-PSF-A546_Pos020_S001	00-cJ67z7mSv44PVjpc8J6kgd
17.2583		Cell	1	0.000	1.000	810	2	Not-Trans anti-PSF-A546 8C-S-PSF V2.00	0	29. Not-Trans and anti-PSF-A546_Pos020_S001	00-cJ67z7mSv44PVjpc8J6kgd
16.1004		Cell	1	0.000	1.000	811	3	Not-Trans anti-PSF-A546 8C-S-PSF V2.00	0	29. Not-Trans and anti-PSF-A546_Pos020_S001	00-cJ67z7mSv44PVjpc8J6kgd
13.8696		Cell	1	0.000	1.000	812	4	Not-Trans anti-PSF-A546 8C-S-PSF V2.00	0	29. Not-Trans and anti-PSF-A546_Pos020_S001	00-cJ67z7mSv44PVjpc8J6kgd
15.4962		Cell	1	0.000	1.000	813	5	Not-Trans anti-PSF-A546 8C-S-PSF V2.00	0	29. Not-Trans and anti-PSF-A546_Pos020_S001	00-cJ67z7mSv44PVjpc8J6kgd
16.7995		Cell	1	0.000	1.000	814	6	Not-Trans anti-PSF-A546 8C-S-PSF V2.00	0	29. Not-Trans and anti-PSF-A546_Pos020_S001	00-cJ67z7mSv44PVjpc8J6kgd
15.1056		Cell	1	0.000	1.000	815	7	Not-Trans anti-PSF-A546 8C-S-PSF V2.00	0	29. Not-Trans and anti-PSF-A546_Pos020_S001	00-cJ67z7mSv44PVjpc8J6kgd
14.3295		Cell	1	0.000	1.000	816	8	Not-Trans anti-PSF-A546 8C-S-PSF V2.00	0	29. Not-Trans and anti-PSF-A546_Pos020_S001	00-cJ67z7mSv44PVjpc8J6kgd
18.7629		Cell	1	0.000	1.000	817	9	Not-Trans anti-PSF-A546 8C-S-PSF V2.00	0	29. Not-Trans and anti-PSF-A546_Pos020_S001	00-cJ67z7mSv44PVjpc8J6kgd
15.9397		Cell	1	0.000	1.000	818	10	Not-Trans anti-PSF-A546 8C-S-PSF V2.00	0	29. Not-Trans and anti-PSF-A546_Pos020_S001	00-cJ67z7mSv44PVjpc8J6kgd
13.5281		Cell	1	0.000	1.000	819	11	Not-Trans anti-PSF-A546 8C-S-PSF V2.00	0	29. Not-Trans and anti-PSF-A546_Pos020_S001	00-cJ67z7mSv44PVjpc8J6kgd
14.0994		Cell	1	0.000	1.000	820	12	Not-Trans anti-PSF-A546 8C-S-PSF V2.00	0	29. Not-Trans and anti-PSF-A546_Pos020_S001	00-cJ67z7mSv44PVjpc8J6kgd
15.1424		Cell	1	0.000	1.000	821	13	Not-Trans anti-PSF-A546 8C-S-PSF V2.00	0	29. Not-Trans and anti-PSF-A546_Pos020_S001	00-cJ67z7mSv44PVjpc8J6kgd
10.0394		Cell	1	0.000	1.000	822	14	Not-Trans anti-PSF-A546 8C-S-PSF V2.00	0	29. Not-Trans and anti-PSF-A546_Pos020_S001	00-cJ67z7mSv44PVjpc8J6kgd
14.5177		Cell	1	0.000	1.000	823	15	Not-Trans anti-PSF-A546 8C-S-PSF V2.00	0	29. Not-Trans and anti-PSF-A546_Pos020_S001	00-cJ67z7mSv44PVjpc8J6kgd
14.7201		Cell	1	0.000	1.000	824	16	Not-Trans anti-PSF-A546 8C-S-PSF V2.00	0	29. Not-Trans and anti-PSF-A546_Pos020_S001	00-cJ67z7mSv44PVjpc8J6kgd
12.3907		Cell	1	0.000	1.000	825	17	Not-Trans anti-PSF-A546 8C-S-PSF V2.00	0	29. Not-Trans and anti-PSF-A546_Pos020_S001	00-cJ67z7mSv44PVjpc8J6kgd
15.0124		Cell	1	0.000	1.000	826	18	Not-Trans anti-PSF-A546 8C-S-PSF V2.00	0	29. Not-Trans and anti-PSF-A546_Pos020_S001	00-cJ67z7mSv44PVjpc8J6kgd
15.5687		Cell	1	0.000	1.000	827	19	Not-Trans anti-PSF-A546 8C-S-PSF V2.00	0	29. Not-Trans and anti-PSF-A546_Pos020_S001	00-cJ67z7mSv44PVjpc8J6kgd
11.8752		Cell	1	0.000	1.000	828	20	Not-Trans anti-PSF-A546 8C-S-PSF V2.00	0	29. Not-Trans and anti-PSF-A546_Pos020_S001	00-cJ67z7mSv44PVjpc8J6kgd
16.7334		Cell	1	0.000	1.000	829	21	Not-Trans anti-PSF-A546 8C-S-PSF V2.00	0	29. Not-Trans and anti-PSF-A546_Pos020_S001	00-cJ67z7mSv44PVjpc8J6kgd
11.3987		Cell	1	0.000	1.000	830	22	Not-Trans anti-PSF-A546 8C-S-PSF V2.00	0	29. Not-Trans and anti-PSF-A546_Pos020_S001	00-cJ67z7mSv44PVjpc8J6kgd
11.8319		Cell	1	0.000	1.000	831	23	Not-Trans anti-PSF-A546 8C-S-PSF V2.00	0	29. Not-Trans and anti-PSF-A546_Pos020_S001	00-cJ67z7mSv44PVjpc8J6kgd
12.5341		Cell	1	0.000	1.000	832	24	Not-Trans anti-PSF-A546 8C-S-PSF V2.00	0	29. Not-Trans and anti-PSF-A546_Pos020_S001	00-cJ67z7mSv44PVjpc8J6kgd
11.1122		Cell	1	0.000	1.000	833	25	Not-Trans anti-PSF-A546 8C-S-PSF V2.00	0	29. Not-Trans and anti-PSF-A546_Pos020_S001	00-cJ67z7mSv44PVjpc8J6kgd
18.5214		Cell	1	0.000	1.000	834	26	Not-Trans anti-PSF-A546 8C-S-PSF V2.00	0	29. Not-Trans and anti-PSF-A546_Pos020_S001	00-cJ67z7mSv44PVjpc8J6kgd
13.3786		Cell	1	0.000	1.000	835	27	Not-Trans anti-PSF-A546 8C-S-PSF V2.00	0	29. Not-Trans and anti-PSF-A546_Pos020_S001	00-cJ67z7mSv44PVjpc8J6kgd
13.3415		Cell	1	0.000	1.000	836	28	Not-Trans anti-PSF-A546 8C-S-PSF V2.00	0	29. Not-Trans and anti-PSF-A546_Pos020_S001	00-cJ67z7mSv44PVjpc8J6kgd
11.0483		Cell	1	0.000	1.000	837	29	Not-Trans anti-PSF-A546 8C-S-PSF V2.00	0	29. Not-Trans and anti-PSF-A546_Pos020_S001	00-cJ67z7mSv44PVjpc8J6kgd
12.2964		Cell	1	0.000	1.000	838	30	Not-Trans anti-PSF-A546 8C-S-PSF V2.00	0	29. Not-Trans and anti-PSF-A546_Pos020_S001	00-cJ67z7mSv44PVjpc8J6kgd
13.7251		Cell	1	0.000	1.000	839	31	Not-Trans anti-PSF-A546 8C-S-PSF V2.00	0	29. Not-Trans and anti-PSF-A546_Pos020_S001	00-cJ67z7mSv44PVjpc8J6kgd
15.6944		Cell	1	0.000	1.000	840	32	Not-Trans anti-PSF-A546 8C-S-PSF V2.00	0	29. Not-Trans and anti-PSF-A546_Pos020_S001	00-cJ67z7mSv44PVjpc8J6kgd
12.9174		Cell	1	0.000	1.000	841	33	Not-Trans anti-PSF-A546 8C-S-PSF V2.00	0	29. Not-Trans and anti-PSF-A546_Pos020_S001	00-cJ67z7mSv44PVjpc8J6kgd
16.2934		Cell	1	0.000	1.000	842	34	Not-Trans anti-PSF-A546 8C-S-PSF V2.00	0	29. Not-Trans and anti-PSF-A546_Pos020_S001	00-cJ67z7mSv44PVjpc8J6kgd
13.5516		Cell	1	0.000	1.000	843	35	Not-Trans anti-PSF-A546 8C-S-PSF V2.00	0	29. Not-Trans and anti-PSF-A546_Pos020_S001	00-cJ67z7mSv44PVjpc8J6kgd
11.0931		Cell	1	0.000	1.000	844	36	Not-Trans anti-PSF-A546 8C-S-PSF V2.00	0	29. Not-Trans and anti-PSF-A546_Pos020_S001	00-cJ67z7mSv44PVjpc8J6kgd
9.84007		Cell	1	0.000	1.000	845	37	Not-Trans anti-PSF-A546 8C-S-PSF V2.00	0	29. Not-Trans and anti-PSF-A546_Pos020_S001	00-cJ67z7mSv44PVjpc8J6kgd
10.512		Cell	1	0.000	1.000	846	38	Not-Trans anti-PSF-A546 8C-S-PSF V2.00	0	29. Not-Trans and anti-PSF-A546_Pos020_S001	00-cJ67z7mSv44PVjpc8J6kgd
11.3012		Cell	1	0.000	1.000	847	39	Not-Trans anti-PSF-A546 8C-S-PSF V2.00	0	29. Not-Trans and anti-PSF-A546_Pos020_S001	00-cJ67z7mSv44PVjpc8J6kgd
10.4396		Cell	1	0.000	1.000	848	40	Not-Trans anti-PSF-A546 8C-S-PSF V2.00	0	29. Not-Trans and anti-PSF-A546_Pos020_S001	00-cJ67z7mSv44PVjpc8J6kgd
9.26433		Cell	1	0.000	1.000	849	41	Not-Trans anti-PSF-A546 8C-S-PSF V2.00	0	29. Not-Trans and anti-PSF-A546_Pos020_S001	00-cJ67z7mSv44PVjpc8J6kgd
9.08844		Cell	1	0.000	1.000	850	42	Not-Trans anti-PSF-A546 8C-S-PSF V2.00	0	29. Not-Trans and anti-PSF-A546_Pos020_S001	00-cJ67z7mSv44PVjpc8J6kgd
10.8955		Cell	1	0.000	1.000	851	43	Not-Trans anti-PSF-A546 8C-S-PSF V2.00	0	29. Not-Trans and anti-PSF-A546_Pos020_S001	00-cJ67z7mSv44PVjpc8J6kgd
9.20442		Cell	1	0.000	1.000	852	44	Not-Trans anti-PSF-A546 8C-S-PSF V2.00	0	29. Not-Trans and anti-PSF-A546_Pos020_S001	00-cJ67z7mSv44PVjpc8J6kgd
10.2967		Cell	1	0.000	1.000	853	45	Not-Trans anti-PSF-A546 8C-S-PSF V2.00	0	29. Not-Trans and anti-PSF-A546_Pos020_S001	00-cJ67z7mSv44PVjpc8J6kgd
6.58036		Cell	1	0.000	1.000	854	46	Not-Trans anti-PSF-A546 8C-S-PSF V2.00	0	29. Not-Trans and anti-PSF-A546_Pos020_S001	00-cJ67z7mSv44PVjpc8J6kgd
6.17549		Cell	1	0.000	1.000	855	47	Not-Trans anti-PSF-A546 8C-S-PSF V2.00	0	29. Not-Trans and anti-PSF-A546_Pos020_S001	00-cJ67z7mSv44PVjpc8J6kgd
13.4917		Cell	1	0.000	1.000	856	48	Not-Trans anti-PSF-A546 8C-S-PSF V2.00	0	29. Not-Trans and anti-PSF-A546_Pos020_S001	00-cJ67z7mSv44PVjpc8J6kgd
6.90616		Cell	1	0.000	1.000	857	0	Not-Trans anti-PSF-A546 8C-S-PSF V2.00	0	29. Not-Trans and anti-PSF-A546_Pos021_S001	00-F4LyNmUFPFvKiLrTW7yYmY
14.2844		Cell	1	0.000	1.000	858	1	Not-Trans anti-PSF-A546 8C-S-PSF V2.00	0	29. Not-Trans and anti-PSF-A546_Pos021_S001	00-F4LyNmUFPFvKiLrTW7yYmY
13.388		Cell	1	0.000	1.000	859	2	Not-Trans anti-PSF-A546 8C-S-PSF V2.00	0	29. Not-Trans and anti-PSF-A546_Pos021_S001	00-F4LyNmUFPFvKiLrTW7yYmY
16.3821		Cell	1	0.000	1.000	860	3	Not-Trans anti-PSF-A546 8C-S-PSF V2.00	0	29. Not-Trans and anti-PSF-A546_Pos021_S001	00-F4LyNmUFPFvKiLrTW7yYmY
13.9039		Cell	1	0.000	1.000	861	4	Not-Trans anti-PSF-A546 8C-S-PSF V2.00	0	29. Not-Trans and anti-PSF-A546_Pos021_S001	00-F4LyNmUFPFvKiLrTW7yYmY
19.9316		Cell	1	0.000	1.000	862	5	Not-Trans anti-PSF-A546 8C-S-PSF V2.00	0	29. Not-Trans and anti-PSF-A546_Pos021_S001	00-F4LyNmUFPFvKiLrTW7yYmY
13.8506		Cell	1	0.000	1.000	863	6	Not-Trans anti-PSF-A546 8C-S-PSF V2.00	0	29. Not-Trans and anti-PSF-A546_Pos021_S001	00-F4LyNmUFPFvKiLrTW7yYmY
18.6458		Cell	1	0.000	1.000	864	7	Not-Trans anti-PSF-A546 8C-S-PSF V2.00	0	29. Not-Trans and anti-PSF-A546_Pos021_S001	00-F4LyNmUFPFvKiLrTW7yYmY
5.94055		Cell	1	0.000	1.000	865	8	Not-Trans anti-PSF-A546 8C-S-PSF V2.00	0	29. Not-Trans and anti-PSF-A546_Pos021_S001	00-F4LyNmUFPFvKiLrTW7yYmY
16.8188		Cell	1	0.000	1.000	866	9	Not-Trans anti-PSF-A546 8C-S-PSF V2.00	0	29. Not-Trans and anti-PSF-A546_Pos021_S001	00-F4LyNmUFPFvKiLrTW7yYmY
12.4407		Cell	1	0.000	1.000	867	10	Not-Trans anti-PSF-A546 8C-S-PSF V2.00	0	29. Not-Trans and anti-PSF-A546_Pos021_S001	00-F4LyNmUFPFvKiLrTW7yYmY
11.3554		Cell	1	0.000	1.000	868	11	Not-Trans anti-PSF-A546 8C-S-PSF V2.00	0	29. Not-Trans and anti-PSF-A546_Pos021_S001	00-F4LyNmUFPFvKiLrTW7yYmY
16.0041		Cell	1	0.000	1.000	869	12	Not-Trans anti-PSF-A546 8C-S-PSF V2.00	0	29. Not-Trans and anti-PSF-A546_Pos021_S001	00-F4LyNmUFPFvKiLrTW7yYmY
14.0418		Cell	1	0.000	1.000	870	13	Not-Trans anti-PSF-A546 8C-S-PSF V2.00	0	29. Not-Trans and anti-PSF-A546_Pos021_S001	00-F4LyNmUFPFvKiLrTW7yYmY
16.4611		Cell	1	0.000	1.000	871	14	Not-Trans anti-PSF-A546 8C-S-PSF V2.00	0	29. Not-Trans and anti-PSF-A546_Pos021_S001	00-F4LyNmUFPFvKiLrTW7yYmY
14.6466		Cell	1	0.000	1.000	872	15	Not-Trans anti-PSF-A546 8C-S-PSF V2.00	0	29. Not-Trans and anti-PSF-A546_Pos021_S001	00-F4LyNmUFPFvKiLrTW7yYmY
14.6948		Cell	1	0.000	1.000	873	16	Not-Trans anti-PSF-A546 8C-S-PSF V2.00	0	29. Not-Trans and anti-PSF-A546_Pos021_S001	00-F4LyNmUFPFvKiLrTW7yYmY
15.3398		Cell	1	0.000	1.000	874	17	Not-Trans anti-PSF-A546 8C-S-PSF V2.00	0	29. Not-Trans and anti-PSF-A546_Pos021_S001	00-F4LyNmUFPFvKiLrTW7yYmY
19.7641		Cell	1	0.000	1.000	875	18	Not-Trans anti-PSF-A546 8C-S-PSF V2.00	0	29. Not-Trans and anti-PSF-A546_Pos021_S001	00-F4LyNmUFPFvKiLrTW7yYmY
17.3478		Cell	1	0.000	1.000	876	19	Not-Trans anti-PSF-A546 8C-S-PSF V2.00	0	29. Not-Trans and anti-PSF-A546_Pos021_S001	00-F4LyNmUFPFvKiLrTW7yYmY
17.5227		Cell	1	0.000	1.000	877	20	Not-Trans anti-PSF-A546 8C-S-PSF V2.00	0	29. Not-Trans and anti-PSF-A546_Pos021_S001	00-F4LyNmUFPFvKiLrTW7yYmY
13.1172		Cell	1	0.000	1.000	878	21	Not-Trans anti-PSF-A546 8C-S-PSF V2.00	0	29. Not-Trans and anti-PSF-A546_Pos021_S001	00-F4LyNmUFPFvKiLrTW7yYmY
10.8774		Cell	1	0.000	1.000	879	22	Not-Trans anti-PSF-A546 8C-S-PSF V2.00	0	29. Not-Trans and anti-PSF-A546_Pos021_S001	00-F4LyNmUFPFvKiLrTW7yYmY
17.299		Cell	1	0.000	1.000	880	23	Not-Trans anti-PSF-A546 8C-S-PSF V2.00	0	29. Not-Trans and anti-PSF-A546_Pos021_S001	00-F4LyNmUFPFvKiLrTW7yYmY
15.486		Cell	1	0.000	1.000	881	24	Not-Trans anti-PSF-A546 8C-S-PSF V2.00	0	29. Not-Trans and anti-PSF-A546_Pos021_S001	00-F4LyNmUFPFvKiLrTW7yYmY
13.4274		Cell	1	0.000	1.000	882	25	Not-Trans anti-PSF-A546 8C-S-PSF V2.00	0	29. Not-Trans and anti-PSF-A546_Pos021_S001	00-F4LyNmUFPFvKiLrTW7yYmY
12.1314		Cell	1	0.000	1.000	883	26	Not-Trans anti-PSF-A546 8C-S-PSF V2.00	0	29. Not-Trans and anti-PSF-A546_Pos021_S001	00-F4LyNmUFPFvKiLrTW7yYmY
16.5237		Cell	1	0.000	1.000	884	27	Not-Trans anti-PSF-A546 8C-S-PSF V2.00	0	29. Not-Trans and anti-PSF-A546_Pos021_S001	00-F4LyNmUFPFvKiLrTW7yYmY
12.2432		Cell	1	0.000	1.000	885	28	Not-Trans anti-PSF-A546 8C-S-PSF V2.00	0	29. Not-Trans and anti-PSF-A546_Pos021_S001	00-F4LyNmUFPFvKiLrTW7yYmY
12.6198		Cell	1	0.000	1.000	886	29	Not-Trans anti-PSF-A546 8C-S-PSF V2.00	0	29. Not-Trans and anti-PSF-A546_Pos021_S001	00-F4LyNmUFPFvKiLrTW7yYmY
14.6649		Cell	1	0.000	1.000	887	30	Not-Trans anti-PSF-A546 8C-S-PSF V2.00	0	29. Not-Trans and anti-PSF-A546_Pos021_S001	00-F4LyNmUFPFvKiLrTW7yYmY
17.3229		Cell	1	0.000	1.000	888	31	Not-Trans anti-PSF-A546 8C-S-PSF V2.00	0	29. Not-Trans and anti-PSF-A546_Pos021_S001	00-F4LyNmUFPFvKiLrTW7yYmY
13.5157		Cell	1	0.000	1.000	889	32	Not-Trans anti-PSF-A546 8C-S-PSF V2.00	0	29. Not-Trans and anti-PSF-A546_Pos021_S001	00-F4LyNmUFPFvKiLrTW7yYmY
14.0994		Cell	1	0.000	1.000	890	33	Not-Trans anti-PSF-A546 8C-S-PSF V2.00	0	29. Not-Trans and anti-PSF-A546_Pos021_S001	00-F4LyNmUFPFvKiLrTW7yYmY
14.6054		Cell	1	0.000	1.000	891	34	Not-Trans anti-PSF-A546 8C-S-PSF V2.00	0	29. Not-Trans and anti-PSF-A546_Pos021_S001	00-F4LyNmUFPFvKiLrTW7yYmY
12.107		Cell	1	0.000	1.000	892	35	Not-Trans anti-PSF-A546 8C-S-PSF V2.00	0	29. Not-Trans and anti-PSF-A546_Pos021_S001	00-F4LyNmUFPFvKiLrTW7yYmY
15.2472		Cell	1	0.000	1.000	893	36	Not-Trans anti-PSF-A546 8C-S-PSF V2.00	0	29. Not-Trans and anti-PSF-A546_Pos021_S001	00-F4LyNmUFPFvKiLrTW7yYmY
15.0957		Cell	1	0.000	1.000	894	37	Not-Trans anti-PSF-A546 8C-S-PSF V2.00	0	29. Not-Trans and anti-PSF-A546_Pos021_S001	00-F4LyNmUFPFvKiLrTW7yYmY
15.3366		Cell	1	0.000	1.000	895	38	Not-Trans anti-PSF-A546 8C-S-PSF V2.00	0	29. Not-Trans and anti-PSF-A546_Pos021_S001	00-F4LyNmUFPFvKiLrTW7yYmY
17.9417		Cell	1	0.000	1.000	896	39	Not-Trans anti-PSF-A546 8C-S-PSF V2.00	0	29. Not-Trans and anti-PSF-A546_Pos021_S001	00-F4LyNmUFPFvKiLrTW7yYmY
16.029		Cell	1	0.000	1.000	897	40	Not-Trans anti-PSF-A546 8C-S-PSF V2.00	0	29. Not-Trans and anti-PSF-A546_Pos021_S001	00-F4LyNmUFPFvKiLrTW7yYmY
15.7205		Cell	1	0.000	1.000	898	41	Not-Trans anti-PSF-A546 8C-S-PSF V2.00	0	29. Not-Trans and anti-PSF-A546_Pos021_S001	00-F4LyNmUFPFvKiLrTW7yYmY
8.98487		Cell	1	0.000	1.000	899	42	Not-Trans anti-PSF-A546 8C-S-PSF V2.00	0	29. Not-Trans and anti-PSF-A546_Pos021_S001	00-F4LyNmUFPFvKiLrTW7yYmY
12.908		Cell	1	0.000	1.000	900	43	Not-Trans anti-PSF-A546 8C-S-PSF V2.00	0	29. Not-Trans and anti-PSF-A546_Pos021_S001	00-F4LyNmUFPFvKiLrTW7yYmY
12.0138		Cell	1	0.000	1.000	901	44	Not-Trans anti-PSF-A546 8C-S-PSF V2.00	0	29. Not-Trans and anti-PSF-A546_Pos021_S001	00-F4LyNmUFPFvKiLrTW7yYmY
15.1098		Cell	1	0.000	1.000	902	45	Not-Trans anti-PSF-A546 8C-S-PSF V2.00	0	29. Not-Trans and anti-PSF-A546_Pos021_S001	00-F4LyNmUFPFvKiLrTW7yYmY
14.5839		Cell	1	0.000	1.000	903	46	Not-Trans anti-PSF-A546 8C-S-PSF V2.00	0	29. Not-Trans and anti-PSF-A546_Pos021_S001	00-F4LyNmUFPFvKiLrTW7yYmY
11.0091		Cell	1	0.000	1.000	904	47	Not-Trans anti-PSF-A546 8C-S-PSF V2.00	0	29. Not-Trans and anti-PSF-A546_Pos021_S001	00-F4LyNmUFPFvKiLrTW7yYmY
18.6567		Cell	1	0.000	1.000	905	48	Not-Trans anti-PSF-A546 8C-S-PSF V2.00	0	29. Not-Trans and anti-PSF-A546_Pos021_S001	00-F4LyNmUFPFvKiLrTW7yYmY
18.5881		Cell	1	0.000	1.000	906	49	Not-Trans anti-PSF-A546 8C-S-PSF V2.00	0	29. Not-Trans and anti-PSF-A546_Pos021_S001	00-F4LyNmUFPFvKiLrTW7yYmY
13.9866		Cell	1	0.000	1.000	907	50	Not-Trans anti-PSF-A546 8C-S-PSF V2.00	0	29. Not-Trans and anti-PSF-A546_Pos021_S001	00-F4LyNmUFPFvKiLrTW7yYmY
15.1002		Cell	1	0.000	1.000	908	51	Not-Trans anti-PSF-A546 8C-S-PSF V2.00	0	29. Not-Trans and anti-PSF-A546_Pos021_S001	00-F4LyNmUFPFvKiLrTW7yYmY
15.2157		Cell	1	0.000	1.000	909	52	Not-Trans anti-PSF-A546 8C-S-PSF V2.00	0	29. Not-Trans and anti-PSF-A546_Pos021_S001	00-F4LyNmUFPFvKiLrTW7yYmY
15.6254		Cell	1	0.000	1.000	910	53	Not-Trans anti-PSF-A546 8C-S-PSF V2.00	0	29. Not-Trans and anti-PSF-A546_Pos021_S001	00-F4LyNmUFPFvKiLrTW7yYmY
16.148		Cell	1	0.000	1.000	911	54	Not-Trans anti-PSF-A546 8C-S-PSF V2.00	0	29. Not-Trans and anti-PSF-A546_Pos021_S001	00-F4LyNmUFPFvKiLrTW7yYmY
14.5821		Cell	1	0.000	1.000	912	55	Not-Trans anti-PSF-A546 8C-S-PSF V2.00	0	29. Not-Trans and anti-PSF-A546_Pos021_S001	00-F4LyNmUFPFvKiLrTW7yYmY
10.0112		Cell	1	0.000	1.000	913	56	Not-Trans anti-PSF-A546 8C-S-PSF V2.00	0	29. Not-Trans and anti-PSF-A546_Pos021_S001	00-F4LyNmUFPFvKiLrTW7yYmY
10.453		Cell	1	0.000	1.000	914	57	Not-Trans anti-PSF-A546 8C-S-PSF V2.00	0	29. Not-Trans and anti-PSF-A546_Pos021_S001	00-F4LyNmUFPFvKiLrTW7yYmY
12.2103		Cell	1	0.000	1.000	915	58	Not-Trans anti-PSF-A546 8C-S-PSF V2.00	0	29. Not-Trans and anti-PSF-A546_Pos021_S001	00-F4LyNmUFPFvKiLrTW7yYmY
9.60174		Cell	1	0.000	1.000	916	59	Not-Trans anti-PSF-A546 8C-S-PSF V2.00	0	29. Not-Trans and anti-PSF-A546_Pos021_S001	00-F4LyNmUFPFvKiLrTW7yYmY
15.4188		Cell	1	0.000	1.000	917	60	Not-Trans anti-PSF-A546 8C-S-PSF V2.00	0	29. Not-Trans and anti-PSF-A546_Pos021_S001	00-F4LyNmUFPFvKiLrTW7yYmY
13.5598		Cell	1	0.000	1.000	918	61	Not-Trans anti-PSF-A546 8C-S-PSF V2.00	0	29. Not-Trans and anti-PSF-A546_Pos021_S001	00-F4LyNmUFPFvKiLrTW7yYmY
12.8278		Cell	1	0.000	1.000	919	62	Not-Trans anti-PSF-A546 8C-S-PSF V2.00	0	29. Not-Trans and anti-PSF-A546_Pos021_S001	00-F4LyNmUFPFvKiLrTW7yYmY
7.58508		Cell	1	0.000	1.000	920	63	Not-Trans anti-PSF-A546 8C-S-PSF V2.00	0	29. Not-Trans and anti-PSF-A546_Pos021_S001	00-F4LyNmUFPFvKiLrTW7yYmY
3.10348		Cell	1	0.000	1.000	921	64	Not-Trans anti-PSF-A546 8C-S-PSF V2.00	0	29. Not-Trans and anti-PSF-A546_Pos021_S001	00-F4LyNmUFPFvKiLrTW7yYmY
13.1327		Cell	1	0.000	1.000	922	65	Not-Trans anti-PSF-A546 8C-S-PSF V2.00	0	29. Not-Trans and anti-PSF-A546_Pos021_S001	00-F4LyNmUFPFvKiLrTW7yYmY
18.5202		Cell	1	0.000	1.000	923	66	Not-Trans anti-PSF-A546 8C-S-PSF V2.00	0	29. Not-Trans and anti-PSF-A546_Pos021_S001	00-F4LyNmUFPFvKiLrTW7yYmY
23.22		Cell	1	0.000	1.000	924	67	Not-Trans anti-PSF-A546 8C-S-PSF V2.00	0	29. Not-Trans and anti-PSF-A546_Pos021_S001	00-F4LyNmUFPFvKiLrTW7yYmY
12.1565		Cell	1	0.000	1.000	925	68	Not-Trans anti-PSF-A546 8C-S-PSF V2.00	0	29. Not-Trans and anti-PSF-A546_Pos021_S001	00-F4LyNmUFPFvKiLrTW7yYmY
12.5888		Cell	1	0.000	1.000	926	69	Not-Trans anti-PSF-A546 8C-S-PSF V2.00	0	29. Not-Trans and anti-PSF-A546_Pos021_S001	00-F4LyNmUFPFvKiLrTW7yYmY
12.1312		Cell	1	0.000	1.000	927	0	Not-Trans anti-PSF-A546 8C-S-PSF V2.00	0	29. Not-Trans and anti-PSF-A546_Pos022_S001	00-FNQwcyyr287NXwT22B79vi
12.6186		Cell	1	0.000	1.000	928	1	Not-Trans anti-PSF-A546 8C-S-PSF V2.00	0	29. Not-Trans and anti-PSF-A546_Pos022_S001	00-FNQwcyyr287NXwT22B79vi
12.2196		Cell	1	0.000	1.000	929	2	Not-Trans anti-PSF-A546 8C-S-PSF V2.00	0	29. Not-Trans and anti-PSF-A546_Pos022_S001	00-FNQwcyyr287NXwT22B79vi
10.8282		Cell	1	0.000	1.000	930	3	Not-Trans anti-PSF-A546 8C-S-PSF V2.00	0	29. Not-Trans and anti-PSF-A546_Pos022_S001	00-FNQwcyyr287NXwT22B79vi
12.0363		Cell	1	0.000	1.000	931	4	Not-Trans anti-PSF-A546 8C-S-PSF V2.00	0	29. Not-Trans and anti-PSF-A546_Pos022_S001	00-FNQwcyyr287NXwT22B79vi
12.5583		Cell	1	0.000	1.000	932	5	Not-Trans anti-PSF-A546 8C-S-PSF V2.00	0	29. Not-Trans and anti-PSF-A546_Pos022_S001	00-FNQwcyyr287NXwT22B79vi
13.228		Cell	1	0.000	1.000	933	6	Not-Trans anti-PSF-A546 8C-S-PSF V2.00	0	29. Not-Trans and anti-PSF-A546_Pos022_S001	00-FNQwcyyr287NXwT22B79vi
9.41895		Cell	1	0.000	1.000	934	7	Not-Trans anti-PSF-A546 8C-S-PSF V2.00	0	29. Not-Trans and anti-PSF-A546_Pos022_S001	00-FNQwcyyr287NXwT22B79vi
16.4145		Cell	1	0.000	1.000	935	8	Not-Trans anti-PSF-A546 8C-S-PSF V2.00	0	29. Not-Trans and anti-PSF-A546_Pos022_S001	00-FNQwcyyr287NXwT22B79vi
15.8353		Cell	1	0.000	1.000	936	9	Not-Trans anti-PSF-A546 8C-S-PSF V2.00	0	29. Not-Trans and anti-PSF-A546_Pos022_S001	00-FNQwcyyr287NXwT22B79vi
11.0504		Cell	1	0.000	1.000	937	10	Not-Trans anti-PSF-A546 8C-S-PSF V2.00	0	29. Not-Trans and anti-PSF-A546_Pos022_S001	00-FNQwcyyr287NXwT22B79vi
14.2812		Cell	1	0.000	1.000	938	11	Not-Trans anti-PSF-A546 8C-S-PSF V2.00	0	29. Not-Trans and anti-PSF-A546_Pos022_S001	00-FNQwcyyr287NXwT22B79vi
12.2397		Cell	1	0.000	1.000	939	12	Not-Trans anti-PSF-A546 8C-S-PSF V2.00	0	29. Not-Trans and anti-PSF-A546_Pos022_S001	00-FNQwcyyr287NXwT22B79vi
14.8111		Cell	1	0.000	1.000	940	13	Not-Trans anti-PSF-A546 8C-S-PSF V2.00	0	29. Not-Trans and anti-PSF-A546_Pos022_S001	00-FNQwcyyr287NXwT22B79vi
12.6129		Cell	1	0.000	1.000	941	14	Not-Trans anti-PSF-A546 8C-S-PSF V2.00	0	29. Not-Trans and anti-PSF-A546_Pos022_S001	00-FNQwcyyr287NXwT22B79vi
9.67919		Cell	1	0.000	1.000	942	15	Not-Trans anti-PSF-A546 8C-S-PSF V2.00	0	29. Not-Trans and anti-PSF-A546_Pos022_S001	00-FNQwcyyr287NXwT22B79vi
10.6625		Cell	1	0.000	1.000	943	16	Not-Trans anti-PSF-A546 8C-S-PSF V2.00	0	29. Not-Trans and anti-PSF-A546_Pos022_S001	00-FNQwcyyr287NXwT22B79vi
7.85364		Cell	1	0.000	1.000	944	17	Not-Trans anti-PSF-A546 8C-S-PSF V2.00	0	29. Not-Trans and anti-PSF-A546_Pos022_S001	00-FNQwcyyr287NXwT22B79vi
8.44753		Cell	1	0.000	1.000	945	18	Not-Trans anti-PSF-A546 8C-S-PSF V2.00	0	29. Not-Trans and anti-PSF-A546_Pos022_S001	00-FNQwcyyr287NXwT22B79vi
10.6729		Cell	1	0.000	1.000	946	19	Not-Trans anti-PSF-A546 8C-S-PSF V2.00	0	29. Not-Trans and anti-PSF-A546_Pos022_S001	00-FNQwcyyr287NXwT22B79vi
9.20986		Cell	1	0.000	1.000	947	20	Not-Trans anti-PSF-A546 8C-S-PSF V2.00	0	29. Not-Trans and anti-PSF-A546_Pos022_S001	00-FNQwcyyr287NXwT22B79vi
13.9068		Cell	1	0.000	1.000	948	21	Not-Trans anti-PSF-A546 8C-S-PSF V2.00	0	29. Not-Trans and anti-PSF-A546_Pos022_S001	00-FNQwcyyr287NXwT22B79vi
9.92324		Cell	1	0.000	1.000	949	22	Not-Trans anti-PSF-A546 8C-S-PSF V2.00	0	29. Not-Trans and anti-PSF-A546_Pos022_S001	00-FNQwcyyr287NXwT22B79vi
8.63565		Cell	1	0.000	1.000	950	23	Not-Trans anti-PSF-A546 8C-S-PSF V2.00	0	29. Not-Trans and anti-PSF-A546_Pos022_S001	00-FNQwcyyr287NXwT22B79vi
11.6211		Cell	1	0.000	1.000	951	24	Not-Trans anti-PSF-A546 8C-S-PSF V2.00	0	29. Not-Trans and anti-PSF-A546_Pos022_S001	00-FNQwcyyr287NXwT22B79vi
12.7356		Cell	1	0.000	1.000	952	25	Not-Trans anti-PSF-A546 8C-S-PSF V2.00	0	29. Not-Trans and anti-PSF-A546_Pos022_S001	00-FNQwcyyr287NXwT22B79vi
11.1551		Cell	1	0.000	1.000	953	26	Not-Trans anti-PSF-A546 8C-S-PSF V2.00	0	29. Not-Trans and anti-PSF-A546_Pos022_S001	00-FNQwcyyr287NXwT22B79vi
12.0649		Cell	1	0.000	1.000	954	27	Not-Trans anti-PSF-A546 8C-S-PSF V2.00	0	29. Not-Trans and anti-PSF-A546_Pos022_S001	00-FNQwcyyr287NXwT22B79vi
9.24966		Cell	1	0.000	1.000	955	28	Not-Trans anti-PSF-A546 8C-S-PSF V2.00	0	29. Not-Trans and anti-PSF-A546_Pos022_S001	00-FNQwcyyr287NXwT22B79vi
11.7675		Cell	1	0.000	1.000	956	29	Not-Trans anti-PSF-A546 8C-S-PSF V2.00	0	29. Not-Trans and anti-PSF-A546_Pos022_S001	00-FNQwcyyr287NXwT22B79vi
12.739		Cell	1	0.000	1.000	957	30	Not-Trans anti-PSF-A546 8C-S-PSF V2.00	0	29. Not-Trans and anti-PSF-A546_Pos022_S001	00-FNQwcyyr287NXwT22B79vi
16.4274		Cell	1	0.000	1.000	958	0	Not-Trans anti-PSF-A546 8C-S-PSF V2.00	0	29. Not-Trans and anti-PSF-A546_Pos023_S001	00-4axKtz6h8xsNCKRA3k5U7H
9.70506		Cell	1	0.000	1.000	959	1	Not-Trans anti-PSF-A546 8C-S-PSF V2.00	0	29. Not-Trans and anti-PSF-A546_Pos023_S001	00-4axKtz6h8xsNCKRA3k5U7H
10.3479		Cell	1	0.000	1.000	960	2	Not-Trans anti-PSF-A546 8C-S-PSF V2.00	0	29. Not-Trans and anti-PSF-A546_Pos023_S001	00-4axKtz6h8xsNCKRA3k5U7H
12.3732		Cell	1	0.000	1.000	961	3	Not-Trans anti-PSF-A546 8C-S-PSF V2.00	0	29. Not-Trans and anti-PSF-A546_Pos023_S001	00-4axKtz6h8xsNCKRA3k5U7H
15.8794		Cell	1	0.000	1.000	962	4	Not-Trans anti-PSF-A546 8C-S-PSF V2.00	0	29. Not-Trans and anti-PSF-A546_Pos023_S001	00-4axKtz6h8xsNCKRA3k5U7H
12.8823		Cell	1	0.000	1.000	963	5	Not-Trans anti-PSF-A546 8C-S-PSF V2.00	0	29. Not-Trans and anti-PSF-A546_Pos023_S001	00-4axKtz6h8xsNCKRA3k5U7H
10.4467		Cell	1	0.000	1.000	964	6	Not-Trans anti-PSF-A546 8C-S-PSF V2.00	0	29. Not-Trans and anti-PSF-A546_Pos023_S001	00-4axKtz6h8xsNCKRA3k5U7H
15.5674		Cell	1	0.000	1.000	965	7	Not-Trans anti-PSF-A546 8C-S-PSF V2.00	0	29. Not-Trans and anti-PSF-A546_Pos023_S001	00-4axKtz6h8xsNCKRA3k5U7H
16.9133		Cell	1	0.000	1.000	966	8	Not-Trans anti-PSF-A546 8C-S-PSF V2.00	0	29. Not-Trans and anti-PSF-A546_Pos023_S001	00-4axKtz6h8xsNCKRA3k5U7H
11.6683		Cell	1	0.000	1.000	967	9	Not-Trans anti-PSF-A546 8C-S-PSF V2.00	0	29. Not-Trans and anti-PSF-A546_Pos023_S001	00-4axKtz6h8xsNCKRA3k5U7H
11.3512		Cell	1	0.000	1.000	968	10	Not-Trans anti-PSF-A546 8C-S-PSF V2.00	0	29. Not-Trans and anti-PSF-A546_Pos023_S001	00-4axKtz6h8xsNCKRA3k5U7H
11.3297		Cell	1	0.000	1.000	969	11	Not-Trans anti-PSF-A546 8C-S-PSF V2.00	0	29. Not-Trans and anti-PSF-A546_Pos023_S001	00-4axKtz6h8xsNCKRA3k5U7H
12.0837		Cell	1	0.000	1.000	970	12	Not-Trans anti-PSF-A546 8C-S-PSF V2.00	0	29. Not-Trans and anti-PSF-A546_Pos023_S001	00-4axKtz6h8xsNCKRA3k5U7H
12.574		Cell	1	0.000	1.000	971	13	Not-Trans anti-PSF-A546 8C-S-PSF V2.00	0	29. Not-Trans and anti-PSF-A546_Pos023_S001	00-4axKtz6h8xsNCKRA3k5U7H
11.2954		Cell	1	0.000	1.000	972	14	Not-Trans anti-PSF-A546 8C-S-PSF V2.00	0	29. Not-Trans and anti-PSF-A546_Pos023_S001	00-4axKtz6h8xsNCKRA3k5U7H
14.3627		Cell	1	0.000	1.000	973	15	Not-Trans anti-PSF-A546 8C-S-PSF V2.00	0	29. Not-Trans and anti-PSF-A546_Pos023_S001	00-4axKtz6h8xsNCKRA3k5U7H
14.991		Cell	1	0.000	1.000	974	16	Not-Trans anti-PSF-A546 8C-S-PSF V2.00	0	29. Not-Trans and anti-PSF-A546_Pos023_S001	00-4axKtz6h8xsNCKRA3k5U7H
9.28309		Cell	1	0.000	1.000	975	17	Not-Trans anti-PSF-A546 8C-S-PSF V2.00	0	29. Not-Trans and anti-PSF-A546_Pos023_S001	00-4axKtz6h8xsNCKRA3k5U7H
15.6104		Cell	1	0.000	1.000	976	18	Not-Trans anti-PSF-A546 8C-S-PSF V2.00	0	29. Not-Trans and anti-PSF-A546_Pos023_S001	00-4axKtz6h8xsNCKRA3k5U7H
10.6549		Cell	1	0.000	1.000	977	19	Not-Trans anti-PSF-A546 8C-S-PSF V2.00	0	29. Not-Trans and anti-PSF-A546_Pos023_S001	00-4axKtz6h8xsNCKRA3k5U7H
10.1086		Cell	1	0.000	1.000	978	20	Not-Trans anti-PSF-A546 8C-S-PSF V2.00	0	29. Not-Trans and anti-PSF-A546_Pos023_S001	00-4axKtz6h8xsNCKRA3k5U7H
10.8107		Cell	1	0.000	1.000	979	21	Not-Trans anti-PSF-A546 8C-S-PSF V2.00	0	29. Not-Trans and anti-PSF-A546_Pos023_S001	00-4axKtz6h8xsNCKRA3k5U7H
11.4395		Cell	1	0.000	1.000	980	22	Not-Trans anti-PSF-A546 8C-S-PSF V2.00	0	29. Not-Trans and anti-PSF-A546_Pos023_S001	00-4axKtz6h8xsNCKRA3k5U7H
16.8934		Cell	1	0.000	1.000	981	23	Not-Trans anti-PSF-A546 8C-S-PSF V2.00	0	29. Not-Trans and anti-PSF-A546_Pos023_S001	00-4axKtz6h8xsNCKRA3k5U7H
51.2094		Cell	1	0.000	1.000	982	0	Not-Trans anti-PSF-A546 8C-S-PSF V2.00	0	29. Not-Trans and anti-PSF-A546_Pos024_S001	00-kNXay6BJu6YRb2JgmDZ6b8
12.6611		Cell	1	0.000	1.000	983	1	Not-Trans anti-PSF-A546 8C-S-PSF V2.00	0	29. Not-Trans and anti-PSF-A546_Pos024_S001	00-kNXay6BJu6YRb2JgmDZ6b8
14.7563		Cell	1	0.000	1.000	984	2	Not-Trans anti-PSF-A546 8C-S-PSF V2.00	0	29. Not-Trans and anti-PSF-A546_Pos024_S001	00-kNXay6BJu6YRb2JgmDZ6b8
13.6853		Cell	1	0.000	1.000	985	3	Not-Trans anti-PSF-A546 8C-S-PSF V2.00	0	29. Not-Trans and anti-PSF-A546_Pos024_S001	00-kNXay6BJu6YRb2JgmDZ6b8
10.351		Cell	1	0.000	1.000	986	4	Not-Trans anti-PSF-A546 8C-S-PSF V2.00	0	29. Not-Trans and anti-PSF-A546_Pos024_S001	00-kNXay6BJu6YRb2JgmDZ6b8
15.1076		Cell	1	0.000	1.000	987	5	Not-Trans anti-PSF-A546 8C-S-PSF V2.00	0	29. Not-Trans and anti-PSF-A546_Pos024_S001	00-kNXay6BJu6YRb2JgmDZ6b8
13.3974		Cell	1	0.000	1.000	988	6	Not-Trans anti-PSF-A546 8C-S-PSF V2.00	0	29. Not-Trans and anti-PSF-A546_Pos024_S001	00-kNXay6BJu6YRb2JgmDZ6b8
14.0843		Cell	1	0.000	1.000	989	7	Not-Trans anti-PSF-A546 8C-S-PSF V2.00	0	29. Not-Trans and anti-PSF-A546_Pos024_S001	00-kNXay6BJu6YRb2JgmDZ6b8
13.3595		Cell	1	0.000	1.000	990	8	Not-Trans anti-PSF-A546 8C-S-PSF V2.00	0	29. Not-Trans and anti-PSF-A546_Pos024_S001	00-kNXay6BJu6YRb2JgmDZ6b8
17.3957		Cell	1	0.000	1.000	991	9	Not-Trans anti-PSF-A546 8C-S-PSF V2.00	0	29. Not-Trans and anti-PSF-A546_Pos024_S001	00-kNXay6BJu6YRb2JgmDZ6b8
12.5481		Cell	1	0.000	1.000	992	10	Not-Trans anti-PSF-A546 8C-S-PSF V2.00	0	29. Not-Trans and anti-PSF-A546_Pos024_S001	00-kNXay6BJu6YRb2JgmDZ6b8
12.921		Cell	1	0.000	1.000	993	11	Not-Trans anti-PSF-A546 8C-S-PSF V2.00	0	29. Not-Trans and anti-PSF-A546_Pos024_S001	00-kNXay6BJu6YRb2JgmDZ6b8
12.5393		Cell	1	0.000	1.000	994	12	Not-Trans anti-PSF-A546 8C-S-PSF V2.00	0	29. Not-Trans and anti-PSF-A546_Pos024_S001	00-kNXay6BJu6YRb2JgmDZ6b8
14.2751		Cell	1	0.000	1.000	995	13	Not-Trans anti-PSF-A546 8C-S-PSF V2.00	0	29. Not-Trans and anti-PSF-A546_Pos024_S001	00-kNXay6BJu6YRb2JgmDZ6b8
12.0481		Cell	1	0.000	1.000	996	14	Not-Trans anti-PSF-A546 8C-S-PSF V2.00	0	29. Not-Trans and anti-PSF-A546_Pos024_S001	00-kNXay6BJu6YRb2JgmDZ6b8
11.9732		Cell	1	0.000	1.000	997	15	Not-Trans anti-PSF-A546 8C-S-PSF V2.00	0	29. Not-Trans and anti-PSF-A546_Pos024_S001	00-kNXay6BJu6YRb2JgmDZ6b8
14.2622		Cell	1	0.000	1.000	998	16	Not-Trans anti-PSF-A546 8C-S-PSF V2.00	0	29. Not-Trans and anti-PSF-A546_Pos024_S001	00-kNXay6BJu6YRb2JgmDZ6b8
9.90389		Cell	1	0.000	1.000	999	17	Not-Trans anti-PSF-A546 8C-S-PSF V2.00	0	29. Not-Trans and anti-PSF-A546_Pos024_S001	00-kNXay6BJu6YRb2JgmDZ6b8
7.91418		Cell	1	0.000	1.000	1000	18	Not-Trans anti-PSF-A546 8C-S-PSF V2.00	0	29. Not-Trans and anti-PSF-A546_Pos024_S001	00-kNXay6BJu6YRb2JgmDZ6b8
12.917		Cell	1	0.000	1.000	1001	19	Not-Trans anti-PSF-A546 8C-S-PSF V2.00	0	29. Not-Trans and anti-PSF-A546_Pos024_S001	00-kNXay6BJu6YRb2JgmDZ6b8
12.005		Cell	1	0.000	1.000	1002	20	Not-Trans anti-PSF-A546 8C-S-PSF V2.00	0	29. Not-Trans and anti-PSF-A546_Pos024_S001	00-kNXay6BJu6YRb2JgmDZ6b8
8.27959		Cell	1	0.000	1.000	1003	21	Not-Trans anti-PSF-A546 8C-S-PSF V2.00	0	29. Not-Trans and anti-PSF-A546_Pos024_S001	00-kNXay6BJu6YRb2JgmDZ6b8
8.42278		Cell	1	0.000	1.000	1004	22	Not-Trans anti-PSF-A546 8C-S-PSF V2.00	0	29. Not-Trans and anti-PSF-A546_Pos024_S001	00-kNXay6BJu6YRb2JgmDZ6b8
13.5412		Cell	1	0.000	1.000	1005	23	Not-Trans anti-PSF-A546 8C-S-PSF V2.00	0	29. Not-Trans and anti-PSF-A546_Pos024_S001	00-kNXay6BJu6YRb2JgmDZ6b8
6.34619		Cell	1	0.000	1.000	1006	24	Not-Trans anti-PSF-A546 8C-S-PSF V2.00	0	29. Not-Trans and anti-PSF-A546_Pos024_S001	00-kNXay6BJu6YRb2JgmDZ6b8
12.6482		Cell	1	0.000	1.000	1007	25	Not-Trans anti-PSF-A546 8C-S-PSF V2.00	0	29. Not-Trans and anti-PSF-A546_Pos024_S001	00-kNXay6BJu6YRb2JgmDZ6b8
9.44602		Cell	1	0.000	1.000	1008	26	Not-Trans anti-PSF-A546 8C-S-PSF V2.00	0	29. Not-Trans and anti-PSF-A546_Pos024_S001	00-kNXay6BJu6YRb2JgmDZ6b8
12.4567		Cell	1	0.000	1.000	1009	27	Not-Trans anti-PSF-A546 8C-S-PSF V2.00	0	29. Not-Trans and anti-PSF-A546_Pos024_S001	00-kNXay6BJu6YRb2JgmDZ6b8
10.0136		Cell	1	0.000	1.000	1010	28	Not-Trans anti-PSF-A546 8C-S-PSF V2.00	0	29. Not-Trans and anti-PSF-A546_Pos024_S001	00-kNXay6BJu6YRb2JgmDZ6b8
9.09072		Cell	1	0.000	1.000	1011	29	Not-Trans anti-PSF-A546 8C-S-PSF V2.00	0	29. Not-Trans and anti-PSF-A546_Pos024_S001	00-kNXay6BJu6YRb2JgmDZ6b8
11.559		Cell	1	0.000	1.000	1012	30	Not-Trans anti-PSF-A546 8C-S-PSF V2.00	0	29. Not-Trans and anti-PSF-A546_Pos024_S001	00-kNXay6BJu6YRb2JgmDZ6b8
14.4455		Cell	1	0.000	1.000	1013	31	Not-Trans anti-PSF-A546 8C-S-PSF V2.00	0	29. Not-Trans and anti-PSF-A546_Pos024_S001	00-kNXay6BJu6YRb2JgmDZ6b8
14.5929		Cell	1	0.000	1.000	1014	32	Not-Trans anti-PSF-A546 8C-S-PSF V2.00	0	29. Not-Trans and anti-PSF-A546_Pos024_S001	00-kNXay6BJu6YRb2JgmDZ6b8
11.3366		Cell	1	0.000	1.000	1015	33	Not-Trans anti-PSF-A546 8C-S-PSF V2.00	0	29. Not-Trans and anti-PSF-A546_Pos024_S001	00-kNXay6BJu6YRb2JgmDZ6b8
10.5641		Cell	1	0.000	1.000	1016	34	Not-Trans anti-PSF-A546 8C-S-PSF V2.00	0	29. Not-Trans and anti-PSF-A546_Pos024_S001	00-kNXay6BJu6YRb2JgmDZ6b8
8.90461		Cell	1	0.000	1.000	1017	35	Not-Trans anti-PSF-A546 8C-S-PSF V2.00	0	29. Not-Trans and anti-PSF-A546_Pos024_S001	00-kNXay6BJu6YRb2JgmDZ6b8
9.81567		Cell	1	0.000	1.000	1018	36	Not-Trans anti-PSF-A546 8C-S-PSF V2.00	0	29. Not-Trans and anti-PSF-A546_Pos024_S001	00-kNXay6BJu6YRb2JgmDZ6b8
8.15717		Cell	1	0.000	1.000	1019	37	Not-Trans anti-PSF-A546 8C-S-PSF V2.00	0	29. Not-Trans and anti-PSF-A546_Pos024_S001	00-kNXay6BJu6YRb2JgmDZ6b8
13.0047		Cell	1	0.000	1.000	1020	38	Not-Trans anti-PSF-A546 8C-S-PSF V2.00	0	29. Not-Trans and anti-PSF-A546_Pos024_S001	00-kNXay6BJu6YRb2JgmDZ6b8
7.43836		Cell	1	0.000	1.000	1021	39	Not-Trans anti-PSF-A546 8C-S-PSF V2.00	0	29. Not-Trans and anti-PSF-A546_Pos024_S001	00-kNXay6BJu6YRb2JgmDZ6b8
15.7429		Cell	1	0.000	1.000	1022	40	Not-Trans anti-PSF-A546 8C-S-PSF V2.00	0	29. Not-Trans and anti-PSF-A546_Pos024_S001	00-kNXay6BJu6YRb2JgmDZ6b8
9.70783		Cell	1	0.000	1.000	1023	41	Not-Trans anti-PSF-A546 8C-S-PSF V2.00	0	29. Not-Trans and anti-PSF-A546_Pos024_S001	00-kNXay6BJu6YRb2JgmDZ6b8
9.51341		Cell	1	0.000	1.000	1024	42	Not-Trans anti-PSF-A546 8C-S-PSF V2.00	0	29. Not-Trans and anti-PSF-A546_Pos024_S001	00-kNXay6BJu6YRb2JgmDZ6b8
9.93691		Cell	1	0.000	1.000	1025	43	Not-Trans anti-PSF-A546 8C-S-PSF V2.00	0	29. Not-Trans and anti-PSF-A546_Pos024_S001	00-kNXay6BJu6YRb2JgmDZ6b8
22.6345		Cell	1	0.000	1.000	1026	44	Not-Trans anti-PSF-A546 8C-S-PSF V2.00	0	29. Not-Trans and anti-PSF-A546_Pos024_S001	00-kNXay6BJu6YRb2JgmDZ6b8
12.4778		Cell	1	0.000	1.000	1027	45	Not-Trans anti-PSF-A546 8C-S-PSF V2.00	0	29. Not-Trans and anti-PSF-A546_Pos024_S001	00-kNXay6BJu6YRb2JgmDZ6b8
8.13878		Cell	1	0.000	1.000	1028	0	Not-Trans anti-PSF-A546 8C-S-PSF V2.00	0	29. Not-Trans and anti-PSF-A546_Pos025_S001	00-zsLNNdUbecQLnPiU7HkBCJ
8.05135		Cell	1	0.000	1.000	1029	1	Not-Trans anti-PSF-A546 8C-S-PSF V2.00	0	29. Not-Trans and anti-PSF-A546_Pos025_S001	00-zsLNNdUbecQLnPiU7HkBCJ
7.5895		Cell	1	0.000	1.000	1030	2	Not-Trans anti-PSF-A546 8C-S-PSF V2.00	0	29. Not-Trans and anti-PSF-A546_Pos025_S001	00-zsLNNdUbecQLnPiU7HkBCJ
8.79532		Cell	1	0.000	1.000	1031	3	Not-Trans anti-PSF-A546 8C-S-PSF V2.00	0	29. Not-Trans and anti-PSF-A546_Pos025_S001	00-zsLNNdUbecQLnPiU7HkBCJ
7.12277		Cell	1	0.000	1.000	1032	4	Not-Trans anti-PSF-A546 8C-S-PSF V2.00	0	29. Not-Trans and anti-PSF-A546_Pos025_S001	00-zsLNNdUbecQLnPiU7HkBCJ
12.901		Cell	1	0.000	1.000	1033	5	Not-Trans anti-PSF-A546 8C-S-PSF V2.00	0	29. Not-Trans and anti-PSF-A546_Pos025_S001	00-zsLNNdUbecQLnPiU7HkBCJ
11.0939		Cell	1	0.000	1.000	1034	6	Not-Trans anti-PSF-A546 8C-S-PSF V2.00	0	29. Not-Trans and anti-PSF-A546_Pos025_S001	00-zsLNNdUbecQLnPiU7HkBCJ
12.8485		Cell	1	0.000	1.000	1035	7	Not-Trans anti-PSF-A546 8C-S-PSF V2.00	0	29. Not-Trans and anti-PSF-A546_Pos025_S001	00-zsLNNdUbecQLnPiU7HkBCJ
5.61941		Cell	1	0.000	1.000	1036	8	Not-Trans anti-PSF-A546 8C-S-PSF V2.00	0	29. Not-Trans and anti-PSF-A546_Pos025_S001	00-zsLNNdUbecQLnPiU7HkBCJ
6.02986		Cell	1	0.000	1.000	1037	9	Not-Trans anti-PSF-A546 8C-S-PSF V2.00	0	29. Not-Trans and anti-PSF-A546_Pos025_S001	00-zsLNNdUbecQLnPiU7HkBCJ
4.96921		Cell	1	0.000	1.000	1038	10	Not-Trans anti-PSF-A546 8C-S-PSF V2.00	0	29. Not-Trans and anti-PSF-A546_Pos025_S001	00-zsLNNdUbecQLnPiU7HkBCJ
5.43915		Cell	1	0.000	1.000	1039	11	Not-Trans anti-PSF-A546 8C-S-PSF V2.00	0	29. Not-Trans and anti-PSF-A546_Pos025_S001	00-zsLNNdUbecQLnPiU7HkBCJ
8.93818		Cell	1	0.000	1.000	1040	12	Not-Trans anti-PSF-A546 8C-S-PSF V2.00	0	29. Not-Trans and anti-PSF-A546_Pos025_S001	00-zsLNNdUbecQLnPiU7HkBCJ
5.69921		Cell	1	0.000	1.000	1041	13	Not-Trans anti-PSF-A546 8C-S-PSF V2.00	0	29. Not-Trans and anti-PSF-A546_Pos025_S001	00-zsLNNdUbecQLnPiU7HkBCJ
6.35028		Cell	1	0.000	1.000	1042	14	Not-Trans anti-PSF-A546 8C-S-PSF V2.00	0	29. Not-Trans and anti-PSF-A546_Pos025_S001	00-zsLNNdUbecQLnPiU7HkBCJ
4.78602		Cell	1	0.000	1.000	1043	15	Not-Trans anti-PSF-A546 8C-S-PSF V2.00	0	29. Not-Trans and anti-PSF-A546_Pos025_S001	00-zsLNNdUbecQLnPiU7HkBCJ
7.71728		Cell	1	0.000	1.000	1044	16	Not-Trans anti-PSF-A546 8C-S-PSF V2.00	0	29. Not-Trans and anti-PSF-A546_Pos025_S001	00-zsLNNdUbecQLnPiU7HkBCJ
5.39645		Cell	1	0.000	1.000	1045	17	Not-Trans anti-PSF-A546 8C-S-PSF V2.00	0	29. Not-Trans and anti-PSF-A546_Pos025_S001	00-zsLNNdUbecQLnPiU7HkBCJ
7.96356		Cell	1	0.000	1.000	1046	18	Not-Trans anti-PSF-A546 8C-S-PSF V2.00	0	29. Not-Trans and anti-PSF-A546_Pos025_S001	00-zsLNNdUbecQLnPiU7HkBCJ
7.67014		Cell	1	0.000	1.000	1047	19	Not-Trans anti-PSF-A546 8C-S-PSF V2.00	0	29. Not-Trans and anti-PSF-A546_Pos025_S001	00-zsLNNdUbecQLnPiU7HkBCJ
4.73706		Cell	1	0.000	1.000	1048	20	Not-Trans anti-PSF-A546 8C-S-PSF V2.00	0	29. Not-Trans and anti-PSF-A546_Pos025_S001	00-zsLNNdUbecQLnPiU7HkBCJ
11.8994		Cell	1	0.000	1.000	1049	21	Not-Trans anti-PSF-A546 8C-S-PSF V2.00	0	29. Not-Trans and anti-PSF-A546_Pos025_S001	00-zsLNNdUbecQLnPiU7HkBCJ
5.80054		Cell	1	0.000	1.000	1050	22	Not-Trans anti-PSF-A546 8C-S-PSF V2.00	0	29. Not-Trans and anti-PSF-A546_Pos025_S001	00-zsLNNdUbecQLnPiU7HkBCJ
8.29432		Cell	1	0.000	1.000	1051	23	Not-Trans anti-PSF-A546 8C-S-PSF V2.00	0	29. Not-Trans and anti-PSF-A546_Pos025_S001	00-zsLNNdUbecQLnPiU7HkBCJ
12.4246		Cell	1	0.000	1.000	1052	24	Not-Trans anti-PSF-A546 8C-S-PSF V2.00	0	29. Not-Trans and anti-PSF-A546_Pos025_S001	00-zsLNNdUbecQLnPiU7HkBCJ
14.1036		Cell	1	0.000	1.000	1053	25	Not-Trans anti-PSF-A546 8C-S-PSF V2.00	0	29. Not-Trans and anti-PSF-A546_Pos025_S001	00-zsLNNdUbecQLnPiU7HkBCJ
4.8396		Cell	1	0.000	1.000	1054	26	Not-Trans anti-PSF-A546 8C-S-PSF V2.00	0	29. Not-Trans and anti-PSF-A546_Pos025_S001	00-zsLNNdUbecQLnPiU7HkBCJ
6.36371		Cell	1	0.000	1.000	1055	27	Not-Trans anti-PSF-A546 8C-S-PSF V2.00	0	29. Not-Trans and anti-PSF-A546_Pos025_S001	00-zsLNNdUbecQLnPiU7HkBCJ
4.67403		Cell	1	0.000	1.000	1056	28	Not-Trans anti-PSF-A546 8C-S-PSF V2.00	0	29. Not-Trans and anti-PSF-A546_Pos025_S001	00-zsLNNdUbecQLnPiU7HkBCJ
4.82306		Cell	1	0.000	1.000	1057	29	Not-Trans anti-PSF-A546 8C-S-PSF V2.00	0	29. Not-Trans and anti-PSF-A546_Pos025_S001	00-zsLNNdUbecQLnPiU7HkBCJ
10.0057		Cell	1	0.000	1.000	1058	30	Not-Trans anti-PSF-A546 8C-S-PSF V2.00	0	29. Not-Trans and anti-PSF-A546_Pos025_S001	00-zsLNNdUbecQLnPiU7HkBCJ
11.0673		Cell	1	0.000	1.000	1059	31	Not-Trans anti-PSF-A546 8C-S-PSF V2.00	0	29. Not-Trans and anti-PSF-A546_Pos025_S001	00-zsLNNdUbecQLnPiU7HkBCJ
10.5824		Cell	1	0.000	1.000	1060	0	Not-Trans anti-PSF-A546 8C-S-PSF V2.00	0	29. Not-Trans and anti-PSF-A546_Pos026_S001	00-We4iJb9P6eZ2HHYpu7bfiR
10.221		Cell	1	0.000	1.000	1061	1	Not-Trans anti-PSF-A546 8C-S-PSF V2.00	0	29. Not-Trans and anti-PSF-A546_Pos026_S001	00-We4iJb9P6eZ2HHYpu7bfiR
18.762		Cell	1	0.000	1.000	1062	2	Not-Trans anti-PSF-A546 8C-S-PSF V2.00	0	29. Not-Trans and anti-PSF-A546_Pos026_S001	00-We4iJb9P6eZ2HHYpu7bfiR
11.2484		Cell	1	0.000	1.000	1063	3	Not-Trans anti-PSF-A546 8C-S-PSF V2.00	0	29. Not-Trans and anti-PSF-A546_Pos026_S001	00-We4iJb9P6eZ2HHYpu7bfiR
16.7734		Cell	1	0.000	1.000	1064	4	Not-Trans anti-PSF-A546 8C-S-PSF V2.00	0	29. Not-Trans and anti-PSF-A546_Pos026_S001	00-We4iJb9P6eZ2HHYpu7bfiR
15.9511		Cell	1	0.000	1.000	1065	5	Not-Trans anti-PSF-A546 8C-S-PSF V2.00	0	29. Not-Trans and anti-PSF-A546_Pos026_S001	00-We4iJb9P6eZ2HHYpu7bfiR
16.5915		Cell	1	0.000	1.000	1066	6	Not-Trans anti-PSF-A546 8C-S-PSF V2.00	0	29. Not-Trans and anti-PSF-A546_Pos026_S001	00-We4iJb9P6eZ2HHYpu7bfiR
14.5637		Cell	1	0.000	1.000	1067	7	Not-Trans anti-PSF-A546 8C-S-PSF V2.00	0	29. Not-Trans and anti-PSF-A546_Pos026_S001	00-We4iJb9P6eZ2HHYpu7bfiR
12.259		Cell	1	0.000	1.000	1068	8	Not-Trans anti-PSF-A546 8C-S-PSF V2.00	0	29. Not-Trans and anti-PSF-A546_Pos026_S001	00-We4iJb9P6eZ2HHYpu7bfiR
9.96883		Cell	1	0.000	1.000	1069	9	Not-Trans anti-PSF-A546 8C-S-PSF V2.00	0	29. Not-Trans and anti-PSF-A546_Pos026_S001	00-We4iJb9P6eZ2HHYpu7bfiR
15.0993		Cell	1	0.000	1.000	1070	10	Not-Trans anti-PSF-A546 8C-S-PSF V2.00	0	29. Not-Trans and anti-PSF-A546_Pos026_S001	00-We4iJb9P6eZ2HHYpu7bfiR
13.0808		Cell	1	0.000	1.000	1071	11	Not-Trans anti-PSF-A546 8C-S-PSF V2.00	0	29. Not-Trans and anti-PSF-A546_Pos026_S001	00-We4iJb9P6eZ2HHYpu7bfiR
7.67425		Cell	1	0.000	1.000	1072	12	Not-Trans anti-PSF-A546 8C-S-PSF V2.00	0	29. Not-Trans and anti-PSF-A546_Pos026_S001	00-We4iJb9P6eZ2HHYpu7bfiR
8.54819		Cell	1	0.000	1.000	1073	13	Not-Trans anti-PSF-A546 8C-S-PSF V2.00	0	29. Not-Trans and anti-PSF-A546_Pos026_S001	00-We4iJb9P6eZ2HHYpu7bfiR
16.3817		Cell	1	0.000	1.000	1074	14	Not-Trans anti-PSF-A546 8C-S-PSF V2.00	0	29. Not-Trans and anti-PSF-A546_Pos026_S001	00-We4iJb9P6eZ2HHYpu7bfiR
16.2167		Cell	1	0.000	1.000	1075	15	Not-Trans anti-PSF-A546 8C-S-PSF V2.00	0	29. Not-Trans and anti-PSF-A546_Pos026_S001	00-We4iJb9P6eZ2HHYpu7bfiR
15.1752		Cell	1	0.000	1.000	1076	16	Not-Trans anti-PSF-A546 8C-S-PSF V2.00	0	29. Not-Trans and anti-PSF-A546_Pos026_S001	00-We4iJb9P6eZ2HHYpu7bfiR
17.2961		Cell	1	0.000	1.000	1077	17	Not-Trans anti-PSF-A546 8C-S-PSF V2.00	0	29. Not-Trans and anti-PSF-A546_Pos026_S001	00-We4iJb9P6eZ2HHYpu7bfiR
17.0314		Cell	1	0.000	1.000	1078	18	Not-Trans anti-PSF-A546 8C-S-PSF V2.00	0	29. Not-Trans and anti-PSF-A546_Pos026_S001	00-We4iJb9P6eZ2HHYpu7bfiR
13.7219		Cell	1	0.000	1.000	1079	19	Not-Trans anti-PSF-A546 8C-S-PSF V2.00	0	29. Not-Trans and anti-PSF-A546_Pos026_S001	00-We4iJb9P6eZ2HHYpu7bfiR
17.8948		Cell	1	0.000	1.000	1080	20	Not-Trans anti-PSF-A546 8C-S-PSF V2.00	0	29. Not-Trans and anti-PSF-A546_Pos026_S001	00-We4iJb9P6eZ2HHYpu7bfiR
13.0819		Cell	1	0.000	1.000	1081	21	Not-Trans anti-PSF-A546 8C-S-PSF V2.00	0	29. Not-Trans and anti-PSF-A546_Pos026_S001	00-We4iJb9P6eZ2HHYpu7bfiR
12.3068		Cell	1	0.000	1.000	1082	22	Not-Trans anti-PSF-A546 8C-S-PSF V2.00	0	29. Not-Trans and anti-PSF-A546_Pos026_S001	00-We4iJb9P6eZ2HHYpu7bfiR
11.9006		Cell	1	0.000	1.000	1083	23	Not-Trans anti-PSF-A546 8C-S-PSF V2.00	0	29. Not-Trans and anti-PSF-A546_Pos026_S001	00-We4iJb9P6eZ2HHYpu7bfiR
11.6407		Cell	1	0.000	1.000	1084	24	Not-Trans anti-PSF-A546 8C-S-PSF V2.00	0	29. Not-Trans and anti-PSF-A546_Pos026_S001	00-We4iJb9P6eZ2HHYpu7bfiR
17.3978		Cell	1	0.000	1.000	1085	25	Not-Trans anti-PSF-A546 8C-S-PSF V2.00	0	29. Not-Trans and anti-PSF-A546_Pos026_S001	00-We4iJb9P6eZ2HHYpu7bfiR
7.67511		Cell	1	0.000	1.000	1086	26	Not-Trans anti-PSF-A546 8C-S-PSF V2.00	0	29. Not-Trans and anti-PSF-A546_Pos026_S001	00-We4iJb9P6eZ2HHYpu7bfiR
12.6905		Cell	1	0.000	1.000	1087	27	Not-Trans anti-PSF-A546 8C-S-PSF V2.00	0	29. Not-Trans and anti-PSF-A546_Pos026_S001	00-We4iJb9P6eZ2HHYpu7bfiR
8.91345		Cell	1	0.000	1.000	1088	28	Not-Trans anti-PSF-A546 8C-S-PSF V2.00	0	29. Not-Trans and anti-PSF-A546_Pos026_S001	00-We4iJb9P6eZ2HHYpu7bfiR
15.7913		Cell	1	0.000	1.000	1089	29	Not-Trans anti-PSF-A546 8C-S-PSF V2.00	0	29. Not-Trans and anti-PSF-A546_Pos026_S001	00-We4iJb9P6eZ2HHYpu7bfiR
14.4191		Cell	1	0.000	1.000	1090	30	Not-Trans anti-PSF-A546 8C-S-PSF V2.00	0	29. Not-Trans and anti-PSF-A546_Pos026_S001	00-We4iJb9P6eZ2HHYpu7bfiR
6.21288		Cell	1	0.000	1.000	1091	31	Not-Trans anti-PSF-A546 8C-S-PSF V2.00	0	29. Not-Trans and anti-PSF-A546_Pos026_S001	00-We4iJb9P6eZ2HHYpu7bfiR
7.15706		Cell	1	0.000	1.000	1092	32	Not-Trans anti-PSF-A546 8C-S-PSF V2.00	0	29. Not-Trans and anti-PSF-A546_Pos026_S001	00-We4iJb9P6eZ2HHYpu7bfiR
18.3102		Cell	1	0.000	1.000	1093	33	Not-Trans anti-PSF-A546 8C-S-PSF V2.00	0	29. Not-Trans and anti-PSF-A546_Pos026_S001	00-We4iJb9P6eZ2HHYpu7bfiR
20.2904		Cell	1	0.000	1.000	1094	34	Not-Trans anti-PSF-A546 8C-S-PSF V2.00	0	29. Not-Trans and anti-PSF-A546_Pos026_S001	00-We4iJb9P6eZ2HHYpu7bfiR
4.97241		Cell	1	0.000	1.000	1095	35	Not-Trans anti-PSF-A546 8C-S-PSF V2.00	0	29. Not-Trans and anti-PSF-A546_Pos026_S001	00-We4iJb9P6eZ2HHYpu7bfiR
17.2622		Cell	1	0.000	1.000	1096	36	Not-Trans anti-PSF-A546 8C-S-PSF V2.00	0	29. Not-Trans and anti-PSF-A546_Pos026_S001	00-We4iJb9P6eZ2HHYpu7bfiR
19.5482		Cell	1	0.000	1.000	1097	0	Not-Trans anti-PSF-A546 8C-S-PSF V2.00	0	29. Not-Trans and anti-PSF-A546_Pos027_S001	00-M8yuSCXLc5NhxEduGDe98P
14.5431		Cell	1	0.000	1.000	1098	1	Not-Trans anti-PSF-A546 8C-S-PSF V2.00	0	29. Not-Trans and anti-PSF-A546_Pos027_S001	00-M8yuSCXLc5NhxEduGDe98P
17.1474		Cell	1	0.000	1.000	1099	2	Not-Trans anti-PSF-A546 8C-S-PSF V2.00	0	29. Not-Trans and anti-PSF-A546_Pos027_S001	00-M8yuSCXLc5NhxEduGDe98P
16.2129		Cell	1	0.000	1.000	1100	3	Not-Trans anti-PSF-A546 8C-S-PSF V2.00	0	29. Not-Trans and anti-PSF-A546_Pos027_S001	00-M8yuSCXLc5NhxEduGDe98P
17.3367		Cell	1	0.000	1.000	1101	4	Not-Trans anti-PSF-A546 8C-S-PSF V2.00	0	29. Not-Trans and anti-PSF-A546_Pos027_S001	00-M8yuSCXLc5NhxEduGDe98P
21.8624		Cell	1	0.000	1.000	1102	5	Not-Trans anti-PSF-A546 8C-S-PSF V2.00	0	29. Not-Trans and anti-PSF-A546_Pos027_S001	00-M8yuSCXLc5NhxEduGDe98P
15.1407		Cell	1	0.000	1.000	1103	6	Not-Trans anti-PSF-A546 8C-S-PSF V2.00	0	29. Not-Trans and anti-PSF-A546_Pos027_S001	00-M8yuSCXLc5NhxEduGDe98P
13.088		Cell	1	0.000	1.000	1104	7	Not-Trans anti-PSF-A546 8C-S-PSF V2.00	0	29. Not-Trans and anti-PSF-A546_Pos027_S001	00-M8yuSCXLc5NhxEduGDe98P
19.9719		Cell	1	0.000	1.000	1105	8	Not-Trans anti-PSF-A546 8C-S-PSF V2.00	0	29. Not-Trans and anti-PSF-A546_Pos027_S001	00-M8yuSCXLc5NhxEduGDe98P
14.1745		Cell	1	0.000	1.000	1106	9	Not-Trans anti-PSF-A546 8C-S-PSF V2.00	0	29. Not-Trans and anti-PSF-A546_Pos027_S001	00-M8yuSCXLc5NhxEduGDe98P
15.7278		Cell	1	0.000	1.000	1107	10	Not-Trans anti-PSF-A546 8C-S-PSF V2.00	0	29. Not-Trans and anti-PSF-A546_Pos027_S001	00-M8yuSCXLc5NhxEduGDe98P
13.0201		Cell	1	0.000	1.000	1108	11	Not-Trans anti-PSF-A546 8C-S-PSF V2.00	0	29. Not-Trans and anti-PSF-A546_Pos027_S001	00-M8yuSCXLc5NhxEduGDe98P
19.3983		Cell	1	0.000	1.000	1109	12	Not-Trans anti-PSF-A546 8C-S-PSF V2.00	0	29. Not-Trans and anti-PSF-A546_Pos027_S001	00-M8yuSCXLc5NhxEduGDe98P
12.0542		Cell	1	0.000	1.000	1110	13	Not-Trans anti-PSF-A546 8C-S-PSF V2.00	0	29. Not-Trans and anti-PSF-A546_Pos027_S001	00-M8yuSCXLc5NhxEduGDe98P
16.4599		Cell	1	0.000	1.000	1111	14	Not-Trans anti-PSF-A546 8C-S-PSF V2.00	0	29. Not-Trans and anti-PSF-A546_Pos027_S001	00-M8yuSCXLc5NhxEduGDe98P
16.8586		Cell	1	0.000	1.000	1112	15	Not-Trans anti-PSF-A546 8C-S-PSF V2.00	0	29. Not-Trans and anti-PSF-A546_Pos027_S001	00-M8yuSCXLc5NhxEduGDe98P
14.4027		Cell	1	0.000	1.000	1113	16	Not-Trans anti-PSF-A546 8C-S-PSF V2.00	0	29. Not-Trans and anti-PSF-A546_Pos027_S001	00-M8yuSCXLc5NhxEduGDe98P
14.9555		Cell	1	0.000	1.000	1114	17	Not-Trans anti-PSF-A546 8C-S-PSF V2.00	0	29. Not-Trans and anti-PSF-A546_Pos027_S001	00-M8yuSCXLc5NhxEduGDe98P
16.6504		Cell	1	0.000	1.000	1115	18	Not-Trans anti-PSF-A546 8C-S-PSF V2.00	0	29. Not-Trans and anti-PSF-A546_Pos027_S001	00-M8yuSCXLc5NhxEduGDe98P
14.5147		Cell	1	0.000	1.000	1116	19	Not-Trans anti-PSF-A546 8C-S-PSF V2.00	0	29. Not-Trans and anti-PSF-A546_Pos027_S001	00-M8yuSCXLc5NhxEduGDe98P
11.0935		Cell	1	0.000	1.000	1117	20	Not-Trans anti-PSF-A546 8C-S-PSF V2.00	0	29. Not-Trans and anti-PSF-A546_Pos027_S001	00-M8yuSCXLc5NhxEduGDe98P
17.3262		Cell	1	0.000	1.000	1118	21	Not-Trans anti-PSF-A546 8C-S-PSF V2.00	0	29. Not-Trans and anti-PSF-A546_Pos027_S001	00-M8yuSCXLc5NhxEduGDe98P
14.2851		Cell	1	0.000	1.000	1119	22	Not-Trans anti-PSF-A546 8C-S-PSF V2.00	0	29. Not-Trans and anti-PSF-A546_Pos027_S001	00-M8yuSCXLc5NhxEduGDe98P
10.4692		Cell	1	0.000	1.000	1120	23	Not-Trans anti-PSF-A546 8C-S-PSF V2.00	0	29. Not-Trans and anti-PSF-A546_Pos027_S001	00-M8yuSCXLc5NhxEduGDe98P
13.5119		Cell	1	0.000	1.000	1121	24	Not-Trans anti-PSF-A546 8C-S-PSF V2.00	0	29. Not-Trans and anti-PSF-A546_Pos027_S001	00-M8yuSCXLc5NhxEduGDe98P
13		Cell	1	0.000	1.000	1122	25	Not-Trans anti-PSF-A546 8C-S-PSF V2.00	0	29. Not-Trans and anti-PSF-A546_Pos027_S001	00-M8yuSCXLc5NhxEduGDe98P
14.8071		Cell	1	0.000	1.000	1123	26	Not-Trans anti-PSF-A546 8C-S-PSF V2.00	0	29. Not-Trans and anti-PSF-A546_Pos027_S001	00-M8yuSCXLc5NhxEduGDe98P
13.5887		Cell	1	0.000	1.000	1124	27	Not-Trans anti-PSF-A546 8C-S-PSF V2.00	0	29. Not-Trans and anti-PSF-A546_Pos027_S001	00-M8yuSCXLc5NhxEduGDe98P
13.9678		Cell	1	0.000	1.000	1125	28	Not-Trans anti-PSF-A546 8C-S-PSF V2.00	0	29. Not-Trans and anti-PSF-A546_Pos027_S001	00-M8yuSCXLc5NhxEduGDe98P
10.8725		Cell	1	0.000	1.000	1126	29	Not-Trans anti-PSF-A546 8C-S-PSF V2.00	0	29. Not-Trans and anti-PSF-A546_Pos027_S001	00-M8yuSCXLc5NhxEduGDe98P
12.6177		Cell	1	0.000	1.000	1127	30	Not-Trans anti-PSF-A546 8C-S-PSF V2.00	0	29. Not-Trans and anti-PSF-A546_Pos027_S001	00-M8yuSCXLc5NhxEduGDe98P
11.4066		Cell	1	0.000	1.000	1128	31	Not-Trans anti-PSF-A546 8C-S-PSF V2.00	0	29. Not-Trans and anti-PSF-A546_Pos027_S001	00-M8yuSCXLc5NhxEduGDe98P
8.66752		Cell	1	0.000	1.000	1129	32	Not-Trans anti-PSF-A546 8C-S-PSF V2.00	0	29. Not-Trans and anti-PSF-A546_Pos027_S001	00-M8yuSCXLc5NhxEduGDe98P
13.0368		Cell	1	0.000	1.000	1130	33	Not-Trans anti-PSF-A546 8C-S-PSF V2.00	0	29. Not-Trans and anti-PSF-A546_Pos027_S001	00-M8yuSCXLc5NhxEduGDe98P
10.4365		Cell	1	0.000	1.000	1131	34	Not-Trans anti-PSF-A546 8C-S-PSF V2.00	0	29. Not-Trans and anti-PSF-A546_Pos027_S001	00-M8yuSCXLc5NhxEduGDe98P
10.6836		Cell	1	0.000	1.000	1132	35	Not-Trans anti-PSF-A546 8C-S-PSF V2.00	0	29. Not-Trans and anti-PSF-A546_Pos027_S001	00-M8yuSCXLc5NhxEduGDe98P
9.68587		Cell	1	0.000	1.000	1133	36	Not-Trans anti-PSF-A546 8C-S-PSF V2.00	0	29. Not-Trans and anti-PSF-A546_Pos027_S001	00-M8yuSCXLc5NhxEduGDe98P
9.118		Cell	1	0.000	1.000	1134	37	Not-Trans anti-PSF-A546 8C-S-PSF V2.00	0	29. Not-Trans and anti-PSF-A546_Pos027_S001	00-M8yuSCXLc5NhxEduGDe98P
11.1431		Cell	1	0.000	1.000	1135	38	Not-Trans anti-PSF-A546 8C-S-PSF V2.00	0	29. Not-Trans and anti-PSF-A546_Pos027_S001	00-M8yuSCXLc5NhxEduGDe98P
15.6013		Cell	1	0.000	1.000	1136	39	Not-Trans anti-PSF-A546 8C-S-PSF V2.00	0	29. Not-Trans and anti-PSF-A546_Pos027_S001	00-M8yuSCXLc5NhxEduGDe98P
9.28227		Cell	1	0.000	1.000	1137	40	Not-Trans anti-PSF-A546 8C-S-PSF V2.00	0	29. Not-Trans and anti-PSF-A546_Pos027_S001	00-M8yuSCXLc5NhxEduGDe98P
19.4616		Cell	1	0.000	1.000	1138	41	Not-Trans anti-PSF-A546 8C-S-PSF V2.00	0	29. Not-Trans and anti-PSF-A546_Pos027_S001	00-M8yuSCXLc5NhxEduGDe98P
10.0494		Cell	1	0.000	1.000	1139	42	Not-Trans anti-PSF-A546 8C-S-PSF V2.00	0	29. Not-Trans and anti-PSF-A546_Pos027_S001	00-M8yuSCXLc5NhxEduGDe98P
12.6349		Cell	1	0.000	1.000	1140	43	Not-Trans anti-PSF-A546 8C-S-PSF V2.00	0	29. Not-Trans and anti-PSF-A546_Pos027_S001	00-M8yuSCXLc5NhxEduGDe98P
12.5483		Cell	1	0.000	1.000	1141	44	Not-Trans anti-PSF-A546 8C-S-PSF V2.00	0	29. Not-Trans and anti-PSF-A546_Pos027_S001	00-M8yuSCXLc5NhxEduGDe98P
14.3493		Cell	1	0.000	1.000	1142	45	Not-Trans anti-PSF-A546 8C-S-PSF V2.00	0	29. Not-Trans and anti-PSF-A546_Pos027_S001	00-M8yuSCXLc5NhxEduGDe98P
12.1999		Cell	1	0.000	1.000	1143	46	Not-Trans anti-PSF-A546 8C-S-PSF V2.00	0	29. Not-Trans and anti-PSF-A546_Pos027_S001	00-M8yuSCXLc5NhxEduGDe98P
17.4515		Cell	1	0.000	1.000	1144	47	Not-Trans anti-PSF-A546 8C-S-PSF V2.00	0	29. Not-Trans and anti-PSF-A546_Pos027_S001	00-M8yuSCXLc5NhxEduGDe98P
15.4092		Cell	1	0.000	1.000	1145	48	Not-Trans anti-PSF-A546 8C-S-PSF V2.00	0	29. Not-Trans and anti-PSF-A546_Pos027_S001	00-M8yuSCXLc5NhxEduGDe98P
16.9819		Cell	1	0.000	1.000	1146	49	Not-Trans anti-PSF-A546 8C-S-PSF V2.00	0	29. Not-Trans and anti-PSF-A546_Pos027_S001	00-M8yuSCXLc5NhxEduGDe98P
13.5873		Cell	1	0.000	1.000	1147	50	Not-Trans anti-PSF-A546 8C-S-PSF V2.00	0	29. Not-Trans and anti-PSF-A546_Pos027_S001	00-M8yuSCXLc5NhxEduGDe98P
12.4991		Cell	1	0.000	1.000	1148	51	Not-Trans anti-PSF-A546 8C-S-PSF V2.00	0	29. Not-Trans and anti-PSF-A546_Pos027_S001	00-M8yuSCXLc5NhxEduGDe98P
16.0443		Cell	1	0.000	1.000	1149	52	Not-Trans anti-PSF-A546 8C-S-PSF V2.00	0	29. Not-Trans and anti-PSF-A546_Pos027_S001	00-M8yuSCXLc5NhxEduGDe98P
17.355		Cell	1	0.000	1.000	1150	53	Not-Trans anti-PSF-A546 8C-S-PSF V2.00	0	29. Not-Trans and anti-PSF-A546_Pos027_S001	00-M8yuSCXLc5NhxEduGDe98P
10.3017		Cell	1	0.000	1.000	1151	54	Not-Trans anti-PSF-A546 8C-S-PSF V2.00	0	29. Not-Trans and anti-PSF-A546_Pos027_S001	00-M8yuSCXLc5NhxEduGDe98P
9.83591		Cell	1	0.000	1.000	1152	55	Not-Trans anti-PSF-A546 8C-S-PSF V2.00	0	29. Not-Trans and anti-PSF-A546_Pos027_S001	00-M8yuSCXLc5NhxEduGDe98P
12.0573		Cell	1	0.000	1.000	1153	56	Not-Trans anti-PSF-A546 8C-S-PSF V2.00	0	29. Not-Trans and anti-PSF-A546_Pos027_S001	00-M8yuSCXLc5NhxEduGDe98P
10.6306		Cell	1	0.000	1.000	1154	57	Not-Trans anti-PSF-A546 8C-S-PSF V2.00	0	29. Not-Trans and anti-PSF-A546_Pos027_S001	00-M8yuSCXLc5NhxEduGDe98P
7.96217		Cell	1	0.000	1.000	1155	58	Not-Trans anti-PSF-A546 8C-S-PSF V2.00	0	29. Not-Trans and anti-PSF-A546_Pos027_S001	00-M8yuSCXLc5NhxEduGDe98P
19.1724		Cell	1	0.000	1.000	1156	59	Not-Trans anti-PSF-A546 8C-S-PSF V2.00	0	29. Not-Trans and anti-PSF-A546_Pos027_S001	00-M8yuSCXLc5NhxEduGDe98P
3.84787		Cell	1	0.000	1.000	1157	60	Not-Trans anti-PSF-A546 8C-S-PSF V2.00	0	29. Not-Trans and anti-PSF-A546_Pos027_S001	00-M8yuSCXLc5NhxEduGDe98P
4.70798		Cell	1	0.000	1.000	1158	61	Not-Trans anti-PSF-A546 8C-S-PSF V2.00	0	29. Not-Trans and anti-PSF-A546_Pos027_S001	00-M8yuSCXLc5NhxEduGDe98P
0.672462		Cell	1	0.000	1.000	1159	62	Not-Trans anti-PSF-A546 8C-S-PSF V2.00	0	29. Not-Trans and anti-PSF-A546_Pos027_S001	00-M8yuSCXLc5NhxEduGDe98P
11.4651		Cell	1	0.000	1.000	1160	63	Not-Trans anti-PSF-A546 8C-S-PSF V2.00	0	29. Not-Trans and anti-PSF-A546_Pos027_S001	00-M8yuSCXLc5NhxEduGDe98P
16.0785		Cell	1	0.000	1.000	1161	64	Not-Trans anti-PSF-A546 8C-S-PSF V2.00	0	29. Not-Trans and anti-PSF-A546_Pos027_S001	00-M8yuSCXLc5NhxEduGDe98P
19.5228		Cell	1	0.000	1.000	1162	65	Not-Trans anti-PSF-A546 8C-S-PSF V2.00	0	29. Not-Trans and anti-PSF-A546_Pos027_S001	00-M8yuSCXLc5NhxEduGDe98P
16.7272		Cell	1	0.000	1.000	1163	66	Not-Trans anti-PSF-A546 8C-S-PSF V2.00	0	29. Not-Trans and anti-PSF-A546_Pos027_S001	00-M8yuSCXLc5NhxEduGDe98P
11.0769		Cell	1	0.000	1.000	1164	0	Not-Trans anti-PSF-A546 8C-S-PSF V2.00	0	29. Not-Trans and anti-PSF-A546_Pos028_S001	00-jHFRnjpseF9DX9YcUecvca
16.5606		Cell	1	0.000	1.000	1165	1	Not-Trans anti-PSF-A546 8C-S-PSF V2.00	0	29. Not-Trans and anti-PSF-A546_Pos028_S001	00-jHFRnjpseF9DX9YcUecvca
14.9926		Cell	1	0.000	1.000	1166	2	Not-Trans anti-PSF-A546 8C-S-PSF V2.00	0	29. Not-Trans and anti-PSF-A546_Pos028_S001	00-jHFRnjpseF9DX9YcUecvca
14.3419		Cell	1	0.000	1.000	1167	3	Not-Trans anti-PSF-A546 8C-S-PSF V2.00	0	29. Not-Trans and anti-PSF-A546_Pos028_S001	00-jHFRnjpseF9DX9YcUecvca
9.80957		Cell	1	0.000	1.000	1168	4	Not-Trans anti-PSF-A546 8C-S-PSF V2.00	0	29. Not-Trans and anti-PSF-A546_Pos028_S001	00-jHFRnjpseF9DX9YcUecvca
11.4143		Cell	1	0.000	1.000	1169	5	Not-Trans anti-PSF-A546 8C-S-PSF V2.00	0	29. Not-Trans and anti-PSF-A546_Pos028_S001	00-jHFRnjpseF9DX9YcUecvca
11.2323		Cell	1	0.000	1.000	1170	6	Not-Trans anti-PSF-A546 8C-S-PSF V2.00	0	29. Not-Trans and anti-PSF-A546_Pos028_S001	00-jHFRnjpseF9DX9YcUecvca
13.6878		Cell	1	0.000	1.000	1171	7	Not-Trans anti-PSF-A546 8C-S-PSF V2.00	0	29. Not-Trans and anti-PSF-A546_Pos028_S001	00-jHFRnjpseF9DX9YcUecvca
12.1943		Cell	1	0.000	1.000	1172	8	Not-Trans anti-PSF-A546 8C-S-PSF V2.00	0	29. Not-Trans and anti-PSF-A546_Pos028_S001	00-jHFRnjpseF9DX9YcUecvca
10.9963		Cell	1	0.000	1.000	1173	9	Not-Trans anti-PSF-A546 8C-S-PSF V2.00	0	29. Not-Trans and anti-PSF-A546_Pos028_S001	00-jHFRnjpseF9DX9YcUecvca
16.2125		Cell	1	0.000	1.000	1174	10	Not-Trans anti-PSF-A546 8C-S-PSF V2.00	0	29. Not-Trans and anti-PSF-A546_Pos028_S001	00-jHFRnjpseF9DX9YcUecvca
11.5861		Cell	1	0.000	1.000	1175	11	Not-Trans anti-PSF-A546 8C-S-PSF V2.00	0	29. Not-Trans and anti-PSF-A546_Pos028_S001	00-jHFRnjpseF9DX9YcUecvca
10.8022		Cell	1	0.000	1.000	1176	12	Not-Trans anti-PSF-A546 8C-S-PSF V2.00	0	29. Not-Trans and anti-PSF-A546_Pos028_S001	00-jHFRnjpseF9DX9YcUecvca
14.971		Cell	1	0.000	1.000	1177	13	Not-Trans anti-PSF-A546 8C-S-PSF V2.00	0	29. Not-Trans and anti-PSF-A546_Pos028_S001	00-jHFRnjpseF9DX9YcUecvca
15.2289		Cell	1	0.000	1.000	1178	14	Not-Trans anti-PSF-A546 8C-S-PSF V2.00	0	29. Not-Trans and anti-PSF-A546_Pos028_S001	00-jHFRnjpseF9DX9YcUecvca
11.2863		Cell	1	0.000	1.000	1179	15	Not-Trans anti-PSF-A546 8C-S-PSF V2.00	0	29. Not-Trans and anti-PSF-A546_Pos028_S001	00-jHFRnjpseF9DX9YcUecvca
9.25281		Cell	1	0.000	1.000	1180	16	Not-Trans anti-PSF-A546 8C-S-PSF V2.00	0	29. Not-Trans and anti-PSF-A546_Pos028_S001	00-jHFRnjpseF9DX9YcUecvca
12.2422		Cell	1	0.000	1.000	1181	17	Not-Trans anti-PSF-A546 8C-S-PSF V2.00	0	29. Not-Trans and anti-PSF-A546_Pos028_S001	00-jHFRnjpseF9DX9YcUecvca
10.3963		Cell	1	0.000	1.000	1182	18	Not-Trans anti-PSF-A546 8C-S-PSF V2.00	0	29. Not-Trans and anti-PSF-A546_Pos028_S001	00-jHFRnjpseF9DX9YcUecvca
11.5752		Cell	1	0.000	1.000	1183	19	Not-Trans anti-PSF-A546 8C-S-PSF V2.00	0	29. Not-Trans and anti-PSF-A546_Pos028_S001	00-jHFRnjpseF9DX9YcUecvca
12.5167		Cell	1	0.000	1.000	1184	20	Not-Trans anti-PSF-A546 8C-S-PSF V2.00	0	29. Not-Trans and anti-PSF-A546_Pos028_S001	00-jHFRnjpseF9DX9YcUecvca
11.5813		Cell	1	0.000	1.000	1185	21	Not-Trans anti-PSF-A546 8C-S-PSF V2.00	0	29. Not-Trans and anti-PSF-A546_Pos028_S001	00-jHFRnjpseF9DX9YcUecvca
11.4848		Cell	1	0.000	1.000	1186	22	Not-Trans anti-PSF-A546 8C-S-PSF V2.00	0	29. Not-Trans and anti-PSF-A546_Pos028_S001	00-jHFRnjpseF9DX9YcUecvca
15.2253		Cell	1	0.000	1.000	1187	23	Not-Trans anti-PSF-A546 8C-S-PSF V2.00	0	29. Not-Trans and anti-PSF-A546_Pos028_S001	00-jHFRnjpseF9DX9YcUecvca
12.43		Cell	1	0.000	1.000	1188	24	Not-Trans anti-PSF-A546 8C-S-PSF V2.00	0	29. Not-Trans and anti-PSF-A546_Pos028_S001	00-jHFRnjpseF9DX9YcUecvca
15.2077		Cell	1	0.000	1.000	1189	25	Not-Trans anti-PSF-A546 8C-S-PSF V2.00	0	29. Not-Trans and anti-PSF-A546_Pos028_S001	00-jHFRnjpseF9DX9YcUecvca
11.8055		Cell	1	0.000	1.000	1190	26	Not-Trans anti-PSF-A546 8C-S-PSF V2.00	0	29. Not-Trans and anti-PSF-A546_Pos028_S001	00-jHFRnjpseF9DX9YcUecvca
17.5803		Cell	1	0.000	1.000	1191	27	Not-Trans anti-PSF-A546 8C-S-PSF V2.00	0	29. Not-Trans and anti-PSF-A546_Pos028_S001	00-jHFRnjpseF9DX9YcUecvca
13.9459		Cell	1	0.000	1.000	1192	28	Not-Trans anti-PSF-A546 8C-S-PSF V2.00	0	29. Not-Trans and anti-PSF-A546_Pos028_S001	00-jHFRnjpseF9DX9YcUecvca
13.1021		Cell	1	0.000	1.000	1193	29	Not-Trans anti-PSF-A546 8C-S-PSF V2.00	0	29. Not-Trans and anti-PSF-A546_Pos028_S001	00-jHFRnjpseF9DX9YcUecvca
11.7649		Cell	1	0.000	1.000	1194	30	Not-Trans anti-PSF-A546 8C-S-PSF V2.00	0	29. Not-Trans and anti-PSF-A546_Pos028_S001	00-jHFRnjpseF9DX9YcUecvca
8.81019		Cell	1	0.000	1.000	1195	31	Not-Trans anti-PSF-A546 8C-S-PSF V2.00	0	29. Not-Trans and anti-PSF-A546_Pos028_S001	00-jHFRnjpseF9DX9YcUecvca
13.8539		Cell	1	0.000	1.000	1196	32	Not-Trans anti-PSF-A546 8C-S-PSF V2.00	0	29. Not-Trans and anti-PSF-A546_Pos028_S001	00-jHFRnjpseF9DX9YcUecvca
15.3163		Cell	1	0.000	1.000	1197	33	Not-Trans anti-PSF-A546 8C-S-PSF V2.00	0	29. Not-Trans and anti-PSF-A546_Pos028_S001	00-jHFRnjpseF9DX9YcUecvca
9.59317		Cell	1	0.000	1.000	1198	34	Not-Trans anti-PSF-A546 8C-S-PSF V2.00	0	29. Not-Trans and anti-PSF-A546_Pos028_S001	00-jHFRnjpseF9DX9YcUecvca
9.69479		Cell	1	0.000	1.000	1199	35	Not-Trans anti-PSF-A546 8C-S-PSF V2.00	0	29. Not-Trans and anti-PSF-A546_Pos028_S001	00-jHFRnjpseF9DX9YcUecvca
11.6875		Cell	1	0.000	1.000	1200	36	Not-Trans anti-PSF-A546 8C-S-PSF V2.00	0	29. Not-Trans and anti-PSF-A546_Pos028_S001	00-jHFRnjpseF9DX9YcUecvca
10.0144		Cell	1	0.000	1.000	1201	37	Not-Trans anti-PSF-A546 8C-S-PSF V2.00	0	29. Not-Trans and anti-PSF-A546_Pos028_S001	00-jHFRnjpseF9DX9YcUecvca
11.3481		Cell	1	0.000	1.000	1202	38	Not-Trans anti-PSF-A546 8C-S-PSF V2.00	0	29. Not-Trans and anti-PSF-A546_Pos028_S001	00-jHFRnjpseF9DX9YcUecvca
9.65996		Cell	1	0.000	1.000	1203	39	Not-Trans anti-PSF-A546 8C-S-PSF V2.00	0	29. Not-Trans and anti-PSF-A546_Pos028_S001	00-jHFRnjpseF9DX9YcUecvca
9.85524		Cell	1	0.000	1.000	1204	40	Not-Trans anti-PSF-A546 8C-S-PSF V2.00	0	29. Not-Trans and anti-PSF-A546_Pos028_S001	00-jHFRnjpseF9DX9YcUecvca
13.5671		Cell	1	0.000	1.000	1205	41	Not-Trans anti-PSF-A546 8C-S-PSF V2.00	0	29. Not-Trans and anti-PSF-A546_Pos028_S001	00-jHFRnjpseF9DX9YcUecvca
8.83526		Cell	1	0.000	1.000	1206	42	Not-Trans anti-PSF-A546 8C-S-PSF V2.00	0	29. Not-Trans and anti-PSF-A546_Pos028_S001	00-jHFRnjpseF9DX9YcUecvca
9.31926		Cell	1	0.000	1.000	1207	43	Not-Trans anti-PSF-A546 8C-S-PSF V2.00	0	29. Not-Trans and anti-PSF-A546_Pos028_S001	00-jHFRnjpseF9DX9YcUecvca
9.9342		Cell	1	0.000	1.000	1208	44	Not-Trans anti-PSF-A546 8C-S-PSF V2.00	0	29. Not-Trans and anti-PSF-A546_Pos028_S001	00-jHFRnjpseF9DX9YcUecvca
8.63233		Cell	1	0.000	1.000	1209	45	Not-Trans anti-PSF-A546 8C-S-PSF V2.00	0	29. Not-Trans and anti-PSF-A546_Pos028_S001	00-jHFRnjpseF9DX9YcUecvca
12.6567		Cell	1	0.000	1.000	1210	46	Not-Trans anti-PSF-A546 8C-S-PSF V2.00	0	29. Not-Trans and anti-PSF-A546_Pos028_S001	00-jHFRnjpseF9DX9YcUecvca
14.2122		Cell	1	0.000	1.000	1211	47	Not-Trans anti-PSF-A546 8C-S-PSF V2.00	0	29. Not-Trans and anti-PSF-A546_Pos028_S001	00-jHFRnjpseF9DX9YcUecvca
10.5645		Cell	1	0.000	1.000	1212	48	Not-Trans anti-PSF-A546 8C-S-PSF V2.00	0	29. Not-Trans and anti-PSF-A546_Pos028_S001	00-jHFRnjpseF9DX9YcUecvca
10.9859		Cell	1	0.000	1.000	1213	49	Not-Trans anti-PSF-A546 8C-S-PSF V2.00	0	29. Not-Trans and anti-PSF-A546_Pos028_S001	00-jHFRnjpseF9DX9YcUecvca
37.2288		Cell	1	0.000	1.000	1214	0	Not-Trans anti-PSF-A546 8C-S-PSF V2.00	0	29. Not-Trans and anti-PSF-A546_Pos029_S001	00-6gF3eQeG7gzjQXVr4NHDRo
15.3795		Cell	1	0.000	1.000	1215	1	Not-Trans anti-PSF-A546 8C-S-PSF V2.00	0	29. Not-Trans and anti-PSF-A546_Pos029_S001	00-6gF3eQeG7gzjQXVr4NHDRo
15.9959		Cell	1	0.000	1.000	1216	2	Not-Trans anti-PSF-A546 8C-S-PSF V2.00	0	29. Not-Trans and anti-PSF-A546_Pos029_S001	00-6gF3eQeG7gzjQXVr4NHDRo
15.0599		Cell	1	0.000	1.000	1217	3	Not-Trans anti-PSF-A546 8C-S-PSF V2.00	0	29. Not-Trans and anti-PSF-A546_Pos029_S001	00-6gF3eQeG7gzjQXVr4NHDRo
18.4976		Cell	1	0.000	1.000	1218	4	Not-Trans anti-PSF-A546 8C-S-PSF V2.00	0	29. Not-Trans and anti-PSF-A546_Pos029_S001	00-6gF3eQeG7gzjQXVr4NHDRo
19.4429		Cell	1	0.000	1.000	1219	5	Not-Trans anti-PSF-A546 8C-S-PSF V2.00	0	29. Not-Trans and anti-PSF-A546_Pos029_S001	00-6gF3eQeG7gzjQXVr4NHDRo
13.4282		Cell	1	0.000	1.000	1220	6	Not-Trans anti-PSF-A546 8C-S-PSF V2.00	0	29. Not-Trans and anti-PSF-A546_Pos029_S001	00-6gF3eQeG7gzjQXVr4NHDRo
20.784		Cell	1	0.000	1.000	1221	7	Not-Trans anti-PSF-A546 8C-S-PSF V2.00	0	29. Not-Trans and anti-PSF-A546_Pos029_S001	00-6gF3eQeG7gzjQXVr4NHDRo
16.1284		Cell	1	0.000	1.000	1222	8	Not-Trans anti-PSF-A546 8C-S-PSF V2.00	0	29. Not-Trans and anti-PSF-A546_Pos029_S001	00-6gF3eQeG7gzjQXVr4NHDRo
17.4083		Cell	1	0.000	1.000	1223	9	Not-Trans anti-PSF-A546 8C-S-PSF V2.00	0	29. Not-Trans and anti-PSF-A546_Pos029_S001	00-6gF3eQeG7gzjQXVr4NHDRo
1.23518		Cell	1	0.000	1.000	1224	10	Not-Trans anti-PSF-A546 8C-S-PSF V2.00	0	29. Not-Trans and anti-PSF-A546_Pos029_S001	00-6gF3eQeG7gzjQXVr4NHDRo
13.1029		Cell	1	0.000	1.000	1225	11	Not-Trans anti-PSF-A546 8C-S-PSF V2.00	0	29. Not-Trans and anti-PSF-A546_Pos029_S001	00-6gF3eQeG7gzjQXVr4NHDRo
17.0279		Cell	1	0.000	1.000	1226	12	Not-Trans anti-PSF-A546 8C-S-PSF V2.00	0	29. Not-Trans and anti-PSF-A546_Pos029_S001	00-6gF3eQeG7gzjQXVr4NHDRo
12.2858		Cell	1	0.000	1.000	1227	0	Not-Trans anti-PSF-A546 8C-S-PSF V2.00	0	29. Not-Trans and anti-PSF-A546_Pos030_S001	00-4JUKQ7sYvHAERCy9tWKgmP
11.7947		Cell	1	0.000	1.000	1228	1	Not-Trans anti-PSF-A546 8C-S-PSF V2.00	0	29. Not-Trans and anti-PSF-A546_Pos030_S001	00-4JUKQ7sYvHAERCy9tWKgmP
10.7429		Cell	1	0.000	1.000	1229	2	Not-Trans anti-PSF-A546 8C-S-PSF V2.00	0	29. Not-Trans and anti-PSF-A546_Pos030_S001	00-4JUKQ7sYvHAERCy9tWKgmP
11.6889		Cell	1	0.000	1.000	1230	3	Not-Trans anti-PSF-A546 8C-S-PSF V2.00	0	29. Not-Trans and anti-PSF-A546_Pos030_S001	00-4JUKQ7sYvHAERCy9tWKgmP
9.09888		Cell	1	0.000	1.000	1231	4	Not-Trans anti-PSF-A546 8C-S-PSF V2.00	0	29. Not-Trans and anti-PSF-A546_Pos030_S001	00-4JUKQ7sYvHAERCy9tWKgmP
9.56067		Cell	1	0.000	1.000	1232	5	Not-Trans anti-PSF-A546 8C-S-PSF V2.00	0	29. Not-Trans and anti-PSF-A546_Pos030_S001	00-4JUKQ7sYvHAERCy9tWKgmP
12.8115		Cell	1	0.000	1.000	1233	6	Not-Trans anti-PSF-A546 8C-S-PSF V2.00	0	29. Not-Trans and anti-PSF-A546_Pos030_S001	00-4JUKQ7sYvHAERCy9tWKgmP
12.0222		Cell	1	0.000	1.000	1234	7	Not-Trans anti-PSF-A546 8C-S-PSF V2.00	0	29. Not-Trans and anti-PSF-A546_Pos030_S001	00-4JUKQ7sYvHAERCy9tWKgmP
8.82807		Cell	1	0.000	1.000	1235	8	Not-Trans anti-PSF-A546 8C-S-PSF V2.00	0	29. Not-Trans and anti-PSF-A546_Pos030_S001	00-4JUKQ7sYvHAERCy9tWKgmP
11.9548		Cell	1	0.000	1.000	1236	9	Not-Trans anti-PSF-A546 8C-S-PSF V2.00	0	29. Not-Trans and anti-PSF-A546_Pos030_S001	00-4JUKQ7sYvHAERCy9tWKgmP
14.1749		Cell	1	0.000	1.000	1237	10	Not-Trans anti-PSF-A546 8C-S-PSF V2.00	0	29. Not-Trans and anti-PSF-A546_Pos030_S001	00-4JUKQ7sYvHAERCy9tWKgmP
11.5673		Cell	1	0.000	1.000	1238	11	Not-Trans anti-PSF-A546 8C-S-PSF V2.00	0	29. Not-Trans and anti-PSF-A546_Pos030_S001	00-4JUKQ7sYvHAERCy9tWKgmP
14.7636		Cell	1	0.000	1.000	1239	12	Not-Trans anti-PSF-A546 8C-S-PSF V2.00	0	29. Not-Trans and anti-PSF-A546_Pos030_S001	00-4JUKQ7sYvHAERCy9tWKgmP
8.90302		Cell	1	0.000	1.000	1240	13	Not-Trans anti-PSF-A546 8C-S-PSF V2.00	0	29. Not-Trans and anti-PSF-A546_Pos030_S001	00-4JUKQ7sYvHAERCy9tWKgmP
12.7591		Cell	1	0.000	1.000	1241	14	Not-Trans anti-PSF-A546 8C-S-PSF V2.00	0	29. Not-Trans and anti-PSF-A546_Pos030_S001	00-4JUKQ7sYvHAERCy9tWKgmP
11.7854		Cell	1	0.000	1.000	1242	15	Not-Trans anti-PSF-A546 8C-S-PSF V2.00	0	29. Not-Trans and anti-PSF-A546_Pos030_S001	00-4JUKQ7sYvHAERCy9tWKgmP
13.722		Cell	1	0.000	1.000	1243	16	Not-Trans anti-PSF-A546 8C-S-PSF V2.00	0	29. Not-Trans and anti-PSF-A546_Pos030_S001	00-4JUKQ7sYvHAERCy9tWKgmP
10.1869		Cell	1	0.000	1.000	1244	17	Not-Trans anti-PSF-A546 8C-S-PSF V2.00	0	29. Not-Trans and anti-PSF-A546_Pos030_S001	00-4JUKQ7sYvHAERCy9tWKgmP
11.0347		Cell	1	0.000	1.000	1245	18	Not-Trans anti-PSF-A546 8C-S-PSF V2.00	0	29. Not-Trans and anti-PSF-A546_Pos030_S001	00-4JUKQ7sYvHAERCy9tWKgmP
10.6167		Cell	1	0.000	1.000	1246	19	Not-Trans anti-PSF-A546 8C-S-PSF V2.00	0	29. Not-Trans and anti-PSF-A546_Pos030_S001	00-4JUKQ7sYvHAERCy9tWKgmP
14.4502		Cell	1	0.000	1.000	1247	20	Not-Trans anti-PSF-A546 8C-S-PSF V2.00	0	29. Not-Trans and anti-PSF-A546_Pos030_S001	00-4JUKQ7sYvHAERCy9tWKgmP
14.0569		Cell	1	0.000	1.000	1248	21	Not-Trans anti-PSF-A546 8C-S-PSF V2.00	0	29. Not-Trans and anti-PSF-A546_Pos030_S001	00-4JUKQ7sYvHAERCy9tWKgmP
15.8332		Cell	1	0.000	1.000	1249	22	Not-Trans anti-PSF-A546 8C-S-PSF V2.00	0	29. Not-Trans and anti-PSF-A546_Pos030_S001	00-4JUKQ7sYvHAERCy9tWKgmP
15.8885		Cell	1	0.000	1.000	1250	23	Not-Trans anti-PSF-A546 8C-S-PSF V2.00	0	29. Not-Trans and anti-PSF-A546_Pos030_S001	00-4JUKQ7sYvHAERCy9tWKgmP
11.5544		Cell	1	0.000	1.000	1251	24	Not-Trans anti-PSF-A546 8C-S-PSF V2.00	0	29. Not-Trans and anti-PSF-A546_Pos030_S001	00-4JUKQ7sYvHAERCy9tWKgmP
13.5679		Cell	1	0.000	1.000	1252	25	Not-Trans anti-PSF-A546 8C-S-PSF V2.00	0	29. Not-Trans and anti-PSF-A546_Pos030_S001	00-4JUKQ7sYvHAERCy9tWKgmP
7.8165		Cell	1	0.000	1.000	1253	26	Not-Trans anti-PSF-A546 8C-S-PSF V2.00	0	29. Not-Trans and anti-PSF-A546_Pos030_S001	00-4JUKQ7sYvHAERCy9tWKgmP
6.34925		Cell	1	0.000	1.000	1254	27	Not-Trans anti-PSF-A546 8C-S-PSF V2.00	0	29. Not-Trans and anti-PSF-A546_Pos030_S001	00-4JUKQ7sYvHAERCy9tWKgmP
15.5299		Cell	1	0.000	1.000	1255	28	Not-Trans anti-PSF-A546 8C-S-PSF V2.00	0	29. Not-Trans and anti-PSF-A546_Pos030_S001	00-4JUKQ7sYvHAERCy9tWKgmP
6.49979		Cell	1	0.000	1.000	1256	29	Not-Trans anti-PSF-A546 8C-S-PSF V2.00	0	29. Not-Trans and anti-PSF-A546_Pos030_S001	00-4JUKQ7sYvHAERCy9tWKgmP
9.63044		Cell	1	0.000	1.000	1257	30	Not-Trans anti-PSF-A546 8C-S-PSF V2.00	0	29. Not-Trans and anti-PSF-A546_Pos030_S001	00-4JUKQ7sYvHAERCy9tWKgmP
15.1338		Cell	1	0.000	1.000	1258	31	Not-Trans anti-PSF-A546 8C-S-PSF V2.00	0	29. Not-Trans and anti-PSF-A546_Pos030_S001	00-4JUKQ7sYvHAERCy9tWKgmP
20.4372		Cell	1	0.000	1.000	1259	32	Not-Trans anti-PSF-A546 8C-S-PSF V2.00	0	29. Not-Trans and anti-PSF-A546_Pos030_S001	00-4JUKQ7sYvHAERCy9tWKgmP
13.546		Cell	1	0.000	1.000	1260	33	Not-Trans anti-PSF-A546 8C-S-PSF V2.00	0	29. Not-Trans and anti-PSF-A546_Pos030_S001	00-4JUKQ7sYvHAERCy9tWKgmP
15.5537		Cell	1	0.000	1.000	1261	34	Not-Trans anti-PSF-A546 8C-S-PSF V2.00	0	29. Not-Trans and anti-PSF-A546_Pos030_S001	00-4JUKQ7sYvHAERCy9tWKgmP
13.3325		Cell	1	0.000	1.000	1262	35	Not-Trans anti-PSF-A546 8C-S-PSF V2.00	0	29. Not-Trans and anti-PSF-A546_Pos030_S001	00-4JUKQ7sYvHAERCy9tWKgmP
10.7905		Cell	1	0.000	1.000	1263	0	Not-Trans anti-PSF-A546 8C-S-PSF V2.00	0	29. Not-Trans and anti-PSF-A546_Pos031_S001	00-KXqQKKN3X2EwyCht8QzCfK
10.5402		Cell	1	0.000	1.000	1264	1	Not-Trans anti-PSF-A546 8C-S-PSF V2.00	0	29. Not-Trans and anti-PSF-A546_Pos031_S001	00-KXqQKKN3X2EwyCht8QzCfK
17.8084		Cell	1	0.000	1.000	1265	2	Not-Trans anti-PSF-A546 8C-S-PSF V2.00	0	29. Not-Trans and anti-PSF-A546_Pos031_S001	00-KXqQKKN3X2EwyCht8QzCfK
17.0894		Cell	1	0.000	1.000	1266	3	Not-Trans anti-PSF-A546 8C-S-PSF V2.00	0	29. Not-Trans and anti-PSF-A546_Pos031_S001	00-KXqQKKN3X2EwyCht8QzCfK
20.2162		Cell	1	0.000	1.000	1267	4	Not-Trans anti-PSF-A546 8C-S-PSF V2.00	0	29. Not-Trans and anti-PSF-A546_Pos031_S001	00-KXqQKKN3X2EwyCht8QzCfK
23.3626		Cell	1	0.000	1.000	1268	5	Not-Trans anti-PSF-A546 8C-S-PSF V2.00	0	29. Not-Trans and anti-PSF-A546_Pos031_S001	00-KXqQKKN3X2EwyCht8QzCfK
15.8429		Cell	1	0.000	1.000	1269	6	Not-Trans anti-PSF-A546 8C-S-PSF V2.00	0	29. Not-Trans and anti-PSF-A546_Pos031_S001	00-KXqQKKN3X2EwyCht8QzCfK
11.516		Cell	1	0.000	1.000	1270	7	Not-Trans anti-PSF-A546 8C-S-PSF V2.00	0	29. Not-Trans and anti-PSF-A546_Pos031_S001	00-KXqQKKN3X2EwyCht8QzCfK
19.6884		Cell	1	0.000	1.000	1271	8	Not-Trans anti-PSF-A546 8C-S-PSF V2.00	0	29. Not-Trans and anti-PSF-A546_Pos031_S001	00-KXqQKKN3X2EwyCht8QzCfK
10.2618		Cell	1	0.000	1.000	1272	9	Not-Trans anti-PSF-A546 8C-S-PSF V2.00	0	29. Not-Trans and anti-PSF-A546_Pos031_S001	00-KXqQKKN3X2EwyCht8QzCfK
9.05094		Cell	1	0.000	1.000	1273	10	Not-Trans anti-PSF-A546 8C-S-PSF V2.00	0	29. Not-Trans and anti-PSF-A546_Pos031_S001	00-KXqQKKN3X2EwyCht8QzCfK
9.01492		Cell	1	0.000	1.000	1274	11	Not-Trans anti-PSF-A546 8C-S-PSF V2.00	0	29. Not-Trans and anti-PSF-A546_Pos031_S001	00-KXqQKKN3X2EwyCht8QzCfK
9.71671		Cell	1	0.000	1.000	1275	12	Not-Trans anti-PSF-A546 8C-S-PSF V2.00	0	29. Not-Trans and anti-PSF-A546_Pos031_S001	00-KXqQKKN3X2EwyCht8QzCfK
8.30178		Cell	1	0.000	1.000	1276	13	Not-Trans anti-PSF-A546 8C-S-PSF V2.00	0	29. Not-Trans and anti-PSF-A546_Pos031_S001	00-KXqQKKN3X2EwyCht8QzCfK
8.38507		Cell	1	0.000	1.000	1277	14	Not-Trans anti-PSF-A546 8C-S-PSF V2.00	0	29. Not-Trans and anti-PSF-A546_Pos031_S001	00-KXqQKKN3X2EwyCht8QzCfK
21.6971		Cell	1	0.000	1.000	1278	15	Not-Trans anti-PSF-A546 8C-S-PSF V2.00	0	29. Not-Trans and anti-PSF-A546_Pos031_S001	00-KXqQKKN3X2EwyCht8QzCfK
10.5755		Cell	1	0.000	1.000	1279	16	Not-Trans anti-PSF-A546 8C-S-PSF V2.00	0	29. Not-Trans and anti-PSF-A546_Pos031_S001	00-KXqQKKN3X2EwyCht8QzCfK
10.8103		Cell	1	0.000	1.000	1280	17	Not-Trans anti-PSF-A546 8C-S-PSF V2.00	0	29. Not-Trans and anti-PSF-A546_Pos031_S001	00-KXqQKKN3X2EwyCht8QzCfK
11.8712		Cell	1	0.000	1.000	1281	18	Not-Trans anti-PSF-A546 8C-S-PSF V2.00	0	29. Not-Trans and anti-PSF-A546_Pos031_S001	00-KXqQKKN3X2EwyCht8QzCfK
12.9822		Cell	1	0.000	1.000	1282	19	Not-Trans anti-PSF-A546 8C-S-PSF V2.00	0	29. Not-Trans and anti-PSF-A546_Pos031_S001	00-KXqQKKN3X2EwyCht8QzCfK
8.69896		Cell	1	0.000	1.000	1283	20	Not-Trans anti-PSF-A546 8C-S-PSF V2.00	0	29. Not-Trans and anti-PSF-A546_Pos031_S001	00-KXqQKKN3X2EwyCht8QzCfK
12.7554		Cell	1	0.000	1.000	1284	21	Not-Trans anti-PSF-A546 8C-S-PSF V2.00	0	29. Not-Trans and anti-PSF-A546_Pos031_S001	00-KXqQKKN3X2EwyCht8QzCfK
14.4004		Cell	1	0.000	1.000	1285	22	Not-Trans anti-PSF-A546 8C-S-PSF V2.00	0	29. Not-Trans and anti-PSF-A546_Pos031_S001	00-KXqQKKN3X2EwyCht8QzCfK
10.2816		Cell	1	0.000	1.000	1286	23	Not-Trans anti-PSF-A546 8C-S-PSF V2.00	0	29. Not-Trans and anti-PSF-A546_Pos031_S001	00-KXqQKKN3X2EwyCht8QzCfK
9.38015		Cell	1	0.000	1.000	1287	24	Not-Trans anti-PSF-A546 8C-S-PSF V2.00	0	29. Not-Trans and anti-PSF-A546_Pos031_S001	00-KXqQKKN3X2EwyCht8QzCfK
10.7227		Cell	1	0.000	1.000	1288	25	Not-Trans anti-PSF-A546 8C-S-PSF V2.00	0	29. Not-Trans and anti-PSF-A546_Pos031_S001	00-KXqQKKN3X2EwyCht8QzCfK
8.58624		Cell	1	0.000	1.000	1289	26	Not-Trans anti-PSF-A546 8C-S-PSF V2.00	0	29. Not-Trans and anti-PSF-A546_Pos031_S001	00-KXqQKKN3X2EwyCht8QzCfK
10.3042		Cell	1	0.000	1.000	1290	27	Not-Trans anti-PSF-A546 8C-S-PSF V2.00	0	29. Not-Trans and anti-PSF-A546_Pos031_S001	00-KXqQKKN3X2EwyCht8QzCfK
7.87588		Cell	1	0.000	1.000	1291	28	Not-Trans anti-PSF-A546 8C-S-PSF V2.00	0	29. Not-Trans and anti-PSF-A546_Pos031_S001	00-KXqQKKN3X2EwyCht8QzCfK
8.55565		Cell	1	0.000	1.000	1292	29	Not-Trans anti-PSF-A546 8C-S-PSF V2.00	0	29. Not-Trans and anti-PSF-A546_Pos031_S001	00-KXqQKKN3X2EwyCht8QzCfK
8.20895		Cell	1	0.000	1.000	1293	30	Not-Trans anti-PSF-A546 8C-S-PSF V2.00	0	29. Not-Trans and anti-PSF-A546_Pos031_S001	00-KXqQKKN3X2EwyCht8QzCfK
16.5301		Cell	1	0.000	1.000	1294	31	Not-Trans anti-PSF-A546 8C-S-PSF V2.00	0	29. Not-Trans and anti-PSF-A546_Pos031_S001	00-KXqQKKN3X2EwyCht8QzCfK
18.7947		Cell	1	0.000	1.000	1295	32	Not-Trans anti-PSF-A546 8C-S-PSF V2.00	0	29. Not-Trans and anti-PSF-A546_Pos031_S001	00-KXqQKKN3X2EwyCht8QzCfK
36.1368		Cell	1	0.000	1.000	1296	0	Not-Trans anti-PSF-A546 8C-S-PSF V2.00	0	29. Not-Trans and anti-PSF-A546_Pos032_S001	00-DPtT252s3nU9jieGPenwnU
9.63636		Cell	1	0.000	1.000	1297	1	Not-Trans anti-PSF-A546 8C-S-PSF V2.00	0	29. Not-Trans and anti-PSF-A546_Pos032_S001	00-DPtT252s3nU9jieGPenwnU
10.6691		Cell	1	0.000	1.000	1298	2	Not-Trans anti-PSF-A546 8C-S-PSF V2.00	0	29. Not-Trans and anti-PSF-A546_Pos032_S001	00-DPtT252s3nU9jieGPenwnU
10.5257		Cell	1	0.000	1.000	1299	3	Not-Trans anti-PSF-A546 8C-S-PSF V2.00	0	29. Not-Trans and anti-PSF-A546_Pos032_S001	00-DPtT252s3nU9jieGPenwnU
20.7926		Cell	1	0.000	1.000	1300	4	Not-Trans anti-PSF-A546 8C-S-PSF V2.00	0	29. Not-Trans and anti-PSF-A546_Pos032_S001	00-DPtT252s3nU9jieGPenwnU
15.9882		Cell	1	0.000	1.000	1301	5	Not-Trans anti-PSF-A546 8C-S-PSF V2.00	0	29. Not-Trans and anti-PSF-A546_Pos032_S001	00-DPtT252s3nU9jieGPenwnU
15.3438		Cell	1	0.000	1.000	1302	6	Not-Trans anti-PSF-A546 8C-S-PSF V2.00	0	29. Not-Trans and anti-PSF-A546_Pos032_S001	00-DPtT252s3nU9jieGPenwnU
14.8209		Cell	1	0.000	1.000	1303	7	Not-Trans anti-PSF-A546 8C-S-PSF V2.00	0	29. Not-Trans and anti-PSF-A546_Pos032_S001	00-DPtT252s3nU9jieGPenwnU
11.0013		Cell	1	0.000	1.000	1304	8	Not-Trans anti-PSF-A546 8C-S-PSF V2.00	0	29. Not-Trans and anti-PSF-A546_Pos032_S001	00-DPtT252s3nU9jieGPenwnU
9.24384		Cell	1	0.000	1.000	1305	9	Not-Trans anti-PSF-A546 8C-S-PSF V2.00	0	29. Not-Trans and anti-PSF-A546_Pos032_S001	00-DPtT252s3nU9jieGPenwnU
15.5904		Cell	1	0.000	1.000	1306	10	Not-Trans anti-PSF-A546 8C-S-PSF V2.00	0	29. Not-Trans and anti-PSF-A546_Pos032_S001	00-DPtT252s3nU9jieGPenwnU
8.08694		Cell	1	0.000	1.000	1307	11	Not-Trans anti-PSF-A546 8C-S-PSF V2.00	0	29. Not-Trans and anti-PSF-A546_Pos032_S001	00-DPtT252s3nU9jieGPenwnU
7.32852		Cell	1	0.000	1.000	1308	12	Not-Trans anti-PSF-A546 8C-S-PSF V2.00	0	29. Not-Trans and anti-PSF-A546_Pos032_S001	00-DPtT252s3nU9jieGPenwnU
7.18814		Cell	1	0.000	1.000	1309	13	Not-Trans anti-PSF-A546 8C-S-PSF V2.00	0	29. Not-Trans and anti-PSF-A546_Pos032_S001	00-DPtT252s3nU9jieGPenwnU
6.58527		Cell	1	0.000	1.000	1310	14	Not-Trans anti-PSF-A546 8C-S-PSF V2.00	0	29. Not-Trans and anti-PSF-A546_Pos032_S001	00-DPtT252s3nU9jieGPenwnU
6.84572		Cell	1	0.000	1.000	1311	15	Not-Trans anti-PSF-A546 8C-S-PSF V2.00	0	29. Not-Trans and anti-PSF-A546_Pos032_S001	00-DPtT252s3nU9jieGPenwnU
11.2824		Cell	1	0.000	1.000	1312	16	Not-Trans anti-PSF-A546 8C-S-PSF V2.00	0	29. Not-Trans and anti-PSF-A546_Pos032_S001	00-DPtT252s3nU9jieGPenwnU
12.3982		Cell	1	0.000	1.000	1313	17	Not-Trans anti-PSF-A546 8C-S-PSF V2.00	0	29. Not-Trans and anti-PSF-A546_Pos032_S001	00-DPtT252s3nU9jieGPenwnU
11.3188		Cell	1	0.000	1.000	1314	18	Not-Trans anti-PSF-A546 8C-S-PSF V2.00	0	29. Not-Trans and anti-PSF-A546_Pos032_S001	00-DPtT252s3nU9jieGPenwnU
12.2502		Cell	1	0.000	1.000	1315	19	Not-Trans anti-PSF-A546 8C-S-PSF V2.00	0	29. Not-Trans and anti-PSF-A546_Pos032_S001	00-DPtT252s3nU9jieGPenwnU
11.8633		Cell	1	0.000	1.000	1316	20	Not-Trans anti-PSF-A546 8C-S-PSF V2.00	0	29. Not-Trans and anti-PSF-A546_Pos032_S001	00-DPtT252s3nU9jieGPenwnU
13.0791		Cell	1	0.000	1.000	1317	21	Not-Trans anti-PSF-A546 8C-S-PSF V2.00	0	29. Not-Trans and anti-PSF-A546_Pos032_S001	00-DPtT252s3nU9jieGPenwnU
13.3966		Cell	1	0.000	1.000	1318	22	Not-Trans anti-PSF-A546 8C-S-PSF V2.00	0	29. Not-Trans and anti-PSF-A546_Pos032_S001	00-DPtT252s3nU9jieGPenwnU
8.23268		Cell	1	0.000	1.000	1319	23	Not-Trans anti-PSF-A546 8C-S-PSF V2.00	0	29. Not-Trans and anti-PSF-A546_Pos032_S001	00-DPtT252s3nU9jieGPenwnU
13.1908		Cell	1	0.000	1.000	1320	24	Not-Trans anti-PSF-A546 8C-S-PSF V2.00	0	29. Not-Trans and anti-PSF-A546_Pos032_S001	00-DPtT252s3nU9jieGPenwnU
8.95921		Cell	1	0.000	1.000	1321	25	Not-Trans anti-PSF-A546 8C-S-PSF V2.00	0	29. Not-Trans and anti-PSF-A546_Pos032_S001	00-DPtT252s3nU9jieGPenwnU
11.5043		Cell	1	0.000	1.000	1322	26	Not-Trans anti-PSF-A546 8C-S-PSF V2.00	0	29. Not-Trans and anti-PSF-A546_Pos032_S001	00-DPtT252s3nU9jieGPenwnU
11.3991		Cell	1	0.000	1.000	1323	27	Not-Trans anti-PSF-A546 8C-S-PSF V2.00	0	29. Not-Trans and anti-PSF-A546_Pos032_S001	00-DPtT252s3nU9jieGPenwnU
10.5502		Cell	1	0.000	1.000	1324	28	Not-Trans anti-PSF-A546 8C-S-PSF V2.00	0	29. Not-Trans and anti-PSF-A546_Pos032_S001	00-DPtT252s3nU9jieGPenwnU
7.76399		Cell	1	0.000	1.000	1325	29	Not-Trans anti-PSF-A546 8C-S-PSF V2.00	0	29. Not-Trans and anti-PSF-A546_Pos032_S001	00-DPtT252s3nU9jieGPenwnU
4.01547		Cell	1	0.000	1.000	1326	30	Not-Trans anti-PSF-A546 8C-S-PSF V2.00	0	29. Not-Trans and anti-PSF-A546_Pos032_S001	00-DPtT252s3nU9jieGPenwnU
5.83223		Cell	1	0.000	1.000	1327	31	Not-Trans anti-PSF-A546 8C-S-PSF V2.00	0	29. Not-Trans and anti-PSF-A546_Pos032_S001	00-DPtT252s3nU9jieGPenwnU
4.49482		Cell	1	0.000	1.000	1328	32	Not-Trans anti-PSF-A546 8C-S-PSF V2.00	0	29. Not-Trans and anti-PSF-A546_Pos032_S001	00-DPtT252s3nU9jieGPenwnU
5.09826		Cell	1	0.000	1.000	1329	33	Not-Trans anti-PSF-A546 8C-S-PSF V2.00	0	29. Not-Trans and anti-PSF-A546_Pos032_S001	00-DPtT252s3nU9jieGPenwnU
5.79956		Cell	1	0.000	1.000	1330	34	Not-Trans anti-PSF-A546 8C-S-PSF V2.00	0	29. Not-Trans and anti-PSF-A546_Pos032_S001	00-DPtT252s3nU9jieGPenwnU
13.912		Cell	1	0.000	1.000	1331	0	Not-Trans anti-PSF-A546 8C-S-PSF V2.00	0	29. Not-Trans and anti-PSF-A546_Pos033_S001	00-8z3yUX4QcYjXYXX6iXhGW4
14.2831		Cell	1	0.000	1.000	1332	1	Not-Trans anti-PSF-A546 8C-S-PSF V2.00	0	29. Not-Trans and anti-PSF-A546_Pos033_S001	00-8z3yUX4QcYjXYXX6iXhGW4
11.8838		Cell	1	0.000	1.000	1333	2	Not-Trans anti-PSF-A546 8C-S-PSF V2.00	0	29. Not-Trans and anti-PSF-A546_Pos033_S001	00-8z3yUX4QcYjXYXX6iXhGW4
12.0269		Cell	1	0.000	1.000	1334	3	Not-Trans anti-PSF-A546 8C-S-PSF V2.00	0	29. Not-Trans and anti-PSF-A546_Pos033_S001	00-8z3yUX4QcYjXYXX6iXhGW4
16.2287		Cell	1	0.000	1.000	1335	4	Not-Trans anti-PSF-A546 8C-S-PSF V2.00	0	29. Not-Trans and anti-PSF-A546_Pos033_S001	00-8z3yUX4QcYjXYXX6iXhGW4
8.66373		Cell	1	0.000	1.000	1336	5	Not-Trans anti-PSF-A546 8C-S-PSF V2.00	0	29. Not-Trans and anti-PSF-A546_Pos033_S001	00-8z3yUX4QcYjXYXX6iXhGW4
11.5752		Cell	1	0.000	1.000	1337	6	Not-Trans anti-PSF-A546 8C-S-PSF V2.00	0	29. Not-Trans and anti-PSF-A546_Pos033_S001	00-8z3yUX4QcYjXYXX6iXhGW4
16.1038		Cell	1	0.000	1.000	1338	7	Not-Trans anti-PSF-A546 8C-S-PSF V2.00	0	29. Not-Trans and anti-PSF-A546_Pos033_S001	00-8z3yUX4QcYjXYXX6iXhGW4
13.4425		Cell	1	0.000	1.000	1339	8	Not-Trans anti-PSF-A546 8C-S-PSF V2.00	0	29. Not-Trans and anti-PSF-A546_Pos033_S001	00-8z3yUX4QcYjXYXX6iXhGW4
12.9806		Cell	1	0.000	1.000	1340	9	Not-Trans anti-PSF-A546 8C-S-PSF V2.00	0	29. Not-Trans and anti-PSF-A546_Pos033_S001	00-8z3yUX4QcYjXYXX6iXhGW4
20.7953		Cell	1	0.000	1.000	1341	10	Not-Trans anti-PSF-A546 8C-S-PSF V2.00	0	29. Not-Trans and anti-PSF-A546_Pos033_S001	00-8z3yUX4QcYjXYXX6iXhGW4
12.6562		Cell	1	0.000	1.000	1342	11	Not-Trans anti-PSF-A546 8C-S-PSF V2.00	0	29. Not-Trans and anti-PSF-A546_Pos033_S001	00-8z3yUX4QcYjXYXX6iXhGW4
15.9094		Cell	1	0.000	1.000	1343	12	Not-Trans anti-PSF-A546 8C-S-PSF V2.00	0	29. Not-Trans and anti-PSF-A546_Pos033_S001	00-8z3yUX4QcYjXYXX6iXhGW4
13.7978		Cell	1	0.000	1.000	1344	13	Not-Trans anti-PSF-A546 8C-S-PSF V2.00	0	29. Not-Trans and anti-PSF-A546_Pos033_S001	00-8z3yUX4QcYjXYXX6iXhGW4
14.6437		Cell	1	0.000	1.000	1345	14	Not-Trans anti-PSF-A546 8C-S-PSF V2.00	0	29. Not-Trans and anti-PSF-A546_Pos033_S001	00-8z3yUX4QcYjXYXX6iXhGW4
13.6036		Cell	1	0.000	1.000	1346	15	Not-Trans anti-PSF-A546 8C-S-PSF V2.00	0	29. Not-Trans and anti-PSF-A546_Pos033_S001	00-8z3yUX4QcYjXYXX6iXhGW4
16.3972		Cell	1	0.000	1.000	1347	16	Not-Trans anti-PSF-A546 8C-S-PSF V2.00	0	29. Not-Trans and anti-PSF-A546_Pos033_S001	00-8z3yUX4QcYjXYXX6iXhGW4
12.5523		Cell	1	0.000	1.000	1348	17	Not-Trans anti-PSF-A546 8C-S-PSF V2.00	0	29. Not-Trans and anti-PSF-A546_Pos033_S001	00-8z3yUX4QcYjXYXX6iXhGW4
13.566		Cell	1	0.000	1.000	1349	18	Not-Trans anti-PSF-A546 8C-S-PSF V2.00	0	29. Not-Trans and anti-PSF-A546_Pos033_S001	00-8z3yUX4QcYjXYXX6iXhGW4
13.4279		Cell	1	0.000	1.000	1350	19	Not-Trans anti-PSF-A546 8C-S-PSF V2.00	0	29. Not-Trans and anti-PSF-A546_Pos033_S001	00-8z3yUX4QcYjXYXX6iXhGW4
15.2667		Cell	1	0.000	1.000	1351	20	Not-Trans anti-PSF-A546 8C-S-PSF V2.00	0	29. Not-Trans and anti-PSF-A546_Pos033_S001	00-8z3yUX4QcYjXYXX6iXhGW4
15.1394		Cell	1	0.000	1.000	1352	21	Not-Trans anti-PSF-A546 8C-S-PSF V2.00	0	29. Not-Trans and anti-PSF-A546_Pos033_S001	00-8z3yUX4QcYjXYXX6iXhGW4
14.0753		Cell	1	0.000	1.000	1353	22	Not-Trans anti-PSF-A546 8C-S-PSF V2.00	0	29. Not-Trans and anti-PSF-A546_Pos033_S001	00-8z3yUX4QcYjXYXX6iXhGW4
14.4448		Cell	1	0.000	1.000	1354	23	Not-Trans anti-PSF-A546 8C-S-PSF V2.00	0	29. Not-Trans and anti-PSF-A546_Pos033_S001	00-8z3yUX4QcYjXYXX6iXhGW4
12.7321		Cell	1	0.000	1.000	1355	24	Not-Trans anti-PSF-A546 8C-S-PSF V2.00	0	29. Not-Trans and anti-PSF-A546_Pos033_S001	00-8z3yUX4QcYjXYXX6iXhGW4
13.6751		Cell	1	0.000	1.000	1356	25	Not-Trans anti-PSF-A546 8C-S-PSF V2.00	0	29. Not-Trans and anti-PSF-A546_Pos033_S001	00-8z3yUX4QcYjXYXX6iXhGW4
10.4392		Cell	1	0.000	1.000	1357	26	Not-Trans anti-PSF-A546 8C-S-PSF V2.00	0	29. Not-Trans and anti-PSF-A546_Pos033_S001	00-8z3yUX4QcYjXYXX6iXhGW4
14.4895		Cell	1	0.000	1.000	1358	27	Not-Trans anti-PSF-A546 8C-S-PSF V2.00	0	29. Not-Trans and anti-PSF-A546_Pos033_S001	00-8z3yUX4QcYjXYXX6iXhGW4
15.929		Cell	1	0.000	1.000	1359	28	Not-Trans anti-PSF-A546 8C-S-PSF V2.00	0	29. Not-Trans and anti-PSF-A546_Pos033_S001	00-8z3yUX4QcYjXYXX6iXhGW4
21.5531		Cell	1	0.000	1.000	1360	29	Not-Trans anti-PSF-A546 8C-S-PSF V2.00	0	29. Not-Trans and anti-PSF-A546_Pos033_S001	00-8z3yUX4QcYjXYXX6iXhGW4
15.1496		Cell	1	0.000	1.000	1361	30	Not-Trans anti-PSF-A546 8C-S-PSF V2.00	0	29. Not-Trans and anti-PSF-A546_Pos033_S001	00-8z3yUX4QcYjXYXX6iXhGW4
17.5786		Cell	1	0.000	1.000	1362	31	Not-Trans anti-PSF-A546 8C-S-PSF V2.00	0	29. Not-Trans and anti-PSF-A546_Pos033_S001	00-8z3yUX4QcYjXYXX6iXhGW4
15.8368		Cell	1	0.000	1.000	1363	32	Not-Trans anti-PSF-A546 8C-S-PSF V2.00	0	29. Not-Trans and anti-PSF-A546_Pos033_S001	00-8z3yUX4QcYjXYXX6iXhGW4
14.3334		Cell	1	0.000	1.000	1364	33	Not-Trans anti-PSF-A546 8C-S-PSF V2.00	0	29. Not-Trans and anti-PSF-A546_Pos033_S001	00-8z3yUX4QcYjXYXX6iXhGW4
15.2819		Cell	1	0.000	1.000	1365	34	Not-Trans anti-PSF-A546 8C-S-PSF V2.00	0	29. Not-Trans and anti-PSF-A546_Pos033_S001	00-8z3yUX4QcYjXYXX6iXhGW4
13.2424		Cell	1	0.000	1.000	1366	35	Not-Trans anti-PSF-A546 8C-S-PSF V2.00	0	29. Not-Trans and anti-PSF-A546_Pos033_S001	00-8z3yUX4QcYjXYXX6iXhGW4
15.1146		Cell	1	0.000	1.000	1367	36	Not-Trans anti-PSF-A546 8C-S-PSF V2.00	0	29. Not-Trans and anti-PSF-A546_Pos033_S001	00-8z3yUX4QcYjXYXX6iXhGW4
14.7607		Cell	1	0.000	1.000	1368	37	Not-Trans anti-PSF-A546 8C-S-PSF V2.00	0	29. Not-Trans and anti-PSF-A546_Pos033_S001	00-8z3yUX4QcYjXYXX6iXhGW4
12.2816		Cell	1	0.000	1.000	1369	38	Not-Trans anti-PSF-A546 8C-S-PSF V2.00	0	29. Not-Trans and anti-PSF-A546_Pos033_S001	00-8z3yUX4QcYjXYXX6iXhGW4
14.5103		Cell	1	0.000	1.000	1370	39	Not-Trans anti-PSF-A546 8C-S-PSF V2.00	0	29. Not-Trans and anti-PSF-A546_Pos033_S001	00-8z3yUX4QcYjXYXX6iXhGW4
10.6574		Cell	1	0.000	1.000	1371	40	Not-Trans anti-PSF-A546 8C-S-PSF V2.00	0	29. Not-Trans and anti-PSF-A546_Pos033_S001	00-8z3yUX4QcYjXYXX6iXhGW4
13.3939		Cell	1	0.000	1.000	1372	41	Not-Trans anti-PSF-A546 8C-S-PSF V2.00	0	29. Not-Trans and anti-PSF-A546_Pos033_S001	00-8z3yUX4QcYjXYXX6iXhGW4
18.5321		Cell	1	0.000	1.000	1373	42	Not-Trans anti-PSF-A546 8C-S-PSF V2.00	0	29. Not-Trans and anti-PSF-A546_Pos033_S001	00-8z3yUX4QcYjXYXX6iXhGW4
8.68942		Cell	1	0.000	1.000	1374	43	Not-Trans anti-PSF-A546 8C-S-PSF V2.00	0	29. Not-Trans and anti-PSF-A546_Pos033_S001	00-8z3yUX4QcYjXYXX6iXhGW4
10.2543		Cell	1	0.000	1.000	1375	44	Not-Trans anti-PSF-A546 8C-S-PSF V2.00	0	29. Not-Trans and anti-PSF-A546_Pos033_S001	00-8z3yUX4QcYjXYXX6iXhGW4
16.2051		Cell	1	0.000	1.000	1376	45	Not-Trans anti-PSF-A546 8C-S-PSF V2.00	0	29. Not-Trans and anti-PSF-A546_Pos033_S001	00-8z3yUX4QcYjXYXX6iXhGW4
9.55714		Cell	1	0.000	1.000	1377	46	Not-Trans anti-PSF-A546 8C-S-PSF V2.00	0	29. Not-Trans and anti-PSF-A546_Pos033_S001	00-8z3yUX4QcYjXYXX6iXhGW4
6.71404		Cell	1	0.000	1.000	1378	47	Not-Trans anti-PSF-A546 8C-S-PSF V2.00	0	29. Not-Trans and anti-PSF-A546_Pos033_S001	00-8z3yUX4QcYjXYXX6iXhGW4
9.54193		Cell	1	0.000	1.000	1379	48	Not-Trans anti-PSF-A546 8C-S-PSF V2.00	0	29. Not-Trans and anti-PSF-A546_Pos033_S001	00-8z3yUX4QcYjXYXX6iXhGW4
14.0832		Cell	1	0.000	1.000	1380	49	Not-Trans anti-PSF-A546 8C-S-PSF V2.00	0	29. Not-Trans and anti-PSF-A546_Pos033_S001	00-8z3yUX4QcYjXYXX6iXhGW4
10.2957		Cell	1	0.000	1.000	1381	50	Not-Trans anti-PSF-A546 8C-S-PSF V2.00	0	29. Not-Trans and anti-PSF-A546_Pos033_S001	00-8z3yUX4QcYjXYXX6iXhGW4
11.4744		Cell	1	0.000	1.000	1382	51	Not-Trans anti-PSF-A546 8C-S-PSF V2.00	0	29. Not-Trans and anti-PSF-A546_Pos033_S001	00-8z3yUX4QcYjXYXX6iXhGW4
10.4603		Cell	1	0.000	1.000	1383	52	Not-Trans anti-PSF-A546 8C-S-PSF V2.00	0	29. Not-Trans and anti-PSF-A546_Pos033_S001	00-8z3yUX4QcYjXYXX6iXhGW4
14.5784		Cell	1	0.000	1.000	1384	53	Not-Trans anti-PSF-A546 8C-S-PSF V2.00	0	29. Not-Trans and anti-PSF-A546_Pos033_S001	00-8z3yUX4QcYjXYXX6iXhGW4
16.7796		Cell	1	0.000	1.000	1385	54	Not-Trans anti-PSF-A546 8C-S-PSF V2.00	0	29. Not-Trans and anti-PSF-A546_Pos033_S001	00-8z3yUX4QcYjXYXX6iXhGW4
5.47568		Cell	1	0.000	1.000	1386	0	Not-Trans anti-PSF-A546 8C-S-PSF V2.00	0	29. Not-Trans and anti-PSF-A546_Pos034_S001	00-GT3MMRT4FjzfJGKRNt3awE
20.491		Cell	1	0.000	1.000	1387	1	Not-Trans anti-PSF-A546 8C-S-PSF V2.00	0	29. Not-Trans and anti-PSF-A546_Pos034_S001	00-GT3MMRT4FjzfJGKRNt3awE
19.802		Cell	1	0.000	1.000	1388	2	Not-Trans anti-PSF-A546 8C-S-PSF V2.00	0	29. Not-Trans and anti-PSF-A546_Pos034_S001	00-GT3MMRT4FjzfJGKRNt3awE
18.6988		Cell	1	0.000	1.000	1389	3	Not-Trans anti-PSF-A546 8C-S-PSF V2.00	0	29. Not-Trans and anti-PSF-A546_Pos034_S001	00-GT3MMRT4FjzfJGKRNt3awE
19.5156		Cell	1	0.000	1.000	1390	4	Not-Trans anti-PSF-A546 8C-S-PSF V2.00	0	29. Not-Trans and anti-PSF-A546_Pos034_S001	00-GT3MMRT4FjzfJGKRNt3awE
22.2879		Cell	1	0.000	1.000	1391	5	Not-Trans anti-PSF-A546 8C-S-PSF V2.00	0	29. Not-Trans and anti-PSF-A546_Pos034_S001	00-GT3MMRT4FjzfJGKRNt3awE
17.6645		Cell	1	0.000	1.000	1392	6	Not-Trans anti-PSF-A546 8C-S-PSF V2.00	0	29. Not-Trans and anti-PSF-A546_Pos034_S001	00-GT3MMRT4FjzfJGKRNt3awE
18.109		Cell	1	0.000	1.000	1393	7	Not-Trans anti-PSF-A546 8C-S-PSF V2.00	0	29. Not-Trans and anti-PSF-A546_Pos034_S001	00-GT3MMRT4FjzfJGKRNt3awE
12.1422		Cell	1	0.000	1.000	1394	8	Not-Trans anti-PSF-A546 8C-S-PSF V2.00	0	29. Not-Trans and anti-PSF-A546_Pos034_S001	00-GT3MMRT4FjzfJGKRNt3awE
12.9778		Cell	1	0.000	1.000	1395	9	Not-Trans anti-PSF-A546 8C-S-PSF V2.00	0	29. Not-Trans and anti-PSF-A546_Pos034_S001	00-GT3MMRT4FjzfJGKRNt3awE
14.6739		Cell	1	0.000	1.000	1396	10	Not-Trans anti-PSF-A546 8C-S-PSF V2.00	0	29. Not-Trans and anti-PSF-A546_Pos034_S001	00-GT3MMRT4FjzfJGKRNt3awE
14.5675		Cell	1	0.000	1.000	1397	11	Not-Trans anti-PSF-A546 8C-S-PSF V2.00	0	29. Not-Trans and anti-PSF-A546_Pos034_S001	00-GT3MMRT4FjzfJGKRNt3awE
11.5804		Cell	1	0.000	1.000	1398	12	Not-Trans anti-PSF-A546 8C-S-PSF V2.00	0	29. Not-Trans and anti-PSF-A546_Pos034_S001	00-GT3MMRT4FjzfJGKRNt3awE
12.0123		Cell	1	0.000	1.000	1399	13	Not-Trans anti-PSF-A546 8C-S-PSF V2.00	0	29. Not-Trans and anti-PSF-A546_Pos034_S001	00-GT3MMRT4FjzfJGKRNt3awE
15.149		Cell	1	0.000	1.000	1400	14	Not-Trans anti-PSF-A546 8C-S-PSF V2.00	0	29. Not-Trans and anti-PSF-A546_Pos034_S001	00-GT3MMRT4FjzfJGKRNt3awE
17.9026		Cell	1	0.000	1.000	1401	15	Not-Trans anti-PSF-A546 8C-S-PSF V2.00	0	29. Not-Trans and anti-PSF-A546_Pos034_S001	00-GT3MMRT4FjzfJGKRNt3awE
12.0401		Cell	1	0.000	1.000	1402	16	Not-Trans anti-PSF-A546 8C-S-PSF V2.00	0	29. Not-Trans and anti-PSF-A546_Pos034_S001	00-GT3MMRT4FjzfJGKRNt3awE
19.6271		Cell	1	0.000	1.000	1403	17	Not-Trans anti-PSF-A546 8C-S-PSF V2.00	0	29. Not-Trans and anti-PSF-A546_Pos034_S001	00-GT3MMRT4FjzfJGKRNt3awE
15.2357		Cell	1	0.000	1.000	1404	18	Not-Trans anti-PSF-A546 8C-S-PSF V2.00	0	29. Not-Trans and anti-PSF-A546_Pos034_S001	00-GT3MMRT4FjzfJGKRNt3awE
20.3618		Cell	1	0.000	1.000	1405	19	Not-Trans anti-PSF-A546 8C-S-PSF V2.00	0	29. Not-Trans and anti-PSF-A546_Pos034_S001	00-GT3MMRT4FjzfJGKRNt3awE
12.2097		Cell	1	0.000	1.000	1406	20	Not-Trans anti-PSF-A546 8C-S-PSF V2.00	0	29. Not-Trans and anti-PSF-A546_Pos034_S001	00-GT3MMRT4FjzfJGKRNt3awE
17.3911		Cell	1	0.000	1.000	1407	21	Not-Trans anti-PSF-A546 8C-S-PSF V2.00	0	29. Not-Trans and anti-PSF-A546_Pos034_S001	00-GT3MMRT4FjzfJGKRNt3awE
32.6211		Cell	1	0.000	1.000	1408	22	Not-Trans anti-PSF-A546 8C-S-PSF V2.00	0	29. Not-Trans and anti-PSF-A546_Pos034_S001	00-GT3MMRT4FjzfJGKRNt3awE
16.2438		Cell	1	0.000	1.000	1409	23	Not-Trans anti-PSF-A546 8C-S-PSF V2.00	0	29. Not-Trans and anti-PSF-A546_Pos034_S001	00-GT3MMRT4FjzfJGKRNt3awE
14.7278		Cell	1	0.000	1.000	1410	24	Not-Trans anti-PSF-A546 8C-S-PSF V2.00	0	29. Not-Trans and anti-PSF-A546_Pos034_S001	00-GT3MMRT4FjzfJGKRNt3awE
14.6645		Cell	1	0.000	1.000	1411	25	Not-Trans anti-PSF-A546 8C-S-PSF V2.00	0	29. Not-Trans and anti-PSF-A546_Pos034_S001	00-GT3MMRT4FjzfJGKRNt3awE
18.237		Cell	1	0.000	1.000	1412	26	Not-Trans anti-PSF-A546 8C-S-PSF V2.00	0	29. Not-Trans and anti-PSF-A546_Pos034_S001	00-GT3MMRT4FjzfJGKRNt3awE
14.1411		Cell	1	0.000	1.000	1413	27	Not-Trans anti-PSF-A546 8C-S-PSF V2.00	0	29. Not-Trans and anti-PSF-A546_Pos034_S001	00-GT3MMRT4FjzfJGKRNt3awE
20.8169		Cell	1	0.000	1.000	1414	28	Not-Trans anti-PSF-A546 8C-S-PSF V2.00	0	29. Not-Trans and anti-PSF-A546_Pos034_S001	00-GT3MMRT4FjzfJGKRNt3awE
17.2757		Cell	1	0.000	1.000	1415	29	Not-Trans anti-PSF-A546 8C-S-PSF V2.00	0	29. Not-Trans and anti-PSF-A546_Pos034_S001	00-GT3MMRT4FjzfJGKRNt3awE
21.8853		Cell	1	0.000	1.000	1416	30	Not-Trans anti-PSF-A546 8C-S-PSF V2.00	0	29. Not-Trans and anti-PSF-A546_Pos034_S001	00-GT3MMRT4FjzfJGKRNt3awE
17.1509		Cell	1	0.000	1.000	1417	31	Not-Trans anti-PSF-A546 8C-S-PSF V2.00	0	29. Not-Trans and anti-PSF-A546_Pos034_S001	00-GT3MMRT4FjzfJGKRNt3awE
17.7221		Cell	1	0.000	1.000	1418	32	Not-Trans anti-PSF-A546 8C-S-PSF V2.00	0	29. Not-Trans and anti-PSF-A546_Pos034_S001	00-GT3MMRT4FjzfJGKRNt3awE
11.5003		Cell	1	0.000	1.000	1419	33	Not-Trans anti-PSF-A546 8C-S-PSF V2.00	0	29. Not-Trans and anti-PSF-A546_Pos034_S001	00-GT3MMRT4FjzfJGKRNt3awE
14.9397		Cell	1	0.000	1.000	1420	34	Not-Trans anti-PSF-A546 8C-S-PSF V2.00	0	29. Not-Trans and anti-PSF-A546_Pos034_S001	00-GT3MMRT4FjzfJGKRNt3awE
24.983		Cell	1	0.000	1.000	1421	35	Not-Trans anti-PSF-A546 8C-S-PSF V2.00	0	29. Not-Trans and anti-PSF-A546_Pos034_S001	00-GT3MMRT4FjzfJGKRNt3awE
20.0454		Cell	1	0.000	1.000	1422	36	Not-Trans anti-PSF-A546 8C-S-PSF V2.00	0	29. Not-Trans and anti-PSF-A546_Pos034_S001	00-GT3MMRT4FjzfJGKRNt3awE
16.7945		Cell	1	0.000	1.000	1423	37	Not-Trans anti-PSF-A546 8C-S-PSF V2.00	0	29. Not-Trans and anti-PSF-A546_Pos034_S001	00-GT3MMRT4FjzfJGKRNt3awE
14.0712		Cell	1	0.000	1.000	1424	38	Not-Trans anti-PSF-A546 8C-S-PSF V2.00	0	29. Not-Trans and anti-PSF-A546_Pos034_S001	00-GT3MMRT4FjzfJGKRNt3awE
19.4609		Cell	1	0.000	1.000	1425	39	Not-Trans anti-PSF-A546 8C-S-PSF V2.00	0	29. Not-Trans and anti-PSF-A546_Pos034_S001	00-GT3MMRT4FjzfJGKRNt3awE
19.9095		Cell	1	0.000	1.000	1426	40	Not-Trans anti-PSF-A546 8C-S-PSF V2.00	0	29. Not-Trans and anti-PSF-A546_Pos034_S001	00-GT3MMRT4FjzfJGKRNt3awE
13.8614		Cell	1	0.000	1.000	1427	41	Not-Trans anti-PSF-A546 8C-S-PSF V2.00	0	29. Not-Trans and anti-PSF-A546_Pos034_S001	00-GT3MMRT4FjzfJGKRNt3awE
20.9826		Cell	1	0.000	1.000	1428	42	Not-Trans anti-PSF-A546 8C-S-PSF V2.00	0	29. Not-Trans and anti-PSF-A546_Pos034_S001	00-GT3MMRT4FjzfJGKRNt3awE
21.6313		Cell	1	0.000	1.000	1429	43	Not-Trans anti-PSF-A546 8C-S-PSF V2.00	0	29. Not-Trans and anti-PSF-A546_Pos034_S001	00-GT3MMRT4FjzfJGKRNt3awE
26.7453		Cell	1	0.000	1.000	1430	44	Not-Trans anti-PSF-A546 8C-S-PSF V2.00	0	29. Not-Trans and anti-PSF-A546_Pos034_S001	00-GT3MMRT4FjzfJGKRNt3awE
19.1086		Cell	1	0.000	1.000	1431	45	Not-Trans anti-PSF-A546 8C-S-PSF V2.00	0	29. Not-Trans and anti-PSF-A546_Pos034_S001	00-GT3MMRT4FjzfJGKRNt3awE
10.8525		Cell	1	0.000	1.000	1432	46	Not-Trans anti-PSF-A546 8C-S-PSF V2.00	0	29. Not-Trans and anti-PSF-A546_Pos034_S001	00-GT3MMRT4FjzfJGKRNt3awE
21.3455		Cell	1	0.000	1.000	1433	47	Not-Trans anti-PSF-A546 8C-S-PSF V2.00	0	29. Not-Trans and anti-PSF-A546_Pos034_S001	00-GT3MMRT4FjzfJGKRNt3awE
18.9632		Cell	1	0.000	1.000	1434	48	Not-Trans anti-PSF-A546 8C-S-PSF V2.00	0	29. Not-Trans and anti-PSF-A546_Pos034_S001	00-GT3MMRT4FjzfJGKRNt3awE
19.5994		Cell	1	0.000	1.000	1435	49	Not-Trans anti-PSF-A546 8C-S-PSF V2.00	0	29. Not-Trans and anti-PSF-A546_Pos034_S001	00-GT3MMRT4FjzfJGKRNt3awE
16.7934		Cell	1	0.000	1.000	1436	50	Not-Trans anti-PSF-A546 8C-S-PSF V2.00	0	29. Not-Trans and anti-PSF-A546_Pos034_S001	00-GT3MMRT4FjzfJGKRNt3awE
11.7542		Cell	1	0.000	1.000	1437	51	Not-Trans anti-PSF-A546 8C-S-PSF V2.00	0	29. Not-Trans and anti-PSF-A546_Pos034_S001	00-GT3MMRT4FjzfJGKRNt3awE
18.223		Cell	1	0.000	1.000	1438	52	Not-Trans anti-PSF-A546 8C-S-PSF V2.00	0	29. Not-Trans and anti-PSF-A546_Pos034_S001	00-GT3MMRT4FjzfJGKRNt3awE
23.2272		Cell	1	0.000	1.000	1439	53	Not-Trans anti-PSF-A546 8C-S-PSF V2.00	0	29. Not-Trans and anti-PSF-A546_Pos034_S001	00-GT3MMRT4FjzfJGKRNt3awE
15.1213		Cell	1	0.000	1.000	1440	54	Not-Trans anti-PSF-A546 8C-S-PSF V2.00	0	29. Not-Trans and anti-PSF-A546_Pos034_S001	00-GT3MMRT4FjzfJGKRNt3awE
15.3381		Cell	1	0.000	1.000	1441	55	Not-Trans anti-PSF-A546 8C-S-PSF V2.00	0	29. Not-Trans and anti-PSF-A546_Pos034_S001	00-GT3MMRT4FjzfJGKRNt3awE
18.9793		Cell	1	0.000	1.000	1442	56	Not-Trans anti-PSF-A546 8C-S-PSF V2.00	0	29. Not-Trans and anti-PSF-A546_Pos034_S001	00-GT3MMRT4FjzfJGKRNt3awE
16.2424		Cell	1	0.000	1.000	1443	57	Not-Trans anti-PSF-A546 8C-S-PSF V2.00	0	29. Not-Trans and anti-PSF-A546_Pos034_S001	00-GT3MMRT4FjzfJGKRNt3awE
16.4526		Cell	1	0.000	1.000	1444	58	Not-Trans anti-PSF-A546 8C-S-PSF V2.00	0	29. Not-Trans and anti-PSF-A546_Pos034_S001	00-GT3MMRT4FjzfJGKRNt3awE
14.8253		Cell	1	0.000	1.000	1445	59	Not-Trans anti-PSF-A546 8C-S-PSF V2.00	0	29. Not-Trans and anti-PSF-A546_Pos034_S001	00-GT3MMRT4FjzfJGKRNt3awE
13.7319		Cell	1	0.000	1.000	1446	60	Not-Trans anti-PSF-A546 8C-S-PSF V2.00	0	29. Not-Trans and anti-PSF-A546_Pos034_S001	00-GT3MMRT4FjzfJGKRNt3awE
15.8317		Cell	1	0.000	1.000	1447	61	Not-Trans anti-PSF-A546 8C-S-PSF V2.00	0	29. Not-Trans and anti-PSF-A546_Pos034_S001	00-GT3MMRT4FjzfJGKRNt3awE
15.6752		Cell	1	0.000	1.000	1448	62	Not-Trans anti-PSF-A546 8C-S-PSF V2.00	0	29. Not-Trans and anti-PSF-A546_Pos034_S001	00-GT3MMRT4FjzfJGKRNt3awE
16.6529		Cell	1	0.000	1.000	1449	63	Not-Trans anti-PSF-A546 8C-S-PSF V2.00	0	29. Not-Trans and anti-PSF-A546_Pos034_S001	00-GT3MMRT4FjzfJGKRNt3awE
18.1987		Cell	1	0.000	1.000	1450	64	Not-Trans anti-PSF-A546 8C-S-PSF V2.00	0	29. Not-Trans and anti-PSF-A546_Pos034_S001	00-GT3MMRT4FjzfJGKRNt3awE
15.0554		Cell	1	0.000	1.000	1451	65	Not-Trans anti-PSF-A546 8C-S-PSF V2.00	0	29. Not-Trans and anti-PSF-A546_Pos034_S001	00-GT3MMRT4FjzfJGKRNt3awE
12.4364		Cell	1	0.000	1.000	1452	66	Not-Trans anti-PSF-A546 8C-S-PSF V2.00	0	29. Not-Trans and anti-PSF-A546_Pos034_S001	00-GT3MMRT4FjzfJGKRNt3awE
19.5324		Cell	1	0.000	1.000	1453	67	Not-Trans anti-PSF-A546 8C-S-PSF V2.00	0	29. Not-Trans and anti-PSF-A546_Pos034_S001	00-GT3MMRT4FjzfJGKRNt3awE
11.0205		Cell	1	0.000	1.000	1454	68	Not-Trans anti-PSF-A546 8C-S-PSF V2.00	0	29. Not-Trans and anti-PSF-A546_Pos034_S001	00-GT3MMRT4FjzfJGKRNt3awE
14.293		Cell	1	0.000	1.000	1455	69	Not-Trans anti-PSF-A546 8C-S-PSF V2.00	0	29. Not-Trans and anti-PSF-A546_Pos034_S001	00-GT3MMRT4FjzfJGKRNt3awE
11.1584		Cell	1	0.000	1.000	1456	70	Not-Trans anti-PSF-A546 8C-S-PSF V2.00	0	29. Not-Trans and anti-PSF-A546_Pos034_S001	00-GT3MMRT4FjzfJGKRNt3awE
9.52725		Cell	1	0.000	1.000	1457	71	Not-Trans anti-PSF-A546 8C-S-PSF V2.00	0	29. Not-Trans and anti-PSF-A546_Pos034_S001	00-GT3MMRT4FjzfJGKRNt3awE
11.1714		Cell	1	0.000	1.000	1458	72	Not-Trans anti-PSF-A546 8C-S-PSF V2.00	0	29. Not-Trans and anti-PSF-A546_Pos034_S001	00-GT3MMRT4FjzfJGKRNt3awE
14.2287		Cell	1	0.000	1.000	1459	73	Not-Trans anti-PSF-A546 8C-S-PSF V2.00	0	29. Not-Trans and anti-PSF-A546_Pos034_S001	00-GT3MMRT4FjzfJGKRNt3awE
10.4018		Cell	1	0.000	1.000	1460	74	Not-Trans anti-PSF-A546 8C-S-PSF V2.00	0	29. Not-Trans and anti-PSF-A546_Pos034_S001	00-GT3MMRT4FjzfJGKRNt3awE
13.6084		Cell	1	0.000	1.000	1461	75	Not-Trans anti-PSF-A546 8C-S-PSF V2.00	0	29. Not-Trans and anti-PSF-A546_Pos034_S001	00-GT3MMRT4FjzfJGKRNt3awE
11.4466		Cell	1	0.000	1.000	1462	76	Not-Trans anti-PSF-A546 8C-S-PSF V2.00	0	29. Not-Trans and anti-PSF-A546_Pos034_S001	00-GT3MMRT4FjzfJGKRNt3awE
9.89978		Cell	1	0.000	1.000	1463	77	Not-Trans anti-PSF-A546 8C-S-PSF V2.00	0	29. Not-Trans and anti-PSF-A546_Pos034_S001	00-GT3MMRT4FjzfJGKRNt3awE
10.1447		Cell	1	0.000	1.000	1464	78	Not-Trans anti-PSF-A546 8C-S-PSF V2.00	0	29. Not-Trans and anti-PSF-A546_Pos034_S001	00-GT3MMRT4FjzfJGKRNt3awE
14.0554		Cell	1	0.000	1.000	1465	79	Not-Trans anti-PSF-A546 8C-S-PSF V2.00	0	29. Not-Trans and anti-PSF-A546_Pos034_S001	00-GT3MMRT4FjzfJGKRNt3awE
10.2863		Cell	1	0.000	1.000	1466	80	Not-Trans anti-PSF-A546 8C-S-PSF V2.00	0	29. Not-Trans and anti-PSF-A546_Pos034_S001	00-GT3MMRT4FjzfJGKRNt3awE
15.1147		Cell	1	0.000	1.000	1467	81	Not-Trans anti-PSF-A546 8C-S-PSF V2.00	0	29. Not-Trans and anti-PSF-A546_Pos034_S001	00-GT3MMRT4FjzfJGKRNt3awE
11.0262		Cell	1	0.000	1.000	1468	82	Not-Trans anti-PSF-A546 8C-S-PSF V2.00	0	29. Not-Trans and anti-PSF-A546_Pos034_S001	00-GT3MMRT4FjzfJGKRNt3awE
11.0471		Cell	1	0.000	1.000	1469	83	Not-Trans anti-PSF-A546 8C-S-PSF V2.00	0	29. Not-Trans and anti-PSF-A546_Pos034_S001	00-GT3MMRT4FjzfJGKRNt3awE
15.3029		Cell	1	0.000	1.000	1470	84	Not-Trans anti-PSF-A546 8C-S-PSF V2.00	0	29. Not-Trans and anti-PSF-A546_Pos034_S001	00-GT3MMRT4FjzfJGKRNt3awE
11.3446		Cell	1	0.000	1.000	1471	85	Not-Trans anti-PSF-A546 8C-S-PSF V2.00	0	29. Not-Trans and anti-PSF-A546_Pos034_S001	00-GT3MMRT4FjzfJGKRNt3awE
14.6151		Cell	1	0.000	1.000	1472	86	Not-Trans anti-PSF-A546 8C-S-PSF V2.00	0	29. Not-Trans and anti-PSF-A546_Pos034_S001	00-GT3MMRT4FjzfJGKRNt3awE
9.43471		Cell	1	0.000	1.000	1473	87	Not-Trans anti-PSF-A546 8C-S-PSF V2.00	0	29. Not-Trans and anti-PSF-A546_Pos034_S001	00-GT3MMRT4FjzfJGKRNt3awE
12.19		Cell	1	0.000	1.000	1474	88	Not-Trans anti-PSF-A546 8C-S-PSF V2.00	0	29. Not-Trans and anti-PSF-A546_Pos034_S001	00-GT3MMRT4FjzfJGKRNt3awE
15.0734		Cell	1	0.000	1.000	1475	89	Not-Trans anti-PSF-A546 8C-S-PSF V2.00	0	29. Not-Trans and anti-PSF-A546_Pos034_S001	00-GT3MMRT4FjzfJGKRNt3awE
11.7362		Cell	1	0.000	1.000	1476	90	Not-Trans anti-PSF-A546 8C-S-PSF V2.00	0	29. Not-Trans and anti-PSF-A546_Pos034_S001	00-GT3MMRT4FjzfJGKRNt3awE
7.3683		Cell	1	0.000	1.000	1477	91	Not-Trans anti-PSF-A546 8C-S-PSF V2.00	0	29. Not-Trans and anti-PSF-A546_Pos034_S001	00-GT3MMRT4FjzfJGKRNt3awE
11.4148		Cell	1	0.000	1.000	1478	92	Not-Trans anti-PSF-A546 8C-S-PSF V2.00	0	29. Not-Trans and anti-PSF-A546_Pos034_S001	00-GT3MMRT4FjzfJGKRNt3awE
10.9938		Cell	1	0.000	1.000	1479	93	Not-Trans anti-PSF-A546 8C-S-PSF V2.00	0	29. Not-Trans and anti-PSF-A546_Pos034_S001	00-GT3MMRT4FjzfJGKRNt3awE
8.73216		Cell	1	0.000	1.000	1480	94	Not-Trans anti-PSF-A546 8C-S-PSF V2.00	0	29. Not-Trans and anti-PSF-A546_Pos034_S001	00-GT3MMRT4FjzfJGKRNt3awE
15.2175		Cell	1	0.000	1.000	1481	95	Not-Trans anti-PSF-A546 8C-S-PSF V2.00	0	29. Not-Trans and anti-PSF-A546_Pos034_S001	00-GT3MMRT4FjzfJGKRNt3awE
12.4869		Cell	1	0.000	1.000	1482	96	Not-Trans anti-PSF-A546 8C-S-PSF V2.00	0	29. Not-Trans and anti-PSF-A546_Pos034_S001	00-GT3MMRT4FjzfJGKRNt3awE
16.3674		Cell	1	0.000	1.000	1483	97	Not-Trans anti-PSF-A546 8C-S-PSF V2.00	0	29. Not-Trans and anti-PSF-A546_Pos034_S001	00-GT3MMRT4FjzfJGKRNt3awE
15.1015		Cell	1	0.000	1.000	1484	98	Not-Trans anti-PSF-A546 8C-S-PSF V2.00	0	29. Not-Trans and anti-PSF-A546_Pos034_S001	00-GT3MMRT4FjzfJGKRNt3awE
20.6258		Cell	1	0.000	1.000	1485	99	Not-Trans anti-PSF-A546 8C-S-PSF V2.00	0	29. Not-Trans and anti-PSF-A546_Pos034_S001	00-GT3MMRT4FjzfJGKRNt3awE
18.5577		Cell	1	0.000	1.000	1486	100	Not-Trans anti-PSF-A546 8C-S-PSF V2.00	0	29. Not-Trans and anti-PSF-A546_Pos034_S001	00-GT3MMRT4FjzfJGKRNt3awE
15.4286		Cell	1	0.000	1.000	1487	101	Not-Trans anti-PSF-A546 8C-S-PSF V2.00	0	29. Not-Trans and anti-PSF-A546_Pos034_S001	00-GT3MMRT4FjzfJGKRNt3awE
18.4396		Cell	1	0.000	1.000	1488	102	Not-Trans anti-PSF-A546 8C-S-PSF V2.00	0	29. Not-Trans and anti-PSF-A546_Pos034_S001	00-GT3MMRT4FjzfJGKRNt3awE
16.916		Cell	1	0.000	1.000	1489	103	Not-Trans anti-PSF-A546 8C-S-PSF V2.00	0	29. Not-Trans and anti-PSF-A546_Pos034_S001	00-GT3MMRT4FjzfJGKRNt3awE
17.61		Cell	1	0.000	1.000	1490	104	Not-Trans anti-PSF-A546 8C-S-PSF V2.00	0	29. Not-Trans and anti-PSF-A546_Pos034_S001	00-GT3MMRT4FjzfJGKRNt3awE
14.047		Cell	1	0.000	1.000	1491	105	Not-Trans anti-PSF-A546 8C-S-PSF V2.00	0	29. Not-Trans and anti-PSF-A546_Pos034_S001	00-GT3MMRT4FjzfJGKRNt3awE
13.431		Cell	1	0.000	1.000	1492	106	Not-Trans anti-PSF-A546 8C-S-PSF V2.00	0	29. Not-Trans and anti-PSF-A546_Pos034_S001	00-GT3MMRT4FjzfJGKRNt3awE
11.6045		Cell	1	0.000	1.000	1493	107	Not-Trans anti-PSF-A546 8C-S-PSF V2.00	0	29. Not-Trans and anti-PSF-A546_Pos034_S001	00-GT3MMRT4FjzfJGKRNt3awE
14.9091		Cell	1	0.000	1.000	1494	0	Not-Trans anti-PSF-A546 8C-S-PSF V2.00	0	29. Not-Trans and anti-PSF-A546_Pos035_S001	00-xGLQWTkSvCapPjRRAbffiR
18.1526		Cell	1	0.000	1.000	1495	1	Not-Trans anti-PSF-A546 8C-S-PSF V2.00	0	29. Not-Trans and anti-PSF-A546_Pos035_S001	00-xGLQWTkSvCapPjRRAbffiR
16.8512		Cell	1	0.000	1.000	1496	2	Not-Trans anti-PSF-A546 8C-S-PSF V2.00	0	29. Not-Trans and anti-PSF-A546_Pos035_S001	00-xGLQWTkSvCapPjRRAbffiR
15.7165		Cell	1	0.000	1.000	1497	3	Not-Trans anti-PSF-A546 8C-S-PSF V2.00	0	29. Not-Trans and anti-PSF-A546_Pos035_S001	00-xGLQWTkSvCapPjRRAbffiR
14.2625		Cell	1	0.000	1.000	1498	4	Not-Trans anti-PSF-A546 8C-S-PSF V2.00	0	29. Not-Trans and anti-PSF-A546_Pos035_S001	00-xGLQWTkSvCapPjRRAbffiR
12.5237		Cell	1	0.000	1.000	1499	5	Not-Trans anti-PSF-A546 8C-S-PSF V2.00	0	29. Not-Trans and anti-PSF-A546_Pos035_S001	00-xGLQWTkSvCapPjRRAbffiR
17.4042		Cell	1	0.000	1.000	1500	6	Not-Trans anti-PSF-A546 8C-S-PSF V2.00	0	29. Not-Trans and anti-PSF-A546_Pos035_S001	00-xGLQWTkSvCapPjRRAbffiR
13.9025		Cell	1	0.000	1.000	1501	7	Not-Trans anti-PSF-A546 8C-S-PSF V2.00	0	29. Not-Trans and anti-PSF-A546_Pos035_S001	00-xGLQWTkSvCapPjRRAbffiR
11.3046		Cell	1	0.000	1.000	1502	8	Not-Trans anti-PSF-A546 8C-S-PSF V2.00	0	29. Not-Trans and anti-PSF-A546_Pos035_S001	00-xGLQWTkSvCapPjRRAbffiR
10.4442		Cell	1	0.000	1.000	1503	9	Not-Trans anti-PSF-A546 8C-S-PSF V2.00	0	29. Not-Trans and anti-PSF-A546_Pos035_S001	00-xGLQWTkSvCapPjRRAbffiR
13.5943		Cell	1	0.000	1.000	1504	10	Not-Trans anti-PSF-A546 8C-S-PSF V2.00	0	29. Not-Trans and anti-PSF-A546_Pos035_S001	00-xGLQWTkSvCapPjRRAbffiR
10.4869		Cell	1	0.000	1.000	1505	11	Not-Trans anti-PSF-A546 8C-S-PSF V2.00	0	29. Not-Trans and anti-PSF-A546_Pos035_S001	00-xGLQWTkSvCapPjRRAbffiR
16.3029		Cell	1	0.000	1.000	1506	12	Not-Trans anti-PSF-A546 8C-S-PSF V2.00	0	29. Not-Trans and anti-PSF-A546_Pos035_S001	00-xGLQWTkSvCapPjRRAbffiR
8.4231		Cell	1	0.000	1.000	1507	13	Not-Trans anti-PSF-A546 8C-S-PSF V2.00	0	29. Not-Trans and anti-PSF-A546_Pos035_S001	00-xGLQWTkSvCapPjRRAbffiR
19.2051		Cell	1	0.000	1.000	1508	14	Not-Trans anti-PSF-A546 8C-S-PSF V2.00	0	29. Not-Trans and anti-PSF-A546_Pos035_S001	00-xGLQWTkSvCapPjRRAbffiR
13.9727		Cell	1	0.000	1.000	1509	15	Not-Trans anti-PSF-A546 8C-S-PSF V2.00	0	29. Not-Trans and anti-PSF-A546_Pos035_S001	00-xGLQWTkSvCapPjRRAbffiR
11.3289		Cell	1	0.000	1.000	1510	16	Not-Trans anti-PSF-A546 8C-S-PSF V2.00	0	29. Not-Trans and anti-PSF-A546_Pos035_S001	00-xGLQWTkSvCapPjRRAbffiR
14.7185		Cell	1	0.000	1.000	1511	17	Not-Trans anti-PSF-A546 8C-S-PSF V2.00	0	29. Not-Trans and anti-PSF-A546_Pos035_S001	00-xGLQWTkSvCapPjRRAbffiR
19.0556		Cell	1	0.000	1.000	1512	18	Not-Trans anti-PSF-A546 8C-S-PSF V2.00	0	29. Not-Trans and anti-PSF-A546_Pos035_S001	00-xGLQWTkSvCapPjRRAbffiR
15.3478		Cell	1	0.000	1.000	1513	19	Not-Trans anti-PSF-A546 8C-S-PSF V2.00	0	29. Not-Trans and anti-PSF-A546_Pos035_S001	00-xGLQWTkSvCapPjRRAbffiR
11.6792		Cell	1	0.000	1.000	1514	20	Not-Trans anti-PSF-A546 8C-S-PSF V2.00	0	29. Not-Trans and anti-PSF-A546_Pos035_S001	00-xGLQWTkSvCapPjRRAbffiR
10.2298		Cell	1	0.000	1.000	1515	21	Not-Trans anti-PSF-A546 8C-S-PSF V2.00	0	29. Not-Trans and anti-PSF-A546_Pos035_S001	00-xGLQWTkSvCapPjRRAbffiR
8.51559		Cell	1	0.000	1.000	1516	22	Not-Trans anti-PSF-A546 8C-S-PSF V2.00	0	29. Not-Trans and anti-PSF-A546_Pos035_S001	00-xGLQWTkSvCapPjRRAbffiR
13.1434		Cell	1	0.000	1.000	1517	23	Not-Trans anti-PSF-A546 8C-S-PSF V2.00	0	29. Not-Trans and anti-PSF-A546_Pos035_S001	00-xGLQWTkSvCapPjRRAbffiR
17.6466		Cell	1	0.000	1.000	1518	24	Not-Trans anti-PSF-A546 8C-S-PSF V2.00	0	29. Not-Trans and anti-PSF-A546_Pos035_S001	00-xGLQWTkSvCapPjRRAbffiR
9.94495		Cell	1	0.000	1.000	1519	25	Not-Trans anti-PSF-A546 8C-S-PSF V2.00	0	29. Not-Trans and anti-PSF-A546_Pos035_S001	00-xGLQWTkSvCapPjRRAbffiR
11.7139		Cell	1	0.000	1.000	1520	26	Not-Trans anti-PSF-A546 8C-S-PSF V2.00	0	29. Not-Trans and anti-PSF-A546_Pos035_S001	00-xGLQWTkSvCapPjRRAbffiR
10.1017		Cell	1	0.000	1.000	1521	27	Not-Trans anti-PSF-A546 8C-S-PSF V2.00	0	29. Not-Trans and anti-PSF-A546_Pos035_S001	00-xGLQWTkSvCapPjRRAbffiR
13.0743		Cell	1	0.000	1.000	1522	28	Not-Trans anti-PSF-A546 8C-S-PSF V2.00	0	29. Not-Trans and anti-PSF-A546_Pos035_S001	00-xGLQWTkSvCapPjRRAbffiR
11.9753		Cell	1	0.000	1.000	1523	29	Not-Trans anti-PSF-A546 8C-S-PSF V2.00	0	29. Not-Trans and anti-PSF-A546_Pos035_S001	00-xGLQWTkSvCapPjRRAbffiR
14.7723		Cell	1	0.000	1.000	1524	30	Not-Trans anti-PSF-A546 8C-S-PSF V2.00	0	29. Not-Trans and anti-PSF-A546_Pos035_S001	00-xGLQWTkSvCapPjRRAbffiR
14.0162		Cell	1	0.000	1.000	1525	31	Not-Trans anti-PSF-A546 8C-S-PSF V2.00	0	29. Not-Trans and anti-PSF-A546_Pos035_S001	00-xGLQWTkSvCapPjRRAbffiR
11.5316		Cell	1	0.000	1.000	1526	32	Not-Trans anti-PSF-A546 8C-S-PSF V2.00	0	29. Not-Trans and anti-PSF-A546_Pos035_S001	00-xGLQWTkSvCapPjRRAbffiR
14.4205		Cell	1	0.000	1.000	1527	33	Not-Trans anti-PSF-A546 8C-S-PSF V2.00	0	29. Not-Trans and anti-PSF-A546_Pos035_S001	00-xGLQWTkSvCapPjRRAbffiR
10.6055		Cell	1	0.000	1.000	1528	34	Not-Trans anti-PSF-A546 8C-S-PSF V2.00	0	29. Not-Trans and anti-PSF-A546_Pos035_S001	00-xGLQWTkSvCapPjRRAbffiR
16.2056		Cell	1	0.000	1.000	1529	35	Not-Trans anti-PSF-A546 8C-S-PSF V2.00	0	29. Not-Trans and anti-PSF-A546_Pos035_S001	00-xGLQWTkSvCapPjRRAbffiR
17.1204		Cell	1	0.000	1.000	1530	36	Not-Trans anti-PSF-A546 8C-S-PSF V2.00	0	29. Not-Trans and anti-PSF-A546_Pos035_S001	00-xGLQWTkSvCapPjRRAbffiR
9.74293		Cell	1	0.000	1.000	1531	37	Not-Trans anti-PSF-A546 8C-S-PSF V2.00	0	29. Not-Trans and anti-PSF-A546_Pos035_S001	00-xGLQWTkSvCapPjRRAbffiR
11.1425		Cell	1	0.000	1.000	1532	38	Not-Trans anti-PSF-A546 8C-S-PSF V2.00	0	29. Not-Trans and anti-PSF-A546_Pos035_S001	00-xGLQWTkSvCapPjRRAbffiR
9.4865		Cell	1	0.000	1.000	1533	39	Not-Trans anti-PSF-A546 8C-S-PSF V2.00	0	29. Not-Trans and anti-PSF-A546_Pos035_S001	00-xGLQWTkSvCapPjRRAbffiR
14.2446		Cell	1	0.000	1.000	1534	40	Not-Trans anti-PSF-A546 8C-S-PSF V2.00	0	29. Not-Trans and anti-PSF-A546_Pos035_S001	00-xGLQWTkSvCapPjRRAbffiR
9.24044		Cell	1	0.000	1.000	1535	41	Not-Trans anti-PSF-A546 8C-S-PSF V2.00	0	29. Not-Trans and anti-PSF-A546_Pos035_S001	00-xGLQWTkSvCapPjRRAbffiR
11.5821		Cell	1	0.000	1.000	1536	42	Not-Trans anti-PSF-A546 8C-S-PSF V2.00	0	29. Not-Trans and anti-PSF-A546_Pos035_S001	00-xGLQWTkSvCapPjRRAbffiR
12.9872		Cell	1	0.000	1.000	1537	43	Not-Trans anti-PSF-A546 8C-S-PSF V2.00	0	29. Not-Trans and anti-PSF-A546_Pos035_S001	00-xGLQWTkSvCapPjRRAbffiR
7.89634		Cell	1	0.000	1.000	1538	44	Not-Trans anti-PSF-A546 8C-S-PSF V2.00	0	29. Not-Trans and anti-PSF-A546_Pos035_S001	00-xGLQWTkSvCapPjRRAbffiR
10.9122		Cell	1	0.000	1.000	1539	45	Not-Trans anti-PSF-A546 8C-S-PSF V2.00	0	29. Not-Trans and anti-PSF-A546_Pos035_S001	00-xGLQWTkSvCapPjRRAbffiR
10.6439		Cell	1	0.000	1.000	1540	46	Not-Trans anti-PSF-A546 8C-S-PSF V2.00	0	29. Not-Trans and anti-PSF-A546_Pos035_S001	00-xGLQWTkSvCapPjRRAbffiR
15.8926		Cell	1	0.000	1.000	1541	47	Not-Trans anti-PSF-A546 8C-S-PSF V2.00	0	29. Not-Trans and anti-PSF-A546_Pos035_S001	00-xGLQWTkSvCapPjRRAbffiR
17.2565		Cell	1	0.000	1.000	1542	48	Not-Trans anti-PSF-A546 8C-S-PSF V2.00	0	29. Not-Trans and anti-PSF-A546_Pos035_S001	00-xGLQWTkSvCapPjRRAbffiR
12.671		Cell	1	0.000	1.000	1543	49	Not-Trans anti-PSF-A546 8C-S-PSF V2.00	0	29. Not-Trans and anti-PSF-A546_Pos035_S001	00-xGLQWTkSvCapPjRRAbffiR
11.8118		Cell	1	0.000	1.000	1544	50	Not-Trans anti-PSF-A546 8C-S-PSF V2.00	0	29. Not-Trans and anti-PSF-A546_Pos035_S001	00-xGLQWTkSvCapPjRRAbffiR
8.66388		Cell	1	0.000	1.000	1545	51	Not-Trans anti-PSF-A546 8C-S-PSF V2.00	0	29. Not-Trans and anti-PSF-A546_Pos035_S001	00-xGLQWTkSvCapPjRRAbffiR
9.54856		Cell	1	0.000	1.000	1546	52	Not-Trans anti-PSF-A546 8C-S-PSF V2.00	0	29. Not-Trans and anti-PSF-A546_Pos035_S001	00-xGLQWTkSvCapPjRRAbffiR
10.5397		Cell	1	0.000	1.000	1547	0	Not-Trans anti-PSF-A546 8C-S-PSF V2.00	0	29. Not-Trans and anti-PSF-A546_Pos036_S001	00-SfkxxKAsf3Q25tfHTcRrFM
11.4702		Cell	1	0.000	1.000	1548	1	Not-Trans anti-PSF-A546 8C-S-PSF V2.00	0	29. Not-Trans and anti-PSF-A546_Pos036_S001	00-SfkxxKAsf3Q25tfHTcRrFM
8.80632		Cell	1	0.000	1.000	1549	2	Not-Trans anti-PSF-A546 8C-S-PSF V2.00	0	29. Not-Trans and anti-PSF-A546_Pos036_S001	00-SfkxxKAsf3Q25tfHTcRrFM
10.2069		Cell	1	0.000	1.000	1550	3	Not-Trans anti-PSF-A546 8C-S-PSF V2.00	0	29. Not-Trans and anti-PSF-A546_Pos036_S001	00-SfkxxKAsf3Q25tfHTcRrFM
10.0788		Cell	1	0.000	1.000	1551	4	Not-Trans anti-PSF-A546 8C-S-PSF V2.00	0	29. Not-Trans and anti-PSF-A546_Pos036_S001	00-SfkxxKAsf3Q25tfHTcRrFM
9.44878		Cell	1	0.000	1.000	1552	5	Not-Trans anti-PSF-A546 8C-S-PSF V2.00	0	29. Not-Trans and anti-PSF-A546_Pos036_S001	00-SfkxxKAsf3Q25tfHTcRrFM
8.27036		Cell	1	0.000	1.000	1553	6	Not-Trans anti-PSF-A546 8C-S-PSF V2.00	0	29. Not-Trans and anti-PSF-A546_Pos036_S001	00-SfkxxKAsf3Q25tfHTcRrFM
9.70103		Cell	1	0.000	1.000	1554	7	Not-Trans anti-PSF-A546 8C-S-PSF V2.00	0	29. Not-Trans and anti-PSF-A546_Pos036_S001	00-SfkxxKAsf3Q25tfHTcRrFM
10.1547		Cell	1	0.000	1.000	1555	8	Not-Trans anti-PSF-A546 8C-S-PSF V2.00	0	29. Not-Trans and anti-PSF-A546_Pos036_S001	00-SfkxxKAsf3Q25tfHTcRrFM
10.7071		Cell	1	0.000	1.000	1556	9	Not-Trans anti-PSF-A546 8C-S-PSF V2.00	0	29. Not-Trans and anti-PSF-A546_Pos036_S001	00-SfkxxKAsf3Q25tfHTcRrFM
7.85915		Cell	1	0.000	1.000	1557	10	Not-Trans anti-PSF-A546 8C-S-PSF V2.00	0	29. Not-Trans and anti-PSF-A546_Pos036_S001	00-SfkxxKAsf3Q25tfHTcRrFM
9.59066		Cell	1	0.000	1.000	1558	11	Not-Trans anti-PSF-A546 8C-S-PSF V2.00	0	29. Not-Trans and anti-PSF-A546_Pos036_S001	00-SfkxxKAsf3Q25tfHTcRrFM
6.97067		Cell	1	0.000	1.000	1559	12	Not-Trans anti-PSF-A546 8C-S-PSF V2.00	0	29. Not-Trans and anti-PSF-A546_Pos036_S001	00-SfkxxKAsf3Q25tfHTcRrFM
14.3321		Cell	1	0.000	1.000	1560	13	Not-Trans anti-PSF-A546 8C-S-PSF V2.00	0	29. Not-Trans and anti-PSF-A546_Pos036_S001	00-SfkxxKAsf3Q25tfHTcRrFM
7.31788		Cell	1	0.000	1.000	1561	14	Not-Trans anti-PSF-A546 8C-S-PSF V2.00	0	29. Not-Trans and anti-PSF-A546_Pos036_S001	00-SfkxxKAsf3Q25tfHTcRrFM
8.41096		Cell	1	0.000	1.000	1562	15	Not-Trans anti-PSF-A546 8C-S-PSF V2.00	0	29. Not-Trans and anti-PSF-A546_Pos036_S001	00-SfkxxKAsf3Q25tfHTcRrFM
6.65566		Cell	1	0.000	1.000	1563	16	Not-Trans anti-PSF-A546 8C-S-PSF V2.00	0	29. Not-Trans and anti-PSF-A546_Pos036_S001	00-SfkxxKAsf3Q25tfHTcRrFM
6.81945		Cell	1	0.000	1.000	1564	17	Not-Trans anti-PSF-A546 8C-S-PSF V2.00	0	29. Not-Trans and anti-PSF-A546_Pos036_S001	00-SfkxxKAsf3Q25tfHTcRrFM
17.8366		Cell	1	0.000	1.000	1565	0	Not-Trans anti-PSF-A546 8C-S-PSF V2.00	0	29. Not-Trans and anti-PSF-A546_Pos037_S001	00-G3SCfj59KLiVCaN6J8nsHS
18.5348		Cell	1	0.000	1.000	1566	1	Not-Trans anti-PSF-A546 8C-S-PSF V2.00	0	29. Not-Trans and anti-PSF-A546_Pos037_S001	00-G3SCfj59KLiVCaN6J8nsHS
17.3582		Cell	1	0.000	1.000	1567	2	Not-Trans anti-PSF-A546 8C-S-PSF V2.00	0	29. Not-Trans and anti-PSF-A546_Pos037_S001	00-G3SCfj59KLiVCaN6J8nsHS
14.7935		Cell	1	0.000	1.000	1568	3	Not-Trans anti-PSF-A546 8C-S-PSF V2.00	0	29. Not-Trans and anti-PSF-A546_Pos037_S001	00-G3SCfj59KLiVCaN6J8nsHS
16.9757		Cell	1	0.000	1.000	1569	4	Not-Trans anti-PSF-A546 8C-S-PSF V2.00	0	29. Not-Trans and anti-PSF-A546_Pos037_S001	00-G3SCfj59KLiVCaN6J8nsHS
17.0484		Cell	1	0.000	1.000	1570	5	Not-Trans anti-PSF-A546 8C-S-PSF V2.00	0	29. Not-Trans and anti-PSF-A546_Pos037_S001	00-G3SCfj59KLiVCaN6J8nsHS
18.3678		Cell	1	0.000	1.000	1571	6	Not-Trans anti-PSF-A546 8C-S-PSF V2.00	0	29. Not-Trans and anti-PSF-A546_Pos037_S001	00-G3SCfj59KLiVCaN6J8nsHS
16.9747		Cell	1	0.000	1.000	1572	7	Not-Trans anti-PSF-A546 8C-S-PSF V2.00	0	29. Not-Trans and anti-PSF-A546_Pos037_S001	00-G3SCfj59KLiVCaN6J8nsHS
17.0109		Cell	1	0.000	1.000	1573	8	Not-Trans anti-PSF-A546 8C-S-PSF V2.00	0	29. Not-Trans and anti-PSF-A546_Pos037_S001	00-G3SCfj59KLiVCaN6J8nsHS
16.1067		Cell	1	0.000	1.000	1574	9	Not-Trans anti-PSF-A546 8C-S-PSF V2.00	0	29. Not-Trans and anti-PSF-A546_Pos037_S001	00-G3SCfj59KLiVCaN6J8nsHS
15.2302		Cell	1	0.000	1.000	1575	10	Not-Trans anti-PSF-A546 8C-S-PSF V2.00	0	29. Not-Trans and anti-PSF-A546_Pos037_S001	00-G3SCfj59KLiVCaN6J8nsHS
14.8243		Cell	1	0.000	1.000	1576	11	Not-Trans anti-PSF-A546 8C-S-PSF V2.00	0	29. Not-Trans and anti-PSF-A546_Pos037_S001	00-G3SCfj59KLiVCaN6J8nsHS
15.1459		Cell	1	0.000	1.000	1577	12	Not-Trans anti-PSF-A546 8C-S-PSF V2.00	0	29. Not-Trans and anti-PSF-A546_Pos037_S001	00-G3SCfj59KLiVCaN6J8nsHS
13.3009		Cell	1	0.000	1.000	1578	13	Not-Trans anti-PSF-A546 8C-S-PSF V2.00	0	29. Not-Trans and anti-PSF-A546_Pos037_S001	00-G3SCfj59KLiVCaN6J8nsHS
13.9604		Cell	1	0.000	1.000	1579	14	Not-Trans anti-PSF-A546 8C-S-PSF V2.00	0	29. Not-Trans and anti-PSF-A546_Pos037_S001	00-G3SCfj59KLiVCaN6J8nsHS
9.92784		Cell	1	0.000	1.000	1580	15	Not-Trans anti-PSF-A546 8C-S-PSF V2.00	0	29. Not-Trans and anti-PSF-A546_Pos037_S001	00-G3SCfj59KLiVCaN6J8nsHS
12.6835		Cell	1	0.000	1.000	1581	16	Not-Trans anti-PSF-A546 8C-S-PSF V2.00	0	29. Not-Trans and anti-PSF-A546_Pos037_S001	00-G3SCfj59KLiVCaN6J8nsHS
10.4835		Cell	1	0.000	1.000	1582	17	Not-Trans anti-PSF-A546 8C-S-PSF V2.00	0	29. Not-Trans and anti-PSF-A546_Pos037_S001	00-G3SCfj59KLiVCaN6J8nsHS
10.5094		Cell	1	0.000	1.000	1583	18	Not-Trans anti-PSF-A546 8C-S-PSF V2.00	0	29. Not-Trans and anti-PSF-A546_Pos037_S001	00-G3SCfj59KLiVCaN6J8nsHS
9.25164		Cell	1	0.000	1.000	1584	19	Not-Trans anti-PSF-A546 8C-S-PSF V2.00	0	29. Not-Trans and anti-PSF-A546_Pos037_S001	00-G3SCfj59KLiVCaN6J8nsHS
10.1994		Cell	1	0.000	1.000	1585	20	Not-Trans anti-PSF-A546 8C-S-PSF V2.00	0	29. Not-Trans and anti-PSF-A546_Pos037_S001	00-G3SCfj59KLiVCaN6J8nsHS
10.6608		Cell	1	0.000	1.000	1586	21	Not-Trans anti-PSF-A546 8C-S-PSF V2.00	0	29. Not-Trans and anti-PSF-A546_Pos037_S001	00-G3SCfj59KLiVCaN6J8nsHS
10.6859		Cell	1	0.000	1.000	1587	22	Not-Trans anti-PSF-A546 8C-S-PSF V2.00	0	29. Not-Trans and anti-PSF-A546_Pos037_S001	00-G3SCfj59KLiVCaN6J8nsHS
13.2681		Cell	1	0.000	1.000	1588	23	Not-Trans anti-PSF-A546 8C-S-PSF V2.00	0	29. Not-Trans and anti-PSF-A546_Pos037_S001	00-G3SCfj59KLiVCaN6J8nsHS
13.8017		Cell	1	0.000	1.000	1589	24	Not-Trans anti-PSF-A546 8C-S-PSF V2.00	0	29. Not-Trans and anti-PSF-A546_Pos037_S001	00-G3SCfj59KLiVCaN6J8nsHS
15.2948		Cell	1	0.000	1.000	1590	25	Not-Trans anti-PSF-A546 8C-S-PSF V2.00	0	29. Not-Trans and anti-PSF-A546_Pos037_S001	00-G3SCfj59KLiVCaN6J8nsHS
10.1261		Cell	1	0.000	1.000	1591	26	Not-Trans anti-PSF-A546 8C-S-PSF V2.00	0	29. Not-Trans and anti-PSF-A546_Pos037_S001	00-G3SCfj59KLiVCaN6J8nsHS
12.087		Cell	1	0.000	1.000	1592	27	Not-Trans anti-PSF-A546 8C-S-PSF V2.00	0	29. Not-Trans and anti-PSF-A546_Pos037_S001	00-G3SCfj59KLiVCaN6J8nsHS
13.0862		Cell	1	0.000	1.000	1593	28	Not-Trans anti-PSF-A546 8C-S-PSF V2.00	0	29. Not-Trans and anti-PSF-A546_Pos037_S001	00-G3SCfj59KLiVCaN6J8nsHS
17.7148		Cell	1	0.000	1.000	1594	29	Not-Trans anti-PSF-A546 8C-S-PSF V2.00	0	29. Not-Trans and anti-PSF-A546_Pos037_S001	00-G3SCfj59KLiVCaN6J8nsHS
17.4347		Cell	1	0.000	1.000	1595	30	Not-Trans anti-PSF-A546 8C-S-PSF V2.00	0	29. Not-Trans and anti-PSF-A546_Pos037_S001	00-G3SCfj59KLiVCaN6J8nsHS
16.1098		Cell	1	0.000	1.000	1596	31	Not-Trans anti-PSF-A546 8C-S-PSF V2.00	0	29. Not-Trans and anti-PSF-A546_Pos037_S001	00-G3SCfj59KLiVCaN6J8nsHS
10.014		Cell	1	0.000	1.000	1597	32	Not-Trans anti-PSF-A546 8C-S-PSF V2.00	0	29. Not-Trans and anti-PSF-A546_Pos037_S001	00-G3SCfj59KLiVCaN6J8nsHS
18.1346		Cell	1	0.000	1.000	1598	33	Not-Trans anti-PSF-A546 8C-S-PSF V2.00	0	29. Not-Trans and anti-PSF-A546_Pos037_S001	00-G3SCfj59KLiVCaN6J8nsHS
14.6717		Cell	1	0.000	1.000	1599	34	Not-Trans anti-PSF-A546 8C-S-PSF V2.00	0	29. Not-Trans and anti-PSF-A546_Pos037_S001	00-G3SCfj59KLiVCaN6J8nsHS
11.9326		Cell	1	0.000	1.000	1600	35	Not-Trans anti-PSF-A546 8C-S-PSF V2.00	0	29. Not-Trans and anti-PSF-A546_Pos037_S001	00-G3SCfj59KLiVCaN6J8nsHS
11.1209		Cell	1	0.000	1.000	1601	36	Not-Trans anti-PSF-A546 8C-S-PSF V2.00	0	29. Not-Trans and anti-PSF-A546_Pos037_S001	00-G3SCfj59KLiVCaN6J8nsHS
9.88998		Cell	1	0.000	1.000	1602	37	Not-Trans anti-PSF-A546 8C-S-PSF V2.00	0	29. Not-Trans and anti-PSF-A546_Pos037_S001	00-G3SCfj59KLiVCaN6J8nsHS
15.6308		Cell	1	0.000	1.000	1603	38	Not-Trans anti-PSF-A546 8C-S-PSF V2.00	0	29. Not-Trans and anti-PSF-A546_Pos037_S001	00-G3SCfj59KLiVCaN6J8nsHS
13.3565		Cell	1	0.000	1.000	1604	39	Not-Trans anti-PSF-A546 8C-S-PSF V2.00	0	29. Not-Trans and anti-PSF-A546_Pos037_S001	00-G3SCfj59KLiVCaN6J8nsHS
10.1534		Cell	1	0.000	1.000	1605	40	Not-Trans anti-PSF-A546 8C-S-PSF V2.00	0	29. Not-Trans and anti-PSF-A546_Pos037_S001	00-G3SCfj59KLiVCaN6J8nsHS
8.23406		Cell	1	0.000	1.000	1606	41	Not-Trans anti-PSF-A546 8C-S-PSF V2.00	0	29. Not-Trans and anti-PSF-A546_Pos037_S001	00-G3SCfj59KLiVCaN6J8nsHS
10.0192		Cell	1	0.000	1.000	1607	42	Not-Trans anti-PSF-A546 8C-S-PSF V2.00	0	29. Not-Trans and anti-PSF-A546_Pos037_S001	00-G3SCfj59KLiVCaN6J8nsHS
10.0589		Cell	1	0.000	1.000	1608	43	Not-Trans anti-PSF-A546 8C-S-PSF V2.00	0	29. Not-Trans and anti-PSF-A546_Pos037_S001	00-G3SCfj59KLiVCaN6J8nsHS
11.3762		Cell	1	0.000	1.000	1609	44	Not-Trans anti-PSF-A546 8C-S-PSF V2.00	0	29. Not-Trans and anti-PSF-A546_Pos037_S001	00-G3SCfj59KLiVCaN6J8nsHS
11.0237		Cell	1	0.000	1.000	1610	45	Not-Trans anti-PSF-A546 8C-S-PSF V2.00	0	29. Not-Trans and anti-PSF-A546_Pos037_S001	00-G3SCfj59KLiVCaN6J8nsHS
10.5033		Cell	1	0.000	1.000	1611	46	Not-Trans anti-PSF-A546 8C-S-PSF V2.00	0	29. Not-Trans and anti-PSF-A546_Pos037_S001	00-G3SCfj59KLiVCaN6J8nsHS
12.194		Cell	1	0.000	1.000	1612	47	Not-Trans anti-PSF-A546 8C-S-PSF V2.00	0	29. Not-Trans and anti-PSF-A546_Pos037_S001	00-G3SCfj59KLiVCaN6J8nsHS
10.3742		Cell	1	0.000	1.000	1613	48	Not-Trans anti-PSF-A546 8C-S-PSF V2.00	0	29. Not-Trans and anti-PSF-A546_Pos037_S001	00-G3SCfj59KLiVCaN6J8nsHS
9.49416		Cell	1	0.000	1.000	1614	49	Not-Trans anti-PSF-A546 8C-S-PSF V2.00	0	29. Not-Trans and anti-PSF-A546_Pos037_S001	00-G3SCfj59KLiVCaN6J8nsHS
13.1982		Cell	1	0.000	1.000	1615	0	Not-Trans anti-PSF-A546 8C-S-PSF V2.00	0	29. Not-Trans and anti-PSF-A546_Pos038_S001	00-VTZxRfVjLFt33XZGE6jzSV
13.0446		Cell	1	0.000	1.000	1616	1	Not-Trans anti-PSF-A546 8C-S-PSF V2.00	0	29. Not-Trans and anti-PSF-A546_Pos038_S001	00-VTZxRfVjLFt33XZGE6jzSV
16.8891		Cell	1	0.000	1.000	1617	2	Not-Trans anti-PSF-A546 8C-S-PSF V2.00	0	29. Not-Trans and anti-PSF-A546_Pos038_S001	00-VTZxRfVjLFt33XZGE6jzSV
15.4538		Cell	1	0.000	1.000	1618	3	Not-Trans anti-PSF-A546 8C-S-PSF V2.00	0	29. Not-Trans and anti-PSF-A546_Pos038_S001	00-VTZxRfVjLFt33XZGE6jzSV
16.9716		Cell	1	0.000	1.000	1619	4	Not-Trans anti-PSF-A546 8C-S-PSF V2.00	0	29. Not-Trans and anti-PSF-A546_Pos038_S001	00-VTZxRfVjLFt33XZGE6jzSV
16.4636		Cell	1	0.000	1.000	1620	5	Not-Trans anti-PSF-A546 8C-S-PSF V2.00	0	29. Not-Trans and anti-PSF-A546_Pos038_S001	00-VTZxRfVjLFt33XZGE6jzSV
16.6383		Cell	1	0.000	1.000	1621	6	Not-Trans anti-PSF-A546 8C-S-PSF V2.00	0	29. Not-Trans and anti-PSF-A546_Pos038_S001	00-VTZxRfVjLFt33XZGE6jzSV
18.1495		Cell	1	0.000	1.000	1622	7	Not-Trans anti-PSF-A546 8C-S-PSF V2.00	0	29. Not-Trans and anti-PSF-A546_Pos038_S001	00-VTZxRfVjLFt33XZGE6jzSV
19.1571		Cell	1	0.000	1.000	1623	8	Not-Trans anti-PSF-A546 8C-S-PSF V2.00	0	29. Not-Trans and anti-PSF-A546_Pos038_S001	00-VTZxRfVjLFt33XZGE6jzSV
19.5423		Cell	1	0.000	1.000	1624	9	Not-Trans anti-PSF-A546 8C-S-PSF V2.00	0	29. Not-Trans and anti-PSF-A546_Pos038_S001	00-VTZxRfVjLFt33XZGE6jzSV
19.569		Cell	1	0.000	1.000	1625	10	Not-Trans anti-PSF-A546 8C-S-PSF V2.00	0	29. Not-Trans and anti-PSF-A546_Pos038_S001	00-VTZxRfVjLFt33XZGE6jzSV
9.86122		Cell	1	0.000	1.000	1626	11	Not-Trans anti-PSF-A546 8C-S-PSF V2.00	0	29. Not-Trans and anti-PSF-A546_Pos038_S001	00-VTZxRfVjLFt33XZGE6jzSV
14.7949		Cell	1	0.000	1.000	1627	12	Not-Trans anti-PSF-A546 8C-S-PSF V2.00	0	29. Not-Trans and anti-PSF-A546_Pos038_S001	00-VTZxRfVjLFt33XZGE6jzSV
16.8746		Cell	1	0.000	1.000	1628	13	Not-Trans anti-PSF-A546 8C-S-PSF V2.00	0	29. Not-Trans and anti-PSF-A546_Pos038_S001	00-VTZxRfVjLFt33XZGE6jzSV
12.6624		Cell	1	0.000	1.000	1629	14	Not-Trans anti-PSF-A546 8C-S-PSF V2.00	0	29. Not-Trans and anti-PSF-A546_Pos038_S001	00-VTZxRfVjLFt33XZGE6jzSV
20.4893		Cell	1	0.000	1.000	1630	15	Not-Trans anti-PSF-A546 8C-S-PSF V2.00	0	29. Not-Trans and anti-PSF-A546_Pos038_S001	00-VTZxRfVjLFt33XZGE6jzSV
16.66		Cell	1	0.000	1.000	1631	16	Not-Trans anti-PSF-A546 8C-S-PSF V2.00	0	29. Not-Trans and anti-PSF-A546_Pos038_S001	00-VTZxRfVjLFt33XZGE6jzSV
14.2292		Cell	1	0.000	1.000	1632	17	Not-Trans anti-PSF-A546 8C-S-PSF V2.00	0	29. Not-Trans and anti-PSF-A546_Pos038_S001	00-VTZxRfVjLFt33XZGE6jzSV
13.9849		Cell	1	0.000	1.000	1633	18	Not-Trans anti-PSF-A546 8C-S-PSF V2.00	0	29. Not-Trans and anti-PSF-A546_Pos038_S001	00-VTZxRfVjLFt33XZGE6jzSV
13.8201		Cell	1	0.000	1.000	1634	19	Not-Trans anti-PSF-A546 8C-S-PSF V2.00	0	29. Not-Trans and anti-PSF-A546_Pos038_S001	00-VTZxRfVjLFt33XZGE6jzSV
16.3605		Cell	1	0.000	1.000	1635	20	Not-Trans anti-PSF-A546 8C-S-PSF V2.00	0	29. Not-Trans and anti-PSF-A546_Pos038_S001	00-VTZxRfVjLFt33XZGE6jzSV
17.1457		Cell	1	0.000	1.000	1636	21	Not-Trans anti-PSF-A546 8C-S-PSF V2.00	0	29. Not-Trans and anti-PSF-A546_Pos038_S001	00-VTZxRfVjLFt33XZGE6jzSV
15.1447		Cell	1	0.000	1.000	1637	22	Not-Trans anti-PSF-A546 8C-S-PSF V2.00	0	29. Not-Trans and anti-PSF-A546_Pos038_S001	00-VTZxRfVjLFt33XZGE6jzSV
15.0928		Cell	1	0.000	1.000	1638	23	Not-Trans anti-PSF-A546 8C-S-PSF V2.00	0	29. Not-Trans and anti-PSF-A546_Pos038_S001	00-VTZxRfVjLFt33XZGE6jzSV
17.7504		Cell	1	0.000	1.000	1639	24	Not-Trans anti-PSF-A546 8C-S-PSF V2.00	0	29. Not-Trans and anti-PSF-A546_Pos038_S001	00-VTZxRfVjLFt33XZGE6jzSV
14.9389		Cell	1	0.000	1.000	1640	25	Not-Trans anti-PSF-A546 8C-S-PSF V2.00	0	29. Not-Trans and anti-PSF-A546_Pos038_S001	00-VTZxRfVjLFt33XZGE6jzSV
20.6438		Cell	1	0.000	1.000	1641	26	Not-Trans anti-PSF-A546 8C-S-PSF V2.00	0	29. Not-Trans and anti-PSF-A546_Pos038_S001	00-VTZxRfVjLFt33XZGE6jzSV
6.82349		Cell	1	0.000	1.000	1642	27	Not-Trans anti-PSF-A546 8C-S-PSF V2.00	0	29. Not-Trans and anti-PSF-A546_Pos038_S001	00-VTZxRfVjLFt33XZGE6jzSV
17.7389		Cell	1	0.000	1.000	1643	28	Not-Trans anti-PSF-A546 8C-S-PSF V2.00	0	29. Not-Trans and anti-PSF-A546_Pos038_S001	00-VTZxRfVjLFt33XZGE6jzSV
10.8529		Cell	1	0.000	1.000	1644	29	Not-Trans anti-PSF-A546 8C-S-PSF V2.00	0	29. Not-Trans and anti-PSF-A546_Pos038_S001	00-VTZxRfVjLFt33XZGE6jzSV
20.5304		Cell	1	0.000	1.000	1645	30	Not-Trans anti-PSF-A546 8C-S-PSF V2.00	0	29. Not-Trans and anti-PSF-A546_Pos038_S001	00-VTZxRfVjLFt33XZGE6jzSV
11.2081		Cell	1	0.000	1.000	1646	31	Not-Trans anti-PSF-A546 8C-S-PSF V2.00	0	29. Not-Trans and anti-PSF-A546_Pos038_S001	00-VTZxRfVjLFt33XZGE6jzSV
11.7686		Cell	1	0.000	1.000	1647	32	Not-Trans anti-PSF-A546 8C-S-PSF V2.00	0	29. Not-Trans and anti-PSF-A546_Pos038_S001	00-VTZxRfVjLFt33XZGE6jzSV
11.8313		Cell	1	0.000	1.000	1648	33	Not-Trans anti-PSF-A546 8C-S-PSF V2.00	0	29. Not-Trans and anti-PSF-A546_Pos038_S001	00-VTZxRfVjLFt33XZGE6jzSV
20.56		Cell	1	0.000	1.000	1649	34	Not-Trans anti-PSF-A546 8C-S-PSF V2.00	0	29. Not-Trans and anti-PSF-A546_Pos038_S001	00-VTZxRfVjLFt33XZGE6jzSV
11.5748		Cell	1	0.000	1.000	1650	35	Not-Trans anti-PSF-A546 8C-S-PSF V2.00	0	29. Not-Trans and anti-PSF-A546_Pos038_S001	00-VTZxRfVjLFt33XZGE6jzSV
10.4907		Cell	1	0.000	1.000	1651	36	Not-Trans anti-PSF-A546 8C-S-PSF V2.00	0	29. Not-Trans and anti-PSF-A546_Pos038_S001	00-VTZxRfVjLFt33XZGE6jzSV
12.073		Cell	1	0.000	1.000	1652	37	Not-Trans anti-PSF-A546 8C-S-PSF V2.00	0	29. Not-Trans and anti-PSF-A546_Pos038_S001	00-VTZxRfVjLFt33XZGE6jzSV
13.6797		Cell	1	0.000	1.000	1653	38	Not-Trans anti-PSF-A546 8C-S-PSF V2.00	0	29. Not-Trans and anti-PSF-A546_Pos038_S001	00-VTZxRfVjLFt33XZGE6jzSV
14.7236		Cell	1	0.000	1.000	1654	39	Not-Trans anti-PSF-A546 8C-S-PSF V2.00	0	29. Not-Trans and anti-PSF-A546_Pos038_S001	00-VTZxRfVjLFt33XZGE6jzSV
13.1207		Cell	1	0.000	1.000	1655	40	Not-Trans anti-PSF-A546 8C-S-PSF V2.00	0	29. Not-Trans and anti-PSF-A546_Pos038_S001	00-VTZxRfVjLFt33XZGE6jzSV
14.7256		Cell	1	0.000	1.000	1656	41	Not-Trans anti-PSF-A546 8C-S-PSF V2.00	0	29. Not-Trans and anti-PSF-A546_Pos038_S001	00-VTZxRfVjLFt33XZGE6jzSV
12.1308		Cell	1	0.000	1.000	1657	42	Not-Trans anti-PSF-A546 8C-S-PSF V2.00	0	29. Not-Trans and anti-PSF-A546_Pos038_S001	00-VTZxRfVjLFt33XZGE6jzSV
10.6044		Cell	1	0.000	1.000	1658	43	Not-Trans anti-PSF-A546 8C-S-PSF V2.00	0	29. Not-Trans and anti-PSF-A546_Pos038_S001	00-VTZxRfVjLFt33XZGE6jzSV
14.9379		Cell	1	0.000	1.000	1659	44	Not-Trans anti-PSF-A546 8C-S-PSF V2.00	0	29. Not-Trans and anti-PSF-A546_Pos038_S001	00-VTZxRfVjLFt33XZGE6jzSV
10.8195		Cell	1	0.000	1.000	1660	45	Not-Trans anti-PSF-A546 8C-S-PSF V2.00	0	29. Not-Trans and anti-PSF-A546_Pos038_S001	00-VTZxRfVjLFt33XZGE6jzSV
12.1019		Cell	1	0.000	1.000	1661	46	Not-Trans anti-PSF-A546 8C-S-PSF V2.00	0	29. Not-Trans and anti-PSF-A546_Pos038_S001	00-VTZxRfVjLFt33XZGE6jzSV
11.638		Cell	1	0.000	1.000	1662	47	Not-Trans anti-PSF-A546 8C-S-PSF V2.00	0	29. Not-Trans and anti-PSF-A546_Pos038_S001	00-VTZxRfVjLFt33XZGE6jzSV
14.5942		Cell	1	0.000	1.000	1663	48	Not-Trans anti-PSF-A546 8C-S-PSF V2.00	0	29. Not-Trans and anti-PSF-A546_Pos038_S001	00-VTZxRfVjLFt33XZGE6jzSV
12.1		Cell	1	0.000	1.000	1664	49	Not-Trans anti-PSF-A546 8C-S-PSF V2.00	0	29. Not-Trans and anti-PSF-A546_Pos038_S001	00-VTZxRfVjLFt33XZGE6jzSV
13.3438		Cell	1	0.000	1.000	1665	50	Not-Trans anti-PSF-A546 8C-S-PSF V2.00	0	29. Not-Trans and anti-PSF-A546_Pos038_S001	00-VTZxRfVjLFt33XZGE6jzSV
18.3476		Cell	1	0.000	1.000	1666	51	Not-Trans anti-PSF-A546 8C-S-PSF V2.00	0	29. Not-Trans and anti-PSF-A546_Pos038_S001	00-VTZxRfVjLFt33XZGE6jzSV
11.6626		Cell	1	0.000	1.000	1667	52	Not-Trans anti-PSF-A546 8C-S-PSF V2.00	0	29. Not-Trans and anti-PSF-A546_Pos038_S001	00-VTZxRfVjLFt33XZGE6jzSV
7.57524		Cell	1	0.000	1.000	1668	53	Not-Trans anti-PSF-A546 8C-S-PSF V2.00	0	29. Not-Trans and anti-PSF-A546_Pos038_S001	00-VTZxRfVjLFt33XZGE6jzSV
9.38723		Cell	1	0.000	1.000	1669	54	Not-Trans anti-PSF-A546 8C-S-PSF V2.00	0	29. Not-Trans and anti-PSF-A546_Pos038_S001	00-VTZxRfVjLFt33XZGE6jzSV
10.9321		Cell	1	0.000	1.000	1670	55	Not-Trans anti-PSF-A546 8C-S-PSF V2.00	0	29. Not-Trans and anti-PSF-A546_Pos038_S001	00-VTZxRfVjLFt33XZGE6jzSV
14.9976		Cell	1	0.000	1.000	1671	56	Not-Trans anti-PSF-A546 8C-S-PSF V2.00	0	29. Not-Trans and anti-PSF-A546_Pos038_S001	00-VTZxRfVjLFt33XZGE6jzSV
13.1769		Cell	1	0.000	1.000	1672	57	Not-Trans anti-PSF-A546 8C-S-PSF V2.00	0	29. Not-Trans and anti-PSF-A546_Pos038_S001	00-VTZxRfVjLFt33XZGE6jzSV
12.2852		Cell	1	0.000	1.000	1673	58	Not-Trans anti-PSF-A546 8C-S-PSF V2.00	0	29. Not-Trans and anti-PSF-A546_Pos038_S001	00-VTZxRfVjLFt33XZGE6jzSV
18.7619		Cell	1	0.000	1.000	1674	59	Not-Trans anti-PSF-A546 8C-S-PSF V2.00	0	29. Not-Trans and anti-PSF-A546_Pos038_S001	00-VTZxRfVjLFt33XZGE6jzSV
24.1835		Cell	1	0.000	1.000	1675	60	Not-Trans anti-PSF-A546 8C-S-PSF V2.00	0	29. Not-Trans and anti-PSF-A546_Pos038_S001	00-VTZxRfVjLFt33XZGE6jzSV
20.7405		Cell	1	0.000	1.000	1676	61	Not-Trans anti-PSF-A546 8C-S-PSF V2.00	0	29. Not-Trans and anti-PSF-A546_Pos038_S001	00-VTZxRfVjLFt33XZGE6jzSV
13.5397		Cell	1	0.000	1.000	1677	62	Not-Trans anti-PSF-A546 8C-S-PSF V2.00	0	29. Not-Trans and anti-PSF-A546_Pos038_S001	00-VTZxRfVjLFt33XZGE6jzSV
11.2869		Cell	1	0.000	1.000	1678	63	Not-Trans anti-PSF-A546 8C-S-PSF V2.00	0	29. Not-Trans and anti-PSF-A546_Pos038_S001	00-VTZxRfVjLFt33XZGE6jzSV
15.5566		Cell	1	0.000	1.000	1679	64	Not-Trans anti-PSF-A546 8C-S-PSF V2.00	0	29. Not-Trans and anti-PSF-A546_Pos038_S001	00-VTZxRfVjLFt33XZGE6jzSV
13.2725		Cell	1	0.000	1.000	1680	65	Not-Trans anti-PSF-A546 8C-S-PSF V2.00	0	29. Not-Trans and anti-PSF-A546_Pos038_S001	00-VTZxRfVjLFt33XZGE6jzSV
14.4339		Cell	1	0.000	1.000	1681	66	Not-Trans anti-PSF-A546 8C-S-PSF V2.00	0	29. Not-Trans and anti-PSF-A546_Pos038_S001	00-VTZxRfVjLFt33XZGE6jzSV
13.4566		Cell	1	0.000	1.000	1682	67	Not-Trans anti-PSF-A546 8C-S-PSF V2.00	0	29. Not-Trans and anti-PSF-A546_Pos038_S001	00-VTZxRfVjLFt33XZGE6jzSV
13.7806		Cell	1	0.000	1.000	1683	68	Not-Trans anti-PSF-A546 8C-S-PSF V2.00	0	29. Not-Trans and anti-PSF-A546_Pos038_S001	00-VTZxRfVjLFt33XZGE6jzSV
14.0555		Cell	1	0.000	1.000	1684	69	Not-Trans anti-PSF-A546 8C-S-PSF V2.00	0	29. Not-Trans and anti-PSF-A546_Pos038_S001	00-VTZxRfVjLFt33XZGE6jzSV
19.1521		Cell	1	0.000	1.000	1685	70	Not-Trans anti-PSF-A546 8C-S-PSF V2.00	0	29. Not-Trans and anti-PSF-A546_Pos038_S001	00-VTZxRfVjLFt33XZGE6jzSV
16.0473		Cell	1	0.000	1.000	1686	71	Not-Trans anti-PSF-A546 8C-S-PSF V2.00	0	29. Not-Trans and anti-PSF-A546_Pos038_S001	00-VTZxRfVjLFt33XZGE6jzSV
19.49		Cell	1	0.000	1.000	1687	72	Not-Trans anti-PSF-A546 8C-S-PSF V2.00	0	29. Not-Trans and anti-PSF-A546_Pos038_S001	00-VTZxRfVjLFt33XZGE6jzSV
82.6022		Cell	1	0.000	1.000	1688	0	Not-Trans anti-PSF-A546 8C-S-PSF V2.00	0	29. Not-Trans and anti-PSF-A546_Pos039_S001	00-c9jsTb3BneJHdAgFcjsTLK
18.4187		Cell	1	0.000	1.000	1689	1	Not-Trans anti-PSF-A546 8C-S-PSF V2.00	0	29. Not-Trans and anti-PSF-A546_Pos039_S001	00-c9jsTb3BneJHdAgFcjsTLK
16.7399		Cell	1	0.000	1.000	1690	2	Not-Trans anti-PSF-A546 8C-S-PSF V2.00	0	29. Not-Trans and anti-PSF-A546_Pos039_S001	00-c9jsTb3BneJHdAgFcjsTLK
15.3367		Cell	1	0.000	1.000	1691	3	Not-Trans anti-PSF-A546 8C-S-PSF V2.00	0	29. Not-Trans and anti-PSF-A546_Pos039_S001	00-c9jsTb3BneJHdAgFcjsTLK
16.1193		Cell	1	0.000	1.000	1692	4	Not-Trans anti-PSF-A546 8C-S-PSF V2.00	0	29. Not-Trans and anti-PSF-A546_Pos039_S001	00-c9jsTb3BneJHdAgFcjsTLK
14.4608		Cell	1	0.000	1.000	1693	5	Not-Trans anti-PSF-A546 8C-S-PSF V2.00	0	29. Not-Trans and anti-PSF-A546_Pos039_S001	00-c9jsTb3BneJHdAgFcjsTLK
15.536		Cell	1	0.000	1.000	1694	6	Not-Trans anti-PSF-A546 8C-S-PSF V2.00	0	29. Not-Trans and anti-PSF-A546_Pos039_S001	00-c9jsTb3BneJHdAgFcjsTLK
15.4708		Cell	1	0.000	1.000	1695	7	Not-Trans anti-PSF-A546 8C-S-PSF V2.00	0	29. Not-Trans and anti-PSF-A546_Pos039_S001	00-c9jsTb3BneJHdAgFcjsTLK
13.2814		Cell	1	0.000	1.000	1696	8	Not-Trans anti-PSF-A546 8C-S-PSF V2.00	0	29. Not-Trans and anti-PSF-A546_Pos039_S001	00-c9jsTb3BneJHdAgFcjsTLK
11.3836		Cell	1	0.000	1.000	1697	9	Not-Trans anti-PSF-A546 8C-S-PSF V2.00	0	29. Not-Trans and anti-PSF-A546_Pos039_S001	00-c9jsTb3BneJHdAgFcjsTLK
12.9703		Cell	1	0.000	1.000	1698	10	Not-Trans anti-PSF-A546 8C-S-PSF V2.00	0	29. Not-Trans and anti-PSF-A546_Pos039_S001	00-c9jsTb3BneJHdAgFcjsTLK
17.2057		Cell	1	0.000	1.000	1699	11	Not-Trans anti-PSF-A546 8C-S-PSF V2.00	0	29. Not-Trans and anti-PSF-A546_Pos039_S001	00-c9jsTb3BneJHdAgFcjsTLK
18.4442		Cell	1	0.000	1.000	1700	12	Not-Trans anti-PSF-A546 8C-S-PSF V2.00	0	29. Not-Trans and anti-PSF-A546_Pos039_S001	00-c9jsTb3BneJHdAgFcjsTLK
7.71088		Cell	1	0.000	1.000	1701	13	Not-Trans anti-PSF-A546 8C-S-PSF V2.00	0	29. Not-Trans and anti-PSF-A546_Pos039_S001	00-c9jsTb3BneJHdAgFcjsTLK
10.1039		Cell	1	0.000	1.000	1702	14	Not-Trans anti-PSF-A546 8C-S-PSF V2.00	0	29. Not-Trans and anti-PSF-A546_Pos039_S001	00-c9jsTb3BneJHdAgFcjsTLK
23.4974		Cell	1	0.000	1.000	1703	15	Not-Trans anti-PSF-A546 8C-S-PSF V2.00	0	29. Not-Trans and anti-PSF-A546_Pos039_S001	00-c9jsTb3BneJHdAgFcjsTLK
11.6801		Cell	1	0.000	1.000	1704	16	Not-Trans anti-PSF-A546 8C-S-PSF V2.00	0	29. Not-Trans and anti-PSF-A546_Pos039_S001	00-c9jsTb3BneJHdAgFcjsTLK
11.5543		Cell	1	0.000	1.000	1705	17	Not-Trans anti-PSF-A546 8C-S-PSF V2.00	0	29. Not-Trans and anti-PSF-A546_Pos039_S001	00-c9jsTb3BneJHdAgFcjsTLK
11.9243		Cell	1	0.000	1.000	1706	18	Not-Trans anti-PSF-A546 8C-S-PSF V2.00	0	29. Not-Trans and anti-PSF-A546_Pos039_S001	00-c9jsTb3BneJHdAgFcjsTLK
16.4409		Cell	1	0.000	1.000	1707	19	Not-Trans anti-PSF-A546 8C-S-PSF V2.00	0	29. Not-Trans and anti-PSF-A546_Pos039_S001	00-c9jsTb3BneJHdAgFcjsTLK
12.9152		Cell	1	0.000	1.000	1708	20	Not-Trans anti-PSF-A546 8C-S-PSF V2.00	0	29. Not-Trans and anti-PSF-A546_Pos039_S001	00-c9jsTb3BneJHdAgFcjsTLK
14.8288		Cell	1	0.000	1.000	1709	21	Not-Trans anti-PSF-A546 8C-S-PSF V2.00	0	29. Not-Trans and anti-PSF-A546_Pos039_S001	00-c9jsTb3BneJHdAgFcjsTLK
9.85226		Cell	1	0.000	1.000	1710	22	Not-Trans anti-PSF-A546 8C-S-PSF V2.00	0	29. Not-Trans and anti-PSF-A546_Pos039_S001	00-c9jsTb3BneJHdAgFcjsTLK
18.8878		Cell	1	0.000	1.000	1711	23	Not-Trans anti-PSF-A546 8C-S-PSF V2.00	0	29. Not-Trans and anti-PSF-A546_Pos039_S001	00-c9jsTb3BneJHdAgFcjsTLK
12.2411		Cell	1	0.000	1.000	1712	24	Not-Trans anti-PSF-A546 8C-S-PSF V2.00	0	29. Not-Trans and anti-PSF-A546_Pos039_S001	00-c9jsTb3BneJHdAgFcjsTLK
15.0716		Cell	1	0.000	1.000	1713	25	Not-Trans anti-PSF-A546 8C-S-PSF V2.00	0	29. Not-Trans and anti-PSF-A546_Pos039_S001	00-c9jsTb3BneJHdAgFcjsTLK
11.0958		Cell	1	0.000	1.000	1714	26	Not-Trans anti-PSF-A546 8C-S-PSF V2.00	0	29. Not-Trans and anti-PSF-A546_Pos039_S001	00-c9jsTb3BneJHdAgFcjsTLK
15.2821		Cell	1	0.000	1.000	1715	27	Not-Trans anti-PSF-A546 8C-S-PSF V2.00	0	29. Not-Trans and anti-PSF-A546_Pos039_S001	00-c9jsTb3BneJHdAgFcjsTLK
13.9254		Cell	1	0.000	1.000	1716	28	Not-Trans anti-PSF-A546 8C-S-PSF V2.00	0	29. Not-Trans and anti-PSF-A546_Pos039_S001	00-c9jsTb3BneJHdAgFcjsTLK
20.485		Cell	1	0.000	1.000	1717	29	Not-Trans anti-PSF-A546 8C-S-PSF V2.00	0	29. Not-Trans and anti-PSF-A546_Pos039_S001	00-c9jsTb3BneJHdAgFcjsTLK
16.4956		Cell	1	0.000	1.000	1718	30	Not-Trans anti-PSF-A546 8C-S-PSF V2.00	0	29. Not-Trans and anti-PSF-A546_Pos039_S001	00-c9jsTb3BneJHdAgFcjsTLK
16.1846		Cell	1	0.000	1.000	1719	31	Not-Trans anti-PSF-A546 8C-S-PSF V2.00	0	29. Not-Trans and anti-PSF-A546_Pos039_S001	00-c9jsTb3BneJHdAgFcjsTLK
15.5026		Cell	1	0.000	1.000	1720	32	Not-Trans anti-PSF-A546 8C-S-PSF V2.00	0	29. Not-Trans and anti-PSF-A546_Pos039_S001	00-c9jsTb3BneJHdAgFcjsTLK
12.0141		Cell	1	0.000	1.000	1721	33	Not-Trans anti-PSF-A546 8C-S-PSF V2.00	0	29. Not-Trans and anti-PSF-A546_Pos039_S001	00-c9jsTb3BneJHdAgFcjsTLK
14.7526		Cell	1	0.000	1.000	1722	34	Not-Trans anti-PSF-A546 8C-S-PSF V2.00	0	29. Not-Trans and anti-PSF-A546_Pos039_S001	00-c9jsTb3BneJHdAgFcjsTLK
18.4099		Cell	1	0.000	1.000	1723	35	Not-Trans anti-PSF-A546 8C-S-PSF V2.00	0	29. Not-Trans and anti-PSF-A546_Pos039_S001	00-c9jsTb3BneJHdAgFcjsTLK
13.9315		Cell	1	0.000	1.000	1724	36	Not-Trans anti-PSF-A546 8C-S-PSF V2.00	0	29. Not-Trans and anti-PSF-A546_Pos039_S001	00-c9jsTb3BneJHdAgFcjsTLK
14.1245		Cell	1	0.000	1.000	1725	37	Not-Trans anti-PSF-A546 8C-S-PSF V2.00	0	29. Not-Trans and anti-PSF-A546_Pos039_S001	00-c9jsTb3BneJHdAgFcjsTLK
12.9231		Cell	1	0.000	1.000	1726	38	Not-Trans anti-PSF-A546 8C-S-PSF V2.00	0	29. Not-Trans and anti-PSF-A546_Pos039_S001	00-c9jsTb3BneJHdAgFcjsTLK
16.7121		Cell	1	0.000	1.000	1727	39	Not-Trans anti-PSF-A546 8C-S-PSF V2.00	0	29. Not-Trans and anti-PSF-A546_Pos039_S001	00-c9jsTb3BneJHdAgFcjsTLK
14.107		Cell	1	0.000	1.000	1728	40	Not-Trans anti-PSF-A546 8C-S-PSF V2.00	0	29. Not-Trans and anti-PSF-A546_Pos039_S001	00-c9jsTb3BneJHdAgFcjsTLK
12.7618		Cell	1	0.000	1.000	1729	41	Not-Trans anti-PSF-A546 8C-S-PSF V2.00	0	29. Not-Trans and anti-PSF-A546_Pos039_S001	00-c9jsTb3BneJHdAgFcjsTLK
12.6417		Cell	1	0.000	1.000	1730	42	Not-Trans anti-PSF-A546 8C-S-PSF V2.00	0	29. Not-Trans and anti-PSF-A546_Pos039_S001	00-c9jsTb3BneJHdAgFcjsTLK
10.1119		Cell	1	0.000	1.000	1731	43	Not-Trans anti-PSF-A546 8C-S-PSF V2.00	0	29. Not-Trans and anti-PSF-A546_Pos039_S001	00-c9jsTb3BneJHdAgFcjsTLK
13.8172		Cell	1	0.000	1.000	1732	44	Not-Trans anti-PSF-A546 8C-S-PSF V2.00	0	29. Not-Trans and anti-PSF-A546_Pos039_S001	00-c9jsTb3BneJHdAgFcjsTLK
11.4149		Cell	1	0.000	1.000	1733	45	Not-Trans anti-PSF-A546 8C-S-PSF V2.00	0	29. Not-Trans and anti-PSF-A546_Pos039_S001	00-c9jsTb3BneJHdAgFcjsTLK
7.15872		Cell	1	0.000	1.000	1734	46	Not-Trans anti-PSF-A546 8C-S-PSF V2.00	0	29. Not-Trans and anti-PSF-A546_Pos039_S001	00-c9jsTb3BneJHdAgFcjsTLK
17.7435		Cell	1	0.000	1.000	1735	47	Not-Trans anti-PSF-A546 8C-S-PSF V2.00	0	29. Not-Trans and anti-PSF-A546_Pos039_S001	00-c9jsTb3BneJHdAgFcjsTLK
14.7825		Cell	1	0.000	1.000	1736	48	Not-Trans anti-PSF-A546 8C-S-PSF V2.00	0	29. Not-Trans and anti-PSF-A546_Pos039_S001	00-c9jsTb3BneJHdAgFcjsTLK
6.4115		Cell	1	0.000	1.000	1737	49	Not-Trans anti-PSF-A546 8C-S-PSF V2.00	0	29. Not-Trans and anti-PSF-A546_Pos039_S001	00-c9jsTb3BneJHdAgFcjsTLK
11.8864		Cell	1	0.000	1.000	1738	50	Not-Trans anti-PSF-A546 8C-S-PSF V2.00	0	29. Not-Trans and anti-PSF-A546_Pos039_S001	00-c9jsTb3BneJHdAgFcjsTLK
11.0003		Cell	1	0.000	1.000	1739	51	Not-Trans anti-PSF-A546 8C-S-PSF V2.00	0	29. Not-Trans and anti-PSF-A546_Pos039_S001	00-c9jsTb3BneJHdAgFcjsTLK
9.9302		Cell	1	0.000	1.000	1740	52	Not-Trans anti-PSF-A546 8C-S-PSF V2.00	0	29. Not-Trans and anti-PSF-A546_Pos039_S001	00-c9jsTb3BneJHdAgFcjsTLK
9.6651		Cell	1	0.000	1.000	1741	53	Not-Trans anti-PSF-A546 8C-S-PSF V2.00	0	29. Not-Trans and anti-PSF-A546_Pos039_S001	00-c9jsTb3BneJHdAgFcjsTLK
18.7413		Cell	1	0.000	1.000	1742	54	Not-Trans anti-PSF-A546 8C-S-PSF V2.00	0	29. Not-Trans and anti-PSF-A546_Pos039_S001	00-c9jsTb3BneJHdAgFcjsTLK
18.7853		Cell	1	0.000	1.000	1743	55	Not-Trans anti-PSF-A546 8C-S-PSF V2.00	0	29. Not-Trans and anti-PSF-A546_Pos039_S001	00-c9jsTb3BneJHdAgFcjsTLK
17.7807		Cell	1	0.000	1.000	1744	56	Not-Trans anti-PSF-A546 8C-S-PSF V2.00	0	29. Not-Trans and anti-PSF-A546_Pos039_S001	00-c9jsTb3BneJHdAgFcjsTLK
16.8744		Cell	1	0.000	1.000	1745	57	Not-Trans anti-PSF-A546 8C-S-PSF V2.00	0	29. Not-Trans and anti-PSF-A546_Pos039_S001	00-c9jsTb3BneJHdAgFcjsTLK
19.3641		Cell	1	0.000	1.000	1746	58	Not-Trans anti-PSF-A546 8C-S-PSF V2.00	0	29. Not-Trans and anti-PSF-A546_Pos039_S001	00-c9jsTb3BneJHdAgFcjsTLK
17.2718		Cell	1	0.000	1.000	1747	59	Not-Trans anti-PSF-A546 8C-S-PSF V2.00	0	29. Not-Trans and anti-PSF-A546_Pos039_S001	00-c9jsTb3BneJHdAgFcjsTLK
6.79551		Cell	1	0.000	1.000	1748	60	Not-Trans anti-PSF-A546 8C-S-PSF V2.00	0	29. Not-Trans and anti-PSF-A546_Pos039_S001	00-c9jsTb3BneJHdAgFcjsTLK
17.8314		Cell	1	0.000	1.000	1749	61	Not-Trans anti-PSF-A546 8C-S-PSF V2.00	0	29. Not-Trans and anti-PSF-A546_Pos039_S001	00-c9jsTb3BneJHdAgFcjsTLK
17.6941		Cell	1	0.000	1.000	1750	0	Not-Trans anti-PSF-A546 8C-S-PSF V2.00	0	29. Not-Trans and anti-PSF-A546_Pos040_S001	00-aiu8dueEJxSiYtTMZ7dNp3
15.9958		Cell	1	0.000	1.000	1751	1	Not-Trans anti-PSF-A546 8C-S-PSF V2.00	0	29. Not-Trans and anti-PSF-A546_Pos040_S001	00-aiu8dueEJxSiYtTMZ7dNp3
16.2358		Cell	1	0.000	1.000	1752	2	Not-Trans anti-PSF-A546 8C-S-PSF V2.00	0	29. Not-Trans and anti-PSF-A546_Pos040_S001	00-aiu8dueEJxSiYtTMZ7dNp3
11.5248		Cell	1	0.000	1.000	1753	3	Not-Trans anti-PSF-A546 8C-S-PSF V2.00	0	29. Not-Trans and anti-PSF-A546_Pos040_S001	00-aiu8dueEJxSiYtTMZ7dNp3
13.3546		Cell	1	0.000	1.000	1754	4	Not-Trans anti-PSF-A546 8C-S-PSF V2.00	0	29. Not-Trans and anti-PSF-A546_Pos040_S001	00-aiu8dueEJxSiYtTMZ7dNp3
14.2205		Cell	1	0.000	1.000	1755	5	Not-Trans anti-PSF-A546 8C-S-PSF V2.00	0	29. Not-Trans and anti-PSF-A546_Pos040_S001	00-aiu8dueEJxSiYtTMZ7dNp3
14.8356		Cell	1	0.000	1.000	1756	6	Not-Trans anti-PSF-A546 8C-S-PSF V2.00	0	29. Not-Trans and anti-PSF-A546_Pos040_S001	00-aiu8dueEJxSiYtTMZ7dNp3
13.1544		Cell	1	0.000	1.000	1757	7	Not-Trans anti-PSF-A546 8C-S-PSF V2.00	0	29. Not-Trans and anti-PSF-A546_Pos040_S001	00-aiu8dueEJxSiYtTMZ7dNp3
14.599		Cell	1	0.000	1.000	1758	8	Not-Trans anti-PSF-A546 8C-S-PSF V2.00	0	29. Not-Trans and anti-PSF-A546_Pos040_S001	00-aiu8dueEJxSiYtTMZ7dNp3
16.0473		Cell	1	0.000	1.000	1759	9	Not-Trans anti-PSF-A546 8C-S-PSF V2.00	0	29. Not-Trans and anti-PSF-A546_Pos040_S001	00-aiu8dueEJxSiYtTMZ7dNp3
14.9458		Cell	1	0.000	1.000	1760	10	Not-Trans anti-PSF-A546 8C-S-PSF V2.00	0	29. Not-Trans and anti-PSF-A546_Pos040_S001	00-aiu8dueEJxSiYtTMZ7dNp3
15.5933		Cell	1	0.000	1.000	1761	11	Not-Trans anti-PSF-A546 8C-S-PSF V2.00	0	29. Not-Trans and anti-PSF-A546_Pos040_S001	00-aiu8dueEJxSiYtTMZ7dNp3
12.2712		Cell	1	0.000	1.000	1762	12	Not-Trans anti-PSF-A546 8C-S-PSF V2.00	0	29. Not-Trans and anti-PSF-A546_Pos040_S001	00-aiu8dueEJxSiYtTMZ7dNp3
12.3374		Cell	1	0.000	1.000	1763	13	Not-Trans anti-PSF-A546 8C-S-PSF V2.00	0	29. Not-Trans and anti-PSF-A546_Pos040_S001	00-aiu8dueEJxSiYtTMZ7dNp3
12.5101		Cell	1	0.000	1.000	1764	14	Not-Trans anti-PSF-A546 8C-S-PSF V2.00	0	29. Not-Trans and anti-PSF-A546_Pos040_S001	00-aiu8dueEJxSiYtTMZ7dNp3
17.164		Cell	1	0.000	1.000	1765	15	Not-Trans anti-PSF-A546 8C-S-PSF V2.00	0	29. Not-Trans and anti-PSF-A546_Pos040_S001	00-aiu8dueEJxSiYtTMZ7dNp3
17.7432		Cell	1	0.000	1.000	1766	16	Not-Trans anti-PSF-A546 8C-S-PSF V2.00	0	29. Not-Trans and anti-PSF-A546_Pos040_S001	00-aiu8dueEJxSiYtTMZ7dNp3
12.2029		Cell	1	0.000	1.000	1767	17	Not-Trans anti-PSF-A546 8C-S-PSF V2.00	0	29. Not-Trans and anti-PSF-A546_Pos040_S001	00-aiu8dueEJxSiYtTMZ7dNp3
9.94818		Cell	1	0.000	1.000	1768	18	Not-Trans anti-PSF-A546 8C-S-PSF V2.00	0	29. Not-Trans and anti-PSF-A546_Pos040_S001	00-aiu8dueEJxSiYtTMZ7dNp3
13.7821		Cell	1	0.000	1.000	1769	19	Not-Trans anti-PSF-A546 8C-S-PSF V2.00	0	29. Not-Trans and anti-PSF-A546_Pos040_S001	00-aiu8dueEJxSiYtTMZ7dNp3
16.1875		Cell	1	0.000	1.000	1770	20	Not-Trans anti-PSF-A546 8C-S-PSF V2.00	0	29. Not-Trans and anti-PSF-A546_Pos040_S001	00-aiu8dueEJxSiYtTMZ7dNp3
12.2032		Cell	1	0.000	1.000	1771	21	Not-Trans anti-PSF-A546 8C-S-PSF V2.00	0	29. Not-Trans and anti-PSF-A546_Pos040_S001	00-aiu8dueEJxSiYtTMZ7dNp3
16.8914		Cell	1	0.000	1.000	1772	22	Not-Trans anti-PSF-A546 8C-S-PSF V2.00	0	29. Not-Trans and anti-PSF-A546_Pos040_S001	00-aiu8dueEJxSiYtTMZ7dNp3
9.64243		Cell	1	0.000	1.000	1773	0	Not-Trans anti-PSF-A546 8C-S-PSF V2.00	0	29. Not-Trans and anti-PSF-A546_Pos041_S001	00-9waAgCfMnwfrUrbeXQvgCR
15.1273		Cell	1	0.000	1.000	1774	1	Not-Trans anti-PSF-A546 8C-S-PSF V2.00	0	29. Not-Trans and anti-PSF-A546_Pos041_S001	00-9waAgCfMnwfrUrbeXQvgCR
13.6541		Cell	1	0.000	1.000	1775	2	Not-Trans anti-PSF-A546 8C-S-PSF V2.00	0	29. Not-Trans and anti-PSF-A546_Pos041_S001	00-9waAgCfMnwfrUrbeXQvgCR
11.7687		Cell	1	0.000	1.000	1776	3	Not-Trans anti-PSF-A546 8C-S-PSF V2.00	0	29. Not-Trans and anti-PSF-A546_Pos041_S001	00-9waAgCfMnwfrUrbeXQvgCR
17.5068		Cell	1	0.000	1.000	1777	4	Not-Trans anti-PSF-A546 8C-S-PSF V2.00	0	29. Not-Trans and anti-PSF-A546_Pos041_S001	00-9waAgCfMnwfrUrbeXQvgCR
23.243		Cell	1	0.000	1.000	1778	5	Not-Trans anti-PSF-A546 8C-S-PSF V2.00	0	29. Not-Trans and anti-PSF-A546_Pos041_S001	00-9waAgCfMnwfrUrbeXQvgCR
18.9099		Cell	1	0.000	1.000	1779	6	Not-Trans anti-PSF-A546 8C-S-PSF V2.00	0	29. Not-Trans and anti-PSF-A546_Pos041_S001	00-9waAgCfMnwfrUrbeXQvgCR
10.9917		Cell	1	0.000	1.000	1780	7	Not-Trans anti-PSF-A546 8C-S-PSF V2.00	0	29. Not-Trans and anti-PSF-A546_Pos041_S001	00-9waAgCfMnwfrUrbeXQvgCR
14.3338		Cell	1	0.000	1.000	1781	8	Not-Trans anti-PSF-A546 8C-S-PSF V2.00	0	29. Not-Trans and anti-PSF-A546_Pos041_S001	00-9waAgCfMnwfrUrbeXQvgCR
10.6637		Cell	1	0.000	1.000	1782	9	Not-Trans anti-PSF-A546 8C-S-PSF V2.00	0	29. Not-Trans and anti-PSF-A546_Pos041_S001	00-9waAgCfMnwfrUrbeXQvgCR
13.686		Cell	1	0.000	1.000	1783	10	Not-Trans anti-PSF-A546 8C-S-PSF V2.00	0	29. Not-Trans and anti-PSF-A546_Pos041_S001	00-9waAgCfMnwfrUrbeXQvgCR
12.1524		Cell	1	0.000	1.000	1784	11	Not-Trans anti-PSF-A546 8C-S-PSF V2.00	0	29. Not-Trans and anti-PSF-A546_Pos041_S001	00-9waAgCfMnwfrUrbeXQvgCR
10.4839		Cell	1	0.000	1.000	1785	12	Not-Trans anti-PSF-A546 8C-S-PSF V2.00	0	29. Not-Trans and anti-PSF-A546_Pos041_S001	00-9waAgCfMnwfrUrbeXQvgCR
10.205		Cell	1	0.000	1.000	1786	13	Not-Trans anti-PSF-A546 8C-S-PSF V2.00	0	29. Not-Trans and anti-PSF-A546_Pos041_S001	00-9waAgCfMnwfrUrbeXQvgCR
10.1864		Cell	1	0.000	1.000	1787	14	Not-Trans anti-PSF-A546 8C-S-PSF V2.00	0	29. Not-Trans and anti-PSF-A546_Pos041_S001	00-9waAgCfMnwfrUrbeXQvgCR
14.0492		Cell	1	0.000	1.000	1788	15	Not-Trans anti-PSF-A546 8C-S-PSF V2.00	0	29. Not-Trans and anti-PSF-A546_Pos041_S001	00-9waAgCfMnwfrUrbeXQvgCR
14.7947		Cell	1	0.000	1.000	1789	16	Not-Trans anti-PSF-A546 8C-S-PSF V2.00	0	29. Not-Trans and anti-PSF-A546_Pos041_S001	00-9waAgCfMnwfrUrbeXQvgCR
12.3176		Cell	1	0.000	1.000	1790	17	Not-Trans anti-PSF-A546 8C-S-PSF V2.00	0	29. Not-Trans and anti-PSF-A546_Pos041_S001	00-9waAgCfMnwfrUrbeXQvgCR
17.2299		Cell	1	0.000	1.000	1791	18	Not-Trans anti-PSF-A546 8C-S-PSF V2.00	0	29. Not-Trans and anti-PSF-A546_Pos041_S001	00-9waAgCfMnwfrUrbeXQvgCR
14.2242		Cell	1	0.000	1.000	1792	19	Not-Trans anti-PSF-A546 8C-S-PSF V2.00	0	29. Not-Trans and anti-PSF-A546_Pos041_S001	00-9waAgCfMnwfrUrbeXQvgCR
12.5799		Cell	1	0.000	1.000	1793	20	Not-Trans anti-PSF-A546 8C-S-PSF V2.00	0	29. Not-Trans and anti-PSF-A546_Pos041_S001	00-9waAgCfMnwfrUrbeXQvgCR
13.0374		Cell	1	0.000	1.000	1794	21	Not-Trans anti-PSF-A546 8C-S-PSF V2.00	0	29. Not-Trans and anti-PSF-A546_Pos041_S001	00-9waAgCfMnwfrUrbeXQvgCR
9.73884		Cell	1	0.000	1.000	1795	22	Not-Trans anti-PSF-A546 8C-S-PSF V2.00	0	29. Not-Trans and anti-PSF-A546_Pos041_S001	00-9waAgCfMnwfrUrbeXQvgCR
10.0901		Cell	1	0.000	1.000	1796	23	Not-Trans anti-PSF-A546 8C-S-PSF V2.00	0	29. Not-Trans and anti-PSF-A546_Pos041_S001	00-9waAgCfMnwfrUrbeXQvgCR
13.2656		Cell	1	0.000	1.000	1797	24	Not-Trans anti-PSF-A546 8C-S-PSF V2.00	0	29. Not-Trans and anti-PSF-A546_Pos041_S001	00-9waAgCfMnwfrUrbeXQvgCR
10.1017		Cell	1	0.000	1.000	1798	25	Not-Trans anti-PSF-A546 8C-S-PSF V2.00	0	29. Not-Trans and anti-PSF-A546_Pos041_S001	00-9waAgCfMnwfrUrbeXQvgCR
8.67934		Cell	1	0.000	1.000	1799	26	Not-Trans anti-PSF-A546 8C-S-PSF V2.00	0	29. Not-Trans and anti-PSF-A546_Pos041_S001	00-9waAgCfMnwfrUrbeXQvgCR
14.4248		Cell	1	0.000	1.000	1800	27	Not-Trans anti-PSF-A546 8C-S-PSF V2.00	0	29. Not-Trans and anti-PSF-A546_Pos041_S001	00-9waAgCfMnwfrUrbeXQvgCR
32.3237		Cell	1	0.000	1.000	1801	28	Not-Trans anti-PSF-A546 8C-S-PSF V2.00	0	29. Not-Trans and anti-PSF-A546_Pos041_S001	00-9waAgCfMnwfrUrbeXQvgCR
10.6854		Cell	1	0.000	1.000	1802	0	Not-Trans anti-PSF-A546 8C-S-PSF V2.00	0	29. Not-Trans and anti-PSF-A546_Pos042_S001	00-ctUbRHpQZpQdrw6zBFdkKW
15.9972		Cell	1	0.000	1.000	1803	1	Not-Trans anti-PSF-A546 8C-S-PSF V2.00	0	29. Not-Trans and anti-PSF-A546_Pos042_S001	00-ctUbRHpQZpQdrw6zBFdkKW
12.2126		Cell	1	0.000	1.000	1804	2	Not-Trans anti-PSF-A546 8C-S-PSF V2.00	0	29. Not-Trans and anti-PSF-A546_Pos042_S001	00-ctUbRHpQZpQdrw6zBFdkKW
13.397		Cell	1	0.000	1.000	1805	3	Not-Trans anti-PSF-A546 8C-S-PSF V2.00	0	29. Not-Trans and anti-PSF-A546_Pos042_S001	00-ctUbRHpQZpQdrw6zBFdkKW
9.27519		Cell	1	0.000	1.000	1806	4	Not-Trans anti-PSF-A546 8C-S-PSF V2.00	0	29. Not-Trans and anti-PSF-A546_Pos042_S001	00-ctUbRHpQZpQdrw6zBFdkKW
12.4749		Cell	1	0.000	1.000	1807	5	Not-Trans anti-PSF-A546 8C-S-PSF V2.00	0	29. Not-Trans and anti-PSF-A546_Pos042_S001	00-ctUbRHpQZpQdrw6zBFdkKW
13.5779		Cell	1	0.000	1.000	1808	6	Not-Trans anti-PSF-A546 8C-S-PSF V2.00	0	29. Not-Trans and anti-PSF-A546_Pos042_S001	00-ctUbRHpQZpQdrw6zBFdkKW
14.446		Cell	1	0.000	1.000	1809	7	Not-Trans anti-PSF-A546 8C-S-PSF V2.00	0	29. Not-Trans and anti-PSF-A546_Pos042_S001	00-ctUbRHpQZpQdrw6zBFdkKW
15.4691		Cell	1	0.000	1.000	1810	8	Not-Trans anti-PSF-A546 8C-S-PSF V2.00	0	29. Not-Trans and anti-PSF-A546_Pos042_S001	00-ctUbRHpQZpQdrw6zBFdkKW
16.4517		Cell	1	0.000	1.000	1811	9	Not-Trans anti-PSF-A546 8C-S-PSF V2.00	0	29. Not-Trans and anti-PSF-A546_Pos042_S001	00-ctUbRHpQZpQdrw6zBFdkKW
10.9748		Cell	1	0.000	1.000	1812	10	Not-Trans anti-PSF-A546 8C-S-PSF V2.00	0	29. Not-Trans and anti-PSF-A546_Pos042_S001	00-ctUbRHpQZpQdrw6zBFdkKW
8.94322		Cell	1	0.000	1.000	1813	11	Not-Trans anti-PSF-A546 8C-S-PSF V2.00	0	29. Not-Trans and anti-PSF-A546_Pos042_S001	00-ctUbRHpQZpQdrw6zBFdkKW
12.569		Cell	1	0.000	1.000	1814	12	Not-Trans anti-PSF-A546 8C-S-PSF V2.00	0	29. Not-Trans and anti-PSF-A546_Pos042_S001	00-ctUbRHpQZpQdrw6zBFdkKW
18.7569		Cell	1	0.000	1.000	1815	13	Not-Trans anti-PSF-A546 8C-S-PSF V2.00	0	29. Not-Trans and anti-PSF-A546_Pos042_S001	00-ctUbRHpQZpQdrw6zBFdkKW
10.8953		Cell	1	0.000	1.000	1816	14	Not-Trans anti-PSF-A546 8C-S-PSF V2.00	0	29. Not-Trans and anti-PSF-A546_Pos042_S001	00-ctUbRHpQZpQdrw6zBFdkKW
10.074		Cell	1	0.000	1.000	1817	15	Not-Trans anti-PSF-A546 8C-S-PSF V2.00	0	29. Not-Trans and anti-PSF-A546_Pos042_S001	00-ctUbRHpQZpQdrw6zBFdkKW
7.44077		Cell	1	0.000	1.000	1818	16	Not-Trans anti-PSF-A546 8C-S-PSF V2.00	0	29. Not-Trans and anti-PSF-A546_Pos042_S001	00-ctUbRHpQZpQdrw6zBFdkKW
9.95936		Cell	1	0.000	1.000	1819	17	Not-Trans anti-PSF-A546 8C-S-PSF V2.00	0	29. Not-Trans and anti-PSF-A546_Pos042_S001	00-ctUbRHpQZpQdrw6zBFdkKW
19.3307		Cell	1	0.000	1.000	1820	18	Not-Trans anti-PSF-A546 8C-S-PSF V2.00	0	29. Not-Trans and anti-PSF-A546_Pos042_S001	00-ctUbRHpQZpQdrw6zBFdkKW
13.1567		Cell	1	0.000	1.000	1821	19	Not-Trans anti-PSF-A546 8C-S-PSF V2.00	0	29. Not-Trans and anti-PSF-A546_Pos042_S001	00-ctUbRHpQZpQdrw6zBFdkKW
15.5429		Cell	1	0.000	1.000	1822	20	Not-Trans anti-PSF-A546 8C-S-PSF V2.00	0	29. Not-Trans and anti-PSF-A546_Pos042_S001	00-ctUbRHpQZpQdrw6zBFdkKW
13.9315		Cell	1	0.000	1.000	1823	21	Not-Trans anti-PSF-A546 8C-S-PSF V2.00	0	29. Not-Trans and anti-PSF-A546_Pos042_S001	00-ctUbRHpQZpQdrw6zBFdkKW
14.1004		Cell	1	0.000	1.000	1824	22	Not-Trans anti-PSF-A546 8C-S-PSF V2.00	0	29. Not-Trans and anti-PSF-A546_Pos042_S001	00-ctUbRHpQZpQdrw6zBFdkKW
7.63024		Cell	1	0.000	1.000	1825	23	Not-Trans anti-PSF-A546 8C-S-PSF V2.00	0	29. Not-Trans and anti-PSF-A546_Pos042_S001	00-ctUbRHpQZpQdrw6zBFdkKW
13.5637		Cell	1	0.000	1.000	1826	24	Not-Trans anti-PSF-A546 8C-S-PSF V2.00	0	29. Not-Trans and anti-PSF-A546_Pos042_S001	00-ctUbRHpQZpQdrw6zBFdkKW
16.0927		Cell	1	0.000	1.000	1827	25	Not-Trans anti-PSF-A546 8C-S-PSF V2.00	0	29. Not-Trans and anti-PSF-A546_Pos042_S001	00-ctUbRHpQZpQdrw6zBFdkKW
17.3758		Cell	1	0.000	1.000	1828	26	Not-Trans anti-PSF-A546 8C-S-PSF V2.00	0	29. Not-Trans and anti-PSF-A546_Pos042_S001	00-ctUbRHpQZpQdrw6zBFdkKW
9.40332		Cell	1	0.000	1.000	1829	0	Not-Trans anti-PSF-A546 8C-S-PSF V2.00	0	29. Not-Trans and anti-PSF-A546_Pos043_S001	00-wEahD5HsxDbYqoMYtRXnBA
10.6663		Cell	1	0.000	1.000	1830	1	Not-Trans anti-PSF-A546 8C-S-PSF V2.00	0	29. Not-Trans and anti-PSF-A546_Pos043_S001	00-wEahD5HsxDbYqoMYtRXnBA
10.4231		Cell	1	0.000	1.000	1831	2	Not-Trans anti-PSF-A546 8C-S-PSF V2.00	0	29. Not-Trans and anti-PSF-A546_Pos043_S001	00-wEahD5HsxDbYqoMYtRXnBA
11.4007		Cell	1	0.000	1.000	1832	3	Not-Trans anti-PSF-A546 8C-S-PSF V2.00	0	29. Not-Trans and anti-PSF-A546_Pos043_S001	00-wEahD5HsxDbYqoMYtRXnBA
11.0707		Cell	1	0.000	1.000	1833	4	Not-Trans anti-PSF-A546 8C-S-PSF V2.00	0	29. Not-Trans and anti-PSF-A546_Pos043_S001	00-wEahD5HsxDbYqoMYtRXnBA
12.5778		Cell	1	0.000	1.000	1834	5	Not-Trans anti-PSF-A546 8C-S-PSF V2.00	0	29. Not-Trans and anti-PSF-A546_Pos043_S001	00-wEahD5HsxDbYqoMYtRXnBA
11.9732		Cell	1	0.000	1.000	1835	6	Not-Trans anti-PSF-A546 8C-S-PSF V2.00	0	29. Not-Trans and anti-PSF-A546_Pos043_S001	00-wEahD5HsxDbYqoMYtRXnBA
11.1821		Cell	1	0.000	1.000	1836	7	Not-Trans anti-PSF-A546 8C-S-PSF V2.00	0	29. Not-Trans and anti-PSF-A546_Pos043_S001	00-wEahD5HsxDbYqoMYtRXnBA
10.6263		Cell	1	0.000	1.000	1837	8	Not-Trans anti-PSF-A546 8C-S-PSF V2.00	0	29. Not-Trans and anti-PSF-A546_Pos043_S001	00-wEahD5HsxDbYqoMYtRXnBA
11.6469		Cell	1	0.000	1.000	1838	9	Not-Trans anti-PSF-A546 8C-S-PSF V2.00	0	29. Not-Trans and anti-PSF-A546_Pos043_S001	00-wEahD5HsxDbYqoMYtRXnBA
11.5012		Cell	1	0.000	1.000	1839	10	Not-Trans anti-PSF-A546 8C-S-PSF V2.00	0	29. Not-Trans and anti-PSF-A546_Pos043_S001	00-wEahD5HsxDbYqoMYtRXnBA
10.22		Cell	1	0.000	1.000	1840	11	Not-Trans anti-PSF-A546 8C-S-PSF V2.00	0	29. Not-Trans and anti-PSF-A546_Pos043_S001	00-wEahD5HsxDbYqoMYtRXnBA
10.0059		Cell	1	0.000	1.000	1841	12	Not-Trans anti-PSF-A546 8C-S-PSF V2.00	0	29. Not-Trans and anti-PSF-A546_Pos043_S001	00-wEahD5HsxDbYqoMYtRXnBA
10.0401		Cell	1	0.000	1.000	1842	13	Not-Trans anti-PSF-A546 8C-S-PSF V2.00	0	29. Not-Trans and anti-PSF-A546_Pos043_S001	00-wEahD5HsxDbYqoMYtRXnBA
12.55		Cell	1	0.000	1.000	1843	14	Not-Trans anti-PSF-A546 8C-S-PSF V2.00	0	29. Not-Trans and anti-PSF-A546_Pos043_S001	00-wEahD5HsxDbYqoMYtRXnBA
9.64979		Cell	1	0.000	1.000	1844	15	Not-Trans anti-PSF-A546 8C-S-PSF V2.00	0	29. Not-Trans and anti-PSF-A546_Pos043_S001	00-wEahD5HsxDbYqoMYtRXnBA
9.02396		Cell	1	0.000	1.000	1845	16	Not-Trans anti-PSF-A546 8C-S-PSF V2.00	0	29. Not-Trans and anti-PSF-A546_Pos043_S001	00-wEahD5HsxDbYqoMYtRXnBA
10.4244		Cell	1	0.000	1.000	1846	17	Not-Trans anti-PSF-A546 8C-S-PSF V2.00	0	29. Not-Trans and anti-PSF-A546_Pos043_S001	00-wEahD5HsxDbYqoMYtRXnBA
7.47924		Cell	1	0.000	1.000	1847	18	Not-Trans anti-PSF-A546 8C-S-PSF V2.00	0	29. Not-Trans and anti-PSF-A546_Pos043_S001	00-wEahD5HsxDbYqoMYtRXnBA
9.20772		Cell	1	0.000	1.000	1848	19	Not-Trans anti-PSF-A546 8C-S-PSF V2.00	0	29. Not-Trans and anti-PSF-A546_Pos043_S001	00-wEahD5HsxDbYqoMYtRXnBA
9.84107		Cell	1	0.000	1.000	1849	20	Not-Trans anti-PSF-A546 8C-S-PSF V2.00	0	29. Not-Trans and anti-PSF-A546_Pos043_S001	00-wEahD5HsxDbYqoMYtRXnBA
15.9747		Cell	1	0.000	1.000	1850	21	Not-Trans anti-PSF-A546 8C-S-PSF V2.00	0	29. Not-Trans and anti-PSF-A546_Pos043_S001	00-wEahD5HsxDbYqoMYtRXnBA
16.0867		Cell	1	0.000	1.000	1851	22	Not-Trans anti-PSF-A546 8C-S-PSF V2.00	0	29. Not-Trans and anti-PSF-A546_Pos043_S001	00-wEahD5HsxDbYqoMYtRXnBA
13.8964		Cell	1	0.000	1.000	1852	23	Not-Trans anti-PSF-A546 8C-S-PSF V2.00	0	29. Not-Trans and anti-PSF-A546_Pos043_S001	00-wEahD5HsxDbYqoMYtRXnBA
13.0057		Cell	1	0.000	1.000	1853	24	Not-Trans anti-PSF-A546 8C-S-PSF V2.00	0	29. Not-Trans and anti-PSF-A546_Pos043_S001	00-wEahD5HsxDbYqoMYtRXnBA
13.5427		Cell	1	0.000	1.000	1854	0	Not-Trans anti-PSF-A546 8C-S-PSF V2.00	0	29. Not-Trans and anti-PSF-A546_Pos044_S001	00-WAoRUYxLfmdHBnFuM4XH7S
16.2694		Cell	1	0.000	1.000	1855	1	Not-Trans anti-PSF-A546 8C-S-PSF V2.00	0	29. Not-Trans and anti-PSF-A546_Pos044_S001	00-WAoRUYxLfmdHBnFuM4XH7S
12.7637		Cell	1	0.000	1.000	1856	2	Not-Trans anti-PSF-A546 8C-S-PSF V2.00	0	29. Not-Trans and anti-PSF-A546_Pos044_S001	00-WAoRUYxLfmdHBnFuM4XH7S
11.4614		Cell	1	0.000	1.000	1857	3	Not-Trans anti-PSF-A546 8C-S-PSF V2.00	0	29. Not-Trans and anti-PSF-A546_Pos044_S001	00-WAoRUYxLfmdHBnFuM4XH7S
12.4277		Cell	1	0.000	1.000	1858	4	Not-Trans anti-PSF-A546 8C-S-PSF V2.00	0	29. Not-Trans and anti-PSF-A546_Pos044_S001	00-WAoRUYxLfmdHBnFuM4XH7S
13.0444		Cell	1	0.000	1.000	1859	5	Not-Trans anti-PSF-A546 8C-S-PSF V2.00	0	29. Not-Trans and anti-PSF-A546_Pos044_S001	00-WAoRUYxLfmdHBnFuM4XH7S
9.93976		Cell	1	0.000	1.000	1860	6	Not-Trans anti-PSF-A546 8C-S-PSF V2.00	0	29. Not-Trans and anti-PSF-A546_Pos044_S001	00-WAoRUYxLfmdHBnFuM4XH7S
8.46226		Cell	1	0.000	1.000	1861	7	Not-Trans anti-PSF-A546 8C-S-PSF V2.00	0	29. Not-Trans and anti-PSF-A546_Pos044_S001	00-WAoRUYxLfmdHBnFuM4XH7S
9.51778		Cell	1	0.000	1.000	1862	8	Not-Trans anti-PSF-A546 8C-S-PSF V2.00	0	29. Not-Trans and anti-PSF-A546_Pos044_S001	00-WAoRUYxLfmdHBnFuM4XH7S
18.6498		Cell	1	0.000	1.000	1863	0	Not-Trans anti-PSF-A546 8C-S-PSF V2.00	0	29. Not-Trans and anti-PSF-A546_Pos045_S001	00-GAv4ctfq3wqMnoemTh26HA
16.6926		Cell	1	0.000	1.000	1864	1	Not-Trans anti-PSF-A546 8C-S-PSF V2.00	0	29. Not-Trans and anti-PSF-A546_Pos045_S001	00-GAv4ctfq3wqMnoemTh26HA
14.2345		Cell	1	0.000	1.000	1865	2	Not-Trans anti-PSF-A546 8C-S-PSF V2.00	0	29. Not-Trans and anti-PSF-A546_Pos045_S001	00-GAv4ctfq3wqMnoemTh26HA
15.2343		Cell	1	0.000	1.000	1866	3	Not-Trans anti-PSF-A546 8C-S-PSF V2.00	0	29. Not-Trans and anti-PSF-A546_Pos045_S001	00-GAv4ctfq3wqMnoemTh26HA
10.2769		Cell	1	0.000	1.000	1867	4	Not-Trans anti-PSF-A546 8C-S-PSF V2.00	0	29. Not-Trans and anti-PSF-A546_Pos045_S001	00-GAv4ctfq3wqMnoemTh26HA
13.8311		Cell	1	0.000	1.000	1868	5	Not-Trans anti-PSF-A546 8C-S-PSF V2.00	0	29. Not-Trans and anti-PSF-A546_Pos045_S001	00-GAv4ctfq3wqMnoemTh26HA
13.5456		Cell	1	0.000	1.000	1869	6	Not-Trans anti-PSF-A546 8C-S-PSF V2.00	0	29. Not-Trans and anti-PSF-A546_Pos045_S001	00-GAv4ctfq3wqMnoemTh26HA
10.8843		Cell	1	0.000	1.000	1870	7	Not-Trans anti-PSF-A546 8C-S-PSF V2.00	0	29. Not-Trans and anti-PSF-A546_Pos045_S001	00-GAv4ctfq3wqMnoemTh26HA
17.3281		Cell	1	0.000	1.000	1871	8	Not-Trans anti-PSF-A546 8C-S-PSF V2.00	0	29. Not-Trans and anti-PSF-A546_Pos045_S001	00-GAv4ctfq3wqMnoemTh26HA
10.7294		Cell	1	0.000	1.000	1872	9	Not-Trans anti-PSF-A546 8C-S-PSF V2.00	0	29. Not-Trans and anti-PSF-A546_Pos045_S001	00-GAv4ctfq3wqMnoemTh26HA
11.325		Cell	1	0.000	1.000	1873	10	Not-Trans anti-PSF-A546 8C-S-PSF V2.00	0	29. Not-Trans and anti-PSF-A546_Pos045_S001	00-GAv4ctfq3wqMnoemTh26HA
12.2938		Cell	1	0.000	1.000	1874	11	Not-Trans anti-PSF-A546 8C-S-PSF V2.00	0	29. Not-Trans and anti-PSF-A546_Pos045_S001	00-GAv4ctfq3wqMnoemTh26HA
19.8686		Cell	1	0.000	1.000	1875	12	Not-Trans anti-PSF-A546 8C-S-PSF V2.00	0	29. Not-Trans and anti-PSF-A546_Pos045_S001	00-GAv4ctfq3wqMnoemTh26HA
11.5488		Cell	1	0.000	1.000	1876	13	Not-Trans anti-PSF-A546 8C-S-PSF V2.00	0	29. Not-Trans and anti-PSF-A546_Pos045_S001	00-GAv4ctfq3wqMnoemTh26HA
23.9974		Cell	1	0.000	1.000	1877	14	Not-Trans anti-PSF-A546 8C-S-PSF V2.00	0	29. Not-Trans and anti-PSF-A546_Pos045_S001	00-GAv4ctfq3wqMnoemTh26HA
10.2728		Cell	1	0.000	1.000	1878	15	Not-Trans anti-PSF-A546 8C-S-PSF V2.00	0	29. Not-Trans and anti-PSF-A546_Pos045_S001	00-GAv4ctfq3wqMnoemTh26HA
11.862		Cell	1	0.000	1.000	1879	16	Not-Trans anti-PSF-A546 8C-S-PSF V2.00	0	29. Not-Trans and anti-PSF-A546_Pos045_S001	00-GAv4ctfq3wqMnoemTh26HA
13.3461		Cell	1	0.000	1.000	1880	17	Not-Trans anti-PSF-A546 8C-S-PSF V2.00	0	29. Not-Trans and anti-PSF-A546_Pos045_S001	00-GAv4ctfq3wqMnoemTh26HA
8.31197		Cell	1	0.000	1.000	1881	18	Not-Trans anti-PSF-A546 8C-S-PSF V2.00	0	29. Not-Trans and anti-PSF-A546_Pos045_S001	00-GAv4ctfq3wqMnoemTh26HA
12.4515		Cell	1	0.000	1.000	1882	19	Not-Trans anti-PSF-A546 8C-S-PSF V2.00	0	29. Not-Trans and anti-PSF-A546_Pos045_S001	00-GAv4ctfq3wqMnoemTh26HA
15.5993		Cell	1	0.000	1.000	1883	20	Not-Trans anti-PSF-A546 8C-S-PSF V2.00	0	29. Not-Trans and anti-PSF-A546_Pos045_S001	00-GAv4ctfq3wqMnoemTh26HA
12.5006		Cell	1	0.000	1.000	1884	21	Not-Trans anti-PSF-A546 8C-S-PSF V2.00	0	29. Not-Trans and anti-PSF-A546_Pos045_S001	00-GAv4ctfq3wqMnoemTh26HA
11.9224		Cell	1	0.000	1.000	1885	22	Not-Trans anti-PSF-A546 8C-S-PSF V2.00	0	29. Not-Trans and anti-PSF-A546_Pos045_S001	00-GAv4ctfq3wqMnoemTh26HA
14.1141		Cell	1	0.000	1.000	1886	23	Not-Trans anti-PSF-A546 8C-S-PSF V2.00	0	29. Not-Trans and anti-PSF-A546_Pos045_S001	00-GAv4ctfq3wqMnoemTh26HA
16.0404		Cell	1	0.000	1.000	1887	24	Not-Trans anti-PSF-A546 8C-S-PSF V2.00	0	29. Not-Trans and anti-PSF-A546_Pos045_S001	00-GAv4ctfq3wqMnoemTh26HA
11.4581		Cell	1	0.000	1.000	1888	25	Not-Trans anti-PSF-A546 8C-S-PSF V2.00	0	29. Not-Trans and anti-PSF-A546_Pos045_S001	00-GAv4ctfq3wqMnoemTh26HA
13.3687		Cell	1	0.000	1.000	1889	26	Not-Trans anti-PSF-A546 8C-S-PSF V2.00	0	29. Not-Trans and anti-PSF-A546_Pos045_S001	00-GAv4ctfq3wqMnoemTh26HA
15.7427		Cell	1	0.000	1.000	1890	27	Not-Trans anti-PSF-A546 8C-S-PSF V2.00	0	29. Not-Trans and anti-PSF-A546_Pos045_S001	00-GAv4ctfq3wqMnoemTh26HA
14.0794		Cell	1	0.000	1.000	1891	28	Not-Trans anti-PSF-A546 8C-S-PSF V2.00	0	29. Not-Trans and anti-PSF-A546_Pos045_S001	00-GAv4ctfq3wqMnoemTh26HA
14.5144		Cell	1	0.000	1.000	1892	29	Not-Trans anti-PSF-A546 8C-S-PSF V2.00	0	29. Not-Trans and anti-PSF-A546_Pos045_S001	00-GAv4ctfq3wqMnoemTh26HA
11.1657		Cell	1	0.000	1.000	1893	30	Not-Trans anti-PSF-A546 8C-S-PSF V2.00	0	29. Not-Trans and anti-PSF-A546_Pos045_S001	00-GAv4ctfq3wqMnoemTh26HA
12.8046		Cell	1	0.000	1.000	1894	31	Not-Trans anti-PSF-A546 8C-S-PSF V2.00	0	29. Not-Trans and anti-PSF-A546_Pos045_S001	00-GAv4ctfq3wqMnoemTh26HA
16.6834		Cell	1	0.000	1.000	1895	32	Not-Trans anti-PSF-A546 8C-S-PSF V2.00	0	29. Not-Trans and anti-PSF-A546_Pos045_S001	00-GAv4ctfq3wqMnoemTh26HA
15.1134		Cell	1	0.000	1.000	1896	33	Not-Trans anti-PSF-A546 8C-S-PSF V2.00	0	29. Not-Trans and anti-PSF-A546_Pos045_S001	00-GAv4ctfq3wqMnoemTh26HA
11.5986		Cell	1	0.000	1.000	1897	34	Not-Trans anti-PSF-A546 8C-S-PSF V2.00	0	29. Not-Trans and anti-PSF-A546_Pos045_S001	00-GAv4ctfq3wqMnoemTh26HA
13.8576		Cell	1	0.000	1.000	1898	35	Not-Trans anti-PSF-A546 8C-S-PSF V2.00	0	29. Not-Trans and anti-PSF-A546_Pos045_S001	00-GAv4ctfq3wqMnoemTh26HA
15.7358		Cell	1	0.000	1.000	1899	36	Not-Trans anti-PSF-A546 8C-S-PSF V2.00	0	29. Not-Trans and anti-PSF-A546_Pos045_S001	00-GAv4ctfq3wqMnoemTh26HA
11.7795		Cell	1	0.000	1.000	1900	37	Not-Trans anti-PSF-A546 8C-S-PSF V2.00	0	29. Not-Trans and anti-PSF-A546_Pos045_S001	00-GAv4ctfq3wqMnoemTh26HA
10.2307		Cell	1	0.000	1.000	1901	38	Not-Trans anti-PSF-A546 8C-S-PSF V2.00	0	29. Not-Trans and anti-PSF-A546_Pos045_S001	00-GAv4ctfq3wqMnoemTh26HA
18.4804		Cell	1	0.000	1.000	1902	39	Not-Trans anti-PSF-A546 8C-S-PSF V2.00	0	29. Not-Trans and anti-PSF-A546_Pos045_S001	00-GAv4ctfq3wqMnoemTh26HA
15.0674		Cell	1	0.000	1.000	1903	40	Not-Trans anti-PSF-A546 8C-S-PSF V2.00	0	29. Not-Trans and anti-PSF-A546_Pos045_S001	00-GAv4ctfq3wqMnoemTh26HA
13.991		Cell	1	0.000	1.000	1904	41	Not-Trans anti-PSF-A546 8C-S-PSF V2.00	0	29. Not-Trans and anti-PSF-A546_Pos045_S001	00-GAv4ctfq3wqMnoemTh26HA
12.9138		Cell	1	0.000	1.000	1905	42	Not-Trans anti-PSF-A546 8C-S-PSF V2.00	0	29. Not-Trans and anti-PSF-A546_Pos045_S001	00-GAv4ctfq3wqMnoemTh26HA
11.9004		Cell	1	0.000	1.000	1906	43	Not-Trans anti-PSF-A546 8C-S-PSF V2.00	0	29. Not-Trans and anti-PSF-A546_Pos045_S001	00-GAv4ctfq3wqMnoemTh26HA
8.84979		Cell	1	0.000	1.000	1907	44	Not-Trans anti-PSF-A546 8C-S-PSF V2.00	0	29. Not-Trans and anti-PSF-A546_Pos045_S001	00-GAv4ctfq3wqMnoemTh26HA
10.2549		Cell	1	0.000	1.000	1908	45	Not-Trans anti-PSF-A546 8C-S-PSF V2.00	0	29. Not-Trans and anti-PSF-A546_Pos045_S001	00-GAv4ctfq3wqMnoemTh26HA
13.277		Cell	1	0.000	1.000	1909	46	Not-Trans anti-PSF-A546 8C-S-PSF V2.00	0	29. Not-Trans and anti-PSF-A546_Pos045_S001	00-GAv4ctfq3wqMnoemTh26HA
8.22801		Cell	1	0.000	1.000	1910	47	Not-Trans anti-PSF-A546 8C-S-PSF V2.00	0	29. Not-Trans and anti-PSF-A546_Pos045_S001	00-GAv4ctfq3wqMnoemTh26HA
16.7159		Cell	1	0.000	1.000	1911	48	Not-Trans anti-PSF-A546 8C-S-PSF V2.00	0	29. Not-Trans and anti-PSF-A546_Pos045_S001	00-GAv4ctfq3wqMnoemTh26HA
14.0121		Cell	1	0.000	1.000	1912	49	Not-Trans anti-PSF-A546 8C-S-PSF V2.00	0	29. Not-Trans and anti-PSF-A546_Pos045_S001	00-GAv4ctfq3wqMnoemTh26HA
15.135		Cell	1	0.000	1.000	1913	50	Not-Trans anti-PSF-A546 8C-S-PSF V2.00	0	29. Not-Trans and anti-PSF-A546_Pos045_S001	00-GAv4ctfq3wqMnoemTh26HA
19.4157		Cell	1	0.000	1.000	1914	51	Not-Trans anti-PSF-A546 8C-S-PSF V2.00	0	29. Not-Trans and anti-PSF-A546_Pos045_S001	00-GAv4ctfq3wqMnoemTh26HA
11.8118		Cell	1	0.000	1.000	1915	52	Not-Trans anti-PSF-A546 8C-S-PSF V2.00	0	29. Not-Trans and anti-PSF-A546_Pos045_S001	00-GAv4ctfq3wqMnoemTh26HA
20.221		Cell	1	0.000	1.000	1916	53	Not-Trans anti-PSF-A546 8C-S-PSF V2.00	0	29. Not-Trans and anti-PSF-A546_Pos045_S001	00-GAv4ctfq3wqMnoemTh26HA
13.8065		Cell	1	0.000	1.000	1917	0	Not-Trans anti-PSF-A546 8C-S-PSF V2.00	0	29. Not-Trans and anti-PSF-A546_Pos046_S001	00-B8gC7qmgDzUzKingKqCZFV
16.247		Cell	1	0.000	1.000	1918	1	Not-Trans anti-PSF-A546 8C-S-PSF V2.00	0	29. Not-Trans and anti-PSF-A546_Pos046_S001	00-B8gC7qmgDzUzKingKqCZFV
15.0587		Cell	1	0.000	1.000	1919	2	Not-Trans anti-PSF-A546 8C-S-PSF V2.00	0	29. Not-Trans and anti-PSF-A546_Pos046_S001	00-B8gC7qmgDzUzKingKqCZFV
10.9223		Cell	1	0.000	1.000	1920	3	Not-Trans anti-PSF-A546 8C-S-PSF V2.00	0	29. Not-Trans and anti-PSF-A546_Pos046_S001	00-B8gC7qmgDzUzKingKqCZFV
12.7931		Cell	1	0.000	1.000	1921	4	Not-Trans anti-PSF-A546 8C-S-PSF V2.00	0	29. Not-Trans and anti-PSF-A546_Pos046_S001	00-B8gC7qmgDzUzKingKqCZFV
12.0383		Cell	1	0.000	1.000	1922	5	Not-Trans anti-PSF-A546 8C-S-PSF V2.00	0	29. Not-Trans and anti-PSF-A546_Pos046_S001	00-B8gC7qmgDzUzKingKqCZFV
11.6468		Cell	1	0.000	1.000	1923	6	Not-Trans anti-PSF-A546 8C-S-PSF V2.00	0	29. Not-Trans and anti-PSF-A546_Pos046_S001	00-B8gC7qmgDzUzKingKqCZFV
13.0923		Cell	1	0.000	1.000	1924	7	Not-Trans anti-PSF-A546 8C-S-PSF V2.00	0	29. Not-Trans and anti-PSF-A546_Pos046_S001	00-B8gC7qmgDzUzKingKqCZFV
13.5849		Cell	1	0.000	1.000	1925	8	Not-Trans anti-PSF-A546 8C-S-PSF V2.00	0	29. Not-Trans and anti-PSF-A546_Pos046_S001	00-B8gC7qmgDzUzKingKqCZFV
11.327		Cell	1	0.000	1.000	1926	9	Not-Trans anti-PSF-A546 8C-S-PSF V2.00	0	29. Not-Trans and anti-PSF-A546_Pos046_S001	00-B8gC7qmgDzUzKingKqCZFV
12.0245		Cell	1	0.000	1.000	1927	10	Not-Trans anti-PSF-A546 8C-S-PSF V2.00	0	29. Not-Trans and anti-PSF-A546_Pos046_S001	00-B8gC7qmgDzUzKingKqCZFV
10.4688		Cell	1	0.000	1.000	1928	11	Not-Trans anti-PSF-A546 8C-S-PSF V2.00	0	29. Not-Trans and anti-PSF-A546_Pos046_S001	00-B8gC7qmgDzUzKingKqCZFV
14.1071		Cell	1	0.000	1.000	1929	12	Not-Trans anti-PSF-A546 8C-S-PSF V2.00	0	29. Not-Trans and anti-PSF-A546_Pos046_S001	00-B8gC7qmgDzUzKingKqCZFV
15.0017		Cell	1	0.000	1.000	1930	13	Not-Trans anti-PSF-A546 8C-S-PSF V2.00	0	29. Not-Trans and anti-PSF-A546_Pos046_S001	00-B8gC7qmgDzUzKingKqCZFV
10.9761		Cell	1	0.000	1.000	1931	14	Not-Trans anti-PSF-A546 8C-S-PSF V2.00	0	29. Not-Trans and anti-PSF-A546_Pos046_S001	00-B8gC7qmgDzUzKingKqCZFV
14.5532		Cell	1	0.000	1.000	1932	15	Not-Trans anti-PSF-A546 8C-S-PSF V2.00	0	29. Not-Trans and anti-PSF-A546_Pos046_S001	00-B8gC7qmgDzUzKingKqCZFV
15.5152		Cell	1	0.000	1.000	1933	16	Not-Trans anti-PSF-A546 8C-S-PSF V2.00	0	29. Not-Trans and anti-PSF-A546_Pos046_S001	00-B8gC7qmgDzUzKingKqCZFV
12.352		Cell	1	0.000	1.000	1934	17	Not-Trans anti-PSF-A546 8C-S-PSF V2.00	0	29. Not-Trans and anti-PSF-A546_Pos046_S001	00-B8gC7qmgDzUzKingKqCZFV
11.0364		Cell	1	0.000	1.000	1935	18	Not-Trans anti-PSF-A546 8C-S-PSF V2.00	0	29. Not-Trans and anti-PSF-A546_Pos046_S001	00-B8gC7qmgDzUzKingKqCZFV
11.4803		Cell	1	0.000	1.000	1936	19	Not-Trans anti-PSF-A546 8C-S-PSF V2.00	0	29. Not-Trans and anti-PSF-A546_Pos046_S001	00-B8gC7qmgDzUzKingKqCZFV
18.1296		Cell	1	0.000	1.000	1937	20	Not-Trans anti-PSF-A546 8C-S-PSF V2.00	0	29. Not-Trans and anti-PSF-A546_Pos046_S001	00-B8gC7qmgDzUzKingKqCZFV
11.6783		Cell	1	0.000	1.000	1938	21	Not-Trans anti-PSF-A546 8C-S-PSF V2.00	0	29. Not-Trans and anti-PSF-A546_Pos046_S001	00-B8gC7qmgDzUzKingKqCZFV
13.7457		Cell	1	0.000	1.000	1939	22	Not-Trans anti-PSF-A546 8C-S-PSF V2.00	0	29. Not-Trans and anti-PSF-A546_Pos046_S001	00-B8gC7qmgDzUzKingKqCZFV
15.3864		Cell	1	0.000	1.000	1940	23	Not-Trans anti-PSF-A546 8C-S-PSF V2.00	0	29. Not-Trans and anti-PSF-A546_Pos046_S001	00-B8gC7qmgDzUzKingKqCZFV
10.6604		Cell	1	0.000	1.000	1941	24	Not-Trans anti-PSF-A546 8C-S-PSF V2.00	0	29. Not-Trans and anti-PSF-A546_Pos046_S001	00-B8gC7qmgDzUzKingKqCZFV
7.68695		Cell	1	0.000	1.000	1942	25	Not-Trans anti-PSF-A546 8C-S-PSF V2.00	0	29. Not-Trans and anti-PSF-A546_Pos046_S001	00-B8gC7qmgDzUzKingKqCZFV
12.7864		Cell	1	0.000	1.000	1943	26	Not-Trans anti-PSF-A546 8C-S-PSF V2.00	0	29. Not-Trans and anti-PSF-A546_Pos046_S001	00-B8gC7qmgDzUzKingKqCZFV
11.9684		Cell	1	0.000	1.000	1944	27	Not-Trans anti-PSF-A546 8C-S-PSF V2.00	0	29. Not-Trans and anti-PSF-A546_Pos046_S001	00-B8gC7qmgDzUzKingKqCZFV
11.6832		Cell	1	0.000	1.000	1945	28	Not-Trans anti-PSF-A546 8C-S-PSF V2.00	0	29. Not-Trans and anti-PSF-A546_Pos046_S001	00-B8gC7qmgDzUzKingKqCZFV
12.683		Cell	1	0.000	1.000	1946	29	Not-Trans anti-PSF-A546 8C-S-PSF V2.00	0	29. Not-Trans and anti-PSF-A546_Pos046_S001	00-B8gC7qmgDzUzKingKqCZFV
11.2774		Cell	1	0.000	1.000	1947	30	Not-Trans anti-PSF-A546 8C-S-PSF V2.00	0	29. Not-Trans and anti-PSF-A546_Pos046_S001	00-B8gC7qmgDzUzKingKqCZFV
6.93539		Cell	1	0.000	1.000	1948	31	Not-Trans anti-PSF-A546 8C-S-PSF V2.00	0	29. Not-Trans and anti-PSF-A546_Pos046_S001	00-B8gC7qmgDzUzKingKqCZFV
13.2718		Cell	1	0.000	1.000	1949	32	Not-Trans anti-PSF-A546 8C-S-PSF V2.00	0	29. Not-Trans and anti-PSF-A546_Pos046_S001	00-B8gC7qmgDzUzKingKqCZFV
15.4958		Cell	1	0.000	1.000	1950	33	Not-Trans anti-PSF-A546 8C-S-PSF V2.00	0	29. Not-Trans and anti-PSF-A546_Pos046_S001	00-B8gC7qmgDzUzKingKqCZFV
9.64308		Cell	1	0.000	1.000	1951	34	Not-Trans anti-PSF-A546 8C-S-PSF V2.00	0	29. Not-Trans and anti-PSF-A546_Pos046_S001	00-B8gC7qmgDzUzKingKqCZFV
8.05136		Cell	1	0.000	1.000	1952	35	Not-Trans anti-PSF-A546 8C-S-PSF V2.00	0	29. Not-Trans and anti-PSF-A546_Pos046_S001	00-B8gC7qmgDzUzKingKqCZFV
12.0771		Cell	1	0.000	1.000	1953	36	Not-Trans anti-PSF-A546 8C-S-PSF V2.00	0	29. Not-Trans and anti-PSF-A546_Pos046_S001	00-B8gC7qmgDzUzKingKqCZFV
9.87499		Cell	1	0.000	1.000	1954	37	Not-Trans anti-PSF-A546 8C-S-PSF V2.00	0	29. Not-Trans and anti-PSF-A546_Pos046_S001	00-B8gC7qmgDzUzKingKqCZFV
9.13968		Cell	1	0.000	1.000	1955	38	Not-Trans anti-PSF-A546 8C-S-PSF V2.00	0	29. Not-Trans and anti-PSF-A546_Pos046_S001	00-B8gC7qmgDzUzKingKqCZFV
10.3331		Cell	1	0.000	1.000	1956	39	Not-Trans anti-PSF-A546 8C-S-PSF V2.00	0	29. Not-Trans and anti-PSF-A546_Pos046_S001	00-B8gC7qmgDzUzKingKqCZFV
10.4386		Cell	1	0.000	1.000	1957	40	Not-Trans anti-PSF-A546 8C-S-PSF V2.00	0	29. Not-Trans and anti-PSF-A546_Pos046_S001	00-B8gC7qmgDzUzKingKqCZFV
9.75696		Cell	1	0.000	1.000	1958	41	Not-Trans anti-PSF-A546 8C-S-PSF V2.00	0	29. Not-Trans and anti-PSF-A546_Pos046_S001	00-B8gC7qmgDzUzKingKqCZFV
0.686493		Cell	1	0.000	1.000	1959	42	Not-Trans anti-PSF-A546 8C-S-PSF V2.00	0	29. Not-Trans and anti-PSF-A546_Pos046_S001	00-B8gC7qmgDzUzKingKqCZFV
8.72588		Cell	1	0.000	1.000	1960	43	Not-Trans anti-PSF-A546 8C-S-PSF V2.00	0	29. Not-Trans and anti-PSF-A546_Pos046_S001	00-B8gC7qmgDzUzKingKqCZFV
14.1532		Cell	1	0.000	1.000	1961	44	Not-Trans anti-PSF-A546 8C-S-PSF V2.00	0	29. Not-Trans and anti-PSF-A546_Pos046_S001	00-B8gC7qmgDzUzKingKqCZFV
6.1266		Cell	1	0.000	1.000	1962	45	Not-Trans anti-PSF-A546 8C-S-PSF V2.00	0	29. Not-Trans and anti-PSF-A546_Pos046_S001	00-B8gC7qmgDzUzKingKqCZFV
5.90799		Cell	1	0.000	1.000	1963	46	Not-Trans anti-PSF-A546 8C-S-PSF V2.00	0	29. Not-Trans and anti-PSF-A546_Pos046_S001	00-B8gC7qmgDzUzKingKqCZFV
7.55286		Cell	1	0.000	1.000	1964	47	Not-Trans anti-PSF-A546 8C-S-PSF V2.00	0	29. Not-Trans and anti-PSF-A546_Pos046_S001	00-B8gC7qmgDzUzKingKqCZFV
18.1139		Cell	1	0.000	1.000	1965	0	Not-Trans anti-PSF-A546 8C-S-PSF V2.00	0	29. Not-Trans and anti-PSF-A546_Pos047_S001	00-Mn3aKsvj58p9XdbuKSsuid
22.9377		Cell	1	0.000	1.000	1966	1	Not-Trans anti-PSF-A546 8C-S-PSF V2.00	0	29. Not-Trans and anti-PSF-A546_Pos047_S001	00-Mn3aKsvj58p9XdbuKSsuid
23.3045		Cell	1	0.000	1.000	1967	2	Not-Trans anti-PSF-A546 8C-S-PSF V2.00	0	29. Not-Trans and anti-PSF-A546_Pos047_S001	00-Mn3aKsvj58p9XdbuKSsuid
10.2269		Cell	1	0.000	1.000	1968	3	Not-Trans anti-PSF-A546 8C-S-PSF V2.00	0	29. Not-Trans and anti-PSF-A546_Pos047_S001	00-Mn3aKsvj58p9XdbuKSsuid
12.6591		Cell	1	0.000	1.000	1969	4	Not-Trans anti-PSF-A546 8C-S-PSF V2.00	0	29. Not-Trans and anti-PSF-A546_Pos047_S001	00-Mn3aKsvj58p9XdbuKSsuid
12.0513		Cell	1	0.000	1.000	1970	5	Not-Trans anti-PSF-A546 8C-S-PSF V2.00	0	29. Not-Trans and anti-PSF-A546_Pos047_S001	00-Mn3aKsvj58p9XdbuKSsuid
18.0693		Cell	1	0.000	1.000	1971	6	Not-Trans anti-PSF-A546 8C-S-PSF V2.00	0	29. Not-Trans and anti-PSF-A546_Pos047_S001	00-Mn3aKsvj58p9XdbuKSsuid
19.1104		Cell	1	0.000	1.000	1972	7	Not-Trans anti-PSF-A546 8C-S-PSF V2.00	0	29. Not-Trans and anti-PSF-A546_Pos047_S001	00-Mn3aKsvj58p9XdbuKSsuid
15.9756		Cell	1	0.000	1.000	1973	8	Not-Trans anti-PSF-A546 8C-S-PSF V2.00	0	29. Not-Trans and anti-PSF-A546_Pos047_S001	00-Mn3aKsvj58p9XdbuKSsuid
14.4124		Cell	1	0.000	1.000	1974	9	Not-Trans anti-PSF-A546 8C-S-PSF V2.00	0	29. Not-Trans and anti-PSF-A546_Pos047_S001	00-Mn3aKsvj58p9XdbuKSsuid
12.2721		Cell	1	0.000	1.000	1975	10	Not-Trans anti-PSF-A546 8C-S-PSF V2.00	0	29. Not-Trans and anti-PSF-A546_Pos047_S001	00-Mn3aKsvj58p9XdbuKSsuid
10.9459		Cell	1	0.000	1.000	1976	11	Not-Trans anti-PSF-A546 8C-S-PSF V2.00	0	29. Not-Trans and anti-PSF-A546_Pos047_S001	00-Mn3aKsvj58p9XdbuKSsuid
13.5898		Cell	1	0.000	1.000	1977	12	Not-Trans anti-PSF-A546 8C-S-PSF V2.00	0	29. Not-Trans and anti-PSF-A546_Pos047_S001	00-Mn3aKsvj58p9XdbuKSsuid
15.8292		Cell	1	0.000	1.000	1978	13	Not-Trans anti-PSF-A546 8C-S-PSF V2.00	0	29. Not-Trans and anti-PSF-A546_Pos047_S001	00-Mn3aKsvj58p9XdbuKSsuid
19.813		Cell	1	0.000	1.000	1979	14	Not-Trans anti-PSF-A546 8C-S-PSF V2.00	0	29. Not-Trans and anti-PSF-A546_Pos047_S001	00-Mn3aKsvj58p9XdbuKSsuid
23.9921		Cell	1	0.000	1.000	1980	15	Not-Trans anti-PSF-A546 8C-S-PSF V2.00	0	29. Not-Trans and anti-PSF-A546_Pos047_S001	00-Mn3aKsvj58p9XdbuKSsuid
15.7326		Cell	1	0.000	1.000	1981	16	Not-Trans anti-PSF-A546 8C-S-PSF V2.00	0	29. Not-Trans and anti-PSF-A546_Pos047_S001	00-Mn3aKsvj58p9XdbuKSsuid
11.3293		Cell	1	0.000	1.000	1982	17	Not-Trans anti-PSF-A546 8C-S-PSF V2.00	0	29. Not-Trans and anti-PSF-A546_Pos047_S001	00-Mn3aKsvj58p9XdbuKSsuid
16.5935		Cell	1	0.000	1.000	1983	18	Not-Trans anti-PSF-A546 8C-S-PSF V2.00	0	29. Not-Trans and anti-PSF-A546_Pos047_S001	00-Mn3aKsvj58p9XdbuKSsuid
13.9034		Cell	1	0.000	1.000	1984	19	Not-Trans anti-PSF-A546 8C-S-PSF V2.00	0	29. Not-Trans and anti-PSF-A546_Pos047_S001	00-Mn3aKsvj58p9XdbuKSsuid
17.5398		Cell	1	0.000	1.000	1985	20	Not-Trans anti-PSF-A546 8C-S-PSF V2.00	0	29. Not-Trans and anti-PSF-A546_Pos047_S001	00-Mn3aKsvj58p9XdbuKSsuid
22.539		Cell	1	0.000	1.000	1986	21	Not-Trans anti-PSF-A546 8C-S-PSF V2.00	0	29. Not-Trans and anti-PSF-A546_Pos047_S001	00-Mn3aKsvj58p9XdbuKSsuid
9.41132		Cell	1	0.000	1.000	1987	22	Not-Trans anti-PSF-A546 8C-S-PSF V2.00	0	29. Not-Trans and anti-PSF-A546_Pos047_S001	00-Mn3aKsvj58p9XdbuKSsuid
19.8272		Cell	1	0.000	1.000	1988	23	Not-Trans anti-PSF-A546 8C-S-PSF V2.00	0	29. Not-Trans and anti-PSF-A546_Pos047_S001	00-Mn3aKsvj58p9XdbuKSsuid
14.687		Cell	1	0.000	1.000	1989	24	Not-Trans anti-PSF-A546 8C-S-PSF V2.00	0	29. Not-Trans and anti-PSF-A546_Pos047_S001	00-Mn3aKsvj58p9XdbuKSsuid
21.1122		Cell	1	0.000	1.000	1990	25	Not-Trans anti-PSF-A546 8C-S-PSF V2.00	0	29. Not-Trans and anti-PSF-A546_Pos047_S001	00-Mn3aKsvj58p9XdbuKSsuid
16.6989		Cell	1	0.000	1.000	1991	26	Not-Trans anti-PSF-A546 8C-S-PSF V2.00	0	29. Not-Trans and anti-PSF-A546_Pos047_S001	00-Mn3aKsvj58p9XdbuKSsuid
10.7358		Cell	1	0.000	1.000	1992	27	Not-Trans anti-PSF-A546 8C-S-PSF V2.00	0	29. Not-Trans and anti-PSF-A546_Pos047_S001	00-Mn3aKsvj58p9XdbuKSsuid
14.9055		Cell	1	0.000	1.000	1993	28	Not-Trans anti-PSF-A546 8C-S-PSF V2.00	0	29. Not-Trans and anti-PSF-A546_Pos047_S001	00-Mn3aKsvj58p9XdbuKSsuid
12.6848		Cell	1	0.000	1.000	1994	29	Not-Trans anti-PSF-A546 8C-S-PSF V2.00	0	29. Not-Trans and anti-PSF-A546_Pos047_S001	00-Mn3aKsvj58p9XdbuKSsuid
15.6981		Cell	1	0.000	1.000	1995	30	Not-Trans anti-PSF-A546 8C-S-PSF V2.00	0	29. Not-Trans and anti-PSF-A546_Pos047_S001	00-Mn3aKsvj58p9XdbuKSsuid
19.1789		Cell	1	0.000	1.000	1996	31	Not-Trans anti-PSF-A546 8C-S-PSF V2.00	0	29. Not-Trans and anti-PSF-A546_Pos047_S001	00-Mn3aKsvj58p9XdbuKSsuid
[truncated: 126 more rows]
