# Supplementary material for: Development of a pipeline for automated, high-throughput analysis of paraspeckle proteins reveals specific roles for importin α proteins
Source: Sci Rep. 2017 Feb 27;7:43323. doi: 10.1038/srep43323 (PMC5379994; doi:10.1038/srep43323)
Supplement: Supplementary Dataset SD1-c PART 2 [file srep43323-s5.zip › I8P/8C-S-PSF/_/Not-Trans anti-PSF-A546 8C-S-PSF V2.00_Statistics/Not-Trans anti-PSF-A546 8C-S-PSF V2.00_Cell_Cytoplasm_Intensity_Mean_Ch=2.csv]

Cell Cytoplasm Intensity Mean Ch=2
====================
Value	Unit	Category	Channel	Birth [s]	Death [s]	ID	OriginalID	Original Component Name	Original Component ID	Original Image Name	Original Image ID
3.91843		Cell	2	0.000	1.000	0	0	Not-Trans anti-PSF-A546 8C-S-PSF V2.00	0	29. Not-Trans and anti-PSF-A546_Pos001_S001	00-Xm7WEMwbo48U3yYBPcdMfN
4.87143		Cell	2	0.000	1.000	1	1	Not-Trans anti-PSF-A546 8C-S-PSF V2.00	0	29. Not-Trans and anti-PSF-A546_Pos001_S001	00-Xm7WEMwbo48U3yYBPcdMfN
0		Cell	2	0.000	1.000	2	2	Not-Trans anti-PSF-A546 8C-S-PSF V2.00	0	29. Not-Trans and anti-PSF-A546_Pos001_S001	00-Xm7WEMwbo48U3yYBPcdMfN
4.62888		Cell	2	0.000	1.000	3	3	Not-Trans anti-PSF-A546 8C-S-PSF V2.00	0	29. Not-Trans and anti-PSF-A546_Pos001_S001	00-Xm7WEMwbo48U3yYBPcdMfN
4.19191		Cell	2	0.000	1.000	4	4	Not-Trans anti-PSF-A546 8C-S-PSF V2.00	0	29. Not-Trans and anti-PSF-A546_Pos001_S001	00-Xm7WEMwbo48U3yYBPcdMfN
4.22214		Cell	2	0.000	1.000	5	5	Not-Trans anti-PSF-A546 8C-S-PSF V2.00	0	29. Not-Trans and anti-PSF-A546_Pos001_S001	00-Xm7WEMwbo48U3yYBPcdMfN
4.25341		Cell	2	0.000	1.000	6	6	Not-Trans anti-PSF-A546 8C-S-PSF V2.00	0	29. Not-Trans and anti-PSF-A546_Pos001_S001	00-Xm7WEMwbo48U3yYBPcdMfN
4.25443		Cell	2	0.000	1.000	7	7	Not-Trans anti-PSF-A546 8C-S-PSF V2.00	0	29. Not-Trans and anti-PSF-A546_Pos001_S001	00-Xm7WEMwbo48U3yYBPcdMfN
0		Cell	2	0.000	1.000	8	8	Not-Trans anti-PSF-A546 8C-S-PSF V2.00	0	29. Not-Trans and anti-PSF-A546_Pos001_S001	00-Xm7WEMwbo48U3yYBPcdMfN
4.25		Cell	2	0.000	1.000	9	9	Not-Trans anti-PSF-A546 8C-S-PSF V2.00	0	29. Not-Trans and anti-PSF-A546_Pos001_S001	00-Xm7WEMwbo48U3yYBPcdMfN
3.93103		Cell	2	0.000	1.000	10	10	Not-Trans anti-PSF-A546 8C-S-PSF V2.00	0	29. Not-Trans and anti-PSF-A546_Pos001_S001	00-Xm7WEMwbo48U3yYBPcdMfN
4.102		Cell	2	0.000	1.000	11	11	Not-Trans anti-PSF-A546 8C-S-PSF V2.00	0	29. Not-Trans and anti-PSF-A546_Pos001_S001	00-Xm7WEMwbo48U3yYBPcdMfN
4.40783		Cell	2	0.000	1.000	12	12	Not-Trans anti-PSF-A546 8C-S-PSF V2.00	0	29. Not-Trans and anti-PSF-A546_Pos001_S001	00-Xm7WEMwbo48U3yYBPcdMfN
4.42259		Cell	2	0.000	1.000	13	13	Not-Trans anti-PSF-A546 8C-S-PSF V2.00	0	29. Not-Trans and anti-PSF-A546_Pos001_S001	00-Xm7WEMwbo48U3yYBPcdMfN
4.72549		Cell	2	0.000	1.000	14	14	Not-Trans anti-PSF-A546 8C-S-PSF V2.00	0	29. Not-Trans and anti-PSF-A546_Pos001_S001	00-Xm7WEMwbo48U3yYBPcdMfN
4.34387		Cell	2	0.000	1.000	15	15	Not-Trans anti-PSF-A546 8C-S-PSF V2.00	0	29. Not-Trans and anti-PSF-A546_Pos001_S001	00-Xm7WEMwbo48U3yYBPcdMfN
4.12632		Cell	2	0.000	1.000	16	16	Not-Trans anti-PSF-A546 8C-S-PSF V2.00	0	29. Not-Trans and anti-PSF-A546_Pos001_S001	00-Xm7WEMwbo48U3yYBPcdMfN
4.23495		Cell	2	0.000	1.000	17	17	Not-Trans anti-PSF-A546 8C-S-PSF V2.00	0	29. Not-Trans and anti-PSF-A546_Pos001_S001	00-Xm7WEMwbo48U3yYBPcdMfN
4.26334		Cell	2	0.000	1.000	18	18	Not-Trans anti-PSF-A546 8C-S-PSF V2.00	0	29. Not-Trans and anti-PSF-A546_Pos001_S001	00-Xm7WEMwbo48U3yYBPcdMfN
3.8913		Cell	2	0.000	1.000	19	19	Not-Trans anti-PSF-A546 8C-S-PSF V2.00	0	29. Not-Trans and anti-PSF-A546_Pos001_S001	00-Xm7WEMwbo48U3yYBPcdMfN
4.27085		Cell	2	0.000	1.000	20	20	Not-Trans anti-PSF-A546 8C-S-PSF V2.00	0	29. Not-Trans and anti-PSF-A546_Pos001_S001	00-Xm7WEMwbo48U3yYBPcdMfN
4.2622		Cell	2	0.000	1.000	21	21	Not-Trans anti-PSF-A546 8C-S-PSF V2.00	0	29. Not-Trans and anti-PSF-A546_Pos001_S001	00-Xm7WEMwbo48U3yYBPcdMfN
4.30695		Cell	2	0.000	1.000	22	22	Not-Trans anti-PSF-A546 8C-S-PSF V2.00	0	29. Not-Trans and anti-PSF-A546_Pos001_S001	00-Xm7WEMwbo48U3yYBPcdMfN
4.2336		Cell	2	0.000	1.000	23	0	Not-Trans anti-PSF-A546 8C-S-PSF V2.00	0	29. Not-Trans and anti-PSF-A546_Pos002_S001	00-RNX4ffsBRNZ6wXMXtUUFYE
0		Cell	2	0.000	1.000	24	1	Not-Trans anti-PSF-A546 8C-S-PSF V2.00	0	29. Not-Trans and anti-PSF-A546_Pos002_S001	00-RNX4ffsBRNZ6wXMXtUUFYE
4.30769		Cell	2	0.000	1.000	25	2	Not-Trans anti-PSF-A546 8C-S-PSF V2.00	0	29. Not-Trans and anti-PSF-A546_Pos002_S001	00-RNX4ffsBRNZ6wXMXtUUFYE
4.38337		Cell	2	0.000	1.000	26	3	Not-Trans anti-PSF-A546 8C-S-PSF V2.00	0	29. Not-Trans and anti-PSF-A546_Pos002_S001	00-RNX4ffsBRNZ6wXMXtUUFYE
4.32977		Cell	2	0.000	1.000	27	4	Not-Trans anti-PSF-A546 8C-S-PSF V2.00	0	29. Not-Trans and anti-PSF-A546_Pos002_S001	00-RNX4ffsBRNZ6wXMXtUUFYE
4.28571		Cell	2	0.000	1.000	28	5	Not-Trans anti-PSF-A546 8C-S-PSF V2.00	0	29. Not-Trans and anti-PSF-A546_Pos002_S001	00-RNX4ffsBRNZ6wXMXtUUFYE
4.44186		Cell	2	0.000	1.000	29	6	Not-Trans anti-PSF-A546 8C-S-PSF V2.00	0	29. Not-Trans and anti-PSF-A546_Pos002_S001	00-RNX4ffsBRNZ6wXMXtUUFYE
4.31473		Cell	2	0.000	1.000	30	7	Not-Trans anti-PSF-A546 8C-S-PSF V2.00	0	29. Not-Trans and anti-PSF-A546_Pos002_S001	00-RNX4ffsBRNZ6wXMXtUUFYE
4.24434		Cell	2	0.000	1.000	31	8	Not-Trans anti-PSF-A546 8C-S-PSF V2.00	0	29. Not-Trans and anti-PSF-A546_Pos002_S001	00-RNX4ffsBRNZ6wXMXtUUFYE
4.27608		Cell	2	0.000	1.000	32	9	Not-Trans anti-PSF-A546 8C-S-PSF V2.00	0	29. Not-Trans and anti-PSF-A546_Pos002_S001	00-RNX4ffsBRNZ6wXMXtUUFYE
4.26325		Cell	2	0.000	1.000	33	10	Not-Trans anti-PSF-A546 8C-S-PSF V2.00	0	29. Not-Trans and anti-PSF-A546_Pos002_S001	00-RNX4ffsBRNZ6wXMXtUUFYE
4.27671		Cell	2	0.000	1.000	34	11	Not-Trans anti-PSF-A546 8C-S-PSF V2.00	0	29. Not-Trans and anti-PSF-A546_Pos002_S001	00-RNX4ffsBRNZ6wXMXtUUFYE
5.88889		Cell	2	0.000	1.000	35	12	Not-Trans anti-PSF-A546 8C-S-PSF V2.00	0	29. Not-Trans and anti-PSF-A546_Pos002_S001	00-RNX4ffsBRNZ6wXMXtUUFYE
4.20631		Cell	2	0.000	1.000	36	13	Not-Trans anti-PSF-A546 8C-S-PSF V2.00	0	29. Not-Trans and anti-PSF-A546_Pos002_S001	00-RNX4ffsBRNZ6wXMXtUUFYE
0		Cell	2	0.000	1.000	37	14	Not-Trans anti-PSF-A546 8C-S-PSF V2.00	0	29. Not-Trans and anti-PSF-A546_Pos002_S001	00-RNX4ffsBRNZ6wXMXtUUFYE
0		Cell	2	0.000	1.000	38	15	Not-Trans anti-PSF-A546 8C-S-PSF V2.00	0	29. Not-Trans and anti-PSF-A546_Pos002_S001	00-RNX4ffsBRNZ6wXMXtUUFYE
4.57333		Cell	2	0.000	1.000	39	16	Not-Trans anti-PSF-A546 8C-S-PSF V2.00	0	29. Not-Trans and anti-PSF-A546_Pos002_S001	00-RNX4ffsBRNZ6wXMXtUUFYE
0		Cell	2	0.000	1.000	40	17	Not-Trans anti-PSF-A546 8C-S-PSF V2.00	0	29. Not-Trans and anti-PSF-A546_Pos002_S001	00-RNX4ffsBRNZ6wXMXtUUFYE
4.53619		Cell	2	0.000	1.000	41	18	Not-Trans anti-PSF-A546 8C-S-PSF V2.00	0	29. Not-Trans and anti-PSF-A546_Pos002_S001	00-RNX4ffsBRNZ6wXMXtUUFYE
4.46061		Cell	2	0.000	1.000	42	19	Not-Trans anti-PSF-A546 8C-S-PSF V2.00	0	29. Not-Trans and anti-PSF-A546_Pos002_S001	00-RNX4ffsBRNZ6wXMXtUUFYE
4.57249		Cell	2	0.000	1.000	43	20	Not-Trans anti-PSF-A546 8C-S-PSF V2.00	0	29. Not-Trans and anti-PSF-A546_Pos002_S001	00-RNX4ffsBRNZ6wXMXtUUFYE
4.32623		Cell	2	0.000	1.000	44	21	Not-Trans anti-PSF-A546 8C-S-PSF V2.00	0	29. Not-Trans and anti-PSF-A546_Pos002_S001	00-RNX4ffsBRNZ6wXMXtUUFYE
4.31621		Cell	2	0.000	1.000	45	22	Not-Trans anti-PSF-A546 8C-S-PSF V2.00	0	29. Not-Trans and anti-PSF-A546_Pos002_S001	00-RNX4ffsBRNZ6wXMXtUUFYE
0		Cell	2	0.000	1.000	46	23	Not-Trans anti-PSF-A546 8C-S-PSF V2.00	0	29. Not-Trans and anti-PSF-A546_Pos002_S001	00-RNX4ffsBRNZ6wXMXtUUFYE
4.25692		Cell	2	0.000	1.000	47	24	Not-Trans anti-PSF-A546 8C-S-PSF V2.00	0	29. Not-Trans and anti-PSF-A546_Pos002_S001	00-RNX4ffsBRNZ6wXMXtUUFYE
4.18103		Cell	2	0.000	1.000	48	25	Not-Trans anti-PSF-A546 8C-S-PSF V2.00	0	29. Not-Trans and anti-PSF-A546_Pos002_S001	00-RNX4ffsBRNZ6wXMXtUUFYE
4.45732		Cell	2	0.000	1.000	49	26	Not-Trans anti-PSF-A546 8C-S-PSF V2.00	0	29. Not-Trans and anti-PSF-A546_Pos002_S001	00-RNX4ffsBRNZ6wXMXtUUFYE
4.37385		Cell	2	0.000	1.000	50	27	Not-Trans anti-PSF-A546 8C-S-PSF V2.00	0	29. Not-Trans and anti-PSF-A546_Pos002_S001	00-RNX4ffsBRNZ6wXMXtUUFYE
4.28273		Cell	2	0.000	1.000	51	28	Not-Trans anti-PSF-A546 8C-S-PSF V2.00	0	29. Not-Trans and anti-PSF-A546_Pos002_S001	00-RNX4ffsBRNZ6wXMXtUUFYE
0		Cell	2	0.000	1.000	52	29	Not-Trans anti-PSF-A546 8C-S-PSF V2.00	0	29. Not-Trans and anti-PSF-A546_Pos002_S001	00-RNX4ffsBRNZ6wXMXtUUFYE
4.49206		Cell	2	0.000	1.000	53	30	Not-Trans anti-PSF-A546 8C-S-PSF V2.00	0	29. Not-Trans and anti-PSF-A546_Pos002_S001	00-RNX4ffsBRNZ6wXMXtUUFYE
4.47584		Cell	2	0.000	1.000	54	31	Not-Trans anti-PSF-A546 8C-S-PSF V2.00	0	29. Not-Trans and anti-PSF-A546_Pos002_S001	00-RNX4ffsBRNZ6wXMXtUUFYE
4.24328		Cell	2	0.000	1.000	55	32	Not-Trans anti-PSF-A546 8C-S-PSF V2.00	0	29. Not-Trans and anti-PSF-A546_Pos002_S001	00-RNX4ffsBRNZ6wXMXtUUFYE
4.2644		Cell	2	0.000	1.000	56	33	Not-Trans anti-PSF-A546 8C-S-PSF V2.00	0	29. Not-Trans and anti-PSF-A546_Pos002_S001	00-RNX4ffsBRNZ6wXMXtUUFYE
4.38506		Cell	2	0.000	1.000	57	34	Not-Trans anti-PSF-A546 8C-S-PSF V2.00	0	29. Not-Trans and anti-PSF-A546_Pos002_S001	00-RNX4ffsBRNZ6wXMXtUUFYE
0		Cell	2	0.000	1.000	58	35	Not-Trans anti-PSF-A546 8C-S-PSF V2.00	0	29. Not-Trans and anti-PSF-A546_Pos002_S001	00-RNX4ffsBRNZ6wXMXtUUFYE
4.26143		Cell	2	0.000	1.000	59	36	Not-Trans anti-PSF-A546 8C-S-PSF V2.00	0	29. Not-Trans and anti-PSF-A546_Pos002_S001	00-RNX4ffsBRNZ6wXMXtUUFYE
0		Cell	2	0.000	1.000	60	37	Not-Trans anti-PSF-A546 8C-S-PSF V2.00	0	29. Not-Trans and anti-PSF-A546_Pos002_S001	00-RNX4ffsBRNZ6wXMXtUUFYE
3.78182		Cell	2	0.000	1.000	61	38	Not-Trans anti-PSF-A546 8C-S-PSF V2.00	0	29. Not-Trans and anti-PSF-A546_Pos002_S001	00-RNX4ffsBRNZ6wXMXtUUFYE
4.3617		Cell	2	0.000	1.000	62	39	Not-Trans anti-PSF-A546 8C-S-PSF V2.00	0	29. Not-Trans and anti-PSF-A546_Pos002_S001	00-RNX4ffsBRNZ6wXMXtUUFYE
4		Cell	2	0.000	1.000	63	40	Not-Trans anti-PSF-A546 8C-S-PSF V2.00	0	29. Not-Trans and anti-PSF-A546_Pos002_S001	00-RNX4ffsBRNZ6wXMXtUUFYE
4.29412		Cell	2	0.000	1.000	64	41	Not-Trans anti-PSF-A546 8C-S-PSF V2.00	0	29. Not-Trans and anti-PSF-A546_Pos002_S001	00-RNX4ffsBRNZ6wXMXtUUFYE
3.82883		Cell	2	0.000	1.000	65	42	Not-Trans anti-PSF-A546 8C-S-PSF V2.00	0	29. Not-Trans and anti-PSF-A546_Pos002_S001	00-RNX4ffsBRNZ6wXMXtUUFYE
4.2816		Cell	2	0.000	1.000	66	43	Not-Trans anti-PSF-A546 8C-S-PSF V2.00	0	29. Not-Trans and anti-PSF-A546_Pos002_S001	00-RNX4ffsBRNZ6wXMXtUUFYE
4.32534		Cell	2	0.000	1.000	67	44	Not-Trans anti-PSF-A546 8C-S-PSF V2.00	0	29. Not-Trans and anti-PSF-A546_Pos002_S001	00-RNX4ffsBRNZ6wXMXtUUFYE
4.28624		Cell	2	0.000	1.000	68	45	Not-Trans anti-PSF-A546 8C-S-PSF V2.00	0	29. Not-Trans and anti-PSF-A546_Pos002_S001	00-RNX4ffsBRNZ6wXMXtUUFYE
4.28219		Cell	2	0.000	1.000	69	46	Not-Trans anti-PSF-A546 8C-S-PSF V2.00	0	29. Not-Trans and anti-PSF-A546_Pos002_S001	00-RNX4ffsBRNZ6wXMXtUUFYE
4.44667		Cell	2	0.000	1.000	70	47	Not-Trans anti-PSF-A546 8C-S-PSF V2.00	0	29. Not-Trans and anti-PSF-A546_Pos002_S001	00-RNX4ffsBRNZ6wXMXtUUFYE
4.30889		Cell	2	0.000	1.000	71	48	Not-Trans anti-PSF-A546 8C-S-PSF V2.00	0	29. Not-Trans and anti-PSF-A546_Pos002_S001	00-RNX4ffsBRNZ6wXMXtUUFYE
4.21687		Cell	2	0.000	1.000	72	49	Not-Trans anti-PSF-A546 8C-S-PSF V2.00	0	29. Not-Trans and anti-PSF-A546_Pos002_S001	00-RNX4ffsBRNZ6wXMXtUUFYE
0		Cell	2	0.000	1.000	73	0	Not-Trans anti-PSF-A546 8C-S-PSF V2.00	0	29. Not-Trans and anti-PSF-A546_Pos003_S001	00-sXJ865k9mSAp8U5h4Cef26
4.23828		Cell	2	0.000	1.000	74	1	Not-Trans anti-PSF-A546 8C-S-PSF V2.00	0	29. Not-Trans and anti-PSF-A546_Pos003_S001	00-sXJ865k9mSAp8U5h4Cef26
4.49289		Cell	2	0.000	1.000	75	2	Not-Trans anti-PSF-A546 8C-S-PSF V2.00	0	29. Not-Trans and anti-PSF-A546_Pos003_S001	00-sXJ865k9mSAp8U5h4Cef26
4.20948		Cell	2	0.000	1.000	76	3	Not-Trans anti-PSF-A546 8C-S-PSF V2.00	0	29. Not-Trans and anti-PSF-A546_Pos003_S001	00-sXJ865k9mSAp8U5h4Cef26
4.37815		Cell	2	0.000	1.000	77	4	Not-Trans anti-PSF-A546 8C-S-PSF V2.00	0	29. Not-Trans and anti-PSF-A546_Pos003_S001	00-sXJ865k9mSAp8U5h4Cef26
4.20634		Cell	2	0.000	1.000	78	5	Not-Trans anti-PSF-A546 8C-S-PSF V2.00	0	29. Not-Trans and anti-PSF-A546_Pos003_S001	00-sXJ865k9mSAp8U5h4Cef26
0		Cell	2	0.000	1.000	79	6	Not-Trans anti-PSF-A546 8C-S-PSF V2.00	0	29. Not-Trans and anti-PSF-A546_Pos003_S001	00-sXJ865k9mSAp8U5h4Cef26
0		Cell	2	0.000	1.000	80	7	Not-Trans anti-PSF-A546 8C-S-PSF V2.00	0	29. Not-Trans and anti-PSF-A546_Pos003_S001	00-sXJ865k9mSAp8U5h4Cef26
4.18355		Cell	2	0.000	1.000	81	8	Not-Trans anti-PSF-A546 8C-S-PSF V2.00	0	29. Not-Trans and anti-PSF-A546_Pos003_S001	00-sXJ865k9mSAp8U5h4Cef26
4.57778		Cell	2	0.000	1.000	82	9	Not-Trans anti-PSF-A546 8C-S-PSF V2.00	0	29. Not-Trans and anti-PSF-A546_Pos003_S001	00-sXJ865k9mSAp8U5h4Cef26
4.45161		Cell	2	0.000	1.000	83	10	Not-Trans anti-PSF-A546 8C-S-PSF V2.00	0	29. Not-Trans and anti-PSF-A546_Pos003_S001	00-sXJ865k9mSAp8U5h4Cef26
0		Cell	2	0.000	1.000	84	11	Not-Trans anti-PSF-A546 8C-S-PSF V2.00	0	29. Not-Trans and anti-PSF-A546_Pos003_S001	00-sXJ865k9mSAp8U5h4Cef26
4.26654		Cell	2	0.000	1.000	85	12	Not-Trans anti-PSF-A546 8C-S-PSF V2.00	0	29. Not-Trans and anti-PSF-A546_Pos003_S001	00-sXJ865k9mSAp8U5h4Cef26
4.35503		Cell	2	0.000	1.000	86	13	Not-Trans anti-PSF-A546 8C-S-PSF V2.00	0	29. Not-Trans and anti-PSF-A546_Pos003_S001	00-sXJ865k9mSAp8U5h4Cef26
0		Cell	2	0.000	1.000	87	14	Not-Trans anti-PSF-A546 8C-S-PSF V2.00	0	29. Not-Trans and anti-PSF-A546_Pos003_S001	00-sXJ865k9mSAp8U5h4Cef26
0		Cell	2	0.000	1.000	88	15	Not-Trans anti-PSF-A546 8C-S-PSF V2.00	0	29. Not-Trans and anti-PSF-A546_Pos003_S001	00-sXJ865k9mSAp8U5h4Cef26
4.48968		Cell	2	0.000	1.000	89	16	Not-Trans anti-PSF-A546 8C-S-PSF V2.00	0	29. Not-Trans and anti-PSF-A546_Pos003_S001	00-sXJ865k9mSAp8U5h4Cef26
0		Cell	2	0.000	1.000	90	17	Not-Trans anti-PSF-A546 8C-S-PSF V2.00	0	29. Not-Trans and anti-PSF-A546_Pos003_S001	00-sXJ865k9mSAp8U5h4Cef26
0		Cell	2	0.000	1.000	91	18	Not-Trans anti-PSF-A546 8C-S-PSF V2.00	0	29. Not-Trans and anti-PSF-A546_Pos003_S001	00-sXJ865k9mSAp8U5h4Cef26
4.18948		Cell	2	0.000	1.000	92	19	Not-Trans anti-PSF-A546 8C-S-PSF V2.00	0	29. Not-Trans and anti-PSF-A546_Pos003_S001	00-sXJ865k9mSAp8U5h4Cef26
0		Cell	2	0.000	1.000	93	20	Not-Trans anti-PSF-A546 8C-S-PSF V2.00	0	29. Not-Trans and anti-PSF-A546_Pos003_S001	00-sXJ865k9mSAp8U5h4Cef26
4.16912		Cell	2	0.000	1.000	94	21	Not-Trans anti-PSF-A546 8C-S-PSF V2.00	0	29. Not-Trans and anti-PSF-A546_Pos003_S001	00-sXJ865k9mSAp8U5h4Cef26
4.38257		Cell	2	0.000	1.000	95	22	Not-Trans anti-PSF-A546 8C-S-PSF V2.00	0	29. Not-Trans and anti-PSF-A546_Pos003_S001	00-sXJ865k9mSAp8U5h4Cef26
4.32764		Cell	2	0.000	1.000	96	23	Not-Trans anti-PSF-A546 8C-S-PSF V2.00	0	29. Not-Trans and anti-PSF-A546_Pos003_S001	00-sXJ865k9mSAp8U5h4Cef26
4.59963		Cell	2	0.000	1.000	97	24	Not-Trans anti-PSF-A546 8C-S-PSF V2.00	0	29. Not-Trans and anti-PSF-A546_Pos003_S001	00-sXJ865k9mSAp8U5h4Cef26
4.44634		Cell	2	0.000	1.000	98	25	Not-Trans anti-PSF-A546 8C-S-PSF V2.00	0	29. Not-Trans and anti-PSF-A546_Pos003_S001	00-sXJ865k9mSAp8U5h4Cef26
4.38761		Cell	2	0.000	1.000	99	26	Not-Trans anti-PSF-A546 8C-S-PSF V2.00	0	29. Not-Trans and anti-PSF-A546_Pos003_S001	00-sXJ865k9mSAp8U5h4Cef26
4.36615		Cell	2	0.000	1.000	100	27	Not-Trans anti-PSF-A546 8C-S-PSF V2.00	0	29. Not-Trans and anti-PSF-A546_Pos003_S001	00-sXJ865k9mSAp8U5h4Cef26
0		Cell	2	0.000	1.000	101	28	Not-Trans anti-PSF-A546 8C-S-PSF V2.00	0	29. Not-Trans and anti-PSF-A546_Pos003_S001	00-sXJ865k9mSAp8U5h4Cef26
0		Cell	2	0.000	1.000	102	29	Not-Trans anti-PSF-A546 8C-S-PSF V2.00	0	29. Not-Trans and anti-PSF-A546_Pos003_S001	00-sXJ865k9mSAp8U5h4Cef26
4.19565		Cell	2	0.000	1.000	103	30	Not-Trans anti-PSF-A546 8C-S-PSF V2.00	0	29. Not-Trans and anti-PSF-A546_Pos003_S001	00-sXJ865k9mSAp8U5h4Cef26
4.46914		Cell	2	0.000	1.000	104	31	Not-Trans anti-PSF-A546 8C-S-PSF V2.00	0	29. Not-Trans and anti-PSF-A546_Pos003_S001	00-sXJ865k9mSAp8U5h4Cef26
4.08269		Cell	2	0.000	1.000	105	32	Not-Trans anti-PSF-A546 8C-S-PSF V2.00	0	29. Not-Trans and anti-PSF-A546_Pos003_S001	00-sXJ865k9mSAp8U5h4Cef26
4.19932		Cell	2	0.000	1.000	106	33	Not-Trans anti-PSF-A546 8C-S-PSF V2.00	0	29. Not-Trans and anti-PSF-A546_Pos003_S001	00-sXJ865k9mSAp8U5h4Cef26
4.44087		Cell	2	0.000	1.000	107	34	Not-Trans anti-PSF-A546 8C-S-PSF V2.00	0	29. Not-Trans and anti-PSF-A546_Pos003_S001	00-sXJ865k9mSAp8U5h4Cef26
4.46924		Cell	2	0.000	1.000	108	35	Not-Trans anti-PSF-A546 8C-S-PSF V2.00	0	29. Not-Trans and anti-PSF-A546_Pos003_S001	00-sXJ865k9mSAp8U5h4Cef26
4.51282		Cell	2	0.000	1.000	109	0	Not-Trans anti-PSF-A546 8C-S-PSF V2.00	0	29. Not-Trans and anti-PSF-A546_Pos004_S001	00-xoHgU39SxHkkWUr2oN8zjb
4.30548		Cell	2	0.000	1.000	110	1	Not-Trans anti-PSF-A546 8C-S-PSF V2.00	0	29. Not-Trans and anti-PSF-A546_Pos004_S001	00-xoHgU39SxHkkWUr2oN8zjb
4.1263		Cell	2	0.000	1.000	111	2	Not-Trans anti-PSF-A546 8C-S-PSF V2.00	0	29. Not-Trans and anti-PSF-A546_Pos004_S001	00-xoHgU39SxHkkWUr2oN8zjb
6		Cell	2	0.000	1.000	112	3	Not-Trans anti-PSF-A546 8C-S-PSF V2.00	0	29. Not-Trans and anti-PSF-A546_Pos004_S001	00-xoHgU39SxHkkWUr2oN8zjb
0		Cell	2	0.000	1.000	113	4	Not-Trans anti-PSF-A546 8C-S-PSF V2.00	0	29. Not-Trans and anti-PSF-A546_Pos004_S001	00-xoHgU39SxHkkWUr2oN8zjb
4.18496		Cell	2	0.000	1.000	114	5	Not-Trans anti-PSF-A546 8C-S-PSF V2.00	0	29. Not-Trans and anti-PSF-A546_Pos004_S001	00-xoHgU39SxHkkWUr2oN8zjb
4.47826		Cell	2	0.000	1.000	115	6	Not-Trans anti-PSF-A546 8C-S-PSF V2.00	0	29. Not-Trans and anti-PSF-A546_Pos004_S001	00-xoHgU39SxHkkWUr2oN8zjb
0		Cell	2	0.000	1.000	116	7	Not-Trans anti-PSF-A546 8C-S-PSF V2.00	0	29. Not-Trans and anti-PSF-A546_Pos004_S001	00-xoHgU39SxHkkWUr2oN8zjb
4.64179		Cell	2	0.000	1.000	117	8	Not-Trans anti-PSF-A546 8C-S-PSF V2.00	0	29. Not-Trans and anti-PSF-A546_Pos004_S001	00-xoHgU39SxHkkWUr2oN8zjb
4.80303		Cell	2	0.000	1.000	118	9	Not-Trans anti-PSF-A546 8C-S-PSF V2.00	0	29. Not-Trans and anti-PSF-A546_Pos004_S001	00-xoHgU39SxHkkWUr2oN8zjb
3.73967		Cell	2	0.000	1.000	119	10	Not-Trans anti-PSF-A546 8C-S-PSF V2.00	0	29. Not-Trans and anti-PSF-A546_Pos004_S001	00-xoHgU39SxHkkWUr2oN8zjb
0		Cell	2	0.000	1.000	120	11	Not-Trans anti-PSF-A546 8C-S-PSF V2.00	0	29. Not-Trans and anti-PSF-A546_Pos004_S001	00-xoHgU39SxHkkWUr2oN8zjb
0		Cell	2	0.000	1.000	121	12	Not-Trans anti-PSF-A546 8C-S-PSF V2.00	0	29. Not-Trans and anti-PSF-A546_Pos004_S001	00-xoHgU39SxHkkWUr2oN8zjb
3.70588		Cell	2	0.000	1.000	122	13	Not-Trans anti-PSF-A546 8C-S-PSF V2.00	0	29. Not-Trans and anti-PSF-A546_Pos004_S001	00-xoHgU39SxHkkWUr2oN8zjb
0		Cell	2	0.000	1.000	123	14	Not-Trans anti-PSF-A546 8C-S-PSF V2.00	0	29. Not-Trans and anti-PSF-A546_Pos004_S001	00-xoHgU39SxHkkWUr2oN8zjb
0		Cell	2	0.000	1.000	124	15	Not-Trans anti-PSF-A546 8C-S-PSF V2.00	0	29. Not-Trans and anti-PSF-A546_Pos004_S001	00-xoHgU39SxHkkWUr2oN8zjb
0		Cell	2	0.000	1.000	125	16	Not-Trans anti-PSF-A546 8C-S-PSF V2.00	0	29. Not-Trans and anti-PSF-A546_Pos004_S001	00-xoHgU39SxHkkWUr2oN8zjb
3.94286		Cell	2	0.000	1.000	126	17	Not-Trans anti-PSF-A546 8C-S-PSF V2.00	0	29. Not-Trans and anti-PSF-A546_Pos004_S001	00-xoHgU39SxHkkWUr2oN8zjb
4.23729		Cell	2	0.000	1.000	127	0	Not-Trans anti-PSF-A546 8C-S-PSF V2.00	0	29. Not-Trans and anti-PSF-A546_Pos005_S001	00-pVueuWuPibJKGtXaNp7YT8
0		Cell	2	0.000	1.000	128	1	Not-Trans anti-PSF-A546 8C-S-PSF V2.00	0	29. Not-Trans and anti-PSF-A546_Pos005_S001	00-pVueuWuPibJKGtXaNp7YT8
4.22254		Cell	2	0.000	1.000	129	2	Not-Trans anti-PSF-A546 8C-S-PSF V2.00	0	29. Not-Trans and anti-PSF-A546_Pos005_S001	00-pVueuWuPibJKGtXaNp7YT8
4.19416		Cell	2	0.000	1.000	130	3	Not-Trans anti-PSF-A546 8C-S-PSF V2.00	0	29. Not-Trans and anti-PSF-A546_Pos005_S001	00-pVueuWuPibJKGtXaNp7YT8
0		Cell	2	0.000	1.000	131	4	Not-Trans anti-PSF-A546 8C-S-PSF V2.00	0	29. Not-Trans and anti-PSF-A546_Pos005_S001	00-pVueuWuPibJKGtXaNp7YT8
4.24629		Cell	2	0.000	1.000	132	5	Not-Trans anti-PSF-A546 8C-S-PSF V2.00	0	29. Not-Trans and anti-PSF-A546_Pos005_S001	00-pVueuWuPibJKGtXaNp7YT8
0		Cell	2	0.000	1.000	133	6	Not-Trans anti-PSF-A546 8C-S-PSF V2.00	0	29. Not-Trans and anti-PSF-A546_Pos005_S001	00-pVueuWuPibJKGtXaNp7YT8
0		Cell	2	0.000	1.000	134	7	Not-Trans anti-PSF-A546 8C-S-PSF V2.00	0	29. Not-Trans and anti-PSF-A546_Pos005_S001	00-pVueuWuPibJKGtXaNp7YT8
7.5		Cell	2	0.000	1.000	135	8	Not-Trans anti-PSF-A546 8C-S-PSF V2.00	0	29. Not-Trans and anti-PSF-A546_Pos005_S001	00-pVueuWuPibJKGtXaNp7YT8
4.30263		Cell	2	0.000	1.000	136	9	Not-Trans anti-PSF-A546 8C-S-PSF V2.00	0	29. Not-Trans and anti-PSF-A546_Pos005_S001	00-pVueuWuPibJKGtXaNp7YT8
4.18056		Cell	2	0.000	1.000	137	10	Not-Trans anti-PSF-A546 8C-S-PSF V2.00	0	29. Not-Trans and anti-PSF-A546_Pos005_S001	00-pVueuWuPibJKGtXaNp7YT8
0		Cell	2	0.000	1.000	138	11	Not-Trans anti-PSF-A546 8C-S-PSF V2.00	0	29. Not-Trans and anti-PSF-A546_Pos005_S001	00-pVueuWuPibJKGtXaNp7YT8
4.58216		Cell	2	0.000	1.000	139	12	Not-Trans anti-PSF-A546 8C-S-PSF V2.00	0	29. Not-Trans and anti-PSF-A546_Pos005_S001	00-pVueuWuPibJKGtXaNp7YT8
4.32723		Cell	2	0.000	1.000	140	13	Not-Trans anti-PSF-A546 8C-S-PSF V2.00	0	29. Not-Trans and anti-PSF-A546_Pos005_S001	00-pVueuWuPibJKGtXaNp7YT8
4.33737		Cell	2	0.000	1.000	141	14	Not-Trans anti-PSF-A546 8C-S-PSF V2.00	0	29. Not-Trans and anti-PSF-A546_Pos005_S001	00-pVueuWuPibJKGtXaNp7YT8
0		Cell	2	0.000	1.000	142	15	Not-Trans anti-PSF-A546 8C-S-PSF V2.00	0	29. Not-Trans and anti-PSF-A546_Pos005_S001	00-pVueuWuPibJKGtXaNp7YT8
4.29741		Cell	2	0.000	1.000	143	16	Not-Trans anti-PSF-A546 8C-S-PSF V2.00	0	29. Not-Trans and anti-PSF-A546_Pos005_S001	00-pVueuWuPibJKGtXaNp7YT8
4.31967		Cell	2	0.000	1.000	144	17	Not-Trans anti-PSF-A546 8C-S-PSF V2.00	0	29. Not-Trans and anti-PSF-A546_Pos005_S001	00-pVueuWuPibJKGtXaNp7YT8
4.30033		Cell	2	0.000	1.000	145	18	Not-Trans anti-PSF-A546 8C-S-PSF V2.00	0	29. Not-Trans and anti-PSF-A546_Pos005_S001	00-pVueuWuPibJKGtXaNp7YT8
4.24883		Cell	2	0.000	1.000	146	19	Not-Trans anti-PSF-A546 8C-S-PSF V2.00	0	29. Not-Trans and anti-PSF-A546_Pos005_S001	00-pVueuWuPibJKGtXaNp7YT8
4.34373		Cell	2	0.000	1.000	147	20	Not-Trans anti-PSF-A546 8C-S-PSF V2.00	0	29. Not-Trans and anti-PSF-A546_Pos005_S001	00-pVueuWuPibJKGtXaNp7YT8
4.32933		Cell	2	0.000	1.000	148	21	Not-Trans anti-PSF-A546 8C-S-PSF V2.00	0	29. Not-Trans and anti-PSF-A546_Pos005_S001	00-pVueuWuPibJKGtXaNp7YT8
4.24381		Cell	2	0.000	1.000	149	22	Not-Trans anti-PSF-A546 8C-S-PSF V2.00	0	29. Not-Trans and anti-PSF-A546_Pos005_S001	00-pVueuWuPibJKGtXaNp7YT8
4.16115		Cell	2	0.000	1.000	150	23	Not-Trans anti-PSF-A546 8C-S-PSF V2.00	0	29. Not-Trans and anti-PSF-A546_Pos005_S001	00-pVueuWuPibJKGtXaNp7YT8
4.42105		Cell	2	0.000	1.000	151	24	Not-Trans anti-PSF-A546 8C-S-PSF V2.00	0	29. Not-Trans and anti-PSF-A546_Pos005_S001	00-pVueuWuPibJKGtXaNp7YT8
4.16438		Cell	2	0.000	1.000	152	25	Not-Trans anti-PSF-A546 8C-S-PSF V2.00	0	29. Not-Trans and anti-PSF-A546_Pos005_S001	00-pVueuWuPibJKGtXaNp7YT8
4.14201		Cell	2	0.000	1.000	153	26	Not-Trans anti-PSF-A546 8C-S-PSF V2.00	0	29. Not-Trans and anti-PSF-A546_Pos005_S001	00-pVueuWuPibJKGtXaNp7YT8
4.25632		Cell	2	0.000	1.000	154	27	Not-Trans anti-PSF-A546 8C-S-PSF V2.00	0	29. Not-Trans and anti-PSF-A546_Pos005_S001	00-pVueuWuPibJKGtXaNp7YT8
4.29536		Cell	2	0.000	1.000	155	28	Not-Trans anti-PSF-A546 8C-S-PSF V2.00	0	29. Not-Trans and anti-PSF-A546_Pos005_S001	00-pVueuWuPibJKGtXaNp7YT8
4.19658		Cell	2	0.000	1.000	156	29	Not-Trans anti-PSF-A546 8C-S-PSF V2.00	0	29. Not-Trans and anti-PSF-A546_Pos005_S001	00-pVueuWuPibJKGtXaNp7YT8
4.22403		Cell	2	0.000	1.000	157	30	Not-Trans anti-PSF-A546 8C-S-PSF V2.00	0	29. Not-Trans and anti-PSF-A546_Pos005_S001	00-pVueuWuPibJKGtXaNp7YT8
4.43411		Cell	2	0.000	1.000	158	0	Not-Trans anti-PSF-A546 8C-S-PSF V2.00	0	29. Not-Trans and anti-PSF-A546_Pos006_S001	00-MNDkK6yYhTfLt2C9VmRaze
4.31334		Cell	2	0.000	1.000	159	1	Not-Trans anti-PSF-A546 8C-S-PSF V2.00	0	29. Not-Trans and anti-PSF-A546_Pos006_S001	00-MNDkK6yYhTfLt2C9VmRaze
4.21755		Cell	2	0.000	1.000	160	2	Not-Trans anti-PSF-A546 8C-S-PSF V2.00	0	29. Not-Trans and anti-PSF-A546_Pos006_S001	00-MNDkK6yYhTfLt2C9VmRaze
4.16906		Cell	2	0.000	1.000	161	3	Not-Trans anti-PSF-A546 8C-S-PSF V2.00	0	29. Not-Trans and anti-PSF-A546_Pos006_S001	00-MNDkK6yYhTfLt2C9VmRaze
4.25593		Cell	2	0.000	1.000	162	4	Not-Trans anti-PSF-A546 8C-S-PSF V2.00	0	29. Not-Trans and anti-PSF-A546_Pos006_S001	00-MNDkK6yYhTfLt2C9VmRaze
4.23638		Cell	2	0.000	1.000	163	5	Not-Trans anti-PSF-A546 8C-S-PSF V2.00	0	29. Not-Trans and anti-PSF-A546_Pos006_S001	00-MNDkK6yYhTfLt2C9VmRaze
4.25581		Cell	2	0.000	1.000	164	6	Not-Trans anti-PSF-A546 8C-S-PSF V2.00	0	29. Not-Trans and anti-PSF-A546_Pos006_S001	00-MNDkK6yYhTfLt2C9VmRaze
4.21011		Cell	2	0.000	1.000	165	7	Not-Trans anti-PSF-A546 8C-S-PSF V2.00	0	29. Not-Trans and anti-PSF-A546_Pos006_S001	00-MNDkK6yYhTfLt2C9VmRaze
4.23		Cell	2	0.000	1.000	166	8	Not-Trans anti-PSF-A546 8C-S-PSF V2.00	0	29. Not-Trans and anti-PSF-A546_Pos006_S001	00-MNDkK6yYhTfLt2C9VmRaze
4.26232		Cell	2	0.000	1.000	167	9	Not-Trans anti-PSF-A546 8C-S-PSF V2.00	0	29. Not-Trans and anti-PSF-A546_Pos006_S001	00-MNDkK6yYhTfLt2C9VmRaze
4.03065		Cell	2	0.000	1.000	168	10	Not-Trans anti-PSF-A546 8C-S-PSF V2.00	0	29. Not-Trans and anti-PSF-A546_Pos006_S001	00-MNDkK6yYhTfLt2C9VmRaze
4.26004		Cell	2	0.000	1.000	169	11	Not-Trans anti-PSF-A546 8C-S-PSF V2.00	0	29. Not-Trans and anti-PSF-A546_Pos006_S001	00-MNDkK6yYhTfLt2C9VmRaze
4.27273		Cell	2	0.000	1.000	170	12	Not-Trans anti-PSF-A546 8C-S-PSF V2.00	0	29. Not-Trans and anti-PSF-A546_Pos006_S001	00-MNDkK6yYhTfLt2C9VmRaze
4.24475		Cell	2	0.000	1.000	171	13	Not-Trans anti-PSF-A546 8C-S-PSF V2.00	0	29. Not-Trans and anti-PSF-A546_Pos006_S001	00-MNDkK6yYhTfLt2C9VmRaze
4.26211		Cell	2	0.000	1.000	172	14	Not-Trans anti-PSF-A546 8C-S-PSF V2.00	0	29. Not-Trans and anti-PSF-A546_Pos006_S001	00-MNDkK6yYhTfLt2C9VmRaze
4.84615		Cell	2	0.000	1.000	173	15	Not-Trans anti-PSF-A546 8C-S-PSF V2.00	0	29. Not-Trans and anti-PSF-A546_Pos006_S001	00-MNDkK6yYhTfLt2C9VmRaze
4.19254		Cell	2	0.000	1.000	174	16	Not-Trans anti-PSF-A546 8C-S-PSF V2.00	0	29. Not-Trans and anti-PSF-A546_Pos006_S001	00-MNDkK6yYhTfLt2C9VmRaze
4.21168		Cell	2	0.000	1.000	175	17	Not-Trans anti-PSF-A546 8C-S-PSF V2.00	0	29. Not-Trans and anti-PSF-A546_Pos006_S001	00-MNDkK6yYhTfLt2C9VmRaze
0		Cell	2	0.000	1.000	176	18	Not-Trans anti-PSF-A546 8C-S-PSF V2.00	0	29. Not-Trans and anti-PSF-A546_Pos006_S001	00-MNDkK6yYhTfLt2C9VmRaze
4.18685		Cell	2	0.000	1.000	177	19	Not-Trans anti-PSF-A546 8C-S-PSF V2.00	0	29. Not-Trans and anti-PSF-A546_Pos006_S001	00-MNDkK6yYhTfLt2C9VmRaze
4.09323		Cell	2	0.000	1.000	178	20	Not-Trans anti-PSF-A546 8C-S-PSF V2.00	0	29. Not-Trans and anti-PSF-A546_Pos006_S001	00-MNDkK6yYhTfLt2C9VmRaze
4.21245		Cell	2	0.000	1.000	179	21	Not-Trans anti-PSF-A546 8C-S-PSF V2.00	0	29. Not-Trans and anti-PSF-A546_Pos006_S001	00-MNDkK6yYhTfLt2C9VmRaze
4.21972		Cell	2	0.000	1.000	180	22	Not-Trans anti-PSF-A546 8C-S-PSF V2.00	0	29. Not-Trans and anti-PSF-A546_Pos006_S001	00-MNDkK6yYhTfLt2C9VmRaze
4.22793		Cell	2	0.000	1.000	181	23	Not-Trans anti-PSF-A546 8C-S-PSF V2.00	0	29. Not-Trans and anti-PSF-A546_Pos006_S001	00-MNDkK6yYhTfLt2C9VmRaze
4.20921		Cell	2	0.000	1.000	182	24	Not-Trans anti-PSF-A546 8C-S-PSF V2.00	0	29. Not-Trans and anti-PSF-A546_Pos006_S001	00-MNDkK6yYhTfLt2C9VmRaze
4.24582		Cell	2	0.000	1.000	183	25	Not-Trans anti-PSF-A546 8C-S-PSF V2.00	0	29. Not-Trans and anti-PSF-A546_Pos006_S001	00-MNDkK6yYhTfLt2C9VmRaze
4.20179		Cell	2	0.000	1.000	184	26	Not-Trans anti-PSF-A546 8C-S-PSF V2.00	0	29. Not-Trans and anti-PSF-A546_Pos006_S001	00-MNDkK6yYhTfLt2C9VmRaze
4.27273		Cell	2	0.000	1.000	185	27	Not-Trans anti-PSF-A546 8C-S-PSF V2.00	0	29. Not-Trans and anti-PSF-A546_Pos006_S001	00-MNDkK6yYhTfLt2C9VmRaze
4.19098		Cell	2	0.000	1.000	186	28	Not-Trans anti-PSF-A546 8C-S-PSF V2.00	0	29. Not-Trans and anti-PSF-A546_Pos006_S001	00-MNDkK6yYhTfLt2C9VmRaze
4.27469		Cell	2	0.000	1.000	187	29	Not-Trans anti-PSF-A546 8C-S-PSF V2.00	0	29. Not-Trans and anti-PSF-A546_Pos006_S001	00-MNDkK6yYhTfLt2C9VmRaze
4.31084		Cell	2	0.000	1.000	188	30	Not-Trans anti-PSF-A546 8C-S-PSF V2.00	0	29. Not-Trans and anti-PSF-A546_Pos006_S001	00-MNDkK6yYhTfLt2C9VmRaze
4.32629		Cell	2	0.000	1.000	189	31	Not-Trans anti-PSF-A546 8C-S-PSF V2.00	0	29. Not-Trans and anti-PSF-A546_Pos006_S001	00-MNDkK6yYhTfLt2C9VmRaze
0		Cell	2	0.000	1.000	190	32	Not-Trans anti-PSF-A546 8C-S-PSF V2.00	0	29. Not-Trans and anti-PSF-A546_Pos006_S001	00-MNDkK6yYhTfLt2C9VmRaze
4.24315		Cell	2	0.000	1.000	191	33	Not-Trans anti-PSF-A546 8C-S-PSF V2.00	0	29. Not-Trans and anti-PSF-A546_Pos006_S001	00-MNDkK6yYhTfLt2C9VmRaze
4.24578		Cell	2	0.000	1.000	192	34	Not-Trans anti-PSF-A546 8C-S-PSF V2.00	0	29. Not-Trans and anti-PSF-A546_Pos006_S001	00-MNDkK6yYhTfLt2C9VmRaze
4.15535		Cell	2	0.000	1.000	193	35	Not-Trans anti-PSF-A546 8C-S-PSF V2.00	0	29. Not-Trans and anti-PSF-A546_Pos006_S001	00-MNDkK6yYhTfLt2C9VmRaze
4.27031		Cell	2	0.000	1.000	194	36	Not-Trans anti-PSF-A546 8C-S-PSF V2.00	0	29. Not-Trans and anti-PSF-A546_Pos006_S001	00-MNDkK6yYhTfLt2C9VmRaze
4.31092		Cell	2	0.000	1.000	195	37	Not-Trans anti-PSF-A546 8C-S-PSF V2.00	0	29. Not-Trans and anti-PSF-A546_Pos006_S001	00-MNDkK6yYhTfLt2C9VmRaze
4.19625		Cell	2	0.000	1.000	196	38	Not-Trans anti-PSF-A546 8C-S-PSF V2.00	0	29. Not-Trans and anti-PSF-A546_Pos006_S001	00-MNDkK6yYhTfLt2C9VmRaze
4.08765		Cell	2	0.000	1.000	197	39	Not-Trans anti-PSF-A546 8C-S-PSF V2.00	0	29. Not-Trans and anti-PSF-A546_Pos006_S001	00-MNDkK6yYhTfLt2C9VmRaze
3.98077		Cell	2	0.000	1.000	198	40	Not-Trans anti-PSF-A546 8C-S-PSF V2.00	0	29. Not-Trans and anti-PSF-A546_Pos006_S001	00-MNDkK6yYhTfLt2C9VmRaze
4.26464		Cell	2	0.000	1.000	199	41	Not-Trans anti-PSF-A546 8C-S-PSF V2.00	0	29. Not-Trans and anti-PSF-A546_Pos006_S001	00-MNDkK6yYhTfLt2C9VmRaze
4.16637		Cell	2	0.000	1.000	200	42	Not-Trans anti-PSF-A546 8C-S-PSF V2.00	0	29. Not-Trans and anti-PSF-A546_Pos006_S001	00-MNDkK6yYhTfLt2C9VmRaze
4.28881		Cell	2	0.000	1.000	201	43	Not-Trans anti-PSF-A546 8C-S-PSF V2.00	0	29. Not-Trans and anti-PSF-A546_Pos006_S001	00-MNDkK6yYhTfLt2C9VmRaze
4.21718		Cell	2	0.000	1.000	202	44	Not-Trans anti-PSF-A546 8C-S-PSF V2.00	0	29. Not-Trans and anti-PSF-A546_Pos006_S001	00-MNDkK6yYhTfLt2C9VmRaze
4.39052		Cell	2	0.000	1.000	203	45	Not-Trans anti-PSF-A546 8C-S-PSF V2.00	0	29. Not-Trans and anti-PSF-A546_Pos006_S001	00-MNDkK6yYhTfLt2C9VmRaze
4.4482		Cell	2	0.000	1.000	204	46	Not-Trans anti-PSF-A546 8C-S-PSF V2.00	0	29. Not-Trans and anti-PSF-A546_Pos006_S001	00-MNDkK6yYhTfLt2C9VmRaze
3.97128		Cell	2	0.000	1.000	205	0	Not-Trans anti-PSF-A546 8C-S-PSF V2.00	0	29. Not-Trans and anti-PSF-A546_Pos007_S001	00-QNZvemBzaVDwhxmzmTCX5c
4.21429		Cell	2	0.000	1.000	206	1	Not-Trans anti-PSF-A546 8C-S-PSF V2.00	0	29. Not-Trans and anti-PSF-A546_Pos007_S001	00-QNZvemBzaVDwhxmzmTCX5c
4.22353		Cell	2	0.000	1.000	207	2	Not-Trans anti-PSF-A546 8C-S-PSF V2.00	0	29. Not-Trans and anti-PSF-A546_Pos007_S001	00-QNZvemBzaVDwhxmzmTCX5c
4.16337		Cell	2	0.000	1.000	208	3	Not-Trans anti-PSF-A546 8C-S-PSF V2.00	0	29. Not-Trans and anti-PSF-A546_Pos007_S001	00-QNZvemBzaVDwhxmzmTCX5c
4.18997		Cell	2	0.000	1.000	209	4	Not-Trans anti-PSF-A546 8C-S-PSF V2.00	0	29. Not-Trans and anti-PSF-A546_Pos007_S001	00-QNZvemBzaVDwhxmzmTCX5c
4.26027		Cell	2	0.000	1.000	210	5	Not-Trans anti-PSF-A546 8C-S-PSF V2.00	0	29. Not-Trans and anti-PSF-A546_Pos007_S001	00-QNZvemBzaVDwhxmzmTCX5c
4.18108		Cell	2	0.000	1.000	211	6	Not-Trans anti-PSF-A546 8C-S-PSF V2.00	0	29. Not-Trans and anti-PSF-A546_Pos007_S001	00-QNZvemBzaVDwhxmzmTCX5c
4.38785		Cell	2	0.000	1.000	212	7	Not-Trans anti-PSF-A546 8C-S-PSF V2.00	0	29. Not-Trans and anti-PSF-A546_Pos007_S001	00-QNZvemBzaVDwhxmzmTCX5c
4.03636		Cell	2	0.000	1.000	213	8	Not-Trans anti-PSF-A546 8C-S-PSF V2.00	0	29. Not-Trans and anti-PSF-A546_Pos007_S001	00-QNZvemBzaVDwhxmzmTCX5c
4.2032		Cell	2	0.000	1.000	214	9	Not-Trans anti-PSF-A546 8C-S-PSF V2.00	0	29. Not-Trans and anti-PSF-A546_Pos007_S001	00-QNZvemBzaVDwhxmzmTCX5c
4.3029		Cell	2	0.000	1.000	215	10	Not-Trans anti-PSF-A546 8C-S-PSF V2.00	0	29. Not-Trans and anti-PSF-A546_Pos007_S001	00-QNZvemBzaVDwhxmzmTCX5c
4.23735		Cell	2	0.000	1.000	216	11	Not-Trans anti-PSF-A546 8C-S-PSF V2.00	0	29. Not-Trans and anti-PSF-A546_Pos007_S001	00-QNZvemBzaVDwhxmzmTCX5c
4.26337		Cell	2	0.000	1.000	217	12	Not-Trans anti-PSF-A546 8C-S-PSF V2.00	0	29. Not-Trans and anti-PSF-A546_Pos007_S001	00-QNZvemBzaVDwhxmzmTCX5c
4.45556		Cell	2	0.000	1.000	218	13	Not-Trans anti-PSF-A546 8C-S-PSF V2.00	0	29. Not-Trans and anti-PSF-A546_Pos007_S001	00-QNZvemBzaVDwhxmzmTCX5c
4.3676		Cell	2	0.000	1.000	219	14	Not-Trans anti-PSF-A546 8C-S-PSF V2.00	0	29. Not-Trans and anti-PSF-A546_Pos007_S001	00-QNZvemBzaVDwhxmzmTCX5c
4.32155		Cell	2	0.000	1.000	220	15	Not-Trans anti-PSF-A546 8C-S-PSF V2.00	0	29. Not-Trans and anti-PSF-A546_Pos007_S001	00-QNZvemBzaVDwhxmzmTCX5c
4.33489		Cell	2	0.000	1.000	221	16	Not-Trans anti-PSF-A546 8C-S-PSF V2.00	0	29. Not-Trans and anti-PSF-A546_Pos007_S001	00-QNZvemBzaVDwhxmzmTCX5c
4.21013		Cell	2	0.000	1.000	222	17	Not-Trans anti-PSF-A546 8C-S-PSF V2.00	0	29. Not-Trans and anti-PSF-A546_Pos007_S001	00-QNZvemBzaVDwhxmzmTCX5c
4.38993		Cell	2	0.000	1.000	223	18	Not-Trans anti-PSF-A546 8C-S-PSF V2.00	0	29. Not-Trans and anti-PSF-A546_Pos007_S001	00-QNZvemBzaVDwhxmzmTCX5c
4.3097		Cell	2	0.000	1.000	224	19	Not-Trans anti-PSF-A546 8C-S-PSF V2.00	0	29. Not-Trans and anti-PSF-A546_Pos007_S001	00-QNZvemBzaVDwhxmzmTCX5c
4.19375		Cell	2	0.000	1.000	225	20	Not-Trans anti-PSF-A546 8C-S-PSF V2.00	0	29. Not-Trans and anti-PSF-A546_Pos007_S001	00-QNZvemBzaVDwhxmzmTCX5c
4.22374		Cell	2	0.000	1.000	226	21	Not-Trans anti-PSF-A546 8C-S-PSF V2.00	0	29. Not-Trans and anti-PSF-A546_Pos007_S001	00-QNZvemBzaVDwhxmzmTCX5c
4.10457		Cell	2	0.000	1.000	227	22	Not-Trans anti-PSF-A546 8C-S-PSF V2.00	0	29. Not-Trans and anti-PSF-A546_Pos007_S001	00-QNZvemBzaVDwhxmzmTCX5c
4.21236		Cell	2	0.000	1.000	228	23	Not-Trans anti-PSF-A546 8C-S-PSF V2.00	0	29. Not-Trans and anti-PSF-A546_Pos007_S001	00-QNZvemBzaVDwhxmzmTCX5c
4.26847		Cell	2	0.000	1.000	229	24	Not-Trans anti-PSF-A546 8C-S-PSF V2.00	0	29. Not-Trans and anti-PSF-A546_Pos007_S001	00-QNZvemBzaVDwhxmzmTCX5c
4.25743		Cell	2	0.000	1.000	230	25	Not-Trans anti-PSF-A546 8C-S-PSF V2.00	0	29. Not-Trans and anti-PSF-A546_Pos007_S001	00-QNZvemBzaVDwhxmzmTCX5c
4.25585		Cell	2	0.000	1.000	231	26	Not-Trans anti-PSF-A546 8C-S-PSF V2.00	0	29. Not-Trans and anti-PSF-A546_Pos007_S001	00-QNZvemBzaVDwhxmzmTCX5c
0		Cell	2	0.000	1.000	232	27	Not-Trans anti-PSF-A546 8C-S-PSF V2.00	0	29. Not-Trans and anti-PSF-A546_Pos007_S001	00-QNZvemBzaVDwhxmzmTCX5c
0		Cell	2	0.000	1.000	233	28	Not-Trans anti-PSF-A546 8C-S-PSF V2.00	0	29. Not-Trans and anti-PSF-A546_Pos007_S001	00-QNZvemBzaVDwhxmzmTCX5c
4.25895		Cell	2	0.000	1.000	234	29	Not-Trans anti-PSF-A546 8C-S-PSF V2.00	0	29. Not-Trans and anti-PSF-A546_Pos007_S001	00-QNZvemBzaVDwhxmzmTCX5c
4.35495		Cell	2	0.000	1.000	235	30	Not-Trans anti-PSF-A546 8C-S-PSF V2.00	0	29. Not-Trans and anti-PSF-A546_Pos007_S001	00-QNZvemBzaVDwhxmzmTCX5c
4.37691		Cell	2	0.000	1.000	236	31	Not-Trans anti-PSF-A546 8C-S-PSF V2.00	0	29. Not-Trans and anti-PSF-A546_Pos007_S001	00-QNZvemBzaVDwhxmzmTCX5c
4.10518		Cell	2	0.000	1.000	237	32	Not-Trans anti-PSF-A546 8C-S-PSF V2.00	0	29. Not-Trans and anti-PSF-A546_Pos007_S001	00-QNZvemBzaVDwhxmzmTCX5c
4.13316		Cell	2	0.000	1.000	238	33	Not-Trans anti-PSF-A546 8C-S-PSF V2.00	0	29. Not-Trans and anti-PSF-A546_Pos007_S001	00-QNZvemBzaVDwhxmzmTCX5c
4.20442		Cell	2	0.000	1.000	239	34	Not-Trans anti-PSF-A546 8C-S-PSF V2.00	0	29. Not-Trans and anti-PSF-A546_Pos007_S001	00-QNZvemBzaVDwhxmzmTCX5c
4.42403		Cell	2	0.000	1.000	240	0	Not-Trans anti-PSF-A546 8C-S-PSF V2.00	0	29. Not-Trans and anti-PSF-A546_Pos008_S001	00-f296v66tvkK3EqcVribiyD
4.36364		Cell	2	0.000	1.000	241	1	Not-Trans anti-PSF-A546 8C-S-PSF V2.00	0	29. Not-Trans and anti-PSF-A546_Pos008_S001	00-f296v66tvkK3EqcVribiyD
4.64516		Cell	2	0.000	1.000	242	2	Not-Trans anti-PSF-A546 8C-S-PSF V2.00	0	29. Not-Trans and anti-PSF-A546_Pos008_S001	00-f296v66tvkK3EqcVribiyD
0		Cell	2	0.000	1.000	243	3	Not-Trans anti-PSF-A546 8C-S-PSF V2.00	0	29. Not-Trans and anti-PSF-A546_Pos008_S001	00-f296v66tvkK3EqcVribiyD
4.4977		Cell	2	0.000	1.000	244	4	Not-Trans anti-PSF-A546 8C-S-PSF V2.00	0	29. Not-Trans and anti-PSF-A546_Pos008_S001	00-f296v66tvkK3EqcVribiyD
4.23404		Cell	2	0.000	1.000	245	5	Not-Trans anti-PSF-A546 8C-S-PSF V2.00	0	29. Not-Trans and anti-PSF-A546_Pos008_S001	00-f296v66tvkK3EqcVribiyD
4.40332		Cell	2	0.000	1.000	246	6	Not-Trans anti-PSF-A546 8C-S-PSF V2.00	0	29. Not-Trans and anti-PSF-A546_Pos008_S001	00-f296v66tvkK3EqcVribiyD
4.31606		Cell	2	0.000	1.000	247	7	Not-Trans anti-PSF-A546 8C-S-PSF V2.00	0	29. Not-Trans and anti-PSF-A546_Pos008_S001	00-f296v66tvkK3EqcVribiyD
4.41076		Cell	2	0.000	1.000	248	8	Not-Trans anti-PSF-A546 8C-S-PSF V2.00	0	29. Not-Trans and anti-PSF-A546_Pos008_S001	00-f296v66tvkK3EqcVribiyD
4.47101		Cell	2	0.000	1.000	249	9	Not-Trans anti-PSF-A546 8C-S-PSF V2.00	0	29. Not-Trans and anti-PSF-A546_Pos008_S001	00-f296v66tvkK3EqcVribiyD
4.61111		Cell	2	0.000	1.000	250	10	Not-Trans anti-PSF-A546 8C-S-PSF V2.00	0	29. Not-Trans and anti-PSF-A546_Pos008_S001	00-f296v66tvkK3EqcVribiyD
4.47458		Cell	2	0.000	1.000	251	11	Not-Trans anti-PSF-A546 8C-S-PSF V2.00	0	29. Not-Trans and anti-PSF-A546_Pos008_S001	00-f296v66tvkK3EqcVribiyD
0		Cell	2	0.000	1.000	252	12	Not-Trans anti-PSF-A546 8C-S-PSF V2.00	0	29. Not-Trans and anti-PSF-A546_Pos008_S001	00-f296v66tvkK3EqcVribiyD
4.21104		Cell	2	0.000	1.000	253	13	Not-Trans anti-PSF-A546 8C-S-PSF V2.00	0	29. Not-Trans and anti-PSF-A546_Pos008_S001	00-f296v66tvkK3EqcVribiyD
0		Cell	2	0.000	1.000	254	14	Not-Trans anti-PSF-A546 8C-S-PSF V2.00	0	29. Not-Trans and anti-PSF-A546_Pos008_S001	00-f296v66tvkK3EqcVribiyD
0		Cell	2	0.000	1.000	255	15	Not-Trans anti-PSF-A546 8C-S-PSF V2.00	0	29. Not-Trans and anti-PSF-A546_Pos008_S001	00-f296v66tvkK3EqcVribiyD
0		Cell	2	0.000	1.000	256	16	Not-Trans anti-PSF-A546 8C-S-PSF V2.00	0	29. Not-Trans and anti-PSF-A546_Pos008_S001	00-f296v66tvkK3EqcVribiyD
0		Cell	2	0.000	1.000	257	17	Not-Trans anti-PSF-A546 8C-S-PSF V2.00	0	29. Not-Trans and anti-PSF-A546_Pos008_S001	00-f296v66tvkK3EqcVribiyD
0		Cell	2	0.000	1.000	258	18	Not-Trans anti-PSF-A546 8C-S-PSF V2.00	0	29. Not-Trans and anti-PSF-A546_Pos008_S001	00-f296v66tvkK3EqcVribiyD
0		Cell	2	0.000	1.000	259	19	Not-Trans anti-PSF-A546 8C-S-PSF V2.00	0	29. Not-Trans and anti-PSF-A546_Pos008_S001	00-f296v66tvkK3EqcVribiyD
4.42966		Cell	2	0.000	1.000	260	20	Not-Trans anti-PSF-A546 8C-S-PSF V2.00	0	29. Not-Trans and anti-PSF-A546_Pos008_S001	00-f296v66tvkK3EqcVribiyD
0		Cell	2	0.000	1.000	261	21	Not-Trans anti-PSF-A546 8C-S-PSF V2.00	0	29. Not-Trans and anti-PSF-A546_Pos008_S001	00-f296v66tvkK3EqcVribiyD
4.27539		Cell	2	0.000	1.000	262	22	Not-Trans anti-PSF-A546 8C-S-PSF V2.00	0	29. Not-Trans and anti-PSF-A546_Pos008_S001	00-f296v66tvkK3EqcVribiyD
4.15044		Cell	2	0.000	1.000	263	23	Not-Trans anti-PSF-A546 8C-S-PSF V2.00	0	29. Not-Trans and anti-PSF-A546_Pos008_S001	00-f296v66tvkK3EqcVribiyD
4.28256		Cell	2	0.000	1.000	264	24	Not-Trans anti-PSF-A546 8C-S-PSF V2.00	0	29. Not-Trans and anti-PSF-A546_Pos008_S001	00-f296v66tvkK3EqcVribiyD
4.48357		Cell	2	0.000	1.000	265	25	Not-Trans anti-PSF-A546 8C-S-PSF V2.00	0	29. Not-Trans and anti-PSF-A546_Pos008_S001	00-f296v66tvkK3EqcVribiyD
4.24338		Cell	2	0.000	1.000	266	26	Not-Trans anti-PSF-A546 8C-S-PSF V2.00	0	29. Not-Trans and anti-PSF-A546_Pos008_S001	00-f296v66tvkK3EqcVribiyD
4.23579		Cell	2	0.000	1.000	267	27	Not-Trans anti-PSF-A546 8C-S-PSF V2.00	0	29. Not-Trans and anti-PSF-A546_Pos008_S001	00-f296v66tvkK3EqcVribiyD
0		Cell	2	0.000	1.000	268	28	Not-Trans anti-PSF-A546 8C-S-PSF V2.00	0	29. Not-Trans and anti-PSF-A546_Pos008_S001	00-f296v66tvkK3EqcVribiyD
0		Cell	2	0.000	1.000	269	29	Not-Trans anti-PSF-A546 8C-S-PSF V2.00	0	29. Not-Trans and anti-PSF-A546_Pos008_S001	00-f296v66tvkK3EqcVribiyD
4.13095		Cell	2	0.000	1.000	270	30	Not-Trans anti-PSF-A546 8C-S-PSF V2.00	0	29. Not-Trans and anti-PSF-A546_Pos008_S001	00-f296v66tvkK3EqcVribiyD
4.625		Cell	2	0.000	1.000	271	31	Not-Trans anti-PSF-A546 8C-S-PSF V2.00	0	29. Not-Trans and anti-PSF-A546_Pos008_S001	00-f296v66tvkK3EqcVribiyD
4.17778		Cell	2	0.000	1.000	272	32	Not-Trans anti-PSF-A546 8C-S-PSF V2.00	0	29. Not-Trans and anti-PSF-A546_Pos008_S001	00-f296v66tvkK3EqcVribiyD
4.19651		Cell	2	0.000	1.000	273	33	Not-Trans anti-PSF-A546 8C-S-PSF V2.00	0	29. Not-Trans and anti-PSF-A546_Pos008_S001	00-f296v66tvkK3EqcVribiyD
4.26623		Cell	2	0.000	1.000	274	0	Not-Trans anti-PSF-A546 8C-S-PSF V2.00	0	29. Not-Trans and anti-PSF-A546_Pos009_S001	00-cRuJWs8MLmiNWGMSv6Cwrk
0		Cell	2	0.000	1.000	275	1	Not-Trans anti-PSF-A546 8C-S-PSF V2.00	0	29. Not-Trans and anti-PSF-A546_Pos009_S001	00-cRuJWs8MLmiNWGMSv6Cwrk
4.3		Cell	2	0.000	1.000	276	2	Not-Trans anti-PSF-A546 8C-S-PSF V2.00	0	29. Not-Trans and anti-PSF-A546_Pos009_S001	00-cRuJWs8MLmiNWGMSv6Cwrk
3.8		Cell	2	0.000	1.000	277	3	Not-Trans anti-PSF-A546 8C-S-PSF V2.00	0	29. Not-Trans and anti-PSF-A546_Pos009_S001	00-cRuJWs8MLmiNWGMSv6Cwrk
4.66667		Cell	2	0.000	1.000	278	4	Not-Trans anti-PSF-A546 8C-S-PSF V2.00	0	29. Not-Trans and anti-PSF-A546_Pos009_S001	00-cRuJWs8MLmiNWGMSv6Cwrk
4.57895		Cell	2	0.000	1.000	279	5	Not-Trans anti-PSF-A546 8C-S-PSF V2.00	0	29. Not-Trans and anti-PSF-A546_Pos009_S001	00-cRuJWs8MLmiNWGMSv6Cwrk
0		Cell	2	0.000	1.000	280	6	Not-Trans anti-PSF-A546 8C-S-PSF V2.00	0	29. Not-Trans and anti-PSF-A546_Pos009_S001	00-cRuJWs8MLmiNWGMSv6Cwrk
0		Cell	2	0.000	1.000	281	7	Not-Trans anti-PSF-A546 8C-S-PSF V2.00	0	29. Not-Trans and anti-PSF-A546_Pos009_S001	00-cRuJWs8MLmiNWGMSv6Cwrk
0		Cell	2	0.000	1.000	282	8	Not-Trans anti-PSF-A546 8C-S-PSF V2.00	0	29. Not-Trans and anti-PSF-A546_Pos009_S001	00-cRuJWs8MLmiNWGMSv6Cwrk
5.62069		Cell	2	0.000	1.000	283	9	Not-Trans anti-PSF-A546 8C-S-PSF V2.00	0	29. Not-Trans and anti-PSF-A546_Pos009_S001	00-cRuJWs8MLmiNWGMSv6Cwrk
4.59259		Cell	2	0.000	1.000	284	10	Not-Trans anti-PSF-A546 8C-S-PSF V2.00	0	29. Not-Trans and anti-PSF-A546_Pos009_S001	00-cRuJWs8MLmiNWGMSv6Cwrk
4.19889		Cell	2	0.000	1.000	285	11	Not-Trans anti-PSF-A546 8C-S-PSF V2.00	0	29. Not-Trans and anti-PSF-A546_Pos009_S001	00-cRuJWs8MLmiNWGMSv6Cwrk
4.28571		Cell	2	0.000	1.000	286	12	Not-Trans anti-PSF-A546 8C-S-PSF V2.00	0	29. Not-Trans and anti-PSF-A546_Pos009_S001	00-cRuJWs8MLmiNWGMSv6Cwrk
4.21848		Cell	2	0.000	1.000	287	13	Not-Trans anti-PSF-A546 8C-S-PSF V2.00	0	29. Not-Trans and anti-PSF-A546_Pos009_S001	00-cRuJWs8MLmiNWGMSv6Cwrk
4.24103		Cell	2	0.000	1.000	288	14	Not-Trans anti-PSF-A546 8C-S-PSF V2.00	0	29. Not-Trans and anti-PSF-A546_Pos009_S001	00-cRuJWs8MLmiNWGMSv6Cwrk
0		Cell	2	0.000	1.000	289	15	Not-Trans anti-PSF-A546 8C-S-PSF V2.00	0	29. Not-Trans and anti-PSF-A546_Pos009_S001	00-cRuJWs8MLmiNWGMSv6Cwrk
4.14815		Cell	2	0.000	1.000	290	16	Not-Trans anti-PSF-A546 8C-S-PSF V2.00	0	29. Not-Trans and anti-PSF-A546_Pos009_S001	00-cRuJWs8MLmiNWGMSv6Cwrk
0		Cell	2	0.000	1.000	291	17	Not-Trans anti-PSF-A546 8C-S-PSF V2.00	0	29. Not-Trans and anti-PSF-A546_Pos009_S001	00-cRuJWs8MLmiNWGMSv6Cwrk
0		Cell	2	0.000	1.000	292	18	Not-Trans anti-PSF-A546 8C-S-PSF V2.00	0	29. Not-Trans and anti-PSF-A546_Pos009_S001	00-cRuJWs8MLmiNWGMSv6Cwrk
4.23842		Cell	2	0.000	1.000	293	19	Not-Trans anti-PSF-A546 8C-S-PSF V2.00	0	29. Not-Trans and anti-PSF-A546_Pos009_S001	00-cRuJWs8MLmiNWGMSv6Cwrk
4.20184		Cell	2	0.000	1.000	294	20	Not-Trans anti-PSF-A546 8C-S-PSF V2.00	0	29. Not-Trans and anti-PSF-A546_Pos009_S001	00-cRuJWs8MLmiNWGMSv6Cwrk
0		Cell	2	0.000	1.000	295	21	Not-Trans anti-PSF-A546 8C-S-PSF V2.00	0	29. Not-Trans and anti-PSF-A546_Pos009_S001	00-cRuJWs8MLmiNWGMSv6Cwrk
0		Cell	2	0.000	1.000	296	22	Not-Trans anti-PSF-A546 8C-S-PSF V2.00	0	29. Not-Trans and anti-PSF-A546_Pos009_S001	00-cRuJWs8MLmiNWGMSv6Cwrk
4.3913		Cell	2	0.000	1.000	297	23	Not-Trans anti-PSF-A546 8C-S-PSF V2.00	0	29. Not-Trans and anti-PSF-A546_Pos009_S001	00-cRuJWs8MLmiNWGMSv6Cwrk
4.25418		Cell	2	0.000	1.000	298	24	Not-Trans anti-PSF-A546 8C-S-PSF V2.00	0	29. Not-Trans and anti-PSF-A546_Pos009_S001	00-cRuJWs8MLmiNWGMSv6Cwrk
0		Cell	2	0.000	1.000	299	25	Not-Trans anti-PSF-A546 8C-S-PSF V2.00	0	29. Not-Trans and anti-PSF-A546_Pos009_S001	00-cRuJWs8MLmiNWGMSv6Cwrk
0		Cell	2	0.000	1.000	300	26	Not-Trans anti-PSF-A546 8C-S-PSF V2.00	0	29. Not-Trans and anti-PSF-A546_Pos009_S001	00-cRuJWs8MLmiNWGMSv6Cwrk
0		Cell	2	0.000	1.000	301	27	Not-Trans anti-PSF-A546 8C-S-PSF V2.00	0	29. Not-Trans and anti-PSF-A546_Pos009_S001	00-cRuJWs8MLmiNWGMSv6Cwrk
4.08527		Cell	2	0.000	1.000	302	28	Not-Trans anti-PSF-A546 8C-S-PSF V2.00	0	29. Not-Trans and anti-PSF-A546_Pos009_S001	00-cRuJWs8MLmiNWGMSv6Cwrk
0		Cell	2	0.000	1.000	303	29	Not-Trans anti-PSF-A546 8C-S-PSF V2.00	0	29. Not-Trans and anti-PSF-A546_Pos009_S001	00-cRuJWs8MLmiNWGMSv6Cwrk
0		Cell	2	0.000	1.000	304	30	Not-Trans anti-PSF-A546 8C-S-PSF V2.00	0	29. Not-Trans and anti-PSF-A546_Pos009_S001	00-cRuJWs8MLmiNWGMSv6Cwrk
4.37273		Cell	2	0.000	1.000	305	31	Not-Trans anti-PSF-A546 8C-S-PSF V2.00	0	29. Not-Trans and anti-PSF-A546_Pos009_S001	00-cRuJWs8MLmiNWGMSv6Cwrk
4.23077		Cell	2	0.000	1.000	306	32	Not-Trans anti-PSF-A546 8C-S-PSF V2.00	0	29. Not-Trans and anti-PSF-A546_Pos009_S001	00-cRuJWs8MLmiNWGMSv6Cwrk
0		Cell	2	0.000	1.000	307	33	Not-Trans anti-PSF-A546 8C-S-PSF V2.00	0	29. Not-Trans and anti-PSF-A546_Pos009_S001	00-cRuJWs8MLmiNWGMSv6Cwrk
4.38033		Cell	2	0.000	1.000	308	34	Not-Trans anti-PSF-A546 8C-S-PSF V2.00	0	29. Not-Trans and anti-PSF-A546_Pos009_S001	00-cRuJWs8MLmiNWGMSv6Cwrk
0		Cell	2	0.000	1.000	309	35	Not-Trans anti-PSF-A546 8C-S-PSF V2.00	0	29. Not-Trans and anti-PSF-A546_Pos009_S001	00-cRuJWs8MLmiNWGMSv6Cwrk
0		Cell	2	0.000	1.000	310	36	Not-Trans anti-PSF-A546 8C-S-PSF V2.00	0	29. Not-Trans and anti-PSF-A546_Pos009_S001	00-cRuJWs8MLmiNWGMSv6Cwrk
0		Cell	2	0.000	1.000	311	37	Not-Trans anti-PSF-A546 8C-S-PSF V2.00	0	29. Not-Trans and anti-PSF-A546_Pos009_S001	00-cRuJWs8MLmiNWGMSv6Cwrk
4.2192		Cell	2	0.000	1.000	312	38	Not-Trans anti-PSF-A546 8C-S-PSF V2.00	0	29. Not-Trans and anti-PSF-A546_Pos009_S001	00-cRuJWs8MLmiNWGMSv6Cwrk
0		Cell	2	0.000	1.000	313	39	Not-Trans anti-PSF-A546 8C-S-PSF V2.00	0	29. Not-Trans and anti-PSF-A546_Pos009_S001	00-cRuJWs8MLmiNWGMSv6Cwrk
4.33058		Cell	2	0.000	1.000	314	40	Not-Trans anti-PSF-A546 8C-S-PSF V2.00	0	29. Not-Trans and anti-PSF-A546_Pos009_S001	00-cRuJWs8MLmiNWGMSv6Cwrk
0		Cell	2	0.000	1.000	315	41	Not-Trans anti-PSF-A546 8C-S-PSF V2.00	0	29. Not-Trans and anti-PSF-A546_Pos009_S001	00-cRuJWs8MLmiNWGMSv6Cwrk
0		Cell	2	0.000	1.000	316	42	Not-Trans anti-PSF-A546 8C-S-PSF V2.00	0	29. Not-Trans and anti-PSF-A546_Pos009_S001	00-cRuJWs8MLmiNWGMSv6Cwrk
4.09656		Cell	2	0.000	1.000	317	43	Not-Trans anti-PSF-A546 8C-S-PSF V2.00	0	29. Not-Trans and anti-PSF-A546_Pos009_S001	00-cRuJWs8MLmiNWGMSv6Cwrk
4.15886		Cell	2	0.000	1.000	318	44	Not-Trans anti-PSF-A546 8C-S-PSF V2.00	0	29. Not-Trans and anti-PSF-A546_Pos009_S001	00-cRuJWs8MLmiNWGMSv6Cwrk
0		Cell	2	0.000	1.000	319	45	Not-Trans anti-PSF-A546 8C-S-PSF V2.00	0	29. Not-Trans and anti-PSF-A546_Pos009_S001	00-cRuJWs8MLmiNWGMSv6Cwrk
4.20426		Cell	2	0.000	1.000	320	46	Not-Trans anti-PSF-A546 8C-S-PSF V2.00	0	29. Not-Trans and anti-PSF-A546_Pos009_S001	00-cRuJWs8MLmiNWGMSv6Cwrk
4.32258		Cell	2	0.000	1.000	321	47	Not-Trans anti-PSF-A546 8C-S-PSF V2.00	0	29. Not-Trans and anti-PSF-A546_Pos009_S001	00-cRuJWs8MLmiNWGMSv6Cwrk
0		Cell	2	0.000	1.000	322	48	Not-Trans anti-PSF-A546 8C-S-PSF V2.00	0	29. Not-Trans and anti-PSF-A546_Pos009_S001	00-cRuJWs8MLmiNWGMSv6Cwrk
4.26476		Cell	2	0.000	1.000	323	49	Not-Trans anti-PSF-A546 8C-S-PSF V2.00	0	29. Not-Trans and anti-PSF-A546_Pos009_S001	00-cRuJWs8MLmiNWGMSv6Cwrk
0		Cell	2	0.000	1.000	324	50	Not-Trans anti-PSF-A546 8C-S-PSF V2.00	0	29. Not-Trans and anti-PSF-A546_Pos009_S001	00-cRuJWs8MLmiNWGMSv6Cwrk
4.16652		Cell	2	0.000	1.000	325	0	Not-Trans anti-PSF-A546 8C-S-PSF V2.00	0	29. Not-Trans and anti-PSF-A546_Pos010_S001	00-Dr8S8eDbfCB6ADsQ6rwMJ7
4.40741		Cell	2	0.000	1.000	326	1	Not-Trans anti-PSF-A546 8C-S-PSF V2.00	0	29. Not-Trans and anti-PSF-A546_Pos010_S001	00-Dr8S8eDbfCB6ADsQ6rwMJ7
4.17722		Cell	2	0.000	1.000	327	2	Not-Trans anti-PSF-A546 8C-S-PSF V2.00	0	29. Not-Trans and anti-PSF-A546_Pos010_S001	00-Dr8S8eDbfCB6ADsQ6rwMJ7
0		Cell	2	0.000	1.000	328	3	Not-Trans anti-PSF-A546 8C-S-PSF V2.00	0	29. Not-Trans and anti-PSF-A546_Pos010_S001	00-Dr8S8eDbfCB6ADsQ6rwMJ7
4.40833		Cell	2	0.000	1.000	329	4	Not-Trans anti-PSF-A546 8C-S-PSF V2.00	0	29. Not-Trans and anti-PSF-A546_Pos010_S001	00-Dr8S8eDbfCB6ADsQ6rwMJ7
4.11473		Cell	2	0.000	1.000	330	5	Not-Trans anti-PSF-A546 8C-S-PSF V2.00	0	29. Not-Trans and anti-PSF-A546_Pos010_S001	00-Dr8S8eDbfCB6ADsQ6rwMJ7
4.02273		Cell	2	0.000	1.000	331	6	Not-Trans anti-PSF-A546 8C-S-PSF V2.00	0	29. Not-Trans and anti-PSF-A546_Pos010_S001	00-Dr8S8eDbfCB6ADsQ6rwMJ7
4.12125		Cell	2	0.000	1.000	332	7	Not-Trans anti-PSF-A546 8C-S-PSF V2.00	0	29. Not-Trans and anti-PSF-A546_Pos010_S001	00-Dr8S8eDbfCB6ADsQ6rwMJ7
0		Cell	2	0.000	1.000	333	8	Not-Trans anti-PSF-A546 8C-S-PSF V2.00	0	29. Not-Trans and anti-PSF-A546_Pos010_S001	00-Dr8S8eDbfCB6ADsQ6rwMJ7
0		Cell	2	0.000	1.000	334	9	Not-Trans anti-PSF-A546 8C-S-PSF V2.00	0	29. Not-Trans and anti-PSF-A546_Pos010_S001	00-Dr8S8eDbfCB6ADsQ6rwMJ7
0		Cell	2	0.000	1.000	335	10	Not-Trans anti-PSF-A546 8C-S-PSF V2.00	0	29. Not-Trans and anti-PSF-A546_Pos010_S001	00-Dr8S8eDbfCB6ADsQ6rwMJ7
0		Cell	2	0.000	1.000	336	11	Not-Trans anti-PSF-A546 8C-S-PSF V2.00	0	29. Not-Trans and anti-PSF-A546_Pos010_S001	00-Dr8S8eDbfCB6ADsQ6rwMJ7
4.425		Cell	2	0.000	1.000	337	12	Not-Trans anti-PSF-A546 8C-S-PSF V2.00	0	29. Not-Trans and anti-PSF-A546_Pos010_S001	00-Dr8S8eDbfCB6ADsQ6rwMJ7
0		Cell	2	0.000	1.000	338	13	Not-Trans anti-PSF-A546 8C-S-PSF V2.00	0	29. Not-Trans and anti-PSF-A546_Pos010_S001	00-Dr8S8eDbfCB6ADsQ6rwMJ7
0		Cell	2	0.000	1.000	339	14	Not-Trans anti-PSF-A546 8C-S-PSF V2.00	0	29. Not-Trans and anti-PSF-A546_Pos010_S001	00-Dr8S8eDbfCB6ADsQ6rwMJ7
0		Cell	2	0.000	1.000	340	15	Not-Trans anti-PSF-A546 8C-S-PSF V2.00	0	29. Not-Trans and anti-PSF-A546_Pos010_S001	00-Dr8S8eDbfCB6ADsQ6rwMJ7
0		Cell	2	0.000	1.000	341	16	Not-Trans anti-PSF-A546 8C-S-PSF V2.00	0	29. Not-Trans and anti-PSF-A546_Pos010_S001	00-Dr8S8eDbfCB6ADsQ6rwMJ7
0		Cell	2	0.000	1.000	342	17	Not-Trans anti-PSF-A546 8C-S-PSF V2.00	0	29. Not-Trans and anti-PSF-A546_Pos010_S001	00-Dr8S8eDbfCB6ADsQ6rwMJ7
0		Cell	2	0.000	1.000	343	18	Not-Trans anti-PSF-A546 8C-S-PSF V2.00	0	29. Not-Trans and anti-PSF-A546_Pos010_S001	00-Dr8S8eDbfCB6ADsQ6rwMJ7
0		Cell	2	0.000	1.000	344	19	Not-Trans anti-PSF-A546 8C-S-PSF V2.00	0	29. Not-Trans and anti-PSF-A546_Pos010_S001	00-Dr8S8eDbfCB6ADsQ6rwMJ7
0		Cell	2	0.000	1.000	345	20	Not-Trans anti-PSF-A546 8C-S-PSF V2.00	0	29. Not-Trans and anti-PSF-A546_Pos010_S001	00-Dr8S8eDbfCB6ADsQ6rwMJ7
0		Cell	2	0.000	1.000	346	21	Not-Trans anti-PSF-A546 8C-S-PSF V2.00	0	29. Not-Trans and anti-PSF-A546_Pos010_S001	00-Dr8S8eDbfCB6ADsQ6rwMJ7
0		Cell	2	0.000	1.000	347	22	Not-Trans anti-PSF-A546 8C-S-PSF V2.00	0	29. Not-Trans and anti-PSF-A546_Pos010_S001	00-Dr8S8eDbfCB6ADsQ6rwMJ7
0		Cell	2	0.000	1.000	348	23	Not-Trans anti-PSF-A546 8C-S-PSF V2.00	0	29. Not-Trans and anti-PSF-A546_Pos010_S001	00-Dr8S8eDbfCB6ADsQ6rwMJ7
0		Cell	2	0.000	1.000	349	24	Not-Trans anti-PSF-A546 8C-S-PSF V2.00	0	29. Not-Trans and anti-PSF-A546_Pos010_S001	00-Dr8S8eDbfCB6ADsQ6rwMJ7
4.21222		Cell	2	0.000	1.000	350	25	Not-Trans anti-PSF-A546 8C-S-PSF V2.00	0	29. Not-Trans and anti-PSF-A546_Pos010_S001	00-Dr8S8eDbfCB6ADsQ6rwMJ7
0		Cell	2	0.000	1.000	351	26	Not-Trans anti-PSF-A546 8C-S-PSF V2.00	0	29. Not-Trans and anti-PSF-A546_Pos010_S001	00-Dr8S8eDbfCB6ADsQ6rwMJ7
0		Cell	2	0.000	1.000	352	27	Not-Trans anti-PSF-A546 8C-S-PSF V2.00	0	29. Not-Trans and anti-PSF-A546_Pos010_S001	00-Dr8S8eDbfCB6ADsQ6rwMJ7
4.42105		Cell	2	0.000	1.000	353	28	Not-Trans anti-PSF-A546 8C-S-PSF V2.00	0	29. Not-Trans and anti-PSF-A546_Pos010_S001	00-Dr8S8eDbfCB6ADsQ6rwMJ7
0		Cell	2	0.000	1.000	354	29	Not-Trans anti-PSF-A546 8C-S-PSF V2.00	0	29. Not-Trans and anti-PSF-A546_Pos010_S001	00-Dr8S8eDbfCB6ADsQ6rwMJ7
0		Cell	2	0.000	1.000	355	30	Not-Trans anti-PSF-A546 8C-S-PSF V2.00	0	29. Not-Trans and anti-PSF-A546_Pos010_S001	00-Dr8S8eDbfCB6ADsQ6rwMJ7
0		Cell	2	0.000	1.000	356	31	Not-Trans anti-PSF-A546 8C-S-PSF V2.00	0	29. Not-Trans and anti-PSF-A546_Pos010_S001	00-Dr8S8eDbfCB6ADsQ6rwMJ7
0		Cell	2	0.000	1.000	357	32	Not-Trans anti-PSF-A546 8C-S-PSF V2.00	0	29. Not-Trans and anti-PSF-A546_Pos010_S001	00-Dr8S8eDbfCB6ADsQ6rwMJ7
0		Cell	2	0.000	1.000	358	33	Not-Trans anti-PSF-A546 8C-S-PSF V2.00	0	29. Not-Trans and anti-PSF-A546_Pos010_S001	00-Dr8S8eDbfCB6ADsQ6rwMJ7
4.63636		Cell	2	0.000	1.000	359	34	Not-Trans anti-PSF-A546 8C-S-PSF V2.00	0	29. Not-Trans and anti-PSF-A546_Pos010_S001	00-Dr8S8eDbfCB6ADsQ6rwMJ7
0		Cell	2	0.000	1.000	360	35	Not-Trans anti-PSF-A546 8C-S-PSF V2.00	0	29. Not-Trans and anti-PSF-A546_Pos010_S001	00-Dr8S8eDbfCB6ADsQ6rwMJ7
0		Cell	2	0.000	1.000	361	36	Not-Trans anti-PSF-A546 8C-S-PSF V2.00	0	29. Not-Trans and anti-PSF-A546_Pos010_S001	00-Dr8S8eDbfCB6ADsQ6rwMJ7
4.14385		Cell	2	0.000	1.000	362	37	Not-Trans anti-PSF-A546 8C-S-PSF V2.00	0	29. Not-Trans and anti-PSF-A546_Pos010_S001	00-Dr8S8eDbfCB6ADsQ6rwMJ7
0		Cell	2	0.000	1.000	363	38	Not-Trans anti-PSF-A546 8C-S-PSF V2.00	0	29. Not-Trans and anti-PSF-A546_Pos010_S001	00-Dr8S8eDbfCB6ADsQ6rwMJ7
4.1714		Cell	2	0.000	1.000	364	39	Not-Trans anti-PSF-A546 8C-S-PSF V2.00	0	29. Not-Trans and anti-PSF-A546_Pos010_S001	00-Dr8S8eDbfCB6ADsQ6rwMJ7
0		Cell	2	0.000	1.000	365	40	Not-Trans anti-PSF-A546 8C-S-PSF V2.00	0	29. Not-Trans and anti-PSF-A546_Pos010_S001	00-Dr8S8eDbfCB6ADsQ6rwMJ7
3.63158		Cell	2	0.000	1.000	366	41	Not-Trans anti-PSF-A546 8C-S-PSF V2.00	0	29. Not-Trans and anti-PSF-A546_Pos010_S001	00-Dr8S8eDbfCB6ADsQ6rwMJ7
4.22581		Cell	2	0.000	1.000	367	42	Not-Trans anti-PSF-A546 8C-S-PSF V2.00	0	29. Not-Trans and anti-PSF-A546_Pos010_S001	00-Dr8S8eDbfCB6ADsQ6rwMJ7
4.26337		Cell	2	0.000	1.000	368	43	Not-Trans anti-PSF-A546 8C-S-PSF V2.00	0	29. Not-Trans and anti-PSF-A546_Pos010_S001	00-Dr8S8eDbfCB6ADsQ6rwMJ7
0		Cell	2	0.000	1.000	369	44	Not-Trans anti-PSF-A546 8C-S-PSF V2.00	0	29. Not-Trans and anti-PSF-A546_Pos010_S001	00-Dr8S8eDbfCB6ADsQ6rwMJ7
0		Cell	2	0.000	1.000	370	45	Not-Trans anti-PSF-A546 8C-S-PSF V2.00	0	29. Not-Trans and anti-PSF-A546_Pos010_S001	00-Dr8S8eDbfCB6ADsQ6rwMJ7
4.17315		Cell	2	0.000	1.000	371	46	Not-Trans anti-PSF-A546 8C-S-PSF V2.00	0	29. Not-Trans and anti-PSF-A546_Pos010_S001	00-Dr8S8eDbfCB6ADsQ6rwMJ7
0		Cell	2	0.000	1.000	372	47	Not-Trans anti-PSF-A546 8C-S-PSF V2.00	0	29. Not-Trans and anti-PSF-A546_Pos010_S001	00-Dr8S8eDbfCB6ADsQ6rwMJ7
4.11504		Cell	2	0.000	1.000	373	48	Not-Trans anti-PSF-A546 8C-S-PSF V2.00	0	29. Not-Trans and anti-PSF-A546_Pos010_S001	00-Dr8S8eDbfCB6ADsQ6rwMJ7
0		Cell	2	0.000	1.000	374	49	Not-Trans anti-PSF-A546 8C-S-PSF V2.00	0	29. Not-Trans and anti-PSF-A546_Pos010_S001	00-Dr8S8eDbfCB6ADsQ6rwMJ7
4.36352		Cell	2	0.000	1.000	375	50	Not-Trans anti-PSF-A546 8C-S-PSF V2.00	0	29. Not-Trans and anti-PSF-A546_Pos010_S001	00-Dr8S8eDbfCB6ADsQ6rwMJ7
0		Cell	2	0.000	1.000	376	51	Not-Trans anti-PSF-A546 8C-S-PSF V2.00	0	29. Not-Trans and anti-PSF-A546_Pos010_S001	00-Dr8S8eDbfCB6ADsQ6rwMJ7
0		Cell	2	0.000	1.000	377	52	Not-Trans anti-PSF-A546 8C-S-PSF V2.00	0	29. Not-Trans and anti-PSF-A546_Pos010_S001	00-Dr8S8eDbfCB6ADsQ6rwMJ7
0		Cell	2	0.000	1.000	378	53	Not-Trans anti-PSF-A546 8C-S-PSF V2.00	0	29. Not-Trans and anti-PSF-A546_Pos010_S001	00-Dr8S8eDbfCB6ADsQ6rwMJ7
0		Cell	2	0.000	1.000	379	54	Not-Trans anti-PSF-A546 8C-S-PSF V2.00	0	29. Not-Trans and anti-PSF-A546_Pos010_S001	00-Dr8S8eDbfCB6ADsQ6rwMJ7
4.42332		Cell	2	0.000	1.000	380	55	Not-Trans anti-PSF-A546 8C-S-PSF V2.00	0	29. Not-Trans and anti-PSF-A546_Pos010_S001	00-Dr8S8eDbfCB6ADsQ6rwMJ7
4.28506		Cell	2	0.000	1.000	381	56	Not-Trans anti-PSF-A546 8C-S-PSF V2.00	0	29. Not-Trans and anti-PSF-A546_Pos010_S001	00-Dr8S8eDbfCB6ADsQ6rwMJ7
4.28968		Cell	2	0.000	1.000	382	57	Not-Trans anti-PSF-A546 8C-S-PSF V2.00	0	29. Not-Trans and anti-PSF-A546_Pos010_S001	00-Dr8S8eDbfCB6ADsQ6rwMJ7
0		Cell	2	0.000	1.000	383	58	Not-Trans anti-PSF-A546 8C-S-PSF V2.00	0	29. Not-Trans and anti-PSF-A546_Pos010_S001	00-Dr8S8eDbfCB6ADsQ6rwMJ7
4.37381		Cell	2	0.000	1.000	384	59	Not-Trans anti-PSF-A546 8C-S-PSF V2.00	0	29. Not-Trans and anti-PSF-A546_Pos010_S001	00-Dr8S8eDbfCB6ADsQ6rwMJ7
4.49667		Cell	2	0.000	1.000	385	60	Not-Trans anti-PSF-A546 8C-S-PSF V2.00	0	29. Not-Trans and anti-PSF-A546_Pos010_S001	00-Dr8S8eDbfCB6ADsQ6rwMJ7
0		Cell	2	0.000	1.000	386	0	Not-Trans anti-PSF-A546 8C-S-PSF V2.00	0	29. Not-Trans and anti-PSF-A546_Pos011_S001	00-7BSBLm9h8aTGTRHxF4CTvf
0		Cell	2	0.000	1.000	387	1	Not-Trans anti-PSF-A546 8C-S-PSF V2.00	0	29. Not-Trans and anti-PSF-A546_Pos011_S001	00-7BSBLm9h8aTGTRHxF4CTvf
3.97778		Cell	2	0.000	1.000	388	2	Not-Trans anti-PSF-A546 8C-S-PSF V2.00	0	29. Not-Trans and anti-PSF-A546_Pos011_S001	00-7BSBLm9h8aTGTRHxF4CTvf
0		Cell	2	0.000	1.000	389	3	Not-Trans anti-PSF-A546 8C-S-PSF V2.00	0	29. Not-Trans and anti-PSF-A546_Pos011_S001	00-7BSBLm9h8aTGTRHxF4CTvf
4.22172		Cell	2	0.000	1.000	390	4	Not-Trans anti-PSF-A546 8C-S-PSF V2.00	0	29. Not-Trans and anti-PSF-A546_Pos011_S001	00-7BSBLm9h8aTGTRHxF4CTvf
4.38889		Cell	2	0.000	1.000	391	5	Not-Trans anti-PSF-A546 8C-S-PSF V2.00	0	29. Not-Trans and anti-PSF-A546_Pos011_S001	00-7BSBLm9h8aTGTRHxF4CTvf
4.3871		Cell	2	0.000	1.000	392	6	Not-Trans anti-PSF-A546 8C-S-PSF V2.00	0	29. Not-Trans and anti-PSF-A546_Pos011_S001	00-7BSBLm9h8aTGTRHxF4CTvf
3.6		Cell	2	0.000	1.000	393	7	Not-Trans anti-PSF-A546 8C-S-PSF V2.00	0	29. Not-Trans and anti-PSF-A546_Pos011_S001	00-7BSBLm9h8aTGTRHxF4CTvf
4		Cell	2	0.000	1.000	394	8	Not-Trans anti-PSF-A546 8C-S-PSF V2.00	0	29. Not-Trans and anti-PSF-A546_Pos011_S001	00-7BSBLm9h8aTGTRHxF4CTvf
0		Cell	2	0.000	1.000	395	9	Not-Trans anti-PSF-A546 8C-S-PSF V2.00	0	29. Not-Trans and anti-PSF-A546_Pos011_S001	00-7BSBLm9h8aTGTRHxF4CTvf
0		Cell	2	0.000	1.000	396	10	Not-Trans anti-PSF-A546 8C-S-PSF V2.00	0	29. Not-Trans and anti-PSF-A546_Pos011_S001	00-7BSBLm9h8aTGTRHxF4CTvf
4.27703		Cell	2	0.000	1.000	397	11	Not-Trans anti-PSF-A546 8C-S-PSF V2.00	0	29. Not-Trans and anti-PSF-A546_Pos011_S001	00-7BSBLm9h8aTGTRHxF4CTvf
0		Cell	2	0.000	1.000	398	12	Not-Trans anti-PSF-A546 8C-S-PSF V2.00	0	29. Not-Trans and anti-PSF-A546_Pos011_S001	00-7BSBLm9h8aTGTRHxF4CTvf
4.5		Cell	2	0.000	1.000	399	13	Not-Trans anti-PSF-A546 8C-S-PSF V2.00	0	29. Not-Trans and anti-PSF-A546_Pos011_S001	00-7BSBLm9h8aTGTRHxF4CTvf
4.33059		Cell	2	0.000	1.000	400	14	Not-Trans anti-PSF-A546 8C-S-PSF V2.00	0	29. Not-Trans and anti-PSF-A546_Pos011_S001	00-7BSBLm9h8aTGTRHxF4CTvf
0		Cell	2	0.000	1.000	401	15	Not-Trans anti-PSF-A546 8C-S-PSF V2.00	0	29. Not-Trans and anti-PSF-A546_Pos011_S001	00-7BSBLm9h8aTGTRHxF4CTvf
4.61111		Cell	2	0.000	1.000	402	16	Not-Trans anti-PSF-A546 8C-S-PSF V2.00	0	29. Not-Trans and anti-PSF-A546_Pos011_S001	00-7BSBLm9h8aTGTRHxF4CTvf
4.77165		Cell	2	0.000	1.000	403	17	Not-Trans anti-PSF-A546 8C-S-PSF V2.00	0	29. Not-Trans and anti-PSF-A546_Pos011_S001	00-7BSBLm9h8aTGTRHxF4CTvf
4.17946		Cell	2	0.000	1.000	404	18	Not-Trans anti-PSF-A546 8C-S-PSF V2.00	0	29. Not-Trans and anti-PSF-A546_Pos011_S001	00-7BSBLm9h8aTGTRHxF4CTvf
0		Cell	2	0.000	1.000	405	19	Not-Trans anti-PSF-A546 8C-S-PSF V2.00	0	29. Not-Trans and anti-PSF-A546_Pos011_S001	00-7BSBLm9h8aTGTRHxF4CTvf
4.78916		Cell	2	0.000	1.000	406	20	Not-Trans anti-PSF-A546 8C-S-PSF V2.00	0	29. Not-Trans and anti-PSF-A546_Pos011_S001	00-7BSBLm9h8aTGTRHxF4CTvf
5.07895		Cell	2	0.000	1.000	407	21	Not-Trans anti-PSF-A546 8C-S-PSF V2.00	0	29. Not-Trans and anti-PSF-A546_Pos011_S001	00-7BSBLm9h8aTGTRHxF4CTvf
0		Cell	2	0.000	1.000	408	22	Not-Trans anti-PSF-A546 8C-S-PSF V2.00	0	29. Not-Trans and anti-PSF-A546_Pos011_S001	00-7BSBLm9h8aTGTRHxF4CTvf
4.40761		Cell	2	0.000	1.000	409	23	Not-Trans anti-PSF-A546 8C-S-PSF V2.00	0	29. Not-Trans and anti-PSF-A546_Pos011_S001	00-7BSBLm9h8aTGTRHxF4CTvf
0		Cell	2	0.000	1.000	410	24	Not-Trans anti-PSF-A546 8C-S-PSF V2.00	0	29. Not-Trans and anti-PSF-A546_Pos011_S001	00-7BSBLm9h8aTGTRHxF4CTvf
0		Cell	2	0.000	1.000	411	25	Not-Trans anti-PSF-A546 8C-S-PSF V2.00	0	29. Not-Trans and anti-PSF-A546_Pos011_S001	00-7BSBLm9h8aTGTRHxF4CTvf
0		Cell	2	0.000	1.000	412	26	Not-Trans anti-PSF-A546 8C-S-PSF V2.00	0	29. Not-Trans and anti-PSF-A546_Pos011_S001	00-7BSBLm9h8aTGTRHxF4CTvf
4.62617		Cell	2	0.000	1.000	413	27	Not-Trans anti-PSF-A546 8C-S-PSF V2.00	0	29. Not-Trans and anti-PSF-A546_Pos011_S001	00-7BSBLm9h8aTGTRHxF4CTvf
0		Cell	2	0.000	1.000	414	28	Not-Trans anti-PSF-A546 8C-S-PSF V2.00	0	29. Not-Trans and anti-PSF-A546_Pos011_S001	00-7BSBLm9h8aTGTRHxF4CTvf
0		Cell	2	0.000	1.000	415	29	Not-Trans anti-PSF-A546 8C-S-PSF V2.00	0	29. Not-Trans and anti-PSF-A546_Pos011_S001	00-7BSBLm9h8aTGTRHxF4CTvf
4.33333		Cell	2	0.000	1.000	416	30	Not-Trans anti-PSF-A546 8C-S-PSF V2.00	0	29. Not-Trans and anti-PSF-A546_Pos011_S001	00-7BSBLm9h8aTGTRHxF4CTvf
0		Cell	2	0.000	1.000	417	31	Not-Trans anti-PSF-A546 8C-S-PSF V2.00	0	29. Not-Trans and anti-PSF-A546_Pos011_S001	00-7BSBLm9h8aTGTRHxF4CTvf
4.32912		Cell	2	0.000	1.000	418	32	Not-Trans anti-PSF-A546 8C-S-PSF V2.00	0	29. Not-Trans and anti-PSF-A546_Pos011_S001	00-7BSBLm9h8aTGTRHxF4CTvf
4.30422		Cell	2	0.000	1.000	419	33	Not-Trans anti-PSF-A546 8C-S-PSF V2.00	0	29. Not-Trans and anti-PSF-A546_Pos011_S001	00-7BSBLm9h8aTGTRHxF4CTvf
4.35458		Cell	2	0.000	1.000	420	34	Not-Trans anti-PSF-A546 8C-S-PSF V2.00	0	29. Not-Trans and anti-PSF-A546_Pos011_S001	00-7BSBLm9h8aTGTRHxF4CTvf
0		Cell	2	0.000	1.000	421	35	Not-Trans anti-PSF-A546 8C-S-PSF V2.00	0	29. Not-Trans and anti-PSF-A546_Pos011_S001	00-7BSBLm9h8aTGTRHxF4CTvf
4.43223		Cell	2	0.000	1.000	422	36	Not-Trans anti-PSF-A546 8C-S-PSF V2.00	0	29. Not-Trans and anti-PSF-A546_Pos011_S001	00-7BSBLm9h8aTGTRHxF4CTvf
4.18041		Cell	2	0.000	1.000	423	0	Not-Trans anti-PSF-A546 8C-S-PSF V2.00	0	29. Not-Trans and anti-PSF-A546_Pos012_S001	00-DoUqkrEaMuuGVN4nqeKoKM
4.28211		Cell	2	0.000	1.000	424	1	Not-Trans anti-PSF-A546 8C-S-PSF V2.00	0	29. Not-Trans and anti-PSF-A546_Pos012_S001	00-DoUqkrEaMuuGVN4nqeKoKM
4.64948		Cell	2	0.000	1.000	425	2	Not-Trans anti-PSF-A546 8C-S-PSF V2.00	0	29. Not-Trans and anti-PSF-A546_Pos012_S001	00-DoUqkrEaMuuGVN4nqeKoKM
4.2503		Cell	2	0.000	1.000	426	3	Not-Trans anti-PSF-A546 8C-S-PSF V2.00	0	29. Not-Trans and anti-PSF-A546_Pos012_S001	00-DoUqkrEaMuuGVN4nqeKoKM
0		Cell	2	0.000	1.000	427	4	Not-Trans anti-PSF-A546 8C-S-PSF V2.00	0	29. Not-Trans and anti-PSF-A546_Pos012_S001	00-DoUqkrEaMuuGVN4nqeKoKM
4.16091		Cell	2	0.000	1.000	428	5	Not-Trans anti-PSF-A546 8C-S-PSF V2.00	0	29. Not-Trans and anti-PSF-A546_Pos012_S001	00-DoUqkrEaMuuGVN4nqeKoKM
4.27592		Cell	2	0.000	1.000	429	6	Not-Trans anti-PSF-A546 8C-S-PSF V2.00	0	29. Not-Trans and anti-PSF-A546_Pos012_S001	00-DoUqkrEaMuuGVN4nqeKoKM
4.27957		Cell	2	0.000	1.000	430	7	Not-Trans anti-PSF-A546 8C-S-PSF V2.00	0	29. Not-Trans and anti-PSF-A546_Pos012_S001	00-DoUqkrEaMuuGVN4nqeKoKM
4.13866		Cell	2	0.000	1.000	431	8	Not-Trans anti-PSF-A546 8C-S-PSF V2.00	0	29. Not-Trans and anti-PSF-A546_Pos012_S001	00-DoUqkrEaMuuGVN4nqeKoKM
4.28728		Cell	2	0.000	1.000	432	9	Not-Trans anti-PSF-A546 8C-S-PSF V2.00	0	29. Not-Trans and anti-PSF-A546_Pos012_S001	00-DoUqkrEaMuuGVN4nqeKoKM
4.18062		Cell	2	0.000	1.000	433	10	Not-Trans anti-PSF-A546 8C-S-PSF V2.00	0	29. Not-Trans and anti-PSF-A546_Pos012_S001	00-DoUqkrEaMuuGVN4nqeKoKM
4.23789		Cell	2	0.000	1.000	434	11	Not-Trans anti-PSF-A546 8C-S-PSF V2.00	0	29. Not-Trans and anti-PSF-A546_Pos012_S001	00-DoUqkrEaMuuGVN4nqeKoKM
0		Cell	2	0.000	1.000	435	12	Not-Trans anti-PSF-A546 8C-S-PSF V2.00	0	29. Not-Trans and anti-PSF-A546_Pos012_S001	00-DoUqkrEaMuuGVN4nqeKoKM
4.24442		Cell	2	0.000	1.000	436	13	Not-Trans anti-PSF-A546 8C-S-PSF V2.00	0	29. Not-Trans and anti-PSF-A546_Pos012_S001	00-DoUqkrEaMuuGVN4nqeKoKM
4.25232		Cell	2	0.000	1.000	437	14	Not-Trans anti-PSF-A546 8C-S-PSF V2.00	0	29. Not-Trans and anti-PSF-A546_Pos012_S001	00-DoUqkrEaMuuGVN4nqeKoKM
4.2445		Cell	2	0.000	1.000	438	15	Not-Trans anti-PSF-A546 8C-S-PSF V2.00	0	29. Not-Trans and anti-PSF-A546_Pos012_S001	00-DoUqkrEaMuuGVN4nqeKoKM
4.36466		Cell	2	0.000	1.000	439	16	Not-Trans anti-PSF-A546 8C-S-PSF V2.00	0	29. Not-Trans and anti-PSF-A546_Pos012_S001	00-DoUqkrEaMuuGVN4nqeKoKM
4.39597		Cell	2	0.000	1.000	440	17	Not-Trans anti-PSF-A546 8C-S-PSF V2.00	0	29. Not-Trans and anti-PSF-A546_Pos012_S001	00-DoUqkrEaMuuGVN4nqeKoKM
4.27621		Cell	2	0.000	1.000	441	18	Not-Trans anti-PSF-A546 8C-S-PSF V2.00	0	29. Not-Trans and anti-PSF-A546_Pos012_S001	00-DoUqkrEaMuuGVN4nqeKoKM
4.47082		Cell	2	0.000	1.000	442	19	Not-Trans anti-PSF-A546 8C-S-PSF V2.00	0	29. Not-Trans and anti-PSF-A546_Pos012_S001	00-DoUqkrEaMuuGVN4nqeKoKM
4.28351		Cell	2	0.000	1.000	443	20	Not-Trans anti-PSF-A546 8C-S-PSF V2.00	0	29. Not-Trans and anti-PSF-A546_Pos012_S001	00-DoUqkrEaMuuGVN4nqeKoKM
4.24845		Cell	2	0.000	1.000	444	21	Not-Trans anti-PSF-A546 8C-S-PSF V2.00	0	29. Not-Trans and anti-PSF-A546_Pos012_S001	00-DoUqkrEaMuuGVN4nqeKoKM
4.28809		Cell	2	0.000	1.000	445	22	Not-Trans anti-PSF-A546 8C-S-PSF V2.00	0	29. Not-Trans and anti-PSF-A546_Pos012_S001	00-DoUqkrEaMuuGVN4nqeKoKM
4.30094		Cell	2	0.000	1.000	446	23	Not-Trans anti-PSF-A546 8C-S-PSF V2.00	0	29. Not-Trans and anti-PSF-A546_Pos012_S001	00-DoUqkrEaMuuGVN4nqeKoKM
4.28391		Cell	2	0.000	1.000	447	24	Not-Trans anti-PSF-A546 8C-S-PSF V2.00	0	29. Not-Trans and anti-PSF-A546_Pos012_S001	00-DoUqkrEaMuuGVN4nqeKoKM
0		Cell	2	0.000	1.000	448	25	Not-Trans anti-PSF-A546 8C-S-PSF V2.00	0	29. Not-Trans and anti-PSF-A546_Pos012_S001	00-DoUqkrEaMuuGVN4nqeKoKM
4.30647		Cell	2	0.000	1.000	449	26	Not-Trans anti-PSF-A546 8C-S-PSF V2.00	0	29. Not-Trans and anti-PSF-A546_Pos012_S001	00-DoUqkrEaMuuGVN4nqeKoKM
4.19262		Cell	2	0.000	1.000	450	27	Not-Trans anti-PSF-A546 8C-S-PSF V2.00	0	29. Not-Trans and anti-PSF-A546_Pos012_S001	00-DoUqkrEaMuuGVN4nqeKoKM
0		Cell	2	0.000	1.000	451	28	Not-Trans anti-PSF-A546 8C-S-PSF V2.00	0	29. Not-Trans and anti-PSF-A546_Pos012_S001	00-DoUqkrEaMuuGVN4nqeKoKM
0		Cell	2	0.000	1.000	452	29	Not-Trans anti-PSF-A546 8C-S-PSF V2.00	0	29. Not-Trans and anti-PSF-A546_Pos012_S001	00-DoUqkrEaMuuGVN4nqeKoKM
0		Cell	2	0.000	1.000	453	30	Not-Trans anti-PSF-A546 8C-S-PSF V2.00	0	29. Not-Trans and anti-PSF-A546_Pos012_S001	00-DoUqkrEaMuuGVN4nqeKoKM
4.34473		Cell	2	0.000	1.000	454	31	Not-Trans anti-PSF-A546 8C-S-PSF V2.00	0	29. Not-Trans and anti-PSF-A546_Pos012_S001	00-DoUqkrEaMuuGVN4nqeKoKM
4		Cell	2	0.000	1.000	455	32	Not-Trans anti-PSF-A546 8C-S-PSF V2.00	0	29. Not-Trans and anti-PSF-A546_Pos012_S001	00-DoUqkrEaMuuGVN4nqeKoKM
4.67442		Cell	2	0.000	1.000	456	33	Not-Trans anti-PSF-A546 8C-S-PSF V2.00	0	29. Not-Trans and anti-PSF-A546_Pos012_S001	00-DoUqkrEaMuuGVN4nqeKoKM
4.22604		Cell	2	0.000	1.000	457	34	Not-Trans anti-PSF-A546 8C-S-PSF V2.00	0	29. Not-Trans and anti-PSF-A546_Pos012_S001	00-DoUqkrEaMuuGVN4nqeKoKM
4.34916		Cell	2	0.000	1.000	458	35	Not-Trans anti-PSF-A546 8C-S-PSF V2.00	0	29. Not-Trans and anti-PSF-A546_Pos012_S001	00-DoUqkrEaMuuGVN4nqeKoKM
4.3486		Cell	2	0.000	1.000	459	36	Not-Trans anti-PSF-A546 8C-S-PSF V2.00	0	29. Not-Trans and anti-PSF-A546_Pos012_S001	00-DoUqkrEaMuuGVN4nqeKoKM
4.238		Cell	2	0.000	1.000	460	37	Not-Trans anti-PSF-A546 8C-S-PSF V2.00	0	29. Not-Trans and anti-PSF-A546_Pos012_S001	00-DoUqkrEaMuuGVN4nqeKoKM
0		Cell	2	0.000	1.000	461	38	Not-Trans anti-PSF-A546 8C-S-PSF V2.00	0	29. Not-Trans and anti-PSF-A546_Pos012_S001	00-DoUqkrEaMuuGVN4nqeKoKM
4.16871		Cell	2	0.000	1.000	462	39	Not-Trans anti-PSF-A546 8C-S-PSF V2.00	0	29. Not-Trans and anti-PSF-A546_Pos012_S001	00-DoUqkrEaMuuGVN4nqeKoKM
4.37143		Cell	2	0.000	1.000	463	40	Not-Trans anti-PSF-A546 8C-S-PSF V2.00	0	29. Not-Trans and anti-PSF-A546_Pos012_S001	00-DoUqkrEaMuuGVN4nqeKoKM
0		Cell	2	0.000	1.000	464	41	Not-Trans anti-PSF-A546 8C-S-PSF V2.00	0	29. Not-Trans and anti-PSF-A546_Pos012_S001	00-DoUqkrEaMuuGVN4nqeKoKM
5.25		Cell	2	0.000	1.000	465	42	Not-Trans anti-PSF-A546 8C-S-PSF V2.00	0	29. Not-Trans and anti-PSF-A546_Pos012_S001	00-DoUqkrEaMuuGVN4nqeKoKM
0		Cell	2	0.000	1.000	466	43	Not-Trans anti-PSF-A546 8C-S-PSF V2.00	0	29. Not-Trans and anti-PSF-A546_Pos012_S001	00-DoUqkrEaMuuGVN4nqeKoKM
4.08635		Cell	2	0.000	1.000	467	44	Not-Trans anti-PSF-A546 8C-S-PSF V2.00	0	29. Not-Trans and anti-PSF-A546_Pos012_S001	00-DoUqkrEaMuuGVN4nqeKoKM
4.02778		Cell	2	0.000	1.000	468	45	Not-Trans anti-PSF-A546 8C-S-PSF V2.00	0	29. Not-Trans and anti-PSF-A546_Pos012_S001	00-DoUqkrEaMuuGVN4nqeKoKM
4.46154		Cell	2	0.000	1.000	469	46	Not-Trans anti-PSF-A546 8C-S-PSF V2.00	0	29. Not-Trans and anti-PSF-A546_Pos012_S001	00-DoUqkrEaMuuGVN4nqeKoKM
4.32552		Cell	2	0.000	1.000	470	47	Not-Trans anti-PSF-A546 8C-S-PSF V2.00	0	29. Not-Trans and anti-PSF-A546_Pos012_S001	00-DoUqkrEaMuuGVN4nqeKoKM
4.18798		Cell	2	0.000	1.000	471	48	Not-Trans anti-PSF-A546 8C-S-PSF V2.00	0	29. Not-Trans and anti-PSF-A546_Pos012_S001	00-DoUqkrEaMuuGVN4nqeKoKM
4.42794		Cell	2	0.000	1.000	472	49	Not-Trans anti-PSF-A546 8C-S-PSF V2.00	0	29. Not-Trans and anti-PSF-A546_Pos012_S001	00-DoUqkrEaMuuGVN4nqeKoKM
4.25		Cell	2	0.000	1.000	473	50	Not-Trans anti-PSF-A546 8C-S-PSF V2.00	0	29. Not-Trans and anti-PSF-A546_Pos012_S001	00-DoUqkrEaMuuGVN4nqeKoKM
4		Cell	2	0.000	1.000	474	51	Not-Trans anti-PSF-A546 8C-S-PSF V2.00	0	29. Not-Trans and anti-PSF-A546_Pos012_S001	00-DoUqkrEaMuuGVN4nqeKoKM
3.37037		Cell	2	0.000	1.000	475	52	Not-Trans anti-PSF-A546 8C-S-PSF V2.00	0	29. Not-Trans and anti-PSF-A546_Pos012_S001	00-DoUqkrEaMuuGVN4nqeKoKM
4.34536		Cell	2	0.000	1.000	476	53	Not-Trans anti-PSF-A546 8C-S-PSF V2.00	0	29. Not-Trans and anti-PSF-A546_Pos012_S001	00-DoUqkrEaMuuGVN4nqeKoKM
0		Cell	2	0.000	1.000	477	54	Not-Trans anti-PSF-A546 8C-S-PSF V2.00	0	29. Not-Trans and anti-PSF-A546_Pos012_S001	00-DoUqkrEaMuuGVN4nqeKoKM
4.26715		Cell	2	0.000	1.000	478	55	Not-Trans anti-PSF-A546 8C-S-PSF V2.00	0	29. Not-Trans and anti-PSF-A546_Pos012_S001	00-DoUqkrEaMuuGVN4nqeKoKM
4.25		Cell	2	0.000	1.000	479	56	Not-Trans anti-PSF-A546 8C-S-PSF V2.00	0	29. Not-Trans and anti-PSF-A546_Pos012_S001	00-DoUqkrEaMuuGVN4nqeKoKM
4.57764		Cell	2	0.000	1.000	480	57	Not-Trans anti-PSF-A546 8C-S-PSF V2.00	0	29. Not-Trans and anti-PSF-A546_Pos012_S001	00-DoUqkrEaMuuGVN4nqeKoKM
4.12736		Cell	2	0.000	1.000	481	58	Not-Trans anti-PSF-A546 8C-S-PSF V2.00	0	29. Not-Trans and anti-PSF-A546_Pos012_S001	00-DoUqkrEaMuuGVN4nqeKoKM
4.14865		Cell	2	0.000	1.000	482	0	Not-Trans anti-PSF-A546 8C-S-PSF V2.00	0	29. Not-Trans and anti-PSF-A546_Pos013_S001	00-wBGfRczFYkDFeeEuUZr5bE
4.27607		Cell	2	0.000	1.000	483	1	Not-Trans anti-PSF-A546 8C-S-PSF V2.00	0	29. Not-Trans and anti-PSF-A546_Pos013_S001	00-wBGfRczFYkDFeeEuUZr5bE
4.27805		Cell	2	0.000	1.000	484	2	Not-Trans anti-PSF-A546 8C-S-PSF V2.00	0	29. Not-Trans and anti-PSF-A546_Pos013_S001	00-wBGfRczFYkDFeeEuUZr5bE
4.37201		Cell	2	0.000	1.000	485	3	Not-Trans anti-PSF-A546 8C-S-PSF V2.00	0	29. Not-Trans and anti-PSF-A546_Pos013_S001	00-wBGfRczFYkDFeeEuUZr5bE
4.41333		Cell	2	0.000	1.000	486	4	Not-Trans anti-PSF-A546 8C-S-PSF V2.00	0	29. Not-Trans and anti-PSF-A546_Pos013_S001	00-wBGfRczFYkDFeeEuUZr5bE
4.27878		Cell	2	0.000	1.000	487	5	Not-Trans anti-PSF-A546 8C-S-PSF V2.00	0	29. Not-Trans and anti-PSF-A546_Pos013_S001	00-wBGfRczFYkDFeeEuUZr5bE
4.37928		Cell	2	0.000	1.000	488	6	Not-Trans anti-PSF-A546 8C-S-PSF V2.00	0	29. Not-Trans and anti-PSF-A546_Pos013_S001	00-wBGfRczFYkDFeeEuUZr5bE
4.27172		Cell	2	0.000	1.000	489	7	Not-Trans anti-PSF-A546 8C-S-PSF V2.00	0	29. Not-Trans and anti-PSF-A546_Pos013_S001	00-wBGfRczFYkDFeeEuUZr5bE
4.20561		Cell	2	0.000	1.000	490	8	Not-Trans anti-PSF-A546 8C-S-PSF V2.00	0	29. Not-Trans and anti-PSF-A546_Pos013_S001	00-wBGfRczFYkDFeeEuUZr5bE
4.37381		Cell	2	0.000	1.000	491	9	Not-Trans anti-PSF-A546 8C-S-PSF V2.00	0	29. Not-Trans and anti-PSF-A546_Pos013_S001	00-wBGfRczFYkDFeeEuUZr5bE
4.39561		Cell	2	0.000	1.000	492	10	Not-Trans anti-PSF-A546 8C-S-PSF V2.00	0	29. Not-Trans and anti-PSF-A546_Pos013_S001	00-wBGfRczFYkDFeeEuUZr5bE
4.28566		Cell	2	0.000	1.000	493	11	Not-Trans anti-PSF-A546 8C-S-PSF V2.00	0	29. Not-Trans and anti-PSF-A546_Pos013_S001	00-wBGfRczFYkDFeeEuUZr5bE
4.09646		Cell	2	0.000	1.000	494	12	Not-Trans anti-PSF-A546 8C-S-PSF V2.00	0	29. Not-Trans and anti-PSF-A546_Pos013_S001	00-wBGfRczFYkDFeeEuUZr5bE
4.28237		Cell	2	0.000	1.000	495	13	Not-Trans anti-PSF-A546 8C-S-PSF V2.00	0	29. Not-Trans and anti-PSF-A546_Pos013_S001	00-wBGfRczFYkDFeeEuUZr5bE
4.25192		Cell	2	0.000	1.000	496	14	Not-Trans anti-PSF-A546 8C-S-PSF V2.00	0	29. Not-Trans and anti-PSF-A546_Pos013_S001	00-wBGfRczFYkDFeeEuUZr5bE
4.22388		Cell	2	0.000	1.000	497	15	Not-Trans anti-PSF-A546 8C-S-PSF V2.00	0	29. Not-Trans and anti-PSF-A546_Pos013_S001	00-wBGfRczFYkDFeeEuUZr5bE
4.23605		Cell	2	0.000	1.000	498	16	Not-Trans anti-PSF-A546 8C-S-PSF V2.00	0	29. Not-Trans and anti-PSF-A546_Pos013_S001	00-wBGfRczFYkDFeeEuUZr5bE
4.30341		Cell	2	0.000	1.000	499	17	Not-Trans anti-PSF-A546 8C-S-PSF V2.00	0	29. Not-Trans and anti-PSF-A546_Pos013_S001	00-wBGfRczFYkDFeeEuUZr5bE
0		Cell	2	0.000	1.000	500	18	Not-Trans anti-PSF-A546 8C-S-PSF V2.00	0	29. Not-Trans and anti-PSF-A546_Pos013_S001	00-wBGfRczFYkDFeeEuUZr5bE
4.33931		Cell	2	0.000	1.000	501	19	Not-Trans anti-PSF-A546 8C-S-PSF V2.00	0	29. Not-Trans and anti-PSF-A546_Pos013_S001	00-wBGfRczFYkDFeeEuUZr5bE
4.31878		Cell	2	0.000	1.000	502	20	Not-Trans anti-PSF-A546 8C-S-PSF V2.00	0	29. Not-Trans and anti-PSF-A546_Pos013_S001	00-wBGfRczFYkDFeeEuUZr5bE
4.38769		Cell	2	0.000	1.000	503	21	Not-Trans anti-PSF-A546 8C-S-PSF V2.00	0	29. Not-Trans and anti-PSF-A546_Pos013_S001	00-wBGfRczFYkDFeeEuUZr5bE
4.28524		Cell	2	0.000	1.000	504	22	Not-Trans anti-PSF-A546 8C-S-PSF V2.00	0	29. Not-Trans and anti-PSF-A546_Pos013_S001	00-wBGfRczFYkDFeeEuUZr5bE
4.34921		Cell	2	0.000	1.000	505	23	Not-Trans anti-PSF-A546 8C-S-PSF V2.00	0	29. Not-Trans and anti-PSF-A546_Pos013_S001	00-wBGfRczFYkDFeeEuUZr5bE
4.42361		Cell	2	0.000	1.000	506	24	Not-Trans anti-PSF-A546 8C-S-PSF V2.00	0	29. Not-Trans and anti-PSF-A546_Pos013_S001	00-wBGfRczFYkDFeeEuUZr5bE
4.21509		Cell	2	0.000	1.000	507	25	Not-Trans anti-PSF-A546 8C-S-PSF V2.00	0	29. Not-Trans and anti-PSF-A546_Pos013_S001	00-wBGfRczFYkDFeeEuUZr5bE
4.30316		Cell	2	0.000	1.000	508	26	Not-Trans anti-PSF-A546 8C-S-PSF V2.00	0	29. Not-Trans and anti-PSF-A546_Pos013_S001	00-wBGfRczFYkDFeeEuUZr5bE
4.33346		Cell	2	0.000	1.000	509	27	Not-Trans anti-PSF-A546 8C-S-PSF V2.00	0	29. Not-Trans and anti-PSF-A546_Pos013_S001	00-wBGfRczFYkDFeeEuUZr5bE
4.26949		Cell	2	0.000	1.000	510	28	Not-Trans anti-PSF-A546 8C-S-PSF V2.00	0	29. Not-Trans and anti-PSF-A546_Pos013_S001	00-wBGfRczFYkDFeeEuUZr5bE
4.374		Cell	2	0.000	1.000	511	29	Not-Trans anti-PSF-A546 8C-S-PSF V2.00	0	29. Not-Trans and anti-PSF-A546_Pos013_S001	00-wBGfRczFYkDFeeEuUZr5bE
4.33091		Cell	2	0.000	1.000	512	30	Not-Trans anti-PSF-A546 8C-S-PSF V2.00	0	29. Not-Trans and anti-PSF-A546_Pos013_S001	00-wBGfRczFYkDFeeEuUZr5bE
4.29081		Cell	2	0.000	1.000	513	31	Not-Trans anti-PSF-A546 8C-S-PSF V2.00	0	29. Not-Trans and anti-PSF-A546_Pos013_S001	00-wBGfRczFYkDFeeEuUZr5bE
4.36274		Cell	2	0.000	1.000	514	32	Not-Trans anti-PSF-A546 8C-S-PSF V2.00	0	29. Not-Trans and anti-PSF-A546_Pos013_S001	00-wBGfRczFYkDFeeEuUZr5bE
4.30463		Cell	2	0.000	1.000	515	33	Not-Trans anti-PSF-A546 8C-S-PSF V2.00	0	29. Not-Trans and anti-PSF-A546_Pos013_S001	00-wBGfRczFYkDFeeEuUZr5bE
4.20251		Cell	2	0.000	1.000	516	34	Not-Trans anti-PSF-A546 8C-S-PSF V2.00	0	29. Not-Trans and anti-PSF-A546_Pos013_S001	00-wBGfRczFYkDFeeEuUZr5bE
4.32666		Cell	2	0.000	1.000	517	35	Not-Trans anti-PSF-A546 8C-S-PSF V2.00	0	29. Not-Trans and anti-PSF-A546_Pos013_S001	00-wBGfRczFYkDFeeEuUZr5bE
4.37175		Cell	2	0.000	1.000	518	36	Not-Trans anti-PSF-A546 8C-S-PSF V2.00	0	29. Not-Trans and anti-PSF-A546_Pos013_S001	00-wBGfRczFYkDFeeEuUZr5bE
4.33066		Cell	2	0.000	1.000	519	37	Not-Trans anti-PSF-A546 8C-S-PSF V2.00	0	29. Not-Trans and anti-PSF-A546_Pos013_S001	00-wBGfRczFYkDFeeEuUZr5bE
0		Cell	2	0.000	1.000	520	38	Not-Trans anti-PSF-A546 8C-S-PSF V2.00	0	29. Not-Trans and anti-PSF-A546_Pos013_S001	00-wBGfRczFYkDFeeEuUZr5bE
0		Cell	2	0.000	1.000	521	39	Not-Trans anti-PSF-A546 8C-S-PSF V2.00	0	29. Not-Trans and anti-PSF-A546_Pos013_S001	00-wBGfRczFYkDFeeEuUZr5bE
4.43888		Cell	2	0.000	1.000	522	40	Not-Trans anti-PSF-A546 8C-S-PSF V2.00	0	29. Not-Trans and anti-PSF-A546_Pos013_S001	00-wBGfRczFYkDFeeEuUZr5bE
4.27716		Cell	2	0.000	1.000	523	41	Not-Trans anti-PSF-A546 8C-S-PSF V2.00	0	29. Not-Trans and anti-PSF-A546_Pos013_S001	00-wBGfRczFYkDFeeEuUZr5bE
4.26072		Cell	2	0.000	1.000	524	42	Not-Trans anti-PSF-A546 8C-S-PSF V2.00	0	29. Not-Trans and anti-PSF-A546_Pos013_S001	00-wBGfRczFYkDFeeEuUZr5bE
0		Cell	2	0.000	1.000	525	43	Not-Trans anti-PSF-A546 8C-S-PSF V2.00	0	29. Not-Trans and anti-PSF-A546_Pos013_S001	00-wBGfRczFYkDFeeEuUZr5bE
3		Cell	2	0.000	1.000	526	44	Not-Trans anti-PSF-A546 8C-S-PSF V2.00	0	29. Not-Trans and anti-PSF-A546_Pos013_S001	00-wBGfRczFYkDFeeEuUZr5bE
0		Cell	2	0.000	1.000	527	45	Not-Trans anti-PSF-A546 8C-S-PSF V2.00	0	29. Not-Trans and anti-PSF-A546_Pos013_S001	00-wBGfRczFYkDFeeEuUZr5bE
4.28855		Cell	2	0.000	1.000	528	46	Not-Trans anti-PSF-A546 8C-S-PSF V2.00	0	29. Not-Trans and anti-PSF-A546_Pos013_S001	00-wBGfRczFYkDFeeEuUZr5bE
4.21046		Cell	2	0.000	1.000	529	47	Not-Trans anti-PSF-A546 8C-S-PSF V2.00	0	29. Not-Trans and anti-PSF-A546_Pos013_S001	00-wBGfRczFYkDFeeEuUZr5bE
4.18778		Cell	2	0.000	1.000	530	48	Not-Trans anti-PSF-A546 8C-S-PSF V2.00	0	29. Not-Trans and anti-PSF-A546_Pos013_S001	00-wBGfRczFYkDFeeEuUZr5bE
4.5		Cell	2	0.000	1.000	531	49	Not-Trans anti-PSF-A546 8C-S-PSF V2.00	0	29. Not-Trans and anti-PSF-A546_Pos013_S001	00-wBGfRczFYkDFeeEuUZr5bE
4.3		Cell	2	0.000	1.000	532	50	Not-Trans anti-PSF-A546 8C-S-PSF V2.00	0	29. Not-Trans and anti-PSF-A546_Pos013_S001	00-wBGfRczFYkDFeeEuUZr5bE
4.20896		Cell	2	0.000	1.000	533	51	Not-Trans anti-PSF-A546 8C-S-PSF V2.00	0	29. Not-Trans and anti-PSF-A546_Pos013_S001	00-wBGfRczFYkDFeeEuUZr5bE
4.31084		Cell	2	0.000	1.000	534	52	Not-Trans anti-PSF-A546 8C-S-PSF V2.00	0	29. Not-Trans and anti-PSF-A546_Pos013_S001	00-wBGfRczFYkDFeeEuUZr5bE
4.24384		Cell	2	0.000	1.000	535	53	Not-Trans anti-PSF-A546 8C-S-PSF V2.00	0	29. Not-Trans and anti-PSF-A546_Pos013_S001	00-wBGfRczFYkDFeeEuUZr5bE
4.1616		Cell	2	0.000	1.000	536	54	Not-Trans anti-PSF-A546 8C-S-PSF V2.00	0	29. Not-Trans and anti-PSF-A546_Pos013_S001	00-wBGfRczFYkDFeeEuUZr5bE
4.30722		Cell	2	0.000	1.000	537	55	Not-Trans anti-PSF-A546 8C-S-PSF V2.00	0	29. Not-Trans and anti-PSF-A546_Pos013_S001	00-wBGfRczFYkDFeeEuUZr5bE
4.27454		Cell	2	0.000	1.000	538	56	Not-Trans anti-PSF-A546 8C-S-PSF V2.00	0	29. Not-Trans and anti-PSF-A546_Pos013_S001	00-wBGfRczFYkDFeeEuUZr5bE
4.58537		Cell	2	0.000	1.000	539	57	Not-Trans anti-PSF-A546 8C-S-PSF V2.00	0	29. Not-Trans and anti-PSF-A546_Pos013_S001	00-wBGfRczFYkDFeeEuUZr5bE
4.25736		Cell	2	0.000	1.000	540	58	Not-Trans anti-PSF-A546 8C-S-PSF V2.00	0	29. Not-Trans and anti-PSF-A546_Pos013_S001	00-wBGfRczFYkDFeeEuUZr5bE
4.25548		Cell	2	0.000	1.000	541	59	Not-Trans anti-PSF-A546 8C-S-PSF V2.00	0	29. Not-Trans and anti-PSF-A546_Pos013_S001	00-wBGfRczFYkDFeeEuUZr5bE
4.23575		Cell	2	0.000	1.000	542	60	Not-Trans anti-PSF-A546 8C-S-PSF V2.00	0	29. Not-Trans and anti-PSF-A546_Pos013_S001	00-wBGfRczFYkDFeeEuUZr5bE
4.23477		Cell	2	0.000	1.000	543	61	Not-Trans anti-PSF-A546 8C-S-PSF V2.00	0	29. Not-Trans and anti-PSF-A546_Pos013_S001	00-wBGfRczFYkDFeeEuUZr5bE
3.8299		Cell	2	0.000	1.000	544	62	Not-Trans anti-PSF-A546 8C-S-PSF V2.00	0	29. Not-Trans and anti-PSF-A546_Pos013_S001	00-wBGfRczFYkDFeeEuUZr5bE
0		Cell	2	0.000	1.000	545	63	Not-Trans anti-PSF-A546 8C-S-PSF V2.00	0	29. Not-Trans and anti-PSF-A546_Pos013_S001	00-wBGfRczFYkDFeeEuUZr5bE
4.31485		Cell	2	0.000	1.000	546	64	Not-Trans anti-PSF-A546 8C-S-PSF V2.00	0	29. Not-Trans and anti-PSF-A546_Pos013_S001	00-wBGfRczFYkDFeeEuUZr5bE
0		Cell	2	0.000	1.000	547	65	Not-Trans anti-PSF-A546 8C-S-PSF V2.00	0	29. Not-Trans and anti-PSF-A546_Pos013_S001	00-wBGfRczFYkDFeeEuUZr5bE
4.22783		Cell	2	0.000	1.000	548	66	Not-Trans anti-PSF-A546 8C-S-PSF V2.00	0	29. Not-Trans and anti-PSF-A546_Pos013_S001	00-wBGfRczFYkDFeeEuUZr5bE
4.31798		Cell	2	0.000	1.000	549	67	Not-Trans anti-PSF-A546 8C-S-PSF V2.00	0	29. Not-Trans and anti-PSF-A546_Pos013_S001	00-wBGfRczFYkDFeeEuUZr5bE
4.34336		Cell	2	0.000	1.000	550	68	Not-Trans anti-PSF-A546 8C-S-PSF V2.00	0	29. Not-Trans and anti-PSF-A546_Pos013_S001	00-wBGfRczFYkDFeeEuUZr5bE
4.367		Cell	2	0.000	1.000	551	69	Not-Trans anti-PSF-A546 8C-S-PSF V2.00	0	29. Not-Trans and anti-PSF-A546_Pos013_S001	00-wBGfRczFYkDFeeEuUZr5bE
4.37205		Cell	2	0.000	1.000	552	70	Not-Trans anti-PSF-A546 8C-S-PSF V2.00	0	29. Not-Trans and anti-PSF-A546_Pos013_S001	00-wBGfRczFYkDFeeEuUZr5bE
4.23006		Cell	2	0.000	1.000	553	71	Not-Trans anti-PSF-A546 8C-S-PSF V2.00	0	29. Not-Trans and anti-PSF-A546_Pos013_S001	00-wBGfRczFYkDFeeEuUZr5bE
4.3491		Cell	2	0.000	1.000	554	72	Not-Trans anti-PSF-A546 8C-S-PSF V2.00	0	29. Not-Trans and anti-PSF-A546_Pos013_S001	00-wBGfRczFYkDFeeEuUZr5bE
4.29922		Cell	2	0.000	1.000	555	73	Not-Trans anti-PSF-A546 8C-S-PSF V2.00	0	29. Not-Trans and anti-PSF-A546_Pos013_S001	00-wBGfRczFYkDFeeEuUZr5bE
3.7271		Cell	2	0.000	1.000	556	0	Not-Trans anti-PSF-A546 8C-S-PSF V2.00	0	29. Not-Trans and anti-PSF-A546_Pos014_S001	00-9dAFtU2AAsfB9sCLXUQRSL
3.92121		Cell	2	0.000	1.000	557	1	Not-Trans anti-PSF-A546 8C-S-PSF V2.00	0	29. Not-Trans and anti-PSF-A546_Pos014_S001	00-9dAFtU2AAsfB9sCLXUQRSL
0		Cell	2	0.000	1.000	558	2	Not-Trans anti-PSF-A546 8C-S-PSF V2.00	0	29. Not-Trans and anti-PSF-A546_Pos014_S001	00-9dAFtU2AAsfB9sCLXUQRSL
4.47059		Cell	2	0.000	1.000	559	3	Not-Trans anti-PSF-A546 8C-S-PSF V2.00	0	29. Not-Trans and anti-PSF-A546_Pos014_S001	00-9dAFtU2AAsfB9sCLXUQRSL
3.78078		Cell	2	0.000	1.000	560	4	Not-Trans anti-PSF-A546 8C-S-PSF V2.00	0	29. Not-Trans and anti-PSF-A546_Pos014_S001	00-9dAFtU2AAsfB9sCLXUQRSL
4.08378		Cell	2	0.000	1.000	561	5	Not-Trans anti-PSF-A546 8C-S-PSF V2.00	0	29. Not-Trans and anti-PSF-A546_Pos014_S001	00-9dAFtU2AAsfB9sCLXUQRSL
0		Cell	2	0.000	1.000	562	6	Not-Trans anti-PSF-A546 8C-S-PSF V2.00	0	29. Not-Trans and anti-PSF-A546_Pos014_S001	00-9dAFtU2AAsfB9sCLXUQRSL
4.01111		Cell	2	0.000	1.000	563	7	Not-Trans anti-PSF-A546 8C-S-PSF V2.00	0	29. Not-Trans and anti-PSF-A546_Pos014_S001	00-9dAFtU2AAsfB9sCLXUQRSL
0		Cell	2	0.000	1.000	564	8	Not-Trans anti-PSF-A546 8C-S-PSF V2.00	0	29. Not-Trans and anti-PSF-A546_Pos014_S001	00-9dAFtU2AAsfB9sCLXUQRSL
0		Cell	2	0.000	1.000	565	9	Not-Trans anti-PSF-A546 8C-S-PSF V2.00	0	29. Not-Trans and anti-PSF-A546_Pos014_S001	00-9dAFtU2AAsfB9sCLXUQRSL
4.38791		Cell	2	0.000	1.000	566	10	Not-Trans anti-PSF-A546 8C-S-PSF V2.00	0	29. Not-Trans and anti-PSF-A546_Pos014_S001	00-9dAFtU2AAsfB9sCLXUQRSL
0		Cell	2	0.000	1.000	567	11	Not-Trans anti-PSF-A546 8C-S-PSF V2.00	0	29. Not-Trans and anti-PSF-A546_Pos014_S001	00-9dAFtU2AAsfB9sCLXUQRSL
0		Cell	2	0.000	1.000	568	12	Not-Trans anti-PSF-A546 8C-S-PSF V2.00	0	29. Not-Trans and anti-PSF-A546_Pos014_S001	00-9dAFtU2AAsfB9sCLXUQRSL
4.29087		Cell	2	0.000	1.000	569	13	Not-Trans anti-PSF-A546 8C-S-PSF V2.00	0	29. Not-Trans and anti-PSF-A546_Pos014_S001	00-9dAFtU2AAsfB9sCLXUQRSL
0		Cell	2	0.000	1.000	570	14	Not-Trans anti-PSF-A546 8C-S-PSF V2.00	0	29. Not-Trans and anti-PSF-A546_Pos014_S001	00-9dAFtU2AAsfB9sCLXUQRSL
4.29412		Cell	2	0.000	1.000	571	15	Not-Trans anti-PSF-A546 8C-S-PSF V2.00	0	29. Not-Trans and anti-PSF-A546_Pos014_S001	00-9dAFtU2AAsfB9sCLXUQRSL
4.27053		Cell	2	0.000	1.000	572	16	Not-Trans anti-PSF-A546 8C-S-PSF V2.00	0	29. Not-Trans and anti-PSF-A546_Pos014_S001	00-9dAFtU2AAsfB9sCLXUQRSL
10		Cell	2	0.000	1.000	573	17	Not-Trans anti-PSF-A546 8C-S-PSF V2.00	0	29. Not-Trans and anti-PSF-A546_Pos014_S001	00-9dAFtU2AAsfB9sCLXUQRSL
0		Cell	2	0.000	1.000	574	18	Not-Trans anti-PSF-A546 8C-S-PSF V2.00	0	29. Not-Trans and anti-PSF-A546_Pos014_S001	00-9dAFtU2AAsfB9sCLXUQRSL
4.46154		Cell	2	0.000	1.000	575	19	Not-Trans anti-PSF-A546 8C-S-PSF V2.00	0	29. Not-Trans and anti-PSF-A546_Pos014_S001	00-9dAFtU2AAsfB9sCLXUQRSL
0		Cell	2	0.000	1.000	576	20	Not-Trans anti-PSF-A546 8C-S-PSF V2.00	0	29. Not-Trans and anti-PSF-A546_Pos014_S001	00-9dAFtU2AAsfB9sCLXUQRSL
0		Cell	2	0.000	1.000	577	21	Not-Trans anti-PSF-A546 8C-S-PSF V2.00	0	29. Not-Trans and anti-PSF-A546_Pos014_S001	00-9dAFtU2AAsfB9sCLXUQRSL
0		Cell	2	0.000	1.000	578	22	Not-Trans anti-PSF-A546 8C-S-PSF V2.00	0	29. Not-Trans and anti-PSF-A546_Pos014_S001	00-9dAFtU2AAsfB9sCLXUQRSL
0		Cell	2	0.000	1.000	579	23	Not-Trans anti-PSF-A546 8C-S-PSF V2.00	0	29. Not-Trans and anti-PSF-A546_Pos014_S001	00-9dAFtU2AAsfB9sCLXUQRSL
0		Cell	2	0.000	1.000	580	24	Not-Trans anti-PSF-A546 8C-S-PSF V2.00	0	29. Not-Trans and anti-PSF-A546_Pos014_S001	00-9dAFtU2AAsfB9sCLXUQRSL
0		Cell	2	0.000	1.000	581	25	Not-Trans anti-PSF-A546 8C-S-PSF V2.00	0	29. Not-Trans and anti-PSF-A546_Pos014_S001	00-9dAFtU2AAsfB9sCLXUQRSL
0		Cell	2	0.000	1.000	582	26	Not-Trans anti-PSF-A546 8C-S-PSF V2.00	0	29. Not-Trans and anti-PSF-A546_Pos014_S001	00-9dAFtU2AAsfB9sCLXUQRSL
0		Cell	2	0.000	1.000	583	27	Not-Trans anti-PSF-A546 8C-S-PSF V2.00	0	29. Not-Trans and anti-PSF-A546_Pos014_S001	00-9dAFtU2AAsfB9sCLXUQRSL
4.14784		Cell	2	0.000	1.000	584	28	Not-Trans anti-PSF-A546 8C-S-PSF V2.00	0	29. Not-Trans and anti-PSF-A546_Pos014_S001	00-9dAFtU2AAsfB9sCLXUQRSL
4.09185		Cell	2	0.000	1.000	585	29	Not-Trans anti-PSF-A546 8C-S-PSF V2.00	0	29. Not-Trans and anti-PSF-A546_Pos014_S001	00-9dAFtU2AAsfB9sCLXUQRSL
3.9		Cell	2	0.000	1.000	586	30	Not-Trans anti-PSF-A546 8C-S-PSF V2.00	0	29. Not-Trans and anti-PSF-A546_Pos014_S001	00-9dAFtU2AAsfB9sCLXUQRSL
4.22143		Cell	2	0.000	1.000	587	31	Not-Trans anti-PSF-A546 8C-S-PSF V2.00	0	29. Not-Trans and anti-PSF-A546_Pos014_S001	00-9dAFtU2AAsfB9sCLXUQRSL
4.27385		Cell	2	0.000	1.000	588	32	Not-Trans anti-PSF-A546 8C-S-PSF V2.00	0	29. Not-Trans and anti-PSF-A546_Pos014_S001	00-9dAFtU2AAsfB9sCLXUQRSL
0		Cell	2	0.000	1.000	589	33	Not-Trans anti-PSF-A546 8C-S-PSF V2.00	0	29. Not-Trans and anti-PSF-A546_Pos014_S001	00-9dAFtU2AAsfB9sCLXUQRSL
4.09054		Cell	2	0.000	1.000	590	34	Not-Trans anti-PSF-A546 8C-S-PSF V2.00	0	29. Not-Trans and anti-PSF-A546_Pos014_S001	00-9dAFtU2AAsfB9sCLXUQRSL
4.12304		Cell	2	0.000	1.000	591	35	Not-Trans anti-PSF-A546 8C-S-PSF V2.00	0	29. Not-Trans and anti-PSF-A546_Pos014_S001	00-9dAFtU2AAsfB9sCLXUQRSL
4.16038		Cell	2	0.000	1.000	592	36	Not-Trans anti-PSF-A546 8C-S-PSF V2.00	0	29. Not-Trans and anti-PSF-A546_Pos014_S001	00-9dAFtU2AAsfB9sCLXUQRSL
4.10292		Cell	2	0.000	1.000	593	37	Not-Trans anti-PSF-A546 8C-S-PSF V2.00	0	29. Not-Trans and anti-PSF-A546_Pos014_S001	00-9dAFtU2AAsfB9sCLXUQRSL
4.13092		Cell	2	0.000	1.000	594	38	Not-Trans anti-PSF-A546 8C-S-PSF V2.00	0	29. Not-Trans and anti-PSF-A546_Pos014_S001	00-9dAFtU2AAsfB9sCLXUQRSL
0		Cell	2	0.000	1.000	595	39	Not-Trans anti-PSF-A546 8C-S-PSF V2.00	0	29. Not-Trans and anti-PSF-A546_Pos014_S001	00-9dAFtU2AAsfB9sCLXUQRSL
4.14576		Cell	2	0.000	1.000	596	40	Not-Trans anti-PSF-A546 8C-S-PSF V2.00	0	29. Not-Trans and anti-PSF-A546_Pos014_S001	00-9dAFtU2AAsfB9sCLXUQRSL
4.09897		Cell	2	0.000	1.000	597	41	Not-Trans anti-PSF-A546 8C-S-PSF V2.00	0	29. Not-Trans and anti-PSF-A546_Pos014_S001	00-9dAFtU2AAsfB9sCLXUQRSL
0		Cell	2	0.000	1.000	598	42	Not-Trans anti-PSF-A546 8C-S-PSF V2.00	0	29. Not-Trans and anti-PSF-A546_Pos014_S001	00-9dAFtU2AAsfB9sCLXUQRSL
3.80342		Cell	2	0.000	1.000	599	43	Not-Trans anti-PSF-A546 8C-S-PSF V2.00	0	29. Not-Trans and anti-PSF-A546_Pos014_S001	00-9dAFtU2AAsfB9sCLXUQRSL
0		Cell	2	0.000	1.000	600	44	Not-Trans anti-PSF-A546 8C-S-PSF V2.00	0	29. Not-Trans and anti-PSF-A546_Pos014_S001	00-9dAFtU2AAsfB9sCLXUQRSL
0		Cell	2	0.000	1.000	601	45	Not-Trans anti-PSF-A546 8C-S-PSF V2.00	0	29. Not-Trans and anti-PSF-A546_Pos014_S001	00-9dAFtU2AAsfB9sCLXUQRSL
0		Cell	2	0.000	1.000	602	46	Not-Trans anti-PSF-A546 8C-S-PSF V2.00	0	29. Not-Trans and anti-PSF-A546_Pos014_S001	00-9dAFtU2AAsfB9sCLXUQRSL
4.20661		Cell	2	0.000	1.000	603	47	Not-Trans anti-PSF-A546 8C-S-PSF V2.00	0	29. Not-Trans and anti-PSF-A546_Pos014_S001	00-9dAFtU2AAsfB9sCLXUQRSL
4.12627		Cell	2	0.000	1.000	604	48	Not-Trans anti-PSF-A546 8C-S-PSF V2.00	0	29. Not-Trans and anti-PSF-A546_Pos014_S001	00-9dAFtU2AAsfB9sCLXUQRSL
4.15616		Cell	2	0.000	1.000	605	49	Not-Trans anti-PSF-A546 8C-S-PSF V2.00	0	29. Not-Trans and anti-PSF-A546_Pos014_S001	00-9dAFtU2AAsfB9sCLXUQRSL
0		Cell	2	0.000	1.000	606	50	Not-Trans anti-PSF-A546 8C-S-PSF V2.00	0	29. Not-Trans and anti-PSF-A546_Pos014_S001	00-9dAFtU2AAsfB9sCLXUQRSL
4.1108		Cell	2	0.000	1.000	607	51	Not-Trans anti-PSF-A546 8C-S-PSF V2.00	0	29. Not-Trans and anti-PSF-A546_Pos014_S001	00-9dAFtU2AAsfB9sCLXUQRSL
4.1395		Cell	2	0.000	1.000	608	52	Not-Trans anti-PSF-A546 8C-S-PSF V2.00	0	29. Not-Trans and anti-PSF-A546_Pos014_S001	00-9dAFtU2AAsfB9sCLXUQRSL
4.27547		Cell	2	0.000	1.000	609	53	Not-Trans anti-PSF-A546 8C-S-PSF V2.00	0	29. Not-Trans and anti-PSF-A546_Pos014_S001	00-9dAFtU2AAsfB9sCLXUQRSL
4.13226		Cell	2	0.000	1.000	610	54	Not-Trans anti-PSF-A546 8C-S-PSF V2.00	0	29. Not-Trans and anti-PSF-A546_Pos014_S001	00-9dAFtU2AAsfB9sCLXUQRSL
4.5		Cell	2	0.000	1.000	611	55	Not-Trans anti-PSF-A546 8C-S-PSF V2.00	0	29. Not-Trans and anti-PSF-A546_Pos014_S001	00-9dAFtU2AAsfB9sCLXUQRSL
4.19583		Cell	2	0.000	1.000	612	56	Not-Trans anti-PSF-A546 8C-S-PSF V2.00	0	29. Not-Trans and anti-PSF-A546_Pos014_S001	00-9dAFtU2AAsfB9sCLXUQRSL
4.1482		Cell	2	0.000	1.000	613	57	Not-Trans anti-PSF-A546 8C-S-PSF V2.00	0	29. Not-Trans and anti-PSF-A546_Pos014_S001	00-9dAFtU2AAsfB9sCLXUQRSL
4.16309		Cell	2	0.000	1.000	614	58	Not-Trans anti-PSF-A546 8C-S-PSF V2.00	0	29. Not-Trans and anti-PSF-A546_Pos014_S001	00-9dAFtU2AAsfB9sCLXUQRSL
4.34356		Cell	2	0.000	1.000	615	0	Not-Trans anti-PSF-A546 8C-S-PSF V2.00	0	29. Not-Trans and anti-PSF-A546_Pos015_S001	00-7i6XaTm36DYsovQfCZF6QM
0		Cell	2	0.000	1.000	616	1	Not-Trans anti-PSF-A546 8C-S-PSF V2.00	0	29. Not-Trans and anti-PSF-A546_Pos015_S001	00-7i6XaTm36DYsovQfCZF6QM
4.31818		Cell	2	0.000	1.000	617	2	Not-Trans anti-PSF-A546 8C-S-PSF V2.00	0	29. Not-Trans and anti-PSF-A546_Pos015_S001	00-7i6XaTm36DYsovQfCZF6QM
0		Cell	2	0.000	1.000	618	3	Not-Trans anti-PSF-A546 8C-S-PSF V2.00	0	29. Not-Trans and anti-PSF-A546_Pos015_S001	00-7i6XaTm36DYsovQfCZF6QM
0		Cell	2	0.000	1.000	619	4	Not-Trans anti-PSF-A546 8C-S-PSF V2.00	0	29. Not-Trans and anti-PSF-A546_Pos015_S001	00-7i6XaTm36DYsovQfCZF6QM
0		Cell	2	0.000	1.000	620	5	Not-Trans anti-PSF-A546 8C-S-PSF V2.00	0	29. Not-Trans and anti-PSF-A546_Pos015_S001	00-7i6XaTm36DYsovQfCZF6QM
0		Cell	2	0.000	1.000	621	6	Not-Trans anti-PSF-A546 8C-S-PSF V2.00	0	29. Not-Trans and anti-PSF-A546_Pos015_S001	00-7i6XaTm36DYsovQfCZF6QM
0		Cell	2	0.000	1.000	622	7	Not-Trans anti-PSF-A546 8C-S-PSF V2.00	0	29. Not-Trans and anti-PSF-A546_Pos015_S001	00-7i6XaTm36DYsovQfCZF6QM
0		Cell	2	0.000	1.000	623	8	Not-Trans anti-PSF-A546 8C-S-PSF V2.00	0	29. Not-Trans and anti-PSF-A546_Pos015_S001	00-7i6XaTm36DYsovQfCZF6QM
0		Cell	2	0.000	1.000	624	9	Not-Trans anti-PSF-A546 8C-S-PSF V2.00	0	29. Not-Trans and anti-PSF-A546_Pos015_S001	00-7i6XaTm36DYsovQfCZF6QM
4.23684		Cell	2	0.000	1.000	625	10	Not-Trans anti-PSF-A546 8C-S-PSF V2.00	0	29. Not-Trans and anti-PSF-A546_Pos015_S001	00-7i6XaTm36DYsovQfCZF6QM
0		Cell	2	0.000	1.000	626	11	Not-Trans anti-PSF-A546 8C-S-PSF V2.00	0	29. Not-Trans and anti-PSF-A546_Pos015_S001	00-7i6XaTm36DYsovQfCZF6QM
4.26271		Cell	2	0.000	1.000	627	12	Not-Trans anti-PSF-A546 8C-S-PSF V2.00	0	29. Not-Trans and anti-PSF-A546_Pos015_S001	00-7i6XaTm36DYsovQfCZF6QM
0		Cell	2	0.000	1.000	628	13	Not-Trans anti-PSF-A546 8C-S-PSF V2.00	0	29. Not-Trans and anti-PSF-A546_Pos015_S001	00-7i6XaTm36DYsovQfCZF6QM
0		Cell	2	0.000	1.000	629	14	Not-Trans anti-PSF-A546 8C-S-PSF V2.00	0	29. Not-Trans and anti-PSF-A546_Pos015_S001	00-7i6XaTm36DYsovQfCZF6QM
4.48101		Cell	2	0.000	1.000	630	15	Not-Trans anti-PSF-A546 8C-S-PSF V2.00	0	29. Not-Trans and anti-PSF-A546_Pos015_S001	00-7i6XaTm36DYsovQfCZF6QM
0		Cell	2	0.000	1.000	631	16	Not-Trans anti-PSF-A546 8C-S-PSF V2.00	0	29. Not-Trans and anti-PSF-A546_Pos015_S001	00-7i6XaTm36DYsovQfCZF6QM
4.64617		Cell	2	0.000	1.000	632	17	Not-Trans anti-PSF-A546 8C-S-PSF V2.00	0	29. Not-Trans and anti-PSF-A546_Pos015_S001	00-7i6XaTm36DYsovQfCZF6QM
0		Cell	2	0.000	1.000	633	18	Not-Trans anti-PSF-A546 8C-S-PSF V2.00	0	29. Not-Trans and anti-PSF-A546_Pos015_S001	00-7i6XaTm36DYsovQfCZF6QM
0		Cell	2	0.000	1.000	634	19	Not-Trans anti-PSF-A546 8C-S-PSF V2.00	0	29. Not-Trans and anti-PSF-A546_Pos015_S001	00-7i6XaTm36DYsovQfCZF6QM
4.20358		Cell	2	0.000	1.000	635	20	Not-Trans anti-PSF-A546 8C-S-PSF V2.00	0	29. Not-Trans and anti-PSF-A546_Pos015_S001	00-7i6XaTm36DYsovQfCZF6QM
4.28306		Cell	2	0.000	1.000	636	21	Not-Trans anti-PSF-A546 8C-S-PSF V2.00	0	29. Not-Trans and anti-PSF-A546_Pos015_S001	00-7i6XaTm36DYsovQfCZF6QM
4.30606		Cell	2	0.000	1.000	637	22	Not-Trans anti-PSF-A546 8C-S-PSF V2.00	0	29. Not-Trans and anti-PSF-A546_Pos015_S001	00-7i6XaTm36DYsovQfCZF6QM
4.65		Cell	2	0.000	1.000	638	23	Not-Trans anti-PSF-A546 8C-S-PSF V2.00	0	29. Not-Trans and anti-PSF-A546_Pos015_S001	00-7i6XaTm36DYsovQfCZF6QM
0		Cell	2	0.000	1.000	639	24	Not-Trans anti-PSF-A546 8C-S-PSF V2.00	0	29. Not-Trans and anti-PSF-A546_Pos015_S001	00-7i6XaTm36DYsovQfCZF6QM
4.30542		Cell	2	0.000	1.000	640	25	Not-Trans anti-PSF-A546 8C-S-PSF V2.00	0	29. Not-Trans and anti-PSF-A546_Pos015_S001	00-7i6XaTm36DYsovQfCZF6QM
4.17647		Cell	2	0.000	1.000	641	26	Not-Trans anti-PSF-A546 8C-S-PSF V2.00	0	29. Not-Trans and anti-PSF-A546_Pos015_S001	00-7i6XaTm36DYsovQfCZF6QM
0		Cell	2	0.000	1.000	642	27	Not-Trans anti-PSF-A546 8C-S-PSF V2.00	0	29. Not-Trans and anti-PSF-A546_Pos015_S001	00-7i6XaTm36DYsovQfCZF6QM
4.96262		Cell	2	0.000	1.000	643	28	Not-Trans anti-PSF-A546 8C-S-PSF V2.00	0	29. Not-Trans and anti-PSF-A546_Pos015_S001	00-7i6XaTm36DYsovQfCZF6QM
4.67635		Cell	2	0.000	1.000	644	29	Not-Trans anti-PSF-A546 8C-S-PSF V2.00	0	29. Not-Trans and anti-PSF-A546_Pos015_S001	00-7i6XaTm36DYsovQfCZF6QM
4.38095		Cell	2	0.000	1.000	645	30	Not-Trans anti-PSF-A546 8C-S-PSF V2.00	0	29. Not-Trans and anti-PSF-A546_Pos015_S001	00-7i6XaTm36DYsovQfCZF6QM
4.5471		Cell	2	0.000	1.000	646	31	Not-Trans anti-PSF-A546 8C-S-PSF V2.00	0	29. Not-Trans and anti-PSF-A546_Pos015_S001	00-7i6XaTm36DYsovQfCZF6QM
4.25336		Cell	2	0.000	1.000	647	32	Not-Trans anti-PSF-A546 8C-S-PSF V2.00	0	29. Not-Trans and anti-PSF-A546_Pos015_S001	00-7i6XaTm36DYsovQfCZF6QM
4.43514		Cell	2	0.000	1.000	648	33	Not-Trans anti-PSF-A546 8C-S-PSF V2.00	0	29. Not-Trans and anti-PSF-A546_Pos015_S001	00-7i6XaTm36DYsovQfCZF6QM
4.28		Cell	2	0.000	1.000	649	34	Not-Trans anti-PSF-A546 8C-S-PSF V2.00	0	29. Not-Trans and anti-PSF-A546_Pos015_S001	00-7i6XaTm36DYsovQfCZF6QM
4.35549		Cell	2	0.000	1.000	650	35	Not-Trans anti-PSF-A546 8C-S-PSF V2.00	0	29. Not-Trans and anti-PSF-A546_Pos015_S001	00-7i6XaTm36DYsovQfCZF6QM
0		Cell	2	0.000	1.000	651	36	Not-Trans anti-PSF-A546 8C-S-PSF V2.00	0	29. Not-Trans and anti-PSF-A546_Pos015_S001	00-7i6XaTm36DYsovQfCZF6QM
4.24047		Cell	2	0.000	1.000	652	37	Not-Trans anti-PSF-A546 8C-S-PSF V2.00	0	29. Not-Trans and anti-PSF-A546_Pos015_S001	00-7i6XaTm36DYsovQfCZF6QM
3.52941		Cell	2	0.000	1.000	653	0	Not-Trans anti-PSF-A546 8C-S-PSF V2.00	0	29. Not-Trans and anti-PSF-A546_Pos016_S001	00-dE3ZKToGTP74aJuRMXfdgD
4.26827		Cell	2	0.000	1.000	654	1	Not-Trans anti-PSF-A546 8C-S-PSF V2.00	0	29. Not-Trans and anti-PSF-A546_Pos016_S001	00-dE3ZKToGTP74aJuRMXfdgD
4.17744		Cell	2	0.000	1.000	655	2	Not-Trans anti-PSF-A546 8C-S-PSF V2.00	0	29. Not-Trans and anti-PSF-A546_Pos016_S001	00-dE3ZKToGTP74aJuRMXfdgD
4.2605		Cell	2	0.000	1.000	656	3	Not-Trans anti-PSF-A546 8C-S-PSF V2.00	0	29. Not-Trans and anti-PSF-A546_Pos016_S001	00-dE3ZKToGTP74aJuRMXfdgD
0		Cell	2	0.000	1.000	657	4	Not-Trans anti-PSF-A546 8C-S-PSF V2.00	0	29. Not-Trans and anti-PSF-A546_Pos016_S001	00-dE3ZKToGTP74aJuRMXfdgD
0		Cell	2	0.000	1.000	658	5	Not-Trans anti-PSF-A546 8C-S-PSF V2.00	0	29. Not-Trans and anti-PSF-A546_Pos016_S001	00-dE3ZKToGTP74aJuRMXfdgD
4.22012		Cell	2	0.000	1.000	659	6	Not-Trans anti-PSF-A546 8C-S-PSF V2.00	0	29. Not-Trans and anti-PSF-A546_Pos016_S001	00-dE3ZKToGTP74aJuRMXfdgD
0		Cell	2	0.000	1.000	660	7	Not-Trans anti-PSF-A546 8C-S-PSF V2.00	0	29. Not-Trans and anti-PSF-A546_Pos016_S001	00-dE3ZKToGTP74aJuRMXfdgD
0		Cell	2	0.000	1.000	661	8	Not-Trans anti-PSF-A546 8C-S-PSF V2.00	0	29. Not-Trans and anti-PSF-A546_Pos016_S001	00-dE3ZKToGTP74aJuRMXfdgD
0		Cell	2	0.000	1.000	662	9	Not-Trans anti-PSF-A546 8C-S-PSF V2.00	0	29. Not-Trans and anti-PSF-A546_Pos016_S001	00-dE3ZKToGTP74aJuRMXfdgD
0		Cell	2	0.000	1.000	663	10	Not-Trans anti-PSF-A546 8C-S-PSF V2.00	0	29. Not-Trans and anti-PSF-A546_Pos016_S001	00-dE3ZKToGTP74aJuRMXfdgD
4.42105		Cell	2	0.000	1.000	664	11	Not-Trans anti-PSF-A546 8C-S-PSF V2.00	0	29. Not-Trans and anti-PSF-A546_Pos016_S001	00-dE3ZKToGTP74aJuRMXfdgD
4.10443		Cell	2	0.000	1.000	665	12	Not-Trans anti-PSF-A546 8C-S-PSF V2.00	0	29. Not-Trans and anti-PSF-A546_Pos016_S001	00-dE3ZKToGTP74aJuRMXfdgD
4.17623		Cell	2	0.000	1.000	666	13	Not-Trans anti-PSF-A546 8C-S-PSF V2.00	0	29. Not-Trans and anti-PSF-A546_Pos016_S001	00-dE3ZKToGTP74aJuRMXfdgD
3.97826		Cell	2	0.000	1.000	667	14	Not-Trans anti-PSF-A546 8C-S-PSF V2.00	0	29. Not-Trans and anti-PSF-A546_Pos016_S001	00-dE3ZKToGTP74aJuRMXfdgD
4.17996		Cell	2	0.000	1.000	668	15	Not-Trans anti-PSF-A546 8C-S-PSF V2.00	0	29. Not-Trans and anti-PSF-A546_Pos016_S001	00-dE3ZKToGTP74aJuRMXfdgD
4.17819		Cell	2	0.000	1.000	669	16	Not-Trans anti-PSF-A546 8C-S-PSF V2.00	0	29. Not-Trans and anti-PSF-A546_Pos016_S001	00-dE3ZKToGTP74aJuRMXfdgD
0		Cell	2	0.000	1.000	670	17	Not-Trans anti-PSF-A546 8C-S-PSF V2.00	0	29. Not-Trans and anti-PSF-A546_Pos016_S001	00-dE3ZKToGTP74aJuRMXfdgD
4.33788		Cell	2	0.000	1.000	671	18	Not-Trans anti-PSF-A546 8C-S-PSF V2.00	0	29. Not-Trans and anti-PSF-A546_Pos016_S001	00-dE3ZKToGTP74aJuRMXfdgD
4.11837		Cell	2	0.000	1.000	672	19	Not-Trans anti-PSF-A546 8C-S-PSF V2.00	0	29. Not-Trans and anti-PSF-A546_Pos016_S001	00-dE3ZKToGTP74aJuRMXfdgD
0		Cell	2	0.000	1.000	673	20	Not-Trans anti-PSF-A546 8C-S-PSF V2.00	0	29. Not-Trans and anti-PSF-A546_Pos016_S001	00-dE3ZKToGTP74aJuRMXfdgD
4.13658		Cell	2	0.000	1.000	674	21	Not-Trans anti-PSF-A546 8C-S-PSF V2.00	0	29. Not-Trans and anti-PSF-A546_Pos016_S001	00-dE3ZKToGTP74aJuRMXfdgD
0		Cell	2	0.000	1.000	675	22	Not-Trans anti-PSF-A546 8C-S-PSF V2.00	0	29. Not-Trans and anti-PSF-A546_Pos016_S001	00-dE3ZKToGTP74aJuRMXfdgD
4.43299		Cell	2	0.000	1.000	676	23	Not-Trans anti-PSF-A546 8C-S-PSF V2.00	0	29. Not-Trans and anti-PSF-A546_Pos016_S001	00-dE3ZKToGTP74aJuRMXfdgD
4.13449		Cell	2	0.000	1.000	677	24	Not-Trans anti-PSF-A546 8C-S-PSF V2.00	0	29. Not-Trans and anti-PSF-A546_Pos016_S001	00-dE3ZKToGTP74aJuRMXfdgD
4.42857		Cell	2	0.000	1.000	678	25	Not-Trans anti-PSF-A546 8C-S-PSF V2.00	0	29. Not-Trans and anti-PSF-A546_Pos016_S001	00-dE3ZKToGTP74aJuRMXfdgD
3.8		Cell	2	0.000	1.000	679	26	Not-Trans anti-PSF-A546 8C-S-PSF V2.00	0	29. Not-Trans and anti-PSF-A546_Pos016_S001	00-dE3ZKToGTP74aJuRMXfdgD
4.22045		Cell	2	0.000	1.000	680	27	Not-Trans anti-PSF-A546 8C-S-PSF V2.00	0	29. Not-Trans and anti-PSF-A546_Pos016_S001	00-dE3ZKToGTP74aJuRMXfdgD
4.38346		Cell	2	0.000	1.000	681	28	Not-Trans anti-PSF-A546 8C-S-PSF V2.00	0	29. Not-Trans and anti-PSF-A546_Pos016_S001	00-dE3ZKToGTP74aJuRMXfdgD
4.24476		Cell	2	0.000	1.000	682	29	Not-Trans anti-PSF-A546 8C-S-PSF V2.00	0	29. Not-Trans and anti-PSF-A546_Pos016_S001	00-dE3ZKToGTP74aJuRMXfdgD
0		Cell	2	0.000	1.000	683	30	Not-Trans anti-PSF-A546 8C-S-PSF V2.00	0	29. Not-Trans and anti-PSF-A546_Pos016_S001	00-dE3ZKToGTP74aJuRMXfdgD
0		Cell	2	0.000	1.000	684	31	Not-Trans anti-PSF-A546 8C-S-PSF V2.00	0	29. Not-Trans and anti-PSF-A546_Pos016_S001	00-dE3ZKToGTP74aJuRMXfdgD
0		Cell	2	0.000	1.000	685	32	Not-Trans anti-PSF-A546 8C-S-PSF V2.00	0	29. Not-Trans and anti-PSF-A546_Pos016_S001	00-dE3ZKToGTP74aJuRMXfdgD
5.1		Cell	2	0.000	1.000	686	33	Not-Trans anti-PSF-A546 8C-S-PSF V2.00	0	29. Not-Trans and anti-PSF-A546_Pos016_S001	00-dE3ZKToGTP74aJuRMXfdgD
4.13504		Cell	2	0.000	1.000	687	34	Not-Trans anti-PSF-A546 8C-S-PSF V2.00	0	29. Not-Trans and anti-PSF-A546_Pos016_S001	00-dE3ZKToGTP74aJuRMXfdgD
0		Cell	2	0.000	1.000	688	35	Not-Trans anti-PSF-A546 8C-S-PSF V2.00	0	29. Not-Trans and anti-PSF-A546_Pos016_S001	00-dE3ZKToGTP74aJuRMXfdgD
4.14189		Cell	2	0.000	1.000	689	36	Not-Trans anti-PSF-A546 8C-S-PSF V2.00	0	29. Not-Trans and anti-PSF-A546_Pos016_S001	00-dE3ZKToGTP74aJuRMXfdgD
0		Cell	2	0.000	1.000	690	37	Not-Trans anti-PSF-A546 8C-S-PSF V2.00	0	29. Not-Trans and anti-PSF-A546_Pos016_S001	00-dE3ZKToGTP74aJuRMXfdgD
0		Cell	2	0.000	1.000	691	38	Not-Trans anti-PSF-A546 8C-S-PSF V2.00	0	29. Not-Trans and anti-PSF-A546_Pos016_S001	00-dE3ZKToGTP74aJuRMXfdgD
4.57034		Cell	2	0.000	1.000	692	39	Not-Trans anti-PSF-A546 8C-S-PSF V2.00	0	29. Not-Trans and anti-PSF-A546_Pos016_S001	00-dE3ZKToGTP74aJuRMXfdgD
4.38111		Cell	2	0.000	1.000	693	40	Not-Trans anti-PSF-A546 8C-S-PSF V2.00	0	29. Not-Trans and anti-PSF-A546_Pos016_S001	00-dE3ZKToGTP74aJuRMXfdgD
4.47676		Cell	2	0.000	1.000	694	41	Not-Trans anti-PSF-A546 8C-S-PSF V2.00	0	29. Not-Trans and anti-PSF-A546_Pos016_S001	00-dE3ZKToGTP74aJuRMXfdgD
0		Cell	2	0.000	1.000	695	0	Not-Trans anti-PSF-A546 8C-S-PSF V2.00	0	29. Not-Trans and anti-PSF-A546_Pos017_S001	00-q8cTtMHEJHzc3uSzZq7SPJ
4.15347		Cell	2	0.000	1.000	696	1	Not-Trans anti-PSF-A546 8C-S-PSF V2.00	0	29. Not-Trans and anti-PSF-A546_Pos017_S001	00-q8cTtMHEJHzc3uSzZq7SPJ
4.90807		Cell	2	0.000	1.000	697	2	Not-Trans anti-PSF-A546 8C-S-PSF V2.00	0	29. Not-Trans and anti-PSF-A546_Pos017_S001	00-q8cTtMHEJHzc3uSzZq7SPJ
0		Cell	2	0.000	1.000	698	3	Not-Trans anti-PSF-A546 8C-S-PSF V2.00	0	29. Not-Trans and anti-PSF-A546_Pos017_S001	00-q8cTtMHEJHzc3uSzZq7SPJ
0		Cell	2	0.000	1.000	699	4	Not-Trans anti-PSF-A546 8C-S-PSF V2.00	0	29. Not-Trans and anti-PSF-A546_Pos017_S001	00-q8cTtMHEJHzc3uSzZq7SPJ
4.36842		Cell	2	0.000	1.000	700	5	Not-Trans anti-PSF-A546 8C-S-PSF V2.00	0	29. Not-Trans and anti-PSF-A546_Pos017_S001	00-q8cTtMHEJHzc3uSzZq7SPJ
0		Cell	2	0.000	1.000	701	6	Not-Trans anti-PSF-A546 8C-S-PSF V2.00	0	29. Not-Trans and anti-PSF-A546_Pos017_S001	00-q8cTtMHEJHzc3uSzZq7SPJ
4.48077		Cell	2	0.000	1.000	702	7	Not-Trans anti-PSF-A546 8C-S-PSF V2.00	0	29. Not-Trans and anti-PSF-A546_Pos017_S001	00-q8cTtMHEJHzc3uSzZq7SPJ
0		Cell	2	0.000	1.000	703	8	Not-Trans anti-PSF-A546 8C-S-PSF V2.00	0	29. Not-Trans and anti-PSF-A546_Pos017_S001	00-q8cTtMHEJHzc3uSzZq7SPJ
4.27165		Cell	2	0.000	1.000	704	9	Not-Trans anti-PSF-A546 8C-S-PSF V2.00	0	29. Not-Trans and anti-PSF-A546_Pos017_S001	00-q8cTtMHEJHzc3uSzZq7SPJ
3.66667		Cell	2	0.000	1.000	705	10	Not-Trans anti-PSF-A546 8C-S-PSF V2.00	0	29. Not-Trans and anti-PSF-A546_Pos017_S001	00-q8cTtMHEJHzc3uSzZq7SPJ
5.03125		Cell	2	0.000	1.000	706	11	Not-Trans anti-PSF-A546 8C-S-PSF V2.00	0	29. Not-Trans and anti-PSF-A546_Pos017_S001	00-q8cTtMHEJHzc3uSzZq7SPJ
0		Cell	2	0.000	1.000	707	12	Not-Trans anti-PSF-A546 8C-S-PSF V2.00	0	29. Not-Trans and anti-PSF-A546_Pos017_S001	00-q8cTtMHEJHzc3uSzZq7SPJ
4.16577		Cell	2	0.000	1.000	708	13	Not-Trans anti-PSF-A546 8C-S-PSF V2.00	0	29. Not-Trans and anti-PSF-A546_Pos017_S001	00-q8cTtMHEJHzc3uSzZq7SPJ
4.44785		Cell	2	0.000	1.000	709	14	Not-Trans anti-PSF-A546 8C-S-PSF V2.00	0	29. Not-Trans and anti-PSF-A546_Pos017_S001	00-q8cTtMHEJHzc3uSzZq7SPJ
4.31579		Cell	2	0.000	1.000	710	15	Not-Trans anti-PSF-A546 8C-S-PSF V2.00	0	29. Not-Trans and anti-PSF-A546_Pos017_S001	00-q8cTtMHEJHzc3uSzZq7SPJ
4.5		Cell	2	0.000	1.000	711	16	Not-Trans anti-PSF-A546 8C-S-PSF V2.00	0	29. Not-Trans and anti-PSF-A546_Pos017_S001	00-q8cTtMHEJHzc3uSzZq7SPJ
0		Cell	2	0.000	1.000	712	17	Not-Trans anti-PSF-A546 8C-S-PSF V2.00	0	29. Not-Trans and anti-PSF-A546_Pos017_S001	00-q8cTtMHEJHzc3uSzZq7SPJ
0		Cell	2	0.000	1.000	713	18	Not-Trans anti-PSF-A546 8C-S-PSF V2.00	0	29. Not-Trans and anti-PSF-A546_Pos017_S001	00-q8cTtMHEJHzc3uSzZq7SPJ
0		Cell	2	0.000	1.000	714	19	Not-Trans anti-PSF-A546 8C-S-PSF V2.00	0	29. Not-Trans and anti-PSF-A546_Pos017_S001	00-q8cTtMHEJHzc3uSzZq7SPJ
0		Cell	2	0.000	1.000	715	20	Not-Trans anti-PSF-A546 8C-S-PSF V2.00	0	29. Not-Trans and anti-PSF-A546_Pos017_S001	00-q8cTtMHEJHzc3uSzZq7SPJ
0		Cell	2	0.000	1.000	716	21	Not-Trans anti-PSF-A546 8C-S-PSF V2.00	0	29. Not-Trans and anti-PSF-A546_Pos017_S001	00-q8cTtMHEJHzc3uSzZq7SPJ
0		Cell	2	0.000	1.000	717	22	Not-Trans anti-PSF-A546 8C-S-PSF V2.00	0	29. Not-Trans and anti-PSF-A546_Pos017_S001	00-q8cTtMHEJHzc3uSzZq7SPJ
0		Cell	2	0.000	1.000	718	23	Not-Trans anti-PSF-A546 8C-S-PSF V2.00	0	29. Not-Trans and anti-PSF-A546_Pos017_S001	00-q8cTtMHEJHzc3uSzZq7SPJ
0		Cell	2	0.000	1.000	719	24	Not-Trans anti-PSF-A546 8C-S-PSF V2.00	0	29. Not-Trans and anti-PSF-A546_Pos017_S001	00-q8cTtMHEJHzc3uSzZq7SPJ
3.54079		Cell	2	0.000	1.000	720	25	Not-Trans anti-PSF-A546 8C-S-PSF V2.00	0	29. Not-Trans and anti-PSF-A546_Pos017_S001	00-q8cTtMHEJHzc3uSzZq7SPJ
4.1887		Cell	2	0.000	1.000	721	26	Not-Trans anti-PSF-A546 8C-S-PSF V2.00	0	29. Not-Trans and anti-PSF-A546_Pos017_S001	00-q8cTtMHEJHzc3uSzZq7SPJ
4.3296		Cell	2	0.000	1.000	722	27	Not-Trans anti-PSF-A546 8C-S-PSF V2.00	0	29. Not-Trans and anti-PSF-A546_Pos017_S001	00-q8cTtMHEJHzc3uSzZq7SPJ
5.37931		Cell	2	0.000	1.000	723	28	Not-Trans anti-PSF-A546 8C-S-PSF V2.00	0	29. Not-Trans and anti-PSF-A546_Pos017_S001	00-q8cTtMHEJHzc3uSzZq7SPJ
0		Cell	2	0.000	1.000	724	29	Not-Trans anti-PSF-A546 8C-S-PSF V2.00	0	29. Not-Trans and anti-PSF-A546_Pos017_S001	00-q8cTtMHEJHzc3uSzZq7SPJ
0		Cell	2	0.000	1.000	725	30	Not-Trans anti-PSF-A546 8C-S-PSF V2.00	0	29. Not-Trans and anti-PSF-A546_Pos017_S001	00-q8cTtMHEJHzc3uSzZq7SPJ
0		Cell	2	0.000	1.000	726	31	Not-Trans anti-PSF-A546 8C-S-PSF V2.00	0	29. Not-Trans and anti-PSF-A546_Pos017_S001	00-q8cTtMHEJHzc3uSzZq7SPJ
0		Cell	2	0.000	1.000	727	32	Not-Trans anti-PSF-A546 8C-S-PSF V2.00	0	29. Not-Trans and anti-PSF-A546_Pos017_S001	00-q8cTtMHEJHzc3uSzZq7SPJ
0		Cell	2	0.000	1.000	728	33	Not-Trans anti-PSF-A546 8C-S-PSF V2.00	0	29. Not-Trans and anti-PSF-A546_Pos017_S001	00-q8cTtMHEJHzc3uSzZq7SPJ
4.3321		Cell	2	0.000	1.000	729	34	Not-Trans anti-PSF-A546 8C-S-PSF V2.00	0	29. Not-Trans and anti-PSF-A546_Pos017_S001	00-q8cTtMHEJHzc3uSzZq7SPJ
4.25374		Cell	2	0.000	1.000	730	35	Not-Trans anti-PSF-A546 8C-S-PSF V2.00	0	29. Not-Trans and anti-PSF-A546_Pos017_S001	00-q8cTtMHEJHzc3uSzZq7SPJ
0		Cell	2	0.000	1.000	731	36	Not-Trans anti-PSF-A546 8C-S-PSF V2.00	0	29. Not-Trans and anti-PSF-A546_Pos017_S001	00-q8cTtMHEJHzc3uSzZq7SPJ
8		Cell	2	0.000	1.000	732	37	Not-Trans anti-PSF-A546 8C-S-PSF V2.00	0	29. Not-Trans and anti-PSF-A546_Pos017_S001	00-q8cTtMHEJHzc3uSzZq7SPJ
3.86578		Cell	2	0.000	1.000	733	38	Not-Trans anti-PSF-A546 8C-S-PSF V2.00	0	29. Not-Trans and anti-PSF-A546_Pos017_S001	00-q8cTtMHEJHzc3uSzZq7SPJ
0		Cell	2	0.000	1.000	734	39	Not-Trans anti-PSF-A546 8C-S-PSF V2.00	0	29. Not-Trans and anti-PSF-A546_Pos017_S001	00-q8cTtMHEJHzc3uSzZq7SPJ
4.56231		Cell	2	0.000	1.000	735	40	Not-Trans anti-PSF-A546 8C-S-PSF V2.00	0	29. Not-Trans and anti-PSF-A546_Pos017_S001	00-q8cTtMHEJHzc3uSzZq7SPJ
4.42593		Cell	2	0.000	1.000	736	41	Not-Trans anti-PSF-A546 8C-S-PSF V2.00	0	29. Not-Trans and anti-PSF-A546_Pos017_S001	00-q8cTtMHEJHzc3uSzZq7SPJ
4.33671		Cell	2	0.000	1.000	737	42	Not-Trans anti-PSF-A546 8C-S-PSF V2.00	0	29. Not-Trans and anti-PSF-A546_Pos017_S001	00-q8cTtMHEJHzc3uSzZq7SPJ
0		Cell	2	0.000	1.000	738	43	Not-Trans anti-PSF-A546 8C-S-PSF V2.00	0	29. Not-Trans and anti-PSF-A546_Pos017_S001	00-q8cTtMHEJHzc3uSzZq7SPJ
0		Cell	2	0.000	1.000	739	44	Not-Trans anti-PSF-A546 8C-S-PSF V2.00	0	29. Not-Trans and anti-PSF-A546_Pos017_S001	00-q8cTtMHEJHzc3uSzZq7SPJ
0		Cell	2	0.000	1.000	740	45	Not-Trans anti-PSF-A546 8C-S-PSF V2.00	0	29. Not-Trans and anti-PSF-A546_Pos017_S001	00-q8cTtMHEJHzc3uSzZq7SPJ
0		Cell	2	0.000	1.000	741	46	Not-Trans anti-PSF-A546 8C-S-PSF V2.00	0	29. Not-Trans and anti-PSF-A546_Pos017_S001	00-q8cTtMHEJHzc3uSzZq7SPJ
0		Cell	2	0.000	1.000	742	47	Not-Trans anti-PSF-A546 8C-S-PSF V2.00	0	29. Not-Trans and anti-PSF-A546_Pos017_S001	00-q8cTtMHEJHzc3uSzZq7SPJ
0		Cell	2	0.000	1.000	743	48	Not-Trans anti-PSF-A546 8C-S-PSF V2.00	0	29. Not-Trans and anti-PSF-A546_Pos017_S001	00-q8cTtMHEJHzc3uSzZq7SPJ
0		Cell	2	0.000	1.000	744	49	Not-Trans anti-PSF-A546 8C-S-PSF V2.00	0	29. Not-Trans and anti-PSF-A546_Pos017_S001	00-q8cTtMHEJHzc3uSzZq7SPJ
0		Cell	2	0.000	1.000	745	50	Not-Trans anti-PSF-A546 8C-S-PSF V2.00	0	29. Not-Trans and anti-PSF-A546_Pos017_S001	00-q8cTtMHEJHzc3uSzZq7SPJ
4.45397		Cell	2	0.000	1.000	746	51	Not-Trans anti-PSF-A546 8C-S-PSF V2.00	0	29. Not-Trans and anti-PSF-A546_Pos017_S001	00-q8cTtMHEJHzc3uSzZq7SPJ
4.52956		Cell	2	0.000	1.000	747	52	Not-Trans anti-PSF-A546 8C-S-PSF V2.00	0	29. Not-Trans and anti-PSF-A546_Pos017_S001	00-q8cTtMHEJHzc3uSzZq7SPJ
4.6057		Cell	2	0.000	1.000	748	53	Not-Trans anti-PSF-A546 8C-S-PSF V2.00	0	29. Not-Trans and anti-PSF-A546_Pos017_S001	00-q8cTtMHEJHzc3uSzZq7SPJ
4.32803		Cell	2	0.000	1.000	749	54	Not-Trans anti-PSF-A546 8C-S-PSF V2.00	0	29. Not-Trans and anti-PSF-A546_Pos017_S001	00-q8cTtMHEJHzc3uSzZq7SPJ
4.27075		Cell	2	0.000	1.000	750	55	Not-Trans anti-PSF-A546 8C-S-PSF V2.00	0	29. Not-Trans and anti-PSF-A546_Pos017_S001	00-q8cTtMHEJHzc3uSzZq7SPJ
4.24249		Cell	2	0.000	1.000	751	0	Not-Trans anti-PSF-A546 8C-S-PSF V2.00	0	29. Not-Trans and anti-PSF-A546_Pos018_S001	00-8UEJvCbqXxvQTa6DSCuD74
4.38075		Cell	2	0.000	1.000	752	1	Not-Trans anti-PSF-A546 8C-S-PSF V2.00	0	29. Not-Trans and anti-PSF-A546_Pos018_S001	00-8UEJvCbqXxvQTa6DSCuD74
4.59259		Cell	2	0.000	1.000	753	2	Not-Trans anti-PSF-A546 8C-S-PSF V2.00	0	29. Not-Trans and anti-PSF-A546_Pos018_S001	00-8UEJvCbqXxvQTa6DSCuD74
0		Cell	2	0.000	1.000	754	3	Not-Trans anti-PSF-A546 8C-S-PSF V2.00	0	29. Not-Trans and anti-PSF-A546_Pos018_S001	00-8UEJvCbqXxvQTa6DSCuD74
4.06447		Cell	2	0.000	1.000	755	4	Not-Trans anti-PSF-A546 8C-S-PSF V2.00	0	29. Not-Trans and anti-PSF-A546_Pos018_S001	00-8UEJvCbqXxvQTa6DSCuD74
4.28571		Cell	2	0.000	1.000	756	5	Not-Trans anti-PSF-A546 8C-S-PSF V2.00	0	29. Not-Trans and anti-PSF-A546_Pos018_S001	00-8UEJvCbqXxvQTa6DSCuD74
0		Cell	2	0.000	1.000	757	6	Not-Trans anti-PSF-A546 8C-S-PSF V2.00	0	29. Not-Trans and anti-PSF-A546_Pos018_S001	00-8UEJvCbqXxvQTa6DSCuD74
4.56548		Cell	2	0.000	1.000	758	7	Not-Trans anti-PSF-A546 8C-S-PSF V2.00	0	29. Not-Trans and anti-PSF-A546_Pos018_S001	00-8UEJvCbqXxvQTa6DSCuD74
4.28795		Cell	2	0.000	1.000	759	8	Not-Trans anti-PSF-A546 8C-S-PSF V2.00	0	29. Not-Trans and anti-PSF-A546_Pos018_S001	00-8UEJvCbqXxvQTa6DSCuD74
0		Cell	2	0.000	1.000	760	9	Not-Trans anti-PSF-A546 8C-S-PSF V2.00	0	29. Not-Trans and anti-PSF-A546_Pos018_S001	00-8UEJvCbqXxvQTa6DSCuD74
4.32221		Cell	2	0.000	1.000	761	10	Not-Trans anti-PSF-A546 8C-S-PSF V2.00	0	29. Not-Trans and anti-PSF-A546_Pos018_S001	00-8UEJvCbqXxvQTa6DSCuD74
4.30557		Cell	2	0.000	1.000	762	11	Not-Trans anti-PSF-A546 8C-S-PSF V2.00	0	29. Not-Trans and anti-PSF-A546_Pos018_S001	00-8UEJvCbqXxvQTa6DSCuD74
4.33586		Cell	2	0.000	1.000	763	12	Not-Trans anti-PSF-A546 8C-S-PSF V2.00	0	29. Not-Trans and anti-PSF-A546_Pos018_S001	00-8UEJvCbqXxvQTa6DSCuD74
4.25		Cell	2	0.000	1.000	764	13	Not-Trans anti-PSF-A546 8C-S-PSF V2.00	0	29. Not-Trans and anti-PSF-A546_Pos018_S001	00-8UEJvCbqXxvQTa6DSCuD74
0		Cell	2	0.000	1.000	765	14	Not-Trans anti-PSF-A546 8C-S-PSF V2.00	0	29. Not-Trans and anti-PSF-A546_Pos018_S001	00-8UEJvCbqXxvQTa6DSCuD74
4.49045		Cell	2	0.000	1.000	766	15	Not-Trans anti-PSF-A546 8C-S-PSF V2.00	0	29. Not-Trans and anti-PSF-A546_Pos018_S001	00-8UEJvCbqXxvQTa6DSCuD74
4		Cell	2	0.000	1.000	767	16	Not-Trans anti-PSF-A546 8C-S-PSF V2.00	0	29. Not-Trans and anti-PSF-A546_Pos018_S001	00-8UEJvCbqXxvQTa6DSCuD74
4.38582		Cell	2	0.000	1.000	768	17	Not-Trans anti-PSF-A546 8C-S-PSF V2.00	0	29. Not-Trans and anti-PSF-A546_Pos018_S001	00-8UEJvCbqXxvQTa6DSCuD74
4.41706		Cell	2	0.000	1.000	769	18	Not-Trans anti-PSF-A546 8C-S-PSF V2.00	0	29. Not-Trans and anti-PSF-A546_Pos018_S001	00-8UEJvCbqXxvQTa6DSCuD74
4.36724		Cell	2	0.000	1.000	770	19	Not-Trans anti-PSF-A546 8C-S-PSF V2.00	0	29. Not-Trans and anti-PSF-A546_Pos018_S001	00-8UEJvCbqXxvQTa6DSCuD74
4.30928		Cell	2	0.000	1.000	771	20	Not-Trans anti-PSF-A546 8C-S-PSF V2.00	0	29. Not-Trans and anti-PSF-A546_Pos018_S001	00-8UEJvCbqXxvQTa6DSCuD74
0		Cell	2	0.000	1.000	772	21	Not-Trans anti-PSF-A546 8C-S-PSF V2.00	0	29. Not-Trans and anti-PSF-A546_Pos018_S001	00-8UEJvCbqXxvQTa6DSCuD74
4.25357		Cell	2	0.000	1.000	773	22	Not-Trans anti-PSF-A546 8C-S-PSF V2.00	0	29. Not-Trans and anti-PSF-A546_Pos018_S001	00-8UEJvCbqXxvQTa6DSCuD74
0		Cell	2	0.000	1.000	774	23	Not-Trans anti-PSF-A546 8C-S-PSF V2.00	0	29. Not-Trans and anti-PSF-A546_Pos018_S001	00-8UEJvCbqXxvQTa6DSCuD74
0		Cell	2	0.000	1.000	775	24	Not-Trans anti-PSF-A546 8C-S-PSF V2.00	0	29. Not-Trans and anti-PSF-A546_Pos018_S001	00-8UEJvCbqXxvQTa6DSCuD74
4.33661		Cell	2	0.000	1.000	776	25	Not-Trans anti-PSF-A546 8C-S-PSF V2.00	0	29. Not-Trans and anti-PSF-A546_Pos018_S001	00-8UEJvCbqXxvQTa6DSCuD74
4.32281		Cell	2	0.000	1.000	777	26	Not-Trans anti-PSF-A546 8C-S-PSF V2.00	0	29. Not-Trans and anti-PSF-A546_Pos018_S001	00-8UEJvCbqXxvQTa6DSCuD74
4.49735		Cell	2	0.000	1.000	778	27	Not-Trans anti-PSF-A546 8C-S-PSF V2.00	0	29. Not-Trans and anti-PSF-A546_Pos018_S001	00-8UEJvCbqXxvQTa6DSCuD74
4.1136		Cell	2	0.000	1.000	779	28	Not-Trans anti-PSF-A546 8C-S-PSF V2.00	0	29. Not-Trans and anti-PSF-A546_Pos018_S001	00-8UEJvCbqXxvQTa6DSCuD74
0		Cell	2	0.000	1.000	780	29	Not-Trans anti-PSF-A546 8C-S-PSF V2.00	0	29. Not-Trans and anti-PSF-A546_Pos018_S001	00-8UEJvCbqXxvQTa6DSCuD74
0		Cell	2	0.000	1.000	781	30	Not-Trans anti-PSF-A546 8C-S-PSF V2.00	0	29. Not-Trans and anti-PSF-A546_Pos018_S001	00-8UEJvCbqXxvQTa6DSCuD74
4.46512		Cell	2	0.000	1.000	782	31	Not-Trans anti-PSF-A546 8C-S-PSF V2.00	0	29. Not-Trans and anti-PSF-A546_Pos018_S001	00-8UEJvCbqXxvQTa6DSCuD74
4.60938		Cell	2	0.000	1.000	783	32	Not-Trans anti-PSF-A546 8C-S-PSF V2.00	0	29. Not-Trans and anti-PSF-A546_Pos018_S001	00-8UEJvCbqXxvQTa6DSCuD74
4.65019		Cell	2	0.000	1.000	784	33	Not-Trans anti-PSF-A546 8C-S-PSF V2.00	0	29. Not-Trans and anti-PSF-A546_Pos018_S001	00-8UEJvCbqXxvQTa6DSCuD74
4.56987		Cell	2	0.000	1.000	785	34	Not-Trans anti-PSF-A546 8C-S-PSF V2.00	0	29. Not-Trans and anti-PSF-A546_Pos018_S001	00-8UEJvCbqXxvQTa6DSCuD74
4.55098		Cell	2	0.000	1.000	786	35	Not-Trans anti-PSF-A546 8C-S-PSF V2.00	0	29. Not-Trans and anti-PSF-A546_Pos018_S001	00-8UEJvCbqXxvQTa6DSCuD74
4.52397		Cell	2	0.000	1.000	787	36	Not-Trans anti-PSF-A546 8C-S-PSF V2.00	0	29. Not-Trans and anti-PSF-A546_Pos018_S001	00-8UEJvCbqXxvQTa6DSCuD74
4.05769		Cell	2	0.000	1.000	788	37	Not-Trans anti-PSF-A546 8C-S-PSF V2.00	0	29. Not-Trans and anti-PSF-A546_Pos018_S001	00-8UEJvCbqXxvQTa6DSCuD74
4.16978		Cell	2	0.000	1.000	789	38	Not-Trans anti-PSF-A546 8C-S-PSF V2.00	0	29. Not-Trans and anti-PSF-A546_Pos018_S001	00-8UEJvCbqXxvQTa6DSCuD74
4.28162		Cell	2	0.000	1.000	790	39	Not-Trans anti-PSF-A546 8C-S-PSF V2.00	0	29. Not-Trans and anti-PSF-A546_Pos018_S001	00-8UEJvCbqXxvQTa6DSCuD74
4.23681		Cell	2	0.000	1.000	791	40	Not-Trans anti-PSF-A546 8C-S-PSF V2.00	0	29. Not-Trans and anti-PSF-A546_Pos018_S001	00-8UEJvCbqXxvQTa6DSCuD74
4.31841		Cell	2	0.000	1.000	792	41	Not-Trans anti-PSF-A546 8C-S-PSF V2.00	0	29. Not-Trans and anti-PSF-A546_Pos018_S001	00-8UEJvCbqXxvQTa6DSCuD74
4.18064		Cell	2	0.000	1.000	793	42	Not-Trans anti-PSF-A546 8C-S-PSF V2.00	0	29. Not-Trans and anti-PSF-A546_Pos018_S001	00-8UEJvCbqXxvQTa6DSCuD74
4.37135		Cell	2	0.000	1.000	794	43	Not-Trans anti-PSF-A546 8C-S-PSF V2.00	0	29. Not-Trans and anti-PSF-A546_Pos018_S001	00-8UEJvCbqXxvQTa6DSCuD74
4.26695		Cell	2	0.000	1.000	795	0	Not-Trans anti-PSF-A546 8C-S-PSF V2.00	0	29. Not-Trans and anti-PSF-A546_Pos019_S001	00-qjFftDAHmQfBnytpQDuqDQ
0		Cell	2	0.000	1.000	796	1	Not-Trans anti-PSF-A546 8C-S-PSF V2.00	0	29. Not-Trans and anti-PSF-A546_Pos019_S001	00-qjFftDAHmQfBnytpQDuqDQ
0		Cell	2	0.000	1.000	797	2	Not-Trans anti-PSF-A546 8C-S-PSF V2.00	0	29. Not-Trans and anti-PSF-A546_Pos019_S001	00-qjFftDAHmQfBnytpQDuqDQ
4.22198		Cell	2	0.000	1.000	798	3	Not-Trans anti-PSF-A546 8C-S-PSF V2.00	0	29. Not-Trans and anti-PSF-A546_Pos019_S001	00-qjFftDAHmQfBnytpQDuqDQ
0		Cell	2	0.000	1.000	799	4	Not-Trans anti-PSF-A546 8C-S-PSF V2.00	0	29. Not-Trans and anti-PSF-A546_Pos019_S001	00-qjFftDAHmQfBnytpQDuqDQ
0		Cell	2	0.000	1.000	800	5	Not-Trans anti-PSF-A546 8C-S-PSF V2.00	0	29. Not-Trans and anti-PSF-A546_Pos019_S001	00-qjFftDAHmQfBnytpQDuqDQ
0		Cell	2	0.000	1.000	801	6	Not-Trans anti-PSF-A546 8C-S-PSF V2.00	0	29. Not-Trans and anti-PSF-A546_Pos019_S001	00-qjFftDAHmQfBnytpQDuqDQ
0		Cell	2	0.000	1.000	802	7	Not-Trans anti-PSF-A546 8C-S-PSF V2.00	0	29. Not-Trans and anti-PSF-A546_Pos019_S001	00-qjFftDAHmQfBnytpQDuqDQ
0		Cell	2	0.000	1.000	803	8	Not-Trans anti-PSF-A546 8C-S-PSF V2.00	0	29. Not-Trans and anti-PSF-A546_Pos019_S001	00-qjFftDAHmQfBnytpQDuqDQ
4.25817		Cell	2	0.000	1.000	804	9	Not-Trans anti-PSF-A546 8C-S-PSF V2.00	0	29. Not-Trans and anti-PSF-A546_Pos019_S001	00-qjFftDAHmQfBnytpQDuqDQ
0		Cell	2	0.000	1.000	805	10	Not-Trans anti-PSF-A546 8C-S-PSF V2.00	0	29. Not-Trans and anti-PSF-A546_Pos019_S001	00-qjFftDAHmQfBnytpQDuqDQ
0		Cell	2	0.000	1.000	806	11	Not-Trans anti-PSF-A546 8C-S-PSF V2.00	0	29. Not-Trans and anti-PSF-A546_Pos019_S001	00-qjFftDAHmQfBnytpQDuqDQ
3.5		Cell	2	0.000	1.000	807	12	Not-Trans anti-PSF-A546 8C-S-PSF V2.00	0	29. Not-Trans and anti-PSF-A546_Pos019_S001	00-qjFftDAHmQfBnytpQDuqDQ
0		Cell	2	0.000	1.000	808	0	Not-Trans anti-PSF-A546 8C-S-PSF V2.00	0	29. Not-Trans and anti-PSF-A546_Pos020_S001	00-cJ67z7mSv44PVjpc8J6kgd
0		Cell	2	0.000	1.000	809	1	Not-Trans anti-PSF-A546 8C-S-PSF V2.00	0	29. Not-Trans and anti-PSF-A546_Pos020_S001	00-cJ67z7mSv44PVjpc8J6kgd
4.25		Cell	2	0.000	1.000	810	2	Not-Trans anti-PSF-A546 8C-S-PSF V2.00	0	29. Not-Trans and anti-PSF-A546_Pos020_S001	00-cJ67z7mSv44PVjpc8J6kgd
4.05948		Cell	2	0.000	1.000	811	3	Not-Trans anti-PSF-A546 8C-S-PSF V2.00	0	29. Not-Trans and anti-PSF-A546_Pos020_S001	00-cJ67z7mSv44PVjpc8J6kgd
0		Cell	2	0.000	1.000	812	4	Not-Trans anti-PSF-A546 8C-S-PSF V2.00	0	29. Not-Trans and anti-PSF-A546_Pos020_S001	00-cJ67z7mSv44PVjpc8J6kgd
4.23184		Cell	2	0.000	1.000	813	5	Not-Trans anti-PSF-A546 8C-S-PSF V2.00	0	29. Not-Trans and anti-PSF-A546_Pos020_S001	00-cJ67z7mSv44PVjpc8J6kgd
4.18162		Cell	2	0.000	1.000	814	6	Not-Trans anti-PSF-A546 8C-S-PSF V2.00	0	29. Not-Trans and anti-PSF-A546_Pos020_S001	00-cJ67z7mSv44PVjpc8J6kgd
4.18548		Cell	2	0.000	1.000	815	7	Not-Trans anti-PSF-A546 8C-S-PSF V2.00	0	29. Not-Trans and anti-PSF-A546_Pos020_S001	00-cJ67z7mSv44PVjpc8J6kgd
4.24659		Cell	2	0.000	1.000	816	8	Not-Trans anti-PSF-A546 8C-S-PSF V2.00	0	29. Not-Trans and anti-PSF-A546_Pos020_S001	00-cJ67z7mSv44PVjpc8J6kgd
4.39032		Cell	2	0.000	1.000	817	9	Not-Trans anti-PSF-A546 8C-S-PSF V2.00	0	29. Not-Trans and anti-PSF-A546_Pos020_S001	00-cJ67z7mSv44PVjpc8J6kgd
4.37407		Cell	2	0.000	1.000	818	10	Not-Trans anti-PSF-A546 8C-S-PSF V2.00	0	29. Not-Trans and anti-PSF-A546_Pos020_S001	00-cJ67z7mSv44PVjpc8J6kgd
0		Cell	2	0.000	1.000	819	11	Not-Trans anti-PSF-A546 8C-S-PSF V2.00	0	29. Not-Trans and anti-PSF-A546_Pos020_S001	00-cJ67z7mSv44PVjpc8J6kgd
0		Cell	2	0.000	1.000	820	12	Not-Trans anti-PSF-A546 8C-S-PSF V2.00	0	29. Not-Trans and anti-PSF-A546_Pos020_S001	00-cJ67z7mSv44PVjpc8J6kgd
4.15205		Cell	2	0.000	1.000	821	13	Not-Trans anti-PSF-A546 8C-S-PSF V2.00	0	29. Not-Trans and anti-PSF-A546_Pos020_S001	00-cJ67z7mSv44PVjpc8J6kgd
0		Cell	2	0.000	1.000	822	14	Not-Trans anti-PSF-A546 8C-S-PSF V2.00	0	29. Not-Trans and anti-PSF-A546_Pos020_S001	00-cJ67z7mSv44PVjpc8J6kgd
0		Cell	2	0.000	1.000	823	15	Not-Trans anti-PSF-A546 8C-S-PSF V2.00	0	29. Not-Trans and anti-PSF-A546_Pos020_S001	00-cJ67z7mSv44PVjpc8J6kgd
0		Cell	2	0.000	1.000	824	16	Not-Trans anti-PSF-A546 8C-S-PSF V2.00	0	29. Not-Trans and anti-PSF-A546_Pos020_S001	00-cJ67z7mSv44PVjpc8J6kgd
0		Cell	2	0.000	1.000	825	17	Not-Trans anti-PSF-A546 8C-S-PSF V2.00	0	29. Not-Trans and anti-PSF-A546_Pos020_S001	00-cJ67z7mSv44PVjpc8J6kgd
4.29231		Cell	2	0.000	1.000	826	18	Not-Trans anti-PSF-A546 8C-S-PSF V2.00	0	29. Not-Trans and anti-PSF-A546_Pos020_S001	00-cJ67z7mSv44PVjpc8J6kgd
0		Cell	2	0.000	1.000	827	19	Not-Trans anti-PSF-A546 8C-S-PSF V2.00	0	29. Not-Trans and anti-PSF-A546_Pos020_S001	00-cJ67z7mSv44PVjpc8J6kgd
0		Cell	2	0.000	1.000	828	20	Not-Trans anti-PSF-A546 8C-S-PSF V2.00	0	29. Not-Trans and anti-PSF-A546_Pos020_S001	00-cJ67z7mSv44PVjpc8J6kgd
4.92308		Cell	2	0.000	1.000	829	21	Not-Trans anti-PSF-A546 8C-S-PSF V2.00	0	29. Not-Trans and anti-PSF-A546_Pos020_S001	00-cJ67z7mSv44PVjpc8J6kgd
0		Cell	2	0.000	1.000	830	22	Not-Trans anti-PSF-A546 8C-S-PSF V2.00	0	29. Not-Trans and anti-PSF-A546_Pos020_S001	00-cJ67z7mSv44PVjpc8J6kgd
0		Cell	2	0.000	1.000	831	23	Not-Trans anti-PSF-A546 8C-S-PSF V2.00	0	29. Not-Trans and anti-PSF-A546_Pos020_S001	00-cJ67z7mSv44PVjpc8J6kgd
0		Cell	2	0.000	1.000	832	24	Not-Trans anti-PSF-A546 8C-S-PSF V2.00	0	29. Not-Trans and anti-PSF-A546_Pos020_S001	00-cJ67z7mSv44PVjpc8J6kgd
0		Cell	2	0.000	1.000	833	25	Not-Trans anti-PSF-A546 8C-S-PSF V2.00	0	29. Not-Trans and anti-PSF-A546_Pos020_S001	00-cJ67z7mSv44PVjpc8J6kgd
4.28761		Cell	2	0.000	1.000	834	26	Not-Trans anti-PSF-A546 8C-S-PSF V2.00	0	29. Not-Trans and anti-PSF-A546_Pos020_S001	00-cJ67z7mSv44PVjpc8J6kgd
4.31279		Cell	2	0.000	1.000	835	27	Not-Trans anti-PSF-A546 8C-S-PSF V2.00	0	29. Not-Trans and anti-PSF-A546_Pos020_S001	00-cJ67z7mSv44PVjpc8J6kgd
4.64286		Cell	2	0.000	1.000	836	28	Not-Trans anti-PSF-A546 8C-S-PSF V2.00	0	29. Not-Trans and anti-PSF-A546_Pos020_S001	00-cJ67z7mSv44PVjpc8J6kgd
4.35644		Cell	2	0.000	1.000	837	29	Not-Trans anti-PSF-A546 8C-S-PSF V2.00	0	29. Not-Trans and anti-PSF-A546_Pos020_S001	00-cJ67z7mSv44PVjpc8J6kgd
4.125		Cell	2	0.000	1.000	838	30	Not-Trans anti-PSF-A546 8C-S-PSF V2.00	0	29. Not-Trans and anti-PSF-A546_Pos020_S001	00-cJ67z7mSv44PVjpc8J6kgd
0		Cell	2	0.000	1.000	839	31	Not-Trans anti-PSF-A546 8C-S-PSF V2.00	0	29. Not-Trans and anti-PSF-A546_Pos020_S001	00-cJ67z7mSv44PVjpc8J6kgd
4.31178		Cell	2	0.000	1.000	840	32	Not-Trans anti-PSF-A546 8C-S-PSF V2.00	0	29. Not-Trans and anti-PSF-A546_Pos020_S001	00-cJ67z7mSv44PVjpc8J6kgd
4.4589		Cell	2	0.000	1.000	841	33	Not-Trans anti-PSF-A546 8C-S-PSF V2.00	0	29. Not-Trans and anti-PSF-A546_Pos020_S001	00-cJ67z7mSv44PVjpc8J6kgd
3.80894		Cell	2	0.000	1.000	842	34	Not-Trans anti-PSF-A546 8C-S-PSF V2.00	0	29. Not-Trans and anti-PSF-A546_Pos020_S001	00-cJ67z7mSv44PVjpc8J6kgd
0		Cell	2	0.000	1.000	843	35	Not-Trans anti-PSF-A546 8C-S-PSF V2.00	0	29. Not-Trans and anti-PSF-A546_Pos020_S001	00-cJ67z7mSv44PVjpc8J6kgd
0		Cell	2	0.000	1.000	844	36	Not-Trans anti-PSF-A546 8C-S-PSF V2.00	0	29. Not-Trans and anti-PSF-A546_Pos020_S001	00-cJ67z7mSv44PVjpc8J6kgd
0		Cell	2	0.000	1.000	845	37	Not-Trans anti-PSF-A546 8C-S-PSF V2.00	0	29. Not-Trans and anti-PSF-A546_Pos020_S001	00-cJ67z7mSv44PVjpc8J6kgd
0		Cell	2	0.000	1.000	846	38	Not-Trans anti-PSF-A546 8C-S-PSF V2.00	0	29. Not-Trans and anti-PSF-A546_Pos020_S001	00-cJ67z7mSv44PVjpc8J6kgd
0		Cell	2	0.000	1.000	847	39	Not-Trans anti-PSF-A546 8C-S-PSF V2.00	0	29. Not-Trans and anti-PSF-A546_Pos020_S001	00-cJ67z7mSv44PVjpc8J6kgd
0		Cell	2	0.000	1.000	848	40	Not-Trans anti-PSF-A546 8C-S-PSF V2.00	0	29. Not-Trans and anti-PSF-A546_Pos020_S001	00-cJ67z7mSv44PVjpc8J6kgd
0		Cell	2	0.000	1.000	849	41	Not-Trans anti-PSF-A546 8C-S-PSF V2.00	0	29. Not-Trans and anti-PSF-A546_Pos020_S001	00-cJ67z7mSv44PVjpc8J6kgd
0		Cell	2	0.000	1.000	850	42	Not-Trans anti-PSF-A546 8C-S-PSF V2.00	0	29. Not-Trans and anti-PSF-A546_Pos020_S001	00-cJ67z7mSv44PVjpc8J6kgd
4.30416		Cell	2	0.000	1.000	851	43	Not-Trans anti-PSF-A546 8C-S-PSF V2.00	0	29. Not-Trans and anti-PSF-A546_Pos020_S001	00-cJ67z7mSv44PVjpc8J6kgd
0		Cell	2	0.000	1.000	852	44	Not-Trans anti-PSF-A546 8C-S-PSF V2.00	0	29. Not-Trans and anti-PSF-A546_Pos020_S001	00-cJ67z7mSv44PVjpc8J6kgd
0		Cell	2	0.000	1.000	853	45	Not-Trans anti-PSF-A546 8C-S-PSF V2.00	0	29. Not-Trans and anti-PSF-A546_Pos020_S001	00-cJ67z7mSv44PVjpc8J6kgd
4.8		Cell	2	0.000	1.000	854	46	Not-Trans anti-PSF-A546 8C-S-PSF V2.00	0	29. Not-Trans and anti-PSF-A546_Pos020_S001	00-cJ67z7mSv44PVjpc8J6kgd
4.10139		Cell	2	0.000	1.000	855	47	Not-Trans anti-PSF-A546 8C-S-PSF V2.00	0	29. Not-Trans and anti-PSF-A546_Pos020_S001	00-cJ67z7mSv44PVjpc8J6kgd
4.37898		Cell	2	0.000	1.000	856	48	Not-Trans anti-PSF-A546 8C-S-PSF V2.00	0	29. Not-Trans and anti-PSF-A546_Pos020_S001	00-cJ67z7mSv44PVjpc8J6kgd
4.14505		Cell	2	0.000	1.000	857	0	Not-Trans anti-PSF-A546 8C-S-PSF V2.00	0	29. Not-Trans and anti-PSF-A546_Pos021_S001	00-F4LyNmUFPFvKiLrTW7yYmY
0		Cell	2	0.000	1.000	858	1	Not-Trans anti-PSF-A546 8C-S-PSF V2.00	0	29. Not-Trans and anti-PSF-A546_Pos021_S001	00-F4LyNmUFPFvKiLrTW7yYmY
0		Cell	2	0.000	1.000	859	2	Not-Trans anti-PSF-A546 8C-S-PSF V2.00	0	29. Not-Trans and anti-PSF-A546_Pos021_S001	00-F4LyNmUFPFvKiLrTW7yYmY
4.29024		Cell	2	0.000	1.000	860	3	Not-Trans anti-PSF-A546 8C-S-PSF V2.00	0	29. Not-Trans and anti-PSF-A546_Pos021_S001	00-F4LyNmUFPFvKiLrTW7yYmY
4.19048		Cell	2	0.000	1.000	861	4	Not-Trans anti-PSF-A546 8C-S-PSF V2.00	0	29. Not-Trans and anti-PSF-A546_Pos021_S001	00-F4LyNmUFPFvKiLrTW7yYmY
4.29879		Cell	2	0.000	1.000	862	5	Not-Trans anti-PSF-A546 8C-S-PSF V2.00	0	29. Not-Trans and anti-PSF-A546_Pos021_S001	00-F4LyNmUFPFvKiLrTW7yYmY
4.1157		Cell	2	0.000	1.000	863	6	Not-Trans anti-PSF-A546 8C-S-PSF V2.00	0	29. Not-Trans and anti-PSF-A546_Pos021_S001	00-F4LyNmUFPFvKiLrTW7yYmY
4.25686		Cell	2	0.000	1.000	864	7	Not-Trans anti-PSF-A546 8C-S-PSF V2.00	0	29. Not-Trans and anti-PSF-A546_Pos021_S001	00-F4LyNmUFPFvKiLrTW7yYmY
4.21773		Cell	2	0.000	1.000	865	8	Not-Trans anti-PSF-A546 8C-S-PSF V2.00	0	29. Not-Trans and anti-PSF-A546_Pos021_S001	00-F4LyNmUFPFvKiLrTW7yYmY
4.27024		Cell	2	0.000	1.000	866	9	Not-Trans anti-PSF-A546 8C-S-PSF V2.00	0	29. Not-Trans and anti-PSF-A546_Pos021_S001	00-F4LyNmUFPFvKiLrTW7yYmY
0		Cell	2	0.000	1.000	867	10	Not-Trans anti-PSF-A546 8C-S-PSF V2.00	0	29. Not-Trans and anti-PSF-A546_Pos021_S001	00-F4LyNmUFPFvKiLrTW7yYmY
4.69355		Cell	2	0.000	1.000	868	11	Not-Trans anti-PSF-A546 8C-S-PSF V2.00	0	29. Not-Trans and anti-PSF-A546_Pos021_S001	00-F4LyNmUFPFvKiLrTW7yYmY
0		Cell	2	0.000	1.000	869	12	Not-Trans anti-PSF-A546 8C-S-PSF V2.00	0	29. Not-Trans and anti-PSF-A546_Pos021_S001	00-F4LyNmUFPFvKiLrTW7yYmY
4.82677		Cell	2	0.000	1.000	870	13	Not-Trans anti-PSF-A546 8C-S-PSF V2.00	0	29. Not-Trans and anti-PSF-A546_Pos021_S001	00-F4LyNmUFPFvKiLrTW7yYmY
4.24049		Cell	2	0.000	1.000	871	14	Not-Trans anti-PSF-A546 8C-S-PSF V2.00	0	29. Not-Trans and anti-PSF-A546_Pos021_S001	00-F4LyNmUFPFvKiLrTW7yYmY
4.15714		Cell	2	0.000	1.000	872	15	Not-Trans anti-PSF-A546 8C-S-PSF V2.00	0	29. Not-Trans and anti-PSF-A546_Pos021_S001	00-F4LyNmUFPFvKiLrTW7yYmY
4.31915		Cell	2	0.000	1.000	873	16	Not-Trans anti-PSF-A546 8C-S-PSF V2.00	0	29. Not-Trans and anti-PSF-A546_Pos021_S001	00-F4LyNmUFPFvKiLrTW7yYmY
4.30527		Cell	2	0.000	1.000	874	17	Not-Trans anti-PSF-A546 8C-S-PSF V2.00	0	29. Not-Trans and anti-PSF-A546_Pos021_S001	00-F4LyNmUFPFvKiLrTW7yYmY
4.30716		Cell	2	0.000	1.000	875	18	Not-Trans anti-PSF-A546 8C-S-PSF V2.00	0	29. Not-Trans and anti-PSF-A546_Pos021_S001	00-F4LyNmUFPFvKiLrTW7yYmY
4.07954		Cell	2	0.000	1.000	876	19	Not-Trans anti-PSF-A546 8C-S-PSF V2.00	0	29. Not-Trans and anti-PSF-A546_Pos021_S001	00-F4LyNmUFPFvKiLrTW7yYmY
4.18565		Cell	2	0.000	1.000	877	20	Not-Trans anti-PSF-A546 8C-S-PSF V2.00	0	29. Not-Trans and anti-PSF-A546_Pos021_S001	00-F4LyNmUFPFvKiLrTW7yYmY
3.5		Cell	2	0.000	1.000	878	21	Not-Trans anti-PSF-A546 8C-S-PSF V2.00	0	29. Not-Trans and anti-PSF-A546_Pos021_S001	00-F4LyNmUFPFvKiLrTW7yYmY
0		Cell	2	0.000	1.000	879	22	Not-Trans anti-PSF-A546 8C-S-PSF V2.00	0	29. Not-Trans and anti-PSF-A546_Pos021_S001	00-F4LyNmUFPFvKiLrTW7yYmY
4.15037		Cell	2	0.000	1.000	880	23	Not-Trans anti-PSF-A546 8C-S-PSF V2.00	0	29. Not-Trans and anti-PSF-A546_Pos021_S001	00-F4LyNmUFPFvKiLrTW7yYmY
4.14977		Cell	2	0.000	1.000	881	24	Not-Trans anti-PSF-A546 8C-S-PSF V2.00	0	29. Not-Trans and anti-PSF-A546_Pos021_S001	00-F4LyNmUFPFvKiLrTW7yYmY
10		Cell	2	0.000	1.000	882	25	Not-Trans anti-PSF-A546 8C-S-PSF V2.00	0	29. Not-Trans and anti-PSF-A546_Pos021_S001	00-F4LyNmUFPFvKiLrTW7yYmY
0		Cell	2	0.000	1.000	883	26	Not-Trans anti-PSF-A546 8C-S-PSF V2.00	0	29. Not-Trans and anti-PSF-A546_Pos021_S001	00-F4LyNmUFPFvKiLrTW7yYmY
4.28961		Cell	2	0.000	1.000	884	27	Not-Trans anti-PSF-A546 8C-S-PSF V2.00	0	29. Not-Trans and anti-PSF-A546_Pos021_S001	00-F4LyNmUFPFvKiLrTW7yYmY
4.26712		Cell	2	0.000	1.000	885	28	Not-Trans anti-PSF-A546 8C-S-PSF V2.00	0	29. Not-Trans and anti-PSF-A546_Pos021_S001	00-F4LyNmUFPFvKiLrTW7yYmY
0		Cell	2	0.000	1.000	886	29	Not-Trans anti-PSF-A546 8C-S-PSF V2.00	0	29. Not-Trans and anti-PSF-A546_Pos021_S001	00-F4LyNmUFPFvKiLrTW7yYmY
4.30149		Cell	2	0.000	1.000	887	30	Not-Trans anti-PSF-A546 8C-S-PSF V2.00	0	29. Not-Trans and anti-PSF-A546_Pos021_S001	00-F4LyNmUFPFvKiLrTW7yYmY
4.30769		Cell	2	0.000	1.000	888	31	Not-Trans anti-PSF-A546 8C-S-PSF V2.00	0	29. Not-Trans and anti-PSF-A546_Pos021_S001	00-F4LyNmUFPFvKiLrTW7yYmY
4.2896		Cell	2	0.000	1.000	889	32	Not-Trans anti-PSF-A546 8C-S-PSF V2.00	0	29. Not-Trans and anti-PSF-A546_Pos021_S001	00-F4LyNmUFPFvKiLrTW7yYmY
6.5		Cell	2	0.000	1.000	890	33	Not-Trans anti-PSF-A546 8C-S-PSF V2.00	0	29. Not-Trans and anti-PSF-A546_Pos021_S001	00-F4LyNmUFPFvKiLrTW7yYmY
3.66667		Cell	2	0.000	1.000	891	34	Not-Trans anti-PSF-A546 8C-S-PSF V2.00	0	29. Not-Trans and anti-PSF-A546_Pos021_S001	00-F4LyNmUFPFvKiLrTW7yYmY
0		Cell	2	0.000	1.000	892	35	Not-Trans anti-PSF-A546 8C-S-PSF V2.00	0	29. Not-Trans and anti-PSF-A546_Pos021_S001	00-F4LyNmUFPFvKiLrTW7yYmY
4.2799		Cell	2	0.000	1.000	893	36	Not-Trans anti-PSF-A546 8C-S-PSF V2.00	0	29. Not-Trans and anti-PSF-A546_Pos021_S001	00-F4LyNmUFPFvKiLrTW7yYmY
4.33652		Cell	2	0.000	1.000	894	37	Not-Trans anti-PSF-A546 8C-S-PSF V2.00	0	29. Not-Trans and anti-PSF-A546_Pos021_S001	00-F4LyNmUFPFvKiLrTW7yYmY
4.26402		Cell	2	0.000	1.000	895	38	Not-Trans anti-PSF-A546 8C-S-PSF V2.00	0	29. Not-Trans and anti-PSF-A546_Pos021_S001	00-F4LyNmUFPFvKiLrTW7yYmY
4.30558		Cell	2	0.000	1.000	896	39	Not-Trans anti-PSF-A546 8C-S-PSF V2.00	0	29. Not-Trans and anti-PSF-A546_Pos021_S001	00-F4LyNmUFPFvKiLrTW7yYmY
4.28519		Cell	2	0.000	1.000	897	40	Not-Trans anti-PSF-A546 8C-S-PSF V2.00	0	29. Not-Trans and anti-PSF-A546_Pos021_S001	00-F4LyNmUFPFvKiLrTW7yYmY
4.2609		Cell	2	0.000	1.000	898	41	Not-Trans anti-PSF-A546 8C-S-PSF V2.00	0	29. Not-Trans and anti-PSF-A546_Pos021_S001	00-F4LyNmUFPFvKiLrTW7yYmY
0		Cell	2	0.000	1.000	899	42	Not-Trans anti-PSF-A546 8C-S-PSF V2.00	0	29. Not-Trans and anti-PSF-A546_Pos021_S001	00-F4LyNmUFPFvKiLrTW7yYmY
0		Cell	2	0.000	1.000	900	43	Not-Trans anti-PSF-A546 8C-S-PSF V2.00	0	29. Not-Trans and anti-PSF-A546_Pos021_S001	00-F4LyNmUFPFvKiLrTW7yYmY
4		Cell	2	0.000	1.000	901	44	Not-Trans anti-PSF-A546 8C-S-PSF V2.00	0	29. Not-Trans and anti-PSF-A546_Pos021_S001	00-F4LyNmUFPFvKiLrTW7yYmY
4.44595		Cell	2	0.000	1.000	902	45	Not-Trans anti-PSF-A546 8C-S-PSF V2.00	0	29. Not-Trans and anti-PSF-A546_Pos021_S001	00-F4LyNmUFPFvKiLrTW7yYmY
4.36508		Cell	2	0.000	1.000	903	46	Not-Trans anti-PSF-A546 8C-S-PSF V2.00	0	29. Not-Trans and anti-PSF-A546_Pos021_S001	00-F4LyNmUFPFvKiLrTW7yYmY
4.22353		Cell	2	0.000	1.000	904	47	Not-Trans anti-PSF-A546 8C-S-PSF V2.00	0	29. Not-Trans and anti-PSF-A546_Pos021_S001	00-F4LyNmUFPFvKiLrTW7yYmY
4.1502		Cell	2	0.000	1.000	905	48	Not-Trans anti-PSF-A546 8C-S-PSF V2.00	0	29. Not-Trans and anti-PSF-A546_Pos021_S001	00-F4LyNmUFPFvKiLrTW7yYmY
4.24082		Cell	2	0.000	1.000	906	49	Not-Trans anti-PSF-A546 8C-S-PSF V2.00	0	29. Not-Trans and anti-PSF-A546_Pos021_S001	00-F4LyNmUFPFvKiLrTW7yYmY
4.18843		Cell	2	0.000	1.000	907	50	Not-Trans anti-PSF-A546 8C-S-PSF V2.00	0	29. Not-Trans and anti-PSF-A546_Pos021_S001	00-F4LyNmUFPFvKiLrTW7yYmY
4.22972		Cell	2	0.000	1.000	908	51	Not-Trans anti-PSF-A546 8C-S-PSF V2.00	0	29. Not-Trans and anti-PSF-A546_Pos021_S001	00-F4LyNmUFPFvKiLrTW7yYmY
4.25342		Cell	2	0.000	1.000	909	52	Not-Trans anti-PSF-A546 8C-S-PSF V2.00	0	29. Not-Trans and anti-PSF-A546_Pos021_S001	00-F4LyNmUFPFvKiLrTW7yYmY
4.24845		Cell	2	0.000	1.000	910	53	Not-Trans anti-PSF-A546 8C-S-PSF V2.00	0	29. Not-Trans and anti-PSF-A546_Pos021_S001	00-F4LyNmUFPFvKiLrTW7yYmY
4.27524		Cell	2	0.000	1.000	911	54	Not-Trans anti-PSF-A546 8C-S-PSF V2.00	0	29. Not-Trans and anti-PSF-A546_Pos021_S001	00-F4LyNmUFPFvKiLrTW7yYmY
4.23852		Cell	2	0.000	1.000	912	55	Not-Trans anti-PSF-A546 8C-S-PSF V2.00	0	29. Not-Trans and anti-PSF-A546_Pos021_S001	00-F4LyNmUFPFvKiLrTW7yYmY
0		Cell	2	0.000	1.000	913	56	Not-Trans anti-PSF-A546 8C-S-PSF V2.00	0	29. Not-Trans and anti-PSF-A546_Pos021_S001	00-F4LyNmUFPFvKiLrTW7yYmY
0		Cell	2	0.000	1.000	914	57	Not-Trans anti-PSF-A546 8C-S-PSF V2.00	0	29. Not-Trans and anti-PSF-A546_Pos021_S001	00-F4LyNmUFPFvKiLrTW7yYmY
0		Cell	2	0.000	1.000	915	58	Not-Trans anti-PSF-A546 8C-S-PSF V2.00	0	29. Not-Trans and anti-PSF-A546_Pos021_S001	00-F4LyNmUFPFvKiLrTW7yYmY
0		Cell	2	0.000	1.000	916	59	Not-Trans anti-PSF-A546 8C-S-PSF V2.00	0	29. Not-Trans and anti-PSF-A546_Pos021_S001	00-F4LyNmUFPFvKiLrTW7yYmY
4.14345		Cell	2	0.000	1.000	917	60	Not-Trans anti-PSF-A546 8C-S-PSF V2.00	0	29. Not-Trans and anti-PSF-A546_Pos021_S001	00-F4LyNmUFPFvKiLrTW7yYmY
0		Cell	2	0.000	1.000	918	61	Not-Trans anti-PSF-A546 8C-S-PSF V2.00	0	29. Not-Trans and anti-PSF-A546_Pos021_S001	00-F4LyNmUFPFvKiLrTW7yYmY
3.84375		Cell	2	0.000	1.000	919	62	Not-Trans anti-PSF-A546 8C-S-PSF V2.00	0	29. Not-Trans and anti-PSF-A546_Pos021_S001	00-F4LyNmUFPFvKiLrTW7yYmY
0		Cell	2	0.000	1.000	920	63	Not-Trans anti-PSF-A546 8C-S-PSF V2.00	0	29. Not-Trans and anti-PSF-A546_Pos021_S001	00-F4LyNmUFPFvKiLrTW7yYmY
4.051		Cell	2	0.000	1.000	921	64	Not-Trans anti-PSF-A546 8C-S-PSF V2.00	0	29. Not-Trans and anti-PSF-A546_Pos021_S001	00-F4LyNmUFPFvKiLrTW7yYmY
4.15517		Cell	2	0.000	1.000	922	65	Not-Trans anti-PSF-A546 8C-S-PSF V2.00	0	29. Not-Trans and anti-PSF-A546_Pos021_S001	00-F4LyNmUFPFvKiLrTW7yYmY
4.3243		Cell	2	0.000	1.000	923	66	Not-Trans anti-PSF-A546 8C-S-PSF V2.00	0	29. Not-Trans and anti-PSF-A546_Pos021_S001	00-F4LyNmUFPFvKiLrTW7yYmY
4.24315		Cell	2	0.000	1.000	924	67	Not-Trans anti-PSF-A546 8C-S-PSF V2.00	0	29. Not-Trans and anti-PSF-A546_Pos021_S001	00-F4LyNmUFPFvKiLrTW7yYmY
4.21866		Cell	2	0.000	1.000	925	68	Not-Trans anti-PSF-A546 8C-S-PSF V2.00	0	29. Not-Trans and anti-PSF-A546_Pos021_S001	00-F4LyNmUFPFvKiLrTW7yYmY
3.92857		Cell	2	0.000	1.000	926	69	Not-Trans anti-PSF-A546 8C-S-PSF V2.00	0	29. Not-Trans and anti-PSF-A546_Pos021_S001	00-F4LyNmUFPFvKiLrTW7yYmY
4.19815		Cell	2	0.000	1.000	927	0	Not-Trans anti-PSF-A546 8C-S-PSF V2.00	0	29. Not-Trans and anti-PSF-A546_Pos022_S001	00-FNQwcyyr287NXwT22B79vi
0		Cell	2	0.000	1.000	928	1	Not-Trans anti-PSF-A546 8C-S-PSF V2.00	0	29. Not-Trans and anti-PSF-A546_Pos022_S001	00-FNQwcyyr287NXwT22B79vi
0		Cell	2	0.000	1.000	929	2	Not-Trans anti-PSF-A546 8C-S-PSF V2.00	0	29. Not-Trans and anti-PSF-A546_Pos022_S001	00-FNQwcyyr287NXwT22B79vi
0		Cell	2	0.000	1.000	930	3	Not-Trans anti-PSF-A546 8C-S-PSF V2.00	0	29. Not-Trans and anti-PSF-A546_Pos022_S001	00-FNQwcyyr287NXwT22B79vi
0		Cell	2	0.000	1.000	931	4	Not-Trans anti-PSF-A546 8C-S-PSF V2.00	0	29. Not-Trans and anti-PSF-A546_Pos022_S001	00-FNQwcyyr287NXwT22B79vi
0		Cell	2	0.000	1.000	932	5	Not-Trans anti-PSF-A546 8C-S-PSF V2.00	0	29. Not-Trans and anti-PSF-A546_Pos022_S001	00-FNQwcyyr287NXwT22B79vi
4.29943		Cell	2	0.000	1.000	933	6	Not-Trans anti-PSF-A546 8C-S-PSF V2.00	0	29. Not-Trans and anti-PSF-A546_Pos022_S001	00-FNQwcyyr287NXwT22B79vi
0		Cell	2	0.000	1.000	934	7	Not-Trans anti-PSF-A546 8C-S-PSF V2.00	0	29. Not-Trans and anti-PSF-A546_Pos022_S001	00-FNQwcyyr287NXwT22B79vi
0		Cell	2	0.000	1.000	935	8	Not-Trans anti-PSF-A546 8C-S-PSF V2.00	0	29. Not-Trans and anti-PSF-A546_Pos022_S001	00-FNQwcyyr287NXwT22B79vi
0		Cell	2	0.000	1.000	936	9	Not-Trans anti-PSF-A546 8C-S-PSF V2.00	0	29. Not-Trans and anti-PSF-A546_Pos022_S001	00-FNQwcyyr287NXwT22B79vi
0		Cell	2	0.000	1.000	937	10	Not-Trans anti-PSF-A546 8C-S-PSF V2.00	0	29. Not-Trans and anti-PSF-A546_Pos022_S001	00-FNQwcyyr287NXwT22B79vi
4.42647		Cell	2	0.000	1.000	938	11	Not-Trans anti-PSF-A546 8C-S-PSF V2.00	0	29. Not-Trans and anti-PSF-A546_Pos022_S001	00-FNQwcyyr287NXwT22B79vi
5		Cell	2	0.000	1.000	939	12	Not-Trans anti-PSF-A546 8C-S-PSF V2.00	0	29. Not-Trans and anti-PSF-A546_Pos022_S001	00-FNQwcyyr287NXwT22B79vi
4.57047		Cell	2	0.000	1.000	940	13	Not-Trans anti-PSF-A546 8C-S-PSF V2.00	0	29. Not-Trans and anti-PSF-A546_Pos022_S001	00-FNQwcyyr287NXwT22B79vi
0		Cell	2	0.000	1.000	941	14	Not-Trans anti-PSF-A546 8C-S-PSF V2.00	0	29. Not-Trans and anti-PSF-A546_Pos022_S001	00-FNQwcyyr287NXwT22B79vi
0		Cell	2	0.000	1.000	942	15	Not-Trans anti-PSF-A546 8C-S-PSF V2.00	0	29. Not-Trans and anti-PSF-A546_Pos022_S001	00-FNQwcyyr287NXwT22B79vi
0		Cell	2	0.000	1.000	943	16	Not-Trans anti-PSF-A546 8C-S-PSF V2.00	0	29. Not-Trans and anti-PSF-A546_Pos022_S001	00-FNQwcyyr287NXwT22B79vi
0		Cell	2	0.000	1.000	944	17	Not-Trans anti-PSF-A546 8C-S-PSF V2.00	0	29. Not-Trans and anti-PSF-A546_Pos022_S001	00-FNQwcyyr287NXwT22B79vi
0		Cell	2	0.000	1.000	945	18	Not-Trans anti-PSF-A546 8C-S-PSF V2.00	0	29. Not-Trans and anti-PSF-A546_Pos022_S001	00-FNQwcyyr287NXwT22B79vi
0		Cell	2	0.000	1.000	946	19	Not-Trans anti-PSF-A546 8C-S-PSF V2.00	0	29. Not-Trans and anti-PSF-A546_Pos022_S001	00-FNQwcyyr287NXwT22B79vi
0		Cell	2	0.000	1.000	947	20	Not-Trans anti-PSF-A546 8C-S-PSF V2.00	0	29. Not-Trans and anti-PSF-A546_Pos022_S001	00-FNQwcyyr287NXwT22B79vi
5.2		Cell	2	0.000	1.000	948	21	Not-Trans anti-PSF-A546 8C-S-PSF V2.00	0	29. Not-Trans and anti-PSF-A546_Pos022_S001	00-FNQwcyyr287NXwT22B79vi
0		Cell	2	0.000	1.000	949	22	Not-Trans anti-PSF-A546 8C-S-PSF V2.00	0	29. Not-Trans and anti-PSF-A546_Pos022_S001	00-FNQwcyyr287NXwT22B79vi
0		Cell	2	0.000	1.000	950	23	Not-Trans anti-PSF-A546 8C-S-PSF V2.00	0	29. Not-Trans and anti-PSF-A546_Pos022_S001	00-FNQwcyyr287NXwT22B79vi
0		Cell	2	0.000	1.000	951	24	Not-Trans anti-PSF-A546 8C-S-PSF V2.00	0	29. Not-Trans and anti-PSF-A546_Pos022_S001	00-FNQwcyyr287NXwT22B79vi
4.20588		Cell	2	0.000	1.000	952	25	Not-Trans anti-PSF-A546 8C-S-PSF V2.00	0	29. Not-Trans and anti-PSF-A546_Pos022_S001	00-FNQwcyyr287NXwT22B79vi
0		Cell	2	0.000	1.000	953	26	Not-Trans anti-PSF-A546 8C-S-PSF V2.00	0	29. Not-Trans and anti-PSF-A546_Pos022_S001	00-FNQwcyyr287NXwT22B79vi
0		Cell	2	0.000	1.000	954	27	Not-Trans anti-PSF-A546 8C-S-PSF V2.00	0	29. Not-Trans and anti-PSF-A546_Pos022_S001	00-FNQwcyyr287NXwT22B79vi
0		Cell	2	0.000	1.000	955	28	Not-Trans anti-PSF-A546 8C-S-PSF V2.00	0	29. Not-Trans and anti-PSF-A546_Pos022_S001	00-FNQwcyyr287NXwT22B79vi
0		Cell	2	0.000	1.000	956	29	Not-Trans anti-PSF-A546 8C-S-PSF V2.00	0	29. Not-Trans and anti-PSF-A546_Pos022_S001	00-FNQwcyyr287NXwT22B79vi
0		Cell	2	0.000	1.000	957	30	Not-Trans anti-PSF-A546 8C-S-PSF V2.00	0	29. Not-Trans and anti-PSF-A546_Pos022_S001	00-FNQwcyyr287NXwT22B79vi
0		Cell	2	0.000	1.000	958	0	Not-Trans anti-PSF-A546 8C-S-PSF V2.00	0	29. Not-Trans and anti-PSF-A546_Pos023_S001	00-4axKtz6h8xsNCKRA3k5U7H
0		Cell	2	0.000	1.000	959	1	Not-Trans anti-PSF-A546 8C-S-PSF V2.00	0	29. Not-Trans and anti-PSF-A546_Pos023_S001	00-4axKtz6h8xsNCKRA3k5U7H
0		Cell	2	0.000	1.000	960	2	Not-Trans anti-PSF-A546 8C-S-PSF V2.00	0	29. Not-Trans and anti-PSF-A546_Pos023_S001	00-4axKtz6h8xsNCKRA3k5U7H
4.22222		Cell	2	0.000	1.000	961	3	Not-Trans anti-PSF-A546 8C-S-PSF V2.00	0	29. Not-Trans and anti-PSF-A546_Pos023_S001	00-4axKtz6h8xsNCKRA3k5U7H
4.25956		Cell	2	0.000	1.000	962	4	Not-Trans anti-PSF-A546 8C-S-PSF V2.00	0	29. Not-Trans and anti-PSF-A546_Pos023_S001	00-4axKtz6h8xsNCKRA3k5U7H
0		Cell	2	0.000	1.000	963	5	Not-Trans anti-PSF-A546 8C-S-PSF V2.00	0	29. Not-Trans and anti-PSF-A546_Pos023_S001	00-4axKtz6h8xsNCKRA3k5U7H
0		Cell	2	0.000	1.000	964	6	Not-Trans anti-PSF-A546 8C-S-PSF V2.00	0	29. Not-Trans and anti-PSF-A546_Pos023_S001	00-4axKtz6h8xsNCKRA3k5U7H
4.43034		Cell	2	0.000	1.000	965	7	Not-Trans anti-PSF-A546 8C-S-PSF V2.00	0	29. Not-Trans and anti-PSF-A546_Pos023_S001	00-4axKtz6h8xsNCKRA3k5U7H
4.32759		Cell	2	0.000	1.000	966	8	Not-Trans anti-PSF-A546 8C-S-PSF V2.00	0	29. Not-Trans and anti-PSF-A546_Pos023_S001	00-4axKtz6h8xsNCKRA3k5U7H
0		Cell	2	0.000	1.000	967	9	Not-Trans anti-PSF-A546 8C-S-PSF V2.00	0	29. Not-Trans and anti-PSF-A546_Pos023_S001	00-4axKtz6h8xsNCKRA3k5U7H
0		Cell	2	0.000	1.000	968	10	Not-Trans anti-PSF-A546 8C-S-PSF V2.00	0	29. Not-Trans and anti-PSF-A546_Pos023_S001	00-4axKtz6h8xsNCKRA3k5U7H
0		Cell	2	0.000	1.000	969	11	Not-Trans anti-PSF-A546 8C-S-PSF V2.00	0	29. Not-Trans and anti-PSF-A546_Pos023_S001	00-4axKtz6h8xsNCKRA3k5U7H
0		Cell	2	0.000	1.000	970	12	Not-Trans anti-PSF-A546 8C-S-PSF V2.00	0	29. Not-Trans and anti-PSF-A546_Pos023_S001	00-4axKtz6h8xsNCKRA3k5U7H
0		Cell	2	0.000	1.000	971	13	Not-Trans anti-PSF-A546 8C-S-PSF V2.00	0	29. Not-Trans and anti-PSF-A546_Pos023_S001	00-4axKtz6h8xsNCKRA3k5U7H
0		Cell	2	0.000	1.000	972	14	Not-Trans anti-PSF-A546 8C-S-PSF V2.00	0	29. Not-Trans and anti-PSF-A546_Pos023_S001	00-4axKtz6h8xsNCKRA3k5U7H
0		Cell	2	0.000	1.000	973	15	Not-Trans anti-PSF-A546 8C-S-PSF V2.00	0	29. Not-Trans and anti-PSF-A546_Pos023_S001	00-4axKtz6h8xsNCKRA3k5U7H
4.32555		Cell	2	0.000	1.000	974	16	Not-Trans anti-PSF-A546 8C-S-PSF V2.00	0	29. Not-Trans and anti-PSF-A546_Pos023_S001	00-4axKtz6h8xsNCKRA3k5U7H
0		Cell	2	0.000	1.000	975	17	Not-Trans anti-PSF-A546 8C-S-PSF V2.00	0	29. Not-Trans and anti-PSF-A546_Pos023_S001	00-4axKtz6h8xsNCKRA3k5U7H
4.19672		Cell	2	0.000	1.000	976	18	Not-Trans anti-PSF-A546 8C-S-PSF V2.00	0	29. Not-Trans and anti-PSF-A546_Pos023_S001	00-4axKtz6h8xsNCKRA3k5U7H
0		Cell	2	0.000	1.000	977	19	Not-Trans anti-PSF-A546 8C-S-PSF V2.00	0	29. Not-Trans and anti-PSF-A546_Pos023_S001	00-4axKtz6h8xsNCKRA3k5U7H
0		Cell	2	0.000	1.000	978	20	Not-Trans anti-PSF-A546 8C-S-PSF V2.00	0	29. Not-Trans and anti-PSF-A546_Pos023_S001	00-4axKtz6h8xsNCKRA3k5U7H
4.3125		Cell	2	0.000	1.000	979	21	Not-Trans anti-PSF-A546 8C-S-PSF V2.00	0	29. Not-Trans and anti-PSF-A546_Pos023_S001	00-4axKtz6h8xsNCKRA3k5U7H
5		Cell	2	0.000	1.000	980	22	Not-Trans anti-PSF-A546 8C-S-PSF V2.00	0	29. Not-Trans and anti-PSF-A546_Pos023_S001	00-4axKtz6h8xsNCKRA3k5U7H
0		Cell	2	0.000	1.000	981	23	Not-Trans anti-PSF-A546 8C-S-PSF V2.00	0	29. Not-Trans and anti-PSF-A546_Pos023_S001	00-4axKtz6h8xsNCKRA3k5U7H
4.22727		Cell	2	0.000	1.000	982	0	Not-Trans anti-PSF-A546 8C-S-PSF V2.00	0	29. Not-Trans and anti-PSF-A546_Pos024_S001	00-kNXay6BJu6YRb2JgmDZ6b8
0		Cell	2	0.000	1.000	983	1	Not-Trans anti-PSF-A546 8C-S-PSF V2.00	0	29. Not-Trans and anti-PSF-A546_Pos024_S001	00-kNXay6BJu6YRb2JgmDZ6b8
0		Cell	2	0.000	1.000	984	2	Not-Trans anti-PSF-A546 8C-S-PSF V2.00	0	29. Not-Trans and anti-PSF-A546_Pos024_S001	00-kNXay6BJu6YRb2JgmDZ6b8
0		Cell	2	0.000	1.000	985	3	Not-Trans anti-PSF-A546 8C-S-PSF V2.00	0	29. Not-Trans and anti-PSF-A546_Pos024_S001	00-kNXay6BJu6YRb2JgmDZ6b8
5.44444		Cell	2	0.000	1.000	986	4	Not-Trans anti-PSF-A546 8C-S-PSF V2.00	0	29. Not-Trans and anti-PSF-A546_Pos024_S001	00-kNXay6BJu6YRb2JgmDZ6b8
4.34177		Cell	2	0.000	1.000	987	5	Not-Trans anti-PSF-A546 8C-S-PSF V2.00	0	29. Not-Trans and anti-PSF-A546_Pos024_S001	00-kNXay6BJu6YRb2JgmDZ6b8
0		Cell	2	0.000	1.000	988	6	Not-Trans anti-PSF-A546 8C-S-PSF V2.00	0	29. Not-Trans and anti-PSF-A546_Pos024_S001	00-kNXay6BJu6YRb2JgmDZ6b8
4.08604		Cell	2	0.000	1.000	989	7	Not-Trans anti-PSF-A546 8C-S-PSF V2.00	0	29. Not-Trans and anti-PSF-A546_Pos024_S001	00-kNXay6BJu6YRb2JgmDZ6b8
0		Cell	2	0.000	1.000	990	8	Not-Trans anti-PSF-A546 8C-S-PSF V2.00	0	29. Not-Trans and anti-PSF-A546_Pos024_S001	00-kNXay6BJu6YRb2JgmDZ6b8
4.2484		Cell	2	0.000	1.000	991	9	Not-Trans anti-PSF-A546 8C-S-PSF V2.00	0	29. Not-Trans and anti-PSF-A546_Pos024_S001	00-kNXay6BJu6YRb2JgmDZ6b8
0		Cell	2	0.000	1.000	992	10	Not-Trans anti-PSF-A546 8C-S-PSF V2.00	0	29. Not-Trans and anti-PSF-A546_Pos024_S001	00-kNXay6BJu6YRb2JgmDZ6b8
0		Cell	2	0.000	1.000	993	11	Not-Trans anti-PSF-A546 8C-S-PSF V2.00	0	29. Not-Trans and anti-PSF-A546_Pos024_S001	00-kNXay6BJu6YRb2JgmDZ6b8
4.15789		Cell	2	0.000	1.000	994	12	Not-Trans anti-PSF-A546 8C-S-PSF V2.00	0	29. Not-Trans and anti-PSF-A546_Pos024_S001	00-kNXay6BJu6YRb2JgmDZ6b8
4.25		Cell	2	0.000	1.000	995	13	Not-Trans anti-PSF-A546 8C-S-PSF V2.00	0	29. Not-Trans and anti-PSF-A546_Pos024_S001	00-kNXay6BJu6YRb2JgmDZ6b8
4.71667		Cell	2	0.000	1.000	996	14	Not-Trans anti-PSF-A546 8C-S-PSF V2.00	0	29. Not-Trans and anti-PSF-A546_Pos024_S001	00-kNXay6BJu6YRb2JgmDZ6b8
3.76824		Cell	2	0.000	1.000	997	15	Not-Trans anti-PSF-A546 8C-S-PSF V2.00	0	29. Not-Trans and anti-PSF-A546_Pos024_S001	00-kNXay6BJu6YRb2JgmDZ6b8
7		Cell	2	0.000	1.000	998	16	Not-Trans anti-PSF-A546 8C-S-PSF V2.00	0	29. Not-Trans and anti-PSF-A546_Pos024_S001	00-kNXay6BJu6YRb2JgmDZ6b8
0		Cell	2	0.000	1.000	999	17	Not-Trans anti-PSF-A546 8C-S-PSF V2.00	0	29. Not-Trans and anti-PSF-A546_Pos024_S001	00-kNXay6BJu6YRb2JgmDZ6b8
0		Cell	2	0.000	1.000	1000	18	Not-Trans anti-PSF-A546 8C-S-PSF V2.00	0	29. Not-Trans and anti-PSF-A546_Pos024_S001	00-kNXay6BJu6YRb2JgmDZ6b8
4.1203		Cell	2	0.000	1.000	1001	19	Not-Trans anti-PSF-A546 8C-S-PSF V2.00	0	29. Not-Trans and anti-PSF-A546_Pos024_S001	00-kNXay6BJu6YRb2JgmDZ6b8
0		Cell	2	0.000	1.000	1002	20	Not-Trans anti-PSF-A546 8C-S-PSF V2.00	0	29. Not-Trans and anti-PSF-A546_Pos024_S001	00-kNXay6BJu6YRb2JgmDZ6b8
0		Cell	2	0.000	1.000	1003	21	Not-Trans anti-PSF-A546 8C-S-PSF V2.00	0	29. Not-Trans and anti-PSF-A546_Pos024_S001	00-kNXay6BJu6YRb2JgmDZ6b8
0		Cell	2	0.000	1.000	1004	22	Not-Trans anti-PSF-A546 8C-S-PSF V2.00	0	29. Not-Trans and anti-PSF-A546_Pos024_S001	00-kNXay6BJu6YRb2JgmDZ6b8
0		Cell	2	0.000	1.000	1005	23	Not-Trans anti-PSF-A546 8C-S-PSF V2.00	0	29. Not-Trans and anti-PSF-A546_Pos024_S001	00-kNXay6BJu6YRb2JgmDZ6b8
4.40439		Cell	2	0.000	1.000	1006	24	Not-Trans anti-PSF-A546 8C-S-PSF V2.00	0	29. Not-Trans and anti-PSF-A546_Pos024_S001	00-kNXay6BJu6YRb2JgmDZ6b8
0		Cell	2	0.000	1.000	1007	25	Not-Trans anti-PSF-A546 8C-S-PSF V2.00	0	29. Not-Trans and anti-PSF-A546_Pos024_S001	00-kNXay6BJu6YRb2JgmDZ6b8
0		Cell	2	0.000	1.000	1008	26	Not-Trans anti-PSF-A546 8C-S-PSF V2.00	0	29. Not-Trans and anti-PSF-A546_Pos024_S001	00-kNXay6BJu6YRb2JgmDZ6b8
4.47368		Cell	2	0.000	1.000	1009	27	Not-Trans anti-PSF-A546 8C-S-PSF V2.00	0	29. Not-Trans and anti-PSF-A546_Pos024_S001	00-kNXay6BJu6YRb2JgmDZ6b8
4.04167		Cell	2	0.000	1.000	1010	28	Not-Trans anti-PSF-A546 8C-S-PSF V2.00	0	29. Not-Trans and anti-PSF-A546_Pos024_S001	00-kNXay6BJu6YRb2JgmDZ6b8
0		Cell	2	0.000	1.000	1011	29	Not-Trans anti-PSF-A546 8C-S-PSF V2.00	0	29. Not-Trans and anti-PSF-A546_Pos024_S001	00-kNXay6BJu6YRb2JgmDZ6b8
4.36782		Cell	2	0.000	1.000	1012	30	Not-Trans anti-PSF-A546 8C-S-PSF V2.00	0	29. Not-Trans and anti-PSF-A546_Pos024_S001	00-kNXay6BJu6YRb2JgmDZ6b8
4.30534		Cell	2	0.000	1.000	1013	31	Not-Trans anti-PSF-A546 8C-S-PSF V2.00	0	29. Not-Trans and anti-PSF-A546_Pos024_S001	00-kNXay6BJu6YRb2JgmDZ6b8
4.11111		Cell	2	0.000	1.000	1014	32	Not-Trans anti-PSF-A546 8C-S-PSF V2.00	0	29. Not-Trans and anti-PSF-A546_Pos024_S001	00-kNXay6BJu6YRb2JgmDZ6b8
0		Cell	2	0.000	1.000	1015	33	Not-Trans anti-PSF-A546 8C-S-PSF V2.00	0	29. Not-Trans and anti-PSF-A546_Pos024_S001	00-kNXay6BJu6YRb2JgmDZ6b8
0		Cell	2	0.000	1.000	1016	34	Not-Trans anti-PSF-A546 8C-S-PSF V2.00	0	29. Not-Trans and anti-PSF-A546_Pos024_S001	00-kNXay6BJu6YRb2JgmDZ6b8
0		Cell	2	0.000	1.000	1017	35	Not-Trans anti-PSF-A546 8C-S-PSF V2.00	0	29. Not-Trans and anti-PSF-A546_Pos024_S001	00-kNXay6BJu6YRb2JgmDZ6b8
4.20661		Cell	2	0.000	1.000	1018	36	Not-Trans anti-PSF-A546 8C-S-PSF V2.00	0	29. Not-Trans and anti-PSF-A546_Pos024_S001	00-kNXay6BJu6YRb2JgmDZ6b8
0		Cell	2	0.000	1.000	1019	37	Not-Trans anti-PSF-A546 8C-S-PSF V2.00	0	29. Not-Trans and anti-PSF-A546_Pos024_S001	00-kNXay6BJu6YRb2JgmDZ6b8
4.38147		Cell	2	0.000	1.000	1020	38	Not-Trans anti-PSF-A546 8C-S-PSF V2.00	0	29. Not-Trans and anti-PSF-A546_Pos024_S001	00-kNXay6BJu6YRb2JgmDZ6b8
0		Cell	2	0.000	1.000	1021	39	Not-Trans anti-PSF-A546 8C-S-PSF V2.00	0	29. Not-Trans and anti-PSF-A546_Pos024_S001	00-kNXay6BJu6YRb2JgmDZ6b8
4.31748		Cell	2	0.000	1.000	1022	40	Not-Trans anti-PSF-A546 8C-S-PSF V2.00	0	29. Not-Trans and anti-PSF-A546_Pos024_S001	00-kNXay6BJu6YRb2JgmDZ6b8
0		Cell	2	0.000	1.000	1023	41	Not-Trans anti-PSF-A546 8C-S-PSF V2.00	0	29. Not-Trans and anti-PSF-A546_Pos024_S001	00-kNXay6BJu6YRb2JgmDZ6b8
4.5596		Cell	2	0.000	1.000	1024	42	Not-Trans anti-PSF-A546 8C-S-PSF V2.00	0	29. Not-Trans and anti-PSF-A546_Pos024_S001	00-kNXay6BJu6YRb2JgmDZ6b8
0		Cell	2	0.000	1.000	1025	43	Not-Trans anti-PSF-A546 8C-S-PSF V2.00	0	29. Not-Trans and anti-PSF-A546_Pos024_S001	00-kNXay6BJu6YRb2JgmDZ6b8
4.31313		Cell	2	0.000	1.000	1026	44	Not-Trans anti-PSF-A546 8C-S-PSF V2.00	0	29. Not-Trans and anti-PSF-A546_Pos024_S001	00-kNXay6BJu6YRb2JgmDZ6b8
4.36362		Cell	2	0.000	1.000	1027	45	Not-Trans anti-PSF-A546 8C-S-PSF V2.00	0	29. Not-Trans and anti-PSF-A546_Pos024_S001	00-kNXay6BJu6YRb2JgmDZ6b8
4.24327		Cell	2	0.000	1.000	1028	0	Not-Trans anti-PSF-A546 8C-S-PSF V2.00	0	29. Not-Trans and anti-PSF-A546_Pos025_S001	00-zsLNNdUbecQLnPiU7HkBCJ
4.22377		Cell	2	0.000	1.000	1029	1	Not-Trans anti-PSF-A546 8C-S-PSF V2.00	0	29. Not-Trans and anti-PSF-A546_Pos025_S001	00-zsLNNdUbecQLnPiU7HkBCJ
4.25		Cell	2	0.000	1.000	1030	2	Not-Trans anti-PSF-A546 8C-S-PSF V2.00	0	29. Not-Trans and anti-PSF-A546_Pos025_S001	00-zsLNNdUbecQLnPiU7HkBCJ
4.15965		Cell	2	0.000	1.000	1031	3	Not-Trans anti-PSF-A546 8C-S-PSF V2.00	0	29. Not-Trans and anti-PSF-A546_Pos025_S001	00-zsLNNdUbecQLnPiU7HkBCJ
4.08824		Cell	2	0.000	1.000	1032	4	Not-Trans anti-PSF-A546 8C-S-PSF V2.00	0	29. Not-Trans and anti-PSF-A546_Pos025_S001	00-zsLNNdUbecQLnPiU7HkBCJ
4.40625		Cell	2	0.000	1.000	1033	5	Not-Trans anti-PSF-A546 8C-S-PSF V2.00	0	29. Not-Trans and anti-PSF-A546_Pos025_S001	00-zsLNNdUbecQLnPiU7HkBCJ
4		Cell	2	0.000	1.000	1034	6	Not-Trans anti-PSF-A546 8C-S-PSF V2.00	0	29. Not-Trans and anti-PSF-A546_Pos025_S001	00-zsLNNdUbecQLnPiU7HkBCJ
4.23493		Cell	2	0.000	1.000	1035	7	Not-Trans anti-PSF-A546 8C-S-PSF V2.00	0	29. Not-Trans and anti-PSF-A546_Pos025_S001	00-zsLNNdUbecQLnPiU7HkBCJ
4.07513		Cell	2	0.000	1.000	1036	8	Not-Trans anti-PSF-A546 8C-S-PSF V2.00	0	29. Not-Trans and anti-PSF-A546_Pos025_S001	00-zsLNNdUbecQLnPiU7HkBCJ
4.33333		Cell	2	0.000	1.000	1037	9	Not-Trans anti-PSF-A546 8C-S-PSF V2.00	0	29. Not-Trans and anti-PSF-A546_Pos025_S001	00-zsLNNdUbecQLnPiU7HkBCJ
3.9603		Cell	2	0.000	1.000	1038	10	Not-Trans anti-PSF-A546 8C-S-PSF V2.00	0	29. Not-Trans and anti-PSF-A546_Pos025_S001	00-zsLNNdUbecQLnPiU7HkBCJ
3.94766		Cell	2	0.000	1.000	1039	11	Not-Trans anti-PSF-A546 8C-S-PSF V2.00	0	29. Not-Trans and anti-PSF-A546_Pos025_S001	00-zsLNNdUbecQLnPiU7HkBCJ
3.86992		Cell	2	0.000	1.000	1040	12	Not-Trans anti-PSF-A546 8C-S-PSF V2.00	0	29. Not-Trans and anti-PSF-A546_Pos025_S001	00-zsLNNdUbecQLnPiU7HkBCJ
4.17134		Cell	2	0.000	1.000	1041	13	Not-Trans anti-PSF-A546 8C-S-PSF V2.00	0	29. Not-Trans and anti-PSF-A546_Pos025_S001	00-zsLNNdUbecQLnPiU7HkBCJ
4.06192		Cell	2	0.000	1.000	1042	14	Not-Trans anti-PSF-A546 8C-S-PSF V2.00	0	29. Not-Trans and anti-PSF-A546_Pos025_S001	00-zsLNNdUbecQLnPiU7HkBCJ
4.02869		Cell	2	0.000	1.000	1043	15	Not-Trans anti-PSF-A546 8C-S-PSF V2.00	0	29. Not-Trans and anti-PSF-A546_Pos025_S001	00-zsLNNdUbecQLnPiU7HkBCJ
4.1548		Cell	2	0.000	1.000	1044	16	Not-Trans anti-PSF-A546 8C-S-PSF V2.00	0	29. Not-Trans and anti-PSF-A546_Pos025_S001	00-zsLNNdUbecQLnPiU7HkBCJ
3.85194		Cell	2	0.000	1.000	1045	17	Not-Trans anti-PSF-A546 8C-S-PSF V2.00	0	29. Not-Trans and anti-PSF-A546_Pos025_S001	00-zsLNNdUbecQLnPiU7HkBCJ
4.23333		Cell	2	0.000	1.000	1046	18	Not-Trans anti-PSF-A546 8C-S-PSF V2.00	0	29. Not-Trans and anti-PSF-A546_Pos025_S001	00-zsLNNdUbecQLnPiU7HkBCJ
0		Cell	2	0.000	1.000	1047	19	Not-Trans anti-PSF-A546 8C-S-PSF V2.00	0	29. Not-Trans and anti-PSF-A546_Pos025_S001	00-zsLNNdUbecQLnPiU7HkBCJ
4.00532		Cell	2	0.000	1.000	1048	20	Not-Trans anti-PSF-A546 8C-S-PSF V2.00	0	29. Not-Trans and anti-PSF-A546_Pos025_S001	00-zsLNNdUbecQLnPiU7HkBCJ
0		Cell	2	0.000	1.000	1049	21	Not-Trans anti-PSF-A546 8C-S-PSF V2.00	0	29. Not-Trans and anti-PSF-A546_Pos025_S001	00-zsLNNdUbecQLnPiU7HkBCJ
4.07252		Cell	2	0.000	1.000	1050	22	Not-Trans anti-PSF-A546 8C-S-PSF V2.00	0	29. Not-Trans and anti-PSF-A546_Pos025_S001	00-zsLNNdUbecQLnPiU7HkBCJ
0		Cell	2	0.000	1.000	1051	23	Not-Trans anti-PSF-A546 8C-S-PSF V2.00	0	29. Not-Trans and anti-PSF-A546_Pos025_S001	00-zsLNNdUbecQLnPiU7HkBCJ
4.24573		Cell	2	0.000	1.000	1052	24	Not-Trans anti-PSF-A546 8C-S-PSF V2.00	0	29. Not-Trans and anti-PSF-A546_Pos025_S001	00-zsLNNdUbecQLnPiU7HkBCJ
0		Cell	2	0.000	1.000	1053	25	Not-Trans anti-PSF-A546 8C-S-PSF V2.00	0	29. Not-Trans and anti-PSF-A546_Pos025_S001	00-zsLNNdUbecQLnPiU7HkBCJ
4.08958		Cell	2	0.000	1.000	1054	26	Not-Trans anti-PSF-A546 8C-S-PSF V2.00	0	29. Not-Trans and anti-PSF-A546_Pos025_S001	00-zsLNNdUbecQLnPiU7HkBCJ
4.02491		Cell	2	0.000	1.000	1055	27	Not-Trans anti-PSF-A546 8C-S-PSF V2.00	0	29. Not-Trans and anti-PSF-A546_Pos025_S001	00-zsLNNdUbecQLnPiU7HkBCJ
3.94656		Cell	2	0.000	1.000	1056	28	Not-Trans anti-PSF-A546 8C-S-PSF V2.00	0	29. Not-Trans and anti-PSF-A546_Pos025_S001	00-zsLNNdUbecQLnPiU7HkBCJ
3.94787		Cell	2	0.000	1.000	1057	29	Not-Trans anti-PSF-A546 8C-S-PSF V2.00	0	29. Not-Trans and anti-PSF-A546_Pos025_S001	00-zsLNNdUbecQLnPiU7HkBCJ
4.11706		Cell	2	0.000	1.000	1058	30	Not-Trans anti-PSF-A546 8C-S-PSF V2.00	0	29. Not-Trans and anti-PSF-A546_Pos025_S001	00-zsLNNdUbecQLnPiU7HkBCJ
4.33562		Cell	2	0.000	1.000	1059	31	Not-Trans anti-PSF-A546 8C-S-PSF V2.00	0	29. Not-Trans and anti-PSF-A546_Pos025_S001	00-zsLNNdUbecQLnPiU7HkBCJ
4.06838		Cell	2	0.000	1.000	1060	0	Not-Trans anti-PSF-A546 8C-S-PSF V2.00	0	29. Not-Trans and anti-PSF-A546_Pos026_S001	00-We4iJb9P6eZ2HHYpu7bfiR
4.04027		Cell	2	0.000	1.000	1061	1	Not-Trans anti-PSF-A546 8C-S-PSF V2.00	0	29. Not-Trans and anti-PSF-A546_Pos026_S001	00-We4iJb9P6eZ2HHYpu7bfiR
4.15348		Cell	2	0.000	1.000	1062	2	Not-Trans anti-PSF-A546 8C-S-PSF V2.00	0	29. Not-Trans and anti-PSF-A546_Pos026_S001	00-We4iJb9P6eZ2HHYpu7bfiR
4.23013		Cell	2	0.000	1.000	1063	3	Not-Trans anti-PSF-A546 8C-S-PSF V2.00	0	29. Not-Trans and anti-PSF-A546_Pos026_S001	00-We4iJb9P6eZ2HHYpu7bfiR
4.31186		Cell	2	0.000	1.000	1064	4	Not-Trans anti-PSF-A546 8C-S-PSF V2.00	0	29. Not-Trans and anti-PSF-A546_Pos026_S001	00-We4iJb9P6eZ2HHYpu7bfiR
4.13542		Cell	2	0.000	1.000	1065	5	Not-Trans anti-PSF-A546 8C-S-PSF V2.00	0	29. Not-Trans and anti-PSF-A546_Pos026_S001	00-We4iJb9P6eZ2HHYpu7bfiR
4.17868		Cell	2	0.000	1.000	1066	6	Not-Trans anti-PSF-A546 8C-S-PSF V2.00	0	29. Not-Trans and anti-PSF-A546_Pos026_S001	00-We4iJb9P6eZ2HHYpu7bfiR
4.15352		Cell	2	0.000	1.000	1067	7	Not-Trans anti-PSF-A546 8C-S-PSF V2.00	0	29. Not-Trans and anti-PSF-A546_Pos026_S001	00-We4iJb9P6eZ2HHYpu7bfiR
0		Cell	2	0.000	1.000	1068	8	Not-Trans anti-PSF-A546 8C-S-PSF V2.00	0	29. Not-Trans and anti-PSF-A546_Pos026_S001	00-We4iJb9P6eZ2HHYpu7bfiR
0		Cell	2	0.000	1.000	1069	9	Not-Trans anti-PSF-A546 8C-S-PSF V2.00	0	29. Not-Trans and anti-PSF-A546_Pos026_S001	00-We4iJb9P6eZ2HHYpu7bfiR
0		Cell	2	0.000	1.000	1070	10	Not-Trans anti-PSF-A546 8C-S-PSF V2.00	0	29. Not-Trans and anti-PSF-A546_Pos026_S001	00-We4iJb9P6eZ2HHYpu7bfiR
4.59016		Cell	2	0.000	1.000	1071	11	Not-Trans anti-PSF-A546 8C-S-PSF V2.00	0	29. Not-Trans and anti-PSF-A546_Pos026_S001	00-We4iJb9P6eZ2HHYpu7bfiR
4.19149		Cell	2	0.000	1.000	1072	12	Not-Trans anti-PSF-A546 8C-S-PSF V2.00	0	29. Not-Trans and anti-PSF-A546_Pos026_S001	00-We4iJb9P6eZ2HHYpu7bfiR
4.33333		Cell	2	0.000	1.000	1073	13	Not-Trans anti-PSF-A546 8C-S-PSF V2.00	0	29. Not-Trans and anti-PSF-A546_Pos026_S001	00-We4iJb9P6eZ2HHYpu7bfiR
0		Cell	2	0.000	1.000	1074	14	Not-Trans anti-PSF-A546 8C-S-PSF V2.00	0	29. Not-Trans and anti-PSF-A546_Pos026_S001	00-We4iJb9P6eZ2HHYpu7bfiR
0		Cell	2	0.000	1.000	1075	15	Not-Trans anti-PSF-A546 8C-S-PSF V2.00	0	29. Not-Trans and anti-PSF-A546_Pos026_S001	00-We4iJb9P6eZ2HHYpu7bfiR
4.08754		Cell	2	0.000	1.000	1076	16	Not-Trans anti-PSF-A546 8C-S-PSF V2.00	0	29. Not-Trans and anti-PSF-A546_Pos026_S001	00-We4iJb9P6eZ2HHYpu7bfiR
4.76087		Cell	2	0.000	1.000	1077	17	Not-Trans anti-PSF-A546 8C-S-PSF V2.00	0	29. Not-Trans and anti-PSF-A546_Pos026_S001	00-We4iJb9P6eZ2HHYpu7bfiR
4.14072		Cell	2	0.000	1.000	1078	18	Not-Trans anti-PSF-A546 8C-S-PSF V2.00	0	29. Not-Trans and anti-PSF-A546_Pos026_S001	00-We4iJb9P6eZ2HHYpu7bfiR
4.15726		Cell	2	0.000	1.000	1079	19	Not-Trans anti-PSF-A546 8C-S-PSF V2.00	0	29. Not-Trans and anti-PSF-A546_Pos026_S001	00-We4iJb9P6eZ2HHYpu7bfiR
4.20373		Cell	2	0.000	1.000	1080	20	Not-Trans anti-PSF-A546 8C-S-PSF V2.00	0	29. Not-Trans and anti-PSF-A546_Pos026_S001	00-We4iJb9P6eZ2HHYpu7bfiR
4.00273		Cell	2	0.000	1.000	1081	21	Not-Trans anti-PSF-A546 8C-S-PSF V2.00	0	29. Not-Trans and anti-PSF-A546_Pos026_S001	00-We4iJb9P6eZ2HHYpu7bfiR
4.24077		Cell	2	0.000	1.000	1082	22	Not-Trans anti-PSF-A546 8C-S-PSF V2.00	0	29. Not-Trans and anti-PSF-A546_Pos026_S001	00-We4iJb9P6eZ2HHYpu7bfiR
4.19249		Cell	2	0.000	1.000	1083	23	Not-Trans anti-PSF-A546 8C-S-PSF V2.00	0	29. Not-Trans and anti-PSF-A546_Pos026_S001	00-We4iJb9P6eZ2HHYpu7bfiR
4.38919		Cell	2	0.000	1.000	1084	24	Not-Trans anti-PSF-A546 8C-S-PSF V2.00	0	29. Not-Trans and anti-PSF-A546_Pos026_S001	00-We4iJb9P6eZ2HHYpu7bfiR
4.25181		Cell	2	0.000	1.000	1085	25	Not-Trans anti-PSF-A546 8C-S-PSF V2.00	0	29. Not-Trans and anti-PSF-A546_Pos026_S001	00-We4iJb9P6eZ2HHYpu7bfiR
4.0208		Cell	2	0.000	1.000	1086	26	Not-Trans anti-PSF-A546 8C-S-PSF V2.00	0	29. Not-Trans and anti-PSF-A546_Pos026_S001	00-We4iJb9P6eZ2HHYpu7bfiR
0		Cell	2	0.000	1.000	1087	27	Not-Trans anti-PSF-A546 8C-S-PSF V2.00	0	29. Not-Trans and anti-PSF-A546_Pos026_S001	00-We4iJb9P6eZ2HHYpu7bfiR
0		Cell	2	0.000	1.000	1088	28	Not-Trans anti-PSF-A546 8C-S-PSF V2.00	0	29. Not-Trans and anti-PSF-A546_Pos026_S001	00-We4iJb9P6eZ2HHYpu7bfiR
4.05391		Cell	2	0.000	1.000	1089	29	Not-Trans anti-PSF-A546 8C-S-PSF V2.00	0	29. Not-Trans and anti-PSF-A546_Pos026_S001	00-We4iJb9P6eZ2HHYpu7bfiR
4.11111		Cell	2	0.000	1.000	1090	30	Not-Trans anti-PSF-A546 8C-S-PSF V2.00	0	29. Not-Trans and anti-PSF-A546_Pos026_S001	00-We4iJb9P6eZ2HHYpu7bfiR
3.92981		Cell	2	0.000	1.000	1091	31	Not-Trans anti-PSF-A546 8C-S-PSF V2.00	0	29. Not-Trans and anti-PSF-A546_Pos026_S001	00-We4iJb9P6eZ2HHYpu7bfiR
0		Cell	2	0.000	1.000	1092	32	Not-Trans anti-PSF-A546 8C-S-PSF V2.00	0	29. Not-Trans and anti-PSF-A546_Pos026_S001	00-We4iJb9P6eZ2HHYpu7bfiR
4.17796		Cell	2	0.000	1.000	1093	33	Not-Trans anti-PSF-A546 8C-S-PSF V2.00	0	29. Not-Trans and anti-PSF-A546_Pos026_S001	00-We4iJb9P6eZ2HHYpu7bfiR
4.17401		Cell	2	0.000	1.000	1094	34	Not-Trans anti-PSF-A546 8C-S-PSF V2.00	0	29. Not-Trans and anti-PSF-A546_Pos026_S001	00-We4iJb9P6eZ2HHYpu7bfiR
0		Cell	2	0.000	1.000	1095	35	Not-Trans anti-PSF-A546 8C-S-PSF V2.00	0	29. Not-Trans and anti-PSF-A546_Pos026_S001	00-We4iJb9P6eZ2HHYpu7bfiR
4.22561		Cell	2	0.000	1.000	1096	36	Not-Trans anti-PSF-A546 8C-S-PSF V2.00	0	29. Not-Trans and anti-PSF-A546_Pos026_S001	00-We4iJb9P6eZ2HHYpu7bfiR
4.24824		Cell	2	0.000	1.000	1097	0	Not-Trans anti-PSF-A546 8C-S-PSF V2.00	0	29. Not-Trans and anti-PSF-A546_Pos027_S001	00-M8yuSCXLc5NhxEduGDe98P
5		Cell	2	0.000	1.000	1098	1	Not-Trans anti-PSF-A546 8C-S-PSF V2.00	0	29. Not-Trans and anti-PSF-A546_Pos027_S001	00-M8yuSCXLc5NhxEduGDe98P
4.22295		Cell	2	0.000	1.000	1099	2	Not-Trans anti-PSF-A546 8C-S-PSF V2.00	0	29. Not-Trans and anti-PSF-A546_Pos027_S001	00-M8yuSCXLc5NhxEduGDe98P
4.16391		Cell	2	0.000	1.000	1100	3	Not-Trans anti-PSF-A546 8C-S-PSF V2.00	0	29. Not-Trans and anti-PSF-A546_Pos027_S001	00-M8yuSCXLc5NhxEduGDe98P
4.3439		Cell	2	0.000	1.000	1101	4	Not-Trans anti-PSF-A546 8C-S-PSF V2.00	0	29. Not-Trans and anti-PSF-A546_Pos027_S001	00-M8yuSCXLc5NhxEduGDe98P
4.25457		Cell	2	0.000	1.000	1102	5	Not-Trans anti-PSF-A546 8C-S-PSF V2.00	0	29. Not-Trans and anti-PSF-A546_Pos027_S001	00-M8yuSCXLc5NhxEduGDe98P
4.4214		Cell	2	0.000	1.000	1103	6	Not-Trans anti-PSF-A546 8C-S-PSF V2.00	0	29. Not-Trans and anti-PSF-A546_Pos027_S001	00-M8yuSCXLc5NhxEduGDe98P
0		Cell	2	0.000	1.000	1104	7	Not-Trans anti-PSF-A546 8C-S-PSF V2.00	0	29. Not-Trans and anti-PSF-A546_Pos027_S001	00-M8yuSCXLc5NhxEduGDe98P
4.25542		Cell	2	0.000	1.000	1105	8	Not-Trans anti-PSF-A546 8C-S-PSF V2.00	0	29. Not-Trans and anti-PSF-A546_Pos027_S001	00-M8yuSCXLc5NhxEduGDe98P
4.37336		Cell	2	0.000	1.000	1106	9	Not-Trans anti-PSF-A546 8C-S-PSF V2.00	0	29. Not-Trans and anti-PSF-A546_Pos027_S001	00-M8yuSCXLc5NhxEduGDe98P
4.61765		Cell	2	0.000	1.000	1107	10	Not-Trans anti-PSF-A546 8C-S-PSF V2.00	0	29. Not-Trans and anti-PSF-A546_Pos027_S001	00-M8yuSCXLc5NhxEduGDe98P
0		Cell	2	0.000	1.000	1108	11	Not-Trans anti-PSF-A546 8C-S-PSF V2.00	0	29. Not-Trans and anti-PSF-A546_Pos027_S001	00-M8yuSCXLc5NhxEduGDe98P
4.38994		Cell	2	0.000	1.000	1109	12	Not-Trans anti-PSF-A546 8C-S-PSF V2.00	0	29. Not-Trans and anti-PSF-A546_Pos027_S001	00-M8yuSCXLc5NhxEduGDe98P
0		Cell	2	0.000	1.000	1110	13	Not-Trans anti-PSF-A546 8C-S-PSF V2.00	0	29. Not-Trans and anti-PSF-A546_Pos027_S001	00-M8yuSCXLc5NhxEduGDe98P
4.22222		Cell	2	0.000	1.000	1111	14	Not-Trans anti-PSF-A546 8C-S-PSF V2.00	0	29. Not-Trans and anti-PSF-A546_Pos027_S001	00-M8yuSCXLc5NhxEduGDe98P
4.28557		Cell	2	0.000	1.000	1112	15	Not-Trans anti-PSF-A546 8C-S-PSF V2.00	0	29. Not-Trans and anti-PSF-A546_Pos027_S001	00-M8yuSCXLc5NhxEduGDe98P
4.20168		Cell	2	0.000	1.000	1113	16	Not-Trans anti-PSF-A546 8C-S-PSF V2.00	0	29. Not-Trans and anti-PSF-A546_Pos027_S001	00-M8yuSCXLc5NhxEduGDe98P
4.48913		Cell	2	0.000	1.000	1114	17	Not-Trans anti-PSF-A546 8C-S-PSF V2.00	0	29. Not-Trans and anti-PSF-A546_Pos027_S001	00-M8yuSCXLc5NhxEduGDe98P
4.19618		Cell	2	0.000	1.000	1115	18	Not-Trans anti-PSF-A546 8C-S-PSF V2.00	0	29. Not-Trans and anti-PSF-A546_Pos027_S001	00-M8yuSCXLc5NhxEduGDe98P
4.44444		Cell	2	0.000	1.000	1116	19	Not-Trans anti-PSF-A546 8C-S-PSF V2.00	0	29. Not-Trans and anti-PSF-A546_Pos027_S001	00-M8yuSCXLc5NhxEduGDe98P
0		Cell	2	0.000	1.000	1117	20	Not-Trans anti-PSF-A546 8C-S-PSF V2.00	0	29. Not-Trans and anti-PSF-A546_Pos027_S001	00-M8yuSCXLc5NhxEduGDe98P
4.38905		Cell	2	0.000	1.000	1118	21	Not-Trans anti-PSF-A546 8C-S-PSF V2.00	0	29. Not-Trans and anti-PSF-A546_Pos027_S001	00-M8yuSCXLc5NhxEduGDe98P
4.1981		Cell	2	0.000	1.000	1119	22	Not-Trans anti-PSF-A546 8C-S-PSF V2.00	0	29. Not-Trans and anti-PSF-A546_Pos027_S001	00-M8yuSCXLc5NhxEduGDe98P
0		Cell	2	0.000	1.000	1120	23	Not-Trans anti-PSF-A546 8C-S-PSF V2.00	0	29. Not-Trans and anti-PSF-A546_Pos027_S001	00-M8yuSCXLc5NhxEduGDe98P
0		Cell	2	0.000	1.000	1121	24	Not-Trans anti-PSF-A546 8C-S-PSF V2.00	0	29. Not-Trans and anti-PSF-A546_Pos027_S001	00-M8yuSCXLc5NhxEduGDe98P
0		Cell	2	0.000	1.000	1122	25	Not-Trans anti-PSF-A546 8C-S-PSF V2.00	0	29. Not-Trans and anti-PSF-A546_Pos027_S001	00-M8yuSCXLc5NhxEduGDe98P
4.32243		Cell	2	0.000	1.000	1123	26	Not-Trans anti-PSF-A546 8C-S-PSF V2.00	0	29. Not-Trans and anti-PSF-A546_Pos027_S001	00-M8yuSCXLc5NhxEduGDe98P
4.59429		Cell	2	0.000	1.000	1124	27	Not-Trans anti-PSF-A546 8C-S-PSF V2.00	0	29. Not-Trans and anti-PSF-A546_Pos027_S001	00-M8yuSCXLc5NhxEduGDe98P
4.4671		Cell	2	0.000	1.000	1125	28	Not-Trans anti-PSF-A546 8C-S-PSF V2.00	0	29. Not-Trans and anti-PSF-A546_Pos027_S001	00-M8yuSCXLc5NhxEduGDe98P
0		Cell	2	0.000	1.000	1126	29	Not-Trans anti-PSF-A546 8C-S-PSF V2.00	0	29. Not-Trans and anti-PSF-A546_Pos027_S001	00-M8yuSCXLc5NhxEduGDe98P
0		Cell	2	0.000	1.000	1127	30	Not-Trans anti-PSF-A546 8C-S-PSF V2.00	0	29. Not-Trans and anti-PSF-A546_Pos027_S001	00-M8yuSCXLc5NhxEduGDe98P
4.46411		Cell	2	0.000	1.000	1128	31	Not-Trans anti-PSF-A546 8C-S-PSF V2.00	0	29. Not-Trans and anti-PSF-A546_Pos027_S001	00-M8yuSCXLc5NhxEduGDe98P
0		Cell	2	0.000	1.000	1129	32	Not-Trans anti-PSF-A546 8C-S-PSF V2.00	0	29. Not-Trans and anti-PSF-A546_Pos027_S001	00-M8yuSCXLc5NhxEduGDe98P
4.10839		Cell	2	0.000	1.000	1130	33	Not-Trans anti-PSF-A546 8C-S-PSF V2.00	0	29. Not-Trans and anti-PSF-A546_Pos027_S001	00-M8yuSCXLc5NhxEduGDe98P
0		Cell	2	0.000	1.000	1131	34	Not-Trans anti-PSF-A546 8C-S-PSF V2.00	0	29. Not-Trans and anti-PSF-A546_Pos027_S001	00-M8yuSCXLc5NhxEduGDe98P
6.77778		Cell	2	0.000	1.000	1132	35	Not-Trans anti-PSF-A546 8C-S-PSF V2.00	0	29. Not-Trans and anti-PSF-A546_Pos027_S001	00-M8yuSCXLc5NhxEduGDe98P
0		Cell	2	0.000	1.000	1133	36	Not-Trans anti-PSF-A546 8C-S-PSF V2.00	0	29. Not-Trans and anti-PSF-A546_Pos027_S001	00-M8yuSCXLc5NhxEduGDe98P
0		Cell	2	0.000	1.000	1134	37	Not-Trans anti-PSF-A546 8C-S-PSF V2.00	0	29. Not-Trans and anti-PSF-A546_Pos027_S001	00-M8yuSCXLc5NhxEduGDe98P
4.25603		Cell	2	0.000	1.000	1135	38	Not-Trans anti-PSF-A546 8C-S-PSF V2.00	0	29. Not-Trans and anti-PSF-A546_Pos027_S001	00-M8yuSCXLc5NhxEduGDe98P
4.28296		Cell	2	0.000	1.000	1136	39	Not-Trans anti-PSF-A546 8C-S-PSF V2.00	0	29. Not-Trans and anti-PSF-A546_Pos027_S001	00-M8yuSCXLc5NhxEduGDe98P
4.22115		Cell	2	0.000	1.000	1137	40	Not-Trans anti-PSF-A546 8C-S-PSF V2.00	0	29. Not-Trans and anti-PSF-A546_Pos027_S001	00-M8yuSCXLc5NhxEduGDe98P
4.2097		Cell	2	0.000	1.000	1138	41	Not-Trans anti-PSF-A546 8C-S-PSF V2.00	0	29. Not-Trans and anti-PSF-A546_Pos027_S001	00-M8yuSCXLc5NhxEduGDe98P
4.47799		Cell	2	0.000	1.000	1139	42	Not-Trans anti-PSF-A546 8C-S-PSF V2.00	0	29. Not-Trans and anti-PSF-A546_Pos027_S001	00-M8yuSCXLc5NhxEduGDe98P
4.41837		Cell	2	0.000	1.000	1140	43	Not-Trans anti-PSF-A546 8C-S-PSF V2.00	0	29. Not-Trans and anti-PSF-A546_Pos027_S001	00-M8yuSCXLc5NhxEduGDe98P
4.2612		Cell	2	0.000	1.000	1141	44	Not-Trans anti-PSF-A546 8C-S-PSF V2.00	0	29. Not-Trans and anti-PSF-A546_Pos027_S001	00-M8yuSCXLc5NhxEduGDe98P
4.32482		Cell	2	0.000	1.000	1142	45	Not-Trans anti-PSF-A546 8C-S-PSF V2.00	0	29. Not-Trans and anti-PSF-A546_Pos027_S001	00-M8yuSCXLc5NhxEduGDe98P
4.2048		Cell	2	0.000	1.000	1143	46	Not-Trans anti-PSF-A546 8C-S-PSF V2.00	0	29. Not-Trans and anti-PSF-A546_Pos027_S001	00-M8yuSCXLc5NhxEduGDe98P
4.2445		Cell	2	0.000	1.000	1144	47	Not-Trans anti-PSF-A546 8C-S-PSF V2.00	0	29. Not-Trans and anti-PSF-A546_Pos027_S001	00-M8yuSCXLc5NhxEduGDe98P
4.27065		Cell	2	0.000	1.000	1145	48	Not-Trans anti-PSF-A546 8C-S-PSF V2.00	0	29. Not-Trans and anti-PSF-A546_Pos027_S001	00-M8yuSCXLc5NhxEduGDe98P
4.1831		Cell	2	0.000	1.000	1146	49	Not-Trans anti-PSF-A546 8C-S-PSF V2.00	0	29. Not-Trans and anti-PSF-A546_Pos027_S001	00-M8yuSCXLc5NhxEduGDe98P
4.28488		Cell	2	0.000	1.000	1147	50	Not-Trans anti-PSF-A546 8C-S-PSF V2.00	0	29. Not-Trans and anti-PSF-A546_Pos027_S001	00-M8yuSCXLc5NhxEduGDe98P
0		Cell	2	0.000	1.000	1148	51	Not-Trans anti-PSF-A546 8C-S-PSF V2.00	0	29. Not-Trans and anti-PSF-A546_Pos027_S001	00-M8yuSCXLc5NhxEduGDe98P
4.3824		Cell	2	0.000	1.000	1149	52	Not-Trans anti-PSF-A546 8C-S-PSF V2.00	0	29. Not-Trans and anti-PSF-A546_Pos027_S001	00-M8yuSCXLc5NhxEduGDe98P
4.39795		Cell	2	0.000	1.000	1150	53	Not-Trans anti-PSF-A546 8C-S-PSF V2.00	0	29. Not-Trans and anti-PSF-A546_Pos027_S001	00-M8yuSCXLc5NhxEduGDe98P
0		Cell	2	0.000	1.000	1151	54	Not-Trans anti-PSF-A546 8C-S-PSF V2.00	0	29. Not-Trans and anti-PSF-A546_Pos027_S001	00-M8yuSCXLc5NhxEduGDe98P
0		Cell	2	0.000	1.000	1152	55	Not-Trans anti-PSF-A546 8C-S-PSF V2.00	0	29. Not-Trans and anti-PSF-A546_Pos027_S001	00-M8yuSCXLc5NhxEduGDe98P
8.28571		Cell	2	0.000	1.000	1153	56	Not-Trans anti-PSF-A546 8C-S-PSF V2.00	0	29. Not-Trans and anti-PSF-A546_Pos027_S001	00-M8yuSCXLc5NhxEduGDe98P
4.39063		Cell	2	0.000	1.000	1154	57	Not-Trans anti-PSF-A546 8C-S-PSF V2.00	0	29. Not-Trans and anti-PSF-A546_Pos027_S001	00-M8yuSCXLc5NhxEduGDe98P
0		Cell	2	0.000	1.000	1155	58	Not-Trans anti-PSF-A546 8C-S-PSF V2.00	0	29. Not-Trans and anti-PSF-A546_Pos027_S001	00-M8yuSCXLc5NhxEduGDe98P
4.30032		Cell	2	0.000	1.000	1156	59	Not-Trans anti-PSF-A546 8C-S-PSF V2.00	0	29. Not-Trans and anti-PSF-A546_Pos027_S001	00-M8yuSCXLc5NhxEduGDe98P
4.45915		Cell	2	0.000	1.000	1157	60	Not-Trans anti-PSF-A546 8C-S-PSF V2.00	0	29. Not-Trans and anti-PSF-A546_Pos027_S001	00-M8yuSCXLc5NhxEduGDe98P
4.3997		Cell	2	0.000	1.000	1158	61	Not-Trans anti-PSF-A546 8C-S-PSF V2.00	0	29. Not-Trans and anti-PSF-A546_Pos027_S001	00-M8yuSCXLc5NhxEduGDe98P
4.28337		Cell	2	0.000	1.000	1159	62	Not-Trans anti-PSF-A546 8C-S-PSF V2.00	0	29. Not-Trans and anti-PSF-A546_Pos027_S001	00-M8yuSCXLc5NhxEduGDe98P
4.26598		Cell	2	0.000	1.000	1160	63	Not-Trans anti-PSF-A546 8C-S-PSF V2.00	0	29. Not-Trans and anti-PSF-A546_Pos027_S001	00-M8yuSCXLc5NhxEduGDe98P
4.23511		Cell	2	0.000	1.000	1161	64	Not-Trans anti-PSF-A546 8C-S-PSF V2.00	0	29. Not-Trans and anti-PSF-A546_Pos027_S001	00-M8yuSCXLc5NhxEduGDe98P
4.32776		Cell	2	0.000	1.000	1162	65	Not-Trans anti-PSF-A546 8C-S-PSF V2.00	0	29. Not-Trans and anti-PSF-A546_Pos027_S001	00-M8yuSCXLc5NhxEduGDe98P
4.31786		Cell	2	0.000	1.000	1163	66	Not-Trans anti-PSF-A546 8C-S-PSF V2.00	0	29. Not-Trans and anti-PSF-A546_Pos027_S001	00-M8yuSCXLc5NhxEduGDe98P
4.32178		Cell	2	0.000	1.000	1164	0	Not-Trans anti-PSF-A546 8C-S-PSF V2.00	0	29. Not-Trans and anti-PSF-A546_Pos028_S001	00-jHFRnjpseF9DX9YcUecvca
3.7		Cell	2	0.000	1.000	1165	1	Not-Trans anti-PSF-A546 8C-S-PSF V2.00	0	29. Not-Trans and anti-PSF-A546_Pos028_S001	00-jHFRnjpseF9DX9YcUecvca
0		Cell	2	0.000	1.000	1166	2	Not-Trans anti-PSF-A546 8C-S-PSF V2.00	0	29. Not-Trans and anti-PSF-A546_Pos028_S001	00-jHFRnjpseF9DX9YcUecvca
0		Cell	2	0.000	1.000	1167	3	Not-Trans anti-PSF-A546 8C-S-PSF V2.00	0	29. Not-Trans and anti-PSF-A546_Pos028_S001	00-jHFRnjpseF9DX9YcUecvca
0		Cell	2	0.000	1.000	1168	4	Not-Trans anti-PSF-A546 8C-S-PSF V2.00	0	29. Not-Trans and anti-PSF-A546_Pos028_S001	00-jHFRnjpseF9DX9YcUecvca
0		Cell	2	0.000	1.000	1169	5	Not-Trans anti-PSF-A546 8C-S-PSF V2.00	0	29. Not-Trans and anti-PSF-A546_Pos028_S001	00-jHFRnjpseF9DX9YcUecvca
0		Cell	2	0.000	1.000	1170	6	Not-Trans anti-PSF-A546 8C-S-PSF V2.00	0	29. Not-Trans and anti-PSF-A546_Pos028_S001	00-jHFRnjpseF9DX9YcUecvca
4.50877		Cell	2	0.000	1.000	1171	7	Not-Trans anti-PSF-A546 8C-S-PSF V2.00	0	29. Not-Trans and anti-PSF-A546_Pos028_S001	00-jHFRnjpseF9DX9YcUecvca
0		Cell	2	0.000	1.000	1172	8	Not-Trans anti-PSF-A546 8C-S-PSF V2.00	0	29. Not-Trans and anti-PSF-A546_Pos028_S001	00-jHFRnjpseF9DX9YcUecvca
0		Cell	2	0.000	1.000	1173	9	Not-Trans anti-PSF-A546 8C-S-PSF V2.00	0	29. Not-Trans and anti-PSF-A546_Pos028_S001	00-jHFRnjpseF9DX9YcUecvca
4.45044		Cell	2	0.000	1.000	1174	10	Not-Trans anti-PSF-A546 8C-S-PSF V2.00	0	29. Not-Trans and anti-PSF-A546_Pos028_S001	00-jHFRnjpseF9DX9YcUecvca
4.32164		Cell	2	0.000	1.000	1175	11	Not-Trans anti-PSF-A546 8C-S-PSF V2.00	0	29. Not-Trans and anti-PSF-A546_Pos028_S001	00-jHFRnjpseF9DX9YcUecvca
0		Cell	2	0.000	1.000	1176	12	Not-Trans anti-PSF-A546 8C-S-PSF V2.00	0	29. Not-Trans and anti-PSF-A546_Pos028_S001	00-jHFRnjpseF9DX9YcUecvca
4.30894		Cell	2	0.000	1.000	1177	13	Not-Trans anti-PSF-A546 8C-S-PSF V2.00	0	29. Not-Trans and anti-PSF-A546_Pos028_S001	00-jHFRnjpseF9DX9YcUecvca
4.17897		Cell	2	0.000	1.000	1178	14	Not-Trans anti-PSF-A546 8C-S-PSF V2.00	0	29. Not-Trans and anti-PSF-A546_Pos028_S001	00-jHFRnjpseF9DX9YcUecvca
4.47333		Cell	2	0.000	1.000	1179	15	Not-Trans anti-PSF-A546 8C-S-PSF V2.00	0	29. Not-Trans and anti-PSF-A546_Pos028_S001	00-jHFRnjpseF9DX9YcUecvca
0		Cell	2	0.000	1.000	1180	16	Not-Trans anti-PSF-A546 8C-S-PSF V2.00	0	29. Not-Trans and anti-PSF-A546_Pos028_S001	00-jHFRnjpseF9DX9YcUecvca
4.25426		Cell	2	0.000	1.000	1181	17	Not-Trans anti-PSF-A546 8C-S-PSF V2.00	0	29. Not-Trans and anti-PSF-A546_Pos028_S001	00-jHFRnjpseF9DX9YcUecvca
0		Cell	2	0.000	1.000	1182	18	Not-Trans anti-PSF-A546 8C-S-PSF V2.00	0	29. Not-Trans and anti-PSF-A546_Pos028_S001	00-jHFRnjpseF9DX9YcUecvca
0		Cell	2	0.000	1.000	1183	19	Not-Trans anti-PSF-A546 8C-S-PSF V2.00	0	29. Not-Trans and anti-PSF-A546_Pos028_S001	00-jHFRnjpseF9DX9YcUecvca
0		Cell	2	0.000	1.000	1184	20	Not-Trans anti-PSF-A546 8C-S-PSF V2.00	0	29. Not-Trans and anti-PSF-A546_Pos028_S001	00-jHFRnjpseF9DX9YcUecvca
0		Cell	2	0.000	1.000	1185	21	Not-Trans anti-PSF-A546 8C-S-PSF V2.00	0	29. Not-Trans and anti-PSF-A546_Pos028_S001	00-jHFRnjpseF9DX9YcUecvca
0		Cell	2	0.000	1.000	1186	22	Not-Trans anti-PSF-A546 8C-S-PSF V2.00	0	29. Not-Trans and anti-PSF-A546_Pos028_S001	00-jHFRnjpseF9DX9YcUecvca
4.1417		Cell	2	0.000	1.000	1187	23	Not-Trans anti-PSF-A546 8C-S-PSF V2.00	0	29. Not-Trans and anti-PSF-A546_Pos028_S001	00-jHFRnjpseF9DX9YcUecvca
4.18899		Cell	2	0.000	1.000	1188	24	Not-Trans anti-PSF-A546 8C-S-PSF V2.00	0	29. Not-Trans and anti-PSF-A546_Pos028_S001	00-jHFRnjpseF9DX9YcUecvca
4.37584		Cell	2	0.000	1.000	1189	25	Not-Trans anti-PSF-A546 8C-S-PSF V2.00	0	29. Not-Trans and anti-PSF-A546_Pos028_S001	00-jHFRnjpseF9DX9YcUecvca
4.68		Cell	2	0.000	1.000	1190	26	Not-Trans anti-PSF-A546 8C-S-PSF V2.00	0	29. Not-Trans and anti-PSF-A546_Pos028_S001	00-jHFRnjpseF9DX9YcUecvca
4.27109		Cell	2	0.000	1.000	1191	27	Not-Trans anti-PSF-A546 8C-S-PSF V2.00	0	29. Not-Trans and anti-PSF-A546_Pos028_S001	00-jHFRnjpseF9DX9YcUecvca
4.14599		Cell	2	0.000	1.000	1192	28	Not-Trans anti-PSF-A546 8C-S-PSF V2.00	0	29. Not-Trans and anti-PSF-A546_Pos028_S001	00-jHFRnjpseF9DX9YcUecvca
0		Cell	2	0.000	1.000	1193	29	Not-Trans anti-PSF-A546 8C-S-PSF V2.00	0	29. Not-Trans and anti-PSF-A546_Pos028_S001	00-jHFRnjpseF9DX9YcUecvca
4.45788		Cell	2	0.000	1.000	1194	30	Not-Trans anti-PSF-A546 8C-S-PSF V2.00	0	29. Not-Trans and anti-PSF-A546_Pos028_S001	00-jHFRnjpseF9DX9YcUecvca
4.72727		Cell	2	0.000	1.000	1195	31	Not-Trans anti-PSF-A546 8C-S-PSF V2.00	0	29. Not-Trans and anti-PSF-A546_Pos028_S001	00-jHFRnjpseF9DX9YcUecvca
4.57143		Cell	2	0.000	1.000	1196	32	Not-Trans anti-PSF-A546 8C-S-PSF V2.00	0	29. Not-Trans and anti-PSF-A546_Pos028_S001	00-jHFRnjpseF9DX9YcUecvca
0		Cell	2	0.000	1.000	1197	33	Not-Trans anti-PSF-A546 8C-S-PSF V2.00	0	29. Not-Trans and anti-PSF-A546_Pos028_S001	00-jHFRnjpseF9DX9YcUecvca
0		Cell	2	0.000	1.000	1198	34	Not-Trans anti-PSF-A546 8C-S-PSF V2.00	0	29. Not-Trans and anti-PSF-A546_Pos028_S001	00-jHFRnjpseF9DX9YcUecvca
0		Cell	2	0.000	1.000	1199	35	Not-Trans anti-PSF-A546 8C-S-PSF V2.00	0	29. Not-Trans and anti-PSF-A546_Pos028_S001	00-jHFRnjpseF9DX9YcUecvca
0		Cell	2	0.000	1.000	1200	36	Not-Trans anti-PSF-A546 8C-S-PSF V2.00	0	29. Not-Trans and anti-PSF-A546_Pos028_S001	00-jHFRnjpseF9DX9YcUecvca
0		Cell	2	0.000	1.000	1201	37	Not-Trans anti-PSF-A546 8C-S-PSF V2.00	0	29. Not-Trans and anti-PSF-A546_Pos028_S001	00-jHFRnjpseF9DX9YcUecvca
4.22383		Cell	2	0.000	1.000	1202	38	Not-Trans anti-PSF-A546 8C-S-PSF V2.00	0	29. Not-Trans and anti-PSF-A546_Pos028_S001	00-jHFRnjpseF9DX9YcUecvca
0		Cell	2	0.000	1.000	1203	39	Not-Trans anti-PSF-A546 8C-S-PSF V2.00	0	29. Not-Trans and anti-PSF-A546_Pos028_S001	00-jHFRnjpseF9DX9YcUecvca
4.24664		Cell	2	0.000	1.000	1204	40	Not-Trans anti-PSF-A546 8C-S-PSF V2.00	0	29. Not-Trans and anti-PSF-A546_Pos028_S001	00-jHFRnjpseF9DX9YcUecvca
4.29939		Cell	2	0.000	1.000	1205	41	Not-Trans anti-PSF-A546 8C-S-PSF V2.00	0	29. Not-Trans and anti-PSF-A546_Pos028_S001	00-jHFRnjpseF9DX9YcUecvca
4.22222		Cell	2	0.000	1.000	1206	42	Not-Trans anti-PSF-A546 8C-S-PSF V2.00	0	29. Not-Trans and anti-PSF-A546_Pos028_S001	00-jHFRnjpseF9DX9YcUecvca
4.52055		Cell	2	0.000	1.000	1207	43	Not-Trans anti-PSF-A546 8C-S-PSF V2.00	0	29. Not-Trans and anti-PSF-A546_Pos028_S001	00-jHFRnjpseF9DX9YcUecvca
4.6129		Cell	2	0.000	1.000	1208	44	Not-Trans anti-PSF-A546 8C-S-PSF V2.00	0	29. Not-Trans and anti-PSF-A546_Pos028_S001	00-jHFRnjpseF9DX9YcUecvca
0		Cell	2	0.000	1.000	1209	45	Not-Trans anti-PSF-A546 8C-S-PSF V2.00	0	29. Not-Trans and anti-PSF-A546_Pos028_S001	00-jHFRnjpseF9DX9YcUecvca
4.47317		Cell	2	0.000	1.000	1210	46	Not-Trans anti-PSF-A546 8C-S-PSF V2.00	0	29. Not-Trans and anti-PSF-A546_Pos028_S001	00-jHFRnjpseF9DX9YcUecvca
4.33849		Cell	2	0.000	1.000	1211	47	Not-Trans anti-PSF-A546 8C-S-PSF V2.00	0	29. Not-Trans and anti-PSF-A546_Pos028_S001	00-jHFRnjpseF9DX9YcUecvca
4.44063		Cell	2	0.000	1.000	1212	48	Not-Trans anti-PSF-A546 8C-S-PSF V2.00	0	29. Not-Trans and anti-PSF-A546_Pos028_S001	00-jHFRnjpseF9DX9YcUecvca
4.44524		Cell	2	0.000	1.000	1213	49	Not-Trans anti-PSF-A546 8C-S-PSF V2.00	0	29. Not-Trans and anti-PSF-A546_Pos028_S001	00-jHFRnjpseF9DX9YcUecvca
4.3062		Cell	2	0.000	1.000	1214	0	Not-Trans anti-PSF-A546 8C-S-PSF V2.00	0	29. Not-Trans and anti-PSF-A546_Pos029_S001	00-6gF3eQeG7gzjQXVr4NHDRo
4.27381		Cell	2	0.000	1.000	1215	1	Not-Trans anti-PSF-A546 8C-S-PSF V2.00	0	29. Not-Trans and anti-PSF-A546_Pos029_S001	00-6gF3eQeG7gzjQXVr4NHDRo
4.37379		Cell	2	0.000	1.000	1216	2	Not-Trans anti-PSF-A546 8C-S-PSF V2.00	0	29. Not-Trans and anti-PSF-A546_Pos029_S001	00-6gF3eQeG7gzjQXVr4NHDRo
4.33479		Cell	2	0.000	1.000	1217	3	Not-Trans anti-PSF-A546 8C-S-PSF V2.00	0	29. Not-Trans and anti-PSF-A546_Pos029_S001	00-6gF3eQeG7gzjQXVr4NHDRo
4.46534		Cell	2	0.000	1.000	1218	4	Not-Trans anti-PSF-A546 8C-S-PSF V2.00	0	29. Not-Trans and anti-PSF-A546_Pos029_S001	00-6gF3eQeG7gzjQXVr4NHDRo
4.41195		Cell	2	0.000	1.000	1219	5	Not-Trans anti-PSF-A546 8C-S-PSF V2.00	0	29. Not-Trans and anti-PSF-A546_Pos029_S001	00-6gF3eQeG7gzjQXVr4NHDRo
4.69118		Cell	2	0.000	1.000	1220	6	Not-Trans anti-PSF-A546 8C-S-PSF V2.00	0	29. Not-Trans and anti-PSF-A546_Pos029_S001	00-6gF3eQeG7gzjQXVr4NHDRo
4.56746		Cell	2	0.000	1.000	1221	7	Not-Trans anti-PSF-A546 8C-S-PSF V2.00	0	29. Not-Trans and anti-PSF-A546_Pos029_S001	00-6gF3eQeG7gzjQXVr4NHDRo
4.53333		Cell	2	0.000	1.000	1222	8	Not-Trans anti-PSF-A546 8C-S-PSF V2.00	0	29. Not-Trans and anti-PSF-A546_Pos029_S001	00-6gF3eQeG7gzjQXVr4NHDRo
5.18571		Cell	2	0.000	1.000	1223	9	Not-Trans anti-PSF-A546 8C-S-PSF V2.00	0	29. Not-Trans and anti-PSF-A546_Pos029_S001	00-6gF3eQeG7gzjQXVr4NHDRo
4.77956		Cell	2	0.000	1.000	1224	10	Not-Trans anti-PSF-A546 8C-S-PSF V2.00	0	29. Not-Trans and anti-PSF-A546_Pos029_S001	00-6gF3eQeG7gzjQXVr4NHDRo
4.32653		Cell	2	0.000	1.000	1225	11	Not-Trans anti-PSF-A546 8C-S-PSF V2.00	0	29. Not-Trans and anti-PSF-A546_Pos029_S001	00-6gF3eQeG7gzjQXVr4NHDRo
4.41667		Cell	2	0.000	1.000	1226	12	Not-Trans anti-PSF-A546 8C-S-PSF V2.00	0	29. Not-Trans and anti-PSF-A546_Pos029_S001	00-6gF3eQeG7gzjQXVr4NHDRo
0		Cell	2	0.000	1.000	1227	0	Not-Trans anti-PSF-A546 8C-S-PSF V2.00	0	29. Not-Trans and anti-PSF-A546_Pos030_S001	00-4JUKQ7sYvHAERCy9tWKgmP
0		Cell	2	0.000	1.000	1228	1	Not-Trans anti-PSF-A546 8C-S-PSF V2.00	0	29. Not-Trans and anti-PSF-A546_Pos030_S001	00-4JUKQ7sYvHAERCy9tWKgmP
4.38103		Cell	2	0.000	1.000	1229	2	Not-Trans anti-PSF-A546 8C-S-PSF V2.00	0	29. Not-Trans and anti-PSF-A546_Pos030_S001	00-4JUKQ7sYvHAERCy9tWKgmP
0		Cell	2	0.000	1.000	1230	3	Not-Trans anti-PSF-A546 8C-S-PSF V2.00	0	29. Not-Trans and anti-PSF-A546_Pos030_S001	00-4JUKQ7sYvHAERCy9tWKgmP
0		Cell	2	0.000	1.000	1231	4	Not-Trans anti-PSF-A546 8C-S-PSF V2.00	0	29. Not-Trans and anti-PSF-A546_Pos030_S001	00-4JUKQ7sYvHAERCy9tWKgmP
4.05556		Cell	2	0.000	1.000	1232	5	Not-Trans anti-PSF-A546 8C-S-PSF V2.00	0	29. Not-Trans and anti-PSF-A546_Pos030_S001	00-4JUKQ7sYvHAERCy9tWKgmP
0		Cell	2	0.000	1.000	1233	6	Not-Trans anti-PSF-A546 8C-S-PSF V2.00	0	29. Not-Trans and anti-PSF-A546_Pos030_S001	00-4JUKQ7sYvHAERCy9tWKgmP
0		Cell	2	0.000	1.000	1234	7	Not-Trans anti-PSF-A546 8C-S-PSF V2.00	0	29. Not-Trans and anti-PSF-A546_Pos030_S001	00-4JUKQ7sYvHAERCy9tWKgmP
0		Cell	2	0.000	1.000	1235	8	Not-Trans anti-PSF-A546 8C-S-PSF V2.00	0	29. Not-Trans and anti-PSF-A546_Pos030_S001	00-4JUKQ7sYvHAERCy9tWKgmP
3.79167		Cell	2	0.000	1.000	1236	9	Not-Trans anti-PSF-A546 8C-S-PSF V2.00	0	29. Not-Trans and anti-PSF-A546_Pos030_S001	00-4JUKQ7sYvHAERCy9tWKgmP
4.35484		Cell	2	0.000	1.000	1237	10	Not-Trans anti-PSF-A546 8C-S-PSF V2.00	0	29. Not-Trans and anti-PSF-A546_Pos030_S001	00-4JUKQ7sYvHAERCy9tWKgmP
4.125		Cell	2	0.000	1.000	1238	11	Not-Trans anti-PSF-A546 8C-S-PSF V2.00	0	29. Not-Trans and anti-PSF-A546_Pos030_S001	00-4JUKQ7sYvHAERCy9tWKgmP
4.395		Cell	2	0.000	1.000	1239	12	Not-Trans anti-PSF-A546 8C-S-PSF V2.00	0	29. Not-Trans and anti-PSF-A546_Pos030_S001	00-4JUKQ7sYvHAERCy9tWKgmP
0		Cell	2	0.000	1.000	1240	13	Not-Trans anti-PSF-A546 8C-S-PSF V2.00	0	29. Not-Trans and anti-PSF-A546_Pos030_S001	00-4JUKQ7sYvHAERCy9tWKgmP
4.73684		Cell	2	0.000	1.000	1241	14	Not-Trans anti-PSF-A546 8C-S-PSF V2.00	0	29. Not-Trans and anti-PSF-A546_Pos030_S001	00-4JUKQ7sYvHAERCy9tWKgmP
4.33088		Cell	2	0.000	1.000	1242	15	Not-Trans anti-PSF-A546 8C-S-PSF V2.00	0	29. Not-Trans and anti-PSF-A546_Pos030_S001	00-4JUKQ7sYvHAERCy9tWKgmP
4.35271		Cell	2	0.000	1.000	1243	16	Not-Trans anti-PSF-A546 8C-S-PSF V2.00	0	29. Not-Trans and anti-PSF-A546_Pos030_S001	00-4JUKQ7sYvHAERCy9tWKgmP
0		Cell	2	0.000	1.000	1244	17	Not-Trans anti-PSF-A546 8C-S-PSF V2.00	0	29. Not-Trans and anti-PSF-A546_Pos030_S001	00-4JUKQ7sYvHAERCy9tWKgmP
0		Cell	2	0.000	1.000	1245	18	Not-Trans anti-PSF-A546 8C-S-PSF V2.00	0	29. Not-Trans and anti-PSF-A546_Pos030_S001	00-4JUKQ7sYvHAERCy9tWKgmP
0		Cell	2	0.000	1.000	1246	19	Not-Trans anti-PSF-A546 8C-S-PSF V2.00	0	29. Not-Trans and anti-PSF-A546_Pos030_S001	00-4JUKQ7sYvHAERCy9tWKgmP
4.29004		Cell	2	0.000	1.000	1247	20	Not-Trans anti-PSF-A546 8C-S-PSF V2.00	0	29. Not-Trans and anti-PSF-A546_Pos030_S001	00-4JUKQ7sYvHAERCy9tWKgmP
0		Cell	2	0.000	1.000	1248	21	Not-Trans anti-PSF-A546 8C-S-PSF V2.00	0	29. Not-Trans and anti-PSF-A546_Pos030_S001	00-4JUKQ7sYvHAERCy9tWKgmP
0		Cell	2	0.000	1.000	1249	22	Not-Trans anti-PSF-A546 8C-S-PSF V2.00	0	29. Not-Trans and anti-PSF-A546_Pos030_S001	00-4JUKQ7sYvHAERCy9tWKgmP
4.45785		Cell	2	0.000	1.000	1250	23	Not-Trans anti-PSF-A546 8C-S-PSF V2.00	0	29. Not-Trans and anti-PSF-A546_Pos030_S001	00-4JUKQ7sYvHAERCy9tWKgmP
0		Cell	2	0.000	1.000	1251	24	Not-Trans anti-PSF-A546 8C-S-PSF V2.00	0	29. Not-Trans and anti-PSF-A546_Pos030_S001	00-4JUKQ7sYvHAERCy9tWKgmP
4.46194		Cell	2	0.000	1.000	1252	25	Not-Trans anti-PSF-A546 8C-S-PSF V2.00	0	29. Not-Trans and anti-PSF-A546_Pos030_S001	00-4JUKQ7sYvHAERCy9tWKgmP
0		Cell	2	0.000	1.000	1253	26	Not-Trans anti-PSF-A546 8C-S-PSF V2.00	0	29. Not-Trans and anti-PSF-A546_Pos030_S001	00-4JUKQ7sYvHAERCy9tWKgmP
0		Cell	2	0.000	1.000	1254	27	Not-Trans anti-PSF-A546 8C-S-PSF V2.00	0	29. Not-Trans and anti-PSF-A546_Pos030_S001	00-4JUKQ7sYvHAERCy9tWKgmP
0		Cell	2	0.000	1.000	1255	28	Not-Trans anti-PSF-A546 8C-S-PSF V2.00	0	29. Not-Trans and anti-PSF-A546_Pos030_S001	00-4JUKQ7sYvHAERCy9tWKgmP
5.5		Cell	2	0.000	1.000	1256	29	Not-Trans anti-PSF-A546 8C-S-PSF V2.00	0	29. Not-Trans and anti-PSF-A546_Pos030_S001	00-4JUKQ7sYvHAERCy9tWKgmP
0		Cell	2	0.000	1.000	1257	30	Not-Trans anti-PSF-A546 8C-S-PSF V2.00	0	29. Not-Trans and anti-PSF-A546_Pos030_S001	00-4JUKQ7sYvHAERCy9tWKgmP
4.55556		Cell	2	0.000	1.000	1258	31	Not-Trans anti-PSF-A546 8C-S-PSF V2.00	0	29. Not-Trans and anti-PSF-A546_Pos030_S001	00-4JUKQ7sYvHAERCy9tWKgmP
4.43176		Cell	2	0.000	1.000	1259	32	Not-Trans anti-PSF-A546 8C-S-PSF V2.00	0	29. Not-Trans and anti-PSF-A546_Pos030_S001	00-4JUKQ7sYvHAERCy9tWKgmP
0		Cell	2	0.000	1.000	1260	33	Not-Trans anti-PSF-A546 8C-S-PSF V2.00	0	29. Not-Trans and anti-PSF-A546_Pos030_S001	00-4JUKQ7sYvHAERCy9tWKgmP
4.45888		Cell	2	0.000	1.000	1261	34	Not-Trans anti-PSF-A546 8C-S-PSF V2.00	0	29. Not-Trans and anti-PSF-A546_Pos030_S001	00-4JUKQ7sYvHAERCy9tWKgmP
4.37414		Cell	2	0.000	1.000	1262	35	Not-Trans anti-PSF-A546 8C-S-PSF V2.00	0	29. Not-Trans and anti-PSF-A546_Pos030_S001	00-4JUKQ7sYvHAERCy9tWKgmP
3.92982		Cell	2	0.000	1.000	1263	0	Not-Trans anti-PSF-A546 8C-S-PSF V2.00	0	29. Not-Trans and anti-PSF-A546_Pos031_S001	00-KXqQKKN3X2EwyCht8QzCfK
0		Cell	2	0.000	1.000	1264	1	Not-Trans anti-PSF-A546 8C-S-PSF V2.00	0	29. Not-Trans and anti-PSF-A546_Pos031_S001	00-KXqQKKN3X2EwyCht8QzCfK
4.33319		Cell	2	0.000	1.000	1265	2	Not-Trans anti-PSF-A546 8C-S-PSF V2.00	0	29. Not-Trans and anti-PSF-A546_Pos031_S001	00-KXqQKKN3X2EwyCht8QzCfK
4.37671		Cell	2	0.000	1.000	1266	3	Not-Trans anti-PSF-A546 8C-S-PSF V2.00	0	29. Not-Trans and anti-PSF-A546_Pos031_S001	00-KXqQKKN3X2EwyCht8QzCfK
4.50418		Cell	2	0.000	1.000	1267	4	Not-Trans anti-PSF-A546 8C-S-PSF V2.00	0	29. Not-Trans and anti-PSF-A546_Pos031_S001	00-KXqQKKN3X2EwyCht8QzCfK
4.4597		Cell	2	0.000	1.000	1268	5	Not-Trans anti-PSF-A546 8C-S-PSF V2.00	0	29. Not-Trans and anti-PSF-A546_Pos031_S001	00-KXqQKKN3X2EwyCht8QzCfK
0		Cell	2	0.000	1.000	1269	6	Not-Trans anti-PSF-A546 8C-S-PSF V2.00	0	29. Not-Trans and anti-PSF-A546_Pos031_S001	00-KXqQKKN3X2EwyCht8QzCfK
0		Cell	2	0.000	1.000	1270	7	Not-Trans anti-PSF-A546 8C-S-PSF V2.00	0	29. Not-Trans and anti-PSF-A546_Pos031_S001	00-KXqQKKN3X2EwyCht8QzCfK
0		Cell	2	0.000	1.000	1271	8	Not-Trans anti-PSF-A546 8C-S-PSF V2.00	0	29. Not-Trans and anti-PSF-A546_Pos031_S001	00-KXqQKKN3X2EwyCht8QzCfK
0		Cell	2	0.000	1.000	1272	9	Not-Trans anti-PSF-A546 8C-S-PSF V2.00	0	29. Not-Trans and anti-PSF-A546_Pos031_S001	00-KXqQKKN3X2EwyCht8QzCfK
0		Cell	2	0.000	1.000	1273	10	Not-Trans anti-PSF-A546 8C-S-PSF V2.00	0	29. Not-Trans and anti-PSF-A546_Pos031_S001	00-KXqQKKN3X2EwyCht8QzCfK
0		Cell	2	0.000	1.000	1274	11	Not-Trans anti-PSF-A546 8C-S-PSF V2.00	0	29. Not-Trans and anti-PSF-A546_Pos031_S001	00-KXqQKKN3X2EwyCht8QzCfK
0		Cell	2	0.000	1.000	1275	12	Not-Trans anti-PSF-A546 8C-S-PSF V2.00	0	29. Not-Trans and anti-PSF-A546_Pos031_S001	00-KXqQKKN3X2EwyCht8QzCfK
0		Cell	2	0.000	1.000	1276	13	Not-Trans anti-PSF-A546 8C-S-PSF V2.00	0	29. Not-Trans and anti-PSF-A546_Pos031_S001	00-KXqQKKN3X2EwyCht8QzCfK
0		Cell	2	0.000	1.000	1277	14	Not-Trans anti-PSF-A546 8C-S-PSF V2.00	0	29. Not-Trans and anti-PSF-A546_Pos031_S001	00-KXqQKKN3X2EwyCht8QzCfK
4.89744		Cell	2	0.000	1.000	1278	15	Not-Trans anti-PSF-A546 8C-S-PSF V2.00	0	29. Not-Trans and anti-PSF-A546_Pos031_S001	00-KXqQKKN3X2EwyCht8QzCfK
0		Cell	2	0.000	1.000	1279	16	Not-Trans anti-PSF-A546 8C-S-PSF V2.00	0	29. Not-Trans and anti-PSF-A546_Pos031_S001	00-KXqQKKN3X2EwyCht8QzCfK
0		Cell	2	0.000	1.000	1280	17	Not-Trans anti-PSF-A546 8C-S-PSF V2.00	0	29. Not-Trans and anti-PSF-A546_Pos031_S001	00-KXqQKKN3X2EwyCht8QzCfK
4.28744		Cell	2	0.000	1.000	1281	18	Not-Trans anti-PSF-A546 8C-S-PSF V2.00	0	29. Not-Trans and anti-PSF-A546_Pos031_S001	00-KXqQKKN3X2EwyCht8QzCfK
0		Cell	2	0.000	1.000	1282	19	Not-Trans anti-PSF-A546 8C-S-PSF V2.00	0	29. Not-Trans and anti-PSF-A546_Pos031_S001	00-KXqQKKN3X2EwyCht8QzCfK
0		Cell	2	0.000	1.000	1283	20	Not-Trans anti-PSF-A546 8C-S-PSF V2.00	0	29. Not-Trans and anti-PSF-A546_Pos031_S001	00-KXqQKKN3X2EwyCht8QzCfK
0		Cell	2	0.000	1.000	1284	21	Not-Trans anti-PSF-A546 8C-S-PSF V2.00	0	29. Not-Trans and anti-PSF-A546_Pos031_S001	00-KXqQKKN3X2EwyCht8QzCfK
0		Cell	2	0.000	1.000	1285	22	Not-Trans anti-PSF-A546 8C-S-PSF V2.00	0	29. Not-Trans and anti-PSF-A546_Pos031_S001	00-KXqQKKN3X2EwyCht8QzCfK
4		Cell	2	0.000	1.000	1286	23	Not-Trans anti-PSF-A546 8C-S-PSF V2.00	0	29. Not-Trans and anti-PSF-A546_Pos031_S001	00-KXqQKKN3X2EwyCht8QzCfK
0		Cell	2	0.000	1.000	1287	24	Not-Trans anti-PSF-A546 8C-S-PSF V2.00	0	29. Not-Trans and anti-PSF-A546_Pos031_S001	00-KXqQKKN3X2EwyCht8QzCfK
0		Cell	2	0.000	1.000	1288	25	Not-Trans anti-PSF-A546 8C-S-PSF V2.00	0	29. Not-Trans and anti-PSF-A546_Pos031_S001	00-KXqQKKN3X2EwyCht8QzCfK
0		Cell	2	0.000	1.000	1289	26	Not-Trans anti-PSF-A546 8C-S-PSF V2.00	0	29. Not-Trans and anti-PSF-A546_Pos031_S001	00-KXqQKKN3X2EwyCht8QzCfK
0		Cell	2	0.000	1.000	1290	27	Not-Trans anti-PSF-A546 8C-S-PSF V2.00	0	29. Not-Trans and anti-PSF-A546_Pos031_S001	00-KXqQKKN3X2EwyCht8QzCfK
0		Cell	2	0.000	1.000	1291	28	Not-Trans anti-PSF-A546 8C-S-PSF V2.00	0	29. Not-Trans and anti-PSF-A546_Pos031_S001	00-KXqQKKN3X2EwyCht8QzCfK
3.69222		Cell	2	0.000	1.000	1292	29	Not-Trans anti-PSF-A546 8C-S-PSF V2.00	0	29. Not-Trans and anti-PSF-A546_Pos031_S001	00-KXqQKKN3X2EwyCht8QzCfK
0		Cell	2	0.000	1.000	1293	30	Not-Trans anti-PSF-A546 8C-S-PSF V2.00	0	29. Not-Trans and anti-PSF-A546_Pos031_S001	00-KXqQKKN3X2EwyCht8QzCfK
4.66782		Cell	2	0.000	1.000	1294	31	Not-Trans anti-PSF-A546 8C-S-PSF V2.00	0	29. Not-Trans and anti-PSF-A546_Pos031_S001	00-KXqQKKN3X2EwyCht8QzCfK
4.58094		Cell	2	0.000	1.000	1295	32	Not-Trans anti-PSF-A546 8C-S-PSF V2.00	0	29. Not-Trans and anti-PSF-A546_Pos031_S001	00-KXqQKKN3X2EwyCht8QzCfK
3.84712		Cell	2	0.000	1.000	1296	0	Not-Trans anti-PSF-A546 8C-S-PSF V2.00	0	29. Not-Trans and anti-PSF-A546_Pos032_S001	00-DPtT252s3nU9jieGPenwnU
4.33319		Cell	2	0.000	1.000	1297	1	Not-Trans anti-PSF-A546 8C-S-PSF V2.00	0	29. Not-Trans and anti-PSF-A546_Pos032_S001	00-DPtT252s3nU9jieGPenwnU
4.21057		Cell	2	0.000	1.000	1298	2	Not-Trans anti-PSF-A546 8C-S-PSF V2.00	0	29. Not-Trans and anti-PSF-A546_Pos032_S001	00-DPtT252s3nU9jieGPenwnU
0		Cell	2	0.000	1.000	1299	3	Not-Trans anti-PSF-A546 8C-S-PSF V2.00	0	29. Not-Trans and anti-PSF-A546_Pos032_S001	00-DPtT252s3nU9jieGPenwnU
0		Cell	2	0.000	1.000	1300	4	Not-Trans anti-PSF-A546 8C-S-PSF V2.00	0	29. Not-Trans and anti-PSF-A546_Pos032_S001	00-DPtT252s3nU9jieGPenwnU
0		Cell	2	0.000	1.000	1301	5	Not-Trans anti-PSF-A546 8C-S-PSF V2.00	0	29. Not-Trans and anti-PSF-A546_Pos032_S001	00-DPtT252s3nU9jieGPenwnU
0		Cell	2	0.000	1.000	1302	6	Not-Trans anti-PSF-A546 8C-S-PSF V2.00	0	29. Not-Trans and anti-PSF-A546_Pos032_S001	00-DPtT252s3nU9jieGPenwnU
0		Cell	2	0.000	1.000	1303	7	Not-Trans anti-PSF-A546 8C-S-PSF V2.00	0	29. Not-Trans and anti-PSF-A546_Pos032_S001	00-DPtT252s3nU9jieGPenwnU
4.32867		Cell	2	0.000	1.000	1304	8	Not-Trans anti-PSF-A546 8C-S-PSF V2.00	0	29. Not-Trans and anti-PSF-A546_Pos032_S001	00-DPtT252s3nU9jieGPenwnU
4.32231		Cell	2	0.000	1.000	1305	9	Not-Trans anti-PSF-A546 8C-S-PSF V2.00	0	29. Not-Trans and anti-PSF-A546_Pos032_S001	00-DPtT252s3nU9jieGPenwnU
4.20562		Cell	2	0.000	1.000	1306	10	Not-Trans anti-PSF-A546 8C-S-PSF V2.00	0	29. Not-Trans and anti-PSF-A546_Pos032_S001	00-DPtT252s3nU9jieGPenwnU
4		Cell	2	0.000	1.000	1307	11	Not-Trans anti-PSF-A546 8C-S-PSF V2.00	0	29. Not-Trans and anti-PSF-A546_Pos032_S001	00-DPtT252s3nU9jieGPenwnU
4.13214		Cell	2	0.000	1.000	1308	12	Not-Trans anti-PSF-A546 8C-S-PSF V2.00	0	29. Not-Trans and anti-PSF-A546_Pos032_S001	00-DPtT252s3nU9jieGPenwnU
3.90835		Cell	2	0.000	1.000	1309	13	Not-Trans anti-PSF-A546 8C-S-PSF V2.00	0	29. Not-Trans and anti-PSF-A546_Pos032_S001	00-DPtT252s3nU9jieGPenwnU
3.97193		Cell	2	0.000	1.000	1310	14	Not-Trans anti-PSF-A546 8C-S-PSF V2.00	0	29. Not-Trans and anti-PSF-A546_Pos032_S001	00-DPtT252s3nU9jieGPenwnU
4.02724		Cell	2	0.000	1.000	1311	15	Not-Trans anti-PSF-A546 8C-S-PSF V2.00	0	29. Not-Trans and anti-PSF-A546_Pos032_S001	00-DPtT252s3nU9jieGPenwnU
0		Cell	2	0.000	1.000	1312	16	Not-Trans anti-PSF-A546 8C-S-PSF V2.00	0	29. Not-Trans and anti-PSF-A546_Pos032_S001	00-DPtT252s3nU9jieGPenwnU
0		Cell	2	0.000	1.000	1313	17	Not-Trans anti-PSF-A546 8C-S-PSF V2.00	0	29. Not-Trans and anti-PSF-A546_Pos032_S001	00-DPtT252s3nU9jieGPenwnU
0		Cell	2	0.000	1.000	1314	18	Not-Trans anti-PSF-A546 8C-S-PSF V2.00	0	29. Not-Trans and anti-PSF-A546_Pos032_S001	00-DPtT252s3nU9jieGPenwnU
0		Cell	2	0.000	1.000	1315	19	Not-Trans anti-PSF-A546 8C-S-PSF V2.00	0	29. Not-Trans and anti-PSF-A546_Pos032_S001	00-DPtT252s3nU9jieGPenwnU
0		Cell	2	0.000	1.000	1316	20	Not-Trans anti-PSF-A546 8C-S-PSF V2.00	0	29. Not-Trans and anti-PSF-A546_Pos032_S001	00-DPtT252s3nU9jieGPenwnU
0		Cell	2	0.000	1.000	1317	21	Not-Trans anti-PSF-A546 8C-S-PSF V2.00	0	29. Not-Trans and anti-PSF-A546_Pos032_S001	00-DPtT252s3nU9jieGPenwnU
4.2703		Cell	2	0.000	1.000	1318	22	Not-Trans anti-PSF-A546 8C-S-PSF V2.00	0	29. Not-Trans and anti-PSF-A546_Pos032_S001	00-DPtT252s3nU9jieGPenwnU
0		Cell	2	0.000	1.000	1319	23	Not-Trans anti-PSF-A546 8C-S-PSF V2.00	0	29. Not-Trans and anti-PSF-A546_Pos032_S001	00-DPtT252s3nU9jieGPenwnU
4.19965		Cell	2	0.000	1.000	1320	24	Not-Trans anti-PSF-A546 8C-S-PSF V2.00	0	29. Not-Trans and anti-PSF-A546_Pos032_S001	00-DPtT252s3nU9jieGPenwnU
0		Cell	2	0.000	1.000	1321	25	Not-Trans anti-PSF-A546 8C-S-PSF V2.00	0	29. Not-Trans and anti-PSF-A546_Pos032_S001	00-DPtT252s3nU9jieGPenwnU
0		Cell	2	0.000	1.000	1322	26	Not-Trans anti-PSF-A546 8C-S-PSF V2.00	0	29. Not-Trans and anti-PSF-A546_Pos032_S001	00-DPtT252s3nU9jieGPenwnU
4.40107		Cell	2	0.000	1.000	1323	27	Not-Trans anti-PSF-A546 8C-S-PSF V2.00	0	29. Not-Trans and anti-PSF-A546_Pos032_S001	00-DPtT252s3nU9jieGPenwnU
4.18199		Cell	2	0.000	1.000	1324	28	Not-Trans anti-PSF-A546 8C-S-PSF V2.00	0	29. Not-Trans and anti-PSF-A546_Pos032_S001	00-DPtT252s3nU9jieGPenwnU
0		Cell	2	0.000	1.000	1325	29	Not-Trans anti-PSF-A546 8C-S-PSF V2.00	0	29. Not-Trans and anti-PSF-A546_Pos032_S001	00-DPtT252s3nU9jieGPenwnU
4.20114		Cell	2	0.000	1.000	1326	30	Not-Trans anti-PSF-A546 8C-S-PSF V2.00	0	29. Not-Trans and anti-PSF-A546_Pos032_S001	00-DPtT252s3nU9jieGPenwnU
0		Cell	2	0.000	1.000	1327	31	Not-Trans anti-PSF-A546 8C-S-PSF V2.00	0	29. Not-Trans and anti-PSF-A546_Pos032_S001	00-DPtT252s3nU9jieGPenwnU
4.03778		Cell	2	0.000	1.000	1328	32	Not-Trans anti-PSF-A546 8C-S-PSF V2.00	0	29. Not-Trans and anti-PSF-A546_Pos032_S001	00-DPtT252s3nU9jieGPenwnU
4.04909		Cell	2	0.000	1.000	1329	33	Not-Trans anti-PSF-A546 8C-S-PSF V2.00	0	29. Not-Trans and anti-PSF-A546_Pos032_S001	00-DPtT252s3nU9jieGPenwnU
4.12578		Cell	2	0.000	1.000	1330	34	Not-Trans anti-PSF-A546 8C-S-PSF V2.00	0	29. Not-Trans and anti-PSF-A546_Pos032_S001	00-DPtT252s3nU9jieGPenwnU
4.37384		Cell	2	0.000	1.000	1331	0	Not-Trans anti-PSF-A546 8C-S-PSF V2.00	0	29. Not-Trans and anti-PSF-A546_Pos033_S001	00-8z3yUX4QcYjXYXX6iXhGW4
0		Cell	2	0.000	1.000	1332	1	Not-Trans anti-PSF-A546 8C-S-PSF V2.00	0	29. Not-Trans and anti-PSF-A546_Pos033_S001	00-8z3yUX4QcYjXYXX6iXhGW4
0		Cell	2	0.000	1.000	1333	2	Not-Trans anti-PSF-A546 8C-S-PSF V2.00	0	29. Not-Trans and anti-PSF-A546_Pos033_S001	00-8z3yUX4QcYjXYXX6iXhGW4
0		Cell	2	0.000	1.000	1334	3	Not-Trans anti-PSF-A546 8C-S-PSF V2.00	0	29. Not-Trans and anti-PSF-A546_Pos033_S001	00-8z3yUX4QcYjXYXX6iXhGW4
0		Cell	2	0.000	1.000	1335	4	Not-Trans anti-PSF-A546 8C-S-PSF V2.00	0	29. Not-Trans and anti-PSF-A546_Pos033_S001	00-8z3yUX4QcYjXYXX6iXhGW4
0		Cell	2	0.000	1.000	1336	5	Not-Trans anti-PSF-A546 8C-S-PSF V2.00	0	29. Not-Trans and anti-PSF-A546_Pos033_S001	00-8z3yUX4QcYjXYXX6iXhGW4
4.22814		Cell	2	0.000	1.000	1337	6	Not-Trans anti-PSF-A546 8C-S-PSF V2.00	0	29. Not-Trans and anti-PSF-A546_Pos033_S001	00-8z3yUX4QcYjXYXX6iXhGW4
4.44068		Cell	2	0.000	1.000	1338	7	Not-Trans anti-PSF-A546 8C-S-PSF V2.00	0	29. Not-Trans and anti-PSF-A546_Pos033_S001	00-8z3yUX4QcYjXYXX6iXhGW4
4.23451		Cell	2	0.000	1.000	1339	8	Not-Trans anti-PSF-A546 8C-S-PSF V2.00	0	29. Not-Trans and anti-PSF-A546_Pos033_S001	00-8z3yUX4QcYjXYXX6iXhGW4
4.27666		Cell	2	0.000	1.000	1340	9	Not-Trans anti-PSF-A546 8C-S-PSF V2.00	0	29. Not-Trans and anti-PSF-A546_Pos033_S001	00-8z3yUX4QcYjXYXX6iXhGW4
0		Cell	2	0.000	1.000	1341	10	Not-Trans anti-PSF-A546 8C-S-PSF V2.00	0	29. Not-Trans and anti-PSF-A546_Pos033_S001	00-8z3yUX4QcYjXYXX6iXhGW4
3.81818		Cell	2	0.000	1.000	1342	11	Not-Trans anti-PSF-A546 8C-S-PSF V2.00	0	29. Not-Trans and anti-PSF-A546_Pos033_S001	00-8z3yUX4QcYjXYXX6iXhGW4
4.38523		Cell	2	0.000	1.000	1343	12	Not-Trans anti-PSF-A546 8C-S-PSF V2.00	0	29. Not-Trans and anti-PSF-A546_Pos033_S001	00-8z3yUX4QcYjXYXX6iXhGW4
4.4359		Cell	2	0.000	1.000	1344	13	Not-Trans anti-PSF-A546 8C-S-PSF V2.00	0	29. Not-Trans and anti-PSF-A546_Pos033_S001	00-8z3yUX4QcYjXYXX6iXhGW4
4.48714		Cell	2	0.000	1.000	1345	14	Not-Trans anti-PSF-A546 8C-S-PSF V2.00	0	29. Not-Trans and anti-PSF-A546_Pos033_S001	00-8z3yUX4QcYjXYXX6iXhGW4
4.52632		Cell	2	0.000	1.000	1346	15	Not-Trans anti-PSF-A546 8C-S-PSF V2.00	0	29. Not-Trans and anti-PSF-A546_Pos033_S001	00-8z3yUX4QcYjXYXX6iXhGW4
4.46825		Cell	2	0.000	1.000	1347	16	Not-Trans anti-PSF-A546 8C-S-PSF V2.00	0	29. Not-Trans and anti-PSF-A546_Pos033_S001	00-8z3yUX4QcYjXYXX6iXhGW4
4.47447		Cell	2	0.000	1.000	1348	17	Not-Trans anti-PSF-A546 8C-S-PSF V2.00	0	29. Not-Trans and anti-PSF-A546_Pos033_S001	00-8z3yUX4QcYjXYXX6iXhGW4
4.28832		Cell	2	0.000	1.000	1349	18	Not-Trans anti-PSF-A546 8C-S-PSF V2.00	0	29. Not-Trans and anti-PSF-A546_Pos033_S001	00-8z3yUX4QcYjXYXX6iXhGW4
4.22126		Cell	2	0.000	1.000	1350	19	Not-Trans anti-PSF-A546 8C-S-PSF V2.00	0	29. Not-Trans and anti-PSF-A546_Pos033_S001	00-8z3yUX4QcYjXYXX6iXhGW4
4.28848		Cell	2	0.000	1.000	1351	20	Not-Trans anti-PSF-A546 8C-S-PSF V2.00	0	29. Not-Trans and anti-PSF-A546_Pos033_S001	00-8z3yUX4QcYjXYXX6iXhGW4
0		Cell	2	0.000	1.000	1352	21	Not-Trans anti-PSF-A546 8C-S-PSF V2.00	0	29. Not-Trans and anti-PSF-A546_Pos033_S001	00-8z3yUX4QcYjXYXX6iXhGW4
4.21968		Cell	2	0.000	1.000	1353	22	Not-Trans anti-PSF-A546 8C-S-PSF V2.00	0	29. Not-Trans and anti-PSF-A546_Pos033_S001	00-8z3yUX4QcYjXYXX6iXhGW4
4.21609		Cell	2	0.000	1.000	1354	23	Not-Trans anti-PSF-A546 8C-S-PSF V2.00	0	29. Not-Trans and anti-PSF-A546_Pos033_S001	00-8z3yUX4QcYjXYXX6iXhGW4
4.30303		Cell	2	0.000	1.000	1355	24	Not-Trans anti-PSF-A546 8C-S-PSF V2.00	0	29. Not-Trans and anti-PSF-A546_Pos033_S001	00-8z3yUX4QcYjXYXX6iXhGW4
4.06897		Cell	2	0.000	1.000	1356	25	Not-Trans anti-PSF-A546 8C-S-PSF V2.00	0	29. Not-Trans and anti-PSF-A546_Pos033_S001	00-8z3yUX4QcYjXYXX6iXhGW4
0		Cell	2	0.000	1.000	1357	26	Not-Trans anti-PSF-A546 8C-S-PSF V2.00	0	29. Not-Trans and anti-PSF-A546_Pos033_S001	00-8z3yUX4QcYjXYXX6iXhGW4
4.18929		Cell	2	0.000	1.000	1358	27	Not-Trans anti-PSF-A546 8C-S-PSF V2.00	0	29. Not-Trans and anti-PSF-A546_Pos033_S001	00-8z3yUX4QcYjXYXX6iXhGW4
4.16418		Cell	2	0.000	1.000	1359	28	Not-Trans anti-PSF-A546 8C-S-PSF V2.00	0	29. Not-Trans and anti-PSF-A546_Pos033_S001	00-8z3yUX4QcYjXYXX6iXhGW4
4.31112		Cell	2	0.000	1.000	1360	29	Not-Trans anti-PSF-A546 8C-S-PSF V2.00	0	29. Not-Trans and anti-PSF-A546_Pos033_S001	00-8z3yUX4QcYjXYXX6iXhGW4
4.25872		Cell	2	0.000	1.000	1361	30	Not-Trans anti-PSF-A546 8C-S-PSF V2.00	0	29. Not-Trans and anti-PSF-A546_Pos033_S001	00-8z3yUX4QcYjXYXX6iXhGW4
4.12712		Cell	2	0.000	1.000	1362	31	Not-Trans anti-PSF-A546 8C-S-PSF V2.00	0	29. Not-Trans and anti-PSF-A546_Pos033_S001	00-8z3yUX4QcYjXYXX6iXhGW4
4.23391		Cell	2	0.000	1.000	1363	32	Not-Trans anti-PSF-A546 8C-S-PSF V2.00	0	29. Not-Trans and anti-PSF-A546_Pos033_S001	00-8z3yUX4QcYjXYXX6iXhGW4
4.82727		Cell	2	0.000	1.000	1364	33	Not-Trans anti-PSF-A546 8C-S-PSF V2.00	0	29. Not-Trans and anti-PSF-A546_Pos033_S001	00-8z3yUX4QcYjXYXX6iXhGW4
0		Cell	2	0.000	1.000	1365	34	Not-Trans anti-PSF-A546 8C-S-PSF V2.00	0	29. Not-Trans and anti-PSF-A546_Pos033_S001	00-8z3yUX4QcYjXYXX6iXhGW4
4.2354		Cell	2	0.000	1.000	1366	35	Not-Trans anti-PSF-A546 8C-S-PSF V2.00	0	29. Not-Trans and anti-PSF-A546_Pos033_S001	00-8z3yUX4QcYjXYXX6iXhGW4
0		Cell	2	0.000	1.000	1367	36	Not-Trans anti-PSF-A546 8C-S-PSF V2.00	0	29. Not-Trans and anti-PSF-A546_Pos033_S001	00-8z3yUX4QcYjXYXX6iXhGW4
4.50273		Cell	2	0.000	1.000	1368	37	Not-Trans anti-PSF-A546 8C-S-PSF V2.00	0	29. Not-Trans and anti-PSF-A546_Pos033_S001	00-8z3yUX4QcYjXYXX6iXhGW4
4.40116		Cell	2	0.000	1.000	1369	38	Not-Trans anti-PSF-A546 8C-S-PSF V2.00	0	29. Not-Trans and anti-PSF-A546_Pos033_S001	00-8z3yUX4QcYjXYXX6iXhGW4
4.23894		Cell	2	0.000	1.000	1370	39	Not-Trans anti-PSF-A546 8C-S-PSF V2.00	0	29. Not-Trans and anti-PSF-A546_Pos033_S001	00-8z3yUX4QcYjXYXX6iXhGW4
0		Cell	2	0.000	1.000	1371	40	Not-Trans anti-PSF-A546 8C-S-PSF V2.00	0	29. Not-Trans and anti-PSF-A546_Pos033_S001	00-8z3yUX4QcYjXYXX6iXhGW4
0		Cell	2	0.000	1.000	1372	41	Not-Trans anti-PSF-A546 8C-S-PSF V2.00	0	29. Not-Trans and anti-PSF-A546_Pos033_S001	00-8z3yUX4QcYjXYXX6iXhGW4
4.31687		Cell	2	0.000	1.000	1373	42	Not-Trans anti-PSF-A546 8C-S-PSF V2.00	0	29. Not-Trans and anti-PSF-A546_Pos033_S001	00-8z3yUX4QcYjXYXX6iXhGW4
3.98013		Cell	2	0.000	1.000	1374	43	Not-Trans anti-PSF-A546 8C-S-PSF V2.00	0	29. Not-Trans and anti-PSF-A546_Pos033_S001	00-8z3yUX4QcYjXYXX6iXhGW4
4.20696		Cell	2	0.000	1.000	1375	44	Not-Trans anti-PSF-A546 8C-S-PSF V2.00	0	29. Not-Trans and anti-PSF-A546_Pos033_S001	00-8z3yUX4QcYjXYXX6iXhGW4
4.37332		Cell	2	0.000	1.000	1376	45	Not-Trans anti-PSF-A546 8C-S-PSF V2.00	0	29. Not-Trans and anti-PSF-A546_Pos033_S001	00-8z3yUX4QcYjXYXX6iXhGW4
4.07954		Cell	2	0.000	1.000	1377	46	Not-Trans anti-PSF-A546 8C-S-PSF V2.00	0	29. Not-Trans and anti-PSF-A546_Pos033_S001	00-8z3yUX4QcYjXYXX6iXhGW4
4.06329		Cell	2	0.000	1.000	1378	47	Not-Trans anti-PSF-A546 8C-S-PSF V2.00	0	29. Not-Trans and anti-PSF-A546_Pos033_S001	00-8z3yUX4QcYjXYXX6iXhGW4
5.5		Cell	2	0.000	1.000	1379	48	Not-Trans anti-PSF-A546 8C-S-PSF V2.00	0	29. Not-Trans and anti-PSF-A546_Pos033_S001	00-8z3yUX4QcYjXYXX6iXhGW4
4.62069		Cell	2	0.000	1.000	1380	49	Not-Trans anti-PSF-A546 8C-S-PSF V2.00	0	29. Not-Trans and anti-PSF-A546_Pos033_S001	00-8z3yUX4QcYjXYXX6iXhGW4
0		Cell	2	0.000	1.000	1381	50	Not-Trans anti-PSF-A546 8C-S-PSF V2.00	0	29. Not-Trans and anti-PSF-A546_Pos033_S001	00-8z3yUX4QcYjXYXX6iXhGW4
0		Cell	2	0.000	1.000	1382	51	Not-Trans anti-PSF-A546 8C-S-PSF V2.00	0	29. Not-Trans and anti-PSF-A546_Pos033_S001	00-8z3yUX4QcYjXYXX6iXhGW4
4.54237		Cell	2	0.000	1.000	1383	52	Not-Trans anti-PSF-A546 8C-S-PSF V2.00	0	29. Not-Trans and anti-PSF-A546_Pos033_S001	00-8z3yUX4QcYjXYXX6iXhGW4
4.22646		Cell	2	0.000	1.000	1384	53	Not-Trans anti-PSF-A546 8C-S-PSF V2.00	0	29. Not-Trans and anti-PSF-A546_Pos033_S001	00-8z3yUX4QcYjXYXX6iXhGW4
4.3694		Cell	2	0.000	1.000	1385	54	Not-Trans anti-PSF-A546 8C-S-PSF V2.00	0	29. Not-Trans and anti-PSF-A546_Pos033_S001	00-8z3yUX4QcYjXYXX6iXhGW4
4.31506		Cell	2	0.000	1.000	1386	0	Not-Trans anti-PSF-A546 8C-S-PSF V2.00	0	29. Not-Trans and anti-PSF-A546_Pos034_S001	00-GT3MMRT4FjzfJGKRNt3awE
4.2863		Cell	2	0.000	1.000	1387	1	Not-Trans anti-PSF-A546 8C-S-PSF V2.00	0	29. Not-Trans and anti-PSF-A546_Pos034_S001	00-GT3MMRT4FjzfJGKRNt3awE
4.33609		Cell	2	0.000	1.000	1388	2	Not-Trans anti-PSF-A546 8C-S-PSF V2.00	0	29. Not-Trans and anti-PSF-A546_Pos034_S001	00-GT3MMRT4FjzfJGKRNt3awE
4.54305		Cell	2	0.000	1.000	1389	3	Not-Trans anti-PSF-A546 8C-S-PSF V2.00	0	29. Not-Trans and anti-PSF-A546_Pos034_S001	00-GT3MMRT4FjzfJGKRNt3awE
4.41348		Cell	2	0.000	1.000	1390	4	Not-Trans anti-PSF-A546 8C-S-PSF V2.00	0	29. Not-Trans and anti-PSF-A546_Pos034_S001	00-GT3MMRT4FjzfJGKRNt3awE
4.34636		Cell	2	0.000	1.000	1391	5	Not-Trans anti-PSF-A546 8C-S-PSF V2.00	0	29. Not-Trans and anti-PSF-A546_Pos034_S001	00-GT3MMRT4FjzfJGKRNt3awE
4.37569		Cell	2	0.000	1.000	1392	6	Not-Trans anti-PSF-A546 8C-S-PSF V2.00	0	29. Not-Trans and anti-PSF-A546_Pos034_S001	00-GT3MMRT4FjzfJGKRNt3awE
4.31129		Cell	2	0.000	1.000	1393	7	Not-Trans anti-PSF-A546 8C-S-PSF V2.00	0	29. Not-Trans and anti-PSF-A546_Pos034_S001	00-GT3MMRT4FjzfJGKRNt3awE
5.83333		Cell	2	0.000	1.000	1394	8	Not-Trans anti-PSF-A546 8C-S-PSF V2.00	0	29. Not-Trans and anti-PSF-A546_Pos034_S001	00-GT3MMRT4FjzfJGKRNt3awE
0		Cell	2	0.000	1.000	1395	9	Not-Trans anti-PSF-A546 8C-S-PSF V2.00	0	29. Not-Trans and anti-PSF-A546_Pos034_S001	00-GT3MMRT4FjzfJGKRNt3awE
4.31734		Cell	2	0.000	1.000	1396	10	Not-Trans anti-PSF-A546 8C-S-PSF V2.00	0	29. Not-Trans and anti-PSF-A546_Pos034_S001	00-GT3MMRT4FjzfJGKRNt3awE
4.27092		Cell	2	0.000	1.000	1397	11	Not-Trans anti-PSF-A546 8C-S-PSF V2.00	0	29. Not-Trans and anti-PSF-A546_Pos034_S001	00-GT3MMRT4FjzfJGKRNt3awE
0		Cell	2	0.000	1.000	1398	12	Not-Trans anti-PSF-A546 8C-S-PSF V2.00	0	29. Not-Trans and anti-PSF-A546_Pos034_S001	00-GT3MMRT4FjzfJGKRNt3awE
5.54545		Cell	2	0.000	1.000	1399	13	Not-Trans anti-PSF-A546 8C-S-PSF V2.00	0	29. Not-Trans and anti-PSF-A546_Pos034_S001	00-GT3MMRT4FjzfJGKRNt3awE
4.40557		Cell	2	0.000	1.000	1400	14	Not-Trans anti-PSF-A546 8C-S-PSF V2.00	0	29. Not-Trans and anti-PSF-A546_Pos034_S001	00-GT3MMRT4FjzfJGKRNt3awE
4.34952		Cell	2	0.000	1.000	1401	15	Not-Trans anti-PSF-A546 8C-S-PSF V2.00	0	29. Not-Trans and anti-PSF-A546_Pos034_S001	00-GT3MMRT4FjzfJGKRNt3awE
4.20649		Cell	2	0.000	1.000	1402	16	Not-Trans anti-PSF-A546 8C-S-PSF V2.00	0	29. Not-Trans and anti-PSF-A546_Pos034_S001	00-GT3MMRT4FjzfJGKRNt3awE
4.25859		Cell	2	0.000	1.000	1403	17	Not-Trans anti-PSF-A546 8C-S-PSF V2.00	0	29. Not-Trans and anti-PSF-A546_Pos034_S001	00-GT3MMRT4FjzfJGKRNt3awE
0		Cell	2	0.000	1.000	1404	18	Not-Trans anti-PSF-A546 8C-S-PSF V2.00	0	29. Not-Trans and anti-PSF-A546_Pos034_S001	00-GT3MMRT4FjzfJGKRNt3awE
4.2944		Cell	2	0.000	1.000	1405	19	Not-Trans anti-PSF-A546 8C-S-PSF V2.00	0	29. Not-Trans and anti-PSF-A546_Pos034_S001	00-GT3MMRT4FjzfJGKRNt3awE
0		Cell	2	0.000	1.000	1406	20	Not-Trans anti-PSF-A546 8C-S-PSF V2.00	0	29. Not-Trans and anti-PSF-A546_Pos034_S001	00-GT3MMRT4FjzfJGKRNt3awE
4.28056		Cell	2	0.000	1.000	1407	21	Not-Trans anti-PSF-A546 8C-S-PSF V2.00	0	29. Not-Trans and anti-PSF-A546_Pos034_S001	00-GT3MMRT4FjzfJGKRNt3awE
4.28182		Cell	2	0.000	1.000	1408	22	Not-Trans anti-PSF-A546 8C-S-PSF V2.00	0	29. Not-Trans and anti-PSF-A546_Pos034_S001	00-GT3MMRT4FjzfJGKRNt3awE
4.19803		Cell	2	0.000	1.000	1409	23	Not-Trans anti-PSF-A546 8C-S-PSF V2.00	0	29. Not-Trans and anti-PSF-A546_Pos034_S001	00-GT3MMRT4FjzfJGKRNt3awE
4.21951		Cell	2	0.000	1.000	1410	24	Not-Trans anti-PSF-A546 8C-S-PSF V2.00	0	29. Not-Trans and anti-PSF-A546_Pos034_S001	00-GT3MMRT4FjzfJGKRNt3awE
4.36922		Cell	2	0.000	1.000	1411	25	Not-Trans anti-PSF-A546 8C-S-PSF V2.00	0	29. Not-Trans and anti-PSF-A546_Pos034_S001	00-GT3MMRT4FjzfJGKRNt3awE
4.29676		Cell	2	0.000	1.000	1412	26	Not-Trans anti-PSF-A546 8C-S-PSF V2.00	0	29. Not-Trans and anti-PSF-A546_Pos034_S001	00-GT3MMRT4FjzfJGKRNt3awE
4.36376		Cell	2	0.000	1.000	1413	27	Not-Trans anti-PSF-A546 8C-S-PSF V2.00	0	29. Not-Trans and anti-PSF-A546_Pos034_S001	00-GT3MMRT4FjzfJGKRNt3awE
4.35248		Cell	2	0.000	1.000	1414	28	Not-Trans anti-PSF-A546 8C-S-PSF V2.00	0	29. Not-Trans and anti-PSF-A546_Pos034_S001	00-GT3MMRT4FjzfJGKRNt3awE
4.30312		Cell	2	0.000	1.000	1415	29	Not-Trans anti-PSF-A546 8C-S-PSF V2.00	0	29. Not-Trans and anti-PSF-A546_Pos034_S001	00-GT3MMRT4FjzfJGKRNt3awE
4.28021		Cell	2	0.000	1.000	1416	30	Not-Trans anti-PSF-A546 8C-S-PSF V2.00	0	29. Not-Trans and anti-PSF-A546_Pos034_S001	00-GT3MMRT4FjzfJGKRNt3awE
4.27081		Cell	2	0.000	1.000	1417	31	Not-Trans anti-PSF-A546 8C-S-PSF V2.00	0	29. Not-Trans and anti-PSF-A546_Pos034_S001	00-GT3MMRT4FjzfJGKRNt3awE
4.39811		Cell	2	0.000	1.000	1418	32	Not-Trans anti-PSF-A546 8C-S-PSF V2.00	0	29. Not-Trans and anti-PSF-A546_Pos034_S001	00-GT3MMRT4FjzfJGKRNt3awE
0		Cell	2	0.000	1.000	1419	33	Not-Trans anti-PSF-A546 8C-S-PSF V2.00	0	29. Not-Trans and anti-PSF-A546_Pos034_S001	00-GT3MMRT4FjzfJGKRNt3awE
4.25823		Cell	2	0.000	1.000	1420	34	Not-Trans anti-PSF-A546 8C-S-PSF V2.00	0	29. Not-Trans and anti-PSF-A546_Pos034_S001	00-GT3MMRT4FjzfJGKRNt3awE
4.36156		Cell	2	0.000	1.000	1421	35	Not-Trans anti-PSF-A546 8C-S-PSF V2.00	0	29. Not-Trans and anti-PSF-A546_Pos034_S001	00-GT3MMRT4FjzfJGKRNt3awE
4.40497		Cell	2	0.000	1.000	1422	36	Not-Trans anti-PSF-A546 8C-S-PSF V2.00	0	29. Not-Trans and anti-PSF-A546_Pos034_S001	00-GT3MMRT4FjzfJGKRNt3awE
4.36426		Cell	2	0.000	1.000	1423	37	Not-Trans anti-PSF-A546 8C-S-PSF V2.00	0	29. Not-Trans and anti-PSF-A546_Pos034_S001	00-GT3MMRT4FjzfJGKRNt3awE
4.2599		Cell	2	0.000	1.000	1424	38	Not-Trans anti-PSF-A546 8C-S-PSF V2.00	0	29. Not-Trans and anti-PSF-A546_Pos034_S001	00-GT3MMRT4FjzfJGKRNt3awE
4.38726		Cell	2	0.000	1.000	1425	39	Not-Trans anti-PSF-A546 8C-S-PSF V2.00	0	29. Not-Trans and anti-PSF-A546_Pos034_S001	00-GT3MMRT4FjzfJGKRNt3awE
4.31598		Cell	2	0.000	1.000	1426	40	Not-Trans anti-PSF-A546 8C-S-PSF V2.00	0	29. Not-Trans and anti-PSF-A546_Pos034_S001	00-GT3MMRT4FjzfJGKRNt3awE
4.28805		Cell	2	0.000	1.000	1427	41	Not-Trans anti-PSF-A546 8C-S-PSF V2.00	0	29. Not-Trans and anti-PSF-A546_Pos034_S001	00-GT3MMRT4FjzfJGKRNt3awE
4.21217		Cell	2	0.000	1.000	1428	42	Not-Trans anti-PSF-A546 8C-S-PSF V2.00	0	29. Not-Trans and anti-PSF-A546_Pos034_S001	00-GT3MMRT4FjzfJGKRNt3awE
4.31598		Cell	2	0.000	1.000	1429	43	Not-Trans anti-PSF-A546 8C-S-PSF V2.00	0	29. Not-Trans and anti-PSF-A546_Pos034_S001	00-GT3MMRT4FjzfJGKRNt3awE
4.42279		Cell	2	0.000	1.000	1430	44	Not-Trans anti-PSF-A546 8C-S-PSF V2.00	0	29. Not-Trans and anti-PSF-A546_Pos034_S001	00-GT3MMRT4FjzfJGKRNt3awE
4.37167		Cell	2	0.000	1.000	1431	45	Not-Trans anti-PSF-A546 8C-S-PSF V2.00	0	29. Not-Trans and anti-PSF-A546_Pos034_S001	00-GT3MMRT4FjzfJGKRNt3awE
4.4466		Cell	2	0.000	1.000	1432	46	Not-Trans anti-PSF-A546 8C-S-PSF V2.00	0	29. Not-Trans and anti-PSF-A546_Pos034_S001	00-GT3MMRT4FjzfJGKRNt3awE
4.35291		Cell	2	0.000	1.000	1433	47	Not-Trans anti-PSF-A546 8C-S-PSF V2.00	0	29. Not-Trans and anti-PSF-A546_Pos034_S001	00-GT3MMRT4FjzfJGKRNt3awE
4.35951		Cell	2	0.000	1.000	1434	48	Not-Trans anti-PSF-A546 8C-S-PSF V2.00	0	29. Not-Trans and anti-PSF-A546_Pos034_S001	00-GT3MMRT4FjzfJGKRNt3awE
4.38452		Cell	2	0.000	1.000	1435	49	Not-Trans anti-PSF-A546 8C-S-PSF V2.00	0	29. Not-Trans and anti-PSF-A546_Pos034_S001	00-GT3MMRT4FjzfJGKRNt3awE
4.28084		Cell	2	0.000	1.000	1436	50	Not-Trans anti-PSF-A546 8C-S-PSF V2.00	0	29. Not-Trans and anti-PSF-A546_Pos034_S001	00-GT3MMRT4FjzfJGKRNt3awE
4.56		Cell	2	0.000	1.000	1437	51	Not-Trans anti-PSF-A546 8C-S-PSF V2.00	0	29. Not-Trans and anti-PSF-A546_Pos034_S001	00-GT3MMRT4FjzfJGKRNt3awE
4.32846		Cell	2	0.000	1.000	1438	52	Not-Trans anti-PSF-A546 8C-S-PSF V2.00	0	29. Not-Trans and anti-PSF-A546_Pos034_S001	00-GT3MMRT4FjzfJGKRNt3awE
4.38777		Cell	2	0.000	1.000	1439	53	Not-Trans anti-PSF-A546 8C-S-PSF V2.00	0	29. Not-Trans and anti-PSF-A546_Pos034_S001	00-GT3MMRT4FjzfJGKRNt3awE
4.5		Cell	2	0.000	1.000	1440	54	Not-Trans anti-PSF-A546 8C-S-PSF V2.00	0	29. Not-Trans and anti-PSF-A546_Pos034_S001	00-GT3MMRT4FjzfJGKRNt3awE
4.33302		Cell	2	0.000	1.000	1441	55	Not-Trans anti-PSF-A546 8C-S-PSF V2.00	0	29. Not-Trans and anti-PSF-A546_Pos034_S001	00-GT3MMRT4FjzfJGKRNt3awE
4.35263		Cell	2	0.000	1.000	1442	56	Not-Trans anti-PSF-A546 8C-S-PSF V2.00	0	29. Not-Trans and anti-PSF-A546_Pos034_S001	00-GT3MMRT4FjzfJGKRNt3awE
4.35157		Cell	2	0.000	1.000	1443	57	Not-Trans anti-PSF-A546 8C-S-PSF V2.00	0	29. Not-Trans and anti-PSF-A546_Pos034_S001	00-GT3MMRT4FjzfJGKRNt3awE
4.38906		Cell	2	0.000	1.000	1444	58	Not-Trans anti-PSF-A546 8C-S-PSF V2.00	0	29. Not-Trans and anti-PSF-A546_Pos034_S001	00-GT3MMRT4FjzfJGKRNt3awE
4.31802		Cell	2	0.000	1.000	1445	59	Not-Trans anti-PSF-A546 8C-S-PSF V2.00	0	29. Not-Trans and anti-PSF-A546_Pos034_S001	00-GT3MMRT4FjzfJGKRNt3awE
4.37255		Cell	2	0.000	1.000	1446	60	Not-Trans anti-PSF-A546 8C-S-PSF V2.00	0	29. Not-Trans and anti-PSF-A546_Pos034_S001	00-GT3MMRT4FjzfJGKRNt3awE
4.44881		Cell	2	0.000	1.000	1447	61	Not-Trans anti-PSF-A546 8C-S-PSF V2.00	0	29. Not-Trans and anti-PSF-A546_Pos034_S001	00-GT3MMRT4FjzfJGKRNt3awE
4.31382		Cell	2	0.000	1.000	1448	62	Not-Trans anti-PSF-A546 8C-S-PSF V2.00	0	29. Not-Trans and anti-PSF-A546_Pos034_S001	00-GT3MMRT4FjzfJGKRNt3awE
4.31807		Cell	2	0.000	1.000	1449	63	Not-Trans anti-PSF-A546 8C-S-PSF V2.00	0	29. Not-Trans and anti-PSF-A546_Pos034_S001	00-GT3MMRT4FjzfJGKRNt3awE
4.2725		Cell	2	0.000	1.000	1450	64	Not-Trans anti-PSF-A546 8C-S-PSF V2.00	0	29. Not-Trans and anti-PSF-A546_Pos034_S001	00-GT3MMRT4FjzfJGKRNt3awE
4.26681		Cell	2	0.000	1.000	1451	65	Not-Trans anti-PSF-A546 8C-S-PSF V2.00	0	29. Not-Trans and anti-PSF-A546_Pos034_S001	00-GT3MMRT4FjzfJGKRNt3awE
4.37673		Cell	2	0.000	1.000	1452	66	Not-Trans anti-PSF-A546 8C-S-PSF V2.00	0	29. Not-Trans and anti-PSF-A546_Pos034_S001	00-GT3MMRT4FjzfJGKRNt3awE
4.31642		Cell	2	0.000	1.000	1453	67	Not-Trans anti-PSF-A546 8C-S-PSF V2.00	0	29. Not-Trans and anti-PSF-A546_Pos034_S001	00-GT3MMRT4FjzfJGKRNt3awE
0		Cell	2	0.000	1.000	1454	68	Not-Trans anti-PSF-A546 8C-S-PSF V2.00	0	29. Not-Trans and anti-PSF-A546_Pos034_S001	00-GT3MMRT4FjzfJGKRNt3awE
4.21774		Cell	2	0.000	1.000	1455	69	Not-Trans anti-PSF-A546 8C-S-PSF V2.00	0	29. Not-Trans and anti-PSF-A546_Pos034_S001	00-GT3MMRT4FjzfJGKRNt3awE
0		Cell	2	0.000	1.000	1456	70	Not-Trans anti-PSF-A546 8C-S-PSF V2.00	0	29. Not-Trans and anti-PSF-A546_Pos034_S001	00-GT3MMRT4FjzfJGKRNt3awE
0		Cell	2	0.000	1.000	1457	71	Not-Trans anti-PSF-A546 8C-S-PSF V2.00	0	29. Not-Trans and anti-PSF-A546_Pos034_S001	00-GT3MMRT4FjzfJGKRNt3awE
4.61404		Cell	2	0.000	1.000	1458	72	Not-Trans anti-PSF-A546 8C-S-PSF V2.00	0	29. Not-Trans and anti-PSF-A546_Pos034_S001	00-GT3MMRT4FjzfJGKRNt3awE
4.31406		Cell	2	0.000	1.000	1459	73	Not-Trans anti-PSF-A546 8C-S-PSF V2.00	0	29. Not-Trans and anti-PSF-A546_Pos034_S001	00-GT3MMRT4FjzfJGKRNt3awE
4		Cell	2	0.000	1.000	1460	74	Not-Trans anti-PSF-A546 8C-S-PSF V2.00	0	29. Not-Trans and anti-PSF-A546_Pos034_S001	00-GT3MMRT4FjzfJGKRNt3awE
4.31694		Cell	2	0.000	1.000	1461	75	Not-Trans anti-PSF-A546 8C-S-PSF V2.00	0	29. Not-Trans and anti-PSF-A546_Pos034_S001	00-GT3MMRT4FjzfJGKRNt3awE
0		Cell	2	0.000	1.000	1462	76	Not-Trans anti-PSF-A546 8C-S-PSF V2.00	0	29. Not-Trans and anti-PSF-A546_Pos034_S001	00-GT3MMRT4FjzfJGKRNt3awE
0		Cell	2	0.000	1.000	1463	77	Not-Trans anti-PSF-A546 8C-S-PSF V2.00	0	29. Not-Trans and anti-PSF-A546_Pos034_S001	00-GT3MMRT4FjzfJGKRNt3awE
4.73684		Cell	2	0.000	1.000	1464	78	Not-Trans anti-PSF-A546 8C-S-PSF V2.00	0	29. Not-Trans and anti-PSF-A546_Pos034_S001	00-GT3MMRT4FjzfJGKRNt3awE
4.79891		Cell	2	0.000	1.000	1465	79	Not-Trans anti-PSF-A546 8C-S-PSF V2.00	0	29. Not-Trans and anti-PSF-A546_Pos034_S001	00-GT3MMRT4FjzfJGKRNt3awE
0		Cell	2	0.000	1.000	1466	80	Not-Trans anti-PSF-A546 8C-S-PSF V2.00	0	29. Not-Trans and anti-PSF-A546_Pos034_S001	00-GT3MMRT4FjzfJGKRNt3awE
4.34263		Cell	2	0.000	1.000	1467	81	Not-Trans anti-PSF-A546 8C-S-PSF V2.00	0	29. Not-Trans and anti-PSF-A546_Pos034_S001	00-GT3MMRT4FjzfJGKRNt3awE
0		Cell	2	0.000	1.000	1468	82	Not-Trans anti-PSF-A546 8C-S-PSF V2.00	0	29. Not-Trans and anti-PSF-A546_Pos034_S001	00-GT3MMRT4FjzfJGKRNt3awE
0		Cell	2	0.000	1.000	1469	83	Not-Trans anti-PSF-A546 8C-S-PSF V2.00	0	29. Not-Trans and anti-PSF-A546_Pos034_S001	00-GT3MMRT4FjzfJGKRNt3awE
4.2725		Cell	2	0.000	1.000	1470	84	Not-Trans anti-PSF-A546 8C-S-PSF V2.00	0	29. Not-Trans and anti-PSF-A546_Pos034_S001	00-GT3MMRT4FjzfJGKRNt3awE
3		Cell	2	0.000	1.000	1471	85	Not-Trans anti-PSF-A546 8C-S-PSF V2.00	0	29. Not-Trans and anti-PSF-A546_Pos034_S001	00-GT3MMRT4FjzfJGKRNt3awE
4.59375		Cell	2	0.000	1.000	1472	86	Not-Trans anti-PSF-A546 8C-S-PSF V2.00	0	29. Not-Trans and anti-PSF-A546_Pos034_S001	00-GT3MMRT4FjzfJGKRNt3awE
4.32127		Cell	2	0.000	1.000	1473	87	Not-Trans anti-PSF-A546 8C-S-PSF V2.00	0	29. Not-Trans and anti-PSF-A546_Pos034_S001	00-GT3MMRT4FjzfJGKRNt3awE
4.28141		Cell	2	0.000	1.000	1474	88	Not-Trans anti-PSF-A546 8C-S-PSF V2.00	0	29. Not-Trans and anti-PSF-A546_Pos034_S001	00-GT3MMRT4FjzfJGKRNt3awE
4.31069		Cell	2	0.000	1.000	1475	89	Not-Trans anti-PSF-A546 8C-S-PSF V2.00	0	29. Not-Trans and anti-PSF-A546_Pos034_S001	00-GT3MMRT4FjzfJGKRNt3awE
4.24217		Cell	2	0.000	1.000	1476	90	Not-Trans anti-PSF-A546 8C-S-PSF V2.00	0	29. Not-Trans and anti-PSF-A546_Pos034_S001	00-GT3MMRT4FjzfJGKRNt3awE
4.08333		Cell	2	0.000	1.000	1477	91	Not-Trans anti-PSF-A546 8C-S-PSF V2.00	0	29. Not-Trans and anti-PSF-A546_Pos034_S001	00-GT3MMRT4FjzfJGKRNt3awE
4.33578		Cell	2	0.000	1.000	1478	92	Not-Trans anti-PSF-A546 8C-S-PSF V2.00	0	29. Not-Trans and anti-PSF-A546_Pos034_S001	00-GT3MMRT4FjzfJGKRNt3awE
4.26059		Cell	2	0.000	1.000	1479	93	Not-Trans anti-PSF-A546 8C-S-PSF V2.00	0	29. Not-Trans and anti-PSF-A546_Pos034_S001	00-GT3MMRT4FjzfJGKRNt3awE
0		Cell	2	0.000	1.000	1480	94	Not-Trans anti-PSF-A546 8C-S-PSF V2.00	0	29. Not-Trans and anti-PSF-A546_Pos034_S001	00-GT3MMRT4FjzfJGKRNt3awE
4.29081		Cell	2	0.000	1.000	1481	95	Not-Trans anti-PSF-A546 8C-S-PSF V2.00	0	29. Not-Trans and anti-PSF-A546_Pos034_S001	00-GT3MMRT4FjzfJGKRNt3awE
4.31425		Cell	2	0.000	1.000	1482	96	Not-Trans anti-PSF-A546 8C-S-PSF V2.00	0	29. Not-Trans and anti-PSF-A546_Pos034_S001	00-GT3MMRT4FjzfJGKRNt3awE
4.44046		Cell	2	0.000	1.000	1483	97	Not-Trans anti-PSF-A546 8C-S-PSF V2.00	0	29. Not-Trans and anti-PSF-A546_Pos034_S001	00-GT3MMRT4FjzfJGKRNt3awE
4.41603		Cell	2	0.000	1.000	1484	98	Not-Trans anti-PSF-A546 8C-S-PSF V2.00	0	29. Not-Trans and anti-PSF-A546_Pos034_S001	00-GT3MMRT4FjzfJGKRNt3awE
4.3208		Cell	2	0.000	1.000	1485	99	Not-Trans anti-PSF-A546 8C-S-PSF V2.00	0	29. Not-Trans and anti-PSF-A546_Pos034_S001	00-GT3MMRT4FjzfJGKRNt3awE
4.22125		Cell	2	0.000	1.000	1486	100	Not-Trans anti-PSF-A546 8C-S-PSF V2.00	0	29. Not-Trans and anti-PSF-A546_Pos034_S001	00-GT3MMRT4FjzfJGKRNt3awE
4.28969		Cell	2	0.000	1.000	1487	101	Not-Trans anti-PSF-A546 8C-S-PSF V2.00	0	29. Not-Trans and anti-PSF-A546_Pos034_S001	00-GT3MMRT4FjzfJGKRNt3awE
4.31564		Cell	2	0.000	1.000	1488	102	Not-Trans anti-PSF-A546 8C-S-PSF V2.00	0	29. Not-Trans and anti-PSF-A546_Pos034_S001	00-GT3MMRT4FjzfJGKRNt3awE
4.33667		Cell	2	0.000	1.000	1489	103	Not-Trans anti-PSF-A546 8C-S-PSF V2.00	0	29. Not-Trans and anti-PSF-A546_Pos034_S001	00-GT3MMRT4FjzfJGKRNt3awE
4.44631		Cell	2	0.000	1.000	1490	104	Not-Trans anti-PSF-A546 8C-S-PSF V2.00	0	29. Not-Trans and anti-PSF-A546_Pos034_S001	00-GT3MMRT4FjzfJGKRNt3awE
4.37052		Cell	2	0.000	1.000	1491	105	Not-Trans anti-PSF-A546 8C-S-PSF V2.00	0	29. Not-Trans and anti-PSF-A546_Pos034_S001	00-GT3MMRT4FjzfJGKRNt3awE
4.51118		Cell	2	0.000	1.000	1492	106	Not-Trans anti-PSF-A546 8C-S-PSF V2.00	0	29. Not-Trans and anti-PSF-A546_Pos034_S001	00-GT3MMRT4FjzfJGKRNt3awE
4.47611		Cell	2	0.000	1.000	1493	107	Not-Trans anti-PSF-A546 8C-S-PSF V2.00	0	29. Not-Trans and anti-PSF-A546_Pos034_S001	00-GT3MMRT4FjzfJGKRNt3awE
0		Cell	2	0.000	1.000	1494	0	Not-Trans anti-PSF-A546 8C-S-PSF V2.00	0	29. Not-Trans and anti-PSF-A546_Pos035_S001	00-xGLQWTkSvCapPjRRAbffiR
0		Cell	2	0.000	1.000	1495	1	Not-Trans anti-PSF-A546 8C-S-PSF V2.00	0	29. Not-Trans and anti-PSF-A546_Pos035_S001	00-xGLQWTkSvCapPjRRAbffiR
0		Cell	2	0.000	1.000	1496	2	Not-Trans anti-PSF-A546 8C-S-PSF V2.00	0	29. Not-Trans and anti-PSF-A546_Pos035_S001	00-xGLQWTkSvCapPjRRAbffiR
0		Cell	2	0.000	1.000	1497	3	Not-Trans anti-PSF-A546 8C-S-PSF V2.00	0	29. Not-Trans and anti-PSF-A546_Pos035_S001	00-xGLQWTkSvCapPjRRAbffiR
0		Cell	2	0.000	1.000	1498	4	Not-Trans anti-PSF-A546 8C-S-PSF V2.00	0	29. Not-Trans and anti-PSF-A546_Pos035_S001	00-xGLQWTkSvCapPjRRAbffiR
0		Cell	2	0.000	1.000	1499	5	Not-Trans anti-PSF-A546 8C-S-PSF V2.00	0	29. Not-Trans and anti-PSF-A546_Pos035_S001	00-xGLQWTkSvCapPjRRAbffiR
4.18729		Cell	2	0.000	1.000	1500	6	Not-Trans anti-PSF-A546 8C-S-PSF V2.00	0	29. Not-Trans and anti-PSF-A546_Pos035_S001	00-xGLQWTkSvCapPjRRAbffiR
0		Cell	2	0.000	1.000	1501	7	Not-Trans anti-PSF-A546 8C-S-PSF V2.00	0	29. Not-Trans and anti-PSF-A546_Pos035_S001	00-xGLQWTkSvCapPjRRAbffiR
0		Cell	2	0.000	1.000	1502	8	Not-Trans anti-PSF-A546 8C-S-PSF V2.00	0	29. Not-Trans and anti-PSF-A546_Pos035_S001	00-xGLQWTkSvCapPjRRAbffiR
0		Cell	2	0.000	1.000	1503	9	Not-Trans anti-PSF-A546 8C-S-PSF V2.00	0	29. Not-Trans and anti-PSF-A546_Pos035_S001	00-xGLQWTkSvCapPjRRAbffiR
0		Cell	2	0.000	1.000	1504	10	Not-Trans anti-PSF-A546 8C-S-PSF V2.00	0	29. Not-Trans and anti-PSF-A546_Pos035_S001	00-xGLQWTkSvCapPjRRAbffiR
4.46567		Cell	2	0.000	1.000	1505	11	Not-Trans anti-PSF-A546 8C-S-PSF V2.00	0	29. Not-Trans and anti-PSF-A546_Pos035_S001	00-xGLQWTkSvCapPjRRAbffiR
4.15388		Cell	2	0.000	1.000	1506	12	Not-Trans anti-PSF-A546 8C-S-PSF V2.00	0	29. Not-Trans and anti-PSF-A546_Pos035_S001	00-xGLQWTkSvCapPjRRAbffiR
0		Cell	2	0.000	1.000	1507	13	Not-Trans anti-PSF-A546 8C-S-PSF V2.00	0	29. Not-Trans and anti-PSF-A546_Pos035_S001	00-xGLQWTkSvCapPjRRAbffiR
4.24041		Cell	2	0.000	1.000	1508	14	Not-Trans anti-PSF-A546 8C-S-PSF V2.00	0	29. Not-Trans and anti-PSF-A546_Pos035_S001	00-xGLQWTkSvCapPjRRAbffiR
4.30669		Cell	2	0.000	1.000	1509	15	Not-Trans anti-PSF-A546 8C-S-PSF V2.00	0	29. Not-Trans and anti-PSF-A546_Pos035_S001	00-xGLQWTkSvCapPjRRAbffiR
3.92199		Cell	2	0.000	1.000	1510	16	Not-Trans anti-PSF-A546 8C-S-PSF V2.00	0	29. Not-Trans and anti-PSF-A546_Pos035_S001	00-xGLQWTkSvCapPjRRAbffiR
4.30699		Cell	2	0.000	1.000	1511	17	Not-Trans anti-PSF-A546 8C-S-PSF V2.00	0	29. Not-Trans and anti-PSF-A546_Pos035_S001	00-xGLQWTkSvCapPjRRAbffiR
4.32138		Cell	2	0.000	1.000	1512	18	Not-Trans anti-PSF-A546 8C-S-PSF V2.00	0	29. Not-Trans and anti-PSF-A546_Pos035_S001	00-xGLQWTkSvCapPjRRAbffiR
4.30421		Cell	2	0.000	1.000	1513	19	Not-Trans anti-PSF-A546 8C-S-PSF V2.00	0	29. Not-Trans and anti-PSF-A546_Pos035_S001	00-xGLQWTkSvCapPjRRAbffiR
0		Cell	2	0.000	1.000	1514	20	Not-Trans anti-PSF-A546 8C-S-PSF V2.00	0	29. Not-Trans and anti-PSF-A546_Pos035_S001	00-xGLQWTkSvCapPjRRAbffiR
0		Cell	2	0.000	1.000	1515	21	Not-Trans anti-PSF-A546 8C-S-PSF V2.00	0	29. Not-Trans and anti-PSF-A546_Pos035_S001	00-xGLQWTkSvCapPjRRAbffiR
0		Cell	2	0.000	1.000	1516	22	Not-Trans anti-PSF-A546 8C-S-PSF V2.00	0	29. Not-Trans and anti-PSF-A546_Pos035_S001	00-xGLQWTkSvCapPjRRAbffiR
4.21232		Cell	2	0.000	1.000	1517	23	Not-Trans anti-PSF-A546 8C-S-PSF V2.00	0	29. Not-Trans and anti-PSF-A546_Pos035_S001	00-xGLQWTkSvCapPjRRAbffiR
4.25458		Cell	2	0.000	1.000	1518	24	Not-Trans anti-PSF-A546 8C-S-PSF V2.00	0	29. Not-Trans and anti-PSF-A546_Pos035_S001	00-xGLQWTkSvCapPjRRAbffiR
0		Cell	2	0.000	1.000	1519	25	Not-Trans anti-PSF-A546 8C-S-PSF V2.00	0	29. Not-Trans and anti-PSF-A546_Pos035_S001	00-xGLQWTkSvCapPjRRAbffiR
0		Cell	2	0.000	1.000	1520	26	Not-Trans anti-PSF-A546 8C-S-PSF V2.00	0	29. Not-Trans and anti-PSF-A546_Pos035_S001	00-xGLQWTkSvCapPjRRAbffiR
4.35652		Cell	2	0.000	1.000	1521	27	Not-Trans anti-PSF-A546 8C-S-PSF V2.00	0	29. Not-Trans and anti-PSF-A546_Pos035_S001	00-xGLQWTkSvCapPjRRAbffiR
0		Cell	2	0.000	1.000	1522	28	Not-Trans anti-PSF-A546 8C-S-PSF V2.00	0	29. Not-Trans and anti-PSF-A546_Pos035_S001	00-xGLQWTkSvCapPjRRAbffiR
4.45455		Cell	2	0.000	1.000	1523	29	Not-Trans anti-PSF-A546 8C-S-PSF V2.00	0	29. Not-Trans and anti-PSF-A546_Pos035_S001	00-xGLQWTkSvCapPjRRAbffiR
4.26564		Cell	2	0.000	1.000	1524	30	Not-Trans anti-PSF-A546 8C-S-PSF V2.00	0	29. Not-Trans and anti-PSF-A546_Pos035_S001	00-xGLQWTkSvCapPjRRAbffiR
4.46914		Cell	2	0.000	1.000	1525	31	Not-Trans anti-PSF-A546 8C-S-PSF V2.00	0	29. Not-Trans and anti-PSF-A546_Pos035_S001	00-xGLQWTkSvCapPjRRAbffiR
4.29948		Cell	2	0.000	1.000	1526	32	Not-Trans anti-PSF-A546 8C-S-PSF V2.00	0	29. Not-Trans and anti-PSF-A546_Pos035_S001	00-xGLQWTkSvCapPjRRAbffiR
0		Cell	2	0.000	1.000	1527	33	Not-Trans anti-PSF-A546 8C-S-PSF V2.00	0	29. Not-Trans and anti-PSF-A546_Pos035_S001	00-xGLQWTkSvCapPjRRAbffiR
4.32773		Cell	2	0.000	1.000	1528	34	Not-Trans anti-PSF-A546 8C-S-PSF V2.00	0	29. Not-Trans and anti-PSF-A546_Pos035_S001	00-xGLQWTkSvCapPjRRAbffiR
4.20672		Cell	2	0.000	1.000	1529	35	Not-Trans anti-PSF-A546 8C-S-PSF V2.00	0	29. Not-Trans and anti-PSF-A546_Pos035_S001	00-xGLQWTkSvCapPjRRAbffiR
4.67209		Cell	2	0.000	1.000	1530	36	Not-Trans anti-PSF-A546 8C-S-PSF V2.00	0	29. Not-Trans and anti-PSF-A546_Pos035_S001	00-xGLQWTkSvCapPjRRAbffiR
0		Cell	2	0.000	1.000	1531	37	Not-Trans anti-PSF-A546 8C-S-PSF V2.00	0	29. Not-Trans and anti-PSF-A546_Pos035_S001	00-xGLQWTkSvCapPjRRAbffiR
0		Cell	2	0.000	1.000	1532	38	Not-Trans anti-PSF-A546 8C-S-PSF V2.00	0	29. Not-Trans and anti-PSF-A546_Pos035_S001	00-xGLQWTkSvCapPjRRAbffiR
0		Cell	2	0.000	1.000	1533	39	Not-Trans anti-PSF-A546 8C-S-PSF V2.00	0	29. Not-Trans and anti-PSF-A546_Pos035_S001	00-xGLQWTkSvCapPjRRAbffiR
0		Cell	2	0.000	1.000	1534	40	Not-Trans anti-PSF-A546 8C-S-PSF V2.00	0	29. Not-Trans and anti-PSF-A546_Pos035_S001	00-xGLQWTkSvCapPjRRAbffiR
0		Cell	2	0.000	1.000	1535	41	Not-Trans anti-PSF-A546 8C-S-PSF V2.00	0	29. Not-Trans and anti-PSF-A546_Pos035_S001	00-xGLQWTkSvCapPjRRAbffiR
0		Cell	2	0.000	1.000	1536	42	Not-Trans anti-PSF-A546 8C-S-PSF V2.00	0	29. Not-Trans and anti-PSF-A546_Pos035_S001	00-xGLQWTkSvCapPjRRAbffiR
0		Cell	2	0.000	1.000	1537	43	Not-Trans anti-PSF-A546 8C-S-PSF V2.00	0	29. Not-Trans and anti-PSF-A546_Pos035_S001	00-xGLQWTkSvCapPjRRAbffiR
0		Cell	2	0.000	1.000	1538	44	Not-Trans anti-PSF-A546 8C-S-PSF V2.00	0	29. Not-Trans and anti-PSF-A546_Pos035_S001	00-xGLQWTkSvCapPjRRAbffiR
4.25306		Cell	2	0.000	1.000	1539	45	Not-Trans anti-PSF-A546 8C-S-PSF V2.00	0	29. Not-Trans and anti-PSF-A546_Pos035_S001	00-xGLQWTkSvCapPjRRAbffiR
0		Cell	2	0.000	1.000	1540	46	Not-Trans anti-PSF-A546 8C-S-PSF V2.00	0	29. Not-Trans and anti-PSF-A546_Pos035_S001	00-xGLQWTkSvCapPjRRAbffiR
4.34375		Cell	2	0.000	1.000	1541	47	Not-Trans anti-PSF-A546 8C-S-PSF V2.00	0	29. Not-Trans and anti-PSF-A546_Pos035_S001	00-xGLQWTkSvCapPjRRAbffiR
4.29317		Cell	2	0.000	1.000	1542	48	Not-Trans anti-PSF-A546 8C-S-PSF V2.00	0	29. Not-Trans and anti-PSF-A546_Pos035_S001	00-xGLQWTkSvCapPjRRAbffiR
4.37537		Cell	2	0.000	1.000	1543	49	Not-Trans anti-PSF-A546 8C-S-PSF V2.00	0	29. Not-Trans and anti-PSF-A546_Pos035_S001	00-xGLQWTkSvCapPjRRAbffiR
4.40976		Cell	2	0.000	1.000	1544	50	Not-Trans anti-PSF-A546 8C-S-PSF V2.00	0	29. Not-Trans and anti-PSF-A546_Pos035_S001	00-xGLQWTkSvCapPjRRAbffiR
0		Cell	2	0.000	1.000	1545	51	Not-Trans anti-PSF-A546 8C-S-PSF V2.00	0	29. Not-Trans and anti-PSF-A546_Pos035_S001	00-xGLQWTkSvCapPjRRAbffiR
0		Cell	2	0.000	1.000	1546	52	Not-Trans anti-PSF-A546 8C-S-PSF V2.00	0	29. Not-Trans and anti-PSF-A546_Pos035_S001	00-xGLQWTkSvCapPjRRAbffiR
4.40516		Cell	2	0.000	1.000	1547	0	Not-Trans anti-PSF-A546 8C-S-PSF V2.00	0	29. Not-Trans and anti-PSF-A546_Pos036_S001	00-SfkxxKAsf3Q25tfHTcRrFM
0		Cell	2	0.000	1.000	1548	1	Not-Trans anti-PSF-A546 8C-S-PSF V2.00	0	29. Not-Trans and anti-PSF-A546_Pos036_S001	00-SfkxxKAsf3Q25tfHTcRrFM
4.24802		Cell	2	0.000	1.000	1549	2	Not-Trans anti-PSF-A546 8C-S-PSF V2.00	0	29. Not-Trans and anti-PSF-A546_Pos036_S001	00-SfkxxKAsf3Q25tfHTcRrFM
0		Cell	2	0.000	1.000	1550	3	Not-Trans anti-PSF-A546 8C-S-PSF V2.00	0	29. Not-Trans and anti-PSF-A546_Pos036_S001	00-SfkxxKAsf3Q25tfHTcRrFM
0		Cell	2	0.000	1.000	1551	4	Not-Trans anti-PSF-A546 8C-S-PSF V2.00	0	29. Not-Trans and anti-PSF-A546_Pos036_S001	00-SfkxxKAsf3Q25tfHTcRrFM
0		Cell	2	0.000	1.000	1552	5	Not-Trans anti-PSF-A546 8C-S-PSF V2.00	0	29. Not-Trans and anti-PSF-A546_Pos036_S001	00-SfkxxKAsf3Q25tfHTcRrFM
0		Cell	2	0.000	1.000	1553	6	Not-Trans anti-PSF-A546 8C-S-PSF V2.00	0	29. Not-Trans and anti-PSF-A546_Pos036_S001	00-SfkxxKAsf3Q25tfHTcRrFM
0		Cell	2	0.000	1.000	1554	7	Not-Trans anti-PSF-A546 8C-S-PSF V2.00	0	29. Not-Trans and anti-PSF-A546_Pos036_S001	00-SfkxxKAsf3Q25tfHTcRrFM
0		Cell	2	0.000	1.000	1555	8	Not-Trans anti-PSF-A546 8C-S-PSF V2.00	0	29. Not-Trans and anti-PSF-A546_Pos036_S001	00-SfkxxKAsf3Q25tfHTcRrFM
0		Cell	2	0.000	1.000	1556	9	Not-Trans anti-PSF-A546 8C-S-PSF V2.00	0	29. Not-Trans and anti-PSF-A546_Pos036_S001	00-SfkxxKAsf3Q25tfHTcRrFM
0		Cell	2	0.000	1.000	1557	10	Not-Trans anti-PSF-A546 8C-S-PSF V2.00	0	29. Not-Trans and anti-PSF-A546_Pos036_S001	00-SfkxxKAsf3Q25tfHTcRrFM
0		Cell	2	0.000	1.000	1558	11	Not-Trans anti-PSF-A546 8C-S-PSF V2.00	0	29. Not-Trans and anti-PSF-A546_Pos036_S001	00-SfkxxKAsf3Q25tfHTcRrFM
0		Cell	2	0.000	1.000	1559	12	Not-Trans anti-PSF-A546 8C-S-PSF V2.00	0	29. Not-Trans and anti-PSF-A546_Pos036_S001	00-SfkxxKAsf3Q25tfHTcRrFM
4.33162		Cell	2	0.000	1.000	1560	13	Not-Trans anti-PSF-A546 8C-S-PSF V2.00	0	29. Not-Trans and anti-PSF-A546_Pos036_S001	00-SfkxxKAsf3Q25tfHTcRrFM
0		Cell	2	0.000	1.000	1561	14	Not-Trans anti-PSF-A546 8C-S-PSF V2.00	0	29. Not-Trans and anti-PSF-A546_Pos036_S001	00-SfkxxKAsf3Q25tfHTcRrFM
0		Cell	2	0.000	1.000	1562	15	Not-Trans anti-PSF-A546 8C-S-PSF V2.00	0	29. Not-Trans and anti-PSF-A546_Pos036_S001	00-SfkxxKAsf3Q25tfHTcRrFM
0		Cell	2	0.000	1.000	1563	16	Not-Trans anti-PSF-A546 8C-S-PSF V2.00	0	29. Not-Trans and anti-PSF-A546_Pos036_S001	00-SfkxxKAsf3Q25tfHTcRrFM
0		Cell	2	0.000	1.000	1564	17	Not-Trans anti-PSF-A546 8C-S-PSF V2.00	0	29. Not-Trans and anti-PSF-A546_Pos036_S001	00-SfkxxKAsf3Q25tfHTcRrFM
4.72727		Cell	2	0.000	1.000	1565	0	Not-Trans anti-PSF-A546 8C-S-PSF V2.00	0	29. Not-Trans and anti-PSF-A546_Pos037_S001	00-G3SCfj59KLiVCaN6J8nsHS
4.57328		Cell	2	0.000	1.000	1566	1	Not-Trans anti-PSF-A546 8C-S-PSF V2.00	0	29. Not-Trans and anti-PSF-A546_Pos037_S001	00-G3SCfj59KLiVCaN6J8nsHS
4.51786		Cell	2	0.000	1.000	1567	2	Not-Trans anti-PSF-A546 8C-S-PSF V2.00	0	29. Not-Trans and anti-PSF-A546_Pos037_S001	00-G3SCfj59KLiVCaN6J8nsHS
4.39313		Cell	2	0.000	1.000	1568	3	Not-Trans anti-PSF-A546 8C-S-PSF V2.00	0	29. Not-Trans and anti-PSF-A546_Pos037_S001	00-G3SCfj59KLiVCaN6J8nsHS
4.44		Cell	2	0.000	1.000	1569	4	Not-Trans anti-PSF-A546 8C-S-PSF V2.00	0	29. Not-Trans and anti-PSF-A546_Pos037_S001	00-G3SCfj59KLiVCaN6J8nsHS
5		Cell	2	0.000	1.000	1570	5	Not-Trans anti-PSF-A546 8C-S-PSF V2.00	0	29. Not-Trans and anti-PSF-A546_Pos037_S001	00-G3SCfj59KLiVCaN6J8nsHS
4.33267		Cell	2	0.000	1.000	1571	6	Not-Trans anti-PSF-A546 8C-S-PSF V2.00	0	29. Not-Trans and anti-PSF-A546_Pos037_S001	00-G3SCfj59KLiVCaN6J8nsHS
4.30397		Cell	2	0.000	1.000	1572	7	Not-Trans anti-PSF-A546 8C-S-PSF V2.00	0	29. Not-Trans and anti-PSF-A546_Pos037_S001	00-G3SCfj59KLiVCaN6J8nsHS
4.38159		Cell	2	0.000	1.000	1573	8	Not-Trans anti-PSF-A546 8C-S-PSF V2.00	0	29. Not-Trans and anti-PSF-A546_Pos037_S001	00-G3SCfj59KLiVCaN6J8nsHS
4.22809		Cell	2	0.000	1.000	1574	9	Not-Trans anti-PSF-A546 8C-S-PSF V2.00	0	29. Not-Trans and anti-PSF-A546_Pos037_S001	00-G3SCfj59KLiVCaN6J8nsHS
4.3517		Cell	2	0.000	1.000	1575	10	Not-Trans anti-PSF-A546 8C-S-PSF V2.00	0	29. Not-Trans and anti-PSF-A546_Pos037_S001	00-G3SCfj59KLiVCaN6J8nsHS
0		Cell	2	0.000	1.000	1576	11	Not-Trans anti-PSF-A546 8C-S-PSF V2.00	0	29. Not-Trans and anti-PSF-A546_Pos037_S001	00-G3SCfj59KLiVCaN6J8nsHS
4.21118		Cell	2	0.000	1.000	1577	12	Not-Trans anti-PSF-A546 8C-S-PSF V2.00	0	29. Not-Trans and anti-PSF-A546_Pos037_S001	00-G3SCfj59KLiVCaN6J8nsHS
4.53763		Cell	2	0.000	1.000	1578	13	Not-Trans anti-PSF-A546 8C-S-PSF V2.00	0	29. Not-Trans and anti-PSF-A546_Pos037_S001	00-G3SCfj59KLiVCaN6J8nsHS
4.8169		Cell	2	0.000	1.000	1579	14	Not-Trans anti-PSF-A546 8C-S-PSF V2.00	0	29. Not-Trans and anti-PSF-A546_Pos037_S001	00-G3SCfj59KLiVCaN6J8nsHS
0		Cell	2	0.000	1.000	1580	15	Not-Trans anti-PSF-A546 8C-S-PSF V2.00	0	29. Not-Trans and anti-PSF-A546_Pos037_S001	00-G3SCfj59KLiVCaN6J8nsHS
0		Cell	2	0.000	1.000	1581	16	Not-Trans anti-PSF-A546 8C-S-PSF V2.00	0	29. Not-Trans and anti-PSF-A546_Pos037_S001	00-G3SCfj59KLiVCaN6J8nsHS
0		Cell	2	0.000	1.000	1582	17	Not-Trans anti-PSF-A546 8C-S-PSF V2.00	0	29. Not-Trans and anti-PSF-A546_Pos037_S001	00-G3SCfj59KLiVCaN6J8nsHS
0		Cell	2	0.000	1.000	1583	18	Not-Trans anti-PSF-A546 8C-S-PSF V2.00	0	29. Not-Trans and anti-PSF-A546_Pos037_S001	00-G3SCfj59KLiVCaN6J8nsHS
0		Cell	2	0.000	1.000	1584	19	Not-Trans anti-PSF-A546 8C-S-PSF V2.00	0	29. Not-Trans and anti-PSF-A546_Pos037_S001	00-G3SCfj59KLiVCaN6J8nsHS
0		Cell	2	0.000	1.000	1585	20	Not-Trans anti-PSF-A546 8C-S-PSF V2.00	0	29. Not-Trans and anti-PSF-A546_Pos037_S001	00-G3SCfj59KLiVCaN6J8nsHS
0		Cell	2	0.000	1.000	1586	21	Not-Trans anti-PSF-A546 8C-S-PSF V2.00	0	29. Not-Trans and anti-PSF-A546_Pos037_S001	00-G3SCfj59KLiVCaN6J8nsHS
0		Cell	2	0.000	1.000	1587	22	Not-Trans anti-PSF-A546 8C-S-PSF V2.00	0	29. Not-Trans and anti-PSF-A546_Pos037_S001	00-G3SCfj59KLiVCaN6J8nsHS
0		Cell	2	0.000	1.000	1588	23	Not-Trans anti-PSF-A546 8C-S-PSF V2.00	0	29. Not-Trans and anti-PSF-A546_Pos037_S001	00-G3SCfj59KLiVCaN6J8nsHS
4.34061		Cell	2	0.000	1.000	1589	24	Not-Trans anti-PSF-A546 8C-S-PSF V2.00	0	29. Not-Trans and anti-PSF-A546_Pos037_S001	00-G3SCfj59KLiVCaN6J8nsHS
4.35385		Cell	2	0.000	1.000	1590	25	Not-Trans anti-PSF-A546 8C-S-PSF V2.00	0	29. Not-Trans and anti-PSF-A546_Pos037_S001	00-G3SCfj59KLiVCaN6J8nsHS
0		Cell	2	0.000	1.000	1591	26	Not-Trans anti-PSF-A546 8C-S-PSF V2.00	0	29. Not-Trans and anti-PSF-A546_Pos037_S001	00-G3SCfj59KLiVCaN6J8nsHS
4.18182		Cell	2	0.000	1.000	1592	27	Not-Trans anti-PSF-A546 8C-S-PSF V2.00	0	29. Not-Trans and anti-PSF-A546_Pos037_S001	00-G3SCfj59KLiVCaN6J8nsHS
0		Cell	2	0.000	1.000	1593	28	Not-Trans anti-PSF-A546 8C-S-PSF V2.00	0	29. Not-Trans and anti-PSF-A546_Pos037_S001	00-G3SCfj59KLiVCaN6J8nsHS
4.46425		Cell	2	0.000	1.000	1594	29	Not-Trans anti-PSF-A546 8C-S-PSF V2.00	0	29. Not-Trans and anti-PSF-A546_Pos037_S001	00-G3SCfj59KLiVCaN6J8nsHS
4.54103		Cell	2	0.000	1.000	1595	30	Not-Trans anti-PSF-A546 8C-S-PSF V2.00	0	29. Not-Trans and anti-PSF-A546_Pos037_S001	00-G3SCfj59KLiVCaN6J8nsHS
4.52801		Cell	2	0.000	1.000	1596	31	Not-Trans anti-PSF-A546 8C-S-PSF V2.00	0	29. Not-Trans and anti-PSF-A546_Pos037_S001	00-G3SCfj59KLiVCaN6J8nsHS
4.40352		Cell	2	0.000	1.000	1597	32	Not-Trans anti-PSF-A546 8C-S-PSF V2.00	0	29. Not-Trans and anti-PSF-A546_Pos037_S001	00-G3SCfj59KLiVCaN6J8nsHS
0		Cell	2	0.000	1.000	1598	33	Not-Trans anti-PSF-A546 8C-S-PSF V2.00	0	29. Not-Trans and anti-PSF-A546_Pos037_S001	00-G3SCfj59KLiVCaN6J8nsHS
4.35786		Cell	2	0.000	1.000	1599	34	Not-Trans anti-PSF-A546 8C-S-PSF V2.00	0	29. Not-Trans and anti-PSF-A546_Pos037_S001	00-G3SCfj59KLiVCaN6J8nsHS
4.65217		Cell	2	0.000	1.000	1600	35	Not-Trans anti-PSF-A546 8C-S-PSF V2.00	0	29. Not-Trans and anti-PSF-A546_Pos037_S001	00-G3SCfj59KLiVCaN6J8nsHS
0		Cell	2	0.000	1.000	1601	36	Not-Trans anti-PSF-A546 8C-S-PSF V2.00	0	29. Not-Trans and anti-PSF-A546_Pos037_S001	00-G3SCfj59KLiVCaN6J8nsHS
0		Cell	2	0.000	1.000	1602	37	Not-Trans anti-PSF-A546 8C-S-PSF V2.00	0	29. Not-Trans and anti-PSF-A546_Pos037_S001	00-G3SCfj59KLiVCaN6J8nsHS
4.35836		Cell	2	0.000	1.000	1603	38	Not-Trans anti-PSF-A546 8C-S-PSF V2.00	0	29. Not-Trans and anti-PSF-A546_Pos037_S001	00-G3SCfj59KLiVCaN6J8nsHS
4.92308		Cell	2	0.000	1.000	1604	39	Not-Trans anti-PSF-A546 8C-S-PSF V2.00	0	29. Not-Trans and anti-PSF-A546_Pos037_S001	00-G3SCfj59KLiVCaN6J8nsHS
0		Cell	2	0.000	1.000	1605	40	Not-Trans anti-PSF-A546 8C-S-PSF V2.00	0	29. Not-Trans and anti-PSF-A546_Pos037_S001	00-G3SCfj59KLiVCaN6J8nsHS
0		Cell	2	0.000	1.000	1606	41	Not-Trans anti-PSF-A546 8C-S-PSF V2.00	0	29. Not-Trans and anti-PSF-A546_Pos037_S001	00-G3SCfj59KLiVCaN6J8nsHS
4.7		Cell	2	0.000	1.000	1607	42	Not-Trans anti-PSF-A546 8C-S-PSF V2.00	0	29. Not-Trans and anti-PSF-A546_Pos037_S001	00-G3SCfj59KLiVCaN6J8nsHS
0		Cell	2	0.000	1.000	1608	43	Not-Trans anti-PSF-A546 8C-S-PSF V2.00	0	29. Not-Trans and anti-PSF-A546_Pos037_S001	00-G3SCfj59KLiVCaN6J8nsHS
0		Cell	2	0.000	1.000	1609	44	Not-Trans anti-PSF-A546 8C-S-PSF V2.00	0	29. Not-Trans and anti-PSF-A546_Pos037_S001	00-G3SCfj59KLiVCaN6J8nsHS
0		Cell	2	0.000	1.000	1610	45	Not-Trans anti-PSF-A546 8C-S-PSF V2.00	0	29. Not-Trans and anti-PSF-A546_Pos037_S001	00-G3SCfj59KLiVCaN6J8nsHS
0		Cell	2	0.000	1.000	1611	46	Not-Trans anti-PSF-A546 8C-S-PSF V2.00	0	29. Not-Trans and anti-PSF-A546_Pos037_S001	00-G3SCfj59KLiVCaN6J8nsHS
0		Cell	2	0.000	1.000	1612	47	Not-Trans anti-PSF-A546 8C-S-PSF V2.00	0	29. Not-Trans and anti-PSF-A546_Pos037_S001	00-G3SCfj59KLiVCaN6J8nsHS
4.42857		Cell	2	0.000	1.000	1613	48	Not-Trans anti-PSF-A546 8C-S-PSF V2.00	0	29. Not-Trans and anti-PSF-A546_Pos037_S001	00-G3SCfj59KLiVCaN6J8nsHS
4.84211		Cell	2	0.000	1.000	1614	49	Not-Trans anti-PSF-A546 8C-S-PSF V2.00	0	29. Not-Trans and anti-PSF-A546_Pos037_S001	00-G3SCfj59KLiVCaN6J8nsHS
4.54545		Cell	2	0.000	1.000	1615	0	Not-Trans anti-PSF-A546 8C-S-PSF V2.00	0	29. Not-Trans and anti-PSF-A546_Pos038_S001	00-VTZxRfVjLFt33XZGE6jzSV
4.47931		Cell	2	0.000	1.000	1616	1	Not-Trans anti-PSF-A546 8C-S-PSF V2.00	0	29. Not-Trans and anti-PSF-A546_Pos038_S001	00-VTZxRfVjLFt33XZGE6jzSV
4.37682		Cell	2	0.000	1.000	1617	2	Not-Trans anti-PSF-A546 8C-S-PSF V2.00	0	29. Not-Trans and anti-PSF-A546_Pos038_S001	00-VTZxRfVjLFt33XZGE6jzSV
4.46923		Cell	2	0.000	1.000	1618	3	Not-Trans anti-PSF-A546 8C-S-PSF V2.00	0	29. Not-Trans and anti-PSF-A546_Pos038_S001	00-VTZxRfVjLFt33XZGE6jzSV
4.42881		Cell	2	0.000	1.000	1619	4	Not-Trans anti-PSF-A546 8C-S-PSF V2.00	0	29. Not-Trans and anti-PSF-A546_Pos038_S001	00-VTZxRfVjLFt33XZGE6jzSV
4.31884		Cell	2	0.000	1.000	1620	5	Not-Trans anti-PSF-A546 8C-S-PSF V2.00	0	29. Not-Trans and anti-PSF-A546_Pos038_S001	00-VTZxRfVjLFt33XZGE6jzSV
3.8427		Cell	2	0.000	1.000	1621	6	Not-Trans anti-PSF-A546 8C-S-PSF V2.00	0	29. Not-Trans and anti-PSF-A546_Pos038_S001	00-VTZxRfVjLFt33XZGE6jzSV
4.42526		Cell	2	0.000	1.000	1622	7	Not-Trans anti-PSF-A546 8C-S-PSF V2.00	0	29. Not-Trans and anti-PSF-A546_Pos038_S001	00-VTZxRfVjLFt33XZGE6jzSV
4.49307		Cell	2	0.000	1.000	1623	8	Not-Trans anti-PSF-A546 8C-S-PSF V2.00	0	29. Not-Trans and anti-PSF-A546_Pos038_S001	00-VTZxRfVjLFt33XZGE6jzSV
4.35092		Cell	2	0.000	1.000	1624	9	Not-Trans anti-PSF-A546 8C-S-PSF V2.00	0	29. Not-Trans and anti-PSF-A546_Pos038_S001	00-VTZxRfVjLFt33XZGE6jzSV
4.39574		Cell	2	0.000	1.000	1625	10	Not-Trans anti-PSF-A546 8C-S-PSF V2.00	0	29. Not-Trans and anti-PSF-A546_Pos038_S001	00-VTZxRfVjLFt33XZGE6jzSV
0		Cell	2	0.000	1.000	1626	11	Not-Trans anti-PSF-A546 8C-S-PSF V2.00	0	29. Not-Trans and anti-PSF-A546_Pos038_S001	00-VTZxRfVjLFt33XZGE6jzSV
4.37915		Cell	2	0.000	1.000	1627	12	Not-Trans anti-PSF-A546 8C-S-PSF V2.00	0	29. Not-Trans and anti-PSF-A546_Pos038_S001	00-VTZxRfVjLFt33XZGE6jzSV
4.53409		Cell	2	0.000	1.000	1628	13	Not-Trans anti-PSF-A546 8C-S-PSF V2.00	0	29. Not-Trans and anti-PSF-A546_Pos038_S001	00-VTZxRfVjLFt33XZGE6jzSV
4.53257		Cell	2	0.000	1.000	1629	14	Not-Trans anti-PSF-A546 8C-S-PSF V2.00	0	29. Not-Trans and anti-PSF-A546_Pos038_S001	00-VTZxRfVjLFt33XZGE6jzSV
4.35577		Cell	2	0.000	1.000	1630	15	Not-Trans anti-PSF-A546 8C-S-PSF V2.00	0	29. Not-Trans and anti-PSF-A546_Pos038_S001	00-VTZxRfVjLFt33XZGE6jzSV
4.31944		Cell	2	0.000	1.000	1631	16	Not-Trans anti-PSF-A546 8C-S-PSF V2.00	0	29. Not-Trans and anti-PSF-A546_Pos038_S001	00-VTZxRfVjLFt33XZGE6jzSV
4.57143		Cell	2	0.000	1.000	1632	17	Not-Trans anti-PSF-A546 8C-S-PSF V2.00	0	29. Not-Trans and anti-PSF-A546_Pos038_S001	00-VTZxRfVjLFt33XZGE6jzSV
4.30538		Cell	2	0.000	1.000	1633	18	Not-Trans anti-PSF-A546 8C-S-PSF V2.00	0	29. Not-Trans and anti-PSF-A546_Pos038_S001	00-VTZxRfVjLFt33XZGE6jzSV
4.33333		Cell	2	0.000	1.000	1634	19	Not-Trans anti-PSF-A546 8C-S-PSF V2.00	0	29. Not-Trans and anti-PSF-A546_Pos038_S001	00-VTZxRfVjLFt33XZGE6jzSV
4.3478		Cell	2	0.000	1.000	1635	20	Not-Trans anti-PSF-A546 8C-S-PSF V2.00	0	29. Not-Trans and anti-PSF-A546_Pos038_S001	00-VTZxRfVjLFt33XZGE6jzSV
4.46446		Cell	2	0.000	1.000	1636	21	Not-Trans anti-PSF-A546 8C-S-PSF V2.00	0	29. Not-Trans and anti-PSF-A546_Pos038_S001	00-VTZxRfVjLFt33XZGE6jzSV
4.38366		Cell	2	0.000	1.000	1637	22	Not-Trans anti-PSF-A546 8C-S-PSF V2.00	0	29. Not-Trans and anti-PSF-A546_Pos038_S001	00-VTZxRfVjLFt33XZGE6jzSV
4.30893		Cell	2	0.000	1.000	1638	23	Not-Trans anti-PSF-A546 8C-S-PSF V2.00	0	29. Not-Trans and anti-PSF-A546_Pos038_S001	00-VTZxRfVjLFt33XZGE6jzSV
4.33853		Cell	2	0.000	1.000	1639	24	Not-Trans anti-PSF-A546 8C-S-PSF V2.00	0	29. Not-Trans and anti-PSF-A546_Pos038_S001	00-VTZxRfVjLFt33XZGE6jzSV
4.42836		Cell	2	0.000	1.000	1640	25	Not-Trans anti-PSF-A546 8C-S-PSF V2.00	0	29. Not-Trans and anti-PSF-A546_Pos038_S001	00-VTZxRfVjLFt33XZGE6jzSV
4.30415		Cell	2	0.000	1.000	1641	26	Not-Trans anti-PSF-A546 8C-S-PSF V2.00	0	29. Not-Trans and anti-PSF-A546_Pos038_S001	00-VTZxRfVjLFt33XZGE6jzSV
4.38182		Cell	2	0.000	1.000	1642	27	Not-Trans anti-PSF-A546 8C-S-PSF V2.00	0	29. Not-Trans and anti-PSF-A546_Pos038_S001	00-VTZxRfVjLFt33XZGE6jzSV
4.3508		Cell	2	0.000	1.000	1643	28	Not-Trans anti-PSF-A546 8C-S-PSF V2.00	0	29. Not-Trans and anti-PSF-A546_Pos038_S001	00-VTZxRfVjLFt33XZGE6jzSV
6.2		Cell	2	0.000	1.000	1644	29	Not-Trans anti-PSF-A546 8C-S-PSF V2.00	0	29. Not-Trans and anti-PSF-A546_Pos038_S001	00-VTZxRfVjLFt33XZGE6jzSV
4.34805		Cell	2	0.000	1.000	1645	30	Not-Trans anti-PSF-A546 8C-S-PSF V2.00	0	29. Not-Trans and anti-PSF-A546_Pos038_S001	00-VTZxRfVjLFt33XZGE6jzSV
5		Cell	2	0.000	1.000	1646	31	Not-Trans anti-PSF-A546 8C-S-PSF V2.00	0	29. Not-Trans and anti-PSF-A546_Pos038_S001	00-VTZxRfVjLFt33XZGE6jzSV
4.34783		Cell	2	0.000	1.000	1647	32	Not-Trans anti-PSF-A546 8C-S-PSF V2.00	0	29. Not-Trans and anti-PSF-A546_Pos038_S001	00-VTZxRfVjLFt33XZGE6jzSV
4.31393		Cell	2	0.000	1.000	1648	33	Not-Trans anti-PSF-A546 8C-S-PSF V2.00	0	29. Not-Trans and anti-PSF-A546_Pos038_S001	00-VTZxRfVjLFt33XZGE6jzSV
4.35226		Cell	2	0.000	1.000	1649	34	Not-Trans anti-PSF-A546 8C-S-PSF V2.00	0	29. Not-Trans and anti-PSF-A546_Pos038_S001	00-VTZxRfVjLFt33XZGE6jzSV
4.67568		Cell	2	0.000	1.000	1650	35	Not-Trans anti-PSF-A546 8C-S-PSF V2.00	0	29. Not-Trans and anti-PSF-A546_Pos038_S001	00-VTZxRfVjLFt33XZGE6jzSV
4.37987		Cell	2	0.000	1.000	1651	36	Not-Trans anti-PSF-A546 8C-S-PSF V2.00	0	29. Not-Trans and anti-PSF-A546_Pos038_S001	00-VTZxRfVjLFt33XZGE6jzSV
4.36558		Cell	2	0.000	1.000	1652	37	Not-Trans anti-PSF-A546 8C-S-PSF V2.00	0	29. Not-Trans and anti-PSF-A546_Pos038_S001	00-VTZxRfVjLFt33XZGE6jzSV
4.41206		Cell	2	0.000	1.000	1653	38	Not-Trans anti-PSF-A546 8C-S-PSF V2.00	0	29. Not-Trans and anti-PSF-A546_Pos038_S001	00-VTZxRfVjLFt33XZGE6jzSV
4.46939		Cell	2	0.000	1.000	1654	39	Not-Trans anti-PSF-A546 8C-S-PSF V2.00	0	29. Not-Trans and anti-PSF-A546_Pos038_S001	00-VTZxRfVjLFt33XZGE6jzSV
4.97674		Cell	2	0.000	1.000	1655	40	Not-Trans anti-PSF-A546 8C-S-PSF V2.00	0	29. Not-Trans and anti-PSF-A546_Pos038_S001	00-VTZxRfVjLFt33XZGE6jzSV
4.74107		Cell	2	0.000	1.000	1656	41	Not-Trans anti-PSF-A546 8C-S-PSF V2.00	0	29. Not-Trans and anti-PSF-A546_Pos038_S001	00-VTZxRfVjLFt33XZGE6jzSV
4.07568		Cell	2	0.000	1.000	1657	42	Not-Trans anti-PSF-A546 8C-S-PSF V2.00	0	29. Not-Trans and anti-PSF-A546_Pos038_S001	00-VTZxRfVjLFt33XZGE6jzSV
4.4763		Cell	2	0.000	1.000	1658	43	Not-Trans anti-PSF-A546 8C-S-PSF V2.00	0	29. Not-Trans and anti-PSF-A546_Pos038_S001	00-VTZxRfVjLFt33XZGE6jzSV
4.49112		Cell	2	0.000	1.000	1659	44	Not-Trans anti-PSF-A546 8C-S-PSF V2.00	0	29. Not-Trans and anti-PSF-A546_Pos038_S001	00-VTZxRfVjLFt33XZGE6jzSV
4.65714		Cell	2	0.000	1.000	1660	45	Not-Trans anti-PSF-A546 8C-S-PSF V2.00	0	29. Not-Trans and anti-PSF-A546_Pos038_S001	00-VTZxRfVjLFt33XZGE6jzSV
0		Cell	2	0.000	1.000	1661	46	Not-Trans anti-PSF-A546 8C-S-PSF V2.00	0	29. Not-Trans and anti-PSF-A546_Pos038_S001	00-VTZxRfVjLFt33XZGE6jzSV
0		Cell	2	0.000	1.000	1662	47	Not-Trans anti-PSF-A546 8C-S-PSF V2.00	0	29. Not-Trans and anti-PSF-A546_Pos038_S001	00-VTZxRfVjLFt33XZGE6jzSV
4.66162		Cell	2	0.000	1.000	1663	48	Not-Trans anti-PSF-A546 8C-S-PSF V2.00	0	29. Not-Trans and anti-PSF-A546_Pos038_S001	00-VTZxRfVjLFt33XZGE6jzSV
4.57407		Cell	2	0.000	1.000	1664	49	Not-Trans anti-PSF-A546 8C-S-PSF V2.00	0	29. Not-Trans and anti-PSF-A546_Pos038_S001	00-VTZxRfVjLFt33XZGE6jzSV
0		Cell	2	0.000	1.000	1665	50	Not-Trans anti-PSF-A546 8C-S-PSF V2.00	0	29. Not-Trans and anti-PSF-A546_Pos038_S001	00-VTZxRfVjLFt33XZGE6jzSV
4.33517		Cell	2	0.000	1.000	1666	51	Not-Trans anti-PSF-A546 8C-S-PSF V2.00	0	29. Not-Trans and anti-PSF-A546_Pos038_S001	00-VTZxRfVjLFt33XZGE6jzSV
4.42314		Cell	2	0.000	1.000	1667	52	Not-Trans anti-PSF-A546 8C-S-PSF V2.00	0	29. Not-Trans and anti-PSF-A546_Pos038_S001	00-VTZxRfVjLFt33XZGE6jzSV
4.55634		Cell	2	0.000	1.000	1668	53	Not-Trans anti-PSF-A546 8C-S-PSF V2.00	0	29. Not-Trans and anti-PSF-A546_Pos038_S001	00-VTZxRfVjLFt33XZGE6jzSV
0		Cell	2	0.000	1.000	1669	54	Not-Trans anti-PSF-A546 8C-S-PSF V2.00	0	29. Not-Trans and anti-PSF-A546_Pos038_S001	00-VTZxRfVjLFt33XZGE6jzSV
4.41757		Cell	2	0.000	1.000	1670	55	Not-Trans anti-PSF-A546 8C-S-PSF V2.00	0	29. Not-Trans and anti-PSF-A546_Pos038_S001	00-VTZxRfVjLFt33XZGE6jzSV
4.35586		Cell	2	0.000	1.000	1671	56	Not-Trans anti-PSF-A546 8C-S-PSF V2.00	0	29. Not-Trans and anti-PSF-A546_Pos038_S001	00-VTZxRfVjLFt33XZGE6jzSV
4.27684		Cell	2	0.000	1.000	1672	57	Not-Trans anti-PSF-A546 8C-S-PSF V2.00	0	29. Not-Trans and anti-PSF-A546_Pos038_S001	00-VTZxRfVjLFt33XZGE6jzSV
0		Cell	2	0.000	1.000	1673	58	Not-Trans anti-PSF-A546 8C-S-PSF V2.00	0	29. Not-Trans and anti-PSF-A546_Pos038_S001	00-VTZxRfVjLFt33XZGE6jzSV
4.44768		Cell	2	0.000	1.000	1674	59	Not-Trans anti-PSF-A546 8C-S-PSF V2.00	0	29. Not-Trans and anti-PSF-A546_Pos038_S001	00-VTZxRfVjLFt33XZGE6jzSV
4.42857		Cell	2	0.000	1.000	1675	60	Not-Trans anti-PSF-A546 8C-S-PSF V2.00	0	29. Not-Trans and anti-PSF-A546_Pos038_S001	00-VTZxRfVjLFt33XZGE6jzSV
4.41001		Cell	2	0.000	1.000	1676	61	Not-Trans anti-PSF-A546 8C-S-PSF V2.00	0	29. Not-Trans and anti-PSF-A546_Pos038_S001	00-VTZxRfVjLFt33XZGE6jzSV
4.51092		Cell	2	0.000	1.000	1677	62	Not-Trans anti-PSF-A546 8C-S-PSF V2.00	0	29. Not-Trans and anti-PSF-A546_Pos038_S001	00-VTZxRfVjLFt33XZGE6jzSV
0		Cell	2	0.000	1.000	1678	63	Not-Trans anti-PSF-A546 8C-S-PSF V2.00	0	29. Not-Trans and anti-PSF-A546_Pos038_S001	00-VTZxRfVjLFt33XZGE6jzSV
4.44189		Cell	2	0.000	1.000	1679	64	Not-Trans anti-PSF-A546 8C-S-PSF V2.00	0	29. Not-Trans and anti-PSF-A546_Pos038_S001	00-VTZxRfVjLFt33XZGE6jzSV
5.05714		Cell	2	0.000	1.000	1680	65	Not-Trans anti-PSF-A546 8C-S-PSF V2.00	0	29. Not-Trans and anti-PSF-A546_Pos038_S001	00-VTZxRfVjLFt33XZGE6jzSV
4.44042		Cell	2	0.000	1.000	1681	66	Not-Trans anti-PSF-A546 8C-S-PSF V2.00	0	29. Not-Trans and anti-PSF-A546_Pos038_S001	00-VTZxRfVjLFt33XZGE6jzSV
4.31759		Cell	2	0.000	1.000	1682	67	Not-Trans anti-PSF-A546 8C-S-PSF V2.00	0	29. Not-Trans and anti-PSF-A546_Pos038_S001	00-VTZxRfVjLFt33XZGE6jzSV
4.34137		Cell	2	0.000	1.000	1683	68	Not-Trans anti-PSF-A546 8C-S-PSF V2.00	0	29. Not-Trans and anti-PSF-A546_Pos038_S001	00-VTZxRfVjLFt33XZGE6jzSV
4.44009		Cell	2	0.000	1.000	1684	69	Not-Trans anti-PSF-A546 8C-S-PSF V2.00	0	29. Not-Trans and anti-PSF-A546_Pos038_S001	00-VTZxRfVjLFt33XZGE6jzSV
4.42031		Cell	2	0.000	1.000	1685	70	Not-Trans anti-PSF-A546 8C-S-PSF V2.00	0	29. Not-Trans and anti-PSF-A546_Pos038_S001	00-VTZxRfVjLFt33XZGE6jzSV
4.5625		Cell	2	0.000	1.000	1686	71	Not-Trans anti-PSF-A546 8C-S-PSF V2.00	0	29. Not-Trans and anti-PSF-A546_Pos038_S001	00-VTZxRfVjLFt33XZGE6jzSV
4.73174		Cell	2	0.000	1.000	1687	72	Not-Trans anti-PSF-A546 8C-S-PSF V2.00	0	29. Not-Trans and anti-PSF-A546_Pos038_S001	00-VTZxRfVjLFt33XZGE6jzSV
4.5425		Cell	2	0.000	1.000	1688	0	Not-Trans anti-PSF-A546 8C-S-PSF V2.00	0	29. Not-Trans and anti-PSF-A546_Pos039_S001	00-c9jsTb3BneJHdAgFcjsTLK
4.38686		Cell	2	0.000	1.000	1689	1	Not-Trans anti-PSF-A546 8C-S-PSF V2.00	0	29. Not-Trans and anti-PSF-A546_Pos039_S001	00-c9jsTb3BneJHdAgFcjsTLK
4.31898		Cell	2	0.000	1.000	1690	2	Not-Trans anti-PSF-A546 8C-S-PSF V2.00	0	29. Not-Trans and anti-PSF-A546_Pos039_S001	00-c9jsTb3BneJHdAgFcjsTLK
4.28604		Cell	2	0.000	1.000	1691	3	Not-Trans anti-PSF-A546 8C-S-PSF V2.00	0	29. Not-Trans and anti-PSF-A546_Pos039_S001	00-c9jsTb3BneJHdAgFcjsTLK
4.33993		Cell	2	0.000	1.000	1692	4	Not-Trans anti-PSF-A546 8C-S-PSF V2.00	0	29. Not-Trans and anti-PSF-A546_Pos039_S001	00-c9jsTb3BneJHdAgFcjsTLK
4.3136		Cell	2	0.000	1.000	1693	5	Not-Trans anti-PSF-A546 8C-S-PSF V2.00	0	29. Not-Trans and anti-PSF-A546_Pos039_S001	00-c9jsTb3BneJHdAgFcjsTLK
4.25261		Cell	2	0.000	1.000	1694	6	Not-Trans anti-PSF-A546 8C-S-PSF V2.00	0	29. Not-Trans and anti-PSF-A546_Pos039_S001	00-c9jsTb3BneJHdAgFcjsTLK
4.18298		Cell	2	0.000	1.000	1695	7	Not-Trans anti-PSF-A546 8C-S-PSF V2.00	0	29. Not-Trans and anti-PSF-A546_Pos039_S001	00-c9jsTb3BneJHdAgFcjsTLK
4.3018		Cell	2	0.000	1.000	1696	8	Not-Trans anti-PSF-A546 8C-S-PSF V2.00	0	29. Not-Trans and anti-PSF-A546_Pos039_S001	00-c9jsTb3BneJHdAgFcjsTLK
0		Cell	2	0.000	1.000	1697	9	Not-Trans anti-PSF-A546 8C-S-PSF V2.00	0	29. Not-Trans and anti-PSF-A546_Pos039_S001	00-c9jsTb3BneJHdAgFcjsTLK
4.22823		Cell	2	0.000	1.000	1698	10	Not-Trans anti-PSF-A546 8C-S-PSF V2.00	0	29. Not-Trans and anti-PSF-A546_Pos039_S001	00-c9jsTb3BneJHdAgFcjsTLK
4.25502		Cell	2	0.000	1.000	1699	11	Not-Trans anti-PSF-A546 8C-S-PSF V2.00	0	29. Not-Trans and anti-PSF-A546_Pos039_S001	00-c9jsTb3BneJHdAgFcjsTLK
4.25477		Cell	2	0.000	1.000	1700	12	Not-Trans anti-PSF-A546 8C-S-PSF V2.00	0	29. Not-Trans and anti-PSF-A546_Pos039_S001	00-c9jsTb3BneJHdAgFcjsTLK
4.2898		Cell	2	0.000	1.000	1701	13	Not-Trans anti-PSF-A546 8C-S-PSF V2.00	0	29. Not-Trans and anti-PSF-A546_Pos039_S001	00-c9jsTb3BneJHdAgFcjsTLK
4.32359		Cell	2	0.000	1.000	1702	14	Not-Trans anti-PSF-A546 8C-S-PSF V2.00	0	29. Not-Trans and anti-PSF-A546_Pos039_S001	00-c9jsTb3BneJHdAgFcjsTLK
4.10795		Cell	2	0.000	1.000	1703	15	Not-Trans anti-PSF-A546 8C-S-PSF V2.00	0	29. Not-Trans and anti-PSF-A546_Pos039_S001	00-c9jsTb3BneJHdAgFcjsTLK
4.26443		Cell	2	0.000	1.000	1704	16	Not-Trans anti-PSF-A546 8C-S-PSF V2.00	0	29. Not-Trans and anti-PSF-A546_Pos039_S001	00-c9jsTb3BneJHdAgFcjsTLK
4		Cell	2	0.000	1.000	1705	17	Not-Trans anti-PSF-A546 8C-S-PSF V2.00	0	29. Not-Trans and anti-PSF-A546_Pos039_S001	00-c9jsTb3BneJHdAgFcjsTLK
4.41281		Cell	2	0.000	1.000	1706	18	Not-Trans anti-PSF-A546 8C-S-PSF V2.00	0	29. Not-Trans and anti-PSF-A546_Pos039_S001	00-c9jsTb3BneJHdAgFcjsTLK
4.23517		Cell	2	0.000	1.000	1707	19	Not-Trans anti-PSF-A546 8C-S-PSF V2.00	0	29. Not-Trans and anti-PSF-A546_Pos039_S001	00-c9jsTb3BneJHdAgFcjsTLK
4.27329		Cell	2	0.000	1.000	1708	20	Not-Trans anti-PSF-A546 8C-S-PSF V2.00	0	29. Not-Trans and anti-PSF-A546_Pos039_S001	00-c9jsTb3BneJHdAgFcjsTLK
4.26292		Cell	2	0.000	1.000	1709	21	Not-Trans anti-PSF-A546 8C-S-PSF V2.00	0	29. Not-Trans and anti-PSF-A546_Pos039_S001	00-c9jsTb3BneJHdAgFcjsTLK
4.21679		Cell	2	0.000	1.000	1710	22	Not-Trans anti-PSF-A546 8C-S-PSF V2.00	0	29. Not-Trans and anti-PSF-A546_Pos039_S001	00-c9jsTb3BneJHdAgFcjsTLK
4.32065		Cell	2	0.000	1.000	1711	23	Not-Trans anti-PSF-A546 8C-S-PSF V2.00	0	29. Not-Trans and anti-PSF-A546_Pos039_S001	00-c9jsTb3BneJHdAgFcjsTLK
4.21343		Cell	2	0.000	1.000	1712	24	Not-Trans anti-PSF-A546 8C-S-PSF V2.00	0	29. Not-Trans and anti-PSF-A546_Pos039_S001	00-c9jsTb3BneJHdAgFcjsTLK
4.38889		Cell	2	0.000	1.000	1713	25	Not-Trans anti-PSF-A546 8C-S-PSF V2.00	0	29. Not-Trans and anti-PSF-A546_Pos039_S001	00-c9jsTb3BneJHdAgFcjsTLK
4.13246		Cell	2	0.000	1.000	1714	26	Not-Trans anti-PSF-A546 8C-S-PSF V2.00	0	29. Not-Trans and anti-PSF-A546_Pos039_S001	00-c9jsTb3BneJHdAgFcjsTLK
4.41154		Cell	2	0.000	1.000	1715	27	Not-Trans anti-PSF-A546 8C-S-PSF V2.00	0	29. Not-Trans and anti-PSF-A546_Pos039_S001	00-c9jsTb3BneJHdAgFcjsTLK
4.3		Cell	2	0.000	1.000	1716	28	Not-Trans anti-PSF-A546 8C-S-PSF V2.00	0	29. Not-Trans and anti-PSF-A546_Pos039_S001	00-c9jsTb3BneJHdAgFcjsTLK
4.36842		Cell	2	0.000	1.000	1717	29	Not-Trans anti-PSF-A546 8C-S-PSF V2.00	0	29. Not-Trans and anti-PSF-A546_Pos039_S001	00-c9jsTb3BneJHdAgFcjsTLK
4.31409		Cell	2	0.000	1.000	1718	30	Not-Trans anti-PSF-A546 8C-S-PSF V2.00	0	29. Not-Trans and anti-PSF-A546_Pos039_S001	00-c9jsTb3BneJHdAgFcjsTLK
4.276		Cell	2	0.000	1.000	1719	31	Not-Trans anti-PSF-A546 8C-S-PSF V2.00	0	29. Not-Trans and anti-PSF-A546_Pos039_S001	00-c9jsTb3BneJHdAgFcjsTLK
4.25544		Cell	2	0.000	1.000	1720	32	Not-Trans anti-PSF-A546 8C-S-PSF V2.00	0	29. Not-Trans and anti-PSF-A546_Pos039_S001	00-c9jsTb3BneJHdAgFcjsTLK
5		Cell	2	0.000	1.000	1721	33	Not-Trans anti-PSF-A546 8C-S-PSF V2.00	0	29. Not-Trans and anti-PSF-A546_Pos039_S001	00-c9jsTb3BneJHdAgFcjsTLK
4.38677		Cell	2	0.000	1.000	1722	34	Not-Trans anti-PSF-A546 8C-S-PSF V2.00	0	29. Not-Trans and anti-PSF-A546_Pos039_S001	00-c9jsTb3BneJHdAgFcjsTLK
4.30481		Cell	2	0.000	1.000	1723	35	Not-Trans anti-PSF-A546 8C-S-PSF V2.00	0	29. Not-Trans and anti-PSF-A546_Pos039_S001	00-c9jsTb3BneJHdAgFcjsTLK
4.22114		Cell	2	0.000	1.000	1724	36	Not-Trans anti-PSF-A546 8C-S-PSF V2.00	0	29. Not-Trans and anti-PSF-A546_Pos039_S001	00-c9jsTb3BneJHdAgFcjsTLK
4.5		Cell	2	0.000	1.000	1725	37	Not-Trans anti-PSF-A546 8C-S-PSF V2.00	0	29. Not-Trans and anti-PSF-A546_Pos039_S001	00-c9jsTb3BneJHdAgFcjsTLK
4.24186		Cell	2	0.000	1.000	1726	38	Not-Trans anti-PSF-A546 8C-S-PSF V2.00	0	29. Not-Trans and anti-PSF-A546_Pos039_S001	00-c9jsTb3BneJHdAgFcjsTLK
4.33546		Cell	2	0.000	1.000	1727	39	Not-Trans anti-PSF-A546 8C-S-PSF V2.00	0	29. Not-Trans and anti-PSF-A546_Pos039_S001	00-c9jsTb3BneJHdAgFcjsTLK
4.25835		Cell	2	0.000	1.000	1728	40	Not-Trans anti-PSF-A546 8C-S-PSF V2.00	0	29. Not-Trans and anti-PSF-A546_Pos039_S001	00-c9jsTb3BneJHdAgFcjsTLK
4.23876		Cell	2	0.000	1.000	1729	41	Not-Trans anti-PSF-A546 8C-S-PSF V2.00	0	29. Not-Trans and anti-PSF-A546_Pos039_S001	00-c9jsTb3BneJHdAgFcjsTLK
4.8		Cell	2	0.000	1.000	1730	42	Not-Trans anti-PSF-A546 8C-S-PSF V2.00	0	29. Not-Trans and anti-PSF-A546_Pos039_S001	00-c9jsTb3BneJHdAgFcjsTLK
5		Cell	2	0.000	1.000	1731	43	Not-Trans anti-PSF-A546 8C-S-PSF V2.00	0	29. Not-Trans and anti-PSF-A546_Pos039_S001	00-c9jsTb3BneJHdAgFcjsTLK
4.27755		Cell	2	0.000	1.000	1732	44	Not-Trans anti-PSF-A546 8C-S-PSF V2.00	0	29. Not-Trans and anti-PSF-A546_Pos039_S001	00-c9jsTb3BneJHdAgFcjsTLK
4.21094		Cell	2	0.000	1.000	1733	45	Not-Trans anti-PSF-A546 8C-S-PSF V2.00	0	29. Not-Trans and anti-PSF-A546_Pos039_S001	00-c9jsTb3BneJHdAgFcjsTLK
5.58333		Cell	2	0.000	1.000	1734	46	Not-Trans anti-PSF-A546 8C-S-PSF V2.00	0	29. Not-Trans and anti-PSF-A546_Pos039_S001	00-c9jsTb3BneJHdAgFcjsTLK
4.37952		Cell	2	0.000	1.000	1735	47	Not-Trans anti-PSF-A546 8C-S-PSF V2.00	0	29. Not-Trans and anti-PSF-A546_Pos039_S001	00-c9jsTb3BneJHdAgFcjsTLK
4.26517		Cell	2	0.000	1.000	1736	48	Not-Trans anti-PSF-A546 8C-S-PSF V2.00	0	29. Not-Trans and anti-PSF-A546_Pos039_S001	00-c9jsTb3BneJHdAgFcjsTLK
5		Cell	2	0.000	1.000	1737	49	Not-Trans anti-PSF-A546 8C-S-PSF V2.00	0	29. Not-Trans and anti-PSF-A546_Pos039_S001	00-c9jsTb3BneJHdAgFcjsTLK
4.28831		Cell	2	0.000	1.000	1738	50	Not-Trans anti-PSF-A546 8C-S-PSF V2.00	0	29. Not-Trans and anti-PSF-A546_Pos039_S001	00-c9jsTb3BneJHdAgFcjsTLK
0		Cell	2	0.000	1.000	1739	51	Not-Trans anti-PSF-A546 8C-S-PSF V2.00	0	29. Not-Trans and anti-PSF-A546_Pos039_S001	00-c9jsTb3BneJHdAgFcjsTLK
0		Cell	2	0.000	1.000	1740	52	Not-Trans anti-PSF-A546 8C-S-PSF V2.00	0	29. Not-Trans and anti-PSF-A546_Pos039_S001	00-c9jsTb3BneJHdAgFcjsTLK
3.93333		Cell	2	0.000	1.000	1741	53	Not-Trans anti-PSF-A546 8C-S-PSF V2.00	0	29. Not-Trans and anti-PSF-A546_Pos039_S001	00-c9jsTb3BneJHdAgFcjsTLK
4.49029		Cell	2	0.000	1.000	1742	54	Not-Trans anti-PSF-A546 8C-S-PSF V2.00	0	29. Not-Trans and anti-PSF-A546_Pos039_S001	00-c9jsTb3BneJHdAgFcjsTLK
4.33635		Cell	2	0.000	1.000	1743	55	Not-Trans anti-PSF-A546 8C-S-PSF V2.00	0	29. Not-Trans and anti-PSF-A546_Pos039_S001	00-c9jsTb3BneJHdAgFcjsTLK
4.38519		Cell	2	0.000	1.000	1744	56	Not-Trans anti-PSF-A546 8C-S-PSF V2.00	0	29. Not-Trans and anti-PSF-A546_Pos039_S001	00-c9jsTb3BneJHdAgFcjsTLK
4.38375		Cell	2	0.000	1.000	1745	57	Not-Trans anti-PSF-A546 8C-S-PSF V2.00	0	29. Not-Trans and anti-PSF-A546_Pos039_S001	00-c9jsTb3BneJHdAgFcjsTLK
4.3859		Cell	2	0.000	1.000	1746	58	Not-Trans anti-PSF-A546 8C-S-PSF V2.00	0	29. Not-Trans and anti-PSF-A546_Pos039_S001	00-c9jsTb3BneJHdAgFcjsTLK
4.43598		Cell	2	0.000	1.000	1747	59	Not-Trans anti-PSF-A546 8C-S-PSF V2.00	0	29. Not-Trans and anti-PSF-A546_Pos039_S001	00-c9jsTb3BneJHdAgFcjsTLK
4.36663		Cell	2	0.000	1.000	1748	60	Not-Trans anti-PSF-A546 8C-S-PSF V2.00	0	29. Not-Trans and anti-PSF-A546_Pos039_S001	00-c9jsTb3BneJHdAgFcjsTLK
4.4807		Cell	2	0.000	1.000	1749	61	Not-Trans anti-PSF-A546 8C-S-PSF V2.00	0	29. Not-Trans and anti-PSF-A546_Pos039_S001	00-c9jsTb3BneJHdAgFcjsTLK
0		Cell	2	0.000	1.000	1750	0	Not-Trans anti-PSF-A546 8C-S-PSF V2.00	0	29. Not-Trans and anti-PSF-A546_Pos040_S001	00-aiu8dueEJxSiYtTMZ7dNp3
8		Cell	2	0.000	1.000	1751	1	Not-Trans anti-PSF-A546 8C-S-PSF V2.00	0	29. Not-Trans and anti-PSF-A546_Pos040_S001	00-aiu8dueEJxSiYtTMZ7dNp3
0		Cell	2	0.000	1.000	1752	2	Not-Trans anti-PSF-A546 8C-S-PSF V2.00	0	29. Not-Trans and anti-PSF-A546_Pos040_S001	00-aiu8dueEJxSiYtTMZ7dNp3
0		Cell	2	0.000	1.000	1753	3	Not-Trans anti-PSF-A546 8C-S-PSF V2.00	0	29. Not-Trans and anti-PSF-A546_Pos040_S001	00-aiu8dueEJxSiYtTMZ7dNp3
0		Cell	2	0.000	1.000	1754	4	Not-Trans anti-PSF-A546 8C-S-PSF V2.00	0	29. Not-Trans and anti-PSF-A546_Pos040_S001	00-aiu8dueEJxSiYtTMZ7dNp3
0		Cell	2	0.000	1.000	1755	5	Not-Trans anti-PSF-A546 8C-S-PSF V2.00	0	29. Not-Trans and anti-PSF-A546_Pos040_S001	00-aiu8dueEJxSiYtTMZ7dNp3
0		Cell	2	0.000	1.000	1756	6	Not-Trans anti-PSF-A546 8C-S-PSF V2.00	0	29. Not-Trans and anti-PSF-A546_Pos040_S001	00-aiu8dueEJxSiYtTMZ7dNp3
0		Cell	2	0.000	1.000	1757	7	Not-Trans anti-PSF-A546 8C-S-PSF V2.00	0	29. Not-Trans and anti-PSF-A546_Pos040_S001	00-aiu8dueEJxSiYtTMZ7dNp3
3		Cell	2	0.000	1.000	1758	8	Not-Trans anti-PSF-A546 8C-S-PSF V2.00	0	29. Not-Trans and anti-PSF-A546_Pos040_S001	00-aiu8dueEJxSiYtTMZ7dNp3
4.33591		Cell	2	0.000	1.000	1759	9	Not-Trans anti-PSF-A546 8C-S-PSF V2.00	0	29. Not-Trans and anti-PSF-A546_Pos040_S001	00-aiu8dueEJxSiYtTMZ7dNp3
0		Cell	2	0.000	1.000	1760	10	Not-Trans anti-PSF-A546 8C-S-PSF V2.00	0	29. Not-Trans and anti-PSF-A546_Pos040_S001	00-aiu8dueEJxSiYtTMZ7dNp3
4.65306		Cell	2	0.000	1.000	1761	11	Not-Trans anti-PSF-A546 8C-S-PSF V2.00	0	29. Not-Trans and anti-PSF-A546_Pos040_S001	00-aiu8dueEJxSiYtTMZ7dNp3
0		Cell	2	0.000	1.000	1762	12	Not-Trans anti-PSF-A546 8C-S-PSF V2.00	0	29. Not-Trans and anti-PSF-A546_Pos040_S001	00-aiu8dueEJxSiYtTMZ7dNp3
4.69167		Cell	2	0.000	1.000	1763	13	Not-Trans anti-PSF-A546 8C-S-PSF V2.00	0	29. Not-Trans and anti-PSF-A546_Pos040_S001	00-aiu8dueEJxSiYtTMZ7dNp3
0		Cell	2	0.000	1.000	1764	14	Not-Trans anti-PSF-A546 8C-S-PSF V2.00	0	29. Not-Trans and anti-PSF-A546_Pos040_S001	00-aiu8dueEJxSiYtTMZ7dNp3
4.36985		Cell	2	0.000	1.000	1765	15	Not-Trans anti-PSF-A546 8C-S-PSF V2.00	0	29. Not-Trans and anti-PSF-A546_Pos040_S001	00-aiu8dueEJxSiYtTMZ7dNp3
4.35365		Cell	2	0.000	1.000	1766	16	Not-Trans anti-PSF-A546 8C-S-PSF V2.00	0	29. Not-Trans and anti-PSF-A546_Pos040_S001	00-aiu8dueEJxSiYtTMZ7dNp3
0		Cell	2	0.000	1.000	1767	17	Not-Trans anti-PSF-A546 8C-S-PSF V2.00	0	29. Not-Trans and anti-PSF-A546_Pos040_S001	00-aiu8dueEJxSiYtTMZ7dNp3
0		Cell	2	0.000	1.000	1768	18	Not-Trans anti-PSF-A546 8C-S-PSF V2.00	0	29. Not-Trans and anti-PSF-A546_Pos040_S001	00-aiu8dueEJxSiYtTMZ7dNp3
0		Cell	2	0.000	1.000	1769	19	Not-Trans anti-PSF-A546 8C-S-PSF V2.00	0	29. Not-Trans and anti-PSF-A546_Pos040_S001	00-aiu8dueEJxSiYtTMZ7dNp3
4.43551		Cell	2	0.000	1.000	1770	20	Not-Trans anti-PSF-A546 8C-S-PSF V2.00	0	29. Not-Trans and anti-PSF-A546_Pos040_S001	00-aiu8dueEJxSiYtTMZ7dNp3
4.01869		Cell	2	0.000	1.000	1771	21	Not-Trans anti-PSF-A546 8C-S-PSF V2.00	0	29. Not-Trans and anti-PSF-A546_Pos040_S001	00-aiu8dueEJxSiYtTMZ7dNp3
4.72687		Cell	2	0.000	1.000	1772	22	Not-Trans anti-PSF-A546 8C-S-PSF V2.00	0	29. Not-Trans and anti-PSF-A546_Pos040_S001	00-aiu8dueEJxSiYtTMZ7dNp3
0		Cell	2	0.000	1.000	1773	0	Not-Trans anti-PSF-A546 8C-S-PSF V2.00	0	29. Not-Trans and anti-PSF-A546_Pos041_S001	00-9waAgCfMnwfrUrbeXQvgCR
0		Cell	2	0.000	1.000	1774	1	Not-Trans anti-PSF-A546 8C-S-PSF V2.00	0	29. Not-Trans and anti-PSF-A546_Pos041_S001	00-9waAgCfMnwfrUrbeXQvgCR
4.53817		Cell	2	0.000	1.000	1775	2	Not-Trans anti-PSF-A546 8C-S-PSF V2.00	0	29. Not-Trans and anti-PSF-A546_Pos041_S001	00-9waAgCfMnwfrUrbeXQvgCR
0		Cell	2	0.000	1.000	1776	3	Not-Trans anti-PSF-A546 8C-S-PSF V2.00	0	29. Not-Trans and anti-PSF-A546_Pos041_S001	00-9waAgCfMnwfrUrbeXQvgCR
4.27783		Cell	2	0.000	1.000	1777	4	Not-Trans anti-PSF-A546 8C-S-PSF V2.00	0	29. Not-Trans and anti-PSF-A546_Pos041_S001	00-9waAgCfMnwfrUrbeXQvgCR
4.25796		Cell	2	0.000	1.000	1778	5	Not-Trans anti-PSF-A546 8C-S-PSF V2.00	0	29. Not-Trans and anti-PSF-A546_Pos041_S001	00-9waAgCfMnwfrUrbeXQvgCR
4.22825		Cell	2	0.000	1.000	1779	6	Not-Trans anti-PSF-A546 8C-S-PSF V2.00	0	29. Not-Trans and anti-PSF-A546_Pos041_S001	00-9waAgCfMnwfrUrbeXQvgCR
0		Cell	2	0.000	1.000	1780	7	Not-Trans anti-PSF-A546 8C-S-PSF V2.00	0	29. Not-Trans and anti-PSF-A546_Pos041_S001	00-9waAgCfMnwfrUrbeXQvgCR
4.22656		Cell	2	0.000	1.000	1781	8	Not-Trans anti-PSF-A546 8C-S-PSF V2.00	0	29. Not-Trans and anti-PSF-A546_Pos041_S001	00-9waAgCfMnwfrUrbeXQvgCR
0		Cell	2	0.000	1.000	1782	9	Not-Trans anti-PSF-A546 8C-S-PSF V2.00	0	29. Not-Trans and anti-PSF-A546_Pos041_S001	00-9waAgCfMnwfrUrbeXQvgCR
0		Cell	2	0.000	1.000	1783	10	Not-Trans anti-PSF-A546 8C-S-PSF V2.00	0	29. Not-Trans and anti-PSF-A546_Pos041_S001	00-9waAgCfMnwfrUrbeXQvgCR
4.92857		Cell	2	0.000	1.000	1784	11	Not-Trans anti-PSF-A546 8C-S-PSF V2.00	0	29. Not-Trans and anti-PSF-A546_Pos041_S001	00-9waAgCfMnwfrUrbeXQvgCR
0		Cell	2	0.000	1.000	1785	12	Not-Trans anti-PSF-A546 8C-S-PSF V2.00	0	29. Not-Trans and anti-PSF-A546_Pos041_S001	00-9waAgCfMnwfrUrbeXQvgCR
4.21782		Cell	2	0.000	1.000	1786	13	Not-Trans anti-PSF-A546 8C-S-PSF V2.00	0	29. Not-Trans and anti-PSF-A546_Pos041_S001	00-9waAgCfMnwfrUrbeXQvgCR
0		Cell	2	0.000	1.000	1787	14	Not-Trans anti-PSF-A546 8C-S-PSF V2.00	0	29. Not-Trans and anti-PSF-A546_Pos041_S001	00-9waAgCfMnwfrUrbeXQvgCR
4.45455		Cell	2	0.000	1.000	1788	15	Not-Trans anti-PSF-A546 8C-S-PSF V2.00	0	29. Not-Trans and anti-PSF-A546_Pos041_S001	00-9waAgCfMnwfrUrbeXQvgCR
4.21053		Cell	2	0.000	1.000	1789	16	Not-Trans anti-PSF-A546 8C-S-PSF V2.00	0	29. Not-Trans and anti-PSF-A546_Pos041_S001	00-9waAgCfMnwfrUrbeXQvgCR
0		Cell	2	0.000	1.000	1790	17	Not-Trans anti-PSF-A546 8C-S-PSF V2.00	0	29. Not-Trans and anti-PSF-A546_Pos041_S001	00-9waAgCfMnwfrUrbeXQvgCR
4.3214		Cell	2	0.000	1.000	1791	18	Not-Trans anti-PSF-A546 8C-S-PSF V2.00	0	29. Not-Trans and anti-PSF-A546_Pos041_S001	00-9waAgCfMnwfrUrbeXQvgCR
4.34426		Cell	2	0.000	1.000	1792	19	Not-Trans anti-PSF-A546 8C-S-PSF V2.00	0	29. Not-Trans and anti-PSF-A546_Pos041_S001	00-9waAgCfMnwfrUrbeXQvgCR
4.60973		Cell	2	0.000	1.000	1793	20	Not-Trans anti-PSF-A546 8C-S-PSF V2.00	0	29. Not-Trans and anti-PSF-A546_Pos041_S001	00-9waAgCfMnwfrUrbeXQvgCR
4.44552		Cell	2	0.000	1.000	1794	21	Not-Trans anti-PSF-A546 8C-S-PSF V2.00	0	29. Not-Trans and anti-PSF-A546_Pos041_S001	00-9waAgCfMnwfrUrbeXQvgCR
0		Cell	2	0.000	1.000	1795	22	Not-Trans anti-PSF-A546 8C-S-PSF V2.00	0	29. Not-Trans and anti-PSF-A546_Pos041_S001	00-9waAgCfMnwfrUrbeXQvgCR
4.20354		Cell	2	0.000	1.000	1796	23	Not-Trans anti-PSF-A546 8C-S-PSF V2.00	0	29. Not-Trans and anti-PSF-A546_Pos041_S001	00-9waAgCfMnwfrUrbeXQvgCR
0		Cell	2	0.000	1.000	1797	24	Not-Trans anti-PSF-A546 8C-S-PSF V2.00	0	29. Not-Trans and anti-PSF-A546_Pos041_S001	00-9waAgCfMnwfrUrbeXQvgCR
3		Cell	2	0.000	1.000	1798	25	Not-Trans anti-PSF-A546 8C-S-PSF V2.00	0	29. Not-Trans and anti-PSF-A546_Pos041_S001	00-9waAgCfMnwfrUrbeXQvgCR
0		Cell	2	0.000	1.000	1799	26	Not-Trans anti-PSF-A546 8C-S-PSF V2.00	0	29. Not-Trans and anti-PSF-A546_Pos041_S001	00-9waAgCfMnwfrUrbeXQvgCR
4.15385		Cell	2	0.000	1.000	1800	27	Not-Trans anti-PSF-A546 8C-S-PSF V2.00	0	29. Not-Trans and anti-PSF-A546_Pos041_S001	00-9waAgCfMnwfrUrbeXQvgCR
4.31238		Cell	2	0.000	1.000	1801	28	Not-Trans anti-PSF-A546 8C-S-PSF V2.00	0	29. Not-Trans and anti-PSF-A546_Pos041_S001	00-9waAgCfMnwfrUrbeXQvgCR
4.28205		Cell	2	0.000	1.000	1802	0	Not-Trans anti-PSF-A546 8C-S-PSF V2.00	0	29. Not-Trans and anti-PSF-A546_Pos042_S001	00-ctUbRHpQZpQdrw6zBFdkKW
4.24101		Cell	2	0.000	1.000	1803	1	Not-Trans anti-PSF-A546 8C-S-PSF V2.00	0	29. Not-Trans and anti-PSF-A546_Pos042_S001	00-ctUbRHpQZpQdrw6zBFdkKW
4.36407		Cell	2	0.000	1.000	1804	2	Not-Trans anti-PSF-A546 8C-S-PSF V2.00	0	29. Not-Trans and anti-PSF-A546_Pos042_S001	00-ctUbRHpQZpQdrw6zBFdkKW
4.39952		Cell	2	0.000	1.000	1805	3	Not-Trans anti-PSF-A546 8C-S-PSF V2.00	0	29. Not-Trans and anti-PSF-A546_Pos042_S001	00-ctUbRHpQZpQdrw6zBFdkKW
0		Cell	2	0.000	1.000	1806	4	Not-Trans anti-PSF-A546 8C-S-PSF V2.00	0	29. Not-Trans and anti-PSF-A546_Pos042_S001	00-ctUbRHpQZpQdrw6zBFdkKW
0		Cell	2	0.000	1.000	1807	5	Not-Trans anti-PSF-A546 8C-S-PSF V2.00	0	29. Not-Trans and anti-PSF-A546_Pos042_S001	00-ctUbRHpQZpQdrw6zBFdkKW
4.48298		Cell	2	0.000	1.000	1808	6	Not-Trans anti-PSF-A546 8C-S-PSF V2.00	0	29. Not-Trans and anti-PSF-A546_Pos042_S001	00-ctUbRHpQZpQdrw6zBFdkKW
0		Cell	2	0.000	1.000	1809	7	Not-Trans anti-PSF-A546 8C-S-PSF V2.00	0	29. Not-Trans and anti-PSF-A546_Pos042_S001	00-ctUbRHpQZpQdrw6zBFdkKW
4.33598		Cell	2	0.000	1.000	1810	8	Not-Trans anti-PSF-A546 8C-S-PSF V2.00	0	29. Not-Trans and anti-PSF-A546_Pos042_S001	00-ctUbRHpQZpQdrw6zBFdkKW
4.20157		Cell	2	0.000	1.000	1811	9	Not-Trans anti-PSF-A546 8C-S-PSF V2.00	0	29. Not-Trans and anti-PSF-A546_Pos042_S001	00-ctUbRHpQZpQdrw6zBFdkKW
4.39644		Cell	2	0.000	1.000	1812	10	Not-Trans anti-PSF-A546 8C-S-PSF V2.00	0	29. Not-Trans and anti-PSF-A546_Pos042_S001	00-ctUbRHpQZpQdrw6zBFdkKW
4.09459		Cell	2	0.000	1.000	1813	11	Not-Trans anti-PSF-A546 8C-S-PSF V2.00	0	29. Not-Trans and anti-PSF-A546_Pos042_S001	00-ctUbRHpQZpQdrw6zBFdkKW
4.36095		Cell	2	0.000	1.000	1814	12	Not-Trans anti-PSF-A546 8C-S-PSF V2.00	0	29. Not-Trans and anti-PSF-A546_Pos042_S001	00-ctUbRHpQZpQdrw6zBFdkKW
4.28747		Cell	2	0.000	1.000	1815	13	Not-Trans anti-PSF-A546 8C-S-PSF V2.00	0	29. Not-Trans and anti-PSF-A546_Pos042_S001	00-ctUbRHpQZpQdrw6zBFdkKW
0		Cell	2	0.000	1.000	1816	14	Not-Trans anti-PSF-A546 8C-S-PSF V2.00	0	29. Not-Trans and anti-PSF-A546_Pos042_S001	00-ctUbRHpQZpQdrw6zBFdkKW
3.66667		Cell	2	0.000	1.000	1817	15	Not-Trans anti-PSF-A546 8C-S-PSF V2.00	0	29. Not-Trans and anti-PSF-A546_Pos042_S001	00-ctUbRHpQZpQdrw6zBFdkKW
0		Cell	2	0.000	1.000	1818	16	Not-Trans anti-PSF-A546 8C-S-PSF V2.00	0	29. Not-Trans and anti-PSF-A546_Pos042_S001	00-ctUbRHpQZpQdrw6zBFdkKW
4.44917		Cell	2	0.000	1.000	1819	17	Not-Trans anti-PSF-A546 8C-S-PSF V2.00	0	29. Not-Trans and anti-PSF-A546_Pos042_S001	00-ctUbRHpQZpQdrw6zBFdkKW
4.21675		Cell	2	0.000	1.000	1820	18	Not-Trans anti-PSF-A546 8C-S-PSF V2.00	0	29. Not-Trans and anti-PSF-A546_Pos042_S001	00-ctUbRHpQZpQdrw6zBFdkKW
4.41643		Cell	2	0.000	1.000	1821	19	Not-Trans anti-PSF-A546 8C-S-PSF V2.00	0	29. Not-Trans and anti-PSF-A546_Pos042_S001	00-ctUbRHpQZpQdrw6zBFdkKW
4.68452		Cell	2	0.000	1.000	1822	20	Not-Trans anti-PSF-A546 8C-S-PSF V2.00	0	29. Not-Trans and anti-PSF-A546_Pos042_S001	00-ctUbRHpQZpQdrw6zBFdkKW
4.31046		Cell	2	0.000	1.000	1823	21	Not-Trans anti-PSF-A546 8C-S-PSF V2.00	0	29. Not-Trans and anti-PSF-A546_Pos042_S001	00-ctUbRHpQZpQdrw6zBFdkKW
4.19171		Cell	2	0.000	1.000	1824	22	Not-Trans anti-PSF-A546 8C-S-PSF V2.00	0	29. Not-Trans and anti-PSF-A546_Pos042_S001	00-ctUbRHpQZpQdrw6zBFdkKW
0		Cell	2	0.000	1.000	1825	23	Not-Trans anti-PSF-A546 8C-S-PSF V2.00	0	29. Not-Trans and anti-PSF-A546_Pos042_S001	00-ctUbRHpQZpQdrw6zBFdkKW
4.4396		Cell	2	0.000	1.000	1826	24	Not-Trans anti-PSF-A546 8C-S-PSF V2.00	0	29. Not-Trans and anti-PSF-A546_Pos042_S001	00-ctUbRHpQZpQdrw6zBFdkKW
4.40398		Cell	2	0.000	1.000	1827	25	Not-Trans anti-PSF-A546 8C-S-PSF V2.00	0	29. Not-Trans and anti-PSF-A546_Pos042_S001	00-ctUbRHpQZpQdrw6zBFdkKW
4.4215		Cell	2	0.000	1.000	1828	26	Not-Trans anti-PSF-A546 8C-S-PSF V2.00	0	29. Not-Trans and anti-PSF-A546_Pos042_S001	00-ctUbRHpQZpQdrw6zBFdkKW
4.45187		Cell	2	0.000	1.000	1829	0	Not-Trans anti-PSF-A546 8C-S-PSF V2.00	0	29. Not-Trans and anti-PSF-A546_Pos043_S001	00-wEahD5HsxDbYqoMYtRXnBA
0		Cell	2	0.000	1.000	1830	1	Not-Trans anti-PSF-A546 8C-S-PSF V2.00	0	29. Not-Trans and anti-PSF-A546_Pos043_S001	00-wEahD5HsxDbYqoMYtRXnBA
0		Cell	2	0.000	1.000	1831	2	Not-Trans anti-PSF-A546 8C-S-PSF V2.00	0	29. Not-Trans and anti-PSF-A546_Pos043_S001	00-wEahD5HsxDbYqoMYtRXnBA
0		Cell	2	0.000	1.000	1832	3	Not-Trans anti-PSF-A546 8C-S-PSF V2.00	0	29. Not-Trans and anti-PSF-A546_Pos043_S001	00-wEahD5HsxDbYqoMYtRXnBA
0		Cell	2	0.000	1.000	1833	4	Not-Trans anti-PSF-A546 8C-S-PSF V2.00	0	29. Not-Trans and anti-PSF-A546_Pos043_S001	00-wEahD5HsxDbYqoMYtRXnBA
4.51452		Cell	2	0.000	1.000	1834	5	Not-Trans anti-PSF-A546 8C-S-PSF V2.00	0	29. Not-Trans and anti-PSF-A546_Pos043_S001	00-wEahD5HsxDbYqoMYtRXnBA
4.84706		Cell	2	0.000	1.000	1835	6	Not-Trans anti-PSF-A546 8C-S-PSF V2.00	0	29. Not-Trans and anti-PSF-A546_Pos043_S001	00-wEahD5HsxDbYqoMYtRXnBA
4.91892		Cell	2	0.000	1.000	1836	7	Not-Trans anti-PSF-A546 8C-S-PSF V2.00	0	29. Not-Trans and anti-PSF-A546_Pos043_S001	00-wEahD5HsxDbYqoMYtRXnBA
5.58824		Cell	2	0.000	1.000	1837	8	Not-Trans anti-PSF-A546 8C-S-PSF V2.00	0	29. Not-Trans and anti-PSF-A546_Pos043_S001	00-wEahD5HsxDbYqoMYtRXnBA
0		Cell	2	0.000	1.000	1838	9	Not-Trans anti-PSF-A546 8C-S-PSF V2.00	0	29. Not-Trans and anti-PSF-A546_Pos043_S001	00-wEahD5HsxDbYqoMYtRXnBA
4		Cell	2	0.000	1.000	1839	10	Not-Trans anti-PSF-A546 8C-S-PSF V2.00	0	29. Not-Trans and anti-PSF-A546_Pos043_S001	00-wEahD5HsxDbYqoMYtRXnBA
4.55137		Cell	2	0.000	1.000	1840	11	Not-Trans anti-PSF-A546 8C-S-PSF V2.00	0	29. Not-Trans and anti-PSF-A546_Pos043_S001	00-wEahD5HsxDbYqoMYtRXnBA
4.44444		Cell	2	0.000	1.000	1841	12	Not-Trans anti-PSF-A546 8C-S-PSF V2.00	0	29. Not-Trans and anti-PSF-A546_Pos043_S001	00-wEahD5HsxDbYqoMYtRXnBA
0		Cell	2	0.000	1.000	1842	13	Not-Trans anti-PSF-A546 8C-S-PSF V2.00	0	29. Not-Trans and anti-PSF-A546_Pos043_S001	00-wEahD5HsxDbYqoMYtRXnBA
4.47536		Cell	2	0.000	1.000	1843	14	Not-Trans anti-PSF-A546 8C-S-PSF V2.00	0	29. Not-Trans and anti-PSF-A546_Pos043_S001	00-wEahD5HsxDbYqoMYtRXnBA
0		Cell	2	0.000	1.000	1844	15	Not-Trans anti-PSF-A546 8C-S-PSF V2.00	0	29. Not-Trans and anti-PSF-A546_Pos043_S001	00-wEahD5HsxDbYqoMYtRXnBA
0		Cell	2	0.000	1.000	1845	16	Not-Trans anti-PSF-A546 8C-S-PSF V2.00	0	29. Not-Trans and anti-PSF-A546_Pos043_S001	00-wEahD5HsxDbYqoMYtRXnBA
0		Cell	2	0.000	1.000	1846	17	Not-Trans anti-PSF-A546 8C-S-PSF V2.00	0	29. Not-Trans and anti-PSF-A546_Pos043_S001	00-wEahD5HsxDbYqoMYtRXnBA
0		Cell	2	0.000	1.000	1847	18	Not-Trans anti-PSF-A546 8C-S-PSF V2.00	0	29. Not-Trans and anti-PSF-A546_Pos043_S001	00-wEahD5HsxDbYqoMYtRXnBA
0		Cell	2	0.000	1.000	1848	19	Not-Trans anti-PSF-A546 8C-S-PSF V2.00	0	29. Not-Trans and anti-PSF-A546_Pos043_S001	00-wEahD5HsxDbYqoMYtRXnBA
0		Cell	2	0.000	1.000	1849	20	Not-Trans anti-PSF-A546 8C-S-PSF V2.00	0	29. Not-Trans and anti-PSF-A546_Pos043_S001	00-wEahD5HsxDbYqoMYtRXnBA
4.40261		Cell	2	0.000	1.000	1850	21	Not-Trans anti-PSF-A546 8C-S-PSF V2.00	0	29. Not-Trans and anti-PSF-A546_Pos043_S001	00-wEahD5HsxDbYqoMYtRXnBA
4.58161		Cell	2	0.000	1.000	1851	22	Not-Trans anti-PSF-A546 8C-S-PSF V2.00	0	29. Not-Trans and anti-PSF-A546_Pos043_S001	00-wEahD5HsxDbYqoMYtRXnBA
4.76955		Cell	2	0.000	1.000	1852	23	Not-Trans anti-PSF-A546 8C-S-PSF V2.00	0	29. Not-Trans and anti-PSF-A546_Pos043_S001	00-wEahD5HsxDbYqoMYtRXnBA
4.887		Cell	2	0.000	1.000	1853	24	Not-Trans anti-PSF-A546 8C-S-PSF V2.00	0	29. Not-Trans and anti-PSF-A546_Pos043_S001	00-wEahD5HsxDbYqoMYtRXnBA
3.90909		Cell	2	0.000	1.000	1854	0	Not-Trans anti-PSF-A546 8C-S-PSF V2.00	0	29. Not-Trans and anti-PSF-A546_Pos044_S001	00-WAoRUYxLfmdHBnFuM4XH7S
4.49909		Cell	2	0.000	1.000	1855	1	Not-Trans anti-PSF-A546 8C-S-PSF V2.00	0	29. Not-Trans and anti-PSF-A546_Pos044_S001	00-WAoRUYxLfmdHBnFuM4XH7S
4.81818		Cell	2	0.000	1.000	1856	2	Not-Trans anti-PSF-A546 8C-S-PSF V2.00	0	29. Not-Trans and anti-PSF-A546_Pos044_S001	00-WAoRUYxLfmdHBnFuM4XH7S
0		Cell	2	0.000	1.000	1857	3	Not-Trans anti-PSF-A546 8C-S-PSF V2.00	0	29. Not-Trans and anti-PSF-A546_Pos044_S001	00-WAoRUYxLfmdHBnFuM4XH7S
4.59144		Cell	2	0.000	1.000	1858	4	Not-Trans anti-PSF-A546 8C-S-PSF V2.00	0	29. Not-Trans and anti-PSF-A546_Pos044_S001	00-WAoRUYxLfmdHBnFuM4XH7S
4.21711		Cell	2	0.000	1.000	1859	5	Not-Trans anti-PSF-A546 8C-S-PSF V2.00	0	29. Not-Trans and anti-PSF-A546_Pos044_S001	00-WAoRUYxLfmdHBnFuM4XH7S
0		Cell	2	0.000	1.000	1860	6	Not-Trans anti-PSF-A546 8C-S-PSF V2.00	0	29. Not-Trans and anti-PSF-A546_Pos044_S001	00-WAoRUYxLfmdHBnFuM4XH7S
0		Cell	2	0.000	1.000	1861	7	Not-Trans anti-PSF-A546 8C-S-PSF V2.00	0	29. Not-Trans and anti-PSF-A546_Pos044_S001	00-WAoRUYxLfmdHBnFuM4XH7S
0		Cell	2	0.000	1.000	1862	8	Not-Trans anti-PSF-A546 8C-S-PSF V2.00	0	29. Not-Trans and anti-PSF-A546_Pos044_S001	00-WAoRUYxLfmdHBnFuM4XH7S
4.49646		Cell	2	0.000	1.000	1863	0	Not-Trans anti-PSF-A546 8C-S-PSF V2.00	0	29. Not-Trans and anti-PSF-A546_Pos045_S001	00-GAv4ctfq3wqMnoemTh26HA
4.43676		Cell	2	0.000	1.000	1864	1	Not-Trans anti-PSF-A546 8C-S-PSF V2.00	0	29. Not-Trans and anti-PSF-A546_Pos045_S001	00-GAv4ctfq3wqMnoemTh26HA
0		Cell	2	0.000	1.000	1865	2	Not-Trans anti-PSF-A546 8C-S-PSF V2.00	0	29. Not-Trans and anti-PSF-A546_Pos045_S001	00-GAv4ctfq3wqMnoemTh26HA
4.50735		Cell	2	0.000	1.000	1866	3	Not-Trans anti-PSF-A546 8C-S-PSF V2.00	0	29. Not-Trans and anti-PSF-A546_Pos045_S001	00-GAv4ctfq3wqMnoemTh26HA
3.75		Cell	2	0.000	1.000	1867	4	Not-Trans anti-PSF-A546 8C-S-PSF V2.00	0	29. Not-Trans and anti-PSF-A546_Pos045_S001	00-GAv4ctfq3wqMnoemTh26HA
4.58065		Cell	2	0.000	1.000	1868	5	Not-Trans anti-PSF-A546 8C-S-PSF V2.00	0	29. Not-Trans and anti-PSF-A546_Pos045_S001	00-GAv4ctfq3wqMnoemTh26HA
0		Cell	2	0.000	1.000	1869	6	Not-Trans anti-PSF-A546 8C-S-PSF V2.00	0	29. Not-Trans and anti-PSF-A546_Pos045_S001	00-GAv4ctfq3wqMnoemTh26HA
4.46429		Cell	2	0.000	1.000	1870	7	Not-Trans anti-PSF-A546 8C-S-PSF V2.00	0	29. Not-Trans and anti-PSF-A546_Pos045_S001	00-GAv4ctfq3wqMnoemTh26HA
4.3		Cell	2	0.000	1.000	1871	8	Not-Trans anti-PSF-A546 8C-S-PSF V2.00	0	29. Not-Trans and anti-PSF-A546_Pos045_S001	00-GAv4ctfq3wqMnoemTh26HA
0		Cell	2	0.000	1.000	1872	9	Not-Trans anti-PSF-A546 8C-S-PSF V2.00	0	29. Not-Trans and anti-PSF-A546_Pos045_S001	00-GAv4ctfq3wqMnoemTh26HA
4.56757		Cell	2	0.000	1.000	1873	10	Not-Trans anti-PSF-A546 8C-S-PSF V2.00	0	29. Not-Trans and anti-PSF-A546_Pos045_S001	00-GAv4ctfq3wqMnoemTh26HA
4.64706		Cell	2	0.000	1.000	1874	11	Not-Trans anti-PSF-A546 8C-S-PSF V2.00	0	29. Not-Trans and anti-PSF-A546_Pos045_S001	00-GAv4ctfq3wqMnoemTh26HA
4.49843		Cell	2	0.000	1.000	1875	12	Not-Trans anti-PSF-A546 8C-S-PSF V2.00	0	29. Not-Trans and anti-PSF-A546_Pos045_S001	00-GAv4ctfq3wqMnoemTh26HA
4.83333		Cell	2	0.000	1.000	1876	13	Not-Trans anti-PSF-A546 8C-S-PSF V2.00	0	29. Not-Trans and anti-PSF-A546_Pos045_S001	00-GAv4ctfq3wqMnoemTh26HA
4.36687		Cell	2	0.000	1.000	1877	14	Not-Trans anti-PSF-A546 8C-S-PSF V2.00	0	29. Not-Trans and anti-PSF-A546_Pos045_S001	00-GAv4ctfq3wqMnoemTh26HA
0		Cell	2	0.000	1.000	1878	15	Not-Trans anti-PSF-A546 8C-S-PSF V2.00	0	29. Not-Trans and anti-PSF-A546_Pos045_S001	00-GAv4ctfq3wqMnoemTh26HA
4.51724		Cell	2	0.000	1.000	1879	16	Not-Trans anti-PSF-A546 8C-S-PSF V2.00	0	29. Not-Trans and anti-PSF-A546_Pos045_S001	00-GAv4ctfq3wqMnoemTh26HA
0		Cell	2	0.000	1.000	1880	17	Not-Trans anti-PSF-A546 8C-S-PSF V2.00	0	29. Not-Trans and anti-PSF-A546_Pos045_S001	00-GAv4ctfq3wqMnoemTh26HA
0		Cell	2	0.000	1.000	1881	18	Not-Trans anti-PSF-A546 8C-S-PSF V2.00	0	29. Not-Trans and anti-PSF-A546_Pos045_S001	00-GAv4ctfq3wqMnoemTh26HA
4.07699		Cell	2	0.000	1.000	1882	19	Not-Trans anti-PSF-A546 8C-S-PSF V2.00	0	29. Not-Trans and anti-PSF-A546_Pos045_S001	00-GAv4ctfq3wqMnoemTh26HA
4.38258		Cell	2	0.000	1.000	1883	20	Not-Trans anti-PSF-A546 8C-S-PSF V2.00	0	29. Not-Trans and anti-PSF-A546_Pos045_S001	00-GAv4ctfq3wqMnoemTh26HA
4.44571		Cell	2	0.000	1.000	1884	21	Not-Trans anti-PSF-A546 8C-S-PSF V2.00	0	29. Not-Trans and anti-PSF-A546_Pos045_S001	00-GAv4ctfq3wqMnoemTh26HA
4.36198		Cell	2	0.000	1.000	1885	22	Not-Trans anti-PSF-A546 8C-S-PSF V2.00	0	29. Not-Trans and anti-PSF-A546_Pos045_S001	00-GAv4ctfq3wqMnoemTh26HA
4.31121		Cell	2	0.000	1.000	1886	23	Not-Trans anti-PSF-A546 8C-S-PSF V2.00	0	29. Not-Trans and anti-PSF-A546_Pos045_S001	00-GAv4ctfq3wqMnoemTh26HA
0		Cell	2	0.000	1.000	1887	24	Not-Trans anti-PSF-A546 8C-S-PSF V2.00	0	29. Not-Trans and anti-PSF-A546_Pos045_S001	00-GAv4ctfq3wqMnoemTh26HA
0		Cell	2	0.000	1.000	1888	25	Not-Trans anti-PSF-A546 8C-S-PSF V2.00	0	29. Not-Trans and anti-PSF-A546_Pos045_S001	00-GAv4ctfq3wqMnoemTh26HA
4.43969		Cell	2	0.000	1.000	1889	26	Not-Trans anti-PSF-A546 8C-S-PSF V2.00	0	29. Not-Trans and anti-PSF-A546_Pos045_S001	00-GAv4ctfq3wqMnoemTh26HA
4.52153		Cell	2	0.000	1.000	1890	27	Not-Trans anti-PSF-A546 8C-S-PSF V2.00	0	29. Not-Trans and anti-PSF-A546_Pos045_S001	00-GAv4ctfq3wqMnoemTh26HA
4.47925		Cell	2	0.000	1.000	1891	28	Not-Trans anti-PSF-A546 8C-S-PSF V2.00	0	29. Not-Trans and anti-PSF-A546_Pos045_S001	00-GAv4ctfq3wqMnoemTh26HA
4.49357		Cell	2	0.000	1.000	1892	29	Not-Trans anti-PSF-A546 8C-S-PSF V2.00	0	29. Not-Trans and anti-PSF-A546_Pos045_S001	00-GAv4ctfq3wqMnoemTh26HA
4.36034		Cell	2	0.000	1.000	1893	30	Not-Trans anti-PSF-A546 8C-S-PSF V2.00	0	29. Not-Trans and anti-PSF-A546_Pos045_S001	00-GAv4ctfq3wqMnoemTh26HA
4.40293		Cell	2	0.000	1.000	1894	31	Not-Trans anti-PSF-A546 8C-S-PSF V2.00	0	29. Not-Trans and anti-PSF-A546_Pos045_S001	00-GAv4ctfq3wqMnoemTh26HA
4.52807		Cell	2	0.000	1.000	1895	32	Not-Trans anti-PSF-A546 8C-S-PSF V2.00	0	29. Not-Trans and anti-PSF-A546_Pos045_S001	00-GAv4ctfq3wqMnoemTh26HA
4.68726		Cell	2	0.000	1.000	1896	33	Not-Trans anti-PSF-A546 8C-S-PSF V2.00	0	29. Not-Trans and anti-PSF-A546_Pos045_S001	00-GAv4ctfq3wqMnoemTh26HA
4.2		Cell	2	0.000	1.000	1897	34	Not-Trans anti-PSF-A546 8C-S-PSF V2.00	0	29. Not-Trans and anti-PSF-A546_Pos045_S001	00-GAv4ctfq3wqMnoemTh26HA
4.59091		Cell	2	0.000	1.000	1898	35	Not-Trans anti-PSF-A546 8C-S-PSF V2.00	0	29. Not-Trans and anti-PSF-A546_Pos045_S001	00-GAv4ctfq3wqMnoemTh26HA
4.74809		Cell	2	0.000	1.000	1899	36	Not-Trans anti-PSF-A546 8C-S-PSF V2.00	0	29. Not-Trans and anti-PSF-A546_Pos045_S001	00-GAv4ctfq3wqMnoemTh26HA
5.5		Cell	2	0.000	1.000	1900	37	Not-Trans anti-PSF-A546 8C-S-PSF V2.00	0	29. Not-Trans and anti-PSF-A546_Pos045_S001	00-GAv4ctfq3wqMnoemTh26HA
0		Cell	2	0.000	1.000	1901	38	Not-Trans anti-PSF-A546 8C-S-PSF V2.00	0	29. Not-Trans and anti-PSF-A546_Pos045_S001	00-GAv4ctfq3wqMnoemTh26HA
4.45614		Cell	2	0.000	1.000	1902	39	Not-Trans anti-PSF-A546 8C-S-PSF V2.00	0	29. Not-Trans and anti-PSF-A546_Pos045_S001	00-GAv4ctfq3wqMnoemTh26HA
4.26216		Cell	2	0.000	1.000	1903	40	Not-Trans anti-PSF-A546 8C-S-PSF V2.00	0	29. Not-Trans and anti-PSF-A546_Pos045_S001	00-GAv4ctfq3wqMnoemTh26HA
4.39097		Cell	2	0.000	1.000	1904	41	Not-Trans anti-PSF-A546 8C-S-PSF V2.00	0	29. Not-Trans and anti-PSF-A546_Pos045_S001	00-GAv4ctfq3wqMnoemTh26HA
4.50586		Cell	2	0.000	1.000	1905	42	Not-Trans anti-PSF-A546 8C-S-PSF V2.00	0	29. Not-Trans and anti-PSF-A546_Pos045_S001	00-GAv4ctfq3wqMnoemTh26HA
0		Cell	2	0.000	1.000	1906	43	Not-Trans anti-PSF-A546 8C-S-PSF V2.00	0	29. Not-Trans and anti-PSF-A546_Pos045_S001	00-GAv4ctfq3wqMnoemTh26HA
0		Cell	2	0.000	1.000	1907	44	Not-Trans anti-PSF-A546 8C-S-PSF V2.00	0	29. Not-Trans and anti-PSF-A546_Pos045_S001	00-GAv4ctfq3wqMnoemTh26HA
0		Cell	2	0.000	1.000	1908	45	Not-Trans anti-PSF-A546 8C-S-PSF V2.00	0	29. Not-Trans and anti-PSF-A546_Pos045_S001	00-GAv4ctfq3wqMnoemTh26HA
4.39785		Cell	2	0.000	1.000	1909	46	Not-Trans anti-PSF-A546 8C-S-PSF V2.00	0	29. Not-Trans and anti-PSF-A546_Pos045_S001	00-GAv4ctfq3wqMnoemTh26HA
4.63989		Cell	2	0.000	1.000	1910	47	Not-Trans anti-PSF-A546 8C-S-PSF V2.00	0	29. Not-Trans and anti-PSF-A546_Pos045_S001	00-GAv4ctfq3wqMnoemTh26HA
4.71632		Cell	2	0.000	1.000	1911	48	Not-Trans anti-PSF-A546 8C-S-PSF V2.00	0	29. Not-Trans and anti-PSF-A546_Pos045_S001	00-GAv4ctfq3wqMnoemTh26HA
4.56055		Cell	2	0.000	1.000	1912	49	Not-Trans anti-PSF-A546 8C-S-PSF V2.00	0	29. Not-Trans and anti-PSF-A546_Pos045_S001	00-GAv4ctfq3wqMnoemTh26HA
4.66045		Cell	2	0.000	1.000	1913	50	Not-Trans anti-PSF-A546 8C-S-PSF V2.00	0	29. Not-Trans and anti-PSF-A546_Pos045_S001	00-GAv4ctfq3wqMnoemTh26HA
4.36899		Cell	2	0.000	1.000	1914	51	Not-Trans anti-PSF-A546 8C-S-PSF V2.00	0	29. Not-Trans and anti-PSF-A546_Pos045_S001	00-GAv4ctfq3wqMnoemTh26HA
4.85515		Cell	2	0.000	1.000	1915	52	Not-Trans anti-PSF-A546 8C-S-PSF V2.00	0	29. Not-Trans and anti-PSF-A546_Pos045_S001	00-GAv4ctfq3wqMnoemTh26HA
4.69809		Cell	2	0.000	1.000	1916	53	Not-Trans anti-PSF-A546 8C-S-PSF V2.00	0	29. Not-Trans and anti-PSF-A546_Pos045_S001	00-GAv4ctfq3wqMnoemTh26HA
4.37916		Cell	2	0.000	1.000	1917	0	Not-Trans anti-PSF-A546 8C-S-PSF V2.00	0	29. Not-Trans and anti-PSF-A546_Pos046_S001	00-B8gC7qmgDzUzKingKqCZFV
4.29933		Cell	2	0.000	1.000	1918	1	Not-Trans anti-PSF-A546 8C-S-PSF V2.00	0	29. Not-Trans and anti-PSF-A546_Pos046_S001	00-B8gC7qmgDzUzKingKqCZFV
4.43541		Cell	2	0.000	1.000	1919	2	Not-Trans anti-PSF-A546 8C-S-PSF V2.00	0	29. Not-Trans and anti-PSF-A546_Pos046_S001	00-B8gC7qmgDzUzKingKqCZFV
4.45907		Cell	2	0.000	1.000	1920	3	Not-Trans anti-PSF-A546 8C-S-PSF V2.00	0	29. Not-Trans and anti-PSF-A546_Pos046_S001	00-B8gC7qmgDzUzKingKqCZFV
4.56818		Cell	2	0.000	1.000	1921	4	Not-Trans anti-PSF-A546 8C-S-PSF V2.00	0	29. Not-Trans and anti-PSF-A546_Pos046_S001	00-B8gC7qmgDzUzKingKqCZFV
0		Cell	2	0.000	1.000	1922	5	Not-Trans anti-PSF-A546 8C-S-PSF V2.00	0	29. Not-Trans and anti-PSF-A546_Pos046_S001	00-B8gC7qmgDzUzKingKqCZFV
0		Cell	2	0.000	1.000	1923	6	Not-Trans anti-PSF-A546 8C-S-PSF V2.00	0	29. Not-Trans and anti-PSF-A546_Pos046_S001	00-B8gC7qmgDzUzKingKqCZFV
3.85106		Cell	2	0.000	1.000	1924	7	Not-Trans anti-PSF-A546 8C-S-PSF V2.00	0	29. Not-Trans and anti-PSF-A546_Pos046_S001	00-B8gC7qmgDzUzKingKqCZFV
4.59502		Cell	2	0.000	1.000	1925	8	Not-Trans anti-PSF-A546 8C-S-PSF V2.00	0	29. Not-Trans and anti-PSF-A546_Pos046_S001	00-B8gC7qmgDzUzKingKqCZFV
4.48333		Cell	2	0.000	1.000	1926	9	Not-Trans anti-PSF-A546 8C-S-PSF V2.00	0	29. Not-Trans and anti-PSF-A546_Pos046_S001	00-B8gC7qmgDzUzKingKqCZFV
0		Cell	2	0.000	1.000	1927	10	Not-Trans anti-PSF-A546 8C-S-PSF V2.00	0	29. Not-Trans and anti-PSF-A546_Pos046_S001	00-B8gC7qmgDzUzKingKqCZFV
4.71875		Cell	2	0.000	1.000	1928	11	Not-Trans anti-PSF-A546 8C-S-PSF V2.00	0	29. Not-Trans and anti-PSF-A546_Pos046_S001	00-B8gC7qmgDzUzKingKqCZFV
4.29976		Cell	2	0.000	1.000	1929	12	Not-Trans anti-PSF-A546 8C-S-PSF V2.00	0	29. Not-Trans and anti-PSF-A546_Pos046_S001	00-B8gC7qmgDzUzKingKqCZFV
4.41849		Cell	2	0.000	1.000	1930	13	Not-Trans anti-PSF-A546 8C-S-PSF V2.00	0	29. Not-Trans and anti-PSF-A546_Pos046_S001	00-B8gC7qmgDzUzKingKqCZFV
0		Cell	2	0.000	1.000	1931	14	Not-Trans anti-PSF-A546 8C-S-PSF V2.00	0	29. Not-Trans and anti-PSF-A546_Pos046_S001	00-B8gC7qmgDzUzKingKqCZFV
4.26762		Cell	2	0.000	1.000	1932	15	Not-Trans anti-PSF-A546 8C-S-PSF V2.00	0	29. Not-Trans and anti-PSF-A546_Pos046_S001	00-B8gC7qmgDzUzKingKqCZFV
4.48548		Cell	2	0.000	1.000	1933	16	Not-Trans anti-PSF-A546 8C-S-PSF V2.00	0	29. Not-Trans and anti-PSF-A546_Pos046_S001	00-B8gC7qmgDzUzKingKqCZFV
4.47564		Cell	2	0.000	1.000	1934	17	Not-Trans anti-PSF-A546 8C-S-PSF V2.00	0	29. Not-Trans and anti-PSF-A546_Pos046_S001	00-B8gC7qmgDzUzKingKqCZFV
4.44102		Cell	2	0.000	1.000	1935	18	Not-Trans anti-PSF-A546 8C-S-PSF V2.00	0	29. Not-Trans and anti-PSF-A546_Pos046_S001	00-B8gC7qmgDzUzKingKqCZFV
4.52486		Cell	2	0.000	1.000	1936	19	Not-Trans anti-PSF-A546 8C-S-PSF V2.00	0	29. Not-Trans and anti-PSF-A546_Pos046_S001	00-B8gC7qmgDzUzKingKqCZFV
4.36543		Cell	2	0.000	1.000	1937	20	Not-Trans anti-PSF-A546 8C-S-PSF V2.00	0	29. Not-Trans and anti-PSF-A546_Pos046_S001	00-B8gC7qmgDzUzKingKqCZFV
4.44789		Cell	2	0.000	1.000	1938	21	Not-Trans anti-PSF-A546 8C-S-PSF V2.00	0	29. Not-Trans and anti-PSF-A546_Pos046_S001	00-B8gC7qmgDzUzKingKqCZFV
4.47578		Cell	2	0.000	1.000	1939	22	Not-Trans anti-PSF-A546 8C-S-PSF V2.00	0	29. Not-Trans and anti-PSF-A546_Pos046_S001	00-B8gC7qmgDzUzKingKqCZFV
4.48709		Cell	2	0.000	1.000	1940	23	Not-Trans anti-PSF-A546 8C-S-PSF V2.00	0	29. Not-Trans and anti-PSF-A546_Pos046_S001	00-B8gC7qmgDzUzKingKqCZFV
4.37313		Cell	2	0.000	1.000	1941	24	Not-Trans anti-PSF-A546 8C-S-PSF V2.00	0	29. Not-Trans and anti-PSF-A546_Pos046_S001	00-B8gC7qmgDzUzKingKqCZFV
5.27145		Cell	2	0.000	1.000	1942	25	Not-Trans anti-PSF-A546 8C-S-PSF V2.00	0	29. Not-Trans and anti-PSF-A546_Pos046_S001	00-B8gC7qmgDzUzKingKqCZFV
4.34337		Cell	2	0.000	1.000	1943	26	Not-Trans anti-PSF-A546 8C-S-PSF V2.00	0	29. Not-Trans and anti-PSF-A546_Pos046_S001	00-B8gC7qmgDzUzKingKqCZFV
4.20879		Cell	2	0.000	1.000	1944	27	Not-Trans anti-PSF-A546 8C-S-PSF V2.00	0	29. Not-Trans and anti-PSF-A546_Pos046_S001	00-B8gC7qmgDzUzKingKqCZFV
0		Cell	2	0.000	1.000	1945	28	Not-Trans anti-PSF-A546 8C-S-PSF V2.00	0	29. Not-Trans and anti-PSF-A546_Pos046_S001	00-B8gC7qmgDzUzKingKqCZFV
4.125		Cell	2	0.000	1.000	1946	29	Not-Trans anti-PSF-A546 8C-S-PSF V2.00	0	29. Not-Trans and anti-PSF-A546_Pos046_S001	00-B8gC7qmgDzUzKingKqCZFV
0		Cell	2	0.000	1.000	1947	30	Not-Trans anti-PSF-A546 8C-S-PSF V2.00	0	29. Not-Trans and anti-PSF-A546_Pos046_S001	00-B8gC7qmgDzUzKingKqCZFV
0		Cell	2	0.000	1.000	1948	31	Not-Trans anti-PSF-A546 8C-S-PSF V2.00	0	29. Not-Trans and anti-PSF-A546_Pos046_S001	00-B8gC7qmgDzUzKingKqCZFV
4.38263		Cell	2	0.000	1.000	1949	32	Not-Trans anti-PSF-A546 8C-S-PSF V2.00	0	29. Not-Trans and anti-PSF-A546_Pos046_S001	00-B8gC7qmgDzUzKingKqCZFV
4.41301		Cell	2	0.000	1.000	1950	33	Not-Trans anti-PSF-A546 8C-S-PSF V2.00	0	29. Not-Trans and anti-PSF-A546_Pos046_S001	00-B8gC7qmgDzUzKingKqCZFV
0		Cell	2	0.000	1.000	1951	34	Not-Trans anti-PSF-A546 8C-S-PSF V2.00	0	29. Not-Trans and anti-PSF-A546_Pos046_S001	00-B8gC7qmgDzUzKingKqCZFV
0		Cell	2	0.000	1.000	1952	35	Not-Trans anti-PSF-A546 8C-S-PSF V2.00	0	29. Not-Trans and anti-PSF-A546_Pos046_S001	00-B8gC7qmgDzUzKingKqCZFV
4.30599		Cell	2	0.000	1.000	1953	36	Not-Trans anti-PSF-A546 8C-S-PSF V2.00	0	29. Not-Trans and anti-PSF-A546_Pos046_S001	00-B8gC7qmgDzUzKingKqCZFV
0		Cell	2	0.000	1.000	1954	37	Not-Trans anti-PSF-A546 8C-S-PSF V2.00	0	29. Not-Trans and anti-PSF-A546_Pos046_S001	00-B8gC7qmgDzUzKingKqCZFV
0		Cell	2	0.000	1.000	1955	38	Not-Trans anti-PSF-A546 8C-S-PSF V2.00	0	29. Not-Trans and anti-PSF-A546_Pos046_S001	00-B8gC7qmgDzUzKingKqCZFV
4.65447		Cell	2	0.000	1.000	1956	39	Not-Trans anti-PSF-A546 8C-S-PSF V2.00	0	29. Not-Trans and anti-PSF-A546_Pos046_S001	00-B8gC7qmgDzUzKingKqCZFV
4.57143		Cell	2	0.000	1.000	1957	40	Not-Trans anti-PSF-A546 8C-S-PSF V2.00	0	29. Not-Trans and anti-PSF-A546_Pos046_S001	00-B8gC7qmgDzUzKingKqCZFV
4.39941		Cell	2	0.000	1.000	1958	41	Not-Trans anti-PSF-A546 8C-S-PSF V2.00	0	29. Not-Trans and anti-PSF-A546_Pos046_S001	00-B8gC7qmgDzUzKingKqCZFV
4.61388		Cell	2	0.000	1.000	1959	42	Not-Trans anti-PSF-A546 8C-S-PSF V2.00	0	29. Not-Trans and anti-PSF-A546_Pos046_S001	00-B8gC7qmgDzUzKingKqCZFV
4.37752		Cell	2	0.000	1.000	1960	43	Not-Trans anti-PSF-A546 8C-S-PSF V2.00	0	29. Not-Trans and anti-PSF-A546_Pos046_S001	00-B8gC7qmgDzUzKingKqCZFV
4.61034		Cell	2	0.000	1.000	1961	44	Not-Trans anti-PSF-A546 8C-S-PSF V2.00	0	29. Not-Trans and anti-PSF-A546_Pos046_S001	00-B8gC7qmgDzUzKingKqCZFV
4.53696		Cell	2	0.000	1.000	1962	45	Not-Trans anti-PSF-A546 8C-S-PSF V2.00	0	29. Not-Trans and anti-PSF-A546_Pos046_S001	00-B8gC7qmgDzUzKingKqCZFV
4.19048		Cell	2	0.000	1.000	1963	46	Not-Trans anti-PSF-A546 8C-S-PSF V2.00	0	29. Not-Trans and anti-PSF-A546_Pos046_S001	00-B8gC7qmgDzUzKingKqCZFV
4.45979		Cell	2	0.000	1.000	1964	47	Not-Trans anti-PSF-A546 8C-S-PSF V2.00	0	29. Not-Trans and anti-PSF-A546_Pos046_S001	00-B8gC7qmgDzUzKingKqCZFV
4.30438		Cell	2	0.000	1.000	1965	0	Not-Trans anti-PSF-A546 8C-S-PSF V2.00	0	29. Not-Trans and anti-PSF-A546_Pos047_S001	00-Mn3aKsvj58p9XdbuKSsuid
4.50837		Cell	2	0.000	1.000	1966	1	Not-Trans anti-PSF-A546 8C-S-PSF V2.00	0	29. Not-Trans and anti-PSF-A546_Pos047_S001	00-Mn3aKsvj58p9XdbuKSsuid
4.40311		Cell	2	0.000	1.000	1967	2	Not-Trans anti-PSF-A546 8C-S-PSF V2.00	0	29. Not-Trans and anti-PSF-A546_Pos047_S001	00-Mn3aKsvj58p9XdbuKSsuid
4.32911		Cell	2	0.000	1.000	1968	3	Not-Trans anti-PSF-A546 8C-S-PSF V2.00	0	29. Not-Trans and anti-PSF-A546_Pos047_S001	00-Mn3aKsvj58p9XdbuKSsuid
4.3024		Cell	2	0.000	1.000	1969	4	Not-Trans anti-PSF-A546 8C-S-PSF V2.00	0	29. Not-Trans and anti-PSF-A546_Pos047_S001	00-Mn3aKsvj58p9XdbuKSsuid
4.45455		Cell	2	0.000	1.000	1970	5	Not-Trans anti-PSF-A546 8C-S-PSF V2.00	0	29. Not-Trans and anti-PSF-A546_Pos047_S001	00-Mn3aKsvj58p9XdbuKSsuid
4.32653		Cell	2	0.000	1.000	1971	6	Not-Trans anti-PSF-A546 8C-S-PSF V2.00	0	29. Not-Trans and anti-PSF-A546_Pos047_S001	00-Mn3aKsvj58p9XdbuKSsuid
4.3647		Cell	2	0.000	1.000	1972	7	Not-Trans anti-PSF-A546 8C-S-PSF V2.00	0	29. Not-Trans and anti-PSF-A546_Pos047_S001	00-Mn3aKsvj58p9XdbuKSsuid
4.28781		Cell	2	0.000	1.000	1973	8	Not-Trans anti-PSF-A546 8C-S-PSF V2.00	0	29. Not-Trans and anti-PSF-A546_Pos047_S001	00-Mn3aKsvj58p9XdbuKSsuid
4.36479		Cell	2	0.000	1.000	1974	9	Not-Trans anti-PSF-A546 8C-S-PSF V2.00	0	29. Not-Trans and anti-PSF-A546_Pos047_S001	00-Mn3aKsvj58p9XdbuKSsuid
4.41967		Cell	2	0.000	1.000	1975	10	Not-Trans anti-PSF-A546 8C-S-PSF V2.00	0	29. Not-Trans and anti-PSF-A546_Pos047_S001	00-Mn3aKsvj58p9XdbuKSsuid
0		Cell	2	0.000	1.000	1976	11	Not-Trans anti-PSF-A546 8C-S-PSF V2.00	0	29. Not-Trans and anti-PSF-A546_Pos047_S001	00-Mn3aKsvj58p9XdbuKSsuid
4.30215		Cell	2	0.000	1.000	1977	12	Not-Trans anti-PSF-A546 8C-S-PSF V2.00	0	29. Not-Trans and anti-PSF-A546_Pos047_S001	00-Mn3aKsvj58p9XdbuKSsuid
4.34987		Cell	2	0.000	1.000	1978	13	Not-Trans anti-PSF-A546 8C-S-PSF V2.00	0	29. Not-Trans and anti-PSF-A546_Pos047_S001	00-Mn3aKsvj58p9XdbuKSsuid
4.44208		Cell	2	0.000	1.000	1979	14	Not-Trans anti-PSF-A546 8C-S-PSF V2.00	0	29. Not-Trans and anti-PSF-A546_Pos047_S001	00-Mn3aKsvj58p9XdbuKSsuid
4.49316		Cell	2	0.000	1.000	1980	15	Not-Trans anti-PSF-A546 8C-S-PSF V2.00	0	29. Not-Trans and anti-PSF-A546_Pos047_S001	00-Mn3aKsvj58p9XdbuKSsuid
4.37866		Cell	2	0.000	1.000	1981	16	Not-Trans anti-PSF-A546 8C-S-PSF V2.00	0	29. Not-Trans and anti-PSF-A546_Pos047_S001	00-Mn3aKsvj58p9XdbuKSsuid
0		Cell	2	0.000	1.000	1982	17	Not-Trans anti-PSF-A546 8C-S-PSF V2.00	0	29. Not-Trans and anti-PSF-A546_Pos047_S001	00-Mn3aKsvj58p9XdbuKSsuid
4.28629		Cell	2	0.000	1.000	1983	18	Not-Trans anti-PSF-A546 8C-S-PSF V2.00	0	29. Not-Trans and anti-PSF-A546_Pos047_S001	00-Mn3aKsvj58p9XdbuKSsuid
4.28708		Cell	2	0.000	1.000	1984	19	Not-Trans anti-PSF-A546 8C-S-PSF V2.00	0	29. Not-Trans and anti-PSF-A546_Pos047_S001	00-Mn3aKsvj58p9XdbuKSsuid
4.42009		Cell	2	0.000	1.000	1985	20	Not-Trans anti-PSF-A546 8C-S-PSF V2.00	0	29. Not-Trans and anti-PSF-A546_Pos047_S001	00-Mn3aKsvj58p9XdbuKSsuid
4.35159		Cell	2	0.000	1.000	1986	21	Not-Trans anti-PSF-A546 8C-S-PSF V2.00	0	29. Not-Trans and anti-PSF-A546_Pos047_S001	00-Mn3aKsvj58p9XdbuKSsuid
0		Cell	2	0.000	1.000	1987	22	Not-Trans anti-PSF-A546 8C-S-PSF V2.00	0	29. Not-Trans and anti-PSF-A546_Pos047_S001	00-Mn3aKsvj58p9XdbuKSsuid
4.49661		Cell	2	0.000	1.000	1988	23	Not-Trans anti-PSF-A546 8C-S-PSF V2.00	0	29. Not-Trans and anti-PSF-A546_Pos047_S001	00-Mn3aKsvj58p9XdbuKSsuid
3.76471		Cell	2	0.000	1.000	1989	24	Not-Trans anti-PSF-A546 8C-S-PSF V2.00	0	29. Not-Trans and anti-PSF-A546_Pos047_S001	00-Mn3aKsvj58p9XdbuKSsuid
4.32968		Cell	2	0.000	1.000	1990	25	Not-Trans anti-PSF-A546 8C-S-PSF V2.00	0	29. Not-Trans and anti-PSF-A546_Pos047_S001	00-Mn3aKsvj58p9XdbuKSsuid
4.36607		Cell	2	0.000	1.000	1991	26	Not-Trans anti-PSF-A546 8C-S-PSF V2.00	0	29. Not-Trans and anti-PSF-A546_Pos047_S001	00-Mn3aKsvj58p9XdbuKSsuid
0		Cell	2	0.000	1.000	1992	27	Not-Trans anti-PSF-A546 8C-S-PSF V2.00	0	29. Not-Trans and anti-PSF-A546_Pos047_S001	00-Mn3aKsvj58p9XdbuKSsuid
0		Cell	2	0.000	1.000	1993	28	Not-Trans anti-PSF-A546 8C-S-PSF V2.00	0	29. Not-Trans and anti-PSF-A546_Pos047_S001	00-Mn3aKsvj58p9XdbuKSsuid
0		Cell	2	0.000	1.000	1994	29	Not-Trans anti-PSF-A546 8C-S-PSF V2.00	0	29. Not-Trans and anti-PSF-A546_Pos047_S001	00-Mn3aKsvj58p9XdbuKSsuid
4.07643		Cell	2	0.000	1.000	1995	30	Not-Trans anti-PSF-A546 8C-S-PSF V2.00	0	29. Not-Trans and anti-PSF-A546_Pos047_S001	00-Mn3aKsvj58p9XdbuKSsuid
4.36045		Cell	2	0.000	1.000	1996	31	Not-Trans anti-PSF-A546 8C-S-PSF V2.00	0	29. Not-Trans and anti-PSF-A546_Pos047_S001	00-Mn3aKsvj58p9XdbuKSsuid
[truncated: 126 more rows]
