# Supplementary material for: Development of a pipeline for automated, high-throughput analysis of paraspeckle proteins reveals specific roles for importin α proteins
Source: Sci Rep. 2017 Feb 27;7:43323. doi: 10.1038/srep43323 (PMC5379994; doi:10.1038/srep43323)
Supplement: Supplementary Dataset SD1-c PART 2 [file srep43323-s5.zip › I8P/8C-S-PSF/_/Not-Trans anti-PSF-A546 8C-S-PSF V2.00_Statistics/Not-Trans anti-PSF-A546 8C-S-PSF V2.00_Cell_Center_of_Homogeneous_Mass.csv]

Cell Center of Homogeneous Mass
====================
Cell Center of Homogeneous Mass X	Cell Center of Homogeneous Mass Y	Cell Center of Homogeneous Mass Z	Unit	Category	Collection	Birth [s]	Death [s]	ID	OriginalID	Original Component Name	Original Component ID	Original Image Name	Original Image ID
149.733	59.2451	2000.55	um	Cell	Cell Center of Homogeneous Mass	0.000	1.000	0	0	Not-Trans anti-PSF-A546 8C-S-PSF V2.00	0	29. Not-Trans and anti-PSF-A546_Pos001_S001	00-Xm7WEMwbo48U3yYBPcdMfN
78.5037	225.379	2000.41	um	Cell	Cell Center of Homogeneous Mass	0.000	1.000	1	1	Not-Trans anti-PSF-A546 8C-S-PSF V2.00	0	29. Not-Trans and anti-PSF-A546_Pos001_S001	00-Xm7WEMwbo48U3yYBPcdMfN
185.049	224.742	2000.49	um	Cell	Cell Center of Homogeneous Mass	0.000	1.000	2	2	Not-Trans anti-PSF-A546 8C-S-PSF V2.00	0	29. Not-Trans and anti-PSF-A546_Pos001_S001	00-Xm7WEMwbo48U3yYBPcdMfN
141.349	219.243	2000.39	um	Cell	Cell Center of Homogeneous Mass	0.000	1.000	3	3	Not-Trans anti-PSF-A546 8C-S-PSF V2.00	0	29. Not-Trans and anti-PSF-A546_Pos001_S001	00-Xm7WEMwbo48U3yYBPcdMfN
104.071	240.669	2000.75	um	Cell	Cell Center of Homogeneous Mass	0.000	1.000	4	4	Not-Trans anti-PSF-A546 8C-S-PSF V2.00	0	29. Not-Trans and anti-PSF-A546_Pos001_S001	00-Xm7WEMwbo48U3yYBPcdMfN
131.322	11.9634	2000.83	um	Cell	Cell Center of Homogeneous Mass	0.000	1.000	5	5	Not-Trans anti-PSF-A546 8C-S-PSF V2.00	0	29. Not-Trans and anti-PSF-A546_Pos001_S001	00-Xm7WEMwbo48U3yYBPcdMfN
184.038	7.92539	2000.69	um	Cell	Cell Center of Homogeneous Mass	0.000	1.000	6	6	Not-Trans anti-PSF-A546 8C-S-PSF V2.00	0	29. Not-Trans and anti-PSF-A546_Pos001_S001	00-Xm7WEMwbo48U3yYBPcdMfN
110.989	14.8825	2001.19	um	Cell	Cell Center of Homogeneous Mass	0.000	1.000	7	7	Not-Trans anti-PSF-A546 8C-S-PSF V2.00	0	29. Not-Trans and anti-PSF-A546_Pos001_S001	00-Xm7WEMwbo48U3yYBPcdMfN
125.485	63.6327	2000.13	um	Cell	Cell Center of Homogeneous Mass	0.000	1.000	8	8	Not-Trans anti-PSF-A546 8C-S-PSF V2.00	0	29. Not-Trans and anti-PSF-A546_Pos001_S001	00-Xm7WEMwbo48U3yYBPcdMfN
6.27407	151.057	2000.58	um	Cell	Cell Center of Homogeneous Mass	0.000	1.000	9	9	Not-Trans anti-PSF-A546 8C-S-PSF V2.00	0	29. Not-Trans and anti-PSF-A546_Pos001_S001	00-Xm7WEMwbo48U3yYBPcdMfN
3.34964	181.954	2000.37	um	Cell	Cell Center of Homogeneous Mass	0.000	1.000	10	10	Not-Trans anti-PSF-A546 8C-S-PSF V2.00	0	29. Not-Trans and anti-PSF-A546_Pos001_S001	00-Xm7WEMwbo48U3yYBPcdMfN
24.0607	215.848	2000.4	um	Cell	Cell Center of Homogeneous Mass	0.000	1.000	11	11	Not-Trans anti-PSF-A546 8C-S-PSF V2.00	0	29. Not-Trans and anti-PSF-A546_Pos001_S001	00-Xm7WEMwbo48U3yYBPcdMfN
112.368	225.391	2000.38	um	Cell	Cell Center of Homogeneous Mass	0.000	1.000	12	12	Not-Trans anti-PSF-A546 8C-S-PSF V2.00	0	29. Not-Trans and anti-PSF-A546_Pos001_S001	00-Xm7WEMwbo48U3yYBPcdMfN
167.242	237.459	2000.45	um	Cell	Cell Center of Homogeneous Mass	0.000	1.000	13	13	Not-Trans anti-PSF-A546 8C-S-PSF V2.00	0	29. Not-Trans and anti-PSF-A546_Pos001_S001	00-Xm7WEMwbo48U3yYBPcdMfN
79.4961	242.849	2000.39	um	Cell	Cell Center of Homogeneous Mass	0.000	1.000	14	14	Not-Trans anti-PSF-A546 8C-S-PSF V2.00	0	29. Not-Trans and anti-PSF-A546_Pos001_S001	00-Xm7WEMwbo48U3yYBPcdMfN
31.2507	241.83	2000.45	um	Cell	Cell Center of Homogeneous Mass	0.000	1.000	15	15	Not-Trans anti-PSF-A546 8C-S-PSF V2.00	0	29. Not-Trans and anti-PSF-A546_Pos001_S001	00-Xm7WEMwbo48U3yYBPcdMfN
209.964	242.441	2000.38	um	Cell	Cell Center of Homogeneous Mass	0.000	1.000	16	16	Not-Trans anti-PSF-A546 8C-S-PSF V2.00	0	29. Not-Trans and anti-PSF-A546_Pos001_S001	00-Xm7WEMwbo48U3yYBPcdMfN
239.007	16.0424	2000.59	um	Cell	Cell Center of Homogeneous Mass	0.000	1.000	17	17	Not-Trans anti-PSF-A546 8C-S-PSF V2.00	0	29. Not-Trans and anti-PSF-A546_Pos001_S001	00-Xm7WEMwbo48U3yYBPcdMfN
211.731	20.1753	2000.49	um	Cell	Cell Center of Homogeneous Mass	0.000	1.000	18	18	Not-Trans anti-PSF-A546 8C-S-PSF V2.00	0	29. Not-Trans and anti-PSF-A546_Pos001_S001	00-Xm7WEMwbo48U3yYBPcdMfN
233.227	41.8543	2000.41	um	Cell	Cell Center of Homogeneous Mass	0.000	1.000	19	19	Not-Trans anti-PSF-A546 8C-S-PSF V2.00	0	29. Not-Trans and anti-PSF-A546_Pos001_S001	00-Xm7WEMwbo48U3yYBPcdMfN
209.785	55.4354	2000.74	um	Cell	Cell Center of Homogeneous Mass	0.000	1.000	20	20	Not-Trans anti-PSF-A546 8C-S-PSF V2.00	0	29. Not-Trans and anti-PSF-A546_Pos001_S001	00-Xm7WEMwbo48U3yYBPcdMfN
162.589	10.595	2001.01	um	Cell	Cell Center of Homogeneous Mass	0.000	1.000	21	21	Not-Trans anti-PSF-A546 8C-S-PSF V2.00	0	29. Not-Trans and anti-PSF-A546_Pos001_S001	00-Xm7WEMwbo48U3yYBPcdMfN
148.806	11.9098	2001.08	um	Cell	Cell Center of Homogeneous Mass	0.000	1.000	22	22	Not-Trans anti-PSF-A546 8C-S-PSF V2.00	0	29. Not-Trans and anti-PSF-A546_Pos001_S001	00-Xm7WEMwbo48U3yYBPcdMfN
123.991	78.2767	2000.52	um	Cell	Cell Center of Homogeneous Mass	0.000	1.000	23	0	Not-Trans anti-PSF-A546 8C-S-PSF V2.00	0	29. Not-Trans and anti-PSF-A546_Pos002_S001	00-RNX4ffsBRNZ6wXMXtUUFYE
64.0862	83.211	2000.4	um	Cell	Cell Center of Homogeneous Mass	0.000	1.000	24	1	Not-Trans anti-PSF-A546 8C-S-PSF V2.00	0	29. Not-Trans and anti-PSF-A546_Pos002_S001	00-RNX4ffsBRNZ6wXMXtUUFYE
131.096	97.0088	2000.59	um	Cell	Cell Center of Homogeneous Mass	0.000	1.000	25	2	Not-Trans anti-PSF-A546 8C-S-PSF V2.00	0	29. Not-Trans and anti-PSF-A546_Pos002_S001	00-RNX4ffsBRNZ6wXMXtUUFYE
150.282	113.811	2000.87	um	Cell	Cell Center of Homogeneous Mass	0.000	1.000	26	3	Not-Trans anti-PSF-A546 8C-S-PSF V2.00	0	29. Not-Trans and anti-PSF-A546_Pos002_S001	00-RNX4ffsBRNZ6wXMXtUUFYE
81.1583	115.874	2000.44	um	Cell	Cell Center of Homogeneous Mass	0.000	1.000	27	4	Not-Trans anti-PSF-A546 8C-S-PSF V2.00	0	29. Not-Trans and anti-PSF-A546_Pos002_S001	00-RNX4ffsBRNZ6wXMXtUUFYE
61.2945	119.607	2000.43	um	Cell	Cell Center of Homogeneous Mass	0.000	1.000	28	5	Not-Trans anti-PSF-A546 8C-S-PSF V2.00	0	29. Not-Trans and anti-PSF-A546_Pos002_S001	00-RNX4ffsBRNZ6wXMXtUUFYE
113.493	131.998	2000.28	um	Cell	Cell Center of Homogeneous Mass	0.000	1.000	29	6	Not-Trans anti-PSF-A546 8C-S-PSF V2.00	0	29. Not-Trans and anti-PSF-A546_Pos002_S001	00-RNX4ffsBRNZ6wXMXtUUFYE
60.9226	130.512	2000.55	um	Cell	Cell Center of Homogeneous Mass	0.000	1.000	30	7	Not-Trans anti-PSF-A546 8C-S-PSF V2.00	0	29. Not-Trans and anti-PSF-A546_Pos002_S001	00-RNX4ffsBRNZ6wXMXtUUFYE
70.5228	143.651	2000.49	um	Cell	Cell Center of Homogeneous Mass	0.000	1.000	31	8	Not-Trans anti-PSF-A546 8C-S-PSF V2.00	0	29. Not-Trans and anti-PSF-A546_Pos002_S001	00-RNX4ffsBRNZ6wXMXtUUFYE
56.8997	161.381	2000.51	um	Cell	Cell Center of Homogeneous Mass	0.000	1.000	32	9	Not-Trans anti-PSF-A546 8C-S-PSF V2.00	0	29. Not-Trans and anti-PSF-A546_Pos002_S001	00-RNX4ffsBRNZ6wXMXtUUFYE
111.077	161.913	2000.26	um	Cell	Cell Center of Homogeneous Mass	0.000	1.000	33	10	Not-Trans anti-PSF-A546 8C-S-PSF V2.00	0	29. Not-Trans and anti-PSF-A546_Pos002_S001	00-RNX4ffsBRNZ6wXMXtUUFYE
84.3991	175.402	2000.27	um	Cell	Cell Center of Homogeneous Mass	0.000	1.000	34	11	Not-Trans anti-PSF-A546 8C-S-PSF V2.00	0	29. Not-Trans and anti-PSF-A546_Pos002_S001	00-RNX4ffsBRNZ6wXMXtUUFYE
73.4058	13.5627	2000.74	um	Cell	Cell Center of Homogeneous Mass	0.000	1.000	35	12	Not-Trans anti-PSF-A546 8C-S-PSF V2.00	0	29. Not-Trans and anti-PSF-A546_Pos002_S001	00-RNX4ffsBRNZ6wXMXtUUFYE
148.062	16.4221	2001.23	um	Cell	Cell Center of Homogeneous Mass	0.000	1.000	36	13	Not-Trans anti-PSF-A546 8C-S-PSF V2.00	0	29. Not-Trans and anti-PSF-A546_Pos002_S001	00-RNX4ffsBRNZ6wXMXtUUFYE
17.0927	8.07577	2000.81	um	Cell	Cell Center of Homogeneous Mass	0.000	1.000	37	14	Not-Trans anti-PSF-A546 8C-S-PSF V2.00	0	29. Not-Trans and anti-PSF-A546_Pos002_S001	00-RNX4ffsBRNZ6wXMXtUUFYE
38.8684	8.41006	2000.56	um	Cell	Cell Center of Homogeneous Mass	0.000	1.000	38	15	Not-Trans anti-PSF-A546 8C-S-PSF V2.00	0	29. Not-Trans and anti-PSF-A546_Pos002_S001	00-RNX4ffsBRNZ6wXMXtUUFYE
52.1227	47.3202	2000.46	um	Cell	Cell Center of Homogeneous Mass	0.000	1.000	39	16	Not-Trans anti-PSF-A546 8C-S-PSF V2.00	0	29. Not-Trans and anti-PSF-A546_Pos002_S001	00-RNX4ffsBRNZ6wXMXtUUFYE
97.5163	61.0342	2000.33	um	Cell	Cell Center of Homogeneous Mass	0.000	1.000	40	17	Not-Trans anti-PSF-A546 8C-S-PSF V2.00	0	29. Not-Trans and anti-PSF-A546_Pos002_S001	00-RNX4ffsBRNZ6wXMXtUUFYE
152.057	96.2645	2000.33	um	Cell	Cell Center of Homogeneous Mass	0.000	1.000	41	18	Not-Trans anti-PSF-A546 8C-S-PSF V2.00	0	29. Not-Trans and anti-PSF-A546_Pos002_S001	00-RNX4ffsBRNZ6wXMXtUUFYE
69.7596	106.368	2000.31	um	Cell	Cell Center of Homogeneous Mass	0.000	1.000	42	19	Not-Trans anti-PSF-A546 8C-S-PSF V2.00	0	29. Not-Trans and anti-PSF-A546_Pos002_S001	00-RNX4ffsBRNZ6wXMXtUUFYE
171.299	119.568	2000.24	um	Cell	Cell Center of Homogeneous Mass	0.000	1.000	43	20	Not-Trans anti-PSF-A546 8C-S-PSF V2.00	0	29. Not-Trans and anti-PSF-A546_Pos002_S001	00-RNX4ffsBRNZ6wXMXtUUFYE
84.0101	131.221	2000.33	um	Cell	Cell Center of Homogeneous Mass	0.000	1.000	44	21	Not-Trans anti-PSF-A546 8C-S-PSF V2.00	0	29. Not-Trans and anti-PSF-A546_Pos002_S001	00-RNX4ffsBRNZ6wXMXtUUFYE
49.4253	138.444	2000.4	um	Cell	Cell Center of Homogeneous Mass	0.000	1.000	45	22	Not-Trans anti-PSF-A546 8C-S-PSF V2.00	0	29. Not-Trans and anti-PSF-A546_Pos002_S001	00-RNX4ffsBRNZ6wXMXtUUFYE
128.298	141.508	2000.07	um	Cell	Cell Center of Homogeneous Mass	0.000	1.000	46	23	Not-Trans anti-PSF-A546 8C-S-PSF V2.00	0	29. Not-Trans and anti-PSF-A546_Pos002_S001	00-RNX4ffsBRNZ6wXMXtUUFYE
98.8133	152.455	2000.11	um	Cell	Cell Center of Homogeneous Mass	0.000	1.000	47	24	Not-Trans anti-PSF-A546 8C-S-PSF V2.00	0	29. Not-Trans and anti-PSF-A546_Pos002_S001	00-RNX4ffsBRNZ6wXMXtUUFYE
32.5989	155.303	2000.45	um	Cell	Cell Center of Homogeneous Mass	0.000	1.000	48	25	Not-Trans anti-PSF-A546 8C-S-PSF V2.00	0	29. Not-Trans and anti-PSF-A546_Pos002_S001	00-RNX4ffsBRNZ6wXMXtUUFYE
155.571	166.158	2000.29	um	Cell	Cell Center of Homogeneous Mass	0.000	1.000	49	26	Not-Trans anti-PSF-A546 8C-S-PSF V2.00	0	29. Not-Trans and anti-PSF-A546_Pos002_S001	00-RNX4ffsBRNZ6wXMXtUUFYE
36.1806	172.982	2000.44	um	Cell	Cell Center of Homogeneous Mass	0.000	1.000	50	27	Not-Trans anti-PSF-A546 8C-S-PSF V2.00	0	29. Not-Trans and anti-PSF-A546_Pos002_S001	00-RNX4ffsBRNZ6wXMXtUUFYE
141.015	177.674	2000.24	um	Cell	Cell Center of Homogeneous Mass	0.000	1.000	51	28	Not-Trans anti-PSF-A546 8C-S-PSF V2.00	0	29. Not-Trans and anti-PSF-A546_Pos002_S001	00-RNX4ffsBRNZ6wXMXtUUFYE
120.808	177.232	2000.15	um	Cell	Cell Center of Homogeneous Mass	0.000	1.000	52	29	Not-Trans anti-PSF-A546 8C-S-PSF V2.00	0	29. Not-Trans and anti-PSF-A546_Pos002_S001	00-RNX4ffsBRNZ6wXMXtUUFYE
35.1844	187.077	2000.49	um	Cell	Cell Center of Homogeneous Mass	0.000	1.000	53	30	Not-Trans anti-PSF-A546 8C-S-PSF V2.00	0	29. Not-Trans and anti-PSF-A546_Pos002_S001	00-RNX4ffsBRNZ6wXMXtUUFYE
99.543	193.742	2000.13	um	Cell	Cell Center of Homogeneous Mass	0.000	1.000	54	31	Not-Trans anti-PSF-A546 8C-S-PSF V2.00	0	29. Not-Trans and anti-PSF-A546_Pos002_S001	00-RNX4ffsBRNZ6wXMXtUUFYE
56.5406	201.885	2000.69	um	Cell	Cell Center of Homogeneous Mass	0.000	1.000	55	32	Not-Trans anti-PSF-A546 8C-S-PSF V2.00	0	29. Not-Trans and anti-PSF-A546_Pos002_S001	00-RNX4ffsBRNZ6wXMXtUUFYE
170.745	203.851	2000.22	um	Cell	Cell Center of Homogeneous Mass	0.000	1.000	56	33	Not-Trans anti-PSF-A546 8C-S-PSF V2.00	0	29. Not-Trans and anti-PSF-A546_Pos002_S001	00-RNX4ffsBRNZ6wXMXtUUFYE
73.4447	208.893	2000.44	um	Cell	Cell Center of Homogeneous Mass	0.000	1.000	57	34	Not-Trans anti-PSF-A546 8C-S-PSF V2.00	0	29. Not-Trans and anti-PSF-A546_Pos002_S001	00-RNX4ffsBRNZ6wXMXtUUFYE
188.033	220.203	2000.44	um	Cell	Cell Center of Homogeneous Mass	0.000	1.000	58	35	Not-Trans anti-PSF-A546 8C-S-PSF V2.00	0	29. Not-Trans and anti-PSF-A546_Pos002_S001	00-RNX4ffsBRNZ6wXMXtUUFYE
61.4738	221.231	2000.6	um	Cell	Cell Center of Homogeneous Mass	0.000	1.000	59	36	Not-Trans anti-PSF-A546 8C-S-PSF V2.00	0	29. Not-Trans and anti-PSF-A546_Pos002_S001	00-RNX4ffsBRNZ6wXMXtUUFYE
81.0235	224.267	2000.3	um	Cell	Cell Center of Homogeneous Mass	0.000	1.000	60	37	Not-Trans anti-PSF-A546 8C-S-PSF V2.00	0	29. Not-Trans and anti-PSF-A546_Pos002_S001	00-RNX4ffsBRNZ6wXMXtUUFYE
242.488	179.631	2000.28	um	Cell	Cell Center of Homogeneous Mass	0.000	1.000	61	38	Not-Trans anti-PSF-A546 8C-S-PSF V2.00	0	29. Not-Trans and anti-PSF-A546_Pos002_S001	00-RNX4ffsBRNZ6wXMXtUUFYE
216.023	189.322	2000.23	um	Cell	Cell Center of Homogeneous Mass	0.000	1.000	62	39	Not-Trans anti-PSF-A546 8C-S-PSF V2.00	0	29. Not-Trans and anti-PSF-A546_Pos002_S001	00-RNX4ffsBRNZ6wXMXtUUFYE
200.122	210.647	2000.23	um	Cell	Cell Center of Homogeneous Mass	0.000	1.000	63	40	Not-Trans anti-PSF-A546 8C-S-PSF V2.00	0	29. Not-Trans and anti-PSF-A546_Pos002_S001	00-RNX4ffsBRNZ6wXMXtUUFYE
16.4421	231.858	2000.24	um	Cell	Cell Center of Homogeneous Mass	0.000	1.000	64	41	Not-Trans anti-PSF-A546 8C-S-PSF V2.00	0	29. Not-Trans and anti-PSF-A546_Pos002_S001	00-RNX4ffsBRNZ6wXMXtUUFYE
234.752	228.095	2000.24	um	Cell	Cell Center of Homogeneous Mass	0.000	1.000	65	42	Not-Trans anti-PSF-A546 8C-S-PSF V2.00	0	29. Not-Trans and anti-PSF-A546_Pos002_S001	00-RNX4ffsBRNZ6wXMXtUUFYE
88.0779	100.939	2000.26	um	Cell	Cell Center of Homogeneous Mass	0.000	1.000	66	43	Not-Trans anti-PSF-A546 8C-S-PSF V2.00	0	29. Not-Trans and anti-PSF-A546_Pos002_S001	00-RNX4ffsBRNZ6wXMXtUUFYE
107.799	103.106	2000.06	um	Cell	Cell Center of Homogeneous Mass	0.000	1.000	67	44	Not-Trans anti-PSF-A546 8C-S-PSF V2.00	0	29. Not-Trans and anti-PSF-A546_Pos002_S001	00-RNX4ffsBRNZ6wXMXtUUFYE
113.252	113.777	2000.2	um	Cell	Cell Center of Homogeneous Mass	0.000	1.000	68	45	Not-Trans anti-PSF-A546 8C-S-PSF V2.00	0	29. Not-Trans and anti-PSF-A546_Pos002_S001	00-RNX4ffsBRNZ6wXMXtUUFYE
221.612	146.509	2000.75	um	Cell	Cell Center of Homogeneous Mass	0.000	1.000	69	46	Not-Trans anti-PSF-A546 8C-S-PSF V2.00	0	29. Not-Trans and anti-PSF-A546_Pos002_S001	00-RNX4ffsBRNZ6wXMXtUUFYE
243.398	148.312	2000.62	um	Cell	Cell Center of Homogeneous Mass	0.000	1.000	70	47	Not-Trans anti-PSF-A546 8C-S-PSF V2.00	0	29. Not-Trans and anti-PSF-A546_Pos002_S001	00-RNX4ffsBRNZ6wXMXtUUFYE
234.121	161.162	2000.47	um	Cell	Cell Center of Homogeneous Mass	0.000	1.000	71	48	Not-Trans anti-PSF-A546 8C-S-PSF V2.00	0	29. Not-Trans and anti-PSF-A546_Pos002_S001	00-RNX4ffsBRNZ6wXMXtUUFYE
235.425	134.718	2000.86	um	Cell	Cell Center of Homogeneous Mass	0.000	1.000	72	49	Not-Trans anti-PSF-A546 8C-S-PSF V2.00	0	29. Not-Trans and anti-PSF-A546_Pos002_S001	00-RNX4ffsBRNZ6wXMXtUUFYE
97.8149	77.3825	2000.38	um	Cell	Cell Center of Homogeneous Mass	0.000	1.000	73	0	Not-Trans anti-PSF-A546 8C-S-PSF V2.00	0	29. Not-Trans and anti-PSF-A546_Pos003_S001	00-sXJ865k9mSAp8U5h4Cef26
143.683	79.5033	2000.41	um	Cell	Cell Center of Homogeneous Mass	0.000	1.000	74	1	Not-Trans anti-PSF-A546 8C-S-PSF V2.00	0	29. Not-Trans and anti-PSF-A546_Pos003_S001	00-sXJ865k9mSAp8U5h4Cef26
16.5979	5.04754	2002.16	um	Cell	Cell Center of Homogeneous Mass	0.000	1.000	75	2	Not-Trans anti-PSF-A546 8C-S-PSF V2.00	0	29. Not-Trans and anti-PSF-A546_Pos003_S001	00-sXJ865k9mSAp8U5h4Cef26
7.30715	16.8521	2000.89	um	Cell	Cell Center of Homogeneous Mass	0.000	1.000	76	3	Not-Trans anti-PSF-A546 8C-S-PSF V2.00	0	29. Not-Trans and anti-PSF-A546_Pos003_S001	00-sXJ865k9mSAp8U5h4Cef26
99.6724	17.121	2000.58	um	Cell	Cell Center of Homogeneous Mass	0.000	1.000	77	4	Not-Trans anti-PSF-A546 8C-S-PSF V2.00	0	29. Not-Trans and anti-PSF-A546_Pos003_S001	00-sXJ865k9mSAp8U5h4Cef26
165.403	23.434	2000.8	um	Cell	Cell Center of Homogeneous Mass	0.000	1.000	78	5	Not-Trans anti-PSF-A546 8C-S-PSF V2.00	0	29. Not-Trans and anti-PSF-A546_Pos003_S001	00-sXJ865k9mSAp8U5h4Cef26
79.86	30.7142	2000.57	um	Cell	Cell Center of Homogeneous Mass	0.000	1.000	79	6	Not-Trans anti-PSF-A546 8C-S-PSF V2.00	0	29. Not-Trans and anti-PSF-A546_Pos003_S001	00-sXJ865k9mSAp8U5h4Cef26
128.604	24.4317	2000.52	um	Cell	Cell Center of Homogeneous Mass	0.000	1.000	80	7	Not-Trans anti-PSF-A546 8C-S-PSF V2.00	0	29. Not-Trans and anti-PSF-A546_Pos003_S001	00-sXJ865k9mSAp8U5h4Cef26
51.6668	36.265	2000.91	um	Cell	Cell Center of Homogeneous Mass	0.000	1.000	81	8	Not-Trans anti-PSF-A546 8C-S-PSF V2.00	0	29. Not-Trans and anti-PSF-A546_Pos003_S001	00-sXJ865k9mSAp8U5h4Cef26
189.363	56.5005	2000.64	um	Cell	Cell Center of Homogeneous Mass	0.000	1.000	82	9	Not-Trans anti-PSF-A546 8C-S-PSF V2.00	0	29. Not-Trans and anti-PSF-A546_Pos003_S001	00-sXJ865k9mSAp8U5h4Cef26
98.1971	57.7935	2000.42	um	Cell	Cell Center of Homogeneous Mass	0.000	1.000	83	10	Not-Trans anti-PSF-A546 8C-S-PSF V2.00	0	29. Not-Trans and anti-PSF-A546_Pos003_S001	00-sXJ865k9mSAp8U5h4Cef26
140.665	58.8992	2000.35	um	Cell	Cell Center of Homogeneous Mass	0.000	1.000	84	11	Not-Trans anti-PSF-A546 8C-S-PSF V2.00	0	29. Not-Trans and anti-PSF-A546_Pos003_S001	00-sXJ865k9mSAp8U5h4Cef26
55.4061	77.6751	2000.73	um	Cell	Cell Center of Homogeneous Mass	0.000	1.000	85	12	Not-Trans anti-PSF-A546 8C-S-PSF V2.00	0	29. Not-Trans and anti-PSF-A546_Pos003_S001	00-sXJ865k9mSAp8U5h4Cef26
166.613	78.2298	2000.46	um	Cell	Cell Center of Homogeneous Mass	0.000	1.000	86	13	Not-Trans anti-PSF-A546 8C-S-PSF V2.00	0	29. Not-Trans and anti-PSF-A546_Pos003_S001	00-sXJ865k9mSAp8U5h4Cef26
29.7922	70.6433	2000.44	um	Cell	Cell Center of Homogeneous Mass	0.000	1.000	87	14	Not-Trans anti-PSF-A546 8C-S-PSF V2.00	0	29. Not-Trans and anti-PSF-A546_Pos003_S001	00-sXJ865k9mSAp8U5h4Cef26
238.227	81.3107	2000.67	um	Cell	Cell Center of Homogeneous Mass	0.000	1.000	88	15	Not-Trans anti-PSF-A546 8C-S-PSF V2.00	0	29. Not-Trans and anti-PSF-A546_Pos003_S001	00-sXJ865k9mSAp8U5h4Cef26
175.341	102.201	2002.07	um	Cell	Cell Center of Homogeneous Mass	0.000	1.000	89	16	Not-Trans anti-PSF-A546 8C-S-PSF V2.00	0	29. Not-Trans and anti-PSF-A546_Pos003_S001	00-sXJ865k9mSAp8U5h4Cef26
40.8383	109.56	2000.4	um	Cell	Cell Center of Homogeneous Mass	0.000	1.000	90	17	Not-Trans anti-PSF-A546 8C-S-PSF V2.00	0	29. Not-Trans and anti-PSF-A546_Pos003_S001	00-sXJ865k9mSAp8U5h4Cef26
27.8055	160.956	2000.56	um	Cell	Cell Center of Homogeneous Mass	0.000	1.000	91	18	Not-Trans anti-PSF-A546 8C-S-PSF V2.00	0	29. Not-Trans and anti-PSF-A546_Pos003_S001	00-sXJ865k9mSAp8U5h4Cef26
227.601	175.359	2001.48	um	Cell	Cell Center of Homogeneous Mass	0.000	1.000	92	19	Not-Trans anti-PSF-A546 8C-S-PSF V2.00	0	29. Not-Trans and anti-PSF-A546_Pos003_S001	00-sXJ865k9mSAp8U5h4Cef26
203.158	179.846	2000.48	um	Cell	Cell Center of Homogeneous Mass	0.000	1.000	93	20	Not-Trans anti-PSF-A546 8C-S-PSF V2.00	0	29. Not-Trans and anti-PSF-A546_Pos003_S001	00-sXJ865k9mSAp8U5h4Cef26
20.8981	23.638	2000.85	um	Cell	Cell Center of Homogeneous Mass	0.000	1.000	94	21	Not-Trans anti-PSF-A546 8C-S-PSF V2.00	0	29. Not-Trans and anti-PSF-A546_Pos003_S001	00-sXJ865k9mSAp8U5h4Cef26
8.53426	85.9978	2002.97	um	Cell	Cell Center of Homogeneous Mass	0.000	1.000	95	22	Not-Trans anti-PSF-A546 8C-S-PSF V2.00	0	29. Not-Trans and anti-PSF-A546_Pos003_S001	00-sXJ865k9mSAp8U5h4Cef26
222.252	237.123	2001.42	um	Cell	Cell Center of Homogeneous Mass	0.000	1.000	96	23	Not-Trans anti-PSF-A546 8C-S-PSF V2.00	0	29. Not-Trans and anti-PSF-A546_Pos003_S001	00-sXJ865k9mSAp8U5h4Cef26
242.562	242.755	2003.08	um	Cell	Cell Center of Homogeneous Mass	0.000	1.000	97	24	Not-Trans anti-PSF-A546 8C-S-PSF V2.00	0	29. Not-Trans and anti-PSF-A546_Pos003_S001	00-sXJ865k9mSAp8U5h4Cef26
12.0938	60.7663	2003.76	um	Cell	Cell Center of Homogeneous Mass	0.000	1.000	98	25	Not-Trans anti-PSF-A546 8C-S-PSF V2.00	0	29. Not-Trans and anti-PSF-A546_Pos003_S001	00-sXJ865k9mSAp8U5h4Cef26
19.3089	124.999	2003.52	um	Cell	Cell Center of Homogeneous Mass	0.000	1.000	99	26	Not-Trans anti-PSF-A546 8C-S-PSF V2.00	0	29. Not-Trans and anti-PSF-A546_Pos003_S001	00-sXJ865k9mSAp8U5h4Cef26
134.528	99.0864	2000.56	um	Cell	Cell Center of Homogeneous Mass	0.000	1.000	100	27	Not-Trans anti-PSF-A546 8C-S-PSF V2.00	0	29. Not-Trans and anti-PSF-A546_Pos003_S001	00-sXJ865k9mSAp8U5h4Cef26
4.21157	104.079	2000.66	um	Cell	Cell Center of Homogeneous Mass	0.000	1.000	101	28	Not-Trans anti-PSF-A546 8C-S-PSF V2.00	0	29. Not-Trans and anti-PSF-A546_Pos003_S001	00-sXJ865k9mSAp8U5h4Cef26
197.451	213.021	2000.49	um	Cell	Cell Center of Homogeneous Mass	0.000	1.000	102	29	Not-Trans anti-PSF-A546 8C-S-PSF V2.00	0	29. Not-Trans and anti-PSF-A546_Pos003_S001	00-sXJ865k9mSAp8U5h4Cef26
193.487	222.711	2000.51	um	Cell	Cell Center of Homogeneous Mass	0.000	1.000	103	30	Not-Trans anti-PSF-A546 8C-S-PSF V2.00	0	29. Not-Trans and anti-PSF-A546_Pos003_S001	00-sXJ865k9mSAp8U5h4Cef26
206.375	95.9604	2001.22	um	Cell	Cell Center of Homogeneous Mass	0.000	1.000	104	31	Not-Trans anti-PSF-A546 8C-S-PSF V2.00	0	29. Not-Trans and anti-PSF-A546_Pos003_S001	00-sXJ865k9mSAp8U5h4Cef26
148.679	106.389	2001.33	um	Cell	Cell Center of Homogeneous Mass	0.000	1.000	105	32	Not-Trans anti-PSF-A546 8C-S-PSF V2.00	0	29. Not-Trans and anti-PSF-A546_Pos003_S001	00-sXJ865k9mSAp8U5h4Cef26
199.795	79.1197	2001.59	um	Cell	Cell Center of Homogeneous Mass	0.000	1.000	106	33	Not-Trans anti-PSF-A546 8C-S-PSF V2.00	0	29. Not-Trans and anti-PSF-A546_Pos003_S001	00-sXJ865k9mSAp8U5h4Cef26
16.7558	102.359	2003.23	um	Cell	Cell Center of Homogeneous Mass	0.000	1.000	107	34	Not-Trans anti-PSF-A546 8C-S-PSF V2.00	0	29. Not-Trans and anti-PSF-A546_Pos003_S001	00-sXJ865k9mSAp8U5h4Cef26
195.487	106.618	2003.52	um	Cell	Cell Center of Homogeneous Mass	0.000	1.000	108	35	Not-Trans anti-PSF-A546 8C-S-PSF V2.00	0	29. Not-Trans and anti-PSF-A546_Pos003_S001	00-sXJ865k9mSAp8U5h4Cef26
222.504	169.639	2000.85	um	Cell	Cell Center of Homogeneous Mass	0.000	1.000	109	0	Not-Trans anti-PSF-A546 8C-S-PSF V2.00	0	29. Not-Trans and anti-PSF-A546_Pos004_S001	00-xoHgU39SxHkkWUr2oN8zjb
197.872	48.4231	2000.69	um	Cell	Cell Center of Homogeneous Mass	0.000	1.000	110	1	Not-Trans anti-PSF-A546 8C-S-PSF V2.00	0	29. Not-Trans and anti-PSF-A546_Pos004_S001	00-xoHgU39SxHkkWUr2oN8zjb
184.565	68.3408	2000.52	um	Cell	Cell Center of Homogeneous Mass	0.000	1.000	111	2	Not-Trans anti-PSF-A546 8C-S-PSF V2.00	0	29. Not-Trans and anti-PSF-A546_Pos004_S001	00-xoHgU39SxHkkWUr2oN8zjb
68.8303	70.4457	2000.48	um	Cell	Cell Center of Homogeneous Mass	0.000	1.000	112	3	Not-Trans anti-PSF-A546 8C-S-PSF V2.00	0	29. Not-Trans and anti-PSF-A546_Pos004_S001	00-xoHgU39SxHkkWUr2oN8zjb
224.348	84.5751	2000.52	um	Cell	Cell Center of Homogeneous Mass	0.000	1.000	113	4	Not-Trans anti-PSF-A546 8C-S-PSF V2.00	0	29. Not-Trans and anti-PSF-A546_Pos004_S001	00-xoHgU39SxHkkWUr2oN8zjb
76.4153	91.9072	2000.41	um	Cell	Cell Center of Homogeneous Mass	0.000	1.000	114	5	Not-Trans anti-PSF-A546 8C-S-PSF V2.00	0	29. Not-Trans and anti-PSF-A546_Pos004_S001	00-xoHgU39SxHkkWUr2oN8zjb
58.0009	97.2092	2000.38	um	Cell	Cell Center of Homogeneous Mass	0.000	1.000	115	6	Not-Trans anti-PSF-A546 8C-S-PSF V2.00	0	29. Not-Trans and anti-PSF-A546_Pos004_S001	00-xoHgU39SxHkkWUr2oN8zjb
205.605	152.374	2000.19	um	Cell	Cell Center of Homogeneous Mass	0.000	1.000	116	7	Not-Trans anti-PSF-A546 8C-S-PSF V2.00	0	29. Not-Trans and anti-PSF-A546_Pos004_S001	00-xoHgU39SxHkkWUr2oN8zjb
206.883	183.176	2000.48	um	Cell	Cell Center of Homogeneous Mass	0.000	1.000	117	8	Not-Trans anti-PSF-A546 8C-S-PSF V2.00	0	29. Not-Trans and anti-PSF-A546_Pos004_S001	00-xoHgU39SxHkkWUr2oN8zjb
170.704	203.211	2000.28	um	Cell	Cell Center of Homogeneous Mass	0.000	1.000	118	9	Not-Trans anti-PSF-A546 8C-S-PSF V2.00	0	29. Not-Trans and anti-PSF-A546_Pos004_S001	00-xoHgU39SxHkkWUr2oN8zjb
188.272	31.4462	2002.6	um	Cell	Cell Center of Homogeneous Mass	0.000	1.000	119	10	Not-Trans anti-PSF-A546 8C-S-PSF V2.00	0	29. Not-Trans and anti-PSF-A546_Pos004_S001	00-xoHgU39SxHkkWUr2oN8zjb
217.435	67.9633	2000.38	um	Cell	Cell Center of Homogeneous Mass	0.000	1.000	120	11	Not-Trans anti-PSF-A546 8C-S-PSF V2.00	0	29. Not-Trans and anti-PSF-A546_Pos004_S001	00-xoHgU39SxHkkWUr2oN8zjb
242.392	103.566	2000.46	um	Cell	Cell Center of Homogeneous Mass	0.000	1.000	121	12	Not-Trans anti-PSF-A546 8C-S-PSF V2.00	0	29. Not-Trans and anti-PSF-A546_Pos004_S001	00-xoHgU39SxHkkWUr2oN8zjb
231.908	149.926	2000.32	um	Cell	Cell Center of Homogeneous Mass	0.000	1.000	122	13	Not-Trans anti-PSF-A546 8C-S-PSF V2.00	0	29. Not-Trans and anti-PSF-A546_Pos004_S001	00-xoHgU39SxHkkWUr2oN8zjb
185.087	184.197	2000.16	um	Cell	Cell Center of Homogeneous Mass	0.000	1.000	123	14	Not-Trans anti-PSF-A546 8C-S-PSF V2.00	0	29. Not-Trans and anti-PSF-A546_Pos004_S001	00-xoHgU39SxHkkWUr2oN8zjb
225.717	23.8545	2000.4	um	Cell	Cell Center of Homogeneous Mass	0.000	1.000	124	15	Not-Trans anti-PSF-A546 8C-S-PSF V2.00	0	29. Not-Trans and anti-PSF-A546_Pos004_S001	00-xoHgU39SxHkkWUr2oN8zjb
240.126	58.5456	2000.44	um	Cell	Cell Center of Homogeneous Mass	0.000	1.000	125	16	Not-Trans anti-PSF-A546 8C-S-PSF V2.00	0	29. Not-Trans and anti-PSF-A546_Pos004_S001	00-xoHgU39SxHkkWUr2oN8zjb
232.489	182.504	2000.29	um	Cell	Cell Center of Homogeneous Mass	0.000	1.000	126	17	Not-Trans anti-PSF-A546 8C-S-PSF V2.00	0	29. Not-Trans and anti-PSF-A546_Pos004_S001	00-xoHgU39SxHkkWUr2oN8zjb
93.4289	106.614	2000.04	um	Cell	Cell Center of Homogeneous Mass	0.000	1.000	127	0	Not-Trans anti-PSF-A546 8C-S-PSF V2.00	0	29. Not-Trans and anti-PSF-A546_Pos005_S001	00-pVueuWuPibJKGtXaNp7YT8
106.742	113.889	1999.9	um	Cell	Cell Center of Homogeneous Mass	0.000	1.000	128	1	Not-Trans anti-PSF-A546 8C-S-PSF V2.00	0	29. Not-Trans and anti-PSF-A546_Pos005_S001	00-pVueuWuPibJKGtXaNp7YT8
81.5509	173.897	1999.97	um	Cell	Cell Center of Homogeneous Mass	0.000	1.000	129	2	Not-Trans anti-PSF-A546 8C-S-PSF V2.00	0	29. Not-Trans and anti-PSF-A546_Pos005_S001	00-pVueuWuPibJKGtXaNp7YT8
5.30128	97.7149	2000.17	um	Cell	Cell Center of Homogeneous Mass	0.000	1.000	130	3	Not-Trans anti-PSF-A546 8C-S-PSF V2.00	0	29. Not-Trans and anti-PSF-A546_Pos005_S001	00-pVueuWuPibJKGtXaNp7YT8
70.1946	113.409	1999.66	um	Cell	Cell Center of Homogeneous Mass	0.000	1.000	131	4	Not-Trans anti-PSF-A546 8C-S-PSF V2.00	0	29. Not-Trans and anti-PSF-A546_Pos005_S001	00-pVueuWuPibJKGtXaNp7YT8
15.042	121.479	2000.08	um	Cell	Cell Center of Homogeneous Mass	0.000	1.000	132	5	Not-Trans anti-PSF-A546 8C-S-PSF V2.00	0	29. Not-Trans and anti-PSF-A546_Pos005_S001	00-pVueuWuPibJKGtXaNp7YT8
90.1318	127.219	1999.67	um	Cell	Cell Center of Homogeneous Mass	0.000	1.000	133	6	Not-Trans anti-PSF-A546 8C-S-PSF V2.00	0	29. Not-Trans and anti-PSF-A546_Pos005_S001	00-pVueuWuPibJKGtXaNp7YT8
32.2254	132.303	1999.7	um	Cell	Cell Center of Homogeneous Mass	0.000	1.000	134	7	Not-Trans anti-PSF-A546 8C-S-PSF V2.00	0	29. Not-Trans and anti-PSF-A546_Pos005_S001	00-pVueuWuPibJKGtXaNp7YT8
116.563	159.292	1999.56	um	Cell	Cell Center of Homogeneous Mass	0.000	1.000	135	8	Not-Trans anti-PSF-A546 8C-S-PSF V2.00	0	29. Not-Trans and anti-PSF-A546_Pos005_S001	00-pVueuWuPibJKGtXaNp7YT8
50.8827	159.061	1999.66	um	Cell	Cell Center of Homogeneous Mass	0.000	1.000	136	9	Not-Trans anti-PSF-A546 8C-S-PSF V2.00	0	29. Not-Trans and anti-PSF-A546_Pos005_S001	00-pVueuWuPibJKGtXaNp7YT8
6.25113	166.659	2000.09	um	Cell	Cell Center of Homogeneous Mass	0.000	1.000	137	10	Not-Trans anti-PSF-A546 8C-S-PSF V2.00	0	29. Not-Trans and anti-PSF-A546_Pos005_S001	00-pVueuWuPibJKGtXaNp7YT8
36.3799	171.512	1999.61	um	Cell	Cell Center of Homogeneous Mass	0.000	1.000	138	11	Not-Trans anti-PSF-A546 8C-S-PSF V2.00	0	29. Not-Trans and anti-PSF-A546_Pos005_S001	00-pVueuWuPibJKGtXaNp7YT8
137.527	181.351	1999.62	um	Cell	Cell Center of Homogeneous Mass	0.000	1.000	139	12	Not-Trans anti-PSF-A546 8C-S-PSF V2.00	0	29. Not-Trans and anti-PSF-A546_Pos005_S001	00-pVueuWuPibJKGtXaNp7YT8
83.1718	190.855	1999.95	um	Cell	Cell Center of Homogeneous Mass	0.000	1.000	140	13	Not-Trans anti-PSF-A546 8C-S-PSF V2.00	0	29. Not-Trans and anti-PSF-A546_Pos005_S001	00-pVueuWuPibJKGtXaNp7YT8
95.2707	211.604	1999.81	um	Cell	Cell Center of Homogeneous Mass	0.000	1.000	141	14	Not-Trans anti-PSF-A546 8C-S-PSF V2.00	0	29. Not-Trans and anti-PSF-A546_Pos005_S001	00-pVueuWuPibJKGtXaNp7YT8
124.527	214.955	1999.83	um	Cell	Cell Center of Homogeneous Mass	0.000	1.000	142	15	Not-Trans anti-PSF-A546 8C-S-PSF V2.00	0	29. Not-Trans and anti-PSF-A546_Pos005_S001	00-pVueuWuPibJKGtXaNp7YT8
69.2415	219.784	2000.03	um	Cell	Cell Center of Homogeneous Mass	0.000	1.000	143	16	Not-Trans anti-PSF-A546 8C-S-PSF V2.00	0	29. Not-Trans and anti-PSF-A546_Pos005_S001	00-pVueuWuPibJKGtXaNp7YT8
101.754	226.177	2000.29	um	Cell	Cell Center of Homogeneous Mass	0.000	1.000	144	17	Not-Trans anti-PSF-A546 8C-S-PSF V2.00	0	29. Not-Trans and anti-PSF-A546_Pos005_S001	00-pVueuWuPibJKGtXaNp7YT8
22.371	233.441	2000.1	um	Cell	Cell Center of Homogeneous Mass	0.000	1.000	145	18	Not-Trans anti-PSF-A546 8C-S-PSF V2.00	0	29. Not-Trans and anti-PSF-A546_Pos005_S001	00-pVueuWuPibJKGtXaNp7YT8
124.953	232.207	1999.96	um	Cell	Cell Center of Homogeneous Mass	0.000	1.000	146	19	Not-Trans anti-PSF-A546 8C-S-PSF V2.00	0	29. Not-Trans and anti-PSF-A546_Pos005_S001	00-pVueuWuPibJKGtXaNp7YT8
56.6334	232.53	2000.05	um	Cell	Cell Center of Homogeneous Mass	0.000	1.000	147	20	Not-Trans anti-PSF-A546 8C-S-PSF V2.00	0	29. Not-Trans and anti-PSF-A546_Pos005_S001	00-pVueuWuPibJKGtXaNp7YT8
47.0091	241.754	2000.38	um	Cell	Cell Center of Homogeneous Mass	0.000	1.000	148	21	Not-Trans anti-PSF-A546 8C-S-PSF V2.00	0	29. Not-Trans and anti-PSF-A546_Pos005_S001	00-pVueuWuPibJKGtXaNp7YT8
82.9117	242.954	2000.26	um	Cell	Cell Center of Homogeneous Mass	0.000	1.000	149	22	Not-Trans anti-PSF-A546 8C-S-PSF V2.00	0	29. Not-Trans and anti-PSF-A546_Pos005_S001	00-pVueuWuPibJKGtXaNp7YT8
12.6665	3.80218	2000.53	um	Cell	Cell Center of Homogeneous Mass	0.000	1.000	150	23	Not-Trans anti-PSF-A546 8C-S-PSF V2.00	0	29. Not-Trans and anti-PSF-A546_Pos005_S001	00-pVueuWuPibJKGtXaNp7YT8
6.85896	46.7836	2000.25	um	Cell	Cell Center of Homogeneous Mass	0.000	1.000	151	24	Not-Trans anti-PSF-A546 8C-S-PSF V2.00	0	29. Not-Trans and anti-PSF-A546_Pos005_S001	00-pVueuWuPibJKGtXaNp7YT8
12.4454	61.0143	2000.21	um	Cell	Cell Center of Homogeneous Mass	0.000	1.000	152	25	Not-Trans anti-PSF-A546 8C-S-PSF V2.00	0	29. Not-Trans and anti-PSF-A546_Pos005_S001	00-pVueuWuPibJKGtXaNp7YT8
10.8467	134.845	1999.96	um	Cell	Cell Center of Homogeneous Mass	0.000	1.000	153	26	Not-Trans anti-PSF-A546 8C-S-PSF V2.00	0	29. Not-Trans and anti-PSF-A546_Pos005_S001	00-pVueuWuPibJKGtXaNp7YT8
4.01897	227.162	2000.27	um	Cell	Cell Center of Homogeneous Mass	0.000	1.000	154	27	Not-Trans anti-PSF-A546 8C-S-PSF V2.00	0	29. Not-Trans and anti-PSF-A546_Pos005_S001	00-pVueuWuPibJKGtXaNp7YT8
145.722	236.227	1999.81	um	Cell	Cell Center of Homogeneous Mass	0.000	1.000	155	28	Not-Trans anti-PSF-A546 8C-S-PSF V2.00	0	29. Not-Trans and anti-PSF-A546_Pos005_S001	00-pVueuWuPibJKGtXaNp7YT8
50.9118	178.179	2000.01	um	Cell	Cell Center of Homogeneous Mass	0.000	1.000	156	29	Not-Trans anti-PSF-A546 8C-S-PSF V2.00	0	29. Not-Trans and anti-PSF-A546_Pos005_S001	00-pVueuWuPibJKGtXaNp7YT8
46.1354	200.611	2000.77	um	Cell	Cell Center of Homogeneous Mass	0.000	1.000	157	30	Not-Trans anti-PSF-A546 8C-S-PSF V2.00	0	29. Not-Trans and anti-PSF-A546_Pos005_S001	00-pVueuWuPibJKGtXaNp7YT8
123.125	168.388	1999.29	um	Cell	Cell Center of Homogeneous Mass	0.000	1.000	158	0	Not-Trans anti-PSF-A546 8C-S-PSF V2.00	0	29. Not-Trans and anti-PSF-A546_Pos006_S001	00-MNDkK6yYhTfLt2C9VmRaze
76.9945	13.9589	2000.11	um	Cell	Cell Center of Homogeneous Mass	0.000	1.000	159	1	Not-Trans anti-PSF-A546 8C-S-PSF V2.00	0	29. Not-Trans and anti-PSF-A546_Pos006_S001	00-MNDkK6yYhTfLt2C9VmRaze
152.69	12.2554	2000.05	um	Cell	Cell Center of Homogeneous Mass	0.000	1.000	160	2	Not-Trans anti-PSF-A546 8C-S-PSF V2.00	0	29. Not-Trans and anti-PSF-A546_Pos006_S001	00-MNDkK6yYhTfLt2C9VmRaze
210.168	15.6845	2000.27	um	Cell	Cell Center of Homogeneous Mass	0.000	1.000	161	3	Not-Trans anti-PSF-A546 8C-S-PSF V2.00	0	29. Not-Trans and anti-PSF-A546_Pos006_S001	00-MNDkK6yYhTfLt2C9VmRaze
181.89	15.5665	2000.17	um	Cell	Cell Center of Homogeneous Mass	0.000	1.000	162	4	Not-Trans anti-PSF-A546 8C-S-PSF V2.00	0	29. Not-Trans and anti-PSF-A546_Pos006_S001	00-MNDkK6yYhTfLt2C9VmRaze
136.403	18.428	1999.98	um	Cell	Cell Center of Homogeneous Mass	0.000	1.000	163	5	Not-Trans anti-PSF-A546 8C-S-PSF V2.00	0	29. Not-Trans and anti-PSF-A546_Pos006_S001	00-MNDkK6yYhTfLt2C9VmRaze
156.572	27.3579	1999.9	um	Cell	Cell Center of Homogeneous Mass	0.000	1.000	164	6	Not-Trans anti-PSF-A546 8C-S-PSF V2.00	0	29. Not-Trans and anti-PSF-A546_Pos006_S001	00-MNDkK6yYhTfLt2C9VmRaze
192.271	28.4137	2000.17	um	Cell	Cell Center of Homogeneous Mass	0.000	1.000	165	7	Not-Trans anti-PSF-A546 8C-S-PSF V2.00	0	29. Not-Trans and anti-PSF-A546_Pos006_S001	00-MNDkK6yYhTfLt2C9VmRaze
144.624	41.8999	1999.73	um	Cell	Cell Center of Homogeneous Mass	0.000	1.000	166	8	Not-Trans anti-PSF-A546 8C-S-PSF V2.00	0	29. Not-Trans and anti-PSF-A546_Pos006_S001	00-MNDkK6yYhTfLt2C9VmRaze
104.367	41.1554	1999.91	um	Cell	Cell Center of Homogeneous Mass	0.000	1.000	167	9	Not-Trans anti-PSF-A546 8C-S-PSF V2.00	0	29. Not-Trans and anti-PSF-A546_Pos006_S001	00-MNDkK6yYhTfLt2C9VmRaze
49.4701	41.7368	1999.79	um	Cell	Cell Center of Homogeneous Mass	0.000	1.000	168	10	Not-Trans anti-PSF-A546 8C-S-PSF V2.00	0	29. Not-Trans and anti-PSF-A546_Pos006_S001	00-MNDkK6yYhTfLt2C9VmRaze
145.496	76.8553	1999.65	um	Cell	Cell Center of Homogeneous Mass	0.000	1.000	169	11	Not-Trans anti-PSF-A546 8C-S-PSF V2.00	0	29. Not-Trans and anti-PSF-A546_Pos006_S001	00-MNDkK6yYhTfLt2C9VmRaze
67.1091	85.6239	1999.49	um	Cell	Cell Center of Homogeneous Mass	0.000	1.000	170	12	Not-Trans anti-PSF-A546 8C-S-PSF V2.00	0	29. Not-Trans and anti-PSF-A546_Pos006_S001	00-MNDkK6yYhTfLt2C9VmRaze
176.96	90.9538	1999.51	um	Cell	Cell Center of Homogeneous Mass	0.000	1.000	171	13	Not-Trans anti-PSF-A546 8C-S-PSF V2.00	0	29. Not-Trans and anti-PSF-A546_Pos006_S001	00-MNDkK6yYhTfLt2C9VmRaze
210.585	93.4289	1999.74	um	Cell	Cell Center of Homogeneous Mass	0.000	1.000	172	14	Not-Trans anti-PSF-A546 8C-S-PSF V2.00	0	29. Not-Trans and anti-PSF-A546_Pos006_S001	00-MNDkK6yYhTfLt2C9VmRaze
230.695	106.254	1999.72	um	Cell	Cell Center of Homogeneous Mass	0.000	1.000	173	15	Not-Trans anti-PSF-A546 8C-S-PSF V2.00	0	29. Not-Trans and anti-PSF-A546_Pos006_S001	00-MNDkK6yYhTfLt2C9VmRaze
192.644	123.376	1999.51	um	Cell	Cell Center of Homogeneous Mass	0.000	1.000	174	16	Not-Trans anti-PSF-A546 8C-S-PSF V2.00	0	29. Not-Trans and anti-PSF-A546_Pos006_S001	00-MNDkK6yYhTfLt2C9VmRaze
238.635	126.255	1999.81	um	Cell	Cell Center of Homogeneous Mass	0.000	1.000	175	17	Not-Trans anti-PSF-A546 8C-S-PSF V2.00	0	29. Not-Trans and anti-PSF-A546_Pos006_S001	00-MNDkK6yYhTfLt2C9VmRaze
173.58	143.146	1999.42	um	Cell	Cell Center of Homogeneous Mass	0.000	1.000	176	18	Not-Trans anti-PSF-A546 8C-S-PSF V2.00	0	29. Not-Trans and anti-PSF-A546_Pos006_S001	00-MNDkK6yYhTfLt2C9VmRaze
217.014	156.304	1999.64	um	Cell	Cell Center of Homogeneous Mass	0.000	1.000	177	19	Not-Trans anti-PSF-A546 8C-S-PSF V2.00	0	29. Not-Trans and anti-PSF-A546_Pos006_S001	00-MNDkK6yYhTfLt2C9VmRaze
175.501	174.903	1999.39	um	Cell	Cell Center of Homogeneous Mass	0.000	1.000	178	20	Not-Trans anti-PSF-A546 8C-S-PSF V2.00	0	29. Not-Trans and anti-PSF-A546_Pos006_S001	00-MNDkK6yYhTfLt2C9VmRaze
210.905	174.054	1999.7	um	Cell	Cell Center of Homogeneous Mass	0.000	1.000	179	21	Not-Trans anti-PSF-A546 8C-S-PSF V2.00	0	29. Not-Trans and anti-PSF-A546_Pos006_S001	00-MNDkK6yYhTfLt2C9VmRaze
197.006	191.709	1999.54	um	Cell	Cell Center of Homogeneous Mass	0.000	1.000	180	22	Not-Trans anti-PSF-A546 8C-S-PSF V2.00	0	29. Not-Trans and anti-PSF-A546_Pos006_S001	00-MNDkK6yYhTfLt2C9VmRaze
130.019	196.427	1999.4	um	Cell	Cell Center of Homogeneous Mass	0.000	1.000	181	23	Not-Trans anti-PSF-A546 8C-S-PSF V2.00	0	29. Not-Trans and anti-PSF-A546_Pos006_S001	00-MNDkK6yYhTfLt2C9VmRaze
240.158	195.142	1999.88	um	Cell	Cell Center of Homogeneous Mass	0.000	1.000	182	24	Not-Trans anti-PSF-A546 8C-S-PSF V2.00	0	29. Not-Trans and anti-PSF-A546_Pos006_S001	00-MNDkK6yYhTfLt2C9VmRaze
104.938	208.341	1999.35	um	Cell	Cell Center of Homogeneous Mass	0.000	1.000	183	25	Not-Trans anti-PSF-A546 8C-S-PSF V2.00	0	29. Not-Trans and anti-PSF-A546_Pos006_S001	00-MNDkK6yYhTfLt2C9VmRaze
164.029	210.944	1999.65	um	Cell	Cell Center of Homogeneous Mass	0.000	1.000	184	26	Not-Trans anti-PSF-A546 8C-S-PSF V2.00	0	29. Not-Trans and anti-PSF-A546_Pos006_S001	00-MNDkK6yYhTfLt2C9VmRaze
235.168	212.159	1999.73	um	Cell	Cell Center of Homogeneous Mass	0.000	1.000	185	27	Not-Trans anti-PSF-A546 8C-S-PSF V2.00	0	29. Not-Trans and anti-PSF-A546_Pos006_S001	00-MNDkK6yYhTfLt2C9VmRaze
210.006	217.684	1999.6	um	Cell	Cell Center of Homogeneous Mass	0.000	1.000	186	28	Not-Trans anti-PSF-A546 8C-S-PSF V2.00	0	29. Not-Trans and anti-PSF-A546_Pos006_S001	00-MNDkK6yYhTfLt2C9VmRaze
129.417	226.088	2000.82	um	Cell	Cell Center of Homogeneous Mass	0.000	1.000	187	29	Not-Trans anti-PSF-A546 8C-S-PSF V2.00	0	29. Not-Trans and anti-PSF-A546_Pos006_S001	00-MNDkK6yYhTfLt2C9VmRaze
175.349	230.36	1999.98	um	Cell	Cell Center of Homogeneous Mass	0.000	1.000	188	30	Not-Trans anti-PSF-A546 8C-S-PSF V2.00	0	29. Not-Trans and anti-PSF-A546_Pos006_S001	00-MNDkK6yYhTfLt2C9VmRaze
189.392	233.173	1999.77	um	Cell	Cell Center of Homogeneous Mass	0.000	1.000	189	31	Not-Trans anti-PSF-A546 8C-S-PSF V2.00	0	29. Not-Trans and anti-PSF-A546_Pos006_S001	00-MNDkK6yYhTfLt2C9VmRaze
227.892	237.532	1999.55	um	Cell	Cell Center of Homogeneous Mass	0.000	1.000	190	32	Not-Trans anti-PSF-A546 8C-S-PSF V2.00	0	29. Not-Trans and anti-PSF-A546_Pos006_S001	00-MNDkK6yYhTfLt2C9VmRaze
38.4717	237.867	1999.53	um	Cell	Cell Center of Homogeneous Mass	0.000	1.000	191	33	Not-Trans anti-PSF-A546 8C-S-PSF V2.00	0	29. Not-Trans and anti-PSF-A546_Pos006_S001	00-MNDkK6yYhTfLt2C9VmRaze
114.268	238.217	1999.66	um	Cell	Cell Center of Homogeneous Mass	0.000	1.000	192	34	Not-Trans anti-PSF-A546 8C-S-PSF V2.00	0	29. Not-Trans and anti-PSF-A546_Pos006_S001	00-MNDkK6yYhTfLt2C9VmRaze
204.345	240.031	1999.67	um	Cell	Cell Center of Homogeneous Mass	0.000	1.000	193	35	Not-Trans anti-PSF-A546 8C-S-PSF V2.00	0	29. Not-Trans and anti-PSF-A546_Pos006_S001	00-MNDkK6yYhTfLt2C9VmRaze
164.291	241.362	1999.52	um	Cell	Cell Center of Homogeneous Mass	0.000	1.000	194	36	Not-Trans anti-PSF-A546 8C-S-PSF V2.00	0	29. Not-Trans and anti-PSF-A546_Pos006_S001	00-MNDkK6yYhTfLt2C9VmRaze
175.346	3.21048	2000.15	um	Cell	Cell Center of Homogeneous Mass	0.000	1.000	195	37	Not-Trans anti-PSF-A546 8C-S-PSF V2.00	0	29. Not-Trans and anti-PSF-A546_Pos006_S001	00-MNDkK6yYhTfLt2C9VmRaze
97.1437	11.3322	1999.63	um	Cell	Cell Center of Homogeneous Mass	0.000	1.000	196	38	Not-Trans anti-PSF-A546 8C-S-PSF V2.00	0	29. Not-Trans and anti-PSF-A546_Pos006_S001	00-MNDkK6yYhTfLt2C9VmRaze
38.0576	25.302	1999.76	um	Cell	Cell Center of Homogeneous Mass	0.000	1.000	197	39	Not-Trans anti-PSF-A546 8C-S-PSF V2.00	0	29. Not-Trans and anti-PSF-A546_Pos006_S001	00-MNDkK6yYhTfLt2C9VmRaze
234.634	28.4594	1999.93	um	Cell	Cell Center of Homogeneous Mass	0.000	1.000	198	40	Not-Trans anti-PSF-A546 8C-S-PSF V2.00	0	29. Not-Trans and anti-PSF-A546_Pos006_S001	00-MNDkK6yYhTfLt2C9VmRaze
206.773	41.0889	1999.83	um	Cell	Cell Center of Homogeneous Mass	0.000	1.000	199	41	Not-Trans anti-PSF-A546 8C-S-PSF V2.00	0	29. Not-Trans and anti-PSF-A546_Pos006_S001	00-MNDkK6yYhTfLt2C9VmRaze
159.617	45.8115	1999.75	um	Cell	Cell Center of Homogeneous Mass	0.000	1.000	200	42	Not-Trans anti-PSF-A546 8C-S-PSF V2.00	0	29. Not-Trans and anti-PSF-A546_Pos006_S001	00-MNDkK6yYhTfLt2C9VmRaze
184.3	73.698	1999.62	um	Cell	Cell Center of Homogeneous Mass	0.000	1.000	201	43	Not-Trans anti-PSF-A546 8C-S-PSF V2.00	0	29. Not-Trans and anti-PSF-A546_Pos006_S001	00-MNDkK6yYhTfLt2C9VmRaze
107.385	61.4608	2000.13	um	Cell	Cell Center of Homogeneous Mass	0.000	1.000	202	44	Not-Trans anti-PSF-A546 8C-S-PSF V2.00	0	29. Not-Trans and anti-PSF-A546_Pos006_S001	00-MNDkK6yYhTfLt2C9VmRaze
109.461	78.7167	2000.21	um	Cell	Cell Center of Homogeneous Mass	0.000	1.000	203	45	Not-Trans anti-PSF-A546 8C-S-PSF V2.00	0	29. Not-Trans and anti-PSF-A546_Pos006_S001	00-MNDkK6yYhTfLt2C9VmRaze
125.615	90.3792	2000.5	um	Cell	Cell Center of Homogeneous Mass	0.000	1.000	204	46	Not-Trans anti-PSF-A546 8C-S-PSF V2.00	0	29. Not-Trans and anti-PSF-A546_Pos006_S001	00-MNDkK6yYhTfLt2C9VmRaze
34.423	18.9043	1999.43	um	Cell	Cell Center of Homogeneous Mass	0.000	1.000	205	0	Not-Trans anti-PSF-A546 8C-S-PSF V2.00	0	29. Not-Trans and anti-PSF-A546_Pos007_S001	00-QNZvemBzaVDwhxmzmTCX5c
75.9492	117.693	1998.81	um	Cell	Cell Center of Homogeneous Mass	0.000	1.000	206	1	Not-Trans anti-PSF-A546 8C-S-PSF V2.00	0	29. Not-Trans and anti-PSF-A546_Pos007_S001	00-QNZvemBzaVDwhxmzmTCX5c
53.3601	118.378	1998.92	um	Cell	Cell Center of Homogeneous Mass	0.000	1.000	207	2	Not-Trans anti-PSF-A546 8C-S-PSF V2.00	0	29. Not-Trans and anti-PSF-A546_Pos007_S001	00-QNZvemBzaVDwhxmzmTCX5c
38.7971	124.024	1998.92	um	Cell	Cell Center of Homogeneous Mass	0.000	1.000	208	3	Not-Trans anti-PSF-A546 8C-S-PSF V2.00	0	29. Not-Trans and anti-PSF-A546_Pos007_S001	00-QNZvemBzaVDwhxmzmTCX5c
95.6412	139.487	1999.2	um	Cell	Cell Center of Homogeneous Mass	0.000	1.000	209	4	Not-Trans anti-PSF-A546 8C-S-PSF V2.00	0	29. Not-Trans and anti-PSF-A546_Pos007_S001	00-QNZvemBzaVDwhxmzmTCX5c
76.4044	139.499	1998.75	um	Cell	Cell Center of Homogeneous Mass	0.000	1.000	210	5	Not-Trans anti-PSF-A546 8C-S-PSF V2.00	0	29. Not-Trans and anti-PSF-A546_Pos007_S001	00-QNZvemBzaVDwhxmzmTCX5c
46.9866	139.407	1998.97	um	Cell	Cell Center of Homogeneous Mass	0.000	1.000	211	6	Not-Trans anti-PSF-A546 8C-S-PSF V2.00	0	29. Not-Trans and anti-PSF-A546_Pos007_S001	00-QNZvemBzaVDwhxmzmTCX5c
30.846	150.038	1998.92	um	Cell	Cell Center of Homogeneous Mass	0.000	1.000	212	7	Not-Trans anti-PSF-A546 8C-S-PSF V2.00	0	29. Not-Trans and anti-PSF-A546_Pos007_S001	00-QNZvemBzaVDwhxmzmTCX5c
18.3873	155.917	1999.23	um	Cell	Cell Center of Homogeneous Mass	0.000	1.000	213	8	Not-Trans anti-PSF-A546 8C-S-PSF V2.00	0	29. Not-Trans and anti-PSF-A546_Pos007_S001	00-QNZvemBzaVDwhxmzmTCX5c
99.151	158.417	1998.79	um	Cell	Cell Center of Homogeneous Mass	0.000	1.000	214	9	Not-Trans anti-PSF-A546 8C-S-PSF V2.00	0	29. Not-Trans and anti-PSF-A546_Pos007_S001	00-QNZvemBzaVDwhxmzmTCX5c
89.3388	171.616	1998.81	um	Cell	Cell Center of Homogeneous Mass	0.000	1.000	215	10	Not-Trans anti-PSF-A546 8C-S-PSF V2.00	0	29. Not-Trans and anti-PSF-A546_Pos007_S001	00-QNZvemBzaVDwhxmzmTCX5c
68.8554	173.076	1998.77	um	Cell	Cell Center of Homogeneous Mass	0.000	1.000	216	11	Not-Trans anti-PSF-A546 8C-S-PSF V2.00	0	29. Not-Trans and anti-PSF-A546_Pos007_S001	00-QNZvemBzaVDwhxmzmTCX5c
107.465	180.048	1998.79	um	Cell	Cell Center of Homogeneous Mass	0.000	1.000	217	12	Not-Trans anti-PSF-A546 8C-S-PSF V2.00	0	29. Not-Trans and anti-PSF-A546_Pos007_S001	00-QNZvemBzaVDwhxmzmTCX5c
82.9732	202.673	1999	um	Cell	Cell Center of Homogeneous Mass	0.000	1.000	218	13	Not-Trans anti-PSF-A546 8C-S-PSF V2.00	0	29. Not-Trans and anti-PSF-A546_Pos007_S001	00-QNZvemBzaVDwhxmzmTCX5c
25.5678	200.068	1998.94	um	Cell	Cell Center of Homogeneous Mass	0.000	1.000	219	14	Not-Trans anti-PSF-A546 8C-S-PSF V2.00	0	29. Not-Trans and anti-PSF-A546_Pos007_S001	00-QNZvemBzaVDwhxmzmTCX5c
121.158	203.447	1998.88	um	Cell	Cell Center of Homogeneous Mass	0.000	1.000	220	15	Not-Trans anti-PSF-A546 8C-S-PSF V2.00	0	29. Not-Trans and anti-PSF-A546_Pos007_S001	00-QNZvemBzaVDwhxmzmTCX5c
102.172	205.712	1998.95	um	Cell	Cell Center of Homogeneous Mass	0.000	1.000	221	16	Not-Trans anti-PSF-A546 8C-S-PSF V2.00	0	29. Not-Trans and anti-PSF-A546_Pos007_S001	00-QNZvemBzaVDwhxmzmTCX5c
65.1996	205.328	1998.91	um	Cell	Cell Center of Homogeneous Mass	0.000	1.000	222	17	Not-Trans anti-PSF-A546 8C-S-PSF V2.00	0	29. Not-Trans and anti-PSF-A546_Pos007_S001	00-QNZvemBzaVDwhxmzmTCX5c
114.817	226.079	1998.97	um	Cell	Cell Center of Homogeneous Mass	0.000	1.000	223	18	Not-Trans anti-PSF-A546 8C-S-PSF V2.00	0	29. Not-Trans and anti-PSF-A546_Pos007_S001	00-QNZvemBzaVDwhxmzmTCX5c
135.57	229.633	1998.97	um	Cell	Cell Center of Homogeneous Mass	0.000	1.000	224	19	Not-Trans anti-PSF-A546 8C-S-PSF V2.00	0	29. Not-Trans and anti-PSF-A546_Pos007_S001	00-QNZvemBzaVDwhxmzmTCX5c
72.9996	229.707	1999.02	um	Cell	Cell Center of Homogeneous Mass	0.000	1.000	225	20	Not-Trans anti-PSF-A546 8C-S-PSF V2.00	0	29. Not-Trans and anti-PSF-A546_Pos007_S001	00-QNZvemBzaVDwhxmzmTCX5c
186.087	227.572	1999.24	um	Cell	Cell Center of Homogeneous Mass	0.000	1.000	226	21	Not-Trans anti-PSF-A546 8C-S-PSF V2.00	0	29. Not-Trans and anti-PSF-A546_Pos007_S001	00-QNZvemBzaVDwhxmzmTCX5c
213.877	233.286	1999.56	um	Cell	Cell Center of Homogeneous Mass	0.000	1.000	227	22	Not-Trans anti-PSF-A546 8C-S-PSF V2.00	0	29. Not-Trans and anti-PSF-A546_Pos007_S001	00-QNZvemBzaVDwhxmzmTCX5c
21.1825	236.425	1998.98	um	Cell	Cell Center of Homogeneous Mass	0.000	1.000	228	23	Not-Trans anti-PSF-A546 8C-S-PSF V2.00	0	29. Not-Trans and anti-PSF-A546_Pos007_S001	00-QNZvemBzaVDwhxmzmTCX5c
150.044	232.804	1999.2	um	Cell	Cell Center of Homogeneous Mass	0.000	1.000	229	24	Not-Trans anti-PSF-A546 8C-S-PSF V2.00	0	29. Not-Trans and anti-PSF-A546_Pos007_S001	00-QNZvemBzaVDwhxmzmTCX5c
91.6743	236.629	1999.01	um	Cell	Cell Center of Homogeneous Mass	0.000	1.000	230	25	Not-Trans anti-PSF-A546 8C-S-PSF V2.00	0	29. Not-Trans and anti-PSF-A546_Pos007_S001	00-QNZvemBzaVDwhxmzmTCX5c
171.997	237.4	1999.21	um	Cell	Cell Center of Homogeneous Mass	0.000	1.000	231	26	Not-Trans anti-PSF-A546 8C-S-PSF V2.00	0	29. Not-Trans and anti-PSF-A546_Pos007_S001	00-QNZvemBzaVDwhxmzmTCX5c
11.6369	8.87377	1999.2	um	Cell	Cell Center of Homogeneous Mass	0.000	1.000	232	27	Not-Trans anti-PSF-A546 8C-S-PSF V2.00	0	29. Not-Trans and anti-PSF-A546_Pos007_S001	00-QNZvemBzaVDwhxmzmTCX5c
8.67906	41.0883	1998.94	um	Cell	Cell Center of Homogeneous Mass	0.000	1.000	233	28	Not-Trans anti-PSF-A546 8C-S-PSF V2.00	0	29. Not-Trans and anti-PSF-A546_Pos007_S001	00-QNZvemBzaVDwhxmzmTCX5c
70.0285	243.141	1999.15	um	Cell	Cell Center of Homogeneous Mass	0.000	1.000	234	29	Not-Trans anti-PSF-A546 8C-S-PSF V2.00	0	29. Not-Trans and anti-PSF-A546_Pos007_S001	00-QNZvemBzaVDwhxmzmTCX5c
202.276	243.039	1999.49	um	Cell	Cell Center of Homogeneous Mass	0.000	1.000	235	30	Not-Trans anti-PSF-A546 8C-S-PSF V2.00	0	29. Not-Trans and anti-PSF-A546_Pos007_S001	00-QNZvemBzaVDwhxmzmTCX5c
162.021	244.131	1999.35	um	Cell	Cell Center of Homogeneous Mass	0.000	1.000	236	31	Not-Trans anti-PSF-A546 8C-S-PSF V2.00	0	29. Not-Trans and anti-PSF-A546_Pos007_S001	00-QNZvemBzaVDwhxmzmTCX5c
38.6682	86.5776	2002.29	um	Cell	Cell Center of Homogeneous Mass	0.000	1.000	237	32	Not-Trans anti-PSF-A546 8C-S-PSF V2.00	0	29. Not-Trans and anti-PSF-A546_Pos007_S001	00-QNZvemBzaVDwhxmzmTCX5c
50.9419	176.084	1998.83	um	Cell	Cell Center of Homogeneous Mass	0.000	1.000	238	33	Not-Trans anti-PSF-A546 8C-S-PSF V2.00	0	29. Not-Trans and anti-PSF-A546_Pos007_S001	00-QNZvemBzaVDwhxmzmTCX5c
41.9613	165.001	1999.01	um	Cell	Cell Center of Homogeneous Mass	0.000	1.000	239	34	Not-Trans anti-PSF-A546 8C-S-PSF V2.00	0	29. Not-Trans and anti-PSF-A546_Pos007_S001	00-QNZvemBzaVDwhxmzmTCX5c
65.8924	131.336	2001.86	um	Cell	Cell Center of Homogeneous Mass	0.000	1.000	240	0	Not-Trans anti-PSF-A546 8C-S-PSF V2.00	0	29. Not-Trans and anti-PSF-A546_Pos008_S001	00-f296v66tvkK3EqcVribiyD
22.6552	5.37493	2002.28	um	Cell	Cell Center of Homogeneous Mass	0.000	1.000	241	1	Not-Trans anti-PSF-A546 8C-S-PSF V2.00	0	29. Not-Trans and anti-PSF-A546_Pos008_S001	00-f296v66tvkK3EqcVribiyD
113.033	15.6062	2001.9	um	Cell	Cell Center of Homogeneous Mass	0.000	1.000	242	2	Not-Trans anti-PSF-A546 8C-S-PSF V2.00	0	29. Not-Trans and anti-PSF-A546_Pos008_S001	00-f296v66tvkK3EqcVribiyD
88.6553	40.9527	2001.89	um	Cell	Cell Center of Homogeneous Mass	0.000	1.000	243	3	Not-Trans anti-PSF-A546 8C-S-PSF V2.00	0	29. Not-Trans and anti-PSF-A546_Pos008_S001	00-f296v66tvkK3EqcVribiyD
69.9283	50.9861	2001.88	um	Cell	Cell Center of Homogeneous Mass	0.000	1.000	244	4	Not-Trans anti-PSF-A546 8C-S-PSF V2.00	0	29. Not-Trans and anti-PSF-A546_Pos008_S001	00-f296v66tvkK3EqcVribiyD
47.4824	71.2899	2001.82	um	Cell	Cell Center of Homogeneous Mass	0.000	1.000	245	5	Not-Trans anti-PSF-A546 8C-S-PSF V2.00	0	29. Not-Trans and anti-PSF-A546_Pos008_S001	00-f296v66tvkK3EqcVribiyD
24.668	76.8573	2002.25	um	Cell	Cell Center of Homogeneous Mass	0.000	1.000	246	6	Not-Trans anti-PSF-A546 8C-S-PSF V2.00	0	29. Not-Trans and anti-PSF-A546_Pos008_S001	00-f296v66tvkK3EqcVribiyD
65.4194	89.9719	2001.94	um	Cell	Cell Center of Homogeneous Mass	0.000	1.000	247	7	Not-Trans anti-PSF-A546 8C-S-PSF V2.00	0	29. Not-Trans and anti-PSF-A546_Pos008_S001	00-f296v66tvkK3EqcVribiyD
52.7581	99.8355	2001.98	um	Cell	Cell Center of Homogeneous Mass	0.000	1.000	248	8	Not-Trans anti-PSF-A546 8C-S-PSF V2.00	0	29. Not-Trans and anti-PSF-A546_Pos008_S001	00-f296v66tvkK3EqcVribiyD
68.4444	112.291	2001.81	um	Cell	Cell Center of Homogeneous Mass	0.000	1.000	249	9	Not-Trans anti-PSF-A546 8C-S-PSF V2.00	0	29. Not-Trans and anti-PSF-A546_Pos008_S001	00-f296v66tvkK3EqcVribiyD
55.1044	119.817	2001.85	um	Cell	Cell Center of Homogeneous Mass	0.000	1.000	250	10	Not-Trans anti-PSF-A546 8C-S-PSF V2.00	0	29. Not-Trans and anti-PSF-A546_Pos008_S001	00-f296v66tvkK3EqcVribiyD
23.0487	128.927	2001.96	um	Cell	Cell Center of Homogeneous Mass	0.000	1.000	251	11	Not-Trans anti-PSF-A546 8C-S-PSF V2.00	0	29. Not-Trans and anti-PSF-A546_Pos008_S001	00-f296v66tvkK3EqcVribiyD
31.7801	140.763	2001.83	um	Cell	Cell Center of Homogeneous Mass	0.000	1.000	252	12	Not-Trans anti-PSF-A546 8C-S-PSF V2.00	0	29. Not-Trans and anti-PSF-A546_Pos008_S001	00-f296v66tvkK3EqcVribiyD
21.0584	152.864	2002.16	um	Cell	Cell Center of Homogeneous Mass	0.000	1.000	253	13	Not-Trans anti-PSF-A546 8C-S-PSF V2.00	0	29. Not-Trans and anti-PSF-A546_Pos008_S001	00-f296v66tvkK3EqcVribiyD
212.068	175.291	2001.78	um	Cell	Cell Center of Homogeneous Mass	0.000	1.000	254	14	Not-Trans anti-PSF-A546 8C-S-PSF V2.00	0	29. Not-Trans and anti-PSF-A546_Pos008_S001	00-f296v66tvkK3EqcVribiyD
138.598	179.871	2001.65	um	Cell	Cell Center of Homogeneous Mass	0.000	1.000	255	15	Not-Trans anti-PSF-A546 8C-S-PSF V2.00	0	29. Not-Trans and anti-PSF-A546_Pos008_S001	00-f296v66tvkK3EqcVribiyD
170.941	180.273	2001.61	um	Cell	Cell Center of Homogeneous Mass	0.000	1.000	256	16	Not-Trans anti-PSF-A546 8C-S-PSF V2.00	0	29. Not-Trans and anti-PSF-A546_Pos008_S001	00-f296v66tvkK3EqcVribiyD
178.029	193.956	2001.79	um	Cell	Cell Center of Homogeneous Mass	0.000	1.000	257	17	Not-Trans anti-PSF-A546 8C-S-PSF V2.00	0	29. Not-Trans and anti-PSF-A546_Pos008_S001	00-f296v66tvkK3EqcVribiyD
153.373	220.928	2001.7	um	Cell	Cell Center of Homogeneous Mass	0.000	1.000	258	18	Not-Trans anti-PSF-A546 8C-S-PSF V2.00	0	29. Not-Trans and anti-PSF-A546_Pos008_S001	00-f296v66tvkK3EqcVribiyD
125.796	220.484	2001.68	um	Cell	Cell Center of Homogeneous Mass	0.000	1.000	259	19	Not-Trans anti-PSF-A546 8C-S-PSF V2.00	0	29. Not-Trans and anti-PSF-A546_Pos008_S001	00-f296v66tvkK3EqcVribiyD
168.711	225.932	2001.81	um	Cell	Cell Center of Homogeneous Mass	0.000	1.000	260	20	Not-Trans anti-PSF-A546 8C-S-PSF V2.00	0	29. Not-Trans and anti-PSF-A546_Pos008_S001	00-f296v66tvkK3EqcVribiyD
40.112	33.1746	2002.11	um	Cell	Cell Center of Homogeneous Mass	0.000	1.000	261	21	Not-Trans anti-PSF-A546 8C-S-PSF V2.00	0	29. Not-Trans and anti-PSF-A546_Pos008_S001	00-f296v66tvkK3EqcVribiyD
27.4665	41.9288	2002.18	um	Cell	Cell Center of Homogeneous Mass	0.000	1.000	262	22	Not-Trans anti-PSF-A546 8C-S-PSF V2.00	0	29. Not-Trans and anti-PSF-A546_Pos008_S001	00-f296v66tvkK3EqcVribiyD
6.80571	54.2546	2002.36	um	Cell	Cell Center of Homogeneous Mass	0.000	1.000	263	23	Not-Trans anti-PSF-A546 8C-S-PSF V2.00	0	29. Not-Trans and anti-PSF-A546_Pos008_S001	00-f296v66tvkK3EqcVribiyD
5.85675	76.2578	2002.3	um	Cell	Cell Center of Homogeneous Mass	0.000	1.000	264	24	Not-Trans anti-PSF-A546 8C-S-PSF V2.00	0	29. Not-Trans and anti-PSF-A546_Pos008_S001	00-f296v66tvkK3EqcVribiyD
36.8912	89.2317	2001.83	um	Cell	Cell Center of Homogeneous Mass	0.000	1.000	265	25	Not-Trans anti-PSF-A546 8C-S-PSF V2.00	0	29. Not-Trans and anti-PSF-A546_Pos008_S001	00-f296v66tvkK3EqcVribiyD
6.39028	102.851	2001.91	um	Cell	Cell Center of Homogeneous Mass	0.000	1.000	266	26	Not-Trans anti-PSF-A546 8C-S-PSF V2.00	0	29. Not-Trans and anti-PSF-A546_Pos008_S001	00-f296v66tvkK3EqcVribiyD
4.93562	139.743	2002.26	um	Cell	Cell Center of Homogeneous Mass	0.000	1.000	267	27	Not-Trans anti-PSF-A546 8C-S-PSF V2.00	0	29. Not-Trans and anti-PSF-A546_Pos008_S001	00-f296v66tvkK3EqcVribiyD
204.489	233.278	2001.72	um	Cell	Cell Center of Homogeneous Mass	0.000	1.000	268	28	Not-Trans anti-PSF-A546 8C-S-PSF V2.00	0	29. Not-Trans and anti-PSF-A546_Pos008_S001	00-f296v66tvkK3EqcVribiyD
110.978	233.784	2001.58	um	Cell	Cell Center of Homogeneous Mass	0.000	1.000	269	29	Not-Trans anti-PSF-A546 8C-S-PSF V2.00	0	29. Not-Trans and anti-PSF-A546_Pos008_S001	00-f296v66tvkK3EqcVribiyD
185.315	241.874	2001.95	um	Cell	Cell Center of Homogeneous Mass	0.000	1.000	270	30	Not-Trans anti-PSF-A546 8C-S-PSF V2.00	0	29. Not-Trans and anti-PSF-A546_Pos008_S001	00-f296v66tvkK3EqcVribiyD
4.80249	24.0714	2002.18	um	Cell	Cell Center of Homogeneous Mass	0.000	1.000	271	31	Not-Trans anti-PSF-A546 8C-S-PSF V2.00	0	29. Not-Trans and anti-PSF-A546_Pos008_S001	00-f296v66tvkK3EqcVribiyD
110.477	201.181	2001.9	um	Cell	Cell Center of Homogeneous Mass	0.000	1.000	272	32	Not-Trans anti-PSF-A546 8C-S-PSF V2.00	0	29. Not-Trans and anti-PSF-A546_Pos008_S001	00-f296v66tvkK3EqcVribiyD
102.974	209.359	2001.9	um	Cell	Cell Center of Homogeneous Mass	0.000	1.000	273	33	Not-Trans anti-PSF-A546 8C-S-PSF V2.00	0	29. Not-Trans and anti-PSF-A546_Pos008_S001	00-f296v66tvkK3EqcVribiyD
120.895	83.7682	2001.98	um	Cell	Cell Center of Homogeneous Mass	0.000	1.000	274	0	Not-Trans anti-PSF-A546 8C-S-PSF V2.00	0	29. Not-Trans and anti-PSF-A546_Pos009_S001	00-cRuJWs8MLmiNWGMSv6Cwrk
149.406	108.382	2001.7	um	Cell	Cell Center of Homogeneous Mass	0.000	1.000	275	1	Not-Trans anti-PSF-A546 8C-S-PSF V2.00	0	29. Not-Trans and anti-PSF-A546_Pos009_S001	00-cRuJWs8MLmiNWGMSv6Cwrk
88.8458	109.982	2001.96	um	Cell	Cell Center of Homogeneous Mass	0.000	1.000	276	2	Not-Trans anti-PSF-A546 8C-S-PSF V2.00	0	29. Not-Trans and anti-PSF-A546_Pos009_S001	00-cRuJWs8MLmiNWGMSv6Cwrk
104.337	121.952	2001.72	um	Cell	Cell Center of Homogeneous Mass	0.000	1.000	277	3	Not-Trans anti-PSF-A546 8C-S-PSF V2.00	0	29. Not-Trans and anti-PSF-A546_Pos009_S001	00-cRuJWs8MLmiNWGMSv6Cwrk
73.5383	129.551	2001.93	um	Cell	Cell Center of Homogeneous Mass	0.000	1.000	278	4	Not-Trans anti-PSF-A546 8C-S-PSF V2.00	0	29. Not-Trans and anti-PSF-A546_Pos009_S001	00-cRuJWs8MLmiNWGMSv6Cwrk
76.4286	170.084	2001.97	um	Cell	Cell Center of Homogeneous Mass	0.000	1.000	279	5	Not-Trans anti-PSF-A546 8C-S-PSF V2.00	0	29. Not-Trans and anti-PSF-A546_Pos009_S001	00-cRuJWs8MLmiNWGMSv6Cwrk
79.0344	197.881	2001.92	um	Cell	Cell Center of Homogeneous Mass	0.000	1.000	280	6	Not-Trans anti-PSF-A546 8C-S-PSF V2.00	0	29. Not-Trans and anti-PSF-A546_Pos009_S001	00-cRuJWs8MLmiNWGMSv6Cwrk
43.6434	198.04	2001.95	um	Cell	Cell Center of Homogeneous Mass	0.000	1.000	281	7	Not-Trans anti-PSF-A546 8C-S-PSF V2.00	0	29. Not-Trans and anti-PSF-A546_Pos009_S001	00-cRuJWs8MLmiNWGMSv6Cwrk
106.556	208.82	2001.91	um	Cell	Cell Center of Homogeneous Mass	0.000	1.000	282	8	Not-Trans anti-PSF-A546 8C-S-PSF V2.00	0	29. Not-Trans and anti-PSF-A546_Pos009_S001	00-cRuJWs8MLmiNWGMSv6Cwrk
132.174	209.425	2001.98	um	Cell	Cell Center of Homogeneous Mass	0.000	1.000	283	9	Not-Trans anti-PSF-A546 8C-S-PSF V2.00	0	29. Not-Trans and anti-PSF-A546_Pos009_S001	00-cRuJWs8MLmiNWGMSv6Cwrk
149.136	225.353	2002.37	um	Cell	Cell Center of Homogeneous Mass	0.000	1.000	284	10	Not-Trans anti-PSF-A546 8C-S-PSF V2.00	0	29. Not-Trans and anti-PSF-A546_Pos009_S001	00-cRuJWs8MLmiNWGMSv6Cwrk
133.767	235.333	2002.63	um	Cell	Cell Center of Homogeneous Mass	0.000	1.000	285	11	Not-Trans anti-PSF-A546 8C-S-PSF V2.00	0	29. Not-Trans and anti-PSF-A546_Pos009_S001	00-cRuJWs8MLmiNWGMSv6Cwrk
5.97445	39.4256	2002.21	um	Cell	Cell Center of Homogeneous Mass	0.000	1.000	286	12	Not-Trans anti-PSF-A546 8C-S-PSF V2.00	0	29. Not-Trans and anti-PSF-A546_Pos009_S001	00-cRuJWs8MLmiNWGMSv6Cwrk
230.726	45.2784	2002.39	um	Cell	Cell Center of Homogeneous Mass	0.000	1.000	287	13	Not-Trans anti-PSF-A546 8C-S-PSF V2.00	0	29. Not-Trans and anti-PSF-A546_Pos009_S001	00-cRuJWs8MLmiNWGMSv6Cwrk
201.069	51.0797	2002.69	um	Cell	Cell Center of Homogeneous Mass	0.000	1.000	288	14	Not-Trans anti-PSF-A546 8C-S-PSF V2.00	0	29. Not-Trans and anti-PSF-A546_Pos009_S001	00-cRuJWs8MLmiNWGMSv6Cwrk
62.1399	55.7284	2001.98	um	Cell	Cell Center of Homogeneous Mass	0.000	1.000	289	15	Not-Trans anti-PSF-A546 8C-S-PSF V2.00	0	29. Not-Trans and anti-PSF-A546_Pos009_S001	00-cRuJWs8MLmiNWGMSv6Cwrk
211.975	64.4123	2002.69	um	Cell	Cell Center of Homogeneous Mass	0.000	1.000	290	16	Not-Trans anti-PSF-A546 8C-S-PSF V2.00	0	29. Not-Trans and anti-PSF-A546_Pos009_S001	00-cRuJWs8MLmiNWGMSv6Cwrk
97.0298	72.8249	2001.82	um	Cell	Cell Center of Homogeneous Mass	0.000	1.000	291	17	Not-Trans anti-PSF-A546 8C-S-PSF V2.00	0	29. Not-Trans and anti-PSF-A546_Pos009_S001	00-cRuJWs8MLmiNWGMSv6Cwrk
40.6872	81.4083	2001.94	um	Cell	Cell Center of Homogeneous Mass	0.000	1.000	292	18	Not-Trans anti-PSF-A546 8C-S-PSF V2.00	0	29. Not-Trans and anti-PSF-A546_Pos009_S001	00-cRuJWs8MLmiNWGMSv6Cwrk
205.754	79.32	2002.15	um	Cell	Cell Center of Homogeneous Mass	0.000	1.000	293	19	Not-Trans anti-PSF-A546 8C-S-PSF V2.00	0	29. Not-Trans and anti-PSF-A546_Pos009_S001	00-cRuJWs8MLmiNWGMSv6Cwrk
224.252	75.6709	2002.51	um	Cell	Cell Center of Homogeneous Mass	0.000	1.000	294	20	Not-Trans anti-PSF-A546 8C-S-PSF V2.00	0	29. Not-Trans and anti-PSF-A546_Pos009_S001	00-cRuJWs8MLmiNWGMSv6Cwrk
181.751	85.4185	2001.9	um	Cell	Cell Center of Homogeneous Mass	0.000	1.000	295	21	Not-Trans anti-PSF-A546 8C-S-PSF V2.00	0	29. Not-Trans and anti-PSF-A546_Pos009_S001	00-cRuJWs8MLmiNWGMSv6Cwrk
19.0683	85.2047	2001.97	um	Cell	Cell Center of Homogeneous Mass	0.000	1.000	296	22	Not-Trans anti-PSF-A546 8C-S-PSF V2.00	0	29. Not-Trans and anti-PSF-A546_Pos009_S001	00-cRuJWs8MLmiNWGMSv6Cwrk
164.527	91.7089	2001.9	um	Cell	Cell Center of Homogeneous Mass	0.000	1.000	297	23	Not-Trans anti-PSF-A546 8C-S-PSF V2.00	0	29. Not-Trans and anti-PSF-A546_Pos009_S001	00-cRuJWs8MLmiNWGMSv6Cwrk
200.32	93.9426	2002	um	Cell	Cell Center of Homogeneous Mass	0.000	1.000	298	24	Not-Trans anti-PSF-A546 8C-S-PSF V2.00	0	29. Not-Trans and anti-PSF-A546_Pos009_S001	00-cRuJWs8MLmiNWGMSv6Cwrk
46.6261	107.425	2001.75	um	Cell	Cell Center of Homogeneous Mass	0.000	1.000	299	25	Not-Trans anti-PSF-A546 8C-S-PSF V2.00	0	29. Not-Trans and anti-PSF-A546_Pos009_S001	00-cRuJWs8MLmiNWGMSv6Cwrk
168.531	116.202	2001.67	um	Cell	Cell Center of Homogeneous Mass	0.000	1.000	300	26	Not-Trans anti-PSF-A546 8C-S-PSF V2.00	0	29. Not-Trans and anti-PSF-A546_Pos009_S001	00-cRuJWs8MLmiNWGMSv6Cwrk
129.93	121.235	2001.76	um	Cell	Cell Center of Homogeneous Mass	0.000	1.000	301	27	Not-Trans anti-PSF-A546 8C-S-PSF V2.00	0	29. Not-Trans and anti-PSF-A546_Pos009_S001	00-cRuJWs8MLmiNWGMSv6Cwrk
231.992	131.963	2002.42	um	Cell	Cell Center of Homogeneous Mass	0.000	1.000	302	28	Not-Trans anti-PSF-A546 8C-S-PSF V2.00	0	29. Not-Trans and anti-PSF-A546_Pos009_S001	00-cRuJWs8MLmiNWGMSv6Cwrk
172.805	136.562	2001.64	um	Cell	Cell Center of Homogeneous Mass	0.000	1.000	303	29	Not-Trans anti-PSF-A546 8C-S-PSF V2.00	0	29. Not-Trans and anti-PSF-A546_Pos009_S001	00-cRuJWs8MLmiNWGMSv6Cwrk
36.3637	139.804	2001.81	um	Cell	Cell Center of Homogeneous Mass	0.000	1.000	304	30	Not-Trans anti-PSF-A546 8C-S-PSF V2.00	0	29. Not-Trans and anti-PSF-A546_Pos009_S001	00-cRuJWs8MLmiNWGMSv6Cwrk
142.543	144.738	2001.81	um	Cell	Cell Center of Homogeneous Mass	0.000	1.000	305	31	Not-Trans anti-PSF-A546 8C-S-PSF V2.00	0	29. Not-Trans and anti-PSF-A546_Pos009_S001	00-cRuJWs8MLmiNWGMSv6Cwrk
243.535	139.107	2002.2	um	Cell	Cell Center of Homogeneous Mass	0.000	1.000	306	32	Not-Trans anti-PSF-A546 8C-S-PSF V2.00	0	29. Not-Trans and anti-PSF-A546_Pos009_S001	00-cRuJWs8MLmiNWGMSv6Cwrk
13.1687	149.436	2002.02	um	Cell	Cell Center of Homogeneous Mass	0.000	1.000	307	33	Not-Trans anti-PSF-A546 8C-S-PSF V2.00	0	29. Not-Trans and anti-PSF-A546_Pos009_S001	00-cRuJWs8MLmiNWGMSv6Cwrk
157.742	156.946	2001.94	um	Cell	Cell Center of Homogeneous Mass	0.000	1.000	308	34	Not-Trans anti-PSF-A546 8C-S-PSF V2.00	0	29. Not-Trans and anti-PSF-A546_Pos009_S001	00-cRuJWs8MLmiNWGMSv6Cwrk
5.11762	176.314	2002.07	um	Cell	Cell Center of Homogeneous Mass	0.000	1.000	309	35	Not-Trans anti-PSF-A546 8C-S-PSF V2.00	0	29. Not-Trans and anti-PSF-A546_Pos009_S001	00-cRuJWs8MLmiNWGMSv6Cwrk
69.3398	224.668	2001.81	um	Cell	Cell Center of Homogeneous Mass	0.000	1.000	310	36	Not-Trans anti-PSF-A546 8C-S-PSF V2.00	0	29. Not-Trans and anti-PSF-A546_Pos009_S001	00-cRuJWs8MLmiNWGMSv6Cwrk
16.766	242.181	2002.13	um	Cell	Cell Center of Homogeneous Mass	0.000	1.000	311	37	Not-Trans anti-PSF-A546 8C-S-PSF V2.00	0	29. Not-Trans and anti-PSF-A546_Pos009_S001	00-cRuJWs8MLmiNWGMSv6Cwrk
85.0885	4.63619	2002.06	um	Cell	Cell Center of Homogeneous Mass	0.000	1.000	312	38	Not-Trans anti-PSF-A546 8C-S-PSF V2.00	0	29. Not-Trans and anti-PSF-A546_Pos009_S001	00-cRuJWs8MLmiNWGMSv6Cwrk
170.786	4.00767	2002.12	um	Cell	Cell Center of Homogeneous Mass	0.000	1.000	313	39	Not-Trans anti-PSF-A546 8C-S-PSF V2.00	0	29. Not-Trans and anti-PSF-A546_Pos009_S001	00-cRuJWs8MLmiNWGMSv6Cwrk
3.6474	5.66083	2002.44	um	Cell	Cell Center of Homogeneous Mass	0.000	1.000	314	40	Not-Trans anti-PSF-A546 8C-S-PSF V2.00	0	29. Not-Trans and anti-PSF-A546_Pos009_S001	00-cRuJWs8MLmiNWGMSv6Cwrk
192.289	19.8537	2002.04	um	Cell	Cell Center of Homogeneous Mass	0.000	1.000	315	41	Not-Trans anti-PSF-A546 8C-S-PSF V2.00	0	29. Not-Trans and anti-PSF-A546_Pos009_S001	00-cRuJWs8MLmiNWGMSv6Cwrk
230.433	27.8113	2002.19	um	Cell	Cell Center of Homogeneous Mass	0.000	1.000	316	42	Not-Trans anti-PSF-A546 8C-S-PSF V2.00	0	29. Not-Trans and anti-PSF-A546_Pos009_S001	00-cRuJWs8MLmiNWGMSv6Cwrk
212.907	31.3403	2002.51	um	Cell	Cell Center of Homogeneous Mass	0.000	1.000	317	43	Not-Trans anti-PSF-A546 8C-S-PSF V2.00	0	29. Not-Trans and anti-PSF-A546_Pos009_S001	00-cRuJWs8MLmiNWGMSv6Cwrk
210.839	43.3832	2002.68	um	Cell	Cell Center of Homogeneous Mass	0.000	1.000	318	44	Not-Trans anti-PSF-A546 8C-S-PSF V2.00	0	29. Not-Trans and anti-PSF-A546_Pos009_S001	00-cRuJWs8MLmiNWGMSv6Cwrk
30.289	62.2471	2001.84	um	Cell	Cell Center of Homogeneous Mass	0.000	1.000	319	45	Not-Trans anti-PSF-A546 8C-S-PSF V2.00	0	29. Not-Trans and anti-PSF-A546_Pos009_S001	00-cRuJWs8MLmiNWGMSv6Cwrk
239.933	76.4533	2002.5	um	Cell	Cell Center of Homogeneous Mass	0.000	1.000	320	46	Not-Trans anti-PSF-A546 8C-S-PSF V2.00	0	29. Not-Trans and anti-PSF-A546_Pos009_S001	00-cRuJWs8MLmiNWGMSv6Cwrk
226.211	102.777	2002.02	um	Cell	Cell Center of Homogeneous Mass	0.000	1.000	321	47	Not-Trans anti-PSF-A546 8C-S-PSF V2.00	0	29. Not-Trans and anti-PSF-A546_Pos009_S001	00-cRuJWs8MLmiNWGMSv6Cwrk
12.454	112.964	2001.84	um	Cell	Cell Center of Homogeneous Mass	0.000	1.000	322	48	Not-Trans anti-PSF-A546 8C-S-PSF V2.00	0	29. Not-Trans and anti-PSF-A546_Pos009_S001	00-cRuJWs8MLmiNWGMSv6Cwrk
213.909	121.482	2001.92	um	Cell	Cell Center of Homogeneous Mass	0.000	1.000	323	49	Not-Trans anti-PSF-A546 8C-S-PSF V2.00	0	29. Not-Trans and anti-PSF-A546_Pos009_S001	00-cRuJWs8MLmiNWGMSv6Cwrk
38.4606	242.53	2001.92	um	Cell	Cell Center of Homogeneous Mass	0.000	1.000	324	50	Not-Trans anti-PSF-A546 8C-S-PSF V2.00	0	29. Not-Trans and anti-PSF-A546_Pos009_S001	00-cRuJWs8MLmiNWGMSv6Cwrk
86.4473	69.8662	2002.48	um	Cell	Cell Center of Homogeneous Mass	0.000	1.000	325	0	Not-Trans anti-PSF-A546 8C-S-PSF V2.00	0	29. Not-Trans and anti-PSF-A546_Pos010_S001	00-Dr8S8eDbfCB6ADsQ6rwMJ7
147.556	87.1187	2001.84	um	Cell	Cell Center of Homogeneous Mass	0.000	1.000	326	1	Not-Trans anti-PSF-A546 8C-S-PSF V2.00	0	29. Not-Trans and anti-PSF-A546_Pos010_S001	00-Dr8S8eDbfCB6ADsQ6rwMJ7
186.305	90.3652	2001.97	um	Cell	Cell Center of Homogeneous Mass	0.000	1.000	327	2	Not-Trans anti-PSF-A546 8C-S-PSF V2.00	0	29. Not-Trans and anti-PSF-A546_Pos010_S001	00-Dr8S8eDbfCB6ADsQ6rwMJ7
122.712	99.3336	2001.64	um	Cell	Cell Center of Homogeneous Mass	0.000	1.000	328	3	Not-Trans anti-PSF-A546 8C-S-PSF V2.00	0	29. Not-Trans and anti-PSF-A546_Pos010_S001	00-Dr8S8eDbfCB6ADsQ6rwMJ7
159.684	123.987	2001.82	um	Cell	Cell Center of Homogeneous Mass	0.000	1.000	329	4	Not-Trans anti-PSF-A546 8C-S-PSF V2.00	0	29. Not-Trans and anti-PSF-A546_Pos010_S001	00-Dr8S8eDbfCB6ADsQ6rwMJ7
201.055	149.917	2002.42	um	Cell	Cell Center of Homogeneous Mass	0.000	1.000	330	5	Not-Trans anti-PSF-A546 8C-S-PSF V2.00	0	29. Not-Trans and anti-PSF-A546_Pos010_S001	00-Dr8S8eDbfCB6ADsQ6rwMJ7
188.817	156.999	2002.21	um	Cell	Cell Center of Homogeneous Mass	0.000	1.000	331	6	Not-Trans anti-PSF-A546 8C-S-PSF V2.00	0	29. Not-Trans and anti-PSF-A546_Pos010_S001	00-Dr8S8eDbfCB6ADsQ6rwMJ7
172.585	161.588	2001.98	um	Cell	Cell Center of Homogeneous Mass	0.000	1.000	332	7	Not-Trans anti-PSF-A546 8C-S-PSF V2.00	0	29. Not-Trans and anti-PSF-A546_Pos010_S001	00-Dr8S8eDbfCB6ADsQ6rwMJ7
209	3.81909	2002.35	um	Cell	Cell Center of Homogeneous Mass	0.000	1.000	333	8	Not-Trans anti-PSF-A546 8C-S-PSF V2.00	0	29. Not-Trans and anti-PSF-A546_Pos010_S001	00-Dr8S8eDbfCB6ADsQ6rwMJ7
102.867	5.26073	2002.02	um	Cell	Cell Center of Homogeneous Mass	0.000	1.000	334	9	Not-Trans anti-PSF-A546 8C-S-PSF V2.00	0	29. Not-Trans and anti-PSF-A546_Pos010_S001	00-Dr8S8eDbfCB6ADsQ6rwMJ7
230.072	13.542	2002.35	um	Cell	Cell Center of Homogeneous Mass	0.000	1.000	335	10	Not-Trans anti-PSF-A546 8C-S-PSF V2.00	0	29. Not-Trans and anti-PSF-A546_Pos010_S001	00-Dr8S8eDbfCB6ADsQ6rwMJ7
173.153	27.6901	2002.06	um	Cell	Cell Center of Homogeneous Mass	0.000	1.000	336	11	Not-Trans anti-PSF-A546 8C-S-PSF V2.00	0	29. Not-Trans and anti-PSF-A546_Pos010_S001	00-Dr8S8eDbfCB6ADsQ6rwMJ7
192.223	33.5685	2002.08	um	Cell	Cell Center of Homogeneous Mass	0.000	1.000	337	12	Not-Trans anti-PSF-A546 8C-S-PSF V2.00	0	29. Not-Trans and anti-PSF-A546_Pos010_S001	00-Dr8S8eDbfCB6ADsQ6rwMJ7
129.996	36.0708	2001.74	um	Cell	Cell Center of Homogeneous Mass	0.000	1.000	338	13	Not-Trans anti-PSF-A546 8C-S-PSF V2.00	0	29. Not-Trans and anti-PSF-A546_Pos010_S001	00-Dr8S8eDbfCB6ADsQ6rwMJ7
3.09453	60.0892	2002	um	Cell	Cell Center of Homogeneous Mass	0.000	1.000	339	14	Not-Trans anti-PSF-A546 8C-S-PSF V2.00	0	29. Not-Trans and anti-PSF-A546_Pos010_S001	00-Dr8S8eDbfCB6ADsQ6rwMJ7
193.007	77.3955	2001.84	um	Cell	Cell Center of Homogeneous Mass	0.000	1.000	340	15	Not-Trans anti-PSF-A546 8C-S-PSF V2.00	0	29. Not-Trans and anti-PSF-A546_Pos010_S001	00-Dr8S8eDbfCB6ADsQ6rwMJ7
170.963	80.8692	2001.63	um	Cell	Cell Center of Homogeneous Mass	0.000	1.000	341	16	Not-Trans anti-PSF-A546 8C-S-PSF V2.00	0	29. Not-Trans and anti-PSF-A546_Pos010_S001	00-Dr8S8eDbfCB6ADsQ6rwMJ7
230.832	82.3078	2002.04	um	Cell	Cell Center of Homogeneous Mass	0.000	1.000	342	17	Not-Trans anti-PSF-A546 8C-S-PSF V2.00	0	29. Not-Trans and anti-PSF-A546_Pos010_S001	00-Dr8S8eDbfCB6ADsQ6rwMJ7
56.6728	91.4443	2001.61	um	Cell	Cell Center of Homogeneous Mass	0.000	1.000	343	18	Not-Trans anti-PSF-A546 8C-S-PSF V2.00	0	29. Not-Trans and anti-PSF-A546_Pos010_S001	00-Dr8S8eDbfCB6ADsQ6rwMJ7
208.957	97.403	2001.84	um	Cell	Cell Center of Homogeneous Mass	0.000	1.000	344	19	Not-Trans anti-PSF-A546 8C-S-PSF V2.00	0	29. Not-Trans and anti-PSF-A546_Pos010_S001	00-Dr8S8eDbfCB6ADsQ6rwMJ7
177.981	112.274	2001.74	um	Cell	Cell Center of Homogeneous Mass	0.000	1.000	345	20	Not-Trans anti-PSF-A546 8C-S-PSF V2.00	0	29. Not-Trans and anti-PSF-A546_Pos010_S001	00-Dr8S8eDbfCB6ADsQ6rwMJ7
203.809	113.577	2001.93	um	Cell	Cell Center of Homogeneous Mass	0.000	1.000	346	21	Not-Trans anti-PSF-A546 8C-S-PSF V2.00	0	29. Not-Trans and anti-PSF-A546_Pos010_S001	00-Dr8S8eDbfCB6ADsQ6rwMJ7
220.684	119.615	2001.83	um	Cell	Cell Center of Homogeneous Mass	0.000	1.000	347	22	Not-Trans anti-PSF-A546 8C-S-PSF V2.00	0	29. Not-Trans and anti-PSF-A546_Pos010_S001	00-Dr8S8eDbfCB6ADsQ6rwMJ7
91.7668	124.254	2001.43	um	Cell	Cell Center of Homogeneous Mass	0.000	1.000	348	23	Not-Trans anti-PSF-A546 8C-S-PSF V2.00	0	29. Not-Trans and anti-PSF-A546_Pos010_S001	00-Dr8S8eDbfCB6ADsQ6rwMJ7
49.6911	127.497	2001.74	um	Cell	Cell Center of Homogeneous Mass	0.000	1.000	349	24	Not-Trans anti-PSF-A546 8C-S-PSF V2.00	0	29. Not-Trans and anti-PSF-A546_Pos010_S001	00-Dr8S8eDbfCB6ADsQ6rwMJ7
187.122	136.749	2001.93	um	Cell	Cell Center of Homogeneous Mass	0.000	1.000	350	25	Not-Trans anti-PSF-A546 8C-S-PSF V2.00	0	29. Not-Trans and anti-PSF-A546_Pos010_S001	00-Dr8S8eDbfCB6ADsQ6rwMJ7
237.486	134.86	2002.11	um	Cell	Cell Center of Homogeneous Mass	0.000	1.000	351	26	Not-Trans anti-PSF-A546 8C-S-PSF V2.00	0	29. Not-Trans and anti-PSF-A546_Pos010_S001	00-Dr8S8eDbfCB6ADsQ6rwMJ7
56.5302	145.317	2001.78	um	Cell	Cell Center of Homogeneous Mass	0.000	1.000	352	27	Not-Trans anti-PSF-A546 8C-S-PSF V2.00	0	29. Not-Trans and anti-PSF-A546_Pos010_S001	00-Dr8S8eDbfCB6ADsQ6rwMJ7
178.418	148.085	2002.01	um	Cell	Cell Center of Homogeneous Mass	0.000	1.000	353	28	Not-Trans anti-PSF-A546 8C-S-PSF V2.00	0	29. Not-Trans and anti-PSF-A546_Pos010_S001	00-Dr8S8eDbfCB6ADsQ6rwMJ7
215.187	153.381	2001.85	um	Cell	Cell Center of Homogeneous Mass	0.000	1.000	354	29	Not-Trans anti-PSF-A546 8C-S-PSF V2.00	0	29. Not-Trans and anti-PSF-A546_Pos010_S001	00-Dr8S8eDbfCB6ADsQ6rwMJ7
89.4343	162.533	2001.43	um	Cell	Cell Center of Homogeneous Mass	0.000	1.000	355	30	Not-Trans anti-PSF-A546 8C-S-PSF V2.00	0	29. Not-Trans and anti-PSF-A546_Pos010_S001	00-Dr8S8eDbfCB6ADsQ6rwMJ7
109.214	172.618	2001.54	um	Cell	Cell Center of Homogeneous Mass	0.000	1.000	356	31	Not-Trans anti-PSF-A546 8C-S-PSF V2.00	0	29. Not-Trans and anti-PSF-A546_Pos010_S001	00-Dr8S8eDbfCB6ADsQ6rwMJ7
220.32	168.08	2001.83	um	Cell	Cell Center of Homogeneous Mass	0.000	1.000	357	32	Not-Trans anti-PSF-A546 8C-S-PSF V2.00	0	29. Not-Trans and anti-PSF-A546_Pos010_S001	00-Dr8S8eDbfCB6ADsQ6rwMJ7
243.815	172.879	2002.06	um	Cell	Cell Center of Homogeneous Mass	0.000	1.000	358	33	Not-Trans anti-PSF-A546 8C-S-PSF V2.00	0	29. Not-Trans and anti-PSF-A546_Pos010_S001	00-Dr8S8eDbfCB6ADsQ6rwMJ7
152.121	177.388	2001.66	um	Cell	Cell Center of Homogeneous Mass	0.000	1.000	359	34	Not-Trans anti-PSF-A546 8C-S-PSF V2.00	0	29. Not-Trans and anti-PSF-A546_Pos010_S001	00-Dr8S8eDbfCB6ADsQ6rwMJ7
24.1007	169.761	2001.75	um	Cell	Cell Center of Homogeneous Mass	0.000	1.000	360	35	Not-Trans anti-PSF-A546 8C-S-PSF V2.00	0	29. Not-Trans and anti-PSF-A546_Pos010_S001	00-Dr8S8eDbfCB6ADsQ6rwMJ7
193.239	179.653	2001.71	um	Cell	Cell Center of Homogeneous Mass	0.000	1.000	361	36	Not-Trans anti-PSF-A546 8C-S-PSF V2.00	0	29. Not-Trans and anti-PSF-A546_Pos010_S001	00-Dr8S8eDbfCB6ADsQ6rwMJ7
176.06	184.601	2001.77	um	Cell	Cell Center of Homogeneous Mass	0.000	1.000	362	37	Not-Trans anti-PSF-A546 8C-S-PSF V2.00	0	29. Not-Trans and anti-PSF-A546_Pos010_S001	00-Dr8S8eDbfCB6ADsQ6rwMJ7
72.5985	191.941	2001.54	um	Cell	Cell Center of Homogeneous Mass	0.000	1.000	363	38	Not-Trans anti-PSF-A546 8C-S-PSF V2.00	0	29. Not-Trans and anti-PSF-A546_Pos010_S001	00-Dr8S8eDbfCB6ADsQ6rwMJ7
43.7334	213.581	2002.48	um	Cell	Cell Center of Homogeneous Mass	0.000	1.000	364	39	Not-Trans anti-PSF-A546 8C-S-PSF V2.00	0	29. Not-Trans and anti-PSF-A546_Pos010_S001	00-Dr8S8eDbfCB6ADsQ6rwMJ7
107.006	220.989	2001.66	um	Cell	Cell Center of Homogeneous Mass	0.000	1.000	365	40	Not-Trans anti-PSF-A546 8C-S-PSF V2.00	0	29. Not-Trans and anti-PSF-A546_Pos010_S001	00-Dr8S8eDbfCB6ADsQ6rwMJ7
187.849	217.86	2001.74	um	Cell	Cell Center of Homogeneous Mass	0.000	1.000	366	41	Not-Trans anti-PSF-A546 8C-S-PSF V2.00	0	29. Not-Trans and anti-PSF-A546_Pos010_S001	00-Dr8S8eDbfCB6ADsQ6rwMJ7
16.8152	240.964	2003.11	um	Cell	Cell Center of Homogeneous Mass	0.000	1.000	367	42	Not-Trans anti-PSF-A546 8C-S-PSF V2.00	0	29. Not-Trans and anti-PSF-A546_Pos010_S001	00-Dr8S8eDbfCB6ADsQ6rwMJ7
166.338	8.65232	2002.15	um	Cell	Cell Center of Homogeneous Mass	0.000	1.000	368	43	Not-Trans anti-PSF-A546 8C-S-PSF V2.00	0	29. Not-Trans and anti-PSF-A546_Pos010_S001	00-Dr8S8eDbfCB6ADsQ6rwMJ7
3.01682	17.3182	2002.4	um	Cell	Cell Center of Homogeneous Mass	0.000	1.000	369	44	Not-Trans anti-PSF-A546 8C-S-PSF V2.00	0	29. Not-Trans and anti-PSF-A546_Pos010_S001	00-Dr8S8eDbfCB6ADsQ6rwMJ7
19.8933	14.3462	2001.94	um	Cell	Cell Center of Homogeneous Mass	0.000	1.000	370	45	Not-Trans anti-PSF-A546 8C-S-PSF V2.00	0	29. Not-Trans and anti-PSF-A546_Pos010_S001	00-Dr8S8eDbfCB6ADsQ6rwMJ7
215.985	24.0762	2002.11	um	Cell	Cell Center of Homogeneous Mass	0.000	1.000	371	46	Not-Trans anti-PSF-A546 8C-S-PSF V2.00	0	29. Not-Trans and anti-PSF-A546_Pos010_S001	00-Dr8S8eDbfCB6ADsQ6rwMJ7
44.8737	28.0722	2001.84	um	Cell	Cell Center of Homogeneous Mass	0.000	1.000	372	47	Not-Trans anti-PSF-A546 8C-S-PSF V2.00	0	29. Not-Trans and anti-PSF-A546_Pos010_S001	00-Dr8S8eDbfCB6ADsQ6rwMJ7
232.397	46.1856	2001.98	um	Cell	Cell Center of Homogeneous Mass	0.000	1.000	373	48	Not-Trans anti-PSF-A546 8C-S-PSF V2.00	0	29. Not-Trans and anti-PSF-A546_Pos010_S001	00-Dr8S8eDbfCB6ADsQ6rwMJ7
189.965	49.5153	2001.78	um	Cell	Cell Center of Homogeneous Mass	0.000	1.000	374	49	Not-Trans anti-PSF-A546 8C-S-PSF V2.00	0	29. Not-Trans and anti-PSF-A546_Pos010_S001	00-Dr8S8eDbfCB6ADsQ6rwMJ7
19.5602	62.5107	2003.65	um	Cell	Cell Center of Homogeneous Mass	0.000	1.000	375	50	Not-Trans anti-PSF-A546 8C-S-PSF V2.00	0	29. Not-Trans and anti-PSF-A546_Pos010_S001	00-Dr8S8eDbfCB6ADsQ6rwMJ7
4.41853	83.4384	2001.83	um	Cell	Cell Center of Homogeneous Mass	0.000	1.000	376	51	Not-Trans anti-PSF-A546 8C-S-PSF V2.00	0	29. Not-Trans and anti-PSF-A546_Pos010_S001	00-Dr8S8eDbfCB6ADsQ6rwMJ7
10.6892	168.229	2001.78	um	Cell	Cell Center of Homogeneous Mass	0.000	1.000	377	52	Not-Trans anti-PSF-A546 8C-S-PSF V2.00	0	29. Not-Trans and anti-PSF-A546_Pos010_S001	00-Dr8S8eDbfCB6ADsQ6rwMJ7
138.752	216.894	2001.47	um	Cell	Cell Center of Homogeneous Mass	0.000	1.000	378	53	Not-Trans anti-PSF-A546 8C-S-PSF V2.00	0	29. Not-Trans and anti-PSF-A546_Pos010_S001	00-Dr8S8eDbfCB6ADsQ6rwMJ7
5.0272	234.835	2001.95	um	Cell	Cell Center of Homogeneous Mass	0.000	1.000	379	54	Not-Trans anti-PSF-A546 8C-S-PSF V2.00	0	29. Not-Trans and anti-PSF-A546_Pos010_S001	00-Dr8S8eDbfCB6ADsQ6rwMJ7
39.1842	71.9753	2003.84	um	Cell	Cell Center of Homogeneous Mass	0.000	1.000	380	55	Not-Trans anti-PSF-A546 8C-S-PSF V2.00	0	29. Not-Trans and anti-PSF-A546_Pos010_S001	00-Dr8S8eDbfCB6ADsQ6rwMJ7
64.2503	70.4522	2004.64	um	Cell	Cell Center of Homogeneous Mass	0.000	1.000	381	56	Not-Trans anti-PSF-A546 8C-S-PSF V2.00	0	29. Not-Trans and anti-PSF-A546_Pos010_S001	00-Dr8S8eDbfCB6ADsQ6rwMJ7
87.7789	17.2225	2001.89	um	Cell	Cell Center of Homogeneous Mass	0.000	1.000	382	57	Not-Trans anti-PSF-A546 8C-S-PSF V2.00	0	29. Not-Trans and anti-PSF-A546_Pos010_S001	00-Dr8S8eDbfCB6ADsQ6rwMJ7
63.8449	46.2919	2001.65	um	Cell	Cell Center of Homogeneous Mass	0.000	1.000	383	58	Not-Trans anti-PSF-A546 8C-S-PSF V2.00	0	29. Not-Trans and anti-PSF-A546_Pos010_S001	00-Dr8S8eDbfCB6ADsQ6rwMJ7
48.8216	50.0145	2003.92	um	Cell	Cell Center of Homogeneous Mass	0.000	1.000	384	59	Not-Trans anti-PSF-A546 8C-S-PSF V2.00	0	29. Not-Trans and anti-PSF-A546_Pos010_S001	00-Dr8S8eDbfCB6ADsQ6rwMJ7
87.0025	32.2069	2004.41	um	Cell	Cell Center of Homogeneous Mass	0.000	1.000	385	60	Not-Trans anti-PSF-A546 8C-S-PSF V2.00	0	29. Not-Trans and anti-PSF-A546_Pos010_S001	00-Dr8S8eDbfCB6ADsQ6rwMJ7
76.8625	78.9553	2001.75	um	Cell	Cell Center of Homogeneous Mass	0.000	1.000	386	0	Not-Trans anti-PSF-A546 8C-S-PSF V2.00	0	29. Not-Trans and anti-PSF-A546_Pos011_S001	00-7BSBLm9h8aTGTRHxF4CTvf
163.17	32.3895	2001.65	um	Cell	Cell Center of Homogeneous Mass	0.000	1.000	387	1	Not-Trans anti-PSF-A546 8C-S-PSF V2.00	0	29. Not-Trans and anti-PSF-A546_Pos011_S001	00-7BSBLm9h8aTGTRHxF4CTvf
189.777	36.9534	2001.67	um	Cell	Cell Center of Homogeneous Mass	0.000	1.000	388	2	Not-Trans anti-PSF-A546 8C-S-PSF V2.00	0	29. Not-Trans and anti-PSF-A546_Pos011_S001	00-7BSBLm9h8aTGTRHxF4CTvf
49.6227	56.2757	2001.7	um	Cell	Cell Center of Homogeneous Mass	0.000	1.000	389	3	Not-Trans anti-PSF-A546 8C-S-PSF V2.00	0	29. Not-Trans and anti-PSF-A546_Pos011_S001	00-7BSBLm9h8aTGTRHxF4CTvf
63.5529	73.0334	2001.65	um	Cell	Cell Center of Homogeneous Mass	0.000	1.000	390	4	Not-Trans anti-PSF-A546 8C-S-PSF V2.00	0	29. Not-Trans and anti-PSF-A546_Pos011_S001	00-7BSBLm9h8aTGTRHxF4CTvf
45.3418	78.5387	2001.6	um	Cell	Cell Center of Homogeneous Mass	0.000	1.000	391	5	Not-Trans anti-PSF-A546 8C-S-PSF V2.00	0	29. Not-Trans and anti-PSF-A546_Pos011_S001	00-7BSBLm9h8aTGTRHxF4CTvf
115.953	82.0552	2001.65	um	Cell	Cell Center of Homogeneous Mass	0.000	1.000	392	6	Not-Trans anti-PSF-A546 8C-S-PSF V2.00	0	29. Not-Trans and anti-PSF-A546_Pos011_S001	00-7BSBLm9h8aTGTRHxF4CTvf
18.3521	89.5205	2001.83	um	Cell	Cell Center of Homogeneous Mass	0.000	1.000	393	7	Not-Trans anti-PSF-A546 8C-S-PSF V2.00	0	29. Not-Trans and anti-PSF-A546_Pos011_S001	00-7BSBLm9h8aTGTRHxF4CTvf
63.8345	98.0889	2001.66	um	Cell	Cell Center of Homogeneous Mass	0.000	1.000	394	8	Not-Trans anti-PSF-A546 8C-S-PSF V2.00	0	29. Not-Trans and anti-PSF-A546_Pos011_S001	00-7BSBLm9h8aTGTRHxF4CTvf
97.9329	102.227	2001.47	um	Cell	Cell Center of Homogeneous Mass	0.000	1.000	395	9	Not-Trans anti-PSF-A546 8C-S-PSF V2.00	0	29. Not-Trans and anti-PSF-A546_Pos011_S001	00-7BSBLm9h8aTGTRHxF4CTvf
43.7464	115.547	2001.47	um	Cell	Cell Center of Homogeneous Mass	0.000	1.000	396	10	Not-Trans anti-PSF-A546 8C-S-PSF V2.00	0	29. Not-Trans and anti-PSF-A546_Pos011_S001	00-7BSBLm9h8aTGTRHxF4CTvf
12.0834	129.87	2001.73	um	Cell	Cell Center of Homogeneous Mass	0.000	1.000	397	11	Not-Trans anti-PSF-A546 8C-S-PSF V2.00	0	29. Not-Trans and anti-PSF-A546_Pos011_S001	00-7BSBLm9h8aTGTRHxF4CTvf
50.8241	134.883	2001.46	um	Cell	Cell Center of Homogeneous Mass	0.000	1.000	398	12	Not-Trans anti-PSF-A546 8C-S-PSF V2.00	0	29. Not-Trans and anti-PSF-A546_Pos011_S001	00-7BSBLm9h8aTGTRHxF4CTvf
67.6943	140.928	2001.34	um	Cell	Cell Center of Homogeneous Mass	0.000	1.000	399	13	Not-Trans anti-PSF-A546 8C-S-PSF V2.00	0	29. Not-Trans and anti-PSF-A546_Pos011_S001	00-7BSBLm9h8aTGTRHxF4CTvf
167.287	142.304	2002.11	um	Cell	Cell Center of Homogeneous Mass	0.000	1.000	400	14	Not-Trans anti-PSF-A546 8C-S-PSF V2.00	0	29. Not-Trans and anti-PSF-A546_Pos011_S001	00-7BSBLm9h8aTGTRHxF4CTvf
212.103	144.584	2001.87	um	Cell	Cell Center of Homogeneous Mass	0.000	1.000	401	15	Not-Trans anti-PSF-A546 8C-S-PSF V2.00	0	29. Not-Trans and anti-PSF-A546_Pos011_S001	00-7BSBLm9h8aTGTRHxF4CTvf
110.061	150.517	2001.41	um	Cell	Cell Center of Homogeneous Mass	0.000	1.000	402	16	Not-Trans anti-PSF-A546 8C-S-PSF V2.00	0	29. Not-Trans and anti-PSF-A546_Pos011_S001	00-7BSBLm9h8aTGTRHxF4CTvf
41.4359	154.393	2001.59	um	Cell	Cell Center of Homogeneous Mass	0.000	1.000	403	17	Not-Trans anti-PSF-A546 8C-S-PSF V2.00	0	29. Not-Trans and anti-PSF-A546_Pos011_S001	00-7BSBLm9h8aTGTRHxF4CTvf
14.5056	158.93	2001.81	um	Cell	Cell Center of Homogeneous Mass	0.000	1.000	404	18	Not-Trans anti-PSF-A546 8C-S-PSF V2.00	0	29. Not-Trans and anti-PSF-A546_Pos011_S001	00-7BSBLm9h8aTGTRHxF4CTvf
26.6312	169.172	2001.74	um	Cell	Cell Center of Homogeneous Mass	0.000	1.000	405	19	Not-Trans anti-PSF-A546 8C-S-PSF V2.00	0	29. Not-Trans and anti-PSF-A546_Pos011_S001	00-7BSBLm9h8aTGTRHxF4CTvf
201.8	174.115	2001.87	um	Cell	Cell Center of Homogeneous Mass	0.000	1.000	406	20	Not-Trans anti-PSF-A546 8C-S-PSF V2.00	0	29. Not-Trans and anti-PSF-A546_Pos011_S001	00-7BSBLm9h8aTGTRHxF4CTvf
78.268	176.35	2001.31	um	Cell	Cell Center of Homogeneous Mass	0.000	1.000	407	21	Not-Trans anti-PSF-A546 8C-S-PSF V2.00	0	29. Not-Trans and anti-PSF-A546_Pos011_S001	00-7BSBLm9h8aTGTRHxF4CTvf
60.0073	181.041	2001.33	um	Cell	Cell Center of Homogeneous Mass	0.000	1.000	408	22	Not-Trans anti-PSF-A546 8C-S-PSF V2.00	0	29. Not-Trans and anti-PSF-A546_Pos011_S001	00-7BSBLm9h8aTGTRHxF4CTvf
239.788	15.456	2002.45	um	Cell	Cell Center of Homogeneous Mass	0.000	1.000	409	23	Not-Trans anti-PSF-A546 8C-S-PSF V2.00	0	29. Not-Trans and anti-PSF-A546_Pos011_S001	00-7BSBLm9h8aTGTRHxF4CTvf
15.148	10.5018	2001.61	um	Cell	Cell Center of Homogeneous Mass	0.000	1.000	410	24	Not-Trans anti-PSF-A546 8C-S-PSF V2.00	0	29. Not-Trans and anti-PSF-A546_Pos011_S001	00-7BSBLm9h8aTGTRHxF4CTvf
180.307	14.9346	2001.66	um	Cell	Cell Center of Homogeneous Mass	0.000	1.000	411	25	Not-Trans anti-PSF-A546 8C-S-PSF V2.00	0	29. Not-Trans and anti-PSF-A546_Pos011_S001	00-7BSBLm9h8aTGTRHxF4CTvf
208.725	28.1288	2001.59	um	Cell	Cell Center of Homogeneous Mass	0.000	1.000	412	26	Not-Trans anti-PSF-A546 8C-S-PSF V2.00	0	29. Not-Trans and anti-PSF-A546_Pos011_S001	00-7BSBLm9h8aTGTRHxF4CTvf
241.492	33.8001	2002.05	um	Cell	Cell Center of Homogeneous Mass	0.000	1.000	413	27	Not-Trans anti-PSF-A546 8C-S-PSF V2.00	0	29. Not-Trans and anti-PSF-A546_Pos011_S001	00-7BSBLm9h8aTGTRHxF4CTvf
21.7791	47.7003	2001.5	um	Cell	Cell Center of Homogeneous Mass	0.000	1.000	414	28	Not-Trans anti-PSF-A546 8C-S-PSF V2.00	0	29. Not-Trans and anti-PSF-A546_Pos011_S001	00-7BSBLm9h8aTGTRHxF4CTvf
241.901	80.1842	2001.55	um	Cell	Cell Center of Homogeneous Mass	0.000	1.000	415	29	Not-Trans anti-PSF-A546 8C-S-PSF V2.00	0	29. Not-Trans and anti-PSF-A546_Pos011_S001	00-7BSBLm9h8aTGTRHxF4CTvf
20.1723	107.44	2001.66	um	Cell	Cell Center of Homogeneous Mass	0.000	1.000	416	30	Not-Trans anti-PSF-A546 8C-S-PSF V2.00	0	29. Not-Trans and anti-PSF-A546_Pos011_S001	00-7BSBLm9h8aTGTRHxF4CTvf
223.223	205.782	2001.27	um	Cell	Cell Center of Homogeneous Mass	0.000	1.000	417	31	Not-Trans anti-PSF-A546 8C-S-PSF V2.00	0	29. Not-Trans and anti-PSF-A546_Pos011_S001	00-7BSBLm9h8aTGTRHxF4CTvf
194.289	141.804	2003.96	um	Cell	Cell Center of Homogeneous Mass	0.000	1.000	418	32	Not-Trans anti-PSF-A546 8C-S-PSF V2.00	0	29. Not-Trans and anti-PSF-A546_Pos011_S001	00-7BSBLm9h8aTGTRHxF4CTvf
209.527	62.1762	2004.23	um	Cell	Cell Center of Homogeneous Mass	0.000	1.000	419	33	Not-Trans anti-PSF-A546 8C-S-PSF V2.00	0	29. Not-Trans and anti-PSF-A546_Pos011_S001	00-7BSBLm9h8aTGTRHxF4CTvf
184.307	121.809	2004.4	um	Cell	Cell Center of Homogeneous Mass	0.000	1.000	420	34	Not-Trans anti-PSF-A546 8C-S-PSF V2.00	0	29. Not-Trans and anti-PSF-A546_Pos011_S001	00-7BSBLm9h8aTGTRHxF4CTvf
240.989	57.3275	2001.71	um	Cell	Cell Center of Homogeneous Mass	0.000	1.000	421	35	Not-Trans anti-PSF-A546 8C-S-PSF V2.00	0	29. Not-Trans and anti-PSF-A546_Pos011_S001	00-7BSBLm9h8aTGTRHxF4CTvf
231.544	54.8023	2004.03	um	Cell	Cell Center of Homogeneous Mass	0.000	1.000	422	36	Not-Trans anti-PSF-A546 8C-S-PSF V2.00	0	29. Not-Trans and anti-PSF-A546_Pos011_S001	00-7BSBLm9h8aTGTRHxF4CTvf
141.738	120.309	2002.45	um	Cell	Cell Center of Homogeneous Mass	0.000	1.000	423	0	Not-Trans anti-PSF-A546 8C-S-PSF V2.00	0	29. Not-Trans and anti-PSF-A546_Pos012_S001	00-DoUqkrEaMuuGVN4nqeKoKM
157.931	132.642	2001.47	um	Cell	Cell Center of Homogeneous Mass	0.000	1.000	424	1	Not-Trans anti-PSF-A546 8C-S-PSF V2.00	0	29. Not-Trans and anti-PSF-A546_Pos012_S001	00-DoUqkrEaMuuGVN4nqeKoKM
139.249	143.771	2001.38	um	Cell	Cell Center of Homogeneous Mass	0.000	1.000	425	2	Not-Trans anti-PSF-A546 8C-S-PSF V2.00	0	29. Not-Trans and anti-PSF-A546_Pos012_S001	00-DoUqkrEaMuuGVN4nqeKoKM
81.1276	27.877	2001.99	um	Cell	Cell Center of Homogeneous Mass	0.000	1.000	426	3	Not-Trans anti-PSF-A546 8C-S-PSF V2.00	0	29. Not-Trans and anti-PSF-A546_Pos012_S001	00-DoUqkrEaMuuGVN4nqeKoKM
164.864	72.0933	2001.23	um	Cell	Cell Center of Homogeneous Mass	0.000	1.000	427	4	Not-Trans anti-PSF-A546 8C-S-PSF V2.00	0	29. Not-Trans and anti-PSF-A546_Pos012_S001	00-DoUqkrEaMuuGVN4nqeKoKM
188.34	76.9542	2001.26	um	Cell	Cell Center of Homogeneous Mass	0.000	1.000	428	5	Not-Trans anti-PSF-A546 8C-S-PSF V2.00	0	29. Not-Trans and anti-PSF-A546_Pos012_S001	00-DoUqkrEaMuuGVN4nqeKoKM
163.524	88.8133	2001.33	um	Cell	Cell Center of Homogeneous Mass	0.000	1.000	429	6	Not-Trans anti-PSF-A546 8C-S-PSF V2.00	0	29. Not-Trans and anti-PSF-A546_Pos012_S001	00-DoUqkrEaMuuGVN4nqeKoKM
148.165	97.9589	2001.54	um	Cell	Cell Center of Homogeneous Mass	0.000	1.000	430	7	Not-Trans anti-PSF-A546 8C-S-PSF V2.00	0	29. Not-Trans and anti-PSF-A546_Pos012_S001	00-DoUqkrEaMuuGVN4nqeKoKM
204.632	97.1976	2001.46	um	Cell	Cell Center of Homogeneous Mass	0.000	1.000	431	8	Not-Trans anti-PSF-A546 8C-S-PSF V2.00	0	29. Not-Trans and anti-PSF-A546_Pos012_S001	00-DoUqkrEaMuuGVN4nqeKoKM
175.195	96.0874	2001.28	um	Cell	Cell Center of Homogeneous Mass	0.000	1.000	432	9	Not-Trans anti-PSF-A546 8C-S-PSF V2.00	0	29. Not-Trans and anti-PSF-A546_Pos012_S001	00-DoUqkrEaMuuGVN4nqeKoKM
188.495	107.754	2001.37	um	Cell	Cell Center of Homogeneous Mass	0.000	1.000	433	10	Not-Trans anti-PSF-A546 8C-S-PSF V2.00	0	29. Not-Trans and anti-PSF-A546_Pos012_S001	00-DoUqkrEaMuuGVN4nqeKoKM
163.032	115.147	2001.25	um	Cell	Cell Center of Homogeneous Mass	0.000	1.000	434	11	Not-Trans anti-PSF-A546 8C-S-PSF V2.00	0	29. Not-Trans and anti-PSF-A546_Pos012_S001	00-DoUqkrEaMuuGVN4nqeKoKM
205.073	119.717	2001.24	um	Cell	Cell Center of Homogeneous Mass	0.000	1.000	435	12	Not-Trans anti-PSF-A546 8C-S-PSF V2.00	0	29. Not-Trans and anti-PSF-A546_Pos012_S001	00-DoUqkrEaMuuGVN4nqeKoKM
180.657	126.571	2001.44	um	Cell	Cell Center of Homogeneous Mass	0.000	1.000	436	13	Not-Trans anti-PSF-A546 8C-S-PSF V2.00	0	29. Not-Trans and anti-PSF-A546_Pos012_S001	00-DoUqkrEaMuuGVN4nqeKoKM
193.25	133.56	2001.51	um	Cell	Cell Center of Homogeneous Mass	0.000	1.000	437	14	Not-Trans anti-PSF-A546 8C-S-PSF V2.00	0	29. Not-Trans and anti-PSF-A546_Pos012_S001	00-DoUqkrEaMuuGVN4nqeKoKM
226.722	137.426	2001.78	um	Cell	Cell Center of Homogeneous Mass	0.000	1.000	438	15	Not-Trans anti-PSF-A546 8C-S-PSF V2.00	0	29. Not-Trans and anti-PSF-A546_Pos012_S001	00-DoUqkrEaMuuGVN4nqeKoKM
180.127	141.453	2001.52	um	Cell	Cell Center of Homogeneous Mass	0.000	1.000	439	16	Not-Trans anti-PSF-A546 8C-S-PSF V2.00	0	29. Not-Trans and anti-PSF-A546_Pos012_S001	00-DoUqkrEaMuuGVN4nqeKoKM
158.86	153.515	2001.36	um	Cell	Cell Center of Homogeneous Mass	0.000	1.000	440	17	Not-Trans anti-PSF-A546 8C-S-PSF V2.00	0	29. Not-Trans and anti-PSF-A546_Pos012_S001	00-DoUqkrEaMuuGVN4nqeKoKM
175.983	159.771	2001.58	um	Cell	Cell Center of Homogeneous Mass	0.000	1.000	441	18	Not-Trans anti-PSF-A546 8C-S-PSF V2.00	0	29. Not-Trans and anti-PSF-A546_Pos012_S001	00-DoUqkrEaMuuGVN4nqeKoKM
191.129	159.895	2001.55	um	Cell	Cell Center of Homogeneous Mass	0.000	1.000	442	19	Not-Trans anti-PSF-A546 8C-S-PSF V2.00	0	29. Not-Trans and anti-PSF-A546_Pos012_S001	00-DoUqkrEaMuuGVN4nqeKoKM
204.706	162.849	2001.53	um	Cell	Cell Center of Homogeneous Mass	0.000	1.000	443	20	Not-Trans anti-PSF-A546 8C-S-PSF V2.00	0	29. Not-Trans and anti-PSF-A546_Pos012_S001	00-DoUqkrEaMuuGVN4nqeKoKM
154.765	170.289	2001.24	um	Cell	Cell Center of Homogeneous Mass	0.000	1.000	444	21	Not-Trans anti-PSF-A546 8C-S-PSF V2.00	0	29. Not-Trans and anti-PSF-A546_Pos012_S001	00-DoUqkrEaMuuGVN4nqeKoKM
170.903	174.699	2001.34	um	Cell	Cell Center of Homogeneous Mass	0.000	1.000	445	22	Not-Trans anti-PSF-A546 8C-S-PSF V2.00	0	29. Not-Trans and anti-PSF-A546_Pos012_S001	00-DoUqkrEaMuuGVN4nqeKoKM
11.248	183.17	2001.63	um	Cell	Cell Center of Homogeneous Mass	0.000	1.000	446	23	Not-Trans anti-PSF-A546 8C-S-PSF V2.00	0	29. Not-Trans and anti-PSF-A546_Pos012_S001	00-DoUqkrEaMuuGVN4nqeKoKM
206.785	181.348	2001.51	um	Cell	Cell Center of Homogeneous Mass	0.000	1.000	447	24	Not-Trans anti-PSF-A546 8C-S-PSF V2.00	0	29. Not-Trans and anti-PSF-A546_Pos012_S001	00-DoUqkrEaMuuGVN4nqeKoKM
157.753	187.214	2001.23	um	Cell	Cell Center of Homogeneous Mass	0.000	1.000	448	25	Not-Trans anti-PSF-A546 8C-S-PSF V2.00	0	29. Not-Trans and anti-PSF-A546_Pos012_S001	00-DoUqkrEaMuuGVN4nqeKoKM
190.844	187.325	2001.41	um	Cell	Cell Center of Homogeneous Mass	0.000	1.000	449	26	Not-Trans anti-PSF-A546 8C-S-PSF V2.00	0	29. Not-Trans and anti-PSF-A546_Pos012_S001	00-DoUqkrEaMuuGVN4nqeKoKM
27.1582	190.953	2001.55	um	Cell	Cell Center of Homogeneous Mass	0.000	1.000	450	27	Not-Trans anti-PSF-A546 8C-S-PSF V2.00	0	29. Not-Trans and anti-PSF-A546_Pos012_S001	00-DoUqkrEaMuuGVN4nqeKoKM
173.278	192.784	2001.47	um	Cell	Cell Center of Homogeneous Mass	0.000	1.000	451	28	Not-Trans anti-PSF-A546 8C-S-PSF V2.00	0	29. Not-Trans and anti-PSF-A546_Pos012_S001	00-DoUqkrEaMuuGVN4nqeKoKM
56.9064	197.599	2001.37	um	Cell	Cell Center of Homogeneous Mass	0.000	1.000	452	29	Not-Trans anti-PSF-A546 8C-S-PSF V2.00	0	29. Not-Trans and anti-PSF-A546_Pos012_S001	00-DoUqkrEaMuuGVN4nqeKoKM
22.6198	207.045	2001.36	um	Cell	Cell Center of Homogeneous Mass	0.000	1.000	453	30	Not-Trans anti-PSF-A546 8C-S-PSF V2.00	0	29. Not-Trans and anti-PSF-A546_Pos012_S001	00-DoUqkrEaMuuGVN4nqeKoKM
160.103	210.424	2001.21	um	Cell	Cell Center of Homogeneous Mass	0.000	1.000	454	31	Not-Trans anti-PSF-A546 8C-S-PSF V2.00	0	29. Not-Trans and anti-PSF-A546_Pos012_S001	00-DoUqkrEaMuuGVN4nqeKoKM
183.011	213.793	2001.39	um	Cell	Cell Center of Homogeneous Mass	0.000	1.000	455	32	Not-Trans anti-PSF-A546 8C-S-PSF V2.00	0	29. Not-Trans and anti-PSF-A546_Pos012_S001	00-DoUqkrEaMuuGVN4nqeKoKM
206.704	204.184	2001.29	um	Cell	Cell Center of Homogeneous Mass	0.000	1.000	456	33	Not-Trans anti-PSF-A546 8C-S-PSF V2.00	0	29. Not-Trans and anti-PSF-A546_Pos012_S001	00-DoUqkrEaMuuGVN4nqeKoKM
55.9915	211.142	2001.33	um	Cell	Cell Center of Homogeneous Mass	0.000	1.000	457	34	Not-Trans anti-PSF-A546 8C-S-PSF V2.00	0	29. Not-Trans and anti-PSF-A546_Pos012_S001	00-DoUqkrEaMuuGVN4nqeKoKM
35.0957	220.005	2001.37	um	Cell	Cell Center of Homogeneous Mass	0.000	1.000	458	35	Not-Trans anti-PSF-A546 8C-S-PSF V2.00	0	29. Not-Trans and anti-PSF-A546_Pos012_S001	00-DoUqkrEaMuuGVN4nqeKoKM
77.4825	225.733	2001.6	um	Cell	Cell Center of Homogeneous Mass	0.000	1.000	459	36	Not-Trans anti-PSF-A546 8C-S-PSF V2.00	0	29. Not-Trans and anti-PSF-A546_Pos012_S001	00-DoUqkrEaMuuGVN4nqeKoKM
161.459	229.606	2001.33	um	Cell	Cell Center of Homogeneous Mass	0.000	1.000	460	37	Not-Trans anti-PSF-A546 8C-S-PSF V2.00	0	29. Not-Trans and anti-PSF-A546_Pos012_S001	00-DoUqkrEaMuuGVN4nqeKoKM
58.2164	228.027	2001.29	um	Cell	Cell Center of Homogeneous Mass	0.000	1.000	461	38	Not-Trans anti-PSF-A546 8C-S-PSF V2.00	0	29. Not-Trans and anti-PSF-A546_Pos012_S001	00-DoUqkrEaMuuGVN4nqeKoKM
13.3657	239.008	2001.61	um	Cell	Cell Center of Homogeneous Mass	0.000	1.000	462	39	Not-Trans anti-PSF-A546 8C-S-PSF V2.00	0	29. Not-Trans and anti-PSF-A546_Pos012_S001	00-DoUqkrEaMuuGVN4nqeKoKM
227.614	20.7407	2001.6	um	Cell	Cell Center of Homogeneous Mass	0.000	1.000	463	40	Not-Trans anti-PSF-A546 8C-S-PSF V2.00	0	29. Not-Trans and anti-PSF-A546_Pos012_S001	00-DoUqkrEaMuuGVN4nqeKoKM
242.214	16.9309	2001.52	um	Cell	Cell Center of Homogeneous Mass	0.000	1.000	464	41	Not-Trans anti-PSF-A546 8C-S-PSF V2.00	0	29. Not-Trans and anti-PSF-A546_Pos012_S001	00-DoUqkrEaMuuGVN4nqeKoKM
211.798	26.8236	2001.38	um	Cell	Cell Center of Homogeneous Mass	0.000	1.000	465	42	Not-Trans anti-PSF-A546 8C-S-PSF V2.00	0	29. Not-Trans and anti-PSF-A546_Pos012_S001	00-DoUqkrEaMuuGVN4nqeKoKM
192.698	38.5244	2001.2	um	Cell	Cell Center of Homogeneous Mass	0.000	1.000	466	43	Not-Trans anti-PSF-A546 8C-S-PSF V2.00	0	29. Not-Trans and anti-PSF-A546_Pos012_S001	00-DoUqkrEaMuuGVN4nqeKoKM
215.048	62.1218	2001.48	um	Cell	Cell Center of Homogeneous Mass	0.000	1.000	467	44	Not-Trans anti-PSF-A546 8C-S-PSF V2.00	0	29. Not-Trans and anti-PSF-A546_Pos012_S001	00-DoUqkrEaMuuGVN4nqeKoKM
227.53	71.7207	2001.4	um	Cell	Cell Center of Homogeneous Mass	0.000	1.000	468	45	Not-Trans anti-PSF-A546 8C-S-PSF V2.00	0	29. Not-Trans and anti-PSF-A546_Pos012_S001	00-DoUqkrEaMuuGVN4nqeKoKM
234.565	91.4953	2001.29	um	Cell	Cell Center of Homogeneous Mass	0.000	1.000	469	46	Not-Trans anti-PSF-A546 8C-S-PSF V2.00	0	29. Not-Trans and anti-PSF-A546_Pos012_S001	00-DoUqkrEaMuuGVN4nqeKoKM
243.026	110.369	2001.69	um	Cell	Cell Center of Homogeneous Mass	0.000	1.000	470	47	Not-Trans anti-PSF-A546 8C-S-PSF V2.00	0	29. Not-Trans and anti-PSF-A546_Pos012_S001	00-DoUqkrEaMuuGVN4nqeKoKM
240.547	129.917	2001.55	um	Cell	Cell Center of Homogeneous Mass	0.000	1.000	471	48	Not-Trans anti-PSF-A546 8C-S-PSF V2.00	0	29. Not-Trans and anti-PSF-A546_Pos012_S001	00-DoUqkrEaMuuGVN4nqeKoKM
215.71	147.333	2001.25	um	Cell	Cell Center of Homogeneous Mass	0.000	1.000	472	49	Not-Trans anti-PSF-A546 8C-S-PSF V2.00	0	29. Not-Trans and anti-PSF-A546_Pos012_S001	00-DoUqkrEaMuuGVN4nqeKoKM
241.762	172.196	2001.35	um	Cell	Cell Center of Homogeneous Mass	0.000	1.000	473	50	Not-Trans anti-PSF-A546 8C-S-PSF V2.00	0	29. Not-Trans and anti-PSF-A546_Pos012_S001	00-DoUqkrEaMuuGVN4nqeKoKM
228.64	176.183	2001.34	um	Cell	Cell Center of Homogeneous Mass	0.000	1.000	474	51	Not-Trans anti-PSF-A546 8C-S-PSF V2.00	0	29. Not-Trans and anti-PSF-A546_Pos012_S001	00-DoUqkrEaMuuGVN4nqeKoKM
89.8128	220.85	2001.13	um	Cell	Cell Center of Homogeneous Mass	0.000	1.000	475	52	Not-Trans anti-PSF-A546 8C-S-PSF V2.00	0	29. Not-Trans and anti-PSF-A546_Pos012_S001	00-DoUqkrEaMuuGVN4nqeKoKM
197.988	16.8507	2002.8	um	Cell	Cell Center of Homogeneous Mass	0.000	1.000	476	53	Not-Trans anti-PSF-A546 8C-S-PSF V2.00	0	29. Not-Trans and anti-PSF-A546_Pos012_S001	00-DoUqkrEaMuuGVN4nqeKoKM
241.465	32.1655	2001.45	um	Cell	Cell Center of Homogeneous Mass	0.000	1.000	477	54	Not-Trans anti-PSF-A546 8C-S-PSF V2.00	0	29. Not-Trans and anti-PSF-A546_Pos012_S001	00-DoUqkrEaMuuGVN4nqeKoKM
57.2424	34.1778	2001.61	um	Cell	Cell Center of Homogeneous Mass	0.000	1.000	478	55	Not-Trans anti-PSF-A546 8C-S-PSF V2.00	0	29. Not-Trans and anti-PSF-A546_Pos012_S001	00-DoUqkrEaMuuGVN4nqeKoKM
66.9589	43.1806	2001.66	um	Cell	Cell Center of Homogeneous Mass	0.000	1.000	479	56	Not-Trans anti-PSF-A546 8C-S-PSF V2.00	0	29. Not-Trans and anti-PSF-A546_Pos012_S001	00-DoUqkrEaMuuGVN4nqeKoKM
223.527	104.848	2003.35	um	Cell	Cell Center of Homogeneous Mass	0.000	1.000	480	57	Not-Trans anti-PSF-A546 8C-S-PSF V2.00	0	29. Not-Trans and anti-PSF-A546_Pos012_S001	00-DoUqkrEaMuuGVN4nqeKoKM
217.533	116.78	2003.17	um	Cell	Cell Center of Homogeneous Mass	0.000	1.000	481	58	Not-Trans anti-PSF-A546 8C-S-PSF V2.00	0	29. Not-Trans and anti-PSF-A546_Pos012_S001	00-DoUqkrEaMuuGVN4nqeKoKM
99.7053	56.3952	2000.98	um	Cell	Cell Center of Homogeneous Mass	0.000	1.000	482	0	Not-Trans anti-PSF-A546 8C-S-PSF V2.00	0	29. Not-Trans and anti-PSF-A546_Pos013_S001	00-wBGfRczFYkDFeeEuUZr5bE
62.8231	67.774	2001.53	um	Cell	Cell Center of Homogeneous Mass	0.000	1.000	483	1	Not-Trans anti-PSF-A546 8C-S-PSF V2.00	0	29. Not-Trans and anti-PSF-A546_Pos013_S001	00-wBGfRczFYkDFeeEuUZr5bE
100.966	94.4299	2000.84	um	Cell	Cell Center of Homogeneous Mass	0.000	1.000	484	2	Not-Trans anti-PSF-A546 8C-S-PSF V2.00	0	29. Not-Trans and anti-PSF-A546_Pos013_S001	00-wBGfRczFYkDFeeEuUZr5bE
128.727	96.1978	2000.9	um	Cell	Cell Center of Homogeneous Mass	0.000	1.000	485	3	Not-Trans anti-PSF-A546 8C-S-PSF V2.00	0	29. Not-Trans and anti-PSF-A546_Pos013_S001	00-wBGfRczFYkDFeeEuUZr5bE
40.135	126.568	2000.95	um	Cell	Cell Center of Homogeneous Mass	0.000	1.000	486	4	Not-Trans anti-PSF-A546 8C-S-PSF V2.00	0	29. Not-Trans and anti-PSF-A546_Pos013_S001	00-wBGfRczFYkDFeeEuUZr5bE
120.183	122.45	2000.9	um	Cell	Cell Center of Homogeneous Mass	0.000	1.000	487	5	Not-Trans anti-PSF-A546 8C-S-PSF V2.00	0	29. Not-Trans and anti-PSF-A546_Pos013_S001	00-wBGfRczFYkDFeeEuUZr5bE
139.362	134.162	2001.28	um	Cell	Cell Center of Homogeneous Mass	0.000	1.000	488	6	Not-Trans anti-PSF-A546 8C-S-PSF V2.00	0	29. Not-Trans and anti-PSF-A546_Pos013_S001	00-wBGfRczFYkDFeeEuUZr5bE
9.82779	148.8	2001.2	um	Cell	Cell Center of Homogeneous Mass	0.000	1.000	489	7	Not-Trans anti-PSF-A546 8C-S-PSF V2.00	0	29. Not-Trans and anti-PSF-A546_Pos013_S001	00-wBGfRczFYkDFeeEuUZr5bE
54.5527	150.892	2001.11	um	Cell	Cell Center of Homogeneous Mass	0.000	1.000	490	8	Not-Trans anti-PSF-A546 8C-S-PSF V2.00	0	29. Not-Trans and anti-PSF-A546_Pos013_S001	00-wBGfRczFYkDFeeEuUZr5bE
89.3309	164.781	2000.92	um	Cell	Cell Center of Homogeneous Mass	0.000	1.000	491	9	Not-Trans anti-PSF-A546 8C-S-PSF V2.00	0	29. Not-Trans and anti-PSF-A546_Pos013_S001	00-wBGfRczFYkDFeeEuUZr5bE
167.952	166.261	2000.96	um	Cell	Cell Center of Homogeneous Mass	0.000	1.000	492	10	Not-Trans anti-PSF-A546 8C-S-PSF V2.00	0	29. Not-Trans and anti-PSF-A546_Pos013_S001	00-wBGfRczFYkDFeeEuUZr5bE
69.9135	174.781	2001.11	um	Cell	Cell Center of Homogeneous Mass	0.000	1.000	493	11	Not-Trans anti-PSF-A546 8C-S-PSF V2.00	0	29. Not-Trans and anti-PSF-A546_Pos013_S001	00-wBGfRczFYkDFeeEuUZr5bE
37.3765	176.176	2001.31	um	Cell	Cell Center of Homogeneous Mass	0.000	1.000	494	12	Not-Trans anti-PSF-A546 8C-S-PSF V2.00	0	29. Not-Trans and anti-PSF-A546_Pos013_S001	00-wBGfRczFYkDFeeEuUZr5bE
52.2377	182.435	2001.26	um	Cell	Cell Center of Homogeneous Mass	0.000	1.000	495	13	Not-Trans anti-PSF-A546 8C-S-PSF V2.00	0	29. Not-Trans and anti-PSF-A546_Pos013_S001	00-wBGfRczFYkDFeeEuUZr5bE
95.3173	187.051	2000.82	um	Cell	Cell Center of Homogeneous Mass	0.000	1.000	496	14	Not-Trans anti-PSF-A546 8C-S-PSF V2.00	0	29. Not-Trans and anti-PSF-A546_Pos013_S001	00-wBGfRczFYkDFeeEuUZr5bE
145.717	215.23	2000.95	um	Cell	Cell Center of Homogeneous Mass	0.000	1.000	497	15	Not-Trans anti-PSF-A546 8C-S-PSF V2.00	0	29. Not-Trans and anti-PSF-A546_Pos013_S001	00-wBGfRczFYkDFeeEuUZr5bE
80.1387	67.2572	2001.08	um	Cell	Cell Center of Homogeneous Mass	0.000	1.000	498	16	Not-Trans anti-PSF-A546 8C-S-PSF V2.00	0	29. Not-Trans and anti-PSF-A546_Pos013_S001	00-wBGfRczFYkDFeeEuUZr5bE
115.509	74.1823	2000.81	um	Cell	Cell Center of Homogeneous Mass	0.000	1.000	499	17	Not-Trans anti-PSF-A546 8C-S-PSF V2.00	0	29. Not-Trans and anti-PSF-A546_Pos013_S001	00-wBGfRczFYkDFeeEuUZr5bE
4.52236	71.0793	2001.09	um	Cell	Cell Center of Homogeneous Mass	0.000	1.000	500	18	Not-Trans anti-PSF-A546 8C-S-PSF V2.00	0	29. Not-Trans and anti-PSF-A546_Pos013_S001	00-wBGfRczFYkDFeeEuUZr5bE
100.353	74.8441	2001.03	um	Cell	Cell Center of Homogeneous Mass	0.000	1.000	501	19	Not-Trans anti-PSF-A546 8C-S-PSF V2.00	0	29. Not-Trans and anti-PSF-A546_Pos013_S001	00-wBGfRczFYkDFeeEuUZr5bE
139.742	80.072	2000.83	um	Cell	Cell Center of Homogeneous Mass	0.000	1.000	502	20	Not-Trans anti-PSF-A546 8C-S-PSF V2.00	0	29. Not-Trans and anti-PSF-A546_Pos013_S001	00-wBGfRczFYkDFeeEuUZr5bE
57.4956	90.7204	2000.76	um	Cell	Cell Center of Homogeneous Mass	0.000	1.000	503	21	Not-Trans anti-PSF-A546 8C-S-PSF V2.00	0	29. Not-Trans and anti-PSF-A546_Pos013_S001	00-wBGfRczFYkDFeeEuUZr5bE
166.643	95.3673	2000.93	um	Cell	Cell Center of Homogeneous Mass	0.000	1.000	504	22	Not-Trans anti-PSF-A546 8C-S-PSF V2.00	0	29. Not-Trans and anti-PSF-A546_Pos013_S001	00-wBGfRczFYkDFeeEuUZr5bE
72.5855	95.3893	2000.79	um	Cell	Cell Center of Homogeneous Mass	0.000	1.000	505	23	Not-Trans anti-PSF-A546 8C-S-PSF V2.00	0	29. Not-Trans and anti-PSF-A546_Pos013_S001	00-wBGfRczFYkDFeeEuUZr5bE
86.9231	101.637	2000.88	um	Cell	Cell Center of Homogeneous Mass	0.000	1.000	506	24	Not-Trans anti-PSF-A546 8C-S-PSF V2.00	0	29. Not-Trans and anti-PSF-A546_Pos013_S001	00-wBGfRczFYkDFeeEuUZr5bE
23.5612	98.3827	2000.82	um	Cell	Cell Center of Homogeneous Mass	0.000	1.000	507	25	Not-Trans anti-PSF-A546 8C-S-PSF V2.00	0	29. Not-Trans and anti-PSF-A546_Pos013_S001	00-wBGfRczFYkDFeeEuUZr5bE
148.46	110.584	2000.88	um	Cell	Cell Center of Homogeneous Mass	0.000	1.000	508	26	Not-Trans anti-PSF-A546 8C-S-PSF V2.00	0	29. Not-Trans and anti-PSF-A546_Pos013_S001	00-wBGfRczFYkDFeeEuUZr5bE
73.5604	116.227	2000.63	um	Cell	Cell Center of Homogeneous Mass	0.000	1.000	509	27	Not-Trans anti-PSF-A546 8C-S-PSF V2.00	0	29. Not-Trans and anti-PSF-A546_Pos013_S001	00-wBGfRczFYkDFeeEuUZr5bE
187.391	115.706	2000.96	um	Cell	Cell Center of Homogeneous Mass	0.000	1.000	510	28	Not-Trans anti-PSF-A546 8C-S-PSF V2.00	0	29. Not-Trans and anti-PSF-A546_Pos013_S001	00-wBGfRczFYkDFeeEuUZr5bE
166.03	119.483	2000.99	um	Cell	Cell Center of Homogeneous Mass	0.000	1.000	511	29	Not-Trans anti-PSF-A546 8C-S-PSF V2.00	0	29. Not-Trans and anti-PSF-A546_Pos013_S001	00-wBGfRczFYkDFeeEuUZr5bE
98.524	135.935	2000.79	um	Cell	Cell Center of Homogeneous Mass	0.000	1.000	512	30	Not-Trans anti-PSF-A546 8C-S-PSF V2.00	0	29. Not-Trans and anti-PSF-A546_Pos013_S001	00-wBGfRczFYkDFeeEuUZr5bE
197.216	135.679	2001.03	um	Cell	Cell Center of Homogeneous Mass	0.000	1.000	513	31	Not-Trans anti-PSF-A546 8C-S-PSF V2.00	0	29. Not-Trans and anti-PSF-A546_Pos013_S001	00-wBGfRczFYkDFeeEuUZr5bE
163.747	138.333	2001.13	um	Cell	Cell Center of Homogeneous Mass	0.000	1.000	514	32	Not-Trans anti-PSF-A546 8C-S-PSF V2.00	0	29. Not-Trans and anti-PSF-A546_Pos013_S001	00-wBGfRczFYkDFeeEuUZr5bE
75.1016	152.004	2000.64	um	Cell	Cell Center of Homogeneous Mass	0.000	1.000	515	33	Not-Trans anti-PSF-A546 8C-S-PSF V2.00	0	29. Not-Trans and anti-PSF-A546_Pos013_S001	00-wBGfRczFYkDFeeEuUZr5bE
196.956	153.858	2000.92	um	Cell	Cell Center of Homogeneous Mass	0.000	1.000	516	34	Not-Trans anti-PSF-A546 8C-S-PSF V2.00	0	29. Not-Trans and anti-PSF-A546_Pos013_S001	00-wBGfRczFYkDFeeEuUZr5bE
180.817	151.871	2000.95	um	Cell	Cell Center of Homogeneous Mass	0.000	1.000	517	35	Not-Trans anti-PSF-A546 8C-S-PSF V2.00	0	29. Not-Trans and anti-PSF-A546_Pos013_S001	00-wBGfRczFYkDFeeEuUZr5bE
153.981	154.314	2001.19	um	Cell	Cell Center of Homogeneous Mass	0.000	1.000	518	36	Not-Trans anti-PSF-A546 8C-S-PSF V2.00	0	29. Not-Trans and anti-PSF-A546_Pos013_S001	00-wBGfRczFYkDFeeEuUZr5bE
106.573	160.152	2000.74	um	Cell	Cell Center of Homogeneous Mass	0.000	1.000	519	37	Not-Trans anti-PSF-A546 8C-S-PSF V2.00	0	29. Not-Trans and anti-PSF-A546_Pos013_S001	00-wBGfRczFYkDFeeEuUZr5bE
213.622	166.045	2000.78	um	Cell	Cell Center of Homogeneous Mass	0.000	1.000	520	38	Not-Trans anti-PSF-A546 8C-S-PSF V2.00	0	29. Not-Trans and anti-PSF-A546_Pos013_S001	00-wBGfRczFYkDFeeEuUZr5bE
25.9759	168.258	2000.92	um	Cell	Cell Center of Homogeneous Mass	0.000	1.000	521	39	Not-Trans anti-PSF-A546 8C-S-PSF V2.00	0	29. Not-Trans and anti-PSF-A546_Pos013_S001	00-wBGfRczFYkDFeeEuUZr5bE
181.419	170.999	2000.95	um	Cell	Cell Center of Homogeneous Mass	0.000	1.000	522	40	Not-Trans anti-PSF-A546 8C-S-PSF V2.00	0	29. Not-Trans and anti-PSF-A546_Pos013_S001	00-wBGfRczFYkDFeeEuUZr5bE
114.812	181.649	2000.61	um	Cell	Cell Center of Homogeneous Mass	0.000	1.000	523	41	Not-Trans anti-PSF-A546 8C-S-PSF V2.00	0	29. Not-Trans and anti-PSF-A546_Pos013_S001	00-wBGfRczFYkDFeeEuUZr5bE
189.815	189.328	2000.87	um	Cell	Cell Center of Homogeneous Mass	0.000	1.000	524	42	Not-Trans anti-PSF-A546 8C-S-PSF V2.00	0	29. Not-Trans and anti-PSF-A546_Pos013_S001	00-wBGfRczFYkDFeeEuUZr5bE
235.995	191.916	2000.97	um	Cell	Cell Center of Homogeneous Mass	0.000	1.000	525	43	Not-Trans anti-PSF-A546 8C-S-PSF V2.00	0	29. Not-Trans and anti-PSF-A546_Pos013_S001	00-wBGfRczFYkDFeeEuUZr5bE
8.12119	187.865	2000.83	um	Cell	Cell Center of Homogeneous Mass	0.000	1.000	526	44	Not-Trans anti-PSF-A546 8C-S-PSF V2.00	0	29. Not-Trans and anti-PSF-A546_Pos013_S001	00-wBGfRczFYkDFeeEuUZr5bE
31.8931	196.919	2000.69	um	Cell	Cell Center of Homogeneous Mass	0.000	1.000	527	45	Not-Trans anti-PSF-A546 8C-S-PSF V2.00	0	29. Not-Trans and anti-PSF-A546_Pos013_S001	00-wBGfRczFYkDFeeEuUZr5bE
216.246	196.418	2001.01	um	Cell	Cell Center of Homogeneous Mass	0.000	1.000	528	46	Not-Trans anti-PSF-A546 8C-S-PSF V2.00	0	29. Not-Trans and anti-PSF-A546_Pos013_S001	00-wBGfRczFYkDFeeEuUZr5bE
96.3642	200.715	2000.74	um	Cell	Cell Center of Homogeneous Mass	0.000	1.000	529	47	Not-Trans anti-PSF-A546 8C-S-PSF V2.00	0	29. Not-Trans and anti-PSF-A546_Pos013_S001	00-wBGfRczFYkDFeeEuUZr5bE
177.076	201.051	2001.22	um	Cell	Cell Center of Homogeneous Mass	0.000	1.000	530	48	Not-Trans anti-PSF-A546 8C-S-PSF V2.00	0	29. Not-Trans and anti-PSF-A546_Pos013_S001	00-wBGfRczFYkDFeeEuUZr5bE
61.0194	212.803	2000.68	um	Cell	Cell Center of Homogeneous Mass	0.000	1.000	531	49	Not-Trans anti-PSF-A546 8C-S-PSF V2.00	0	29. Not-Trans and anti-PSF-A546_Pos013_S001	00-wBGfRczFYkDFeeEuUZr5bE
122.612	212.68	2000.66	um	Cell	Cell Center of Homogeneous Mass	0.000	1.000	532	50	Not-Trans anti-PSF-A546 8C-S-PSF V2.00	0	29. Not-Trans and anti-PSF-A546_Pos013_S001	00-wBGfRczFYkDFeeEuUZr5bE
188.793	213.395	2001.28	um	Cell	Cell Center of Homogeneous Mass	0.000	1.000	533	51	Not-Trans anti-PSF-A546 8C-S-PSF V2.00	0	29. Not-Trans and anti-PSF-A546_Pos013_S001	00-wBGfRczFYkDFeeEuUZr5bE
165.751	215.904	2001.03	um	Cell	Cell Center of Homogeneous Mass	0.000	1.000	534	52	Not-Trans anti-PSF-A546 8C-S-PSF V2.00	0	29. Not-Trans and anti-PSF-A546_Pos013_S001	00-wBGfRczFYkDFeeEuUZr5bE
96.6349	218.399	2000.66	um	Cell	Cell Center of Homogeneous Mass	0.000	1.000	535	53	Not-Trans anti-PSF-A546 8C-S-PSF V2.00	0	29. Not-Trans and anti-PSF-A546_Pos013_S001	00-wBGfRczFYkDFeeEuUZr5bE
231.151	219.058	2001.17	um	Cell	Cell Center of Homogeneous Mass	0.000	1.000	536	54	Not-Trans anti-PSF-A546 8C-S-PSF V2.00	0	29. Not-Trans and anti-PSF-A546_Pos013_S001	00-wBGfRczFYkDFeeEuUZr5bE
187.936	229.174	2001.01	um	Cell	Cell Center of Homogeneous Mass	0.000	1.000	537	55	Not-Trans anti-PSF-A546 8C-S-PSF V2.00	0	29. Not-Trans and anti-PSF-A546_Pos013_S001	00-wBGfRczFYkDFeeEuUZr5bE
238.646	230.041	2001.22	um	Cell	Cell Center of Homogeneous Mass	0.000	1.000	538	56	Not-Trans anti-PSF-A546 8C-S-PSF V2.00	0	29. Not-Trans and anti-PSF-A546_Pos013_S001	00-wBGfRczFYkDFeeEuUZr5bE
127.519	231.285	2000.77	um	Cell	Cell Center of Homogeneous Mass	0.000	1.000	539	57	Not-Trans anti-PSF-A546 8C-S-PSF V2.00	0	29. Not-Trans and anti-PSF-A546_Pos013_S001	00-wBGfRczFYkDFeeEuUZr5bE
148.132	232.415	2001.12	um	Cell	Cell Center of Homogeneous Mass	0.000	1.000	540	58	Not-Trans anti-PSF-A546 8C-S-PSF V2.00	0	29. Not-Trans and anti-PSF-A546_Pos013_S001	00-wBGfRczFYkDFeeEuUZr5bE
205.387	231.04	2001.23	um	Cell	Cell Center of Homogeneous Mass	0.000	1.000	541	59	Not-Trans anti-PSF-A546 8C-S-PSF V2.00	0	29. Not-Trans and anti-PSF-A546_Pos013_S001	00-wBGfRczFYkDFeeEuUZr5bE
217.389	236.267	2001.41	um	Cell	Cell Center of Homogeneous Mass	0.000	1.000	542	60	Not-Trans anti-PSF-A546 8C-S-PSF V2.00	0	29. Not-Trans and anti-PSF-A546_Pos013_S001	00-wBGfRczFYkDFeeEuUZr5bE
27.5194	67.8827	2001.11	um	Cell	Cell Center of Homogeneous Mass	0.000	1.000	543	61	Not-Trans anti-PSF-A546 8C-S-PSF V2.00	0	29. Not-Trans and anti-PSF-A546_Pos013_S001	00-wBGfRczFYkDFeeEuUZr5bE
38.9778	224.711	2000.46	um	Cell	Cell Center of Homogeneous Mass	0.000	1.000	544	62	Not-Trans anti-PSF-A546 8C-S-PSF V2.00	0	29. Not-Trans and anti-PSF-A546_Pos013_S001	00-wBGfRczFYkDFeeEuUZr5bE
12.5811	36.5566	2000.6	um	Cell	Cell Center of Homogeneous Mass	0.000	1.000	545	63	Not-Trans anti-PSF-A546 8C-S-PSF V2.00	0	29. Not-Trans and anti-PSF-A546_Pos013_S001	00-wBGfRczFYkDFeeEuUZr5bE
159.139	61.4288	2003.82	um	Cell	Cell Center of Homogeneous Mass	0.000	1.000	546	64	Not-Trans anti-PSF-A546 8C-S-PSF V2.00	0	29. Not-Trans and anti-PSF-A546_Pos013_S001	00-wBGfRczFYkDFeeEuUZr5bE
93.5943	29.6884	2004.19	um	Cell	Cell Center of Homogeneous Mass	0.000	1.000	547	65	Not-Trans anti-PSF-A546 8C-S-PSF V2.00	0	29. Not-Trans and anti-PSF-A546_Pos013_S001	00-wBGfRczFYkDFeeEuUZr5bE
23.6895	150.222	2001.11	um	Cell	Cell Center of Homogeneous Mass	0.000	1.000	548	66	Not-Trans anti-PSF-A546 8C-S-PSF V2.00	0	29. Not-Trans and anti-PSF-A546_Pos013_S001	00-wBGfRczFYkDFeeEuUZr5bE
121.613	158.553	2000.87	um	Cell	Cell Center of Homogeneous Mass	0.000	1.000	549	67	Not-Trans anti-PSF-A546 8C-S-PSF V2.00	0	29. Not-Trans and anti-PSF-A546_Pos013_S001	00-wBGfRczFYkDFeeEuUZr5bE
135.733	162.441	2001.04	um	Cell	Cell Center of Homogeneous Mass	0.000	1.000	550	68	Not-Trans anti-PSF-A546 8C-S-PSF V2.00	0	29. Not-Trans and anti-PSF-A546_Pos013_S001	00-wBGfRczFYkDFeeEuUZr5bE
140.01	179.615	2001.09	um	Cell	Cell Center of Homogeneous Mass	0.000	1.000	551	69	Not-Trans anti-PSF-A546 8C-S-PSF V2.00	0	29. Not-Trans and anti-PSF-A546_Pos013_S001	00-wBGfRczFYkDFeeEuUZr5bE
163.878	229.02	2001.21	um	Cell	Cell Center of Homogeneous Mass	0.000	1.000	552	70	Not-Trans anti-PSF-A546 8C-S-PSF V2.00	0	29. Not-Trans and anti-PSF-A546_Pos013_S001	00-wBGfRczFYkDFeeEuUZr5bE
38.0023	155.239	2001.24	um	Cell	Cell Center of Homogeneous Mass	0.000	1.000	553	71	Not-Trans anti-PSF-A546 8C-S-PSF V2.00	0	29. Not-Trans and anti-PSF-A546_Pos013_S001	00-wBGfRczFYkDFeeEuUZr5bE
155.022	188.673	2001.15	um	Cell	Cell Center of Homogeneous Mass	0.000	1.000	554	72	Not-Trans anti-PSF-A546 8C-S-PSF V2.00	0	29. Not-Trans and anti-PSF-A546_Pos013_S001	00-wBGfRczFYkDFeeEuUZr5bE
175.605	238.747	2001.25	um	Cell	Cell Center of Homogeneous Mass	0.000	1.000	555	73	Not-Trans anti-PSF-A546 8C-S-PSF V2.00	0	29. Not-Trans and anti-PSF-A546_Pos013_S001	00-wBGfRczFYkDFeeEuUZr5bE
158.342	183.633	2000.6	um	Cell	Cell Center of Homogeneous Mass	0.000	1.000	556	0	Not-Trans anti-PSF-A546 8C-S-PSF V2.00	0	29. Not-Trans and anti-PSF-A546_Pos014_S001	00-9dAFtU2AAsfB9sCLXUQRSL
29.1987	83.5467	2001.07	um	Cell	Cell Center of Homogeneous Mass	0.000	1.000	557	1	Not-Trans anti-PSF-A546 8C-S-PSF V2.00	0	29. Not-Trans and anti-PSF-A546_Pos014_S001	00-9dAFtU2AAsfB9sCLXUQRSL
57.5496	56.2366	2000.1	um	Cell	Cell Center of Homogeneous Mass	0.000	1.000	558	2	Not-Trans anti-PSF-A546 8C-S-PSF V2.00	0	29. Not-Trans and anti-PSF-A546_Pos014_S001	00-9dAFtU2AAsfB9sCLXUQRSL
44.6855	60.757	2000.49	um	Cell	Cell Center of Homogeneous Mass	0.000	1.000	559	3	Not-Trans anti-PSF-A546 8C-S-PSF V2.00	0	29. Not-Trans and anti-PSF-A546_Pos014_S001	00-9dAFtU2AAsfB9sCLXUQRSL
104.758	76.7963	2000.55	um	Cell	Cell Center of Homogeneous Mass	0.000	1.000	560	4	Not-Trans anti-PSF-A546 8C-S-PSF V2.00	0	29. Not-Trans and anti-PSF-A546_Pos014_S001	00-9dAFtU2AAsfB9sCLXUQRSL
162.938	79.2666	2001.52	um	Cell	Cell Center of Homogeneous Mass	0.000	1.000	561	5	Not-Trans anti-PSF-A546 8C-S-PSF V2.00	0	29. Not-Trans and anti-PSF-A546_Pos014_S001	00-9dAFtU2AAsfB9sCLXUQRSL
130.605	84.7407	2000.12	um	Cell	Cell Center of Homogeneous Mass	0.000	1.000	562	6	Not-Trans anti-PSF-A546 8C-S-PSF V2.00	0	29. Not-Trans and anti-PSF-A546_Pos014_S001	00-9dAFtU2AAsfB9sCLXUQRSL
10.1001	80.1991	2000.9	um	Cell	Cell Center of Homogeneous Mass	0.000	1.000	563	7	Not-Trans anti-PSF-A546 8C-S-PSF V2.00	0	29. Not-Trans and anti-PSF-A546_Pos014_S001	00-9dAFtU2AAsfB9sCLXUQRSL
145.514	90.8489	2000.21	um	Cell	Cell Center of Homogeneous Mass	0.000	1.000	564	8	Not-Trans anti-PSF-A546 8C-S-PSF V2.00	0	29. Not-Trans and anti-PSF-A546_Pos014_S001	00-9dAFtU2AAsfB9sCLXUQRSL
36.3379	97.1644	2000.03	um	Cell	Cell Center of Homogeneous Mass	0.000	1.000	565	9	Not-Trans anti-PSF-A546 8C-S-PSF V2.00	0	29. Not-Trans and anti-PSF-A546_Pos014_S001	00-9dAFtU2AAsfB9sCLXUQRSL
171.391	102.296	2000.34	um	Cell	Cell Center of Homogeneous Mass	0.000	1.000	566	10	Not-Trans anti-PSF-A546 8C-S-PSF V2.00	0	29. Not-Trans and anti-PSF-A546_Pos014_S001	00-9dAFtU2AAsfB9sCLXUQRSL
222.79	106.821	2000.93	um	Cell	Cell Center of Homogeneous Mass	0.000	1.000	567	11	Not-Trans anti-PSF-A546 8C-S-PSF V2.00	0	29. Not-Trans and anti-PSF-A546_Pos014_S001	00-9dAFtU2AAsfB9sCLXUQRSL
23.1029	123.079	2000.08	um	Cell	Cell Center of Homogeneous Mass	0.000	1.000	568	12	Not-Trans anti-PSF-A546 8C-S-PSF V2.00	0	29. Not-Trans and anti-PSF-A546_Pos014_S001	00-9dAFtU2AAsfB9sCLXUQRSL
105.351	124.73	2000.35	um	Cell	Cell Center of Homogeneous Mass	0.000	1.000	569	13	Not-Trans anti-PSF-A546 8C-S-PSF V2.00	0	29. Not-Trans and anti-PSF-A546_Pos014_S001	00-9dAFtU2AAsfB9sCLXUQRSL
179.866	124.524	2000.42	um	Cell	Cell Center of Homogeneous Mass	0.000	1.000	570	14	Not-Trans anti-PSF-A546 8C-S-PSF V2.00	0	29. Not-Trans and anti-PSF-A546_Pos014_S001	00-9dAFtU2AAsfB9sCLXUQRSL
186.808	142.397	2000.25	um	Cell	Cell Center of Homogeneous Mass	0.000	1.000	571	15	Not-Trans anti-PSF-A546 8C-S-PSF V2.00	0	29. Not-Trans and anti-PSF-A546_Pos014_S001	00-9dAFtU2AAsfB9sCLXUQRSL
163.129	153.568	2000.32	um	Cell	Cell Center of Homogeneous Mass	0.000	1.000	572	16	Not-Trans anti-PSF-A546 8C-S-PSF V2.00	0	29. Not-Trans and anti-PSF-A546_Pos014_S001	00-9dAFtU2AAsfB9sCLXUQRSL
86.8754	157.173	2000.29	um	Cell	Cell Center of Homogeneous Mass	0.000	1.000	573	17	Not-Trans anti-PSF-A546 8C-S-PSF V2.00	0	29. Not-Trans and anti-PSF-A546_Pos014_S001	00-9dAFtU2AAsfB9sCLXUQRSL
37.39	159.66	2000.45	um	Cell	Cell Center of Homogeneous Mass	0.000	1.000	574	18	Not-Trans anti-PSF-A546 8C-S-PSF V2.00	0	29. Not-Trans and anti-PSF-A546_Pos014_S001	00-9dAFtU2AAsfB9sCLXUQRSL
129.191	161.022	2000.29	um	Cell	Cell Center of Homogeneous Mass	0.000	1.000	575	19	Not-Trans anti-PSF-A546 8C-S-PSF V2.00	0	29. Not-Trans and anti-PSF-A546_Pos014_S001	00-9dAFtU2AAsfB9sCLXUQRSL
59.0487	166.166	2000.18	um	Cell	Cell Center of Homogeneous Mass	0.000	1.000	576	20	Not-Trans anti-PSF-A546 8C-S-PSF V2.00	0	29. Not-Trans and anti-PSF-A546_Pos014_S001	00-9dAFtU2AAsfB9sCLXUQRSL
197.954	166.027	2000.27	um	Cell	Cell Center of Homogeneous Mass	0.000	1.000	577	21	Not-Trans anti-PSF-A546 8C-S-PSF V2.00	0	29. Not-Trans and anti-PSF-A546_Pos014_S001	00-9dAFtU2AAsfB9sCLXUQRSL
101.977	177.539	2000.09	um	Cell	Cell Center of Homogeneous Mass	0.000	1.000	578	22	Not-Trans anti-PSF-A546 8C-S-PSF V2.00	0	29. Not-Trans and anti-PSF-A546_Pos014_S001	00-9dAFtU2AAsfB9sCLXUQRSL
138.19	193.1	2000.32	um	Cell	Cell Center of Homogeneous Mass	0.000	1.000	579	23	Not-Trans anti-PSF-A546 8C-S-PSF V2.00	0	29. Not-Trans and anti-PSF-A546_Pos014_S001	00-9dAFtU2AAsfB9sCLXUQRSL
167.501	212.189	2000.43	um	Cell	Cell Center of Homogeneous Mass	0.000	1.000	580	24	Not-Trans anti-PSF-A546 8C-S-PSF V2.00	0	29. Not-Trans and anti-PSF-A546_Pos014_S001	00-9dAFtU2AAsfB9sCLXUQRSL
127.827	214.203	2000.3	um	Cell	Cell Center of Homogeneous Mass	0.000	1.000	581	25	Not-Trans anti-PSF-A546 8C-S-PSF V2.00	0	29. Not-Trans and anti-PSF-A546_Pos014_S001	00-9dAFtU2AAsfB9sCLXUQRSL
189.897	224.591	2000.39	um	Cell	Cell Center of Homogeneous Mass	0.000	1.000	582	26	Not-Trans anti-PSF-A546 8C-S-PSF V2.00	0	29. Not-Trans and anti-PSF-A546_Pos014_S001	00-9dAFtU2AAsfB9sCLXUQRSL
83.1603	12.385	2000.34	um	Cell	Cell Center of Homogeneous Mass	0.000	1.000	583	27	Not-Trans anti-PSF-A546 8C-S-PSF V2.00	0	29. Not-Trans and anti-PSF-A546_Pos014_S001	00-9dAFtU2AAsfB9sCLXUQRSL
128.637	13.7763	2000.71	um	Cell	Cell Center of Homogeneous Mass	0.000	1.000	584	28	Not-Trans anti-PSF-A546 8C-S-PSF V2.00	0	29. Not-Trans and anti-PSF-A546_Pos014_S001	00-9dAFtU2AAsfB9sCLXUQRSL
147.436	18.2959	2000.74	um	Cell	Cell Center of Homogeneous Mass	0.000	1.000	585	29	Not-Trans anti-PSF-A546 8C-S-PSF V2.00	0	29. Not-Trans and anti-PSF-A546_Pos014_S001	00-9dAFtU2AAsfB9sCLXUQRSL
18.1174	23.9943	2000.48	um	Cell	Cell Center of Homogeneous Mass	0.000	1.000	586	30	Not-Trans anti-PSF-A546 8C-S-PSF V2.00	0	29. Not-Trans and anti-PSF-A546_Pos014_S001	00-9dAFtU2AAsfB9sCLXUQRSL
95.7357	25.6647	2000.36	um	Cell	Cell Center of Homogeneous Mass	0.000	1.000	587	31	Not-Trans anti-PSF-A546 8C-S-PSF V2.00	0	29. Not-Trans and anti-PSF-A546_Pos014_S001	00-9dAFtU2AAsfB9sCLXUQRSL
80.9041	34.5492	2000.29	um	Cell	Cell Center of Homogeneous Mass	0.000	1.000	588	32	Not-Trans anti-PSF-A546 8C-S-PSF V2.00	0	29. Not-Trans and anti-PSF-A546_Pos014_S001	00-9dAFtU2AAsfB9sCLXUQRSL
28.4459	43.9912	2000.12	um	Cell	Cell Center of Homogeneous Mass	0.000	1.000	589	33	Not-Trans anti-PSF-A546 8C-S-PSF V2.00	0	29. Not-Trans and anti-PSF-A546_Pos014_S001	00-9dAFtU2AAsfB9sCLXUQRSL
173.584	42.1142	2001.49	um	Cell	Cell Center of Homogeneous Mass	0.000	1.000	590	34	Not-Trans anti-PSF-A546 8C-S-PSF V2.00	0	29. Not-Trans and anti-PSF-A546_Pos014_S001	00-9dAFtU2AAsfB9sCLXUQRSL
166.335	55.734	2001.26	um	Cell	Cell Center of Homogeneous Mass	0.000	1.000	591	35	Not-Trans anti-PSF-A546 8C-S-PSF V2.00	0	29. Not-Trans and anti-PSF-A546_Pos014_S001	00-9dAFtU2AAsfB9sCLXUQRSL
10.8787	54.4316	2000.25	um	Cell	Cell Center of Homogeneous Mass	0.000	1.000	592	36	Not-Trans anti-PSF-A546 8C-S-PSF V2.00	0	29. Not-Trans and anti-PSF-A546_Pos014_S001	00-9dAFtU2AAsfB9sCLXUQRSL
110.822	62.5367	2000.6	um	Cell	Cell Center of Homogeneous Mass	0.000	1.000	593	37	Not-Trans anti-PSF-A546 8C-S-PSF V2.00	0	29. Not-Trans and anti-PSF-A546_Pos014_S001	00-9dAFtU2AAsfB9sCLXUQRSL
211.911	60.7612	2000.63	um	Cell	Cell Center of Homogeneous Mass	0.000	1.000	594	38	Not-Trans anti-PSF-A546 8C-S-PSF V2.00	0	29. Not-Trans and anti-PSF-A546_Pos014_S001	00-9dAFtU2AAsfB9sCLXUQRSL
29.3937	64.3891	2000.18	um	Cell	Cell Center of Homogeneous Mass	0.000	1.000	595	39	Not-Trans anti-PSF-A546 8C-S-PSF V2.00	0	29. Not-Trans and anti-PSF-A546_Pos014_S001	00-9dAFtU2AAsfB9sCLXUQRSL
77.9285	75.4038	2000.29	um	Cell	Cell Center of Homogeneous Mass	0.000	1.000	596	40	Not-Trans anti-PSF-A546 8C-S-PSF V2.00	0	29. Not-Trans and anti-PSF-A546_Pos014_S001	00-9dAFtU2AAsfB9sCLXUQRSL
220.458	72.3493	2000.79	um	Cell	Cell Center of Homogeneous Mass	0.000	1.000	597	41	Not-Trans anti-PSF-A546 8C-S-PSF V2.00	0	29. Not-Trans and anti-PSF-A546_Pos014_S001	00-9dAFtU2AAsfB9sCLXUQRSL
221.656	90.2974	2000.66	um	Cell	Cell Center of Homogeneous Mass	0.000	1.000	598	42	Not-Trans anti-PSF-A546 8C-S-PSF V2.00	0	29. Not-Trans and anti-PSF-A546_Pos014_S001	00-9dAFtU2AAsfB9sCLXUQRSL
10.8046	117.993	2000.15	um	Cell	Cell Center of Homogeneous Mass	0.000	1.000	599	43	Not-Trans anti-PSF-A546 8C-S-PSF V2.00	0	29. Not-Trans and anti-PSF-A546_Pos014_S001	00-9dAFtU2AAsfB9sCLXUQRSL
14.3211	138.873	2000.09	um	Cell	Cell Center of Homogeneous Mass	0.000	1.000	600	44	Not-Trans anti-PSF-A546 8C-S-PSF V2.00	0	29. Not-Trans and anti-PSF-A546_Pos014_S001	00-9dAFtU2AAsfB9sCLXUQRSL
234.062	157.363	2000.44	um	Cell	Cell Center of Homogeneous Mass	0.000	1.000	601	45	Not-Trans anti-PSF-A546 8C-S-PSF V2.00	0	29. Not-Trans and anti-PSF-A546_Pos014_S001	00-9dAFtU2AAsfB9sCLXUQRSL
5.39273	161.321	2000.06	um	Cell	Cell Center of Homogeneous Mass	0.000	1.000	602	46	Not-Trans anti-PSF-A546 8C-S-PSF V2.00	0	29. Not-Trans and anti-PSF-A546_Pos014_S001	00-9dAFtU2AAsfB9sCLXUQRSL
215.424	171.448	2000.36	um	Cell	Cell Center of Homogeneous Mass	0.000	1.000	603	47	Not-Trans anti-PSF-A546 8C-S-PSF V2.00	0	29. Not-Trans and anti-PSF-A546_Pos014_S001	00-9dAFtU2AAsfB9sCLXUQRSL
5.71354	174.805	2000.3	um	Cell	Cell Center of Homogeneous Mass	0.000	1.000	604	48	Not-Trans anti-PSF-A546 8C-S-PSF V2.00	0	29. Not-Trans and anti-PSF-A546_Pos014_S001	00-9dAFtU2AAsfB9sCLXUQRSL
214.922	195.61	2000.41	um	Cell	Cell Center of Homogeneous Mass	0.000	1.000	605	49	Not-Trans anti-PSF-A546 8C-S-PSF V2.00	0	29. Not-Trans and anti-PSF-A546_Pos014_S001	00-9dAFtU2AAsfB9sCLXUQRSL
11.4685	242.373	2000.31	um	Cell	Cell Center of Homogeneous Mass	0.000	1.000	606	50	Not-Trans anti-PSF-A546 8C-S-PSF V2.00	0	29. Not-Trans and anti-PSF-A546_Pos014_S001	00-9dAFtU2AAsfB9sCLXUQRSL
156.768	4.35831	2000.61	um	Cell	Cell Center of Homogeneous Mass	0.000	1.000	607	51	Not-Trans anti-PSF-A546 8C-S-PSF V2.00	0	29. Not-Trans and anti-PSF-A546_Pos014_S001	00-9dAFtU2AAsfB9sCLXUQRSL
105.356	14.5832	2000.26	um	Cell	Cell Center of Homogeneous Mass	0.000	1.000	608	52	Not-Trans anti-PSF-A546 8C-S-PSF V2.00	0	29. Not-Trans and anti-PSF-A546_Pos014_S001	00-9dAFtU2AAsfB9sCLXUQRSL
185.09	30.9398	2000.42	um	Cell	Cell Center of Homogeneous Mass	0.000	1.000	609	53	Not-Trans anti-PSF-A546 8C-S-PSF V2.00	0	29. Not-Trans and anti-PSF-A546_Pos014_S001	00-9dAFtU2AAsfB9sCLXUQRSL
134.818	35.5566	2000.23	um	Cell	Cell Center of Homogeneous Mass	0.000	1.000	610	54	Not-Trans anti-PSF-A546 8C-S-PSF V2.00	0	29. Not-Trans and anti-PSF-A546_Pos014_S001	00-9dAFtU2AAsfB9sCLXUQRSL
205.123	33.0851	2000.33	um	Cell	Cell Center of Homogeneous Mass	0.000	1.000	611	55	Not-Trans anti-PSF-A546 8C-S-PSF V2.00	0	29. Not-Trans and anti-PSF-A546_Pos014_S001	00-9dAFtU2AAsfB9sCLXUQRSL
186.515	60.4141	2000.21	um	Cell	Cell Center of Homogeneous Mass	0.000	1.000	612	56	Not-Trans anti-PSF-A546 8C-S-PSF V2.00	0	29. Not-Trans and anti-PSF-A546_Pos014_S001	00-9dAFtU2AAsfB9sCLXUQRSL
188.831	7.71361	2000.66	um	Cell	Cell Center of Homogeneous Mass	0.000	1.000	613	57	Not-Trans anti-PSF-A546 8C-S-PSF V2.00	0	29. Not-Trans and anti-PSF-A546_Pos014_S001	00-9dAFtU2AAsfB9sCLXUQRSL
173.614	14.6213	2000.61	um	Cell	Cell Center of Homogeneous Mass	0.000	1.000	614	58	Not-Trans anti-PSF-A546 8C-S-PSF V2.00	0	29. Not-Trans and anti-PSF-A546_Pos014_S001	00-9dAFtU2AAsfB9sCLXUQRSL
20.909	89.4498	2003.22	um	Cell	Cell Center of Homogeneous Mass	0.000	1.000	615	0	Not-Trans anti-PSF-A546 8C-S-PSF V2.00	0	29. Not-Trans and anti-PSF-A546_Pos015_S001	00-7i6XaTm36DYsovQfCZF6QM
211.698	41.3842	2002.76	um	Cell	Cell Center of Homogeneous Mass	0.000	1.000	616	1	Not-Trans anti-PSF-A546 8C-S-PSF V2.00	0	29. Not-Trans and anti-PSF-A546_Pos015_S001	00-7i6XaTm36DYsovQfCZF6QM
15.2557	58.9658	2003.4	um	Cell	Cell Center of Homogeneous Mass	0.000	1.000	617	2	Not-Trans anti-PSF-A546 8C-S-PSF V2.00	0	29. Not-Trans and anti-PSF-A546_Pos015_S001	00-7i6XaTm36DYsovQfCZF6QM
68.2509	85.0918	2002.57	um	Cell	Cell Center of Homogeneous Mass	0.000	1.000	618	3	Not-Trans anti-PSF-A546 8C-S-PSF V2.00	0	29. Not-Trans and anti-PSF-A546_Pos015_S001	00-7i6XaTm36DYsovQfCZF6QM
10.8727	81.0543	2003.21	um	Cell	Cell Center of Homogeneous Mass	0.000	1.000	619	4	Not-Trans anti-PSF-A546 8C-S-PSF V2.00	0	29. Not-Trans and anti-PSF-A546_Pos015_S001	00-7i6XaTm36DYsovQfCZF6QM
40.2753	106.005	2002.63	um	Cell	Cell Center of Homogeneous Mass	0.000	1.000	620	5	Not-Trans anti-PSF-A546 8C-S-PSF V2.00	0	29. Not-Trans and anti-PSF-A546_Pos015_S001	00-7i6XaTm36DYsovQfCZF6QM
71.0547	117.333	2002.45	um	Cell	Cell Center of Homogeneous Mass	0.000	1.000	621	6	Not-Trans anti-PSF-A546 8C-S-PSF V2.00	0	29. Not-Trans and anti-PSF-A546_Pos015_S001	00-7i6XaTm36DYsovQfCZF6QM
53.4391	120.965	2002.51	um	Cell	Cell Center of Homogeneous Mass	0.000	1.000	622	7	Not-Trans anti-PSF-A546 8C-S-PSF V2.00	0	29. Not-Trans and anti-PSF-A546_Pos015_S001	00-7i6XaTm36DYsovQfCZF6QM
110.71	140.086	2002.26	um	Cell	Cell Center of Homogeneous Mass	0.000	1.000	623	8	Not-Trans anti-PSF-A546 8C-S-PSF V2.00	0	29. Not-Trans and anti-PSF-A546_Pos015_S001	00-7i6XaTm36DYsovQfCZF6QM
12.613	139.343	2002.56	um	Cell	Cell Center of Homogeneous Mass	0.000	1.000	624	9	Not-Trans anti-PSF-A546 8C-S-PSF V2.00	0	29. Not-Trans and anti-PSF-A546_Pos015_S001	00-7i6XaTm36DYsovQfCZF6QM
34.579	153.167	2002.67	um	Cell	Cell Center of Homogeneous Mass	0.000	1.000	625	10	Not-Trans anti-PSF-A546 8C-S-PSF V2.00	0	29. Not-Trans and anti-PSF-A546_Pos015_S001	00-7i6XaTm36DYsovQfCZF6QM
53.1235	156.274	2002.59	um	Cell	Cell Center of Homogeneous Mass	0.000	1.000	626	11	Not-Trans anti-PSF-A546 8C-S-PSF V2.00	0	29. Not-Trans and anti-PSF-A546_Pos015_S001	00-7i6XaTm36DYsovQfCZF6QM
21.3281	164.451	2002.88	um	Cell	Cell Center of Homogeneous Mass	0.000	1.000	627	12	Not-Trans anti-PSF-A546 8C-S-PSF V2.00	0	29. Not-Trans and anti-PSF-A546_Pos015_S001	00-7i6XaTm36DYsovQfCZF6QM
50.7574	172.27	2002.65	um	Cell	Cell Center of Homogeneous Mass	0.000	1.000	628	13	Not-Trans anti-PSF-A546 8C-S-PSF V2.00	0	29. Not-Trans and anti-PSF-A546_Pos015_S001	00-7i6XaTm36DYsovQfCZF6QM
90.8676	175.357	2002.39	um	Cell	Cell Center of Homogeneous Mass	0.000	1.000	629	14	Not-Trans anti-PSF-A546 8C-S-PSF V2.00	0	29. Not-Trans and anti-PSF-A546_Pos015_S001	00-7i6XaTm36DYsovQfCZF6QM
146.706	176.767	2002.57	um	Cell	Cell Center of Homogeneous Mass	0.000	1.000	630	15	Not-Trans anti-PSF-A546 8C-S-PSF V2.00	0	29. Not-Trans and anti-PSF-A546_Pos015_S001	00-7i6XaTm36DYsovQfCZF6QM
27.6839	180.643	2002.82	um	Cell	Cell Center of Homogeneous Mass	0.000	1.000	631	16	Not-Trans anti-PSF-A546 8C-S-PSF V2.00	0	29. Not-Trans and anti-PSF-A546_Pos015_S001	00-7i6XaTm36DYsovQfCZF6QM
181.52	192.581	2002.81	um	Cell	Cell Center of Homogeneous Mass	0.000	1.000	632	17	Not-Trans anti-PSF-A546 8C-S-PSF V2.00	0	29. Not-Trans and anti-PSF-A546_Pos015_S001	00-7i6XaTm36DYsovQfCZF6QM
38.728	197.065	2002.7	um	Cell	Cell Center of Homogeneous Mass	0.000	1.000	633	18	Not-Trans anti-PSF-A546 8C-S-PSF V2.00	0	29. Not-Trans and anti-PSF-A546_Pos015_S001	00-7i6XaTm36DYsovQfCZF6QM
98.5111	207.994	2002.43	um	Cell	Cell Center of Homogeneous Mass	0.000	1.000	634	19	Not-Trans anti-PSF-A546 8C-S-PSF V2.00	0	29. Not-Trans and anti-PSF-A546_Pos015_S001	00-7i6XaTm36DYsovQfCZF6QM
139.286	204.615	2002.66	um	Cell	Cell Center of Homogeneous Mass	0.000	1.000	635	20	Not-Trans anti-PSF-A546 8C-S-PSF V2.00	0	29. Not-Trans and anti-PSF-A546_Pos015_S001	00-7i6XaTm36DYsovQfCZF6QM
156.564	214.067	2002.74	um	Cell	Cell Center of Homogeneous Mass	0.000	1.000	636	21	Not-Trans anti-PSF-A546 8C-S-PSF V2.00	0	29. Not-Trans and anti-PSF-A546_Pos015_S001	00-7i6XaTm36DYsovQfCZF6QM
129.182	221.878	2002.65	um	Cell	Cell Center of Homogeneous Mass	0.000	1.000	637	22	Not-Trans anti-PSF-A546 8C-S-PSF V2.00	0	29. Not-Trans and anti-PSF-A546_Pos015_S001	00-7i6XaTm36DYsovQfCZF6QM
56.8381	223.268	2002.66	um	Cell	Cell Center of Homogeneous Mass	0.000	1.000	638	23	Not-Trans anti-PSF-A546 8C-S-PSF V2.00	0	29. Not-Trans and anti-PSF-A546_Pos015_S001	00-7i6XaTm36DYsovQfCZF6QM
11.7723	224.499	2002.76	um	Cell	Cell Center of Homogeneous Mass	0.000	1.000	639	24	Not-Trans anti-PSF-A546 8C-S-PSF V2.00	0	29. Not-Trans and anti-PSF-A546_Pos015_S001	00-7i6XaTm36DYsovQfCZF6QM
170.472	232.875	2002.62	um	Cell	Cell Center of Homogeneous Mass	0.000	1.000	640	25	Not-Trans anti-PSF-A546 8C-S-PSF V2.00	0	29. Not-Trans and anti-PSF-A546_Pos015_S001	00-7i6XaTm36DYsovQfCZF6QM
23.1813	237.224	2002.85	um	Cell	Cell Center of Homogeneous Mass	0.000	1.000	641	26	Not-Trans anti-PSF-A546 8C-S-PSF V2.00	0	29. Not-Trans and anti-PSF-A546_Pos015_S001	00-7i6XaTm36DYsovQfCZF6QM
169.908	5.59651	2002.85	um	Cell	Cell Center of Homogeneous Mass	0.000	1.000	642	27	Not-Trans anti-PSF-A546 8C-S-PSF V2.00	0	29. Not-Trans and anti-PSF-A546_Pos015_S001	00-7i6XaTm36DYsovQfCZF6QM
227.353	4.5024	2003.44	um	Cell	Cell Center of Homogeneous Mass	0.000	1.000	643	28	Not-Trans anti-PSF-A546 8C-S-PSF V2.00	0	29. Not-Trans and anti-PSF-A546_Pos015_S001	00-7i6XaTm36DYsovQfCZF6QM
215.157	16.2672	2003.85	um	Cell	Cell Center of Homogeneous Mass	0.000	1.000	644	29	Not-Trans anti-PSF-A546 8C-S-PSF V2.00	0	29. Not-Trans and anti-PSF-A546_Pos015_S001	00-7i6XaTm36DYsovQfCZF6QM
6.62968	27.246	2003.28	um	Cell	Cell Center of Homogeneous Mass	0.000	1.000	645	30	Not-Trans anti-PSF-A546 8C-S-PSF V2.00	0	29. Not-Trans and anti-PSF-A546_Pos015_S001	00-7i6XaTm36DYsovQfCZF6QM
234.013	25.8956	2003.18	um	Cell	Cell Center of Homogeneous Mass	0.000	1.000	646	31	Not-Trans anti-PSF-A546 8C-S-PSF V2.00	0	29. Not-Trans and anti-PSF-A546_Pos015_S001	00-7i6XaTm36DYsovQfCZF6QM
13.5446	43.2248	2003.33	um	Cell	Cell Center of Homogeneous Mass	0.000	1.000	647	32	Not-Trans anti-PSF-A546 8C-S-PSF V2.00	0	29. Not-Trans and anti-PSF-A546_Pos015_S001	00-7i6XaTm36DYsovQfCZF6QM
41.854	49.3572	2003.81	um	Cell	Cell Center of Homogeneous Mass	0.000	1.000	648	33	Not-Trans anti-PSF-A546 8C-S-PSF V2.00	0	29. Not-Trans and anti-PSF-A546_Pos015_S001	00-7i6XaTm36DYsovQfCZF6QM
242.639	47.0418	2003.07	um	Cell	Cell Center of Homogeneous Mass	0.000	1.000	649	34	Not-Trans anti-PSF-A546 8C-S-PSF V2.00	0	29. Not-Trans and anti-PSF-A546_Pos015_S001	00-7i6XaTm36DYsovQfCZF6QM
3.58814	186.612	2002.77	um	Cell	Cell Center of Homogeneous Mass	0.000	1.000	650	35	Not-Trans anti-PSF-A546 8C-S-PSF V2.00	0	29. Not-Trans and anti-PSF-A546_Pos015_S001	00-7i6XaTm36DYsovQfCZF6QM
50.0057	67.187	2002.65	um	Cell	Cell Center of Homogeneous Mass	0.000	1.000	651	36	Not-Trans anti-PSF-A546 8C-S-PSF V2.00	0	29. Not-Trans and anti-PSF-A546_Pos015_S001	00-7i6XaTm36DYsovQfCZF6QM
39.3753	81.5882	2002.6	um	Cell	Cell Center of Homogeneous Mass	0.000	1.000	652	37	Not-Trans anti-PSF-A546 8C-S-PSF V2.00	0	29. Not-Trans and anti-PSF-A546_Pos015_S001	00-7i6XaTm36DYsovQfCZF6QM
9.10469	219.91	2003.21	um	Cell	Cell Center of Homogeneous Mass	0.000	1.000	653	0	Not-Trans anti-PSF-A546 8C-S-PSF V2.00	0	29. Not-Trans and anti-PSF-A546_Pos016_S001	00-dE3ZKToGTP74aJuRMXfdgD
110.964	147.008	2002.85	um	Cell	Cell Center of Homogeneous Mass	0.000	1.000	654	1	Not-Trans anti-PSF-A546 8C-S-PSF V2.00	0	29. Not-Trans and anti-PSF-A546_Pos016_S001	00-dE3ZKToGTP74aJuRMXfdgD
237.147	51.0542	2003.45	um	Cell	Cell Center of Homogeneous Mass	0.000	1.000	655	2	Not-Trans anti-PSF-A546 8C-S-PSF V2.00	0	29. Not-Trans and anti-PSF-A546_Pos016_S001	00-dE3ZKToGTP74aJuRMXfdgD
242.197	91.0691	2003.36	um	Cell	Cell Center of Homogeneous Mass	0.000	1.000	656	3	Not-Trans anti-PSF-A546 8C-S-PSF V2.00	0	29. Not-Trans and anti-PSF-A546_Pos016_S001	00-dE3ZKToGTP74aJuRMXfdgD
45.5764	115.137	2002.3	um	Cell	Cell Center of Homogeneous Mass	0.000	1.000	657	4	Not-Trans anti-PSF-A546 8C-S-PSF V2.00	0	29. Not-Trans and anti-PSF-A546_Pos016_S001	00-dE3ZKToGTP74aJuRMXfdgD
157.643	126.425	2002.35	um	Cell	Cell Center of Homogeneous Mass	0.000	1.000	658	5	Not-Trans anti-PSF-A546 8C-S-PSF V2.00	0	29. Not-Trans and anti-PSF-A546_Pos016_S001	00-dE3ZKToGTP74aJuRMXfdgD
128.522	141.234	2002.72	um	Cell	Cell Center of Homogeneous Mass	0.000	1.000	659	6	Not-Trans anti-PSF-A546 8C-S-PSF V2.00	0	29. Not-Trans and anti-PSF-A546_Pos016_S001	00-dE3ZKToGTP74aJuRMXfdgD
19.6164	137.365	2002.55	um	Cell	Cell Center of Homogeneous Mass	0.000	1.000	660	7	Not-Trans anti-PSF-A546 8C-S-PSF V2.00	0	29. Not-Trans and anti-PSF-A546_Pos016_S001	00-dE3ZKToGTP74aJuRMXfdgD
217.413	149.146	2002.43	um	Cell	Cell Center of Homogeneous Mass	0.000	1.000	661	8	Not-Trans anti-PSF-A546 8C-S-PSF V2.00	0	29. Not-Trans and anti-PSF-A546_Pos016_S001	00-dE3ZKToGTP74aJuRMXfdgD
49.3104	159.531	2002.3	um	Cell	Cell Center of Homogeneous Mass	0.000	1.000	662	9	Not-Trans anti-PSF-A546 8C-S-PSF V2.00	0	29. Not-Trans and anti-PSF-A546_Pos016_S001	00-dE3ZKToGTP74aJuRMXfdgD
33.9358	177.486	2002.54	um	Cell	Cell Center of Homogeneous Mass	0.000	1.000	663	10	Not-Trans anti-PSF-A546 8C-S-PSF V2.00	0	29. Not-Trans and anti-PSF-A546_Pos016_S001	00-dE3ZKToGTP74aJuRMXfdgD
60.1816	194.093	2002.42	um	Cell	Cell Center of Homogeneous Mass	0.000	1.000	664	11	Not-Trans anti-PSF-A546 8C-S-PSF V2.00	0	29. Not-Trans and anti-PSF-A546_Pos016_S001	00-dE3ZKToGTP74aJuRMXfdgD
139.287	204.771	2002.42	um	Cell	Cell Center of Homogeneous Mass	0.000	1.000	665	12	Not-Trans anti-PSF-A546 8C-S-PSF V2.00	0	29. Not-Trans and anti-PSF-A546_Pos016_S001	00-dE3ZKToGTP74aJuRMXfdgD
96.3827	216.852	2002.44	um	Cell	Cell Center of Homogeneous Mass	0.000	1.000	666	13	Not-Trans anti-PSF-A546 8C-S-PSF V2.00	0	29. Not-Trans and anti-PSF-A546_Pos016_S001	00-dE3ZKToGTP74aJuRMXfdgD
72.4112	230.614	2002.51	um	Cell	Cell Center of Homogeneous Mass	0.000	1.000	667	14	Not-Trans anti-PSF-A546 8C-S-PSF V2.00	0	29. Not-Trans and anti-PSF-A546_Pos016_S001	00-dE3ZKToGTP74aJuRMXfdgD
51.685	232.032	2002.73	um	Cell	Cell Center of Homogeneous Mass	0.000	1.000	668	15	Not-Trans anti-PSF-A546 8C-S-PSF V2.00	0	29. Not-Trans and anti-PSF-A546_Pos016_S001	00-dE3ZKToGTP74aJuRMXfdgD
214.019	44.0385	2002.93	um	Cell	Cell Center of Homogeneous Mass	0.000	1.000	669	16	Not-Trans anti-PSF-A546 8C-S-PSF V2.00	0	29. Not-Trans and anti-PSF-A546_Pos016_S001	00-dE3ZKToGTP74aJuRMXfdgD
32.7829	57.4419	2002.43	um	Cell	Cell Center of Homogeneous Mass	0.000	1.000	670	17	Not-Trans anti-PSF-A546 8C-S-PSF V2.00	0	29. Not-Trans and anti-PSF-A546_Pos016_S001	00-dE3ZKToGTP74aJuRMXfdgD
230.55	69.427	2002.99	um	Cell	Cell Center of Homogeneous Mass	0.000	1.000	671	18	Not-Trans anti-PSF-A546 8C-S-PSF V2.00	0	29. Not-Trans and anti-PSF-A546_Pos016_S001	00-dE3ZKToGTP74aJuRMXfdgD
18.5802	74.6601	2003.01	um	Cell	Cell Center of Homogeneous Mass	0.000	1.000	672	19	Not-Trans anti-PSF-A546 8C-S-PSF V2.00	0	29. Not-Trans and anti-PSF-A546_Pos016_S001	00-dE3ZKToGTP74aJuRMXfdgD
4.90292	92.5864	2002.36	um	Cell	Cell Center of Homogeneous Mass	0.000	1.000	673	20	Not-Trans anti-PSF-A546 8C-S-PSF V2.00	0	29. Not-Trans and anti-PSF-A546_Pos016_S001	00-dE3ZKToGTP74aJuRMXfdgD
194.012	115.742	2002.49	um	Cell	Cell Center of Homogeneous Mass	0.000	1.000	674	21	Not-Trans anti-PSF-A546 8C-S-PSF V2.00	0	29. Not-Trans and anti-PSF-A546_Pos016_S001	00-dE3ZKToGTP74aJuRMXfdgD
75.2016	154.941	2002.25	um	Cell	Cell Center of Homogeneous Mass	0.000	1.000	675	22	Not-Trans anti-PSF-A546 8C-S-PSF V2.00	0	29. Not-Trans and anti-PSF-A546_Pos016_S001	00-dE3ZKToGTP74aJuRMXfdgD
180.966	155.729	2002.24	um	Cell	Cell Center of Homogeneous Mass	0.000	1.000	676	23	Not-Trans anti-PSF-A546 8C-S-PSF V2.00	0	29. Not-Trans and anti-PSF-A546_Pos016_S001	00-dE3ZKToGTP74aJuRMXfdgD
147.712	164.636	2002.17	um	Cell	Cell Center of Homogeneous Mass	0.000	1.000	677	24	Not-Trans anti-PSF-A546 8C-S-PSF V2.00	0	29. Not-Trans and anti-PSF-A546_Pos016_S001	00-dE3ZKToGTP74aJuRMXfdgD
90.9654	173.533	2002.22	um	Cell	Cell Center of Homogeneous Mass	0.000	1.000	678	25	Not-Trans anti-PSF-A546 8C-S-PSF V2.00	0	29. Not-Trans and anti-PSF-A546_Pos016_S001	00-dE3ZKToGTP74aJuRMXfdgD
228.26	175.049	2002.52	um	Cell	Cell Center of Homogeneous Mass	0.000	1.000	679	26	Not-Trans anti-PSF-A546 8C-S-PSF V2.00	0	29. Not-Trans and anti-PSF-A546_Pos016_S001	00-dE3ZKToGTP74aJuRMXfdgD
170.743	177.766	2002.46	um	Cell	Cell Center of Homogeneous Mass	0.000	1.000	680	27	Not-Trans anti-PSF-A546 8C-S-PSF V2.00	0	29. Not-Trans and anti-PSF-A546_Pos016_S001	00-dE3ZKToGTP74aJuRMXfdgD
243.202	185.327	2002.61	um	Cell	Cell Center of Homogeneous Mass	0.000	1.000	681	28	Not-Trans anti-PSF-A546 8C-S-PSF V2.00	0	29. Not-Trans and anti-PSF-A546_Pos016_S001	00-dE3ZKToGTP74aJuRMXfdgD
211.645	189.837	2002.65	um	Cell	Cell Center of Homogeneous Mass	0.000	1.000	682	29	Not-Trans anti-PSF-A546 8C-S-PSF V2.00	0	29. Not-Trans and anti-PSF-A546_Pos016_S001	00-dE3ZKToGTP74aJuRMXfdgD
50.0331	204.968	2002.4	um	Cell	Cell Center of Homogeneous Mass	0.000	1.000	683	30	Not-Trans anti-PSF-A546 8C-S-PSF V2.00	0	29. Not-Trans and anti-PSF-A546_Pos016_S001	00-dE3ZKToGTP74aJuRMXfdgD
233.756	205.625	2002.44	um	Cell	Cell Center of Homogeneous Mass	0.000	1.000	684	31	Not-Trans anti-PSF-A546 8C-S-PSF V2.00	0	29. Not-Trans and anti-PSF-A546_Pos016_S001	00-dE3ZKToGTP74aJuRMXfdgD
176.089	209.343	2002.29	um	Cell	Cell Center of Homogeneous Mass	0.000	1.000	685	32	Not-Trans anti-PSF-A546 8C-S-PSF V2.00	0	29. Not-Trans and anti-PSF-A546_Pos016_S001	00-dE3ZKToGTP74aJuRMXfdgD
204.152	223.788	2002.44	um	Cell	Cell Center of Homogeneous Mass	0.000	1.000	686	33	Not-Trans anti-PSF-A546 8C-S-PSF V2.00	0	29. Not-Trans and anti-PSF-A546_Pos016_S001	00-dE3ZKToGTP74aJuRMXfdgD
84.9614	235.237	2002.51	um	Cell	Cell Center of Homogeneous Mass	0.000	1.000	687	34	Not-Trans anti-PSF-A546 8C-S-PSF V2.00	0	29. Not-Trans and anti-PSF-A546_Pos016_S001	00-dE3ZKToGTP74aJuRMXfdgD
170.783	236.413	2002.5	um	Cell	Cell Center of Homogeneous Mass	0.000	1.000	688	35	Not-Trans anti-PSF-A546 8C-S-PSF V2.00	0	29. Not-Trans and anti-PSF-A546_Pos016_S001	00-dE3ZKToGTP74aJuRMXfdgD
3.76525	235.707	2002.83	um	Cell	Cell Center of Homogeneous Mass	0.000	1.000	689	36	Not-Trans anti-PSF-A546 8C-S-PSF V2.00	0	29. Not-Trans and anti-PSF-A546_Pos016_S001	00-dE3ZKToGTP74aJuRMXfdgD
6.83119	56.6945	2002.51	um	Cell	Cell Center of Homogeneous Mass	0.000	1.000	690	37	Not-Trans anti-PSF-A546 8C-S-PSF V2.00	0	29. Not-Trans and anti-PSF-A546_Pos016_S001	00-dE3ZKToGTP74aJuRMXfdgD
240.037	108.961	2002.44	um	Cell	Cell Center of Homogeneous Mass	0.000	1.000	691	38	Not-Trans anti-PSF-A546 8C-S-PSF V2.00	0	29. Not-Trans and anti-PSF-A546_Pos016_S001	00-dE3ZKToGTP74aJuRMXfdgD
231.139	22.3233	2003.12	um	Cell	Cell Center of Homogeneous Mass	0.000	1.000	692	39	Not-Trans anti-PSF-A546 8C-S-PSF V2.00	0	29. Not-Trans and anti-PSF-A546_Pos016_S001	00-dE3ZKToGTP74aJuRMXfdgD
234.469	36.027	2002.98	um	Cell	Cell Center of Homogeneous Mass	0.000	1.000	693	40	Not-Trans anti-PSF-A546 8C-S-PSF V2.00	0	29. Not-Trans and anti-PSF-A546_Pos016_S001	00-dE3ZKToGTP74aJuRMXfdgD
221.763	29.1053	2003.55	um	Cell	Cell Center of Homogeneous Mass	0.000	1.000	694	41	Not-Trans anti-PSF-A546 8C-S-PSF V2.00	0	29. Not-Trans and anti-PSF-A546_Pos016_S001	00-dE3ZKToGTP74aJuRMXfdgD
147.93	86.2111	2002.29	um	Cell	Cell Center of Homogeneous Mass	0.000	1.000	695	0	Not-Trans anti-PSF-A546 8C-S-PSF V2.00	0	29. Not-Trans and anti-PSF-A546_Pos017_S001	00-q8cTtMHEJHzc3uSzZq7SPJ
196.263	89.226	2002.92	um	Cell	Cell Center of Homogeneous Mass	0.000	1.000	696	1	Not-Trans anti-PSF-A546 8C-S-PSF V2.00	0	29. Not-Trans and anti-PSF-A546_Pos017_S001	00-q8cTtMHEJHzc3uSzZq7SPJ
60.0575	98.2714	2002.23	um	Cell	Cell Center of Homogeneous Mass	0.000	1.000	697	2	Not-Trans anti-PSF-A546 8C-S-PSF V2.00	0	29. Not-Trans and anti-PSF-A546_Pos017_S001	00-q8cTtMHEJHzc3uSzZq7SPJ
116.84	118.142	2002.18	um	Cell	Cell Center of Homogeneous Mass	0.000	1.000	698	3	Not-Trans anti-PSF-A546 8C-S-PSF V2.00	0	29. Not-Trans and anti-PSF-A546_Pos017_S001	00-q8cTtMHEJHzc3uSzZq7SPJ
148.281	130.977	2002.28	um	Cell	Cell Center of Homogeneous Mass	0.000	1.000	699	4	Not-Trans anti-PSF-A546 8C-S-PSF V2.00	0	29. Not-Trans and anti-PSF-A546_Pos017_S001	00-q8cTtMHEJHzc3uSzZq7SPJ
184.539	130.72	2002.6	um	Cell	Cell Center of Homogeneous Mass	0.000	1.000	700	5	Not-Trans anti-PSF-A546 8C-S-PSF V2.00	0	29. Not-Trans and anti-PSF-A546_Pos017_S001	00-q8cTtMHEJHzc3uSzZq7SPJ
47.8672	138.443	2002.43	um	Cell	Cell Center of Homogeneous Mass	0.000	1.000	701	6	Not-Trans anti-PSF-A546 8C-S-PSF V2.00	0	29. Not-Trans and anti-PSF-A546_Pos017_S001	00-q8cTtMHEJHzc3uSzZq7SPJ
109.99	150.145	2002.25	um	Cell	Cell Center of Homogeneous Mass	0.000	1.000	702	7	Not-Trans anti-PSF-A546 8C-S-PSF V2.00	0	29. Not-Trans and anti-PSF-A546_Pos017_S001	00-q8cTtMHEJHzc3uSzZq7SPJ
165.047	152.261	2002.32	um	Cell	Cell Center of Homogeneous Mass	0.000	1.000	703	8	Not-Trans anti-PSF-A546 8C-S-PSF V2.00	0	29. Not-Trans and anti-PSF-A546_Pos017_S001	00-q8cTtMHEJHzc3uSzZq7SPJ
61.1662	153.495	2002.76	um	Cell	Cell Center of Homogeneous Mass	0.000	1.000	704	9	Not-Trans anti-PSF-A546 8C-S-PSF V2.00	0	29. Not-Trans and anti-PSF-A546_Pos017_S001	00-q8cTtMHEJHzc3uSzZq7SPJ
88.4734	159.178	2002.61	um	Cell	Cell Center of Homogeneous Mass	0.000	1.000	705	10	Not-Trans anti-PSF-A546 8C-S-PSF V2.00	0	29. Not-Trans and anti-PSF-A546_Pos017_S001	00-q8cTtMHEJHzc3uSzZq7SPJ
62.4657	167.911	2002.59	um	Cell	Cell Center of Homogeneous Mass	0.000	1.000	706	11	Not-Trans anti-PSF-A546 8C-S-PSF V2.00	0	29. Not-Trans and anti-PSF-A546_Pos017_S001	00-q8cTtMHEJHzc3uSzZq7SPJ
135.493	176.549	2002.32	um	Cell	Cell Center of Homogeneous Mass	0.000	1.000	707	12	Not-Trans anti-PSF-A546 8C-S-PSF V2.00	0	29. Not-Trans and anti-PSF-A546_Pos017_S001	00-q8cTtMHEJHzc3uSzZq7SPJ
47.2698	185.12	2002.66	um	Cell	Cell Center of Homogeneous Mass	0.000	1.000	708	13	Not-Trans anti-PSF-A546 8C-S-PSF V2.00	0	29. Not-Trans and anti-PSF-A546_Pos017_S001	00-q8cTtMHEJHzc3uSzZq7SPJ
53.6838	203.135	2002.37	um	Cell	Cell Center of Homogeneous Mass	0.000	1.000	709	14	Not-Trans anti-PSF-A546 8C-S-PSF V2.00	0	29. Not-Trans and anti-PSF-A546_Pos017_S001	00-q8cTtMHEJHzc3uSzZq7SPJ
197.046	222.637	2002.72	um	Cell	Cell Center of Homogeneous Mass	0.000	1.000	710	15	Not-Trans anti-PSF-A546 8C-S-PSF V2.00	0	29. Not-Trans and anti-PSF-A546_Pos017_S001	00-q8cTtMHEJHzc3uSzZq7SPJ
209.048	235.166	2002.76	um	Cell	Cell Center of Homogeneous Mass	0.000	1.000	711	16	Not-Trans anti-PSF-A546 8C-S-PSF V2.00	0	29. Not-Trans and anti-PSF-A546_Pos017_S001	00-q8cTtMHEJHzc3uSzZq7SPJ
103.087	236.213	2002.42	um	Cell	Cell Center of Homogeneous Mass	0.000	1.000	712	17	Not-Trans anti-PSF-A546 8C-S-PSF V2.00	0	29. Not-Trans and anti-PSF-A546_Pos017_S001	00-q8cTtMHEJHzc3uSzZq7SPJ
58.8835	17.8095	2002.6	um	Cell	Cell Center of Homogeneous Mass	0.000	1.000	713	18	Not-Trans anti-PSF-A546 8C-S-PSF V2.00	0	29. Not-Trans and anti-PSF-A546_Pos017_S001	00-q8cTtMHEJHzc3uSzZq7SPJ
89.9183	36.2677	2002.27	um	Cell	Cell Center of Homogeneous Mass	0.000	1.000	714	19	Not-Trans anti-PSF-A546 8C-S-PSF V2.00	0	29. Not-Trans and anti-PSF-A546_Pos017_S001	00-q8cTtMHEJHzc3uSzZq7SPJ
183.261	43.286	2002.5	um	Cell	Cell Center of Homogeneous Mass	0.000	1.000	715	20	Not-Trans anti-PSF-A546 8C-S-PSF V2.00	0	29. Not-Trans and anti-PSF-A546_Pos017_S001	00-q8cTtMHEJHzc3uSzZq7SPJ
141.538	44.9205	2002.34	um	Cell	Cell Center of Homogeneous Mass	0.000	1.000	716	21	Not-Trans anti-PSF-A546 8C-S-PSF V2.00	0	29. Not-Trans and anti-PSF-A546_Pos017_S001	00-q8cTtMHEJHzc3uSzZq7SPJ
47.4874	57.6309	2002.31	um	Cell	Cell Center of Homogeneous Mass	0.000	1.000	717	22	Not-Trans anti-PSF-A546 8C-S-PSF V2.00	0	29. Not-Trans and anti-PSF-A546_Pos017_S001	00-q8cTtMHEJHzc3uSzZq7SPJ
111.905	75.2175	2002.21	um	Cell	Cell Center of Homogeneous Mass	0.000	1.000	718	23	Not-Trans anti-PSF-A546 8C-S-PSF V2.00	0	29. Not-Trans and anti-PSF-A546_Pos017_S001	00-q8cTtMHEJHzc3uSzZq7SPJ
45.9901	75.0976	2002.39	um	Cell	Cell Center of Homogeneous Mass	0.000	1.000	719	24	Not-Trans anti-PSF-A546 8C-S-PSF V2.00	0	29. Not-Trans and anti-PSF-A546_Pos017_S001	00-q8cTtMHEJHzc3uSzZq7SPJ
76.2585	100.038	2002.1	um	Cell	Cell Center of Homogeneous Mass	0.000	1.000	720	25	Not-Trans anti-PSF-A546 8C-S-PSF V2.00	0	29. Not-Trans and anti-PSF-A546_Pos017_S001	00-q8cTtMHEJHzc3uSzZq7SPJ
209.503	95.4139	2003.46	um	Cell	Cell Center of Homogeneous Mass	0.000	1.000	721	26	Not-Trans anti-PSF-A546 8C-S-PSF V2.00	0	29. Not-Trans and anti-PSF-A546_Pos017_S001	00-q8cTtMHEJHzc3uSzZq7SPJ
207.039	106.81	2003.33	um	Cell	Cell Center of Homogeneous Mass	0.000	1.000	722	27	Not-Trans anti-PSF-A546 8C-S-PSF V2.00	0	29. Not-Trans and anti-PSF-A546_Pos017_S001	00-q8cTtMHEJHzc3uSzZq7SPJ
167.234	115.163	2002.39	um	Cell	Cell Center of Homogeneous Mass	0.000	1.000	723	28	Not-Trans anti-PSF-A546 8C-S-PSF V2.00	0	29. Not-Trans and anti-PSF-A546_Pos017_S001	00-q8cTtMHEJHzc3uSzZq7SPJ
85.5225	135.742	2002.03	um	Cell	Cell Center of Homogeneous Mass	0.000	1.000	724	29	Not-Trans anti-PSF-A546 8C-S-PSF V2.00	0	29. Not-Trans and anti-PSF-A546_Pos017_S001	00-q8cTtMHEJHzc3uSzZq7SPJ
219.257	161.065	2002.32	um	Cell	Cell Center of Homogeneous Mass	0.000	1.000	725	30	Not-Trans anti-PSF-A546 8C-S-PSF V2.00	0	29. Not-Trans and anti-PSF-A546_Pos017_S001	00-q8cTtMHEJHzc3uSzZq7SPJ
173.948	165.365	2002.35	um	Cell	Cell Center of Homogeneous Mass	0.000	1.000	726	31	Not-Trans anti-PSF-A546 8C-S-PSF V2.00	0	29. Not-Trans and anti-PSF-A546_Pos017_S001	00-q8cTtMHEJHzc3uSzZq7SPJ
155.494	185.992	2002.17	um	Cell	Cell Center of Homogeneous Mass	0.000	1.000	727	32	Not-Trans anti-PSF-A546 8C-S-PSF V2.00	0	29. Not-Trans and anti-PSF-A546_Pos017_S001	00-q8cTtMHEJHzc3uSzZq7SPJ
89.8859	192.786	2002.26	um	Cell	Cell Center of Homogeneous Mass	0.000	1.000	728	33	Not-Trans anti-PSF-A546 8C-S-PSF V2.00	0	29. Not-Trans and anti-PSF-A546_Pos017_S001	00-q8cTtMHEJHzc3uSzZq7SPJ
213.11	194.592	2002.56	um	Cell	Cell Center of Homogeneous Mass	0.000	1.000	729	34	Not-Trans anti-PSF-A546 8C-S-PSF V2.00	0	29. Not-Trans and anti-PSF-A546_Pos017_S001	00-q8cTtMHEJHzc3uSzZq7SPJ
76.0599	196.065	2002.41	um	Cell	Cell Center of Homogeneous Mass	0.000	1.000	730	35	Not-Trans anti-PSF-A546 8C-S-PSF V2.00	0	29. Not-Trans and anti-PSF-A546_Pos017_S001	00-q8cTtMHEJHzc3uSzZq7SPJ
194.095	196.075	2002.29	um	Cell	Cell Center of Homogeneous Mass	0.000	1.000	731	36	Not-Trans anti-PSF-A546 8C-S-PSF V2.00	0	29. Not-Trans and anti-PSF-A546_Pos017_S001	00-q8cTtMHEJHzc3uSzZq7SPJ
137.264	197.733	2002.17	um	Cell	Cell Center of Homogeneous Mass	0.000	1.000	732	37	Not-Trans anti-PSF-A546 8C-S-PSF V2.00	0	29. Not-Trans and anti-PSF-A546_Pos017_S001	00-q8cTtMHEJHzc3uSzZq7SPJ
61.2428	229.348	2003.3	um	Cell	Cell Center of Homogeneous Mass	0.000	1.000	733	38	Not-Trans anti-PSF-A546 8C-S-PSF V2.00	0	29. Not-Trans and anti-PSF-A546_Pos017_S001	00-q8cTtMHEJHzc3uSzZq7SPJ
21.9589	223.843	2002.25	um	Cell	Cell Center of Homogeneous Mass	0.000	1.000	734	39	Not-Trans anti-PSF-A546 8C-S-PSF V2.00	0	29. Not-Trans and anti-PSF-A546_Pos017_S001	00-q8cTtMHEJHzc3uSzZq7SPJ
167.582	238.405	2002.52	um	Cell	Cell Center of Homogeneous Mass	0.000	1.000	735	40	Not-Trans anti-PSF-A546 8C-S-PSF V2.00	0	29. Not-Trans and anti-PSF-A546_Pos017_S001	00-q8cTtMHEJHzc3uSzZq7SPJ
244.164	231.271	2002.8	um	Cell	Cell Center of Homogeneous Mass	0.000	1.000	736	41	Not-Trans anti-PSF-A546 8C-S-PSF V2.00	0	29. Not-Trans and anti-PSF-A546_Pos017_S001	00-q8cTtMHEJHzc3uSzZq7SPJ
102.212	9.46411	2002.55	um	Cell	Cell Center of Homogeneous Mass	0.000	1.000	737	42	Not-Trans anti-PSF-A546 8C-S-PSF V2.00	0	29. Not-Trans and anti-PSF-A546_Pos017_S001	00-q8cTtMHEJHzc3uSzZq7SPJ
139.667	11.5775	2002.42	um	Cell	Cell Center of Homogeneous Mass	0.000	1.000	738	43	Not-Trans anti-PSF-A546 8C-S-PSF V2.00	0	29. Not-Trans and anti-PSF-A546_Pos017_S001	00-q8cTtMHEJHzc3uSzZq7SPJ
231.859	23.0279	2002.6	um	Cell	Cell Center of Homogeneous Mass	0.000	1.000	739	44	Not-Trans anti-PSF-A546 8C-S-PSF V2.00	0	29. Not-Trans and anti-PSF-A546_Pos017_S001	00-q8cTtMHEJHzc3uSzZq7SPJ
13.9893	52.8352	2002.31	um	Cell	Cell Center of Homogeneous Mass	0.000	1.000	740	45	Not-Trans anti-PSF-A546 8C-S-PSF V2.00	0	29. Not-Trans and anti-PSF-A546_Pos017_S001	00-q8cTtMHEJHzc3uSzZq7SPJ
242.653	89.2617	2002.41	um	Cell	Cell Center of Homogeneous Mass	0.000	1.000	741	46	Not-Trans anti-PSF-A546 8C-S-PSF V2.00	0	29. Not-Trans and anti-PSF-A546_Pos017_S001	00-q8cTtMHEJHzc3uSzZq7SPJ
5.88055	92.4723	2002.42	um	Cell	Cell Center of Homogeneous Mass	0.000	1.000	742	47	Not-Trans anti-PSF-A546 8C-S-PSF V2.00	0	29. Not-Trans and anti-PSF-A546_Pos017_S001	00-q8cTtMHEJHzc3uSzZq7SPJ
227.759	95.5052	2002.36	um	Cell	Cell Center of Homogeneous Mass	0.000	1.000	743	48	Not-Trans anti-PSF-A546 8C-S-PSF V2.00	0	29. Not-Trans and anti-PSF-A546_Pos017_S001	00-q8cTtMHEJHzc3uSzZq7SPJ
221.287	123.67	2002.24	um	Cell	Cell Center of Homogeneous Mass	0.000	1.000	744	49	Not-Trans anti-PSF-A546 8C-S-PSF V2.00	0	29. Not-Trans and anti-PSF-A546_Pos017_S001	00-q8cTtMHEJHzc3uSzZq7SPJ
17.4277	243.455	2002.36	um	Cell	Cell Center of Homogeneous Mass	0.000	1.000	745	50	Not-Trans anti-PSF-A546 8C-S-PSF V2.00	0	29. Not-Trans and anti-PSF-A546_Pos017_S001	00-q8cTtMHEJHzc3uSzZq7SPJ
27.7242	83.8474	2004.97	um	Cell	Cell Center of Homogeneous Mass	0.000	1.000	746	51	Not-Trans anti-PSF-A546 8C-S-PSF V2.00	0	29. Not-Trans and anti-PSF-A546_Pos017_S001	00-q8cTtMHEJHzc3uSzZq7SPJ
105.306	182.265	2004.64	um	Cell	Cell Center of Homogeneous Mass	0.000	1.000	747	52	Not-Trans anti-PSF-A546 8C-S-PSF V2.00	0	29. Not-Trans and anti-PSF-A546_Pos017_S001	00-q8cTtMHEJHzc3uSzZq7SPJ
32.7551	36.008	2004.94	um	Cell	Cell Center of Homogeneous Mass	0.000	1.000	748	53	Not-Trans anti-PSF-A546 8C-S-PSF V2.00	0	29. Not-Trans and anti-PSF-A546_Pos017_S001	00-q8cTtMHEJHzc3uSzZq7SPJ
218.579	224.218	2002.96	um	Cell	Cell Center of Homogeneous Mass	0.000	1.000	749	54	Not-Trans anti-PSF-A546 8C-S-PSF V2.00	0	29. Not-Trans and anti-PSF-A546_Pos017_S001	00-q8cTtMHEJHzc3uSzZq7SPJ
230.697	232.165	2003.21	um	Cell	Cell Center of Homogeneous Mass	0.000	1.000	750	55	Not-Trans anti-PSF-A546 8C-S-PSF V2.00	0	29. Not-Trans and anti-PSF-A546_Pos017_S001	00-q8cTtMHEJHzc3uSzZq7SPJ
101.671	57.801	2002.69	um	Cell	Cell Center of Homogeneous Mass	0.000	1.000	751	0	Not-Trans anti-PSF-A546 8C-S-PSF V2.00	0	29. Not-Trans and anti-PSF-A546_Pos018_S001	00-8UEJvCbqXxvQTa6DSCuD74
139.391	67.2784	2002.73	um	Cell	Cell Center of Homogeneous Mass	0.000	1.000	752	1	Not-Trans anti-PSF-A546 8C-S-PSF V2.00	0	29. Not-Trans and anti-PSF-A546_Pos018_S001	00-8UEJvCbqXxvQTa6DSCuD74
142.974	87.8638	2002.42	um	Cell	Cell Center of Homogeneous Mass	0.000	1.000	753	2	Not-Trans anti-PSF-A546 8C-S-PSF V2.00	0	29. Not-Trans and anti-PSF-A546_Pos018_S001	00-8UEJvCbqXxvQTa6DSCuD74
100.163	98.6155	2002.3	um	Cell	Cell Center of Homogeneous Mass	0.000	1.000	754	3	Not-Trans anti-PSF-A546 8C-S-PSF V2.00	0	29. Not-Trans and anti-PSF-A546_Pos018_S001	00-8UEJvCbqXxvQTa6DSCuD74
182.396	101.186	2003.99	um	Cell	Cell Center of Homogeneous Mass	0.000	1.000	755	4	Not-Trans anti-PSF-A546 8C-S-PSF V2.00	0	29. Not-Trans and anti-PSF-A546_Pos018_S001	00-8UEJvCbqXxvQTa6DSCuD74
70.7792	109.645	2002.49	um	Cell	Cell Center of Homogeneous Mass	0.000	1.000	756	5	Not-Trans anti-PSF-A546 8C-S-PSF V2.00	0	29. Not-Trans and anti-PSF-A546_Pos018_S001	00-8UEJvCbqXxvQTa6DSCuD74
22.6798	115.675	2002.42	um	Cell	Cell Center of Homogeneous Mass	0.000	1.000	757	6	Not-Trans anti-PSF-A546 8C-S-PSF V2.00	0	29. Not-Trans and anti-PSF-A546_Pos018_S001	00-8UEJvCbqXxvQTa6DSCuD74
189.638	123.735	2002.28	um	Cell	Cell Center of Homogeneous Mass	0.000	1.000	758	7	Not-Trans anti-PSF-A546 8C-S-PSF V2.00	0	29. Not-Trans and anti-PSF-A546_Pos018_S001	00-8UEJvCbqXxvQTa6DSCuD74
181.66	141.406	2002.25	um	Cell	Cell Center of Homogeneous Mass	0.000	1.000	759	8	Not-Trans anti-PSF-A546 8C-S-PSF V2.00	0	29. Not-Trans and anti-PSF-A546_Pos018_S001	00-8UEJvCbqXxvQTa6DSCuD74
174.855	165.779	2002.24	um	Cell	Cell Center of Homogeneous Mass	0.000	1.000	760	9	Not-Trans anti-PSF-A546 8C-S-PSF V2.00	0	29. Not-Trans and anti-PSF-A546_Pos018_S001	00-8UEJvCbqXxvQTa6DSCuD74
68.2135	168.101	2002.98	um	Cell	Cell Center of Homogeneous Mass	0.000	1.000	761	10	Not-Trans anti-PSF-A546 8C-S-PSF V2.00	0	29. Not-Trans and anti-PSF-A546_Pos018_S001	00-8UEJvCbqXxvQTa6DSCuD74
75.5738	186.465	2002.81	um	Cell	Cell Center of Homogeneous Mass	0.000	1.000	762	11	Not-Trans anti-PSF-A546 8C-S-PSF V2.00	0	29. Not-Trans and anti-PSF-A546_Pos018_S001	00-8UEJvCbqXxvQTa6DSCuD74
88.313	195.738	2002.96	um	Cell	Cell Center of Homogeneous Mass	0.000	1.000	763	12	Not-Trans anti-PSF-A546 8C-S-PSF V2.00	0	29. Not-Trans and anti-PSF-A546_Pos018_S001	00-8UEJvCbqXxvQTa6DSCuD74
52.7546	187.01	2003.21	um	Cell	Cell Center of Homogeneous Mass	0.000	1.000	764	13	Not-Trans anti-PSF-A546 8C-S-PSF V2.00	0	29. Not-Trans and anti-PSF-A546_Pos018_S001	00-8UEJvCbqXxvQTa6DSCuD74
173.293	202.543	2002.37	um	Cell	Cell Center of Homogeneous Mass	0.000	1.000	765	14	Not-Trans anti-PSF-A546 8C-S-PSF V2.00	0	29. Not-Trans and anti-PSF-A546_Pos018_S001	00-8UEJvCbqXxvQTa6DSCuD74
57.6757	210.11	2002.8	um	Cell	Cell Center of Homogeneous Mass	0.000	1.000	766	15	Not-Trans anti-PSF-A546 8C-S-PSF V2.00	0	29. Not-Trans and anti-PSF-A546_Pos018_S001	00-8UEJvCbqXxvQTa6DSCuD74
186.058	207.323	2002.4	um	Cell	Cell Center of Homogeneous Mass	0.000	1.000	767	16	Not-Trans anti-PSF-A546 8C-S-PSF V2.00	0	29. Not-Trans and anti-PSF-A546_Pos018_S001	00-8UEJvCbqXxvQTa6DSCuD74
170.422	225.702	2003.3	um	Cell	Cell Center of Homogeneous Mass	0.000	1.000	768	17	Not-Trans anti-PSF-A546 8C-S-PSF V2.00	0	29. Not-Trans and anti-PSF-A546_Pos018_S001	00-8UEJvCbqXxvQTa6DSCuD74
63.5114	224.811	2002.55	um	Cell	Cell Center of Homogeneous Mass	0.000	1.000	769	18	Not-Trans anti-PSF-A546 8C-S-PSF V2.00	0	29. Not-Trans and anti-PSF-A546_Pos018_S001	00-8UEJvCbqXxvQTa6DSCuD74
71.1577	6.84818	2002.5	um	Cell	Cell Center of Homogeneous Mass	0.000	1.000	770	19	Not-Trans anti-PSF-A546 8C-S-PSF V2.00	0	29. Not-Trans and anti-PSF-A546_Pos018_S001	00-8UEJvCbqXxvQTa6DSCuD74
108.107	17.8575	2002.87	um	Cell	Cell Center of Homogeneous Mass	0.000	1.000	771	20	Not-Trans anti-PSF-A546 8C-S-PSF V2.00	0	29. Not-Trans and anti-PSF-A546_Pos018_S001	00-8UEJvCbqXxvQTa6DSCuD74
128.984	24.0257	2002.71	um	Cell	Cell Center of Homogeneous Mass	0.000	1.000	772	21	Not-Trans anti-PSF-A546 8C-S-PSF V2.00	0	29. Not-Trans and anti-PSF-A546_Pos018_S001	00-8UEJvCbqXxvQTa6DSCuD74
93.2798	29.7735	2002.71	um	Cell	Cell Center of Homogeneous Mass	0.000	1.000	773	22	Not-Trans anti-PSF-A546 8C-S-PSF V2.00	0	29. Not-Trans and anti-PSF-A546_Pos018_S001	00-8UEJvCbqXxvQTa6DSCuD74
15.2319	96.6355	2002.47	um	Cell	Cell Center of Homogeneous Mass	0.000	1.000	774	23	Not-Trans anti-PSF-A546 8C-S-PSF V2.00	0	29. Not-Trans and anti-PSF-A546_Pos018_S001	00-8UEJvCbqXxvQTa6DSCuD74
6.8787	121.247	2002.49	um	Cell	Cell Center of Homogeneous Mass	0.000	1.000	775	24	Not-Trans anti-PSF-A546 8C-S-PSF V2.00	0	29. Not-Trans and anti-PSF-A546_Pos018_S001	00-8UEJvCbqXxvQTa6DSCuD74
207.837	147.41	2002.24	um	Cell	Cell Center of Homogeneous Mass	0.000	1.000	776	25	Not-Trans anti-PSF-A546 8C-S-PSF V2.00	0	29. Not-Trans and anti-PSF-A546_Pos018_S001	00-8UEJvCbqXxvQTa6DSCuD74
204.054	183.86	2002.53	um	Cell	Cell Center of Homogeneous Mass	0.000	1.000	777	26	Not-Trans anti-PSF-A546 8C-S-PSF V2.00	0	29. Not-Trans and anti-PSF-A546_Pos018_S001	00-8UEJvCbqXxvQTa6DSCuD74
167.22	186.18	2002.26	um	Cell	Cell Center of Homogeneous Mass	0.000	1.000	778	27	Not-Trans anti-PSF-A546 8C-S-PSF V2.00	0	29. Not-Trans and anti-PSF-A546_Pos018_S001	00-8UEJvCbqXxvQTa6DSCuD74
233.528	194.083	2002.24	um	Cell	Cell Center of Homogeneous Mass	0.000	1.000	779	28	Not-Trans anti-PSF-A546 8C-S-PSF V2.00	0	29. Not-Trans and anti-PSF-A546_Pos018_S001	00-8UEJvCbqXxvQTa6DSCuD74
241.173	241.241	2002.35	um	Cell	Cell Center of Homogeneous Mass	0.000	1.000	780	29	Not-Trans anti-PSF-A546 8C-S-PSF V2.00	0	29. Not-Trans and anti-PSF-A546_Pos018_S001	00-8UEJvCbqXxvQTa6DSCuD74
15.7031	240.8	2002.23	um	Cell	Cell Center of Homogeneous Mass	0.000	1.000	781	30	Not-Trans anti-PSF-A546 8C-S-PSF V2.00	0	29. Not-Trans and anti-PSF-A546_Pos018_S001	00-8UEJvCbqXxvQTa6DSCuD74
233.942	90.9948	2002.28	um	Cell	Cell Center of Homogeneous Mass	0.000	1.000	782	31	Not-Trans anti-PSF-A546 8C-S-PSF V2.00	0	29. Not-Trans and anti-PSF-A546_Pos018_S001	00-8UEJvCbqXxvQTa6DSCuD74
226.041	74.1322	2004.88	um	Cell	Cell Center of Homogeneous Mass	0.000	1.000	783	32	Not-Trans anti-PSF-A546 8C-S-PSF V2.00	0	29. Not-Trans and anti-PSF-A546_Pos018_S001	00-8UEJvCbqXxvQTa6DSCuD74
206.056	79.9978	2004.62	um	Cell	Cell Center of Homogeneous Mass	0.000	1.000	784	33	Not-Trans anti-PSF-A546 8C-S-PSF V2.00	0	29. Not-Trans and anti-PSF-A546_Pos018_S001	00-8UEJvCbqXxvQTa6DSCuD74
189.858	69.8428	2004.77	um	Cell	Cell Center of Homogeneous Mass	0.000	1.000	785	34	Not-Trans anti-PSF-A546 8C-S-PSF V2.00	0	29. Not-Trans and anti-PSF-A546_Pos018_S001	00-8UEJvCbqXxvQTa6DSCuD74
219.371	100.659	2004.87	um	Cell	Cell Center of Homogeneous Mass	0.000	1.000	786	35	Not-Trans anti-PSF-A546 8C-S-PSF V2.00	0	29. Not-Trans and anti-PSF-A546_Pos018_S001	00-8UEJvCbqXxvQTa6DSCuD74
44.1143	114.037	2005.16	um	Cell	Cell Center of Homogeneous Mass	0.000	1.000	787	36	Not-Trans anti-PSF-A546 8C-S-PSF V2.00	0	29. Not-Trans and anti-PSF-A546_Pos018_S001	00-8UEJvCbqXxvQTa6DSCuD74
95.2776	149.619	2005.36	um	Cell	Cell Center of Homogeneous Mass	0.000	1.000	788	37	Not-Trans anti-PSF-A546 8C-S-PSF V2.00	0	29. Not-Trans and anti-PSF-A546_Pos018_S001	00-8UEJvCbqXxvQTa6DSCuD74
72.1336	47.5918	2002.42	um	Cell	Cell Center of Homogeneous Mass	0.000	1.000	789	38	Not-Trans anti-PSF-A546 8C-S-PSF V2.00	0	29. Not-Trans and anti-PSF-A546_Pos018_S001	00-8UEJvCbqXxvQTa6DSCuD74
71.0136	61.4376	2002.46	um	Cell	Cell Center of Homogeneous Mass	0.000	1.000	790	39	Not-Trans anti-PSF-A546 8C-S-PSF V2.00	0	29. Not-Trans and anti-PSF-A546_Pos018_S001	00-8UEJvCbqXxvQTa6DSCuD74
222.861	129.617	2002.43	um	Cell	Cell Center of Homogeneous Mass	0.000	1.000	791	40	Not-Trans anti-PSF-A546 8C-S-PSF V2.00	0	29. Not-Trans and anti-PSF-A546_Pos018_S001	00-8UEJvCbqXxvQTa6DSCuD74
231.604	145.846	2002.5	um	Cell	Cell Center of Homogeneous Mass	0.000	1.000	792	41	Not-Trans anti-PSF-A546 8C-S-PSF V2.00	0	29. Not-Trans and anti-PSF-A546_Pos018_S001	00-8UEJvCbqXxvQTa6DSCuD74
70.3049	206.213	2002.79	um	Cell	Cell Center of Homogeneous Mass	0.000	1.000	793	42	Not-Trans anti-PSF-A546 8C-S-PSF V2.00	0	29. Not-Trans and anti-PSF-A546_Pos018_S001	00-8UEJvCbqXxvQTa6DSCuD74
82.1968	217.543	2002.49	um	Cell	Cell Center of Homogeneous Mass	0.000	1.000	794	43	Not-Trans anti-PSF-A546 8C-S-PSF V2.00	0	29. Not-Trans and anti-PSF-A546_Pos018_S001	00-8UEJvCbqXxvQTa6DSCuD74
64.0622	71.5875	2001.93	um	Cell	Cell Center of Homogeneous Mass	0.000	1.000	795	0	Not-Trans anti-PSF-A546 8C-S-PSF V2.00	0	29. Not-Trans and anti-PSF-A546_Pos019_S001	00-qjFftDAHmQfBnytpQDuqDQ
30.2491	93.0194	2001.69	um	Cell	Cell Center of Homogeneous Mass	0.000	1.000	796	1	Not-Trans anti-PSF-A546 8C-S-PSF V2.00	0	29. Not-Trans and anti-PSF-A546_Pos019_S001	00-qjFftDAHmQfBnytpQDuqDQ
203.066	110.809	2002.1	um	Cell	Cell Center of Homogeneous Mass	0.000	1.000	797	2	Not-Trans anti-PSF-A546 8C-S-PSF V2.00	0	29. Not-Trans and anti-PSF-A546_Pos019_S001	00-qjFftDAHmQfBnytpQDuqDQ
22.3731	24.1898	2002.1	um	Cell	Cell Center of Homogeneous Mass	0.000	1.000	798	3	Not-Trans anti-PSF-A546 8C-S-PSF V2.00	0	29. Not-Trans and anti-PSF-A546_Pos019_S001	00-qjFftDAHmQfBnytpQDuqDQ
72.708	24.6248	2001.8	um	Cell	Cell Center of Homogeneous Mass	0.000	1.000	799	4	Not-Trans anti-PSF-A546 8C-S-PSF V2.00	0	29. Not-Trans and anti-PSF-A546_Pos019_S001	00-qjFftDAHmQfBnytpQDuqDQ
45.1258	48.6031	2001.92	um	Cell	Cell Center of Homogeneous Mass	0.000	1.000	800	5	Not-Trans anti-PSF-A546 8C-S-PSF V2.00	0	29. Not-Trans and anti-PSF-A546_Pos019_S001	00-qjFftDAHmQfBnytpQDuqDQ
34.4992	77.3368	2001.78	um	Cell	Cell Center of Homogeneous Mass	0.000	1.000	801	6	Not-Trans anti-PSF-A546 8C-S-PSF V2.00	0	29. Not-Trans and anti-PSF-A546_Pos019_S001	00-qjFftDAHmQfBnytpQDuqDQ
220.883	102.013	2002.08	um	Cell	Cell Center of Homogeneous Mass	0.000	1.000	802	7	Not-Trans anti-PSF-A546 8C-S-PSF V2.00	0	29. Not-Trans and anti-PSF-A546_Pos019_S001	00-qjFftDAHmQfBnytpQDuqDQ
239.14	106.081	2002.1	um	Cell	Cell Center of Homogeneous Mass	0.000	1.000	803	8	Not-Trans anti-PSF-A546 8C-S-PSF V2.00	0	29. Not-Trans and anti-PSF-A546_Pos019_S001	00-qjFftDAHmQfBnytpQDuqDQ
221.747	115.668	2002.1	um	Cell	Cell Center of Homogeneous Mass	0.000	1.000	804	9	Not-Trans anti-PSF-A546 8C-S-PSF V2.00	0	29. Not-Trans and anti-PSF-A546_Pos019_S001	00-qjFftDAHmQfBnytpQDuqDQ
237.032	123.616	2002.12	um	Cell	Cell Center of Homogeneous Mass	0.000	1.000	805	10	Not-Trans anti-PSF-A546 8C-S-PSF V2.00	0	29. Not-Trans and anti-PSF-A546_Pos019_S001	00-qjFftDAHmQfBnytpQDuqDQ
79.1412	193.371	2002.01	um	Cell	Cell Center of Homogeneous Mass	0.000	1.000	806	11	Not-Trans anti-PSF-A546 8C-S-PSF V2.00	0	29. Not-Trans and anti-PSF-A546_Pos019_S001	00-qjFftDAHmQfBnytpQDuqDQ
227.336	231.784	2001.87	um	Cell	Cell Center of Homogeneous Mass	0.000	1.000	807	12	Not-Trans anti-PSF-A546 8C-S-PSF V2.00	0	29. Not-Trans and anti-PSF-A546_Pos019_S001	00-qjFftDAHmQfBnytpQDuqDQ
68.3066	139.913	2001.56	um	Cell	Cell Center of Homogeneous Mass	0.000	1.000	808	0	Not-Trans anti-PSF-A546 8C-S-PSF V2.00	0	29. Not-Trans and anti-PSF-A546_Pos020_S001	00-cJ67z7mSv44PVjpc8J6kgd
106.46	136.165	2001.7	um	Cell	Cell Center of Homogeneous Mass	0.000	1.000	809	1	Not-Trans anti-PSF-A546 8C-S-PSF V2.00	0	29. Not-Trans and anti-PSF-A546_Pos020_S001	00-cJ67z7mSv44PVjpc8J6kgd
97.5281	10.7719	2002.01	um	Cell	Cell Center of Homogeneous Mass	0.000	1.000	810	2	Not-Trans anti-PSF-A546 8C-S-PSF V2.00	0	29. Not-Trans and anti-PSF-A546_Pos020_S001	00-cJ67z7mSv44PVjpc8J6kgd
134.646	15.2602	2001.79	um	Cell	Cell Center of Homogeneous Mass	0.000	1.000	811	3	Not-Trans anti-PSF-A546 8C-S-PSF V2.00	0	29. Not-Trans and anti-PSF-A546_Pos020_S001	00-cJ67z7mSv44PVjpc8J6kgd
59.3306	15.5917	2001.8	um	Cell	Cell Center of Homogeneous Mass	0.000	1.000	812	4	Not-Trans anti-PSF-A546 8C-S-PSF V2.00	0	29. Not-Trans and anti-PSF-A546_Pos020_S001	00-cJ67z7mSv44PVjpc8J6kgd
163.697	8.49772	2001.89	um	Cell	Cell Center of Homogeneous Mass	0.000	1.000	813	5	Not-Trans anti-PSF-A546 8C-S-PSF V2.00	0	29. Not-Trans and anti-PSF-A546_Pos020_S001	00-cJ67z7mSv44PVjpc8J6kgd
32.4811	37.2655	2001.86	um	Cell	Cell Center of Homogeneous Mass	0.000	1.000	814	6	Not-Trans anti-PSF-A546 8C-S-PSF V2.00	0	29. Not-Trans and anti-PSF-A546_Pos020_S001	00-cJ67z7mSv44PVjpc8J6kgd
119.201	39.548	2001.71	um	Cell	Cell Center of Homogeneous Mass	0.000	1.000	815	7	Not-Trans anti-PSF-A546 8C-S-PSF V2.00	0	29. Not-Trans and anti-PSF-A546_Pos020_S001	00-cJ67z7mSv44PVjpc8J6kgd
64.4458	38.2332	2001.73	um	Cell	Cell Center of Homogeneous Mass	0.000	1.000	816	8	Not-Trans anti-PSF-A546 8C-S-PSF V2.00	0	29. Not-Trans and anti-PSF-A546_Pos020_S001	00-cJ67z7mSv44PVjpc8J6kgd
114.315	49.7051	2001.78	um	Cell	Cell Center of Homogeneous Mass	0.000	1.000	817	9	Not-Trans anti-PSF-A546 8C-S-PSF V2.00	0	29. Not-Trans and anti-PSF-A546_Pos020_S001	00-cJ67z7mSv44PVjpc8J6kgd
177.614	56.2377	2001.69	um	Cell	Cell Center of Homogeneous Mass	0.000	1.000	818	10	Not-Trans anti-PSF-A546 8C-S-PSF V2.00	0	29. Not-Trans and anti-PSF-A546_Pos020_S001	00-cJ67z7mSv44PVjpc8J6kgd
158.73	62.1338	2001.58	um	Cell	Cell Center of Homogeneous Mass	0.000	1.000	819	11	Not-Trans anti-PSF-A546 8C-S-PSF V2.00	0	29. Not-Trans and anti-PSF-A546_Pos020_S001	00-cJ67z7mSv44PVjpc8J6kgd
139.755	67.8882	2001.55	um	Cell	Cell Center of Homogeneous Mass	0.000	1.000	820	12	Not-Trans anti-PSF-A546 8C-S-PSF V2.00	0	29. Not-Trans and anti-PSF-A546_Pos020_S001	00-cJ67z7mSv44PVjpc8J6kgd
8.74337	71.5776	2001.91	um	Cell	Cell Center of Homogeneous Mass	0.000	1.000	821	13	Not-Trans anti-PSF-A546 8C-S-PSF V2.00	0	29. Not-Trans and anti-PSF-A546_Pos020_S001	00-cJ67z7mSv44PVjpc8J6kgd
81.9895	85.7844	2001.37	um	Cell	Cell Center of Homogeneous Mass	0.000	1.000	822	14	Not-Trans anti-PSF-A546 8C-S-PSF V2.00	0	29. Not-Trans and anti-PSF-A546_Pos020_S001	00-cJ67z7mSv44PVjpc8J6kgd
144.684	106.653	2001.35	um	Cell	Cell Center of Homogeneous Mass	0.000	1.000	823	15	Not-Trans anti-PSF-A546 8C-S-PSF V2.00	0	29. Not-Trans and anti-PSF-A546_Pos020_S001	00-cJ67z7mSv44PVjpc8J6kgd
129.626	110.506	2001.49	um	Cell	Cell Center of Homogeneous Mass	0.000	1.000	824	16	Not-Trans anti-PSF-A546 8C-S-PSF V2.00	0	29. Not-Trans and anti-PSF-A546_Pos020_S001	00-cJ67z7mSv44PVjpc8J6kgd
120.1	140	2001.38	um	Cell	Cell Center of Homogeneous Mass	0.000	1.000	825	17	Not-Trans anti-PSF-A546 8C-S-PSF V2.00	0	29. Not-Trans and anti-PSF-A546_Pos020_S001	00-cJ67z7mSv44PVjpc8J6kgd
78.0652	148.873	2001.48	um	Cell	Cell Center of Homogeneous Mass	0.000	1.000	826	18	Not-Trans anti-PSF-A546 8C-S-PSF V2.00	0	29. Not-Trans and anti-PSF-A546_Pos020_S001	00-cJ67z7mSv44PVjpc8J6kgd
124.29	167.384	2001.43	um	Cell	Cell Center of Homogeneous Mass	0.000	1.000	827	19	Not-Trans anti-PSF-A546 8C-S-PSF V2.00	0	29. Not-Trans and anti-PSF-A546_Pos020_S001	00-cJ67z7mSv44PVjpc8J6kgd
143.338	166.439	2001.4	um	Cell	Cell Center of Homogeneous Mass	0.000	1.000	828	20	Not-Trans anti-PSF-A546 8C-S-PSF V2.00	0	29. Not-Trans and anti-PSF-A546_Pos020_S001	00-cJ67z7mSv44PVjpc8J6kgd
75.2929	166.557	2001.53	um	Cell	Cell Center of Homogeneous Mass	0.000	1.000	829	21	Not-Trans anti-PSF-A546 8C-S-PSF V2.00	0	29. Not-Trans and anti-PSF-A546_Pos020_S001	00-cJ67z7mSv44PVjpc8J6kgd
14.8063	169.677	2001.71	um	Cell	Cell Center of Homogeneous Mass	0.000	1.000	830	22	Not-Trans anti-PSF-A546 8C-S-PSF V2.00	0	29. Not-Trans and anti-PSF-A546_Pos020_S001	00-cJ67z7mSv44PVjpc8J6kgd
85.8217	182.348	2001.32	um	Cell	Cell Center of Homogeneous Mass	0.000	1.000	831	23	Not-Trans anti-PSF-A546 8C-S-PSF V2.00	0	29. Not-Trans and anti-PSF-A546_Pos020_S001	00-cJ67z7mSv44PVjpc8J6kgd
63.8915	185.062	2001.57	um	Cell	Cell Center of Homogeneous Mass	0.000	1.000	832	24	Not-Trans anti-PSF-A546 8C-S-PSF V2.00	0	29. Not-Trans and anti-PSF-A546_Pos020_S001	00-cJ67z7mSv44PVjpc8J6kgd
116.62	203.698	2001.3	um	Cell	Cell Center of Homogeneous Mass	0.000	1.000	833	25	Not-Trans anti-PSF-A546 8C-S-PSF V2.00	0	29. Not-Trans and anti-PSF-A546_Pos020_S001	00-cJ67z7mSv44PVjpc8J6kgd
27.2782	6.38028	2001.97	um	Cell	Cell Center of Homogeneous Mass	0.000	1.000	834	26	Not-Trans anti-PSF-A546 8C-S-PSF V2.00	0	29. Not-Trans and anti-PSF-A546_Pos020_S001	00-cJ67z7mSv44PVjpc8J6kgd
76.0315	6.38516	2001.95	um	Cell	Cell Center of Homogeneous Mass	0.000	1.000	835	27	Not-Trans anti-PSF-A546 8C-S-PSF V2.00	0	29. Not-Trans and anti-PSF-A546_Pos020_S001	00-cJ67z7mSv44PVjpc8J6kgd
228.138	7.14021	2001.97	um	Cell	Cell Center of Homogeneous Mass	0.000	1.000	836	28	Not-Trans anti-PSF-A546 8C-S-PSF V2.00	0	29. Not-Trans and anti-PSF-A546_Pos020_S001	00-cJ67z7mSv44PVjpc8J6kgd
119.824	8.17075	2001.64	um	Cell	Cell Center of Homogeneous Mass	0.000	1.000	837	29	Not-Trans anti-PSF-A546 8C-S-PSF V2.00	0	29. Not-Trans and anti-PSF-A546_Pos020_S001	00-cJ67z7mSv44PVjpc8J6kgd
88.03	23.9894	2001.59	um	Cell	Cell Center of Homogeneous Mass	0.000	1.000	838	30	Not-Trans anti-PSF-A546 8C-S-PSF V2.00	0	29. Not-Trans and anti-PSF-A546_Pos020_S001	00-cJ67z7mSv44PVjpc8J6kgd
172.857	25.1082	2001.74	um	Cell	Cell Center of Homogeneous Mass	0.000	1.000	839	31	Not-Trans anti-PSF-A546 8C-S-PSF V2.00	0	29. Not-Trans and anti-PSF-A546_Pos020_S001	00-cJ67z7mSv44PVjpc8J6kgd
182.108	39.7137	2001.84	um	Cell	Cell Center of Homogeneous Mass	0.000	1.000	840	32	Not-Trans anti-PSF-A546 8C-S-PSF V2.00	0	29. Not-Trans and anti-PSF-A546_Pos020_S001	00-cJ67z7mSv44PVjpc8J6kgd
161.409	38.9717	2002.74	um	Cell	Cell Center of Homogeneous Mass	0.000	1.000	841	33	Not-Trans anti-PSF-A546 8C-S-PSF V2.00	0	29. Not-Trans and anti-PSF-A546_Pos020_S001	00-cJ67z7mSv44PVjpc8J6kgd
8.17226	49.307	2002.25	um	Cell	Cell Center of Homogeneous Mass	0.000	1.000	842	34	Not-Trans anti-PSF-A546 8C-S-PSF V2.00	0	29. Not-Trans and anti-PSF-A546_Pos020_S001	00-cJ67z7mSv44PVjpc8J6kgd
67.0236	54.6088	2001.49	um	Cell	Cell Center of Homogeneous Mass	0.000	1.000	843	35	Not-Trans anti-PSF-A546 8C-S-PSF V2.00	0	29. Not-Trans and anti-PSF-A546_Pos020_S001	00-cJ67z7mSv44PVjpc8J6kgd
47.0186	61.9777	2001.5	um	Cell	Cell Center of Homogeneous Mass	0.000	1.000	844	36	Not-Trans anti-PSF-A546 8C-S-PSF V2.00	0	29. Not-Trans and anti-PSF-A546_Pos020_S001	00-cJ67z7mSv44PVjpc8J6kgd
208.4	103.421	2001.41	um	Cell	Cell Center of Homogeneous Mass	0.000	1.000	845	37	Not-Trans anti-PSF-A546 8C-S-PSF V2.00	0	29. Not-Trans and anti-PSF-A546_Pos020_S001	00-cJ67z7mSv44PVjpc8J6kgd
74.4195	101.62	2001.3	um	Cell	Cell Center of Homogeneous Mass	0.000	1.000	846	38	Not-Trans anti-PSF-A546 8C-S-PSF V2.00	0	29. Not-Trans and anti-PSF-A546_Pos020_S001	00-cJ67z7mSv44PVjpc8J6kgd
194.247	113.245	2001.42	um	Cell	Cell Center of Homogeneous Mass	0.000	1.000	847	39	Not-Trans anti-PSF-A546 8C-S-PSF V2.00	0	29. Not-Trans and anti-PSF-A546_Pos020_S001	00-cJ67z7mSv44PVjpc8J6kgd
204.273	130.408	2001.4	um	Cell	Cell Center of Homogeneous Mass	0.000	1.000	848	40	Not-Trans anti-PSF-A546 8C-S-PSF V2.00	0	29. Not-Trans and anti-PSF-A546_Pos020_S001	00-cJ67z7mSv44PVjpc8J6kgd
177.835	141.105	2001.27	um	Cell	Cell Center of Homogeneous Mass	0.000	1.000	849	41	Not-Trans anti-PSF-A546 8C-S-PSF V2.00	0	29. Not-Trans and anti-PSF-A546_Pos020_S001	00-cJ67z7mSv44PVjpc8J6kgd
4.9946	224.394	2001.57	um	Cell	Cell Center of Homogeneous Mass	0.000	1.000	850	42	Not-Trans anti-PSF-A546 8C-S-PSF V2.00	0	29. Not-Trans and anti-PSF-A546_Pos020_S001	00-cJ67z7mSv44PVjpc8J6kgd
206.109	28.8384	2001.72	um	Cell	Cell Center of Homogeneous Mass	0.000	1.000	851	43	Not-Trans anti-PSF-A546 8C-S-PSF V2.00	0	29. Not-Trans and anti-PSF-A546_Pos020_S001	00-cJ67z7mSv44PVjpc8J6kgd
223.231	57.8657	2001.57	um	Cell	Cell Center of Homogeneous Mass	0.000	1.000	852	44	Not-Trans anti-PSF-A546 8C-S-PSF V2.00	0	29. Not-Trans and anti-PSF-A546_Pos020_S001	00-cJ67z7mSv44PVjpc8J6kgd
225.367	78.4289	2001.53	um	Cell	Cell Center of Homogeneous Mass	0.000	1.000	853	45	Not-Trans anti-PSF-A546 8C-S-PSF V2.00	0	29. Not-Trans and anti-PSF-A546_Pos020_S001	00-cJ67z7mSv44PVjpc8J6kgd
243.087	127.943	2001.56	um	Cell	Cell Center of Homogeneous Mass	0.000	1.000	854	46	Not-Trans anti-PSF-A546 8C-S-PSF V2.00	0	29. Not-Trans and anti-PSF-A546_Pos020_S001	00-cJ67z7mSv44PVjpc8J6kgd
10.0033	117.642	2002.79	um	Cell	Cell Center of Homogeneous Mass	0.000	1.000	855	47	Not-Trans anti-PSF-A546 8C-S-PSF V2.00	0	29. Not-Trans and anti-PSF-A546_Pos020_S001	00-cJ67z7mSv44PVjpc8J6kgd
182.591	15.504	2004.84	um	Cell	Cell Center of Homogeneous Mass	0.000	1.000	856	48	Not-Trans anti-PSF-A546 8C-S-PSF V2.00	0	29. Not-Trans and anti-PSF-A546_Pos020_S001	00-cJ67z7mSv44PVjpc8J6kgd
170.605	119.248	2001.48	um	Cell	Cell Center of Homogeneous Mass	0.000	1.000	857	0	Not-Trans anti-PSF-A546 8C-S-PSF V2.00	0	29. Not-Trans and anti-PSF-A546_Pos021_S001	00-F4LyNmUFPFvKiLrTW7yYmY
104.132	54.426	2001.11	um	Cell	Cell Center of Homogeneous Mass	0.000	1.000	858	1	Not-Trans anti-PSF-A546 8C-S-PSF V2.00	0	29. Not-Trans and anti-PSF-A546_Pos021_S001	00-F4LyNmUFPFvKiLrTW7yYmY
84.1946	57.4925	2001.09	um	Cell	Cell Center of Homogeneous Mass	0.000	1.000	859	2	Not-Trans anti-PSF-A546 8C-S-PSF V2.00	0	29. Not-Trans and anti-PSF-A546_Pos021_S001	00-F4LyNmUFPFvKiLrTW7yYmY
173.201	57.1835	2001.24	um	Cell	Cell Center of Homogeneous Mass	0.000	1.000	860	3	Not-Trans anti-PSF-A546 8C-S-PSF V2.00	0	29. Not-Trans and anti-PSF-A546_Pos021_S001	00-F4LyNmUFPFvKiLrTW7yYmY
88.4813	88.5708	2000.92	um	Cell	Cell Center of Homogeneous Mass	0.000	1.000	861	4	Not-Trans anti-PSF-A546 8C-S-PSF V2.00	0	29. Not-Trans and anti-PSF-A546_Pos021_S001	00-F4LyNmUFPFvKiLrTW7yYmY
41.3176	91.4493	2001.67	um	Cell	Cell Center of Homogeneous Mass	0.000	1.000	862	5	Not-Trans anti-PSF-A546 8C-S-PSF V2.00	0	29. Not-Trans and anti-PSF-A546_Pos021_S001	00-F4LyNmUFPFvKiLrTW7yYmY
12.2615	91.0181	2001.37	um	Cell	Cell Center of Homogeneous Mass	0.000	1.000	863	6	Not-Trans anti-PSF-A546 8C-S-PSF V2.00	0	29. Not-Trans and anti-PSF-A546_Pos021_S001	00-F4LyNmUFPFvKiLrTW7yYmY
31.0692	96.1238	2001.44	um	Cell	Cell Center of Homogeneous Mass	0.000	1.000	864	7	Not-Trans anti-PSF-A546 8C-S-PSF V2.00	0	29. Not-Trans and anti-PSF-A546_Pos021_S001	00-F4LyNmUFPFvKiLrTW7yYmY
188.275	104.27	2001.55	um	Cell	Cell Center of Homogeneous Mass	0.000	1.000	865	8	Not-Trans anti-PSF-A546 8C-S-PSF V2.00	0	29. Not-Trans and anti-PSF-A546_Pos021_S001	00-F4LyNmUFPFvKiLrTW7yYmY
49.4761	105.908	2001.34	um	Cell	Cell Center of Homogeneous Mass	0.000	1.000	866	9	Not-Trans anti-PSF-A546 8C-S-PSF V2.00	0	29. Not-Trans and anti-PSF-A546_Pos021_S001	00-F4LyNmUFPFvKiLrTW7yYmY
89.3204	115.442	2000.78	um	Cell	Cell Center of Homogeneous Mass	0.000	1.000	867	10	Not-Trans anti-PSF-A546 8C-S-PSF V2.00	0	29. Not-Trans and anti-PSF-A546_Pos021_S001	00-F4LyNmUFPFvKiLrTW7yYmY
191.793	131.043	2001.09	um	Cell	Cell Center of Homogeneous Mass	0.000	1.000	868	11	Not-Trans anti-PSF-A546 8C-S-PSF V2.00	0	29. Not-Trans and anti-PSF-A546_Pos021_S001	00-F4LyNmUFPFvKiLrTW7yYmY
135.457	133.679	2000.97	um	Cell	Cell Center of Homogeneous Mass	0.000	1.000	869	12	Not-Trans anti-PSF-A546 8C-S-PSF V2.00	0	29. Not-Trans and anti-PSF-A546_Pos021_S001	00-F4LyNmUFPFvKiLrTW7yYmY
61.6115	138.21	2000.9	um	Cell	Cell Center of Homogeneous Mass	0.000	1.000	870	13	Not-Trans anti-PSF-A546 8C-S-PSF V2.00	0	29. Not-Trans and anti-PSF-A546_Pos021_S001	00-F4LyNmUFPFvKiLrTW7yYmY
40.0347	136.995	2001.22	um	Cell	Cell Center of Homogeneous Mass	0.000	1.000	871	14	Not-Trans anti-PSF-A546 8C-S-PSF V2.00	0	29. Not-Trans and anti-PSF-A546_Pos021_S001	00-F4LyNmUFPFvKiLrTW7yYmY
154.457	139.515	2000.97	um	Cell	Cell Center of Homogeneous Mass	0.000	1.000	872	15	Not-Trans anti-PSF-A546 8C-S-PSF V2.00	0	29. Not-Trans and anti-PSF-A546_Pos021_S001	00-F4LyNmUFPFvKiLrTW7yYmY
8.63147	153.34	2001.43	um	Cell	Cell Center of Homogeneous Mass	0.000	1.000	873	16	Not-Trans anti-PSF-A546 8C-S-PSF V2.00	0	29. Not-Trans and anti-PSF-A546_Pos021_S001	00-F4LyNmUFPFvKiLrTW7yYmY
46.776	166.171	2001.04	um	Cell	Cell Center of Homogeneous Mass	0.000	1.000	874	17	Not-Trans anti-PSF-A546 8C-S-PSF V2.00	0	29. Not-Trans and anti-PSF-A546_Pos021_S001	00-F4LyNmUFPFvKiLrTW7yYmY
143.746	184.91	2001.24	um	Cell	Cell Center of Homogeneous Mass	0.000	1.000	875	18	Not-Trans anti-PSF-A546 8C-S-PSF V2.00	0	29. Not-Trans and anti-PSF-A546_Pos021_S001	00-F4LyNmUFPFvKiLrTW7yYmY
158.79	204.031	2001.92	um	Cell	Cell Center of Homogeneous Mass	0.000	1.000	876	19	Not-Trans anti-PSF-A546 8C-S-PSF V2.00	0	29. Not-Trans and anti-PSF-A546_Pos021_S001	00-F4LyNmUFPFvKiLrTW7yYmY
5.06349	11.8107	2001.83	um	Cell	Cell Center of Homogeneous Mass	0.000	1.000	877	20	Not-Trans anti-PSF-A546 8C-S-PSF V2.00	0	29. Not-Trans and anti-PSF-A546_Pos021_S001	00-F4LyNmUFPFvKiLrTW7yYmY
159.296	24.0725	2001.25	um	Cell	Cell Center of Homogeneous Mass	0.000	1.000	878	21	Not-Trans anti-PSF-A546 8C-S-PSF V2.00	0	29. Not-Trans and anti-PSF-A546_Pos021_S001	00-F4LyNmUFPFvKiLrTW7yYmY
74.1481	19.5194	2001.05	um	Cell	Cell Center of Homogeneous Mass	0.000	1.000	879	22	Not-Trans anti-PSF-A546 8C-S-PSF V2.00	0	29. Not-Trans and anti-PSF-A546_Pos021_S001	00-F4LyNmUFPFvKiLrTW7yYmY
193.808	23.5578	2001.52	um	Cell	Cell Center of Homogeneous Mass	0.000	1.000	880	23	Not-Trans anti-PSF-A546 8C-S-PSF V2.00	0	29. Not-Trans and anti-PSF-A546_Pos021_S001	00-F4LyNmUFPFvKiLrTW7yYmY
220.118	27.8182	2001.58	um	Cell	Cell Center of Homogeneous Mass	0.000	1.000	881	24	Not-Trans anti-PSF-A546 8C-S-PSF V2.00	0	29. Not-Trans and anti-PSF-A546_Pos021_S001	00-F4LyNmUFPFvKiLrTW7yYmY
36.0547	30.5237	2001.14	um	Cell	Cell Center of Homogeneous Mass	0.000	1.000	882	25	Not-Trans anti-PSF-A546 8C-S-PSF V2.00	0	29. Not-Trans and anti-PSF-A546_Pos021_S001	00-F4LyNmUFPFvKiLrTW7yYmY
60.3437	33.6184	2001.1	um	Cell	Cell Center of Homogeneous Mass	0.000	1.000	883	26	Not-Trans anti-PSF-A546 8C-S-PSF V2.00	0	29. Not-Trans and anti-PSF-A546_Pos021_S001	00-F4LyNmUFPFvKiLrTW7yYmY
15.37	44.6203	2001.71	um	Cell	Cell Center of Homogeneous Mass	0.000	1.000	884	27	Not-Trans anti-PSF-A546 8C-S-PSF V2.00	0	29. Not-Trans and anti-PSF-A546_Pos021_S001	00-F4LyNmUFPFvKiLrTW7yYmY
39.2062	54.1497	2001.17	um	Cell	Cell Center of Homogeneous Mass	0.000	1.000	885	28	Not-Trans anti-PSF-A546 8C-S-PSF V2.00	0	29. Not-Trans and anti-PSF-A546_Pos021_S001	00-F4LyNmUFPFvKiLrTW7yYmY
209.359	63.1131	2001.21	um	Cell	Cell Center of Homogeneous Mass	0.000	1.000	886	29	Not-Trans anti-PSF-A546 8C-S-PSF V2.00	0	29. Not-Trans and anti-PSF-A546_Pos021_S001	00-F4LyNmUFPFvKiLrTW7yYmY
23.9611	63.1895	2001.4	um	Cell	Cell Center of Homogeneous Mass	0.000	1.000	887	30	Not-Trans anti-PSF-A546 8C-S-PSF V2.00	0	29. Not-Trans and anti-PSF-A546_Pos021_S001	00-F4LyNmUFPFvKiLrTW7yYmY
227.897	64.1292	2001.61	um	Cell	Cell Center of Homogeneous Mass	0.000	1.000	888	31	Not-Trans anti-PSF-A546 8C-S-PSF V2.00	0	29. Not-Trans and anti-PSF-A546_Pos021_S001	00-F4LyNmUFPFvKiLrTW7yYmY
7.33631	65.3648	2001.31	um	Cell	Cell Center of Homogeneous Mass	0.000	1.000	889	32	Not-Trans anti-PSF-A546 8C-S-PSF V2.00	0	29. Not-Trans and anti-PSF-A546_Pos021_S001	00-F4LyNmUFPFvKiLrTW7yYmY
60.0768	84.1119	2000.91	um	Cell	Cell Center of Homogeneous Mass	0.000	1.000	890	33	Not-Trans anti-PSF-A546 8C-S-PSF V2.00	0	29. Not-Trans and anti-PSF-A546_Pos021_S001	00-F4LyNmUFPFvKiLrTW7yYmY
168.497	91.4981	2001.15	um	Cell	Cell Center of Homogeneous Mass	0.000	1.000	891	34	Not-Trans anti-PSF-A546 8C-S-PSF V2.00	0	29. Not-Trans and anti-PSF-A546_Pos021_S001	00-F4LyNmUFPFvKiLrTW7yYmY
144.088	102.27	2000.75	um	Cell	Cell Center of Homogeneous Mass	0.000	1.000	892	35	Not-Trans anti-PSF-A546 8C-S-PSF V2.00	0	29. Not-Trans and anti-PSF-A546_Pos021_S001	00-F4LyNmUFPFvKiLrTW7yYmY
9.11864	105.025	2001.31	um	Cell	Cell Center of Homogeneous Mass	0.000	1.000	893	36	Not-Trans anti-PSF-A546 8C-S-PSF V2.00	0	29. Not-Trans and anti-PSF-A546_Pos021_S001	00-F4LyNmUFPFvKiLrTW7yYmY
27.3996	118.296	2001.13	um	Cell	Cell Center of Homogeneous Mass	0.000	1.000	894	37	Not-Trans anti-PSF-A546 8C-S-PSF V2.00	0	29. Not-Trans and anti-PSF-A546_Pos021_S001	00-F4LyNmUFPFvKiLrTW7yYmY
47.4925	119.7	2001.09	um	Cell	Cell Center of Homogeneous Mass	0.000	1.000	895	38	Not-Trans anti-PSF-A546 8C-S-PSF V2.00	0	29. Not-Trans and anti-PSF-A546_Pos021_S001	00-F4LyNmUFPFvKiLrTW7yYmY
10.0924	120.736	2001.28	um	Cell	Cell Center of Homogeneous Mass	0.000	1.000	896	39	Not-Trans anti-PSF-A546 8C-S-PSF V2.00	0	29. Not-Trans and anti-PSF-A546_Pos021_S001	00-F4LyNmUFPFvKiLrTW7yYmY
4.55515	135.768	2001.36	um	Cell	Cell Center of Homogeneous Mass	0.000	1.000	897	40	Not-Trans anti-PSF-A546 8C-S-PSF V2.00	0	29. Not-Trans and anti-PSF-A546_Pos021_S001	00-F4LyNmUFPFvKiLrTW7yYmY
24.7983	143.387	2001.3	um	Cell	Cell Center of Homogeneous Mass	0.000	1.000	898	41	Not-Trans anti-PSF-A546 8C-S-PSF V2.00	0	29. Not-Trans and anti-PSF-A546_Pos021_S001	00-F4LyNmUFPFvKiLrTW7yYmY
190.728	153.92	2000.88	um	Cell	Cell Center of Homogeneous Mass	0.000	1.000	899	42	Not-Trans anti-PSF-A546 8C-S-PSF V2.00	0	29. Not-Trans and anti-PSF-A546_Pos021_S001	00-F4LyNmUFPFvKiLrTW7yYmY
208.527	155.056	2001.05	um	Cell	Cell Center of Homogeneous Mass	0.000	1.000	900	43	Not-Trans anti-PSF-A546 8C-S-PSF V2.00	0	29. Not-Trans and anti-PSF-A546_Pos021_S001	00-F4LyNmUFPFvKiLrTW7yYmY
215.511	175.533	2001.23	um	Cell	Cell Center of Homogeneous Mass	0.000	1.000	901	44	Not-Trans anti-PSF-A546 8C-S-PSF V2.00	0	29. Not-Trans and anti-PSF-A546_Pos021_S001	00-F4LyNmUFPFvKiLrTW7yYmY
158.162	176.976	2001.12	um	Cell	Cell Center of Homogeneous Mass	0.000	1.000	902	45	Not-Trans anti-PSF-A546 8C-S-PSF V2.00	0	29. Not-Trans and anti-PSF-A546_Pos021_S001	00-F4LyNmUFPFvKiLrTW7yYmY
183.382	181.824	2001.11	um	Cell	Cell Center of Homogeneous Mass	0.000	1.000	903	46	Not-Trans anti-PSF-A546 8C-S-PSF V2.00	0	29. Not-Trans and anti-PSF-A546_Pos021_S001	00-F4LyNmUFPFvKiLrTW7yYmY
233.556	181.48	2001.33	um	Cell	Cell Center of Homogeneous Mass	0.000	1.000	904	47	Not-Trans anti-PSF-A546 8C-S-PSF V2.00	0	29. Not-Trans and anti-PSF-A546_Pos021_S001	00-F4LyNmUFPFvKiLrTW7yYmY
218.966	189.509	2001.7	um	Cell	Cell Center of Homogeneous Mass	0.000	1.000	905	48	Not-Trans anti-PSF-A546 8C-S-PSF V2.00	0	29. Not-Trans and anti-PSF-A546_Pos021_S001	00-F4LyNmUFPFvKiLrTW7yYmY
205.626	192.831	2001.5	um	Cell	Cell Center of Homogeneous Mass	0.000	1.000	906	49	Not-Trans anti-PSF-A546 8C-S-PSF V2.00	0	29. Not-Trans and anti-PSF-A546_Pos021_S001	00-F4LyNmUFPFvKiLrTW7yYmY
192.165	200.05	2001.18	um	Cell	Cell Center of Homogeneous Mass	0.000	1.000	907	50	Not-Trans anti-PSF-A546 8C-S-PSF V2.00	0	29. Not-Trans and anti-PSF-A546_Pos021_S001	00-F4LyNmUFPFvKiLrTW7yYmY
138.991	200.657	2001.17	um	Cell	Cell Center of Homogeneous Mass	0.000	1.000	908	51	Not-Trans anti-PSF-A546 8C-S-PSF V2.00	0	29. Not-Trans and anti-PSF-A546_Pos021_S001	00-F4LyNmUFPFvKiLrTW7yYmY
199.296	219.667	2001.33	um	Cell	Cell Center of Homogeneous Mass	0.000	1.000	909	52	Not-Trans anti-PSF-A546 8C-S-PSF V2.00	0	29. Not-Trans and anti-PSF-A546_Pos021_S001	00-F4LyNmUFPFvKiLrTW7yYmY
216.932	222.041	2001.45	um	Cell	Cell Center of Homogeneous Mass	0.000	1.000	910	53	Not-Trans anti-PSF-A546 8C-S-PSF V2.00	0	29. Not-Trans and anti-PSF-A546_Pos021_S001	00-F4LyNmUFPFvKiLrTW7yYmY
167.242	223.537	2001.17	um	Cell	Cell Center of Homogeneous Mass	0.000	1.000	911	54	Not-Trans anti-PSF-A546 8C-S-PSF V2.00	0	29. Not-Trans and anti-PSF-A546_Pos021_S001	00-F4LyNmUFPFvKiLrTW7yYmY
157.122	237.228	2001.22	um	Cell	Cell Center of Homogeneous Mass	0.000	1.000	912	55	Not-Trans anti-PSF-A546 8C-S-PSF V2.00	0	29. Not-Trans and anti-PSF-A546_Pos021_S001	00-F4LyNmUFPFvKiLrTW7yYmY
83.1871	243.645	2000.98	um	Cell	Cell Center of Homogeneous Mass	0.000	1.000	913	56	Not-Trans anti-PSF-A546 8C-S-PSF V2.00	0	29. Not-Trans and anti-PSF-A546_Pos021_S001	00-F4LyNmUFPFvKiLrTW7yYmY
238.97	16.239	2001.5	um	Cell	Cell Center of Homogeneous Mass	0.000	1.000	914	57	Not-Trans anti-PSF-A546 8C-S-PSF V2.00	0	29. Not-Trans and anti-PSF-A546_Pos021_S001	00-F4LyNmUFPFvKiLrTW7yYmY
102.792	20.1947	2001.02	um	Cell	Cell Center of Homogeneous Mass	0.000	1.000	915	58	Not-Trans anti-PSF-A546 8C-S-PSF V2.00	0	29. Not-Trans and anti-PSF-A546_Pos021_S001	00-F4LyNmUFPFvKiLrTW7yYmY
232.114	31.0931	2001.52	um	Cell	Cell Center of Homogeneous Mass	0.000	1.000	916	59	Not-Trans anti-PSF-A546 8C-S-PSF V2.00	0	29. Not-Trans and anti-PSF-A546_Pos021_S001	00-F4LyNmUFPFvKiLrTW7yYmY
14.3731	26.2242	2001.99	um	Cell	Cell Center of Homogeneous Mass	0.000	1.000	917	60	Not-Trans anti-PSF-A546 8C-S-PSF V2.00	0	29. Not-Trans and anti-PSF-A546_Pos021_S001	00-F4LyNmUFPFvKiLrTW7yYmY
183.515	39.4494	2001.15	um	Cell	Cell Center of Homogeneous Mass	0.000	1.000	918	61	Not-Trans anti-PSF-A546 8C-S-PSF V2.00	0	29. Not-Trans and anti-PSF-A546_Pos021_S001	00-F4LyNmUFPFvKiLrTW7yYmY
242.746	49.0602	2001.49	um	Cell	Cell Center of Homogeneous Mass	0.000	1.000	919	62	Not-Trans anti-PSF-A546 8C-S-PSF V2.00	0	29. Not-Trans and anti-PSF-A546_Pos021_S001	00-F4LyNmUFPFvKiLrTW7yYmY
239.797	225.373	2001.04	um	Cell	Cell Center of Homogeneous Mass	0.000	1.000	920	63	Not-Trans anti-PSF-A546 8C-S-PSF V2.00	0	29. Not-Trans and anti-PSF-A546_Pos021_S001	00-F4LyNmUFPFvKiLrTW7yYmY
240.263	115.124	2002.6	um	Cell	Cell Center of Homogeneous Mass	0.000	1.000	921	64	Not-Trans anti-PSF-A546 8C-S-PSF V2.00	0	29. Not-Trans and anti-PSF-A546_Pos021_S001	00-F4LyNmUFPFvKiLrTW7yYmY
140.349	162.883	2004.26	um	Cell	Cell Center of Homogeneous Mass	0.000	1.000	922	65	Not-Trans anti-PSF-A546 8C-S-PSF V2.00	0	29. Not-Trans and anti-PSF-A546_Pos021_S001	00-F4LyNmUFPFvKiLrTW7yYmY
131.601	213.352	2001.27	um	Cell	Cell Center of Homogeneous Mass	0.000	1.000	923	66	Not-Trans anti-PSF-A546 8C-S-PSF V2.00	0	29. Not-Trans and anti-PSF-A546_Pos021_S001	00-F4LyNmUFPFvKiLrTW7yYmY
126.196	225.417	2001.55	um	Cell	Cell Center of Homogeneous Mass	0.000	1.000	924	67	Not-Trans anti-PSF-A546 8C-S-PSF V2.00	0	29. Not-Trans and anti-PSF-A546_Pos021_S001	00-F4LyNmUFPFvKiLrTW7yYmY
188.666	239.988	2001.32	um	Cell	Cell Center of Homogeneous Mass	0.000	1.000	925	68	Not-Trans anti-PSF-A546 8C-S-PSF V2.00	0	29. Not-Trans and anti-PSF-A546_Pos021_S001	00-F4LyNmUFPFvKiLrTW7yYmY
174.804	243.844	2001.34	um	Cell	Cell Center of Homogeneous Mass	0.000	1.000	926	69	Not-Trans anti-PSF-A546 8C-S-PSF V2.00	0	29. Not-Trans and anti-PSF-A546_Pos021_S001	00-F4LyNmUFPFvKiLrTW7yYmY
90.7549	142.244	2003.38	um	Cell	Cell Center of Homogeneous Mass	0.000	1.000	927	0	Not-Trans anti-PSF-A546 8C-S-PSF V2.00	0	29. Not-Trans and anti-PSF-A546_Pos022_S001	00-FNQwcyyr287NXwT22B79vi
95.0061	45.4551	2003.12	um	Cell	Cell Center of Homogeneous Mass	0.000	1.000	928	1	Not-Trans anti-PSF-A546 8C-S-PSF V2.00	0	29. Not-Trans and anti-PSF-A546_Pos022_S001	00-FNQwcyyr287NXwT22B79vi
154.716	78.6024	2003.08	um	Cell	Cell Center of Homogeneous Mass	0.000	1.000	929	2	Not-Trans anti-PSF-A546 8C-S-PSF V2.00	0	29. Not-Trans and anti-PSF-A546_Pos022_S001	00-FNQwcyyr287NXwT22B79vi
48.0736	82.5298	2003.03	um	Cell	Cell Center of Homogeneous Mass	0.000	1.000	930	3	Not-Trans anti-PSF-A546 8C-S-PSF V2.00	0	29. Not-Trans and anti-PSF-A546_Pos022_S001	00-FNQwcyyr287NXwT22B79vi
33.0054	95.4955	2003.1	um	Cell	Cell Center of Homogeneous Mass	0.000	1.000	931	4	Not-Trans anti-PSF-A546 8C-S-PSF V2.00	0	29. Not-Trans and anti-PSF-A546_Pos022_S001	00-FNQwcyyr287NXwT22B79vi
123.792	100.72	2003.03	um	Cell	Cell Center of Homogeneous Mass	0.000	1.000	932	5	Not-Trans anti-PSF-A546 8C-S-PSF V2.00	0	29. Not-Trans and anti-PSF-A546_Pos022_S001	00-FNQwcyyr287NXwT22B79vi
217.733	117.929	2003.38	um	Cell	Cell Center of Homogeneous Mass	0.000	1.000	933	6	Not-Trans anti-PSF-A546 8C-S-PSF V2.00	0	29. Not-Trans and anti-PSF-A546_Pos022_S001	00-FNQwcyyr287NXwT22B79vi
236.25	137.73	2003.17	um	Cell	Cell Center of Homogeneous Mass	0.000	1.000	934	7	Not-Trans anti-PSF-A546 8C-S-PSF V2.00	0	29. Not-Trans and anti-PSF-A546_Pos022_S001	00-FNQwcyyr287NXwT22B79vi
126.248	138.692	2003.11	um	Cell	Cell Center of Homogeneous Mass	0.000	1.000	935	8	Not-Trans anti-PSF-A546 8C-S-PSF V2.00	0	29. Not-Trans and anti-PSF-A546_Pos022_S001	00-FNQwcyyr287NXwT22B79vi
196.598	153.49	2002.94	um	Cell	Cell Center of Homogeneous Mass	0.000	1.000	936	9	Not-Trans anti-PSF-A546 8C-S-PSF V2.00	0	29. Not-Trans and anti-PSF-A546_Pos022_S001	00-FNQwcyyr287NXwT22B79vi
58.1159	152.726	2002.87	um	Cell	Cell Center of Homogeneous Mass	0.000	1.000	937	10	Not-Trans anti-PSF-A546 8C-S-PSF V2.00	0	29. Not-Trans and anti-PSF-A546_Pos022_S001	00-FNQwcyyr287NXwT22B79vi
24.4422	176.951	2003.53	um	Cell	Cell Center of Homogeneous Mass	0.000	1.000	938	11	Not-Trans anti-PSF-A546 8C-S-PSF V2.00	0	29. Not-Trans and anti-PSF-A546_Pos022_S001	00-FNQwcyyr287NXwT22B79vi
4.53811	183.028	2003.46	um	Cell	Cell Center of Homogeneous Mass	0.000	1.000	939	12	Not-Trans anti-PSF-A546 8C-S-PSF V2.00	0	29. Not-Trans and anti-PSF-A546_Pos022_S001	00-FNQwcyyr287NXwT22B79vi
191.2	220.53	2003.23	um	Cell	Cell Center of Homogeneous Mass	0.000	1.000	940	13	Not-Trans anti-PSF-A546 8C-S-PSF V2.00	0	29. Not-Trans and anti-PSF-A546_Pos022_S001	00-FNQwcyyr287NXwT22B79vi
126.253	49.7337	2002.93	um	Cell	Cell Center of Homogeneous Mass	0.000	1.000	941	14	Not-Trans anti-PSF-A546 8C-S-PSF V2.00	0	29. Not-Trans and anti-PSF-A546_Pos022_S001	00-FNQwcyyr287NXwT22B79vi
74.1503	57.8565	2002.95	um	Cell	Cell Center of Homogeneous Mass	0.000	1.000	942	15	Not-Trans anti-PSF-A546 8C-S-PSF V2.00	0	29. Not-Trans and anti-PSF-A546_Pos022_S001	00-FNQwcyyr287NXwT22B79vi
39.8348	67.7258	2003.08	um	Cell	Cell Center of Homogeneous Mass	0.000	1.000	943	16	Not-Trans anti-PSF-A546 8C-S-PSF V2.00	0	29. Not-Trans and anti-PSF-A546_Pos022_S001	00-FNQwcyyr287NXwT22B79vi
241.143	71.6087	2003.18	um	Cell	Cell Center of Homogeneous Mass	0.000	1.000	944	17	Not-Trans anti-PSF-A546 8C-S-PSF V2.00	0	29. Not-Trans and anti-PSF-A546_Pos022_S001	00-FNQwcyyr287NXwT22B79vi
91.364	73.3659	2002.8	um	Cell	Cell Center of Homogeneous Mass	0.000	1.000	945	18	Not-Trans anti-PSF-A546 8C-S-PSF V2.00	0	29. Not-Trans and anti-PSF-A546_Pos022_S001	00-FNQwcyyr287NXwT22B79vi
74.1832	79.0489	2002.92	um	Cell	Cell Center of Homogeneous Mass	0.000	1.000	946	19	Not-Trans anti-PSF-A546 8C-S-PSF V2.00	0	29. Not-Trans and anti-PSF-A546_Pos022_S001	00-FNQwcyyr287NXwT22B79vi
212.114	86.7513	2002.97	um	Cell	Cell Center of Homogeneous Mass	0.000	1.000	947	20	Not-Trans anti-PSF-A546 8C-S-PSF V2.00	0	29. Not-Trans and anti-PSF-A546_Pos022_S001	00-FNQwcyyr287NXwT22B79vi
238.764	107.461	2003.23	um	Cell	Cell Center of Homogeneous Mass	0.000	1.000	948	21	Not-Trans anti-PSF-A546 8C-S-PSF V2.00	0	29. Not-Trans and anti-PSF-A546_Pos022_S001	00-FNQwcyyr287NXwT22B79vi
203.052	110.292	2002.9	um	Cell	Cell Center of Homogeneous Mass	0.000	1.000	949	22	Not-Trans anti-PSF-A546 8C-S-PSF V2.00	0	29. Not-Trans and anti-PSF-A546_Pos022_S001	00-FNQwcyyr287NXwT22B79vi
32.2751	125.507	2002.81	um	Cell	Cell Center of Homogeneous Mass	0.000	1.000	950	23	Not-Trans anti-PSF-A546 8C-S-PSF V2.00	0	29. Not-Trans and anti-PSF-A546_Pos022_S001	00-FNQwcyyr287NXwT22B79vi
9.33668	151.016	2003.23	um	Cell	Cell Center of Homogeneous Mass	0.000	1.000	951	24	Not-Trans anti-PSF-A546 8C-S-PSF V2.00	0	29. Not-Trans and anti-PSF-A546_Pos022_S001	00-FNQwcyyr287NXwT22B79vi
241.768	158.739	2003.43	um	Cell	Cell Center of Homogeneous Mass	0.000	1.000	952	25	Not-Trans anti-PSF-A546 8C-S-PSF V2.00	0	29. Not-Trans and anti-PSF-A546_Pos022_S001	00-FNQwcyyr287NXwT22B79vi
224.488	202.182	2003.11	um	Cell	Cell Center of Homogeneous Mass	0.000	1.000	953	26	Not-Trans anti-PSF-A546 8C-S-PSF V2.00	0	29. Not-Trans and anti-PSF-A546_Pos022_S001	00-FNQwcyyr287NXwT22B79vi
240.663	240.685	2003.3	um	Cell	Cell Center of Homogeneous Mass	0.000	1.000	954	27	Not-Trans anti-PSF-A546 8C-S-PSF V2.00	0	29. Not-Trans and anti-PSF-A546_Pos022_S001	00-FNQwcyyr287NXwT22B79vi
217.209	241.443	2003.05	um	Cell	Cell Center of Homogeneous Mass	0.000	1.000	955	28	Not-Trans anti-PSF-A546 8C-S-PSF V2.00	0	29. Not-Trans and anti-PSF-A546_Pos022_S001	00-FNQwcyyr287NXwT22B79vi
87.2057	105.218	2002.95	um	Cell	Cell Center of Homogeneous Mass	0.000	1.000	956	29	Not-Trans anti-PSF-A546 8C-S-PSF V2.00	0	29. Not-Trans and anti-PSF-A546_Pos022_S001	00-FNQwcyyr287NXwT22B79vi
71.6466	115.182	2002.99	um	Cell	Cell Center of Homogeneous Mass	0.000	1.000	957	30	Not-Trans anti-PSF-A546 8C-S-PSF V2.00	0	29. Not-Trans and anti-PSF-A546_Pos022_S001	00-FNQwcyyr287NXwT22B79vi
137.46	66.5816	2003.01	um	Cell	Cell Center of Homogeneous Mass	0.000	1.000	958	0	Not-Trans anti-PSF-A546 8C-S-PSF V2.00	0	29. Not-Trans and anti-PSF-A546_Pos023_S001	00-4axKtz6h8xsNCKRA3k5U7H
88.7649	105.915	2002.83	um	Cell	Cell Center of Homogeneous Mass	0.000	1.000	959	1	Not-Trans anti-PSF-A546 8C-S-PSF V2.00	0	29. Not-Trans and anti-PSF-A546_Pos023_S001	00-4axKtz6h8xsNCKRA3k5U7H
106.896	104.54	2002.82	um	Cell	Cell Center of Homogeneous Mass	0.000	1.000	960	2	Not-Trans anti-PSF-A546 8C-S-PSF V2.00	0	29. Not-Trans and anti-PSF-A546_Pos023_S001	00-4axKtz6h8xsNCKRA3k5U7H
223.566	130.296	2003.2	um	Cell	Cell Center of Homogeneous Mass	0.000	1.000	961	3	Not-Trans anti-PSF-A546 8C-S-PSF V2.00	0	29. Not-Trans and anti-PSF-A546_Pos023_S001	00-4axKtz6h8xsNCKRA3k5U7H
187.149	159.975	2003.39	um	Cell	Cell Center of Homogeneous Mass	0.000	1.000	962	4	Not-Trans anti-PSF-A546 8C-S-PSF V2.00	0	29. Not-Trans and anti-PSF-A546_Pos023_S001	00-4axKtz6h8xsNCKRA3k5U7H
210.957	169.645	2003.32	um	Cell	Cell Center of Homogeneous Mass	0.000	1.000	963	5	Not-Trans anti-PSF-A546 8C-S-PSF V2.00	0	29. Not-Trans and anti-PSF-A546_Pos023_S001	00-4axKtz6h8xsNCKRA3k5U7H
205.026	193.069	2003.18	um	Cell	Cell Center of Homogeneous Mass	0.000	1.000	964	6	Not-Trans anti-PSF-A546 8C-S-PSF V2.00	0	29. Not-Trans and anti-PSF-A546_Pos023_S001	00-4axKtz6h8xsNCKRA3k5U7H
184.234	194.706	2003.41	um	Cell	Cell Center of Homogeneous Mass	0.000	1.000	965	7	Not-Trans anti-PSF-A546 8C-S-PSF V2.00	0	29. Not-Trans and anti-PSF-A546_Pos023_S001	00-4axKtz6h8xsNCKRA3k5U7H
141.574	4.00552	2003.95	um	Cell	Cell Center of Homogeneous Mass	0.000	1.000	966	8	Not-Trans anti-PSF-A546 8C-S-PSF V2.00	0	29. Not-Trans and anti-PSF-A546_Pos023_S001	00-4axKtz6h8xsNCKRA3k5U7H
189.511	12.8692	2003.37	um	Cell	Cell Center of Homogeneous Mass	0.000	1.000	967	9	Not-Trans anti-PSF-A546 8C-S-PSF V2.00	0	29. Not-Trans and anti-PSF-A546_Pos023_S001	00-4axKtz6h8xsNCKRA3k5U7H
97.2754	17.9579	2003.1	um	Cell	Cell Center of Homogeneous Mass	0.000	1.000	968	10	Not-Trans anti-PSF-A546 8C-S-PSF V2.00	0	29. Not-Trans and anti-PSF-A546_Pos023_S001	00-4axKtz6h8xsNCKRA3k5U7H
39.1012	40.3761	2003.28	um	Cell	Cell Center of Homogeneous Mass	0.000	1.000	969	11	Not-Trans anti-PSF-A546 8C-S-PSF V2.00	0	29. Not-Trans and anti-PSF-A546_Pos023_S001	00-4axKtz6h8xsNCKRA3k5U7H
88.8389	44.4937	2002.95	um	Cell	Cell Center of Homogeneous Mass	0.000	1.000	970	12	Not-Trans anti-PSF-A546 8C-S-PSF V2.00	0	29. Not-Trans and anti-PSF-A546_Pos023_S001	00-4axKtz6h8xsNCKRA3k5U7H
11.7795	49.5728	2003.5	um	Cell	Cell Center of Homogeneous Mass	0.000	1.000	971	13	Not-Trans anti-PSF-A546 8C-S-PSF V2.00	0	29. Not-Trans and anti-PSF-A546_Pos023_S001	00-4axKtz6h8xsNCKRA3k5U7H
8.79372	71.8042	2003.37	um	Cell	Cell Center of Homogeneous Mass	0.000	1.000	972	14	Not-Trans anti-PSF-A546 8C-S-PSF V2.00	0	29. Not-Trans and anti-PSF-A546_Pos023_S001	00-4axKtz6h8xsNCKRA3k5U7H
100.332	74.476	2002.75	um	Cell	Cell Center of Homogeneous Mass	0.000	1.000	973	15	Not-Trans anti-PSF-A546 8C-S-PSF V2.00	0	29. Not-Trans and anti-PSF-A546_Pos023_S001	00-4axKtz6h8xsNCKRA3k5U7H
37.5205	73.6569	2003.59	um	Cell	Cell Center of Homogeneous Mass	0.000	1.000	974	16	Not-Trans anti-PSF-A546 8C-S-PSF V2.00	0	29. Not-Trans and anti-PSF-A546_Pos023_S001	00-4axKtz6h8xsNCKRA3k5U7H
3.75043	94.0813	2003.16	um	Cell	Cell Center of Homogeneous Mass	0.000	1.000	975	17	Not-Trans anti-PSF-A546 8C-S-PSF V2.00	0	29. Not-Trans and anti-PSF-A546_Pos023_S001	00-4axKtz6h8xsNCKRA3k5U7H
28.2769	98.0247	2003.35	um	Cell	Cell Center of Homogeneous Mass	0.000	1.000	976	18	Not-Trans anti-PSF-A546 8C-S-PSF V2.00	0	29. Not-Trans and anti-PSF-A546_Pos023_S001	00-4axKtz6h8xsNCKRA3k5U7H
65.4296	125.968	2002.78	um	Cell	Cell Center of Homogeneous Mass	0.000	1.000	977	19	Not-Trans anti-PSF-A546 8C-S-PSF V2.00	0	29. Not-Trans and anti-PSF-A546_Pos023_S001	00-4axKtz6h8xsNCKRA3k5U7H
31.4188	128.141	2003.02	um	Cell	Cell Center of Homogeneous Mass	0.000	1.000	978	20	Not-Trans anti-PSF-A546 8C-S-PSF V2.00	0	29. Not-Trans and anti-PSF-A546_Pos023_S001	00-4axKtz6h8xsNCKRA3k5U7H
241.462	181.553	2003.59	um	Cell	Cell Center of Homogeneous Mass	0.000	1.000	979	21	Not-Trans anti-PSF-A546 8C-S-PSF V2.00	0	29. Not-Trans and anti-PSF-A546_Pos023_S001	00-4axKtz6h8xsNCKRA3k5U7H
219.159	208.526	2003.2	um	Cell	Cell Center of Homogeneous Mass	0.000	1.000	980	22	Not-Trans anti-PSF-A546 8C-S-PSF V2.00	0	29. Not-Trans and anti-PSF-A546_Pos023_S001	00-4axKtz6h8xsNCKRA3k5U7H
24.5985	7.68403	2003.2	um	Cell	Cell Center of Homogeneous Mass	0.000	1.000	981	23	Not-Trans anti-PSF-A546 8C-S-PSF V2.00	0	29. Not-Trans and anti-PSF-A546_Pos023_S001	00-4axKtz6h8xsNCKRA3k5U7H
92.6905	81.6761	2002.97	um	Cell	Cell Center of Homogeneous Mass	0.000	1.000	982	0	Not-Trans anti-PSF-A546 8C-S-PSF V2.00	0	29. Not-Trans and anti-PSF-A546_Pos024_S001	00-kNXay6BJu6YRb2JgmDZ6b8
113.085	124.261	2002.7	um	Cell	Cell Center of Homogeneous Mass	0.000	1.000	983	1	Not-Trans anti-PSF-A546 8C-S-PSF V2.00	0	29. Not-Trans and anti-PSF-A546_Pos024_S001	00-kNXay6BJu6YRb2JgmDZ6b8
135.806	132.244	2002.71	um	Cell	Cell Center of Homogeneous Mass	0.000	1.000	984	2	Not-Trans anti-PSF-A546 8C-S-PSF V2.00	0	29. Not-Trans and anti-PSF-A546_Pos024_S001	00-kNXay6BJu6YRb2JgmDZ6b8
95.9983	132.465	2002.8	um	Cell	Cell Center of Homogeneous Mass	0.000	1.000	985	3	Not-Trans anti-PSF-A546 8C-S-PSF V2.00	0	29. Not-Trans and anti-PSF-A546_Pos024_S001	00-kNXay6BJu6YRb2JgmDZ6b8
169.789	137.989	2002.91	um	Cell	Cell Center of Homogeneous Mass	0.000	1.000	986	4	Not-Trans anti-PSF-A546 8C-S-PSF V2.00	0	29. Not-Trans and anti-PSF-A546_Pos024_S001	00-kNXay6BJu6YRb2JgmDZ6b8
92.5148	151.473	2002.92	um	Cell	Cell Center of Homogeneous Mass	0.000	1.000	987	5	Not-Trans anti-PSF-A546 8C-S-PSF V2.00	0	29. Not-Trans and anti-PSF-A546_Pos024_S001	00-kNXay6BJu6YRb2JgmDZ6b8
96.6319	171.081	2002.77	um	Cell	Cell Center of Homogeneous Mass	0.000	1.000	988	6	Not-Trans anti-PSF-A546 8C-S-PSF V2.00	0	29. Not-Trans and anti-PSF-A546_Pos024_S001	00-kNXay6BJu6YRb2JgmDZ6b8
141.582	174.971	2002.87	um	Cell	Cell Center of Homogeneous Mass	0.000	1.000	989	7	Not-Trans anti-PSF-A546 8C-S-PSF V2.00	0	29. Not-Trans and anti-PSF-A546_Pos024_S001	00-kNXay6BJu6YRb2JgmDZ6b8
154.84	177.527	2003.02	um	Cell	Cell Center of Homogeneous Mass	0.000	1.000	990	8	Not-Trans anti-PSF-A546 8C-S-PSF V2.00	0	29. Not-Trans and anti-PSF-A546_Pos024_S001	00-kNXay6BJu6YRb2JgmDZ6b8
140.755	194.814	2002.93	um	Cell	Cell Center of Homogeneous Mass	0.000	1.000	991	9	Not-Trans anti-PSF-A546 8C-S-PSF V2.00	0	29. Not-Trans and anti-PSF-A546_Pos024_S001	00-kNXay6BJu6YRb2JgmDZ6b8
141.51	9.68928	2003.08	um	Cell	Cell Center of Homogeneous Mass	0.000	1.000	992	10	Not-Trans anti-PSF-A546 8C-S-PSF V2.00	0	29. Not-Trans and anti-PSF-A546_Pos024_S001	00-kNXay6BJu6YRb2JgmDZ6b8
61.0747	21.5757	2003.14	um	Cell	Cell Center of Homogeneous Mass	0.000	1.000	993	11	Not-Trans anti-PSF-A546 8C-S-PSF V2.00	0	29. Not-Trans and anti-PSF-A546_Pos024_S001	00-kNXay6BJu6YRb2JgmDZ6b8
168.885	31.0979	2003.03	um	Cell	Cell Center of Homogeneous Mass	0.000	1.000	994	12	Not-Trans anti-PSF-A546 8C-S-PSF V2.00	0	29. Not-Trans and anti-PSF-A546_Pos024_S001	00-kNXay6BJu6YRb2JgmDZ6b8
95.7229	36.3444	2003.15	um	Cell	Cell Center of Homogeneous Mass	0.000	1.000	995	13	Not-Trans anti-PSF-A546 8C-S-PSF V2.00	0	29. Not-Trans and anti-PSF-A546_Pos024_S001	00-kNXay6BJu6YRb2JgmDZ6b8
65.9175	86.3339	2002.93	um	Cell	Cell Center of Homogeneous Mass	0.000	1.000	996	14	Not-Trans anti-PSF-A546 8C-S-PSF V2.00	0	29. Not-Trans and anti-PSF-A546_Pos024_S001	00-kNXay6BJu6YRb2JgmDZ6b8
146.363	97.1963	2002.82	um	Cell	Cell Center of Homogeneous Mass	0.000	1.000	997	15	Not-Trans anti-PSF-A546 8C-S-PSF V2.00	0	29. Not-Trans and anti-PSF-A546_Pos024_S001	00-kNXay6BJu6YRb2JgmDZ6b8
199.304	101.389	2003.27	um	Cell	Cell Center of Homogeneous Mass	0.000	1.000	998	16	Not-Trans anti-PSF-A546 8C-S-PSF V2.00	0	29. Not-Trans and anti-PSF-A546_Pos024_S001	00-kNXay6BJu6YRb2JgmDZ6b8
42.9054	97.5845	2002.94	um	Cell	Cell Center of Homogeneous Mass	0.000	1.000	999	17	Not-Trans anti-PSF-A546 8C-S-PSF V2.00	0	29. Not-Trans and anti-PSF-A546_Pos024_S001	00-kNXay6BJu6YRb2JgmDZ6b8
20.751	109.299	2003.09	um	Cell	Cell Center of Homogeneous Mass	0.000	1.000	1000	18	Not-Trans anti-PSF-A546 8C-S-PSF V2.00	0	29. Not-Trans and anti-PSF-A546_Pos024_S001	00-kNXay6BJu6YRb2JgmDZ6b8
56.3077	106.691	2002.95	um	Cell	Cell Center of Homogeneous Mass	0.000	1.000	1001	19	Not-Trans anti-PSF-A546 8C-S-PSF V2.00	0	29. Not-Trans and anti-PSF-A546_Pos024_S001	00-kNXay6BJu6YRb2JgmDZ6b8
76.156	114.666	2002.75	um	Cell	Cell Center of Homogeneous Mass	0.000	1.000	1002	20	Not-Trans anti-PSF-A546 8C-S-PSF V2.00	0	29. Not-Trans and anti-PSF-A546_Pos024_S001	00-kNXay6BJu6YRb2JgmDZ6b8
55.2864	128.839	2002.71	um	Cell	Cell Center of Homogeneous Mass	0.000	1.000	1003	21	Not-Trans anti-PSF-A546 8C-S-PSF V2.00	0	29. Not-Trans and anti-PSF-A546_Pos024_S001	00-kNXay6BJu6YRb2JgmDZ6b8
34.0768	150.071	2002.81	um	Cell	Cell Center of Homogeneous Mass	0.000	1.000	1004	22	Not-Trans anti-PSF-A546 8C-S-PSF V2.00	0	29. Not-Trans and anti-PSF-A546_Pos024_S001	00-kNXay6BJu6YRb2JgmDZ6b8
163.211	166.379	2002.86	um	Cell	Cell Center of Homogeneous Mass	0.000	1.000	1005	23	Not-Trans anti-PSF-A546 8C-S-PSF V2.00	0	29. Not-Trans and anti-PSF-A546_Pos024_S001	00-kNXay6BJu6YRb2JgmDZ6b8
216.603	176.583	2004.25	um	Cell	Cell Center of Homogeneous Mass	0.000	1.000	1006	24	Not-Trans anti-PSF-A546 8C-S-PSF V2.00	0	29. Not-Trans and anti-PSF-A546_Pos024_S001	00-kNXay6BJu6YRb2JgmDZ6b8
117.723	194.357	2002.68	um	Cell	Cell Center of Homogeneous Mass	0.000	1.000	1007	25	Not-Trans anti-PSF-A546 8C-S-PSF V2.00	0	29. Not-Trans and anti-PSF-A546_Pos024_S001	00-kNXay6BJu6YRb2JgmDZ6b8
166.009	199.64	2002.74	um	Cell	Cell Center of Homogeneous Mass	0.000	1.000	1008	26	Not-Trans anti-PSF-A546 8C-S-PSF V2.00	0	29. Not-Trans and anti-PSF-A546_Pos024_S001	00-kNXay6BJu6YRb2JgmDZ6b8
178.639	204.743	2002.86	um	Cell	Cell Center of Homogeneous Mass	0.000	1.000	1009	27	Not-Trans anti-PSF-A546 8C-S-PSF V2.00	0	29. Not-Trans and anti-PSF-A546_Pos024_S001	00-kNXay6BJu6YRb2JgmDZ6b8
156.03	226.877	2002.84	um	Cell	Cell Center of Homogeneous Mass	0.000	1.000	1010	28	Not-Trans anti-PSF-A546 8C-S-PSF V2.00	0	29. Not-Trans and anti-PSF-A546_Pos024_S001	00-kNXay6BJu6YRb2JgmDZ6b8
169.18	235.812	2002.82	um	Cell	Cell Center of Homogeneous Mass	0.000	1.000	1011	29	Not-Trans anti-PSF-A546 8C-S-PSF V2.00	0	29. Not-Trans and anti-PSF-A546_Pos024_S001	00-kNXay6BJu6YRb2JgmDZ6b8
209.115	228.827	2002.95	um	Cell	Cell Center of Homogeneous Mass	0.000	1.000	1012	30	Not-Trans anti-PSF-A546 8C-S-PSF V2.00	0	29. Not-Trans and anti-PSF-A546_Pos024_S001	00-kNXay6BJu6YRb2JgmDZ6b8
118.438	238.478	2002.88	um	Cell	Cell Center of Homogeneous Mass	0.000	1.000	1013	31	Not-Trans anti-PSF-A546 8C-S-PSF V2.00	0	29. Not-Trans and anti-PSF-A546_Pos024_S001	00-kNXay6BJu6YRb2JgmDZ6b8
59.0034	243.266	2002.98	um	Cell	Cell Center of Homogeneous Mass	0.000	1.000	1014	32	Not-Trans anti-PSF-A546 8C-S-PSF V2.00	0	29. Not-Trans and anti-PSF-A546_Pos024_S001	00-kNXay6BJu6YRb2JgmDZ6b8
114.394	5.17802	2003.14	um	Cell	Cell Center of Homogeneous Mass	0.000	1.000	1015	33	Not-Trans anti-PSF-A546 8C-S-PSF V2.00	0	29. Not-Trans and anti-PSF-A546_Pos024_S001	00-kNXay6BJu6YRb2JgmDZ6b8
207.155	7.14029	2003.1	um	Cell	Cell Center of Homogeneous Mass	0.000	1.000	1016	34	Not-Trans anti-PSF-A546 8C-S-PSF V2.00	0	29. Not-Trans and anti-PSF-A546_Pos024_S001	00-kNXay6BJu6YRb2JgmDZ6b8
55.6263	58.4222	2002.83	um	Cell	Cell Center of Homogeneous Mass	0.000	1.000	1017	35	Not-Trans anti-PSF-A546 8C-S-PSF V2.00	0	29. Not-Trans and anti-PSF-A546_Pos024_S001	00-kNXay6BJu6YRb2JgmDZ6b8
19.2772	75.5659	2003.24	um	Cell	Cell Center of Homogeneous Mass	0.000	1.000	1018	36	Not-Trans anti-PSF-A546 8C-S-PSF V2.00	0	29. Not-Trans and anti-PSF-A546_Pos024_S001	00-kNXay6BJu6YRb2JgmDZ6b8
242.478	91.9427	2003.09	um	Cell	Cell Center of Homogeneous Mass	0.000	1.000	1019	37	Not-Trans anti-PSF-A546 8C-S-PSF V2.00	0	29. Not-Trans and anti-PSF-A546_Pos024_S001	00-kNXay6BJu6YRb2JgmDZ6b8
93.0484	222.998	2002.69	um	Cell	Cell Center of Homogeneous Mass	0.000	1.000	1020	38	Not-Trans anti-PSF-A546 8C-S-PSF V2.00	0	29. Not-Trans and anti-PSF-A546_Pos024_S001	00-kNXay6BJu6YRb2JgmDZ6b8
16.8417	174.607	2002.65	um	Cell	Cell Center of Homogeneous Mass	0.000	1.000	1021	39	Not-Trans anti-PSF-A546 8C-S-PSF V2.00	0	29. Not-Trans and anti-PSF-A546_Pos024_S001	00-kNXay6BJu6YRb2JgmDZ6b8
95.1716	183.881	2003.99	um	Cell	Cell Center of Homogeneous Mass	0.000	1.000	1022	40	Not-Trans anti-PSF-A546 8C-S-PSF V2.00	0	29. Not-Trans and anti-PSF-A546_Pos024_S001	00-kNXay6BJu6YRb2JgmDZ6b8
32.8618	211.975	2002.69	um	Cell	Cell Center of Homogeneous Mass	0.000	1.000	1023	41	Not-Trans anti-PSF-A546 8C-S-PSF V2.00	0	29. Not-Trans and anti-PSF-A546_Pos024_S001	00-kNXay6BJu6YRb2JgmDZ6b8
43.2184	206.792	2002.82	um	Cell	Cell Center of Homogeneous Mass	0.000	1.000	1024	42	Not-Trans anti-PSF-A546 8C-S-PSF V2.00	0	29. Not-Trans and anti-PSF-A546_Pos024_S001	00-kNXay6BJu6YRb2JgmDZ6b8
58.0323	213.655	2002.85	um	Cell	Cell Center of Homogeneous Mass	0.000	1.000	1025	43	Not-Trans anti-PSF-A546 8C-S-PSF V2.00	0	29. Not-Trans and anti-PSF-A546_Pos024_S001	00-kNXay6BJu6YRb2JgmDZ6b8
213.701	77.4173	2003.64	um	Cell	Cell Center of Homogeneous Mass	0.000	1.000	1026	44	Not-Trans anti-PSF-A546 8C-S-PSF V2.00	0	29. Not-Trans and anti-PSF-A546_Pos024_S001	00-kNXay6BJu6YRb2JgmDZ6b8
223.828	85.8613	2003.91	um	Cell	Cell Center of Homogeneous Mass	0.000	1.000	1027	45	Not-Trans anti-PSF-A546 8C-S-PSF V2.00	0	29. Not-Trans and anti-PSF-A546_Pos024_S001	00-kNXay6BJu6YRb2JgmDZ6b8
136.642	59.0724	2002.99	um	Cell	Cell Center of Homogeneous Mass	0.000	1.000	1028	0	Not-Trans anti-PSF-A546 8C-S-PSF V2.00	0	29. Not-Trans and anti-PSF-A546_Pos025_S001	00-zsLNNdUbecQLnPiU7HkBCJ
114.189	65.2668	2002.99	um	Cell	Cell Center of Homogeneous Mass	0.000	1.000	1029	1	Not-Trans anti-PSF-A546 8C-S-PSF V2.00	0	29. Not-Trans and anti-PSF-A546_Pos025_S001	00-zsLNNdUbecQLnPiU7HkBCJ
146.914	74.1095	2002.77	um	Cell	Cell Center of Homogeneous Mass	0.000	1.000	1030	2	Not-Trans anti-PSF-A546 8C-S-PSF V2.00	0	29. Not-Trans and anti-PSF-A546_Pos025_S001	00-zsLNNdUbecQLnPiU7HkBCJ
134.167	86.4793	2002.69	um	Cell	Cell Center of Homogeneous Mass	0.000	1.000	1031	3	Not-Trans anti-PSF-A546 8C-S-PSF V2.00	0	29. Not-Trans and anti-PSF-A546_Pos025_S001	00-zsLNNdUbecQLnPiU7HkBCJ
47.6755	178.886	2002.81	um	Cell	Cell Center of Homogeneous Mass	0.000	1.000	1032	4	Not-Trans anti-PSF-A546 8C-S-PSF V2.00	0	29. Not-Trans and anti-PSF-A546_Pos025_S001	00-zsLNNdUbecQLnPiU7HkBCJ
58.9591	194.496	2003.27	um	Cell	Cell Center of Homogeneous Mass	0.000	1.000	1033	5	Not-Trans anti-PSF-A546 8C-S-PSF V2.00	0	29. Not-Trans and anti-PSF-A546_Pos025_S001	00-zsLNNdUbecQLnPiU7HkBCJ
34.8116	196.846	2003.07	um	Cell	Cell Center of Homogeneous Mass	0.000	1.000	1034	6	Not-Trans anti-PSF-A546 8C-S-PSF V2.00	0	29. Not-Trans and anti-PSF-A546_Pos025_S001	00-zsLNNdUbecQLnPiU7HkBCJ
46.5509	206.594	2003.22	um	Cell	Cell Center of Homogeneous Mass	0.000	1.000	1035	7	Not-Trans anti-PSF-A546 8C-S-PSF V2.00	0	29. Not-Trans and anti-PSF-A546_Pos025_S001	00-zsLNNdUbecQLnPiU7HkBCJ
96.0767	23.5621	2002.74	um	Cell	Cell Center of Homogeneous Mass	0.000	1.000	1036	8	Not-Trans anti-PSF-A546 8C-S-PSF V2.00	0	29. Not-Trans and anti-PSF-A546_Pos025_S001	00-zsLNNdUbecQLnPiU7HkBCJ
178.77	23.4615	2002.78	um	Cell	Cell Center of Homogeneous Mass	0.000	1.000	1037	9	Not-Trans anti-PSF-A546 8C-S-PSF V2.00	0	29. Not-Trans and anti-PSF-A546_Pos025_S001	00-zsLNNdUbecQLnPiU7HkBCJ
124.344	21.4395	2002.76	um	Cell	Cell Center of Homogeneous Mass	0.000	1.000	1038	10	Not-Trans anti-PSF-A546 8C-S-PSF V2.00	0	29. Not-Trans and anti-PSF-A546_Pos025_S001	00-zsLNNdUbecQLnPiU7HkBCJ
55.0452	33.428	2002.8	um	Cell	Cell Center of Homogeneous Mass	0.000	1.000	1039	11	Not-Trans anti-PSF-A546 8C-S-PSF V2.00	0	29. Not-Trans and anti-PSF-A546_Pos025_S001	00-zsLNNdUbecQLnPiU7HkBCJ
165.137	59.6515	2002.79	um	Cell	Cell Center of Homogeneous Mass	0.000	1.000	1040	12	Not-Trans anti-PSF-A546 8C-S-PSF V2.00	0	29. Not-Trans and anti-PSF-A546_Pos025_S001	00-zsLNNdUbecQLnPiU7HkBCJ
98.3375	68.4818	2002.53	um	Cell	Cell Center of Homogeneous Mass	0.000	1.000	1041	13	Not-Trans anti-PSF-A546 8C-S-PSF V2.00	0	29. Not-Trans and anti-PSF-A546_Pos025_S001	00-zsLNNdUbecQLnPiU7HkBCJ
24.3048	81.9376	2002.88	um	Cell	Cell Center of Homogeneous Mass	0.000	1.000	1042	14	Not-Trans anti-PSF-A546 8C-S-PSF V2.00	0	29. Not-Trans and anti-PSF-A546_Pos025_S001	00-zsLNNdUbecQLnPiU7HkBCJ
58.3855	82.8609	2002.49	um	Cell	Cell Center of Homogeneous Mass	0.000	1.000	1043	15	Not-Trans anti-PSF-A546 8C-S-PSF V2.00	0	29. Not-Trans and anti-PSF-A546_Pos025_S001	00-zsLNNdUbecQLnPiU7HkBCJ
10.0022	97.3848	2003.12	um	Cell	Cell Center of Homogeneous Mass	0.000	1.000	1044	16	Not-Trans anti-PSF-A546 8C-S-PSF V2.00	0	29. Not-Trans and anti-PSF-A546_Pos025_S001	00-zsLNNdUbecQLnPiU7HkBCJ
80.5695	104.696	2002.41	um	Cell	Cell Center of Homogeneous Mass	0.000	1.000	1045	17	Not-Trans anti-PSF-A546 8C-S-PSF V2.00	0	29. Not-Trans and anti-PSF-A546_Pos025_S001	00-zsLNNdUbecQLnPiU7HkBCJ
13.7076	117.1	2003.05	um	Cell	Cell Center of Homogeneous Mass	0.000	1.000	1046	18	Not-Trans anti-PSF-A546 8C-S-PSF V2.00	0	29. Not-Trans and anti-PSF-A546_Pos025_S001	00-zsLNNdUbecQLnPiU7HkBCJ
227.054	119.054	2002.73	um	Cell	Cell Center of Homogeneous Mass	0.000	1.000	1047	19	Not-Trans anti-PSF-A546 8C-S-PSF V2.00	0	29. Not-Trans and anti-PSF-A546_Pos025_S001	00-zsLNNdUbecQLnPiU7HkBCJ
54.5559	126.856	2002.46	um	Cell	Cell Center of Homogeneous Mass	0.000	1.000	1048	20	Not-Trans anti-PSF-A546 8C-S-PSF V2.00	0	29. Not-Trans and anti-PSF-A546_Pos025_S001	00-zsLNNdUbecQLnPiU7HkBCJ
224.032	157.987	2002.85	um	Cell	Cell Center of Homogeneous Mass	0.000	1.000	1049	21	Not-Trans anti-PSF-A546 8C-S-PSF V2.00	0	29. Not-Trans and anti-PSF-A546_Pos025_S001	00-zsLNNdUbecQLnPiU7HkBCJ
38.9053	158.739	2002.64	um	Cell	Cell Center of Homogeneous Mass	0.000	1.000	1050	22	Not-Trans anti-PSF-A546 8C-S-PSF V2.00	0	29. Not-Trans and anti-PSF-A546_Pos025_S001	00-zsLNNdUbecQLnPiU7HkBCJ
24.6514	179.006	2002.71	um	Cell	Cell Center of Homogeneous Mass	0.000	1.000	1051	23	Not-Trans anti-PSF-A546 8C-S-PSF V2.00	0	29. Not-Trans and anti-PSF-A546_Pos025_S001	00-zsLNNdUbecQLnPiU7HkBCJ
33.1359	214.203	2003.56	um	Cell	Cell Center of Homogeneous Mass	0.000	1.000	1052	24	Not-Trans anti-PSF-A546 8C-S-PSF V2.00	0	29. Not-Trans and anti-PSF-A546_Pos025_S001	00-zsLNNdUbecQLnPiU7HkBCJ
56.964	224.829	2002.72	um	Cell	Cell Center of Homogeneous Mass	0.000	1.000	1053	25	Not-Trans anti-PSF-A546 8C-S-PSF V2.00	0	29. Not-Trans and anti-PSF-A546_Pos025_S001	00-zsLNNdUbecQLnPiU7HkBCJ
60.8795	3.87159	2002.86	um	Cell	Cell Center of Homogeneous Mass	0.000	1.000	1054	26	Not-Trans anti-PSF-A546 8C-S-PSF V2.00	0	29. Not-Trans and anti-PSF-A546_Pos025_S001	00-zsLNNdUbecQLnPiU7HkBCJ
117.05	5.86502	2003.02	um	Cell	Cell Center of Homogeneous Mass	0.000	1.000	1055	27	Not-Trans anti-PSF-A546 8C-S-PSF V2.00	0	29. Not-Trans and anti-PSF-A546_Pos025_S001	00-zsLNNdUbecQLnPiU7HkBCJ
9.4446	13.5971	2002.93	um	Cell	Cell Center of Homogeneous Mass	0.000	1.000	1056	28	Not-Trans anti-PSF-A546 8C-S-PSF V2.00	0	29. Not-Trans and anti-PSF-A546_Pos025_S001	00-zsLNNdUbecQLnPiU7HkBCJ
5.67211	49.7415	2002.91	um	Cell	Cell Center of Homogeneous Mass	0.000	1.000	1057	29	Not-Trans anti-PSF-A546 8C-S-PSF V2.00	0	29. Not-Trans and anti-PSF-A546_Pos025_S001	00-zsLNNdUbecQLnPiU7HkBCJ
71.9628	170.566	2003.08	um	Cell	Cell Center of Homogeneous Mass	0.000	1.000	1058	30	Not-Trans anti-PSF-A546 8C-S-PSF V2.00	0	29. Not-Trans and anti-PSF-A546_Pos025_S001	00-zsLNNdUbecQLnPiU7HkBCJ
74.1428	184.156	2003.22	um	Cell	Cell Center of Homogeneous Mass	0.000	1.000	1059	31	Not-Trans anti-PSF-A546 8C-S-PSF V2.00	0	29. Not-Trans and anti-PSF-A546_Pos025_S001	00-zsLNNdUbecQLnPiU7HkBCJ
173.158	10.586	2003.02	um	Cell	Cell Center of Homogeneous Mass	0.000	1.000	1060	0	Not-Trans anti-PSF-A546 8C-S-PSF V2.00	0	29. Not-Trans and anti-PSF-A546_Pos026_S001	00-We4iJb9P6eZ2HHYpu7bfiR
196.417	14.2216	2002.88	um	Cell	Cell Center of Homogeneous Mass	0.000	1.000	1061	1	Not-Trans anti-PSF-A546 8C-S-PSF V2.00	0	29. Not-Trans and anti-PSF-A546_Pos026_S001	00-We4iJb9P6eZ2HHYpu7bfiR
141.46	24.9277	2003	um	Cell	Cell Center of Homogeneous Mass	0.000	1.000	1062	2	Not-Trans anti-PSF-A546 8C-S-PSF V2.00	0	29. Not-Trans and anti-PSF-A546_Pos026_S001	00-We4iJb9P6eZ2HHYpu7bfiR
173.251	30.9592	2002.64	um	Cell	Cell Center of Homogeneous Mass	0.000	1.000	1063	3	Not-Trans anti-PSF-A546 8C-S-PSF V2.00	0	29. Not-Trans and anti-PSF-A546_Pos026_S001	00-We4iJb9P6eZ2HHYpu7bfiR
154.618	30.5755	2002.84	um	Cell	Cell Center of Homogeneous Mass	0.000	1.000	1064	4	Not-Trans anti-PSF-A546 8C-S-PSF V2.00	0	29. Not-Trans and anti-PSF-A546_Pos026_S001	00-We4iJb9P6eZ2HHYpu7bfiR
23.0251	44.2395	2002.67	um	Cell	Cell Center of Homogeneous Mass	0.000	1.000	1065	5	Not-Trans anti-PSF-A546 8C-S-PSF V2.00	0	29. Not-Trans and anti-PSF-A546_Pos026_S001	00-We4iJb9P6eZ2HHYpu7bfiR
43.0251	61.4529	2002.53	um	Cell	Cell Center of Homogeneous Mass	0.000	1.000	1066	6	Not-Trans anti-PSF-A546 8C-S-PSF V2.00	0	29. Not-Trans and anti-PSF-A546_Pos026_S001	00-We4iJb9P6eZ2HHYpu7bfiR
19.6089	62.6766	2002.56	um	Cell	Cell Center of Homogeneous Mass	0.000	1.000	1067	7	Not-Trans anti-PSF-A546 8C-S-PSF V2.00	0	29. Not-Trans and anti-PSF-A546_Pos026_S001	00-We4iJb9P6eZ2HHYpu7bfiR
71.2234	78.3298	2002.08	um	Cell	Cell Center of Homogeneous Mass	0.000	1.000	1068	8	Not-Trans anti-PSF-A546 8C-S-PSF V2.00	0	29. Not-Trans and anti-PSF-A546_Pos026_S001	00-We4iJb9P6eZ2HHYpu7bfiR
211.132	82.5216	2002.62	um	Cell	Cell Center of Homogeneous Mass	0.000	1.000	1069	9	Not-Trans anti-PSF-A546 8C-S-PSF V2.00	0	29. Not-Trans and anti-PSF-A546_Pos026_S001	00-We4iJb9P6eZ2HHYpu7bfiR
91.7943	91.6096	2002.14	um	Cell	Cell Center of Homogeneous Mass	0.000	1.000	1070	10	Not-Trans anti-PSF-A546 8C-S-PSF V2.00	0	29. Not-Trans and anti-PSF-A546_Pos026_S001	00-We4iJb9P6eZ2HHYpu7bfiR
35.7033	90.975	2002.31	um	Cell	Cell Center of Homogeneous Mass	0.000	1.000	1071	11	Not-Trans anti-PSF-A546 8C-S-PSF V2.00	0	29. Not-Trans and anti-PSF-A546_Pos026_S001	00-We4iJb9P6eZ2HHYpu7bfiR
237.698	96.1227	2003.01	um	Cell	Cell Center of Homogeneous Mass	0.000	1.000	1072	12	Not-Trans anti-PSF-A546 8C-S-PSF V2.00	0	29. Not-Trans and anti-PSF-A546_Pos026_S001	00-We4iJb9P6eZ2HHYpu7bfiR
238.499	116.454	2002.81	um	Cell	Cell Center of Homogeneous Mass	0.000	1.000	1073	13	Not-Trans anti-PSF-A546 8C-S-PSF V2.00	0	29. Not-Trans and anti-PSF-A546_Pos026_S001	00-We4iJb9P6eZ2HHYpu7bfiR
44.8047	119.37	2002.16	um	Cell	Cell Center of Homogeneous Mass	0.000	1.000	1074	14	Not-Trans anti-PSF-A546 8C-S-PSF V2.00	0	29. Not-Trans and anti-PSF-A546_Pos026_S001	00-We4iJb9P6eZ2HHYpu7bfiR
19.5316	113.399	2002.4	um	Cell	Cell Center of Homogeneous Mass	0.000	1.000	1075	15	Not-Trans anti-PSF-A546 8C-S-PSF V2.00	0	29. Not-Trans and anti-PSF-A546_Pos026_S001	00-We4iJb9P6eZ2HHYpu7bfiR
74.7978	123.919	2002.14	um	Cell	Cell Center of Homogeneous Mass	0.000	1.000	1076	16	Not-Trans anti-PSF-A546 8C-S-PSF V2.00	0	29. Not-Trans and anti-PSF-A546_Pos026_S001	00-We4iJb9P6eZ2HHYpu7bfiR
90.0061	150.309	2002.26	um	Cell	Cell Center of Homogeneous Mass	0.000	1.000	1077	17	Not-Trans anti-PSF-A546 8C-S-PSF V2.00	0	29. Not-Trans and anti-PSF-A546_Pos026_S001	00-We4iJb9P6eZ2HHYpu7bfiR
58.8323	160.853	2002.31	um	Cell	Cell Center of Homogeneous Mass	0.000	1.000	1078	18	Not-Trans anti-PSF-A546 8C-S-PSF V2.00	0	29. Not-Trans and anti-PSF-A546_Pos026_S001	00-We4iJb9P6eZ2HHYpu7bfiR
90.2464	176.152	2002.18	um	Cell	Cell Center of Homogeneous Mass	0.000	1.000	1079	19	Not-Trans anti-PSF-A546 8C-S-PSF V2.00	0	29. Not-Trans and anti-PSF-A546_Pos026_S001	00-We4iJb9P6eZ2HHYpu7bfiR
43.5249	179.77	2002.48	um	Cell	Cell Center of Homogeneous Mass	0.000	1.000	1080	20	Not-Trans anti-PSF-A546 8C-S-PSF V2.00	0	29. Not-Trans and anti-PSF-A546_Pos026_S001	00-We4iJb9P6eZ2HHYpu7bfiR
25.2605	190.143	2002.52	um	Cell	Cell Center of Homogeneous Mass	0.000	1.000	1081	21	Not-Trans anti-PSF-A546 8C-S-PSF V2.00	0	29. Not-Trans and anti-PSF-A546_Pos026_S001	00-We4iJb9P6eZ2HHYpu7bfiR
66.739	210.547	2002.31	um	Cell	Cell Center of Homogeneous Mass	0.000	1.000	1082	22	Not-Trans anti-PSF-A546 8C-S-PSF V2.00	0	29. Not-Trans and anti-PSF-A546_Pos026_S001	00-We4iJb9P6eZ2HHYpu7bfiR
6.90197	227.27	2002.68	um	Cell	Cell Center of Homogeneous Mass	0.000	1.000	1083	23	Not-Trans anti-PSF-A546 8C-S-PSF V2.00	0	29. Not-Trans and anti-PSF-A546_Pos026_S001	00-We4iJb9P6eZ2HHYpu7bfiR
82.4914	233.878	2002.43	um	Cell	Cell Center of Homogeneous Mass	0.000	1.000	1084	24	Not-Trans anti-PSF-A546 8C-S-PSF V2.00	0	29. Not-Trans and anti-PSF-A546_Pos026_S001	00-We4iJb9P6eZ2HHYpu7bfiR
150.649	3.40943	2003.19	um	Cell	Cell Center of Homogeneous Mass	0.000	1.000	1085	25	Not-Trans anti-PSF-A546 8C-S-PSF V2.00	0	29. Not-Trans and anti-PSF-A546_Pos026_S001	00-We4iJb9P6eZ2HHYpu7bfiR
209.931	7.14756	2002.73	um	Cell	Cell Center of Homogeneous Mass	0.000	1.000	1086	26	Not-Trans anti-PSF-A546 8C-S-PSF V2.00	0	29. Not-Trans and anti-PSF-A546_Pos026_S001	00-We4iJb9P6eZ2HHYpu7bfiR
28.7586	12.6226	2002.53	um	Cell	Cell Center of Homogeneous Mass	0.000	1.000	1087	27	Not-Trans anti-PSF-A546 8C-S-PSF V2.00	0	29. Not-Trans and anti-PSF-A546_Pos026_S001	00-We4iJb9P6eZ2HHYpu7bfiR
11.0408	17.5913	2002.43	um	Cell	Cell Center of Homogeneous Mass	0.000	1.000	1088	28	Not-Trans anti-PSF-A546 8C-S-PSF V2.00	0	29. Not-Trans and anti-PSF-A546_Pos026_S001	00-We4iJb9P6eZ2HHYpu7bfiR
163.398	20.7133	2002.88	um	Cell	Cell Center of Homogeneous Mass	0.000	1.000	1089	29	Not-Trans anti-PSF-A546 8C-S-PSF V2.00	0	29. Not-Trans and anti-PSF-A546_Pos026_S001	00-We4iJb9P6eZ2HHYpu7bfiR
51.8529	38.6317	2002.43	um	Cell	Cell Center of Homogeneous Mass	0.000	1.000	1090	30	Not-Trans anti-PSF-A546 8C-S-PSF V2.00	0	29. Not-Trans and anti-PSF-A546_Pos026_S001	00-We4iJb9P6eZ2HHYpu7bfiR
238.287	58.5269	2002.66	um	Cell	Cell Center of Homogeneous Mass	0.000	1.000	1091	31	Not-Trans anti-PSF-A546 8C-S-PSF V2.00	0	29. Not-Trans and anti-PSF-A546_Pos026_S001	00-We4iJb9P6eZ2HHYpu7bfiR
207.26	144.094	2002.09	um	Cell	Cell Center of Homogeneous Mass	0.000	1.000	1092	32	Not-Trans anti-PSF-A546 8C-S-PSF V2.00	0	29. Not-Trans and anti-PSF-A546_Pos026_S001	00-We4iJb9P6eZ2HHYpu7bfiR
27.1889	149.221	2002.26	um	Cell	Cell Center of Homogeneous Mass	0.000	1.000	1093	33	Not-Trans anti-PSF-A546 8C-S-PSF V2.00	0	29. Not-Trans and anti-PSF-A546_Pos026_S001	00-We4iJb9P6eZ2HHYpu7bfiR
13.4	164.912	2002.61	um	Cell	Cell Center of Homogeneous Mass	0.000	1.000	1094	34	Not-Trans anti-PSF-A546 8C-S-PSF V2.00	0	29. Not-Trans and anti-PSF-A546_Pos026_S001	00-We4iJb9P6eZ2HHYpu7bfiR
234.554	155.987	2002.16	um	Cell	Cell Center of Homogeneous Mass	0.000	1.000	1095	35	Not-Trans anti-PSF-A546 8C-S-PSF V2.00	0	29. Not-Trans and anti-PSF-A546_Pos026_S001	00-We4iJb9P6eZ2HHYpu7bfiR
5.39976	184.915	2002.64	um	Cell	Cell Center of Homogeneous Mass	0.000	1.000	1096	36	Not-Trans anti-PSF-A546 8C-S-PSF V2.00	0	29. Not-Trans and anti-PSF-A546_Pos026_S001	00-We4iJb9P6eZ2HHYpu7bfiR
83.7425	124.494	2001.99	um	Cell	Cell Center of Homogeneous Mass	0.000	1.000	1097	0	Not-Trans anti-PSF-A546 8C-S-PSF V2.00	0	29. Not-Trans and anti-PSF-A546_Pos027_S001	00-M8yuSCXLc5NhxEduGDe98P
147.952	130.223	2001.78	um	Cell	Cell Center of Homogeneous Mass	0.000	1.000	1098	1	Not-Trans anti-PSF-A546 8C-S-PSF V2.00	0	29. Not-Trans and anti-PSF-A546_Pos027_S001	00-M8yuSCXLc5NhxEduGDe98P
87.966	7.49658	2002.26	um	Cell	Cell Center of Homogeneous Mass	0.000	1.000	1099	2	Not-Trans anti-PSF-A546 8C-S-PSF V2.00	0	29. Not-Trans and anti-PSF-A546_Pos027_S001	00-M8yuSCXLc5NhxEduGDe98P
118.89	14.8612	2002.22	um	Cell	Cell Center of Homogeneous Mass	0.000	1.000	1100	3	Not-Trans anti-PSF-A546 8C-S-PSF V2.00	0	29. Not-Trans and anti-PSF-A546_Pos027_S001	00-M8yuSCXLc5NhxEduGDe98P
98.7586	32.7757	2002.13	um	Cell	Cell Center of Homogeneous Mass	0.000	1.000	1101	4	Not-Trans anti-PSF-A546 8C-S-PSF V2.00	0	29. Not-Trans and anti-PSF-A546_Pos027_S001	00-M8yuSCXLc5NhxEduGDe98P
53.3727	35.6997	2002.34	um	Cell	Cell Center of Homogeneous Mass	0.000	1.000	1102	5	Not-Trans anti-PSF-A546 8C-S-PSF V2.00	0	29. Not-Trans and anti-PSF-A546_Pos027_S001	00-M8yuSCXLc5NhxEduGDe98P
145.059	42.2784	2001.97	um	Cell	Cell Center of Homogeneous Mass	0.000	1.000	1103	6	Not-Trans anti-PSF-A546 8C-S-PSF V2.00	0	29. Not-Trans and anti-PSF-A546_Pos027_S001	00-M8yuSCXLc5NhxEduGDe98P
178.176	40.1803	2002.01	um	Cell	Cell Center of Homogeneous Mass	0.000	1.000	1104	7	Not-Trans anti-PSF-A546 8C-S-PSF V2.00	0	29. Not-Trans and anti-PSF-A546_Pos027_S001	00-M8yuSCXLc5NhxEduGDe98P
75.1937	47.8736	2002.11	um	Cell	Cell Center of Homogeneous Mass	0.000	1.000	1105	8	Not-Trans anti-PSF-A546 8C-S-PSF V2.00	0	29. Not-Trans and anti-PSF-A546_Pos027_S001	00-M8yuSCXLc5NhxEduGDe98P
12.935	49.4291	2002.18	um	Cell	Cell Center of Homogeneous Mass	0.000	1.000	1106	9	Not-Trans anti-PSF-A546 8C-S-PSF V2.00	0	29. Not-Trans and anti-PSF-A546_Pos027_S001	00-M8yuSCXLc5NhxEduGDe98P
127.668	56.5761	2001.96	um	Cell	Cell Center of Homogeneous Mass	0.000	1.000	1107	10	Not-Trans anti-PSF-A546 8C-S-PSF V2.00	0	29. Not-Trans and anti-PSF-A546_Pos027_S001	00-M8yuSCXLc5NhxEduGDe98P
192.457	64.7967	2001.85	um	Cell	Cell Center of Homogeneous Mass	0.000	1.000	1108	11	Not-Trans anti-PSF-A546 8C-S-PSF V2.00	0	29. Not-Trans and anti-PSF-A546_Pos027_S001	00-M8yuSCXLc5NhxEduGDe98P
45.5034	72.6065	2002.1	um	Cell	Cell Center of Homogeneous Mass	0.000	1.000	1109	12	Not-Trans anti-PSF-A546 8C-S-PSF V2.00	0	29. Not-Trans and anti-PSF-A546_Pos027_S001	00-M8yuSCXLc5NhxEduGDe98P
19.7872	72.997	2001.96	um	Cell	Cell Center of Homogeneous Mass	0.000	1.000	1110	13	Not-Trans anti-PSF-A546 8C-S-PSF V2.00	0	29. Not-Trans and anti-PSF-A546_Pos027_S001	00-M8yuSCXLc5NhxEduGDe98P
73.5194	76.3665	2001.87	um	Cell	Cell Center of Homogeneous Mass	0.000	1.000	1111	14	Not-Trans anti-PSF-A546 8C-S-PSF V2.00	0	29. Not-Trans and anti-PSF-A546_Pos027_S001	00-M8yuSCXLc5NhxEduGDe98P
110.794	77.6566	2001.89	um	Cell	Cell Center of Homogeneous Mass	0.000	1.000	1112	15	Not-Trans anti-PSF-A546 8C-S-PSF V2.00	0	29. Not-Trans and anti-PSF-A546_Pos027_S001	00-M8yuSCXLc5NhxEduGDe98P
168.266	86.2962	2001.89	um	Cell	Cell Center of Homogeneous Mass	0.000	1.000	1113	16	Not-Trans anti-PSF-A546 8C-S-PSF V2.00	0	29. Not-Trans and anti-PSF-A546_Pos027_S001	00-M8yuSCXLc5NhxEduGDe98P
140.902	91.4279	2001.69	um	Cell	Cell Center of Homogeneous Mass	0.000	1.000	1114	17	Not-Trans anti-PSF-A546 8C-S-PSF V2.00	0	29. Not-Trans and anti-PSF-A546_Pos027_S001	00-M8yuSCXLc5NhxEduGDe98P
27.8829	98.6524	2002.13	um	Cell	Cell Center of Homogeneous Mass	0.000	1.000	1115	18	Not-Trans anti-PSF-A546 8C-S-PSF V2.00	0	29. Not-Trans and anti-PSF-A546_Pos027_S001	00-M8yuSCXLc5NhxEduGDe98P
69.0447	99.7988	2001.78	um	Cell	Cell Center of Homogeneous Mass	0.000	1.000	1116	19	Not-Trans anti-PSF-A546 8C-S-PSF V2.00	0	29. Not-Trans and anti-PSF-A546_Pos027_S001	00-M8yuSCXLc5NhxEduGDe98P
207.803	106.6	2001.82	um	Cell	Cell Center of Homogeneous Mass	0.000	1.000	1117	20	Not-Trans anti-PSF-A546 8C-S-PSF V2.00	0	29. Not-Trans and anti-PSF-A546_Pos027_S001	00-M8yuSCXLc5NhxEduGDe98P
121.896	114.912	2001.83	um	Cell	Cell Center of Homogeneous Mass	0.000	1.000	1118	21	Not-Trans anti-PSF-A546 8C-S-PSF V2.00	0	29. Not-Trans and anti-PSF-A546_Pos027_S001	00-M8yuSCXLc5NhxEduGDe98P
34.6961	128.766	2001.9	um	Cell	Cell Center of Homogeneous Mass	0.000	1.000	1119	22	Not-Trans anti-PSF-A546 8C-S-PSF V2.00	0	29. Not-Trans and anti-PSF-A546_Pos027_S001	00-M8yuSCXLc5NhxEduGDe98P
115.064	148.516	2001.48	um	Cell	Cell Center of Homogeneous Mass	0.000	1.000	1120	23	Not-Trans anti-PSF-A546 8C-S-PSF V2.00	0	29. Not-Trans and anti-PSF-A546_Pos027_S001	00-M8yuSCXLc5NhxEduGDe98P
198.029	153.191	2001.76	um	Cell	Cell Center of Homogeneous Mass	0.000	1.000	1121	24	Not-Trans anti-PSF-A546 8C-S-PSF V2.00	0	29. Not-Trans and anti-PSF-A546_Pos027_S001	00-M8yuSCXLc5NhxEduGDe98P
42.8855	166.703	2001.74	um	Cell	Cell Center of Homogeneous Mass	0.000	1.000	1122	25	Not-Trans anti-PSF-A546 8C-S-PSF V2.00	0	29. Not-Trans and anti-PSF-A546_Pos027_S001	00-M8yuSCXLc5NhxEduGDe98P
20.1791	168.141	2002.04	um	Cell	Cell Center of Homogeneous Mass	0.000	1.000	1123	26	Not-Trans anti-PSF-A546 8C-S-PSF V2.00	0	29. Not-Trans and anti-PSF-A546_Pos027_S001	00-M8yuSCXLc5NhxEduGDe98P
89.4001	176.703	2001.68	um	Cell	Cell Center of Homogeneous Mass	0.000	1.000	1124	27	Not-Trans anti-PSF-A546 8C-S-PSF V2.00	0	29. Not-Trans and anti-PSF-A546_Pos027_S001	00-M8yuSCXLc5NhxEduGDe98P
171.732	165.029	2003.14	um	Cell	Cell Center of Homogeneous Mass	0.000	1.000	1125	28	Not-Trans anti-PSF-A546 8C-S-PSF V2.00	0	29. Not-Trans and anti-PSF-A546_Pos027_S001	00-M8yuSCXLc5NhxEduGDe98P
68.9881	178.362	2001.69	um	Cell	Cell Center of Homogeneous Mass	0.000	1.000	1126	29	Not-Trans anti-PSF-A546 8C-S-PSF V2.00	0	29. Not-Trans and anti-PSF-A546_Pos027_S001	00-M8yuSCXLc5NhxEduGDe98P
144.175	182.13	2001.6	um	Cell	Cell Center of Homogeneous Mass	0.000	1.000	1127	30	Not-Trans anti-PSF-A546 8C-S-PSF V2.00	0	29. Not-Trans and anti-PSF-A546_Pos027_S001	00-M8yuSCXLc5NhxEduGDe98P
45.9033	184.397	2001.8	um	Cell	Cell Center of Homogeneous Mass	0.000	1.000	1128	31	Not-Trans anti-PSF-A546 8C-S-PSF V2.00	0	29. Not-Trans and anti-PSF-A546_Pos027_S001	00-M8yuSCXLc5NhxEduGDe98P
13.473	189.038	2001.82	um	Cell	Cell Center of Homogeneous Mass	0.000	1.000	1129	32	Not-Trans anti-PSF-A546 8C-S-PSF V2.00	0	29. Not-Trans and anti-PSF-A546_Pos027_S001	00-M8yuSCXLc5NhxEduGDe98P
117.496	192.855	2001.78	um	Cell	Cell Center of Homogeneous Mass	0.000	1.000	1130	33	Not-Trans anti-PSF-A546 8C-S-PSF V2.00	0	29. Not-Trans and anti-PSF-A546_Pos027_S001	00-M8yuSCXLc5NhxEduGDe98P
85.0212	200.465	2001.67	um	Cell	Cell Center of Homogeneous Mass	0.000	1.000	1131	34	Not-Trans anti-PSF-A546 8C-S-PSF V2.00	0	29. Not-Trans and anti-PSF-A546_Pos027_S001	00-M8yuSCXLc5NhxEduGDe98P
62.8466	201.89	2001.74	um	Cell	Cell Center of Homogeneous Mass	0.000	1.000	1132	35	Not-Trans anti-PSF-A546 8C-S-PSF V2.00	0	29. Not-Trans and anti-PSF-A546_Pos027_S001	00-M8yuSCXLc5NhxEduGDe98P
191.853	195.426	2001.78	um	Cell	Cell Center of Homogeneous Mass	0.000	1.000	1133	36	Not-Trans anti-PSF-A546 8C-S-PSF V2.00	0	29. Not-Trans and anti-PSF-A546_Pos027_S001	00-M8yuSCXLc5NhxEduGDe98P
34.1044	203.507	2001.77	um	Cell	Cell Center of Homogeneous Mass	0.000	1.000	1134	37	Not-Trans anti-PSF-A546 8C-S-PSF V2.00	0	29. Not-Trans and anti-PSF-A546_Pos027_S001	00-M8yuSCXLc5NhxEduGDe98P
175.418	209.831	2001.73	um	Cell	Cell Center of Homogeneous Mass	0.000	1.000	1135	38	Not-Trans anti-PSF-A546 8C-S-PSF V2.00	0	29. Not-Trans and anti-PSF-A546_Pos027_S001	00-M8yuSCXLc5NhxEduGDe98P
132.921	215.929	2001.93	um	Cell	Cell Center of Homogeneous Mass	0.000	1.000	1136	39	Not-Trans anti-PSF-A546 8C-S-PSF V2.00	0	29. Not-Trans and anti-PSF-A546_Pos027_S001	00-M8yuSCXLc5NhxEduGDe98P
2.93091	210.172	2002	um	Cell	Cell Center of Homogeneous Mass	0.000	1.000	1137	40	Not-Trans anti-PSF-A546 8C-S-PSF V2.00	0	29. Not-Trans and anti-PSF-A546_Pos027_S001	00-M8yuSCXLc5NhxEduGDe98P
104.835	224.154	2001.87	um	Cell	Cell Center of Homogeneous Mass	0.000	1.000	1138	41	Not-Trans anti-PSF-A546 8C-S-PSF V2.00	0	29. Not-Trans and anti-PSF-A546_Pos027_S001	00-M8yuSCXLc5NhxEduGDe98P
55.0169	222.543	2001.85	um	Cell	Cell Center of Homogeneous Mass	0.000	1.000	1139	42	Not-Trans anti-PSF-A546 8C-S-PSF V2.00	0	29. Not-Trans and anti-PSF-A546_Pos027_S001	00-M8yuSCXLc5NhxEduGDe98P
196.342	229.444	2001.96	um	Cell	Cell Center of Homogeneous Mass	0.000	1.000	1140	43	Not-Trans anti-PSF-A546 8C-S-PSF V2.00	0	29. Not-Trans and anti-PSF-A546_Pos027_S001	00-M8yuSCXLc5NhxEduGDe98P
75.8066	231.59	2001.83	um	Cell	Cell Center of Homogeneous Mass	0.000	1.000	1141	44	Not-Trans anti-PSF-A546 8C-S-PSF V2.00	0	29. Not-Trans and anti-PSF-A546_Pos027_S001	00-M8yuSCXLc5NhxEduGDe98P
230.25	231.516	2002.45	um	Cell	Cell Center of Homogeneous Mass	0.000	1.000	1142	45	Not-Trans anti-PSF-A546 8C-S-PSF V2.00	0	29. Not-Trans and anti-PSF-A546_Pos027_S001	00-M8yuSCXLc5NhxEduGDe98P
3.50368	236.412	2002.17	um	Cell	Cell Center of Homogeneous Mass	0.000	1.000	1143	46	Not-Trans anti-PSF-A546 8C-S-PSF V2.00	0	29. Not-Trans and anti-PSF-A546_Pos027_S001	00-M8yuSCXLc5NhxEduGDe98P
149.041	234.991	2002.13	um	Cell	Cell Center of Homogeneous Mass	0.000	1.000	1144	47	Not-Trans anti-PSF-A546 8C-S-PSF V2.00	0	29. Not-Trans and anti-PSF-A546_Pos027_S001	00-M8yuSCXLc5NhxEduGDe98P
212.171	242.958	2002.19	um	Cell	Cell Center of Homogeneous Mass	0.000	1.000	1145	48	Not-Trans anti-PSF-A546 8C-S-PSF V2.00	0	29. Not-Trans and anti-PSF-A546_Pos027_S001	00-M8yuSCXLc5NhxEduGDe98P
115.5	2.59909	2002.34	um	Cell	Cell Center of Homogeneous Mass	0.000	1.000	1146	49	Not-Trans anti-PSF-A546 8C-S-PSF V2.00	0	29. Not-Trans and anti-PSF-A546_Pos027_S001	00-M8yuSCXLc5NhxEduGDe98P
174.191	2.81538	2002	um	Cell	Cell Center of Homogeneous Mass	0.000	1.000	1147	50	Not-Trans anti-PSF-A546 8C-S-PSF V2.00	0	29. Not-Trans and anti-PSF-A546_Pos027_S001	00-M8yuSCXLc5NhxEduGDe98P
32.5799	8.30189	2002.07	um	Cell	Cell Center of Homogeneous Mass	0.000	1.000	1148	51	Not-Trans anti-PSF-A546 8C-S-PSF V2.00	0	29. Not-Trans and anti-PSF-A546_Pos027_S001	00-M8yuSCXLc5NhxEduGDe98P
59.6915	4.56266	2002.43	um	Cell	Cell Center of Homogeneous Mass	0.000	1.000	1149	52	Not-Trans anti-PSF-A546 8C-S-PSF V2.00	0	29. Not-Trans and anti-PSF-A546_Pos027_S001	00-M8yuSCXLc5NhxEduGDe98P
184.447	14.6004	2002.21	um	Cell	Cell Center of Homogeneous Mass	0.000	1.000	1150	53	Not-Trans anti-PSF-A546 8C-S-PSF V2.00	0	29. Not-Trans and anti-PSF-A546_Pos027_S001	00-M8yuSCXLc5NhxEduGDe98P
6.58423	29.3917	2002	um	Cell	Cell Center of Homogeneous Mass	0.000	1.000	1151	54	Not-Trans anti-PSF-A546 8C-S-PSF V2.00	0	29. Not-Trans and anti-PSF-A546_Pos027_S001	00-M8yuSCXLc5NhxEduGDe98P
235.937	80.1439	2001.97	um	Cell	Cell Center of Homogeneous Mass	0.000	1.000	1152	55	Not-Trans anti-PSF-A546 8C-S-PSF V2.00	0	29. Not-Trans and anti-PSF-A546_Pos027_S001	00-M8yuSCXLc5NhxEduGDe98P
235.559	138.828	2001.86	um	Cell	Cell Center of Homogeneous Mass	0.000	1.000	1153	56	Not-Trans anti-PSF-A546 8C-S-PSF V2.00	0	29. Not-Trans and anti-PSF-A546_Pos027_S001	00-M8yuSCXLc5NhxEduGDe98P
233.371	212.367	2002.1	um	Cell	Cell Center of Homogeneous Mass	0.000	1.000	1154	57	Not-Trans anti-PSF-A546 8C-S-PSF V2.00	0	29. Not-Trans and anti-PSF-A546_Pos027_S001	00-M8yuSCXLc5NhxEduGDe98P
223.254	21.4118	2001.92	um	Cell	Cell Center of Homogeneous Mass	0.000	1.000	1155	58	Not-Trans anti-PSF-A546 8C-S-PSF V2.00	0	29. Not-Trans and anti-PSF-A546_Pos027_S001	00-M8yuSCXLc5NhxEduGDe98P
150.139	220.637	2002.34	um	Cell	Cell Center of Homogeneous Mass	0.000	1.000	1156	59	Not-Trans anti-PSF-A546 8C-S-PSF V2.00	0	29. Not-Trans and anti-PSF-A546_Pos027_S001	00-M8yuSCXLc5NhxEduGDe98P
32.1599	159.138	2004.77	um	Cell	Cell Center of Homogeneous Mass	0.000	1.000	1157	60	Not-Trans anti-PSF-A546 8C-S-PSF V2.00	0	29. Not-Trans and anti-PSF-A546_Pos027_S001	00-M8yuSCXLc5NhxEduGDe98P
149.543	161.458	2004.86	um	Cell	Cell Center of Homogeneous Mass	0.000	1.000	1158	61	Not-Trans anti-PSF-A546 8C-S-PSF V2.00	0	29. Not-Trans and anti-PSF-A546_Pos027_S001	00-M8yuSCXLc5NhxEduGDe98P
232.585	45.2879	2005.42	um	Cell	Cell Center of Homogeneous Mass	0.000	1.000	1159	62	Not-Trans anti-PSF-A546 8C-S-PSF V2.00	0	29. Not-Trans and anti-PSF-A546_Pos027_S001	00-M8yuSCXLc5NhxEduGDe98P
235.471	188.7	2002.08	um	Cell	Cell Center of Homogeneous Mass	0.000	1.000	1160	63	Not-Trans anti-PSF-A546 8C-S-PSF V2.00	0	29. Not-Trans and anti-PSF-A546_Pos027_S001	00-M8yuSCXLc5NhxEduGDe98P
212.042	189.503	2002.14	um	Cell	Cell Center of Homogeneous Mass	0.000	1.000	1161	64	Not-Trans anti-PSF-A546 8C-S-PSF V2.00	0	29. Not-Trans and anti-PSF-A546_Pos027_S001	00-M8yuSCXLc5NhxEduGDe98P
133.208	4.52439	2002.49	um	Cell	Cell Center of Homogeneous Mass	0.000	1.000	1162	65	Not-Trans anti-PSF-A546 8C-S-PSF V2.00	0	29. Not-Trans and anti-PSF-A546_Pos027_S001	00-M8yuSCXLc5NhxEduGDe98P
147.283	8.80355	2002.38	um	Cell	Cell Center of Homogeneous Mass	0.000	1.000	1163	66	Not-Trans anti-PSF-A546 8C-S-PSF V2.00	0	29. Not-Trans and anti-PSF-A546_Pos027_S001	00-M8yuSCXLc5NhxEduGDe98P
178.594	13.087	2001.83	um	Cell	Cell Center of Homogeneous Mass	0.000	1.000	1164	0	Not-Trans anti-PSF-A546 8C-S-PSF V2.00	0	29. Not-Trans and anti-PSF-A546_Pos028_S001	00-jHFRnjpseF9DX9YcUecvca
90.5174	20.4208	2001.86	um	Cell	Cell Center of Homogeneous Mass	0.000	1.000	1165	1	Not-Trans anti-PSF-A546 8C-S-PSF V2.00	0	29. Not-Trans and anti-PSF-A546_Pos028_S001	00-jHFRnjpseF9DX9YcUecvca
132.097	46.4627	2001.58	um	Cell	Cell Center of Homogeneous Mass	0.000	1.000	1166	2	Not-Trans anti-PSF-A546 8C-S-PSF V2.00	0	29. Not-Trans and anti-PSF-A546_Pos028_S001	00-jHFRnjpseF9DX9YcUecvca
82.3325	42.1921	2001.55	um	Cell	Cell Center of Homogeneous Mass	0.000	1.000	1167	3	Not-Trans anti-PSF-A546 8C-S-PSF V2.00	0	29. Not-Trans and anti-PSF-A546_Pos028_S001	00-jHFRnjpseF9DX9YcUecvca
182.839	50.8896	2001.49	um	Cell	Cell Center of Homogeneous Mass	0.000	1.000	1168	4	Not-Trans anti-PSF-A546 8C-S-PSF V2.00	0	29. Not-Trans and anti-PSF-A546_Pos028_S001	00-jHFRnjpseF9DX9YcUecvca
54.0179	70.7808	2001.46	um	Cell	Cell Center of Homogeneous Mass	0.000	1.000	1169	5	Not-Trans anti-PSF-A546 8C-S-PSF V2.00	0	29. Not-Trans and anti-PSF-A546_Pos028_S001	00-jHFRnjpseF9DX9YcUecvca
92.1924	90.0667	2001.26	um	Cell	Cell Center of Homogeneous Mass	0.000	1.000	1170	6	Not-Trans anti-PSF-A546 8C-S-PSF V2.00	0	29. Not-Trans and anti-PSF-A546_Pos028_S001	00-jHFRnjpseF9DX9YcUecvca
40.4968	96.7271	2001.45	um	Cell	Cell Center of Homogeneous Mass	0.000	1.000	1171	7	Not-Trans anti-PSF-A546 8C-S-PSF V2.00	0	29. Not-Trans and anti-PSF-A546_Pos028_S001	00-jHFRnjpseF9DX9YcUecvca
64.128	110.836	2001.45	um	Cell	Cell Center of Homogeneous Mass	0.000	1.000	1172	8	Not-Trans anti-PSF-A546 8C-S-PSF V2.00	0	29. Not-Trans and anti-PSF-A546_Pos028_S001	00-jHFRnjpseF9DX9YcUecvca
185.851	114.544	2001.47	um	Cell	Cell Center of Homogeneous Mass	0.000	1.000	1173	9	Not-Trans anti-PSF-A546 8C-S-PSF V2.00	0	29. Not-Trans and anti-PSF-A546_Pos028_S001	00-jHFRnjpseF9DX9YcUecvca
116.571	121.287	2001.62	um	Cell	Cell Center of Homogeneous Mass	0.000	1.000	1174	10	Not-Trans anti-PSF-A546 8C-S-PSF V2.00	0	29. Not-Trans and anti-PSF-A546_Pos028_S001	00-jHFRnjpseF9DX9YcUecvca
135.925	127.201	2001.54	um	Cell	Cell Center of Homogeneous Mass	0.000	1.000	1175	11	Not-Trans anti-PSF-A546 8C-S-PSF V2.00	0	29. Not-Trans and anti-PSF-A546_Pos028_S001	00-jHFRnjpseF9DX9YcUecvca
64.819	125.972	2001.24	um	Cell	Cell Center of Homogeneous Mass	0.000	1.000	1176	12	Not-Trans anti-PSF-A546 8C-S-PSF V2.00	0	29. Not-Trans and anti-PSF-A546_Pos028_S001	00-jHFRnjpseF9DX9YcUecvca
29.0511	129.011	2001.65	um	Cell	Cell Center of Homogeneous Mass	0.000	1.000	1177	13	Not-Trans anti-PSF-A546 8C-S-PSF V2.00	0	29. Not-Trans and anti-PSF-A546_Pos028_S001	00-jHFRnjpseF9DX9YcUecvca
13.231	136.348	2001.85	um	Cell	Cell Center of Homogeneous Mass	0.000	1.000	1178	14	Not-Trans anti-PSF-A546 8C-S-PSF V2.00	0	29. Not-Trans and anti-PSF-A546_Pos028_S001	00-jHFRnjpseF9DX9YcUecvca
155.994	140.428	2001.29	um	Cell	Cell Center of Homogeneous Mass	0.000	1.000	1179	15	Not-Trans anti-PSF-A546 8C-S-PSF V2.00	0	29. Not-Trans and anti-PSF-A546_Pos028_S001	00-jHFRnjpseF9DX9YcUecvca
171.506	129.48	2001.31	um	Cell	Cell Center of Homogeneous Mass	0.000	1.000	1180	16	Not-Trans anti-PSF-A546 8C-S-PSF V2.00	0	29. Not-Trans and anti-PSF-A546_Pos028_S001	00-jHFRnjpseF9DX9YcUecvca
209.472	146.05	2001.65	um	Cell	Cell Center of Homogeneous Mass	0.000	1.000	1181	17	Not-Trans anti-PSF-A546 8C-S-PSF V2.00	0	29. Not-Trans and anti-PSF-A546_Pos028_S001	00-jHFRnjpseF9DX9YcUecvca
80.6824	148.385	2001.3	um	Cell	Cell Center of Homogeneous Mass	0.000	1.000	1182	18	Not-Trans anti-PSF-A546 8C-S-PSF V2.00	0	29. Not-Trans and anti-PSF-A546_Pos028_S001	00-jHFRnjpseF9DX9YcUecvca
41.4819	151.639	2001.32	um	Cell	Cell Center of Homogeneous Mass	0.000	1.000	1183	19	Not-Trans anti-PSF-A546 8C-S-PSF V2.00	0	29. Not-Trans and anti-PSF-A546_Pos028_S001	00-jHFRnjpseF9DX9YcUecvca
87.686	177.062	2001.29	um	Cell	Cell Center of Homogeneous Mass	0.000	1.000	1184	20	Not-Trans anti-PSF-A546 8C-S-PSF V2.00	0	29. Not-Trans and anti-PSF-A546_Pos028_S001	00-jHFRnjpseF9DX9YcUecvca
8.63084	181.45	2001.66	um	Cell	Cell Center of Homogeneous Mass	0.000	1.000	1185	21	Not-Trans anti-PSF-A546 8C-S-PSF V2.00	0	29. Not-Trans and anti-PSF-A546_Pos028_S001	00-jHFRnjpseF9DX9YcUecvca
24.8363	184.582	2001.44	um	Cell	Cell Center of Homogeneous Mass	0.000	1.000	1186	22	Not-Trans anti-PSF-A546 8C-S-PSF V2.00	0	29. Not-Trans and anti-PSF-A546_Pos028_S001	00-jHFRnjpseF9DX9YcUecvca
195.677	191.656	2001.81	um	Cell	Cell Center of Homogeneous Mass	0.000	1.000	1187	23	Not-Trans anti-PSF-A546 8C-S-PSF V2.00	0	29. Not-Trans and anti-PSF-A546_Pos028_S001	00-jHFRnjpseF9DX9YcUecvca
212.144	189.24	2001.71	um	Cell	Cell Center of Homogeneous Mass	0.000	1.000	1188	24	Not-Trans anti-PSF-A546 8C-S-PSF V2.00	0	29. Not-Trans and anti-PSF-A546_Pos028_S001	00-jHFRnjpseF9DX9YcUecvca
48.7666	217.049	2001.66	um	Cell	Cell Center of Homogeneous Mass	0.000	1.000	1189	25	Not-Trans anti-PSF-A546 8C-S-PSF V2.00	0	29. Not-Trans and anti-PSF-A546_Pos028_S001	00-jHFRnjpseF9DX9YcUecvca
13.555	224.501	2001.61	um	Cell	Cell Center of Homogeneous Mass	0.000	1.000	1190	26	Not-Trans anti-PSF-A546 8C-S-PSF V2.00	0	29. Not-Trans and anti-PSF-A546_Pos028_S001	00-jHFRnjpseF9DX9YcUecvca
25.1806	238.252	2001.84	um	Cell	Cell Center of Homogeneous Mass	0.000	1.000	1191	27	Not-Trans anti-PSF-A546 8C-S-PSF V2.00	0	29. Not-Trans and anti-PSF-A546_Pos028_S001	00-jHFRnjpseF9DX9YcUecvca
53.7796	237.851	2001.81	um	Cell	Cell Center of Homogeneous Mass	0.000	1.000	1192	28	Not-Trans anti-PSF-A546 8C-S-PSF V2.00	0	29. Not-Trans and anti-PSF-A546_Pos028_S001	00-jHFRnjpseF9DX9YcUecvca
127.746	242.369	2001.59	um	Cell	Cell Center of Homogeneous Mass	0.000	1.000	1193	29	Not-Trans anti-PSF-A546 8C-S-PSF V2.00	0	29. Not-Trans and anti-PSF-A546_Pos028_S001	00-jHFRnjpseF9DX9YcUecvca
46.0448	3.90333	2002.1	um	Cell	Cell Center of Homogeneous Mass	0.000	1.000	1194	30	Not-Trans anti-PSF-A546 8C-S-PSF V2.00	0	29. Not-Trans and anti-PSF-A546_Pos028_S001	00-jHFRnjpseF9DX9YcUecvca
123.217	3.37459	2001.55	um	Cell	Cell Center of Homogeneous Mass	0.000	1.000	1195	31	Not-Trans anti-PSF-A546 8C-S-PSF V2.00	0	29. Not-Trans and anti-PSF-A546_Pos028_S001	00-jHFRnjpseF9DX9YcUecvca
221.345	6.32061	2001.94	um	Cell	Cell Center of Homogeneous Mass	0.000	1.000	1196	32	Not-Trans anti-PSF-A546 8C-S-PSF V2.00	0	29. Not-Trans and anti-PSF-A546_Pos028_S001	00-jHFRnjpseF9DX9YcUecvca
202.084	29.9568	2001.71	um	Cell	Cell Center of Homogeneous Mass	0.000	1.000	1197	33	Not-Trans anti-PSF-A546 8C-S-PSF V2.00	0	29. Not-Trans and anti-PSF-A546_Pos028_S001	00-jHFRnjpseF9DX9YcUecvca
62.2616	34.9353	2001.45	um	Cell	Cell Center of Homogeneous Mass	0.000	1.000	1198	34	Not-Trans anti-PSF-A546 8C-S-PSF V2.00	0	29. Not-Trans and anti-PSF-A546_Pos028_S001	00-jHFRnjpseF9DX9YcUecvca
143.844	37.4594	2001.34	um	Cell	Cell Center of Homogeneous Mass	0.000	1.000	1199	35	Not-Trans anti-PSF-A546 8C-S-PSF V2.00	0	29. Not-Trans and anti-PSF-A546_Pos028_S001	00-jHFRnjpseF9DX9YcUecvca
114.738	53.4393	2001.3	um	Cell	Cell Center of Homogeneous Mass	0.000	1.000	1200	36	Not-Trans anti-PSF-A546 8C-S-PSF V2.00	0	29. Not-Trans and anti-PSF-A546_Pos028_S001	00-jHFRnjpseF9DX9YcUecvca
198.019	85.0725	2001.37	um	Cell	Cell Center of Homogeneous Mass	0.000	1.000	1201	37	Not-Trans anti-PSF-A546 8C-S-PSF V2.00	0	29. Not-Trans and anti-PSF-A546_Pos028_S001	00-jHFRnjpseF9DX9YcUecvca
223.472	158.704	2001.72	um	Cell	Cell Center of Homogeneous Mass	0.000	1.000	1202	38	Not-Trans anti-PSF-A546 8C-S-PSF V2.00	0	29. Not-Trans and anti-PSF-A546_Pos028_S001	00-jHFRnjpseF9DX9YcUecvca
240.618	167.142	2001.77	um	Cell	Cell Center of Homogeneous Mass	0.000	1.000	1203	39	Not-Trans anti-PSF-A546 8C-S-PSF V2.00	0	29. Not-Trans and anti-PSF-A546_Pos028_S001	00-jHFRnjpseF9DX9YcUecvca
233.635	188.723	2001.75	um	Cell	Cell Center of Homogeneous Mass	0.000	1.000	1204	40	Not-Trans anti-PSF-A546 8C-S-PSF V2.00	0	29. Not-Trans and anti-PSF-A546_Pos028_S001	00-jHFRnjpseF9DX9YcUecvca
223.29	204.911	2001.71	um	Cell	Cell Center of Homogeneous Mass	0.000	1.000	1205	41	Not-Trans anti-PSF-A546 8C-S-PSF V2.00	0	29. Not-Trans and anti-PSF-A546_Pos028_S001	00-jHFRnjpseF9DX9YcUecvca
238.509	210.533	2001.81	um	Cell	Cell Center of Homogeneous Mass	0.000	1.000	1206	42	Not-Trans anti-PSF-A546 8C-S-PSF V2.00	0	29. Not-Trans and anti-PSF-A546_Pos028_S001	00-jHFRnjpseF9DX9YcUecvca
239.886	237.526	2001.96	um	Cell	Cell Center of Homogeneous Mass	0.000	1.000	1207	43	Not-Trans anti-PSF-A546 8C-S-PSF V2.00	0	29. Not-Trans and anti-PSF-A546_Pos028_S001	00-jHFRnjpseF9DX9YcUecvca
223.43	238.499	2001.78	um	Cell	Cell Center of Homogeneous Mass	0.000	1.000	1208	44	Not-Trans anti-PSF-A546 8C-S-PSF V2.00	0	29. Not-Trans and anti-PSF-A546_Pos028_S001	00-jHFRnjpseF9DX9YcUecvca
242.83	27.5465	2001.79	um	Cell	Cell Center of Homogeneous Mass	0.000	1.000	1209	45	Not-Trans anti-PSF-A546 8C-S-PSF V2.00	0	29. Not-Trans and anti-PSF-A546_Pos028_S001	00-jHFRnjpseF9DX9YcUecvca
156.606	86.1736	2001.39	um	Cell	Cell Center of Homogeneous Mass	0.000	1.000	1210	46	Not-Trans anti-PSF-A546 8C-S-PSF V2.00	0	29. Not-Trans and anti-PSF-A546_Pos028_S001	00-jHFRnjpseF9DX9YcUecvca
142.324	87.0655	2001.35	um	Cell	Cell Center of Homogeneous Mass	0.000	1.000	1211	47	Not-Trans anti-PSF-A546 8C-S-PSF V2.00	0	29. Not-Trans and anti-PSF-A546_Pos028_S001	00-jHFRnjpseF9DX9YcUecvca
129.812	210.812	2004.54	um	Cell	Cell Center of Homogeneous Mass	0.000	1.000	1212	48	Not-Trans anti-PSF-A546 8C-S-PSF V2.00	0	29. Not-Trans and anti-PSF-A546_Pos028_S001	00-jHFRnjpseF9DX9YcUecvca
121.886	219.161	2004.79	um	Cell	Cell Center of Homogeneous Mass	0.000	1.000	1213	49	Not-Trans anti-PSF-A546 8C-S-PSF V2.00	0	29. Not-Trans and anti-PSF-A546_Pos028_S001	00-jHFRnjpseF9DX9YcUecvca
12.361	171.015	2004.35	um	Cell	Cell Center of Homogeneous Mass	0.000	1.000	1214	0	Not-Trans anti-PSF-A546 8C-S-PSF V2.00	0	29. Not-Trans and anti-PSF-A546_Pos029_S001	00-6gF3eQeG7gzjQXVr4NHDRo
31.8961	172.582	2004.31	um	Cell	Cell Center of Homogeneous Mass	0.000	1.000	1215	1	Not-Trans anti-PSF-A546 8C-S-PSF V2.00	0	29. Not-Trans and anti-PSF-A546_Pos029_S001	00-6gF3eQeG7gzjQXVr4NHDRo
32.8215	183.919	2004.45	um	Cell	Cell Center of Homogeneous Mass	0.000	1.000	1216	2	Not-Trans anti-PSF-A546 8C-S-PSF V2.00	0	29. Not-Trans and anti-PSF-A546_Pos029_S001	00-6gF3eQeG7gzjQXVr4NHDRo
49.4204	188.086	2004.33	um	Cell	Cell Center of Homogeneous Mass	0.000	1.000	1217	3	Not-Trans anti-PSF-A546 8C-S-PSF V2.00	0	29. Not-Trans and anti-PSF-A546_Pos029_S001	00-6gF3eQeG7gzjQXVr4NHDRo
36.3727	197.363	2004.42	um	Cell	Cell Center of Homogeneous Mass	0.000	1.000	1218	4	Not-Trans anti-PSF-A546 8C-S-PSF V2.00	0	29. Not-Trans and anti-PSF-A546_Pos029_S001	00-6gF3eQeG7gzjQXVr4NHDRo
42.8254	209.18	2004.31	um	Cell	Cell Center of Homogeneous Mass	0.000	1.000	1219	5	Not-Trans anti-PSF-A546 8C-S-PSF V2.00	0	29. Not-Trans and anti-PSF-A546_Pos029_S001	00-6gF3eQeG7gzjQXVr4NHDRo
9.75678	215.282	2004.4	um	Cell	Cell Center of Homogeneous Mass	0.000	1.000	1220	6	Not-Trans anti-PSF-A546 8C-S-PSF V2.00	0	29. Not-Trans and anti-PSF-A546_Pos029_S001	00-6gF3eQeG7gzjQXVr4NHDRo
32.7323	218.501	2004.37	um	Cell	Cell Center of Homogeneous Mass	0.000	1.000	1221	7	Not-Trans anti-PSF-A546 8C-S-PSF V2.00	0	29. Not-Trans and anti-PSF-A546_Pos029_S001	00-6gF3eQeG7gzjQXVr4NHDRo
5.43578	182.179	2004.67	um	Cell	Cell Center of Homogeneous Mass	0.000	1.000	1222	8	Not-Trans anti-PSF-A546 8C-S-PSF V2.00	0	29. Not-Trans and anti-PSF-A546_Pos029_S001	00-6gF3eQeG7gzjQXVr4NHDRo
3.9977	195.851	2004.5	um	Cell	Cell Center of Homogeneous Mass	0.000	1.000	1223	9	Not-Trans anti-PSF-A546 8C-S-PSF V2.00	0	29. Not-Trans and anti-PSF-A546_Pos029_S001	00-6gF3eQeG7gzjQXVr4NHDRo
16.9255	201.925	2004.65	um	Cell	Cell Center of Homogeneous Mass	0.000	1.000	1224	10	Not-Trans anti-PSF-A546 8C-S-PSF V2.00	0	29. Not-Trans and anti-PSF-A546_Pos029_S001	00-6gF3eQeG7gzjQXVr4NHDRo
23.5763	211.282	2004.37	um	Cell	Cell Center of Homogeneous Mass	0.000	1.000	1225	11	Not-Trans anti-PSF-A546 8C-S-PSF V2.00	0	29. Not-Trans and anti-PSF-A546_Pos029_S001	00-6gF3eQeG7gzjQXVr4NHDRo
20.4745	191.497	2004.5	um	Cell	Cell Center of Homogeneous Mass	0.000	1.000	1226	12	Not-Trans anti-PSF-A546 8C-S-PSF V2.00	0	29. Not-Trans and anti-PSF-A546_Pos029_S001	00-6gF3eQeG7gzjQXVr4NHDRo
212.887	154.719	2004.05	um	Cell	Cell Center of Homogeneous Mass	0.000	1.000	1227	0	Not-Trans anti-PSF-A546 8C-S-PSF V2.00	0	29. Not-Trans and anti-PSF-A546_Pos030_S001	00-4JUKQ7sYvHAERCy9tWKgmP
238.477	155.087	2004.2	um	Cell	Cell Center of Homogeneous Mass	0.000	1.000	1228	1	Not-Trans anti-PSF-A546 8C-S-PSF V2.00	0	29. Not-Trans and anti-PSF-A546_Pos030_S001	00-4JUKQ7sYvHAERCy9tWKgmP
131.831	193.673	2004.27	um	Cell	Cell Center of Homogeneous Mass	0.000	1.000	1229	2	Not-Trans anti-PSF-A546 8C-S-PSF V2.00	0	29. Not-Trans and anti-PSF-A546_Pos030_S001	00-4JUKQ7sYvHAERCy9tWKgmP
166.758	125.555	2003.71	um	Cell	Cell Center of Homogeneous Mass	0.000	1.000	1230	3	Not-Trans anti-PSF-A546 8C-S-PSF V2.00	0	29. Not-Trans and anti-PSF-A546_Pos030_S001	00-4JUKQ7sYvHAERCy9tWKgmP
95.6626	134.582	2003.72	um	Cell	Cell Center of Homogeneous Mass	0.000	1.000	1231	4	Not-Trans anti-PSF-A546 8C-S-PSF V2.00	0	29. Not-Trans and anti-PSF-A546_Pos030_S001	00-4JUKQ7sYvHAERCy9tWKgmP
227.484	131.83	2003.97	um	Cell	Cell Center of Homogeneous Mass	0.000	1.000	1232	5	Not-Trans anti-PSF-A546 8C-S-PSF V2.00	0	29. Not-Trans and anti-PSF-A546_Pos030_S001	00-4JUKQ7sYvHAERCy9tWKgmP
140.59	149.728	2003.66	um	Cell	Cell Center of Homogeneous Mass	0.000	1.000	1233	6	Not-Trans anti-PSF-A546 8C-S-PSF V2.00	0	29. Not-Trans and anti-PSF-A546_Pos030_S001	00-4JUKQ7sYvHAERCy9tWKgmP
164.624	147.628	2003.67	um	Cell	Cell Center of Homogeneous Mass	0.000	1.000	1234	7	Not-Trans anti-PSF-A546 8C-S-PSF V2.00	0	29. Not-Trans and anti-PSF-A546_Pos030_S001	00-4JUKQ7sYvHAERCy9tWKgmP
101.829	157.543	2003.68	um	Cell	Cell Center of Homogeneous Mass	0.000	1.000	1235	8	Not-Trans anti-PSF-A546 8C-S-PSF V2.00	0	29. Not-Trans and anti-PSF-A546_Pos030_S001	00-4JUKQ7sYvHAERCy9tWKgmP
52.6961	170.053	2004	um	Cell	Cell Center of Homogeneous Mass	0.000	1.000	1236	9	Not-Trans anti-PSF-A546 8C-S-PSF V2.00	0	29. Not-Trans and anti-PSF-A546_Pos030_S001	00-4JUKQ7sYvHAERCy9tWKgmP
235.437	173.556	2004.36	um	Cell	Cell Center of Homogeneous Mass	0.000	1.000	1237	10	Not-Trans anti-PSF-A546 8C-S-PSF V2.00	0	29. Not-Trans and anti-PSF-A546_Pos030_S001	00-4JUKQ7sYvHAERCy9tWKgmP
81.6123	181.297	2003.81	um	Cell	Cell Center of Homogeneous Mass	0.000	1.000	1238	11	Not-Trans anti-PSF-A546 8C-S-PSF V2.00	0	29. Not-Trans and anti-PSF-A546_Pos030_S001	00-4JUKQ7sYvHAERCy9tWKgmP
152.671	189.48	2003.93	um	Cell	Cell Center of Homogeneous Mass	0.000	1.000	1239	12	Not-Trans anti-PSF-A546 8C-S-PSF V2.00	0	29. Not-Trans and anti-PSF-A546_Pos030_S001	00-4JUKQ7sYvHAERCy9tWKgmP
216.224	192.677	2003.83	um	Cell	Cell Center of Homogeneous Mass	0.000	1.000	1240	13	Not-Trans anti-PSF-A546 8C-S-PSF V2.00	0	29. Not-Trans and anti-PSF-A546_Pos030_S001	00-4JUKQ7sYvHAERCy9tWKgmP
100.474	192.887	2003.92	um	Cell	Cell Center of Homogeneous Mass	0.000	1.000	1241	14	Not-Trans anti-PSF-A546 8C-S-PSF V2.00	0	29. Not-Trans and anti-PSF-A546_Pos030_S001	00-4JUKQ7sYvHAERCy9tWKgmP
190.78	194.5	2003.94	um	Cell	Cell Center of Homogeneous Mass	0.000	1.000	1242	15	Not-Trans anti-PSF-A546 8C-S-PSF V2.00	0	29. Not-Trans and anti-PSF-A546_Pos030_S001	00-4JUKQ7sYvHAERCy9tWKgmP
229.355	195.894	2004.26	um	Cell	Cell Center of Homogeneous Mass	0.000	1.000	1243	16	Not-Trans anti-PSF-A546 8C-S-PSF V2.00	0	29. Not-Trans and anti-PSF-A546_Pos030_S001	00-4JUKQ7sYvHAERCy9tWKgmP
156.954	208.147	2003.86	um	Cell	Cell Center of Homogeneous Mass	0.000	1.000	1244	17	Not-Trans anti-PSF-A546 8C-S-PSF V2.00	0	29. Not-Trans and anti-PSF-A546_Pos030_S001	00-4JUKQ7sYvHAERCy9tWKgmP
239.129	209.08	2004.34	um	Cell	Cell Center of Homogeneous Mass	0.000	1.000	1245	18	Not-Trans anti-PSF-A546 8C-S-PSF V2.00	0	29. Not-Trans and anti-PSF-A546_Pos030_S001	00-4JUKQ7sYvHAERCy9tWKgmP
193.187	222.775	2003.95	um	Cell	Cell Center of Homogeneous Mass	0.000	1.000	1246	19	Not-Trans anti-PSF-A546 8C-S-PSF V2.00	0	29. Not-Trans and anti-PSF-A546_Pos030_S001	00-4JUKQ7sYvHAERCy9tWKgmP
138.125	222.5	2004.3	um	Cell	Cell Center of Homogeneous Mass	0.000	1.000	1247	20	Not-Trans anti-PSF-A546 8C-S-PSF V2.00	0	29. Not-Trans and anti-PSF-A546_Pos030_S001	00-4JUKQ7sYvHAERCy9tWKgmP
154.287	227.213	2004.07	um	Cell	Cell Center of Homogeneous Mass	0.000	1.000	1248	21	Not-Trans anti-PSF-A546 8C-S-PSF V2.00	0	29. Not-Trans and anti-PSF-A546_Pos030_S001	00-4JUKQ7sYvHAERCy9tWKgmP
64.7814	235.369	2003.91	um	Cell	Cell Center of Homogeneous Mass	0.000	1.000	1249	22	Not-Trans anti-PSF-A546 8C-S-PSF V2.00	0	29. Not-Trans and anti-PSF-A546_Pos030_S001	00-4JUKQ7sYvHAERCy9tWKgmP
142.373	239.462	2004.45	um	Cell	Cell Center of Homogeneous Mass	0.000	1.000	1250	23	Not-Trans anti-PSF-A546 8C-S-PSF V2.00	0	29. Not-Trans and anti-PSF-A546_Pos030_S001	00-4JUKQ7sYvHAERCy9tWKgmP
150.648	8.4138	2003.98	um	Cell	Cell Center of Homogeneous Mass	0.000	1.000	1251	24	Not-Trans anti-PSF-A546 8C-S-PSF V2.00	0	29. Not-Trans and anti-PSF-A546_Pos030_S001	00-4JUKQ7sYvHAERCy9tWKgmP
93.0022	54.6964	2004.36	um	Cell	Cell Center of Homogeneous Mass	0.000	1.000	1252	25	Not-Trans anti-PSF-A546 8C-S-PSF V2.00	0	29. Not-Trans and anti-PSF-A546_Pos030_S001	00-4JUKQ7sYvHAERCy9tWKgmP
196.183	117.684	2003.64	um	Cell	Cell Center of Homogeneous Mass	0.000	1.000	1253	26	Not-Trans anti-PSF-A546 8C-S-PSF V2.00	0	29. Not-Trans and anti-PSF-A546_Pos030_S001	00-4JUKQ7sYvHAERCy9tWKgmP
176.188	178.68	2003.58	um	Cell	Cell Center of Homogeneous Mass	0.000	1.000	1254	27	Not-Trans anti-PSF-A546 8C-S-PSF V2.00	0	29. Not-Trans and anti-PSF-A546_Pos030_S001	00-4JUKQ7sYvHAERCy9tWKgmP
117.611	229.779	2003.78	um	Cell	Cell Center of Homogeneous Mass	0.000	1.000	1255	28	Not-Trans anti-PSF-A546 8C-S-PSF V2.00	0	29. Not-Trans and anti-PSF-A546_Pos030_S001	00-4JUKQ7sYvHAERCy9tWKgmP
235.77	230.512	2003.93	um	Cell	Cell Center of Homogeneous Mass	0.000	1.000	1256	29	Not-Trans anti-PSF-A546 8C-S-PSF V2.00	0	29. Not-Trans and anti-PSF-A546_Pos030_S001	00-4JUKQ7sYvHAERCy9tWKgmP
176.288	96.1629	2003.67	um	Cell	Cell Center of Homogeneous Mass	0.000	1.000	1257	30	Not-Trans anti-PSF-A546 8C-S-PSF V2.00	0	29. Not-Trans and anti-PSF-A546_Pos030_S001	00-4JUKQ7sYvHAERCy9tWKgmP
73.2346	64.5526	2004.09	um	Cell	Cell Center of Homogeneous Mass	0.000	1.000	1258	31	Not-Trans anti-PSF-A546 8C-S-PSF V2.00	0	29. Not-Trans and anti-PSF-A546_Pos030_S001	00-4JUKQ7sYvHAERCy9tWKgmP
136.079	70.6273	2004.08	um	Cell	Cell Center of Homogeneous Mass	0.000	1.000	1259	32	Not-Trans anti-PSF-A546 8C-S-PSF V2.00	0	29. Not-Trans and anti-PSF-A546_Pos030_S001	00-4JUKQ7sYvHAERCy9tWKgmP
175.857	84.2003	2004.05	um	Cell	Cell Center of Homogeneous Mass	0.000	1.000	1260	33	Not-Trans anti-PSF-A546 8C-S-PSF V2.00	0	29. Not-Trans and anti-PSF-A546_Pos030_S001	00-4JUKQ7sYvHAERCy9tWKgmP
88.7403	81.8787	2004.1	um	Cell	Cell Center of Homogeneous Mass	0.000	1.000	1261	34	Not-Trans anti-PSF-A546 8C-S-PSF V2.00	0	29. Not-Trans and anti-PSF-A546_Pos030_S001	00-4JUKQ7sYvHAERCy9tWKgmP
119.157	57.2502	2004.16	um	Cell	Cell Center of Homogeneous Mass	0.000	1.000	1262	35	Not-Trans anti-PSF-A546 8C-S-PSF V2.00	0	29. Not-Trans and anti-PSF-A546_Pos030_S001	00-4JUKQ7sYvHAERCy9tWKgmP
111.499	86.837	2003.59	um	Cell	Cell Center of Homogeneous Mass	0.000	1.000	1263	0	Not-Trans anti-PSF-A546 8C-S-PSF V2.00	0	29. Not-Trans and anti-PSF-A546_Pos031_S001	00-KXqQKKN3X2EwyCht8QzCfK
72.9809	82.2508	2003.58	um	Cell	Cell Center of Homogeneous Mass	0.000	1.000	1264	1	Not-Trans anti-PSF-A546 8C-S-PSF V2.00	0	29. Not-Trans and anti-PSF-A546_Pos031_S001	00-KXqQKKN3X2EwyCht8QzCfK
164.415	136.271	2004.04	um	Cell	Cell Center of Homogeneous Mass	0.000	1.000	1265	2	Not-Trans anti-PSF-A546 8C-S-PSF V2.00	0	29. Not-Trans and anti-PSF-A546_Pos031_S001	00-KXqQKKN3X2EwyCht8QzCfK
155.116	146.822	2003.88	um	Cell	Cell Center of Homogeneous Mass	0.000	1.000	1266	3	Not-Trans anti-PSF-A546 8C-S-PSF V2.00	0	29. Not-Trans and anti-PSF-A546_Pos031_S001	00-KXqQKKN3X2EwyCht8QzCfK
161.146	160.219	2004.1	um	Cell	Cell Center of Homogeneous Mass	0.000	1.000	1267	4	Not-Trans anti-PSF-A546 8C-S-PSF V2.00	0	29. Not-Trans and anti-PSF-A546_Pos031_S001	00-KXqQKKN3X2EwyCht8QzCfK
142.306	166.434	2004.11	um	Cell	Cell Center of Homogeneous Mass	0.000	1.000	1268	5	Not-Trans anti-PSF-A546 8C-S-PSF V2.00	0	29. Not-Trans and anti-PSF-A546_Pos031_S001	00-KXqQKKN3X2EwyCht8QzCfK
87.3851	189.313	2003.93	um	Cell	Cell Center of Homogeneous Mass	0.000	1.000	1269	6	Not-Trans anti-PSF-A546 8C-S-PSF V2.00	0	29. Not-Trans and anti-PSF-A546_Pos031_S001	00-KXqQKKN3X2EwyCht8QzCfK
146.096	204.226	2003.75	um	Cell	Cell Center of Homogeneous Mass	0.000	1.000	1270	7	Not-Trans anti-PSF-A546 8C-S-PSF V2.00	0	29. Not-Trans and anti-PSF-A546_Pos031_S001	00-KXqQKKN3X2EwyCht8QzCfK
51.7619	217.303	2004.13	um	Cell	Cell Center of Homogeneous Mass	0.000	1.000	1271	8	Not-Trans anti-PSF-A546 8C-S-PSF V2.00	0	29. Not-Trans and anti-PSF-A546_Pos031_S001	00-KXqQKKN3X2EwyCht8QzCfK
115.028	238.602	2003.82	um	Cell	Cell Center of Homogeneous Mass	0.000	1.000	1272	9	Not-Trans anti-PSF-A546 8C-S-PSF V2.00	0	29. Not-Trans and anti-PSF-A546_Pos031_S001	00-KXqQKKN3X2EwyCht8QzCfK
121.139	7.3902	2003.75	um	Cell	Cell Center of Homogeneous Mass	0.000	1.000	1273	10	Not-Trans anti-PSF-A546 8C-S-PSF V2.00	0	29. Not-Trans and anti-PSF-A546_Pos031_S001	00-KXqQKKN3X2EwyCht8QzCfK
92.5622	43.3944	2003.65	um	Cell	Cell Center of Homogeneous Mass	0.000	1.000	1274	11	Not-Trans anti-PSF-A546 8C-S-PSF V2.00	0	29. Not-Trans and anti-PSF-A546_Pos031_S001	00-KXqQKKN3X2EwyCht8QzCfK
109.562	42.8557	2003.62	um	Cell	Cell Center of Homogeneous Mass	0.000	1.000	1275	12	Not-Trans anti-PSF-A546 8C-S-PSF V2.00	0	29. Not-Trans and anti-PSF-A546_Pos031_S001	00-KXqQKKN3X2EwyCht8QzCfK
23.9144	59.9533	2003.76	um	Cell	Cell Center of Homogeneous Mass	0.000	1.000	1276	13	Not-Trans anti-PSF-A546 8C-S-PSF V2.00	0	29. Not-Trans and anti-PSF-A546_Pos031_S001	00-KXqQKKN3X2EwyCht8QzCfK
24.0095	82.9449	2003.75	um	Cell	Cell Center of Homogeneous Mass	0.000	1.000	1277	14	Not-Trans anti-PSF-A546 8C-S-PSF V2.00	0	29. Not-Trans and anti-PSF-A546_Pos031_S001	00-KXqQKKN3X2EwyCht8QzCfK
122.141	176.671	2004.21	um	Cell	Cell Center of Homogeneous Mass	0.000	1.000	1278	15	Not-Trans anti-PSF-A546 8C-S-PSF V2.00	0	29. Not-Trans and anti-PSF-A546_Pos031_S001	00-KXqQKKN3X2EwyCht8QzCfK
223.03	180.073	2003.93	um	Cell	Cell Center of Homogeneous Mass	0.000	1.000	1279	16	Not-Trans anti-PSF-A546 8C-S-PSF V2.00	0	29. Not-Trans and anti-PSF-A546_Pos031_S001	00-KXqQKKN3X2EwyCht8QzCfK
216.637	198.423	2003.81	um	Cell	Cell Center of Homogeneous Mass	0.000	1.000	1280	17	Not-Trans anti-PSF-A546 8C-S-PSF V2.00	0	29. Not-Trans and anti-PSF-A546_Pos031_S001	00-KXqQKKN3X2EwyCht8QzCfK
113.994	202.206	2003.59	um	Cell	Cell Center of Homogeneous Mass	0.000	1.000	1281	18	Not-Trans anti-PSF-A546 8C-S-PSF V2.00	0	29. Not-Trans and anti-PSF-A546_Pos031_S001	00-KXqQKKN3X2EwyCht8QzCfK
162.852	201.094	2003.68	um	Cell	Cell Center of Homogeneous Mass	0.000	1.000	1282	19	Not-Trans anti-PSF-A546 8C-S-PSF V2.00	0	29. Not-Trans and anti-PSF-A546_Pos031_S001	00-KXqQKKN3X2EwyCht8QzCfK
226.835	211.396	2003.75	um	Cell	Cell Center of Homogeneous Mass	0.000	1.000	1283	20	Not-Trans anti-PSF-A546 8C-S-PSF V2.00	0	29. Not-Trans and anti-PSF-A546_Pos031_S001	00-KXqQKKN3X2EwyCht8QzCfK
164.682	217.56	2003.69	um	Cell	Cell Center of Homogeneous Mass	0.000	1.000	1284	21	Not-Trans anti-PSF-A546 8C-S-PSF V2.00	0	29. Not-Trans and anti-PSF-A546_Pos031_S001	00-KXqQKKN3X2EwyCht8QzCfK
83.5186	222.237	2003.93	um	Cell	Cell Center of Homogeneous Mass	0.000	1.000	1285	22	Not-Trans anti-PSF-A546 8C-S-PSF V2.00	0	29. Not-Trans and anti-PSF-A546_Pos031_S001	00-KXqQKKN3X2EwyCht8QzCfK
204.029	225.855	2003.79	um	Cell	Cell Center of Homogeneous Mass	0.000	1.000	1286	23	Not-Trans anti-PSF-A546 8C-S-PSF V2.00	0	29. Not-Trans and anti-PSF-A546_Pos031_S001	00-KXqQKKN3X2EwyCht8QzCfK
207.792	240.932	2003.79	um	Cell	Cell Center of Homogeneous Mass	0.000	1.000	1287	24	Not-Trans anti-PSF-A546 8C-S-PSF V2.00	0	29. Not-Trans and anti-PSF-A546_Pos031_S001	00-KXqQKKN3X2EwyCht8QzCfK
143.113	242.739	2003.83	um	Cell	Cell Center of Homogeneous Mass	0.000	1.000	1288	25	Not-Trans anti-PSF-A546 8C-S-PSF V2.00	0	29. Not-Trans and anti-PSF-A546_Pos031_S001	00-KXqQKKN3X2EwyCht8QzCfK
14.566	5.86536	2004.02	um	Cell	Cell Center of Homogeneous Mass	0.000	1.000	1289	26	Not-Trans anti-PSF-A546 8C-S-PSF V2.00	0	29. Not-Trans and anti-PSF-A546_Pos031_S001	00-KXqQKKN3X2EwyCht8QzCfK
71.4029	5.60984	2003.81	um	Cell	Cell Center of Homogeneous Mass	0.000	1.000	1290	27	Not-Trans anti-PSF-A546 8C-S-PSF V2.00	0	29. Not-Trans and anti-PSF-A546_Pos031_S001	00-KXqQKKN3X2EwyCht8QzCfK
29.0676	11.3708	2003.86	um	Cell	Cell Center of Homogeneous Mass	0.000	1.000	1291	28	Not-Trans anti-PSF-A546 8C-S-PSF V2.00	0	29. Not-Trans and anti-PSF-A546_Pos031_S001	00-KXqQKKN3X2EwyCht8QzCfK
58.5687	36.1021	2003.76	um	Cell	Cell Center of Homogeneous Mass	0.000	1.000	1292	29	Not-Trans anti-PSF-A546 8C-S-PSF V2.00	0	29. Not-Trans and anti-PSF-A546_Pos031_S001	00-KXqQKKN3X2EwyCht8QzCfK
31.1284	44.3649	2003.82	um	Cell	Cell Center of Homogeneous Mass	0.000	1.000	1293	30	Not-Trans anti-PSF-A546 8C-S-PSF V2.00	0	29. Not-Trans and anti-PSF-A546_Pos031_S001	00-KXqQKKN3X2EwyCht8QzCfK
180.227	168.377	2004.11	um	Cell	Cell Center of Homogeneous Mass	0.000	1.000	1294	31	Not-Trans anti-PSF-A546 8C-S-PSF V2.00	0	29. Not-Trans and anti-PSF-A546_Pos031_S001	00-KXqQKKN3X2EwyCht8QzCfK
188.367	177.306	2004.08	um	Cell	Cell Center of Homogeneous Mass	0.000	1.000	1295	32	Not-Trans anti-PSF-A546 8C-S-PSF V2.00	0	29. Not-Trans and anti-PSF-A546_Pos031_S001	00-KXqQKKN3X2EwyCht8QzCfK
84.8257	127.794	2003.81	um	Cell	Cell Center of Homogeneous Mass	0.000	1.000	1296	0	Not-Trans anti-PSF-A546 8C-S-PSF V2.00	0	29. Not-Trans and anti-PSF-A546_Pos032_S001	00-DPtT252s3nU9jieGPenwnU
121.648	162.612	2004.19	um	Cell	Cell Center of Homogeneous Mass	0.000	1.000	1297	1	Not-Trans anti-PSF-A546 8C-S-PSF V2.00	0	29. Not-Trans and anti-PSF-A546_Pos032_S001	00-DPtT252s3nU9jieGPenwnU
136.809	163.316	2004.13	um	Cell	Cell Center of Homogeneous Mass	0.000	1.000	1298	2	Not-Trans anti-PSF-A546 8C-S-PSF V2.00	0	29. Not-Trans and anti-PSF-A546_Pos032_S001	00-DPtT252s3nU9jieGPenwnU
42.6763	14.5021	2004.05	um	Cell	Cell Center of Homogeneous Mass	0.000	1.000	1299	3	Not-Trans anti-PSF-A546 8C-S-PSF V2.00	0	29. Not-Trans and anti-PSF-A546_Pos032_S001	00-DPtT252s3nU9jieGPenwnU
89.575	37.7871	2003.82	um	Cell	Cell Center of Homogeneous Mass	0.000	1.000	1300	4	Not-Trans anti-PSF-A546 8C-S-PSF V2.00	0	29. Not-Trans and anti-PSF-A546_Pos032_S001	00-DPtT252s3nU9jieGPenwnU
80.671	54.2311	2003.9	um	Cell	Cell Center of Homogeneous Mass	0.000	1.000	1301	5	Not-Trans anti-PSF-A546 8C-S-PSF V2.00	0	29. Not-Trans and anti-PSF-A546_Pos032_S001	00-DPtT252s3nU9jieGPenwnU
209.547	55.1283	2004.03	um	Cell	Cell Center of Homogeneous Mass	0.000	1.000	1302	6	Not-Trans anti-PSF-A546 8C-S-PSF V2.00	0	29. Not-Trans and anti-PSF-A546_Pos032_S001	00-DPtT252s3nU9jieGPenwnU
79.37	79.6623	2003.72	um	Cell	Cell Center of Homogeneous Mass	0.000	1.000	1303	7	Not-Trans anti-PSF-A546 8C-S-PSF V2.00	0	29. Not-Trans and anti-PSF-A546_Pos032_S001	00-DPtT252s3nU9jieGPenwnU
65.4063	84.8143	2003.9	um	Cell	Cell Center of Homogeneous Mass	0.000	1.000	1304	8	Not-Trans anti-PSF-A546 8C-S-PSF V2.00	0	29. Not-Trans and anti-PSF-A546_Pos032_S001	00-DPtT252s3nU9jieGPenwnU
49.3341	103.932	2003.83	um	Cell	Cell Center of Homogeneous Mass	0.000	1.000	1305	9	Not-Trans anti-PSF-A546 8C-S-PSF V2.00	0	29. Not-Trans and anti-PSF-A546_Pos032_S001	00-DPtT252s3nU9jieGPenwnU
19.2339	102.234	2004.22	um	Cell	Cell Center of Homogeneous Mass	0.000	1.000	1306	10	Not-Trans anti-PSF-A546 8C-S-PSF V2.00	0	29. Not-Trans and anti-PSF-A546_Pos032_S001	00-DPtT252s3nU9jieGPenwnU
97.8846	164.413	2003.61	um	Cell	Cell Center of Homogeneous Mass	0.000	1.000	1307	11	Not-Trans anti-PSF-A546 8C-S-PSF V2.00	0	29. Not-Trans and anti-PSF-A546_Pos032_S001	00-DPtT252s3nU9jieGPenwnU
85.9015	180.388	2003.52	um	Cell	Cell Center of Homogeneous Mass	0.000	1.000	1308	12	Not-Trans anti-PSF-A546 8C-S-PSF V2.00	0	29. Not-Trans and anti-PSF-A546_Pos032_S001	00-DPtT252s3nU9jieGPenwnU
78.7177	194.453	2003.55	um	Cell	Cell Center of Homogeneous Mass	0.000	1.000	1309	13	Not-Trans anti-PSF-A546 8C-S-PSF V2.00	0	29. Not-Trans and anti-PSF-A546_Pos032_S001	00-DPtT252s3nU9jieGPenwnU
60.8812	219.49	2003.62	um	Cell	Cell Center of Homogeneous Mass	0.000	1.000	1310	14	Not-Trans anti-PSF-A546 8C-S-PSF V2.00	0	29. Not-Trans and anti-PSF-A546_Pos032_S001	00-DPtT252s3nU9jieGPenwnU
83.1888	230.692	2003.74	um	Cell	Cell Center of Homogeneous Mass	0.000	1.000	1311	15	Not-Trans anti-PSF-A546 8C-S-PSF V2.00	0	29. Not-Trans and anti-PSF-A546_Pos032_S001	00-DPtT252s3nU9jieGPenwnU
26.0269	4.3346	2003.96	um	Cell	Cell Center of Homogeneous Mass	0.000	1.000	1312	16	Not-Trans anti-PSF-A546 8C-S-PSF V2.00	0	29. Not-Trans and anti-PSF-A546_Pos032_S001	00-DPtT252s3nU9jieGPenwnU
197.267	8.6541	2003.91	um	Cell	Cell Center of Homogeneous Mass	0.000	1.000	1313	17	Not-Trans anti-PSF-A546 8C-S-PSF V2.00	0	29. Not-Trans and anti-PSF-A546_Pos032_S001	00-DPtT252s3nU9jieGPenwnU
18.0296	22.8038	2004.08	um	Cell	Cell Center of Homogeneous Mass	0.000	1.000	1314	18	Not-Trans anti-PSF-A546 8C-S-PSF V2.00	0	29. Not-Trans and anti-PSF-A546_Pos032_S001	00-DPtT252s3nU9jieGPenwnU
62.2268	26.3408	2003.9	um	Cell	Cell Center of Homogeneous Mass	0.000	1.000	1315	19	Not-Trans anti-PSF-A546 8C-S-PSF V2.00	0	29. Not-Trans and anti-PSF-A546_Pos032_S001	00-DPtT252s3nU9jieGPenwnU
173.204	23.8125	2003.75	um	Cell	Cell Center of Homogeneous Mass	0.000	1.000	1316	20	Not-Trans anti-PSF-A546 8C-S-PSF V2.00	0	29. Not-Trans and anti-PSF-A546_Pos032_S001	00-DPtT252s3nU9jieGPenwnU
214.38	31.526	2004.09	um	Cell	Cell Center of Homogeneous Mass	0.000	1.000	1317	21	Not-Trans anti-PSF-A546 8C-S-PSF V2.00	0	29. Not-Trans and anti-PSF-A546_Pos032_S001	00-DPtT252s3nU9jieGPenwnU
36.5146	38.0997	2003.98	um	Cell	Cell Center of Homogeneous Mass	0.000	1.000	1318	22	Not-Trans anti-PSF-A546 8C-S-PSF V2.00	0	29. Not-Trans and anti-PSF-A546_Pos032_S001	00-DPtT252s3nU9jieGPenwnU
240.849	45.4068	2003.88	um	Cell	Cell Center of Homogeneous Mass	0.000	1.000	1319	23	Not-Trans anti-PSF-A546 8C-S-PSF V2.00	0	29. Not-Trans and anti-PSF-A546_Pos032_S001	00-DPtT252s3nU9jieGPenwnU
50.3129	53.9654	2004.21	um	Cell	Cell Center of Homogeneous Mass	0.000	1.000	1320	24	Not-Trans anti-PSF-A546 8C-S-PSF V2.00	0	29. Not-Trans and anti-PSF-A546_Pos032_S001	00-DPtT252s3nU9jieGPenwnU
5.92295	54.7639	2003.75	um	Cell	Cell Center of Homogeneous Mass	0.000	1.000	1321	25	Not-Trans anti-PSF-A546 8C-S-PSF V2.00	0	29. Not-Trans and anti-PSF-A546_Pos032_S001	00-DPtT252s3nU9jieGPenwnU
7.35566	86.8699	2003.9	um	Cell	Cell Center of Homogeneous Mass	0.000	1.000	1322	26	Not-Trans anti-PSF-A546 8C-S-PSF V2.00	0	29. Not-Trans and anti-PSF-A546_Pos032_S001	00-DPtT252s3nU9jieGPenwnU
25.2254	87.9475	2003.92	um	Cell	Cell Center of Homogeneous Mass	0.000	1.000	1323	27	Not-Trans anti-PSF-A546 8C-S-PSF V2.00	0	29. Not-Trans and anti-PSF-A546_Pos032_S001	00-DPtT252s3nU9jieGPenwnU
61.3992	98.3357	2003.98	um	Cell	Cell Center of Homogeneous Mass	0.000	1.000	1324	28	Not-Trans anti-PSF-A546 8C-S-PSF V2.00	0	29. Not-Trans and anti-PSF-A546_Pos032_S001	00-DPtT252s3nU9jieGPenwnU
148.775	175.81	2003.41	um	Cell	Cell Center of Homogeneous Mass	0.000	1.000	1325	29	Not-Trans anti-PSF-A546 8C-S-PSF V2.00	0	29. Not-Trans and anti-PSF-A546_Pos032_S001	00-DPtT252s3nU9jieGPenwnU
125.212	185.834	2003.3	um	Cell	Cell Center of Homogeneous Mass	0.000	1.000	1326	30	Not-Trans anti-PSF-A546 8C-S-PSF V2.00	0	29. Not-Trans and anti-PSF-A546_Pos032_S001	00-DPtT252s3nU9jieGPenwnU
186.984	223.668	2003.46	um	Cell	Cell Center of Homogeneous Mass	0.000	1.000	1327	31	Not-Trans anti-PSF-A546 8C-S-PSF V2.00	0	29. Not-Trans and anti-PSF-A546_Pos032_S001	00-DPtT252s3nU9jieGPenwnU
135.491	234.319	2003.56	um	Cell	Cell Center of Homogeneous Mass	0.000	1.000	1328	32	Not-Trans anti-PSF-A546 8C-S-PSF V2.00	0	29. Not-Trans and anti-PSF-A546_Pos032_S001	00-DPtT252s3nU9jieGPenwnU
60.6702	237.376	2003.69	um	Cell	Cell Center of Homogeneous Mass	0.000	1.000	1329	33	Not-Trans anti-PSF-A546 8C-S-PSF V2.00	0	29. Not-Trans and anti-PSF-A546_Pos032_S001	00-DPtT252s3nU9jieGPenwnU
117.801	240.656	2003.83	um	Cell	Cell Center of Homogeneous Mass	0.000	1.000	1330	34	Not-Trans anti-PSF-A546 8C-S-PSF V2.00	0	29. Not-Trans and anti-PSF-A546_Pos032_S001	00-DPtT252s3nU9jieGPenwnU
187.879	43.5924	2004.22	um	Cell	Cell Center of Homogeneous Mass	0.000	1.000	1331	0	Not-Trans anti-PSF-A546 8C-S-PSF V2.00	0	29. Not-Trans and anti-PSF-A546_Pos033_S001	00-8z3yUX4QcYjXYXX6iXhGW4
155.726	60.5719	2003.5	um	Cell	Cell Center of Homogeneous Mass	0.000	1.000	1332	1	Not-Trans anti-PSF-A546 8C-S-PSF V2.00	0	29. Not-Trans and anti-PSF-A546_Pos033_S001	00-8z3yUX4QcYjXYXX6iXhGW4
98.5687	5.96508	2003.47	um	Cell	Cell Center of Homogeneous Mass	0.000	1.000	1333	2	Not-Trans anti-PSF-A546 8C-S-PSF V2.00	0	29. Not-Trans and anti-PSF-A546_Pos033_S001	00-8z3yUX4QcYjXYXX6iXhGW4
68.8064	12.259	2003.49	um	Cell	Cell Center of Homogeneous Mass	0.000	1.000	1334	3	Not-Trans anti-PSF-A546 8C-S-PSF V2.00	0	29. Not-Trans and anti-PSF-A546_Pos033_S001	00-8z3yUX4QcYjXYXX6iXhGW4
82.6952	16.5191	2003.69	um	Cell	Cell Center of Homogeneous Mass	0.000	1.000	1335	4	Not-Trans anti-PSF-A546 8C-S-PSF V2.00	0	29. Not-Trans and anti-PSF-A546_Pos033_S001	00-8z3yUX4QcYjXYXX6iXhGW4
37.6724	22.0866	2003.37	um	Cell	Cell Center of Homogeneous Mass	0.000	1.000	1336	5	Not-Trans anti-PSF-A546 8C-S-PSF V2.00	0	29. Not-Trans and anti-PSF-A546_Pos033_S001	00-8z3yUX4QcYjXYXX6iXhGW4
10.4896	29.9104	2003.7	um	Cell	Cell Center of Homogeneous Mass	0.000	1.000	1337	6	Not-Trans anti-PSF-A546 8C-S-PSF V2.00	0	29. Not-Trans and anti-PSF-A546_Pos033_S001	00-8z3yUX4QcYjXYXX6iXhGW4
179.331	33.1233	2003.73	um	Cell	Cell Center of Homogeneous Mass	0.000	1.000	1338	7	Not-Trans anti-PSF-A546 8C-S-PSF V2.00	0	29. Not-Trans and anti-PSF-A546_Pos033_S001	00-8z3yUX4QcYjXYXX6iXhGW4
78.1835	41.2224	2003.62	um	Cell	Cell Center of Homogeneous Mass	0.000	1.000	1339	8	Not-Trans anti-PSF-A546 8C-S-PSF V2.00	0	29. Not-Trans and anti-PSF-A546_Pos033_S001	00-8z3yUX4QcYjXYXX6iXhGW4
202.432	39.7259	2004.24	um	Cell	Cell Center of Homogeneous Mass	0.000	1.000	1340	9	Not-Trans anti-PSF-A546 8C-S-PSF V2.00	0	29. Not-Trans and anti-PSF-A546_Pos033_S001	00-8z3yUX4QcYjXYXX6iXhGW4
167.521	45.2143	2003.55	um	Cell	Cell Center of Homogeneous Mass	0.000	1.000	1341	10	Not-Trans anti-PSF-A546 8C-S-PSF V2.00	0	29. Not-Trans and anti-PSF-A546_Pos033_S001	00-8z3yUX4QcYjXYXX6iXhGW4
37.8522	46.6757	2003.4	um	Cell	Cell Center of Homogeneous Mass	0.000	1.000	1342	11	Not-Trans anti-PSF-A546 8C-S-PSF V2.00	0	29. Not-Trans and anti-PSF-A546_Pos033_S001	00-8z3yUX4QcYjXYXX6iXhGW4
8.63042	46.3578	2003.91	um	Cell	Cell Center of Homogeneous Mass	0.000	1.000	1343	12	Not-Trans anti-PSF-A546 8C-S-PSF V2.00	0	29. Not-Trans and anti-PSF-A546_Pos033_S001	00-8z3yUX4QcYjXYXX6iXhGW4
21.7216	46.9578	2003.74	um	Cell	Cell Center of Homogeneous Mass	0.000	1.000	1344	13	Not-Trans anti-PSF-A546 8C-S-PSF V2.00	0	29. Not-Trans and anti-PSF-A546_Pos033_S001	00-8z3yUX4QcYjXYXX6iXhGW4
227.822	50.5866	2003.73	um	Cell	Cell Center of Homogeneous Mass	0.000	1.000	1345	14	Not-Trans anti-PSF-A546 8C-S-PSF V2.00	0	29. Not-Trans and anti-PSF-A546_Pos033_S001	00-8z3yUX4QcYjXYXX6iXhGW4
58.6204	60.3422	2003.31	um	Cell	Cell Center of Homogeneous Mass	0.000	1.000	1346	15	Not-Trans anti-PSF-A546 8C-S-PSF V2.00	0	29. Not-Trans and anti-PSF-A546_Pos033_S001	00-8z3yUX4QcYjXYXX6iXhGW4
129.841	58.5607	2003.48	um	Cell	Cell Center of Homogeneous Mass	0.000	1.000	1347	16	Not-Trans anti-PSF-A546 8C-S-PSF V2.00	0	29. Not-Trans and anti-PSF-A546_Pos033_S001	00-8z3yUX4QcYjXYXX6iXhGW4
45.1411	59.931	2003.37	um	Cell	Cell Center of Homogeneous Mass	0.000	1.000	1348	17	Not-Trans anti-PSF-A546 8C-S-PSF V2.00	0	29. Not-Trans and anti-PSF-A546_Pos033_S001	00-8z3yUX4QcYjXYXX6iXhGW4
3.63264	61.0229	2003.88	um	Cell	Cell Center of Homogeneous Mass	0.000	1.000	1349	18	Not-Trans anti-PSF-A546 8C-S-PSF V2.00	0	29. Not-Trans and anti-PSF-A546_Pos033_S001	00-8z3yUX4QcYjXYXX6iXhGW4
18.8922	64.3886	2003.78	um	Cell	Cell Center of Homogeneous Mass	0.000	1.000	1350	19	Not-Trans anti-PSF-A546 8C-S-PSF V2.00	0	29. Not-Trans and anti-PSF-A546_Pos033_S001	00-8z3yUX4QcYjXYXX6iXhGW4
209.251	67.2645	2003.52	um	Cell	Cell Center of Homogeneous Mass	0.000	1.000	1351	20	Not-Trans anti-PSF-A546 8C-S-PSF V2.00	0	29. Not-Trans and anti-PSF-A546_Pos033_S001	00-8z3yUX4QcYjXYXX6iXhGW4
82.6076	68.305	2003.37	um	Cell	Cell Center of Homogeneous Mass	0.000	1.000	1352	21	Not-Trans anti-PSF-A546 8C-S-PSF V2.00	0	29. Not-Trans and anti-PSF-A546_Pos033_S001	00-8z3yUX4QcYjXYXX6iXhGW4
97.6749	74.6289	2003.39	um	Cell	Cell Center of Homogeneous Mass	0.000	1.000	1353	22	Not-Trans anti-PSF-A546 8C-S-PSF V2.00	0	29. Not-Trans and anti-PSF-A546_Pos033_S001	00-8z3yUX4QcYjXYXX6iXhGW4
61.6565	74.2509	2003.34	um	Cell	Cell Center of Homogeneous Mass	0.000	1.000	1354	23	Not-Trans anti-PSF-A546 8C-S-PSF V2.00	0	29. Not-Trans and anti-PSF-A546_Pos033_S001	00-8z3yUX4QcYjXYXX6iXhGW4
10.5824	74.8303	2003.64	um	Cell	Cell Center of Homogeneous Mass	0.000	1.000	1355	24	Not-Trans anti-PSF-A546 8C-S-PSF V2.00	0	29. Not-Trans and anti-PSF-A546_Pos033_S001	00-8z3yUX4QcYjXYXX6iXhGW4
141.197	84.4569	2003.27	um	Cell	Cell Center of Homogeneous Mass	0.000	1.000	1356	25	Not-Trans anti-PSF-A546 8C-S-PSF V2.00	0	29. Not-Trans and anti-PSF-A546_Pos033_S001	00-8z3yUX4QcYjXYXX6iXhGW4
81.9288	84.0535	2003.09	um	Cell	Cell Center of Homogeneous Mass	0.000	1.000	1357	26	Not-Trans anti-PSF-A546 8C-S-PSF V2.00	0	29. Not-Trans and anti-PSF-A546_Pos033_S001	00-8z3yUX4QcYjXYXX6iXhGW4
26.5712	85.0819	2003.35	um	Cell	Cell Center of Homogeneous Mass	0.000	1.000	1358	27	Not-Trans anti-PSF-A546 8C-S-PSF V2.00	0	29. Not-Trans and anti-PSF-A546_Pos033_S001	00-8z3yUX4QcYjXYXX6iXhGW4
18.1919	99.7341	2003.54	um	Cell	Cell Center of Homogeneous Mass	0.000	1.000	1359	28	Not-Trans anti-PSF-A546 8C-S-PSF V2.00	0	29. Not-Trans and anti-PSF-A546_Pos033_S001	00-8z3yUX4QcYjXYXX6iXhGW4
192.287	95.0305	2003.45	um	Cell	Cell Center of Homogeneous Mass	0.000	1.000	1360	29	Not-Trans anti-PSF-A546 8C-S-PSF V2.00	0	29. Not-Trans and anti-PSF-A546_Pos033_S001	00-8z3yUX4QcYjXYXX6iXhGW4
214.571	100.425	2003.52	um	Cell	Cell Center of Homogeneous Mass	0.000	1.000	1361	30	Not-Trans anti-PSF-A546 8C-S-PSF V2.00	0	29. Not-Trans and anti-PSF-A546_Pos033_S001	00-8z3yUX4QcYjXYXX6iXhGW4
31.2447	111.587	2003.73	um	Cell	Cell Center of Homogeneous Mass	0.000	1.000	1362	31	Not-Trans anti-PSF-A546 8C-S-PSF V2.00	0	29. Not-Trans and anti-PSF-A546_Pos033_S001	00-8z3yUX4QcYjXYXX6iXhGW4
71.3421	115.433	2003.34	um	Cell	Cell Center of Homogeneous Mass	0.000	1.000	1363	32	Not-Trans anti-PSF-A546 8C-S-PSF V2.00	0	29. Not-Trans and anti-PSF-A546_Pos033_S001	00-8z3yUX4QcYjXYXX6iXhGW4
44.2897	124.723	2003.21	um	Cell	Cell Center of Homogeneous Mass	0.000	1.000	1364	33	Not-Trans anti-PSF-A546 8C-S-PSF V2.00	0	29. Not-Trans and anti-PSF-A546_Pos033_S001	00-8z3yUX4QcYjXYXX6iXhGW4
32.2836	134.477	2003.52	um	Cell	Cell Center of Homogeneous Mass	0.000	1.000	1365	34	Not-Trans anti-PSF-A546 8C-S-PSF V2.00	0	29. Not-Trans and anti-PSF-A546_Pos033_S001	00-8z3yUX4QcYjXYXX6iXhGW4
7.15862	133.933	2003.45	um	Cell	Cell Center of Homogeneous Mass	0.000	1.000	1366	35	Not-Trans anti-PSF-A546 8C-S-PSF V2.00	0	29. Not-Trans and anti-PSF-A546_Pos033_S001	00-8z3yUX4QcYjXYXX6iXhGW4
37.4401	155.47	2003.29	um	Cell	Cell Center of Homogeneous Mass	0.000	1.000	1367	36	Not-Trans anti-PSF-A546 8C-S-PSF V2.00	0	29. Not-Trans and anti-PSF-A546_Pos033_S001	00-8z3yUX4QcYjXYXX6iXhGW4
53.8601	176.413	2003.24	um	Cell	Cell Center of Homogeneous Mass	0.000	1.000	1368	37	Not-Trans anti-PSF-A546 8C-S-PSF V2.00	0	29. Not-Trans and anti-PSF-A546_Pos033_S001	00-8z3yUX4QcYjXYXX6iXhGW4
15.1781	198.329	2003.37	um	Cell	Cell Center of Homogeneous Mass	0.000	1.000	1369	38	Not-Trans anti-PSF-A546 8C-S-PSF V2.00	0	29. Not-Trans and anti-PSF-A546_Pos033_S001	00-8z3yUX4QcYjXYXX6iXhGW4
194.732	202.175	2003.92	um	Cell	Cell Center of Homogeneous Mass	0.000	1.000	1370	39	Not-Trans anti-PSF-A546 8C-S-PSF V2.00	0	29. Not-Trans and anti-PSF-A546_Pos033_S001	00-8z3yUX4QcYjXYXX6iXhGW4
46.122	215.657	2003.24	um	Cell	Cell Center of Homogeneous Mass	0.000	1.000	1371	40	Not-Trans anti-PSF-A546 8C-S-PSF V2.00	0	29. Not-Trans and anti-PSF-A546_Pos033_S001	00-8z3yUX4QcYjXYXX6iXhGW4
169.216	216.127	2003.44	um	Cell	Cell Center of Homogeneous Mass	0.000	1.000	1372	41	Not-Trans anti-PSF-A546 8C-S-PSF V2.00	0	29. Not-Trans and anti-PSF-A546_Pos033_S001	00-8z3yUX4QcYjXYXX6iXhGW4
151.004	216.993	2003.64	um	Cell	Cell Center of Homogeneous Mass	0.000	1.000	1373	42	Not-Trans anti-PSF-A546 8C-S-PSF V2.00	0	29. Not-Trans and anti-PSF-A546_Pos033_S001	00-8z3yUX4QcYjXYXX6iXhGW4
215.535	225.181	2003.77	um	Cell	Cell Center of Homogeneous Mass	0.000	1.000	1374	43	Not-Trans anti-PSF-A546 8C-S-PSF V2.00	0	29. Not-Trans and anti-PSF-A546_Pos033_S001	00-8z3yUX4QcYjXYXX6iXhGW4
175.609	227.257	2003.94	um	Cell	Cell Center of Homogeneous Mass	0.000	1.000	1375	44	Not-Trans anti-PSF-A546 8C-S-PSF V2.00	0	29. Not-Trans and anti-PSF-A546_Pos033_S001	00-8z3yUX4QcYjXYXX6iXhGW4
150.824	237.411	2003.88	um	Cell	Cell Center of Homogeneous Mass	0.000	1.000	1376	45	Not-Trans anti-PSF-A546 8C-S-PSF V2.00	0	29. Not-Trans and anti-PSF-A546_Pos033_S001	00-8z3yUX4QcYjXYXX6iXhGW4
192.979	229.591	2003.82	um	Cell	Cell Center of Homogeneous Mass	0.000	1.000	1377	46	Not-Trans anti-PSF-A546 8C-S-PSF V2.00	0	29. Not-Trans and anti-PSF-A546_Pos033_S001	00-8z3yUX4QcYjXYXX6iXhGW4
210.268	241.863	2003.65	um	Cell	Cell Center of Homogeneous Mass	0.000	1.000	1378	47	Not-Trans anti-PSF-A546 8C-S-PSF V2.00	0	29. Not-Trans and anti-PSF-A546_Pos033_S001	00-8z3yUX4QcYjXYXX6iXhGW4
173.391	243.658	2003.86	um	Cell	Cell Center of Homogeneous Mass	0.000	1.000	1379	48	Not-Trans anti-PSF-A546 8C-S-PSF V2.00	0	29. Not-Trans and anti-PSF-A546_Pos033_S001	00-8z3yUX4QcYjXYXX6iXhGW4
164.933	3.6905	2003.61	um	Cell	Cell Center of Homogeneous Mass	0.000	1.000	1380	49	Not-Trans anti-PSF-A546 8C-S-PSF V2.00	0	29. Not-Trans and anti-PSF-A546_Pos033_S001	00-8z3yUX4QcYjXYXX6iXhGW4
9.78249	9.47653	2003.59	um	Cell	Cell Center of Homogeneous Mass	0.000	1.000	1381	50	Not-Trans anti-PSF-A546 8C-S-PSF V2.00	0	29. Not-Trans and anti-PSF-A546_Pos033_S001	00-8z3yUX4QcYjXYXX6iXhGW4
221.168	18.1409	2003.52	um	Cell	Cell Center of Homogeneous Mass	0.000	1.000	1382	51	Not-Trans anti-PSF-A546 8C-S-PSF V2.00	0	29. Not-Trans and anti-PSF-A546_Pos033_S001	00-8z3yUX4QcYjXYXX6iXhGW4
9.14423	212.266	2003.33	um	Cell	Cell Center of Homogeneous Mass	0.000	1.000	1383	52	Not-Trans anti-PSF-A546 8C-S-PSF V2.00	0	29. Not-Trans and anti-PSF-A546_Pos033_S001	00-8z3yUX4QcYjXYXX6iXhGW4
48.6581	95.9945	2003.19	um	Cell	Cell Center of Homogeneous Mass	0.000	1.000	1384	53	Not-Trans anti-PSF-A546 8C-S-PSF V2.00	0	29. Not-Trans and anti-PSF-A546_Pos033_S001	00-8z3yUX4QcYjXYXX6iXhGW4
37.488	101.106	2003.63	um	Cell	Cell Center of Homogeneous Mass	0.000	1.000	1385	54	Not-Trans anti-PSF-A546 8C-S-PSF V2.00	0	29. Not-Trans and anti-PSF-A546_Pos033_S001	00-8z3yUX4QcYjXYXX6iXhGW4
121.156	66.8047	2003.55	um	Cell	Cell Center of Homogeneous Mass	0.000	1.000	1386	0	Not-Trans anti-PSF-A546 8C-S-PSF V2.00	0	29. Not-Trans and anti-PSF-A546_Pos034_S001	00-GT3MMRT4FjzfJGKRNt3awE
62.1129	113.326	2003.3	um	Cell	Cell Center of Homogeneous Mass	0.000	1.000	1387	1	Not-Trans anti-PSF-A546 8C-S-PSF V2.00	0	29. Not-Trans and anti-PSF-A546_Pos034_S001	00-GT3MMRT4FjzfJGKRNt3awE
99.4939	136.719	2002.93	um	Cell	Cell Center of Homogeneous Mass	0.000	1.000	1388	2	Not-Trans anti-PSF-A546 8C-S-PSF V2.00	0	29. Not-Trans and anti-PSF-A546_Pos034_S001	00-GT3MMRT4FjzfJGKRNt3awE
120.797	143.488	2003	um	Cell	Cell Center of Homogeneous Mass	0.000	1.000	1389	3	Not-Trans anti-PSF-A546 8C-S-PSF V2.00	0	29. Not-Trans and anti-PSF-A546_Pos034_S001	00-GT3MMRT4FjzfJGKRNt3awE
93.2732	153.057	2002.99	um	Cell	Cell Center of Homogeneous Mass	0.000	1.000	1390	4	Not-Trans anti-PSF-A546 8C-S-PSF V2.00	0	29. Not-Trans and anti-PSF-A546_Pos034_S001	00-GT3MMRT4FjzfJGKRNt3awE
100.255	166.969	2003.17	um	Cell	Cell Center of Homogeneous Mass	0.000	1.000	1391	5	Not-Trans anti-PSF-A546 8C-S-PSF V2.00	0	29. Not-Trans and anti-PSF-A546_Pos034_S001	00-GT3MMRT4FjzfJGKRNt3awE
65.413	204.456	2003.28	um	Cell	Cell Center of Homogeneous Mass	0.000	1.000	1392	6	Not-Trans anti-PSF-A546 8C-S-PSF V2.00	0	29. Not-Trans and anti-PSF-A546_Pos034_S001	00-GT3MMRT4FjzfJGKRNt3awE
114.951	13.4734	2003.63	um	Cell	Cell Center of Homogeneous Mass	0.000	1.000	1393	7	Not-Trans anti-PSF-A546 8C-S-PSF V2.00	0	29. Not-Trans and anti-PSF-A546_Pos034_S001	00-GT3MMRT4FjzfJGKRNt3awE
65.6688	11.3459	2003.33	um	Cell	Cell Center of Homogeneous Mass	0.000	1.000	1394	8	Not-Trans anti-PSF-A546 8C-S-PSF V2.00	0	29. Not-Trans and anti-PSF-A546_Pos034_S001	00-GT3MMRT4FjzfJGKRNt3awE
109.138	33.9971	2003.24	um	Cell	Cell Center of Homogeneous Mass	0.000	1.000	1395	9	Not-Trans anti-PSF-A546 8C-S-PSF V2.00	0	29. Not-Trans and anti-PSF-A546_Pos034_S001	00-GT3MMRT4FjzfJGKRNt3awE
153.544	30.2316	2003.22	um	Cell	Cell Center of Homogeneous Mass	0.000	1.000	1396	10	Not-Trans anti-PSF-A546 8C-S-PSF V2.00	0	29. Not-Trans and anti-PSF-A546_Pos034_S001	00-GT3MMRT4FjzfJGKRNt3awE
135.152	37.9068	2003.25	um	Cell	Cell Center of Homogeneous Mass	0.000	1.000	1397	11	Not-Trans anti-PSF-A546 8C-S-PSF V2.00	0	29. Not-Trans and anti-PSF-A546_Pos034_S001	00-GT3MMRT4FjzfJGKRNt3awE
66.7145	37.5793	2002.95	um	Cell	Cell Center of Homogeneous Mass	0.000	1.000	1398	12	Not-Trans anti-PSF-A546 8C-S-PSF V2.00	0	29. Not-Trans and anti-PSF-A546_Pos034_S001	00-GT3MMRT4FjzfJGKRNt3awE
9.62811	46.7325	2003.39	um	Cell	Cell Center of Homogeneous Mass	0.000	1.000	1399	13	Not-Trans anti-PSF-A546 8C-S-PSF V2.00	0	29. Not-Trans and anti-PSF-A546_Pos034_S001	00-GT3MMRT4FjzfJGKRNt3awE
102.61	50.4407	2003.29	um	Cell	Cell Center of Homogeneous Mass	0.000	1.000	1400	14	Not-Trans anti-PSF-A546 8C-S-PSF V2.00	0	29. Not-Trans and anti-PSF-A546_Pos034_S001	00-GT3MMRT4FjzfJGKRNt3awE
122.805	51.7646	2003.48	um	Cell	Cell Center of Homogeneous Mass	0.000	1.000	1401	15	Not-Trans anti-PSF-A546 8C-S-PSF V2.00	0	29. Not-Trans and anti-PSF-A546_Pos034_S001	00-GT3MMRT4FjzfJGKRNt3awE
61.4471	55.4735	2002.93	um	Cell	Cell Center of Homogeneous Mass	0.000	1.000	1402	16	Not-Trans anti-PSF-A546 8C-S-PSF V2.00	0	29. Not-Trans and anti-PSF-A546_Pos034_S001	00-GT3MMRT4FjzfJGKRNt3awE
96.3145	60.6985	2003.29	um	Cell	Cell Center of Homogeneous Mass	0.000	1.000	1403	17	Not-Trans anti-PSF-A546 8C-S-PSF V2.00	0	29. Not-Trans and anti-PSF-A546_Pos034_S001	00-GT3MMRT4FjzfJGKRNt3awE
227.049	57.1863	2003.59	um	Cell	Cell Center of Homogeneous Mass	0.000	1.000	1404	18	Not-Trans anti-PSF-A546 8C-S-PSF V2.00	0	29. Not-Trans and anti-PSF-A546_Pos034_S001	00-GT3MMRT4FjzfJGKRNt3awE
149.911	70.1901	2003.27	um	Cell	Cell Center of Homogeneous Mass	0.000	1.000	1405	19	Not-Trans anti-PSF-A546 8C-S-PSF V2.00	0	29. Not-Trans and anti-PSF-A546_Pos034_S001	00-GT3MMRT4FjzfJGKRNt3awE
237.481	69.706	2003.48	um	Cell	Cell Center of Homogeneous Mass	0.000	1.000	1406	20	Not-Trans anti-PSF-A546 8C-S-PSF V2.00	0	29. Not-Trans and anti-PSF-A546_Pos034_S001	00-GT3MMRT4FjzfJGKRNt3awE
132.295	79.4335	2003.24	um	Cell	Cell Center of Homogeneous Mass	0.000	1.000	1407	21	Not-Trans anti-PSF-A546 8C-S-PSF V2.00	0	29. Not-Trans and anti-PSF-A546_Pos034_S001	00-GT3MMRT4FjzfJGKRNt3awE
103.302	85.2092	2003.25	um	Cell	Cell Center of Homogeneous Mass	0.000	1.000	1408	22	Not-Trans anti-PSF-A546 8C-S-PSF V2.00	0	29. Not-Trans and anti-PSF-A546_Pos034_S001	00-GT3MMRT4FjzfJGKRNt3awE
38.2274	97.5989	2003.2	um	Cell	Cell Center of Homogeneous Mass	0.000	1.000	1409	23	Not-Trans anti-PSF-A546 8C-S-PSF V2.00	0	29. Not-Trans and anti-PSF-A546_Pos034_S001	00-GT3MMRT4FjzfJGKRNt3awE
184.136	100.552	2002.9	um	Cell	Cell Center of Homogeneous Mass	0.000	1.000	1410	24	Not-Trans anti-PSF-A546 8C-S-PSF V2.00	0	29. Not-Trans and anti-PSF-A546_Pos034_S001	00-GT3MMRT4FjzfJGKRNt3awE
145.964	104.271	2002.82	um	Cell	Cell Center of Homogeneous Mass	0.000	1.000	1411	25	Not-Trans anti-PSF-A546 8C-S-PSF V2.00	0	29. Not-Trans and anti-PSF-A546_Pos034_S001	00-GT3MMRT4FjzfJGKRNt3awE
32.6901	113.112	2003.08	um	Cell	Cell Center of Homogeneous Mass	0.000	1.000	1412	26	Not-Trans anti-PSF-A546 8C-S-PSF V2.00	0	29. Not-Trans and anti-PSF-A546_Pos034_S001	00-GT3MMRT4FjzfJGKRNt3awE
201.606	118.226	2003.04	um	Cell	Cell Center of Homogeneous Mass	0.000	1.000	1413	27	Not-Trans anti-PSF-A546 8C-S-PSF V2.00	0	29. Not-Trans and anti-PSF-A546_Pos034_S001	00-GT3MMRT4FjzfJGKRNt3awE
109.442	120.242	2002.95	um	Cell	Cell Center of Homogeneous Mass	0.000	1.000	1414	28	Not-Trans anti-PSF-A546 8C-S-PSF V2.00	0	29. Not-Trans and anti-PSF-A546_Pos034_S001	00-GT3MMRT4FjzfJGKRNt3awE
75.6128	123.488	2002.88	um	Cell	Cell Center of Homogeneous Mass	0.000	1.000	1415	29	Not-Trans anti-PSF-A546 8C-S-PSF V2.00	0	29. Not-Trans and anti-PSF-A546_Pos034_S001	00-GT3MMRT4FjzfJGKRNt3awE
125.242	124.026	2003.1	um	Cell	Cell Center of Homogeneous Mass	0.000	1.000	1416	30	Not-Trans anti-PSF-A546 8C-S-PSF V2.00	0	29. Not-Trans and anti-PSF-A546_Pos034_S001	00-GT3MMRT4FjzfJGKRNt3awE
161.425	125.835	2002.87	um	Cell	Cell Center of Homogeneous Mass	0.000	1.000	1417	31	Not-Trans anti-PSF-A546 8C-S-PSF V2.00	0	29. Not-Trans and anti-PSF-A546_Pos034_S001	00-GT3MMRT4FjzfJGKRNt3awE
52.7915	127.12	2003.05	um	Cell	Cell Center of Homogeneous Mass	0.000	1.000	1418	32	Not-Trans anti-PSF-A546 8C-S-PSF V2.00	0	29. Not-Trans and anti-PSF-A546_Pos034_S001	00-GT3MMRT4FjzfJGKRNt3awE
7.43653	128.942	2003.03	um	Cell	Cell Center of Homogeneous Mass	0.000	1.000	1419	33	Not-Trans anti-PSF-A546 8C-S-PSF V2.00	0	29. Not-Trans and anti-PSF-A546_Pos034_S001	00-GT3MMRT4FjzfJGKRNt3awE
40.8437	141.967	2002.98	um	Cell	Cell Center of Homogeneous Mass	0.000	1.000	1420	34	Not-Trans anti-PSF-A546 8C-S-PSF V2.00	0	29. Not-Trans and anti-PSF-A546_Pos034_S001	00-GT3MMRT4FjzfJGKRNt3awE
63.0252	143.35	2003.1	um	Cell	Cell Center of Homogeneous Mass	0.000	1.000	1421	35	Not-Trans anti-PSF-A546 8C-S-PSF V2.00	0	29. Not-Trans and anti-PSF-A546_Pos034_S001	00-GT3MMRT4FjzfJGKRNt3awE
155.869	142.313	2002.93	um	Cell	Cell Center of Homogeneous Mass	0.000	1.000	1422	36	Not-Trans anti-PSF-A546 8C-S-PSF V2.00	0	29. Not-Trans and anti-PSF-A546_Pos034_S001	00-GT3MMRT4FjzfJGKRNt3awE
196.519	144.737	2003.43	um	Cell	Cell Center of Homogeneous Mass	0.000	1.000	1423	37	Not-Trans anti-PSF-A546 8C-S-PSF V2.00	0	29. Not-Trans and anti-PSF-A546_Pos034_S001	00-GT3MMRT4FjzfJGKRNt3awE
213.261	144.273	2003.51	um	Cell	Cell Center of Homogeneous Mass	0.000	1.000	1424	38	Not-Trans anti-PSF-A546 8C-S-PSF V2.00	0	29. Not-Trans and anti-PSF-A546_Pos034_S001	00-GT3MMRT4FjzfJGKRNt3awE
50.0794	156.545	2003.05	um	Cell	Cell Center of Homogeneous Mass	0.000	1.000	1425	39	Not-Trans anti-PSF-A546 8C-S-PSF V2.00	0	29. Not-Trans and anti-PSF-A546_Pos034_S001	00-GT3MMRT4FjzfJGKRNt3awE
26.3876	160.595	2003.17	um	Cell	Cell Center of Homogeneous Mass	0.000	1.000	1426	40	Not-Trans anti-PSF-A546 8C-S-PSF V2.00	0	29. Not-Trans and anti-PSF-A546_Pos034_S001	00-GT3MMRT4FjzfJGKRNt3awE
145.901	160.239	2002.85	um	Cell	Cell Center of Homogeneous Mass	0.000	1.000	1427	41	Not-Trans anti-PSF-A546 8C-S-PSF V2.00	0	29. Not-Trans and anti-PSF-A546_Pos034_S001	00-GT3MMRT4FjzfJGKRNt3awE
192.369	160.255	2003.23	um	Cell	Cell Center of Homogeneous Mass	0.000	1.000	1428	42	Not-Trans anti-PSF-A546 8C-S-PSF V2.00	0	29. Not-Trans and anti-PSF-A546_Pos034_S001	00-GT3MMRT4FjzfJGKRNt3awE
174.113	164.827	2003.19	um	Cell	Cell Center of Homogeneous Mass	0.000	1.000	1429	43	Not-Trans anti-PSF-A546 8C-S-PSF V2.00	0	29. Not-Trans and anti-PSF-A546_Pos034_S001	00-GT3MMRT4FjzfJGKRNt3awE
78.7573	166.572	2003.87	um	Cell	Cell Center of Homogeneous Mass	0.000	1.000	1430	44	Not-Trans anti-PSF-A546 8C-S-PSF V2.00	0	29. Not-Trans and anti-PSF-A546_Pos034_S001	00-GT3MMRT4FjzfJGKRNt3awE
50.6458	172.383	2003.2	um	Cell	Cell Center of Homogeneous Mass	0.000	1.000	1431	45	Not-Trans anti-PSF-A546 8C-S-PSF V2.00	0	29. Not-Trans and anti-PSF-A546_Pos034_S001	00-GT3MMRT4FjzfJGKRNt3awE
5.23479	176.894	2003.15	um	Cell	Cell Center of Homogeneous Mass	0.000	1.000	1432	46	Not-Trans anti-PSF-A546 8C-S-PSF V2.00	0	29. Not-Trans and anti-PSF-A546_Pos034_S001	00-GT3MMRT4FjzfJGKRNt3awE
65.8586	180.027	2003.19	um	Cell	Cell Center of Homogeneous Mass	0.000	1.000	1433	47	Not-Trans anti-PSF-A546 8C-S-PSF V2.00	0	29. Not-Trans and anti-PSF-A546_Pos034_S001	00-GT3MMRT4FjzfJGKRNt3awE
112.021	180.087	2003.09	um	Cell	Cell Center of Homogeneous Mass	0.000	1.000	1434	48	Not-Trans anti-PSF-A546 8C-S-PSF V2.00	0	29. Not-Trans and anti-PSF-A546_Pos034_S001	00-GT3MMRT4FjzfJGKRNt3awE
135.431	183.76	2003.03	um	Cell	Cell Center of Homogeneous Mass	0.000	1.000	1435	49	Not-Trans anti-PSF-A546 8C-S-PSF V2.00	0	29. Not-Trans and anti-PSF-A546_Pos034_S001	00-GT3MMRT4FjzfJGKRNt3awE
46.1346	187.192	2003.34	um	Cell	Cell Center of Homogeneous Mass	0.000	1.000	1436	50	Not-Trans anti-PSF-A546 8C-S-PSF V2.00	0	29. Not-Trans and anti-PSF-A546_Pos034_S001	00-GT3MMRT4FjzfJGKRNt3awE
228.542	198.158	2003.25	um	Cell	Cell Center of Homogeneous Mass	0.000	1.000	1437	51	Not-Trans anti-PSF-A546 8C-S-PSF V2.00	0	29. Not-Trans and anti-PSF-A546_Pos034_S001	00-GT3MMRT4FjzfJGKRNt3awE
182.26	198.278	2003.44	um	Cell	Cell Center of Homogeneous Mass	0.000	1.000	1438	52	Not-Trans anti-PSF-A546 8C-S-PSF V2.00	0	29. Not-Trans and anti-PSF-A546_Pos034_S001	00-GT3MMRT4FjzfJGKRNt3awE
81.4932	200.585	2003.44	um	Cell	Cell Center of Homogeneous Mass	0.000	1.000	1439	53	Not-Trans anti-PSF-A546 8C-S-PSF V2.00	0	29. Not-Trans and anti-PSF-A546_Pos034_S001	00-GT3MMRT4FjzfJGKRNt3awE
198.85	203.437	2003.24	um	Cell	Cell Center of Homogeneous Mass	0.000	1.000	1440	54	Not-Trans anti-PSF-A546 8C-S-PSF V2.00	0	29. Not-Trans and anti-PSF-A546_Pos034_S001	00-GT3MMRT4FjzfJGKRNt3awE
8.21334	207.007	2003.4	um	Cell	Cell Center of Homogeneous Mass	0.000	1.000	1441	55	Not-Trans anti-PSF-A546 8C-S-PSF V2.00	0	29. Not-Trans and anti-PSF-A546_Pos034_S001	00-GT3MMRT4FjzfJGKRNt3awE
105.661	204.622	2003.13	um	Cell	Cell Center of Homogeneous Mass	0.000	1.000	1442	56	Not-Trans anti-PSF-A546 8C-S-PSF V2.00	0	29. Not-Trans and anti-PSF-A546_Pos034_S001	00-GT3MMRT4FjzfJGKRNt3awE
156.263	203.936	2003.23	um	Cell	Cell Center of Homogeneous Mass	0.000	1.000	1443	57	Not-Trans anti-PSF-A546 8C-S-PSF V2.00	0	29. Not-Trans and anti-PSF-A546_Pos034_S001	00-GT3MMRT4FjzfJGKRNt3awE
50.5153	212.202	2003.18	um	Cell	Cell Center of Homogeneous Mass	0.000	1.000	1444	58	Not-Trans anti-PSF-A546 8C-S-PSF V2.00	0	29. Not-Trans and anti-PSF-A546_Pos034_S001	00-GT3MMRT4FjzfJGKRNt3awE
211.547	210.055	2003.22	um	Cell	Cell Center of Homogeneous Mass	0.000	1.000	1445	59	Not-Trans anti-PSF-A546 8C-S-PSF V2.00	0	29. Not-Trans and anti-PSF-A546_Pos034_S001	00-GT3MMRT4FjzfJGKRNt3awE
30.1567	215.016	2003	um	Cell	Cell Center of Homogeneous Mass	0.000	1.000	1446	60	Not-Trans anti-PSF-A546 8C-S-PSF V2.00	0	29. Not-Trans and anti-PSF-A546_Pos034_S001	00-GT3MMRT4FjzfJGKRNt3awE
88.0684	215.077	2003.15	um	Cell	Cell Center of Homogeneous Mass	0.000	1.000	1447	61	Not-Trans anti-PSF-A546 8C-S-PSF V2.00	0	29. Not-Trans and anti-PSF-A546_Pos034_S001	00-GT3MMRT4FjzfJGKRNt3awE
187.99	216.303	2003.25	um	Cell	Cell Center of Homogeneous Mass	0.000	1.000	1448	62	Not-Trans anti-PSF-A546 8C-S-PSF V2.00	0	29. Not-Trans and anti-PSF-A546_Pos034_S001	00-GT3MMRT4FjzfJGKRNt3awE
108.503	219.41	2003.15	um	Cell	Cell Center of Homogeneous Mass	0.000	1.000	1449	63	Not-Trans anti-PSF-A546 8C-S-PSF V2.00	0	29. Not-Trans and anti-PSF-A546_Pos034_S001	00-GT3MMRT4FjzfJGKRNt3awE
157.022	222.515	2003.31	um	Cell	Cell Center of Homogeneous Mass	0.000	1.000	1450	64	Not-Trans anti-PSF-A546 8C-S-PSF V2.00	0	29. Not-Trans and anti-PSF-A546_Pos034_S001	00-GT3MMRT4FjzfJGKRNt3awE
80.552	227.139	2003.04	um	Cell	Cell Center of Homogeneous Mass	0.000	1.000	1451	65	Not-Trans anti-PSF-A546 8C-S-PSF V2.00	0	29. Not-Trans and anti-PSF-A546_Pos034_S001	00-GT3MMRT4FjzfJGKRNt3awE
176.662	234.832	2003.09	um	Cell	Cell Center of Homogeneous Mass	0.000	1.000	1452	66	Not-Trans anti-PSF-A546 8C-S-PSF V2.00	0	29. Not-Trans and anti-PSF-A546_Pos034_S001	00-GT3MMRT4FjzfJGKRNt3awE
116.967	236.156	2003.19	um	Cell	Cell Center of Homogeneous Mass	0.000	1.000	1453	67	Not-Trans anti-PSF-A546 8C-S-PSF V2.00	0	29. Not-Trans and anti-PSF-A546_Pos034_S001	00-GT3MMRT4FjzfJGKRNt3awE
32.5494	241.799	2002.99	um	Cell	Cell Center of Homogeneous Mass	0.000	1.000	1454	68	Not-Trans anti-PSF-A546 8C-S-PSF V2.00	0	29. Not-Trans and anti-PSF-A546_Pos034_S001	00-GT3MMRT4FjzfJGKRNt3awE
88.8668	241.951	2003.23	um	Cell	Cell Center of Homogeneous Mass	0.000	1.000	1455	69	Not-Trans anti-PSF-A546 8C-S-PSF V2.00	0	29. Not-Trans and anti-PSF-A546_Pos034_S001	00-GT3MMRT4FjzfJGKRNt3awE
161.365	2.57291	2003.28	um	Cell	Cell Center of Homogeneous Mass	0.000	1.000	1456	70	Not-Trans anti-PSF-A546 8C-S-PSF V2.00	0	29. Not-Trans and anti-PSF-A546_Pos034_S001	00-GT3MMRT4FjzfJGKRNt3awE
231.738	5.05677	2003.26	um	Cell	Cell Center of Homogeneous Mass	0.000	1.000	1457	71	Not-Trans anti-PSF-A546 8C-S-PSF V2.00	0	29. Not-Trans and anti-PSF-A546_Pos034_S001	00-GT3MMRT4FjzfJGKRNt3awE
3.94377	6.45277	2003.36	um	Cell	Cell Center of Homogeneous Mass	0.000	1.000	1458	72	Not-Trans anti-PSF-A546 8C-S-PSF V2.00	0	29. Not-Trans and anti-PSF-A546_Pos034_S001	00-GT3MMRT4FjzfJGKRNt3awE
82.7942	18.6247	2003.05	um	Cell	Cell Center of Homogeneous Mass	0.000	1.000	1459	73	Not-Trans anti-PSF-A546 8C-S-PSF V2.00	0	29. Not-Trans and anti-PSF-A546_Pos034_S001	00-GT3MMRT4FjzfJGKRNt3awE
24.0615	20.4329	2003.16	um	Cell	Cell Center of Homogeneous Mass	0.000	1.000	1460	74	Not-Trans anti-PSF-A546 8C-S-PSF V2.00	0	29. Not-Trans and anti-PSF-A546_Pos034_S001	00-GT3MMRT4FjzfJGKRNt3awE
197.807	23.2744	2003.19	um	Cell	Cell Center of Homogeneous Mass	0.000	1.000	1461	75	Not-Trans anti-PSF-A546 8C-S-PSF V2.00	0	29. Not-Trans and anti-PSF-A546_Pos034_S001	00-GT3MMRT4FjzfJGKRNt3awE
228.036	24.9828	2003.48	um	Cell	Cell Center of Homogeneous Mass	0.000	1.000	1462	76	Not-Trans anti-PSF-A546 8C-S-PSF V2.00	0	29. Not-Trans and anti-PSF-A546_Pos034_S001	00-GT3MMRT4FjzfJGKRNt3awE
5.47629	26.8722	2003.25	um	Cell	Cell Center of Homogeneous Mass	0.000	1.000	1463	77	Not-Trans anti-PSF-A546 8C-S-PSF V2.00	0	29. Not-Trans and anti-PSF-A546_Pos034_S001	00-GT3MMRT4FjzfJGKRNt3awE
242.678	27.6741	2003.59	um	Cell	Cell Center of Homogeneous Mass	0.000	1.000	1464	78	Not-Trans anti-PSF-A546 8C-S-PSF V2.00	0	29. Not-Trans and anti-PSF-A546_Pos034_S001	00-GT3MMRT4FjzfJGKRNt3awE
193.162	37.3108	2003.21	um	Cell	Cell Center of Homogeneous Mass	0.000	1.000	1465	79	Not-Trans anti-PSF-A546 8C-S-PSF V2.00	0	29. Not-Trans and anti-PSF-A546_Pos034_S001	00-GT3MMRT4FjzfJGKRNt3awE
26.1062	44.4125	2002.99	um	Cell	Cell Center of Homogeneous Mass	0.000	1.000	1466	80	Not-Trans anti-PSF-A546 8C-S-PSF V2.00	0	29. Not-Trans and anti-PSF-A546_Pos034_S001	00-GT3MMRT4FjzfJGKRNt3awE
177.94	55.0686	2003.45	um	Cell	Cell Center of Homogeneous Mass	0.000	1.000	1467	81	Not-Trans anti-PSF-A546 8C-S-PSF V2.00	0	29. Not-Trans and anti-PSF-A546_Pos034_S001	00-GT3MMRT4FjzfJGKRNt3awE
211.608	52.8263	2003.2	um	Cell	Cell Center of Homogeneous Mass	0.000	1.000	1468	82	Not-Trans anti-PSF-A546 8C-S-PSF V2.00	0	29. Not-Trans and anti-PSF-A546_Pos034_S001	00-GT3MMRT4FjzfJGKRNt3awE
33.3722	66.7751	2002.88	um	Cell	Cell Center of Homogeneous Mass	0.000	1.000	1469	83	Not-Trans anti-PSF-A546 8C-S-PSF V2.00	0	29. Not-Trans and anti-PSF-A546_Pos034_S001	00-GT3MMRT4FjzfJGKRNt3awE
206.605	71.4661	2003.23	um	Cell	Cell Center of Homogeneous Mass	0.000	1.000	1470	84	Not-Trans anti-PSF-A546 8C-S-PSF V2.00	0	29. Not-Trans and anti-PSF-A546_Pos034_S001	00-GT3MMRT4FjzfJGKRNt3awE
4.57981	80.3646	2003.1	um	Cell	Cell Center of Homogeneous Mass	0.000	1.000	1471	85	Not-Trans anti-PSF-A546 8C-S-PSF V2.00	0	29. Not-Trans and anti-PSF-A546_Pos034_S001	00-GT3MMRT4FjzfJGKRNt3awE
9.8472	94.2802	2003.9	um	Cell	Cell Center of Homogeneous Mass	0.000	1.000	1472	86	Not-Trans anti-PSF-A546 8C-S-PSF V2.00	0	29. Not-Trans and anti-PSF-A546_Pos034_S001	00-GT3MMRT4FjzfJGKRNt3awE
232.34	93.6398	2003.18	um	Cell	Cell Center of Homogeneous Mass	0.000	1.000	1473	87	Not-Trans anti-PSF-A546 8C-S-PSF V2.00	0	29. Not-Trans and anti-PSF-A546_Pos034_S001	00-GT3MMRT4FjzfJGKRNt3awE
236.279	110.616	2003.26	um	Cell	Cell Center of Homogeneous Mass	0.000	1.000	1474	88	Not-Trans anti-PSF-A546 8C-S-PSF V2.00	0	29. Not-Trans and anti-PSF-A546_Pos034_S001	00-GT3MMRT4FjzfJGKRNt3awE
12.6749	110.776	2003.1	um	Cell	Cell Center of Homogeneous Mass	0.000	1.000	1475	89	Not-Trans anti-PSF-A546 8C-S-PSF V2.00	0	29. Not-Trans and anti-PSF-A546_Pos034_S001	00-GT3MMRT4FjzfJGKRNt3awE
234.993	138.239	2003.11	um	Cell	Cell Center of Homogeneous Mass	0.000	1.000	1476	90	Not-Trans anti-PSF-A546 8C-S-PSF V2.00	0	29. Not-Trans and anti-PSF-A546_Pos034_S001	00-GT3MMRT4FjzfJGKRNt3awE
241.851	164.286	2003	um	Cell	Cell Center of Homogeneous Mass	0.000	1.000	1477	91	Not-Trans anti-PSF-A546 8C-S-PSF V2.00	0	29. Not-Trans and anti-PSF-A546_Pos034_S001	00-GT3MMRT4FjzfJGKRNt3awE
201.835	179.348	2002.98	um	Cell	Cell Center of Homogeneous Mass	0.000	1.000	1478	92	Not-Trans anti-PSF-A546 8C-S-PSF V2.00	0	29. Not-Trans and anti-PSF-A546_Pos034_S001	00-GT3MMRT4FjzfJGKRNt3awE
161.086	182.659	2003.54	um	Cell	Cell Center of Homogeneous Mass	0.000	1.000	1479	93	Not-Trans anti-PSF-A546 8C-S-PSF V2.00	0	29. Not-Trans and anti-PSF-A546_Pos034_S001	00-GT3MMRT4FjzfJGKRNt3awE
228.857	232.682	2002.99	um	Cell	Cell Center of Homogeneous Mass	0.000	1.000	1480	94	Not-Trans anti-PSF-A546 8C-S-PSF V2.00	0	29. Not-Trans and anti-PSF-A546_Pos034_S001	00-GT3MMRT4FjzfJGKRNt3awE
60.1309	238.574	2003.31	um	Cell	Cell Center of Homogeneous Mass	0.000	1.000	1481	95	Not-Trans anti-PSF-A546 8C-S-PSF V2.00	0	29. Not-Trans and anti-PSF-A546_Pos034_S001	00-GT3MMRT4FjzfJGKRNt3awE
210.658	100.474	2003.06	um	Cell	Cell Center of Homogeneous Mass	0.000	1.000	1482	96	Not-Trans anti-PSF-A546 8C-S-PSF V2.00	0	29. Not-Trans and anti-PSF-A546_Pos034_S001	00-GT3MMRT4FjzfJGKRNt3awE
86.3462	184.553	2002.99	um	Cell	Cell Center of Homogeneous Mass	0.000	1.000	1483	97	Not-Trans anti-PSF-A546 8C-S-PSF V2.00	0	29. Not-Trans and anti-PSF-A546_Pos034_S001	00-GT3MMRT4FjzfJGKRNt3awE
94.963	194.772	2003.09	um	Cell	Cell Center of Homogeneous Mass	0.000	1.000	1484	98	Not-Trans anti-PSF-A546 8C-S-PSF V2.00	0	29. Not-Trans and anti-PSF-A546_Pos034_S001	00-GT3MMRT4FjzfJGKRNt3awE
73.9596	84.3005	2003.23	um	Cell	Cell Center of Homogeneous Mass	0.000	1.000	1485	99	Not-Trans anti-PSF-A546 8C-S-PSF V2.00	0	29. Not-Trans and anti-PSF-A546_Pos034_S001	00-GT3MMRT4FjzfJGKRNt3awE
74.5263	95.7425	2003.32	um	Cell	Cell Center of Homogeneous Mass	0.000	1.000	1486	100	Not-Trans anti-PSF-A546 8C-S-PSF V2.00	0	29. Not-Trans and anti-PSF-A546_Pos034_S001	00-GT3MMRT4FjzfJGKRNt3awE
218.866	107.523	2003.18	um	Cell	Cell Center of Homogeneous Mass	0.000	1.000	1487	101	Not-Trans anti-PSF-A546 8C-S-PSF V2.00	0	29. Not-Trans and anti-PSF-A546_Pos034_S001	00-GT3MMRT4FjzfJGKRNt3awE
137.228	206.152	2003.18	um	Cell	Cell Center of Homogeneous Mass	0.000	1.000	1488	102	Not-Trans anti-PSF-A546 8C-S-PSF V2.00	0	29. Not-Trans and anti-PSF-A546_Pos034_S001	00-GT3MMRT4FjzfJGKRNt3awE
140.259	221.878	2003.28	um	Cell	Cell Center of Homogeneous Mass	0.000	1.000	1489	103	Not-Trans anti-PSF-A546 8C-S-PSF V2.00	0	29. Not-Trans and anti-PSF-A546_Pos034_S001	00-GT3MMRT4FjzfJGKRNt3awE
133.955	239.916	2003.38	um	Cell	Cell Center of Homogeneous Mass	0.000	1.000	1490	104	Not-Trans anti-PSF-A546 8C-S-PSF V2.00	0	29. Not-Trans and anti-PSF-A546_Pos034_S001	00-GT3MMRT4FjzfJGKRNt3awE
147.784	243.347	2003.35	um	Cell	Cell Center of Homogeneous Mass	0.000	1.000	1491	105	Not-Trans anti-PSF-A546 8C-S-PSF V2.00	0	29. Not-Trans and anti-PSF-A546_Pos034_S001	00-GT3MMRT4FjzfJGKRNt3awE
227.896	39.8824	2003.62	um	Cell	Cell Center of Homogeneous Mass	0.000	1.000	1492	106	Not-Trans anti-PSF-A546 8C-S-PSF V2.00	0	29. Not-Trans and anti-PSF-A546_Pos034_S001	00-GT3MMRT4FjzfJGKRNt3awE
240.238	44.1642	2003.71	um	Cell	Cell Center of Homogeneous Mass	0.000	1.000	1493	107	Not-Trans anti-PSF-A546 8C-S-PSF V2.00	0	29. Not-Trans and anti-PSF-A546_Pos034_S001	00-GT3MMRT4FjzfJGKRNt3awE
110.81	45.3655	2002.67	um	Cell	Cell Center of Homogeneous Mass	0.000	1.000	1494	0	Not-Trans anti-PSF-A546 8C-S-PSF V2.00	0	29. Not-Trans and anti-PSF-A546_Pos035_S001	00-xGLQWTkSvCapPjRRAbffiR
117.222	19.874	2002.69	um	Cell	Cell Center of Homogeneous Mass	0.000	1.000	1495	1	Not-Trans anti-PSF-A546 8C-S-PSF V2.00	0	29. Not-Trans and anti-PSF-A546_Pos035_S001	00-xGLQWTkSvCapPjRRAbffiR
103.197	32.5852	2002.63	um	Cell	Cell Center of Homogeneous Mass	0.000	1.000	1496	2	Not-Trans anti-PSF-A546 8C-S-PSF V2.00	0	29. Not-Trans and anti-PSF-A546_Pos035_S001	00-xGLQWTkSvCapPjRRAbffiR
194.078	34.1676	2002.81	um	Cell	Cell Center of Homogeneous Mass	0.000	1.000	1497	3	Not-Trans anti-PSF-A546 8C-S-PSF V2.00	0	29. Not-Trans and anti-PSF-A546_Pos035_S001	00-xGLQWTkSvCapPjRRAbffiR
189.222	51.9762	2002.81	um	Cell	Cell Center of Homogeneous Mass	0.000	1.000	1498	4	Not-Trans anti-PSF-A546 8C-S-PSF V2.00	0	29. Not-Trans and anti-PSF-A546_Pos035_S001	00-xGLQWTkSvCapPjRRAbffiR
154.333	54.4271	2002.5	um	Cell	Cell Center of Homogeneous Mass	0.000	1.000	1499	5	Not-Trans anti-PSF-A546 8C-S-PSF V2.00	0	29. Not-Trans and anti-PSF-A546_Pos035_S001	00-xGLQWTkSvCapPjRRAbffiR
218.222	59.5875	2003.15	um	Cell	Cell Center of Homogeneous Mass	0.000	1.000	1500	6	Not-Trans anti-PSF-A546 8C-S-PSF V2.00	0	29. Not-Trans and anti-PSF-A546_Pos035_S001	00-xGLQWTkSvCapPjRRAbffiR
181.925	69.4427	2002.77	um	Cell	Cell Center of Homogeneous Mass	0.000	1.000	1501	7	Not-Trans anti-PSF-A546 8C-S-PSF V2.00	0	29. Not-Trans and anti-PSF-A546_Pos035_S001	00-xGLQWTkSvCapPjRRAbffiR
88.317	82.8361	2002.4	um	Cell	Cell Center of Homogeneous Mass	0.000	1.000	1502	8	Not-Trans anti-PSF-A546 8C-S-PSF V2.00	0	29. Not-Trans and anti-PSF-A546_Pos035_S001	00-xGLQWTkSvCapPjRRAbffiR
127.203	85.9489	2002.47	um	Cell	Cell Center of Homogeneous Mass	0.000	1.000	1503	9	Not-Trans anti-PSF-A546 8C-S-PSF V2.00	0	29. Not-Trans and anti-PSF-A546_Pos035_S001	00-xGLQWTkSvCapPjRRAbffiR
191.722	89.9414	2002.8	um	Cell	Cell Center of Homogeneous Mass	0.000	1.000	1504	10	Not-Trans anti-PSF-A546 8C-S-PSF V2.00	0	29. Not-Trans and anti-PSF-A546_Pos035_S001	00-xGLQWTkSvCapPjRRAbffiR
213.373	97.087	2002.78	um	Cell	Cell Center of Homogeneous Mass	0.000	1.000	1505	11	Not-Trans anti-PSF-A546 8C-S-PSF V2.00	0	29. Not-Trans and anti-PSF-A546_Pos035_S001	00-xGLQWTkSvCapPjRRAbffiR
10.745	104.06	2003.23	um	Cell	Cell Center of Homogeneous Mass	0.000	1.000	1506	12	Not-Trans anti-PSF-A546 8C-S-PSF V2.00	0	29. Not-Trans and anti-PSF-A546_Pos035_S001	00-xGLQWTkSvCapPjRRAbffiR
160.416	121.076	2002.34	um	Cell	Cell Center of Homogeneous Mass	0.000	1.000	1507	13	Not-Trans anti-PSF-A546 8C-S-PSF V2.00	0	29. Not-Trans and anti-PSF-A546_Pos035_S001	00-xGLQWTkSvCapPjRRAbffiR
219.698	124.97	2002.78	um	Cell	Cell Center of Homogeneous Mass	0.000	1.000	1508	14	Not-Trans anti-PSF-A546 8C-S-PSF V2.00	0	29. Not-Trans and anti-PSF-A546_Pos035_S001	00-xGLQWTkSvCapPjRRAbffiR
187.657	135.237	2002.62	um	Cell	Cell Center of Homogeneous Mass	0.000	1.000	1509	15	Not-Trans anti-PSF-A546 8C-S-PSF V2.00	0	29. Not-Trans and anti-PSF-A546_Pos035_S001	00-xGLQWTkSvCapPjRRAbffiR
10.7866	143.025	2002.68	um	Cell	Cell Center of Homogeneous Mass	0.000	1.000	1510	16	Not-Trans anti-PSF-A546 8C-S-PSF V2.00	0	29. Not-Trans and anti-PSF-A546_Pos035_S001	00-xGLQWTkSvCapPjRRAbffiR
183.395	153.597	2002.69	um	Cell	Cell Center of Homogeneous Mass	0.000	1.000	1511	17	Not-Trans anti-PSF-A546 8C-S-PSF V2.00	0	29. Not-Trans and anti-PSF-A546_Pos035_S001	00-xGLQWTkSvCapPjRRAbffiR
206.499	148.313	2002.99	um	Cell	Cell Center of Homogeneous Mass	0.000	1.000	1512	18	Not-Trans anti-PSF-A546 8C-S-PSF V2.00	0	29. Not-Trans and anti-PSF-A546_Pos035_S001	00-xGLQWTkSvCapPjRRAbffiR
150.945	158.669	2002.56	um	Cell	Cell Center of Homogeneous Mass	0.000	1.000	1513	19	Not-Trans anti-PSF-A546 8C-S-PSF V2.00	0	29. Not-Trans and anti-PSF-A546_Pos035_S001	00-xGLQWTkSvCapPjRRAbffiR
16.4518	166.123	2002.51	um	Cell	Cell Center of Homogeneous Mass	0.000	1.000	1514	20	Not-Trans anti-PSF-A546 8C-S-PSF V2.00	0	29. Not-Trans and anti-PSF-A546_Pos035_S001	00-xGLQWTkSvCapPjRRAbffiR
82.5604	172.937	2002.42	um	Cell	Cell Center of Homogeneous Mass	0.000	1.000	1515	21	Not-Trans anti-PSF-A546 8C-S-PSF V2.00	0	29. Not-Trans and anti-PSF-A546_Pos035_S001	00-xGLQWTkSvCapPjRRAbffiR
55.1303	174.654	2002.32	um	Cell	Cell Center of Homogeneous Mass	0.000	1.000	1516	22	Not-Trans anti-PSF-A546 8C-S-PSF V2.00	0	29. Not-Trans and anti-PSF-A546_Pos035_S001	00-xGLQWTkSvCapPjRRAbffiR
227.23	171.181	2003.02	um	Cell	Cell Center of Homogeneous Mass	0.000	1.000	1517	23	Not-Trans anti-PSF-A546 8C-S-PSF V2.00	0	29. Not-Trans and anti-PSF-A546_Pos035_S001	00-xGLQWTkSvCapPjRRAbffiR
180.215	171.463	2002.61	um	Cell	Cell Center of Homogeneous Mass	0.000	1.000	1518	24	Not-Trans anti-PSF-A546 8C-S-PSF V2.00	0	29. Not-Trans and anti-PSF-A546_Pos035_S001	00-xGLQWTkSvCapPjRRAbffiR
243.391	175.378	2002.92	um	Cell	Cell Center of Homogeneous Mass	0.000	1.000	1519	25	Not-Trans anti-PSF-A546 8C-S-PSF V2.00	0	29. Not-Trans and anti-PSF-A546_Pos035_S001	00-xGLQWTkSvCapPjRRAbffiR
126.922	192.472	2002.35	um	Cell	Cell Center of Homogeneous Mass	0.000	1.000	1520	26	Not-Trans anti-PSF-A546 8C-S-PSF V2.00	0	29. Not-Trans and anti-PSF-A546_Pos035_S001	00-xGLQWTkSvCapPjRRAbffiR
223.641	190.601	2002.76	um	Cell	Cell Center of Homogeneous Mass	0.000	1.000	1521	27	Not-Trans anti-PSF-A546 8C-S-PSF V2.00	0	29. Not-Trans and anti-PSF-A546_Pos035_S001	00-xGLQWTkSvCapPjRRAbffiR
88.5066	200.393	2002.46	um	Cell	Cell Center of Homogeneous Mass	0.000	1.000	1522	28	Not-Trans anti-PSF-A546 8C-S-PSF V2.00	0	29. Not-Trans and anti-PSF-A546_Pos035_S001	00-xGLQWTkSvCapPjRRAbffiR
193.082	199.228	2002.69	um	Cell	Cell Center of Homogeneous Mass	0.000	1.000	1523	29	Not-Trans anti-PSF-A546 8C-S-PSF V2.00	0	29. Not-Trans and anti-PSF-A546_Pos035_S001	00-xGLQWTkSvCapPjRRAbffiR
212.311	208.696	2002.85	um	Cell	Cell Center of Homogeneous Mass	0.000	1.000	1524	30	Not-Trans anti-PSF-A546 8C-S-PSF V2.00	0	29. Not-Trans and anti-PSF-A546_Pos035_S001	00-xGLQWTkSvCapPjRRAbffiR
111.381	216.751	2002.53	um	Cell	Cell Center of Homogeneous Mass	0.000	1.000	1525	31	Not-Trans anti-PSF-A546 8C-S-PSF V2.00	0	29. Not-Trans and anti-PSF-A546_Pos035_S001	00-xGLQWTkSvCapPjRRAbffiR
196.774	216.528	2002.76	um	Cell	Cell Center of Homogeneous Mass	0.000	1.000	1526	32	Not-Trans anti-PSF-A546 8C-S-PSF V2.00	0	29. Not-Trans and anti-PSF-A546_Pos035_S001	00-xGLQWTkSvCapPjRRAbffiR
92.6881	222.094	2002.51	um	Cell	Cell Center of Homogeneous Mass	0.000	1.000	1527	33	Not-Trans anti-PSF-A546 8C-S-PSF V2.00	0	29. Not-Trans and anti-PSF-A546_Pos035_S001	00-xGLQWTkSvCapPjRRAbffiR
16.5102	217.303	2002.72	um	Cell	Cell Center of Homogeneous Mass	0.000	1.000	1528	34	Not-Trans anti-PSF-A546 8C-S-PSF V2.00	0	29. Not-Trans and anti-PSF-A546_Pos035_S001	00-xGLQWTkSvCapPjRRAbffiR
159.22	226.606	2002.86	um	Cell	Cell Center of Homogeneous Mass	0.000	1.000	1529	35	Not-Trans anti-PSF-A546 8C-S-PSF V2.00	0	29. Not-Trans and anti-PSF-A546_Pos035_S001	00-xGLQWTkSvCapPjRRAbffiR
54.3412	230.097	2003.54	um	Cell	Cell Center of Homogeneous Mass	0.000	1.000	1530	36	Not-Trans anti-PSF-A546 8C-S-PSF V2.00	0	29. Not-Trans and anti-PSF-A546_Pos035_S001	00-xGLQWTkSvCapPjRRAbffiR
122.392	235.681	2002.44	um	Cell	Cell Center of Homogeneous Mass	0.000	1.000	1531	37	Not-Trans anti-PSF-A546 8C-S-PSF V2.00	0	29. Not-Trans and anti-PSF-A546_Pos035_S001	00-xGLQWTkSvCapPjRRAbffiR
240.802	5.94396	2003.07	um	Cell	Cell Center of Homogeneous Mass	0.000	1.000	1532	38	Not-Trans anti-PSF-A546 8C-S-PSF V2.00	0	29. Not-Trans and anti-PSF-A546_Pos035_S001	00-xGLQWTkSvCapPjRRAbffiR
69.0274	14.707	2002.58	um	Cell	Cell Center of Homogeneous Mass	0.000	1.000	1533	39	Not-Trans anti-PSF-A546 8C-S-PSF V2.00	0	29. Not-Trans and anti-PSF-A546_Pos035_S001	00-xGLQWTkSvCapPjRRAbffiR
196.395	15.5086	2002.84	um	Cell	Cell Center of Homogeneous Mass	0.000	1.000	1534	40	Not-Trans anti-PSF-A546 8C-S-PSF V2.00	0	29. Not-Trans and anti-PSF-A546_Pos035_S001	00-xGLQWTkSvCapPjRRAbffiR
42.8665	20.8257	2002.53	um	Cell	Cell Center of Homogeneous Mass	0.000	1.000	1535	41	Not-Trans anti-PSF-A546 8C-S-PSF V2.00	0	29. Not-Trans and anti-PSF-A546_Pos035_S001	00-xGLQWTkSvCapPjRRAbffiR
137.889	18.7002	2002.55	um	Cell	Cell Center of Homogeneous Mass	0.000	1.000	1536	42	Not-Trans anti-PSF-A546 8C-S-PSF V2.00	0	29. Not-Trans and anti-PSF-A546_Pos035_S001	00-xGLQWTkSvCapPjRRAbffiR
179.608	20.6284	2002.65	um	Cell	Cell Center of Homogeneous Mass	0.000	1.000	1537	43	Not-Trans anti-PSF-A546 8C-S-PSF V2.00	0	29. Not-Trans and anti-PSF-A546_Pos035_S001	00-xGLQWTkSvCapPjRRAbffiR
64.6932	39.3256	2002.48	um	Cell	Cell Center of Homogeneous Mass	0.000	1.000	1538	44	Not-Trans anti-PSF-A546 8C-S-PSF V2.00	0	29. Not-Trans and anti-PSF-A546_Pos035_S001	00-xGLQWTkSvCapPjRRAbffiR
228.308	71.5242	2002.86	um	Cell	Cell Center of Homogeneous Mass	0.000	1.000	1539	45	Not-Trans anti-PSF-A546 8C-S-PSF V2.00	0	29. Not-Trans and anti-PSF-A546_Pos035_S001	00-xGLQWTkSvCapPjRRAbffiR
241.988	79.4678	2002.91	um	Cell	Cell Center of Homogeneous Mass	0.000	1.000	1540	46	Not-Trans anti-PSF-A546 8C-S-PSF V2.00	0	29. Not-Trans and anti-PSF-A546_Pos035_S001	00-xGLQWTkSvCapPjRRAbffiR
204.398	114.05	2002.68	um	Cell	Cell Center of Homogeneous Mass	0.000	1.000	1541	47	Not-Trans anti-PSF-A546 8C-S-PSF V2.00	0	29. Not-Trans and anti-PSF-A546_Pos035_S001	00-xGLQWTkSvCapPjRRAbffiR
236.655	147.132	2002.93	um	Cell	Cell Center of Homogeneous Mass	0.000	1.000	1542	48	Not-Trans anti-PSF-A546 8C-S-PSF V2.00	0	29. Not-Trans and anti-PSF-A546_Pos035_S001	00-xGLQWTkSvCapPjRRAbffiR
146.129	190.425	2002.48	um	Cell	Cell Center of Homogeneous Mass	0.000	1.000	1543	49	Not-Trans anti-PSF-A546 8C-S-PSF V2.00	0	29. Not-Trans and anti-PSF-A546_Pos035_S001	00-xGLQWTkSvCapPjRRAbffiR
221.979	240.729	2002.84	um	Cell	Cell Center of Homogeneous Mass	0.000	1.000	1544	50	Not-Trans anti-PSF-A546 8C-S-PSF V2.00	0	29. Not-Trans and anti-PSF-A546_Pos035_S001	00-xGLQWTkSvCapPjRRAbffiR
30.0923	58.8859	2002.32	um	Cell	Cell Center of Homogeneous Mass	0.000	1.000	1545	51	Not-Trans anti-PSF-A546 8C-S-PSF V2.00	0	29. Not-Trans and anti-PSF-A546_Pos035_S001	00-xGLQWTkSvCapPjRRAbffiR
37.6119	69.7911	2002.28	um	Cell	Cell Center of Homogeneous Mass	0.000	1.000	1546	52	Not-Trans anti-PSF-A546 8C-S-PSF V2.00	0	29. Not-Trans and anti-PSF-A546_Pos035_S001	00-xGLQWTkSvCapPjRRAbffiR
22.129	163.032	2004.63	um	Cell	Cell Center of Homogeneous Mass	0.000	1.000	1547	0	Not-Trans anti-PSF-A546 8C-S-PSF V2.00	0	29. Not-Trans and anti-PSF-A546_Pos036_S001	00-SfkxxKAsf3Q25tfHTcRrFM
105.852	180.069	2004.07	um	Cell	Cell Center of Homogeneous Mass	0.000	1.000	1548	1	Not-Trans anti-PSF-A546 8C-S-PSF V2.00	0	29. Not-Trans and anti-PSF-A546_Pos036_S001	00-SfkxxKAsf3Q25tfHTcRrFM
14.1977	195.649	2004.62	um	Cell	Cell Center of Homogeneous Mass	0.000	1.000	1549	2	Not-Trans anti-PSF-A546 8C-S-PSF V2.00	0	29. Not-Trans and anti-PSF-A546_Pos036_S001	00-SfkxxKAsf3Q25tfHTcRrFM
149.687	21.1321	2004.37	um	Cell	Cell Center of Homogeneous Mass	0.000	1.000	1550	3	Not-Trans anti-PSF-A546 8C-S-PSF V2.00	0	29. Not-Trans and anti-PSF-A546_Pos036_S001	00-SfkxxKAsf3Q25tfHTcRrFM
229.557	21.2477	2004.63	um	Cell	Cell Center of Homogeneous Mass	0.000	1.000	1551	4	Not-Trans anti-PSF-A546 8C-S-PSF V2.00	0	29. Not-Trans and anti-PSF-A546_Pos036_S001	00-SfkxxKAsf3Q25tfHTcRrFM
55.8452	116.792	2004.01	um	Cell	Cell Center of Homogeneous Mass	0.000	1.000	1552	5	Not-Trans anti-PSF-A546 8C-S-PSF V2.00	0	29. Not-Trans and anti-PSF-A546_Pos036_S001	00-SfkxxKAsf3Q25tfHTcRrFM
51.6844	145.795	2003.98	um	Cell	Cell Center of Homogeneous Mass	0.000	1.000	1553	6	Not-Trans anti-PSF-A546 8C-S-PSF V2.00	0	29. Not-Trans and anti-PSF-A546_Pos036_S001	00-SfkxxKAsf3Q25tfHTcRrFM
72.2813	170.892	2004.04	um	Cell	Cell Center of Homogeneous Mass	0.000	1.000	1554	7	Not-Trans anti-PSF-A546 8C-S-PSF V2.00	0	29. Not-Trans and anti-PSF-A546_Pos036_S001	00-SfkxxKAsf3Q25tfHTcRrFM
42.2786	193.896	2004.12	um	Cell	Cell Center of Homogeneous Mass	0.000	1.000	1555	8	Not-Trans anti-PSF-A546 8C-S-PSF V2.00	0	29. Not-Trans and anti-PSF-A546_Pos036_S001	00-SfkxxKAsf3Q25tfHTcRrFM
56.2654	209.486	2004.08	um	Cell	Cell Center of Homogeneous Mass	0.000	1.000	1556	9	Not-Trans anti-PSF-A546 8C-S-PSF V2.00	0	29. Not-Trans and anti-PSF-A546_Pos036_S001	00-SfkxxKAsf3Q25tfHTcRrFM
111.324	212.193	2003.94	um	Cell	Cell Center of Homogeneous Mass	0.000	1.000	1557	10	Not-Trans anti-PSF-A546 8C-S-PSF V2.00	0	29. Not-Trans and anti-PSF-A546_Pos036_S001	00-SfkxxKAsf3Q25tfHTcRrFM
37.263	213.243	2004.1	um	Cell	Cell Center of Homogeneous Mass	0.000	1.000	1558	11	Not-Trans anti-PSF-A546 8C-S-PSF V2.00	0	29. Not-Trans and anti-PSF-A546_Pos036_S001	00-SfkxxKAsf3Q25tfHTcRrFM
82.9064	216.918	2003.96	um	Cell	Cell Center of Homogeneous Mass	0.000	1.000	1559	12	Not-Trans anti-PSF-A546 8C-S-PSF V2.00	0	29. Not-Trans and anti-PSF-A546_Pos036_S001	00-SfkxxKAsf3Q25tfHTcRrFM
211.079	217.634	2004.5	um	Cell	Cell Center of Homogeneous Mass	0.000	1.000	1560	13	Not-Trans anti-PSF-A546 8C-S-PSF V2.00	0	29. Not-Trans and anti-PSF-A546_Pos036_S001	00-SfkxxKAsf3Q25tfHTcRrFM
12.6589	235.457	2004.16	um	Cell	Cell Center of Homogeneous Mass	0.000	1.000	1561	14	Not-Trans anti-PSF-A546 8C-S-PSF V2.00	0	29. Not-Trans and anti-PSF-A546_Pos036_S001	00-SfkxxKAsf3Q25tfHTcRrFM
95.263	241.266	2004.03	um	Cell	Cell Center of Homogeneous Mass	0.000	1.000	1562	15	Not-Trans anti-PSF-A546 8C-S-PSF V2.00	0	29. Not-Trans and anti-PSF-A546_Pos036_S001	00-SfkxxKAsf3Q25tfHTcRrFM
240.237	27.2782	2004.42	um	Cell	Cell Center of Homogeneous Mass	0.000	1.000	1563	16	Not-Trans anti-PSF-A546 8C-S-PSF V2.00	0	29. Not-Trans and anti-PSF-A546_Pos036_S001	00-SfkxxKAsf3Q25tfHTcRrFM
226.739	53.7435	2004.22	um	Cell	Cell Center of Homogeneous Mass	0.000	1.000	1564	17	Not-Trans anti-PSF-A546 8C-S-PSF V2.00	0	29. Not-Trans and anti-PSF-A546_Pos036_S001	00-SfkxxKAsf3Q25tfHTcRrFM
148.698	56.2036	2004.06	um	Cell	Cell Center of Homogeneous Mass	0.000	1.000	1565	0	Not-Trans anti-PSF-A546 8C-S-PSF V2.00	0	29. Not-Trans and anti-PSF-A546_Pos037_S001	00-G3SCfj59KLiVCaN6J8nsHS
130.582	61.6134	2004.08	um	Cell	Cell Center of Homogeneous Mass	0.000	1.000	1566	1	Not-Trans anti-PSF-A546 8C-S-PSF V2.00	0	29. Not-Trans and anti-PSF-A546_Pos037_S001	00-G3SCfj59KLiVCaN6J8nsHS
175.701	70.951	2004.05	um	Cell	Cell Center of Homogeneous Mass	0.000	1.000	1567	2	Not-Trans anti-PSF-A546 8C-S-PSF V2.00	0	29. Not-Trans and anti-PSF-A546_Pos037_S001	00-G3SCfj59KLiVCaN6J8nsHS
46.1994	77.835	2004.12	um	Cell	Cell Center of Homogeneous Mass	0.000	1.000	1568	3	Not-Trans anti-PSF-A546 8C-S-PSF V2.00	0	29. Not-Trans and anti-PSF-A546_Pos037_S001	00-G3SCfj59KLiVCaN6J8nsHS
139.827	75.4308	2003.93	um	Cell	Cell Center of Homogeneous Mass	0.000	1.000	1569	4	Not-Trans anti-PSF-A546 8C-S-PSF V2.00	0	29. Not-Trans and anti-PSF-A546_Pos037_S001	00-G3SCfj59KLiVCaN6J8nsHS
154.859	76.7078	2003.87	um	Cell	Cell Center of Homogeneous Mass	0.000	1.000	1570	5	Not-Trans anti-PSF-A546 8C-S-PSF V2.00	0	29. Not-Trans and anti-PSF-A546_Pos037_S001	00-G3SCfj59KLiVCaN6J8nsHS
162.276	86.5716	2004.01	um	Cell	Cell Center of Homogeneous Mass	0.000	1.000	1571	6	Not-Trans anti-PSF-A546 8C-S-PSF V2.00	0	29. Not-Trans and anti-PSF-A546_Pos037_S001	00-G3SCfj59KLiVCaN6J8nsHS
135.766	90.9887	2003.86	um	Cell	Cell Center of Homogeneous Mass	0.000	1.000	1572	7	Not-Trans anti-PSF-A546 8C-S-PSF V2.00	0	29. Not-Trans and anti-PSF-A546_Pos037_S001	00-G3SCfj59KLiVCaN6J8nsHS
150.391	97.5953	2003.92	um	Cell	Cell Center of Homogeneous Mass	0.000	1.000	1573	8	Not-Trans anti-PSF-A546 8C-S-PSF V2.00	0	29. Not-Trans and anti-PSF-A546_Pos037_S001	00-G3SCfj59KLiVCaN6J8nsHS
176.882	105.668	2004	um	Cell	Cell Center of Homogeneous Mass	0.000	1.000	1574	9	Not-Trans anti-PSF-A546 8C-S-PSF V2.00	0	29. Not-Trans and anti-PSF-A546_Pos037_S001	00-G3SCfj59KLiVCaN6J8nsHS
193.627	108.337	2004	um	Cell	Cell Center of Homogeneous Mass	0.000	1.000	1575	10	Not-Trans anti-PSF-A546 8C-S-PSF V2.00	0	29. Not-Trans and anti-PSF-A546_Pos037_S001	00-G3SCfj59KLiVCaN6J8nsHS
121.605	123.854	2003.75	um	Cell	Cell Center of Homogeneous Mass	0.000	1.000	1576	11	Not-Trans anti-PSF-A546 8C-S-PSF V2.00	0	29. Not-Trans and anti-PSF-A546_Pos037_S001	00-G3SCfj59KLiVCaN6J8nsHS
191.639	121.996	2003.98	um	Cell	Cell Center of Homogeneous Mass	0.000	1.000	1577	12	Not-Trans anti-PSF-A546 8C-S-PSF V2.00	0	29. Not-Trans and anti-PSF-A546_Pos037_S001	00-G3SCfj59KLiVCaN6J8nsHS
79.305	130.186	2003.82	um	Cell	Cell Center of Homogeneous Mass	0.000	1.000	1578	13	Not-Trans anti-PSF-A546 8C-S-PSF V2.00	0	29. Not-Trans and anti-PSF-A546_Pos037_S001	00-G3SCfj59KLiVCaN6J8nsHS
193.972	141.854	2003.99	um	Cell	Cell Center of Homogeneous Mass	0.000	1.000	1579	14	Not-Trans anti-PSF-A546 8C-S-PSF V2.00	0	29. Not-Trans and anti-PSF-A546_Pos037_S001	00-G3SCfj59KLiVCaN6J8nsHS
217.027	146.508	2004.01	um	Cell	Cell Center of Homogeneous Mass	0.000	1.000	1580	15	Not-Trans anti-PSF-A546 8C-S-PSF V2.00	0	29. Not-Trans and anti-PSF-A546_Pos037_S001	00-G3SCfj59KLiVCaN6J8nsHS
70.2244	147.503	2003.84	um	Cell	Cell Center of Homogeneous Mass	0.000	1.000	1581	16	Not-Trans anti-PSF-A546 8C-S-PSF V2.00	0	29. Not-Trans and anti-PSF-A546_Pos037_S001	00-G3SCfj59KLiVCaN6J8nsHS
102.232	153.914	2003.66	um	Cell	Cell Center of Homogeneous Mass	0.000	1.000	1582	17	Not-Trans anti-PSF-A546 8C-S-PSF V2.00	0	29. Not-Trans and anti-PSF-A546_Pos037_S001	00-G3SCfj59KLiVCaN6J8nsHS
85.1724	162.658	2003.72	um	Cell	Cell Center of Homogeneous Mass	0.000	1.000	1583	18	Not-Trans anti-PSF-A546 8C-S-PSF V2.00	0	29. Not-Trans and anti-PSF-A546_Pos037_S001	00-G3SCfj59KLiVCaN6J8nsHS
134.449	168.199	2003.65	um	Cell	Cell Center of Homogeneous Mass	0.000	1.000	1584	19	Not-Trans anti-PSF-A546 8C-S-PSF V2.00	0	29. Not-Trans and anti-PSF-A546_Pos037_S001	00-G3SCfj59KLiVCaN6J8nsHS
190.113	165.634	2003.85	um	Cell	Cell Center of Homogeneous Mass	0.000	1.000	1585	20	Not-Trans anti-PSF-A546 8C-S-PSF V2.00	0	29. Not-Trans and anti-PSF-A546_Pos037_S001	00-G3SCfj59KLiVCaN6J8nsHS
211.927	164.653	2003.96	um	Cell	Cell Center of Homogeneous Mass	0.000	1.000	1586	21	Not-Trans anti-PSF-A546 8C-S-PSF V2.00	0	29. Not-Trans and anti-PSF-A546_Pos037_S001	00-G3SCfj59KLiVCaN6J8nsHS
96.0848	178.359	2003.7	um	Cell	Cell Center of Homogeneous Mass	0.000	1.000	1587	22	Not-Trans anti-PSF-A546 8C-S-PSF V2.00	0	29. Not-Trans and anti-PSF-A546_Pos037_S001	00-G3SCfj59KLiVCaN6J8nsHS
148.934	180.743	2003.79	um	Cell	Cell Center of Homogeneous Mass	0.000	1.000	1588	23	Not-Trans anti-PSF-A546 8C-S-PSF V2.00	0	29. Not-Trans and anti-PSF-A546_Pos037_S001	00-G3SCfj59KLiVCaN6J8nsHS
192.879	184.12	2004.04	um	Cell	Cell Center of Homogeneous Mass	0.000	1.000	1589	24	Not-Trans anti-PSF-A546 8C-S-PSF V2.00	0	29. Not-Trans and anti-PSF-A546_Pos037_S001	00-G3SCfj59KLiVCaN6J8nsHS
120.534	204.189	2003.91	um	Cell	Cell Center of Homogeneous Mass	0.000	1.000	1590	25	Not-Trans anti-PSF-A546 8C-S-PSF V2.00	0	29. Not-Trans and anti-PSF-A546_Pos037_S001	00-G3SCfj59KLiVCaN6J8nsHS
197.694	204.27	2003.96	um	Cell	Cell Center of Homogeneous Mass	0.000	1.000	1591	26	Not-Trans anti-PSF-A546 8C-S-PSF V2.00	0	29. Not-Trans and anti-PSF-A546_Pos037_S001	00-G3SCfj59KLiVCaN6J8nsHS
212.667	204.845	2004.08	um	Cell	Cell Center of Homogeneous Mass	0.000	1.000	1592	27	Not-Trans anti-PSF-A546 8C-S-PSF V2.00	0	29. Not-Trans and anti-PSF-A546_Pos037_S001	00-G3SCfj59KLiVCaN6J8nsHS
136.965	212.146	2003.83	um	Cell	Cell Center of Homogeneous Mass	0.000	1.000	1593	28	Not-Trans anti-PSF-A546 8C-S-PSF V2.00	0	29. Not-Trans and anti-PSF-A546_Pos037_S001	00-G3SCfj59KLiVCaN6J8nsHS
109.245	232.26	2004.15	um	Cell	Cell Center of Homogeneous Mass	0.000	1.000	1594	29	Not-Trans anti-PSF-A546 8C-S-PSF V2.00	0	29. Not-Trans and anti-PSF-A546_Pos037_S001	00-G3SCfj59KLiVCaN6J8nsHS
63.5346	32.5129	2004.24	um	Cell	Cell Center of Homogeneous Mass	0.000	1.000	1595	30	Not-Trans anti-PSF-A546 8C-S-PSF V2.00	0	29. Not-Trans and anti-PSF-A546_Pos037_S001	00-G3SCfj59KLiVCaN6J8nsHS
14.0943	35.9589	2004.53	um	Cell	Cell Center of Homogeneous Mass	0.000	1.000	1596	31	Not-Trans anti-PSF-A546 8C-S-PSF V2.00	0	29. Not-Trans and anti-PSF-A546_Pos037_S001	00-G3SCfj59KLiVCaN6J8nsHS
37.9058	41.783	2004.32	um	Cell	Cell Center of Homogeneous Mass	0.000	1.000	1597	32	Not-Trans anti-PSF-A546 8C-S-PSF V2.00	0	29. Not-Trans and anti-PSF-A546_Pos037_S001	00-G3SCfj59KLiVCaN6J8nsHS
164.035	49.5508	2004.05	um	Cell	Cell Center of Homogeneous Mass	0.000	1.000	1598	33	Not-Trans anti-PSF-A546 8C-S-PSF V2.00	0	29. Not-Trans and anti-PSF-A546_Pos037_S001	00-G3SCfj59KLiVCaN6J8nsHS
26.921	49.1986	2004.3	um	Cell	Cell Center of Homogeneous Mass	0.000	1.000	1599	34	Not-Trans anti-PSF-A546 8C-S-PSF V2.00	0	29. Not-Trans and anti-PSF-A546_Pos037_S001	00-G3SCfj59KLiVCaN6J8nsHS
24.5236	65.9841	2004.02	um	Cell	Cell Center of Homogeneous Mass	0.000	1.000	1600	35	Not-Trans anti-PSF-A546 8C-S-PSF V2.00	0	29. Not-Trans and anti-PSF-A546_Pos037_S001	00-G3SCfj59KLiVCaN6J8nsHS
7.34251	81.7275	2003.87	um	Cell	Cell Center of Homogeneous Mass	0.000	1.000	1601	36	Not-Trans anti-PSF-A546 8C-S-PSF V2.00	0	29. Not-Trans and anti-PSF-A546_Pos037_S001	00-G3SCfj59KLiVCaN6J8nsHS
39.248	91.4873	2003.76	um	Cell	Cell Center of Homogeneous Mass	0.000	1.000	1602	37	Not-Trans anti-PSF-A546 8C-S-PSF V2.00	0	29. Not-Trans and anti-PSF-A546_Pos037_S001	00-G3SCfj59KLiVCaN6J8nsHS
187.183	95.2057	2003.98	um	Cell	Cell Center of Homogeneous Mass	0.000	1.000	1603	38	Not-Trans anti-PSF-A546 8C-S-PSF V2.00	0	29. Not-Trans and anti-PSF-A546_Pos037_S001	00-G3SCfj59KLiVCaN6J8nsHS
212.248	126.158	2003.97	um	Cell	Cell Center of Homogeneous Mass	0.000	1.000	1604	39	Not-Trans anti-PSF-A546 8C-S-PSF V2.00	0	29. Not-Trans and anti-PSF-A546_Pos037_S001	00-G3SCfj59KLiVCaN6J8nsHS
144.425	128.417	2003.59	um	Cell	Cell Center of Homogeneous Mass	0.000	1.000	1605	40	Not-Trans anti-PSF-A546 8C-S-PSF V2.00	0	29. Not-Trans and anti-PSF-A546_Pos037_S001	00-G3SCfj59KLiVCaN6J8nsHS
241.637	127.281	2004.01	um	Cell	Cell Center of Homogeneous Mass	0.000	1.000	1606	41	Not-Trans anti-PSF-A546 8C-S-PSF V2.00	0	29. Not-Trans and anti-PSF-A546_Pos037_S001	00-G3SCfj59KLiVCaN6J8nsHS
177.671	153.814	2003.73	um	Cell	Cell Center of Homogeneous Mass	0.000	1.000	1607	42	Not-Trans anti-PSF-A546 8C-S-PSF V2.00	0	29. Not-Trans and anti-PSF-A546_Pos037_S001	00-G3SCfj59KLiVCaN6J8nsHS
242.64	162.719	2004.07	um	Cell	Cell Center of Homogeneous Mass	0.000	1.000	1608	43	Not-Trans anti-PSF-A546 8C-S-PSF V2.00	0	29. Not-Trans and anti-PSF-A546_Pos037_S001	00-G3SCfj59KLiVCaN6J8nsHS
226.347	179.26	2004.08	um	Cell	Cell Center of Homogeneous Mass	0.000	1.000	1609	44	Not-Trans anti-PSF-A546 8C-S-PSF V2.00	0	29. Not-Trans and anti-PSF-A546_Pos037_S001	00-G3SCfj59KLiVCaN6J8nsHS
211.811	179.782	2004.01	um	Cell	Cell Center of Homogeneous Mass	0.000	1.000	1610	45	Not-Trans anti-PSF-A546 8C-S-PSF V2.00	0	29. Not-Trans and anti-PSF-A546_Pos037_S001	00-G3SCfj59KLiVCaN6J8nsHS
179.473	183.955	2003.84	um	Cell	Cell Center of Homogeneous Mass	0.000	1.000	1611	46	Not-Trans anti-PSF-A546 8C-S-PSF V2.00	0	29. Not-Trans and anti-PSF-A546_Pos037_S001	00-G3SCfj59KLiVCaN6J8nsHS
226.823	197.331	2004.13	um	Cell	Cell Center of Homogeneous Mass	0.000	1.000	1612	47	Not-Trans anti-PSF-A546 8C-S-PSF V2.00	0	29. Not-Trans and anti-PSF-A546_Pos037_S001	00-G3SCfj59KLiVCaN6J8nsHS
14.9082	16.6696	2004.21	um	Cell	Cell Center of Homogeneous Mass	0.000	1.000	1613	48	Not-Trans anti-PSF-A546 8C-S-PSF V2.00	0	29. Not-Trans and anti-PSF-A546_Pos037_S001	00-G3SCfj59KLiVCaN6J8nsHS
50.6616	21.1397	2004.01	um	Cell	Cell Center of Homogeneous Mass	0.000	1.000	1614	49	Not-Trans anti-PSF-A546 8C-S-PSF V2.00	0	29. Not-Trans and anti-PSF-A546_Pos037_S001	00-G3SCfj59KLiVCaN6J8nsHS
99.739	137.899	2003.55	um	Cell	Cell Center of Homogeneous Mass	0.000	1.000	1615	0	Not-Trans anti-PSF-A546 8C-S-PSF V2.00	0	29. Not-Trans and anti-PSF-A546_Pos038_S001	00-VTZxRfVjLFt33XZGE6jzSV
211.716	19.3169	2004.38	um	Cell	Cell Center of Homogeneous Mass	0.000	1.000	1616	1	Not-Trans anti-PSF-A546 8C-S-PSF V2.00	0	29. Not-Trans and anti-PSF-A546_Pos038_S001	00-VTZxRfVjLFt33XZGE6jzSV
106.153	25.3707	2004	um	Cell	Cell Center of Homogeneous Mass	0.000	1.000	1617	2	Not-Trans anti-PSF-A546 8C-S-PSF V2.00	0	29. Not-Trans and anti-PSF-A546_Pos038_S001	00-VTZxRfVjLFt33XZGE6jzSV
58.5497	33.8575	2004.05	um	Cell	Cell Center of Homogeneous Mass	0.000	1.000	1618	3	Not-Trans anti-PSF-A546 8C-S-PSF V2.00	0	29. Not-Trans and anti-PSF-A546_Pos038_S001	00-VTZxRfVjLFt33XZGE6jzSV
125.016	41.8735	2004.05	um	Cell	Cell Center of Homogeneous Mass	0.000	1.000	1619	4	Not-Trans anti-PSF-A546 8C-S-PSF V2.00	0	29. Not-Trans and anti-PSF-A546_Pos038_S001	00-VTZxRfVjLFt33XZGE6jzSV
83.4516	44.0992	2004.01	um	Cell	Cell Center of Homogeneous Mass	0.000	1.000	1620	5	Not-Trans anti-PSF-A546 8C-S-PSF V2.00	0	29. Not-Trans and anti-PSF-A546_Pos038_S001	00-VTZxRfVjLFt33XZGE6jzSV
141.267	47.9934	2004.05	um	Cell	Cell Center of Homogeneous Mass	0.000	1.000	1621	6	Not-Trans anti-PSF-A546 8C-S-PSF V2.00	0	29. Not-Trans and anti-PSF-A546_Pos038_S001	00-VTZxRfVjLFt33XZGE6jzSV
64.3014	48.3557	2003.96	um	Cell	Cell Center of Homogeneous Mass	0.000	1.000	1622	7	Not-Trans anti-PSF-A546 8C-S-PSF V2.00	0	29. Not-Trans and anti-PSF-A546_Pos038_S001	00-VTZxRfVjLFt33XZGE6jzSV
110.019	50.5371	2003.98	um	Cell	Cell Center of Homogeneous Mass	0.000	1.000	1623	8	Not-Trans anti-PSF-A546 8C-S-PSF V2.00	0	29. Not-Trans and anti-PSF-A546_Pos038_S001	00-VTZxRfVjLFt33XZGE6jzSV
124.368	58.569	2004.07	um	Cell	Cell Center of Homogeneous Mass	0.000	1.000	1624	9	Not-Trans anti-PSF-A546 8C-S-PSF V2.00	0	29. Not-Trans and anti-PSF-A546_Pos038_S001	00-VTZxRfVjLFt33XZGE6jzSV
73.9588	63.2589	2004.02	um	Cell	Cell Center of Homogeneous Mass	0.000	1.000	1625	10	Not-Trans anti-PSF-A546 8C-S-PSF V2.00	0	29. Not-Trans and anti-PSF-A546_Pos038_S001	00-VTZxRfVjLFt33XZGE6jzSV
159.878	81.2146	2003.51	um	Cell	Cell Center of Homogeneous Mass	0.000	1.000	1626	11	Not-Trans anti-PSF-A546 8C-S-PSF V2.00	0	29. Not-Trans and anti-PSF-A546_Pos038_S001	00-VTZxRfVjLFt33XZGE6jzSV
75.789	84.5404	2003.76	um	Cell	Cell Center of Homogeneous Mass	0.000	1.000	1627	12	Not-Trans anti-PSF-A546 8C-S-PSF V2.00	0	29. Not-Trans and anti-PSF-A546_Pos038_S001	00-VTZxRfVjLFt33XZGE6jzSV
148.92	92.412	2003.61	um	Cell	Cell Center of Homogeneous Mass	0.000	1.000	1628	13	Not-Trans anti-PSF-A546 8C-S-PSF V2.00	0	29. Not-Trans and anti-PSF-A546_Pos038_S001	00-VTZxRfVjLFt33XZGE6jzSV
102.747	99.8805	2003.65	um	Cell	Cell Center of Homogeneous Mass	0.000	1.000	1629	14	Not-Trans anti-PSF-A546 8C-S-PSF V2.00	0	29. Not-Trans and anti-PSF-A546_Pos038_S001	00-VTZxRfVjLFt33XZGE6jzSV
118.518	98.4947	2003.74	um	Cell	Cell Center of Homogeneous Mass	0.000	1.000	1630	15	Not-Trans anti-PSF-A546 8C-S-PSF V2.00	0	29. Not-Trans and anti-PSF-A546_Pos038_S001	00-VTZxRfVjLFt33XZGE6jzSV
49.4171	98.2468	2003.69	um	Cell	Cell Center of Homogeneous Mass	0.000	1.000	1631	16	Not-Trans anti-PSF-A546 8C-S-PSF V2.00	0	29. Not-Trans and anti-PSF-A546_Pos038_S001	00-VTZxRfVjLFt33XZGE6jzSV
32.603	108.59	2003.77	um	Cell	Cell Center of Homogeneous Mass	0.000	1.000	1632	17	Not-Trans anti-PSF-A546 8C-S-PSF V2.00	0	29. Not-Trans and anti-PSF-A546_Pos038_S001	00-VTZxRfVjLFt33XZGE6jzSV
75.2274	116.927	2003.62	um	Cell	Cell Center of Homogeneous Mass	0.000	1.000	1633	18	Not-Trans anti-PSF-A546 8C-S-PSF V2.00	0	29. Not-Trans and anti-PSF-A546_Pos038_S001	00-VTZxRfVjLFt33XZGE6jzSV
52.7547	123.282	2003.69	um	Cell	Cell Center of Homogeneous Mass	0.000	1.000	1634	19	Not-Trans anti-PSF-A546 8C-S-PSF V2.00	0	29. Not-Trans and anti-PSF-A546_Pos038_S001	00-VTZxRfVjLFt33XZGE6jzSV
38.3575	123.3	2003.81	um	Cell	Cell Center of Homogeneous Mass	0.000	1.000	1635	20	Not-Trans anti-PSF-A546 8C-S-PSF V2.00	0	29. Not-Trans and anti-PSF-A546_Pos038_S001	00-VTZxRfVjLFt33XZGE6jzSV
138.451	125.956	2003.67	um	Cell	Cell Center of Homogeneous Mass	0.000	1.000	1636	21	Not-Trans anti-PSF-A546 8C-S-PSF V2.00	0	29. Not-Trans and anti-PSF-A546_Pos038_S001	00-VTZxRfVjLFt33XZGE6jzSV
120.087	133.297	2003.59	um	Cell	Cell Center of Homogeneous Mass	0.000	1.000	1637	22	Not-Trans anti-PSF-A546 8C-S-PSF V2.00	0	29. Not-Trans and anti-PSF-A546_Pos038_S001	00-VTZxRfVjLFt33XZGE6jzSV
88.5689	156.332	2003.56	um	Cell	Cell Center of Homogeneous Mass	0.000	1.000	1638	23	Not-Trans anti-PSF-A546 8C-S-PSF V2.00	0	29. Not-Trans and anti-PSF-A546_Pos038_S001	00-VTZxRfVjLFt33XZGE6jzSV
193.122	155.742	2003.78	um	Cell	Cell Center of Homogeneous Mass	0.000	1.000	1639	24	Not-Trans anti-PSF-A546 8C-S-PSF V2.00	0	29. Not-Trans and anti-PSF-A546_Pos038_S001	00-VTZxRfVjLFt33XZGE6jzSV
71.2837	159.002	2003.61	um	Cell	Cell Center of Homogeneous Mass	0.000	1.000	1640	25	Not-Trans anti-PSF-A546 8C-S-PSF V2.00	0	29. Not-Trans and anti-PSF-A546_Pos038_S001	00-VTZxRfVjLFt33XZGE6jzSV
124.497	159.365	2004	um	Cell	Cell Center of Homogeneous Mass	0.000	1.000	1641	26	Not-Trans anti-PSF-A546 8C-S-PSF V2.00	0	29. Not-Trans and anti-PSF-A546_Pos038_S001	00-VTZxRfVjLFt33XZGE6jzSV
4.95218	161.821	2004.02	um	Cell	Cell Center of Homogeneous Mass	0.000	1.000	1642	27	Not-Trans anti-PSF-A546 8C-S-PSF V2.00	0	29. Not-Trans and anti-PSF-A546_Pos038_S001	00-VTZxRfVjLFt33XZGE6jzSV
107.074	168.303	2003.98	um	Cell	Cell Center of Homogeneous Mass	0.000	1.000	1643	28	Not-Trans anti-PSF-A546 8C-S-PSF V2.00	0	29. Not-Trans and anti-PSF-A546_Pos038_S001	00-VTZxRfVjLFt33XZGE6jzSV
139.834	171.175	2003.41	um	Cell	Cell Center of Homogeneous Mass	0.000	1.000	1644	29	Not-Trans anti-PSF-A546 8C-S-PSF V2.00	0	29. Not-Trans and anti-PSF-A546_Pos038_S001	00-VTZxRfVjLFt33XZGE6jzSV
88.2053	185.998	2003.85	um	Cell	Cell Center of Homogeneous Mass	0.000	1.000	1645	30	Not-Trans anti-PSF-A546 8C-S-PSF V2.00	0	29. Not-Trans and anti-PSF-A546_Pos038_S001	00-VTZxRfVjLFt33XZGE6jzSV
44.5863	187.979	2003.69	um	Cell	Cell Center of Homogeneous Mass	0.000	1.000	1646	31	Not-Trans anti-PSF-A546 8C-S-PSF V2.00	0	29. Not-Trans and anti-PSF-A546_Pos038_S001	00-VTZxRfVjLFt33XZGE6jzSV
105.408	200.099	2003.49	um	Cell	Cell Center of Homogeneous Mass	0.000	1.000	1647	32	Not-Trans anti-PSF-A546 8C-S-PSF V2.00	0	29. Not-Trans and anti-PSF-A546_Pos038_S001	00-VTZxRfVjLFt33XZGE6jzSV
28.1574	197.269	2003.89	um	Cell	Cell Center of Homogeneous Mass	0.000	1.000	1648	33	Not-Trans anti-PSF-A546 8C-S-PSF V2.00	0	29. Not-Trans and anti-PSF-A546_Pos038_S001	00-VTZxRfVjLFt33XZGE6jzSV
75.1591	203.364	2003.79	um	Cell	Cell Center of Homogeneous Mass	0.000	1.000	1649	34	Not-Trans anti-PSF-A546 8C-S-PSF V2.00	0	29. Not-Trans and anti-PSF-A546_Pos038_S001	00-VTZxRfVjLFt33XZGE6jzSV
16.3071	214.24	2003.99	um	Cell	Cell Center of Homogeneous Mass	0.000	1.000	1650	35	Not-Trans anti-PSF-A546 8C-S-PSF V2.00	0	29. Not-Trans and anti-PSF-A546_Pos038_S001	00-VTZxRfVjLFt33XZGE6jzSV
100.505	219.659	2003.5	um	Cell	Cell Center of Homogeneous Mass	0.000	1.000	1651	36	Not-Trans anti-PSF-A546 8C-S-PSF V2.00	0	29. Not-Trans and anti-PSF-A546_Pos038_S001	00-VTZxRfVjLFt33XZGE6jzSV
11.0806	232.713	2004.04	um	Cell	Cell Center of Homogeneous Mass	0.000	1.000	1652	37	Not-Trans anti-PSF-A546 8C-S-PSF V2.00	0	29. Not-Trans and anti-PSF-A546_Pos038_S001	00-VTZxRfVjLFt33XZGE6jzSV
25.76	228.73	2004	um	Cell	Cell Center of Homogeneous Mass	0.000	1.000	1653	38	Not-Trans anti-PSF-A546 8C-S-PSF V2.00	0	29. Not-Trans and anti-PSF-A546_Pos038_S001	00-VTZxRfVjLFt33XZGE6jzSV
91.3274	240.768	2004.12	um	Cell	Cell Center of Homogeneous Mass	0.000	1.000	1654	39	Not-Trans anti-PSF-A546 8C-S-PSF V2.00	0	29. Not-Trans and anti-PSF-A546_Pos038_S001	00-VTZxRfVjLFt33XZGE6jzSV
148.786	4.7778	2004.05	um	Cell	Cell Center of Homogeneous Mass	0.000	1.000	1655	40	Not-Trans anti-PSF-A546 8C-S-PSF V2.00	0	29. Not-Trans and anti-PSF-A546_Pos038_S001	00-VTZxRfVjLFt33XZGE6jzSV
50.5633	5.93534	2004.05	um	Cell	Cell Center of Homogeneous Mass	0.000	1.000	1656	41	Not-Trans anti-PSF-A546 8C-S-PSF V2.00	0	29. Not-Trans and anti-PSF-A546_Pos038_S001	00-VTZxRfVjLFt33XZGE6jzSV
195.062	10.9954	2004.06	um	Cell	Cell Center of Homogeneous Mass	0.000	1.000	1657	42	Not-Trans anti-PSF-A546 8C-S-PSF V2.00	0	29. Not-Trans and anti-PSF-A546_Pos038_S001	00-VTZxRfVjLFt33XZGE6jzSV
228.255	14.6925	2004.33	um	Cell	Cell Center of Homogeneous Mass	0.000	1.000	1658	43	Not-Trans anti-PSF-A546 8C-S-PSF V2.00	0	29. Not-Trans and anti-PSF-A546_Pos038_S001	00-VTZxRfVjLFt33XZGE6jzSV
133.594	26.0651	2004.05	um	Cell	Cell Center of Homogeneous Mass	0.000	1.000	1659	44	Not-Trans anti-PSF-A546 8C-S-PSF V2.00	0	29. Not-Trans and anti-PSF-A546_Pos038_S001	00-VTZxRfVjLFt33XZGE6jzSV
238.015	21.5191	2004.34	um	Cell	Cell Center of Homogeneous Mass	0.000	1.000	1660	45	Not-Trans anti-PSF-A546 8C-S-PSF V2.00	0	29. Not-Trans and anti-PSF-A546_Pos038_S001	00-VTZxRfVjLFt33XZGE6jzSV
20.8952	31.6046	2003.95	um	Cell	Cell Center of Homogeneous Mass	0.000	1.000	1661	46	Not-Trans anti-PSF-A546 8C-S-PSF V2.00	0	29. Not-Trans and anti-PSF-A546_Pos038_S001	00-VTZxRfVjLFt33XZGE6jzSV
158.515	32.4797	2003.76	um	Cell	Cell Center of Homogeneous Mass	0.000	1.000	1662	47	Not-Trans anti-PSF-A546 8C-S-PSF V2.00	0	29. Not-Trans and anti-PSF-A546_Pos038_S001	00-VTZxRfVjLFt33XZGE6jzSV
222.409	32.3114	2004.26	um	Cell	Cell Center of Homogeneous Mass	0.000	1.000	1663	48	Not-Trans anti-PSF-A546 8C-S-PSF V2.00	0	29. Not-Trans and anti-PSF-A546_Pos038_S001	00-VTZxRfVjLFt33XZGE6jzSV
185.478	34.2335	2003.94	um	Cell	Cell Center of Homogeneous Mass	0.000	1.000	1664	49	Not-Trans anti-PSF-A546 8C-S-PSF V2.00	0	29. Not-Trans and anti-PSF-A546_Pos038_S001	00-VTZxRfVjLFt33XZGE6jzSV
38.6725	42.5372	2004.03	um	Cell	Cell Center of Homogeneous Mass	0.000	1.000	1665	50	Not-Trans anti-PSF-A546 8C-S-PSF V2.00	0	29. Not-Trans and anti-PSF-A546_Pos038_S001	00-VTZxRfVjLFt33XZGE6jzSV
216.799	44.9092	2004.11	um	Cell	Cell Center of Homogeneous Mass	0.000	1.000	1666	51	Not-Trans anti-PSF-A546 8C-S-PSF V2.00	0	29. Not-Trans and anti-PSF-A546_Pos038_S001	00-VTZxRfVjLFt33XZGE6jzSV
237.712	48.1954	2004.28	um	Cell	Cell Center of Homogeneous Mass	0.000	1.000	1667	52	Not-Trans anti-PSF-A546 8C-S-PSF V2.00	0	29. Not-Trans and anti-PSF-A546_Pos038_S001	00-VTZxRfVjLFt33XZGE6jzSV
7.4001	58.1097	2003.84	um	Cell	Cell Center of Homogeneous Mass	0.000	1.000	1668	53	Not-Trans anti-PSF-A546 8C-S-PSF V2.00	0	29. Not-Trans and anti-PSF-A546_Pos038_S001	00-VTZxRfVjLFt33XZGE6jzSV
226.747	68.2063	2003.82	um	Cell	Cell Center of Homogeneous Mass	0.000	1.000	1669	54	Not-Trans anti-PSF-A546 8C-S-PSF V2.00	0	29. Not-Trans and anti-PSF-A546_Pos038_S001	00-VTZxRfVjLFt33XZGE6jzSV
20.8109	72.2555	2004.01	um	Cell	Cell Center of Homogeneous Mass	0.000	1.000	1670	55	Not-Trans anti-PSF-A546 8C-S-PSF V2.00	0	29. Not-Trans and anti-PSF-A546_Pos038_S001	00-VTZxRfVjLFt33XZGE6jzSV
56.8176	78.7947	2003.56	um	Cell	Cell Center of Homogeneous Mass	0.000	1.000	1671	56	Not-Trans anti-PSF-A546 8C-S-PSF V2.00	0	29. Not-Trans and anti-PSF-A546_Pos038_S001	00-VTZxRfVjLFt33XZGE6jzSV
202.356	79.4435	2003.8	um	Cell	Cell Center of Homogeneous Mass	0.000	1.000	1672	57	Not-Trans anti-PSF-A546 8C-S-PSF V2.00	0	29. Not-Trans and anti-PSF-A546_Pos038_S001	00-VTZxRfVjLFt33XZGE6jzSV
21.472	96.0027	2003.7	um	Cell	Cell Center of Homogeneous Mass	0.000	1.000	1673	58	Not-Trans anti-PSF-A546 8C-S-PSF V2.00	0	29. Not-Trans and anti-PSF-A546_Pos038_S001	00-VTZxRfVjLFt33XZGE6jzSV
217.104	146.656	2003.98	um	Cell	Cell Center of Homogeneous Mass	0.000	1.000	1674	59	Not-Trans anti-PSF-A546 8C-S-PSF V2.00	0	29. Not-Trans and anti-PSF-A546_Pos038_S001	00-VTZxRfVjLFt33XZGE6jzSV
178.415	185.955	2003.89	um	Cell	Cell Center of Homogeneous Mass	0.000	1.000	1675	60	Not-Trans anti-PSF-A546 8C-S-PSF V2.00	0	29. Not-Trans and anti-PSF-A546_Pos038_S001	00-VTZxRfVjLFt33XZGE6jzSV
156.634	202.784	2003.78	um	Cell	Cell Center of Homogeneous Mass	0.000	1.000	1676	61	Not-Trans anti-PSF-A546 8C-S-PSF V2.00	0	29. Not-Trans and anti-PSF-A546_Pos038_S001	00-VTZxRfVjLFt33XZGE6jzSV
44.4318	206.434	2003.8	um	Cell	Cell Center of Homogeneous Mass	0.000	1.000	1677	62	Not-Trans anti-PSF-A546 8C-S-PSF V2.00	0	29. Not-Trans and anti-PSF-A546_Pos038_S001	00-VTZxRfVjLFt33XZGE6jzSV
128.576	220.745	2003.4	um	Cell	Cell Center of Homogeneous Mass	0.000	1.000	1678	63	Not-Trans anti-PSF-A546 8C-S-PSF V2.00	0	29. Not-Trans and anti-PSF-A546_Pos038_S001	00-VTZxRfVjLFt33XZGE6jzSV
66.019	230.338	2003.6	um	Cell	Cell Center of Homogeneous Mass	0.000	1.000	1679	64	Not-Trans anti-PSF-A546 8C-S-PSF V2.00	0	29. Not-Trans and anti-PSF-A546_Pos038_S001	00-VTZxRfVjLFt33XZGE6jzSV
49.5551	237.93	2003.65	um	Cell	Cell Center of Homogeneous Mass	0.000	1.000	1680	65	Not-Trans anti-PSF-A546 8C-S-PSF V2.00	0	29. Not-Trans and anti-PSF-A546_Pos038_S001	00-VTZxRfVjLFt33XZGE6jzSV
119.612	5.80821	2004.17	um	Cell	Cell Center of Homogeneous Mass	0.000	1.000	1681	66	Not-Trans anti-PSF-A546 8C-S-PSF V2.00	0	29. Not-Trans and anti-PSF-A546_Pos038_S001	00-VTZxRfVjLFt33XZGE6jzSV
193.948	64.8365	2004.01	um	Cell	Cell Center of Homogeneous Mass	0.000	1.000	1682	67	Not-Trans anti-PSF-A546 8C-S-PSF V2.00	0	29. Not-Trans and anti-PSF-A546_Pos038_S001	00-VTZxRfVjLFt33XZGE6jzSV
180.676	65.8996	2003.95	um	Cell	Cell Center of Homogeneous Mass	0.000	1.000	1683	68	Not-Trans anti-PSF-A546 8C-S-PSF V2.00	0	29. Not-Trans and anti-PSF-A546_Pos038_S001	00-VTZxRfVjLFt33XZGE6jzSV
86.8205	74.3836	2003.86	um	Cell	Cell Center of Homogeneous Mass	0.000	1.000	1684	69	Not-Trans anti-PSF-A546 8C-S-PSF V2.00	0	29. Not-Trans and anti-PSF-A546_Pos038_S001	00-VTZxRfVjLFt33XZGE6jzSV
103.066	77.4984	2003.92	um	Cell	Cell Center of Homogeneous Mass	0.000	1.000	1685	70	Not-Trans anti-PSF-A546 8C-S-PSF V2.00	0	29. Not-Trans and anti-PSF-A546_Pos038_S001	00-VTZxRfVjLFt33XZGE6jzSV
93.4195	4.11608	2004.09	um	Cell	Cell Center of Homogeneous Mass	0.000	1.000	1686	71	Not-Trans anti-PSF-A546 8C-S-PSF V2.00	0	29. Not-Trans and anti-PSF-A546_Pos038_S001	00-VTZxRfVjLFt33XZGE6jzSV
76.4648	8.14774	2004.24	um	Cell	Cell Center of Homogeneous Mass	0.000	1.000	1687	72	Not-Trans anti-PSF-A546 8C-S-PSF V2.00	0	29. Not-Trans and anti-PSF-A546_Pos038_S001	00-VTZxRfVjLFt33XZGE6jzSV
220.631	238.201	2004.18	um	Cell	Cell Center of Homogeneous Mass	0.000	1.000	1688	0	Not-Trans anti-PSF-A546 8C-S-PSF V2.00	0	29. Not-Trans and anti-PSF-A546_Pos039_S001	00-c9jsTb3BneJHdAgFcjsTLK
147.608	45.1551	2003.84	um	Cell	Cell Center of Homogeneous Mass	0.000	1.000	1689	1	Not-Trans anti-PSF-A546 8C-S-PSF V2.00	0	29. Not-Trans and anti-PSF-A546_Pos039_S001	00-c9jsTb3BneJHdAgFcjsTLK
123.739	46.5306	2003.77	um	Cell	Cell Center of Homogeneous Mass	0.000	1.000	1690	2	Not-Trans anti-PSF-A546 8C-S-PSF V2.00	0	29. Not-Trans and anti-PSF-A546_Pos039_S001	00-c9jsTb3BneJHdAgFcjsTLK
131.747	69.2583	2003.66	um	Cell	Cell Center of Homogeneous Mass	0.000	1.000	1691	3	Not-Trans anti-PSF-A546 8C-S-PSF V2.00	0	29. Not-Trans and anti-PSF-A546_Pos039_S001	00-c9jsTb3BneJHdAgFcjsTLK
111.16	75.8957	2003.76	um	Cell	Cell Center of Homogeneous Mass	0.000	1.000	1692	4	Not-Trans anti-PSF-A546 8C-S-PSF V2.00	0	29. Not-Trans and anti-PSF-A546_Pos039_S001	00-c9jsTb3BneJHdAgFcjsTLK
192.97	71.5577	2003.99	um	Cell	Cell Center of Homogeneous Mass	0.000	1.000	1693	5	Not-Trans anti-PSF-A546 8C-S-PSF V2.00	0	29. Not-Trans and anti-PSF-A546_Pos039_S001	00-c9jsTb3BneJHdAgFcjsTLK
144.215	86.2623	2003.6	um	Cell	Cell Center of Homogeneous Mass	0.000	1.000	1694	6	Not-Trans anti-PSF-A546 8C-S-PSF V2.00	0	29. Not-Trans and anti-PSF-A546_Pos039_S001	00-c9jsTb3BneJHdAgFcjsTLK
123.531	91.1825	2003.51	um	Cell	Cell Center of Homogeneous Mass	0.000	1.000	1695	7	Not-Trans anti-PSF-A546 8C-S-PSF V2.00	0	29. Not-Trans and anti-PSF-A546_Pos039_S001	00-c9jsTb3BneJHdAgFcjsTLK
127.149	108.953	2003.4	um	Cell	Cell Center of Homogeneous Mass	0.000	1.000	1696	8	Not-Trans anti-PSF-A546 8C-S-PSF V2.00	0	29. Not-Trans and anti-PSF-A546_Pos039_S001	00-c9jsTb3BneJHdAgFcjsTLK
197.463	112.527	2003.6	um	Cell	Cell Center of Homogeneous Mass	0.000	1.000	1697	9	Not-Trans anti-PSF-A546 8C-S-PSF V2.00	0	29. Not-Trans and anti-PSF-A546_Pos039_S001	00-c9jsTb3BneJHdAgFcjsTLK
183.156	132.308	2003.66	um	Cell	Cell Center of Homogeneous Mass	0.000	1.000	1698	10	Not-Trans anti-PSF-A546 8C-S-PSF V2.00	0	29. Not-Trans and anti-PSF-A546_Pos039_S001	00-c9jsTb3BneJHdAgFcjsTLK
157.39	133.833	2003.58	um	Cell	Cell Center of Homogeneous Mass	0.000	1.000	1699	11	Not-Trans anti-PSF-A546 8C-S-PSF V2.00	0	29. Not-Trans and anti-PSF-A546_Pos039_S001	00-c9jsTb3BneJHdAgFcjsTLK
145.528	151.862	2003.7	um	Cell	Cell Center of Homogeneous Mass	0.000	1.000	1700	12	Not-Trans anti-PSF-A546 8C-S-PSF V2.00	0	29. Not-Trans and anti-PSF-A546_Pos039_S001	00-c9jsTb3BneJHdAgFcjsTLK
242.126	158.039	2003.94	um	Cell	Cell Center of Homogeneous Mass	0.000	1.000	1701	13	Not-Trans anti-PSF-A546 8C-S-PSF V2.00	0	29. Not-Trans and anti-PSF-A546_Pos039_S001	00-c9jsTb3BneJHdAgFcjsTLK
233.85	224.347	2003.95	um	Cell	Cell Center of Homogeneous Mass	0.000	1.000	1702	14	Not-Trans anti-PSF-A546 8C-S-PSF V2.00	0	29. Not-Trans and anti-PSF-A546_Pos039_S001	00-c9jsTb3BneJHdAgFcjsTLK
80.2874	242.117	2003.85	um	Cell	Cell Center of Homogeneous Mass	0.000	1.000	1703	15	Not-Trans anti-PSF-A546 8C-S-PSF V2.00	0	29. Not-Trans and anti-PSF-A546_Pos039_S001	00-c9jsTb3BneJHdAgFcjsTLK
19.6639	8.33702	2003.88	um	Cell	Cell Center of Homogeneous Mass	0.000	1.000	1704	16	Not-Trans anti-PSF-A546 8C-S-PSF V2.00	0	29. Not-Trans and anti-PSF-A546_Pos039_S001	00-c9jsTb3BneJHdAgFcjsTLK
105.141	11.3559	2003.65	um	Cell	Cell Center of Homogeneous Mass	0.000	1.000	1705	17	Not-Trans anti-PSF-A546 8C-S-PSF V2.00	0	29. Not-Trans and anti-PSF-A546_Pos039_S001	00-c9jsTb3BneJHdAgFcjsTLK
124.727	12.0738	2003.72	um	Cell	Cell Center of Homogeneous Mass	0.000	1.000	1706	18	Not-Trans anti-PSF-A546 8C-S-PSF V2.00	0	29. Not-Trans and anti-PSF-A546_Pos039_S001	00-c9jsTb3BneJHdAgFcjsTLK
174.427	21.5722	2003.95	um	Cell	Cell Center of Homogeneous Mass	0.000	1.000	1707	19	Not-Trans anti-PSF-A546 8C-S-PSF V2.00	0	29. Not-Trans and anti-PSF-A546_Pos039_S001	00-c9jsTb3BneJHdAgFcjsTLK
52.9059	17.3547	2003.66	um	Cell	Cell Center of Homogeneous Mass	0.000	1.000	1708	20	Not-Trans anti-PSF-A546 8C-S-PSF V2.00	0	29. Not-Trans and anti-PSF-A546_Pos039_S001	00-c9jsTb3BneJHdAgFcjsTLK
200.49	22.4063	2003.77	um	Cell	Cell Center of Homogeneous Mass	0.000	1.000	1709	21	Not-Trans anti-PSF-A546 8C-S-PSF V2.00	0	29. Not-Trans and anti-PSF-A546_Pos039_S001	00-c9jsTb3BneJHdAgFcjsTLK
241.972	30.083	2004.12	um	Cell	Cell Center of Homogeneous Mass	0.000	1.000	1710	22	Not-Trans anti-PSF-A546 8C-S-PSF V2.00	0	29. Not-Trans and anti-PSF-A546_Pos039_S001	00-c9jsTb3BneJHdAgFcjsTLK
168.892	34.2886	2003.93	um	Cell	Cell Center of Homogeneous Mass	0.000	1.000	1711	23	Not-Trans anti-PSF-A546 8C-S-PSF V2.00	0	29. Not-Trans and anti-PSF-A546_Pos039_S001	00-c9jsTb3BneJHdAgFcjsTLK
76.9307	39.1989	2003.66	um	Cell	Cell Center of Homogeneous Mass	0.000	1.000	1712	24	Not-Trans anti-PSF-A546 8C-S-PSF V2.00	0	29. Not-Trans and anti-PSF-A546_Pos039_S001	00-c9jsTb3BneJHdAgFcjsTLK
187.11	37.9053	2004.11	um	Cell	Cell Center of Homogeneous Mass	0.000	1.000	1713	25	Not-Trans anti-PSF-A546 8C-S-PSF V2.00	0	29. Not-Trans and anti-PSF-A546_Pos039_S001	00-c9jsTb3BneJHdAgFcjsTLK
42.233	42.8098	2003.66	um	Cell	Cell Center of Homogeneous Mass	0.000	1.000	1714	26	Not-Trans anti-PSF-A546 8C-S-PSF V2.00	0	29. Not-Trans and anti-PSF-A546_Pos039_S001	00-c9jsTb3BneJHdAgFcjsTLK
9.31868	45.6147	2003.87	um	Cell	Cell Center of Homogeneous Mass	0.000	1.000	1715	27	Not-Trans anti-PSF-A546 8C-S-PSF V2.00	0	29. Not-Trans and anti-PSF-A546_Pos039_S001	00-c9jsTb3BneJHdAgFcjsTLK
208.611	38.9719	2003.76	um	Cell	Cell Center of Homogeneous Mass	0.000	1.000	1716	28	Not-Trans anti-PSF-A546 8C-S-PSF V2.00	0	29. Not-Trans and anti-PSF-A546_Pos039_S001	00-c9jsTb3BneJHdAgFcjsTLK
177.797	46.9662	2004.12	um	Cell	Cell Center of Homogeneous Mass	0.000	1.000	1717	29	Not-Trans anti-PSF-A546 8C-S-PSF V2.00	0	29. Not-Trans and anti-PSF-A546_Pos039_S001	00-c9jsTb3BneJHdAgFcjsTLK
90.8294	53.8503	2003.49	um	Cell	Cell Center of Homogeneous Mass	0.000	1.000	1718	30	Not-Trans anti-PSF-A546 8C-S-PSF V2.00	0	29. Not-Trans and anti-PSF-A546_Pos039_S001	00-c9jsTb3BneJHdAgFcjsTLK
193.732	51.4376	2004.04	um	Cell	Cell Center of Homogeneous Mass	0.000	1.000	1719	31	Not-Trans anti-PSF-A546 8C-S-PSF V2.00	0	29. Not-Trans and anti-PSF-A546_Pos039_S001	00-c9jsTb3BneJHdAgFcjsTLK
167.468	64.6682	2003.83	um	Cell	Cell Center of Homogeneous Mass	0.000	1.000	1720	32	Not-Trans anti-PSF-A546 8C-S-PSF V2.00	0	29. Not-Trans and anti-PSF-A546_Pos039_S001	00-c9jsTb3BneJHdAgFcjsTLK
17.4303	64.6916	2003.64	um	Cell	Cell Center of Homogeneous Mass	0.000	1.000	1721	33	Not-Trans anti-PSF-A546 8C-S-PSF V2.00	0	29. Not-Trans and anti-PSF-A546_Pos039_S001	00-c9jsTb3BneJHdAgFcjsTLK
148.05	69.0343	2003.68	um	Cell	Cell Center of Homogeneous Mass	0.000	1.000	1722	34	Not-Trans anti-PSF-A546 8C-S-PSF V2.00	0	29. Not-Trans and anti-PSF-A546_Pos039_S001	00-c9jsTb3BneJHdAgFcjsTLK
178.702	69.4476	2003.93	um	Cell	Cell Center of Homogeneous Mass	0.000	1.000	1723	35	Not-Trans anti-PSF-A546 8C-S-PSF V2.00	0	29. Not-Trans and anti-PSF-A546_Pos039_S001	00-c9jsTb3BneJHdAgFcjsTLK
31.8847	71.5204	2003.76	um	Cell	Cell Center of Homogeneous Mass	0.000	1.000	1724	36	Not-Trans anti-PSF-A546 8C-S-PSF V2.00	0	29. Not-Trans and anti-PSF-A546_Pos039_S001	00-c9jsTb3BneJHdAgFcjsTLK
66.1526	69.6526	2003.65	um	Cell	Cell Center of Homogeneous Mass	0.000	1.000	1725	37	Not-Trans anti-PSF-A546 8C-S-PSF V2.00	0	29. Not-Trans and anti-PSF-A546_Pos039_S001	00-c9jsTb3BneJHdAgFcjsTLK
87.7558	80.6581	2003.43	um	Cell	Cell Center of Homogeneous Mass	0.000	1.000	1726	38	Not-Trans anti-PSF-A546 8C-S-PSF V2.00	0	29. Not-Trans and anti-PSF-A546_Pos039_S001	00-c9jsTb3BneJHdAgFcjsTLK
202.805	84.3896	2003.6	um	Cell	Cell Center of Homogeneous Mass	0.000	1.000	1727	39	Not-Trans anti-PSF-A546 8C-S-PSF V2.00	0	29. Not-Trans and anti-PSF-A546_Pos039_S001	00-c9jsTb3BneJHdAgFcjsTLK
59.0509	86.1055	2003.54	um	Cell	Cell Center of Homogeneous Mass	0.000	1.000	1728	40	Not-Trans anti-PSF-A546 8C-S-PSF V2.00	0	29. Not-Trans and anti-PSF-A546_Pos039_S001	00-c9jsTb3BneJHdAgFcjsTLK
174.078	89.3828	2003.4	um	Cell	Cell Center of Homogeneous Mass	0.000	1.000	1729	41	Not-Trans anti-PSF-A546 8C-S-PSF V2.00	0	29. Not-Trans and anti-PSF-A546_Pos039_S001	00-c9jsTb3BneJHdAgFcjsTLK
20.3031	98.9138	2003.66	um	Cell	Cell Center of Homogeneous Mass	0.000	1.000	1730	42	Not-Trans anti-PSF-A546 8C-S-PSF V2.00	0	29. Not-Trans and anti-PSF-A546_Pos039_S001	00-c9jsTb3BneJHdAgFcjsTLK
236.917	109.256	2003.51	um	Cell	Cell Center of Homogeneous Mass	0.000	1.000	1731	43	Not-Trans anti-PSF-A546 8C-S-PSF V2.00	0	29. Not-Trans and anti-PSF-A546_Pos039_S001	00-c9jsTb3BneJHdAgFcjsTLK
209.461	121.708	2003.64	um	Cell	Cell Center of Homogeneous Mass	0.000	1.000	1732	44	Not-Trans anti-PSF-A546 8C-S-PSF V2.00	0	29. Not-Trans and anti-PSF-A546_Pos039_S001	00-c9jsTb3BneJHdAgFcjsTLK
228.671	132.712	2003.73	um	Cell	Cell Center of Homogeneous Mass	0.000	1.000	1733	45	Not-Trans anti-PSF-A546 8C-S-PSF V2.00	0	29. Not-Trans and anti-PSF-A546_Pos039_S001	00-c9jsTb3BneJHdAgFcjsTLK
217.258	177.138	2003.45	um	Cell	Cell Center of Homogeneous Mass	0.000	1.000	1734	46	Not-Trans anti-PSF-A546 8C-S-PSF V2.00	0	29. Not-Trans and anti-PSF-A546_Pos039_S001	00-c9jsTb3BneJHdAgFcjsTLK
183.205	188.258	2003.67	um	Cell	Cell Center of Homogeneous Mass	0.000	1.000	1735	47	Not-Trans anti-PSF-A546 8C-S-PSF V2.00	0	29. Not-Trans and anti-PSF-A546_Pos039_S001	00-c9jsTb3BneJHdAgFcjsTLK
188.652	207.745	2003.56	um	Cell	Cell Center of Homogeneous Mass	0.000	1.000	1736	48	Not-Trans anti-PSF-A546 8C-S-PSF V2.00	0	29. Not-Trans and anti-PSF-A546_Pos039_S001	00-c9jsTb3BneJHdAgFcjsTLK
239.453	205.82	2003.6	um	Cell	Cell Center of Homogeneous Mass	0.000	1.000	1737	49	Not-Trans anti-PSF-A546 8C-S-PSF V2.00	0	29. Not-Trans and anti-PSF-A546_Pos039_S001	00-c9jsTb3BneJHdAgFcjsTLK
220.251	214.175	2003.67	um	Cell	Cell Center of Homogeneous Mass	0.000	1.000	1738	50	Not-Trans anti-PSF-A546 8C-S-PSF V2.00	0	29. Not-Trans and anti-PSF-A546_Pos039_S001	00-c9jsTb3BneJHdAgFcjsTLK
37.3755	228.933	2003.5	um	Cell	Cell Center of Homogeneous Mass	0.000	1.000	1739	51	Not-Trans anti-PSF-A546 8C-S-PSF V2.00	0	29. Not-Trans and anti-PSF-A546_Pos039_S001	00-c9jsTb3BneJHdAgFcjsTLK
197.738	242.792	2003.55	um	Cell	Cell Center of Homogeneous Mass	0.000	1.000	1740	52	Not-Trans anti-PSF-A546 8C-S-PSF V2.00	0	29. Not-Trans and anti-PSF-A546_Pos039_S001	00-c9jsTb3BneJHdAgFcjsTLK
235.597	67.6779	2003.58	um	Cell	Cell Center of Homogeneous Mass	0.000	1.000	1741	53	Not-Trans anti-PSF-A546 8C-S-PSF V2.00	0	29. Not-Trans and anti-PSF-A546_Pos039_S001	00-c9jsTb3BneJHdAgFcjsTLK
176.948	163.336	2003.82	um	Cell	Cell Center of Homogeneous Mass	0.000	1.000	1742	54	Not-Trans anti-PSF-A546 8C-S-PSF V2.00	0	29. Not-Trans and anti-PSF-A546_Pos039_S001	00-c9jsTb3BneJHdAgFcjsTLK
144.819	166.36	2003.56	um	Cell	Cell Center of Homogeneous Mass	0.000	1.000	1743	55	Not-Trans anti-PSF-A546 8C-S-PSF V2.00	0	29. Not-Trans and anti-PSF-A546_Pos039_S001	00-c9jsTb3BneJHdAgFcjsTLK
170.961	174.117	2003.85	um	Cell	Cell Center of Homogeneous Mass	0.000	1.000	1744	56	Not-Trans anti-PSF-A546 8C-S-PSF V2.00	0	29. Not-Trans and anti-PSF-A546_Pos039_S001	00-c9jsTb3BneJHdAgFcjsTLK
153.217	192.496	2003.71	um	Cell	Cell Center of Homogeneous Mass	0.000	1.000	1745	57	Not-Trans anti-PSF-A546 8C-S-PSF V2.00	0	29. Not-Trans and anti-PSF-A546_Pos039_S001	00-c9jsTb3BneJHdAgFcjsTLK
193.06	171.629	2003.83	um	Cell	Cell Center of Homogeneous Mass	0.000	1.000	1746	58	Not-Trans anti-PSF-A546 8C-S-PSF V2.00	0	29. Not-Trans and anti-PSF-A546_Pos039_S001	00-c9jsTb3BneJHdAgFcjsTLK
165.646	187.578	2003.95	um	Cell	Cell Center of Homogeneous Mass	0.000	1.000	1747	59	Not-Trans anti-PSF-A546 8C-S-PSF V2.00	0	29. Not-Trans and anti-PSF-A546_Pos039_S001	00-c9jsTb3BneJHdAgFcjsTLK
198.879	151.085	2003.83	um	Cell	Cell Center of Homogeneous Mass	0.000	1.000	1748	60	Not-Trans anti-PSF-A546 8C-S-PSF V2.00	0	29. Not-Trans and anti-PSF-A546_Pos039_S001	00-c9jsTb3BneJHdAgFcjsTLK
160.422	165.765	2004.15	um	Cell	Cell Center of Homogeneous Mass	0.000	1.000	1749	61	Not-Trans anti-PSF-A546 8C-S-PSF V2.00	0	29. Not-Trans and anti-PSF-A546_Pos039_S001	00-c9jsTb3BneJHdAgFcjsTLK
103.8	142.511	2002.94	um	Cell	Cell Center of Homogeneous Mass	0.000	1.000	1750	0	Not-Trans anti-PSF-A546 8C-S-PSF V2.00	0	29. Not-Trans and anti-PSF-A546_Pos040_S001	00-aiu8dueEJxSiYtTMZ7dNp3
122.001	152.485	2002.88	um	Cell	Cell Center of Homogeneous Mass	0.000	1.000	1751	1	Not-Trans anti-PSF-A546 8C-S-PSF V2.00	0	29. Not-Trans and anti-PSF-A546_Pos040_S001	00-aiu8dueEJxSiYtTMZ7dNp3
111.127	202.198	2003.04	um	Cell	Cell Center of Homogeneous Mass	0.000	1.000	1752	2	Not-Trans anti-PSF-A546 8C-S-PSF V2.00	0	29. Not-Trans and anti-PSF-A546_Pos040_S001	00-aiu8dueEJxSiYtTMZ7dNp3
224.234	158.335	2003.15	um	Cell	Cell Center of Homogeneous Mass	0.000	1.000	1753	3	Not-Trans anti-PSF-A546 8C-S-PSF V2.00	0	29. Not-Trans and anti-PSF-A546_Pos040_S001	00-aiu8dueEJxSiYtTMZ7dNp3
157.702	161.289	2002.92	um	Cell	Cell Center of Homogeneous Mass	0.000	1.000	1754	4	Not-Trans anti-PSF-A546 8C-S-PSF V2.00	0	29. Not-Trans and anti-PSF-A546_Pos040_S001	00-aiu8dueEJxSiYtTMZ7dNp3
186.223	163.765	2003.11	um	Cell	Cell Center of Homogeneous Mass	0.000	1.000	1755	5	Not-Trans anti-PSF-A546 8C-S-PSF V2.00	0	29. Not-Trans and anti-PSF-A546_Pos040_S001	00-aiu8dueEJxSiYtTMZ7dNp3
118.716	176.734	2002.93	um	Cell	Cell Center of Homogeneous Mass	0.000	1.000	1756	6	Not-Trans anti-PSF-A546 8C-S-PSF V2.00	0	29. Not-Trans and anti-PSF-A546_Pos040_S001	00-aiu8dueEJxSiYtTMZ7dNp3
19.2725	179.866	2003	um	Cell	Cell Center of Homogeneous Mass	0.000	1.000	1757	7	Not-Trans anti-PSF-A546 8C-S-PSF V2.00	0	29. Not-Trans and anti-PSF-A546_Pos040_S001	00-aiu8dueEJxSiYtTMZ7dNp3
160.232	190.502	2003.06	um	Cell	Cell Center of Homogeneous Mass	0.000	1.000	1758	8	Not-Trans anti-PSF-A546 8C-S-PSF V2.00	0	29. Not-Trans and anti-PSF-A546_Pos040_S001	00-aiu8dueEJxSiYtTMZ7dNp3
190.51	196.038	2003.37	um	Cell	Cell Center of Homogeneous Mass	0.000	1.000	1759	9	Not-Trans anti-PSF-A546 8C-S-PSF V2.00	0	29. Not-Trans and anti-PSF-A546_Pos040_S001	00-aiu8dueEJxSiYtTMZ7dNp3
70.5143	200.328	2003.09	um	Cell	Cell Center of Homogeneous Mass	0.000	1.000	1760	10	Not-Trans anti-PSF-A546 8C-S-PSF V2.00	0	29. Not-Trans and anti-PSF-A546_Pos040_S001	00-aiu8dueEJxSiYtTMZ7dNp3
134.678	215.832	2003	um	Cell	Cell Center of Homogeneous Mass	0.000	1.000	1761	11	Not-Trans anti-PSF-A546 8C-S-PSF V2.00	0	29. Not-Trans and anti-PSF-A546_Pos040_S001	00-aiu8dueEJxSiYtTMZ7dNp3
91.4612	216.513	2002.94	um	Cell	Cell Center of Homogeneous Mass	0.000	1.000	1762	12	Not-Trans anti-PSF-A546 8C-S-PSF V2.00	0	29. Not-Trans and anti-PSF-A546_Pos040_S001	00-aiu8dueEJxSiYtTMZ7dNp3
202.392	217.642	2003.21	um	Cell	Cell Center of Homogeneous Mass	0.000	1.000	1763	13	Not-Trans anti-PSF-A546 8C-S-PSF V2.00	0	29. Not-Trans and anti-PSF-A546_Pos040_S001	00-aiu8dueEJxSiYtTMZ7dNp3
110.872	236.395	2002.91	um	Cell	Cell Center of Homogeneous Mass	0.000	1.000	1764	14	Not-Trans anti-PSF-A546 8C-S-PSF V2.00	0	29. Not-Trans and anti-PSF-A546_Pos040_S001	00-aiu8dueEJxSiYtTMZ7dNp3
154.464	239.473	2003.4	um	Cell	Cell Center of Homogeneous Mass	0.000	1.000	1765	15	Not-Trans anti-PSF-A546 8C-S-PSF V2.00	0	29. Not-Trans and anti-PSF-A546_Pos040_S001	00-aiu8dueEJxSiYtTMZ7dNp3
216.088	237.588	2003.67	um	Cell	Cell Center of Homogeneous Mass	0.000	1.000	1766	16	Not-Trans anti-PSF-A546 8C-S-PSF V2.00	0	29. Not-Trans and anti-PSF-A546_Pos040_S001	00-aiu8dueEJxSiYtTMZ7dNp3
73.1199	240.096	2002.96	um	Cell	Cell Center of Homogeneous Mass	0.000	1.000	1767	17	Not-Trans anti-PSF-A546 8C-S-PSF V2.00	0	29. Not-Trans and anti-PSF-A546_Pos040_S001	00-aiu8dueEJxSiYtTMZ7dNp3
230.46	212.434	2003.14	um	Cell	Cell Center of Homogeneous Mass	0.000	1.000	1768	18	Not-Trans anti-PSF-A546 8C-S-PSF V2.00	0	29. Not-Trans and anti-PSF-A546_Pos040_S001	00-aiu8dueEJxSiYtTMZ7dNp3
37.8187	210.709	2003.05	um	Cell	Cell Center of Homogeneous Mass	0.000	1.000	1769	19	Not-Trans anti-PSF-A546 8C-S-PSF V2.00	0	29. Not-Trans and anti-PSF-A546_Pos040_S001	00-aiu8dueEJxSiYtTMZ7dNp3
182.283	243.089	2003.34	um	Cell	Cell Center of Homogeneous Mass	0.000	1.000	1770	20	Not-Trans anti-PSF-A546 8C-S-PSF V2.00	0	29. Not-Trans and anti-PSF-A546_Pos040_S001	00-aiu8dueEJxSiYtTMZ7dNp3
241.559	12.9832	2003.51	um	Cell	Cell Center of Homogeneous Mass	0.000	1.000	1771	21	Not-Trans anti-PSF-A546 8C-S-PSF V2.00	0	29. Not-Trans and anti-PSF-A546_Pos040_S001	00-aiu8dueEJxSiYtTMZ7dNp3
182.262	131.769	2005.36	um	Cell	Cell Center of Homogeneous Mass	0.000	1.000	1772	22	Not-Trans anti-PSF-A546 8C-S-PSF V2.00	0	29. Not-Trans and anti-PSF-A546_Pos040_S001	00-aiu8dueEJxSiYtTMZ7dNp3
184.084	45.3311	2002.83	um	Cell	Cell Center of Homogeneous Mass	0.000	1.000	1773	0	Not-Trans anti-PSF-A546 8C-S-PSF V2.00	0	29. Not-Trans and anti-PSF-A546_Pos041_S001	00-9waAgCfMnwfrUrbeXQvgCR
157.718	80.5941	2002.78	um	Cell	Cell Center of Homogeneous Mass	0.000	1.000	1774	1	Not-Trans anti-PSF-A546 8C-S-PSF V2.00	0	29. Not-Trans and anti-PSF-A546_Pos041_S001	00-9waAgCfMnwfrUrbeXQvgCR
194.361	90.1504	2003.06	um	Cell	Cell Center of Homogeneous Mass	0.000	1.000	1775	2	Not-Trans anti-PSF-A546 8C-S-PSF V2.00	0	29. Not-Trans and anti-PSF-A546_Pos041_S001	00-9waAgCfMnwfrUrbeXQvgCR
147.4	108.82	2002.59	um	Cell	Cell Center of Homogeneous Mass	0.000	1.000	1776	3	Not-Trans anti-PSF-A546 8C-S-PSF V2.00	0	29. Not-Trans and anti-PSF-A546_Pos041_S001	00-9waAgCfMnwfrUrbeXQvgCR
170.074	115.052	2002.96	um	Cell	Cell Center of Homogeneous Mass	0.000	1.000	1777	4	Not-Trans anti-PSF-A546 8C-S-PSF V2.00	0	29. Not-Trans and anti-PSF-A546_Pos041_S001	00-9waAgCfMnwfrUrbeXQvgCR
182.44	119.286	2003.4	um	Cell	Cell Center of Homogeneous Mass	0.000	1.000	1778	5	Not-Trans anti-PSF-A546 8C-S-PSF V2.00	0	29. Not-Trans and anti-PSF-A546_Pos041_S001	00-9waAgCfMnwfrUrbeXQvgCR
154.037	131.419	2002.83	um	Cell	Cell Center of Homogeneous Mass	0.000	1.000	1779	6	Not-Trans anti-PSF-A546 8C-S-PSF V2.00	0	29. Not-Trans and anti-PSF-A546_Pos041_S001	00-9waAgCfMnwfrUrbeXQvgCR
162.886	191.018	2002.75	um	Cell	Cell Center of Homogeneous Mass	0.000	1.000	1780	7	Not-Trans anti-PSF-A546 8C-S-PSF V2.00	0	29. Not-Trans and anti-PSF-A546_Pos041_S001	00-9waAgCfMnwfrUrbeXQvgCR
38.03	235.03	2002.96	um	Cell	Cell Center of Homogeneous Mass	0.000	1.000	1781	8	Not-Trans anti-PSF-A546 8C-S-PSF V2.00	0	29. Not-Trans and anti-PSF-A546_Pos041_S001	00-9waAgCfMnwfrUrbeXQvgCR
54.4385	4.67217	2002.93	um	Cell	Cell Center of Homogeneous Mass	0.000	1.000	1782	9	Not-Trans anti-PSF-A546 8C-S-PSF V2.00	0	29. Not-Trans and anti-PSF-A546_Pos041_S001	00-9waAgCfMnwfrUrbeXQvgCR
92.5948	6.93218	2003.02	um	Cell	Cell Center of Homogeneous Mass	0.000	1.000	1783	10	Not-Trans anti-PSF-A546 8C-S-PSF V2.00	0	29. Not-Trans and anti-PSF-A546_Pos041_S001	00-9waAgCfMnwfrUrbeXQvgCR
185.243	22.7641	2003.02	um	Cell	Cell Center of Homogeneous Mass	0.000	1.000	1784	11	Not-Trans anti-PSF-A546 8C-S-PSF V2.00	0	29. Not-Trans and anti-PSF-A546_Pos041_S001	00-9waAgCfMnwfrUrbeXQvgCR
234.621	25.6181	2003.04	um	Cell	Cell Center of Homogeneous Mass	0.000	1.000	1785	12	Not-Trans anti-PSF-A546 8C-S-PSF V2.00	0	29. Not-Trans and anti-PSF-A546_Pos041_S001	00-9waAgCfMnwfrUrbeXQvgCR
153.366	33.228	2002.76	um	Cell	Cell Center of Homogeneous Mass	0.000	1.000	1786	13	Not-Trans anti-PSF-A546 8C-S-PSF V2.00	0	29. Not-Trans and anti-PSF-A546_Pos041_S001	00-9waAgCfMnwfrUrbeXQvgCR
173.437	62.2502	2002.71	um	Cell	Cell Center of Homogeneous Mass	0.000	1.000	1787	14	Not-Trans anti-PSF-A546 8C-S-PSF V2.00	0	29. Not-Trans and anti-PSF-A546_Pos041_S001	00-9waAgCfMnwfrUrbeXQvgCR
196.112	69.0062	2002.97	um	Cell	Cell Center of Homogeneous Mass	0.000	1.000	1788	15	Not-Trans anti-PSF-A546 8C-S-PSF V2.00	0	29. Not-Trans and anti-PSF-A546_Pos041_S001	00-9waAgCfMnwfrUrbeXQvgCR
241.127	78.5878	2003.41	um	Cell	Cell Center of Homogeneous Mass	0.000	1.000	1789	16	Not-Trans anti-PSF-A546 8C-S-PSF V2.00	0	29. Not-Trans and anti-PSF-A546_Pos041_S001	00-9waAgCfMnwfrUrbeXQvgCR
224.711	83.7498	2002.99	um	Cell	Cell Center of Homogeneous Mass	0.000	1.000	1790	17	Not-Trans anti-PSF-A546 8C-S-PSF V2.00	0	29. Not-Trans and anti-PSF-A546_Pos041_S001	00-9waAgCfMnwfrUrbeXQvgCR
170.717	93.1646	2002.9	um	Cell	Cell Center of Homogeneous Mass	0.000	1.000	1791	18	Not-Trans anti-PSF-A546 8C-S-PSF V2.00	0	29. Not-Trans and anti-PSF-A546_Pos041_S001	00-9waAgCfMnwfrUrbeXQvgCR
215.479	98.5633	2003.37	um	Cell	Cell Center of Homogeneous Mass	0.000	1.000	1792	19	Not-Trans anti-PSF-A546 8C-S-PSF V2.00	0	29. Not-Trans and anti-PSF-A546_Pos041_S001	00-9waAgCfMnwfrUrbeXQvgCR
194.982	150.938	2002.64	um	Cell	Cell Center of Homogeneous Mass	0.000	1.000	1793	20	Not-Trans anti-PSF-A546 8C-S-PSF V2.00	0	29. Not-Trans and anti-PSF-A546_Pos041_S001	00-9waAgCfMnwfrUrbeXQvgCR
226.773	163.423	2002.94	um	Cell	Cell Center of Homogeneous Mass	0.000	1.000	1794	21	Not-Trans anti-PSF-A546 8C-S-PSF V2.00	0	29. Not-Trans and anti-PSF-A546_Pos041_S001	00-9waAgCfMnwfrUrbeXQvgCR
205.594	192.773	2002.82	um	Cell	Cell Center of Homogeneous Mass	0.000	1.000	1795	22	Not-Trans anti-PSF-A546 8C-S-PSF V2.00	0	29. Not-Trans and anti-PSF-A546_Pos041_S001	00-9waAgCfMnwfrUrbeXQvgCR
225.578	219.058	2002.88	um	Cell	Cell Center of Homogeneous Mass	0.000	1.000	1796	23	Not-Trans anti-PSF-A546 8C-S-PSF V2.00	0	29. Not-Trans and anti-PSF-A546_Pos041_S001	00-9waAgCfMnwfrUrbeXQvgCR
195.46	235.627	2002.89	um	Cell	Cell Center of Homogeneous Mass	0.000	1.000	1797	24	Not-Trans anti-PSF-A546 8C-S-PSF V2.00	0	29. Not-Trans and anti-PSF-A546_Pos041_S001	00-9waAgCfMnwfrUrbeXQvgCR
130.7	4.6857	2002.74	um	Cell	Cell Center of Homogeneous Mass	0.000	1.000	1798	25	Not-Trans anti-PSF-A546 8C-S-PSF V2.00	0	29. Not-Trans and anti-PSF-A546_Pos041_S001	00-9waAgCfMnwfrUrbeXQvgCR
68.3221	12.044	2002.74	um	Cell	Cell Center of Homogeneous Mass	0.000	1.000	1799	26	Not-Trans anti-PSF-A546 8C-S-PSF V2.00	0	29. Not-Trans and anti-PSF-A546_Pos041_S001	00-9waAgCfMnwfrUrbeXQvgCR
228.53	57.5857	2003.24	um	Cell	Cell Center of Homogeneous Mass	0.000	1.000	1800	27	Not-Trans anti-PSF-A546 8C-S-PSF V2.00	0	29. Not-Trans and anti-PSF-A546_Pos041_S001	00-9waAgCfMnwfrUrbeXQvgCR
233.092	68.2433	2003.79	um	Cell	Cell Center of Homogeneous Mass	0.000	1.000	1801	28	Not-Trans anti-PSF-A546 8C-S-PSF V2.00	0	29. Not-Trans and anti-PSF-A546_Pos041_S001	00-9waAgCfMnwfrUrbeXQvgCR
44.6822	48.2692	2002.37	um	Cell	Cell Center of Homogeneous Mass	0.000	1.000	1802	0	Not-Trans anti-PSF-A546 8C-S-PSF V2.00	0	29. Not-Trans and anti-PSF-A546_Pos042_S001	00-ctUbRHpQZpQdrw6zBFdkKW
38.1288	67.0564	2002.55	um	Cell	Cell Center of Homogeneous Mass	0.000	1.000	1803	1	Not-Trans anti-PSF-A546 8C-S-PSF V2.00	0	29. Not-Trans and anti-PSF-A546_Pos042_S001	00-ctUbRHpQZpQdrw6zBFdkKW
112.267	105.794	2002.16	um	Cell	Cell Center of Homogeneous Mass	0.000	1.000	1804	2	Not-Trans anti-PSF-A546 8C-S-PSF V2.00	0	29. Not-Trans and anti-PSF-A546_Pos042_S001	00-ctUbRHpQZpQdrw6zBFdkKW
95.0089	116.47	2002.13	um	Cell	Cell Center of Homogeneous Mass	0.000	1.000	1805	3	Not-Trans anti-PSF-A546 8C-S-PSF V2.00	0	29. Not-Trans and anti-PSF-A546_Pos042_S001	00-ctUbRHpQZpQdrw6zBFdkKW
65.9895	114.728	2002.02	um	Cell	Cell Center of Homogeneous Mass	0.000	1.000	1806	4	Not-Trans anti-PSF-A546 8C-S-PSF V2.00	0	29. Not-Trans and anti-PSF-A546_Pos042_S001	00-ctUbRHpQZpQdrw6zBFdkKW
111.407	128.977	2002.25	um	Cell	Cell Center of Homogeneous Mass	0.000	1.000	1807	5	Not-Trans anti-PSF-A546 8C-S-PSF V2.00	0	29. Not-Trans and anti-PSF-A546_Pos042_S001	00-ctUbRHpQZpQdrw6zBFdkKW
81.5463	139.384	2002.27	um	Cell	Cell Center of Homogeneous Mass	0.000	1.000	1808	6	Not-Trans anti-PSF-A546 8C-S-PSF V2.00	0	29. Not-Trans and anti-PSF-A546_Pos042_S001	00-ctUbRHpQZpQdrw6zBFdkKW
46.9196	158.057	2002.35	um	Cell	Cell Center of Homogeneous Mass	0.000	1.000	1809	7	Not-Trans anti-PSF-A546 8C-S-PSF V2.00	0	29. Not-Trans and anti-PSF-A546_Pos042_S001	00-ctUbRHpQZpQdrw6zBFdkKW
100.361	2.75743	2002.54	um	Cell	Cell Center of Homogeneous Mass	0.000	1.000	1810	8	Not-Trans anti-PSF-A546 8C-S-PSF V2.00	0	29. Not-Trans and anti-PSF-A546_Pos042_S001	00-ctUbRHpQZpQdrw6zBFdkKW
15.8294	16.5001	2002.79	um	Cell	Cell Center of Homogeneous Mass	0.000	1.000	1811	9	Not-Trans anti-PSF-A546 8C-S-PSF V2.00	0	29. Not-Trans and anti-PSF-A546_Pos042_S001	00-ctUbRHpQZpQdrw6zBFdkKW
139.491	14.7106	2002.52	um	Cell	Cell Center of Homogeneous Mass	0.000	1.000	1812	10	Not-Trans anti-PSF-A546 8C-S-PSF V2.00	0	29. Not-Trans and anti-PSF-A546_Pos042_S001	00-ctUbRHpQZpQdrw6zBFdkKW
33.6801	7.11184	2002.45	um	Cell	Cell Center of Homogeneous Mass	0.000	1.000	1813	11	Not-Trans anti-PSF-A546 8C-S-PSF V2.00	0	29. Not-Trans and anti-PSF-A546_Pos042_S001	00-ctUbRHpQZpQdrw6zBFdkKW
85.5972	36.3054	2002.26	um	Cell	Cell Center of Homogeneous Mass	0.000	1.000	1814	12	Not-Trans anti-PSF-A546 8C-S-PSF V2.00	0	29. Not-Trans and anti-PSF-A546_Pos042_S001	00-ctUbRHpQZpQdrw6zBFdkKW
121.959	39.8354	2002.27	um	Cell	Cell Center of Homogeneous Mass	0.000	1.000	1815	13	Not-Trans anti-PSF-A546 8C-S-PSF V2.00	0	29. Not-Trans and anti-PSF-A546_Pos042_S001	00-ctUbRHpQZpQdrw6zBFdkKW
18.0462	88.3875	2002.26	um	Cell	Cell Center of Homogeneous Mass	0.000	1.000	1816	14	Not-Trans anti-PSF-A546 8C-S-PSF V2.00	0	29. Not-Trans and anti-PSF-A546_Pos042_S001	00-ctUbRHpQZpQdrw6zBFdkKW
45.6027	110.695	2002.12	um	Cell	Cell Center of Homogeneous Mass	0.000	1.000	1817	15	Not-Trans anti-PSF-A546 8C-S-PSF V2.00	0	29. Not-Trans and anti-PSF-A546_Pos042_S001	00-ctUbRHpQZpQdrw6zBFdkKW
9.71787	150.4	2002.03	um	Cell	Cell Center of Homogeneous Mass	0.000	1.000	1818	16	Not-Trans anti-PSF-A546 8C-S-PSF V2.00	0	29. Not-Trans and anti-PSF-A546_Pos042_S001	00-ctUbRHpQZpQdrw6zBFdkKW
169.805	164.721	2002.15	um	Cell	Cell Center of Homogeneous Mass	0.000	1.000	1819	17	Not-Trans anti-PSF-A546 8C-S-PSF V2.00	0	29. Not-Trans and anti-PSF-A546_Pos042_S001	00-ctUbRHpQZpQdrw6zBFdkKW
206.358	166.147	2002.46	um	Cell	Cell Center of Homogeneous Mass	0.000	1.000	1820	18	Not-Trans anti-PSF-A546 8C-S-PSF V2.00	0	29. Not-Trans and anti-PSF-A546_Pos042_S001	00-ctUbRHpQZpQdrw6zBFdkKW
171.88	192.962	2002.35	um	Cell	Cell Center of Homogeneous Mass	0.000	1.000	1821	19	Not-Trans anti-PSF-A546 8C-S-PSF V2.00	0	29. Not-Trans and anti-PSF-A546_Pos042_S001	00-ctUbRHpQZpQdrw6zBFdkKW
202.805	200.699	2002.4	um	Cell	Cell Center of Homogeneous Mass	0.000	1.000	1822	20	Not-Trans anti-PSF-A546 8C-S-PSF V2.00	0	29. Not-Trans and anti-PSF-A546_Pos042_S001	00-ctUbRHpQZpQdrw6zBFdkKW
173.15	238.692	2002.47	um	Cell	Cell Center of Homogeneous Mass	0.000	1.000	1823	21	Not-Trans anti-PSF-A546 8C-S-PSF V2.00	0	29. Not-Trans and anti-PSF-A546_Pos042_S001	00-ctUbRHpQZpQdrw6zBFdkKW
222.223	4.34442	2002.75	um	Cell	Cell Center of Homogeneous Mass	0.000	1.000	1824	22	Not-Trans anti-PSF-A546 8C-S-PSF V2.00	0	29. Not-Trans and anti-PSF-A546_Pos042_S001	00-ctUbRHpQZpQdrw6zBFdkKW
9.39828	192.217	2002.13	um	Cell	Cell Center of Homogeneous Mass	0.000	1.000	1825	23	Not-Trans anti-PSF-A546 8C-S-PSF V2.00	0	29. Not-Trans and anti-PSF-A546_Pos042_S001	00-ctUbRHpQZpQdrw6zBFdkKW
102.692	60.6017	2002.33	um	Cell	Cell Center of Homogeneous Mass	0.000	1.000	1826	24	Not-Trans anti-PSF-A546 8C-S-PSF V2.00	0	29. Not-Trans and anti-PSF-A546_Pos042_S001	00-ctUbRHpQZpQdrw6zBFdkKW
118.587	75.6456	2002.28	um	Cell	Cell Center of Homogeneous Mass	0.000	1.000	1827	25	Not-Trans anti-PSF-A546 8C-S-PSF V2.00	0	29. Not-Trans and anti-PSF-A546_Pos042_S001	00-ctUbRHpQZpQdrw6zBFdkKW
99.3103	78.3837	2002.3	um	Cell	Cell Center of Homogeneous Mass	0.000	1.000	1828	26	Not-Trans anti-PSF-A546 8C-S-PSF V2.00	0	29. Not-Trans and anti-PSF-A546_Pos042_S001	00-ctUbRHpQZpQdrw6zBFdkKW
190.003	155.356	2004.5	um	Cell	Cell Center of Homogeneous Mass	0.000	1.000	1829	0	Not-Trans anti-PSF-A546 8C-S-PSF V2.00	0	29. Not-Trans and anti-PSF-A546_Pos043_S001	00-wEahD5HsxDbYqoMYtRXnBA
111.499	111.419	2004.2	um	Cell	Cell Center of Homogeneous Mass	0.000	1.000	1830	1	Not-Trans anti-PSF-A546 8C-S-PSF V2.00	0	29. Not-Trans and anti-PSF-A546_Pos043_S001	00-wEahD5HsxDbYqoMYtRXnBA
96.6415	116.623	2004.25	um	Cell	Cell Center of Homogeneous Mass	0.000	1.000	1831	2	Not-Trans anti-PSF-A546 8C-S-PSF V2.00	0	29. Not-Trans and anti-PSF-A546_Pos043_S001	00-wEahD5HsxDbYqoMYtRXnBA
142.026	137.885	2004.35	um	Cell	Cell Center of Homogeneous Mass	0.000	1.000	1832	3	Not-Trans anti-PSF-A546 8C-S-PSF V2.00	0	29. Not-Trans and anti-PSF-A546_Pos043_S001	00-wEahD5HsxDbYqoMYtRXnBA
99.2042	161.755	2004.45	um	Cell	Cell Center of Homogeneous Mass	0.000	1.000	1833	4	Not-Trans anti-PSF-A546 8C-S-PSF V2.00	0	29. Not-Trans and anti-PSF-A546_Pos043_S001	00-wEahD5HsxDbYqoMYtRXnBA
235.078	174.713	2004.68	um	Cell	Cell Center of Homogeneous Mass	0.000	1.000	1834	5	Not-Trans anti-PSF-A546 8C-S-PSF V2.00	0	29. Not-Trans and anti-PSF-A546_Pos043_S001	00-wEahD5HsxDbYqoMYtRXnBA
120.496	203.135	2004.49	um	Cell	Cell Center of Homogeneous Mass	0.000	1.000	1835	6	Not-Trans anti-PSF-A546 8C-S-PSF V2.00	0	29. Not-Trans and anti-PSF-A546_Pos043_S001	00-wEahD5HsxDbYqoMYtRXnBA
189.971	199.748	2004.53	um	Cell	Cell Center of Homogeneous Mass	0.000	1.000	1836	7	Not-Trans anti-PSF-A546 8C-S-PSF V2.00	0	29. Not-Trans and anti-PSF-A546_Pos043_S001	00-wEahD5HsxDbYqoMYtRXnBA
159.04	202.285	2004.47	um	Cell	Cell Center of Homogeneous Mass	0.000	1.000	1837	8	Not-Trans anti-PSF-A546 8C-S-PSF V2.00	0	29. Not-Trans and anti-PSF-A546_Pos043_S001	00-wEahD5HsxDbYqoMYtRXnBA
178.913	213.167	2004.5	um	Cell	Cell Center of Homogeneous Mass	0.000	1.000	1838	9	Not-Trans anti-PSF-A546 8C-S-PSF V2.00	0	29. Not-Trans and anti-PSF-A546_Pos043_S001	00-wEahD5HsxDbYqoMYtRXnBA
205.698	28.1151	2004.77	um	Cell	Cell Center of Homogeneous Mass	0.000	1.000	1839	10	Not-Trans anti-PSF-A546 8C-S-PSF V2.00	0	29. Not-Trans and anti-PSF-A546_Pos043_S001	00-wEahD5HsxDbYqoMYtRXnBA
208.339	65.0557	2004.62	um	Cell	Cell Center of Homogeneous Mass	0.000	1.000	1840	11	Not-Trans anti-PSF-A546 8C-S-PSF V2.00	0	29. Not-Trans and anti-PSF-A546_Pos043_S001	00-wEahD5HsxDbYqoMYtRXnBA
222.749	68.8405	2004.71	um	Cell	Cell Center of Homogeneous Mass	0.000	1.000	1841	12	Not-Trans anti-PSF-A546 8C-S-PSF V2.00	0	29. Not-Trans and anti-PSF-A546_Pos043_S001	00-wEahD5HsxDbYqoMYtRXnBA
129.856	160.672	2004.23	um	Cell	Cell Center of Homogeneous Mass	0.000	1.000	1842	13	Not-Trans anti-PSF-A546 8C-S-PSF V2.00	0	29. Not-Trans and anti-PSF-A546_Pos043_S001	00-wEahD5HsxDbYqoMYtRXnBA
215.904	172.463	2004.63	um	Cell	Cell Center of Homogeneous Mass	0.000	1.000	1843	14	Not-Trans anti-PSF-A546 8C-S-PSF V2.00	0	29. Not-Trans and anti-PSF-A546_Pos043_S001	00-wEahD5HsxDbYqoMYtRXnBA
140.095	172.395	2004.22	um	Cell	Cell Center of Homogeneous Mass	0.000	1.000	1844	15	Not-Trans anti-PSF-A546 8C-S-PSF V2.00	0	29. Not-Trans and anti-PSF-A546_Pos043_S001	00-wEahD5HsxDbYqoMYtRXnBA
236.894	208.384	2004.54	um	Cell	Cell Center of Homogeneous Mass	0.000	1.000	1845	16	Not-Trans anti-PSF-A546 8C-S-PSF V2.00	0	29. Not-Trans and anti-PSF-A546_Pos043_S001	00-wEahD5HsxDbYqoMYtRXnBA
220.102	217.114	2004.54	um	Cell	Cell Center of Homogeneous Mass	0.000	1.000	1846	17	Not-Trans anti-PSF-A546 8C-S-PSF V2.00	0	29. Not-Trans and anti-PSF-A546_Pos043_S001	00-wEahD5HsxDbYqoMYtRXnBA
211.36	233.141	2004.47	um	Cell	Cell Center of Homogeneous Mass	0.000	1.000	1847	18	Not-Trans anti-PSF-A546 8C-S-PSF V2.00	0	29. Not-Trans and anti-PSF-A546_Pos043_S001	00-wEahD5HsxDbYqoMYtRXnBA
171.546	233.944	2004.35	um	Cell	Cell Center of Homogeneous Mass	0.000	1.000	1848	19	Not-Trans anti-PSF-A546 8C-S-PSF V2.00	0	29. Not-Trans and anti-PSF-A546_Pos043_S001	00-wEahD5HsxDbYqoMYtRXnBA
222.107	36.9686	2004.76	um	Cell	Cell Center of Homogeneous Mass	0.000	1.000	1849	20	Not-Trans anti-PSF-A546 8C-S-PSF V2.00	0	29. Not-Trans and anti-PSF-A546_Pos043_S001	00-wEahD5HsxDbYqoMYtRXnBA
103.883	202.52	2004.51	um	Cell	Cell Center of Homogeneous Mass	0.000	1.000	1850	21	Not-Trans anti-PSF-A546 8C-S-PSF V2.00	0	29. Not-Trans and anti-PSF-A546_Pos043_S001	00-wEahD5HsxDbYqoMYtRXnBA
108.889	215.369	2004.54	um	Cell	Cell Center of Homogeneous Mass	0.000	1.000	1851	22	Not-Trans anti-PSF-A546 8C-S-PSF V2.00	0	29. Not-Trans and anti-PSF-A546_Pos043_S001	00-wEahD5HsxDbYqoMYtRXnBA
131.42	37.1872	2004.91	um	Cell	Cell Center of Homogeneous Mass	0.000	1.000	1852	23	Not-Trans anti-PSF-A546 8C-S-PSF V2.00	0	29. Not-Trans and anti-PSF-A546_Pos043_S001	00-wEahD5HsxDbYqoMYtRXnBA
120.239	42.1459	2005.19	um	Cell	Cell Center of Homogeneous Mass	0.000	1.000	1853	24	Not-Trans anti-PSF-A546 8C-S-PSF V2.00	0	29. Not-Trans and anti-PSF-A546_Pos043_S001	00-wEahD5HsxDbYqoMYtRXnBA
93.2794	31.2262	2004.54	um	Cell	Cell Center of Homogeneous Mass	0.000	1.000	1854	0	Not-Trans anti-PSF-A546 8C-S-PSF V2.00	0	29. Not-Trans and anti-PSF-A546_Pos044_S001	00-WAoRUYxLfmdHBnFuM4XH7S
40.9212	57.9657	2004.56	um	Cell	Cell Center of Homogeneous Mass	0.000	1.000	1855	1	Not-Trans anti-PSF-A546 8C-S-PSF V2.00	0	29. Not-Trans and anti-PSF-A546_Pos044_S001	00-WAoRUYxLfmdHBnFuM4XH7S
22.7522	198.399	2004.37	um	Cell	Cell Center of Homogeneous Mass	0.000	1.000	1856	2	Not-Trans anti-PSF-A546 8C-S-PSF V2.00	0	29. Not-Trans and anti-PSF-A546_Pos044_S001	00-WAoRUYxLfmdHBnFuM4XH7S
57.7973	208.462	2004.16	um	Cell	Cell Center of Homogeneous Mass	0.000	1.000	1857	3	Not-Trans anti-PSF-A546 8C-S-PSF V2.00	0	29. Not-Trans and anti-PSF-A546_Pos044_S001	00-WAoRUYxLfmdHBnFuM4XH7S
45.4687	234.154	2004.33	um	Cell	Cell Center of Homogeneous Mass	0.000	1.000	1858	4	Not-Trans anti-PSF-A546 8C-S-PSF V2.00	0	29. Not-Trans and anti-PSF-A546_Pos044_S001	00-WAoRUYxLfmdHBnFuM4XH7S
149.805	4.94314	2004.68	um	Cell	Cell Center of Homogeneous Mass	0.000	1.000	1859	5	Not-Trans anti-PSF-A546 8C-S-PSF V2.00	0	29. Not-Trans and anti-PSF-A546_Pos044_S001	00-WAoRUYxLfmdHBnFuM4XH7S
163.163	19.8145	2004.42	um	Cell	Cell Center of Homogeneous Mass	0.000	1.000	1860	6	Not-Trans anti-PSF-A546 8C-S-PSF V2.00	0	29. Not-Trans and anti-PSF-A546_Pos044_S001	00-WAoRUYxLfmdHBnFuM4XH7S
10.2758	20.844	2004.56	um	Cell	Cell Center of Homogeneous Mass	0.000	1.000	1861	7	Not-Trans anti-PSF-A546 8C-S-PSF V2.00	0	29. Not-Trans and anti-PSF-A546_Pos044_S001	00-WAoRUYxLfmdHBnFuM4XH7S
209.502	28.8039	2004.49	um	Cell	Cell Center of Homogeneous Mass	0.000	1.000	1862	8	Not-Trans anti-PSF-A546 8C-S-PSF V2.00	0	29. Not-Trans and anti-PSF-A546_Pos044_S001	00-WAoRUYxLfmdHBnFuM4XH7S
108.63	24.7484	2004.27	um	Cell	Cell Center of Homogeneous Mass	0.000	1.000	1863	0	Not-Trans anti-PSF-A546 8C-S-PSF V2.00	0	29. Not-Trans and anti-PSF-A546_Pos045_S001	00-GAv4ctfq3wqMnoemTh26HA
80.4299	52.3189	2004.16	um	Cell	Cell Center of Homogeneous Mass	0.000	1.000	1864	1	Not-Trans anti-PSF-A546 8C-S-PSF V2.00	0	29. Not-Trans and anti-PSF-A546_Pos045_S001	00-GAv4ctfq3wqMnoemTh26HA
55.9966	70.345	2004.1	um	Cell	Cell Center of Homogeneous Mass	0.000	1.000	1865	2	Not-Trans anti-PSF-A546 8C-S-PSF V2.00	0	29. Not-Trans and anti-PSF-A546_Pos045_S001	00-GAv4ctfq3wqMnoemTh26HA
40.5545	79.9751	2004.04	um	Cell	Cell Center of Homogeneous Mass	0.000	1.000	1866	3	Not-Trans anti-PSF-A546 8C-S-PSF V2.00	0	29. Not-Trans and anti-PSF-A546_Pos045_S001	00-GAv4ctfq3wqMnoemTh26HA
201.063	121.242	2003.91	um	Cell	Cell Center of Homogeneous Mass	0.000	1.000	1867	4	Not-Trans anti-PSF-A546 8C-S-PSF V2.00	0	29. Not-Trans and anti-PSF-A546_Pos045_S001	00-GAv4ctfq3wqMnoemTh26HA
78.2939	143.788	2003.78	um	Cell	Cell Center of Homogeneous Mass	0.000	1.000	1868	5	Not-Trans anti-PSF-A546 8C-S-PSF V2.00	0	29. Not-Trans and anti-PSF-A546_Pos045_S001	00-GAv4ctfq3wqMnoemTh26HA
68.9606	2.64822	2004.34	um	Cell	Cell Center of Homogeneous Mass	0.000	1.000	1869	6	Not-Trans anti-PSF-A546 8C-S-PSF V2.00	0	29. Not-Trans and anti-PSF-A546_Pos045_S001	00-GAv4ctfq3wqMnoemTh26HA
25.196	3.46533	2004.25	um	Cell	Cell Center of Homogeneous Mass	0.000	1.000	1870	7	Not-Trans anti-PSF-A546 8C-S-PSF V2.00	0	29. Not-Trans and anti-PSF-A546_Pos045_S001	00-GAv4ctfq3wqMnoemTh26HA
119.282	11.0963	2004.32	um	Cell	Cell Center of Homogeneous Mass	0.000	1.000	1871	8	Not-Trans anti-PSF-A546 8C-S-PSF V2.00	0	29. Not-Trans and anti-PSF-A546_Pos045_S001	00-GAv4ctfq3wqMnoemTh26HA
79.941	19.6449	2003.96	um	Cell	Cell Center of Homogeneous Mass	0.000	1.000	1872	9	Not-Trans anti-PSF-A546 8C-S-PSF V2.00	0	29. Not-Trans and anti-PSF-A546_Pos045_S001	00-GAv4ctfq3wqMnoemTh26HA
35.0702	33.3413	2004.11	um	Cell	Cell Center of Homogeneous Mass	0.000	1.000	1873	10	Not-Trans anti-PSF-A546 8C-S-PSF V2.00	0	29. Not-Trans and anti-PSF-A546_Pos045_S001	00-GAv4ctfq3wqMnoemTh26HA
74.5024	40.4443	2004.09	um	Cell	Cell Center of Homogeneous Mass	0.000	1.000	1874	11	Not-Trans anti-PSF-A546 8C-S-PSF V2.00	0	29. Not-Trans and anti-PSF-A546_Pos045_S001	00-GAv4ctfq3wqMnoemTh26HA
178.503	51.0556	2004.14	um	Cell	Cell Center of Homogeneous Mass	0.000	1.000	1875	12	Not-Trans anti-PSF-A546 8C-S-PSF V2.00	0	29. Not-Trans and anti-PSF-A546_Pos045_S001	00-GAv4ctfq3wqMnoemTh26HA
22.2392	55.9275	2004.16	um	Cell	Cell Center of Homogeneous Mass	0.000	1.000	1876	13	Not-Trans anti-PSF-A546 8C-S-PSF V2.00	0	29. Not-Trans and anti-PSF-A546_Pos045_S001	00-GAv4ctfq3wqMnoemTh26HA
103.951	55.7276	2004.23	um	Cell	Cell Center of Homogeneous Mass	0.000	1.000	1877	14	Not-Trans anti-PSF-A546 8C-S-PSF V2.00	0	29. Not-Trans and anti-PSF-A546_Pos045_S001	00-GAv4ctfq3wqMnoemTh26HA
233.617	60.2229	2004.13	um	Cell	Cell Center of Homogeneous Mass	0.000	1.000	1878	15	Not-Trans anti-PSF-A546 8C-S-PSF V2.00	0	29. Not-Trans and anti-PSF-A546_Pos045_S001	00-GAv4ctfq3wqMnoemTh26HA
7.33329	83.7226	2004.08	um	Cell	Cell Center of Homogeneous Mass	0.000	1.000	1879	16	Not-Trans anti-PSF-A546 8C-S-PSF V2.00	0	29. Not-Trans and anti-PSF-A546_Pos045_S001	00-GAv4ctfq3wqMnoemTh26HA
75.8646	91.9322	2003.76	um	Cell	Cell Center of Homogeneous Mass	0.000	1.000	1880	17	Not-Trans anti-PSF-A546 8C-S-PSF V2.00	0	29. Not-Trans and anti-PSF-A546_Pos045_S001	00-GAv4ctfq3wqMnoemTh26HA
207.936	94.3032	2003.8	um	Cell	Cell Center of Homogeneous Mass	0.000	1.000	1881	18	Not-Trans anti-PSF-A546 8C-S-PSF V2.00	0	29. Not-Trans and anti-PSF-A546_Pos045_S001	00-GAv4ctfq3wqMnoemTh26HA
123.051	107.544	2003.93	um	Cell	Cell Center of Homogeneous Mass	0.000	1.000	1882	19	Not-Trans anti-PSF-A546 8C-S-PSF V2.00	0	29. Not-Trans and anti-PSF-A546_Pos045_S001	00-GAv4ctfq3wqMnoemTh26HA
158.342	112.418	2003.91	um	Cell	Cell Center of Homogeneous Mass	0.000	1.000	1883	20	Not-Trans anti-PSF-A546 8C-S-PSF V2.00	0	29. Not-Trans and anti-PSF-A546_Pos045_S001	00-GAv4ctfq3wqMnoemTh26HA
48.9223	125.542	2003.84	um	Cell	Cell Center of Homogeneous Mass	0.000	1.000	1884	21	Not-Trans anti-PSF-A546 8C-S-PSF V2.00	0	29. Not-Trans and anti-PSF-A546_Pos045_S001	00-GAv4ctfq3wqMnoemTh26HA
51.0454	145.814	2003.75	um	Cell	Cell Center of Homogeneous Mass	0.000	1.000	1885	22	Not-Trans anti-PSF-A546 8C-S-PSF V2.00	0	29. Not-Trans and anti-PSF-A546_Pos045_S001	00-GAv4ctfq3wqMnoemTh26HA
233.192	168.862	2004.26	um	Cell	Cell Center of Homogeneous Mass	0.000	1.000	1886	23	Not-Trans anti-PSF-A546 8C-S-PSF V2.00	0	29. Not-Trans and anti-PSF-A546_Pos045_S001	00-GAv4ctfq3wqMnoemTh26HA
114.888	172.333	2003.94	um	Cell	Cell Center of Homogeneous Mass	0.000	1.000	1887	24	Not-Trans anti-PSF-A546 8C-S-PSF V2.00	0	29. Not-Trans and anti-PSF-A546_Pos045_S001	00-GAv4ctfq3wqMnoemTh26HA
153.48	183.087	2003.79	um	Cell	Cell Center of Homogeneous Mass	0.000	1.000	1888	25	Not-Trans anti-PSF-A546 8C-S-PSF V2.00	0	29. Not-Trans and anti-PSF-A546_Pos045_S001	00-GAv4ctfq3wqMnoemTh26HA
221.77	188.652	2004.08	um	Cell	Cell Center of Homogeneous Mass	0.000	1.000	1889	26	Not-Trans anti-PSF-A546 8C-S-PSF V2.00	0	29. Not-Trans and anti-PSF-A546_Pos045_S001	00-GAv4ctfq3wqMnoemTh26HA
123.359	211.053	2004.12	um	Cell	Cell Center of Homogeneous Mass	0.000	1.000	1890	27	Not-Trans anti-PSF-A546 8C-S-PSF V2.00	0	29. Not-Trans and anti-PSF-A546_Pos045_S001	00-GAv4ctfq3wqMnoemTh26HA
182.296	213.522	2003.92	um	Cell	Cell Center of Homogeneous Mass	0.000	1.000	1891	28	Not-Trans anti-PSF-A546 8C-S-PSF V2.00	0	29. Not-Trans and anti-PSF-A546_Pos045_S001	00-GAv4ctfq3wqMnoemTh26HA
48.5576	219.758	2004.05	um	Cell	Cell Center of Homogeneous Mass	0.000	1.000	1892	29	Not-Trans anti-PSF-A546 8C-S-PSF V2.00	0	29. Not-Trans and anti-PSF-A546_Pos045_S001	00-GAv4ctfq3wqMnoemTh26HA
205.796	218.635	2003.94	um	Cell	Cell Center of Homogeneous Mass	0.000	1.000	1893	30	Not-Trans anti-PSF-A546 8C-S-PSF V2.00	0	29. Not-Trans and anti-PSF-A546_Pos045_S001	00-GAv4ctfq3wqMnoemTh26HA
25.7924	219.051	2004.11	um	Cell	Cell Center of Homogeneous Mass	0.000	1.000	1894	31	Not-Trans anti-PSF-A546 8C-S-PSF V2.00	0	29. Not-Trans and anti-PSF-A546_Pos045_S001	00-GAv4ctfq3wqMnoemTh26HA
82.7656	219.814	2004.02	um	Cell	Cell Center of Homogeneous Mass	0.000	1.000	1895	32	Not-Trans anti-PSF-A546 8C-S-PSF V2.00	0	29. Not-Trans and anti-PSF-A546_Pos045_S001	00-GAv4ctfq3wqMnoemTh26HA
133.875	226.739	2004.07	um	Cell	Cell Center of Homogeneous Mass	0.000	1.000	1896	33	Not-Trans anti-PSF-A546 8C-S-PSF V2.00	0	29. Not-Trans and anti-PSF-A546_Pos045_S001	00-GAv4ctfq3wqMnoemTh26HA
10.6858	228.218	2004.04	um	Cell	Cell Center of Homogeneous Mass	0.000	1.000	1897	34	Not-Trans anti-PSF-A546 8C-S-PSF V2.00	0	29. Not-Trans and anti-PSF-A546_Pos045_S001	00-GAv4ctfq3wqMnoemTh26HA
50.5536	241.423	2004.11	um	Cell	Cell Center of Homogeneous Mass	0.000	1.000	1898	35	Not-Trans anti-PSF-A546 8C-S-PSF V2.00	0	29. Not-Trans and anti-PSF-A546_Pos045_S001	00-GAv4ctfq3wqMnoemTh26HA
149.657	241.633	2004.03	um	Cell	Cell Center of Homogeneous Mass	0.000	1.000	1899	36	Not-Trans anti-PSF-A546 8C-S-PSF V2.00	0	29. Not-Trans and anti-PSF-A546_Pos045_S001	00-GAv4ctfq3wqMnoemTh26HA
134.007	6.46328	2004.01	um	Cell	Cell Center of Homogeneous Mass	0.000	1.000	1900	37	Not-Trans anti-PSF-A546 8C-S-PSF V2.00	0	29. Not-Trans and anti-PSF-A546_Pos045_S001	00-GAv4ctfq3wqMnoemTh26HA
201.292	11.6724	2003.99	um	Cell	Cell Center of Homogeneous Mass	0.000	1.000	1901	38	Not-Trans anti-PSF-A546 8C-S-PSF V2.00	0	29. Not-Trans and anti-PSF-A546_Pos045_S001	00-GAv4ctfq3wqMnoemTh26HA
166.605	17.7483	2004.23	um	Cell	Cell Center of Homogeneous Mass	0.000	1.000	1902	39	Not-Trans anti-PSF-A546 8C-S-PSF V2.00	0	29. Not-Trans and anti-PSF-A546_Pos045_S001	00-GAv4ctfq3wqMnoemTh26HA
213.8	37.1101	2004.05	um	Cell	Cell Center of Homogeneous Mass	0.000	1.000	1903	40	Not-Trans anti-PSF-A546 8C-S-PSF V2.00	0	29. Not-Trans and anti-PSF-A546_Pos045_S001	00-GAv4ctfq3wqMnoemTh26HA
151.004	29.9598	2004.12	um	Cell	Cell Center of Homogeneous Mass	0.000	1.000	1904	41	Not-Trans anti-PSF-A546 8C-S-PSF V2.00	0	29. Not-Trans and anti-PSF-A546_Pos045_S001	00-GAv4ctfq3wqMnoemTh26HA
162.636	61.0194	2004.3	um	Cell	Cell Center of Homogeneous Mass	0.000	1.000	1905	42	Not-Trans anti-PSF-A546 8C-S-PSF V2.00	0	29. Not-Trans and anti-PSF-A546_Pos045_S001	00-GAv4ctfq3wqMnoemTh26HA
196.294	60.7965	2003.92	um	Cell	Cell Center of Homogeneous Mass	0.000	1.000	1906	43	Not-Trans anti-PSF-A546 8C-S-PSF V2.00	0	29. Not-Trans and anti-PSF-A546_Pos045_S001	00-GAv4ctfq3wqMnoemTh26HA
24.2879	107.725	2003.77	um	Cell	Cell Center of Homogeneous Mass	0.000	1.000	1907	44	Not-Trans anti-PSF-A546 8C-S-PSF V2.00	0	29. Not-Trans and anti-PSF-A546_Pos045_S001	00-GAv4ctfq3wqMnoemTh26HA
7.85841	138.732	2003.82	um	Cell	Cell Center of Homogeneous Mass	0.000	1.000	1908	45	Not-Trans anti-PSF-A546 8C-S-PSF V2.00	0	29. Not-Trans and anti-PSF-A546_Pos045_S001	00-GAv4ctfq3wqMnoemTh26HA
4.32533	209.997	2004.48	um	Cell	Cell Center of Homogeneous Mass	0.000	1.000	1909	46	Not-Trans anti-PSF-A546 8C-S-PSF V2.00	0	29. Not-Trans and anti-PSF-A546_Pos045_S001	00-GAv4ctfq3wqMnoemTh26HA
141.225	74.126	2003.93	um	Cell	Cell Center of Homogeneous Mass	0.000	1.000	1910	47	Not-Trans anti-PSF-A546 8C-S-PSF V2.00	0	29. Not-Trans and anti-PSF-A546_Pos045_S001	00-GAv4ctfq3wqMnoemTh26HA
94.8972	240.337	2004.16	um	Cell	Cell Center of Homogeneous Mass	0.000	1.000	1911	48	Not-Trans anti-PSF-A546 8C-S-PSF V2.00	0	29. Not-Trans and anti-PSF-A546_Pos045_S001	00-GAv4ctfq3wqMnoemTh26HA
121.017	242.647	2004.14	um	Cell	Cell Center of Homogeneous Mass	0.000	1.000	1912	49	Not-Trans anti-PSF-A546 8C-S-PSF V2.00	0	29. Not-Trans and anti-PSF-A546_Pos045_S001	00-GAv4ctfq3wqMnoemTh26HA
131.979	62.4624	2004.27	um	Cell	Cell Center of Homogeneous Mass	0.000	1.000	1913	50	Not-Trans anti-PSF-A546 8C-S-PSF V2.00	0	29. Not-Trans and anti-PSF-A546_Pos045_S001	00-GAv4ctfq3wqMnoemTh26HA
113.33	229.54	2004.2	um	Cell	Cell Center of Homogeneous Mass	0.000	1.000	1914	51	Not-Trans anti-PSF-A546 8C-S-PSF V2.00	0	29. Not-Trans and anti-PSF-A546_Pos045_S001	00-GAv4ctfq3wqMnoemTh26HA
81.2566	236.829	2004.58	um	Cell	Cell Center of Homogeneous Mass	0.000	1.000	1915	52	Not-Trans anti-PSF-A546 8C-S-PSF V2.00	0	29. Not-Trans and anti-PSF-A546_Pos045_S001	00-GAv4ctfq3wqMnoemTh26HA
67.2683	231.937	2004.42	um	Cell	Cell Center of Homogeneous Mass	0.000	1.000	1916	53	Not-Trans anti-PSF-A546 8C-S-PSF V2.00	0	29. Not-Trans and anti-PSF-A546_Pos045_S001	00-GAv4ctfq3wqMnoemTh26HA
70.7118	24.8472	2004.09	um	Cell	Cell Center of Homogeneous Mass	0.000	1.000	1917	0	Not-Trans anti-PSF-A546 8C-S-PSF V2.00	0	29. Not-Trans and anti-PSF-A546_Pos046_S001	00-B8gC7qmgDzUzKingKqCZFV
100.451	35.2053	2003.99	um	Cell	Cell Center of Homogeneous Mass	0.000	1.000	1918	1	Not-Trans anti-PSF-A546 8C-S-PSF V2.00	0	29. Not-Trans and anti-PSF-A546_Pos046_S001	00-B8gC7qmgDzUzKingKqCZFV
72.7424	46.063	2003.88	um	Cell	Cell Center of Homogeneous Mass	0.000	1.000	1919	2	Not-Trans anti-PSF-A546 8C-S-PSF V2.00	0	29. Not-Trans and anti-PSF-A546_Pos046_S001	00-B8gC7qmgDzUzKingKqCZFV
32.7767	51.9949	2003.91	um	Cell	Cell Center of Homogeneous Mass	0.000	1.000	1920	3	Not-Trans anti-PSF-A546 8C-S-PSF V2.00	0	29. Not-Trans and anti-PSF-A546_Pos046_S001	00-B8gC7qmgDzUzKingKqCZFV
99.0115	78.1766	2003.71	um	Cell	Cell Center of Homogeneous Mass	0.000	1.000	1921	4	Not-Trans anti-PSF-A546 8C-S-PSF V2.00	0	29. Not-Trans and anti-PSF-A546_Pos046_S001	00-B8gC7qmgDzUzKingKqCZFV
129.652	96.5724	2003.57	um	Cell	Cell Center of Homogeneous Mass	0.000	1.000	1922	5	Not-Trans anti-PSF-A546 8C-S-PSF V2.00	0	29. Not-Trans and anti-PSF-A546_Pos046_S001	00-B8gC7qmgDzUzKingKqCZFV
91.8359	100.528	2003.43	um	Cell	Cell Center of Homogeneous Mass	0.000	1.000	1923	6	Not-Trans anti-PSF-A546 8C-S-PSF V2.00	0	29. Not-Trans and anti-PSF-A546_Pos046_S001	00-B8gC7qmgDzUzKingKqCZFV
225.121	96.7385	2004.08	um	Cell	Cell Center of Homogeneous Mass	0.000	1.000	1924	7	Not-Trans anti-PSF-A546 8C-S-PSF V2.00	0	29. Not-Trans and anti-PSF-A546_Pos046_S001	00-B8gC7qmgDzUzKingKqCZFV
213.824	120.88	2003.95	um	Cell	Cell Center of Homogeneous Mass	0.000	1.000	1925	8	Not-Trans anti-PSF-A546 8C-S-PSF V2.00	0	29. Not-Trans and anti-PSF-A546_Pos046_S001	00-B8gC7qmgDzUzKingKqCZFV
229.655	116.944	2004.11	um	Cell	Cell Center of Homogeneous Mass	0.000	1.000	1926	9	Not-Trans anti-PSF-A546 8C-S-PSF V2.00	0	29. Not-Trans and anti-PSF-A546_Pos046_S001	00-B8gC7qmgDzUzKingKqCZFV
61.6256	132.979	2003.45	um	Cell	Cell Center of Homogeneous Mass	0.000	1.000	1927	10	Not-Trans anti-PSF-A546 8C-S-PSF V2.00	0	29. Not-Trans and anti-PSF-A546_Pos046_S001	00-B8gC7qmgDzUzKingKqCZFV
82.559	167.306	2003.54	um	Cell	Cell Center of Homogeneous Mass	0.000	1.000	1928	11	Not-Trans anti-PSF-A546 8C-S-PSF V2.00	0	29. Not-Trans and anti-PSF-A546_Pos046_S001	00-B8gC7qmgDzUzKingKqCZFV
223.129	196.562	2004.17	um	Cell	Cell Center of Homogeneous Mass	0.000	1.000	1929	12	Not-Trans anti-PSF-A546 8C-S-PSF V2.00	0	29. Not-Trans and anti-PSF-A546_Pos046_S001	00-B8gC7qmgDzUzKingKqCZFV
203.327	203.905	2004.16	um	Cell	Cell Center of Homogeneous Mass	0.000	1.000	1930	13	Not-Trans anti-PSF-A546 8C-S-PSF V2.00	0	29. Not-Trans and anti-PSF-A546_Pos046_S001	00-B8gC7qmgDzUzKingKqCZFV
150.14	213.329	2003.63	um	Cell	Cell Center of Homogeneous Mass	0.000	1.000	1931	14	Not-Trans anti-PSF-A546 8C-S-PSF V2.00	0	29. Not-Trans and anti-PSF-A546_Pos046_S001	00-B8gC7qmgDzUzKingKqCZFV
225.718	211.798	2004.21	um	Cell	Cell Center of Homogeneous Mass	0.000	1.000	1932	15	Not-Trans anti-PSF-A546 8C-S-PSF V2.00	0	29. Not-Trans and anti-PSF-A546_Pos046_S001	00-B8gC7qmgDzUzKingKqCZFV
94.0405	5.36064	2004.07	um	Cell	Cell Center of Homogeneous Mass	0.000	1.000	1933	16	Not-Trans anti-PSF-A546 8C-S-PSF V2.00	0	29. Not-Trans and anti-PSF-A546_Pos046_S001	00-B8gC7qmgDzUzKingKqCZFV
67.4525	3.41989	2004.11	um	Cell	Cell Center of Homogeneous Mass	0.000	1.000	1934	17	Not-Trans anti-PSF-A546 8C-S-PSF V2.00	0	29. Not-Trans and anti-PSF-A546_Pos046_S001	00-B8gC7qmgDzUzKingKqCZFV
5.1871	10.6859	2004.08	um	Cell	Cell Center of Homogeneous Mass	0.000	1.000	1935	18	Not-Trans anti-PSF-A546 8C-S-PSF V2.00	0	29. Not-Trans and anti-PSF-A546_Pos046_S001	00-B8gC7qmgDzUzKingKqCZFV
41.7242	15.6541	2003.96	um	Cell	Cell Center of Homogeneous Mass	0.000	1.000	1936	19	Not-Trans anti-PSF-A546 8C-S-PSF V2.00	0	29. Not-Trans and anti-PSF-A546_Pos046_S001	00-B8gC7qmgDzUzKingKqCZFV
132.65	17.5214	2003.95	um	Cell	Cell Center of Homogeneous Mass	0.000	1.000	1937	20	Not-Trans anti-PSF-A546 8C-S-PSF V2.00	0	29. Not-Trans and anti-PSF-A546_Pos046_S001	00-B8gC7qmgDzUzKingKqCZFV
13.164	21.7252	2004.07	um	Cell	Cell Center of Homogeneous Mass	0.000	1.000	1938	21	Not-Trans anti-PSF-A546 8C-S-PSF V2.00	0	29. Not-Trans and anti-PSF-A546_Pos046_S001	00-B8gC7qmgDzUzKingKqCZFV
55.402	29.1592	2004.03	um	Cell	Cell Center of Homogeneous Mass	0.000	1.000	1939	22	Not-Trans anti-PSF-A546 8C-S-PSF V2.00	0	29. Not-Trans and anti-PSF-A546_Pos046_S001	00-B8gC7qmgDzUzKingKqCZFV
85.9747	29.0425	2004	um	Cell	Cell Center of Homogeneous Mass	0.000	1.000	1940	23	Not-Trans anti-PSF-A546 8C-S-PSF V2.00	0	29. Not-Trans and anti-PSF-A546_Pos046_S001	00-B8gC7qmgDzUzKingKqCZFV
6.9084	35.9976	2004.06	um	Cell	Cell Center of Homogeneous Mass	0.000	1.000	1941	24	Not-Trans anti-PSF-A546 8C-S-PSF V2.00	0	29. Not-Trans and anti-PSF-A546_Pos046_S001	00-B8gC7qmgDzUzKingKqCZFV
29.1331	35.7994	2004.37	um	Cell	Cell Center of Homogeneous Mass	0.000	1.000	1942	25	Not-Trans anti-PSF-A546 8C-S-PSF V2.00	0	29. Not-Trans and anti-PSF-A546_Pos046_S001	00-B8gC7qmgDzUzKingKqCZFV
38.0034	69.332	2003.7	um	Cell	Cell Center of Homogeneous Mass	0.000	1.000	1943	26	Not-Trans anti-PSF-A546 8C-S-PSF V2.00	0	29. Not-Trans and anti-PSF-A546_Pos046_S001	00-B8gC7qmgDzUzKingKqCZFV
12.1116	96.0888	2003.76	um	Cell	Cell Center of Homogeneous Mass	0.000	1.000	1944	27	Not-Trans anti-PSF-A546 8C-S-PSF V2.00	0	29. Not-Trans and anti-PSF-A546_Pos046_S001	00-B8gC7qmgDzUzKingKqCZFV
55.0458	102.834	2003.45	um	Cell	Cell Center of Homogeneous Mass	0.000	1.000	1945	28	Not-Trans anti-PSF-A546 8C-S-PSF V2.00	0	29. Not-Trans and anti-PSF-A546_Pos046_S001	00-B8gC7qmgDzUzKingKqCZFV
8.81142	126.778	2003.78	um	Cell	Cell Center of Homogeneous Mass	0.000	1.000	1946	29	Not-Trans anti-PSF-A546 8C-S-PSF V2.00	0	29. Not-Trans and anti-PSF-A546_Pos046_S001	00-B8gC7qmgDzUzKingKqCZFV
22.3522	128.489	2003.66	um	Cell	Cell Center of Homogeneous Mass	0.000	1.000	1947	30	Not-Trans anti-PSF-A546 8C-S-PSF V2.00	0	29. Not-Trans and anti-PSF-A546_Pos046_S001	00-B8gC7qmgDzUzKingKqCZFV
13.1121	160.079	2003.6	um	Cell	Cell Center of Homogeneous Mass	0.000	1.000	1948	31	Not-Trans anti-PSF-A546 8C-S-PSF V2.00	0	29. Not-Trans and anti-PSF-A546_Pos046_S001	00-B8gC7qmgDzUzKingKqCZFV
188.097	178.939	2003.69	um	Cell	Cell Center of Homogeneous Mass	0.000	1.000	1949	32	Not-Trans anti-PSF-A546 8C-S-PSF V2.00	0	29. Not-Trans and anti-PSF-A546_Pos046_S001	00-B8gC7qmgDzUzKingKqCZFV
204.391	184.475	2003.89	um	Cell	Cell Center of Homogeneous Mass	0.000	1.000	1950	33	Not-Trans anti-PSF-A546 8C-S-PSF V2.00	0	29. Not-Trans and anti-PSF-A546_Pos046_S001	00-B8gC7qmgDzUzKingKqCZFV
50.0465	187.633	2003.57	um	Cell	Cell Center of Homogeneous Mass	0.000	1.000	1951	34	Not-Trans anti-PSF-A546 8C-S-PSF V2.00	0	29. Not-Trans and anti-PSF-A546_Pos046_S001	00-B8gC7qmgDzUzKingKqCZFV
4.81762	193.774	2003.76	um	Cell	Cell Center of Homogeneous Mass	0.000	1.000	1952	35	Not-Trans anti-PSF-A546 8C-S-PSF V2.00	0	29. Not-Trans and anti-PSF-A546_Pos046_S001	00-B8gC7qmgDzUzKingKqCZFV
242.563	192.163	2004.32	um	Cell	Cell Center of Homogeneous Mass	0.000	1.000	1953	36	Not-Trans anti-PSF-A546 8C-S-PSF V2.00	0	29. Not-Trans and anti-PSF-A546_Pos046_S001	00-B8gC7qmgDzUzKingKqCZFV
83.3947	210.363	2003.58	um	Cell	Cell Center of Homogeneous Mass	0.000	1.000	1954	37	Not-Trans anti-PSF-A546 8C-S-PSF V2.00	0	29. Not-Trans and anti-PSF-A546_Pos046_S001	00-B8gC7qmgDzUzKingKqCZFV
20.6648	226.35	2003.79	um	Cell	Cell Center of Homogeneous Mass	0.000	1.000	1955	38	Not-Trans anti-PSF-A546 8C-S-PSF V2.00	0	29. Not-Trans and anti-PSF-A546_Pos046_S001	00-B8gC7qmgDzUzKingKqCZFV
50.4787	229.752	2003.77	um	Cell	Cell Center of Homogeneous Mass	0.000	1.000	1956	39	Not-Trans anti-PSF-A546 8C-S-PSF V2.00	0	29. Not-Trans and anti-PSF-A546_Pos046_S001	00-B8gC7qmgDzUzKingKqCZFV
91.1076	235.452	2003.73	um	Cell	Cell Center of Homogeneous Mass	0.000	1.000	1957	40	Not-Trans anti-PSF-A546 8C-S-PSF V2.00	0	29. Not-Trans and anti-PSF-A546_Pos046_S001	00-B8gC7qmgDzUzKingKqCZFV
20.7831	243.205	2003.98	um	Cell	Cell Center of Homogeneous Mass	0.000	1.000	1958	41	Not-Trans anti-PSF-A546 8C-S-PSF V2.00	0	29. Not-Trans and anti-PSF-A546_Pos046_S001	00-B8gC7qmgDzUzKingKqCZFV
200.832	68.7417	2003.84	um	Cell	Cell Center of Homogeneous Mass	0.000	1.000	1959	42	Not-Trans anti-PSF-A546 8C-S-PSF V2.00	0	29. Not-Trans and anti-PSF-A546_Pos046_S001	00-B8gC7qmgDzUzKingKqCZFV
235.854	154.97	2003.78	um	Cell	Cell Center of Homogeneous Mass	0.000	1.000	1960	43	Not-Trans anti-PSF-A546 8C-S-PSF V2.00	0	29. Not-Trans and anti-PSF-A546_Pos046_S001	00-B8gC7qmgDzUzKingKqCZFV
145.993	4.22081	2004.12	um	Cell	Cell Center of Homogeneous Mass	0.000	1.000	1961	44	Not-Trans anti-PSF-A546 8C-S-PSF V2.00	0	29. Not-Trans and anti-PSF-A546_Pos046_S001	00-B8gC7qmgDzUzKingKqCZFV
174.206	12.8827	2004.02	um	Cell	Cell Center of Homogeneous Mass	0.000	1.000	1962	45	Not-Trans anti-PSF-A546 8C-S-PSF V2.00	0	29. Not-Trans and anti-PSF-A546_Pos046_S001	00-B8gC7qmgDzUzKingKqCZFV
165.334	26.2354	2004	um	Cell	Cell Center of Homogeneous Mass	0.000	1.000	1963	46	Not-Trans anti-PSF-A546 8C-S-PSF V2.00	0	29. Not-Trans and anti-PSF-A546_Pos046_S001	00-B8gC7qmgDzUzKingKqCZFV
149.727	30.0015	2003.85	um	Cell	Cell Center of Homogeneous Mass	0.000	1.000	1964	47	Not-Trans anti-PSF-A546 8C-S-PSF V2.00	0	29. Not-Trans and anti-PSF-A546_Pos046_S001	00-B8gC7qmgDzUzKingKqCZFV
65.3192	15.0513	2003.79	um	Cell	Cell Center of Homogeneous Mass	0.000	1.000	1965	0	Not-Trans anti-PSF-A546 8C-S-PSF V2.00	0	29. Not-Trans and anti-PSF-A546_Pos047_S001	00-Mn3aKsvj58p9XdbuKSsuid
104.264	34.9862	2003.72	um	Cell	Cell Center of Homogeneous Mass	0.000	1.000	1966	1	Not-Trans anti-PSF-A546 8C-S-PSF V2.00	0	29. Not-Trans and anti-PSF-A546_Pos047_S001	00-Mn3aKsvj58p9XdbuKSsuid
135.543	39.1691	2003.7	um	Cell	Cell Center of Homogeneous Mass	0.000	1.000	1967	2	Not-Trans anti-PSF-A546 8C-S-PSF V2.00	0	29. Not-Trans and anti-PSF-A546_Pos047_S001	00-Mn3aKsvj58p9XdbuKSsuid
55.9082	49.4555	2003.59	um	Cell	Cell Center of Homogeneous Mass	0.000	1.000	1968	3	Not-Trans anti-PSF-A546 8C-S-PSF V2.00	0	29. Not-Trans and anti-PSF-A546_Pos047_S001	00-Mn3aKsvj58p9XdbuKSsuid
14.1899	58.2468	2003.68	um	Cell	Cell Center of Homogeneous Mass	0.000	1.000	1969	4	Not-Trans anti-PSF-A546 8C-S-PSF V2.00	0	29. Not-Trans and anti-PSF-A546_Pos047_S001	00-Mn3aKsvj58p9XdbuKSsuid
150.586	60.7255	2003.27	um	Cell	Cell Center of Homogeneous Mass	0.000	1.000	1970	5	Not-Trans anti-PSF-A546 8C-S-PSF V2.00	0	29. Not-Trans and anti-PSF-A546_Pos047_S001	00-Mn3aKsvj58p9XdbuKSsuid
188.854	74.1722	2003.73	um	Cell	Cell Center of Homogeneous Mass	0.000	1.000	1971	6	Not-Trans anti-PSF-A546 8C-S-PSF V2.00	0	29. Not-Trans and anti-PSF-A546_Pos047_S001	00-Mn3aKsvj58p9XdbuKSsuid
89.4755	82.4089	2003.53	um	Cell	Cell Center of Homogeneous Mass	0.000	1.000	1972	7	Not-Trans anti-PSF-A546 8C-S-PSF V2.00	0	29. Not-Trans and anti-PSF-A546_Pos047_S001	00-Mn3aKsvj58p9XdbuKSsuid
72.2285	79.5239	2003.44	um	Cell	Cell Center of Homogeneous Mass	0.000	1.000	1973	8	Not-Trans anti-PSF-A546 8C-S-PSF V2.00	0	29. Not-Trans and anti-PSF-A546_Pos047_S001	00-Mn3aKsvj58p9XdbuKSsuid
126.903	87.3361	2003.32	um	Cell	Cell Center of Homogeneous Mass	0.000	1.000	1974	9	Not-Trans anti-PSF-A546 8C-S-PSF V2.00	0	29. Not-Trans and anti-PSF-A546_Pos047_S001	00-Mn3aKsvj58p9XdbuKSsuid
201.304	93.1147	2003.63	um	Cell	Cell Center of Homogeneous Mass	0.000	1.000	1975	10	Not-Trans anti-PSF-A546 8C-S-PSF V2.00	0	29. Not-Trans and anti-PSF-A546_Pos047_S001	00-Mn3aKsvj58p9XdbuKSsuid
164.97	90.9456	2003.25	um	Cell	Cell Center of Homogeneous Mass	0.000	1.000	1976	11	Not-Trans anti-PSF-A546 8C-S-PSF V2.00	0	29. Not-Trans and anti-PSF-A546_Pos047_S001	00-Mn3aKsvj58p9XdbuKSsuid
16.2082	100.984	2003.6	um	Cell	Cell Center of Homogeneous Mass	0.000	1.000	1977	12	Not-Trans anti-PSF-A546 8C-S-PSF V2.00	0	29. Not-Trans and anti-PSF-A546_Pos047_S001	00-Mn3aKsvj58p9XdbuKSsuid
94.2088	109.223	2003.27	um	Cell	Cell Center of Homogeneous Mass	0.000	1.000	1978	13	Not-Trans anti-PSF-A546 8C-S-PSF V2.00	0	29. Not-Trans and anti-PSF-A546_Pos047_S001	00-Mn3aKsvj58p9XdbuKSsuid
118.611	111.198	2003.49	um	Cell	Cell Center of Homogeneous Mass	0.000	1.000	1979	14	Not-Trans anti-PSF-A546 8C-S-PSF V2.00	0	29. Not-Trans and anti-PSF-A546_Pos047_S001	00-Mn3aKsvj58p9XdbuKSsuid
56.1121	108.158	2003.89	um	Cell	Cell Center of Homogeneous Mass	0.000	1.000	1980	15	Not-Trans anti-PSF-A546 8C-S-PSF V2.00	0	29. Not-Trans and anti-PSF-A546_Pos047_S001	00-Mn3aKsvj58p9XdbuKSsuid
66.7484	117.967	2003.53	um	Cell	Cell Center of Homogeneous Mass	0.000	1.000	1981	16	Not-Trans anti-PSF-A546 8C-S-PSF V2.00	0	29. Not-Trans and anti-PSF-A546_Pos047_S001	00-Mn3aKsvj58p9XdbuKSsuid
150.923	117.038	2003.21	um	Cell	Cell Center of Homogeneous Mass	0.000	1.000	1982	17	Not-Trans anti-PSF-A546 8C-S-PSF V2.00	0	29. Not-Trans and anti-PSF-A546_Pos047_S001	00-Mn3aKsvj58p9XdbuKSsuid
27.1697	117.043	2003.78	um	Cell	Cell Center of Homogeneous Mass	0.000	1.000	1983	18	Not-Trans anti-PSF-A546 8C-S-PSF V2.00	0	29. Not-Trans and anti-PSF-A546_Pos047_S001	00-Mn3aKsvj58p9XdbuKSsuid
214.443	120.047	2003.71	um	Cell	Cell Center of Homogeneous Mass	0.000	1.000	1984	19	Not-Trans anti-PSF-A546 8C-S-PSF V2.00	0	29. Not-Trans and anti-PSF-A546_Pos047_S001	00-Mn3aKsvj58p9XdbuKSsuid
50.5497	126.168	2003.68	um	Cell	Cell Center of Homogeneous Mass	0.000	1.000	1985	20	Not-Trans anti-PSF-A546 8C-S-PSF V2.00	0	29. Not-Trans and anti-PSF-A546_Pos047_S001	00-Mn3aKsvj58p9XdbuKSsuid
38.6447	135.878	2003.7	um	Cell	Cell Center of Homogeneous Mass	0.000	1.000	1986	21	Not-Trans anti-PSF-A546 8C-S-PSF V2.00	0	29. Not-Trans and anti-PSF-A546_Pos047_S001	00-Mn3aKsvj58p9XdbuKSsuid
166.809	143.672	2003.29	um	Cell	Cell Center of Homogeneous Mass	0.000	1.000	1987	22	Not-Trans anti-PSF-A546 8C-S-PSF V2.00	0	29. Not-Trans and anti-PSF-A546_Pos047_S001	00-Mn3aKsvj58p9XdbuKSsuid
132.52	143.191	2003.43	um	Cell	Cell Center of Homogeneous Mass	0.000	1.000	1988	23	Not-Trans anti-PSF-A546 8C-S-PSF V2.00	0	29. Not-Trans and anti-PSF-A546_Pos047_S001	00-Mn3aKsvj58p9XdbuKSsuid
80.4092	147.576	2003.27	um	Cell	Cell Center of Homogeneous Mass	0.000	1.000	1989	24	Not-Trans anti-PSF-A546 8C-S-PSF V2.00	0	29. Not-Trans and anti-PSF-A546_Pos047_S001	00-Mn3aKsvj58p9XdbuKSsuid
188.1	146.993	2003.81	um	Cell	Cell Center of Homogeneous Mass	0.000	1.000	1990	25	Not-Trans anti-PSF-A546 8C-S-PSF V2.00	0	29. Not-Trans and anti-PSF-A546_Pos047_S001	00-Mn3aKsvj58p9XdbuKSsuid
111.266	157.34	2003.32	um	Cell	Cell Center of Homogeneous Mass	0.000	1.000	1991	26	Not-Trans anti-PSF-A546 8C-S-PSF V2.00	0	29. Not-Trans and anti-PSF-A546_Pos047_S001	00-Mn3aKsvj58p9XdbuKSsuid
100.738	184.818	2003.2	um	Cell	Cell Center of Homogeneous Mass	0.000	1.000	1992	27	Not-Trans anti-PSF-A546 8C-S-PSF V2.00	0	29. Not-Trans and anti-PSF-A546_Pos047_S001	00-Mn3aKsvj58p9XdbuKSsuid
51.6707	190.928	2003.41	um	Cell	Cell Center of Homogeneous Mass	0.000	1.000	1993	28	Not-Trans anti-PSF-A546 8C-S-PSF V2.00	0	29. Not-Trans and anti-PSF-A546_Pos047_S001	00-Mn3aKsvj58p9XdbuKSsuid
20.3202	203.481	2003.49	um	Cell	Cell Center of Homogeneous Mass	0.000	1.000	1994	29	Not-Trans anti-PSF-A546 8C-S-PSF V2.00	0	29. Not-Trans and anti-PSF-A546_Pos047_S001	00-Mn3aKsvj58p9XdbuKSsuid
86.9965	207.294	2003.39	um	Cell	Cell Center of Homogeneous Mass	0.000	1.000	1995	30	Not-Trans anti-PSF-A546 8C-S-PSF V2.00	0	29. Not-Trans and anti-PSF-A546_Pos047_S001	00-Mn3aKsvj58p9XdbuKSsuid
61.5851	4.41721	2003.96	um	Cell	Cell Center of Homogeneous Mass	0.000	1.000	1996	31	Not-Trans anti-PSF-A546 8C-S-PSF V2.00	0	29. Not-Trans and anti-PSF-A546_Pos047_S001	00-Mn3aKsvj58p9XdbuKSsuid
[truncated: 126 more rows]
