# Supplementary material for: Development of a pipeline for automated, high-throughput analysis of paraspeckle proteins reveals specific roles for importin α proteins
Source: Sci Rep. 2017 Feb 27;7:43323. doi: 10.1038/srep43323 (PMC5379994; doi:10.1038/srep43323)
Supplement: Supplementary Dataset SD1-c PART 2 [file srep43323-s5.zip › I8P/8C-S-PSF/_/Not-Trans anti-PSF-A546 8C-S-PSF V2.00_Statistics/Not-Trans anti-PSF-A546 8C-S-PSF V2.00_Cell_BoundingBoxAA_Length.csv]

Cell BoundingBoxAA Length
====================
Cell BoundingBoxAA Length X	Cell BoundingBoxAA Length Y	Cell BoundingBoxAA Length Z	Unit	Category	Collection	Birth [s]	Death [s]	ID	OriginalID	Original Component Name	Original Component ID	Original Image Name	Original Image ID
25.012	12.506	5.92822	um	Cell	Cell BoundingBoxAA Length	0.000	1.000	0	0	Not-Trans anti-PSF-A546 8C-S-PSF V2.00	0	29. Not-Trans and anti-PSF-A546_Pos001_S001	00-Xm7WEMwbo48U3yYBPcdMfN
12.025	13.7085	5.1377	um	Cell	Cell BoundingBoxAA Length	0.000	1.000	1	1	Not-Trans anti-PSF-A546 8C-S-PSF V2.00	0	29. Not-Trans and anti-PSF-A546_Pos001_S001	00-Xm7WEMwbo48U3yYBPcdMfN
15.873	9.3795	5.1377	um	Cell	Cell BoundingBoxAA Length	0.000	1.000	2	2	Not-Trans anti-PSF-A546 8C-S-PSF V2.00	0	29. Not-Trans and anti-PSF-A546_Pos001_S001	00-Xm7WEMwbo48U3yYBPcdMfN
22.607	24.05	5.53296	um	Cell	Cell BoundingBoxAA Length	0.000	1.000	3	3	Not-Trans anti-PSF-A546 8C-S-PSF V2.00	0	29. Not-Trans and anti-PSF-A546_Pos001_S001	00-Xm7WEMwbo48U3yYBPcdMfN
14.43	10.582	5.92822	um	Cell	Cell BoundingBoxAA Length	0.000	1.000	4	4	Not-Trans anti-PSF-A546 8C-S-PSF V2.00	0	29. Not-Trans and anti-PSF-A546_Pos001_S001	00-Xm7WEMwbo48U3yYBPcdMfN
15.392	17.797	5.13782	um	Cell	Cell BoundingBoxAA Length	0.000	1.000	5	5	Not-Trans anti-PSF-A546 8C-S-PSF V2.00	0	29. Not-Trans and anti-PSF-A546_Pos001_S001	00-Xm7WEMwbo48U3yYBPcdMfN
12.025	16.1135	4.74255	um	Cell	Cell BoundingBoxAA Length	0.000	1.000	6	6	Not-Trans anti-PSF-A546 8C-S-PSF V2.00	0	29. Not-Trans and anti-PSF-A546_Pos001_S001	00-Xm7WEMwbo48U3yYBPcdMfN
16.5945	13.2275	6.32349	um	Cell	Cell BoundingBoxAA Length	0.000	1.000	7	7	Not-Trans anti-PSF-A546 8C-S-PSF V2.00	0	29. Not-Trans and anti-PSF-A546_Pos001_S001	00-Xm7WEMwbo48U3yYBPcdMfN
14.1895	15.6325	3.95215	um	Cell	Cell BoundingBoxAA Length	0.000	1.000	8	8	Not-Trans anti-PSF-A546 8C-S-PSF V2.00	0	29. Not-Trans and anti-PSF-A546_Pos001_S001	00-Xm7WEMwbo48U3yYBPcdMfN
16.835	14.43	4.74255	um	Cell	Cell BoundingBoxAA Length	0.000	1.000	9	9	Not-Trans anti-PSF-A546 8C-S-PSF V2.00	0	29. Not-Trans and anti-PSF-A546_Pos001_S001	00-Xm7WEMwbo48U3yYBPcdMfN
7.696	16.354	3.95215	um	Cell	Cell BoundingBoxAA Length	0.000	1.000	10	10	Not-Trans anti-PSF-A546 8C-S-PSF V2.00	0	29. Not-Trans and anti-PSF-A546_Pos001_S001	00-Xm7WEMwbo48U3yYBPcdMfN
18.0375	15.6325	3.95215	um	Cell	Cell BoundingBoxAA Length	0.000	1.000	11	11	Not-Trans anti-PSF-A546 8C-S-PSF V2.00	0	29. Not-Trans and anti-PSF-A546_Pos001_S001	00-Xm7WEMwbo48U3yYBPcdMfN
23.8095	18.5185	4.74255	um	Cell	Cell BoundingBoxAA Length	0.000	1.000	12	12	Not-Trans anti-PSF-A546 8C-S-PSF V2.00	0	29. Not-Trans and anti-PSF-A546_Pos001_S001	00-Xm7WEMwbo48U3yYBPcdMfN
16.1135	12.7465	4.74255	um	Cell	Cell BoundingBoxAA Length	0.000	1.000	13	13	Not-Trans anti-PSF-A546 8C-S-PSF V2.00	0	29. Not-Trans and anti-PSF-A546_Pos001_S001	00-Xm7WEMwbo48U3yYBPcdMfN
18.0375	8.4175	3.95215	um	Cell	Cell BoundingBoxAA Length	0.000	1.000	14	14	Not-Trans anti-PSF-A546 8C-S-PSF V2.00	0	29. Not-Trans and anti-PSF-A546_Pos001_S001	00-Xm7WEMwbo48U3yYBPcdMfN
17.316	11.544	4.34741	um	Cell	Cell BoundingBoxAA Length	0.000	1.000	15	15	Not-Trans anti-PSF-A546 8C-S-PSF V2.00	0	29. Not-Trans and anti-PSF-A546_Pos001_S001	00-Xm7WEMwbo48U3yYBPcdMfN
16.5945	9.62	3.95215	um	Cell	Cell BoundingBoxAA Length	0.000	1.000	16	16	Not-Trans anti-PSF-A546 8C-S-PSF V2.00	0	29. Not-Trans and anti-PSF-A546_Pos001_S001	00-Xm7WEMwbo48U3yYBPcdMfN
17.5565	15.6325	3.55688	um	Cell	Cell BoundingBoxAA Length	0.000	1.000	17	17	Not-Trans anti-PSF-A546 8C-S-PSF V2.00	0	29. Not-Trans and anti-PSF-A546_Pos001_S001	00-Xm7WEMwbo48U3yYBPcdMfN
14.911	18.0375	3.95215	um	Cell	Cell BoundingBoxAA Length	0.000	1.000	18	18	Not-Trans anti-PSF-A546 8C-S-PSF V2.00	0	29. Not-Trans and anti-PSF-A546_Pos001_S001	00-Xm7WEMwbo48U3yYBPcdMfN
12.2655	16.5945	3.55688	um	Cell	Cell BoundingBoxAA Length	0.000	1.000	19	19	Not-Trans anti-PSF-A546 8C-S-PSF V2.00	0	29. Not-Trans and anti-PSF-A546_Pos001_S001	00-Xm7WEMwbo48U3yYBPcdMfN
28.379	20.202	4.34729	um	Cell	Cell BoundingBoxAA Length	0.000	1.000	20	20	Not-Trans anti-PSF-A546 8C-S-PSF V2.00	0	29. Not-Trans and anti-PSF-A546_Pos001_S001	00-Xm7WEMwbo48U3yYBPcdMfN
13.7085	13.949	5.92822	um	Cell	Cell BoundingBoxAA Length	0.000	1.000	21	21	Not-Trans anti-PSF-A546 8C-S-PSF V2.00	0	29. Not-Trans and anti-PSF-A546_Pos001_S001	00-Xm7WEMwbo48U3yYBPcdMfN
12.7465	13.468	6.32336	um	Cell	Cell BoundingBoxAA Length	0.000	1.000	22	22	Not-Trans anti-PSF-A546 8C-S-PSF V2.00	0	29. Not-Trans and anti-PSF-A546_Pos001_S001	00-Xm7WEMwbo48U3yYBPcdMfN
10.8225	15.392	5.92822	um	Cell	Cell BoundingBoxAA Length	0.000	1.000	23	0	Not-Trans anti-PSF-A546 8C-S-PSF V2.00	0	29. Not-Trans and anti-PSF-A546_Pos002_S001	00-RNX4ffsBRNZ6wXMXtUUFYE
14.43	15.873	5.53296	um	Cell	Cell BoundingBoxAA Length	0.000	1.000	24	1	Not-Trans anti-PSF-A546 8C-S-PSF V2.00	0	29. Not-Trans and anti-PSF-A546_Pos002_S001	00-RNX4ffsBRNZ6wXMXtUUFYE
12.7465	15.6325	6.32349	um	Cell	Cell BoundingBoxAA Length	0.000	1.000	25	2	Not-Trans anti-PSF-A546 8C-S-PSF V2.00	0	29. Not-Trans and anti-PSF-A546_Pos002_S001	00-RNX4ffsBRNZ6wXMXtUUFYE
10.8225	8.8985	6.71863	um	Cell	Cell BoundingBoxAA Length	0.000	1.000	26	3	Not-Trans anti-PSF-A546 8C-S-PSF V2.00	0	29. Not-Trans and anti-PSF-A546_Pos002_S001	00-RNX4ffsBRNZ6wXMXtUUFYE
14.911	12.025	5.53296	um	Cell	Cell BoundingBoxAA Length	0.000	1.000	27	4	Not-Trans anti-PSF-A546 8C-S-PSF V2.00	0	29. Not-Trans and anti-PSF-A546_Pos002_S001	00-RNX4ffsBRNZ6wXMXtUUFYE
16.354	8.658	5.53296	um	Cell	Cell BoundingBoxAA Length	0.000	1.000	28	5	Not-Trans anti-PSF-A546 8C-S-PSF V2.00	0	29. Not-Trans and anti-PSF-A546_Pos002_S001	00-RNX4ffsBRNZ6wXMXtUUFYE
18.9995	12.025	5.53296	um	Cell	Cell BoundingBoxAA Length	0.000	1.000	29	6	Not-Trans anti-PSF-A546 8C-S-PSF V2.00	0	29. Not-Trans and anti-PSF-A546_Pos002_S001	00-RNX4ffsBRNZ6wXMXtUUFYE
15.1515	10.101	5.92822	um	Cell	Cell BoundingBoxAA Length	0.000	1.000	30	7	Not-Trans anti-PSF-A546 8C-S-PSF V2.00	0	29. Not-Trans and anti-PSF-A546_Pos002_S001	00-RNX4ffsBRNZ6wXMXtUUFYE
12.2655	11.3035	5.92822	um	Cell	Cell BoundingBoxAA Length	0.000	1.000	31	8	Not-Trans anti-PSF-A546 8C-S-PSF V2.00	0	29. Not-Trans and anti-PSF-A546_Pos002_S001	00-RNX4ffsBRNZ6wXMXtUUFYE
19.4805	16.5945	5.92822	um	Cell	Cell BoundingBoxAA Length	0.000	1.000	32	9	Not-Trans anti-PSF-A546 8C-S-PSF V2.00	0	29. Not-Trans and anti-PSF-A546_Pos002_S001	00-RNX4ffsBRNZ6wXMXtUUFYE
16.354	13.468	5.53296	um	Cell	Cell BoundingBoxAA Length	0.000	1.000	33	10	Not-Trans anti-PSF-A546 8C-S-PSF V2.00	0	29. Not-Trans and anti-PSF-A546_Pos002_S001	00-RNX4ffsBRNZ6wXMXtUUFYE
21.645	18.278	5.13782	um	Cell	Cell BoundingBoxAA Length	0.000	1.000	34	11	Not-Trans anti-PSF-A546 8C-S-PSF V2.00	0	29. Not-Trans and anti-PSF-A546_Pos002_S001	00-RNX4ffsBRNZ6wXMXtUUFYE
15.1515	15.873	5.92822	um	Cell	Cell BoundingBoxAA Length	0.000	1.000	35	12	Not-Trans anti-PSF-A546 8C-S-PSF V2.00	0	29. Not-Trans and anti-PSF-A546_Pos002_S001	00-RNX4ffsBRNZ6wXMXtUUFYE
15.392	16.5945	7.11377	um	Cell	Cell BoundingBoxAA Length	0.000	1.000	36	13	Not-Trans anti-PSF-A546 8C-S-PSF V2.00	0	29. Not-Trans and anti-PSF-A546_Pos002_S001	00-RNX4ffsBRNZ6wXMXtUUFYE
12.7465	14.911	5.92822	um	Cell	Cell BoundingBoxAA Length	0.000	1.000	37	14	Not-Trans anti-PSF-A546 8C-S-PSF V2.00	0	29. Not-Trans and anti-PSF-A546_Pos002_S001	00-RNX4ffsBRNZ6wXMXtUUFYE
13.7085	16.1135	5.1377	um	Cell	Cell BoundingBoxAA Length	0.000	1.000	38	15	Not-Trans anti-PSF-A546 8C-S-PSF V2.00	0	29. Not-Trans and anti-PSF-A546_Pos002_S001	00-RNX4ffsBRNZ6wXMXtUUFYE
14.43	14.43	5.1377	um	Cell	Cell BoundingBoxAA Length	0.000	1.000	39	16	Not-Trans anti-PSF-A546 8C-S-PSF V2.00	0	29. Not-Trans and anti-PSF-A546_Pos002_S001	00-RNX4ffsBRNZ6wXMXtUUFYE
15.873	16.354	5.1377	um	Cell	Cell BoundingBoxAA Length	0.000	1.000	40	17	Not-Trans anti-PSF-A546 8C-S-PSF V2.00	0	29. Not-Trans and anti-PSF-A546_Pos002_S001	00-RNX4ffsBRNZ6wXMXtUUFYE
20.202	15.873	5.1377	um	Cell	Cell BoundingBoxAA Length	0.000	1.000	41	18	Not-Trans anti-PSF-A546 8C-S-PSF V2.00	0	29. Not-Trans and anti-PSF-A546_Pos002_S001	00-RNX4ffsBRNZ6wXMXtUUFYE
16.5945	13.468	5.1377	um	Cell	Cell BoundingBoxAA Length	0.000	1.000	42	19	Not-Trans anti-PSF-A546 8C-S-PSF V2.00	0	29. Not-Trans and anti-PSF-A546_Pos002_S001	00-RNX4ffsBRNZ6wXMXtUUFYE
23.8095	13.468	4.74255	um	Cell	Cell BoundingBoxAA Length	0.000	1.000	43	20	Not-Trans anti-PSF-A546 8C-S-PSF V2.00	0	29. Not-Trans and anti-PSF-A546_Pos002_S001	00-RNX4ffsBRNZ6wXMXtUUFYE
20.683	16.5945	5.53296	um	Cell	Cell BoundingBoxAA Length	0.000	1.000	44	21	Not-Trans anti-PSF-A546 8C-S-PSF V2.00	0	29. Not-Trans and anti-PSF-A546_Pos002_S001	00-RNX4ffsBRNZ6wXMXtUUFYE
13.468	18.5185	5.1377	um	Cell	Cell BoundingBoxAA Length	0.000	1.000	45	22	Not-Trans anti-PSF-A546 8C-S-PSF V2.00	0	29. Not-Trans and anti-PSF-A546_Pos002_S001	00-RNX4ffsBRNZ6wXMXtUUFYE
17.316	13.468	4.34729	um	Cell	Cell BoundingBoxAA Length	0.000	1.000	46	23	Not-Trans anti-PSF-A546 8C-S-PSF V2.00	0	29. Not-Trans and anti-PSF-A546_Pos002_S001	00-RNX4ffsBRNZ6wXMXtUUFYE
21.8855	23.088	4.34729	um	Cell	Cell BoundingBoxAA Length	0.000	1.000	47	24	Not-Trans anti-PSF-A546 8C-S-PSF V2.00	0	29. Not-Trans and anti-PSF-A546_Pos002_S001	00-RNX4ffsBRNZ6wXMXtUUFYE
14.1895	15.6325	5.1377	um	Cell	Cell BoundingBoxAA Length	0.000	1.000	48	25	Not-Trans anti-PSF-A546 8C-S-PSF V2.00	0	29. Not-Trans and anti-PSF-A546_Pos002_S001	00-RNX4ffsBRNZ6wXMXtUUFYE
13.949	21.164	5.1377	um	Cell	Cell BoundingBoxAA Length	0.000	1.000	49	26	Not-Trans anti-PSF-A546 8C-S-PSF V2.00	0	29. Not-Trans and anti-PSF-A546_Pos002_S001	00-RNX4ffsBRNZ6wXMXtUUFYE
15.873	11.7845	5.1377	um	Cell	Cell BoundingBoxAA Length	0.000	1.000	50	27	Not-Trans anti-PSF-A546 8C-S-PSF V2.00	0	29. Not-Trans and anti-PSF-A546_Pos002_S001	00-RNX4ffsBRNZ6wXMXtUUFYE
16.354	24.531	5.1377	um	Cell	Cell BoundingBoxAA Length	0.000	1.000	51	28	Not-Trans anti-PSF-A546 8C-S-PSF V2.00	0	29. Not-Trans and anti-PSF-A546_Pos002_S001	00-RNX4ffsBRNZ6wXMXtUUFYE
21.164	12.987	4.74255	um	Cell	Cell BoundingBoxAA Length	0.000	1.000	52	29	Not-Trans anti-PSF-A546 8C-S-PSF V2.00	0	29. Not-Trans and anti-PSF-A546_Pos002_S001	00-RNX4ffsBRNZ6wXMXtUUFYE
16.354	9.62	5.1377	um	Cell	Cell BoundingBoxAA Length	0.000	1.000	53	30	Not-Trans anti-PSF-A546 8C-S-PSF V2.00	0	29. Not-Trans and anti-PSF-A546_Pos002_S001	00-RNX4ffsBRNZ6wXMXtUUFYE
25.012	13.2275	4.34729	um	Cell	Cell BoundingBoxAA Length	0.000	1.000	54	31	Not-Trans anti-PSF-A546 8C-S-PSF V2.00	0	29. Not-Trans and anti-PSF-A546_Pos002_S001	00-RNX4ffsBRNZ6wXMXtUUFYE
20.9235	16.835	5.92822	um	Cell	Cell BoundingBoxAA Length	0.000	1.000	55	32	Not-Trans anti-PSF-A546 8C-S-PSF V2.00	0	29. Not-Trans and anti-PSF-A546_Pos002_S001	00-RNX4ffsBRNZ6wXMXtUUFYE
12.987	23.088	4.74255	um	Cell	Cell BoundingBoxAA Length	0.000	1.000	56	33	Not-Trans anti-PSF-A546 8C-S-PSF V2.00	0	29. Not-Trans and anti-PSF-A546_Pos002_S001	00-RNX4ffsBRNZ6wXMXtUUFYE
19.9615	15.392	5.1377	um	Cell	Cell BoundingBoxAA Length	0.000	1.000	57	34	Not-Trans anti-PSF-A546 8C-S-PSF V2.00	0	29. Not-Trans and anti-PSF-A546_Pos002_S001	00-RNX4ffsBRNZ6wXMXtUUFYE
8.4175	18.0375	5.1377	um	Cell	Cell BoundingBoxAA Length	0.000	1.000	58	35	Not-Trans anti-PSF-A546 8C-S-PSF V2.00	0	29. Not-Trans and anti-PSF-A546_Pos002_S001	00-RNX4ffsBRNZ6wXMXtUUFYE
20.202	17.0755	5.53296	um	Cell	Cell BoundingBoxAA Length	0.000	1.000	59	36	Not-Trans anti-PSF-A546 8C-S-PSF V2.00	0	29. Not-Trans and anti-PSF-A546_Pos002_S001	00-RNX4ffsBRNZ6wXMXtUUFYE
12.025	16.835	5.1377	um	Cell	Cell BoundingBoxAA Length	0.000	1.000	60	37	Not-Trans anti-PSF-A546 8C-S-PSF V2.00	0	29. Not-Trans and anti-PSF-A546_Pos002_S001	00-RNX4ffsBRNZ6wXMXtUUFYE
8.8985	16.5945	3.95215	um	Cell	Cell BoundingBoxAA Length	0.000	1.000	61	38	Not-Trans anti-PSF-A546 8C-S-PSF V2.00	0	29. Not-Trans and anti-PSF-A546_Pos002_S001	00-RNX4ffsBRNZ6wXMXtUUFYE
14.1895	16.1135	3.95215	um	Cell	Cell BoundingBoxAA Length	0.000	1.000	62	39	Not-Trans anti-PSF-A546 8C-S-PSF V2.00	0	29. Not-Trans and anti-PSF-A546_Pos002_S001	00-RNX4ffsBRNZ6wXMXtUUFYE
13.949	16.5945	3.95215	um	Cell	Cell BoundingBoxAA Length	0.000	1.000	63	40	Not-Trans anti-PSF-A546 8C-S-PSF V2.00	0	29. Not-Trans and anti-PSF-A546_Pos002_S001	00-RNX4ffsBRNZ6wXMXtUUFYE
18.759	26.455	3.95215	um	Cell	Cell BoundingBoxAA Length	0.000	1.000	64	41	Not-Trans anti-PSF-A546 8C-S-PSF V2.00	0	29. Not-Trans and anti-PSF-A546_Pos002_S001	00-RNX4ffsBRNZ6wXMXtUUFYE
14.911	15.1515	3.95215	um	Cell	Cell BoundingBoxAA Length	0.000	1.000	65	42	Not-Trans anti-PSF-A546 8C-S-PSF V2.00	0	29. Not-Trans and anti-PSF-A546_Pos002_S001	00-RNX4ffsBRNZ6wXMXtUUFYE
18.5185	12.987	5.53296	um	Cell	Cell BoundingBoxAA Length	0.000	1.000	66	43	Not-Trans anti-PSF-A546 8C-S-PSF V2.00	0	29. Not-Trans and anti-PSF-A546_Pos002_S001	00-RNX4ffsBRNZ6wXMXtUUFYE
23.569	18.0375	4.74255	um	Cell	Cell BoundingBoxAA Length	0.000	1.000	67	44	Not-Trans anti-PSF-A546 8C-S-PSF V2.00	0	29. Not-Trans and anti-PSF-A546_Pos002_S001	00-RNX4ffsBRNZ6wXMXtUUFYE
18.0375	15.873	5.13782	um	Cell	Cell BoundingBoxAA Length	0.000	1.000	68	45	Not-Trans anti-PSF-A546 8C-S-PSF V2.00	0	29. Not-Trans and anti-PSF-A546_Pos002_S001	00-RNX4ffsBRNZ6wXMXtUUFYE
17.0755	15.392	5.92822	um	Cell	Cell BoundingBoxAA Length	0.000	1.000	69	46	Not-Trans anti-PSF-A546 8C-S-PSF V2.00	0	29. Not-Trans and anti-PSF-A546_Pos002_S001	00-RNX4ffsBRNZ6wXMXtUUFYE
6.9745	13.468	4.74255	um	Cell	Cell BoundingBoxAA Length	0.000	1.000	70	47	Not-Trans anti-PSF-A546 8C-S-PSF V2.00	0	29. Not-Trans and anti-PSF-A546_Pos002_S001	00-RNX4ffsBRNZ6wXMXtUUFYE
25.493	15.6325	4.74255	um	Cell	Cell BoundingBoxAA Length	0.000	1.000	71	48	Not-Trans anti-PSF-A546 8C-S-PSF V2.00	0	29. Not-Trans and anti-PSF-A546_Pos002_S001	00-RNX4ffsBRNZ6wXMXtUUFYE
14.6705	15.392	5.92822	um	Cell	Cell BoundingBoxAA Length	0.000	1.000	72	49	Not-Trans anti-PSF-A546 8C-S-PSF V2.00	0	29. Not-Trans and anti-PSF-A546_Pos002_S001	00-RNX4ffsBRNZ6wXMXtUUFYE
18.9995	11.7845	4.74255	um	Cell	Cell BoundingBoxAA Length	0.000	1.000	73	0	Not-Trans anti-PSF-A546 8C-S-PSF V2.00	0	29. Not-Trans and anti-PSF-A546_Pos003_S001	00-sXJ865k9mSAp8U5h4Cef26
13.949	17.5565	4.74255	um	Cell	Cell BoundingBoxAA Length	0.000	1.000	74	1	Not-Trans anti-PSF-A546 8C-S-PSF V2.00	0	29. Not-Trans and anti-PSF-A546_Pos003_S001	00-sXJ865k9mSAp8U5h4Cef26
12.987	11.3035	7.9043	um	Cell	Cell BoundingBoxAA Length	0.000	1.000	75	2	Not-Trans anti-PSF-A546 8C-S-PSF V2.00	0	29. Not-Trans and anti-PSF-A546_Pos003_S001	00-sXJ865k9mSAp8U5h4Cef26
9.8605	19.721	4.74255	um	Cell	Cell BoundingBoxAA Length	0.000	1.000	76	3	Not-Trans anti-PSF-A546 8C-S-PSF V2.00	0	29. Not-Trans and anti-PSF-A546_Pos003_S001	00-sXJ865k9mSAp8U5h4Cef26
16.1135	19.24	4.34741	um	Cell	Cell BoundingBoxAA Length	0.000	1.000	77	4	Not-Trans anti-PSF-A546 8C-S-PSF V2.00	0	29. Not-Trans and anti-PSF-A546_Pos003_S001	00-sXJ865k9mSAp8U5h4Cef26
21.164	18.759	4.74255	um	Cell	Cell BoundingBoxAA Length	0.000	1.000	78	5	Not-Trans anti-PSF-A546 8C-S-PSF V2.00	0	29. Not-Trans and anti-PSF-A546_Pos003_S001	00-sXJ865k9mSAp8U5h4Cef26
12.987	17.5565	4.34741	um	Cell	Cell BoundingBoxAA Length	0.000	1.000	79	6	Not-Trans anti-PSF-A546 8C-S-PSF V2.00	0	29. Not-Trans and anti-PSF-A546_Pos003_S001	00-sXJ865k9mSAp8U5h4Cef26
15.6325	16.354	3.95215	um	Cell	Cell BoundingBoxAA Length	0.000	1.000	80	7	Not-Trans anti-PSF-A546 8C-S-PSF V2.00	0	29. Not-Trans and anti-PSF-A546_Pos003_S001	00-sXJ865k9mSAp8U5h4Cef26
15.1515	18.5185	5.53308	um	Cell	Cell BoundingBoxAA Length	0.000	1.000	81	8	Not-Trans anti-PSF-A546 8C-S-PSF V2.00	0	29. Not-Trans and anti-PSF-A546_Pos003_S001	00-sXJ865k9mSAp8U5h4Cef26
23.088	13.2275	4.74255	um	Cell	Cell BoundingBoxAA Length	0.000	1.000	82	9	Not-Trans anti-PSF-A546 8C-S-PSF V2.00	0	29. Not-Trans and anti-PSF-A546_Pos003_S001	00-sXJ865k9mSAp8U5h4Cef26
19.721	14.6705	4.34741	um	Cell	Cell BoundingBoxAA Length	0.000	1.000	83	10	Not-Trans anti-PSF-A546 8C-S-PSF V2.00	0	29. Not-Trans and anti-PSF-A546_Pos003_S001	00-sXJ865k9mSAp8U5h4Cef26
22.8475	12.987	3.95215	um	Cell	Cell BoundingBoxAA Length	0.000	1.000	84	11	Not-Trans anti-PSF-A546 8C-S-PSF V2.00	0	29. Not-Trans and anti-PSF-A546_Pos003_S001	00-sXJ865k9mSAp8U5h4Cef26
14.6705	22.8475	5.13782	um	Cell	Cell BoundingBoxAA Length	0.000	1.000	85	12	Not-Trans anti-PSF-A546 8C-S-PSF V2.00	0	29. Not-Trans and anti-PSF-A546_Pos003_S001	00-sXJ865k9mSAp8U5h4Cef26
13.2275	16.5945	4.34741	um	Cell	Cell BoundingBoxAA Length	0.000	1.000	86	13	Not-Trans anti-PSF-A546 8C-S-PSF V2.00	0	29. Not-Trans and anti-PSF-A546_Pos003_S001	00-sXJ865k9mSAp8U5h4Cef26
14.1895	20.4425	4.34741	um	Cell	Cell BoundingBoxAA Length	0.000	1.000	87	14	Not-Trans anti-PSF-A546 8C-S-PSF V2.00	0	29. Not-Trans and anti-PSF-A546_Pos003_S001	00-sXJ865k9mSAp8U5h4Cef26
12.7465	16.5945	4.74255	um	Cell	Cell BoundingBoxAA Length	0.000	1.000	88	15	Not-Trans anti-PSF-A546 8C-S-PSF V2.00	0	29. Not-Trans and anti-PSF-A546_Pos003_S001	00-sXJ865k9mSAp8U5h4Cef26
17.316	19.4805	7.11389	um	Cell	Cell BoundingBoxAA Length	0.000	1.000	89	16	Not-Trans anti-PSF-A546 8C-S-PSF V2.00	0	29. Not-Trans and anti-PSF-A546_Pos003_S001	00-sXJ865k9mSAp8U5h4Cef26
20.202	14.1895	4.34741	um	Cell	Cell BoundingBoxAA Length	0.000	1.000	90	17	Not-Trans anti-PSF-A546 8C-S-PSF V2.00	0	29. Not-Trans and anti-PSF-A546_Pos003_S001	00-sXJ865k9mSAp8U5h4Cef26
17.316	24.7715	4.74255	um	Cell	Cell BoundingBoxAA Length	0.000	1.000	91	18	Not-Trans anti-PSF-A546 8C-S-PSF V2.00	0	29. Not-Trans and anti-PSF-A546_Pos003_S001	00-sXJ865k9mSAp8U5h4Cef26
12.506	13.949	7.11389	um	Cell	Cell BoundingBoxAA Length	0.000	1.000	92	19	Not-Trans anti-PSF-A546 8C-S-PSF V2.00	0	29. Not-Trans and anti-PSF-A546_Pos003_S001	00-sXJ865k9mSAp8U5h4Cef26
18.9995	20.683	4.74255	um	Cell	Cell BoundingBoxAA Length	0.000	1.000	93	20	Not-Trans anti-PSF-A546 8C-S-PSF V2.00	0	29. Not-Trans and anti-PSF-A546_Pos003_S001	00-sXJ865k9mSAp8U5h4Cef26
13.7085	16.354	4.74255	um	Cell	Cell BoundingBoxAA Length	0.000	1.000	94	21	Not-Trans anti-PSF-A546 8C-S-PSF V2.00	0	29. Not-Trans and anti-PSF-A546_Pos003_S001	00-sXJ865k9mSAp8U5h4Cef26
14.1895	13.2275	7.50903	um	Cell	Cell BoundingBoxAA Length	0.000	1.000	95	22	Not-Trans anti-PSF-A546 8C-S-PSF V2.00	0	29. Not-Trans and anti-PSF-A546_Pos003_S001	00-sXJ865k9mSAp8U5h4Cef26
22.126	26.455	6.71863	um	Cell	Cell BoundingBoxAA Length	0.000	1.000	96	23	Not-Trans anti-PSF-A546 8C-S-PSF V2.00	0	29. Not-Trans and anti-PSF-A546_Pos003_S001	00-sXJ865k9mSAp8U5h4Cef26
10.3415	7.45551	6.32336	um	Cell	Cell BoundingBoxAA Length	0.000	1.000	97	24	Not-Trans anti-PSF-A546 8C-S-PSF V2.00	0	29. Not-Trans and anti-PSF-A546_Pos003_S001	00-sXJ865k9mSAp8U5h4Cef26
16.1135	13.949	5.1377	um	Cell	Cell BoundingBoxAA Length	0.000	1.000	98	25	Not-Trans anti-PSF-A546 8C-S-PSF V2.00	0	29. Not-Trans and anti-PSF-A546_Pos003_S001	00-sXJ865k9mSAp8U5h4Cef26
12.987	15.392	5.1377	um	Cell	Cell BoundingBoxAA Length	0.000	1.000	99	26	Not-Trans anti-PSF-A546 8C-S-PSF V2.00	0	29. Not-Trans and anti-PSF-A546_Pos003_S001	00-sXJ865k9mSAp8U5h4Cef26
23.088	13.468	6.32336	um	Cell	Cell BoundingBoxAA Length	0.000	1.000	100	27	Not-Trans anti-PSF-A546 8C-S-PSF V2.00	0	29. Not-Trans and anti-PSF-A546_Pos003_S001	00-sXJ865k9mSAp8U5h4Cef26
9.62	13.2275	4.34741	um	Cell	Cell BoundingBoxAA Length	0.000	1.000	101	28	Not-Trans anti-PSF-A546 8C-S-PSF V2.00	0	29. Not-Trans and anti-PSF-A546_Pos003_S001	00-sXJ865k9mSAp8U5h4Cef26
16.1135	18.9995	4.74255	um	Cell	Cell BoundingBoxAA Length	0.000	1.000	102	29	Not-Trans anti-PSF-A546 8C-S-PSF V2.00	0	29. Not-Trans and anti-PSF-A546_Pos003_S001	00-sXJ865k9mSAp8U5h4Cef26
11.063	16.354	4.74255	um	Cell	Cell BoundingBoxAA Length	0.000	1.000	103	30	Not-Trans anti-PSF-A546 8C-S-PSF V2.00	0	29. Not-Trans and anti-PSF-A546_Pos003_S001	00-sXJ865k9mSAp8U5h4Cef26
12.025	16.1135	6.71863	um	Cell	Cell BoundingBoxAA Length	0.000	1.000	104	31	Not-Trans anti-PSF-A546 8C-S-PSF V2.00	0	29. Not-Trans and anti-PSF-A546_Pos003_S001	00-sXJ865k9mSAp8U5h4Cef26
18.9995	12.025	7.50903	um	Cell	Cell BoundingBoxAA Length	0.000	1.000	105	32	Not-Trans anti-PSF-A546 8C-S-PSF V2.00	0	29. Not-Trans and anti-PSF-A546_Pos003_S001	00-sXJ865k9mSAp8U5h4Cef26
22.3665	26.455	7.50903	um	Cell	Cell BoundingBoxAA Length	0.000	1.000	106	33	Not-Trans anti-PSF-A546 8C-S-PSF V2.00	0	29. Not-Trans and anti-PSF-A546_Pos003_S001	00-sXJ865k9mSAp8U5h4Cef26
15.392	18.278	6.71851	um	Cell	Cell BoundingBoxAA Length	0.000	1.000	107	34	Not-Trans anti-PSF-A546 8C-S-PSF V2.00	0	29. Not-Trans and anti-PSF-A546_Pos003_S001	00-sXJ865k9mSAp8U5h4Cef26
20.202	12.025	4.34729	um	Cell	Cell BoundingBoxAA Length	0.000	1.000	108	35	Not-Trans anti-PSF-A546 8C-S-PSF V2.00	0	29. Not-Trans and anti-PSF-A546_Pos003_S001	00-sXJ865k9mSAp8U5h4Cef26
9.3795	8.658	6.71863	um	Cell	Cell BoundingBoxAA Length	0.000	1.000	109	0	Not-Trans anti-PSF-A546 8C-S-PSF V2.00	0	29. Not-Trans and anti-PSF-A546_Pos004_S001	00-xoHgU39SxHkkWUr2oN8zjb
10.582	19.4805	5.53296	um	Cell	Cell BoundingBoxAA Length	0.000	1.000	110	1	Not-Trans anti-PSF-A546 8C-S-PSF V2.00	0	29. Not-Trans and anti-PSF-A546_Pos004_S001	00-xoHgU39SxHkkWUr2oN8zjb
15.1515	17.316	5.1377	um	Cell	Cell BoundingBoxAA Length	0.000	1.000	111	2	Not-Trans anti-PSF-A546 8C-S-PSF V2.00	0	29. Not-Trans and anti-PSF-A546_Pos004_S001	00-xoHgU39SxHkkWUr2oN8zjb
19.9615	12.987	5.53296	um	Cell	Cell BoundingBoxAA Length	0.000	1.000	112	3	Not-Trans anti-PSF-A546 8C-S-PSF V2.00	0	29. Not-Trans and anti-PSF-A546_Pos004_S001	00-xoHgU39SxHkkWUr2oN8zjb
13.2275	12.2655	5.1377	um	Cell	Cell BoundingBoxAA Length	0.000	1.000	113	4	Not-Trans anti-PSF-A546 8C-S-PSF V2.00	0	29. Not-Trans and anti-PSF-A546_Pos004_S001	00-xoHgU39SxHkkWUr2oN8zjb
11.7845	16.5945	5.1377	um	Cell	Cell BoundingBoxAA Length	0.000	1.000	114	5	Not-Trans anti-PSF-A546 8C-S-PSF V2.00	0	29. Not-Trans and anti-PSF-A546_Pos004_S001	00-xoHgU39SxHkkWUr2oN8zjb
11.544	14.43	5.1377	um	Cell	Cell BoundingBoxAA Length	0.000	1.000	115	6	Not-Trans anti-PSF-A546 8C-S-PSF V2.00	0	29. Not-Trans and anti-PSF-A546_Pos004_S001	00-xoHgU39SxHkkWUr2oN8zjb
13.949	11.7845	4.34729	um	Cell	Cell BoundingBoxAA Length	0.000	1.000	116	7	Not-Trans anti-PSF-A546 8C-S-PSF V2.00	0	29. Not-Trans and anti-PSF-A546_Pos004_S001	00-xoHgU39SxHkkWUr2oN8zjb
13.7085	17.5565	5.1377	um	Cell	Cell BoundingBoxAA Length	0.000	1.000	117	8	Not-Trans anti-PSF-A546 8C-S-PSF V2.00	0	29. Not-Trans and anti-PSF-A546_Pos004_S001	00-xoHgU39SxHkkWUr2oN8zjb
11.063	17.5565	4.74255	um	Cell	Cell BoundingBoxAA Length	0.000	1.000	118	9	Not-Trans anti-PSF-A546 8C-S-PSF V2.00	0	29. Not-Trans and anti-PSF-A546_Pos004_S001	00-xoHgU39SxHkkWUr2oN8zjb
13.7085	19.4805	7.9043	um	Cell	Cell BoundingBoxAA Length	0.000	1.000	119	10	Not-Trans anti-PSF-A546 8C-S-PSF V2.00	0	29. Not-Trans and anti-PSF-A546_Pos004_S001	00-xoHgU39SxHkkWUr2oN8zjb
12.025	16.1135	3.95215	um	Cell	Cell BoundingBoxAA Length	0.000	1.000	120	11	Not-Trans anti-PSF-A546 8C-S-PSF V2.00	0	29. Not-Trans and anti-PSF-A546_Pos004_S001	00-xoHgU39SxHkkWUr2oN8zjb
9.62	13.2275	4.34741	um	Cell	Cell BoundingBoxAA Length	0.000	1.000	121	12	Not-Trans anti-PSF-A546 8C-S-PSF V2.00	0	29. Not-Trans and anti-PSF-A546_Pos004_S001	00-xoHgU39SxHkkWUr2oN8zjb
15.6325	14.43	3.95215	um	Cell	Cell BoundingBoxAA Length	0.000	1.000	122	13	Not-Trans anti-PSF-A546 8C-S-PSF V2.00	0	29. Not-Trans and anti-PSF-A546_Pos004_S001	00-xoHgU39SxHkkWUr2oN8zjb
12.7465	22.126	3.55701	um	Cell	Cell BoundingBoxAA Length	0.000	1.000	123	14	Not-Trans anti-PSF-A546 8C-S-PSF V2.00	0	29. Not-Trans and anti-PSF-A546_Pos004_S001	00-xoHgU39SxHkkWUr2oN8zjb
15.1515	21.8855	3.16174	um	Cell	Cell BoundingBoxAA Length	0.000	1.000	124	15	Not-Trans anti-PSF-A546 8C-S-PSF V2.00	0	29. Not-Trans and anti-PSF-A546_Pos004_S001	00-xoHgU39SxHkkWUr2oN8zjb
10.8225	18.9995	3.55688	um	Cell	Cell BoundingBoxAA Length	0.000	1.000	125	16	Not-Trans anti-PSF-A546 8C-S-PSF V2.00	0	29. Not-Trans and anti-PSF-A546_Pos004_S001	00-xoHgU39SxHkkWUr2oN8zjb
19.721	16.1135	3.16174	um	Cell	Cell BoundingBoxAA Length	0.000	1.000	126	17	Not-Trans anti-PSF-A546 8C-S-PSF V2.00	0	29. Not-Trans and anti-PSF-A546_Pos004_S001	00-xoHgU39SxHkkWUr2oN8zjb
13.468	16.835	5.53296	um	Cell	Cell BoundingBoxAA Length	0.000	1.000	127	0	Not-Trans anti-PSF-A546 8C-S-PSF V2.00	0	29. Not-Trans and anti-PSF-A546_Pos005_S001	00-pVueuWuPibJKGtXaNp7YT8
12.025	17.5565	5.1377	um	Cell	Cell BoundingBoxAA Length	0.000	1.000	128	1	Not-Trans anti-PSF-A546 8C-S-PSF V2.00	0	29. Not-Trans and anti-PSF-A546_Pos005_S001	00-pVueuWuPibJKGtXaNp7YT8
20.4425	17.5565	5.9281	um	Cell	Cell BoundingBoxAA Length	0.000	1.000	129	2	Not-Trans anti-PSF-A546 8C-S-PSF V2.00	0	29. Not-Trans and anti-PSF-A546_Pos005_S001	00-pVueuWuPibJKGtXaNp7YT8
18.0375	23.3285	5.53296	um	Cell	Cell BoundingBoxAA Length	0.000	1.000	130	3	Not-Trans anti-PSF-A546 8C-S-PSF V2.00	0	29. Not-Trans and anti-PSF-A546_Pos005_S001	00-pVueuWuPibJKGtXaNp7YT8
11.7845	15.392	4.34741	um	Cell	Cell BoundingBoxAA Length	0.000	1.000	131	4	Not-Trans anti-PSF-A546 8C-S-PSF V2.00	0	29. Not-Trans and anti-PSF-A546_Pos005_S001	00-pVueuWuPibJKGtXaNp7YT8
22.3665	11.7845	5.13782	um	Cell	Cell BoundingBoxAA Length	0.000	1.000	132	5	Not-Trans anti-PSF-A546 8C-S-PSF V2.00	0	29. Not-Trans and anti-PSF-A546_Pos005_S001	00-pVueuWuPibJKGtXaNp7YT8
17.0755	14.911	4.74255	um	Cell	Cell BoundingBoxAA Length	0.000	1.000	133	6	Not-Trans anti-PSF-A546 8C-S-PSF V2.00	0	29. Not-Trans and anti-PSF-A546_Pos005_S001	00-pVueuWuPibJKGtXaNp7YT8
13.949	18.9995	4.34741	um	Cell	Cell BoundingBoxAA Length	0.000	1.000	134	7	Not-Trans anti-PSF-A546 8C-S-PSF V2.00	0	29. Not-Trans and anti-PSF-A546_Pos005_S001	00-pVueuWuPibJKGtXaNp7YT8
17.316	20.9235	3.95215	um	Cell	Cell BoundingBoxAA Length	0.000	1.000	135	8	Not-Trans anti-PSF-A546 8C-S-PSF V2.00	0	29. Not-Trans and anti-PSF-A546_Pos005_S001	00-pVueuWuPibJKGtXaNp7YT8
16.354	16.354	4.34741	um	Cell	Cell BoundingBoxAA Length	0.000	1.000	136	9	Not-Trans anti-PSF-A546 8C-S-PSF V2.00	0	29. Not-Trans and anti-PSF-A546_Pos005_S001	00-pVueuWuPibJKGtXaNp7YT8
13.949	17.5565	4.74255	um	Cell	Cell BoundingBoxAA Length	0.000	1.000	137	10	Not-Trans anti-PSF-A546 8C-S-PSF V2.00	0	29. Not-Trans and anti-PSF-A546_Pos005_S001	00-pVueuWuPibJKGtXaNp7YT8
12.987	14.6705	4.34741	um	Cell	Cell BoundingBoxAA Length	0.000	1.000	138	11	Not-Trans anti-PSF-A546 8C-S-PSF V2.00	0	29. Not-Trans and anti-PSF-A546_Pos005_S001	00-pVueuWuPibJKGtXaNp7YT8
22.126	15.873	3.95215	um	Cell	Cell BoundingBoxAA Length	0.000	1.000	139	12	Not-Trans anti-PSF-A546 8C-S-PSF V2.00	0	29. Not-Trans and anti-PSF-A546_Pos005_S001	00-pVueuWuPibJKGtXaNp7YT8
19.24	19.721	5.13782	um	Cell	Cell BoundingBoxAA Length	0.000	1.000	140	13	Not-Trans anti-PSF-A546 8C-S-PSF V2.00	0	29. Not-Trans and anti-PSF-A546_Pos005_S001	00-pVueuWuPibJKGtXaNp7YT8
18.278	20.683	4.74255	um	Cell	Cell BoundingBoxAA Length	0.000	1.000	141	14	Not-Trans anti-PSF-A546 8C-S-PSF V2.00	0	29. Not-Trans and anti-PSF-A546_Pos005_S001	00-pVueuWuPibJKGtXaNp7YT8
20.683	13.7085	4.74255	um	Cell	Cell BoundingBoxAA Length	0.000	1.000	142	15	Not-Trans anti-PSF-A546 8C-S-PSF V2.00	0	29. Not-Trans and anti-PSF-A546_Pos005_S001	00-pVueuWuPibJKGtXaNp7YT8
13.468	21.4045	5.13782	um	Cell	Cell BoundingBoxAA Length	0.000	1.000	143	16	Not-Trans anti-PSF-A546 8C-S-PSF V2.00	0	29. Not-Trans and anti-PSF-A546_Pos005_S001	00-pVueuWuPibJKGtXaNp7YT8
14.6705	17.316	5.92822	um	Cell	Cell BoundingBoxAA Length	0.000	1.000	144	17	Not-Trans anti-PSF-A546 8C-S-PSF V2.00	0	29. Not-Trans and anti-PSF-A546_Pos005_S001	00-pVueuWuPibJKGtXaNp7YT8
16.835	24.7715	5.13782	um	Cell	Cell BoundingBoxAA Length	0.000	1.000	145	18	Not-Trans anti-PSF-A546 8C-S-PSF V2.00	0	29. Not-Trans and anti-PSF-A546_Pos005_S001	00-pVueuWuPibJKGtXaNp7YT8
18.278	20.683	5.13782	um	Cell	Cell BoundingBoxAA Length	0.000	1.000	146	19	Not-Trans anti-PSF-A546 8C-S-PSF V2.00	0	29. Not-Trans and anti-PSF-A546_Pos005_S001	00-pVueuWuPibJKGtXaNp7YT8
27.1765	14.911	5.53296	um	Cell	Cell BoundingBoxAA Length	0.000	1.000	147	20	Not-Trans anti-PSF-A546 8C-S-PSF V2.00	0	29. Not-Trans and anti-PSF-A546_Pos005_S001	00-pVueuWuPibJKGtXaNp7YT8
19.9615	11.544	5.92822	um	Cell	Cell BoundingBoxAA Length	0.000	1.000	148	21	Not-Trans anti-PSF-A546 8C-S-PSF V2.00	0	29. Not-Trans and anti-PSF-A546_Pos005_S001	00-pVueuWuPibJKGtXaNp7YT8
13.949	9.13901	5.53296	um	Cell	Cell BoundingBoxAA Length	0.000	1.000	149	22	Not-Trans anti-PSF-A546 8C-S-PSF V2.00	0	29. Not-Trans and anti-PSF-A546_Pos005_S001	00-pVueuWuPibJKGtXaNp7YT8
16.1135	10.3415	5.53296	um	Cell	Cell BoundingBoxAA Length	0.000	1.000	150	23	Not-Trans anti-PSF-A546 8C-S-PSF V2.00	0	29. Not-Trans and anti-PSF-A546_Pos005_S001	00-pVueuWuPibJKGtXaNp7YT8
11.7845	15.6325	4.74255	um	Cell	Cell BoundingBoxAA Length	0.000	1.000	151	24	Not-Trans anti-PSF-A546 8C-S-PSF V2.00	0	29. Not-Trans and anti-PSF-A546_Pos005_S001	00-pVueuWuPibJKGtXaNp7YT8
17.316	14.6705	4.74255	um	Cell	Cell BoundingBoxAA Length	0.000	1.000	152	25	Not-Trans anti-PSF-A546 8C-S-PSF V2.00	0	29. Not-Trans and anti-PSF-A546_Pos005_S001	00-pVueuWuPibJKGtXaNp7YT8
17.797	14.6705	4.34729	um	Cell	Cell BoundingBoxAA Length	0.000	1.000	153	26	Not-Trans anti-PSF-A546 8C-S-PSF V2.00	0	29. Not-Trans and anti-PSF-A546_Pos005_S001	00-pVueuWuPibJKGtXaNp7YT8
11.3035	23.3285	4.74255	um	Cell	Cell BoundingBoxAA Length	0.000	1.000	154	27	Not-Trans anti-PSF-A546 8C-S-PSF V2.00	0	29. Not-Trans and anti-PSF-A546_Pos005_S001	00-pVueuWuPibJKGtXaNp7YT8
17.5565	14.43	3.95215	um	Cell	Cell BoundingBoxAA Length	0.000	1.000	155	28	Not-Trans anti-PSF-A546 8C-S-PSF V2.00	0	29. Not-Trans and anti-PSF-A546_Pos005_S001	00-pVueuWuPibJKGtXaNp7YT8
15.1515	14.43	5.13782	um	Cell	Cell BoundingBoxAA Length	0.000	1.000	156	29	Not-Trans anti-PSF-A546 8C-S-PSF V2.00	0	29. Not-Trans and anti-PSF-A546_Pos005_S001	00-pVueuWuPibJKGtXaNp7YT8
37.518	34.8725	7.11389	um	Cell	Cell BoundingBoxAA Length	0.000	1.000	157	30	Not-Trans anti-PSF-A546 8C-S-PSF V2.00	0	29. Not-Trans and anti-PSF-A546_Pos005_S001	00-pVueuWuPibJKGtXaNp7YT8
26.455	15.873	4.74255	um	Cell	Cell BoundingBoxAA Length	0.000	1.000	158	0	Not-Trans anti-PSF-A546 8C-S-PSF V2.00	0	29. Not-Trans and anti-PSF-A546_Pos006_S001	00-MNDkK6yYhTfLt2C9VmRaze
22.8475	21.164	5.9281	um	Cell	Cell BoundingBoxAA Length	0.000	1.000	159	1	Not-Trans anti-PSF-A546 8C-S-PSF V2.00	0	29. Not-Trans and anti-PSF-A546_Pos006_S001	00-MNDkK6yYhTfLt2C9VmRaze
13.949	14.43	5.9281	um	Cell	Cell BoundingBoxAA Length	0.000	1.000	160	2	Not-Trans anti-PSF-A546 8C-S-PSF V2.00	0	29. Not-Trans and anti-PSF-A546_Pos006_S001	00-MNDkK6yYhTfLt2C9VmRaze
12.025	13.468	5.9281	um	Cell	Cell BoundingBoxAA Length	0.000	1.000	161	3	Not-Trans anti-PSF-A546 8C-S-PSF V2.00	0	29. Not-Trans and anti-PSF-A546_Pos006_S001	00-MNDkK6yYhTfLt2C9VmRaze
20.4425	11.063	5.9281	um	Cell	Cell BoundingBoxAA Length	0.000	1.000	162	4	Not-Trans anti-PSF-A546 8C-S-PSF V2.00	0	29. Not-Trans and anti-PSF-A546_Pos006_S001	00-MNDkK6yYhTfLt2C9VmRaze
17.0755	13.468	6.32336	um	Cell	Cell BoundingBoxAA Length	0.000	1.000	163	5	Not-Trans anti-PSF-A546 8C-S-PSF V2.00	0	29. Not-Trans and anti-PSF-A546_Pos006_S001	00-MNDkK6yYhTfLt2C9VmRaze
18.759	13.2275	5.53296	um	Cell	Cell BoundingBoxAA Length	0.000	1.000	164	6	Not-Trans anti-PSF-A546 8C-S-PSF V2.00	0	29. Not-Trans and anti-PSF-A546_Pos006_S001	00-MNDkK6yYhTfLt2C9VmRaze
12.506	15.6325	5.9281	um	Cell	Cell BoundingBoxAA Length	0.000	1.000	165	7	Not-Trans anti-PSF-A546 8C-S-PSF V2.00	0	29. Not-Trans and anti-PSF-A546_Pos006_S001	00-MNDkK6yYhTfLt2C9VmRaze
12.7465	18.278	5.1377	um	Cell	Cell BoundingBoxAA Length	0.000	1.000	166	8	Not-Trans anti-PSF-A546 8C-S-PSF V2.00	0	29. Not-Trans and anti-PSF-A546_Pos006_S001	00-MNDkK6yYhTfLt2C9VmRaze
37.999	23.569	5.53296	um	Cell	Cell BoundingBoxAA Length	0.000	1.000	167	9	Not-Trans anti-PSF-A546 8C-S-PSF V2.00	0	29. Not-Trans and anti-PSF-A546_Pos006_S001	00-MNDkK6yYhTfLt2C9VmRaze
15.6325	20.202	5.1377	um	Cell	Cell BoundingBoxAA Length	0.000	1.000	168	10	Not-Trans anti-PSF-A546 8C-S-PSF V2.00	0	29. Not-Trans and anti-PSF-A546_Pos006_S001	00-MNDkK6yYhTfLt2C9VmRaze
19.721	16.835	5.53296	um	Cell	Cell BoundingBoxAA Length	0.000	1.000	169	11	Not-Trans anti-PSF-A546 8C-S-PSF V2.00	0	29. Not-Trans and anti-PSF-A546_Pos006_S001	00-MNDkK6yYhTfLt2C9VmRaze
11.063	24.531	5.1377	um	Cell	Cell BoundingBoxAA Length	0.000	1.000	170	12	Not-Trans anti-PSF-A546 8C-S-PSF V2.00	0	29. Not-Trans and anti-PSF-A546_Pos006_S001	00-MNDkK6yYhTfLt2C9VmRaze
20.4425	15.392	4.34729	um	Cell	Cell BoundingBoxAA Length	0.000	1.000	171	13	Not-Trans anti-PSF-A546 8C-S-PSF V2.00	0	29. Not-Trans and anti-PSF-A546_Pos006_S001	00-MNDkK6yYhTfLt2C9VmRaze
15.1515	17.316	5.53296	um	Cell	Cell BoundingBoxAA Length	0.000	1.000	172	14	Not-Trans anti-PSF-A546 8C-S-PSF V2.00	0	29. Not-Trans and anti-PSF-A546_Pos006_S001	00-MNDkK6yYhTfLt2C9VmRaze
13.949	12.025	5.1377	um	Cell	Cell BoundingBoxAA Length	0.000	1.000	173	15	Not-Trans anti-PSF-A546 8C-S-PSF V2.00	0	29. Not-Trans and anti-PSF-A546_Pos006_S001	00-MNDkK6yYhTfLt2C9VmRaze
24.2905	18.9995	4.74255	um	Cell	Cell BoundingBoxAA Length	0.000	1.000	174	16	Not-Trans anti-PSF-A546 8C-S-PSF V2.00	0	29. Not-Trans and anti-PSF-A546_Pos006_S001	00-MNDkK6yYhTfLt2C9VmRaze
15.392	11.544	5.53296	um	Cell	Cell BoundingBoxAA Length	0.000	1.000	175	17	Not-Trans anti-PSF-A546 8C-S-PSF V2.00	0	29. Not-Trans and anti-PSF-A546_Pos006_S001	00-MNDkK6yYhTfLt2C9VmRaze
18.759	24.2905	4.34729	um	Cell	Cell BoundingBoxAA Length	0.000	1.000	176	18	Not-Trans anti-PSF-A546 8C-S-PSF V2.00	0	29. Not-Trans and anti-PSF-A546_Pos006_S001	00-MNDkK6yYhTfLt2C9VmRaze
20.683	24.2905	5.1377	um	Cell	Cell BoundingBoxAA Length	0.000	1.000	177	19	Not-Trans anti-PSF-A546 8C-S-PSF V2.00	0	29. Not-Trans and anti-PSF-A546_Pos006_S001	00-MNDkK6yYhTfLt2C9VmRaze
24.7715	17.5565	4.74255	um	Cell	Cell BoundingBoxAA Length	0.000	1.000	178	20	Not-Trans anti-PSF-A546 8C-S-PSF V2.00	0	29. Not-Trans and anti-PSF-A546_Pos006_S001	00-MNDkK6yYhTfLt2C9VmRaze
18.759	19.24	5.53296	um	Cell	Cell BoundingBoxAA Length	0.000	1.000	179	21	Not-Trans anti-PSF-A546 8C-S-PSF V2.00	0	29. Not-Trans and anti-PSF-A546_Pos006_S001	00-MNDkK6yYhTfLt2C9VmRaze
22.3665	17.797	4.74255	um	Cell	Cell BoundingBoxAA Length	0.000	1.000	180	22	Not-Trans anti-PSF-A546 8C-S-PSF V2.00	0	29. Not-Trans and anti-PSF-A546_Pos006_S001	00-MNDkK6yYhTfLt2C9VmRaze
23.3285	20.202	4.74255	um	Cell	Cell BoundingBoxAA Length	0.000	1.000	181	23	Not-Trans anti-PSF-A546 8C-S-PSF V2.00	0	29. Not-Trans and anti-PSF-A546_Pos006_S001	00-MNDkK6yYhTfLt2C9VmRaze
14.1895	19.4805	5.53296	um	Cell	Cell BoundingBoxAA Length	0.000	1.000	182	24	Not-Trans anti-PSF-A546 8C-S-PSF V2.00	0	29. Not-Trans and anti-PSF-A546_Pos006_S001	00-MNDkK6yYhTfLt2C9VmRaze
18.759	23.088	4.74255	um	Cell	Cell BoundingBoxAA Length	0.000	1.000	183	25	Not-Trans anti-PSF-A546 8C-S-PSF V2.00	0	29. Not-Trans and anti-PSF-A546_Pos006_S001	00-MNDkK6yYhTfLt2C9VmRaze
14.6705	20.9235	5.53296	um	Cell	Cell BoundingBoxAA Length	0.000	1.000	184	26	Not-Trans anti-PSF-A546 8C-S-PSF V2.00	0	29. Not-Trans and anti-PSF-A546_Pos006_S001	00-MNDkK6yYhTfLt2C9VmRaze
15.6325	20.4425	5.1377	um	Cell	Cell BoundingBoxAA Length	0.000	1.000	185	27	Not-Trans anti-PSF-A546 8C-S-PSF V2.00	0	29. Not-Trans and anti-PSF-A546_Pos006_S001	00-MNDkK6yYhTfLt2C9VmRaze
16.354	17.316	5.1377	um	Cell	Cell BoundingBoxAA Length	0.000	1.000	186	28	Not-Trans anti-PSF-A546 8C-S-PSF V2.00	0	29. Not-Trans and anti-PSF-A546_Pos006_S001	00-MNDkK6yYhTfLt2C9VmRaze
18.9995	21.8855	7.90417	um	Cell	Cell BoundingBoxAA Length	0.000	1.000	187	29	Not-Trans anti-PSF-A546 8C-S-PSF V2.00	0	29. Not-Trans and anti-PSF-A546_Pos006_S001	00-MNDkK6yYhTfLt2C9VmRaze
15.6325	19.721	5.9281	um	Cell	Cell BoundingBoxAA Length	0.000	1.000	188	30	Not-Trans anti-PSF-A546 8C-S-PSF V2.00	0	29. Not-Trans and anti-PSF-A546_Pos006_S001	00-MNDkK6yYhTfLt2C9VmRaze
14.1895	29.1005	5.53296	um	Cell	Cell BoundingBoxAA Length	0.000	1.000	189	31	Not-Trans anti-PSF-A546 8C-S-PSF V2.00	0	29. Not-Trans and anti-PSF-A546_Pos006_S001	00-MNDkK6yYhTfLt2C9VmRaze
10.582	15.392	4.74255	um	Cell	Cell BoundingBoxAA Length	0.000	1.000	190	32	Not-Trans anti-PSF-A546 8C-S-PSF V2.00	0	29. Not-Trans and anti-PSF-A546_Pos006_S001	00-MNDkK6yYhTfLt2C9VmRaze
13.2275	18.9995	5.1377	um	Cell	Cell BoundingBoxAA Length	0.000	1.000	191	33	Not-Trans anti-PSF-A546 8C-S-PSF V2.00	0	29. Not-Trans and anti-PSF-A546_Pos006_S001	00-MNDkK6yYhTfLt2C9VmRaze
18.5185	14.43	5.1377	um	Cell	Cell BoundingBoxAA Length	0.000	1.000	192	34	Not-Trans anti-PSF-A546 8C-S-PSF V2.00	0	29. Not-Trans and anti-PSF-A546_Pos006_S001	00-MNDkK6yYhTfLt2C9VmRaze
12.7465	14.6705	5.1377	um	Cell	Cell BoundingBoxAA Length	0.000	1.000	193	35	Not-Trans anti-PSF-A546 8C-S-PSF V2.00	0	29. Not-Trans and anti-PSF-A546_Pos006_S001	00-MNDkK6yYhTfLt2C9VmRaze
16.5945	13.949	4.74255	um	Cell	Cell BoundingBoxAA Length	0.000	1.000	194	36	Not-Trans anti-PSF-A546 8C-S-PSF V2.00	0	29. Not-Trans and anti-PSF-A546_Pos006_S001	00-MNDkK6yYhTfLt2C9VmRaze
14.1895	9.139	5.53296	um	Cell	Cell BoundingBoxAA Length	0.000	1.000	195	37	Not-Trans anti-PSF-A546 8C-S-PSF V2.00	0	29. Not-Trans and anti-PSF-A546_Pos006_S001	00-MNDkK6yYhTfLt2C9VmRaze
20.4425	17.5565	4.34741	um	Cell	Cell BoundingBoxAA Length	0.000	1.000	196	38	Not-Trans anti-PSF-A546 8C-S-PSF V2.00	0	29. Not-Trans and anti-PSF-A546_Pos006_S001	00-MNDkK6yYhTfLt2C9VmRaze
12.506	18.759	5.13782	um	Cell	Cell BoundingBoxAA Length	0.000	1.000	197	39	Not-Trans anti-PSF-A546 8C-S-PSF V2.00	0	29. Not-Trans and anti-PSF-A546_Pos006_S001	00-MNDkK6yYhTfLt2C9VmRaze
12.506	16.5945	4.74255	um	Cell	Cell BoundingBoxAA Length	0.000	1.000	198	40	Not-Trans anti-PSF-A546 8C-S-PSF V2.00	0	29. Not-Trans and anti-PSF-A546_Pos006_S001	00-MNDkK6yYhTfLt2C9VmRaze
16.5945	17.797	4.74255	um	Cell	Cell BoundingBoxAA Length	0.000	1.000	199	41	Not-Trans anti-PSF-A546 8C-S-PSF V2.00	0	29. Not-Trans and anti-PSF-A546_Pos006_S001	00-MNDkK6yYhTfLt2C9VmRaze
21.645	18.759	4.74255	um	Cell	Cell BoundingBoxAA Length	0.000	1.000	200	42	Not-Trans anti-PSF-A546 8C-S-PSF V2.00	0	29. Not-Trans and anti-PSF-A546_Pos006_S001	00-MNDkK6yYhTfLt2C9VmRaze
22.8475	12.7465	4.34741	um	Cell	Cell BoundingBoxAA Length	0.000	1.000	201	43	Not-Trans anti-PSF-A546 8C-S-PSF V2.00	0	29. Not-Trans and anti-PSF-A546_Pos006_S001	00-MNDkK6yYhTfLt2C9VmRaze
25.7335	14.1895	5.9281	um	Cell	Cell BoundingBoxAA Length	0.000	1.000	202	44	Not-Trans anti-PSF-A546 8C-S-PSF V2.00	0	29. Not-Trans and anti-PSF-A546_Pos006_S001	00-MNDkK6yYhTfLt2C9VmRaze
48.8215	46.8975	6.71863	um	Cell	Cell BoundingBoxAA Length	0.000	1.000	203	45	Not-Trans anti-PSF-A546 8C-S-PSF V2.00	0	29. Not-Trans and anti-PSF-A546_Pos006_S001	00-MNDkK6yYhTfLt2C9VmRaze
28.6195	33.67	6.71863	um	Cell	Cell BoundingBoxAA Length	0.000	1.000	204	46	Not-Trans anti-PSF-A546 8C-S-PSF V2.00	0	29. Not-Trans and anti-PSF-A546_Pos006_S001	00-MNDkK6yYhTfLt2C9VmRaze
11.7845	11.063	6.32336	um	Cell	Cell BoundingBoxAA Length	0.000	1.000	205	0	Not-Trans anti-PSF-A546 8C-S-PSF V2.00	0	29. Not-Trans and anti-PSF-A546_Pos007_S001	00-QNZvemBzaVDwhxmzmTCX5c
13.7085	12.2655	5.1377	um	Cell	Cell BoundingBoxAA Length	0.000	1.000	206	1	Not-Trans anti-PSF-A546 8C-S-PSF V2.00	0	29. Not-Trans and anti-PSF-A546_Pos007_S001	00-QNZvemBzaVDwhxmzmTCX5c
14.911	10.582	5.1377	um	Cell	Cell BoundingBoxAA Length	0.000	1.000	207	2	Not-Trans anti-PSF-A546 8C-S-PSF V2.00	0	29. Not-Trans and anti-PSF-A546_Pos007_S001	00-QNZvemBzaVDwhxmzmTCX5c
13.468	12.025	5.1377	um	Cell	Cell BoundingBoxAA Length	0.000	1.000	208	3	Not-Trans anti-PSF-A546 8C-S-PSF V2.00	0	29. Not-Trans and anti-PSF-A546_Pos007_S001	00-QNZvemBzaVDwhxmzmTCX5c
15.6325	17.316	6.32336	um	Cell	Cell BoundingBoxAA Length	0.000	1.000	209	4	Not-Trans anti-PSF-A546 8C-S-PSF V2.00	0	29. Not-Trans and anti-PSF-A546_Pos007_S001	00-QNZvemBzaVDwhxmzmTCX5c
18.0375	14.1895	5.1377	um	Cell	Cell BoundingBoxAA Length	0.000	1.000	210	5	Not-Trans anti-PSF-A546 8C-S-PSF V2.00	0	29. Not-Trans and anti-PSF-A546_Pos007_S001	00-QNZvemBzaVDwhxmzmTCX5c
13.7085	11.3035	5.9281	um	Cell	Cell BoundingBoxAA Length	0.000	1.000	211	6	Not-Trans anti-PSF-A546 8C-S-PSF V2.00	0	29. Not-Trans and anti-PSF-A546_Pos007_S001	00-QNZvemBzaVDwhxmzmTCX5c
15.873	12.987	5.1377	um	Cell	Cell BoundingBoxAA Length	0.000	1.000	212	7	Not-Trans anti-PSF-A546 8C-S-PSF V2.00	0	29. Not-Trans and anti-PSF-A546_Pos007_S001	00-QNZvemBzaVDwhxmzmTCX5c
11.063	13.2275	5.9281	um	Cell	Cell BoundingBoxAA Length	0.000	1.000	213	8	Not-Trans anti-PSF-A546 8C-S-PSF V2.00	0	29. Not-Trans and anti-PSF-A546_Pos007_S001	00-QNZvemBzaVDwhxmzmTCX5c
10.3415	16.354	5.1377	um	Cell	Cell BoundingBoxAA Length	0.000	1.000	214	9	Not-Trans anti-PSF-A546 8C-S-PSF V2.00	0	29. Not-Trans and anti-PSF-A546_Pos007_S001	00-QNZvemBzaVDwhxmzmTCX5c
14.43	18.278	5.1377	um	Cell	Cell BoundingBoxAA Length	0.000	1.000	215	10	Not-Trans anti-PSF-A546 8C-S-PSF V2.00	0	29. Not-Trans and anti-PSF-A546_Pos007_S001	00-QNZvemBzaVDwhxmzmTCX5c
14.6705	17.5565	5.1377	um	Cell	Cell BoundingBoxAA Length	0.000	1.000	216	11	Not-Trans anti-PSF-A546 8C-S-PSF V2.00	0	29. Not-Trans and anti-PSF-A546_Pos007_S001	00-QNZvemBzaVDwhxmzmTCX5c
15.1515	15.6325	5.1377	um	Cell	Cell BoundingBoxAA Length	0.000	1.000	217	12	Not-Trans anti-PSF-A546 8C-S-PSF V2.00	0	29. Not-Trans and anti-PSF-A546_Pos007_S001	00-QNZvemBzaVDwhxmzmTCX5c
12.987	20.202	5.53296	um	Cell	Cell BoundingBoxAA Length	0.000	1.000	218	13	Not-Trans anti-PSF-A546 8C-S-PSF V2.00	0	29. Not-Trans and anti-PSF-A546_Pos007_S001	00-QNZvemBzaVDwhxmzmTCX5c
17.5565	21.8855	5.1377	um	Cell	Cell BoundingBoxAA Length	0.000	1.000	219	14	Not-Trans anti-PSF-A546 8C-S-PSF V2.00	0	29. Not-Trans and anti-PSF-A546_Pos007_S001	00-QNZvemBzaVDwhxmzmTCX5c
14.6705	22.126	5.1377	um	Cell	Cell BoundingBoxAA Length	0.000	1.000	220	15	Not-Trans anti-PSF-A546 8C-S-PSF V2.00	0	29. Not-Trans and anti-PSF-A546_Pos007_S001	00-QNZvemBzaVDwhxmzmTCX5c
18.759	22.3665	5.53296	um	Cell	Cell BoundingBoxAA Length	0.000	1.000	221	16	Not-Trans anti-PSF-A546 8C-S-PSF V2.00	0	29. Not-Trans and anti-PSF-A546_Pos007_S001	00-QNZvemBzaVDwhxmzmTCX5c
17.0755	11.3035	5.1377	um	Cell	Cell BoundingBoxAA Length	0.000	1.000	222	17	Not-Trans anti-PSF-A546 8C-S-PSF V2.00	0	29. Not-Trans and anti-PSF-A546_Pos007_S001	00-QNZvemBzaVDwhxmzmTCX5c
17.5565	21.4045	6.32336	um	Cell	Cell BoundingBoxAA Length	0.000	1.000	223	18	Not-Trans anti-PSF-A546 8C-S-PSF V2.00	0	29. Not-Trans and anti-PSF-A546_Pos007_S001	00-QNZvemBzaVDwhxmzmTCX5c
12.987	25.012	5.53296	um	Cell	Cell BoundingBoxAA Length	0.000	1.000	224	19	Not-Trans anti-PSF-A546 8C-S-PSF V2.00	0	29. Not-Trans and anti-PSF-A546_Pos007_S001	00-QNZvemBzaVDwhxmzmTCX5c
20.202	16.1135	5.53296	um	Cell	Cell BoundingBoxAA Length	0.000	1.000	225	20	Not-Trans anti-PSF-A546 8C-S-PSF V2.00	0	29. Not-Trans and anti-PSF-A546_Pos007_S001	00-QNZvemBzaVDwhxmzmTCX5c
17.5565	14.6705	5.9281	um	Cell	Cell BoundingBoxAA Length	0.000	1.000	226	21	Not-Trans anti-PSF-A546 8C-S-PSF V2.00	0	29. Not-Trans and anti-PSF-A546_Pos007_S001	00-QNZvemBzaVDwhxmzmTCX5c
17.0755	15.873	6.71851	um	Cell	Cell BoundingBoxAA Length	0.000	1.000	227	22	Not-Trans anti-PSF-A546 8C-S-PSF V2.00	0	29. Not-Trans and anti-PSF-A546_Pos007_S001	00-QNZvemBzaVDwhxmzmTCX5c
18.9995	18.5185	5.1377	um	Cell	Cell BoundingBoxAA Length	0.000	1.000	228	23	Not-Trans anti-PSF-A546 8C-S-PSF V2.00	0	29. Not-Trans and anti-PSF-A546_Pos007_S001	00-QNZvemBzaVDwhxmzmTCX5c
17.316	16.1135	5.9281	um	Cell	Cell BoundingBoxAA Length	0.000	1.000	229	24	Not-Trans anti-PSF-A546 8C-S-PSF V2.00	0	29. Not-Trans and anti-PSF-A546_Pos007_S001	00-QNZvemBzaVDwhxmzmTCX5c
16.354	21.164	5.1377	um	Cell	Cell BoundingBoxAA Length	0.000	1.000	230	25	Not-Trans anti-PSF-A546 8C-S-PSF V2.00	0	29. Not-Trans and anti-PSF-A546_Pos007_S001	00-QNZvemBzaVDwhxmzmTCX5c
14.911	18.5185	5.53296	um	Cell	Cell BoundingBoxAA Length	0.000	1.000	231	26	Not-Trans anti-PSF-A546 8C-S-PSF V2.00	0	29. Not-Trans and anti-PSF-A546_Pos007_S001	00-QNZvemBzaVDwhxmzmTCX5c
17.0755	15.6325	4.74255	um	Cell	Cell BoundingBoxAA Length	0.000	1.000	232	27	Not-Trans anti-PSF-A546 8C-S-PSF V2.00	0	29. Not-Trans and anti-PSF-A546_Pos007_S001	00-QNZvemBzaVDwhxmzmTCX5c
12.2655	13.2275	4.34741	um	Cell	Cell BoundingBoxAA Length	0.000	1.000	233	28	Not-Trans anti-PSF-A546 8C-S-PSF V2.00	0	29. Not-Trans and anti-PSF-A546_Pos007_S001	00-QNZvemBzaVDwhxmzmTCX5c
19.4805	7.696	5.13782	um	Cell	Cell BoundingBoxAA Length	0.000	1.000	234	29	Not-Trans anti-PSF-A546 8C-S-PSF V2.00	0	29. Not-Trans and anti-PSF-A546_Pos007_S001	00-QNZvemBzaVDwhxmzmTCX5c
14.911	8.177	5.53296	um	Cell	Cell BoundingBoxAA Length	0.000	1.000	235	30	Not-Trans anti-PSF-A546 8C-S-PSF V2.00	0	29. Not-Trans and anti-PSF-A546_Pos007_S001	00-QNZvemBzaVDwhxmzmTCX5c
15.392	5.291	5.13782	um	Cell	Cell BoundingBoxAA Length	0.000	1.000	236	31	Not-Trans anti-PSF-A546 8C-S-PSF V2.00	0	29. Not-Trans and anti-PSF-A546_Pos007_S001	00-QNZvemBzaVDwhxmzmTCX5c
13.468	16.354	5.53296	um	Cell	Cell BoundingBoxAA Length	0.000	1.000	237	32	Not-Trans anti-PSF-A546 8C-S-PSF V2.00	0	29. Not-Trans and anti-PSF-A546_Pos007_S001	00-QNZvemBzaVDwhxmzmTCX5c
14.43	17.797	4.74255	um	Cell	Cell BoundingBoxAA Length	0.000	1.000	238	33	Not-Trans anti-PSF-A546 8C-S-PSF V2.00	0	29. Not-Trans and anti-PSF-A546_Pos007_S001	00-QNZvemBzaVDwhxmzmTCX5c
19.9615	15.1515	5.53296	um	Cell	Cell BoundingBoxAA Length	0.000	1.000	239	34	Not-Trans anti-PSF-A546 8C-S-PSF V2.00	0	29. Not-Trans and anti-PSF-A546_Pos007_S001	00-QNZvemBzaVDwhxmzmTCX5c
12.7465	13.468	5.53296	um	Cell	Cell BoundingBoxAA Length	0.000	1.000	240	0	Not-Trans anti-PSF-A546 8C-S-PSF V2.00	0	29. Not-Trans and anti-PSF-A546_Pos008_S001	00-f296v66tvkK3EqcVribiyD
14.1895	10.101	5.53296	um	Cell	Cell BoundingBoxAA Length	0.000	1.000	241	1	Not-Trans anti-PSF-A546 8C-S-PSF V2.00	0	29. Not-Trans and anti-PSF-A546_Pos008_S001	00-f296v66tvkK3EqcVribiyD
17.797	17.0755	4.34741	um	Cell	Cell BoundingBoxAA Length	0.000	1.000	242	2	Not-Trans anti-PSF-A546 8C-S-PSF V2.00	0	29. Not-Trans and anti-PSF-A546_Pos008_S001	00-f296v66tvkK3EqcVribiyD
14.1895	13.2275	4.74255	um	Cell	Cell BoundingBoxAA Length	0.000	1.000	243	3	Not-Trans anti-PSF-A546 8C-S-PSF V2.00	0	29. Not-Trans and anti-PSF-A546_Pos008_S001	00-f296v66tvkK3EqcVribiyD
17.316	12.7465	4.74255	um	Cell	Cell BoundingBoxAA Length	0.000	1.000	244	4	Not-Trans anti-PSF-A546 8C-S-PSF V2.00	0	29. Not-Trans and anti-PSF-A546_Pos008_S001	00-f296v66tvkK3EqcVribiyD
15.6325	13.2275	4.74255	um	Cell	Cell BoundingBoxAA Length	0.000	1.000	245	5	Not-Trans anti-PSF-A546 8C-S-PSF V2.00	0	29. Not-Trans and anti-PSF-A546_Pos008_S001	00-f296v66tvkK3EqcVribiyD
15.6325	14.43	5.53296	um	Cell	Cell BoundingBoxAA Length	0.000	1.000	246	6	Not-Trans anti-PSF-A546 8C-S-PSF V2.00	0	29. Not-Trans and anti-PSF-A546_Pos008_S001	00-f296v66tvkK3EqcVribiyD
10.8225	14.911	5.13782	um	Cell	Cell BoundingBoxAA Length	0.000	1.000	247	7	Not-Trans anti-PSF-A546 8C-S-PSF V2.00	0	29. Not-Trans and anti-PSF-A546_Pos008_S001	00-f296v66tvkK3EqcVribiyD
11.063	13.949	5.13782	um	Cell	Cell BoundingBoxAA Length	0.000	1.000	248	8	Not-Trans anti-PSF-A546 8C-S-PSF V2.00	0	29. Not-Trans and anti-PSF-A546_Pos008_S001	00-f296v66tvkK3EqcVribiyD
12.2655	14.911	4.74255	um	Cell	Cell BoundingBoxAA Length	0.000	1.000	249	9	Not-Trans anti-PSF-A546 8C-S-PSF V2.00	0	29. Not-Trans and anti-PSF-A546_Pos008_S001	00-f296v66tvkK3EqcVribiyD
12.025	12.506	4.74255	um	Cell	Cell BoundingBoxAA Length	0.000	1.000	250	10	Not-Trans anti-PSF-A546 8C-S-PSF V2.00	0	29. Not-Trans and anti-PSF-A546_Pos008_S001	00-f296v66tvkK3EqcVribiyD
14.911	9.8605	4.74255	um	Cell	Cell BoundingBoxAA Length	0.000	1.000	251	11	Not-Trans anti-PSF-A546 8C-S-PSF V2.00	0	29. Not-Trans and anti-PSF-A546_Pos008_S001	00-f296v66tvkK3EqcVribiyD
14.6705	11.544	4.74255	um	Cell	Cell BoundingBoxAA Length	0.000	1.000	252	12	Not-Trans anti-PSF-A546 8C-S-PSF V2.00	0	29. Not-Trans and anti-PSF-A546_Pos008_S001	00-f296v66tvkK3EqcVribiyD
12.2655	13.7085	5.53296	um	Cell	Cell BoundingBoxAA Length	0.000	1.000	253	13	Not-Trans anti-PSF-A546 8C-S-PSF V2.00	0	29. Not-Trans and anti-PSF-A546_Pos008_S001	00-f296v66tvkK3EqcVribiyD
13.468	12.987	4.34741	um	Cell	Cell BoundingBoxAA Length	0.000	1.000	254	14	Not-Trans anti-PSF-A546 8C-S-PSF V2.00	0	29. Not-Trans and anti-PSF-A546_Pos008_S001	00-f296v66tvkK3EqcVribiyD
13.949	13.2275	4.34741	um	Cell	Cell BoundingBoxAA Length	0.000	1.000	255	15	Not-Trans anti-PSF-A546 8C-S-PSF V2.00	0	29. Not-Trans and anti-PSF-A546_Pos008_S001	00-f296v66tvkK3EqcVribiyD
13.949	14.6705	3.95215	um	Cell	Cell BoundingBoxAA Length	0.000	1.000	256	16	Not-Trans anti-PSF-A546 8C-S-PSF V2.00	0	29. Not-Trans and anti-PSF-A546_Pos008_S001	00-f296v66tvkK3EqcVribiyD
14.43	9.8605	4.34741	um	Cell	Cell BoundingBoxAA Length	0.000	1.000	257	17	Not-Trans anti-PSF-A546 8C-S-PSF V2.00	0	29. Not-Trans and anti-PSF-A546_Pos008_S001	00-f296v66tvkK3EqcVribiyD
15.392	18.0375	4.34741	um	Cell	Cell BoundingBoxAA Length	0.000	1.000	258	18	Not-Trans anti-PSF-A546 8C-S-PSF V2.00	0	29. Not-Trans and anti-PSF-A546_Pos008_S001	00-f296v66tvkK3EqcVribiyD
12.2655	18.759	4.34741	um	Cell	Cell BoundingBoxAA Length	0.000	1.000	259	19	Not-Trans anti-PSF-A546 8C-S-PSF V2.00	0	29. Not-Trans and anti-PSF-A546_Pos008_S001	00-f296v66tvkK3EqcVribiyD
11.7845	14.911	4.34741	um	Cell	Cell BoundingBoxAA Length	0.000	1.000	260	20	Not-Trans anti-PSF-A546 8C-S-PSF V2.00	0	29. Not-Trans and anti-PSF-A546_Pos008_S001	00-f296v66tvkK3EqcVribiyD
12.025	13.7085	4.74255	um	Cell	Cell BoundingBoxAA Length	0.000	1.000	261	21	Not-Trans anti-PSF-A546 8C-S-PSF V2.00	0	29. Not-Trans and anti-PSF-A546_Pos008_S001	00-f296v66tvkK3EqcVribiyD
15.1515	15.6325	4.74255	um	Cell	Cell BoundingBoxAA Length	0.000	1.000	262	22	Not-Trans anti-PSF-A546 8C-S-PSF V2.00	0	29. Not-Trans and anti-PSF-A546_Pos008_S001	00-f296v66tvkK3EqcVribiyD
14.43	11.3035	5.1377	um	Cell	Cell BoundingBoxAA Length	0.000	1.000	263	23	Not-Trans anti-PSF-A546 8C-S-PSF V2.00	0	29. Not-Trans and anti-PSF-A546_Pos008_S001	00-f296v66tvkK3EqcVribiyD
13.949	19.4805	4.74255	um	Cell	Cell BoundingBoxAA Length	0.000	1.000	264	24	Not-Trans anti-PSF-A546 8C-S-PSF V2.00	0	29. Not-Trans and anti-PSF-A546_Pos008_S001	00-f296v66tvkK3EqcVribiyD
15.6325	16.5945	4.34729	um	Cell	Cell BoundingBoxAA Length	0.000	1.000	265	25	Not-Trans anti-PSF-A546 8C-S-PSF V2.00	0	29. Not-Trans and anti-PSF-A546_Pos008_S001	00-f296v66tvkK3EqcVribiyD
17.5565	14.1895	3.95215	um	Cell	Cell BoundingBoxAA Length	0.000	1.000	266	26	Not-Trans anti-PSF-A546 8C-S-PSF V2.00	0	29. Not-Trans and anti-PSF-A546_Pos008_S001	00-f296v66tvkK3EqcVribiyD
11.063	17.5565	5.1377	um	Cell	Cell BoundingBoxAA Length	0.000	1.000	267	27	Not-Trans anti-PSF-A546 8C-S-PSF V2.00	0	29. Not-Trans and anti-PSF-A546_Pos008_S001	00-f296v66tvkK3EqcVribiyD
13.2275	13.949	3.55688	um	Cell	Cell BoundingBoxAA Length	0.000	1.000	268	28	Not-Trans anti-PSF-A546 8C-S-PSF V2.00	0	29. Not-Trans and anti-PSF-A546_Pos008_S001	00-f296v66tvkK3EqcVribiyD
13.7085	10.3415	3.55688	um	Cell	Cell BoundingBoxAA Length	0.000	1.000	269	29	Not-Trans anti-PSF-A546 8C-S-PSF V2.00	0	29. Not-Trans and anti-PSF-A546_Pos008_S001	00-f296v66tvkK3EqcVribiyD
9.8605	10.8225	4.34729	um	Cell	Cell BoundingBoxAA Length	0.000	1.000	270	30	Not-Trans anti-PSF-A546 8C-S-PSF V2.00	0	29. Not-Trans and anti-PSF-A546_Pos008_S001	00-f296v66tvkK3EqcVribiyD
12.025	13.949	3.95215	um	Cell	Cell BoundingBoxAA Length	0.000	1.000	271	31	Not-Trans anti-PSF-A546 8C-S-PSF V2.00	0	29. Not-Trans and anti-PSF-A546_Pos008_S001	00-f296v66tvkK3EqcVribiyD
13.2275	12.7465	4.74255	um	Cell	Cell BoundingBoxAA Length	0.000	1.000	272	32	Not-Trans anti-PSF-A546 8C-S-PSF V2.00	0	29. Not-Trans and anti-PSF-A546_Pos008_S001	00-f296v66tvkK3EqcVribiyD
12.987	14.6705	4.74255	um	Cell	Cell BoundingBoxAA Length	0.000	1.000	273	33	Not-Trans anti-PSF-A546 8C-S-PSF V2.00	0	29. Not-Trans and anti-PSF-A546_Pos008_S001	00-f296v66tvkK3EqcVribiyD
18.759	12.506	5.9281	um	Cell	Cell BoundingBoxAA Length	0.000	1.000	274	0	Not-Trans anti-PSF-A546 8C-S-PSF V2.00	0	29. Not-Trans and anti-PSF-A546_Pos009_S001	00-cRuJWs8MLmiNWGMSv6Cwrk
15.392	11.3035	4.74255	um	Cell	Cell BoundingBoxAA Length	0.000	1.000	275	1	Not-Trans anti-PSF-A546 8C-S-PSF V2.00	0	29. Not-Trans and anti-PSF-A546_Pos009_S001	00-cRuJWs8MLmiNWGMSv6Cwrk
11.544	15.392	5.9281	um	Cell	Cell BoundingBoxAA Length	0.000	1.000	276	2	Not-Trans anti-PSF-A546 8C-S-PSF V2.00	0	29. Not-Trans and anti-PSF-A546_Pos009_S001	00-cRuJWs8MLmiNWGMSv6Cwrk
12.025	18.5185	4.74255	um	Cell	Cell BoundingBoxAA Length	0.000	1.000	277	3	Not-Trans anti-PSF-A546 8C-S-PSF V2.00	0	29. Not-Trans and anti-PSF-A546_Pos009_S001	00-cRuJWs8MLmiNWGMSv6Cwrk
18.0375	13.949	5.53296	um	Cell	Cell BoundingBoxAA Length	0.000	1.000	278	4	Not-Trans anti-PSF-A546 8C-S-PSF V2.00	0	29. Not-Trans and anti-PSF-A546_Pos009_S001	00-cRuJWs8MLmiNWGMSv6Cwrk
14.911	14.6705	5.9281	um	Cell	Cell BoundingBoxAA Length	0.000	1.000	279	5	Not-Trans anti-PSF-A546 8C-S-PSF V2.00	0	29. Not-Trans and anti-PSF-A546_Pos009_S001	00-cRuJWs8MLmiNWGMSv6Cwrk
15.1515	16.1135	5.53296	um	Cell	Cell BoundingBoxAA Length	0.000	1.000	280	6	Not-Trans anti-PSF-A546 8C-S-PSF V2.00	0	29. Not-Trans and anti-PSF-A546_Pos009_S001	00-cRuJWs8MLmiNWGMSv6Cwrk
15.392	14.1895	5.53296	um	Cell	Cell BoundingBoxAA Length	0.000	1.000	281	7	Not-Trans anti-PSF-A546 8C-S-PSF V2.00	0	29. Not-Trans and anti-PSF-A546_Pos009_S001	00-cRuJWs8MLmiNWGMSv6Cwrk
12.987	17.5565	5.53296	um	Cell	Cell BoundingBoxAA Length	0.000	1.000	282	8	Not-Trans anti-PSF-A546 8C-S-PSF V2.00	0	29. Not-Trans and anti-PSF-A546_Pos009_S001	00-cRuJWs8MLmiNWGMSv6Cwrk
11.063	17.0755	5.9281	um	Cell	Cell BoundingBoxAA Length	0.000	1.000	283	9	Not-Trans anti-PSF-A546 8C-S-PSF V2.00	0	29. Not-Trans and anti-PSF-A546_Pos009_S001	00-cRuJWs8MLmiNWGMSv6Cwrk
11.3035	10.582	6.71851	um	Cell	Cell BoundingBoxAA Length	0.000	1.000	284	10	Not-Trans anti-PSF-A546 8C-S-PSF V2.00	0	29. Not-Trans and anti-PSF-A546_Pos009_S001	00-cRuJWs8MLmiNWGMSv6Cwrk
9.62001	11.3035	7.11377	um	Cell	Cell BoundingBoxAA Length	0.000	1.000	285	11	Not-Trans anti-PSF-A546 8C-S-PSF V2.00	0	29. Not-Trans and anti-PSF-A546_Pos009_S001	00-cRuJWs8MLmiNWGMSv6Cwrk
13.468	11.544	5.53296	um	Cell	Cell BoundingBoxAA Length	0.000	1.000	286	12	Not-Trans anti-PSF-A546 8C-S-PSF V2.00	0	29. Not-Trans and anti-PSF-A546_Pos009_S001	00-cRuJWs8MLmiNWGMSv6Cwrk
18.759	13.2275	5.53296	um	Cell	Cell BoundingBoxAA Length	0.000	1.000	287	13	Not-Trans anti-PSF-A546 8C-S-PSF V2.00	0	29. Not-Trans and anti-PSF-A546_Pos009_S001	00-cRuJWs8MLmiNWGMSv6Cwrk
9.13901	16.1135	6.32336	um	Cell	Cell BoundingBoxAA Length	0.000	1.000	288	14	Not-Trans anti-PSF-A546 8C-S-PSF V2.00	0	29. Not-Trans and anti-PSF-A546_Pos009_S001	00-cRuJWs8MLmiNWGMSv6Cwrk
14.6705	11.544	5.13782	um	Cell	Cell BoundingBoxAA Length	0.000	1.000	289	15	Not-Trans anti-PSF-A546 8C-S-PSF V2.00	0	29. Not-Trans and anti-PSF-A546_Pos009_S001	00-cRuJWs8MLmiNWGMSv6Cwrk
10.3415	9.8605	6.32336	um	Cell	Cell BoundingBoxAA Length	0.000	1.000	290	16	Not-Trans anti-PSF-A546 8C-S-PSF V2.00	0	29. Not-Trans and anti-PSF-A546_Pos009_S001	00-cRuJWs8MLmiNWGMSv6Cwrk
10.582	17.797	4.74255	um	Cell	Cell BoundingBoxAA Length	0.000	1.000	291	17	Not-Trans anti-PSF-A546 8C-S-PSF V2.00	0	29. Not-Trans and anti-PSF-A546_Pos009_S001	00-cRuJWs8MLmiNWGMSv6Cwrk
16.5945	11.544	4.74255	um	Cell	Cell BoundingBoxAA Length	0.000	1.000	292	18	Not-Trans anti-PSF-A546 8C-S-PSF V2.00	0	29. Not-Trans and anti-PSF-A546_Pos009_S001	00-cRuJWs8MLmiNWGMSv6Cwrk
14.6705	16.835	5.13782	um	Cell	Cell BoundingBoxAA Length	0.000	1.000	293	19	Not-Trans anti-PSF-A546 8C-S-PSF V2.00	0	29. Not-Trans and anti-PSF-A546_Pos009_S001	00-cRuJWs8MLmiNWGMSv6Cwrk
15.873	19.24	5.92822	um	Cell	Cell BoundingBoxAA Length	0.000	1.000	294	20	Not-Trans anti-PSF-A546 8C-S-PSF V2.00	0	29. Not-Trans and anti-PSF-A546_Pos009_S001	00-cRuJWs8MLmiNWGMSv6Cwrk
12.025	16.835	4.74255	um	Cell	Cell BoundingBoxAA Length	0.000	1.000	295	21	Not-Trans anti-PSF-A546 8C-S-PSF V2.00	0	29. Not-Trans and anti-PSF-A546_Pos009_S001	00-cRuJWs8MLmiNWGMSv6Cwrk
14.43	11.544	4.74255	um	Cell	Cell BoundingBoxAA Length	0.000	1.000	296	22	Not-Trans anti-PSF-A546 8C-S-PSF V2.00	0	29. Not-Trans and anti-PSF-A546_Pos009_S001	00-cRuJWs8MLmiNWGMSv6Cwrk
13.7085	12.7465	5.13782	um	Cell	Cell BoundingBoxAA Length	0.000	1.000	297	23	Not-Trans anti-PSF-A546 8C-S-PSF V2.00	0	29. Not-Trans and anti-PSF-A546_Pos009_S001	00-cRuJWs8MLmiNWGMSv6Cwrk
13.468	14.1895	5.13782	um	Cell	Cell BoundingBoxAA Length	0.000	1.000	298	24	Not-Trans anti-PSF-A546 8C-S-PSF V2.00	0	29. Not-Trans and anti-PSF-A546_Pos009_S001	00-cRuJWs8MLmiNWGMSv6Cwrk
14.911	15.6325	4.74255	um	Cell	Cell BoundingBoxAA Length	0.000	1.000	299	25	Not-Trans anti-PSF-A546 8C-S-PSF V2.00	0	29. Not-Trans and anti-PSF-A546_Pos009_S001	00-cRuJWs8MLmiNWGMSv6Cwrk
15.1515	12.7465	4.34741	um	Cell	Cell BoundingBoxAA Length	0.000	1.000	300	26	Not-Trans anti-PSF-A546 8C-S-PSF V2.00	0	29. Not-Trans and anti-PSF-A546_Pos009_S001	00-cRuJWs8MLmiNWGMSv6Cwrk
14.43	15.6325	5.13782	um	Cell	Cell BoundingBoxAA Length	0.000	1.000	301	27	Not-Trans anti-PSF-A546 8C-S-PSF V2.00	0	29. Not-Trans and anti-PSF-A546_Pos009_S001	00-cRuJWs8MLmiNWGMSv6Cwrk
12.506	16.1135	6.32336	um	Cell	Cell BoundingBoxAA Length	0.000	1.000	302	28	Not-Trans anti-PSF-A546 8C-S-PSF V2.00	0	29. Not-Trans and anti-PSF-A546_Pos009_S001	00-cRuJWs8MLmiNWGMSv6Cwrk
15.392	14.1895	4.34741	um	Cell	Cell BoundingBoxAA Length	0.000	1.000	303	29	Not-Trans anti-PSF-A546 8C-S-PSF V2.00	0	29. Not-Trans and anti-PSF-A546_Pos009_S001	00-cRuJWs8MLmiNWGMSv6Cwrk
16.5945	15.1515	4.74255	um	Cell	Cell BoundingBoxAA Length	0.000	1.000	304	30	Not-Trans anti-PSF-A546 8C-S-PSF V2.00	0	29. Not-Trans and anti-PSF-A546_Pos009_S001	00-cRuJWs8MLmiNWGMSv6Cwrk
13.468	13.949	5.13782	um	Cell	Cell BoundingBoxAA Length	0.000	1.000	305	31	Not-Trans anti-PSF-A546 8C-S-PSF V2.00	0	29. Not-Trans and anti-PSF-A546_Pos009_S001	00-cRuJWs8MLmiNWGMSv6Cwrk
7.45551	16.1135	5.53296	um	Cell	Cell BoundingBoxAA Length	0.000	1.000	306	32	Not-Trans anti-PSF-A546 8C-S-PSF V2.00	0	29. Not-Trans and anti-PSF-A546_Pos009_S001	00-cRuJWs8MLmiNWGMSv6Cwrk
16.5945	10.582	5.13782	um	Cell	Cell BoundingBoxAA Length	0.000	1.000	307	33	Not-Trans anti-PSF-A546 8C-S-PSF V2.00	0	29. Not-Trans and anti-PSF-A546_Pos009_S001	00-cRuJWs8MLmiNWGMSv6Cwrk
11.544	16.1135	5.13782	um	Cell	Cell BoundingBoxAA Length	0.000	1.000	308	34	Not-Trans anti-PSF-A546 8C-S-PSF V2.00	0	29. Not-Trans and anti-PSF-A546_Pos009_S001	00-cRuJWs8MLmiNWGMSv6Cwrk
11.3035	17.5565	4.74255	um	Cell	Cell BoundingBoxAA Length	0.000	1.000	309	35	Not-Trans anti-PSF-A546 8C-S-PSF V2.00	0	29. Not-Trans and anti-PSF-A546_Pos009_S001	00-cRuJWs8MLmiNWGMSv6Cwrk
17.316	15.392	4.74255	um	Cell	Cell BoundingBoxAA Length	0.000	1.000	310	36	Not-Trans anti-PSF-A546 8C-S-PSF V2.00	0	29. Not-Trans and anti-PSF-A546_Pos009_S001	00-cRuJWs8MLmiNWGMSv6Cwrk
11.544	9.3795	5.13782	um	Cell	Cell BoundingBoxAA Length	0.000	1.000	311	37	Not-Trans anti-PSF-A546 8C-S-PSF V2.00	0	29. Not-Trans and anti-PSF-A546_Pos009_S001	00-cRuJWs8MLmiNWGMSv6Cwrk
12.025	14.911	4.34729	um	Cell	Cell BoundingBoxAA Length	0.000	1.000	312	38	Not-Trans anti-PSF-A546 8C-S-PSF V2.00	0	29. Not-Trans and anti-PSF-A546_Pos009_S001	00-cRuJWs8MLmiNWGMSv6Cwrk
17.797	9.139	4.74255	um	Cell	Cell BoundingBoxAA Length	0.000	1.000	313	39	Not-Trans anti-PSF-A546 8C-S-PSF V2.00	0	29. Not-Trans and anti-PSF-A546_Pos009_S001	00-cRuJWs8MLmiNWGMSv6Cwrk
7.9365	13.7085	5.1377	um	Cell	Cell BoundingBoxAA Length	0.000	1.000	314	40	Not-Trans anti-PSF-A546 8C-S-PSF V2.00	0	29. Not-Trans and anti-PSF-A546_Pos009_S001	00-cRuJWs8MLmiNWGMSv6Cwrk
15.873	12.7465	4.74255	um	Cell	Cell BoundingBoxAA Length	0.000	1.000	315	41	Not-Trans anti-PSF-A546 8C-S-PSF V2.00	0	29. Not-Trans and anti-PSF-A546_Pos009_S001	00-cRuJWs8MLmiNWGMSv6Cwrk
9.3795	14.43	4.74255	um	Cell	Cell BoundingBoxAA Length	0.000	1.000	316	42	Not-Trans anti-PSF-A546 8C-S-PSF V2.00	0	29. Not-Trans and anti-PSF-A546_Pos009_S001	00-cRuJWs8MLmiNWGMSv6Cwrk
13.7085	14.43	5.53296	um	Cell	Cell BoundingBoxAA Length	0.000	1.000	317	43	Not-Trans anti-PSF-A546 8C-S-PSF V2.00	0	29. Not-Trans and anti-PSF-A546_Pos009_S001	00-cRuJWs8MLmiNWGMSv6Cwrk
13.7085	9.3795	5.9281	um	Cell	Cell BoundingBoxAA Length	0.000	1.000	318	44	Not-Trans anti-PSF-A546 8C-S-PSF V2.00	0	29. Not-Trans and anti-PSF-A546_Pos009_S001	00-cRuJWs8MLmiNWGMSv6Cwrk
19.24	12.506	3.95215	um	Cell	Cell BoundingBoxAA Length	0.000	1.000	319	45	Not-Trans anti-PSF-A546 8C-S-PSF V2.00	0	29. Not-Trans and anti-PSF-A546_Pos009_S001	00-cRuJWs8MLmiNWGMSv6Cwrk
12.987	22.3665	5.53296	um	Cell	Cell BoundingBoxAA Length	0.000	1.000	320	46	Not-Trans anti-PSF-A546 8C-S-PSF V2.00	0	29. Not-Trans and anti-PSF-A546_Pos009_S001	00-cRuJWs8MLmiNWGMSv6Cwrk
12.506	14.911	4.34729	um	Cell	Cell BoundingBoxAA Length	0.000	1.000	321	47	Not-Trans anti-PSF-A546 8C-S-PSF V2.00	0	29. Not-Trans and anti-PSF-A546_Pos009_S001	00-cRuJWs8MLmiNWGMSv6Cwrk
16.1135	12.025	4.34729	um	Cell	Cell BoundingBoxAA Length	0.000	1.000	322	48	Not-Trans anti-PSF-A546 8C-S-PSF V2.00	0	29. Not-Trans and anti-PSF-A546_Pos009_S001	00-cRuJWs8MLmiNWGMSv6Cwrk
18.0375	18.759	4.34729	um	Cell	Cell BoundingBoxAA Length	0.000	1.000	323	49	Not-Trans anti-PSF-A546 8C-S-PSF V2.00	0	29. Not-Trans and anti-PSF-A546_Pos009_S001	00-cRuJWs8MLmiNWGMSv6Cwrk
13.2275	9.3795	4.34729	um	Cell	Cell BoundingBoxAA Length	0.000	1.000	324	50	Not-Trans anti-PSF-A546 8C-S-PSF V2.00	0	29. Not-Trans and anti-PSF-A546_Pos009_S001	00-cRuJWs8MLmiNWGMSv6Cwrk
14.911	18.278	7.11377	um	Cell	Cell BoundingBoxAA Length	0.000	1.000	325	0	Not-Trans anti-PSF-A546 8C-S-PSF V2.00	0	29. Not-Trans and anti-PSF-A546_Pos010_S001	00-Dr8S8eDbfCB6ADsQ6rwMJ7
21.164	23.088	5.1377	um	Cell	Cell BoundingBoxAA Length	0.000	1.000	326	1	Not-Trans anti-PSF-A546 8C-S-PSF V2.00	0	29. Not-Trans and anti-PSF-A546_Pos010_S001	00-Dr8S8eDbfCB6ADsQ6rwMJ7
13.468	10.8225	5.53296	um	Cell	Cell BoundingBoxAA Length	0.000	1.000	327	2	Not-Trans anti-PSF-A546 8C-S-PSF V2.00	0	29. Not-Trans and anti-PSF-A546_Pos010_S001	00-Dr8S8eDbfCB6ADsQ6rwMJ7
16.835	26.455	5.1377	um	Cell	Cell BoundingBoxAA Length	0.000	1.000	328	3	Not-Trans anti-PSF-A546 8C-S-PSF V2.00	0	29. Not-Trans and anti-PSF-A546_Pos010_S001	00-Dr8S8eDbfCB6ADsQ6rwMJ7
17.797	25.2525	5.1377	um	Cell	Cell BoundingBoxAA Length	0.000	1.000	329	4	Not-Trans anti-PSF-A546 8C-S-PSF V2.00	0	29. Not-Trans and anti-PSF-A546_Pos010_S001	00-Dr8S8eDbfCB6ADsQ6rwMJ7
10.3415	11.544	6.32336	um	Cell	Cell BoundingBoxAA Length	0.000	1.000	330	5	Not-Trans anti-PSF-A546 8C-S-PSF V2.00	0	29. Not-Trans and anti-PSF-A546_Pos010_S001	00-Dr8S8eDbfCB6ADsQ6rwMJ7
11.3035	11.063	6.32336	um	Cell	Cell BoundingBoxAA Length	0.000	1.000	331	6	Not-Trans anti-PSF-A546 8C-S-PSF V2.00	0	29. Not-Trans and anti-PSF-A546_Pos010_S001	00-Dr8S8eDbfCB6ADsQ6rwMJ7
16.5945	13.2275	5.53296	um	Cell	Cell BoundingBoxAA Length	0.000	1.000	332	7	Not-Trans anti-PSF-A546 8C-S-PSF V2.00	0	29. Not-Trans and anti-PSF-A546_Pos010_S001	00-Dr8S8eDbfCB6ADsQ6rwMJ7
10.582	8.658	5.53296	um	Cell	Cell BoundingBoxAA Length	0.000	1.000	333	8	Not-Trans anti-PSF-A546 8C-S-PSF V2.00	0	29. Not-Trans and anti-PSF-A546_Pos010_S001	00-Dr8S8eDbfCB6ADsQ6rwMJ7
26.455	12.2655	5.13782	um	Cell	Cell BoundingBoxAA Length	0.000	1.000	334	9	Not-Trans anti-PSF-A546 8C-S-PSF V2.00	0	29. Not-Trans and anti-PSF-A546_Pos010_S001	00-Dr8S8eDbfCB6ADsQ6rwMJ7
11.7845	9.3795	5.53296	um	Cell	Cell BoundingBoxAA Length	0.000	1.000	335	10	Not-Trans anti-PSF-A546 8C-S-PSF V2.00	0	29. Not-Trans and anti-PSF-A546_Pos010_S001	00-Dr8S8eDbfCB6ADsQ6rwMJ7
21.645	24.531	5.13782	um	Cell	Cell BoundingBoxAA Length	0.000	1.000	336	11	Not-Trans anti-PSF-A546 8C-S-PSF V2.00	0	29. Not-Trans and anti-PSF-A546_Pos010_S001	00-Dr8S8eDbfCB6ADsQ6rwMJ7
13.468	12.2655	5.13782	um	Cell	Cell BoundingBoxAA Length	0.000	1.000	337	12	Not-Trans anti-PSF-A546 8C-S-PSF V2.00	0	29. Not-Trans and anti-PSF-A546_Pos010_S001	00-Dr8S8eDbfCB6ADsQ6rwMJ7
22.607	22.8475	4.34741	um	Cell	Cell BoundingBoxAA Length	0.000	1.000	338	13	Not-Trans anti-PSF-A546 8C-S-PSF V2.00	0	29. Not-Trans and anti-PSF-A546_Pos010_S001	00-Dr8S8eDbfCB6ADsQ6rwMJ7
7.696	12.506	4.74255	um	Cell	Cell BoundingBoxAA Length	0.000	1.000	339	14	Not-Trans anti-PSF-A546 8C-S-PSF V2.00	0	29. Not-Trans and anti-PSF-A546_Pos010_S001	00-Dr8S8eDbfCB6ADsQ6rwMJ7
15.392	12.7465	4.74255	um	Cell	Cell BoundingBoxAA Length	0.000	1.000	340	15	Not-Trans anti-PSF-A546 8C-S-PSF V2.00	0	29. Not-Trans and anti-PSF-A546_Pos010_S001	00-Dr8S8eDbfCB6ADsQ6rwMJ7
12.987	14.43	4.34741	um	Cell	Cell BoundingBoxAA Length	0.000	1.000	341	16	Not-Trans anti-PSF-A546 8C-S-PSF V2.00	0	29. Not-Trans and anti-PSF-A546_Pos010_S001	00-Dr8S8eDbfCB6ADsQ6rwMJ7
12.7465	13.949	5.13782	um	Cell	Cell BoundingBoxAA Length	0.000	1.000	342	17	Not-Trans anti-PSF-A546 8C-S-PSF V2.00	0	29. Not-Trans and anti-PSF-A546_Pos010_S001	00-Dr8S8eDbfCB6ADsQ6rwMJ7
19.9615	17.5565	4.34741	um	Cell	Cell BoundingBoxAA Length	0.000	1.000	343	18	Not-Trans anti-PSF-A546 8C-S-PSF V2.00	0	29. Not-Trans and anti-PSF-A546_Pos010_S001	00-Dr8S8eDbfCB6ADsQ6rwMJ7
13.7085	12.7465	4.74255	um	Cell	Cell BoundingBoxAA Length	0.000	1.000	344	19	Not-Trans anti-PSF-A546 8C-S-PSF V2.00	0	29. Not-Trans and anti-PSF-A546_Pos010_S001	00-Dr8S8eDbfCB6ADsQ6rwMJ7
12.506	13.949	4.74255	um	Cell	Cell BoundingBoxAA Length	0.000	1.000	345	20	Not-Trans anti-PSF-A546 8C-S-PSF V2.00	0	29. Not-Trans and anti-PSF-A546_Pos010_S001	00-Dr8S8eDbfCB6ADsQ6rwMJ7
12.7465	11.3035	4.74255	um	Cell	Cell BoundingBoxAA Length	0.000	1.000	346	21	Not-Trans anti-PSF-A546 8C-S-PSF V2.00	0	29. Not-Trans and anti-PSF-A546_Pos010_S001	00-Dr8S8eDbfCB6ADsQ6rwMJ7
14.43	12.7465	4.74255	um	Cell	Cell BoundingBoxAA Length	0.000	1.000	347	22	Not-Trans anti-PSF-A546 8C-S-PSF V2.00	0	29. Not-Trans and anti-PSF-A546_Pos010_S001	00-Dr8S8eDbfCB6ADsQ6rwMJ7
15.873	17.0755	3.55688	um	Cell	Cell BoundingBoxAA Length	0.000	1.000	348	23	Not-Trans anti-PSF-A546 8C-S-PSF V2.00	0	29. Not-Trans and anti-PSF-A546_Pos010_S001	00-Dr8S8eDbfCB6ADsQ6rwMJ7
17.5565	11.7845	4.34741	um	Cell	Cell BoundingBoxAA Length	0.000	1.000	349	24	Not-Trans anti-PSF-A546 8C-S-PSF V2.00	0	29. Not-Trans and anti-PSF-A546_Pos010_S001	00-Dr8S8eDbfCB6ADsQ6rwMJ7
15.6325	13.949	5.13782	um	Cell	Cell BoundingBoxAA Length	0.000	1.000	350	25	Not-Trans anti-PSF-A546 8C-S-PSF V2.00	0	29. Not-Trans and anti-PSF-A546_Pos010_S001	00-Dr8S8eDbfCB6ADsQ6rwMJ7
15.392	11.544	5.53296	um	Cell	Cell BoundingBoxAA Length	0.000	1.000	351	26	Not-Trans anti-PSF-A546 8C-S-PSF V2.00	0	29. Not-Trans and anti-PSF-A546_Pos010_S001	00-Dr8S8eDbfCB6ADsQ6rwMJ7
13.2275	12.506	4.74255	um	Cell	Cell BoundingBoxAA Length	0.000	1.000	352	27	Not-Trans anti-PSF-A546 8C-S-PSF V2.00	0	29. Not-Trans and anti-PSF-A546_Pos010_S001	00-Dr8S8eDbfCB6ADsQ6rwMJ7
13.7085	10.101	5.13782	um	Cell	Cell BoundingBoxAA Length	0.000	1.000	353	28	Not-Trans anti-PSF-A546 8C-S-PSF V2.00	0	29. Not-Trans and anti-PSF-A546_Pos010_S001	00-Dr8S8eDbfCB6ADsQ6rwMJ7
14.911	13.949	4.74255	um	Cell	Cell BoundingBoxAA Length	0.000	1.000	354	29	Not-Trans anti-PSF-A546 8C-S-PSF V2.00	0	29. Not-Trans and anti-PSF-A546_Pos010_S001	00-Dr8S8eDbfCB6ADsQ6rwMJ7
16.5945	16.835	3.55688	um	Cell	Cell BoundingBoxAA Length	0.000	1.000	355	30	Not-Trans anti-PSF-A546 8C-S-PSF V2.00	0	29. Not-Trans and anti-PSF-A546_Pos010_S001	00-Dr8S8eDbfCB6ADsQ6rwMJ7
17.5565	24.531	3.95215	um	Cell	Cell BoundingBoxAA Length	0.000	1.000	356	31	Not-Trans anti-PSF-A546 8C-S-PSF V2.00	0	29. Not-Trans and anti-PSF-A546_Pos010_S001	00-Dr8S8eDbfCB6ADsQ6rwMJ7
16.1135	12.987	4.34741	um	Cell	Cell BoundingBoxAA Length	0.000	1.000	357	32	Not-Trans anti-PSF-A546 8C-S-PSF V2.00	0	29. Not-Trans and anti-PSF-A546_Pos010_S001	00-Dr8S8eDbfCB6ADsQ6rwMJ7
6.25301	17.0755	5.13782	um	Cell	Cell BoundingBoxAA Length	0.000	1.000	358	33	Not-Trans anti-PSF-A546 8C-S-PSF V2.00	0	29. Not-Trans and anti-PSF-A546_Pos010_S001	00-Dr8S8eDbfCB6ADsQ6rwMJ7
16.354	21.645	4.74255	um	Cell	Cell BoundingBoxAA Length	0.000	1.000	359	34	Not-Trans anti-PSF-A546 8C-S-PSF V2.00	0	29. Not-Trans and anti-PSF-A546_Pos010_S001	00-Dr8S8eDbfCB6ADsQ6rwMJ7
12.987	15.6325	4.34741	um	Cell	Cell BoundingBoxAA Length	0.000	1.000	360	35	Not-Trans anti-PSF-A546 8C-S-PSF V2.00	0	29. Not-Trans and anti-PSF-A546_Pos010_S001	00-Dr8S8eDbfCB6ADsQ6rwMJ7
16.835	18.759	4.34741	um	Cell	Cell BoundingBoxAA Length	0.000	1.000	361	36	Not-Trans anti-PSF-A546 8C-S-PSF V2.00	0	29. Not-Trans and anti-PSF-A546_Pos010_S001	00-Dr8S8eDbfCB6ADsQ6rwMJ7
15.1515	20.683	4.34741	um	Cell	Cell BoundingBoxAA Length	0.000	1.000	362	37	Not-Trans anti-PSF-A546 8C-S-PSF V2.00	0	29. Not-Trans and anti-PSF-A546_Pos010_S001	00-Dr8S8eDbfCB6ADsQ6rwMJ7
16.354	14.43	3.95215	um	Cell	Cell BoundingBoxAA Length	0.000	1.000	363	38	Not-Trans anti-PSF-A546 8C-S-PSF V2.00	0	29. Not-Trans and anti-PSF-A546_Pos010_S001	00-Dr8S8eDbfCB6ADsQ6rwMJ7
25.2525	25.493	6.71863	um	Cell	Cell BoundingBoxAA Length	0.000	1.000	364	39	Not-Trans anti-PSF-A546 8C-S-PSF V2.00	0	29. Not-Trans and anti-PSF-A546_Pos010_S001	00-Dr8S8eDbfCB6ADsQ6rwMJ7
20.683	20.9235	4.34741	um	Cell	Cell BoundingBoxAA Length	0.000	1.000	365	40	Not-Trans anti-PSF-A546 8C-S-PSF V2.00	0	29. Not-Trans and anti-PSF-A546_Pos010_S001	00-Dr8S8eDbfCB6ADsQ6rwMJ7
21.4045	10.8225	4.34741	um	Cell	Cell BoundingBoxAA Length	0.000	1.000	366	41	Not-Trans anti-PSF-A546 8C-S-PSF V2.00	0	29. Not-Trans and anti-PSF-A546_Pos010_S001	00-Dr8S8eDbfCB6ADsQ6rwMJ7
10.3415	10.582	6.71863	um	Cell	Cell BoundingBoxAA Length	0.000	1.000	367	42	Not-Trans anti-PSF-A546 8C-S-PSF V2.00	0	29. Not-Trans and anti-PSF-A546_Pos010_S001	00-Dr8S8eDbfCB6ADsQ6rwMJ7
20.683	19.24	4.74255	um	Cell	Cell BoundingBoxAA Length	0.000	1.000	368	43	Not-Trans anti-PSF-A546 8C-S-PSF V2.00	0	29. Not-Trans and anti-PSF-A546_Pos010_S001	00-Dr8S8eDbfCB6ADsQ6rwMJ7
8.8985	20.9235	6.32336	um	Cell	Cell BoundingBoxAA Length	0.000	1.000	369	44	Not-Trans anti-PSF-A546 8C-S-PSF V2.00	0	29. Not-Trans and anti-PSF-A546_Pos010_S001	00-Dr8S8eDbfCB6ADsQ6rwMJ7
20.4425	15.873	3.95215	um	Cell	Cell BoundingBoxAA Length	0.000	1.000	370	45	Not-Trans anti-PSF-A546 8C-S-PSF V2.00	0	29. Not-Trans and anti-PSF-A546_Pos010_S001	00-Dr8S8eDbfCB6ADsQ6rwMJ7
12.2655	18.5185	4.34729	um	Cell	Cell BoundingBoxAA Length	0.000	1.000	371	46	Not-Trans anti-PSF-A546 8C-S-PSF V2.00	0	29. Not-Trans and anti-PSF-A546_Pos010_S001	00-Dr8S8eDbfCB6ADsQ6rwMJ7
18.759	12.506	3.95215	um	Cell	Cell BoundingBoxAA Length	0.000	1.000	372	47	Not-Trans anti-PSF-A546 8C-S-PSF V2.00	0	29. Not-Trans and anti-PSF-A546_Pos010_S001	00-Dr8S8eDbfCB6ADsQ6rwMJ7
12.7465	16.835	4.34729	um	Cell	Cell BoundingBoxAA Length	0.000	1.000	373	48	Not-Trans anti-PSF-A546 8C-S-PSF V2.00	0	29. Not-Trans and anti-PSF-A546_Pos010_S001	00-Dr8S8eDbfCB6ADsQ6rwMJ7
18.5185	11.063	3.95215	um	Cell	Cell BoundingBoxAA Length	0.000	1.000	374	49	Not-Trans anti-PSF-A546 8C-S-PSF V2.00	0	29. Not-Trans and anti-PSF-A546_Pos010_S001	00-Dr8S8eDbfCB6ADsQ6rwMJ7
19.4805	20.9235	6.32336	um	Cell	Cell BoundingBoxAA Length	0.000	1.000	375	50	Not-Trans anti-PSF-A546 8C-S-PSF V2.00	0	29. Not-Trans and anti-PSF-A546_Pos010_S001	00-Dr8S8eDbfCB6ADsQ6rwMJ7
10.101	16.835	3.95215	um	Cell	Cell BoundingBoxAA Length	0.000	1.000	376	51	Not-Trans anti-PSF-A546 8C-S-PSF V2.00	0	29. Not-Trans and anti-PSF-A546_Pos010_S001	00-Dr8S8eDbfCB6ADsQ6rwMJ7
13.2275	16.5945	3.95215	um	Cell	Cell BoundingBoxAA Length	0.000	1.000	377	52	Not-Trans anti-PSF-A546 8C-S-PSF V2.00	0	29. Not-Trans and anti-PSF-A546_Pos010_S001	00-Dr8S8eDbfCB6ADsQ6rwMJ7
21.645	21.164	3.16162	um	Cell	Cell BoundingBoxAA Length	0.000	1.000	378	53	Not-Trans anti-PSF-A546 8C-S-PSF V2.00	0	29. Not-Trans and anti-PSF-A546_Pos010_S001	00-Dr8S8eDbfCB6ADsQ6rwMJ7
10.8225	13.7085	3.95215	um	Cell	Cell BoundingBoxAA Length	0.000	1.000	379	54	Not-Trans anti-PSF-A546 8C-S-PSF V2.00	0	29. Not-Trans and anti-PSF-A546_Pos010_S001	00-Dr8S8eDbfCB6ADsQ6rwMJ7
17.797	11.7845	5.92822	um	Cell	Cell BoundingBoxAA Length	0.000	1.000	380	55	Not-Trans anti-PSF-A546 8C-S-PSF V2.00	0	29. Not-Trans and anti-PSF-A546_Pos010_S001	00-Dr8S8eDbfCB6ADsQ6rwMJ7
11.7845	12.987	4.74255	um	Cell	Cell BoundingBoxAA Length	0.000	1.000	381	56	Not-Trans anti-PSF-A546 8C-S-PSF V2.00	0	29. Not-Trans and anti-PSF-A546_Pos010_S001	00-Dr8S8eDbfCB6ADsQ6rwMJ7
23.088	19.721	4.74255	um	Cell	Cell BoundingBoxAA Length	0.000	1.000	382	57	Not-Trans anti-PSF-A546 8C-S-PSF V2.00	0	29. Not-Trans and anti-PSF-A546_Pos010_S001	00-Dr8S8eDbfCB6ADsQ6rwMJ7
20.202	11.063	3.55688	um	Cell	Cell BoundingBoxAA Length	0.000	1.000	383	58	Not-Trans anti-PSF-A546 8C-S-PSF V2.00	0	29. Not-Trans and anti-PSF-A546_Pos010_S001	00-Dr8S8eDbfCB6ADsQ6rwMJ7
15.1515	18.0375	5.92822	um	Cell	Cell BoundingBoxAA Length	0.000	1.000	384	59	Not-Trans anti-PSF-A546 8C-S-PSF V2.00	0	29. Not-Trans and anti-PSF-A546_Pos010_S001	00-Dr8S8eDbfCB6ADsQ6rwMJ7
14.43	12.987	4.74255	um	Cell	Cell BoundingBoxAA Length	0.000	1.000	385	60	Not-Trans anti-PSF-A546 8C-S-PSF V2.00	0	29. Not-Trans and anti-PSF-A546_Pos010_S001	00-Dr8S8eDbfCB6ADsQ6rwMJ7
11.544	10.3415	5.92822	um	Cell	Cell BoundingBoxAA Length	0.000	1.000	386	0	Not-Trans anti-PSF-A546 8C-S-PSF V2.00	0	29. Not-Trans and anti-PSF-A546_Pos011_S001	00-7BSBLm9h8aTGTRHxF4CTvf
20.683	12.506	4.74255	um	Cell	Cell BoundingBoxAA Length	0.000	1.000	387	1	Not-Trans anti-PSF-A546 8C-S-PSF V2.00	0	29. Not-Trans and anti-PSF-A546_Pos011_S001	00-7BSBLm9h8aTGTRHxF4CTvf
11.063	17.0755	5.1377	um	Cell	Cell BoundingBoxAA Length	0.000	1.000	388	2	Not-Trans anti-PSF-A546 8C-S-PSF V2.00	0	29. Not-Trans and anti-PSF-A546_Pos011_S001	00-7BSBLm9h8aTGTRHxF4CTvf
11.063	13.2275	5.1377	um	Cell	Cell BoundingBoxAA Length	0.000	1.000	389	3	Not-Trans anti-PSF-A546 8C-S-PSF V2.00	0	29. Not-Trans and anti-PSF-A546_Pos011_S001	00-7BSBLm9h8aTGTRHxF4CTvf
10.582	16.1135	5.1377	um	Cell	Cell BoundingBoxAA Length	0.000	1.000	390	4	Not-Trans anti-PSF-A546 8C-S-PSF V2.00	0	29. Not-Trans and anti-PSF-A546_Pos011_S001	00-7BSBLm9h8aTGTRHxF4CTvf
19.721	18.5185	5.1377	um	Cell	Cell BoundingBoxAA Length	0.000	1.000	391	5	Not-Trans anti-PSF-A546 8C-S-PSF V2.00	0	29. Not-Trans and anti-PSF-A546_Pos011_S001	00-7BSBLm9h8aTGTRHxF4CTvf
13.468	18.759	5.1377	um	Cell	Cell BoundingBoxAA Length	0.000	1.000	392	6	Not-Trans anti-PSF-A546 8C-S-PSF V2.00	0	29. Not-Trans and anti-PSF-A546_Pos011_S001	00-7BSBLm9h8aTGTRHxF4CTvf
16.5945	14.911	5.53296	um	Cell	Cell BoundingBoxAA Length	0.000	1.000	393	7	Not-Trans anti-PSF-A546 8C-S-PSF V2.00	0	29. Not-Trans and anti-PSF-A546_Pos011_S001	00-7BSBLm9h8aTGTRHxF4CTvf
12.025	12.2655	5.53296	um	Cell	Cell BoundingBoxAA Length	0.000	1.000	394	8	Not-Trans anti-PSF-A546 8C-S-PSF V2.00	0	29. Not-Trans and anti-PSF-A546_Pos011_S001	00-7BSBLm9h8aTGTRHxF4CTvf
12.506	14.1895	5.53296	um	Cell	Cell BoundingBoxAA Length	0.000	1.000	395	9	Not-Trans anti-PSF-A546 8C-S-PSF V2.00	0	29. Not-Trans and anti-PSF-A546_Pos011_S001	00-7BSBLm9h8aTGTRHxF4CTvf
15.6325	13.949	4.34729	um	Cell	Cell BoundingBoxAA Length	0.000	1.000	396	10	Not-Trans anti-PSF-A546 8C-S-PSF V2.00	0	29. Not-Trans and anti-PSF-A546_Pos011_S001	00-7BSBLm9h8aTGTRHxF4CTvf
13.468	12.025	5.1377	um	Cell	Cell BoundingBoxAA Length	0.000	1.000	397	11	Not-Trans anti-PSF-A546 8C-S-PSF V2.00	0	29. Not-Trans and anti-PSF-A546_Pos011_S001	00-7BSBLm9h8aTGTRHxF4CTvf
15.873	14.1895	4.74255	um	Cell	Cell BoundingBoxAA Length	0.000	1.000	398	12	Not-Trans anti-PSF-A546 8C-S-PSF V2.00	0	29. Not-Trans and anti-PSF-A546_Pos011_S001	00-7BSBLm9h8aTGTRHxF4CTvf
15.6325	17.5565	4.74255	um	Cell	Cell BoundingBoxAA Length	0.000	1.000	399	13	Not-Trans anti-PSF-A546 8C-S-PSF V2.00	0	29. Not-Trans and anti-PSF-A546_Pos011_S001	00-7BSBLm9h8aTGTRHxF4CTvf
16.354	23.088	6.32336	um	Cell	Cell BoundingBoxAA Length	0.000	1.000	400	14	Not-Trans anti-PSF-A546 8C-S-PSF V2.00	0	29. Not-Trans and anti-PSF-A546_Pos011_S001	00-7BSBLm9h8aTGTRHxF4CTvf
21.4045	18.5185	5.9281	um	Cell	Cell BoundingBoxAA Length	0.000	1.000	401	15	Not-Trans anti-PSF-A546 8C-S-PSF V2.00	0	29. Not-Trans and anti-PSF-A546_Pos011_S001	00-7BSBLm9h8aTGTRHxF4CTvf
20.202	13.468	5.1377	um	Cell	Cell BoundingBoxAA Length	0.000	1.000	402	16	Not-Trans anti-PSF-A546 8C-S-PSF V2.00	0	29. Not-Trans and anti-PSF-A546_Pos011_S001	00-7BSBLm9h8aTGTRHxF4CTvf
20.4425	12.2655	5.1377	um	Cell	Cell BoundingBoxAA Length	0.000	1.000	403	17	Not-Trans anti-PSF-A546 8C-S-PSF V2.00	0	29. Not-Trans and anti-PSF-A546_Pos011_S001	00-7BSBLm9h8aTGTRHxF4CTvf
14.6705	14.1895	5.1377	um	Cell	Cell BoundingBoxAA Length	0.000	1.000	404	18	Not-Trans anti-PSF-A546 8C-S-PSF V2.00	0	29. Not-Trans and anti-PSF-A546_Pos011_S001	00-7BSBLm9h8aTGTRHxF4CTvf
11.544	16.1135	5.53296	um	Cell	Cell BoundingBoxAA Length	0.000	1.000	405	19	Not-Trans anti-PSF-A546 8C-S-PSF V2.00	0	29. Not-Trans and anti-PSF-A546_Pos011_S001	00-7BSBLm9h8aTGTRHxF4CTvf
22.3665	20.9235	5.53296	um	Cell	Cell BoundingBoxAA Length	0.000	1.000	406	20	Not-Trans anti-PSF-A546 8C-S-PSF V2.00	0	29. Not-Trans and anti-PSF-A546_Pos011_S001	00-7BSBLm9h8aTGTRHxF4CTvf
17.316	17.0755	4.74255	um	Cell	Cell BoundingBoxAA Length	0.000	1.000	407	21	Not-Trans anti-PSF-A546 8C-S-PSF V2.00	0	29. Not-Trans and anti-PSF-A546_Pos011_S001	00-7BSBLm9h8aTGTRHxF4CTvf
15.6325	19.4805	4.34729	um	Cell	Cell BoundingBoxAA Length	0.000	1.000	408	22	Not-Trans anti-PSF-A546 8C-S-PSF V2.00	0	29. Not-Trans and anti-PSF-A546_Pos011_S001	00-7BSBLm9h8aTGTRHxF4CTvf
19.721	22.607	6.71863	um	Cell	Cell BoundingBoxAA Length	0.000	1.000	409	23	Not-Trans anti-PSF-A546 8C-S-PSF V2.00	0	29. Not-Trans and anti-PSF-A546_Pos011_S001	00-7BSBLm9h8aTGTRHxF4CTvf
12.025	14.911	3.95215	um	Cell	Cell BoundingBoxAA Length	0.000	1.000	410	24	Not-Trans anti-PSF-A546 8C-S-PSF V2.00	0	29. Not-Trans and anti-PSF-A546_Pos011_S001	00-7BSBLm9h8aTGTRHxF4CTvf
19.721	13.7085	4.34741	um	Cell	Cell BoundingBoxAA Length	0.000	1.000	411	25	Not-Trans anti-PSF-A546 8C-S-PSF V2.00	0	29. Not-Trans and anti-PSF-A546_Pos011_S001	00-7BSBLm9h8aTGTRHxF4CTvf
15.1515	14.6705	3.95215	um	Cell	Cell BoundingBoxAA Length	0.000	1.000	412	26	Not-Trans anti-PSF-A546 8C-S-PSF V2.00	0	29. Not-Trans and anti-PSF-A546_Pos011_S001	00-7BSBLm9h8aTGTRHxF4CTvf
11.063	13.2275	5.13782	um	Cell	Cell BoundingBoxAA Length	0.000	1.000	413	27	Not-Trans anti-PSF-A546 8C-S-PSF V2.00	0	29. Not-Trans and anti-PSF-A546_Pos011_S001	00-7BSBLm9h8aTGTRHxF4CTvf
19.4805	18.0375	4.34741	um	Cell	Cell BoundingBoxAA Length	0.000	1.000	414	28	Not-Trans anti-PSF-A546 8C-S-PSF V2.00	0	29. Not-Trans and anti-PSF-A546_Pos011_S001	00-7BSBLm9h8aTGTRHxF4CTvf
10.101	17.0755	4.34741	um	Cell	Cell BoundingBoxAA Length	0.000	1.000	415	29	Not-Trans anti-PSF-A546 8C-S-PSF V2.00	0	29. Not-Trans and anti-PSF-A546_Pos011_S001	00-7BSBLm9h8aTGTRHxF4CTvf
14.911	12.025	4.34741	um	Cell	Cell BoundingBoxAA Length	0.000	1.000	416	30	Not-Trans anti-PSF-A546 8C-S-PSF V2.00	0	29. Not-Trans and anti-PSF-A546_Pos011_S001	00-7BSBLm9h8aTGTRHxF4CTvf
14.911	17.797	3.16174	um	Cell	Cell BoundingBoxAA Length	0.000	1.000	417	31	Not-Trans anti-PSF-A546 8C-S-PSF V2.00	0	29. Not-Trans and anti-PSF-A546_Pos011_S001	00-7BSBLm9h8aTGTRHxF4CTvf
14.1895	14.43	6.32336	um	Cell	Cell BoundingBoxAA Length	0.000	1.000	418	32	Not-Trans anti-PSF-A546 8C-S-PSF V2.00	0	29. Not-Trans and anti-PSF-A546_Pos011_S001	00-7BSBLm9h8aTGTRHxF4CTvf
15.6325	14.1895	5.53296	um	Cell	Cell BoundingBoxAA Length	0.000	1.000	419	33	Not-Trans anti-PSF-A546 8C-S-PSF V2.00	0	29. Not-Trans and anti-PSF-A546_Pos011_S001	00-7BSBLm9h8aTGTRHxF4CTvf
17.0755	16.5945	5.1377	um	Cell	Cell BoundingBoxAA Length	0.000	1.000	420	34	Not-Trans anti-PSF-A546 8C-S-PSF V2.00	0	29. Not-Trans and anti-PSF-A546_Pos011_S001	00-7BSBLm9h8aTGTRHxF4CTvf
12.7465	13.7085	5.13782	um	Cell	Cell BoundingBoxAA Length	0.000	1.000	421	35	Not-Trans anti-PSF-A546 8C-S-PSF V2.00	0	29. Not-Trans and anti-PSF-A546_Pos011_S001	00-7BSBLm9h8aTGTRHxF4CTvf
9.62	17.316	6.32336	um	Cell	Cell BoundingBoxAA Length	0.000	1.000	422	36	Not-Trans anti-PSF-A546 8C-S-PSF V2.00	0	29. Not-Trans and anti-PSF-A546_Pos011_S001	00-7BSBLm9h8aTGTRHxF4CTvf
13.7085	13.949	7.9043	um	Cell	Cell BoundingBoxAA Length	0.000	1.000	423	0	Not-Trans anti-PSF-A546 8C-S-PSF V2.00	0	29. Not-Trans and anti-PSF-A546_Pos012_S001	00-DoUqkrEaMuuGVN4nqeKoKM
16.1135	12.987	6.32349	um	Cell	Cell BoundingBoxAA Length	0.000	1.000	424	1	Not-Trans anti-PSF-A546 8C-S-PSF V2.00	0	29. Not-Trans and anti-PSF-A546_Pos012_S001	00-DoUqkrEaMuuGVN4nqeKoKM
11.7845	13.7085	5.92822	um	Cell	Cell BoundingBoxAA Length	0.000	1.000	425	2	Not-Trans anti-PSF-A546 8C-S-PSF V2.00	0	29. Not-Trans and anti-PSF-A546_Pos012_S001	00-DoUqkrEaMuuGVN4nqeKoKM
22.3665	28.379	7.50903	um	Cell	Cell BoundingBoxAA Length	0.000	1.000	426	3	Not-Trans anti-PSF-A546 8C-S-PSF V2.00	0	29. Not-Trans and anti-PSF-A546_Pos012_S001	00-DoUqkrEaMuuGVN4nqeKoKM
14.911	12.025	5.13782	um	Cell	Cell BoundingBoxAA Length	0.000	1.000	427	4	Not-Trans anti-PSF-A546 8C-S-PSF V2.00	0	29. Not-Trans and anti-PSF-A546_Pos012_S001	00-DoUqkrEaMuuGVN4nqeKoKM
15.1515	14.911	4.74255	um	Cell	Cell BoundingBoxAA Length	0.000	1.000	428	5	Not-Trans anti-PSF-A546 8C-S-PSF V2.00	0	29. Not-Trans and anti-PSF-A546_Pos012_S001	00-DoUqkrEaMuuGVN4nqeKoKM
13.7085	10.8225	5.53296	um	Cell	Cell BoundingBoxAA Length	0.000	1.000	429	6	Not-Trans anti-PSF-A546 8C-S-PSF V2.00	0	29. Not-Trans and anti-PSF-A546_Pos012_S001	00-DoUqkrEaMuuGVN4nqeKoKM
10.101	15.1515	5.92822	um	Cell	Cell BoundingBoxAA Length	0.000	1.000	430	7	Not-Trans anti-PSF-A546 8C-S-PSF V2.00	0	29. Not-Trans and anti-PSF-A546_Pos012_S001	00-DoUqkrEaMuuGVN4nqeKoKM
11.544	15.873	5.53296	um	Cell	Cell BoundingBoxAA Length	0.000	1.000	431	8	Not-Trans anti-PSF-A546 8C-S-PSF V2.00	0	29. Not-Trans and anti-PSF-A546_Pos012_S001	00-DoUqkrEaMuuGVN4nqeKoKM
15.6325	18.759	5.13782	um	Cell	Cell BoundingBoxAA Length	0.000	1.000	432	9	Not-Trans anti-PSF-A546 8C-S-PSF V2.00	0	29. Not-Trans and anti-PSF-A546_Pos012_S001	00-DoUqkrEaMuuGVN4nqeKoKM
12.987	14.1895	5.53296	um	Cell	Cell BoundingBoxAA Length	0.000	1.000	433	10	Not-Trans anti-PSF-A546 8C-S-PSF V2.00	0	29. Not-Trans and anti-PSF-A546_Pos012_S001	00-DoUqkrEaMuuGVN4nqeKoKM
14.43	17.5565	5.13782	um	Cell	Cell BoundingBoxAA Length	0.000	1.000	434	11	Not-Trans anti-PSF-A546 8C-S-PSF V2.00	0	29. Not-Trans and anti-PSF-A546_Pos012_S001	00-DoUqkrEaMuuGVN4nqeKoKM
11.544	12.506	5.13782	um	Cell	Cell BoundingBoxAA Length	0.000	1.000	435	12	Not-Trans anti-PSF-A546 8C-S-PSF V2.00	0	29. Not-Trans and anti-PSF-A546_Pos012_S001	00-DoUqkrEaMuuGVN4nqeKoKM
15.392	13.7085	5.53296	um	Cell	Cell BoundingBoxAA Length	0.000	1.000	436	13	Not-Trans anti-PSF-A546 8C-S-PSF V2.00	0	29. Not-Trans and anti-PSF-A546_Pos012_S001	00-DoUqkrEaMuuGVN4nqeKoKM
14.1895	12.025	5.53296	um	Cell	Cell BoundingBoxAA Length	0.000	1.000	437	14	Not-Trans anti-PSF-A546 8C-S-PSF V2.00	0	29. Not-Trans and anti-PSF-A546_Pos012_S001	00-DoUqkrEaMuuGVN4nqeKoKM
17.0755	17.0755	6.32336	um	Cell	Cell BoundingBoxAA Length	0.000	1.000	438	15	Not-Trans anti-PSF-A546 8C-S-PSF V2.00	0	29. Not-Trans and anti-PSF-A546_Pos012_S001	00-DoUqkrEaMuuGVN4nqeKoKM
17.0755	12.2655	5.92822	um	Cell	Cell BoundingBoxAA Length	0.000	1.000	439	16	Not-Trans anti-PSF-A546 8C-S-PSF V2.00	0	29. Not-Trans and anti-PSF-A546_Pos012_S001	00-DoUqkrEaMuuGVN4nqeKoKM
13.7085	15.6325	5.53296	um	Cell	Cell BoundingBoxAA Length	0.000	1.000	440	17	Not-Trans anti-PSF-A546 8C-S-PSF V2.00	0	29. Not-Trans and anti-PSF-A546_Pos012_S001	00-DoUqkrEaMuuGVN4nqeKoKM
14.43	15.6325	5.92822	um	Cell	Cell BoundingBoxAA Length	0.000	1.000	441	18	Not-Trans anti-PSF-A546 8C-S-PSF V2.00	0	29. Not-Trans and anti-PSF-A546_Pos012_S001	00-DoUqkrEaMuuGVN4nqeKoKM
11.7845	14.43	5.92822	um	Cell	Cell BoundingBoxAA Length	0.000	1.000	442	19	Not-Trans anti-PSF-A546 8C-S-PSF V2.00	0	29. Not-Trans and anti-PSF-A546_Pos012_S001	00-DoUqkrEaMuuGVN4nqeKoKM
12.987	13.2275	5.53296	um	Cell	Cell BoundingBoxAA Length	0.000	1.000	443	20	Not-Trans anti-PSF-A546 8C-S-PSF V2.00	0	29. Not-Trans and anti-PSF-A546_Pos012_S001	00-DoUqkrEaMuuGVN4nqeKoKM
16.354	13.468	5.13782	um	Cell	Cell BoundingBoxAA Length	0.000	1.000	444	21	Not-Trans anti-PSF-A546 8C-S-PSF V2.00	0	29. Not-Trans and anti-PSF-A546_Pos012_S001	00-DoUqkrEaMuuGVN4nqeKoKM
16.835	14.6705	5.53296	um	Cell	Cell BoundingBoxAA Length	0.000	1.000	445	22	Not-Trans anti-PSF-A546 8C-S-PSF V2.00	0	29. Not-Trans and anti-PSF-A546_Pos012_S001	00-DoUqkrEaMuuGVN4nqeKoKM
15.6325	14.6705	5.92822	um	Cell	Cell BoundingBoxAA Length	0.000	1.000	446	23	Not-Trans anti-PSF-A546 8C-S-PSF V2.00	0	29. Not-Trans and anti-PSF-A546_Pos012_S001	00-DoUqkrEaMuuGVN4nqeKoKM
16.5945	14.43	5.53296	um	Cell	Cell BoundingBoxAA Length	0.000	1.000	447	24	Not-Trans anti-PSF-A546 8C-S-PSF V2.00	0	29. Not-Trans and anti-PSF-A546_Pos012_S001	00-DoUqkrEaMuuGVN4nqeKoKM
12.7465	12.7465	5.13782	um	Cell	Cell BoundingBoxAA Length	0.000	1.000	448	25	Not-Trans anti-PSF-A546 8C-S-PSF V2.00	0	29. Not-Trans and anti-PSF-A546_Pos012_S001	00-DoUqkrEaMuuGVN4nqeKoKM
12.987	12.987	5.53296	um	Cell	Cell BoundingBoxAA Length	0.000	1.000	449	26	Not-Trans anti-PSF-A546 8C-S-PSF V2.00	0	29. Not-Trans and anti-PSF-A546_Pos012_S001	00-DoUqkrEaMuuGVN4nqeKoKM
13.949	12.7465	6.32336	um	Cell	Cell BoundingBoxAA Length	0.000	1.000	450	27	Not-Trans anti-PSF-A546 8C-S-PSF V2.00	0	29. Not-Trans and anti-PSF-A546_Pos012_S001	00-DoUqkrEaMuuGVN4nqeKoKM
14.6705	9.13901	5.92822	um	Cell	Cell BoundingBoxAA Length	0.000	1.000	451	28	Not-Trans anti-PSF-A546 8C-S-PSF V2.00	0	29. Not-Trans and anti-PSF-A546_Pos012_S001	00-DoUqkrEaMuuGVN4nqeKoKM
16.5945	11.3035	5.53296	um	Cell	Cell BoundingBoxAA Length	0.000	1.000	452	29	Not-Trans anti-PSF-A546 8C-S-PSF V2.00	0	29. Not-Trans and anti-PSF-A546_Pos012_S001	00-DoUqkrEaMuuGVN4nqeKoKM
13.7085	14.6705	5.13782	um	Cell	Cell BoundingBoxAA Length	0.000	1.000	453	30	Not-Trans anti-PSF-A546 8C-S-PSF V2.00	0	29. Not-Trans and anti-PSF-A546_Pos012_S001	00-DoUqkrEaMuuGVN4nqeKoKM
13.468	13.7085	5.13782	um	Cell	Cell BoundingBoxAA Length	0.000	1.000	454	31	Not-Trans anti-PSF-A546 8C-S-PSF V2.00	0	29. Not-Trans and anti-PSF-A546_Pos012_S001	00-DoUqkrEaMuuGVN4nqeKoKM
11.3035	18.5185	5.53296	um	Cell	Cell BoundingBoxAA Length	0.000	1.000	455	32	Not-Trans anti-PSF-A546 8C-S-PSF V2.00	0	29. Not-Trans and anti-PSF-A546_Pos012_S001	00-DoUqkrEaMuuGVN4nqeKoKM
12.7465	17.5565	5.13782	um	Cell	Cell BoundingBoxAA Length	0.000	1.000	456	33	Not-Trans anti-PSF-A546 8C-S-PSF V2.00	0	29. Not-Trans and anti-PSF-A546_Pos012_S001	00-DoUqkrEaMuuGVN4nqeKoKM
16.354	12.7465	5.13782	um	Cell	Cell BoundingBoxAA Length	0.000	1.000	457	34	Not-Trans anti-PSF-A546 8C-S-PSF V2.00	0	29. Not-Trans and anti-PSF-A546_Pos012_S001	00-DoUqkrEaMuuGVN4nqeKoKM
16.1135	11.063	5.13782	um	Cell	Cell BoundingBoxAA Length	0.000	1.000	458	35	Not-Trans anti-PSF-A546 8C-S-PSF V2.00	0	29. Not-Trans and anti-PSF-A546_Pos012_S001	00-DoUqkrEaMuuGVN4nqeKoKM
13.7085	17.316	5.92822	um	Cell	Cell BoundingBoxAA Length	0.000	1.000	459	36	Not-Trans anti-PSF-A546 8C-S-PSF V2.00	0	29. Not-Trans and anti-PSF-A546_Pos012_S001	00-DoUqkrEaMuuGVN4nqeKoKM
17.0755	16.354	5.53296	um	Cell	Cell BoundingBoxAA Length	0.000	1.000	460	37	Not-Trans anti-PSF-A546 8C-S-PSF V2.00	0	29. Not-Trans and anti-PSF-A546_Pos012_S001	00-DoUqkrEaMuuGVN4nqeKoKM
16.354	10.3415	5.13782	um	Cell	Cell BoundingBoxAA Length	0.000	1.000	461	38	Not-Trans anti-PSF-A546 8C-S-PSF V2.00	0	29. Not-Trans and anti-PSF-A546_Pos012_S001	00-DoUqkrEaMuuGVN4nqeKoKM
14.1895	12.025	5.92822	um	Cell	Cell BoundingBoxAA Length	0.000	1.000	462	39	Not-Trans anti-PSF-A546 8C-S-PSF V2.00	0	29. Not-Trans and anti-PSF-A546_Pos012_S001	00-DoUqkrEaMuuGVN4nqeKoKM
12.025	16.1135	5.1377	um	Cell	Cell BoundingBoxAA Length	0.000	1.000	463	40	Not-Trans anti-PSF-A546 8C-S-PSF V2.00	0	29. Not-Trans and anti-PSF-A546_Pos012_S001	00-DoUqkrEaMuuGVN4nqeKoKM
9.62	12.506	4.74255	um	Cell	Cell BoundingBoxAA Length	0.000	1.000	464	41	Not-Trans anti-PSF-A546 8C-S-PSF V2.00	0	29. Not-Trans and anti-PSF-A546_Pos012_S001	00-DoUqkrEaMuuGVN4nqeKoKM
11.544	14.6705	4.34729	um	Cell	Cell BoundingBoxAA Length	0.000	1.000	465	42	Not-Trans anti-PSF-A546 8C-S-PSF V2.00	0	29. Not-Trans and anti-PSF-A546_Pos012_S001	00-DoUqkrEaMuuGVN4nqeKoKM
14.43	14.6705	3.95203	um	Cell	Cell BoundingBoxAA Length	0.000	1.000	466	43	Not-Trans anti-PSF-A546 8C-S-PSF V2.00	0	29. Not-Trans and anti-PSF-A546_Pos012_S001	00-DoUqkrEaMuuGVN4nqeKoKM
12.025	14.43	4.74255	um	Cell	Cell BoundingBoxAA Length	0.000	1.000	467	44	Not-Trans anti-PSF-A546 8C-S-PSF V2.00	0	29. Not-Trans and anti-PSF-A546_Pos012_S001	00-DoUqkrEaMuuGVN4nqeKoKM
13.7085	16.1135	4.74255	um	Cell	Cell BoundingBoxAA Length	0.000	1.000	468	45	Not-Trans anti-PSF-A546 8C-S-PSF V2.00	0	29. Not-Trans and anti-PSF-A546_Pos012_S001	00-DoUqkrEaMuuGVN4nqeKoKM
17.0755	11.3035	4.34729	um	Cell	Cell BoundingBoxAA Length	0.000	1.000	469	46	Not-Trans anti-PSF-A546 8C-S-PSF V2.00	0	29. Not-Trans and anti-PSF-A546_Pos012_S001	00-DoUqkrEaMuuGVN4nqeKoKM
7.93649	12.987	5.1377	um	Cell	Cell BoundingBoxAA Length	0.000	1.000	470	47	Not-Trans anti-PSF-A546 8C-S-PSF V2.00	0	29. Not-Trans and anti-PSF-A546_Pos012_S001	00-DoUqkrEaMuuGVN4nqeKoKM
13.949	16.5945	5.1377	um	Cell	Cell BoundingBoxAA Length	0.000	1.000	471	48	Not-Trans anti-PSF-A546 8C-S-PSF V2.00	0	29. Not-Trans and anti-PSF-A546_Pos012_S001	00-DoUqkrEaMuuGVN4nqeKoKM
20.202	14.1895	4.34729	um	Cell	Cell BoundingBoxAA Length	0.000	1.000	472	49	Not-Trans anti-PSF-A546 8C-S-PSF V2.00	0	29. Not-Trans and anti-PSF-A546_Pos012_S001	00-DoUqkrEaMuuGVN4nqeKoKM
10.3415	11.544	4.34729	um	Cell	Cell BoundingBoxAA Length	0.000	1.000	473	50	Not-Trans anti-PSF-A546 8C-S-PSF V2.00	0	29. Not-Trans and anti-PSF-A546_Pos012_S001	00-DoUqkrEaMuuGVN4nqeKoKM
12.2655	15.873	4.74255	um	Cell	Cell BoundingBoxAA Length	0.000	1.000	474	51	Not-Trans anti-PSF-A546 8C-S-PSF V2.00	0	29. Not-Trans and anti-PSF-A546_Pos012_S001	00-DoUqkrEaMuuGVN4nqeKoKM
12.987	13.2275	4.34729	um	Cell	Cell BoundingBoxAA Length	0.000	1.000	475	52	Not-Trans anti-PSF-A546 8C-S-PSF V2.00	0	29. Not-Trans and anti-PSF-A546_Pos012_S001	00-DoUqkrEaMuuGVN4nqeKoKM
17.316	16.354	6.71863	um	Cell	Cell BoundingBoxAA Length	0.000	1.000	476	53	Not-Trans anti-PSF-A546 8C-S-PSF V2.00	0	29. Not-Trans and anti-PSF-A546_Pos012_S001	00-DoUqkrEaMuuGVN4nqeKoKM
10.582	10.582	3.95215	um	Cell	Cell BoundingBoxAA Length	0.000	1.000	477	54	Not-Trans anti-PSF-A546 8C-S-PSF V2.00	0	29. Not-Trans and anti-PSF-A546_Pos012_S001	00-DoUqkrEaMuuGVN4nqeKoKM
13.949	17.0755	5.53296	um	Cell	Cell BoundingBoxAA Length	0.000	1.000	478	55	Not-Trans anti-PSF-A546 8C-S-PSF V2.00	0	29. Not-Trans and anti-PSF-A546_Pos012_S001	00-DoUqkrEaMuuGVN4nqeKoKM
12.2655	14.6705	5.53296	um	Cell	Cell BoundingBoxAA Length	0.000	1.000	479	56	Not-Trans anti-PSF-A546 8C-S-PSF V2.00	0	29. Not-Trans and anti-PSF-A546_Pos012_S001	00-DoUqkrEaMuuGVN4nqeKoKM
14.6705	10.8225	7.11377	um	Cell	Cell BoundingBoxAA Length	0.000	1.000	480	57	Not-Trans anti-PSF-A546 8C-S-PSF V2.00	0	29. Not-Trans and anti-PSF-A546_Pos012_S001	00-DoUqkrEaMuuGVN4nqeKoKM
13.468	13.468	7.11377	um	Cell	Cell BoundingBoxAA Length	0.000	1.000	481	58	Not-Trans anti-PSF-A546 8C-S-PSF V2.00	0	29. Not-Trans and anti-PSF-A546_Pos012_S001	00-DoUqkrEaMuuGVN4nqeKoKM
13.2275	10.8225	5.92822	um	Cell	Cell BoundingBoxAA Length	0.000	1.000	482	0	Not-Trans anti-PSF-A546 8C-S-PSF V2.00	0	29. Not-Trans and anti-PSF-A546_Pos013_S001	00-wBGfRczFYkDFeeEuUZr5bE
16.835	15.873	7.50903	um	Cell	Cell BoundingBoxAA Length	0.000	1.000	483	1	Not-Trans anti-PSF-A546 8C-S-PSF V2.00	0	29. Not-Trans and anti-PSF-A546_Pos013_S001	00-wBGfRczFYkDFeeEuUZr5bE
16.354	20.202	5.53296	um	Cell	Cell BoundingBoxAA Length	0.000	1.000	484	2	Not-Trans anti-PSF-A546 8C-S-PSF V2.00	0	29. Not-Trans and anti-PSF-A546_Pos013_S001	00-wBGfRczFYkDFeeEuUZr5bE
19.4805	19.24	5.92822	um	Cell	Cell BoundingBoxAA Length	0.000	1.000	485	3	Not-Trans anti-PSF-A546 8C-S-PSF V2.00	0	29. Not-Trans and anti-PSF-A546_Pos013_S001	00-wBGfRczFYkDFeeEuUZr5bE
16.1135	12.506	5.92822	um	Cell	Cell BoundingBoxAA Length	0.000	1.000	486	4	Not-Trans anti-PSF-A546 8C-S-PSF V2.00	0	29. Not-Trans and anti-PSF-A546_Pos013_S001	00-wBGfRczFYkDFeeEuUZr5bE
22.126	17.316	5.92822	um	Cell	Cell BoundingBoxAA Length	0.000	1.000	487	5	Not-Trans anti-PSF-A546 8C-S-PSF V2.00	0	29. Not-Trans and anti-PSF-A546_Pos013_S001	00-wBGfRczFYkDFeeEuUZr5bE
24.2905	23.8095	7.50903	um	Cell	Cell BoundingBoxAA Length	0.000	1.000	488	6	Not-Trans anti-PSF-A546 8C-S-PSF V2.00	0	29. Not-Trans and anti-PSF-A546_Pos013_S001	00-wBGfRczFYkDFeeEuUZr5bE
9.3795	13.7085	6.32336	um	Cell	Cell BoundingBoxAA Length	0.000	1.000	489	7	Not-Trans anti-PSF-A546 8C-S-PSF V2.00	0	29. Not-Trans and anti-PSF-A546_Pos013_S001	00-wBGfRczFYkDFeeEuUZr5bE
15.6325	17.5565	6.32336	um	Cell	Cell BoundingBoxAA Length	0.000	1.000	490	8	Not-Trans anti-PSF-A546 8C-S-PSF V2.00	0	29. Not-Trans and anti-PSF-A546_Pos013_S001	00-wBGfRczFYkDFeeEuUZr5bE
12.987	20.9235	5.92822	um	Cell	Cell BoundingBoxAA Length	0.000	1.000	491	9	Not-Trans anti-PSF-A546 8C-S-PSF V2.00	0	29. Not-Trans and anti-PSF-A546_Pos013_S001	00-wBGfRczFYkDFeeEuUZr5bE
13.2275	19.721	5.92822	um	Cell	Cell BoundingBoxAA Length	0.000	1.000	492	10	Not-Trans anti-PSF-A546 8C-S-PSF V2.00	0	29. Not-Trans and anti-PSF-A546_Pos013_S001	00-wBGfRczFYkDFeeEuUZr5bE
16.835	19.4805	6.71863	um	Cell	Cell BoundingBoxAA Length	0.000	1.000	493	11	Not-Trans anti-PSF-A546 8C-S-PSF V2.00	0	29. Not-Trans and anti-PSF-A546_Pos013_S001	00-wBGfRczFYkDFeeEuUZr5bE
8.8985	12.987	6.71863	um	Cell	Cell BoundingBoxAA Length	0.000	1.000	494	12	Not-Trans anti-PSF-A546 8C-S-PSF V2.00	0	29. Not-Trans and anti-PSF-A546_Pos013_S001	00-wBGfRczFYkDFeeEuUZr5bE
13.949	15.392	6.71863	um	Cell	Cell BoundingBoxAA Length	0.000	1.000	495	13	Not-Trans anti-PSF-A546 8C-S-PSF V2.00	0	29. Not-Trans and anti-PSF-A546_Pos013_S001	00-wBGfRczFYkDFeeEuUZr5bE
15.6325	13.2275	5.53296	um	Cell	Cell BoundingBoxAA Length	0.000	1.000	496	14	Not-Trans anti-PSF-A546 8C-S-PSF V2.00	0	29. Not-Trans and anti-PSF-A546_Pos013_S001	00-wBGfRczFYkDFeeEuUZr5bE
16.1135	11.544	5.92822	um	Cell	Cell BoundingBoxAA Length	0.000	1.000	497	15	Not-Trans anti-PSF-A546 8C-S-PSF V2.00	0	29. Not-Trans and anti-PSF-A546_Pos013_S001	00-wBGfRczFYkDFeeEuUZr5bE
13.2275	15.873	5.53308	um	Cell	Cell BoundingBoxAA Length	0.000	1.000	498	16	Not-Trans anti-PSF-A546 8C-S-PSF V2.00	0	29. Not-Trans and anti-PSF-A546_Pos013_S001	00-wBGfRczFYkDFeeEuUZr5bE
14.6705	25.7335	5.13782	um	Cell	Cell BoundingBoxAA Length	0.000	1.000	499	17	Not-Trans anti-PSF-A546 8C-S-PSF V2.00	0	29. Not-Trans and anti-PSF-A546_Pos013_S001	00-wBGfRczFYkDFeeEuUZr5bE
9.62	10.101	5.92822	um	Cell	Cell BoundingBoxAA Length	0.000	1.000	500	18	Not-Trans anti-PSF-A546 8C-S-PSF V2.00	0	29. Not-Trans and anti-PSF-A546_Pos013_S001	00-wBGfRczFYkDFeeEuUZr5bE
12.025	12.7465	5.92822	um	Cell	Cell BoundingBoxAA Length	0.000	1.000	501	19	Not-Trans anti-PSF-A546 8C-S-PSF V2.00	0	29. Not-Trans and anti-PSF-A546_Pos013_S001	00-wBGfRczFYkDFeeEuUZr5bE
20.683	24.531	5.53308	um	Cell	Cell BoundingBoxAA Length	0.000	1.000	502	20	Not-Trans anti-PSF-A546 8C-S-PSF V2.00	0	29. Not-Trans and anti-PSF-A546_Pos013_S001	00-wBGfRczFYkDFeeEuUZr5bE
12.025	15.392	5.13782	um	Cell	Cell BoundingBoxAA Length	0.000	1.000	503	21	Not-Trans anti-PSF-A546 8C-S-PSF V2.00	0	29. Not-Trans and anti-PSF-A546_Pos013_S001	00-wBGfRczFYkDFeeEuUZr5bE
19.9615	19.721	5.92822	um	Cell	Cell BoundingBoxAA Length	0.000	1.000	504	22	Not-Trans anti-PSF-A546 8C-S-PSF V2.00	0	29. Not-Trans and anti-PSF-A546_Pos013_S001	00-wBGfRczFYkDFeeEuUZr5bE
11.544	20.9235	5.53308	um	Cell	Cell BoundingBoxAA Length	0.000	1.000	505	23	Not-Trans anti-PSF-A546 8C-S-PSF V2.00	0	29. Not-Trans and anti-PSF-A546_Pos013_S001	00-wBGfRczFYkDFeeEuUZr5bE
15.1515	24.7715	5.13782	um	Cell	Cell BoundingBoxAA Length	0.000	1.000	506	24	Not-Trans anti-PSF-A546 8C-S-PSF V2.00	0	29. Not-Trans and anti-PSF-A546_Pos013_S001	00-wBGfRczFYkDFeeEuUZr5bE
19.4805	15.6325	5.13782	um	Cell	Cell BoundingBoxAA Length	0.000	1.000	507	25	Not-Trans anti-PSF-A546 8C-S-PSF V2.00	0	29. Not-Trans and anti-PSF-A546_Pos013_S001	00-wBGfRczFYkDFeeEuUZr5bE
17.316	21.645	5.53308	um	Cell	Cell BoundingBoxAA Length	0.000	1.000	508	26	Not-Trans anti-PSF-A546 8C-S-PSF V2.00	0	29. Not-Trans and anti-PSF-A546_Pos013_S001	00-wBGfRczFYkDFeeEuUZr5bE
27.6575	18.5185	4.74255	um	Cell	Cell BoundingBoxAA Length	0.000	1.000	509	27	Not-Trans anti-PSF-A546 8C-S-PSF V2.00	0	29. Not-Trans and anti-PSF-A546_Pos013_S001	00-wBGfRczFYkDFeeEuUZr5bE
18.0375	17.0755	5.53308	um	Cell	Cell BoundingBoxAA Length	0.000	1.000	510	28	Not-Trans anti-PSF-A546 8C-S-PSF V2.00	0	29. Not-Trans and anti-PSF-A546_Pos013_S001	00-wBGfRczFYkDFeeEuUZr5bE
18.9995	17.797	5.92822	um	Cell	Cell BoundingBoxAA Length	0.000	1.000	511	29	Not-Trans anti-PSF-A546 8C-S-PSF V2.00	0	29. Not-Trans and anti-PSF-A546_Pos013_S001	00-wBGfRczFYkDFeeEuUZr5bE
20.9235	16.835	5.53308	um	Cell	Cell BoundingBoxAA Length	0.000	1.000	512	30	Not-Trans anti-PSF-A546 8C-S-PSF V2.00	0	29. Not-Trans and anti-PSF-A546_Pos013_S001	00-wBGfRczFYkDFeeEuUZr5bE
22.8475	19.4805	5.53308	um	Cell	Cell BoundingBoxAA Length	0.000	1.000	513	31	Not-Trans anti-PSF-A546 8C-S-PSF V2.00	0	29. Not-Trans and anti-PSF-A546_Pos013_S001	00-wBGfRczFYkDFeeEuUZr5bE
19.721	15.1515	5.92822	um	Cell	Cell BoundingBoxAA Length	0.000	1.000	514	32	Not-Trans anti-PSF-A546 8C-S-PSF V2.00	0	29. Not-Trans and anti-PSF-A546_Pos013_S001	00-wBGfRczFYkDFeeEuUZr5bE
24.7715	23.8095	4.74255	um	Cell	Cell BoundingBoxAA Length	0.000	1.000	515	33	Not-Trans anti-PSF-A546 8C-S-PSF V2.00	0	29. Not-Trans and anti-PSF-A546_Pos013_S001	00-wBGfRczFYkDFeeEuUZr5bE
18.0375	14.6705	5.53308	um	Cell	Cell BoundingBoxAA Length	0.000	1.000	516	34	Not-Trans anti-PSF-A546 8C-S-PSF V2.00	0	29. Not-Trans and anti-PSF-A546_Pos013_S001	00-wBGfRczFYkDFeeEuUZr5bE
14.43	19.721	5.53308	um	Cell	Cell BoundingBoxAA Length	0.000	1.000	517	35	Not-Trans anti-PSF-A546 8C-S-PSF V2.00	0	29. Not-Trans and anti-PSF-A546_Pos013_S001	00-wBGfRczFYkDFeeEuUZr5bE
16.1135	16.354	5.92822	um	Cell	Cell BoundingBoxAA Length	0.000	1.000	518	36	Not-Trans anti-PSF-A546 8C-S-PSF V2.00	0	29. Not-Trans and anti-PSF-A546_Pos013_S001	00-wBGfRczFYkDFeeEuUZr5bE
12.987	18.5185	5.13782	um	Cell	Cell BoundingBoxAA Length	0.000	1.000	519	37	Not-Trans anti-PSF-A546 8C-S-PSF V2.00	0	29. Not-Trans and anti-PSF-A546_Pos013_S001	00-wBGfRczFYkDFeeEuUZr5bE
15.1515	12.2655	4.74255	um	Cell	Cell BoundingBoxAA Length	0.000	1.000	520	38	Not-Trans anti-PSF-A546 8C-S-PSF V2.00	0	29. Not-Trans and anti-PSF-A546_Pos013_S001	00-wBGfRczFYkDFeeEuUZr5bE
12.506	11.063	5.53308	um	Cell	Cell BoundingBoxAA Length	0.000	1.000	521	39	Not-Trans anti-PSF-A546 8C-S-PSF V2.00	0	29. Not-Trans and anti-PSF-A546_Pos013_S001	00-wBGfRczFYkDFeeEuUZr5bE
16.354	15.1515	5.53308	um	Cell	Cell BoundingBoxAA Length	0.000	1.000	522	40	Not-Trans anti-PSF-A546 8C-S-PSF V2.00	0	29. Not-Trans and anti-PSF-A546_Pos013_S001	00-wBGfRczFYkDFeeEuUZr5bE
16.354	18.0375	4.74255	um	Cell	Cell BoundingBoxAA Length	0.000	1.000	523	41	Not-Trans anti-PSF-A546 8C-S-PSF V2.00	0	29. Not-Trans and anti-PSF-A546_Pos013_S001	00-wBGfRczFYkDFeeEuUZr5bE
17.797	13.468	5.13782	um	Cell	Cell BoundingBoxAA Length	0.000	1.000	524	42	Not-Trans anti-PSF-A546 8C-S-PSF V2.00	0	29. Not-Trans and anti-PSF-A546_Pos013_S001	00-wBGfRczFYkDFeeEuUZr5bE
13.2275	12.7465	5.13782	um	Cell	Cell BoundingBoxAA Length	0.000	1.000	525	43	Not-Trans anti-PSF-A546 8C-S-PSF V2.00	0	29. Not-Trans and anti-PSF-A546_Pos013_S001	00-wBGfRczFYkDFeeEuUZr5bE
11.3035	16.354	4.74255	um	Cell	Cell BoundingBoxAA Length	0.000	1.000	526	44	Not-Trans anti-PSF-A546 8C-S-PSF V2.00	0	29. Not-Trans and anti-PSF-A546_Pos013_S001	00-wBGfRczFYkDFeeEuUZr5bE
11.544	14.43	4.74255	um	Cell	Cell BoundingBoxAA Length	0.000	1.000	527	45	Not-Trans anti-PSF-A546 8C-S-PSF V2.00	0	29. Not-Trans and anti-PSF-A546_Pos013_S001	00-wBGfRczFYkDFeeEuUZr5bE
14.6705	14.43	5.13782	um	Cell	Cell BoundingBoxAA Length	0.000	1.000	528	46	Not-Trans anti-PSF-A546 8C-S-PSF V2.00	0	29. Not-Trans and anti-PSF-A546_Pos013_S001	00-wBGfRczFYkDFeeEuUZr5bE
14.1895	13.468	5.13782	um	Cell	Cell BoundingBoxAA Length	0.000	1.000	529	47	Not-Trans anti-PSF-A546 8C-S-PSF V2.00	0	29. Not-Trans and anti-PSF-A546_Pos013_S001	00-wBGfRczFYkDFeeEuUZr5bE
14.43	12.025	5.92822	um	Cell	Cell BoundingBoxAA Length	0.000	1.000	530	48	Not-Trans anti-PSF-A546 8C-S-PSF V2.00	0	29. Not-Trans and anti-PSF-A546_Pos013_S001	00-wBGfRczFYkDFeeEuUZr5bE
15.6325	22.607	5.13782	um	Cell	Cell BoundingBoxAA Length	0.000	1.000	531	49	Not-Trans anti-PSF-A546 8C-S-PSF V2.00	0	29. Not-Trans and anti-PSF-A546_Pos013_S001	00-wBGfRczFYkDFeeEuUZr5bE
13.949	17.316	5.13782	um	Cell	Cell BoundingBoxAA Length	0.000	1.000	532	50	Not-Trans anti-PSF-A546 8C-S-PSF V2.00	0	29. Not-Trans and anti-PSF-A546_Pos013_S001	00-wBGfRczFYkDFeeEuUZr5bE
15.6325	10.8225	6.32349	um	Cell	Cell BoundingBoxAA Length	0.000	1.000	533	51	Not-Trans anti-PSF-A546 8C-S-PSF V2.00	0	29. Not-Trans and anti-PSF-A546_Pos013_S001	00-wBGfRczFYkDFeeEuUZr5bE
16.354	13.468	5.92822	um	Cell	Cell BoundingBoxAA Length	0.000	1.000	534	52	Not-Trans anti-PSF-A546 8C-S-PSF V2.00	0	29. Not-Trans and anti-PSF-A546_Pos013_S001	00-wBGfRczFYkDFeeEuUZr5bE
18.278	18.9995	4.74255	um	Cell	Cell BoundingBoxAA Length	0.000	1.000	535	53	Not-Trans anti-PSF-A546 8C-S-PSF V2.00	0	29. Not-Trans and anti-PSF-A546_Pos013_S001	00-wBGfRczFYkDFeeEuUZr5bE
13.7085	17.0755	5.53308	um	Cell	Cell BoundingBoxAA Length	0.000	1.000	536	54	Not-Trans anti-PSF-A546 8C-S-PSF V2.00	0	29. Not-Trans and anti-PSF-A546_Pos013_S001	00-wBGfRczFYkDFeeEuUZr5bE
13.7085	15.1515	5.13782	um	Cell	Cell BoundingBoxAA Length	0.000	1.000	537	55	Not-Trans anti-PSF-A546 8C-S-PSF V2.00	0	29. Not-Trans and anti-PSF-A546_Pos013_S001	00-wBGfRczFYkDFeeEuUZr5bE
10.8225	14.43	5.92822	um	Cell	Cell BoundingBoxAA Length	0.000	1.000	538	56	Not-Trans anti-PSF-A546 8C-S-PSF V2.00	0	29. Not-Trans and anti-PSF-A546_Pos013_S001	00-wBGfRczFYkDFeeEuUZr5bE
13.949	13.2275	5.13782	um	Cell	Cell BoundingBoxAA Length	0.000	1.000	539	57	Not-Trans anti-PSF-A546 8C-S-PSF V2.00	0	29. Not-Trans and anti-PSF-A546_Pos013_S001	00-wBGfRczFYkDFeeEuUZr5bE
15.1515	14.43	5.92822	um	Cell	Cell BoundingBoxAA Length	0.000	1.000	540	58	Not-Trans anti-PSF-A546 8C-S-PSF V2.00	0	29. Not-Trans and anti-PSF-A546_Pos013_S001	00-wBGfRczFYkDFeeEuUZr5bE
9.3795	21.4045	5.92822	um	Cell	Cell BoundingBoxAA Length	0.000	1.000	541	59	Not-Trans anti-PSF-A546 8C-S-PSF V2.00	0	29. Not-Trans and anti-PSF-A546_Pos013_S001	00-wBGfRczFYkDFeeEuUZr5bE
10.582	12.2655	6.32349	um	Cell	Cell BoundingBoxAA Length	0.000	1.000	542	60	Not-Trans anti-PSF-A546 8C-S-PSF V2.00	0	29. Not-Trans and anti-PSF-A546_Pos013_S001	00-wBGfRczFYkDFeeEuUZr5bE
18.5185	23.8095	5.53296	um	Cell	Cell BoundingBoxAA Length	0.000	1.000	543	61	Not-Trans anti-PSF-A546 8C-S-PSF V2.00	0	29. Not-Trans and anti-PSF-A546_Pos013_S001	00-wBGfRczFYkDFeeEuUZr5bE
22.3665	15.1515	3.95215	um	Cell	Cell BoundingBoxAA Length	0.000	1.000	544	62	Not-Trans anti-PSF-A546 8C-S-PSF V2.00	0	29. Not-Trans and anti-PSF-A546_Pos013_S001	00-wBGfRczFYkDFeeEuUZr5bE
15.392	25.012	3.16162	um	Cell	Cell BoundingBoxAA Length	0.000	1.000	545	63	Not-Trans anti-PSF-A546 8C-S-PSF V2.00	0	29. Not-Trans and anti-PSF-A546_Pos013_S001	00-wBGfRczFYkDFeeEuUZr5bE
17.316	12.025	4.74243	um	Cell	Cell BoundingBoxAA Length	0.000	1.000	546	64	Not-Trans anti-PSF-A546 8C-S-PSF V2.00	0	29. Not-Trans and anti-PSF-A546_Pos013_S001	00-wBGfRczFYkDFeeEuUZr5bE
17.5565	13.949	4.34729	um	Cell	Cell BoundingBoxAA Length	0.000	1.000	547	65	Not-Trans anti-PSF-A546 8C-S-PSF V2.00	0	29. Not-Trans and anti-PSF-A546_Pos013_S001	00-wBGfRczFYkDFeeEuUZr5bE
14.1895	13.7085	5.92822	um	Cell	Cell BoundingBoxAA Length	0.000	1.000	548	66	Not-Trans anti-PSF-A546 8C-S-PSF V2.00	0	29. Not-Trans and anti-PSF-A546_Pos013_S001	00-wBGfRczFYkDFeeEuUZr5bE
14.43	19.9615	5.53308	um	Cell	Cell BoundingBoxAA Length	0.000	1.000	549	67	Not-Trans anti-PSF-A546 8C-S-PSF V2.00	0	29. Not-Trans and anti-PSF-A546_Pos013_S001	00-wBGfRczFYkDFeeEuUZr5bE
20.202	18.9995	5.92822	um	Cell	Cell BoundingBoxAA Length	0.000	1.000	550	68	Not-Trans anti-PSF-A546 8C-S-PSF V2.00	0	29. Not-Trans and anti-PSF-A546_Pos013_S001	00-wBGfRczFYkDFeeEuUZr5bE
18.278	18.5185	6.32336	um	Cell	Cell BoundingBoxAA Length	0.000	1.000	551	69	Not-Trans anti-PSF-A546 8C-S-PSF V2.00	0	29. Not-Trans and anti-PSF-A546_Pos013_S001	00-wBGfRczFYkDFeeEuUZr5bE
12.7465	13.468	5.92822	um	Cell	Cell BoundingBoxAA Length	0.000	1.000	552	70	Not-Trans anti-PSF-A546 8C-S-PSF V2.00	0	29. Not-Trans and anti-PSF-A546_Pos013_S001	00-wBGfRczFYkDFeeEuUZr5bE
20.9235	24.05	5.92822	um	Cell	Cell BoundingBoxAA Length	0.000	1.000	553	71	Not-Trans anti-PSF-A546 8C-S-PSF V2.00	0	29. Not-Trans and anti-PSF-A546_Pos013_S001	00-wBGfRczFYkDFeeEuUZr5bE
23.088	19.721	6.71863	um	Cell	Cell BoundingBoxAA Length	0.000	1.000	554	72	Not-Trans anti-PSF-A546 8C-S-PSF V2.00	0	29. Not-Trans and anti-PSF-A546_Pos013_S001	00-wBGfRczFYkDFeeEuUZr5bE
14.43	14.1895	5.92822	um	Cell	Cell BoundingBoxAA Length	0.000	1.000	555	73	Not-Trans anti-PSF-A546 8C-S-PSF V2.00	0	29. Not-Trans and anti-PSF-A546_Pos013_S001	00-wBGfRczFYkDFeeEuUZr5bE
18.9995	20.683	8.29944	um	Cell	Cell BoundingBoxAA Length	0.000	1.000	556	0	Not-Trans anti-PSF-A546 8C-S-PSF V2.00	0	29. Not-Trans and anti-PSF-A546_Pos014_S001	00-9dAFtU2AAsfB9sCLXUQRSL
9.139	11.544	7.50903	um	Cell	Cell BoundingBoxAA Length	0.000	1.000	557	1	Not-Trans anti-PSF-A546 8C-S-PSF V2.00	0	29. Not-Trans and anti-PSF-A546_Pos014_S001	00-9dAFtU2AAsfB9sCLXUQRSL
10.3415	13.7085	4.74255	um	Cell	Cell BoundingBoxAA Length	0.000	1.000	558	2	Not-Trans anti-PSF-A546 8C-S-PSF V2.00	0	29. Not-Trans and anti-PSF-A546_Pos014_S001	00-9dAFtU2AAsfB9sCLXUQRSL
9.8605	12.2655	6.32349	um	Cell	Cell BoundingBoxAA Length	0.000	1.000	559	3	Not-Trans anti-PSF-A546 8C-S-PSF V2.00	0	29. Not-Trans and anti-PSF-A546_Pos014_S001	00-9dAFtU2AAsfB9sCLXUQRSL
18.759	11.7845	5.92822	um	Cell	Cell BoundingBoxAA Length	0.000	1.000	560	4	Not-Trans anti-PSF-A546 8C-S-PSF V2.00	0	29. Not-Trans and anti-PSF-A546_Pos014_S001	00-9dAFtU2AAsfB9sCLXUQRSL
11.544	16.5945	7.9043	um	Cell	Cell BoundingBoxAA Length	0.000	1.000	561	5	Not-Trans anti-PSF-A546 8C-S-PSF V2.00	0	29. Not-Trans and anti-PSF-A546_Pos014_S001	00-9dAFtU2AAsfB9sCLXUQRSL
8.4175	20.9235	4.74255	um	Cell	Cell BoundingBoxAA Length	0.000	1.000	562	6	Not-Trans anti-PSF-A546 8C-S-PSF V2.00	0	29. Not-Trans and anti-PSF-A546_Pos014_S001	00-9dAFtU2AAsfB9sCLXUQRSL
12.025	10.582	6.71863	um	Cell	Cell BoundingBoxAA Length	0.000	1.000	563	7	Not-Trans anti-PSF-A546 8C-S-PSF V2.00	0	29. Not-Trans and anti-PSF-A546_Pos014_S001	00-9dAFtU2AAsfB9sCLXUQRSL
8.8985	17.316	5.53296	um	Cell	Cell BoundingBoxAA Length	0.000	1.000	564	8	Not-Trans anti-PSF-A546 8C-S-PSF V2.00	0	29. Not-Trans and anti-PSF-A546_Pos014_S001	00-9dAFtU2AAsfB9sCLXUQRSL
20.202	12.987	5.13782	um	Cell	Cell BoundingBoxAA Length	0.000	1.000	565	9	Not-Trans anti-PSF-A546 8C-S-PSF V2.00	0	29. Not-Trans and anti-PSF-A546_Pos014_S001	00-9dAFtU2AAsfB9sCLXUQRSL
16.835	12.506	5.53296	um	Cell	Cell BoundingBoxAA Length	0.000	1.000	566	10	Not-Trans anti-PSF-A546 8C-S-PSF V2.00	0	29. Not-Trans and anti-PSF-A546_Pos014_S001	00-9dAFtU2AAsfB9sCLXUQRSL
13.949	8.4175	7.11389	um	Cell	Cell BoundingBoxAA Length	0.000	1.000	567	11	Not-Trans anti-PSF-A546 8C-S-PSF V2.00	0	29. Not-Trans and anti-PSF-A546_Pos014_S001	00-9dAFtU2AAsfB9sCLXUQRSL
9.8605	14.43	5.13782	um	Cell	Cell BoundingBoxAA Length	0.000	1.000	568	12	Not-Trans anti-PSF-A546 8C-S-PSF V2.00	0	29. Not-Trans and anti-PSF-A546_Pos014_S001	00-9dAFtU2AAsfB9sCLXUQRSL
15.1515	16.354	5.92822	um	Cell	Cell BoundingBoxAA Length	0.000	1.000	569	13	Not-Trans anti-PSF-A546 8C-S-PSF V2.00	0	29. Not-Trans and anti-PSF-A546_Pos014_S001	00-9dAFtU2AAsfB9sCLXUQRSL
13.949	11.063	5.53296	um	Cell	Cell BoundingBoxAA Length	0.000	1.000	570	14	Not-Trans anti-PSF-A546 8C-S-PSF V2.00	0	29. Not-Trans and anti-PSF-A546_Pos014_S001	00-9dAFtU2AAsfB9sCLXUQRSL
14.43	12.2655	5.53296	um	Cell	Cell BoundingBoxAA Length	0.000	1.000	571	15	Not-Trans anti-PSF-A546 8C-S-PSF V2.00	0	29. Not-Trans and anti-PSF-A546_Pos014_S001	00-9dAFtU2AAsfB9sCLXUQRSL
17.316	17.797	5.53296	um	Cell	Cell BoundingBoxAA Length	0.000	1.000	572	16	Not-Trans anti-PSF-A546 8C-S-PSF V2.00	0	29. Not-Trans and anti-PSF-A546_Pos014_S001	00-9dAFtU2AAsfB9sCLXUQRSL
11.063	13.7085	5.53296	um	Cell	Cell BoundingBoxAA Length	0.000	1.000	573	17	Not-Trans anti-PSF-A546 8C-S-PSF V2.00	0	29. Not-Trans and anti-PSF-A546_Pos014_S001	00-9dAFtU2AAsfB9sCLXUQRSL
11.063	14.43	5.92822	um	Cell	Cell BoundingBoxAA Length	0.000	1.000	574	18	Not-Trans anti-PSF-A546 8C-S-PSF V2.00	0	29. Not-Trans and anti-PSF-A546_Pos014_S001	00-9dAFtU2AAsfB9sCLXUQRSL
15.392	16.354	5.53296	um	Cell	Cell BoundingBoxAA Length	0.000	1.000	575	19	Not-Trans anti-PSF-A546 8C-S-PSF V2.00	0	29. Not-Trans and anti-PSF-A546_Pos014_S001	00-9dAFtU2AAsfB9sCLXUQRSL
13.2275	12.987	5.13782	um	Cell	Cell BoundingBoxAA Length	0.000	1.000	576	20	Not-Trans anti-PSF-A546 8C-S-PSF V2.00	0	29. Not-Trans and anti-PSF-A546_Pos014_S001	00-9dAFtU2AAsfB9sCLXUQRSL
13.468	12.2655	5.13782	um	Cell	Cell BoundingBoxAA Length	0.000	1.000	577	21	Not-Trans anti-PSF-A546 8C-S-PSF V2.00	0	29. Not-Trans and anti-PSF-A546_Pos014_S001	00-9dAFtU2AAsfB9sCLXUQRSL
12.2655	13.7085	5.13782	um	Cell	Cell BoundingBoxAA Length	0.000	1.000	578	22	Not-Trans anti-PSF-A546 8C-S-PSF V2.00	0	29. Not-Trans and anti-PSF-A546_Pos014_S001	00-9dAFtU2AAsfB9sCLXUQRSL
10.582	13.7085	5.53296	um	Cell	Cell BoundingBoxAA Length	0.000	1.000	579	23	Not-Trans anti-PSF-A546 8C-S-PSF V2.00	0	29. Not-Trans and anti-PSF-A546_Pos014_S001	00-9dAFtU2AAsfB9sCLXUQRSL
12.7465	13.949	5.92822	um	Cell	Cell BoundingBoxAA Length	0.000	1.000	580	24	Not-Trans anti-PSF-A546 8C-S-PSF V2.00	0	29. Not-Trans and anti-PSF-A546_Pos014_S001	00-9dAFtU2AAsfB9sCLXUQRSL
15.1515	9.8605	5.53296	um	Cell	Cell BoundingBoxAA Length	0.000	1.000	581	25	Not-Trans anti-PSF-A546 8C-S-PSF V2.00	0	29. Not-Trans and anti-PSF-A546_Pos014_S001	00-9dAFtU2AAsfB9sCLXUQRSL
11.544	12.2655	5.53296	um	Cell	Cell BoundingBoxAA Length	0.000	1.000	582	26	Not-Trans anti-PSF-A546 8C-S-PSF V2.00	0	29. Not-Trans and anti-PSF-A546_Pos014_S001	00-9dAFtU2AAsfB9sCLXUQRSL
12.987	11.3035	5.1377	um	Cell	Cell BoundingBoxAA Length	0.000	1.000	583	27	Not-Trans anti-PSF-A546 8C-S-PSF V2.00	0	29. Not-Trans and anti-PSF-A546_Pos014_S001	00-9dAFtU2AAsfB9sCLXUQRSL
12.506	12.7465	5.92822	um	Cell	Cell BoundingBoxAA Length	0.000	1.000	584	28	Not-Trans anti-PSF-A546 8C-S-PSF V2.00	0	29. Not-Trans and anti-PSF-A546_Pos014_S001	00-9dAFtU2AAsfB9sCLXUQRSL
10.8225	16.354	5.92822	um	Cell	Cell BoundingBoxAA Length	0.000	1.000	585	29	Not-Trans anti-PSF-A546 8C-S-PSF V2.00	0	29. Not-Trans and anti-PSF-A546_Pos014_S001	00-9dAFtU2AAsfB9sCLXUQRSL
18.759	14.911	5.1377	um	Cell	Cell BoundingBoxAA Length	0.000	1.000	586	30	Not-Trans anti-PSF-A546 8C-S-PSF V2.00	0	29. Not-Trans and anti-PSF-A546_Pos014_S001	00-9dAFtU2AAsfB9sCLXUQRSL
12.506	13.2275	5.1377	um	Cell	Cell BoundingBoxAA Length	0.000	1.000	587	31	Not-Trans anti-PSF-A546 8C-S-PSF V2.00	0	29. Not-Trans and anti-PSF-A546_Pos014_S001	00-9dAFtU2AAsfB9sCLXUQRSL
34.3915	27.6575	5.53296	um	Cell	Cell BoundingBoxAA Length	0.000	1.000	588	32	Not-Trans anti-PSF-A546 8C-S-PSF V2.00	0	29. Not-Trans and anti-PSF-A546_Pos014_S001	00-9dAFtU2AAsfB9sCLXUQRSL
15.1515	10.582	4.34729	um	Cell	Cell BoundingBoxAA Length	0.000	1.000	589	33	Not-Trans anti-PSF-A546 8C-S-PSF V2.00	0	29. Not-Trans and anti-PSF-A546_Pos014_S001	00-9dAFtU2AAsfB9sCLXUQRSL
14.43	11.7845	7.50903	um	Cell	Cell BoundingBoxAA Length	0.000	1.000	590	34	Not-Trans anti-PSF-A546 8C-S-PSF V2.00	0	29. Not-Trans and anti-PSF-A546_Pos014_S001	00-9dAFtU2AAsfB9sCLXUQRSL
12.506	13.7085	6.71863	um	Cell	Cell BoundingBoxAA Length	0.000	1.000	591	35	Not-Trans anti-PSF-A546 8C-S-PSF V2.00	0	29. Not-Trans and anti-PSF-A546_Pos014_S001	00-9dAFtU2AAsfB9sCLXUQRSL
15.6325	14.1895	4.34729	um	Cell	Cell BoundingBoxAA Length	0.000	1.000	592	36	Not-Trans anti-PSF-A546 8C-S-PSF V2.00	0	29. Not-Trans and anti-PSF-A546_Pos014_S001	00-9dAFtU2AAsfB9sCLXUQRSL
20.4425	15.1515	5.53296	um	Cell	Cell BoundingBoxAA Length	0.000	1.000	593	37	Not-Trans anti-PSF-A546 8C-S-PSF V2.00	0	29. Not-Trans and anti-PSF-A546_Pos014_S001	00-9dAFtU2AAsfB9sCLXUQRSL
16.5945	17.5565	5.53296	um	Cell	Cell BoundingBoxAA Length	0.000	1.000	594	38	Not-Trans anti-PSF-A546 8C-S-PSF V2.00	0	29. Not-Trans and anti-PSF-A546_Pos014_S001	00-9dAFtU2AAsfB9sCLXUQRSL
14.43	10.582	4.74255	um	Cell	Cell BoundingBoxAA Length	0.000	1.000	595	39	Not-Trans anti-PSF-A546 8C-S-PSF V2.00	0	29. Not-Trans and anti-PSF-A546_Pos014_S001	00-9dAFtU2AAsfB9sCLXUQRSL
23.088	21.4045	5.1377	um	Cell	Cell BoundingBoxAA Length	0.000	1.000	596	40	Not-Trans anti-PSF-A546 8C-S-PSF V2.00	0	29. Not-Trans and anti-PSF-A546_Pos014_S001	00-9dAFtU2AAsfB9sCLXUQRSL
11.544	15.6325	6.32336	um	Cell	Cell BoundingBoxAA Length	0.000	1.000	597	41	Not-Trans anti-PSF-A546 8C-S-PSF V2.00	0	29. Not-Trans and anti-PSF-A546_Pos014_S001	00-9dAFtU2AAsfB9sCLXUQRSL
13.7085	9.62	5.53296	um	Cell	Cell BoundingBoxAA Length	0.000	1.000	598	42	Not-Trans anti-PSF-A546 8C-S-PSF V2.00	0	29. Not-Trans and anti-PSF-A546_Pos014_S001	00-9dAFtU2AAsfB9sCLXUQRSL
11.544	14.6705	4.34729	um	Cell	Cell BoundingBoxAA Length	0.000	1.000	599	43	Not-Trans anti-PSF-A546 8C-S-PSF V2.00	0	29. Not-Trans and anti-PSF-A546_Pos014_S001	00-9dAFtU2AAsfB9sCLXUQRSL
11.7845	12.7465	4.34729	um	Cell	Cell BoundingBoxAA Length	0.000	1.000	600	44	Not-Trans anti-PSF-A546 8C-S-PSF V2.00	0	29. Not-Trans and anti-PSF-A546_Pos014_S001	00-9dAFtU2AAsfB9sCLXUQRSL
13.468	12.2655	5.1377	um	Cell	Cell BoundingBoxAA Length	0.000	1.000	601	45	Not-Trans anti-PSF-A546 8C-S-PSF V2.00	0	29. Not-Trans and anti-PSF-A546_Pos014_S001	00-9dAFtU2AAsfB9sCLXUQRSL
10.8225	14.1895	3.95215	um	Cell	Cell BoundingBoxAA Length	0.000	1.000	602	46	Not-Trans anti-PSF-A546 8C-S-PSF V2.00	0	29. Not-Trans and anti-PSF-A546_Pos014_S001	00-9dAFtU2AAsfB9sCLXUQRSL
14.1895	13.2275	4.74255	um	Cell	Cell BoundingBoxAA Length	0.000	1.000	603	47	Not-Trans anti-PSF-A546 8C-S-PSF V2.00	0	29. Not-Trans and anti-PSF-A546_Pos014_S001	00-9dAFtU2AAsfB9sCLXUQRSL
15.6325	11.7845	4.74255	um	Cell	Cell BoundingBoxAA Length	0.000	1.000	604	48	Not-Trans anti-PSF-A546 8C-S-PSF V2.00	0	29. Not-Trans and anti-PSF-A546_Pos014_S001	00-9dAFtU2AAsfB9sCLXUQRSL
12.506	17.797	5.1377	um	Cell	Cell BoundingBoxAA Length	0.000	1.000	605	49	Not-Trans anti-PSF-A546 8C-S-PSF V2.00	0	29. Not-Trans and anti-PSF-A546_Pos014_S001	00-9dAFtU2AAsfB9sCLXUQRSL
16.835	9.62	4.74255	um	Cell	Cell BoundingBoxAA Length	0.000	1.000	606	50	Not-Trans anti-PSF-A546 8C-S-PSF V2.00	0	29. Not-Trans and anti-PSF-A546_Pos014_S001	00-9dAFtU2AAsfB9sCLXUQRSL
29.1005	11.3035	5.13782	um	Cell	Cell BoundingBoxAA Length	0.000	1.000	607	51	Not-Trans anti-PSF-A546 8C-S-PSF V2.00	0	29. Not-Trans and anti-PSF-A546_Pos014_S001	00-9dAFtU2AAsfB9sCLXUQRSL
19.4805	20.4425	3.95215	um	Cell	Cell BoundingBoxAA Length	0.000	1.000	608	52	Not-Trans anti-PSF-A546 8C-S-PSF V2.00	0	29. Not-Trans and anti-PSF-A546_Pos014_S001	00-9dAFtU2AAsfB9sCLXUQRSL
18.278	15.873	4.34741	um	Cell	Cell BoundingBoxAA Length	0.000	1.000	609	53	Not-Trans anti-PSF-A546 8C-S-PSF V2.00	0	29. Not-Trans and anti-PSF-A546_Pos014_S001	00-9dAFtU2AAsfB9sCLXUQRSL
20.202	19.4805	4.34741	um	Cell	Cell BoundingBoxAA Length	0.000	1.000	610	54	Not-Trans anti-PSF-A546 8C-S-PSF V2.00	0	29. Not-Trans and anti-PSF-A546_Pos014_S001	00-9dAFtU2AAsfB9sCLXUQRSL
18.0375	16.835	3.95215	um	Cell	Cell BoundingBoxAA Length	0.000	1.000	611	55	Not-Trans anti-PSF-A546 8C-S-PSF V2.00	0	29. Not-Trans and anti-PSF-A546_Pos014_S001	00-9dAFtU2AAsfB9sCLXUQRSL
14.911	18.759	3.95215	um	Cell	Cell BoundingBoxAA Length	0.000	1.000	612	56	Not-Trans anti-PSF-A546 8C-S-PSF V2.00	0	29. Not-Trans and anti-PSF-A546_Pos014_S001	00-9dAFtU2AAsfB9sCLXUQRSL
22.607	13.2275	4.74255	um	Cell	Cell BoundingBoxAA Length	0.000	1.000	613	57	Not-Trans anti-PSF-A546 8C-S-PSF V2.00	0	29. Not-Trans and anti-PSF-A546_Pos014_S001	00-9dAFtU2AAsfB9sCLXUQRSL
21.8855	18.5185	4.74255	um	Cell	Cell BoundingBoxAA Length	0.000	1.000	614	58	Not-Trans anti-PSF-A546 8C-S-PSF V2.00	0	29. Not-Trans and anti-PSF-A546_Pos014_S001	00-9dAFtU2AAsfB9sCLXUQRSL
13.949	15.6325	6.32336	um	Cell	Cell BoundingBoxAA Length	0.000	1.000	615	0	Not-Trans anti-PSF-A546 8C-S-PSF V2.00	0	29. Not-Trans and anti-PSF-A546_Pos015_S001	00-7i6XaTm36DYsovQfCZF6QM
14.1895	16.354	4.74255	um	Cell	Cell BoundingBoxAA Length	0.000	1.000	616	1	Not-Trans anti-PSF-A546 8C-S-PSF V2.00	0	29. Not-Trans and anti-PSF-A546_Pos015_S001	00-7i6XaTm36DYsovQfCZF6QM
9.8605	10.3415	5.92822	um	Cell	Cell BoundingBoxAA Length	0.000	1.000	617	2	Not-Trans anti-PSF-A546 8C-S-PSF V2.00	0	29. Not-Trans and anti-PSF-A546_Pos015_S001	00-7i6XaTm36DYsovQfCZF6QM
16.1135	20.202	4.34741	um	Cell	Cell BoundingBoxAA Length	0.000	1.000	618	3	Not-Trans anti-PSF-A546 8C-S-PSF V2.00	0	29. Not-Trans and anti-PSF-A546_Pos015_S001	00-7i6XaTm36DYsovQfCZF6QM
11.3035	8.658	5.92822	um	Cell	Cell BoundingBoxAA Length	0.000	1.000	619	4	Not-Trans anti-PSF-A546 8C-S-PSF V2.00	0	29. Not-Trans and anti-PSF-A546_Pos015_S001	00-7i6XaTm36DYsovQfCZF6QM
20.4425	13.949	4.74255	um	Cell	Cell BoundingBoxAA Length	0.000	1.000	620	5	Not-Trans anti-PSF-A546 8C-S-PSF V2.00	0	29. Not-Trans and anti-PSF-A546_Pos015_S001	00-7i6XaTm36DYsovQfCZF6QM
18.759	18.0375	4.74255	um	Cell	Cell BoundingBoxAA Length	0.000	1.000	621	6	Not-Trans anti-PSF-A546 8C-S-PSF V2.00	0	29. Not-Trans and anti-PSF-A546_Pos015_S001	00-7i6XaTm36DYsovQfCZF6QM
12.987	13.468	3.95215	um	Cell	Cell BoundingBoxAA Length	0.000	1.000	622	7	Not-Trans anti-PSF-A546 8C-S-PSF V2.00	0	29. Not-Trans and anti-PSF-A546_Pos015_S001	00-7i6XaTm36DYsovQfCZF6QM
21.4045	17.5565	3.95215	um	Cell	Cell BoundingBoxAA Length	0.000	1.000	623	8	Not-Trans anti-PSF-A546 8C-S-PSF V2.00	0	29. Not-Trans and anti-PSF-A546_Pos015_S001	00-7i6XaTm36DYsovQfCZF6QM
15.392	15.392	4.34741	um	Cell	Cell BoundingBoxAA Length	0.000	1.000	624	9	Not-Trans anti-PSF-A546 8C-S-PSF V2.00	0	29. Not-Trans and anti-PSF-A546_Pos015_S001	00-7i6XaTm36DYsovQfCZF6QM
14.911	11.3035	4.74255	um	Cell	Cell BoundingBoxAA Length	0.000	1.000	625	10	Not-Trans anti-PSF-A546 8C-S-PSF V2.00	0	29. Not-Trans and anti-PSF-A546_Pos015_S001	00-7i6XaTm36DYsovQfCZF6QM
16.354	12.987	4.74255	um	Cell	Cell BoundingBoxAA Length	0.000	1.000	626	11	Not-Trans anti-PSF-A546 8C-S-PSF V2.00	0	29. Not-Trans and anti-PSF-A546_Pos015_S001	00-7i6XaTm36DYsovQfCZF6QM
16.5945	13.468	5.13782	um	Cell	Cell BoundingBoxAA Length	0.000	1.000	627	12	Not-Trans anti-PSF-A546 8C-S-PSF V2.00	0	29. Not-Trans and anti-PSF-A546_Pos015_S001	00-7i6XaTm36DYsovQfCZF6QM
15.1515	12.7465	4.74255	um	Cell	Cell BoundingBoxAA Length	0.000	1.000	628	13	Not-Trans anti-PSF-A546 8C-S-PSF V2.00	0	29. Not-Trans and anti-PSF-A546_Pos015_S001	00-7i6XaTm36DYsovQfCZF6QM
18.9995	16.5945	4.34741	um	Cell	Cell BoundingBoxAA Length	0.000	1.000	629	14	Not-Trans anti-PSF-A546 8C-S-PSF V2.00	0	29. Not-Trans and anti-PSF-A546_Pos015_S001	00-7i6XaTm36DYsovQfCZF6QM
16.5945	18.5185	4.74255	um	Cell	Cell BoundingBoxAA Length	0.000	1.000	630	15	Not-Trans anti-PSF-A546 8C-S-PSF V2.00	0	29. Not-Trans and anti-PSF-A546_Pos015_S001	00-7i6XaTm36DYsovQfCZF6QM
15.392	13.2275	5.13782	um	Cell	Cell BoundingBoxAA Length	0.000	1.000	631	16	Not-Trans anti-PSF-A546 8C-S-PSF V2.00	0	29. Not-Trans and anti-PSF-A546_Pos015_S001	00-7i6XaTm36DYsovQfCZF6QM
14.43	17.5565	5.13782	um	Cell	Cell BoundingBoxAA Length	0.000	1.000	632	17	Not-Trans anti-PSF-A546 8C-S-PSF V2.00	0	29. Not-Trans and anti-PSF-A546_Pos015_S001	00-7i6XaTm36DYsovQfCZF6QM
16.835	15.6325	4.74255	um	Cell	Cell BoundingBoxAA Length	0.000	1.000	633	18	Not-Trans anti-PSF-A546 8C-S-PSF V2.00	0	29. Not-Trans and anti-PSF-A546_Pos015_S001	00-7i6XaTm36DYsovQfCZF6QM
18.278	19.24	4.34741	um	Cell	Cell BoundingBoxAA Length	0.000	1.000	634	19	Not-Trans anti-PSF-A546 8C-S-PSF V2.00	0	29. Not-Trans and anti-PSF-A546_Pos015_S001	00-7i6XaTm36DYsovQfCZF6QM
15.6325	13.949	4.74255	um	Cell	Cell BoundingBoxAA Length	0.000	1.000	635	20	Not-Trans anti-PSF-A546 8C-S-PSF V2.00	0	29. Not-Trans and anti-PSF-A546_Pos015_S001	00-7i6XaTm36DYsovQfCZF6QM
15.1515	16.354	5.13782	um	Cell	Cell BoundingBoxAA Length	0.000	1.000	636	21	Not-Trans anti-PSF-A546 8C-S-PSF V2.00	0	29. Not-Trans and anti-PSF-A546_Pos015_S001	00-7i6XaTm36DYsovQfCZF6QM
15.392	14.1895	4.74255	um	Cell	Cell BoundingBoxAA Length	0.000	1.000	637	22	Not-Trans anti-PSF-A546 8C-S-PSF V2.00	0	29. Not-Trans and anti-PSF-A546_Pos015_S001	00-7i6XaTm36DYsovQfCZF6QM
18.759	13.468	4.74255	um	Cell	Cell BoundingBoxAA Length	0.000	1.000	638	23	Not-Trans anti-PSF-A546 8C-S-PSF V2.00	0	29. Not-Trans and anti-PSF-A546_Pos015_S001	00-7i6XaTm36DYsovQfCZF6QM
14.43	11.063	4.74255	um	Cell	Cell BoundingBoxAA Length	0.000	1.000	639	24	Not-Trans anti-PSF-A546 8C-S-PSF V2.00	0	29. Not-Trans and anti-PSF-A546_Pos015_S001	00-7i6XaTm36DYsovQfCZF6QM
14.43	14.6705	4.74255	um	Cell	Cell BoundingBoxAA Length	0.000	1.000	640	25	Not-Trans anti-PSF-A546 8C-S-PSF V2.00	0	29. Not-Trans and anti-PSF-A546_Pos015_S001	00-7i6XaTm36DYsovQfCZF6QM
14.1895	9.62	5.13782	um	Cell	Cell BoundingBoxAA Length	0.000	1.000	641	26	Not-Trans anti-PSF-A546 8C-S-PSF V2.00	0	29. Not-Trans and anti-PSF-A546_Pos015_S001	00-7i6XaTm36DYsovQfCZF6QM
15.1515	12.506	4.34729	um	Cell	Cell BoundingBoxAA Length	0.000	1.000	642	27	Not-Trans anti-PSF-A546 8C-S-PSF V2.00	0	29. Not-Trans and anti-PSF-A546_Pos015_S001	00-7i6XaTm36DYsovQfCZF6QM
14.6705	10.582	5.1377	um	Cell	Cell BoundingBoxAA Length	0.000	1.000	643	28	Not-Trans anti-PSF-A546 8C-S-PSF V2.00	0	29. Not-Trans and anti-PSF-A546_Pos015_S001	00-7i6XaTm36DYsovQfCZF6QM
22.607	24.531	5.53296	um	Cell	Cell BoundingBoxAA Length	0.000	1.000	644	29	Not-Trans anti-PSF-A546 8C-S-PSF V2.00	0	29. Not-Trans and anti-PSF-A546_Pos015_S001	00-7i6XaTm36DYsovQfCZF6QM
12.025	10.3415	5.53296	um	Cell	Cell BoundingBoxAA Length	0.000	1.000	645	30	Not-Trans anti-PSF-A546 8C-S-PSF V2.00	0	29. Not-Trans and anti-PSF-A546_Pos015_S001	00-7i6XaTm36DYsovQfCZF6QM
16.354	15.873	5.1377	um	Cell	Cell BoundingBoxAA Length	0.000	1.000	646	31	Not-Trans anti-PSF-A546 8C-S-PSF V2.00	0	29. Not-Trans and anti-PSF-A546_Pos015_S001	00-7i6XaTm36DYsovQfCZF6QM
14.43	13.468	5.53296	um	Cell	Cell BoundingBoxAA Length	0.000	1.000	647	32	Not-Trans anti-PSF-A546 8C-S-PSF V2.00	0	29. Not-Trans and anti-PSF-A546_Pos015_S001	00-7i6XaTm36DYsovQfCZF6QM
23.088	19.721	5.53296	um	Cell	Cell BoundingBoxAA Length	0.000	1.000	648	33	Not-Trans anti-PSF-A546 8C-S-PSF V2.00	0	29. Not-Trans and anti-PSF-A546_Pos015_S001	00-7i6XaTm36DYsovQfCZF6QM
8.177	16.354	4.74255	um	Cell	Cell BoundingBoxAA Length	0.000	1.000	649	34	Not-Trans anti-PSF-A546 8C-S-PSF V2.00	0	29. Not-Trans and anti-PSF-A546_Pos015_S001	00-7i6XaTm36DYsovQfCZF6QM
8.4175	16.5945	4.34729	um	Cell	Cell BoundingBoxAA Length	0.000	1.000	650	35	Not-Trans anti-PSF-A546 8C-S-PSF V2.00	0	29. Not-Trans and anti-PSF-A546_Pos015_S001	00-7i6XaTm36DYsovQfCZF6QM
15.6325	18.0375	3.55688	um	Cell	Cell BoundingBoxAA Length	0.000	1.000	651	36	Not-Trans anti-PSF-A546 8C-S-PSF V2.00	0	29. Not-Trans and anti-PSF-A546_Pos015_S001	00-7i6XaTm36DYsovQfCZF6QM
16.5945	20.202	3.16162	um	Cell	Cell BoundingBoxAA Length	0.000	1.000	652	37	Not-Trans anti-PSF-A546 8C-S-PSF V2.00	0	29. Not-Trans and anti-PSF-A546_Pos015_S001	00-7i6XaTm36DYsovQfCZF6QM
8.177	12.025	7.11377	um	Cell	Cell BoundingBoxAA Length	0.000	1.000	653	0	Not-Trans anti-PSF-A546 8C-S-PSF V2.00	0	29. Not-Trans and anti-PSF-A546_Pos016_S001	00-dE3ZKToGTP74aJuRMXfdgD
14.911	16.1135	6.71863	um	Cell	Cell BoundingBoxAA Length	0.000	1.000	654	1	Not-Trans anti-PSF-A546 8C-S-PSF V2.00	0	29. Not-Trans and anti-PSF-A546_Pos016_S001	00-dE3ZKToGTP74aJuRMXfdgD
12.025	13.7085	6.32336	um	Cell	Cell BoundingBoxAA Length	0.000	1.000	655	2	Not-Trans anti-PSF-A546 8C-S-PSF V2.00	0	29. Not-Trans and anti-PSF-A546_Pos016_S001	00-dE3ZKToGTP74aJuRMXfdgD
8.658	9.139	6.32336	um	Cell	Cell BoundingBoxAA Length	0.000	1.000	656	3	Not-Trans anti-PSF-A546 8C-S-PSF V2.00	0	29. Not-Trans and anti-PSF-A546_Pos016_S001	00-dE3ZKToGTP74aJuRMXfdgD
17.0755	16.1135	4.74255	um	Cell	Cell BoundingBoxAA Length	0.000	1.000	657	4	Not-Trans anti-PSF-A546 8C-S-PSF V2.00	0	29. Not-Trans and anti-PSF-A546_Pos016_S001	00-dE3ZKToGTP74aJuRMXfdgD
18.5185	8.89849	4.74255	um	Cell	Cell BoundingBoxAA Length	0.000	1.000	658	5	Not-Trans anti-PSF-A546 8C-S-PSF V2.00	0	29. Not-Trans and anti-PSF-A546_Pos016_S001	00-dE3ZKToGTP74aJuRMXfdgD
12.987	18.0375	6.32336	um	Cell	Cell BoundingBoxAA Length	0.000	1.000	659	6	Not-Trans anti-PSF-A546 8C-S-PSF V2.00	0	29. Not-Trans and anti-PSF-A546_Pos016_S001	00-dE3ZKToGTP74aJuRMXfdgD
16.354	13.949	5.1377	um	Cell	Cell BoundingBoxAA Length	0.000	1.000	660	7	Not-Trans anti-PSF-A546 8C-S-PSF V2.00	0	29. Not-Trans and anti-PSF-A546_Pos016_S001	00-dE3ZKToGTP74aJuRMXfdgD
16.835	18.759	4.74255	um	Cell	Cell BoundingBoxAA Length	0.000	1.000	661	8	Not-Trans anti-PSF-A546 8C-S-PSF V2.00	0	29. Not-Trans and anti-PSF-A546_Pos016_S001	00-dE3ZKToGTP74aJuRMXfdgD
15.1515	14.911	4.34729	um	Cell	Cell BoundingBoxAA Length	0.000	1.000	662	9	Not-Trans anti-PSF-A546 8C-S-PSF V2.00	0	29. Not-Trans and anti-PSF-A546_Pos016_S001	00-dE3ZKToGTP74aJuRMXfdgD
11.063	13.468	5.1377	um	Cell	Cell BoundingBoxAA Length	0.000	1.000	663	10	Not-Trans anti-PSF-A546 8C-S-PSF V2.00	0	29. Not-Trans and anti-PSF-A546_Pos016_S001	00-dE3ZKToGTP74aJuRMXfdgD
14.1895	17.316	4.74255	um	Cell	Cell BoundingBoxAA Length	0.000	1.000	664	11	Not-Trans anti-PSF-A546 8C-S-PSF V2.00	0	29. Not-Trans and anti-PSF-A546_Pos016_S001	00-dE3ZKToGTP74aJuRMXfdgD
13.7085	21.164	5.1377	um	Cell	Cell BoundingBoxAA Length	0.000	1.000	665	12	Not-Trans anti-PSF-A546 8C-S-PSF V2.00	0	29. Not-Trans and anti-PSF-A546_Pos016_S001	00-dE3ZKToGTP74aJuRMXfdgD
12.987	15.392	5.1377	um	Cell	Cell BoundingBoxAA Length	0.000	1.000	666	13	Not-Trans anti-PSF-A546 8C-S-PSF V2.00	0	29. Not-Trans and anti-PSF-A546_Pos016_S001	00-dE3ZKToGTP74aJuRMXfdgD
11.3035	15.392	5.1377	um	Cell	Cell BoundingBoxAA Length	0.000	1.000	667	14	Not-Trans anti-PSF-A546 8C-S-PSF V2.00	0	29. Not-Trans and anti-PSF-A546_Pos016_S001	00-dE3ZKToGTP74aJuRMXfdgD
15.873	12.506	5.53296	um	Cell	Cell BoundingBoxAA Length	0.000	1.000	668	15	Not-Trans anti-PSF-A546 8C-S-PSF V2.00	0	29. Not-Trans and anti-PSF-A546_Pos016_S001	00-dE3ZKToGTP74aJuRMXfdgD
16.5945	10.101	5.92822	um	Cell	Cell BoundingBoxAA Length	0.000	1.000	669	16	Not-Trans anti-PSF-A546 8C-S-PSF V2.00	0	29. Not-Trans and anti-PSF-A546_Pos016_S001	00-dE3ZKToGTP74aJuRMXfdgD
13.949	20.683	4.34741	um	Cell	Cell BoundingBoxAA Length	0.000	1.000	670	17	Not-Trans anti-PSF-A546 8C-S-PSF V2.00	0	29. Not-Trans and anti-PSF-A546_Pos016_S001	00-dE3ZKToGTP74aJuRMXfdgD
11.063	18.0375	5.92822	um	Cell	Cell BoundingBoxAA Length	0.000	1.000	671	18	Not-Trans anti-PSF-A546 8C-S-PSF V2.00	0	29. Not-Trans and anti-PSF-A546_Pos016_S001	00-dE3ZKToGTP74aJuRMXfdgD
16.1135	14.911	5.92822	um	Cell	Cell BoundingBoxAA Length	0.000	1.000	672	19	Not-Trans anti-PSF-A546 8C-S-PSF V2.00	0	29. Not-Trans and anti-PSF-A546_Pos016_S001	00-dE3ZKToGTP74aJuRMXfdgD
10.8225	15.392	3.95215	um	Cell	Cell BoundingBoxAA Length	0.000	1.000	673	20	Not-Trans anti-PSF-A546 8C-S-PSF V2.00	0	29. Not-Trans and anti-PSF-A546_Pos016_S001	00-dE3ZKToGTP74aJuRMXfdgD
19.721	16.1135	4.74255	um	Cell	Cell BoundingBoxAA Length	0.000	1.000	674	21	Not-Trans anti-PSF-A546 8C-S-PSF V2.00	0	29. Not-Trans and anti-PSF-A546_Pos016_S001	00-dE3ZKToGTP74aJuRMXfdgD
17.5565	14.6705	3.95215	um	Cell	Cell BoundingBoxAA Length	0.000	1.000	675	22	Not-Trans anti-PSF-A546 8C-S-PSF V2.00	0	29. Not-Trans and anti-PSF-A546_Pos016_S001	00-dE3ZKToGTP74aJuRMXfdgD
18.759	18.0375	3.95215	um	Cell	Cell BoundingBoxAA Length	0.000	1.000	676	23	Not-Trans anti-PSF-A546 8C-S-PSF V2.00	0	29. Not-Trans and anti-PSF-A546_Pos016_S001	00-dE3ZKToGTP74aJuRMXfdgD
16.835	20.9235	3.95215	um	Cell	Cell BoundingBoxAA Length	0.000	1.000	677	24	Not-Trans anti-PSF-A546 8C-S-PSF V2.00	0	29. Not-Trans and anti-PSF-A546_Pos016_S001	00-dE3ZKToGTP74aJuRMXfdgD
17.5565	19.24	3.95215	um	Cell	Cell BoundingBoxAA Length	0.000	1.000	678	25	Not-Trans anti-PSF-A546 8C-S-PSF V2.00	0	29. Not-Trans and anti-PSF-A546_Pos016_S001	00-dE3ZKToGTP74aJuRMXfdgD
16.5945	17.797	4.74255	um	Cell	Cell BoundingBoxAA Length	0.000	1.000	679	26	Not-Trans anti-PSF-A546 8C-S-PSF V2.00	0	29. Not-Trans and anti-PSF-A546_Pos016_S001	00-dE3ZKToGTP74aJuRMXfdgD
16.835	18.5185	4.74255	um	Cell	Cell BoundingBoxAA Length	0.000	1.000	680	27	Not-Trans anti-PSF-A546 8C-S-PSF V2.00	0	29. Not-Trans and anti-PSF-A546_Pos016_S001	00-dE3ZKToGTP74aJuRMXfdgD
7.45551	16.1135	4.74255	um	Cell	Cell BoundingBoxAA Length	0.000	1.000	681	28	Not-Trans anti-PSF-A546 8C-S-PSF V2.00	0	29. Not-Trans and anti-PSF-A546_Pos016_S001	00-dE3ZKToGTP74aJuRMXfdgD
12.025	16.835	5.13782	um	Cell	Cell BoundingBoxAA Length	0.000	1.000	682	29	Not-Trans anti-PSF-A546 8C-S-PSF V2.00	0	29. Not-Trans and anti-PSF-A546_Pos016_S001	00-dE3ZKToGTP74aJuRMXfdgD
12.506	14.6705	4.34741	um	Cell	Cell BoundingBoxAA Length	0.000	1.000	683	30	Not-Trans anti-PSF-A546 8C-S-PSF V2.00	0	29. Not-Trans and anti-PSF-A546_Pos016_S001	00-dE3ZKToGTP74aJuRMXfdgD
16.5945	13.949	3.95215	um	Cell	Cell BoundingBoxAA Length	0.000	1.000	684	31	Not-Trans anti-PSF-A546 8C-S-PSF V2.00	0	29. Not-Trans and anti-PSF-A546_Pos016_S001	00-dE3ZKToGTP74aJuRMXfdgD
18.759	13.7085	3.95215	um	Cell	Cell BoundingBoxAA Length	0.000	1.000	685	32	Not-Trans anti-PSF-A546 8C-S-PSF V2.00	0	29. Not-Trans and anti-PSF-A546_Pos016_S001	00-dE3ZKToGTP74aJuRMXfdgD
15.1515	13.7085	4.34741	um	Cell	Cell BoundingBoxAA Length	0.000	1.000	686	33	Not-Trans anti-PSF-A546 8C-S-PSF V2.00	0	29. Not-Trans and anti-PSF-A546_Pos016_S001	00-dE3ZKToGTP74aJuRMXfdgD
12.025	19.24	4.74255	um	Cell	Cell BoundingBoxAA Length	0.000	1.000	687	34	Not-Trans anti-PSF-A546 8C-S-PSF V2.00	0	29. Not-Trans and anti-PSF-A546_Pos016_S001	00-dE3ZKToGTP74aJuRMXfdgD
17.797	11.063	4.74255	um	Cell	Cell BoundingBoxAA Length	0.000	1.000	688	35	Not-Trans anti-PSF-A546 8C-S-PSF V2.00	0	29. Not-Trans and anti-PSF-A546_Pos016_S001	00-dE3ZKToGTP74aJuRMXfdgD
8.8985	17.0755	5.13782	um	Cell	Cell BoundingBoxAA Length	0.000	1.000	689	36	Not-Trans anti-PSF-A546 8C-S-PSF V2.00	0	29. Not-Trans and anti-PSF-A546_Pos016_S001	00-dE3ZKToGTP74aJuRMXfdgD
15.1515	11.063	3.95215	um	Cell	Cell BoundingBoxAA Length	0.000	1.000	690	37	Not-Trans anti-PSF-A546 8C-S-PSF V2.00	0	29. Not-Trans and anti-PSF-A546_Pos016_S001	00-dE3ZKToGTP74aJuRMXfdgD
14.1895	12.2655	3.55688	um	Cell	Cell BoundingBoxAA Length	0.000	1.000	691	38	Not-Trans anti-PSF-A546 8C-S-PSF V2.00	0	29. Not-Trans and anti-PSF-A546_Pos016_S001	00-dE3ZKToGTP74aJuRMXfdgD
12.506	11.063	5.92822	um	Cell	Cell BoundingBoxAA Length	0.000	1.000	692	39	Not-Trans anti-PSF-A546 8C-S-PSF V2.00	0	29. Not-Trans and anti-PSF-A546_Pos016_S001	00-dE3ZKToGTP74aJuRMXfdgD
12.987	11.063	5.53296	um	Cell	Cell BoundingBoxAA Length	0.000	1.000	693	40	Not-Trans anti-PSF-A546 8C-S-PSF V2.00	0	29. Not-Trans and anti-PSF-A546_Pos016_S001	00-dE3ZKToGTP74aJuRMXfdgD
20.202	14.1895	5.92822	um	Cell	Cell BoundingBoxAA Length	0.000	1.000	694	41	Not-Trans anti-PSF-A546 8C-S-PSF V2.00	0	29. Not-Trans and anti-PSF-A546_Pos016_S001	00-dE3ZKToGTP74aJuRMXfdgD
23.569	17.0755	4.74255	um	Cell	Cell BoundingBoxAA Length	0.000	1.000	695	0	Not-Trans anti-PSF-A546 8C-S-PSF V2.00	0	29. Not-Trans and anti-PSF-A546_Pos017_S001	00-q8cTtMHEJHzc3uSzZq7SPJ
11.063	9.8605	6.32336	um	Cell	Cell BoundingBoxAA Length	0.000	1.000	696	1	Not-Trans anti-PSF-A546 8C-S-PSF V2.00	0	29. Not-Trans and anti-PSF-A546_Pos017_S001	00-q8cTtMHEJHzc3uSzZq7SPJ
15.6325	18.9995	4.74255	um	Cell	Cell BoundingBoxAA Length	0.000	1.000	697	2	Not-Trans anti-PSF-A546 8C-S-PSF V2.00	0	29. Not-Trans and anti-PSF-A546_Pos017_S001	00-q8cTtMHEJHzc3uSzZq7SPJ
13.2275	21.4045	4.34729	um	Cell	Cell BoundingBoxAA Length	0.000	1.000	698	3	Not-Trans anti-PSF-A546 8C-S-PSF V2.00	0	29. Not-Trans and anti-PSF-A546_Pos017_S001	00-q8cTtMHEJHzc3uSzZq7SPJ
17.316	11.544	4.74255	um	Cell	Cell BoundingBoxAA Length	0.000	1.000	699	4	Not-Trans anti-PSF-A546 8C-S-PSF V2.00	0	29. Not-Trans and anti-PSF-A546_Pos017_S001	00-q8cTtMHEJHzc3uSzZq7SPJ
17.797	10.3415	5.53296	um	Cell	Cell BoundingBoxAA Length	0.000	1.000	700	5	Not-Trans anti-PSF-A546 8C-S-PSF V2.00	0	29. Not-Trans and anti-PSF-A546_Pos017_S001	00-q8cTtMHEJHzc3uSzZq7SPJ
14.6705	17.0755	4.74255	um	Cell	Cell BoundingBoxAA Length	0.000	1.000	701	6	Not-Trans anti-PSF-A546 8C-S-PSF V2.00	0	29. Not-Trans and anti-PSF-A546_Pos017_S001	00-q8cTtMHEJHzc3uSzZq7SPJ
16.1135	16.354	4.74255	um	Cell	Cell BoundingBoxAA Length	0.000	1.000	702	7	Not-Trans anti-PSF-A546 8C-S-PSF V2.00	0	29. Not-Trans and anti-PSF-A546_Pos017_S001	00-q8cTtMHEJHzc3uSzZq7SPJ
21.164	10.101	4.74255	um	Cell	Cell BoundingBoxAA Length	0.000	1.000	703	8	Not-Trans anti-PSF-A546 8C-S-PSF V2.00	0	29. Not-Trans and anti-PSF-A546_Pos017_S001	00-q8cTtMHEJHzc3uSzZq7SPJ
13.7085	12.2655	6.32336	um	Cell	Cell BoundingBoxAA Length	0.000	1.000	704	9	Not-Trans anti-PSF-A546 8C-S-PSF V2.00	0	29. Not-Trans and anti-PSF-A546_Pos017_S001	00-q8cTtMHEJHzc3uSzZq7SPJ
9.62	14.911	5.53296	um	Cell	Cell BoundingBoxAA Length	0.000	1.000	705	10	Not-Trans anti-PSF-A546 8C-S-PSF V2.00	0	29. Not-Trans and anti-PSF-A546_Pos017_S001	00-q8cTtMHEJHzc3uSzZq7SPJ
16.1135	9.13899	5.53296	um	Cell	Cell BoundingBoxAA Length	0.000	1.000	706	11	Not-Trans anti-PSF-A546 8C-S-PSF V2.00	0	29. Not-Trans and anti-PSF-A546_Pos017_S001	00-q8cTtMHEJHzc3uSzZq7SPJ
18.5185	18.278	4.74255	um	Cell	Cell BoundingBoxAA Length	0.000	1.000	707	12	Not-Trans anti-PSF-A546 8C-S-PSF V2.00	0	29. Not-Trans and anti-PSF-A546_Pos017_S001	00-q8cTtMHEJHzc3uSzZq7SPJ
17.316	12.025	5.53296	um	Cell	Cell BoundingBoxAA Length	0.000	1.000	708	13	Not-Trans anti-PSF-A546 8C-S-PSF V2.00	0	29. Not-Trans and anti-PSF-A546_Pos017_S001	00-q8cTtMHEJHzc3uSzZq7SPJ
17.5565	16.354	4.34729	um	Cell	Cell BoundingBoxAA Length	0.000	1.000	709	14	Not-Trans anti-PSF-A546 8C-S-PSF V2.00	0	29. Not-Trans and anti-PSF-A546_Pos017_S001	00-q8cTtMHEJHzc3uSzZq7SPJ
16.1135	11.544	5.53296	um	Cell	Cell BoundingBoxAA Length	0.000	1.000	710	15	Not-Trans anti-PSF-A546 8C-S-PSF V2.00	0	29. Not-Trans and anti-PSF-A546_Pos017_S001	00-q8cTtMHEJHzc3uSzZq7SPJ
11.063	11.063	5.53296	um	Cell	Cell BoundingBoxAA Length	0.000	1.000	711	16	Not-Trans anti-PSF-A546 8C-S-PSF V2.00	0	29. Not-Trans and anti-PSF-A546_Pos017_S001	00-q8cTtMHEJHzc3uSzZq7SPJ
26.2145	18.5185	5.1377	um	Cell	Cell BoundingBoxAA Length	0.000	1.000	712	17	Not-Trans anti-PSF-A546 8C-S-PSF V2.00	0	29. Not-Trans and anti-PSF-A546_Pos017_S001	00-q8cTtMHEJHzc3uSzZq7SPJ
16.1135	9.8605	4.74255	um	Cell	Cell BoundingBoxAA Length	0.000	1.000	713	18	Not-Trans anti-PSF-A546 8C-S-PSF V2.00	0	29. Not-Trans and anti-PSF-A546_Pos017_S001	00-q8cTtMHEJHzc3uSzZq7SPJ
18.278	14.43	3.95215	um	Cell	Cell BoundingBoxAA Length	0.000	1.000	714	19	Not-Trans anti-PSF-A546 8C-S-PSF V2.00	0	29. Not-Trans and anti-PSF-A546_Pos017_S001	00-q8cTtMHEJHzc3uSzZq7SPJ
26.455	25.7335	4.34741	um	Cell	Cell BoundingBoxAA Length	0.000	1.000	715	20	Not-Trans anti-PSF-A546 8C-S-PSF V2.00	0	29. Not-Trans and anti-PSF-A546_Pos017_S001	00-q8cTtMHEJHzc3uSzZq7SPJ
24.7715	17.797	4.34741	um	Cell	Cell BoundingBoxAA Length	0.000	1.000	716	21	Not-Trans anti-PSF-A546 8C-S-PSF V2.00	0	29. Not-Trans and anti-PSF-A546_Pos017_S001	00-q8cTtMHEJHzc3uSzZq7SPJ
22.8475	14.43	3.95215	um	Cell	Cell BoundingBoxAA Length	0.000	1.000	717	22	Not-Trans anti-PSF-A546 8C-S-PSF V2.00	0	29. Not-Trans and anti-PSF-A546_Pos017_S001	00-q8cTtMHEJHzc3uSzZq7SPJ
16.835	23.569	4.34741	um	Cell	Cell BoundingBoxAA Length	0.000	1.000	718	23	Not-Trans anti-PSF-A546 8C-S-PSF V2.00	0	29. Not-Trans and anti-PSF-A546_Pos017_S001	00-q8cTtMHEJHzc3uSzZq7SPJ
16.1135	12.7465	4.34741	um	Cell	Cell BoundingBoxAA Length	0.000	1.000	719	24	Not-Trans anti-PSF-A546 8C-S-PSF V2.00	0	29. Not-Trans and anti-PSF-A546_Pos017_S001	00-q8cTtMHEJHzc3uSzZq7SPJ
14.911	23.3285	3.55701	um	Cell	Cell BoundingBoxAA Length	0.000	1.000	720	25	Not-Trans anti-PSF-A546 8C-S-PSF V2.00	0	29. Not-Trans and anti-PSF-A546_Pos017_S001	00-q8cTtMHEJHzc3uSzZq7SPJ
12.025	9.62	5.92822	um	Cell	Cell BoundingBoxAA Length	0.000	1.000	721	26	Not-Trans anti-PSF-A546 8C-S-PSF V2.00	0	29. Not-Trans and anti-PSF-A546_Pos017_S001	00-q8cTtMHEJHzc3uSzZq7SPJ
8.65799	10.3415	5.92822	um	Cell	Cell BoundingBoxAA Length	0.000	1.000	722	27	Not-Trans anti-PSF-A546 8C-S-PSF V2.00	0	29. Not-Trans and anti-PSF-A546_Pos017_S001	00-q8cTtMHEJHzc3uSzZq7SPJ
20.683	11.544	4.34741	um	Cell	Cell BoundingBoxAA Length	0.000	1.000	723	28	Not-Trans anti-PSF-A546 8C-S-PSF V2.00	0	29. Not-Trans and anti-PSF-A546_Pos017_S001	00-q8cTtMHEJHzc3uSzZq7SPJ
16.354	18.0375	3.55701	um	Cell	Cell BoundingBoxAA Length	0.000	1.000	724	29	Not-Trans anti-PSF-A546 8C-S-PSF V2.00	0	29. Not-Trans and anti-PSF-A546_Pos017_S001	00-q8cTtMHEJHzc3uSzZq7SPJ
18.759	18.5185	3.95215	um	Cell	Cell BoundingBoxAA Length	0.000	1.000	725	30	Not-Trans anti-PSF-A546 8C-S-PSF V2.00	0	29. Not-Trans and anti-PSF-A546_Pos017_S001	00-q8cTtMHEJHzc3uSzZq7SPJ
20.202	13.468	4.34741	um	Cell	Cell BoundingBoxAA Length	0.000	1.000	726	31	Not-Trans anti-PSF-A546 8C-S-PSF V2.00	0	29. Not-Trans and anti-PSF-A546_Pos017_S001	00-q8cTtMHEJHzc3uSzZq7SPJ
15.1515	19.721	3.95215	um	Cell	Cell BoundingBoxAA Length	0.000	1.000	727	32	Not-Trans anti-PSF-A546 8C-S-PSF V2.00	0	29. Not-Trans and anti-PSF-A546_Pos017_S001	00-q8cTtMHEJHzc3uSzZq7SPJ
10.582	20.9235	4.34741	um	Cell	Cell BoundingBoxAA Length	0.000	1.000	728	33	Not-Trans anti-PSF-A546 8C-S-PSF V2.00	0	29. Not-Trans and anti-PSF-A546_Pos017_S001	00-q8cTtMHEJHzc3uSzZq7SPJ
21.4045	17.0755	4.74255	um	Cell	Cell BoundingBoxAA Length	0.000	1.000	729	34	Not-Trans anti-PSF-A546 8C-S-PSF V2.00	0	29. Not-Trans and anti-PSF-A546_Pos017_S001	00-q8cTtMHEJHzc3uSzZq7SPJ
15.873	18.5185	4.34741	um	Cell	Cell BoundingBoxAA Length	0.000	1.000	730	35	Not-Trans anti-PSF-A546 8C-S-PSF V2.00	0	29. Not-Trans and anti-PSF-A546_Pos017_S001	00-q8cTtMHEJHzc3uSzZq7SPJ
17.316	15.6325	3.95215	um	Cell	Cell BoundingBoxAA Length	0.000	1.000	731	36	Not-Trans anti-PSF-A546 8C-S-PSF V2.00	0	29. Not-Trans and anti-PSF-A546_Pos017_S001	00-q8cTtMHEJHzc3uSzZq7SPJ
18.0375	16.835	3.55701	um	Cell	Cell BoundingBoxAA Length	0.000	1.000	732	37	Not-Trans anti-PSF-A546 8C-S-PSF V2.00	0	29. Not-Trans and anti-PSF-A546_Pos017_S001	00-q8cTtMHEJHzc3uSzZq7SPJ
28.1385	19.721	5.92822	um	Cell	Cell BoundingBoxAA Length	0.000	1.000	733	38	Not-Trans anti-PSF-A546 8C-S-PSF V2.00	0	29. Not-Trans and anti-PSF-A546_Pos017_S001	00-q8cTtMHEJHzc3uSzZq7SPJ
15.1515	21.4045	3.95215	um	Cell	Cell BoundingBoxAA Length	0.000	1.000	734	39	Not-Trans anti-PSF-A546 8C-S-PSF V2.00	0	29. Not-Trans and anti-PSF-A546_Pos017_S001	00-q8cTtMHEJHzc3uSzZq7SPJ
21.164	17.5565	4.74255	um	Cell	Cell BoundingBoxAA Length	0.000	1.000	735	40	Not-Trans anti-PSF-A546 8C-S-PSF V2.00	0	29. Not-Trans and anti-PSF-A546_Pos017_S001	00-q8cTtMHEJHzc3uSzZq7SPJ
5.53149	24.05	5.13782	um	Cell	Cell BoundingBoxAA Length	0.000	1.000	736	41	Not-Trans anti-PSF-A546 8C-S-PSF V2.00	0	29. Not-Trans and anti-PSF-A546_Pos017_S001	00-q8cTtMHEJHzc3uSzZq7SPJ
19.721	13.949	3.55688	um	Cell	Cell BoundingBoxAA Length	0.000	1.000	737	42	Not-Trans anti-PSF-A546 8C-S-PSF V2.00	0	29. Not-Trans and anti-PSF-A546_Pos017_S001	00-q8cTtMHEJHzc3uSzZq7SPJ
20.4425	22.8475	3.55688	um	Cell	Cell BoundingBoxAA Length	0.000	1.000	738	43	Not-Trans anti-PSF-A546 8C-S-PSF V2.00	0	29. Not-Trans and anti-PSF-A546_Pos017_S001	00-q8cTtMHEJHzc3uSzZq7SPJ
20.4425	17.5565	3.55688	um	Cell	Cell BoundingBoxAA Length	0.000	1.000	739	44	Not-Trans anti-PSF-A546 8C-S-PSF V2.00	0	29. Not-Trans and anti-PSF-A546_Pos017_S001	00-q8cTtMHEJHzc3uSzZq7SPJ
19.4805	11.3035	3.55688	um	Cell	Cell BoundingBoxAA Length	0.000	1.000	740	45	Not-Trans anti-PSF-A546 8C-S-PSF V2.00	0	29. Not-Trans and anti-PSF-A546_Pos017_S001	00-q8cTtMHEJHzc3uSzZq7SPJ
8.658	14.911	3.55688	um	Cell	Cell BoundingBoxAA Length	0.000	1.000	741	46	Not-Trans anti-PSF-A546 8C-S-PSF V2.00	0	29. Not-Trans and anti-PSF-A546_Pos017_S001	00-q8cTtMHEJHzc3uSzZq7SPJ
16.1135	15.873	3.55688	um	Cell	Cell BoundingBoxAA Length	0.000	1.000	742	47	Not-Trans anti-PSF-A546 8C-S-PSF V2.00	0	29. Not-Trans and anti-PSF-A546_Pos017_S001	00-q8cTtMHEJHzc3uSzZq7SPJ
16.354	16.1135	3.55688	um	Cell	Cell BoundingBoxAA Length	0.000	1.000	743	48	Not-Trans anti-PSF-A546 8C-S-PSF V2.00	0	29. Not-Trans and anti-PSF-A546_Pos017_S001	00-q8cTtMHEJHzc3uSzZq7SPJ
15.1515	16.835	3.16174	um	Cell	Cell BoundingBoxAA Length	0.000	1.000	744	49	Not-Trans anti-PSF-A546 8C-S-PSF V2.00	0	29. Not-Trans and anti-PSF-A546_Pos017_S001	00-q8cTtMHEJHzc3uSzZq7SPJ
19.4805	7.45551	3.55688	um	Cell	Cell BoundingBoxAA Length	0.000	1.000	745	50	Not-Trans anti-PSF-A546 8C-S-PSF V2.00	0	29. Not-Trans and anti-PSF-A546_Pos017_S001	00-q8cTtMHEJHzc3uSzZq7SPJ
18.5185	16.354	4.74255	um	Cell	Cell BoundingBoxAA Length	0.000	1.000	746	51	Not-Trans anti-PSF-A546 8C-S-PSF V2.00	0	29. Not-Trans and anti-PSF-A546_Pos017_S001	00-q8cTtMHEJHzc3uSzZq7SPJ
17.5565	22.3665	4.34729	um	Cell	Cell BoundingBoxAA Length	0.000	1.000	747	52	Not-Trans anti-PSF-A546 8C-S-PSF V2.00	0	29. Not-Trans and anti-PSF-A546_Pos017_S001	00-q8cTtMHEJHzc3uSzZq7SPJ
44.9735	20.202	3.95215	um	Cell	Cell BoundingBoxAA Length	0.000	1.000	748	53	Not-Trans anti-PSF-A546 8C-S-PSF V2.00	0	29. Not-Trans and anti-PSF-A546_Pos017_S001	00-q8cTtMHEJHzc3uSzZq7SPJ
15.392	12.7465	6.32336	um	Cell	Cell BoundingBoxAA Length	0.000	1.000	749	54	Not-Trans anti-PSF-A546 8C-S-PSF V2.00	0	29. Not-Trans and anti-PSF-A546_Pos017_S001	00-q8cTtMHEJHzc3uSzZq7SPJ
11.063	13.7085	6.32336	um	Cell	Cell BoundingBoxAA Length	0.000	1.000	750	55	Not-Trans anti-PSF-A546 8C-S-PSF V2.00	0	29. Not-Trans and anti-PSF-A546_Pos017_S001	00-q8cTtMHEJHzc3uSzZq7SPJ
19.4805	18.278	5.53296	um	Cell	Cell BoundingBoxAA Length	0.000	1.000	751	0	Not-Trans anti-PSF-A546 8C-S-PSF V2.00	0	29. Not-Trans and anti-PSF-A546_Pos018_S001	00-8UEJvCbqXxvQTa6DSCuD74
18.9995	21.164	5.53296	um	Cell	Cell BoundingBoxAA Length	0.000	1.000	752	1	Not-Trans anti-PSF-A546 8C-S-PSF V2.00	0	29. Not-Trans and anti-PSF-A546_Pos018_S001	00-8UEJvCbqXxvQTa6DSCuD74
20.683	16.354	4.74255	um	Cell	Cell BoundingBoxAA Length	0.000	1.000	753	2	Not-Trans anti-PSF-A546 8C-S-PSF V2.00	0	29. Not-Trans and anti-PSF-A546_Pos018_S001	00-8UEJvCbqXxvQTa6DSCuD74
15.1515	21.164	4.74255	um	Cell	Cell BoundingBoxAA Length	0.000	1.000	754	3	Not-Trans anti-PSF-A546 8C-S-PSF V2.00	0	29. Not-Trans and anti-PSF-A546_Pos018_S001	00-8UEJvCbqXxvQTa6DSCuD74
40.885	32.227	6.32336	um	Cell	Cell BoundingBoxAA Length	0.000	1.000	755	4	Not-Trans anti-PSF-A546 8C-S-PSF V2.00	0	29. Not-Trans and anti-PSF-A546_Pos018_S001	00-8UEJvCbqXxvQTa6DSCuD74
18.5185	22.8475	5.1377	um	Cell	Cell BoundingBoxAA Length	0.000	1.000	756	5	Not-Trans anti-PSF-A546 8C-S-PSF V2.00	0	29. Not-Trans and anti-PSF-A546_Pos018_S001	00-8UEJvCbqXxvQTa6DSCuD74
12.2655	15.6325	5.1377	um	Cell	Cell BoundingBoxAA Length	0.000	1.000	757	6	Not-Trans anti-PSF-A546 8C-S-PSF V2.00	0	29. Not-Trans and anti-PSF-A546_Pos018_S001	00-8UEJvCbqXxvQTa6DSCuD74
12.2655	19.24	4.34729	um	Cell	Cell BoundingBoxAA Length	0.000	1.000	758	7	Not-Trans anti-PSF-A546 8C-S-PSF V2.00	0	29. Not-Trans and anti-PSF-A546_Pos018_S001	00-8UEJvCbqXxvQTa6DSCuD74
14.1895	18.759	4.74255	um	Cell	Cell BoundingBoxAA Length	0.000	1.000	759	8	Not-Trans anti-PSF-A546 8C-S-PSF V2.00	0	29. Not-Trans and anti-PSF-A546_Pos018_S001	00-8UEJvCbqXxvQTa6DSCuD74
17.316	11.544	4.74255	um	Cell	Cell BoundingBoxAA Length	0.000	1.000	760	9	Not-Trans anti-PSF-A546 8C-S-PSF V2.00	0	29. Not-Trans and anti-PSF-A546_Pos018_S001	00-8UEJvCbqXxvQTa6DSCuD74
20.202	13.7085	6.32336	um	Cell	Cell BoundingBoxAA Length	0.000	1.000	761	10	Not-Trans anti-PSF-A546 8C-S-PSF V2.00	0	29. Not-Trans and anti-PSF-A546_Pos018_S001	00-8UEJvCbqXxvQTa6DSCuD74
14.6705	20.683	5.53296	um	Cell	Cell BoundingBoxAA Length	0.000	1.000	762	11	Not-Trans anti-PSF-A546 8C-S-PSF V2.00	0	29. Not-Trans and anti-PSF-A546_Pos018_S001	00-8UEJvCbqXxvQTa6DSCuD74
15.873	16.5945	6.32336	um	Cell	Cell BoundingBoxAA Length	0.000	1.000	763	12	Not-Trans anti-PSF-A546 8C-S-PSF V2.00	0	29. Not-Trans and anti-PSF-A546_Pos018_S001	00-8UEJvCbqXxvQTa6DSCuD74
18.0375	19.24	6.32336	um	Cell	Cell BoundingBoxAA Length	0.000	1.000	764	13	Not-Trans anti-PSF-A546 8C-S-PSF V2.00	0	29. Not-Trans and anti-PSF-A546_Pos018_S001	00-8UEJvCbqXxvQTa6DSCuD74
9.86049	15.392	4.74255	um	Cell	Cell BoundingBoxAA Length	0.000	1.000	765	14	Not-Trans anti-PSF-A546 8C-S-PSF V2.00	0	29. Not-Trans and anti-PSF-A546_Pos018_S001	00-8UEJvCbqXxvQTa6DSCuD74
10.8225	12.025	5.53296	um	Cell	Cell BoundingBoxAA Length	0.000	1.000	766	15	Not-Trans anti-PSF-A546 8C-S-PSF V2.00	0	29. Not-Trans and anti-PSF-A546_Pos018_S001	00-8UEJvCbqXxvQTa6DSCuD74
10.3415	15.873	4.74255	um	Cell	Cell BoundingBoxAA Length	0.000	1.000	767	16	Not-Trans anti-PSF-A546 8C-S-PSF V2.00	0	29. Not-Trans and anti-PSF-A546_Pos018_S001	00-8UEJvCbqXxvQTa6DSCuD74
21.4045	18.9995	6.32336	um	Cell	Cell BoundingBoxAA Length	0.000	1.000	768	17	Not-Trans anti-PSF-A546 8C-S-PSF V2.00	0	29. Not-Trans and anti-PSF-A546_Pos018_S001	00-8UEJvCbqXxvQTa6DSCuD74
12.506	12.025	5.53296	um	Cell	Cell BoundingBoxAA Length	0.000	1.000	769	18	Not-Trans anti-PSF-A546 8C-S-PSF V2.00	0	29. Not-Trans and anti-PSF-A546_Pos018_S001	00-8UEJvCbqXxvQTa6DSCuD74
18.759	16.354	3.95215	um	Cell	Cell BoundingBoxAA Length	0.000	1.000	770	19	Not-Trans anti-PSF-A546 8C-S-PSF V2.00	0	29. Not-Trans and anti-PSF-A546_Pos018_S001	00-8UEJvCbqXxvQTa6DSCuD74
13.2275	22.126	5.13782	um	Cell	Cell BoundingBoxAA Length	0.000	1.000	771	20	Not-Trans anti-PSF-A546 8C-S-PSF V2.00	0	29. Not-Trans and anti-PSF-A546_Pos018_S001	00-8UEJvCbqXxvQTa6DSCuD74
15.6325	19.9615	4.74255	um	Cell	Cell BoundingBoxAA Length	0.000	1.000	772	21	Not-Trans anti-PSF-A546 8C-S-PSF V2.00	0	29. Not-Trans and anti-PSF-A546_Pos018_S001	00-8UEJvCbqXxvQTa6DSCuD74
17.5565	20.9235	5.13782	um	Cell	Cell BoundingBoxAA Length	0.000	1.000	773	22	Not-Trans anti-PSF-A546 8C-S-PSF V2.00	0	29. Not-Trans and anti-PSF-A546_Pos018_S001	00-8UEJvCbqXxvQTa6DSCuD74
13.7085	12.506	4.74255	um	Cell	Cell BoundingBoxAA Length	0.000	1.000	774	23	Not-Trans anti-PSF-A546 8C-S-PSF V2.00	0	29. Not-Trans and anti-PSF-A546_Pos018_S001	00-8UEJvCbqXxvQTa6DSCuD74
10.582	14.6705	4.34741	um	Cell	Cell BoundingBoxAA Length	0.000	1.000	775	24	Not-Trans anti-PSF-A546 8C-S-PSF V2.00	0	29. Not-Trans and anti-PSF-A546_Pos018_S001	00-8UEJvCbqXxvQTa6DSCuD74
14.43	42.0875	3.95215	um	Cell	Cell BoundingBoxAA Length	0.000	1.000	776	25	Not-Trans anti-PSF-A546 8C-S-PSF V2.00	0	29. Not-Trans and anti-PSF-A546_Pos018_S001	00-8UEJvCbqXxvQTa6DSCuD74
36.075	40.885	5.13782	um	Cell	Cell BoundingBoxAA Length	0.000	1.000	777	26	Not-Trans anti-PSF-A546 8C-S-PSF V2.00	0	29. Not-Trans and anti-PSF-A546_Pos018_S001	00-8UEJvCbqXxvQTa6DSCuD74
17.797	14.1895	4.34741	um	Cell	Cell BoundingBoxAA Length	0.000	1.000	778	27	Not-Trans anti-PSF-A546 8C-S-PSF V2.00	0	29. Not-Trans and anti-PSF-A546_Pos018_S001	00-8UEJvCbqXxvQTa6DSCuD74
14.911	16.354	3.95215	um	Cell	Cell BoundingBoxAA Length	0.000	1.000	779	28	Not-Trans anti-PSF-A546 8C-S-PSF V2.00	0	29. Not-Trans and anti-PSF-A546_Pos018_S001	00-8UEJvCbqXxvQTa6DSCuD74
11.7845	12.025	3.95215	um	Cell	Cell BoundingBoxAA Length	0.000	1.000	780	29	Not-Trans anti-PSF-A546 8C-S-PSF V2.00	0	29. Not-Trans and anti-PSF-A546_Pos018_S001	00-8UEJvCbqXxvQTa6DSCuD74
12.025	11.7845	3.55701	um	Cell	Cell BoundingBoxAA Length	0.000	1.000	781	30	Not-Trans anti-PSF-A546 8C-S-PSF V2.00	0	29. Not-Trans and anti-PSF-A546_Pos018_S001	00-8UEJvCbqXxvQTa6DSCuD74
21.8855	19.721	3.16174	um	Cell	Cell BoundingBoxAA Length	0.000	1.000	782	31	Not-Trans anti-PSF-A546 8C-S-PSF V2.00	0	29. Not-Trans and anti-PSF-A546_Pos018_S001	00-8UEJvCbqXxvQTa6DSCuD74
15.6325	15.6325	4.34729	um	Cell	Cell BoundingBoxAA Length	0.000	1.000	783	32	Not-Trans anti-PSF-A546 8C-S-PSF V2.00	0	29. Not-Trans and anti-PSF-A546_Pos018_S001	00-8UEJvCbqXxvQTa6DSCuD74
15.1515	12.2655	4.34729	um	Cell	Cell BoundingBoxAA Length	0.000	1.000	784	33	Not-Trans anti-PSF-A546 8C-S-PSF V2.00	0	29. Not-Trans and anti-PSF-A546_Pos018_S001	00-8UEJvCbqXxvQTa6DSCuD74
12.025	11.544	3.95215	um	Cell	Cell BoundingBoxAA Length	0.000	1.000	785	34	Not-Trans anti-PSF-A546 8C-S-PSF V2.00	0	29. Not-Trans and anti-PSF-A546_Pos018_S001	00-8UEJvCbqXxvQTa6DSCuD74
13.949	17.316	3.95215	um	Cell	Cell BoundingBoxAA Length	0.000	1.000	786	35	Not-Trans anti-PSF-A546 8C-S-PSF V2.00	0	29. Not-Trans and anti-PSF-A546_Pos018_S001	00-8UEJvCbqXxvQTa6DSCuD74
12.7465	20.683	3.55688	um	Cell	Cell BoundingBoxAA Length	0.000	1.000	787	36	Not-Trans anti-PSF-A546 8C-S-PSF V2.00	0	29. Not-Trans and anti-PSF-A546_Pos018_S001	00-8UEJvCbqXxvQTa6DSCuD74
14.1895	18.5185	2.76648	um	Cell	Cell BoundingBoxAA Length	0.000	1.000	788	37	Not-Trans anti-PSF-A546 8C-S-PSF V2.00	0	29. Not-Trans and anti-PSF-A546_Pos018_S001	00-8UEJvCbqXxvQTa6DSCuD74
12.7465	15.6325	4.34741	um	Cell	Cell BoundingBoxAA Length	0.000	1.000	789	38	Not-Trans anti-PSF-A546 8C-S-PSF V2.00	0	29. Not-Trans and anti-PSF-A546_Pos018_S001	00-8UEJvCbqXxvQTa6DSCuD74
19.721	14.911	4.74255	um	Cell	Cell BoundingBoxAA Length	0.000	1.000	790	39	Not-Trans anti-PSF-A546 8C-S-PSF V2.00	0	29. Not-Trans and anti-PSF-A546_Pos018_S001	00-8UEJvCbqXxvQTa6DSCuD74
21.4045	12.506	4.34741	um	Cell	Cell BoundingBoxAA Length	0.000	1.000	791	40	Not-Trans anti-PSF-A546 8C-S-PSF V2.00	0	29. Not-Trans and anti-PSF-A546_Pos018_S001	00-8UEJvCbqXxvQTa6DSCuD74
27.6575	27.417	4.34741	um	Cell	Cell BoundingBoxAA Length	0.000	1.000	792	41	Not-Trans anti-PSF-A546 8C-S-PSF V2.00	0	29. Not-Trans and anti-PSF-A546_Pos018_S001	00-8UEJvCbqXxvQTa6DSCuD74
15.392	11.544	5.9281	um	Cell	Cell BoundingBoxAA Length	0.000	1.000	793	42	Not-Trans anti-PSF-A546 8C-S-PSF V2.00	0	29. Not-Trans and anti-PSF-A546_Pos018_S001	00-8UEJvCbqXxvQTa6DSCuD74
13.2275	16.1135	5.1377	um	Cell	Cell BoundingBoxAA Length	0.000	1.000	794	43	Not-Trans anti-PSF-A546 8C-S-PSF V2.00	0	29. Not-Trans and anti-PSF-A546_Pos018_S001	00-8UEJvCbqXxvQTa6DSCuD74
23.569	17.797	4.74255	um	Cell	Cell BoundingBoxAA Length	0.000	1.000	795	0	Not-Trans anti-PSF-A546 8C-S-PSF V2.00	0	29. Not-Trans and anti-PSF-A546_Pos019_S001	00-qjFftDAHmQfBnytpQDuqDQ
19.24	17.316	4.34741	um	Cell	Cell BoundingBoxAA Length	0.000	1.000	796	1	Not-Trans anti-PSF-A546 8C-S-PSF V2.00	0	29. Not-Trans and anti-PSF-A546_Pos019_S001	00-qjFftDAHmQfBnytpQDuqDQ
12.2655	13.2275	5.53296	um	Cell	Cell BoundingBoxAA Length	0.000	1.000	797	2	Not-Trans anti-PSF-A546 8C-S-PSF V2.00	0	29. Not-Trans and anti-PSF-A546_Pos019_S001	00-qjFftDAHmQfBnytpQDuqDQ
20.202	13.2275	4.34729	um	Cell	Cell BoundingBoxAA Length	0.000	1.000	798	3	Not-Trans anti-PSF-A546 8C-S-PSF V2.00	0	29. Not-Trans and anti-PSF-A546_Pos019_S001	00-qjFftDAHmQfBnytpQDuqDQ
21.645	11.063	3.55688	um	Cell	Cell BoundingBoxAA Length	0.000	1.000	799	4	Not-Trans anti-PSF-A546 8C-S-PSF V2.00	0	29. Not-Trans and anti-PSF-A546_Pos019_S001	00-qjFftDAHmQfBnytpQDuqDQ
25.7335	14.911	4.34729	um	Cell	Cell BoundingBoxAA Length	0.000	1.000	800	5	Not-Trans anti-PSF-A546 8C-S-PSF V2.00	0	29. Not-Trans and anti-PSF-A546_Pos019_S001	00-qjFftDAHmQfBnytpQDuqDQ
20.683	14.6705	3.55688	um	Cell	Cell BoundingBoxAA Length	0.000	1.000	801	6	Not-Trans anti-PSF-A546 8C-S-PSF V2.00	0	29. Not-Trans and anti-PSF-A546_Pos019_S001	00-qjFftDAHmQfBnytpQDuqDQ
15.873	10.582	4.74255	um	Cell	Cell BoundingBoxAA Length	0.000	1.000	802	7	Not-Trans anti-PSF-A546 8C-S-PSF V2.00	0	29. Not-Trans and anti-PSF-A546_Pos019_S001	00-qjFftDAHmQfBnytpQDuqDQ
14.911	10.582	4.74255	um	Cell	Cell BoundingBoxAA Length	0.000	1.000	803	8	Not-Trans anti-PSF-A546 8C-S-PSF V2.00	0	29. Not-Trans and anti-PSF-A546_Pos019_S001	00-qjFftDAHmQfBnytpQDuqDQ
11.7845	13.949	4.74255	um	Cell	Cell BoundingBoxAA Length	0.000	1.000	804	9	Not-Trans anti-PSF-A546 8C-S-PSF V2.00	0	29. Not-Trans and anti-PSF-A546_Pos019_S001	00-qjFftDAHmQfBnytpQDuqDQ
14.6705	10.3415	4.74255	um	Cell	Cell BoundingBoxAA Length	0.000	1.000	805	10	Not-Trans anti-PSF-A546 8C-S-PSF V2.00	0	29. Not-Trans and anti-PSF-A546_Pos019_S001	00-qjFftDAHmQfBnytpQDuqDQ
26.6955	19.9615	5.1377	um	Cell	Cell BoundingBoxAA Length	0.000	1.000	806	11	Not-Trans anti-PSF-A546 8C-S-PSF V2.00	0	29. Not-Trans and anti-PSF-A546_Pos019_S001	00-qjFftDAHmQfBnytpQDuqDQ
20.9235	10.8225	3.55701	um	Cell	Cell BoundingBoxAA Length	0.000	1.000	807	12	Not-Trans anti-PSF-A546 8C-S-PSF V2.00	0	29. Not-Trans and anti-PSF-A546_Pos019_S001	00-qjFftDAHmQfBnytpQDuqDQ
17.797	20.683	5.53296	um	Cell	Cell BoundingBoxAA Length	0.000	1.000	808	0	Not-Trans anti-PSF-A546 8C-S-PSF V2.00	0	29. Not-Trans and anti-PSF-A546_Pos020_S001	00-cJ67z7mSv44PVjpc8J6kgd
13.949	24.2905	7.50903	um	Cell	Cell BoundingBoxAA Length	0.000	1.000	809	1	Not-Trans anti-PSF-A546 8C-S-PSF V2.00	0	29. Not-Trans and anti-PSF-A546_Pos020_S001	00-cJ67z7mSv44PVjpc8J6kgd
13.2275	9.62	5.53296	um	Cell	Cell BoundingBoxAA Length	0.000	1.000	810	2	Not-Trans anti-PSF-A546 8C-S-PSF V2.00	0	29. Not-Trans and anti-PSF-A546_Pos020_S001	00-cJ67z7mSv44PVjpc8J6kgd
14.6705	12.7465	5.1377	um	Cell	Cell BoundingBoxAA Length	0.000	1.000	811	3	Not-Trans anti-PSF-A546 8C-S-PSF V2.00	0	29. Not-Trans and anti-PSF-A546_Pos020_S001	00-cJ67z7mSv44PVjpc8J6kgd
15.873	10.101	5.1377	um	Cell	Cell BoundingBoxAA Length	0.000	1.000	812	4	Not-Trans anti-PSF-A546 8C-S-PSF V2.00	0	29. Not-Trans and anti-PSF-A546_Pos020_S001	00-cJ67z7mSv44PVjpc8J6kgd
18.278	17.5565	5.53296	um	Cell	Cell BoundingBoxAA Length	0.000	1.000	813	5	Not-Trans anti-PSF-A546 8C-S-PSF V2.00	0	29. Not-Trans and anti-PSF-A546_Pos020_S001	00-cJ67z7mSv44PVjpc8J6kgd
14.911	16.1135	5.1377	um	Cell	Cell BoundingBoxAA Length	0.000	1.000	814	6	Not-Trans anti-PSF-A546 8C-S-PSF V2.00	0	29. Not-Trans and anti-PSF-A546_Pos020_S001	00-cJ67z7mSv44PVjpc8J6kgd
16.1135	11.544	5.1377	um	Cell	Cell BoundingBoxAA Length	0.000	1.000	815	7	Not-Trans anti-PSF-A546 8C-S-PSF V2.00	0	29. Not-Trans and anti-PSF-A546_Pos020_S001	00-cJ67z7mSv44PVjpc8J6kgd
15.6325	12.987	5.1377	um	Cell	Cell BoundingBoxAA Length	0.000	1.000	816	8	Not-Trans anti-PSF-A546 8C-S-PSF V2.00	0	29. Not-Trans and anti-PSF-A546_Pos020_S001	00-cJ67z7mSv44PVjpc8J6kgd
16.835	11.3035	5.1377	um	Cell	Cell BoundingBoxAA Length	0.000	1.000	817	9	Not-Trans anti-PSF-A546 8C-S-PSF V2.00	0	29. Not-Trans and anti-PSF-A546_Pos020_S001	00-cJ67z7mSv44PVjpc8J6kgd
15.873	14.1895	5.1377	um	Cell	Cell BoundingBoxAA Length	0.000	1.000	818	10	Not-Trans anti-PSF-A546 8C-S-PSF V2.00	0	29. Not-Trans and anti-PSF-A546_Pos020_S001	00-cJ67z7mSv44PVjpc8J6kgd
16.5945	13.949	4.74255	um	Cell	Cell BoundingBoxAA Length	0.000	1.000	819	11	Not-Trans anti-PSF-A546 8C-S-PSF V2.00	0	29. Not-Trans and anti-PSF-A546_Pos020_S001	00-cJ67z7mSv44PVjpc8J6kgd
16.1135	17.5565	4.74255	um	Cell	Cell BoundingBoxAA Length	0.000	1.000	820	12	Not-Trans anti-PSF-A546 8C-S-PSF V2.00	0	29. Not-Trans and anti-PSF-A546_Pos020_S001	00-cJ67z7mSv44PVjpc8J6kgd
13.949	12.2655	5.53296	um	Cell	Cell BoundingBoxAA Length	0.000	1.000	821	13	Not-Trans anti-PSF-A546 8C-S-PSF V2.00	0	29. Not-Trans and anti-PSF-A546_Pos020_S001	00-cJ67z7mSv44PVjpc8J6kgd
19.721	11.3035	4.34729	um	Cell	Cell BoundingBoxAA Length	0.000	1.000	822	14	Not-Trans anti-PSF-A546 8C-S-PSF V2.00	0	29. Not-Trans and anti-PSF-A546_Pos020_S001	00-cJ67z7mSv44PVjpc8J6kgd
14.43	16.1135	4.34729	um	Cell	Cell BoundingBoxAA Length	0.000	1.000	823	15	Not-Trans anti-PSF-A546 8C-S-PSF V2.00	0	29. Not-Trans and anti-PSF-A546_Pos020_S001	00-cJ67z7mSv44PVjpc8J6kgd
16.1135	16.835	5.1377	um	Cell	Cell BoundingBoxAA Length	0.000	1.000	824	16	Not-Trans anti-PSF-A546 8C-S-PSF V2.00	0	29. Not-Trans and anti-PSF-A546_Pos020_S001	00-cJ67z7mSv44PVjpc8J6kgd
13.2275	21.164	4.74255	um	Cell	Cell BoundingBoxAA Length	0.000	1.000	825	17	Not-Trans anti-PSF-A546 8C-S-PSF V2.00	0	29. Not-Trans and anti-PSF-A546_Pos020_S001	00-cJ67z7mSv44PVjpc8J6kgd
14.43	18.759	4.74255	um	Cell	Cell BoundingBoxAA Length	0.000	1.000	826	18	Not-Trans anti-PSF-A546 8C-S-PSF V2.00	0	29. Not-Trans and anti-PSF-A546_Pos020_S001	00-cJ67z7mSv44PVjpc8J6kgd
10.582	17.797	4.74255	um	Cell	Cell BoundingBoxAA Length	0.000	1.000	827	19	Not-Trans anti-PSF-A546 8C-S-PSF V2.00	0	29. Not-Trans and anti-PSF-A546_Pos020_S001	00-cJ67z7mSv44PVjpc8J6kgd
12.025	17.0755	4.34729	um	Cell	Cell BoundingBoxAA Length	0.000	1.000	828	20	Not-Trans anti-PSF-A546 8C-S-PSF V2.00	0	29. Not-Trans and anti-PSF-A546_Pos020_S001	00-cJ67z7mSv44PVjpc8J6kgd
18.278	11.544	4.74255	um	Cell	Cell BoundingBoxAA Length	0.000	1.000	829	21	Not-Trans anti-PSF-A546 8C-S-PSF V2.00	0	29. Not-Trans and anti-PSF-A546_Pos020_S001	00-cJ67z7mSv44PVjpc8J6kgd
19.4805	12.7465	5.53296	um	Cell	Cell BoundingBoxAA Length	0.000	1.000	830	22	Not-Trans anti-PSF-A546 8C-S-PSF V2.00	0	29. Not-Trans and anti-PSF-A546_Pos020_S001	00-cJ67z7mSv44PVjpc8J6kgd
11.3035	19.4805	4.34729	um	Cell	Cell BoundingBoxAA Length	0.000	1.000	831	23	Not-Trans anti-PSF-A546 8C-S-PSF V2.00	0	29. Not-Trans and anti-PSF-A546_Pos020_S001	00-cJ67z7mSv44PVjpc8J6kgd
13.7085	12.2655	5.1377	um	Cell	Cell BoundingBoxAA Length	0.000	1.000	832	24	Not-Trans anti-PSF-A546 8C-S-PSF V2.00	0	29. Not-Trans and anti-PSF-A546_Pos020_S001	00-cJ67z7mSv44PVjpc8J6kgd
18.278	14.911	4.34729	um	Cell	Cell BoundingBoxAA Length	0.000	1.000	833	25	Not-Trans anti-PSF-A546 8C-S-PSF V2.00	0	29. Not-Trans and anti-PSF-A546_Pos020_S001	00-cJ67z7mSv44PVjpc8J6kgd
16.835	15.6325	5.53296	um	Cell	Cell BoundingBoxAA Length	0.000	1.000	834	26	Not-Trans anti-PSF-A546 8C-S-PSF V2.00	0	29. Not-Trans and anti-PSF-A546_Pos020_S001	00-cJ67z7mSv44PVjpc8J6kgd
20.4425	12.987	5.13782	um	Cell	Cell BoundingBoxAA Length	0.000	1.000	835	27	Not-Trans anti-PSF-A546 8C-S-PSF V2.00	0	29. Not-Trans and anti-PSF-A546_Pos020_S001	00-cJ67z7mSv44PVjpc8J6kgd
15.873	13.949	4.74255	um	Cell	Cell BoundingBoxAA Length	0.000	1.000	836	28	Not-Trans anti-PSF-A546 8C-S-PSF V2.00	0	29. Not-Trans and anti-PSF-A546_Pos020_S001	00-cJ67z7mSv44PVjpc8J6kgd
14.911	14.43	4.34741	um	Cell	Cell BoundingBoxAA Length	0.000	1.000	837	29	Not-Trans anti-PSF-A546 8C-S-PSF V2.00	0	29. Not-Trans and anti-PSF-A546_Pos020_S001	00-cJ67z7mSv44PVjpc8J6kgd
13.7085	14.6705	4.34741	um	Cell	Cell BoundingBoxAA Length	0.000	1.000	838	30	Not-Trans anti-PSF-A546 8C-S-PSF V2.00	0	29. Not-Trans and anti-PSF-A546_Pos020_S001	00-cJ67z7mSv44PVjpc8J6kgd
19.24	11.544	4.34741	um	Cell	Cell BoundingBoxAA Length	0.000	1.000	839	31	Not-Trans anti-PSF-A546 8C-S-PSF V2.00	0	29. Not-Trans and anti-PSF-A546_Pos020_S001	00-cJ67z7mSv44PVjpc8J6kgd
16.835	13.7085	4.74255	um	Cell	Cell BoundingBoxAA Length	0.000	1.000	840	32	Not-Trans anti-PSF-A546 8C-S-PSF V2.00	0	29. Not-Trans and anti-PSF-A546_Pos020_S001	00-cJ67z7mSv44PVjpc8J6kgd
21.8855	18.278	6.71863	um	Cell	Cell BoundingBoxAA Length	0.000	1.000	841	33	Not-Trans anti-PSF-A546 8C-S-PSF V2.00	0	29. Not-Trans and anti-PSF-A546_Pos020_S001	00-cJ67z7mSv44PVjpc8J6kgd
15.392	15.873	6.71863	um	Cell	Cell BoundingBoxAA Length	0.000	1.000	842	34	Not-Trans anti-PSF-A546 8C-S-PSF V2.00	0	29. Not-Trans and anti-PSF-A546_Pos020_S001	00-cJ67z7mSv44PVjpc8J6kgd
19.4805	12.2655	4.34741	um	Cell	Cell BoundingBoxAA Length	0.000	1.000	843	35	Not-Trans anti-PSF-A546 8C-S-PSF V2.00	0	29. Not-Trans and anti-PSF-A546_Pos020_S001	00-cJ67z7mSv44PVjpc8J6kgd
18.5185	12.987	3.95215	um	Cell	Cell BoundingBoxAA Length	0.000	1.000	844	36	Not-Trans anti-PSF-A546 8C-S-PSF V2.00	0	29. Not-Trans and anti-PSF-A546_Pos020_S001	00-cJ67z7mSv44PVjpc8J6kgd
15.6325	21.4045	3.95215	um	Cell	Cell BoundingBoxAA Length	0.000	1.000	845	37	Not-Trans anti-PSF-A546 8C-S-PSF V2.00	0	29. Not-Trans and anti-PSF-A546_Pos020_S001	00-cJ67z7mSv44PVjpc8J6kgd
19.24	15.6325	3.95215	um	Cell	Cell BoundingBoxAA Length	0.000	1.000	846	38	Not-Trans anti-PSF-A546 8C-S-PSF V2.00	0	29. Not-Trans and anti-PSF-A546_Pos020_S001	00-cJ67z7mSv44PVjpc8J6kgd
12.506	18.9995	3.95215	um	Cell	Cell BoundingBoxAA Length	0.000	1.000	847	39	Not-Trans anti-PSF-A546 8C-S-PSF V2.00	0	29. Not-Trans and anti-PSF-A546_Pos020_S001	00-cJ67z7mSv44PVjpc8J6kgd
16.354	18.0375	3.95215	um	Cell	Cell BoundingBoxAA Length	0.000	1.000	848	40	Not-Trans anti-PSF-A546 8C-S-PSF V2.00	0	29. Not-Trans and anti-PSF-A546_Pos020_S001	00-cJ67z7mSv44PVjpc8J6kgd
18.759	18.759	3.55688	um	Cell	Cell BoundingBoxAA Length	0.000	1.000	849	41	Not-Trans anti-PSF-A546 8C-S-PSF V2.00	0	29. Not-Trans and anti-PSF-A546_Pos020_S001	00-cJ67z7mSv44PVjpc8J6kgd
11.544	12.987	4.34741	um	Cell	Cell BoundingBoxAA Length	0.000	1.000	850	42	Not-Trans anti-PSF-A546 8C-S-PSF V2.00	0	29. Not-Trans and anti-PSF-A546_Pos020_S001	00-cJ67z7mSv44PVjpc8J6kgd
16.5945	21.164	3.95215	um	Cell	Cell BoundingBoxAA Length	0.000	1.000	851	43	Not-Trans anti-PSF-A546 8C-S-PSF V2.00	0	29. Not-Trans and anti-PSF-A546_Pos020_S001	00-cJ67z7mSv44PVjpc8J6kgd
18.9995	16.354	3.16162	um	Cell	Cell BoundingBoxAA Length	0.000	1.000	852	44	Not-Trans anti-PSF-A546 8C-S-PSF V2.00	0	29. Not-Trans and anti-PSF-A546_Pos020_S001	00-cJ67z7mSv44PVjpc8J6kgd
14.43	19.9615	3.16162	um	Cell	Cell BoundingBoxAA Length	0.000	1.000	853	45	Not-Trans anti-PSF-A546 8C-S-PSF V2.00	0	29. Not-Trans and anti-PSF-A546_Pos020_S001	00-cJ67z7mSv44PVjpc8J6kgd
7.93649	23.569	3.55688	um	Cell	Cell BoundingBoxAA Length	0.000	1.000	854	46	Not-Trans anti-PSF-A546 8C-S-PSF V2.00	0	29. Not-Trans and anti-PSF-A546_Pos020_S001	00-cJ67z7mSv44PVjpc8J6kgd
20.9235	28.86	5.13782	um	Cell	Cell BoundingBoxAA Length	0.000	1.000	855	47	Not-Trans anti-PSF-A546 8C-S-PSF V2.00	0	29. Not-Trans and anti-PSF-A546_Pos020_S001	00-cJ67z7mSv44PVjpc8J6kgd
12.025	13.7085	3.95215	um	Cell	Cell BoundingBoxAA Length	0.000	1.000	856	48	Not-Trans anti-PSF-A546 8C-S-PSF V2.00	0	29. Not-Trans and anti-PSF-A546_Pos020_S001	00-cJ67z7mSv44PVjpc8J6kgd
13.949	24.05	7.11377	um	Cell	Cell BoundingBoxAA Length	0.000	1.000	857	0	Not-Trans anti-PSF-A546 8C-S-PSF V2.00	0	29. Not-Trans and anti-PSF-A546_Pos021_S001	00-F4LyNmUFPFvKiLrTW7yYmY
11.3035	14.6705	5.53308	um	Cell	Cell BoundingBoxAA Length	0.000	1.000	858	1	Not-Trans anti-PSF-A546 8C-S-PSF V2.00	0	29. Not-Trans and anti-PSF-A546_Pos021_S001	00-F4LyNmUFPFvKiLrTW7yYmY
12.2655	14.911	5.13782	um	Cell	Cell BoundingBoxAA Length	0.000	1.000	859	2	Not-Trans anti-PSF-A546 8C-S-PSF V2.00	0	29. Not-Trans and anti-PSF-A546_Pos021_S001	00-F4LyNmUFPFvKiLrTW7yYmY
16.5945	11.544	5.92822	um	Cell	Cell BoundingBoxAA Length	0.000	1.000	860	3	Not-Trans anti-PSF-A546 8C-S-PSF V2.00	0	29. Not-Trans and anti-PSF-A546_Pos021_S001	00-F4LyNmUFPFvKiLrTW7yYmY
14.6705	13.949	5.13782	um	Cell	Cell BoundingBoxAA Length	0.000	1.000	861	4	Not-Trans anti-PSF-A546 8C-S-PSF V2.00	0	29. Not-Trans and anti-PSF-A546_Pos021_S001	00-F4LyNmUFPFvKiLrTW7yYmY
12.506	10.3415	6.71863	um	Cell	Cell BoundingBoxAA Length	0.000	1.000	862	5	Not-Trans anti-PSF-A546 8C-S-PSF V2.00	0	29. Not-Trans and anti-PSF-A546_Pos021_S001	00-F4LyNmUFPFvKiLrTW7yYmY
13.7085	9.62	5.92822	um	Cell	Cell BoundingBoxAA Length	0.000	1.000	863	6	Not-Trans anti-PSF-A546 8C-S-PSF V2.00	0	29. Not-Trans and anti-PSF-A546_Pos021_S001	00-F4LyNmUFPFvKiLrTW7yYmY
13.2275	14.6705	6.32349	um	Cell	Cell BoundingBoxAA Length	0.000	1.000	864	7	Not-Trans anti-PSF-A546 8C-S-PSF V2.00	0	29. Not-Trans and anti-PSF-A546_Pos021_S001	00-F4LyNmUFPFvKiLrTW7yYmY
22.607	21.645	7.11389	um	Cell	Cell BoundingBoxAA Length	0.000	1.000	865	8	Not-Trans anti-PSF-A546 8C-S-PSF V2.00	0	29. Not-Trans and anti-PSF-A546_Pos021_S001	00-F4LyNmUFPFvKiLrTW7yYmY
13.2275	12.506	5.92822	um	Cell	Cell BoundingBoxAA Length	0.000	1.000	866	9	Not-Trans anti-PSF-A546 8C-S-PSF V2.00	0	29. Not-Trans and anti-PSF-A546_Pos021_S001	00-F4LyNmUFPFvKiLrTW7yYmY
16.354	12.7465	4.74255	um	Cell	Cell BoundingBoxAA Length	0.000	1.000	867	10	Not-Trans anti-PSF-A546 8C-S-PSF V2.00	0	29. Not-Trans and anti-PSF-A546_Pos021_S001	00-F4LyNmUFPFvKiLrTW7yYmY
10.582	17.316	5.53308	um	Cell	Cell BoundingBoxAA Length	0.000	1.000	868	11	Not-Trans anti-PSF-A546 8C-S-PSF V2.00	0	29. Not-Trans and anti-PSF-A546_Pos021_S001	00-F4LyNmUFPFvKiLrTW7yYmY
14.911	13.468	5.13782	um	Cell	Cell BoundingBoxAA Length	0.000	1.000	869	12	Not-Trans anti-PSF-A546 8C-S-PSF V2.00	0	29. Not-Trans and anti-PSF-A546_Pos021_S001	00-F4LyNmUFPFvKiLrTW7yYmY
15.6325	16.1135	5.13782	um	Cell	Cell BoundingBoxAA Length	0.000	1.000	870	13	Not-Trans anti-PSF-A546 8C-S-PSF V2.00	0	29. Not-Trans and anti-PSF-A546_Pos021_S001	00-F4LyNmUFPFvKiLrTW7yYmY
14.911	16.1135	5.92822	um	Cell	Cell BoundingBoxAA Length	0.000	1.000	871	14	Not-Trans anti-PSF-A546 8C-S-PSF V2.00	0	29. Not-Trans and anti-PSF-A546_Pos021_S001	00-F4LyNmUFPFvKiLrTW7yYmY
10.8225	16.835	5.13782	um	Cell	Cell BoundingBoxAA Length	0.000	1.000	872	15	Not-Trans anti-PSF-A546 8C-S-PSF V2.00	0	29. Not-Trans and anti-PSF-A546_Pos021_S001	00-F4LyNmUFPFvKiLrTW7yYmY
10.582	13.468	6.32349	um	Cell	Cell BoundingBoxAA Length	0.000	1.000	873	16	Not-Trans anti-PSF-A546 8C-S-PSF V2.00	0	29. Not-Trans and anti-PSF-A546_Pos021_S001	00-F4LyNmUFPFvKiLrTW7yYmY
17.0755	18.0375	5.53308	um	Cell	Cell BoundingBoxAA Length	0.000	1.000	874	17	Not-Trans anti-PSF-A546 8C-S-PSF V2.00	0	29. Not-Trans and anti-PSF-A546_Pos021_S001	00-F4LyNmUFPFvKiLrTW7yYmY
10.3415	16.5945	6.32349	um	Cell	Cell BoundingBoxAA Length	0.000	1.000	875	18	Not-Trans anti-PSF-A546 8C-S-PSF V2.00	0	29. Not-Trans and anti-PSF-A546_Pos021_S001	00-F4LyNmUFPFvKiLrTW7yYmY
19.24	16.835	7.9043	um	Cell	Cell BoundingBoxAA Length	0.000	1.000	876	19	Not-Trans anti-PSF-A546 8C-S-PSF V2.00	0	29. Not-Trans and anti-PSF-A546_Pos021_S001	00-F4LyNmUFPFvKiLrTW7yYmY
14.911	10.582	6.32336	um	Cell	Cell BoundingBoxAA Length	0.000	1.000	877	20	Not-Trans anti-PSF-A546 8C-S-PSF V2.00	0	29. Not-Trans and anti-PSF-A546_Pos021_S001	00-F4LyNmUFPFvKiLrTW7yYmY
16.5945	18.5185	5.53296	um	Cell	Cell BoundingBoxAA Length	0.000	1.000	878	21	Not-Trans anti-PSF-A546 8C-S-PSF V2.00	0	29. Not-Trans and anti-PSF-A546_Pos021_S001	00-F4LyNmUFPFvKiLrTW7yYmY
12.506	15.6325	4.74255	um	Cell	Cell BoundingBoxAA Length	0.000	1.000	879	22	Not-Trans anti-PSF-A546 8C-S-PSF V2.00	0	29. Not-Trans and anti-PSF-A546_Pos021_S001	00-F4LyNmUFPFvKiLrTW7yYmY
14.1895	16.354	5.53296	um	Cell	Cell BoundingBoxAA Length	0.000	1.000	880	23	Not-Trans anti-PSF-A546 8C-S-PSF V2.00	0	29. Not-Trans and anti-PSF-A546_Pos021_S001	00-F4LyNmUFPFvKiLrTW7yYmY
15.1515	13.949	5.53296	um	Cell	Cell BoundingBoxAA Length	0.000	1.000	881	24	Not-Trans anti-PSF-A546 8C-S-PSF V2.00	0	29. Not-Trans and anti-PSF-A546_Pos021_S001	00-F4LyNmUFPFvKiLrTW7yYmY
16.835	15.392	4.74255	um	Cell	Cell BoundingBoxAA Length	0.000	1.000	882	25	Not-Trans anti-PSF-A546 8C-S-PSF V2.00	0	29. Not-Trans and anti-PSF-A546_Pos021_S001	00-F4LyNmUFPFvKiLrTW7yYmY
11.7845	16.354	4.74255	um	Cell	Cell BoundingBoxAA Length	0.000	1.000	883	26	Not-Trans anti-PSF-A546 8C-S-PSF V2.00	0	29. Not-Trans and anti-PSF-A546_Pos021_S001	00-F4LyNmUFPFvKiLrTW7yYmY
17.316	16.835	6.32336	um	Cell	Cell BoundingBoxAA Length	0.000	1.000	884	27	Not-Trans anti-PSF-A546 8C-S-PSF V2.00	0	29. Not-Trans and anti-PSF-A546_Pos021_S001	00-F4LyNmUFPFvKiLrTW7yYmY
16.354	18.5185	5.13782	um	Cell	Cell BoundingBoxAA Length	0.000	1.000	885	28	Not-Trans anti-PSF-A546 8C-S-PSF V2.00	0	29. Not-Trans and anti-PSF-A546_Pos021_S001	00-F4LyNmUFPFvKiLrTW7yYmY
14.43	21.4045	4.74255	um	Cell	Cell BoundingBoxAA Length	0.000	1.000	886	29	Not-Trans anti-PSF-A546 8C-S-PSF V2.00	0	29. Not-Trans and anti-PSF-A546_Pos021_S001	00-F4LyNmUFPFvKiLrTW7yYmY
12.7465	16.5945	5.53296	um	Cell	Cell BoundingBoxAA Length	0.000	1.000	887	30	Not-Trans anti-PSF-A546 8C-S-PSF V2.00	0	29. Not-Trans and anti-PSF-A546_Pos021_S001	00-F4LyNmUFPFvKiLrTW7yYmY
12.7465	12.506	5.92822	um	Cell	Cell BoundingBoxAA Length	0.000	1.000	888	31	Not-Trans anti-PSF-A546 8C-S-PSF V2.00	0	29. Not-Trans and anti-PSF-A546_Pos021_S001	00-F4LyNmUFPFvKiLrTW7yYmY
14.1895	17.316	5.13782	um	Cell	Cell BoundingBoxAA Length	0.000	1.000	889	32	Not-Trans anti-PSF-A546 8C-S-PSF V2.00	0	29. Not-Trans and anti-PSF-A546_Pos021_S001	00-F4LyNmUFPFvKiLrTW7yYmY
12.2655	16.354	4.74255	um	Cell	Cell BoundingBoxAA Length	0.000	1.000	890	33	Not-Trans anti-PSF-A546 8C-S-PSF V2.00	0	29. Not-Trans and anti-PSF-A546_Pos021_S001	00-F4LyNmUFPFvKiLrTW7yYmY
18.759	16.354	5.13782	um	Cell	Cell BoundingBoxAA Length	0.000	1.000	891	34	Not-Trans anti-PSF-A546 8C-S-PSF V2.00	0	29. Not-Trans and anti-PSF-A546_Pos021_S001	00-F4LyNmUFPFvKiLrTW7yYmY
16.354	12.7465	4.34729	um	Cell	Cell BoundingBoxAA Length	0.000	1.000	892	35	Not-Trans anti-PSF-A546 8C-S-PSF V2.00	0	29. Not-Trans and anti-PSF-A546_Pos021_S001	00-F4LyNmUFPFvKiLrTW7yYmY
18.9995	17.0755	5.53296	um	Cell	Cell BoundingBoxAA Length	0.000	1.000	893	36	Not-Trans anti-PSF-A546 8C-S-PSF V2.00	0	29. Not-Trans and anti-PSF-A546_Pos021_S001	00-F4LyNmUFPFvKiLrTW7yYmY
15.392	16.1135	5.13782	um	Cell	Cell BoundingBoxAA Length	0.000	1.000	894	37	Not-Trans anti-PSF-A546 8C-S-PSF V2.00	0	29. Not-Trans and anti-PSF-A546_Pos021_S001	00-F4LyNmUFPFvKiLrTW7yYmY
21.4045	12.506	5.13782	um	Cell	Cell BoundingBoxAA Length	0.000	1.000	895	38	Not-Trans anti-PSF-A546 8C-S-PSF V2.00	0	29. Not-Trans and anti-PSF-A546_Pos021_S001	00-F4LyNmUFPFvKiLrTW7yYmY
18.5185	15.873	5.13782	um	Cell	Cell BoundingBoxAA Length	0.000	1.000	896	39	Not-Trans anti-PSF-A546 8C-S-PSF V2.00	0	29. Not-Trans and anti-PSF-A546_Pos021_S001	00-F4LyNmUFPFvKiLrTW7yYmY
10.101	12.7465	5.13782	um	Cell	Cell BoundingBoxAA Length	0.000	1.000	897	40	Not-Trans anti-PSF-A546 8C-S-PSF V2.00	0	29. Not-Trans and anti-PSF-A546_Pos021_S001	00-F4LyNmUFPFvKiLrTW7yYmY
11.3035	19.24	5.53296	um	Cell	Cell BoundingBoxAA Length	0.000	1.000	898	41	Not-Trans anti-PSF-A546 8C-S-PSF V2.00	0	29. Not-Trans and anti-PSF-A546_Pos021_S001	00-F4LyNmUFPFvKiLrTW7yYmY
9.8605	18.759	4.34729	um	Cell	Cell BoundingBoxAA Length	0.000	1.000	899	42	Not-Trans anti-PSF-A546 8C-S-PSF V2.00	0	29. Not-Trans and anti-PSF-A546_Pos021_S001	00-F4LyNmUFPFvKiLrTW7yYmY
14.43	12.987	4.74255	um	Cell	Cell BoundingBoxAA Length	0.000	1.000	900	43	Not-Trans anti-PSF-A546 8C-S-PSF V2.00	0	29. Not-Trans and anti-PSF-A546_Pos021_S001	00-F4LyNmUFPFvKiLrTW7yYmY
14.6705	13.468	5.53296	um	Cell	Cell BoundingBoxAA Length	0.000	1.000	901	44	Not-Trans anti-PSF-A546 8C-S-PSF V2.00	0	29. Not-Trans and anti-PSF-A546_Pos021_S001	00-F4LyNmUFPFvKiLrTW7yYmY
10.3415	15.392	5.13782	um	Cell	Cell BoundingBoxAA Length	0.000	1.000	902	45	Not-Trans anti-PSF-A546 8C-S-PSF V2.00	0	29. Not-Trans and anti-PSF-A546_Pos021_S001	00-F4LyNmUFPFvKiLrTW7yYmY
15.873	12.025	5.13782	um	Cell	Cell BoundingBoxAA Length	0.000	1.000	903	46	Not-Trans anti-PSF-A546 8C-S-PSF V2.00	0	29. Not-Trans and anti-PSF-A546_Pos021_S001	00-F4LyNmUFPFvKiLrTW7yYmY
12.7465	10.101	5.13782	um	Cell	Cell BoundingBoxAA Length	0.000	1.000	904	47	Not-Trans anti-PSF-A546 8C-S-PSF V2.00	0	29. Not-Trans and anti-PSF-A546_Pos021_S001	00-F4LyNmUFPFvKiLrTW7yYmY
13.949	10.582	6.32336	um	Cell	Cell BoundingBoxAA Length	0.000	1.000	905	48	Not-Trans anti-PSF-A546 8C-S-PSF V2.00	0	29. Not-Trans and anti-PSF-A546_Pos021_S001	00-F4LyNmUFPFvKiLrTW7yYmY
10.8225	16.835	5.92822	um	Cell	Cell BoundingBoxAA Length	0.000	1.000	906	49	Not-Trans anti-PSF-A546 8C-S-PSF V2.00	0	29. Not-Trans and anti-PSF-A546_Pos021_S001	00-F4LyNmUFPFvKiLrTW7yYmY
14.911	14.6705	4.74255	um	Cell	Cell BoundingBoxAA Length	0.000	1.000	907	50	Not-Trans anti-PSF-A546 8C-S-PSF V2.00	0	29. Not-Trans and anti-PSF-A546_Pos021_S001	00-F4LyNmUFPFvKiLrTW7yYmY
14.6705	15.392	5.13782	um	Cell	Cell BoundingBoxAA Length	0.000	1.000	908	51	Not-Trans anti-PSF-A546 8C-S-PSF V2.00	0	29. Not-Trans and anti-PSF-A546_Pos021_S001	00-F4LyNmUFPFvKiLrTW7yYmY
17.0755	15.873	5.53296	um	Cell	Cell BoundingBoxAA Length	0.000	1.000	909	52	Not-Trans anti-PSF-A546 8C-S-PSF V2.00	0	29. Not-Trans and anti-PSF-A546_Pos021_S001	00-F4LyNmUFPFvKiLrTW7yYmY
15.1515	11.3035	5.92822	um	Cell	Cell BoundingBoxAA Length	0.000	1.000	910	53	Not-Trans anti-PSF-A546 8C-S-PSF V2.00	0	29. Not-Trans and anti-PSF-A546_Pos021_S001	00-F4LyNmUFPFvKiLrTW7yYmY
20.202	14.6705	5.13782	um	Cell	Cell BoundingBoxAA Length	0.000	1.000	911	54	Not-Trans anti-PSF-A546 8C-S-PSF V2.00	0	29. Not-Trans and anti-PSF-A546_Pos021_S001	00-F4LyNmUFPFvKiLrTW7yYmY
27.898	13.468	5.53296	um	Cell	Cell BoundingBoxAA Length	0.000	1.000	912	55	Not-Trans anti-PSF-A546 8C-S-PSF V2.00	0	29. Not-Trans and anti-PSF-A546_Pos021_S001	00-F4LyNmUFPFvKiLrTW7yYmY
12.7465	6.73399	4.74255	um	Cell	Cell BoundingBoxAA Length	0.000	1.000	913	56	Not-Trans anti-PSF-A546 8C-S-PSF V2.00	0	29. Not-Trans and anti-PSF-A546_Pos021_S001	00-F4LyNmUFPFvKiLrTW7yYmY
11.7845	14.1895	4.74255	um	Cell	Cell BoundingBoxAA Length	0.000	1.000	914	57	Not-Trans anti-PSF-A546 8C-S-PSF V2.00	0	29. Not-Trans and anti-PSF-A546_Pos021_S001	00-F4LyNmUFPFvKiLrTW7yYmY
16.5945	16.5945	4.34729	um	Cell	Cell BoundingBoxAA Length	0.000	1.000	915	58	Not-Trans anti-PSF-A546 8C-S-PSF V2.00	0	29. Not-Trans and anti-PSF-A546_Pos021_S001	00-F4LyNmUFPFvKiLrTW7yYmY
8.8985	15.392	4.74255	um	Cell	Cell BoundingBoxAA Length	0.000	1.000	916	59	Not-Trans anti-PSF-A546 8C-S-PSF V2.00	0	29. Not-Trans and anti-PSF-A546_Pos021_S001	00-F4LyNmUFPFvKiLrTW7yYmY
18.759	14.6705	5.9281	um	Cell	Cell BoundingBoxAA Length	0.000	1.000	917	60	Not-Trans anti-PSF-A546 8C-S-PSF V2.00	0	29. Not-Trans and anti-PSF-A546_Pos021_S001	00-F4LyNmUFPFvKiLrTW7yYmY
14.1895	15.392	3.95203	um	Cell	Cell BoundingBoxAA Length	0.000	1.000	918	61	Not-Trans anti-PSF-A546 8C-S-PSF V2.00	0	29. Not-Trans and anti-PSF-A546_Pos021_S001	00-F4LyNmUFPFvKiLrTW7yYmY
8.658	10.8225	4.74255	um	Cell	Cell BoundingBoxAA Length	0.000	1.000	919	62	Not-Trans anti-PSF-A546 8C-S-PSF V2.00	0	29. Not-Trans and anti-PSF-A546_Pos021_S001	00-F4LyNmUFPFvKiLrTW7yYmY
14.6705	15.392	3.95203	um	Cell	Cell BoundingBoxAA Length	0.000	1.000	920	63	Not-Trans anti-PSF-A546 8C-S-PSF V2.00	0	29. Not-Trans and anti-PSF-A546_Pos021_S001	00-F4LyNmUFPFvKiLrTW7yYmY
15.1515	25.493	4.74255	um	Cell	Cell BoundingBoxAA Length	0.000	1.000	921	64	Not-Trans anti-PSF-A546 8C-S-PSF V2.00	0	29. Not-Trans and anti-PSF-A546_Pos021_S001	00-F4LyNmUFPFvKiLrTW7yYmY
11.544	12.025	5.1377	um	Cell	Cell BoundingBoxAA Length	0.000	1.000	922	65	Not-Trans anti-PSF-A546 8C-S-PSF V2.00	0	29. Not-Trans and anti-PSF-A546_Pos021_S001	00-F4LyNmUFPFvKiLrTW7yYmY
18.9995	13.2275	5.92822	um	Cell	Cell BoundingBoxAA Length	0.000	1.000	923	66	Not-Trans anti-PSF-A546 8C-S-PSF V2.00	0	29. Not-Trans and anti-PSF-A546_Pos021_S001	00-F4LyNmUFPFvKiLrTW7yYmY
14.1895	13.7085	6.71863	um	Cell	Cell BoundingBoxAA Length	0.000	1.000	924	67	Not-Trans anti-PSF-A546 8C-S-PSF V2.00	0	29. Not-Trans and anti-PSF-A546_Pos021_S001	00-F4LyNmUFPFvKiLrTW7yYmY
20.9235	11.7845	5.13782	um	Cell	Cell BoundingBoxAA Length	0.000	1.000	925	68	Not-Trans anti-PSF-A546 8C-S-PSF V2.00	0	29. Not-Trans and anti-PSF-A546_Pos021_S001	00-F4LyNmUFPFvKiLrTW7yYmY
16.835	6.0125	4.34729	um	Cell	Cell BoundingBoxAA Length	0.000	1.000	926	69	Not-Trans anti-PSF-A546 8C-S-PSF V2.00	0	29. Not-Trans and anti-PSF-A546_Pos021_S001	00-F4LyNmUFPFvKiLrTW7yYmY
15.873	14.1895	5.92822	um	Cell	Cell BoundingBoxAA Length	0.000	1.000	927	0	Not-Trans anti-PSF-A546 8C-S-PSF V2.00	0	29. Not-Trans and anti-PSF-A546_Pos022_S001	00-FNQwcyyr287NXwT22B79vi
16.5945	18.278	4.74255	um	Cell	Cell BoundingBoxAA Length	0.000	1.000	928	1	Not-Trans anti-PSF-A546 8C-S-PSF V2.00	0	29. Not-Trans and anti-PSF-A546_Pos022_S001	00-FNQwcyyr287NXwT22B79vi
13.2275	19.9615	5.1377	um	Cell	Cell BoundingBoxAA Length	0.000	1.000	929	2	Not-Trans anti-PSF-A546 8C-S-PSF V2.00	0	29. Not-Trans and anti-PSF-A546_Pos022_S001	00-FNQwcyyr287NXwT22B79vi
16.1135	15.392	4.34729	um	Cell	Cell BoundingBoxAA Length	0.000	1.000	930	3	Not-Trans anti-PSF-A546 8C-S-PSF V2.00	0	29. Not-Trans and anti-PSF-A546_Pos022_S001	00-FNQwcyyr287NXwT22B79vi
13.7085	18.278	4.74255	um	Cell	Cell BoundingBoxAA Length	0.000	1.000	931	4	Not-Trans anti-PSF-A546 8C-S-PSF V2.00	0	29. Not-Trans and anti-PSF-A546_Pos022_S001	00-FNQwcyyr287NXwT22B79vi
13.7085	20.683	5.1377	um	Cell	Cell BoundingBoxAA Length	0.000	1.000	932	5	Not-Trans anti-PSF-A546 8C-S-PSF V2.00	0	29. Not-Trans and anti-PSF-A546_Pos022_S001	00-FNQwcyyr287NXwT22B79vi
17.0755	18.0375	5.53296	um	Cell	Cell BoundingBoxAA Length	0.000	1.000	933	6	Not-Trans anti-PSF-A546 8C-S-PSF V2.00	0	29. Not-Trans and anti-PSF-A546_Pos022_S001	00-FNQwcyyr287NXwT22B79vi
14.911	18.9995	5.1377	um	Cell	Cell BoundingBoxAA Length	0.000	1.000	934	7	Not-Trans anti-PSF-A546 8C-S-PSF V2.00	0	29. Not-Trans and anti-PSF-A546_Pos022_S001	00-FNQwcyyr287NXwT22B79vi
18.9995	16.354	5.1377	um	Cell	Cell BoundingBoxAA Length	0.000	1.000	935	8	Not-Trans anti-PSF-A546 8C-S-PSF V2.00	0	29. Not-Trans and anti-PSF-A546_Pos022_S001	00-FNQwcyyr287NXwT22B79vi
15.392	15.873	4.34729	um	Cell	Cell BoundingBoxAA Length	0.000	1.000	936	9	Not-Trans anti-PSF-A546 8C-S-PSF V2.00	0	29. Not-Trans and anti-PSF-A546_Pos022_S001	00-FNQwcyyr287NXwT22B79vi
21.164	12.7465	4.34729	um	Cell	Cell BoundingBoxAA Length	0.000	1.000	937	10	Not-Trans anti-PSF-A546 8C-S-PSF V2.00	0	29. Not-Trans and anti-PSF-A546_Pos022_S001	00-FNQwcyyr287NXwT22B79vi
16.1135	20.202	5.53296	um	Cell	Cell BoundingBoxAA Length	0.000	1.000	938	11	Not-Trans anti-PSF-A546 8C-S-PSF V2.00	0	29. Not-Trans and anti-PSF-A546_Pos022_S001	00-FNQwcyyr287NXwT22B79vi
11.063	15.6325	5.1377	um	Cell	Cell BoundingBoxAA Length	0.000	1.000	939	12	Not-Trans anti-PSF-A546 8C-S-PSF V2.00	0	29. Not-Trans and anti-PSF-A546_Pos022_S001	00-FNQwcyyr287NXwT22B79vi
19.4805	16.354	5.1377	um	Cell	Cell BoundingBoxAA Length	0.000	1.000	940	13	Not-Trans anti-PSF-A546 8C-S-PSF V2.00	0	29. Not-Trans and anti-PSF-A546_Pos022_S001	00-FNQwcyyr287NXwT22B79vi
19.721	15.6325	3.95203	um	Cell	Cell BoundingBoxAA Length	0.000	1.000	941	14	Not-Trans anti-PSF-A546 8C-S-PSF V2.00	0	29. Not-Trans and anti-PSF-A546_Pos022_S001	00-FNQwcyyr287NXwT22B79vi
19.9615	14.6705	3.95203	um	Cell	Cell BoundingBoxAA Length	0.000	1.000	942	15	Not-Trans anti-PSF-A546 8C-S-PSF V2.00	0	29. Not-Trans and anti-PSF-A546_Pos022_S001	00-FNQwcyyr287NXwT22B79vi
15.6325	19.721	4.34729	um	Cell	Cell BoundingBoxAA Length	0.000	1.000	943	16	Not-Trans anti-PSF-A546 8C-S-PSF V2.00	0	29. Not-Trans and anti-PSF-A546_Pos022_S001	00-FNQwcyyr287NXwT22B79vi
12.2655	17.797	3.95203	um	Cell	Cell BoundingBoxAA Length	0.000	1.000	944	17	Not-Trans anti-PSF-A546 8C-S-PSF V2.00	0	29. Not-Trans and anti-PSF-A546_Pos022_S001	00-FNQwcyyr287NXwT22B79vi
16.354	20.9235	3.55688	um	Cell	Cell BoundingBoxAA Length	0.000	1.000	945	18	Not-Trans anti-PSF-A546 8C-S-PSF V2.00	0	29. Not-Trans and anti-PSF-A546_Pos022_S001	00-FNQwcyyr287NXwT22B79vi
17.797	18.278	3.55688	um	Cell	Cell BoundingBoxAA Length	0.000	1.000	946	19	Not-Trans anti-PSF-A546 8C-S-PSF V2.00	0	29. Not-Trans and anti-PSF-A546_Pos022_S001	00-FNQwcyyr287NXwT22B79vi
18.0375	16.354	3.95203	um	Cell	Cell BoundingBoxAA Length	0.000	1.000	947	20	Not-Trans anti-PSF-A546 8C-S-PSF V2.00	0	29. Not-Trans and anti-PSF-A546_Pos022_S001	00-FNQwcyyr287NXwT22B79vi
14.1895	17.0755	4.34729	um	Cell	Cell BoundingBoxAA Length	0.000	1.000	948	21	Not-Trans anti-PSF-A546 8C-S-PSF V2.00	0	29. Not-Trans and anti-PSF-A546_Pos022_S001	00-FNQwcyyr287NXwT22B79vi
14.1895	18.9995	3.55688	um	Cell	Cell BoundingBoxAA Length	0.000	1.000	949	22	Not-Trans anti-PSF-A546 8C-S-PSF V2.00	0	29. Not-Trans and anti-PSF-A546_Pos022_S001	00-FNQwcyyr287NXwT22B79vi
18.0375	15.1515	3.16162	um	Cell	Cell BoundingBoxAA Length	0.000	1.000	950	23	Not-Trans anti-PSF-A546 8C-S-PSF V2.00	0	29. Not-Trans and anti-PSF-A546_Pos022_S001	00-FNQwcyyr287NXwT22B79vi
18.278	15.1515	4.74243	um	Cell	Cell BoundingBoxAA Length	0.000	1.000	951	24	Not-Trans anti-PSF-A546 8C-S-PSF V2.00	0	29. Not-Trans and anti-PSF-A546_Pos022_S001	00-FNQwcyyr287NXwT22B79vi
10.3415	12.2655	4.74243	um	Cell	Cell BoundingBoxAA Length	0.000	1.000	952	25	Not-Trans anti-PSF-A546 8C-S-PSF V2.00	0	29. Not-Trans and anti-PSF-A546_Pos022_S001	00-FNQwcyyr287NXwT22B79vi
16.5945	18.0375	4.34729	um	Cell	Cell BoundingBoxAA Length	0.000	1.000	953	26	Not-Trans anti-PSF-A546 8C-S-PSF V2.00	0	29. Not-Trans and anti-PSF-A546_Pos022_S001	00-FNQwcyyr287NXwT22B79vi
11.3035	11.544	4.34729	um	Cell	Cell BoundingBoxAA Length	0.000	1.000	954	27	Not-Trans anti-PSF-A546 8C-S-PSF V2.00	0	29. Not-Trans and anti-PSF-A546_Pos022_S001	00-FNQwcyyr287NXwT22B79vi
18.759	11.3035	3.95203	um	Cell	Cell BoundingBoxAA Length	0.000	1.000	955	28	Not-Trans anti-PSF-A546 8C-S-PSF V2.00	0	29. Not-Trans and anti-PSF-A546_Pos022_S001	00-FNQwcyyr287NXwT22B79vi
18.5185	15.6325	4.34729	um	Cell	Cell BoundingBoxAA Length	0.000	1.000	956	29	Not-Trans anti-PSF-A546 8C-S-PSF V2.00	0	29. Not-Trans and anti-PSF-A546_Pos022_S001	00-FNQwcyyr287NXwT22B79vi
23.088	14.43	4.74255	um	Cell	Cell BoundingBoxAA Length	0.000	1.000	957	30	Not-Trans anti-PSF-A546 8C-S-PSF V2.00	0	29. Not-Trans and anti-PSF-A546_Pos022_S001	00-FNQwcyyr287NXwT22B79vi
13.2275	15.392	4.34729	um	Cell	Cell BoundingBoxAA Length	0.000	1.000	958	0	Not-Trans anti-PSF-A546 8C-S-PSF V2.00	0	29. Not-Trans and anti-PSF-A546_Pos023_S001	00-4axKtz6h8xsNCKRA3k5U7H
15.6325	23.3285	3.95215	um	Cell	Cell BoundingBoxAA Length	0.000	1.000	959	1	Not-Trans anti-PSF-A546 8C-S-PSF V2.00	0	29. Not-Trans and anti-PSF-A546_Pos023_S001	00-4axKtz6h8xsNCKRA3k5U7H
18.5185	17.0755	4.34729	um	Cell	Cell BoundingBoxAA Length	0.000	1.000	960	2	Not-Trans anti-PSF-A546 8C-S-PSF V2.00	0	29. Not-Trans and anti-PSF-A546_Pos023_S001	00-4axKtz6h8xsNCKRA3k5U7H
21.164	14.911	4.74255	um	Cell	Cell BoundingBoxAA Length	0.000	1.000	961	3	Not-Trans anti-PSF-A546 8C-S-PSF V2.00	0	29. Not-Trans and anti-PSF-A546_Pos023_S001	00-4axKtz6h8xsNCKRA3k5U7H
21.4045	18.5185	5.53296	um	Cell	Cell BoundingBoxAA Length	0.000	1.000	962	4	Not-Trans anti-PSF-A546 8C-S-PSF V2.00	0	29. Not-Trans and anti-PSF-A546_Pos023_S001	00-4axKtz6h8xsNCKRA3k5U7H
19.9615	17.797	5.1377	um	Cell	Cell BoundingBoxAA Length	0.000	1.000	963	5	Not-Trans anti-PSF-A546 8C-S-PSF V2.00	0	29. Not-Trans and anti-PSF-A546_Pos023_S001	00-4axKtz6h8xsNCKRA3k5U7H
16.354	15.392	5.1377	um	Cell	Cell BoundingBoxAA Length	0.000	1.000	964	6	Not-Trans anti-PSF-A546 8C-S-PSF V2.00	0	29. Not-Trans and anti-PSF-A546_Pos023_S001	00-4axKtz6h8xsNCKRA3k5U7H
17.316	16.1135	5.53296	um	Cell	Cell BoundingBoxAA Length	0.000	1.000	965	7	Not-Trans anti-PSF-A546 8C-S-PSF V2.00	0	29. Not-Trans and anti-PSF-A546_Pos023_S001	00-4axKtz6h8xsNCKRA3k5U7H
9.62	9.3795	5.1377	um	Cell	Cell BoundingBoxAA Length	0.000	1.000	966	8	Not-Trans anti-PSF-A546 8C-S-PSF V2.00	0	29. Not-Trans and anti-PSF-A546_Pos023_S001	00-4axKtz6h8xsNCKRA3k5U7H
14.1895	10.8225	4.74243	um	Cell	Cell BoundingBoxAA Length	0.000	1.000	967	9	Not-Trans anti-PSF-A546 8C-S-PSF V2.00	0	29. Not-Trans and anti-PSF-A546_Pos023_S001	00-4axKtz6h8xsNCKRA3k5U7H
20.683	10.101	3.95203	um	Cell	Cell BoundingBoxAA Length	0.000	1.000	968	10	Not-Trans anti-PSF-A546 8C-S-PSF V2.00	0	29. Not-Trans and anti-PSF-A546_Pos023_S001	00-4axKtz6h8xsNCKRA3k5U7H
12.987	12.987	4.34729	um	Cell	Cell BoundingBoxAA Length	0.000	1.000	969	11	Not-Trans anti-PSF-A546 8C-S-PSF V2.00	0	29. Not-Trans and anti-PSF-A546_Pos023_S001	00-4axKtz6h8xsNCKRA3k5U7H
20.9235	11.3035	3.55688	um	Cell	Cell BoundingBoxAA Length	0.000	1.000	970	12	Not-Trans anti-PSF-A546 8C-S-PSF V2.00	0	29. Not-Trans and anti-PSF-A546_Pos023_S001	00-4axKtz6h8xsNCKRA3k5U7H
11.3035	12.506	5.1377	um	Cell	Cell BoundingBoxAA Length	0.000	1.000	971	13	Not-Trans anti-PSF-A546 8C-S-PSF V2.00	0	29. Not-Trans and anti-PSF-A546_Pos023_S001	00-4axKtz6h8xsNCKRA3k5U7H
14.1895	12.7465	4.74243	um	Cell	Cell BoundingBoxAA Length	0.000	1.000	972	14	Not-Trans anti-PSF-A546 8C-S-PSF V2.00	0	29. Not-Trans and anti-PSF-A546_Pos023_S001	00-4axKtz6h8xsNCKRA3k5U7H
20.4425	15.6325	3.16162	um	Cell	Cell BoundingBoxAA Length	0.000	1.000	973	15	Not-Trans anti-PSF-A546 8C-S-PSF V2.00	0	29. Not-Trans and anti-PSF-A546_Pos023_S001	00-4axKtz6h8xsNCKRA3k5U7H
21.8855	17.0755	5.1377	um	Cell	Cell BoundingBoxAA Length	0.000	1.000	974	16	Not-Trans anti-PSF-A546 8C-S-PSF V2.00	0	29. Not-Trans and anti-PSF-A546_Pos023_S001	00-4axKtz6h8xsNCKRA3k5U7H
8.8985	12.506	4.34729	um	Cell	Cell BoundingBoxAA Length	0.000	1.000	975	17	Not-Trans anti-PSF-A546 8C-S-PSF V2.00	0	29. Not-Trans and anti-PSF-A546_Pos023_S001	00-4axKtz6h8xsNCKRA3k5U7H
17.0755	12.987	4.74243	um	Cell	Cell BoundingBoxAA Length	0.000	1.000	976	18	Not-Trans anti-PSF-A546 8C-S-PSF V2.00	0	29. Not-Trans and anti-PSF-A546_Pos023_S001	00-4axKtz6h8xsNCKRA3k5U7H
16.835	14.1895	3.55688	um	Cell	Cell BoundingBoxAA Length	0.000	1.000	977	19	Not-Trans anti-PSF-A546 8C-S-PSF V2.00	0	29. Not-Trans and anti-PSF-A546_Pos023_S001	00-4axKtz6h8xsNCKRA3k5U7H
12.7465	15.1515	3.95203	um	Cell	Cell BoundingBoxAA Length	0.000	1.000	978	20	Not-Trans anti-PSF-A546 8C-S-PSF V2.00	0	29. Not-Trans and anti-PSF-A546_Pos023_S001	00-4axKtz6h8xsNCKRA3k5U7H
11.3035	15.392	5.1377	um	Cell	Cell BoundingBoxAA Length	0.000	1.000	979	21	Not-Trans anti-PSF-A546 8C-S-PSF V2.00	0	29. Not-Trans and anti-PSF-A546_Pos023_S001	00-4axKtz6h8xsNCKRA3k5U7H
17.5565	13.949	4.34729	um	Cell	Cell BoundingBoxAA Length	0.000	1.000	980	22	Not-Trans anti-PSF-A546 8C-S-PSF V2.00	0	29. Not-Trans and anti-PSF-A546_Pos023_S001	00-4axKtz6h8xsNCKRA3k5U7H
16.835	16.835	3.16174	um	Cell	Cell BoundingBoxAA Length	0.000	1.000	981	23	Not-Trans anti-PSF-A546 8C-S-PSF V2.00	0	29. Not-Trans and anti-PSF-A546_Pos023_S001	00-4axKtz6h8xsNCKRA3k5U7H
16.354	22.8475	5.92822	um	Cell	Cell BoundingBoxAA Length	0.000	1.000	982	0	Not-Trans anti-PSF-A546 8C-S-PSF V2.00	0	29. Not-Trans and anti-PSF-A546_Pos024_S001	00-kNXay6BJu6YRb2JgmDZ6b8
16.354	21.8855	4.74255	um	Cell	Cell BoundingBoxAA Length	0.000	1.000	983	1	Not-Trans anti-PSF-A546 8C-S-PSF V2.00	0	29. Not-Trans and anti-PSF-A546_Pos024_S001	00-kNXay6BJu6YRb2JgmDZ6b8
18.5185	22.607	4.74255	um	Cell	Cell BoundingBoxAA Length	0.000	1.000	984	2	Not-Trans anti-PSF-A546 8C-S-PSF V2.00	0	29. Not-Trans and anti-PSF-A546_Pos024_S001	00-kNXay6BJu6YRb2JgmDZ6b8
12.987	12.987	5.13782	um	Cell	Cell BoundingBoxAA Length	0.000	1.000	985	3	Not-Trans anti-PSF-A546 8C-S-PSF V2.00	0	29. Not-Trans and anti-PSF-A546_Pos024_S001	00-kNXay6BJu6YRb2JgmDZ6b8
18.278	16.1135	5.13782	um	Cell	Cell BoundingBoxAA Length	0.000	1.000	986	4	Not-Trans anti-PSF-A546 8C-S-PSF V2.00	0	29. Not-Trans and anti-PSF-A546_Pos024_S001	00-kNXay6BJu6YRb2JgmDZ6b8
17.0755	10.8225	5.13782	um	Cell	Cell BoundingBoxAA Length	0.000	1.000	987	5	Not-Trans anti-PSF-A546 8C-S-PSF V2.00	0	29. Not-Trans and anti-PSF-A546_Pos024_S001	00-kNXay6BJu6YRb2JgmDZ6b8
19.9615	12.025	5.13782	um	Cell	Cell BoundingBoxAA Length	0.000	1.000	988	6	Not-Trans anti-PSF-A546 8C-S-PSF V2.00	0	29. Not-Trans and anti-PSF-A546_Pos024_S001	00-kNXay6BJu6YRb2JgmDZ6b8
13.468	13.949	5.13782	um	Cell	Cell BoundingBoxAA Length	0.000	1.000	989	7	Not-Trans anti-PSF-A546 8C-S-PSF V2.00	0	29. Not-Trans and anti-PSF-A546_Pos024_S001	00-kNXay6BJu6YRb2JgmDZ6b8
10.582	13.949	5.53296	um	Cell	Cell BoundingBoxAA Length	0.000	1.000	990	8	Not-Trans anti-PSF-A546 8C-S-PSF V2.00	0	29. Not-Trans and anti-PSF-A546_Pos024_S001	00-kNXay6BJu6YRb2JgmDZ6b8
11.544	18.759	5.13782	um	Cell	Cell BoundingBoxAA Length	0.000	1.000	991	9	Not-Trans anti-PSF-A546 8C-S-PSF V2.00	0	29. Not-Trans and anti-PSF-A546_Pos024_S001	00-kNXay6BJu6YRb2JgmDZ6b8
15.873	17.0755	4.74255	um	Cell	Cell BoundingBoxAA Length	0.000	1.000	992	10	Not-Trans anti-PSF-A546 8C-S-PSF V2.00	0	29. Not-Trans and anti-PSF-A546_Pos024_S001	00-kNXay6BJu6YRb2JgmDZ6b8
14.1895	20.4425	4.74255	um	Cell	Cell BoundingBoxAA Length	0.000	1.000	993	11	Not-Trans anti-PSF-A546 8C-S-PSF V2.00	0	29. Not-Trans and anti-PSF-A546_Pos024_S001	00-kNXay6BJu6YRb2JgmDZ6b8
18.278	15.6325	5.53296	um	Cell	Cell BoundingBoxAA Length	0.000	1.000	994	12	Not-Trans anti-PSF-A546 8C-S-PSF V2.00	0	29. Not-Trans and anti-PSF-A546_Pos024_S001	00-kNXay6BJu6YRb2JgmDZ6b8
13.7085	16.5945	4.74255	um	Cell	Cell BoundingBoxAA Length	0.000	1.000	995	13	Not-Trans anti-PSF-A546 8C-S-PSF V2.00	0	29. Not-Trans and anti-PSF-A546_Pos024_S001	00-kNXay6BJu6YRb2JgmDZ6b8
16.5945	13.949	4.34729	um	Cell	Cell BoundingBoxAA Length	0.000	1.000	996	14	Not-Trans anti-PSF-A546 8C-S-PSF V2.00	0	29. Not-Trans and anti-PSF-A546_Pos024_S001	00-kNXay6BJu6YRb2JgmDZ6b8
20.683	18.759	4.34729	um	Cell	Cell BoundingBoxAA Length	0.000	1.000	997	15	Not-Trans anti-PSF-A546 8C-S-PSF V2.00	0	29. Not-Trans and anti-PSF-A546_Pos024_S001	00-kNXay6BJu6YRb2JgmDZ6b8
12.506	11.7845	5.1377	um	Cell	Cell BoundingBoxAA Length	0.000	1.000	998	16	Not-Trans anti-PSF-A546 8C-S-PSF V2.00	0	29. Not-Trans and anti-PSF-A546_Pos024_S001	00-kNXay6BJu6YRb2JgmDZ6b8
13.949	16.1135	4.34729	um	Cell	Cell BoundingBoxAA Length	0.000	1.000	999	17	Not-Trans anti-PSF-A546 8C-S-PSF V2.00	0	29. Not-Trans and anti-PSF-A546_Pos024_S001	00-kNXay6BJu6YRb2JgmDZ6b8
14.43	17.797	4.74255	um	Cell	Cell BoundingBoxAA Length	0.000	1.000	1000	18	Not-Trans anti-PSF-A546 8C-S-PSF V2.00	0	29. Not-Trans and anti-PSF-A546_Pos024_S001	00-kNXay6BJu6YRb2JgmDZ6b8
15.6325	13.2275	4.74255	um	Cell	Cell BoundingBoxAA Length	0.000	1.000	1001	19	Not-Trans anti-PSF-A546 8C-S-PSF V2.00	0	29. Not-Trans and anti-PSF-A546_Pos024_S001	00-kNXay6BJu6YRb2JgmDZ6b8
12.2655	16.835	4.34729	um	Cell	Cell BoundingBoxAA Length	0.000	1.000	1002	20	Not-Trans anti-PSF-A546 8C-S-PSF V2.00	0	29. Not-Trans and anti-PSF-A546_Pos024_S001	00-kNXay6BJu6YRb2JgmDZ6b8
18.759	16.354	3.95215	um	Cell	Cell BoundingBoxAA Length	0.000	1.000	1003	21	Not-Trans anti-PSF-A546 8C-S-PSF V2.00	0	29. Not-Trans and anti-PSF-A546_Pos024_S001	00-kNXay6BJu6YRb2JgmDZ6b8
17.0755	18.759	4.34729	um	Cell	Cell BoundingBoxAA Length	0.000	1.000	1004	22	Not-Trans anti-PSF-A546 8C-S-PSF V2.00	0	29. Not-Trans and anti-PSF-A546_Pos024_S001	00-kNXay6BJu6YRb2JgmDZ6b8
13.7085	13.949	4.34729	um	Cell	Cell BoundingBoxAA Length	0.000	1.000	1005	23	Not-Trans anti-PSF-A546 8C-S-PSF V2.00	0	29. Not-Trans and anti-PSF-A546_Pos024_S001	00-kNXay6BJu6YRb2JgmDZ6b8
13.2275	13.949	5.53296	um	Cell	Cell BoundingBoxAA Length	0.000	1.000	1006	24	Not-Trans anti-PSF-A546 8C-S-PSF V2.00	0	29. Not-Trans and anti-PSF-A546_Pos024_S001	00-kNXay6BJu6YRb2JgmDZ6b8
15.873	15.392	3.95215	um	Cell	Cell BoundingBoxAA Length	0.000	1.000	1007	25	Not-Trans anti-PSF-A546 8C-S-PSF V2.00	0	29. Not-Trans and anti-PSF-A546_Pos024_S001	00-kNXay6BJu6YRb2JgmDZ6b8
15.1515	13.7085	3.95215	um	Cell	Cell BoundingBoxAA Length	0.000	1.000	1008	26	Not-Trans anti-PSF-A546 8C-S-PSF V2.00	0	29. Not-Trans and anti-PSF-A546_Pos024_S001	00-kNXay6BJu6YRb2JgmDZ6b8
11.7845	14.43	4.34729	um	Cell	Cell BoundingBoxAA Length	0.000	1.000	1009	27	Not-Trans anti-PSF-A546 8C-S-PSF V2.00	0	29. Not-Trans and anti-PSF-A546_Pos024_S001	00-kNXay6BJu6YRb2JgmDZ6b8
14.6705	13.2275	4.34729	um	Cell	Cell BoundingBoxAA Length	0.000	1.000	1010	28	Not-Trans anti-PSF-A546 8C-S-PSF V2.00	0	29. Not-Trans and anti-PSF-A546_Pos024_S001	00-kNXay6BJu6YRb2JgmDZ6b8
13.2275	14.1895	3.95215	um	Cell	Cell BoundingBoxAA Length	0.000	1.000	1011	29	Not-Trans anti-PSF-A546 8C-S-PSF V2.00	0	29. Not-Trans and anti-PSF-A546_Pos024_S001	00-kNXay6BJu6YRb2JgmDZ6b8
21.164	19.4805	4.34729	um	Cell	Cell BoundingBoxAA Length	0.000	1.000	1012	30	Not-Trans anti-PSF-A546 8C-S-PSF V2.00	0	29. Not-Trans and anti-PSF-A546_Pos024_S001	00-kNXay6BJu6YRb2JgmDZ6b8
16.835	19.24	3.95215	um	Cell	Cell BoundingBoxAA Length	0.000	1.000	1013	31	Not-Trans anti-PSF-A546 8C-S-PSF V2.00	0	29. Not-Trans and anti-PSF-A546_Pos024_S001	00-kNXay6BJu6YRb2JgmDZ6b8
13.2275	7.696	4.34729	um	Cell	Cell BoundingBoxAA Length	0.000	1.000	1014	32	Not-Trans anti-PSF-A546 8C-S-PSF V2.00	0	29. Not-Trans and anti-PSF-A546_Pos024_S001	00-kNXay6BJu6YRb2JgmDZ6b8
15.6325	12.025	4.34729	um	Cell	Cell BoundingBoxAA Length	0.000	1.000	1015	33	Not-Trans anti-PSF-A546 8C-S-PSF V2.00	0	29. Not-Trans and anti-PSF-A546_Pos024_S001	00-kNXay6BJu6YRb2JgmDZ6b8
13.949	15.873	3.95203	um	Cell	Cell BoundingBoxAA Length	0.000	1.000	1016	34	Not-Trans anti-PSF-A546 8C-S-PSF V2.00	0	29. Not-Trans and anti-PSF-A546_Pos024_S001	00-kNXay6BJu6YRb2JgmDZ6b8
18.9995	21.164	3.55688	um	Cell	Cell BoundingBoxAA Length	0.000	1.000	1017	35	Not-Trans anti-PSF-A546 8C-S-PSF V2.00	0	29. Not-Trans and anti-PSF-A546_Pos024_S001	00-kNXay6BJu6YRb2JgmDZ6b8
13.2275	13.7085	4.74243	um	Cell	Cell BoundingBoxAA Length	0.000	1.000	1018	36	Not-Trans anti-PSF-A546 8C-S-PSF V2.00	0	29. Not-Trans and anti-PSF-A546_Pos024_S001	00-kNXay6BJu6YRb2JgmDZ6b8
9.13901	12.506	4.34729	um	Cell	Cell BoundingBoxAA Length	0.000	1.000	1019	37	Not-Trans anti-PSF-A546 8C-S-PSF V2.00	0	29. Not-Trans and anti-PSF-A546_Pos024_S001	00-kNXay6BJu6YRb2JgmDZ6b8
18.5185	18.0375	3.55688	um	Cell	Cell BoundingBoxAA Length	0.000	1.000	1020	38	Not-Trans anti-PSF-A546 8C-S-PSF V2.00	0	29. Not-Trans and anti-PSF-A546_Pos024_S001	00-kNXay6BJu6YRb2JgmDZ6b8
17.797	16.835	1.97607	um	Cell	Cell BoundingBoxAA Length	0.000	1.000	1021	39	Not-Trans anti-PSF-A546 8C-S-PSF V2.00	0	29. Not-Trans and anti-PSF-A546_Pos024_S001	00-kNXay6BJu6YRb2JgmDZ6b8
16.354	14.1895	4.74255	um	Cell	Cell BoundingBoxAA Length	0.000	1.000	1022	40	Not-Trans anti-PSF-A546 8C-S-PSF V2.00	0	29. Not-Trans and anti-PSF-A546_Pos024_S001	00-kNXay6BJu6YRb2JgmDZ6b8
14.6705	13.468	3.16162	um	Cell	Cell BoundingBoxAA Length	0.000	1.000	1023	41	Not-Trans anti-PSF-A546 8C-S-PSF V2.00	0	29. Not-Trans and anti-PSF-A546_Pos024_S001	00-kNXay6BJu6YRb2JgmDZ6b8
13.468	18.9995	3.55688	um	Cell	Cell BoundingBoxAA Length	0.000	1.000	1024	42	Not-Trans anti-PSF-A546 8C-S-PSF V2.00	0	29. Not-Trans and anti-PSF-A546_Pos024_S001	00-kNXay6BJu6YRb2JgmDZ6b8
17.316	21.8855	4.34729	um	Cell	Cell BoundingBoxAA Length	0.000	1.000	1025	43	Not-Trans anti-PSF-A546 8C-S-PSF V2.00	0	29. Not-Trans and anti-PSF-A546_Pos024_S001	00-kNXay6BJu6YRb2JgmDZ6b8
7.215	14.1895	5.53296	um	Cell	Cell BoundingBoxAA Length	0.000	1.000	1026	44	Not-Trans anti-PSF-A546 8C-S-PSF V2.00	0	29. Not-Trans and anti-PSF-A546_Pos024_S001	00-kNXay6BJu6YRb2JgmDZ6b8
19.4805	22.607	5.53296	um	Cell	Cell BoundingBoxAA Length	0.000	1.000	1027	45	Not-Trans anti-PSF-A546 8C-S-PSF V2.00	0	29. Not-Trans and anti-PSF-A546_Pos024_S001	00-kNXay6BJu6YRb2JgmDZ6b8
13.7085	16.5945	5.53296	um	Cell	Cell BoundingBoxAA Length	0.000	1.000	1028	0	Not-Trans anti-PSF-A546 8C-S-PSF V2.00	0	29. Not-Trans and anti-PSF-A546_Pos025_S001	00-zsLNNdUbecQLnPiU7HkBCJ
11.7845	19.9615	5.53296	um	Cell	Cell BoundingBoxAA Length	0.000	1.000	1029	1	Not-Trans anti-PSF-A546 8C-S-PSF V2.00	0	29. Not-Trans and anti-PSF-A546_Pos025_S001	00-zsLNNdUbecQLnPiU7HkBCJ
12.506	16.1135	5.13782	um	Cell	Cell BoundingBoxAA Length	0.000	1.000	1030	2	Not-Trans anti-PSF-A546 8C-S-PSF V2.00	0	29. Not-Trans and anti-PSF-A546_Pos025_S001	00-zsLNNdUbecQLnPiU7HkBCJ
14.911	14.43	5.13782	um	Cell	Cell BoundingBoxAA Length	0.000	1.000	1031	3	Not-Trans anti-PSF-A546 8C-S-PSF V2.00	0	29. Not-Trans and anti-PSF-A546_Pos025_S001	00-zsLNNdUbecQLnPiU7HkBCJ
12.506	12.506	4.74255	um	Cell	Cell BoundingBoxAA Length	0.000	1.000	1032	4	Not-Trans anti-PSF-A546 8C-S-PSF V2.00	0	29. Not-Trans and anti-PSF-A546_Pos025_S001	00-zsLNNdUbecQLnPiU7HkBCJ
12.506	14.43	5.92822	um	Cell	Cell BoundingBoxAA Length	0.000	1.000	1033	5	Not-Trans anti-PSF-A546 8C-S-PSF V2.00	0	29. Not-Trans and anti-PSF-A546_Pos025_S001	00-zsLNNdUbecQLnPiU7HkBCJ
11.7845	9.3795	5.92822	um	Cell	Cell BoundingBoxAA Length	0.000	1.000	1034	6	Not-Trans anti-PSF-A546 8C-S-PSF V2.00	0	29. Not-Trans and anti-PSF-A546_Pos025_S001	00-zsLNNdUbecQLnPiU7HkBCJ
10.3415	12.2655	5.92822	um	Cell	Cell BoundingBoxAA Length	0.000	1.000	1035	7	Not-Trans anti-PSF-A546 8C-S-PSF V2.00	0	29. Not-Trans and anti-PSF-A546_Pos025_S001	00-zsLNNdUbecQLnPiU7HkBCJ
14.1895	15.873	3.95215	um	Cell	Cell BoundingBoxAA Length	0.000	1.000	1036	8	Not-Trans anti-PSF-A546 8C-S-PSF V2.00	0	29. Not-Trans and anti-PSF-A546_Pos025_S001	00-zsLNNdUbecQLnPiU7HkBCJ
20.202	12.7465	3.95215	um	Cell	Cell BoundingBoxAA Length	0.000	1.000	1037	9	Not-Trans anti-PSF-A546 8C-S-PSF V2.00	0	29. Not-Trans and anti-PSF-A546_Pos025_S001	00-zsLNNdUbecQLnPiU7HkBCJ
14.6705	16.354	3.95215	um	Cell	Cell BoundingBoxAA Length	0.000	1.000	1038	10	Not-Trans anti-PSF-A546 8C-S-PSF V2.00	0	29. Not-Trans and anti-PSF-A546_Pos025_S001	00-zsLNNdUbecQLnPiU7HkBCJ
16.354	18.0375	3.95215	um	Cell	Cell BoundingBoxAA Length	0.000	1.000	1039	11	Not-Trans anti-PSF-A546 8C-S-PSF V2.00	0	29. Not-Trans and anti-PSF-A546_Pos025_S001	00-zsLNNdUbecQLnPiU7HkBCJ
18.278	22.126	4.74255	um	Cell	Cell BoundingBoxAA Length	0.000	1.000	1040	12	Not-Trans anti-PSF-A546 8C-S-PSF V2.00	0	29. Not-Trans and anti-PSF-A546_Pos025_S001	00-zsLNNdUbecQLnPiU7HkBCJ
9.8605	22.8475	3.95215	um	Cell	Cell BoundingBoxAA Length	0.000	1.000	1041	13	Not-Trans anti-PSF-A546 8C-S-PSF V2.00	0	29. Not-Trans and anti-PSF-A546_Pos025_S001	00-zsLNNdUbecQLnPiU7HkBCJ
13.949	17.316	4.74255	um	Cell	Cell BoundingBoxAA Length	0.000	1.000	1042	14	Not-Trans anti-PSF-A546 8C-S-PSF V2.00	0	29. Not-Trans and anti-PSF-A546_Pos025_S001	00-zsLNNdUbecQLnPiU7HkBCJ
15.6325	19.9615	3.55688	um	Cell	Cell BoundingBoxAA Length	0.000	1.000	1043	15	Not-Trans anti-PSF-A546 8C-S-PSF V2.00	0	29. Not-Trans and anti-PSF-A546_Pos025_S001	00-zsLNNdUbecQLnPiU7HkBCJ
15.1515	14.911	5.53296	um	Cell	Cell BoundingBoxAA Length	0.000	1.000	1044	16	Not-Trans anti-PSF-A546 8C-S-PSF V2.00	0	29. Not-Trans and anti-PSF-A546_Pos025_S001	00-zsLNNdUbecQLnPiU7HkBCJ
16.1135	16.835	3.55688	um	Cell	Cell BoundingBoxAA Length	0.000	1.000	1045	17	Not-Trans anti-PSF-A546 8C-S-PSF V2.00	0	29. Not-Trans and anti-PSF-A546_Pos025_S001	00-zsLNNdUbecQLnPiU7HkBCJ
14.6705	14.6705	5.1377	um	Cell	Cell BoundingBoxAA Length	0.000	1.000	1046	18	Not-Trans anti-PSF-A546 8C-S-PSF V2.00	0	29. Not-Trans and anti-PSF-A546_Pos025_S001	00-zsLNNdUbecQLnPiU7HkBCJ
13.949	19.4805	3.95215	um	Cell	Cell BoundingBoxAA Length	0.000	1.000	1047	19	Not-Trans anti-PSF-A546 8C-S-PSF V2.00	0	29. Not-Trans and anti-PSF-A546_Pos025_S001	00-zsLNNdUbecQLnPiU7HkBCJ
16.1135	15.6325	3.55688	um	Cell	Cell BoundingBoxAA Length	0.000	1.000	1048	20	Not-Trans anti-PSF-A546 8C-S-PSF V2.00	0	29. Not-Trans and anti-PSF-A546_Pos025_S001	00-zsLNNdUbecQLnPiU7HkBCJ
16.1135	21.4045	4.34729	um	Cell	Cell BoundingBoxAA Length	0.000	1.000	1049	21	Not-Trans anti-PSF-A546 8C-S-PSF V2.00	0	29. Not-Trans and anti-PSF-A546_Pos025_S001	00-zsLNNdUbecQLnPiU7HkBCJ
12.987	15.873	3.95215	um	Cell	Cell BoundingBoxAA Length	0.000	1.000	1050	22	Not-Trans anti-PSF-A546 8C-S-PSF V2.00	0	29. Not-Trans and anti-PSF-A546_Pos025_S001	00-zsLNNdUbecQLnPiU7HkBCJ
14.1895	13.468	3.95215	um	Cell	Cell BoundingBoxAA Length	0.000	1.000	1051	23	Not-Trans anti-PSF-A546 8C-S-PSF V2.00	0	29. Not-Trans and anti-PSF-A546_Pos025_S001	00-zsLNNdUbecQLnPiU7HkBCJ
9.8605	12.025	5.53296	um	Cell	Cell BoundingBoxAA Length	0.000	1.000	1052	24	Not-Trans anti-PSF-A546 8C-S-PSF V2.00	0	29. Not-Trans and anti-PSF-A546_Pos025_S001	00-zsLNNdUbecQLnPiU7HkBCJ
22.607	9.37949	4.34729	um	Cell	Cell BoundingBoxAA Length	0.000	1.000	1053	25	Not-Trans anti-PSF-A546 8C-S-PSF V2.00	0	29. Not-Trans and anti-PSF-A546_Pos025_S001	00-zsLNNdUbecQLnPiU7HkBCJ
17.0755	9.8605	3.16162	um	Cell	Cell BoundingBoxAA Length	0.000	1.000	1054	26	Not-Trans anti-PSF-A546 8C-S-PSF V2.00	0	29. Not-Trans and anti-PSF-A546_Pos025_S001	00-zsLNNdUbecQLnPiU7HkBCJ
15.392	12.506	3.95203	um	Cell	Cell BoundingBoxAA Length	0.000	1.000	1055	27	Not-Trans anti-PSF-A546 8C-S-PSF V2.00	0	29. Not-Trans and anti-PSF-A546_Pos025_S001	00-zsLNNdUbecQLnPiU7HkBCJ
17.797	12.506	3.95203	um	Cell	Cell BoundingBoxAA Length	0.000	1.000	1056	28	Not-Trans anti-PSF-A546 8C-S-PSF V2.00	0	29. Not-Trans and anti-PSF-A546_Pos025_S001	00-zsLNNdUbecQLnPiU7HkBCJ
12.7465	15.1515	3.55688	um	Cell	Cell BoundingBoxAA Length	0.000	1.000	1057	29	Not-Trans anti-PSF-A546 8C-S-PSF V2.00	0	29. Not-Trans and anti-PSF-A546_Pos025_S001	00-zsLNNdUbecQLnPiU7HkBCJ
14.1895	15.873	5.53296	um	Cell	Cell BoundingBoxAA Length	0.000	1.000	1058	30	Not-Trans anti-PSF-A546 8C-S-PSF V2.00	0	29. Not-Trans and anti-PSF-A546_Pos025_S001	00-zsLNNdUbecQLnPiU7HkBCJ
14.1895	14.1895	5.92822	um	Cell	Cell BoundingBoxAA Length	0.000	1.000	1059	31	Not-Trans anti-PSF-A546 8C-S-PSF V2.00	0	29. Not-Trans and anti-PSF-A546_Pos025_S001	00-zsLNNdUbecQLnPiU7HkBCJ
12.2655	13.7085	6.32336	um	Cell	Cell BoundingBoxAA Length	0.000	1.000	1060	0	Not-Trans anti-PSF-A546 8C-S-PSF V2.00	0	29. Not-Trans and anti-PSF-A546_Pos026_S001	00-We4iJb9P6eZ2HHYpu7bfiR
10.3415	12.025	5.9281	um	Cell	Cell BoundingBoxAA Length	0.000	1.000	1061	1	Not-Trans anti-PSF-A546 8C-S-PSF V2.00	0	29. Not-Trans and anti-PSF-A546_Pos026_S001	00-We4iJb9P6eZ2HHYpu7bfiR
11.7845	16.354	6.32336	um	Cell	Cell BoundingBoxAA Length	0.000	1.000	1062	2	Not-Trans anti-PSF-A546 8C-S-PSF V2.00	0	29. Not-Trans and anti-PSF-A546_Pos026_S001	00-We4iJb9P6eZ2HHYpu7bfiR
13.7085	11.544	5.53296	um	Cell	Cell BoundingBoxAA Length	0.000	1.000	1063	3	Not-Trans anti-PSF-A546 8C-S-PSF V2.00	0	29. Not-Trans and anti-PSF-A546_Pos026_S001	00-We4iJb9P6eZ2HHYpu7bfiR
12.025	14.1895	5.9281	um	Cell	Cell BoundingBoxAA Length	0.000	1.000	1064	4	Not-Trans anti-PSF-A546 8C-S-PSF V2.00	0	29. Not-Trans and anti-PSF-A546_Pos026_S001	00-We4iJb9P6eZ2HHYpu7bfiR
14.1895	11.544	5.53296	um	Cell	Cell BoundingBoxAA Length	0.000	1.000	1065	5	Not-Trans anti-PSF-A546 8C-S-PSF V2.00	0	29. Not-Trans and anti-PSF-A546_Pos026_S001	00-We4iJb9P6eZ2HHYpu7bfiR
16.1135	16.354	5.53296	um	Cell	Cell BoundingBoxAA Length	0.000	1.000	1066	6	Not-Trans anti-PSF-A546 8C-S-PSF V2.00	0	29. Not-Trans and anti-PSF-A546_Pos026_S001	00-We4iJb9P6eZ2HHYpu7bfiR
13.949	12.2655	5.1377	um	Cell	Cell BoundingBoxAA Length	0.000	1.000	1067	7	Not-Trans anti-PSF-A546 8C-S-PSF V2.00	0	29. Not-Trans and anti-PSF-A546_Pos026_S001	00-We4iJb9P6eZ2HHYpu7bfiR
16.5945	14.911	4.34729	um	Cell	Cell BoundingBoxAA Length	0.000	1.000	1068	8	Not-Trans anti-PSF-A546 8C-S-PSF V2.00	0	29. Not-Trans and anti-PSF-A546_Pos026_S001	00-We4iJb9P6eZ2HHYpu7bfiR
12.2655	12.2655	5.53296	um	Cell	Cell BoundingBoxAA Length	0.000	1.000	1069	9	Not-Trans anti-PSF-A546 8C-S-PSF V2.00	0	29. Not-Trans and anti-PSF-A546_Pos026_S001	00-We4iJb9P6eZ2HHYpu7bfiR
13.2275	16.835	4.34729	um	Cell	Cell BoundingBoxAA Length	0.000	1.000	1070	10	Not-Trans anti-PSF-A546 8C-S-PSF V2.00	0	29. Not-Trans and anti-PSF-A546_Pos026_S001	00-We4iJb9P6eZ2HHYpu7bfiR
12.987	13.949	4.74255	um	Cell	Cell BoundingBoxAA Length	0.000	1.000	1071	11	Not-Trans anti-PSF-A546 8C-S-PSF V2.00	0	29. Not-Trans and anti-PSF-A546_Pos026_S001	00-We4iJb9P6eZ2HHYpu7bfiR
11.7845	13.7085	6.32336	um	Cell	Cell BoundingBoxAA Length	0.000	1.000	1072	12	Not-Trans anti-PSF-A546 8C-S-PSF V2.00	0	29. Not-Trans and anti-PSF-A546_Pos026_S001	00-We4iJb9P6eZ2HHYpu7bfiR
13.949	16.354	5.9281	um	Cell	Cell BoundingBoxAA Length	0.000	1.000	1073	13	Not-Trans anti-PSF-A546 8C-S-PSF V2.00	0	29. Not-Trans and anti-PSF-A546_Pos026_S001	00-We4iJb9P6eZ2HHYpu7bfiR
12.506	17.0755	4.34729	um	Cell	Cell BoundingBoxAA Length	0.000	1.000	1074	14	Not-Trans anti-PSF-A546 8C-S-PSF V2.00	0	29. Not-Trans and anti-PSF-A546_Pos026_S001	00-We4iJb9P6eZ2HHYpu7bfiR
12.506	14.1895	4.74255	um	Cell	Cell BoundingBoxAA Length	0.000	1.000	1075	15	Not-Trans anti-PSF-A546 8C-S-PSF V2.00	0	29. Not-Trans and anti-PSF-A546_Pos026_S001	00-We4iJb9P6eZ2HHYpu7bfiR
16.5945	15.392	4.34729	um	Cell	Cell BoundingBoxAA Length	0.000	1.000	1076	16	Not-Trans anti-PSF-A546 8C-S-PSF V2.00	0	29. Not-Trans and anti-PSF-A546_Pos026_S001	00-We4iJb9P6eZ2HHYpu7bfiR
13.468	12.506	4.74255	um	Cell	Cell BoundingBoxAA Length	0.000	1.000	1077	17	Not-Trans anti-PSF-A546 8C-S-PSF V2.00	0	29. Not-Trans and anti-PSF-A546_Pos026_S001	00-We4iJb9P6eZ2HHYpu7bfiR
16.354	18.759	4.74255	um	Cell	Cell BoundingBoxAA Length	0.000	1.000	1078	18	Not-Trans anti-PSF-A546 8C-S-PSF V2.00	0	29. Not-Trans and anti-PSF-A546_Pos026_S001	00-We4iJb9P6eZ2HHYpu7bfiR
18.278	12.7465	4.34729	um	Cell	Cell BoundingBoxAA Length	0.000	1.000	1079	19	Not-Trans anti-PSF-A546 8C-S-PSF V2.00	0	29. Not-Trans and anti-PSF-A546_Pos026_S001	00-We4iJb9P6eZ2HHYpu7bfiR
13.949	17.797	5.1377	um	Cell	Cell BoundingBoxAA Length	0.000	1.000	1080	20	Not-Trans anti-PSF-A546 8C-S-PSF V2.00	0	29. Not-Trans and anti-PSF-A546_Pos026_S001	00-We4iJb9P6eZ2HHYpu7bfiR
9.8605	14.911	5.53296	um	Cell	Cell BoundingBoxAA Length	0.000	1.000	1081	21	Not-Trans anti-PSF-A546 8C-S-PSF V2.00	0	29. Not-Trans and anti-PSF-A546_Pos026_S001	00-We4iJb9P6eZ2HHYpu7bfiR
28.379	23.3285	4.74255	um	Cell	Cell BoundingBoxAA Length	0.000	1.000	1082	22	Not-Trans anti-PSF-A546 8C-S-PSF V2.00	0	29. Not-Trans and anti-PSF-A546_Pos026_S001	00-We4iJb9P6eZ2HHYpu7bfiR
21.645	20.9235	5.53296	um	Cell	Cell BoundingBoxAA Length	0.000	1.000	1083	23	Not-Trans anti-PSF-A546 8C-S-PSF V2.00	0	29. Not-Trans and anti-PSF-A546_Pos026_S001	00-We4iJb9P6eZ2HHYpu7bfiR
17.0755	25.012	5.1377	um	Cell	Cell BoundingBoxAA Length	0.000	1.000	1084	24	Not-Trans anti-PSF-A546 8C-S-PSF V2.00	0	29. Not-Trans and anti-PSF-A546_Pos026_S001	00-We4iJb9P6eZ2HHYpu7bfiR
13.468	7.9365	5.92822	um	Cell	Cell BoundingBoxAA Length	0.000	1.000	1085	25	Not-Trans anti-PSF-A546 8C-S-PSF V2.00	0	29. Not-Trans and anti-PSF-A546_Pos026_S001	00-We4iJb9P6eZ2HHYpu7bfiR
14.1895	11.063	4.74255	um	Cell	Cell BoundingBoxAA Length	0.000	1.000	1086	26	Not-Trans anti-PSF-A546 8C-S-PSF V2.00	0	29. Not-Trans and anti-PSF-A546_Pos026_S001	00-We4iJb9P6eZ2HHYpu7bfiR
12.7465	12.2655	4.74255	um	Cell	Cell BoundingBoxAA Length	0.000	1.000	1087	27	Not-Trans anti-PSF-A546 8C-S-PSF V2.00	0	29. Not-Trans and anti-PSF-A546_Pos026_S001	00-We4iJb9P6eZ2HHYpu7bfiR
16.835	13.7085	4.34741	um	Cell	Cell BoundingBoxAA Length	0.000	1.000	1088	28	Not-Trans anti-PSF-A546 8C-S-PSF V2.00	0	29. Not-Trans and anti-PSF-A546_Pos026_S001	00-We4iJb9P6eZ2HHYpu7bfiR
12.025	12.987	5.13782	um	Cell	Cell BoundingBoxAA Length	0.000	1.000	1089	29	Not-Trans anti-PSF-A546 8C-S-PSF V2.00	0	29. Not-Trans and anti-PSF-A546_Pos026_S001	00-We4iJb9P6eZ2HHYpu7bfiR
14.911	16.354	4.34741	um	Cell	Cell BoundingBoxAA Length	0.000	1.000	1090	30	Not-Trans anti-PSF-A546 8C-S-PSF V2.00	0	29. Not-Trans and anti-PSF-A546_Pos026_S001	00-We4iJb9P6eZ2HHYpu7bfiR
11.7845	16.1135	4.74255	um	Cell	Cell BoundingBoxAA Length	0.000	1.000	1091	31	Not-Trans anti-PSF-A546 8C-S-PSF V2.00	0	29. Not-Trans and anti-PSF-A546_Pos026_S001	00-We4iJb9P6eZ2HHYpu7bfiR
12.025	19.721	3.55701	um	Cell	Cell BoundingBoxAA Length	0.000	1.000	1092	32	Not-Trans anti-PSF-A546 8C-S-PSF V2.00	0	29. Not-Trans and anti-PSF-A546_Pos026_S001	00-We4iJb9P6eZ2HHYpu7bfiR
19.721	16.5945	3.95215	um	Cell	Cell BoundingBoxAA Length	0.000	1.000	1093	33	Not-Trans anti-PSF-A546 8C-S-PSF V2.00	0	29. Not-Trans and anti-PSF-A546_Pos026_S001	00-We4iJb9P6eZ2HHYpu7bfiR
17.5565	18.0375	5.13782	um	Cell	Cell BoundingBoxAA Length	0.000	1.000	1094	34	Not-Trans anti-PSF-A546 8C-S-PSF V2.00	0	29. Not-Trans and anti-PSF-A546_Pos026_S001	00-We4iJb9P6eZ2HHYpu7bfiR
15.873	14.1895	3.16174	um	Cell	Cell BoundingBoxAA Length	0.000	1.000	1095	35	Not-Trans anti-PSF-A546 8C-S-PSF V2.00	0	29. Not-Trans and anti-PSF-A546_Pos026_S001	00-We4iJb9P6eZ2HHYpu7bfiR
11.063	19.9615	4.74255	um	Cell	Cell BoundingBoxAA Length	0.000	1.000	1096	36	Not-Trans anti-PSF-A546 8C-S-PSF V2.00	0	29. Not-Trans and anti-PSF-A546_Pos026_S001	00-We4iJb9P6eZ2HHYpu7bfiR
17.0755	18.759	5.9281	um	Cell	Cell BoundingBoxAA Length	0.000	1.000	1097	0	Not-Trans anti-PSF-A546 8C-S-PSF V2.00	0	29. Not-Trans and anti-PSF-A546_Pos027_S001	00-M8yuSCXLc5NhxEduGDe98P
15.6325	12.506	5.1377	um	Cell	Cell BoundingBoxAA Length	0.000	1.000	1098	1	Not-Trans anti-PSF-A546 8C-S-PSF V2.00	0	29. Not-Trans and anti-PSF-A546_Pos027_S001	00-M8yuSCXLc5NhxEduGDe98P
15.6325	13.949	5.53296	um	Cell	Cell BoundingBoxAA Length	0.000	1.000	1099	2	Not-Trans anti-PSF-A546 8C-S-PSF V2.00	0	29. Not-Trans and anti-PSF-A546_Pos027_S001	00-M8yuSCXLc5NhxEduGDe98P
10.8225	15.6325	5.53296	um	Cell	Cell BoundingBoxAA Length	0.000	1.000	1100	3	Not-Trans anti-PSF-A546 8C-S-PSF V2.00	0	29. Not-Trans and anti-PSF-A546_Pos027_S001	00-M8yuSCXLc5NhxEduGDe98P
14.6705	14.43	5.53296	um	Cell	Cell BoundingBoxAA Length	0.000	1.000	1101	4	Not-Trans anti-PSF-A546 8C-S-PSF V2.00	0	29. Not-Trans and anti-PSF-A546_Pos027_S001	00-M8yuSCXLc5NhxEduGDe98P
18.0375	13.468	5.53296	um	Cell	Cell BoundingBoxAA Length	0.000	1.000	1102	5	Not-Trans anti-PSF-A546 8C-S-PSF V2.00	0	29. Not-Trans and anti-PSF-A546_Pos027_S001	00-M8yuSCXLc5NhxEduGDe98P
13.949	17.316	5.13782	um	Cell	Cell BoundingBoxAA Length	0.000	1.000	1103	6	Not-Trans anti-PSF-A546 8C-S-PSF V2.00	0	29. Not-Trans and anti-PSF-A546_Pos027_S001	00-M8yuSCXLc5NhxEduGDe98P
18.278	11.7845	5.13782	um	Cell	Cell BoundingBoxAA Length	0.000	1.000	1104	7	Not-Trans anti-PSF-A546 8C-S-PSF V2.00	0	29. Not-Trans and anti-PSF-A546_Pos027_S001	00-M8yuSCXLc5NhxEduGDe98P
12.987	18.759	5.53296	um	Cell	Cell BoundingBoxAA Length	0.000	1.000	1105	8	Not-Trans anti-PSF-A546 8C-S-PSF V2.00	0	29. Not-Trans and anti-PSF-A546_Pos027_S001	00-M8yuSCXLc5NhxEduGDe98P
14.6705	12.987	5.13782	um	Cell	Cell BoundingBoxAA Length	0.000	1.000	1106	9	Not-Trans anti-PSF-A546 8C-S-PSF V2.00	0	29. Not-Trans and anti-PSF-A546_Pos027_S001	00-M8yuSCXLc5NhxEduGDe98P
13.949	14.911	5.13782	um	Cell	Cell BoundingBoxAA Length	0.000	1.000	1107	10	Not-Trans anti-PSF-A546 8C-S-PSF V2.00	0	29. Not-Trans and anti-PSF-A546_Pos027_S001	00-M8yuSCXLc5NhxEduGDe98P
17.797	12.025	4.74255	um	Cell	Cell BoundingBoxAA Length	0.000	1.000	1108	11	Not-Trans anti-PSF-A546 8C-S-PSF V2.00	0	29. Not-Trans and anti-PSF-A546_Pos027_S001	00-M8yuSCXLc5NhxEduGDe98P
12.2655	16.354	5.53296	um	Cell	Cell BoundingBoxAA Length	0.000	1.000	1109	12	Not-Trans anti-PSF-A546 8C-S-PSF V2.00	0	29. Not-Trans and anti-PSF-A546_Pos027_S001	00-M8yuSCXLc5NhxEduGDe98P
13.2275	13.949	4.74255	um	Cell	Cell BoundingBoxAA Length	0.000	1.000	1110	13	Not-Trans anti-PSF-A546 8C-S-PSF V2.00	0	29. Not-Trans and anti-PSF-A546_Pos027_S001	00-M8yuSCXLc5NhxEduGDe98P
13.2275	15.1515	5.13782	um	Cell	Cell BoundingBoxAA Length	0.000	1.000	1111	14	Not-Trans anti-PSF-A546 8C-S-PSF V2.00	0	29. Not-Trans and anti-PSF-A546_Pos027_S001	00-M8yuSCXLc5NhxEduGDe98P
17.797	14.6705	5.13782	um	Cell	Cell BoundingBoxAA Length	0.000	1.000	1112	15	Not-Trans anti-PSF-A546 8C-S-PSF V2.00	0	29. Not-Trans and anti-PSF-A546_Pos027_S001	00-M8yuSCXLc5NhxEduGDe98P
14.6705	13.949	4.74255	um	Cell	Cell BoundingBoxAA Length	0.000	1.000	1113	16	Not-Trans anti-PSF-A546 8C-S-PSF V2.00	0	29. Not-Trans and anti-PSF-A546_Pos027_S001	00-M8yuSCXLc5NhxEduGDe98P
15.1515	17.316	4.34741	um	Cell	Cell BoundingBoxAA Length	0.000	1.000	1114	17	Not-Trans anti-PSF-A546 8C-S-PSF V2.00	0	29. Not-Trans and anti-PSF-A546_Pos027_S001	00-M8yuSCXLc5NhxEduGDe98P
17.0755	11.063	5.53296	um	Cell	Cell BoundingBoxAA Length	0.000	1.000	1115	18	Not-Trans anti-PSF-A546 8C-S-PSF V2.00	0	29. Not-Trans and anti-PSF-A546_Pos027_S001	00-M8yuSCXLc5NhxEduGDe98P
16.1135	13.468	4.74255	um	Cell	Cell BoundingBoxAA Length	0.000	1.000	1116	19	Not-Trans anti-PSF-A546 8C-S-PSF V2.00	0	29. Not-Trans and anti-PSF-A546_Pos027_S001	00-M8yuSCXLc5NhxEduGDe98P
12.025	18.5185	4.74255	um	Cell	Cell BoundingBoxAA Length	0.000	1.000	1117	20	Not-Trans anti-PSF-A546 8C-S-PSF V2.00	0	29. Not-Trans and anti-PSF-A546_Pos027_S001	00-M8yuSCXLc5NhxEduGDe98P
17.797	14.1895	4.74255	um	Cell	Cell BoundingBoxAA Length	0.000	1.000	1118	21	Not-Trans anti-PSF-A546 8C-S-PSF V2.00	0	29. Not-Trans and anti-PSF-A546_Pos027_S001	00-M8yuSCXLc5NhxEduGDe98P
12.025	17.316	5.13782	um	Cell	Cell BoundingBoxAA Length	0.000	1.000	1119	22	Not-Trans anti-PSF-A546 8C-S-PSF V2.00	0	29. Not-Trans and anti-PSF-A546_Pos027_S001	00-M8yuSCXLc5NhxEduGDe98P
22.3665	13.468	4.34741	um	Cell	Cell BoundingBoxAA Length	0.000	1.000	1120	23	Not-Trans anti-PSF-A546 8C-S-PSF V2.00	0	29. Not-Trans and anti-PSF-A546_Pos027_S001	00-M8yuSCXLc5NhxEduGDe98P
14.6705	18.278	4.34741	um	Cell	Cell BoundingBoxAA Length	0.000	1.000	1121	24	Not-Trans anti-PSF-A546 8C-S-PSF V2.00	0	29. Not-Trans and anti-PSF-A546_Pos027_S001	00-M8yuSCXLc5NhxEduGDe98P
9.8605	14.6705	4.74255	um	Cell	Cell BoundingBoxAA Length	0.000	1.000	1122	25	Not-Trans anti-PSF-A546 8C-S-PSF V2.00	0	29. Not-Trans and anti-PSF-A546_Pos027_S001	00-M8yuSCXLc5NhxEduGDe98P
18.9995	15.873	5.13782	um	Cell	Cell BoundingBoxAA Length	0.000	1.000	1123	26	Not-Trans anti-PSF-A546 8C-S-PSF V2.00	0	29. Not-Trans and anti-PSF-A546_Pos027_S001	00-M8yuSCXLc5NhxEduGDe98P
14.1895	16.835	4.34741	um	Cell	Cell BoundingBoxAA Length	0.000	1.000	1124	27	Not-Trans anti-PSF-A546 8C-S-PSF V2.00	0	29. Not-Trans and anti-PSF-A546_Pos027_S001	00-M8yuSCXLc5NhxEduGDe98P
18.0375	20.683	6.71863	um	Cell	Cell BoundingBoxAA Length	0.000	1.000	1125	28	Not-Trans anti-PSF-A546 8C-S-PSF V2.00	0	29. Not-Trans and anti-PSF-A546_Pos027_S001	00-M8yuSCXLc5NhxEduGDe98P
12.506	14.43	4.34741	um	Cell	Cell BoundingBoxAA Length	0.000	1.000	1126	29	Not-Trans anti-PSF-A546 8C-S-PSF V2.00	0	29. Not-Trans and anti-PSF-A546_Pos027_S001	00-M8yuSCXLc5NhxEduGDe98P
17.0755	12.506	4.34741	um	Cell	Cell BoundingBoxAA Length	0.000	1.000	1127	30	Not-Trans anti-PSF-A546 8C-S-PSF V2.00	0	29. Not-Trans and anti-PSF-A546_Pos027_S001	00-M8yuSCXLc5NhxEduGDe98P
17.797	16.5945	4.74255	um	Cell	Cell BoundingBoxAA Length	0.000	1.000	1128	31	Not-Trans anti-PSF-A546 8C-S-PSF V2.00	0	29. Not-Trans and anti-PSF-A546_Pos027_S001	00-M8yuSCXLc5NhxEduGDe98P
13.468	13.7085	4.34741	um	Cell	Cell BoundingBoxAA Length	0.000	1.000	1129	32	Not-Trans anti-PSF-A546 8C-S-PSF V2.00	0	29. Not-Trans and anti-PSF-A546_Pos027_S001	00-M8yuSCXLc5NhxEduGDe98P
12.7465	15.873	4.74255	um	Cell	Cell BoundingBoxAA Length	0.000	1.000	1130	33	Not-Trans anti-PSF-A546 8C-S-PSF V2.00	0	29. Not-Trans and anti-PSF-A546_Pos027_S001	00-M8yuSCXLc5NhxEduGDe98P
15.1515	12.7465	4.34741	um	Cell	Cell BoundingBoxAA Length	0.000	1.000	1131	34	Not-Trans anti-PSF-A546 8C-S-PSF V2.00	0	29. Not-Trans and anti-PSF-A546_Pos027_S001	00-M8yuSCXLc5NhxEduGDe98P
12.987	16.1135	4.34741	um	Cell	Cell BoundingBoxAA Length	0.000	1.000	1132	35	Not-Trans anti-PSF-A546 8C-S-PSF V2.00	0	29. Not-Trans and anti-PSF-A546_Pos027_S001	00-M8yuSCXLc5NhxEduGDe98P
14.911	15.6325	4.34741	um	Cell	Cell BoundingBoxAA Length	0.000	1.000	1133	36	Not-Trans anti-PSF-A546 8C-S-PSF V2.00	0	29. Not-Trans and anti-PSF-A546_Pos027_S001	00-M8yuSCXLc5NhxEduGDe98P
18.278	9.8605	4.34741	um	Cell	Cell BoundingBoxAA Length	0.000	1.000	1134	37	Not-Trans anti-PSF-A546 8C-S-PSF V2.00	0	29. Not-Trans and anti-PSF-A546_Pos027_S001	00-M8yuSCXLc5NhxEduGDe98P
13.7085	19.721	4.34741	um	Cell	Cell BoundingBoxAA Length	0.000	1.000	1135	38	Not-Trans anti-PSF-A546 8C-S-PSF V2.00	0	29. Not-Trans and anti-PSF-A546_Pos027_S001	00-M8yuSCXLc5NhxEduGDe98P
13.949	16.835	4.74255	um	Cell	Cell BoundingBoxAA Length	0.000	1.000	1136	39	Not-Trans anti-PSF-A546 8C-S-PSF V2.00	0	29. Not-Trans and anti-PSF-A546_Pos027_S001	00-M8yuSCXLc5NhxEduGDe98P
7.9365	13.2275	4.74255	um	Cell	Cell BoundingBoxAA Length	0.000	1.000	1137	40	Not-Trans anti-PSF-A546 8C-S-PSF V2.00	0	29. Not-Trans and anti-PSF-A546_Pos027_S001	00-M8yuSCXLc5NhxEduGDe98P
15.873	16.835	5.53296	um	Cell	Cell BoundingBoxAA Length	0.000	1.000	1138	41	Not-Trans anti-PSF-A546 8C-S-PSF V2.00	0	29. Not-Trans and anti-PSF-A546_Pos027_S001	00-M8yuSCXLc5NhxEduGDe98P
17.316	9.3795	4.74255	um	Cell	Cell BoundingBoxAA Length	0.000	1.000	1139	42	Not-Trans anti-PSF-A546 8C-S-PSF V2.00	0	29. Not-Trans and anti-PSF-A546_Pos027_S001	00-M8yuSCXLc5NhxEduGDe98P
14.6705	14.6705	4.74255	um	Cell	Cell BoundingBoxAA Length	0.000	1.000	1140	43	Not-Trans anti-PSF-A546 8C-S-PSF V2.00	0	29. Not-Trans and anti-PSF-A546_Pos027_S001	00-M8yuSCXLc5NhxEduGDe98P
25.493	16.354	4.74255	um	Cell	Cell BoundingBoxAA Length	0.000	1.000	1141	44	Not-Trans anti-PSF-A546 8C-S-PSF V2.00	0	29. Not-Trans and anti-PSF-A546_Pos027_S001	00-M8yuSCXLc5NhxEduGDe98P
33.4295	17.316	5.92822	um	Cell	Cell BoundingBoxAA Length	0.000	1.000	1142	45	Not-Trans anti-PSF-A546 8C-S-PSF V2.00	0	29. Not-Trans and anti-PSF-A546_Pos027_S001	00-M8yuSCXLc5NhxEduGDe98P
14.1895	17.0755	5.13782	um	Cell	Cell BoundingBoxAA Length	0.000	1.000	1143	46	Not-Trans anti-PSF-A546 8C-S-PSF V2.00	0	29. Not-Trans and anti-PSF-A546_Pos027_S001	00-M8yuSCXLc5NhxEduGDe98P
21.8855	10.3415	5.13782	um	Cell	Cell BoundingBoxAA Length	0.000	1.000	1144	47	Not-Trans anti-PSF-A546 8C-S-PSF V2.00	0	29. Not-Trans and anti-PSF-A546_Pos027_S001	00-M8yuSCXLc5NhxEduGDe98P
15.873	7.93649	5.13782	um	Cell	Cell BoundingBoxAA Length	0.000	1.000	1145	48	Not-Trans anti-PSF-A546 8C-S-PSF V2.00	0	29. Not-Trans and anti-PSF-A546_Pos027_S001	00-M8yuSCXLc5NhxEduGDe98P
13.7085	6.734	4.74255	um	Cell	Cell BoundingBoxAA Length	0.000	1.000	1146	49	Not-Trans anti-PSF-A546 8C-S-PSF V2.00	0	29. Not-Trans and anti-PSF-A546_Pos027_S001	00-M8yuSCXLc5NhxEduGDe98P
23.088	9.3795	3.95215	um	Cell	Cell BoundingBoxAA Length	0.000	1.000	1147	50	Not-Trans anti-PSF-A546 8C-S-PSF V2.00	0	29. Not-Trans and anti-PSF-A546_Pos027_S001	00-M8yuSCXLc5NhxEduGDe98P
14.1895	14.43	4.34729	um	Cell	Cell BoundingBoxAA Length	0.000	1.000	1148	51	Not-Trans anti-PSF-A546 8C-S-PSF V2.00	0	29. Not-Trans and anti-PSF-A546_Pos027_S001	00-M8yuSCXLc5NhxEduGDe98P
14.6705	12.025	5.1377	um	Cell	Cell BoundingBoxAA Length	0.000	1.000	1149	52	Not-Trans anti-PSF-A546 8C-S-PSF V2.00	0	29. Not-Trans and anti-PSF-A546_Pos027_S001	00-M8yuSCXLc5NhxEduGDe98P
18.5185	12.2655	4.74255	um	Cell	Cell BoundingBoxAA Length	0.000	1.000	1150	53	Not-Trans anti-PSF-A546 8C-S-PSF V2.00	0	29. Not-Trans and anti-PSF-A546_Pos027_S001	00-M8yuSCXLc5NhxEduGDe98P
14.911	14.43	3.95215	um	Cell	Cell BoundingBoxAA Length	0.000	1.000	1151	54	Not-Trans anti-PSF-A546 8C-S-PSF V2.00	0	29. Not-Trans and anti-PSF-A546_Pos027_S001	00-M8yuSCXLc5NhxEduGDe98P
13.468	14.43	3.95215	um	Cell	Cell BoundingBoxAA Length	0.000	1.000	1152	55	Not-Trans anti-PSF-A546 8C-S-PSF V2.00	0	29. Not-Trans and anti-PSF-A546_Pos027_S001	00-M8yuSCXLc5NhxEduGDe98P
17.316	14.911	3.95215	um	Cell	Cell BoundingBoxAA Length	0.000	1.000	1153	56	Not-Trans anti-PSF-A546 8C-S-PSF V2.00	0	29. Not-Trans and anti-PSF-A546_Pos027_S001	00-M8yuSCXLc5NhxEduGDe98P
25.012	16.354	4.74255	um	Cell	Cell BoundingBoxAA Length	0.000	1.000	1154	57	Not-Trans anti-PSF-A546 8C-S-PSF V2.00	0	29. Not-Trans and anti-PSF-A546_Pos027_S001	00-M8yuSCXLc5NhxEduGDe98P
16.1135	14.1895	3.16174	um	Cell	Cell BoundingBoxAA Length	0.000	1.000	1155	58	Not-Trans anti-PSF-A546 8C-S-PSF V2.00	0	29. Not-Trans and anti-PSF-A546_Pos027_S001	00-M8yuSCXLc5NhxEduGDe98P
12.987	12.506	3.55688	um	Cell	Cell BoundingBoxAA Length	0.000	1.000	1156	59	Not-Trans anti-PSF-A546 8C-S-PSF V2.00	0	29. Not-Trans and anti-PSF-A546_Pos027_S001	00-M8yuSCXLc5NhxEduGDe98P
14.43	17.797	5.1377	um	Cell	Cell BoundingBoxAA Length	0.000	1.000	1157	60	Not-Trans anti-PSF-A546 8C-S-PSF V2.00	0	29. Not-Trans and anti-PSF-A546_Pos027_S001	00-M8yuSCXLc5NhxEduGDe98P
17.0755	20.4425	4.34729	um	Cell	Cell BoundingBoxAA Length	0.000	1.000	1158	61	Not-Trans anti-PSF-A546 8C-S-PSF V2.00	0	29. Not-Trans and anti-PSF-A546_Pos027_S001	00-M8yuSCXLc5NhxEduGDe98P
15.392	12.7465	2.76648	um	Cell	Cell BoundingBoxAA Length	0.000	1.000	1159	62	Not-Trans anti-PSF-A546 8C-S-PSF V2.00	0	29. Not-Trans and anti-PSF-A546_Pos027_S001	00-M8yuSCXLc5NhxEduGDe98P
22.607	25.2525	5.13782	um	Cell	Cell BoundingBoxAA Length	0.000	1.000	1160	63	Not-Trans anti-PSF-A546 8C-S-PSF V2.00	0	29. Not-Trans and anti-PSF-A546_Pos027_S001	00-M8yuSCXLc5NhxEduGDe98P
19.9615	11.3035	5.53296	um	Cell	Cell BoundingBoxAA Length	0.000	1.000	1161	64	Not-Trans anti-PSF-A546 8C-S-PSF V2.00	0	29. Not-Trans and anti-PSF-A546_Pos027_S001	00-M8yuSCXLc5NhxEduGDe98P
13.468	9.3795	5.92822	um	Cell	Cell BoundingBoxAA Length	0.000	1.000	1162	65	Not-Trans anti-PSF-A546 8C-S-PSF V2.00	0	29. Not-Trans and anti-PSF-A546_Pos027_S001	00-M8yuSCXLc5NhxEduGDe98P
17.316	12.025	5.92822	um	Cell	Cell BoundingBoxAA Length	0.000	1.000	1163	66	Not-Trans anti-PSF-A546 8C-S-PSF V2.00	0	29. Not-Trans and anti-PSF-A546_Pos027_S001	00-M8yuSCXLc5NhxEduGDe98P
18.0375	17.0755	5.1377	um	Cell	Cell BoundingBoxAA Length	0.000	1.000	1164	0	Not-Trans anti-PSF-A546 8C-S-PSF V2.00	0	29. Not-Trans and anti-PSF-A546_Pos028_S001	00-jHFRnjpseF9DX9YcUecvca
25.493	12.506	5.53296	um	Cell	Cell BoundingBoxAA Length	0.000	1.000	1165	1	Not-Trans anti-PSF-A546 8C-S-PSF V2.00	0	29. Not-Trans and anti-PSF-A546_Pos028_S001	00-jHFRnjpseF9DX9YcUecvca
16.354	22.8475	4.74255	um	Cell	Cell BoundingBoxAA Length	0.000	1.000	1166	2	Not-Trans anti-PSF-A546 8C-S-PSF V2.00	0	29. Not-Trans and anti-PSF-A546_Pos028_S001	00-jHFRnjpseF9DX9YcUecvca
16.1135	14.43	4.74255	um	Cell	Cell BoundingBoxAA Length	0.000	1.000	1167	3	Not-Trans anti-PSF-A546 8C-S-PSF V2.00	0	29. Not-Trans and anti-PSF-A546_Pos028_S001	00-jHFRnjpseF9DX9YcUecvca
18.0375	18.278	4.34729	um	Cell	Cell BoundingBoxAA Length	0.000	1.000	1168	4	Not-Trans anti-PSF-A546 8C-S-PSF V2.00	0	29. Not-Trans and anti-PSF-A546_Pos028_S001	00-jHFRnjpseF9DX9YcUecvca
13.2275	14.6705	4.74255	um	Cell	Cell BoundingBoxAA Length	0.000	1.000	1169	5	Not-Trans anti-PSF-A546 8C-S-PSF V2.00	0	29. Not-Trans and anti-PSF-A546_Pos028_S001	00-jHFRnjpseF9DX9YcUecvca
14.911	18.759	4.74255	um	Cell	Cell BoundingBoxAA Length	0.000	1.000	1170	6	Not-Trans anti-PSF-A546 8C-S-PSF V2.00	0	29. Not-Trans and anti-PSF-A546_Pos028_S001	00-jHFRnjpseF9DX9YcUecvca
12.7465	14.911	4.74255	um	Cell	Cell BoundingBoxAA Length	0.000	1.000	1171	7	Not-Trans anti-PSF-A546 8C-S-PSF V2.00	0	29. Not-Trans and anti-PSF-A546_Pos028_S001	00-jHFRnjpseF9DX9YcUecvca
16.835	16.1135	4.74255	um	Cell	Cell BoundingBoxAA Length	0.000	1.000	1172	8	Not-Trans anti-PSF-A546 8C-S-PSF V2.00	0	29. Not-Trans and anti-PSF-A546_Pos028_S001	00-jHFRnjpseF9DX9YcUecvca
17.5565	14.6705	4.74255	um	Cell	Cell BoundingBoxAA Length	0.000	1.000	1173	9	Not-Trans anti-PSF-A546 8C-S-PSF V2.00	0	29. Not-Trans and anti-PSF-A546_Pos028_S001	00-jHFRnjpseF9DX9YcUecvca
16.354	18.5185	5.53296	um	Cell	Cell BoundingBoxAA Length	0.000	1.000	1174	10	Not-Trans anti-PSF-A546 8C-S-PSF V2.00	0	29. Not-Trans and anti-PSF-A546_Pos028_S001	00-jHFRnjpseF9DX9YcUecvca
15.1515	19.4805	5.1377	um	Cell	Cell BoundingBoxAA Length	0.000	1.000	1175	11	Not-Trans anti-PSF-A546 8C-S-PSF V2.00	0	29. Not-Trans and anti-PSF-A546_Pos028_S001	00-jHFRnjpseF9DX9YcUecvca
16.1135	12.2655	3.95203	um	Cell	Cell BoundingBoxAA Length	0.000	1.000	1176	12	Not-Trans anti-PSF-A546 8C-S-PSF V2.00	0	29. Not-Trans and anti-PSF-A546_Pos028_S001	00-jHFRnjpseF9DX9YcUecvca
12.7465	12.2655	5.1377	um	Cell	Cell BoundingBoxAA Length	0.000	1.000	1177	13	Not-Trans anti-PSF-A546 8C-S-PSF V2.00	0	29. Not-Trans and anti-PSF-A546_Pos028_S001	00-jHFRnjpseF9DX9YcUecvca
11.544	13.468	5.53296	um	Cell	Cell BoundingBoxAA Length	0.000	1.000	1178	14	Not-Trans anti-PSF-A546 8C-S-PSF V2.00	0	29. Not-Trans and anti-PSF-A546_Pos028_S001	00-jHFRnjpseF9DX9YcUecvca
15.873	17.316	3.95203	um	Cell	Cell BoundingBoxAA Length	0.000	1.000	1179	15	Not-Trans anti-PSF-A546 8C-S-PSF V2.00	0	29. Not-Trans and anti-PSF-A546_Pos028_S001	00-jHFRnjpseF9DX9YcUecvca
12.987	17.797	4.34729	um	Cell	Cell BoundingBoxAA Length	0.000	1.000	1180	16	Not-Trans anti-PSF-A546 8C-S-PSF V2.00	0	29. Not-Trans and anti-PSF-A546_Pos028_S001	00-jHFRnjpseF9DX9YcUecvca
14.6705	14.1895	5.1377	um	Cell	Cell BoundingBoxAA Length	0.000	1.000	1181	17	Not-Trans anti-PSF-A546 8C-S-PSF V2.00	0	29. Not-Trans and anti-PSF-A546_Pos028_S001	00-jHFRnjpseF9DX9YcUecvca
15.392	12.025	4.34729	um	Cell	Cell BoundingBoxAA Length	0.000	1.000	1182	18	Not-Trans anti-PSF-A546 8C-S-PSF V2.00	0	29. Not-Trans and anti-PSF-A546_Pos028_S001	00-jHFRnjpseF9DX9YcUecvca
16.835	12.2655	4.34729	um	Cell	Cell BoundingBoxAA Length	0.000	1.000	1183	19	Not-Trans anti-PSF-A546 8C-S-PSF V2.00	0	29. Not-Trans and anti-PSF-A546_Pos028_S001	00-jHFRnjpseF9DX9YcUecvca
15.1515	12.025	4.74255	um	Cell	Cell BoundingBoxAA Length	0.000	1.000	1184	20	Not-Trans anti-PSF-A546 8C-S-PSF V2.00	0	29. Not-Trans and anti-PSF-A546_Pos028_S001	00-jHFRnjpseF9DX9YcUecvca
12.7465	17.5565	5.1377	um	Cell	Cell BoundingBoxAA Length	0.000	1.000	1185	21	Not-Trans anti-PSF-A546 8C-S-PSF V2.00	0	29. Not-Trans and anti-PSF-A546_Pos028_S001	00-jHFRnjpseF9DX9YcUecvca
15.873	18.759	4.74255	um	Cell	Cell BoundingBoxAA Length	0.000	1.000	1186	22	Not-Trans anti-PSF-A546 8C-S-PSF V2.00	0	29. Not-Trans and anti-PSF-A546_Pos028_S001	00-jHFRnjpseF9DX9YcUecvca
10.101	18.278	5.53296	um	Cell	Cell BoundingBoxAA Length	0.000	1.000	1187	23	Not-Trans anti-PSF-A546 8C-S-PSF V2.00	0	29. Not-Trans and anti-PSF-A546_Pos028_S001	00-jHFRnjpseF9DX9YcUecvca
14.6705	14.43	4.74255	um	Cell	Cell BoundingBoxAA Length	0.000	1.000	1188	24	Not-Trans anti-PSF-A546 8C-S-PSF V2.00	0	29. Not-Trans and anti-PSF-A546_Pos028_S001	00-jHFRnjpseF9DX9YcUecvca
12.2655	14.43	5.1377	um	Cell	Cell BoundingBoxAA Length	0.000	1.000	1189	25	Not-Trans anti-PSF-A546 8C-S-PSF V2.00	0	29. Not-Trans and anti-PSF-A546_Pos028_S001	00-jHFRnjpseF9DX9YcUecvca
14.1895	17.797	4.74255	um	Cell	Cell BoundingBoxAA Length	0.000	1.000	1190	26	Not-Trans anti-PSF-A546 8C-S-PSF V2.00	0	29. Not-Trans and anti-PSF-A546_Pos028_S001	00-jHFRnjpseF9DX9YcUecvca
16.1135	15.1515	5.53296	um	Cell	Cell BoundingBoxAA Length	0.000	1.000	1191	27	Not-Trans anti-PSF-A546 8C-S-PSF V2.00	0	29. Not-Trans and anti-PSF-A546_Pos028_S001	00-jHFRnjpseF9DX9YcUecvca
16.354	11.7845	5.1377	um	Cell	Cell BoundingBoxAA Length	0.000	1.000	1192	28	Not-Trans anti-PSF-A546 8C-S-PSF V2.00	0	29. Not-Trans and anti-PSF-A546_Pos028_S001	00-jHFRnjpseF9DX9YcUecvca
18.278	9.3795	4.74255	um	Cell	Cell BoundingBoxAA Length	0.000	1.000	1193	29	Not-Trans anti-PSF-A546 8C-S-PSF V2.00	0	29. Not-Trans and anti-PSF-A546_Pos028_S001	00-jHFRnjpseF9DX9YcUecvca
11.544	10.101	5.53296	um	Cell	Cell BoundingBoxAA Length	0.000	1.000	1194	30	Not-Trans anti-PSF-A546 8C-S-PSF V2.00	0	29. Not-Trans and anti-PSF-A546_Pos028_S001	00-jHFRnjpseF9DX9YcUecvca
18.5185	8.658	3.95215	um	Cell	Cell BoundingBoxAA Length	0.000	1.000	1195	31	Not-Trans anti-PSF-A546 8C-S-PSF V2.00	0	29. Not-Trans and anti-PSF-A546_Pos028_S001	00-jHFRnjpseF9DX9YcUecvca
17.797	12.506	5.13782	um	Cell	Cell BoundingBoxAA Length	0.000	1.000	1196	32	Not-Trans anti-PSF-A546 8C-S-PSF V2.00	0	29. Not-Trans and anti-PSF-A546_Pos028_S001	00-jHFRnjpseF9DX9YcUecvca
16.5945	12.987	4.34741	um	Cell	Cell BoundingBoxAA Length	0.000	1.000	1197	33	Not-Trans anti-PSF-A546 8C-S-PSF V2.00	0	29. Not-Trans and anti-PSF-A546_Pos028_S001	00-jHFRnjpseF9DX9YcUecvca
11.7845	18.9995	4.34741	um	Cell	Cell BoundingBoxAA Length	0.000	1.000	1198	34	Not-Trans anti-PSF-A546 8C-S-PSF V2.00	0	29. Not-Trans and anti-PSF-A546_Pos028_S001	00-jHFRnjpseF9DX9YcUecvca
18.0375	16.354	3.95215	um	Cell	Cell BoundingBoxAA Length	0.000	1.000	1199	35	Not-Trans anti-PSF-A546 8C-S-PSF V2.00	0	29. Not-Trans and anti-PSF-A546_Pos028_S001	00-jHFRnjpseF9DX9YcUecvca
18.0375	16.5945	3.55688	um	Cell	Cell BoundingBoxAA Length	0.000	1.000	1200	36	Not-Trans anti-PSF-A546 8C-S-PSF V2.00	0	29. Not-Trans and anti-PSF-A546_Pos028_S001	00-jHFRnjpseF9DX9YcUecvca
15.873	17.797	3.55688	um	Cell	Cell BoundingBoxAA Length	0.000	1.000	1201	37	Not-Trans anti-PSF-A546 8C-S-PSF V2.00	0	29. Not-Trans and anti-PSF-A546_Pos028_S001	00-jHFRnjpseF9DX9YcUecvca
15.1515	13.949	4.34741	um	Cell	Cell BoundingBoxAA Length	0.000	1.000	1202	38	Not-Trans anti-PSF-A546 8C-S-PSF V2.00	0	29. Not-Trans and anti-PSF-A546_Pos028_S001	00-jHFRnjpseF9DX9YcUecvca
11.063	13.468	4.74255	um	Cell	Cell BoundingBoxAA Length	0.000	1.000	1203	39	Not-Trans anti-PSF-A546 8C-S-PSF V2.00	0	29. Not-Trans and anti-PSF-A546_Pos028_S001	00-jHFRnjpseF9DX9YcUecvca
16.835	14.6705	4.74255	um	Cell	Cell BoundingBoxAA Length	0.000	1.000	1204	40	Not-Trans anti-PSF-A546 8C-S-PSF V2.00	0	29. Not-Trans and anti-PSF-A546_Pos028_S001	00-jHFRnjpseF9DX9YcUecvca
16.354	17.5565	4.34741	um	Cell	Cell BoundingBoxAA Length	0.000	1.000	1205	41	Not-Trans anti-PSF-A546 8C-S-PSF V2.00	0	29. Not-Trans and anti-PSF-A546_Pos028_S001	00-jHFRnjpseF9DX9YcUecvca
16.354	16.835	4.74255	um	Cell	Cell BoundingBoxAA Length	0.000	1.000	1206	42	Not-Trans anti-PSF-A546 8C-S-PSF V2.00	0	29. Not-Trans and anti-PSF-A546_Pos028_S001	00-jHFRnjpseF9DX9YcUecvca
13.7085	18.0375	5.13782	um	Cell	Cell BoundingBoxAA Length	0.000	1.000	1207	43	Not-Trans anti-PSF-A546 8C-S-PSF V2.00	0	29. Not-Trans and anti-PSF-A546_Pos028_S001	00-jHFRnjpseF9DX9YcUecvca
14.6705	15.873	4.74255	um	Cell	Cell BoundingBoxAA Length	0.000	1.000	1208	44	Not-Trans anti-PSF-A546 8C-S-PSF V2.00	0	29. Not-Trans and anti-PSF-A546_Pos028_S001	00-jHFRnjpseF9DX9YcUecvca
8.8985	14.6705	3.95215	um	Cell	Cell BoundingBoxAA Length	0.000	1.000	1209	45	Not-Trans anti-PSF-A546 8C-S-PSF V2.00	0	29. Not-Trans and anti-PSF-A546_Pos028_S001	00-jHFRnjpseF9DX9YcUecvca
15.1515	13.949	3.95215	um	Cell	Cell BoundingBoxAA Length	0.000	1.000	1210	46	Not-Trans anti-PSF-A546 8C-S-PSF V2.00	0	29. Not-Trans and anti-PSF-A546_Pos028_S001	00-jHFRnjpseF9DX9YcUecvca
16.354	16.1135	4.34729	um	Cell	Cell BoundingBoxAA Length	0.000	1.000	1211	47	Not-Trans anti-PSF-A546 8C-S-PSF V2.00	0	29. Not-Trans and anti-PSF-A546_Pos028_S001	00-jHFRnjpseF9DX9YcUecvca
15.6325	10.101	4.74255	um	Cell	Cell BoundingBoxAA Length	0.000	1.000	1212	48	Not-Trans anti-PSF-A546 8C-S-PSF V2.00	0	29. Not-Trans and anti-PSF-A546_Pos028_S001	00-jHFRnjpseF9DX9YcUecvca
12.506	12.025	4.34729	um	Cell	Cell BoundingBoxAA Length	0.000	1.000	1213	49	Not-Trans anti-PSF-A546 8C-S-PSF V2.00	0	29. Not-Trans and anti-PSF-A546_Pos028_S001	00-jHFRnjpseF9DX9YcUecvca
15.1515	11.3035	4.34729	um	Cell	Cell BoundingBoxAA Length	0.000	1.000	1214	0	Not-Trans anti-PSF-A546 8C-S-PSF V2.00	0	29. Not-Trans and anti-PSF-A546_Pos029_S001	00-6gF3eQeG7gzjQXVr4NHDRo
13.7085	9.8605	4.34729	um	Cell	Cell BoundingBoxAA Length	0.000	1.000	1215	1	Not-Trans anti-PSF-A546 8C-S-PSF V2.00	0	29. Not-Trans and anti-PSF-A546_Pos029_S001	00-6gF3eQeG7gzjQXVr4NHDRo
12.987	10.101	4.34729	um	Cell	Cell BoundingBoxAA Length	0.000	1.000	1216	2	Not-Trans anti-PSF-A546 8C-S-PSF V2.00	0	29. Not-Trans and anti-PSF-A546_Pos029_S001	00-6gF3eQeG7gzjQXVr4NHDRo
13.468	12.025	4.34729	um	Cell	Cell BoundingBoxAA Length	0.000	1.000	1217	3	Not-Trans anti-PSF-A546 8C-S-PSF V2.00	0	29. Not-Trans and anti-PSF-A546_Pos029_S001	00-6gF3eQeG7gzjQXVr4NHDRo
12.025	11.063	4.34729	um	Cell	Cell BoundingBoxAA Length	0.000	1.000	1218	4	Not-Trans anti-PSF-A546 8C-S-PSF V2.00	0	29. Not-Trans and anti-PSF-A546_Pos029_S001	00-6gF3eQeG7gzjQXVr4NHDRo
12.7465	10.582	4.34729	um	Cell	Cell BoundingBoxAA Length	0.000	1.000	1219	5	Not-Trans anti-PSF-A546 8C-S-PSF V2.00	0	29. Not-Trans and anti-PSF-A546_Pos029_S001	00-6gF3eQeG7gzjQXVr4NHDRo
10.101	13.2275	4.34729	um	Cell	Cell BoundingBoxAA Length	0.000	1.000	1220	6	Not-Trans anti-PSF-A546 8C-S-PSF V2.00	0	29. Not-Trans and anti-PSF-A546_Pos029_S001	00-6gF3eQeG7gzjQXVr4NHDRo
13.949	11.544	4.34729	um	Cell	Cell BoundingBoxAA Length	0.000	1.000	1221	7	Not-Trans anti-PSF-A546 8C-S-PSF V2.00	0	29. Not-Trans and anti-PSF-A546_Pos029_S001	00-6gF3eQeG7gzjQXVr4NHDRo
10.582	10.582	3.95215	um	Cell	Cell BoundingBoxAA Length	0.000	1.000	1222	8	Not-Trans anti-PSF-A546 8C-S-PSF V2.00	0	29. Not-Trans and anti-PSF-A546_Pos029_S001	00-6gF3eQeG7gzjQXVr4NHDRo
9.3795	10.582	3.95215	um	Cell	Cell BoundingBoxAA Length	0.000	1.000	1223	9	Not-Trans anti-PSF-A546 8C-S-PSF V2.00	0	29. Not-Trans and anti-PSF-A546_Pos029_S001	00-6gF3eQeG7gzjQXVr4NHDRo
12.7465	14.1895	3.95215	um	Cell	Cell BoundingBoxAA Length	0.000	1.000	1224	10	Not-Trans anti-PSF-A546 8C-S-PSF V2.00	0	29. Not-Trans and anti-PSF-A546_Pos029_S001	00-6gF3eQeG7gzjQXVr4NHDRo
10.8225	10.582	4.34729	um	Cell	Cell BoundingBoxAA Length	0.000	1.000	1225	11	Not-Trans anti-PSF-A546 8C-S-PSF V2.00	0	29. Not-Trans and anti-PSF-A546_Pos029_S001	00-6gF3eQeG7gzjQXVr4NHDRo
10.8225	10.582	3.95215	um	Cell	Cell BoundingBoxAA Length	0.000	1.000	1226	12	Not-Trans anti-PSF-A546 8C-S-PSF V2.00	0	29. Not-Trans and anti-PSF-A546_Pos029_S001	00-6gF3eQeG7gzjQXVr4NHDRo
16.1135	17.0755	4.74255	um	Cell	Cell BoundingBoxAA Length	0.000	1.000	1227	0	Not-Trans anti-PSF-A546 8C-S-PSF V2.00	0	29. Not-Trans and anti-PSF-A546_Pos030_S001	00-4JUKQ7sYvHAERCy9tWKgmP
15.873	9.86049	4.74255	um	Cell	Cell BoundingBoxAA Length	0.000	1.000	1228	1	Not-Trans anti-PSF-A546 8C-S-PSF V2.00	0	29. Not-Trans and anti-PSF-A546_Pos030_S001	00-4JUKQ7sYvHAERCy9tWKgmP
16.1135	16.5945	4.74255	um	Cell	Cell BoundingBoxAA Length	0.000	1.000	1229	2	Not-Trans anti-PSF-A546 8C-S-PSF V2.00	0	29. Not-Trans and anti-PSF-A546_Pos030_S001	00-4JUKQ7sYvHAERCy9tWKgmP
14.911	14.1895	3.55688	um	Cell	Cell BoundingBoxAA Length	0.000	1.000	1230	3	Not-Trans anti-PSF-A546 8C-S-PSF V2.00	0	29. Not-Trans and anti-PSF-A546_Pos030_S001	00-4JUKQ7sYvHAERCy9tWKgmP
22.607	14.1895	3.95203	um	Cell	Cell BoundingBoxAA Length	0.000	1.000	1231	4	Not-Trans anti-PSF-A546 8C-S-PSF V2.00	0	29. Not-Trans and anti-PSF-A546_Pos030_S001	00-4JUKQ7sYvHAERCy9tWKgmP
13.949	14.6705	3.95203	um	Cell	Cell BoundingBoxAA Length	0.000	1.000	1232	5	Not-Trans anti-PSF-A546 8C-S-PSF V2.00	0	29. Not-Trans and anti-PSF-A546_Pos030_S001	00-4JUKQ7sYvHAERCy9tWKgmP
17.316	29.5815	3.55688	um	Cell	Cell BoundingBoxAA Length	0.000	1.000	1233	6	Not-Trans anti-PSF-A546 8C-S-PSF V2.00	0	29. Not-Trans and anti-PSF-A546_Pos030_S001	00-4JUKQ7sYvHAERCy9tWKgmP
20.9235	26.2145	3.95203	um	Cell	Cell BoundingBoxAA Length	0.000	1.000	1234	7	Not-Trans anti-PSF-A546 8C-S-PSF V2.00	0	29. Not-Trans and anti-PSF-A546_Pos030_S001	00-4JUKQ7sYvHAERCy9tWKgmP
25.012	16.354	3.55688	um	Cell	Cell BoundingBoxAA Length	0.000	1.000	1235	8	Not-Trans anti-PSF-A546 8C-S-PSF V2.00	0	29. Not-Trans and anti-PSF-A546_Pos030_S001	00-4JUKQ7sYvHAERCy9tWKgmP
17.0755	17.316	4.34729	um	Cell	Cell BoundingBoxAA Length	0.000	1.000	1236	9	Not-Trans anti-PSF-A546 8C-S-PSF V2.00	0	29. Not-Trans and anti-PSF-A546_Pos030_S001	00-4JUKQ7sYvHAERCy9tWKgmP
8.41751	12.7465	4.34729	um	Cell	Cell BoundingBoxAA Length	0.000	1.000	1237	10	Not-Trans anti-PSF-A546 8C-S-PSF V2.00	0	29. Not-Trans and anti-PSF-A546_Pos030_S001	00-4JUKQ7sYvHAERCy9tWKgmP
13.949	15.1515	4.34729	um	Cell	Cell BoundingBoxAA Length	0.000	1.000	1238	11	Not-Trans anti-PSF-A546 8C-S-PSF V2.00	0	29. Not-Trans and anti-PSF-A546_Pos030_S001	00-4JUKQ7sYvHAERCy9tWKgmP
17.0755	17.316	4.34729	um	Cell	Cell BoundingBoxAA Length	0.000	1.000	1239	12	Not-Trans anti-PSF-A546 8C-S-PSF V2.00	0	29. Not-Trans and anti-PSF-A546_Pos030_S001	00-4JUKQ7sYvHAERCy9tWKgmP
11.7845	17.316	3.55688	um	Cell	Cell BoundingBoxAA Length	0.000	1.000	1240	13	Not-Trans anti-PSF-A546 8C-S-PSF V2.00	0	29. Not-Trans and anti-PSF-A546_Pos030_S001	00-4JUKQ7sYvHAERCy9tWKgmP
16.1135	11.544	4.34729	um	Cell	Cell BoundingBoxAA Length	0.000	1.000	1241	14	Not-Trans anti-PSF-A546 8C-S-PSF V2.00	0	29. Not-Trans and anti-PSF-A546_Pos030_S001	00-4JUKQ7sYvHAERCy9tWKgmP
15.392	17.797	4.34729	um	Cell	Cell BoundingBoxAA Length	0.000	1.000	1242	15	Not-Trans anti-PSF-A546 8C-S-PSF V2.00	0	29. Not-Trans and anti-PSF-A546_Pos030_S001	00-4JUKQ7sYvHAERCy9tWKgmP
9.8605	11.3035	4.34729	um	Cell	Cell BoundingBoxAA Length	0.000	1.000	1243	16	Not-Trans anti-PSF-A546 8C-S-PSF V2.00	0	29. Not-Trans and anti-PSF-A546_Pos030_S001	00-4JUKQ7sYvHAERCy9tWKgmP
14.911	14.43	4.34729	um	Cell	Cell BoundingBoxAA Length	0.000	1.000	1244	17	Not-Trans anti-PSF-A546 8C-S-PSF V2.00	0	29. Not-Trans and anti-PSF-A546_Pos030_S001	00-4JUKQ7sYvHAERCy9tWKgmP
10.8225	10.3415	4.34729	um	Cell	Cell BoundingBoxAA Length	0.000	1.000	1245	18	Not-Trans anti-PSF-A546 8C-S-PSF V2.00	0	29. Not-Trans and anti-PSF-A546_Pos030_S001	00-4JUKQ7sYvHAERCy9tWKgmP
10.582	15.392	4.34729	um	Cell	Cell BoundingBoxAA Length	0.000	1.000	1246	19	Not-Trans anti-PSF-A546 8C-S-PSF V2.00	0	29. Not-Trans and anti-PSF-A546_Pos030_S001	00-4JUKQ7sYvHAERCy9tWKgmP
12.025	10.582	4.34729	um	Cell	Cell BoundingBoxAA Length	0.000	1.000	1247	20	Not-Trans anti-PSF-A546 8C-S-PSF V2.00	0	29. Not-Trans and anti-PSF-A546_Pos030_S001	00-4JUKQ7sYvHAERCy9tWKgmP
15.392	18.0375	4.34729	um	Cell	Cell BoundingBoxAA Length	0.000	1.000	1248	21	Not-Trans anti-PSF-A546 8C-S-PSF V2.00	0	29. Not-Trans and anti-PSF-A546_Pos030_S001	00-4JUKQ7sYvHAERCy9tWKgmP
17.316	12.506	3.95203	um	Cell	Cell BoundingBoxAA Length	0.000	1.000	1249	22	Not-Trans anti-PSF-A546 8C-S-PSF V2.00	0	29. Not-Trans and anti-PSF-A546_Pos030_S001	00-4JUKQ7sYvHAERCy9tWKgmP
9.8605	12.2655	4.34729	um	Cell	Cell BoundingBoxAA Length	0.000	1.000	1250	23	Not-Trans anti-PSF-A546 8C-S-PSF V2.00	0	29. Not-Trans and anti-PSF-A546_Pos030_S001	00-4JUKQ7sYvHAERCy9tWKgmP
18.5185	17.0755	3.16174	um	Cell	Cell BoundingBoxAA Length	0.000	1.000	1251	24	Not-Trans anti-PSF-A546 8C-S-PSF V2.00	0	29. Not-Trans and anti-PSF-A546_Pos030_S001	00-4JUKQ7sYvHAERCy9tWKgmP
20.9235	24.2905	3.95215	um	Cell	Cell BoundingBoxAA Length	0.000	1.000	1252	25	Not-Trans anti-PSF-A546 8C-S-PSF V2.00	0	29. Not-Trans and anti-PSF-A546_Pos030_S001	00-4JUKQ7sYvHAERCy9tWKgmP
15.6325	17.0755	2.76648	um	Cell	Cell BoundingBoxAA Length	0.000	1.000	1253	26	Not-Trans anti-PSF-A546 8C-S-PSF V2.00	0	29. Not-Trans and anti-PSF-A546_Pos030_S001	00-4JUKQ7sYvHAERCy9tWKgmP
15.392	21.8855	2.37134	um	Cell	Cell BoundingBoxAA Length	0.000	1.000	1254	27	Not-Trans anti-PSF-A546 8C-S-PSF V2.00	0	29. Not-Trans and anti-PSF-A546_Pos030_S001	00-4JUKQ7sYvHAERCy9tWKgmP
21.164	22.126	3.16174	um	Cell	Cell BoundingBoxAA Length	0.000	1.000	1255	28	Not-Trans anti-PSF-A546 8C-S-PSF V2.00	0	29. Not-Trans and anti-PSF-A546_Pos030_S001	00-4JUKQ7sYvHAERCy9tWKgmP
15.1515	12.025	3.55688	um	Cell	Cell BoundingBoxAA Length	0.000	1.000	1256	29	Not-Trans anti-PSF-A546 8C-S-PSF V2.00	0	29. Not-Trans and anti-PSF-A546_Pos030_S001	00-4JUKQ7sYvHAERCy9tWKgmP
10.582	14.1895	3.55688	um	Cell	Cell BoundingBoxAA Length	0.000	1.000	1257	30	Not-Trans anti-PSF-A546 8C-S-PSF V2.00	0	29. Not-Trans and anti-PSF-A546_Pos030_S001	00-4JUKQ7sYvHAERCy9tWKgmP
18.5185	20.9235	3.95215	um	Cell	Cell BoundingBoxAA Length	0.000	1.000	1258	31	Not-Trans anti-PSF-A546 8C-S-PSF V2.00	0	29. Not-Trans and anti-PSF-A546_Pos030_S001	00-4JUKQ7sYvHAERCy9tWKgmP
26.6955	18.5185	3.95215	um	Cell	Cell BoundingBoxAA Length	0.000	1.000	1259	32	Not-Trans anti-PSF-A546 8C-S-PSF V2.00	0	29. Not-Trans and anti-PSF-A546_Pos030_S001	00-4JUKQ7sYvHAERCy9tWKgmP
11.063	12.506	4.74255	um	Cell	Cell BoundingBoxAA Length	0.000	1.000	1260	33	Not-Trans anti-PSF-A546 8C-S-PSF V2.00	0	29. Not-Trans and anti-PSF-A546_Pos030_S001	00-4JUKQ7sYvHAERCy9tWKgmP
50.505	33.9105	3.95215	um	Cell	Cell BoundingBoxAA Length	0.000	1.000	1261	34	Not-Trans anti-PSF-A546 8C-S-PSF V2.00	0	29. Not-Trans and anti-PSF-A546_Pos030_S001	00-4JUKQ7sYvHAERCy9tWKgmP
26.455	24.7715	3.95215	um	Cell	Cell BoundingBoxAA Length	0.000	1.000	1262	35	Not-Trans anti-PSF-A546 8C-S-PSF V2.00	0	29. Not-Trans and anti-PSF-A546_Pos030_S001	00-4JUKQ7sYvHAERCy9tWKgmP
15.873	16.835	4.34729	um	Cell	Cell BoundingBoxAA Length	0.000	1.000	1263	0	Not-Trans anti-PSF-A546 8C-S-PSF V2.00	0	29. Not-Trans and anti-PSF-A546_Pos031_S001	00-KXqQKKN3X2EwyCht8QzCfK
20.4425	11.3035	3.95215	um	Cell	Cell BoundingBoxAA Length	0.000	1.000	1264	1	Not-Trans anti-PSF-A546 8C-S-PSF V2.00	0	29. Not-Trans and anti-PSF-A546_Pos031_S001	00-KXqQKKN3X2EwyCht8QzCfK
16.835	12.2655	4.74255	um	Cell	Cell BoundingBoxAA Length	0.000	1.000	1265	2	Not-Trans anti-PSF-A546 8C-S-PSF V2.00	0	29. Not-Trans and anti-PSF-A546_Pos031_S001	00-KXqQKKN3X2EwyCht8QzCfK
24.531	10.101	4.74255	um	Cell	Cell BoundingBoxAA Length	0.000	1.000	1266	3	Not-Trans anti-PSF-A546 8C-S-PSF V2.00	0	29. Not-Trans and anti-PSF-A546_Pos031_S001	00-KXqQKKN3X2EwyCht8QzCfK
17.316	13.2275	4.74255	um	Cell	Cell BoundingBoxAA Length	0.000	1.000	1267	4	Not-Trans anti-PSF-A546 8C-S-PSF V2.00	0	29. Not-Trans and anti-PSF-A546_Pos031_S001	00-KXqQKKN3X2EwyCht8QzCfK
16.1135	14.43	4.74255	um	Cell	Cell BoundingBoxAA Length	0.000	1.000	1268	5	Not-Trans anti-PSF-A546 8C-S-PSF V2.00	0	29. Not-Trans and anti-PSF-A546_Pos031_S001	00-KXqQKKN3X2EwyCht8QzCfK
14.6705	14.1895	4.74255	um	Cell	Cell BoundingBoxAA Length	0.000	1.000	1269	6	Not-Trans anti-PSF-A546 8C-S-PSF V2.00	0	29. Not-Trans and anti-PSF-A546_Pos031_S001	00-KXqQKKN3X2EwyCht8QzCfK
11.544	16.354	4.34729	um	Cell	Cell BoundingBoxAA Length	0.000	1.000	1270	7	Not-Trans anti-PSF-A546 8C-S-PSF V2.00	0	29. Not-Trans and anti-PSF-A546_Pos031_S001	00-KXqQKKN3X2EwyCht8QzCfK
15.6325	14.6705	4.74255	um	Cell	Cell BoundingBoxAA Length	0.000	1.000	1271	8	Not-Trans anti-PSF-A546 8C-S-PSF V2.00	0	29. Not-Trans and anti-PSF-A546_Pos031_S001	00-KXqQKKN3X2EwyCht8QzCfK
15.6325	16.5945	4.34729	um	Cell	Cell BoundingBoxAA Length	0.000	1.000	1272	9	Not-Trans anti-PSF-A546 8C-S-PSF V2.00	0	29. Not-Trans and anti-PSF-A546_Pos031_S001	00-KXqQKKN3X2EwyCht8QzCfK
15.392	16.5945	3.16162	um	Cell	Cell BoundingBoxAA Length	0.000	1.000	1273	10	Not-Trans anti-PSF-A546 8C-S-PSF V2.00	0	29. Not-Trans and anti-PSF-A546_Pos031_S001	00-KXqQKKN3X2EwyCht8QzCfK
13.2275	18.9995	3.16162	um	Cell	Cell BoundingBoxAA Length	0.000	1.000	1274	11	Not-Trans anti-PSF-A546 8C-S-PSF V2.00	0	29. Not-Trans and anti-PSF-A546_Pos031_S001	00-KXqQKKN3X2EwyCht8QzCfK
15.392	15.6325	3.16162	um	Cell	Cell BoundingBoxAA Length	0.000	1.000	1275	12	Not-Trans anti-PSF-A546 8C-S-PSF V2.00	0	29. Not-Trans and anti-PSF-A546_Pos031_S001	00-KXqQKKN3X2EwyCht8QzCfK
21.8855	12.2655	3.55688	um	Cell	Cell BoundingBoxAA Length	0.000	1.000	1276	13	Not-Trans anti-PSF-A546 8C-S-PSF V2.00	0	29. Not-Trans and anti-PSF-A546_Pos031_S001	00-KXqQKKN3X2EwyCht8QzCfK
20.4425	12.2655	3.55688	um	Cell	Cell BoundingBoxAA Length	0.000	1.000	1277	14	Not-Trans anti-PSF-A546 8C-S-PSF V2.00	0	29. Not-Trans and anti-PSF-A546_Pos031_S001	00-KXqQKKN3X2EwyCht8QzCfK
15.873	13.949	4.34729	um	Cell	Cell BoundingBoxAA Length	0.000	1.000	1278	15	Not-Trans anti-PSF-A546 8C-S-PSF V2.00	0	29. Not-Trans and anti-PSF-A546_Pos031_S001	00-KXqQKKN3X2EwyCht8QzCfK
15.873	11.3035	4.34729	um	Cell	Cell BoundingBoxAA Length	0.000	1.000	1279	16	Not-Trans anti-PSF-A546 8C-S-PSF V2.00	0	29. Not-Trans and anti-PSF-A546_Pos031_S001	00-KXqQKKN3X2EwyCht8QzCfK
12.506	14.911	3.55688	um	Cell	Cell BoundingBoxAA Length	0.000	1.000	1280	17	Not-Trans anti-PSF-A546 8C-S-PSF V2.00	0	29. Not-Trans and anti-PSF-A546_Pos031_S001	00-KXqQKKN3X2EwyCht8QzCfK
19.24	19.4805	3.55688	um	Cell	Cell BoundingBoxAA Length	0.000	1.000	1281	18	Not-Trans anti-PSF-A546 8C-S-PSF V2.00	0	29. Not-Trans and anti-PSF-A546_Pos031_S001	00-KXqQKKN3X2EwyCht8QzCfK
16.5945	13.7085	3.95203	um	Cell	Cell BoundingBoxAA Length	0.000	1.000	1282	19	Not-Trans anti-PSF-A546 8C-S-PSF V2.00	0	29. Not-Trans and anti-PSF-A546_Pos031_S001	00-KXqQKKN3X2EwyCht8QzCfK
18.5185	13.2275	3.55688	um	Cell	Cell BoundingBoxAA Length	0.000	1.000	1283	20	Not-Trans anti-PSF-A546 8C-S-PSF V2.00	0	29. Not-Trans and anti-PSF-A546_Pos031_S001	00-KXqQKKN3X2EwyCht8QzCfK
15.6325	13.949	3.95203	um	Cell	Cell BoundingBoxAA Length	0.000	1.000	1284	21	Not-Trans anti-PSF-A546 8C-S-PSF V2.00	0	29. Not-Trans and anti-PSF-A546_Pos031_S001	00-KXqQKKN3X2EwyCht8QzCfK
14.43	13.2275	4.34729	um	Cell	Cell BoundingBoxAA Length	0.000	1.000	1285	22	Not-Trans anti-PSF-A546 8C-S-PSF V2.00	0	29. Not-Trans and anti-PSF-A546_Pos031_S001	00-KXqQKKN3X2EwyCht8QzCfK
14.43	14.911	3.95203	um	Cell	Cell BoundingBoxAA Length	0.000	1.000	1286	23	Not-Trans anti-PSF-A546 8C-S-PSF V2.00	0	29. Not-Trans and anti-PSF-A546_Pos031_S001	00-KXqQKKN3X2EwyCht8QzCfK
13.468	11.544	3.95203	um	Cell	Cell BoundingBoxAA Length	0.000	1.000	1287	24	Not-Trans anti-PSF-A546 8C-S-PSF V2.00	0	29. Not-Trans and anti-PSF-A546_Pos031_S001	00-KXqQKKN3X2EwyCht8QzCfK
14.911	9.13901	4.34729	um	Cell	Cell BoundingBoxAA Length	0.000	1.000	1288	25	Not-Trans anti-PSF-A546 8C-S-PSF V2.00	0	29. Not-Trans and anti-PSF-A546_Pos031_S001	00-KXqQKKN3X2EwyCht8QzCfK
12.506	12.506	3.16174	um	Cell	Cell BoundingBoxAA Length	0.000	1.000	1289	26	Not-Trans anti-PSF-A546 8C-S-PSF V2.00	0	29. Not-Trans and anti-PSF-A546_Pos031_S001	00-KXqQKKN3X2EwyCht8QzCfK
21.645	12.2655	2.76648	um	Cell	Cell BoundingBoxAA Length	0.000	1.000	1290	27	Not-Trans anti-PSF-A546 8C-S-PSF V2.00	0	29. Not-Trans and anti-PSF-A546_Pos031_S001	00-KXqQKKN3X2EwyCht8QzCfK
10.582	17.316	3.16174	um	Cell	Cell BoundingBoxAA Length	0.000	1.000	1291	28	Not-Trans anti-PSF-A546 8C-S-PSF V2.00	0	29. Not-Trans and anti-PSF-A546_Pos031_S001	00-KXqQKKN3X2EwyCht8QzCfK
16.5945	21.645	3.16174	um	Cell	Cell BoundingBoxAA Length	0.000	1.000	1292	29	Not-Trans anti-PSF-A546 8C-S-PSF V2.00	0	29. Not-Trans and anti-PSF-A546_Pos031_S001	00-KXqQKKN3X2EwyCht8QzCfK
16.1135	16.835	3.16174	um	Cell	Cell BoundingBoxAA Length	0.000	1.000	1293	30	Not-Trans anti-PSF-A546 8C-S-PSF V2.00	0	29. Not-Trans and anti-PSF-A546_Pos031_S001	00-KXqQKKN3X2EwyCht8QzCfK
18.5185	14.911	4.34729	um	Cell	Cell BoundingBoxAA Length	0.000	1.000	1294	31	Not-Trans anti-PSF-A546 8C-S-PSF V2.00	0	29. Not-Trans and anti-PSF-A546_Pos031_S001	00-KXqQKKN3X2EwyCht8QzCfK
22.607	23.8095	4.34729	um	Cell	Cell BoundingBoxAA Length	0.000	1.000	1295	32	Not-Trans anti-PSF-A546 8C-S-PSF V2.00	0	29. Not-Trans and anti-PSF-A546_Pos031_S001	00-KXqQKKN3X2EwyCht8QzCfK
16.5945	14.6705	5.1377	um	Cell	Cell BoundingBoxAA Length	0.000	1.000	1296	0	Not-Trans anti-PSF-A546 8C-S-PSF V2.00	0	29. Not-Trans and anti-PSF-A546_Pos032_S001	00-DPtT252s3nU9jieGPenwnU
9.8605	12.7465	5.1377	um	Cell	Cell BoundingBoxAA Length	0.000	1.000	1297	1	Not-Trans anti-PSF-A546 8C-S-PSF V2.00	0	29. Not-Trans and anti-PSF-A546_Pos032_S001	00-DPtT252s3nU9jieGPenwnU
11.3035	11.063	5.1377	um	Cell	Cell BoundingBoxAA Length	0.000	1.000	1298	2	Not-Trans anti-PSF-A546 8C-S-PSF V2.00	0	29. Not-Trans and anti-PSF-A546_Pos032_S001	00-DPtT252s3nU9jieGPenwnU
15.392	13.949	4.74255	um	Cell	Cell BoundingBoxAA Length	0.000	1.000	1299	3	Not-Trans anti-PSF-A546 8C-S-PSF V2.00	0	29. Not-Trans and anti-PSF-A546_Pos032_S001	00-DPtT252s3nU9jieGPenwnU
11.544	15.1515	4.74255	um	Cell	Cell BoundingBoxAA Length	0.000	1.000	1300	4	Not-Trans anti-PSF-A546 8C-S-PSF V2.00	0	29. Not-Trans and anti-PSF-A546_Pos032_S001	00-DPtT252s3nU9jieGPenwnU
13.7085	11.7845	4.74255	um	Cell	Cell BoundingBoxAA Length	0.000	1.000	1301	5	Not-Trans anti-PSF-A546 8C-S-PSF V2.00	0	29. Not-Trans and anti-PSF-A546_Pos032_S001	00-DPtT252s3nU9jieGPenwnU
14.911	9.62	4.74255	um	Cell	Cell BoundingBoxAA Length	0.000	1.000	1302	6	Not-Trans anti-PSF-A546 8C-S-PSF V2.00	0	29. Not-Trans and anti-PSF-A546_Pos032_S001	00-DPtT252s3nU9jieGPenwnU
15.1515	17.316	4.74255	um	Cell	Cell BoundingBoxAA Length	0.000	1.000	1303	7	Not-Trans anti-PSF-A546 8C-S-PSF V2.00	0	29. Not-Trans and anti-PSF-A546_Pos032_S001	00-DPtT252s3nU9jieGPenwnU
12.987	15.873	4.74255	um	Cell	Cell BoundingBoxAA Length	0.000	1.000	1304	8	Not-Trans anti-PSF-A546 8C-S-PSF V2.00	0	29. Not-Trans and anti-PSF-A546_Pos032_S001	00-DPtT252s3nU9jieGPenwnU
11.544	13.949	4.74255	um	Cell	Cell BoundingBoxAA Length	0.000	1.000	1305	9	Not-Trans anti-PSF-A546 8C-S-PSF V2.00	0	29. Not-Trans and anti-PSF-A546_Pos032_S001	00-DPtT252s3nU9jieGPenwnU
11.7845	13.2275	4.74255	um	Cell	Cell BoundingBoxAA Length	0.000	1.000	1306	10	Not-Trans anti-PSF-A546 8C-S-PSF V2.00	0	29. Not-Trans and anti-PSF-A546_Pos032_S001	00-DPtT252s3nU9jieGPenwnU
12.987	11.544	4.34729	um	Cell	Cell BoundingBoxAA Length	0.000	1.000	1307	11	Not-Trans anti-PSF-A546 8C-S-PSF V2.00	0	29. Not-Trans and anti-PSF-A546_Pos032_S001	00-DPtT252s3nU9jieGPenwnU
14.911	13.468	3.95215	um	Cell	Cell BoundingBoxAA Length	0.000	1.000	1308	12	Not-Trans anti-PSF-A546 8C-S-PSF V2.00	0	29. Not-Trans and anti-PSF-A546_Pos032_S001	00-DPtT252s3nU9jieGPenwnU
21.645	13.2275	3.95215	um	Cell	Cell BoundingBoxAA Length	0.000	1.000	1309	13	Not-Trans anti-PSF-A546 8C-S-PSF V2.00	0	29. Not-Trans and anti-PSF-A546_Pos032_S001	00-DPtT252s3nU9jieGPenwnU
16.354	14.43	3.95215	um	Cell	Cell BoundingBoxAA Length	0.000	1.000	1310	14	Not-Trans anti-PSF-A546 8C-S-PSF V2.00	0	29. Not-Trans and anti-PSF-A546_Pos032_S001	00-DPtT252s3nU9jieGPenwnU
11.544	14.43	4.74255	um	Cell	Cell BoundingBoxAA Length	0.000	1.000	1311	15	Not-Trans anti-PSF-A546 8C-S-PSF V2.00	0	29. Not-Trans and anti-PSF-A546_Pos032_S001	00-DPtT252s3nU9jieGPenwnU
17.0755	9.8605	3.95203	um	Cell	Cell BoundingBoxAA Length	0.000	1.000	1312	16	Not-Trans anti-PSF-A546 8C-S-PSF V2.00	0	29. Not-Trans and anti-PSF-A546_Pos032_S001	00-DPtT252s3nU9jieGPenwnU
15.1515	12.2655	4.34729	um	Cell	Cell BoundingBoxAA Length	0.000	1.000	1313	17	Not-Trans anti-PSF-A546 8C-S-PSF V2.00	0	29. Not-Trans and anti-PSF-A546_Pos032_S001	00-DPtT252s3nU9jieGPenwnU
11.7845	12.506	4.34729	um	Cell	Cell BoundingBoxAA Length	0.000	1.000	1314	18	Not-Trans anti-PSF-A546 8C-S-PSF V2.00	0	29. Not-Trans and anti-PSF-A546_Pos032_S001	00-DPtT252s3nU9jieGPenwnU
16.835	17.0755	4.34729	um	Cell	Cell BoundingBoxAA Length	0.000	1.000	1315	19	Not-Trans anti-PSF-A546 8C-S-PSF V2.00	0	29. Not-Trans and anti-PSF-A546_Pos032_S001	00-DPtT252s3nU9jieGPenwnU
18.5185	14.1895	3.55688	um	Cell	Cell BoundingBoxAA Length	0.000	1.000	1316	20	Not-Trans anti-PSF-A546 8C-S-PSF V2.00	0	29. Not-Trans and anti-PSF-A546_Pos032_S001	00-DPtT252s3nU9jieGPenwnU
13.7085	8.8985	4.34729	um	Cell	Cell BoundingBoxAA Length	0.000	1.000	1317	21	Not-Trans anti-PSF-A546 8C-S-PSF V2.00	0	29. Not-Trans and anti-PSF-A546_Pos032_S001	00-DPtT252s3nU9jieGPenwnU
13.2275	17.5565	4.34729	um	Cell	Cell BoundingBoxAA Length	0.000	1.000	1318	22	Not-Trans anti-PSF-A546 8C-S-PSF V2.00	0	29. Not-Trans and anti-PSF-A546_Pos032_S001	00-DPtT252s3nU9jieGPenwnU
12.2655	11.7845	3.55688	um	Cell	Cell BoundingBoxAA Length	0.000	1.000	1319	23	Not-Trans anti-PSF-A546 8C-S-PSF V2.00	0	29. Not-Trans and anti-PSF-A546_Pos032_S001	00-DPtT252s3nU9jieGPenwnU
11.3035	18.759	4.34729	um	Cell	Cell BoundingBoxAA Length	0.000	1.000	1320	24	Not-Trans anti-PSF-A546 8C-S-PSF V2.00	0	29. Not-Trans and anti-PSF-A546_Pos032_S001	00-DPtT252s3nU9jieGPenwnU
12.987	13.949	3.95203	um	Cell	Cell BoundingBoxAA Length	0.000	1.000	1321	25	Not-Trans anti-PSF-A546 8C-S-PSF V2.00	0	29. Not-Trans and anti-PSF-A546_Pos032_S001	00-DPtT252s3nU9jieGPenwnU
14.43	12.2655	4.34729	um	Cell	Cell BoundingBoxAA Length	0.000	1.000	1322	26	Not-Trans anti-PSF-A546 8C-S-PSF V2.00	0	29. Not-Trans and anti-PSF-A546_Pos032_S001	00-DPtT252s3nU9jieGPenwnU
12.025	15.392	4.34729	um	Cell	Cell BoundingBoxAA Length	0.000	1.000	1323	27	Not-Trans anti-PSF-A546 8C-S-PSF V2.00	0	29. Not-Trans and anti-PSF-A546_Pos032_S001	00-DPtT252s3nU9jieGPenwnU
11.7845	15.1515	4.34729	um	Cell	Cell BoundingBoxAA Length	0.000	1.000	1324	28	Not-Trans anti-PSF-A546 8C-S-PSF V2.00	0	29. Not-Trans and anti-PSF-A546_Pos032_S001	00-DPtT252s3nU9jieGPenwnU
13.2275	20.202	3.55688	um	Cell	Cell BoundingBoxAA Length	0.000	1.000	1325	29	Not-Trans anti-PSF-A546 8C-S-PSF V2.00	0	29. Not-Trans and anti-PSF-A546_Pos032_S001	00-DPtT252s3nU9jieGPenwnU
12.506	20.202	2.76648	um	Cell	Cell BoundingBoxAA Length	0.000	1.000	1326	30	Not-Trans anti-PSF-A546 8C-S-PSF V2.00	0	29. Not-Trans and anti-PSF-A546_Pos032_S001	00-DPtT252s3nU9jieGPenwnU
21.4045	15.392	3.16162	um	Cell	Cell BoundingBoxAA Length	0.000	1.000	1327	31	Not-Trans anti-PSF-A546 8C-S-PSF V2.00	0	29. Not-Trans and anti-PSF-A546_Pos032_S001	00-DPtT252s3nU9jieGPenwnU
21.4045	14.1895	3.16162	um	Cell	Cell BoundingBoxAA Length	0.000	1.000	1328	32	Not-Trans anti-PSF-A546 8C-S-PSF V2.00	0	29. Not-Trans and anti-PSF-A546_Pos032_S001	00-DPtT252s3nU9jieGPenwnU
17.316	14.911	3.55688	um	Cell	Cell BoundingBoxAA Length	0.000	1.000	1329	33	Not-Trans anti-PSF-A546 8C-S-PSF V2.00	0	29. Not-Trans and anti-PSF-A546_Pos032_S001	00-DPtT252s3nU9jieGPenwnU
14.6705	13.7085	3.95203	um	Cell	Cell BoundingBoxAA Length	0.000	1.000	1330	34	Not-Trans anti-PSF-A546 8C-S-PSF V2.00	0	29. Not-Trans and anti-PSF-A546_Pos032_S001	00-DPtT252s3nU9jieGPenwnU
10.8225	10.8225	5.53296	um	Cell	Cell BoundingBoxAA Length	0.000	1.000	1331	0	Not-Trans anti-PSF-A546 8C-S-PSF V2.00	0	29. Not-Trans and anti-PSF-A546_Pos033_S001	00-8z3yUX4QcYjXYXX6iXhGW4
14.6705	18.5185	5.53296	um	Cell	Cell BoundingBoxAA Length	0.000	1.000	1332	1	Not-Trans anti-PSF-A546 8C-S-PSF V2.00	0	29. Not-Trans and anti-PSF-A546_Pos033_S001	00-8z3yUX4QcYjXYXX6iXhGW4
12.2655	13.468	4.74243	um	Cell	Cell BoundingBoxAA Length	0.000	1.000	1333	2	Not-Trans anti-PSF-A546 8C-S-PSF V2.00	0	29. Not-Trans and anti-PSF-A546_Pos033_S001	00-8z3yUX4QcYjXYXX6iXhGW4
10.3415	15.6325	5.1377	um	Cell	Cell BoundingBoxAA Length	0.000	1.000	1334	3	Not-Trans anti-PSF-A546 8C-S-PSF V2.00	0	29. Not-Trans and anti-PSF-A546_Pos033_S001	00-8z3yUX4QcYjXYXX6iXhGW4
8.177	15.6325	5.1377	um	Cell	Cell BoundingBoxAA Length	0.000	1.000	1335	4	Not-Trans anti-PSF-A546 8C-S-PSF V2.00	0	29. Not-Trans and anti-PSF-A546_Pos033_S001	00-8z3yUX4QcYjXYXX6iXhGW4
11.7845	14.43	4.34729	um	Cell	Cell BoundingBoxAA Length	0.000	1.000	1336	5	Not-Trans anti-PSF-A546 8C-S-PSF V2.00	0	29. Not-Trans and anti-PSF-A546_Pos033_S001	00-8z3yUX4QcYjXYXX6iXhGW4
13.949	11.7845	5.1377	um	Cell	Cell BoundingBoxAA Length	0.000	1.000	1337	6	Not-Trans anti-PSF-A546 8C-S-PSF V2.00	0	29. Not-Trans and anti-PSF-A546_Pos033_S001	00-8z3yUX4QcYjXYXX6iXhGW4
18.5185	13.2275	5.1377	um	Cell	Cell BoundingBoxAA Length	0.000	1.000	1338	7	Not-Trans anti-PSF-A546 8C-S-PSF V2.00	0	29. Not-Trans and anti-PSF-A546_Pos033_S001	00-8z3yUX4QcYjXYXX6iXhGW4
21.164	18.9995	5.1377	um	Cell	Cell BoundingBoxAA Length	0.000	1.000	1339	8	Not-Trans anti-PSF-A546 8C-S-PSF V2.00	0	29. Not-Trans and anti-PSF-A546_Pos033_S001	00-8z3yUX4QcYjXYXX6iXhGW4
9.86049	11.3035	5.1377	um	Cell	Cell BoundingBoxAA Length	0.000	1.000	1340	9	Not-Trans anti-PSF-A546 8C-S-PSF V2.00	0	29. Not-Trans and anti-PSF-A546_Pos033_S001	00-8z3yUX4QcYjXYXX6iXhGW4
19.24	17.0755	5.1377	um	Cell	Cell BoundingBoxAA Length	0.000	1.000	1341	10	Not-Trans anti-PSF-A546 8C-S-PSF V2.00	0	29. Not-Trans and anti-PSF-A546_Pos033_S001	00-8z3yUX4QcYjXYXX6iXhGW4
12.025	12.506	4.34729	um	Cell	Cell BoundingBoxAA Length	0.000	1.000	1342	11	Not-Trans anti-PSF-A546 8C-S-PSF V2.00	0	29. Not-Trans and anti-PSF-A546_Pos033_S001	00-8z3yUX4QcYjXYXX6iXhGW4
10.101	10.8225	5.1377	um	Cell	Cell BoundingBoxAA Length	0.000	1.000	1343	12	Not-Trans anti-PSF-A546 8C-S-PSF V2.00	0	29. Not-Trans and anti-PSF-A546_Pos033_S001	00-8z3yUX4QcYjXYXX6iXhGW4
10.8225	11.3035	5.1377	um	Cell	Cell BoundingBoxAA Length	0.000	1.000	1344	13	Not-Trans anti-PSF-A546 8C-S-PSF V2.00	0	29. Not-Trans and anti-PSF-A546_Pos033_S001	00-8z3yUX4QcYjXYXX6iXhGW4
17.797	19.721	5.1377	um	Cell	Cell BoundingBoxAA Length	0.000	1.000	1345	14	Not-Trans anti-PSF-A546 8C-S-PSF V2.00	0	29. Not-Trans and anti-PSF-A546_Pos033_S001	00-8z3yUX4QcYjXYXX6iXhGW4
10.8225	16.5945	4.34729	um	Cell	Cell BoundingBoxAA Length	0.000	1.000	1346	15	Not-Trans anti-PSF-A546 8C-S-PSF V2.00	0	29. Not-Trans and anti-PSF-A546_Pos033_S001	00-8z3yUX4QcYjXYXX6iXhGW4
19.721	14.43	4.74243	um	Cell	Cell BoundingBoxAA Length	0.000	1.000	1347	16	Not-Trans anti-PSF-A546 8C-S-PSF V2.00	0	29. Not-Trans and anti-PSF-A546_Pos033_S001	00-8z3yUX4QcYjXYXX6iXhGW4
11.7845	16.354	4.74243	um	Cell	Cell BoundingBoxAA Length	0.000	1.000	1348	17	Not-Trans anti-PSF-A546 8C-S-PSF V2.00	0	29. Not-Trans and anti-PSF-A546_Pos033_S001	00-8z3yUX4QcYjXYXX6iXhGW4
8.4175	10.3415	5.1377	um	Cell	Cell BoundingBoxAA Length	0.000	1.000	1349	18	Not-Trans anti-PSF-A546 8C-S-PSF V2.00	0	29. Not-Trans and anti-PSF-A546_Pos033_S001	00-8z3yUX4QcYjXYXX6iXhGW4
10.582	10.8225	5.1377	um	Cell	Cell BoundingBoxAA Length	0.000	1.000	1350	19	Not-Trans anti-PSF-A546 8C-S-PSF V2.00	0	29. Not-Trans and anti-PSF-A546_Pos033_S001	00-8z3yUX4QcYjXYXX6iXhGW4
19.9615	19.9615	5.1377	um	Cell	Cell BoundingBoxAA Length	0.000	1.000	1351	20	Not-Trans anti-PSF-A546 8C-S-PSF V2.00	0	29. Not-Trans and anti-PSF-A546_Pos033_S001	00-8z3yUX4QcYjXYXX6iXhGW4
12.987	12.506	4.74243	um	Cell	Cell BoundingBoxAA Length	0.000	1.000	1352	21	Not-Trans anti-PSF-A546 8C-S-PSF V2.00	0	29. Not-Trans and anti-PSF-A546_Pos033_S001	00-8z3yUX4QcYjXYXX6iXhGW4
17.797	27.6575	5.1377	um	Cell	Cell BoundingBoxAA Length	0.000	1.000	1353	22	Not-Trans anti-PSF-A546 8C-S-PSF V2.00	0	29. Not-Trans and anti-PSF-A546_Pos033_S001	00-8z3yUX4QcYjXYXX6iXhGW4
15.873	12.2655	4.74243	um	Cell	Cell BoundingBoxAA Length	0.000	1.000	1354	23	Not-Trans anti-PSF-A546 8C-S-PSF V2.00	0	29. Not-Trans and anti-PSF-A546_Pos033_S001	00-8z3yUX4QcYjXYXX6iXhGW4
11.7845	12.2655	5.1377	um	Cell	Cell BoundingBoxAA Length	0.000	1.000	1355	24	Not-Trans anti-PSF-A546 8C-S-PSF V2.00	0	29. Not-Trans and anti-PSF-A546_Pos033_S001	00-8z3yUX4QcYjXYXX6iXhGW4
19.24	16.1135	4.74243	um	Cell	Cell BoundingBoxAA Length	0.000	1.000	1356	25	Not-Trans anti-PSF-A546 8C-S-PSF V2.00	0	29. Not-Trans and anti-PSF-A546_Pos033_S001	00-8z3yUX4QcYjXYXX6iXhGW4
15.873	12.2655	3.95203	um	Cell	Cell BoundingBoxAA Length	0.000	1.000	1357	26	Not-Trans anti-PSF-A546 8C-S-PSF V2.00	0	29. Not-Trans and anti-PSF-A546_Pos033_S001	00-8z3yUX4QcYjXYXX6iXhGW4
11.7845	15.1515	4.74243	um	Cell	Cell BoundingBoxAA Length	0.000	1.000	1358	27	Not-Trans anti-PSF-A546 8C-S-PSF V2.00	0	29. Not-Trans and anti-PSF-A546_Pos033_S001	00-8z3yUX4QcYjXYXX6iXhGW4
13.949	11.7845	5.1377	um	Cell	Cell BoundingBoxAA Length	0.000	1.000	1359	28	Not-Trans anti-PSF-A546 8C-S-PSF V2.00	0	29. Not-Trans and anti-PSF-A546_Pos033_S001	00-8z3yUX4QcYjXYXX6iXhGW4
17.797	22.607	4.74243	um	Cell	Cell BoundingBoxAA Length	0.000	1.000	1360	29	Not-Trans anti-PSF-A546 8C-S-PSF V2.00	0	29. Not-Trans and anti-PSF-A546_Pos033_S001	00-8z3yUX4QcYjXYXX6iXhGW4
14.43	15.873	5.1377	um	Cell	Cell BoundingBoxAA Length	0.000	1.000	1361	30	Not-Trans anti-PSF-A546 8C-S-PSF V2.00	0	29. Not-Trans and anti-PSF-A546_Pos033_S001	00-8z3yUX4QcYjXYXX6iXhGW4
12.506	11.3035	5.1377	um	Cell	Cell BoundingBoxAA Length	0.000	1.000	1362	31	Not-Trans anti-PSF-A546 8C-S-PSF V2.00	0	29. Not-Trans and anti-PSF-A546_Pos033_S001	00-8z3yUX4QcYjXYXX6iXhGW4
16.354	14.1895	4.74243	um	Cell	Cell BoundingBoxAA Length	0.000	1.000	1363	32	Not-Trans anti-PSF-A546 8C-S-PSF V2.00	0	29. Not-Trans and anti-PSF-A546_Pos033_S001	00-8z3yUX4QcYjXYXX6iXhGW4
13.949	17.797	4.74243	um	Cell	Cell BoundingBoxAA Length	0.000	1.000	1364	33	Not-Trans anti-PSF-A546 8C-S-PSF V2.00	0	29. Not-Trans and anti-PSF-A546_Pos033_S001	00-8z3yUX4QcYjXYXX6iXhGW4
12.025	12.506	5.1377	um	Cell	Cell BoundingBoxAA Length	0.000	1.000	1365	34	Not-Trans anti-PSF-A546 8C-S-PSF V2.00	0	29. Not-Trans and anti-PSF-A546_Pos033_S001	00-8z3yUX4QcYjXYXX6iXhGW4
13.949	22.607	4.74243	um	Cell	Cell BoundingBoxAA Length	0.000	1.000	1366	35	Not-Trans anti-PSF-A546 8C-S-PSF V2.00	0	29. Not-Trans and anti-PSF-A546_Pos033_S001	00-8z3yUX4QcYjXYXX6iXhGW4
12.506	15.6325	4.34729	um	Cell	Cell BoundingBoxAA Length	0.000	1.000	1367	36	Not-Trans anti-PSF-A546 8C-S-PSF V2.00	0	29. Not-Trans and anti-PSF-A546_Pos033_S001	00-8z3yUX4QcYjXYXX6iXhGW4
36.3155	19.9615	4.74243	um	Cell	Cell BoundingBoxAA Length	0.000	1.000	1368	37	Not-Trans anti-PSF-A546 8C-S-PSF V2.00	0	29. Not-Trans and anti-PSF-A546_Pos033_S001	00-8z3yUX4QcYjXYXX6iXhGW4
22.3665	10.3415	4.34729	um	Cell	Cell BoundingBoxAA Length	0.000	1.000	1369	38	Not-Trans anti-PSF-A546 8C-S-PSF V2.00	0	29. Not-Trans and anti-PSF-A546_Pos033_S001	00-8z3yUX4QcYjXYXX6iXhGW4
10.8225	11.063	5.1377	um	Cell	Cell BoundingBoxAA Length	0.000	1.000	1370	39	Not-Trans anti-PSF-A546 8C-S-PSF V2.00	0	29. Not-Trans and anti-PSF-A546_Pos033_S001	00-8z3yUX4QcYjXYXX6iXhGW4
14.1895	12.506	4.34729	um	Cell	Cell BoundingBoxAA Length	0.000	1.000	1371	40	Not-Trans anti-PSF-A546 8C-S-PSF V2.00	0	29. Not-Trans and anti-PSF-A546_Pos033_S001	00-8z3yUX4QcYjXYXX6iXhGW4
13.468	10.8225	5.1377	um	Cell	Cell BoundingBoxAA Length	0.000	1.000	1372	41	Not-Trans anti-PSF-A546 8C-S-PSF V2.00	0	29. Not-Trans and anti-PSF-A546_Pos033_S001	00-8z3yUX4QcYjXYXX6iXhGW4
16.1135	12.7465	5.1377	um	Cell	Cell BoundingBoxAA Length	0.000	1.000	1373	42	Not-Trans anti-PSF-A546 8C-S-PSF V2.00	0	29. Not-Trans and anti-PSF-A546_Pos033_S001	00-8z3yUX4QcYjXYXX6iXhGW4
13.7085	13.7085	5.1377	um	Cell	Cell BoundingBoxAA Length	0.000	1.000	1374	43	Not-Trans anti-PSF-A546 8C-S-PSF V2.00	0	29. Not-Trans and anti-PSF-A546_Pos033_S001	00-8z3yUX4QcYjXYXX6iXhGW4
11.7845	10.582	5.1377	um	Cell	Cell BoundingBoxAA Length	0.000	1.000	1375	44	Not-Trans anti-PSF-A546 8C-S-PSF V2.00	0	29. Not-Trans and anti-PSF-A546_Pos033_S001	00-8z3yUX4QcYjXYXX6iXhGW4
13.949	13.7085	5.1377	um	Cell	Cell BoundingBoxAA Length	0.000	1.000	1376	45	Not-Trans anti-PSF-A546 8C-S-PSF V2.00	0	29. Not-Trans and anti-PSF-A546_Pos033_S001	00-8z3yUX4QcYjXYXX6iXhGW4
13.7085	13.468	5.1377	um	Cell	Cell BoundingBoxAA Length	0.000	1.000	1377	46	Not-Trans anti-PSF-A546 8C-S-PSF V2.00	0	29. Not-Trans and anti-PSF-A546_Pos033_S001	00-8z3yUX4QcYjXYXX6iXhGW4
11.3035	9.3795	5.1377	um	Cell	Cell BoundingBoxAA Length	0.000	1.000	1378	47	Not-Trans anti-PSF-A546 8C-S-PSF V2.00	0	29. Not-Trans and anti-PSF-A546_Pos033_S001	00-8z3yUX4QcYjXYXX6iXhGW4
11.7845	6.25301	5.1377	um	Cell	Cell BoundingBoxAA Length	0.000	1.000	1379	48	Not-Trans anti-PSF-A546 8C-S-PSF V2.00	0	29. Not-Trans and anti-PSF-A546_Pos033_S001	00-8z3yUX4QcYjXYXX6iXhGW4
15.392	9.3795	4.74255	um	Cell	Cell BoundingBoxAA Length	0.000	1.000	1380	49	Not-Trans anti-PSF-A546 8C-S-PSF V2.00	0	29. Not-Trans and anti-PSF-A546_Pos033_S001	00-8z3yUX4QcYjXYXX6iXhGW4
12.025	13.468	4.74255	um	Cell	Cell BoundingBoxAA Length	0.000	1.000	1381	50	Not-Trans anti-PSF-A546 8C-S-PSF V2.00	0	29. Not-Trans and anti-PSF-A546_Pos033_S001	00-8z3yUX4QcYjXYXX6iXhGW4
20.4425	15.392	4.34729	um	Cell	Cell BoundingBoxAA Length	0.000	1.000	1382	51	Not-Trans anti-PSF-A546 8C-S-PSF V2.00	0	29. Not-Trans and anti-PSF-A546_Pos033_S001	00-8z3yUX4QcYjXYXX6iXhGW4
23.3285	10.3415	3.55688	um	Cell	Cell BoundingBoxAA Length	0.000	1.000	1383	52	Not-Trans anti-PSF-A546 8C-S-PSF V2.00	0	29. Not-Trans and anti-PSF-A546_Pos033_S001	00-8z3yUX4QcYjXYXX6iXhGW4
18.759	16.5945	4.34729	um	Cell	Cell BoundingBoxAA Length	0.000	1.000	1384	53	Not-Trans anti-PSF-A546 8C-S-PSF V2.00	0	29. Not-Trans and anti-PSF-A546_Pos033_S001	00-8z3yUX4QcYjXYXX6iXhGW4
10.582	14.1895	5.1377	um	Cell	Cell BoundingBoxAA Length	0.000	1.000	1385	54	Not-Trans anti-PSF-A546 8C-S-PSF V2.00	0	29. Not-Trans and anti-PSF-A546_Pos033_S001	00-8z3yUX4QcYjXYXX6iXhGW4
13.7085	15.392	5.92822	um	Cell	Cell BoundingBoxAA Length	0.000	1.000	1386	0	Not-Trans anti-PSF-A546 8C-S-PSF V2.00	0	29. Not-Trans and anti-PSF-A546_Pos034_S001	00-GT3MMRT4FjzfJGKRNt3awE
16.1135	11.7845	5.92822	um	Cell	Cell BoundingBoxAA Length	0.000	1.000	1387	1	Not-Trans anti-PSF-A546 8C-S-PSF V2.00	0	29. Not-Trans and anti-PSF-A546_Pos034_S001	00-GT3MMRT4FjzfJGKRNt3awE
20.683	14.43	5.13782	um	Cell	Cell BoundingBoxAA Length	0.000	1.000	1388	2	Not-Trans anti-PSF-A546 8C-S-PSF V2.00	0	29. Not-Trans and anti-PSF-A546_Pos034_S001	00-GT3MMRT4FjzfJGKRNt3awE
13.468	14.1895	5.13782	um	Cell	Cell BoundingBoxAA Length	0.000	1.000	1389	3	Not-Trans anti-PSF-A546 8C-S-PSF V2.00	0	29. Not-Trans and anti-PSF-A546_Pos034_S001	00-GT3MMRT4FjzfJGKRNt3awE
18.759	12.2655	5.13782	um	Cell	Cell BoundingBoxAA Length	0.000	1.000	1390	4	Not-Trans anti-PSF-A546 8C-S-PSF V2.00	0	29. Not-Trans and anti-PSF-A546_Pos034_S001	00-GT3MMRT4FjzfJGKRNt3awE
18.5185	11.544	5.92822	um	Cell	Cell BoundingBoxAA Length	0.000	1.000	1391	5	Not-Trans anti-PSF-A546 8C-S-PSF V2.00	0	29. Not-Trans and anti-PSF-A546_Pos034_S001	00-GT3MMRT4FjzfJGKRNt3awE
11.3035	13.2275	5.92822	um	Cell	Cell BoundingBoxAA Length	0.000	1.000	1392	6	Not-Trans anti-PSF-A546 8C-S-PSF V2.00	0	29. Not-Trans and anti-PSF-A546_Pos034_S001	00-GT3MMRT4FjzfJGKRNt3awE
18.9995	13.468	5.53296	um	Cell	Cell BoundingBoxAA Length	0.000	1.000	1393	7	Not-Trans anti-PSF-A546 8C-S-PSF V2.00	0	29. Not-Trans and anti-PSF-A546_Pos034_S001	00-GT3MMRT4FjzfJGKRNt3awE
11.063	10.101	5.1377	um	Cell	Cell BoundingBoxAA Length	0.000	1.000	1394	8	Not-Trans anti-PSF-A546 8C-S-PSF V2.00	0	29. Not-Trans and anti-PSF-A546_Pos034_S001	00-GT3MMRT4FjzfJGKRNt3awE
10.582	13.949	5.1377	um	Cell	Cell BoundingBoxAA Length	0.000	1.000	1395	9	Not-Trans anti-PSF-A546 8C-S-PSF V2.00	0	29. Not-Trans and anti-PSF-A546_Pos034_S001	00-GT3MMRT4FjzfJGKRNt3awE
20.4425	18.5185	4.74255	um	Cell	Cell BoundingBoxAA Length	0.000	1.000	1396	10	Not-Trans anti-PSF-A546 8C-S-PSF V2.00	0	29. Not-Trans and anti-PSF-A546_Pos034_S001	00-GT3MMRT4FjzfJGKRNt3awE
13.7085	13.2275	5.1377	um	Cell	Cell BoundingBoxAA Length	0.000	1.000	1397	11	Not-Trans anti-PSF-A546 8C-S-PSF V2.00	0	29. Not-Trans and anti-PSF-A546_Pos034_S001	00-GT3MMRT4FjzfJGKRNt3awE
16.5945	15.392	4.34729	um	Cell	Cell BoundingBoxAA Length	0.000	1.000	1398	12	Not-Trans anti-PSF-A546 8C-S-PSF V2.00	0	29. Not-Trans and anti-PSF-A546_Pos034_S001	00-GT3MMRT4FjzfJGKRNt3awE
11.7845	11.544	5.53296	um	Cell	Cell BoundingBoxAA Length	0.000	1.000	1399	13	Not-Trans anti-PSF-A546 8C-S-PSF V2.00	0	29. Not-Trans and anti-PSF-A546_Pos034_S001	00-GT3MMRT4FjzfJGKRNt3awE
17.0755	10.8225	5.1377	um	Cell	Cell BoundingBoxAA Length	0.000	1.000	1400	14	Not-Trans anti-PSF-A546 8C-S-PSF V2.00	0	29. Not-Trans and anti-PSF-A546_Pos034_S001	00-GT3MMRT4FjzfJGKRNt3awE
12.506	11.7845	5.53296	um	Cell	Cell BoundingBoxAA Length	0.000	1.000	1401	15	Not-Trans anti-PSF-A546 8C-S-PSF V2.00	0	29. Not-Trans and anti-PSF-A546_Pos034_S001	00-GT3MMRT4FjzfJGKRNt3awE
16.835	13.468	4.34729	um	Cell	Cell BoundingBoxAA Length	0.000	1.000	1402	16	Not-Trans anti-PSF-A546 8C-S-PSF V2.00	0	29. Not-Trans and anti-PSF-A546_Pos034_S001	00-GT3MMRT4FjzfJGKRNt3awE
14.6705	14.43	5.53296	um	Cell	Cell BoundingBoxAA Length	0.000	1.000	1403	17	Not-Trans anti-PSF-A546 8C-S-PSF V2.00	0	29. Not-Trans and anti-PSF-A546_Pos034_S001	00-GT3MMRT4FjzfJGKRNt3awE
9.8605	12.506	5.53296	um	Cell	Cell BoundingBoxAA Length	0.000	1.000	1404	18	Not-Trans anti-PSF-A546 8C-S-PSF V2.00	0	29. Not-Trans and anti-PSF-A546_Pos034_S001	00-GT3MMRT4FjzfJGKRNt3awE
23.3285	20.4425	5.53296	um	Cell	Cell BoundingBoxAA Length	0.000	1.000	1405	19	Not-Trans anti-PSF-A546 8C-S-PSF V2.00	0	29. Not-Trans and anti-PSF-A546_Pos034_S001	00-GT3MMRT4FjzfJGKRNt3awE
8.8985	12.2655	5.53296	um	Cell	Cell BoundingBoxAA Length	0.000	1.000	1406	20	Not-Trans anti-PSF-A546 8C-S-PSF V2.00	0	29. Not-Trans and anti-PSF-A546_Pos034_S001	00-GT3MMRT4FjzfJGKRNt3awE
18.278	16.354	5.53296	um	Cell	Cell BoundingBoxAA Length	0.000	1.000	1407	21	Not-Trans anti-PSF-A546 8C-S-PSF V2.00	0	29. Not-Trans and anti-PSF-A546_Pos034_S001	00-GT3MMRT4FjzfJGKRNt3awE
16.1135	17.5565	5.53296	um	Cell	Cell BoundingBoxAA Length	0.000	1.000	1408	22	Not-Trans anti-PSF-A546 8C-S-PSF V2.00	0	29. Not-Trans and anti-PSF-A546_Pos034_S001	00-GT3MMRT4FjzfJGKRNt3awE
18.9995	14.43	5.1377	um	Cell	Cell BoundingBoxAA Length	0.000	1.000	1409	23	Not-Trans anti-PSF-A546 8C-S-PSF V2.00	0	29. Not-Trans and anti-PSF-A546_Pos034_S001	00-GT3MMRT4FjzfJGKRNt3awE
22.126	15.873	3.95215	um	Cell	Cell BoundingBoxAA Length	0.000	1.000	1410	24	Not-Trans anti-PSF-A546 8C-S-PSF V2.00	0	29. Not-Trans and anti-PSF-A546_Pos034_S001	00-GT3MMRT4FjzfJGKRNt3awE
18.5185	15.873	4.34729	um	Cell	Cell BoundingBoxAA Length	0.000	1.000	1411	25	Not-Trans anti-PSF-A546 8C-S-PSF V2.00	0	29. Not-Trans and anti-PSF-A546_Pos034_S001	00-GT3MMRT4FjzfJGKRNt3awE
17.797	16.5945	4.74255	um	Cell	Cell BoundingBoxAA Length	0.000	1.000	1412	26	Not-Trans anti-PSF-A546 8C-S-PSF V2.00	0	29. Not-Trans and anti-PSF-A546_Pos034_S001	00-GT3MMRT4FjzfJGKRNt3awE
15.873	14.1895	4.74255	um	Cell	Cell BoundingBoxAA Length	0.000	1.000	1413	27	Not-Trans anti-PSF-A546 8C-S-PSF V2.00	0	29. Not-Trans and anti-PSF-A546_Pos034_S001	00-GT3MMRT4FjzfJGKRNt3awE
17.0755	16.354	4.74255	um	Cell	Cell BoundingBoxAA Length	0.000	1.000	1414	28	Not-Trans anti-PSF-A546 8C-S-PSF V2.00	0	29. Not-Trans and anti-PSF-A546_Pos034_S001	00-GT3MMRT4FjzfJGKRNt3awE
17.0755	20.683	4.34729	um	Cell	Cell BoundingBoxAA Length	0.000	1.000	1415	29	Not-Trans anti-PSF-A546 8C-S-PSF V2.00	0	29. Not-Trans and anti-PSF-A546_Pos034_S001	00-GT3MMRT4FjzfJGKRNt3awE
14.911	19.4805	5.1377	um	Cell	Cell BoundingBoxAA Length	0.000	1.000	1416	30	Not-Trans anti-PSF-A546 8C-S-PSF V2.00	0	29. Not-Trans and anti-PSF-A546_Pos034_S001	00-GT3MMRT4FjzfJGKRNt3awE
21.4045	14.911	4.34729	um	Cell	Cell BoundingBoxAA Length	0.000	1.000	1417	31	Not-Trans anti-PSF-A546 8C-S-PSF V2.00	0	29. Not-Trans and anti-PSF-A546_Pos034_S001	00-GT3MMRT4FjzfJGKRNt3awE
16.1135	14.43	5.1377	um	Cell	Cell BoundingBoxAA Length	0.000	1.000	1418	32	Not-Trans anti-PSF-A546 8C-S-PSF V2.00	0	29. Not-Trans and anti-PSF-A546_Pos034_S001	00-GT3MMRT4FjzfJGKRNt3awE
13.7085	11.544	4.74255	um	Cell	Cell BoundingBoxAA Length	0.000	1.000	1419	33	Not-Trans anti-PSF-A546 8C-S-PSF V2.00	0	29. Not-Trans and anti-PSF-A546_Pos034_S001	00-GT3MMRT4FjzfJGKRNt3awE
18.0375	13.468	4.74255	um	Cell	Cell BoundingBoxAA Length	0.000	1.000	1420	34	Not-Trans anti-PSF-A546 8C-S-PSF V2.00	0	29. Not-Trans and anti-PSF-A546_Pos034_S001	00-GT3MMRT4FjzfJGKRNt3awE
15.873	14.6705	5.53296	um	Cell	Cell BoundingBoxAA Length	0.000	1.000	1421	35	Not-Trans anti-PSF-A546 8C-S-PSF V2.00	0	29. Not-Trans and anti-PSF-A546_Pos034_S001	00-GT3MMRT4FjzfJGKRNt3awE
26.2145	14.43	4.34729	um	Cell	Cell BoundingBoxAA Length	0.000	1.000	1422	36	Not-Trans anti-PSF-A546 8C-S-PSF V2.00	0	29. Not-Trans and anti-PSF-A546_Pos034_S001	00-GT3MMRT4FjzfJGKRNt3awE
15.6325	12.506	5.53296	um	Cell	Cell BoundingBoxAA Length	0.000	1.000	1423	37	Not-Trans anti-PSF-A546 8C-S-PSF V2.00	0	29. Not-Trans and anti-PSF-A546_Pos034_S001	00-GT3MMRT4FjzfJGKRNt3awE
9.62	18.0375	5.53296	um	Cell	Cell BoundingBoxAA Length	0.000	1.000	1424	38	Not-Trans anti-PSF-A546 8C-S-PSF V2.00	0	29. Not-Trans and anti-PSF-A546_Pos034_S001	00-GT3MMRT4FjzfJGKRNt3awE
22.3665	13.468	4.74255	um	Cell	Cell BoundingBoxAA Length	0.000	1.000	1425	39	Not-Trans anti-PSF-A546 8C-S-PSF V2.00	0	29. Not-Trans and anti-PSF-A546_Pos034_S001	00-GT3MMRT4FjzfJGKRNt3awE
20.683	16.1135	5.1377	um	Cell	Cell BoundingBoxAA Length	0.000	1.000	1426	40	Not-Trans anti-PSF-A546 8C-S-PSF V2.00	0	29. Not-Trans and anti-PSF-A546_Pos034_S001	00-GT3MMRT4FjzfJGKRNt3awE
21.8855	15.1515	4.34729	um	Cell	Cell BoundingBoxAA Length	0.000	1.000	1427	41	Not-Trans anti-PSF-A546 8C-S-PSF V2.00	0	29. Not-Trans and anti-PSF-A546_Pos034_S001	00-GT3MMRT4FjzfJGKRNt3awE
15.6325	16.1135	4.74255	um	Cell	Cell BoundingBoxAA Length	0.000	1.000	1428	42	Not-Trans anti-PSF-A546 8C-S-PSF V2.00	0	29. Not-Trans and anti-PSF-A546_Pos034_S001	00-GT3MMRT4FjzfJGKRNt3awE
18.9995	18.759	4.74255	um	Cell	Cell BoundingBoxAA Length	0.000	1.000	1429	43	Not-Trans anti-PSF-A546 8C-S-PSF V2.00	0	29. Not-Trans and anti-PSF-A546_Pos034_S001	00-GT3MMRT4FjzfJGKRNt3awE
11.544	9.62	5.53296	um	Cell	Cell BoundingBoxAA Length	0.000	1.000	1430	44	Not-Trans anti-PSF-A546 8C-S-PSF V2.00	0	29. Not-Trans and anti-PSF-A546_Pos034_S001	00-GT3MMRT4FjzfJGKRNt3awE
18.9995	12.7465	5.1377	um	Cell	Cell BoundingBoxAA Length	0.000	1.000	1431	45	Not-Trans anti-PSF-A546 8C-S-PSF V2.00	0	29. Not-Trans and anti-PSF-A546_Pos034_S001	00-GT3MMRT4FjzfJGKRNt3awE
14.911	17.316	4.74255	um	Cell	Cell BoundingBoxAA Length	0.000	1.000	1432	46	Not-Trans anti-PSF-A546 8C-S-PSF V2.00	0	29. Not-Trans and anti-PSF-A546_Pos034_S001	00-GT3MMRT4FjzfJGKRNt3awE
13.468	18.0375	5.1377	um	Cell	Cell BoundingBoxAA Length	0.000	1.000	1433	47	Not-Trans anti-PSF-A546 8C-S-PSF V2.00	0	29. Not-Trans and anti-PSF-A546_Pos034_S001	00-GT3MMRT4FjzfJGKRNt3awE
16.1135	19.24	5.1377	um	Cell	Cell BoundingBoxAA Length	0.000	1.000	1434	48	Not-Trans anti-PSF-A546 8C-S-PSF V2.00	0	29. Not-Trans and anti-PSF-A546_Pos034_S001	00-GT3MMRT4FjzfJGKRNt3awE
17.797	20.202	5.1377	um	Cell	Cell BoundingBoxAA Length	0.000	1.000	1435	49	Not-Trans anti-PSF-A546 8C-S-PSF V2.00	0	29. Not-Trans and anti-PSF-A546_Pos034_S001	00-GT3MMRT4FjzfJGKRNt3awE
16.5945	14.911	5.53296	um	Cell	Cell BoundingBoxAA Length	0.000	1.000	1436	50	Not-Trans anti-PSF-A546 8C-S-PSF V2.00	0	29. Not-Trans and anti-PSF-A546_Pos034_S001	00-GT3MMRT4FjzfJGKRNt3awE
15.392	12.7465	5.1377	um	Cell	Cell BoundingBoxAA Length	0.000	1.000	1437	51	Not-Trans anti-PSF-A546 8C-S-PSF V2.00	0	29. Not-Trans and anti-PSF-A546_Pos034_S001	00-GT3MMRT4FjzfJGKRNt3awE
17.5565	9.8605	5.53296	um	Cell	Cell BoundingBoxAA Length	0.000	1.000	1438	52	Not-Trans anti-PSF-A546 8C-S-PSF V2.00	0	29. Not-Trans and anti-PSF-A546_Pos034_S001	00-GT3MMRT4FjzfJGKRNt3awE
12.987	13.7085	5.53296	um	Cell	Cell BoundingBoxAA Length	0.000	1.000	1439	53	Not-Trans anti-PSF-A546 8C-S-PSF V2.00	0	29. Not-Trans and anti-PSF-A546_Pos034_S001	00-GT3MMRT4FjzfJGKRNt3awE
15.6325	10.3415	5.1377	um	Cell	Cell BoundingBoxAA Length	0.000	1.000	1440	54	Not-Trans anti-PSF-A546 8C-S-PSF V2.00	0	29. Not-Trans and anti-PSF-A546_Pos034_S001	00-GT3MMRT4FjzfJGKRNt3awE
11.7845	18.0375	5.53296	um	Cell	Cell BoundingBoxAA Length	0.000	1.000	1441	55	Not-Trans anti-PSF-A546 8C-S-PSF V2.00	0	29. Not-Trans and anti-PSF-A546_Pos034_S001	00-GT3MMRT4FjzfJGKRNt3awE
14.43	13.468	5.1377	um	Cell	Cell BoundingBoxAA Length	0.000	1.000	1442	56	Not-Trans anti-PSF-A546 8C-S-PSF V2.00	0	29. Not-Trans and anti-PSF-A546_Pos034_S001	00-GT3MMRT4FjzfJGKRNt3awE
16.1135	15.1515	5.53296	um	Cell	Cell BoundingBoxAA Length	0.000	1.000	1443	57	Not-Trans anti-PSF-A546 8C-S-PSF V2.00	0	29. Not-Trans and anti-PSF-A546_Pos034_S001	00-GT3MMRT4FjzfJGKRNt3awE
15.1515	15.6325	5.1377	um	Cell	Cell BoundingBoxAA Length	0.000	1.000	1444	58	Not-Trans anti-PSF-A546 8C-S-PSF V2.00	0	29. Not-Trans and anti-PSF-A546_Pos034_S001	00-GT3MMRT4FjzfJGKRNt3awE
14.6705	12.2655	5.1377	um	Cell	Cell BoundingBoxAA Length	0.000	1.000	1445	59	Not-Trans anti-PSF-A546 8C-S-PSF V2.00	0	29. Not-Trans and anti-PSF-A546_Pos034_S001	00-GT3MMRT4FjzfJGKRNt3awE
17.5565	14.911	4.74255	um	Cell	Cell BoundingBoxAA Length	0.000	1.000	1446	60	Not-Trans anti-PSF-A546 8C-S-PSF V2.00	0	29. Not-Trans and anti-PSF-A546_Pos034_S001	00-GT3MMRT4FjzfJGKRNt3awE
15.873	13.2275	5.1377	um	Cell	Cell BoundingBoxAA Length	0.000	1.000	1447	61	Not-Trans anti-PSF-A546 8C-S-PSF V2.00	0	29. Not-Trans and anti-PSF-A546_Pos034_S001	00-GT3MMRT4FjzfJGKRNt3awE
15.392	10.8225	5.53296	um	Cell	Cell BoundingBoxAA Length	0.000	1.000	1448	62	Not-Trans anti-PSF-A546 8C-S-PSF V2.00	0	29. Not-Trans and anti-PSF-A546_Pos034_S001	00-GT3MMRT4FjzfJGKRNt3awE
19.24	14.43	5.1377	um	Cell	Cell BoundingBoxAA Length	0.000	1.000	1449	63	Not-Trans anti-PSF-A546 8C-S-PSF V2.00	0	29. Not-Trans and anti-PSF-A546_Pos034_S001	00-GT3MMRT4FjzfJGKRNt3awE
19.24	15.1515	5.53296	um	Cell	Cell BoundingBoxAA Length	0.000	1.000	1450	64	Not-Trans anti-PSF-A546 8C-S-PSF V2.00	0	29. Not-Trans and anti-PSF-A546_Pos034_S001	00-GT3MMRT4FjzfJGKRNt3awE
17.316	14.43	4.34729	um	Cell	Cell BoundingBoxAA Length	0.000	1.000	1451	65	Not-Trans anti-PSF-A546 8C-S-PSF V2.00	0	29. Not-Trans and anti-PSF-A546_Pos034_S001	00-GT3MMRT4FjzfJGKRNt3awE
19.721	17.797	4.74255	um	Cell	Cell BoundingBoxAA Length	0.000	1.000	1452	66	Not-Trans anti-PSF-A546 8C-S-PSF V2.00	0	29. Not-Trans and anti-PSF-A546_Pos034_S001	00-GT3MMRT4FjzfJGKRNt3awE
13.7085	14.43	5.1377	um	Cell	Cell BoundingBoxAA Length	0.000	1.000	1453	67	Not-Trans anti-PSF-A546 8C-S-PSF V2.00	0	29. Not-Trans and anti-PSF-A546_Pos034_S001	00-GT3MMRT4FjzfJGKRNt3awE
13.949	10.582	4.34729	um	Cell	Cell BoundingBoxAA Length	0.000	1.000	1454	68	Not-Trans anti-PSF-A546 8C-S-PSF V2.00	0	29. Not-Trans and anti-PSF-A546_Pos034_S001	00-GT3MMRT4FjzfJGKRNt3awE
13.7085	9.62	5.1377	um	Cell	Cell BoundingBoxAA Length	0.000	1.000	1455	69	Not-Trans anti-PSF-A546 8C-S-PSF V2.00	0	29. Not-Trans and anti-PSF-A546_Pos034_S001	00-GT3MMRT4FjzfJGKRNt3awE
16.835	6.9745	4.34729	um	Cell	Cell BoundingBoxAA Length	0.000	1.000	1456	70	Not-Trans anti-PSF-A546 8C-S-PSF V2.00	0	29. Not-Trans and anti-PSF-A546_Pos034_S001	00-GT3MMRT4FjzfJGKRNt3awE
11.063	11.3035	3.95203	um	Cell	Cell BoundingBoxAA Length	0.000	1.000	1457	71	Not-Trans anti-PSF-A546 8C-S-PSF V2.00	0	29. Not-Trans and anti-PSF-A546_Pos034_S001	00-GT3MMRT4FjzfJGKRNt3awE
9.62	13.949	4.74243	um	Cell	Cell BoundingBoxAA Length	0.000	1.000	1458	72	Not-Trans anti-PSF-A546 8C-S-PSF V2.00	0	29. Not-Trans and anti-PSF-A546_Pos034_S001	00-GT3MMRT4FjzfJGKRNt3awE
13.468	18.9995	3.95203	um	Cell	Cell BoundingBoxAA Length	0.000	1.000	1459	73	Not-Trans anti-PSF-A546 8C-S-PSF V2.00	0	29. Not-Trans and anti-PSF-A546_Pos034_S001	00-GT3MMRT4FjzfJGKRNt3awE
13.7085	14.1895	3.95203	um	Cell	Cell BoundingBoxAA Length	0.000	1.000	1460	74	Not-Trans anti-PSF-A546 8C-S-PSF V2.00	0	29. Not-Trans and anti-PSF-A546_Pos034_S001	00-GT3MMRT4FjzfJGKRNt3awE
19.24	10.8225	4.34729	um	Cell	Cell BoundingBoxAA Length	0.000	1.000	1461	75	Not-Trans anti-PSF-A546 8C-S-PSF V2.00	0	29. Not-Trans and anti-PSF-A546_Pos034_S001	00-GT3MMRT4FjzfJGKRNt3awE
13.949	12.025	5.1377	um	Cell	Cell BoundingBoxAA Length	0.000	1.000	1462	76	Not-Trans anti-PSF-A546 8C-S-PSF V2.00	0	29. Not-Trans and anti-PSF-A546_Pos034_S001	00-GT3MMRT4FjzfJGKRNt3awE
11.7845	12.025	4.34729	um	Cell	Cell BoundingBoxAA Length	0.000	1.000	1463	77	Not-Trans anti-PSF-A546 8C-S-PSF V2.00	0	29. Not-Trans and anti-PSF-A546_Pos034_S001	00-GT3MMRT4FjzfJGKRNt3awE
8.658	11.063	5.1377	um	Cell	Cell BoundingBoxAA Length	0.000	1.000	1464	78	Not-Trans anti-PSF-A546 8C-S-PSF V2.00	0	29. Not-Trans and anti-PSF-A546_Pos034_S001	00-GT3MMRT4FjzfJGKRNt3awE
14.911	14.43	4.34729	um	Cell	Cell BoundingBoxAA Length	0.000	1.000	1465	79	Not-Trans anti-PSF-A546 8C-S-PSF V2.00	0	29. Not-Trans and anti-PSF-A546_Pos034_S001	00-GT3MMRT4FjzfJGKRNt3awE
14.6705	17.797	3.55688	um	Cell	Cell BoundingBoxAA Length	0.000	1.000	1466	80	Not-Trans anti-PSF-A546 8C-S-PSF V2.00	0	29. Not-Trans and anti-PSF-A546_Pos034_S001	00-GT3MMRT4FjzfJGKRNt3awE
23.569	23.569	5.1377	um	Cell	Cell BoundingBoxAA Length	0.000	1.000	1467	81	Not-Trans anti-PSF-A546 8C-S-PSF V2.00	0	29. Not-Trans and anti-PSF-A546_Pos034_S001	00-GT3MMRT4FjzfJGKRNt3awE
11.063	13.949	4.34729	um	Cell	Cell BoundingBoxAA Length	0.000	1.000	1468	82	Not-Trans anti-PSF-A546 8C-S-PSF V2.00	0	29. Not-Trans and anti-PSF-A546_Pos034_S001	00-GT3MMRT4FjzfJGKRNt3awE
16.1135	16.835	3.55688	um	Cell	Cell BoundingBoxAA Length	0.000	1.000	1469	83	Not-Trans anti-PSF-A546 8C-S-PSF V2.00	0	29. Not-Trans and anti-PSF-A546_Pos034_S001	00-GT3MMRT4FjzfJGKRNt3awE
22.126	22.3665	4.34729	um	Cell	Cell BoundingBoxAA Length	0.000	1.000	1470	84	Not-Trans anti-PSF-A546 8C-S-PSF V2.00	0	29. Not-Trans and anti-PSF-A546_Pos034_S001	00-GT3MMRT4FjzfJGKRNt3awE
9.8605	12.2655	3.95203	um	Cell	Cell BoundingBoxAA Length	0.000	1.000	1471	85	Not-Trans anti-PSF-A546 8C-S-PSF V2.00	0	29. Not-Trans and anti-PSF-A546_Pos034_S001	00-GT3MMRT4FjzfJGKRNt3awE
17.0755	13.949	5.1377	um	Cell	Cell BoundingBoxAA Length	0.000	1.000	1472	86	Not-Trans anti-PSF-A546 8C-S-PSF V2.00	0	29. Not-Trans and anti-PSF-A546_Pos034_S001	00-GT3MMRT4FjzfJGKRNt3awE
19.4805	15.6325	3.95203	um	Cell	Cell BoundingBoxAA Length	0.000	1.000	1473	87	Not-Trans anti-PSF-A546 8C-S-PSF V2.00	0	29. Not-Trans and anti-PSF-A546_Pos034_S001	00-GT3MMRT4FjzfJGKRNt3awE
19.4805	14.43	4.34729	um	Cell	Cell BoundingBoxAA Length	0.000	1.000	1474	88	Not-Trans anti-PSF-A546 8C-S-PSF V2.00	0	29. Not-Trans and anti-PSF-A546_Pos034_S001	00-GT3MMRT4FjzfJGKRNt3awE
17.0755	14.43	4.34729	um	Cell	Cell BoundingBoxAA Length	0.000	1.000	1475	89	Not-Trans anti-PSF-A546 8C-S-PSF V2.00	0	29. Not-Trans and anti-PSF-A546_Pos034_S001	00-GT3MMRT4FjzfJGKRNt3awE
18.278	13.468	3.95203	um	Cell	Cell BoundingBoxAA Length	0.000	1.000	1476	90	Not-Trans anti-PSF-A546 8C-S-PSF V2.00	0	29. Not-Trans and anti-PSF-A546_Pos034_S001	00-GT3MMRT4FjzfJGKRNt3awE
9.8605	17.797	3.55688	um	Cell	Cell BoundingBoxAA Length	0.000	1.000	1477	91	Not-Trans anti-PSF-A546 8C-S-PSF V2.00	0	29. Not-Trans and anti-PSF-A546_Pos034_S001	00-GT3MMRT4FjzfJGKRNt3awE
28.1385	15.392	3.95203	um	Cell	Cell BoundingBoxAA Length	0.000	1.000	1478	92	Not-Trans anti-PSF-A546 8C-S-PSF V2.00	0	29. Not-Trans and anti-PSF-A546_Pos034_S001	00-GT3MMRT4FjzfJGKRNt3awE
17.316	12.987	5.1377	um	Cell	Cell BoundingBoxAA Length	0.000	1.000	1479	93	Not-Trans anti-PSF-A546 8C-S-PSF V2.00	0	29. Not-Trans and anti-PSF-A546_Pos034_S001	00-GT3MMRT4FjzfJGKRNt3awE
15.392	12.506	3.95203	um	Cell	Cell BoundingBoxAA Length	0.000	1.000	1480	94	Not-Trans anti-PSF-A546 8C-S-PSF V2.00	0	29. Not-Trans and anti-PSF-A546_Pos034_S001	00-GT3MMRT4FjzfJGKRNt3awE
14.6705	15.6325	4.74243	um	Cell	Cell BoundingBoxAA Length	0.000	1.000	1481	95	Not-Trans anti-PSF-A546 8C-S-PSF V2.00	0	29. Not-Trans and anti-PSF-A546_Pos034_S001	00-GT3MMRT4FjzfJGKRNt3awE
15.6325	15.392	3.95203	um	Cell	Cell BoundingBoxAA Length	0.000	1.000	1482	96	Not-Trans anti-PSF-A546 8C-S-PSF V2.00	0	29. Not-Trans and anti-PSF-A546_Pos034_S001	00-GT3MMRT4FjzfJGKRNt3awE
17.5565	19.9615	5.13782	um	Cell	Cell BoundingBoxAA Length	0.000	1.000	1483	97	Not-Trans anti-PSF-A546 8C-S-PSF V2.00	0	29. Not-Trans and anti-PSF-A546_Pos034_S001	00-GT3MMRT4FjzfJGKRNt3awE
12.987	12.987	4.74255	um	Cell	Cell BoundingBoxAA Length	0.000	1.000	1484	98	Not-Trans anti-PSF-A546 8C-S-PSF V2.00	0	29. Not-Trans and anti-PSF-A546_Pos034_S001	00-GT3MMRT4FjzfJGKRNt3awE
19.24	12.987	5.53296	um	Cell	Cell BoundingBoxAA Length	0.000	1.000	1485	99	Not-Trans anti-PSF-A546 8C-S-PSF V2.00	0	29. Not-Trans and anti-PSF-A546_Pos034_S001	00-GT3MMRT4FjzfJGKRNt3awE
14.43	12.7465	5.53296	um	Cell	Cell BoundingBoxAA Length	0.000	1.000	1486	100	Not-Trans anti-PSF-A546 8C-S-PSF V2.00	0	29. Not-Trans and anti-PSF-A546_Pos034_S001	00-GT3MMRT4FjzfJGKRNt3awE
12.2655	14.6705	4.74255	um	Cell	Cell BoundingBoxAA Length	0.000	1.000	1487	101	Not-Trans anti-PSF-A546 8C-S-PSF V2.00	0	29. Not-Trans and anti-PSF-A546_Pos034_S001	00-GT3MMRT4FjzfJGKRNt3awE
21.645	15.6325	5.53296	um	Cell	Cell BoundingBoxAA Length	0.000	1.000	1488	102	Not-Trans anti-PSF-A546 8C-S-PSF V2.00	0	29. Not-Trans and anti-PSF-A546_Pos034_S001	00-GT3MMRT4FjzfJGKRNt3awE
16.1135	16.1135	5.53296	um	Cell	Cell BoundingBoxAA Length	0.000	1.000	1489	103	Not-Trans anti-PSF-A546 8C-S-PSF V2.00	0	29. Not-Trans and anti-PSF-A546_Pos034_S001	00-GT3MMRT4FjzfJGKRNt3awE
13.468	13.2275	5.53296	um	Cell	Cell BoundingBoxAA Length	0.000	1.000	1490	104	Not-Trans anti-PSF-A546 8C-S-PSF V2.00	0	29. Not-Trans and anti-PSF-A546_Pos034_S001	00-GT3MMRT4FjzfJGKRNt3awE
15.873	6.9745	5.53296	um	Cell	Cell BoundingBoxAA Length	0.000	1.000	1491	105	Not-Trans anti-PSF-A546 8C-S-PSF V2.00	0	29. Not-Trans and anti-PSF-A546_Pos034_S001	00-GT3MMRT4FjzfJGKRNt3awE
13.468	12.2655	5.1377	um	Cell	Cell BoundingBoxAA Length	0.000	1.000	1492	106	Not-Trans anti-PSF-A546 8C-S-PSF V2.00	0	29. Not-Trans and anti-PSF-A546_Pos034_S001	00-GT3MMRT4FjzfJGKRNt3awE
13.468	10.3415	5.1377	um	Cell	Cell BoundingBoxAA Length	0.000	1.000	1493	107	Not-Trans anti-PSF-A546 8C-S-PSF V2.00	0	29. Not-Trans and anti-PSF-A546_Pos034_S001	00-GT3MMRT4FjzfJGKRNt3awE
17.0755	14.1895	5.1377	um	Cell	Cell BoundingBoxAA Length	0.000	1.000	1494	0	Not-Trans anti-PSF-A546 8C-S-PSF V2.00	0	29. Not-Trans and anti-PSF-A546_Pos035_S001	00-xGLQWTkSvCapPjRRAbffiR
15.1515	11.544	4.34741	um	Cell	Cell BoundingBoxAA Length	0.000	1.000	1495	1	Not-Trans anti-PSF-A546 8C-S-PSF V2.00	0	29. Not-Trans and anti-PSF-A546_Pos035_S001	00-xGLQWTkSvCapPjRRAbffiR
14.911	13.2275	4.34741	um	Cell	Cell BoundingBoxAA Length	0.000	1.000	1496	2	Not-Trans anti-PSF-A546 8C-S-PSF V2.00	0	29. Not-Trans and anti-PSF-A546_Pos035_S001	00-xGLQWTkSvCapPjRRAbffiR
12.7465	13.949	4.74255	um	Cell	Cell BoundingBoxAA Length	0.000	1.000	1497	3	Not-Trans anti-PSF-A546 8C-S-PSF V2.00	0	29. Not-Trans and anti-PSF-A546_Pos035_S001	00-xGLQWTkSvCapPjRRAbffiR
16.5945	14.1895	5.13782	um	Cell	Cell BoundingBoxAA Length	0.000	1.000	1498	4	Not-Trans anti-PSF-A546 8C-S-PSF V2.00	0	29. Not-Trans and anti-PSF-A546_Pos035_S001	00-xGLQWTkSvCapPjRRAbffiR
16.5945	17.316	4.34741	um	Cell	Cell BoundingBoxAA Length	0.000	1.000	1499	5	Not-Trans anti-PSF-A546 8C-S-PSF V2.00	0	29. Not-Trans and anti-PSF-A546_Pos035_S001	00-xGLQWTkSvCapPjRRAbffiR
16.354	14.1895	5.53296	um	Cell	Cell BoundingBoxAA Length	0.000	1.000	1500	6	Not-Trans anti-PSF-A546 8C-S-PSF V2.00	0	29. Not-Trans and anti-PSF-A546_Pos035_S001	00-xGLQWTkSvCapPjRRAbffiR
16.1135	13.468	5.13782	um	Cell	Cell BoundingBoxAA Length	0.000	1.000	1501	7	Not-Trans anti-PSF-A546 8C-S-PSF V2.00	0	29. Not-Trans and anti-PSF-A546_Pos035_S001	00-xGLQWTkSvCapPjRRAbffiR
13.949	14.6705	4.34741	um	Cell	Cell BoundingBoxAA Length	0.000	1.000	1502	8	Not-Trans anti-PSF-A546 8C-S-PSF V2.00	0	29. Not-Trans and anti-PSF-A546_Pos035_S001	00-xGLQWTkSvCapPjRRAbffiR
10.101	15.873	4.34741	um	Cell	Cell BoundingBoxAA Length	0.000	1.000	1503	9	Not-Trans anti-PSF-A546 8C-S-PSF V2.00	0	29. Not-Trans and anti-PSF-A546_Pos035_S001	00-xGLQWTkSvCapPjRRAbffiR
14.43	15.1515	5.13782	um	Cell	Cell BoundingBoxAA Length	0.000	1.000	1504	10	Not-Trans anti-PSF-A546 8C-S-PSF V2.00	0	29. Not-Trans and anti-PSF-A546_Pos035_S001	00-xGLQWTkSvCapPjRRAbffiR
15.392	11.3035	4.74255	um	Cell	Cell BoundingBoxAA Length	0.000	1.000	1505	11	Not-Trans anti-PSF-A546 8C-S-PSF V2.00	0	29. Not-Trans and anti-PSF-A546_Pos035_S001	00-xGLQWTkSvCapPjRRAbffiR
15.392	16.835	5.92822	um	Cell	Cell BoundingBoxAA Length	0.000	1.000	1506	12	Not-Trans anti-PSF-A546 8C-S-PSF V2.00	0	29. Not-Trans and anti-PSF-A546_Pos035_S001	00-xGLQWTkSvCapPjRRAbffiR
17.0755	14.1895	3.95215	um	Cell	Cell BoundingBoxAA Length	0.000	1.000	1507	13	Not-Trans anti-PSF-A546 8C-S-PSF V2.00	0	29. Not-Trans and anti-PSF-A546_Pos035_S001	00-xGLQWTkSvCapPjRRAbffiR
19.721	18.5185	4.74255	um	Cell	Cell BoundingBoxAA Length	0.000	1.000	1508	14	Not-Trans anti-PSF-A546 8C-S-PSF V2.00	0	29. Not-Trans and anti-PSF-A546_Pos035_S001	00-xGLQWTkSvCapPjRRAbffiR
18.9995	15.392	4.74255	um	Cell	Cell BoundingBoxAA Length	0.000	1.000	1509	15	Not-Trans anti-PSF-A546 8C-S-PSF V2.00	0	29. Not-Trans and anti-PSF-A546_Pos035_S001	00-xGLQWTkSvCapPjRRAbffiR
21.164	15.392	4.74255	um	Cell	Cell BoundingBoxAA Length	0.000	1.000	1510	16	Not-Trans anti-PSF-A546 8C-S-PSF V2.00	0	29. Not-Trans and anti-PSF-A546_Pos035_S001	00-xGLQWTkSvCapPjRRAbffiR
14.1895	14.911	4.74255	um	Cell	Cell BoundingBoxAA Length	0.000	1.000	1511	17	Not-Trans anti-PSF-A546 8C-S-PSF V2.00	0	29. Not-Trans and anti-PSF-A546_Pos035_S001	00-xGLQWTkSvCapPjRRAbffiR
19.721	17.0755	5.53296	um	Cell	Cell BoundingBoxAA Length	0.000	1.000	1512	18	Not-Trans anti-PSF-A546 8C-S-PSF V2.00	0	29. Not-Trans and anti-PSF-A546_Pos035_S001	00-xGLQWTkSvCapPjRRAbffiR
23.8095	17.0755	4.74255	um	Cell	Cell BoundingBoxAA Length	0.000	1.000	1513	19	Not-Trans anti-PSF-A546 8C-S-PSF V2.00	0	29. Not-Trans and anti-PSF-A546_Pos035_S001	00-xGLQWTkSvCapPjRRAbffiR
14.911	12.987	4.34741	um	Cell	Cell BoundingBoxAA Length	0.000	1.000	1514	20	Not-Trans anti-PSF-A546 8C-S-PSF V2.00	0	29. Not-Trans and anti-PSF-A546_Pos035_S001	00-xGLQWTkSvCapPjRRAbffiR
16.354	23.088	4.34741	um	Cell	Cell BoundingBoxAA Length	0.000	1.000	1515	21	Not-Trans anti-PSF-A546 8C-S-PSF V2.00	0	29. Not-Trans and anti-PSF-A546_Pos035_S001	00-xGLQWTkSvCapPjRRAbffiR
14.911	28.6195	3.95215	um	Cell	Cell BoundingBoxAA Length	0.000	1.000	1516	22	Not-Trans anti-PSF-A546 8C-S-PSF V2.00	0	29. Not-Trans and anti-PSF-A546_Pos035_S001	00-xGLQWTkSvCapPjRRAbffiR
10.8225	16.5945	5.13782	um	Cell	Cell BoundingBoxAA Length	0.000	1.000	1517	23	Not-Trans anti-PSF-A546 8C-S-PSF V2.00	0	29. Not-Trans and anti-PSF-A546_Pos035_S001	00-xGLQWTkSvCapPjRRAbffiR
29.822	14.43	4.74255	um	Cell	Cell BoundingBoxAA Length	0.000	1.000	1518	24	Not-Trans anti-PSF-A546 8C-S-PSF V2.00	0	29. Not-Trans and anti-PSF-A546_Pos035_S001	00-xGLQWTkSvCapPjRRAbffiR
7.215	17.0755	4.74255	um	Cell	Cell BoundingBoxAA Length	0.000	1.000	1519	25	Not-Trans anti-PSF-A546 8C-S-PSF V2.00	0	29. Not-Trans and anti-PSF-A546_Pos035_S001	00-xGLQWTkSvCapPjRRAbffiR
18.0375	19.9615	4.34741	um	Cell	Cell BoundingBoxAA Length	0.000	1.000	1520	26	Not-Trans anti-PSF-A546 8C-S-PSF V2.00	0	29. Not-Trans and anti-PSF-A546_Pos035_S001	00-xGLQWTkSvCapPjRRAbffiR
15.6325	14.911	4.74255	um	Cell	Cell BoundingBoxAA Length	0.000	1.000	1521	27	Not-Trans anti-PSF-A546 8C-S-PSF V2.00	0	29. Not-Trans and anti-PSF-A546_Pos035_S001	00-xGLQWTkSvCapPjRRAbffiR
14.43	16.1135	3.95215	um	Cell	Cell BoundingBoxAA Length	0.000	1.000	1522	28	Not-Trans anti-PSF-A546 8C-S-PSF V2.00	0	29. Not-Trans and anti-PSF-A546_Pos035_S001	00-xGLQWTkSvCapPjRRAbffiR
16.354	11.7845	4.74255	um	Cell	Cell BoundingBoxAA Length	0.000	1.000	1523	29	Not-Trans anti-PSF-A546 8C-S-PSF V2.00	0	29. Not-Trans and anti-PSF-A546_Pos035_S001	00-xGLQWTkSvCapPjRRAbffiR
19.9615	15.6325	5.13782	um	Cell	Cell BoundingBoxAA Length	0.000	1.000	1524	30	Not-Trans anti-PSF-A546 8C-S-PSF V2.00	0	29. Not-Trans and anti-PSF-A546_Pos035_S001	00-xGLQWTkSvCapPjRRAbffiR
12.987	15.6325	4.74255	um	Cell	Cell BoundingBoxAA Length	0.000	1.000	1525	31	Not-Trans anti-PSF-A546 8C-S-PSF V2.00	0	29. Not-Trans and anti-PSF-A546_Pos035_S001	00-xGLQWTkSvCapPjRRAbffiR
16.354	14.1895	4.74255	um	Cell	Cell BoundingBoxAA Length	0.000	1.000	1526	32	Not-Trans anti-PSF-A546 8C-S-PSF V2.00	0	29. Not-Trans and anti-PSF-A546_Pos035_S001	00-xGLQWTkSvCapPjRRAbffiR
15.392	18.5185	4.34741	um	Cell	Cell BoundingBoxAA Length	0.000	1.000	1527	33	Not-Trans anti-PSF-A546 8C-S-PSF V2.00	0	29. Not-Trans and anti-PSF-A546_Pos035_S001	00-xGLQWTkSvCapPjRRAbffiR
20.9235	16.835	5.13782	um	Cell	Cell BoundingBoxAA Length	0.000	1.000	1528	34	Not-Trans anti-PSF-A546 8C-S-PSF V2.00	0	29. Not-Trans and anti-PSF-A546_Pos035_S001	00-xGLQWTkSvCapPjRRAbffiR
21.8855	19.9615	5.13782	um	Cell	Cell BoundingBoxAA Length	0.000	1.000	1529	35	Not-Trans anti-PSF-A546 8C-S-PSF V2.00	0	29. Not-Trans and anti-PSF-A546_Pos035_S001	00-xGLQWTkSvCapPjRRAbffiR
29.5815	27.417	5.92822	um	Cell	Cell BoundingBoxAA Length	0.000	1.000	1530	36	Not-Trans anti-PSF-A546 8C-S-PSF V2.00	0	29. Not-Trans and anti-PSF-A546_Pos035_S001	00-xGLQWTkSvCapPjRRAbffiR
18.0375	17.5565	4.34741	um	Cell	Cell BoundingBoxAA Length	0.000	1.000	1531	37	Not-Trans anti-PSF-A546 8C-S-PSF V2.00	0	29. Not-Trans and anti-PSF-A546_Pos035_S001	00-xGLQWTkSvCapPjRRAbffiR
11.7845	12.025	4.74255	um	Cell	Cell BoundingBoxAA Length	0.000	1.000	1532	38	Not-Trans anti-PSF-A546 8C-S-PSF V2.00	0	29. Not-Trans and anti-PSF-A546_Pos035_S001	00-xGLQWTkSvCapPjRRAbffiR
14.43	15.1515	3.95215	um	Cell	Cell BoundingBoxAA Length	0.000	1.000	1533	39	Not-Trans anti-PSF-A546 8C-S-PSF V2.00	0	29. Not-Trans and anti-PSF-A546_Pos035_S001	00-xGLQWTkSvCapPjRRAbffiR
15.1515	15.6325	4.34729	um	Cell	Cell BoundingBoxAA Length	0.000	1.000	1534	40	Not-Trans anti-PSF-A546 8C-S-PSF V2.00	0	29. Not-Trans and anti-PSF-A546_Pos035_S001	00-xGLQWTkSvCapPjRRAbffiR
21.164	25.493	3.55688	um	Cell	Cell BoundingBoxAA Length	0.000	1.000	1535	41	Not-Trans anti-PSF-A546 8C-S-PSF V2.00	0	29. Not-Trans and anti-PSF-A546_Pos035_S001	00-xGLQWTkSvCapPjRRAbffiR
15.6325	15.1515	3.95215	um	Cell	Cell BoundingBoxAA Length	0.000	1.000	1536	42	Not-Trans anti-PSF-A546 8C-S-PSF V2.00	0	29. Not-Trans and anti-PSF-A546_Pos035_S001	00-xGLQWTkSvCapPjRRAbffiR
12.025	16.354	3.95215	um	Cell	Cell BoundingBoxAA Length	0.000	1.000	1537	43	Not-Trans anti-PSF-A546 8C-S-PSF V2.00	0	29. Not-Trans and anti-PSF-A546_Pos035_S001	00-xGLQWTkSvCapPjRRAbffiR
13.7085	15.873	3.95215	um	Cell	Cell BoundingBoxAA Length	0.000	1.000	1538	44	Not-Trans anti-PSF-A546 8C-S-PSF V2.00	0	29. Not-Trans and anti-PSF-A546_Pos035_S001	00-xGLQWTkSvCapPjRRAbffiR
14.6705	15.1515	4.34729	um	Cell	Cell BoundingBoxAA Length	0.000	1.000	1539	45	Not-Trans anti-PSF-A546 8C-S-PSF V2.00	0	29. Not-Trans and anti-PSF-A546_Pos035_S001	00-xGLQWTkSvCapPjRRAbffiR
10.101	11.3035	4.34729	um	Cell	Cell BoundingBoxAA Length	0.000	1.000	1540	46	Not-Trans anti-PSF-A546 8C-S-PSF V2.00	0	29. Not-Trans and anti-PSF-A546_Pos035_S001	00-xGLQWTkSvCapPjRRAbffiR
18.759	15.1515	4.34729	um	Cell	Cell BoundingBoxAA Length	0.000	1.000	1541	47	Not-Trans anti-PSF-A546 8C-S-PSF V2.00	0	29. Not-Trans and anti-PSF-A546_Pos035_S001	00-xGLQWTkSvCapPjRRAbffiR
20.202	14.43	4.34729	um	Cell	Cell BoundingBoxAA Length	0.000	1.000	1542	48	Not-Trans anti-PSF-A546 8C-S-PSF V2.00	0	29. Not-Trans and anti-PSF-A546_Pos035_S001	00-xGLQWTkSvCapPjRRAbffiR
24.7715	18.759	3.95215	um	Cell	Cell BoundingBoxAA Length	0.000	1.000	1543	49	Not-Trans anti-PSF-A546 8C-S-PSF V2.00	0	29. Not-Trans and anti-PSF-A546_Pos035_S001	00-xGLQWTkSvCapPjRRAbffiR
18.5185	11.7845	4.34729	um	Cell	Cell BoundingBoxAA Length	0.000	1.000	1544	50	Not-Trans anti-PSF-A546 8C-S-PSF V2.00	0	29. Not-Trans and anti-PSF-A546_Pos035_S001	00-xGLQWTkSvCapPjRRAbffiR
18.759	24.05	3.16174	um	Cell	Cell BoundingBoxAA Length	0.000	1.000	1545	51	Not-Trans anti-PSF-A546 8C-S-PSF V2.00	0	29. Not-Trans and anti-PSF-A546_Pos035_S001	00-xGLQWTkSvCapPjRRAbffiR
11.544	14.1895	3.16174	um	Cell	Cell BoundingBoxAA Length	0.000	1.000	1546	52	Not-Trans anti-PSF-A546 8C-S-PSF V2.00	0	29. Not-Trans and anti-PSF-A546_Pos035_S001	00-xGLQWTkSvCapPjRRAbffiR
12.987	15.1515	4.34729	um	Cell	Cell BoundingBoxAA Length	0.000	1.000	1547	0	Not-Trans anti-PSF-A546 8C-S-PSF V2.00	0	29. Not-Trans and anti-PSF-A546_Pos036_S001	00-SfkxxKAsf3Q25tfHTcRrFM
17.5565	10.582	4.34729	um	Cell	Cell BoundingBoxAA Length	0.000	1.000	1548	1	Not-Trans anti-PSF-A546 8C-S-PSF V2.00	0	29. Not-Trans and anti-PSF-A546_Pos036_S001	00-SfkxxKAsf3Q25tfHTcRrFM
9.3795	11.063	4.34729	um	Cell	Cell BoundingBoxAA Length	0.000	1.000	1549	2	Not-Trans anti-PSF-A546 8C-S-PSF V2.00	0	29. Not-Trans and anti-PSF-A546_Pos036_S001	00-SfkxxKAsf3Q25tfHTcRrFM
17.316	18.0375	3.95215	um	Cell	Cell BoundingBoxAA Length	0.000	1.000	1550	3	Not-Trans anti-PSF-A546 8C-S-PSF V2.00	0	29. Not-Trans and anti-PSF-A546_Pos036_S001	00-SfkxxKAsf3Q25tfHTcRrFM
11.063	11.063	3.95215	um	Cell	Cell BoundingBoxAA Length	0.000	1.000	1551	4	Not-Trans anti-PSF-A546 8C-S-PSF V2.00	0	29. Not-Trans and anti-PSF-A546_Pos036_S001	00-SfkxxKAsf3Q25tfHTcRrFM
18.0375	12.2655	3.55688	um	Cell	Cell BoundingBoxAA Length	0.000	1.000	1552	5	Not-Trans anti-PSF-A546 8C-S-PSF V2.00	0	29. Not-Trans and anti-PSF-A546_Pos036_S001	00-SfkxxKAsf3Q25tfHTcRrFM
12.506	16.5945	3.55688	um	Cell	Cell BoundingBoxAA Length	0.000	1.000	1553	6	Not-Trans anti-PSF-A546 8C-S-PSF V2.00	0	29. Not-Trans and anti-PSF-A546_Pos036_S001	00-SfkxxKAsf3Q25tfHTcRrFM
10.582	17.5565	3.55688	um	Cell	Cell BoundingBoxAA Length	0.000	1.000	1554	7	Not-Trans anti-PSF-A546 8C-S-PSF V2.00	0	29. Not-Trans and anti-PSF-A546_Pos036_S001	00-SfkxxKAsf3Q25tfHTcRrFM
13.7085	13.2275	3.55688	um	Cell	Cell BoundingBoxAA Length	0.000	1.000	1555	8	Not-Trans anti-PSF-A546 8C-S-PSF V2.00	0	29. Not-Trans and anti-PSF-A546_Pos036_S001	00-SfkxxKAsf3Q25tfHTcRrFM
10.8225	19.24	3.55688	um	Cell	Cell BoundingBoxAA Length	0.000	1.000	1556	9	Not-Trans anti-PSF-A546 8C-S-PSF V2.00	0	29. Not-Trans and anti-PSF-A546_Pos036_S001	00-SfkxxKAsf3Q25tfHTcRrFM
14.1895	15.1515	3.55688	um	Cell	Cell BoundingBoxAA Length	0.000	1.000	1557	10	Not-Trans anti-PSF-A546 8C-S-PSF V2.00	0	29. Not-Trans and anti-PSF-A546_Pos036_S001	00-SfkxxKAsf3Q25tfHTcRrFM
13.949	17.316	3.16174	um	Cell	Cell BoundingBoxAA Length	0.000	1.000	1558	11	Not-Trans anti-PSF-A546 8C-S-PSF V2.00	0	29. Not-Trans and anti-PSF-A546_Pos036_S001	00-SfkxxKAsf3Q25tfHTcRrFM
11.7845	20.683	3.16174	um	Cell	Cell BoundingBoxAA Length	0.000	1.000	1559	12	Not-Trans anti-PSF-A546 8C-S-PSF V2.00	0	29. Not-Trans and anti-PSF-A546_Pos036_S001	00-SfkxxKAsf3Q25tfHTcRrFM
16.5945	28.379	3.95215	um	Cell	Cell BoundingBoxAA Length	0.000	1.000	1560	13	Not-Trans anti-PSF-A546 8C-S-PSF V2.00	0	29. Not-Trans and anti-PSF-A546_Pos036_S001	00-SfkxxKAsf3Q25tfHTcRrFM
15.1515	12.7465	3.55688	um	Cell	Cell BoundingBoxAA Length	0.000	1.000	1561	14	Not-Trans anti-PSF-A546 8C-S-PSF V2.00	0	29. Not-Trans and anti-PSF-A546_Pos036_S001	00-SfkxxKAsf3Q25tfHTcRrFM
11.063	11.3035	3.55688	um	Cell	Cell BoundingBoxAA Length	0.000	1.000	1562	15	Not-Trans anti-PSF-A546 8C-S-PSF V2.00	0	29. Not-Trans and anti-PSF-A546_Pos036_S001	00-SfkxxKAsf3Q25tfHTcRrFM
10.101	14.6705	3.55688	um	Cell	Cell BoundingBoxAA Length	0.000	1.000	1563	16	Not-Trans anti-PSF-A546 8C-S-PSF V2.00	0	29. Not-Trans and anti-PSF-A546_Pos036_S001	00-SfkxxKAsf3Q25tfHTcRrFM
12.7465	18.0375	2.76648	um	Cell	Cell BoundingBoxAA Length	0.000	1.000	1564	17	Not-Trans anti-PSF-A546 8C-S-PSF V2.00	0	29. Not-Trans and anti-PSF-A546_Pos036_S001	00-SfkxxKAsf3Q25tfHTcRrFM
12.7465	11.063	4.74255	um	Cell	Cell BoundingBoxAA Length	0.000	1.000	1565	0	Not-Trans anti-PSF-A546 8C-S-PSF V2.00	0	29. Not-Trans and anti-PSF-A546_Pos037_S001	00-G3SCfj59KLiVCaN6J8nsHS
10.101	14.911	4.74255	um	Cell	Cell BoundingBoxAA Length	0.000	1.000	1566	1	Not-Trans anti-PSF-A546 8C-S-PSF V2.00	0	29. Not-Trans and anti-PSF-A546_Pos037_S001	00-G3SCfj59KLiVCaN6J8nsHS
12.7465	11.544	4.74255	um	Cell	Cell BoundingBoxAA Length	0.000	1.000	1567	2	Not-Trans anti-PSF-A546 8C-S-PSF V2.00	0	29. Not-Trans and anti-PSF-A546_Pos037_S001	00-G3SCfj59KLiVCaN6J8nsHS
9.62	16.5945	4.74255	um	Cell	Cell BoundingBoxAA Length	0.000	1.000	1568	3	Not-Trans anti-PSF-A546 8C-S-PSF V2.00	0	29. Not-Trans and anti-PSF-A546_Pos037_S001	00-G3SCfj59KLiVCaN6J8nsHS
14.6705	10.101	4.74255	um	Cell	Cell BoundingBoxAA Length	0.000	1.000	1569	4	Not-Trans anti-PSF-A546 8C-S-PSF V2.00	0	29. Not-Trans and anti-PSF-A546_Pos037_S001	00-G3SCfj59KLiVCaN6J8nsHS
13.7085	12.987	4.74255	um	Cell	Cell BoundingBoxAA Length	0.000	1.000	1570	5	Not-Trans anti-PSF-A546 8C-S-PSF V2.00	0	29. Not-Trans and anti-PSF-A546_Pos037_S001	00-G3SCfj59KLiVCaN6J8nsHS
13.949	12.506	4.74255	um	Cell	Cell BoundingBoxAA Length	0.000	1.000	1571	6	Not-Trans anti-PSF-A546 8C-S-PSF V2.00	0	29. Not-Trans and anti-PSF-A546_Pos037_S001	00-G3SCfj59KLiVCaN6J8nsHS
18.759	16.354	4.74255	um	Cell	Cell BoundingBoxAA Length	0.000	1.000	1572	7	Not-Trans anti-PSF-A546 8C-S-PSF V2.00	0	29. Not-Trans and anti-PSF-A546_Pos037_S001	00-G3SCfj59KLiVCaN6J8nsHS
14.43	16.354	4.74255	um	Cell	Cell BoundingBoxAA Length	0.000	1.000	1573	8	Not-Trans anti-PSF-A546 8C-S-PSF V2.00	0	29. Not-Trans and anti-PSF-A546_Pos037_S001	00-G3SCfj59KLiVCaN6J8nsHS
16.5945	12.025	4.74255	um	Cell	Cell BoundingBoxAA Length	0.000	1.000	1574	9	Not-Trans anti-PSF-A546 8C-S-PSF V2.00	0	29. Not-Trans and anti-PSF-A546_Pos037_S001	00-G3SCfj59KLiVCaN6J8nsHS
14.1895	9.62	4.74255	um	Cell	Cell BoundingBoxAA Length	0.000	1.000	1575	10	Not-Trans anti-PSF-A546 8C-S-PSF V2.00	0	29. Not-Trans and anti-PSF-A546_Pos037_S001	00-G3SCfj59KLiVCaN6J8nsHS
16.835	15.873	4.34729	um	Cell	Cell BoundingBoxAA Length	0.000	1.000	1576	11	Not-Trans anti-PSF-A546 8C-S-PSF V2.00	0	29. Not-Trans and anti-PSF-A546_Pos037_S001	00-G3SCfj59KLiVCaN6J8nsHS
12.506	13.2275	4.74255	um	Cell	Cell BoundingBoxAA Length	0.000	1.000	1577	12	Not-Trans anti-PSF-A546 8C-S-PSF V2.00	0	29. Not-Trans and anti-PSF-A546_Pos037_S001	00-G3SCfj59KLiVCaN6J8nsHS
13.7085	12.7465	4.74255	um	Cell	Cell BoundingBoxAA Length	0.000	1.000	1578	13	Not-Trans anti-PSF-A546 8C-S-PSF V2.00	0	29. Not-Trans and anti-PSF-A546_Pos037_S001	00-G3SCfj59KLiVCaN6J8nsHS
12.506	11.7845	4.74255	um	Cell	Cell BoundingBoxAA Length	0.000	1.000	1579	14	Not-Trans anti-PSF-A546 8C-S-PSF V2.00	0	29. Not-Trans and anti-PSF-A546_Pos037_S001	00-G3SCfj59KLiVCaN6J8nsHS
11.7845	11.3035	4.74255	um	Cell	Cell BoundingBoxAA Length	0.000	1.000	1580	15	Not-Trans anti-PSF-A546 8C-S-PSF V2.00	0	29. Not-Trans and anti-PSF-A546_Pos037_S001	00-G3SCfj59KLiVCaN6J8nsHS
15.1515	9.8605	4.74255	um	Cell	Cell BoundingBoxAA Length	0.000	1.000	1581	16	Not-Trans anti-PSF-A546 8C-S-PSF V2.00	0	29. Not-Trans and anti-PSF-A546_Pos037_S001	00-G3SCfj59KLiVCaN6J8nsHS
17.797	17.0755	4.34729	um	Cell	Cell BoundingBoxAA Length	0.000	1.000	1582	17	Not-Trans anti-PSF-A546 8C-S-PSF V2.00	0	29. Not-Trans and anti-PSF-A546_Pos037_S001	00-G3SCfj59KLiVCaN6J8nsHS
12.506	12.987	4.74255	um	Cell	Cell BoundingBoxAA Length	0.000	1.000	1583	18	Not-Trans anti-PSF-A546 8C-S-PSF V2.00	0	29. Not-Trans and anti-PSF-A546_Pos037_S001	00-G3SCfj59KLiVCaN6J8nsHS
16.5945	17.0755	4.34729	um	Cell	Cell BoundingBoxAA Length	0.000	1.000	1584	19	Not-Trans anti-PSF-A546 8C-S-PSF V2.00	0	29. Not-Trans and anti-PSF-A546_Pos037_S001	00-G3SCfj59KLiVCaN6J8nsHS
13.2275	12.506	4.74255	um	Cell	Cell BoundingBoxAA Length	0.000	1.000	1585	20	Not-Trans anti-PSF-A546 8C-S-PSF V2.00	0	29. Not-Trans and anti-PSF-A546_Pos037_S001	00-G3SCfj59KLiVCaN6J8nsHS
14.911	9.13899	4.74255	um	Cell	Cell BoundingBoxAA Length	0.000	1.000	1586	21	Not-Trans anti-PSF-A546 8C-S-PSF V2.00	0	29. Not-Trans and anti-PSF-A546_Pos037_S001	00-G3SCfj59KLiVCaN6J8nsHS
15.6325	13.2275	4.34729	um	Cell	Cell BoundingBoxAA Length	0.000	1.000	1587	22	Not-Trans anti-PSF-A546 8C-S-PSF V2.00	0	29. Not-Trans and anti-PSF-A546_Pos037_S001	00-G3SCfj59KLiVCaN6J8nsHS
13.7085	12.987	4.74255	um	Cell	Cell BoundingBoxAA Length	0.000	1.000	1588	23	Not-Trans anti-PSF-A546 8C-S-PSF V2.00	0	29. Not-Trans and anti-PSF-A546_Pos037_S001	00-G3SCfj59KLiVCaN6J8nsHS
10.582	12.506	4.74255	um	Cell	Cell BoundingBoxAA Length	0.000	1.000	1589	24	Not-Trans anti-PSF-A546 8C-S-PSF V2.00	0	29. Not-Trans and anti-PSF-A546_Pos037_S001	00-G3SCfj59KLiVCaN6J8nsHS
12.025	13.468	4.74255	um	Cell	Cell BoundingBoxAA Length	0.000	1.000	1590	25	Not-Trans anti-PSF-A546 8C-S-PSF V2.00	0	29. Not-Trans and anti-PSF-A546_Pos037_S001	00-G3SCfj59KLiVCaN6J8nsHS
10.582	12.025	4.74255	um	Cell	Cell BoundingBoxAA Length	0.000	1.000	1591	26	Not-Trans anti-PSF-A546 8C-S-PSF V2.00	0	29. Not-Trans and anti-PSF-A546_Pos037_S001	00-G3SCfj59KLiVCaN6J8nsHS
11.3035	12.7465	4.74255	um	Cell	Cell BoundingBoxAA Length	0.000	1.000	1592	27	Not-Trans anti-PSF-A546 8C-S-PSF V2.00	0	29. Not-Trans and anti-PSF-A546_Pos037_S001	00-G3SCfj59KLiVCaN6J8nsHS
13.949	12.506	4.34729	um	Cell	Cell BoundingBoxAA Length	0.000	1.000	1593	28	Not-Trans anti-PSF-A546 8C-S-PSF V2.00	0	29. Not-Trans and anti-PSF-A546_Pos037_S001	00-G3SCfj59KLiVCaN6J8nsHS
13.7085	14.1895	4.74255	um	Cell	Cell BoundingBoxAA Length	0.000	1.000	1594	29	Not-Trans anti-PSF-A546 8C-S-PSF V2.00	0	29. Not-Trans and anti-PSF-A546_Pos037_S001	00-G3SCfj59KLiVCaN6J8nsHS
18.759	12.025	4.34729	um	Cell	Cell BoundingBoxAA Length	0.000	1.000	1595	30	Not-Trans anti-PSF-A546 8C-S-PSF V2.00	0	29. Not-Trans and anti-PSF-A546_Pos037_S001	00-G3SCfj59KLiVCaN6J8nsHS
18.5185	13.7085	4.34729	um	Cell	Cell BoundingBoxAA Length	0.000	1.000	1596	31	Not-Trans anti-PSF-A546 8C-S-PSF V2.00	0	29. Not-Trans and anti-PSF-A546_Pos037_S001	00-G3SCfj59KLiVCaN6J8nsHS
17.316	11.7845	4.34729	um	Cell	Cell BoundingBoxAA Length	0.000	1.000	1597	32	Not-Trans anti-PSF-A546 8C-S-PSF V2.00	0	29. Not-Trans and anti-PSF-A546_Pos037_S001	00-G3SCfj59KLiVCaN6J8nsHS
12.025	12.506	4.34729	um	Cell	Cell BoundingBoxAA Length	0.000	1.000	1598	33	Not-Trans anti-PSF-A546 8C-S-PSF V2.00	0	29. Not-Trans and anti-PSF-A546_Pos037_S001	00-G3SCfj59KLiVCaN6J8nsHS
13.468	11.544	4.34729	um	Cell	Cell BoundingBoxAA Length	0.000	1.000	1599	34	Not-Trans anti-PSF-A546 8C-S-PSF V2.00	0	29. Not-Trans and anti-PSF-A546_Pos037_S001	00-G3SCfj59KLiVCaN6J8nsHS
13.949	10.582	4.34729	um	Cell	Cell BoundingBoxAA Length	0.000	1.000	1600	35	Not-Trans anti-PSF-A546 8C-S-PSF V2.00	0	29. Not-Trans and anti-PSF-A546_Pos037_S001	00-G3SCfj59KLiVCaN6J8nsHS
15.873	12.2655	4.34729	um	Cell	Cell BoundingBoxAA Length	0.000	1.000	1601	36	Not-Trans anti-PSF-A546 8C-S-PSF V2.00	0	29. Not-Trans and anti-PSF-A546_Pos037_S001	00-G3SCfj59KLiVCaN6J8nsHS
14.911	11.544	3.95203	um	Cell	Cell BoundingBoxAA Length	0.000	1.000	1602	37	Not-Trans anti-PSF-A546 8C-S-PSF V2.00	0	29. Not-Trans and anti-PSF-A546_Pos037_S001	00-G3SCfj59KLiVCaN6J8nsHS
13.468	14.911	4.34729	um	Cell	Cell BoundingBoxAA Length	0.000	1.000	1603	38	Not-Trans anti-PSF-A546 8C-S-PSF V2.00	0	29. Not-Trans and anti-PSF-A546_Pos037_S001	00-G3SCfj59KLiVCaN6J8nsHS
11.7845	14.43	4.34729	um	Cell	Cell BoundingBoxAA Length	0.000	1.000	1604	39	Not-Trans anti-PSF-A546 8C-S-PSF V2.00	0	29. Not-Trans and anti-PSF-A546_Pos037_S001	00-G3SCfj59KLiVCaN6J8nsHS
20.202	16.5945	3.55688	um	Cell	Cell BoundingBoxAA Length	0.000	1.000	1605	40	Not-Trans anti-PSF-A546 8C-S-PSF V2.00	0	29. Not-Trans and anti-PSF-A546_Pos037_S001	00-G3SCfj59KLiVCaN6J8nsHS
10.101	15.1515	4.34729	um	Cell	Cell BoundingBoxAA Length	0.000	1.000	1606	41	Not-Trans anti-PSF-A546 8C-S-PSF V2.00	0	29. Not-Trans and anti-PSF-A546_Pos037_S001	00-G3SCfj59KLiVCaN6J8nsHS
20.202	12.2655	3.95203	um	Cell	Cell BoundingBoxAA Length	0.000	1.000	1607	42	Not-Trans anti-PSF-A546 8C-S-PSF V2.00	0	29. Not-Trans and anti-PSF-A546_Pos037_S001	00-G3SCfj59KLiVCaN6J8nsHS
8.658	16.1135	4.34729	um	Cell	Cell BoundingBoxAA Length	0.000	1.000	1608	43	Not-Trans anti-PSF-A546 8C-S-PSF V2.00	0	29. Not-Trans and anti-PSF-A546_Pos037_S001	00-G3SCfj59KLiVCaN6J8nsHS
11.3035	12.506	4.34729	um	Cell	Cell BoundingBoxAA Length	0.000	1.000	1609	44	Not-Trans anti-PSF-A546 8C-S-PSF V2.00	0	29. Not-Trans and anti-PSF-A546_Pos037_S001	00-G3SCfj59KLiVCaN6J8nsHS
13.949	9.3795	4.34729	um	Cell	Cell BoundingBoxAA Length	0.000	1.000	1610	45	Not-Trans anti-PSF-A546 8C-S-PSF V2.00	0	29. Not-Trans and anti-PSF-A546_Pos037_S001	00-G3SCfj59KLiVCaN6J8nsHS
11.063	15.1515	4.34729	um	Cell	Cell BoundingBoxAA Length	0.000	1.000	1611	46	Not-Trans anti-PSF-A546 8C-S-PSF V2.00	0	29. Not-Trans and anti-PSF-A546_Pos037_S001	00-G3SCfj59KLiVCaN6J8nsHS
8.658	13.949	4.34729	um	Cell	Cell BoundingBoxAA Length	0.000	1.000	1612	47	Not-Trans anti-PSF-A546 8C-S-PSF V2.00	0	29. Not-Trans and anti-PSF-A546_Pos037_S001	00-G3SCfj59KLiVCaN6J8nsHS
16.835	14.6705	3.95215	um	Cell	Cell BoundingBoxAA Length	0.000	1.000	1613	48	Not-Trans anti-PSF-A546 8C-S-PSF V2.00	0	29. Not-Trans and anti-PSF-A546_Pos037_S001	00-G3SCfj59KLiVCaN6J8nsHS
17.797	11.3035	3.55688	um	Cell	Cell BoundingBoxAA Length	0.000	1.000	1614	49	Not-Trans anti-PSF-A546 8C-S-PSF V2.00	0	29. Not-Trans and anti-PSF-A546_Pos037_S001	00-G3SCfj59KLiVCaN6J8nsHS
12.7465	17.797	5.1377	um	Cell	Cell BoundingBoxAA Length	0.000	1.000	1615	0	Not-Trans anti-PSF-A546 8C-S-PSF V2.00	0	29. Not-Trans and anti-PSF-A546_Pos038_S001	00-VTZxRfVjLFt33XZGE6jzSV
11.7845	9.8605	4.74255	um	Cell	Cell BoundingBoxAA Length	0.000	1.000	1616	1	Not-Trans anti-PSF-A546 8C-S-PSF V2.00	0	29. Not-Trans and anti-PSF-A546_Pos038_S001	00-VTZxRfVjLFt33XZGE6jzSV
14.6705	16.5945	4.74255	um	Cell	Cell BoundingBoxAA Length	0.000	1.000	1617	2	Not-Trans anti-PSF-A546 8C-S-PSF V2.00	0	29. Not-Trans and anti-PSF-A546_Pos038_S001	00-VTZxRfVjLFt33XZGE6jzSV
16.354	13.468	4.74255	um	Cell	Cell BoundingBoxAA Length	0.000	1.000	1618	3	Not-Trans anti-PSF-A546 8C-S-PSF V2.00	0	29. Not-Trans and anti-PSF-A546_Pos038_S001	00-VTZxRfVjLFt33XZGE6jzSV
13.949	17.5565	4.74255	um	Cell	Cell BoundingBoxAA Length	0.000	1.000	1619	4	Not-Trans anti-PSF-A546 8C-S-PSF V2.00	0	29. Not-Trans and anti-PSF-A546_Pos038_S001	00-VTZxRfVjLFt33XZGE6jzSV
11.3035	13.949	4.74255	um	Cell	Cell BoundingBoxAA Length	0.000	1.000	1620	5	Not-Trans anti-PSF-A546 8C-S-PSF V2.00	0	29. Not-Trans and anti-PSF-A546_Pos038_S001	00-VTZxRfVjLFt33XZGE6jzSV
12.7465	12.025	4.74255	um	Cell	Cell BoundingBoxAA Length	0.000	1.000	1621	6	Not-Trans anti-PSF-A546 8C-S-PSF V2.00	0	29. Not-Trans and anti-PSF-A546_Pos038_S001	00-VTZxRfVjLFt33XZGE6jzSV
15.392	13.2275	4.74255	um	Cell	Cell BoundingBoxAA Length	0.000	1.000	1622	7	Not-Trans anti-PSF-A546 8C-S-PSF V2.00	0	29. Not-Trans and anti-PSF-A546_Pos038_S001	00-VTZxRfVjLFt33XZGE6jzSV
15.873	18.9995	4.74255	um	Cell	Cell BoundingBoxAA Length	0.000	1.000	1623	8	Not-Trans anti-PSF-A546 8C-S-PSF V2.00	0	29. Not-Trans and anti-PSF-A546_Pos038_S001	00-VTZxRfVjLFt33XZGE6jzSV
14.1895	18.278	4.74255	um	Cell	Cell BoundingBoxAA Length	0.000	1.000	1624	9	Not-Trans anti-PSF-A546 8C-S-PSF V2.00	0	29. Not-Trans and anti-PSF-A546_Pos038_S001	00-VTZxRfVjLFt33XZGE6jzSV
13.2275	10.8225	4.74255	um	Cell	Cell BoundingBoxAA Length	0.000	1.000	1625	10	Not-Trans anti-PSF-A546 8C-S-PSF V2.00	0	29. Not-Trans and anti-PSF-A546_Pos038_S001	00-VTZxRfVjLFt33XZGE6jzSV
14.1895	17.0755	3.55688	um	Cell	Cell BoundingBoxAA Length	0.000	1.000	1626	11	Not-Trans anti-PSF-A546 8C-S-PSF V2.00	0	29. Not-Trans and anti-PSF-A546_Pos038_S001	00-VTZxRfVjLFt33XZGE6jzSV
16.5945	15.392	4.34729	um	Cell	Cell BoundingBoxAA Length	0.000	1.000	1627	12	Not-Trans anti-PSF-A546 8C-S-PSF V2.00	0	29. Not-Trans and anti-PSF-A546_Pos038_S001	00-VTZxRfVjLFt33XZGE6jzSV
16.354	17.5565	4.34729	um	Cell	Cell BoundingBoxAA Length	0.000	1.000	1628	13	Not-Trans anti-PSF-A546 8C-S-PSF V2.00	0	29. Not-Trans and anti-PSF-A546_Pos038_S001	00-VTZxRfVjLFt33XZGE6jzSV
12.506	16.835	4.34729	um	Cell	Cell BoundingBoxAA Length	0.000	1.000	1629	14	Not-Trans anti-PSF-A546 8C-S-PSF V2.00	0	29. Not-Trans and anti-PSF-A546_Pos038_S001	00-VTZxRfVjLFt33XZGE6jzSV
16.835	14.6705	4.74255	um	Cell	Cell BoundingBoxAA Length	0.000	1.000	1630	15	Not-Trans anti-PSF-A546 8C-S-PSF V2.00	0	29. Not-Trans and anti-PSF-A546_Pos038_S001	00-VTZxRfVjLFt33XZGE6jzSV
17.797	13.468	4.34729	um	Cell	Cell BoundingBoxAA Length	0.000	1.000	1631	16	Not-Trans anti-PSF-A546 8C-S-PSF V2.00	0	29. Not-Trans and anti-PSF-A546_Pos038_S001	00-VTZxRfVjLFt33XZGE6jzSV
15.6325	16.5945	4.74255	um	Cell	Cell BoundingBoxAA Length	0.000	1.000	1632	17	Not-Trans anti-PSF-A546 8C-S-PSF V2.00	0	29. Not-Trans and anti-PSF-A546_Pos038_S001	00-VTZxRfVjLFt33XZGE6jzSV
17.316	14.911	4.34729	um	Cell	Cell BoundingBoxAA Length	0.000	1.000	1633	18	Not-Trans anti-PSF-A546 8C-S-PSF V2.00	0	29. Not-Trans and anti-PSF-A546_Pos038_S001	00-VTZxRfVjLFt33XZGE6jzSV
12.987	15.6325	4.34729	um	Cell	Cell BoundingBoxAA Length	0.000	1.000	1634	19	Not-Trans anti-PSF-A546 8C-S-PSF V2.00	0	29. Not-Trans and anti-PSF-A546_Pos038_S001	00-VTZxRfVjLFt33XZGE6jzSV
14.1895	21.645	4.74255	um	Cell	Cell BoundingBoxAA Length	0.000	1.000	1635	20	Not-Trans anti-PSF-A546 8C-S-PSF V2.00	0	29. Not-Trans and anti-PSF-A546_Pos038_S001	00-VTZxRfVjLFt33XZGE6jzSV
10.8225	18.0375	4.74255	um	Cell	Cell BoundingBoxAA Length	0.000	1.000	1636	21	Not-Trans anti-PSF-A546 8C-S-PSF V2.00	0	29. Not-Trans and anti-PSF-A546_Pos038_S001	00-VTZxRfVjLFt33XZGE6jzSV
15.1515	17.797	4.34729	um	Cell	Cell BoundingBoxAA Length	0.000	1.000	1637	22	Not-Trans anti-PSF-A546 8C-S-PSF V2.00	0	29. Not-Trans and anti-PSF-A546_Pos038_S001	00-VTZxRfVjLFt33XZGE6jzSV
15.392	21.8855	3.95215	um	Cell	Cell BoundingBoxAA Length	0.000	1.000	1638	23	Not-Trans anti-PSF-A546 8C-S-PSF V2.00	0	29. Not-Trans and anti-PSF-A546_Pos038_S001	00-VTZxRfVjLFt33XZGE6jzSV
21.164	14.1895	4.74255	um	Cell	Cell BoundingBoxAA Length	0.000	1.000	1639	24	Not-Trans anti-PSF-A546 8C-S-PSF V2.00	0	29. Not-Trans and anti-PSF-A546_Pos038_S001	00-VTZxRfVjLFt33XZGE6jzSV
16.835	16.354	4.34729	um	Cell	Cell BoundingBoxAA Length	0.000	1.000	1640	25	Not-Trans anti-PSF-A546 8C-S-PSF V2.00	0	29. Not-Trans and anti-PSF-A546_Pos038_S001	00-VTZxRfVjLFt33XZGE6jzSV
12.7465	13.7085	4.74255	um	Cell	Cell BoundingBoxAA Length	0.000	1.000	1641	26	Not-Trans anti-PSF-A546 8C-S-PSF V2.00	0	29. Not-Trans and anti-PSF-A546_Pos038_S001	00-VTZxRfVjLFt33XZGE6jzSV
12.7465	25.012	4.74255	um	Cell	Cell BoundingBoxAA Length	0.000	1.000	1642	27	Not-Trans anti-PSF-A546 8C-S-PSF V2.00	0	29. Not-Trans and anti-PSF-A546_Pos038_S001	00-VTZxRfVjLFt33XZGE6jzSV
15.6325	12.987	4.74255	um	Cell	Cell BoundingBoxAA Length	0.000	1.000	1643	28	Not-Trans anti-PSF-A546 8C-S-PSF V2.00	0	29. Not-Trans and anti-PSF-A546_Pos038_S001	00-VTZxRfVjLFt33XZGE6jzSV
17.316	13.7085	3.55688	um	Cell	Cell BoundingBoxAA Length	0.000	1.000	1644	29	Not-Trans anti-PSF-A546 8C-S-PSF V2.00	0	29. Not-Trans and anti-PSF-A546_Pos038_S001	00-VTZxRfVjLFt33XZGE6jzSV
13.949	12.987	4.74255	um	Cell	Cell BoundingBoxAA Length	0.000	1.000	1645	30	Not-Trans anti-PSF-A546 8C-S-PSF V2.00	0	29. Not-Trans and anti-PSF-A546_Pos038_S001	00-VTZxRfVjLFt33XZGE6jzSV
18.0375	14.1895	4.34729	um	Cell	Cell BoundingBoxAA Length	0.000	1.000	1646	31	Not-Trans anti-PSF-A546 8C-S-PSF V2.00	0	29. Not-Trans and anti-PSF-A546_Pos038_S001	00-VTZxRfVjLFt33XZGE6jzSV
16.835	18.5185	3.95215	um	Cell	Cell BoundingBoxAA Length	0.000	1.000	1647	32	Not-Trans anti-PSF-A546 8C-S-PSF V2.00	0	29. Not-Trans and anti-PSF-A546_Pos038_S001	00-VTZxRfVjLFt33XZGE6jzSV
12.987	25.974	4.74255	um	Cell	Cell BoundingBoxAA Length	0.000	1.000	1648	33	Not-Trans anti-PSF-A546 8C-S-PSF V2.00	0	29. Not-Trans and anti-PSF-A546_Pos038_S001	00-VTZxRfVjLFt33XZGE6jzSV
13.2275	17.5565	4.74255	um	Cell	Cell BoundingBoxAA Length	0.000	1.000	1649	34	Not-Trans anti-PSF-A546 8C-S-PSF V2.00	0	29. Not-Trans and anti-PSF-A546_Pos038_S001	00-VTZxRfVjLFt33XZGE6jzSV
13.468	10.3415	4.74255	um	Cell	Cell BoundingBoxAA Length	0.000	1.000	1650	35	Not-Trans anti-PSF-A546 8C-S-PSF V2.00	0	29. Not-Trans and anti-PSF-A546_Pos038_S001	00-VTZxRfVjLFt33XZGE6jzSV
21.8855	16.354	3.95215	um	Cell	Cell BoundingBoxAA Length	0.000	1.000	1651	36	Not-Trans anti-PSF-A546 8C-S-PSF V2.00	0	29. Not-Trans and anti-PSF-A546_Pos038_S001	00-VTZxRfVjLFt33XZGE6jzSV
16.835	15.392	4.74255	um	Cell	Cell BoundingBoxAA Length	0.000	1.000	1652	37	Not-Trans anti-PSF-A546 8C-S-PSF V2.00	0	29. Not-Trans and anti-PSF-A546_Pos038_S001	00-VTZxRfVjLFt33XZGE6jzSV
15.6325	21.4045	4.74255	um	Cell	Cell BoundingBoxAA Length	0.000	1.000	1653	38	Not-Trans anti-PSF-A546 8C-S-PSF V2.00	0	29. Not-Trans and anti-PSF-A546_Pos038_S001	00-VTZxRfVjLFt33XZGE6jzSV
8.8985	12.2655	4.74255	um	Cell	Cell BoundingBoxAA Length	0.000	1.000	1654	39	Not-Trans anti-PSF-A546 8C-S-PSF V2.00	0	29. Not-Trans and anti-PSF-A546_Pos038_S001	00-VTZxRfVjLFt33XZGE6jzSV
11.7845	10.582	4.34729	um	Cell	Cell BoundingBoxAA Length	0.000	1.000	1655	40	Not-Trans anti-PSF-A546 8C-S-PSF V2.00	0	29. Not-Trans and anti-PSF-A546_Pos038_S001	00-VTZxRfVjLFt33XZGE6jzSV
18.5185	13.7085	4.34729	um	Cell	Cell BoundingBoxAA Length	0.000	1.000	1656	41	Not-Trans anti-PSF-A546 8C-S-PSF V2.00	0	29. Not-Trans and anti-PSF-A546_Pos038_S001	00-VTZxRfVjLFt33XZGE6jzSV
12.506	13.468	4.34729	um	Cell	Cell BoundingBoxAA Length	0.000	1.000	1657	42	Not-Trans anti-PSF-A546 8C-S-PSF V2.00	0	29. Not-Trans and anti-PSF-A546_Pos038_S001	00-VTZxRfVjLFt33XZGE6jzSV
14.911	9.3795	4.34729	um	Cell	Cell BoundingBoxAA Length	0.000	1.000	1658	43	Not-Trans anti-PSF-A546 8C-S-PSF V2.00	0	29. Not-Trans and anti-PSF-A546_Pos038_S001	00-VTZxRfVjLFt33XZGE6jzSV
12.7465	16.5945	4.34729	um	Cell	Cell BoundingBoxAA Length	0.000	1.000	1659	44	Not-Trans anti-PSF-A546 8C-S-PSF V2.00	0	29. Not-Trans and anti-PSF-A546_Pos038_S001	00-VTZxRfVjLFt33XZGE6jzSV
15.1515	12.987	4.34729	um	Cell	Cell BoundingBoxAA Length	0.000	1.000	1660	45	Not-Trans anti-PSF-A546 8C-S-PSF V2.00	0	29. Not-Trans and anti-PSF-A546_Pos038_S001	00-VTZxRfVjLFt33XZGE6jzSV
14.1895	18.9995	4.34729	um	Cell	Cell BoundingBoxAA Length	0.000	1.000	1661	46	Not-Trans anti-PSF-A546 8C-S-PSF V2.00	0	29. Not-Trans and anti-PSF-A546_Pos038_S001	00-VTZxRfVjLFt33XZGE6jzSV
12.2655	17.5565	3.55688	um	Cell	Cell BoundingBoxAA Length	0.000	1.000	1662	47	Not-Trans anti-PSF-A546 8C-S-PSF V2.00	0	29. Not-Trans and anti-PSF-A546_Pos038_S001	00-VTZxRfVjLFt33XZGE6jzSV
15.1515	9.139	4.34729	um	Cell	Cell BoundingBoxAA Length	0.000	1.000	1663	48	Not-Trans anti-PSF-A546 8C-S-PSF V2.00	0	29. Not-Trans and anti-PSF-A546_Pos038_S001	00-VTZxRfVjLFt33XZGE6jzSV
14.43	12.025	4.34729	um	Cell	Cell BoundingBoxAA Length	0.000	1.000	1664	49	Not-Trans anti-PSF-A546 8C-S-PSF V2.00	0	29. Not-Trans and anti-PSF-A546_Pos038_S001	00-VTZxRfVjLFt33XZGE6jzSV
14.43	17.316	4.34729	um	Cell	Cell BoundingBoxAA Length	0.000	1.000	1665	50	Not-Trans anti-PSF-A546 8C-S-PSF V2.00	0	29. Not-Trans and anti-PSF-A546_Pos038_S001	00-VTZxRfVjLFt33XZGE6jzSV
16.354	15.6325	4.34729	um	Cell	Cell BoundingBoxAA Length	0.000	1.000	1666	51	Not-Trans anti-PSF-A546 8C-S-PSF V2.00	0	29. Not-Trans and anti-PSF-A546_Pos038_S001	00-VTZxRfVjLFt33XZGE6jzSV
15.1515	11.3035	4.34729	um	Cell	Cell BoundingBoxAA Length	0.000	1.000	1667	52	Not-Trans anti-PSF-A546 8C-S-PSF V2.00	0	29. Not-Trans and anti-PSF-A546_Pos038_S001	00-VTZxRfVjLFt33XZGE6jzSV
13.949	12.025	4.34729	um	Cell	Cell BoundingBoxAA Length	0.000	1.000	1668	53	Not-Trans anti-PSF-A546 8C-S-PSF V2.00	0	29. Not-Trans and anti-PSF-A546_Pos038_S001	00-VTZxRfVjLFt33XZGE6jzSV
15.6325	14.1895	3.55688	um	Cell	Cell BoundingBoxAA Length	0.000	1.000	1669	54	Not-Trans anti-PSF-A546 8C-S-PSF V2.00	0	29. Not-Trans and anti-PSF-A546_Pos038_S001	00-VTZxRfVjLFt33XZGE6jzSV
14.6705	12.987	4.34729	um	Cell	Cell BoundingBoxAA Length	0.000	1.000	1670	55	Not-Trans anti-PSF-A546 8C-S-PSF V2.00	0	29. Not-Trans and anti-PSF-A546_Pos038_S001	00-VTZxRfVjLFt33XZGE6jzSV
18.0375	20.4425	3.16162	um	Cell	Cell BoundingBoxAA Length	0.000	1.000	1671	56	Not-Trans anti-PSF-A546 8C-S-PSF V2.00	0	29. Not-Trans and anti-PSF-A546_Pos038_S001	00-VTZxRfVjLFt33XZGE6jzSV
15.1515	13.2275	3.95203	um	Cell	Cell BoundingBoxAA Length	0.000	1.000	1672	57	Not-Trans anti-PSF-A546 8C-S-PSF V2.00	0	29. Not-Trans and anti-PSF-A546_Pos038_S001	00-VTZxRfVjLFt33XZGE6jzSV
13.949	20.4425	3.55688	um	Cell	Cell BoundingBoxAA Length	0.000	1.000	1673	58	Not-Trans anti-PSF-A546 8C-S-PSF V2.00	0	29. Not-Trans and anti-PSF-A546_Pos038_S001	00-VTZxRfVjLFt33XZGE6jzSV
19.721	12.7465	4.34729	um	Cell	Cell BoundingBoxAA Length	0.000	1.000	1674	59	Not-Trans anti-PSF-A546 8C-S-PSF V2.00	0	29. Not-Trans and anti-PSF-A546_Pos038_S001	00-VTZxRfVjLFt33XZGE6jzSV
17.797	18.0375	4.34729	um	Cell	Cell BoundingBoxAA Length	0.000	1.000	1675	60	Not-Trans anti-PSF-A546 8C-S-PSF V2.00	0	29. Not-Trans and anti-PSF-A546_Pos038_S001	00-VTZxRfVjLFt33XZGE6jzSV
18.759	19.24	3.95203	um	Cell	Cell BoundingBoxAA Length	0.000	1.000	1676	61	Not-Trans anti-PSF-A546 8C-S-PSF V2.00	0	29. Not-Trans and anti-PSF-A546_Pos038_S001	00-VTZxRfVjLFt33XZGE6jzSV
14.6705	16.1135	3.95203	um	Cell	Cell BoundingBoxAA Length	0.000	1.000	1677	62	Not-Trans anti-PSF-A546 8C-S-PSF V2.00	0	29. Not-Trans and anti-PSF-A546_Pos038_S001	00-VTZxRfVjLFt33XZGE6jzSV
14.43	18.759	2.76648	um	Cell	Cell BoundingBoxAA Length	0.000	1.000	1678	63	Not-Trans anti-PSF-A546 8C-S-PSF V2.00	0	29. Not-Trans and anti-PSF-A546_Pos038_S001	00-VTZxRfVjLFt33XZGE6jzSV
14.6705	16.1135	3.55688	um	Cell	Cell BoundingBoxAA Length	0.000	1.000	1679	64	Not-Trans anti-PSF-A546 8C-S-PSF V2.00	0	29. Not-Trans and anti-PSF-A546_Pos038_S001	00-VTZxRfVjLFt33XZGE6jzSV
15.1515	17.797	3.55688	um	Cell	Cell BoundingBoxAA Length	0.000	1.000	1680	65	Not-Trans anti-PSF-A546 8C-S-PSF V2.00	0	29. Not-Trans and anti-PSF-A546_Pos038_S001	00-VTZxRfVjLFt33XZGE6jzSV
23.569	14.911	3.95215	um	Cell	Cell BoundingBoxAA Length	0.000	1.000	1681	66	Not-Trans anti-PSF-A546 8C-S-PSF V2.00	0	29. Not-Trans and anti-PSF-A546_Pos038_S001	00-VTZxRfVjLFt33XZGE6jzSV
12.506	18.0375	4.34729	um	Cell	Cell BoundingBoxAA Length	0.000	1.000	1682	67	Not-Trans anti-PSF-A546 8C-S-PSF V2.00	0	29. Not-Trans and anti-PSF-A546_Pos038_S001	00-VTZxRfVjLFt33XZGE6jzSV
13.468	15.1515	4.34729	um	Cell	Cell BoundingBoxAA Length	0.000	1.000	1683	68	Not-Trans anti-PSF-A546 8C-S-PSF V2.00	0	29. Not-Trans and anti-PSF-A546_Pos038_S001	00-VTZxRfVjLFt33XZGE6jzSV
16.5945	20.202	4.34729	um	Cell	Cell BoundingBoxAA Length	0.000	1.000	1684	69	Not-Trans anti-PSF-A546 8C-S-PSF V2.00	0	29. Not-Trans and anti-PSF-A546_Pos038_S001	00-VTZxRfVjLFt33XZGE6jzSV
22.8475	16.354	4.74255	um	Cell	Cell BoundingBoxAA Length	0.000	1.000	1685	70	Not-Trans anti-PSF-A546 8C-S-PSF V2.00	0	29. Not-Trans and anti-PSF-A546_Pos038_S001	00-VTZxRfVjLFt33XZGE6jzSV
15.392	10.3415	3.95215	um	Cell	Cell BoundingBoxAA Length	0.000	1.000	1686	71	Not-Trans anti-PSF-A546 8C-S-PSF V2.00	0	29. Not-Trans and anti-PSF-A546_Pos038_S001	00-VTZxRfVjLFt33XZGE6jzSV
17.0755	17.797	4.34729	um	Cell	Cell BoundingBoxAA Length	0.000	1.000	1687	72	Not-Trans anti-PSF-A546 8C-S-PSF V2.00	0	29. Not-Trans and anti-PSF-A546_Pos038_S001	00-VTZxRfVjLFt33XZGE6jzSV
22.3665	16.354	5.53296	um	Cell	Cell BoundingBoxAA Length	0.000	1.000	1688	0	Not-Trans anti-PSF-A546 8C-S-PSF V2.00	0	29. Not-Trans and anti-PSF-A546_Pos039_S001	00-c9jsTb3BneJHdAgFcjsTLK
16.354	20.202	5.1377	um	Cell	Cell BoundingBoxAA Length	0.000	1.000	1689	1	Not-Trans anti-PSF-A546 8C-S-PSF V2.00	0	29. Not-Trans and anti-PSF-A546_Pos039_S001	00-c9jsTb3BneJHdAgFcjsTLK
13.2275	25.012	5.1377	um	Cell	Cell BoundingBoxAA Length	0.000	1.000	1690	2	Not-Trans anti-PSF-A546 8C-S-PSF V2.00	0	29. Not-Trans and anti-PSF-A546_Pos039_S001	00-c9jsTb3BneJHdAgFcjsTLK
12.7465	14.1895	5.1377	um	Cell	Cell BoundingBoxAA Length	0.000	1.000	1691	3	Not-Trans anti-PSF-A546 8C-S-PSF V2.00	0	29. Not-Trans and anti-PSF-A546_Pos039_S001	00-c9jsTb3BneJHdAgFcjsTLK
15.1515	12.506	5.1377	um	Cell	Cell BoundingBoxAA Length	0.000	1.000	1692	4	Not-Trans anti-PSF-A546 8C-S-PSF V2.00	0	29. Not-Trans and anti-PSF-A546_Pos039_S001	00-c9jsTb3BneJHdAgFcjsTLK
11.063	11.7845	5.1377	um	Cell	Cell BoundingBoxAA Length	0.000	1.000	1693	5	Not-Trans anti-PSF-A546 8C-S-PSF V2.00	0	29. Not-Trans and anti-PSF-A546_Pos039_S001	00-c9jsTb3BneJHdAgFcjsTLK
14.911	21.164	5.1377	um	Cell	Cell BoundingBoxAA Length	0.000	1.000	1694	6	Not-Trans anti-PSF-A546 8C-S-PSF V2.00	0	29. Not-Trans and anti-PSF-A546_Pos039_S001	00-c9jsTb3BneJHdAgFcjsTLK
16.5945	11.7845	5.1377	um	Cell	Cell BoundingBoxAA Length	0.000	1.000	1695	7	Not-Trans anti-PSF-A546 8C-S-PSF V2.00	0	29. Not-Trans and anti-PSF-A546_Pos039_S001	00-c9jsTb3BneJHdAgFcjsTLK
15.6325	13.949	4.74243	um	Cell	Cell BoundingBoxAA Length	0.000	1.000	1696	8	Not-Trans anti-PSF-A546 8C-S-PSF V2.00	0	29. Not-Trans and anti-PSF-A546_Pos039_S001	00-c9jsTb3BneJHdAgFcjsTLK
13.7085	11.544	5.1377	um	Cell	Cell BoundingBoxAA Length	0.000	1.000	1697	9	Not-Trans anti-PSF-A546 8C-S-PSF V2.00	0	29. Not-Trans and anti-PSF-A546_Pos039_S001	00-c9jsTb3BneJHdAgFcjsTLK
15.1515	12.987	5.1377	um	Cell	Cell BoundingBoxAA Length	0.000	1.000	1698	10	Not-Trans anti-PSF-A546 8C-S-PSF V2.00	0	29. Not-Trans and anti-PSF-A546_Pos039_S001	00-c9jsTb3BneJHdAgFcjsTLK
16.5945	19.721	5.1377	um	Cell	Cell BoundingBoxAA Length	0.000	1.000	1699	11	Not-Trans anti-PSF-A546 8C-S-PSF V2.00	0	29. Not-Trans and anti-PSF-A546_Pos039_S001	00-c9jsTb3BneJHdAgFcjsTLK
21.164	10.582	5.1377	um	Cell	Cell BoundingBoxAA Length	0.000	1.000	1700	12	Not-Trans anti-PSF-A546 8C-S-PSF V2.00	0	29. Not-Trans and anti-PSF-A546_Pos039_S001	00-c9jsTb3BneJHdAgFcjsTLK
12.7465	23.088	5.1377	um	Cell	Cell BoundingBoxAA Length	0.000	1.000	1701	13	Not-Trans anti-PSF-A546 8C-S-PSF V2.00	0	29. Not-Trans and anti-PSF-A546_Pos039_S001	00-c9jsTb3BneJHdAgFcjsTLK
14.43	11.544	5.1377	um	Cell	Cell BoundingBoxAA Length	0.000	1.000	1702	14	Not-Trans anti-PSF-A546 8C-S-PSF V2.00	0	29. Not-Trans and anti-PSF-A546_Pos039_S001	00-c9jsTb3BneJHdAgFcjsTLK
12.987	8.658	5.1377	um	Cell	Cell BoundingBoxAA Length	0.000	1.000	1703	15	Not-Trans anti-PSF-A546 8C-S-PSF V2.00	0	29. Not-Trans and anti-PSF-A546_Pos039_S001	00-c9jsTb3BneJHdAgFcjsTLK
18.0375	17.316	4.74255	um	Cell	Cell BoundingBoxAA Length	0.000	1.000	1704	16	Not-Trans anti-PSF-A546 8C-S-PSF V2.00	0	29. Not-Trans and anti-PSF-A546_Pos039_S001	00-c9jsTb3BneJHdAgFcjsTLK
13.468	14.1895	4.34729	um	Cell	Cell BoundingBoxAA Length	0.000	1.000	1705	17	Not-Trans anti-PSF-A546 8C-S-PSF V2.00	0	29. Not-Trans and anti-PSF-A546_Pos039_S001	00-c9jsTb3BneJHdAgFcjsTLK
14.1895	22.607	4.74255	um	Cell	Cell BoundingBoxAA Length	0.000	1.000	1706	18	Not-Trans anti-PSF-A546 8C-S-PSF V2.00	0	29. Not-Trans and anti-PSF-A546_Pos039_S001	00-c9jsTb3BneJHdAgFcjsTLK
18.0375	10.582	4.74255	um	Cell	Cell BoundingBoxAA Length	0.000	1.000	1707	19	Not-Trans anti-PSF-A546 8C-S-PSF V2.00	0	29. Not-Trans and anti-PSF-A546_Pos039_S001	00-c9jsTb3BneJHdAgFcjsTLK
17.797	18.9995	3.95215	um	Cell	Cell BoundingBoxAA Length	0.000	1.000	1708	20	Not-Trans anti-PSF-A546 8C-S-PSF V2.00	0	29. Not-Trans and anti-PSF-A546_Pos039_S001	00-c9jsTb3BneJHdAgFcjsTLK
15.6325	17.5565	4.34729	um	Cell	Cell BoundingBoxAA Length	0.000	1.000	1709	21	Not-Trans anti-PSF-A546 8C-S-PSF V2.00	0	29. Not-Trans and anti-PSF-A546_Pos039_S001	00-c9jsTb3BneJHdAgFcjsTLK
9.3795	13.2275	4.74255	um	Cell	Cell BoundingBoxAA Length	0.000	1.000	1710	22	Not-Trans anti-PSF-A546 8C-S-PSF V2.00	0	29. Not-Trans and anti-PSF-A546_Pos039_S001	00-c9jsTb3BneJHdAgFcjsTLK
17.5565	11.3035	4.74255	um	Cell	Cell BoundingBoxAA Length	0.000	1.000	1711	23	Not-Trans anti-PSF-A546 8C-S-PSF V2.00	0	29. Not-Trans and anti-PSF-A546_Pos039_S001	00-c9jsTb3BneJHdAgFcjsTLK
12.506	22.126	4.34729	um	Cell	Cell BoundingBoxAA Length	0.000	1.000	1712	24	Not-Trans anti-PSF-A546 8C-S-PSF V2.00	0	29. Not-Trans and anti-PSF-A546_Pos039_S001	00-c9jsTb3BneJHdAgFcjsTLK
9.3795	10.3415	4.74255	um	Cell	Cell BoundingBoxAA Length	0.000	1.000	1713	25	Not-Trans anti-PSF-A546 8C-S-PSF V2.00	0	29. Not-Trans and anti-PSF-A546_Pos039_S001	00-c9jsTb3BneJHdAgFcjsTLK
16.5945	16.835	4.34729	um	Cell	Cell BoundingBoxAA Length	0.000	1.000	1714	26	Not-Trans anti-PSF-A546 8C-S-PSF V2.00	0	29. Not-Trans and anti-PSF-A546_Pos039_S001	00-c9jsTb3BneJHdAgFcjsTLK
11.063	17.0755	4.74255	um	Cell	Cell BoundingBoxAA Length	0.000	1.000	1715	27	Not-Trans anti-PSF-A546 8C-S-PSF V2.00	0	29. Not-Trans and anti-PSF-A546_Pos039_S001	00-c9jsTb3BneJHdAgFcjsTLK
19.24	17.797	4.34729	um	Cell	Cell BoundingBoxAA Length	0.000	1.000	1716	28	Not-Trans anti-PSF-A546 8C-S-PSF V2.00	0	29. Not-Trans and anti-PSF-A546_Pos039_S001	00-c9jsTb3BneJHdAgFcjsTLK
11.3035	10.8225	4.74255	um	Cell	Cell BoundingBoxAA Length	0.000	1.000	1717	29	Not-Trans anti-PSF-A546 8C-S-PSF V2.00	0	29. Not-Trans and anti-PSF-A546_Pos039_S001	00-c9jsTb3BneJHdAgFcjsTLK
18.759	20.9235	3.95215	um	Cell	Cell BoundingBoxAA Length	0.000	1.000	1718	30	Not-Trans anti-PSF-A546 8C-S-PSF V2.00	0	29. Not-Trans and anti-PSF-A546_Pos039_S001	00-c9jsTb3BneJHdAgFcjsTLK
13.949	12.025	4.74255	um	Cell	Cell BoundingBoxAA Length	0.000	1.000	1719	31	Not-Trans anti-PSF-A546 8C-S-PSF V2.00	0	29. Not-Trans and anti-PSF-A546_Pos039_S001	00-c9jsTb3BneJHdAgFcjsTLK
11.7845	15.1515	4.74255	um	Cell	Cell BoundingBoxAA Length	0.000	1.000	1720	32	Not-Trans anti-PSF-A546 8C-S-PSF V2.00	0	29. Not-Trans and anti-PSF-A546_Pos039_S001	00-c9jsTb3BneJHdAgFcjsTLK
13.7085	14.911	4.34729	um	Cell	Cell BoundingBoxAA Length	0.000	1.000	1721	33	Not-Trans anti-PSF-A546 8C-S-PSF V2.00	0	29. Not-Trans and anti-PSF-A546_Pos039_S001	00-c9jsTb3BneJHdAgFcjsTLK
13.7085	14.43	4.74255	um	Cell	Cell BoundingBoxAA Length	0.000	1.000	1722	34	Not-Trans anti-PSF-A546 8C-S-PSF V2.00	0	29. Not-Trans and anti-PSF-A546_Pos039_S001	00-c9jsTb3BneJHdAgFcjsTLK
11.063	14.43	4.74255	um	Cell	Cell BoundingBoxAA Length	0.000	1.000	1723	35	Not-Trans anti-PSF-A546 8C-S-PSF V2.00	0	29. Not-Trans and anti-PSF-A546_Pos039_S001	00-c9jsTb3BneJHdAgFcjsTLK
14.6705	19.4805	4.74255	um	Cell	Cell BoundingBoxAA Length	0.000	1.000	1724	36	Not-Trans anti-PSF-A546 8C-S-PSF V2.00	0	29. Not-Trans and anti-PSF-A546_Pos039_S001	00-c9jsTb3BneJHdAgFcjsTLK
18.5185	13.7085	4.74255	um	Cell	Cell BoundingBoxAA Length	0.000	1.000	1725	37	Not-Trans anti-PSF-A546 8C-S-PSF V2.00	0	29. Not-Trans and anti-PSF-A546_Pos039_S001	00-c9jsTb3BneJHdAgFcjsTLK
17.316	27.417	4.34729	um	Cell	Cell BoundingBoxAA Length	0.000	1.000	1726	38	Not-Trans anti-PSF-A546 8C-S-PSF V2.00	0	29. Not-Trans and anti-PSF-A546_Pos039_S001	00-c9jsTb3BneJHdAgFcjsTLK
25.7335	22.126	4.34729	um	Cell	Cell BoundingBoxAA Length	0.000	1.000	1727	39	Not-Trans anti-PSF-A546 8C-S-PSF V2.00	0	29. Not-Trans and anti-PSF-A546_Pos039_S001	00-c9jsTb3BneJHdAgFcjsTLK
16.1135	17.797	4.74255	um	Cell	Cell BoundingBoxAA Length	0.000	1.000	1728	40	Not-Trans anti-PSF-A546 8C-S-PSF V2.00	0	29. Not-Trans and anti-PSF-A546_Pos039_S001	00-c9jsTb3BneJHdAgFcjsTLK
17.5565	20.9235	3.95215	um	Cell	Cell BoundingBoxAA Length	0.000	1.000	1729	41	Not-Trans anti-PSF-A546 8C-S-PSF V2.00	0	29. Not-Trans and anti-PSF-A546_Pos039_S001	00-c9jsTb3BneJHdAgFcjsTLK
17.797	11.7845	4.34729	um	Cell	Cell BoundingBoxAA Length	0.000	1.000	1730	42	Not-Trans anti-PSF-A546 8C-S-PSF V2.00	0	29. Not-Trans and anti-PSF-A546_Pos039_S001	00-c9jsTb3BneJHdAgFcjsTLK
15.873	18.759	3.95215	um	Cell	Cell BoundingBoxAA Length	0.000	1.000	1731	43	Not-Trans anti-PSF-A546 8C-S-PSF V2.00	0	29. Not-Trans and anti-PSF-A546_Pos039_S001	00-c9jsTb3BneJHdAgFcjsTLK
15.392	17.316	4.34729	um	Cell	Cell BoundingBoxAA Length	0.000	1.000	1732	44	Not-Trans anti-PSF-A546 8C-S-PSF V2.00	0	29. Not-Trans and anti-PSF-A546_Pos039_S001	00-c9jsTb3BneJHdAgFcjsTLK
16.835	14.43	4.74255	um	Cell	Cell BoundingBoxAA Length	0.000	1.000	1733	45	Not-Trans anti-PSF-A546 8C-S-PSF V2.00	0	29. Not-Trans and anti-PSF-A546_Pos039_S001	00-c9jsTb3BneJHdAgFcjsTLK
14.1895	15.392	3.55688	um	Cell	Cell BoundingBoxAA Length	0.000	1.000	1734	46	Not-Trans anti-PSF-A546 8C-S-PSF V2.00	0	29. Not-Trans and anti-PSF-A546_Pos039_S001	00-c9jsTb3BneJHdAgFcjsTLK
17.0755	18.759	4.74255	um	Cell	Cell BoundingBoxAA Length	0.000	1.000	1735	47	Not-Trans anti-PSF-A546 8C-S-PSF V2.00	0	29. Not-Trans and anti-PSF-A546_Pos039_S001	00-c9jsTb3BneJHdAgFcjsTLK
21.164	20.9235	4.34729	um	Cell	Cell BoundingBoxAA Length	0.000	1.000	1736	48	Not-Trans anti-PSF-A546 8C-S-PSF V2.00	0	29. Not-Trans and anti-PSF-A546_Pos039_S001	00-c9jsTb3BneJHdAgFcjsTLK
14.43	11.544	3.95215	um	Cell	Cell BoundingBoxAA Length	0.000	1.000	1737	49	Not-Trans anti-PSF-A546 8C-S-PSF V2.00	0	29. Not-Trans and anti-PSF-A546_Pos039_S001	00-c9jsTb3BneJHdAgFcjsTLK
17.797	20.9235	4.34729	um	Cell	Cell BoundingBoxAA Length	0.000	1.000	1738	50	Not-Trans anti-PSF-A546 8C-S-PSF V2.00	0	29. Not-Trans and anti-PSF-A546_Pos039_S001	00-c9jsTb3BneJHdAgFcjsTLK
18.278	14.1895	4.34729	um	Cell	Cell BoundingBoxAA Length	0.000	1.000	1739	51	Not-Trans anti-PSF-A546 8C-S-PSF V2.00	0	29. Not-Trans and anti-PSF-A546_Pos039_S001	00-c9jsTb3BneJHdAgFcjsTLK
13.7085	8.4175	3.95215	um	Cell	Cell BoundingBoxAA Length	0.000	1.000	1740	52	Not-Trans anti-PSF-A546 8C-S-PSF V2.00	0	29. Not-Trans and anti-PSF-A546_Pos039_S001	00-c9jsTb3BneJHdAgFcjsTLK
18.5185	16.835	3.55688	um	Cell	Cell BoundingBoxAA Length	0.000	1.000	1741	53	Not-Trans anti-PSF-A546 8C-S-PSF V2.00	0	29. Not-Trans and anti-PSF-A546_Pos039_S001	00-c9jsTb3BneJHdAgFcjsTLK
16.1135	10.582	5.1377	um	Cell	Cell BoundingBoxAA Length	0.000	1.000	1742	54	Not-Trans anti-PSF-A546 8C-S-PSF V2.00	0	29. Not-Trans and anti-PSF-A546_Pos039_S001	00-c9jsTb3BneJHdAgFcjsTLK
21.4045	14.911	4.74255	um	Cell	Cell BoundingBoxAA Length	0.000	1.000	1743	55	Not-Trans anti-PSF-A546 8C-S-PSF V2.00	0	29. Not-Trans and anti-PSF-A546_Pos039_S001	00-c9jsTb3BneJHdAgFcjsTLK
16.354	8.4175	5.1377	um	Cell	Cell BoundingBoxAA Length	0.000	1.000	1744	56	Not-Trans anti-PSF-A546 8C-S-PSF V2.00	0	29. Not-Trans and anti-PSF-A546_Pos039_S001	00-c9jsTb3BneJHdAgFcjsTLK
18.0375	19.4805	5.1377	um	Cell	Cell BoundingBoxAA Length	0.000	1.000	1745	57	Not-Trans anti-PSF-A546 8C-S-PSF V2.00	0	29. Not-Trans and anti-PSF-A546_Pos039_S001	00-c9jsTb3BneJHdAgFcjsTLK
17.797	22.3665	5.1377	um	Cell	Cell BoundingBoxAA Length	0.000	1.000	1746	58	Not-Trans anti-PSF-A546 8C-S-PSF V2.00	0	29. Not-Trans and anti-PSF-A546_Pos039_S001	00-c9jsTb3BneJHdAgFcjsTLK
14.43	14.6705	4.74255	um	Cell	Cell BoundingBoxAA Length	0.000	1.000	1747	59	Not-Trans anti-PSF-A546 8C-S-PSF V2.00	0	29. Not-Trans and anti-PSF-A546_Pos039_S001	00-c9jsTb3BneJHdAgFcjsTLK
18.759	20.4425	5.53296	um	Cell	Cell BoundingBoxAA Length	0.000	1.000	1748	60	Not-Trans anti-PSF-A546 8C-S-PSF V2.00	0	29. Not-Trans and anti-PSF-A546_Pos039_S001	00-c9jsTb3BneJHdAgFcjsTLK
14.911	15.392	4.74255	um	Cell	Cell BoundingBoxAA Length	0.000	1.000	1749	61	Not-Trans anti-PSF-A546 8C-S-PSF V2.00	0	29. Not-Trans and anti-PSF-A546_Pos039_S001	00-c9jsTb3BneJHdAgFcjsTLK
13.2275	14.911	5.53296	um	Cell	Cell BoundingBoxAA Length	0.000	1.000	1750	0	Not-Trans anti-PSF-A546 8C-S-PSF V2.00	0	29. Not-Trans and anti-PSF-A546_Pos040_S001	00-aiu8dueEJxSiYtTMZ7dNp3
17.0755	12.7465	4.74255	um	Cell	Cell BoundingBoxAA Length	0.000	1.000	1751	1	Not-Trans anti-PSF-A546 8C-S-PSF V2.00	0	29. Not-Trans and anti-PSF-A546_Pos040_S001	00-aiu8dueEJxSiYtTMZ7dNp3
16.354	10.3415	5.13782	um	Cell	Cell BoundingBoxAA Length	0.000	1.000	1752	2	Not-Trans anti-PSF-A546 8C-S-PSF V2.00	0	29. Not-Trans and anti-PSF-A546_Pos040_S001	00-aiu8dueEJxSiYtTMZ7dNp3
14.6705	11.7845	5.1377	um	Cell	Cell BoundingBoxAA Length	0.000	1.000	1753	3	Not-Trans anti-PSF-A546 8C-S-PSF V2.00	0	29. Not-Trans and anti-PSF-A546_Pos040_S001	00-aiu8dueEJxSiYtTMZ7dNp3
13.949	12.506	4.74255	um	Cell	Cell BoundingBoxAA Length	0.000	1.000	1754	4	Not-Trans anti-PSF-A546 8C-S-PSF V2.00	0	29. Not-Trans and anti-PSF-A546_Pos040_S001	00-aiu8dueEJxSiYtTMZ7dNp3
12.025	12.987	5.1377	um	Cell	Cell BoundingBoxAA Length	0.000	1.000	1755	5	Not-Trans anti-PSF-A546 8C-S-PSF V2.00	0	29. Not-Trans and anti-PSF-A546_Pos040_S001	00-aiu8dueEJxSiYtTMZ7dNp3
15.1515	11.3035	4.74255	um	Cell	Cell BoundingBoxAA Length	0.000	1.000	1756	6	Not-Trans anti-PSF-A546 8C-S-PSF V2.00	0	29. Not-Trans and anti-PSF-A546_Pos040_S001	00-aiu8dueEJxSiYtTMZ7dNp3
15.1515	18.278	4.34729	um	Cell	Cell BoundingBoxAA Length	0.000	1.000	1757	7	Not-Trans anti-PSF-A546 8C-S-PSF V2.00	0	29. Not-Trans and anti-PSF-A546_Pos040_S001	00-aiu8dueEJxSiYtTMZ7dNp3
15.392	9.37949	4.74255	um	Cell	Cell BoundingBoxAA Length	0.000	1.000	1758	8	Not-Trans anti-PSF-A546 8C-S-PSF V2.00	0	29. Not-Trans and anti-PSF-A546_Pos040_S001	00-aiu8dueEJxSiYtTMZ7dNp3
23.8095	20.9235	5.53296	um	Cell	Cell BoundingBoxAA Length	0.000	1.000	1759	9	Not-Trans anti-PSF-A546 8C-S-PSF V2.00	0	29. Not-Trans and anti-PSF-A546_Pos040_S001	00-aiu8dueEJxSiYtTMZ7dNp3
12.506	12.2655	4.74255	um	Cell	Cell BoundingBoxAA Length	0.000	1.000	1760	10	Not-Trans anti-PSF-A546 8C-S-PSF V2.00	0	29. Not-Trans and anti-PSF-A546_Pos040_S001	00-aiu8dueEJxSiYtTMZ7dNp3
12.506	13.949	4.74255	um	Cell	Cell BoundingBoxAA Length	0.000	1.000	1761	11	Not-Trans anti-PSF-A546 8C-S-PSF V2.00	0	29. Not-Trans and anti-PSF-A546_Pos040_S001	00-aiu8dueEJxSiYtTMZ7dNp3
12.025	14.6705	4.34729	um	Cell	Cell BoundingBoxAA Length	0.000	1.000	1762	12	Not-Trans anti-PSF-A546 8C-S-PSF V2.00	0	29. Not-Trans and anti-PSF-A546_Pos040_S001	00-aiu8dueEJxSiYtTMZ7dNp3
13.2275	15.873	4.74255	um	Cell	Cell BoundingBoxAA Length	0.000	1.000	1763	13	Not-Trans anti-PSF-A546 8C-S-PSF V2.00	0	29. Not-Trans and anti-PSF-A546_Pos040_S001	00-aiu8dueEJxSiYtTMZ7dNp3
12.025	15.392	4.34729	um	Cell	Cell BoundingBoxAA Length	0.000	1.000	1764	14	Not-Trans anti-PSF-A546 8C-S-PSF V2.00	0	29. Not-Trans and anti-PSF-A546_Pos040_S001	00-aiu8dueEJxSiYtTMZ7dNp3
19.9615	20.683	5.53296	um	Cell	Cell BoundingBoxAA Length	0.000	1.000	1765	15	Not-Trans anti-PSF-A546 8C-S-PSF V2.00	0	29. Not-Trans and anti-PSF-A546_Pos040_S001	00-aiu8dueEJxSiYtTMZ7dNp3
14.6705	13.2275	5.53296	um	Cell	Cell BoundingBoxAA Length	0.000	1.000	1766	16	Not-Trans anti-PSF-A546 8C-S-PSF V2.00	0	29. Not-Trans and anti-PSF-A546_Pos040_S001	00-aiu8dueEJxSiYtTMZ7dNp3
14.1895	12.987	4.34729	um	Cell	Cell BoundingBoxAA Length	0.000	1.000	1767	17	Not-Trans anti-PSF-A546 8C-S-PSF V2.00	0	29. Not-Trans and anti-PSF-A546_Pos040_S001	00-aiu8dueEJxSiYtTMZ7dNp3
19.9615	24.7715	4.34729	um	Cell	Cell BoundingBoxAA Length	0.000	1.000	1768	18	Not-Trans anti-PSF-A546 8C-S-PSF V2.00	0	29. Not-Trans and anti-PSF-A546_Pos040_S001	00-aiu8dueEJxSiYtTMZ7dNp3
13.468	14.911	3.95203	um	Cell	Cell BoundingBoxAA Length	0.000	1.000	1769	19	Not-Trans anti-PSF-A546 8C-S-PSF V2.00	0	29. Not-Trans and anti-PSF-A546_Pos040_S001	00-aiu8dueEJxSiYtTMZ7dNp3
22.3665	9.13901	4.74243	um	Cell	Cell BoundingBoxAA Length	0.000	1.000	1770	20	Not-Trans anti-PSF-A546 8C-S-PSF V2.00	0	29. Not-Trans and anti-PSF-A546_Pos040_S001	00-aiu8dueEJxSiYtTMZ7dNp3
9.62	17.0755	4.34729	um	Cell	Cell BoundingBoxAA Length	0.000	1.000	1771	21	Not-Trans anti-PSF-A546 8C-S-PSF V2.00	0	29. Not-Trans and anti-PSF-A546_Pos040_S001	00-aiu8dueEJxSiYtTMZ7dNp3
16.1135	12.506	3.16174	um	Cell	Cell BoundingBoxAA Length	0.000	1.000	1772	22	Not-Trans anti-PSF-A546 8C-S-PSF V2.00	0	29. Not-Trans and anti-PSF-A546_Pos040_S001	00-aiu8dueEJxSiYtTMZ7dNp3
25.2525	13.949	4.74255	um	Cell	Cell BoundingBoxAA Length	0.000	1.000	1773	0	Not-Trans anti-PSF-A546 8C-S-PSF V2.00	0	29. Not-Trans and anti-PSF-A546_Pos041_S001	00-9waAgCfMnwfrUrbeXQvgCR
20.9235	15.873	4.74255	um	Cell	Cell BoundingBoxAA Length	0.000	1.000	1774	1	Not-Trans anti-PSF-A546 8C-S-PSF V2.00	0	29. Not-Trans and anti-PSF-A546_Pos041_S001	00-9waAgCfMnwfrUrbeXQvgCR
17.0755	13.949	5.13782	um	Cell	Cell BoundingBoxAA Length	0.000	1.000	1775	2	Not-Trans anti-PSF-A546 8C-S-PSF V2.00	0	29. Not-Trans and anti-PSF-A546_Pos041_S001	00-9waAgCfMnwfrUrbeXQvgCR
16.1135	19.4805	4.34741	um	Cell	Cell BoundingBoxAA Length	0.000	1.000	1776	3	Not-Trans anti-PSF-A546 8C-S-PSF V2.00	0	29. Not-Trans and anti-PSF-A546_Pos041_S001	00-9waAgCfMnwfrUrbeXQvgCR
12.987	19.721	5.13782	um	Cell	Cell BoundingBoxAA Length	0.000	1.000	1777	4	Not-Trans anti-PSF-A546 8C-S-PSF V2.00	0	29. Not-Trans and anti-PSF-A546_Pos041_S001	00-9waAgCfMnwfrUrbeXQvgCR
13.468	12.7465	5.92822	um	Cell	Cell BoundingBoxAA Length	0.000	1.000	1778	5	Not-Trans anti-PSF-A546 8C-S-PSF V2.00	0	29. Not-Trans and anti-PSF-A546_Pos041_S001	00-9waAgCfMnwfrUrbeXQvgCR
15.392	19.4805	5.13782	um	Cell	Cell BoundingBoxAA Length	0.000	1.000	1779	6	Not-Trans anti-PSF-A546 8C-S-PSF V2.00	0	29. Not-Trans and anti-PSF-A546_Pos041_S001	00-9waAgCfMnwfrUrbeXQvgCR
18.0375	14.6705	4.74255	um	Cell	Cell BoundingBoxAA Length	0.000	1.000	1780	7	Not-Trans anti-PSF-A546 8C-S-PSF V2.00	0	29. Not-Trans and anti-PSF-A546_Pos041_S001	00-9waAgCfMnwfrUrbeXQvgCR
10.3415	13.7085	5.13782	um	Cell	Cell BoundingBoxAA Length	0.000	1.000	1781	8	Not-Trans anti-PSF-A546 8C-S-PSF V2.00	0	29. Not-Trans and anti-PSF-A546_Pos041_S001	00-9waAgCfMnwfrUrbeXQvgCR
13.468	11.063	3.95215	um	Cell	Cell BoundingBoxAA Length	0.000	1.000	1782	9	Not-Trans anti-PSF-A546 8C-S-PSF V2.00	0	29. Not-Trans and anti-PSF-A546_Pos041_S001	00-9waAgCfMnwfrUrbeXQvgCR
13.468	12.2655	4.74255	um	Cell	Cell BoundingBoxAA Length	0.000	1.000	1783	10	Not-Trans anti-PSF-A546 8C-S-PSF V2.00	0	29. Not-Trans and anti-PSF-A546_Pos041_S001	00-9waAgCfMnwfrUrbeXQvgCR
22.8475	12.7465	4.74255	um	Cell	Cell BoundingBoxAA Length	0.000	1.000	1784	11	Not-Trans anti-PSF-A546 8C-S-PSF V2.00	0	29. Not-Trans and anti-PSF-A546_Pos041_S001	00-9waAgCfMnwfrUrbeXQvgCR
12.506	13.949	4.34729	um	Cell	Cell BoundingBoxAA Length	0.000	1.000	1785	12	Not-Trans anti-PSF-A546 8C-S-PSF V2.00	0	29. Not-Trans and anti-PSF-A546_Pos041_S001	00-9waAgCfMnwfrUrbeXQvgCR
18.278	17.0755	3.95215	um	Cell	Cell BoundingBoxAA Length	0.000	1.000	1786	13	Not-Trans anti-PSF-A546 8C-S-PSF V2.00	0	29. Not-Trans and anti-PSF-A546_Pos041_S001	00-9waAgCfMnwfrUrbeXQvgCR
18.0375	19.721	3.95215	um	Cell	Cell BoundingBoxAA Length	0.000	1.000	1787	14	Not-Trans anti-PSF-A546 8C-S-PSF V2.00	0	29. Not-Trans and anti-PSF-A546_Pos041_S001	00-9waAgCfMnwfrUrbeXQvgCR
19.24	19.24	4.34729	um	Cell	Cell BoundingBoxAA Length	0.000	1.000	1788	15	Not-Trans anti-PSF-A546 8C-S-PSF V2.00	0	29. Not-Trans and anti-PSF-A546_Pos041_S001	00-9waAgCfMnwfrUrbeXQvgCR
11.544	14.911	5.53296	um	Cell	Cell BoundingBoxAA Length	0.000	1.000	1789	16	Not-Trans anti-PSF-A546 8C-S-PSF V2.00	0	29. Not-Trans and anti-PSF-A546_Pos041_S001	00-9waAgCfMnwfrUrbeXQvgCR
13.949	16.835	4.74255	um	Cell	Cell BoundingBoxAA Length	0.000	1.000	1790	17	Not-Trans anti-PSF-A546 8C-S-PSF V2.00	0	29. Not-Trans and anti-PSF-A546_Pos041_S001	00-9waAgCfMnwfrUrbeXQvgCR
21.4045	17.5565	4.74255	um	Cell	Cell BoundingBoxAA Length	0.000	1.000	1791	18	Not-Trans anti-PSF-A546 8C-S-PSF V2.00	0	29. Not-Trans and anti-PSF-A546_Pos041_S001	00-9waAgCfMnwfrUrbeXQvgCR
11.3035	15.392	5.53296	um	Cell	Cell BoundingBoxAA Length	0.000	1.000	1792	19	Not-Trans anti-PSF-A546 8C-S-PSF V2.00	0	29. Not-Trans and anti-PSF-A546_Pos041_S001	00-9waAgCfMnwfrUrbeXQvgCR
18.5185	20.683	3.95215	um	Cell	Cell BoundingBoxAA Length	0.000	1.000	1793	20	Not-Trans anti-PSF-A546 8C-S-PSF V2.00	0	29. Not-Trans and anti-PSF-A546_Pos041_S001	00-9waAgCfMnwfrUrbeXQvgCR
10.3415	23.088	4.34729	um	Cell	Cell BoundingBoxAA Length	0.000	1.000	1794	21	Not-Trans anti-PSF-A546 8C-S-PSF V2.00	0	29. Not-Trans and anti-PSF-A546_Pos041_S001	00-9waAgCfMnwfrUrbeXQvgCR
13.949	19.24	4.34729	um	Cell	Cell BoundingBoxAA Length	0.000	1.000	1795	22	Not-Trans anti-PSF-A546 8C-S-PSF V2.00	0	29. Not-Trans and anti-PSF-A546_Pos041_S001	00-9waAgCfMnwfrUrbeXQvgCR
12.987	18.5185	4.34729	um	Cell	Cell BoundingBoxAA Length	0.000	1.000	1796	23	Not-Trans anti-PSF-A546 8C-S-PSF V2.00	0	29. Not-Trans and anti-PSF-A546_Pos041_S001	00-9waAgCfMnwfrUrbeXQvgCR
14.43	15.6325	4.34729	um	Cell	Cell BoundingBoxAA Length	0.000	1.000	1797	24	Not-Trans anti-PSF-A546 8C-S-PSF V2.00	0	29. Not-Trans and anti-PSF-A546_Pos041_S001	00-9waAgCfMnwfrUrbeXQvgCR
16.1135	11.3035	3.55688	um	Cell	Cell BoundingBoxAA Length	0.000	1.000	1798	25	Not-Trans anti-PSF-A546 8C-S-PSF V2.00	0	29. Not-Trans and anti-PSF-A546_Pos041_S001	00-9waAgCfMnwfrUrbeXQvgCR
12.7465	16.5945	3.16162	um	Cell	Cell BoundingBoxAA Length	0.000	1.000	1799	26	Not-Trans anti-PSF-A546 8C-S-PSF V2.00	0	29. Not-Trans and anti-PSF-A546_Pos041_S001	00-9waAgCfMnwfrUrbeXQvgCR
13.949	17.797	5.1377	um	Cell	Cell BoundingBoxAA Length	0.000	1.000	1800	27	Not-Trans anti-PSF-A546 8C-S-PSF V2.00	0	29. Not-Trans and anti-PSF-A546_Pos041_S001	00-9waAgCfMnwfrUrbeXQvgCR
11.7845	10.3415	5.53296	um	Cell	Cell BoundingBoxAA Length	0.000	1.000	1801	28	Not-Trans anti-PSF-A546 8C-S-PSF V2.00	0	29. Not-Trans and anti-PSF-A546_Pos041_S001	00-9waAgCfMnwfrUrbeXQvgCR
19.24	12.506	4.74255	um	Cell	Cell BoundingBoxAA Length	0.000	1.000	1802	0	Not-Trans anti-PSF-A546 8C-S-PSF V2.00	0	29. Not-Trans and anti-PSF-A546_Pos042_S001	00-ctUbRHpQZpQdrw6zBFdkKW
12.987	18.759	5.1377	um	Cell	Cell BoundingBoxAA Length	0.000	1.000	1803	1	Not-Trans anti-PSF-A546 8C-S-PSF V2.00	0	29. Not-Trans and anti-PSF-A546_Pos042_S001	00-ctUbRHpQZpQdrw6zBFdkKW
20.9235	13.2275	4.34729	um	Cell	Cell BoundingBoxAA Length	0.000	1.000	1804	2	Not-Trans anti-PSF-A546 8C-S-PSF V2.00	0	29. Not-Trans and anti-PSF-A546_Pos042_S001	00-ctUbRHpQZpQdrw6zBFdkKW
16.354	19.24	4.34729	um	Cell	Cell BoundingBoxAA Length	0.000	1.000	1805	3	Not-Trans anti-PSF-A546 8C-S-PSF V2.00	0	29. Not-Trans and anti-PSF-A546_Pos042_S001	00-ctUbRHpQZpQdrw6zBFdkKW
12.987	16.5945	3.95215	um	Cell	Cell BoundingBoxAA Length	0.000	1.000	1806	4	Not-Trans anti-PSF-A546 8C-S-PSF V2.00	0	29. Not-Trans and anti-PSF-A546_Pos042_S001	00-ctUbRHpQZpQdrw6zBFdkKW
15.1515	13.468	5.1377	um	Cell	Cell BoundingBoxAA Length	0.000	1.000	1807	5	Not-Trans anti-PSF-A546 8C-S-PSF V2.00	0	29. Not-Trans and anti-PSF-A546_Pos042_S001	00-ctUbRHpQZpQdrw6zBFdkKW
18.0375	17.0755	4.74255	um	Cell	Cell BoundingBoxAA Length	0.000	1.000	1808	6	Not-Trans anti-PSF-A546 8C-S-PSF V2.00	0	29. Not-Trans and anti-PSF-A546_Pos042_S001	00-ctUbRHpQZpQdrw6zBFdkKW
15.1515	18.5185	5.1377	um	Cell	Cell BoundingBoxAA Length	0.000	1.000	1809	7	Not-Trans anti-PSF-A546 8C-S-PSF V2.00	0	29. Not-Trans and anti-PSF-A546_Pos042_S001	00-ctUbRHpQZpQdrw6zBFdkKW
36.075	8.658	4.74255	um	Cell	Cell BoundingBoxAA Length	0.000	1.000	1810	8	Not-Trans anti-PSF-A546 8C-S-PSF V2.00	0	29. Not-Trans and anti-PSF-A546_Pos042_S001	00-ctUbRHpQZpQdrw6zBFdkKW
17.5565	22.607	5.13782	um	Cell	Cell BoundingBoxAA Length	0.000	1.000	1811	9	Not-Trans anti-PSF-A546 8C-S-PSF V2.00	0	29. Not-Trans and anti-PSF-A546_Pos042_S001	00-ctUbRHpQZpQdrw6zBFdkKW
34.632	12.7465	4.34741	um	Cell	Cell BoundingBoxAA Length	0.000	1.000	1812	10	Not-Trans anti-PSF-A546 8C-S-PSF V2.00	0	29. Not-Trans and anti-PSF-A546_Pos042_S001	00-ctUbRHpQZpQdrw6zBFdkKW
18.5185	16.835	3.95215	um	Cell	Cell BoundingBoxAA Length	0.000	1.000	1813	11	Not-Trans anti-PSF-A546 8C-S-PSF V2.00	0	29. Not-Trans and anti-PSF-A546_Pos042_S001	00-ctUbRHpQZpQdrw6zBFdkKW
28.6195	15.6325	4.34741	um	Cell	Cell BoundingBoxAA Length	0.000	1.000	1814	12	Not-Trans anti-PSF-A546 8C-S-PSF V2.00	0	29. Not-Trans and anti-PSF-A546_Pos042_S001	00-ctUbRHpQZpQdrw6zBFdkKW
30.0625	13.468	3.95215	um	Cell	Cell BoundingBoxAA Length	0.000	1.000	1815	13	Not-Trans anti-PSF-A546 8C-S-PSF V2.00	0	29. Not-Trans and anti-PSF-A546_Pos042_S001	00-ctUbRHpQZpQdrw6zBFdkKW
18.0375	16.835	3.95215	um	Cell	Cell BoundingBoxAA Length	0.000	1.000	1816	14	Not-Trans anti-PSF-A546 8C-S-PSF V2.00	0	29. Not-Trans and anti-PSF-A546_Pos042_S001	00-ctUbRHpQZpQdrw6zBFdkKW
10.8225	20.4425	3.55701	um	Cell	Cell BoundingBoxAA Length	0.000	1.000	1817	15	Not-Trans anti-PSF-A546 8C-S-PSF V2.00	0	29. Not-Trans and anti-PSF-A546_Pos042_S001	00-ctUbRHpQZpQdrw6zBFdkKW
14.911	22.607	3.16174	um	Cell	Cell BoundingBoxAA Length	0.000	1.000	1818	16	Not-Trans anti-PSF-A546 8C-S-PSF V2.00	0	29. Not-Trans and anti-PSF-A546_Pos042_S001	00-ctUbRHpQZpQdrw6zBFdkKW
21.164	22.3665	3.95215	um	Cell	Cell BoundingBoxAA Length	0.000	1.000	1819	17	Not-Trans anti-PSF-A546 8C-S-PSF V2.00	0	29. Not-Trans and anti-PSF-A546_Pos042_S001	00-ctUbRHpQZpQdrw6zBFdkKW
20.202	19.9615	4.34741	um	Cell	Cell BoundingBoxAA Length	0.000	1.000	1820	18	Not-Trans anti-PSF-A546 8C-S-PSF V2.00	0	29. Not-Trans and anti-PSF-A546_Pos042_S001	00-ctUbRHpQZpQdrw6zBFdkKW
29.5815	24.7715	4.34741	um	Cell	Cell BoundingBoxAA Length	0.000	1.000	1821	19	Not-Trans anti-PSF-A546 8C-S-PSF V2.00	0	29. Not-Trans and anti-PSF-A546_Pos042_S001	00-ctUbRHpQZpQdrw6zBFdkKW
24.531	17.316	4.34741	um	Cell	Cell BoundingBoxAA Length	0.000	1.000	1822	20	Not-Trans anti-PSF-A546 8C-S-PSF V2.00	0	29. Not-Trans and anti-PSF-A546_Pos042_S001	00-ctUbRHpQZpQdrw6zBFdkKW
19.9615	13.949	4.34741	um	Cell	Cell BoundingBoxAA Length	0.000	1.000	1823	21	Not-Trans anti-PSF-A546 8C-S-PSF V2.00	0	29. Not-Trans and anti-PSF-A546_Pos042_S001	00-ctUbRHpQZpQdrw6zBFdkKW
18.759	10.101	4.34729	um	Cell	Cell BoundingBoxAA Length	0.000	1.000	1824	22	Not-Trans anti-PSF-A546 8C-S-PSF V2.00	0	29. Not-Trans and anti-PSF-A546_Pos042_S001	00-ctUbRHpQZpQdrw6zBFdkKW
13.949	19.24	3.16174	um	Cell	Cell BoundingBoxAA Length	0.000	1.000	1825	23	Not-Trans anti-PSF-A546 8C-S-PSF V2.00	0	29. Not-Trans and anti-PSF-A546_Pos042_S001	00-ctUbRHpQZpQdrw6zBFdkKW
26.2145	19.4805	4.74255	um	Cell	Cell BoundingBoxAA Length	0.000	1.000	1826	24	Not-Trans anti-PSF-A546 8C-S-PSF V2.00	0	29. Not-Trans and anti-PSF-A546_Pos042_S001	00-ctUbRHpQZpQdrw6zBFdkKW
27.1765	25.493	4.34741	um	Cell	Cell BoundingBoxAA Length	0.000	1.000	1827	25	Not-Trans anti-PSF-A546 8C-S-PSF V2.00	0	29. Not-Trans and anti-PSF-A546_Pos042_S001	00-ctUbRHpQZpQdrw6zBFdkKW
20.9235	20.4425	4.34741	um	Cell	Cell BoundingBoxAA Length	0.000	1.000	1828	26	Not-Trans anti-PSF-A546 8C-S-PSF V2.00	0	29. Not-Trans and anti-PSF-A546_Pos042_S001	00-ctUbRHpQZpQdrw6zBFdkKW
24.531	15.873	4.34729	um	Cell	Cell BoundingBoxAA Length	0.000	1.000	1829	0	Not-Trans anti-PSF-A546 8C-S-PSF V2.00	0	29. Not-Trans and anti-PSF-A546_Pos043_S001	00-wEahD5HsxDbYqoMYtRXnBA
11.063	19.24	3.55688	um	Cell	Cell BoundingBoxAA Length	0.000	1.000	1830	1	Not-Trans anti-PSF-A546 8C-S-PSF V2.00	0	29. Not-Trans and anti-PSF-A546_Pos043_S001	00-wEahD5HsxDbYqoMYtRXnBA
9.37949	20.4425	3.95215	um	Cell	Cell BoundingBoxAA Length	0.000	1.000	1831	2	Not-Trans anti-PSF-A546 8C-S-PSF V2.00	0	29. Not-Trans and anti-PSF-A546_Pos043_S001	00-wEahD5HsxDbYqoMYtRXnBA
17.0755	18.278	3.95215	um	Cell	Cell BoundingBoxAA Length	0.000	1.000	1832	3	Not-Trans anti-PSF-A546 8C-S-PSF V2.00	0	29. Not-Trans and anti-PSF-A546_Pos043_S001	00-wEahD5HsxDbYqoMYtRXnBA
10.8225	22.126	3.95215	um	Cell	Cell BoundingBoxAA Length	0.000	1.000	1833	4	Not-Trans anti-PSF-A546 8C-S-PSF V2.00	0	29. Not-Trans and anti-PSF-A546_Pos043_S001	00-wEahD5HsxDbYqoMYtRXnBA
14.6705	13.7085	3.95215	um	Cell	Cell BoundingBoxAA Length	0.000	1.000	1834	5	Not-Trans anti-PSF-A546 8C-S-PSF V2.00	0	29. Not-Trans and anti-PSF-A546_Pos043_S001	00-wEahD5HsxDbYqoMYtRXnBA
13.468	23.088	3.95215	um	Cell	Cell BoundingBoxAA Length	0.000	1.000	1835	6	Not-Trans anti-PSF-A546 8C-S-PSF V2.00	0	29. Not-Trans and anti-PSF-A546_Pos043_S001	00-wEahD5HsxDbYqoMYtRXnBA
15.6325	14.6705	3.95215	um	Cell	Cell BoundingBoxAA Length	0.000	1.000	1836	7	Not-Trans anti-PSF-A546 8C-S-PSF V2.00	0	29. Not-Trans and anti-PSF-A546_Pos043_S001	00-wEahD5HsxDbYqoMYtRXnBA
18.759	11.7845	3.95215	um	Cell	Cell BoundingBoxAA Length	0.000	1.000	1837	8	Not-Trans anti-PSF-A546 8C-S-PSF V2.00	0	29. Not-Trans and anti-PSF-A546_Pos043_S001	00-wEahD5HsxDbYqoMYtRXnBA
11.063	16.835	3.95215	um	Cell	Cell BoundingBoxAA Length	0.000	1.000	1838	9	Not-Trans anti-PSF-A546 8C-S-PSF V2.00	0	29. Not-Trans and anti-PSF-A546_Pos043_S001	00-wEahD5HsxDbYqoMYtRXnBA
23.3285	23.8095	3.55688	um	Cell	Cell BoundingBoxAA Length	0.000	1.000	1839	10	Not-Trans anti-PSF-A546 8C-S-PSF V2.00	0	29. Not-Trans and anti-PSF-A546_Pos043_S001	00-wEahD5HsxDbYqoMYtRXnBA
11.3035	20.202	3.55688	um	Cell	Cell BoundingBoxAA Length	0.000	1.000	1840	11	Not-Trans anti-PSF-A546 8C-S-PSF V2.00	0	29. Not-Trans and anti-PSF-A546_Pos043_S001	00-wEahD5HsxDbYqoMYtRXnBA
10.582	17.0755	3.55688	um	Cell	Cell BoundingBoxAA Length	0.000	1.000	1841	12	Not-Trans anti-PSF-A546 8C-S-PSF V2.00	0	29. Not-Trans and anti-PSF-A546_Pos043_S001	00-wEahD5HsxDbYqoMYtRXnBA
16.5945	12.7465	3.16162	um	Cell	Cell BoundingBoxAA Length	0.000	1.000	1842	13	Not-Trans anti-PSF-A546 8C-S-PSF V2.00	0	29. Not-Trans and anti-PSF-A546_Pos043_S001	00-wEahD5HsxDbYqoMYtRXnBA
15.392	17.797	3.55688	um	Cell	Cell BoundingBoxAA Length	0.000	1.000	1843	14	Not-Trans anti-PSF-A546 8C-S-PSF V2.00	0	29. Not-Trans and anti-PSF-A546_Pos043_S001	00-wEahD5HsxDbYqoMYtRXnBA
17.797	13.2275	3.16162	um	Cell	Cell BoundingBoxAA Length	0.000	1.000	1844	15	Not-Trans anti-PSF-A546 8C-S-PSF V2.00	0	29. Not-Trans and anti-PSF-A546_Pos043_S001	00-wEahD5HsxDbYqoMYtRXnBA
10.8225	15.1515	3.55688	um	Cell	Cell BoundingBoxAA Length	0.000	1.000	1845	16	Not-Trans anti-PSF-A546 8C-S-PSF V2.00	0	29. Not-Trans and anti-PSF-A546_Pos043_S001	00-wEahD5HsxDbYqoMYtRXnBA
11.7845	14.911	3.55688	um	Cell	Cell BoundingBoxAA Length	0.000	1.000	1846	17	Not-Trans anti-PSF-A546 8C-S-PSF V2.00	0	29. Not-Trans and anti-PSF-A546_Pos043_S001	00-wEahD5HsxDbYqoMYtRXnBA
17.316	16.1135	3.55688	um	Cell	Cell BoundingBoxAA Length	0.000	1.000	1847	18	Not-Trans anti-PSF-A546 8C-S-PSF V2.00	0	29. Not-Trans and anti-PSF-A546_Pos043_S001	00-wEahD5HsxDbYqoMYtRXnBA
20.683	11.7845	3.16162	um	Cell	Cell BoundingBoxAA Length	0.000	1.000	1848	19	Not-Trans anti-PSF-A546 8C-S-PSF V2.00	0	29. Not-Trans and anti-PSF-A546_Pos043_S001	00-wEahD5HsxDbYqoMYtRXnBA
14.6705	12.2655	3.16174	um	Cell	Cell BoundingBoxAA Length	0.000	1.000	1849	20	Not-Trans anti-PSF-A546 8C-S-PSF V2.00	0	29. Not-Trans and anti-PSF-A546_Pos043_S001	00-wEahD5HsxDbYqoMYtRXnBA
17.0755	20.9235	3.95215	um	Cell	Cell BoundingBoxAA Length	0.000	1.000	1850	21	Not-Trans anti-PSF-A546 8C-S-PSF V2.00	0	29. Not-Trans and anti-PSF-A546_Pos043_S001	00-wEahD5HsxDbYqoMYtRXnBA
12.2655	11.7845	3.55688	um	Cell	Cell BoundingBoxAA Length	0.000	1.000	1851	22	Not-Trans anti-PSF-A546 8C-S-PSF V2.00	0	29. Not-Trans and anti-PSF-A546_Pos043_S001	00-wEahD5HsxDbYqoMYtRXnBA
19.721	22.607	3.55688	um	Cell	Cell BoundingBoxAA Length	0.000	1.000	1852	23	Not-Trans anti-PSF-A546 8C-S-PSF V2.00	0	29. Not-Trans and anti-PSF-A546_Pos043_S001	00-wEahD5HsxDbYqoMYtRXnBA
16.5945	15.873	3.16174	um	Cell	Cell BoundingBoxAA Length	0.000	1.000	1853	24	Not-Trans anti-PSF-A546 8C-S-PSF V2.00	0	29. Not-Trans and anti-PSF-A546_Pos043_S001	00-wEahD5HsxDbYqoMYtRXnBA
16.5945	16.354	3.95215	um	Cell	Cell BoundingBoxAA Length	0.000	1.000	1854	0	Not-Trans anti-PSF-A546 8C-S-PSF V2.00	0	29. Not-Trans and anti-PSF-A546_Pos044_S001	00-WAoRUYxLfmdHBnFuM4XH7S
17.5565	14.43	3.95215	um	Cell	Cell BoundingBoxAA Length	0.000	1.000	1855	1	Not-Trans anti-PSF-A546 8C-S-PSF V2.00	0	29. Not-Trans and anti-PSF-A546_Pos044_S001	00-WAoRUYxLfmdHBnFuM4XH7S
14.911	12.506	3.95215	um	Cell	Cell BoundingBoxAA Length	0.000	1.000	1856	2	Not-Trans anti-PSF-A546 8C-S-PSF V2.00	0	29. Not-Trans and anti-PSF-A546_Pos044_S001	00-WAoRUYxLfmdHBnFuM4XH7S
14.6705	15.6325	3.55688	um	Cell	Cell BoundingBoxAA Length	0.000	1.000	1857	3	Not-Trans anti-PSF-A546 8C-S-PSF V2.00	0	29. Not-Trans and anti-PSF-A546_Pos044_S001	00-WAoRUYxLfmdHBnFuM4XH7S
17.316	13.949	3.95215	um	Cell	Cell BoundingBoxAA Length	0.000	1.000	1858	4	Not-Trans anti-PSF-A546 8C-S-PSF V2.00	0	29. Not-Trans and anti-PSF-A546_Pos044_S001	00-WAoRUYxLfmdHBnFuM4XH7S
12.7465	10.3415	3.55688	um	Cell	Cell BoundingBoxAA Length	0.000	1.000	1859	5	Not-Trans anti-PSF-A546 8C-S-PSF V2.00	0	29. Not-Trans and anti-PSF-A546_Pos044_S001	00-WAoRUYxLfmdHBnFuM4XH7S
16.354	18.5185	3.55688	um	Cell	Cell BoundingBoxAA Length	0.000	1.000	1860	6	Not-Trans anti-PSF-A546 8C-S-PSF V2.00	0	29. Not-Trans and anti-PSF-A546_Pos044_S001	00-WAoRUYxLfmdHBnFuM4XH7S
17.316	17.5565	3.55688	um	Cell	Cell BoundingBoxAA Length	0.000	1.000	1861	7	Not-Trans anti-PSF-A546 8C-S-PSF V2.00	0	29. Not-Trans and anti-PSF-A546_Pos044_S001	00-WAoRUYxLfmdHBnFuM4XH7S
20.4425	17.5565	3.55688	um	Cell	Cell BoundingBoxAA Length	0.000	1.000	1862	8	Not-Trans anti-PSF-A546 8C-S-PSF V2.00	0	29. Not-Trans and anti-PSF-A546_Pos044_S001	00-WAoRUYxLfmdHBnFuM4XH7S
8.4175	18.278	4.74255	um	Cell	Cell BoundingBoxAA Length	0.000	1.000	1863	0	Not-Trans anti-PSF-A546 8C-S-PSF V2.00	0	29. Not-Trans and anti-PSF-A546_Pos045_S001	00-GAv4ctfq3wqMnoemTh26HA
15.1515	9.3795	4.74255	um	Cell	Cell BoundingBoxAA Length	0.000	1.000	1864	1	Not-Trans anti-PSF-A546 8C-S-PSF V2.00	0	29. Not-Trans and anti-PSF-A546_Pos045_S001	00-GAv4ctfq3wqMnoemTh26HA
12.025	10.8225	4.74255	um	Cell	Cell BoundingBoxAA Length	0.000	1.000	1865	2	Not-Trans anti-PSF-A546 8C-S-PSF V2.00	0	29. Not-Trans and anti-PSF-A546_Pos045_S001	00-GAv4ctfq3wqMnoemTh26HA
13.949	13.468	4.74255	um	Cell	Cell BoundingBoxAA Length	0.000	1.000	1866	3	Not-Trans anti-PSF-A546 8C-S-PSF V2.00	0	29. Not-Trans and anti-PSF-A546_Pos045_S001	00-GAv4ctfq3wqMnoemTh26HA
17.5565	14.911	4.34729	um	Cell	Cell BoundingBoxAA Length	0.000	1.000	1867	4	Not-Trans anti-PSF-A546 8C-S-PSF V2.00	0	29. Not-Trans and anti-PSF-A546_Pos045_S001	00-GAv4ctfq3wqMnoemTh26HA
16.835	16.1135	4.34729	um	Cell	Cell BoundingBoxAA Length	0.000	1.000	1868	5	Not-Trans anti-PSF-A546 8C-S-PSF V2.00	0	29. Not-Trans and anti-PSF-A546_Pos045_S001	00-GAv4ctfq3wqMnoemTh26HA
15.1515	6.4935	4.34729	um	Cell	Cell BoundingBoxAA Length	0.000	1.000	1869	6	Not-Trans anti-PSF-A546 8C-S-PSF V2.00	0	29. Not-Trans and anti-PSF-A546_Pos045_S001	00-GAv4ctfq3wqMnoemTh26HA
15.392	8.658	4.34729	um	Cell	Cell BoundingBoxAA Length	0.000	1.000	1870	7	Not-Trans anti-PSF-A546 8C-S-PSF V2.00	0	29. Not-Trans and anti-PSF-A546_Pos045_S001	00-GAv4ctfq3wqMnoemTh26HA
10.582	13.2275	4.34729	um	Cell	Cell BoundingBoxAA Length	0.000	1.000	1871	8	Not-Trans anti-PSF-A546 8C-S-PSF V2.00	0	29. Not-Trans and anti-PSF-A546_Pos045_S001	00-GAv4ctfq3wqMnoemTh26HA
18.759	18.759	4.34729	um	Cell	Cell BoundingBoxAA Length	0.000	1.000	1872	9	Not-Trans anti-PSF-A546 8C-S-PSF V2.00	0	29. Not-Trans and anti-PSF-A546_Pos045_S001	00-GAv4ctfq3wqMnoemTh26HA
20.9235	15.392	4.34729	um	Cell	Cell BoundingBoxAA Length	0.000	1.000	1873	10	Not-Trans anti-PSF-A546 8C-S-PSF V2.00	0	29. Not-Trans and anti-PSF-A546_Pos045_S001	00-GAv4ctfq3wqMnoemTh26HA
16.5945	8.8985	4.34729	um	Cell	Cell BoundingBoxAA Length	0.000	1.000	1874	11	Not-Trans anti-PSF-A546 8C-S-PSF V2.00	0	29. Not-Trans and anti-PSF-A546_Pos045_S001	00-GAv4ctfq3wqMnoemTh26HA
12.987	32.708	4.34729	um	Cell	Cell BoundingBoxAA Length	0.000	1.000	1875	12	Not-Trans anti-PSF-A546 8C-S-PSF V2.00	0	29. Not-Trans and anti-PSF-A546_Pos045_S001	00-GAv4ctfq3wqMnoemTh26HA
17.316	14.1895	4.34729	um	Cell	Cell BoundingBoxAA Length	0.000	1.000	1876	13	Not-Trans anti-PSF-A546 8C-S-PSF V2.00	0	29. Not-Trans and anti-PSF-A546_Pos045_S001	00-GAv4ctfq3wqMnoemTh26HA
14.1895	20.4425	4.34729	um	Cell	Cell BoundingBoxAA Length	0.000	1.000	1877	14	Not-Trans anti-PSF-A546 8C-S-PSF V2.00	0	29. Not-Trans and anti-PSF-A546_Pos045_S001	00-GAv4ctfq3wqMnoemTh26HA
16.835	18.759	4.34729	um	Cell	Cell BoundingBoxAA Length	0.000	1.000	1878	15	Not-Trans anti-PSF-A546 8C-S-PSF V2.00	0	29. Not-Trans and anti-PSF-A546_Pos045_S001	00-GAv4ctfq3wqMnoemTh26HA
14.1895	12.2655	4.34729	um	Cell	Cell BoundingBoxAA Length	0.000	1.000	1879	16	Not-Trans anti-PSF-A546 8C-S-PSF V2.00	0	29. Not-Trans and anti-PSF-A546_Pos045_S001	00-GAv4ctfq3wqMnoemTh26HA
14.6705	19.4805	3.95203	um	Cell	Cell BoundingBoxAA Length	0.000	1.000	1880	17	Not-Trans anti-PSF-A546 8C-S-PSF V2.00	0	29. Not-Trans and anti-PSF-A546_Pos045_S001	00-GAv4ctfq3wqMnoemTh26HA
17.797	19.24	3.95203	um	Cell	Cell BoundingBoxAA Length	0.000	1.000	1881	18	Not-Trans anti-PSF-A546 8C-S-PSF V2.00	0	29. Not-Trans and anti-PSF-A546_Pos045_S001	00-GAv4ctfq3wqMnoemTh26HA
17.5565	17.797	4.34729	um	Cell	Cell BoundingBoxAA Length	0.000	1.000	1882	19	Not-Trans anti-PSF-A546 8C-S-PSF V2.00	0	29. Not-Trans and anti-PSF-A546_Pos045_S001	00-GAv4ctfq3wqMnoemTh26HA
20.4425	28.6195	4.34729	um	Cell	Cell BoundingBoxAA Length	0.000	1.000	1883	20	Not-Trans anti-PSF-A546 8C-S-PSF V2.00	0	29. Not-Trans and anti-PSF-A546_Pos045_S001	00-GAv4ctfq3wqMnoemTh26HA
17.797	15.873	3.95203	um	Cell	Cell BoundingBoxAA Length	0.000	1.000	1884	21	Not-Trans anti-PSF-A546 8C-S-PSF V2.00	0	29. Not-Trans and anti-PSF-A546_Pos045_S001	00-GAv4ctfq3wqMnoemTh26HA
19.9615	21.164	3.55688	um	Cell	Cell BoundingBoxAA Length	0.000	1.000	1885	22	Not-Trans anti-PSF-A546 8C-S-PSF V2.00	0	29. Not-Trans and anti-PSF-A546_Pos045_S001	00-GAv4ctfq3wqMnoemTh26HA
12.987	13.7085	4.34729	um	Cell	Cell BoundingBoxAA Length	0.000	1.000	1886	23	Not-Trans anti-PSF-A546 8C-S-PSF V2.00	0	29. Not-Trans and anti-PSF-A546_Pos045_S001	00-GAv4ctfq3wqMnoemTh26HA
14.911	12.025	4.34729	um	Cell	Cell BoundingBoxAA Length	0.000	1.000	1887	24	Not-Trans anti-PSF-A546 8C-S-PSF V2.00	0	29. Not-Trans and anti-PSF-A546_Pos045_S001	00-GAv4ctfq3wqMnoemTh26HA
16.835	12.7465	4.34729	um	Cell	Cell BoundingBoxAA Length	0.000	1.000	1888	25	Not-Trans anti-PSF-A546 8C-S-PSF V2.00	0	29. Not-Trans and anti-PSF-A546_Pos045_S001	00-GAv4ctfq3wqMnoemTh26HA
14.1895	14.1895	4.34729	um	Cell	Cell BoundingBoxAA Length	0.000	1.000	1889	26	Not-Trans anti-PSF-A546 8C-S-PSF V2.00	0	29. Not-Trans and anti-PSF-A546_Pos045_S001	00-GAv4ctfq3wqMnoemTh26HA
13.2275	13.7085	4.34729	um	Cell	Cell BoundingBoxAA Length	0.000	1.000	1890	27	Not-Trans anti-PSF-A546 8C-S-PSF V2.00	0	29. Not-Trans and anti-PSF-A546_Pos045_S001	00-GAv4ctfq3wqMnoemTh26HA
12.7465	18.278	3.95203	um	Cell	Cell BoundingBoxAA Length	0.000	1.000	1891	28	Not-Trans anti-PSF-A546 8C-S-PSF V2.00	0	29. Not-Trans and anti-PSF-A546_Pos045_S001	00-GAv4ctfq3wqMnoemTh26HA
17.316	17.316	4.34729	um	Cell	Cell BoundingBoxAA Length	0.000	1.000	1892	29	Not-Trans anti-PSF-A546 8C-S-PSF V2.00	0	29. Not-Trans and anti-PSF-A546_Pos045_S001	00-GAv4ctfq3wqMnoemTh26HA
14.6705	15.392	4.34729	um	Cell	Cell BoundingBoxAA Length	0.000	1.000	1893	30	Not-Trans anti-PSF-A546 8C-S-PSF V2.00	0	29. Not-Trans and anti-PSF-A546_Pos045_S001	00-GAv4ctfq3wqMnoemTh26HA
14.911	16.354	4.34729	um	Cell	Cell BoundingBoxAA Length	0.000	1.000	1894	31	Not-Trans anti-PSF-A546 8C-S-PSF V2.00	0	29. Not-Trans and anti-PSF-A546_Pos045_S001	00-GAv4ctfq3wqMnoemTh26HA
19.721	16.835	4.34729	um	Cell	Cell BoundingBoxAA Length	0.000	1.000	1895	32	Not-Trans anti-PSF-A546 8C-S-PSF V2.00	0	29. Not-Trans and anti-PSF-A546_Pos045_S001	00-GAv4ctfq3wqMnoemTh26HA
13.949	12.7465	4.34729	um	Cell	Cell BoundingBoxAA Length	0.000	1.000	1896	33	Not-Trans anti-PSF-A546 8C-S-PSF V2.00	0	29. Not-Trans and anti-PSF-A546_Pos045_S001	00-GAv4ctfq3wqMnoemTh26HA
12.987	15.1515	3.95203	um	Cell	Cell BoundingBoxAA Length	0.000	1.000	1897	34	Not-Trans anti-PSF-A546 8C-S-PSF V2.00	0	29. Not-Trans and anti-PSF-A546_Pos045_S001	00-GAv4ctfq3wqMnoemTh26HA
17.797	11.7845	4.34729	um	Cell	Cell BoundingBoxAA Length	0.000	1.000	1898	35	Not-Trans anti-PSF-A546 8C-S-PSF V2.00	0	29. Not-Trans and anti-PSF-A546_Pos045_S001	00-GAv4ctfq3wqMnoemTh26HA
11.3035	11.544	4.34729	um	Cell	Cell BoundingBoxAA Length	0.000	1.000	1899	36	Not-Trans anti-PSF-A546 8C-S-PSF V2.00	0	29. Not-Trans and anti-PSF-A546_Pos045_S001	00-GAv4ctfq3wqMnoemTh26HA
19.4805	14.911	3.55688	um	Cell	Cell BoundingBoxAA Length	0.000	1.000	1900	37	Not-Trans anti-PSF-A546 8C-S-PSF V2.00	0	29. Not-Trans and anti-PSF-A546_Pos045_S001	00-GAv4ctfq3wqMnoemTh26HA
16.354	17.316	3.16174	um	Cell	Cell BoundingBoxAA Length	0.000	1.000	1901	38	Not-Trans anti-PSF-A546 8C-S-PSF V2.00	0	29. Not-Trans and anti-PSF-A546_Pos045_S001	00-GAv4ctfq3wqMnoemTh26HA
23.3285	18.278	3.95215	um	Cell	Cell BoundingBoxAA Length	0.000	1.000	1902	39	Not-Trans anti-PSF-A546 8C-S-PSF V2.00	0	29. Not-Trans and anti-PSF-A546_Pos045_S001	00-GAv4ctfq3wqMnoemTh26HA
12.506	18.278	3.95215	um	Cell	Cell BoundingBoxAA Length	0.000	1.000	1903	40	Not-Trans anti-PSF-A546 8C-S-PSF V2.00	0	29. Not-Trans and anti-PSF-A546_Pos045_S001	00-GAv4ctfq3wqMnoemTh26HA
20.4425	18.0375	3.55688	um	Cell	Cell BoundingBoxAA Length	0.000	1.000	1904	41	Not-Trans anti-PSF-A546 8C-S-PSF V2.00	0	29. Not-Trans and anti-PSF-A546_Pos045_S001	00-GAv4ctfq3wqMnoemTh26HA
17.797	32.4675	3.95215	um	Cell	Cell BoundingBoxAA Length	0.000	1.000	1905	42	Not-Trans anti-PSF-A546 8C-S-PSF V2.00	0	29. Not-Trans and anti-PSF-A546_Pos045_S001	00-GAv4ctfq3wqMnoemTh26HA
12.506	18.9995	3.55688	um	Cell	Cell BoundingBoxAA Length	0.000	1.000	1906	43	Not-Trans anti-PSF-A546 8C-S-PSF V2.00	0	29. Not-Trans and anti-PSF-A546_Pos045_S001	00-GAv4ctfq3wqMnoemTh26HA
19.24	13.949	3.16174	um	Cell	Cell BoundingBoxAA Length	0.000	1.000	1907	44	Not-Trans anti-PSF-A546 8C-S-PSF V2.00	0	29. Not-Trans and anti-PSF-A546_Pos045_S001	00-GAv4ctfq3wqMnoemTh26HA
16.1135	14.911	3.16174	um	Cell	Cell BoundingBoxAA Length	0.000	1.000	1908	45	Not-Trans anti-PSF-A546 8C-S-PSF V2.00	0	29. Not-Trans and anti-PSF-A546_Pos045_S001	00-GAv4ctfq3wqMnoemTh26HA
10.101	12.025	3.95215	um	Cell	Cell BoundingBoxAA Length	0.000	1.000	1909	46	Not-Trans anti-PSF-A546 8C-S-PSF V2.00	0	29. Not-Trans and anti-PSF-A546_Pos045_S001	00-GAv4ctfq3wqMnoemTh26HA
15.1515	16.835	4.34729	um	Cell	Cell BoundingBoxAA Length	0.000	1.000	1910	47	Not-Trans anti-PSF-A546 8C-S-PSF V2.00	0	29. Not-Trans and anti-PSF-A546_Pos045_S001	00-GAv4ctfq3wqMnoemTh26HA
15.6325	13.7085	3.95215	um	Cell	Cell BoundingBoxAA Length	0.000	1.000	1911	48	Not-Trans anti-PSF-A546 8C-S-PSF V2.00	0	29. Not-Trans and anti-PSF-A546_Pos045_S001	00-GAv4ctfq3wqMnoemTh26HA
20.4425	10.101	4.34729	um	Cell	Cell BoundingBoxAA Length	0.000	1.000	1912	49	Not-Trans anti-PSF-A546 8C-S-PSF V2.00	0	29. Not-Trans and anti-PSF-A546_Pos045_S001	00-GAv4ctfq3wqMnoemTh26HA
27.6575	31.746	4.34729	um	Cell	Cell BoundingBoxAA Length	0.000	1.000	1913	50	Not-Trans anti-PSF-A546 8C-S-PSF V2.00	0	29. Not-Trans and anti-PSF-A546_Pos045_S001	00-GAv4ctfq3wqMnoemTh26HA
12.506	17.0755	4.34729	um	Cell	Cell BoundingBoxAA Length	0.000	1.000	1914	51	Not-Trans anti-PSF-A546 8C-S-PSF V2.00	0	29. Not-Trans and anti-PSF-A546_Pos045_S001	00-GAv4ctfq3wqMnoemTh26HA
16.835	17.316	3.95215	um	Cell	Cell BoundingBoxAA Length	0.000	1.000	1915	52	Not-Trans anti-PSF-A546 8C-S-PSF V2.00	0	29. Not-Trans and anti-PSF-A546_Pos045_S001	00-GAv4ctfq3wqMnoemTh26HA
13.468	12.2655	4.34729	um	Cell	Cell BoundingBoxAA Length	0.000	1.000	1916	53	Not-Trans anti-PSF-A546 8C-S-PSF V2.00	0	29. Not-Trans and anti-PSF-A546_Pos045_S001	00-GAv4ctfq3wqMnoemTh26HA
11.7845	15.392	4.74255	um	Cell	Cell BoundingBoxAA Length	0.000	1.000	1917	0	Not-Trans anti-PSF-A546 8C-S-PSF V2.00	0	29. Not-Trans and anti-PSF-A546_Pos046_S001	00-B8gC7qmgDzUzKingKqCZFV
18.5185	14.1895	4.74255	um	Cell	Cell BoundingBoxAA Length	0.000	1.000	1918	1	Not-Trans anti-PSF-A546 8C-S-PSF V2.00	0	29. Not-Trans and anti-PSF-A546_Pos046_S001	00-B8gC7qmgDzUzKingKqCZFV
13.949	16.354	4.74255	um	Cell	Cell BoundingBoxAA Length	0.000	1.000	1919	2	Not-Trans anti-PSF-A546 8C-S-PSF V2.00	0	29. Not-Trans and anti-PSF-A546_Pos046_S001	00-B8gC7qmgDzUzKingKqCZFV
23.088	13.7085	4.74255	um	Cell	Cell BoundingBoxAA Length	0.000	1.000	1920	3	Not-Trans anti-PSF-A546 8C-S-PSF V2.00	0	29. Not-Trans and anti-PSF-A546_Pos046_S001	00-B8gC7qmgDzUzKingKqCZFV
19.24	11.3035	4.34729	um	Cell	Cell BoundingBoxAA Length	0.000	1.000	1921	4	Not-Trans anti-PSF-A546 8C-S-PSF V2.00	0	29. Not-Trans and anti-PSF-A546_Pos046_S001	00-B8gC7qmgDzUzKingKqCZFV
16.354	13.949	4.34729	um	Cell	Cell BoundingBoxAA Length	0.000	1.000	1922	5	Not-Trans anti-PSF-A546 8C-S-PSF V2.00	0	29. Not-Trans and anti-PSF-A546_Pos046_S001	00-B8gC7qmgDzUzKingKqCZFV
16.835	15.873	3.95215	um	Cell	Cell BoundingBoxAA Length	0.000	1.000	1923	6	Not-Trans anti-PSF-A546 8C-S-PSF V2.00	0	29. Not-Trans and anti-PSF-A546_Pos046_S001	00-B8gC7qmgDzUzKingKqCZFV
13.949	10.8225	4.74255	um	Cell	Cell BoundingBoxAA Length	0.000	1.000	1924	7	Not-Trans anti-PSF-A546 8C-S-PSF V2.00	0	29. Not-Trans and anti-PSF-A546_Pos046_S001	00-B8gC7qmgDzUzKingKqCZFV
12.7465	12.025	4.74255	um	Cell	Cell BoundingBoxAA Length	0.000	1.000	1925	8	Not-Trans anti-PSF-A546 8C-S-PSF V2.00	0	29. Not-Trans and anti-PSF-A546_Pos046_S001	00-B8gC7qmgDzUzKingKqCZFV
11.3035	12.506	4.74255	um	Cell	Cell BoundingBoxAA Length	0.000	1.000	1926	9	Not-Trans anti-PSF-A546 8C-S-PSF V2.00	0	29. Not-Trans and anti-PSF-A546_Pos046_S001	00-B8gC7qmgDzUzKingKqCZFV
18.5185	14.911	3.55688	um	Cell	Cell BoundingBoxAA Length	0.000	1.000	1927	10	Not-Trans anti-PSF-A546 8C-S-PSF V2.00	0	29. Not-Trans and anti-PSF-A546_Pos046_S001	00-B8gC7qmgDzUzKingKqCZFV
24.2905	17.797	3.95215	um	Cell	Cell BoundingBoxAA Length	0.000	1.000	1928	11	Not-Trans anti-PSF-A546 8C-S-PSF V2.00	0	29. Not-Trans and anti-PSF-A546_Pos046_S001	00-B8gC7qmgDzUzKingKqCZFV
13.949	12.987	4.74255	um	Cell	Cell BoundingBoxAA Length	0.000	1.000	1929	12	Not-Trans anti-PSF-A546 8C-S-PSF V2.00	0	29. Not-Trans and anti-PSF-A546_Pos046_S001	00-B8gC7qmgDzUzKingKqCZFV
15.1515	11.063	4.74255	um	Cell	Cell BoundingBoxAA Length	0.000	1.000	1930	13	Not-Trans anti-PSF-A546 8C-S-PSF V2.00	0	29. Not-Trans and anti-PSF-A546_Pos046_S001	00-B8gC7qmgDzUzKingKqCZFV
25.012	14.911	3.95215	um	Cell	Cell BoundingBoxAA Length	0.000	1.000	1931	14	Not-Trans anti-PSF-A546 8C-S-PSF V2.00	0	29. Not-Trans and anti-PSF-A546_Pos046_S001	00-B8gC7qmgDzUzKingKqCZFV
13.2275	10.582	4.74255	um	Cell	Cell BoundingBoxAA Length	0.000	1.000	1932	15	Not-Trans anti-PSF-A546 8C-S-PSF V2.00	0	29. Not-Trans and anti-PSF-A546_Pos046_S001	00-B8gC7qmgDzUzKingKqCZFV
19.4805	12.025	4.34729	um	Cell	Cell BoundingBoxAA Length	0.000	1.000	1933	16	Not-Trans anti-PSF-A546 8C-S-PSF V2.00	0	29. Not-Trans and anti-PSF-A546_Pos046_S001	00-B8gC7qmgDzUzKingKqCZFV
18.5185	8.177	4.34729	um	Cell	Cell BoundingBoxAA Length	0.000	1.000	1934	17	Not-Trans anti-PSF-A546 8C-S-PSF V2.00	0	29. Not-Trans and anti-PSF-A546_Pos046_S001	00-B8gC7qmgDzUzKingKqCZFV
12.025	14.43	4.34729	um	Cell	Cell BoundingBoxAA Length	0.000	1.000	1935	18	Not-Trans anti-PSF-A546 8C-S-PSF V2.00	0	29. Not-Trans and anti-PSF-A546_Pos046_S001	00-B8gC7qmgDzUzKingKqCZFV
14.6705	17.316	4.34729	um	Cell	Cell BoundingBoxAA Length	0.000	1.000	1936	19	Not-Trans anti-PSF-A546 8C-S-PSF V2.00	0	29. Not-Trans and anti-PSF-A546_Pos046_S001	00-B8gC7qmgDzUzKingKqCZFV
21.645	13.7085	3.95203	um	Cell	Cell BoundingBoxAA Length	0.000	1.000	1937	20	Not-Trans anti-PSF-A546 8C-S-PSF V2.00	0	29. Not-Trans and anti-PSF-A546_Pos046_S001	00-B8gC7qmgDzUzKingKqCZFV
18.5185	15.6325	4.34729	um	Cell	Cell BoundingBoxAA Length	0.000	1.000	1938	21	Not-Trans anti-PSF-A546 8C-S-PSF V2.00	0	29. Not-Trans and anti-PSF-A546_Pos046_S001	00-B8gC7qmgDzUzKingKqCZFV
14.911	19.24	4.34729	um	Cell	Cell BoundingBoxAA Length	0.000	1.000	1939	22	Not-Trans anti-PSF-A546 8C-S-PSF V2.00	0	29. Not-Trans and anti-PSF-A546_Pos046_S001	00-B8gC7qmgDzUzKingKqCZFV
16.354	16.1135	4.34729	um	Cell	Cell BoundingBoxAA Length	0.000	1.000	1940	23	Not-Trans anti-PSF-A546 8C-S-PSF V2.00	0	29. Not-Trans and anti-PSF-A546_Pos046_S001	00-B8gC7qmgDzUzKingKqCZFV
14.6705	12.025	4.34729	um	Cell	Cell BoundingBoxAA Length	0.000	1.000	1941	24	Not-Trans anti-PSF-A546 8C-S-PSF V2.00	0	29. Not-Trans and anti-PSF-A546_Pos046_S001	00-B8gC7qmgDzUzKingKqCZFV
22.126	16.5945	4.34729	um	Cell	Cell BoundingBoxAA Length	0.000	1.000	1942	25	Not-Trans anti-PSF-A546 8C-S-PSF V2.00	0	29. Not-Trans and anti-PSF-A546_Pos046_S001	00-B8gC7qmgDzUzKingKqCZFV
16.1135	16.354	3.55688	um	Cell	Cell BoundingBoxAA Length	0.000	1.000	1943	26	Not-Trans anti-PSF-A546 8C-S-PSF V2.00	0	29. Not-Trans and anti-PSF-A546_Pos046_S001	00-B8gC7qmgDzUzKingKqCZFV
17.0755	12.506	3.95203	um	Cell	Cell BoundingBoxAA Length	0.000	1.000	1944	27	Not-Trans anti-PSF-A546 8C-S-PSF V2.00	0	29. Not-Trans and anti-PSF-A546_Pos046_S001	00-B8gC7qmgDzUzKingKqCZFV
18.759	16.1135	3.16162	um	Cell	Cell BoundingBoxAA Length	0.000	1.000	1945	28	Not-Trans anti-PSF-A546 8C-S-PSF V2.00	0	29. Not-Trans and anti-PSF-A546_Pos046_S001	00-B8gC7qmgDzUzKingKqCZFV
10.3415	16.1135	3.95203	um	Cell	Cell BoundingBoxAA Length	0.000	1.000	1946	29	Not-Trans anti-PSF-A546 8C-S-PSF V2.00	0	29. Not-Trans and anti-PSF-A546_Pos046_S001	00-B8gC7qmgDzUzKingKqCZFV
13.468	16.354	3.55688	um	Cell	Cell BoundingBoxAA Length	0.000	1.000	1947	30	Not-Trans anti-PSF-A546 8C-S-PSF V2.00	0	29. Not-Trans and anti-PSF-A546_Pos046_S001	00-B8gC7qmgDzUzKingKqCZFV
25.2525	16.5945	3.55688	um	Cell	Cell BoundingBoxAA Length	0.000	1.000	1948	31	Not-Trans anti-PSF-A546 8C-S-PSF V2.00	0	29. Not-Trans and anti-PSF-A546_Pos046_S001	00-B8gC7qmgDzUzKingKqCZFV
16.5945	18.278	3.95203	um	Cell	Cell BoundingBoxAA Length	0.000	1.000	1949	32	Not-Trans anti-PSF-A546 8C-S-PSF V2.00	0	29. Not-Trans and anti-PSF-A546_Pos046_S001	00-B8gC7qmgDzUzKingKqCZFV
17.0755	17.316	3.95203	um	Cell	Cell BoundingBoxAA Length	0.000	1.000	1950	33	Not-Trans anti-PSF-A546 8C-S-PSF V2.00	0	29. Not-Trans and anti-PSF-A546_Pos046_S001	00-B8gC7qmgDzUzKingKqCZFV
29.1005	14.6705	3.55688	um	Cell	Cell BoundingBoxAA Length	0.000	1.000	1951	34	Not-Trans anti-PSF-A546 8C-S-PSF V2.00	0	29. Not-Trans and anti-PSF-A546_Pos046_S001	00-B8gC7qmgDzUzKingKqCZFV
12.025	19.9615	3.55688	um	Cell	Cell BoundingBoxAA Length	0.000	1.000	1952	35	Not-Trans anti-PSF-A546 8C-S-PSF V2.00	0	29. Not-Trans and anti-PSF-A546_Pos046_S001	00-B8gC7qmgDzUzKingKqCZFV
7.93649	12.025	4.34729	um	Cell	Cell BoundingBoxAA Length	0.000	1.000	1953	36	Not-Trans anti-PSF-A546 8C-S-PSF V2.00	0	29. Not-Trans and anti-PSF-A546_Pos046_S001	00-B8gC7qmgDzUzKingKqCZFV
23.569	18.278	3.55688	um	Cell	Cell BoundingBoxAA Length	0.000	1.000	1954	37	Not-Trans anti-PSF-A546 8C-S-PSF V2.00	0	29. Not-Trans and anti-PSF-A546_Pos046_S001	00-B8gC7qmgDzUzKingKqCZFV
12.506	14.6705	3.55688	um	Cell	Cell BoundingBoxAA Length	0.000	1.000	1955	38	Not-Trans anti-PSF-A546 8C-S-PSF V2.00	0	29. Not-Trans and anti-PSF-A546_Pos046_S001	00-B8gC7qmgDzUzKingKqCZFV
15.392	15.873	3.95203	um	Cell	Cell BoundingBoxAA Length	0.000	1.000	1956	39	Not-Trans anti-PSF-A546 8C-S-PSF V2.00	0	29. Not-Trans and anti-PSF-A546_Pos046_S001	00-B8gC7qmgDzUzKingKqCZFV
20.9235	17.5565	3.95203	um	Cell	Cell BoundingBoxAA Length	0.000	1.000	1957	40	Not-Trans anti-PSF-A546 8C-S-PSF V2.00	0	29. Not-Trans and anti-PSF-A546_Pos046_S001	00-B8gC7qmgDzUzKingKqCZFV
18.9995	7.45551	3.95203	um	Cell	Cell BoundingBoxAA Length	0.000	1.000	1958	41	Not-Trans anti-PSF-A546 8C-S-PSF V2.00	0	29. Not-Trans and anti-PSF-A546_Pos046_S001	00-B8gC7qmgDzUzKingKqCZFV
35.3535	23.088	3.16174	um	Cell	Cell BoundingBoxAA Length	0.000	1.000	1959	42	Not-Trans anti-PSF-A546 8C-S-PSF V2.00	0	29. Not-Trans and anti-PSF-A546_Pos046_S001	00-B8gC7qmgDzUzKingKqCZFV
23.088	16.1135	3.16174	um	Cell	Cell BoundingBoxAA Length	0.000	1.000	1960	43	Not-Trans anti-PSF-A546 8C-S-PSF V2.00	0	29. Not-Trans and anti-PSF-A546_Pos046_S001	00-B8gC7qmgDzUzKingKqCZFV
18.5185	11.063	4.34729	um	Cell	Cell BoundingBoxAA Length	0.000	1.000	1961	44	Not-Trans anti-PSF-A546 8C-S-PSF V2.00	0	29. Not-Trans and anti-PSF-A546_Pos046_S001	00-B8gC7qmgDzUzKingKqCZFV
42.809	30.5435	3.95215	um	Cell	Cell BoundingBoxAA Length	0.000	1.000	1962	45	Not-Trans anti-PSF-A546 8C-S-PSF V2.00	0	29. Not-Trans and anti-PSF-A546_Pos046_S001	00-B8gC7qmgDzUzKingKqCZFV
24.2905	23.569	4.34729	um	Cell	Cell BoundingBoxAA Length	0.000	1.000	1963	46	Not-Trans anti-PSF-A546 8C-S-PSF V2.00	0	29. Not-Trans and anti-PSF-A546_Pos046_S001	00-B8gC7qmgDzUzKingKqCZFV
37.999	40.1635	3.95203	um	Cell	Cell BoundingBoxAA Length	0.000	1.000	1964	47	Not-Trans anti-PSF-A546 8C-S-PSF V2.00	0	29. Not-Trans and anti-PSF-A546_Pos046_S001	00-B8gC7qmgDzUzKingKqCZFV
17.797	10.101	5.1377	um	Cell	Cell BoundingBoxAA Length	0.000	1.000	1965	0	Not-Trans anti-PSF-A546 8C-S-PSF V2.00	0	29. Not-Trans and anti-PSF-A546_Pos047_S001	00-Mn3aKsvj58p9XdbuKSsuid
19.9615	19.721	5.1377	um	Cell	Cell BoundingBoxAA Length	0.000	1.000	1966	1	Not-Trans anti-PSF-A546 8C-S-PSF V2.00	0	29. Not-Trans and anti-PSF-A546_Pos047_S001	00-Mn3aKsvj58p9XdbuKSsuid
18.278	18.9995	5.1377	um	Cell	Cell BoundingBoxAA Length	0.000	1.000	1967	2	Not-Trans anti-PSF-A546 8C-S-PSF V2.00	0	29. Not-Trans and anti-PSF-A546_Pos047_S001	00-Mn3aKsvj58p9XdbuKSsuid
20.202	18.5185	5.1377	um	Cell	Cell BoundingBoxAA Length	0.000	1.000	1968	3	Not-Trans anti-PSF-A546 8C-S-PSF V2.00	0	29. Not-Trans and anti-PSF-A546_Pos047_S001	00-Mn3aKsvj58p9XdbuKSsuid
19.721	14.911	5.1377	um	Cell	Cell BoundingBoxAA Length	0.000	1.000	1969	4	Not-Trans anti-PSF-A546 8C-S-PSF V2.00	0	29. Not-Trans and anti-PSF-A546_Pos047_S001	00-Mn3aKsvj58p9XdbuKSsuid
22.8475	17.0755	3.95203	um	Cell	Cell BoundingBoxAA Length	0.000	1.000	1970	5	Not-Trans anti-PSF-A546 8C-S-PSF V2.00	0	29. Not-Trans and anti-PSF-A546_Pos047_S001	00-Mn3aKsvj58p9XdbuKSsuid
18.759	14.1895	5.1377	um	Cell	Cell BoundingBoxAA Length	0.000	1.000	1971	6	Not-Trans anti-PSF-A546 8C-S-PSF V2.00	0	29. Not-Trans and anti-PSF-A546_Pos047_S001	00-Mn3aKsvj58p9XdbuKSsuid
12.7465	17.797	5.1377	um	Cell	Cell BoundingBoxAA Length	0.000	1.000	1972	7	Not-Trans anti-PSF-A546 8C-S-PSF V2.00	0	29. Not-Trans and anti-PSF-A546_Pos047_S001	00-Mn3aKsvj58p9XdbuKSsuid
12.506	16.5945	4.34729	um	Cell	Cell BoundingBoxAA Length	0.000	1.000	1973	8	Not-Trans anti-PSF-A546 8C-S-PSF V2.00	0	29. Not-Trans and anti-PSF-A546_Pos047_S001	00-Mn3aKsvj58p9XdbuKSsuid
23.3285	22.126	4.34729	um	Cell	Cell BoundingBoxAA Length	0.000	1.000	1974	9	Not-Trans anti-PSF-A546 8C-S-PSF V2.00	0	29. Not-Trans and anti-PSF-A546_Pos047_S001	00-Mn3aKsvj58p9XdbuKSsuid
16.354	18.5185	5.1377	um	Cell	Cell BoundingBoxAA Length	0.000	1.000	1975	10	Not-Trans anti-PSF-A546 8C-S-PSF V2.00	0	29. Not-Trans and anti-PSF-A546_Pos047_S001	00-Mn3aKsvj58p9XdbuKSsuid
15.6325	15.1515	3.95203	um	Cell	Cell BoundingBoxAA Length	0.000	1.000	1976	11	Not-Trans anti-PSF-A546 8C-S-PSF V2.00	0	29. Not-Trans and anti-PSF-A546_Pos047_S001	00-Mn3aKsvj58p9XdbuKSsuid
12.2655	19.24	4.74243	um	Cell	Cell BoundingBoxAA Length	0.000	1.000	1977	12	Not-Trans anti-PSF-A546 8C-S-PSF V2.00	0	29. Not-Trans and anti-PSF-A546_Pos047_S001	00-Mn3aKsvj58p9XdbuKSsuid
13.7085	15.1515	4.34729	um	Cell	Cell BoundingBoxAA Length	0.000	1.000	1978	13	Not-Trans anti-PSF-A546 8C-S-PSF V2.00	0	29. Not-Trans and anti-PSF-A546_Pos047_S001	00-Mn3aKsvj58p9XdbuKSsuid
12.2655	18.9995	5.1377	um	Cell	Cell BoundingBoxAA Length	0.000	1.000	1979	14	Not-Trans anti-PSF-A546 8C-S-PSF V2.00	0	29. Not-Trans and anti-PSF-A546_Pos047_S001	00-Mn3aKsvj58p9XdbuKSsuid
15.392	12.987	5.1377	um	Cell	Cell BoundingBoxAA Length	0.000	1.000	1980	15	Not-Trans anti-PSF-A546 8C-S-PSF V2.00	0	29. Not-Trans and anti-PSF-A546_Pos047_S001	00-Mn3aKsvj58p9XdbuKSsuid
16.835	22.8475	5.1377	um	Cell	Cell BoundingBoxAA Length	0.000	1.000	1981	16	Not-Trans anti-PSF-A546 8C-S-PSF V2.00	0	29. Not-Trans and anti-PSF-A546_Pos047_S001	00-Mn3aKsvj58p9XdbuKSsuid
12.506	16.354	4.34729	um	Cell	Cell BoundingBoxAA Length	0.000	1.000	1982	17	Not-Trans anti-PSF-A546 8C-S-PSF V2.00	0	29. Not-Trans and anti-PSF-A546_Pos047_S001	00-Mn3aKsvj58p9XdbuKSsuid
12.2655	14.911	5.1377	um	Cell	Cell BoundingBoxAA Length	0.000	1.000	1983	18	Not-Trans anti-PSF-A546 8C-S-PSF V2.00	0	29. Not-Trans and anti-PSF-A546_Pos047_S001	00-Mn3aKsvj58p9XdbuKSsuid
18.278	9.62	5.1377	um	Cell	Cell BoundingBoxAA Length	0.000	1.000	1984	19	Not-Trans anti-PSF-A546 8C-S-PSF V2.00	0	29. Not-Trans and anti-PSF-A546_Pos047_S001	00-Mn3aKsvj58p9XdbuKSsuid
20.202	24.531	5.1377	um	Cell	Cell BoundingBoxAA Length	0.000	1.000	1985	20	Not-Trans anti-PSF-A546 8C-S-PSF V2.00	0	29. Not-Trans and anti-PSF-A546_Pos047_S001	00-Mn3aKsvj58p9XdbuKSsuid
17.5565	15.392	5.1377	um	Cell	Cell BoundingBoxAA Length	0.000	1.000	1986	21	Not-Trans anti-PSF-A546 8C-S-PSF V2.00	0	29. Not-Trans and anti-PSF-A546_Pos047_S001	00-Mn3aKsvj58p9XdbuKSsuid
10.3415	16.835	4.34729	um	Cell	Cell BoundingBoxAA Length	0.000	1.000	1987	22	Not-Trans anti-PSF-A546 8C-S-PSF V2.00	0	29. Not-Trans and anti-PSF-A546_Pos047_S001	00-Mn3aKsvj58p9XdbuKSsuid
14.6705	14.43	5.1377	um	Cell	Cell BoundingBoxAA Length	0.000	1.000	1988	23	Not-Trans anti-PSF-A546 8C-S-PSF V2.00	0	29. Not-Trans and anti-PSF-A546_Pos047_S001	00-Mn3aKsvj58p9XdbuKSsuid
14.1895	15.1515	4.34729	um	Cell	Cell BoundingBoxAA Length	0.000	1.000	1989	24	Not-Trans anti-PSF-A546 8C-S-PSF V2.00	0	29. Not-Trans and anti-PSF-A546_Pos047_S001	00-Mn3aKsvj58p9XdbuKSsuid
12.987	16.835	5.1377	um	Cell	Cell BoundingBoxAA Length	0.000	1.000	1990	25	Not-Trans anti-PSF-A546 8C-S-PSF V2.00	0	29. Not-Trans and anti-PSF-A546_Pos047_S001	00-Mn3aKsvj58p9XdbuKSsuid
14.43	17.0755	4.34729	um	Cell	Cell BoundingBoxAA Length	0.000	1.000	1991	26	Not-Trans anti-PSF-A546 8C-S-PSF V2.00	0	29. Not-Trans and anti-PSF-A546_Pos047_S001	00-Mn3aKsvj58p9XdbuKSsuid
15.1515	13.7085	4.34729	um	Cell	Cell BoundingBoxAA Length	0.000	1.000	1992	27	Not-Trans anti-PSF-A546 8C-S-PSF V2.00	0	29. Not-Trans and anti-PSF-A546_Pos047_S001	00-Mn3aKsvj58p9XdbuKSsuid
10.582	17.0755	4.74243	um	Cell	Cell BoundingBoxAA Length	0.000	1.000	1993	28	Not-Trans anti-PSF-A546 8C-S-PSF V2.00	0	29. Not-Trans and anti-PSF-A546_Pos047_S001	00-Mn3aKsvj58p9XdbuKSsuid
12.987	15.873	4.74243	um	Cell	Cell BoundingBoxAA Length	0.000	1.000	1994	29	Not-Trans anti-PSF-A546 8C-S-PSF V2.00	0	29. Not-Trans and anti-PSF-A546_Pos047_S001	00-Mn3aKsvj58p9XdbuKSsuid
16.835	12.987	4.74243	um	Cell	Cell BoundingBoxAA Length	0.000	1.000	1995	30	Not-Trans anti-PSF-A546 8C-S-PSF V2.00	0	29. Not-Trans and anti-PSF-A546_Pos047_S001	00-Mn3aKsvj58p9XdbuKSsuid
19.4805	8.177	4.74255	um	Cell	Cell BoundingBoxAA Length	0.000	1.000	1996	31	Not-Trans anti-PSF-A546 8C-S-PSF V2.00	0	29. Not-Trans and anti-PSF-A546_Pos047_S001	00-Mn3aKsvj58p9XdbuKSsuid
[truncated: 126 more rows]
