# Supplementary material for: Development of a pipeline for automated, high-throughput analysis of paraspeckle proteins reveals specific roles for importin α proteins
Source: Sci Rep. 2017 Feb 27;7:43323. doi: 10.1038/srep43323 (PMC5379994; doi:10.1038/srep43323)
Supplement: Supplementary Dataset SD1-c PART 2 [file srep43323-s5.zip › I8P/8C-S-PSF/_/Not-Trans anti-PSF-A546 8C-S-PSF V2.00_Statistics/Not-Trans anti-PSF-A546 8C-S-PSF V2.00_Vesicles_Paraspeckle_Intensity_Mean_Ch=2.csv]

Vesicles Paraspeckle Intensity Mean Ch=2
====================
Value	Unit	Category	Channel	Birth [s]	Death [s]	CellID	ID	OriginalID	Original Component Name	Original Component ID	Original Image Name	Original Image ID
4.22222		Vesicles Paraspeckle	2	0.000	1.000	0	200000000	200000000	Not-Trans anti-PSF-A546 8C-S-PSF V2.00	0	29. Not-Trans and anti-PSF-A546_Pos001_S001	00-Xm7WEMwbo48U3yYBPcdMfN
5		Vesicles Paraspeckle	2	0.000	1.000	0	200000001	200000001	Not-Trans anti-PSF-A546 8C-S-PSF V2.00	0	29. Not-Trans and anti-PSF-A546_Pos001_S001	00-Xm7WEMwbo48U3yYBPcdMfN
7		Vesicles Paraspeckle	2	0.000	1.000	1	200000002	200000002	Not-Trans anti-PSF-A546 8C-S-PSF V2.00	0	29. Not-Trans and anti-PSF-A546_Pos001_S001	00-Xm7WEMwbo48U3yYBPcdMfN
4.5		Vesicles Paraspeckle	2	0.000	1.000	2	200000003	200000003	Not-Trans anti-PSF-A546 8C-S-PSF V2.00	0	29. Not-Trans and anti-PSF-A546_Pos001_S001	00-Xm7WEMwbo48U3yYBPcdMfN
4.78788		Vesicles Paraspeckle	2	0.000	1.000	3	200000004	200000004	Not-Trans anti-PSF-A546 8C-S-PSF V2.00	0	29. Not-Trans and anti-PSF-A546_Pos001_S001	00-Xm7WEMwbo48U3yYBPcdMfN
5.18868		Vesicles Paraspeckle	2	0.000	1.000	3	200000005	200000005	Not-Trans anti-PSF-A546 8C-S-PSF V2.00	0	29. Not-Trans and anti-PSF-A546_Pos001_S001	00-Xm7WEMwbo48U3yYBPcdMfN
4.66667		Vesicles Paraspeckle	2	0.000	1.000	3	200000006	200000006	Not-Trans anti-PSF-A546 8C-S-PSF V2.00	0	29. Not-Trans and anti-PSF-A546_Pos001_S001	00-Xm7WEMwbo48U3yYBPcdMfN
5		Vesicles Paraspeckle	2	0.000	1.000	3	200000007	200000007	Not-Trans anti-PSF-A546 8C-S-PSF V2.00	0	29. Not-Trans and anti-PSF-A546_Pos001_S001	00-Xm7WEMwbo48U3yYBPcdMfN
4.33333		Vesicles Paraspeckle	2	0.000	1.000	3	200000008	200000008	Not-Trans anti-PSF-A546 8C-S-PSF V2.00	0	29. Not-Trans and anti-PSF-A546_Pos001_S001	00-Xm7WEMwbo48U3yYBPcdMfN
4.5		Vesicles Paraspeckle	2	0.000	1.000	3	200000009	200000009	Not-Trans anti-PSF-A546 8C-S-PSF V2.00	0	29. Not-Trans and anti-PSF-A546_Pos001_S001	00-Xm7WEMwbo48U3yYBPcdMfN
4.35		Vesicles Paraspeckle	2	0.000	1.000	3	200000010	200000010	Not-Trans anti-PSF-A546 8C-S-PSF V2.00	0	29. Not-Trans and anti-PSF-A546_Pos001_S001	00-Xm7WEMwbo48U3yYBPcdMfN
4.85714		Vesicles Paraspeckle	2	0.000	1.000	3	200000011	200000011	Not-Trans anti-PSF-A546 8C-S-PSF V2.00	0	29. Not-Trans and anti-PSF-A546_Pos001_S001	00-Xm7WEMwbo48U3yYBPcdMfN
3.94444		Vesicles Paraspeckle	2	0.000	1.000	3	200000012	200000012	Not-Trans anti-PSF-A546 8C-S-PSF V2.00	0	29. Not-Trans and anti-PSF-A546_Pos001_S001	00-Xm7WEMwbo48U3yYBPcdMfN
4.40909		Vesicles Paraspeckle	2	0.000	1.000	3	200000013	200000013	Not-Trans anti-PSF-A546 8C-S-PSF V2.00	0	29. Not-Trans and anti-PSF-A546_Pos001_S001	00-Xm7WEMwbo48U3yYBPcdMfN
3		Vesicles Paraspeckle	2	0.000	1.000	3	200000014	200000014	Not-Trans anti-PSF-A546 8C-S-PSF V2.00	0	29. Not-Trans and anti-PSF-A546_Pos001_S001	00-Xm7WEMwbo48U3yYBPcdMfN
5.2		Vesicles Paraspeckle	2	0.000	1.000	3	200000015	200000015	Not-Trans anti-PSF-A546 8C-S-PSF V2.00	0	29. Not-Trans and anti-PSF-A546_Pos001_S001	00-Xm7WEMwbo48U3yYBPcdMfN
4.45455		Vesicles Paraspeckle	2	0.000	1.000	3	200000016	200000016	Not-Trans anti-PSF-A546 8C-S-PSF V2.00	0	29. Not-Trans and anti-PSF-A546_Pos001_S001	00-Xm7WEMwbo48U3yYBPcdMfN
3.89091		Vesicles Paraspeckle	2	0.000	1.000	3	200000017	200000017	Not-Trans anti-PSF-A546 8C-S-PSF V2.00	0	29. Not-Trans and anti-PSF-A546_Pos001_S001	00-Xm7WEMwbo48U3yYBPcdMfN
4.29545		Vesicles Paraspeckle	2	0.000	1.000	3	200000018	200000018	Not-Trans anti-PSF-A546 8C-S-PSF V2.00	0	29. Not-Trans and anti-PSF-A546_Pos001_S001	00-Xm7WEMwbo48U3yYBPcdMfN
4.11111		Vesicles Paraspeckle	2	0.000	1.000	3	200000019	200000019	Not-Trans anti-PSF-A546 8C-S-PSF V2.00	0	29. Not-Trans and anti-PSF-A546_Pos001_S001	00-Xm7WEMwbo48U3yYBPcdMfN
3.20513		Vesicles Paraspeckle	2	0.000	1.000	3	200000020	200000020	Not-Trans anti-PSF-A546 8C-S-PSF V2.00	0	29. Not-Trans and anti-PSF-A546_Pos001_S001	00-Xm7WEMwbo48U3yYBPcdMfN
4.91667		Vesicles Paraspeckle	2	0.000	1.000	3	200000021	200000021	Not-Trans anti-PSF-A546 8C-S-PSF V2.00	0	29. Not-Trans and anti-PSF-A546_Pos001_S001	00-Xm7WEMwbo48U3yYBPcdMfN
5.42857		Vesicles Paraspeckle	2	0.000	1.000	3	200000022	200000022	Not-Trans anti-PSF-A546 8C-S-PSF V2.00	0	29. Not-Trans and anti-PSF-A546_Pos001_S001	00-Xm7WEMwbo48U3yYBPcdMfN
4.4186		Vesicles Paraspeckle	2	0.000	1.000	3	200000023	200000023	Not-Trans anti-PSF-A546 8C-S-PSF V2.00	0	29. Not-Trans and anti-PSF-A546_Pos001_S001	00-Xm7WEMwbo48U3yYBPcdMfN
4.36364		Vesicles Paraspeckle	2	0.000	1.000	3	200000024	200000024	Not-Trans anti-PSF-A546 8C-S-PSF V2.00	0	29. Not-Trans and anti-PSF-A546_Pos001_S001	00-Xm7WEMwbo48U3yYBPcdMfN
5		Vesicles Paraspeckle	2	0.000	1.000	3	200000025	200000025	Not-Trans anti-PSF-A546 8C-S-PSF V2.00	0	29. Not-Trans and anti-PSF-A546_Pos001_S001	00-Xm7WEMwbo48U3yYBPcdMfN
5.21429		Vesicles Paraspeckle	2	0.000	1.000	3	200000026	200000026	Not-Trans anti-PSF-A546 8C-S-PSF V2.00	0	29. Not-Trans and anti-PSF-A546_Pos001_S001	00-Xm7WEMwbo48U3yYBPcdMfN
4.16667		Vesicles Paraspeckle	2	0.000	1.000	3	200000027	200000027	Not-Trans anti-PSF-A546 8C-S-PSF V2.00	0	29. Not-Trans and anti-PSF-A546_Pos001_S001	00-Xm7WEMwbo48U3yYBPcdMfN
4.72		Vesicles Paraspeckle	2	0.000	1.000	3	200000028	200000028	Not-Trans anti-PSF-A546 8C-S-PSF V2.00	0	29. Not-Trans and anti-PSF-A546_Pos001_S001	00-Xm7WEMwbo48U3yYBPcdMfN
13.5		Vesicles Paraspeckle	2	0.000	1.000	4	200000029	200000029	Not-Trans anti-PSF-A546 8C-S-PSF V2.00	0	29. Not-Trans and anti-PSF-A546_Pos001_S001	00-Xm7WEMwbo48U3yYBPcdMfN
3.83333		Vesicles Paraspeckle	2	0.000	1.000	4	200000030	200000030	Not-Trans anti-PSF-A546 8C-S-PSF V2.00	0	29. Not-Trans and anti-PSF-A546_Pos001_S001	00-Xm7WEMwbo48U3yYBPcdMfN
3		Vesicles Paraspeckle	2	0.000	1.000	4	200000031	200000031	Not-Trans anti-PSF-A546 8C-S-PSF V2.00	0	29. Not-Trans and anti-PSF-A546_Pos001_S001	00-Xm7WEMwbo48U3yYBPcdMfN
4.8		Vesicles Paraspeckle	2	0.000	1.000	5	200000032	200000032	Not-Trans anti-PSF-A546 8C-S-PSF V2.00	0	29. Not-Trans and anti-PSF-A546_Pos001_S001	00-Xm7WEMwbo48U3yYBPcdMfN
4.5		Vesicles Paraspeckle	2	0.000	1.000	6	200000033	200000033	Not-Trans anti-PSF-A546 8C-S-PSF V2.00	0	29. Not-Trans and anti-PSF-A546_Pos001_S001	00-Xm7WEMwbo48U3yYBPcdMfN
4.27273		Vesicles Paraspeckle	2	0.000	1.000	6	200000034	200000034	Not-Trans anti-PSF-A546 8C-S-PSF V2.00	0	29. Not-Trans and anti-PSF-A546_Pos001_S001	00-Xm7WEMwbo48U3yYBPcdMfN
7.6		Vesicles Paraspeckle	2	0.000	1.000	6	200000035	200000035	Not-Trans anti-PSF-A546 8C-S-PSF V2.00	0	29. Not-Trans and anti-PSF-A546_Pos001_S001	00-Xm7WEMwbo48U3yYBPcdMfN
4.47059		Vesicles Paraspeckle	2	0.000	1.000	6	200000036	200000036	Not-Trans anti-PSF-A546 8C-S-PSF V2.00	0	29. Not-Trans and anti-PSF-A546_Pos001_S001	00-Xm7WEMwbo48U3yYBPcdMfN
5.5		Vesicles Paraspeckle	2	0.000	1.000	6	200000037	200000037	Not-Trans anti-PSF-A546 8C-S-PSF V2.00	0	29. Not-Trans and anti-PSF-A546_Pos001_S001	00-Xm7WEMwbo48U3yYBPcdMfN
4.86111		Vesicles Paraspeckle	2	0.000	1.000	7	200000038	200000038	Not-Trans anti-PSF-A546 8C-S-PSF V2.00	0	29. Not-Trans and anti-PSF-A546_Pos001_S001	00-Xm7WEMwbo48U3yYBPcdMfN
4.86392		Vesicles Paraspeckle	2	0.000	1.000	7	200000039	200000039	Not-Trans anti-PSF-A546 8C-S-PSF V2.00	0	29. Not-Trans and anti-PSF-A546_Pos001_S001	00-Xm7WEMwbo48U3yYBPcdMfN
3		Vesicles Paraspeckle	2	0.000	1.000	8	200000040	200000040	Not-Trans anti-PSF-A546 8C-S-PSF V2.00	0	29. Not-Trans and anti-PSF-A546_Pos001_S001	00-Xm7WEMwbo48U3yYBPcdMfN
3.6		Vesicles Paraspeckle	2	0.000	1.000	8	200000041	200000041	Not-Trans anti-PSF-A546 8C-S-PSF V2.00	0	29. Not-Trans and anti-PSF-A546_Pos001_S001	00-Xm7WEMwbo48U3yYBPcdMfN
5		Vesicles Paraspeckle	2	0.000	1.000	9	200000042	200000042	Not-Trans anti-PSF-A546 8C-S-PSF V2.00	0	29. Not-Trans and anti-PSF-A546_Pos001_S001	00-Xm7WEMwbo48U3yYBPcdMfN
4.5		Vesicles Paraspeckle	2	0.000	1.000	9	200000043	200000043	Not-Trans anti-PSF-A546 8C-S-PSF V2.00	0	29. Not-Trans and anti-PSF-A546_Pos001_S001	00-Xm7WEMwbo48U3yYBPcdMfN
3.5		Vesicles Paraspeckle	2	0.000	1.000	9	200000044	200000044	Not-Trans anti-PSF-A546 8C-S-PSF V2.00	0	29. Not-Trans and anti-PSF-A546_Pos001_S001	00-Xm7WEMwbo48U3yYBPcdMfN
10		Vesicles Paraspeckle	2	0.000	1.000	9	200000045	200000045	Not-Trans anti-PSF-A546 8C-S-PSF V2.00	0	29. Not-Trans and anti-PSF-A546_Pos001_S001	00-Xm7WEMwbo48U3yYBPcdMfN
6		Vesicles Paraspeckle	2	0.000	1.000	11	200000046	200000046	Not-Trans anti-PSF-A546 8C-S-PSF V2.00	0	29. Not-Trans and anti-PSF-A546_Pos001_S001	00-Xm7WEMwbo48U3yYBPcdMfN
3.75		Vesicles Paraspeckle	2	0.000	1.000	12	200000047	200000047	Not-Trans anti-PSF-A546 8C-S-PSF V2.00	0	29. Not-Trans and anti-PSF-A546_Pos001_S001	00-Xm7WEMwbo48U3yYBPcdMfN
3.75		Vesicles Paraspeckle	2	0.000	1.000	12	200000048	200000048	Not-Trans anti-PSF-A546 8C-S-PSF V2.00	0	29. Not-Trans and anti-PSF-A546_Pos001_S001	00-Xm7WEMwbo48U3yYBPcdMfN
5.33333		Vesicles Paraspeckle	2	0.000	1.000	12	200000049	200000049	Not-Trans anti-PSF-A546 8C-S-PSF V2.00	0	29. Not-Trans and anti-PSF-A546_Pos001_S001	00-Xm7WEMwbo48U3yYBPcdMfN
4.16667		Vesicles Paraspeckle	2	0.000	1.000	12	200000050	200000050	Not-Trans anti-PSF-A546 8C-S-PSF V2.00	0	29. Not-Trans and anti-PSF-A546_Pos001_S001	00-Xm7WEMwbo48U3yYBPcdMfN
4.0625		Vesicles Paraspeckle	2	0.000	1.000	12	200000051	200000051	Not-Trans anti-PSF-A546 8C-S-PSF V2.00	0	29. Not-Trans and anti-PSF-A546_Pos001_S001	00-Xm7WEMwbo48U3yYBPcdMfN
4.61111		Vesicles Paraspeckle	2	0.000	1.000	12	200000052	200000052	Not-Trans anti-PSF-A546 8C-S-PSF V2.00	0	29. Not-Trans and anti-PSF-A546_Pos001_S001	00-Xm7WEMwbo48U3yYBPcdMfN
5.5		Vesicles Paraspeckle	2	0.000	1.000	12	200000053	200000053	Not-Trans anti-PSF-A546 8C-S-PSF V2.00	0	29. Not-Trans and anti-PSF-A546_Pos001_S001	00-Xm7WEMwbo48U3yYBPcdMfN
3.9375		Vesicles Paraspeckle	2	0.000	1.000	12	200000054	200000054	Not-Trans anti-PSF-A546 8C-S-PSF V2.00	0	29. Not-Trans and anti-PSF-A546_Pos001_S001	00-Xm7WEMwbo48U3yYBPcdMfN
3.68		Vesicles Paraspeckle	2	0.000	1.000	12	200000055	200000055	Not-Trans anti-PSF-A546 8C-S-PSF V2.00	0	29. Not-Trans and anti-PSF-A546_Pos001_S001	00-Xm7WEMwbo48U3yYBPcdMfN
3.66667		Vesicles Paraspeckle	2	0.000	1.000	12	200000056	200000056	Not-Trans anti-PSF-A546 8C-S-PSF V2.00	0	29. Not-Trans and anti-PSF-A546_Pos001_S001	00-Xm7WEMwbo48U3yYBPcdMfN
4.32432		Vesicles Paraspeckle	2	0.000	1.000	12	200000057	200000057	Not-Trans anti-PSF-A546 8C-S-PSF V2.00	0	29. Not-Trans and anti-PSF-A546_Pos001_S001	00-Xm7WEMwbo48U3yYBPcdMfN
4		Vesicles Paraspeckle	2	0.000	1.000	12	200000058	200000058	Not-Trans anti-PSF-A546 8C-S-PSF V2.00	0	29. Not-Trans and anti-PSF-A546_Pos001_S001	00-Xm7WEMwbo48U3yYBPcdMfN
4.81395		Vesicles Paraspeckle	2	0.000	1.000	12	200000059	200000059	Not-Trans anti-PSF-A546 8C-S-PSF V2.00	0	29. Not-Trans and anti-PSF-A546_Pos001_S001	00-Xm7WEMwbo48U3yYBPcdMfN
4.88889		Vesicles Paraspeckle	2	0.000	1.000	12	200000060	200000060	Not-Trans anti-PSF-A546 8C-S-PSF V2.00	0	29. Not-Trans and anti-PSF-A546_Pos001_S001	00-Xm7WEMwbo48U3yYBPcdMfN
4.78571		Vesicles Paraspeckle	2	0.000	1.000	12	200000061	200000061	Not-Trans anti-PSF-A546 8C-S-PSF V2.00	0	29. Not-Trans and anti-PSF-A546_Pos001_S001	00-Xm7WEMwbo48U3yYBPcdMfN
7		Vesicles Paraspeckle	2	0.000	1.000	12	200000062	200000062	Not-Trans anti-PSF-A546 8C-S-PSF V2.00	0	29. Not-Trans and anti-PSF-A546_Pos001_S001	00-Xm7WEMwbo48U3yYBPcdMfN
3.75		Vesicles Paraspeckle	2	0.000	1.000	12	200000063	200000063	Not-Trans anti-PSF-A546 8C-S-PSF V2.00	0	29. Not-Trans and anti-PSF-A546_Pos001_S001	00-Xm7WEMwbo48U3yYBPcdMfN
5.5		Vesicles Paraspeckle	2	0.000	1.000	12	200000064	200000064	Not-Trans anti-PSF-A546 8C-S-PSF V2.00	0	29. Not-Trans and anti-PSF-A546_Pos001_S001	00-Xm7WEMwbo48U3yYBPcdMfN
3		Vesicles Paraspeckle	2	0.000	1.000	12	200000065	200000065	Not-Trans anti-PSF-A546 8C-S-PSF V2.00	0	29. Not-Trans and anti-PSF-A546_Pos001_S001	00-Xm7WEMwbo48U3yYBPcdMfN
5.13333		Vesicles Paraspeckle	2	0.000	1.000	12	200000066	200000066	Not-Trans anti-PSF-A546 8C-S-PSF V2.00	0	29. Not-Trans and anti-PSF-A546_Pos001_S001	00-Xm7WEMwbo48U3yYBPcdMfN
4.16667		Vesicles Paraspeckle	2	0.000	1.000	12	200000067	200000067	Not-Trans anti-PSF-A546 8C-S-PSF V2.00	0	29. Not-Trans and anti-PSF-A546_Pos001_S001	00-Xm7WEMwbo48U3yYBPcdMfN
4.875		Vesicles Paraspeckle	2	0.000	1.000	12	200000068	200000068	Not-Trans anti-PSF-A546 8C-S-PSF V2.00	0	29. Not-Trans and anti-PSF-A546_Pos001_S001	00-Xm7WEMwbo48U3yYBPcdMfN
3		Vesicles Paraspeckle	2	0.000	1.000	12	200000069	200000069	Not-Trans anti-PSF-A546 8C-S-PSF V2.00	0	29. Not-Trans and anti-PSF-A546_Pos001_S001	00-Xm7WEMwbo48U3yYBPcdMfN
5.44444		Vesicles Paraspeckle	2	0.000	1.000	12	200000070	200000070	Not-Trans anti-PSF-A546 8C-S-PSF V2.00	0	29. Not-Trans and anti-PSF-A546_Pos001_S001	00-Xm7WEMwbo48U3yYBPcdMfN
4.25926		Vesicles Paraspeckle	2	0.000	1.000	12	200000071	200000071	Not-Trans anti-PSF-A546 8C-S-PSF V2.00	0	29. Not-Trans and anti-PSF-A546_Pos001_S001	00-Xm7WEMwbo48U3yYBPcdMfN
4.33333		Vesicles Paraspeckle	2	0.000	1.000	12	200000072	200000072	Not-Trans anti-PSF-A546 8C-S-PSF V2.00	0	29. Not-Trans and anti-PSF-A546_Pos001_S001	00-Xm7WEMwbo48U3yYBPcdMfN
6.2		Vesicles Paraspeckle	2	0.000	1.000	12	200000073	200000073	Not-Trans anti-PSF-A546 8C-S-PSF V2.00	0	29. Not-Trans and anti-PSF-A546_Pos001_S001	00-Xm7WEMwbo48U3yYBPcdMfN
7.5		Vesicles Paraspeckle	2	0.000	1.000	12	200000074	200000074	Not-Trans anti-PSF-A546 8C-S-PSF V2.00	0	29. Not-Trans and anti-PSF-A546_Pos001_S001	00-Xm7WEMwbo48U3yYBPcdMfN
4.4918		Vesicles Paraspeckle	2	0.000	1.000	12	200000075	200000075	Not-Trans anti-PSF-A546 8C-S-PSF V2.00	0	29. Not-Trans and anti-PSF-A546_Pos001_S001	00-Xm7WEMwbo48U3yYBPcdMfN
4		Vesicles Paraspeckle	2	0.000	1.000	12	200000076	200000076	Not-Trans anti-PSF-A546 8C-S-PSF V2.00	0	29. Not-Trans and anti-PSF-A546_Pos001_S001	00-Xm7WEMwbo48U3yYBPcdMfN
5.14286		Vesicles Paraspeckle	2	0.000	1.000	12	200000077	200000077	Not-Trans anti-PSF-A546 8C-S-PSF V2.00	0	29. Not-Trans and anti-PSF-A546_Pos001_S001	00-Xm7WEMwbo48U3yYBPcdMfN
6.25		Vesicles Paraspeckle	2	0.000	1.000	12	200000078	200000078	Not-Trans anti-PSF-A546 8C-S-PSF V2.00	0	29. Not-Trans and anti-PSF-A546_Pos001_S001	00-Xm7WEMwbo48U3yYBPcdMfN
5.4		Vesicles Paraspeckle	2	0.000	1.000	12	200000079	200000079	Not-Trans anti-PSF-A546 8C-S-PSF V2.00	0	29. Not-Trans and anti-PSF-A546_Pos001_S001	00-Xm7WEMwbo48U3yYBPcdMfN
4.83333		Vesicles Paraspeckle	2	0.000	1.000	12	200000080	200000080	Not-Trans anti-PSF-A546 8C-S-PSF V2.00	0	29. Not-Trans and anti-PSF-A546_Pos001_S001	00-Xm7WEMwbo48U3yYBPcdMfN
6		Vesicles Paraspeckle	2	0.000	1.000	13	200000081	200000081	Not-Trans anti-PSF-A546 8C-S-PSF V2.00	0	29. Not-Trans and anti-PSF-A546_Pos001_S001	00-Xm7WEMwbo48U3yYBPcdMfN
3		Vesicles Paraspeckle	2	0.000	1.000	15	200000082	200000082	Not-Trans anti-PSF-A546 8C-S-PSF V2.00	0	29. Not-Trans and anti-PSF-A546_Pos001_S001	00-Xm7WEMwbo48U3yYBPcdMfN
4.33333		Vesicles Paraspeckle	2	0.000	1.000	15	200000083	200000083	Not-Trans anti-PSF-A546 8C-S-PSF V2.00	0	29. Not-Trans and anti-PSF-A546_Pos001_S001	00-Xm7WEMwbo48U3yYBPcdMfN
4.76		Vesicles Paraspeckle	2	0.000	1.000	15	200000084	200000084	Not-Trans anti-PSF-A546 8C-S-PSF V2.00	0	29. Not-Trans and anti-PSF-A546_Pos001_S001	00-Xm7WEMwbo48U3yYBPcdMfN
4.7		Vesicles Paraspeckle	2	0.000	1.000	15	200000085	200000085	Not-Trans anti-PSF-A546 8C-S-PSF V2.00	0	29. Not-Trans and anti-PSF-A546_Pos001_S001	00-Xm7WEMwbo48U3yYBPcdMfN
3.75		Vesicles Paraspeckle	2	0.000	1.000	16	200000086	200000086	Not-Trans anti-PSF-A546 8C-S-PSF V2.00	0	29. Not-Trans and anti-PSF-A546_Pos001_S001	00-Xm7WEMwbo48U3yYBPcdMfN
6.5		Vesicles Paraspeckle	2	0.000	1.000	16	200000087	200000087	Not-Trans anti-PSF-A546 8C-S-PSF V2.00	0	29. Not-Trans and anti-PSF-A546_Pos001_S001	00-Xm7WEMwbo48U3yYBPcdMfN
3.5		Vesicles Paraspeckle	2	0.000	1.000	16	200000088	200000088	Not-Trans anti-PSF-A546 8C-S-PSF V2.00	0	29. Not-Trans and anti-PSF-A546_Pos001_S001	00-Xm7WEMwbo48U3yYBPcdMfN
3.75		Vesicles Paraspeckle	2	0.000	1.000	17	200000089	200000089	Not-Trans anti-PSF-A546 8C-S-PSF V2.00	0	29. Not-Trans and anti-PSF-A546_Pos001_S001	00-Xm7WEMwbo48U3yYBPcdMfN
3		Vesicles Paraspeckle	2	0.000	1.000	17	200000090	200000090	Not-Trans anti-PSF-A546 8C-S-PSF V2.00	0	29. Not-Trans and anti-PSF-A546_Pos001_S001	00-Xm7WEMwbo48U3yYBPcdMfN
3		Vesicles Paraspeckle	2	0.000	1.000	18	200000091	200000091	Not-Trans anti-PSF-A546 8C-S-PSF V2.00	0	29. Not-Trans and anti-PSF-A546_Pos001_S001	00-Xm7WEMwbo48U3yYBPcdMfN
5		Vesicles Paraspeckle	2	0.000	1.000	19	200000092	200000092	Not-Trans anti-PSF-A546 8C-S-PSF V2.00	0	29. Not-Trans and anti-PSF-A546_Pos001_S001	00-Xm7WEMwbo48U3yYBPcdMfN
4.47368		Vesicles Paraspeckle	2	0.000	1.000	22	200000093	200000093	Not-Trans anti-PSF-A546 8C-S-PSF V2.00	0	29. Not-Trans and anti-PSF-A546_Pos001_S001	00-Xm7WEMwbo48U3yYBPcdMfN
3.57143		Vesicles Paraspeckle	2	0.000	1.000	23	200000094	200000000	Not-Trans anti-PSF-A546 8C-S-PSF V2.00	0	29. Not-Trans and anti-PSF-A546_Pos002_S001	00-RNX4ffsBRNZ6wXMXtUUFYE
3.22222		Vesicles Paraspeckle	2	0.000	1.000	23	200000095	200000001	Not-Trans anti-PSF-A546 8C-S-PSF V2.00	0	29. Not-Trans and anti-PSF-A546_Pos002_S001	00-RNX4ffsBRNZ6wXMXtUUFYE
6.11111		Vesicles Paraspeckle	2	0.000	1.000	23	200000096	200000002	Not-Trans anti-PSF-A546 8C-S-PSF V2.00	0	29. Not-Trans and anti-PSF-A546_Pos002_S001	00-RNX4ffsBRNZ6wXMXtUUFYE
4.57143		Vesicles Paraspeckle	2	0.000	1.000	23	200000097	200000003	Not-Trans anti-PSF-A546 8C-S-PSF V2.00	0	29. Not-Trans and anti-PSF-A546_Pos002_S001	00-RNX4ffsBRNZ6wXMXtUUFYE
3.81818		Vesicles Paraspeckle	2	0.000	1.000	24	200000098	200000004	Not-Trans anti-PSF-A546 8C-S-PSF V2.00	0	29. Not-Trans and anti-PSF-A546_Pos002_S001	00-RNX4ffsBRNZ6wXMXtUUFYE
3.44444		Vesicles Paraspeckle	2	0.000	1.000	24	200000099	200000005	Not-Trans anti-PSF-A546 8C-S-PSF V2.00	0	29. Not-Trans and anti-PSF-A546_Pos002_S001	00-RNX4ffsBRNZ6wXMXtUUFYE
3.625		Vesicles Paraspeckle	2	0.000	1.000	24	200000100	200000006	Not-Trans anti-PSF-A546 8C-S-PSF V2.00	0	29. Not-Trans and anti-PSF-A546_Pos002_S001	00-RNX4ffsBRNZ6wXMXtUUFYE
5.2		Vesicles Paraspeckle	2	0.000	1.000	24	200000101	200000007	Not-Trans anti-PSF-A546 8C-S-PSF V2.00	0	29. Not-Trans and anti-PSF-A546_Pos002_S001	00-RNX4ffsBRNZ6wXMXtUUFYE
5.14286		Vesicles Paraspeckle	2	0.000	1.000	24	200000102	200000008	Not-Trans anti-PSF-A546 8C-S-PSF V2.00	0	29. Not-Trans and anti-PSF-A546_Pos002_S001	00-RNX4ffsBRNZ6wXMXtUUFYE
3		Vesicles Paraspeckle	2	0.000	1.000	24	200000103	200000009	Not-Trans anti-PSF-A546 8C-S-PSF V2.00	0	29. Not-Trans and anti-PSF-A546_Pos002_S001	00-RNX4ffsBRNZ6wXMXtUUFYE
4.28571		Vesicles Paraspeckle	2	0.000	1.000	24	200000104	200000010	Not-Trans anti-PSF-A546 8C-S-PSF V2.00	0	29. Not-Trans and anti-PSF-A546_Pos002_S001	00-RNX4ffsBRNZ6wXMXtUUFYE
3.77778		Vesicles Paraspeckle	2	0.000	1.000	24	200000105	200000011	Not-Trans anti-PSF-A546 8C-S-PSF V2.00	0	29. Not-Trans and anti-PSF-A546_Pos002_S001	00-RNX4ffsBRNZ6wXMXtUUFYE
5.66667		Vesicles Paraspeckle	2	0.000	1.000	24	200000106	200000012	Not-Trans anti-PSF-A546 8C-S-PSF V2.00	0	29. Not-Trans and anti-PSF-A546_Pos002_S001	00-RNX4ffsBRNZ6wXMXtUUFYE
4.46429		Vesicles Paraspeckle	2	0.000	1.000	24	200000107	200000013	Not-Trans anti-PSF-A546 8C-S-PSF V2.00	0	29. Not-Trans and anti-PSF-A546_Pos002_S001	00-RNX4ffsBRNZ6wXMXtUUFYE
4.63473		Vesicles Paraspeckle	2	0.000	1.000	25	200000108	200000014	Not-Trans anti-PSF-A546 8C-S-PSF V2.00	0	29. Not-Trans and anti-PSF-A546_Pos002_S001	00-RNX4ffsBRNZ6wXMXtUUFYE
4.37292		Vesicles Paraspeckle	2	0.000	1.000	25	200000109	200000015	Not-Trans anti-PSF-A546 8C-S-PSF V2.00	0	29. Not-Trans and anti-PSF-A546_Pos002_S001	00-RNX4ffsBRNZ6wXMXtUUFYE
4.71698		Vesicles Paraspeckle	2	0.000	1.000	25	200000110	200000016	Not-Trans anti-PSF-A546 8C-S-PSF V2.00	0	29. Not-Trans and anti-PSF-A546_Pos002_S001	00-RNX4ffsBRNZ6wXMXtUUFYE
4.5283		Vesicles Paraspeckle	2	0.000	1.000	25	200000111	200000017	Not-Trans anti-PSF-A546 8C-S-PSF V2.00	0	29. Not-Trans and anti-PSF-A546_Pos002_S001	00-RNX4ffsBRNZ6wXMXtUUFYE
4.84483		Vesicles Paraspeckle	2	0.000	1.000	25	200000112	200000018	Not-Trans anti-PSF-A546 8C-S-PSF V2.00	0	29. Not-Trans and anti-PSF-A546_Pos002_S001	00-RNX4ffsBRNZ6wXMXtUUFYE
5.26923		Vesicles Paraspeckle	2	0.000	1.000	25	200000113	200000019	Not-Trans anti-PSF-A546 8C-S-PSF V2.00	0	29. Not-Trans and anti-PSF-A546_Pos002_S001	00-RNX4ffsBRNZ6wXMXtUUFYE
4.46605		Vesicles Paraspeckle	2	0.000	1.000	25	200000114	200000020	Not-Trans anti-PSF-A546 8C-S-PSF V2.00	0	29. Not-Trans and anti-PSF-A546_Pos002_S001	00-RNX4ffsBRNZ6wXMXtUUFYE
4.51351		Vesicles Paraspeckle	2	0.000	1.000	25	200000115	200000021	Not-Trans anti-PSF-A546 8C-S-PSF V2.00	0	29. Not-Trans and anti-PSF-A546_Pos002_S001	00-RNX4ffsBRNZ6wXMXtUUFYE
4.91837		Vesicles Paraspeckle	2	0.000	1.000	25	200000116	200000022	Not-Trans anti-PSF-A546 8C-S-PSF V2.00	0	29. Not-Trans and anti-PSF-A546_Pos002_S001	00-RNX4ffsBRNZ6wXMXtUUFYE
4.25		Vesicles Paraspeckle	2	0.000	1.000	26	200000117	200000023	Not-Trans anti-PSF-A546 8C-S-PSF V2.00	0	29. Not-Trans and anti-PSF-A546_Pos002_S001	00-RNX4ffsBRNZ6wXMXtUUFYE
4.96296		Vesicles Paraspeckle	2	0.000	1.000	26	200000118	200000024	Not-Trans anti-PSF-A546 8C-S-PSF V2.00	0	29. Not-Trans and anti-PSF-A546_Pos002_S001	00-RNX4ffsBRNZ6wXMXtUUFYE
4.73494		Vesicles Paraspeckle	2	0.000	1.000	26	200000119	200000025	Not-Trans anti-PSF-A546 8C-S-PSF V2.00	0	29. Not-Trans and anti-PSF-A546_Pos002_S001	00-RNX4ffsBRNZ6wXMXtUUFYE
4.89655		Vesicles Paraspeckle	2	0.000	1.000	26	200000120	200000026	Not-Trans anti-PSF-A546 8C-S-PSF V2.00	0	29. Not-Trans and anti-PSF-A546_Pos002_S001	00-RNX4ffsBRNZ6wXMXtUUFYE
5.5		Vesicles Paraspeckle	2	0.000	1.000	26	200000121	200000027	Not-Trans anti-PSF-A546 8C-S-PSF V2.00	0	29. Not-Trans and anti-PSF-A546_Pos002_S001	00-RNX4ffsBRNZ6wXMXtUUFYE
4.35065		Vesicles Paraspeckle	2	0.000	1.000	26	200000122	200000028	Not-Trans anti-PSF-A546 8C-S-PSF V2.00	0	29. Not-Trans and anti-PSF-A546_Pos002_S001	00-RNX4ffsBRNZ6wXMXtUUFYE
4.53247		Vesicles Paraspeckle	2	0.000	1.000	26	200000123	200000029	Not-Trans anti-PSF-A546 8C-S-PSF V2.00	0	29. Not-Trans and anti-PSF-A546_Pos002_S001	00-RNX4ffsBRNZ6wXMXtUUFYE
4.65748		Vesicles Paraspeckle	2	0.000	1.000	26	200000124	200000030	Not-Trans anti-PSF-A546 8C-S-PSF V2.00	0	29. Not-Trans and anti-PSF-A546_Pos002_S001	00-RNX4ffsBRNZ6wXMXtUUFYE
5.10256		Vesicles Paraspeckle	2	0.000	1.000	26	200000125	200000031	Not-Trans anti-PSF-A546 8C-S-PSF V2.00	0	29. Not-Trans and anti-PSF-A546_Pos002_S001	00-RNX4ffsBRNZ6wXMXtUUFYE
4.6872		Vesicles Paraspeckle	2	0.000	1.000	26	200000126	200000032	Not-Trans anti-PSF-A546 8C-S-PSF V2.00	0	29. Not-Trans and anti-PSF-A546_Pos002_S001	00-RNX4ffsBRNZ6wXMXtUUFYE
4.40146		Vesicles Paraspeckle	2	0.000	1.000	29	200000127	200000033	Not-Trans anti-PSF-A546 8C-S-PSF V2.00	0	29. Not-Trans and anti-PSF-A546_Pos002_S001	00-RNX4ffsBRNZ6wXMXtUUFYE
4		Vesicles Paraspeckle	2	0.000	1.000	29	200000128	200000034	Not-Trans anti-PSF-A546 8C-S-PSF V2.00	0	29. Not-Trans and anti-PSF-A546_Pos002_S001	00-RNX4ffsBRNZ6wXMXtUUFYE
4.27778		Vesicles Paraspeckle	2	0.000	1.000	29	200000129	200000035	Not-Trans anti-PSF-A546 8C-S-PSF V2.00	0	29. Not-Trans and anti-PSF-A546_Pos002_S001	00-RNX4ffsBRNZ6wXMXtUUFYE
4.25185		Vesicles Paraspeckle	2	0.000	1.000	29	200000130	200000036	Not-Trans anti-PSF-A546 8C-S-PSF V2.00	0	29. Not-Trans and anti-PSF-A546_Pos002_S001	00-RNX4ffsBRNZ6wXMXtUUFYE
3.86364		Vesicles Paraspeckle	2	0.000	1.000	29	200000131	200000037	Not-Trans anti-PSF-A546 8C-S-PSF V2.00	0	29. Not-Trans and anti-PSF-A546_Pos002_S001	00-RNX4ffsBRNZ6wXMXtUUFYE
7		Vesicles Paraspeckle	2	0.000	1.000	29	200000132	200000038	Not-Trans anti-PSF-A546 8C-S-PSF V2.00	0	29. Not-Trans and anti-PSF-A546_Pos002_S001	00-RNX4ffsBRNZ6wXMXtUUFYE
4.25		Vesicles Paraspeckle	2	0.000	1.000	29	200000133	200000039	Not-Trans anti-PSF-A546 8C-S-PSF V2.00	0	29. Not-Trans and anti-PSF-A546_Pos002_S001	00-RNX4ffsBRNZ6wXMXtUUFYE
4.31579		Vesicles Paraspeckle	2	0.000	1.000	29	200000134	200000040	Not-Trans anti-PSF-A546 8C-S-PSF V2.00	0	29. Not-Trans and anti-PSF-A546_Pos002_S001	00-RNX4ffsBRNZ6wXMXtUUFYE
4.45		Vesicles Paraspeckle	2	0.000	1.000	29	200000135	200000041	Not-Trans anti-PSF-A546 8C-S-PSF V2.00	0	29. Not-Trans and anti-PSF-A546_Pos002_S001	00-RNX4ffsBRNZ6wXMXtUUFYE
3.5		Vesicles Paraspeckle	2	0.000	1.000	31	200000136	200000042	Not-Trans anti-PSF-A546 8C-S-PSF V2.00	0	29. Not-Trans and anti-PSF-A546_Pos002_S001	00-RNX4ffsBRNZ6wXMXtUUFYE
3		Vesicles Paraspeckle	2	0.000	1.000	32	200000137	200000043	Not-Trans anti-PSF-A546 8C-S-PSF V2.00	0	29. Not-Trans and anti-PSF-A546_Pos002_S001	00-RNX4ffsBRNZ6wXMXtUUFYE
3		Vesicles Paraspeckle	2	0.000	1.000	32	200000138	200000044	Not-Trans anti-PSF-A546 8C-S-PSF V2.00	0	29. Not-Trans and anti-PSF-A546_Pos002_S001	00-RNX4ffsBRNZ6wXMXtUUFYE
7.5		Vesicles Paraspeckle	2	0.000	1.000	32	200000139	200000045	Not-Trans anti-PSF-A546 8C-S-PSF V2.00	0	29. Not-Trans and anti-PSF-A546_Pos002_S001	00-RNX4ffsBRNZ6wXMXtUUFYE
4.6		Vesicles Paraspeckle	2	0.000	1.000	32	200000140	200000046	Not-Trans anti-PSF-A546 8C-S-PSF V2.00	0	29. Not-Trans and anti-PSF-A546_Pos002_S001	00-RNX4ffsBRNZ6wXMXtUUFYE
4.33333		Vesicles Paraspeckle	2	0.000	1.000	32	200000141	200000047	Not-Trans anti-PSF-A546 8C-S-PSF V2.00	0	29. Not-Trans and anti-PSF-A546_Pos002_S001	00-RNX4ffsBRNZ6wXMXtUUFYE
3.33333		Vesicles Paraspeckle	2	0.000	1.000	32	200000142	200000048	Not-Trans anti-PSF-A546 8C-S-PSF V2.00	0	29. Not-Trans and anti-PSF-A546_Pos002_S001	00-RNX4ffsBRNZ6wXMXtUUFYE
3.875		Vesicles Paraspeckle	2	0.000	1.000	32	200000143	200000049	Not-Trans anti-PSF-A546 8C-S-PSF V2.00	0	29. Not-Trans and anti-PSF-A546_Pos002_S001	00-RNX4ffsBRNZ6wXMXtUUFYE
6		Vesicles Paraspeckle	2	0.000	1.000	32	200000144	200000050	Not-Trans anti-PSF-A546 8C-S-PSF V2.00	0	29. Not-Trans and anti-PSF-A546_Pos002_S001	00-RNX4ffsBRNZ6wXMXtUUFYE
4.25		Vesicles Paraspeckle	2	0.000	1.000	33	200000145	200000051	Not-Trans anti-PSF-A546 8C-S-PSF V2.00	0	29. Not-Trans and anti-PSF-A546_Pos002_S001	00-RNX4ffsBRNZ6wXMXtUUFYE
3.25		Vesicles Paraspeckle	2	0.000	1.000	33	200000146	200000052	Not-Trans anti-PSF-A546 8C-S-PSF V2.00	0	29. Not-Trans and anti-PSF-A546_Pos002_S001	00-RNX4ffsBRNZ6wXMXtUUFYE
4.35294		Vesicles Paraspeckle	2	0.000	1.000	33	200000147	200000053	Not-Trans anti-PSF-A546 8C-S-PSF V2.00	0	29. Not-Trans and anti-PSF-A546_Pos002_S001	00-RNX4ffsBRNZ6wXMXtUUFYE
3.48571		Vesicles Paraspeckle	2	0.000	1.000	33	200000148	200000054	Not-Trans anti-PSF-A546 8C-S-PSF V2.00	0	29. Not-Trans and anti-PSF-A546_Pos002_S001	00-RNX4ffsBRNZ6wXMXtUUFYE
4.41176		Vesicles Paraspeckle	2	0.000	1.000	33	200000149	200000055	Not-Trans anti-PSF-A546 8C-S-PSF V2.00	0	29. Not-Trans and anti-PSF-A546_Pos002_S001	00-RNX4ffsBRNZ6wXMXtUUFYE
3.66667		Vesicles Paraspeckle	2	0.000	1.000	33	200000150	200000056	Not-Trans anti-PSF-A546 8C-S-PSF V2.00	0	29. Not-Trans and anti-PSF-A546_Pos002_S001	00-RNX4ffsBRNZ6wXMXtUUFYE
3.81481		Vesicles Paraspeckle	2	0.000	1.000	33	200000151	200000057	Not-Trans anti-PSF-A546 8C-S-PSF V2.00	0	29. Not-Trans and anti-PSF-A546_Pos002_S001	00-RNX4ffsBRNZ6wXMXtUUFYE
5.20588		Vesicles Paraspeckle	2	0.000	1.000	33	200000152	200000058	Not-Trans anti-PSF-A546 8C-S-PSF V2.00	0	29. Not-Trans and anti-PSF-A546_Pos002_S001	00-RNX4ffsBRNZ6wXMXtUUFYE
4.56522		Vesicles Paraspeckle	2	0.000	1.000	33	200000153	200000059	Not-Trans anti-PSF-A546 8C-S-PSF V2.00	0	29. Not-Trans and anti-PSF-A546_Pos002_S001	00-RNX4ffsBRNZ6wXMXtUUFYE
5.42857		Vesicles Paraspeckle	2	0.000	1.000	33	200000154	200000060	Not-Trans anti-PSF-A546 8C-S-PSF V2.00	0	29. Not-Trans and anti-PSF-A546_Pos002_S001	00-RNX4ffsBRNZ6wXMXtUUFYE
3.5		Vesicles Paraspeckle	2	0.000	1.000	33	200000155	200000061	Not-Trans anti-PSF-A546 8C-S-PSF V2.00	0	29. Not-Trans and anti-PSF-A546_Pos002_S001	00-RNX4ffsBRNZ6wXMXtUUFYE
4.125		Vesicles Paraspeckle	2	0.000	1.000	33	200000156	200000062	Not-Trans anti-PSF-A546 8C-S-PSF V2.00	0	29. Not-Trans and anti-PSF-A546_Pos002_S001	00-RNX4ffsBRNZ6wXMXtUUFYE
3		Vesicles Paraspeckle	2	0.000	1.000	33	200000157	200000063	Not-Trans anti-PSF-A546 8C-S-PSF V2.00	0	29. Not-Trans and anti-PSF-A546_Pos002_S001	00-RNX4ffsBRNZ6wXMXtUUFYE
4.2		Vesicles Paraspeckle	2	0.000	1.000	33	200000158	200000064	Not-Trans anti-PSF-A546 8C-S-PSF V2.00	0	29. Not-Trans and anti-PSF-A546_Pos002_S001	00-RNX4ffsBRNZ6wXMXtUUFYE
3.77778		Vesicles Paraspeckle	2	0.000	1.000	33	200000159	200000065	Not-Trans anti-PSF-A546 8C-S-PSF V2.00	0	29. Not-Trans and anti-PSF-A546_Pos002_S001	00-RNX4ffsBRNZ6wXMXtUUFYE
4.375		Vesicles Paraspeckle	2	0.000	1.000	33	200000160	200000066	Not-Trans anti-PSF-A546 8C-S-PSF V2.00	0	29. Not-Trans and anti-PSF-A546_Pos002_S001	00-RNX4ffsBRNZ6wXMXtUUFYE
4.5		Vesicles Paraspeckle	2	0.000	1.000	33	200000161	200000067	Not-Trans anti-PSF-A546 8C-S-PSF V2.00	0	29. Not-Trans and anti-PSF-A546_Pos002_S001	00-RNX4ffsBRNZ6wXMXtUUFYE
5.58333		Vesicles Paraspeckle	2	0.000	1.000	34	200000162	200000068	Not-Trans anti-PSF-A546 8C-S-PSF V2.00	0	29. Not-Trans and anti-PSF-A546_Pos002_S001	00-RNX4ffsBRNZ6wXMXtUUFYE
5.33333		Vesicles Paraspeckle	2	0.000	1.000	34	200000163	200000069	Not-Trans anti-PSF-A546 8C-S-PSF V2.00	0	29. Not-Trans and anti-PSF-A546_Pos002_S001	00-RNX4ffsBRNZ6wXMXtUUFYE
4.35714		Vesicles Paraspeckle	2	0.000	1.000	34	200000164	200000070	Not-Trans anti-PSF-A546 8C-S-PSF V2.00	0	29. Not-Trans and anti-PSF-A546_Pos002_S001	00-RNX4ffsBRNZ6wXMXtUUFYE
4		Vesicles Paraspeckle	2	0.000	1.000	34	200000165	200000071	Not-Trans anti-PSF-A546 8C-S-PSF V2.00	0	29. Not-Trans and anti-PSF-A546_Pos002_S001	00-RNX4ffsBRNZ6wXMXtUUFYE
4.08333		Vesicles Paraspeckle	2	0.000	1.000	35	200000166	200000072	Not-Trans anti-PSF-A546 8C-S-PSF V2.00	0	29. Not-Trans and anti-PSF-A546_Pos002_S001	00-RNX4ffsBRNZ6wXMXtUUFYE
4.29167		Vesicles Paraspeckle	2	0.000	1.000	35	200000167	200000073	Not-Trans anti-PSF-A546 8C-S-PSF V2.00	0	29. Not-Trans and anti-PSF-A546_Pos002_S001	00-RNX4ffsBRNZ6wXMXtUUFYE
4.78571		Vesicles Paraspeckle	2	0.000	1.000	35	200000168	200000074	Not-Trans anti-PSF-A546 8C-S-PSF V2.00	0	29. Not-Trans and anti-PSF-A546_Pos002_S001	00-RNX4ffsBRNZ6wXMXtUUFYE
5.07692		Vesicles Paraspeckle	2	0.000	1.000	35	200000169	200000075	Not-Trans anti-PSF-A546 8C-S-PSF V2.00	0	29. Not-Trans and anti-PSF-A546_Pos002_S001	00-RNX4ffsBRNZ6wXMXtUUFYE
5.5		Vesicles Paraspeckle	2	0.000	1.000	35	200000170	200000076	Not-Trans anti-PSF-A546 8C-S-PSF V2.00	0	29. Not-Trans and anti-PSF-A546_Pos002_S001	00-RNX4ffsBRNZ6wXMXtUUFYE
4		Vesicles Paraspeckle	2	0.000	1.000	35	200000171	200000077	Not-Trans anti-PSF-A546 8C-S-PSF V2.00	0	29. Not-Trans and anti-PSF-A546_Pos002_S001	00-RNX4ffsBRNZ6wXMXtUUFYE
4.51852		Vesicles Paraspeckle	2	0.000	1.000	35	200000172	200000078	Not-Trans anti-PSF-A546 8C-S-PSF V2.00	0	29. Not-Trans and anti-PSF-A546_Pos002_S001	00-RNX4ffsBRNZ6wXMXtUUFYE
4.25		Vesicles Paraspeckle	2	0.000	1.000	35	200000173	200000079	Not-Trans anti-PSF-A546 8C-S-PSF V2.00	0	29. Not-Trans and anti-PSF-A546_Pos002_S001	00-RNX4ffsBRNZ6wXMXtUUFYE
3.42857		Vesicles Paraspeckle	2	0.000	1.000	35	200000174	200000080	Not-Trans anti-PSF-A546 8C-S-PSF V2.00	0	29. Not-Trans and anti-PSF-A546_Pos002_S001	00-RNX4ffsBRNZ6wXMXtUUFYE
5.5		Vesicles Paraspeckle	2	0.000	1.000	35	200000175	200000081	Not-Trans anti-PSF-A546 8C-S-PSF V2.00	0	29. Not-Trans and anti-PSF-A546_Pos002_S001	00-RNX4ffsBRNZ6wXMXtUUFYE
4.16		Vesicles Paraspeckle	2	0.000	1.000	35	200000176	200000082	Not-Trans anti-PSF-A546 8C-S-PSF V2.00	0	29. Not-Trans and anti-PSF-A546_Pos002_S001	00-RNX4ffsBRNZ6wXMXtUUFYE
3.2		Vesicles Paraspeckle	2	0.000	1.000	35	200000177	200000083	Not-Trans anti-PSF-A546 8C-S-PSF V2.00	0	29. Not-Trans and anti-PSF-A546_Pos002_S001	00-RNX4ffsBRNZ6wXMXtUUFYE
3.66667		Vesicles Paraspeckle	2	0.000	1.000	35	200000178	200000084	Not-Trans anti-PSF-A546 8C-S-PSF V2.00	0	29. Not-Trans and anti-PSF-A546_Pos002_S001	00-RNX4ffsBRNZ6wXMXtUUFYE
4.66667		Vesicles Paraspeckle	2	0.000	1.000	35	200000179	200000085	Not-Trans anti-PSF-A546 8C-S-PSF V2.00	0	29. Not-Trans and anti-PSF-A546_Pos002_S001	00-RNX4ffsBRNZ6wXMXtUUFYE
5.625		Vesicles Paraspeckle	2	0.000	1.000	35	200000180	200000086	Not-Trans anti-PSF-A546 8C-S-PSF V2.00	0	29. Not-Trans and anti-PSF-A546_Pos002_S001	00-RNX4ffsBRNZ6wXMXtUUFYE
5		Vesicles Paraspeckle	2	0.000	1.000	36	200000181	200000087	Not-Trans anti-PSF-A546 8C-S-PSF V2.00	0	29. Not-Trans and anti-PSF-A546_Pos002_S001	00-RNX4ffsBRNZ6wXMXtUUFYE
4.17188		Vesicles Paraspeckle	2	0.000	1.000	36	200000182	200000088	Not-Trans anti-PSF-A546 8C-S-PSF V2.00	0	29. Not-Trans and anti-PSF-A546_Pos002_S001	00-RNX4ffsBRNZ6wXMXtUUFYE
4.22086		Vesicles Paraspeckle	2	0.000	1.000	36	200000183	200000089	Not-Trans anti-PSF-A546 8C-S-PSF V2.00	0	29. Not-Trans and anti-PSF-A546_Pos002_S001	00-RNX4ffsBRNZ6wXMXtUUFYE
4.38158		Vesicles Paraspeckle	2	0.000	1.000	36	200000184	200000090	Not-Trans anti-PSF-A546 8C-S-PSF V2.00	0	29. Not-Trans and anti-PSF-A546_Pos002_S001	00-RNX4ffsBRNZ6wXMXtUUFYE
4.78571		Vesicles Paraspeckle	2	0.000	1.000	36	200000185	200000091	Not-Trans anti-PSF-A546 8C-S-PSF V2.00	0	29. Not-Trans and anti-PSF-A546_Pos002_S001	00-RNX4ffsBRNZ6wXMXtUUFYE
6		Vesicles Paraspeckle	2	0.000	1.000	36	200000186	200000092	Not-Trans anti-PSF-A546 8C-S-PSF V2.00	0	29. Not-Trans and anti-PSF-A546_Pos002_S001	00-RNX4ffsBRNZ6wXMXtUUFYE
4.4		Vesicles Paraspeckle	2	0.000	1.000	36	200000187	200000093	Not-Trans anti-PSF-A546 8C-S-PSF V2.00	0	29. Not-Trans and anti-PSF-A546_Pos002_S001	00-RNX4ffsBRNZ6wXMXtUUFYE
4.56522		Vesicles Paraspeckle	2	0.000	1.000	36	200000188	200000094	Not-Trans anti-PSF-A546 8C-S-PSF V2.00	0	29. Not-Trans and anti-PSF-A546_Pos002_S001	00-RNX4ffsBRNZ6wXMXtUUFYE
4.76106		Vesicles Paraspeckle	2	0.000	1.000	36	200000189	200000095	Not-Trans anti-PSF-A546 8C-S-PSF V2.00	0	29. Not-Trans and anti-PSF-A546_Pos002_S001	00-RNX4ffsBRNZ6wXMXtUUFYE
5		Vesicles Paraspeckle	2	0.000	1.000	36	200000190	200000096	Not-Trans anti-PSF-A546 8C-S-PSF V2.00	0	29. Not-Trans and anti-PSF-A546_Pos002_S001	00-RNX4ffsBRNZ6wXMXtUUFYE
3.85714		Vesicles Paraspeckle	2	0.000	1.000	36	200000191	200000097	Not-Trans anti-PSF-A546 8C-S-PSF V2.00	0	29. Not-Trans and anti-PSF-A546_Pos002_S001	00-RNX4ffsBRNZ6wXMXtUUFYE
4.27778		Vesicles Paraspeckle	2	0.000	1.000	36	200000192	200000098	Not-Trans anti-PSF-A546 8C-S-PSF V2.00	0	29. Not-Trans and anti-PSF-A546_Pos002_S001	00-RNX4ffsBRNZ6wXMXtUUFYE
10.5		Vesicles Paraspeckle	2	0.000	1.000	36	200000193	200000099	Not-Trans anti-PSF-A546 8C-S-PSF V2.00	0	29. Not-Trans and anti-PSF-A546_Pos002_S001	00-RNX4ffsBRNZ6wXMXtUUFYE
4.8481		Vesicles Paraspeckle	2	0.000	1.000	36	200000194	200000100	Not-Trans anti-PSF-A546 8C-S-PSF V2.00	0	29. Not-Trans and anti-PSF-A546_Pos002_S001	00-RNX4ffsBRNZ6wXMXtUUFYE
5.25		Vesicles Paraspeckle	2	0.000	1.000	36	200000195	200000101	Not-Trans anti-PSF-A546 8C-S-PSF V2.00	0	29. Not-Trans and anti-PSF-A546_Pos002_S001	00-RNX4ffsBRNZ6wXMXtUUFYE
4.625		Vesicles Paraspeckle	2	0.000	1.000	36	200000196	200000102	Not-Trans anti-PSF-A546 8C-S-PSF V2.00	0	29. Not-Trans and anti-PSF-A546_Pos002_S001	00-RNX4ffsBRNZ6wXMXtUUFYE
6.6		Vesicles Paraspeckle	2	0.000	1.000	36	200000197	200000103	Not-Trans anti-PSF-A546 8C-S-PSF V2.00	0	29. Not-Trans and anti-PSF-A546_Pos002_S001	00-RNX4ffsBRNZ6wXMXtUUFYE
5		Vesicles Paraspeckle	2	0.000	1.000	36	200000198	200000104	Not-Trans anti-PSF-A546 8C-S-PSF V2.00	0	29. Not-Trans and anti-PSF-A546_Pos002_S001	00-RNX4ffsBRNZ6wXMXtUUFYE
4.66667		Vesicles Paraspeckle	2	0.000	1.000	37	200000199	200000105	Not-Trans anti-PSF-A546 8C-S-PSF V2.00	0	29. Not-Trans and anti-PSF-A546_Pos002_S001	00-RNX4ffsBRNZ6wXMXtUUFYE
5.33333		Vesicles Paraspeckle	2	0.000	1.000	37	200000200	200000106	Not-Trans anti-PSF-A546 8C-S-PSF V2.00	0	29. Not-Trans and anti-PSF-A546_Pos002_S001	00-RNX4ffsBRNZ6wXMXtUUFYE
3		Vesicles Paraspeckle	2	0.000	1.000	37	200000201	200000107	Not-Trans anti-PSF-A546 8C-S-PSF V2.00	0	29. Not-Trans and anti-PSF-A546_Pos002_S001	00-RNX4ffsBRNZ6wXMXtUUFYE
5.125		Vesicles Paraspeckle	2	0.000	1.000	37	200000202	200000108	Not-Trans anti-PSF-A546 8C-S-PSF V2.00	0	29. Not-Trans and anti-PSF-A546_Pos002_S001	00-RNX4ffsBRNZ6wXMXtUUFYE
3		Vesicles Paraspeckle	2	0.000	1.000	37	200000203	200000109	Not-Trans anti-PSF-A546 8C-S-PSF V2.00	0	29. Not-Trans and anti-PSF-A546_Pos002_S001	00-RNX4ffsBRNZ6wXMXtUUFYE
4.25		Vesicles Paraspeckle	2	0.000	1.000	37	200000204	200000110	Not-Trans anti-PSF-A546 8C-S-PSF V2.00	0	29. Not-Trans and anti-PSF-A546_Pos002_S001	00-RNX4ffsBRNZ6wXMXtUUFYE
4		Vesicles Paraspeckle	2	0.000	1.000	38	200000205	200000111	Not-Trans anti-PSF-A546 8C-S-PSF V2.00	0	29. Not-Trans and anti-PSF-A546_Pos002_S001	00-RNX4ffsBRNZ6wXMXtUUFYE
4.16667		Vesicles Paraspeckle	2	0.000	1.000	38	200000206	200000112	Not-Trans anti-PSF-A546 8C-S-PSF V2.00	0	29. Not-Trans and anti-PSF-A546_Pos002_S001	00-RNX4ffsBRNZ6wXMXtUUFYE
3.94118		Vesicles Paraspeckle	2	0.000	1.000	38	200000207	200000113	Not-Trans anti-PSF-A546 8C-S-PSF V2.00	0	29. Not-Trans and anti-PSF-A546_Pos002_S001	00-RNX4ffsBRNZ6wXMXtUUFYE
4.57143		Vesicles Paraspeckle	2	0.000	1.000	38	200000208	200000114	Not-Trans anti-PSF-A546 8C-S-PSF V2.00	0	29. Not-Trans and anti-PSF-A546_Pos002_S001	00-RNX4ffsBRNZ6wXMXtUUFYE
3		Vesicles Paraspeckle	2	0.000	1.000	38	200000209	200000115	Not-Trans anti-PSF-A546 8C-S-PSF V2.00	0	29. Not-Trans and anti-PSF-A546_Pos002_S001	00-RNX4ffsBRNZ6wXMXtUUFYE
3.5		Vesicles Paraspeckle	2	0.000	1.000	39	200000210	200000116	Not-Trans anti-PSF-A546 8C-S-PSF V2.00	0	29. Not-Trans and anti-PSF-A546_Pos002_S001	00-RNX4ffsBRNZ6wXMXtUUFYE
3		Vesicles Paraspeckle	2	0.000	1.000	39	200000211	200000117	Not-Trans anti-PSF-A546 8C-S-PSF V2.00	0	29. Not-Trans and anti-PSF-A546_Pos002_S001	00-RNX4ffsBRNZ6wXMXtUUFYE
4		Vesicles Paraspeckle	2	0.000	1.000	39	200000212	200000118	Not-Trans anti-PSF-A546 8C-S-PSF V2.00	0	29. Not-Trans and anti-PSF-A546_Pos002_S001	00-RNX4ffsBRNZ6wXMXtUUFYE
5.1875		Vesicles Paraspeckle	2	0.000	1.000	39	200000213	200000119	Not-Trans anti-PSF-A546 8C-S-PSF V2.00	0	29. Not-Trans and anti-PSF-A546_Pos002_S001	00-RNX4ffsBRNZ6wXMXtUUFYE
4.83333		Vesicles Paraspeckle	2	0.000	1.000	39	200000214	200000120	Not-Trans anti-PSF-A546 8C-S-PSF V2.00	0	29. Not-Trans and anti-PSF-A546_Pos002_S001	00-RNX4ffsBRNZ6wXMXtUUFYE
3.93333		Vesicles Paraspeckle	2	0.000	1.000	39	200000215	200000121	Not-Trans anti-PSF-A546 8C-S-PSF V2.00	0	29. Not-Trans and anti-PSF-A546_Pos002_S001	00-RNX4ffsBRNZ6wXMXtUUFYE
5		Vesicles Paraspeckle	2	0.000	1.000	39	200000216	200000122	Not-Trans anti-PSF-A546 8C-S-PSF V2.00	0	29. Not-Trans and anti-PSF-A546_Pos002_S001	00-RNX4ffsBRNZ6wXMXtUUFYE
4.57143		Vesicles Paraspeckle	2	0.000	1.000	39	200000217	200000123	Not-Trans anti-PSF-A546 8C-S-PSF V2.00	0	29. Not-Trans and anti-PSF-A546_Pos002_S001	00-RNX4ffsBRNZ6wXMXtUUFYE
4.66667		Vesicles Paraspeckle	2	0.000	1.000	39	200000218	200000124	Not-Trans anti-PSF-A546 8C-S-PSF V2.00	0	29. Not-Trans and anti-PSF-A546_Pos002_S001	00-RNX4ffsBRNZ6wXMXtUUFYE
4.2		Vesicles Paraspeckle	2	0.000	1.000	39	200000219	200000125	Not-Trans anti-PSF-A546 8C-S-PSF V2.00	0	29. Not-Trans and anti-PSF-A546_Pos002_S001	00-RNX4ffsBRNZ6wXMXtUUFYE
3.82353		Vesicles Paraspeckle	2	0.000	1.000	40	200000220	200000126	Not-Trans anti-PSF-A546 8C-S-PSF V2.00	0	29. Not-Trans and anti-PSF-A546_Pos002_S001	00-RNX4ffsBRNZ6wXMXtUUFYE
5.71429		Vesicles Paraspeckle	2	0.000	1.000	40	200000221	200000127	Not-Trans anti-PSF-A546 8C-S-PSF V2.00	0	29. Not-Trans and anti-PSF-A546_Pos002_S001	00-RNX4ffsBRNZ6wXMXtUUFYE
4		Vesicles Paraspeckle	2	0.000	1.000	40	200000222	200000128	Not-Trans anti-PSF-A546 8C-S-PSF V2.00	0	29. Not-Trans and anti-PSF-A546_Pos002_S001	00-RNX4ffsBRNZ6wXMXtUUFYE
4.5		Vesicles Paraspeckle	2	0.000	1.000	40	200000223	200000129	Not-Trans anti-PSF-A546 8C-S-PSF V2.00	0	29. Not-Trans and anti-PSF-A546_Pos002_S001	00-RNX4ffsBRNZ6wXMXtUUFYE
5.75		Vesicles Paraspeckle	2	0.000	1.000	40	200000224	200000130	Not-Trans anti-PSF-A546 8C-S-PSF V2.00	0	29. Not-Trans and anti-PSF-A546_Pos002_S001	00-RNX4ffsBRNZ6wXMXtUUFYE
3.57143		Vesicles Paraspeckle	2	0.000	1.000	40	200000225	200000131	Not-Trans anti-PSF-A546 8C-S-PSF V2.00	0	29. Not-Trans and anti-PSF-A546_Pos002_S001	00-RNX4ffsBRNZ6wXMXtUUFYE
4.42857		Vesicles Paraspeckle	2	0.000	1.000	40	200000226	200000132	Not-Trans anti-PSF-A546 8C-S-PSF V2.00	0	29. Not-Trans and anti-PSF-A546_Pos002_S001	00-RNX4ffsBRNZ6wXMXtUUFYE
4.47059		Vesicles Paraspeckle	2	0.000	1.000	40	200000227	200000133	Not-Trans anti-PSF-A546 8C-S-PSF V2.00	0	29. Not-Trans and anti-PSF-A546_Pos002_S001	00-RNX4ffsBRNZ6wXMXtUUFYE
3.8		Vesicles Paraspeckle	2	0.000	1.000	40	200000228	200000134	Not-Trans anti-PSF-A546 8C-S-PSF V2.00	0	29. Not-Trans and anti-PSF-A546_Pos002_S001	00-RNX4ffsBRNZ6wXMXtUUFYE
4.1		Vesicles Paraspeckle	2	0.000	1.000	40	200000229	200000135	Not-Trans anti-PSF-A546 8C-S-PSF V2.00	0	29. Not-Trans and anti-PSF-A546_Pos002_S001	00-RNX4ffsBRNZ6wXMXtUUFYE
3.16667		Vesicles Paraspeckle	2	0.000	1.000	40	200000230	200000136	Not-Trans anti-PSF-A546 8C-S-PSF V2.00	0	29. Not-Trans and anti-PSF-A546_Pos002_S001	00-RNX4ffsBRNZ6wXMXtUUFYE
4.66667		Vesicles Paraspeckle	2	0.000	1.000	41	200000231	200000137	Not-Trans anti-PSF-A546 8C-S-PSF V2.00	0	29. Not-Trans and anti-PSF-A546_Pos002_S001	00-RNX4ffsBRNZ6wXMXtUUFYE
3		Vesicles Paraspeckle	2	0.000	1.000	41	200000232	200000138	Not-Trans anti-PSF-A546 8C-S-PSF V2.00	0	29. Not-Trans and anti-PSF-A546_Pos002_S001	00-RNX4ffsBRNZ6wXMXtUUFYE
10		Vesicles Paraspeckle	2	0.000	1.000	41	200000233	200000139	Not-Trans anti-PSF-A546 8C-S-PSF V2.00	0	29. Not-Trans and anti-PSF-A546_Pos002_S001	00-RNX4ffsBRNZ6wXMXtUUFYE
5		Vesicles Paraspeckle	2	0.000	1.000	41	200000234	200000140	Not-Trans anti-PSF-A546 8C-S-PSF V2.00	0	29. Not-Trans and anti-PSF-A546_Pos002_S001	00-RNX4ffsBRNZ6wXMXtUUFYE
4		Vesicles Paraspeckle	2	0.000	1.000	41	200000235	200000141	Not-Trans anti-PSF-A546 8C-S-PSF V2.00	0	29. Not-Trans and anti-PSF-A546_Pos002_S001	00-RNX4ffsBRNZ6wXMXtUUFYE
4.58333		Vesicles Paraspeckle	2	0.000	1.000	41	200000236	200000142	Not-Trans anti-PSF-A546 8C-S-PSF V2.00	0	29. Not-Trans and anti-PSF-A546_Pos002_S001	00-RNX4ffsBRNZ6wXMXtUUFYE
5		Vesicles Paraspeckle	2	0.000	1.000	41	200000237	200000143	Not-Trans anti-PSF-A546 8C-S-PSF V2.00	0	29. Not-Trans and anti-PSF-A546_Pos002_S001	00-RNX4ffsBRNZ6wXMXtUUFYE
4		Vesicles Paraspeckle	2	0.000	1.000	41	200000238	200000144	Not-Trans anti-PSF-A546 8C-S-PSF V2.00	0	29. Not-Trans and anti-PSF-A546_Pos002_S001	00-RNX4ffsBRNZ6wXMXtUUFYE
3		Vesicles Paraspeckle	2	0.000	1.000	41	200000239	200000145	Not-Trans anti-PSF-A546 8C-S-PSF V2.00	0	29. Not-Trans and anti-PSF-A546_Pos002_S001	00-RNX4ffsBRNZ6wXMXtUUFYE
4		Vesicles Paraspeckle	2	0.000	1.000	41	200000240	200000146	Not-Trans anti-PSF-A546 8C-S-PSF V2.00	0	29. Not-Trans and anti-PSF-A546_Pos002_S001	00-RNX4ffsBRNZ6wXMXtUUFYE
4		Vesicles Paraspeckle	2	0.000	1.000	41	200000241	200000147	Not-Trans anti-PSF-A546 8C-S-PSF V2.00	0	29. Not-Trans and anti-PSF-A546_Pos002_S001	00-RNX4ffsBRNZ6wXMXtUUFYE
4.2		Vesicles Paraspeckle	2	0.000	1.000	41	200000242	200000148	Not-Trans anti-PSF-A546 8C-S-PSF V2.00	0	29. Not-Trans and anti-PSF-A546_Pos002_S001	00-RNX4ffsBRNZ6wXMXtUUFYE
10		Vesicles Paraspeckle	2	0.000	1.000	41	200000243	200000149	Not-Trans anti-PSF-A546 8C-S-PSF V2.00	0	29. Not-Trans and anti-PSF-A546_Pos002_S001	00-RNX4ffsBRNZ6wXMXtUUFYE
5.33333		Vesicles Paraspeckle	2	0.000	1.000	41	200000244	200000150	Not-Trans anti-PSF-A546 8C-S-PSF V2.00	0	29. Not-Trans and anti-PSF-A546_Pos002_S001	00-RNX4ffsBRNZ6wXMXtUUFYE
4.33333		Vesicles Paraspeckle	2	0.000	1.000	41	200000245	200000151	Not-Trans anti-PSF-A546 8C-S-PSF V2.00	0	29. Not-Trans and anti-PSF-A546_Pos002_S001	00-RNX4ffsBRNZ6wXMXtUUFYE
5.5		Vesicles Paraspeckle	2	0.000	1.000	42	200000246	200000152	Not-Trans anti-PSF-A546 8C-S-PSF V2.00	0	29. Not-Trans and anti-PSF-A546_Pos002_S001	00-RNX4ffsBRNZ6wXMXtUUFYE
5.17647		Vesicles Paraspeckle	2	0.000	1.000	42	200000247	200000153	Not-Trans anti-PSF-A546 8C-S-PSF V2.00	0	29. Not-Trans and anti-PSF-A546_Pos002_S001	00-RNX4ffsBRNZ6wXMXtUUFYE
3.77778		Vesicles Paraspeckle	2	0.000	1.000	42	200000248	200000154	Not-Trans anti-PSF-A546 8C-S-PSF V2.00	0	29. Not-Trans and anti-PSF-A546_Pos002_S001	00-RNX4ffsBRNZ6wXMXtUUFYE
5.40909		Vesicles Paraspeckle	2	0.000	1.000	42	200000249	200000155	Not-Trans anti-PSF-A546 8C-S-PSF V2.00	0	29. Not-Trans and anti-PSF-A546_Pos002_S001	00-RNX4ffsBRNZ6wXMXtUUFYE
5.03333		Vesicles Paraspeckle	2	0.000	1.000	42	200000250	200000156	Not-Trans anti-PSF-A546 8C-S-PSF V2.00	0	29. Not-Trans and anti-PSF-A546_Pos002_S001	00-RNX4ffsBRNZ6wXMXtUUFYE
3		Vesicles Paraspeckle	2	0.000	1.000	42	200000251	200000157	Not-Trans anti-PSF-A546 8C-S-PSF V2.00	0	29. Not-Trans and anti-PSF-A546_Pos002_S001	00-RNX4ffsBRNZ6wXMXtUUFYE
3		Vesicles Paraspeckle	2	0.000	1.000	42	200000252	200000158	Not-Trans anti-PSF-A546 8C-S-PSF V2.00	0	29. Not-Trans and anti-PSF-A546_Pos002_S001	00-RNX4ffsBRNZ6wXMXtUUFYE
5		Vesicles Paraspeckle	2	0.000	1.000	42	200000253	200000159	Not-Trans anti-PSF-A546 8C-S-PSF V2.00	0	29. Not-Trans and anti-PSF-A546_Pos002_S001	00-RNX4ffsBRNZ6wXMXtUUFYE
3.5		Vesicles Paraspeckle	2	0.000	1.000	43	200000254	200000160	Not-Trans anti-PSF-A546 8C-S-PSF V2.00	0	29. Not-Trans and anti-PSF-A546_Pos002_S001	00-RNX4ffsBRNZ6wXMXtUUFYE
4.16667		Vesicles Paraspeckle	2	0.000	1.000	43	200000255	200000161	Not-Trans anti-PSF-A546 8C-S-PSF V2.00	0	29. Not-Trans and anti-PSF-A546_Pos002_S001	00-RNX4ffsBRNZ6wXMXtUUFYE
4		Vesicles Paraspeckle	2	0.000	1.000	43	200000256	200000162	Not-Trans anti-PSF-A546 8C-S-PSF V2.00	0	29. Not-Trans and anti-PSF-A546_Pos002_S001	00-RNX4ffsBRNZ6wXMXtUUFYE
5.14286		Vesicles Paraspeckle	2	0.000	1.000	43	200000257	200000163	Not-Trans anti-PSF-A546 8C-S-PSF V2.00	0	29. Not-Trans and anti-PSF-A546_Pos002_S001	00-RNX4ffsBRNZ6wXMXtUUFYE
3.5		Vesicles Paraspeckle	2	0.000	1.000	43	200000258	200000164	Not-Trans anti-PSF-A546 8C-S-PSF V2.00	0	29. Not-Trans and anti-PSF-A546_Pos002_S001	00-RNX4ffsBRNZ6wXMXtUUFYE
4		Vesicles Paraspeckle	2	0.000	1.000	43	200000259	200000165	Not-Trans anti-PSF-A546 8C-S-PSF V2.00	0	29. Not-Trans and anti-PSF-A546_Pos002_S001	00-RNX4ffsBRNZ6wXMXtUUFYE
4.04167		Vesicles Paraspeckle	2	0.000	1.000	43	200000260	200000166	Not-Trans anti-PSF-A546 8C-S-PSF V2.00	0	29. Not-Trans and anti-PSF-A546_Pos002_S001	00-RNX4ffsBRNZ6wXMXtUUFYE
4.5		Vesicles Paraspeckle	2	0.000	1.000	43	200000261	200000167	Not-Trans anti-PSF-A546 8C-S-PSF V2.00	0	29. Not-Trans and anti-PSF-A546_Pos002_S001	00-RNX4ffsBRNZ6wXMXtUUFYE
3.80952		Vesicles Paraspeckle	2	0.000	1.000	43	200000262	200000168	Not-Trans anti-PSF-A546 8C-S-PSF V2.00	0	29. Not-Trans and anti-PSF-A546_Pos002_S001	00-RNX4ffsBRNZ6wXMXtUUFYE
4.12903		Vesicles Paraspeckle	2	0.000	1.000	44	200000263	200000169	Not-Trans anti-PSF-A546 8C-S-PSF V2.00	0	29. Not-Trans and anti-PSF-A546_Pos002_S001	00-RNX4ffsBRNZ6wXMXtUUFYE
4.33333		Vesicles Paraspeckle	2	0.000	1.000	44	200000264	200000170	Not-Trans anti-PSF-A546 8C-S-PSF V2.00	0	29. Not-Trans and anti-PSF-A546_Pos002_S001	00-RNX4ffsBRNZ6wXMXtUUFYE
4.14286		Vesicles Paraspeckle	2	0.000	1.000	44	200000265	200000171	Not-Trans anti-PSF-A546 8C-S-PSF V2.00	0	29. Not-Trans and anti-PSF-A546_Pos002_S001	00-RNX4ffsBRNZ6wXMXtUUFYE
3		Vesicles Paraspeckle	2	0.000	1.000	44	200000266	200000172	Not-Trans anti-PSF-A546 8C-S-PSF V2.00	0	29. Not-Trans and anti-PSF-A546_Pos002_S001	00-RNX4ffsBRNZ6wXMXtUUFYE
4.36364		Vesicles Paraspeckle	2	0.000	1.000	44	200000267	200000173	Not-Trans anti-PSF-A546 8C-S-PSF V2.00	0	29. Not-Trans and anti-PSF-A546_Pos002_S001	00-RNX4ffsBRNZ6wXMXtUUFYE
5.10294		Vesicles Paraspeckle	2	0.000	1.000	44	200000268	200000174	Not-Trans anti-PSF-A546 8C-S-PSF V2.00	0	29. Not-Trans and anti-PSF-A546_Pos002_S001	00-RNX4ffsBRNZ6wXMXtUUFYE
4.31579		Vesicles Paraspeckle	2	0.000	1.000	44	200000269	200000175	Not-Trans anti-PSF-A546 8C-S-PSF V2.00	0	29. Not-Trans and anti-PSF-A546_Pos002_S001	00-RNX4ffsBRNZ6wXMXtUUFYE
4.88889		Vesicles Paraspeckle	2	0.000	1.000	44	200000270	200000176	Not-Trans anti-PSF-A546 8C-S-PSF V2.00	0	29. Not-Trans and anti-PSF-A546_Pos002_S001	00-RNX4ffsBRNZ6wXMXtUUFYE
5.15385		Vesicles Paraspeckle	2	0.000	1.000	45	200000271	200000177	Not-Trans anti-PSF-A546 8C-S-PSF V2.00	0	29. Not-Trans and anti-PSF-A546_Pos002_S001	00-RNX4ffsBRNZ6wXMXtUUFYE
3.66667		Vesicles Paraspeckle	2	0.000	1.000	45	200000272	200000178	Not-Trans anti-PSF-A546 8C-S-PSF V2.00	0	29. Not-Trans and anti-PSF-A546_Pos002_S001	00-RNX4ffsBRNZ6wXMXtUUFYE
4.33333		Vesicles Paraspeckle	2	0.000	1.000	45	200000273	200000179	Not-Trans anti-PSF-A546 8C-S-PSF V2.00	0	29. Not-Trans and anti-PSF-A546_Pos002_S001	00-RNX4ffsBRNZ6wXMXtUUFYE
4.7		Vesicles Paraspeckle	2	0.000	1.000	45	200000274	200000180	Not-Trans anti-PSF-A546 8C-S-PSF V2.00	0	29. Not-Trans and anti-PSF-A546_Pos002_S001	00-RNX4ffsBRNZ6wXMXtUUFYE
5.57143		Vesicles Paraspeckle	2	0.000	1.000	45	200000275	200000181	Not-Trans anti-PSF-A546 8C-S-PSF V2.00	0	29. Not-Trans and anti-PSF-A546_Pos002_S001	00-RNX4ffsBRNZ6wXMXtUUFYE
4.54839		Vesicles Paraspeckle	2	0.000	1.000	45	200000276	200000182	Not-Trans anti-PSF-A546 8C-S-PSF V2.00	0	29. Not-Trans and anti-PSF-A546_Pos002_S001	00-RNX4ffsBRNZ6wXMXtUUFYE
4.42857		Vesicles Paraspeckle	2	0.000	1.000	45	200000277	200000183	Not-Trans anti-PSF-A546 8C-S-PSF V2.00	0	29. Not-Trans and anti-PSF-A546_Pos002_S001	00-RNX4ffsBRNZ6wXMXtUUFYE
6		Vesicles Paraspeckle	2	0.000	1.000	45	200000278	200000184	Not-Trans anti-PSF-A546 8C-S-PSF V2.00	0	29. Not-Trans and anti-PSF-A546_Pos002_S001	00-RNX4ffsBRNZ6wXMXtUUFYE
5.8		Vesicles Paraspeckle	2	0.000	1.000	45	200000279	200000185	Not-Trans anti-PSF-A546 8C-S-PSF V2.00	0	29. Not-Trans and anti-PSF-A546_Pos002_S001	00-RNX4ffsBRNZ6wXMXtUUFYE
5.93333		Vesicles Paraspeckle	2	0.000	1.000	45	200000280	200000186	Not-Trans anti-PSF-A546 8C-S-PSF V2.00	0	29. Not-Trans and anti-PSF-A546_Pos002_S001	00-RNX4ffsBRNZ6wXMXtUUFYE
4.25		Vesicles Paraspeckle	2	0.000	1.000	45	200000281	200000187	Not-Trans anti-PSF-A546 8C-S-PSF V2.00	0	29. Not-Trans and anti-PSF-A546_Pos002_S001	00-RNX4ffsBRNZ6wXMXtUUFYE
3		Vesicles Paraspeckle	2	0.000	1.000	46	200000282	200000188	Not-Trans anti-PSF-A546 8C-S-PSF V2.00	0	29. Not-Trans and anti-PSF-A546_Pos002_S001	00-RNX4ffsBRNZ6wXMXtUUFYE
4.5		Vesicles Paraspeckle	2	0.000	1.000	46	200000283	200000189	Not-Trans anti-PSF-A546 8C-S-PSF V2.00	0	29. Not-Trans and anti-PSF-A546_Pos002_S001	00-RNX4ffsBRNZ6wXMXtUUFYE
3		Vesicles Paraspeckle	2	0.000	1.000	46	200000284	200000190	Not-Trans anti-PSF-A546 8C-S-PSF V2.00	0	29. Not-Trans and anti-PSF-A546_Pos002_S001	00-RNX4ffsBRNZ6wXMXtUUFYE
4.8		Vesicles Paraspeckle	2	0.000	1.000	46	200000285	200000191	Not-Trans anti-PSF-A546 8C-S-PSF V2.00	0	29. Not-Trans and anti-PSF-A546_Pos002_S001	00-RNX4ffsBRNZ6wXMXtUUFYE
4.83333		Vesicles Paraspeckle	2	0.000	1.000	46	200000286	200000192	Not-Trans anti-PSF-A546 8C-S-PSF V2.00	0	29. Not-Trans and anti-PSF-A546_Pos002_S001	00-RNX4ffsBRNZ6wXMXtUUFYE
4.33333		Vesicles Paraspeckle	2	0.000	1.000	47	200000287	200000193	Not-Trans anti-PSF-A546 8C-S-PSF V2.00	0	29. Not-Trans and anti-PSF-A546_Pos002_S001	00-RNX4ffsBRNZ6wXMXtUUFYE
4.09091		Vesicles Paraspeckle	2	0.000	1.000	47	200000288	200000194	Not-Trans anti-PSF-A546 8C-S-PSF V2.00	0	29. Not-Trans and anti-PSF-A546_Pos002_S001	00-RNX4ffsBRNZ6wXMXtUUFYE
3.75		Vesicles Paraspeckle	2	0.000	1.000	47	200000289	200000195	Not-Trans anti-PSF-A546 8C-S-PSF V2.00	0	29. Not-Trans and anti-PSF-A546_Pos002_S001	00-RNX4ffsBRNZ6wXMXtUUFYE
3		Vesicles Paraspeckle	2	0.000	1.000	47	200000290	200000196	Not-Trans anti-PSF-A546 8C-S-PSF V2.00	0	29. Not-Trans and anti-PSF-A546_Pos002_S001	00-RNX4ffsBRNZ6wXMXtUUFYE
5		Vesicles Paraspeckle	2	0.000	1.000	47	200000291	200000197	Not-Trans anti-PSF-A546 8C-S-PSF V2.00	0	29. Not-Trans and anti-PSF-A546_Pos002_S001	00-RNX4ffsBRNZ6wXMXtUUFYE
3.42857		Vesicles Paraspeckle	2	0.000	1.000	47	200000292	200000198	Not-Trans anti-PSF-A546 8C-S-PSF V2.00	0	29. Not-Trans and anti-PSF-A546_Pos002_S001	00-RNX4ffsBRNZ6wXMXtUUFYE
5.16667		Vesicles Paraspeckle	2	0.000	1.000	47	200000293	200000199	Not-Trans anti-PSF-A546 8C-S-PSF V2.00	0	29. Not-Trans and anti-PSF-A546_Pos002_S001	00-RNX4ffsBRNZ6wXMXtUUFYE
4.61111		Vesicles Paraspeckle	2	0.000	1.000	47	200000294	200000200	Not-Trans anti-PSF-A546 8C-S-PSF V2.00	0	29. Not-Trans and anti-PSF-A546_Pos002_S001	00-RNX4ffsBRNZ6wXMXtUUFYE
4.45455		Vesicles Paraspeckle	2	0.000	1.000	47	200000295	200000201	Not-Trans anti-PSF-A546 8C-S-PSF V2.00	0	29. Not-Trans and anti-PSF-A546_Pos002_S001	00-RNX4ffsBRNZ6wXMXtUUFYE
4.17857		Vesicles Paraspeckle	2	0.000	1.000	48	200000296	200000202	Not-Trans anti-PSF-A546 8C-S-PSF V2.00	0	29. Not-Trans and anti-PSF-A546_Pos002_S001	00-RNX4ffsBRNZ6wXMXtUUFYE
4		Vesicles Paraspeckle	2	0.000	1.000	48	200000297	200000203	Not-Trans anti-PSF-A546 8C-S-PSF V2.00	0	29. Not-Trans and anti-PSF-A546_Pos002_S001	00-RNX4ffsBRNZ6wXMXtUUFYE
4		Vesicles Paraspeckle	2	0.000	1.000	48	200000298	200000204	Not-Trans anti-PSF-A546 8C-S-PSF V2.00	0	29. Not-Trans and anti-PSF-A546_Pos002_S001	00-RNX4ffsBRNZ6wXMXtUUFYE
4.14286		Vesicles Paraspeckle	2	0.000	1.000	48	200000299	200000205	Not-Trans anti-PSF-A546 8C-S-PSF V2.00	0	29. Not-Trans and anti-PSF-A546_Pos002_S001	00-RNX4ffsBRNZ6wXMXtUUFYE
6.66667		Vesicles Paraspeckle	2	0.000	1.000	49	200000300	200000206	Not-Trans anti-PSF-A546 8C-S-PSF V2.00	0	29. Not-Trans and anti-PSF-A546_Pos002_S001	00-RNX4ffsBRNZ6wXMXtUUFYE
6.5		Vesicles Paraspeckle	2	0.000	1.000	49	200000301	200000207	Not-Trans anti-PSF-A546 8C-S-PSF V2.00	0	29. Not-Trans and anti-PSF-A546_Pos002_S001	00-RNX4ffsBRNZ6wXMXtUUFYE
4.4		Vesicles Paraspeckle	2	0.000	1.000	49	200000302	200000208	Not-Trans anti-PSF-A546 8C-S-PSF V2.00	0	29. Not-Trans and anti-PSF-A546_Pos002_S001	00-RNX4ffsBRNZ6wXMXtUUFYE
4.8		Vesicles Paraspeckle	2	0.000	1.000	49	200000303	200000209	Not-Trans anti-PSF-A546 8C-S-PSF V2.00	0	29. Not-Trans and anti-PSF-A546_Pos002_S001	00-RNX4ffsBRNZ6wXMXtUUFYE
3.54545		Vesicles Paraspeckle	2	0.000	1.000	49	200000304	200000210	Not-Trans anti-PSF-A546 8C-S-PSF V2.00	0	29. Not-Trans and anti-PSF-A546_Pos002_S001	00-RNX4ffsBRNZ6wXMXtUUFYE
3.5		Vesicles Paraspeckle	2	0.000	1.000	49	200000305	200000211	Not-Trans anti-PSF-A546 8C-S-PSF V2.00	0	29. Not-Trans and anti-PSF-A546_Pos002_S001	00-RNX4ffsBRNZ6wXMXtUUFYE
3.28571		Vesicles Paraspeckle	2	0.000	1.000	49	200000306	200000212	Not-Trans anti-PSF-A546 8C-S-PSF V2.00	0	29. Not-Trans and anti-PSF-A546_Pos002_S001	00-RNX4ffsBRNZ6wXMXtUUFYE
4.28571		Vesicles Paraspeckle	2	0.000	1.000	49	200000307	200000213	Not-Trans anti-PSF-A546 8C-S-PSF V2.00	0	29. Not-Trans and anti-PSF-A546_Pos002_S001	00-RNX4ffsBRNZ6wXMXtUUFYE
3.75		Vesicles Paraspeckle	2	0.000	1.000	49	200000308	200000214	Not-Trans anti-PSF-A546 8C-S-PSF V2.00	0	29. Not-Trans and anti-PSF-A546_Pos002_S001	00-RNX4ffsBRNZ6wXMXtUUFYE
3		Vesicles Paraspeckle	2	0.000	1.000	49	200000309	200000215	Not-Trans anti-PSF-A546 8C-S-PSF V2.00	0	29. Not-Trans and anti-PSF-A546_Pos002_S001	00-RNX4ffsBRNZ6wXMXtUUFYE
6.33333		Vesicles Paraspeckle	2	0.000	1.000	49	200000310	200000216	Not-Trans anti-PSF-A546 8C-S-PSF V2.00	0	29. Not-Trans and anti-PSF-A546_Pos002_S001	00-RNX4ffsBRNZ6wXMXtUUFYE
6.5		Vesicles Paraspeckle	2	0.000	1.000	49	200000311	200000217	Not-Trans anti-PSF-A546 8C-S-PSF V2.00	0	29. Not-Trans and anti-PSF-A546_Pos002_S001	00-RNX4ffsBRNZ6wXMXtUUFYE
4.33333		Vesicles Paraspeckle	2	0.000	1.000	49	200000312	200000218	Not-Trans anti-PSF-A546 8C-S-PSF V2.00	0	29. Not-Trans and anti-PSF-A546_Pos002_S001	00-RNX4ffsBRNZ6wXMXtUUFYE
4.125		Vesicles Paraspeckle	2	0.000	1.000	49	200000313	200000219	Not-Trans anti-PSF-A546 8C-S-PSF V2.00	0	29. Not-Trans and anti-PSF-A546_Pos002_S001	00-RNX4ffsBRNZ6wXMXtUUFYE
3		Vesicles Paraspeckle	2	0.000	1.000	49	200000314	200000220	Not-Trans anti-PSF-A546 8C-S-PSF V2.00	0	29. Not-Trans and anti-PSF-A546_Pos002_S001	00-RNX4ffsBRNZ6wXMXtUUFYE
4.52941		Vesicles Paraspeckle	2	0.000	1.000	49	200000315	200000221	Not-Trans anti-PSF-A546 8C-S-PSF V2.00	0	29. Not-Trans and anti-PSF-A546_Pos002_S001	00-RNX4ffsBRNZ6wXMXtUUFYE
3		Vesicles Paraspeckle	2	0.000	1.000	49	200000316	200000222	Not-Trans anti-PSF-A546 8C-S-PSF V2.00	0	29. Not-Trans and anti-PSF-A546_Pos002_S001	00-RNX4ffsBRNZ6wXMXtUUFYE
6.5		Vesicles Paraspeckle	2	0.000	1.000	50	200000317	200000223	Not-Trans anti-PSF-A546 8C-S-PSF V2.00	0	29. Not-Trans and anti-PSF-A546_Pos002_S001	00-RNX4ffsBRNZ6wXMXtUUFYE
5.33333		Vesicles Paraspeckle	2	0.000	1.000	51	200000318	200000224	Not-Trans anti-PSF-A546 8C-S-PSF V2.00	0	29. Not-Trans and anti-PSF-A546_Pos002_S001	00-RNX4ffsBRNZ6wXMXtUUFYE
3.70588		Vesicles Paraspeckle	2	0.000	1.000	51	200000319	200000225	Not-Trans anti-PSF-A546 8C-S-PSF V2.00	0	29. Not-Trans and anti-PSF-A546_Pos002_S001	00-RNX4ffsBRNZ6wXMXtUUFYE
3.28571		Vesicles Paraspeckle	2	0.000	1.000	51	200000320	200000226	Not-Trans anti-PSF-A546 8C-S-PSF V2.00	0	29. Not-Trans and anti-PSF-A546_Pos002_S001	00-RNX4ffsBRNZ6wXMXtUUFYE
4		Vesicles Paraspeckle	2	0.000	1.000	51	200000321	200000227	Not-Trans anti-PSF-A546 8C-S-PSF V2.00	0	29. Not-Trans and anti-PSF-A546_Pos002_S001	00-RNX4ffsBRNZ6wXMXtUUFYE
3.8		Vesicles Paraspeckle	2	0.000	1.000	51	200000322	200000228	Not-Trans anti-PSF-A546 8C-S-PSF V2.00	0	29. Not-Trans and anti-PSF-A546_Pos002_S001	00-RNX4ffsBRNZ6wXMXtUUFYE
3.36364		Vesicles Paraspeckle	2	0.000	1.000	51	200000323	200000229	Not-Trans anti-PSF-A546 8C-S-PSF V2.00	0	29. Not-Trans and anti-PSF-A546_Pos002_S001	00-RNX4ffsBRNZ6wXMXtUUFYE
4.75		Vesicles Paraspeckle	2	0.000	1.000	51	200000324	200000230	Not-Trans anti-PSF-A546 8C-S-PSF V2.00	0	29. Not-Trans and anti-PSF-A546_Pos002_S001	00-RNX4ffsBRNZ6wXMXtUUFYE
3		Vesicles Paraspeckle	2	0.000	1.000	51	200000325	200000231	Not-Trans anti-PSF-A546 8C-S-PSF V2.00	0	29. Not-Trans and anti-PSF-A546_Pos002_S001	00-RNX4ffsBRNZ6wXMXtUUFYE
4.25		Vesicles Paraspeckle	2	0.000	1.000	51	200000326	200000232	Not-Trans anti-PSF-A546 8C-S-PSF V2.00	0	29. Not-Trans and anti-PSF-A546_Pos002_S001	00-RNX4ffsBRNZ6wXMXtUUFYE
3		Vesicles Paraspeckle	2	0.000	1.000	51	200000327	200000233	Not-Trans anti-PSF-A546 8C-S-PSF V2.00	0	29. Not-Trans and anti-PSF-A546_Pos002_S001	00-RNX4ffsBRNZ6wXMXtUUFYE
4.4		Vesicles Paraspeckle	2	0.000	1.000	51	200000328	200000234	Not-Trans anti-PSF-A546 8C-S-PSF V2.00	0	29. Not-Trans and anti-PSF-A546_Pos002_S001	00-RNX4ffsBRNZ6wXMXtUUFYE
4.10526		Vesicles Paraspeckle	2	0.000	1.000	51	200000329	200000235	Not-Trans anti-PSF-A546 8C-S-PSF V2.00	0	29. Not-Trans and anti-PSF-A546_Pos002_S001	00-RNX4ffsBRNZ6wXMXtUUFYE
3.73333		Vesicles Paraspeckle	2	0.000	1.000	51	200000330	200000236	Not-Trans anti-PSF-A546 8C-S-PSF V2.00	0	29. Not-Trans and anti-PSF-A546_Pos002_S001	00-RNX4ffsBRNZ6wXMXtUUFYE
4		Vesicles Paraspeckle	2	0.000	1.000	51	200000331	200000237	Not-Trans anti-PSF-A546 8C-S-PSF V2.00	0	29. Not-Trans and anti-PSF-A546_Pos002_S001	00-RNX4ffsBRNZ6wXMXtUUFYE
3.77273		Vesicles Paraspeckle	2	0.000	1.000	51	200000332	200000238	Not-Trans anti-PSF-A546 8C-S-PSF V2.00	0	29. Not-Trans and anti-PSF-A546_Pos002_S001	00-RNX4ffsBRNZ6wXMXtUUFYE
4		Vesicles Paraspeckle	2	0.000	1.000	51	200000333	200000239	Not-Trans anti-PSF-A546 8C-S-PSF V2.00	0	29. Not-Trans and anti-PSF-A546_Pos002_S001	00-RNX4ffsBRNZ6wXMXtUUFYE
3		Vesicles Paraspeckle	2	0.000	1.000	51	200000334	200000240	Not-Trans anti-PSF-A546 8C-S-PSF V2.00	0	29. Not-Trans and anti-PSF-A546_Pos002_S001	00-RNX4ffsBRNZ6wXMXtUUFYE
4.8		Vesicles Paraspeckle	2	0.000	1.000	51	200000335	200000241	Not-Trans anti-PSF-A546 8C-S-PSF V2.00	0	29. Not-Trans and anti-PSF-A546_Pos002_S001	00-RNX4ffsBRNZ6wXMXtUUFYE
6.16667		Vesicles Paraspeckle	2	0.000	1.000	52	200000336	200000242	Not-Trans anti-PSF-A546 8C-S-PSF V2.00	0	29. Not-Trans and anti-PSF-A546_Pos002_S001	00-RNX4ffsBRNZ6wXMXtUUFYE
4.54545		Vesicles Paraspeckle	2	0.000	1.000	52	200000337	200000243	Not-Trans anti-PSF-A546 8C-S-PSF V2.00	0	29. Not-Trans and anti-PSF-A546_Pos002_S001	00-RNX4ffsBRNZ6wXMXtUUFYE
4.67857		Vesicles Paraspeckle	2	0.000	1.000	52	200000338	200000244	Not-Trans anti-PSF-A546 8C-S-PSF V2.00	0	29. Not-Trans and anti-PSF-A546_Pos002_S001	00-RNX4ffsBRNZ6wXMXtUUFYE
3.8		Vesicles Paraspeckle	2	0.000	1.000	55	200000339	200000245	Not-Trans anti-PSF-A546 8C-S-PSF V2.00	0	29. Not-Trans and anti-PSF-A546_Pos002_S001	00-RNX4ffsBRNZ6wXMXtUUFYE
6.33333		Vesicles Paraspeckle	2	0.000	1.000	55	200000340	200000246	Not-Trans anti-PSF-A546 8C-S-PSF V2.00	0	29. Not-Trans and anti-PSF-A546_Pos002_S001	00-RNX4ffsBRNZ6wXMXtUUFYE
5		Vesicles Paraspeckle	2	0.000	1.000	55	200000341	200000247	Not-Trans anti-PSF-A546 8C-S-PSF V2.00	0	29. Not-Trans and anti-PSF-A546_Pos002_S001	00-RNX4ffsBRNZ6wXMXtUUFYE
5.4		Vesicles Paraspeckle	2	0.000	1.000	55	200000342	200000248	Not-Trans anti-PSF-A546 8C-S-PSF V2.00	0	29. Not-Trans and anti-PSF-A546_Pos002_S001	00-RNX4ffsBRNZ6wXMXtUUFYE
3.66667		Vesicles Paraspeckle	2	0.000	1.000	55	200000343	200000249	Not-Trans anti-PSF-A546 8C-S-PSF V2.00	0	29. Not-Trans and anti-PSF-A546_Pos002_S001	00-RNX4ffsBRNZ6wXMXtUUFYE
3.33333		Vesicles Paraspeckle	2	0.000	1.000	55	200000344	200000250	Not-Trans anti-PSF-A546 8C-S-PSF V2.00	0	29. Not-Trans and anti-PSF-A546_Pos002_S001	00-RNX4ffsBRNZ6wXMXtUUFYE
3.78261		Vesicles Paraspeckle	2	0.000	1.000	55	200000345	200000251	Not-Trans anti-PSF-A546 8C-S-PSF V2.00	0	29. Not-Trans and anti-PSF-A546_Pos002_S001	00-RNX4ffsBRNZ6wXMXtUUFYE
4.23077		Vesicles Paraspeckle	2	0.000	1.000	55	200000346	200000252	Not-Trans anti-PSF-A546 8C-S-PSF V2.00	0	29. Not-Trans and anti-PSF-A546_Pos002_S001	00-RNX4ffsBRNZ6wXMXtUUFYE
5.6		Vesicles Paraspeckle	2	0.000	1.000	55	200000347	200000253	Not-Trans anti-PSF-A546 8C-S-PSF V2.00	0	29. Not-Trans and anti-PSF-A546_Pos002_S001	00-RNX4ffsBRNZ6wXMXtUUFYE
3.85714		Vesicles Paraspeckle	2	0.000	1.000	55	200000348	200000254	Not-Trans anti-PSF-A546 8C-S-PSF V2.00	0	29. Not-Trans and anti-PSF-A546_Pos002_S001	00-RNX4ffsBRNZ6wXMXtUUFYE
4.11765		Vesicles Paraspeckle	2	0.000	1.000	55	200000349	200000255	Not-Trans anti-PSF-A546 8C-S-PSF V2.00	0	29. Not-Trans and anti-PSF-A546_Pos002_S001	00-RNX4ffsBRNZ6wXMXtUUFYE
4.5		Vesicles Paraspeckle	2	0.000	1.000	55	200000350	200000256	Not-Trans anti-PSF-A546 8C-S-PSF V2.00	0	29. Not-Trans and anti-PSF-A546_Pos002_S001	00-RNX4ffsBRNZ6wXMXtUUFYE
3.58333		Vesicles Paraspeckle	2	0.000	1.000	55	200000351	200000257	Not-Trans anti-PSF-A546 8C-S-PSF V2.00	0	29. Not-Trans and anti-PSF-A546_Pos002_S001	00-RNX4ffsBRNZ6wXMXtUUFYE
4.22222		Vesicles Paraspeckle	2	0.000	1.000	55	200000352	200000258	Not-Trans anti-PSF-A546 8C-S-PSF V2.00	0	29. Not-Trans and anti-PSF-A546_Pos002_S001	00-RNX4ffsBRNZ6wXMXtUUFYE
4		Vesicles Paraspeckle	2	0.000	1.000	56	200000353	200000259	Not-Trans anti-PSF-A546 8C-S-PSF V2.00	0	29. Not-Trans and anti-PSF-A546_Pos002_S001	00-RNX4ffsBRNZ6wXMXtUUFYE
3.5		Vesicles Paraspeckle	2	0.000	1.000	56	200000354	200000260	Not-Trans anti-PSF-A546 8C-S-PSF V2.00	0	29. Not-Trans and anti-PSF-A546_Pos002_S001	00-RNX4ffsBRNZ6wXMXtUUFYE
5		Vesicles Paraspeckle	2	0.000	1.000	56	200000355	200000261	Not-Trans anti-PSF-A546 8C-S-PSF V2.00	0	29. Not-Trans and anti-PSF-A546_Pos002_S001	00-RNX4ffsBRNZ6wXMXtUUFYE
3.5		Vesicles Paraspeckle	2	0.000	1.000	56	200000356	200000262	Not-Trans anti-PSF-A546 8C-S-PSF V2.00	0	29. Not-Trans and anti-PSF-A546_Pos002_S001	00-RNX4ffsBRNZ6wXMXtUUFYE
3		Vesicles Paraspeckle	2	0.000	1.000	56	200000357	200000263	Not-Trans anti-PSF-A546 8C-S-PSF V2.00	0	29. Not-Trans and anti-PSF-A546_Pos002_S001	00-RNX4ffsBRNZ6wXMXtUUFYE
4.3125		Vesicles Paraspeckle	2	0.000	1.000	56	200000358	200000264	Not-Trans anti-PSF-A546 8C-S-PSF V2.00	0	29. Not-Trans and anti-PSF-A546_Pos002_S001	00-RNX4ffsBRNZ6wXMXtUUFYE
6.11111		Vesicles Paraspeckle	2	0.000	1.000	56	200000359	200000265	Not-Trans anti-PSF-A546 8C-S-PSF V2.00	0	29. Not-Trans and anti-PSF-A546_Pos002_S001	00-RNX4ffsBRNZ6wXMXtUUFYE
4		Vesicles Paraspeckle	2	0.000	1.000	56	200000360	200000266	Not-Trans anti-PSF-A546 8C-S-PSF V2.00	0	29. Not-Trans and anti-PSF-A546_Pos002_S001	00-RNX4ffsBRNZ6wXMXtUUFYE
9		Vesicles Paraspeckle	2	0.000	1.000	56	200000361	200000267	Not-Trans anti-PSF-A546 8C-S-PSF V2.00	0	29. Not-Trans and anti-PSF-A546_Pos002_S001	00-RNX4ffsBRNZ6wXMXtUUFYE
3.81481		Vesicles Paraspeckle	2	0.000	1.000	57	200000362	200000268	Not-Trans anti-PSF-A546 8C-S-PSF V2.00	0	29. Not-Trans and anti-PSF-A546_Pos002_S001	00-RNX4ffsBRNZ6wXMXtUUFYE
4.11268		Vesicles Paraspeckle	2	0.000	1.000	57	200000363	200000269	Not-Trans anti-PSF-A546 8C-S-PSF V2.00	0	29. Not-Trans and anti-PSF-A546_Pos002_S001	00-RNX4ffsBRNZ6wXMXtUUFYE
4.5		Vesicles Paraspeckle	2	0.000	1.000	57	200000364	200000270	Not-Trans anti-PSF-A546 8C-S-PSF V2.00	0	29. Not-Trans and anti-PSF-A546_Pos002_S001	00-RNX4ffsBRNZ6wXMXtUUFYE
4.91111		Vesicles Paraspeckle	2	0.000	1.000	57	200000365	200000271	Not-Trans anti-PSF-A546 8C-S-PSF V2.00	0	29. Not-Trans and anti-PSF-A546_Pos002_S001	00-RNX4ffsBRNZ6wXMXtUUFYE
4.5		Vesicles Paraspeckle	2	0.000	1.000	57	200000366	200000272	Not-Trans anti-PSF-A546 8C-S-PSF V2.00	0	29. Not-Trans and anti-PSF-A546_Pos002_S001	00-RNX4ffsBRNZ6wXMXtUUFYE
4.63636		Vesicles Paraspeckle	2	0.000	1.000	57	200000367	200000273	Not-Trans anti-PSF-A546 8C-S-PSF V2.00	0	29. Not-Trans and anti-PSF-A546_Pos002_S001	00-RNX4ffsBRNZ6wXMXtUUFYE
3		Vesicles Paraspeckle	2	0.000	1.000	57	200000368	200000274	Not-Trans anti-PSF-A546 8C-S-PSF V2.00	0	29. Not-Trans and anti-PSF-A546_Pos002_S001	00-RNX4ffsBRNZ6wXMXtUUFYE
6.33333		Vesicles Paraspeckle	2	0.000	1.000	58	200000369	200000275	Not-Trans anti-PSF-A546 8C-S-PSF V2.00	0	29. Not-Trans and anti-PSF-A546_Pos002_S001	00-RNX4ffsBRNZ6wXMXtUUFYE
3.75		Vesicles Paraspeckle	2	0.000	1.000	58	200000370	200000276	Not-Trans anti-PSF-A546 8C-S-PSF V2.00	0	29. Not-Trans and anti-PSF-A546_Pos002_S001	00-RNX4ffsBRNZ6wXMXtUUFYE
4.5		Vesicles Paraspeckle	2	0.000	1.000	58	200000371	200000277	Not-Trans anti-PSF-A546 8C-S-PSF V2.00	0	29. Not-Trans and anti-PSF-A546_Pos002_S001	00-RNX4ffsBRNZ6wXMXtUUFYE
5.5		Vesicles Paraspeckle	2	0.000	1.000	58	200000372	200000278	Not-Trans anti-PSF-A546 8C-S-PSF V2.00	0	29. Not-Trans and anti-PSF-A546_Pos002_S001	00-RNX4ffsBRNZ6wXMXtUUFYE
3		Vesicles Paraspeckle	2	0.000	1.000	59	200000373	200000279	Not-Trans anti-PSF-A546 8C-S-PSF V2.00	0	29. Not-Trans and anti-PSF-A546_Pos002_S001	00-RNX4ffsBRNZ6wXMXtUUFYE
4		Vesicles Paraspeckle	2	0.000	1.000	59	200000374	200000280	Not-Trans anti-PSF-A546 8C-S-PSF V2.00	0	29. Not-Trans and anti-PSF-A546_Pos002_S001	00-RNX4ffsBRNZ6wXMXtUUFYE
3		Vesicles Paraspeckle	2	0.000	1.000	59	200000375	200000281	Not-Trans anti-PSF-A546 8C-S-PSF V2.00	0	29. Not-Trans and anti-PSF-A546_Pos002_S001	00-RNX4ffsBRNZ6wXMXtUUFYE
4.38889		Vesicles Paraspeckle	2	0.000	1.000	59	200000376	200000282	Not-Trans anti-PSF-A546 8C-S-PSF V2.00	0	29. Not-Trans and anti-PSF-A546_Pos002_S001	00-RNX4ffsBRNZ6wXMXtUUFYE
4.25		Vesicles Paraspeckle	2	0.000	1.000	59	200000377	200000283	Not-Trans anti-PSF-A546 8C-S-PSF V2.00	0	29. Not-Trans and anti-PSF-A546_Pos002_S001	00-RNX4ffsBRNZ6wXMXtUUFYE
5.33333		Vesicles Paraspeckle	2	0.000	1.000	59	200000378	200000284	Not-Trans anti-PSF-A546 8C-S-PSF V2.00	0	29. Not-Trans and anti-PSF-A546_Pos002_S001	00-RNX4ffsBRNZ6wXMXtUUFYE
5		Vesicles Paraspeckle	2	0.000	1.000	59	200000379	200000285	Not-Trans anti-PSF-A546 8C-S-PSF V2.00	0	29. Not-Trans and anti-PSF-A546_Pos002_S001	00-RNX4ffsBRNZ6wXMXtUUFYE
3.4		Vesicles Paraspeckle	2	0.000	1.000	60	200000380	200000286	Not-Trans anti-PSF-A546 8C-S-PSF V2.00	0	29. Not-Trans and anti-PSF-A546_Pos002_S001	00-RNX4ffsBRNZ6wXMXtUUFYE
3.875		Vesicles Paraspeckle	2	0.000	1.000	60	200000381	200000287	Not-Trans anti-PSF-A546 8C-S-PSF V2.00	0	29. Not-Trans and anti-PSF-A546_Pos002_S001	00-RNX4ffsBRNZ6wXMXtUUFYE
3.16667		Vesicles Paraspeckle	2	0.000	1.000	60	200000382	200000288	Not-Trans anti-PSF-A546 8C-S-PSF V2.00	0	29. Not-Trans and anti-PSF-A546_Pos002_S001	00-RNX4ffsBRNZ6wXMXtUUFYE
4.71429		Vesicles Paraspeckle	2	0.000	1.000	60	200000383	200000289	Not-Trans anti-PSF-A546 8C-S-PSF V2.00	0	29. Not-Trans and anti-PSF-A546_Pos002_S001	00-RNX4ffsBRNZ6wXMXtUUFYE
7.5		Vesicles Paraspeckle	2	0.000	1.000	60	200000384	200000290	Not-Trans anti-PSF-A546 8C-S-PSF V2.00	0	29. Not-Trans and anti-PSF-A546_Pos002_S001	00-RNX4ffsBRNZ6wXMXtUUFYE
4.1875		Vesicles Paraspeckle	2	0.000	1.000	60	200000385	200000291	Not-Trans anti-PSF-A546 8C-S-PSF V2.00	0	29. Not-Trans and anti-PSF-A546_Pos002_S001	00-RNX4ffsBRNZ6wXMXtUUFYE
5.5		Vesicles Paraspeckle	2	0.000	1.000	60	200000386	200000292	Not-Trans anti-PSF-A546 8C-S-PSF V2.00	0	29. Not-Trans and anti-PSF-A546_Pos002_S001	00-RNX4ffsBRNZ6wXMXtUUFYE
4		Vesicles Paraspeckle	2	0.000	1.000	60	200000387	200000293	Not-Trans anti-PSF-A546 8C-S-PSF V2.00	0	29. Not-Trans and anti-PSF-A546_Pos002_S001	00-RNX4ffsBRNZ6wXMXtUUFYE
4.5		Vesicles Paraspeckle	2	0.000	1.000	60	200000388	200000294	Not-Trans anti-PSF-A546 8C-S-PSF V2.00	0	29. Not-Trans and anti-PSF-A546_Pos002_S001	00-RNX4ffsBRNZ6wXMXtUUFYE
3.55556		Vesicles Paraspeckle	2	0.000	1.000	60	200000389	200000295	Not-Trans anti-PSF-A546 8C-S-PSF V2.00	0	29. Not-Trans and anti-PSF-A546_Pos002_S001	00-RNX4ffsBRNZ6wXMXtUUFYE
4		Vesicles Paraspeckle	2	0.000	1.000	61	200000390	200000296	Not-Trans anti-PSF-A546 8C-S-PSF V2.00	0	29. Not-Trans and anti-PSF-A546_Pos002_S001	00-RNX4ffsBRNZ6wXMXtUUFYE
3		Vesicles Paraspeckle	2	0.000	1.000	62	200000391	200000297	Not-Trans anti-PSF-A546 8C-S-PSF V2.00	0	29. Not-Trans and anti-PSF-A546_Pos002_S001	00-RNX4ffsBRNZ6wXMXtUUFYE
5		Vesicles Paraspeckle	2	0.000	1.000	63	200000392	200000298	Not-Trans anti-PSF-A546 8C-S-PSF V2.00	0	29. Not-Trans and anti-PSF-A546_Pos002_S001	00-RNX4ffsBRNZ6wXMXtUUFYE
4.375		Vesicles Paraspeckle	2	0.000	1.000	64	200000393	200000299	Not-Trans anti-PSF-A546 8C-S-PSF V2.00	0	29. Not-Trans and anti-PSF-A546_Pos002_S001	00-RNX4ffsBRNZ6wXMXtUUFYE
7		Vesicles Paraspeckle	2	0.000	1.000	64	200000394	200000300	Not-Trans anti-PSF-A546 8C-S-PSF V2.00	0	29. Not-Trans and anti-PSF-A546_Pos002_S001	00-RNX4ffsBRNZ6wXMXtUUFYE
4.33333		Vesicles Paraspeckle	2	0.000	1.000	64	200000395	200000301	Not-Trans anti-PSF-A546 8C-S-PSF V2.00	0	29. Not-Trans and anti-PSF-A546_Pos002_S001	00-RNX4ffsBRNZ6wXMXtUUFYE
3.8		Vesicles Paraspeckle	2	0.000	1.000	64	200000396	200000302	Not-Trans anti-PSF-A546 8C-S-PSF V2.00	0	29. Not-Trans and anti-PSF-A546_Pos002_S001	00-RNX4ffsBRNZ6wXMXtUUFYE
3.8		Vesicles Paraspeckle	2	0.000	1.000	66	200000397	200000303	Not-Trans anti-PSF-A546 8C-S-PSF V2.00	0	29. Not-Trans and anti-PSF-A546_Pos002_S001	00-RNX4ffsBRNZ6wXMXtUUFYE
4.15625		Vesicles Paraspeckle	2	0.000	1.000	66	200000398	200000304	Not-Trans anti-PSF-A546 8C-S-PSF V2.00	0	29. Not-Trans and anti-PSF-A546_Pos002_S001	00-RNX4ffsBRNZ6wXMXtUUFYE
6.6		Vesicles Paraspeckle	2	0.000	1.000	66	200000399	200000305	Not-Trans anti-PSF-A546 8C-S-PSF V2.00	0	29. Not-Trans and anti-PSF-A546_Pos002_S001	00-RNX4ffsBRNZ6wXMXtUUFYE
3.95238		Vesicles Paraspeckle	2	0.000	1.000	66	200000400	200000306	Not-Trans anti-PSF-A546 8C-S-PSF V2.00	0	29. Not-Trans and anti-PSF-A546_Pos002_S001	00-RNX4ffsBRNZ6wXMXtUUFYE
4.5		Vesicles Paraspeckle	2	0.000	1.000	66	200000401	200000307	Not-Trans anti-PSF-A546 8C-S-PSF V2.00	0	29. Not-Trans and anti-PSF-A546_Pos002_S001	00-RNX4ffsBRNZ6wXMXtUUFYE
5.375		Vesicles Paraspeckle	2	0.000	1.000	66	200000402	200000308	Not-Trans anti-PSF-A546 8C-S-PSF V2.00	0	29. Not-Trans and anti-PSF-A546_Pos002_S001	00-RNX4ffsBRNZ6wXMXtUUFYE
6.72222		Vesicles Paraspeckle	2	0.000	1.000	66	200000403	200000309	Not-Trans anti-PSF-A546 8C-S-PSF V2.00	0	29. Not-Trans and anti-PSF-A546_Pos002_S001	00-RNX4ffsBRNZ6wXMXtUUFYE
5.4375		Vesicles Paraspeckle	2	0.000	1.000	66	200000404	200000310	Not-Trans anti-PSF-A546 8C-S-PSF V2.00	0	29. Not-Trans and anti-PSF-A546_Pos002_S001	00-RNX4ffsBRNZ6wXMXtUUFYE
4.66667		Vesicles Paraspeckle	2	0.000	1.000	66	200000405	200000311	Not-Trans anti-PSF-A546 8C-S-PSF V2.00	0	29. Not-Trans and anti-PSF-A546_Pos002_S001	00-RNX4ffsBRNZ6wXMXtUUFYE
4.25		Vesicles Paraspeckle	2	0.000	1.000	66	200000406	200000312	Not-Trans anti-PSF-A546 8C-S-PSF V2.00	0	29. Not-Trans and anti-PSF-A546_Pos002_S001	00-RNX4ffsBRNZ6wXMXtUUFYE
4.4375		Vesicles Paraspeckle	2	0.000	1.000	66	200000407	200000313	Not-Trans anti-PSF-A546 8C-S-PSF V2.00	0	29. Not-Trans and anti-PSF-A546_Pos002_S001	00-RNX4ffsBRNZ6wXMXtUUFYE
4.5		Vesicles Paraspeckle	2	0.000	1.000	67	200000408	200000314	Not-Trans anti-PSF-A546 8C-S-PSF V2.00	0	29. Not-Trans and anti-PSF-A546_Pos002_S001	00-RNX4ffsBRNZ6wXMXtUUFYE
3.85714		Vesicles Paraspeckle	2	0.000	1.000	67	200000409	200000315	Not-Trans anti-PSF-A546 8C-S-PSF V2.00	0	29. Not-Trans and anti-PSF-A546_Pos002_S001	00-RNX4ffsBRNZ6wXMXtUUFYE
3.75		Vesicles Paraspeckle	2	0.000	1.000	68	200000410	200000316	Not-Trans anti-PSF-A546 8C-S-PSF V2.00	0	29. Not-Trans and anti-PSF-A546_Pos002_S001	00-RNX4ffsBRNZ6wXMXtUUFYE
3		Vesicles Paraspeckle	2	0.000	1.000	68	200000411	200000317	Not-Trans anti-PSF-A546 8C-S-PSF V2.00	0	29. Not-Trans and anti-PSF-A546_Pos002_S001	00-RNX4ffsBRNZ6wXMXtUUFYE
3.25		Vesicles Paraspeckle	2	0.000	1.000	68	200000412	200000318	Not-Trans anti-PSF-A546 8C-S-PSF V2.00	0	29. Not-Trans and anti-PSF-A546_Pos002_S001	00-RNX4ffsBRNZ6wXMXtUUFYE
5.71429		Vesicles Paraspeckle	2	0.000	1.000	68	200000413	200000319	Not-Trans anti-PSF-A546 8C-S-PSF V2.00	0	29. Not-Trans and anti-PSF-A546_Pos002_S001	00-RNX4ffsBRNZ6wXMXtUUFYE
4.86667		Vesicles Paraspeckle	2	0.000	1.000	68	200000414	200000320	Not-Trans anti-PSF-A546 8C-S-PSF V2.00	0	29. Not-Trans and anti-PSF-A546_Pos002_S001	00-RNX4ffsBRNZ6wXMXtUUFYE
7.16667		Vesicles Paraspeckle	2	0.000	1.000	70	200000415	200000321	Not-Trans anti-PSF-A546 8C-S-PSF V2.00	0	29. Not-Trans and anti-PSF-A546_Pos002_S001	00-RNX4ffsBRNZ6wXMXtUUFYE
4.66667		Vesicles Paraspeckle	2	0.000	1.000	71	200000416	200000322	Not-Trans anti-PSF-A546 8C-S-PSF V2.00	0	29. Not-Trans and anti-PSF-A546_Pos002_S001	00-RNX4ffsBRNZ6wXMXtUUFYE
5.125		Vesicles Paraspeckle	2	0.000	1.000	71	200000417	200000323	Not-Trans anti-PSF-A546 8C-S-PSF V2.00	0	29. Not-Trans and anti-PSF-A546_Pos002_S001	00-RNX4ffsBRNZ6wXMXtUUFYE
7		Vesicles Paraspeckle	2	0.000	1.000	71	200000418	200000324	Not-Trans anti-PSF-A546 8C-S-PSF V2.00	0	29. Not-Trans and anti-PSF-A546_Pos002_S001	00-RNX4ffsBRNZ6wXMXtUUFYE
6.71429		Vesicles Paraspeckle	2	0.000	1.000	71	200000419	200000325	Not-Trans anti-PSF-A546 8C-S-PSF V2.00	0	29. Not-Trans and anti-PSF-A546_Pos002_S001	00-RNX4ffsBRNZ6wXMXtUUFYE
13		Vesicles Paraspeckle	2	0.000	1.000	72	200000420	200000326	Not-Trans anti-PSF-A546 8C-S-PSF V2.00	0	29. Not-Trans and anti-PSF-A546_Pos002_S001	00-RNX4ffsBRNZ6wXMXtUUFYE
4.64286		Vesicles Paraspeckle	2	0.000	1.000	73	200000421	200000000	Not-Trans anti-PSF-A546 8C-S-PSF V2.00	0	29. Not-Trans and anti-PSF-A546_Pos003_S001	00-sXJ865k9mSAp8U5h4Cef26
4.3		Vesicles Paraspeckle	2	0.000	1.000	73	200000422	200000001	Not-Trans anti-PSF-A546 8C-S-PSF V2.00	0	29. Not-Trans and anti-PSF-A546_Pos003_S001	00-sXJ865k9mSAp8U5h4Cef26
4.25		Vesicles Paraspeckle	2	0.000	1.000	73	200000423	200000002	Not-Trans anti-PSF-A546 8C-S-PSF V2.00	0	29. Not-Trans and anti-PSF-A546_Pos003_S001	00-sXJ865k9mSAp8U5h4Cef26
4.85714		Vesicles Paraspeckle	2	0.000	1.000	73	200000424	200000003	Not-Trans anti-PSF-A546 8C-S-PSF V2.00	0	29. Not-Trans and anti-PSF-A546_Pos003_S001	00-sXJ865k9mSAp8U5h4Cef26
3		Vesicles Paraspeckle	2	0.000	1.000	74	200000425	200000004	Not-Trans anti-PSF-A546 8C-S-PSF V2.00	0	29. Not-Trans and anti-PSF-A546_Pos003_S001	00-sXJ865k9mSAp8U5h4Cef26
3		Vesicles Paraspeckle	2	0.000	1.000	76	200000426	200000005	Not-Trans anti-PSF-A546 8C-S-PSF V2.00	0	29. Not-Trans and anti-PSF-A546_Pos003_S001	00-sXJ865k9mSAp8U5h4Cef26
4.25		Vesicles Paraspeckle	2	0.000	1.000	76	200000427	200000006	Not-Trans anti-PSF-A546 8C-S-PSF V2.00	0	29. Not-Trans and anti-PSF-A546_Pos003_S001	00-sXJ865k9mSAp8U5h4Cef26
4		Vesicles Paraspeckle	2	0.000	1.000	76	200000428	200000007	Not-Trans anti-PSF-A546 8C-S-PSF V2.00	0	29. Not-Trans and anti-PSF-A546_Pos003_S001	00-sXJ865k9mSAp8U5h4Cef26
7		Vesicles Paraspeckle	2	0.000	1.000	76	200000429	200000008	Not-Trans anti-PSF-A546 8C-S-PSF V2.00	0	29. Not-Trans and anti-PSF-A546_Pos003_S001	00-sXJ865k9mSAp8U5h4Cef26
4.08333		Vesicles Paraspeckle	2	0.000	1.000	76	200000430	200000009	Not-Trans anti-PSF-A546 8C-S-PSF V2.00	0	29. Not-Trans and anti-PSF-A546_Pos003_S001	00-sXJ865k9mSAp8U5h4Cef26
3		Vesicles Paraspeckle	2	0.000	1.000	76	200000431	200000010	Not-Trans anti-PSF-A546 8C-S-PSF V2.00	0	29. Not-Trans and anti-PSF-A546_Pos003_S001	00-sXJ865k9mSAp8U5h4Cef26
4		Vesicles Paraspeckle	2	0.000	1.000	77	200000432	200000011	Not-Trans anti-PSF-A546 8C-S-PSF V2.00	0	29. Not-Trans and anti-PSF-A546_Pos003_S001	00-sXJ865k9mSAp8U5h4Cef26
3.25		Vesicles Paraspeckle	2	0.000	1.000	77	200000433	200000012	Not-Trans anti-PSF-A546 8C-S-PSF V2.00	0	29. Not-Trans and anti-PSF-A546_Pos003_S001	00-sXJ865k9mSAp8U5h4Cef26
4.5		Vesicles Paraspeckle	2	0.000	1.000	77	200000434	200000013	Not-Trans anti-PSF-A546 8C-S-PSF V2.00	0	29. Not-Trans and anti-PSF-A546_Pos003_S001	00-sXJ865k9mSAp8U5h4Cef26
4.25		Vesicles Paraspeckle	2	0.000	1.000	77	200000435	200000014	Not-Trans anti-PSF-A546 8C-S-PSF V2.00	0	29. Not-Trans and anti-PSF-A546_Pos003_S001	00-sXJ865k9mSAp8U5h4Cef26
5.88889		Vesicles Paraspeckle	2	0.000	1.000	77	200000436	200000015	Not-Trans anti-PSF-A546 8C-S-PSF V2.00	0	29. Not-Trans and anti-PSF-A546_Pos003_S001	00-sXJ865k9mSAp8U5h4Cef26
3		Vesicles Paraspeckle	2	0.000	1.000	77	200000437	200000016	Not-Trans anti-PSF-A546 8C-S-PSF V2.00	0	29. Not-Trans and anti-PSF-A546_Pos003_S001	00-sXJ865k9mSAp8U5h4Cef26
3.93333		Vesicles Paraspeckle	2	0.000	1.000	77	200000438	200000017	Not-Trans anti-PSF-A546 8C-S-PSF V2.00	0	29. Not-Trans and anti-PSF-A546_Pos003_S001	00-sXJ865k9mSAp8U5h4Cef26
4		Vesicles Paraspeckle	2	0.000	1.000	78	200000439	200000018	Not-Trans anti-PSF-A546 8C-S-PSF V2.00	0	29. Not-Trans and anti-PSF-A546_Pos003_S001	00-sXJ865k9mSAp8U5h4Cef26
3.5		Vesicles Paraspeckle	2	0.000	1.000	78	200000440	200000019	Not-Trans anti-PSF-A546 8C-S-PSF V2.00	0	29. Not-Trans and anti-PSF-A546_Pos003_S001	00-sXJ865k9mSAp8U5h4Cef26
4.4375		Vesicles Paraspeckle	2	0.000	1.000	78	200000441	200000020	Not-Trans anti-PSF-A546 8C-S-PSF V2.00	0	29. Not-Trans and anti-PSF-A546_Pos003_S001	00-sXJ865k9mSAp8U5h4Cef26
4.85714		Vesicles Paraspeckle	2	0.000	1.000	78	200000442	200000021	Not-Trans anti-PSF-A546 8C-S-PSF V2.00	0	29. Not-Trans and anti-PSF-A546_Pos003_S001	00-sXJ865k9mSAp8U5h4Cef26
3.92593		Vesicles Paraspeckle	2	0.000	1.000	78	200000443	200000022	Not-Trans anti-PSF-A546 8C-S-PSF V2.00	0	29. Not-Trans and anti-PSF-A546_Pos003_S001	00-sXJ865k9mSAp8U5h4Cef26
4		Vesicles Paraspeckle	2	0.000	1.000	78	200000444	200000023	Not-Trans anti-PSF-A546 8C-S-PSF V2.00	0	29. Not-Trans and anti-PSF-A546_Pos003_S001	00-sXJ865k9mSAp8U5h4Cef26
3.78571		Vesicles Paraspeckle	2	0.000	1.000	78	200000445	200000024	Not-Trans anti-PSF-A546 8C-S-PSF V2.00	0	29. Not-Trans and anti-PSF-A546_Pos003_S001	00-sXJ865k9mSAp8U5h4Cef26
5		Vesicles Paraspeckle	2	0.000	1.000	78	200000446	200000025	Not-Trans anti-PSF-A546 8C-S-PSF V2.00	0	29. Not-Trans and anti-PSF-A546_Pos003_S001	00-sXJ865k9mSAp8U5h4Cef26
5.75		Vesicles Paraspeckle	2	0.000	1.000	78	200000447	200000026	Not-Trans anti-PSF-A546 8C-S-PSF V2.00	0	29. Not-Trans and anti-PSF-A546_Pos003_S001	00-sXJ865k9mSAp8U5h4Cef26
3		Vesicles Paraspeckle	2	0.000	1.000	78	200000448	200000027	Not-Trans anti-PSF-A546 8C-S-PSF V2.00	0	29. Not-Trans and anti-PSF-A546_Pos003_S001	00-sXJ865k9mSAp8U5h4Cef26
5.625		Vesicles Paraspeckle	2	0.000	1.000	78	200000449	200000028	Not-Trans anti-PSF-A546 8C-S-PSF V2.00	0	29. Not-Trans and anti-PSF-A546_Pos003_S001	00-sXJ865k9mSAp8U5h4Cef26
4.44444		Vesicles Paraspeckle	2	0.000	1.000	78	200000450	200000029	Not-Trans anti-PSF-A546 8C-S-PSF V2.00	0	29. Not-Trans and anti-PSF-A546_Pos003_S001	00-sXJ865k9mSAp8U5h4Cef26
4.27059		Vesicles Paraspeckle	2	0.000	1.000	78	200000451	200000030	Not-Trans anti-PSF-A546 8C-S-PSF V2.00	0	29. Not-Trans and anti-PSF-A546_Pos003_S001	00-sXJ865k9mSAp8U5h4Cef26
4		Vesicles Paraspeckle	2	0.000	1.000	79	200000452	200000031	Not-Trans anti-PSF-A546 8C-S-PSF V2.00	0	29. Not-Trans and anti-PSF-A546_Pos003_S001	00-sXJ865k9mSAp8U5h4Cef26
3.5		Vesicles Paraspeckle	2	0.000	1.000	79	200000453	200000032	Not-Trans anti-PSF-A546 8C-S-PSF V2.00	0	29. Not-Trans and anti-PSF-A546_Pos003_S001	00-sXJ865k9mSAp8U5h4Cef26
4.55102		Vesicles Paraspeckle	2	0.000	1.000	79	200000454	200000033	Not-Trans anti-PSF-A546 8C-S-PSF V2.00	0	29. Not-Trans and anti-PSF-A546_Pos003_S001	00-sXJ865k9mSAp8U5h4Cef26
4.71429		Vesicles Paraspeckle	2	0.000	1.000	79	200000455	200000034	Not-Trans anti-PSF-A546 8C-S-PSF V2.00	0	29. Not-Trans and anti-PSF-A546_Pos003_S001	00-sXJ865k9mSAp8U5h4Cef26
4		Vesicles Paraspeckle	2	0.000	1.000	79	200000456	200000035	Not-Trans anti-PSF-A546 8C-S-PSF V2.00	0	29. Not-Trans and anti-PSF-A546_Pos003_S001	00-sXJ865k9mSAp8U5h4Cef26
4		Vesicles Paraspeckle	2	0.000	1.000	79	200000457	200000036	Not-Trans anti-PSF-A546 8C-S-PSF V2.00	0	29. Not-Trans and anti-PSF-A546_Pos003_S001	00-sXJ865k9mSAp8U5h4Cef26
4.66667		Vesicles Paraspeckle	2	0.000	1.000	79	200000458	200000037	Not-Trans anti-PSF-A546 8C-S-PSF V2.00	0	29. Not-Trans and anti-PSF-A546_Pos003_S001	00-sXJ865k9mSAp8U5h4Cef26
7		Vesicles Paraspeckle	2	0.000	1.000	79	200000459	200000038	Not-Trans anti-PSF-A546 8C-S-PSF V2.00	0	29. Not-Trans and anti-PSF-A546_Pos003_S001	00-sXJ865k9mSAp8U5h4Cef26
3		Vesicles Paraspeckle	2	0.000	1.000	79	200000460	200000039	Not-Trans anti-PSF-A546 8C-S-PSF V2.00	0	29. Not-Trans and anti-PSF-A546_Pos003_S001	00-sXJ865k9mSAp8U5h4Cef26
3.85714		Vesicles Paraspeckle	2	0.000	1.000	79	200000461	200000040	Not-Trans anti-PSF-A546 8C-S-PSF V2.00	0	29. Not-Trans and anti-PSF-A546_Pos003_S001	00-sXJ865k9mSAp8U5h4Cef26
4.22222		Vesicles Paraspeckle	2	0.000	1.000	79	200000462	200000041	Not-Trans anti-PSF-A546 8C-S-PSF V2.00	0	29. Not-Trans and anti-PSF-A546_Pos003_S001	00-sXJ865k9mSAp8U5h4Cef26
4.77778		Vesicles Paraspeckle	2	0.000	1.000	80	200000463	200000042	Not-Trans anti-PSF-A546 8C-S-PSF V2.00	0	29. Not-Trans and anti-PSF-A546_Pos003_S001	00-sXJ865k9mSAp8U5h4Cef26
5.5		Vesicles Paraspeckle	2	0.000	1.000	80	200000464	200000043	Not-Trans anti-PSF-A546 8C-S-PSF V2.00	0	29. Not-Trans and anti-PSF-A546_Pos003_S001	00-sXJ865k9mSAp8U5h4Cef26
3.25		Vesicles Paraspeckle	2	0.000	1.000	80	200000465	200000044	Not-Trans anti-PSF-A546 8C-S-PSF V2.00	0	29. Not-Trans and anti-PSF-A546_Pos003_S001	00-sXJ865k9mSAp8U5h4Cef26
3.9		Vesicles Paraspeckle	2	0.000	1.000	80	200000466	200000045	Not-Trans anti-PSF-A546 8C-S-PSF V2.00	0	29. Not-Trans and anti-PSF-A546_Pos003_S001	00-sXJ865k9mSAp8U5h4Cef26
4.28571		Vesicles Paraspeckle	2	0.000	1.000	80	200000467	200000046	Not-Trans anti-PSF-A546 8C-S-PSF V2.00	0	29. Not-Trans and anti-PSF-A546_Pos003_S001	00-sXJ865k9mSAp8U5h4Cef26
4.1		Vesicles Paraspeckle	2	0.000	1.000	80	200000468	200000047	Not-Trans anti-PSF-A546 8C-S-PSF V2.00	0	29. Not-Trans and anti-PSF-A546_Pos003_S001	00-sXJ865k9mSAp8U5h4Cef26
3.83333		Vesicles Paraspeckle	2	0.000	1.000	80	200000469	200000048	Not-Trans anti-PSF-A546 8C-S-PSF V2.00	0	29. Not-Trans and anti-PSF-A546_Pos003_S001	00-sXJ865k9mSAp8U5h4Cef26
4		Vesicles Paraspeckle	2	0.000	1.000	81	200000470	200000049	Not-Trans anti-PSF-A546 8C-S-PSF V2.00	0	29. Not-Trans and anti-PSF-A546_Pos003_S001	00-sXJ865k9mSAp8U5h4Cef26
4.83333		Vesicles Paraspeckle	2	0.000	1.000	81	200000471	200000050	Not-Trans anti-PSF-A546 8C-S-PSF V2.00	0	29. Not-Trans and anti-PSF-A546_Pos003_S001	00-sXJ865k9mSAp8U5h4Cef26
4.88889		Vesicles Paraspeckle	2	0.000	1.000	81	200000472	200000051	Not-Trans anti-PSF-A546 8C-S-PSF V2.00	0	29. Not-Trans and anti-PSF-A546_Pos003_S001	00-sXJ865k9mSAp8U5h4Cef26
3.33333		Vesicles Paraspeckle	2	0.000	1.000	81	200000473	200000052	Not-Trans anti-PSF-A546 8C-S-PSF V2.00	0	29. Not-Trans and anti-PSF-A546_Pos003_S001	00-sXJ865k9mSAp8U5h4Cef26
4.25		Vesicles Paraspeckle	2	0.000	1.000	81	200000474	200000053	Not-Trans anti-PSF-A546 8C-S-PSF V2.00	0	29. Not-Trans and anti-PSF-A546_Pos003_S001	00-sXJ865k9mSAp8U5h4Cef26
4.5		Vesicles Paraspeckle	2	0.000	1.000	81	200000475	200000054	Not-Trans anti-PSF-A546 8C-S-PSF V2.00	0	29. Not-Trans and anti-PSF-A546_Pos003_S001	00-sXJ865k9mSAp8U5h4Cef26
3.73333		Vesicles Paraspeckle	2	0.000	1.000	81	200000476	200000055	Not-Trans anti-PSF-A546 8C-S-PSF V2.00	0	29. Not-Trans and anti-PSF-A546_Pos003_S001	00-sXJ865k9mSAp8U5h4Cef26
4.4		Vesicles Paraspeckle	2	0.000	1.000	82	200000477	200000056	Not-Trans anti-PSF-A546 8C-S-PSF V2.00	0	29. Not-Trans and anti-PSF-A546_Pos003_S001	00-sXJ865k9mSAp8U5h4Cef26
3.71429		Vesicles Paraspeckle	2	0.000	1.000	82	200000478	200000057	Not-Trans anti-PSF-A546 8C-S-PSF V2.00	0	29. Not-Trans and anti-PSF-A546_Pos003_S001	00-sXJ865k9mSAp8U5h4Cef26
3.2		Vesicles Paraspeckle	2	0.000	1.000	82	200000479	200000058	Not-Trans anti-PSF-A546 8C-S-PSF V2.00	0	29. Not-Trans and anti-PSF-A546_Pos003_S001	00-sXJ865k9mSAp8U5h4Cef26
4.42857		Vesicles Paraspeckle	2	0.000	1.000	82	200000480	200000059	Not-Trans anti-PSF-A546 8C-S-PSF V2.00	0	29. Not-Trans and anti-PSF-A546_Pos003_S001	00-sXJ865k9mSAp8U5h4Cef26
4.15		Vesicles Paraspeckle	2	0.000	1.000	82	200000481	200000060	Not-Trans anti-PSF-A546 8C-S-PSF V2.00	0	29. Not-Trans and anti-PSF-A546_Pos003_S001	00-sXJ865k9mSAp8U5h4Cef26
4.58824		Vesicles Paraspeckle	2	0.000	1.000	82	200000482	200000061	Not-Trans anti-PSF-A546 8C-S-PSF V2.00	0	29. Not-Trans and anti-PSF-A546_Pos003_S001	00-sXJ865k9mSAp8U5h4Cef26
4.5		Vesicles Paraspeckle	2	0.000	1.000	82	200000483	200000062	Not-Trans anti-PSF-A546 8C-S-PSF V2.00	0	29. Not-Trans and anti-PSF-A546_Pos003_S001	00-sXJ865k9mSAp8U5h4Cef26
4.11111		Vesicles Paraspeckle	2	0.000	1.000	83	200000484	200000063	Not-Trans anti-PSF-A546 8C-S-PSF V2.00	0	29. Not-Trans and anti-PSF-A546_Pos003_S001	00-sXJ865k9mSAp8U5h4Cef26
3		Vesicles Paraspeckle	2	0.000	1.000	83	200000485	200000064	Not-Trans anti-PSF-A546 8C-S-PSF V2.00	0	29. Not-Trans and anti-PSF-A546_Pos003_S001	00-sXJ865k9mSAp8U5h4Cef26
8.5		Vesicles Paraspeckle	2	0.000	1.000	83	200000486	200000065	Not-Trans anti-PSF-A546 8C-S-PSF V2.00	0	29. Not-Trans and anti-PSF-A546_Pos003_S001	00-sXJ865k9mSAp8U5h4Cef26
3.66667		Vesicles Paraspeckle	2	0.000	1.000	83	200000487	200000066	Not-Trans anti-PSF-A546 8C-S-PSF V2.00	0	29. Not-Trans and anti-PSF-A546_Pos003_S001	00-sXJ865k9mSAp8U5h4Cef26
4.42857		Vesicles Paraspeckle	2	0.000	1.000	83	200000488	200000067	Not-Trans anti-PSF-A546 8C-S-PSF V2.00	0	29. Not-Trans and anti-PSF-A546_Pos003_S001	00-sXJ865k9mSAp8U5h4Cef26
4.35897		Vesicles Paraspeckle	2	0.000	1.000	83	200000489	200000068	Not-Trans anti-PSF-A546 8C-S-PSF V2.00	0	29. Not-Trans and anti-PSF-A546_Pos003_S001	00-sXJ865k9mSAp8U5h4Cef26
4.57143		Vesicles Paraspeckle	2	0.000	1.000	83	200000490	200000069	Not-Trans anti-PSF-A546 8C-S-PSF V2.00	0	29. Not-Trans and anti-PSF-A546_Pos003_S001	00-sXJ865k9mSAp8U5h4Cef26
4.5		Vesicles Paraspeckle	2	0.000	1.000	83	200000491	200000070	Not-Trans anti-PSF-A546 8C-S-PSF V2.00	0	29. Not-Trans and anti-PSF-A546_Pos003_S001	00-sXJ865k9mSAp8U5h4Cef26
3.33333		Vesicles Paraspeckle	2	0.000	1.000	83	200000492	200000071	Not-Trans anti-PSF-A546 8C-S-PSF V2.00	0	29. Not-Trans and anti-PSF-A546_Pos003_S001	00-sXJ865k9mSAp8U5h4Cef26
5.125		Vesicles Paraspeckle	2	0.000	1.000	84	200000493	200000072	Not-Trans anti-PSF-A546 8C-S-PSF V2.00	0	29. Not-Trans and anti-PSF-A546_Pos003_S001	00-sXJ865k9mSAp8U5h4Cef26
3.5		Vesicles Paraspeckle	2	0.000	1.000	84	200000494	200000073	Not-Trans anti-PSF-A546 8C-S-PSF V2.00	0	29. Not-Trans and anti-PSF-A546_Pos003_S001	00-sXJ865k9mSAp8U5h4Cef26
3		Vesicles Paraspeckle	2	0.000	1.000	84	200000495	200000074	Not-Trans anti-PSF-A546 8C-S-PSF V2.00	0	29. Not-Trans and anti-PSF-A546_Pos003_S001	00-sXJ865k9mSAp8U5h4Cef26
3		Vesicles Paraspeckle	2	0.000	1.000	84	200000496	200000075	Not-Trans anti-PSF-A546 8C-S-PSF V2.00	0	29. Not-Trans and anti-PSF-A546_Pos003_S001	00-sXJ865k9mSAp8U5h4Cef26
4		Vesicles Paraspeckle	2	0.000	1.000	84	200000497	200000076	Not-Trans anti-PSF-A546 8C-S-PSF V2.00	0	29. Not-Trans and anti-PSF-A546_Pos003_S001	00-sXJ865k9mSAp8U5h4Cef26
4.5		Vesicles Paraspeckle	2	0.000	1.000	85	200000498	200000077	Not-Trans anti-PSF-A546 8C-S-PSF V2.00	0	29. Not-Trans and anti-PSF-A546_Pos003_S001	00-sXJ865k9mSAp8U5h4Cef26
3		Vesicles Paraspeckle	2	0.000	1.000	85	200000499	200000078	Not-Trans anti-PSF-A546 8C-S-PSF V2.00	0	29. Not-Trans and anti-PSF-A546_Pos003_S001	00-sXJ865k9mSAp8U5h4Cef26
3.33333		Vesicles Paraspeckle	2	0.000	1.000	85	200000500	200000079	Not-Trans anti-PSF-A546 8C-S-PSF V2.00	0	29. Not-Trans and anti-PSF-A546_Pos003_S001	00-sXJ865k9mSAp8U5h4Cef26
5.5		Vesicles Paraspeckle	2	0.000	1.000	85	200000501	200000080	Not-Trans anti-PSF-A546 8C-S-PSF V2.00	0	29. Not-Trans and anti-PSF-A546_Pos003_S001	00-sXJ865k9mSAp8U5h4Cef26
5		Vesicles Paraspeckle	2	0.000	1.000	85	200000502	200000081	Not-Trans anti-PSF-A546 8C-S-PSF V2.00	0	29. Not-Trans and anti-PSF-A546_Pos003_S001	00-sXJ865k9mSAp8U5h4Cef26
4.85714		Vesicles Paraspeckle	2	0.000	1.000	85	200000503	200000082	Not-Trans anti-PSF-A546 8C-S-PSF V2.00	0	29. Not-Trans and anti-PSF-A546_Pos003_S001	00-sXJ865k9mSAp8U5h4Cef26
4.42857		Vesicles Paraspeckle	2	0.000	1.000	85	200000504	200000083	Not-Trans anti-PSF-A546 8C-S-PSF V2.00	0	29. Not-Trans and anti-PSF-A546_Pos003_S001	00-sXJ865k9mSAp8U5h4Cef26
5.38462		Vesicles Paraspeckle	2	0.000	1.000	85	200000505	200000084	Not-Trans anti-PSF-A546 8C-S-PSF V2.00	0	29. Not-Trans and anti-PSF-A546_Pos003_S001	00-sXJ865k9mSAp8U5h4Cef26
4.57143		Vesicles Paraspeckle	2	0.000	1.000	85	200000506	200000085	Not-Trans anti-PSF-A546 8C-S-PSF V2.00	0	29. Not-Trans and anti-PSF-A546_Pos003_S001	00-sXJ865k9mSAp8U5h4Cef26
4		Vesicles Paraspeckle	2	0.000	1.000	85	200000507	200000086	Not-Trans anti-PSF-A546 8C-S-PSF V2.00	0	29. Not-Trans and anti-PSF-A546_Pos003_S001	00-sXJ865k9mSAp8U5h4Cef26
4		Vesicles Paraspeckle	2	0.000	1.000	85	200000508	200000087	Not-Trans anti-PSF-A546 8C-S-PSF V2.00	0	29. Not-Trans and anti-PSF-A546_Pos003_S001	00-sXJ865k9mSAp8U5h4Cef26
3		Vesicles Paraspeckle	2	0.000	1.000	86	200000509	200000088	Not-Trans anti-PSF-A546 8C-S-PSF V2.00	0	29. Not-Trans and anti-PSF-A546_Pos003_S001	00-sXJ865k9mSAp8U5h4Cef26
3.33333		Vesicles Paraspeckle	2	0.000	1.000	86	200000510	200000089	Not-Trans anti-PSF-A546 8C-S-PSF V2.00	0	29. Not-Trans and anti-PSF-A546_Pos003_S001	00-sXJ865k9mSAp8U5h4Cef26
4.3		Vesicles Paraspeckle	2	0.000	1.000	86	200000511	200000090	Not-Trans anti-PSF-A546 8C-S-PSF V2.00	0	29. Not-Trans and anti-PSF-A546_Pos003_S001	00-sXJ865k9mSAp8U5h4Cef26
4.66667		Vesicles Paraspeckle	2	0.000	1.000	86	200000512	200000091	Not-Trans anti-PSF-A546 8C-S-PSF V2.00	0	29. Not-Trans and anti-PSF-A546_Pos003_S001	00-sXJ865k9mSAp8U5h4Cef26
4.5		Vesicles Paraspeckle	2	0.000	1.000	86	200000513	200000092	Not-Trans anti-PSF-A546 8C-S-PSF V2.00	0	29. Not-Trans and anti-PSF-A546_Pos003_S001	00-sXJ865k9mSAp8U5h4Cef26
4.41667		Vesicles Paraspeckle	2	0.000	1.000	86	200000514	200000093	Not-Trans anti-PSF-A546 8C-S-PSF V2.00	0	29. Not-Trans and anti-PSF-A546_Pos003_S001	00-sXJ865k9mSAp8U5h4Cef26
3		Vesicles Paraspeckle	2	0.000	1.000	86	200000515	200000094	Not-Trans anti-PSF-A546 8C-S-PSF V2.00	0	29. Not-Trans and anti-PSF-A546_Pos003_S001	00-sXJ865k9mSAp8U5h4Cef26
5.125		Vesicles Paraspeckle	2	0.000	1.000	86	200000516	200000095	Not-Trans anti-PSF-A546 8C-S-PSF V2.00	0	29. Not-Trans and anti-PSF-A546_Pos003_S001	00-sXJ865k9mSAp8U5h4Cef26
4.33333		Vesicles Paraspeckle	2	0.000	1.000	87	200000517	200000096	Not-Trans anti-PSF-A546 8C-S-PSF V2.00	0	29. Not-Trans and anti-PSF-A546_Pos003_S001	00-sXJ865k9mSAp8U5h4Cef26
3		Vesicles Paraspeckle	2	0.000	1.000	87	200000518	200000097	Not-Trans anti-PSF-A546 8C-S-PSF V2.00	0	29. Not-Trans and anti-PSF-A546_Pos003_S001	00-sXJ865k9mSAp8U5h4Cef26
3		Vesicles Paraspeckle	2	0.000	1.000	87	200000519	200000098	Not-Trans anti-PSF-A546 8C-S-PSF V2.00	0	29. Not-Trans and anti-PSF-A546_Pos003_S001	00-sXJ865k9mSAp8U5h4Cef26
4.66667		Vesicles Paraspeckle	2	0.000	1.000	87	200000520	200000099	Not-Trans anti-PSF-A546 8C-S-PSF V2.00	0	29. Not-Trans and anti-PSF-A546_Pos003_S001	00-sXJ865k9mSAp8U5h4Cef26
3.5		Vesicles Paraspeckle	2	0.000	1.000	87	200000521	200000100	Not-Trans anti-PSF-A546 8C-S-PSF V2.00	0	29. Not-Trans and anti-PSF-A546_Pos003_S001	00-sXJ865k9mSAp8U5h4Cef26
3.5		Vesicles Paraspeckle	2	0.000	1.000	87	200000522	200000101	Not-Trans anti-PSF-A546 8C-S-PSF V2.00	0	29. Not-Trans and anti-PSF-A546_Pos003_S001	00-sXJ865k9mSAp8U5h4Cef26
4.57143		Vesicles Paraspeckle	2	0.000	1.000	87	200000523	200000102	Not-Trans anti-PSF-A546 8C-S-PSF V2.00	0	29. Not-Trans and anti-PSF-A546_Pos003_S001	00-sXJ865k9mSAp8U5h4Cef26
3		Vesicles Paraspeckle	2	0.000	1.000	87	200000524	200000103	Not-Trans anti-PSF-A546 8C-S-PSF V2.00	0	29. Not-Trans and anti-PSF-A546_Pos003_S001	00-sXJ865k9mSAp8U5h4Cef26
5		Vesicles Paraspeckle	2	0.000	1.000	87	200000525	200000104	Not-Trans anti-PSF-A546 8C-S-PSF V2.00	0	29. Not-Trans and anti-PSF-A546_Pos003_S001	00-sXJ865k9mSAp8U5h4Cef26
4		Vesicles Paraspeckle	2	0.000	1.000	87	200000526	200000105	Not-Trans anti-PSF-A546 8C-S-PSF V2.00	0	29. Not-Trans and anti-PSF-A546_Pos003_S001	00-sXJ865k9mSAp8U5h4Cef26
4.8		Vesicles Paraspeckle	2	0.000	1.000	87	200000527	200000106	Not-Trans anti-PSF-A546 8C-S-PSF V2.00	0	29. Not-Trans and anti-PSF-A546_Pos003_S001	00-sXJ865k9mSAp8U5h4Cef26
3.33333		Vesicles Paraspeckle	2	0.000	1.000	89	200000528	200000107	Not-Trans anti-PSF-A546 8C-S-PSF V2.00	0	29. Not-Trans and anti-PSF-A546_Pos003_S001	00-sXJ865k9mSAp8U5h4Cef26
5.14286		Vesicles Paraspeckle	2	0.000	1.000	89	200000529	200000108	Not-Trans anti-PSF-A546 8C-S-PSF V2.00	0	29. Not-Trans and anti-PSF-A546_Pos003_S001	00-sXJ865k9mSAp8U5h4Cef26
5.57143		Vesicles Paraspeckle	2	0.000	1.000	89	200000530	200000109	Not-Trans anti-PSF-A546 8C-S-PSF V2.00	0	29. Not-Trans and anti-PSF-A546_Pos003_S001	00-sXJ865k9mSAp8U5h4Cef26
4.66667		Vesicles Paraspeckle	2	0.000	1.000	89	200000531	200000110	Not-Trans anti-PSF-A546 8C-S-PSF V2.00	0	29. Not-Trans and anti-PSF-A546_Pos003_S001	00-sXJ865k9mSAp8U5h4Cef26
4		Vesicles Paraspeckle	2	0.000	1.000	89	200000532	200000111	Not-Trans anti-PSF-A546 8C-S-PSF V2.00	0	29. Not-Trans and anti-PSF-A546_Pos003_S001	00-sXJ865k9mSAp8U5h4Cef26
4.36364		Vesicles Paraspeckle	2	0.000	1.000	89	200000533	200000112	Not-Trans anti-PSF-A546 8C-S-PSF V2.00	0	29. Not-Trans and anti-PSF-A546_Pos003_S001	00-sXJ865k9mSAp8U5h4Cef26
3.66667		Vesicles Paraspeckle	2	0.000	1.000	90	200000534	200000113	Not-Trans anti-PSF-A546 8C-S-PSF V2.00	0	29. Not-Trans and anti-PSF-A546_Pos003_S001	00-sXJ865k9mSAp8U5h4Cef26
3.75		Vesicles Paraspeckle	2	0.000	1.000	90	200000535	200000114	Not-Trans anti-PSF-A546 8C-S-PSF V2.00	0	29. Not-Trans and anti-PSF-A546_Pos003_S001	00-sXJ865k9mSAp8U5h4Cef26
3.8		Vesicles Paraspeckle	2	0.000	1.000	90	200000536	200000115	Not-Trans anti-PSF-A546 8C-S-PSF V2.00	0	29. Not-Trans and anti-PSF-A546_Pos003_S001	00-sXJ865k9mSAp8U5h4Cef26
4.5		Vesicles Paraspeckle	2	0.000	1.000	90	200000537	200000116	Not-Trans anti-PSF-A546 8C-S-PSF V2.00	0	29. Not-Trans and anti-PSF-A546_Pos003_S001	00-sXJ865k9mSAp8U5h4Cef26
5		Vesicles Paraspeckle	2	0.000	1.000	90	200000538	200000117	Not-Trans anti-PSF-A546 8C-S-PSF V2.00	0	29. Not-Trans and anti-PSF-A546_Pos003_S001	00-sXJ865k9mSAp8U5h4Cef26
4.4		Vesicles Paraspeckle	2	0.000	1.000	90	200000539	200000118	Not-Trans anti-PSF-A546 8C-S-PSF V2.00	0	29. Not-Trans and anti-PSF-A546_Pos003_S001	00-sXJ865k9mSAp8U5h4Cef26
4.16667		Vesicles Paraspeckle	2	0.000	1.000	90	200000540	200000119	Not-Trans anti-PSF-A546 8C-S-PSF V2.00	0	29. Not-Trans and anti-PSF-A546_Pos003_S001	00-sXJ865k9mSAp8U5h4Cef26
5		Vesicles Paraspeckle	2	0.000	1.000	90	200000541	200000120	Not-Trans anti-PSF-A546 8C-S-PSF V2.00	0	29. Not-Trans and anti-PSF-A546_Pos003_S001	00-sXJ865k9mSAp8U5h4Cef26
3.625		Vesicles Paraspeckle	2	0.000	1.000	90	200000542	200000121	Not-Trans anti-PSF-A546 8C-S-PSF V2.00	0	29. Not-Trans and anti-PSF-A546_Pos003_S001	00-sXJ865k9mSAp8U5h4Cef26
5.5		Vesicles Paraspeckle	2	0.000	1.000	90	200000543	200000122	Not-Trans anti-PSF-A546 8C-S-PSF V2.00	0	29. Not-Trans and anti-PSF-A546_Pos003_S001	00-sXJ865k9mSAp8U5h4Cef26
4.33333		Vesicles Paraspeckle	2	0.000	1.000	90	200000544	200000123	Not-Trans anti-PSF-A546 8C-S-PSF V2.00	0	29. Not-Trans and anti-PSF-A546_Pos003_S001	00-sXJ865k9mSAp8U5h4Cef26
4.44444		Vesicles Paraspeckle	2	0.000	1.000	90	200000545	200000124	Not-Trans anti-PSF-A546 8C-S-PSF V2.00	0	29. Not-Trans and anti-PSF-A546_Pos003_S001	00-sXJ865k9mSAp8U5h4Cef26
4.66667		Vesicles Paraspeckle	2	0.000	1.000	90	200000546	200000125	Not-Trans anti-PSF-A546 8C-S-PSF V2.00	0	29. Not-Trans and anti-PSF-A546_Pos003_S001	00-sXJ865k9mSAp8U5h4Cef26
4.33333		Vesicles Paraspeckle	2	0.000	1.000	90	200000547	200000126	Not-Trans anti-PSF-A546 8C-S-PSF V2.00	0	29. Not-Trans and anti-PSF-A546_Pos003_S001	00-sXJ865k9mSAp8U5h4Cef26
3.33333		Vesicles Paraspeckle	2	0.000	1.000	91	200000548	200000127	Not-Trans anti-PSF-A546 8C-S-PSF V2.00	0	29. Not-Trans and anti-PSF-A546_Pos003_S001	00-sXJ865k9mSAp8U5h4Cef26
4.66667		Vesicles Paraspeckle	2	0.000	1.000	91	200000549	200000128	Not-Trans anti-PSF-A546 8C-S-PSF V2.00	0	29. Not-Trans and anti-PSF-A546_Pos003_S001	00-sXJ865k9mSAp8U5h4Cef26
4		Vesicles Paraspeckle	2	0.000	1.000	91	200000550	200000129	Not-Trans anti-PSF-A546 8C-S-PSF V2.00	0	29. Not-Trans and anti-PSF-A546_Pos003_S001	00-sXJ865k9mSAp8U5h4Cef26
3.33333		Vesicles Paraspeckle	2	0.000	1.000	91	200000551	200000130	Not-Trans anti-PSF-A546 8C-S-PSF V2.00	0	29. Not-Trans and anti-PSF-A546_Pos003_S001	00-sXJ865k9mSAp8U5h4Cef26
5		Vesicles Paraspeckle	2	0.000	1.000	91	200000552	200000131	Not-Trans anti-PSF-A546 8C-S-PSF V2.00	0	29. Not-Trans and anti-PSF-A546_Pos003_S001	00-sXJ865k9mSAp8U5h4Cef26
5.5		Vesicles Paraspeckle	2	0.000	1.000	91	200000553	200000132	Not-Trans anti-PSF-A546 8C-S-PSF V2.00	0	29. Not-Trans and anti-PSF-A546_Pos003_S001	00-sXJ865k9mSAp8U5h4Cef26
3.93478		Vesicles Paraspeckle	2	0.000	1.000	91	200000554	200000133	Not-Trans anti-PSF-A546 8C-S-PSF V2.00	0	29. Not-Trans and anti-PSF-A546_Pos003_S001	00-sXJ865k9mSAp8U5h4Cef26
4		Vesicles Paraspeckle	2	0.000	1.000	91	200000555	200000134	Not-Trans anti-PSF-A546 8C-S-PSF V2.00	0	29. Not-Trans and anti-PSF-A546_Pos003_S001	00-sXJ865k9mSAp8U5h4Cef26
4.57143		Vesicles Paraspeckle	2	0.000	1.000	91	200000556	200000135	Not-Trans anti-PSF-A546 8C-S-PSF V2.00	0	29. Not-Trans and anti-PSF-A546_Pos003_S001	00-sXJ865k9mSAp8U5h4Cef26
4.5625		Vesicles Paraspeckle	2	0.000	1.000	91	200000557	200000136	Not-Trans anti-PSF-A546 8C-S-PSF V2.00	0	29. Not-Trans and anti-PSF-A546_Pos003_S001	00-sXJ865k9mSAp8U5h4Cef26
5.71429		Vesicles Paraspeckle	2	0.000	1.000	93	200000558	200000137	Not-Trans anti-PSF-A546 8C-S-PSF V2.00	0	29. Not-Trans and anti-PSF-A546_Pos003_S001	00-sXJ865k9mSAp8U5h4Cef26
4.25		Vesicles Paraspeckle	2	0.000	1.000	93	200000559	200000138	Not-Trans anti-PSF-A546 8C-S-PSF V2.00	0	29. Not-Trans and anti-PSF-A546_Pos003_S001	00-sXJ865k9mSAp8U5h4Cef26
4.5		Vesicles Paraspeckle	2	0.000	1.000	93	200000560	200000139	Not-Trans anti-PSF-A546 8C-S-PSF V2.00	0	29. Not-Trans and anti-PSF-A546_Pos003_S001	00-sXJ865k9mSAp8U5h4Cef26
4.66667		Vesicles Paraspeckle	2	0.000	1.000	93	200000561	200000140	Not-Trans anti-PSF-A546 8C-S-PSF V2.00	0	29. Not-Trans and anti-PSF-A546_Pos003_S001	00-sXJ865k9mSAp8U5h4Cef26
4		Vesicles Paraspeckle	2	0.000	1.000	93	200000562	200000141	Not-Trans anti-PSF-A546 8C-S-PSF V2.00	0	29. Not-Trans and anti-PSF-A546_Pos003_S001	00-sXJ865k9mSAp8U5h4Cef26
4.23077		Vesicles Paraspeckle	2	0.000	1.000	93	200000563	200000142	Not-Trans anti-PSF-A546 8C-S-PSF V2.00	0	29. Not-Trans and anti-PSF-A546_Pos003_S001	00-sXJ865k9mSAp8U5h4Cef26
4.16667		Vesicles Paraspeckle	2	0.000	1.000	93	200000564	200000143	Not-Trans anti-PSF-A546 8C-S-PSF V2.00	0	29. Not-Trans and anti-PSF-A546_Pos003_S001	00-sXJ865k9mSAp8U5h4Cef26
4		Vesicles Paraspeckle	2	0.000	1.000	93	200000565	200000144	Not-Trans anti-PSF-A546 8C-S-PSF V2.00	0	29. Not-Trans and anti-PSF-A546_Pos003_S001	00-sXJ865k9mSAp8U5h4Cef26
4.5		Vesicles Paraspeckle	2	0.000	1.000	93	200000566	200000145	Not-Trans anti-PSF-A546 8C-S-PSF V2.00	0	29. Not-Trans and anti-PSF-A546_Pos003_S001	00-sXJ865k9mSAp8U5h4Cef26
4.75		Vesicles Paraspeckle	2	0.000	1.000	93	200000567	200000146	Not-Trans anti-PSF-A546 8C-S-PSF V2.00	0	29. Not-Trans and anti-PSF-A546_Pos003_S001	00-sXJ865k9mSAp8U5h4Cef26
4.5		Vesicles Paraspeckle	2	0.000	1.000	93	200000568	200000147	Not-Trans anti-PSF-A546 8C-S-PSF V2.00	0	29. Not-Trans and anti-PSF-A546_Pos003_S001	00-sXJ865k9mSAp8U5h4Cef26
4		Vesicles Paraspeckle	2	0.000	1.000	93	200000569	200000148	Not-Trans anti-PSF-A546 8C-S-PSF V2.00	0	29. Not-Trans and anti-PSF-A546_Pos003_S001	00-sXJ865k9mSAp8U5h4Cef26
4.25		Vesicles Paraspeckle	2	0.000	1.000	96	200000570	200000149	Not-Trans anti-PSF-A546 8C-S-PSF V2.00	0	29. Not-Trans and anti-PSF-A546_Pos003_S001	00-sXJ865k9mSAp8U5h4Cef26
4.33333		Vesicles Paraspeckle	2	0.000	1.000	96	200000571	200000150	Not-Trans anti-PSF-A546 8C-S-PSF V2.00	0	29. Not-Trans and anti-PSF-A546_Pos003_S001	00-sXJ865k9mSAp8U5h4Cef26
4		Vesicles Paraspeckle	2	0.000	1.000	96	200000572	200000151	Not-Trans anti-PSF-A546 8C-S-PSF V2.00	0	29. Not-Trans and anti-PSF-A546_Pos003_S001	00-sXJ865k9mSAp8U5h4Cef26
5.66667		Vesicles Paraspeckle	2	0.000	1.000	96	200000573	200000152	Not-Trans anti-PSF-A546 8C-S-PSF V2.00	0	29. Not-Trans and anti-PSF-A546_Pos003_S001	00-sXJ865k9mSAp8U5h4Cef26
6.33333		Vesicles Paraspeckle	2	0.000	1.000	96	200000574	200000153	Not-Trans anti-PSF-A546 8C-S-PSF V2.00	0	29. Not-Trans and anti-PSF-A546_Pos003_S001	00-sXJ865k9mSAp8U5h4Cef26
3.5		Vesicles Paraspeckle	2	0.000	1.000	96	200000575	200000154	Not-Trans anti-PSF-A546 8C-S-PSF V2.00	0	29. Not-Trans and anti-PSF-A546_Pos003_S001	00-sXJ865k9mSAp8U5h4Cef26
4.69231		Vesicles Paraspeckle	2	0.000	1.000	96	200000576	200000155	Not-Trans anti-PSF-A546 8C-S-PSF V2.00	0	29. Not-Trans and anti-PSF-A546_Pos003_S001	00-sXJ865k9mSAp8U5h4Cef26
4.40541		Vesicles Paraspeckle	2	0.000	1.000	96	200000577	200000156	Not-Trans anti-PSF-A546 8C-S-PSF V2.00	0	29. Not-Trans and anti-PSF-A546_Pos003_S001	00-sXJ865k9mSAp8U5h4Cef26
4.33333		Vesicles Paraspeckle	2	0.000	1.000	96	200000578	200000157	Not-Trans anti-PSF-A546 8C-S-PSF V2.00	0	29. Not-Trans and anti-PSF-A546_Pos003_S001	00-sXJ865k9mSAp8U5h4Cef26
4.82353		Vesicles Paraspeckle	2	0.000	1.000	96	200000579	200000158	Not-Trans anti-PSF-A546 8C-S-PSF V2.00	0	29. Not-Trans and anti-PSF-A546_Pos003_S001	00-sXJ865k9mSAp8U5h4Cef26
4.25		Vesicles Paraspeckle	2	0.000	1.000	96	200000580	200000159	Not-Trans anti-PSF-A546 8C-S-PSF V2.00	0	29. Not-Trans and anti-PSF-A546_Pos003_S001	00-sXJ865k9mSAp8U5h4Cef26
3.79167		Vesicles Paraspeckle	2	0.000	1.000	100	200000581	200000160	Not-Trans anti-PSF-A546 8C-S-PSF V2.00	0	29. Not-Trans and anti-PSF-A546_Pos003_S001	00-sXJ865k9mSAp8U5h4Cef26
4.38636		Vesicles Paraspeckle	2	0.000	1.000	100	200000582	200000161	Not-Trans anti-PSF-A546 8C-S-PSF V2.00	0	29. Not-Trans and anti-PSF-A546_Pos003_S001	00-sXJ865k9mSAp8U5h4Cef26
4.07143		Vesicles Paraspeckle	2	0.000	1.000	100	200000583	200000162	Not-Trans anti-PSF-A546 8C-S-PSF V2.00	0	29. Not-Trans and anti-PSF-A546_Pos003_S001	00-sXJ865k9mSAp8U5h4Cef26
5.02273		Vesicles Paraspeckle	2	0.000	1.000	100	200000584	200000163	Not-Trans anti-PSF-A546 8C-S-PSF V2.00	0	29. Not-Trans and anti-PSF-A546_Pos003_S001	00-sXJ865k9mSAp8U5h4Cef26
4.20513		Vesicles Paraspeckle	2	0.000	1.000	100	200000585	200000164	Not-Trans anti-PSF-A546 8C-S-PSF V2.00	0	29. Not-Trans and anti-PSF-A546_Pos003_S001	00-sXJ865k9mSAp8U5h4Cef26
4.60526		Vesicles Paraspeckle	2	0.000	1.000	100	200000586	200000165	Not-Trans anti-PSF-A546 8C-S-PSF V2.00	0	29. Not-Trans and anti-PSF-A546_Pos003_S001	00-sXJ865k9mSAp8U5h4Cef26
6.37037		Vesicles Paraspeckle	2	0.000	1.000	100	200000587	200000166	Not-Trans anti-PSF-A546 8C-S-PSF V2.00	0	29. Not-Trans and anti-PSF-A546_Pos003_S001	00-sXJ865k9mSAp8U5h4Cef26
4		Vesicles Paraspeckle	2	0.000	1.000	101	200000588	200000167	Not-Trans anti-PSF-A546 8C-S-PSF V2.00	0	29. Not-Trans and anti-PSF-A546_Pos003_S001	00-sXJ865k9mSAp8U5h4Cef26
3.66667		Vesicles Paraspeckle	2	0.000	1.000	101	200000589	200000168	Not-Trans anti-PSF-A546 8C-S-PSF V2.00	0	29. Not-Trans and anti-PSF-A546_Pos003_S001	00-sXJ865k9mSAp8U5h4Cef26
4.5		Vesicles Paraspeckle	2	0.000	1.000	102	200000590	200000169	Not-Trans anti-PSF-A546 8C-S-PSF V2.00	0	29. Not-Trans and anti-PSF-A546_Pos003_S001	00-sXJ865k9mSAp8U5h4Cef26
4.61111		Vesicles Paraspeckle	2	0.000	1.000	102	200000591	200000170	Not-Trans anti-PSF-A546 8C-S-PSF V2.00	0	29. Not-Trans and anti-PSF-A546_Pos003_S001	00-sXJ865k9mSAp8U5h4Cef26
4.72222		Vesicles Paraspeckle	2	0.000	1.000	102	200000592	200000171	Not-Trans anti-PSF-A546 8C-S-PSF V2.00	0	29. Not-Trans and anti-PSF-A546_Pos003_S001	00-sXJ865k9mSAp8U5h4Cef26
7		Vesicles Paraspeckle	2	0.000	1.000	102	200000593	200000172	Not-Trans anti-PSF-A546 8C-S-PSF V2.00	0	29. Not-Trans and anti-PSF-A546_Pos003_S001	00-sXJ865k9mSAp8U5h4Cef26
3.875		Vesicles Paraspeckle	2	0.000	1.000	102	200000594	200000173	Not-Trans anti-PSF-A546 8C-S-PSF V2.00	0	29. Not-Trans and anti-PSF-A546_Pos003_S001	00-sXJ865k9mSAp8U5h4Cef26
3.8		Vesicles Paraspeckle	2	0.000	1.000	103	200000595	200000174	Not-Trans anti-PSF-A546 8C-S-PSF V2.00	0	29. Not-Trans and anti-PSF-A546_Pos003_S001	00-sXJ865k9mSAp8U5h4Cef26
4.26923		Vesicles Paraspeckle	2	0.000	1.000	103	200000596	200000175	Not-Trans anti-PSF-A546 8C-S-PSF V2.00	0	29. Not-Trans and anti-PSF-A546_Pos003_S001	00-sXJ865k9mSAp8U5h4Cef26
3		Vesicles Paraspeckle	2	0.000	1.000	104	200000597	200000176	Not-Trans anti-PSF-A546 8C-S-PSF V2.00	0	29. Not-Trans and anti-PSF-A546_Pos003_S001	00-sXJ865k9mSAp8U5h4Cef26
3.72222		Vesicles Paraspeckle	2	0.000	1.000	104	200000598	200000177	Not-Trans anti-PSF-A546 8C-S-PSF V2.00	0	29. Not-Trans and anti-PSF-A546_Pos003_S001	00-sXJ865k9mSAp8U5h4Cef26
4.625		Vesicles Paraspeckle	2	0.000	1.000	104	200000599	200000178	Not-Trans anti-PSF-A546 8C-S-PSF V2.00	0	29. Not-Trans and anti-PSF-A546_Pos003_S001	00-sXJ865k9mSAp8U5h4Cef26
3.57143		Vesicles Paraspeckle	2	0.000	1.000	104	200000600	200000179	Not-Trans anti-PSF-A546 8C-S-PSF V2.00	0	29. Not-Trans and anti-PSF-A546_Pos003_S001	00-sXJ865k9mSAp8U5h4Cef26
4		Vesicles Paraspeckle	2	0.000	1.000	104	200000601	200000180	Not-Trans anti-PSF-A546 8C-S-PSF V2.00	0	29. Not-Trans and anti-PSF-A546_Pos003_S001	00-sXJ865k9mSAp8U5h4Cef26
4.03571		Vesicles Paraspeckle	2	0.000	1.000	104	200000602	200000181	Not-Trans anti-PSF-A546 8C-S-PSF V2.00	0	29. Not-Trans and anti-PSF-A546_Pos003_S001	00-sXJ865k9mSAp8U5h4Cef26
3.81818		Vesicles Paraspeckle	2	0.000	1.000	104	200000603	200000182	Not-Trans anti-PSF-A546 8C-S-PSF V2.00	0	29. Not-Trans and anti-PSF-A546_Pos003_S001	00-sXJ865k9mSAp8U5h4Cef26
4.9		Vesicles Paraspeckle	2	0.000	1.000	104	200000604	200000183	Not-Trans anti-PSF-A546 8C-S-PSF V2.00	0	29. Not-Trans and anti-PSF-A546_Pos003_S001	00-sXJ865k9mSAp8U5h4Cef26
5.11111		Vesicles Paraspeckle	2	0.000	1.000	105	200000605	200000184	Not-Trans anti-PSF-A546 8C-S-PSF V2.00	0	29. Not-Trans and anti-PSF-A546_Pos003_S001	00-sXJ865k9mSAp8U5h4Cef26
3.5		Vesicles Paraspeckle	2	0.000	1.000	105	200000606	200000185	Not-Trans anti-PSF-A546 8C-S-PSF V2.00	0	29. Not-Trans and anti-PSF-A546_Pos003_S001	00-sXJ865k9mSAp8U5h4Cef26
5.42857		Vesicles Paraspeckle	2	0.000	1.000	105	200000607	200000186	Not-Trans anti-PSF-A546 8C-S-PSF V2.00	0	29. Not-Trans and anti-PSF-A546_Pos003_S001	00-sXJ865k9mSAp8U5h4Cef26
4.56966		Vesicles Paraspeckle	2	0.000	1.000	105	200000608	200000187	Not-Trans anti-PSF-A546 8C-S-PSF V2.00	0	29. Not-Trans and anti-PSF-A546_Pos003_S001	00-sXJ865k9mSAp8U5h4Cef26
4.83333		Vesicles Paraspeckle	2	0.000	1.000	105	200000609	200000188	Not-Trans anti-PSF-A546 8C-S-PSF V2.00	0	29. Not-Trans and anti-PSF-A546_Pos003_S001	00-sXJ865k9mSAp8U5h4Cef26
4.875		Vesicles Paraspeckle	2	0.000	1.000	105	200000610	200000189	Not-Trans anti-PSF-A546 8C-S-PSF V2.00	0	29. Not-Trans and anti-PSF-A546_Pos003_S001	00-sXJ865k9mSAp8U5h4Cef26
3		Vesicles Paraspeckle	2	0.000	1.000	105	200000611	200000190	Not-Trans anti-PSF-A546 8C-S-PSF V2.00	0	29. Not-Trans and anti-PSF-A546_Pos003_S001	00-sXJ865k9mSAp8U5h4Cef26
4.03333		Vesicles Paraspeckle	2	0.000	1.000	105	200000612	200000191	Not-Trans anti-PSF-A546 8C-S-PSF V2.00	0	29. Not-Trans and anti-PSF-A546_Pos003_S001	00-sXJ865k9mSAp8U5h4Cef26
5.64286		Vesicles Paraspeckle	2	0.000	1.000	105	200000613	200000192	Not-Trans anti-PSF-A546 8C-S-PSF V2.00	0	29. Not-Trans and anti-PSF-A546_Pos003_S001	00-sXJ865k9mSAp8U5h4Cef26
3.81818		Vesicles Paraspeckle	2	0.000	1.000	106	200000614	200000193	Not-Trans anti-PSF-A546 8C-S-PSF V2.00	0	29. Not-Trans and anti-PSF-A546_Pos003_S001	00-sXJ865k9mSAp8U5h4Cef26
4		Vesicles Paraspeckle	2	0.000	1.000	106	200000615	200000194	Not-Trans anti-PSF-A546 8C-S-PSF V2.00	0	29. Not-Trans and anti-PSF-A546_Pos003_S001	00-sXJ865k9mSAp8U5h4Cef26
4.1		Vesicles Paraspeckle	2	0.000	1.000	106	200000616	200000195	Not-Trans anti-PSF-A546 8C-S-PSF V2.00	0	29. Not-Trans and anti-PSF-A546_Pos003_S001	00-sXJ865k9mSAp8U5h4Cef26
4.22222		Vesicles Paraspeckle	2	0.000	1.000	106	200000617	200000196	Not-Trans anti-PSF-A546 8C-S-PSF V2.00	0	29. Not-Trans and anti-PSF-A546_Pos003_S001	00-sXJ865k9mSAp8U5h4Cef26
3.75		Vesicles Paraspeckle	2	0.000	1.000	106	200000618	200000197	Not-Trans anti-PSF-A546 8C-S-PSF V2.00	0	29. Not-Trans and anti-PSF-A546_Pos003_S001	00-sXJ865k9mSAp8U5h4Cef26
5.09091		Vesicles Paraspeckle	2	0.000	1.000	106	200000619	200000198	Not-Trans anti-PSF-A546 8C-S-PSF V2.00	0	29. Not-Trans and anti-PSF-A546_Pos003_S001	00-sXJ865k9mSAp8U5h4Cef26
4.25		Vesicles Paraspeckle	2	0.000	1.000	106	200000620	200000199	Not-Trans anti-PSF-A546 8C-S-PSF V2.00	0	29. Not-Trans and anti-PSF-A546_Pos003_S001	00-sXJ865k9mSAp8U5h4Cef26
3		Vesicles Paraspeckle	2	0.000	1.000	106	200000621	200000200	Not-Trans anti-PSF-A546 8C-S-PSF V2.00	0	29. Not-Trans and anti-PSF-A546_Pos003_S001	00-sXJ865k9mSAp8U5h4Cef26
5.09091		Vesicles Paraspeckle	2	0.000	1.000	106	200000622	200000201	Not-Trans anti-PSF-A546 8C-S-PSF V2.00	0	29. Not-Trans and anti-PSF-A546_Pos003_S001	00-sXJ865k9mSAp8U5h4Cef26
4.07143		Vesicles Paraspeckle	2	0.000	1.000	106	200000623	200000202	Not-Trans anti-PSF-A546 8C-S-PSF V2.00	0	29. Not-Trans and anti-PSF-A546_Pos003_S001	00-sXJ865k9mSAp8U5h4Cef26
4.09677		Vesicles Paraspeckle	2	0.000	1.000	109	200000624	200000000	Not-Trans anti-PSF-A546 8C-S-PSF V2.00	0	29. Not-Trans and anti-PSF-A546_Pos004_S001	00-xoHgU39SxHkkWUr2oN8zjb
3		Vesicles Paraspeckle	2	0.000	1.000	109	200000625	200000001	Not-Trans anti-PSF-A546 8C-S-PSF V2.00	0	29. Not-Trans and anti-PSF-A546_Pos004_S001	00-xoHgU39SxHkkWUr2oN8zjb
4.65116		Vesicles Paraspeckle	2	0.000	1.000	109	200000626	200000002	Not-Trans anti-PSF-A546 8C-S-PSF V2.00	0	29. Not-Trans and anti-PSF-A546_Pos004_S001	00-xoHgU39SxHkkWUr2oN8zjb
5.125		Vesicles Paraspeckle	2	0.000	1.000	109	200000627	200000003	Not-Trans anti-PSF-A546 8C-S-PSF V2.00	0	29. Not-Trans and anti-PSF-A546_Pos004_S001	00-xoHgU39SxHkkWUr2oN8zjb
4.35514		Vesicles Paraspeckle	2	0.000	1.000	109	200000628	200000004	Not-Trans anti-PSF-A546 8C-S-PSF V2.00	0	29. Not-Trans and anti-PSF-A546_Pos004_S001	00-xoHgU39SxHkkWUr2oN8zjb
4.34783		Vesicles Paraspeckle	2	0.000	1.000	109	200000629	200000005	Not-Trans anti-PSF-A546 8C-S-PSF V2.00	0	29. Not-Trans and anti-PSF-A546_Pos004_S001	00-xoHgU39SxHkkWUr2oN8zjb
4.62626		Vesicles Paraspeckle	2	0.000	1.000	109	200000630	200000006	Not-Trans anti-PSF-A546 8C-S-PSF V2.00	0	29. Not-Trans and anti-PSF-A546_Pos004_S001	00-xoHgU39SxHkkWUr2oN8zjb
3.66667		Vesicles Paraspeckle	2	0.000	1.000	109	200000631	200000007	Not-Trans anti-PSF-A546 8C-S-PSF V2.00	0	29. Not-Trans and anti-PSF-A546_Pos004_S001	00-xoHgU39SxHkkWUr2oN8zjb
4.38983		Vesicles Paraspeckle	2	0.000	1.000	109	200000632	200000008	Not-Trans anti-PSF-A546 8C-S-PSF V2.00	0	29. Not-Trans and anti-PSF-A546_Pos004_S001	00-xoHgU39SxHkkWUr2oN8zjb
4.68		Vesicles Paraspeckle	2	0.000	1.000	109	200000633	200000009	Not-Trans anti-PSF-A546 8C-S-PSF V2.00	0	29. Not-Trans and anti-PSF-A546_Pos004_S001	00-xoHgU39SxHkkWUr2oN8zjb
6.66667		Vesicles Paraspeckle	2	0.000	1.000	110	200000634	200000010	Not-Trans anti-PSF-A546 8C-S-PSF V2.00	0	29. Not-Trans and anti-PSF-A546_Pos004_S001	00-xoHgU39SxHkkWUr2oN8zjb
3.66667		Vesicles Paraspeckle	2	0.000	1.000	110	200000635	200000011	Not-Trans anti-PSF-A546 8C-S-PSF V2.00	0	29. Not-Trans and anti-PSF-A546_Pos004_S001	00-xoHgU39SxHkkWUr2oN8zjb
3		Vesicles Paraspeckle	2	0.000	1.000	110	200000636	200000012	Not-Trans anti-PSF-A546 8C-S-PSF V2.00	0	29. Not-Trans and anti-PSF-A546_Pos004_S001	00-xoHgU39SxHkkWUr2oN8zjb
3.66667		Vesicles Paraspeckle	2	0.000	1.000	110	200000637	200000013	Not-Trans anti-PSF-A546 8C-S-PSF V2.00	0	29. Not-Trans and anti-PSF-A546_Pos004_S001	00-xoHgU39SxHkkWUr2oN8zjb
3.15385		Vesicles Paraspeckle	2	0.000	1.000	110	200000638	200000014	Not-Trans anti-PSF-A546 8C-S-PSF V2.00	0	29. Not-Trans and anti-PSF-A546_Pos004_S001	00-xoHgU39SxHkkWUr2oN8zjb
4.01111		Vesicles Paraspeckle	2	0.000	1.000	110	200000639	200000015	Not-Trans anti-PSF-A546 8C-S-PSF V2.00	0	29. Not-Trans and anti-PSF-A546_Pos004_S001	00-xoHgU39SxHkkWUr2oN8zjb
4.66667		Vesicles Paraspeckle	2	0.000	1.000	110	200000640	200000016	Not-Trans anti-PSF-A546 8C-S-PSF V2.00	0	29. Not-Trans and anti-PSF-A546_Pos004_S001	00-xoHgU39SxHkkWUr2oN8zjb
3.66667		Vesicles Paraspeckle	2	0.000	1.000	110	200000641	200000017	Not-Trans anti-PSF-A546 8C-S-PSF V2.00	0	29. Not-Trans and anti-PSF-A546_Pos004_S001	00-xoHgU39SxHkkWUr2oN8zjb
4.375		Vesicles Paraspeckle	2	0.000	1.000	110	200000642	200000018	Not-Trans anti-PSF-A546 8C-S-PSF V2.00	0	29. Not-Trans and anti-PSF-A546_Pos004_S001	00-xoHgU39SxHkkWUr2oN8zjb
4.14286		Vesicles Paraspeckle	2	0.000	1.000	110	200000643	200000019	Not-Trans anti-PSF-A546 8C-S-PSF V2.00	0	29. Not-Trans and anti-PSF-A546_Pos004_S001	00-xoHgU39SxHkkWUr2oN8zjb
4.71429		Vesicles Paraspeckle	2	0.000	1.000	111	200000644	200000020	Not-Trans anti-PSF-A546 8C-S-PSF V2.00	0	29. Not-Trans and anti-PSF-A546_Pos004_S001	00-xoHgU39SxHkkWUr2oN8zjb
3.2		Vesicles Paraspeckle	2	0.000	1.000	111	200000645	200000021	Not-Trans anti-PSF-A546 8C-S-PSF V2.00	0	29. Not-Trans and anti-PSF-A546_Pos004_S001	00-xoHgU39SxHkkWUr2oN8zjb
4.72727		Vesicles Paraspeckle	2	0.000	1.000	111	200000646	200000022	Not-Trans anti-PSF-A546 8C-S-PSF V2.00	0	29. Not-Trans and anti-PSF-A546_Pos004_S001	00-xoHgU39SxHkkWUr2oN8zjb
6.66667		Vesicles Paraspeckle	2	0.000	1.000	111	200000647	200000023	Not-Trans anti-PSF-A546 8C-S-PSF V2.00	0	29. Not-Trans and anti-PSF-A546_Pos004_S001	00-xoHgU39SxHkkWUr2oN8zjb
4.2		Vesicles Paraspeckle	2	0.000	1.000	111	200000648	200000024	Not-Trans anti-PSF-A546 8C-S-PSF V2.00	0	29. Not-Trans and anti-PSF-A546_Pos004_S001	00-xoHgU39SxHkkWUr2oN8zjb
3		Vesicles Paraspeckle	2	0.000	1.000	111	200000649	200000025	Not-Trans anti-PSF-A546 8C-S-PSF V2.00	0	29. Not-Trans and anti-PSF-A546_Pos004_S001	00-xoHgU39SxHkkWUr2oN8zjb
5.11111		Vesicles Paraspeckle	2	0.000	1.000	111	200000650	200000026	Not-Trans anti-PSF-A546 8C-S-PSF V2.00	0	29. Not-Trans and anti-PSF-A546_Pos004_S001	00-xoHgU39SxHkkWUr2oN8zjb
3.4		Vesicles Paraspeckle	2	0.000	1.000	111	200000651	200000027	Not-Trans anti-PSF-A546 8C-S-PSF V2.00	0	29. Not-Trans and anti-PSF-A546_Pos004_S001	00-xoHgU39SxHkkWUr2oN8zjb
4.26316		Vesicles Paraspeckle	2	0.000	1.000	111	200000652	200000028	Not-Trans anti-PSF-A546 8C-S-PSF V2.00	0	29. Not-Trans and anti-PSF-A546_Pos004_S001	00-xoHgU39SxHkkWUr2oN8zjb
3.7		Vesicles Paraspeckle	2	0.000	1.000	111	200000653	200000029	Not-Trans anti-PSF-A546 8C-S-PSF V2.00	0	29. Not-Trans and anti-PSF-A546_Pos004_S001	00-xoHgU39SxHkkWUr2oN8zjb
4.14286		Vesicles Paraspeckle	2	0.000	1.000	112	200000654	200000030	Not-Trans anti-PSF-A546 8C-S-PSF V2.00	0	29. Not-Trans and anti-PSF-A546_Pos004_S001	00-xoHgU39SxHkkWUr2oN8zjb
3.125		Vesicles Paraspeckle	2	0.000	1.000	112	200000655	200000031	Not-Trans anti-PSF-A546 8C-S-PSF V2.00	0	29. Not-Trans and anti-PSF-A546_Pos004_S001	00-xoHgU39SxHkkWUr2oN8zjb
4.5		Vesicles Paraspeckle	2	0.000	1.000	112	200000656	200000032	Not-Trans anti-PSF-A546 8C-S-PSF V2.00	0	29. Not-Trans and anti-PSF-A546_Pos004_S001	00-xoHgU39SxHkkWUr2oN8zjb
3.16667		Vesicles Paraspeckle	2	0.000	1.000	113	200000657	200000033	Not-Trans anti-PSF-A546 8C-S-PSF V2.00	0	29. Not-Trans and anti-PSF-A546_Pos004_S001	00-xoHgU39SxHkkWUr2oN8zjb
4		Vesicles Paraspeckle	2	0.000	1.000	113	200000658	200000034	Not-Trans anti-PSF-A546 8C-S-PSF V2.00	0	29. Not-Trans and anti-PSF-A546_Pos004_S001	00-xoHgU39SxHkkWUr2oN8zjb
5.05882		Vesicles Paraspeckle	2	0.000	1.000	114	200000659	200000035	Not-Trans anti-PSF-A546 8C-S-PSF V2.00	0	29. Not-Trans and anti-PSF-A546_Pos004_S001	00-xoHgU39SxHkkWUr2oN8zjb
4.42857		Vesicles Paraspeckle	2	0.000	1.000	114	200000660	200000036	Not-Trans anti-PSF-A546 8C-S-PSF V2.00	0	29. Not-Trans and anti-PSF-A546_Pos004_S001	00-xoHgU39SxHkkWUr2oN8zjb
4.52632		Vesicles Paraspeckle	2	0.000	1.000	114	200000661	200000037	Not-Trans anti-PSF-A546 8C-S-PSF V2.00	0	29. Not-Trans and anti-PSF-A546_Pos004_S001	00-xoHgU39SxHkkWUr2oN8zjb
4.63043		Vesicles Paraspeckle	2	0.000	1.000	114	200000662	200000038	Not-Trans anti-PSF-A546 8C-S-PSF V2.00	0	29. Not-Trans and anti-PSF-A546_Pos004_S001	00-xoHgU39SxHkkWUr2oN8zjb
4.68182		Vesicles Paraspeckle	2	0.000	1.000	115	200000663	200000039	Not-Trans anti-PSF-A546 8C-S-PSF V2.00	0	29. Not-Trans and anti-PSF-A546_Pos004_S001	00-xoHgU39SxHkkWUr2oN8zjb
3.72		Vesicles Paraspeckle	2	0.000	1.000	115	200000664	200000040	Not-Trans anti-PSF-A546 8C-S-PSF V2.00	0	29. Not-Trans and anti-PSF-A546_Pos004_S001	00-xoHgU39SxHkkWUr2oN8zjb
4.2		Vesicles Paraspeckle	2	0.000	1.000	115	200000665	200000041	Not-Trans anti-PSF-A546 8C-S-PSF V2.00	0	29. Not-Trans and anti-PSF-A546_Pos004_S001	00-xoHgU39SxHkkWUr2oN8zjb
4.52941		Vesicles Paraspeckle	2	0.000	1.000	115	200000666	200000042	Not-Trans anti-PSF-A546 8C-S-PSF V2.00	0	29. Not-Trans and anti-PSF-A546_Pos004_S001	00-xoHgU39SxHkkWUr2oN8zjb
5.09091		Vesicles Paraspeckle	2	0.000	1.000	115	200000667	200000043	Not-Trans anti-PSF-A546 8C-S-PSF V2.00	0	29. Not-Trans and anti-PSF-A546_Pos004_S001	00-xoHgU39SxHkkWUr2oN8zjb
4.14286		Vesicles Paraspeckle	2	0.000	1.000	117	200000668	200000044	Not-Trans anti-PSF-A546 8C-S-PSF V2.00	0	29. Not-Trans and anti-PSF-A546_Pos004_S001	00-xoHgU39SxHkkWUr2oN8zjb
5.05882		Vesicles Paraspeckle	2	0.000	1.000	117	200000669	200000045	Not-Trans anti-PSF-A546 8C-S-PSF V2.00	0	29. Not-Trans and anti-PSF-A546_Pos004_S001	00-xoHgU39SxHkkWUr2oN8zjb
3.33333		Vesicles Paraspeckle	2	0.000	1.000	117	200000670	200000046	Not-Trans anti-PSF-A546 8C-S-PSF V2.00	0	29. Not-Trans and anti-PSF-A546_Pos004_S001	00-xoHgU39SxHkkWUr2oN8zjb
4		Vesicles Paraspeckle	2	0.000	1.000	117	200000671	200000047	Not-Trans anti-PSF-A546 8C-S-PSF V2.00	0	29. Not-Trans and anti-PSF-A546_Pos004_S001	00-xoHgU39SxHkkWUr2oN8zjb
3.5		Vesicles Paraspeckle	2	0.000	1.000	117	200000672	200000048	Not-Trans anti-PSF-A546 8C-S-PSF V2.00	0	29. Not-Trans and anti-PSF-A546_Pos004_S001	00-xoHgU39SxHkkWUr2oN8zjb
3		Vesicles Paraspeckle	2	0.000	1.000	117	200000673	200000049	Not-Trans anti-PSF-A546 8C-S-PSF V2.00	0	29. Not-Trans and anti-PSF-A546_Pos004_S001	00-xoHgU39SxHkkWUr2oN8zjb
4.35385		Vesicles Paraspeckle	2	0.000	1.000	117	200000674	200000050	Not-Trans anti-PSF-A546 8C-S-PSF V2.00	0	29. Not-Trans and anti-PSF-A546_Pos004_S001	00-xoHgU39SxHkkWUr2oN8zjb
4.55102		Vesicles Paraspeckle	2	0.000	1.000	117	200000675	200000051	Not-Trans anti-PSF-A546 8C-S-PSF V2.00	0	29. Not-Trans and anti-PSF-A546_Pos004_S001	00-xoHgU39SxHkkWUr2oN8zjb
3		Vesicles Paraspeckle	2	0.000	1.000	118	200000676	200000052	Not-Trans anti-PSF-A546 8C-S-PSF V2.00	0	29. Not-Trans and anti-PSF-A546_Pos004_S001	00-xoHgU39SxHkkWUr2oN8zjb
3		Vesicles Paraspeckle	2	0.000	1.000	118	200000677	200000053	Not-Trans anti-PSF-A546 8C-S-PSF V2.00	0	29. Not-Trans and anti-PSF-A546_Pos004_S001	00-xoHgU39SxHkkWUr2oN8zjb
3.66667		Vesicles Paraspeckle	2	0.000	1.000	121	200000678	200000054	Not-Trans anti-PSF-A546 8C-S-PSF V2.00	0	29. Not-Trans and anti-PSF-A546_Pos004_S001	00-xoHgU39SxHkkWUr2oN8zjb
4.72727		Vesicles Paraspeckle	2	0.000	1.000	122	200000679	200000055	Not-Trans anti-PSF-A546 8C-S-PSF V2.00	0	29. Not-Trans and anti-PSF-A546_Pos004_S001	00-xoHgU39SxHkkWUr2oN8zjb
4.42857		Vesicles Paraspeckle	2	0.000	1.000	122	200000680	200000056	Not-Trans anti-PSF-A546 8C-S-PSF V2.00	0	29. Not-Trans and anti-PSF-A546_Pos004_S001	00-xoHgU39SxHkkWUr2oN8zjb
6		Vesicles Paraspeckle	2	0.000	1.000	122	200000681	200000057	Not-Trans anti-PSF-A546 8C-S-PSF V2.00	0	29. Not-Trans and anti-PSF-A546_Pos004_S001	00-xoHgU39SxHkkWUr2oN8zjb
6		Vesicles Paraspeckle	2	0.000	1.000	122	200000682	200000058	Not-Trans anti-PSF-A546 8C-S-PSF V2.00	0	29. Not-Trans and anti-PSF-A546_Pos004_S001	00-xoHgU39SxHkkWUr2oN8zjb
7		Vesicles Paraspeckle	2	0.000	1.000	122	200000683	200000059	Not-Trans anti-PSF-A546 8C-S-PSF V2.00	0	29. Not-Trans and anti-PSF-A546_Pos004_S001	00-xoHgU39SxHkkWUr2oN8zjb
4		Vesicles Paraspeckle	2	0.000	1.000	122	200000684	200000060	Not-Trans anti-PSF-A546 8C-S-PSF V2.00	0	29. Not-Trans and anti-PSF-A546_Pos004_S001	00-xoHgU39SxHkkWUr2oN8zjb
4.5		Vesicles Paraspeckle	2	0.000	1.000	122	200000685	200000061	Not-Trans anti-PSF-A546 8C-S-PSF V2.00	0	29. Not-Trans and anti-PSF-A546_Pos004_S001	00-xoHgU39SxHkkWUr2oN8zjb
4.66667		Vesicles Paraspeckle	2	0.000	1.000	122	200000686	200000062	Not-Trans anti-PSF-A546 8C-S-PSF V2.00	0	29. Not-Trans and anti-PSF-A546_Pos004_S001	00-xoHgU39SxHkkWUr2oN8zjb
4.82353		Vesicles Paraspeckle	2	0.000	1.000	122	200000687	200000063	Not-Trans anti-PSF-A546 8C-S-PSF V2.00	0	29. Not-Trans and anti-PSF-A546_Pos004_S001	00-xoHgU39SxHkkWUr2oN8zjb
4.5		Vesicles Paraspeckle	2	0.000	1.000	122	200000688	200000064	Not-Trans anti-PSF-A546 8C-S-PSF V2.00	0	29. Not-Trans and anti-PSF-A546_Pos004_S001	00-xoHgU39SxHkkWUr2oN8zjb
3.5		Vesicles Paraspeckle	2	0.000	1.000	122	200000689	200000065	Not-Trans anti-PSF-A546 8C-S-PSF V2.00	0	29. Not-Trans and anti-PSF-A546_Pos004_S001	00-xoHgU39SxHkkWUr2oN8zjb
6		Vesicles Paraspeckle	2	0.000	1.000	123	200000690	200000066	Not-Trans anti-PSF-A546 8C-S-PSF V2.00	0	29. Not-Trans and anti-PSF-A546_Pos004_S001	00-xoHgU39SxHkkWUr2oN8zjb
3		Vesicles Paraspeckle	2	0.000	1.000	124	200000691	200000067	Not-Trans anti-PSF-A546 8C-S-PSF V2.00	0	29. Not-Trans and anti-PSF-A546_Pos004_S001	00-xoHgU39SxHkkWUr2oN8zjb
6.33333		Vesicles Paraspeckle	2	0.000	1.000	124	200000692	200000068	Not-Trans anti-PSF-A546 8C-S-PSF V2.00	0	29. Not-Trans and anti-PSF-A546_Pos004_S001	00-xoHgU39SxHkkWUr2oN8zjb
3		Vesicles Paraspeckle	2	0.000	1.000	124	200000693	200000069	Not-Trans anti-PSF-A546 8C-S-PSF V2.00	0	29. Not-Trans and anti-PSF-A546_Pos004_S001	00-xoHgU39SxHkkWUr2oN8zjb
4.5		Vesicles Paraspeckle	2	0.000	1.000	124	200000694	200000070	Not-Trans anti-PSF-A546 8C-S-PSF V2.00	0	29. Not-Trans and anti-PSF-A546_Pos004_S001	00-xoHgU39SxHkkWUr2oN8zjb
3		Vesicles Paraspeckle	2	0.000	1.000	126	200000695	200000071	Not-Trans anti-PSF-A546 8C-S-PSF V2.00	0	29. Not-Trans and anti-PSF-A546_Pos004_S001	00-xoHgU39SxHkkWUr2oN8zjb
5.33333		Vesicles Paraspeckle	2	0.000	1.000	126	200000696	200000072	Not-Trans anti-PSF-A546 8C-S-PSF V2.00	0	29. Not-Trans and anti-PSF-A546_Pos004_S001	00-xoHgU39SxHkkWUr2oN8zjb
4.45455		Vesicles Paraspeckle	2	0.000	1.000	127	200000697	200000000	Not-Trans anti-PSF-A546 8C-S-PSF V2.00	0	29. Not-Trans and anti-PSF-A546_Pos005_S001	00-pVueuWuPibJKGtXaNp7YT8
3.85714		Vesicles Paraspeckle	2	0.000	1.000	127	200000698	200000001	Not-Trans anti-PSF-A546 8C-S-PSF V2.00	0	29. Not-Trans and anti-PSF-A546_Pos005_S001	00-pVueuWuPibJKGtXaNp7YT8
4.39583		Vesicles Paraspeckle	2	0.000	1.000	127	200000699	200000002	Not-Trans anti-PSF-A546 8C-S-PSF V2.00	0	29. Not-Trans and anti-PSF-A546_Pos005_S001	00-pVueuWuPibJKGtXaNp7YT8
3.25		Vesicles Paraspeckle	2	0.000	1.000	127	200000700	200000003	Not-Trans anti-PSF-A546 8C-S-PSF V2.00	0	29. Not-Trans and anti-PSF-A546_Pos005_S001	00-pVueuWuPibJKGtXaNp7YT8
4		Vesicles Paraspeckle	2	0.000	1.000	127	200000701	200000004	Not-Trans anti-PSF-A546 8C-S-PSF V2.00	0	29. Not-Trans and anti-PSF-A546_Pos005_S001	00-pVueuWuPibJKGtXaNp7YT8
3.83333		Vesicles Paraspeckle	2	0.000	1.000	127	200000702	200000005	Not-Trans anti-PSF-A546 8C-S-PSF V2.00	0	29. Not-Trans and anti-PSF-A546_Pos005_S001	00-pVueuWuPibJKGtXaNp7YT8
3.25		Vesicles Paraspeckle	2	0.000	1.000	127	200000703	200000006	Not-Trans anti-PSF-A546 8C-S-PSF V2.00	0	29. Not-Trans and anti-PSF-A546_Pos005_S001	00-pVueuWuPibJKGtXaNp7YT8
4.7069		Vesicles Paraspeckle	2	0.000	1.000	127	200000704	200000007	Not-Trans anti-PSF-A546 8C-S-PSF V2.00	0	29. Not-Trans and anti-PSF-A546_Pos005_S001	00-pVueuWuPibJKGtXaNp7YT8
4		Vesicles Paraspeckle	2	0.000	1.000	127	200000705	200000008	Not-Trans anti-PSF-A546 8C-S-PSF V2.00	0	29. Not-Trans and anti-PSF-A546_Pos005_S001	00-pVueuWuPibJKGtXaNp7YT8
4.66667		Vesicles Paraspeckle	2	0.000	1.000	127	200000706	200000009	Not-Trans anti-PSF-A546 8C-S-PSF V2.00	0	29. Not-Trans and anti-PSF-A546_Pos005_S001	00-pVueuWuPibJKGtXaNp7YT8
3.81633		Vesicles Paraspeckle	2	0.000	1.000	127	200000707	200000010	Not-Trans anti-PSF-A546 8C-S-PSF V2.00	0	29. Not-Trans and anti-PSF-A546_Pos005_S001	00-pVueuWuPibJKGtXaNp7YT8
4.52941		Vesicles Paraspeckle	2	0.000	1.000	127	200000708	200000011	Not-Trans anti-PSF-A546 8C-S-PSF V2.00	0	29. Not-Trans and anti-PSF-A546_Pos005_S001	00-pVueuWuPibJKGtXaNp7YT8
3.33333		Vesicles Paraspeckle	2	0.000	1.000	127	200000709	200000012	Not-Trans anti-PSF-A546 8C-S-PSF V2.00	0	29. Not-Trans and anti-PSF-A546_Pos005_S001	00-pVueuWuPibJKGtXaNp7YT8
3.82456		Vesicles Paraspeckle	2	0.000	1.000	127	200000710	200000013	Not-Trans anti-PSF-A546 8C-S-PSF V2.00	0	29. Not-Trans and anti-PSF-A546_Pos005_S001	00-pVueuWuPibJKGtXaNp7YT8
4.85714		Vesicles Paraspeckle	2	0.000	1.000	127	200000711	200000014	Not-Trans anti-PSF-A546 8C-S-PSF V2.00	0	29. Not-Trans and anti-PSF-A546_Pos005_S001	00-pVueuWuPibJKGtXaNp7YT8
4.18421		Vesicles Paraspeckle	2	0.000	1.000	127	200000712	200000015	Not-Trans anti-PSF-A546 8C-S-PSF V2.00	0	29. Not-Trans and anti-PSF-A546_Pos005_S001	00-pVueuWuPibJKGtXaNp7YT8
4.21429		Vesicles Paraspeckle	2	0.000	1.000	127	200000713	200000016	Not-Trans anti-PSF-A546 8C-S-PSF V2.00	0	29. Not-Trans and anti-PSF-A546_Pos005_S001	00-pVueuWuPibJKGtXaNp7YT8
4		Vesicles Paraspeckle	2	0.000	1.000	127	200000714	200000017	Not-Trans anti-PSF-A546 8C-S-PSF V2.00	0	29. Not-Trans and anti-PSF-A546_Pos005_S001	00-pVueuWuPibJKGtXaNp7YT8
4.66667		Vesicles Paraspeckle	2	0.000	1.000	127	200000715	200000018	Not-Trans anti-PSF-A546 8C-S-PSF V2.00	0	29. Not-Trans and anti-PSF-A546_Pos005_S001	00-pVueuWuPibJKGtXaNp7YT8
4		Vesicles Paraspeckle	2	0.000	1.000	128	200000716	200000019	Not-Trans anti-PSF-A546 8C-S-PSF V2.00	0	29. Not-Trans and anti-PSF-A546_Pos005_S001	00-pVueuWuPibJKGtXaNp7YT8
3		Vesicles Paraspeckle	2	0.000	1.000	128	200000717	200000020	Not-Trans anti-PSF-A546 8C-S-PSF V2.00	0	29. Not-Trans and anti-PSF-A546_Pos005_S001	00-pVueuWuPibJKGtXaNp7YT8
3.90909		Vesicles Paraspeckle	2	0.000	1.000	128	200000718	200000021	Not-Trans anti-PSF-A546 8C-S-PSF V2.00	0	29. Not-Trans and anti-PSF-A546_Pos005_S001	00-pVueuWuPibJKGtXaNp7YT8
3.75		Vesicles Paraspeckle	2	0.000	1.000	128	200000719	200000022	Not-Trans anti-PSF-A546 8C-S-PSF V2.00	0	29. Not-Trans and anti-PSF-A546_Pos005_S001	00-pVueuWuPibJKGtXaNp7YT8
4.5		Vesicles Paraspeckle	2	0.000	1.000	129	200000720	200000023	Not-Trans anti-PSF-A546 8C-S-PSF V2.00	0	29. Not-Trans and anti-PSF-A546_Pos005_S001	00-pVueuWuPibJKGtXaNp7YT8
3.33333		Vesicles Paraspeckle	2	0.000	1.000	129	200000721	200000024	Not-Trans anti-PSF-A546 8C-S-PSF V2.00	0	29. Not-Trans and anti-PSF-A546_Pos005_S001	00-pVueuWuPibJKGtXaNp7YT8
3		Vesicles Paraspeckle	2	0.000	1.000	129	200000722	200000025	Not-Trans anti-PSF-A546 8C-S-PSF V2.00	0	29. Not-Trans and anti-PSF-A546_Pos005_S001	00-pVueuWuPibJKGtXaNp7YT8
3.2		Vesicles Paraspeckle	2	0.000	1.000	129	200000723	200000026	Not-Trans anti-PSF-A546 8C-S-PSF V2.00	0	29. Not-Trans and anti-PSF-A546_Pos005_S001	00-pVueuWuPibJKGtXaNp7YT8
5		Vesicles Paraspeckle	2	0.000	1.000	129	200000724	200000027	Not-Trans anti-PSF-A546 8C-S-PSF V2.00	0	29. Not-Trans and anti-PSF-A546_Pos005_S001	00-pVueuWuPibJKGtXaNp7YT8
6		Vesicles Paraspeckle	2	0.000	1.000	129	200000725	200000028	Not-Trans anti-PSF-A546 8C-S-PSF V2.00	0	29. Not-Trans and anti-PSF-A546_Pos005_S001	00-pVueuWuPibJKGtXaNp7YT8
5		Vesicles Paraspeckle	2	0.000	1.000	129	200000726	200000029	Not-Trans anti-PSF-A546 8C-S-PSF V2.00	0	29. Not-Trans and anti-PSF-A546_Pos005_S001	00-pVueuWuPibJKGtXaNp7YT8
4.89655		Vesicles Paraspeckle	2	0.000	1.000	129	200000727	200000030	Not-Trans anti-PSF-A546 8C-S-PSF V2.00	0	29. Not-Trans and anti-PSF-A546_Pos005_S001	00-pVueuWuPibJKGtXaNp7YT8
4.3125		Vesicles Paraspeckle	2	0.000	1.000	129	200000728	200000031	Not-Trans anti-PSF-A546 8C-S-PSF V2.00	0	29. Not-Trans and anti-PSF-A546_Pos005_S001	00-pVueuWuPibJKGtXaNp7YT8
3		Vesicles Paraspeckle	2	0.000	1.000	129	200000729	200000032	Not-Trans anti-PSF-A546 8C-S-PSF V2.00	0	29. Not-Trans and anti-PSF-A546_Pos005_S001	00-pVueuWuPibJKGtXaNp7YT8
3.6875		Vesicles Paraspeckle	2	0.000	1.000	130	200000730	200000033	Not-Trans anti-PSF-A546 8C-S-PSF V2.00	0	29. Not-Trans and anti-PSF-A546_Pos005_S001	00-pVueuWuPibJKGtXaNp7YT8
7.5		Vesicles Paraspeckle	2	0.000	1.000	130	200000731	200000034	Not-Trans anti-PSF-A546 8C-S-PSF V2.00	0	29. Not-Trans and anti-PSF-A546_Pos005_S001	00-pVueuWuPibJKGtXaNp7YT8
5.4		Vesicles Paraspeckle	2	0.000	1.000	130	200000732	200000035	Not-Trans anti-PSF-A546 8C-S-PSF V2.00	0	29. Not-Trans and anti-PSF-A546_Pos005_S001	00-pVueuWuPibJKGtXaNp7YT8
3.5		Vesicles Paraspeckle	2	0.000	1.000	130	200000733	200000036	Not-Trans anti-PSF-A546 8C-S-PSF V2.00	0	29. Not-Trans and anti-PSF-A546_Pos005_S001	00-pVueuWuPibJKGtXaNp7YT8
4.16667		Vesicles Paraspeckle	2	0.000	1.000	130	200000734	200000037	Not-Trans anti-PSF-A546 8C-S-PSF V2.00	0	29. Not-Trans and anti-PSF-A546_Pos005_S001	00-pVueuWuPibJKGtXaNp7YT8
4.63415		Vesicles Paraspeckle	2	0.000	1.000	130	200000735	200000038	Not-Trans anti-PSF-A546 8C-S-PSF V2.00	0	29. Not-Trans and anti-PSF-A546_Pos005_S001	00-pVueuWuPibJKGtXaNp7YT8
4		Vesicles Paraspeckle	2	0.000	1.000	130	200000736	200000039	Not-Trans anti-PSF-A546 8C-S-PSF V2.00	0	29. Not-Trans and anti-PSF-A546_Pos005_S001	00-pVueuWuPibJKGtXaNp7YT8
3.96296		Vesicles Paraspeckle	2	0.000	1.000	131	200000737	200000040	Not-Trans anti-PSF-A546 8C-S-PSF V2.00	0	29. Not-Trans and anti-PSF-A546_Pos005_S001	00-pVueuWuPibJKGtXaNp7YT8
3.42105		Vesicles Paraspeckle	2	0.000	1.000	131	200000738	200000041	Not-Trans anti-PSF-A546 8C-S-PSF V2.00	0	29. Not-Trans and anti-PSF-A546_Pos005_S001	00-pVueuWuPibJKGtXaNp7YT8
4.23077		Vesicles Paraspeckle	2	0.000	1.000	131	200000739	200000042	Not-Trans anti-PSF-A546 8C-S-PSF V2.00	0	29. Not-Trans and anti-PSF-A546_Pos005_S001	00-pVueuWuPibJKGtXaNp7YT8
3.85714		Vesicles Paraspeckle	2	0.000	1.000	131	200000740	200000043	Not-Trans anti-PSF-A546 8C-S-PSF V2.00	0	29. Not-Trans and anti-PSF-A546_Pos005_S001	00-pVueuWuPibJKGtXaNp7YT8
6.6		Vesicles Paraspeckle	2	0.000	1.000	131	200000741	200000044	Not-Trans anti-PSF-A546 8C-S-PSF V2.00	0	29. Not-Trans and anti-PSF-A546_Pos005_S001	00-pVueuWuPibJKGtXaNp7YT8
4.06061		Vesicles Paraspeckle	2	0.000	1.000	131	200000742	200000045	Not-Trans anti-PSF-A546 8C-S-PSF V2.00	0	29. Not-Trans and anti-PSF-A546_Pos005_S001	00-pVueuWuPibJKGtXaNp7YT8
4		Vesicles Paraspeckle	2	0.000	1.000	131	200000743	200000046	Not-Trans anti-PSF-A546 8C-S-PSF V2.00	0	29. Not-Trans and anti-PSF-A546_Pos005_S001	00-pVueuWuPibJKGtXaNp7YT8
3.4375		Vesicles Paraspeckle	2	0.000	1.000	131	200000744	200000047	Not-Trans anti-PSF-A546 8C-S-PSF V2.00	0	29. Not-Trans and anti-PSF-A546_Pos005_S001	00-pVueuWuPibJKGtXaNp7YT8
5		Vesicles Paraspeckle	2	0.000	1.000	131	200000745	200000048	Not-Trans anti-PSF-A546 8C-S-PSF V2.00	0	29. Not-Trans and anti-PSF-A546_Pos005_S001	00-pVueuWuPibJKGtXaNp7YT8
4.88889		Vesicles Paraspeckle	2	0.000	1.000	131	200000746	200000049	Not-Trans anti-PSF-A546 8C-S-PSF V2.00	0	29. Not-Trans and anti-PSF-A546_Pos005_S001	00-pVueuWuPibJKGtXaNp7YT8
5.71429		Vesicles Paraspeckle	2	0.000	1.000	132	200000747	200000050	Not-Trans anti-PSF-A546 8C-S-PSF V2.00	0	29. Not-Trans and anti-PSF-A546_Pos005_S001	00-pVueuWuPibJKGtXaNp7YT8
7		Vesicles Paraspeckle	2	0.000	1.000	132	200000748	200000051	Not-Trans anti-PSF-A546 8C-S-PSF V2.00	0	29. Not-Trans and anti-PSF-A546_Pos005_S001	00-pVueuWuPibJKGtXaNp7YT8
3		Vesicles Paraspeckle	2	0.000	1.000	132	200000749	200000052	Not-Trans anti-PSF-A546 8C-S-PSF V2.00	0	29. Not-Trans and anti-PSF-A546_Pos005_S001	00-pVueuWuPibJKGtXaNp7YT8
3.5		Vesicles Paraspeckle	2	0.000	1.000	132	200000750	200000053	Not-Trans anti-PSF-A546 8C-S-PSF V2.00	0	29. Not-Trans and anti-PSF-A546_Pos005_S001	00-pVueuWuPibJKGtXaNp7YT8
5.25		Vesicles Paraspeckle	2	0.000	1.000	132	200000751	200000054	Not-Trans anti-PSF-A546 8C-S-PSF V2.00	0	29. Not-Trans and anti-PSF-A546_Pos005_S001	00-pVueuWuPibJKGtXaNp7YT8
5.33333		Vesicles Paraspeckle	2	0.000	1.000	132	200000752	200000055	Not-Trans anti-PSF-A546 8C-S-PSF V2.00	0	29. Not-Trans and anti-PSF-A546_Pos005_S001	00-pVueuWuPibJKGtXaNp7YT8
6		Vesicles Paraspeckle	2	0.000	1.000	132	200000753	200000056	Not-Trans anti-PSF-A546 8C-S-PSF V2.00	0	29. Not-Trans and anti-PSF-A546_Pos005_S001	00-pVueuWuPibJKGtXaNp7YT8
4.5		Vesicles Paraspeckle	2	0.000	1.000	132	200000754	200000057	Not-Trans anti-PSF-A546 8C-S-PSF V2.00	0	29. Not-Trans and anti-PSF-A546_Pos005_S001	00-pVueuWuPibJKGtXaNp7YT8
3.8		Vesicles Paraspeckle	2	0.000	1.000	133	200000755	200000058	Not-Trans anti-PSF-A546 8C-S-PSF V2.00	0	29. Not-Trans and anti-PSF-A546_Pos005_S001	00-pVueuWuPibJKGtXaNp7YT8
4.5		Vesicles Paraspeckle	2	0.000	1.000	133	200000756	200000059	Not-Trans anti-PSF-A546 8C-S-PSF V2.00	0	29. Not-Trans and anti-PSF-A546_Pos005_S001	00-pVueuWuPibJKGtXaNp7YT8
3.2		Vesicles Paraspeckle	2	0.000	1.000	133	200000757	200000060	Not-Trans anti-PSF-A546 8C-S-PSF V2.00	0	29. Not-Trans and anti-PSF-A546_Pos005_S001	00-pVueuWuPibJKGtXaNp7YT8
4.3125		Vesicles Paraspeckle	2	0.000	1.000	133	200000758	200000061	Not-Trans anti-PSF-A546 8C-S-PSF V2.00	0	29. Not-Trans and anti-PSF-A546_Pos005_S001	00-pVueuWuPibJKGtXaNp7YT8
3		Vesicles Paraspeckle	2	0.000	1.000	133	200000759	200000062	Not-Trans anti-PSF-A546 8C-S-PSF V2.00	0	29. Not-Trans and anti-PSF-A546_Pos005_S001	00-pVueuWuPibJKGtXaNp7YT8
3		Vesicles Paraspeckle	2	0.000	1.000	133	200000760	200000063	Not-Trans anti-PSF-A546 8C-S-PSF V2.00	0	29. Not-Trans and anti-PSF-A546_Pos005_S001	00-pVueuWuPibJKGtXaNp7YT8
4		Vesicles Paraspeckle	2	0.000	1.000	133	200000761	200000064	Not-Trans anti-PSF-A546 8C-S-PSF V2.00	0	29. Not-Trans and anti-PSF-A546_Pos005_S001	00-pVueuWuPibJKGtXaNp7YT8
4		Vesicles Paraspeckle	2	0.000	1.000	133	200000762	200000065	Not-Trans anti-PSF-A546 8C-S-PSF V2.00	0	29. Not-Trans and anti-PSF-A546_Pos005_S001	00-pVueuWuPibJKGtXaNp7YT8
4.77778		Vesicles Paraspeckle	2	0.000	1.000	133	200000763	200000066	Not-Trans anti-PSF-A546 8C-S-PSF V2.00	0	29. Not-Trans and anti-PSF-A546_Pos005_S001	00-pVueuWuPibJKGtXaNp7YT8
4.44444		Vesicles Paraspeckle	2	0.000	1.000	133	200000764	200000067	Not-Trans anti-PSF-A546 8C-S-PSF V2.00	0	29. Not-Trans and anti-PSF-A546_Pos005_S001	00-pVueuWuPibJKGtXaNp7YT8
4.57143		Vesicles Paraspeckle	2	0.000	1.000	133	200000765	200000068	Not-Trans anti-PSF-A546 8C-S-PSF V2.00	0	29. Not-Trans and anti-PSF-A546_Pos005_S001	00-pVueuWuPibJKGtXaNp7YT8
4.15789		Vesicles Paraspeckle	2	0.000	1.000	133	200000766	200000069	Not-Trans anti-PSF-A546 8C-S-PSF V2.00	0	29. Not-Trans and anti-PSF-A546_Pos005_S001	00-pVueuWuPibJKGtXaNp7YT8
3.875		Vesicles Paraspeckle	2	0.000	1.000	134	200000767	200000070	Not-Trans anti-PSF-A546 8C-S-PSF V2.00	0	29. Not-Trans and anti-PSF-A546_Pos005_S001	00-pVueuWuPibJKGtXaNp7YT8
3.66667		Vesicles Paraspeckle	2	0.000	1.000	134	200000768	200000071	Not-Trans anti-PSF-A546 8C-S-PSF V2.00	0	29. Not-Trans and anti-PSF-A546_Pos005_S001	00-pVueuWuPibJKGtXaNp7YT8
3.5		Vesicles Paraspeckle	2	0.000	1.000	134	200000769	200000072	Not-Trans anti-PSF-A546 8C-S-PSF V2.00	0	29. Not-Trans and anti-PSF-A546_Pos005_S001	00-pVueuWuPibJKGtXaNp7YT8
3.66667		Vesicles Paraspeckle	2	0.000	1.000	134	200000770	200000073	Not-Trans anti-PSF-A546 8C-S-PSF V2.00	0	29. Not-Trans and anti-PSF-A546_Pos005_S001	00-pVueuWuPibJKGtXaNp7YT8
3.78947		Vesicles Paraspeckle	2	0.000	1.000	134	200000771	200000074	Not-Trans anti-PSF-A546 8C-S-PSF V2.00	0	29. Not-Trans and anti-PSF-A546_Pos005_S001	00-pVueuWuPibJKGtXaNp7YT8
3.61538		Vesicles Paraspeckle	2	0.000	1.000	134	200000772	200000075	Not-Trans anti-PSF-A546 8C-S-PSF V2.00	0	29. Not-Trans and anti-PSF-A546_Pos005_S001	00-pVueuWuPibJKGtXaNp7YT8
3		Vesicles Paraspeckle	2	0.000	1.000	134	200000773	200000076	Not-Trans anti-PSF-A546 8C-S-PSF V2.00	0	29. Not-Trans and anti-PSF-A546_Pos005_S001	00-pVueuWuPibJKGtXaNp7YT8
4.16667		Vesicles Paraspeckle	2	0.000	1.000	134	200000774	200000077	Not-Trans anti-PSF-A546 8C-S-PSF V2.00	0	29. Not-Trans and anti-PSF-A546_Pos005_S001	00-pVueuWuPibJKGtXaNp7YT8
8		Vesicles Paraspeckle	2	0.000	1.000	135	200000775	200000078	Not-Trans anti-PSF-A546 8C-S-PSF V2.00	0	29. Not-Trans and anti-PSF-A546_Pos005_S001	00-pVueuWuPibJKGtXaNp7YT8
3.125		Vesicles Paraspeckle	2	0.000	1.000	135	200000776	200000079	Not-Trans anti-PSF-A546 8C-S-PSF V2.00	0	29. Not-Trans and anti-PSF-A546_Pos005_S001	00-pVueuWuPibJKGtXaNp7YT8
4		Vesicles Paraspeckle	2	0.000	1.000	135	200000777	200000080	Not-Trans anti-PSF-A546 8C-S-PSF V2.00	0	29. Not-Trans and anti-PSF-A546_Pos005_S001	00-pVueuWuPibJKGtXaNp7YT8
4.16667		Vesicles Paraspeckle	2	0.000	1.000	135	200000778	200000081	Not-Trans anti-PSF-A546 8C-S-PSF V2.00	0	29. Not-Trans and anti-PSF-A546_Pos005_S001	00-pVueuWuPibJKGtXaNp7YT8
3		Vesicles Paraspeckle	2	0.000	1.000	135	200000779	200000082	Not-Trans anti-PSF-A546 8C-S-PSF V2.00	0	29. Not-Trans and anti-PSF-A546_Pos005_S001	00-pVueuWuPibJKGtXaNp7YT8
3.8125		Vesicles Paraspeckle	2	0.000	1.000	135	200000780	200000083	Not-Trans anti-PSF-A546 8C-S-PSF V2.00	0	29. Not-Trans and anti-PSF-A546_Pos005_S001	00-pVueuWuPibJKGtXaNp7YT8
3.84615		Vesicles Paraspeckle	2	0.000	1.000	135	200000781	200000084	Not-Trans anti-PSF-A546 8C-S-PSF V2.00	0	29. Not-Trans and anti-PSF-A546_Pos005_S001	00-pVueuWuPibJKGtXaNp7YT8
4.4		Vesicles Paraspeckle	2	0.000	1.000	135	200000782	200000085	Not-Trans anti-PSF-A546 8C-S-PSF V2.00	0	29. Not-Trans and anti-PSF-A546_Pos005_S001	00-pVueuWuPibJKGtXaNp7YT8
5.33333		Vesicles Paraspeckle	2	0.000	1.000	135	200000783	200000086	Not-Trans anti-PSF-A546 8C-S-PSF V2.00	0	29. Not-Trans and anti-PSF-A546_Pos005_S001	00-pVueuWuPibJKGtXaNp7YT8
3		Vesicles Paraspeckle	2	0.000	1.000	135	200000784	200000087	Not-Trans anti-PSF-A546 8C-S-PSF V2.00	0	29. Not-Trans and anti-PSF-A546_Pos005_S001	00-pVueuWuPibJKGtXaNp7YT8
4.10345		Vesicles Paraspeckle	2	0.000	1.000	135	200000785	200000088	Not-Trans anti-PSF-A546 8C-S-PSF V2.00	0	29. Not-Trans and anti-PSF-A546_Pos005_S001	00-pVueuWuPibJKGtXaNp7YT8
4.5		Vesicles Paraspeckle	2	0.000	1.000	135	200000786	200000089	Not-Trans anti-PSF-A546 8C-S-PSF V2.00	0	29. Not-Trans and anti-PSF-A546_Pos005_S001	00-pVueuWuPibJKGtXaNp7YT8
5.55556		Vesicles Paraspeckle	2	0.000	1.000	135	200000787	200000090	Not-Trans anti-PSF-A546 8C-S-PSF V2.00	0	29. Not-Trans and anti-PSF-A546_Pos005_S001	00-pVueuWuPibJKGtXaNp7YT8
4.16667		Vesicles Paraspeckle	2	0.000	1.000	135	200000788	200000091	Not-Trans anti-PSF-A546 8C-S-PSF V2.00	0	29. Not-Trans and anti-PSF-A546_Pos005_S001	00-pVueuWuPibJKGtXaNp7YT8
4.375		Vesicles Paraspeckle	2	0.000	1.000	135	200000789	200000092	Not-Trans anti-PSF-A546 8C-S-PSF V2.00	0	29. Not-Trans and anti-PSF-A546_Pos005_S001	00-pVueuWuPibJKGtXaNp7YT8
3		Vesicles Paraspeckle	2	0.000	1.000	136	200000790	200000093	Not-Trans anti-PSF-A546 8C-S-PSF V2.00	0	29. Not-Trans and anti-PSF-A546_Pos005_S001	00-pVueuWuPibJKGtXaNp7YT8
3		Vesicles Paraspeckle	2	0.000	1.000	136	200000791	200000094	Not-Trans anti-PSF-A546 8C-S-PSF V2.00	0	29. Not-Trans and anti-PSF-A546_Pos005_S001	00-pVueuWuPibJKGtXaNp7YT8
5.5		Vesicles Paraspeckle	2	0.000	1.000	136	200000792	200000095	Not-Trans anti-PSF-A546 8C-S-PSF V2.00	0	29. Not-Trans and anti-PSF-A546_Pos005_S001	00-pVueuWuPibJKGtXaNp7YT8
3.88889		Vesicles Paraspeckle	2	0.000	1.000	136	200000793	200000096	Not-Trans anti-PSF-A546 8C-S-PSF V2.00	0	29. Not-Trans and anti-PSF-A546_Pos005_S001	00-pVueuWuPibJKGtXaNp7YT8
3.93333		Vesicles Paraspeckle	2	0.000	1.000	136	200000794	200000097	Not-Trans anti-PSF-A546 8C-S-PSF V2.00	0	29. Not-Trans and anti-PSF-A546_Pos005_S001	00-pVueuWuPibJKGtXaNp7YT8
3		Vesicles Paraspeckle	2	0.000	1.000	136	200000795	200000098	Not-Trans anti-PSF-A546 8C-S-PSF V2.00	0	29. Not-Trans and anti-PSF-A546_Pos005_S001	00-pVueuWuPibJKGtXaNp7YT8
3		Vesicles Paraspeckle	2	0.000	1.000	136	200000796	200000099	Not-Trans anti-PSF-A546 8C-S-PSF V2.00	0	29. Not-Trans and anti-PSF-A546_Pos005_S001	00-pVueuWuPibJKGtXaNp7YT8
6		Vesicles Paraspeckle	2	0.000	1.000	136	200000797	200000100	Not-Trans anti-PSF-A546 8C-S-PSF V2.00	0	29. Not-Trans and anti-PSF-A546_Pos005_S001	00-pVueuWuPibJKGtXaNp7YT8
4.43478		Vesicles Paraspeckle	2	0.000	1.000	136	200000798	200000101	Not-Trans anti-PSF-A546 8C-S-PSF V2.00	0	29. Not-Trans and anti-PSF-A546_Pos005_S001	00-pVueuWuPibJKGtXaNp7YT8
4.25714		Vesicles Paraspeckle	2	0.000	1.000	136	200000799	200000102	Not-Trans anti-PSF-A546 8C-S-PSF V2.00	0	29. Not-Trans and anti-PSF-A546_Pos005_S001	00-pVueuWuPibJKGtXaNp7YT8
3.4		Vesicles Paraspeckle	2	0.000	1.000	136	200000800	200000103	Not-Trans anti-PSF-A546 8C-S-PSF V2.00	0	29. Not-Trans and anti-PSF-A546_Pos005_S001	00-pVueuWuPibJKGtXaNp7YT8
4.5		Vesicles Paraspeckle	2	0.000	1.000	136	200000801	200000104	Not-Trans anti-PSF-A546 8C-S-PSF V2.00	0	29. Not-Trans and anti-PSF-A546_Pos005_S001	00-pVueuWuPibJKGtXaNp7YT8
3.44444		Vesicles Paraspeckle	2	0.000	1.000	136	200000802	200000105	Not-Trans anti-PSF-A546 8C-S-PSF V2.00	0	29. Not-Trans and anti-PSF-A546_Pos005_S001	00-pVueuWuPibJKGtXaNp7YT8
4.3125		Vesicles Paraspeckle	2	0.000	1.000	136	200000803	200000106	Not-Trans anti-PSF-A546 8C-S-PSF V2.00	0	29. Not-Trans and anti-PSF-A546_Pos005_S001	00-pVueuWuPibJKGtXaNp7YT8
5.5		Vesicles Paraspeckle	2	0.000	1.000	137	200000804	200000107	Not-Trans anti-PSF-A546 8C-S-PSF V2.00	0	29. Not-Trans and anti-PSF-A546_Pos005_S001	00-pVueuWuPibJKGtXaNp7YT8
4.33333		Vesicles Paraspeckle	2	0.000	1.000	137	200000805	200000108	Not-Trans anti-PSF-A546 8C-S-PSF V2.00	0	29. Not-Trans and anti-PSF-A546_Pos005_S001	00-pVueuWuPibJKGtXaNp7YT8
4.46154		Vesicles Paraspeckle	2	0.000	1.000	137	200000806	200000109	Not-Trans anti-PSF-A546 8C-S-PSF V2.00	0	29. Not-Trans and anti-PSF-A546_Pos005_S001	00-pVueuWuPibJKGtXaNp7YT8
3.83333		Vesicles Paraspeckle	2	0.000	1.000	138	200000807	200000110	Not-Trans anti-PSF-A546 8C-S-PSF V2.00	0	29. Not-Trans and anti-PSF-A546_Pos005_S001	00-pVueuWuPibJKGtXaNp7YT8
5.5		Vesicles Paraspeckle	2	0.000	1.000	138	200000808	200000111	Not-Trans anti-PSF-A546 8C-S-PSF V2.00	0	29. Not-Trans and anti-PSF-A546_Pos005_S001	00-pVueuWuPibJKGtXaNp7YT8
3.89474		Vesicles Paraspeckle	2	0.000	1.000	138	200000809	200000112	Not-Trans anti-PSF-A546 8C-S-PSF V2.00	0	29. Not-Trans and anti-PSF-A546_Pos005_S001	00-pVueuWuPibJKGtXaNp7YT8
3.8		Vesicles Paraspeckle	2	0.000	1.000	138	200000810	200000113	Not-Trans anti-PSF-A546 8C-S-PSF V2.00	0	29. Not-Trans and anti-PSF-A546_Pos005_S001	00-pVueuWuPibJKGtXaNp7YT8
4		Vesicles Paraspeckle	2	0.000	1.000	138	200000811	200000114	Not-Trans anti-PSF-A546 8C-S-PSF V2.00	0	29. Not-Trans and anti-PSF-A546_Pos005_S001	00-pVueuWuPibJKGtXaNp7YT8
5.25		Vesicles Paraspeckle	2	0.000	1.000	138	200000812	200000115	Not-Trans anti-PSF-A546 8C-S-PSF V2.00	0	29. Not-Trans and anti-PSF-A546_Pos005_S001	00-pVueuWuPibJKGtXaNp7YT8
5.11111		Vesicles Paraspeckle	2	0.000	1.000	138	200000813	200000116	Not-Trans anti-PSF-A546 8C-S-PSF V2.00	0	29. Not-Trans and anti-PSF-A546_Pos005_S001	00-pVueuWuPibJKGtXaNp7YT8
4		Vesicles Paraspeckle	2	0.000	1.000	139	200000814	200000117	Not-Trans anti-PSF-A546 8C-S-PSF V2.00	0	29. Not-Trans and anti-PSF-A546_Pos005_S001	00-pVueuWuPibJKGtXaNp7YT8
5.25		Vesicles Paraspeckle	2	0.000	1.000	139	200000815	200000118	Not-Trans anti-PSF-A546 8C-S-PSF V2.00	0	29. Not-Trans and anti-PSF-A546_Pos005_S001	00-pVueuWuPibJKGtXaNp7YT8
10		Vesicles Paraspeckle	2	0.000	1.000	139	200000816	200000119	Not-Trans anti-PSF-A546 8C-S-PSF V2.00	0	29. Not-Trans and anti-PSF-A546_Pos005_S001	00-pVueuWuPibJKGtXaNp7YT8
3		Vesicles Paraspeckle	2	0.000	1.000	139	200000817	200000120	Not-Trans anti-PSF-A546 8C-S-PSF V2.00	0	29. Not-Trans and anti-PSF-A546_Pos005_S001	00-pVueuWuPibJKGtXaNp7YT8
4.66667		Vesicles Paraspeckle	2	0.000	1.000	139	200000818	200000121	Not-Trans anti-PSF-A546 8C-S-PSF V2.00	0	29. Not-Trans and anti-PSF-A546_Pos005_S001	00-pVueuWuPibJKGtXaNp7YT8
6.16667		Vesicles Paraspeckle	2	0.000	1.000	139	200000819	200000122	Not-Trans anti-PSF-A546 8C-S-PSF V2.00	0	29. Not-Trans and anti-PSF-A546_Pos005_S001	00-pVueuWuPibJKGtXaNp7YT8
3.2		Vesicles Paraspeckle	2	0.000	1.000	139	200000820	200000123	Not-Trans anti-PSF-A546 8C-S-PSF V2.00	0	29. Not-Trans and anti-PSF-A546_Pos005_S001	00-pVueuWuPibJKGtXaNp7YT8
4.5		Vesicles Paraspeckle	2	0.000	1.000	139	200000821	200000124	Not-Trans anti-PSF-A546 8C-S-PSF V2.00	0	29. Not-Trans and anti-PSF-A546_Pos005_S001	00-pVueuWuPibJKGtXaNp7YT8
6		Vesicles Paraspeckle	2	0.000	1.000	139	200000822	200000125	Not-Trans anti-PSF-A546 8C-S-PSF V2.00	0	29. Not-Trans and anti-PSF-A546_Pos005_S001	00-pVueuWuPibJKGtXaNp7YT8
3.75		Vesicles Paraspeckle	2	0.000	1.000	139	200000823	200000126	Not-Trans anti-PSF-A546 8C-S-PSF V2.00	0	29. Not-Trans and anti-PSF-A546_Pos005_S001	00-pVueuWuPibJKGtXaNp7YT8
3		Vesicles Paraspeckle	2	0.000	1.000	140	200000824	200000127	Not-Trans anti-PSF-A546 8C-S-PSF V2.00	0	29. Not-Trans and anti-PSF-A546_Pos005_S001	00-pVueuWuPibJKGtXaNp7YT8
6.33333		Vesicles Paraspeckle	2	0.000	1.000	140	200000825	200000128	Not-Trans anti-PSF-A546 8C-S-PSF V2.00	0	29. Not-Trans and anti-PSF-A546_Pos005_S001	00-pVueuWuPibJKGtXaNp7YT8
3.5		Vesicles Paraspeckle	2	0.000	1.000	140	200000826	200000129	Not-Trans anti-PSF-A546 8C-S-PSF V2.00	0	29. Not-Trans and anti-PSF-A546_Pos005_S001	00-pVueuWuPibJKGtXaNp7YT8
4.5		Vesicles Paraspeckle	2	0.000	1.000	140	200000827	200000130	Not-Trans anti-PSF-A546 8C-S-PSF V2.00	0	29. Not-Trans and anti-PSF-A546_Pos005_S001	00-pVueuWuPibJKGtXaNp7YT8
4		Vesicles Paraspeckle	2	0.000	1.000	140	200000828	200000131	Not-Trans anti-PSF-A546 8C-S-PSF V2.00	0	29. Not-Trans and anti-PSF-A546_Pos005_S001	00-pVueuWuPibJKGtXaNp7YT8
4.5		Vesicles Paraspeckle	2	0.000	1.000	140	200000829	200000132	Not-Trans anti-PSF-A546 8C-S-PSF V2.00	0	29. Not-Trans and anti-PSF-A546_Pos005_S001	00-pVueuWuPibJKGtXaNp7YT8
5.2		Vesicles Paraspeckle	2	0.000	1.000	140	200000830	200000133	Not-Trans anti-PSF-A546 8C-S-PSF V2.00	0	29. Not-Trans and anti-PSF-A546_Pos005_S001	00-pVueuWuPibJKGtXaNp7YT8
4.2963		Vesicles Paraspeckle	2	0.000	1.000	140	200000831	200000134	Not-Trans anti-PSF-A546 8C-S-PSF V2.00	0	29. Not-Trans and anti-PSF-A546_Pos005_S001	00-pVueuWuPibJKGtXaNp7YT8
4.77778		Vesicles Paraspeckle	2	0.000	1.000	140	200000832	200000135	Not-Trans anti-PSF-A546 8C-S-PSF V2.00	0	29. Not-Trans and anti-PSF-A546_Pos005_S001	00-pVueuWuPibJKGtXaNp7YT8
4		Vesicles Paraspeckle	2	0.000	1.000	140	200000833	200000136	Not-Trans anti-PSF-A546 8C-S-PSF V2.00	0	29. Not-Trans and anti-PSF-A546_Pos005_S001	00-pVueuWuPibJKGtXaNp7YT8
5.28571		Vesicles Paraspeckle	2	0.000	1.000	140	200000834	200000137	Not-Trans anti-PSF-A546 8C-S-PSF V2.00	0	29. Not-Trans and anti-PSF-A546_Pos005_S001	00-pVueuWuPibJKGtXaNp7YT8
3.83333		Vesicles Paraspeckle	2	0.000	1.000	140	200000835	200000138	Not-Trans anti-PSF-A546 8C-S-PSF V2.00	0	29. Not-Trans and anti-PSF-A546_Pos005_S001	00-pVueuWuPibJKGtXaNp7YT8
4		Vesicles Paraspeckle	2	0.000	1.000	140	200000836	200000139	Not-Trans anti-PSF-A546 8C-S-PSF V2.00	0	29. Not-Trans and anti-PSF-A546_Pos005_S001	00-pVueuWuPibJKGtXaNp7YT8
9		Vesicles Paraspeckle	2	0.000	1.000	140	200000837	200000140	Not-Trans anti-PSF-A546 8C-S-PSF V2.00	0	29. Not-Trans and anti-PSF-A546_Pos005_S001	00-pVueuWuPibJKGtXaNp7YT8
6		Vesicles Paraspeckle	2	0.000	1.000	140	200000838	200000141	Not-Trans anti-PSF-A546 8C-S-PSF V2.00	0	29. Not-Trans and anti-PSF-A546_Pos005_S001	00-pVueuWuPibJKGtXaNp7YT8
4.44444		Vesicles Paraspeckle	2	0.000	1.000	140	200000839	200000142	Not-Trans anti-PSF-A546 8C-S-PSF V2.00	0	29. Not-Trans and anti-PSF-A546_Pos005_S001	00-pVueuWuPibJKGtXaNp7YT8
3		Vesicles Paraspeckle	2	0.000	1.000	140	200000840	200000143	Not-Trans anti-PSF-A546 8C-S-PSF V2.00	0	29. Not-Trans and anti-PSF-A546_Pos005_S001	00-pVueuWuPibJKGtXaNp7YT8
4.89474		Vesicles Paraspeckle	2	0.000	1.000	140	200000841	200000144	Not-Trans anti-PSF-A546 8C-S-PSF V2.00	0	29. Not-Trans and anti-PSF-A546_Pos005_S001	00-pVueuWuPibJKGtXaNp7YT8
3.77778		Vesicles Paraspeckle	2	0.000	1.000	140	200000842	200000145	Not-Trans anti-PSF-A546 8C-S-PSF V2.00	0	29. Not-Trans and anti-PSF-A546_Pos005_S001	00-pVueuWuPibJKGtXaNp7YT8
3		Vesicles Paraspeckle	2	0.000	1.000	140	200000843	200000146	Not-Trans anti-PSF-A546 8C-S-PSF V2.00	0	29. Not-Trans and anti-PSF-A546_Pos005_S001	00-pVueuWuPibJKGtXaNp7YT8
8		Vesicles Paraspeckle	2	0.000	1.000	141	200000844	200000147	Not-Trans anti-PSF-A546 8C-S-PSF V2.00	0	29. Not-Trans and anti-PSF-A546_Pos005_S001	00-pVueuWuPibJKGtXaNp7YT8
4.35714		Vesicles Paraspeckle	2	0.000	1.000	141	200000845	200000148	Not-Trans anti-PSF-A546 8C-S-PSF V2.00	0	29. Not-Trans and anti-PSF-A546_Pos005_S001	00-pVueuWuPibJKGtXaNp7YT8
4		Vesicles Paraspeckle	2	0.000	1.000	141	200000846	200000149	Not-Trans anti-PSF-A546 8C-S-PSF V2.00	0	29. Not-Trans and anti-PSF-A546_Pos005_S001	00-pVueuWuPibJKGtXaNp7YT8
4		Vesicles Paraspeckle	2	0.000	1.000	141	200000847	200000150	Not-Trans anti-PSF-A546 8C-S-PSF V2.00	0	29. Not-Trans and anti-PSF-A546_Pos005_S001	00-pVueuWuPibJKGtXaNp7YT8
4.12121		Vesicles Paraspeckle	2	0.000	1.000	141	200000848	200000151	Not-Trans anti-PSF-A546 8C-S-PSF V2.00	0	29. Not-Trans and anti-PSF-A546_Pos005_S001	00-pVueuWuPibJKGtXaNp7YT8
4.25		Vesicles Paraspeckle	2	0.000	1.000	141	200000849	200000152	Not-Trans anti-PSF-A546 8C-S-PSF V2.00	0	29. Not-Trans and anti-PSF-A546_Pos005_S001	00-pVueuWuPibJKGtXaNp7YT8
5.25		Vesicles Paraspeckle	2	0.000	1.000	141	200000850	200000153	Not-Trans anti-PSF-A546 8C-S-PSF V2.00	0	29. Not-Trans and anti-PSF-A546_Pos005_S001	00-pVueuWuPibJKGtXaNp7YT8
4.1		Vesicles Paraspeckle	2	0.000	1.000	141	200000851	200000154	Not-Trans anti-PSF-A546 8C-S-PSF V2.00	0	29. Not-Trans and anti-PSF-A546_Pos005_S001	00-pVueuWuPibJKGtXaNp7YT8
3		Vesicles Paraspeckle	2	0.000	1.000	141	200000852	200000155	Not-Trans anti-PSF-A546 8C-S-PSF V2.00	0	29. Not-Trans and anti-PSF-A546_Pos005_S001	00-pVueuWuPibJKGtXaNp7YT8
4.57143		Vesicles Paraspeckle	2	0.000	1.000	141	200000853	200000156	Not-Trans anti-PSF-A546 8C-S-PSF V2.00	0	29. Not-Trans and anti-PSF-A546_Pos005_S001	00-pVueuWuPibJKGtXaNp7YT8
3.125		Vesicles Paraspeckle	2	0.000	1.000	141	200000854	200000157	Not-Trans anti-PSF-A546 8C-S-PSF V2.00	0	29. Not-Trans and anti-PSF-A546_Pos005_S001	00-pVueuWuPibJKGtXaNp7YT8
3.5		Vesicles Paraspeckle	2	0.000	1.000	141	200000855	200000158	Not-Trans anti-PSF-A546 8C-S-PSF V2.00	0	29. Not-Trans and anti-PSF-A546_Pos005_S001	00-pVueuWuPibJKGtXaNp7YT8
3		Vesicles Paraspeckle	2	0.000	1.000	141	200000856	200000159	Not-Trans anti-PSF-A546 8C-S-PSF V2.00	0	29. Not-Trans and anti-PSF-A546_Pos005_S001	00-pVueuWuPibJKGtXaNp7YT8
4		Vesicles Paraspeckle	2	0.000	1.000	142	200000857	200000160	Not-Trans anti-PSF-A546 8C-S-PSF V2.00	0	29. Not-Trans and anti-PSF-A546_Pos005_S001	00-pVueuWuPibJKGtXaNp7YT8
3.5		Vesicles Paraspeckle	2	0.000	1.000	142	200000858	200000161	Not-Trans anti-PSF-A546 8C-S-PSF V2.00	0	29. Not-Trans and anti-PSF-A546_Pos005_S001	00-pVueuWuPibJKGtXaNp7YT8
3		Vesicles Paraspeckle	2	0.000	1.000	142	200000859	200000162	Not-Trans anti-PSF-A546 8C-S-PSF V2.00	0	29. Not-Trans and anti-PSF-A546_Pos005_S001	00-pVueuWuPibJKGtXaNp7YT8
3.75		Vesicles Paraspeckle	2	0.000	1.000	142	200000860	200000163	Not-Trans anti-PSF-A546 8C-S-PSF V2.00	0	29. Not-Trans and anti-PSF-A546_Pos005_S001	00-pVueuWuPibJKGtXaNp7YT8
5.75		Vesicles Paraspeckle	2	0.000	1.000	142	200000861	200000164	Not-Trans anti-PSF-A546 8C-S-PSF V2.00	0	29. Not-Trans and anti-PSF-A546_Pos005_S001	00-pVueuWuPibJKGtXaNp7YT8
3.33333		Vesicles Paraspeckle	2	0.000	1.000	142	200000862	200000165	Not-Trans anti-PSF-A546 8C-S-PSF V2.00	0	29. Not-Trans and anti-PSF-A546_Pos005_S001	00-pVueuWuPibJKGtXaNp7YT8
5.33333		Vesicles Paraspeckle	2	0.000	1.000	142	200000863	200000166	Not-Trans anti-PSF-A546 8C-S-PSF V2.00	0	29. Not-Trans and anti-PSF-A546_Pos005_S001	00-pVueuWuPibJKGtXaNp7YT8
4.57143		Vesicles Paraspeckle	2	0.000	1.000	143	200000864	200000167	Not-Trans anti-PSF-A546 8C-S-PSF V2.00	0	29. Not-Trans and anti-PSF-A546_Pos005_S001	00-pVueuWuPibJKGtXaNp7YT8
4		Vesicles Paraspeckle	2	0.000	1.000	143	200000865	200000168	Not-Trans anti-PSF-A546 8C-S-PSF V2.00	0	29. Not-Trans and anti-PSF-A546_Pos005_S001	00-pVueuWuPibJKGtXaNp7YT8
4.28767		Vesicles Paraspeckle	2	0.000	1.000	143	200000866	200000169	Not-Trans anti-PSF-A546 8C-S-PSF V2.00	0	29. Not-Trans and anti-PSF-A546_Pos005_S001	00-pVueuWuPibJKGtXaNp7YT8
3.52941		Vesicles Paraspeckle	2	0.000	1.000	143	200000867	200000170	Not-Trans anti-PSF-A546 8C-S-PSF V2.00	0	29. Not-Trans and anti-PSF-A546_Pos005_S001	00-pVueuWuPibJKGtXaNp7YT8
3.75		Vesicles Paraspeckle	2	0.000	1.000	143	200000868	200000171	Not-Trans anti-PSF-A546 8C-S-PSF V2.00	0	29. Not-Trans and anti-PSF-A546_Pos005_S001	00-pVueuWuPibJKGtXaNp7YT8
5		Vesicles Paraspeckle	2	0.000	1.000	143	200000869	200000172	Not-Trans anti-PSF-A546 8C-S-PSF V2.00	0	29. Not-Trans and anti-PSF-A546_Pos005_S001	00-pVueuWuPibJKGtXaNp7YT8
3.71429		Vesicles Paraspeckle	2	0.000	1.000	143	200000870	200000173	Not-Trans anti-PSF-A546 8C-S-PSF V2.00	0	29. Not-Trans and anti-PSF-A546_Pos005_S001	00-pVueuWuPibJKGtXaNp7YT8
3.875		Vesicles Paraspeckle	2	0.000	1.000	143	200000871	200000174	Not-Trans anti-PSF-A546 8C-S-PSF V2.00	0	29. Not-Trans and anti-PSF-A546_Pos005_S001	00-pVueuWuPibJKGtXaNp7YT8
4.3125		Vesicles Paraspeckle	2	0.000	1.000	143	200000872	200000175	Not-Trans anti-PSF-A546 8C-S-PSF V2.00	0	29. Not-Trans and anti-PSF-A546_Pos005_S001	00-pVueuWuPibJKGtXaNp7YT8
3		Vesicles Paraspeckle	2	0.000	1.000	143	200000873	200000176	Not-Trans anti-PSF-A546 8C-S-PSF V2.00	0	29. Not-Trans and anti-PSF-A546_Pos005_S001	00-pVueuWuPibJKGtXaNp7YT8
4		Vesicles Paraspeckle	2	0.000	1.000	143	200000874	200000177	Not-Trans anti-PSF-A546 8C-S-PSF V2.00	0	29. Not-Trans and anti-PSF-A546_Pos005_S001	00-pVueuWuPibJKGtXaNp7YT8
4		Vesicles Paraspeckle	2	0.000	1.000	143	200000875	200000178	Not-Trans anti-PSF-A546 8C-S-PSF V2.00	0	29. Not-Trans and anti-PSF-A546_Pos005_S001	00-pVueuWuPibJKGtXaNp7YT8
4.09524		Vesicles Paraspeckle	2	0.000	1.000	143	200000876	200000179	Not-Trans anti-PSF-A546 8C-S-PSF V2.00	0	29. Not-Trans and anti-PSF-A546_Pos005_S001	00-pVueuWuPibJKGtXaNp7YT8
3.77273		Vesicles Paraspeckle	2	0.000	1.000	143	200000877	200000180	Not-Trans anti-PSF-A546 8C-S-PSF V2.00	0	29. Not-Trans and anti-PSF-A546_Pos005_S001	00-pVueuWuPibJKGtXaNp7YT8
4.37037		Vesicles Paraspeckle	2	0.000	1.000	143	200000878	200000181	Not-Trans anti-PSF-A546 8C-S-PSF V2.00	0	29. Not-Trans and anti-PSF-A546_Pos005_S001	00-pVueuWuPibJKGtXaNp7YT8
3.96		Vesicles Paraspeckle	2	0.000	1.000	143	200000879	200000182	Not-Trans anti-PSF-A546 8C-S-PSF V2.00	0	29. Not-Trans and anti-PSF-A546_Pos005_S001	00-pVueuWuPibJKGtXaNp7YT8
4.57391		Vesicles Paraspeckle	2	0.000	1.000	144	200000880	200000183	Not-Trans anti-PSF-A546 8C-S-PSF V2.00	0	29. Not-Trans and anti-PSF-A546_Pos005_S001	00-pVueuWuPibJKGtXaNp7YT8
4.17647		Vesicles Paraspeckle	2	0.000	1.000	144	200000881	200000184	Not-Trans anti-PSF-A546 8C-S-PSF V2.00	0	29. Not-Trans and anti-PSF-A546_Pos005_S001	00-pVueuWuPibJKGtXaNp7YT8
4.22785		Vesicles Paraspeckle	2	0.000	1.000	144	200000882	200000185	Not-Trans anti-PSF-A546 8C-S-PSF V2.00	0	29. Not-Trans and anti-PSF-A546_Pos005_S001	00-pVueuWuPibJKGtXaNp7YT8
4		Vesicles Paraspeckle	2	0.000	1.000	144	200000883	200000186	Not-Trans anti-PSF-A546 8C-S-PSF V2.00	0	29. Not-Trans and anti-PSF-A546_Pos005_S001	00-pVueuWuPibJKGtXaNp7YT8
3.66667		Vesicles Paraspeckle	2	0.000	1.000	145	200000884	200000187	Not-Trans anti-PSF-A546 8C-S-PSF V2.00	0	29. Not-Trans and anti-PSF-A546_Pos005_S001	00-pVueuWuPibJKGtXaNp7YT8
4.2		Vesicles Paraspeckle	2	0.000	1.000	145	200000885	200000188	Not-Trans anti-PSF-A546 8C-S-PSF V2.00	0	29. Not-Trans and anti-PSF-A546_Pos005_S001	00-pVueuWuPibJKGtXaNp7YT8
3		Vesicles Paraspeckle	2	0.000	1.000	145	200000886	200000189	Not-Trans anti-PSF-A546 8C-S-PSF V2.00	0	29. Not-Trans and anti-PSF-A546_Pos005_S001	00-pVueuWuPibJKGtXaNp7YT8
4.5		Vesicles Paraspeckle	2	0.000	1.000	145	200000887	200000190	Not-Trans anti-PSF-A546 8C-S-PSF V2.00	0	29. Not-Trans and anti-PSF-A546_Pos005_S001	00-pVueuWuPibJKGtXaNp7YT8
5.25		Vesicles Paraspeckle	2	0.000	1.000	145	200000888	200000191	Not-Trans anti-PSF-A546 8C-S-PSF V2.00	0	29. Not-Trans and anti-PSF-A546_Pos005_S001	00-pVueuWuPibJKGtXaNp7YT8
3.5		Vesicles Paraspeckle	2	0.000	1.000	145	200000889	200000192	Not-Trans anti-PSF-A546 8C-S-PSF V2.00	0	29. Not-Trans and anti-PSF-A546_Pos005_S001	00-pVueuWuPibJKGtXaNp7YT8
6		Vesicles Paraspeckle	2	0.000	1.000	146	200000890	200000193	Not-Trans anti-PSF-A546 8C-S-PSF V2.00	0	29. Not-Trans and anti-PSF-A546_Pos005_S001	00-pVueuWuPibJKGtXaNp7YT8
4.66667		Vesicles Paraspeckle	2	0.000	1.000	146	200000891	200000194	Not-Trans anti-PSF-A546 8C-S-PSF V2.00	0	29. Not-Trans and anti-PSF-A546_Pos005_S001	00-pVueuWuPibJKGtXaNp7YT8
3.14286		Vesicles Paraspeckle	2	0.000	1.000	146	200000892	200000195	Not-Trans anti-PSF-A546 8C-S-PSF V2.00	0	29. Not-Trans and anti-PSF-A546_Pos005_S001	00-pVueuWuPibJKGtXaNp7YT8
3.33333		Vesicles Paraspeckle	2	0.000	1.000	146	200000893	200000196	Not-Trans anti-PSF-A546 8C-S-PSF V2.00	0	29. Not-Trans and anti-PSF-A546_Pos005_S001	00-pVueuWuPibJKGtXaNp7YT8
5.5		Vesicles Paraspeckle	2	0.000	1.000	146	200000894	200000197	Not-Trans anti-PSF-A546 8C-S-PSF V2.00	0	29. Not-Trans and anti-PSF-A546_Pos005_S001	00-pVueuWuPibJKGtXaNp7YT8
3.83333		Vesicles Paraspeckle	2	0.000	1.000	146	200000895	200000198	Not-Trans anti-PSF-A546 8C-S-PSF V2.00	0	29. Not-Trans and anti-PSF-A546_Pos005_S001	00-pVueuWuPibJKGtXaNp7YT8
3		Vesicles Paraspeckle	2	0.000	1.000	146	200000896	200000199	Not-Trans anti-PSF-A546 8C-S-PSF V2.00	0	29. Not-Trans and anti-PSF-A546_Pos005_S001	00-pVueuWuPibJKGtXaNp7YT8
3.66667		Vesicles Paraspeckle	2	0.000	1.000	146	200000897	200000200	Not-Trans anti-PSF-A546 8C-S-PSF V2.00	0	29. Not-Trans and anti-PSF-A546_Pos005_S001	00-pVueuWuPibJKGtXaNp7YT8
3		Vesicles Paraspeckle	2	0.000	1.000	146	200000898	200000201	Not-Trans anti-PSF-A546 8C-S-PSF V2.00	0	29. Not-Trans and anti-PSF-A546_Pos005_S001	00-pVueuWuPibJKGtXaNp7YT8
3.4		Vesicles Paraspeckle	2	0.000	1.000	146	200000899	200000202	Not-Trans anti-PSF-A546 8C-S-PSF V2.00	0	29. Not-Trans and anti-PSF-A546_Pos005_S001	00-pVueuWuPibJKGtXaNp7YT8
3.625		Vesicles Paraspeckle	2	0.000	1.000	146	200000900	200000203	Not-Trans anti-PSF-A546 8C-S-PSF V2.00	0	29. Not-Trans and anti-PSF-A546_Pos005_S001	00-pVueuWuPibJKGtXaNp7YT8
4		Vesicles Paraspeckle	2	0.000	1.000	146	200000901	200000204	Not-Trans anti-PSF-A546 8C-S-PSF V2.00	0	29. Not-Trans and anti-PSF-A546_Pos005_S001	00-pVueuWuPibJKGtXaNp7YT8
4.28571		Vesicles Paraspeckle	2	0.000	1.000	146	200000902	200000205	Not-Trans anti-PSF-A546 8C-S-PSF V2.00	0	29. Not-Trans and anti-PSF-A546_Pos005_S001	00-pVueuWuPibJKGtXaNp7YT8
3.93548		Vesicles Paraspeckle	2	0.000	1.000	146	200000903	200000206	Not-Trans anti-PSF-A546 8C-S-PSF V2.00	0	29. Not-Trans and anti-PSF-A546_Pos005_S001	00-pVueuWuPibJKGtXaNp7YT8
3		Vesicles Paraspeckle	2	0.000	1.000	146	200000904	200000207	Not-Trans anti-PSF-A546 8C-S-PSF V2.00	0	29. Not-Trans and anti-PSF-A546_Pos005_S001	00-pVueuWuPibJKGtXaNp7YT8
4.4		Vesicles Paraspeckle	2	0.000	1.000	147	200000905	200000208	Not-Trans anti-PSF-A546 8C-S-PSF V2.00	0	29. Not-Trans and anti-PSF-A546_Pos005_S001	00-pVueuWuPibJKGtXaNp7YT8
3.65385		Vesicles Paraspeckle	2	0.000	1.000	147	200000906	200000209	Not-Trans anti-PSF-A546 8C-S-PSF V2.00	0	29. Not-Trans and anti-PSF-A546_Pos005_S001	00-pVueuWuPibJKGtXaNp7YT8
5.5		Vesicles Paraspeckle	2	0.000	1.000	147	200000907	200000210	Not-Trans anti-PSF-A546 8C-S-PSF V2.00	0	29. Not-Trans and anti-PSF-A546_Pos005_S001	00-pVueuWuPibJKGtXaNp7YT8
3.75		Vesicles Paraspeckle	2	0.000	1.000	147	200000908	200000211	Not-Trans anti-PSF-A546 8C-S-PSF V2.00	0	29. Not-Trans and anti-PSF-A546_Pos005_S001	00-pVueuWuPibJKGtXaNp7YT8
4.375		Vesicles Paraspeckle	2	0.000	1.000	147	200000909	200000212	Not-Trans anti-PSF-A546 8C-S-PSF V2.00	0	29. Not-Trans and anti-PSF-A546_Pos005_S001	00-pVueuWuPibJKGtXaNp7YT8
4.8		Vesicles Paraspeckle	2	0.000	1.000	147	200000910	200000213	Not-Trans anti-PSF-A546 8C-S-PSF V2.00	0	29. Not-Trans and anti-PSF-A546_Pos005_S001	00-pVueuWuPibJKGtXaNp7YT8
3.125		Vesicles Paraspeckle	2	0.000	1.000	147	200000911	200000214	Not-Trans anti-PSF-A546 8C-S-PSF V2.00	0	29. Not-Trans and anti-PSF-A546_Pos005_S001	00-pVueuWuPibJKGtXaNp7YT8
3.57143		Vesicles Paraspeckle	2	0.000	1.000	147	200000912	200000215	Not-Trans anti-PSF-A546 8C-S-PSF V2.00	0	29. Not-Trans and anti-PSF-A546_Pos005_S001	00-pVueuWuPibJKGtXaNp7YT8
4.28		Vesicles Paraspeckle	2	0.000	1.000	147	200000913	200000216	Not-Trans anti-PSF-A546 8C-S-PSF V2.00	0	29. Not-Trans and anti-PSF-A546_Pos005_S001	00-pVueuWuPibJKGtXaNp7YT8
3.6		Vesicles Paraspeckle	2	0.000	1.000	147	200000914	200000217	Not-Trans anti-PSF-A546 8C-S-PSF V2.00	0	29. Not-Trans and anti-PSF-A546_Pos005_S001	00-pVueuWuPibJKGtXaNp7YT8
3.6		Vesicles Paraspeckle	2	0.000	1.000	147	200000915	200000218	Not-Trans anti-PSF-A546 8C-S-PSF V2.00	0	29. Not-Trans and anti-PSF-A546_Pos005_S001	00-pVueuWuPibJKGtXaNp7YT8
4.2		Vesicles Paraspeckle	2	0.000	1.000	147	200000916	200000219	Not-Trans anti-PSF-A546 8C-S-PSF V2.00	0	29. Not-Trans and anti-PSF-A546_Pos005_S001	00-pVueuWuPibJKGtXaNp7YT8
3.83333		Vesicles Paraspeckle	2	0.000	1.000	147	200000917	200000220	Not-Trans anti-PSF-A546 8C-S-PSF V2.00	0	29. Not-Trans and anti-PSF-A546_Pos005_S001	00-pVueuWuPibJKGtXaNp7YT8
5.66667		Vesicles Paraspeckle	2	0.000	1.000	147	200000918	200000221	Not-Trans anti-PSF-A546 8C-S-PSF V2.00	0	29. Not-Trans and anti-PSF-A546_Pos005_S001	00-pVueuWuPibJKGtXaNp7YT8
3.66667		Vesicles Paraspeckle	2	0.000	1.000	148	200000919	200000222	Not-Trans anti-PSF-A546 8C-S-PSF V2.00	0	29. Not-Trans and anti-PSF-A546_Pos005_S001	00-pVueuWuPibJKGtXaNp7YT8
8		Vesicles Paraspeckle	2	0.000	1.000	148	200000920	200000223	Not-Trans anti-PSF-A546 8C-S-PSF V2.00	0	29. Not-Trans and anti-PSF-A546_Pos005_S001	00-pVueuWuPibJKGtXaNp7YT8
4.78261		Vesicles Paraspeckle	2	0.000	1.000	148	200000921	200000224	Not-Trans anti-PSF-A546 8C-S-PSF V2.00	0	29. Not-Trans and anti-PSF-A546_Pos005_S001	00-pVueuWuPibJKGtXaNp7YT8
4.59091		Vesicles Paraspeckle	2	0.000	1.000	148	200000922	200000225	Not-Trans anti-PSF-A546 8C-S-PSF V2.00	0	29. Not-Trans and anti-PSF-A546_Pos005_S001	00-pVueuWuPibJKGtXaNp7YT8
3.4		Vesicles Paraspeckle	2	0.000	1.000	148	200000923	200000226	Not-Trans anti-PSF-A546 8C-S-PSF V2.00	0	29. Not-Trans and anti-PSF-A546_Pos005_S001	00-pVueuWuPibJKGtXaNp7YT8
5.33333		Vesicles Paraspeckle	2	0.000	1.000	148	200000924	200000227	Not-Trans anti-PSF-A546 8C-S-PSF V2.00	0	29. Not-Trans and anti-PSF-A546_Pos005_S001	00-pVueuWuPibJKGtXaNp7YT8
5.8		Vesicles Paraspeckle	2	0.000	1.000	148	200000925	200000228	Not-Trans anti-PSF-A546 8C-S-PSF V2.00	0	29. Not-Trans and anti-PSF-A546_Pos005_S001	00-pVueuWuPibJKGtXaNp7YT8
4.67073		Vesicles Paraspeckle	2	0.000	1.000	149	200000926	200000229	Not-Trans anti-PSF-A546 8C-S-PSF V2.00	0	29. Not-Trans and anti-PSF-A546_Pos005_S001	00-pVueuWuPibJKGtXaNp7YT8
5.18182		Vesicles Paraspeckle	2	0.000	1.000	149	200000927	200000230	Not-Trans anti-PSF-A546 8C-S-PSF V2.00	0	29. Not-Trans and anti-PSF-A546_Pos005_S001	00-pVueuWuPibJKGtXaNp7YT8
4.0625		Vesicles Paraspeckle	2	0.000	1.000	149	200000928	200000231	Not-Trans anti-PSF-A546 8C-S-PSF V2.00	0	29. Not-Trans and anti-PSF-A546_Pos005_S001	00-pVueuWuPibJKGtXaNp7YT8
4.9		Vesicles Paraspeckle	2	0.000	1.000	149	200000929	200000232	Not-Trans anti-PSF-A546 8C-S-PSF V2.00	0	29. Not-Trans and anti-PSF-A546_Pos005_S001	00-pVueuWuPibJKGtXaNp7YT8
4.14286		Vesicles Paraspeckle	2	0.000	1.000	149	200000930	200000233	Not-Trans anti-PSF-A546 8C-S-PSF V2.00	0	29. Not-Trans and anti-PSF-A546_Pos005_S001	00-pVueuWuPibJKGtXaNp7YT8
4.39706		Vesicles Paraspeckle	2	0.000	1.000	149	200000931	200000234	Not-Trans anti-PSF-A546 8C-S-PSF V2.00	0	29. Not-Trans and anti-PSF-A546_Pos005_S001	00-pVueuWuPibJKGtXaNp7YT8
5.03846		Vesicles Paraspeckle	2	0.000	1.000	149	200000932	200000235	Not-Trans anti-PSF-A546 8C-S-PSF V2.00	0	29. Not-Trans and anti-PSF-A546_Pos005_S001	00-pVueuWuPibJKGtXaNp7YT8
3.70833		Vesicles Paraspeckle	2	0.000	1.000	149	200000933	200000236	Not-Trans anti-PSF-A546 8C-S-PSF V2.00	0	29. Not-Trans and anti-PSF-A546_Pos005_S001	00-pVueuWuPibJKGtXaNp7YT8
4.58427		Vesicles Paraspeckle	2	0.000	1.000	149	200000934	200000237	Not-Trans anti-PSF-A546 8C-S-PSF V2.00	0	29. Not-Trans and anti-PSF-A546_Pos005_S001	00-pVueuWuPibJKGtXaNp7YT8
4.64286		Vesicles Paraspeckle	2	0.000	1.000	149	200000935	200000238	Not-Trans anti-PSF-A546 8C-S-PSF V2.00	0	29. Not-Trans and anti-PSF-A546_Pos005_S001	00-pVueuWuPibJKGtXaNp7YT8
5.08333		Vesicles Paraspeckle	2	0.000	1.000	150	200000936	200000239	Not-Trans anti-PSF-A546 8C-S-PSF V2.00	0	29. Not-Trans and anti-PSF-A546_Pos005_S001	00-pVueuWuPibJKGtXaNp7YT8
5.4		Vesicles Paraspeckle	2	0.000	1.000	150	200000937	200000240	Not-Trans anti-PSF-A546 8C-S-PSF V2.00	0	29. Not-Trans and anti-PSF-A546_Pos005_S001	00-pVueuWuPibJKGtXaNp7YT8
3		Vesicles Paraspeckle	2	0.000	1.000	150	200000938	200000241	Not-Trans anti-PSF-A546 8C-S-PSF V2.00	0	29. Not-Trans and anti-PSF-A546_Pos005_S001	00-pVueuWuPibJKGtXaNp7YT8
5.1		Vesicles Paraspeckle	2	0.000	1.000	150	200000939	200000242	Not-Trans anti-PSF-A546 8C-S-PSF V2.00	0	29. Not-Trans and anti-PSF-A546_Pos005_S001	00-pVueuWuPibJKGtXaNp7YT8
4.78571		Vesicles Paraspeckle	2	0.000	1.000	151	200000940	200000243	Not-Trans anti-PSF-A546 8C-S-PSF V2.00	0	29. Not-Trans and anti-PSF-A546_Pos005_S001	00-pVueuWuPibJKGtXaNp7YT8
7.5		Vesicles Paraspeckle	2	0.000	1.000	151	200000941	200000244	Not-Trans anti-PSF-A546 8C-S-PSF V2.00	0	29. Not-Trans and anti-PSF-A546_Pos005_S001	00-pVueuWuPibJKGtXaNp7YT8
3.28571		Vesicles Paraspeckle	2	0.000	1.000	151	200000942	200000245	Not-Trans anti-PSF-A546 8C-S-PSF V2.00	0	29. Not-Trans and anti-PSF-A546_Pos005_S001	00-pVueuWuPibJKGtXaNp7YT8
4		Vesicles Paraspeckle	2	0.000	1.000	152	200000943	200000246	Not-Trans anti-PSF-A546 8C-S-PSF V2.00	0	29. Not-Trans and anti-PSF-A546_Pos005_S001	00-pVueuWuPibJKGtXaNp7YT8
3.5		Vesicles Paraspeckle	2	0.000	1.000	152	200000944	200000247	Not-Trans anti-PSF-A546 8C-S-PSF V2.00	0	29. Not-Trans and anti-PSF-A546_Pos005_S001	00-pVueuWuPibJKGtXaNp7YT8
7		Vesicles Paraspeckle	2	0.000	1.000	152	200000945	200000248	Not-Trans anti-PSF-A546 8C-S-PSF V2.00	0	29. Not-Trans and anti-PSF-A546_Pos005_S001	00-pVueuWuPibJKGtXaNp7YT8
5		Vesicles Paraspeckle	2	0.000	1.000	152	200000946	200000249	Not-Trans anti-PSF-A546 8C-S-PSF V2.00	0	29. Not-Trans and anti-PSF-A546_Pos005_S001	00-pVueuWuPibJKGtXaNp7YT8
3.70588		Vesicles Paraspeckle	2	0.000	1.000	153	200000947	200000250	Not-Trans anti-PSF-A546 8C-S-PSF V2.00	0	29. Not-Trans and anti-PSF-A546_Pos005_S001	00-pVueuWuPibJKGtXaNp7YT8
4.33333		Vesicles Paraspeckle	2	0.000	1.000	153	200000948	200000251	Not-Trans anti-PSF-A546 8C-S-PSF V2.00	0	29. Not-Trans and anti-PSF-A546_Pos005_S001	00-pVueuWuPibJKGtXaNp7YT8
5.33333		Vesicles Paraspeckle	2	0.000	1.000	153	200000949	200000252	Not-Trans anti-PSF-A546 8C-S-PSF V2.00	0	29. Not-Trans and anti-PSF-A546_Pos005_S001	00-pVueuWuPibJKGtXaNp7YT8
4.5		Vesicles Paraspeckle	2	0.000	1.000	153	200000950	200000253	Not-Trans anti-PSF-A546 8C-S-PSF V2.00	0	29. Not-Trans and anti-PSF-A546_Pos005_S001	00-pVueuWuPibJKGtXaNp7YT8
5		Vesicles Paraspeckle	2	0.000	1.000	153	200000951	200000254	Not-Trans anti-PSF-A546 8C-S-PSF V2.00	0	29. Not-Trans and anti-PSF-A546_Pos005_S001	00-pVueuWuPibJKGtXaNp7YT8
4.2		Vesicles Paraspeckle	2	0.000	1.000	153	200000952	200000255	Not-Trans anti-PSF-A546 8C-S-PSF V2.00	0	29. Not-Trans and anti-PSF-A546_Pos005_S001	00-pVueuWuPibJKGtXaNp7YT8
4		Vesicles Paraspeckle	2	0.000	1.000	153	200000953	200000256	Not-Trans anti-PSF-A546 8C-S-PSF V2.00	0	29. Not-Trans and anti-PSF-A546_Pos005_S001	00-pVueuWuPibJKGtXaNp7YT8
3.16667		Vesicles Paraspeckle	2	0.000	1.000	153	200000954	200000257	Not-Trans anti-PSF-A546 8C-S-PSF V2.00	0	29. Not-Trans and anti-PSF-A546_Pos005_S001	00-pVueuWuPibJKGtXaNp7YT8
4.82143		Vesicles Paraspeckle	2	0.000	1.000	153	200000955	200000258	Not-Trans anti-PSF-A546 8C-S-PSF V2.00	0	29. Not-Trans and anti-PSF-A546_Pos005_S001	00-pVueuWuPibJKGtXaNp7YT8
6		Vesicles Paraspeckle	2	0.000	1.000	153	200000956	200000259	Not-Trans anti-PSF-A546 8C-S-PSF V2.00	0	29. Not-Trans and anti-PSF-A546_Pos005_S001	00-pVueuWuPibJKGtXaNp7YT8
3.72727		Vesicles Paraspeckle	2	0.000	1.000	153	200000957	200000260	Not-Trans anti-PSF-A546 8C-S-PSF V2.00	0	29. Not-Trans and anti-PSF-A546_Pos005_S001	00-pVueuWuPibJKGtXaNp7YT8
4.65		Vesicles Paraspeckle	2	0.000	1.000	153	200000958	200000261	Not-Trans anti-PSF-A546 8C-S-PSF V2.00	0	29. Not-Trans and anti-PSF-A546_Pos005_S001	00-pVueuWuPibJKGtXaNp7YT8
5.14286		Vesicles Paraspeckle	2	0.000	1.000	153	200000959	200000262	Not-Trans anti-PSF-A546 8C-S-PSF V2.00	0	29. Not-Trans and anti-PSF-A546_Pos005_S001	00-pVueuWuPibJKGtXaNp7YT8
4.56667		Vesicles Paraspeckle	2	0.000	1.000	153	200000960	200000263	Not-Trans anti-PSF-A546 8C-S-PSF V2.00	0	29. Not-Trans and anti-PSF-A546_Pos005_S001	00-pVueuWuPibJKGtXaNp7YT8
4		Vesicles Paraspeckle	2	0.000	1.000	153	200000961	200000264	Not-Trans anti-PSF-A546 8C-S-PSF V2.00	0	29. Not-Trans and anti-PSF-A546_Pos005_S001	00-pVueuWuPibJKGtXaNp7YT8
4.33333		Vesicles Paraspeckle	2	0.000	1.000	153	200000962	200000265	Not-Trans anti-PSF-A546 8C-S-PSF V2.00	0	29. Not-Trans and anti-PSF-A546_Pos005_S001	00-pVueuWuPibJKGtXaNp7YT8
4.16667		Vesicles Paraspeckle	2	0.000	1.000	153	200000963	200000266	Not-Trans anti-PSF-A546 8C-S-PSF V2.00	0	29. Not-Trans and anti-PSF-A546_Pos005_S001	00-pVueuWuPibJKGtXaNp7YT8
4.64516		Vesicles Paraspeckle	2	0.000	1.000	153	200000964	200000267	Not-Trans anti-PSF-A546 8C-S-PSF V2.00	0	29. Not-Trans and anti-PSF-A546_Pos005_S001	00-pVueuWuPibJKGtXaNp7YT8
4.53333		Vesicles Paraspeckle	2	0.000	1.000	153	200000965	200000268	Not-Trans anti-PSF-A546 8C-S-PSF V2.00	0	29. Not-Trans and anti-PSF-A546_Pos005_S001	00-pVueuWuPibJKGtXaNp7YT8
4.31818		Vesicles Paraspeckle	2	0.000	1.000	153	200000966	200000269	Not-Trans anti-PSF-A546 8C-S-PSF V2.00	0	29. Not-Trans and anti-PSF-A546_Pos005_S001	00-pVueuWuPibJKGtXaNp7YT8
6.14286		Vesicles Paraspeckle	2	0.000	1.000	153	200000967	200000270	Not-Trans anti-PSF-A546 8C-S-PSF V2.00	0	29. Not-Trans and anti-PSF-A546_Pos005_S001	00-pVueuWuPibJKGtXaNp7YT8
4.58824		Vesicles Paraspeckle	2	0.000	1.000	153	200000968	200000271	Not-Trans anti-PSF-A546 8C-S-PSF V2.00	0	29. Not-Trans and anti-PSF-A546_Pos005_S001	00-pVueuWuPibJKGtXaNp7YT8
5.14286		Vesicles Paraspeckle	2	0.000	1.000	154	200000969	200000272	Not-Trans anti-PSF-A546 8C-S-PSF V2.00	0	29. Not-Trans and anti-PSF-A546_Pos005_S001	00-pVueuWuPibJKGtXaNp7YT8
5.5		Vesicles Paraspeckle	2	0.000	1.000	154	200000970	200000273	Not-Trans anti-PSF-A546 8C-S-PSF V2.00	0	29. Not-Trans and anti-PSF-A546_Pos005_S001	00-pVueuWuPibJKGtXaNp7YT8
4		Vesicles Paraspeckle	2	0.000	1.000	154	200000971	200000274	Not-Trans anti-PSF-A546 8C-S-PSF V2.00	0	29. Not-Trans and anti-PSF-A546_Pos005_S001	00-pVueuWuPibJKGtXaNp7YT8
4.5		Vesicles Paraspeckle	2	0.000	1.000	154	200000972	200000275	Not-Trans anti-PSF-A546 8C-S-PSF V2.00	0	29. Not-Trans and anti-PSF-A546_Pos005_S001	00-pVueuWuPibJKGtXaNp7YT8
6		Vesicles Paraspeckle	2	0.000	1.000	155	200000973	200000276	Not-Trans anti-PSF-A546 8C-S-PSF V2.00	0	29. Not-Trans and anti-PSF-A546_Pos005_S001	00-pVueuWuPibJKGtXaNp7YT8
5		Vesicles Paraspeckle	2	0.000	1.000	155	200000974	200000277	Not-Trans anti-PSF-A546 8C-S-PSF V2.00	0	29. Not-Trans and anti-PSF-A546_Pos005_S001	00-pVueuWuPibJKGtXaNp7YT8
4		Vesicles Paraspeckle	2	0.000	1.000	155	200000975	200000278	Not-Trans anti-PSF-A546 8C-S-PSF V2.00	0	29. Not-Trans and anti-PSF-A546_Pos005_S001	00-pVueuWuPibJKGtXaNp7YT8
4.28571		Vesicles Paraspeckle	2	0.000	1.000	155	200000976	200000279	Not-Trans anti-PSF-A546 8C-S-PSF V2.00	0	29. Not-Trans and anti-PSF-A546_Pos005_S001	00-pVueuWuPibJKGtXaNp7YT8
3		Vesicles Paraspeckle	2	0.000	1.000	155	200000977	200000280	Not-Trans anti-PSF-A546 8C-S-PSF V2.00	0	29. Not-Trans and anti-PSF-A546_Pos005_S001	00-pVueuWuPibJKGtXaNp7YT8
4		Vesicles Paraspeckle	2	0.000	1.000	155	200000978	200000281	Not-Trans anti-PSF-A546 8C-S-PSF V2.00	0	29. Not-Trans and anti-PSF-A546_Pos005_S001	00-pVueuWuPibJKGtXaNp7YT8
3		Vesicles Paraspeckle	2	0.000	1.000	155	200000979	200000282	Not-Trans anti-PSF-A546 8C-S-PSF V2.00	0	29. Not-Trans and anti-PSF-A546_Pos005_S001	00-pVueuWuPibJKGtXaNp7YT8
3		Vesicles Paraspeckle	2	0.000	1.000	155	200000980	200000283	Not-Trans anti-PSF-A546 8C-S-PSF V2.00	0	29. Not-Trans and anti-PSF-A546_Pos005_S001	00-pVueuWuPibJKGtXaNp7YT8
3		Vesicles Paraspeckle	2	0.000	1.000	155	200000981	200000284	Not-Trans anti-PSF-A546 8C-S-PSF V2.00	0	29. Not-Trans and anti-PSF-A546_Pos005_S001	00-pVueuWuPibJKGtXaNp7YT8
4.25		Vesicles Paraspeckle	2	0.000	1.000	155	200000982	200000285	Not-Trans anti-PSF-A546 8C-S-PSF V2.00	0	29. Not-Trans and anti-PSF-A546_Pos005_S001	00-pVueuWuPibJKGtXaNp7YT8
5.05		Vesicles Paraspeckle	2	0.000	1.000	155	200000983	200000286	Not-Trans anti-PSF-A546 8C-S-PSF V2.00	0	29. Not-Trans and anti-PSF-A546_Pos005_S001	00-pVueuWuPibJKGtXaNp7YT8
3.75		Vesicles Paraspeckle	2	0.000	1.000	155	200000984	200000287	Not-Trans anti-PSF-A546 8C-S-PSF V2.00	0	29. Not-Trans and anti-PSF-A546_Pos005_S001	00-pVueuWuPibJKGtXaNp7YT8
5.83333		Vesicles Paraspeckle	2	0.000	1.000	155	200000985	200000288	Not-Trans anti-PSF-A546 8C-S-PSF V2.00	0	29. Not-Trans and anti-PSF-A546_Pos005_S001	00-pVueuWuPibJKGtXaNp7YT8
3.55556		Vesicles Paraspeckle	2	0.000	1.000	156	200000986	200000289	Not-Trans anti-PSF-A546 8C-S-PSF V2.00	0	29. Not-Trans and anti-PSF-A546_Pos005_S001	00-pVueuWuPibJKGtXaNp7YT8
3.5		Vesicles Paraspeckle	2	0.000	1.000	156	200000987	200000290	Not-Trans anti-PSF-A546 8C-S-PSF V2.00	0	29. Not-Trans and anti-PSF-A546_Pos005_S001	00-pVueuWuPibJKGtXaNp7YT8
3		Vesicles Paraspeckle	2	0.000	1.000	156	200000988	200000291	Not-Trans anti-PSF-A546 8C-S-PSF V2.00	0	29. Not-Trans and anti-PSF-A546_Pos005_S001	00-pVueuWuPibJKGtXaNp7YT8
11		Vesicles Paraspeckle	2	0.000	1.000	156	200000989	200000292	Not-Trans anti-PSF-A546 8C-S-PSF V2.00	0	29. Not-Trans and anti-PSF-A546_Pos005_S001	00-pVueuWuPibJKGtXaNp7YT8
5.14286		Vesicles Paraspeckle	2	0.000	1.000	156	200000990	200000293	Not-Trans anti-PSF-A546 8C-S-PSF V2.00	0	29. Not-Trans and anti-PSF-A546_Pos005_S001	00-pVueuWuPibJKGtXaNp7YT8
3		Vesicles Paraspeckle	2	0.000	1.000	156	200000991	200000294	Not-Trans anti-PSF-A546 8C-S-PSF V2.00	0	29. Not-Trans and anti-PSF-A546_Pos005_S001	00-pVueuWuPibJKGtXaNp7YT8
4.09091		Vesicles Paraspeckle	2	0.000	1.000	157	200000992	200000295	Not-Trans anti-PSF-A546 8C-S-PSF V2.00	0	29. Not-Trans and anti-PSF-A546_Pos005_S001	00-pVueuWuPibJKGtXaNp7YT8
6.125		Vesicles Paraspeckle	2	0.000	1.000	157	200000993	200000296	Not-Trans anti-PSF-A546 8C-S-PSF V2.00	0	29. Not-Trans and anti-PSF-A546_Pos005_S001	00-pVueuWuPibJKGtXaNp7YT8
5.11111		Vesicles Paraspeckle	2	0.000	1.000	157	200000994	200000297	Not-Trans anti-PSF-A546 8C-S-PSF V2.00	0	29. Not-Trans and anti-PSF-A546_Pos005_S001	00-pVueuWuPibJKGtXaNp7YT8
3.5		Vesicles Paraspeckle	2	0.000	1.000	157	200000995	200000298	Not-Trans anti-PSF-A546 8C-S-PSF V2.00	0	29. Not-Trans and anti-PSF-A546_Pos005_S001	00-pVueuWuPibJKGtXaNp7YT8
7.28571		Vesicles Paraspeckle	2	0.000	1.000	157	200000996	200000299	Not-Trans anti-PSF-A546 8C-S-PSF V2.00	0	29. Not-Trans and anti-PSF-A546_Pos005_S001	00-pVueuWuPibJKGtXaNp7YT8
6.05		Vesicles Paraspeckle	2	0.000	1.000	157	200000997	200000300	Not-Trans anti-PSF-A546 8C-S-PSF V2.00	0	29. Not-Trans and anti-PSF-A546_Pos005_S001	00-pVueuWuPibJKGtXaNp7YT8
10.8571		Vesicles Paraspeckle	2	0.000	1.000	157	200000998	200000301	Not-Trans anti-PSF-A546 8C-S-PSF V2.00	0	29. Not-Trans and anti-PSF-A546_Pos005_S001	00-pVueuWuPibJKGtXaNp7YT8
7.33333		Vesicles Paraspeckle	2	0.000	1.000	157	200000999	200000302	Not-Trans anti-PSF-A546 8C-S-PSF V2.00	0	29. Not-Trans and anti-PSF-A546_Pos005_S001	00-pVueuWuPibJKGtXaNp7YT8
7.15385		Vesicles Paraspeckle	2	0.000	1.000	157	200001000	200000303	Not-Trans anti-PSF-A546 8C-S-PSF V2.00	0	29. Not-Trans and anti-PSF-A546_Pos005_S001	00-pVueuWuPibJKGtXaNp7YT8
6.52083		Vesicles Paraspeckle	2	0.000	1.000	157	200001001	200000304	Not-Trans anti-PSF-A546 8C-S-PSF V2.00	0	29. Not-Trans and anti-PSF-A546_Pos005_S001	00-pVueuWuPibJKGtXaNp7YT8
3		Vesicles Paraspeckle	2	0.000	1.000	158	200001002	200000000	Not-Trans anti-PSF-A546 8C-S-PSF V2.00	0	29. Not-Trans and anti-PSF-A546_Pos006_S001	00-MNDkK6yYhTfLt2C9VmRaze
5.625		Vesicles Paraspeckle	2	0.000	1.000	158	200001003	200000001	Not-Trans anti-PSF-A546 8C-S-PSF V2.00	0	29. Not-Trans and anti-PSF-A546_Pos006_S001	00-MNDkK6yYhTfLt2C9VmRaze
4.14286		Vesicles Paraspeckle	2	0.000	1.000	158	200001004	200000002	Not-Trans anti-PSF-A546 8C-S-PSF V2.00	0	29. Not-Trans and anti-PSF-A546_Pos006_S001	00-MNDkK6yYhTfLt2C9VmRaze
3		Vesicles Paraspeckle	2	0.000	1.000	158	200001005	200000003	Not-Trans anti-PSF-A546 8C-S-PSF V2.00	0	29. Not-Trans and anti-PSF-A546_Pos006_S001	00-MNDkK6yYhTfLt2C9VmRaze
3.55556		Vesicles Paraspeckle	2	0.000	1.000	159	200001006	200000004	Not-Trans anti-PSF-A546 8C-S-PSF V2.00	0	29. Not-Trans and anti-PSF-A546_Pos006_S001	00-MNDkK6yYhTfLt2C9VmRaze
3.53846		Vesicles Paraspeckle	2	0.000	1.000	159	200001007	200000005	Not-Trans anti-PSF-A546 8C-S-PSF V2.00	0	29. Not-Trans and anti-PSF-A546_Pos006_S001	00-MNDkK6yYhTfLt2C9VmRaze
4.07143		Vesicles Paraspeckle	2	0.000	1.000	159	200001008	200000006	Not-Trans anti-PSF-A546 8C-S-PSF V2.00	0	29. Not-Trans and anti-PSF-A546_Pos006_S001	00-MNDkK6yYhTfLt2C9VmRaze
4		Vesicles Paraspeckle	2	0.000	1.000	159	200001009	200000007	Not-Trans anti-PSF-A546 8C-S-PSF V2.00	0	29. Not-Trans and anti-PSF-A546_Pos006_S001	00-MNDkK6yYhTfLt2C9VmRaze
3.77273		Vesicles Paraspeckle	2	0.000	1.000	159	200001010	200000008	Not-Trans anti-PSF-A546 8C-S-PSF V2.00	0	29. Not-Trans and anti-PSF-A546_Pos006_S001	00-MNDkK6yYhTfLt2C9VmRaze
4.125		Vesicles Paraspeckle	2	0.000	1.000	159	200001011	200000009	Not-Trans anti-PSF-A546 8C-S-PSF V2.00	0	29. Not-Trans and anti-PSF-A546_Pos006_S001	00-MNDkK6yYhTfLt2C9VmRaze
3.7		Vesicles Paraspeckle	2	0.000	1.000	159	200001012	200000010	Not-Trans anti-PSF-A546 8C-S-PSF V2.00	0	29. Not-Trans and anti-PSF-A546_Pos006_S001	00-MNDkK6yYhTfLt2C9VmRaze
4.55556		Vesicles Paraspeckle	2	0.000	1.000	159	200001013	200000011	Not-Trans anti-PSF-A546 8C-S-PSF V2.00	0	29. Not-Trans and anti-PSF-A546_Pos006_S001	00-MNDkK6yYhTfLt2C9VmRaze
4.48		Vesicles Paraspeckle	2	0.000	1.000	159	200001014	200000012	Not-Trans anti-PSF-A546 8C-S-PSF V2.00	0	29. Not-Trans and anti-PSF-A546_Pos006_S001	00-MNDkK6yYhTfLt2C9VmRaze
4		Vesicles Paraspeckle	2	0.000	1.000	159	200001015	200000013	Not-Trans anti-PSF-A546 8C-S-PSF V2.00	0	29. Not-Trans and anti-PSF-A546_Pos006_S001	00-MNDkK6yYhTfLt2C9VmRaze
4.70833		Vesicles Paraspeckle	2	0.000	1.000	159	200001016	200000014	Not-Trans anti-PSF-A546 8C-S-PSF V2.00	0	29. Not-Trans and anti-PSF-A546_Pos006_S001	00-MNDkK6yYhTfLt2C9VmRaze
4.68182		Vesicles Paraspeckle	2	0.000	1.000	159	200001017	200000015	Not-Trans anti-PSF-A546 8C-S-PSF V2.00	0	29. Not-Trans and anti-PSF-A546_Pos006_S001	00-MNDkK6yYhTfLt2C9VmRaze
4.35484		Vesicles Paraspeckle	2	0.000	1.000	159	200001018	200000016	Not-Trans anti-PSF-A546 8C-S-PSF V2.00	0	29. Not-Trans and anti-PSF-A546_Pos006_S001	00-MNDkK6yYhTfLt2C9VmRaze
4.48571		Vesicles Paraspeckle	2	0.000	1.000	159	200001019	200000017	Not-Trans anti-PSF-A546 8C-S-PSF V2.00	0	29. Not-Trans and anti-PSF-A546_Pos006_S001	00-MNDkK6yYhTfLt2C9VmRaze
4.68293		Vesicles Paraspeckle	2	0.000	1.000	159	200001020	200000018	Not-Trans anti-PSF-A546 8C-S-PSF V2.00	0	29. Not-Trans and anti-PSF-A546_Pos006_S001	00-MNDkK6yYhTfLt2C9VmRaze
4.12587		Vesicles Paraspeckle	2	0.000	1.000	159	200001021	200000019	Not-Trans anti-PSF-A546 8C-S-PSF V2.00	0	29. Not-Trans and anti-PSF-A546_Pos006_S001	00-MNDkK6yYhTfLt2C9VmRaze
4.89474		Vesicles Paraspeckle	2	0.000	1.000	159	200001022	200000020	Not-Trans anti-PSF-A546 8C-S-PSF V2.00	0	29. Not-Trans and anti-PSF-A546_Pos006_S001	00-MNDkK6yYhTfLt2C9VmRaze
3.98214		Vesicles Paraspeckle	2	0.000	1.000	159	200001023	200000021	Not-Trans anti-PSF-A546 8C-S-PSF V2.00	0	29. Not-Trans and anti-PSF-A546_Pos006_S001	00-MNDkK6yYhTfLt2C9VmRaze
4.83333		Vesicles Paraspeckle	2	0.000	1.000	159	200001024	200000022	Not-Trans anti-PSF-A546 8C-S-PSF V2.00	0	29. Not-Trans and anti-PSF-A546_Pos006_S001	00-MNDkK6yYhTfLt2C9VmRaze
5.5		Vesicles Paraspeckle	2	0.000	1.000	159	200001025	200000023	Not-Trans anti-PSF-A546 8C-S-PSF V2.00	0	29. Not-Trans and anti-PSF-A546_Pos006_S001	00-MNDkK6yYhTfLt2C9VmRaze
4		Vesicles Paraspeckle	2	0.000	1.000	159	200001026	200000024	Not-Trans anti-PSF-A546 8C-S-PSF V2.00	0	29. Not-Trans and anti-PSF-A546_Pos006_S001	00-MNDkK6yYhTfLt2C9VmRaze
4.54054		Vesicles Paraspeckle	2	0.000	1.000	159	200001027	200000025	Not-Trans anti-PSF-A546 8C-S-PSF V2.00	0	29. Not-Trans and anti-PSF-A546_Pos006_S001	00-MNDkK6yYhTfLt2C9VmRaze
4.56667		Vesicles Paraspeckle	2	0.000	1.000	159	200001028	200000026	Not-Trans anti-PSF-A546 8C-S-PSF V2.00	0	29. Not-Trans and anti-PSF-A546_Pos006_S001	00-MNDkK6yYhTfLt2C9VmRaze
4.52778		Vesicles Paraspeckle	2	0.000	1.000	159	200001029	200000027	Not-Trans anti-PSF-A546 8C-S-PSF V2.00	0	29. Not-Trans and anti-PSF-A546_Pos006_S001	00-MNDkK6yYhTfLt2C9VmRaze
4.16364		Vesicles Paraspeckle	2	0.000	1.000	159	200001030	200000028	Not-Trans anti-PSF-A546 8C-S-PSF V2.00	0	29. Not-Trans and anti-PSF-A546_Pos006_S001	00-MNDkK6yYhTfLt2C9VmRaze
4.4		Vesicles Paraspeckle	2	0.000	1.000	159	200001031	200000029	Not-Trans anti-PSF-A546 8C-S-PSF V2.00	0	29. Not-Trans and anti-PSF-A546_Pos006_S001	00-MNDkK6yYhTfLt2C9VmRaze
4.16667		Vesicles Paraspeckle	2	0.000	1.000	159	200001032	200000030	Not-Trans anti-PSF-A546 8C-S-PSF V2.00	0	29. Not-Trans and anti-PSF-A546_Pos006_S001	00-MNDkK6yYhTfLt2C9VmRaze
5.57447		Vesicles Paraspeckle	2	0.000	1.000	159	200001033	200000031	Not-Trans anti-PSF-A546 8C-S-PSF V2.00	0	29. Not-Trans and anti-PSF-A546_Pos006_S001	00-MNDkK6yYhTfLt2C9VmRaze
4.82609		Vesicles Paraspeckle	2	0.000	1.000	159	200001034	200000032	Not-Trans anti-PSF-A546 8C-S-PSF V2.00	0	29. Not-Trans and anti-PSF-A546_Pos006_S001	00-MNDkK6yYhTfLt2C9VmRaze
4.40991		Vesicles Paraspeckle	2	0.000	1.000	159	200001035	200000033	Not-Trans anti-PSF-A546 8C-S-PSF V2.00	0	29. Not-Trans and anti-PSF-A546_Pos006_S001	00-MNDkK6yYhTfLt2C9VmRaze
5		Vesicles Paraspeckle	2	0.000	1.000	160	200001036	200000034	Not-Trans anti-PSF-A546 8C-S-PSF V2.00	0	29. Not-Trans and anti-PSF-A546_Pos006_S001	00-MNDkK6yYhTfLt2C9VmRaze
3		Vesicles Paraspeckle	2	0.000	1.000	160	200001037	200000035	Not-Trans anti-PSF-A546 8C-S-PSF V2.00	0	29. Not-Trans and anti-PSF-A546_Pos006_S001	00-MNDkK6yYhTfLt2C9VmRaze
5.09677		Vesicles Paraspeckle	2	0.000	1.000	160	200001038	200000036	Not-Trans anti-PSF-A546 8C-S-PSF V2.00	0	29. Not-Trans and anti-PSF-A546_Pos006_S001	00-MNDkK6yYhTfLt2C9VmRaze
3		Vesicles Paraspeckle	2	0.000	1.000	160	200001039	200000037	Not-Trans anti-PSF-A546 8C-S-PSF V2.00	0	29. Not-Trans and anti-PSF-A546_Pos006_S001	00-MNDkK6yYhTfLt2C9VmRaze
4.90909		Vesicles Paraspeckle	2	0.000	1.000	161	200001040	200000038	Not-Trans anti-PSF-A546 8C-S-PSF V2.00	0	29. Not-Trans and anti-PSF-A546_Pos006_S001	00-MNDkK6yYhTfLt2C9VmRaze
4.66667		Vesicles Paraspeckle	2	0.000	1.000	161	200001041	200000039	Not-Trans anti-PSF-A546 8C-S-PSF V2.00	0	29. Not-Trans and anti-PSF-A546_Pos006_S001	00-MNDkK6yYhTfLt2C9VmRaze
3		Vesicles Paraspeckle	2	0.000	1.000	161	200001042	200000040	Not-Trans anti-PSF-A546 8C-S-PSF V2.00	0	29. Not-Trans and anti-PSF-A546_Pos006_S001	00-MNDkK6yYhTfLt2C9VmRaze
4.52941		Vesicles Paraspeckle	2	0.000	1.000	161	200001043	200000041	Not-Trans anti-PSF-A546 8C-S-PSF V2.00	0	29. Not-Trans and anti-PSF-A546_Pos006_S001	00-MNDkK6yYhTfLt2C9VmRaze
3.72727		Vesicles Paraspeckle	2	0.000	1.000	162	200001044	200000042	Not-Trans anti-PSF-A546 8C-S-PSF V2.00	0	29. Not-Trans and anti-PSF-A546_Pos006_S001	00-MNDkK6yYhTfLt2C9VmRaze
4.6		Vesicles Paraspeckle	2	0.000	1.000	162	200001045	200000043	Not-Trans anti-PSF-A546 8C-S-PSF V2.00	0	29. Not-Trans and anti-PSF-A546_Pos006_S001	00-MNDkK6yYhTfLt2C9VmRaze
4		Vesicles Paraspeckle	2	0.000	1.000	162	200001046	200000044	Not-Trans anti-PSF-A546 8C-S-PSF V2.00	0	29. Not-Trans and anti-PSF-A546_Pos006_S001	00-MNDkK6yYhTfLt2C9VmRaze
4.6		Vesicles Paraspeckle	2	0.000	1.000	162	200001047	200000045	Not-Trans anti-PSF-A546 8C-S-PSF V2.00	0	29. Not-Trans and anti-PSF-A546_Pos006_S001	00-MNDkK6yYhTfLt2C9VmRaze
4.57143		Vesicles Paraspeckle	2	0.000	1.000	162	200001048	200000046	Not-Trans anti-PSF-A546 8C-S-PSF V2.00	0	29. Not-Trans and anti-PSF-A546_Pos006_S001	00-MNDkK6yYhTfLt2C9VmRaze
5.5		Vesicles Paraspeckle	2	0.000	1.000	162	200001049	200000047	Not-Trans anti-PSF-A546 8C-S-PSF V2.00	0	29. Not-Trans and anti-PSF-A546_Pos006_S001	00-MNDkK6yYhTfLt2C9VmRaze
3.52941		Vesicles Paraspeckle	2	0.000	1.000	162	200001050	200000048	Not-Trans anti-PSF-A546 8C-S-PSF V2.00	0	29. Not-Trans and anti-PSF-A546_Pos006_S001	00-MNDkK6yYhTfLt2C9VmRaze
4		Vesicles Paraspeckle	2	0.000	1.000	163	200001051	200000049	Not-Trans anti-PSF-A546 8C-S-PSF V2.00	0	29. Not-Trans and anti-PSF-A546_Pos006_S001	00-MNDkK6yYhTfLt2C9VmRaze
4.5		Vesicles Paraspeckle	2	0.000	1.000	163	200001052	200000050	Not-Trans anti-PSF-A546 8C-S-PSF V2.00	0	29. Not-Trans and anti-PSF-A546_Pos006_S001	00-MNDkK6yYhTfLt2C9VmRaze
4.54545		Vesicles Paraspeckle	2	0.000	1.000	163	200001053	200000051	Not-Trans anti-PSF-A546 8C-S-PSF V2.00	0	29. Not-Trans and anti-PSF-A546_Pos006_S001	00-MNDkK6yYhTfLt2C9VmRaze
4.2		Vesicles Paraspeckle	2	0.000	1.000	163	200001054	200000052	Not-Trans anti-PSF-A546 8C-S-PSF V2.00	0	29. Not-Trans and anti-PSF-A546_Pos006_S001	00-MNDkK6yYhTfLt2C9VmRaze
4.45		Vesicles Paraspeckle	2	0.000	1.000	163	200001055	200000053	Not-Trans anti-PSF-A546 8C-S-PSF V2.00	0	29. Not-Trans and anti-PSF-A546_Pos006_S001	00-MNDkK6yYhTfLt2C9VmRaze
8		Vesicles Paraspeckle	2	0.000	1.000	164	200001056	200000054	Not-Trans anti-PSF-A546 8C-S-PSF V2.00	0	29. Not-Trans and anti-PSF-A546_Pos006_S001	00-MNDkK6yYhTfLt2C9VmRaze
5.66667		Vesicles Paraspeckle	2	0.000	1.000	164	200001057	200000055	Not-Trans anti-PSF-A546 8C-S-PSF V2.00	0	29. Not-Trans and anti-PSF-A546_Pos006_S001	00-MNDkK6yYhTfLt2C9VmRaze
4.21429		Vesicles Paraspeckle	2	0.000	1.000	164	200001058	200000056	Not-Trans anti-PSF-A546 8C-S-PSF V2.00	0	29. Not-Trans and anti-PSF-A546_Pos006_S001	00-MNDkK6yYhTfLt2C9VmRaze
4		Vesicles Paraspeckle	2	0.000	1.000	164	200001059	200000057	Not-Trans anti-PSF-A546 8C-S-PSF V2.00	0	29. Not-Trans and anti-PSF-A546_Pos006_S001	00-MNDkK6yYhTfLt2C9VmRaze
5.25		Vesicles Paraspeckle	2	0.000	1.000	164	200001060	200000058	Not-Trans anti-PSF-A546 8C-S-PSF V2.00	0	29. Not-Trans and anti-PSF-A546_Pos006_S001	00-MNDkK6yYhTfLt2C9VmRaze
4.66667		Vesicles Paraspeckle	2	0.000	1.000	164	200001061	200000059	Not-Trans anti-PSF-A546 8C-S-PSF V2.00	0	29. Not-Trans and anti-PSF-A546_Pos006_S001	00-MNDkK6yYhTfLt2C9VmRaze
3		Vesicles Paraspeckle	2	0.000	1.000	164	200001062	200000060	Not-Trans anti-PSF-A546 8C-S-PSF V2.00	0	29. Not-Trans and anti-PSF-A546_Pos006_S001	00-MNDkK6yYhTfLt2C9VmRaze
3.33333		Vesicles Paraspeckle	2	0.000	1.000	164	200001063	200000061	Not-Trans anti-PSF-A546 8C-S-PSF V2.00	0	29. Not-Trans and anti-PSF-A546_Pos006_S001	00-MNDkK6yYhTfLt2C9VmRaze
5.9		Vesicles Paraspeckle	2	0.000	1.000	164	200001064	200000062	Not-Trans anti-PSF-A546 8C-S-PSF V2.00	0	29. Not-Trans and anti-PSF-A546_Pos006_S001	00-MNDkK6yYhTfLt2C9VmRaze
5.75		Vesicles Paraspeckle	2	0.000	1.000	164	200001065	200000063	Not-Trans anti-PSF-A546 8C-S-PSF V2.00	0	29. Not-Trans and anti-PSF-A546_Pos006_S001	00-MNDkK6yYhTfLt2C9VmRaze
3.4		Vesicles Paraspeckle	2	0.000	1.000	164	200001066	200000064	Not-Trans anti-PSF-A546 8C-S-PSF V2.00	0	29. Not-Trans and anti-PSF-A546_Pos006_S001	00-MNDkK6yYhTfLt2C9VmRaze
3.2		Vesicles Paraspeckle	2	0.000	1.000	164	200001067	200000065	Not-Trans anti-PSF-A546 8C-S-PSF V2.00	0	29. Not-Trans and anti-PSF-A546_Pos006_S001	00-MNDkK6yYhTfLt2C9VmRaze
5		Vesicles Paraspeckle	2	0.000	1.000	164	200001068	200000066	Not-Trans anti-PSF-A546 8C-S-PSF V2.00	0	29. Not-Trans and anti-PSF-A546_Pos006_S001	00-MNDkK6yYhTfLt2C9VmRaze
5		Vesicles Paraspeckle	2	0.000	1.000	164	200001069	200000067	Not-Trans anti-PSF-A546 8C-S-PSF V2.00	0	29. Not-Trans and anti-PSF-A546_Pos006_S001	00-MNDkK6yYhTfLt2C9VmRaze
3.6		Vesicles Paraspeckle	2	0.000	1.000	164	200001070	200000068	Not-Trans anti-PSF-A546 8C-S-PSF V2.00	0	29. Not-Trans and anti-PSF-A546_Pos006_S001	00-MNDkK6yYhTfLt2C9VmRaze
3.83333		Vesicles Paraspeckle	2	0.000	1.000	164	200001071	200000069	Not-Trans anti-PSF-A546 8C-S-PSF V2.00	0	29. Not-Trans and anti-PSF-A546_Pos006_S001	00-MNDkK6yYhTfLt2C9VmRaze
3		Vesicles Paraspeckle	2	0.000	1.000	165	200001072	200000070	Not-Trans anti-PSF-A546 8C-S-PSF V2.00	0	29. Not-Trans and anti-PSF-A546_Pos006_S001	00-MNDkK6yYhTfLt2C9VmRaze
3.5		Vesicles Paraspeckle	2	0.000	1.000	165	200001073	200000071	Not-Trans anti-PSF-A546 8C-S-PSF V2.00	0	29. Not-Trans and anti-PSF-A546_Pos006_S001	00-MNDkK6yYhTfLt2C9VmRaze
4.62069		Vesicles Paraspeckle	2	0.000	1.000	165	200001074	200000072	Not-Trans anti-PSF-A546 8C-S-PSF V2.00	0	29. Not-Trans and anti-PSF-A546_Pos006_S001	00-MNDkK6yYhTfLt2C9VmRaze
4.75		Vesicles Paraspeckle	2	0.000	1.000	165	200001075	200000073	Not-Trans anti-PSF-A546 8C-S-PSF V2.00	0	29. Not-Trans and anti-PSF-A546_Pos006_S001	00-MNDkK6yYhTfLt2C9VmRaze
5.5		Vesicles Paraspeckle	2	0.000	1.000	166	200001076	200000074	Not-Trans anti-PSF-A546 8C-S-PSF V2.00	0	29. Not-Trans and anti-PSF-A546_Pos006_S001	00-MNDkK6yYhTfLt2C9VmRaze
4.25		Vesicles Paraspeckle	2	0.000	1.000	166	200001077	200000075	Not-Trans anti-PSF-A546 8C-S-PSF V2.00	0	29. Not-Trans and anti-PSF-A546_Pos006_S001	00-MNDkK6yYhTfLt2C9VmRaze
6		Vesicles Paraspeckle	2	0.000	1.000	166	200001078	200000076	Not-Trans anti-PSF-A546 8C-S-PSF V2.00	0	29. Not-Trans and anti-PSF-A546_Pos006_S001	00-MNDkK6yYhTfLt2C9VmRaze
3		Vesicles Paraspeckle	2	0.000	1.000	166	200001079	200000077	Not-Trans anti-PSF-A546 8C-S-PSF V2.00	0	29. Not-Trans and anti-PSF-A546_Pos006_S001	00-MNDkK6yYhTfLt2C9VmRaze
5		Vesicles Paraspeckle	2	0.000	1.000	166	200001080	200000078	Not-Trans anti-PSF-A546 8C-S-PSF V2.00	0	29. Not-Trans and anti-PSF-A546_Pos006_S001	00-MNDkK6yYhTfLt2C9VmRaze
3		Vesicles Paraspeckle	2	0.000	1.000	166	200001081	200000079	Not-Trans anti-PSF-A546 8C-S-PSF V2.00	0	29. Not-Trans and anti-PSF-A546_Pos006_S001	00-MNDkK6yYhTfLt2C9VmRaze
4.57143		Vesicles Paraspeckle	2	0.000	1.000	166	200001082	200000080	Not-Trans anti-PSF-A546 8C-S-PSF V2.00	0	29. Not-Trans and anti-PSF-A546_Pos006_S001	00-MNDkK6yYhTfLt2C9VmRaze
3		Vesicles Paraspeckle	2	0.000	1.000	166	200001083	200000081	Not-Trans anti-PSF-A546 8C-S-PSF V2.00	0	29. Not-Trans and anti-PSF-A546_Pos006_S001	00-MNDkK6yYhTfLt2C9VmRaze
4.6		Vesicles Paraspeckle	2	0.000	1.000	166	200001084	200000082	Not-Trans anti-PSF-A546 8C-S-PSF V2.00	0	29. Not-Trans and anti-PSF-A546_Pos006_S001	00-MNDkK6yYhTfLt2C9VmRaze
5.33333		Vesicles Paraspeckle	2	0.000	1.000	167	200001085	200000083	Not-Trans anti-PSF-A546 8C-S-PSF V2.00	0	29. Not-Trans and anti-PSF-A546_Pos006_S001	00-MNDkK6yYhTfLt2C9VmRaze
3		Vesicles Paraspeckle	2	0.000	1.000	167	200001086	200000084	Not-Trans anti-PSF-A546 8C-S-PSF V2.00	0	29. Not-Trans and anti-PSF-A546_Pos006_S001	00-MNDkK6yYhTfLt2C9VmRaze
4.33333		Vesicles Paraspeckle	2	0.000	1.000	167	200001087	200000085	Not-Trans anti-PSF-A546 8C-S-PSF V2.00	0	29. Not-Trans and anti-PSF-A546_Pos006_S001	00-MNDkK6yYhTfLt2C9VmRaze
11		Vesicles Paraspeckle	2	0.000	1.000	167	200001088	200000086	Not-Trans anti-PSF-A546 8C-S-PSF V2.00	0	29. Not-Trans and anti-PSF-A546_Pos006_S001	00-MNDkK6yYhTfLt2C9VmRaze
3.66667		Vesicles Paraspeckle	2	0.000	1.000	167	200001089	200000087	Not-Trans anti-PSF-A546 8C-S-PSF V2.00	0	29. Not-Trans and anti-PSF-A546_Pos006_S001	00-MNDkK6yYhTfLt2C9VmRaze
3.5		Vesicles Paraspeckle	2	0.000	1.000	168	200001090	200000088	Not-Trans anti-PSF-A546 8C-S-PSF V2.00	0	29. Not-Trans and anti-PSF-A546_Pos006_S001	00-MNDkK6yYhTfLt2C9VmRaze
4.53846		Vesicles Paraspeckle	2	0.000	1.000	168	200001091	200000089	Not-Trans anti-PSF-A546 8C-S-PSF V2.00	0	29. Not-Trans and anti-PSF-A546_Pos006_S001	00-MNDkK6yYhTfLt2C9VmRaze
3.16667		Vesicles Paraspeckle	2	0.000	1.000	168	200001092	200000090	Not-Trans anti-PSF-A546 8C-S-PSF V2.00	0	29. Not-Trans and anti-PSF-A546_Pos006_S001	00-MNDkK6yYhTfLt2C9VmRaze
14		Vesicles Paraspeckle	2	0.000	1.000	168	200001093	200000091	Not-Trans anti-PSF-A546 8C-S-PSF V2.00	0	29. Not-Trans and anti-PSF-A546_Pos006_S001	00-MNDkK6yYhTfLt2C9VmRaze
4.37838		Vesicles Paraspeckle	2	0.000	1.000	168	200001094	200000092	Not-Trans anti-PSF-A546 8C-S-PSF V2.00	0	29. Not-Trans and anti-PSF-A546_Pos006_S001	00-MNDkK6yYhTfLt2C9VmRaze
3.92857		Vesicles Paraspeckle	2	0.000	1.000	168	200001095	200000093	Not-Trans anti-PSF-A546 8C-S-PSF V2.00	0	29. Not-Trans and anti-PSF-A546_Pos006_S001	00-MNDkK6yYhTfLt2C9VmRaze
4.5		Vesicles Paraspeckle	2	0.000	1.000	168	200001096	200000094	Not-Trans anti-PSF-A546 8C-S-PSF V2.00	0	29. Not-Trans and anti-PSF-A546_Pos006_S001	00-MNDkK6yYhTfLt2C9VmRaze
4.86207		Vesicles Paraspeckle	2	0.000	1.000	168	200001097	200000095	Not-Trans anti-PSF-A546 8C-S-PSF V2.00	0	29. Not-Trans and anti-PSF-A546_Pos006_S001	00-MNDkK6yYhTfLt2C9VmRaze
5.83333		Vesicles Paraspeckle	2	0.000	1.000	168	200001098	200000096	Not-Trans anti-PSF-A546 8C-S-PSF V2.00	0	29. Not-Trans and anti-PSF-A546_Pos006_S001	00-MNDkK6yYhTfLt2C9VmRaze
3.4		Vesicles Paraspeckle	2	0.000	1.000	168	200001099	200000097	Not-Trans anti-PSF-A546 8C-S-PSF V2.00	0	29. Not-Trans and anti-PSF-A546_Pos006_S001	00-MNDkK6yYhTfLt2C9VmRaze
4.41176		Vesicles Paraspeckle	2	0.000	1.000	168	200001100	200000098	Not-Trans anti-PSF-A546 8C-S-PSF V2.00	0	29. Not-Trans and anti-PSF-A546_Pos006_S001	00-MNDkK6yYhTfLt2C9VmRaze
3		Vesicles Paraspeckle	2	0.000	1.000	168	200001101	200000099	Not-Trans anti-PSF-A546 8C-S-PSF V2.00	0	29. Not-Trans and anti-PSF-A546_Pos006_S001	00-MNDkK6yYhTfLt2C9VmRaze
4.68421		Vesicles Paraspeckle	2	0.000	1.000	168	200001102	200000100	Not-Trans anti-PSF-A546 8C-S-PSF V2.00	0	29. Not-Trans and anti-PSF-A546_Pos006_S001	00-MNDkK6yYhTfLt2C9VmRaze
6		Vesicles Paraspeckle	2	0.000	1.000	168	200001103	200000101	Not-Trans anti-PSF-A546 8C-S-PSF V2.00	0	29. Not-Trans and anti-PSF-A546_Pos006_S001	00-MNDkK6yYhTfLt2C9VmRaze
4		Vesicles Paraspeckle	2	0.000	1.000	169	200001104	200000102	Not-Trans anti-PSF-A546 8C-S-PSF V2.00	0	29. Not-Trans and anti-PSF-A546_Pos006_S001	00-MNDkK6yYhTfLt2C9VmRaze
5.5		Vesicles Paraspeckle	2	0.000	1.000	169	200001105	200000103	Not-Trans anti-PSF-A546 8C-S-PSF V2.00	0	29. Not-Trans and anti-PSF-A546_Pos006_S001	00-MNDkK6yYhTfLt2C9VmRaze
4		Vesicles Paraspeckle	2	0.000	1.000	169	200001106	200000104	Not-Trans anti-PSF-A546 8C-S-PSF V2.00	0	29. Not-Trans and anti-PSF-A546_Pos006_S001	00-MNDkK6yYhTfLt2C9VmRaze
5.30435		Vesicles Paraspeckle	2	0.000	1.000	169	200001107	200000105	Not-Trans anti-PSF-A546 8C-S-PSF V2.00	0	29. Not-Trans and anti-PSF-A546_Pos006_S001	00-MNDkK6yYhTfLt2C9VmRaze
5.5		Vesicles Paraspeckle	2	0.000	1.000	169	200001108	200000106	Not-Trans anti-PSF-A546 8C-S-PSF V2.00	0	29. Not-Trans and anti-PSF-A546_Pos006_S001	00-MNDkK6yYhTfLt2C9VmRaze
5		Vesicles Paraspeckle	2	0.000	1.000	169	200001109	200000107	Not-Trans anti-PSF-A546 8C-S-PSF V2.00	0	29. Not-Trans and anti-PSF-A546_Pos006_S001	00-MNDkK6yYhTfLt2C9VmRaze
4.05556		Vesicles Paraspeckle	2	0.000	1.000	169	200001110	200000108	Not-Trans anti-PSF-A546 8C-S-PSF V2.00	0	29. Not-Trans and anti-PSF-A546_Pos006_S001	00-MNDkK6yYhTfLt2C9VmRaze
4.5		Vesicles Paraspeckle	2	0.000	1.000	169	200001111	200000109	Not-Trans anti-PSF-A546 8C-S-PSF V2.00	0	29. Not-Trans and anti-PSF-A546_Pos006_S001	00-MNDkK6yYhTfLt2C9VmRaze
4.6875		Vesicles Paraspeckle	2	0.000	1.000	169	200001112	200000110	Not-Trans anti-PSF-A546 8C-S-PSF V2.00	0	29. Not-Trans and anti-PSF-A546_Pos006_S001	00-MNDkK6yYhTfLt2C9VmRaze
3		Vesicles Paraspeckle	2	0.000	1.000	169	200001113	200000111	Not-Trans anti-PSF-A546 8C-S-PSF V2.00	0	29. Not-Trans and anti-PSF-A546_Pos006_S001	00-MNDkK6yYhTfLt2C9VmRaze
5		Vesicles Paraspeckle	2	0.000	1.000	169	200001114	200000112	Not-Trans anti-PSF-A546 8C-S-PSF V2.00	0	29. Not-Trans and anti-PSF-A546_Pos006_S001	00-MNDkK6yYhTfLt2C9VmRaze
5		Vesicles Paraspeckle	2	0.000	1.000	169	200001115	200000113	Not-Trans anti-PSF-A546 8C-S-PSF V2.00	0	29. Not-Trans and anti-PSF-A546_Pos006_S001	00-MNDkK6yYhTfLt2C9VmRaze
5.36364		Vesicles Paraspeckle	2	0.000	1.000	169	200001116	200000114	Not-Trans anti-PSF-A546 8C-S-PSF V2.00	0	29. Not-Trans and anti-PSF-A546_Pos006_S001	00-MNDkK6yYhTfLt2C9VmRaze
4.92308		Vesicles Paraspeckle	2	0.000	1.000	169	200001117	200000115	Not-Trans anti-PSF-A546 8C-S-PSF V2.00	0	29. Not-Trans and anti-PSF-A546_Pos006_S001	00-MNDkK6yYhTfLt2C9VmRaze
3.09091		Vesicles Paraspeckle	2	0.000	1.000	170	200001118	200000116	Not-Trans anti-PSF-A546 8C-S-PSF V2.00	0	29. Not-Trans and anti-PSF-A546_Pos006_S001	00-MNDkK6yYhTfLt2C9VmRaze
4.08333		Vesicles Paraspeckle	2	0.000	1.000	170	200001119	200000117	Not-Trans anti-PSF-A546 8C-S-PSF V2.00	0	29. Not-Trans and anti-PSF-A546_Pos006_S001	00-MNDkK6yYhTfLt2C9VmRaze
5.71429		Vesicles Paraspeckle	2	0.000	1.000	170	200001120	200000118	Not-Trans anti-PSF-A546 8C-S-PSF V2.00	0	29. Not-Trans and anti-PSF-A546_Pos006_S001	00-MNDkK6yYhTfLt2C9VmRaze
4.38889		Vesicles Paraspeckle	2	0.000	1.000	170	200001121	200000119	Not-Trans anti-PSF-A546 8C-S-PSF V2.00	0	29. Not-Trans and anti-PSF-A546_Pos006_S001	00-MNDkK6yYhTfLt2C9VmRaze
3.33333		Vesicles Paraspeckle	2	0.000	1.000	170	200001122	200000120	Not-Trans anti-PSF-A546 8C-S-PSF V2.00	0	29. Not-Trans and anti-PSF-A546_Pos006_S001	00-MNDkK6yYhTfLt2C9VmRaze
8.25		Vesicles Paraspeckle	2	0.000	1.000	170	200001123	200000121	Not-Trans anti-PSF-A546 8C-S-PSF V2.00	0	29. Not-Trans and anti-PSF-A546_Pos006_S001	00-MNDkK6yYhTfLt2C9VmRaze
3		Vesicles Paraspeckle	2	0.000	1.000	170	200001124	200000122	Not-Trans anti-PSF-A546 8C-S-PSF V2.00	0	29. Not-Trans and anti-PSF-A546_Pos006_S001	00-MNDkK6yYhTfLt2C9VmRaze
4.22222		Vesicles Paraspeckle	2	0.000	1.000	170	200001125	200000123	Not-Trans anti-PSF-A546 8C-S-PSF V2.00	0	29. Not-Trans and anti-PSF-A546_Pos006_S001	00-MNDkK6yYhTfLt2C9VmRaze
3.42857		Vesicles Paraspeckle	2	0.000	1.000	170	200001126	200000124	Not-Trans anti-PSF-A546 8C-S-PSF V2.00	0	29. Not-Trans and anti-PSF-A546_Pos006_S001	00-MNDkK6yYhTfLt2C9VmRaze
3		Vesicles Paraspeckle	2	0.000	1.000	170	200001127	200000125	Not-Trans anti-PSF-A546 8C-S-PSF V2.00	0	29. Not-Trans and anti-PSF-A546_Pos006_S001	00-MNDkK6yYhTfLt2C9VmRaze
5.14286		Vesicles Paraspeckle	2	0.000	1.000	170	200001128	200000126	Not-Trans anti-PSF-A546 8C-S-PSF V2.00	0	29. Not-Trans and anti-PSF-A546_Pos006_S001	00-MNDkK6yYhTfLt2C9VmRaze
4.11111		Vesicles Paraspeckle	2	0.000	1.000	170	200001129	200000127	Not-Trans anti-PSF-A546 8C-S-PSF V2.00	0	29. Not-Trans and anti-PSF-A546_Pos006_S001	00-MNDkK6yYhTfLt2C9VmRaze
3.58333		Vesicles Paraspeckle	2	0.000	1.000	170	200001130	200000128	Not-Trans anti-PSF-A546 8C-S-PSF V2.00	0	29. Not-Trans and anti-PSF-A546_Pos006_S001	00-MNDkK6yYhTfLt2C9VmRaze
4.03333		Vesicles Paraspeckle	2	0.000	1.000	170	200001131	200000129	Not-Trans anti-PSF-A546 8C-S-PSF V2.00	0	29. Not-Trans and anti-PSF-A546_Pos006_S001	00-MNDkK6yYhTfLt2C9VmRaze
3		Vesicles Paraspeckle	2	0.000	1.000	171	200001132	200000130	Not-Trans anti-PSF-A546 8C-S-PSF V2.00	0	29. Not-Trans and anti-PSF-A546_Pos006_S001	00-MNDkK6yYhTfLt2C9VmRaze
5.25		Vesicles Paraspeckle	2	0.000	1.000	171	200001133	200000131	Not-Trans anti-PSF-A546 8C-S-PSF V2.00	0	29. Not-Trans and anti-PSF-A546_Pos006_S001	00-MNDkK6yYhTfLt2C9VmRaze
3.75		Vesicles Paraspeckle	2	0.000	1.000	171	200001134	200000132	Not-Trans anti-PSF-A546 8C-S-PSF V2.00	0	29. Not-Trans and anti-PSF-A546_Pos006_S001	00-MNDkK6yYhTfLt2C9VmRaze
4.16667		Vesicles Paraspeckle	2	0.000	1.000	171	200001135	200000133	Not-Trans anti-PSF-A546 8C-S-PSF V2.00	0	29. Not-Trans and anti-PSF-A546_Pos006_S001	00-MNDkK6yYhTfLt2C9VmRaze
3.18182		Vesicles Paraspeckle	2	0.000	1.000	171	200001136	200000134	Not-Trans anti-PSF-A546 8C-S-PSF V2.00	0	29. Not-Trans and anti-PSF-A546_Pos006_S001	00-MNDkK6yYhTfLt2C9VmRaze
4.625		Vesicles Paraspeckle	2	0.000	1.000	171	200001137	200000135	Not-Trans anti-PSF-A546 8C-S-PSF V2.00	0	29. Not-Trans and anti-PSF-A546_Pos006_S001	00-MNDkK6yYhTfLt2C9VmRaze
3.71429		Vesicles Paraspeckle	2	0.000	1.000	171	200001138	200000136	Not-Trans anti-PSF-A546 8C-S-PSF V2.00	0	29. Not-Trans and anti-PSF-A546_Pos006_S001	00-MNDkK6yYhTfLt2C9VmRaze
4.89286		Vesicles Paraspeckle	2	0.000	1.000	171	200001139	200000137	Not-Trans anti-PSF-A546 8C-S-PSF V2.00	0	29. Not-Trans and anti-PSF-A546_Pos006_S001	00-MNDkK6yYhTfLt2C9VmRaze
3.75		Vesicles Paraspeckle	2	0.000	1.000	171	200001140	200000138	Not-Trans anti-PSF-A546 8C-S-PSF V2.00	0	29. Not-Trans and anti-PSF-A546_Pos006_S001	00-MNDkK6yYhTfLt2C9VmRaze
3		Vesicles Paraspeckle	2	0.000	1.000	171	200001141	200000139	Not-Trans anti-PSF-A546 8C-S-PSF V2.00	0	29. Not-Trans and anti-PSF-A546_Pos006_S001	00-MNDkK6yYhTfLt2C9VmRaze
3.5		Vesicles Paraspeckle	2	0.000	1.000	171	200001142	200000140	Not-Trans anti-PSF-A546 8C-S-PSF V2.00	0	29. Not-Trans and anti-PSF-A546_Pos006_S001	00-MNDkK6yYhTfLt2C9VmRaze
3.64706		Vesicles Paraspeckle	2	0.000	1.000	171	200001143	200000141	Not-Trans anti-PSF-A546 8C-S-PSF V2.00	0	29. Not-Trans and anti-PSF-A546_Pos006_S001	00-MNDkK6yYhTfLt2C9VmRaze
3.75		Vesicles Paraspeckle	2	0.000	1.000	171	200001144	200000142	Not-Trans anti-PSF-A546 8C-S-PSF V2.00	0	29. Not-Trans and anti-PSF-A546_Pos006_S001	00-MNDkK6yYhTfLt2C9VmRaze
4.84615		Vesicles Paraspeckle	2	0.000	1.000	172	200001145	200000143	Not-Trans anti-PSF-A546 8C-S-PSF V2.00	0	29. Not-Trans and anti-PSF-A546_Pos006_S001	00-MNDkK6yYhTfLt2C9VmRaze
3		Vesicles Paraspeckle	2	0.000	1.000	172	200001146	200000144	Not-Trans anti-PSF-A546 8C-S-PSF V2.00	0	29. Not-Trans and anti-PSF-A546_Pos006_S001	00-MNDkK6yYhTfLt2C9VmRaze
5.5		Vesicles Paraspeckle	2	0.000	1.000	172	200001147	200000145	Not-Trans anti-PSF-A546 8C-S-PSF V2.00	0	29. Not-Trans and anti-PSF-A546_Pos006_S001	00-MNDkK6yYhTfLt2C9VmRaze
3.75		Vesicles Paraspeckle	2	0.000	1.000	172	200001148	200000146	Not-Trans anti-PSF-A546 8C-S-PSF V2.00	0	29. Not-Trans and anti-PSF-A546_Pos006_S001	00-MNDkK6yYhTfLt2C9VmRaze
6.75		Vesicles Paraspeckle	2	0.000	1.000	172	200001149	200000147	Not-Trans anti-PSF-A546 8C-S-PSF V2.00	0	29. Not-Trans and anti-PSF-A546_Pos006_S001	00-MNDkK6yYhTfLt2C9VmRaze
3.40909		Vesicles Paraspeckle	2	0.000	1.000	172	200001150	200000148	Not-Trans anti-PSF-A546 8C-S-PSF V2.00	0	29. Not-Trans and anti-PSF-A546_Pos006_S001	00-MNDkK6yYhTfLt2C9VmRaze
3.33333		Vesicles Paraspeckle	2	0.000	1.000	172	200001151	200000149	Not-Trans anti-PSF-A546 8C-S-PSF V2.00	0	29. Not-Trans and anti-PSF-A546_Pos006_S001	00-MNDkK6yYhTfLt2C9VmRaze
6		Vesicles Paraspeckle	2	0.000	1.000	173	200001152	200000150	Not-Trans anti-PSF-A546 8C-S-PSF V2.00	0	29. Not-Trans and anti-PSF-A546_Pos006_S001	00-MNDkK6yYhTfLt2C9VmRaze
7.66667		Vesicles Paraspeckle	2	0.000	1.000	173	200001153	200000151	Not-Trans anti-PSF-A546 8C-S-PSF V2.00	0	29. Not-Trans and anti-PSF-A546_Pos006_S001	00-MNDkK6yYhTfLt2C9VmRaze
4.14286		Vesicles Paraspeckle	2	0.000	1.000	173	200001154	200000152	Not-Trans anti-PSF-A546 8C-S-PSF V2.00	0	29. Not-Trans and anti-PSF-A546_Pos006_S001	00-MNDkK6yYhTfLt2C9VmRaze
3.55556		Vesicles Paraspeckle	2	0.000	1.000	173	200001155	200000153	Not-Trans anti-PSF-A546 8C-S-PSF V2.00	0	29. Not-Trans and anti-PSF-A546_Pos006_S001	00-MNDkK6yYhTfLt2C9VmRaze
3		Vesicles Paraspeckle	2	0.000	1.000	173	200001156	200000154	Not-Trans anti-PSF-A546 8C-S-PSF V2.00	0	29. Not-Trans and anti-PSF-A546_Pos006_S001	00-MNDkK6yYhTfLt2C9VmRaze
4.75		Vesicles Paraspeckle	2	0.000	1.000	173	200001157	200000155	Not-Trans anti-PSF-A546 8C-S-PSF V2.00	0	29. Not-Trans and anti-PSF-A546_Pos006_S001	00-MNDkK6yYhTfLt2C9VmRaze
3.6		Vesicles Paraspeckle	2	0.000	1.000	173	200001158	200000156	Not-Trans anti-PSF-A546 8C-S-PSF V2.00	0	29. Not-Trans and anti-PSF-A546_Pos006_S001	00-MNDkK6yYhTfLt2C9VmRaze
5.4		Vesicles Paraspeckle	2	0.000	1.000	173	200001159	200000157	Not-Trans anti-PSF-A546 8C-S-PSF V2.00	0	29. Not-Trans and anti-PSF-A546_Pos006_S001	00-MNDkK6yYhTfLt2C9VmRaze
3.58333		Vesicles Paraspeckle	2	0.000	1.000	174	200001160	200000158	Not-Trans anti-PSF-A546 8C-S-PSF V2.00	0	29. Not-Trans and anti-PSF-A546_Pos006_S001	00-MNDkK6yYhTfLt2C9VmRaze
3		Vesicles Paraspeckle	2	0.000	1.000	176	200001161	200000159	Not-Trans anti-PSF-A546 8C-S-PSF V2.00	0	29. Not-Trans and anti-PSF-A546_Pos006_S001	00-MNDkK6yYhTfLt2C9VmRaze
3		Vesicles Paraspeckle	2	0.000	1.000	176	200001162	200000160	Not-Trans anti-PSF-A546 8C-S-PSF V2.00	0	29. Not-Trans and anti-PSF-A546_Pos006_S001	00-MNDkK6yYhTfLt2C9VmRaze
4.25		Vesicles Paraspeckle	2	0.000	1.000	176	200001163	200000161	Not-Trans anti-PSF-A546 8C-S-PSF V2.00	0	29. Not-Trans and anti-PSF-A546_Pos006_S001	00-MNDkK6yYhTfLt2C9VmRaze
3		Vesicles Paraspeckle	2	0.000	1.000	176	200001164	200000162	Not-Trans anti-PSF-A546 8C-S-PSF V2.00	0	29. Not-Trans and anti-PSF-A546_Pos006_S001	00-MNDkK6yYhTfLt2C9VmRaze
3.25		Vesicles Paraspeckle	2	0.000	1.000	176	200001165	200000163	Not-Trans anti-PSF-A546 8C-S-PSF V2.00	0	29. Not-Trans and anti-PSF-A546_Pos006_S001	00-MNDkK6yYhTfLt2C9VmRaze
3		Vesicles Paraspeckle	2	0.000	1.000	176	200001166	200000164	Not-Trans anti-PSF-A546 8C-S-PSF V2.00	0	29. Not-Trans and anti-PSF-A546_Pos006_S001	00-MNDkK6yYhTfLt2C9VmRaze
5		Vesicles Paraspeckle	2	0.000	1.000	176	200001167	200000165	Not-Trans anti-PSF-A546 8C-S-PSF V2.00	0	29. Not-Trans and anti-PSF-A546_Pos006_S001	00-MNDkK6yYhTfLt2C9VmRaze
7		Vesicles Paraspeckle	2	0.000	1.000	176	200001168	200000166	Not-Trans anti-PSF-A546 8C-S-PSF V2.00	0	29. Not-Trans and anti-PSF-A546_Pos006_S001	00-MNDkK6yYhTfLt2C9VmRaze
4.85714		Vesicles Paraspeckle	2	0.000	1.000	176	200001169	200000167	Not-Trans anti-PSF-A546 8C-S-PSF V2.00	0	29. Not-Trans and anti-PSF-A546_Pos006_S001	00-MNDkK6yYhTfLt2C9VmRaze
4		Vesicles Paraspeckle	2	0.000	1.000	176	200001170	200000168	Not-Trans anti-PSF-A546 8C-S-PSF V2.00	0	29. Not-Trans and anti-PSF-A546_Pos006_S001	00-MNDkK6yYhTfLt2C9VmRaze
4.16667		Vesicles Paraspeckle	2	0.000	1.000	176	200001171	200000169	Not-Trans anti-PSF-A546 8C-S-PSF V2.00	0	29. Not-Trans and anti-PSF-A546_Pos006_S001	00-MNDkK6yYhTfLt2C9VmRaze
4		Vesicles Paraspeckle	2	0.000	1.000	176	200001172	200000170	Not-Trans anti-PSF-A546 8C-S-PSF V2.00	0	29. Not-Trans and anti-PSF-A546_Pos006_S001	00-MNDkK6yYhTfLt2C9VmRaze
4.07692		Vesicles Paraspeckle	2	0.000	1.000	177	200001173	200000171	Not-Trans anti-PSF-A546 8C-S-PSF V2.00	0	29. Not-Trans and anti-PSF-A546_Pos006_S001	00-MNDkK6yYhTfLt2C9VmRaze
4.65		Vesicles Paraspeckle	2	0.000	1.000	177	200001174	200000172	Not-Trans anti-PSF-A546 8C-S-PSF V2.00	0	29. Not-Trans and anti-PSF-A546_Pos006_S001	00-MNDkK6yYhTfLt2C9VmRaze
4.14286		Vesicles Paraspeckle	2	0.000	1.000	177	200001175	200000173	Not-Trans anti-PSF-A546 8C-S-PSF V2.00	0	29. Not-Trans and anti-PSF-A546_Pos006_S001	00-MNDkK6yYhTfLt2C9VmRaze
4.06667		Vesicles Paraspeckle	2	0.000	1.000	177	200001176	200000174	Not-Trans anti-PSF-A546 8C-S-PSF V2.00	0	29. Not-Trans and anti-PSF-A546_Pos006_S001	00-MNDkK6yYhTfLt2C9VmRaze
4.07143		Vesicles Paraspeckle	2	0.000	1.000	177	200001177	200000175	Not-Trans anti-PSF-A546 8C-S-PSF V2.00	0	29. Not-Trans and anti-PSF-A546_Pos006_S001	00-MNDkK6yYhTfLt2C9VmRaze
4.86667		Vesicles Paraspeckle	2	0.000	1.000	177	200001178	200000176	Not-Trans anti-PSF-A546 8C-S-PSF V2.00	0	29. Not-Trans and anti-PSF-A546_Pos006_S001	00-MNDkK6yYhTfLt2C9VmRaze
4		Vesicles Paraspeckle	2	0.000	1.000	177	200001179	200000177	Not-Trans anti-PSF-A546 8C-S-PSF V2.00	0	29. Not-Trans and anti-PSF-A546_Pos006_S001	00-MNDkK6yYhTfLt2C9VmRaze
4		Vesicles Paraspeckle	2	0.000	1.000	177	200001180	200000178	Not-Trans anti-PSF-A546 8C-S-PSF V2.00	0	29. Not-Trans and anti-PSF-A546_Pos006_S001	00-MNDkK6yYhTfLt2C9VmRaze
4.33333		Vesicles Paraspeckle	2	0.000	1.000	177	200001181	200000179	Not-Trans anti-PSF-A546 8C-S-PSF V2.00	0	29. Not-Trans and anti-PSF-A546_Pos006_S001	00-MNDkK6yYhTfLt2C9VmRaze
3.75		Vesicles Paraspeckle	2	0.000	1.000	177	200001182	200000180	Not-Trans anti-PSF-A546 8C-S-PSF V2.00	0	29. Not-Trans and anti-PSF-A546_Pos006_S001	00-MNDkK6yYhTfLt2C9VmRaze
3.33333		Vesicles Paraspeckle	2	0.000	1.000	178	200001183	200000181	Not-Trans anti-PSF-A546 8C-S-PSF V2.00	0	29. Not-Trans and anti-PSF-A546_Pos006_S001	00-MNDkK6yYhTfLt2C9VmRaze
3.83333		Vesicles Paraspeckle	2	0.000	1.000	178	200001184	200000182	Not-Trans anti-PSF-A546 8C-S-PSF V2.00	0	29. Not-Trans and anti-PSF-A546_Pos006_S001	00-MNDkK6yYhTfLt2C9VmRaze
3		Vesicles Paraspeckle	2	0.000	1.000	178	200001185	200000183	Not-Trans anti-PSF-A546 8C-S-PSF V2.00	0	29. Not-Trans and anti-PSF-A546_Pos006_S001	00-MNDkK6yYhTfLt2C9VmRaze
3		Vesicles Paraspeckle	2	0.000	1.000	179	200001186	200000184	Not-Trans anti-PSF-A546 8C-S-PSF V2.00	0	29. Not-Trans and anti-PSF-A546_Pos006_S001	00-MNDkK6yYhTfLt2C9VmRaze
3.75		Vesicles Paraspeckle	2	0.000	1.000	180	200001187	200000185	Not-Trans anti-PSF-A546 8C-S-PSF V2.00	0	29. Not-Trans and anti-PSF-A546_Pos006_S001	00-MNDkK6yYhTfLt2C9VmRaze
4.6		Vesicles Paraspeckle	2	0.000	1.000	180	200001188	200000186	Not-Trans anti-PSF-A546 8C-S-PSF V2.00	0	29. Not-Trans and anti-PSF-A546_Pos006_S001	00-MNDkK6yYhTfLt2C9VmRaze
5		Vesicles Paraspeckle	2	0.000	1.000	180	200001189	200000187	Not-Trans anti-PSF-A546 8C-S-PSF V2.00	0	29. Not-Trans and anti-PSF-A546_Pos006_S001	00-MNDkK6yYhTfLt2C9VmRaze
3		Vesicles Paraspeckle	2	0.000	1.000	180	200001190	200000188	Not-Trans anti-PSF-A546 8C-S-PSF V2.00	0	29. Not-Trans and anti-PSF-A546_Pos006_S001	00-MNDkK6yYhTfLt2C9VmRaze
3		Vesicles Paraspeckle	2	0.000	1.000	181	200001191	200000189	Not-Trans anti-PSF-A546 8C-S-PSF V2.00	0	29. Not-Trans and anti-PSF-A546_Pos006_S001	00-MNDkK6yYhTfLt2C9VmRaze
3		Vesicles Paraspeckle	2	0.000	1.000	181	200001192	200000190	Not-Trans anti-PSF-A546 8C-S-PSF V2.00	0	29. Not-Trans and anti-PSF-A546_Pos006_S001	00-MNDkK6yYhTfLt2C9VmRaze
4.25		Vesicles Paraspeckle	2	0.000	1.000	181	200001193	200000191	Not-Trans anti-PSF-A546 8C-S-PSF V2.00	0	29. Not-Trans and anti-PSF-A546_Pos006_S001	00-MNDkK6yYhTfLt2C9VmRaze
4.09091		Vesicles Paraspeckle	2	0.000	1.000	183	200001194	200000192	Not-Trans anti-PSF-A546 8C-S-PSF V2.00	0	29. Not-Trans and anti-PSF-A546_Pos006_S001	00-MNDkK6yYhTfLt2C9VmRaze
3		Vesicles Paraspeckle	2	0.000	1.000	183	200001195	200000193	Not-Trans anti-PSF-A546 8C-S-PSF V2.00	0	29. Not-Trans and anti-PSF-A546_Pos006_S001	00-MNDkK6yYhTfLt2C9VmRaze
5.6		Vesicles Paraspeckle	2	0.000	1.000	183	200001196	200000194	Not-Trans anti-PSF-A546 8C-S-PSF V2.00	0	29. Not-Trans and anti-PSF-A546_Pos006_S001	00-MNDkK6yYhTfLt2C9VmRaze
3.94444		Vesicles Paraspeckle	2	0.000	1.000	183	200001197	200000195	Not-Trans anti-PSF-A546 8C-S-PSF V2.00	0	29. Not-Trans and anti-PSF-A546_Pos006_S001	00-MNDkK6yYhTfLt2C9VmRaze
3		Vesicles Paraspeckle	2	0.000	1.000	183	200001198	200000196	Not-Trans anti-PSF-A546 8C-S-PSF V2.00	0	29. Not-Trans and anti-PSF-A546_Pos006_S001	00-MNDkK6yYhTfLt2C9VmRaze
3.71429		Vesicles Paraspeckle	2	0.000	1.000	183	200001199	200000197	Not-Trans anti-PSF-A546 8C-S-PSF V2.00	0	29. Not-Trans and anti-PSF-A546_Pos006_S001	00-MNDkK6yYhTfLt2C9VmRaze
6		Vesicles Paraspeckle	2	0.000	1.000	184	200001200	200000198	Not-Trans anti-PSF-A546 8C-S-PSF V2.00	0	29. Not-Trans and anti-PSF-A546_Pos006_S001	00-MNDkK6yYhTfLt2C9VmRaze
6		Vesicles Paraspeckle	2	0.000	1.000	184	200001201	200000199	Not-Trans anti-PSF-A546 8C-S-PSF V2.00	0	29. Not-Trans and anti-PSF-A546_Pos006_S001	00-MNDkK6yYhTfLt2C9VmRaze
3.54545		Vesicles Paraspeckle	2	0.000	1.000	184	200001202	200000200	Not-Trans anti-PSF-A546 8C-S-PSF V2.00	0	29. Not-Trans and anti-PSF-A546_Pos006_S001	00-MNDkK6yYhTfLt2C9VmRaze
4.33333		Vesicles Paraspeckle	2	0.000	1.000	184	200001203	200000201	Not-Trans anti-PSF-A546 8C-S-PSF V2.00	0	29. Not-Trans and anti-PSF-A546_Pos006_S001	00-MNDkK6yYhTfLt2C9VmRaze
4.11905		Vesicles Paraspeckle	2	0.000	1.000	184	200001204	200000202	Not-Trans anti-PSF-A546 8C-S-PSF V2.00	0	29. Not-Trans and anti-PSF-A546_Pos006_S001	00-MNDkK6yYhTfLt2C9VmRaze
3.69231		Vesicles Paraspeckle	2	0.000	1.000	184	200001205	200000203	Not-Trans anti-PSF-A546 8C-S-PSF V2.00	0	29. Not-Trans and anti-PSF-A546_Pos006_S001	00-MNDkK6yYhTfLt2C9VmRaze
3.33333		Vesicles Paraspeckle	2	0.000	1.000	184	200001206	200000204	Not-Trans anti-PSF-A546 8C-S-PSF V2.00	0	29. Not-Trans and anti-PSF-A546_Pos006_S001	00-MNDkK6yYhTfLt2C9VmRaze
5.09091		Vesicles Paraspeckle	2	0.000	1.000	184	200001207	200000205	Not-Trans anti-PSF-A546 8C-S-PSF V2.00	0	29. Not-Trans and anti-PSF-A546_Pos006_S001	00-MNDkK6yYhTfLt2C9VmRaze
3.5		Vesicles Paraspeckle	2	0.000	1.000	184	200001208	200000206	Not-Trans anti-PSF-A546 8C-S-PSF V2.00	0	29. Not-Trans and anti-PSF-A546_Pos006_S001	00-MNDkK6yYhTfLt2C9VmRaze
3.94737		Vesicles Paraspeckle	2	0.000	1.000	184	200001209	200000207	Not-Trans anti-PSF-A546 8C-S-PSF V2.00	0	29. Not-Trans and anti-PSF-A546_Pos006_S001	00-MNDkK6yYhTfLt2C9VmRaze
5.5		Vesicles Paraspeckle	2	0.000	1.000	184	200001210	200000208	Not-Trans anti-PSF-A546 8C-S-PSF V2.00	0	29. Not-Trans and anti-PSF-A546_Pos006_S001	00-MNDkK6yYhTfLt2C9VmRaze
4.22222		Vesicles Paraspeckle	2	0.000	1.000	184	200001211	200000209	Not-Trans anti-PSF-A546 8C-S-PSF V2.00	0	29. Not-Trans and anti-PSF-A546_Pos006_S001	00-MNDkK6yYhTfLt2C9VmRaze
5		Vesicles Paraspeckle	2	0.000	1.000	184	200001212	200000210	Not-Trans anti-PSF-A546 8C-S-PSF V2.00	0	29. Not-Trans and anti-PSF-A546_Pos006_S001	00-MNDkK6yYhTfLt2C9VmRaze
5.05263		Vesicles Paraspeckle	2	0.000	1.000	184	200001213	200000211	Not-Trans anti-PSF-A546 8C-S-PSF V2.00	0	29. Not-Trans and anti-PSF-A546_Pos006_S001	00-MNDkK6yYhTfLt2C9VmRaze
4.375		Vesicles Paraspeckle	2	0.000	1.000	184	200001214	200000212	Not-Trans anti-PSF-A546 8C-S-PSF V2.00	0	29. Not-Trans and anti-PSF-A546_Pos006_S001	00-MNDkK6yYhTfLt2C9VmRaze
10		Vesicles Paraspeckle	2	0.000	1.000	184	200001215	200000213	Not-Trans anti-PSF-A546 8C-S-PSF V2.00	0	29. Not-Trans and anti-PSF-A546_Pos006_S001	00-MNDkK6yYhTfLt2C9VmRaze
3.53846		Vesicles Paraspeckle	2	0.000	1.000	184	200001216	200000214	Not-Trans anti-PSF-A546 8C-S-PSF V2.00	0	29. Not-Trans and anti-PSF-A546_Pos006_S001	00-MNDkK6yYhTfLt2C9VmRaze
5		Vesicles Paraspeckle	2	0.000	1.000	184	200001217	200000215	Not-Trans anti-PSF-A546 8C-S-PSF V2.00	0	29. Not-Trans and anti-PSF-A546_Pos006_S001	00-MNDkK6yYhTfLt2C9VmRaze
4.94737		Vesicles Paraspeckle	2	0.000	1.000	184	200001218	200000216	Not-Trans anti-PSF-A546 8C-S-PSF V2.00	0	29. Not-Trans and anti-PSF-A546_Pos006_S001	00-MNDkK6yYhTfLt2C9VmRaze
6.2		Vesicles Paraspeckle	2	0.000	1.000	184	200001219	200000217	Not-Trans anti-PSF-A546 8C-S-PSF V2.00	0	29. Not-Trans and anti-PSF-A546_Pos006_S001	00-MNDkK6yYhTfLt2C9VmRaze
4.6875		Vesicles Paraspeckle	2	0.000	1.000	184	200001220	200000218	Not-Trans anti-PSF-A546 8C-S-PSF V2.00	0	29. Not-Trans and anti-PSF-A546_Pos006_S001	00-MNDkK6yYhTfLt2C9VmRaze
3.80769		Vesicles Paraspeckle	2	0.000	1.000	184	200001221	200000219	Not-Trans anti-PSF-A546 8C-S-PSF V2.00	0	29. Not-Trans and anti-PSF-A546_Pos006_S001	00-MNDkK6yYhTfLt2C9VmRaze
4.75		Vesicles Paraspeckle	2	0.000	1.000	185	200001222	200000220	Not-Trans anti-PSF-A546 8C-S-PSF V2.00	0	29. Not-Trans and anti-PSF-A546_Pos006_S001	00-MNDkK6yYhTfLt2C9VmRaze
4.12121		Vesicles Paraspeckle	2	0.000	1.000	187	200001223	200000221	Not-Trans anti-PSF-A546 8C-S-PSF V2.00	0	29. Not-Trans and anti-PSF-A546_Pos006_S001	00-MNDkK6yYhTfLt2C9VmRaze
4.92		Vesicles Paraspeckle	2	0.000	1.000	187	200001224	200000222	Not-Trans anti-PSF-A546 8C-S-PSF V2.00	0	29. Not-Trans and anti-PSF-A546_Pos006_S001	00-MNDkK6yYhTfLt2C9VmRaze
4.69388		Vesicles Paraspeckle	2	0.000	1.000	187	200001225	200000223	Not-Trans anti-PSF-A546 8C-S-PSF V2.00	0	29. Not-Trans and anti-PSF-A546_Pos006_S001	00-MNDkK6yYhTfLt2C9VmRaze
5		Vesicles Paraspeckle	2	0.000	1.000	187	200001226	200000224	Not-Trans anti-PSF-A546 8C-S-PSF V2.00	0	29. Not-Trans and anti-PSF-A546_Pos006_S001	00-MNDkK6yYhTfLt2C9VmRaze
4		Vesicles Paraspeckle	2	0.000	1.000	187	200001227	200000225	Not-Trans anti-PSF-A546 8C-S-PSF V2.00	0	29. Not-Trans and anti-PSF-A546_Pos006_S001	00-MNDkK6yYhTfLt2C9VmRaze
5.2		Vesicles Paraspeckle	2	0.000	1.000	187	200001228	200000226	Not-Trans anti-PSF-A546 8C-S-PSF V2.00	0	29. Not-Trans and anti-PSF-A546_Pos006_S001	00-MNDkK6yYhTfLt2C9VmRaze
5.15385		Vesicles Paraspeckle	2	0.000	1.000	187	200001229	200000227	Not-Trans anti-PSF-A546 8C-S-PSF V2.00	0	29. Not-Trans and anti-PSF-A546_Pos006_S001	00-MNDkK6yYhTfLt2C9VmRaze
6.66667		Vesicles Paraspeckle	2	0.000	1.000	187	200001230	200000228	Not-Trans anti-PSF-A546 8C-S-PSF V2.00	0	29. Not-Trans and anti-PSF-A546_Pos006_S001	00-MNDkK6yYhTfLt2C9VmRaze
5		Vesicles Paraspeckle	2	0.000	1.000	187	200001231	200000229	Not-Trans anti-PSF-A546 8C-S-PSF V2.00	0	29. Not-Trans and anti-PSF-A546_Pos006_S001	00-MNDkK6yYhTfLt2C9VmRaze
6.55172		Vesicles Paraspeckle	2	0.000	1.000	187	200001232	200000230	Not-Trans anti-PSF-A546 8C-S-PSF V2.00	0	29. Not-Trans and anti-PSF-A546_Pos006_S001	00-MNDkK6yYhTfLt2C9VmRaze
5.25		Vesicles Paraspeckle	2	0.000	1.000	187	200001233	200000231	Not-Trans anti-PSF-A546 8C-S-PSF V2.00	0	29. Not-Trans and anti-PSF-A546_Pos006_S001	00-MNDkK6yYhTfLt2C9VmRaze
4.18182		Vesicles Paraspeckle	2	0.000	1.000	187	200001234	200000232	Not-Trans anti-PSF-A546 8C-S-PSF V2.00	0	29. Not-Trans and anti-PSF-A546_Pos006_S001	00-MNDkK6yYhTfLt2C9VmRaze
4.56522		Vesicles Paraspeckle	2	0.000	1.000	188	200001235	200000233	Not-Trans anti-PSF-A546 8C-S-PSF V2.00	0	29. Not-Trans and anti-PSF-A546_Pos006_S001	00-MNDkK6yYhTfLt2C9VmRaze
5		Vesicles Paraspeckle	2	0.000	1.000	188	200001236	200000234	Not-Trans anti-PSF-A546 8C-S-PSF V2.00	0	29. Not-Trans and anti-PSF-A546_Pos006_S001	00-MNDkK6yYhTfLt2C9VmRaze
3		Vesicles Paraspeckle	2	0.000	1.000	188	200001237	200000235	Not-Trans anti-PSF-A546 8C-S-PSF V2.00	0	29. Not-Trans and anti-PSF-A546_Pos006_S001	00-MNDkK6yYhTfLt2C9VmRaze
6		Vesicles Paraspeckle	2	0.000	1.000	188	200001238	200000236	Not-Trans anti-PSF-A546 8C-S-PSF V2.00	0	29. Not-Trans and anti-PSF-A546_Pos006_S001	00-MNDkK6yYhTfLt2C9VmRaze
4.85714		Vesicles Paraspeckle	2	0.000	1.000	188	200001239	200000237	Not-Trans anti-PSF-A546 8C-S-PSF V2.00	0	29. Not-Trans and anti-PSF-A546_Pos006_S001	00-MNDkK6yYhTfLt2C9VmRaze
3.75		Vesicles Paraspeckle	2	0.000	1.000	188	200001240	200000238	Not-Trans anti-PSF-A546 8C-S-PSF V2.00	0	29. Not-Trans and anti-PSF-A546_Pos006_S001	00-MNDkK6yYhTfLt2C9VmRaze
4.85714		Vesicles Paraspeckle	2	0.000	1.000	188	200001241	200000239	Not-Trans anti-PSF-A546 8C-S-PSF V2.00	0	29. Not-Trans and anti-PSF-A546_Pos006_S001	00-MNDkK6yYhTfLt2C9VmRaze
4.94444		Vesicles Paraspeckle	2	0.000	1.000	188	200001242	200000240	Not-Trans anti-PSF-A546 8C-S-PSF V2.00	0	29. Not-Trans and anti-PSF-A546_Pos006_S001	00-MNDkK6yYhTfLt2C9VmRaze
5.7		Vesicles Paraspeckle	2	0.000	1.000	188	200001243	200000241	Not-Trans anti-PSF-A546 8C-S-PSF V2.00	0	29. Not-Trans and anti-PSF-A546_Pos006_S001	00-MNDkK6yYhTfLt2C9VmRaze
5		Vesicles Paraspeckle	2	0.000	1.000	189	200001244	200000242	Not-Trans anti-PSF-A546 8C-S-PSF V2.00	0	29. Not-Trans and anti-PSF-A546_Pos006_S001	00-MNDkK6yYhTfLt2C9VmRaze
4		Vesicles Paraspeckle	2	0.000	1.000	189	200001245	200000243	Not-Trans anti-PSF-A546 8C-S-PSF V2.00	0	29. Not-Trans and anti-PSF-A546_Pos006_S001	00-MNDkK6yYhTfLt2C9VmRaze
4.925		Vesicles Paraspeckle	2	0.000	1.000	189	200001246	200000244	Not-Trans anti-PSF-A546 8C-S-PSF V2.00	0	29. Not-Trans and anti-PSF-A546_Pos006_S001	00-MNDkK6yYhTfLt2C9VmRaze
4.14286		Vesicles Paraspeckle	2	0.000	1.000	189	200001247	200000245	Not-Trans anti-PSF-A546 8C-S-PSF V2.00	0	29. Not-Trans and anti-PSF-A546_Pos006_S001	00-MNDkK6yYhTfLt2C9VmRaze
3.4		Vesicles Paraspeckle	2	0.000	1.000	191	200001248	200000246	Not-Trans anti-PSF-A546 8C-S-PSF V2.00	0	29. Not-Trans and anti-PSF-A546_Pos006_S001	00-MNDkK6yYhTfLt2C9VmRaze
4.66667		Vesicles Paraspeckle	2	0.000	1.000	191	200001249	200000247	Not-Trans anti-PSF-A546 8C-S-PSF V2.00	0	29. Not-Trans and anti-PSF-A546_Pos006_S001	00-MNDkK6yYhTfLt2C9VmRaze
4.42857		Vesicles Paraspeckle	2	0.000	1.000	191	200001250	200000248	Not-Trans anti-PSF-A546 8C-S-PSF V2.00	0	29. Not-Trans and anti-PSF-A546_Pos006_S001	00-MNDkK6yYhTfLt2C9VmRaze
10		Vesicles Paraspeckle	2	0.000	1.000	191	200001251	200000249	Not-Trans anti-PSF-A546 8C-S-PSF V2.00	0	29. Not-Trans and anti-PSF-A546_Pos006_S001	00-MNDkK6yYhTfLt2C9VmRaze
4.57143		Vesicles Paraspeckle	2	0.000	1.000	192	200001252	200000250	Not-Trans anti-PSF-A546 8C-S-PSF V2.00	0	29. Not-Trans and anti-PSF-A546_Pos006_S001	00-MNDkK6yYhTfLt2C9VmRaze
3.85714		Vesicles Paraspeckle	2	0.000	1.000	192	200001253	200000251	Not-Trans anti-PSF-A546 8C-S-PSF V2.00	0	29. Not-Trans and anti-PSF-A546_Pos006_S001	00-MNDkK6yYhTfLt2C9VmRaze
4.92308		Vesicles Paraspeckle	2	0.000	1.000	192	200001254	200000252	Not-Trans anti-PSF-A546 8C-S-PSF V2.00	0	29. Not-Trans and anti-PSF-A546_Pos006_S001	00-MNDkK6yYhTfLt2C9VmRaze
4.775		Vesicles Paraspeckle	2	0.000	1.000	192	200001255	200000253	Not-Trans anti-PSF-A546 8C-S-PSF V2.00	0	29. Not-Trans and anti-PSF-A546_Pos006_S001	00-MNDkK6yYhTfLt2C9VmRaze
4.5		Vesicles Paraspeckle	2	0.000	1.000	192	200001256	200000254	Not-Trans anti-PSF-A546 8C-S-PSF V2.00	0	29. Not-Trans and anti-PSF-A546_Pos006_S001	00-MNDkK6yYhTfLt2C9VmRaze
3		Vesicles Paraspeckle	2	0.000	1.000	193	200001257	200000255	Not-Trans anti-PSF-A546 8C-S-PSF V2.00	0	29. Not-Trans and anti-PSF-A546_Pos006_S001	00-MNDkK6yYhTfLt2C9VmRaze
3		Vesicles Paraspeckle	2	0.000	1.000	193	200001258	200000256	Not-Trans anti-PSF-A546 8C-S-PSF V2.00	0	29. Not-Trans and anti-PSF-A546_Pos006_S001	00-MNDkK6yYhTfLt2C9VmRaze
4		Vesicles Paraspeckle	2	0.000	1.000	193	200001259	200000257	Not-Trans anti-PSF-A546 8C-S-PSF V2.00	0	29. Not-Trans and anti-PSF-A546_Pos006_S001	00-MNDkK6yYhTfLt2C9VmRaze
3.85714		Vesicles Paraspeckle	2	0.000	1.000	194	200001260	200000258	Not-Trans anti-PSF-A546 8C-S-PSF V2.00	0	29. Not-Trans and anti-PSF-A546_Pos006_S001	00-MNDkK6yYhTfLt2C9VmRaze
3.42857		Vesicles Paraspeckle	2	0.000	1.000	194	200001261	200000259	Not-Trans anti-PSF-A546 8C-S-PSF V2.00	0	29. Not-Trans and anti-PSF-A546_Pos006_S001	00-MNDkK6yYhTfLt2C9VmRaze
3.82609		Vesicles Paraspeckle	2	0.000	1.000	194	200001262	200000260	Not-Trans anti-PSF-A546 8C-S-PSF V2.00	0	29. Not-Trans and anti-PSF-A546_Pos006_S001	00-MNDkK6yYhTfLt2C9VmRaze
4.28947		Vesicles Paraspeckle	2	0.000	1.000	194	200001263	200000261	Not-Trans anti-PSF-A546 8C-S-PSF V2.00	0	29. Not-Trans and anti-PSF-A546_Pos006_S001	00-MNDkK6yYhTfLt2C9VmRaze
4.22222		Vesicles Paraspeckle	2	0.000	1.000	194	200001264	200000262	Not-Trans anti-PSF-A546 8C-S-PSF V2.00	0	29. Not-Trans and anti-PSF-A546_Pos006_S001	00-MNDkK6yYhTfLt2C9VmRaze
4.5		Vesicles Paraspeckle	2	0.000	1.000	194	200001265	200000263	Not-Trans anti-PSF-A546 8C-S-PSF V2.00	0	29. Not-Trans and anti-PSF-A546_Pos006_S001	00-MNDkK6yYhTfLt2C9VmRaze
3.5625		Vesicles Paraspeckle	2	0.000	1.000	194	200001266	200000264	Not-Trans anti-PSF-A546 8C-S-PSF V2.00	0	29. Not-Trans and anti-PSF-A546_Pos006_S001	00-MNDkK6yYhTfLt2C9VmRaze
4		Vesicles Paraspeckle	2	0.000	1.000	194	200001267	200000265	Not-Trans anti-PSF-A546 8C-S-PSF V2.00	0	29. Not-Trans and anti-PSF-A546_Pos006_S001	00-MNDkK6yYhTfLt2C9VmRaze
4.66667		Vesicles Paraspeckle	2	0.000	1.000	194	200001268	200000266	Not-Trans anti-PSF-A546 8C-S-PSF V2.00	0	29. Not-Trans and anti-PSF-A546_Pos006_S001	00-MNDkK6yYhTfLt2C9VmRaze
3.5		Vesicles Paraspeckle	2	0.000	1.000	194	200001269	200000267	Not-Trans anti-PSF-A546 8C-S-PSF V2.00	0	29. Not-Trans and anti-PSF-A546_Pos006_S001	00-MNDkK6yYhTfLt2C9VmRaze
4.43636		Vesicles Paraspeckle	2	0.000	1.000	194	200001270	200000268	Not-Trans anti-PSF-A546 8C-S-PSF V2.00	0	29. Not-Trans and anti-PSF-A546_Pos006_S001	00-MNDkK6yYhTfLt2C9VmRaze
3.57143		Vesicles Paraspeckle	2	0.000	1.000	194	200001271	200000269	Not-Trans anti-PSF-A546 8C-S-PSF V2.00	0	29. Not-Trans and anti-PSF-A546_Pos006_S001	00-MNDkK6yYhTfLt2C9VmRaze
4.63636		Vesicles Paraspeckle	2	0.000	1.000	195	200001272	200000270	Not-Trans anti-PSF-A546 8C-S-PSF V2.00	0	29. Not-Trans and anti-PSF-A546_Pos006_S001	00-MNDkK6yYhTfLt2C9VmRaze
3.5		Vesicles Paraspeckle	2	0.000	1.000	195	200001273	200000271	Not-Trans anti-PSF-A546 8C-S-PSF V2.00	0	29. Not-Trans and anti-PSF-A546_Pos006_S001	00-MNDkK6yYhTfLt2C9VmRaze
3		Vesicles Paraspeckle	2	0.000	1.000	195	200001274	200000272	Not-Trans anti-PSF-A546 8C-S-PSF V2.00	0	29. Not-Trans and anti-PSF-A546_Pos006_S001	00-MNDkK6yYhTfLt2C9VmRaze
4.25		Vesicles Paraspeckle	2	0.000	1.000	196	200001275	200000273	Not-Trans anti-PSF-A546 8C-S-PSF V2.00	0	29. Not-Trans and anti-PSF-A546_Pos006_S001	00-MNDkK6yYhTfLt2C9VmRaze
3.61538		Vesicles Paraspeckle	2	0.000	1.000	196	200001276	200000274	Not-Trans anti-PSF-A546 8C-S-PSF V2.00	0	29. Not-Trans and anti-PSF-A546_Pos006_S001	00-MNDkK6yYhTfLt2C9VmRaze
4.125		Vesicles Paraspeckle	2	0.000	1.000	196	200001277	200000275	Not-Trans anti-PSF-A546 8C-S-PSF V2.00	0	29. Not-Trans and anti-PSF-A546_Pos006_S001	00-MNDkK6yYhTfLt2C9VmRaze
4.33333		Vesicles Paraspeckle	2	0.000	1.000	196	200001278	200000276	Not-Trans anti-PSF-A546 8C-S-PSF V2.00	0	29. Not-Trans and anti-PSF-A546_Pos006_S001	00-MNDkK6yYhTfLt2C9VmRaze
6.16667		Vesicles Paraspeckle	2	0.000	1.000	196	200001279	200000277	Not-Trans anti-PSF-A546 8C-S-PSF V2.00	0	29. Not-Trans and anti-PSF-A546_Pos006_S001	00-MNDkK6yYhTfLt2C9VmRaze
5		Vesicles Paraspeckle	2	0.000	1.000	196	200001280	200000278	Not-Trans anti-PSF-A546 8C-S-PSF V2.00	0	29. Not-Trans and anti-PSF-A546_Pos006_S001	00-MNDkK6yYhTfLt2C9VmRaze
3		Vesicles Paraspeckle	2	0.000	1.000	196	200001281	200000279	Not-Trans anti-PSF-A546 8C-S-PSF V2.00	0	29. Not-Trans and anti-PSF-A546_Pos006_S001	00-MNDkK6yYhTfLt2C9VmRaze
4.71429		Vesicles Paraspeckle	2	0.000	1.000	196	200001282	200000280	Not-Trans anti-PSF-A546 8C-S-PSF V2.00	0	29. Not-Trans and anti-PSF-A546_Pos006_S001	00-MNDkK6yYhTfLt2C9VmRaze
4.09091		Vesicles Paraspeckle	2	0.000	1.000	196	200001283	200000281	Not-Trans anti-PSF-A546 8C-S-PSF V2.00	0	29. Not-Trans and anti-PSF-A546_Pos006_S001	00-MNDkK6yYhTfLt2C9VmRaze
4.57143		Vesicles Paraspeckle	2	0.000	1.000	196	200001284	200000282	Not-Trans anti-PSF-A546 8C-S-PSF V2.00	0	29. Not-Trans and anti-PSF-A546_Pos006_S001	00-MNDkK6yYhTfLt2C9VmRaze
4.21277		Vesicles Paraspeckle	2	0.000	1.000	196	200001285	200000283	Not-Trans anti-PSF-A546 8C-S-PSF V2.00	0	29. Not-Trans and anti-PSF-A546_Pos006_S001	00-MNDkK6yYhTfLt2C9VmRaze
3		Vesicles Paraspeckle	2	0.000	1.000	196	200001286	200000284	Not-Trans anti-PSF-A546 8C-S-PSF V2.00	0	29. Not-Trans and anti-PSF-A546_Pos006_S001	00-MNDkK6yYhTfLt2C9VmRaze
4		Vesicles Paraspeckle	2	0.000	1.000	196	200001287	200000285	Not-Trans anti-PSF-A546 8C-S-PSF V2.00	0	29. Not-Trans and anti-PSF-A546_Pos006_S001	00-MNDkK6yYhTfLt2C9VmRaze
5		Vesicles Paraspeckle	2	0.000	1.000	196	200001288	200000286	Not-Trans anti-PSF-A546 8C-S-PSF V2.00	0	29. Not-Trans and anti-PSF-A546_Pos006_S001	00-MNDkK6yYhTfLt2C9VmRaze
4		Vesicles Paraspeckle	2	0.000	1.000	197	200001289	200000287	Not-Trans anti-PSF-A546 8C-S-PSF V2.00	0	29. Not-Trans and anti-PSF-A546_Pos006_S001	00-MNDkK6yYhTfLt2C9VmRaze
4.5		Vesicles Paraspeckle	2	0.000	1.000	197	200001290	200000288	Not-Trans anti-PSF-A546 8C-S-PSF V2.00	0	29. Not-Trans and anti-PSF-A546_Pos006_S001	00-MNDkK6yYhTfLt2C9VmRaze
5		Vesicles Paraspeckle	2	0.000	1.000	197	200001291	200000289	Not-Trans anti-PSF-A546 8C-S-PSF V2.00	0	29. Not-Trans and anti-PSF-A546_Pos006_S001	00-MNDkK6yYhTfLt2C9VmRaze
4		Vesicles Paraspeckle	2	0.000	1.000	197	200001292	200000290	Not-Trans anti-PSF-A546 8C-S-PSF V2.00	0	29. Not-Trans and anti-PSF-A546_Pos006_S001	00-MNDkK6yYhTfLt2C9VmRaze
4		Vesicles Paraspeckle	2	0.000	1.000	197	200001293	200000291	Not-Trans anti-PSF-A546 8C-S-PSF V2.00	0	29. Not-Trans and anti-PSF-A546_Pos006_S001	00-MNDkK6yYhTfLt2C9VmRaze
3		Vesicles Paraspeckle	2	0.000	1.000	197	200001294	200000292	Not-Trans anti-PSF-A546 8C-S-PSF V2.00	0	29. Not-Trans and anti-PSF-A546_Pos006_S001	00-MNDkK6yYhTfLt2C9VmRaze
3		Vesicles Paraspeckle	2	0.000	1.000	197	200001295	200000293	Not-Trans anti-PSF-A546 8C-S-PSF V2.00	0	29. Not-Trans and anti-PSF-A546_Pos006_S001	00-MNDkK6yYhTfLt2C9VmRaze
4.88889		Vesicles Paraspeckle	2	0.000	1.000	197	200001296	200000294	Not-Trans anti-PSF-A546 8C-S-PSF V2.00	0	29. Not-Trans and anti-PSF-A546_Pos006_S001	00-MNDkK6yYhTfLt2C9VmRaze
3.83333		Vesicles Paraspeckle	2	0.000	1.000	197	200001297	200000295	Not-Trans anti-PSF-A546 8C-S-PSF V2.00	0	29. Not-Trans and anti-PSF-A546_Pos006_S001	00-MNDkK6yYhTfLt2C9VmRaze
3.75		Vesicles Paraspeckle	2	0.000	1.000	198	200001298	200000296	Not-Trans anti-PSF-A546 8C-S-PSF V2.00	0	29. Not-Trans and anti-PSF-A546_Pos006_S001	00-MNDkK6yYhTfLt2C9VmRaze
5		Vesicles Paraspeckle	2	0.000	1.000	198	200001299	200000297	Not-Trans anti-PSF-A546 8C-S-PSF V2.00	0	29. Not-Trans and anti-PSF-A546_Pos006_S001	00-MNDkK6yYhTfLt2C9VmRaze
3.5		Vesicles Paraspeckle	2	0.000	1.000	199	200001300	200000298	Not-Trans anti-PSF-A546 8C-S-PSF V2.00	0	29. Not-Trans and anti-PSF-A546_Pos006_S001	00-MNDkK6yYhTfLt2C9VmRaze
4.16129		Vesicles Paraspeckle	2	0.000	1.000	199	200001301	200000299	Not-Trans anti-PSF-A546 8C-S-PSF V2.00	0	29. Not-Trans and anti-PSF-A546_Pos006_S001	00-MNDkK6yYhTfLt2C9VmRaze
6.5		Vesicles Paraspeckle	2	0.000	1.000	199	200001302	200000300	Not-Trans anti-PSF-A546 8C-S-PSF V2.00	0	29. Not-Trans and anti-PSF-A546_Pos006_S001	00-MNDkK6yYhTfLt2C9VmRaze
3.83333		Vesicles Paraspeckle	2	0.000	1.000	200	200001303	200000301	Not-Trans anti-PSF-A546 8C-S-PSF V2.00	0	29. Not-Trans and anti-PSF-A546_Pos006_S001	00-MNDkK6yYhTfLt2C9VmRaze
4.83333		Vesicles Paraspeckle	2	0.000	1.000	200	200001304	200000302	Not-Trans anti-PSF-A546 8C-S-PSF V2.00	0	29. Not-Trans and anti-PSF-A546_Pos006_S001	00-MNDkK6yYhTfLt2C9VmRaze
4.57143		Vesicles Paraspeckle	2	0.000	1.000	200	200001305	200000303	Not-Trans anti-PSF-A546 8C-S-PSF V2.00	0	29. Not-Trans and anti-PSF-A546_Pos006_S001	00-MNDkK6yYhTfLt2C9VmRaze
5.42857		Vesicles Paraspeckle	2	0.000	1.000	200	200001306	200000304	Not-Trans anti-PSF-A546 8C-S-PSF V2.00	0	29. Not-Trans and anti-PSF-A546_Pos006_S001	00-MNDkK6yYhTfLt2C9VmRaze
4.07692		Vesicles Paraspeckle	2	0.000	1.000	200	200001307	200000305	Not-Trans anti-PSF-A546 8C-S-PSF V2.00	0	29. Not-Trans and anti-PSF-A546_Pos006_S001	00-MNDkK6yYhTfLt2C9VmRaze
3.4		Vesicles Paraspeckle	2	0.000	1.000	200	200001308	200000306	Not-Trans anti-PSF-A546 8C-S-PSF V2.00	0	29. Not-Trans and anti-PSF-A546_Pos006_S001	00-MNDkK6yYhTfLt2C9VmRaze
3		Vesicles Paraspeckle	2	0.000	1.000	200	200001309	200000307	Not-Trans anti-PSF-A546 8C-S-PSF V2.00	0	29. Not-Trans and anti-PSF-A546_Pos006_S001	00-MNDkK6yYhTfLt2C9VmRaze
3.72		Vesicles Paraspeckle	2	0.000	1.000	200	200001310	200000308	Not-Trans anti-PSF-A546 8C-S-PSF V2.00	0	29. Not-Trans and anti-PSF-A546_Pos006_S001	00-MNDkK6yYhTfLt2C9VmRaze
5.55556		Vesicles Paraspeckle	2	0.000	1.000	200	200001311	200000309	Not-Trans anti-PSF-A546 8C-S-PSF V2.00	0	29. Not-Trans and anti-PSF-A546_Pos006_S001	00-MNDkK6yYhTfLt2C9VmRaze
5.5		Vesicles Paraspeckle	2	0.000	1.000	200	200001312	200000310	Not-Trans anti-PSF-A546 8C-S-PSF V2.00	0	29. Not-Trans and anti-PSF-A546_Pos006_S001	00-MNDkK6yYhTfLt2C9VmRaze
4.37255		Vesicles Paraspeckle	2	0.000	1.000	200	200001313	200000311	Not-Trans anti-PSF-A546 8C-S-PSF V2.00	0	29. Not-Trans and anti-PSF-A546_Pos006_S001	00-MNDkK6yYhTfLt2C9VmRaze
4.11111		Vesicles Paraspeckle	2	0.000	1.000	200	200001314	200000312	Not-Trans anti-PSF-A546 8C-S-PSF V2.00	0	29. Not-Trans and anti-PSF-A546_Pos006_S001	00-MNDkK6yYhTfLt2C9VmRaze
3.33333		Vesicles Paraspeckle	2	0.000	1.000	201	200001315	200000313	Not-Trans anti-PSF-A546 8C-S-PSF V2.00	0	29. Not-Trans and anti-PSF-A546_Pos006_S001	00-MNDkK6yYhTfLt2C9VmRaze
3		Vesicles Paraspeckle	2	0.000	1.000	201	200001316	200000314	Not-Trans anti-PSF-A546 8C-S-PSF V2.00	0	29. Not-Trans and anti-PSF-A546_Pos006_S001	00-MNDkK6yYhTfLt2C9VmRaze
3.42857		Vesicles Paraspeckle	2	0.000	1.000	201	200001317	200000315	Not-Trans anti-PSF-A546 8C-S-PSF V2.00	0	29. Not-Trans and anti-PSF-A546_Pos006_S001	00-MNDkK6yYhTfLt2C9VmRaze
3		Vesicles Paraspeckle	2	0.000	1.000	201	200001318	200000316	Not-Trans anti-PSF-A546 8C-S-PSF V2.00	0	29. Not-Trans and anti-PSF-A546_Pos006_S001	00-MNDkK6yYhTfLt2C9VmRaze
3.6		Vesicles Paraspeckle	2	0.000	1.000	201	200001319	200000317	Not-Trans anti-PSF-A546 8C-S-PSF V2.00	0	29. Not-Trans and anti-PSF-A546_Pos006_S001	00-MNDkK6yYhTfLt2C9VmRaze
3.90625		Vesicles Paraspeckle	2	0.000	1.000	201	200001320	200000318	Not-Trans anti-PSF-A546 8C-S-PSF V2.00	0	29. Not-Trans and anti-PSF-A546_Pos006_S001	00-MNDkK6yYhTfLt2C9VmRaze
3.6		Vesicles Paraspeckle	2	0.000	1.000	201	200001321	200000319	Not-Trans anti-PSF-A546 8C-S-PSF V2.00	0	29. Not-Trans and anti-PSF-A546_Pos006_S001	00-MNDkK6yYhTfLt2C9VmRaze
4.14286		Vesicles Paraspeckle	2	0.000	1.000	201	200001322	200000320	Not-Trans anti-PSF-A546 8C-S-PSF V2.00	0	29. Not-Trans and anti-PSF-A546_Pos006_S001	00-MNDkK6yYhTfLt2C9VmRaze
3.66667		Vesicles Paraspeckle	2	0.000	1.000	201	200001323	200000321	Not-Trans anti-PSF-A546 8C-S-PSF V2.00	0	29. Not-Trans and anti-PSF-A546_Pos006_S001	00-MNDkK6yYhTfLt2C9VmRaze
5.2		Vesicles Paraspeckle	2	0.000	1.000	201	200001324	200000322	Not-Trans anti-PSF-A546 8C-S-PSF V2.00	0	29. Not-Trans and anti-PSF-A546_Pos006_S001	00-MNDkK6yYhTfLt2C9VmRaze
4		Vesicles Paraspeckle	2	0.000	1.000	202	200001325	200000323	Not-Trans anti-PSF-A546 8C-S-PSF V2.00	0	29. Not-Trans and anti-PSF-A546_Pos006_S001	00-MNDkK6yYhTfLt2C9VmRaze
3.5		Vesicles Paraspeckle	2	0.000	1.000	203	200001326	200000324	Not-Trans anti-PSF-A546 8C-S-PSF V2.00	0	29. Not-Trans and anti-PSF-A546_Pos006_S001	00-MNDkK6yYhTfLt2C9VmRaze
3.75		Vesicles Paraspeckle	2	0.000	1.000	206	200001327	200000000	Not-Trans anti-PSF-A546 8C-S-PSF V2.00	0	29. Not-Trans and anti-PSF-A546_Pos007_S001	00-QNZvemBzaVDwhxmzmTCX5c
3.75		Vesicles Paraspeckle	2	0.000	1.000	206	200001328	200000001	Not-Trans anti-PSF-A546 8C-S-PSF V2.00	0	29. Not-Trans and anti-PSF-A546_Pos007_S001	00-QNZvemBzaVDwhxmzmTCX5c
6.5		Vesicles Paraspeckle	2	0.000	1.000	206	200001329	200000002	Not-Trans anti-PSF-A546 8C-S-PSF V2.00	0	29. Not-Trans and anti-PSF-A546_Pos007_S001	00-QNZvemBzaVDwhxmzmTCX5c
4.2		Vesicles Paraspeckle	2	0.000	1.000	207	200001330	200000003	Not-Trans anti-PSF-A546 8C-S-PSF V2.00	0	29. Not-Trans and anti-PSF-A546_Pos007_S001	00-QNZvemBzaVDwhxmzmTCX5c
3.85714		Vesicles Paraspeckle	2	0.000	1.000	207	200001331	200000004	Not-Trans anti-PSF-A546 8C-S-PSF V2.00	0	29. Not-Trans and anti-PSF-A546_Pos007_S001	00-QNZvemBzaVDwhxmzmTCX5c
4.4		Vesicles Paraspeckle	2	0.000	1.000	207	200001332	200000005	Not-Trans anti-PSF-A546 8C-S-PSF V2.00	0	29. Not-Trans and anti-PSF-A546_Pos007_S001	00-QNZvemBzaVDwhxmzmTCX5c
4.14286		Vesicles Paraspeckle	2	0.000	1.000	207	200001333	200000006	Not-Trans anti-PSF-A546 8C-S-PSF V2.00	0	29. Not-Trans and anti-PSF-A546_Pos007_S001	00-QNZvemBzaVDwhxmzmTCX5c
4.87879		Vesicles Paraspeckle	2	0.000	1.000	207	200001334	200000007	Not-Trans anti-PSF-A546 8C-S-PSF V2.00	0	29. Not-Trans and anti-PSF-A546_Pos007_S001	00-QNZvemBzaVDwhxmzmTCX5c
3.5		Vesicles Paraspeckle	2	0.000	1.000	207	200001335	200000008	Not-Trans anti-PSF-A546 8C-S-PSF V2.00	0	29. Not-Trans and anti-PSF-A546_Pos007_S001	00-QNZvemBzaVDwhxmzmTCX5c
4.7027		Vesicles Paraspeckle	2	0.000	1.000	207	200001336	200000009	Not-Trans anti-PSF-A546 8C-S-PSF V2.00	0	29. Not-Trans and anti-PSF-A546_Pos007_S001	00-QNZvemBzaVDwhxmzmTCX5c
4.6		Vesicles Paraspeckle	2	0.000	1.000	208	200001337	200000010	Not-Trans anti-PSF-A546 8C-S-PSF V2.00	0	29. Not-Trans and anti-PSF-A546_Pos007_S001	00-QNZvemBzaVDwhxmzmTCX5c
6.66667		Vesicles Paraspeckle	2	0.000	1.000	208	200001338	200000011	Not-Trans anti-PSF-A546 8C-S-PSF V2.00	0	29. Not-Trans and anti-PSF-A546_Pos007_S001	00-QNZvemBzaVDwhxmzmTCX5c
4.2		Vesicles Paraspeckle	2	0.000	1.000	209	200001339	200000012	Not-Trans anti-PSF-A546 8C-S-PSF V2.00	0	29. Not-Trans and anti-PSF-A546_Pos007_S001	00-QNZvemBzaVDwhxmzmTCX5c
3.33333		Vesicles Paraspeckle	2	0.000	1.000	209	200001340	200000013	Not-Trans anti-PSF-A546 8C-S-PSF V2.00	0	29. Not-Trans and anti-PSF-A546_Pos007_S001	00-QNZvemBzaVDwhxmzmTCX5c
4.36364		Vesicles Paraspeckle	2	0.000	1.000	209	200001341	200000014	Not-Trans anti-PSF-A546 8C-S-PSF V2.00	0	29. Not-Trans and anti-PSF-A546_Pos007_S001	00-QNZvemBzaVDwhxmzmTCX5c
3.84211		Vesicles Paraspeckle	2	0.000	1.000	209	200001342	200000015	Not-Trans anti-PSF-A546 8C-S-PSF V2.00	0	29. Not-Trans and anti-PSF-A546_Pos007_S001	00-QNZvemBzaVDwhxmzmTCX5c
4.8		Vesicles Paraspeckle	2	0.000	1.000	210	200001343	200000016	Not-Trans anti-PSF-A546 8C-S-PSF V2.00	0	29. Not-Trans and anti-PSF-A546_Pos007_S001	00-QNZvemBzaVDwhxmzmTCX5c
4		Vesicles Paraspeckle	2	0.000	1.000	210	200001344	200000017	Not-Trans anti-PSF-A546 8C-S-PSF V2.00	0	29. Not-Trans and anti-PSF-A546_Pos007_S001	00-QNZvemBzaVDwhxmzmTCX5c
4.92308		Vesicles Paraspeckle	2	0.000	1.000	210	200001345	200000018	Not-Trans anti-PSF-A546 8C-S-PSF V2.00	0	29. Not-Trans and anti-PSF-A546_Pos007_S001	00-QNZvemBzaVDwhxmzmTCX5c
5		Vesicles Paraspeckle	2	0.000	1.000	210	200001346	200000019	Not-Trans anti-PSF-A546 8C-S-PSF V2.00	0	29. Not-Trans and anti-PSF-A546_Pos007_S001	00-QNZvemBzaVDwhxmzmTCX5c
4.25		Vesicles Paraspeckle	2	0.000	1.000	210	200001347	200000020	Not-Trans anti-PSF-A546 8C-S-PSF V2.00	0	29. Not-Trans and anti-PSF-A546_Pos007_S001	00-QNZvemBzaVDwhxmzmTCX5c
5.6		Vesicles Paraspeckle	2	0.000	1.000	210	200001348	200000021	Not-Trans anti-PSF-A546 8C-S-PSF V2.00	0	29. Not-Trans and anti-PSF-A546_Pos007_S001	00-QNZvemBzaVDwhxmzmTCX5c
4.7		Vesicles Paraspeckle	2	0.000	1.000	210	200001349	200000022	Not-Trans anti-PSF-A546 8C-S-PSF V2.00	0	29. Not-Trans and anti-PSF-A546_Pos007_S001	00-QNZvemBzaVDwhxmzmTCX5c
3		Vesicles Paraspeckle	2	0.000	1.000	210	200001350	200000023	Not-Trans anti-PSF-A546 8C-S-PSF V2.00	0	29. Not-Trans and anti-PSF-A546_Pos007_S001	00-QNZvemBzaVDwhxmzmTCX5c
4.22222		Vesicles Paraspeckle	2	0.000	1.000	210	200001351	200000024	Not-Trans anti-PSF-A546 8C-S-PSF V2.00	0	29. Not-Trans and anti-PSF-A546_Pos007_S001	00-QNZvemBzaVDwhxmzmTCX5c
4.1		Vesicles Paraspeckle	2	0.000	1.000	211	200001352	200000025	Not-Trans anti-PSF-A546 8C-S-PSF V2.00	0	29. Not-Trans and anti-PSF-A546_Pos007_S001	00-QNZvemBzaVDwhxmzmTCX5c
5		Vesicles Paraspeckle	2	0.000	1.000	211	200001353	200000026	Not-Trans anti-PSF-A546 8C-S-PSF V2.00	0	29. Not-Trans and anti-PSF-A546_Pos007_S001	00-QNZvemBzaVDwhxmzmTCX5c
6.5		Vesicles Paraspeckle	2	0.000	1.000	211	200001354	200000027	Not-Trans anti-PSF-A546 8C-S-PSF V2.00	0	29. Not-Trans and anti-PSF-A546_Pos007_S001	00-QNZvemBzaVDwhxmzmTCX5c
4.5		Vesicles Paraspeckle	2	0.000	1.000	211	200001355	200000028	Not-Trans anti-PSF-A546 8C-S-PSF V2.00	0	29. Not-Trans and anti-PSF-A546_Pos007_S001	00-QNZvemBzaVDwhxmzmTCX5c
8		Vesicles Paraspeckle	2	0.000	1.000	212	200001356	200000029	Not-Trans anti-PSF-A546 8C-S-PSF V2.00	0	29. Not-Trans and anti-PSF-A546_Pos007_S001	00-QNZvemBzaVDwhxmzmTCX5c
5.33333		Vesicles Paraspeckle	2	0.000	1.000	213	200001357	200000030	Not-Trans anti-PSF-A546 8C-S-PSF V2.00	0	29. Not-Trans and anti-PSF-A546_Pos007_S001	00-QNZvemBzaVDwhxmzmTCX5c
4		Vesicles Paraspeckle	2	0.000	1.000	213	200001358	200000031	Not-Trans anti-PSF-A546 8C-S-PSF V2.00	0	29. Not-Trans and anti-PSF-A546_Pos007_S001	00-QNZvemBzaVDwhxmzmTCX5c
3.75		Vesicles Paraspeckle	2	0.000	1.000	213	200001359	200000032	Not-Trans anti-PSF-A546 8C-S-PSF V2.00	0	29. Not-Trans and anti-PSF-A546_Pos007_S001	00-QNZvemBzaVDwhxmzmTCX5c
4.58824		Vesicles Paraspeckle	2	0.000	1.000	213	200001360	200000033	Not-Trans anti-PSF-A546 8C-S-PSF V2.00	0	29. Not-Trans and anti-PSF-A546_Pos007_S001	00-QNZvemBzaVDwhxmzmTCX5c
6.11111		Vesicles Paraspeckle	2	0.000	1.000	213	200001361	200000034	Not-Trans anti-PSF-A546 8C-S-PSF V2.00	0	29. Not-Trans and anti-PSF-A546_Pos007_S001	00-QNZvemBzaVDwhxmzmTCX5c
4.33333		Vesicles Paraspeckle	2	0.000	1.000	214	200001362	200000035	Not-Trans anti-PSF-A546 8C-S-PSF V2.00	0	29. Not-Trans and anti-PSF-A546_Pos007_S001	00-QNZvemBzaVDwhxmzmTCX5c
4.45		Vesicles Paraspeckle	2	0.000	1.000	214	200001363	200000036	Not-Trans anti-PSF-A546 8C-S-PSF V2.00	0	29. Not-Trans and anti-PSF-A546_Pos007_S001	00-QNZvemBzaVDwhxmzmTCX5c
5.09091		Vesicles Paraspeckle	2	0.000	1.000	214	200001364	200000037	Not-Trans anti-PSF-A546 8C-S-PSF V2.00	0	29. Not-Trans and anti-PSF-A546_Pos007_S001	00-QNZvemBzaVDwhxmzmTCX5c
3.33333		Vesicles Paraspeckle	2	0.000	1.000	214	200001365	200000038	Not-Trans anti-PSF-A546 8C-S-PSF V2.00	0	29. Not-Trans and anti-PSF-A546_Pos007_S001	00-QNZvemBzaVDwhxmzmTCX5c
4		Vesicles Paraspeckle	2	0.000	1.000	215	200001366	200000039	Not-Trans anti-PSF-A546 8C-S-PSF V2.00	0	29. Not-Trans and anti-PSF-A546_Pos007_S001	00-QNZvemBzaVDwhxmzmTCX5c
9		Vesicles Paraspeckle	2	0.000	1.000	215	200001367	200000040	Not-Trans anti-PSF-A546 8C-S-PSF V2.00	0	29. Not-Trans and anti-PSF-A546_Pos007_S001	00-QNZvemBzaVDwhxmzmTCX5c
4.81818		Vesicles Paraspeckle	2	0.000	1.000	215	200001368	200000041	Not-Trans anti-PSF-A546 8C-S-PSF V2.00	0	29. Not-Trans and anti-PSF-A546_Pos007_S001	00-QNZvemBzaVDwhxmzmTCX5c
4.45455		Vesicles Paraspeckle	2	0.000	1.000	215	200001369	200000042	Not-Trans anti-PSF-A546 8C-S-PSF V2.00	0	29. Not-Trans and anti-PSF-A546_Pos007_S001	00-QNZvemBzaVDwhxmzmTCX5c
4.33333		Vesicles Paraspeckle	2	0.000	1.000	215	200001370	200000043	Not-Trans anti-PSF-A546 8C-S-PSF V2.00	0	29. Not-Trans and anti-PSF-A546_Pos007_S001	00-QNZvemBzaVDwhxmzmTCX5c
3.5		Vesicles Paraspeckle	2	0.000	1.000	215	200001371	200000044	Not-Trans anti-PSF-A546 8C-S-PSF V2.00	0	29. Not-Trans and anti-PSF-A546_Pos007_S001	00-QNZvemBzaVDwhxmzmTCX5c
3.95		Vesicles Paraspeckle	2	0.000	1.000	215	200001372	200000045	Not-Trans anti-PSF-A546 8C-S-PSF V2.00	0	29. Not-Trans and anti-PSF-A546_Pos007_S001	00-QNZvemBzaVDwhxmzmTCX5c
3		Vesicles Paraspeckle	2	0.000	1.000	215	200001373	200000046	Not-Trans anti-PSF-A546 8C-S-PSF V2.00	0	29. Not-Trans and anti-PSF-A546_Pos007_S001	00-QNZvemBzaVDwhxmzmTCX5c
5.4		Vesicles Paraspeckle	2	0.000	1.000	215	200001374	200000047	Not-Trans anti-PSF-A546 8C-S-PSF V2.00	0	29. Not-Trans and anti-PSF-A546_Pos007_S001	00-QNZvemBzaVDwhxmzmTCX5c
5		Vesicles Paraspeckle	2	0.000	1.000	215	200001375	200000048	Not-Trans anti-PSF-A546 8C-S-PSF V2.00	0	29. Not-Trans and anti-PSF-A546_Pos007_S001	00-QNZvemBzaVDwhxmzmTCX5c
4		Vesicles Paraspeckle	2	0.000	1.000	216	200001376	200000049	Not-Trans anti-PSF-A546 8C-S-PSF V2.00	0	29. Not-Trans and anti-PSF-A546_Pos007_S001	00-QNZvemBzaVDwhxmzmTCX5c
3.5		Vesicles Paraspeckle	2	0.000	1.000	216	200001377	200000050	Not-Trans anti-PSF-A546 8C-S-PSF V2.00	0	29. Not-Trans and anti-PSF-A546_Pos007_S001	00-QNZvemBzaVDwhxmzmTCX5c
5		Vesicles Paraspeckle	2	0.000	1.000	216	200001378	200000051	Not-Trans anti-PSF-A546 8C-S-PSF V2.00	0	29. Not-Trans and anti-PSF-A546_Pos007_S001	00-QNZvemBzaVDwhxmzmTCX5c
6		Vesicles Paraspeckle	2	0.000	1.000	216	200001379	200000052	Not-Trans anti-PSF-A546 8C-S-PSF V2.00	0	29. Not-Trans and anti-PSF-A546_Pos007_S001	00-QNZvemBzaVDwhxmzmTCX5c
3.66667		Vesicles Paraspeckle	2	0.000	1.000	217	200001380	200000053	Not-Trans anti-PSF-A546 8C-S-PSF V2.00	0	29. Not-Trans and anti-PSF-A546_Pos007_S001	00-QNZvemBzaVDwhxmzmTCX5c
5.14286		Vesicles Paraspeckle	2	0.000	1.000	217	200001381	200000054	Not-Trans anti-PSF-A546 8C-S-PSF V2.00	0	29. Not-Trans and anti-PSF-A546_Pos007_S001	00-QNZvemBzaVDwhxmzmTCX5c
3.25		Vesicles Paraspeckle	2	0.000	1.000	217	200001382	200000055	Not-Trans anti-PSF-A546 8C-S-PSF V2.00	0	29. Not-Trans and anti-PSF-A546_Pos007_S001	00-QNZvemBzaVDwhxmzmTCX5c
5.33333		Vesicles Paraspeckle	2	0.000	1.000	217	200001383	200000056	Not-Trans anti-PSF-A546 8C-S-PSF V2.00	0	29. Not-Trans and anti-PSF-A546_Pos007_S001	00-QNZvemBzaVDwhxmzmTCX5c
3		Vesicles Paraspeckle	2	0.000	1.000	217	200001384	200000057	Not-Trans anti-PSF-A546 8C-S-PSF V2.00	0	29. Not-Trans and anti-PSF-A546_Pos007_S001	00-QNZvemBzaVDwhxmzmTCX5c
4.875		Vesicles Paraspeckle	2	0.000	1.000	218	200001385	200000058	Not-Trans anti-PSF-A546 8C-S-PSF V2.00	0	29. Not-Trans and anti-PSF-A546_Pos007_S001	00-QNZvemBzaVDwhxmzmTCX5c
3		Vesicles Paraspeckle	2	0.000	1.000	218	200001386	200000059	Not-Trans anti-PSF-A546 8C-S-PSF V2.00	0	29. Not-Trans and anti-PSF-A546_Pos007_S001	00-QNZvemBzaVDwhxmzmTCX5c
4.30769		Vesicles Paraspeckle	2	0.000	1.000	218	200001387	200000060	Not-Trans anti-PSF-A546 8C-S-PSF V2.00	0	29. Not-Trans and anti-PSF-A546_Pos007_S001	00-QNZvemBzaVDwhxmzmTCX5c
3.6		Vesicles Paraspeckle	2	0.000	1.000	218	200001388	200000061	Not-Trans anti-PSF-A546 8C-S-PSF V2.00	0	29. Not-Trans and anti-PSF-A546_Pos007_S001	00-QNZvemBzaVDwhxmzmTCX5c
4		Vesicles Paraspeckle	2	0.000	1.000	218	200001389	200000062	Not-Trans anti-PSF-A546 8C-S-PSF V2.00	0	29. Not-Trans and anti-PSF-A546_Pos007_S001	00-QNZvemBzaVDwhxmzmTCX5c
3		Vesicles Paraspeckle	2	0.000	1.000	218	200001390	200000063	Not-Trans anti-PSF-A546 8C-S-PSF V2.00	0	29. Not-Trans and anti-PSF-A546_Pos007_S001	00-QNZvemBzaVDwhxmzmTCX5c
6.4		Vesicles Paraspeckle	2	0.000	1.000	218	200001391	200000064	Not-Trans anti-PSF-A546 8C-S-PSF V2.00	0	29. Not-Trans and anti-PSF-A546_Pos007_S001	00-QNZvemBzaVDwhxmzmTCX5c
4.28571		Vesicles Paraspeckle	2	0.000	1.000	219	200001392	200000065	Not-Trans anti-PSF-A546 8C-S-PSF V2.00	0	29. Not-Trans and anti-PSF-A546_Pos007_S001	00-QNZvemBzaVDwhxmzmTCX5c
3.6		Vesicles Paraspeckle	2	0.000	1.000	219	200001393	200000066	Not-Trans anti-PSF-A546 8C-S-PSF V2.00	0	29. Not-Trans and anti-PSF-A546_Pos007_S001	00-QNZvemBzaVDwhxmzmTCX5c
3.25		Vesicles Paraspeckle	2	0.000	1.000	219	200001394	200000067	Not-Trans anti-PSF-A546 8C-S-PSF V2.00	0	29. Not-Trans and anti-PSF-A546_Pos007_S001	00-QNZvemBzaVDwhxmzmTCX5c
4.45455		Vesicles Paraspeckle	2	0.000	1.000	219	200001395	200000068	Not-Trans anti-PSF-A546 8C-S-PSF V2.00	0	29. Not-Trans and anti-PSF-A546_Pos007_S001	00-QNZvemBzaVDwhxmzmTCX5c
4.33333		Vesicles Paraspeckle	2	0.000	1.000	219	200001396	200000069	Not-Trans anti-PSF-A546 8C-S-PSF V2.00	0	29. Not-Trans and anti-PSF-A546_Pos007_S001	00-QNZvemBzaVDwhxmzmTCX5c
5.4		Vesicles Paraspeckle	2	0.000	1.000	219	200001397	200000070	Not-Trans anti-PSF-A546 8C-S-PSF V2.00	0	29. Not-Trans and anti-PSF-A546_Pos007_S001	00-QNZvemBzaVDwhxmzmTCX5c
3.66667		Vesicles Paraspeckle	2	0.000	1.000	219	200001398	200000071	Not-Trans anti-PSF-A546 8C-S-PSF V2.00	0	29. Not-Trans and anti-PSF-A546_Pos007_S001	00-QNZvemBzaVDwhxmzmTCX5c
3.33333		Vesicles Paraspeckle	2	0.000	1.000	219	200001399	200000072	Not-Trans anti-PSF-A546 8C-S-PSF V2.00	0	29. Not-Trans and anti-PSF-A546_Pos007_S001	00-QNZvemBzaVDwhxmzmTCX5c
5		Vesicles Paraspeckle	2	0.000	1.000	219	200001400	200000073	Not-Trans anti-PSF-A546 8C-S-PSF V2.00	0	29. Not-Trans and anti-PSF-A546_Pos007_S001	00-QNZvemBzaVDwhxmzmTCX5c
3		Vesicles Paraspeckle	2	0.000	1.000	219	200001401	200000074	Not-Trans anti-PSF-A546 8C-S-PSF V2.00	0	29. Not-Trans and anti-PSF-A546_Pos007_S001	00-QNZvemBzaVDwhxmzmTCX5c
4.5		Vesicles Paraspeckle	2	0.000	1.000	220	200001402	200000075	Not-Trans anti-PSF-A546 8C-S-PSF V2.00	0	29. Not-Trans and anti-PSF-A546_Pos007_S001	00-QNZvemBzaVDwhxmzmTCX5c
4.3		Vesicles Paraspeckle	2	0.000	1.000	220	200001403	200000076	Not-Trans anti-PSF-A546 8C-S-PSF V2.00	0	29. Not-Trans and anti-PSF-A546_Pos007_S001	00-QNZvemBzaVDwhxmzmTCX5c
3.5		Vesicles Paraspeckle	2	0.000	1.000	220	200001404	200000077	Not-Trans anti-PSF-A546 8C-S-PSF V2.00	0	29. Not-Trans and anti-PSF-A546_Pos007_S001	00-QNZvemBzaVDwhxmzmTCX5c
3		Vesicles Paraspeckle	2	0.000	1.000	221	200001405	200000078	Not-Trans anti-PSF-A546 8C-S-PSF V2.00	0	29. Not-Trans and anti-PSF-A546_Pos007_S001	00-QNZvemBzaVDwhxmzmTCX5c
4.2		Vesicles Paraspeckle	2	0.000	1.000	221	200001406	200000079	Not-Trans anti-PSF-A546 8C-S-PSF V2.00	0	29. Not-Trans and anti-PSF-A546_Pos007_S001	00-QNZvemBzaVDwhxmzmTCX5c
4.83333		Vesicles Paraspeckle	2	0.000	1.000	221	200001407	200000080	Not-Trans anti-PSF-A546 8C-S-PSF V2.00	0	29. Not-Trans and anti-PSF-A546_Pos007_S001	00-QNZvemBzaVDwhxmzmTCX5c
3.44444		Vesicles Paraspeckle	2	0.000	1.000	221	200001408	200000081	Not-Trans anti-PSF-A546 8C-S-PSF V2.00	0	29. Not-Trans and anti-PSF-A546_Pos007_S001	00-QNZvemBzaVDwhxmzmTCX5c
4.52941		Vesicles Paraspeckle	2	0.000	1.000	221	200001409	200000082	Not-Trans anti-PSF-A546 8C-S-PSF V2.00	0	29. Not-Trans and anti-PSF-A546_Pos007_S001	00-QNZvemBzaVDwhxmzmTCX5c
3.625		Vesicles Paraspeckle	2	0.000	1.000	221	200001410	200000083	Not-Trans anti-PSF-A546 8C-S-PSF V2.00	0	29. Not-Trans and anti-PSF-A546_Pos007_S001	00-QNZvemBzaVDwhxmzmTCX5c
5.33333		Vesicles Paraspeckle	2	0.000	1.000	221	200001411	200000084	Not-Trans anti-PSF-A546 8C-S-PSF V2.00	0	29. Not-Trans and anti-PSF-A546_Pos007_S001	00-QNZvemBzaVDwhxmzmTCX5c
5.18182		Vesicles Paraspeckle	2	0.000	1.000	221	200001412	200000085	Not-Trans anti-PSF-A546 8C-S-PSF V2.00	0	29. Not-Trans and anti-PSF-A546_Pos007_S001	00-QNZvemBzaVDwhxmzmTCX5c
4.11111		Vesicles Paraspeckle	2	0.000	1.000	222	200001413	200000086	Not-Trans anti-PSF-A546 8C-S-PSF V2.00	0	29. Not-Trans and anti-PSF-A546_Pos007_S001	00-QNZvemBzaVDwhxmzmTCX5c
3.8		Vesicles Paraspeckle	2	0.000	1.000	222	200001414	200000087	Not-Trans anti-PSF-A546 8C-S-PSF V2.00	0	29. Not-Trans and anti-PSF-A546_Pos007_S001	00-QNZvemBzaVDwhxmzmTCX5c
3.7		Vesicles Paraspeckle	2	0.000	1.000	222	200001415	200000088	Not-Trans anti-PSF-A546 8C-S-PSF V2.00	0	29. Not-Trans and anti-PSF-A546_Pos007_S001	00-QNZvemBzaVDwhxmzmTCX5c
3		Vesicles Paraspeckle	2	0.000	1.000	222	200001416	200000089	Not-Trans anti-PSF-A546 8C-S-PSF V2.00	0	29. Not-Trans and anti-PSF-A546_Pos007_S001	00-QNZvemBzaVDwhxmzmTCX5c
4.6		Vesicles Paraspeckle	2	0.000	1.000	223	200001417	200000090	Not-Trans anti-PSF-A546 8C-S-PSF V2.00	0	29. Not-Trans and anti-PSF-A546_Pos007_S001	00-QNZvemBzaVDwhxmzmTCX5c
5		Vesicles Paraspeckle	2	0.000	1.000	223	200001418	200000091	Not-Trans anti-PSF-A546 8C-S-PSF V2.00	0	29. Not-Trans and anti-PSF-A546_Pos007_S001	00-QNZvemBzaVDwhxmzmTCX5c
4.625		Vesicles Paraspeckle	2	0.000	1.000	223	200001419	200000092	Not-Trans anti-PSF-A546 8C-S-PSF V2.00	0	29. Not-Trans and anti-PSF-A546_Pos007_S001	00-QNZvemBzaVDwhxmzmTCX5c
4.8		Vesicles Paraspeckle	2	0.000	1.000	223	200001420	200000093	Not-Trans anti-PSF-A546 8C-S-PSF V2.00	0	29. Not-Trans and anti-PSF-A546_Pos007_S001	00-QNZvemBzaVDwhxmzmTCX5c
4.61538		Vesicles Paraspeckle	2	0.000	1.000	223	200001421	200000094	Not-Trans anti-PSF-A546 8C-S-PSF V2.00	0	29. Not-Trans and anti-PSF-A546_Pos007_S001	00-QNZvemBzaVDwhxmzmTCX5c
6.16667		Vesicles Paraspeckle	2	0.000	1.000	223	200001422	200000095	Not-Trans anti-PSF-A546 8C-S-PSF V2.00	0	29. Not-Trans and anti-PSF-A546_Pos007_S001	00-QNZvemBzaVDwhxmzmTCX5c
4.25		Vesicles Paraspeckle	2	0.000	1.000	223	200001423	200000096	Not-Trans anti-PSF-A546 8C-S-PSF V2.00	0	29. Not-Trans and anti-PSF-A546_Pos007_S001	00-QNZvemBzaVDwhxmzmTCX5c
5.11765		Vesicles Paraspeckle	2	0.000	1.000	223	200001424	200000097	Not-Trans anti-PSF-A546 8C-S-PSF V2.00	0	29. Not-Trans and anti-PSF-A546_Pos007_S001	00-QNZvemBzaVDwhxmzmTCX5c
4		Vesicles Paraspeckle	2	0.000	1.000	223	200001425	200000098	Not-Trans anti-PSF-A546 8C-S-PSF V2.00	0	29. Not-Trans and anti-PSF-A546_Pos007_S001	00-QNZvemBzaVDwhxmzmTCX5c
4.27273		Vesicles Paraspeckle	2	0.000	1.000	224	200001426	200000099	Not-Trans anti-PSF-A546 8C-S-PSF V2.00	0	29. Not-Trans and anti-PSF-A546_Pos007_S001	00-QNZvemBzaVDwhxmzmTCX5c
4		Vesicles Paraspeckle	2	0.000	1.000	224	200001427	200000100	Not-Trans anti-PSF-A546 8C-S-PSF V2.00	0	29. Not-Trans and anti-PSF-A546_Pos007_S001	00-QNZvemBzaVDwhxmzmTCX5c
4.6		Vesicles Paraspeckle	2	0.000	1.000	224	200001428	200000101	Not-Trans anti-PSF-A546 8C-S-PSF V2.00	0	29. Not-Trans and anti-PSF-A546_Pos007_S001	00-QNZvemBzaVDwhxmzmTCX5c
3.75		Vesicles Paraspeckle	2	0.000	1.000	225	200001429	200000102	Not-Trans anti-PSF-A546 8C-S-PSF V2.00	0	29. Not-Trans and anti-PSF-A546_Pos007_S001	00-QNZvemBzaVDwhxmzmTCX5c
3.8		Vesicles Paraspeckle	2	0.000	1.000	225	200001430	200000103	Not-Trans anti-PSF-A546 8C-S-PSF V2.00	0	29. Not-Trans and anti-PSF-A546_Pos007_S001	00-QNZvemBzaVDwhxmzmTCX5c
3.77778		Vesicles Paraspeckle	2	0.000	1.000	225	200001431	200000104	Not-Trans anti-PSF-A546 8C-S-PSF V2.00	0	29. Not-Trans and anti-PSF-A546_Pos007_S001	00-QNZvemBzaVDwhxmzmTCX5c
5.78571		Vesicles Paraspeckle	2	0.000	1.000	225	200001432	200000105	Not-Trans anti-PSF-A546 8C-S-PSF V2.00	0	29. Not-Trans and anti-PSF-A546_Pos007_S001	00-QNZvemBzaVDwhxmzmTCX5c
5		Vesicles Paraspeckle	2	0.000	1.000	225	200001433	200000106	Not-Trans anti-PSF-A546 8C-S-PSF V2.00	0	29. Not-Trans and anti-PSF-A546_Pos007_S001	00-QNZvemBzaVDwhxmzmTCX5c
5.83333		Vesicles Paraspeckle	2	0.000	1.000	225	200001434	200000107	Not-Trans anti-PSF-A546 8C-S-PSF V2.00	0	29. Not-Trans and anti-PSF-A546_Pos007_S001	00-QNZvemBzaVDwhxmzmTCX5c
7.22222		Vesicles Paraspeckle	2	0.000	1.000	225	200001435	200000108	Not-Trans anti-PSF-A546 8C-S-PSF V2.00	0	29. Not-Trans and anti-PSF-A546_Pos007_S001	00-QNZvemBzaVDwhxmzmTCX5c
5.75		Vesicles Paraspeckle	2	0.000	1.000	225	200001436	200000109	Not-Trans anti-PSF-A546 8C-S-PSF V2.00	0	29. Not-Trans and anti-PSF-A546_Pos007_S001	00-QNZvemBzaVDwhxmzmTCX5c
5.16667		Vesicles Paraspeckle	2	0.000	1.000	226	200001437	200000110	Not-Trans anti-PSF-A546 8C-S-PSF V2.00	0	29. Not-Trans and anti-PSF-A546_Pos007_S001	00-QNZvemBzaVDwhxmzmTCX5c
3		Vesicles Paraspeckle	2	0.000	1.000	226	200001438	200000111	Not-Trans anti-PSF-A546 8C-S-PSF V2.00	0	29. Not-Trans and anti-PSF-A546_Pos007_S001	00-QNZvemBzaVDwhxmzmTCX5c
4.2		Vesicles Paraspeckle	2	0.000	1.000	226	200001439	200000112	Not-Trans anti-PSF-A546 8C-S-PSF V2.00	0	29. Not-Trans and anti-PSF-A546_Pos007_S001	00-QNZvemBzaVDwhxmzmTCX5c
6		Vesicles Paraspeckle	2	0.000	1.000	226	200001440	200000113	Not-Trans anti-PSF-A546 8C-S-PSF V2.00	0	29. Not-Trans and anti-PSF-A546_Pos007_S001	00-QNZvemBzaVDwhxmzmTCX5c
5.8		Vesicles Paraspeckle	2	0.000	1.000	226	200001441	200000114	Not-Trans anti-PSF-A546 8C-S-PSF V2.00	0	29. Not-Trans and anti-PSF-A546_Pos007_S001	00-QNZvemBzaVDwhxmzmTCX5c
5.66667		Vesicles Paraspeckle	2	0.000	1.000	226	200001442	200000115	Not-Trans anti-PSF-A546 8C-S-PSF V2.00	0	29. Not-Trans and anti-PSF-A546_Pos007_S001	00-QNZvemBzaVDwhxmzmTCX5c
4.4		Vesicles Paraspeckle	2	0.000	1.000	226	200001443	200000116	Not-Trans anti-PSF-A546 8C-S-PSF V2.00	0	29. Not-Trans and anti-PSF-A546_Pos007_S001	00-QNZvemBzaVDwhxmzmTCX5c
6		Vesicles Paraspeckle	2	0.000	1.000	227	200001444	200000117	Not-Trans anti-PSF-A546 8C-S-PSF V2.00	0	29. Not-Trans and anti-PSF-A546_Pos007_S001	00-QNZvemBzaVDwhxmzmTCX5c
4		Vesicles Paraspeckle	2	0.000	1.000	227	200001445	200000118	Not-Trans anti-PSF-A546 8C-S-PSF V2.00	0	29. Not-Trans and anti-PSF-A546_Pos007_S001	00-QNZvemBzaVDwhxmzmTCX5c
5.34783		Vesicles Paraspeckle	2	0.000	1.000	227	200001446	200000119	Not-Trans anti-PSF-A546 8C-S-PSF V2.00	0	29. Not-Trans and anti-PSF-A546_Pos007_S001	00-QNZvemBzaVDwhxmzmTCX5c
4.42857		Vesicles Paraspeckle	2	0.000	1.000	227	200001447	200000120	Not-Trans anti-PSF-A546 8C-S-PSF V2.00	0	29. Not-Trans and anti-PSF-A546_Pos007_S001	00-QNZvemBzaVDwhxmzmTCX5c
6.125		Vesicles Paraspeckle	2	0.000	1.000	227	200001448	200000121	Not-Trans anti-PSF-A546 8C-S-PSF V2.00	0	29. Not-Trans and anti-PSF-A546_Pos007_S001	00-QNZvemBzaVDwhxmzmTCX5c
4.5		Vesicles Paraspeckle	2	0.000	1.000	227	200001449	200000122	Not-Trans anti-PSF-A546 8C-S-PSF V2.00	0	29. Not-Trans and anti-PSF-A546_Pos007_S001	00-QNZvemBzaVDwhxmzmTCX5c
4		Vesicles Paraspeckle	2	0.000	1.000	227	200001450	200000123	Not-Trans anti-PSF-A546 8C-S-PSF V2.00	0	29. Not-Trans and anti-PSF-A546_Pos007_S001	00-QNZvemBzaVDwhxmzmTCX5c
4.55556		Vesicles Paraspeckle	2	0.000	1.000	227	200001451	200000124	Not-Trans anti-PSF-A546 8C-S-PSF V2.00	0	29. Not-Trans and anti-PSF-A546_Pos007_S001	00-QNZvemBzaVDwhxmzmTCX5c
5.66667		Vesicles Paraspeckle	2	0.000	1.000	227	200001452	200000125	Not-Trans anti-PSF-A546 8C-S-PSF V2.00	0	29. Not-Trans and anti-PSF-A546_Pos007_S001	00-QNZvemBzaVDwhxmzmTCX5c
5.8		Vesicles Paraspeckle	2	0.000	1.000	228	200001453	200000126	Not-Trans anti-PSF-A546 8C-S-PSF V2.00	0	29. Not-Trans and anti-PSF-A546_Pos007_S001	00-QNZvemBzaVDwhxmzmTCX5c
4.16667		Vesicles Paraspeckle	2	0.000	1.000	228	200001454	200000127	Not-Trans anti-PSF-A546 8C-S-PSF V2.00	0	29. Not-Trans and anti-PSF-A546_Pos007_S001	00-QNZvemBzaVDwhxmzmTCX5c
4.42857		Vesicles Paraspeckle	2	0.000	1.000	228	200001455	200000128	Not-Trans anti-PSF-A546 8C-S-PSF V2.00	0	29. Not-Trans and anti-PSF-A546_Pos007_S001	00-QNZvemBzaVDwhxmzmTCX5c
4.5		Vesicles Paraspeckle	2	0.000	1.000	228	200001456	200000129	Not-Trans anti-PSF-A546 8C-S-PSF V2.00	0	29. Not-Trans and anti-PSF-A546_Pos007_S001	00-QNZvemBzaVDwhxmzmTCX5c
5		Vesicles Paraspeckle	2	0.000	1.000	228	200001457	200000130	Not-Trans anti-PSF-A546 8C-S-PSF V2.00	0	29. Not-Trans and anti-PSF-A546_Pos007_S001	00-QNZvemBzaVDwhxmzmTCX5c
3.33333		Vesicles Paraspeckle	2	0.000	1.000	228	200001458	200000131	Not-Trans anti-PSF-A546 8C-S-PSF V2.00	0	29. Not-Trans and anti-PSF-A546_Pos007_S001	00-QNZvemBzaVDwhxmzmTCX5c
4.5		Vesicles Paraspeckle	2	0.000	1.000	228	200001459	200000132	Not-Trans anti-PSF-A546 8C-S-PSF V2.00	0	29. Not-Trans and anti-PSF-A546_Pos007_S001	00-QNZvemBzaVDwhxmzmTCX5c
4.5		Vesicles Paraspeckle	2	0.000	1.000	229	200001460	200000133	Not-Trans anti-PSF-A546 8C-S-PSF V2.00	0	29. Not-Trans and anti-PSF-A546_Pos007_S001	00-QNZvemBzaVDwhxmzmTCX5c
4.11538		Vesicles Paraspeckle	2	0.000	1.000	229	200001461	200000134	Not-Trans anti-PSF-A546 8C-S-PSF V2.00	0	29. Not-Trans and anti-PSF-A546_Pos007_S001	00-QNZvemBzaVDwhxmzmTCX5c
4.66667		Vesicles Paraspeckle	2	0.000	1.000	229	200001462	200000135	Not-Trans anti-PSF-A546 8C-S-PSF V2.00	0	29. Not-Trans and anti-PSF-A546_Pos007_S001	00-QNZvemBzaVDwhxmzmTCX5c
4.61111		Vesicles Paraspeckle	2	0.000	1.000	229	200001463	200000136	Not-Trans anti-PSF-A546 8C-S-PSF V2.00	0	29. Not-Trans and anti-PSF-A546_Pos007_S001	00-QNZvemBzaVDwhxmzmTCX5c
3.4		Vesicles Paraspeckle	2	0.000	1.000	229	200001464	200000137	Not-Trans anti-PSF-A546 8C-S-PSF V2.00	0	29. Not-Trans and anti-PSF-A546_Pos007_S001	00-QNZvemBzaVDwhxmzmTCX5c
3.77778		Vesicles Paraspeckle	2	0.000	1.000	229	200001465	200000138	Not-Trans anti-PSF-A546 8C-S-PSF V2.00	0	29. Not-Trans and anti-PSF-A546_Pos007_S001	00-QNZvemBzaVDwhxmzmTCX5c
3		Vesicles Paraspeckle	2	0.000	1.000	229	200001466	200000139	Not-Trans anti-PSF-A546 8C-S-PSF V2.00	0	29. Not-Trans and anti-PSF-A546_Pos007_S001	00-QNZvemBzaVDwhxmzmTCX5c
4.6		Vesicles Paraspeckle	2	0.000	1.000	230	200001467	200000140	Not-Trans anti-PSF-A546 8C-S-PSF V2.00	0	29. Not-Trans and anti-PSF-A546_Pos007_S001	00-QNZvemBzaVDwhxmzmTCX5c
4.42857		Vesicles Paraspeckle	2	0.000	1.000	230	200001468	200000141	Not-Trans anti-PSF-A546 8C-S-PSF V2.00	0	29. Not-Trans and anti-PSF-A546_Pos007_S001	00-QNZvemBzaVDwhxmzmTCX5c
4.14286		Vesicles Paraspeckle	2	0.000	1.000	230	200001469	200000142	Not-Trans anti-PSF-A546 8C-S-PSF V2.00	0	29. Not-Trans and anti-PSF-A546_Pos007_S001	00-QNZvemBzaVDwhxmzmTCX5c
4.25		Vesicles Paraspeckle	2	0.000	1.000	230	200001470	200000143	Not-Trans anti-PSF-A546 8C-S-PSF V2.00	0	29. Not-Trans and anti-PSF-A546_Pos007_S001	00-QNZvemBzaVDwhxmzmTCX5c
3.5		Vesicles Paraspeckle	2	0.000	1.000	230	200001471	200000144	Not-Trans anti-PSF-A546 8C-S-PSF V2.00	0	29. Not-Trans and anti-PSF-A546_Pos007_S001	00-QNZvemBzaVDwhxmzmTCX5c
5.81818		Vesicles Paraspeckle	2	0.000	1.000	230	200001472	200000145	Not-Trans anti-PSF-A546 8C-S-PSF V2.00	0	29. Not-Trans and anti-PSF-A546_Pos007_S001	00-QNZvemBzaVDwhxmzmTCX5c
4.53125		Vesicles Paraspeckle	2	0.000	1.000	230	200001473	200000146	Not-Trans anti-PSF-A546 8C-S-PSF V2.00	0	29. Not-Trans and anti-PSF-A546_Pos007_S001	00-QNZvemBzaVDwhxmzmTCX5c
3		Vesicles Paraspeckle	2	0.000	1.000	230	200001474	200000147	Not-Trans anti-PSF-A546 8C-S-PSF V2.00	0	29. Not-Trans and anti-PSF-A546_Pos007_S001	00-QNZvemBzaVDwhxmzmTCX5c
4.6		Vesicles Paraspeckle	2	0.000	1.000	230	200001475	200000148	Not-Trans anti-PSF-A546 8C-S-PSF V2.00	0	29. Not-Trans and anti-PSF-A546_Pos007_S001	00-QNZvemBzaVDwhxmzmTCX5c
5.5		Vesicles Paraspeckle	2	0.000	1.000	231	200001476	200000149	Not-Trans anti-PSF-A546 8C-S-PSF V2.00	0	29. Not-Trans and anti-PSF-A546_Pos007_S001	00-QNZvemBzaVDwhxmzmTCX5c
4.35714		Vesicles Paraspeckle	2	0.000	1.000	231	200001477	200000150	Not-Trans anti-PSF-A546 8C-S-PSF V2.00	0	29. Not-Trans and anti-PSF-A546_Pos007_S001	00-QNZvemBzaVDwhxmzmTCX5c
6.33333		Vesicles Paraspeckle	2	0.000	1.000	234	200001478	200000151	Not-Trans anti-PSF-A546 8C-S-PSF V2.00	0	29. Not-Trans and anti-PSF-A546_Pos007_S001	00-QNZvemBzaVDwhxmzmTCX5c
4.66667		Vesicles Paraspeckle	2	0.000	1.000	234	200001479	200000152	Not-Trans anti-PSF-A546 8C-S-PSF V2.00	0	29. Not-Trans and anti-PSF-A546_Pos007_S001	00-QNZvemBzaVDwhxmzmTCX5c
5.36842		Vesicles Paraspeckle	2	0.000	1.000	234	200001480	200000153	Not-Trans anti-PSF-A546 8C-S-PSF V2.00	0	29. Not-Trans and anti-PSF-A546_Pos007_S001	00-QNZvemBzaVDwhxmzmTCX5c
4.65		Vesicles Paraspeckle	2	0.000	1.000	234	200001481	200000154	Not-Trans anti-PSF-A546 8C-S-PSF V2.00	0	29. Not-Trans and anti-PSF-A546_Pos007_S001	00-QNZvemBzaVDwhxmzmTCX5c
3.33333		Vesicles Paraspeckle	2	0.000	1.000	235	200001482	200000155	Not-Trans anti-PSF-A546 8C-S-PSF V2.00	0	29. Not-Trans and anti-PSF-A546_Pos007_S001	00-QNZvemBzaVDwhxmzmTCX5c
7		Vesicles Paraspeckle	2	0.000	1.000	235	200001483	200000156	Not-Trans anti-PSF-A546 8C-S-PSF V2.00	0	29. Not-Trans and anti-PSF-A546_Pos007_S001	00-QNZvemBzaVDwhxmzmTCX5c
3.8125		Vesicles Paraspeckle	2	0.000	1.000	235	200001484	200000157	Not-Trans anti-PSF-A546 8C-S-PSF V2.00	0	29. Not-Trans and anti-PSF-A546_Pos007_S001	00-QNZvemBzaVDwhxmzmTCX5c
4.64706		Vesicles Paraspeckle	2	0.000	1.000	235	200001485	200000158	Not-Trans anti-PSF-A546 8C-S-PSF V2.00	0	29. Not-Trans and anti-PSF-A546_Pos007_S001	00-QNZvemBzaVDwhxmzmTCX5c
6		Vesicles Paraspeckle	2	0.000	1.000	236	200001486	200000159	Not-Trans anti-PSF-A546 8C-S-PSF V2.00	0	29. Not-Trans and anti-PSF-A546_Pos007_S001	00-QNZvemBzaVDwhxmzmTCX5c
4.45455		Vesicles Paraspeckle	2	0.000	1.000	238	200001487	200000160	Not-Trans anti-PSF-A546 8C-S-PSF V2.00	0	29. Not-Trans and anti-PSF-A546_Pos007_S001	00-QNZvemBzaVDwhxmzmTCX5c
3.33333		Vesicles Paraspeckle	2	0.000	1.000	238	200001488	200000161	Not-Trans anti-PSF-A546 8C-S-PSF V2.00	0	29. Not-Trans and anti-PSF-A546_Pos007_S001	00-QNZvemBzaVDwhxmzmTCX5c
3.5		Vesicles Paraspeckle	2	0.000	1.000	238	200001489	200000162	Not-Trans anti-PSF-A546 8C-S-PSF V2.00	0	29. Not-Trans and anti-PSF-A546_Pos007_S001	00-QNZvemBzaVDwhxmzmTCX5c
3.625		Vesicles Paraspeckle	2	0.000	1.000	238	200001490	200000163	Not-Trans anti-PSF-A546 8C-S-PSF V2.00	0	29. Not-Trans and anti-PSF-A546_Pos007_S001	00-QNZvemBzaVDwhxmzmTCX5c
4		Vesicles Paraspeckle	2	0.000	1.000	238	200001491	200000164	Not-Trans anti-PSF-A546 8C-S-PSF V2.00	0	29. Not-Trans and anti-PSF-A546_Pos007_S001	00-QNZvemBzaVDwhxmzmTCX5c
4.05		Vesicles Paraspeckle	2	0.000	1.000	239	200001492	200000165	Not-Trans anti-PSF-A546 8C-S-PSF V2.00	0	29. Not-Trans and anti-PSF-A546_Pos007_S001	00-QNZvemBzaVDwhxmzmTCX5c
3		Vesicles Paraspeckle	2	0.000	1.000	239	200001493	200000166	Not-Trans anti-PSF-A546 8C-S-PSF V2.00	0	29. Not-Trans and anti-PSF-A546_Pos007_S001	00-QNZvemBzaVDwhxmzmTCX5c
5.66667		Vesicles Paraspeckle	2	0.000	1.000	239	200001494	200000167	Not-Trans anti-PSF-A546 8C-S-PSF V2.00	0	29. Not-Trans and anti-PSF-A546_Pos007_S001	00-QNZvemBzaVDwhxmzmTCX5c
4.66667		Vesicles Paraspeckle	2	0.000	1.000	239	200001495	200000168	Not-Trans anti-PSF-A546 8C-S-PSF V2.00	0	29. Not-Trans and anti-PSF-A546_Pos007_S001	00-QNZvemBzaVDwhxmzmTCX5c
5.11111		Vesicles Paraspeckle	2	0.000	1.000	239	200001496	200000169	Not-Trans anti-PSF-A546 8C-S-PSF V2.00	0	29. Not-Trans and anti-PSF-A546_Pos007_S001	00-QNZvemBzaVDwhxmzmTCX5c
3.125		Vesicles Paraspeckle	2	0.000	1.000	240	200001497	200000000	Not-Trans anti-PSF-A546 8C-S-PSF V2.00	0	29. Not-Trans and anti-PSF-A546_Pos008_S001	00-f296v66tvkK3EqcVribiyD
4.85714		Vesicles Paraspeckle	2	0.000	1.000	241	200001498	200000001	Not-Trans anti-PSF-A546 8C-S-PSF V2.00	0	29. Not-Trans and anti-PSF-A546_Pos008_S001	00-f296v66tvkK3EqcVribiyD
6.2		Vesicles Paraspeckle	2	0.000	1.000	241	200001499	200000002	Not-Trans anti-PSF-A546 8C-S-PSF V2.00	0	29. Not-Trans and anti-PSF-A546_Pos008_S001	00-f296v66tvkK3EqcVribiyD
3.16667		Vesicles Paraspeckle	2	0.000	1.000	242	200001500	200000003	Not-Trans anti-PSF-A546 8C-S-PSF V2.00	0	29. Not-Trans and anti-PSF-A546_Pos008_S001	00-f296v66tvkK3EqcVribiyD
5		Vesicles Paraspeckle	2	0.000	1.000	242	200001501	200000004	Not-Trans anti-PSF-A546 8C-S-PSF V2.00	0	29. Not-Trans and anti-PSF-A546_Pos008_S001	00-f296v66tvkK3EqcVribiyD
3		Vesicles Paraspeckle	2	0.000	1.000	242	200001502	200000005	Not-Trans anti-PSF-A546 8C-S-PSF V2.00	0	29. Not-Trans and anti-PSF-A546_Pos008_S001	00-f296v66tvkK3EqcVribiyD
4		Vesicles Paraspeckle	2	0.000	1.000	242	200001503	200000006	Not-Trans anti-PSF-A546 8C-S-PSF V2.00	0	29. Not-Trans and anti-PSF-A546_Pos008_S001	00-f296v66tvkK3EqcVribiyD
3.28571		Vesicles Paraspeckle	2	0.000	1.000	242	200001504	200000007	Not-Trans anti-PSF-A546 8C-S-PSF V2.00	0	29. Not-Trans and anti-PSF-A546_Pos008_S001	00-f296v66tvkK3EqcVribiyD
5.125		Vesicles Paraspeckle	2	0.000	1.000	242	200001505	200000008	Not-Trans anti-PSF-A546 8C-S-PSF V2.00	0	29. Not-Trans and anti-PSF-A546_Pos008_S001	00-f296v66tvkK3EqcVribiyD
3.88889		Vesicles Paraspeckle	2	0.000	1.000	242	200001506	200000009	Not-Trans anti-PSF-A546 8C-S-PSF V2.00	0	29. Not-Trans and anti-PSF-A546_Pos008_S001	00-f296v66tvkK3EqcVribiyD
4.42857		Vesicles Paraspeckle	2	0.000	1.000	242	200001507	200000010	Not-Trans anti-PSF-A546 8C-S-PSF V2.00	0	29. Not-Trans and anti-PSF-A546_Pos008_S001	00-f296v66tvkK3EqcVribiyD
3		Vesicles Paraspeckle	2	0.000	1.000	242	200001508	200000011	Not-Trans anti-PSF-A546 8C-S-PSF V2.00	0	29. Not-Trans and anti-PSF-A546_Pos008_S001	00-f296v66tvkK3EqcVribiyD
3.33333		Vesicles Paraspeckle	2	0.000	1.000	242	200001509	200000012	Not-Trans anti-PSF-A546 8C-S-PSF V2.00	0	29. Not-Trans and anti-PSF-A546_Pos008_S001	00-f296v66tvkK3EqcVribiyD
4.41176		Vesicles Paraspeckle	2	0.000	1.000	243	200001510	200000013	Not-Trans anti-PSF-A546 8C-S-PSF V2.00	0	29. Not-Trans and anti-PSF-A546_Pos008_S001	00-f296v66tvkK3EqcVribiyD
3.78571		Vesicles Paraspeckle	2	0.000	1.000	243	200001511	200000014	Not-Trans anti-PSF-A546 8C-S-PSF V2.00	0	29. Not-Trans and anti-PSF-A546_Pos008_S001	00-f296v66tvkK3EqcVribiyD
4.75		Vesicles Paraspeckle	2	0.000	1.000	243	200001512	200000015	Not-Trans anti-PSF-A546 8C-S-PSF V2.00	0	29. Not-Trans and anti-PSF-A546_Pos008_S001	00-f296v66tvkK3EqcVribiyD
4		Vesicles Paraspeckle	2	0.000	1.000	243	200001513	200000016	Not-Trans anti-PSF-A546 8C-S-PSF V2.00	0	29. Not-Trans and anti-PSF-A546_Pos008_S001	00-f296v66tvkK3EqcVribiyD
3.72727		Vesicles Paraspeckle	2	0.000	1.000	243	200001514	200000017	Not-Trans anti-PSF-A546 8C-S-PSF V2.00	0	29. Not-Trans and anti-PSF-A546_Pos008_S001	00-f296v66tvkK3EqcVribiyD
3.125		Vesicles Paraspeckle	2	0.000	1.000	243	200001515	200000018	Not-Trans anti-PSF-A546 8C-S-PSF V2.00	0	29. Not-Trans and anti-PSF-A546_Pos008_S001	00-f296v66tvkK3EqcVribiyD
6.25		Vesicles Paraspeckle	2	0.000	1.000	243	200001516	200000019	Not-Trans anti-PSF-A546 8C-S-PSF V2.00	0	29. Not-Trans and anti-PSF-A546_Pos008_S001	00-f296v66tvkK3EqcVribiyD
5		Vesicles Paraspeckle	2	0.000	1.000	243	200001517	200000020	Not-Trans anti-PSF-A546 8C-S-PSF V2.00	0	29. Not-Trans and anti-PSF-A546_Pos008_S001	00-f296v66tvkK3EqcVribiyD
4.42857		Vesicles Paraspeckle	2	0.000	1.000	243	200001518	200000021	Not-Trans anti-PSF-A546 8C-S-PSF V2.00	0	29. Not-Trans and anti-PSF-A546_Pos008_S001	00-f296v66tvkK3EqcVribiyD
7		Vesicles Paraspeckle	2	0.000	1.000	243	200001519	200000022	Not-Trans anti-PSF-A546 8C-S-PSF V2.00	0	29. Not-Trans and anti-PSF-A546_Pos008_S001	00-f296v66tvkK3EqcVribiyD
3		Vesicles Paraspeckle	2	0.000	1.000	244	200001520	200000023	Not-Trans anti-PSF-A546 8C-S-PSF V2.00	0	29. Not-Trans and anti-PSF-A546_Pos008_S001	00-f296v66tvkK3EqcVribiyD
4.125		Vesicles Paraspeckle	2	0.000	1.000	244	200001521	200000024	Not-Trans anti-PSF-A546 8C-S-PSF V2.00	0	29. Not-Trans and anti-PSF-A546_Pos008_S001	00-f296v66tvkK3EqcVribiyD
3.92857		Vesicles Paraspeckle	2	0.000	1.000	244	200001522	200000025	Not-Trans anti-PSF-A546 8C-S-PSF V2.00	0	29. Not-Trans and anti-PSF-A546_Pos008_S001	00-f296v66tvkK3EqcVribiyD
3.57143		Vesicles Paraspeckle	2	0.000	1.000	244	200001523	200000026	Not-Trans anti-PSF-A546 8C-S-PSF V2.00	0	29. Not-Trans and anti-PSF-A546_Pos008_S001	00-f296v66tvkK3EqcVribiyD
4.66667		Vesicles Paraspeckle	2	0.000	1.000	244	200001524	200000027	Not-Trans anti-PSF-A546 8C-S-PSF V2.00	0	29. Not-Trans and anti-PSF-A546_Pos008_S001	00-f296v66tvkK3EqcVribiyD
4.52941		Vesicles Paraspeckle	2	0.000	1.000	244	200001525	200000028	Not-Trans anti-PSF-A546 8C-S-PSF V2.00	0	29. Not-Trans and anti-PSF-A546_Pos008_S001	00-f296v66tvkK3EqcVribiyD
3.85714		Vesicles Paraspeckle	2	0.000	1.000	244	200001526	200000029	Not-Trans anti-PSF-A546 8C-S-PSF V2.00	0	29. Not-Trans and anti-PSF-A546_Pos008_S001	00-f296v66tvkK3EqcVribiyD
4.25		Vesicles Paraspeckle	2	0.000	1.000	244	200001527	200000030	Not-Trans anti-PSF-A546 8C-S-PSF V2.00	0	29. Not-Trans and anti-PSF-A546_Pos008_S001	00-f296v66tvkK3EqcVribiyD
4.1		Vesicles Paraspeckle	2	0.000	1.000	244	200001528	200000031	Not-Trans anti-PSF-A546 8C-S-PSF V2.00	0	29. Not-Trans and anti-PSF-A546_Pos008_S001	00-f296v66tvkK3EqcVribiyD
4.73913		Vesicles Paraspeckle	2	0.000	1.000	244	200001529	200000032	Not-Trans anti-PSF-A546 8C-S-PSF V2.00	0	29. Not-Trans and anti-PSF-A546_Pos008_S001	00-f296v66tvkK3EqcVribiyD
3.96		Vesicles Paraspeckle	2	0.000	1.000	244	200001530	200000033	Not-Trans anti-PSF-A546 8C-S-PSF V2.00	0	29. Not-Trans and anti-PSF-A546_Pos008_S001	00-f296v66tvkK3EqcVribiyD
5		Vesicles Paraspeckle	2	0.000	1.000	244	200001531	200000034	Not-Trans anti-PSF-A546 8C-S-PSF V2.00	0	29. Not-Trans and anti-PSF-A546_Pos008_S001	00-f296v66tvkK3EqcVribiyD
3.5		Vesicles Paraspeckle	2	0.000	1.000	245	200001532	200000035	Not-Trans anti-PSF-A546 8C-S-PSF V2.00	0	29. Not-Trans and anti-PSF-A546_Pos008_S001	00-f296v66tvkK3EqcVribiyD
4.5		Vesicles Paraspeckle	2	0.000	1.000	245	200001533	200000036	Not-Trans anti-PSF-A546 8C-S-PSF V2.00	0	29. Not-Trans and anti-PSF-A546_Pos008_S001	00-f296v66tvkK3EqcVribiyD
3.57143		Vesicles Paraspeckle	2	0.000	1.000	246	200001534	200000037	Not-Trans anti-PSF-A546 8C-S-PSF V2.00	0	29. Not-Trans and anti-PSF-A546_Pos008_S001	00-f296v66tvkK3EqcVribiyD
3		Vesicles Paraspeckle	2	0.000	1.000	246	200001535	200000038	Not-Trans anti-PSF-A546 8C-S-PSF V2.00	0	29. Not-Trans and anti-PSF-A546_Pos008_S001	00-f296v66tvkK3EqcVribiyD
3		Vesicles Paraspeckle	2	0.000	1.000	246	200001536	200000039	Not-Trans anti-PSF-A546 8C-S-PSF V2.00	0	29. Not-Trans and anti-PSF-A546_Pos008_S001	00-f296v66tvkK3EqcVribiyD
4.66667		Vesicles Paraspeckle	2	0.000	1.000	247	200001537	200000040	Not-Trans anti-PSF-A546 8C-S-PSF V2.00	0	29. Not-Trans and anti-PSF-A546_Pos008_S001	00-f296v66tvkK3EqcVribiyD
3.75		Vesicles Paraspeckle	2	0.000	1.000	247	200001538	200000041	Not-Trans anti-PSF-A546 8C-S-PSF V2.00	0	29. Not-Trans and anti-PSF-A546_Pos008_S001	00-f296v66tvkK3EqcVribiyD
3.91667		Vesicles Paraspeckle	2	0.000	1.000	247	200001539	200000042	Not-Trans anti-PSF-A546 8C-S-PSF V2.00	0	29. Not-Trans and anti-PSF-A546_Pos008_S001	00-f296v66tvkK3EqcVribiyD
4		Vesicles Paraspeckle	2	0.000	1.000	247	200001540	200000043	Not-Trans anti-PSF-A546 8C-S-PSF V2.00	0	29. Not-Trans and anti-PSF-A546_Pos008_S001	00-f296v66tvkK3EqcVribiyD
4.33333		Vesicles Paraspeckle	2	0.000	1.000	247	200001541	200000044	Not-Trans anti-PSF-A546 8C-S-PSF V2.00	0	29. Not-Trans and anti-PSF-A546_Pos008_S001	00-f296v66tvkK3EqcVribiyD
3.5		Vesicles Paraspeckle	2	0.000	1.000	247	200001542	200000045	Not-Trans anti-PSF-A546 8C-S-PSF V2.00	0	29. Not-Trans and anti-PSF-A546_Pos008_S001	00-f296v66tvkK3EqcVribiyD
4.18182		Vesicles Paraspeckle	2	0.000	1.000	247	200001543	200000046	Not-Trans anti-PSF-A546 8C-S-PSF V2.00	0	29. Not-Trans and anti-PSF-A546_Pos008_S001	00-f296v66tvkK3EqcVribiyD
7.4		Vesicles Paraspeckle	2	0.000	1.000	247	200001544	200000047	Not-Trans anti-PSF-A546 8C-S-PSF V2.00	0	29. Not-Trans and anti-PSF-A546_Pos008_S001	00-f296v66tvkK3EqcVribiyD
3		Vesicles Paraspeckle	2	0.000	1.000	247	200001545	200000048	Not-Trans anti-PSF-A546 8C-S-PSF V2.00	0	29. Not-Trans and anti-PSF-A546_Pos008_S001	00-f296v66tvkK3EqcVribiyD
4		Vesicles Paraspeckle	2	0.000	1.000	247	200001546	200000049	Not-Trans anti-PSF-A546 8C-S-PSF V2.00	0	29. Not-Trans and anti-PSF-A546_Pos008_S001	00-f296v66tvkK3EqcVribiyD
3.78571		Vesicles Paraspeckle	2	0.000	1.000	247	200001547	200000050	Not-Trans anti-PSF-A546 8C-S-PSF V2.00	0	29. Not-Trans and anti-PSF-A546_Pos008_S001	00-f296v66tvkK3EqcVribiyD
3.66667		Vesicles Paraspeckle	2	0.000	1.000	248	200001548	200000051	Not-Trans anti-PSF-A546 8C-S-PSF V2.00	0	29. Not-Trans and anti-PSF-A546_Pos008_S001	00-f296v66tvkK3EqcVribiyD
3.5		Vesicles Paraspeckle	2	0.000	1.000	248	200001549	200000052	Not-Trans anti-PSF-A546 8C-S-PSF V2.00	0	29. Not-Trans and anti-PSF-A546_Pos008_S001	00-f296v66tvkK3EqcVribiyD
4.1875		Vesicles Paraspeckle	2	0.000	1.000	248	200001550	200000053	Not-Trans anti-PSF-A546 8C-S-PSF V2.00	0	29. Not-Trans and anti-PSF-A546_Pos008_S001	00-f296v66tvkK3EqcVribiyD
3.5		Vesicles Paraspeckle	2	0.000	1.000	248	200001551	200000054	Not-Trans anti-PSF-A546 8C-S-PSF V2.00	0	29. Not-Trans and anti-PSF-A546_Pos008_S001	00-f296v66tvkK3EqcVribiyD
4		Vesicles Paraspeckle	2	0.000	1.000	248	200001552	200000055	Not-Trans anti-PSF-A546 8C-S-PSF V2.00	0	29. Not-Trans and anti-PSF-A546_Pos008_S001	00-f296v66tvkK3EqcVribiyD
3.41667		Vesicles Paraspeckle	2	0.000	1.000	248	200001553	200000056	Not-Trans anti-PSF-A546 8C-S-PSF V2.00	0	29. Not-Trans and anti-PSF-A546_Pos008_S001	00-f296v66tvkK3EqcVribiyD
4.25		Vesicles Paraspeckle	2	0.000	1.000	248	200001554	200000057	Not-Trans anti-PSF-A546 8C-S-PSF V2.00	0	29. Not-Trans and anti-PSF-A546_Pos008_S001	00-f296v66tvkK3EqcVribiyD
4.5		Vesicles Paraspeckle	2	0.000	1.000	248	200001555	200000058	Not-Trans anti-PSF-A546 8C-S-PSF V2.00	0	29. Not-Trans and anti-PSF-A546_Pos008_S001	00-f296v66tvkK3EqcVribiyD
3.75		Vesicles Paraspeckle	2	0.000	1.000	248	200001556	200000059	Not-Trans anti-PSF-A546 8C-S-PSF V2.00	0	29. Not-Trans and anti-PSF-A546_Pos008_S001	00-f296v66tvkK3EqcVribiyD
3.66667		Vesicles Paraspeckle	2	0.000	1.000	248	200001557	200000060	Not-Trans anti-PSF-A546 8C-S-PSF V2.00	0	29. Not-Trans and anti-PSF-A546_Pos008_S001	00-f296v66tvkK3EqcVribiyD
4.33333		Vesicles Paraspeckle	2	0.000	1.000	248	200001558	200000061	Not-Trans anti-PSF-A546 8C-S-PSF V2.00	0	29. Not-Trans and anti-PSF-A546_Pos008_S001	00-f296v66tvkK3EqcVribiyD
3.8125		Vesicles Paraspeckle	2	0.000	1.000	249	200001559	200000062	Not-Trans anti-PSF-A546 8C-S-PSF V2.00	0	29. Not-Trans and anti-PSF-A546_Pos008_S001	00-f296v66tvkK3EqcVribiyD
5.66667		Vesicles Paraspeckle	2	0.000	1.000	250	200001560	200000063	Not-Trans anti-PSF-A546 8C-S-PSF V2.00	0	29. Not-Trans and anti-PSF-A546_Pos008_S001	00-f296v66tvkK3EqcVribiyD
4.1		Vesicles Paraspeckle	2	0.000	1.000	250	200001561	200000064	Not-Trans anti-PSF-A546 8C-S-PSF V2.00	0	29. Not-Trans and anti-PSF-A546_Pos008_S001	00-f296v66tvkK3EqcVribiyD
3		Vesicles Paraspeckle	2	0.000	1.000	250	200001562	200000065	Not-Trans anti-PSF-A546 8C-S-PSF V2.00	0	29. Not-Trans and anti-PSF-A546_Pos008_S001	00-f296v66tvkK3EqcVribiyD
4.95652		Vesicles Paraspeckle	2	0.000	1.000	250	200001563	200000066	Not-Trans anti-PSF-A546 8C-S-PSF V2.00	0	29. Not-Trans and anti-PSF-A546_Pos008_S001	00-f296v66tvkK3EqcVribiyD
3.3		Vesicles Paraspeckle	2	0.000	1.000	250	200001564	200000067	Not-Trans anti-PSF-A546 8C-S-PSF V2.00	0	29. Not-Trans and anti-PSF-A546_Pos008_S001	00-f296v66tvkK3EqcVribiyD
3.66667		Vesicles Paraspeckle	2	0.000	1.000	250	200001565	200000068	Not-Trans anti-PSF-A546 8C-S-PSF V2.00	0	29. Not-Trans and anti-PSF-A546_Pos008_S001	00-f296v66tvkK3EqcVribiyD
5.75		Vesicles Paraspeckle	2	0.000	1.000	250	200001566	200000069	Not-Trans anti-PSF-A546 8C-S-PSF V2.00	0	29. Not-Trans and anti-PSF-A546_Pos008_S001	00-f296v66tvkK3EqcVribiyD
4.33333		Vesicles Paraspeckle	2	0.000	1.000	250	200001567	200000070	Not-Trans anti-PSF-A546 8C-S-PSF V2.00	0	29. Not-Trans and anti-PSF-A546_Pos008_S001	00-f296v66tvkK3EqcVribiyD
4.0625		Vesicles Paraspeckle	2	0.000	1.000	250	200001568	200000071	Not-Trans anti-PSF-A546 8C-S-PSF V2.00	0	29. Not-Trans and anti-PSF-A546_Pos008_S001	00-f296v66tvkK3EqcVribiyD
3		Vesicles Paraspeckle	2	0.000	1.000	250	200001569	200000072	Not-Trans anti-PSF-A546 8C-S-PSF V2.00	0	29. Not-Trans and anti-PSF-A546_Pos008_S001	00-f296v66tvkK3EqcVribiyD
4.27273		Vesicles Paraspeckle	2	0.000	1.000	250	200001570	200000073	Not-Trans anti-PSF-A546 8C-S-PSF V2.00	0	29. Not-Trans and anti-PSF-A546_Pos008_S001	00-f296v66tvkK3EqcVribiyD
4.21212		Vesicles Paraspeckle	2	0.000	1.000	250	200001571	200000074	Not-Trans anti-PSF-A546 8C-S-PSF V2.00	0	29. Not-Trans and anti-PSF-A546_Pos008_S001	00-f296v66tvkK3EqcVribiyD
4		Vesicles Paraspeckle	2	0.000	1.000	251	200001572	200000075	Not-Trans anti-PSF-A546 8C-S-PSF V2.00	0	29. Not-Trans and anti-PSF-A546_Pos008_S001	00-f296v66tvkK3EqcVribiyD
3.6875		Vesicles Paraspeckle	2	0.000	1.000	251	200001573	200000076	Not-Trans anti-PSF-A546 8C-S-PSF V2.00	0	29. Not-Trans and anti-PSF-A546_Pos008_S001	00-f296v66tvkK3EqcVribiyD
4.33333		Vesicles Paraspeckle	2	0.000	1.000	251	200001574	200000077	Not-Trans anti-PSF-A546 8C-S-PSF V2.00	0	29. Not-Trans and anti-PSF-A546_Pos008_S001	00-f296v66tvkK3EqcVribiyD
4.52381		Vesicles Paraspeckle	2	0.000	1.000	251	200001575	200000078	Not-Trans anti-PSF-A546 8C-S-PSF V2.00	0	29. Not-Trans and anti-PSF-A546_Pos008_S001	00-f296v66tvkK3EqcVribiyD
3.66667		Vesicles Paraspeckle	2	0.000	1.000	251	200001576	200000079	Not-Trans anti-PSF-A546 8C-S-PSF V2.00	0	29. Not-Trans and anti-PSF-A546_Pos008_S001	00-f296v66tvkK3EqcVribiyD
3		Vesicles Paraspeckle	2	0.000	1.000	251	200001577	200000080	Not-Trans anti-PSF-A546 8C-S-PSF V2.00	0	29. Not-Trans and anti-PSF-A546_Pos008_S001	00-f296v66tvkK3EqcVribiyD
5		Vesicles Paraspeckle	2	0.000	1.000	251	200001578	200000081	Not-Trans anti-PSF-A546 8C-S-PSF V2.00	0	29. Not-Trans and anti-PSF-A546_Pos008_S001	00-f296v66tvkK3EqcVribiyD
4.44444		Vesicles Paraspeckle	2	0.000	1.000	251	200001579	200000082	Not-Trans anti-PSF-A546 8C-S-PSF V2.00	0	29. Not-Trans and anti-PSF-A546_Pos008_S001	00-f296v66tvkK3EqcVribiyD
4.21429		Vesicles Paraspeckle	2	0.000	1.000	251	200001580	200000083	Not-Trans anti-PSF-A546 8C-S-PSF V2.00	0	29. Not-Trans and anti-PSF-A546_Pos008_S001	00-f296v66tvkK3EqcVribiyD
4.94118		Vesicles Paraspeckle	2	0.000	1.000	251	200001581	200000084	Not-Trans anti-PSF-A546 8C-S-PSF V2.00	0	29. Not-Trans and anti-PSF-A546_Pos008_S001	00-f296v66tvkK3EqcVribiyD
6		Vesicles Paraspeckle	2	0.000	1.000	251	200001582	200000085	Not-Trans anti-PSF-A546 8C-S-PSF V2.00	0	29. Not-Trans and anti-PSF-A546_Pos008_S001	00-f296v66tvkK3EqcVribiyD
4.27778		Vesicles Paraspeckle	2	0.000	1.000	251	200001583	200000086	Not-Trans anti-PSF-A546 8C-S-PSF V2.00	0	29. Not-Trans and anti-PSF-A546_Pos008_S001	00-f296v66tvkK3EqcVribiyD
5		Vesicles Paraspeckle	2	0.000	1.000	251	200001584	200000087	Not-Trans anti-PSF-A546 8C-S-PSF V2.00	0	29. Not-Trans and anti-PSF-A546_Pos008_S001	00-f296v66tvkK3EqcVribiyD
7		Vesicles Paraspeckle	2	0.000	1.000	252	200001585	200000088	Not-Trans anti-PSF-A546 8C-S-PSF V2.00	0	29. Not-Trans and anti-PSF-A546_Pos008_S001	00-f296v66tvkK3EqcVribiyD
4.33333		Vesicles Paraspeckle	2	0.000	1.000	252	200001586	200000089	Not-Trans anti-PSF-A546 8C-S-PSF V2.00	0	29. Not-Trans and anti-PSF-A546_Pos008_S001	00-f296v66tvkK3EqcVribiyD
3		Vesicles Paraspeckle	2	0.000	1.000	253	200001587	200000090	Not-Trans anti-PSF-A546 8C-S-PSF V2.00	0	29. Not-Trans and anti-PSF-A546_Pos008_S001	00-f296v66tvkK3EqcVribiyD
4.72727		Vesicles Paraspeckle	2	0.000	1.000	253	200001588	200000091	Not-Trans anti-PSF-A546 8C-S-PSF V2.00	0	29. Not-Trans and anti-PSF-A546_Pos008_S001	00-f296v66tvkK3EqcVribiyD
3.5		Vesicles Paraspeckle	2	0.000	1.000	253	200001589	200000092	Not-Trans anti-PSF-A546 8C-S-PSF V2.00	0	29. Not-Trans and anti-PSF-A546_Pos008_S001	00-f296v66tvkK3EqcVribiyD
3.25		Vesicles Paraspeckle	2	0.000	1.000	253	200001590	200000093	Not-Trans anti-PSF-A546 8C-S-PSF V2.00	0	29. Not-Trans and anti-PSF-A546_Pos008_S001	00-f296v66tvkK3EqcVribiyD
3.625		Vesicles Paraspeckle	2	0.000	1.000	254	200001591	200000094	Not-Trans anti-PSF-A546 8C-S-PSF V2.00	0	29. Not-Trans and anti-PSF-A546_Pos008_S001	00-f296v66tvkK3EqcVribiyD
3.6		Vesicles Paraspeckle	2	0.000	1.000	254	200001592	200000095	Not-Trans anti-PSF-A546 8C-S-PSF V2.00	0	29. Not-Trans and anti-PSF-A546_Pos008_S001	00-f296v66tvkK3EqcVribiyD
3.69565		Vesicles Paraspeckle	2	0.000	1.000	254	200001593	200000096	Not-Trans anti-PSF-A546 8C-S-PSF V2.00	0	29. Not-Trans and anti-PSF-A546_Pos008_S001	00-f296v66tvkK3EqcVribiyD
3		Vesicles Paraspeckle	2	0.000	1.000	255	200001594	200000097	Not-Trans anti-PSF-A546 8C-S-PSF V2.00	0	29. Not-Trans and anti-PSF-A546_Pos008_S001	00-f296v66tvkK3EqcVribiyD
3		Vesicles Paraspeckle	2	0.000	1.000	255	200001595	200000098	Not-Trans anti-PSF-A546 8C-S-PSF V2.00	0	29. Not-Trans and anti-PSF-A546_Pos008_S001	00-f296v66tvkK3EqcVribiyD
4		Vesicles Paraspeckle	2	0.000	1.000	255	200001596	200000099	Not-Trans anti-PSF-A546 8C-S-PSF V2.00	0	29. Not-Trans and anti-PSF-A546_Pos008_S001	00-f296v66tvkK3EqcVribiyD
5		Vesicles Paraspeckle	2	0.000	1.000	255	200001597	200000100	Not-Trans anti-PSF-A546 8C-S-PSF V2.00	0	29. Not-Trans and anti-PSF-A546_Pos008_S001	00-f296v66tvkK3EqcVribiyD
3		Vesicles Paraspeckle	2	0.000	1.000	255	200001598	200000101	Not-Trans anti-PSF-A546 8C-S-PSF V2.00	0	29. Not-Trans and anti-PSF-A546_Pos008_S001	00-f296v66tvkK3EqcVribiyD
4		Vesicles Paraspeckle	2	0.000	1.000	255	200001599	200000102	Not-Trans anti-PSF-A546 8C-S-PSF V2.00	0	29. Not-Trans and anti-PSF-A546_Pos008_S001	00-f296v66tvkK3EqcVribiyD
3		Vesicles Paraspeckle	2	0.000	1.000	256	200001600	200000103	Not-Trans anti-PSF-A546 8C-S-PSF V2.00	0	29. Not-Trans and anti-PSF-A546_Pos008_S001	00-f296v66tvkK3EqcVribiyD
4.5		Vesicles Paraspeckle	2	0.000	1.000	257	200001601	200000104	Not-Trans anti-PSF-A546 8C-S-PSF V2.00	0	29. Not-Trans and anti-PSF-A546_Pos008_S001	00-f296v66tvkK3EqcVribiyD
4.31818		Vesicles Paraspeckle	2	0.000	1.000	257	200001602	200000105	Not-Trans anti-PSF-A546 8C-S-PSF V2.00	0	29. Not-Trans and anti-PSF-A546_Pos008_S001	00-f296v66tvkK3EqcVribiyD
3.5		Vesicles Paraspeckle	2	0.000	1.000	257	200001603	200000106	Not-Trans anti-PSF-A546 8C-S-PSF V2.00	0	29. Not-Trans and anti-PSF-A546_Pos008_S001	00-f296v66tvkK3EqcVribiyD
3.25		Vesicles Paraspeckle	2	0.000	1.000	257	200001604	200000107	Not-Trans anti-PSF-A546 8C-S-PSF V2.00	0	29. Not-Trans and anti-PSF-A546_Pos008_S001	00-f296v66tvkK3EqcVribiyD
3		Vesicles Paraspeckle	2	0.000	1.000	257	200001605	200000108	Not-Trans anti-PSF-A546 8C-S-PSF V2.00	0	29. Not-Trans and anti-PSF-A546_Pos008_S001	00-f296v66tvkK3EqcVribiyD
4.44444		Vesicles Paraspeckle	2	0.000	1.000	257	200001606	200000109	Not-Trans anti-PSF-A546 8C-S-PSF V2.00	0	29. Not-Trans and anti-PSF-A546_Pos008_S001	00-f296v66tvkK3EqcVribiyD
3		Vesicles Paraspeckle	2	0.000	1.000	257	200001607	200000110	Not-Trans anti-PSF-A546 8C-S-PSF V2.00	0	29. Not-Trans and anti-PSF-A546_Pos008_S001	00-f296v66tvkK3EqcVribiyD
3.6		Vesicles Paraspeckle	2	0.000	1.000	257	200001608	200000111	Not-Trans anti-PSF-A546 8C-S-PSF V2.00	0	29. Not-Trans and anti-PSF-A546_Pos008_S001	00-f296v66tvkK3EqcVribiyD
3.66667		Vesicles Paraspeckle	2	0.000	1.000	259	200001609	200000112	Not-Trans anti-PSF-A546 8C-S-PSF V2.00	0	29. Not-Trans and anti-PSF-A546_Pos008_S001	00-f296v66tvkK3EqcVribiyD
6.5		Vesicles Paraspeckle	2	0.000	1.000	260	200001610	200000113	Not-Trans anti-PSF-A546 8C-S-PSF V2.00	0	29. Not-Trans and anti-PSF-A546_Pos008_S001	00-f296v66tvkK3EqcVribiyD
4.71429		Vesicles Paraspeckle	2	0.000	1.000	260	200001611	200000114	Not-Trans anti-PSF-A546 8C-S-PSF V2.00	0	29. Not-Trans and anti-PSF-A546_Pos008_S001	00-f296v66tvkK3EqcVribiyD
4		Vesicles Paraspeckle	2	0.000	1.000	260	200001612	200000115	Not-Trans anti-PSF-A546 8C-S-PSF V2.00	0	29. Not-Trans and anti-PSF-A546_Pos008_S001	00-f296v66tvkK3EqcVribiyD
5.5		Vesicles Paraspeckle	2	0.000	1.000	260	200001613	200000116	Not-Trans anti-PSF-A546 8C-S-PSF V2.00	0	29. Not-Trans and anti-PSF-A546_Pos008_S001	00-f296v66tvkK3EqcVribiyD
3		Vesicles Paraspeckle	2	0.000	1.000	261	200001614	200000117	Not-Trans anti-PSF-A546 8C-S-PSF V2.00	0	29. Not-Trans and anti-PSF-A546_Pos008_S001	00-f296v66tvkK3EqcVribiyD
3		Vesicles Paraspeckle	2	0.000	1.000	261	200001615	200000118	Not-Trans anti-PSF-A546 8C-S-PSF V2.00	0	29. Not-Trans and anti-PSF-A546_Pos008_S001	00-f296v66tvkK3EqcVribiyD
4		Vesicles Paraspeckle	2	0.000	1.000	262	200001616	200000119	Not-Trans anti-PSF-A546 8C-S-PSF V2.00	0	29. Not-Trans and anti-PSF-A546_Pos008_S001	00-f296v66tvkK3EqcVribiyD
4.75		Vesicles Paraspeckle	2	0.000	1.000	262	200001617	200000120	Not-Trans anti-PSF-A546 8C-S-PSF V2.00	0	29. Not-Trans and anti-PSF-A546_Pos008_S001	00-f296v66tvkK3EqcVribiyD
4.85714		Vesicles Paraspeckle	2	0.000	1.000	262	200001618	200000121	Not-Trans anti-PSF-A546 8C-S-PSF V2.00	0	29. Not-Trans and anti-PSF-A546_Pos008_S001	00-f296v66tvkK3EqcVribiyD
4.66667		Vesicles Paraspeckle	2	0.000	1.000	262	200001619	200000122	Not-Trans anti-PSF-A546 8C-S-PSF V2.00	0	29. Not-Trans and anti-PSF-A546_Pos008_S001	00-f296v66tvkK3EqcVribiyD
4.2		Vesicles Paraspeckle	2	0.000	1.000	263	200001620	200000123	Not-Trans anti-PSF-A546 8C-S-PSF V2.00	0	29. Not-Trans and anti-PSF-A546_Pos008_S001	00-f296v66tvkK3EqcVribiyD
4.56522		Vesicles Paraspeckle	2	0.000	1.000	263	200001621	200000124	Not-Trans anti-PSF-A546 8C-S-PSF V2.00	0	29. Not-Trans and anti-PSF-A546_Pos008_S001	00-f296v66tvkK3EqcVribiyD
4.24138		Vesicles Paraspeckle	2	0.000	1.000	263	200001622	200000125	Not-Trans anti-PSF-A546 8C-S-PSF V2.00	0	29. Not-Trans and anti-PSF-A546_Pos008_S001	00-f296v66tvkK3EqcVribiyD
3.4		Vesicles Paraspeckle	2	0.000	1.000	263	200001623	200000126	Not-Trans anti-PSF-A546 8C-S-PSF V2.00	0	29. Not-Trans and anti-PSF-A546_Pos008_S001	00-f296v66tvkK3EqcVribiyD
5.21429		Vesicles Paraspeckle	2	0.000	1.000	263	200001624	200000127	Not-Trans anti-PSF-A546 8C-S-PSF V2.00	0	29. Not-Trans and anti-PSF-A546_Pos008_S001	00-f296v66tvkK3EqcVribiyD
4.625		Vesicles Paraspeckle	2	0.000	1.000	263	200001625	200000128	Not-Trans anti-PSF-A546 8C-S-PSF V2.00	0	29. Not-Trans and anti-PSF-A546_Pos008_S001	00-f296v66tvkK3EqcVribiyD
3		Vesicles Paraspeckle	2	0.000	1.000	263	200001626	200000129	Not-Trans anti-PSF-A546 8C-S-PSF V2.00	0	29. Not-Trans and anti-PSF-A546_Pos008_S001	00-f296v66tvkK3EqcVribiyD
4		Vesicles Paraspeckle	2	0.000	1.000	263	200001627	200000130	Not-Trans anti-PSF-A546 8C-S-PSF V2.00	0	29. Not-Trans and anti-PSF-A546_Pos008_S001	00-f296v66tvkK3EqcVribiyD
3.5		Vesicles Paraspeckle	2	0.000	1.000	263	200001628	200000131	Not-Trans anti-PSF-A546 8C-S-PSF V2.00	0	29. Not-Trans and anti-PSF-A546_Pos008_S001	00-f296v66tvkK3EqcVribiyD
3.95652		Vesicles Paraspeckle	2	0.000	1.000	263	200001629	200000132	Not-Trans anti-PSF-A546 8C-S-PSF V2.00	0	29. Not-Trans and anti-PSF-A546_Pos008_S001	00-f296v66tvkK3EqcVribiyD
5.22727		Vesicles Paraspeckle	2	0.000	1.000	263	200001630	200000133	Not-Trans anti-PSF-A546 8C-S-PSF V2.00	0	29. Not-Trans and anti-PSF-A546_Pos008_S001	00-f296v66tvkK3EqcVribiyD
4.9		Vesicles Paraspeckle	2	0.000	1.000	264	200001631	200000134	Not-Trans anti-PSF-A546 8C-S-PSF V2.00	0	29. Not-Trans and anti-PSF-A546_Pos008_S001	00-f296v66tvkK3EqcVribiyD
4.66667		Vesicles Paraspeckle	2	0.000	1.000	264	200001632	200000135	Not-Trans anti-PSF-A546 8C-S-PSF V2.00	0	29. Not-Trans and anti-PSF-A546_Pos008_S001	00-f296v66tvkK3EqcVribiyD
4.91667		Vesicles Paraspeckle	2	0.000	1.000	264	200001633	200000136	Not-Trans anti-PSF-A546 8C-S-PSF V2.00	0	29. Not-Trans and anti-PSF-A546_Pos008_S001	00-f296v66tvkK3EqcVribiyD
6.05882		Vesicles Paraspeckle	2	0.000	1.000	264	200001634	200000137	Not-Trans anti-PSF-A546 8C-S-PSF V2.00	0	29. Not-Trans and anti-PSF-A546_Pos008_S001	00-f296v66tvkK3EqcVribiyD
4.875		Vesicles Paraspeckle	2	0.000	1.000	264	200001635	200000138	Not-Trans anti-PSF-A546 8C-S-PSF V2.00	0	29. Not-Trans and anti-PSF-A546_Pos008_S001	00-f296v66tvkK3EqcVribiyD
4.79412		Vesicles Paraspeckle	2	0.000	1.000	264	200001636	200000139	Not-Trans anti-PSF-A546 8C-S-PSF V2.00	0	29. Not-Trans and anti-PSF-A546_Pos008_S001	00-f296v66tvkK3EqcVribiyD
4.88889		Vesicles Paraspeckle	2	0.000	1.000	264	200001637	200000140	Not-Trans anti-PSF-A546 8C-S-PSF V2.00	0	29. Not-Trans and anti-PSF-A546_Pos008_S001	00-f296v66tvkK3EqcVribiyD
4.48		Vesicles Paraspeckle	2	0.000	1.000	264	200001638	200000141	Not-Trans anti-PSF-A546 8C-S-PSF V2.00	0	29. Not-Trans and anti-PSF-A546_Pos008_S001	00-f296v66tvkK3EqcVribiyD
4.83333		Vesicles Paraspeckle	2	0.000	1.000	264	200001639	200000142	Not-Trans anti-PSF-A546 8C-S-PSF V2.00	0	29. Not-Trans and anti-PSF-A546_Pos008_S001	00-f296v66tvkK3EqcVribiyD
4.22222		Vesicles Paraspeckle	2	0.000	1.000	265	200001640	200000143	Not-Trans anti-PSF-A546 8C-S-PSF V2.00	0	29. Not-Trans and anti-PSF-A546_Pos008_S001	00-f296v66tvkK3EqcVribiyD
3.95455		Vesicles Paraspeckle	2	0.000	1.000	265	200001641	200000144	Not-Trans anti-PSF-A546 8C-S-PSF V2.00	0	29. Not-Trans and anti-PSF-A546_Pos008_S001	00-f296v66tvkK3EqcVribiyD
4.1		Vesicles Paraspeckle	2	0.000	1.000	265	200001642	200000145	Not-Trans anti-PSF-A546 8C-S-PSF V2.00	0	29. Not-Trans and anti-PSF-A546_Pos008_S001	00-f296v66tvkK3EqcVribiyD
3.66667		Vesicles Paraspeckle	2	0.000	1.000	266	200001643	200000146	Not-Trans anti-PSF-A546 8C-S-PSF V2.00	0	29. Not-Trans and anti-PSF-A546_Pos008_S001	00-f296v66tvkK3EqcVribiyD
4.2		Vesicles Paraspeckle	2	0.000	1.000	266	200001644	200000147	Not-Trans anti-PSF-A546 8C-S-PSF V2.00	0	29. Not-Trans and anti-PSF-A546_Pos008_S001	00-f296v66tvkK3EqcVribiyD
3.42857		Vesicles Paraspeckle	2	0.000	1.000	266	200001645	200000148	Not-Trans anti-PSF-A546 8C-S-PSF V2.00	0	29. Not-Trans and anti-PSF-A546_Pos008_S001	00-f296v66tvkK3EqcVribiyD
4		Vesicles Paraspeckle	2	0.000	1.000	267	200001646	200000149	Not-Trans anti-PSF-A546 8C-S-PSF V2.00	0	29. Not-Trans and anti-PSF-A546_Pos008_S001	00-f296v66tvkK3EqcVribiyD
6		Vesicles Paraspeckle	2	0.000	1.000	268	200001647	200000150	Not-Trans anti-PSF-A546 8C-S-PSF V2.00	0	29. Not-Trans and anti-PSF-A546_Pos008_S001	00-f296v66tvkK3EqcVribiyD
4.2		Vesicles Paraspeckle	2	0.000	1.000	268	200001648	200000151	Not-Trans anti-PSF-A546 8C-S-PSF V2.00	0	29. Not-Trans and anti-PSF-A546_Pos008_S001	00-f296v66tvkK3EqcVribiyD
5		Vesicles Paraspeckle	2	0.000	1.000	270	200001649	200000152	Not-Trans anti-PSF-A546 8C-S-PSF V2.00	0	29. Not-Trans and anti-PSF-A546_Pos008_S001	00-f296v66tvkK3EqcVribiyD
4		Vesicles Paraspeckle	2	0.000	1.000	270	200001650	200000153	Not-Trans anti-PSF-A546 8C-S-PSF V2.00	0	29. Not-Trans and anti-PSF-A546_Pos008_S001	00-f296v66tvkK3EqcVribiyD
3.5		Vesicles Paraspeckle	2	0.000	1.000	271	200001651	200000154	Not-Trans anti-PSF-A546 8C-S-PSF V2.00	0	29. Not-Trans and anti-PSF-A546_Pos008_S001	00-f296v66tvkK3EqcVribiyD
4.2		Vesicles Paraspeckle	2	0.000	1.000	271	200001652	200000155	Not-Trans anti-PSF-A546 8C-S-PSF V2.00	0	29. Not-Trans and anti-PSF-A546_Pos008_S001	00-f296v66tvkK3EqcVribiyD
4		Vesicles Paraspeckle	2	0.000	1.000	271	200001653	200000156	Not-Trans anti-PSF-A546 8C-S-PSF V2.00	0	29. Not-Trans and anti-PSF-A546_Pos008_S001	00-f296v66tvkK3EqcVribiyD
4.05882		Vesicles Paraspeckle	2	0.000	1.000	271	200001654	200000157	Not-Trans anti-PSF-A546 8C-S-PSF V2.00	0	29. Not-Trans and anti-PSF-A546_Pos008_S001	00-f296v66tvkK3EqcVribiyD
3		Vesicles Paraspeckle	2	0.000	1.000	271	200001655	200000158	Not-Trans anti-PSF-A546 8C-S-PSF V2.00	0	29. Not-Trans and anti-PSF-A546_Pos008_S001	00-f296v66tvkK3EqcVribiyD
3		Vesicles Paraspeckle	2	0.000	1.000	271	200001656	200000159	Not-Trans anti-PSF-A546 8C-S-PSF V2.00	0	29. Not-Trans and anti-PSF-A546_Pos008_S001	00-f296v66tvkK3EqcVribiyD
3.2		Vesicles Paraspeckle	2	0.000	1.000	271	200001657	200000160	Not-Trans anti-PSF-A546 8C-S-PSF V2.00	0	29. Not-Trans and anti-PSF-A546_Pos008_S001	00-f296v66tvkK3EqcVribiyD
3		Vesicles Paraspeckle	2	0.000	1.000	271	200001658	200000161	Not-Trans anti-PSF-A546 8C-S-PSF V2.00	0	29. Not-Trans and anti-PSF-A546_Pos008_S001	00-f296v66tvkK3EqcVribiyD
4.55556		Vesicles Paraspeckle	2	0.000	1.000	271	200001659	200000162	Not-Trans anti-PSF-A546 8C-S-PSF V2.00	0	29. Not-Trans and anti-PSF-A546_Pos008_S001	00-f296v66tvkK3EqcVribiyD
4.66667		Vesicles Paraspeckle	2	0.000	1.000	272	200001660	200000163	Not-Trans anti-PSF-A546 8C-S-PSF V2.00	0	29. Not-Trans and anti-PSF-A546_Pos008_S001	00-f296v66tvkK3EqcVribiyD
4.125		Vesicles Paraspeckle	2	0.000	1.000	272	200001661	200000164	Not-Trans anti-PSF-A546 8C-S-PSF V2.00	0	29. Not-Trans and anti-PSF-A546_Pos008_S001	00-f296v66tvkK3EqcVribiyD
4.125		Vesicles Paraspeckle	2	0.000	1.000	272	200001662	200000165	Not-Trans anti-PSF-A546 8C-S-PSF V2.00	0	29. Not-Trans and anti-PSF-A546_Pos008_S001	00-f296v66tvkK3EqcVribiyD
4.07143		Vesicles Paraspeckle	2	0.000	1.000	272	200001663	200000166	Not-Trans anti-PSF-A546 8C-S-PSF V2.00	0	29. Not-Trans and anti-PSF-A546_Pos008_S001	00-f296v66tvkK3EqcVribiyD
3.2		Vesicles Paraspeckle	2	0.000	1.000	273	200001664	200000167	Not-Trans anti-PSF-A546 8C-S-PSF V2.00	0	29. Not-Trans and anti-PSF-A546_Pos008_S001	00-f296v66tvkK3EqcVribiyD
3		Vesicles Paraspeckle	2	0.000	1.000	273	200001665	200000168	Not-Trans anti-PSF-A546 8C-S-PSF V2.00	0	29. Not-Trans and anti-PSF-A546_Pos008_S001	00-f296v66tvkK3EqcVribiyD
4.84615		Vesicles Paraspeckle	2	0.000	1.000	273	200001666	200000169	Not-Trans anti-PSF-A546 8C-S-PSF V2.00	0	29. Not-Trans and anti-PSF-A546_Pos008_S001	00-f296v66tvkK3EqcVribiyD
4.22222		Vesicles Paraspeckle	2	0.000	1.000	273	200001667	200000170	Not-Trans anti-PSF-A546 8C-S-PSF V2.00	0	29. Not-Trans and anti-PSF-A546_Pos008_S001	00-f296v66tvkK3EqcVribiyD
3.42857		Vesicles Paraspeckle	2	0.000	1.000	273	200001668	200000171	Not-Trans anti-PSF-A546 8C-S-PSF V2.00	0	29. Not-Trans and anti-PSF-A546_Pos008_S001	00-f296v66tvkK3EqcVribiyD
4.5		Vesicles Paraspeckle	2	0.000	1.000	273	200001669	200000172	Not-Trans anti-PSF-A546 8C-S-PSF V2.00	0	29. Not-Trans and anti-PSF-A546_Pos008_S001	00-f296v66tvkK3EqcVribiyD
4.45161		Vesicles Paraspeckle	2	0.000	1.000	274	200001670	200000000	Not-Trans anti-PSF-A546 8C-S-PSF V2.00	0	29. Not-Trans and anti-PSF-A546_Pos009_S001	00-cRuJWs8MLmiNWGMSv6Cwrk
4.875		Vesicles Paraspeckle	2	0.000	1.000	274	200001671	200000001	Not-Trans anti-PSF-A546 8C-S-PSF V2.00	0	29. Not-Trans and anti-PSF-A546_Pos009_S001	00-cRuJWs8MLmiNWGMSv6Cwrk
4.21569		Vesicles Paraspeckle	2	0.000	1.000	274	200001672	200000002	Not-Trans anti-PSF-A546 8C-S-PSF V2.00	0	29. Not-Trans and anti-PSF-A546_Pos009_S001	00-cRuJWs8MLmiNWGMSv6Cwrk
4.54167		Vesicles Paraspeckle	2	0.000	1.000	274	200001673	200000003	Not-Trans anti-PSF-A546 8C-S-PSF V2.00	0	29. Not-Trans and anti-PSF-A546_Pos009_S001	00-cRuJWs8MLmiNWGMSv6Cwrk
5.75		Vesicles Paraspeckle	2	0.000	1.000	274	200001674	200000004	Not-Trans anti-PSF-A546 8C-S-PSF V2.00	0	29. Not-Trans and anti-PSF-A546_Pos009_S001	00-cRuJWs8MLmiNWGMSv6Cwrk
4.81818		Vesicles Paraspeckle	2	0.000	1.000	274	200001675	200000005	Not-Trans anti-PSF-A546 8C-S-PSF V2.00	0	29. Not-Trans and anti-PSF-A546_Pos009_S001	00-cRuJWs8MLmiNWGMSv6Cwrk
4.43548		Vesicles Paraspeckle	2	0.000	1.000	274	200001676	200000006	Not-Trans anti-PSF-A546 8C-S-PSF V2.00	0	29. Not-Trans and anti-PSF-A546_Pos009_S001	00-cRuJWs8MLmiNWGMSv6Cwrk
3.77778		Vesicles Paraspeckle	2	0.000	1.000	274	200001677	200000007	Not-Trans anti-PSF-A546 8C-S-PSF V2.00	0	29. Not-Trans and anti-PSF-A546_Pos009_S001	00-cRuJWs8MLmiNWGMSv6Cwrk
4.125		Vesicles Paraspeckle	2	0.000	1.000	274	200001678	200000008	Not-Trans anti-PSF-A546 8C-S-PSF V2.00	0	29. Not-Trans and anti-PSF-A546_Pos009_S001	00-cRuJWs8MLmiNWGMSv6Cwrk
4.85185		Vesicles Paraspeckle	2	0.000	1.000	274	200001679	200000009	Not-Trans anti-PSF-A546 8C-S-PSF V2.00	0	29. Not-Trans and anti-PSF-A546_Pos009_S001	00-cRuJWs8MLmiNWGMSv6Cwrk
4.44444		Vesicles Paraspeckle	2	0.000	1.000	275	200001680	200000010	Not-Trans anti-PSF-A546 8C-S-PSF V2.00	0	29. Not-Trans and anti-PSF-A546_Pos009_S001	00-cRuJWs8MLmiNWGMSv6Cwrk
3.8		Vesicles Paraspeckle	2	0.000	1.000	275	200001681	200000011	Not-Trans anti-PSF-A546 8C-S-PSF V2.00	0	29. Not-Trans and anti-PSF-A546_Pos009_S001	00-cRuJWs8MLmiNWGMSv6Cwrk
3.85417		Vesicles Paraspeckle	2	0.000	1.000	275	200001682	200000012	Not-Trans anti-PSF-A546 8C-S-PSF V2.00	0	29. Not-Trans and anti-PSF-A546_Pos009_S001	00-cRuJWs8MLmiNWGMSv6Cwrk
3		Vesicles Paraspeckle	2	0.000	1.000	275	200001683	200000013	Not-Trans anti-PSF-A546 8C-S-PSF V2.00	0	29. Not-Trans and anti-PSF-A546_Pos009_S001	00-cRuJWs8MLmiNWGMSv6Cwrk
5		Vesicles Paraspeckle	2	0.000	1.000	275	200001684	200000014	Not-Trans anti-PSF-A546 8C-S-PSF V2.00	0	29. Not-Trans and anti-PSF-A546_Pos009_S001	00-cRuJWs8MLmiNWGMSv6Cwrk
4.24242		Vesicles Paraspeckle	2	0.000	1.000	275	200001685	200000015	Not-Trans anti-PSF-A546 8C-S-PSF V2.00	0	29. Not-Trans and anti-PSF-A546_Pos009_S001	00-cRuJWs8MLmiNWGMSv6Cwrk
3		Vesicles Paraspeckle	2	0.000	1.000	275	200001686	200000016	Not-Trans anti-PSF-A546 8C-S-PSF V2.00	0	29. Not-Trans and anti-PSF-A546_Pos009_S001	00-cRuJWs8MLmiNWGMSv6Cwrk
4.63333		Vesicles Paraspeckle	2	0.000	1.000	276	200001687	200000017	Not-Trans anti-PSF-A546 8C-S-PSF V2.00	0	29. Not-Trans and anti-PSF-A546_Pos009_S001	00-cRuJWs8MLmiNWGMSv6Cwrk
4.7		Vesicles Paraspeckle	2	0.000	1.000	276	200001688	200000018	Not-Trans anti-PSF-A546 8C-S-PSF V2.00	0	29. Not-Trans and anti-PSF-A546_Pos009_S001	00-cRuJWs8MLmiNWGMSv6Cwrk
4.28972		Vesicles Paraspeckle	2	0.000	1.000	276	200001689	200000019	Not-Trans anti-PSF-A546 8C-S-PSF V2.00	0	29. Not-Trans and anti-PSF-A546_Pos009_S001	00-cRuJWs8MLmiNWGMSv6Cwrk
4.4		Vesicles Paraspeckle	2	0.000	1.000	276	200001690	200000020	Not-Trans anti-PSF-A546 8C-S-PSF V2.00	0	29. Not-Trans and anti-PSF-A546_Pos009_S001	00-cRuJWs8MLmiNWGMSv6Cwrk
3.725		Vesicles Paraspeckle	2	0.000	1.000	276	200001691	200000021	Not-Trans anti-PSF-A546 8C-S-PSF V2.00	0	29. Not-Trans and anti-PSF-A546_Pos009_S001	00-cRuJWs8MLmiNWGMSv6Cwrk
4.11515		Vesicles Paraspeckle	2	0.000	1.000	276	200001692	200000022	Not-Trans anti-PSF-A546 8C-S-PSF V2.00	0	29. Not-Trans and anti-PSF-A546_Pos009_S001	00-cRuJWs8MLmiNWGMSv6Cwrk
4.43284		Vesicles Paraspeckle	2	0.000	1.000	276	200001693	200000023	Not-Trans anti-PSF-A546 8C-S-PSF V2.00	0	29. Not-Trans and anti-PSF-A546_Pos009_S001	00-cRuJWs8MLmiNWGMSv6Cwrk
4.3		Vesicles Paraspeckle	2	0.000	1.000	277	200001694	200000024	Not-Trans anti-PSF-A546 8C-S-PSF V2.00	0	29. Not-Trans and anti-PSF-A546_Pos009_S001	00-cRuJWs8MLmiNWGMSv6Cwrk
4.68421		Vesicles Paraspeckle	2	0.000	1.000	277	200001695	200000025	Not-Trans anti-PSF-A546 8C-S-PSF V2.00	0	29. Not-Trans and anti-PSF-A546_Pos009_S001	00-cRuJWs8MLmiNWGMSv6Cwrk
4.42857		Vesicles Paraspeckle	2	0.000	1.000	277	200001696	200000026	Not-Trans anti-PSF-A546 8C-S-PSF V2.00	0	29. Not-Trans and anti-PSF-A546_Pos009_S001	00-cRuJWs8MLmiNWGMSv6Cwrk
4.8125		Vesicles Paraspeckle	2	0.000	1.000	277	200001697	200000027	Not-Trans anti-PSF-A546 8C-S-PSF V2.00	0	29. Not-Trans and anti-PSF-A546_Pos009_S001	00-cRuJWs8MLmiNWGMSv6Cwrk
3		Vesicles Paraspeckle	2	0.000	1.000	278	200001698	200000028	Not-Trans anti-PSF-A546 8C-S-PSF V2.00	0	29. Not-Trans and anti-PSF-A546_Pos009_S001	00-cRuJWs8MLmiNWGMSv6Cwrk
4		Vesicles Paraspeckle	2	0.000	1.000	278	200001699	200000029	Not-Trans anti-PSF-A546 8C-S-PSF V2.00	0	29. Not-Trans and anti-PSF-A546_Pos009_S001	00-cRuJWs8MLmiNWGMSv6Cwrk
3.42857		Vesicles Paraspeckle	2	0.000	1.000	278	200001700	200000030	Not-Trans anti-PSF-A546 8C-S-PSF V2.00	0	29. Not-Trans and anti-PSF-A546_Pos009_S001	00-cRuJWs8MLmiNWGMSv6Cwrk
3		Vesicles Paraspeckle	2	0.000	1.000	278	200001701	200000031	Not-Trans anti-PSF-A546 8C-S-PSF V2.00	0	29. Not-Trans and anti-PSF-A546_Pos009_S001	00-cRuJWs8MLmiNWGMSv6Cwrk
7.5		Vesicles Paraspeckle	2	0.000	1.000	278	200001702	200000032	Not-Trans anti-PSF-A546 8C-S-PSF V2.00	0	29. Not-Trans and anti-PSF-A546_Pos009_S001	00-cRuJWs8MLmiNWGMSv6Cwrk
4.61111		Vesicles Paraspeckle	2	0.000	1.000	278	200001703	200000033	Not-Trans anti-PSF-A546 8C-S-PSF V2.00	0	29. Not-Trans and anti-PSF-A546_Pos009_S001	00-cRuJWs8MLmiNWGMSv6Cwrk
4.34211		Vesicles Paraspeckle	2	0.000	1.000	279	200001704	200000034	Not-Trans anti-PSF-A546 8C-S-PSF V2.00	0	29. Not-Trans and anti-PSF-A546_Pos009_S001	00-cRuJWs8MLmiNWGMSv6Cwrk
4.28571		Vesicles Paraspeckle	2	0.000	1.000	279	200001705	200000035	Not-Trans anti-PSF-A546 8C-S-PSF V2.00	0	29. Not-Trans and anti-PSF-A546_Pos009_S001	00-cRuJWs8MLmiNWGMSv6Cwrk
4.45		Vesicles Paraspeckle	2	0.000	1.000	279	200001706	200000036	Not-Trans anti-PSF-A546 8C-S-PSF V2.00	0	29. Not-Trans and anti-PSF-A546_Pos009_S001	00-cRuJWs8MLmiNWGMSv6Cwrk
3		Vesicles Paraspeckle	2	0.000	1.000	279	200001707	200000037	Not-Trans anti-PSF-A546 8C-S-PSF V2.00	0	29. Not-Trans and anti-PSF-A546_Pos009_S001	00-cRuJWs8MLmiNWGMSv6Cwrk
4.45455		Vesicles Paraspeckle	2	0.000	1.000	279	200001708	200000038	Not-Trans anti-PSF-A546 8C-S-PSF V2.00	0	29. Not-Trans and anti-PSF-A546_Pos009_S001	00-cRuJWs8MLmiNWGMSv6Cwrk
4.14286		Vesicles Paraspeckle	2	0.000	1.000	279	200001709	200000039	Not-Trans anti-PSF-A546 8C-S-PSF V2.00	0	29. Not-Trans and anti-PSF-A546_Pos009_S001	00-cRuJWs8MLmiNWGMSv6Cwrk
5.52632		Vesicles Paraspeckle	2	0.000	1.000	279	200001710	200000040	Not-Trans anti-PSF-A546 8C-S-PSF V2.00	0	29. Not-Trans and anti-PSF-A546_Pos009_S001	00-cRuJWs8MLmiNWGMSv6Cwrk
4.78571		Vesicles Paraspeckle	2	0.000	1.000	279	200001711	200000041	Not-Trans anti-PSF-A546 8C-S-PSF V2.00	0	29. Not-Trans and anti-PSF-A546_Pos009_S001	00-cRuJWs8MLmiNWGMSv6Cwrk
4.6		Vesicles Paraspeckle	2	0.000	1.000	280	200001712	200000042	Not-Trans anti-PSF-A546 8C-S-PSF V2.00	0	29. Not-Trans and anti-PSF-A546_Pos009_S001	00-cRuJWs8MLmiNWGMSv6Cwrk
3.71429		Vesicles Paraspeckle	2	0.000	1.000	280	200001713	200000043	Not-Trans anti-PSF-A546 8C-S-PSF V2.00	0	29. Not-Trans and anti-PSF-A546_Pos009_S001	00-cRuJWs8MLmiNWGMSv6Cwrk
4.375		Vesicles Paraspeckle	2	0.000	1.000	280	200001714	200000044	Not-Trans anti-PSF-A546 8C-S-PSF V2.00	0	29. Not-Trans and anti-PSF-A546_Pos009_S001	00-cRuJWs8MLmiNWGMSv6Cwrk
4.05882		Vesicles Paraspeckle	2	0.000	1.000	280	200001715	200000045	Not-Trans anti-PSF-A546 8C-S-PSF V2.00	0	29. Not-Trans and anti-PSF-A546_Pos009_S001	00-cRuJWs8MLmiNWGMSv6Cwrk
3.85714		Vesicles Paraspeckle	2	0.000	1.000	280	200001716	200000046	Not-Trans anti-PSF-A546 8C-S-PSF V2.00	0	29. Not-Trans and anti-PSF-A546_Pos009_S001	00-cRuJWs8MLmiNWGMSv6Cwrk
4.9375		Vesicles Paraspeckle	2	0.000	1.000	280	200001717	200000047	Not-Trans anti-PSF-A546 8C-S-PSF V2.00	0	29. Not-Trans and anti-PSF-A546_Pos009_S001	00-cRuJWs8MLmiNWGMSv6Cwrk
6		Vesicles Paraspeckle	2	0.000	1.000	280	200001718	200000048	Not-Trans anti-PSF-A546 8C-S-PSF V2.00	0	29. Not-Trans and anti-PSF-A546_Pos009_S001	00-cRuJWs8MLmiNWGMSv6Cwrk
4.1		Vesicles Paraspeckle	2	0.000	1.000	280	200001719	200000049	Not-Trans anti-PSF-A546 8C-S-PSF V2.00	0	29. Not-Trans and anti-PSF-A546_Pos009_S001	00-cRuJWs8MLmiNWGMSv6Cwrk
4.27273		Vesicles Paraspeckle	2	0.000	1.000	280	200001720	200000050	Not-Trans anti-PSF-A546 8C-S-PSF V2.00	0	29. Not-Trans and anti-PSF-A546_Pos009_S001	00-cRuJWs8MLmiNWGMSv6Cwrk
4		Vesicles Paraspeckle	2	0.000	1.000	280	200001721	200000051	Not-Trans anti-PSF-A546 8C-S-PSF V2.00	0	29. Not-Trans and anti-PSF-A546_Pos009_S001	00-cRuJWs8MLmiNWGMSv6Cwrk
4.4		Vesicles Paraspeckle	2	0.000	1.000	280	200001722	200000052	Not-Trans anti-PSF-A546 8C-S-PSF V2.00	0	29. Not-Trans and anti-PSF-A546_Pos009_S001	00-cRuJWs8MLmiNWGMSv6Cwrk
3.5		Vesicles Paraspeckle	2	0.000	1.000	281	200001723	200000053	Not-Trans anti-PSF-A546 8C-S-PSF V2.00	0	29. Not-Trans and anti-PSF-A546_Pos009_S001	00-cRuJWs8MLmiNWGMSv6Cwrk
4.35714		Vesicles Paraspeckle	2	0.000	1.000	281	200001724	200000054	Not-Trans anti-PSF-A546 8C-S-PSF V2.00	0	29. Not-Trans and anti-PSF-A546_Pos009_S001	00-cRuJWs8MLmiNWGMSv6Cwrk
3		Vesicles Paraspeckle	2	0.000	1.000	281	200001725	200000055	Not-Trans anti-PSF-A546 8C-S-PSF V2.00	0	29. Not-Trans and anti-PSF-A546_Pos009_S001	00-cRuJWs8MLmiNWGMSv6Cwrk
4.05882		Vesicles Paraspeckle	2	0.000	1.000	281	200001726	200000056	Not-Trans anti-PSF-A546 8C-S-PSF V2.00	0	29. Not-Trans and anti-PSF-A546_Pos009_S001	00-cRuJWs8MLmiNWGMSv6Cwrk
3.5		Vesicles Paraspeckle	2	0.000	1.000	281	200001727	200000057	Not-Trans anti-PSF-A546 8C-S-PSF V2.00	0	29. Not-Trans and anti-PSF-A546_Pos009_S001	00-cRuJWs8MLmiNWGMSv6Cwrk
4		Vesicles Paraspeckle	2	0.000	1.000	281	200001728	200000058	Not-Trans anti-PSF-A546 8C-S-PSF V2.00	0	29. Not-Trans and anti-PSF-A546_Pos009_S001	00-cRuJWs8MLmiNWGMSv6Cwrk
3.94118		Vesicles Paraspeckle	2	0.000	1.000	281	200001729	200000059	Not-Trans anti-PSF-A546 8C-S-PSF V2.00	0	29. Not-Trans and anti-PSF-A546_Pos009_S001	00-cRuJWs8MLmiNWGMSv6Cwrk
4.76471		Vesicles Paraspeckle	2	0.000	1.000	282	200001730	200000060	Not-Trans anti-PSF-A546 8C-S-PSF V2.00	0	29. Not-Trans and anti-PSF-A546_Pos009_S001	00-cRuJWs8MLmiNWGMSv6Cwrk
4		Vesicles Paraspeckle	2	0.000	1.000	282	200001731	200000061	Not-Trans anti-PSF-A546 8C-S-PSF V2.00	0	29. Not-Trans and anti-PSF-A546_Pos009_S001	00-cRuJWs8MLmiNWGMSv6Cwrk
5.08333		Vesicles Paraspeckle	2	0.000	1.000	282	200001732	200000062	Not-Trans anti-PSF-A546 8C-S-PSF V2.00	0	29. Not-Trans and anti-PSF-A546_Pos009_S001	00-cRuJWs8MLmiNWGMSv6Cwrk
4.5625		Vesicles Paraspeckle	2	0.000	1.000	282	200001733	200000063	Not-Trans anti-PSF-A546 8C-S-PSF V2.00	0	29. Not-Trans and anti-PSF-A546_Pos009_S001	00-cRuJWs8MLmiNWGMSv6Cwrk
4		Vesicles Paraspeckle	2	0.000	1.000	282	200001734	200000064	Not-Trans anti-PSF-A546 8C-S-PSF V2.00	0	29. Not-Trans and anti-PSF-A546_Pos009_S001	00-cRuJWs8MLmiNWGMSv6Cwrk
3.76		Vesicles Paraspeckle	2	0.000	1.000	282	200001735	200000065	Not-Trans anti-PSF-A546 8C-S-PSF V2.00	0	29. Not-Trans and anti-PSF-A546_Pos009_S001	00-cRuJWs8MLmiNWGMSv6Cwrk
3		Vesicles Paraspeckle	2	0.000	1.000	282	200001736	200000066	Not-Trans anti-PSF-A546 8C-S-PSF V2.00	0	29. Not-Trans and anti-PSF-A546_Pos009_S001	00-cRuJWs8MLmiNWGMSv6Cwrk
4.5		Vesicles Paraspeckle	2	0.000	1.000	282	200001737	200000067	Not-Trans anti-PSF-A546 8C-S-PSF V2.00	0	29. Not-Trans and anti-PSF-A546_Pos009_S001	00-cRuJWs8MLmiNWGMSv6Cwrk
5.7		Vesicles Paraspeckle	2	0.000	1.000	282	200001738	200000068	Not-Trans anti-PSF-A546 8C-S-PSF V2.00	0	29. Not-Trans and anti-PSF-A546_Pos009_S001	00-cRuJWs8MLmiNWGMSv6Cwrk
4.2		Vesicles Paraspeckle	2	0.000	1.000	282	200001739	200000069	Not-Trans anti-PSF-A546 8C-S-PSF V2.00	0	29. Not-Trans and anti-PSF-A546_Pos009_S001	00-cRuJWs8MLmiNWGMSv6Cwrk
4.44444		Vesicles Paraspeckle	2	0.000	1.000	282	200001740	200000070	Not-Trans anti-PSF-A546 8C-S-PSF V2.00	0	29. Not-Trans and anti-PSF-A546_Pos009_S001	00-cRuJWs8MLmiNWGMSv6Cwrk
4.5		Vesicles Paraspeckle	2	0.000	1.000	282	200001741	200000071	Not-Trans anti-PSF-A546 8C-S-PSF V2.00	0	29. Not-Trans and anti-PSF-A546_Pos009_S001	00-cRuJWs8MLmiNWGMSv6Cwrk
3.41667		Vesicles Paraspeckle	2	0.000	1.000	283	200001742	200000072	Not-Trans anti-PSF-A546 8C-S-PSF V2.00	0	29. Not-Trans and anti-PSF-A546_Pos009_S001	00-cRuJWs8MLmiNWGMSv6Cwrk
3.72727		Vesicles Paraspeckle	2	0.000	1.000	283	200001743	200000073	Not-Trans anti-PSF-A546 8C-S-PSF V2.00	0	29. Not-Trans and anti-PSF-A546_Pos009_S001	00-cRuJWs8MLmiNWGMSv6Cwrk
3.5		Vesicles Paraspeckle	2	0.000	1.000	283	200001744	200000074	Not-Trans anti-PSF-A546 8C-S-PSF V2.00	0	29. Not-Trans and anti-PSF-A546_Pos009_S001	00-cRuJWs8MLmiNWGMSv6Cwrk
4.5		Vesicles Paraspeckle	2	0.000	1.000	283	200001745	200000075	Not-Trans anti-PSF-A546 8C-S-PSF V2.00	0	29. Not-Trans and anti-PSF-A546_Pos009_S001	00-cRuJWs8MLmiNWGMSv6Cwrk
4.75		Vesicles Paraspeckle	2	0.000	1.000	283	200001746	200000076	Not-Trans anti-PSF-A546 8C-S-PSF V2.00	0	29. Not-Trans and anti-PSF-A546_Pos009_S001	00-cRuJWs8MLmiNWGMSv6Cwrk
3.2		Vesicles Paraspeckle	2	0.000	1.000	283	200001747	200000077	Not-Trans anti-PSF-A546 8C-S-PSF V2.00	0	29. Not-Trans and anti-PSF-A546_Pos009_S001	00-cRuJWs8MLmiNWGMSv6Cwrk
3.9		Vesicles Paraspeckle	2	0.000	1.000	283	200001748	200000078	Not-Trans anti-PSF-A546 8C-S-PSF V2.00	0	29. Not-Trans and anti-PSF-A546_Pos009_S001	00-cRuJWs8MLmiNWGMSv6Cwrk
4.26316		Vesicles Paraspeckle	2	0.000	1.000	283	200001749	200000079	Not-Trans anti-PSF-A546 8C-S-PSF V2.00	0	29. Not-Trans and anti-PSF-A546_Pos009_S001	00-cRuJWs8MLmiNWGMSv6Cwrk
4.96774		Vesicles Paraspeckle	2	0.000	1.000	283	200001750	200000080	Not-Trans anti-PSF-A546 8C-S-PSF V2.00	0	29. Not-Trans and anti-PSF-A546_Pos009_S001	00-cRuJWs8MLmiNWGMSv6Cwrk
4.86957		Vesicles Paraspeckle	2	0.000	1.000	284	200001751	200000081	Not-Trans anti-PSF-A546 8C-S-PSF V2.00	0	29. Not-Trans and anti-PSF-A546_Pos009_S001	00-cRuJWs8MLmiNWGMSv6Cwrk
4.82857		Vesicles Paraspeckle	2	0.000	1.000	284	200001752	200000082	Not-Trans anti-PSF-A546 8C-S-PSF V2.00	0	29. Not-Trans and anti-PSF-A546_Pos009_S001	00-cRuJWs8MLmiNWGMSv6Cwrk
5.1		Vesicles Paraspeckle	2	0.000	1.000	284	200001753	200000083	Not-Trans anti-PSF-A546 8C-S-PSF V2.00	0	29. Not-Trans and anti-PSF-A546_Pos009_S001	00-cRuJWs8MLmiNWGMSv6Cwrk
3.28571		Vesicles Paraspeckle	2	0.000	1.000	284	200001754	200000084	Not-Trans anti-PSF-A546 8C-S-PSF V2.00	0	29. Not-Trans and anti-PSF-A546_Pos009_S001	00-cRuJWs8MLmiNWGMSv6Cwrk
4.66667		Vesicles Paraspeckle	2	0.000	1.000	284	200001755	200000085	Not-Trans anti-PSF-A546 8C-S-PSF V2.00	0	29. Not-Trans and anti-PSF-A546_Pos009_S001	00-cRuJWs8MLmiNWGMSv6Cwrk
3.95		Vesicles Paraspeckle	2	0.000	1.000	285	200001756	200000086	Not-Trans anti-PSF-A546 8C-S-PSF V2.00	0	29. Not-Trans and anti-PSF-A546_Pos009_S001	00-cRuJWs8MLmiNWGMSv6Cwrk
4.14286		Vesicles Paraspeckle	2	0.000	1.000	285	200001757	200000087	Not-Trans anti-PSF-A546 8C-S-PSF V2.00	0	29. Not-Trans and anti-PSF-A546_Pos009_S001	00-cRuJWs8MLmiNWGMSv6Cwrk
4.21545		Vesicles Paraspeckle	2	0.000	1.000	285	200001758	200000088	Not-Trans anti-PSF-A546 8C-S-PSF V2.00	0	29. Not-Trans and anti-PSF-A546_Pos009_S001	00-cRuJWs8MLmiNWGMSv6Cwrk
4.66667		Vesicles Paraspeckle	2	0.000	1.000	285	200001759	200000089	Not-Trans anti-PSF-A546 8C-S-PSF V2.00	0	29. Not-Trans and anti-PSF-A546_Pos009_S001	00-cRuJWs8MLmiNWGMSv6Cwrk
4.28571		Vesicles Paraspeckle	2	0.000	1.000	285	200001760	200000090	Not-Trans anti-PSF-A546 8C-S-PSF V2.00	0	29. Not-Trans and anti-PSF-A546_Pos009_S001	00-cRuJWs8MLmiNWGMSv6Cwrk
4.51064		Vesicles Paraspeckle	2	0.000	1.000	285	200001761	200000091	Not-Trans anti-PSF-A546 8C-S-PSF V2.00	0	29. Not-Trans and anti-PSF-A546_Pos009_S001	00-cRuJWs8MLmiNWGMSv6Cwrk
6		Vesicles Paraspeckle	2	0.000	1.000	285	200001762	200000092	Not-Trans anti-PSF-A546 8C-S-PSF V2.00	0	29. Not-Trans and anti-PSF-A546_Pos009_S001	00-cRuJWs8MLmiNWGMSv6Cwrk
4.42857		Vesicles Paraspeckle	2	0.000	1.000	285	200001763	200000093	Not-Trans anti-PSF-A546 8C-S-PSF V2.00	0	29. Not-Trans and anti-PSF-A546_Pos009_S001	00-cRuJWs8MLmiNWGMSv6Cwrk
3.8		Vesicles Paraspeckle	2	0.000	1.000	287	200001764	200000094	Not-Trans anti-PSF-A546 8C-S-PSF V2.00	0	29. Not-Trans and anti-PSF-A546_Pos009_S001	00-cRuJWs8MLmiNWGMSv6Cwrk
4.84615		Vesicles Paraspeckle	2	0.000	1.000	287	200001765	200000095	Not-Trans anti-PSF-A546 8C-S-PSF V2.00	0	29. Not-Trans and anti-PSF-A546_Pos009_S001	00-cRuJWs8MLmiNWGMSv6Cwrk
3.4		Vesicles Paraspeckle	2	0.000	1.000	287	200001766	200000096	Not-Trans anti-PSF-A546 8C-S-PSF V2.00	0	29. Not-Trans and anti-PSF-A546_Pos009_S001	00-cRuJWs8MLmiNWGMSv6Cwrk
4.63636		Vesicles Paraspeckle	2	0.000	1.000	287	200001767	200000097	Not-Trans anti-PSF-A546 8C-S-PSF V2.00	0	29. Not-Trans and anti-PSF-A546_Pos009_S001	00-cRuJWs8MLmiNWGMSv6Cwrk
4.71667		Vesicles Paraspeckle	2	0.000	1.000	287	200001768	200000098	Not-Trans anti-PSF-A546 8C-S-PSF V2.00	0	29. Not-Trans and anti-PSF-A546_Pos009_S001	00-cRuJWs8MLmiNWGMSv6Cwrk
4.27273		Vesicles Paraspeckle	2	0.000	1.000	287	200001769	200000099	Not-Trans anti-PSF-A546 8C-S-PSF V2.00	0	29. Not-Trans and anti-PSF-A546_Pos009_S001	00-cRuJWs8MLmiNWGMSv6Cwrk
4.16667		Vesicles Paraspeckle	2	0.000	1.000	288	200001770	200000100	Not-Trans anti-PSF-A546 8C-S-PSF V2.00	0	29. Not-Trans and anti-PSF-A546_Pos009_S001	00-cRuJWs8MLmiNWGMSv6Cwrk
4.86957		Vesicles Paraspeckle	2	0.000	1.000	288	200001771	200000101	Not-Trans anti-PSF-A546 8C-S-PSF V2.00	0	29. Not-Trans and anti-PSF-A546_Pos009_S001	00-cRuJWs8MLmiNWGMSv6Cwrk
5.41176		Vesicles Paraspeckle	2	0.000	1.000	288	200001772	200000102	Not-Trans anti-PSF-A546 8C-S-PSF V2.00	0	29. Not-Trans and anti-PSF-A546_Pos009_S001	00-cRuJWs8MLmiNWGMSv6Cwrk
5.4		Vesicles Paraspeckle	2	0.000	1.000	288	200001773	200000103	Not-Trans anti-PSF-A546 8C-S-PSF V2.00	0	29. Not-Trans and anti-PSF-A546_Pos009_S001	00-cRuJWs8MLmiNWGMSv6Cwrk
3.3		Vesicles Paraspeckle	2	0.000	1.000	288	200001774	200000104	Not-Trans anti-PSF-A546 8C-S-PSF V2.00	0	29. Not-Trans and anti-PSF-A546_Pos009_S001	00-cRuJWs8MLmiNWGMSv6Cwrk
3.81818		Vesicles Paraspeckle	2	0.000	1.000	288	200001775	200000105	Not-Trans anti-PSF-A546 8C-S-PSF V2.00	0	29. Not-Trans and anti-PSF-A546_Pos009_S001	00-cRuJWs8MLmiNWGMSv6Cwrk
3.66667		Vesicles Paraspeckle	2	0.000	1.000	288	200001776	200000106	Not-Trans anti-PSF-A546 8C-S-PSF V2.00	0	29. Not-Trans and anti-PSF-A546_Pos009_S001	00-cRuJWs8MLmiNWGMSv6Cwrk
3.25		Vesicles Paraspeckle	2	0.000	1.000	288	200001777	200000107	Not-Trans anti-PSF-A546 8C-S-PSF V2.00	0	29. Not-Trans and anti-PSF-A546_Pos009_S001	00-cRuJWs8MLmiNWGMSv6Cwrk
3.94444		Vesicles Paraspeckle	2	0.000	1.000	288	200001778	200000108	Not-Trans anti-PSF-A546 8C-S-PSF V2.00	0	29. Not-Trans and anti-PSF-A546_Pos009_S001	00-cRuJWs8MLmiNWGMSv6Cwrk
3.4		Vesicles Paraspeckle	2	0.000	1.000	288	200001779	200000109	Not-Trans anti-PSF-A546 8C-S-PSF V2.00	0	29. Not-Trans and anti-PSF-A546_Pos009_S001	00-cRuJWs8MLmiNWGMSv6Cwrk
7		Vesicles Paraspeckle	2	0.000	1.000	289	200001780	200000110	Not-Trans anti-PSF-A546 8C-S-PSF V2.00	0	29. Not-Trans and anti-PSF-A546_Pos009_S001	00-cRuJWs8MLmiNWGMSv6Cwrk
3.57143		Vesicles Paraspeckle	2	0.000	1.000	290	200001781	200000111	Not-Trans anti-PSF-A546 8C-S-PSF V2.00	0	29. Not-Trans and anti-PSF-A546_Pos009_S001	00-cRuJWs8MLmiNWGMSv6Cwrk
4.125		Vesicles Paraspeckle	2	0.000	1.000	290	200001782	200000112	Not-Trans anti-PSF-A546 8C-S-PSF V2.00	0	29. Not-Trans and anti-PSF-A546_Pos009_S001	00-cRuJWs8MLmiNWGMSv6Cwrk
4		Vesicles Paraspeckle	2	0.000	1.000	290	200001783	200000113	Not-Trans anti-PSF-A546 8C-S-PSF V2.00	0	29. Not-Trans and anti-PSF-A546_Pos009_S001	00-cRuJWs8MLmiNWGMSv6Cwrk
4.25		Vesicles Paraspeckle	2	0.000	1.000	290	200001784	200000114	Not-Trans anti-PSF-A546 8C-S-PSF V2.00	0	29. Not-Trans and anti-PSF-A546_Pos009_S001	00-cRuJWs8MLmiNWGMSv6Cwrk
3.85714		Vesicles Paraspeckle	2	0.000	1.000	290	200001785	200000115	Not-Trans anti-PSF-A546 8C-S-PSF V2.00	0	29. Not-Trans and anti-PSF-A546_Pos009_S001	00-cRuJWs8MLmiNWGMSv6Cwrk
4.23333		Vesicles Paraspeckle	2	0.000	1.000	290	200001786	200000116	Not-Trans anti-PSF-A546 8C-S-PSF V2.00	0	29. Not-Trans and anti-PSF-A546_Pos009_S001	00-cRuJWs8MLmiNWGMSv6Cwrk
3.53846		Vesicles Paraspeckle	2	0.000	1.000	290	200001787	200000117	Not-Trans anti-PSF-A546 8C-S-PSF V2.00	0	29. Not-Trans and anti-PSF-A546_Pos009_S001	00-cRuJWs8MLmiNWGMSv6Cwrk
4.71429		Vesicles Paraspeckle	2	0.000	1.000	290	200001788	200000118	Not-Trans anti-PSF-A546 8C-S-PSF V2.00	0	29. Not-Trans and anti-PSF-A546_Pos009_S001	00-cRuJWs8MLmiNWGMSv6Cwrk
5.21429		Vesicles Paraspeckle	2	0.000	1.000	290	200001789	200000119	Not-Trans anti-PSF-A546 8C-S-PSF V2.00	0	29. Not-Trans and anti-PSF-A546_Pos009_S001	00-cRuJWs8MLmiNWGMSv6Cwrk
3.95		Vesicles Paraspeckle	2	0.000	1.000	290	200001790	200000120	Not-Trans anti-PSF-A546 8C-S-PSF V2.00	0	29. Not-Trans and anti-PSF-A546_Pos009_S001	00-cRuJWs8MLmiNWGMSv6Cwrk
4.41772		Vesicles Paraspeckle	2	0.000	1.000	290	200001791	200000121	Not-Trans anti-PSF-A546 8C-S-PSF V2.00	0	29. Not-Trans and anti-PSF-A546_Pos009_S001	00-cRuJWs8MLmiNWGMSv6Cwrk
3		Vesicles Paraspeckle	2	0.000	1.000	290	200001792	200000122	Not-Trans anti-PSF-A546 8C-S-PSF V2.00	0	29. Not-Trans and anti-PSF-A546_Pos009_S001	00-cRuJWs8MLmiNWGMSv6Cwrk
4.60417		Vesicles Paraspeckle	2	0.000	1.000	290	200001793	200000123	Not-Trans anti-PSF-A546 8C-S-PSF V2.00	0	29. Not-Trans and anti-PSF-A546_Pos009_S001	00-cRuJWs8MLmiNWGMSv6Cwrk
5.375		Vesicles Paraspeckle	2	0.000	1.000	290	200001794	200000124	Not-Trans anti-PSF-A546 8C-S-PSF V2.00	0	29. Not-Trans and anti-PSF-A546_Pos009_S001	00-cRuJWs8MLmiNWGMSv6Cwrk
4.30769		Vesicles Paraspeckle	2	0.000	1.000	290	200001795	200000125	Not-Trans anti-PSF-A546 8C-S-PSF V2.00	0	29. Not-Trans and anti-PSF-A546_Pos009_S001	00-cRuJWs8MLmiNWGMSv6Cwrk
4.69231		Vesicles Paraspeckle	2	0.000	1.000	290	200001796	200000126	Not-Trans anti-PSF-A546 8C-S-PSF V2.00	0	29. Not-Trans and anti-PSF-A546_Pos009_S001	00-cRuJWs8MLmiNWGMSv6Cwrk
3.9		Vesicles Paraspeckle	2	0.000	1.000	290	200001797	200000127	Not-Trans anti-PSF-A546 8C-S-PSF V2.00	0	29. Not-Trans and anti-PSF-A546_Pos009_S001	00-cRuJWs8MLmiNWGMSv6Cwrk
3.4		Vesicles Paraspeckle	2	0.000	1.000	291	200001798	200000128	Not-Trans anti-PSF-A546 8C-S-PSF V2.00	0	29. Not-Trans and anti-PSF-A546_Pos009_S001	00-cRuJWs8MLmiNWGMSv6Cwrk
4.42857		Vesicles Paraspeckle	2	0.000	1.000	291	200001799	200000129	Not-Trans anti-PSF-A546 8C-S-PSF V2.00	0	29. Not-Trans and anti-PSF-A546_Pos009_S001	00-cRuJWs8MLmiNWGMSv6Cwrk
3.16667		Vesicles Paraspeckle	2	0.000	1.000	291	200001800	200000130	Not-Trans anti-PSF-A546 8C-S-PSF V2.00	0	29. Not-Trans and anti-PSF-A546_Pos009_S001	00-cRuJWs8MLmiNWGMSv6Cwrk
4.5		Vesicles Paraspeckle	2	0.000	1.000	291	200001801	200000131	Not-Trans anti-PSF-A546 8C-S-PSF V2.00	0	29. Not-Trans and anti-PSF-A546_Pos009_S001	00-cRuJWs8MLmiNWGMSv6Cwrk
4.45455		Vesicles Paraspeckle	2	0.000	1.000	292	200001802	200000132	Not-Trans anti-PSF-A546 8C-S-PSF V2.00	0	29. Not-Trans and anti-PSF-A546_Pos009_S001	00-cRuJWs8MLmiNWGMSv6Cwrk
4.4		Vesicles Paraspeckle	2	0.000	1.000	292	200001803	200000133	Not-Trans anti-PSF-A546 8C-S-PSF V2.00	0	29. Not-Trans and anti-PSF-A546_Pos009_S001	00-cRuJWs8MLmiNWGMSv6Cwrk
3		Vesicles Paraspeckle	2	0.000	1.000	292	200001804	200000134	Not-Trans anti-PSF-A546 8C-S-PSF V2.00	0	29. Not-Trans and anti-PSF-A546_Pos009_S001	00-cRuJWs8MLmiNWGMSv6Cwrk
4.15385		Vesicles Paraspeckle	2	0.000	1.000	292	200001805	200000135	Not-Trans anti-PSF-A546 8C-S-PSF V2.00	0	29. Not-Trans and anti-PSF-A546_Pos009_S001	00-cRuJWs8MLmiNWGMSv6Cwrk
3		Vesicles Paraspeckle	2	0.000	1.000	293	200001806	200000136	Not-Trans anti-PSF-A546 8C-S-PSF V2.00	0	29. Not-Trans and anti-PSF-A546_Pos009_S001	00-cRuJWs8MLmiNWGMSv6Cwrk
4.64286		Vesicles Paraspeckle	2	0.000	1.000	293	200001807	200000137	Not-Trans anti-PSF-A546 8C-S-PSF V2.00	0	29. Not-Trans and anti-PSF-A546_Pos009_S001	00-cRuJWs8MLmiNWGMSv6Cwrk
3		Vesicles Paraspeckle	2	0.000	1.000	293	200001808	200000138	Not-Trans anti-PSF-A546 8C-S-PSF V2.00	0	29. Not-Trans and anti-PSF-A546_Pos009_S001	00-cRuJWs8MLmiNWGMSv6Cwrk
4.66667		Vesicles Paraspeckle	2	0.000	1.000	293	200001809	200000139	Not-Trans anti-PSF-A546 8C-S-PSF V2.00	0	29. Not-Trans and anti-PSF-A546_Pos009_S001	00-cRuJWs8MLmiNWGMSv6Cwrk
4.71429		Vesicles Paraspeckle	2	0.000	1.000	293	200001810	200000140	Not-Trans anti-PSF-A546 8C-S-PSF V2.00	0	29. Not-Trans and anti-PSF-A546_Pos009_S001	00-cRuJWs8MLmiNWGMSv6Cwrk
5.2		Vesicles Paraspeckle	2	0.000	1.000	293	200001811	200000141	Not-Trans anti-PSF-A546 8C-S-PSF V2.00	0	29. Not-Trans and anti-PSF-A546_Pos009_S001	00-cRuJWs8MLmiNWGMSv6Cwrk
4.18518		Vesicles Paraspeckle	2	0.000	1.000	293	200001812	200000142	Not-Trans anti-PSF-A546 8C-S-PSF V2.00	0	29. Not-Trans and anti-PSF-A546_Pos009_S001	00-cRuJWs8MLmiNWGMSv6Cwrk
3.79487		Vesicles Paraspeckle	2	0.000	1.000	293	200001813	200000143	Not-Trans anti-PSF-A546 8C-S-PSF V2.00	0	29. Not-Trans and anti-PSF-A546_Pos009_S001	00-cRuJWs8MLmiNWGMSv6Cwrk
6		Vesicles Paraspeckle	2	0.000	1.000	293	200001814	200000144	Not-Trans anti-PSF-A546 8C-S-PSF V2.00	0	29. Not-Trans and anti-PSF-A546_Pos009_S001	00-cRuJWs8MLmiNWGMSv6Cwrk
4.54054		Vesicles Paraspeckle	2	0.000	1.000	293	200001815	200000145	Not-Trans anti-PSF-A546 8C-S-PSF V2.00	0	29. Not-Trans and anti-PSF-A546_Pos009_S001	00-cRuJWs8MLmiNWGMSv6Cwrk
4.42857		Vesicles Paraspeckle	2	0.000	1.000	293	200001816	200000146	Not-Trans anti-PSF-A546 8C-S-PSF V2.00	0	29. Not-Trans and anti-PSF-A546_Pos009_S001	00-cRuJWs8MLmiNWGMSv6Cwrk
4.3		Vesicles Paraspeckle	2	0.000	1.000	293	200001817	200000147	Not-Trans anti-PSF-A546 8C-S-PSF V2.00	0	29. Not-Trans and anti-PSF-A546_Pos009_S001	00-cRuJWs8MLmiNWGMSv6Cwrk
4.16667		Vesicles Paraspeckle	2	0.000	1.000	293	200001818	200000148	Not-Trans anti-PSF-A546 8C-S-PSF V2.00	0	29. Not-Trans and anti-PSF-A546_Pos009_S001	00-cRuJWs8MLmiNWGMSv6Cwrk
5.18518		Vesicles Paraspeckle	2	0.000	1.000	294	200001819	200000149	Not-Trans anti-PSF-A546 8C-S-PSF V2.00	0	29. Not-Trans and anti-PSF-A546_Pos009_S001	00-cRuJWs8MLmiNWGMSv6Cwrk
4.04762		Vesicles Paraspeckle	2	0.000	1.000	294	200001820	200000150	Not-Trans anti-PSF-A546 8C-S-PSF V2.00	0	29. Not-Trans and anti-PSF-A546_Pos009_S001	00-cRuJWs8MLmiNWGMSv6Cwrk
4.76471		Vesicles Paraspeckle	2	0.000	1.000	294	200001821	200000151	Not-Trans anti-PSF-A546 8C-S-PSF V2.00	0	29. Not-Trans and anti-PSF-A546_Pos009_S001	00-cRuJWs8MLmiNWGMSv6Cwrk
4.2		Vesicles Paraspeckle	2	0.000	1.000	294	200001822	200000152	Not-Trans anti-PSF-A546 8C-S-PSF V2.00	0	29. Not-Trans and anti-PSF-A546_Pos009_S001	00-cRuJWs8MLmiNWGMSv6Cwrk
3.83333		Vesicles Paraspeckle	2	0.000	1.000	294	200001823	200000153	Not-Trans anti-PSF-A546 8C-S-PSF V2.00	0	29. Not-Trans and anti-PSF-A546_Pos009_S001	00-cRuJWs8MLmiNWGMSv6Cwrk
5.83333		Vesicles Paraspeckle	2	0.000	1.000	294	200001824	200000154	Not-Trans anti-PSF-A546 8C-S-PSF V2.00	0	29. Not-Trans and anti-PSF-A546_Pos009_S001	00-cRuJWs8MLmiNWGMSv6Cwrk
4.60606		Vesicles Paraspeckle	2	0.000	1.000	294	200001825	200000155	Not-Trans anti-PSF-A546 8C-S-PSF V2.00	0	29. Not-Trans and anti-PSF-A546_Pos009_S001	00-cRuJWs8MLmiNWGMSv6Cwrk
4		Vesicles Paraspeckle	2	0.000	1.000	294	200001826	200000156	Not-Trans anti-PSF-A546 8C-S-PSF V2.00	0	29. Not-Trans and anti-PSF-A546_Pos009_S001	00-cRuJWs8MLmiNWGMSv6Cwrk
5.83333		Vesicles Paraspeckle	2	0.000	1.000	294	200001827	200000157	Not-Trans anti-PSF-A546 8C-S-PSF V2.00	0	29. Not-Trans and anti-PSF-A546_Pos009_S001	00-cRuJWs8MLmiNWGMSv6Cwrk
4.36667		Vesicles Paraspeckle	2	0.000	1.000	294	200001828	200000158	Not-Trans anti-PSF-A546 8C-S-PSF V2.00	0	29. Not-Trans and anti-PSF-A546_Pos009_S001	00-cRuJWs8MLmiNWGMSv6Cwrk
6.33333		Vesicles Paraspeckle	2	0.000	1.000	294	200001829	200000159	Not-Trans anti-PSF-A546 8C-S-PSF V2.00	0	29. Not-Trans and anti-PSF-A546_Pos009_S001	00-cRuJWs8MLmiNWGMSv6Cwrk
3.83333		Vesicles Paraspeckle	2	0.000	1.000	295	200001830	200000160	Not-Trans anti-PSF-A546 8C-S-PSF V2.00	0	29. Not-Trans and anti-PSF-A546_Pos009_S001	00-cRuJWs8MLmiNWGMSv6Cwrk
3.26667		Vesicles Paraspeckle	2	0.000	1.000	295	200001831	200000161	Not-Trans anti-PSF-A546 8C-S-PSF V2.00	0	29. Not-Trans and anti-PSF-A546_Pos009_S001	00-cRuJWs8MLmiNWGMSv6Cwrk
4.5		Vesicles Paraspeckle	2	0.000	1.000	295	200001832	200000162	Not-Trans anti-PSF-A546 8C-S-PSF V2.00	0	29. Not-Trans and anti-PSF-A546_Pos009_S001	00-cRuJWs8MLmiNWGMSv6Cwrk
5		Vesicles Paraspeckle	2	0.000	1.000	295	200001833	200000163	Not-Trans anti-PSF-A546 8C-S-PSF V2.00	0	29. Not-Trans and anti-PSF-A546_Pos009_S001	00-cRuJWs8MLmiNWGMSv6Cwrk
3.86957		Vesicles Paraspeckle	2	0.000	1.000	295	200001834	200000164	Not-Trans anti-PSF-A546 8C-S-PSF V2.00	0	29. Not-Trans and anti-PSF-A546_Pos009_S001	00-cRuJWs8MLmiNWGMSv6Cwrk
5.11111		Vesicles Paraspeckle	2	0.000	1.000	295	200001835	200000165	Not-Trans anti-PSF-A546 8C-S-PSF V2.00	0	29. Not-Trans and anti-PSF-A546_Pos009_S001	00-cRuJWs8MLmiNWGMSv6Cwrk
4.16667		Vesicles Paraspeckle	2	0.000	1.000	295	200001836	200000166	Not-Trans anti-PSF-A546 8C-S-PSF V2.00	0	29. Not-Trans and anti-PSF-A546_Pos009_S001	00-cRuJWs8MLmiNWGMSv6Cwrk
4.2		Vesicles Paraspeckle	2	0.000	1.000	295	200001837	200000167	Not-Trans anti-PSF-A546 8C-S-PSF V2.00	0	29. Not-Trans and anti-PSF-A546_Pos009_S001	00-cRuJWs8MLmiNWGMSv6Cwrk
5		Vesicles Paraspeckle	2	0.000	1.000	295	200001838	200000168	Not-Trans anti-PSF-A546 8C-S-PSF V2.00	0	29. Not-Trans and anti-PSF-A546_Pos009_S001	00-cRuJWs8MLmiNWGMSv6Cwrk
4.90909		Vesicles Paraspeckle	2	0.000	1.000	295	200001839	200000169	Not-Trans anti-PSF-A546 8C-S-PSF V2.00	0	29. Not-Trans and anti-PSF-A546_Pos009_S001	00-cRuJWs8MLmiNWGMSv6Cwrk
3.57143		Vesicles Paraspeckle	2	0.000	1.000	295	200001840	200000170	Not-Trans anti-PSF-A546 8C-S-PSF V2.00	0	29. Not-Trans and anti-PSF-A546_Pos009_S001	00-cRuJWs8MLmiNWGMSv6Cwrk
6		Vesicles Paraspeckle	2	0.000	1.000	295	200001841	200000171	Not-Trans anti-PSF-A546 8C-S-PSF V2.00	0	29. Not-Trans and anti-PSF-A546_Pos009_S001	00-cRuJWs8MLmiNWGMSv6Cwrk
5		Vesicles Paraspeckle	2	0.000	1.000	295	200001842	200000172	Not-Trans anti-PSF-A546 8C-S-PSF V2.00	0	29. Not-Trans and anti-PSF-A546_Pos009_S001	00-cRuJWs8MLmiNWGMSv6Cwrk
3		Vesicles Paraspeckle	2	0.000	1.000	295	200001843	200000173	Not-Trans anti-PSF-A546 8C-S-PSF V2.00	0	29. Not-Trans and anti-PSF-A546_Pos009_S001	00-cRuJWs8MLmiNWGMSv6Cwrk
3.66667		Vesicles Paraspeckle	2	0.000	1.000	295	200001844	200000174	Not-Trans anti-PSF-A546 8C-S-PSF V2.00	0	29. Not-Trans and anti-PSF-A546_Pos009_S001	00-cRuJWs8MLmiNWGMSv6Cwrk
4		Vesicles Paraspeckle	2	0.000	1.000	296	200001845	200000175	Not-Trans anti-PSF-A546 8C-S-PSF V2.00	0	29. Not-Trans and anti-PSF-A546_Pos009_S001	00-cRuJWs8MLmiNWGMSv6Cwrk
3.75		Vesicles Paraspeckle	2	0.000	1.000	296	200001846	200000176	Not-Trans anti-PSF-A546 8C-S-PSF V2.00	0	29. Not-Trans and anti-PSF-A546_Pos009_S001	00-cRuJWs8MLmiNWGMSv6Cwrk
3.69231		Vesicles Paraspeckle	2	0.000	1.000	297	200001847	200000177	Not-Trans anti-PSF-A546 8C-S-PSF V2.00	0	29. Not-Trans and anti-PSF-A546_Pos009_S001	00-cRuJWs8MLmiNWGMSv6Cwrk
4.22222		Vesicles Paraspeckle	2	0.000	1.000	297	200001848	200000178	Not-Trans anti-PSF-A546 8C-S-PSF V2.00	0	29. Not-Trans and anti-PSF-A546_Pos009_S001	00-cRuJWs8MLmiNWGMSv6Cwrk
3		Vesicles Paraspeckle	2	0.000	1.000	297	200001849	200000179	Not-Trans anti-PSF-A546 8C-S-PSF V2.00	0	29. Not-Trans and anti-PSF-A546_Pos009_S001	00-cRuJWs8MLmiNWGMSv6Cwrk
5.3		Vesicles Paraspeckle	2	0.000	1.000	297	200001850	200000180	Not-Trans anti-PSF-A546 8C-S-PSF V2.00	0	29. Not-Trans and anti-PSF-A546_Pos009_S001	00-cRuJWs8MLmiNWGMSv6Cwrk
8.5		Vesicles Paraspeckle	2	0.000	1.000	297	200001851	200000181	Not-Trans anti-PSF-A546 8C-S-PSF V2.00	0	29. Not-Trans and anti-PSF-A546_Pos009_S001	00-cRuJWs8MLmiNWGMSv6Cwrk
4.16667		Vesicles Paraspeckle	2	0.000	1.000	297	200001852	200000182	Not-Trans anti-PSF-A546 8C-S-PSF V2.00	0	29. Not-Trans and anti-PSF-A546_Pos009_S001	00-cRuJWs8MLmiNWGMSv6Cwrk
3.97674		Vesicles Paraspeckle	2	0.000	1.000	297	200001853	200000183	Not-Trans anti-PSF-A546 8C-S-PSF V2.00	0	29. Not-Trans and anti-PSF-A546_Pos009_S001	00-cRuJWs8MLmiNWGMSv6Cwrk
4.51111		Vesicles Paraspeckle	2	0.000	1.000	297	200001854	200000184	Not-Trans anti-PSF-A546 8C-S-PSF V2.00	0	29. Not-Trans and anti-PSF-A546_Pos009_S001	00-cRuJWs8MLmiNWGMSv6Cwrk
3.4		Vesicles Paraspeckle	2	0.000	1.000	298	200001855	200000185	Not-Trans anti-PSF-A546 8C-S-PSF V2.00	0	29. Not-Trans and anti-PSF-A546_Pos009_S001	00-cRuJWs8MLmiNWGMSv6Cwrk
3.5		Vesicles Paraspeckle	2	0.000	1.000	298	200001856	200000186	Not-Trans anti-PSF-A546 8C-S-PSF V2.00	0	29. Not-Trans and anti-PSF-A546_Pos009_S001	00-cRuJWs8MLmiNWGMSv6Cwrk
3		Vesicles Paraspeckle	2	0.000	1.000	298	200001857	200000187	Not-Trans anti-PSF-A546 8C-S-PSF V2.00	0	29. Not-Trans and anti-PSF-A546_Pos009_S001	00-cRuJWs8MLmiNWGMSv6Cwrk
3.5		Vesicles Paraspeckle	2	0.000	1.000	298	200001858	200000188	Not-Trans anti-PSF-A546 8C-S-PSF V2.00	0	29. Not-Trans and anti-PSF-A546_Pos009_S001	00-cRuJWs8MLmiNWGMSv6Cwrk
4.5		Vesicles Paraspeckle	2	0.000	1.000	298	200001859	200000189	Not-Trans anti-PSF-A546 8C-S-PSF V2.00	0	29. Not-Trans and anti-PSF-A546_Pos009_S001	00-cRuJWs8MLmiNWGMSv6Cwrk
4		Vesicles Paraspeckle	2	0.000	1.000	298	200001860	200000190	Not-Trans anti-PSF-A546 8C-S-PSF V2.00	0	29. Not-Trans and anti-PSF-A546_Pos009_S001	00-cRuJWs8MLmiNWGMSv6Cwrk
3		Vesicles Paraspeckle	2	0.000	1.000	298	200001861	200000191	Not-Trans anti-PSF-A546 8C-S-PSF V2.00	0	29. Not-Trans and anti-PSF-A546_Pos009_S001	00-cRuJWs8MLmiNWGMSv6Cwrk
4.33333		Vesicles Paraspeckle	2	0.000	1.000	298	200001862	200000192	Not-Trans anti-PSF-A546 8C-S-PSF V2.00	0	29. Not-Trans and anti-PSF-A546_Pos009_S001	00-cRuJWs8MLmiNWGMSv6Cwrk
4.125		Vesicles Paraspeckle	2	0.000	1.000	298	200001863	200000193	Not-Trans anti-PSF-A546 8C-S-PSF V2.00	0	29. Not-Trans and anti-PSF-A546_Pos009_S001	00-cRuJWs8MLmiNWGMSv6Cwrk
4.25		Vesicles Paraspeckle	2	0.000	1.000	299	200001864	200000194	Not-Trans anti-PSF-A546 8C-S-PSF V2.00	0	29. Not-Trans and anti-PSF-A546_Pos009_S001	00-cRuJWs8MLmiNWGMSv6Cwrk
3.85714		Vesicles Paraspeckle	2	0.000	1.000	299	200001865	200000195	Not-Trans anti-PSF-A546 8C-S-PSF V2.00	0	29. Not-Trans and anti-PSF-A546_Pos009_S001	00-cRuJWs8MLmiNWGMSv6Cwrk
4.33333		Vesicles Paraspeckle	2	0.000	1.000	299	200001866	200000196	Not-Trans anti-PSF-A546 8C-S-PSF V2.00	0	29. Not-Trans and anti-PSF-A546_Pos009_S001	00-cRuJWs8MLmiNWGMSv6Cwrk
3.5		Vesicles Paraspeckle	2	0.000	1.000	299	200001867	200000197	Not-Trans anti-PSF-A546 8C-S-PSF V2.00	0	29. Not-Trans and anti-PSF-A546_Pos009_S001	00-cRuJWs8MLmiNWGMSv6Cwrk
4.25		Vesicles Paraspeckle	2	0.000	1.000	299	200001868	200000198	Not-Trans anti-PSF-A546 8C-S-PSF V2.00	0	29. Not-Trans and anti-PSF-A546_Pos009_S001	00-cRuJWs8MLmiNWGMSv6Cwrk
5.5		Vesicles Paraspeckle	2	0.000	1.000	299	200001869	200000199	Not-Trans anti-PSF-A546 8C-S-PSF V2.00	0	29. Not-Trans and anti-PSF-A546_Pos009_S001	00-cRuJWs8MLmiNWGMSv6Cwrk
4.36667		Vesicles Paraspeckle	2	0.000	1.000	299	200001870	200000200	Not-Trans anti-PSF-A546 8C-S-PSF V2.00	0	29. Not-Trans and anti-PSF-A546_Pos009_S001	00-cRuJWs8MLmiNWGMSv6Cwrk
4		Vesicles Paraspeckle	2	0.000	1.000	299	200001871	200000201	Not-Trans anti-PSF-A546 8C-S-PSF V2.00	0	29. Not-Trans and anti-PSF-A546_Pos009_S001	00-cRuJWs8MLmiNWGMSv6Cwrk
3.33333		Vesicles Paraspeckle	2	0.000	1.000	299	200001872	200000202	Not-Trans anti-PSF-A546 8C-S-PSF V2.00	0	29. Not-Trans and anti-PSF-A546_Pos009_S001	00-cRuJWs8MLmiNWGMSv6Cwrk
4.33333		Vesicles Paraspeckle	2	0.000	1.000	299	200001873	200000203	Not-Trans anti-PSF-A546 8C-S-PSF V2.00	0	29. Not-Trans and anti-PSF-A546_Pos009_S001	00-cRuJWs8MLmiNWGMSv6Cwrk
5.5		Vesicles Paraspeckle	2	0.000	1.000	300	200001874	200000204	Not-Trans anti-PSF-A546 8C-S-PSF V2.00	0	29. Not-Trans and anti-PSF-A546_Pos009_S001	00-cRuJWs8MLmiNWGMSv6Cwrk
5.5		Vesicles Paraspeckle	2	0.000	1.000	300	200001875	200000205	Not-Trans anti-PSF-A546 8C-S-PSF V2.00	0	29. Not-Trans and anti-PSF-A546_Pos009_S001	00-cRuJWs8MLmiNWGMSv6Cwrk
4.27778		Vesicles Paraspeckle	2	0.000	1.000	300	200001876	200000206	Not-Trans anti-PSF-A546 8C-S-PSF V2.00	0	29. Not-Trans and anti-PSF-A546_Pos009_S001	00-cRuJWs8MLmiNWGMSv6Cwrk
7		Vesicles Paraspeckle	2	0.000	1.000	300	200001877	200000207	Not-Trans anti-PSF-A546 8C-S-PSF V2.00	0	29. Not-Trans and anti-PSF-A546_Pos009_S001	00-cRuJWs8MLmiNWGMSv6Cwrk
4.75		Vesicles Paraspeckle	2	0.000	1.000	300	200001878	200000208	Not-Trans anti-PSF-A546 8C-S-PSF V2.00	0	29. Not-Trans and anti-PSF-A546_Pos009_S001	00-cRuJWs8MLmiNWGMSv6Cwrk
4		Vesicles Paraspeckle	2	0.000	1.000	300	200001879	200000209	Not-Trans anti-PSF-A546 8C-S-PSF V2.00	0	29. Not-Trans and anti-PSF-A546_Pos009_S001	00-cRuJWs8MLmiNWGMSv6Cwrk
4.5		Vesicles Paraspeckle	2	0.000	1.000	300	200001880	200000210	Not-Trans anti-PSF-A546 8C-S-PSF V2.00	0	29. Not-Trans and anti-PSF-A546_Pos009_S001	00-cRuJWs8MLmiNWGMSv6Cwrk
3		Vesicles Paraspeckle	2	0.000	1.000	300	200001881	200000211	Not-Trans anti-PSF-A546 8C-S-PSF V2.00	0	29. Not-Trans and anti-PSF-A546_Pos009_S001	00-cRuJWs8MLmiNWGMSv6Cwrk
4		Vesicles Paraspeckle	2	0.000	1.000	300	200001882	200000212	Not-Trans anti-PSF-A546 8C-S-PSF V2.00	0	29. Not-Trans and anti-PSF-A546_Pos009_S001	00-cRuJWs8MLmiNWGMSv6Cwrk
3.72727		Vesicles Paraspeckle	2	0.000	1.000	300	200001883	200000213	Not-Trans anti-PSF-A546 8C-S-PSF V2.00	0	29. Not-Trans and anti-PSF-A546_Pos009_S001	00-cRuJWs8MLmiNWGMSv6Cwrk
3.85714		Vesicles Paraspeckle	2	0.000	1.000	300	200001884	200000214	Not-Trans anti-PSF-A546 8C-S-PSF V2.00	0	29. Not-Trans and anti-PSF-A546_Pos009_S001	00-cRuJWs8MLmiNWGMSv6Cwrk
4		Vesicles Paraspeckle	2	0.000	1.000	301	200001885	200000215	Not-Trans anti-PSF-A546 8C-S-PSF V2.00	0	29. Not-Trans and anti-PSF-A546_Pos009_S001	00-cRuJWs8MLmiNWGMSv6Cwrk
3.5		Vesicles Paraspeckle	2	0.000	1.000	301	200001886	200000216	Not-Trans anti-PSF-A546 8C-S-PSF V2.00	0	29. Not-Trans and anti-PSF-A546_Pos009_S001	00-cRuJWs8MLmiNWGMSv6Cwrk
4.35294		Vesicles Paraspeckle	2	0.000	1.000	301	200001887	200000217	Not-Trans anti-PSF-A546 8C-S-PSF V2.00	0	29. Not-Trans and anti-PSF-A546_Pos009_S001	00-cRuJWs8MLmiNWGMSv6Cwrk
4.25		Vesicles Paraspeckle	2	0.000	1.000	301	200001888	200000218	Not-Trans anti-PSF-A546 8C-S-PSF V2.00	0	29. Not-Trans and anti-PSF-A546_Pos009_S001	00-cRuJWs8MLmiNWGMSv6Cwrk
4		Vesicles Paraspeckle	2	0.000	1.000	301	200001889	200000219	Not-Trans anti-PSF-A546 8C-S-PSF V2.00	0	29. Not-Trans and anti-PSF-A546_Pos009_S001	00-cRuJWs8MLmiNWGMSv6Cwrk
3.92593		Vesicles Paraspeckle	2	0.000	1.000	301	200001890	200000220	Not-Trans anti-PSF-A546 8C-S-PSF V2.00	0	29. Not-Trans and anti-PSF-A546_Pos009_S001	00-cRuJWs8MLmiNWGMSv6Cwrk
3.875		Vesicles Paraspeckle	2	0.000	1.000	302	200001891	200000221	Not-Trans anti-PSF-A546 8C-S-PSF V2.00	0	29. Not-Trans and anti-PSF-A546_Pos009_S001	00-cRuJWs8MLmiNWGMSv6Cwrk
4.33333		Vesicles Paraspeckle	2	0.000	1.000	302	200001892	200000222	Not-Trans anti-PSF-A546 8C-S-PSF V2.00	0	29. Not-Trans and anti-PSF-A546_Pos009_S001	00-cRuJWs8MLmiNWGMSv6Cwrk
3		Vesicles Paraspeckle	2	0.000	1.000	303	200001893	200000223	Not-Trans anti-PSF-A546 8C-S-PSF V2.00	0	29. Not-Trans and anti-PSF-A546_Pos009_S001	00-cRuJWs8MLmiNWGMSv6Cwrk
3.71429		Vesicles Paraspeckle	2	0.000	1.000	303	200001894	200000224	Not-Trans anti-PSF-A546 8C-S-PSF V2.00	0	29. Not-Trans and anti-PSF-A546_Pos009_S001	00-cRuJWs8MLmiNWGMSv6Cwrk
3.5		Vesicles Paraspeckle	2	0.000	1.000	303	200001895	200000225	Not-Trans anti-PSF-A546 8C-S-PSF V2.00	0	29. Not-Trans and anti-PSF-A546_Pos009_S001	00-cRuJWs8MLmiNWGMSv6Cwrk
3		Vesicles Paraspeckle	2	0.000	1.000	303	200001896	200000226	Not-Trans anti-PSF-A546 8C-S-PSF V2.00	0	29. Not-Trans and anti-PSF-A546_Pos009_S001	00-cRuJWs8MLmiNWGMSv6Cwrk
4.16667		Vesicles Paraspeckle	2	0.000	1.000	303	200001897	200000227	Not-Trans anti-PSF-A546 8C-S-PSF V2.00	0	29. Not-Trans and anti-PSF-A546_Pos009_S001	00-cRuJWs8MLmiNWGMSv6Cwrk
7.5		Vesicles Paraspeckle	2	0.000	1.000	304	200001898	200000228	Not-Trans anti-PSF-A546 8C-S-PSF V2.00	0	29. Not-Trans and anti-PSF-A546_Pos009_S001	00-cRuJWs8MLmiNWGMSv6Cwrk
4		Vesicles Paraspeckle	2	0.000	1.000	304	200001899	200000229	Not-Trans anti-PSF-A546 8C-S-PSF V2.00	0	29. Not-Trans and anti-PSF-A546_Pos009_S001	00-cRuJWs8MLmiNWGMSv6Cwrk
7.66667		Vesicles Paraspeckle	2	0.000	1.000	304	200001900	200000230	Not-Trans anti-PSF-A546 8C-S-PSF V2.00	0	29. Not-Trans and anti-PSF-A546_Pos009_S001	00-cRuJWs8MLmiNWGMSv6Cwrk
3		Vesicles Paraspeckle	2	0.000	1.000	304	200001901	200000231	Not-Trans anti-PSF-A546 8C-S-PSF V2.00	0	29. Not-Trans and anti-PSF-A546_Pos009_S001	00-cRuJWs8MLmiNWGMSv6Cwrk
3.6		Vesicles Paraspeckle	2	0.000	1.000	305	200001902	200000232	Not-Trans anti-PSF-A546 8C-S-PSF V2.00	0	29. Not-Trans and anti-PSF-A546_Pos009_S001	00-cRuJWs8MLmiNWGMSv6Cwrk
4.75		Vesicles Paraspeckle	2	0.000	1.000	305	200001903	200000233	Not-Trans anti-PSF-A546 8C-S-PSF V2.00	0	29. Not-Trans and anti-PSF-A546_Pos009_S001	00-cRuJWs8MLmiNWGMSv6Cwrk
4.22222		Vesicles Paraspeckle	2	0.000	1.000	305	200001904	200000234	Not-Trans anti-PSF-A546 8C-S-PSF V2.00	0	29. Not-Trans and anti-PSF-A546_Pos009_S001	00-cRuJWs8MLmiNWGMSv6Cwrk
5.25		Vesicles Paraspeckle	2	0.000	1.000	305	200001905	200000235	Not-Trans anti-PSF-A546 8C-S-PSF V2.00	0	29. Not-Trans and anti-PSF-A546_Pos009_S001	00-cRuJWs8MLmiNWGMSv6Cwrk
5.46154		Vesicles Paraspeckle	2	0.000	1.000	305	200001906	200000236	Not-Trans anti-PSF-A546 8C-S-PSF V2.00	0	29. Not-Trans and anti-PSF-A546_Pos009_S001	00-cRuJWs8MLmiNWGMSv6Cwrk
4		Vesicles Paraspeckle	2	0.000	1.000	305	200001907	200000237	Not-Trans anti-PSF-A546 8C-S-PSF V2.00	0	29. Not-Trans and anti-PSF-A546_Pos009_S001	00-cRuJWs8MLmiNWGMSv6Cwrk
3.83333		Vesicles Paraspeckle	2	0.000	1.000	305	200001908	200000238	Not-Trans anti-PSF-A546 8C-S-PSF V2.00	0	29. Not-Trans and anti-PSF-A546_Pos009_S001	00-cRuJWs8MLmiNWGMSv6Cwrk
5.35714		Vesicles Paraspeckle	2	0.000	1.000	305	200001909	200000239	Not-Trans anti-PSF-A546 8C-S-PSF V2.00	0	29. Not-Trans and anti-PSF-A546_Pos009_S001	00-cRuJWs8MLmiNWGMSv6Cwrk
3.75		Vesicles Paraspeckle	2	0.000	1.000	305	200001910	200000240	Not-Trans anti-PSF-A546 8C-S-PSF V2.00	0	29. Not-Trans and anti-PSF-A546_Pos009_S001	00-cRuJWs8MLmiNWGMSv6Cwrk
4.69565		Vesicles Paraspeckle	2	0.000	1.000	305	200001911	200000241	Not-Trans anti-PSF-A546 8C-S-PSF V2.00	0	29. Not-Trans and anti-PSF-A546_Pos009_S001	00-cRuJWs8MLmiNWGMSv6Cwrk
5		Vesicles Paraspeckle	2	0.000	1.000	305	200001912	200000242	Not-Trans anti-PSF-A546 8C-S-PSF V2.00	0	29. Not-Trans and anti-PSF-A546_Pos009_S001	00-cRuJWs8MLmiNWGMSv6Cwrk
6		Vesicles Paraspeckle	2	0.000	1.000	305	200001913	200000243	Not-Trans anti-PSF-A546 8C-S-PSF V2.00	0	29. Not-Trans and anti-PSF-A546_Pos009_S001	00-cRuJWs8MLmiNWGMSv6Cwrk
4.36111		Vesicles Paraspeckle	2	0.000	1.000	305	200001914	200000244	Not-Trans anti-PSF-A546 8C-S-PSF V2.00	0	29. Not-Trans and anti-PSF-A546_Pos009_S001	00-cRuJWs8MLmiNWGMSv6Cwrk
3		Vesicles Paraspeckle	2	0.000	1.000	305	200001915	200000245	Not-Trans anti-PSF-A546 8C-S-PSF V2.00	0	29. Not-Trans and anti-PSF-A546_Pos009_S001	00-cRuJWs8MLmiNWGMSv6Cwrk
4.93939		Vesicles Paraspeckle	2	0.000	1.000	305	200001916	200000246	Not-Trans anti-PSF-A546 8C-S-PSF V2.00	0	29. Not-Trans and anti-PSF-A546_Pos009_S001	00-cRuJWs8MLmiNWGMSv6Cwrk
3.5		Vesicles Paraspeckle	2	0.000	1.000	305	200001917	200000247	Not-Trans anti-PSF-A546 8C-S-PSF V2.00	0	29. Not-Trans and anti-PSF-A546_Pos009_S001	00-cRuJWs8MLmiNWGMSv6Cwrk
4		Vesicles Paraspeckle	2	0.000	1.000	307	200001918	200000248	Not-Trans anti-PSF-A546 8C-S-PSF V2.00	0	29. Not-Trans and anti-PSF-A546_Pos009_S001	00-cRuJWs8MLmiNWGMSv6Cwrk
5		Vesicles Paraspeckle	2	0.000	1.000	307	200001919	200000249	Not-Trans anti-PSF-A546 8C-S-PSF V2.00	0	29. Not-Trans and anti-PSF-A546_Pos009_S001	00-cRuJWs8MLmiNWGMSv6Cwrk
3.8		Vesicles Paraspeckle	2	0.000	1.000	307	200001920	200000250	Not-Trans anti-PSF-A546 8C-S-PSF V2.00	0	29. Not-Trans and anti-PSF-A546_Pos009_S001	00-cRuJWs8MLmiNWGMSv6Cwrk
3.5		Vesicles Paraspeckle	2	0.000	1.000	308	200001921	200000251	Not-Trans anti-PSF-A546 8C-S-PSF V2.00	0	29. Not-Trans and anti-PSF-A546_Pos009_S001	00-cRuJWs8MLmiNWGMSv6Cwrk
4		Vesicles Paraspeckle	2	0.000	1.000	308	200001922	200000252	Not-Trans anti-PSF-A546 8C-S-PSF V2.00	0	29. Not-Trans and anti-PSF-A546_Pos009_S001	00-cRuJWs8MLmiNWGMSv6Cwrk
4		Vesicles Paraspeckle	2	0.000	1.000	308	200001923	200000253	Not-Trans anti-PSF-A546 8C-S-PSF V2.00	0	29. Not-Trans and anti-PSF-A546_Pos009_S001	00-cRuJWs8MLmiNWGMSv6Cwrk
3.4		Vesicles Paraspeckle	2	0.000	1.000	308	200001924	200000254	Not-Trans anti-PSF-A546 8C-S-PSF V2.00	0	29. Not-Trans and anti-PSF-A546_Pos009_S001	00-cRuJWs8MLmiNWGMSv6Cwrk
5.125		Vesicles Paraspeckle	2	0.000	1.000	308	200001925	200000255	Not-Trans anti-PSF-A546 8C-S-PSF V2.00	0	29. Not-Trans and anti-PSF-A546_Pos009_S001	00-cRuJWs8MLmiNWGMSv6Cwrk
3.56		Vesicles Paraspeckle	2	0.000	1.000	308	200001926	200000256	Not-Trans anti-PSF-A546 8C-S-PSF V2.00	0	29. Not-Trans and anti-PSF-A546_Pos009_S001	00-cRuJWs8MLmiNWGMSv6Cwrk
3.77778		Vesicles Paraspeckle	2	0.000	1.000	308	200001927	200000257	Not-Trans anti-PSF-A546 8C-S-PSF V2.00	0	29. Not-Trans and anti-PSF-A546_Pos009_S001	00-cRuJWs8MLmiNWGMSv6Cwrk
4.11111		Vesicles Paraspeckle	2	0.000	1.000	308	200001928	200000258	Not-Trans anti-PSF-A546 8C-S-PSF V2.00	0	29. Not-Trans and anti-PSF-A546_Pos009_S001	00-cRuJWs8MLmiNWGMSv6Cwrk
3.5		Vesicles Paraspeckle	2	0.000	1.000	308	200001929	200000259	Not-Trans anti-PSF-A546 8C-S-PSF V2.00	0	29. Not-Trans and anti-PSF-A546_Pos009_S001	00-cRuJWs8MLmiNWGMSv6Cwrk
5.4		Vesicles Paraspeckle	2	0.000	1.000	308	200001930	200000260	Not-Trans anti-PSF-A546 8C-S-PSF V2.00	0	29. Not-Trans and anti-PSF-A546_Pos009_S001	00-cRuJWs8MLmiNWGMSv6Cwrk
4.10714		Vesicles Paraspeckle	2	0.000	1.000	308	200001931	200000261	Not-Trans anti-PSF-A546 8C-S-PSF V2.00	0	29. Not-Trans and anti-PSF-A546_Pos009_S001	00-cRuJWs8MLmiNWGMSv6Cwrk
4.33333		Vesicles Paraspeckle	2	0.000	1.000	309	200001932	200000262	Not-Trans anti-PSF-A546 8C-S-PSF V2.00	0	29. Not-Trans and anti-PSF-A546_Pos009_S001	00-cRuJWs8MLmiNWGMSv6Cwrk
3		Vesicles Paraspeckle	2	0.000	1.000	309	200001933	200000263	Not-Trans anti-PSF-A546 8C-S-PSF V2.00	0	29. Not-Trans and anti-PSF-A546_Pos009_S001	00-cRuJWs8MLmiNWGMSv6Cwrk
5.5		Vesicles Paraspeckle	2	0.000	1.000	309	200001934	200000264	Not-Trans anti-PSF-A546 8C-S-PSF V2.00	0	29. Not-Trans and anti-PSF-A546_Pos009_S001	00-cRuJWs8MLmiNWGMSv6Cwrk
3.5		Vesicles Paraspeckle	2	0.000	1.000	309	200001935	200000265	Not-Trans anti-PSF-A546 8C-S-PSF V2.00	0	29. Not-Trans and anti-PSF-A546_Pos009_S001	00-cRuJWs8MLmiNWGMSv6Cwrk
4.16667		Vesicles Paraspeckle	2	0.000	1.000	309	200001936	200000266	Not-Trans anti-PSF-A546 8C-S-PSF V2.00	0	29. Not-Trans and anti-PSF-A546_Pos009_S001	00-cRuJWs8MLmiNWGMSv6Cwrk
3.33333		Vesicles Paraspeckle	2	0.000	1.000	309	200001937	200000267	Not-Trans anti-PSF-A546 8C-S-PSF V2.00	0	29. Not-Trans and anti-PSF-A546_Pos009_S001	00-cRuJWs8MLmiNWGMSv6Cwrk
4.38462		Vesicles Paraspeckle	2	0.000	1.000	309	200001938	200000268	Not-Trans anti-PSF-A546 8C-S-PSF V2.00	0	29. Not-Trans and anti-PSF-A546_Pos009_S001	00-cRuJWs8MLmiNWGMSv6Cwrk
4		Vesicles Paraspeckle	2	0.000	1.000	310	200001939	200000269	Not-Trans anti-PSF-A546 8C-S-PSF V2.00	0	29. Not-Trans and anti-PSF-A546_Pos009_S001	00-cRuJWs8MLmiNWGMSv6Cwrk
3		Vesicles Paraspeckle	2	0.000	1.000	310	200001940	200000270	Not-Trans anti-PSF-A546 8C-S-PSF V2.00	0	29. Not-Trans and anti-PSF-A546_Pos009_S001	00-cRuJWs8MLmiNWGMSv6Cwrk
4.16667		Vesicles Paraspeckle	2	0.000	1.000	310	200001941	200000271	Not-Trans anti-PSF-A546 8C-S-PSF V2.00	0	29. Not-Trans and anti-PSF-A546_Pos009_S001	00-cRuJWs8MLmiNWGMSv6Cwrk
4.33333		Vesicles Paraspeckle	2	0.000	1.000	310	200001942	200000272	Not-Trans anti-PSF-A546 8C-S-PSF V2.00	0	29. Not-Trans and anti-PSF-A546_Pos009_S001	00-cRuJWs8MLmiNWGMSv6Cwrk
5.5		Vesicles Paraspeckle	2	0.000	1.000	311	200001943	200000273	Not-Trans anti-PSF-A546 8C-S-PSF V2.00	0	29. Not-Trans and anti-PSF-A546_Pos009_S001	00-cRuJWs8MLmiNWGMSv6Cwrk
5.75		Vesicles Paraspeckle	2	0.000	1.000	311	200001944	200000274	Not-Trans anti-PSF-A546 8C-S-PSF V2.00	0	29. Not-Trans and anti-PSF-A546_Pos009_S001	00-cRuJWs8MLmiNWGMSv6Cwrk
4.375		Vesicles Paraspeckle	2	0.000	1.000	311	200001945	200000275	Not-Trans anti-PSF-A546 8C-S-PSF V2.00	0	29. Not-Trans and anti-PSF-A546_Pos009_S001	00-cRuJWs8MLmiNWGMSv6Cwrk
4.4		Vesicles Paraspeckle	2	0.000	1.000	311	200001946	200000276	Not-Trans anti-PSF-A546 8C-S-PSF V2.00	0	29. Not-Trans and anti-PSF-A546_Pos009_S001	00-cRuJWs8MLmiNWGMSv6Cwrk
4		Vesicles Paraspeckle	2	0.000	1.000	312	200001947	200000277	Not-Trans anti-PSF-A546 8C-S-PSF V2.00	0	29. Not-Trans and anti-PSF-A546_Pos009_S001	00-cRuJWs8MLmiNWGMSv6Cwrk
4.45455		Vesicles Paraspeckle	2	0.000	1.000	312	200001948	200000278	Not-Trans anti-PSF-A546 8C-S-PSF V2.00	0	29. Not-Trans and anti-PSF-A546_Pos009_S001	00-cRuJWs8MLmiNWGMSv6Cwrk
3.47059		Vesicles Paraspeckle	2	0.000	1.000	312	200001949	200000279	Not-Trans anti-PSF-A546 8C-S-PSF V2.00	0	29. Not-Trans and anti-PSF-A546_Pos009_S001	00-cRuJWs8MLmiNWGMSv6Cwrk
4.28571		Vesicles Paraspeckle	2	0.000	1.000	312	200001950	200000280	Not-Trans anti-PSF-A546 8C-S-PSF V2.00	0	29. Not-Trans and anti-PSF-A546_Pos009_S001	00-cRuJWs8MLmiNWGMSv6Cwrk
3.5		Vesicles Paraspeckle	2	0.000	1.000	312	200001951	200000281	Not-Trans anti-PSF-A546 8C-S-PSF V2.00	0	29. Not-Trans and anti-PSF-A546_Pos009_S001	00-cRuJWs8MLmiNWGMSv6Cwrk
3.73333		Vesicles Paraspeckle	2	0.000	1.000	312	200001952	200000282	Not-Trans anti-PSF-A546 8C-S-PSF V2.00	0	29. Not-Trans and anti-PSF-A546_Pos009_S001	00-cRuJWs8MLmiNWGMSv6Cwrk
3.81818		Vesicles Paraspeckle	2	0.000	1.000	312	200001953	200000283	Not-Trans anti-PSF-A546 8C-S-PSF V2.00	0	29. Not-Trans and anti-PSF-A546_Pos009_S001	00-cRuJWs8MLmiNWGMSv6Cwrk
3.63889		Vesicles Paraspeckle	2	0.000	1.000	312	200001954	200000284	Not-Trans anti-PSF-A546 8C-S-PSF V2.00	0	29. Not-Trans and anti-PSF-A546_Pos009_S001	00-cRuJWs8MLmiNWGMSv6Cwrk
3		Vesicles Paraspeckle	2	0.000	1.000	312	200001955	200000285	Not-Trans anti-PSF-A546 8C-S-PSF V2.00	0	29. Not-Trans and anti-PSF-A546_Pos009_S001	00-cRuJWs8MLmiNWGMSv6Cwrk
4.18182		Vesicles Paraspeckle	2	0.000	1.000	312	200001956	200000286	Not-Trans anti-PSF-A546 8C-S-PSF V2.00	0	29. Not-Trans and anti-PSF-A546_Pos009_S001	00-cRuJWs8MLmiNWGMSv6Cwrk
6		Vesicles Paraspeckle	2	0.000	1.000	312	200001957	200000287	Not-Trans anti-PSF-A546 8C-S-PSF V2.00	0	29. Not-Trans and anti-PSF-A546_Pos009_S001	00-cRuJWs8MLmiNWGMSv6Cwrk
4.42857		Vesicles Paraspeckle	2	0.000	1.000	312	200001958	200000288	Not-Trans anti-PSF-A546 8C-S-PSF V2.00	0	29. Not-Trans and anti-PSF-A546_Pos009_S001	00-cRuJWs8MLmiNWGMSv6Cwrk
4.85714		Vesicles Paraspeckle	2	0.000	1.000	312	200001959	200000289	Not-Trans anti-PSF-A546 8C-S-PSF V2.00	0	29. Not-Trans and anti-PSF-A546_Pos009_S001	00-cRuJWs8MLmiNWGMSv6Cwrk
4.66667		Vesicles Paraspeckle	2	0.000	1.000	312	200001960	200000290	Not-Trans anti-PSF-A546 8C-S-PSF V2.00	0	29. Not-Trans and anti-PSF-A546_Pos009_S001	00-cRuJWs8MLmiNWGMSv6Cwrk
3.81818		Vesicles Paraspeckle	2	0.000	1.000	312	200001961	200000291	Not-Trans anti-PSF-A546 8C-S-PSF V2.00	0	29. Not-Trans and anti-PSF-A546_Pos009_S001	00-cRuJWs8MLmiNWGMSv6Cwrk
4.48148		Vesicles Paraspeckle	2	0.000	1.000	312	200001962	200000292	Not-Trans anti-PSF-A546 8C-S-PSF V2.00	0	29. Not-Trans and anti-PSF-A546_Pos009_S001	00-cRuJWs8MLmiNWGMSv6Cwrk
4.40909		Vesicles Paraspeckle	2	0.000	1.000	314	200001963	200000293	Not-Trans anti-PSF-A546 8C-S-PSF V2.00	0	29. Not-Trans and anti-PSF-A546_Pos009_S001	00-cRuJWs8MLmiNWGMSv6Cwrk
5.375		Vesicles Paraspeckle	2	0.000	1.000	314	200001964	200000294	Not-Trans anti-PSF-A546 8C-S-PSF V2.00	0	29. Not-Trans and anti-PSF-A546_Pos009_S001	00-cRuJWs8MLmiNWGMSv6Cwrk
3.75		Vesicles Paraspeckle	2	0.000	1.000	314	200001965	200000295	Not-Trans anti-PSF-A546 8C-S-PSF V2.00	0	29. Not-Trans and anti-PSF-A546_Pos009_S001	00-cRuJWs8MLmiNWGMSv6Cwrk
3.8		Vesicles Paraspeckle	2	0.000	1.000	314	200001966	200000296	Not-Trans anti-PSF-A546 8C-S-PSF V2.00	0	29. Not-Trans and anti-PSF-A546_Pos009_S001	00-cRuJWs8MLmiNWGMSv6Cwrk
3.75		Vesicles Paraspeckle	2	0.000	1.000	314	200001967	200000297	Not-Trans anti-PSF-A546 8C-S-PSF V2.00	0	29. Not-Trans and anti-PSF-A546_Pos009_S001	00-cRuJWs8MLmiNWGMSv6Cwrk
3.5		Vesicles Paraspeckle	2	0.000	1.000	315	200001968	200000298	Not-Trans anti-PSF-A546 8C-S-PSF V2.00	0	29. Not-Trans and anti-PSF-A546_Pos009_S001	00-cRuJWs8MLmiNWGMSv6Cwrk
6		Vesicles Paraspeckle	2	0.000	1.000	315	200001969	200000299	Not-Trans anti-PSF-A546 8C-S-PSF V2.00	0	29. Not-Trans and anti-PSF-A546_Pos009_S001	00-cRuJWs8MLmiNWGMSv6Cwrk
5.25		Vesicles Paraspeckle	2	0.000	1.000	315	200001970	200000300	Not-Trans anti-PSF-A546 8C-S-PSF V2.00	0	29. Not-Trans and anti-PSF-A546_Pos009_S001	00-cRuJWs8MLmiNWGMSv6Cwrk
4.33333		Vesicles Paraspeckle	2	0.000	1.000	315	200001971	200000301	Not-Trans anti-PSF-A546 8C-S-PSF V2.00	0	29. Not-Trans and anti-PSF-A546_Pos009_S001	00-cRuJWs8MLmiNWGMSv6Cwrk
4.11111		Vesicles Paraspeckle	2	0.000	1.000	315	200001972	200000302	Not-Trans anti-PSF-A546 8C-S-PSF V2.00	0	29. Not-Trans and anti-PSF-A546_Pos009_S001	00-cRuJWs8MLmiNWGMSv6Cwrk
3		Vesicles Paraspeckle	2	0.000	1.000	315	200001973	200000303	Not-Trans anti-PSF-A546 8C-S-PSF V2.00	0	29. Not-Trans and anti-PSF-A546_Pos009_S001	00-cRuJWs8MLmiNWGMSv6Cwrk
4.33333		Vesicles Paraspeckle	2	0.000	1.000	316	200001974	200000304	Not-Trans anti-PSF-A546 8C-S-PSF V2.00	0	29. Not-Trans and anti-PSF-A546_Pos009_S001	00-cRuJWs8MLmiNWGMSv6Cwrk
4.61538		Vesicles Paraspeckle	2	0.000	1.000	316	200001975	200000305	Not-Trans anti-PSF-A546 8C-S-PSF V2.00	0	29. Not-Trans and anti-PSF-A546_Pos009_S001	00-cRuJWs8MLmiNWGMSv6Cwrk
3.9375		Vesicles Paraspeckle	2	0.000	1.000	316	200001976	200000306	Not-Trans anti-PSF-A546 8C-S-PSF V2.00	0	29. Not-Trans and anti-PSF-A546_Pos009_S001	00-cRuJWs8MLmiNWGMSv6Cwrk
3.85714		Vesicles Paraspeckle	2	0.000	1.000	316	200001977	200000307	Not-Trans anti-PSF-A546 8C-S-PSF V2.00	0	29. Not-Trans and anti-PSF-A546_Pos009_S001	00-cRuJWs8MLmiNWGMSv6Cwrk
3.66667		Vesicles Paraspeckle	2	0.000	1.000	316	200001978	200000308	Not-Trans anti-PSF-A546 8C-S-PSF V2.00	0	29. Not-Trans and anti-PSF-A546_Pos009_S001	00-cRuJWs8MLmiNWGMSv6Cwrk
4		Vesicles Paraspeckle	2	0.000	1.000	316	200001979	200000309	Not-Trans anti-PSF-A546 8C-S-PSF V2.00	0	29. Not-Trans and anti-PSF-A546_Pos009_S001	00-cRuJWs8MLmiNWGMSv6Cwrk
3.83333		Vesicles Paraspeckle	2	0.000	1.000	317	200001980	200000310	Not-Trans anti-PSF-A546 8C-S-PSF V2.00	0	29. Not-Trans and anti-PSF-A546_Pos009_S001	00-cRuJWs8MLmiNWGMSv6Cwrk
4.16667		Vesicles Paraspeckle	2	0.000	1.000	317	200001981	200000311	Not-Trans anti-PSF-A546 8C-S-PSF V2.00	0	29. Not-Trans and anti-PSF-A546_Pos009_S001	00-cRuJWs8MLmiNWGMSv6Cwrk
4.075		Vesicles Paraspeckle	2	0.000	1.000	317	200001982	200000312	Not-Trans anti-PSF-A546 8C-S-PSF V2.00	0	29. Not-Trans and anti-PSF-A546_Pos009_S001	00-cRuJWs8MLmiNWGMSv6Cwrk
4		Vesicles Paraspeckle	2	0.000	1.000	317	200001983	200000313	Not-Trans anti-PSF-A546 8C-S-PSF V2.00	0	29. Not-Trans and anti-PSF-A546_Pos009_S001	00-cRuJWs8MLmiNWGMSv6Cwrk
4.17647		Vesicles Paraspeckle	2	0.000	1.000	317	200001984	200000314	Not-Trans anti-PSF-A546 8C-S-PSF V2.00	0	29. Not-Trans and anti-PSF-A546_Pos009_S001	00-cRuJWs8MLmiNWGMSv6Cwrk
5.33333		Vesicles Paraspeckle	2	0.000	1.000	317	200001985	200000315	Not-Trans anti-PSF-A546 8C-S-PSF V2.00	0	29. Not-Trans and anti-PSF-A546_Pos009_S001	00-cRuJWs8MLmiNWGMSv6Cwrk
4.6		Vesicles Paraspeckle	2	0.000	1.000	317	200001986	200000316	Not-Trans anti-PSF-A546 8C-S-PSF V2.00	0	29. Not-Trans and anti-PSF-A546_Pos009_S001	00-cRuJWs8MLmiNWGMSv6Cwrk
4.26		Vesicles Paraspeckle	2	0.000	1.000	317	200001987	200000317	Not-Trans anti-PSF-A546 8C-S-PSF V2.00	0	29. Not-Trans and anti-PSF-A546_Pos009_S001	00-cRuJWs8MLmiNWGMSv6Cwrk
3.1875		Vesicles Paraspeckle	2	0.000	1.000	317	200001988	200000318	Not-Trans anti-PSF-A546 8C-S-PSF V2.00	0	29. Not-Trans and anti-PSF-A546_Pos009_S001	00-cRuJWs8MLmiNWGMSv6Cwrk
4.35714		Vesicles Paraspeckle	2	0.000	1.000	317	200001989	200000319	Not-Trans anti-PSF-A546 8C-S-PSF V2.00	0	29. Not-Trans and anti-PSF-A546_Pos009_S001	00-cRuJWs8MLmiNWGMSv6Cwrk
4.55556		Vesicles Paraspeckle	2	0.000	1.000	318	200001990	200000320	Not-Trans anti-PSF-A546 8C-S-PSF V2.00	0	29. Not-Trans and anti-PSF-A546_Pos009_S001	00-cRuJWs8MLmiNWGMSv6Cwrk
3.7		Vesicles Paraspeckle	2	0.000	1.000	318	200001991	200000321	Not-Trans anti-PSF-A546 8C-S-PSF V2.00	0	29. Not-Trans and anti-PSF-A546_Pos009_S001	00-cRuJWs8MLmiNWGMSv6Cwrk
4.5		Vesicles Paraspeckle	2	0.000	1.000	318	200001992	200000322	Not-Trans anti-PSF-A546 8C-S-PSF V2.00	0	29. Not-Trans and anti-PSF-A546_Pos009_S001	00-cRuJWs8MLmiNWGMSv6Cwrk
4.0303		Vesicles Paraspeckle	2	0.000	1.000	318	200001993	200000323	Not-Trans anti-PSF-A546 8C-S-PSF V2.00	0	29. Not-Trans and anti-PSF-A546_Pos009_S001	00-cRuJWs8MLmiNWGMSv6Cwrk
3.4		Vesicles Paraspeckle	2	0.000	1.000	318	200001994	200000324	Not-Trans anti-PSF-A546 8C-S-PSF V2.00	0	29. Not-Trans and anti-PSF-A546_Pos009_S001	00-cRuJWs8MLmiNWGMSv6Cwrk
4.21429		Vesicles Paraspeckle	2	0.000	1.000	318	200001995	200000325	Not-Trans anti-PSF-A546 8C-S-PSF V2.00	0	29. Not-Trans and anti-PSF-A546_Pos009_S001	00-cRuJWs8MLmiNWGMSv6Cwrk
4.45714		Vesicles Paraspeckle	2	0.000	1.000	318	200001996	200000326	Not-Trans anti-PSF-A546 8C-S-PSF V2.00	0	29. Not-Trans and anti-PSF-A546_Pos009_S001	00-cRuJWs8MLmiNWGMSv6Cwrk
[truncated: 12,043 more rows]
