# Supplementary material for: Development of a pipeline for automated, high-throughput analysis of paraspeckle proteins reveals specific roles for importin α proteins
Source: Sci Rep. 2017 Feb 27;7:43323. doi: 10.1038/srep43323 (PMC5379994; doi:10.1038/srep43323)
Supplement: Supplementary Dataset SD1-c PART 2 [file srep43323-s5.zip › I8P/8C-S-PSF/_/Not-Trans anti-PSF-A546 8C-S-PSF V2.00_Statistics/Not-Trans anti-PSF-A546 8C-S-PSF V2.00_Overall.csv]

Overall
====================
Variable	Value	Unit	Birth [s]	Death [s]	ID
Number of Cells per Time Point	23		0.000	1.000
Number of Cells per Time Point	50		0.000	1.000
Number of Cells per Time Point	36		0.000	1.000
Number of Cells per Time Point	18		0.000	1.000
Number of Cells per Time Point	31		0.000	1.000
Number of Cells per Time Point	47		0.000	1.000
Number of Cells per Time Point	35		0.000	1.000
Number of Cells per Time Point	34		0.000	1.000
Number of Cells per Time Point	51		0.000	1.000
Number of Cells per Time Point	61		0.000	1.000
Number of Cells per Time Point	37		0.000	1.000
Number of Cells per Time Point	59		0.000	1.000
Number of Cells per Time Point	74		0.000	1.000
Number of Cells per Time Point	59		0.000	1.000
Number of Cells per Time Point	38		0.000	1.000
Number of Cells per Time Point	42		0.000	1.000
Number of Cells per Time Point	56		0.000	1.000
Number of Cells per Time Point	44		0.000	1.000
Number of Cells per Time Point	13		0.000	1.000
Number of Cells per Time Point	49		0.000	1.000
Number of Cells per Time Point	70		0.000	1.000
Number of Cells per Time Point	31		0.000	1.000
Number of Cells per Time Point	24		0.000	1.000
Number of Cells per Time Point	46		0.000	1.000
Number of Cells per Time Point	32		0.000	1.000
Number of Cells per Time Point	37		0.000	1.000
Number of Cells per Time Point	67		0.000	1.000
Number of Cells per Time Point	50		0.000	1.000
Number of Cells per Time Point	13		0.000	1.000
Number of Cells per Time Point	36		0.000	1.000
Number of Cells per Time Point	33		0.000	1.000
Number of Cells per Time Point	35		0.000	1.000
Number of Cells per Time Point	55		0.000	1.000
Number of Cells per Time Point	108		0.000	1.000
Number of Cells per Time Point	53		0.000	1.000
Number of Cells per Time Point	18		0.000	1.000
Number of Cells per Time Point	50		0.000	1.000
Number of Cells per Time Point	73		0.000	1.000
Number of Cells per Time Point	62		0.000	1.000
Number of Cells per Time Point	23		0.000	1.000
Number of Cells per Time Point	29		0.000	1.000
Number of Cells per Time Point	27		0.000	1.000
Number of Cells per Time Point	25		0.000	1.000
Number of Cells per Time Point	9		0.000	1.000
Number of Cells per Time Point	54		0.000	1.000
Number of Cells per Time Point	48		0.000	1.000
Number of Cells per Time Point	48		0.000	1.000
Number of Cells per Time Point	57		0.000	1.000
Number of Cells per Time Point	53		0.000	1.000
Number of Nuclei per Time Point	23		0.000	1.000
Number of Nuclei per Time Point	50		0.000	1.000
Number of Nuclei per Time Point	36		0.000	1.000
Number of Nuclei per Time Point	18		0.000	1.000
Number of Nuclei per Time Point	31		0.000	1.000
Number of Nuclei per Time Point	47		0.000	1.000
Number of Nuclei per Time Point	35		0.000	1.000
Number of Nuclei per Time Point	34		0.000	1.000
Number of Nuclei per Time Point	51		0.000	1.000
Number of Nuclei per Time Point	61		0.000	1.000
Number of Nuclei per Time Point	37		0.000	1.000
Number of Nuclei per Time Point	59		0.000	1.000
Number of Nuclei per Time Point	74		0.000	1.000
Number of Nuclei per Time Point	59		0.000	1.000
Number of Nuclei per Time Point	38		0.000	1.000
Number of Nuclei per Time Point	42		0.000	1.000
Number of Nuclei per Time Point	54		0.000	1.000
Number of Nuclei per Time Point	43		0.000	1.000
Number of Nuclei per Time Point	13		0.000	1.000
Number of Nuclei per Time Point	49		0.000	1.000
Number of Nuclei per Time Point	70		0.000	1.000
Number of Nuclei per Time Point	31		0.000	1.000
Number of Nuclei per Time Point	24		0.000	1.000
Number of Nuclei per Time Point	45		0.000	1.000
Number of Nuclei per Time Point	32		0.000	1.000
Number of Nuclei per Time Point	37		0.000	1.000
Number of Nuclei per Time Point	66		0.000	1.000
Number of Nuclei per Time Point	50		0.000	1.000
Number of Nuclei per Time Point	13		0.000	1.000
Number of Nuclei per Time Point	36		0.000	1.000
Number of Nuclei per Time Point	32		0.000	1.000
Number of Nuclei per Time Point	35		0.000	1.000
Number of Nuclei per Time Point	55		0.000	1.000
Number of Nuclei per Time Point	108		0.000	1.000
Number of Nuclei per Time Point	53		0.000	1.000
Number of Nuclei per Time Point	18		0.000	1.000
Number of Nuclei per Time Point	50		0.000	1.000
Number of Nuclei per Time Point	73		0.000	1.000
Number of Nuclei per Time Point	62		0.000	1.000
Number of Nuclei per Time Point	22		0.000	1.000
Number of Nuclei per Time Point	29		0.000	1.000
Number of Nuclei per Time Point	27		0.000	1.000
Number of Nuclei per Time Point	25		0.000	1.000
Number of Nuclei per Time Point	9		0.000	1.000
Number of Nuclei per Time Point	54		0.000	1.000
Number of Nuclei per Time Point	47		0.000	1.000
Number of Nuclei per Time Point	48		0.000	1.000
Number of Nuclei per Time Point	57		0.000	1.000
Number of Nuclei per Time Point	52		0.000	1.000
Number of Vesicles Paraspeckles per Time Point	94		0.000	1.000
Number of Vesicles Paraspeckles per Time Point	327		0.000	1.000
Number of Vesicles Paraspeckles per Time Point	203		0.000	1.000
Number of Vesicles Paraspeckles per Time Point	73		0.000	1.000
Number of Vesicles Paraspeckles per Time Point	305		0.000	1.000
Number of Vesicles Paraspeckles per Time Point	325		0.000	1.000
Number of Vesicles Paraspeckles per Time Point	170		0.000	1.000
Number of Vesicles Paraspeckles per Time Point	173		0.000	1.000
Number of Vesicles Paraspeckles per Time Point	374		0.000	1.000
Number of Vesicles Paraspeckles per Time Point	304		0.000	1.000
Number of Vesicles Paraspeckles per Time Point	273		0.000	1.000
Number of Vesicles Paraspeckles per Time Point	493		0.000	1.000
Number of Vesicles Paraspeckles per Time Point	516		0.000	1.000
Number of Vesicles Paraspeckles per Time Point	304		0.000	1.000
Number of Vesicles Paraspeckles per Time Point	235		0.000	1.000
Number of Vesicles Paraspeckles per Time Point	266		0.000	1.000
Number of Vesicles Paraspeckles per Time Point	286		0.000	1.000
Number of Vesicles Paraspeckles per Time Point	376		0.000	1.000
Number of Vesicles Paraspeckles per Time Point	81		0.000	1.000
Number of Vesicles Paraspeckles per Time Point	381		0.000	1.000
Number of Vesicles Paraspeckles per Time Point	425		0.000	1.000
Number of Vesicles Paraspeckles per Time Point	181		0.000	1.000
Number of Vesicles Paraspeckles per Time Point	158		0.000	1.000
Number of Vesicles Paraspeckles per Time Point	286		0.000	1.000
Number of Vesicles Paraspeckles per Time Point	26		0.000	1.000
Number of Vesicles Paraspeckles per Time Point	207		0.000	1.000
Number of Vesicles Paraspeckles per Time Point	535		0.000	1.000
Number of Vesicles Paraspeckles per Time Point	277		0.000	1.000
Number of Vesicles Paraspeckles per Time Point	76		0.000	1.000
Number of Vesicles Paraspeckles per Time Point	184		0.000	1.000
Number of Vesicles Paraspeckles per Time Point	176		0.000	1.000
Number of Vesicles Paraspeckles per Time Point	111		0.000	1.000
Number of Vesicles Paraspeckles per Time Point	305		0.000	1.000
Number of Vesicles Paraspeckles per Time Point	688		0.000	1.000
Number of Vesicles Paraspeckles per Time Point	394		0.000	1.000
Number of Vesicles Paraspeckles per Time Point	51		0.000	1.000
Number of Vesicles Paraspeckles per Time Point	335		0.000	1.000
Number of Vesicles Paraspeckles per Time Point	596		0.000	1.000
Number of Vesicles Paraspeckles per Time Point	523		0.000	1.000
Number of Vesicles Paraspeckles per Time Point	241		0.000	1.000
Number of Vesicles Paraspeckles per Time Point	191		0.000	1.000
Number of Vesicles Paraspeckles per Time Point	210		0.000	1.000
Number of Vesicles Paraspeckles per Time Point	105		0.000	1.000
Number of Vesicles Paraspeckles per Time Point	77		0.000	1.000
Number of Vesicles Paraspeckles per Time Point	460		0.000	1.000
Number of Vesicles Paraspeckles per Time Point	248		0.000	1.000
Number of Vesicles Paraspeckles per Time Point	524		0.000	1.000
Number of Vesicles Paraspeckles per Time Point	385		0.000	1.000
Number of Vesicles Paraspeckles per Time Point	506		0.000	1.000
Total Number of Cells	2123
Total Number of Nuclei	2114
Total Number of Vesicles Paraspeckles	14040
