# Supplementary material for: Development of a pipeline for automated, high-throughput analysis of paraspeckle proteins reveals specific roles for importin α proteins
Source: Sci Rep. 2017 Feb 27;7:43323. doi: 10.1038/srep43323 (PMC5379994; doi:10.1038/srep43323)
Supplement: Supplementary Dataset SD1-c PART 2 [file srep43323-s5.zip › I8P/8C-S-PSF/_/Not-Trans anti-PSF-A546 8C-S-PSF V2.00_Statistics/Not-Trans anti-PSF-A546 8C-S-PSF V2.00_Nucleus_Time_Index.csv]

Nucleus Time Index
====================
Value	Unit	Category	Birth [s]	Death [s]	CellID	ID	OriginalID	Original Component Name	Original Component ID	Original Image Name	Original Image ID
1		Nucleus	0.000	1.000	0	100000000	100000000	Not-Trans anti-PSF-A546 8C-S-PSF V2.00	0	29. Not-Trans and anti-PSF-A546_Pos001_S001	00-Xm7WEMwbo48U3yYBPcdMfN
1		Nucleus	0.000	1.000	1	100000001	100000001	Not-Trans anti-PSF-A546 8C-S-PSF V2.00	0	29. Not-Trans and anti-PSF-A546_Pos001_S001	00-Xm7WEMwbo48U3yYBPcdMfN
1		Nucleus	0.000	1.000	2	100000002	100000002	Not-Trans anti-PSF-A546 8C-S-PSF V2.00	0	29. Not-Trans and anti-PSF-A546_Pos001_S001	00-Xm7WEMwbo48U3yYBPcdMfN
1		Nucleus	0.000	1.000	3	100000003	100000003	Not-Trans anti-PSF-A546 8C-S-PSF V2.00	0	29. Not-Trans and anti-PSF-A546_Pos001_S001	00-Xm7WEMwbo48U3yYBPcdMfN
1		Nucleus	0.000	1.000	4	100000004	100000004	Not-Trans anti-PSF-A546 8C-S-PSF V2.00	0	29. Not-Trans and anti-PSF-A546_Pos001_S001	00-Xm7WEMwbo48U3yYBPcdMfN
1		Nucleus	0.000	1.000	5	100000005	100000005	Not-Trans anti-PSF-A546 8C-S-PSF V2.00	0	29. Not-Trans and anti-PSF-A546_Pos001_S001	00-Xm7WEMwbo48U3yYBPcdMfN
1		Nucleus	0.000	1.000	6	100000006	100000006	Not-Trans anti-PSF-A546 8C-S-PSF V2.00	0	29. Not-Trans and anti-PSF-A546_Pos001_S001	00-Xm7WEMwbo48U3yYBPcdMfN
1		Nucleus	0.000	1.000	7	100000007	100000007	Not-Trans anti-PSF-A546 8C-S-PSF V2.00	0	29. Not-Trans and anti-PSF-A546_Pos001_S001	00-Xm7WEMwbo48U3yYBPcdMfN
1		Nucleus	0.000	1.000	8	100000008	100000008	Not-Trans anti-PSF-A546 8C-S-PSF V2.00	0	29. Not-Trans and anti-PSF-A546_Pos001_S001	00-Xm7WEMwbo48U3yYBPcdMfN
1		Nucleus	0.000	1.000	9	100000009	100000009	Not-Trans anti-PSF-A546 8C-S-PSF V2.00	0	29. Not-Trans and anti-PSF-A546_Pos001_S001	00-Xm7WEMwbo48U3yYBPcdMfN
1		Nucleus	0.000	1.000	10	100000010	100000010	Not-Trans anti-PSF-A546 8C-S-PSF V2.00	0	29. Not-Trans and anti-PSF-A546_Pos001_S001	00-Xm7WEMwbo48U3yYBPcdMfN
1		Nucleus	0.000	1.000	11	100000011	100000011	Not-Trans anti-PSF-A546 8C-S-PSF V2.00	0	29. Not-Trans and anti-PSF-A546_Pos001_S001	00-Xm7WEMwbo48U3yYBPcdMfN
1		Nucleus	0.000	1.000	12	100000012	100000012	Not-Trans anti-PSF-A546 8C-S-PSF V2.00	0	29. Not-Trans and anti-PSF-A546_Pos001_S001	00-Xm7WEMwbo48U3yYBPcdMfN
1		Nucleus	0.000	1.000	13	100000013	100000013	Not-Trans anti-PSF-A546 8C-S-PSF V2.00	0	29. Not-Trans and anti-PSF-A546_Pos001_S001	00-Xm7WEMwbo48U3yYBPcdMfN
1		Nucleus	0.000	1.000	14	100000014	100000014	Not-Trans anti-PSF-A546 8C-S-PSF V2.00	0	29. Not-Trans and anti-PSF-A546_Pos001_S001	00-Xm7WEMwbo48U3yYBPcdMfN
1		Nucleus	0.000	1.000	15	100000015	100000015	Not-Trans anti-PSF-A546 8C-S-PSF V2.00	0	29. Not-Trans and anti-PSF-A546_Pos001_S001	00-Xm7WEMwbo48U3yYBPcdMfN
1		Nucleus	0.000	1.000	16	100000016	100000016	Not-Trans anti-PSF-A546 8C-S-PSF V2.00	0	29. Not-Trans and anti-PSF-A546_Pos001_S001	00-Xm7WEMwbo48U3yYBPcdMfN
1		Nucleus	0.000	1.000	17	100000017	100000017	Not-Trans anti-PSF-A546 8C-S-PSF V2.00	0	29. Not-Trans and anti-PSF-A546_Pos001_S001	00-Xm7WEMwbo48U3yYBPcdMfN
1		Nucleus	0.000	1.000	18	100000018	100000018	Not-Trans anti-PSF-A546 8C-S-PSF V2.00	0	29. Not-Trans and anti-PSF-A546_Pos001_S001	00-Xm7WEMwbo48U3yYBPcdMfN
1		Nucleus	0.000	1.000	19	100000019	100000019	Not-Trans anti-PSF-A546 8C-S-PSF V2.00	0	29. Not-Trans and anti-PSF-A546_Pos001_S001	00-Xm7WEMwbo48U3yYBPcdMfN
1		Nucleus	0.000	1.000	20	100000020	100000020	Not-Trans anti-PSF-A546 8C-S-PSF V2.00	0	29. Not-Trans and anti-PSF-A546_Pos001_S001	00-Xm7WEMwbo48U3yYBPcdMfN
1		Nucleus	0.000	1.000	21	100000021	100000021	Not-Trans anti-PSF-A546 8C-S-PSF V2.00	0	29. Not-Trans and anti-PSF-A546_Pos001_S001	00-Xm7WEMwbo48U3yYBPcdMfN
1		Nucleus	0.000	1.000	22	100000022	100000022	Not-Trans anti-PSF-A546 8C-S-PSF V2.00	0	29. Not-Trans and anti-PSF-A546_Pos001_S001	00-Xm7WEMwbo48U3yYBPcdMfN
1		Nucleus	0.000	1.000	23	100000023	100000000	Not-Trans anti-PSF-A546 8C-S-PSF V2.00	0	29. Not-Trans and anti-PSF-A546_Pos002_S001	00-RNX4ffsBRNZ6wXMXtUUFYE
1		Nucleus	0.000	1.000	24	100000024	100000001	Not-Trans anti-PSF-A546 8C-S-PSF V2.00	0	29. Not-Trans and anti-PSF-A546_Pos002_S001	00-RNX4ffsBRNZ6wXMXtUUFYE
1		Nucleus	0.000	1.000	25	100000025	100000002	Not-Trans anti-PSF-A546 8C-S-PSF V2.00	0	29. Not-Trans and anti-PSF-A546_Pos002_S001	00-RNX4ffsBRNZ6wXMXtUUFYE
1		Nucleus	0.000	1.000	26	100000026	100000003	Not-Trans anti-PSF-A546 8C-S-PSF V2.00	0	29. Not-Trans and anti-PSF-A546_Pos002_S001	00-RNX4ffsBRNZ6wXMXtUUFYE
1		Nucleus	0.000	1.000	27	100000027	100000004	Not-Trans anti-PSF-A546 8C-S-PSF V2.00	0	29. Not-Trans and anti-PSF-A546_Pos002_S001	00-RNX4ffsBRNZ6wXMXtUUFYE
1		Nucleus	0.000	1.000	28	100000028	100000005	Not-Trans anti-PSF-A546 8C-S-PSF V2.00	0	29. Not-Trans and anti-PSF-A546_Pos002_S001	00-RNX4ffsBRNZ6wXMXtUUFYE
1		Nucleus	0.000	1.000	29	100000029	100000006	Not-Trans anti-PSF-A546 8C-S-PSF V2.00	0	29. Not-Trans and anti-PSF-A546_Pos002_S001	00-RNX4ffsBRNZ6wXMXtUUFYE
1		Nucleus	0.000	1.000	30	100000030	100000007	Not-Trans anti-PSF-A546 8C-S-PSF V2.00	0	29. Not-Trans and anti-PSF-A546_Pos002_S001	00-RNX4ffsBRNZ6wXMXtUUFYE
1		Nucleus	0.000	1.000	31	100000031	100000008	Not-Trans anti-PSF-A546 8C-S-PSF V2.00	0	29. Not-Trans and anti-PSF-A546_Pos002_S001	00-RNX4ffsBRNZ6wXMXtUUFYE
1		Nucleus	0.000	1.000	32	100000032	100000009	Not-Trans anti-PSF-A546 8C-S-PSF V2.00	0	29. Not-Trans and anti-PSF-A546_Pos002_S001	00-RNX4ffsBRNZ6wXMXtUUFYE
1		Nucleus	0.000	1.000	33	100000033	100000010	Not-Trans anti-PSF-A546 8C-S-PSF V2.00	0	29. Not-Trans and anti-PSF-A546_Pos002_S001	00-RNX4ffsBRNZ6wXMXtUUFYE
1		Nucleus	0.000	1.000	34	100000034	100000011	Not-Trans anti-PSF-A546 8C-S-PSF V2.00	0	29. Not-Trans and anti-PSF-A546_Pos002_S001	00-RNX4ffsBRNZ6wXMXtUUFYE
1		Nucleus	0.000	1.000	35	100000035	100000012	Not-Trans anti-PSF-A546 8C-S-PSF V2.00	0	29. Not-Trans and anti-PSF-A546_Pos002_S001	00-RNX4ffsBRNZ6wXMXtUUFYE
1		Nucleus	0.000	1.000	36	100000036	100000013	Not-Trans anti-PSF-A546 8C-S-PSF V2.00	0	29. Not-Trans and anti-PSF-A546_Pos002_S001	00-RNX4ffsBRNZ6wXMXtUUFYE
1		Nucleus	0.000	1.000	37	100000037	100000014	Not-Trans anti-PSF-A546 8C-S-PSF V2.00	0	29. Not-Trans and anti-PSF-A546_Pos002_S001	00-RNX4ffsBRNZ6wXMXtUUFYE
1		Nucleus	0.000	1.000	38	100000038	100000015	Not-Trans anti-PSF-A546 8C-S-PSF V2.00	0	29. Not-Trans and anti-PSF-A546_Pos002_S001	00-RNX4ffsBRNZ6wXMXtUUFYE
1		Nucleus	0.000	1.000	39	100000039	100000016	Not-Trans anti-PSF-A546 8C-S-PSF V2.00	0	29. Not-Trans and anti-PSF-A546_Pos002_S001	00-RNX4ffsBRNZ6wXMXtUUFYE
1		Nucleus	0.000	1.000	40	100000040	100000017	Not-Trans anti-PSF-A546 8C-S-PSF V2.00	0	29. Not-Trans and anti-PSF-A546_Pos002_S001	00-RNX4ffsBRNZ6wXMXtUUFYE
1		Nucleus	0.000	1.000	41	100000041	100000018	Not-Trans anti-PSF-A546 8C-S-PSF V2.00	0	29. Not-Trans and anti-PSF-A546_Pos002_S001	00-RNX4ffsBRNZ6wXMXtUUFYE
1		Nucleus	0.000	1.000	42	100000042	100000019	Not-Trans anti-PSF-A546 8C-S-PSF V2.00	0	29. Not-Trans and anti-PSF-A546_Pos002_S001	00-RNX4ffsBRNZ6wXMXtUUFYE
1		Nucleus	0.000	1.000	43	100000043	100000020	Not-Trans anti-PSF-A546 8C-S-PSF V2.00	0	29. Not-Trans and anti-PSF-A546_Pos002_S001	00-RNX4ffsBRNZ6wXMXtUUFYE
1		Nucleus	0.000	1.000	44	100000044	100000021	Not-Trans anti-PSF-A546 8C-S-PSF V2.00	0	29. Not-Trans and anti-PSF-A546_Pos002_S001	00-RNX4ffsBRNZ6wXMXtUUFYE
1		Nucleus	0.000	1.000	45	100000045	100000022	Not-Trans anti-PSF-A546 8C-S-PSF V2.00	0	29. Not-Trans and anti-PSF-A546_Pos002_S001	00-RNX4ffsBRNZ6wXMXtUUFYE
1		Nucleus	0.000	1.000	46	100000046	100000023	Not-Trans anti-PSF-A546 8C-S-PSF V2.00	0	29. Not-Trans and anti-PSF-A546_Pos002_S001	00-RNX4ffsBRNZ6wXMXtUUFYE
1		Nucleus	0.000	1.000	47	100000047	100000024	Not-Trans anti-PSF-A546 8C-S-PSF V2.00	0	29. Not-Trans and anti-PSF-A546_Pos002_S001	00-RNX4ffsBRNZ6wXMXtUUFYE
1		Nucleus	0.000	1.000	48	100000048	100000025	Not-Trans anti-PSF-A546 8C-S-PSF V2.00	0	29. Not-Trans and anti-PSF-A546_Pos002_S001	00-RNX4ffsBRNZ6wXMXtUUFYE
1		Nucleus	0.000	1.000	49	100000049	100000026	Not-Trans anti-PSF-A546 8C-S-PSF V2.00	0	29. Not-Trans and anti-PSF-A546_Pos002_S001	00-RNX4ffsBRNZ6wXMXtUUFYE
1		Nucleus	0.000	1.000	50	100000050	100000027	Not-Trans anti-PSF-A546 8C-S-PSF V2.00	0	29. Not-Trans and anti-PSF-A546_Pos002_S001	00-RNX4ffsBRNZ6wXMXtUUFYE
1		Nucleus	0.000	1.000	51	100000051	100000028	Not-Trans anti-PSF-A546 8C-S-PSF V2.00	0	29. Not-Trans and anti-PSF-A546_Pos002_S001	00-RNX4ffsBRNZ6wXMXtUUFYE
1		Nucleus	0.000	1.000	52	100000052	100000029	Not-Trans anti-PSF-A546 8C-S-PSF V2.00	0	29. Not-Trans and anti-PSF-A546_Pos002_S001	00-RNX4ffsBRNZ6wXMXtUUFYE
1		Nucleus	0.000	1.000	53	100000053	100000030	Not-Trans anti-PSF-A546 8C-S-PSF V2.00	0	29. Not-Trans and anti-PSF-A546_Pos002_S001	00-RNX4ffsBRNZ6wXMXtUUFYE
1		Nucleus	0.000	1.000	54	100000054	100000031	Not-Trans anti-PSF-A546 8C-S-PSF V2.00	0	29. Not-Trans and anti-PSF-A546_Pos002_S001	00-RNX4ffsBRNZ6wXMXtUUFYE
1		Nucleus	0.000	1.000	55	100000055	100000032	Not-Trans anti-PSF-A546 8C-S-PSF V2.00	0	29. Not-Trans and anti-PSF-A546_Pos002_S001	00-RNX4ffsBRNZ6wXMXtUUFYE
1		Nucleus	0.000	1.000	56	100000056	100000033	Not-Trans anti-PSF-A546 8C-S-PSF V2.00	0	29. Not-Trans and anti-PSF-A546_Pos002_S001	00-RNX4ffsBRNZ6wXMXtUUFYE
1		Nucleus	0.000	1.000	57	100000057	100000034	Not-Trans anti-PSF-A546 8C-S-PSF V2.00	0	29. Not-Trans and anti-PSF-A546_Pos002_S001	00-RNX4ffsBRNZ6wXMXtUUFYE
1		Nucleus	0.000	1.000	58	100000058	100000035	Not-Trans anti-PSF-A546 8C-S-PSF V2.00	0	29. Not-Trans and anti-PSF-A546_Pos002_S001	00-RNX4ffsBRNZ6wXMXtUUFYE
1		Nucleus	0.000	1.000	59	100000059	100000036	Not-Trans anti-PSF-A546 8C-S-PSF V2.00	0	29. Not-Trans and anti-PSF-A546_Pos002_S001	00-RNX4ffsBRNZ6wXMXtUUFYE
1		Nucleus	0.000	1.000	60	100000060	100000037	Not-Trans anti-PSF-A546 8C-S-PSF V2.00	0	29. Not-Trans and anti-PSF-A546_Pos002_S001	00-RNX4ffsBRNZ6wXMXtUUFYE
1		Nucleus	0.000	1.000	61	100000061	100000038	Not-Trans anti-PSF-A546 8C-S-PSF V2.00	0	29. Not-Trans and anti-PSF-A546_Pos002_S001	00-RNX4ffsBRNZ6wXMXtUUFYE
1		Nucleus	0.000	1.000	62	100000062	100000039	Not-Trans anti-PSF-A546 8C-S-PSF V2.00	0	29. Not-Trans and anti-PSF-A546_Pos002_S001	00-RNX4ffsBRNZ6wXMXtUUFYE
1		Nucleus	0.000	1.000	63	100000063	100000040	Not-Trans anti-PSF-A546 8C-S-PSF V2.00	0	29. Not-Trans and anti-PSF-A546_Pos002_S001	00-RNX4ffsBRNZ6wXMXtUUFYE
1		Nucleus	0.000	1.000	64	100000064	100000041	Not-Trans anti-PSF-A546 8C-S-PSF V2.00	0	29. Not-Trans and anti-PSF-A546_Pos002_S001	00-RNX4ffsBRNZ6wXMXtUUFYE
1		Nucleus	0.000	1.000	65	100000065	100000042	Not-Trans anti-PSF-A546 8C-S-PSF V2.00	0	29. Not-Trans and anti-PSF-A546_Pos002_S001	00-RNX4ffsBRNZ6wXMXtUUFYE
1		Nucleus	0.000	1.000	66	100000066	100000043	Not-Trans anti-PSF-A546 8C-S-PSF V2.00	0	29. Not-Trans and anti-PSF-A546_Pos002_S001	00-RNX4ffsBRNZ6wXMXtUUFYE
1		Nucleus	0.000	1.000	67	100000067	100000044	Not-Trans anti-PSF-A546 8C-S-PSF V2.00	0	29. Not-Trans and anti-PSF-A546_Pos002_S001	00-RNX4ffsBRNZ6wXMXtUUFYE
1		Nucleus	0.000	1.000	68	100000068	100000045	Not-Trans anti-PSF-A546 8C-S-PSF V2.00	0	29. Not-Trans and anti-PSF-A546_Pos002_S001	00-RNX4ffsBRNZ6wXMXtUUFYE
1		Nucleus	0.000	1.000	69	100000069	100000046	Not-Trans anti-PSF-A546 8C-S-PSF V2.00	0	29. Not-Trans and anti-PSF-A546_Pos002_S001	00-RNX4ffsBRNZ6wXMXtUUFYE
1		Nucleus	0.000	1.000	70	100000070	100000047	Not-Trans anti-PSF-A546 8C-S-PSF V2.00	0	29. Not-Trans and anti-PSF-A546_Pos002_S001	00-RNX4ffsBRNZ6wXMXtUUFYE
1		Nucleus	0.000	1.000	71	100000071	100000048	Not-Trans anti-PSF-A546 8C-S-PSF V2.00	0	29. Not-Trans and anti-PSF-A546_Pos002_S001	00-RNX4ffsBRNZ6wXMXtUUFYE
1		Nucleus	0.000	1.000	72	100000072	100000049	Not-Trans anti-PSF-A546 8C-S-PSF V2.00	0	29. Not-Trans and anti-PSF-A546_Pos002_S001	00-RNX4ffsBRNZ6wXMXtUUFYE
1		Nucleus	0.000	1.000	73	100000073	100000000	Not-Trans anti-PSF-A546 8C-S-PSF V2.00	0	29. Not-Trans and anti-PSF-A546_Pos003_S001	00-sXJ865k9mSAp8U5h4Cef26
1		Nucleus	0.000	1.000	74	100000074	100000001	Not-Trans anti-PSF-A546 8C-S-PSF V2.00	0	29. Not-Trans and anti-PSF-A546_Pos003_S001	00-sXJ865k9mSAp8U5h4Cef26
1		Nucleus	0.000	1.000	75	100000075	100000002	Not-Trans anti-PSF-A546 8C-S-PSF V2.00	0	29. Not-Trans and anti-PSF-A546_Pos003_S001	00-sXJ865k9mSAp8U5h4Cef26
1		Nucleus	0.000	1.000	76	100000076	100000003	Not-Trans anti-PSF-A546 8C-S-PSF V2.00	0	29. Not-Trans and anti-PSF-A546_Pos003_S001	00-sXJ865k9mSAp8U5h4Cef26
1		Nucleus	0.000	1.000	77	100000077	100000004	Not-Trans anti-PSF-A546 8C-S-PSF V2.00	0	29. Not-Trans and anti-PSF-A546_Pos003_S001	00-sXJ865k9mSAp8U5h4Cef26
1		Nucleus	0.000	1.000	78	100000078	100000005	Not-Trans anti-PSF-A546 8C-S-PSF V2.00	0	29. Not-Trans and anti-PSF-A546_Pos003_S001	00-sXJ865k9mSAp8U5h4Cef26
1		Nucleus	0.000	1.000	79	100000079	100000006	Not-Trans anti-PSF-A546 8C-S-PSF V2.00	0	29. Not-Trans and anti-PSF-A546_Pos003_S001	00-sXJ865k9mSAp8U5h4Cef26
1		Nucleus	0.000	1.000	80	100000080	100000007	Not-Trans anti-PSF-A546 8C-S-PSF V2.00	0	29. Not-Trans and anti-PSF-A546_Pos003_S001	00-sXJ865k9mSAp8U5h4Cef26
1		Nucleus	0.000	1.000	81	100000081	100000008	Not-Trans anti-PSF-A546 8C-S-PSF V2.00	0	29. Not-Trans and anti-PSF-A546_Pos003_S001	00-sXJ865k9mSAp8U5h4Cef26
1		Nucleus	0.000	1.000	82	100000082	100000009	Not-Trans anti-PSF-A546 8C-S-PSF V2.00	0	29. Not-Trans and anti-PSF-A546_Pos003_S001	00-sXJ865k9mSAp8U5h4Cef26
1		Nucleus	0.000	1.000	83	100000083	100000010	Not-Trans anti-PSF-A546 8C-S-PSF V2.00	0	29. Not-Trans and anti-PSF-A546_Pos003_S001	00-sXJ865k9mSAp8U5h4Cef26
1		Nucleus	0.000	1.000	84	100000084	100000011	Not-Trans anti-PSF-A546 8C-S-PSF V2.00	0	29. Not-Trans and anti-PSF-A546_Pos003_S001	00-sXJ865k9mSAp8U5h4Cef26
1		Nucleus	0.000	1.000	85	100000085	100000012	Not-Trans anti-PSF-A546 8C-S-PSF V2.00	0	29. Not-Trans and anti-PSF-A546_Pos003_S001	00-sXJ865k9mSAp8U5h4Cef26
1		Nucleus	0.000	1.000	86	100000086	100000013	Not-Trans anti-PSF-A546 8C-S-PSF V2.00	0	29. Not-Trans and anti-PSF-A546_Pos003_S001	00-sXJ865k9mSAp8U5h4Cef26
1		Nucleus	0.000	1.000	87	100000087	100000014	Not-Trans anti-PSF-A546 8C-S-PSF V2.00	0	29. Not-Trans and anti-PSF-A546_Pos003_S001	00-sXJ865k9mSAp8U5h4Cef26
1		Nucleus	0.000	1.000	88	100000088	100000015	Not-Trans anti-PSF-A546 8C-S-PSF V2.00	0	29. Not-Trans and anti-PSF-A546_Pos003_S001	00-sXJ865k9mSAp8U5h4Cef26
1		Nucleus	0.000	1.000	89	100000089	100000016	Not-Trans anti-PSF-A546 8C-S-PSF V2.00	0	29. Not-Trans and anti-PSF-A546_Pos003_S001	00-sXJ865k9mSAp8U5h4Cef26
1		Nucleus	0.000	1.000	90	100000090	100000017	Not-Trans anti-PSF-A546 8C-S-PSF V2.00	0	29. Not-Trans and anti-PSF-A546_Pos003_S001	00-sXJ865k9mSAp8U5h4Cef26
1		Nucleus	0.000	1.000	91	100000091	100000018	Not-Trans anti-PSF-A546 8C-S-PSF V2.00	0	29. Not-Trans and anti-PSF-A546_Pos003_S001	00-sXJ865k9mSAp8U5h4Cef26
1		Nucleus	0.000	1.000	92	100000092	100000019	Not-Trans anti-PSF-A546 8C-S-PSF V2.00	0	29. Not-Trans and anti-PSF-A546_Pos003_S001	00-sXJ865k9mSAp8U5h4Cef26
1		Nucleus	0.000	1.000	93	100000093	100000020	Not-Trans anti-PSF-A546 8C-S-PSF V2.00	0	29. Not-Trans and anti-PSF-A546_Pos003_S001	00-sXJ865k9mSAp8U5h4Cef26
1		Nucleus	0.000	1.000	94	100000094	100000021	Not-Trans anti-PSF-A546 8C-S-PSF V2.00	0	29. Not-Trans and anti-PSF-A546_Pos003_S001	00-sXJ865k9mSAp8U5h4Cef26
1		Nucleus	0.000	1.000	95	100000095	100000022	Not-Trans anti-PSF-A546 8C-S-PSF V2.00	0	29. Not-Trans and anti-PSF-A546_Pos003_S001	00-sXJ865k9mSAp8U5h4Cef26
1		Nucleus	0.000	1.000	96	100000096	100000023	Not-Trans anti-PSF-A546 8C-S-PSF V2.00	0	29. Not-Trans and anti-PSF-A546_Pos003_S001	00-sXJ865k9mSAp8U5h4Cef26
1		Nucleus	0.000	1.000	97	100000097	100000024	Not-Trans anti-PSF-A546 8C-S-PSF V2.00	0	29. Not-Trans and anti-PSF-A546_Pos003_S001	00-sXJ865k9mSAp8U5h4Cef26
1		Nucleus	0.000	1.000	98	100000098	100000025	Not-Trans anti-PSF-A546 8C-S-PSF V2.00	0	29. Not-Trans and anti-PSF-A546_Pos003_S001	00-sXJ865k9mSAp8U5h4Cef26
1		Nucleus	0.000	1.000	99	100000099	100000026	Not-Trans anti-PSF-A546 8C-S-PSF V2.00	0	29. Not-Trans and anti-PSF-A546_Pos003_S001	00-sXJ865k9mSAp8U5h4Cef26
1		Nucleus	0.000	1.000	100	100000100	100000027	Not-Trans anti-PSF-A546 8C-S-PSF V2.00	0	29. Not-Trans and anti-PSF-A546_Pos003_S001	00-sXJ865k9mSAp8U5h4Cef26
1		Nucleus	0.000	1.000	101	100000101	100000028	Not-Trans anti-PSF-A546 8C-S-PSF V2.00	0	29. Not-Trans and anti-PSF-A546_Pos003_S001	00-sXJ865k9mSAp8U5h4Cef26
1		Nucleus	0.000	1.000	102	100000102	100000029	Not-Trans anti-PSF-A546 8C-S-PSF V2.00	0	29. Not-Trans and anti-PSF-A546_Pos003_S001	00-sXJ865k9mSAp8U5h4Cef26
1		Nucleus	0.000	1.000	103	100000103	100000030	Not-Trans anti-PSF-A546 8C-S-PSF V2.00	0	29. Not-Trans and anti-PSF-A546_Pos003_S001	00-sXJ865k9mSAp8U5h4Cef26
1		Nucleus	0.000	1.000	104	100000104	100000031	Not-Trans anti-PSF-A546 8C-S-PSF V2.00	0	29. Not-Trans and anti-PSF-A546_Pos003_S001	00-sXJ865k9mSAp8U5h4Cef26
1		Nucleus	0.000	1.000	105	100000105	100000032	Not-Trans anti-PSF-A546 8C-S-PSF V2.00	0	29. Not-Trans and anti-PSF-A546_Pos003_S001	00-sXJ865k9mSAp8U5h4Cef26
1		Nucleus	0.000	1.000	106	100000106	100000033	Not-Trans anti-PSF-A546 8C-S-PSF V2.00	0	29. Not-Trans and anti-PSF-A546_Pos003_S001	00-sXJ865k9mSAp8U5h4Cef26
1		Nucleus	0.000	1.000	107	100000107	100000034	Not-Trans anti-PSF-A546 8C-S-PSF V2.00	0	29. Not-Trans and anti-PSF-A546_Pos003_S001	00-sXJ865k9mSAp8U5h4Cef26
1		Nucleus	0.000	1.000	108	100000108	100000035	Not-Trans anti-PSF-A546 8C-S-PSF V2.00	0	29. Not-Trans and anti-PSF-A546_Pos003_S001	00-sXJ865k9mSAp8U5h4Cef26
1		Nucleus	0.000	1.000	109	100000109	100000000	Not-Trans anti-PSF-A546 8C-S-PSF V2.00	0	29. Not-Trans and anti-PSF-A546_Pos004_S001	00-xoHgU39SxHkkWUr2oN8zjb
1		Nucleus	0.000	1.000	110	100000110	100000001	Not-Trans anti-PSF-A546 8C-S-PSF V2.00	0	29. Not-Trans and anti-PSF-A546_Pos004_S001	00-xoHgU39SxHkkWUr2oN8zjb
1		Nucleus	0.000	1.000	111	100000111	100000002	Not-Trans anti-PSF-A546 8C-S-PSF V2.00	0	29. Not-Trans and anti-PSF-A546_Pos004_S001	00-xoHgU39SxHkkWUr2oN8zjb
1		Nucleus	0.000	1.000	112	100000112	100000003	Not-Trans anti-PSF-A546 8C-S-PSF V2.00	0	29. Not-Trans and anti-PSF-A546_Pos004_S001	00-xoHgU39SxHkkWUr2oN8zjb
1		Nucleus	0.000	1.000	113	100000113	100000004	Not-Trans anti-PSF-A546 8C-S-PSF V2.00	0	29. Not-Trans and anti-PSF-A546_Pos004_S001	00-xoHgU39SxHkkWUr2oN8zjb
1		Nucleus	0.000	1.000	114	100000114	100000005	Not-Trans anti-PSF-A546 8C-S-PSF V2.00	0	29. Not-Trans and anti-PSF-A546_Pos004_S001	00-xoHgU39SxHkkWUr2oN8zjb
1		Nucleus	0.000	1.000	115	100000115	100000006	Not-Trans anti-PSF-A546 8C-S-PSF V2.00	0	29. Not-Trans and anti-PSF-A546_Pos004_S001	00-xoHgU39SxHkkWUr2oN8zjb
1		Nucleus	0.000	1.000	116	100000116	100000007	Not-Trans anti-PSF-A546 8C-S-PSF V2.00	0	29. Not-Trans and anti-PSF-A546_Pos004_S001	00-xoHgU39SxHkkWUr2oN8zjb
1		Nucleus	0.000	1.000	117	100000117	100000008	Not-Trans anti-PSF-A546 8C-S-PSF V2.00	0	29. Not-Trans and anti-PSF-A546_Pos004_S001	00-xoHgU39SxHkkWUr2oN8zjb
1		Nucleus	0.000	1.000	118	100000118	100000009	Not-Trans anti-PSF-A546 8C-S-PSF V2.00	0	29. Not-Trans and anti-PSF-A546_Pos004_S001	00-xoHgU39SxHkkWUr2oN8zjb
1		Nucleus	0.000	1.000	119	100000119	100000010	Not-Trans anti-PSF-A546 8C-S-PSF V2.00	0	29. Not-Trans and anti-PSF-A546_Pos004_S001	00-xoHgU39SxHkkWUr2oN8zjb
1		Nucleus	0.000	1.000	120	100000120	100000011	Not-Trans anti-PSF-A546 8C-S-PSF V2.00	0	29. Not-Trans and anti-PSF-A546_Pos004_S001	00-xoHgU39SxHkkWUr2oN8zjb
1		Nucleus	0.000	1.000	121	100000121	100000012	Not-Trans anti-PSF-A546 8C-S-PSF V2.00	0	29. Not-Trans and anti-PSF-A546_Pos004_S001	00-xoHgU39SxHkkWUr2oN8zjb
1		Nucleus	0.000	1.000	122	100000122	100000013	Not-Trans anti-PSF-A546 8C-S-PSF V2.00	0	29. Not-Trans and anti-PSF-A546_Pos004_S001	00-xoHgU39SxHkkWUr2oN8zjb
1		Nucleus	0.000	1.000	123	100000123	100000014	Not-Trans anti-PSF-A546 8C-S-PSF V2.00	0	29. Not-Trans and anti-PSF-A546_Pos004_S001	00-xoHgU39SxHkkWUr2oN8zjb
1		Nucleus	0.000	1.000	124	100000124	100000015	Not-Trans anti-PSF-A546 8C-S-PSF V2.00	0	29. Not-Trans and anti-PSF-A546_Pos004_S001	00-xoHgU39SxHkkWUr2oN8zjb
1		Nucleus	0.000	1.000	125	100000125	100000016	Not-Trans anti-PSF-A546 8C-S-PSF V2.00	0	29. Not-Trans and anti-PSF-A546_Pos004_S001	00-xoHgU39SxHkkWUr2oN8zjb
1		Nucleus	0.000	1.000	126	100000126	100000017	Not-Trans anti-PSF-A546 8C-S-PSF V2.00	0	29. Not-Trans and anti-PSF-A546_Pos004_S001	00-xoHgU39SxHkkWUr2oN8zjb
1		Nucleus	0.000	1.000	127	100000127	100000000	Not-Trans anti-PSF-A546 8C-S-PSF V2.00	0	29. Not-Trans and anti-PSF-A546_Pos005_S001	00-pVueuWuPibJKGtXaNp7YT8
1		Nucleus	0.000	1.000	128	100000128	100000001	Not-Trans anti-PSF-A546 8C-S-PSF V2.00	0	29. Not-Trans and anti-PSF-A546_Pos005_S001	00-pVueuWuPibJKGtXaNp7YT8
1		Nucleus	0.000	1.000	129	100000129	100000002	Not-Trans anti-PSF-A546 8C-S-PSF V2.00	0	29. Not-Trans and anti-PSF-A546_Pos005_S001	00-pVueuWuPibJKGtXaNp7YT8
1		Nucleus	0.000	1.000	130	100000130	100000003	Not-Trans anti-PSF-A546 8C-S-PSF V2.00	0	29. Not-Trans and anti-PSF-A546_Pos005_S001	00-pVueuWuPibJKGtXaNp7YT8
1		Nucleus	0.000	1.000	131	100000131	100000004	Not-Trans anti-PSF-A546 8C-S-PSF V2.00	0	29. Not-Trans and anti-PSF-A546_Pos005_S001	00-pVueuWuPibJKGtXaNp7YT8
1		Nucleus	0.000	1.000	132	100000132	100000005	Not-Trans anti-PSF-A546 8C-S-PSF V2.00	0	29. Not-Trans and anti-PSF-A546_Pos005_S001	00-pVueuWuPibJKGtXaNp7YT8
1		Nucleus	0.000	1.000	133	100000133	100000006	Not-Trans anti-PSF-A546 8C-S-PSF V2.00	0	29. Not-Trans and anti-PSF-A546_Pos005_S001	00-pVueuWuPibJKGtXaNp7YT8
1		Nucleus	0.000	1.000	134	100000134	100000007	Not-Trans anti-PSF-A546 8C-S-PSF V2.00	0	29. Not-Trans and anti-PSF-A546_Pos005_S001	00-pVueuWuPibJKGtXaNp7YT8
1		Nucleus	0.000	1.000	135	100000135	100000008	Not-Trans anti-PSF-A546 8C-S-PSF V2.00	0	29. Not-Trans and anti-PSF-A546_Pos005_S001	00-pVueuWuPibJKGtXaNp7YT8
1		Nucleus	0.000	1.000	136	100000136	100000009	Not-Trans anti-PSF-A546 8C-S-PSF V2.00	0	29. Not-Trans and anti-PSF-A546_Pos005_S001	00-pVueuWuPibJKGtXaNp7YT8
1		Nucleus	0.000	1.000	137	100000137	100000010	Not-Trans anti-PSF-A546 8C-S-PSF V2.00	0	29. Not-Trans and anti-PSF-A546_Pos005_S001	00-pVueuWuPibJKGtXaNp7YT8
1		Nucleus	0.000	1.000	138	100000138	100000011	Not-Trans anti-PSF-A546 8C-S-PSF V2.00	0	29. Not-Trans and anti-PSF-A546_Pos005_S001	00-pVueuWuPibJKGtXaNp7YT8
1		Nucleus	0.000	1.000	139	100000139	100000012	Not-Trans anti-PSF-A546 8C-S-PSF V2.00	0	29. Not-Trans and anti-PSF-A546_Pos005_S001	00-pVueuWuPibJKGtXaNp7YT8
1		Nucleus	0.000	1.000	140	100000140	100000013	Not-Trans anti-PSF-A546 8C-S-PSF V2.00	0	29. Not-Trans and anti-PSF-A546_Pos005_S001	00-pVueuWuPibJKGtXaNp7YT8
1		Nucleus	0.000	1.000	141	100000141	100000014	Not-Trans anti-PSF-A546 8C-S-PSF V2.00	0	29. Not-Trans and anti-PSF-A546_Pos005_S001	00-pVueuWuPibJKGtXaNp7YT8
1		Nucleus	0.000	1.000	142	100000142	100000015	Not-Trans anti-PSF-A546 8C-S-PSF V2.00	0	29. Not-Trans and anti-PSF-A546_Pos005_S001	00-pVueuWuPibJKGtXaNp7YT8
1		Nucleus	0.000	1.000	143	100000143	100000016	Not-Trans anti-PSF-A546 8C-S-PSF V2.00	0	29. Not-Trans and anti-PSF-A546_Pos005_S001	00-pVueuWuPibJKGtXaNp7YT8
1		Nucleus	0.000	1.000	144	100000144	100000017	Not-Trans anti-PSF-A546 8C-S-PSF V2.00	0	29. Not-Trans and anti-PSF-A546_Pos005_S001	00-pVueuWuPibJKGtXaNp7YT8
1		Nucleus	0.000	1.000	145	100000145	100000018	Not-Trans anti-PSF-A546 8C-S-PSF V2.00	0	29. Not-Trans and anti-PSF-A546_Pos005_S001	00-pVueuWuPibJKGtXaNp7YT8
1		Nucleus	0.000	1.000	146	100000146	100000019	Not-Trans anti-PSF-A546 8C-S-PSF V2.00	0	29. Not-Trans and anti-PSF-A546_Pos005_S001	00-pVueuWuPibJKGtXaNp7YT8
1		Nucleus	0.000	1.000	147	100000147	100000020	Not-Trans anti-PSF-A546 8C-S-PSF V2.00	0	29. Not-Trans and anti-PSF-A546_Pos005_S001	00-pVueuWuPibJKGtXaNp7YT8
1		Nucleus	0.000	1.000	148	100000148	100000021	Not-Trans anti-PSF-A546 8C-S-PSF V2.00	0	29. Not-Trans and anti-PSF-A546_Pos005_S001	00-pVueuWuPibJKGtXaNp7YT8
1		Nucleus	0.000	1.000	149	100000149	100000022	Not-Trans anti-PSF-A546 8C-S-PSF V2.00	0	29. Not-Trans and anti-PSF-A546_Pos005_S001	00-pVueuWuPibJKGtXaNp7YT8
1		Nucleus	0.000	1.000	150	100000150	100000023	Not-Trans anti-PSF-A546 8C-S-PSF V2.00	0	29. Not-Trans and anti-PSF-A546_Pos005_S001	00-pVueuWuPibJKGtXaNp7YT8
1		Nucleus	0.000	1.000	151	100000151	100000024	Not-Trans anti-PSF-A546 8C-S-PSF V2.00	0	29. Not-Trans and anti-PSF-A546_Pos005_S001	00-pVueuWuPibJKGtXaNp7YT8
1		Nucleus	0.000	1.000	152	100000152	100000025	Not-Trans anti-PSF-A546 8C-S-PSF V2.00	0	29. Not-Trans and anti-PSF-A546_Pos005_S001	00-pVueuWuPibJKGtXaNp7YT8
1		Nucleus	0.000	1.000	153	100000153	100000026	Not-Trans anti-PSF-A546 8C-S-PSF V2.00	0	29. Not-Trans and anti-PSF-A546_Pos005_S001	00-pVueuWuPibJKGtXaNp7YT8
1		Nucleus	0.000	1.000	154	100000154	100000027	Not-Trans anti-PSF-A546 8C-S-PSF V2.00	0	29. Not-Trans and anti-PSF-A546_Pos005_S001	00-pVueuWuPibJKGtXaNp7YT8
1		Nucleus	0.000	1.000	155	100000155	100000028	Not-Trans anti-PSF-A546 8C-S-PSF V2.00	0	29. Not-Trans and anti-PSF-A546_Pos005_S001	00-pVueuWuPibJKGtXaNp7YT8
1		Nucleus	0.000	1.000	156	100000156	100000029	Not-Trans anti-PSF-A546 8C-S-PSF V2.00	0	29. Not-Trans and anti-PSF-A546_Pos005_S001	00-pVueuWuPibJKGtXaNp7YT8
1		Nucleus	0.000	1.000	157	100000157	100000030	Not-Trans anti-PSF-A546 8C-S-PSF V2.00	0	29. Not-Trans and anti-PSF-A546_Pos005_S001	00-pVueuWuPibJKGtXaNp7YT8
1		Nucleus	0.000	1.000	158	100000158	100000000	Not-Trans anti-PSF-A546 8C-S-PSF V2.00	0	29. Not-Trans and anti-PSF-A546_Pos006_S001	00-MNDkK6yYhTfLt2C9VmRaze
1		Nucleus	0.000	1.000	159	100000159	100000001	Not-Trans anti-PSF-A546 8C-S-PSF V2.00	0	29. Not-Trans and anti-PSF-A546_Pos006_S001	00-MNDkK6yYhTfLt2C9VmRaze
1		Nucleus	0.000	1.000	160	100000160	100000002	Not-Trans anti-PSF-A546 8C-S-PSF V2.00	0	29. Not-Trans and anti-PSF-A546_Pos006_S001	00-MNDkK6yYhTfLt2C9VmRaze
1		Nucleus	0.000	1.000	161	100000161	100000003	Not-Trans anti-PSF-A546 8C-S-PSF V2.00	0	29. Not-Trans and anti-PSF-A546_Pos006_S001	00-MNDkK6yYhTfLt2C9VmRaze
1		Nucleus	0.000	1.000	162	100000162	100000004	Not-Trans anti-PSF-A546 8C-S-PSF V2.00	0	29. Not-Trans and anti-PSF-A546_Pos006_S001	00-MNDkK6yYhTfLt2C9VmRaze
1		Nucleus	0.000	1.000	163	100000163	100000005	Not-Trans anti-PSF-A546 8C-S-PSF V2.00	0	29. Not-Trans and anti-PSF-A546_Pos006_S001	00-MNDkK6yYhTfLt2C9VmRaze
1		Nucleus	0.000	1.000	164	100000164	100000006	Not-Trans anti-PSF-A546 8C-S-PSF V2.00	0	29. Not-Trans and anti-PSF-A546_Pos006_S001	00-MNDkK6yYhTfLt2C9VmRaze
1		Nucleus	0.000	1.000	165	100000165	100000007	Not-Trans anti-PSF-A546 8C-S-PSF V2.00	0	29. Not-Trans and anti-PSF-A546_Pos006_S001	00-MNDkK6yYhTfLt2C9VmRaze
1		Nucleus	0.000	1.000	166	100000166	100000008	Not-Trans anti-PSF-A546 8C-S-PSF V2.00	0	29. Not-Trans and anti-PSF-A546_Pos006_S001	00-MNDkK6yYhTfLt2C9VmRaze
1		Nucleus	0.000	1.000	167	100000167	100000009	Not-Trans anti-PSF-A546 8C-S-PSF V2.00	0	29. Not-Trans and anti-PSF-A546_Pos006_S001	00-MNDkK6yYhTfLt2C9VmRaze
1		Nucleus	0.000	1.000	168	100000168	100000010	Not-Trans anti-PSF-A546 8C-S-PSF V2.00	0	29. Not-Trans and anti-PSF-A546_Pos006_S001	00-MNDkK6yYhTfLt2C9VmRaze
1		Nucleus	0.000	1.000	169	100000169	100000011	Not-Trans anti-PSF-A546 8C-S-PSF V2.00	0	29. Not-Trans and anti-PSF-A546_Pos006_S001	00-MNDkK6yYhTfLt2C9VmRaze
1		Nucleus	0.000	1.000	170	100000170	100000012	Not-Trans anti-PSF-A546 8C-S-PSF V2.00	0	29. Not-Trans and anti-PSF-A546_Pos006_S001	00-MNDkK6yYhTfLt2C9VmRaze
1		Nucleus	0.000	1.000	171	100000171	100000013	Not-Trans anti-PSF-A546 8C-S-PSF V2.00	0	29. Not-Trans and anti-PSF-A546_Pos006_S001	00-MNDkK6yYhTfLt2C9VmRaze
1		Nucleus	0.000	1.000	172	100000172	100000014	Not-Trans anti-PSF-A546 8C-S-PSF V2.00	0	29. Not-Trans and anti-PSF-A546_Pos006_S001	00-MNDkK6yYhTfLt2C9VmRaze
1		Nucleus	0.000	1.000	173	100000173	100000015	Not-Trans anti-PSF-A546 8C-S-PSF V2.00	0	29. Not-Trans and anti-PSF-A546_Pos006_S001	00-MNDkK6yYhTfLt2C9VmRaze
1		Nucleus	0.000	1.000	174	100000174	100000016	Not-Trans anti-PSF-A546 8C-S-PSF V2.00	0	29. Not-Trans and anti-PSF-A546_Pos006_S001	00-MNDkK6yYhTfLt2C9VmRaze
1		Nucleus	0.000	1.000	175	100000175	100000017	Not-Trans anti-PSF-A546 8C-S-PSF V2.00	0	29. Not-Trans and anti-PSF-A546_Pos006_S001	00-MNDkK6yYhTfLt2C9VmRaze
1		Nucleus	0.000	1.000	176	100000176	100000018	Not-Trans anti-PSF-A546 8C-S-PSF V2.00	0	29. Not-Trans and anti-PSF-A546_Pos006_S001	00-MNDkK6yYhTfLt2C9VmRaze
1		Nucleus	0.000	1.000	177	100000177	100000019	Not-Trans anti-PSF-A546 8C-S-PSF V2.00	0	29. Not-Trans and anti-PSF-A546_Pos006_S001	00-MNDkK6yYhTfLt2C9VmRaze
1		Nucleus	0.000	1.000	178	100000178	100000020	Not-Trans anti-PSF-A546 8C-S-PSF V2.00	0	29. Not-Trans and anti-PSF-A546_Pos006_S001	00-MNDkK6yYhTfLt2C9VmRaze
1		Nucleus	0.000	1.000	179	100000179	100000021	Not-Trans anti-PSF-A546 8C-S-PSF V2.00	0	29. Not-Trans and anti-PSF-A546_Pos006_S001	00-MNDkK6yYhTfLt2C9VmRaze
1		Nucleus	0.000	1.000	180	100000180	100000022	Not-Trans anti-PSF-A546 8C-S-PSF V2.00	0	29. Not-Trans and anti-PSF-A546_Pos006_S001	00-MNDkK6yYhTfLt2C9VmRaze
1		Nucleus	0.000	1.000	181	100000181	100000023	Not-Trans anti-PSF-A546 8C-S-PSF V2.00	0	29. Not-Trans and anti-PSF-A546_Pos006_S001	00-MNDkK6yYhTfLt2C9VmRaze
1		Nucleus	0.000	1.000	182	100000182	100000024	Not-Trans anti-PSF-A546 8C-S-PSF V2.00	0	29. Not-Trans and anti-PSF-A546_Pos006_S001	00-MNDkK6yYhTfLt2C9VmRaze
1		Nucleus	0.000	1.000	183	100000183	100000025	Not-Trans anti-PSF-A546 8C-S-PSF V2.00	0	29. Not-Trans and anti-PSF-A546_Pos006_S001	00-MNDkK6yYhTfLt2C9VmRaze
1		Nucleus	0.000	1.000	184	100000184	100000026	Not-Trans anti-PSF-A546 8C-S-PSF V2.00	0	29. Not-Trans and anti-PSF-A546_Pos006_S001	00-MNDkK6yYhTfLt2C9VmRaze
1		Nucleus	0.000	1.000	185	100000185	100000027	Not-Trans anti-PSF-A546 8C-S-PSF V2.00	0	29. Not-Trans and anti-PSF-A546_Pos006_S001	00-MNDkK6yYhTfLt2C9VmRaze
1		Nucleus	0.000	1.000	186	100000186	100000028	Not-Trans anti-PSF-A546 8C-S-PSF V2.00	0	29. Not-Trans and anti-PSF-A546_Pos006_S001	00-MNDkK6yYhTfLt2C9VmRaze
1		Nucleus	0.000	1.000	187	100000187	100000029	Not-Trans anti-PSF-A546 8C-S-PSF V2.00	0	29. Not-Trans and anti-PSF-A546_Pos006_S001	00-MNDkK6yYhTfLt2C9VmRaze
1		Nucleus	0.000	1.000	188	100000188	100000030	Not-Trans anti-PSF-A546 8C-S-PSF V2.00	0	29. Not-Trans and anti-PSF-A546_Pos006_S001	00-MNDkK6yYhTfLt2C9VmRaze
1		Nucleus	0.000	1.000	189	100000189	100000031	Not-Trans anti-PSF-A546 8C-S-PSF V2.00	0	29. Not-Trans and anti-PSF-A546_Pos006_S001	00-MNDkK6yYhTfLt2C9VmRaze
1		Nucleus	0.000	1.000	190	100000190	100000032	Not-Trans anti-PSF-A546 8C-S-PSF V2.00	0	29. Not-Trans and anti-PSF-A546_Pos006_S001	00-MNDkK6yYhTfLt2C9VmRaze
1		Nucleus	0.000	1.000	191	100000191	100000033	Not-Trans anti-PSF-A546 8C-S-PSF V2.00	0	29. Not-Trans and anti-PSF-A546_Pos006_S001	00-MNDkK6yYhTfLt2C9VmRaze
1		Nucleus	0.000	1.000	192	100000192	100000034	Not-Trans anti-PSF-A546 8C-S-PSF V2.00	0	29. Not-Trans and anti-PSF-A546_Pos006_S001	00-MNDkK6yYhTfLt2C9VmRaze
1		Nucleus	0.000	1.000	193	100000193	100000035	Not-Trans anti-PSF-A546 8C-S-PSF V2.00	0	29. Not-Trans and anti-PSF-A546_Pos006_S001	00-MNDkK6yYhTfLt2C9VmRaze
1		Nucleus	0.000	1.000	194	100000194	100000036	Not-Trans anti-PSF-A546 8C-S-PSF V2.00	0	29. Not-Trans and anti-PSF-A546_Pos006_S001	00-MNDkK6yYhTfLt2C9VmRaze
1		Nucleus	0.000	1.000	195	100000195	100000037	Not-Trans anti-PSF-A546 8C-S-PSF V2.00	0	29. Not-Trans and anti-PSF-A546_Pos006_S001	00-MNDkK6yYhTfLt2C9VmRaze
1		Nucleus	0.000	1.000	196	100000196	100000038	Not-Trans anti-PSF-A546 8C-S-PSF V2.00	0	29. Not-Trans and anti-PSF-A546_Pos006_S001	00-MNDkK6yYhTfLt2C9VmRaze
1		Nucleus	0.000	1.000	197	100000197	100000039	Not-Trans anti-PSF-A546 8C-S-PSF V2.00	0	29. Not-Trans and anti-PSF-A546_Pos006_S001	00-MNDkK6yYhTfLt2C9VmRaze
1		Nucleus	0.000	1.000	198	100000198	100000040	Not-Trans anti-PSF-A546 8C-S-PSF V2.00	0	29. Not-Trans and anti-PSF-A546_Pos006_S001	00-MNDkK6yYhTfLt2C9VmRaze
1		Nucleus	0.000	1.000	199	100000199	100000041	Not-Trans anti-PSF-A546 8C-S-PSF V2.00	0	29. Not-Trans and anti-PSF-A546_Pos006_S001	00-MNDkK6yYhTfLt2C9VmRaze
1		Nucleus	0.000	1.000	200	100000200	100000042	Not-Trans anti-PSF-A546 8C-S-PSF V2.00	0	29. Not-Trans and anti-PSF-A546_Pos006_S001	00-MNDkK6yYhTfLt2C9VmRaze
1		Nucleus	0.000	1.000	201	100000201	100000043	Not-Trans anti-PSF-A546 8C-S-PSF V2.00	0	29. Not-Trans and anti-PSF-A546_Pos006_S001	00-MNDkK6yYhTfLt2C9VmRaze
1		Nucleus	0.000	1.000	202	100000202	100000044	Not-Trans anti-PSF-A546 8C-S-PSF V2.00	0	29. Not-Trans and anti-PSF-A546_Pos006_S001	00-MNDkK6yYhTfLt2C9VmRaze
1		Nucleus	0.000	1.000	203	100000203	100000045	Not-Trans anti-PSF-A546 8C-S-PSF V2.00	0	29. Not-Trans and anti-PSF-A546_Pos006_S001	00-MNDkK6yYhTfLt2C9VmRaze
1		Nucleus	0.000	1.000	204	100000204	100000046	Not-Trans anti-PSF-A546 8C-S-PSF V2.00	0	29. Not-Trans and anti-PSF-A546_Pos006_S001	00-MNDkK6yYhTfLt2C9VmRaze
1		Nucleus	0.000	1.000	205	100000205	100000000	Not-Trans anti-PSF-A546 8C-S-PSF V2.00	0	29. Not-Trans and anti-PSF-A546_Pos007_S001	00-QNZvemBzaVDwhxmzmTCX5c
1		Nucleus	0.000	1.000	206	100000206	100000001	Not-Trans anti-PSF-A546 8C-S-PSF V2.00	0	29. Not-Trans and anti-PSF-A546_Pos007_S001	00-QNZvemBzaVDwhxmzmTCX5c
1		Nucleus	0.000	1.000	207	100000207	100000002	Not-Trans anti-PSF-A546 8C-S-PSF V2.00	0	29. Not-Trans and anti-PSF-A546_Pos007_S001	00-QNZvemBzaVDwhxmzmTCX5c
1		Nucleus	0.000	1.000	208	100000208	100000003	Not-Trans anti-PSF-A546 8C-S-PSF V2.00	0	29. Not-Trans and anti-PSF-A546_Pos007_S001	00-QNZvemBzaVDwhxmzmTCX5c
1		Nucleus	0.000	1.000	209	100000209	100000004	Not-Trans anti-PSF-A546 8C-S-PSF V2.00	0	29. Not-Trans and anti-PSF-A546_Pos007_S001	00-QNZvemBzaVDwhxmzmTCX5c
1		Nucleus	0.000	1.000	210	100000210	100000005	Not-Trans anti-PSF-A546 8C-S-PSF V2.00	0	29. Not-Trans and anti-PSF-A546_Pos007_S001	00-QNZvemBzaVDwhxmzmTCX5c
1		Nucleus	0.000	1.000	211	100000211	100000006	Not-Trans anti-PSF-A546 8C-S-PSF V2.00	0	29. Not-Trans and anti-PSF-A546_Pos007_S001	00-QNZvemBzaVDwhxmzmTCX5c
1		Nucleus	0.000	1.000	212	100000212	100000007	Not-Trans anti-PSF-A546 8C-S-PSF V2.00	0	29. Not-Trans and anti-PSF-A546_Pos007_S001	00-QNZvemBzaVDwhxmzmTCX5c
1		Nucleus	0.000	1.000	213	100000213	100000008	Not-Trans anti-PSF-A546 8C-S-PSF V2.00	0	29. Not-Trans and anti-PSF-A546_Pos007_S001	00-QNZvemBzaVDwhxmzmTCX5c
1		Nucleus	0.000	1.000	214	100000214	100000009	Not-Trans anti-PSF-A546 8C-S-PSF V2.00	0	29. Not-Trans and anti-PSF-A546_Pos007_S001	00-QNZvemBzaVDwhxmzmTCX5c
1		Nucleus	0.000	1.000	215	100000215	100000010	Not-Trans anti-PSF-A546 8C-S-PSF V2.00	0	29. Not-Trans and anti-PSF-A546_Pos007_S001	00-QNZvemBzaVDwhxmzmTCX5c
1		Nucleus	0.000	1.000	216	100000216	100000011	Not-Trans anti-PSF-A546 8C-S-PSF V2.00	0	29. Not-Trans and anti-PSF-A546_Pos007_S001	00-QNZvemBzaVDwhxmzmTCX5c
1		Nucleus	0.000	1.000	217	100000217	100000012	Not-Trans anti-PSF-A546 8C-S-PSF V2.00	0	29. Not-Trans and anti-PSF-A546_Pos007_S001	00-QNZvemBzaVDwhxmzmTCX5c
1		Nucleus	0.000	1.000	218	100000218	100000013	Not-Trans anti-PSF-A546 8C-S-PSF V2.00	0	29. Not-Trans and anti-PSF-A546_Pos007_S001	00-QNZvemBzaVDwhxmzmTCX5c
1		Nucleus	0.000	1.000	219	100000219	100000014	Not-Trans anti-PSF-A546 8C-S-PSF V2.00	0	29. Not-Trans and anti-PSF-A546_Pos007_S001	00-QNZvemBzaVDwhxmzmTCX5c
1		Nucleus	0.000	1.000	220	100000220	100000015	Not-Trans anti-PSF-A546 8C-S-PSF V2.00	0	29. Not-Trans and anti-PSF-A546_Pos007_S001	00-QNZvemBzaVDwhxmzmTCX5c
1		Nucleus	0.000	1.000	221	100000221	100000016	Not-Trans anti-PSF-A546 8C-S-PSF V2.00	0	29. Not-Trans and anti-PSF-A546_Pos007_S001	00-QNZvemBzaVDwhxmzmTCX5c
1		Nucleus	0.000	1.000	222	100000222	100000017	Not-Trans anti-PSF-A546 8C-S-PSF V2.00	0	29. Not-Trans and anti-PSF-A546_Pos007_S001	00-QNZvemBzaVDwhxmzmTCX5c
1		Nucleus	0.000	1.000	223	100000223	100000018	Not-Trans anti-PSF-A546 8C-S-PSF V2.00	0	29. Not-Trans and anti-PSF-A546_Pos007_S001	00-QNZvemBzaVDwhxmzmTCX5c
1		Nucleus	0.000	1.000	224	100000224	100000019	Not-Trans anti-PSF-A546 8C-S-PSF V2.00	0	29. Not-Trans and anti-PSF-A546_Pos007_S001	00-QNZvemBzaVDwhxmzmTCX5c
1		Nucleus	0.000	1.000	225	100000225	100000020	Not-Trans anti-PSF-A546 8C-S-PSF V2.00	0	29. Not-Trans and anti-PSF-A546_Pos007_S001	00-QNZvemBzaVDwhxmzmTCX5c
1		Nucleus	0.000	1.000	226	100000226	100000021	Not-Trans anti-PSF-A546 8C-S-PSF V2.00	0	29. Not-Trans and anti-PSF-A546_Pos007_S001	00-QNZvemBzaVDwhxmzmTCX5c
1		Nucleus	0.000	1.000	227	100000227	100000022	Not-Trans anti-PSF-A546 8C-S-PSF V2.00	0	29. Not-Trans and anti-PSF-A546_Pos007_S001	00-QNZvemBzaVDwhxmzmTCX5c
1		Nucleus	0.000	1.000	228	100000228	100000023	Not-Trans anti-PSF-A546 8C-S-PSF V2.00	0	29. Not-Trans and anti-PSF-A546_Pos007_S001	00-QNZvemBzaVDwhxmzmTCX5c
1		Nucleus	0.000	1.000	229	100000229	100000024	Not-Trans anti-PSF-A546 8C-S-PSF V2.00	0	29. Not-Trans and anti-PSF-A546_Pos007_S001	00-QNZvemBzaVDwhxmzmTCX5c
1		Nucleus	0.000	1.000	230	100000230	100000025	Not-Trans anti-PSF-A546 8C-S-PSF V2.00	0	29. Not-Trans and anti-PSF-A546_Pos007_S001	00-QNZvemBzaVDwhxmzmTCX5c
1		Nucleus	0.000	1.000	231	100000231	100000026	Not-Trans anti-PSF-A546 8C-S-PSF V2.00	0	29. Not-Trans and anti-PSF-A546_Pos007_S001	00-QNZvemBzaVDwhxmzmTCX5c
1		Nucleus	0.000	1.000	232	100000232	100000027	Not-Trans anti-PSF-A546 8C-S-PSF V2.00	0	29. Not-Trans and anti-PSF-A546_Pos007_S001	00-QNZvemBzaVDwhxmzmTCX5c
1		Nucleus	0.000	1.000	233	100000233	100000028	Not-Trans anti-PSF-A546 8C-S-PSF V2.00	0	29. Not-Trans and anti-PSF-A546_Pos007_S001	00-QNZvemBzaVDwhxmzmTCX5c
1		Nucleus	0.000	1.000	234	100000234	100000029	Not-Trans anti-PSF-A546 8C-S-PSF V2.00	0	29. Not-Trans and anti-PSF-A546_Pos007_S001	00-QNZvemBzaVDwhxmzmTCX5c
1		Nucleus	0.000	1.000	235	100000235	100000030	Not-Trans anti-PSF-A546 8C-S-PSF V2.00	0	29. Not-Trans and anti-PSF-A546_Pos007_S001	00-QNZvemBzaVDwhxmzmTCX5c
1		Nucleus	0.000	1.000	236	100000236	100000031	Not-Trans anti-PSF-A546 8C-S-PSF V2.00	0	29. Not-Trans and anti-PSF-A546_Pos007_S001	00-QNZvemBzaVDwhxmzmTCX5c
1		Nucleus	0.000	1.000	237	100000237	100000032	Not-Trans anti-PSF-A546 8C-S-PSF V2.00	0	29. Not-Trans and anti-PSF-A546_Pos007_S001	00-QNZvemBzaVDwhxmzmTCX5c
1		Nucleus	0.000	1.000	238	100000238	100000033	Not-Trans anti-PSF-A546 8C-S-PSF V2.00	0	29. Not-Trans and anti-PSF-A546_Pos007_S001	00-QNZvemBzaVDwhxmzmTCX5c
1		Nucleus	0.000	1.000	239	100000239	100000034	Not-Trans anti-PSF-A546 8C-S-PSF V2.00	0	29. Not-Trans and anti-PSF-A546_Pos007_S001	00-QNZvemBzaVDwhxmzmTCX5c
1		Nucleus	0.000	1.000	240	100000240	100000000	Not-Trans anti-PSF-A546 8C-S-PSF V2.00	0	29. Not-Trans and anti-PSF-A546_Pos008_S001	00-f296v66tvkK3EqcVribiyD
1		Nucleus	0.000	1.000	241	100000241	100000001	Not-Trans anti-PSF-A546 8C-S-PSF V2.00	0	29. Not-Trans and anti-PSF-A546_Pos008_S001	00-f296v66tvkK3EqcVribiyD
1		Nucleus	0.000	1.000	242	100000242	100000002	Not-Trans anti-PSF-A546 8C-S-PSF V2.00	0	29. Not-Trans and anti-PSF-A546_Pos008_S001	00-f296v66tvkK3EqcVribiyD
1		Nucleus	0.000	1.000	243	100000243	100000003	Not-Trans anti-PSF-A546 8C-S-PSF V2.00	0	29. Not-Trans and anti-PSF-A546_Pos008_S001	00-f296v66tvkK3EqcVribiyD
1		Nucleus	0.000	1.000	244	100000244	100000004	Not-Trans anti-PSF-A546 8C-S-PSF V2.00	0	29. Not-Trans and anti-PSF-A546_Pos008_S001	00-f296v66tvkK3EqcVribiyD
1		Nucleus	0.000	1.000	245	100000245	100000005	Not-Trans anti-PSF-A546 8C-S-PSF V2.00	0	29. Not-Trans and anti-PSF-A546_Pos008_S001	00-f296v66tvkK3EqcVribiyD
1		Nucleus	0.000	1.000	246	100000246	100000006	Not-Trans anti-PSF-A546 8C-S-PSF V2.00	0	29. Not-Trans and anti-PSF-A546_Pos008_S001	00-f296v66tvkK3EqcVribiyD
1		Nucleus	0.000	1.000	247	100000247	100000007	Not-Trans anti-PSF-A546 8C-S-PSF V2.00	0	29. Not-Trans and anti-PSF-A546_Pos008_S001	00-f296v66tvkK3EqcVribiyD
1		Nucleus	0.000	1.000	248	100000248	100000008	Not-Trans anti-PSF-A546 8C-S-PSF V2.00	0	29. Not-Trans and anti-PSF-A546_Pos008_S001	00-f296v66tvkK3EqcVribiyD
1		Nucleus	0.000	1.000	249	100000249	100000009	Not-Trans anti-PSF-A546 8C-S-PSF V2.00	0	29. Not-Trans and anti-PSF-A546_Pos008_S001	00-f296v66tvkK3EqcVribiyD
1		Nucleus	0.000	1.000	250	100000250	100000010	Not-Trans anti-PSF-A546 8C-S-PSF V2.00	0	29. Not-Trans and anti-PSF-A546_Pos008_S001	00-f296v66tvkK3EqcVribiyD
1		Nucleus	0.000	1.000	251	100000251	100000011	Not-Trans anti-PSF-A546 8C-S-PSF V2.00	0	29. Not-Trans and anti-PSF-A546_Pos008_S001	00-f296v66tvkK3EqcVribiyD
1		Nucleus	0.000	1.000	252	100000252	100000012	Not-Trans anti-PSF-A546 8C-S-PSF V2.00	0	29. Not-Trans and anti-PSF-A546_Pos008_S001	00-f296v66tvkK3EqcVribiyD
1		Nucleus	0.000	1.000	253	100000253	100000013	Not-Trans anti-PSF-A546 8C-S-PSF V2.00	0	29. Not-Trans and anti-PSF-A546_Pos008_S001	00-f296v66tvkK3EqcVribiyD
1		Nucleus	0.000	1.000	254	100000254	100000014	Not-Trans anti-PSF-A546 8C-S-PSF V2.00	0	29. Not-Trans and anti-PSF-A546_Pos008_S001	00-f296v66tvkK3EqcVribiyD
1		Nucleus	0.000	1.000	255	100000255	100000015	Not-Trans anti-PSF-A546 8C-S-PSF V2.00	0	29. Not-Trans and anti-PSF-A546_Pos008_S001	00-f296v66tvkK3EqcVribiyD
1		Nucleus	0.000	1.000	256	100000256	100000016	Not-Trans anti-PSF-A546 8C-S-PSF V2.00	0	29. Not-Trans and anti-PSF-A546_Pos008_S001	00-f296v66tvkK3EqcVribiyD
1		Nucleus	0.000	1.000	257	100000257	100000017	Not-Trans anti-PSF-A546 8C-S-PSF V2.00	0	29. Not-Trans and anti-PSF-A546_Pos008_S001	00-f296v66tvkK3EqcVribiyD
1		Nucleus	0.000	1.000	258	100000258	100000018	Not-Trans anti-PSF-A546 8C-S-PSF V2.00	0	29. Not-Trans and anti-PSF-A546_Pos008_S001	00-f296v66tvkK3EqcVribiyD
1		Nucleus	0.000	1.000	259	100000259	100000019	Not-Trans anti-PSF-A546 8C-S-PSF V2.00	0	29. Not-Trans and anti-PSF-A546_Pos008_S001	00-f296v66tvkK3EqcVribiyD
1		Nucleus	0.000	1.000	260	100000260	100000020	Not-Trans anti-PSF-A546 8C-S-PSF V2.00	0	29. Not-Trans and anti-PSF-A546_Pos008_S001	00-f296v66tvkK3EqcVribiyD
1		Nucleus	0.000	1.000	261	100000261	100000021	Not-Trans anti-PSF-A546 8C-S-PSF V2.00	0	29. Not-Trans and anti-PSF-A546_Pos008_S001	00-f296v66tvkK3EqcVribiyD
1		Nucleus	0.000	1.000	262	100000262	100000022	Not-Trans anti-PSF-A546 8C-S-PSF V2.00	0	29. Not-Trans and anti-PSF-A546_Pos008_S001	00-f296v66tvkK3EqcVribiyD
1		Nucleus	0.000	1.000	263	100000263	100000023	Not-Trans anti-PSF-A546 8C-S-PSF V2.00	0	29. Not-Trans and anti-PSF-A546_Pos008_S001	00-f296v66tvkK3EqcVribiyD
1		Nucleus	0.000	1.000	264	100000264	100000024	Not-Trans anti-PSF-A546 8C-S-PSF V2.00	0	29. Not-Trans and anti-PSF-A546_Pos008_S001	00-f296v66tvkK3EqcVribiyD
1		Nucleus	0.000	1.000	265	100000265	100000025	Not-Trans anti-PSF-A546 8C-S-PSF V2.00	0	29. Not-Trans and anti-PSF-A546_Pos008_S001	00-f296v66tvkK3EqcVribiyD
1		Nucleus	0.000	1.000	266	100000266	100000026	Not-Trans anti-PSF-A546 8C-S-PSF V2.00	0	29. Not-Trans and anti-PSF-A546_Pos008_S001	00-f296v66tvkK3EqcVribiyD
1		Nucleus	0.000	1.000	267	100000267	100000027	Not-Trans anti-PSF-A546 8C-S-PSF V2.00	0	29. Not-Trans and anti-PSF-A546_Pos008_S001	00-f296v66tvkK3EqcVribiyD
1		Nucleus	0.000	1.000	268	100000268	100000028	Not-Trans anti-PSF-A546 8C-S-PSF V2.00	0	29. Not-Trans and anti-PSF-A546_Pos008_S001	00-f296v66tvkK3EqcVribiyD
1		Nucleus	0.000	1.000	269	100000269	100000029	Not-Trans anti-PSF-A546 8C-S-PSF V2.00	0	29. Not-Trans and anti-PSF-A546_Pos008_S001	00-f296v66tvkK3EqcVribiyD
1		Nucleus	0.000	1.000	270	100000270	100000030	Not-Trans anti-PSF-A546 8C-S-PSF V2.00	0	29. Not-Trans and anti-PSF-A546_Pos008_S001	00-f296v66tvkK3EqcVribiyD
1		Nucleus	0.000	1.000	271	100000271	100000031	Not-Trans anti-PSF-A546 8C-S-PSF V2.00	0	29. Not-Trans and anti-PSF-A546_Pos008_S001	00-f296v66tvkK3EqcVribiyD
1		Nucleus	0.000	1.000	272	100000272	100000032	Not-Trans anti-PSF-A546 8C-S-PSF V2.00	0	29. Not-Trans and anti-PSF-A546_Pos008_S001	00-f296v66tvkK3EqcVribiyD
1		Nucleus	0.000	1.000	273	100000273	100000033	Not-Trans anti-PSF-A546 8C-S-PSF V2.00	0	29. Not-Trans and anti-PSF-A546_Pos008_S001	00-f296v66tvkK3EqcVribiyD
1		Nucleus	0.000	1.000	274	100000274	100000000	Not-Trans anti-PSF-A546 8C-S-PSF V2.00	0	29. Not-Trans and anti-PSF-A546_Pos009_S001	00-cRuJWs8MLmiNWGMSv6Cwrk
1		Nucleus	0.000	1.000	275	100000275	100000001	Not-Trans anti-PSF-A546 8C-S-PSF V2.00	0	29. Not-Trans and anti-PSF-A546_Pos009_S001	00-cRuJWs8MLmiNWGMSv6Cwrk
1		Nucleus	0.000	1.000	276	100000276	100000002	Not-Trans anti-PSF-A546 8C-S-PSF V2.00	0	29. Not-Trans and anti-PSF-A546_Pos009_S001	00-cRuJWs8MLmiNWGMSv6Cwrk
1		Nucleus	0.000	1.000	277	100000277	100000003	Not-Trans anti-PSF-A546 8C-S-PSF V2.00	0	29. Not-Trans and anti-PSF-A546_Pos009_S001	00-cRuJWs8MLmiNWGMSv6Cwrk
1		Nucleus	0.000	1.000	278	100000278	100000004	Not-Trans anti-PSF-A546 8C-S-PSF V2.00	0	29. Not-Trans and anti-PSF-A546_Pos009_S001	00-cRuJWs8MLmiNWGMSv6Cwrk
1		Nucleus	0.000	1.000	279	100000279	100000005	Not-Trans anti-PSF-A546 8C-S-PSF V2.00	0	29. Not-Trans and anti-PSF-A546_Pos009_S001	00-cRuJWs8MLmiNWGMSv6Cwrk
1		Nucleus	0.000	1.000	280	100000280	100000006	Not-Trans anti-PSF-A546 8C-S-PSF V2.00	0	29. Not-Trans and anti-PSF-A546_Pos009_S001	00-cRuJWs8MLmiNWGMSv6Cwrk
1		Nucleus	0.000	1.000	281	100000281	100000007	Not-Trans anti-PSF-A546 8C-S-PSF V2.00	0	29. Not-Trans and anti-PSF-A546_Pos009_S001	00-cRuJWs8MLmiNWGMSv6Cwrk
1		Nucleus	0.000	1.000	282	100000282	100000008	Not-Trans anti-PSF-A546 8C-S-PSF V2.00	0	29. Not-Trans and anti-PSF-A546_Pos009_S001	00-cRuJWs8MLmiNWGMSv6Cwrk
1		Nucleus	0.000	1.000	283	100000283	100000009	Not-Trans anti-PSF-A546 8C-S-PSF V2.00	0	29. Not-Trans and anti-PSF-A546_Pos009_S001	00-cRuJWs8MLmiNWGMSv6Cwrk
1		Nucleus	0.000	1.000	284	100000284	100000010	Not-Trans anti-PSF-A546 8C-S-PSF V2.00	0	29. Not-Trans and anti-PSF-A546_Pos009_S001	00-cRuJWs8MLmiNWGMSv6Cwrk
1		Nucleus	0.000	1.000	285	100000285	100000011	Not-Trans anti-PSF-A546 8C-S-PSF V2.00	0	29. Not-Trans and anti-PSF-A546_Pos009_S001	00-cRuJWs8MLmiNWGMSv6Cwrk
1		Nucleus	0.000	1.000	286	100000286	100000012	Not-Trans anti-PSF-A546 8C-S-PSF V2.00	0	29. Not-Trans and anti-PSF-A546_Pos009_S001	00-cRuJWs8MLmiNWGMSv6Cwrk
1		Nucleus	0.000	1.000	287	100000287	100000013	Not-Trans anti-PSF-A546 8C-S-PSF V2.00	0	29. Not-Trans and anti-PSF-A546_Pos009_S001	00-cRuJWs8MLmiNWGMSv6Cwrk
1		Nucleus	0.000	1.000	288	100000288	100000014	Not-Trans anti-PSF-A546 8C-S-PSF V2.00	0	29. Not-Trans and anti-PSF-A546_Pos009_S001	00-cRuJWs8MLmiNWGMSv6Cwrk
1		Nucleus	0.000	1.000	289	100000289	100000015	Not-Trans anti-PSF-A546 8C-S-PSF V2.00	0	29. Not-Trans and anti-PSF-A546_Pos009_S001	00-cRuJWs8MLmiNWGMSv6Cwrk
1		Nucleus	0.000	1.000	290	100000290	100000016	Not-Trans anti-PSF-A546 8C-S-PSF V2.00	0	29. Not-Trans and anti-PSF-A546_Pos009_S001	00-cRuJWs8MLmiNWGMSv6Cwrk
1		Nucleus	0.000	1.000	291	100000291	100000017	Not-Trans anti-PSF-A546 8C-S-PSF V2.00	0	29. Not-Trans and anti-PSF-A546_Pos009_S001	00-cRuJWs8MLmiNWGMSv6Cwrk
1		Nucleus	0.000	1.000	292	100000292	100000018	Not-Trans anti-PSF-A546 8C-S-PSF V2.00	0	29. Not-Trans and anti-PSF-A546_Pos009_S001	00-cRuJWs8MLmiNWGMSv6Cwrk
1		Nucleus	0.000	1.000	293	100000293	100000019	Not-Trans anti-PSF-A546 8C-S-PSF V2.00	0	29. Not-Trans and anti-PSF-A546_Pos009_S001	00-cRuJWs8MLmiNWGMSv6Cwrk
1		Nucleus	0.000	1.000	294	100000294	100000020	Not-Trans anti-PSF-A546 8C-S-PSF V2.00	0	29. Not-Trans and anti-PSF-A546_Pos009_S001	00-cRuJWs8MLmiNWGMSv6Cwrk
1		Nucleus	0.000	1.000	295	100000295	100000021	Not-Trans anti-PSF-A546 8C-S-PSF V2.00	0	29. Not-Trans and anti-PSF-A546_Pos009_S001	00-cRuJWs8MLmiNWGMSv6Cwrk
1		Nucleus	0.000	1.000	296	100000296	100000022	Not-Trans anti-PSF-A546 8C-S-PSF V2.00	0	29. Not-Trans and anti-PSF-A546_Pos009_S001	00-cRuJWs8MLmiNWGMSv6Cwrk
1		Nucleus	0.000	1.000	297	100000297	100000023	Not-Trans anti-PSF-A546 8C-S-PSF V2.00	0	29. Not-Trans and anti-PSF-A546_Pos009_S001	00-cRuJWs8MLmiNWGMSv6Cwrk
1		Nucleus	0.000	1.000	298	100000298	100000024	Not-Trans anti-PSF-A546 8C-S-PSF V2.00	0	29. Not-Trans and anti-PSF-A546_Pos009_S001	00-cRuJWs8MLmiNWGMSv6Cwrk
1		Nucleus	0.000	1.000	299	100000299	100000025	Not-Trans anti-PSF-A546 8C-S-PSF V2.00	0	29. Not-Trans and anti-PSF-A546_Pos009_S001	00-cRuJWs8MLmiNWGMSv6Cwrk
1		Nucleus	0.000	1.000	300	100000300	100000026	Not-Trans anti-PSF-A546 8C-S-PSF V2.00	0	29. Not-Trans and anti-PSF-A546_Pos009_S001	00-cRuJWs8MLmiNWGMSv6Cwrk
1		Nucleus	0.000	1.000	301	100000301	100000027	Not-Trans anti-PSF-A546 8C-S-PSF V2.00	0	29. Not-Trans and anti-PSF-A546_Pos009_S001	00-cRuJWs8MLmiNWGMSv6Cwrk
1		Nucleus	0.000	1.000	302	100000302	100000028	Not-Trans anti-PSF-A546 8C-S-PSF V2.00	0	29. Not-Trans and anti-PSF-A546_Pos009_S001	00-cRuJWs8MLmiNWGMSv6Cwrk
1		Nucleus	0.000	1.000	303	100000303	100000029	Not-Trans anti-PSF-A546 8C-S-PSF V2.00	0	29. Not-Trans and anti-PSF-A546_Pos009_S001	00-cRuJWs8MLmiNWGMSv6Cwrk
1		Nucleus	0.000	1.000	304	100000304	100000030	Not-Trans anti-PSF-A546 8C-S-PSF V2.00	0	29. Not-Trans and anti-PSF-A546_Pos009_S001	00-cRuJWs8MLmiNWGMSv6Cwrk
1		Nucleus	0.000	1.000	305	100000305	100000031	Not-Trans anti-PSF-A546 8C-S-PSF V2.00	0	29. Not-Trans and anti-PSF-A546_Pos009_S001	00-cRuJWs8MLmiNWGMSv6Cwrk
1		Nucleus	0.000	1.000	306	100000306	100000032	Not-Trans anti-PSF-A546 8C-S-PSF V2.00	0	29. Not-Trans and anti-PSF-A546_Pos009_S001	00-cRuJWs8MLmiNWGMSv6Cwrk
1		Nucleus	0.000	1.000	307	100000307	100000033	Not-Trans anti-PSF-A546 8C-S-PSF V2.00	0	29. Not-Trans and anti-PSF-A546_Pos009_S001	00-cRuJWs8MLmiNWGMSv6Cwrk
1		Nucleus	0.000	1.000	308	100000308	100000034	Not-Trans anti-PSF-A546 8C-S-PSF V2.00	0	29. Not-Trans and anti-PSF-A546_Pos009_S001	00-cRuJWs8MLmiNWGMSv6Cwrk
1		Nucleus	0.000	1.000	309	100000309	100000035	Not-Trans anti-PSF-A546 8C-S-PSF V2.00	0	29. Not-Trans and anti-PSF-A546_Pos009_S001	00-cRuJWs8MLmiNWGMSv6Cwrk
1		Nucleus	0.000	1.000	310	100000310	100000036	Not-Trans anti-PSF-A546 8C-S-PSF V2.00	0	29. Not-Trans and anti-PSF-A546_Pos009_S001	00-cRuJWs8MLmiNWGMSv6Cwrk
1		Nucleus	0.000	1.000	311	100000311	100000037	Not-Trans anti-PSF-A546 8C-S-PSF V2.00	0	29. Not-Trans and anti-PSF-A546_Pos009_S001	00-cRuJWs8MLmiNWGMSv6Cwrk
1		Nucleus	0.000	1.000	312	100000312	100000038	Not-Trans anti-PSF-A546 8C-S-PSF V2.00	0	29. Not-Trans and anti-PSF-A546_Pos009_S001	00-cRuJWs8MLmiNWGMSv6Cwrk
1		Nucleus	0.000	1.000	313	100000313	100000039	Not-Trans anti-PSF-A546 8C-S-PSF V2.00	0	29. Not-Trans and anti-PSF-A546_Pos009_S001	00-cRuJWs8MLmiNWGMSv6Cwrk
1		Nucleus	0.000	1.000	314	100000314	100000040	Not-Trans anti-PSF-A546 8C-S-PSF V2.00	0	29. Not-Trans and anti-PSF-A546_Pos009_S001	00-cRuJWs8MLmiNWGMSv6Cwrk
1		Nucleus	0.000	1.000	315	100000315	100000041	Not-Trans anti-PSF-A546 8C-S-PSF V2.00	0	29. Not-Trans and anti-PSF-A546_Pos009_S001	00-cRuJWs8MLmiNWGMSv6Cwrk
1		Nucleus	0.000	1.000	316	100000316	100000042	Not-Trans anti-PSF-A546 8C-S-PSF V2.00	0	29. Not-Trans and anti-PSF-A546_Pos009_S001	00-cRuJWs8MLmiNWGMSv6Cwrk
1		Nucleus	0.000	1.000	317	100000317	100000043	Not-Trans anti-PSF-A546 8C-S-PSF V2.00	0	29. Not-Trans and anti-PSF-A546_Pos009_S001	00-cRuJWs8MLmiNWGMSv6Cwrk
1		Nucleus	0.000	1.000	318	100000318	100000044	Not-Trans anti-PSF-A546 8C-S-PSF V2.00	0	29. Not-Trans and anti-PSF-A546_Pos009_S001	00-cRuJWs8MLmiNWGMSv6Cwrk
1		Nucleus	0.000	1.000	319	100000319	100000045	Not-Trans anti-PSF-A546 8C-S-PSF V2.00	0	29. Not-Trans and anti-PSF-A546_Pos009_S001	00-cRuJWs8MLmiNWGMSv6Cwrk
1		Nucleus	0.000	1.000	320	100000320	100000046	Not-Trans anti-PSF-A546 8C-S-PSF V2.00	0	29. Not-Trans and anti-PSF-A546_Pos009_S001	00-cRuJWs8MLmiNWGMSv6Cwrk
1		Nucleus	0.000	1.000	321	100000321	100000047	Not-Trans anti-PSF-A546 8C-S-PSF V2.00	0	29. Not-Trans and anti-PSF-A546_Pos009_S001	00-cRuJWs8MLmiNWGMSv6Cwrk
1		Nucleus	0.000	1.000	322	100000322	100000048	Not-Trans anti-PSF-A546 8C-S-PSF V2.00	0	29. Not-Trans and anti-PSF-A546_Pos009_S001	00-cRuJWs8MLmiNWGMSv6Cwrk
1		Nucleus	0.000	1.000	323	100000323	100000049	Not-Trans anti-PSF-A546 8C-S-PSF V2.00	0	29. Not-Trans and anti-PSF-A546_Pos009_S001	00-cRuJWs8MLmiNWGMSv6Cwrk
1		Nucleus	0.000	1.000	324	100000324	100000050	Not-Trans anti-PSF-A546 8C-S-PSF V2.00	0	29. Not-Trans and anti-PSF-A546_Pos009_S001	00-cRuJWs8MLmiNWGMSv6Cwrk
1		Nucleus	0.000	1.000	325	100000325	100000000	Not-Trans anti-PSF-A546 8C-S-PSF V2.00	0	29. Not-Trans and anti-PSF-A546_Pos010_S001	00-Dr8S8eDbfCB6ADsQ6rwMJ7
1		Nucleus	0.000	1.000	326	100000326	100000001	Not-Trans anti-PSF-A546 8C-S-PSF V2.00	0	29. Not-Trans and anti-PSF-A546_Pos010_S001	00-Dr8S8eDbfCB6ADsQ6rwMJ7
1		Nucleus	0.000	1.000	327	100000327	100000002	Not-Trans anti-PSF-A546 8C-S-PSF V2.00	0	29. Not-Trans and anti-PSF-A546_Pos010_S001	00-Dr8S8eDbfCB6ADsQ6rwMJ7
1		Nucleus	0.000	1.000	328	100000328	100000003	Not-Trans anti-PSF-A546 8C-S-PSF V2.00	0	29. Not-Trans and anti-PSF-A546_Pos010_S001	00-Dr8S8eDbfCB6ADsQ6rwMJ7
1		Nucleus	0.000	1.000	329	100000329	100000004	Not-Trans anti-PSF-A546 8C-S-PSF V2.00	0	29. Not-Trans and anti-PSF-A546_Pos010_S001	00-Dr8S8eDbfCB6ADsQ6rwMJ7
1		Nucleus	0.000	1.000	330	100000330	100000005	Not-Trans anti-PSF-A546 8C-S-PSF V2.00	0	29. Not-Trans and anti-PSF-A546_Pos010_S001	00-Dr8S8eDbfCB6ADsQ6rwMJ7
1		Nucleus	0.000	1.000	331	100000331	100000006	Not-Trans anti-PSF-A546 8C-S-PSF V2.00	0	29. Not-Trans and anti-PSF-A546_Pos010_S001	00-Dr8S8eDbfCB6ADsQ6rwMJ7
1		Nucleus	0.000	1.000	332	100000332	100000007	Not-Trans anti-PSF-A546 8C-S-PSF V2.00	0	29. Not-Trans and anti-PSF-A546_Pos010_S001	00-Dr8S8eDbfCB6ADsQ6rwMJ7
1		Nucleus	0.000	1.000	333	100000333	100000008	Not-Trans anti-PSF-A546 8C-S-PSF V2.00	0	29. Not-Trans and anti-PSF-A546_Pos010_S001	00-Dr8S8eDbfCB6ADsQ6rwMJ7
1		Nucleus	0.000	1.000	334	100000334	100000009	Not-Trans anti-PSF-A546 8C-S-PSF V2.00	0	29. Not-Trans and anti-PSF-A546_Pos010_S001	00-Dr8S8eDbfCB6ADsQ6rwMJ7
1		Nucleus	0.000	1.000	335	100000335	100000010	Not-Trans anti-PSF-A546 8C-S-PSF V2.00	0	29. Not-Trans and anti-PSF-A546_Pos010_S001	00-Dr8S8eDbfCB6ADsQ6rwMJ7
1		Nucleus	0.000	1.000	336	100000336	100000011	Not-Trans anti-PSF-A546 8C-S-PSF V2.00	0	29. Not-Trans and anti-PSF-A546_Pos010_S001	00-Dr8S8eDbfCB6ADsQ6rwMJ7
1		Nucleus	0.000	1.000	337	100000337	100000012	Not-Trans anti-PSF-A546 8C-S-PSF V2.00	0	29. Not-Trans and anti-PSF-A546_Pos010_S001	00-Dr8S8eDbfCB6ADsQ6rwMJ7
1		Nucleus	0.000	1.000	338	100000338	100000013	Not-Trans anti-PSF-A546 8C-S-PSF V2.00	0	29. Not-Trans and anti-PSF-A546_Pos010_S001	00-Dr8S8eDbfCB6ADsQ6rwMJ7
1		Nucleus	0.000	1.000	339	100000339	100000014	Not-Trans anti-PSF-A546 8C-S-PSF V2.00	0	29. Not-Trans and anti-PSF-A546_Pos010_S001	00-Dr8S8eDbfCB6ADsQ6rwMJ7
1		Nucleus	0.000	1.000	340	100000340	100000015	Not-Trans anti-PSF-A546 8C-S-PSF V2.00	0	29. Not-Trans and anti-PSF-A546_Pos010_S001	00-Dr8S8eDbfCB6ADsQ6rwMJ7
1		Nucleus	0.000	1.000	341	100000341	100000016	Not-Trans anti-PSF-A546 8C-S-PSF V2.00	0	29. Not-Trans and anti-PSF-A546_Pos010_S001	00-Dr8S8eDbfCB6ADsQ6rwMJ7
1		Nucleus	0.000	1.000	342	100000342	100000017	Not-Trans anti-PSF-A546 8C-S-PSF V2.00	0	29. Not-Trans and anti-PSF-A546_Pos010_S001	00-Dr8S8eDbfCB6ADsQ6rwMJ7
1		Nucleus	0.000	1.000	343	100000343	100000018	Not-Trans anti-PSF-A546 8C-S-PSF V2.00	0	29. Not-Trans and anti-PSF-A546_Pos010_S001	00-Dr8S8eDbfCB6ADsQ6rwMJ7
1		Nucleus	0.000	1.000	344	100000344	100000019	Not-Trans anti-PSF-A546 8C-S-PSF V2.00	0	29. Not-Trans and anti-PSF-A546_Pos010_S001	00-Dr8S8eDbfCB6ADsQ6rwMJ7
1		Nucleus	0.000	1.000	345	100000345	100000020	Not-Trans anti-PSF-A546 8C-S-PSF V2.00	0	29. Not-Trans and anti-PSF-A546_Pos010_S001	00-Dr8S8eDbfCB6ADsQ6rwMJ7
1		Nucleus	0.000	1.000	346	100000346	100000021	Not-Trans anti-PSF-A546 8C-S-PSF V2.00	0	29. Not-Trans and anti-PSF-A546_Pos010_S001	00-Dr8S8eDbfCB6ADsQ6rwMJ7
1		Nucleus	0.000	1.000	347	100000347	100000022	Not-Trans anti-PSF-A546 8C-S-PSF V2.00	0	29. Not-Trans and anti-PSF-A546_Pos010_S001	00-Dr8S8eDbfCB6ADsQ6rwMJ7
1		Nucleus	0.000	1.000	348	100000348	100000023	Not-Trans anti-PSF-A546 8C-S-PSF V2.00	0	29. Not-Trans and anti-PSF-A546_Pos010_S001	00-Dr8S8eDbfCB6ADsQ6rwMJ7
1		Nucleus	0.000	1.000	349	100000349	100000024	Not-Trans anti-PSF-A546 8C-S-PSF V2.00	0	29. Not-Trans and anti-PSF-A546_Pos010_S001	00-Dr8S8eDbfCB6ADsQ6rwMJ7
1		Nucleus	0.000	1.000	350	100000350	100000025	Not-Trans anti-PSF-A546 8C-S-PSF V2.00	0	29. Not-Trans and anti-PSF-A546_Pos010_S001	00-Dr8S8eDbfCB6ADsQ6rwMJ7
1		Nucleus	0.000	1.000	351	100000351	100000026	Not-Trans anti-PSF-A546 8C-S-PSF V2.00	0	29. Not-Trans and anti-PSF-A546_Pos010_S001	00-Dr8S8eDbfCB6ADsQ6rwMJ7
1		Nucleus	0.000	1.000	352	100000352	100000027	Not-Trans anti-PSF-A546 8C-S-PSF V2.00	0	29. Not-Trans and anti-PSF-A546_Pos010_S001	00-Dr8S8eDbfCB6ADsQ6rwMJ7
1		Nucleus	0.000	1.000	353	100000353	100000028	Not-Trans anti-PSF-A546 8C-S-PSF V2.00	0	29. Not-Trans and anti-PSF-A546_Pos010_S001	00-Dr8S8eDbfCB6ADsQ6rwMJ7
1		Nucleus	0.000	1.000	354	100000354	100000029	Not-Trans anti-PSF-A546 8C-S-PSF V2.00	0	29. Not-Trans and anti-PSF-A546_Pos010_S001	00-Dr8S8eDbfCB6ADsQ6rwMJ7
1		Nucleus	0.000	1.000	355	100000355	100000030	Not-Trans anti-PSF-A546 8C-S-PSF V2.00	0	29. Not-Trans and anti-PSF-A546_Pos010_S001	00-Dr8S8eDbfCB6ADsQ6rwMJ7
1		Nucleus	0.000	1.000	356	100000356	100000031	Not-Trans anti-PSF-A546 8C-S-PSF V2.00	0	29. Not-Trans and anti-PSF-A546_Pos010_S001	00-Dr8S8eDbfCB6ADsQ6rwMJ7
1		Nucleus	0.000	1.000	357	100000357	100000032	Not-Trans anti-PSF-A546 8C-S-PSF V2.00	0	29. Not-Trans and anti-PSF-A546_Pos010_S001	00-Dr8S8eDbfCB6ADsQ6rwMJ7
1		Nucleus	0.000	1.000	358	100000358	100000033	Not-Trans anti-PSF-A546 8C-S-PSF V2.00	0	29. Not-Trans and anti-PSF-A546_Pos010_S001	00-Dr8S8eDbfCB6ADsQ6rwMJ7
1		Nucleus	0.000	1.000	359	100000359	100000034	Not-Trans anti-PSF-A546 8C-S-PSF V2.00	0	29. Not-Trans and anti-PSF-A546_Pos010_S001	00-Dr8S8eDbfCB6ADsQ6rwMJ7
1		Nucleus	0.000	1.000	360	100000360	100000035	Not-Trans anti-PSF-A546 8C-S-PSF V2.00	0	29. Not-Trans and anti-PSF-A546_Pos010_S001	00-Dr8S8eDbfCB6ADsQ6rwMJ7
1		Nucleus	0.000	1.000	361	100000361	100000036	Not-Trans anti-PSF-A546 8C-S-PSF V2.00	0	29. Not-Trans and anti-PSF-A546_Pos010_S001	00-Dr8S8eDbfCB6ADsQ6rwMJ7
1		Nucleus	0.000	1.000	362	100000362	100000037	Not-Trans anti-PSF-A546 8C-S-PSF V2.00	0	29. Not-Trans and anti-PSF-A546_Pos010_S001	00-Dr8S8eDbfCB6ADsQ6rwMJ7
1		Nucleus	0.000	1.000	363	100000363	100000038	Not-Trans anti-PSF-A546 8C-S-PSF V2.00	0	29. Not-Trans and anti-PSF-A546_Pos010_S001	00-Dr8S8eDbfCB6ADsQ6rwMJ7
1		Nucleus	0.000	1.000	364	100000364	100000039	Not-Trans anti-PSF-A546 8C-S-PSF V2.00	0	29. Not-Trans and anti-PSF-A546_Pos010_S001	00-Dr8S8eDbfCB6ADsQ6rwMJ7
1		Nucleus	0.000	1.000	365	100000365	100000040	Not-Trans anti-PSF-A546 8C-S-PSF V2.00	0	29. Not-Trans and anti-PSF-A546_Pos010_S001	00-Dr8S8eDbfCB6ADsQ6rwMJ7
1		Nucleus	0.000	1.000	366	100000366	100000041	Not-Trans anti-PSF-A546 8C-S-PSF V2.00	0	29. Not-Trans and anti-PSF-A546_Pos010_S001	00-Dr8S8eDbfCB6ADsQ6rwMJ7
1		Nucleus	0.000	1.000	367	100000367	100000042	Not-Trans anti-PSF-A546 8C-S-PSF V2.00	0	29. Not-Trans and anti-PSF-A546_Pos010_S001	00-Dr8S8eDbfCB6ADsQ6rwMJ7
1		Nucleus	0.000	1.000	368	100000368	100000043	Not-Trans anti-PSF-A546 8C-S-PSF V2.00	0	29. Not-Trans and anti-PSF-A546_Pos010_S001	00-Dr8S8eDbfCB6ADsQ6rwMJ7
1		Nucleus	0.000	1.000	369	100000369	100000044	Not-Trans anti-PSF-A546 8C-S-PSF V2.00	0	29. Not-Trans and anti-PSF-A546_Pos010_S001	00-Dr8S8eDbfCB6ADsQ6rwMJ7
1		Nucleus	0.000	1.000	370	100000370	100000045	Not-Trans anti-PSF-A546 8C-S-PSF V2.00	0	29. Not-Trans and anti-PSF-A546_Pos010_S001	00-Dr8S8eDbfCB6ADsQ6rwMJ7
1		Nucleus	0.000	1.000	371	100000371	100000046	Not-Trans anti-PSF-A546 8C-S-PSF V2.00	0	29. Not-Trans and anti-PSF-A546_Pos010_S001	00-Dr8S8eDbfCB6ADsQ6rwMJ7
1		Nucleus	0.000	1.000	372	100000372	100000047	Not-Trans anti-PSF-A546 8C-S-PSF V2.00	0	29. Not-Trans and anti-PSF-A546_Pos010_S001	00-Dr8S8eDbfCB6ADsQ6rwMJ7
1		Nucleus	0.000	1.000	373	100000373	100000048	Not-Trans anti-PSF-A546 8C-S-PSF V2.00	0	29. Not-Trans and anti-PSF-A546_Pos010_S001	00-Dr8S8eDbfCB6ADsQ6rwMJ7
1		Nucleus	0.000	1.000	374	100000374	100000049	Not-Trans anti-PSF-A546 8C-S-PSF V2.00	0	29. Not-Trans and anti-PSF-A546_Pos010_S001	00-Dr8S8eDbfCB6ADsQ6rwMJ7
1		Nucleus	0.000	1.000	375	100000375	100000050	Not-Trans anti-PSF-A546 8C-S-PSF V2.00	0	29. Not-Trans and anti-PSF-A546_Pos010_S001	00-Dr8S8eDbfCB6ADsQ6rwMJ7
1		Nucleus	0.000	1.000	376	100000376	100000051	Not-Trans anti-PSF-A546 8C-S-PSF V2.00	0	29. Not-Trans and anti-PSF-A546_Pos010_S001	00-Dr8S8eDbfCB6ADsQ6rwMJ7
1		Nucleus	0.000	1.000	377	100000377	100000052	Not-Trans anti-PSF-A546 8C-S-PSF V2.00	0	29. Not-Trans and anti-PSF-A546_Pos010_S001	00-Dr8S8eDbfCB6ADsQ6rwMJ7
1		Nucleus	0.000	1.000	378	100000378	100000053	Not-Trans anti-PSF-A546 8C-S-PSF V2.00	0	29. Not-Trans and anti-PSF-A546_Pos010_S001	00-Dr8S8eDbfCB6ADsQ6rwMJ7
1		Nucleus	0.000	1.000	379	100000379	100000054	Not-Trans anti-PSF-A546 8C-S-PSF V2.00	0	29. Not-Trans and anti-PSF-A546_Pos010_S001	00-Dr8S8eDbfCB6ADsQ6rwMJ7
1		Nucleus	0.000	1.000	380	100000380	100000055	Not-Trans anti-PSF-A546 8C-S-PSF V2.00	0	29. Not-Trans and anti-PSF-A546_Pos010_S001	00-Dr8S8eDbfCB6ADsQ6rwMJ7
1		Nucleus	0.000	1.000	381	100000381	100000056	Not-Trans anti-PSF-A546 8C-S-PSF V2.00	0	29. Not-Trans and anti-PSF-A546_Pos010_S001	00-Dr8S8eDbfCB6ADsQ6rwMJ7
1		Nucleus	0.000	1.000	382	100000382	100000057	Not-Trans anti-PSF-A546 8C-S-PSF V2.00	0	29. Not-Trans and anti-PSF-A546_Pos010_S001	00-Dr8S8eDbfCB6ADsQ6rwMJ7
1		Nucleus	0.000	1.000	383	100000383	100000058	Not-Trans anti-PSF-A546 8C-S-PSF V2.00	0	29. Not-Trans and anti-PSF-A546_Pos010_S001	00-Dr8S8eDbfCB6ADsQ6rwMJ7
1		Nucleus	0.000	1.000	384	100000384	100000059	Not-Trans anti-PSF-A546 8C-S-PSF V2.00	0	29. Not-Trans and anti-PSF-A546_Pos010_S001	00-Dr8S8eDbfCB6ADsQ6rwMJ7
1		Nucleus	0.000	1.000	385	100000385	100000060	Not-Trans anti-PSF-A546 8C-S-PSF V2.00	0	29. Not-Trans and anti-PSF-A546_Pos010_S001	00-Dr8S8eDbfCB6ADsQ6rwMJ7
1		Nucleus	0.000	1.000	386	100000386	100000000	Not-Trans anti-PSF-A546 8C-S-PSF V2.00	0	29. Not-Trans and anti-PSF-A546_Pos011_S001	00-7BSBLm9h8aTGTRHxF4CTvf
1		Nucleus	0.000	1.000	387	100000387	100000001	Not-Trans anti-PSF-A546 8C-S-PSF V2.00	0	29. Not-Trans and anti-PSF-A546_Pos011_S001	00-7BSBLm9h8aTGTRHxF4CTvf
1		Nucleus	0.000	1.000	388	100000388	100000002	Not-Trans anti-PSF-A546 8C-S-PSF V2.00	0	29. Not-Trans and anti-PSF-A546_Pos011_S001	00-7BSBLm9h8aTGTRHxF4CTvf
1		Nucleus	0.000	1.000	389	100000389	100000003	Not-Trans anti-PSF-A546 8C-S-PSF V2.00	0	29. Not-Trans and anti-PSF-A546_Pos011_S001	00-7BSBLm9h8aTGTRHxF4CTvf
1		Nucleus	0.000	1.000	390	100000390	100000004	Not-Trans anti-PSF-A546 8C-S-PSF V2.00	0	29. Not-Trans and anti-PSF-A546_Pos011_S001	00-7BSBLm9h8aTGTRHxF4CTvf
1		Nucleus	0.000	1.000	391	100000391	100000005	Not-Trans anti-PSF-A546 8C-S-PSF V2.00	0	29. Not-Trans and anti-PSF-A546_Pos011_S001	00-7BSBLm9h8aTGTRHxF4CTvf
1		Nucleus	0.000	1.000	392	100000392	100000006	Not-Trans anti-PSF-A546 8C-S-PSF V2.00	0	29. Not-Trans and anti-PSF-A546_Pos011_S001	00-7BSBLm9h8aTGTRHxF4CTvf
1		Nucleus	0.000	1.000	393	100000393	100000007	Not-Trans anti-PSF-A546 8C-S-PSF V2.00	0	29. Not-Trans and anti-PSF-A546_Pos011_S001	00-7BSBLm9h8aTGTRHxF4CTvf
1		Nucleus	0.000	1.000	394	100000394	100000008	Not-Trans anti-PSF-A546 8C-S-PSF V2.00	0	29. Not-Trans and anti-PSF-A546_Pos011_S001	00-7BSBLm9h8aTGTRHxF4CTvf
1		Nucleus	0.000	1.000	395	100000395	100000009	Not-Trans anti-PSF-A546 8C-S-PSF V2.00	0	29. Not-Trans and anti-PSF-A546_Pos011_S001	00-7BSBLm9h8aTGTRHxF4CTvf
1		Nucleus	0.000	1.000	396	100000396	100000010	Not-Trans anti-PSF-A546 8C-S-PSF V2.00	0	29. Not-Trans and anti-PSF-A546_Pos011_S001	00-7BSBLm9h8aTGTRHxF4CTvf
1		Nucleus	0.000	1.000	397	100000397	100000011	Not-Trans anti-PSF-A546 8C-S-PSF V2.00	0	29. Not-Trans and anti-PSF-A546_Pos011_S001	00-7BSBLm9h8aTGTRHxF4CTvf
1		Nucleus	0.000	1.000	398	100000398	100000012	Not-Trans anti-PSF-A546 8C-S-PSF V2.00	0	29. Not-Trans and anti-PSF-A546_Pos011_S001	00-7BSBLm9h8aTGTRHxF4CTvf
1		Nucleus	0.000	1.000	399	100000399	100000013	Not-Trans anti-PSF-A546 8C-S-PSF V2.00	0	29. Not-Trans and anti-PSF-A546_Pos011_S001	00-7BSBLm9h8aTGTRHxF4CTvf
1		Nucleus	0.000	1.000	400	100000400	100000014	Not-Trans anti-PSF-A546 8C-S-PSF V2.00	0	29. Not-Trans and anti-PSF-A546_Pos011_S001	00-7BSBLm9h8aTGTRHxF4CTvf
1		Nucleus	0.000	1.000	401	100000401	100000015	Not-Trans anti-PSF-A546 8C-S-PSF V2.00	0	29. Not-Trans and anti-PSF-A546_Pos011_S001	00-7BSBLm9h8aTGTRHxF4CTvf
1		Nucleus	0.000	1.000	402	100000402	100000016	Not-Trans anti-PSF-A546 8C-S-PSF V2.00	0	29. Not-Trans and anti-PSF-A546_Pos011_S001	00-7BSBLm9h8aTGTRHxF4CTvf
1		Nucleus	0.000	1.000	403	100000403	100000017	Not-Trans anti-PSF-A546 8C-S-PSF V2.00	0	29. Not-Trans and anti-PSF-A546_Pos011_S001	00-7BSBLm9h8aTGTRHxF4CTvf
1		Nucleus	0.000	1.000	404	100000404	100000018	Not-Trans anti-PSF-A546 8C-S-PSF V2.00	0	29. Not-Trans and anti-PSF-A546_Pos011_S001	00-7BSBLm9h8aTGTRHxF4CTvf
1		Nucleus	0.000	1.000	405	100000405	100000019	Not-Trans anti-PSF-A546 8C-S-PSF V2.00	0	29. Not-Trans and anti-PSF-A546_Pos011_S001	00-7BSBLm9h8aTGTRHxF4CTvf
1		Nucleus	0.000	1.000	406	100000406	100000020	Not-Trans anti-PSF-A546 8C-S-PSF V2.00	0	29. Not-Trans and anti-PSF-A546_Pos011_S001	00-7BSBLm9h8aTGTRHxF4CTvf
1		Nucleus	0.000	1.000	407	100000407	100000021	Not-Trans anti-PSF-A546 8C-S-PSF V2.00	0	29. Not-Trans and anti-PSF-A546_Pos011_S001	00-7BSBLm9h8aTGTRHxF4CTvf
1		Nucleus	0.000	1.000	408	100000408	100000022	Not-Trans anti-PSF-A546 8C-S-PSF V2.00	0	29. Not-Trans and anti-PSF-A546_Pos011_S001	00-7BSBLm9h8aTGTRHxF4CTvf
1		Nucleus	0.000	1.000	409	100000409	100000023	Not-Trans anti-PSF-A546 8C-S-PSF V2.00	0	29. Not-Trans and anti-PSF-A546_Pos011_S001	00-7BSBLm9h8aTGTRHxF4CTvf
1		Nucleus	0.000	1.000	410	100000410	100000024	Not-Trans anti-PSF-A546 8C-S-PSF V2.00	0	29. Not-Trans and anti-PSF-A546_Pos011_S001	00-7BSBLm9h8aTGTRHxF4CTvf
1		Nucleus	0.000	1.000	411	100000411	100000025	Not-Trans anti-PSF-A546 8C-S-PSF V2.00	0	29. Not-Trans and anti-PSF-A546_Pos011_S001	00-7BSBLm9h8aTGTRHxF4CTvf
1		Nucleus	0.000	1.000	412	100000412	100000026	Not-Trans anti-PSF-A546 8C-S-PSF V2.00	0	29. Not-Trans and anti-PSF-A546_Pos011_S001	00-7BSBLm9h8aTGTRHxF4CTvf
1		Nucleus	0.000	1.000	413	100000413	100000027	Not-Trans anti-PSF-A546 8C-S-PSF V2.00	0	29. Not-Trans and anti-PSF-A546_Pos011_S001	00-7BSBLm9h8aTGTRHxF4CTvf
1		Nucleus	0.000	1.000	414	100000414	100000028	Not-Trans anti-PSF-A546 8C-S-PSF V2.00	0	29. Not-Trans and anti-PSF-A546_Pos011_S001	00-7BSBLm9h8aTGTRHxF4CTvf
1		Nucleus	0.000	1.000	415	100000415	100000029	Not-Trans anti-PSF-A546 8C-S-PSF V2.00	0	29. Not-Trans and anti-PSF-A546_Pos011_S001	00-7BSBLm9h8aTGTRHxF4CTvf
1		Nucleus	0.000	1.000	416	100000416	100000030	Not-Trans anti-PSF-A546 8C-S-PSF V2.00	0	29. Not-Trans and anti-PSF-A546_Pos011_S001	00-7BSBLm9h8aTGTRHxF4CTvf
1		Nucleus	0.000	1.000	417	100000417	100000031	Not-Trans anti-PSF-A546 8C-S-PSF V2.00	0	29. Not-Trans and anti-PSF-A546_Pos011_S001	00-7BSBLm9h8aTGTRHxF4CTvf
1		Nucleus	0.000	1.000	418	100000418	100000032	Not-Trans anti-PSF-A546 8C-S-PSF V2.00	0	29. Not-Trans and anti-PSF-A546_Pos011_S001	00-7BSBLm9h8aTGTRHxF4CTvf
1		Nucleus	0.000	1.000	419	100000419	100000033	Not-Trans anti-PSF-A546 8C-S-PSF V2.00	0	29. Not-Trans and anti-PSF-A546_Pos011_S001	00-7BSBLm9h8aTGTRHxF4CTvf
1		Nucleus	0.000	1.000	420	100000420	100000034	Not-Trans anti-PSF-A546 8C-S-PSF V2.00	0	29. Not-Trans and anti-PSF-A546_Pos011_S001	00-7BSBLm9h8aTGTRHxF4CTvf
1		Nucleus	0.000	1.000	421	100000421	100000035	Not-Trans anti-PSF-A546 8C-S-PSF V2.00	0	29. Not-Trans and anti-PSF-A546_Pos011_S001	00-7BSBLm9h8aTGTRHxF4CTvf
1		Nucleus	0.000	1.000	422	100000422	100000036	Not-Trans anti-PSF-A546 8C-S-PSF V2.00	0	29. Not-Trans and anti-PSF-A546_Pos011_S001	00-7BSBLm9h8aTGTRHxF4CTvf
1		Nucleus	0.000	1.000	423	100000423	100000000	Not-Trans anti-PSF-A546 8C-S-PSF V2.00	0	29. Not-Trans and anti-PSF-A546_Pos012_S001	00-DoUqkrEaMuuGVN4nqeKoKM
1		Nucleus	0.000	1.000	424	100000424	100000001	Not-Trans anti-PSF-A546 8C-S-PSF V2.00	0	29. Not-Trans and anti-PSF-A546_Pos012_S001	00-DoUqkrEaMuuGVN4nqeKoKM
1		Nucleus	0.000	1.000	425	100000425	100000002	Not-Trans anti-PSF-A546 8C-S-PSF V2.00	0	29. Not-Trans and anti-PSF-A546_Pos012_S001	00-DoUqkrEaMuuGVN4nqeKoKM
1		Nucleus	0.000	1.000	426	100000426	100000003	Not-Trans anti-PSF-A546 8C-S-PSF V2.00	0	29. Not-Trans and anti-PSF-A546_Pos012_S001	00-DoUqkrEaMuuGVN4nqeKoKM
1		Nucleus	0.000	1.000	427	100000427	100000004	Not-Trans anti-PSF-A546 8C-S-PSF V2.00	0	29. Not-Trans and anti-PSF-A546_Pos012_S001	00-DoUqkrEaMuuGVN4nqeKoKM
1		Nucleus	0.000	1.000	428	100000428	100000005	Not-Trans anti-PSF-A546 8C-S-PSF V2.00	0	29. Not-Trans and anti-PSF-A546_Pos012_S001	00-DoUqkrEaMuuGVN4nqeKoKM
1		Nucleus	0.000	1.000	429	100000429	100000006	Not-Trans anti-PSF-A546 8C-S-PSF V2.00	0	29. Not-Trans and anti-PSF-A546_Pos012_S001	00-DoUqkrEaMuuGVN4nqeKoKM
1		Nucleus	0.000	1.000	430	100000430	100000007	Not-Trans anti-PSF-A546 8C-S-PSF V2.00	0	29. Not-Trans and anti-PSF-A546_Pos012_S001	00-DoUqkrEaMuuGVN4nqeKoKM
1		Nucleus	0.000	1.000	431	100000431	100000008	Not-Trans anti-PSF-A546 8C-S-PSF V2.00	0	29. Not-Trans and anti-PSF-A546_Pos012_S001	00-DoUqkrEaMuuGVN4nqeKoKM
1		Nucleus	0.000	1.000	432	100000432	100000009	Not-Trans anti-PSF-A546 8C-S-PSF V2.00	0	29. Not-Trans and anti-PSF-A546_Pos012_S001	00-DoUqkrEaMuuGVN4nqeKoKM
1		Nucleus	0.000	1.000	433	100000433	100000010	Not-Trans anti-PSF-A546 8C-S-PSF V2.00	0	29. Not-Trans and anti-PSF-A546_Pos012_S001	00-DoUqkrEaMuuGVN4nqeKoKM
1		Nucleus	0.000	1.000	434	100000434	100000011	Not-Trans anti-PSF-A546 8C-S-PSF V2.00	0	29. Not-Trans and anti-PSF-A546_Pos012_S001	00-DoUqkrEaMuuGVN4nqeKoKM
1		Nucleus	0.000	1.000	435	100000435	100000012	Not-Trans anti-PSF-A546 8C-S-PSF V2.00	0	29. Not-Trans and anti-PSF-A546_Pos012_S001	00-DoUqkrEaMuuGVN4nqeKoKM
1		Nucleus	0.000	1.000	436	100000436	100000013	Not-Trans anti-PSF-A546 8C-S-PSF V2.00	0	29. Not-Trans and anti-PSF-A546_Pos012_S001	00-DoUqkrEaMuuGVN4nqeKoKM
1		Nucleus	0.000	1.000	437	100000437	100000014	Not-Trans anti-PSF-A546 8C-S-PSF V2.00	0	29. Not-Trans and anti-PSF-A546_Pos012_S001	00-DoUqkrEaMuuGVN4nqeKoKM
1		Nucleus	0.000	1.000	438	100000438	100000015	Not-Trans anti-PSF-A546 8C-S-PSF V2.00	0	29. Not-Trans and anti-PSF-A546_Pos012_S001	00-DoUqkrEaMuuGVN4nqeKoKM
1		Nucleus	0.000	1.000	439	100000439	100000016	Not-Trans anti-PSF-A546 8C-S-PSF V2.00	0	29. Not-Trans and anti-PSF-A546_Pos012_S001	00-DoUqkrEaMuuGVN4nqeKoKM
1		Nucleus	0.000	1.000	440	100000440	100000017	Not-Trans anti-PSF-A546 8C-S-PSF V2.00	0	29. Not-Trans and anti-PSF-A546_Pos012_S001	00-DoUqkrEaMuuGVN4nqeKoKM
1		Nucleus	0.000	1.000	441	100000441	100000018	Not-Trans anti-PSF-A546 8C-S-PSF V2.00	0	29. Not-Trans and anti-PSF-A546_Pos012_S001	00-DoUqkrEaMuuGVN4nqeKoKM
1		Nucleus	0.000	1.000	442	100000442	100000019	Not-Trans anti-PSF-A546 8C-S-PSF V2.00	0	29. Not-Trans and anti-PSF-A546_Pos012_S001	00-DoUqkrEaMuuGVN4nqeKoKM
1		Nucleus	0.000	1.000	443	100000443	100000020	Not-Trans anti-PSF-A546 8C-S-PSF V2.00	0	29. Not-Trans and anti-PSF-A546_Pos012_S001	00-DoUqkrEaMuuGVN4nqeKoKM
1		Nucleus	0.000	1.000	444	100000444	100000021	Not-Trans anti-PSF-A546 8C-S-PSF V2.00	0	29. Not-Trans and anti-PSF-A546_Pos012_S001	00-DoUqkrEaMuuGVN4nqeKoKM
1		Nucleus	0.000	1.000	445	100000445	100000022	Not-Trans anti-PSF-A546 8C-S-PSF V2.00	0	29. Not-Trans and anti-PSF-A546_Pos012_S001	00-DoUqkrEaMuuGVN4nqeKoKM
1		Nucleus	0.000	1.000	446	100000446	100000023	Not-Trans anti-PSF-A546 8C-S-PSF V2.00	0	29. Not-Trans and anti-PSF-A546_Pos012_S001	00-DoUqkrEaMuuGVN4nqeKoKM
1		Nucleus	0.000	1.000	447	100000447	100000024	Not-Trans anti-PSF-A546 8C-S-PSF V2.00	0	29. Not-Trans and anti-PSF-A546_Pos012_S001	00-DoUqkrEaMuuGVN4nqeKoKM
1		Nucleus	0.000	1.000	448	100000448	100000025	Not-Trans anti-PSF-A546 8C-S-PSF V2.00	0	29. Not-Trans and anti-PSF-A546_Pos012_S001	00-DoUqkrEaMuuGVN4nqeKoKM
1		Nucleus	0.000	1.000	449	100000449	100000026	Not-Trans anti-PSF-A546 8C-S-PSF V2.00	0	29. Not-Trans and anti-PSF-A546_Pos012_S001	00-DoUqkrEaMuuGVN4nqeKoKM
1		Nucleus	0.000	1.000	450	100000450	100000027	Not-Trans anti-PSF-A546 8C-S-PSF V2.00	0	29. Not-Trans and anti-PSF-A546_Pos012_S001	00-DoUqkrEaMuuGVN4nqeKoKM
1		Nucleus	0.000	1.000	451	100000451	100000028	Not-Trans anti-PSF-A546 8C-S-PSF V2.00	0	29. Not-Trans and anti-PSF-A546_Pos012_S001	00-DoUqkrEaMuuGVN4nqeKoKM
1		Nucleus	0.000	1.000	452	100000452	100000029	Not-Trans anti-PSF-A546 8C-S-PSF V2.00	0	29. Not-Trans and anti-PSF-A546_Pos012_S001	00-DoUqkrEaMuuGVN4nqeKoKM
1		Nucleus	0.000	1.000	453	100000453	100000030	Not-Trans anti-PSF-A546 8C-S-PSF V2.00	0	29. Not-Trans and anti-PSF-A546_Pos012_S001	00-DoUqkrEaMuuGVN4nqeKoKM
1		Nucleus	0.000	1.000	454	100000454	100000031	Not-Trans anti-PSF-A546 8C-S-PSF V2.00	0	29. Not-Trans and anti-PSF-A546_Pos012_S001	00-DoUqkrEaMuuGVN4nqeKoKM
1		Nucleus	0.000	1.000	455	100000455	100000032	Not-Trans anti-PSF-A546 8C-S-PSF V2.00	0	29. Not-Trans and anti-PSF-A546_Pos012_S001	00-DoUqkrEaMuuGVN4nqeKoKM
1		Nucleus	0.000	1.000	456	100000456	100000033	Not-Trans anti-PSF-A546 8C-S-PSF V2.00	0	29. Not-Trans and anti-PSF-A546_Pos012_S001	00-DoUqkrEaMuuGVN4nqeKoKM
1		Nucleus	0.000	1.000	457	100000457	100000034	Not-Trans anti-PSF-A546 8C-S-PSF V2.00	0	29. Not-Trans and anti-PSF-A546_Pos012_S001	00-DoUqkrEaMuuGVN4nqeKoKM
1		Nucleus	0.000	1.000	458	100000458	100000035	Not-Trans anti-PSF-A546 8C-S-PSF V2.00	0	29. Not-Trans and anti-PSF-A546_Pos012_S001	00-DoUqkrEaMuuGVN4nqeKoKM
1		Nucleus	0.000	1.000	459	100000459	100000036	Not-Trans anti-PSF-A546 8C-S-PSF V2.00	0	29. Not-Trans and anti-PSF-A546_Pos012_S001	00-DoUqkrEaMuuGVN4nqeKoKM
1		Nucleus	0.000	1.000	460	100000460	100000037	Not-Trans anti-PSF-A546 8C-S-PSF V2.00	0	29. Not-Trans and anti-PSF-A546_Pos012_S001	00-DoUqkrEaMuuGVN4nqeKoKM
1		Nucleus	0.000	1.000	461	100000461	100000038	Not-Trans anti-PSF-A546 8C-S-PSF V2.00	0	29. Not-Trans and anti-PSF-A546_Pos012_S001	00-DoUqkrEaMuuGVN4nqeKoKM
1		Nucleus	0.000	1.000	462	100000462	100000039	Not-Trans anti-PSF-A546 8C-S-PSF V2.00	0	29. Not-Trans and anti-PSF-A546_Pos012_S001	00-DoUqkrEaMuuGVN4nqeKoKM
1		Nucleus	0.000	1.000	463	100000463	100000040	Not-Trans anti-PSF-A546 8C-S-PSF V2.00	0	29. Not-Trans and anti-PSF-A546_Pos012_S001	00-DoUqkrEaMuuGVN4nqeKoKM
1		Nucleus	0.000	1.000	464	100000464	100000041	Not-Trans anti-PSF-A546 8C-S-PSF V2.00	0	29. Not-Trans and anti-PSF-A546_Pos012_S001	00-DoUqkrEaMuuGVN4nqeKoKM
1		Nucleus	0.000	1.000	465	100000465	100000042	Not-Trans anti-PSF-A546 8C-S-PSF V2.00	0	29. Not-Trans and anti-PSF-A546_Pos012_S001	00-DoUqkrEaMuuGVN4nqeKoKM
1		Nucleus	0.000	1.000	466	100000466	100000043	Not-Trans anti-PSF-A546 8C-S-PSF V2.00	0	29. Not-Trans and anti-PSF-A546_Pos012_S001	00-DoUqkrEaMuuGVN4nqeKoKM
1		Nucleus	0.000	1.000	467	100000467	100000044	Not-Trans anti-PSF-A546 8C-S-PSF V2.00	0	29. Not-Trans and anti-PSF-A546_Pos012_S001	00-DoUqkrEaMuuGVN4nqeKoKM
1		Nucleus	0.000	1.000	468	100000468	100000045	Not-Trans anti-PSF-A546 8C-S-PSF V2.00	0	29. Not-Trans and anti-PSF-A546_Pos012_S001	00-DoUqkrEaMuuGVN4nqeKoKM
1		Nucleus	0.000	1.000	469	100000469	100000046	Not-Trans anti-PSF-A546 8C-S-PSF V2.00	0	29. Not-Trans and anti-PSF-A546_Pos012_S001	00-DoUqkrEaMuuGVN4nqeKoKM
1		Nucleus	0.000	1.000	470	100000470	100000047	Not-Trans anti-PSF-A546 8C-S-PSF V2.00	0	29. Not-Trans and anti-PSF-A546_Pos012_S001	00-DoUqkrEaMuuGVN4nqeKoKM
1		Nucleus	0.000	1.000	471	100000471	100000048	Not-Trans anti-PSF-A546 8C-S-PSF V2.00	0	29. Not-Trans and anti-PSF-A546_Pos012_S001	00-DoUqkrEaMuuGVN4nqeKoKM
1		Nucleus	0.000	1.000	472	100000472	100000049	Not-Trans anti-PSF-A546 8C-S-PSF V2.00	0	29. Not-Trans and anti-PSF-A546_Pos012_S001	00-DoUqkrEaMuuGVN4nqeKoKM
1		Nucleus	0.000	1.000	473	100000473	100000050	Not-Trans anti-PSF-A546 8C-S-PSF V2.00	0	29. Not-Trans and anti-PSF-A546_Pos012_S001	00-DoUqkrEaMuuGVN4nqeKoKM
1		Nucleus	0.000	1.000	474	100000474	100000051	Not-Trans anti-PSF-A546 8C-S-PSF V2.00	0	29. Not-Trans and anti-PSF-A546_Pos012_S001	00-DoUqkrEaMuuGVN4nqeKoKM
1		Nucleus	0.000	1.000	475	100000475	100000052	Not-Trans anti-PSF-A546 8C-S-PSF V2.00	0	29. Not-Trans and anti-PSF-A546_Pos012_S001	00-DoUqkrEaMuuGVN4nqeKoKM
1		Nucleus	0.000	1.000	476	100000476	100000053	Not-Trans anti-PSF-A546 8C-S-PSF V2.00	0	29. Not-Trans and anti-PSF-A546_Pos012_S001	00-DoUqkrEaMuuGVN4nqeKoKM
1		Nucleus	0.000	1.000	477	100000477	100000054	Not-Trans anti-PSF-A546 8C-S-PSF V2.00	0	29. Not-Trans and anti-PSF-A546_Pos012_S001	00-DoUqkrEaMuuGVN4nqeKoKM
1		Nucleus	0.000	1.000	478	100000478	100000055	Not-Trans anti-PSF-A546 8C-S-PSF V2.00	0	29. Not-Trans and anti-PSF-A546_Pos012_S001	00-DoUqkrEaMuuGVN4nqeKoKM
1		Nucleus	0.000	1.000	479	100000479	100000056	Not-Trans anti-PSF-A546 8C-S-PSF V2.00	0	29. Not-Trans and anti-PSF-A546_Pos012_S001	00-DoUqkrEaMuuGVN4nqeKoKM
1		Nucleus	0.000	1.000	480	100000480	100000057	Not-Trans anti-PSF-A546 8C-S-PSF V2.00	0	29. Not-Trans and anti-PSF-A546_Pos012_S001	00-DoUqkrEaMuuGVN4nqeKoKM
1		Nucleus	0.000	1.000	481	100000481	100000058	Not-Trans anti-PSF-A546 8C-S-PSF V2.00	0	29. Not-Trans and anti-PSF-A546_Pos012_S001	00-DoUqkrEaMuuGVN4nqeKoKM
1		Nucleus	0.000	1.000	482	100000482	100000000	Not-Trans anti-PSF-A546 8C-S-PSF V2.00	0	29. Not-Trans and anti-PSF-A546_Pos013_S001	00-wBGfRczFYkDFeeEuUZr5bE
1		Nucleus	0.000	1.000	483	100000483	100000001	Not-Trans anti-PSF-A546 8C-S-PSF V2.00	0	29. Not-Trans and anti-PSF-A546_Pos013_S001	00-wBGfRczFYkDFeeEuUZr5bE
1		Nucleus	0.000	1.000	484	100000484	100000002	Not-Trans anti-PSF-A546 8C-S-PSF V2.00	0	29. Not-Trans and anti-PSF-A546_Pos013_S001	00-wBGfRczFYkDFeeEuUZr5bE
1		Nucleus	0.000	1.000	485	100000485	100000003	Not-Trans anti-PSF-A546 8C-S-PSF V2.00	0	29. Not-Trans and anti-PSF-A546_Pos013_S001	00-wBGfRczFYkDFeeEuUZr5bE
1		Nucleus	0.000	1.000	486	100000486	100000004	Not-Trans anti-PSF-A546 8C-S-PSF V2.00	0	29. Not-Trans and anti-PSF-A546_Pos013_S001	00-wBGfRczFYkDFeeEuUZr5bE
1		Nucleus	0.000	1.000	487	100000487	100000005	Not-Trans anti-PSF-A546 8C-S-PSF V2.00	0	29. Not-Trans and anti-PSF-A546_Pos013_S001	00-wBGfRczFYkDFeeEuUZr5bE
1		Nucleus	0.000	1.000	488	100000488	100000006	Not-Trans anti-PSF-A546 8C-S-PSF V2.00	0	29. Not-Trans and anti-PSF-A546_Pos013_S001	00-wBGfRczFYkDFeeEuUZr5bE
1		Nucleus	0.000	1.000	489	100000489	100000007	Not-Trans anti-PSF-A546 8C-S-PSF V2.00	0	29. Not-Trans and anti-PSF-A546_Pos013_S001	00-wBGfRczFYkDFeeEuUZr5bE
1		Nucleus	0.000	1.000	490	100000490	100000008	Not-Trans anti-PSF-A546 8C-S-PSF V2.00	0	29. Not-Trans and anti-PSF-A546_Pos013_S001	00-wBGfRczFYkDFeeEuUZr5bE
1		Nucleus	0.000	1.000	491	100000491	100000009	Not-Trans anti-PSF-A546 8C-S-PSF V2.00	0	29. Not-Trans and anti-PSF-A546_Pos013_S001	00-wBGfRczFYkDFeeEuUZr5bE
1		Nucleus	0.000	1.000	492	100000492	100000010	Not-Trans anti-PSF-A546 8C-S-PSF V2.00	0	29. Not-Trans and anti-PSF-A546_Pos013_S001	00-wBGfRczFYkDFeeEuUZr5bE
1		Nucleus	0.000	1.000	493	100000493	100000011	Not-Trans anti-PSF-A546 8C-S-PSF V2.00	0	29. Not-Trans and anti-PSF-A546_Pos013_S001	00-wBGfRczFYkDFeeEuUZr5bE
1		Nucleus	0.000	1.000	494	100000494	100000012	Not-Trans anti-PSF-A546 8C-S-PSF V2.00	0	29. Not-Trans and anti-PSF-A546_Pos013_S001	00-wBGfRczFYkDFeeEuUZr5bE
1		Nucleus	0.000	1.000	495	100000495	100000013	Not-Trans anti-PSF-A546 8C-S-PSF V2.00	0	29. Not-Trans and anti-PSF-A546_Pos013_S001	00-wBGfRczFYkDFeeEuUZr5bE
1		Nucleus	0.000	1.000	496	100000496	100000014	Not-Trans anti-PSF-A546 8C-S-PSF V2.00	0	29. Not-Trans and anti-PSF-A546_Pos013_S001	00-wBGfRczFYkDFeeEuUZr5bE
1		Nucleus	0.000	1.000	497	100000497	100000015	Not-Trans anti-PSF-A546 8C-S-PSF V2.00	0	29. Not-Trans and anti-PSF-A546_Pos013_S001	00-wBGfRczFYkDFeeEuUZr5bE
1		Nucleus	0.000	1.000	498	100000498	100000016	Not-Trans anti-PSF-A546 8C-S-PSF V2.00	0	29. Not-Trans and anti-PSF-A546_Pos013_S001	00-wBGfRczFYkDFeeEuUZr5bE
1		Nucleus	0.000	1.000	499	100000499	100000017	Not-Trans anti-PSF-A546 8C-S-PSF V2.00	0	29. Not-Trans and anti-PSF-A546_Pos013_S001	00-wBGfRczFYkDFeeEuUZr5bE
1		Nucleus	0.000	1.000	500	100000500	100000018	Not-Trans anti-PSF-A546 8C-S-PSF V2.00	0	29. Not-Trans and anti-PSF-A546_Pos013_S001	00-wBGfRczFYkDFeeEuUZr5bE
1		Nucleus	0.000	1.000	501	100000501	100000019	Not-Trans anti-PSF-A546 8C-S-PSF V2.00	0	29. Not-Trans and anti-PSF-A546_Pos013_S001	00-wBGfRczFYkDFeeEuUZr5bE
1		Nucleus	0.000	1.000	502	100000502	100000020	Not-Trans anti-PSF-A546 8C-S-PSF V2.00	0	29. Not-Trans and anti-PSF-A546_Pos013_S001	00-wBGfRczFYkDFeeEuUZr5bE
1		Nucleus	0.000	1.000	503	100000503	100000021	Not-Trans anti-PSF-A546 8C-S-PSF V2.00	0	29. Not-Trans and anti-PSF-A546_Pos013_S001	00-wBGfRczFYkDFeeEuUZr5bE
1		Nucleus	0.000	1.000	504	100000504	100000022	Not-Trans anti-PSF-A546 8C-S-PSF V2.00	0	29. Not-Trans and anti-PSF-A546_Pos013_S001	00-wBGfRczFYkDFeeEuUZr5bE
1		Nucleus	0.000	1.000	505	100000505	100000023	Not-Trans anti-PSF-A546 8C-S-PSF V2.00	0	29. Not-Trans and anti-PSF-A546_Pos013_S001	00-wBGfRczFYkDFeeEuUZr5bE
1		Nucleus	0.000	1.000	506	100000506	100000024	Not-Trans anti-PSF-A546 8C-S-PSF V2.00	0	29. Not-Trans and anti-PSF-A546_Pos013_S001	00-wBGfRczFYkDFeeEuUZr5bE
1		Nucleus	0.000	1.000	507	100000507	100000025	Not-Trans anti-PSF-A546 8C-S-PSF V2.00	0	29. Not-Trans and anti-PSF-A546_Pos013_S001	00-wBGfRczFYkDFeeEuUZr5bE
1		Nucleus	0.000	1.000	508	100000508	100000026	Not-Trans anti-PSF-A546 8C-S-PSF V2.00	0	29. Not-Trans and anti-PSF-A546_Pos013_S001	00-wBGfRczFYkDFeeEuUZr5bE
1		Nucleus	0.000	1.000	509	100000509	100000027	Not-Trans anti-PSF-A546 8C-S-PSF V2.00	0	29. Not-Trans and anti-PSF-A546_Pos013_S001	00-wBGfRczFYkDFeeEuUZr5bE
1		Nucleus	0.000	1.000	510	100000510	100000028	Not-Trans anti-PSF-A546 8C-S-PSF V2.00	0	29. Not-Trans and anti-PSF-A546_Pos013_S001	00-wBGfRczFYkDFeeEuUZr5bE
1		Nucleus	0.000	1.000	511	100000511	100000029	Not-Trans anti-PSF-A546 8C-S-PSF V2.00	0	29. Not-Trans and anti-PSF-A546_Pos013_S001	00-wBGfRczFYkDFeeEuUZr5bE
1		Nucleus	0.000	1.000	512	100000512	100000030	Not-Trans anti-PSF-A546 8C-S-PSF V2.00	0	29. Not-Trans and anti-PSF-A546_Pos013_S001	00-wBGfRczFYkDFeeEuUZr5bE
1		Nucleus	0.000	1.000	513	100000513	100000031	Not-Trans anti-PSF-A546 8C-S-PSF V2.00	0	29. Not-Trans and anti-PSF-A546_Pos013_S001	00-wBGfRczFYkDFeeEuUZr5bE
1		Nucleus	0.000	1.000	514	100000514	100000032	Not-Trans anti-PSF-A546 8C-S-PSF V2.00	0	29. Not-Trans and anti-PSF-A546_Pos013_S001	00-wBGfRczFYkDFeeEuUZr5bE
1		Nucleus	0.000	1.000	515	100000515	100000033	Not-Trans anti-PSF-A546 8C-S-PSF V2.00	0	29. Not-Trans and anti-PSF-A546_Pos013_S001	00-wBGfRczFYkDFeeEuUZr5bE
1		Nucleus	0.000	1.000	516	100000516	100000034	Not-Trans anti-PSF-A546 8C-S-PSF V2.00	0	29. Not-Trans and anti-PSF-A546_Pos013_S001	00-wBGfRczFYkDFeeEuUZr5bE
1		Nucleus	0.000	1.000	517	100000517	100000035	Not-Trans anti-PSF-A546 8C-S-PSF V2.00	0	29. Not-Trans and anti-PSF-A546_Pos013_S001	00-wBGfRczFYkDFeeEuUZr5bE
1		Nucleus	0.000	1.000	518	100000518	100000036	Not-Trans anti-PSF-A546 8C-S-PSF V2.00	0	29. Not-Trans and anti-PSF-A546_Pos013_S001	00-wBGfRczFYkDFeeEuUZr5bE
1		Nucleus	0.000	1.000	519	100000519	100000037	Not-Trans anti-PSF-A546 8C-S-PSF V2.00	0	29. Not-Trans and anti-PSF-A546_Pos013_S001	00-wBGfRczFYkDFeeEuUZr5bE
1		Nucleus	0.000	1.000	520	100000520	100000038	Not-Trans anti-PSF-A546 8C-S-PSF V2.00	0	29. Not-Trans and anti-PSF-A546_Pos013_S001	00-wBGfRczFYkDFeeEuUZr5bE
1		Nucleus	0.000	1.000	521	100000521	100000039	Not-Trans anti-PSF-A546 8C-S-PSF V2.00	0	29. Not-Trans and anti-PSF-A546_Pos013_S001	00-wBGfRczFYkDFeeEuUZr5bE
1		Nucleus	0.000	1.000	522	100000522	100000040	Not-Trans anti-PSF-A546 8C-S-PSF V2.00	0	29. Not-Trans and anti-PSF-A546_Pos013_S001	00-wBGfRczFYkDFeeEuUZr5bE
1		Nucleus	0.000	1.000	523	100000523	100000041	Not-Trans anti-PSF-A546 8C-S-PSF V2.00	0	29. Not-Trans and anti-PSF-A546_Pos013_S001	00-wBGfRczFYkDFeeEuUZr5bE
1		Nucleus	0.000	1.000	524	100000524	100000042	Not-Trans anti-PSF-A546 8C-S-PSF V2.00	0	29. Not-Trans and anti-PSF-A546_Pos013_S001	00-wBGfRczFYkDFeeEuUZr5bE
1		Nucleus	0.000	1.000	525	100000525	100000043	Not-Trans anti-PSF-A546 8C-S-PSF V2.00	0	29. Not-Trans and anti-PSF-A546_Pos013_S001	00-wBGfRczFYkDFeeEuUZr5bE
1		Nucleus	0.000	1.000	526	100000526	100000044	Not-Trans anti-PSF-A546 8C-S-PSF V2.00	0	29. Not-Trans and anti-PSF-A546_Pos013_S001	00-wBGfRczFYkDFeeEuUZr5bE
1		Nucleus	0.000	1.000	527	100000527	100000045	Not-Trans anti-PSF-A546 8C-S-PSF V2.00	0	29. Not-Trans and anti-PSF-A546_Pos013_S001	00-wBGfRczFYkDFeeEuUZr5bE
1		Nucleus	0.000	1.000	528	100000528	100000046	Not-Trans anti-PSF-A546 8C-S-PSF V2.00	0	29. Not-Trans and anti-PSF-A546_Pos013_S001	00-wBGfRczFYkDFeeEuUZr5bE
1		Nucleus	0.000	1.000	529	100000529	100000047	Not-Trans anti-PSF-A546 8C-S-PSF V2.00	0	29. Not-Trans and anti-PSF-A546_Pos013_S001	00-wBGfRczFYkDFeeEuUZr5bE
1		Nucleus	0.000	1.000	530	100000530	100000048	Not-Trans anti-PSF-A546 8C-S-PSF V2.00	0	29. Not-Trans and anti-PSF-A546_Pos013_S001	00-wBGfRczFYkDFeeEuUZr5bE
1		Nucleus	0.000	1.000	531	100000531	100000049	Not-Trans anti-PSF-A546 8C-S-PSF V2.00	0	29. Not-Trans and anti-PSF-A546_Pos013_S001	00-wBGfRczFYkDFeeEuUZr5bE
1		Nucleus	0.000	1.000	532	100000532	100000050	Not-Trans anti-PSF-A546 8C-S-PSF V2.00	0	29. Not-Trans and anti-PSF-A546_Pos013_S001	00-wBGfRczFYkDFeeEuUZr5bE
1		Nucleus	0.000	1.000	533	100000533	100000051	Not-Trans anti-PSF-A546 8C-S-PSF V2.00	0	29. Not-Trans and anti-PSF-A546_Pos013_S001	00-wBGfRczFYkDFeeEuUZr5bE
1		Nucleus	0.000	1.000	534	100000534	100000052	Not-Trans anti-PSF-A546 8C-S-PSF V2.00	0	29. Not-Trans and anti-PSF-A546_Pos013_S001	00-wBGfRczFYkDFeeEuUZr5bE
1		Nucleus	0.000	1.000	535	100000535	100000053	Not-Trans anti-PSF-A546 8C-S-PSF V2.00	0	29. Not-Trans and anti-PSF-A546_Pos013_S001	00-wBGfRczFYkDFeeEuUZr5bE
1		Nucleus	0.000	1.000	536	100000536	100000054	Not-Trans anti-PSF-A546 8C-S-PSF V2.00	0	29. Not-Trans and anti-PSF-A546_Pos013_S001	00-wBGfRczFYkDFeeEuUZr5bE
1		Nucleus	0.000	1.000	537	100000537	100000055	Not-Trans anti-PSF-A546 8C-S-PSF V2.00	0	29. Not-Trans and anti-PSF-A546_Pos013_S001	00-wBGfRczFYkDFeeEuUZr5bE
1		Nucleus	0.000	1.000	538	100000538	100000056	Not-Trans anti-PSF-A546 8C-S-PSF V2.00	0	29. Not-Trans and anti-PSF-A546_Pos013_S001	00-wBGfRczFYkDFeeEuUZr5bE
1		Nucleus	0.000	1.000	539	100000539	100000057	Not-Trans anti-PSF-A546 8C-S-PSF V2.00	0	29. Not-Trans and anti-PSF-A546_Pos013_S001	00-wBGfRczFYkDFeeEuUZr5bE
1		Nucleus	0.000	1.000	540	100000540	100000058	Not-Trans anti-PSF-A546 8C-S-PSF V2.00	0	29. Not-Trans and anti-PSF-A546_Pos013_S001	00-wBGfRczFYkDFeeEuUZr5bE
1		Nucleus	0.000	1.000	541	100000541	100000059	Not-Trans anti-PSF-A546 8C-S-PSF V2.00	0	29. Not-Trans and anti-PSF-A546_Pos013_S001	00-wBGfRczFYkDFeeEuUZr5bE
1		Nucleus	0.000	1.000	542	100000542	100000060	Not-Trans anti-PSF-A546 8C-S-PSF V2.00	0	29. Not-Trans and anti-PSF-A546_Pos013_S001	00-wBGfRczFYkDFeeEuUZr5bE
1		Nucleus	0.000	1.000	543	100000543	100000061	Not-Trans anti-PSF-A546 8C-S-PSF V2.00	0	29. Not-Trans and anti-PSF-A546_Pos013_S001	00-wBGfRczFYkDFeeEuUZr5bE
1		Nucleus	0.000	1.000	544	100000544	100000062	Not-Trans anti-PSF-A546 8C-S-PSF V2.00	0	29. Not-Trans and anti-PSF-A546_Pos013_S001	00-wBGfRczFYkDFeeEuUZr5bE
1		Nucleus	0.000	1.000	545	100000545	100000063	Not-Trans anti-PSF-A546 8C-S-PSF V2.00	0	29. Not-Trans and anti-PSF-A546_Pos013_S001	00-wBGfRczFYkDFeeEuUZr5bE
1		Nucleus	0.000	1.000	546	100000546	100000064	Not-Trans anti-PSF-A546 8C-S-PSF V2.00	0	29. Not-Trans and anti-PSF-A546_Pos013_S001	00-wBGfRczFYkDFeeEuUZr5bE
1		Nucleus	0.000	1.000	547	100000547	100000065	Not-Trans anti-PSF-A546 8C-S-PSF V2.00	0	29. Not-Trans and anti-PSF-A546_Pos013_S001	00-wBGfRczFYkDFeeEuUZr5bE
1		Nucleus	0.000	1.000	548	100000548	100000066	Not-Trans anti-PSF-A546 8C-S-PSF V2.00	0	29. Not-Trans and anti-PSF-A546_Pos013_S001	00-wBGfRczFYkDFeeEuUZr5bE
1		Nucleus	0.000	1.000	549	100000549	100000067	Not-Trans anti-PSF-A546 8C-S-PSF V2.00	0	29. Not-Trans and anti-PSF-A546_Pos013_S001	00-wBGfRczFYkDFeeEuUZr5bE
1		Nucleus	0.000	1.000	550	100000550	100000068	Not-Trans anti-PSF-A546 8C-S-PSF V2.00	0	29. Not-Trans and anti-PSF-A546_Pos013_S001	00-wBGfRczFYkDFeeEuUZr5bE
1		Nucleus	0.000	1.000	551	100000551	100000069	Not-Trans anti-PSF-A546 8C-S-PSF V2.00	0	29. Not-Trans and anti-PSF-A546_Pos013_S001	00-wBGfRczFYkDFeeEuUZr5bE
1		Nucleus	0.000	1.000	552	100000552	100000070	Not-Trans anti-PSF-A546 8C-S-PSF V2.00	0	29. Not-Trans and anti-PSF-A546_Pos013_S001	00-wBGfRczFYkDFeeEuUZr5bE
1		Nucleus	0.000	1.000	553	100000553	100000071	Not-Trans anti-PSF-A546 8C-S-PSF V2.00	0	29. Not-Trans and anti-PSF-A546_Pos013_S001	00-wBGfRczFYkDFeeEuUZr5bE
1		Nucleus	0.000	1.000	554	100000554	100000072	Not-Trans anti-PSF-A546 8C-S-PSF V2.00	0	29. Not-Trans and anti-PSF-A546_Pos013_S001	00-wBGfRczFYkDFeeEuUZr5bE
1		Nucleus	0.000	1.000	555	100000555	100000073	Not-Trans anti-PSF-A546 8C-S-PSF V2.00	0	29. Not-Trans and anti-PSF-A546_Pos013_S001	00-wBGfRczFYkDFeeEuUZr5bE
1		Nucleus	0.000	1.000	556	100000556	100000000	Not-Trans anti-PSF-A546 8C-S-PSF V2.00	0	29. Not-Trans and anti-PSF-A546_Pos014_S001	00-9dAFtU2AAsfB9sCLXUQRSL
1		Nucleus	0.000	1.000	557	100000557	100000001	Not-Trans anti-PSF-A546 8C-S-PSF V2.00	0	29. Not-Trans and anti-PSF-A546_Pos014_S001	00-9dAFtU2AAsfB9sCLXUQRSL
1		Nucleus	0.000	1.000	558	100000558	100000002	Not-Trans anti-PSF-A546 8C-S-PSF V2.00	0	29. Not-Trans and anti-PSF-A546_Pos014_S001	00-9dAFtU2AAsfB9sCLXUQRSL
1		Nucleus	0.000	1.000	559	100000559	100000003	Not-Trans anti-PSF-A546 8C-S-PSF V2.00	0	29. Not-Trans and anti-PSF-A546_Pos014_S001	00-9dAFtU2AAsfB9sCLXUQRSL
1		Nucleus	0.000	1.000	560	100000560	100000004	Not-Trans anti-PSF-A546 8C-S-PSF V2.00	0	29. Not-Trans and anti-PSF-A546_Pos014_S001	00-9dAFtU2AAsfB9sCLXUQRSL
1		Nucleus	0.000	1.000	561	100000561	100000005	Not-Trans anti-PSF-A546 8C-S-PSF V2.00	0	29. Not-Trans and anti-PSF-A546_Pos014_S001	00-9dAFtU2AAsfB9sCLXUQRSL
1		Nucleus	0.000	1.000	562	100000562	100000006	Not-Trans anti-PSF-A546 8C-S-PSF V2.00	0	29. Not-Trans and anti-PSF-A546_Pos014_S001	00-9dAFtU2AAsfB9sCLXUQRSL
1		Nucleus	0.000	1.000	563	100000563	100000007	Not-Trans anti-PSF-A546 8C-S-PSF V2.00	0	29. Not-Trans and anti-PSF-A546_Pos014_S001	00-9dAFtU2AAsfB9sCLXUQRSL
1		Nucleus	0.000	1.000	564	100000564	100000008	Not-Trans anti-PSF-A546 8C-S-PSF V2.00	0	29. Not-Trans and anti-PSF-A546_Pos014_S001	00-9dAFtU2AAsfB9sCLXUQRSL
1		Nucleus	0.000	1.000	565	100000565	100000009	Not-Trans anti-PSF-A546 8C-S-PSF V2.00	0	29. Not-Trans and anti-PSF-A546_Pos014_S001	00-9dAFtU2AAsfB9sCLXUQRSL
1		Nucleus	0.000	1.000	566	100000566	100000010	Not-Trans anti-PSF-A546 8C-S-PSF V2.00	0	29. Not-Trans and anti-PSF-A546_Pos014_S001	00-9dAFtU2AAsfB9sCLXUQRSL
1		Nucleus	0.000	1.000	567	100000567	100000011	Not-Trans anti-PSF-A546 8C-S-PSF V2.00	0	29. Not-Trans and anti-PSF-A546_Pos014_S001	00-9dAFtU2AAsfB9sCLXUQRSL
1		Nucleus	0.000	1.000	568	100000568	100000012	Not-Trans anti-PSF-A546 8C-S-PSF V2.00	0	29. Not-Trans and anti-PSF-A546_Pos014_S001	00-9dAFtU2AAsfB9sCLXUQRSL
1		Nucleus	0.000	1.000	569	100000569	100000013	Not-Trans anti-PSF-A546 8C-S-PSF V2.00	0	29. Not-Trans and anti-PSF-A546_Pos014_S001	00-9dAFtU2AAsfB9sCLXUQRSL
1		Nucleus	0.000	1.000	570	100000570	100000014	Not-Trans anti-PSF-A546 8C-S-PSF V2.00	0	29. Not-Trans and anti-PSF-A546_Pos014_S001	00-9dAFtU2AAsfB9sCLXUQRSL
1		Nucleus	0.000	1.000	571	100000571	100000015	Not-Trans anti-PSF-A546 8C-S-PSF V2.00	0	29. Not-Trans and anti-PSF-A546_Pos014_S001	00-9dAFtU2AAsfB9sCLXUQRSL
1		Nucleus	0.000	1.000	572	100000572	100000016	Not-Trans anti-PSF-A546 8C-S-PSF V2.00	0	29. Not-Trans and anti-PSF-A546_Pos014_S001	00-9dAFtU2AAsfB9sCLXUQRSL
1		Nucleus	0.000	1.000	573	100000573	100000017	Not-Trans anti-PSF-A546 8C-S-PSF V2.00	0	29. Not-Trans and anti-PSF-A546_Pos014_S001	00-9dAFtU2AAsfB9sCLXUQRSL
1		Nucleus	0.000	1.000	574	100000574	100000018	Not-Trans anti-PSF-A546 8C-S-PSF V2.00	0	29. Not-Trans and anti-PSF-A546_Pos014_S001	00-9dAFtU2AAsfB9sCLXUQRSL
1		Nucleus	0.000	1.000	575	100000575	100000019	Not-Trans anti-PSF-A546 8C-S-PSF V2.00	0	29. Not-Trans and anti-PSF-A546_Pos014_S001	00-9dAFtU2AAsfB9sCLXUQRSL
1		Nucleus	0.000	1.000	576	100000576	100000020	Not-Trans anti-PSF-A546 8C-S-PSF V2.00	0	29. Not-Trans and anti-PSF-A546_Pos014_S001	00-9dAFtU2AAsfB9sCLXUQRSL
1		Nucleus	0.000	1.000	577	100000577	100000021	Not-Trans anti-PSF-A546 8C-S-PSF V2.00	0	29. Not-Trans and anti-PSF-A546_Pos014_S001	00-9dAFtU2AAsfB9sCLXUQRSL
1		Nucleus	0.000	1.000	578	100000578	100000022	Not-Trans anti-PSF-A546 8C-S-PSF V2.00	0	29. Not-Trans and anti-PSF-A546_Pos014_S001	00-9dAFtU2AAsfB9sCLXUQRSL
1		Nucleus	0.000	1.000	579	100000579	100000023	Not-Trans anti-PSF-A546 8C-S-PSF V2.00	0	29. Not-Trans and anti-PSF-A546_Pos014_S001	00-9dAFtU2AAsfB9sCLXUQRSL
1		Nucleus	0.000	1.000	580	100000580	100000024	Not-Trans anti-PSF-A546 8C-S-PSF V2.00	0	29. Not-Trans and anti-PSF-A546_Pos014_S001	00-9dAFtU2AAsfB9sCLXUQRSL
1		Nucleus	0.000	1.000	581	100000581	100000025	Not-Trans anti-PSF-A546 8C-S-PSF V2.00	0	29. Not-Trans and anti-PSF-A546_Pos014_S001	00-9dAFtU2AAsfB9sCLXUQRSL
1		Nucleus	0.000	1.000	582	100000582	100000026	Not-Trans anti-PSF-A546 8C-S-PSF V2.00	0	29. Not-Trans and anti-PSF-A546_Pos014_S001	00-9dAFtU2AAsfB9sCLXUQRSL
1		Nucleus	0.000	1.000	583	100000583	100000027	Not-Trans anti-PSF-A546 8C-S-PSF V2.00	0	29. Not-Trans and anti-PSF-A546_Pos014_S001	00-9dAFtU2AAsfB9sCLXUQRSL
1		Nucleus	0.000	1.000	584	100000584	100000028	Not-Trans anti-PSF-A546 8C-S-PSF V2.00	0	29. Not-Trans and anti-PSF-A546_Pos014_S001	00-9dAFtU2AAsfB9sCLXUQRSL
1		Nucleus	0.000	1.000	585	100000585	100000029	Not-Trans anti-PSF-A546 8C-S-PSF V2.00	0	29. Not-Trans and anti-PSF-A546_Pos014_S001	00-9dAFtU2AAsfB9sCLXUQRSL
1		Nucleus	0.000	1.000	586	100000586	100000030	Not-Trans anti-PSF-A546 8C-S-PSF V2.00	0	29. Not-Trans and anti-PSF-A546_Pos014_S001	00-9dAFtU2AAsfB9sCLXUQRSL
1		Nucleus	0.000	1.000	587	100000587	100000031	Not-Trans anti-PSF-A546 8C-S-PSF V2.00	0	29. Not-Trans and anti-PSF-A546_Pos014_S001	00-9dAFtU2AAsfB9sCLXUQRSL
1		Nucleus	0.000	1.000	588	100000588	100000032	Not-Trans anti-PSF-A546 8C-S-PSF V2.00	0	29. Not-Trans and anti-PSF-A546_Pos014_S001	00-9dAFtU2AAsfB9sCLXUQRSL
1		Nucleus	0.000	1.000	589	100000589	100000033	Not-Trans anti-PSF-A546 8C-S-PSF V2.00	0	29. Not-Trans and anti-PSF-A546_Pos014_S001	00-9dAFtU2AAsfB9sCLXUQRSL
1		Nucleus	0.000	1.000	590	100000590	100000034	Not-Trans anti-PSF-A546 8C-S-PSF V2.00	0	29. Not-Trans and anti-PSF-A546_Pos014_S001	00-9dAFtU2AAsfB9sCLXUQRSL
1		Nucleus	0.000	1.000	591	100000591	100000035	Not-Trans anti-PSF-A546 8C-S-PSF V2.00	0	29. Not-Trans and anti-PSF-A546_Pos014_S001	00-9dAFtU2AAsfB9sCLXUQRSL
1		Nucleus	0.000	1.000	592	100000592	100000036	Not-Trans anti-PSF-A546 8C-S-PSF V2.00	0	29. Not-Trans and anti-PSF-A546_Pos014_S001	00-9dAFtU2AAsfB9sCLXUQRSL
1		Nucleus	0.000	1.000	593	100000593	100000037	Not-Trans anti-PSF-A546 8C-S-PSF V2.00	0	29. Not-Trans and anti-PSF-A546_Pos014_S001	00-9dAFtU2AAsfB9sCLXUQRSL
1		Nucleus	0.000	1.000	594	100000594	100000038	Not-Trans anti-PSF-A546 8C-S-PSF V2.00	0	29. Not-Trans and anti-PSF-A546_Pos014_S001	00-9dAFtU2AAsfB9sCLXUQRSL
1		Nucleus	0.000	1.000	595	100000595	100000039	Not-Trans anti-PSF-A546 8C-S-PSF V2.00	0	29. Not-Trans and anti-PSF-A546_Pos014_S001	00-9dAFtU2AAsfB9sCLXUQRSL
1		Nucleus	0.000	1.000	596	100000596	100000040	Not-Trans anti-PSF-A546 8C-S-PSF V2.00	0	29. Not-Trans and anti-PSF-A546_Pos014_S001	00-9dAFtU2AAsfB9sCLXUQRSL
1		Nucleus	0.000	1.000	597	100000597	100000041	Not-Trans anti-PSF-A546 8C-S-PSF V2.00	0	29. Not-Trans and anti-PSF-A546_Pos014_S001	00-9dAFtU2AAsfB9sCLXUQRSL
1		Nucleus	0.000	1.000	598	100000598	100000042	Not-Trans anti-PSF-A546 8C-S-PSF V2.00	0	29. Not-Trans and anti-PSF-A546_Pos014_S001	00-9dAFtU2AAsfB9sCLXUQRSL
1		Nucleus	0.000	1.000	599	100000599	100000043	Not-Trans anti-PSF-A546 8C-S-PSF V2.00	0	29. Not-Trans and anti-PSF-A546_Pos014_S001	00-9dAFtU2AAsfB9sCLXUQRSL
1		Nucleus	0.000	1.000	600	100000600	100000044	Not-Trans anti-PSF-A546 8C-S-PSF V2.00	0	29. Not-Trans and anti-PSF-A546_Pos014_S001	00-9dAFtU2AAsfB9sCLXUQRSL
1		Nucleus	0.000	1.000	601	100000601	100000045	Not-Trans anti-PSF-A546 8C-S-PSF V2.00	0	29. Not-Trans and anti-PSF-A546_Pos014_S001	00-9dAFtU2AAsfB9sCLXUQRSL
1		Nucleus	0.000	1.000	602	100000602	100000046	Not-Trans anti-PSF-A546 8C-S-PSF V2.00	0	29. Not-Trans and anti-PSF-A546_Pos014_S001	00-9dAFtU2AAsfB9sCLXUQRSL
1		Nucleus	0.000	1.000	603	100000603	100000047	Not-Trans anti-PSF-A546 8C-S-PSF V2.00	0	29. Not-Trans and anti-PSF-A546_Pos014_S001	00-9dAFtU2AAsfB9sCLXUQRSL
1		Nucleus	0.000	1.000	604	100000604	100000048	Not-Trans anti-PSF-A546 8C-S-PSF V2.00	0	29. Not-Trans and anti-PSF-A546_Pos014_S001	00-9dAFtU2AAsfB9sCLXUQRSL
1		Nucleus	0.000	1.000	605	100000605	100000049	Not-Trans anti-PSF-A546 8C-S-PSF V2.00	0	29. Not-Trans and anti-PSF-A546_Pos014_S001	00-9dAFtU2AAsfB9sCLXUQRSL
1		Nucleus	0.000	1.000	606	100000606	100000050	Not-Trans anti-PSF-A546 8C-S-PSF V2.00	0	29. Not-Trans and anti-PSF-A546_Pos014_S001	00-9dAFtU2AAsfB9sCLXUQRSL
1		Nucleus	0.000	1.000	607	100000607	100000051	Not-Trans anti-PSF-A546 8C-S-PSF V2.00	0	29. Not-Trans and anti-PSF-A546_Pos014_S001	00-9dAFtU2AAsfB9sCLXUQRSL
1		Nucleus	0.000	1.000	608	100000608	100000052	Not-Trans anti-PSF-A546 8C-S-PSF V2.00	0	29. Not-Trans and anti-PSF-A546_Pos014_S001	00-9dAFtU2AAsfB9sCLXUQRSL
1		Nucleus	0.000	1.000	609	100000609	100000053	Not-Trans anti-PSF-A546 8C-S-PSF V2.00	0	29. Not-Trans and anti-PSF-A546_Pos014_S001	00-9dAFtU2AAsfB9sCLXUQRSL
1		Nucleus	0.000	1.000	610	100000610	100000054	Not-Trans anti-PSF-A546 8C-S-PSF V2.00	0	29. Not-Trans and anti-PSF-A546_Pos014_S001	00-9dAFtU2AAsfB9sCLXUQRSL
1		Nucleus	0.000	1.000	611	100000611	100000055	Not-Trans anti-PSF-A546 8C-S-PSF V2.00	0	29. Not-Trans and anti-PSF-A546_Pos014_S001	00-9dAFtU2AAsfB9sCLXUQRSL
1		Nucleus	0.000	1.000	612	100000612	100000056	Not-Trans anti-PSF-A546 8C-S-PSF V2.00	0	29. Not-Trans and anti-PSF-A546_Pos014_S001	00-9dAFtU2AAsfB9sCLXUQRSL
1		Nucleus	0.000	1.000	613	100000613	100000057	Not-Trans anti-PSF-A546 8C-S-PSF V2.00	0	29. Not-Trans and anti-PSF-A546_Pos014_S001	00-9dAFtU2AAsfB9sCLXUQRSL
1		Nucleus	0.000	1.000	614	100000614	100000058	Not-Trans anti-PSF-A546 8C-S-PSF V2.00	0	29. Not-Trans and anti-PSF-A546_Pos014_S001	00-9dAFtU2AAsfB9sCLXUQRSL
1		Nucleus	0.000	1.000	615	100000615	100000000	Not-Trans anti-PSF-A546 8C-S-PSF V2.00	0	29. Not-Trans and anti-PSF-A546_Pos015_S001	00-7i6XaTm36DYsovQfCZF6QM
1		Nucleus	0.000	1.000	616	100000616	100000001	Not-Trans anti-PSF-A546 8C-S-PSF V2.00	0	29. Not-Trans and anti-PSF-A546_Pos015_S001	00-7i6XaTm36DYsovQfCZF6QM
1		Nucleus	0.000	1.000	617	100000617	100000002	Not-Trans anti-PSF-A546 8C-S-PSF V2.00	0	29. Not-Trans and anti-PSF-A546_Pos015_S001	00-7i6XaTm36DYsovQfCZF6QM
1		Nucleus	0.000	1.000	618	100000618	100000003	Not-Trans anti-PSF-A546 8C-S-PSF V2.00	0	29. Not-Trans and anti-PSF-A546_Pos015_S001	00-7i6XaTm36DYsovQfCZF6QM
1		Nucleus	0.000	1.000	619	100000619	100000004	Not-Trans anti-PSF-A546 8C-S-PSF V2.00	0	29. Not-Trans and anti-PSF-A546_Pos015_S001	00-7i6XaTm36DYsovQfCZF6QM
1		Nucleus	0.000	1.000	620	100000620	100000005	Not-Trans anti-PSF-A546 8C-S-PSF V2.00	0	29. Not-Trans and anti-PSF-A546_Pos015_S001	00-7i6XaTm36DYsovQfCZF6QM
1		Nucleus	0.000	1.000	621	100000621	100000006	Not-Trans anti-PSF-A546 8C-S-PSF V2.00	0	29. Not-Trans and anti-PSF-A546_Pos015_S001	00-7i6XaTm36DYsovQfCZF6QM
1		Nucleus	0.000	1.000	622	100000622	100000007	Not-Trans anti-PSF-A546 8C-S-PSF V2.00	0	29. Not-Trans and anti-PSF-A546_Pos015_S001	00-7i6XaTm36DYsovQfCZF6QM
1		Nucleus	0.000	1.000	623	100000623	100000008	Not-Trans anti-PSF-A546 8C-S-PSF V2.00	0	29. Not-Trans and anti-PSF-A546_Pos015_S001	00-7i6XaTm36DYsovQfCZF6QM
1		Nucleus	0.000	1.000	624	100000624	100000009	Not-Trans anti-PSF-A546 8C-S-PSF V2.00	0	29. Not-Trans and anti-PSF-A546_Pos015_S001	00-7i6XaTm36DYsovQfCZF6QM
1		Nucleus	0.000	1.000	625	100000625	100000010	Not-Trans anti-PSF-A546 8C-S-PSF V2.00	0	29. Not-Trans and anti-PSF-A546_Pos015_S001	00-7i6XaTm36DYsovQfCZF6QM
1		Nucleus	0.000	1.000	626	100000626	100000011	Not-Trans anti-PSF-A546 8C-S-PSF V2.00	0	29. Not-Trans and anti-PSF-A546_Pos015_S001	00-7i6XaTm36DYsovQfCZF6QM
1		Nucleus	0.000	1.000	627	100000627	100000012	Not-Trans anti-PSF-A546 8C-S-PSF V2.00	0	29. Not-Trans and anti-PSF-A546_Pos015_S001	00-7i6XaTm36DYsovQfCZF6QM
1		Nucleus	0.000	1.000	628	100000628	100000013	Not-Trans anti-PSF-A546 8C-S-PSF V2.00	0	29. Not-Trans and anti-PSF-A546_Pos015_S001	00-7i6XaTm36DYsovQfCZF6QM
1		Nucleus	0.000	1.000	629	100000629	100000014	Not-Trans anti-PSF-A546 8C-S-PSF V2.00	0	29. Not-Trans and anti-PSF-A546_Pos015_S001	00-7i6XaTm36DYsovQfCZF6QM
1		Nucleus	0.000	1.000	630	100000630	100000015	Not-Trans anti-PSF-A546 8C-S-PSF V2.00	0	29. Not-Trans and anti-PSF-A546_Pos015_S001	00-7i6XaTm36DYsovQfCZF6QM
1		Nucleus	0.000	1.000	631	100000631	100000016	Not-Trans anti-PSF-A546 8C-S-PSF V2.00	0	29. Not-Trans and anti-PSF-A546_Pos015_S001	00-7i6XaTm36DYsovQfCZF6QM
1		Nucleus	0.000	1.000	632	100000632	100000017	Not-Trans anti-PSF-A546 8C-S-PSF V2.00	0	29. Not-Trans and anti-PSF-A546_Pos015_S001	00-7i6XaTm36DYsovQfCZF6QM
1		Nucleus	0.000	1.000	633	100000633	100000018	Not-Trans anti-PSF-A546 8C-S-PSF V2.00	0	29. Not-Trans and anti-PSF-A546_Pos015_S001	00-7i6XaTm36DYsovQfCZF6QM
1		Nucleus	0.000	1.000	634	100000634	100000019	Not-Trans anti-PSF-A546 8C-S-PSF V2.00	0	29. Not-Trans and anti-PSF-A546_Pos015_S001	00-7i6XaTm36DYsovQfCZF6QM
1		Nucleus	0.000	1.000	635	100000635	100000020	Not-Trans anti-PSF-A546 8C-S-PSF V2.00	0	29. Not-Trans and anti-PSF-A546_Pos015_S001	00-7i6XaTm36DYsovQfCZF6QM
1		Nucleus	0.000	1.000	636	100000636	100000021	Not-Trans anti-PSF-A546 8C-S-PSF V2.00	0	29. Not-Trans and anti-PSF-A546_Pos015_S001	00-7i6XaTm36DYsovQfCZF6QM
1		Nucleus	0.000	1.000	637	100000637	100000022	Not-Trans anti-PSF-A546 8C-S-PSF V2.00	0	29. Not-Trans and anti-PSF-A546_Pos015_S001	00-7i6XaTm36DYsovQfCZF6QM
1		Nucleus	0.000	1.000	638	100000638	100000023	Not-Trans anti-PSF-A546 8C-S-PSF V2.00	0	29. Not-Trans and anti-PSF-A546_Pos015_S001	00-7i6XaTm36DYsovQfCZF6QM
1		Nucleus	0.000	1.000	639	100000639	100000024	Not-Trans anti-PSF-A546 8C-S-PSF V2.00	0	29. Not-Trans and anti-PSF-A546_Pos015_S001	00-7i6XaTm36DYsovQfCZF6QM
1		Nucleus	0.000	1.000	640	100000640	100000025	Not-Trans anti-PSF-A546 8C-S-PSF V2.00	0	29. Not-Trans and anti-PSF-A546_Pos015_S001	00-7i6XaTm36DYsovQfCZF6QM
1		Nucleus	0.000	1.000	641	100000641	100000026	Not-Trans anti-PSF-A546 8C-S-PSF V2.00	0	29. Not-Trans and anti-PSF-A546_Pos015_S001	00-7i6XaTm36DYsovQfCZF6QM
1		Nucleus	0.000	1.000	642	100000642	100000027	Not-Trans anti-PSF-A546 8C-S-PSF V2.00	0	29. Not-Trans and anti-PSF-A546_Pos015_S001	00-7i6XaTm36DYsovQfCZF6QM
1		Nucleus	0.000	1.000	643	100000643	100000028	Not-Trans anti-PSF-A546 8C-S-PSF V2.00	0	29. Not-Trans and anti-PSF-A546_Pos015_S001	00-7i6XaTm36DYsovQfCZF6QM
1		Nucleus	0.000	1.000	644	100000644	100000029	Not-Trans anti-PSF-A546 8C-S-PSF V2.00	0	29. Not-Trans and anti-PSF-A546_Pos015_S001	00-7i6XaTm36DYsovQfCZF6QM
1		Nucleus	0.000	1.000	645	100000645	100000030	Not-Trans anti-PSF-A546 8C-S-PSF V2.00	0	29. Not-Trans and anti-PSF-A546_Pos015_S001	00-7i6XaTm36DYsovQfCZF6QM
1		Nucleus	0.000	1.000	646	100000646	100000031	Not-Trans anti-PSF-A546 8C-S-PSF V2.00	0	29. Not-Trans and anti-PSF-A546_Pos015_S001	00-7i6XaTm36DYsovQfCZF6QM
1		Nucleus	0.000	1.000	647	100000647	100000032	Not-Trans anti-PSF-A546 8C-S-PSF V2.00	0	29. Not-Trans and anti-PSF-A546_Pos015_S001	00-7i6XaTm36DYsovQfCZF6QM
1		Nucleus	0.000	1.000	648	100000648	100000033	Not-Trans anti-PSF-A546 8C-S-PSF V2.00	0	29. Not-Trans and anti-PSF-A546_Pos015_S001	00-7i6XaTm36DYsovQfCZF6QM
1		Nucleus	0.000	1.000	649	100000649	100000034	Not-Trans anti-PSF-A546 8C-S-PSF V2.00	0	29. Not-Trans and anti-PSF-A546_Pos015_S001	00-7i6XaTm36DYsovQfCZF6QM
1		Nucleus	0.000	1.000	650	100000650	100000035	Not-Trans anti-PSF-A546 8C-S-PSF V2.00	0	29. Not-Trans and anti-PSF-A546_Pos015_S001	00-7i6XaTm36DYsovQfCZF6QM
1		Nucleus	0.000	1.000	651	100000651	100000036	Not-Trans anti-PSF-A546 8C-S-PSF V2.00	0	29. Not-Trans and anti-PSF-A546_Pos015_S001	00-7i6XaTm36DYsovQfCZF6QM
1		Nucleus	0.000	1.000	652	100000652	100000037	Not-Trans anti-PSF-A546 8C-S-PSF V2.00	0	29. Not-Trans and anti-PSF-A546_Pos015_S001	00-7i6XaTm36DYsovQfCZF6QM
1		Nucleus	0.000	1.000	653	100000653	100000000	Not-Trans anti-PSF-A546 8C-S-PSF V2.00	0	29. Not-Trans and anti-PSF-A546_Pos016_S001	00-dE3ZKToGTP74aJuRMXfdgD
1		Nucleus	0.000	1.000	654	100000654	100000001	Not-Trans anti-PSF-A546 8C-S-PSF V2.00	0	29. Not-Trans and anti-PSF-A546_Pos016_S001	00-dE3ZKToGTP74aJuRMXfdgD
1		Nucleus	0.000	1.000	655	100000655	100000002	Not-Trans anti-PSF-A546 8C-S-PSF V2.00	0	29. Not-Trans and anti-PSF-A546_Pos016_S001	00-dE3ZKToGTP74aJuRMXfdgD
1		Nucleus	0.000	1.000	656	100000656	100000003	Not-Trans anti-PSF-A546 8C-S-PSF V2.00	0	29. Not-Trans and anti-PSF-A546_Pos016_S001	00-dE3ZKToGTP74aJuRMXfdgD
1		Nucleus	0.000	1.000	657	100000657	100000004	Not-Trans anti-PSF-A546 8C-S-PSF V2.00	0	29. Not-Trans and anti-PSF-A546_Pos016_S001	00-dE3ZKToGTP74aJuRMXfdgD
1		Nucleus	0.000	1.000	658	100000658	100000005	Not-Trans anti-PSF-A546 8C-S-PSF V2.00	0	29. Not-Trans and anti-PSF-A546_Pos016_S001	00-dE3ZKToGTP74aJuRMXfdgD
1		Nucleus	0.000	1.000	659	100000659	100000006	Not-Trans anti-PSF-A546 8C-S-PSF V2.00	0	29. Not-Trans and anti-PSF-A546_Pos016_S001	00-dE3ZKToGTP74aJuRMXfdgD
1		Nucleus	0.000	1.000	660	100000660	100000007	Not-Trans anti-PSF-A546 8C-S-PSF V2.00	0	29. Not-Trans and anti-PSF-A546_Pos016_S001	00-dE3ZKToGTP74aJuRMXfdgD
1		Nucleus	0.000	1.000	661	100000661	100000008	Not-Trans anti-PSF-A546 8C-S-PSF V2.00	0	29. Not-Trans and anti-PSF-A546_Pos016_S001	00-dE3ZKToGTP74aJuRMXfdgD
1		Nucleus	0.000	1.000	662	100000662	100000009	Not-Trans anti-PSF-A546 8C-S-PSF V2.00	0	29. Not-Trans and anti-PSF-A546_Pos016_S001	00-dE3ZKToGTP74aJuRMXfdgD
1		Nucleus	0.000	1.000	663	100000663	100000010	Not-Trans anti-PSF-A546 8C-S-PSF V2.00	0	29. Not-Trans and anti-PSF-A546_Pos016_S001	00-dE3ZKToGTP74aJuRMXfdgD
1		Nucleus	0.000	1.000	664	100000664	100000011	Not-Trans anti-PSF-A546 8C-S-PSF V2.00	0	29. Not-Trans and anti-PSF-A546_Pos016_S001	00-dE3ZKToGTP74aJuRMXfdgD
1		Nucleus	0.000	1.000	665	100000665	100000012	Not-Trans anti-PSF-A546 8C-S-PSF V2.00	0	29. Not-Trans and anti-PSF-A546_Pos016_S001	00-dE3ZKToGTP74aJuRMXfdgD
1		Nucleus	0.000	1.000	666	100000666	100000013	Not-Trans anti-PSF-A546 8C-S-PSF V2.00	0	29. Not-Trans and anti-PSF-A546_Pos016_S001	00-dE3ZKToGTP74aJuRMXfdgD
1		Nucleus	0.000	1.000	667	100000667	100000014	Not-Trans anti-PSF-A546 8C-S-PSF V2.00	0	29. Not-Trans and anti-PSF-A546_Pos016_S001	00-dE3ZKToGTP74aJuRMXfdgD
1		Nucleus	0.000	1.000	668	100000668	100000015	Not-Trans anti-PSF-A546 8C-S-PSF V2.00	0	29. Not-Trans and anti-PSF-A546_Pos016_S001	00-dE3ZKToGTP74aJuRMXfdgD
1		Nucleus	0.000	1.000	669	100000669	100000016	Not-Trans anti-PSF-A546 8C-S-PSF V2.00	0	29. Not-Trans and anti-PSF-A546_Pos016_S001	00-dE3ZKToGTP74aJuRMXfdgD
1		Nucleus	0.000	1.000	670	100000670	100000017	Not-Trans anti-PSF-A546 8C-S-PSF V2.00	0	29. Not-Trans and anti-PSF-A546_Pos016_S001	00-dE3ZKToGTP74aJuRMXfdgD
1		Nucleus	0.000	1.000	671	100000671	100000018	Not-Trans anti-PSF-A546 8C-S-PSF V2.00	0	29. Not-Trans and anti-PSF-A546_Pos016_S001	00-dE3ZKToGTP74aJuRMXfdgD
1		Nucleus	0.000	1.000	672	100000672	100000019	Not-Trans anti-PSF-A546 8C-S-PSF V2.00	0	29. Not-Trans and anti-PSF-A546_Pos016_S001	00-dE3ZKToGTP74aJuRMXfdgD
1		Nucleus	0.000	1.000	673	100000673	100000020	Not-Trans anti-PSF-A546 8C-S-PSF V2.00	0	29. Not-Trans and anti-PSF-A546_Pos016_S001	00-dE3ZKToGTP74aJuRMXfdgD
1		Nucleus	0.000	1.000	674	100000674	100000021	Not-Trans anti-PSF-A546 8C-S-PSF V2.00	0	29. Not-Trans and anti-PSF-A546_Pos016_S001	00-dE3ZKToGTP74aJuRMXfdgD
1		Nucleus	0.000	1.000	675	100000675	100000022	Not-Trans anti-PSF-A546 8C-S-PSF V2.00	0	29. Not-Trans and anti-PSF-A546_Pos016_S001	00-dE3ZKToGTP74aJuRMXfdgD
1		Nucleus	0.000	1.000	676	100000676	100000023	Not-Trans anti-PSF-A546 8C-S-PSF V2.00	0	29. Not-Trans and anti-PSF-A546_Pos016_S001	00-dE3ZKToGTP74aJuRMXfdgD
1		Nucleus	0.000	1.000	677	100000677	100000024	Not-Trans anti-PSF-A546 8C-S-PSF V2.00	0	29. Not-Trans and anti-PSF-A546_Pos016_S001	00-dE3ZKToGTP74aJuRMXfdgD
1		Nucleus	0.000	1.000	678	100000678	100000025	Not-Trans anti-PSF-A546 8C-S-PSF V2.00	0	29. Not-Trans and anti-PSF-A546_Pos016_S001	00-dE3ZKToGTP74aJuRMXfdgD
1		Nucleus	0.000	1.000	679	100000679	100000026	Not-Trans anti-PSF-A546 8C-S-PSF V2.00	0	29. Not-Trans and anti-PSF-A546_Pos016_S001	00-dE3ZKToGTP74aJuRMXfdgD
1		Nucleus	0.000	1.000	680	100000680	100000027	Not-Trans anti-PSF-A546 8C-S-PSF V2.00	0	29. Not-Trans and anti-PSF-A546_Pos016_S001	00-dE3ZKToGTP74aJuRMXfdgD
1		Nucleus	0.000	1.000	681	100000681	100000028	Not-Trans anti-PSF-A546 8C-S-PSF V2.00	0	29. Not-Trans and anti-PSF-A546_Pos016_S001	00-dE3ZKToGTP74aJuRMXfdgD
1		Nucleus	0.000	1.000	682	100000682	100000029	Not-Trans anti-PSF-A546 8C-S-PSF V2.00	0	29. Not-Trans and anti-PSF-A546_Pos016_S001	00-dE3ZKToGTP74aJuRMXfdgD
1		Nucleus	0.000	1.000	683	100000683	100000030	Not-Trans anti-PSF-A546 8C-S-PSF V2.00	0	29. Not-Trans and anti-PSF-A546_Pos016_S001	00-dE3ZKToGTP74aJuRMXfdgD
1		Nucleus	0.000	1.000	684	100000684	100000031	Not-Trans anti-PSF-A546 8C-S-PSF V2.00	0	29. Not-Trans and anti-PSF-A546_Pos016_S001	00-dE3ZKToGTP74aJuRMXfdgD
1		Nucleus	0.000	1.000	685	100000685	100000032	Not-Trans anti-PSF-A546 8C-S-PSF V2.00	0	29. Not-Trans and anti-PSF-A546_Pos016_S001	00-dE3ZKToGTP74aJuRMXfdgD
1		Nucleus	0.000	1.000	686	100000686	100000033	Not-Trans anti-PSF-A546 8C-S-PSF V2.00	0	29. Not-Trans and anti-PSF-A546_Pos016_S001	00-dE3ZKToGTP74aJuRMXfdgD
1		Nucleus	0.000	1.000	687	100000687	100000034	Not-Trans anti-PSF-A546 8C-S-PSF V2.00	0	29. Not-Trans and anti-PSF-A546_Pos016_S001	00-dE3ZKToGTP74aJuRMXfdgD
1		Nucleus	0.000	1.000	688	100000688	100000035	Not-Trans anti-PSF-A546 8C-S-PSF V2.00	0	29. Not-Trans and anti-PSF-A546_Pos016_S001	00-dE3ZKToGTP74aJuRMXfdgD
1		Nucleus	0.000	1.000	689	100000689	100000036	Not-Trans anti-PSF-A546 8C-S-PSF V2.00	0	29. Not-Trans and anti-PSF-A546_Pos016_S001	00-dE3ZKToGTP74aJuRMXfdgD
1		Nucleus	0.000	1.000	690	100000690	100000037	Not-Trans anti-PSF-A546 8C-S-PSF V2.00	0	29. Not-Trans and anti-PSF-A546_Pos016_S001	00-dE3ZKToGTP74aJuRMXfdgD
1		Nucleus	0.000	1.000	691	100000691	100000038	Not-Trans anti-PSF-A546 8C-S-PSF V2.00	0	29. Not-Trans and anti-PSF-A546_Pos016_S001	00-dE3ZKToGTP74aJuRMXfdgD
1		Nucleus	0.000	1.000	692	100000692	100000039	Not-Trans anti-PSF-A546 8C-S-PSF V2.00	0	29. Not-Trans and anti-PSF-A546_Pos016_S001	00-dE3ZKToGTP74aJuRMXfdgD
1		Nucleus	0.000	1.000	693	100000693	100000040	Not-Trans anti-PSF-A546 8C-S-PSF V2.00	0	29. Not-Trans and anti-PSF-A546_Pos016_S001	00-dE3ZKToGTP74aJuRMXfdgD
1		Nucleus	0.000	1.000	694	100000694	100000041	Not-Trans anti-PSF-A546 8C-S-PSF V2.00	0	29. Not-Trans and anti-PSF-A546_Pos016_S001	00-dE3ZKToGTP74aJuRMXfdgD
1		Nucleus	0.000	1.000	695	100000695	100000000	Not-Trans anti-PSF-A546 8C-S-PSF V2.00	0	29. Not-Trans and anti-PSF-A546_Pos017_S001	00-q8cTtMHEJHzc3uSzZq7SPJ
1		Nucleus	0.000	1.000	696	100000696	100000001	Not-Trans anti-PSF-A546 8C-S-PSF V2.00	0	29. Not-Trans and anti-PSF-A546_Pos017_S001	00-q8cTtMHEJHzc3uSzZq7SPJ
1		Nucleus	0.000	1.000	697	100000697	100000002	Not-Trans anti-PSF-A546 8C-S-PSF V2.00	0	29. Not-Trans and anti-PSF-A546_Pos017_S001	00-q8cTtMHEJHzc3uSzZq7SPJ
1		Nucleus	0.000	1.000	698	100000698	100000003	Not-Trans anti-PSF-A546 8C-S-PSF V2.00	0	29. Not-Trans and anti-PSF-A546_Pos017_S001	00-q8cTtMHEJHzc3uSzZq7SPJ
1		Nucleus	0.000	1.000	699	100000699	100000004	Not-Trans anti-PSF-A546 8C-S-PSF V2.00	0	29. Not-Trans and anti-PSF-A546_Pos017_S001	00-q8cTtMHEJHzc3uSzZq7SPJ
1		Nucleus	0.000	1.000	700	100000700	100000005	Not-Trans anti-PSF-A546 8C-S-PSF V2.00	0	29. Not-Trans and anti-PSF-A546_Pos017_S001	00-q8cTtMHEJHzc3uSzZq7SPJ
1		Nucleus	0.000	1.000	701	100000701	100000006	Not-Trans anti-PSF-A546 8C-S-PSF V2.00	0	29. Not-Trans and anti-PSF-A546_Pos017_S001	00-q8cTtMHEJHzc3uSzZq7SPJ
1		Nucleus	0.000	1.000	702	100000702	100000007	Not-Trans anti-PSF-A546 8C-S-PSF V2.00	0	29. Not-Trans and anti-PSF-A546_Pos017_S001	00-q8cTtMHEJHzc3uSzZq7SPJ
1		Nucleus	0.000	1.000	703	100000703	100000008	Not-Trans anti-PSF-A546 8C-S-PSF V2.00	0	29. Not-Trans and anti-PSF-A546_Pos017_S001	00-q8cTtMHEJHzc3uSzZq7SPJ
1		Nucleus	0.000	1.000	704	100000704	100000009	Not-Trans anti-PSF-A546 8C-S-PSF V2.00	0	29. Not-Trans and anti-PSF-A546_Pos017_S001	00-q8cTtMHEJHzc3uSzZq7SPJ
1		Nucleus	0.000	1.000	705	100000705	100000010	Not-Trans anti-PSF-A546 8C-S-PSF V2.00	0	29. Not-Trans and anti-PSF-A546_Pos017_S001	00-q8cTtMHEJHzc3uSzZq7SPJ
1		Nucleus	0.000	1.000	706	100000706	100000011	Not-Trans anti-PSF-A546 8C-S-PSF V2.00	0	29. Not-Trans and anti-PSF-A546_Pos017_S001	00-q8cTtMHEJHzc3uSzZq7SPJ
1		Nucleus	0.000	1.000	707	100000707	100000012	Not-Trans anti-PSF-A546 8C-S-PSF V2.00	0	29. Not-Trans and anti-PSF-A546_Pos017_S001	00-q8cTtMHEJHzc3uSzZq7SPJ
1		Nucleus	0.000	1.000	708	100000708	100000013	Not-Trans anti-PSF-A546 8C-S-PSF V2.00	0	29. Not-Trans and anti-PSF-A546_Pos017_S001	00-q8cTtMHEJHzc3uSzZq7SPJ
1		Nucleus	0.000	1.000	709	100000709	100000014	Not-Trans anti-PSF-A546 8C-S-PSF V2.00	0	29. Not-Trans and anti-PSF-A546_Pos017_S001	00-q8cTtMHEJHzc3uSzZq7SPJ
1		Nucleus	0.000	1.000	710	100000710	100000015	Not-Trans anti-PSF-A546 8C-S-PSF V2.00	0	29. Not-Trans and anti-PSF-A546_Pos017_S001	00-q8cTtMHEJHzc3uSzZq7SPJ
1		Nucleus	0.000	1.000	711	100000711	100000016	Not-Trans anti-PSF-A546 8C-S-PSF V2.00	0	29. Not-Trans and anti-PSF-A546_Pos017_S001	00-q8cTtMHEJHzc3uSzZq7SPJ
1		Nucleus	0.000	1.000	712	100000712	100000017	Not-Trans anti-PSF-A546 8C-S-PSF V2.00	0	29. Not-Trans and anti-PSF-A546_Pos017_S001	00-q8cTtMHEJHzc3uSzZq7SPJ
1		Nucleus	0.000	1.000	713	100000713	100000018	Not-Trans anti-PSF-A546 8C-S-PSF V2.00	0	29. Not-Trans and anti-PSF-A546_Pos017_S001	00-q8cTtMHEJHzc3uSzZq7SPJ
1		Nucleus	0.000	1.000	714	100000714	100000019	Not-Trans anti-PSF-A546 8C-S-PSF V2.00	0	29. Not-Trans and anti-PSF-A546_Pos017_S001	00-q8cTtMHEJHzc3uSzZq7SPJ
1		Nucleus	0.000	1.000	715	100000715	100000020	Not-Trans anti-PSF-A546 8C-S-PSF V2.00	0	29. Not-Trans and anti-PSF-A546_Pos017_S001	00-q8cTtMHEJHzc3uSzZq7SPJ
1		Nucleus	0.000	1.000	716	100000716	100000021	Not-Trans anti-PSF-A546 8C-S-PSF V2.00	0	29. Not-Trans and anti-PSF-A546_Pos017_S001	00-q8cTtMHEJHzc3uSzZq7SPJ
1		Nucleus	0.000	1.000	717	100000717	100000022	Not-Trans anti-PSF-A546 8C-S-PSF V2.00	0	29. Not-Trans and anti-PSF-A546_Pos017_S001	00-q8cTtMHEJHzc3uSzZq7SPJ
1		Nucleus	0.000	1.000	718	100000718	100000023	Not-Trans anti-PSF-A546 8C-S-PSF V2.00	0	29. Not-Trans and anti-PSF-A546_Pos017_S001	00-q8cTtMHEJHzc3uSzZq7SPJ
1		Nucleus	0.000	1.000	719	100000719	100000024	Not-Trans anti-PSF-A546 8C-S-PSF V2.00	0	29. Not-Trans and anti-PSF-A546_Pos017_S001	00-q8cTtMHEJHzc3uSzZq7SPJ
1		Nucleus	0.000	1.000	721	100000720	100000025	Not-Trans anti-PSF-A546 8C-S-PSF V2.00	0	29. Not-Trans and anti-PSF-A546_Pos017_S001	00-q8cTtMHEJHzc3uSzZq7SPJ
1		Nucleus	0.000	1.000	722	100000721	100000026	Not-Trans anti-PSF-A546 8C-S-PSF V2.00	0	29. Not-Trans and anti-PSF-A546_Pos017_S001	00-q8cTtMHEJHzc3uSzZq7SPJ
1		Nucleus	0.000	1.000	723	100000722	100000027	Not-Trans anti-PSF-A546 8C-S-PSF V2.00	0	29. Not-Trans and anti-PSF-A546_Pos017_S001	00-q8cTtMHEJHzc3uSzZq7SPJ
1		Nucleus	0.000	1.000	724	100000723	100000028	Not-Trans anti-PSF-A546 8C-S-PSF V2.00	0	29. Not-Trans and anti-PSF-A546_Pos017_S001	00-q8cTtMHEJHzc3uSzZq7SPJ
1		Nucleus	0.000	1.000	725	100000724	100000029	Not-Trans anti-PSF-A546 8C-S-PSF V2.00	0	29. Not-Trans and anti-PSF-A546_Pos017_S001	00-q8cTtMHEJHzc3uSzZq7SPJ
1		Nucleus	0.000	1.000	726	100000725	100000030	Not-Trans anti-PSF-A546 8C-S-PSF V2.00	0	29. Not-Trans and anti-PSF-A546_Pos017_S001	00-q8cTtMHEJHzc3uSzZq7SPJ
1		Nucleus	0.000	1.000	727	100000726	100000031	Not-Trans anti-PSF-A546 8C-S-PSF V2.00	0	29. Not-Trans and anti-PSF-A546_Pos017_S001	00-q8cTtMHEJHzc3uSzZq7SPJ
1		Nucleus	0.000	1.000	728	100000727	100000032	Not-Trans anti-PSF-A546 8C-S-PSF V2.00	0	29. Not-Trans and anti-PSF-A546_Pos017_S001	00-q8cTtMHEJHzc3uSzZq7SPJ
1		Nucleus	0.000	1.000	729	100000728	100000033	Not-Trans anti-PSF-A546 8C-S-PSF V2.00	0	29. Not-Trans and anti-PSF-A546_Pos017_S001	00-q8cTtMHEJHzc3uSzZq7SPJ
1		Nucleus	0.000	1.000	730	100000729	100000034	Not-Trans anti-PSF-A546 8C-S-PSF V2.00	0	29. Not-Trans and anti-PSF-A546_Pos017_S001	00-q8cTtMHEJHzc3uSzZq7SPJ
1		Nucleus	0.000	1.000	731	100000730	100000035	Not-Trans anti-PSF-A546 8C-S-PSF V2.00	0	29. Not-Trans and anti-PSF-A546_Pos017_S001	00-q8cTtMHEJHzc3uSzZq7SPJ
1		Nucleus	0.000	1.000	732	100000731	100000036	Not-Trans anti-PSF-A546 8C-S-PSF V2.00	0	29. Not-Trans and anti-PSF-A546_Pos017_S001	00-q8cTtMHEJHzc3uSzZq7SPJ
1		Nucleus	0.000	1.000	734	100000732	100000037	Not-Trans anti-PSF-A546 8C-S-PSF V2.00	0	29. Not-Trans and anti-PSF-A546_Pos017_S001	00-q8cTtMHEJHzc3uSzZq7SPJ
1		Nucleus	0.000	1.000	735	100000733	100000038	Not-Trans anti-PSF-A546 8C-S-PSF V2.00	0	29. Not-Trans and anti-PSF-A546_Pos017_S001	00-q8cTtMHEJHzc3uSzZq7SPJ
1		Nucleus	0.000	1.000	736	100000734	100000039	Not-Trans anti-PSF-A546 8C-S-PSF V2.00	0	29. Not-Trans and anti-PSF-A546_Pos017_S001	00-q8cTtMHEJHzc3uSzZq7SPJ
1		Nucleus	0.000	1.000	737	100000735	100000040	Not-Trans anti-PSF-A546 8C-S-PSF V2.00	0	29. Not-Trans and anti-PSF-A546_Pos017_S001	00-q8cTtMHEJHzc3uSzZq7SPJ
1		Nucleus	0.000	1.000	738	100000736	100000041	Not-Trans anti-PSF-A546 8C-S-PSF V2.00	0	29. Not-Trans and anti-PSF-A546_Pos017_S001	00-q8cTtMHEJHzc3uSzZq7SPJ
1		Nucleus	0.000	1.000	739	100000737	100000042	Not-Trans anti-PSF-A546 8C-S-PSF V2.00	0	29. Not-Trans and anti-PSF-A546_Pos017_S001	00-q8cTtMHEJHzc3uSzZq7SPJ
1		Nucleus	0.000	1.000	740	100000738	100000043	Not-Trans anti-PSF-A546 8C-S-PSF V2.00	0	29. Not-Trans and anti-PSF-A546_Pos017_S001	00-q8cTtMHEJHzc3uSzZq7SPJ
1		Nucleus	0.000	1.000	741	100000739	100000044	Not-Trans anti-PSF-A546 8C-S-PSF V2.00	0	29. Not-Trans and anti-PSF-A546_Pos017_S001	00-q8cTtMHEJHzc3uSzZq7SPJ
1		Nucleus	0.000	1.000	742	100000740	100000045	Not-Trans anti-PSF-A546 8C-S-PSF V2.00	0	29. Not-Trans and anti-PSF-A546_Pos017_S001	00-q8cTtMHEJHzc3uSzZq7SPJ
1		Nucleus	0.000	1.000	743	100000741	100000046	Not-Trans anti-PSF-A546 8C-S-PSF V2.00	0	29. Not-Trans and anti-PSF-A546_Pos017_S001	00-q8cTtMHEJHzc3uSzZq7SPJ
1		Nucleus	0.000	1.000	744	100000742	100000047	Not-Trans anti-PSF-A546 8C-S-PSF V2.00	0	29. Not-Trans and anti-PSF-A546_Pos017_S001	00-q8cTtMHEJHzc3uSzZq7SPJ
1		Nucleus	0.000	1.000	745	100000743	100000048	Not-Trans anti-PSF-A546 8C-S-PSF V2.00	0	29. Not-Trans and anti-PSF-A546_Pos017_S001	00-q8cTtMHEJHzc3uSzZq7SPJ
1		Nucleus	0.000	1.000	746	100000744	100000049	Not-Trans anti-PSF-A546 8C-S-PSF V2.00	0	29. Not-Trans and anti-PSF-A546_Pos017_S001	00-q8cTtMHEJHzc3uSzZq7SPJ
1		Nucleus	0.000	1.000	747	100000745	100000050	Not-Trans anti-PSF-A546 8C-S-PSF V2.00	0	29. Not-Trans and anti-PSF-A546_Pos017_S001	00-q8cTtMHEJHzc3uSzZq7SPJ
1		Nucleus	0.000	1.000	748	100000746	100000051	Not-Trans anti-PSF-A546 8C-S-PSF V2.00	0	29. Not-Trans and anti-PSF-A546_Pos017_S001	00-q8cTtMHEJHzc3uSzZq7SPJ
1		Nucleus	0.000	1.000	749	100000747	100000052	Not-Trans anti-PSF-A546 8C-S-PSF V2.00	0	29. Not-Trans and anti-PSF-A546_Pos017_S001	00-q8cTtMHEJHzc3uSzZq7SPJ
1		Nucleus	0.000	1.000	750	100000748	100000053	Not-Trans anti-PSF-A546 8C-S-PSF V2.00	0	29. Not-Trans and anti-PSF-A546_Pos017_S001	00-q8cTtMHEJHzc3uSzZq7SPJ
1		Nucleus	0.000	1.000	751	100000749	100000000	Not-Trans anti-PSF-A546 8C-S-PSF V2.00	0	29. Not-Trans and anti-PSF-A546_Pos018_S001	00-8UEJvCbqXxvQTa6DSCuD74
1		Nucleus	0.000	1.000	752	100000750	100000001	Not-Trans anti-PSF-A546 8C-S-PSF V2.00	0	29. Not-Trans and anti-PSF-A546_Pos018_S001	00-8UEJvCbqXxvQTa6DSCuD74
1		Nucleus	0.000	1.000	753	100000751	100000002	Not-Trans anti-PSF-A546 8C-S-PSF V2.00	0	29. Not-Trans and anti-PSF-A546_Pos018_S001	00-8UEJvCbqXxvQTa6DSCuD74
1		Nucleus	0.000	1.000	754	100000752	100000003	Not-Trans anti-PSF-A546 8C-S-PSF V2.00	0	29. Not-Trans and anti-PSF-A546_Pos018_S001	00-8UEJvCbqXxvQTa6DSCuD74
1		Nucleus	0.000	1.000	756	100000753	100000004	Not-Trans anti-PSF-A546 8C-S-PSF V2.00	0	29. Not-Trans and anti-PSF-A546_Pos018_S001	00-8UEJvCbqXxvQTa6DSCuD74
1		Nucleus	0.000	1.000	757	100000754	100000005	Not-Trans anti-PSF-A546 8C-S-PSF V2.00	0	29. Not-Trans and anti-PSF-A546_Pos018_S001	00-8UEJvCbqXxvQTa6DSCuD74
1		Nucleus	0.000	1.000	758	100000755	100000006	Not-Trans anti-PSF-A546 8C-S-PSF V2.00	0	29. Not-Trans and anti-PSF-A546_Pos018_S001	00-8UEJvCbqXxvQTa6DSCuD74
1		Nucleus	0.000	1.000	759	100000756	100000007	Not-Trans anti-PSF-A546 8C-S-PSF V2.00	0	29. Not-Trans and anti-PSF-A546_Pos018_S001	00-8UEJvCbqXxvQTa6DSCuD74
1		Nucleus	0.000	1.000	760	100000757	100000008	Not-Trans anti-PSF-A546 8C-S-PSF V2.00	0	29. Not-Trans and anti-PSF-A546_Pos018_S001	00-8UEJvCbqXxvQTa6DSCuD74
1		Nucleus	0.000	1.000	761	100000758	100000009	Not-Trans anti-PSF-A546 8C-S-PSF V2.00	0	29. Not-Trans and anti-PSF-A546_Pos018_S001	00-8UEJvCbqXxvQTa6DSCuD74
1		Nucleus	0.000	1.000	762	100000759	100000010	Not-Trans anti-PSF-A546 8C-S-PSF V2.00	0	29. Not-Trans and anti-PSF-A546_Pos018_S001	00-8UEJvCbqXxvQTa6DSCuD74
1		Nucleus	0.000	1.000	763	100000760	100000011	Not-Trans anti-PSF-A546 8C-S-PSF V2.00	0	29. Not-Trans and anti-PSF-A546_Pos018_S001	00-8UEJvCbqXxvQTa6DSCuD74
1		Nucleus	0.000	1.000	764	100000761	100000012	Not-Trans anti-PSF-A546 8C-S-PSF V2.00	0	29. Not-Trans and anti-PSF-A546_Pos018_S001	00-8UEJvCbqXxvQTa6DSCuD74
1		Nucleus	0.000	1.000	765	100000762	100000013	Not-Trans anti-PSF-A546 8C-S-PSF V2.00	0	29. Not-Trans and anti-PSF-A546_Pos018_S001	00-8UEJvCbqXxvQTa6DSCuD74
1		Nucleus	0.000	1.000	766	100000763	100000014	Not-Trans anti-PSF-A546 8C-S-PSF V2.00	0	29. Not-Trans and anti-PSF-A546_Pos018_S001	00-8UEJvCbqXxvQTa6DSCuD74
1		Nucleus	0.000	1.000	767	100000764	100000015	Not-Trans anti-PSF-A546 8C-S-PSF V2.00	0	29. Not-Trans and anti-PSF-A546_Pos018_S001	00-8UEJvCbqXxvQTa6DSCuD74
1		Nucleus	0.000	1.000	768	100000765	100000016	Not-Trans anti-PSF-A546 8C-S-PSF V2.00	0	29. Not-Trans and anti-PSF-A546_Pos018_S001	00-8UEJvCbqXxvQTa6DSCuD74
1		Nucleus	0.000	1.000	769	100000766	100000017	Not-Trans anti-PSF-A546 8C-S-PSF V2.00	0	29. Not-Trans and anti-PSF-A546_Pos018_S001	00-8UEJvCbqXxvQTa6DSCuD74
1		Nucleus	0.000	1.000	770	100000767	100000018	Not-Trans anti-PSF-A546 8C-S-PSF V2.00	0	29. Not-Trans and anti-PSF-A546_Pos018_S001	00-8UEJvCbqXxvQTa6DSCuD74
1		Nucleus	0.000	1.000	771	100000768	100000019	Not-Trans anti-PSF-A546 8C-S-PSF V2.00	0	29. Not-Trans and anti-PSF-A546_Pos018_S001	00-8UEJvCbqXxvQTa6DSCuD74
1		Nucleus	0.000	1.000	772	100000769	100000020	Not-Trans anti-PSF-A546 8C-S-PSF V2.00	0	29. Not-Trans and anti-PSF-A546_Pos018_S001	00-8UEJvCbqXxvQTa6DSCuD74
1		Nucleus	0.000	1.000	773	100000770	100000021	Not-Trans anti-PSF-A546 8C-S-PSF V2.00	0	29. Not-Trans and anti-PSF-A546_Pos018_S001	00-8UEJvCbqXxvQTa6DSCuD74
1		Nucleus	0.000	1.000	774	100000771	100000022	Not-Trans anti-PSF-A546 8C-S-PSF V2.00	0	29. Not-Trans and anti-PSF-A546_Pos018_S001	00-8UEJvCbqXxvQTa6DSCuD74
1		Nucleus	0.000	1.000	775	100000772	100000023	Not-Trans anti-PSF-A546 8C-S-PSF V2.00	0	29. Not-Trans and anti-PSF-A546_Pos018_S001	00-8UEJvCbqXxvQTa6DSCuD74
1		Nucleus	0.000	1.000	776	100000773	100000024	Not-Trans anti-PSF-A546 8C-S-PSF V2.00	0	29. Not-Trans and anti-PSF-A546_Pos018_S001	00-8UEJvCbqXxvQTa6DSCuD74
1		Nucleus	0.000	1.000	777	100000774	100000025	Not-Trans anti-PSF-A546 8C-S-PSF V2.00	0	29. Not-Trans and anti-PSF-A546_Pos018_S001	00-8UEJvCbqXxvQTa6DSCuD74
1		Nucleus	0.000	1.000	778	100000775	100000026	Not-Trans anti-PSF-A546 8C-S-PSF V2.00	0	29. Not-Trans and anti-PSF-A546_Pos018_S001	00-8UEJvCbqXxvQTa6DSCuD74
1		Nucleus	0.000	1.000	779	100000776	100000027	Not-Trans anti-PSF-A546 8C-S-PSF V2.00	0	29. Not-Trans and anti-PSF-A546_Pos018_S001	00-8UEJvCbqXxvQTa6DSCuD74
1		Nucleus	0.000	1.000	780	100000777	100000028	Not-Trans anti-PSF-A546 8C-S-PSF V2.00	0	29. Not-Trans and anti-PSF-A546_Pos018_S001	00-8UEJvCbqXxvQTa6DSCuD74
1		Nucleus	0.000	1.000	781	100000778	100000029	Not-Trans anti-PSF-A546 8C-S-PSF V2.00	0	29. Not-Trans and anti-PSF-A546_Pos018_S001	00-8UEJvCbqXxvQTa6DSCuD74
1		Nucleus	0.000	1.000	782	100000779	100000030	Not-Trans anti-PSF-A546 8C-S-PSF V2.00	0	29. Not-Trans and anti-PSF-A546_Pos018_S001	00-8UEJvCbqXxvQTa6DSCuD74
1		Nucleus	0.000	1.000	783	100000780	100000031	Not-Trans anti-PSF-A546 8C-S-PSF V2.00	0	29. Not-Trans and anti-PSF-A546_Pos018_S001	00-8UEJvCbqXxvQTa6DSCuD74
1		Nucleus	0.000	1.000	784	100000781	100000032	Not-Trans anti-PSF-A546 8C-S-PSF V2.00	0	29. Not-Trans and anti-PSF-A546_Pos018_S001	00-8UEJvCbqXxvQTa6DSCuD74
1		Nucleus	0.000	1.000	785	100000782	100000033	Not-Trans anti-PSF-A546 8C-S-PSF V2.00	0	29. Not-Trans and anti-PSF-A546_Pos018_S001	00-8UEJvCbqXxvQTa6DSCuD74
1		Nucleus	0.000	1.000	786	100000783	100000034	Not-Trans anti-PSF-A546 8C-S-PSF V2.00	0	29. Not-Trans and anti-PSF-A546_Pos018_S001	00-8UEJvCbqXxvQTa6DSCuD74
1		Nucleus	0.000	1.000	787	100000784	100000035	Not-Trans anti-PSF-A546 8C-S-PSF V2.00	0	29. Not-Trans and anti-PSF-A546_Pos018_S001	00-8UEJvCbqXxvQTa6DSCuD74
1		Nucleus	0.000	1.000	788	100000785	100000036	Not-Trans anti-PSF-A546 8C-S-PSF V2.00	0	29. Not-Trans and anti-PSF-A546_Pos018_S001	00-8UEJvCbqXxvQTa6DSCuD74
1		Nucleus	0.000	1.000	789	100000786	100000037	Not-Trans anti-PSF-A546 8C-S-PSF V2.00	0	29. Not-Trans and anti-PSF-A546_Pos018_S001	00-8UEJvCbqXxvQTa6DSCuD74
1		Nucleus	0.000	1.000	790	100000787	100000038	Not-Trans anti-PSF-A546 8C-S-PSF V2.00	0	29. Not-Trans and anti-PSF-A546_Pos018_S001	00-8UEJvCbqXxvQTa6DSCuD74
1		Nucleus	0.000	1.000	791	100000788	100000039	Not-Trans anti-PSF-A546 8C-S-PSF V2.00	0	29. Not-Trans and anti-PSF-A546_Pos018_S001	00-8UEJvCbqXxvQTa6DSCuD74
1		Nucleus	0.000	1.000	792	100000789	100000040	Not-Trans anti-PSF-A546 8C-S-PSF V2.00	0	29. Not-Trans and anti-PSF-A546_Pos018_S001	00-8UEJvCbqXxvQTa6DSCuD74
1		Nucleus	0.000	1.000	793	100000790	100000041	Not-Trans anti-PSF-A546 8C-S-PSF V2.00	0	29. Not-Trans and anti-PSF-A546_Pos018_S001	00-8UEJvCbqXxvQTa6DSCuD74
1		Nucleus	0.000	1.000	794	100000791	100000042	Not-Trans anti-PSF-A546 8C-S-PSF V2.00	0	29. Not-Trans and anti-PSF-A546_Pos018_S001	00-8UEJvCbqXxvQTa6DSCuD74
1		Nucleus	0.000	1.000	795	100000792	100000000	Not-Trans anti-PSF-A546 8C-S-PSF V2.00	0	29. Not-Trans and anti-PSF-A546_Pos019_S001	00-qjFftDAHmQfBnytpQDuqDQ
1		Nucleus	0.000	1.000	796	100000793	100000001	Not-Trans anti-PSF-A546 8C-S-PSF V2.00	0	29. Not-Trans and anti-PSF-A546_Pos019_S001	00-qjFftDAHmQfBnytpQDuqDQ
1		Nucleus	0.000	1.000	797	100000794	100000002	Not-Trans anti-PSF-A546 8C-S-PSF V2.00	0	29. Not-Trans and anti-PSF-A546_Pos019_S001	00-qjFftDAHmQfBnytpQDuqDQ
1		Nucleus	0.000	1.000	798	100000795	100000003	Not-Trans anti-PSF-A546 8C-S-PSF V2.00	0	29. Not-Trans and anti-PSF-A546_Pos019_S001	00-qjFftDAHmQfBnytpQDuqDQ
1		Nucleus	0.000	1.000	799	100000796	100000004	Not-Trans anti-PSF-A546 8C-S-PSF V2.00	0	29. Not-Trans and anti-PSF-A546_Pos019_S001	00-qjFftDAHmQfBnytpQDuqDQ
1		Nucleus	0.000	1.000	800	100000797	100000005	Not-Trans anti-PSF-A546 8C-S-PSF V2.00	0	29. Not-Trans and anti-PSF-A546_Pos019_S001	00-qjFftDAHmQfBnytpQDuqDQ
1		Nucleus	0.000	1.000	801	100000798	100000006	Not-Trans anti-PSF-A546 8C-S-PSF V2.00	0	29. Not-Trans and anti-PSF-A546_Pos019_S001	00-qjFftDAHmQfBnytpQDuqDQ
1		Nucleus	0.000	1.000	802	100000799	100000007	Not-Trans anti-PSF-A546 8C-S-PSF V2.00	0	29. Not-Trans and anti-PSF-A546_Pos019_S001	00-qjFftDAHmQfBnytpQDuqDQ
1		Nucleus	0.000	1.000	803	100000800	100000008	Not-Trans anti-PSF-A546 8C-S-PSF V2.00	0	29. Not-Trans and anti-PSF-A546_Pos019_S001	00-qjFftDAHmQfBnytpQDuqDQ
1		Nucleus	0.000	1.000	804	100000801	100000009	Not-Trans anti-PSF-A546 8C-S-PSF V2.00	0	29. Not-Trans and anti-PSF-A546_Pos019_S001	00-qjFftDAHmQfBnytpQDuqDQ
1		Nucleus	0.000	1.000	805	100000802	100000010	Not-Trans anti-PSF-A546 8C-S-PSF V2.00	0	29. Not-Trans and anti-PSF-A546_Pos019_S001	00-qjFftDAHmQfBnytpQDuqDQ
1		Nucleus	0.000	1.000	806	100000803	100000011	Not-Trans anti-PSF-A546 8C-S-PSF V2.00	0	29. Not-Trans and anti-PSF-A546_Pos019_S001	00-qjFftDAHmQfBnytpQDuqDQ
1		Nucleus	0.000	1.000	807	100000804	100000012	Not-Trans anti-PSF-A546 8C-S-PSF V2.00	0	29. Not-Trans and anti-PSF-A546_Pos019_S001	00-qjFftDAHmQfBnytpQDuqDQ
1		Nucleus	0.000	1.000	808	100000805	100000000	Not-Trans anti-PSF-A546 8C-S-PSF V2.00	0	29. Not-Trans and anti-PSF-A546_Pos020_S001	00-cJ67z7mSv44PVjpc8J6kgd
1		Nucleus	0.000	1.000	809	100000806	100000001	Not-Trans anti-PSF-A546 8C-S-PSF V2.00	0	29. Not-Trans and anti-PSF-A546_Pos020_S001	00-cJ67z7mSv44PVjpc8J6kgd
1		Nucleus	0.000	1.000	810	100000807	100000002	Not-Trans anti-PSF-A546 8C-S-PSF V2.00	0	29. Not-Trans and anti-PSF-A546_Pos020_S001	00-cJ67z7mSv44PVjpc8J6kgd
1		Nucleus	0.000	1.000	811	100000808	100000003	Not-Trans anti-PSF-A546 8C-S-PSF V2.00	0	29. Not-Trans and anti-PSF-A546_Pos020_S001	00-cJ67z7mSv44PVjpc8J6kgd
1		Nucleus	0.000	1.000	812	100000809	100000004	Not-Trans anti-PSF-A546 8C-S-PSF V2.00	0	29. Not-Trans and anti-PSF-A546_Pos020_S001	00-cJ67z7mSv44PVjpc8J6kgd
1		Nucleus	0.000	1.000	813	100000810	100000005	Not-Trans anti-PSF-A546 8C-S-PSF V2.00	0	29. Not-Trans and anti-PSF-A546_Pos020_S001	00-cJ67z7mSv44PVjpc8J6kgd
1		Nucleus	0.000	1.000	814	100000811	100000006	Not-Trans anti-PSF-A546 8C-S-PSF V2.00	0	29. Not-Trans and anti-PSF-A546_Pos020_S001	00-cJ67z7mSv44PVjpc8J6kgd
1		Nucleus	0.000	1.000	815	100000812	100000007	Not-Trans anti-PSF-A546 8C-S-PSF V2.00	0	29. Not-Trans and anti-PSF-A546_Pos020_S001	00-cJ67z7mSv44PVjpc8J6kgd
1		Nucleus	0.000	1.000	816	100000813	100000008	Not-Trans anti-PSF-A546 8C-S-PSF V2.00	0	29. Not-Trans and anti-PSF-A546_Pos020_S001	00-cJ67z7mSv44PVjpc8J6kgd
1		Nucleus	0.000	1.000	817	100000814	100000009	Not-Trans anti-PSF-A546 8C-S-PSF V2.00	0	29. Not-Trans and anti-PSF-A546_Pos020_S001	00-cJ67z7mSv44PVjpc8J6kgd
1		Nucleus	0.000	1.000	818	100000815	100000010	Not-Trans anti-PSF-A546 8C-S-PSF V2.00	0	29. Not-Trans and anti-PSF-A546_Pos020_S001	00-cJ67z7mSv44PVjpc8J6kgd
1		Nucleus	0.000	1.000	819	100000816	100000011	Not-Trans anti-PSF-A546 8C-S-PSF V2.00	0	29. Not-Trans and anti-PSF-A546_Pos020_S001	00-cJ67z7mSv44PVjpc8J6kgd
1		Nucleus	0.000	1.000	820	100000817	100000012	Not-Trans anti-PSF-A546 8C-S-PSF V2.00	0	29. Not-Trans and anti-PSF-A546_Pos020_S001	00-cJ67z7mSv44PVjpc8J6kgd
1		Nucleus	0.000	1.000	821	100000818	100000013	Not-Trans anti-PSF-A546 8C-S-PSF V2.00	0	29. Not-Trans and anti-PSF-A546_Pos020_S001	00-cJ67z7mSv44PVjpc8J6kgd
1		Nucleus	0.000	1.000	822	100000819	100000014	Not-Trans anti-PSF-A546 8C-S-PSF V2.00	0	29. Not-Trans and anti-PSF-A546_Pos020_S001	00-cJ67z7mSv44PVjpc8J6kgd
1		Nucleus	0.000	1.000	823	100000820	100000015	Not-Trans anti-PSF-A546 8C-S-PSF V2.00	0	29. Not-Trans and anti-PSF-A546_Pos020_S001	00-cJ67z7mSv44PVjpc8J6kgd
1		Nucleus	0.000	1.000	824	100000821	100000016	Not-Trans anti-PSF-A546 8C-S-PSF V2.00	0	29. Not-Trans and anti-PSF-A546_Pos020_S001	00-cJ67z7mSv44PVjpc8J6kgd
1		Nucleus	0.000	1.000	825	100000822	100000017	Not-Trans anti-PSF-A546 8C-S-PSF V2.00	0	29. Not-Trans and anti-PSF-A546_Pos020_S001	00-cJ67z7mSv44PVjpc8J6kgd
1		Nucleus	0.000	1.000	826	100000823	100000018	Not-Trans anti-PSF-A546 8C-S-PSF V2.00	0	29. Not-Trans and anti-PSF-A546_Pos020_S001	00-cJ67z7mSv44PVjpc8J6kgd
1		Nucleus	0.000	1.000	827	100000824	100000019	Not-Trans anti-PSF-A546 8C-S-PSF V2.00	0	29. Not-Trans and anti-PSF-A546_Pos020_S001	00-cJ67z7mSv44PVjpc8J6kgd
1		Nucleus	0.000	1.000	828	100000825	100000020	Not-Trans anti-PSF-A546 8C-S-PSF V2.00	0	29. Not-Trans and anti-PSF-A546_Pos020_S001	00-cJ67z7mSv44PVjpc8J6kgd
1		Nucleus	0.000	1.000	829	100000826	100000021	Not-Trans anti-PSF-A546 8C-S-PSF V2.00	0	29. Not-Trans and anti-PSF-A546_Pos020_S001	00-cJ67z7mSv44PVjpc8J6kgd
1		Nucleus	0.000	1.000	830	100000827	100000022	Not-Trans anti-PSF-A546 8C-S-PSF V2.00	0	29. Not-Trans and anti-PSF-A546_Pos020_S001	00-cJ67z7mSv44PVjpc8J6kgd
1		Nucleus	0.000	1.000	831	100000828	100000023	Not-Trans anti-PSF-A546 8C-S-PSF V2.00	0	29. Not-Trans and anti-PSF-A546_Pos020_S001	00-cJ67z7mSv44PVjpc8J6kgd
1		Nucleus	0.000	1.000	832	100000829	100000024	Not-Trans anti-PSF-A546 8C-S-PSF V2.00	0	29. Not-Trans and anti-PSF-A546_Pos020_S001	00-cJ67z7mSv44PVjpc8J6kgd
1		Nucleus	0.000	1.000	833	100000830	100000025	Not-Trans anti-PSF-A546 8C-S-PSF V2.00	0	29. Not-Trans and anti-PSF-A546_Pos020_S001	00-cJ67z7mSv44PVjpc8J6kgd
1		Nucleus	0.000	1.000	834	100000831	100000026	Not-Trans anti-PSF-A546 8C-S-PSF V2.00	0	29. Not-Trans and anti-PSF-A546_Pos020_S001	00-cJ67z7mSv44PVjpc8J6kgd
1		Nucleus	0.000	1.000	835	100000832	100000027	Not-Trans anti-PSF-A546 8C-S-PSF V2.00	0	29. Not-Trans and anti-PSF-A546_Pos020_S001	00-cJ67z7mSv44PVjpc8J6kgd
1		Nucleus	0.000	1.000	836	100000833	100000028	Not-Trans anti-PSF-A546 8C-S-PSF V2.00	0	29. Not-Trans and anti-PSF-A546_Pos020_S001	00-cJ67z7mSv44PVjpc8J6kgd
1		Nucleus	0.000	1.000	837	100000834	100000029	Not-Trans anti-PSF-A546 8C-S-PSF V2.00	0	29. Not-Trans and anti-PSF-A546_Pos020_S001	00-cJ67z7mSv44PVjpc8J6kgd
1		Nucleus	0.000	1.000	838	100000835	100000030	Not-Trans anti-PSF-A546 8C-S-PSF V2.00	0	29. Not-Trans and anti-PSF-A546_Pos020_S001	00-cJ67z7mSv44PVjpc8J6kgd
1		Nucleus	0.000	1.000	839	100000836	100000031	Not-Trans anti-PSF-A546 8C-S-PSF V2.00	0	29. Not-Trans and anti-PSF-A546_Pos020_S001	00-cJ67z7mSv44PVjpc8J6kgd
1		Nucleus	0.000	1.000	840	100000837	100000032	Not-Trans anti-PSF-A546 8C-S-PSF V2.00	0	29. Not-Trans and anti-PSF-A546_Pos020_S001	00-cJ67z7mSv44PVjpc8J6kgd
1		Nucleus	0.000	1.000	841	100000838	100000033	Not-Trans anti-PSF-A546 8C-S-PSF V2.00	0	29. Not-Trans and anti-PSF-A546_Pos020_S001	00-cJ67z7mSv44PVjpc8J6kgd
1		Nucleus	0.000	1.000	842	100000839	100000034	Not-Trans anti-PSF-A546 8C-S-PSF V2.00	0	29. Not-Trans and anti-PSF-A546_Pos020_S001	00-cJ67z7mSv44PVjpc8J6kgd
1		Nucleus	0.000	1.000	843	100000840	100000035	Not-Trans anti-PSF-A546 8C-S-PSF V2.00	0	29. Not-Trans and anti-PSF-A546_Pos020_S001	00-cJ67z7mSv44PVjpc8J6kgd
1		Nucleus	0.000	1.000	844	100000841	100000036	Not-Trans anti-PSF-A546 8C-S-PSF V2.00	0	29. Not-Trans and anti-PSF-A546_Pos020_S001	00-cJ67z7mSv44PVjpc8J6kgd
1		Nucleus	0.000	1.000	845	100000842	100000037	Not-Trans anti-PSF-A546 8C-S-PSF V2.00	0	29. Not-Trans and anti-PSF-A546_Pos020_S001	00-cJ67z7mSv44PVjpc8J6kgd
1		Nucleus	0.000	1.000	846	100000843	100000038	Not-Trans anti-PSF-A546 8C-S-PSF V2.00	0	29. Not-Trans and anti-PSF-A546_Pos020_S001	00-cJ67z7mSv44PVjpc8J6kgd
1		Nucleus	0.000	1.000	847	100000844	100000039	Not-Trans anti-PSF-A546 8C-S-PSF V2.00	0	29. Not-Trans and anti-PSF-A546_Pos020_S001	00-cJ67z7mSv44PVjpc8J6kgd
1		Nucleus	0.000	1.000	848	100000845	100000040	Not-Trans anti-PSF-A546 8C-S-PSF V2.00	0	29. Not-Trans and anti-PSF-A546_Pos020_S001	00-cJ67z7mSv44PVjpc8J6kgd
1		Nucleus	0.000	1.000	849	100000846	100000041	Not-Trans anti-PSF-A546 8C-S-PSF V2.00	0	29. Not-Trans and anti-PSF-A546_Pos020_S001	00-cJ67z7mSv44PVjpc8J6kgd
1		Nucleus	0.000	1.000	850	100000847	100000042	Not-Trans anti-PSF-A546 8C-S-PSF V2.00	0	29. Not-Trans and anti-PSF-A546_Pos020_S001	00-cJ67z7mSv44PVjpc8J6kgd
1		Nucleus	0.000	1.000	851	100000848	100000043	Not-Trans anti-PSF-A546 8C-S-PSF V2.00	0	29. Not-Trans and anti-PSF-A546_Pos020_S001	00-cJ67z7mSv44PVjpc8J6kgd
1		Nucleus	0.000	1.000	852	100000849	100000044	Not-Trans anti-PSF-A546 8C-S-PSF V2.00	0	29. Not-Trans and anti-PSF-A546_Pos020_S001	00-cJ67z7mSv44PVjpc8J6kgd
1		Nucleus	0.000	1.000	853	100000850	100000045	Not-Trans anti-PSF-A546 8C-S-PSF V2.00	0	29. Not-Trans and anti-PSF-A546_Pos020_S001	00-cJ67z7mSv44PVjpc8J6kgd
1		Nucleus	0.000	1.000	854	100000851	100000046	Not-Trans anti-PSF-A546 8C-S-PSF V2.00	0	29. Not-Trans and anti-PSF-A546_Pos020_S001	00-cJ67z7mSv44PVjpc8J6kgd
1		Nucleus	0.000	1.000	855	100000852	100000047	Not-Trans anti-PSF-A546 8C-S-PSF V2.00	0	29. Not-Trans and anti-PSF-A546_Pos020_S001	00-cJ67z7mSv44PVjpc8J6kgd
1		Nucleus	0.000	1.000	856	100000853	100000048	Not-Trans anti-PSF-A546 8C-S-PSF V2.00	0	29. Not-Trans and anti-PSF-A546_Pos020_S001	00-cJ67z7mSv44PVjpc8J6kgd
1		Nucleus	0.000	1.000	857	100000854	100000000	Not-Trans anti-PSF-A546 8C-S-PSF V2.00	0	29. Not-Trans and anti-PSF-A546_Pos021_S001	00-F4LyNmUFPFvKiLrTW7yYmY
1		Nucleus	0.000	1.000	858	100000855	100000001	Not-Trans anti-PSF-A546 8C-S-PSF V2.00	0	29. Not-Trans and anti-PSF-A546_Pos021_S001	00-F4LyNmUFPFvKiLrTW7yYmY
1		Nucleus	0.000	1.000	859	100000856	100000002	Not-Trans anti-PSF-A546 8C-S-PSF V2.00	0	29. Not-Trans and anti-PSF-A546_Pos021_S001	00-F4LyNmUFPFvKiLrTW7yYmY
1		Nucleus	0.000	1.000	860	100000857	100000003	Not-Trans anti-PSF-A546 8C-S-PSF V2.00	0	29. Not-Trans and anti-PSF-A546_Pos021_S001	00-F4LyNmUFPFvKiLrTW7yYmY
1		Nucleus	0.000	1.000	861	100000858	100000004	Not-Trans anti-PSF-A546 8C-S-PSF V2.00	0	29. Not-Trans and anti-PSF-A546_Pos021_S001	00-F4LyNmUFPFvKiLrTW7yYmY
1		Nucleus	0.000	1.000	862	100000859	100000005	Not-Trans anti-PSF-A546 8C-S-PSF V2.00	0	29. Not-Trans and anti-PSF-A546_Pos021_S001	00-F4LyNmUFPFvKiLrTW7yYmY
1		Nucleus	0.000	1.000	863	100000860	100000006	Not-Trans anti-PSF-A546 8C-S-PSF V2.00	0	29. Not-Trans and anti-PSF-A546_Pos021_S001	00-F4LyNmUFPFvKiLrTW7yYmY
1		Nucleus	0.000	1.000	864	100000861	100000007	Not-Trans anti-PSF-A546 8C-S-PSF V2.00	0	29. Not-Trans and anti-PSF-A546_Pos021_S001	00-F4LyNmUFPFvKiLrTW7yYmY
1		Nucleus	0.000	1.000	865	100000862	100000008	Not-Trans anti-PSF-A546 8C-S-PSF V2.00	0	29. Not-Trans and anti-PSF-A546_Pos021_S001	00-F4LyNmUFPFvKiLrTW7yYmY
1		Nucleus	0.000	1.000	866	100000863	100000009	Not-Trans anti-PSF-A546 8C-S-PSF V2.00	0	29. Not-Trans and anti-PSF-A546_Pos021_S001	00-F4LyNmUFPFvKiLrTW7yYmY
1		Nucleus	0.000	1.000	867	100000864	100000010	Not-Trans anti-PSF-A546 8C-S-PSF V2.00	0	29. Not-Trans and anti-PSF-A546_Pos021_S001	00-F4LyNmUFPFvKiLrTW7yYmY
1		Nucleus	0.000	1.000	868	100000865	100000011	Not-Trans anti-PSF-A546 8C-S-PSF V2.00	0	29. Not-Trans and anti-PSF-A546_Pos021_S001	00-F4LyNmUFPFvKiLrTW7yYmY
1		Nucleus	0.000	1.000	869	100000866	100000012	Not-Trans anti-PSF-A546 8C-S-PSF V2.00	0	29. Not-Trans and anti-PSF-A546_Pos021_S001	00-F4LyNmUFPFvKiLrTW7yYmY
1		Nucleus	0.000	1.000	870	100000867	100000013	Not-Trans anti-PSF-A546 8C-S-PSF V2.00	0	29. Not-Trans and anti-PSF-A546_Pos021_S001	00-F4LyNmUFPFvKiLrTW7yYmY
1		Nucleus	0.000	1.000	871	100000868	100000014	Not-Trans anti-PSF-A546 8C-S-PSF V2.00	0	29. Not-Trans and anti-PSF-A546_Pos021_S001	00-F4LyNmUFPFvKiLrTW7yYmY
1		Nucleus	0.000	1.000	872	100000869	100000015	Not-Trans anti-PSF-A546 8C-S-PSF V2.00	0	29. Not-Trans and anti-PSF-A546_Pos021_S001	00-F4LyNmUFPFvKiLrTW7yYmY
1		Nucleus	0.000	1.000	873	100000870	100000016	Not-Trans anti-PSF-A546 8C-S-PSF V2.00	0	29. Not-Trans and anti-PSF-A546_Pos021_S001	00-F4LyNmUFPFvKiLrTW7yYmY
1		Nucleus	0.000	1.000	874	100000871	100000017	Not-Trans anti-PSF-A546 8C-S-PSF V2.00	0	29. Not-Trans and anti-PSF-A546_Pos021_S001	00-F4LyNmUFPFvKiLrTW7yYmY
1		Nucleus	0.000	1.000	875	100000872	100000018	Not-Trans anti-PSF-A546 8C-S-PSF V2.00	0	29. Not-Trans and anti-PSF-A546_Pos021_S001	00-F4LyNmUFPFvKiLrTW7yYmY
1		Nucleus	0.000	1.000	876	100000873	100000019	Not-Trans anti-PSF-A546 8C-S-PSF V2.00	0	29. Not-Trans and anti-PSF-A546_Pos021_S001	00-F4LyNmUFPFvKiLrTW7yYmY
1		Nucleus	0.000	1.000	877	100000874	100000020	Not-Trans anti-PSF-A546 8C-S-PSF V2.00	0	29. Not-Trans and anti-PSF-A546_Pos021_S001	00-F4LyNmUFPFvKiLrTW7yYmY
1		Nucleus	0.000	1.000	878	100000875	100000021	Not-Trans anti-PSF-A546 8C-S-PSF V2.00	0	29. Not-Trans and anti-PSF-A546_Pos021_S001	00-F4LyNmUFPFvKiLrTW7yYmY
1		Nucleus	0.000	1.000	879	100000876	100000022	Not-Trans anti-PSF-A546 8C-S-PSF V2.00	0	29. Not-Trans and anti-PSF-A546_Pos021_S001	00-F4LyNmUFPFvKiLrTW7yYmY
1		Nucleus	0.000	1.000	880	100000877	100000023	Not-Trans anti-PSF-A546 8C-S-PSF V2.00	0	29. Not-Trans and anti-PSF-A546_Pos021_S001	00-F4LyNmUFPFvKiLrTW7yYmY
1		Nucleus	0.000	1.000	881	100000878	100000024	Not-Trans anti-PSF-A546 8C-S-PSF V2.00	0	29. Not-Trans and anti-PSF-A546_Pos021_S001	00-F4LyNmUFPFvKiLrTW7yYmY
1		Nucleus	0.000	1.000	882	100000879	100000025	Not-Trans anti-PSF-A546 8C-S-PSF V2.00	0	29. Not-Trans and anti-PSF-A546_Pos021_S001	00-F4LyNmUFPFvKiLrTW7yYmY
1		Nucleus	0.000	1.000	883	100000880	100000026	Not-Trans anti-PSF-A546 8C-S-PSF V2.00	0	29. Not-Trans and anti-PSF-A546_Pos021_S001	00-F4LyNmUFPFvKiLrTW7yYmY
1		Nucleus	0.000	1.000	884	100000881	100000027	Not-Trans anti-PSF-A546 8C-S-PSF V2.00	0	29. Not-Trans and anti-PSF-A546_Pos021_S001	00-F4LyNmUFPFvKiLrTW7yYmY
1		Nucleus	0.000	1.000	885	100000882	100000028	Not-Trans anti-PSF-A546 8C-S-PSF V2.00	0	29. Not-Trans and anti-PSF-A546_Pos021_S001	00-F4LyNmUFPFvKiLrTW7yYmY
1		Nucleus	0.000	1.000	886	100000883	100000029	Not-Trans anti-PSF-A546 8C-S-PSF V2.00	0	29. Not-Trans and anti-PSF-A546_Pos021_S001	00-F4LyNmUFPFvKiLrTW7yYmY
1		Nucleus	0.000	1.000	887	100000884	100000030	Not-Trans anti-PSF-A546 8C-S-PSF V2.00	0	29. Not-Trans and anti-PSF-A546_Pos021_S001	00-F4LyNmUFPFvKiLrTW7yYmY
1		Nucleus	0.000	1.000	888	100000885	100000031	Not-Trans anti-PSF-A546 8C-S-PSF V2.00	0	29. Not-Trans and anti-PSF-A546_Pos021_S001	00-F4LyNmUFPFvKiLrTW7yYmY
1		Nucleus	0.000	1.000	889	100000886	100000032	Not-Trans anti-PSF-A546 8C-S-PSF V2.00	0	29. Not-Trans and anti-PSF-A546_Pos021_S001	00-F4LyNmUFPFvKiLrTW7yYmY
1		Nucleus	0.000	1.000	890	100000887	100000033	Not-Trans anti-PSF-A546 8C-S-PSF V2.00	0	29. Not-Trans and anti-PSF-A546_Pos021_S001	00-F4LyNmUFPFvKiLrTW7yYmY
1		Nucleus	0.000	1.000	891	100000888	100000034	Not-Trans anti-PSF-A546 8C-S-PSF V2.00	0	29. Not-Trans and anti-PSF-A546_Pos021_S001	00-F4LyNmUFPFvKiLrTW7yYmY
1		Nucleus	0.000	1.000	892	100000889	100000035	Not-Trans anti-PSF-A546 8C-S-PSF V2.00	0	29. Not-Trans and anti-PSF-A546_Pos021_S001	00-F4LyNmUFPFvKiLrTW7yYmY
1		Nucleus	0.000	1.000	893	100000890	100000036	Not-Trans anti-PSF-A546 8C-S-PSF V2.00	0	29. Not-Trans and anti-PSF-A546_Pos021_S001	00-F4LyNmUFPFvKiLrTW7yYmY
1		Nucleus	0.000	1.000	894	100000891	100000037	Not-Trans anti-PSF-A546 8C-S-PSF V2.00	0	29. Not-Trans and anti-PSF-A546_Pos021_S001	00-F4LyNmUFPFvKiLrTW7yYmY
1		Nucleus	0.000	1.000	895	100000892	100000038	Not-Trans anti-PSF-A546 8C-S-PSF V2.00	0	29. Not-Trans and anti-PSF-A546_Pos021_S001	00-F4LyNmUFPFvKiLrTW7yYmY
1		Nucleus	0.000	1.000	896	100000893	100000039	Not-Trans anti-PSF-A546 8C-S-PSF V2.00	0	29. Not-Trans and anti-PSF-A546_Pos021_S001	00-F4LyNmUFPFvKiLrTW7yYmY
1		Nucleus	0.000	1.000	897	100000894	100000040	Not-Trans anti-PSF-A546 8C-S-PSF V2.00	0	29. Not-Trans and anti-PSF-A546_Pos021_S001	00-F4LyNmUFPFvKiLrTW7yYmY
1		Nucleus	0.000	1.000	898	100000895	100000041	Not-Trans anti-PSF-A546 8C-S-PSF V2.00	0	29. Not-Trans and anti-PSF-A546_Pos021_S001	00-F4LyNmUFPFvKiLrTW7yYmY
1		Nucleus	0.000	1.000	899	100000896	100000042	Not-Trans anti-PSF-A546 8C-S-PSF V2.00	0	29. Not-Trans and anti-PSF-A546_Pos021_S001	00-F4LyNmUFPFvKiLrTW7yYmY
1		Nucleus	0.000	1.000	900	100000897	100000043	Not-Trans anti-PSF-A546 8C-S-PSF V2.00	0	29. Not-Trans and anti-PSF-A546_Pos021_S001	00-F4LyNmUFPFvKiLrTW7yYmY
1		Nucleus	0.000	1.000	901	100000898	100000044	Not-Trans anti-PSF-A546 8C-S-PSF V2.00	0	29. Not-Trans and anti-PSF-A546_Pos021_S001	00-F4LyNmUFPFvKiLrTW7yYmY
1		Nucleus	0.000	1.000	902	100000899	100000045	Not-Trans anti-PSF-A546 8C-S-PSF V2.00	0	29. Not-Trans and anti-PSF-A546_Pos021_S001	00-F4LyNmUFPFvKiLrTW7yYmY
1		Nucleus	0.000	1.000	903	100000900	100000046	Not-Trans anti-PSF-A546 8C-S-PSF V2.00	0	29. Not-Trans and anti-PSF-A546_Pos021_S001	00-F4LyNmUFPFvKiLrTW7yYmY
1		Nucleus	0.000	1.000	904	100000901	100000047	Not-Trans anti-PSF-A546 8C-S-PSF V2.00	0	29. Not-Trans and anti-PSF-A546_Pos021_S001	00-F4LyNmUFPFvKiLrTW7yYmY
1		Nucleus	0.000	1.000	905	100000902	100000048	Not-Trans anti-PSF-A546 8C-S-PSF V2.00	0	29. Not-Trans and anti-PSF-A546_Pos021_S001	00-F4LyNmUFPFvKiLrTW7yYmY
1		Nucleus	0.000	1.000	906	100000903	100000049	Not-Trans anti-PSF-A546 8C-S-PSF V2.00	0	29. Not-Trans and anti-PSF-A546_Pos021_S001	00-F4LyNmUFPFvKiLrTW7yYmY
1		Nucleus	0.000	1.000	907	100000904	100000050	Not-Trans anti-PSF-A546 8C-S-PSF V2.00	0	29. Not-Trans and anti-PSF-A546_Pos021_S001	00-F4LyNmUFPFvKiLrTW7yYmY
1		Nucleus	0.000	1.000	908	100000905	100000051	Not-Trans anti-PSF-A546 8C-S-PSF V2.00	0	29. Not-Trans and anti-PSF-A546_Pos021_S001	00-F4LyNmUFPFvKiLrTW7yYmY
1		Nucleus	0.000	1.000	909	100000906	100000052	Not-Trans anti-PSF-A546 8C-S-PSF V2.00	0	29. Not-Trans and anti-PSF-A546_Pos021_S001	00-F4LyNmUFPFvKiLrTW7yYmY
1		Nucleus	0.000	1.000	910	100000907	100000053	Not-Trans anti-PSF-A546 8C-S-PSF V2.00	0	29. Not-Trans and anti-PSF-A546_Pos021_S001	00-F4LyNmUFPFvKiLrTW7yYmY
1		Nucleus	0.000	1.000	911	100000908	100000054	Not-Trans anti-PSF-A546 8C-S-PSF V2.00	0	29. Not-Trans and anti-PSF-A546_Pos021_S001	00-F4LyNmUFPFvKiLrTW7yYmY
1		Nucleus	0.000	1.000	912	100000909	100000055	Not-Trans anti-PSF-A546 8C-S-PSF V2.00	0	29. Not-Trans and anti-PSF-A546_Pos021_S001	00-F4LyNmUFPFvKiLrTW7yYmY
1		Nucleus	0.000	1.000	913	100000910	100000056	Not-Trans anti-PSF-A546 8C-S-PSF V2.00	0	29. Not-Trans and anti-PSF-A546_Pos021_S001	00-F4LyNmUFPFvKiLrTW7yYmY
1		Nucleus	0.000	1.000	914	100000911	100000057	Not-Trans anti-PSF-A546 8C-S-PSF V2.00	0	29. Not-Trans and anti-PSF-A546_Pos021_S001	00-F4LyNmUFPFvKiLrTW7yYmY
1		Nucleus	0.000	1.000	915	100000912	100000058	Not-Trans anti-PSF-A546 8C-S-PSF V2.00	0	29. Not-Trans and anti-PSF-A546_Pos021_S001	00-F4LyNmUFPFvKiLrTW7yYmY
1		Nucleus	0.000	1.000	916	100000913	100000059	Not-Trans anti-PSF-A546 8C-S-PSF V2.00	0	29. Not-Trans and anti-PSF-A546_Pos021_S001	00-F4LyNmUFPFvKiLrTW7yYmY
1		Nucleus	0.000	1.000	917	100000914	100000060	Not-Trans anti-PSF-A546 8C-S-PSF V2.00	0	29. Not-Trans and anti-PSF-A546_Pos021_S001	00-F4LyNmUFPFvKiLrTW7yYmY
1		Nucleus	0.000	1.000	918	100000915	100000061	Not-Trans anti-PSF-A546 8C-S-PSF V2.00	0	29. Not-Trans and anti-PSF-A546_Pos021_S001	00-F4LyNmUFPFvKiLrTW7yYmY
1		Nucleus	0.000	1.000	919	100000916	100000062	Not-Trans anti-PSF-A546 8C-S-PSF V2.00	0	29. Not-Trans and anti-PSF-A546_Pos021_S001	00-F4LyNmUFPFvKiLrTW7yYmY
1		Nucleus	0.000	1.000	920	100000917	100000063	Not-Trans anti-PSF-A546 8C-S-PSF V2.00	0	29. Not-Trans and anti-PSF-A546_Pos021_S001	00-F4LyNmUFPFvKiLrTW7yYmY
1		Nucleus	0.000	1.000	921	100000918	100000064	Not-Trans anti-PSF-A546 8C-S-PSF V2.00	0	29. Not-Trans and anti-PSF-A546_Pos021_S001	00-F4LyNmUFPFvKiLrTW7yYmY
1		Nucleus	0.000	1.000	922	100000919	100000065	Not-Trans anti-PSF-A546 8C-S-PSF V2.00	0	29. Not-Trans and anti-PSF-A546_Pos021_S001	00-F4LyNmUFPFvKiLrTW7yYmY
1		Nucleus	0.000	1.000	923	100000920	100000066	Not-Trans anti-PSF-A546 8C-S-PSF V2.00	0	29. Not-Trans and anti-PSF-A546_Pos021_S001	00-F4LyNmUFPFvKiLrTW7yYmY
1		Nucleus	0.000	1.000	924	100000921	100000067	Not-Trans anti-PSF-A546 8C-S-PSF V2.00	0	29. Not-Trans and anti-PSF-A546_Pos021_S001	00-F4LyNmUFPFvKiLrTW7yYmY
1		Nucleus	0.000	1.000	925	100000922	100000068	Not-Trans anti-PSF-A546 8C-S-PSF V2.00	0	29. Not-Trans and anti-PSF-A546_Pos021_S001	00-F4LyNmUFPFvKiLrTW7yYmY
1		Nucleus	0.000	1.000	926	100000923	100000069	Not-Trans anti-PSF-A546 8C-S-PSF V2.00	0	29. Not-Trans and anti-PSF-A546_Pos021_S001	00-F4LyNmUFPFvKiLrTW7yYmY
1		Nucleus	0.000	1.000	927	100000924	100000000	Not-Trans anti-PSF-A546 8C-S-PSF V2.00	0	29. Not-Trans and anti-PSF-A546_Pos022_S001	00-FNQwcyyr287NXwT22B79vi
1		Nucleus	0.000	1.000	928	100000925	100000001	Not-Trans anti-PSF-A546 8C-S-PSF V2.00	0	29. Not-Trans and anti-PSF-A546_Pos022_S001	00-FNQwcyyr287NXwT22B79vi
1		Nucleus	0.000	1.000	929	100000926	100000002	Not-Trans anti-PSF-A546 8C-S-PSF V2.00	0	29. Not-Trans and anti-PSF-A546_Pos022_S001	00-FNQwcyyr287NXwT22B79vi
1		Nucleus	0.000	1.000	930	100000927	100000003	Not-Trans anti-PSF-A546 8C-S-PSF V2.00	0	29. Not-Trans and anti-PSF-A546_Pos022_S001	00-FNQwcyyr287NXwT22B79vi
1		Nucleus	0.000	1.000	931	100000928	100000004	Not-Trans anti-PSF-A546 8C-S-PSF V2.00	0	29. Not-Trans and anti-PSF-A546_Pos022_S001	00-FNQwcyyr287NXwT22B79vi
1		Nucleus	0.000	1.000	932	100000929	100000005	Not-Trans anti-PSF-A546 8C-S-PSF V2.00	0	29. Not-Trans and anti-PSF-A546_Pos022_S001	00-FNQwcyyr287NXwT22B79vi
1		Nucleus	0.000	1.000	933	100000930	100000006	Not-Trans anti-PSF-A546 8C-S-PSF V2.00	0	29. Not-Trans and anti-PSF-A546_Pos022_S001	00-FNQwcyyr287NXwT22B79vi
1		Nucleus	0.000	1.000	934	100000931	100000007	Not-Trans anti-PSF-A546 8C-S-PSF V2.00	0	29. Not-Trans and anti-PSF-A546_Pos022_S001	00-FNQwcyyr287NXwT22B79vi
1		Nucleus	0.000	1.000	935	100000932	100000008	Not-Trans anti-PSF-A546 8C-S-PSF V2.00	0	29. Not-Trans and anti-PSF-A546_Pos022_S001	00-FNQwcyyr287NXwT22B79vi
1		Nucleus	0.000	1.000	936	100000933	100000009	Not-Trans anti-PSF-A546 8C-S-PSF V2.00	0	29. Not-Trans and anti-PSF-A546_Pos022_S001	00-FNQwcyyr287NXwT22B79vi
1		Nucleus	0.000	1.000	937	100000934	100000010	Not-Trans anti-PSF-A546 8C-S-PSF V2.00	0	29. Not-Trans and anti-PSF-A546_Pos022_S001	00-FNQwcyyr287NXwT22B79vi
1		Nucleus	0.000	1.000	938	100000935	100000011	Not-Trans anti-PSF-A546 8C-S-PSF V2.00	0	29. Not-Trans and anti-PSF-A546_Pos022_S001	00-FNQwcyyr287NXwT22B79vi
1		Nucleus	0.000	1.000	939	100000936	100000012	Not-Trans anti-PSF-A546 8C-S-PSF V2.00	0	29. Not-Trans and anti-PSF-A546_Pos022_S001	00-FNQwcyyr287NXwT22B79vi
1		Nucleus	0.000	1.000	940	100000937	100000013	Not-Trans anti-PSF-A546 8C-S-PSF V2.00	0	29. Not-Trans and anti-PSF-A546_Pos022_S001	00-FNQwcyyr287NXwT22B79vi
1		Nucleus	0.000	1.000	941	100000938	100000014	Not-Trans anti-PSF-A546 8C-S-PSF V2.00	0	29. Not-Trans and anti-PSF-A546_Pos022_S001	00-FNQwcyyr287NXwT22B79vi
1		Nucleus	0.000	1.000	942	100000939	100000015	Not-Trans anti-PSF-A546 8C-S-PSF V2.00	0	29. Not-Trans and anti-PSF-A546_Pos022_S001	00-FNQwcyyr287NXwT22B79vi
1		Nucleus	0.000	1.000	943	100000940	100000016	Not-Trans anti-PSF-A546 8C-S-PSF V2.00	0	29. Not-Trans and anti-PSF-A546_Pos022_S001	00-FNQwcyyr287NXwT22B79vi
1		Nucleus	0.000	1.000	944	100000941	100000017	Not-Trans anti-PSF-A546 8C-S-PSF V2.00	0	29. Not-Trans and anti-PSF-A546_Pos022_S001	00-FNQwcyyr287NXwT22B79vi
1		Nucleus	0.000	1.000	945	100000942	100000018	Not-Trans anti-PSF-A546 8C-S-PSF V2.00	0	29. Not-Trans and anti-PSF-A546_Pos022_S001	00-FNQwcyyr287NXwT22B79vi
1		Nucleus	0.000	1.000	946	100000943	100000019	Not-Trans anti-PSF-A546 8C-S-PSF V2.00	0	29. Not-Trans and anti-PSF-A546_Pos022_S001	00-FNQwcyyr287NXwT22B79vi
1		Nucleus	0.000	1.000	947	100000944	100000020	Not-Trans anti-PSF-A546 8C-S-PSF V2.00	0	29. Not-Trans and anti-PSF-A546_Pos022_S001	00-FNQwcyyr287NXwT22B79vi
1		Nucleus	0.000	1.000	948	100000945	100000021	Not-Trans anti-PSF-A546 8C-S-PSF V2.00	0	29. Not-Trans and anti-PSF-A546_Pos022_S001	00-FNQwcyyr287NXwT22B79vi
1		Nucleus	0.000	1.000	949	100000946	100000022	Not-Trans anti-PSF-A546 8C-S-PSF V2.00	0	29. Not-Trans and anti-PSF-A546_Pos022_S001	00-FNQwcyyr287NXwT22B79vi
1		Nucleus	0.000	1.000	950	100000947	100000023	Not-Trans anti-PSF-A546 8C-S-PSF V2.00	0	29. Not-Trans and anti-PSF-A546_Pos022_S001	00-FNQwcyyr287NXwT22B79vi
1		Nucleus	0.000	1.000	951	100000948	100000024	Not-Trans anti-PSF-A546 8C-S-PSF V2.00	0	29. Not-Trans and anti-PSF-A546_Pos022_S001	00-FNQwcyyr287NXwT22B79vi
1		Nucleus	0.000	1.000	952	100000949	100000025	Not-Trans anti-PSF-A546 8C-S-PSF V2.00	0	29. Not-Trans and anti-PSF-A546_Pos022_S001	00-FNQwcyyr287NXwT22B79vi
1		Nucleus	0.000	1.000	953	100000950	100000026	Not-Trans anti-PSF-A546 8C-S-PSF V2.00	0	29. Not-Trans and anti-PSF-A546_Pos022_S001	00-FNQwcyyr287NXwT22B79vi
1		Nucleus	0.000	1.000	954	100000951	100000027	Not-Trans anti-PSF-A546 8C-S-PSF V2.00	0	29. Not-Trans and anti-PSF-A546_Pos022_S001	00-FNQwcyyr287NXwT22B79vi
1		Nucleus	0.000	1.000	955	100000952	100000028	Not-Trans anti-PSF-A546 8C-S-PSF V2.00	0	29. Not-Trans and anti-PSF-A546_Pos022_S001	00-FNQwcyyr287NXwT22B79vi
1		Nucleus	0.000	1.000	956	100000953	100000029	Not-Trans anti-PSF-A546 8C-S-PSF V2.00	0	29. Not-Trans and anti-PSF-A546_Pos022_S001	00-FNQwcyyr287NXwT22B79vi
1		Nucleus	0.000	1.000	957	100000954	100000030	Not-Trans anti-PSF-A546 8C-S-PSF V2.00	0	29. Not-Trans and anti-PSF-A546_Pos022_S001	00-FNQwcyyr287NXwT22B79vi
1		Nucleus	0.000	1.000	958	100000955	100000000	Not-Trans anti-PSF-A546 8C-S-PSF V2.00	0	29. Not-Trans and anti-PSF-A546_Pos023_S001	00-4axKtz6h8xsNCKRA3k5U7H
1		Nucleus	0.000	1.000	959	100000956	100000001	Not-Trans anti-PSF-A546 8C-S-PSF V2.00	0	29. Not-Trans and anti-PSF-A546_Pos023_S001	00-4axKtz6h8xsNCKRA3k5U7H
1		Nucleus	0.000	1.000	960	100000957	100000002	Not-Trans anti-PSF-A546 8C-S-PSF V2.00	0	29. Not-Trans and anti-PSF-A546_Pos023_S001	00-4axKtz6h8xsNCKRA3k5U7H
1		Nucleus	0.000	1.000	961	100000958	100000003	Not-Trans anti-PSF-A546 8C-S-PSF V2.00	0	29. Not-Trans and anti-PSF-A546_Pos023_S001	00-4axKtz6h8xsNCKRA3k5U7H
1		Nucleus	0.000	1.000	962	100000959	100000004	Not-Trans anti-PSF-A546 8C-S-PSF V2.00	0	29. Not-Trans and anti-PSF-A546_Pos023_S001	00-4axKtz6h8xsNCKRA3k5U7H
1		Nucleus	0.000	1.000	963	100000960	100000005	Not-Trans anti-PSF-A546 8C-S-PSF V2.00	0	29. Not-Trans and anti-PSF-A546_Pos023_S001	00-4axKtz6h8xsNCKRA3k5U7H
1		Nucleus	0.000	1.000	964	100000961	100000006	Not-Trans anti-PSF-A546 8C-S-PSF V2.00	0	29. Not-Trans and anti-PSF-A546_Pos023_S001	00-4axKtz6h8xsNCKRA3k5U7H
1		Nucleus	0.000	1.000	965	100000962	100000007	Not-Trans anti-PSF-A546 8C-S-PSF V2.00	0	29. Not-Trans and anti-PSF-A546_Pos023_S001	00-4axKtz6h8xsNCKRA3k5U7H
1		Nucleus	0.000	1.000	966	100000963	100000008	Not-Trans anti-PSF-A546 8C-S-PSF V2.00	0	29. Not-Trans and anti-PSF-A546_Pos023_S001	00-4axKtz6h8xsNCKRA3k5U7H
1		Nucleus	0.000	1.000	967	100000964	100000009	Not-Trans anti-PSF-A546 8C-S-PSF V2.00	0	29. Not-Trans and anti-PSF-A546_Pos023_S001	00-4axKtz6h8xsNCKRA3k5U7H
1		Nucleus	0.000	1.000	968	100000965	100000010	Not-Trans anti-PSF-A546 8C-S-PSF V2.00	0	29. Not-Trans and anti-PSF-A546_Pos023_S001	00-4axKtz6h8xsNCKRA3k5U7H
1		Nucleus	0.000	1.000	969	100000966	100000011	Not-Trans anti-PSF-A546 8C-S-PSF V2.00	0	29. Not-Trans and anti-PSF-A546_Pos023_S001	00-4axKtz6h8xsNCKRA3k5U7H
1		Nucleus	0.000	1.000	970	100000967	100000012	Not-Trans anti-PSF-A546 8C-S-PSF V2.00	0	29. Not-Trans and anti-PSF-A546_Pos023_S001	00-4axKtz6h8xsNCKRA3k5U7H
1		Nucleus	0.000	1.000	971	100000968	100000013	Not-Trans anti-PSF-A546 8C-S-PSF V2.00	0	29. Not-Trans and anti-PSF-A546_Pos023_S001	00-4axKtz6h8xsNCKRA3k5U7H
1		Nucleus	0.000	1.000	972	100000969	100000014	Not-Trans anti-PSF-A546 8C-S-PSF V2.00	0	29. Not-Trans and anti-PSF-A546_Pos023_S001	00-4axKtz6h8xsNCKRA3k5U7H
1		Nucleus	0.000	1.000	973	100000970	100000015	Not-Trans anti-PSF-A546 8C-S-PSF V2.00	0	29. Not-Trans and anti-PSF-A546_Pos023_S001	00-4axKtz6h8xsNCKRA3k5U7H
1		Nucleus	0.000	1.000	974	100000971	100000016	Not-Trans anti-PSF-A546 8C-S-PSF V2.00	0	29. Not-Trans and anti-PSF-A546_Pos023_S001	00-4axKtz6h8xsNCKRA3k5U7H
1		Nucleus	0.000	1.000	975	100000972	100000017	Not-Trans anti-PSF-A546 8C-S-PSF V2.00	0	29. Not-Trans and anti-PSF-A546_Pos023_S001	00-4axKtz6h8xsNCKRA3k5U7H
1		Nucleus	0.000	1.000	976	100000973	100000018	Not-Trans anti-PSF-A546 8C-S-PSF V2.00	0	29. Not-Trans and anti-PSF-A546_Pos023_S001	00-4axKtz6h8xsNCKRA3k5U7H
1		Nucleus	0.000	1.000	977	100000974	100000019	Not-Trans anti-PSF-A546 8C-S-PSF V2.00	0	29. Not-Trans and anti-PSF-A546_Pos023_S001	00-4axKtz6h8xsNCKRA3k5U7H
1		Nucleus	0.000	1.000	978	100000975	100000020	Not-Trans anti-PSF-A546 8C-S-PSF V2.00	0	29. Not-Trans and anti-PSF-A546_Pos023_S001	00-4axKtz6h8xsNCKRA3k5U7H
1		Nucleus	0.000	1.000	979	100000976	100000021	Not-Trans anti-PSF-A546 8C-S-PSF V2.00	0	29. Not-Trans and anti-PSF-A546_Pos023_S001	00-4axKtz6h8xsNCKRA3k5U7H
1		Nucleus	0.000	1.000	980	100000977	100000022	Not-Trans anti-PSF-A546 8C-S-PSF V2.00	0	29. Not-Trans and anti-PSF-A546_Pos023_S001	00-4axKtz6h8xsNCKRA3k5U7H
1		Nucleus	0.000	1.000	981	100000978	100000023	Not-Trans anti-PSF-A546 8C-S-PSF V2.00	0	29. Not-Trans and anti-PSF-A546_Pos023_S001	00-4axKtz6h8xsNCKRA3k5U7H
1		Nucleus	0.000	1.000	982	100000979	100000000	Not-Trans anti-PSF-A546 8C-S-PSF V2.00	0	29. Not-Trans and anti-PSF-A546_Pos024_S001	00-kNXay6BJu6YRb2JgmDZ6b8
1		Nucleus	0.000	1.000	983	100000980	100000001	Not-Trans anti-PSF-A546 8C-S-PSF V2.00	0	29. Not-Trans and anti-PSF-A546_Pos024_S001	00-kNXay6BJu6YRb2JgmDZ6b8
1		Nucleus	0.000	1.000	984	100000981	100000002	Not-Trans anti-PSF-A546 8C-S-PSF V2.00	0	29. Not-Trans and anti-PSF-A546_Pos024_S001	00-kNXay6BJu6YRb2JgmDZ6b8
1		Nucleus	0.000	1.000	985	100000982	100000003	Not-Trans anti-PSF-A546 8C-S-PSF V2.00	0	29. Not-Trans and anti-PSF-A546_Pos024_S001	00-kNXay6BJu6YRb2JgmDZ6b8
1		Nucleus	0.000	1.000	986	100000983	100000004	Not-Trans anti-PSF-A546 8C-S-PSF V2.00	0	29. Not-Trans and anti-PSF-A546_Pos024_S001	00-kNXay6BJu6YRb2JgmDZ6b8
1		Nucleus	0.000	1.000	987	100000984	100000005	Not-Trans anti-PSF-A546 8C-S-PSF V2.00	0	29. Not-Trans and anti-PSF-A546_Pos024_S001	00-kNXay6BJu6YRb2JgmDZ6b8
1		Nucleus	0.000	1.000	988	100000985	100000006	Not-Trans anti-PSF-A546 8C-S-PSF V2.00	0	29. Not-Trans and anti-PSF-A546_Pos024_S001	00-kNXay6BJu6YRb2JgmDZ6b8
1		Nucleus	0.000	1.000	989	100000986	100000007	Not-Trans anti-PSF-A546 8C-S-PSF V2.00	0	29. Not-Trans and anti-PSF-A546_Pos024_S001	00-kNXay6BJu6YRb2JgmDZ6b8
1		Nucleus	0.000	1.000	990	100000987	100000008	Not-Trans anti-PSF-A546 8C-S-PSF V2.00	0	29. Not-Trans and anti-PSF-A546_Pos024_S001	00-kNXay6BJu6YRb2JgmDZ6b8
1		Nucleus	0.000	1.000	991	100000988	100000009	Not-Trans anti-PSF-A546 8C-S-PSF V2.00	0	29. Not-Trans and anti-PSF-A546_Pos024_S001	00-kNXay6BJu6YRb2JgmDZ6b8
1		Nucleus	0.000	1.000	992	100000989	100000010	Not-Trans anti-PSF-A546 8C-S-PSF V2.00	0	29. Not-Trans and anti-PSF-A546_Pos024_S001	00-kNXay6BJu6YRb2JgmDZ6b8
1		Nucleus	0.000	1.000	993	100000990	100000011	Not-Trans anti-PSF-A546 8C-S-PSF V2.00	0	29. Not-Trans and anti-PSF-A546_Pos024_S001	00-kNXay6BJu6YRb2JgmDZ6b8
1		Nucleus	0.000	1.000	994	100000991	100000012	Not-Trans anti-PSF-A546 8C-S-PSF V2.00	0	29. Not-Trans and anti-PSF-A546_Pos024_S001	00-kNXay6BJu6YRb2JgmDZ6b8
1		Nucleus	0.000	1.000	995	100000992	100000013	Not-Trans anti-PSF-A546 8C-S-PSF V2.00	0	29. Not-Trans and anti-PSF-A546_Pos024_S001	00-kNXay6BJu6YRb2JgmDZ6b8
1		Nucleus	0.000	1.000	996	100000993	100000014	Not-Trans anti-PSF-A546 8C-S-PSF V2.00	0	29. Not-Trans and anti-PSF-A546_Pos024_S001	00-kNXay6BJu6YRb2JgmDZ6b8
1		Nucleus	0.000	1.000	997	100000994	100000015	Not-Trans anti-PSF-A546 8C-S-PSF V2.00	0	29. Not-Trans and anti-PSF-A546_Pos024_S001	00-kNXay6BJu6YRb2JgmDZ6b8
1		Nucleus	0.000	1.000	998	100000995	100000016	Not-Trans anti-PSF-A546 8C-S-PSF V2.00	0	29. Not-Trans and anti-PSF-A546_Pos024_S001	00-kNXay6BJu6YRb2JgmDZ6b8
1		Nucleus	0.000	1.000	999	100000996	100000017	Not-Trans anti-PSF-A546 8C-S-PSF V2.00	0	29. Not-Trans and anti-PSF-A546_Pos024_S001	00-kNXay6BJu6YRb2JgmDZ6b8
1		Nucleus	0.000	1.000	1000	100000997	100000018	Not-Trans anti-PSF-A546 8C-S-PSF V2.00	0	29. Not-Trans and anti-PSF-A546_Pos024_S001	00-kNXay6BJu6YRb2JgmDZ6b8
1		Nucleus	0.000	1.000	1001	100000998	100000019	Not-Trans anti-PSF-A546 8C-S-PSF V2.00	0	29. Not-Trans and anti-PSF-A546_Pos024_S001	00-kNXay6BJu6YRb2JgmDZ6b8
1		Nucleus	0.000	1.000	1002	100000999	100000020	Not-Trans anti-PSF-A546 8C-S-PSF V2.00	0	29. Not-Trans and anti-PSF-A546_Pos024_S001	00-kNXay6BJu6YRb2JgmDZ6b8
1		Nucleus	0.000	1.000	1003	100001000	100000021	Not-Trans anti-PSF-A546 8C-S-PSF V2.00	0	29. Not-Trans and anti-PSF-A546_Pos024_S001	00-kNXay6BJu6YRb2JgmDZ6b8
1		Nucleus	0.000	1.000	1004	100001001	100000022	Not-Trans anti-PSF-A546 8C-S-PSF V2.00	0	29. Not-Trans and anti-PSF-A546_Pos024_S001	00-kNXay6BJu6YRb2JgmDZ6b8
1		Nucleus	0.000	1.000	1005	100001002	100000023	Not-Trans anti-PSF-A546 8C-S-PSF V2.00	0	29. Not-Trans and anti-PSF-A546_Pos024_S001	00-kNXay6BJu6YRb2JgmDZ6b8
1		Nucleus	0.000	1.000	1006	100001003	100000024	Not-Trans anti-PSF-A546 8C-S-PSF V2.00	0	29. Not-Trans and anti-PSF-A546_Pos024_S001	00-kNXay6BJu6YRb2JgmDZ6b8
1		Nucleus	0.000	1.000	1007	100001004	100000025	Not-Trans anti-PSF-A546 8C-S-PSF V2.00	0	29. Not-Trans and anti-PSF-A546_Pos024_S001	00-kNXay6BJu6YRb2JgmDZ6b8
1		Nucleus	0.000	1.000	1008	100001005	100000026	Not-Trans anti-PSF-A546 8C-S-PSF V2.00	0	29. Not-Trans and anti-PSF-A546_Pos024_S001	00-kNXay6BJu6YRb2JgmDZ6b8
1		Nucleus	0.000	1.000	1009	100001006	100000027	Not-Trans anti-PSF-A546 8C-S-PSF V2.00	0	29. Not-Trans and anti-PSF-A546_Pos024_S001	00-kNXay6BJu6YRb2JgmDZ6b8
1		Nucleus	0.000	1.000	1010	100001007	100000028	Not-Trans anti-PSF-A546 8C-S-PSF V2.00	0	29. Not-Trans and anti-PSF-A546_Pos024_S001	00-kNXay6BJu6YRb2JgmDZ6b8
1		Nucleus	0.000	1.000	1011	100001008	100000029	Not-Trans anti-PSF-A546 8C-S-PSF V2.00	0	29. Not-Trans and anti-PSF-A546_Pos024_S001	00-kNXay6BJu6YRb2JgmDZ6b8
1		Nucleus	0.000	1.000	1012	100001009	100000030	Not-Trans anti-PSF-A546 8C-S-PSF V2.00	0	29. Not-Trans and anti-PSF-A546_Pos024_S001	00-kNXay6BJu6YRb2JgmDZ6b8
1		Nucleus	0.000	1.000	1013	100001010	100000031	Not-Trans anti-PSF-A546 8C-S-PSF V2.00	0	29. Not-Trans and anti-PSF-A546_Pos024_S001	00-kNXay6BJu6YRb2JgmDZ6b8
1		Nucleus	0.000	1.000	1014	100001011	100000032	Not-Trans anti-PSF-A546 8C-S-PSF V2.00	0	29. Not-Trans and anti-PSF-A546_Pos024_S001	00-kNXay6BJu6YRb2JgmDZ6b8
1		Nucleus	0.000	1.000	1015	100001012	100000033	Not-Trans anti-PSF-A546 8C-S-PSF V2.00	0	29. Not-Trans and anti-PSF-A546_Pos024_S001	00-kNXay6BJu6YRb2JgmDZ6b8
1		Nucleus	0.000	1.000	1016	100001013	100000034	Not-Trans anti-PSF-A546 8C-S-PSF V2.00	0	29. Not-Trans and anti-PSF-A546_Pos024_S001	00-kNXay6BJu6YRb2JgmDZ6b8
1		Nucleus	0.000	1.000	1017	100001014	100000035	Not-Trans anti-PSF-A546 8C-S-PSF V2.00	0	29. Not-Trans and anti-PSF-A546_Pos024_S001	00-kNXay6BJu6YRb2JgmDZ6b8
1		Nucleus	0.000	1.000	1018	100001015	100000036	Not-Trans anti-PSF-A546 8C-S-PSF V2.00	0	29. Not-Trans and anti-PSF-A546_Pos024_S001	00-kNXay6BJu6YRb2JgmDZ6b8
1		Nucleus	0.000	1.000	1019	100001016	100000037	Not-Trans anti-PSF-A546 8C-S-PSF V2.00	0	29. Not-Trans and anti-PSF-A546_Pos024_S001	00-kNXay6BJu6YRb2JgmDZ6b8
1		Nucleus	0.000	1.000	1020	100001017	100000038	Not-Trans anti-PSF-A546 8C-S-PSF V2.00	0	29. Not-Trans and anti-PSF-A546_Pos024_S001	00-kNXay6BJu6YRb2JgmDZ6b8
1		Nucleus	0.000	1.000	1021	100001018	100000039	Not-Trans anti-PSF-A546 8C-S-PSF V2.00	0	29. Not-Trans and anti-PSF-A546_Pos024_S001	00-kNXay6BJu6YRb2JgmDZ6b8
1		Nucleus	0.000	1.000	1023	100001019	100000040	Not-Trans anti-PSF-A546 8C-S-PSF V2.00	0	29. Not-Trans and anti-PSF-A546_Pos024_S001	00-kNXay6BJu6YRb2JgmDZ6b8
1		Nucleus	0.000	1.000	1024	100001020	100000041	Not-Trans anti-PSF-A546 8C-S-PSF V2.00	0	29. Not-Trans and anti-PSF-A546_Pos024_S001	00-kNXay6BJu6YRb2JgmDZ6b8
1		Nucleus	0.000	1.000	1025	100001021	100000042	Not-Trans anti-PSF-A546 8C-S-PSF V2.00	0	29. Not-Trans and anti-PSF-A546_Pos024_S001	00-kNXay6BJu6YRb2JgmDZ6b8
1		Nucleus	0.000	1.000	1026	100001022	100000043	Not-Trans anti-PSF-A546 8C-S-PSF V2.00	0	29. Not-Trans and anti-PSF-A546_Pos024_S001	00-kNXay6BJu6YRb2JgmDZ6b8
1		Nucleus	0.000	1.000	1027	100001023	100000044	Not-Trans anti-PSF-A546 8C-S-PSF V2.00	0	29. Not-Trans and anti-PSF-A546_Pos024_S001	00-kNXay6BJu6YRb2JgmDZ6b8
1		Nucleus	0.000	1.000	1028	100001024	100000000	Not-Trans anti-PSF-A546 8C-S-PSF V2.00	0	29. Not-Trans and anti-PSF-A546_Pos025_S001	00-zsLNNdUbecQLnPiU7HkBCJ
1		Nucleus	0.000	1.000	1029	100001025	100000001	Not-Trans anti-PSF-A546 8C-S-PSF V2.00	0	29. Not-Trans and anti-PSF-A546_Pos025_S001	00-zsLNNdUbecQLnPiU7HkBCJ
1		Nucleus	0.000	1.000	1030	100001026	100000002	Not-Trans anti-PSF-A546 8C-S-PSF V2.00	0	29. Not-Trans and anti-PSF-A546_Pos025_S001	00-zsLNNdUbecQLnPiU7HkBCJ
1		Nucleus	0.000	1.000	1031	100001027	100000003	Not-Trans anti-PSF-A546 8C-S-PSF V2.00	0	29. Not-Trans and anti-PSF-A546_Pos025_S001	00-zsLNNdUbecQLnPiU7HkBCJ
1		Nucleus	0.000	1.000	1032	100001028	100000004	Not-Trans anti-PSF-A546 8C-S-PSF V2.00	0	29. Not-Trans and anti-PSF-A546_Pos025_S001	00-zsLNNdUbecQLnPiU7HkBCJ
1		Nucleus	0.000	1.000	1033	100001029	100000005	Not-Trans anti-PSF-A546 8C-S-PSF V2.00	0	29. Not-Trans and anti-PSF-A546_Pos025_S001	00-zsLNNdUbecQLnPiU7HkBCJ
1		Nucleus	0.000	1.000	1034	100001030	100000006	Not-Trans anti-PSF-A546 8C-S-PSF V2.00	0	29. Not-Trans and anti-PSF-A546_Pos025_S001	00-zsLNNdUbecQLnPiU7HkBCJ
1		Nucleus	0.000	1.000	1035	100001031	100000007	Not-Trans anti-PSF-A546 8C-S-PSF V2.00	0	29. Not-Trans and anti-PSF-A546_Pos025_S001	00-zsLNNdUbecQLnPiU7HkBCJ
1		Nucleus	0.000	1.000	1036	100001032	100000008	Not-Trans anti-PSF-A546 8C-S-PSF V2.00	0	29. Not-Trans and anti-PSF-A546_Pos025_S001	00-zsLNNdUbecQLnPiU7HkBCJ
1		Nucleus	0.000	1.000	1037	100001033	100000009	Not-Trans anti-PSF-A546 8C-S-PSF V2.00	0	29. Not-Trans and anti-PSF-A546_Pos025_S001	00-zsLNNdUbecQLnPiU7HkBCJ
1		Nucleus	0.000	1.000	1038	100001034	100000010	Not-Trans anti-PSF-A546 8C-S-PSF V2.00	0	29. Not-Trans and anti-PSF-A546_Pos025_S001	00-zsLNNdUbecQLnPiU7HkBCJ
1		Nucleus	0.000	1.000	1039	100001035	100000011	Not-Trans anti-PSF-A546 8C-S-PSF V2.00	0	29. Not-Trans and anti-PSF-A546_Pos025_S001	00-zsLNNdUbecQLnPiU7HkBCJ
1		Nucleus	0.000	1.000	1040	100001036	100000012	Not-Trans anti-PSF-A546 8C-S-PSF V2.00	0	29. Not-Trans and anti-PSF-A546_Pos025_S001	00-zsLNNdUbecQLnPiU7HkBCJ
1		Nucleus	0.000	1.000	1041	100001037	100000013	Not-Trans anti-PSF-A546 8C-S-PSF V2.00	0	29. Not-Trans and anti-PSF-A546_Pos025_S001	00-zsLNNdUbecQLnPiU7HkBCJ
1		Nucleus	0.000	1.000	1042	100001038	100000014	Not-Trans anti-PSF-A546 8C-S-PSF V2.00	0	29. Not-Trans and anti-PSF-A546_Pos025_S001	00-zsLNNdUbecQLnPiU7HkBCJ
1		Nucleus	0.000	1.000	1043	100001039	100000015	Not-Trans anti-PSF-A546 8C-S-PSF V2.00	0	29. Not-Trans and anti-PSF-A546_Pos025_S001	00-zsLNNdUbecQLnPiU7HkBCJ
1		Nucleus	0.000	1.000	1044	100001040	100000016	Not-Trans anti-PSF-A546 8C-S-PSF V2.00	0	29. Not-Trans and anti-PSF-A546_Pos025_S001	00-zsLNNdUbecQLnPiU7HkBCJ
1		Nucleus	0.000	1.000	1045	100001041	100000017	Not-Trans anti-PSF-A546 8C-S-PSF V2.00	0	29. Not-Trans and anti-PSF-A546_Pos025_S001	00-zsLNNdUbecQLnPiU7HkBCJ
1		Nucleus	0.000	1.000	1046	100001042	100000018	Not-Trans anti-PSF-A546 8C-S-PSF V2.00	0	29. Not-Trans and anti-PSF-A546_Pos025_S001	00-zsLNNdUbecQLnPiU7HkBCJ
1		Nucleus	0.000	1.000	1047	100001043	100000019	Not-Trans anti-PSF-A546 8C-S-PSF V2.00	0	29. Not-Trans and anti-PSF-A546_Pos025_S001	00-zsLNNdUbecQLnPiU7HkBCJ
1		Nucleus	0.000	1.000	1048	100001044	100000020	Not-Trans anti-PSF-A546 8C-S-PSF V2.00	0	29. Not-Trans and anti-PSF-A546_Pos025_S001	00-zsLNNdUbecQLnPiU7HkBCJ
1		Nucleus	0.000	1.000	1049	100001045	100000021	Not-Trans anti-PSF-A546 8C-S-PSF V2.00	0	29. Not-Trans and anti-PSF-A546_Pos025_S001	00-zsLNNdUbecQLnPiU7HkBCJ
1		Nucleus	0.000	1.000	1050	100001046	100000022	Not-Trans anti-PSF-A546 8C-S-PSF V2.00	0	29. Not-Trans and anti-PSF-A546_Pos025_S001	00-zsLNNdUbecQLnPiU7HkBCJ
1		Nucleus	0.000	1.000	1051	100001047	100000023	Not-Trans anti-PSF-A546 8C-S-PSF V2.00	0	29. Not-Trans and anti-PSF-A546_Pos025_S001	00-zsLNNdUbecQLnPiU7HkBCJ
1		Nucleus	0.000	1.000	1052	100001048	100000024	Not-Trans anti-PSF-A546 8C-S-PSF V2.00	0	29. Not-Trans and anti-PSF-A546_Pos025_S001	00-zsLNNdUbecQLnPiU7HkBCJ
1		Nucleus	0.000	1.000	1053	100001049	100000025	Not-Trans anti-PSF-A546 8C-S-PSF V2.00	0	29. Not-Trans and anti-PSF-A546_Pos025_S001	00-zsLNNdUbecQLnPiU7HkBCJ
1		Nucleus	0.000	1.000	1054	100001050	100000026	Not-Trans anti-PSF-A546 8C-S-PSF V2.00	0	29. Not-Trans and anti-PSF-A546_Pos025_S001	00-zsLNNdUbecQLnPiU7HkBCJ
1		Nucleus	0.000	1.000	1055	100001051	100000027	Not-Trans anti-PSF-A546 8C-S-PSF V2.00	0	29. Not-Trans and anti-PSF-A546_Pos025_S001	00-zsLNNdUbecQLnPiU7HkBCJ
1		Nucleus	0.000	1.000	1056	100001052	100000028	Not-Trans anti-PSF-A546 8C-S-PSF V2.00	0	29. Not-Trans and anti-PSF-A546_Pos025_S001	00-zsLNNdUbecQLnPiU7HkBCJ
1		Nucleus	0.000	1.000	1057	100001053	100000029	Not-Trans anti-PSF-A546 8C-S-PSF V2.00	0	29. Not-Trans and anti-PSF-A546_Pos025_S001	00-zsLNNdUbecQLnPiU7HkBCJ
1		Nucleus	0.000	1.000	1058	100001054	100000030	Not-Trans anti-PSF-A546 8C-S-PSF V2.00	0	29. Not-Trans and anti-PSF-A546_Pos025_S001	00-zsLNNdUbecQLnPiU7HkBCJ
1		Nucleus	0.000	1.000	1059	100001055	100000031	Not-Trans anti-PSF-A546 8C-S-PSF V2.00	0	29. Not-Trans and anti-PSF-A546_Pos025_S001	00-zsLNNdUbecQLnPiU7HkBCJ
1		Nucleus	0.000	1.000	1060	100001056	100000000	Not-Trans anti-PSF-A546 8C-S-PSF V2.00	0	29. Not-Trans and anti-PSF-A546_Pos026_S001	00-We4iJb9P6eZ2HHYpu7bfiR
1		Nucleus	0.000	1.000	1061	100001057	100000001	Not-Trans anti-PSF-A546 8C-S-PSF V2.00	0	29. Not-Trans and anti-PSF-A546_Pos026_S001	00-We4iJb9P6eZ2HHYpu7bfiR
1		Nucleus	0.000	1.000	1062	100001058	100000002	Not-Trans anti-PSF-A546 8C-S-PSF V2.00	0	29. Not-Trans and anti-PSF-A546_Pos026_S001	00-We4iJb9P6eZ2HHYpu7bfiR
1		Nucleus	0.000	1.000	1063	100001059	100000003	Not-Trans anti-PSF-A546 8C-S-PSF V2.00	0	29. Not-Trans and anti-PSF-A546_Pos026_S001	00-We4iJb9P6eZ2HHYpu7bfiR
1		Nucleus	0.000	1.000	1064	100001060	100000004	Not-Trans anti-PSF-A546 8C-S-PSF V2.00	0	29. Not-Trans and anti-PSF-A546_Pos026_S001	00-We4iJb9P6eZ2HHYpu7bfiR
1		Nucleus	0.000	1.000	1065	100001061	100000005	Not-Trans anti-PSF-A546 8C-S-PSF V2.00	0	29. Not-Trans and anti-PSF-A546_Pos026_S001	00-We4iJb9P6eZ2HHYpu7bfiR
1		Nucleus	0.000	1.000	1066	100001062	100000006	Not-Trans anti-PSF-A546 8C-S-PSF V2.00	0	29. Not-Trans and anti-PSF-A546_Pos026_S001	00-We4iJb9P6eZ2HHYpu7bfiR
1		Nucleus	0.000	1.000	1067	100001063	100000007	Not-Trans anti-PSF-A546 8C-S-PSF V2.00	0	29. Not-Trans and anti-PSF-A546_Pos026_S001	00-We4iJb9P6eZ2HHYpu7bfiR
1		Nucleus	0.000	1.000	1068	100001064	100000008	Not-Trans anti-PSF-A546 8C-S-PSF V2.00	0	29. Not-Trans and anti-PSF-A546_Pos026_S001	00-We4iJb9P6eZ2HHYpu7bfiR
1		Nucleus	0.000	1.000	1069	100001065	100000009	Not-Trans anti-PSF-A546 8C-S-PSF V2.00	0	29. Not-Trans and anti-PSF-A546_Pos026_S001	00-We4iJb9P6eZ2HHYpu7bfiR
1		Nucleus	0.000	1.000	1070	100001066	100000010	Not-Trans anti-PSF-A546 8C-S-PSF V2.00	0	29. Not-Trans and anti-PSF-A546_Pos026_S001	00-We4iJb9P6eZ2HHYpu7bfiR
1		Nucleus	0.000	1.000	1071	100001067	100000011	Not-Trans anti-PSF-A546 8C-S-PSF V2.00	0	29. Not-Trans and anti-PSF-A546_Pos026_S001	00-We4iJb9P6eZ2HHYpu7bfiR
1		Nucleus	0.000	1.000	1072	100001068	100000012	Not-Trans anti-PSF-A546 8C-S-PSF V2.00	0	29. Not-Trans and anti-PSF-A546_Pos026_S001	00-We4iJb9P6eZ2HHYpu7bfiR
1		Nucleus	0.000	1.000	1073	100001069	100000013	Not-Trans anti-PSF-A546 8C-S-PSF V2.00	0	29. Not-Trans and anti-PSF-A546_Pos026_S001	00-We4iJb9P6eZ2HHYpu7bfiR
1		Nucleus	0.000	1.000	1074	100001070	100000014	Not-Trans anti-PSF-A546 8C-S-PSF V2.00	0	29. Not-Trans and anti-PSF-A546_Pos026_S001	00-We4iJb9P6eZ2HHYpu7bfiR
1		Nucleus	0.000	1.000	1075	100001071	100000015	Not-Trans anti-PSF-A546 8C-S-PSF V2.00	0	29. Not-Trans and anti-PSF-A546_Pos026_S001	00-We4iJb9P6eZ2HHYpu7bfiR
1		Nucleus	0.000	1.000	1076	100001072	100000016	Not-Trans anti-PSF-A546 8C-S-PSF V2.00	0	29. Not-Trans and anti-PSF-A546_Pos026_S001	00-We4iJb9P6eZ2HHYpu7bfiR
1		Nucleus	0.000	1.000	1077	100001073	100000017	Not-Trans anti-PSF-A546 8C-S-PSF V2.00	0	29. Not-Trans and anti-PSF-A546_Pos026_S001	00-We4iJb9P6eZ2HHYpu7bfiR
1		Nucleus	0.000	1.000	1078	100001074	100000018	Not-Trans anti-PSF-A546 8C-S-PSF V2.00	0	29. Not-Trans and anti-PSF-A546_Pos026_S001	00-We4iJb9P6eZ2HHYpu7bfiR
1		Nucleus	0.000	1.000	1079	100001075	100000019	Not-Trans anti-PSF-A546 8C-S-PSF V2.00	0	29. Not-Trans and anti-PSF-A546_Pos026_S001	00-We4iJb9P6eZ2HHYpu7bfiR
1		Nucleus	0.000	1.000	1080	100001076	100000020	Not-Trans anti-PSF-A546 8C-S-PSF V2.00	0	29. Not-Trans and anti-PSF-A546_Pos026_S001	00-We4iJb9P6eZ2HHYpu7bfiR
1		Nucleus	0.000	1.000	1081	100001077	100000021	Not-Trans anti-PSF-A546 8C-S-PSF V2.00	0	29. Not-Trans and anti-PSF-A546_Pos026_S001	00-We4iJb9P6eZ2HHYpu7bfiR
1		Nucleus	0.000	1.000	1082	100001078	100000022	Not-Trans anti-PSF-A546 8C-S-PSF V2.00	0	29. Not-Trans and anti-PSF-A546_Pos026_S001	00-We4iJb9P6eZ2HHYpu7bfiR
1		Nucleus	0.000	1.000	1083	100001079	100000023	Not-Trans anti-PSF-A546 8C-S-PSF V2.00	0	29. Not-Trans and anti-PSF-A546_Pos026_S001	00-We4iJb9P6eZ2HHYpu7bfiR
1		Nucleus	0.000	1.000	1084	100001080	100000024	Not-Trans anti-PSF-A546 8C-S-PSF V2.00	0	29. Not-Trans and anti-PSF-A546_Pos026_S001	00-We4iJb9P6eZ2HHYpu7bfiR
1		Nucleus	0.000	1.000	1085	100001081	100000025	Not-Trans anti-PSF-A546 8C-S-PSF V2.00	0	29. Not-Trans and anti-PSF-A546_Pos026_S001	00-We4iJb9P6eZ2HHYpu7bfiR
1		Nucleus	0.000	1.000	1086	100001082	100000026	Not-Trans anti-PSF-A546 8C-S-PSF V2.00	0	29. Not-Trans and anti-PSF-A546_Pos026_S001	00-We4iJb9P6eZ2HHYpu7bfiR
1		Nucleus	0.000	1.000	1087	100001083	100000027	Not-Trans anti-PSF-A546 8C-S-PSF V2.00	0	29. Not-Trans and anti-PSF-A546_Pos026_S001	00-We4iJb9P6eZ2HHYpu7bfiR
1		Nucleus	0.000	1.000	1088	100001084	100000028	Not-Trans anti-PSF-A546 8C-S-PSF V2.00	0	29. Not-Trans and anti-PSF-A546_Pos026_S001	00-We4iJb9P6eZ2HHYpu7bfiR
1		Nucleus	0.000	1.000	1089	100001085	100000029	Not-Trans anti-PSF-A546 8C-S-PSF V2.00	0	29. Not-Trans and anti-PSF-A546_Pos026_S001	00-We4iJb9P6eZ2HHYpu7bfiR
1		Nucleus	0.000	1.000	1090	100001086	100000030	Not-Trans anti-PSF-A546 8C-S-PSF V2.00	0	29. Not-Trans and anti-PSF-A546_Pos026_S001	00-We4iJb9P6eZ2HHYpu7bfiR
1		Nucleus	0.000	1.000	1091	100001087	100000031	Not-Trans anti-PSF-A546 8C-S-PSF V2.00	0	29. Not-Trans and anti-PSF-A546_Pos026_S001	00-We4iJb9P6eZ2HHYpu7bfiR
1		Nucleus	0.000	1.000	1092	100001088	100000032	Not-Trans anti-PSF-A546 8C-S-PSF V2.00	0	29. Not-Trans and anti-PSF-A546_Pos026_S001	00-We4iJb9P6eZ2HHYpu7bfiR
1		Nucleus	0.000	1.000	1093	100001089	100000033	Not-Trans anti-PSF-A546 8C-S-PSF V2.00	0	29. Not-Trans and anti-PSF-A546_Pos026_S001	00-We4iJb9P6eZ2HHYpu7bfiR
1		Nucleus	0.000	1.000	1094	100001090	100000034	Not-Trans anti-PSF-A546 8C-S-PSF V2.00	0	29. Not-Trans and anti-PSF-A546_Pos026_S001	00-We4iJb9P6eZ2HHYpu7bfiR
1		Nucleus	0.000	1.000	1095	100001091	100000035	Not-Trans anti-PSF-A546 8C-S-PSF V2.00	0	29. Not-Trans and anti-PSF-A546_Pos026_S001	00-We4iJb9P6eZ2HHYpu7bfiR
1		Nucleus	0.000	1.000	1096	100001092	100000036	Not-Trans anti-PSF-A546 8C-S-PSF V2.00	0	29. Not-Trans and anti-PSF-A546_Pos026_S001	00-We4iJb9P6eZ2HHYpu7bfiR
1		Nucleus	0.000	1.000	1097	100001093	100000000	Not-Trans anti-PSF-A546 8C-S-PSF V2.00	0	29. Not-Trans and anti-PSF-A546_Pos027_S001	00-M8yuSCXLc5NhxEduGDe98P
1		Nucleus	0.000	1.000	1098	100001094	100000001	Not-Trans anti-PSF-A546 8C-S-PSF V2.00	0	29. Not-Trans and anti-PSF-A546_Pos027_S001	00-M8yuSCXLc5NhxEduGDe98P
1		Nucleus	0.000	1.000	1099	100001095	100000002	Not-Trans anti-PSF-A546 8C-S-PSF V2.00	0	29. Not-Trans and anti-PSF-A546_Pos027_S001	00-M8yuSCXLc5NhxEduGDe98P
1		Nucleus	0.000	1.000	1100	100001096	100000003	Not-Trans anti-PSF-A546 8C-S-PSF V2.00	0	29. Not-Trans and anti-PSF-A546_Pos027_S001	00-M8yuSCXLc5NhxEduGDe98P
1		Nucleus	0.000	1.000	1101	100001097	100000004	Not-Trans anti-PSF-A546 8C-S-PSF V2.00	0	29. Not-Trans and anti-PSF-A546_Pos027_S001	00-M8yuSCXLc5NhxEduGDe98P
1		Nucleus	0.000	1.000	1102	100001098	100000005	Not-Trans anti-PSF-A546 8C-S-PSF V2.00	0	29. Not-Trans and anti-PSF-A546_Pos027_S001	00-M8yuSCXLc5NhxEduGDe98P
1		Nucleus	0.000	1.000	1103	100001099	100000006	Not-Trans anti-PSF-A546 8C-S-PSF V2.00	0	29. Not-Trans and anti-PSF-A546_Pos027_S001	00-M8yuSCXLc5NhxEduGDe98P
1		Nucleus	0.000	1.000	1104	100001100	100000007	Not-Trans anti-PSF-A546 8C-S-PSF V2.00	0	29. Not-Trans and anti-PSF-A546_Pos027_S001	00-M8yuSCXLc5NhxEduGDe98P
1		Nucleus	0.000	1.000	1105	100001101	100000008	Not-Trans anti-PSF-A546 8C-S-PSF V2.00	0	29. Not-Trans and anti-PSF-A546_Pos027_S001	00-M8yuSCXLc5NhxEduGDe98P
1		Nucleus	0.000	1.000	1106	100001102	100000009	Not-Trans anti-PSF-A546 8C-S-PSF V2.00	0	29. Not-Trans and anti-PSF-A546_Pos027_S001	00-M8yuSCXLc5NhxEduGDe98P
1		Nucleus	0.000	1.000	1107	100001103	100000010	Not-Trans anti-PSF-A546 8C-S-PSF V2.00	0	29. Not-Trans and anti-PSF-A546_Pos027_S001	00-M8yuSCXLc5NhxEduGDe98P
1		Nucleus	0.000	1.000	1108	100001104	100000011	Not-Trans anti-PSF-A546 8C-S-PSF V2.00	0	29. Not-Trans and anti-PSF-A546_Pos027_S001	00-M8yuSCXLc5NhxEduGDe98P
1		Nucleus	0.000	1.000	1109	100001105	100000012	Not-Trans anti-PSF-A546 8C-S-PSF V2.00	0	29. Not-Trans and anti-PSF-A546_Pos027_S001	00-M8yuSCXLc5NhxEduGDe98P
1		Nucleus	0.000	1.000	1110	100001106	100000013	Not-Trans anti-PSF-A546 8C-S-PSF V2.00	0	29. Not-Trans and anti-PSF-A546_Pos027_S001	00-M8yuSCXLc5NhxEduGDe98P
1		Nucleus	0.000	1.000	1111	100001107	100000014	Not-Trans anti-PSF-A546 8C-S-PSF V2.00	0	29. Not-Trans and anti-PSF-A546_Pos027_S001	00-M8yuSCXLc5NhxEduGDe98P
1		Nucleus	0.000	1.000	1112	100001108	100000015	Not-Trans anti-PSF-A546 8C-S-PSF V2.00	0	29. Not-Trans and anti-PSF-A546_Pos027_S001	00-M8yuSCXLc5NhxEduGDe98P
1		Nucleus	0.000	1.000	1113	100001109	100000016	Not-Trans anti-PSF-A546 8C-S-PSF V2.00	0	29. Not-Trans and anti-PSF-A546_Pos027_S001	00-M8yuSCXLc5NhxEduGDe98P
1		Nucleus	0.000	1.000	1114	100001110	100000017	Not-Trans anti-PSF-A546 8C-S-PSF V2.00	0	29. Not-Trans and anti-PSF-A546_Pos027_S001	00-M8yuSCXLc5NhxEduGDe98P
1		Nucleus	0.000	1.000	1115	100001111	100000018	Not-Trans anti-PSF-A546 8C-S-PSF V2.00	0	29. Not-Trans and anti-PSF-A546_Pos027_S001	00-M8yuSCXLc5NhxEduGDe98P
1		Nucleus	0.000	1.000	1116	100001112	100000019	Not-Trans anti-PSF-A546 8C-S-PSF V2.00	0	29. Not-Trans and anti-PSF-A546_Pos027_S001	00-M8yuSCXLc5NhxEduGDe98P
1		Nucleus	0.000	1.000	1117	100001113	100000020	Not-Trans anti-PSF-A546 8C-S-PSF V2.00	0	29. Not-Trans and anti-PSF-A546_Pos027_S001	00-M8yuSCXLc5NhxEduGDe98P
1		Nucleus	0.000	1.000	1118	100001114	100000021	Not-Trans anti-PSF-A546 8C-S-PSF V2.00	0	29. Not-Trans and anti-PSF-A546_Pos027_S001	00-M8yuSCXLc5NhxEduGDe98P
1		Nucleus	0.000	1.000	1119	100001115	100000022	Not-Trans anti-PSF-A546 8C-S-PSF V2.00	0	29. Not-Trans and anti-PSF-A546_Pos027_S001	00-M8yuSCXLc5NhxEduGDe98P
1		Nucleus	0.000	1.000	1120	100001116	100000023	Not-Trans anti-PSF-A546 8C-S-PSF V2.00	0	29. Not-Trans and anti-PSF-A546_Pos027_S001	00-M8yuSCXLc5NhxEduGDe98P
1		Nucleus	0.000	1.000	1121	100001117	100000024	Not-Trans anti-PSF-A546 8C-S-PSF V2.00	0	29. Not-Trans and anti-PSF-A546_Pos027_S001	00-M8yuSCXLc5NhxEduGDe98P
1		Nucleus	0.000	1.000	1122	100001118	100000025	Not-Trans anti-PSF-A546 8C-S-PSF V2.00	0	29. Not-Trans and anti-PSF-A546_Pos027_S001	00-M8yuSCXLc5NhxEduGDe98P
1		Nucleus	0.000	1.000	1123	100001119	100000026	Not-Trans anti-PSF-A546 8C-S-PSF V2.00	0	29. Not-Trans and anti-PSF-A546_Pos027_S001	00-M8yuSCXLc5NhxEduGDe98P
1		Nucleus	0.000	1.000	1124	100001120	100000027	Not-Trans anti-PSF-A546 8C-S-PSF V2.00	0	29. Not-Trans and anti-PSF-A546_Pos027_S001	00-M8yuSCXLc5NhxEduGDe98P
1		Nucleus	0.000	1.000	1125	100001121	100000028	Not-Trans anti-PSF-A546 8C-S-PSF V2.00	0	29. Not-Trans and anti-PSF-A546_Pos027_S001	00-M8yuSCXLc5NhxEduGDe98P
1		Nucleus	0.000	1.000	1126	100001122	100000029	Not-Trans anti-PSF-A546 8C-S-PSF V2.00	0	29. Not-Trans and anti-PSF-A546_Pos027_S001	00-M8yuSCXLc5NhxEduGDe98P
1		Nucleus	0.000	1.000	1127	100001123	100000030	Not-Trans anti-PSF-A546 8C-S-PSF V2.00	0	29. Not-Trans and anti-PSF-A546_Pos027_S001	00-M8yuSCXLc5NhxEduGDe98P
1		Nucleus	0.000	1.000	1128	100001124	100000031	Not-Trans anti-PSF-A546 8C-S-PSF V2.00	0	29. Not-Trans and anti-PSF-A546_Pos027_S001	00-M8yuSCXLc5NhxEduGDe98P
1		Nucleus	0.000	1.000	1129	100001125	100000032	Not-Trans anti-PSF-A546 8C-S-PSF V2.00	0	29. Not-Trans and anti-PSF-A546_Pos027_S001	00-M8yuSCXLc5NhxEduGDe98P
1		Nucleus	0.000	1.000	1130	100001126	100000033	Not-Trans anti-PSF-A546 8C-S-PSF V2.00	0	29. Not-Trans and anti-PSF-A546_Pos027_S001	00-M8yuSCXLc5NhxEduGDe98P
1		Nucleus	0.000	1.000	1131	100001127	100000034	Not-Trans anti-PSF-A546 8C-S-PSF V2.00	0	29. Not-Trans and anti-PSF-A546_Pos027_S001	00-M8yuSCXLc5NhxEduGDe98P
1		Nucleus	0.000	1.000	1132	100001128	100000035	Not-Trans anti-PSF-A546 8C-S-PSF V2.00	0	29. Not-Trans and anti-PSF-A546_Pos027_S001	00-M8yuSCXLc5NhxEduGDe98P
1		Nucleus	0.000	1.000	1133	100001129	100000036	Not-Trans anti-PSF-A546 8C-S-PSF V2.00	0	29. Not-Trans and anti-PSF-A546_Pos027_S001	00-M8yuSCXLc5NhxEduGDe98P
1		Nucleus	0.000	1.000	1134	100001130	100000037	Not-Trans anti-PSF-A546 8C-S-PSF V2.00	0	29. Not-Trans and anti-PSF-A546_Pos027_S001	00-M8yuSCXLc5NhxEduGDe98P
1		Nucleus	0.000	1.000	1135	100001131	100000038	Not-Trans anti-PSF-A546 8C-S-PSF V2.00	0	29. Not-Trans and anti-PSF-A546_Pos027_S001	00-M8yuSCXLc5NhxEduGDe98P
1		Nucleus	0.000	1.000	1136	100001132	100000039	Not-Trans anti-PSF-A546 8C-S-PSF V2.00	0	29. Not-Trans and anti-PSF-A546_Pos027_S001	00-M8yuSCXLc5NhxEduGDe98P
1		Nucleus	0.000	1.000	1137	100001133	100000040	Not-Trans anti-PSF-A546 8C-S-PSF V2.00	0	29. Not-Trans and anti-PSF-A546_Pos027_S001	00-M8yuSCXLc5NhxEduGDe98P
1		Nucleus	0.000	1.000	1138	100001134	100000041	Not-Trans anti-PSF-A546 8C-S-PSF V2.00	0	29. Not-Trans and anti-PSF-A546_Pos027_S001	00-M8yuSCXLc5NhxEduGDe98P
1		Nucleus	0.000	1.000	1139	100001135	100000042	Not-Trans anti-PSF-A546 8C-S-PSF V2.00	0	29. Not-Trans and anti-PSF-A546_Pos027_S001	00-M8yuSCXLc5NhxEduGDe98P
1		Nucleus	0.000	1.000	1140	100001136	100000043	Not-Trans anti-PSF-A546 8C-S-PSF V2.00	0	29. Not-Trans and anti-PSF-A546_Pos027_S001	00-M8yuSCXLc5NhxEduGDe98P
1		Nucleus	0.000	1.000	1141	100001137	100000044	Not-Trans anti-PSF-A546 8C-S-PSF V2.00	0	29. Not-Trans and anti-PSF-A546_Pos027_S001	00-M8yuSCXLc5NhxEduGDe98P
1		Nucleus	0.000	1.000	1142	100001138	100000045	Not-Trans anti-PSF-A546 8C-S-PSF V2.00	0	29. Not-Trans and anti-PSF-A546_Pos027_S001	00-M8yuSCXLc5NhxEduGDe98P
1		Nucleus	0.000	1.000	1143	100001139	100000046	Not-Trans anti-PSF-A546 8C-S-PSF V2.00	0	29. Not-Trans and anti-PSF-A546_Pos027_S001	00-M8yuSCXLc5NhxEduGDe98P
1		Nucleus	0.000	1.000	1144	100001140	100000047	Not-Trans anti-PSF-A546 8C-S-PSF V2.00	0	29. Not-Trans and anti-PSF-A546_Pos027_S001	00-M8yuSCXLc5NhxEduGDe98P
1		Nucleus	0.000	1.000	1145	100001141	100000048	Not-Trans anti-PSF-A546 8C-S-PSF V2.00	0	29. Not-Trans and anti-PSF-A546_Pos027_S001	00-M8yuSCXLc5NhxEduGDe98P
1		Nucleus	0.000	1.000	1146	100001142	100000049	Not-Trans anti-PSF-A546 8C-S-PSF V2.00	0	29. Not-Trans and anti-PSF-A546_Pos027_S001	00-M8yuSCXLc5NhxEduGDe98P
1		Nucleus	0.000	1.000	1147	100001143	100000050	Not-Trans anti-PSF-A546 8C-S-PSF V2.00	0	29. Not-Trans and anti-PSF-A546_Pos027_S001	00-M8yuSCXLc5NhxEduGDe98P
1		Nucleus	0.000	1.000	1148	100001144	100000051	Not-Trans anti-PSF-A546 8C-S-PSF V2.00	0	29. Not-Trans and anti-PSF-A546_Pos027_S001	00-M8yuSCXLc5NhxEduGDe98P
1		Nucleus	0.000	1.000	1149	100001145	100000052	Not-Trans anti-PSF-A546 8C-S-PSF V2.00	0	29. Not-Trans and anti-PSF-A546_Pos027_S001	00-M8yuSCXLc5NhxEduGDe98P
1		Nucleus	0.000	1.000	1150	100001146	100000053	Not-Trans anti-PSF-A546 8C-S-PSF V2.00	0	29. Not-Trans and anti-PSF-A546_Pos027_S001	00-M8yuSCXLc5NhxEduGDe98P
1		Nucleus	0.000	1.000	1151	100001147	100000054	Not-Trans anti-PSF-A546 8C-S-PSF V2.00	0	29. Not-Trans and anti-PSF-A546_Pos027_S001	00-M8yuSCXLc5NhxEduGDe98P
1		Nucleus	0.000	1.000	1152	100001148	100000055	Not-Trans anti-PSF-A546 8C-S-PSF V2.00	0	29. Not-Trans and anti-PSF-A546_Pos027_S001	00-M8yuSCXLc5NhxEduGDe98P
1		Nucleus	0.000	1.000	1153	100001149	100000056	Not-Trans anti-PSF-A546 8C-S-PSF V2.00	0	29. Not-Trans and anti-PSF-A546_Pos027_S001	00-M8yuSCXLc5NhxEduGDe98P
1		Nucleus	0.000	1.000	1154	100001150	100000057	Not-Trans anti-PSF-A546 8C-S-PSF V2.00	0	29. Not-Trans and anti-PSF-A546_Pos027_S001	00-M8yuSCXLc5NhxEduGDe98P
1		Nucleus	0.000	1.000	1155	100001151	100000058	Not-Trans anti-PSF-A546 8C-S-PSF V2.00	0	29. Not-Trans and anti-PSF-A546_Pos027_S001	00-M8yuSCXLc5NhxEduGDe98P
1		Nucleus	0.000	1.000	1157	100001152	100000059	Not-Trans anti-PSF-A546 8C-S-PSF V2.00	0	29. Not-Trans and anti-PSF-A546_Pos027_S001	00-M8yuSCXLc5NhxEduGDe98P
1		Nucleus	0.000	1.000	1158	100001153	100000060	Not-Trans anti-PSF-A546 8C-S-PSF V2.00	0	29. Not-Trans and anti-PSF-A546_Pos027_S001	00-M8yuSCXLc5NhxEduGDe98P
1		Nucleus	0.000	1.000	1159	100001154	100000061	Not-Trans anti-PSF-A546 8C-S-PSF V2.00	0	29. Not-Trans and anti-PSF-A546_Pos027_S001	00-M8yuSCXLc5NhxEduGDe98P
1		Nucleus	0.000	1.000	1160	100001155	100000062	Not-Trans anti-PSF-A546 8C-S-PSF V2.00	0	29. Not-Trans and anti-PSF-A546_Pos027_S001	00-M8yuSCXLc5NhxEduGDe98P
1		Nucleus	0.000	1.000	1161	100001156	100000063	Not-Trans anti-PSF-A546 8C-S-PSF V2.00	0	29. Not-Trans and anti-PSF-A546_Pos027_S001	00-M8yuSCXLc5NhxEduGDe98P
1		Nucleus	0.000	1.000	1162	100001157	100000064	Not-Trans anti-PSF-A546 8C-S-PSF V2.00	0	29. Not-Trans and anti-PSF-A546_Pos027_S001	00-M8yuSCXLc5NhxEduGDe98P
1		Nucleus	0.000	1.000	1163	100001158	100000065	Not-Trans anti-PSF-A546 8C-S-PSF V2.00	0	29. Not-Trans and anti-PSF-A546_Pos027_S001	00-M8yuSCXLc5NhxEduGDe98P
1		Nucleus	0.000	1.000	1164	100001159	100000000	Not-Trans anti-PSF-A546 8C-S-PSF V2.00	0	29. Not-Trans and anti-PSF-A546_Pos028_S001	00-jHFRnjpseF9DX9YcUecvca
1		Nucleus	0.000	1.000	1165	100001160	100000001	Not-Trans anti-PSF-A546 8C-S-PSF V2.00	0	29. Not-Trans and anti-PSF-A546_Pos028_S001	00-jHFRnjpseF9DX9YcUecvca
1		Nucleus	0.000	1.000	1166	100001161	100000002	Not-Trans anti-PSF-A546 8C-S-PSF V2.00	0	29. Not-Trans and anti-PSF-A546_Pos028_S001	00-jHFRnjpseF9DX9YcUecvca
1		Nucleus	0.000	1.000	1167	100001162	100000003	Not-Trans anti-PSF-A546 8C-S-PSF V2.00	0	29. Not-Trans and anti-PSF-A546_Pos028_S001	00-jHFRnjpseF9DX9YcUecvca
1		Nucleus	0.000	1.000	1168	100001163	100000004	Not-Trans anti-PSF-A546 8C-S-PSF V2.00	0	29. Not-Trans and anti-PSF-A546_Pos028_S001	00-jHFRnjpseF9DX9YcUecvca
1		Nucleus	0.000	1.000	1169	100001164	100000005	Not-Trans anti-PSF-A546 8C-S-PSF V2.00	0	29. Not-Trans and anti-PSF-A546_Pos028_S001	00-jHFRnjpseF9DX9YcUecvca
1		Nucleus	0.000	1.000	1170	100001165	100000006	Not-Trans anti-PSF-A546 8C-S-PSF V2.00	0	29. Not-Trans and anti-PSF-A546_Pos028_S001	00-jHFRnjpseF9DX9YcUecvca
1		Nucleus	0.000	1.000	1171	100001166	100000007	Not-Trans anti-PSF-A546 8C-S-PSF V2.00	0	29. Not-Trans and anti-PSF-A546_Pos028_S001	00-jHFRnjpseF9DX9YcUecvca
1		Nucleus	0.000	1.000	1172	100001167	100000008	Not-Trans anti-PSF-A546 8C-S-PSF V2.00	0	29. Not-Trans and anti-PSF-A546_Pos028_S001	00-jHFRnjpseF9DX9YcUecvca
1		Nucleus	0.000	1.000	1173	100001168	100000009	Not-Trans anti-PSF-A546 8C-S-PSF V2.00	0	29. Not-Trans and anti-PSF-A546_Pos028_S001	00-jHFRnjpseF9DX9YcUecvca
1		Nucleus	0.000	1.000	1174	100001169	100000010	Not-Trans anti-PSF-A546 8C-S-PSF V2.00	0	29. Not-Trans and anti-PSF-A546_Pos028_S001	00-jHFRnjpseF9DX9YcUecvca
1		Nucleus	0.000	1.000	1175	100001170	100000011	Not-Trans anti-PSF-A546 8C-S-PSF V2.00	0	29. Not-Trans and anti-PSF-A546_Pos028_S001	00-jHFRnjpseF9DX9YcUecvca
1		Nucleus	0.000	1.000	1176	100001171	100000012	Not-Trans anti-PSF-A546 8C-S-PSF V2.00	0	29. Not-Trans and anti-PSF-A546_Pos028_S001	00-jHFRnjpseF9DX9YcUecvca
1		Nucleus	0.000	1.000	1177	100001172	100000013	Not-Trans anti-PSF-A546 8C-S-PSF V2.00	0	29. Not-Trans and anti-PSF-A546_Pos028_S001	00-jHFRnjpseF9DX9YcUecvca
1		Nucleus	0.000	1.000	1178	100001173	100000014	Not-Trans anti-PSF-A546 8C-S-PSF V2.00	0	29. Not-Trans and anti-PSF-A546_Pos028_S001	00-jHFRnjpseF9DX9YcUecvca
1		Nucleus	0.000	1.000	1179	100001174	100000015	Not-Trans anti-PSF-A546 8C-S-PSF V2.00	0	29. Not-Trans and anti-PSF-A546_Pos028_S001	00-jHFRnjpseF9DX9YcUecvca
1		Nucleus	0.000	1.000	1180	100001175	100000016	Not-Trans anti-PSF-A546 8C-S-PSF V2.00	0	29. Not-Trans and anti-PSF-A546_Pos028_S001	00-jHFRnjpseF9DX9YcUecvca
1		Nucleus	0.000	1.000	1181	100001176	100000017	Not-Trans anti-PSF-A546 8C-S-PSF V2.00	0	29. Not-Trans and anti-PSF-A546_Pos028_S001	00-jHFRnjpseF9DX9YcUecvca
1		Nucleus	0.000	1.000	1182	100001177	100000018	Not-Trans anti-PSF-A546 8C-S-PSF V2.00	0	29. Not-Trans and anti-PSF-A546_Pos028_S001	00-jHFRnjpseF9DX9YcUecvca
1		Nucleus	0.000	1.000	1183	100001178	100000019	Not-Trans anti-PSF-A546 8C-S-PSF V2.00	0	29. Not-Trans and anti-PSF-A546_Pos028_S001	00-jHFRnjpseF9DX9YcUecvca
1		Nucleus	0.000	1.000	1184	100001179	100000020	Not-Trans anti-PSF-A546 8C-S-PSF V2.00	0	29. Not-Trans and anti-PSF-A546_Pos028_S001	00-jHFRnjpseF9DX9YcUecvca
1		Nucleus	0.000	1.000	1185	100001180	100000021	Not-Trans anti-PSF-A546 8C-S-PSF V2.00	0	29. Not-Trans and anti-PSF-A546_Pos028_S001	00-jHFRnjpseF9DX9YcUecvca
1		Nucleus	0.000	1.000	1186	100001181	100000022	Not-Trans anti-PSF-A546 8C-S-PSF V2.00	0	29. Not-Trans and anti-PSF-A546_Pos028_S001	00-jHFRnjpseF9DX9YcUecvca
1		Nucleus	0.000	1.000	1187	100001182	100000023	Not-Trans anti-PSF-A546 8C-S-PSF V2.00	0	29. Not-Trans and anti-PSF-A546_Pos028_S001	00-jHFRnjpseF9DX9YcUecvca
1		Nucleus	0.000	1.000	1188	100001183	100000024	Not-Trans anti-PSF-A546 8C-S-PSF V2.00	0	29. Not-Trans and anti-PSF-A546_Pos028_S001	00-jHFRnjpseF9DX9YcUecvca
1		Nucleus	0.000	1.000	1189	100001184	100000025	Not-Trans anti-PSF-A546 8C-S-PSF V2.00	0	29. Not-Trans and anti-PSF-A546_Pos028_S001	00-jHFRnjpseF9DX9YcUecvca
1		Nucleus	0.000	1.000	1190	100001185	100000026	Not-Trans anti-PSF-A546 8C-S-PSF V2.00	0	29. Not-Trans and anti-PSF-A546_Pos028_S001	00-jHFRnjpseF9DX9YcUecvca
1		Nucleus	0.000	1.000	1191	100001186	100000027	Not-Trans anti-PSF-A546 8C-S-PSF V2.00	0	29. Not-Trans and anti-PSF-A546_Pos028_S001	00-jHFRnjpseF9DX9YcUecvca
1		Nucleus	0.000	1.000	1192	100001187	100000028	Not-Trans anti-PSF-A546 8C-S-PSF V2.00	0	29. Not-Trans and anti-PSF-A546_Pos028_S001	00-jHFRnjpseF9DX9YcUecvca
1		Nucleus	0.000	1.000	1193	100001188	100000029	Not-Trans anti-PSF-A546 8C-S-PSF V2.00	0	29. Not-Trans and anti-PSF-A546_Pos028_S001	00-jHFRnjpseF9DX9YcUecvca
1		Nucleus	0.000	1.000	1194	100001189	100000030	Not-Trans anti-PSF-A546 8C-S-PSF V2.00	0	29. Not-Trans and anti-PSF-A546_Pos028_S001	00-jHFRnjpseF9DX9YcUecvca
1		Nucleus	0.000	1.000	1195	100001190	100000031	Not-Trans anti-PSF-A546 8C-S-PSF V2.00	0	29. Not-Trans and anti-PSF-A546_Pos028_S001	00-jHFRnjpseF9DX9YcUecvca
1		Nucleus	0.000	1.000	1196	100001191	100000032	Not-Trans anti-PSF-A546 8C-S-PSF V2.00	0	29. Not-Trans and anti-PSF-A546_Pos028_S001	00-jHFRnjpseF9DX9YcUecvca
1		Nucleus	0.000	1.000	1197	100001192	100000033	Not-Trans anti-PSF-A546 8C-S-PSF V2.00	0	29. Not-Trans and anti-PSF-A546_Pos028_S001	00-jHFRnjpseF9DX9YcUecvca
1		Nucleus	0.000	1.000	1198	100001193	100000034	Not-Trans anti-PSF-A546 8C-S-PSF V2.00	0	29. Not-Trans and anti-PSF-A546_Pos028_S001	00-jHFRnjpseF9DX9YcUecvca
1		Nucleus	0.000	1.000	1199	100001194	100000035	Not-Trans anti-PSF-A546 8C-S-PSF V2.00	0	29. Not-Trans and anti-PSF-A546_Pos028_S001	00-jHFRnjpseF9DX9YcUecvca
1		Nucleus	0.000	1.000	1200	100001195	100000036	Not-Trans anti-PSF-A546 8C-S-PSF V2.00	0	29. Not-Trans and anti-PSF-A546_Pos028_S001	00-jHFRnjpseF9DX9YcUecvca
1		Nucleus	0.000	1.000	1201	100001196	100000037	Not-Trans anti-PSF-A546 8C-S-PSF V2.00	0	29. Not-Trans and anti-PSF-A546_Pos028_S001	00-jHFRnjpseF9DX9YcUecvca
1		Nucleus	0.000	1.000	1202	100001197	100000038	Not-Trans anti-PSF-A546 8C-S-PSF V2.00	0	29. Not-Trans and anti-PSF-A546_Pos028_S001	00-jHFRnjpseF9DX9YcUecvca
1		Nucleus	0.000	1.000	1203	100001198	100000039	Not-Trans anti-PSF-A546 8C-S-PSF V2.00	0	29. Not-Trans and anti-PSF-A546_Pos028_S001	00-jHFRnjpseF9DX9YcUecvca
1		Nucleus	0.000	1.000	1204	100001199	100000040	Not-Trans anti-PSF-A546 8C-S-PSF V2.00	0	29. Not-Trans and anti-PSF-A546_Pos028_S001	00-jHFRnjpseF9DX9YcUecvca
1		Nucleus	0.000	1.000	1205	100001200	100000041	Not-Trans anti-PSF-A546 8C-S-PSF V2.00	0	29. Not-Trans and anti-PSF-A546_Pos028_S001	00-jHFRnjpseF9DX9YcUecvca
1		Nucleus	0.000	1.000	1206	100001201	100000042	Not-Trans anti-PSF-A546 8C-S-PSF V2.00	0	29. Not-Trans and anti-PSF-A546_Pos028_S001	00-jHFRnjpseF9DX9YcUecvca
1		Nucleus	0.000	1.000	1207	100001202	100000043	Not-Trans anti-PSF-A546 8C-S-PSF V2.00	0	29. Not-Trans and anti-PSF-A546_Pos028_S001	00-jHFRnjpseF9DX9YcUecvca
1		Nucleus	0.000	1.000	1208	100001203	100000044	Not-Trans anti-PSF-A546 8C-S-PSF V2.00	0	29. Not-Trans and anti-PSF-A546_Pos028_S001	00-jHFRnjpseF9DX9YcUecvca
1		Nucleus	0.000	1.000	1209	100001204	100000045	Not-Trans anti-PSF-A546 8C-S-PSF V2.00	0	29. Not-Trans and anti-PSF-A546_Pos028_S001	00-jHFRnjpseF9DX9YcUecvca
1		Nucleus	0.000	1.000	1210	100001205	100000046	Not-Trans anti-PSF-A546 8C-S-PSF V2.00	0	29. Not-Trans and anti-PSF-A546_Pos028_S001	00-jHFRnjpseF9DX9YcUecvca
1		Nucleus	0.000	1.000	1211	100001206	100000047	Not-Trans anti-PSF-A546 8C-S-PSF V2.00	0	29. Not-Trans and anti-PSF-A546_Pos028_S001	00-jHFRnjpseF9DX9YcUecvca
1		Nucleus	0.000	1.000	1212	100001207	100000048	Not-Trans anti-PSF-A546 8C-S-PSF V2.00	0	29. Not-Trans and anti-PSF-A546_Pos028_S001	00-jHFRnjpseF9DX9YcUecvca
1		Nucleus	0.000	1.000	1213	100001208	100000049	Not-Trans anti-PSF-A546 8C-S-PSF V2.00	0	29. Not-Trans and anti-PSF-A546_Pos028_S001	00-jHFRnjpseF9DX9YcUecvca
1		Nucleus	0.000	1.000	1214	100001209	100000000	Not-Trans anti-PSF-A546 8C-S-PSF V2.00	0	29. Not-Trans and anti-PSF-A546_Pos029_S001	00-6gF3eQeG7gzjQXVr4NHDRo
1		Nucleus	0.000	1.000	1215	100001210	100000001	Not-Trans anti-PSF-A546 8C-S-PSF V2.00	0	29. Not-Trans and anti-PSF-A546_Pos029_S001	00-6gF3eQeG7gzjQXVr4NHDRo
1		Nucleus	0.000	1.000	1216	100001211	100000002	Not-Trans anti-PSF-A546 8C-S-PSF V2.00	0	29. Not-Trans and anti-PSF-A546_Pos029_S001	00-6gF3eQeG7gzjQXVr4NHDRo
1		Nucleus	0.000	1.000	1217	100001212	100000003	Not-Trans anti-PSF-A546 8C-S-PSF V2.00	0	29. Not-Trans and anti-PSF-A546_Pos029_S001	00-6gF3eQeG7gzjQXVr4NHDRo
1		Nucleus	0.000	1.000	1218	100001213	100000004	Not-Trans anti-PSF-A546 8C-S-PSF V2.00	0	29. Not-Trans and anti-PSF-A546_Pos029_S001	00-6gF3eQeG7gzjQXVr4NHDRo
1		Nucleus	0.000	1.000	1219	100001214	100000005	Not-Trans anti-PSF-A546 8C-S-PSF V2.00	0	29. Not-Trans and anti-PSF-A546_Pos029_S001	00-6gF3eQeG7gzjQXVr4NHDRo
1		Nucleus	0.000	1.000	1220	100001215	100000006	Not-Trans anti-PSF-A546 8C-S-PSF V2.00	0	29. Not-Trans and anti-PSF-A546_Pos029_S001	00-6gF3eQeG7gzjQXVr4NHDRo
1		Nucleus	0.000	1.000	1221	100001216	100000007	Not-Trans anti-PSF-A546 8C-S-PSF V2.00	0	29. Not-Trans and anti-PSF-A546_Pos029_S001	00-6gF3eQeG7gzjQXVr4NHDRo
1		Nucleus	0.000	1.000	1222	100001217	100000008	Not-Trans anti-PSF-A546 8C-S-PSF V2.00	0	29. Not-Trans and anti-PSF-A546_Pos029_S001	00-6gF3eQeG7gzjQXVr4NHDRo
1		Nucleus	0.000	1.000	1223	100001218	100000009	Not-Trans anti-PSF-A546 8C-S-PSF V2.00	0	29. Not-Trans and anti-PSF-A546_Pos029_S001	00-6gF3eQeG7gzjQXVr4NHDRo
1		Nucleus	0.000	1.000	1224	100001219	100000010	Not-Trans anti-PSF-A546 8C-S-PSF V2.00	0	29. Not-Trans and anti-PSF-A546_Pos029_S001	00-6gF3eQeG7gzjQXVr4NHDRo
1		Nucleus	0.000	1.000	1225	100001220	100000011	Not-Trans anti-PSF-A546 8C-S-PSF V2.00	0	29. Not-Trans and anti-PSF-A546_Pos029_S001	00-6gF3eQeG7gzjQXVr4NHDRo
1		Nucleus	0.000	1.000	1226	100001221	100000012	Not-Trans anti-PSF-A546 8C-S-PSF V2.00	0	29. Not-Trans and anti-PSF-A546_Pos029_S001	00-6gF3eQeG7gzjQXVr4NHDRo
1		Nucleus	0.000	1.000	1227	100001222	100000000	Not-Trans anti-PSF-A546 8C-S-PSF V2.00	0	29. Not-Trans and anti-PSF-A546_Pos030_S001	00-4JUKQ7sYvHAERCy9tWKgmP
1		Nucleus	0.000	1.000	1228	100001223	100000001	Not-Trans anti-PSF-A546 8C-S-PSF V2.00	0	29. Not-Trans and anti-PSF-A546_Pos030_S001	00-4JUKQ7sYvHAERCy9tWKgmP
1		Nucleus	0.000	1.000	1229	100001224	100000002	Not-Trans anti-PSF-A546 8C-S-PSF V2.00	0	29. Not-Trans and anti-PSF-A546_Pos030_S001	00-4JUKQ7sYvHAERCy9tWKgmP
1		Nucleus	0.000	1.000	1230	100001225	100000003	Not-Trans anti-PSF-A546 8C-S-PSF V2.00	0	29. Not-Trans and anti-PSF-A546_Pos030_S001	00-4JUKQ7sYvHAERCy9tWKgmP
1		Nucleus	0.000	1.000	1231	100001226	100000004	Not-Trans anti-PSF-A546 8C-S-PSF V2.00	0	29. Not-Trans and anti-PSF-A546_Pos030_S001	00-4JUKQ7sYvHAERCy9tWKgmP
1		Nucleus	0.000	1.000	1232	100001227	100000005	Not-Trans anti-PSF-A546 8C-S-PSF V2.00	0	29. Not-Trans and anti-PSF-A546_Pos030_S001	00-4JUKQ7sYvHAERCy9tWKgmP
1		Nucleus	0.000	1.000	1233	100001228	100000006	Not-Trans anti-PSF-A546 8C-S-PSF V2.00	0	29. Not-Trans and anti-PSF-A546_Pos030_S001	00-4JUKQ7sYvHAERCy9tWKgmP
1		Nucleus	0.000	1.000	1234	100001229	100000007	Not-Trans anti-PSF-A546 8C-S-PSF V2.00	0	29. Not-Trans and anti-PSF-A546_Pos030_S001	00-4JUKQ7sYvHAERCy9tWKgmP
1		Nucleus	0.000	1.000	1235	100001230	100000008	Not-Trans anti-PSF-A546 8C-S-PSF V2.00	0	29. Not-Trans and anti-PSF-A546_Pos030_S001	00-4JUKQ7sYvHAERCy9tWKgmP
1		Nucleus	0.000	1.000	1236	100001231	100000009	Not-Trans anti-PSF-A546 8C-S-PSF V2.00	0	29. Not-Trans and anti-PSF-A546_Pos030_S001	00-4JUKQ7sYvHAERCy9tWKgmP
1		Nucleus	0.000	1.000	1237	100001232	100000010	Not-Trans anti-PSF-A546 8C-S-PSF V2.00	0	29. Not-Trans and anti-PSF-A546_Pos030_S001	00-4JUKQ7sYvHAERCy9tWKgmP
1		Nucleus	0.000	1.000	1238	100001233	100000011	Not-Trans anti-PSF-A546 8C-S-PSF V2.00	0	29. Not-Trans and anti-PSF-A546_Pos030_S001	00-4JUKQ7sYvHAERCy9tWKgmP
1		Nucleus	0.000	1.000	1239	100001234	100000012	Not-Trans anti-PSF-A546 8C-S-PSF V2.00	0	29. Not-Trans and anti-PSF-A546_Pos030_S001	00-4JUKQ7sYvHAERCy9tWKgmP
1		Nucleus	0.000	1.000	1240	100001235	100000013	Not-Trans anti-PSF-A546 8C-S-PSF V2.00	0	29. Not-Trans and anti-PSF-A546_Pos030_S001	00-4JUKQ7sYvHAERCy9tWKgmP
1		Nucleus	0.000	1.000	1241	100001236	100000014	Not-Trans anti-PSF-A546 8C-S-PSF V2.00	0	29. Not-Trans and anti-PSF-A546_Pos030_S001	00-4JUKQ7sYvHAERCy9tWKgmP
1		Nucleus	0.000	1.000	1242	100001237	100000015	Not-Trans anti-PSF-A546 8C-S-PSF V2.00	0	29. Not-Trans and anti-PSF-A546_Pos030_S001	00-4JUKQ7sYvHAERCy9tWKgmP
1		Nucleus	0.000	1.000	1243	100001238	100000016	Not-Trans anti-PSF-A546 8C-S-PSF V2.00	0	29. Not-Trans and anti-PSF-A546_Pos030_S001	00-4JUKQ7sYvHAERCy9tWKgmP
1		Nucleus	0.000	1.000	1244	100001239	100000017	Not-Trans anti-PSF-A546 8C-S-PSF V2.00	0	29. Not-Trans and anti-PSF-A546_Pos030_S001	00-4JUKQ7sYvHAERCy9tWKgmP
1		Nucleus	0.000	1.000	1245	100001240	100000018	Not-Trans anti-PSF-A546 8C-S-PSF V2.00	0	29. Not-Trans and anti-PSF-A546_Pos030_S001	00-4JUKQ7sYvHAERCy9tWKgmP
1		Nucleus	0.000	1.000	1246	100001241	100000019	Not-Trans anti-PSF-A546 8C-S-PSF V2.00	0	29. Not-Trans and anti-PSF-A546_Pos030_S001	00-4JUKQ7sYvHAERCy9tWKgmP
1		Nucleus	0.000	1.000	1247	100001242	100000020	Not-Trans anti-PSF-A546 8C-S-PSF V2.00	0	29. Not-Trans and anti-PSF-A546_Pos030_S001	00-4JUKQ7sYvHAERCy9tWKgmP
1		Nucleus	0.000	1.000	1248	100001243	100000021	Not-Trans anti-PSF-A546 8C-S-PSF V2.00	0	29. Not-Trans and anti-PSF-A546_Pos030_S001	00-4JUKQ7sYvHAERCy9tWKgmP
1		Nucleus	0.000	1.000	1249	100001244	100000022	Not-Trans anti-PSF-A546 8C-S-PSF V2.00	0	29. Not-Trans and anti-PSF-A546_Pos030_S001	00-4JUKQ7sYvHAERCy9tWKgmP
1		Nucleus	0.000	1.000	1250	100001245	100000023	Not-Trans anti-PSF-A546 8C-S-PSF V2.00	0	29. Not-Trans and anti-PSF-A546_Pos030_S001	00-4JUKQ7sYvHAERCy9tWKgmP
1		Nucleus	0.000	1.000	1251	100001246	100000024	Not-Trans anti-PSF-A546 8C-S-PSF V2.00	0	29. Not-Trans and anti-PSF-A546_Pos030_S001	00-4JUKQ7sYvHAERCy9tWKgmP
1		Nucleus	0.000	1.000	1252	100001247	100000025	Not-Trans anti-PSF-A546 8C-S-PSF V2.00	0	29. Not-Trans and anti-PSF-A546_Pos030_S001	00-4JUKQ7sYvHAERCy9tWKgmP
1		Nucleus	0.000	1.000	1253	100001248	100000026	Not-Trans anti-PSF-A546 8C-S-PSF V2.00	0	29. Not-Trans and anti-PSF-A546_Pos030_S001	00-4JUKQ7sYvHAERCy9tWKgmP
1		Nucleus	0.000	1.000	1254	100001249	100000027	Not-Trans anti-PSF-A546 8C-S-PSF V2.00	0	29. Not-Trans and anti-PSF-A546_Pos030_S001	00-4JUKQ7sYvHAERCy9tWKgmP
1		Nucleus	0.000	1.000	1255	100001250	100000028	Not-Trans anti-PSF-A546 8C-S-PSF V2.00	0	29. Not-Trans and anti-PSF-A546_Pos030_S001	00-4JUKQ7sYvHAERCy9tWKgmP
1		Nucleus	0.000	1.000	1256	100001251	100000029	Not-Trans anti-PSF-A546 8C-S-PSF V2.00	0	29. Not-Trans and anti-PSF-A546_Pos030_S001	00-4JUKQ7sYvHAERCy9tWKgmP
1		Nucleus	0.000	1.000	1257	100001252	100000030	Not-Trans anti-PSF-A546 8C-S-PSF V2.00	0	29. Not-Trans and anti-PSF-A546_Pos030_S001	00-4JUKQ7sYvHAERCy9tWKgmP
1		Nucleus	0.000	1.000	1258	100001253	100000031	Not-Trans anti-PSF-A546 8C-S-PSF V2.00	0	29. Not-Trans and anti-PSF-A546_Pos030_S001	00-4JUKQ7sYvHAERCy9tWKgmP
1		Nucleus	0.000	1.000	1259	100001254	100000032	Not-Trans anti-PSF-A546 8C-S-PSF V2.00	0	29. Not-Trans and anti-PSF-A546_Pos030_S001	00-4JUKQ7sYvHAERCy9tWKgmP
1		Nucleus	0.000	1.000	1260	100001255	100000033	Not-Trans anti-PSF-A546 8C-S-PSF V2.00	0	29. Not-Trans and anti-PSF-A546_Pos030_S001	00-4JUKQ7sYvHAERCy9tWKgmP
1		Nucleus	0.000	1.000	1261	100001256	100000034	Not-Trans anti-PSF-A546 8C-S-PSF V2.00	0	29. Not-Trans and anti-PSF-A546_Pos030_S001	00-4JUKQ7sYvHAERCy9tWKgmP
1		Nucleus	0.000	1.000	1262	100001257	100000035	Not-Trans anti-PSF-A546 8C-S-PSF V2.00	0	29. Not-Trans and anti-PSF-A546_Pos030_S001	00-4JUKQ7sYvHAERCy9tWKgmP
1		Nucleus	0.000	1.000	1263	100001258	100000000	Not-Trans anti-PSF-A546 8C-S-PSF V2.00	0	29. Not-Trans and anti-PSF-A546_Pos031_S001	00-KXqQKKN3X2EwyCht8QzCfK
1		Nucleus	0.000	1.000	1264	100001259	100000001	Not-Trans anti-PSF-A546 8C-S-PSF V2.00	0	29. Not-Trans and anti-PSF-A546_Pos031_S001	00-KXqQKKN3X2EwyCht8QzCfK
1		Nucleus	0.000	1.000	1265	100001260	100000002	Not-Trans anti-PSF-A546 8C-S-PSF V2.00	0	29. Not-Trans and anti-PSF-A546_Pos031_S001	00-KXqQKKN3X2EwyCht8QzCfK
1		Nucleus	0.000	1.000	1266	100001261	100000003	Not-Trans anti-PSF-A546 8C-S-PSF V2.00	0	29. Not-Trans and anti-PSF-A546_Pos031_S001	00-KXqQKKN3X2EwyCht8QzCfK
1		Nucleus	0.000	1.000	1267	100001262	100000004	Not-Trans anti-PSF-A546 8C-S-PSF V2.00	0	29. Not-Trans and anti-PSF-A546_Pos031_S001	00-KXqQKKN3X2EwyCht8QzCfK
1		Nucleus	0.000	1.000	1268	100001263	100000005	Not-Trans anti-PSF-A546 8C-S-PSF V2.00	0	29. Not-Trans and anti-PSF-A546_Pos031_S001	00-KXqQKKN3X2EwyCht8QzCfK
1		Nucleus	0.000	1.000	1269	100001264	100000006	Not-Trans anti-PSF-A546 8C-S-PSF V2.00	0	29. Not-Trans and anti-PSF-A546_Pos031_S001	00-KXqQKKN3X2EwyCht8QzCfK
1		Nucleus	0.000	1.000	1270	100001265	100000007	Not-Trans anti-PSF-A546 8C-S-PSF V2.00	0	29. Not-Trans and anti-PSF-A546_Pos031_S001	00-KXqQKKN3X2EwyCht8QzCfK
1		Nucleus	0.000	1.000	1271	100001266	100000008	Not-Trans anti-PSF-A546 8C-S-PSF V2.00	0	29. Not-Trans and anti-PSF-A546_Pos031_S001	00-KXqQKKN3X2EwyCht8QzCfK
1		Nucleus	0.000	1.000	1272	100001267	100000009	Not-Trans anti-PSF-A546 8C-S-PSF V2.00	0	29. Not-Trans and anti-PSF-A546_Pos031_S001	00-KXqQKKN3X2EwyCht8QzCfK
1		Nucleus	0.000	1.000	1273	100001268	100000010	Not-Trans anti-PSF-A546 8C-S-PSF V2.00	0	29. Not-Trans and anti-PSF-A546_Pos031_S001	00-KXqQKKN3X2EwyCht8QzCfK
1		Nucleus	0.000	1.000	1274	100001269	100000011	Not-Trans anti-PSF-A546 8C-S-PSF V2.00	0	29. Not-Trans and anti-PSF-A546_Pos031_S001	00-KXqQKKN3X2EwyCht8QzCfK
1		Nucleus	0.000	1.000	1275	100001270	100000012	Not-Trans anti-PSF-A546 8C-S-PSF V2.00	0	29. Not-Trans and anti-PSF-A546_Pos031_S001	00-KXqQKKN3X2EwyCht8QzCfK
1		Nucleus	0.000	1.000	1276	100001271	100000013	Not-Trans anti-PSF-A546 8C-S-PSF V2.00	0	29. Not-Trans and anti-PSF-A546_Pos031_S001	00-KXqQKKN3X2EwyCht8QzCfK
1		Nucleus	0.000	1.000	1277	100001272	100000014	Not-Trans anti-PSF-A546 8C-S-PSF V2.00	0	29. Not-Trans and anti-PSF-A546_Pos031_S001	00-KXqQKKN3X2EwyCht8QzCfK
1		Nucleus	0.000	1.000	1278	100001273	100000015	Not-Trans anti-PSF-A546 8C-S-PSF V2.00	0	29. Not-Trans and anti-PSF-A546_Pos031_S001	00-KXqQKKN3X2EwyCht8QzCfK
1		Nucleus	0.000	1.000	1279	100001274	100000016	Not-Trans anti-PSF-A546 8C-S-PSF V2.00	0	29. Not-Trans and anti-PSF-A546_Pos031_S001	00-KXqQKKN3X2EwyCht8QzCfK
1		Nucleus	0.000	1.000	1280	100001275	100000017	Not-Trans anti-PSF-A546 8C-S-PSF V2.00	0	29. Not-Trans and anti-PSF-A546_Pos031_S001	00-KXqQKKN3X2EwyCht8QzCfK
1		Nucleus	0.000	1.000	1281	100001276	100000018	Not-Trans anti-PSF-A546 8C-S-PSF V2.00	0	29. Not-Trans and anti-PSF-A546_Pos031_S001	00-KXqQKKN3X2EwyCht8QzCfK
1		Nucleus	0.000	1.000	1282	100001277	100000019	Not-Trans anti-PSF-A546 8C-S-PSF V2.00	0	29. Not-Trans and anti-PSF-A546_Pos031_S001	00-KXqQKKN3X2EwyCht8QzCfK
1		Nucleus	0.000	1.000	1283	100001278	100000020	Not-Trans anti-PSF-A546 8C-S-PSF V2.00	0	29. Not-Trans and anti-PSF-A546_Pos031_S001	00-KXqQKKN3X2EwyCht8QzCfK
1		Nucleus	0.000	1.000	1284	100001279	100000021	Not-Trans anti-PSF-A546 8C-S-PSF V2.00	0	29. Not-Trans and anti-PSF-A546_Pos031_S001	00-KXqQKKN3X2EwyCht8QzCfK
1		Nucleus	0.000	1.000	1285	100001280	100000022	Not-Trans anti-PSF-A546 8C-S-PSF V2.00	0	29. Not-Trans and anti-PSF-A546_Pos031_S001	00-KXqQKKN3X2EwyCht8QzCfK
1		Nucleus	0.000	1.000	1286	100001281	100000023	Not-Trans anti-PSF-A546 8C-S-PSF V2.00	0	29. Not-Trans and anti-PSF-A546_Pos031_S001	00-KXqQKKN3X2EwyCht8QzCfK
1		Nucleus	0.000	1.000	1287	100001282	100000024	Not-Trans anti-PSF-A546 8C-S-PSF V2.00	0	29. Not-Trans and anti-PSF-A546_Pos031_S001	00-KXqQKKN3X2EwyCht8QzCfK
1		Nucleus	0.000	1.000	1288	100001283	100000025	Not-Trans anti-PSF-A546 8C-S-PSF V2.00	0	29. Not-Trans and anti-PSF-A546_Pos031_S001	00-KXqQKKN3X2EwyCht8QzCfK
1		Nucleus	0.000	1.000	1289	100001284	100000026	Not-Trans anti-PSF-A546 8C-S-PSF V2.00	0	29. Not-Trans and anti-PSF-A546_Pos031_S001	00-KXqQKKN3X2EwyCht8QzCfK
1		Nucleus	0.000	1.000	1290	100001285	100000027	Not-Trans anti-PSF-A546 8C-S-PSF V2.00	0	29. Not-Trans and anti-PSF-A546_Pos031_S001	00-KXqQKKN3X2EwyCht8QzCfK
1		Nucleus	0.000	1.000	1291	100001286	100000028	Not-Trans anti-PSF-A546 8C-S-PSF V2.00	0	29. Not-Trans and anti-PSF-A546_Pos031_S001	00-KXqQKKN3X2EwyCht8QzCfK
1		Nucleus	0.000	1.000	1293	100001287	100000029	Not-Trans anti-PSF-A546 8C-S-PSF V2.00	0	29. Not-Trans and anti-PSF-A546_Pos031_S001	00-KXqQKKN3X2EwyCht8QzCfK
1		Nucleus	0.000	1.000	1294	100001288	100000030	Not-Trans anti-PSF-A546 8C-S-PSF V2.00	0	29. Not-Trans and anti-PSF-A546_Pos031_S001	00-KXqQKKN3X2EwyCht8QzCfK
1		Nucleus	0.000	1.000	1295	100001289	100000031	Not-Trans anti-PSF-A546 8C-S-PSF V2.00	0	29. Not-Trans and anti-PSF-A546_Pos031_S001	00-KXqQKKN3X2EwyCht8QzCfK
1		Nucleus	0.000	1.000	1296	100001290	100000000	Not-Trans anti-PSF-A546 8C-S-PSF V2.00	0	29. Not-Trans and anti-PSF-A546_Pos032_S001	00-DPtT252s3nU9jieGPenwnU
1		Nucleus	0.000	1.000	1297	100001291	100000001	Not-Trans anti-PSF-A546 8C-S-PSF V2.00	0	29. Not-Trans and anti-PSF-A546_Pos032_S001	00-DPtT252s3nU9jieGPenwnU
1		Nucleus	0.000	1.000	1298	100001292	100000002	Not-Trans anti-PSF-A546 8C-S-PSF V2.00	0	29. Not-Trans and anti-PSF-A546_Pos032_S001	00-DPtT252s3nU9jieGPenwnU
1		Nucleus	0.000	1.000	1299	100001293	100000003	Not-Trans anti-PSF-A546 8C-S-PSF V2.00	0	29. Not-Trans and anti-PSF-A546_Pos032_S001	00-DPtT252s3nU9jieGPenwnU
1		Nucleus	0.000	1.000	1300	100001294	100000004	Not-Trans anti-PSF-A546 8C-S-PSF V2.00	0	29. Not-Trans and anti-PSF-A546_Pos032_S001	00-DPtT252s3nU9jieGPenwnU
1		Nucleus	0.000	1.000	1301	100001295	100000005	Not-Trans anti-PSF-A546 8C-S-PSF V2.00	0	29. Not-Trans and anti-PSF-A546_Pos032_S001	00-DPtT252s3nU9jieGPenwnU
1		Nucleus	0.000	1.000	1302	100001296	100000006	Not-Trans anti-PSF-A546 8C-S-PSF V2.00	0	29. Not-Trans and anti-PSF-A546_Pos032_S001	00-DPtT252s3nU9jieGPenwnU
1		Nucleus	0.000	1.000	1303	100001297	100000007	Not-Trans anti-PSF-A546 8C-S-PSF V2.00	0	29. Not-Trans and anti-PSF-A546_Pos032_S001	00-DPtT252s3nU9jieGPenwnU
1		Nucleus	0.000	1.000	1304	100001298	100000008	Not-Trans anti-PSF-A546 8C-S-PSF V2.00	0	29. Not-Trans and anti-PSF-A546_Pos032_S001	00-DPtT252s3nU9jieGPenwnU
1		Nucleus	0.000	1.000	1305	100001299	100000009	Not-Trans anti-PSF-A546 8C-S-PSF V2.00	0	29. Not-Trans and anti-PSF-A546_Pos032_S001	00-DPtT252s3nU9jieGPenwnU
1		Nucleus	0.000	1.000	1306	100001300	100000010	Not-Trans anti-PSF-A546 8C-S-PSF V2.00	0	29. Not-Trans and anti-PSF-A546_Pos032_S001	00-DPtT252s3nU9jieGPenwnU
1		Nucleus	0.000	1.000	1307	100001301	100000011	Not-Trans anti-PSF-A546 8C-S-PSF V2.00	0	29. Not-Trans and anti-PSF-A546_Pos032_S001	00-DPtT252s3nU9jieGPenwnU
1		Nucleus	0.000	1.000	1308	100001302	100000012	Not-Trans anti-PSF-A546 8C-S-PSF V2.00	0	29. Not-Trans and anti-PSF-A546_Pos032_S001	00-DPtT252s3nU9jieGPenwnU
1		Nucleus	0.000	1.000	1309	100001303	100000013	Not-Trans anti-PSF-A546 8C-S-PSF V2.00	0	29. Not-Trans and anti-PSF-A546_Pos032_S001	00-DPtT252s3nU9jieGPenwnU
1		Nucleus	0.000	1.000	1310	100001304	100000014	Not-Trans anti-PSF-A546 8C-S-PSF V2.00	0	29. Not-Trans and anti-PSF-A546_Pos032_S001	00-DPtT252s3nU9jieGPenwnU
1		Nucleus	0.000	1.000	1311	100001305	100000015	Not-Trans anti-PSF-A546 8C-S-PSF V2.00	0	29. Not-Trans and anti-PSF-A546_Pos032_S001	00-DPtT252s3nU9jieGPenwnU
1		Nucleus	0.000	1.000	1312	100001306	100000016	Not-Trans anti-PSF-A546 8C-S-PSF V2.00	0	29. Not-Trans and anti-PSF-A546_Pos032_S001	00-DPtT252s3nU9jieGPenwnU
1		Nucleus	0.000	1.000	1313	100001307	100000017	Not-Trans anti-PSF-A546 8C-S-PSF V2.00	0	29. Not-Trans and anti-PSF-A546_Pos032_S001	00-DPtT252s3nU9jieGPenwnU
1		Nucleus	0.000	1.000	1314	100001308	100000018	Not-Trans anti-PSF-A546 8C-S-PSF V2.00	0	29. Not-Trans and anti-PSF-A546_Pos032_S001	00-DPtT252s3nU9jieGPenwnU
1		Nucleus	0.000	1.000	1315	100001309	100000019	Not-Trans anti-PSF-A546 8C-S-PSF V2.00	0	29. Not-Trans and anti-PSF-A546_Pos032_S001	00-DPtT252s3nU9jieGPenwnU
1		Nucleus	0.000	1.000	1316	100001310	100000020	Not-Trans anti-PSF-A546 8C-S-PSF V2.00	0	29. Not-Trans and anti-PSF-A546_Pos032_S001	00-DPtT252s3nU9jieGPenwnU
1		Nucleus	0.000	1.000	1317	100001311	100000021	Not-Trans anti-PSF-A546 8C-S-PSF V2.00	0	29. Not-Trans and anti-PSF-A546_Pos032_S001	00-DPtT252s3nU9jieGPenwnU
1		Nucleus	0.000	1.000	1318	100001312	100000022	Not-Trans anti-PSF-A546 8C-S-PSF V2.00	0	29. Not-Trans and anti-PSF-A546_Pos032_S001	00-DPtT252s3nU9jieGPenwnU
1		Nucleus	0.000	1.000	1319	100001313	100000023	Not-Trans anti-PSF-A546 8C-S-PSF V2.00	0	29. Not-Trans and anti-PSF-A546_Pos032_S001	00-DPtT252s3nU9jieGPenwnU
1		Nucleus	0.000	1.000	1320	100001314	100000024	Not-Trans anti-PSF-A546 8C-S-PSF V2.00	0	29. Not-Trans and anti-PSF-A546_Pos032_S001	00-DPtT252s3nU9jieGPenwnU
1		Nucleus	0.000	1.000	1321	100001315	100000025	Not-Trans anti-PSF-A546 8C-S-PSF V2.00	0	29. Not-Trans and anti-PSF-A546_Pos032_S001	00-DPtT252s3nU9jieGPenwnU
1		Nucleus	0.000	1.000	1322	100001316	100000026	Not-Trans anti-PSF-A546 8C-S-PSF V2.00	0	29. Not-Trans and anti-PSF-A546_Pos032_S001	00-DPtT252s3nU9jieGPenwnU
1		Nucleus	0.000	1.000	1323	100001317	100000027	Not-Trans anti-PSF-A546 8C-S-PSF V2.00	0	29. Not-Trans and anti-PSF-A546_Pos032_S001	00-DPtT252s3nU9jieGPenwnU
1		Nucleus	0.000	1.000	1324	100001318	100000028	Not-Trans anti-PSF-A546 8C-S-PSF V2.00	0	29. Not-Trans and anti-PSF-A546_Pos032_S001	00-DPtT252s3nU9jieGPenwnU
1		Nucleus	0.000	1.000	1325	100001319	100000029	Not-Trans anti-PSF-A546 8C-S-PSF V2.00	0	29. Not-Trans and anti-PSF-A546_Pos032_S001	00-DPtT252s3nU9jieGPenwnU
1		Nucleus	0.000	1.000	1326	100001320	100000030	Not-Trans anti-PSF-A546 8C-S-PSF V2.00	0	29. Not-Trans and anti-PSF-A546_Pos032_S001	00-DPtT252s3nU9jieGPenwnU
1		Nucleus	0.000	1.000	1327	100001321	100000031	Not-Trans anti-PSF-A546 8C-S-PSF V2.00	0	29. Not-Trans and anti-PSF-A546_Pos032_S001	00-DPtT252s3nU9jieGPenwnU
1		Nucleus	0.000	1.000	1328	100001322	100000032	Not-Trans anti-PSF-A546 8C-S-PSF V2.00	0	29. Not-Trans and anti-PSF-A546_Pos032_S001	00-DPtT252s3nU9jieGPenwnU
1		Nucleus	0.000	1.000	1329	100001323	100000033	Not-Trans anti-PSF-A546 8C-S-PSF V2.00	0	29. Not-Trans and anti-PSF-A546_Pos032_S001	00-DPtT252s3nU9jieGPenwnU
1		Nucleus	0.000	1.000	1330	100001324	100000034	Not-Trans anti-PSF-A546 8C-S-PSF V2.00	0	29. Not-Trans and anti-PSF-A546_Pos032_S001	00-DPtT252s3nU9jieGPenwnU
1		Nucleus	0.000	1.000	1331	100001325	100000000	Not-Trans anti-PSF-A546 8C-S-PSF V2.00	0	29. Not-Trans and anti-PSF-A546_Pos033_S001	00-8z3yUX4QcYjXYXX6iXhGW4
1		Nucleus	0.000	1.000	1332	100001326	100000001	Not-Trans anti-PSF-A546 8C-S-PSF V2.00	0	29. Not-Trans and anti-PSF-A546_Pos033_S001	00-8z3yUX4QcYjXYXX6iXhGW4
1		Nucleus	0.000	1.000	1333	100001327	100000002	Not-Trans anti-PSF-A546 8C-S-PSF V2.00	0	29. Not-Trans and anti-PSF-A546_Pos033_S001	00-8z3yUX4QcYjXYXX6iXhGW4
1		Nucleus	0.000	1.000	1334	100001328	100000003	Not-Trans anti-PSF-A546 8C-S-PSF V2.00	0	29. Not-Trans and anti-PSF-A546_Pos033_S001	00-8z3yUX4QcYjXYXX6iXhGW4
1		Nucleus	0.000	1.000	1335	100001329	100000004	Not-Trans anti-PSF-A546 8C-S-PSF V2.00	0	29. Not-Trans and anti-PSF-A546_Pos033_S001	00-8z3yUX4QcYjXYXX6iXhGW4
1		Nucleus	0.000	1.000	1336	100001330	100000005	Not-Trans anti-PSF-A546 8C-S-PSF V2.00	0	29. Not-Trans and anti-PSF-A546_Pos033_S001	00-8z3yUX4QcYjXYXX6iXhGW4
1		Nucleus	0.000	1.000	1337	100001331	100000006	Not-Trans anti-PSF-A546 8C-S-PSF V2.00	0	29. Not-Trans and anti-PSF-A546_Pos033_S001	00-8z3yUX4QcYjXYXX6iXhGW4
1		Nucleus	0.000	1.000	1338	100001332	100000007	Not-Trans anti-PSF-A546 8C-S-PSF V2.00	0	29. Not-Trans and anti-PSF-A546_Pos033_S001	00-8z3yUX4QcYjXYXX6iXhGW4
1		Nucleus	0.000	1.000	1339	100001333	100000008	Not-Trans anti-PSF-A546 8C-S-PSF V2.00	0	29. Not-Trans and anti-PSF-A546_Pos033_S001	00-8z3yUX4QcYjXYXX6iXhGW4
1		Nucleus	0.000	1.000	1340	100001334	100000009	Not-Trans anti-PSF-A546 8C-S-PSF V2.00	0	29. Not-Trans and anti-PSF-A546_Pos033_S001	00-8z3yUX4QcYjXYXX6iXhGW4
1		Nucleus	0.000	1.000	1341	100001335	100000010	Not-Trans anti-PSF-A546 8C-S-PSF V2.00	0	29. Not-Trans and anti-PSF-A546_Pos033_S001	00-8z3yUX4QcYjXYXX6iXhGW4
1		Nucleus	0.000	1.000	1342	100001336	100000011	Not-Trans anti-PSF-A546 8C-S-PSF V2.00	0	29. Not-Trans and anti-PSF-A546_Pos033_S001	00-8z3yUX4QcYjXYXX6iXhGW4
1		Nucleus	0.000	1.000	1343	100001337	100000012	Not-Trans anti-PSF-A546 8C-S-PSF V2.00	0	29. Not-Trans and anti-PSF-A546_Pos033_S001	00-8z3yUX4QcYjXYXX6iXhGW4
1		Nucleus	0.000	1.000	1344	100001338	100000013	Not-Trans anti-PSF-A546 8C-S-PSF V2.00	0	29. Not-Trans and anti-PSF-A546_Pos033_S001	00-8z3yUX4QcYjXYXX6iXhGW4
1		Nucleus	0.000	1.000	1345	100001339	100000014	Not-Trans anti-PSF-A546 8C-S-PSF V2.00	0	29. Not-Trans and anti-PSF-A546_Pos033_S001	00-8z3yUX4QcYjXYXX6iXhGW4
1		Nucleus	0.000	1.000	1346	100001340	100000015	Not-Trans anti-PSF-A546 8C-S-PSF V2.00	0	29. Not-Trans and anti-PSF-A546_Pos033_S001	00-8z3yUX4QcYjXYXX6iXhGW4
1		Nucleus	0.000	1.000	1347	100001341	100000016	Not-Trans anti-PSF-A546 8C-S-PSF V2.00	0	29. Not-Trans and anti-PSF-A546_Pos033_S001	00-8z3yUX4QcYjXYXX6iXhGW4
1		Nucleus	0.000	1.000	1348	100001342	100000017	Not-Trans anti-PSF-A546 8C-S-PSF V2.00	0	29. Not-Trans and anti-PSF-A546_Pos033_S001	00-8z3yUX4QcYjXYXX6iXhGW4
1		Nucleus	0.000	1.000	1349	100001343	100000018	Not-Trans anti-PSF-A546 8C-S-PSF V2.00	0	29. Not-Trans and anti-PSF-A546_Pos033_S001	00-8z3yUX4QcYjXYXX6iXhGW4
1		Nucleus	0.000	1.000	1350	100001344	100000019	Not-Trans anti-PSF-A546 8C-S-PSF V2.00	0	29. Not-Trans and anti-PSF-A546_Pos033_S001	00-8z3yUX4QcYjXYXX6iXhGW4
1		Nucleus	0.000	1.000	1351	100001345	100000020	Not-Trans anti-PSF-A546 8C-S-PSF V2.00	0	29. Not-Trans and anti-PSF-A546_Pos033_S001	00-8z3yUX4QcYjXYXX6iXhGW4
1		Nucleus	0.000	1.000	1352	100001346	100000021	Not-Trans anti-PSF-A546 8C-S-PSF V2.00	0	29. Not-Trans and anti-PSF-A546_Pos033_S001	00-8z3yUX4QcYjXYXX6iXhGW4
1		Nucleus	0.000	1.000	1353	100001347	100000022	Not-Trans anti-PSF-A546 8C-S-PSF V2.00	0	29. Not-Trans and anti-PSF-A546_Pos033_S001	00-8z3yUX4QcYjXYXX6iXhGW4
1		Nucleus	0.000	1.000	1354	100001348	100000023	Not-Trans anti-PSF-A546 8C-S-PSF V2.00	0	29. Not-Trans and anti-PSF-A546_Pos033_S001	00-8z3yUX4QcYjXYXX6iXhGW4
1		Nucleus	0.000	1.000	1355	100001349	100000024	Not-Trans anti-PSF-A546 8C-S-PSF V2.00	0	29. Not-Trans and anti-PSF-A546_Pos033_S001	00-8z3yUX4QcYjXYXX6iXhGW4
1		Nucleus	0.000	1.000	1356	100001350	100000025	Not-Trans anti-PSF-A546 8C-S-PSF V2.00	0	29. Not-Trans and anti-PSF-A546_Pos033_S001	00-8z3yUX4QcYjXYXX6iXhGW4
1		Nucleus	0.000	1.000	1357	100001351	100000026	Not-Trans anti-PSF-A546 8C-S-PSF V2.00	0	29. Not-Trans and anti-PSF-A546_Pos033_S001	00-8z3yUX4QcYjXYXX6iXhGW4
1		Nucleus	0.000	1.000	1358	100001352	100000027	Not-Trans anti-PSF-A546 8C-S-PSF V2.00	0	29. Not-Trans and anti-PSF-A546_Pos033_S001	00-8z3yUX4QcYjXYXX6iXhGW4
1		Nucleus	0.000	1.000	1359	100001353	100000028	Not-Trans anti-PSF-A546 8C-S-PSF V2.00	0	29. Not-Trans and anti-PSF-A546_Pos033_S001	00-8z3yUX4QcYjXYXX6iXhGW4
1		Nucleus	0.000	1.000	1360	100001354	100000029	Not-Trans anti-PSF-A546 8C-S-PSF V2.00	0	29. Not-Trans and anti-PSF-A546_Pos033_S001	00-8z3yUX4QcYjXYXX6iXhGW4
1		Nucleus	0.000	1.000	1361	100001355	100000030	Not-Trans anti-PSF-A546 8C-S-PSF V2.00	0	29. Not-Trans and anti-PSF-A546_Pos033_S001	00-8z3yUX4QcYjXYXX6iXhGW4
1		Nucleus	0.000	1.000	1362	100001356	100000031	Not-Trans anti-PSF-A546 8C-S-PSF V2.00	0	29. Not-Trans and anti-PSF-A546_Pos033_S001	00-8z3yUX4QcYjXYXX6iXhGW4
1		Nucleus	0.000	1.000	1363	100001357	100000032	Not-Trans anti-PSF-A546 8C-S-PSF V2.00	0	29. Not-Trans and anti-PSF-A546_Pos033_S001	00-8z3yUX4QcYjXYXX6iXhGW4
1		Nucleus	0.000	1.000	1364	100001358	100000033	Not-Trans anti-PSF-A546 8C-S-PSF V2.00	0	29. Not-Trans and anti-PSF-A546_Pos033_S001	00-8z3yUX4QcYjXYXX6iXhGW4
1		Nucleus	0.000	1.000	1365	100001359	100000034	Not-Trans anti-PSF-A546 8C-S-PSF V2.00	0	29. Not-Trans and anti-PSF-A546_Pos033_S001	00-8z3yUX4QcYjXYXX6iXhGW4
1		Nucleus	0.000	1.000	1366	100001360	100000035	Not-Trans anti-PSF-A546 8C-S-PSF V2.00	0	29. Not-Trans and anti-PSF-A546_Pos033_S001	00-8z3yUX4QcYjXYXX6iXhGW4
1		Nucleus	0.000	1.000	1367	100001361	100000036	Not-Trans anti-PSF-A546 8C-S-PSF V2.00	0	29. Not-Trans and anti-PSF-A546_Pos033_S001	00-8z3yUX4QcYjXYXX6iXhGW4
1		Nucleus	0.000	1.000	1368	100001362	100000037	Not-Trans anti-PSF-A546 8C-S-PSF V2.00	0	29. Not-Trans and anti-PSF-A546_Pos033_S001	00-8z3yUX4QcYjXYXX6iXhGW4
1		Nucleus	0.000	1.000	1369	100001363	100000038	Not-Trans anti-PSF-A546 8C-S-PSF V2.00	0	29. Not-Trans and anti-PSF-A546_Pos033_S001	00-8z3yUX4QcYjXYXX6iXhGW4
1		Nucleus	0.000	1.000	1370	100001364	100000039	Not-Trans anti-PSF-A546 8C-S-PSF V2.00	0	29. Not-Trans and anti-PSF-A546_Pos033_S001	00-8z3yUX4QcYjXYXX6iXhGW4
1		Nucleus	0.000	1.000	1371	100001365	100000040	Not-Trans anti-PSF-A546 8C-S-PSF V2.00	0	29. Not-Trans and anti-PSF-A546_Pos033_S001	00-8z3yUX4QcYjXYXX6iXhGW4
1		Nucleus	0.000	1.000	1372	100001366	100000041	Not-Trans anti-PSF-A546 8C-S-PSF V2.00	0	29. Not-Trans and anti-PSF-A546_Pos033_S001	00-8z3yUX4QcYjXYXX6iXhGW4
1		Nucleus	0.000	1.000	1373	100001367	100000042	Not-Trans anti-PSF-A546 8C-S-PSF V2.00	0	29. Not-Trans and anti-PSF-A546_Pos033_S001	00-8z3yUX4QcYjXYXX6iXhGW4
1		Nucleus	0.000	1.000	1374	100001368	100000043	Not-Trans anti-PSF-A546 8C-S-PSF V2.00	0	29. Not-Trans and anti-PSF-A546_Pos033_S001	00-8z3yUX4QcYjXYXX6iXhGW4
1		Nucleus	0.000	1.000	1375	100001369	100000044	Not-Trans anti-PSF-A546 8C-S-PSF V2.00	0	29. Not-Trans and anti-PSF-A546_Pos033_S001	00-8z3yUX4QcYjXYXX6iXhGW4
1		Nucleus	0.000	1.000	1376	100001370	100000045	Not-Trans anti-PSF-A546 8C-S-PSF V2.00	0	29. Not-Trans and anti-PSF-A546_Pos033_S001	00-8z3yUX4QcYjXYXX6iXhGW4
1		Nucleus	0.000	1.000	1377	100001371	100000046	Not-Trans anti-PSF-A546 8C-S-PSF V2.00	0	29. Not-Trans and anti-PSF-A546_Pos033_S001	00-8z3yUX4QcYjXYXX6iXhGW4
1		Nucleus	0.000	1.000	1378	100001372	100000047	Not-Trans anti-PSF-A546 8C-S-PSF V2.00	0	29. Not-Trans and anti-PSF-A546_Pos033_S001	00-8z3yUX4QcYjXYXX6iXhGW4
1		Nucleus	0.000	1.000	1379	100001373	100000048	Not-Trans anti-PSF-A546 8C-S-PSF V2.00	0	29. Not-Trans and anti-PSF-A546_Pos033_S001	00-8z3yUX4QcYjXYXX6iXhGW4
1		Nucleus	0.000	1.000	1380	100001374	100000049	Not-Trans anti-PSF-A546 8C-S-PSF V2.00	0	29. Not-Trans and anti-PSF-A546_Pos033_S001	00-8z3yUX4QcYjXYXX6iXhGW4
1		Nucleus	0.000	1.000	1381	100001375	100000050	Not-Trans anti-PSF-A546 8C-S-PSF V2.00	0	29. Not-Trans and anti-PSF-A546_Pos033_S001	00-8z3yUX4QcYjXYXX6iXhGW4
1		Nucleus	0.000	1.000	1382	100001376	100000051	Not-Trans anti-PSF-A546 8C-S-PSF V2.00	0	29. Not-Trans and anti-PSF-A546_Pos033_S001	00-8z3yUX4QcYjXYXX6iXhGW4
1		Nucleus	0.000	1.000	1383	100001377	100000052	Not-Trans anti-PSF-A546 8C-S-PSF V2.00	0	29. Not-Trans and anti-PSF-A546_Pos033_S001	00-8z3yUX4QcYjXYXX6iXhGW4
1		Nucleus	0.000	1.000	1384	100001378	100000053	Not-Trans anti-PSF-A546 8C-S-PSF V2.00	0	29. Not-Trans and anti-PSF-A546_Pos033_S001	00-8z3yUX4QcYjXYXX6iXhGW4
1		Nucleus	0.000	1.000	1385	100001379	100000054	Not-Trans anti-PSF-A546 8C-S-PSF V2.00	0	29. Not-Trans and anti-PSF-A546_Pos033_S001	00-8z3yUX4QcYjXYXX6iXhGW4
1		Nucleus	0.000	1.000	1386	100001380	100000000	Not-Trans anti-PSF-A546 8C-S-PSF V2.00	0	29. Not-Trans and anti-PSF-A546_Pos034_S001	00-GT3MMRT4FjzfJGKRNt3awE
1		Nucleus	0.000	1.000	1387	100001381	100000001	Not-Trans anti-PSF-A546 8C-S-PSF V2.00	0	29. Not-Trans and anti-PSF-A546_Pos034_S001	00-GT3MMRT4FjzfJGKRNt3awE
1		Nucleus	0.000	1.000	1388	100001382	100000002	Not-Trans anti-PSF-A546 8C-S-PSF V2.00	0	29. Not-Trans and anti-PSF-A546_Pos034_S001	00-GT3MMRT4FjzfJGKRNt3awE
1		Nucleus	0.000	1.000	1389	100001383	100000003	Not-Trans anti-PSF-A546 8C-S-PSF V2.00	0	29. Not-Trans and anti-PSF-A546_Pos034_S001	00-GT3MMRT4FjzfJGKRNt3awE
1		Nucleus	0.000	1.000	1390	100001384	100000004	Not-Trans anti-PSF-A546 8C-S-PSF V2.00	0	29. Not-Trans and anti-PSF-A546_Pos034_S001	00-GT3MMRT4FjzfJGKRNt3awE
1		Nucleus	0.000	1.000	1391	100001385	100000005	Not-Trans anti-PSF-A546 8C-S-PSF V2.00	0	29. Not-Trans and anti-PSF-A546_Pos034_S001	00-GT3MMRT4FjzfJGKRNt3awE
1		Nucleus	0.000	1.000	1392	100001386	100000006	Not-Trans anti-PSF-A546 8C-S-PSF V2.00	0	29. Not-Trans and anti-PSF-A546_Pos034_S001	00-GT3MMRT4FjzfJGKRNt3awE
1		Nucleus	0.000	1.000	1393	100001387	100000007	Not-Trans anti-PSF-A546 8C-S-PSF V2.00	0	29. Not-Trans and anti-PSF-A546_Pos034_S001	00-GT3MMRT4FjzfJGKRNt3awE
1		Nucleus	0.000	1.000	1394	100001388	100000008	Not-Trans anti-PSF-A546 8C-S-PSF V2.00	0	29. Not-Trans and anti-PSF-A546_Pos034_S001	00-GT3MMRT4FjzfJGKRNt3awE
1		Nucleus	0.000	1.000	1395	100001389	100000009	Not-Trans anti-PSF-A546 8C-S-PSF V2.00	0	29. Not-Trans and anti-PSF-A546_Pos034_S001	00-GT3MMRT4FjzfJGKRNt3awE
1		Nucleus	0.000	1.000	1396	100001390	100000010	Not-Trans anti-PSF-A546 8C-S-PSF V2.00	0	29. Not-Trans and anti-PSF-A546_Pos034_S001	00-GT3MMRT4FjzfJGKRNt3awE
1		Nucleus	0.000	1.000	1397	100001391	100000011	Not-Trans anti-PSF-A546 8C-S-PSF V2.00	0	29. Not-Trans and anti-PSF-A546_Pos034_S001	00-GT3MMRT4FjzfJGKRNt3awE
1		Nucleus	0.000	1.000	1398	100001392	100000012	Not-Trans anti-PSF-A546 8C-S-PSF V2.00	0	29. Not-Trans and anti-PSF-A546_Pos034_S001	00-GT3MMRT4FjzfJGKRNt3awE
1		Nucleus	0.000	1.000	1399	100001393	100000013	Not-Trans anti-PSF-A546 8C-S-PSF V2.00	0	29. Not-Trans and anti-PSF-A546_Pos034_S001	00-GT3MMRT4FjzfJGKRNt3awE
1		Nucleus	0.000	1.000	1400	100001394	100000014	Not-Trans anti-PSF-A546 8C-S-PSF V2.00	0	29. Not-Trans and anti-PSF-A546_Pos034_S001	00-GT3MMRT4FjzfJGKRNt3awE
1		Nucleus	0.000	1.000	1401	100001395	100000015	Not-Trans anti-PSF-A546 8C-S-PSF V2.00	0	29. Not-Trans and anti-PSF-A546_Pos034_S001	00-GT3MMRT4FjzfJGKRNt3awE
1		Nucleus	0.000	1.000	1402	100001396	100000016	Not-Trans anti-PSF-A546 8C-S-PSF V2.00	0	29. Not-Trans and anti-PSF-A546_Pos034_S001	00-GT3MMRT4FjzfJGKRNt3awE
1		Nucleus	0.000	1.000	1403	100001397	100000017	Not-Trans anti-PSF-A546 8C-S-PSF V2.00	0	29. Not-Trans and anti-PSF-A546_Pos034_S001	00-GT3MMRT4FjzfJGKRNt3awE
1		Nucleus	0.000	1.000	1404	100001398	100000018	Not-Trans anti-PSF-A546 8C-S-PSF V2.00	0	29. Not-Trans and anti-PSF-A546_Pos034_S001	00-GT3MMRT4FjzfJGKRNt3awE
1		Nucleus	0.000	1.000	1405	100001399	100000019	Not-Trans anti-PSF-A546 8C-S-PSF V2.00	0	29. Not-Trans and anti-PSF-A546_Pos034_S001	00-GT3MMRT4FjzfJGKRNt3awE
1		Nucleus	0.000	1.000	1406	100001400	100000020	Not-Trans anti-PSF-A546 8C-S-PSF V2.00	0	29. Not-Trans and anti-PSF-A546_Pos034_S001	00-GT3MMRT4FjzfJGKRNt3awE
1		Nucleus	0.000	1.000	1407	100001401	100000021	Not-Trans anti-PSF-A546 8C-S-PSF V2.00	0	29. Not-Trans and anti-PSF-A546_Pos034_S001	00-GT3MMRT4FjzfJGKRNt3awE
1		Nucleus	0.000	1.000	1408	100001402	100000022	Not-Trans anti-PSF-A546 8C-S-PSF V2.00	0	29. Not-Trans and anti-PSF-A546_Pos034_S001	00-GT3MMRT4FjzfJGKRNt3awE
1		Nucleus	0.000	1.000	1409	100001403	100000023	Not-Trans anti-PSF-A546 8C-S-PSF V2.00	0	29. Not-Trans and anti-PSF-A546_Pos034_S001	00-GT3MMRT4FjzfJGKRNt3awE
1		Nucleus	0.000	1.000	1410	100001404	100000024	Not-Trans anti-PSF-A546 8C-S-PSF V2.00	0	29. Not-Trans and anti-PSF-A546_Pos034_S001	00-GT3MMRT4FjzfJGKRNt3awE
1		Nucleus	0.000	1.000	1411	100001405	100000025	Not-Trans anti-PSF-A546 8C-S-PSF V2.00	0	29. Not-Trans and anti-PSF-A546_Pos034_S001	00-GT3MMRT4FjzfJGKRNt3awE
1		Nucleus	0.000	1.000	1412	100001406	100000026	Not-Trans anti-PSF-A546 8C-S-PSF V2.00	0	29. Not-Trans and anti-PSF-A546_Pos034_S001	00-GT3MMRT4FjzfJGKRNt3awE
1		Nucleus	0.000	1.000	1413	100001407	100000027	Not-Trans anti-PSF-A546 8C-S-PSF V2.00	0	29. Not-Trans and anti-PSF-A546_Pos034_S001	00-GT3MMRT4FjzfJGKRNt3awE
1		Nucleus	0.000	1.000	1414	100001408	100000028	Not-Trans anti-PSF-A546 8C-S-PSF V2.00	0	29. Not-Trans and anti-PSF-A546_Pos034_S001	00-GT3MMRT4FjzfJGKRNt3awE
1		Nucleus	0.000	1.000	1415	100001409	100000029	Not-Trans anti-PSF-A546 8C-S-PSF V2.00	0	29. Not-Trans and anti-PSF-A546_Pos034_S001	00-GT3MMRT4FjzfJGKRNt3awE
1		Nucleus	0.000	1.000	1416	100001410	100000030	Not-Trans anti-PSF-A546 8C-S-PSF V2.00	0	29. Not-Trans and anti-PSF-A546_Pos034_S001	00-GT3MMRT4FjzfJGKRNt3awE
1		Nucleus	0.000	1.000	1417	100001411	100000031	Not-Trans anti-PSF-A546 8C-S-PSF V2.00	0	29. Not-Trans and anti-PSF-A546_Pos034_S001	00-GT3MMRT4FjzfJGKRNt3awE
1		Nucleus	0.000	1.000	1418	100001412	100000032	Not-Trans anti-PSF-A546 8C-S-PSF V2.00	0	29. Not-Trans and anti-PSF-A546_Pos034_S001	00-GT3MMRT4FjzfJGKRNt3awE
1		Nucleus	0.000	1.000	1419	100001413	100000033	Not-Trans anti-PSF-A546 8C-S-PSF V2.00	0	29. Not-Trans and anti-PSF-A546_Pos034_S001	00-GT3MMRT4FjzfJGKRNt3awE
1		Nucleus	0.000	1.000	1420	100001414	100000034	Not-Trans anti-PSF-A546 8C-S-PSF V2.00	0	29. Not-Trans and anti-PSF-A546_Pos034_S001	00-GT3MMRT4FjzfJGKRNt3awE
1		Nucleus	0.000	1.000	1421	100001415	100000035	Not-Trans anti-PSF-A546 8C-S-PSF V2.00	0	29. Not-Trans and anti-PSF-A546_Pos034_S001	00-GT3MMRT4FjzfJGKRNt3awE
1		Nucleus	0.000	1.000	1422	100001416	100000036	Not-Trans anti-PSF-A546 8C-S-PSF V2.00	0	29. Not-Trans and anti-PSF-A546_Pos034_S001	00-GT3MMRT4FjzfJGKRNt3awE
1		Nucleus	0.000	1.000	1423	100001417	100000037	Not-Trans anti-PSF-A546 8C-S-PSF V2.00	0	29. Not-Trans and anti-PSF-A546_Pos034_S001	00-GT3MMRT4FjzfJGKRNt3awE
1		Nucleus	0.000	1.000	1424	100001418	100000038	Not-Trans anti-PSF-A546 8C-S-PSF V2.00	0	29. Not-Trans and anti-PSF-A546_Pos034_S001	00-GT3MMRT4FjzfJGKRNt3awE
1		Nucleus	0.000	1.000	1425	100001419	100000039	Not-Trans anti-PSF-A546 8C-S-PSF V2.00	0	29. Not-Trans and anti-PSF-A546_Pos034_S001	00-GT3MMRT4FjzfJGKRNt3awE
1		Nucleus	0.000	1.000	1426	100001420	100000040	Not-Trans anti-PSF-A546 8C-S-PSF V2.00	0	29. Not-Trans and anti-PSF-A546_Pos034_S001	00-GT3MMRT4FjzfJGKRNt3awE
1		Nucleus	0.000	1.000	1427	100001421	100000041	Not-Trans anti-PSF-A546 8C-S-PSF V2.00	0	29. Not-Trans and anti-PSF-A546_Pos034_S001	00-GT3MMRT4FjzfJGKRNt3awE
1		Nucleus	0.000	1.000	1428	100001422	100000042	Not-Trans anti-PSF-A546 8C-S-PSF V2.00	0	29. Not-Trans and anti-PSF-A546_Pos034_S001	00-GT3MMRT4FjzfJGKRNt3awE
1		Nucleus	0.000	1.000	1429	100001423	100000043	Not-Trans anti-PSF-A546 8C-S-PSF V2.00	0	29. Not-Trans and anti-PSF-A546_Pos034_S001	00-GT3MMRT4FjzfJGKRNt3awE
1		Nucleus	0.000	1.000	1430	100001424	100000044	Not-Trans anti-PSF-A546 8C-S-PSF V2.00	0	29. Not-Trans and anti-PSF-A546_Pos034_S001	00-GT3MMRT4FjzfJGKRNt3awE
1		Nucleus	0.000	1.000	1431	100001425	100000045	Not-Trans anti-PSF-A546 8C-S-PSF V2.00	0	29. Not-Trans and anti-PSF-A546_Pos034_S001	00-GT3MMRT4FjzfJGKRNt3awE
1		Nucleus	0.000	1.000	1432	100001426	100000046	Not-Trans anti-PSF-A546 8C-S-PSF V2.00	0	29. Not-Trans and anti-PSF-A546_Pos034_S001	00-GT3MMRT4FjzfJGKRNt3awE
1		Nucleus	0.000	1.000	1433	100001427	100000047	Not-Trans anti-PSF-A546 8C-S-PSF V2.00	0	29. Not-Trans and anti-PSF-A546_Pos034_S001	00-GT3MMRT4FjzfJGKRNt3awE
1		Nucleus	0.000	1.000	1434	100001428	100000048	Not-Trans anti-PSF-A546 8C-S-PSF V2.00	0	29. Not-Trans and anti-PSF-A546_Pos034_S001	00-GT3MMRT4FjzfJGKRNt3awE
1		Nucleus	0.000	1.000	1435	100001429	100000049	Not-Trans anti-PSF-A546 8C-S-PSF V2.00	0	29. Not-Trans and anti-PSF-A546_Pos034_S001	00-GT3MMRT4FjzfJGKRNt3awE
1		Nucleus	0.000	1.000	1436	100001430	100000050	Not-Trans anti-PSF-A546 8C-S-PSF V2.00	0	29. Not-Trans and anti-PSF-A546_Pos034_S001	00-GT3MMRT4FjzfJGKRNt3awE
1		Nucleus	0.000	1.000	1437	100001431	100000051	Not-Trans anti-PSF-A546 8C-S-PSF V2.00	0	29. Not-Trans and anti-PSF-A546_Pos034_S001	00-GT3MMRT4FjzfJGKRNt3awE
1		Nucleus	0.000	1.000	1438	100001432	100000052	Not-Trans anti-PSF-A546 8C-S-PSF V2.00	0	29. Not-Trans and anti-PSF-A546_Pos034_S001	00-GT3MMRT4FjzfJGKRNt3awE
1		Nucleus	0.000	1.000	1439	100001433	100000053	Not-Trans anti-PSF-A546 8C-S-PSF V2.00	0	29. Not-Trans and anti-PSF-A546_Pos034_S001	00-GT3MMRT4FjzfJGKRNt3awE
1		Nucleus	0.000	1.000	1440	100001434	100000054	Not-Trans anti-PSF-A546 8C-S-PSF V2.00	0	29. Not-Trans and anti-PSF-A546_Pos034_S001	00-GT3MMRT4FjzfJGKRNt3awE
1		Nucleus	0.000	1.000	1441	100001435	100000055	Not-Trans anti-PSF-A546 8C-S-PSF V2.00	0	29. Not-Trans and anti-PSF-A546_Pos034_S001	00-GT3MMRT4FjzfJGKRNt3awE
1		Nucleus	0.000	1.000	1442	100001436	100000056	Not-Trans anti-PSF-A546 8C-S-PSF V2.00	0	29. Not-Trans and anti-PSF-A546_Pos034_S001	00-GT3MMRT4FjzfJGKRNt3awE
1		Nucleus	0.000	1.000	1443	100001437	100000057	Not-Trans anti-PSF-A546 8C-S-PSF V2.00	0	29. Not-Trans and anti-PSF-A546_Pos034_S001	00-GT3MMRT4FjzfJGKRNt3awE
1		Nucleus	0.000	1.000	1444	100001438	100000058	Not-Trans anti-PSF-A546 8C-S-PSF V2.00	0	29. Not-Trans and anti-PSF-A546_Pos034_S001	00-GT3MMRT4FjzfJGKRNt3awE
1		Nucleus	0.000	1.000	1445	100001439	100000059	Not-Trans anti-PSF-A546 8C-S-PSF V2.00	0	29. Not-Trans and anti-PSF-A546_Pos034_S001	00-GT3MMRT4FjzfJGKRNt3awE
1		Nucleus	0.000	1.000	1446	100001440	100000060	Not-Trans anti-PSF-A546 8C-S-PSF V2.00	0	29. Not-Trans and anti-PSF-A546_Pos034_S001	00-GT3MMRT4FjzfJGKRNt3awE
1		Nucleus	0.000	1.000	1447	100001441	100000061	Not-Trans anti-PSF-A546 8C-S-PSF V2.00	0	29. Not-Trans and anti-PSF-A546_Pos034_S001	00-GT3MMRT4FjzfJGKRNt3awE
1		Nucleus	0.000	1.000	1448	100001442	100000062	Not-Trans anti-PSF-A546 8C-S-PSF V2.00	0	29. Not-Trans and anti-PSF-A546_Pos034_S001	00-GT3MMRT4FjzfJGKRNt3awE
1		Nucleus	0.000	1.000	1449	100001443	100000063	Not-Trans anti-PSF-A546 8C-S-PSF V2.00	0	29. Not-Trans and anti-PSF-A546_Pos034_S001	00-GT3MMRT4FjzfJGKRNt3awE
1		Nucleus	0.000	1.000	1450	100001444	100000064	Not-Trans anti-PSF-A546 8C-S-PSF V2.00	0	29. Not-Trans and anti-PSF-A546_Pos034_S001	00-GT3MMRT4FjzfJGKRNt3awE
1		Nucleus	0.000	1.000	1451	100001445	100000065	Not-Trans anti-PSF-A546 8C-S-PSF V2.00	0	29. Not-Trans and anti-PSF-A546_Pos034_S001	00-GT3MMRT4FjzfJGKRNt3awE
1		Nucleus	0.000	1.000	1452	100001446	100000066	Not-Trans anti-PSF-A546 8C-S-PSF V2.00	0	29. Not-Trans and anti-PSF-A546_Pos034_S001	00-GT3MMRT4FjzfJGKRNt3awE
1		Nucleus	0.000	1.000	1453	100001447	100000067	Not-Trans anti-PSF-A546 8C-S-PSF V2.00	0	29. Not-Trans and anti-PSF-A546_Pos034_S001	00-GT3MMRT4FjzfJGKRNt3awE
1		Nucleus	0.000	1.000	1454	100001448	100000068	Not-Trans anti-PSF-A546 8C-S-PSF V2.00	0	29. Not-Trans and anti-PSF-A546_Pos034_S001	00-GT3MMRT4FjzfJGKRNt3awE
1		Nucleus	0.000	1.000	1455	100001449	100000069	Not-Trans anti-PSF-A546 8C-S-PSF V2.00	0	29. Not-Trans and anti-PSF-A546_Pos034_S001	00-GT3MMRT4FjzfJGKRNt3awE
1		Nucleus	0.000	1.000	1456	100001450	100000070	Not-Trans anti-PSF-A546 8C-S-PSF V2.00	0	29. Not-Trans and anti-PSF-A546_Pos034_S001	00-GT3MMRT4FjzfJGKRNt3awE
1		Nucleus	0.000	1.000	1457	100001451	100000071	Not-Trans anti-PSF-A546 8C-S-PSF V2.00	0	29. Not-Trans and anti-PSF-A546_Pos034_S001	00-GT3MMRT4FjzfJGKRNt3awE
1		Nucleus	0.000	1.000	1458	100001452	100000072	Not-Trans anti-PSF-A546 8C-S-PSF V2.00	0	29. Not-Trans and anti-PSF-A546_Pos034_S001	00-GT3MMRT4FjzfJGKRNt3awE
1		Nucleus	0.000	1.000	1459	100001453	100000073	Not-Trans anti-PSF-A546 8C-S-PSF V2.00	0	29. Not-Trans and anti-PSF-A546_Pos034_S001	00-GT3MMRT4FjzfJGKRNt3awE
1		Nucleus	0.000	1.000	1460	100001454	100000074	Not-Trans anti-PSF-A546 8C-S-PSF V2.00	0	29. Not-Trans and anti-PSF-A546_Pos034_S001	00-GT3MMRT4FjzfJGKRNt3awE
1		Nucleus	0.000	1.000	1461	100001455	100000075	Not-Trans anti-PSF-A546 8C-S-PSF V2.00	0	29. Not-Trans and anti-PSF-A546_Pos034_S001	00-GT3MMRT4FjzfJGKRNt3awE
1		Nucleus	0.000	1.000	1462	100001456	100000076	Not-Trans anti-PSF-A546 8C-S-PSF V2.00	0	29. Not-Trans and anti-PSF-A546_Pos034_S001	00-GT3MMRT4FjzfJGKRNt3awE
1		Nucleus	0.000	1.000	1463	100001457	100000077	Not-Trans anti-PSF-A546 8C-S-PSF V2.00	0	29. Not-Trans and anti-PSF-A546_Pos034_S001	00-GT3MMRT4FjzfJGKRNt3awE
1		Nucleus	0.000	1.000	1464	100001458	100000078	Not-Trans anti-PSF-A546 8C-S-PSF V2.00	0	29. Not-Trans and anti-PSF-A546_Pos034_S001	00-GT3MMRT4FjzfJGKRNt3awE
1		Nucleus	0.000	1.000	1465	100001459	100000079	Not-Trans anti-PSF-A546 8C-S-PSF V2.00	0	29. Not-Trans and anti-PSF-A546_Pos034_S001	00-GT3MMRT4FjzfJGKRNt3awE
1		Nucleus	0.000	1.000	1466	100001460	100000080	Not-Trans anti-PSF-A546 8C-S-PSF V2.00	0	29. Not-Trans and anti-PSF-A546_Pos034_S001	00-GT3MMRT4FjzfJGKRNt3awE
1		Nucleus	0.000	1.000	1467	100001461	100000081	Not-Trans anti-PSF-A546 8C-S-PSF V2.00	0	29. Not-Trans and anti-PSF-A546_Pos034_S001	00-GT3MMRT4FjzfJGKRNt3awE
1		Nucleus	0.000	1.000	1468	100001462	100000082	Not-Trans anti-PSF-A546 8C-S-PSF V2.00	0	29. Not-Trans and anti-PSF-A546_Pos034_S001	00-GT3MMRT4FjzfJGKRNt3awE
1		Nucleus	0.000	1.000	1469	100001463	100000083	Not-Trans anti-PSF-A546 8C-S-PSF V2.00	0	29. Not-Trans and anti-PSF-A546_Pos034_S001	00-GT3MMRT4FjzfJGKRNt3awE
1		Nucleus	0.000	1.000	1470	100001464	100000084	Not-Trans anti-PSF-A546 8C-S-PSF V2.00	0	29. Not-Trans and anti-PSF-A546_Pos034_S001	00-GT3MMRT4FjzfJGKRNt3awE
1		Nucleus	0.000	1.000	1471	100001465	100000085	Not-Trans anti-PSF-A546 8C-S-PSF V2.00	0	29. Not-Trans and anti-PSF-A546_Pos034_S001	00-GT3MMRT4FjzfJGKRNt3awE
1		Nucleus	0.000	1.000	1472	100001466	100000086	Not-Trans anti-PSF-A546 8C-S-PSF V2.00	0	29. Not-Trans and anti-PSF-A546_Pos034_S001	00-GT3MMRT4FjzfJGKRNt3awE
1		Nucleus	0.000	1.000	1473	100001467	100000087	Not-Trans anti-PSF-A546 8C-S-PSF V2.00	0	29. Not-Trans and anti-PSF-A546_Pos034_S001	00-GT3MMRT4FjzfJGKRNt3awE
1		Nucleus	0.000	1.000	1474	100001468	100000088	Not-Trans anti-PSF-A546 8C-S-PSF V2.00	0	29. Not-Trans and anti-PSF-A546_Pos034_S001	00-GT3MMRT4FjzfJGKRNt3awE
1		Nucleus	0.000	1.000	1475	100001469	100000089	Not-Trans anti-PSF-A546 8C-S-PSF V2.00	0	29. Not-Trans and anti-PSF-A546_Pos034_S001	00-GT3MMRT4FjzfJGKRNt3awE
1		Nucleus	0.000	1.000	1476	100001470	100000090	Not-Trans anti-PSF-A546 8C-S-PSF V2.00	0	29. Not-Trans and anti-PSF-A546_Pos034_S001	00-GT3MMRT4FjzfJGKRNt3awE
1		Nucleus	0.000	1.000	1477	100001471	100000091	Not-Trans anti-PSF-A546 8C-S-PSF V2.00	0	29. Not-Trans and anti-PSF-A546_Pos034_S001	00-GT3MMRT4FjzfJGKRNt3awE
1		Nucleus	0.000	1.000	1478	100001472	100000092	Not-Trans anti-PSF-A546 8C-S-PSF V2.00	0	29. Not-Trans and anti-PSF-A546_Pos034_S001	00-GT3MMRT4FjzfJGKRNt3awE
1		Nucleus	0.000	1.000	1479	100001473	100000093	Not-Trans anti-PSF-A546 8C-S-PSF V2.00	0	29. Not-Trans and anti-PSF-A546_Pos034_S001	00-GT3MMRT4FjzfJGKRNt3awE
1		Nucleus	0.000	1.000	1480	100001474	100000094	Not-Trans anti-PSF-A546 8C-S-PSF V2.00	0	29. Not-Trans and anti-PSF-A546_Pos034_S001	00-GT3MMRT4FjzfJGKRNt3awE
1		Nucleus	0.000	1.000	1481	100001475	100000095	Not-Trans anti-PSF-A546 8C-S-PSF V2.00	0	29. Not-Trans and anti-PSF-A546_Pos034_S001	00-GT3MMRT4FjzfJGKRNt3awE
1		Nucleus	0.000	1.000	1482	100001476	100000096	Not-Trans anti-PSF-A546 8C-S-PSF V2.00	0	29. Not-Trans and anti-PSF-A546_Pos034_S001	00-GT3MMRT4FjzfJGKRNt3awE
1		Nucleus	0.000	1.000	1483	100001477	100000097	Not-Trans anti-PSF-A546 8C-S-PSF V2.00	0	29. Not-Trans and anti-PSF-A546_Pos034_S001	00-GT3MMRT4FjzfJGKRNt3awE
1		Nucleus	0.000	1.000	1484	100001478	100000098	Not-Trans anti-PSF-A546 8C-S-PSF V2.00	0	29. Not-Trans and anti-PSF-A546_Pos034_S001	00-GT3MMRT4FjzfJGKRNt3awE
1		Nucleus	0.000	1.000	1485	100001479	100000099	Not-Trans anti-PSF-A546 8C-S-PSF V2.00	0	29. Not-Trans and anti-PSF-A546_Pos034_S001	00-GT3MMRT4FjzfJGKRNt3awE
1		Nucleus	0.000	1.000	1486	100001480	100000100	Not-Trans anti-PSF-A546 8C-S-PSF V2.00	0	29. Not-Trans and anti-PSF-A546_Pos034_S001	00-GT3MMRT4FjzfJGKRNt3awE
1		Nucleus	0.000	1.000	1487	100001481	100000101	Not-Trans anti-PSF-A546 8C-S-PSF V2.00	0	29. Not-Trans and anti-PSF-A546_Pos034_S001	00-GT3MMRT4FjzfJGKRNt3awE
1		Nucleus	0.000	1.000	1488	100001482	100000102	Not-Trans anti-PSF-A546 8C-S-PSF V2.00	0	29. Not-Trans and anti-PSF-A546_Pos034_S001	00-GT3MMRT4FjzfJGKRNt3awE
1		Nucleus	0.000	1.000	1489	100001483	100000103	Not-Trans anti-PSF-A546 8C-S-PSF V2.00	0	29. Not-Trans and anti-PSF-A546_Pos034_S001	00-GT3MMRT4FjzfJGKRNt3awE
1		Nucleus	0.000	1.000	1490	100001484	100000104	Not-Trans anti-PSF-A546 8C-S-PSF V2.00	0	29. Not-Trans and anti-PSF-A546_Pos034_S001	00-GT3MMRT4FjzfJGKRNt3awE
1		Nucleus	0.000	1.000	1491	100001485	100000105	Not-Trans anti-PSF-A546 8C-S-PSF V2.00	0	29. Not-Trans and anti-PSF-A546_Pos034_S001	00-GT3MMRT4FjzfJGKRNt3awE
1		Nucleus	0.000	1.000	1492	100001486	100000106	Not-Trans anti-PSF-A546 8C-S-PSF V2.00	0	29. Not-Trans and anti-PSF-A546_Pos034_S001	00-GT3MMRT4FjzfJGKRNt3awE
1		Nucleus	0.000	1.000	1493	100001487	100000107	Not-Trans anti-PSF-A546 8C-S-PSF V2.00	0	29. Not-Trans and anti-PSF-A546_Pos034_S001	00-GT3MMRT4FjzfJGKRNt3awE
1		Nucleus	0.000	1.000	1494	100001488	100000000	Not-Trans anti-PSF-A546 8C-S-PSF V2.00	0	29. Not-Trans and anti-PSF-A546_Pos035_S001	00-xGLQWTkSvCapPjRRAbffiR
1		Nucleus	0.000	1.000	1495	100001489	100000001	Not-Trans anti-PSF-A546 8C-S-PSF V2.00	0	29. Not-Trans and anti-PSF-A546_Pos035_S001	00-xGLQWTkSvCapPjRRAbffiR
1		Nucleus	0.000	1.000	1496	100001490	100000002	Not-Trans anti-PSF-A546 8C-S-PSF V2.00	0	29. Not-Trans and anti-PSF-A546_Pos035_S001	00-xGLQWTkSvCapPjRRAbffiR
1		Nucleus	0.000	1.000	1497	100001491	100000003	Not-Trans anti-PSF-A546 8C-S-PSF V2.00	0	29. Not-Trans and anti-PSF-A546_Pos035_S001	00-xGLQWTkSvCapPjRRAbffiR
1		Nucleus	0.000	1.000	1498	100001492	100000004	Not-Trans anti-PSF-A546 8C-S-PSF V2.00	0	29. Not-Trans and anti-PSF-A546_Pos035_S001	00-xGLQWTkSvCapPjRRAbffiR
1		Nucleus	0.000	1.000	1499	100001493	100000005	Not-Trans anti-PSF-A546 8C-S-PSF V2.00	0	29. Not-Trans and anti-PSF-A546_Pos035_S001	00-xGLQWTkSvCapPjRRAbffiR
1		Nucleus	0.000	1.000	1500	100001494	100000006	Not-Trans anti-PSF-A546 8C-S-PSF V2.00	0	29. Not-Trans and anti-PSF-A546_Pos035_S001	00-xGLQWTkSvCapPjRRAbffiR
1		Nucleus	0.000	1.000	1501	100001495	100000007	Not-Trans anti-PSF-A546 8C-S-PSF V2.00	0	29. Not-Trans and anti-PSF-A546_Pos035_S001	00-xGLQWTkSvCapPjRRAbffiR
1		Nucleus	0.000	1.000	1502	100001496	100000008	Not-Trans anti-PSF-A546 8C-S-PSF V2.00	0	29. Not-Trans and anti-PSF-A546_Pos035_S001	00-xGLQWTkSvCapPjRRAbffiR
1		Nucleus	0.000	1.000	1503	100001497	100000009	Not-Trans anti-PSF-A546 8C-S-PSF V2.00	0	29. Not-Trans and anti-PSF-A546_Pos035_S001	00-xGLQWTkSvCapPjRRAbffiR
1		Nucleus	0.000	1.000	1504	100001498	100000010	Not-Trans anti-PSF-A546 8C-S-PSF V2.00	0	29. Not-Trans and anti-PSF-A546_Pos035_S001	00-xGLQWTkSvCapPjRRAbffiR
1		Nucleus	0.000	1.000	1505	100001499	100000011	Not-Trans anti-PSF-A546 8C-S-PSF V2.00	0	29. Not-Trans and anti-PSF-A546_Pos035_S001	00-xGLQWTkSvCapPjRRAbffiR
1		Nucleus	0.000	1.000	1506	100001500	100000012	Not-Trans anti-PSF-A546 8C-S-PSF V2.00	0	29. Not-Trans and anti-PSF-A546_Pos035_S001	00-xGLQWTkSvCapPjRRAbffiR
1		Nucleus	0.000	1.000	1507	100001501	100000013	Not-Trans anti-PSF-A546 8C-S-PSF V2.00	0	29. Not-Trans and anti-PSF-A546_Pos035_S001	00-xGLQWTkSvCapPjRRAbffiR
1		Nucleus	0.000	1.000	1508	100001502	100000014	Not-Trans anti-PSF-A546 8C-S-PSF V2.00	0	29. Not-Trans and anti-PSF-A546_Pos035_S001	00-xGLQWTkSvCapPjRRAbffiR
1		Nucleus	0.000	1.000	1509	100001503	100000015	Not-Trans anti-PSF-A546 8C-S-PSF V2.00	0	29. Not-Trans and anti-PSF-A546_Pos035_S001	00-xGLQWTkSvCapPjRRAbffiR
1		Nucleus	0.000	1.000	1510	100001504	100000016	Not-Trans anti-PSF-A546 8C-S-PSF V2.00	0	29. Not-Trans and anti-PSF-A546_Pos035_S001	00-xGLQWTkSvCapPjRRAbffiR
1		Nucleus	0.000	1.000	1511	100001505	100000017	Not-Trans anti-PSF-A546 8C-S-PSF V2.00	0	29. Not-Trans and anti-PSF-A546_Pos035_S001	00-xGLQWTkSvCapPjRRAbffiR
1		Nucleus	0.000	1.000	1512	100001506	100000018	Not-Trans anti-PSF-A546 8C-S-PSF V2.00	0	29. Not-Trans and anti-PSF-A546_Pos035_S001	00-xGLQWTkSvCapPjRRAbffiR
1		Nucleus	0.000	1.000	1513	100001507	100000019	Not-Trans anti-PSF-A546 8C-S-PSF V2.00	0	29. Not-Trans and anti-PSF-A546_Pos035_S001	00-xGLQWTkSvCapPjRRAbffiR
1		Nucleus	0.000	1.000	1514	100001508	100000020	Not-Trans anti-PSF-A546 8C-S-PSF V2.00	0	29. Not-Trans and anti-PSF-A546_Pos035_S001	00-xGLQWTkSvCapPjRRAbffiR
1		Nucleus	0.000	1.000	1515	100001509	100000021	Not-Trans anti-PSF-A546 8C-S-PSF V2.00	0	29. Not-Trans and anti-PSF-A546_Pos035_S001	00-xGLQWTkSvCapPjRRAbffiR
1		Nucleus	0.000	1.000	1516	100001510	100000022	Not-Trans anti-PSF-A546 8C-S-PSF V2.00	0	29. Not-Trans and anti-PSF-A546_Pos035_S001	00-xGLQWTkSvCapPjRRAbffiR
1		Nucleus	0.000	1.000	1517	100001511	100000023	Not-Trans anti-PSF-A546 8C-S-PSF V2.00	0	29. Not-Trans and anti-PSF-A546_Pos035_S001	00-xGLQWTkSvCapPjRRAbffiR
1		Nucleus	0.000	1.000	1518	100001512	100000024	Not-Trans anti-PSF-A546 8C-S-PSF V2.00	0	29. Not-Trans and anti-PSF-A546_Pos035_S001	00-xGLQWTkSvCapPjRRAbffiR
1		Nucleus	0.000	1.000	1519	100001513	100000025	Not-Trans anti-PSF-A546 8C-S-PSF V2.00	0	29. Not-Trans and anti-PSF-A546_Pos035_S001	00-xGLQWTkSvCapPjRRAbffiR
1		Nucleus	0.000	1.000	1520	100001514	100000026	Not-Trans anti-PSF-A546 8C-S-PSF V2.00	0	29. Not-Trans and anti-PSF-A546_Pos035_S001	00-xGLQWTkSvCapPjRRAbffiR
1		Nucleus	0.000	1.000	1521	100001515	100000027	Not-Trans anti-PSF-A546 8C-S-PSF V2.00	0	29. Not-Trans and anti-PSF-A546_Pos035_S001	00-xGLQWTkSvCapPjRRAbffiR
1		Nucleus	0.000	1.000	1522	100001516	100000028	Not-Trans anti-PSF-A546 8C-S-PSF V2.00	0	29. Not-Trans and anti-PSF-A546_Pos035_S001	00-xGLQWTkSvCapPjRRAbffiR
1		Nucleus	0.000	1.000	1523	100001517	100000029	Not-Trans anti-PSF-A546 8C-S-PSF V2.00	0	29. Not-Trans and anti-PSF-A546_Pos035_S001	00-xGLQWTkSvCapPjRRAbffiR
1		Nucleus	0.000	1.000	1524	100001518	100000030	Not-Trans anti-PSF-A546 8C-S-PSF V2.00	0	29. Not-Trans and anti-PSF-A546_Pos035_S001	00-xGLQWTkSvCapPjRRAbffiR
1		Nucleus	0.000	1.000	1525	100001519	100000031	Not-Trans anti-PSF-A546 8C-S-PSF V2.00	0	29. Not-Trans and anti-PSF-A546_Pos035_S001	00-xGLQWTkSvCapPjRRAbffiR
1		Nucleus	0.000	1.000	1526	100001520	100000032	Not-Trans anti-PSF-A546 8C-S-PSF V2.00	0	29. Not-Trans and anti-PSF-A546_Pos035_S001	00-xGLQWTkSvCapPjRRAbffiR
1		Nucleus	0.000	1.000	1527	100001521	100000033	Not-Trans anti-PSF-A546 8C-S-PSF V2.00	0	29. Not-Trans and anti-PSF-A546_Pos035_S001	00-xGLQWTkSvCapPjRRAbffiR
1		Nucleus	0.000	1.000	1528	100001522	100000034	Not-Trans anti-PSF-A546 8C-S-PSF V2.00	0	29. Not-Trans and anti-PSF-A546_Pos035_S001	00-xGLQWTkSvCapPjRRAbffiR
1		Nucleus	0.000	1.000	1529	100001523	100000035	Not-Trans anti-PSF-A546 8C-S-PSF V2.00	0	29. Not-Trans and anti-PSF-A546_Pos035_S001	00-xGLQWTkSvCapPjRRAbffiR
1		Nucleus	0.000	1.000	1530	100001524	100000036	Not-Trans anti-PSF-A546 8C-S-PSF V2.00	0	29. Not-Trans and anti-PSF-A546_Pos035_S001	00-xGLQWTkSvCapPjRRAbffiR
1		Nucleus	0.000	1.000	1531	100001525	100000037	Not-Trans anti-PSF-A546 8C-S-PSF V2.00	0	29. Not-Trans and anti-PSF-A546_Pos035_S001	00-xGLQWTkSvCapPjRRAbffiR
1		Nucleus	0.000	1.000	1532	100001526	100000038	Not-Trans anti-PSF-A546 8C-S-PSF V2.00	0	29. Not-Trans and anti-PSF-A546_Pos035_S001	00-xGLQWTkSvCapPjRRAbffiR
1		Nucleus	0.000	1.000	1533	100001527	100000039	Not-Trans anti-PSF-A546 8C-S-PSF V2.00	0	29. Not-Trans and anti-PSF-A546_Pos035_S001	00-xGLQWTkSvCapPjRRAbffiR
1		Nucleus	0.000	1.000	1534	100001528	100000040	Not-Trans anti-PSF-A546 8C-S-PSF V2.00	0	29. Not-Trans and anti-PSF-A546_Pos035_S001	00-xGLQWTkSvCapPjRRAbffiR
1		Nucleus	0.000	1.000	1535	100001529	100000041	Not-Trans anti-PSF-A546 8C-S-PSF V2.00	0	29. Not-Trans and anti-PSF-A546_Pos035_S001	00-xGLQWTkSvCapPjRRAbffiR
1		Nucleus	0.000	1.000	1536	100001530	100000042	Not-Trans anti-PSF-A546 8C-S-PSF V2.00	0	29. Not-Trans and anti-PSF-A546_Pos035_S001	00-xGLQWTkSvCapPjRRAbffiR
1		Nucleus	0.000	1.000	1537	100001531	100000043	Not-Trans anti-PSF-A546 8C-S-PSF V2.00	0	29. Not-Trans and anti-PSF-A546_Pos035_S001	00-xGLQWTkSvCapPjRRAbffiR
1		Nucleus	0.000	1.000	1538	100001532	100000044	Not-Trans anti-PSF-A546 8C-S-PSF V2.00	0	29. Not-Trans and anti-PSF-A546_Pos035_S001	00-xGLQWTkSvCapPjRRAbffiR
1		Nucleus	0.000	1.000	1539	100001533	100000045	Not-Trans anti-PSF-A546 8C-S-PSF V2.00	0	29. Not-Trans and anti-PSF-A546_Pos035_S001	00-xGLQWTkSvCapPjRRAbffiR
1		Nucleus	0.000	1.000	1540	100001534	100000046	Not-Trans anti-PSF-A546 8C-S-PSF V2.00	0	29. Not-Trans and anti-PSF-A546_Pos035_S001	00-xGLQWTkSvCapPjRRAbffiR
1		Nucleus	0.000	1.000	1541	100001535	100000047	Not-Trans anti-PSF-A546 8C-S-PSF V2.00	0	29. Not-Trans and anti-PSF-A546_Pos035_S001	00-xGLQWTkSvCapPjRRAbffiR
1		Nucleus	0.000	1.000	1542	100001536	100000048	Not-Trans anti-PSF-A546 8C-S-PSF V2.00	0	29. Not-Trans and anti-PSF-A546_Pos035_S001	00-xGLQWTkSvCapPjRRAbffiR
1		Nucleus	0.000	1.000	1543	100001537	100000049	Not-Trans anti-PSF-A546 8C-S-PSF V2.00	0	29. Not-Trans and anti-PSF-A546_Pos035_S001	00-xGLQWTkSvCapPjRRAbffiR
1		Nucleus	0.000	1.000	1544	100001538	100000050	Not-Trans anti-PSF-A546 8C-S-PSF V2.00	0	29. Not-Trans and anti-PSF-A546_Pos035_S001	00-xGLQWTkSvCapPjRRAbffiR
1		Nucleus	0.000	1.000	1545	100001539	100000051	Not-Trans anti-PSF-A546 8C-S-PSF V2.00	0	29. Not-Trans and anti-PSF-A546_Pos035_S001	00-xGLQWTkSvCapPjRRAbffiR
1		Nucleus	0.000	1.000	1546	100001540	100000052	Not-Trans anti-PSF-A546 8C-S-PSF V2.00	0	29. Not-Trans and anti-PSF-A546_Pos035_S001	00-xGLQWTkSvCapPjRRAbffiR
1		Nucleus	0.000	1.000	1547	100001541	100000000	Not-Trans anti-PSF-A546 8C-S-PSF V2.00	0	29. Not-Trans and anti-PSF-A546_Pos036_S001	00-SfkxxKAsf3Q25tfHTcRrFM
1		Nucleus	0.000	1.000	1548	100001542	100000001	Not-Trans anti-PSF-A546 8C-S-PSF V2.00	0	29. Not-Trans and anti-PSF-A546_Pos036_S001	00-SfkxxKAsf3Q25tfHTcRrFM
1		Nucleus	0.000	1.000	1549	100001543	100000002	Not-Trans anti-PSF-A546 8C-S-PSF V2.00	0	29. Not-Trans and anti-PSF-A546_Pos036_S001	00-SfkxxKAsf3Q25tfHTcRrFM
1		Nucleus	0.000	1.000	1550	100001544	100000003	Not-Trans anti-PSF-A546 8C-S-PSF V2.00	0	29. Not-Trans and anti-PSF-A546_Pos036_S001	00-SfkxxKAsf3Q25tfHTcRrFM
1		Nucleus	0.000	1.000	1551	100001545	100000004	Not-Trans anti-PSF-A546 8C-S-PSF V2.00	0	29. Not-Trans and anti-PSF-A546_Pos036_S001	00-SfkxxKAsf3Q25tfHTcRrFM
1		Nucleus	0.000	1.000	1552	100001546	100000005	Not-Trans anti-PSF-A546 8C-S-PSF V2.00	0	29. Not-Trans and anti-PSF-A546_Pos036_S001	00-SfkxxKAsf3Q25tfHTcRrFM
1		Nucleus	0.000	1.000	1553	100001547	100000006	Not-Trans anti-PSF-A546 8C-S-PSF V2.00	0	29. Not-Trans and anti-PSF-A546_Pos036_S001	00-SfkxxKAsf3Q25tfHTcRrFM
1		Nucleus	0.000	1.000	1554	100001548	100000007	Not-Trans anti-PSF-A546 8C-S-PSF V2.00	0	29. Not-Trans and anti-PSF-A546_Pos036_S001	00-SfkxxKAsf3Q25tfHTcRrFM
1		Nucleus	0.000	1.000	1555	100001549	100000008	Not-Trans anti-PSF-A546 8C-S-PSF V2.00	0	29. Not-Trans and anti-PSF-A546_Pos036_S001	00-SfkxxKAsf3Q25tfHTcRrFM
1		Nucleus	0.000	1.000	1556	100001550	100000009	Not-Trans anti-PSF-A546 8C-S-PSF V2.00	0	29. Not-Trans and anti-PSF-A546_Pos036_S001	00-SfkxxKAsf3Q25tfHTcRrFM
1		Nucleus	0.000	1.000	1557	100001551	100000010	Not-Trans anti-PSF-A546 8C-S-PSF V2.00	0	29. Not-Trans and anti-PSF-A546_Pos036_S001	00-SfkxxKAsf3Q25tfHTcRrFM
1		Nucleus	0.000	1.000	1558	100001552	100000011	Not-Trans anti-PSF-A546 8C-S-PSF V2.00	0	29. Not-Trans and anti-PSF-A546_Pos036_S001	00-SfkxxKAsf3Q25tfHTcRrFM
1		Nucleus	0.000	1.000	1559	100001553	100000012	Not-Trans anti-PSF-A546 8C-S-PSF V2.00	0	29. Not-Trans and anti-PSF-A546_Pos036_S001	00-SfkxxKAsf3Q25tfHTcRrFM
1		Nucleus	0.000	1.000	1560	100001554	100000013	Not-Trans anti-PSF-A546 8C-S-PSF V2.00	0	29. Not-Trans and anti-PSF-A546_Pos036_S001	00-SfkxxKAsf3Q25tfHTcRrFM
1		Nucleus	0.000	1.000	1561	100001555	100000014	Not-Trans anti-PSF-A546 8C-S-PSF V2.00	0	29. Not-Trans and anti-PSF-A546_Pos036_S001	00-SfkxxKAsf3Q25tfHTcRrFM
1		Nucleus	0.000	1.000	1562	100001556	100000015	Not-Trans anti-PSF-A546 8C-S-PSF V2.00	0	29. Not-Trans and anti-PSF-A546_Pos036_S001	00-SfkxxKAsf3Q25tfHTcRrFM
1		Nucleus	0.000	1.000	1563	100001557	100000016	Not-Trans anti-PSF-A546 8C-S-PSF V2.00	0	29. Not-Trans and anti-PSF-A546_Pos036_S001	00-SfkxxKAsf3Q25tfHTcRrFM
1		Nucleus	0.000	1.000	1564	100001558	100000017	Not-Trans anti-PSF-A546 8C-S-PSF V2.00	0	29. Not-Trans and anti-PSF-A546_Pos036_S001	00-SfkxxKAsf3Q25tfHTcRrFM
1		Nucleus	0.000	1.000	1565	100001559	100000000	Not-Trans anti-PSF-A546 8C-S-PSF V2.00	0	29. Not-Trans and anti-PSF-A546_Pos037_S001	00-G3SCfj59KLiVCaN6J8nsHS
1		Nucleus	0.000	1.000	1566	100001560	100000001	Not-Trans anti-PSF-A546 8C-S-PSF V2.00	0	29. Not-Trans and anti-PSF-A546_Pos037_S001	00-G3SCfj59KLiVCaN6J8nsHS
1		Nucleus	0.000	1.000	1567	100001561	100000002	Not-Trans anti-PSF-A546 8C-S-PSF V2.00	0	29. Not-Trans and anti-PSF-A546_Pos037_S001	00-G3SCfj59KLiVCaN6J8nsHS
1		Nucleus	0.000	1.000	1568	100001562	100000003	Not-Trans anti-PSF-A546 8C-S-PSF V2.00	0	29. Not-Trans and anti-PSF-A546_Pos037_S001	00-G3SCfj59KLiVCaN6J8nsHS
1		Nucleus	0.000	1.000	1569	100001563	100000004	Not-Trans anti-PSF-A546 8C-S-PSF V2.00	0	29. Not-Trans and anti-PSF-A546_Pos037_S001	00-G3SCfj59KLiVCaN6J8nsHS
1		Nucleus	0.000	1.000	1570	100001564	100000005	Not-Trans anti-PSF-A546 8C-S-PSF V2.00	0	29. Not-Trans and anti-PSF-A546_Pos037_S001	00-G3SCfj59KLiVCaN6J8nsHS
1		Nucleus	0.000	1.000	1571	100001565	100000006	Not-Trans anti-PSF-A546 8C-S-PSF V2.00	0	29. Not-Trans and anti-PSF-A546_Pos037_S001	00-G3SCfj59KLiVCaN6J8nsHS
1		Nucleus	0.000	1.000	1572	100001566	100000007	Not-Trans anti-PSF-A546 8C-S-PSF V2.00	0	29. Not-Trans and anti-PSF-A546_Pos037_S001	00-G3SCfj59KLiVCaN6J8nsHS
1		Nucleus	0.000	1.000	1573	100001567	100000008	Not-Trans anti-PSF-A546 8C-S-PSF V2.00	0	29. Not-Trans and anti-PSF-A546_Pos037_S001	00-G3SCfj59KLiVCaN6J8nsHS
1		Nucleus	0.000	1.000	1574	100001568	100000009	Not-Trans anti-PSF-A546 8C-S-PSF V2.00	0	29. Not-Trans and anti-PSF-A546_Pos037_S001	00-G3SCfj59KLiVCaN6J8nsHS
1		Nucleus	0.000	1.000	1575	100001569	100000010	Not-Trans anti-PSF-A546 8C-S-PSF V2.00	0	29. Not-Trans and anti-PSF-A546_Pos037_S001	00-G3SCfj59KLiVCaN6J8nsHS
1		Nucleus	0.000	1.000	1576	100001570	100000011	Not-Trans anti-PSF-A546 8C-S-PSF V2.00	0	29. Not-Trans and anti-PSF-A546_Pos037_S001	00-G3SCfj59KLiVCaN6J8nsHS
1		Nucleus	0.000	1.000	1577	100001571	100000012	Not-Trans anti-PSF-A546 8C-S-PSF V2.00	0	29. Not-Trans and anti-PSF-A546_Pos037_S001	00-G3SCfj59KLiVCaN6J8nsHS
1		Nucleus	0.000	1.000	1578	100001572	100000013	Not-Trans anti-PSF-A546 8C-S-PSF V2.00	0	29. Not-Trans and anti-PSF-A546_Pos037_S001	00-G3SCfj59KLiVCaN6J8nsHS
1		Nucleus	0.000	1.000	1579	100001573	100000014	Not-Trans anti-PSF-A546 8C-S-PSF V2.00	0	29. Not-Trans and anti-PSF-A546_Pos037_S001	00-G3SCfj59KLiVCaN6J8nsHS
1		Nucleus	0.000	1.000	1580	100001574	100000015	Not-Trans anti-PSF-A546 8C-S-PSF V2.00	0	29. Not-Trans and anti-PSF-A546_Pos037_S001	00-G3SCfj59KLiVCaN6J8nsHS
1		Nucleus	0.000	1.000	1581	100001575	100000016	Not-Trans anti-PSF-A546 8C-S-PSF V2.00	0	29. Not-Trans and anti-PSF-A546_Pos037_S001	00-G3SCfj59KLiVCaN6J8nsHS
1		Nucleus	0.000	1.000	1582	100001576	100000017	Not-Trans anti-PSF-A546 8C-S-PSF V2.00	0	29. Not-Trans and anti-PSF-A546_Pos037_S001	00-G3SCfj59KLiVCaN6J8nsHS
1		Nucleus	0.000	1.000	1583	100001577	100000018	Not-Trans anti-PSF-A546 8C-S-PSF V2.00	0	29. Not-Trans and anti-PSF-A546_Pos037_S001	00-G3SCfj59KLiVCaN6J8nsHS
1		Nucleus	0.000	1.000	1584	100001578	100000019	Not-Trans anti-PSF-A546 8C-S-PSF V2.00	0	29. Not-Trans and anti-PSF-A546_Pos037_S001	00-G3SCfj59KLiVCaN6J8nsHS
1		Nucleus	0.000	1.000	1585	100001579	100000020	Not-Trans anti-PSF-A546 8C-S-PSF V2.00	0	29. Not-Trans and anti-PSF-A546_Pos037_S001	00-G3SCfj59KLiVCaN6J8nsHS
1		Nucleus	0.000	1.000	1586	100001580	100000021	Not-Trans anti-PSF-A546 8C-S-PSF V2.00	0	29. Not-Trans and anti-PSF-A546_Pos037_S001	00-G3SCfj59KLiVCaN6J8nsHS
1		Nucleus	0.000	1.000	1587	100001581	100000022	Not-Trans anti-PSF-A546 8C-S-PSF V2.00	0	29. Not-Trans and anti-PSF-A546_Pos037_S001	00-G3SCfj59KLiVCaN6J8nsHS
1		Nucleus	0.000	1.000	1588	100001582	100000023	Not-Trans anti-PSF-A546 8C-S-PSF V2.00	0	29. Not-Trans and anti-PSF-A546_Pos037_S001	00-G3SCfj59KLiVCaN6J8nsHS
1		Nucleus	0.000	1.000	1589	100001583	100000024	Not-Trans anti-PSF-A546 8C-S-PSF V2.00	0	29. Not-Trans and anti-PSF-A546_Pos037_S001	00-G3SCfj59KLiVCaN6J8nsHS
1		Nucleus	0.000	1.000	1590	100001584	100000025	Not-Trans anti-PSF-A546 8C-S-PSF V2.00	0	29. Not-Trans and anti-PSF-A546_Pos037_S001	00-G3SCfj59KLiVCaN6J8nsHS
1		Nucleus	0.000	1.000	1591	100001585	100000026	Not-Trans anti-PSF-A546 8C-S-PSF V2.00	0	29. Not-Trans and anti-PSF-A546_Pos037_S001	00-G3SCfj59KLiVCaN6J8nsHS
1		Nucleus	0.000	1.000	1592	100001586	100000027	Not-Trans anti-PSF-A546 8C-S-PSF V2.00	0	29. Not-Trans and anti-PSF-A546_Pos037_S001	00-G3SCfj59KLiVCaN6J8nsHS
1		Nucleus	0.000	1.000	1593	100001587	100000028	Not-Trans anti-PSF-A546 8C-S-PSF V2.00	0	29. Not-Trans and anti-PSF-A546_Pos037_S001	00-G3SCfj59KLiVCaN6J8nsHS
1		Nucleus	0.000	1.000	1594	100001588	100000029	Not-Trans anti-PSF-A546 8C-S-PSF V2.00	0	29. Not-Trans and anti-PSF-A546_Pos037_S001	00-G3SCfj59KLiVCaN6J8nsHS
1		Nucleus	0.000	1.000	1595	100001589	100000030	Not-Trans anti-PSF-A546 8C-S-PSF V2.00	0	29. Not-Trans and anti-PSF-A546_Pos037_S001	00-G3SCfj59KLiVCaN6J8nsHS
1		Nucleus	0.000	1.000	1596	100001590	100000031	Not-Trans anti-PSF-A546 8C-S-PSF V2.00	0	29. Not-Trans and anti-PSF-A546_Pos037_S001	00-G3SCfj59KLiVCaN6J8nsHS
1		Nucleus	0.000	1.000	1597	100001591	100000032	Not-Trans anti-PSF-A546 8C-S-PSF V2.00	0	29. Not-Trans and anti-PSF-A546_Pos037_S001	00-G3SCfj59KLiVCaN6J8nsHS
1		Nucleus	0.000	1.000	1598	100001592	100000033	Not-Trans anti-PSF-A546 8C-S-PSF V2.00	0	29. Not-Trans and anti-PSF-A546_Pos037_S001	00-G3SCfj59KLiVCaN6J8nsHS
1		Nucleus	0.000	1.000	1599	100001593	100000034	Not-Trans anti-PSF-A546 8C-S-PSF V2.00	0	29. Not-Trans and anti-PSF-A546_Pos037_S001	00-G3SCfj59KLiVCaN6J8nsHS
1		Nucleus	0.000	1.000	1600	100001594	100000035	Not-Trans anti-PSF-A546 8C-S-PSF V2.00	0	29. Not-Trans and anti-PSF-A546_Pos037_S001	00-G3SCfj59KLiVCaN6J8nsHS
1		Nucleus	0.000	1.000	1601	100001595	100000036	Not-Trans anti-PSF-A546 8C-S-PSF V2.00	0	29. Not-Trans and anti-PSF-A546_Pos037_S001	00-G3SCfj59KLiVCaN6J8nsHS
1		Nucleus	0.000	1.000	1602	100001596	100000037	Not-Trans anti-PSF-A546 8C-S-PSF V2.00	0	29. Not-Trans and anti-PSF-A546_Pos037_S001	00-G3SCfj59KLiVCaN6J8nsHS
1		Nucleus	0.000	1.000	1603	100001597	100000038	Not-Trans anti-PSF-A546 8C-S-PSF V2.00	0	29. Not-Trans and anti-PSF-A546_Pos037_S001	00-G3SCfj59KLiVCaN6J8nsHS
1		Nucleus	0.000	1.000	1604	100001598	100000039	Not-Trans anti-PSF-A546 8C-S-PSF V2.00	0	29. Not-Trans and anti-PSF-A546_Pos037_S001	00-G3SCfj59KLiVCaN6J8nsHS
1		Nucleus	0.000	1.000	1605	100001599	100000040	Not-Trans anti-PSF-A546 8C-S-PSF V2.00	0	29. Not-Trans and anti-PSF-A546_Pos037_S001	00-G3SCfj59KLiVCaN6J8nsHS
1		Nucleus	0.000	1.000	1606	100001600	100000041	Not-Trans anti-PSF-A546 8C-S-PSF V2.00	0	29. Not-Trans and anti-PSF-A546_Pos037_S001	00-G3SCfj59KLiVCaN6J8nsHS
1		Nucleus	0.000	1.000	1607	100001601	100000042	Not-Trans anti-PSF-A546 8C-S-PSF V2.00	0	29. Not-Trans and anti-PSF-A546_Pos037_S001	00-G3SCfj59KLiVCaN6J8nsHS
1		Nucleus	0.000	1.000	1608	100001602	100000043	Not-Trans anti-PSF-A546 8C-S-PSF V2.00	0	29. Not-Trans and anti-PSF-A546_Pos037_S001	00-G3SCfj59KLiVCaN6J8nsHS
1		Nucleus	0.000	1.000	1609	100001603	100000044	Not-Trans anti-PSF-A546 8C-S-PSF V2.00	0	29. Not-Trans and anti-PSF-A546_Pos037_S001	00-G3SCfj59KLiVCaN6J8nsHS
1		Nucleus	0.000	1.000	1610	100001604	100000045	Not-Trans anti-PSF-A546 8C-S-PSF V2.00	0	29. Not-Trans and anti-PSF-A546_Pos037_S001	00-G3SCfj59KLiVCaN6J8nsHS
1		Nucleus	0.000	1.000	1611	100001605	100000046	Not-Trans anti-PSF-A546 8C-S-PSF V2.00	0	29. Not-Trans and anti-PSF-A546_Pos037_S001	00-G3SCfj59KLiVCaN6J8nsHS
1		Nucleus	0.000	1.000	1612	100001606	100000047	Not-Trans anti-PSF-A546 8C-S-PSF V2.00	0	29. Not-Trans and anti-PSF-A546_Pos037_S001	00-G3SCfj59KLiVCaN6J8nsHS
1		Nucleus	0.000	1.000	1613	100001607	100000048	Not-Trans anti-PSF-A546 8C-S-PSF V2.00	0	29. Not-Trans and anti-PSF-A546_Pos037_S001	00-G3SCfj59KLiVCaN6J8nsHS
1		Nucleus	0.000	1.000	1614	100001608	100000049	Not-Trans anti-PSF-A546 8C-S-PSF V2.00	0	29. Not-Trans and anti-PSF-A546_Pos037_S001	00-G3SCfj59KLiVCaN6J8nsHS
1		Nucleus	0.000	1.000	1615	100001609	100000000	Not-Trans anti-PSF-A546 8C-S-PSF V2.00	0	29. Not-Trans and anti-PSF-A546_Pos038_S001	00-VTZxRfVjLFt33XZGE6jzSV
1		Nucleus	0.000	1.000	1616	100001610	100000001	Not-Trans anti-PSF-A546 8C-S-PSF V2.00	0	29. Not-Trans and anti-PSF-A546_Pos038_S001	00-VTZxRfVjLFt33XZGE6jzSV
1		Nucleus	0.000	1.000	1617	100001611	100000002	Not-Trans anti-PSF-A546 8C-S-PSF V2.00	0	29. Not-Trans and anti-PSF-A546_Pos038_S001	00-VTZxRfVjLFt33XZGE6jzSV
1		Nucleus	0.000	1.000	1618	100001612	100000003	Not-Trans anti-PSF-A546 8C-S-PSF V2.00	0	29. Not-Trans and anti-PSF-A546_Pos038_S001	00-VTZxRfVjLFt33XZGE6jzSV
1		Nucleus	0.000	1.000	1619	100001613	100000004	Not-Trans anti-PSF-A546 8C-S-PSF V2.00	0	29. Not-Trans and anti-PSF-A546_Pos038_S001	00-VTZxRfVjLFt33XZGE6jzSV
1		Nucleus	0.000	1.000	1620	100001614	100000005	Not-Trans anti-PSF-A546 8C-S-PSF V2.00	0	29. Not-Trans and anti-PSF-A546_Pos038_S001	00-VTZxRfVjLFt33XZGE6jzSV
1		Nucleus	0.000	1.000	1621	100001615	100000006	Not-Trans anti-PSF-A546 8C-S-PSF V2.00	0	29. Not-Trans and anti-PSF-A546_Pos038_S001	00-VTZxRfVjLFt33XZGE6jzSV
1		Nucleus	0.000	1.000	1622	100001616	100000007	Not-Trans anti-PSF-A546 8C-S-PSF V2.00	0	29. Not-Trans and anti-PSF-A546_Pos038_S001	00-VTZxRfVjLFt33XZGE6jzSV
1		Nucleus	0.000	1.000	1623	100001617	100000008	Not-Trans anti-PSF-A546 8C-S-PSF V2.00	0	29. Not-Trans and anti-PSF-A546_Pos038_S001	00-VTZxRfVjLFt33XZGE6jzSV
1		Nucleus	0.000	1.000	1624	100001618	100000009	Not-Trans anti-PSF-A546 8C-S-PSF V2.00	0	29. Not-Trans and anti-PSF-A546_Pos038_S001	00-VTZxRfVjLFt33XZGE6jzSV
1		Nucleus	0.000	1.000	1625	100001619	100000010	Not-Trans anti-PSF-A546 8C-S-PSF V2.00	0	29. Not-Trans and anti-PSF-A546_Pos038_S001	00-VTZxRfVjLFt33XZGE6jzSV
1		Nucleus	0.000	1.000	1626	100001620	100000011	Not-Trans anti-PSF-A546 8C-S-PSF V2.00	0	29. Not-Trans and anti-PSF-A546_Pos038_S001	00-VTZxRfVjLFt33XZGE6jzSV
1		Nucleus	0.000	1.000	1627	100001621	100000012	Not-Trans anti-PSF-A546 8C-S-PSF V2.00	0	29. Not-Trans and anti-PSF-A546_Pos038_S001	00-VTZxRfVjLFt33XZGE6jzSV
1		Nucleus	0.000	1.000	1628	100001622	100000013	Not-Trans anti-PSF-A546 8C-S-PSF V2.00	0	29. Not-Trans and anti-PSF-A546_Pos038_S001	00-VTZxRfVjLFt33XZGE6jzSV
1		Nucleus	0.000	1.000	1629	100001623	100000014	Not-Trans anti-PSF-A546 8C-S-PSF V2.00	0	29. Not-Trans and anti-PSF-A546_Pos038_S001	00-VTZxRfVjLFt33XZGE6jzSV
1		Nucleus	0.000	1.000	1630	100001624	100000015	Not-Trans anti-PSF-A546 8C-S-PSF V2.00	0	29. Not-Trans and anti-PSF-A546_Pos038_S001	00-VTZxRfVjLFt33XZGE6jzSV
1		Nucleus	0.000	1.000	1631	100001625	100000016	Not-Trans anti-PSF-A546 8C-S-PSF V2.00	0	29. Not-Trans and anti-PSF-A546_Pos038_S001	00-VTZxRfVjLFt33XZGE6jzSV
1		Nucleus	0.000	1.000	1632	100001626	100000017	Not-Trans anti-PSF-A546 8C-S-PSF V2.00	0	29. Not-Trans and anti-PSF-A546_Pos038_S001	00-VTZxRfVjLFt33XZGE6jzSV
1		Nucleus	0.000	1.000	1633	100001627	100000018	Not-Trans anti-PSF-A546 8C-S-PSF V2.00	0	29. Not-Trans and anti-PSF-A546_Pos038_S001	00-VTZxRfVjLFt33XZGE6jzSV
1		Nucleus	0.000	1.000	1634	100001628	100000019	Not-Trans anti-PSF-A546 8C-S-PSF V2.00	0	29. Not-Trans and anti-PSF-A546_Pos038_S001	00-VTZxRfVjLFt33XZGE6jzSV
1		Nucleus	0.000	1.000	1635	100001629	100000020	Not-Trans anti-PSF-A546 8C-S-PSF V2.00	0	29. Not-Trans and anti-PSF-A546_Pos038_S001	00-VTZxRfVjLFt33XZGE6jzSV
1		Nucleus	0.000	1.000	1636	100001630	100000021	Not-Trans anti-PSF-A546 8C-S-PSF V2.00	0	29. Not-Trans and anti-PSF-A546_Pos038_S001	00-VTZxRfVjLFt33XZGE6jzSV
1		Nucleus	0.000	1.000	1637	100001631	100000022	Not-Trans anti-PSF-A546 8C-S-PSF V2.00	0	29. Not-Trans and anti-PSF-A546_Pos038_S001	00-VTZxRfVjLFt33XZGE6jzSV
1		Nucleus	0.000	1.000	1638	100001632	100000023	Not-Trans anti-PSF-A546 8C-S-PSF V2.00	0	29. Not-Trans and anti-PSF-A546_Pos038_S001	00-VTZxRfVjLFt33XZGE6jzSV
1		Nucleus	0.000	1.000	1639	100001633	100000024	Not-Trans anti-PSF-A546 8C-S-PSF V2.00	0	29. Not-Trans and anti-PSF-A546_Pos038_S001	00-VTZxRfVjLFt33XZGE6jzSV
1		Nucleus	0.000	1.000	1640	100001634	100000025	Not-Trans anti-PSF-A546 8C-S-PSF V2.00	0	29. Not-Trans and anti-PSF-A546_Pos038_S001	00-VTZxRfVjLFt33XZGE6jzSV
1		Nucleus	0.000	1.000	1641	100001635	100000026	Not-Trans anti-PSF-A546 8C-S-PSF V2.00	0	29. Not-Trans and anti-PSF-A546_Pos038_S001	00-VTZxRfVjLFt33XZGE6jzSV
1		Nucleus	0.000	1.000	1642	100001636	100000027	Not-Trans anti-PSF-A546 8C-S-PSF V2.00	0	29. Not-Trans and anti-PSF-A546_Pos038_S001	00-VTZxRfVjLFt33XZGE6jzSV
1		Nucleus	0.000	1.000	1643	100001637	100000028	Not-Trans anti-PSF-A546 8C-S-PSF V2.00	0	29. Not-Trans and anti-PSF-A546_Pos038_S001	00-VTZxRfVjLFt33XZGE6jzSV
1		Nucleus	0.000	1.000	1644	100001638	100000029	Not-Trans anti-PSF-A546 8C-S-PSF V2.00	0	29. Not-Trans and anti-PSF-A546_Pos038_S001	00-VTZxRfVjLFt33XZGE6jzSV
1		Nucleus	0.000	1.000	1645	100001639	100000030	Not-Trans anti-PSF-A546 8C-S-PSF V2.00	0	29. Not-Trans and anti-PSF-A546_Pos038_S001	00-VTZxRfVjLFt33XZGE6jzSV
1		Nucleus	0.000	1.000	1646	100001640	100000031	Not-Trans anti-PSF-A546 8C-S-PSF V2.00	0	29. Not-Trans and anti-PSF-A546_Pos038_S001	00-VTZxRfVjLFt33XZGE6jzSV
1		Nucleus	0.000	1.000	1647	100001641	100000032	Not-Trans anti-PSF-A546 8C-S-PSF V2.00	0	29. Not-Trans and anti-PSF-A546_Pos038_S001	00-VTZxRfVjLFt33XZGE6jzSV
1		Nucleus	0.000	1.000	1648	100001642	100000033	Not-Trans anti-PSF-A546 8C-S-PSF V2.00	0	29. Not-Trans and anti-PSF-A546_Pos038_S001	00-VTZxRfVjLFt33XZGE6jzSV
1		Nucleus	0.000	1.000	1649	100001643	100000034	Not-Trans anti-PSF-A546 8C-S-PSF V2.00	0	29. Not-Trans and anti-PSF-A546_Pos038_S001	00-VTZxRfVjLFt33XZGE6jzSV
1		Nucleus	0.000	1.000	1650	100001644	100000035	Not-Trans anti-PSF-A546 8C-S-PSF V2.00	0	29. Not-Trans and anti-PSF-A546_Pos038_S001	00-VTZxRfVjLFt33XZGE6jzSV
1		Nucleus	0.000	1.000	1651	100001645	100000036	Not-Trans anti-PSF-A546 8C-S-PSF V2.00	0	29. Not-Trans and anti-PSF-A546_Pos038_S001	00-VTZxRfVjLFt33XZGE6jzSV
1		Nucleus	0.000	1.000	1652	100001646	100000037	Not-Trans anti-PSF-A546 8C-S-PSF V2.00	0	29. Not-Trans and anti-PSF-A546_Pos038_S001	00-VTZxRfVjLFt33XZGE6jzSV
1		Nucleus	0.000	1.000	1653	100001647	100000038	Not-Trans anti-PSF-A546 8C-S-PSF V2.00	0	29. Not-Trans and anti-PSF-A546_Pos038_S001	00-VTZxRfVjLFt33XZGE6jzSV
1		Nucleus	0.000	1.000	1654	100001648	100000039	Not-Trans anti-PSF-A546 8C-S-PSF V2.00	0	29. Not-Trans and anti-PSF-A546_Pos038_S001	00-VTZxRfVjLFt33XZGE6jzSV
1		Nucleus	0.000	1.000	1655	100001649	100000040	Not-Trans anti-PSF-A546 8C-S-PSF V2.00	0	29. Not-Trans and anti-PSF-A546_Pos038_S001	00-VTZxRfVjLFt33XZGE6jzSV
1		Nucleus	0.000	1.000	1656	100001650	100000041	Not-Trans anti-PSF-A546 8C-S-PSF V2.00	0	29. Not-Trans and anti-PSF-A546_Pos038_S001	00-VTZxRfVjLFt33XZGE6jzSV
1		Nucleus	0.000	1.000	1657	100001651	100000042	Not-Trans anti-PSF-A546 8C-S-PSF V2.00	0	29. Not-Trans and anti-PSF-A546_Pos038_S001	00-VTZxRfVjLFt33XZGE6jzSV
1		Nucleus	0.000	1.000	1658	100001652	100000043	Not-Trans anti-PSF-A546 8C-S-PSF V2.00	0	29. Not-Trans and anti-PSF-A546_Pos038_S001	00-VTZxRfVjLFt33XZGE6jzSV
1		Nucleus	0.000	1.000	1659	100001653	100000044	Not-Trans anti-PSF-A546 8C-S-PSF V2.00	0	29. Not-Trans and anti-PSF-A546_Pos038_S001	00-VTZxRfVjLFt33XZGE6jzSV
1		Nucleus	0.000	1.000	1660	100001654	100000045	Not-Trans anti-PSF-A546 8C-S-PSF V2.00	0	29. Not-Trans and anti-PSF-A546_Pos038_S001	00-VTZxRfVjLFt33XZGE6jzSV
1		Nucleus	0.000	1.000	1661	100001655	100000046	Not-Trans anti-PSF-A546 8C-S-PSF V2.00	0	29. Not-Trans and anti-PSF-A546_Pos038_S001	00-VTZxRfVjLFt33XZGE6jzSV
1		Nucleus	0.000	1.000	1662	100001656	100000047	Not-Trans anti-PSF-A546 8C-S-PSF V2.00	0	29. Not-Trans and anti-PSF-A546_Pos038_S001	00-VTZxRfVjLFt33XZGE6jzSV
1		Nucleus	0.000	1.000	1663	100001657	100000048	Not-Trans anti-PSF-A546 8C-S-PSF V2.00	0	29. Not-Trans and anti-PSF-A546_Pos038_S001	00-VTZxRfVjLFt33XZGE6jzSV
1		Nucleus	0.000	1.000	1664	100001658	100000049	Not-Trans anti-PSF-A546 8C-S-PSF V2.00	0	29. Not-Trans and anti-PSF-A546_Pos038_S001	00-VTZxRfVjLFt33XZGE6jzSV
1		Nucleus	0.000	1.000	1665	100001659	100000050	Not-Trans anti-PSF-A546 8C-S-PSF V2.00	0	29. Not-Trans and anti-PSF-A546_Pos038_S001	00-VTZxRfVjLFt33XZGE6jzSV
1		Nucleus	0.000	1.000	1666	100001660	100000051	Not-Trans anti-PSF-A546 8C-S-PSF V2.00	0	29. Not-Trans and anti-PSF-A546_Pos038_S001	00-VTZxRfVjLFt33XZGE6jzSV
1		Nucleus	0.000	1.000	1667	100001661	100000052	Not-Trans anti-PSF-A546 8C-S-PSF V2.00	0	29. Not-Trans and anti-PSF-A546_Pos038_S001	00-VTZxRfVjLFt33XZGE6jzSV
1		Nucleus	0.000	1.000	1668	100001662	100000053	Not-Trans anti-PSF-A546 8C-S-PSF V2.00	0	29. Not-Trans and anti-PSF-A546_Pos038_S001	00-VTZxRfVjLFt33XZGE6jzSV
1		Nucleus	0.000	1.000	1669	100001663	100000054	Not-Trans anti-PSF-A546 8C-S-PSF V2.00	0	29. Not-Trans and anti-PSF-A546_Pos038_S001	00-VTZxRfVjLFt33XZGE6jzSV
1		Nucleus	0.000	1.000	1670	100001664	100000055	Not-Trans anti-PSF-A546 8C-S-PSF V2.00	0	29. Not-Trans and anti-PSF-A546_Pos038_S001	00-VTZxRfVjLFt33XZGE6jzSV
1		Nucleus	0.000	1.000	1671	100001665	100000056	Not-Trans anti-PSF-A546 8C-S-PSF V2.00	0	29. Not-Trans and anti-PSF-A546_Pos038_S001	00-VTZxRfVjLFt33XZGE6jzSV
1		Nucleus	0.000	1.000	1672	100001666	100000057	Not-Trans anti-PSF-A546 8C-S-PSF V2.00	0	29. Not-Trans and anti-PSF-A546_Pos038_S001	00-VTZxRfVjLFt33XZGE6jzSV
1		Nucleus	0.000	1.000	1673	100001667	100000058	Not-Trans anti-PSF-A546 8C-S-PSF V2.00	0	29. Not-Trans and anti-PSF-A546_Pos038_S001	00-VTZxRfVjLFt33XZGE6jzSV
1		Nucleus	0.000	1.000	1674	100001668	100000059	Not-Trans anti-PSF-A546 8C-S-PSF V2.00	0	29. Not-Trans and anti-PSF-A546_Pos038_S001	00-VTZxRfVjLFt33XZGE6jzSV
1		Nucleus	0.000	1.000	1675	100001669	100000060	Not-Trans anti-PSF-A546 8C-S-PSF V2.00	0	29. Not-Trans and anti-PSF-A546_Pos038_S001	00-VTZxRfVjLFt33XZGE6jzSV
1		Nucleus	0.000	1.000	1676	100001670	100000061	Not-Trans anti-PSF-A546 8C-S-PSF V2.00	0	29. Not-Trans and anti-PSF-A546_Pos038_S001	00-VTZxRfVjLFt33XZGE6jzSV
1		Nucleus	0.000	1.000	1677	100001671	100000062	Not-Trans anti-PSF-A546 8C-S-PSF V2.00	0	29. Not-Trans and anti-PSF-A546_Pos038_S001	00-VTZxRfVjLFt33XZGE6jzSV
1		Nucleus	0.000	1.000	1678	100001672	100000063	Not-Trans anti-PSF-A546 8C-S-PSF V2.00	0	29. Not-Trans and anti-PSF-A546_Pos038_S001	00-VTZxRfVjLFt33XZGE6jzSV
1		Nucleus	0.000	1.000	1679	100001673	100000064	Not-Trans anti-PSF-A546 8C-S-PSF V2.00	0	29. Not-Trans and anti-PSF-A546_Pos038_S001	00-VTZxRfVjLFt33XZGE6jzSV
1		Nucleus	0.000	1.000	1680	100001674	100000065	Not-Trans anti-PSF-A546 8C-S-PSF V2.00	0	29. Not-Trans and anti-PSF-A546_Pos038_S001	00-VTZxRfVjLFt33XZGE6jzSV
1		Nucleus	0.000	1.000	1681	100001675	100000066	Not-Trans anti-PSF-A546 8C-S-PSF V2.00	0	29. Not-Trans and anti-PSF-A546_Pos038_S001	00-VTZxRfVjLFt33XZGE6jzSV
1		Nucleus	0.000	1.000	1682	100001676	100000067	Not-Trans anti-PSF-A546 8C-S-PSF V2.00	0	29. Not-Trans and anti-PSF-A546_Pos038_S001	00-VTZxRfVjLFt33XZGE6jzSV
1		Nucleus	0.000	1.000	1683	100001677	100000068	Not-Trans anti-PSF-A546 8C-S-PSF V2.00	0	29. Not-Trans and anti-PSF-A546_Pos038_S001	00-VTZxRfVjLFt33XZGE6jzSV
1		Nucleus	0.000	1.000	1684	100001678	100000069	Not-Trans anti-PSF-A546 8C-S-PSF V2.00	0	29. Not-Trans and anti-PSF-A546_Pos038_S001	00-VTZxRfVjLFt33XZGE6jzSV
1		Nucleus	0.000	1.000	1685	100001679	100000070	Not-Trans anti-PSF-A546 8C-S-PSF V2.00	0	29. Not-Trans and anti-PSF-A546_Pos038_S001	00-VTZxRfVjLFt33XZGE6jzSV
1		Nucleus	0.000	1.000	1686	100001680	100000071	Not-Trans anti-PSF-A546 8C-S-PSF V2.00	0	29. Not-Trans and anti-PSF-A546_Pos038_S001	00-VTZxRfVjLFt33XZGE6jzSV
1		Nucleus	0.000	1.000	1687	100001681	100000072	Not-Trans anti-PSF-A546 8C-S-PSF V2.00	0	29. Not-Trans and anti-PSF-A546_Pos038_S001	00-VTZxRfVjLFt33XZGE6jzSV
1		Nucleus	0.000	1.000	1688	100001682	100000000	Not-Trans anti-PSF-A546 8C-S-PSF V2.00	0	29. Not-Trans and anti-PSF-A546_Pos039_S001	00-c9jsTb3BneJHdAgFcjsTLK
1		Nucleus	0.000	1.000	1689	100001683	100000001	Not-Trans anti-PSF-A546 8C-S-PSF V2.00	0	29. Not-Trans and anti-PSF-A546_Pos039_S001	00-c9jsTb3BneJHdAgFcjsTLK
1		Nucleus	0.000	1.000	1690	100001684	100000002	Not-Trans anti-PSF-A546 8C-S-PSF V2.00	0	29. Not-Trans and anti-PSF-A546_Pos039_S001	00-c9jsTb3BneJHdAgFcjsTLK
1		Nucleus	0.000	1.000	1691	100001685	100000003	Not-Trans anti-PSF-A546 8C-S-PSF V2.00	0	29. Not-Trans and anti-PSF-A546_Pos039_S001	00-c9jsTb3BneJHdAgFcjsTLK
1		Nucleus	0.000	1.000	1692	100001686	100000004	Not-Trans anti-PSF-A546 8C-S-PSF V2.00	0	29. Not-Trans and anti-PSF-A546_Pos039_S001	00-c9jsTb3BneJHdAgFcjsTLK
1		Nucleus	0.000	1.000	1693	100001687	100000005	Not-Trans anti-PSF-A546 8C-S-PSF V2.00	0	29. Not-Trans and anti-PSF-A546_Pos039_S001	00-c9jsTb3BneJHdAgFcjsTLK
1		Nucleus	0.000	1.000	1694	100001688	100000006	Not-Trans anti-PSF-A546 8C-S-PSF V2.00	0	29. Not-Trans and anti-PSF-A546_Pos039_S001	00-c9jsTb3BneJHdAgFcjsTLK
1		Nucleus	0.000	1.000	1695	100001689	100000007	Not-Trans anti-PSF-A546 8C-S-PSF V2.00	0	29. Not-Trans and anti-PSF-A546_Pos039_S001	00-c9jsTb3BneJHdAgFcjsTLK
1		Nucleus	0.000	1.000	1696	100001690	100000008	Not-Trans anti-PSF-A546 8C-S-PSF V2.00	0	29. Not-Trans and anti-PSF-A546_Pos039_S001	00-c9jsTb3BneJHdAgFcjsTLK
1		Nucleus	0.000	1.000	1697	100001691	100000009	Not-Trans anti-PSF-A546 8C-S-PSF V2.00	0	29. Not-Trans and anti-PSF-A546_Pos039_S001	00-c9jsTb3BneJHdAgFcjsTLK
1		Nucleus	0.000	1.000	1698	100001692	100000010	Not-Trans anti-PSF-A546 8C-S-PSF V2.00	0	29. Not-Trans and anti-PSF-A546_Pos039_S001	00-c9jsTb3BneJHdAgFcjsTLK
1		Nucleus	0.000	1.000	1699	100001693	100000011	Not-Trans anti-PSF-A546 8C-S-PSF V2.00	0	29. Not-Trans and anti-PSF-A546_Pos039_S001	00-c9jsTb3BneJHdAgFcjsTLK
1		Nucleus	0.000	1.000	1700	100001694	100000012	Not-Trans anti-PSF-A546 8C-S-PSF V2.00	0	29. Not-Trans and anti-PSF-A546_Pos039_S001	00-c9jsTb3BneJHdAgFcjsTLK
1		Nucleus	0.000	1.000	1701	100001695	100000013	Not-Trans anti-PSF-A546 8C-S-PSF V2.00	0	29. Not-Trans and anti-PSF-A546_Pos039_S001	00-c9jsTb3BneJHdAgFcjsTLK
1		Nucleus	0.000	1.000	1702	100001696	100000014	Not-Trans anti-PSF-A546 8C-S-PSF V2.00	0	29. Not-Trans and anti-PSF-A546_Pos039_S001	00-c9jsTb3BneJHdAgFcjsTLK
1		Nucleus	0.000	1.000	1703	100001697	100000015	Not-Trans anti-PSF-A546 8C-S-PSF V2.00	0	29. Not-Trans and anti-PSF-A546_Pos039_S001	00-c9jsTb3BneJHdAgFcjsTLK
1		Nucleus	0.000	1.000	1704	100001698	100000016	Not-Trans anti-PSF-A546 8C-S-PSF V2.00	0	29. Not-Trans and anti-PSF-A546_Pos039_S001	00-c9jsTb3BneJHdAgFcjsTLK
1		Nucleus	0.000	1.000	1705	100001699	100000017	Not-Trans anti-PSF-A546 8C-S-PSF V2.00	0	29. Not-Trans and anti-PSF-A546_Pos039_S001	00-c9jsTb3BneJHdAgFcjsTLK
1		Nucleus	0.000	1.000	1706	100001700	100000018	Not-Trans anti-PSF-A546 8C-S-PSF V2.00	0	29. Not-Trans and anti-PSF-A546_Pos039_S001	00-c9jsTb3BneJHdAgFcjsTLK
1		Nucleus	0.000	1.000	1707	100001701	100000019	Not-Trans anti-PSF-A546 8C-S-PSF V2.00	0	29. Not-Trans and anti-PSF-A546_Pos039_S001	00-c9jsTb3BneJHdAgFcjsTLK
1		Nucleus	0.000	1.000	1708	100001702	100000020	Not-Trans anti-PSF-A546 8C-S-PSF V2.00	0	29. Not-Trans and anti-PSF-A546_Pos039_S001	00-c9jsTb3BneJHdAgFcjsTLK
1		Nucleus	0.000	1.000	1709	100001703	100000021	Not-Trans anti-PSF-A546 8C-S-PSF V2.00	0	29. Not-Trans and anti-PSF-A546_Pos039_S001	00-c9jsTb3BneJHdAgFcjsTLK
1		Nucleus	0.000	1.000	1710	100001704	100000022	Not-Trans anti-PSF-A546 8C-S-PSF V2.00	0	29. Not-Trans and anti-PSF-A546_Pos039_S001	00-c9jsTb3BneJHdAgFcjsTLK
1		Nucleus	0.000	1.000	1711	100001705	100000023	Not-Trans anti-PSF-A546 8C-S-PSF V2.00	0	29. Not-Trans and anti-PSF-A546_Pos039_S001	00-c9jsTb3BneJHdAgFcjsTLK
1		Nucleus	0.000	1.000	1712	100001706	100000024	Not-Trans anti-PSF-A546 8C-S-PSF V2.00	0	29. Not-Trans and anti-PSF-A546_Pos039_S001	00-c9jsTb3BneJHdAgFcjsTLK
1		Nucleus	0.000	1.000	1713	100001707	100000025	Not-Trans anti-PSF-A546 8C-S-PSF V2.00	0	29. Not-Trans and anti-PSF-A546_Pos039_S001	00-c9jsTb3BneJHdAgFcjsTLK
1		Nucleus	0.000	1.000	1714	100001708	100000026	Not-Trans anti-PSF-A546 8C-S-PSF V2.00	0	29. Not-Trans and anti-PSF-A546_Pos039_S001	00-c9jsTb3BneJHdAgFcjsTLK
1		Nucleus	0.000	1.000	1715	100001709	100000027	Not-Trans anti-PSF-A546 8C-S-PSF V2.00	0	29. Not-Trans and anti-PSF-A546_Pos039_S001	00-c9jsTb3BneJHdAgFcjsTLK
1		Nucleus	0.000	1.000	1716	100001710	100000028	Not-Trans anti-PSF-A546 8C-S-PSF V2.00	0	29. Not-Trans and anti-PSF-A546_Pos039_S001	00-c9jsTb3BneJHdAgFcjsTLK
1		Nucleus	0.000	1.000	1717	100001711	100000029	Not-Trans anti-PSF-A546 8C-S-PSF V2.00	0	29. Not-Trans and anti-PSF-A546_Pos039_S001	00-c9jsTb3BneJHdAgFcjsTLK
1		Nucleus	0.000	1.000	1718	100001712	100000030	Not-Trans anti-PSF-A546 8C-S-PSF V2.00	0	29. Not-Trans and anti-PSF-A546_Pos039_S001	00-c9jsTb3BneJHdAgFcjsTLK
1		Nucleus	0.000	1.000	1719	100001713	100000031	Not-Trans anti-PSF-A546 8C-S-PSF V2.00	0	29. Not-Trans and anti-PSF-A546_Pos039_S001	00-c9jsTb3BneJHdAgFcjsTLK
1		Nucleus	0.000	1.000	1720	100001714	100000032	Not-Trans anti-PSF-A546 8C-S-PSF V2.00	0	29. Not-Trans and anti-PSF-A546_Pos039_S001	00-c9jsTb3BneJHdAgFcjsTLK
1		Nucleus	0.000	1.000	1721	100001715	100000033	Not-Trans anti-PSF-A546 8C-S-PSF V2.00	0	29. Not-Trans and anti-PSF-A546_Pos039_S001	00-c9jsTb3BneJHdAgFcjsTLK
1		Nucleus	0.000	1.000	1722	100001716	100000034	Not-Trans anti-PSF-A546 8C-S-PSF V2.00	0	29. Not-Trans and anti-PSF-A546_Pos039_S001	00-c9jsTb3BneJHdAgFcjsTLK
1		Nucleus	0.000	1.000	1723	100001717	100000035	Not-Trans anti-PSF-A546 8C-S-PSF V2.00	0	29. Not-Trans and anti-PSF-A546_Pos039_S001	00-c9jsTb3BneJHdAgFcjsTLK
1		Nucleus	0.000	1.000	1724	100001718	100000036	Not-Trans anti-PSF-A546 8C-S-PSF V2.00	0	29. Not-Trans and anti-PSF-A546_Pos039_S001	00-c9jsTb3BneJHdAgFcjsTLK
1		Nucleus	0.000	1.000	1725	100001719	100000037	Not-Trans anti-PSF-A546 8C-S-PSF V2.00	0	29. Not-Trans and anti-PSF-A546_Pos039_S001	00-c9jsTb3BneJHdAgFcjsTLK
1		Nucleus	0.000	1.000	1726	100001720	100000038	Not-Trans anti-PSF-A546 8C-S-PSF V2.00	0	29. Not-Trans and anti-PSF-A546_Pos039_S001	00-c9jsTb3BneJHdAgFcjsTLK
1		Nucleus	0.000	1.000	1727	100001721	100000039	Not-Trans anti-PSF-A546 8C-S-PSF V2.00	0	29. Not-Trans and anti-PSF-A546_Pos039_S001	00-c9jsTb3BneJHdAgFcjsTLK
1		Nucleus	0.000	1.000	1728	100001722	100000040	Not-Trans anti-PSF-A546 8C-S-PSF V2.00	0	29. Not-Trans and anti-PSF-A546_Pos039_S001	00-c9jsTb3BneJHdAgFcjsTLK
1		Nucleus	0.000	1.000	1729	100001723	100000041	Not-Trans anti-PSF-A546 8C-S-PSF V2.00	0	29. Not-Trans and anti-PSF-A546_Pos039_S001	00-c9jsTb3BneJHdAgFcjsTLK
1		Nucleus	0.000	1.000	1730	100001724	100000042	Not-Trans anti-PSF-A546 8C-S-PSF V2.00	0	29. Not-Trans and anti-PSF-A546_Pos039_S001	00-c9jsTb3BneJHdAgFcjsTLK
1		Nucleus	0.000	1.000	1731	100001725	100000043	Not-Trans anti-PSF-A546 8C-S-PSF V2.00	0	29. Not-Trans and anti-PSF-A546_Pos039_S001	00-c9jsTb3BneJHdAgFcjsTLK
1		Nucleus	0.000	1.000	1732	100001726	100000044	Not-Trans anti-PSF-A546 8C-S-PSF V2.00	0	29. Not-Trans and anti-PSF-A546_Pos039_S001	00-c9jsTb3BneJHdAgFcjsTLK
1		Nucleus	0.000	1.000	1733	100001727	100000045	Not-Trans anti-PSF-A546 8C-S-PSF V2.00	0	29. Not-Trans and anti-PSF-A546_Pos039_S001	00-c9jsTb3BneJHdAgFcjsTLK
1		Nucleus	0.000	1.000	1734	100001728	100000046	Not-Trans anti-PSF-A546 8C-S-PSF V2.00	0	29. Not-Trans and anti-PSF-A546_Pos039_S001	00-c9jsTb3BneJHdAgFcjsTLK
1		Nucleus	0.000	1.000	1735	100001729	100000047	Not-Trans anti-PSF-A546 8C-S-PSF V2.00	0	29. Not-Trans and anti-PSF-A546_Pos039_S001	00-c9jsTb3BneJHdAgFcjsTLK
1		Nucleus	0.000	1.000	1736	100001730	100000048	Not-Trans anti-PSF-A546 8C-S-PSF V2.00	0	29. Not-Trans and anti-PSF-A546_Pos039_S001	00-c9jsTb3BneJHdAgFcjsTLK
1		Nucleus	0.000	1.000	1737	100001731	100000049	Not-Trans anti-PSF-A546 8C-S-PSF V2.00	0	29. Not-Trans and anti-PSF-A546_Pos039_S001	00-c9jsTb3BneJHdAgFcjsTLK
1		Nucleus	0.000	1.000	1738	100001732	100000050	Not-Trans anti-PSF-A546 8C-S-PSF V2.00	0	29. Not-Trans and anti-PSF-A546_Pos039_S001	00-c9jsTb3BneJHdAgFcjsTLK
1		Nucleus	0.000	1.000	1739	100001733	100000051	Not-Trans anti-PSF-A546 8C-S-PSF V2.00	0	29. Not-Trans and anti-PSF-A546_Pos039_S001	00-c9jsTb3BneJHdAgFcjsTLK
1		Nucleus	0.000	1.000	1740	100001734	100000052	Not-Trans anti-PSF-A546 8C-S-PSF V2.00	0	29. Not-Trans and anti-PSF-A546_Pos039_S001	00-c9jsTb3BneJHdAgFcjsTLK
1		Nucleus	0.000	1.000	1741	100001735	100000053	Not-Trans anti-PSF-A546 8C-S-PSF V2.00	0	29. Not-Trans and anti-PSF-A546_Pos039_S001	00-c9jsTb3BneJHdAgFcjsTLK
1		Nucleus	0.000	1.000	1742	100001736	100000054	Not-Trans anti-PSF-A546 8C-S-PSF V2.00	0	29. Not-Trans and anti-PSF-A546_Pos039_S001	00-c9jsTb3BneJHdAgFcjsTLK
1		Nucleus	0.000	1.000	1743	100001737	100000055	Not-Trans anti-PSF-A546 8C-S-PSF V2.00	0	29. Not-Trans and anti-PSF-A546_Pos039_S001	00-c9jsTb3BneJHdAgFcjsTLK
1		Nucleus	0.000	1.000	1744	100001738	100000056	Not-Trans anti-PSF-A546 8C-S-PSF V2.00	0	29. Not-Trans and anti-PSF-A546_Pos039_S001	00-c9jsTb3BneJHdAgFcjsTLK
1		Nucleus	0.000	1.000	1745	100001739	100000057	Not-Trans anti-PSF-A546 8C-S-PSF V2.00	0	29. Not-Trans and anti-PSF-A546_Pos039_S001	00-c9jsTb3BneJHdAgFcjsTLK
1		Nucleus	0.000	1.000	1746	100001740	100000058	Not-Trans anti-PSF-A546 8C-S-PSF V2.00	0	29. Not-Trans and anti-PSF-A546_Pos039_S001	00-c9jsTb3BneJHdAgFcjsTLK
1		Nucleus	0.000	1.000	1747	100001741	100000059	Not-Trans anti-PSF-A546 8C-S-PSF V2.00	0	29. Not-Trans and anti-PSF-A546_Pos039_S001	00-c9jsTb3BneJHdAgFcjsTLK
1		Nucleus	0.000	1.000	1748	100001742	100000060	Not-Trans anti-PSF-A546 8C-S-PSF V2.00	0	29. Not-Trans and anti-PSF-A546_Pos039_S001	00-c9jsTb3BneJHdAgFcjsTLK
1		Nucleus	0.000	1.000	1749	100001743	100000061	Not-Trans anti-PSF-A546 8C-S-PSF V2.00	0	29. Not-Trans and anti-PSF-A546_Pos039_S001	00-c9jsTb3BneJHdAgFcjsTLK
1		Nucleus	0.000	1.000	1750	100001744	100000000	Not-Trans anti-PSF-A546 8C-S-PSF V2.00	0	29. Not-Trans and anti-PSF-A546_Pos040_S001	00-aiu8dueEJxSiYtTMZ7dNp3
1		Nucleus	0.000	1.000	1751	100001745	100000001	Not-Trans anti-PSF-A546 8C-S-PSF V2.00	0	29. Not-Trans and anti-PSF-A546_Pos040_S001	00-aiu8dueEJxSiYtTMZ7dNp3
1		Nucleus	0.000	1.000	1752	100001746	100000002	Not-Trans anti-PSF-A546 8C-S-PSF V2.00	0	29. Not-Trans and anti-PSF-A546_Pos040_S001	00-aiu8dueEJxSiYtTMZ7dNp3
1		Nucleus	0.000	1.000	1753	100001747	100000003	Not-Trans anti-PSF-A546 8C-S-PSF V2.00	0	29. Not-Trans and anti-PSF-A546_Pos040_S001	00-aiu8dueEJxSiYtTMZ7dNp3
1		Nucleus	0.000	1.000	1754	100001748	100000004	Not-Trans anti-PSF-A546 8C-S-PSF V2.00	0	29. Not-Trans and anti-PSF-A546_Pos040_S001	00-aiu8dueEJxSiYtTMZ7dNp3
1		Nucleus	0.000	1.000	1755	100001749	100000005	Not-Trans anti-PSF-A546 8C-S-PSF V2.00	0	29. Not-Trans and anti-PSF-A546_Pos040_S001	00-aiu8dueEJxSiYtTMZ7dNp3
1		Nucleus	0.000	1.000	1756	100001750	100000006	Not-Trans anti-PSF-A546 8C-S-PSF V2.00	0	29. Not-Trans and anti-PSF-A546_Pos040_S001	00-aiu8dueEJxSiYtTMZ7dNp3
1		Nucleus	0.000	1.000	1757	100001751	100000007	Not-Trans anti-PSF-A546 8C-S-PSF V2.00	0	29. Not-Trans and anti-PSF-A546_Pos040_S001	00-aiu8dueEJxSiYtTMZ7dNp3
1		Nucleus	0.000	1.000	1758	100001752	100000008	Not-Trans anti-PSF-A546 8C-S-PSF V2.00	0	29. Not-Trans and anti-PSF-A546_Pos040_S001	00-aiu8dueEJxSiYtTMZ7dNp3
1		Nucleus	0.000	1.000	1759	100001753	100000009	Not-Trans anti-PSF-A546 8C-S-PSF V2.00	0	29. Not-Trans and anti-PSF-A546_Pos040_S001	00-aiu8dueEJxSiYtTMZ7dNp3
1		Nucleus	0.000	1.000	1760	100001754	100000010	Not-Trans anti-PSF-A546 8C-S-PSF V2.00	0	29. Not-Trans and anti-PSF-A546_Pos040_S001	00-aiu8dueEJxSiYtTMZ7dNp3
1		Nucleus	0.000	1.000	1761	100001755	100000011	Not-Trans anti-PSF-A546 8C-S-PSF V2.00	0	29. Not-Trans and anti-PSF-A546_Pos040_S001	00-aiu8dueEJxSiYtTMZ7dNp3
1		Nucleus	0.000	1.000	1762	100001756	100000012	Not-Trans anti-PSF-A546 8C-S-PSF V2.00	0	29. Not-Trans and anti-PSF-A546_Pos040_S001	00-aiu8dueEJxSiYtTMZ7dNp3
1		Nucleus	0.000	1.000	1763	100001757	100000013	Not-Trans anti-PSF-A546 8C-S-PSF V2.00	0	29. Not-Trans and anti-PSF-A546_Pos040_S001	00-aiu8dueEJxSiYtTMZ7dNp3
1		Nucleus	0.000	1.000	1764	100001758	100000014	Not-Trans anti-PSF-A546 8C-S-PSF V2.00	0	29. Not-Trans and anti-PSF-A546_Pos040_S001	00-aiu8dueEJxSiYtTMZ7dNp3
1		Nucleus	0.000	1.000	1765	100001759	100000015	Not-Trans anti-PSF-A546 8C-S-PSF V2.00	0	29. Not-Trans and anti-PSF-A546_Pos040_S001	00-aiu8dueEJxSiYtTMZ7dNp3
1		Nucleus	0.000	1.000	1766	100001760	100000016	Not-Trans anti-PSF-A546 8C-S-PSF V2.00	0	29. Not-Trans and anti-PSF-A546_Pos040_S001	00-aiu8dueEJxSiYtTMZ7dNp3
1		Nucleus	0.000	1.000	1767	100001761	100000017	Not-Trans anti-PSF-A546 8C-S-PSF V2.00	0	29. Not-Trans and anti-PSF-A546_Pos040_S001	00-aiu8dueEJxSiYtTMZ7dNp3
1		Nucleus	0.000	1.000	1768	100001762	100000018	Not-Trans anti-PSF-A546 8C-S-PSF V2.00	0	29. Not-Trans and anti-PSF-A546_Pos040_S001	00-aiu8dueEJxSiYtTMZ7dNp3
1		Nucleus	0.000	1.000	1769	100001763	100000019	Not-Trans anti-PSF-A546 8C-S-PSF V2.00	0	29. Not-Trans and anti-PSF-A546_Pos040_S001	00-aiu8dueEJxSiYtTMZ7dNp3
1		Nucleus	0.000	1.000	1770	100001764	100000020	Not-Trans anti-PSF-A546 8C-S-PSF V2.00	0	29. Not-Trans and anti-PSF-A546_Pos040_S001	00-aiu8dueEJxSiYtTMZ7dNp3
1		Nucleus	0.000	1.000	1771	100001765	100000021	Not-Trans anti-PSF-A546 8C-S-PSF V2.00	0	29. Not-Trans and anti-PSF-A546_Pos040_S001	00-aiu8dueEJxSiYtTMZ7dNp3
1		Nucleus	0.000	1.000	1773	100001766	100000000	Not-Trans anti-PSF-A546 8C-S-PSF V2.00	0	29. Not-Trans and anti-PSF-A546_Pos041_S001	00-9waAgCfMnwfrUrbeXQvgCR
1		Nucleus	0.000	1.000	1774	100001767	100000001	Not-Trans anti-PSF-A546 8C-S-PSF V2.00	0	29. Not-Trans and anti-PSF-A546_Pos041_S001	00-9waAgCfMnwfrUrbeXQvgCR
1		Nucleus	0.000	1.000	1775	100001768	100000002	Not-Trans anti-PSF-A546 8C-S-PSF V2.00	0	29. Not-Trans and anti-PSF-A546_Pos041_S001	00-9waAgCfMnwfrUrbeXQvgCR
1		Nucleus	0.000	1.000	1776	100001769	100000003	Not-Trans anti-PSF-A546 8C-S-PSF V2.00	0	29. Not-Trans and anti-PSF-A546_Pos041_S001	00-9waAgCfMnwfrUrbeXQvgCR
1		Nucleus	0.000	1.000	1777	100001770	100000004	Not-Trans anti-PSF-A546 8C-S-PSF V2.00	0	29. Not-Trans and anti-PSF-A546_Pos041_S001	00-9waAgCfMnwfrUrbeXQvgCR
1		Nucleus	0.000	1.000	1778	100001771	100000005	Not-Trans anti-PSF-A546 8C-S-PSF V2.00	0	29. Not-Trans and anti-PSF-A546_Pos041_S001	00-9waAgCfMnwfrUrbeXQvgCR
1		Nucleus	0.000	1.000	1779	100001772	100000006	Not-Trans anti-PSF-A546 8C-S-PSF V2.00	0	29. Not-Trans and anti-PSF-A546_Pos041_S001	00-9waAgCfMnwfrUrbeXQvgCR
1		Nucleus	0.000	1.000	1780	100001773	100000007	Not-Trans anti-PSF-A546 8C-S-PSF V2.00	0	29. Not-Trans and anti-PSF-A546_Pos041_S001	00-9waAgCfMnwfrUrbeXQvgCR
1		Nucleus	0.000	1.000	1781	100001774	100000008	Not-Trans anti-PSF-A546 8C-S-PSF V2.00	0	29. Not-Trans and anti-PSF-A546_Pos041_S001	00-9waAgCfMnwfrUrbeXQvgCR
1		Nucleus	0.000	1.000	1782	100001775	100000009	Not-Trans anti-PSF-A546 8C-S-PSF V2.00	0	29. Not-Trans and anti-PSF-A546_Pos041_S001	00-9waAgCfMnwfrUrbeXQvgCR
1		Nucleus	0.000	1.000	1783	100001776	100000010	Not-Trans anti-PSF-A546 8C-S-PSF V2.00	0	29. Not-Trans and anti-PSF-A546_Pos041_S001	00-9waAgCfMnwfrUrbeXQvgCR
1		Nucleus	0.000	1.000	1784	100001777	100000011	Not-Trans anti-PSF-A546 8C-S-PSF V2.00	0	29. Not-Trans and anti-PSF-A546_Pos041_S001	00-9waAgCfMnwfrUrbeXQvgCR
1		Nucleus	0.000	1.000	1785	100001778	100000012	Not-Trans anti-PSF-A546 8C-S-PSF V2.00	0	29. Not-Trans and anti-PSF-A546_Pos041_S001	00-9waAgCfMnwfrUrbeXQvgCR
1		Nucleus	0.000	1.000	1786	100001779	100000013	Not-Trans anti-PSF-A546 8C-S-PSF V2.00	0	29. Not-Trans and anti-PSF-A546_Pos041_S001	00-9waAgCfMnwfrUrbeXQvgCR
1		Nucleus	0.000	1.000	1787	100001780	100000014	Not-Trans anti-PSF-A546 8C-S-PSF V2.00	0	29. Not-Trans and anti-PSF-A546_Pos041_S001	00-9waAgCfMnwfrUrbeXQvgCR
1		Nucleus	0.000	1.000	1788	100001781	100000015	Not-Trans anti-PSF-A546 8C-S-PSF V2.00	0	29. Not-Trans and anti-PSF-A546_Pos041_S001	00-9waAgCfMnwfrUrbeXQvgCR
1		Nucleus	0.000	1.000	1789	100001782	100000016	Not-Trans anti-PSF-A546 8C-S-PSF V2.00	0	29. Not-Trans and anti-PSF-A546_Pos041_S001	00-9waAgCfMnwfrUrbeXQvgCR
1		Nucleus	0.000	1.000	1790	100001783	100000017	Not-Trans anti-PSF-A546 8C-S-PSF V2.00	0	29. Not-Trans and anti-PSF-A546_Pos041_S001	00-9waAgCfMnwfrUrbeXQvgCR
1		Nucleus	0.000	1.000	1791	100001784	100000018	Not-Trans anti-PSF-A546 8C-S-PSF V2.00	0	29. Not-Trans and anti-PSF-A546_Pos041_S001	00-9waAgCfMnwfrUrbeXQvgCR
1		Nucleus	0.000	1.000	1792	100001785	100000019	Not-Trans anti-PSF-A546 8C-S-PSF V2.00	0	29. Not-Trans and anti-PSF-A546_Pos041_S001	00-9waAgCfMnwfrUrbeXQvgCR
1		Nucleus	0.000	1.000	1793	100001786	100000020	Not-Trans anti-PSF-A546 8C-S-PSF V2.00	0	29. Not-Trans and anti-PSF-A546_Pos041_S001	00-9waAgCfMnwfrUrbeXQvgCR
1		Nucleus	0.000	1.000	1794	100001787	100000021	Not-Trans anti-PSF-A546 8C-S-PSF V2.00	0	29. Not-Trans and anti-PSF-A546_Pos041_S001	00-9waAgCfMnwfrUrbeXQvgCR
1		Nucleus	0.000	1.000	1795	100001788	100000022	Not-Trans anti-PSF-A546 8C-S-PSF V2.00	0	29. Not-Trans and anti-PSF-A546_Pos041_S001	00-9waAgCfMnwfrUrbeXQvgCR
1		Nucleus	0.000	1.000	1796	100001789	100000023	Not-Trans anti-PSF-A546 8C-S-PSF V2.00	0	29. Not-Trans and anti-PSF-A546_Pos041_S001	00-9waAgCfMnwfrUrbeXQvgCR
1		Nucleus	0.000	1.000	1797	100001790	100000024	Not-Trans anti-PSF-A546 8C-S-PSF V2.00	0	29. Not-Trans and anti-PSF-A546_Pos041_S001	00-9waAgCfMnwfrUrbeXQvgCR
1		Nucleus	0.000	1.000	1798	100001791	100000025	Not-Trans anti-PSF-A546 8C-S-PSF V2.00	0	29. Not-Trans and anti-PSF-A546_Pos041_S001	00-9waAgCfMnwfrUrbeXQvgCR
1		Nucleus	0.000	1.000	1799	100001792	100000026	Not-Trans anti-PSF-A546 8C-S-PSF V2.00	0	29. Not-Trans and anti-PSF-A546_Pos041_S001	00-9waAgCfMnwfrUrbeXQvgCR
1		Nucleus	0.000	1.000	1800	100001793	100000027	Not-Trans anti-PSF-A546 8C-S-PSF V2.00	0	29. Not-Trans and anti-PSF-A546_Pos041_S001	00-9waAgCfMnwfrUrbeXQvgCR
1		Nucleus	0.000	1.000	1801	100001794	100000028	Not-Trans anti-PSF-A546 8C-S-PSF V2.00	0	29. Not-Trans and anti-PSF-A546_Pos041_S001	00-9waAgCfMnwfrUrbeXQvgCR
1		Nucleus	0.000	1.000	1802	100001795	100000000	Not-Trans anti-PSF-A546 8C-S-PSF V2.00	0	29. Not-Trans and anti-PSF-A546_Pos042_S001	00-ctUbRHpQZpQdrw6zBFdkKW
1		Nucleus	0.000	1.000	1803	100001796	100000001	Not-Trans anti-PSF-A546 8C-S-PSF V2.00	0	29. Not-Trans and anti-PSF-A546_Pos042_S001	00-ctUbRHpQZpQdrw6zBFdkKW
1		Nucleus	0.000	1.000	1804	100001797	100000002	Not-Trans anti-PSF-A546 8C-S-PSF V2.00	0	29. Not-Trans and anti-PSF-A546_Pos042_S001	00-ctUbRHpQZpQdrw6zBFdkKW
1		Nucleus	0.000	1.000	1805	100001798	100000003	Not-Trans anti-PSF-A546 8C-S-PSF V2.00	0	29. Not-Trans and anti-PSF-A546_Pos042_S001	00-ctUbRHpQZpQdrw6zBFdkKW
1		Nucleus	0.000	1.000	1806	100001799	100000004	Not-Trans anti-PSF-A546 8C-S-PSF V2.00	0	29. Not-Trans and anti-PSF-A546_Pos042_S001	00-ctUbRHpQZpQdrw6zBFdkKW
1		Nucleus	0.000	1.000	1807	100001800	100000005	Not-Trans anti-PSF-A546 8C-S-PSF V2.00	0	29. Not-Trans and anti-PSF-A546_Pos042_S001	00-ctUbRHpQZpQdrw6zBFdkKW
1		Nucleus	0.000	1.000	1808	100001801	100000006	Not-Trans anti-PSF-A546 8C-S-PSF V2.00	0	29. Not-Trans and anti-PSF-A546_Pos042_S001	00-ctUbRHpQZpQdrw6zBFdkKW
1		Nucleus	0.000	1.000	1809	100001802	100000007	Not-Trans anti-PSF-A546 8C-S-PSF V2.00	0	29. Not-Trans and anti-PSF-A546_Pos042_S001	00-ctUbRHpQZpQdrw6zBFdkKW
1		Nucleus	0.000	1.000	1810	100001803	100000008	Not-Trans anti-PSF-A546 8C-S-PSF V2.00	0	29. Not-Trans and anti-PSF-A546_Pos042_S001	00-ctUbRHpQZpQdrw6zBFdkKW
1		Nucleus	0.000	1.000	1811	100001804	100000009	Not-Trans anti-PSF-A546 8C-S-PSF V2.00	0	29. Not-Trans and anti-PSF-A546_Pos042_S001	00-ctUbRHpQZpQdrw6zBFdkKW
1		Nucleus	0.000	1.000	1812	100001805	100000010	Not-Trans anti-PSF-A546 8C-S-PSF V2.00	0	29. Not-Trans and anti-PSF-A546_Pos042_S001	00-ctUbRHpQZpQdrw6zBFdkKW
1		Nucleus	0.000	1.000	1813	100001806	100000011	Not-Trans anti-PSF-A546 8C-S-PSF V2.00	0	29. Not-Trans and anti-PSF-A546_Pos042_S001	00-ctUbRHpQZpQdrw6zBFdkKW
1		Nucleus	0.000	1.000	1814	100001807	100000012	Not-Trans anti-PSF-A546 8C-S-PSF V2.00	0	29. Not-Trans and anti-PSF-A546_Pos042_S001	00-ctUbRHpQZpQdrw6zBFdkKW
1		Nucleus	0.000	1.000	1815	100001808	100000013	Not-Trans anti-PSF-A546 8C-S-PSF V2.00	0	29. Not-Trans and anti-PSF-A546_Pos042_S001	00-ctUbRHpQZpQdrw6zBFdkKW
1		Nucleus	0.000	1.000	1816	100001809	100000014	Not-Trans anti-PSF-A546 8C-S-PSF V2.00	0	29. Not-Trans and anti-PSF-A546_Pos042_S001	00-ctUbRHpQZpQdrw6zBFdkKW
1		Nucleus	0.000	1.000	1817	100001810	100000015	Not-Trans anti-PSF-A546 8C-S-PSF V2.00	0	29. Not-Trans and anti-PSF-A546_Pos042_S001	00-ctUbRHpQZpQdrw6zBFdkKW
1		Nucleus	0.000	1.000	1818	100001811	100000016	Not-Trans anti-PSF-A546 8C-S-PSF V2.00	0	29. Not-Trans and anti-PSF-A546_Pos042_S001	00-ctUbRHpQZpQdrw6zBFdkKW
1		Nucleus	0.000	1.000	1819	100001812	100000017	Not-Trans anti-PSF-A546 8C-S-PSF V2.00	0	29. Not-Trans and anti-PSF-A546_Pos042_S001	00-ctUbRHpQZpQdrw6zBFdkKW
1		Nucleus	0.000	1.000	1820	100001813	100000018	Not-Trans anti-PSF-A546 8C-S-PSF V2.00	0	29. Not-Trans and anti-PSF-A546_Pos042_S001	00-ctUbRHpQZpQdrw6zBFdkKW
1		Nucleus	0.000	1.000	1821	100001814	100000019	Not-Trans anti-PSF-A546 8C-S-PSF V2.00	0	29. Not-Trans and anti-PSF-A546_Pos042_S001	00-ctUbRHpQZpQdrw6zBFdkKW
1		Nucleus	0.000	1.000	1822	100001815	100000020	Not-Trans anti-PSF-A546 8C-S-PSF V2.00	0	29. Not-Trans and anti-PSF-A546_Pos042_S001	00-ctUbRHpQZpQdrw6zBFdkKW
1		Nucleus	0.000	1.000	1823	100001816	100000021	Not-Trans anti-PSF-A546 8C-S-PSF V2.00	0	29. Not-Trans and anti-PSF-A546_Pos042_S001	00-ctUbRHpQZpQdrw6zBFdkKW
1		Nucleus	0.000	1.000	1824	100001817	100000022	Not-Trans anti-PSF-A546 8C-S-PSF V2.00	0	29. Not-Trans and anti-PSF-A546_Pos042_S001	00-ctUbRHpQZpQdrw6zBFdkKW
1		Nucleus	0.000	1.000	1825	100001818	100000023	Not-Trans anti-PSF-A546 8C-S-PSF V2.00	0	29. Not-Trans and anti-PSF-A546_Pos042_S001	00-ctUbRHpQZpQdrw6zBFdkKW
1		Nucleus	0.000	1.000	1826	100001819	100000024	Not-Trans anti-PSF-A546 8C-S-PSF V2.00	0	29. Not-Trans and anti-PSF-A546_Pos042_S001	00-ctUbRHpQZpQdrw6zBFdkKW
1		Nucleus	0.000	1.000	1827	100001820	100000025	Not-Trans anti-PSF-A546 8C-S-PSF V2.00	0	29. Not-Trans and anti-PSF-A546_Pos042_S001	00-ctUbRHpQZpQdrw6zBFdkKW
1		Nucleus	0.000	1.000	1828	100001821	100000026	Not-Trans anti-PSF-A546 8C-S-PSF V2.00	0	29. Not-Trans and anti-PSF-A546_Pos042_S001	00-ctUbRHpQZpQdrw6zBFdkKW
1		Nucleus	0.000	1.000	1829	100001822	100000000	Not-Trans anti-PSF-A546 8C-S-PSF V2.00	0	29. Not-Trans and anti-PSF-A546_Pos043_S001	00-wEahD5HsxDbYqoMYtRXnBA
1		Nucleus	0.000	1.000	1830	100001823	100000001	Not-Trans anti-PSF-A546 8C-S-PSF V2.00	0	29. Not-Trans and anti-PSF-A546_Pos043_S001	00-wEahD5HsxDbYqoMYtRXnBA
1		Nucleus	0.000	1.000	1831	100001824	100000002	Not-Trans anti-PSF-A546 8C-S-PSF V2.00	0	29. Not-Trans and anti-PSF-A546_Pos043_S001	00-wEahD5HsxDbYqoMYtRXnBA
1		Nucleus	0.000	1.000	1832	100001825	100000003	Not-Trans anti-PSF-A546 8C-S-PSF V2.00	0	29. Not-Trans and anti-PSF-A546_Pos043_S001	00-wEahD5HsxDbYqoMYtRXnBA
1		Nucleus	0.000	1.000	1833	100001826	100000004	Not-Trans anti-PSF-A546 8C-S-PSF V2.00	0	29. Not-Trans and anti-PSF-A546_Pos043_S001	00-wEahD5HsxDbYqoMYtRXnBA
1		Nucleus	0.000	1.000	1834	100001827	100000005	Not-Trans anti-PSF-A546 8C-S-PSF V2.00	0	29. Not-Trans and anti-PSF-A546_Pos043_S001	00-wEahD5HsxDbYqoMYtRXnBA
1		Nucleus	0.000	1.000	1835	100001828	100000006	Not-Trans anti-PSF-A546 8C-S-PSF V2.00	0	29. Not-Trans and anti-PSF-A546_Pos043_S001	00-wEahD5HsxDbYqoMYtRXnBA
1		Nucleus	0.000	1.000	1836	100001829	100000007	Not-Trans anti-PSF-A546 8C-S-PSF V2.00	0	29. Not-Trans and anti-PSF-A546_Pos043_S001	00-wEahD5HsxDbYqoMYtRXnBA
1		Nucleus	0.000	1.000	1837	100001830	100000008	Not-Trans anti-PSF-A546 8C-S-PSF V2.00	0	29. Not-Trans and anti-PSF-A546_Pos043_S001	00-wEahD5HsxDbYqoMYtRXnBA
1		Nucleus	0.000	1.000	1838	100001831	100000009	Not-Trans anti-PSF-A546 8C-S-PSF V2.00	0	29. Not-Trans and anti-PSF-A546_Pos043_S001	00-wEahD5HsxDbYqoMYtRXnBA
1		Nucleus	0.000	1.000	1839	100001832	100000010	Not-Trans anti-PSF-A546 8C-S-PSF V2.00	0	29. Not-Trans and anti-PSF-A546_Pos043_S001	00-wEahD5HsxDbYqoMYtRXnBA
1		Nucleus	0.000	1.000	1840	100001833	100000011	Not-Trans anti-PSF-A546 8C-S-PSF V2.00	0	29. Not-Trans and anti-PSF-A546_Pos043_S001	00-wEahD5HsxDbYqoMYtRXnBA
1		Nucleus	0.000	1.000	1841	100001834	100000012	Not-Trans anti-PSF-A546 8C-S-PSF V2.00	0	29. Not-Trans and anti-PSF-A546_Pos043_S001	00-wEahD5HsxDbYqoMYtRXnBA
1		Nucleus	0.000	1.000	1842	100001835	100000013	Not-Trans anti-PSF-A546 8C-S-PSF V2.00	0	29. Not-Trans and anti-PSF-A546_Pos043_S001	00-wEahD5HsxDbYqoMYtRXnBA
1		Nucleus	0.000	1.000	1843	100001836	100000014	Not-Trans anti-PSF-A546 8C-S-PSF V2.00	0	29. Not-Trans and anti-PSF-A546_Pos043_S001	00-wEahD5HsxDbYqoMYtRXnBA
1		Nucleus	0.000	1.000	1844	100001837	100000015	Not-Trans anti-PSF-A546 8C-S-PSF V2.00	0	29. Not-Trans and anti-PSF-A546_Pos043_S001	00-wEahD5HsxDbYqoMYtRXnBA
1		Nucleus	0.000	1.000	1845	100001838	100000016	Not-Trans anti-PSF-A546 8C-S-PSF V2.00	0	29. Not-Trans and anti-PSF-A546_Pos043_S001	00-wEahD5HsxDbYqoMYtRXnBA
1		Nucleus	0.000	1.000	1846	100001839	100000017	Not-Trans anti-PSF-A546 8C-S-PSF V2.00	0	29. Not-Trans and anti-PSF-A546_Pos043_S001	00-wEahD5HsxDbYqoMYtRXnBA
1		Nucleus	0.000	1.000	1847	100001840	100000018	Not-Trans anti-PSF-A546 8C-S-PSF V2.00	0	29. Not-Trans and anti-PSF-A546_Pos043_S001	00-wEahD5HsxDbYqoMYtRXnBA
1		Nucleus	0.000	1.000	1848	100001841	100000019	Not-Trans anti-PSF-A546 8C-S-PSF V2.00	0	29. Not-Trans and anti-PSF-A546_Pos043_S001	00-wEahD5HsxDbYqoMYtRXnBA
1		Nucleus	0.000	1.000	1849	100001842	100000020	Not-Trans anti-PSF-A546 8C-S-PSF V2.00	0	29. Not-Trans and anti-PSF-A546_Pos043_S001	00-wEahD5HsxDbYqoMYtRXnBA
1		Nucleus	0.000	1.000	1850	100001843	100000021	Not-Trans anti-PSF-A546 8C-S-PSF V2.00	0	29. Not-Trans and anti-PSF-A546_Pos043_S001	00-wEahD5HsxDbYqoMYtRXnBA
1		Nucleus	0.000	1.000	1851	100001844	100000022	Not-Trans anti-PSF-A546 8C-S-PSF V2.00	0	29. Not-Trans and anti-PSF-A546_Pos043_S001	00-wEahD5HsxDbYqoMYtRXnBA
1		Nucleus	0.000	1.000	1852	100001845	100000023	Not-Trans anti-PSF-A546 8C-S-PSF V2.00	0	29. Not-Trans and anti-PSF-A546_Pos043_S001	00-wEahD5HsxDbYqoMYtRXnBA
1		Nucleus	0.000	1.000	1853	100001846	100000024	Not-Trans anti-PSF-A546 8C-S-PSF V2.00	0	29. Not-Trans and anti-PSF-A546_Pos043_S001	00-wEahD5HsxDbYqoMYtRXnBA
1		Nucleus	0.000	1.000	1854	100001847	100000000	Not-Trans anti-PSF-A546 8C-S-PSF V2.00	0	29. Not-Trans and anti-PSF-A546_Pos044_S001	00-WAoRUYxLfmdHBnFuM4XH7S
1		Nucleus	0.000	1.000	1855	100001848	100000001	Not-Trans anti-PSF-A546 8C-S-PSF V2.00	0	29. Not-Trans and anti-PSF-A546_Pos044_S001	00-WAoRUYxLfmdHBnFuM4XH7S
1		Nucleus	0.000	1.000	1856	100001849	100000002	Not-Trans anti-PSF-A546 8C-S-PSF V2.00	0	29. Not-Trans and anti-PSF-A546_Pos044_S001	00-WAoRUYxLfmdHBnFuM4XH7S
1		Nucleus	0.000	1.000	1857	100001850	100000003	Not-Trans anti-PSF-A546 8C-S-PSF V2.00	0	29. Not-Trans and anti-PSF-A546_Pos044_S001	00-WAoRUYxLfmdHBnFuM4XH7S
1		Nucleus	0.000	1.000	1858	100001851	100000004	Not-Trans anti-PSF-A546 8C-S-PSF V2.00	0	29. Not-Trans and anti-PSF-A546_Pos044_S001	00-WAoRUYxLfmdHBnFuM4XH7S
1		Nucleus	0.000	1.000	1859	100001852	100000005	Not-Trans anti-PSF-A546 8C-S-PSF V2.00	0	29. Not-Trans and anti-PSF-A546_Pos044_S001	00-WAoRUYxLfmdHBnFuM4XH7S
1		Nucleus	0.000	1.000	1860	100001853	100000006	Not-Trans anti-PSF-A546 8C-S-PSF V2.00	0	29. Not-Trans and anti-PSF-A546_Pos044_S001	00-WAoRUYxLfmdHBnFuM4XH7S
1		Nucleus	0.000	1.000	1861	100001854	100000007	Not-Trans anti-PSF-A546 8C-S-PSF V2.00	0	29. Not-Trans and anti-PSF-A546_Pos044_S001	00-WAoRUYxLfmdHBnFuM4XH7S
1		Nucleus	0.000	1.000	1862	100001855	100000008	Not-Trans anti-PSF-A546 8C-S-PSF V2.00	0	29. Not-Trans and anti-PSF-A546_Pos044_S001	00-WAoRUYxLfmdHBnFuM4XH7S
1		Nucleus	0.000	1.000	1863	100001856	100000000	Not-Trans anti-PSF-A546 8C-S-PSF V2.00	0	29. Not-Trans and anti-PSF-A546_Pos045_S001	00-GAv4ctfq3wqMnoemTh26HA
1		Nucleus	0.000	1.000	1864	100001857	100000001	Not-Trans anti-PSF-A546 8C-S-PSF V2.00	0	29. Not-Trans and anti-PSF-A546_Pos045_S001	00-GAv4ctfq3wqMnoemTh26HA
1		Nucleus	0.000	1.000	1865	100001858	100000002	Not-Trans anti-PSF-A546 8C-S-PSF V2.00	0	29. Not-Trans and anti-PSF-A546_Pos045_S001	00-GAv4ctfq3wqMnoemTh26HA
1		Nucleus	0.000	1.000	1866	100001859	100000003	Not-Trans anti-PSF-A546 8C-S-PSF V2.00	0	29. Not-Trans and anti-PSF-A546_Pos045_S001	00-GAv4ctfq3wqMnoemTh26HA
1		Nucleus	0.000	1.000	1867	100001860	100000004	Not-Trans anti-PSF-A546 8C-S-PSF V2.00	0	29. Not-Trans and anti-PSF-A546_Pos045_S001	00-GAv4ctfq3wqMnoemTh26HA
1		Nucleus	0.000	1.000	1868	100001861	100000005	Not-Trans anti-PSF-A546 8C-S-PSF V2.00	0	29. Not-Trans and anti-PSF-A546_Pos045_S001	00-GAv4ctfq3wqMnoemTh26HA
1		Nucleus	0.000	1.000	1869	100001862	100000006	Not-Trans anti-PSF-A546 8C-S-PSF V2.00	0	29. Not-Trans and anti-PSF-A546_Pos045_S001	00-GAv4ctfq3wqMnoemTh26HA
1		Nucleus	0.000	1.000	1870	100001863	100000007	Not-Trans anti-PSF-A546 8C-S-PSF V2.00	0	29. Not-Trans and anti-PSF-A546_Pos045_S001	00-GAv4ctfq3wqMnoemTh26HA
1		Nucleus	0.000	1.000	1871	100001864	100000008	Not-Trans anti-PSF-A546 8C-S-PSF V2.00	0	29. Not-Trans and anti-PSF-A546_Pos045_S001	00-GAv4ctfq3wqMnoemTh26HA
1		Nucleus	0.000	1.000	1872	100001865	100000009	Not-Trans anti-PSF-A546 8C-S-PSF V2.00	0	29. Not-Trans and anti-PSF-A546_Pos045_S001	00-GAv4ctfq3wqMnoemTh26HA
1		Nucleus	0.000	1.000	1873	100001866	100000010	Not-Trans anti-PSF-A546 8C-S-PSF V2.00	0	29. Not-Trans and anti-PSF-A546_Pos045_S001	00-GAv4ctfq3wqMnoemTh26HA
1		Nucleus	0.000	1.000	1874	100001867	100000011	Not-Trans anti-PSF-A546 8C-S-PSF V2.00	0	29. Not-Trans and anti-PSF-A546_Pos045_S001	00-GAv4ctfq3wqMnoemTh26HA
1		Nucleus	0.000	1.000	1875	100001868	100000012	Not-Trans anti-PSF-A546 8C-S-PSF V2.00	0	29. Not-Trans and anti-PSF-A546_Pos045_S001	00-GAv4ctfq3wqMnoemTh26HA
1		Nucleus	0.000	1.000	1876	100001869	100000013	Not-Trans anti-PSF-A546 8C-S-PSF V2.00	0	29. Not-Trans and anti-PSF-A546_Pos045_S001	00-GAv4ctfq3wqMnoemTh26HA
1		Nucleus	0.000	1.000	1877	100001870	100000014	Not-Trans anti-PSF-A546 8C-S-PSF V2.00	0	29. Not-Trans and anti-PSF-A546_Pos045_S001	00-GAv4ctfq3wqMnoemTh26HA
1		Nucleus	0.000	1.000	1878	100001871	100000015	Not-Trans anti-PSF-A546 8C-S-PSF V2.00	0	29. Not-Trans and anti-PSF-A546_Pos045_S001	00-GAv4ctfq3wqMnoemTh26HA
1		Nucleus	0.000	1.000	1879	100001872	100000016	Not-Trans anti-PSF-A546 8C-S-PSF V2.00	0	29. Not-Trans and anti-PSF-A546_Pos045_S001	00-GAv4ctfq3wqMnoemTh26HA
1		Nucleus	0.000	1.000	1880	100001873	100000017	Not-Trans anti-PSF-A546 8C-S-PSF V2.00	0	29. Not-Trans and anti-PSF-A546_Pos045_S001	00-GAv4ctfq3wqMnoemTh26HA
1		Nucleus	0.000	1.000	1881	100001874	100000018	Not-Trans anti-PSF-A546 8C-S-PSF V2.00	0	29. Not-Trans and anti-PSF-A546_Pos045_S001	00-GAv4ctfq3wqMnoemTh26HA
1		Nucleus	0.000	1.000	1882	100001875	100000019	Not-Trans anti-PSF-A546 8C-S-PSF V2.00	0	29. Not-Trans and anti-PSF-A546_Pos045_S001	00-GAv4ctfq3wqMnoemTh26HA
1		Nucleus	0.000	1.000	1883	100001876	100000020	Not-Trans anti-PSF-A546 8C-S-PSF V2.00	0	29. Not-Trans and anti-PSF-A546_Pos045_S001	00-GAv4ctfq3wqMnoemTh26HA
1		Nucleus	0.000	1.000	1884	100001877	100000021	Not-Trans anti-PSF-A546 8C-S-PSF V2.00	0	29. Not-Trans and anti-PSF-A546_Pos045_S001	00-GAv4ctfq3wqMnoemTh26HA
1		Nucleus	0.000	1.000	1885	100001878	100000022	Not-Trans anti-PSF-A546 8C-S-PSF V2.00	0	29. Not-Trans and anti-PSF-A546_Pos045_S001	00-GAv4ctfq3wqMnoemTh26HA
1		Nucleus	0.000	1.000	1886	100001879	100000023	Not-Trans anti-PSF-A546 8C-S-PSF V2.00	0	29. Not-Trans and anti-PSF-A546_Pos045_S001	00-GAv4ctfq3wqMnoemTh26HA
1		Nucleus	0.000	1.000	1887	100001880	100000024	Not-Trans anti-PSF-A546 8C-S-PSF V2.00	0	29. Not-Trans and anti-PSF-A546_Pos045_S001	00-GAv4ctfq3wqMnoemTh26HA
1		Nucleus	0.000	1.000	1888	100001881	100000025	Not-Trans anti-PSF-A546 8C-S-PSF V2.00	0	29. Not-Trans and anti-PSF-A546_Pos045_S001	00-GAv4ctfq3wqMnoemTh26HA
1		Nucleus	0.000	1.000	1889	100001882	100000026	Not-Trans anti-PSF-A546 8C-S-PSF V2.00	0	29. Not-Trans and anti-PSF-A546_Pos045_S001	00-GAv4ctfq3wqMnoemTh26HA
1		Nucleus	0.000	1.000	1890	100001883	100000027	Not-Trans anti-PSF-A546 8C-S-PSF V2.00	0	29. Not-Trans and anti-PSF-A546_Pos045_S001	00-GAv4ctfq3wqMnoemTh26HA
1		Nucleus	0.000	1.000	1891	100001884	100000028	Not-Trans anti-PSF-A546 8C-S-PSF V2.00	0	29. Not-Trans and anti-PSF-A546_Pos045_S001	00-GAv4ctfq3wqMnoemTh26HA
1		Nucleus	0.000	1.000	1892	100001885	100000029	Not-Trans anti-PSF-A546 8C-S-PSF V2.00	0	29. Not-Trans and anti-PSF-A546_Pos045_S001	00-GAv4ctfq3wqMnoemTh26HA
1		Nucleus	0.000	1.000	1893	100001886	100000030	Not-Trans anti-PSF-A546 8C-S-PSF V2.00	0	29. Not-Trans and anti-PSF-A546_Pos045_S001	00-GAv4ctfq3wqMnoemTh26HA
1		Nucleus	0.000	1.000	1894	100001887	100000031	Not-Trans anti-PSF-A546 8C-S-PSF V2.00	0	29. Not-Trans and anti-PSF-A546_Pos045_S001	00-GAv4ctfq3wqMnoemTh26HA
1		Nucleus	0.000	1.000	1895	100001888	100000032	Not-Trans anti-PSF-A546 8C-S-PSF V2.00	0	29. Not-Trans and anti-PSF-A546_Pos045_S001	00-GAv4ctfq3wqMnoemTh26HA
1		Nucleus	0.000	1.000	1896	100001889	100000033	Not-Trans anti-PSF-A546 8C-S-PSF V2.00	0	29. Not-Trans and anti-PSF-A546_Pos045_S001	00-GAv4ctfq3wqMnoemTh26HA
1		Nucleus	0.000	1.000	1897	100001890	100000034	Not-Trans anti-PSF-A546 8C-S-PSF V2.00	0	29. Not-Trans and anti-PSF-A546_Pos045_S001	00-GAv4ctfq3wqMnoemTh26HA
1		Nucleus	0.000	1.000	1898	100001891	100000035	Not-Trans anti-PSF-A546 8C-S-PSF V2.00	0	29. Not-Trans and anti-PSF-A546_Pos045_S001	00-GAv4ctfq3wqMnoemTh26HA
1		Nucleus	0.000	1.000	1899	100001892	100000036	Not-Trans anti-PSF-A546 8C-S-PSF V2.00	0	29. Not-Trans and anti-PSF-A546_Pos045_S001	00-GAv4ctfq3wqMnoemTh26HA
1		Nucleus	0.000	1.000	1900	100001893	100000037	Not-Trans anti-PSF-A546 8C-S-PSF V2.00	0	29. Not-Trans and anti-PSF-A546_Pos045_S001	00-GAv4ctfq3wqMnoemTh26HA
1		Nucleus	0.000	1.000	1901	100001894	100000038	Not-Trans anti-PSF-A546 8C-S-PSF V2.00	0	29. Not-Trans and anti-PSF-A546_Pos045_S001	00-GAv4ctfq3wqMnoemTh26HA
1		Nucleus	0.000	1.000	1902	100001895	100000039	Not-Trans anti-PSF-A546 8C-S-PSF V2.00	0	29. Not-Trans and anti-PSF-A546_Pos045_S001	00-GAv4ctfq3wqMnoemTh26HA
1		Nucleus	0.000	1.000	1903	100001896	100000040	Not-Trans anti-PSF-A546 8C-S-PSF V2.00	0	29. Not-Trans and anti-PSF-A546_Pos045_S001	00-GAv4ctfq3wqMnoemTh26HA
1		Nucleus	0.000	1.000	1904	100001897	100000041	Not-Trans anti-PSF-A546 8C-S-PSF V2.00	0	29. Not-Trans and anti-PSF-A546_Pos045_S001	00-GAv4ctfq3wqMnoemTh26HA
1		Nucleus	0.000	1.000	1905	100001898	100000042	Not-Trans anti-PSF-A546 8C-S-PSF V2.00	0	29. Not-Trans and anti-PSF-A546_Pos045_S001	00-GAv4ctfq3wqMnoemTh26HA
1		Nucleus	0.000	1.000	1906	100001899	100000043	Not-Trans anti-PSF-A546 8C-S-PSF V2.00	0	29. Not-Trans and anti-PSF-A546_Pos045_S001	00-GAv4ctfq3wqMnoemTh26HA
1		Nucleus	0.000	1.000	1907	100001900	100000044	Not-Trans anti-PSF-A546 8C-S-PSF V2.00	0	29. Not-Trans and anti-PSF-A546_Pos045_S001	00-GAv4ctfq3wqMnoemTh26HA
1		Nucleus	0.000	1.000	1908	100001901	100000045	Not-Trans anti-PSF-A546 8C-S-PSF V2.00	0	29. Not-Trans and anti-PSF-A546_Pos045_S001	00-GAv4ctfq3wqMnoemTh26HA
1		Nucleus	0.000	1.000	1909	100001902	100000046	Not-Trans anti-PSF-A546 8C-S-PSF V2.00	0	29. Not-Trans and anti-PSF-A546_Pos045_S001	00-GAv4ctfq3wqMnoemTh26HA
1		Nucleus	0.000	1.000	1910	100001903	100000047	Not-Trans anti-PSF-A546 8C-S-PSF V2.00	0	29. Not-Trans and anti-PSF-A546_Pos045_S001	00-GAv4ctfq3wqMnoemTh26HA
1		Nucleus	0.000	1.000	1911	100001904	100000048	Not-Trans anti-PSF-A546 8C-S-PSF V2.00	0	29. Not-Trans and anti-PSF-A546_Pos045_S001	00-GAv4ctfq3wqMnoemTh26HA
1		Nucleus	0.000	1.000	1912	100001905	100000049	Not-Trans anti-PSF-A546 8C-S-PSF V2.00	0	29. Not-Trans and anti-PSF-A546_Pos045_S001	00-GAv4ctfq3wqMnoemTh26HA
1		Nucleus	0.000	1.000	1913	100001906	100000050	Not-Trans anti-PSF-A546 8C-S-PSF V2.00	0	29. Not-Trans and anti-PSF-A546_Pos045_S001	00-GAv4ctfq3wqMnoemTh26HA
1		Nucleus	0.000	1.000	1914	100001907	100000051	Not-Trans anti-PSF-A546 8C-S-PSF V2.00	0	29. Not-Trans and anti-PSF-A546_Pos045_S001	00-GAv4ctfq3wqMnoemTh26HA
1		Nucleus	0.000	1.000	1915	100001908	100000052	Not-Trans anti-PSF-A546 8C-S-PSF V2.00	0	29. Not-Trans and anti-PSF-A546_Pos045_S001	00-GAv4ctfq3wqMnoemTh26HA
1		Nucleus	0.000	1.000	1916	100001909	100000053	Not-Trans anti-PSF-A546 8C-S-PSF V2.00	0	29. Not-Trans and anti-PSF-A546_Pos045_S001	00-GAv4ctfq3wqMnoemTh26HA
1		Nucleus	0.000	1.000	1917	100001910	100000000	Not-Trans anti-PSF-A546 8C-S-PSF V2.00	0	29. Not-Trans and anti-PSF-A546_Pos046_S001	00-B8gC7qmgDzUzKingKqCZFV
1		Nucleus	0.000	1.000	1918	100001911	100000001	Not-Trans anti-PSF-A546 8C-S-PSF V2.00	0	29. Not-Trans and anti-PSF-A546_Pos046_S001	00-B8gC7qmgDzUzKingKqCZFV
1		Nucleus	0.000	1.000	1919	100001912	100000002	Not-Trans anti-PSF-A546 8C-S-PSF V2.00	0	29. Not-Trans and anti-PSF-A546_Pos046_S001	00-B8gC7qmgDzUzKingKqCZFV
1		Nucleus	0.000	1.000	1920	100001913	100000003	Not-Trans anti-PSF-A546 8C-S-PSF V2.00	0	29. Not-Trans and anti-PSF-A546_Pos046_S001	00-B8gC7qmgDzUzKingKqCZFV
1		Nucleus	0.000	1.000	1921	100001914	100000004	Not-Trans anti-PSF-A546 8C-S-PSF V2.00	0	29. Not-Trans and anti-PSF-A546_Pos046_S001	00-B8gC7qmgDzUzKingKqCZFV
1		Nucleus	0.000	1.000	1922	100001915	100000005	Not-Trans anti-PSF-A546 8C-S-PSF V2.00	0	29. Not-Trans and anti-PSF-A546_Pos046_S001	00-B8gC7qmgDzUzKingKqCZFV
1		Nucleus	0.000	1.000	1923	100001916	100000006	Not-Trans anti-PSF-A546 8C-S-PSF V2.00	0	29. Not-Trans and anti-PSF-A546_Pos046_S001	00-B8gC7qmgDzUzKingKqCZFV
1		Nucleus	0.000	1.000	1924	100001917	100000007	Not-Trans anti-PSF-A546 8C-S-PSF V2.00	0	29. Not-Trans and anti-PSF-A546_Pos046_S001	00-B8gC7qmgDzUzKingKqCZFV
1		Nucleus	0.000	1.000	1925	100001918	100000008	Not-Trans anti-PSF-A546 8C-S-PSF V2.00	0	29. Not-Trans and anti-PSF-A546_Pos046_S001	00-B8gC7qmgDzUzKingKqCZFV
1		Nucleus	0.000	1.000	1926	100001919	100000009	Not-Trans anti-PSF-A546 8C-S-PSF V2.00	0	29. Not-Trans and anti-PSF-A546_Pos046_S001	00-B8gC7qmgDzUzKingKqCZFV
1		Nucleus	0.000	1.000	1927	100001920	100000010	Not-Trans anti-PSF-A546 8C-S-PSF V2.00	0	29. Not-Trans and anti-PSF-A546_Pos046_S001	00-B8gC7qmgDzUzKingKqCZFV
1		Nucleus	0.000	1.000	1928	100001921	100000011	Not-Trans anti-PSF-A546 8C-S-PSF V2.00	0	29. Not-Trans and anti-PSF-A546_Pos046_S001	00-B8gC7qmgDzUzKingKqCZFV
1		Nucleus	0.000	1.000	1929	100001922	100000012	Not-Trans anti-PSF-A546 8C-S-PSF V2.00	0	29. Not-Trans and anti-PSF-A546_Pos046_S001	00-B8gC7qmgDzUzKingKqCZFV
1		Nucleus	0.000	1.000	1930	100001923	100000013	Not-Trans anti-PSF-A546 8C-S-PSF V2.00	0	29. Not-Trans and anti-PSF-A546_Pos046_S001	00-B8gC7qmgDzUzKingKqCZFV
1		Nucleus	0.000	1.000	1931	100001924	100000014	Not-Trans anti-PSF-A546 8C-S-PSF V2.00	0	29. Not-Trans and anti-PSF-A546_Pos046_S001	00-B8gC7qmgDzUzKingKqCZFV
1		Nucleus	0.000	1.000	1932	100001925	100000015	Not-Trans anti-PSF-A546 8C-S-PSF V2.00	0	29. Not-Trans and anti-PSF-A546_Pos046_S001	00-B8gC7qmgDzUzKingKqCZFV
1		Nucleus	0.000	1.000	1933	100001926	100000016	Not-Trans anti-PSF-A546 8C-S-PSF V2.00	0	29. Not-Trans and anti-PSF-A546_Pos046_S001	00-B8gC7qmgDzUzKingKqCZFV
1		Nucleus	0.000	1.000	1934	100001927	100000017	Not-Trans anti-PSF-A546 8C-S-PSF V2.00	0	29. Not-Trans and anti-PSF-A546_Pos046_S001	00-B8gC7qmgDzUzKingKqCZFV
1		Nucleus	0.000	1.000	1935	100001928	100000018	Not-Trans anti-PSF-A546 8C-S-PSF V2.00	0	29. Not-Trans and anti-PSF-A546_Pos046_S001	00-B8gC7qmgDzUzKingKqCZFV
1		Nucleus	0.000	1.000	1936	100001929	100000019	Not-Trans anti-PSF-A546 8C-S-PSF V2.00	0	29. Not-Trans and anti-PSF-A546_Pos046_S001	00-B8gC7qmgDzUzKingKqCZFV
1		Nucleus	0.000	1.000	1937	100001930	100000020	Not-Trans anti-PSF-A546 8C-S-PSF V2.00	0	29. Not-Trans and anti-PSF-A546_Pos046_S001	00-B8gC7qmgDzUzKingKqCZFV
1		Nucleus	0.000	1.000	1938	100001931	100000021	Not-Trans anti-PSF-A546 8C-S-PSF V2.00	0	29. Not-Trans and anti-PSF-A546_Pos046_S001	00-B8gC7qmgDzUzKingKqCZFV
1		Nucleus	0.000	1.000	1939	100001932	100000022	Not-Trans anti-PSF-A546 8C-S-PSF V2.00	0	29. Not-Trans and anti-PSF-A546_Pos046_S001	00-B8gC7qmgDzUzKingKqCZFV
1		Nucleus	0.000	1.000	1940	100001933	100000023	Not-Trans anti-PSF-A546 8C-S-PSF V2.00	0	29. Not-Trans and anti-PSF-A546_Pos046_S001	00-B8gC7qmgDzUzKingKqCZFV
1		Nucleus	0.000	1.000	1941	100001934	100000024	Not-Trans anti-PSF-A546 8C-S-PSF V2.00	0	29. Not-Trans and anti-PSF-A546_Pos046_S001	00-B8gC7qmgDzUzKingKqCZFV
1		Nucleus	0.000	1.000	1942	100001935	100000025	Not-Trans anti-PSF-A546 8C-S-PSF V2.00	0	29. Not-Trans and anti-PSF-A546_Pos046_S001	00-B8gC7qmgDzUzKingKqCZFV
1		Nucleus	0.000	1.000	1943	100001936	100000026	Not-Trans anti-PSF-A546 8C-S-PSF V2.00	0	29. Not-Trans and anti-PSF-A546_Pos046_S001	00-B8gC7qmgDzUzKingKqCZFV
1		Nucleus	0.000	1.000	1944	100001937	100000027	Not-Trans anti-PSF-A546 8C-S-PSF V2.00	0	29. Not-Trans and anti-PSF-A546_Pos046_S001	00-B8gC7qmgDzUzKingKqCZFV
1		Nucleus	0.000	1.000	1945	100001938	100000028	Not-Trans anti-PSF-A546 8C-S-PSF V2.00	0	29. Not-Trans and anti-PSF-A546_Pos046_S001	00-B8gC7qmgDzUzKingKqCZFV
1		Nucleus	0.000	1.000	1946	100001939	100000029	Not-Trans anti-PSF-A546 8C-S-PSF V2.00	0	29. Not-Trans and anti-PSF-A546_Pos046_S001	00-B8gC7qmgDzUzKingKqCZFV
1		Nucleus	0.000	1.000	1947	100001940	100000030	Not-Trans anti-PSF-A546 8C-S-PSF V2.00	0	29. Not-Trans and anti-PSF-A546_Pos046_S001	00-B8gC7qmgDzUzKingKqCZFV
1		Nucleus	0.000	1.000	1948	100001941	100000031	Not-Trans anti-PSF-A546 8C-S-PSF V2.00	0	29. Not-Trans and anti-PSF-A546_Pos046_S001	00-B8gC7qmgDzUzKingKqCZFV
1		Nucleus	0.000	1.000	1949	100001942	100000032	Not-Trans anti-PSF-A546 8C-S-PSF V2.00	0	29. Not-Trans and anti-PSF-A546_Pos046_S001	00-B8gC7qmgDzUzKingKqCZFV
1		Nucleus	0.000	1.000	1950	100001943	100000033	Not-Trans anti-PSF-A546 8C-S-PSF V2.00	0	29. Not-Trans and anti-PSF-A546_Pos046_S001	00-B8gC7qmgDzUzKingKqCZFV
1		Nucleus	0.000	1.000	1951	100001944	100000034	Not-Trans anti-PSF-A546 8C-S-PSF V2.00	0	29. Not-Trans and anti-PSF-A546_Pos046_S001	00-B8gC7qmgDzUzKingKqCZFV
1		Nucleus	0.000	1.000	1952	100001945	100000035	Not-Trans anti-PSF-A546 8C-S-PSF V2.00	0	29. Not-Trans and anti-PSF-A546_Pos046_S001	00-B8gC7qmgDzUzKingKqCZFV
1		Nucleus	0.000	1.000	1953	100001946	100000036	Not-Trans anti-PSF-A546 8C-S-PSF V2.00	0	29. Not-Trans and anti-PSF-A546_Pos046_S001	00-B8gC7qmgDzUzKingKqCZFV
1		Nucleus	0.000	1.000	1954	100001947	100000037	Not-Trans anti-PSF-A546 8C-S-PSF V2.00	0	29. Not-Trans and anti-PSF-A546_Pos046_S001	00-B8gC7qmgDzUzKingKqCZFV
1		Nucleus	0.000	1.000	1955	100001948	100000038	Not-Trans anti-PSF-A546 8C-S-PSF V2.00	0	29. Not-Trans and anti-PSF-A546_Pos046_S001	00-B8gC7qmgDzUzKingKqCZFV
1		Nucleus	0.000	1.000	1956	100001949	100000039	Not-Trans anti-PSF-A546 8C-S-PSF V2.00	0	29. Not-Trans and anti-PSF-A546_Pos046_S001	00-B8gC7qmgDzUzKingKqCZFV
1		Nucleus	0.000	1.000	1957	100001950	100000040	Not-Trans anti-PSF-A546 8C-S-PSF V2.00	0	29. Not-Trans and anti-PSF-A546_Pos046_S001	00-B8gC7qmgDzUzKingKqCZFV
1		Nucleus	0.000	1.000	1958	100001951	100000041	Not-Trans anti-PSF-A546 8C-S-PSF V2.00	0	29. Not-Trans and anti-PSF-A546_Pos046_S001	00-B8gC7qmgDzUzKingKqCZFV
1		Nucleus	0.000	1.000	1960	100001952	100000042	Not-Trans anti-PSF-A546 8C-S-PSF V2.00	0	29. Not-Trans and anti-PSF-A546_Pos046_S001	00-B8gC7qmgDzUzKingKqCZFV
1		Nucleus	0.000	1.000	1961	100001953	100000043	Not-Trans anti-PSF-A546 8C-S-PSF V2.00	0	29. Not-Trans and anti-PSF-A546_Pos046_S001	00-B8gC7qmgDzUzKingKqCZFV
1		Nucleus	0.000	1.000	1962	100001954	100000044	Not-Trans anti-PSF-A546 8C-S-PSF V2.00	0	29. Not-Trans and anti-PSF-A546_Pos046_S001	00-B8gC7qmgDzUzKingKqCZFV
1		Nucleus	0.000	1.000	1963	100001955	100000045	Not-Trans anti-PSF-A546 8C-S-PSF V2.00	0	29. Not-Trans and anti-PSF-A546_Pos046_S001	00-B8gC7qmgDzUzKingKqCZFV
1		Nucleus	0.000	1.000	1964	100001956	100000046	Not-Trans anti-PSF-A546 8C-S-PSF V2.00	0	29. Not-Trans and anti-PSF-A546_Pos046_S001	00-B8gC7qmgDzUzKingKqCZFV
1		Nucleus	0.000	1.000	1965	100001957	100000000	Not-Trans anti-PSF-A546 8C-S-PSF V2.00	0	29. Not-Trans and anti-PSF-A546_Pos047_S001	00-Mn3aKsvj58p9XdbuKSsuid
1		Nucleus	0.000	1.000	1966	100001958	100000001	Not-Trans anti-PSF-A546 8C-S-PSF V2.00	0	29. Not-Trans and anti-PSF-A546_Pos047_S001	00-Mn3aKsvj58p9XdbuKSsuid
1		Nucleus	0.000	1.000	1967	100001959	100000002	Not-Trans anti-PSF-A546 8C-S-PSF V2.00	0	29. Not-Trans and anti-PSF-A546_Pos047_S001	00-Mn3aKsvj58p9XdbuKSsuid
1		Nucleus	0.000	1.000	1968	100001960	100000003	Not-Trans anti-PSF-A546 8C-S-PSF V2.00	0	29. Not-Trans and anti-PSF-A546_Pos047_S001	00-Mn3aKsvj58p9XdbuKSsuid
1		Nucleus	0.000	1.000	1969	100001961	100000004	Not-Trans anti-PSF-A546 8C-S-PSF V2.00	0	29. Not-Trans and anti-PSF-A546_Pos047_S001	00-Mn3aKsvj58p9XdbuKSsuid
1		Nucleus	0.000	1.000	1970	100001962	100000005	Not-Trans anti-PSF-A546 8C-S-PSF V2.00	0	29. Not-Trans and anti-PSF-A546_Pos047_S001	00-Mn3aKsvj58p9XdbuKSsuid
1		Nucleus	0.000	1.000	1971	100001963	100000006	Not-Trans anti-PSF-A546 8C-S-PSF V2.00	0	29. Not-Trans and anti-PSF-A546_Pos047_S001	00-Mn3aKsvj58p9XdbuKSsuid
1		Nucleus	0.000	1.000	1972	100001964	100000007	Not-Trans anti-PSF-A546 8C-S-PSF V2.00	0	29. Not-Trans and anti-PSF-A546_Pos047_S001	00-Mn3aKsvj58p9XdbuKSsuid
1		Nucleus	0.000	1.000	1973	100001965	100000008	Not-Trans anti-PSF-A546 8C-S-PSF V2.00	0	29. Not-Trans and anti-PSF-A546_Pos047_S001	00-Mn3aKsvj58p9XdbuKSsuid
1		Nucleus	0.000	1.000	1974	100001966	100000009	Not-Trans anti-PSF-A546 8C-S-PSF V2.00	0	29. Not-Trans and anti-PSF-A546_Pos047_S001	00-Mn3aKsvj58p9XdbuKSsuid
1		Nucleus	0.000	1.000	1975	100001967	100000010	Not-Trans anti-PSF-A546 8C-S-PSF V2.00	0	29. Not-Trans and anti-PSF-A546_Pos047_S001	00-Mn3aKsvj58p9XdbuKSsuid
1		Nucleus	0.000	1.000	1976	100001968	100000011	Not-Trans anti-PSF-A546 8C-S-PSF V2.00	0	29. Not-Trans and anti-PSF-A546_Pos047_S001	00-Mn3aKsvj58p9XdbuKSsuid
1		Nucleus	0.000	1.000	1977	100001969	100000012	Not-Trans anti-PSF-A546 8C-S-PSF V2.00	0	29. Not-Trans and anti-PSF-A546_Pos047_S001	00-Mn3aKsvj58p9XdbuKSsuid
1		Nucleus	0.000	1.000	1978	100001970	100000013	Not-Trans anti-PSF-A546 8C-S-PSF V2.00	0	29. Not-Trans and anti-PSF-A546_Pos047_S001	00-Mn3aKsvj58p9XdbuKSsuid
1		Nucleus	0.000	1.000	1979	100001971	100000014	Not-Trans anti-PSF-A546 8C-S-PSF V2.00	0	29. Not-Trans and anti-PSF-A546_Pos047_S001	00-Mn3aKsvj58p9XdbuKSsuid
1		Nucleus	0.000	1.000	1980	100001972	100000015	Not-Trans anti-PSF-A546 8C-S-PSF V2.00	0	29. Not-Trans and anti-PSF-A546_Pos047_S001	00-Mn3aKsvj58p9XdbuKSsuid
1		Nucleus	0.000	1.000	1981	100001973	100000016	Not-Trans anti-PSF-A546 8C-S-PSF V2.00	0	29. Not-Trans and anti-PSF-A546_Pos047_S001	00-Mn3aKsvj58p9XdbuKSsuid
1		Nucleus	0.000	1.000	1982	100001974	100000017	Not-Trans anti-PSF-A546 8C-S-PSF V2.00	0	29. Not-Trans and anti-PSF-A546_Pos047_S001	00-Mn3aKsvj58p9XdbuKSsuid
1		Nucleus	0.000	1.000	1983	100001975	100000018	Not-Trans anti-PSF-A546 8C-S-PSF V2.00	0	29. Not-Trans and anti-PSF-A546_Pos047_S001	00-Mn3aKsvj58p9XdbuKSsuid
1		Nucleus	0.000	1.000	1984	100001976	100000019	Not-Trans anti-PSF-A546 8C-S-PSF V2.00	0	29. Not-Trans and anti-PSF-A546_Pos047_S001	00-Mn3aKsvj58p9XdbuKSsuid
1		Nucleus	0.000	1.000	1985	100001977	100000020	Not-Trans anti-PSF-A546 8C-S-PSF V2.00	0	29. Not-Trans and anti-PSF-A546_Pos047_S001	00-Mn3aKsvj58p9XdbuKSsuid
1		Nucleus	0.000	1.000	1986	100001978	100000021	Not-Trans anti-PSF-A546 8C-S-PSF V2.00	0	29. Not-Trans and anti-PSF-A546_Pos047_S001	00-Mn3aKsvj58p9XdbuKSsuid
1		Nucleus	0.000	1.000	1987	100001979	100000022	Not-Trans anti-PSF-A546 8C-S-PSF V2.00	0	29. Not-Trans and anti-PSF-A546_Pos047_S001	00-Mn3aKsvj58p9XdbuKSsuid
1		Nucleus	0.000	1.000	1988	100001980	100000023	Not-Trans anti-PSF-A546 8C-S-PSF V2.00	0	29. Not-Trans and anti-PSF-A546_Pos047_S001	00-Mn3aKsvj58p9XdbuKSsuid
1		Nucleus	0.000	1.000	1989	100001981	100000024	Not-Trans anti-PSF-A546 8C-S-PSF V2.00	0	29. Not-Trans and anti-PSF-A546_Pos047_S001	00-Mn3aKsvj58p9XdbuKSsuid
1		Nucleus	0.000	1.000	1990	100001982	100000025	Not-Trans anti-PSF-A546 8C-S-PSF V2.00	0	29. Not-Trans and anti-PSF-A546_Pos047_S001	00-Mn3aKsvj58p9XdbuKSsuid
1		Nucleus	0.000	1.000	1991	100001983	100000026	Not-Trans anti-PSF-A546 8C-S-PSF V2.00	0	29. Not-Trans and anti-PSF-A546_Pos047_S001	00-Mn3aKsvj58p9XdbuKSsuid
1		Nucleus	0.000	1.000	1992	100001984	100000027	Not-Trans anti-PSF-A546 8C-S-PSF V2.00	0	29. Not-Trans and anti-PSF-A546_Pos047_S001	00-Mn3aKsvj58p9XdbuKSsuid
1		Nucleus	0.000	1.000	1993	100001985	100000028	Not-Trans anti-PSF-A546 8C-S-PSF V2.00	0	29. Not-Trans and anti-PSF-A546_Pos047_S001	00-Mn3aKsvj58p9XdbuKSsuid
1		Nucleus	0.000	1.000	1994	100001986	100000029	Not-Trans anti-PSF-A546 8C-S-PSF V2.00	0	29. Not-Trans and anti-PSF-A546_Pos047_S001	00-Mn3aKsvj58p9XdbuKSsuid
1		Nucleus	0.000	1.000	1995	100001987	100000030	Not-Trans anti-PSF-A546 8C-S-PSF V2.00	0	29. Not-Trans and anti-PSF-A546_Pos047_S001	00-Mn3aKsvj58p9XdbuKSsuid
1		Nucleus	0.000	1.000	1996	100001988	100000031	Not-Trans anti-PSF-A546 8C-S-PSF V2.00	0	29. Not-Trans and anti-PSF-A546_Pos047_S001	00-Mn3aKsvj58p9XdbuKSsuid
1		Nucleus	0.000	1.000	1997	100001989	100000032	Not-Trans anti-PSF-A546 8C-S-PSF V2.00	0	29. Not-Trans and anti-PSF-A546_Pos047_S001	00-Mn3aKsvj58p9XdbuKSsuid
1		Nucleus	0.000	1.000	1998	100001990	100000033	Not-Trans anti-PSF-A546 8C-S-PSF V2.00	0	29. Not-Trans and anti-PSF-A546_Pos047_S001	00-Mn3aKsvj58p9XdbuKSsuid
1		Nucleus	0.000	1.000	1999	100001991	100000034	Not-Trans anti-PSF-A546 8C-S-PSF V2.00	0	29. Not-Trans and anti-PSF-A546_Pos047_S001	00-Mn3aKsvj58p9XdbuKSsuid
1		Nucleus	0.000	1.000	2000	100001992	100000035	Not-Trans anti-PSF-A546 8C-S-PSF V2.00	0	29. Not-Trans and anti-PSF-A546_Pos047_S001	00-Mn3aKsvj58p9XdbuKSsuid
1		Nucleus	0.000	1.000	2001	100001993	100000036	Not-Trans anti-PSF-A546 8C-S-PSF V2.00	0	29. Not-Trans and anti-PSF-A546_Pos047_S001	00-Mn3aKsvj58p9XdbuKSsuid
1		Nucleus	0.000	1.000	2002	100001994	100000037	Not-Trans anti-PSF-A546 8C-S-PSF V2.00	0	29. Not-Trans and anti-PSF-A546_Pos047_S001	00-Mn3aKsvj58p9XdbuKSsuid
1		Nucleus	0.000	1.000	2003	100001995	100000038	Not-Trans anti-PSF-A546 8C-S-PSF V2.00	0	29. Not-Trans and anti-PSF-A546_Pos047_S001	00-Mn3aKsvj58p9XdbuKSsuid
1		Nucleus	0.000	1.000	2004	100001996	100000039	Not-Trans anti-PSF-A546 8C-S-PSF V2.00	0	29. Not-Trans and anti-PSF-A546_Pos047_S001	00-Mn3aKsvj58p9XdbuKSsuid
[truncated: 117 more rows]
