# Supplementary material for: Development of a pipeline for automated, high-throughput analysis of paraspeckle proteins reveals specific roles for importin α proteins
Source: Sci Rep. 2017 Feb 27;7:43323. doi: 10.1038/srep43323 (PMC5379994; doi:10.1038/srep43323)
Supplement: Supplementary Dataset SD1-c PART 2 [file srep43323-s5.zip › I8P/8C-S-PSF/_/Mock anti-PSF-A546 8C-S-PSF V2.00_Statistics/Mock anti-PSF-A546 8C-S-PSF V2.00_Nucleus_Number_of_Vesicles_VesicleType=Vesicles_Paraspeckle.csv]

Nucleus Number of Vesicles VesicleType=Vesicles Paraspeckle
====================
Value	Unit	Category	Birth [s]	Death [s]	VesicleType	CellID	ID	OriginalID	Original Component Name	Original Component ID	Original Image Name	Original Image ID
0		Nucleus	0.000	1.000	Vesicles Paraspeckle	0	100000000	100000000	Mock anti-PSF-A546 8C-S-PSF V2.00	0	5. Mock and anti-PSF-A546_Pos001_S001	00-Fj8Wpqcb3uWoGWRjPiA5vT
7		Nucleus	0.000	1.000	Vesicles Paraspeckle	1	100000001	100000001	Mock anti-PSF-A546 8C-S-PSF V2.00	0	5. Mock and anti-PSF-A546_Pos001_S001	00-Fj8Wpqcb3uWoGWRjPiA5vT
0		Nucleus	0.000	1.000	Vesicles Paraspeckle	2	100000002	100000002	Mock anti-PSF-A546 8C-S-PSF V2.00	0	5. Mock and anti-PSF-A546_Pos001_S001	00-Fj8Wpqcb3uWoGWRjPiA5vT
0		Nucleus	0.000	1.000	Vesicles Paraspeckle	3	100000003	100000003	Mock anti-PSF-A546 8C-S-PSF V2.00	0	5. Mock and anti-PSF-A546_Pos001_S001	00-Fj8Wpqcb3uWoGWRjPiA5vT
0		Nucleus	0.000	1.000	Vesicles Paraspeckle	4	100000004	100000004	Mock anti-PSF-A546 8C-S-PSF V2.00	0	5. Mock and anti-PSF-A546_Pos001_S001	00-Fj8Wpqcb3uWoGWRjPiA5vT
1		Nucleus	0.000	1.000	Vesicles Paraspeckle	5	100000005	100000005	Mock anti-PSF-A546 8C-S-PSF V2.00	0	5. Mock and anti-PSF-A546_Pos001_S001	00-Fj8Wpqcb3uWoGWRjPiA5vT
0		Nucleus	0.000	1.000	Vesicles Paraspeckle	6	100000006	100000006	Mock anti-PSF-A546 8C-S-PSF V2.00	0	5. Mock and anti-PSF-A546_Pos001_S001	00-Fj8Wpqcb3uWoGWRjPiA5vT
1		Nucleus	0.000	1.000	Vesicles Paraspeckle	7	100000007	100000007	Mock anti-PSF-A546 8C-S-PSF V2.00	0	5. Mock and anti-PSF-A546_Pos001_S001	00-Fj8Wpqcb3uWoGWRjPiA5vT
1		Nucleus	0.000	1.000	Vesicles Paraspeckle	8	100000008	100000008	Mock anti-PSF-A546 8C-S-PSF V2.00	0	5. Mock and anti-PSF-A546_Pos001_S001	00-Fj8Wpqcb3uWoGWRjPiA5vT
0		Nucleus	0.000	1.000	Vesicles Paraspeckle	9	100000009	100000009	Mock anti-PSF-A546 8C-S-PSF V2.00	0	5. Mock and anti-PSF-A546_Pos001_S001	00-Fj8Wpqcb3uWoGWRjPiA5vT
4		Nucleus	0.000	1.000	Vesicles Paraspeckle	10	100000010	100000010	Mock anti-PSF-A546 8C-S-PSF V2.00	0	5. Mock and anti-PSF-A546_Pos001_S001	00-Fj8Wpqcb3uWoGWRjPiA5vT
0		Nucleus	0.000	1.000	Vesicles Paraspeckle	11	100000011	100000011	Mock anti-PSF-A546 8C-S-PSF V2.00	0	5. Mock and anti-PSF-A546_Pos001_S001	00-Fj8Wpqcb3uWoGWRjPiA5vT
3		Nucleus	0.000	1.000	Vesicles Paraspeckle	12	100000012	100000012	Mock anti-PSF-A546 8C-S-PSF V2.00	0	5. Mock and anti-PSF-A546_Pos001_S001	00-Fj8Wpqcb3uWoGWRjPiA5vT
2		Nucleus	0.000	1.000	Vesicles Paraspeckle	13	100000013	100000013	Mock anti-PSF-A546 8C-S-PSF V2.00	0	5. Mock and anti-PSF-A546_Pos001_S001	00-Fj8Wpqcb3uWoGWRjPiA5vT
1		Nucleus	0.000	1.000	Vesicles Paraspeckle	14	100000014	100000014	Mock anti-PSF-A546 8C-S-PSF V2.00	0	5. Mock and anti-PSF-A546_Pos001_S001	00-Fj8Wpqcb3uWoGWRjPiA5vT
3		Nucleus	0.000	1.000	Vesicles Paraspeckle	15	100000015	100000015	Mock anti-PSF-A546 8C-S-PSF V2.00	0	5. Mock and anti-PSF-A546_Pos001_S001	00-Fj8Wpqcb3uWoGWRjPiA5vT
0		Nucleus	0.000	1.000	Vesicles Paraspeckle	16	100000016	100000016	Mock anti-PSF-A546 8C-S-PSF V2.00	0	5. Mock and anti-PSF-A546_Pos001_S001	00-Fj8Wpqcb3uWoGWRjPiA5vT
0		Nucleus	0.000	1.000	Vesicles Paraspeckle	17	100000017	100000017	Mock anti-PSF-A546 8C-S-PSF V2.00	0	5. Mock and anti-PSF-A546_Pos001_S001	00-Fj8Wpqcb3uWoGWRjPiA5vT
0		Nucleus	0.000	1.000	Vesicles Paraspeckle	18	100000018	100000018	Mock anti-PSF-A546 8C-S-PSF V2.00	0	5. Mock and anti-PSF-A546_Pos001_S001	00-Fj8Wpqcb3uWoGWRjPiA5vT
0		Nucleus	0.000	1.000	Vesicles Paraspeckle	19	100000019	100000019	Mock anti-PSF-A546 8C-S-PSF V2.00	0	5. Mock and anti-PSF-A546_Pos001_S001	00-Fj8Wpqcb3uWoGWRjPiA5vT
2		Nucleus	0.000	1.000	Vesicles Paraspeckle	20	100000020	100000020	Mock anti-PSF-A546 8C-S-PSF V2.00	0	5. Mock and anti-PSF-A546_Pos001_S001	00-Fj8Wpqcb3uWoGWRjPiA5vT
1		Nucleus	0.000	1.000	Vesicles Paraspeckle	21	100000021	100000021	Mock anti-PSF-A546 8C-S-PSF V2.00	0	5. Mock and anti-PSF-A546_Pos001_S001	00-Fj8Wpqcb3uWoGWRjPiA5vT
6		Nucleus	0.000	1.000	Vesicles Paraspeckle	22	100000022	100000022	Mock anti-PSF-A546 8C-S-PSF V2.00	0	5. Mock and anti-PSF-A546_Pos001_S001	00-Fj8Wpqcb3uWoGWRjPiA5vT
4		Nucleus	0.000	1.000	Vesicles Paraspeckle	23	100000023	100000023	Mock anti-PSF-A546 8C-S-PSF V2.00	0	5. Mock and anti-PSF-A546_Pos001_S001	00-Fj8Wpqcb3uWoGWRjPiA5vT
0		Nucleus	0.000	1.000	Vesicles Paraspeckle	24	100000024	100000024	Mock anti-PSF-A546 8C-S-PSF V2.00	0	5. Mock and anti-PSF-A546_Pos001_S001	00-Fj8Wpqcb3uWoGWRjPiA5vT
2		Nucleus	0.000	1.000	Vesicles Paraspeckle	25	100000025	100000025	Mock anti-PSF-A546 8C-S-PSF V2.00	0	5. Mock and anti-PSF-A546_Pos001_S001	00-Fj8Wpqcb3uWoGWRjPiA5vT
0		Nucleus	0.000	1.000	Vesicles Paraspeckle	26	100000026	100000026	Mock anti-PSF-A546 8C-S-PSF V2.00	0	5. Mock and anti-PSF-A546_Pos001_S001	00-Fj8Wpqcb3uWoGWRjPiA5vT
4		Nucleus	0.000	1.000	Vesicles Paraspeckle	27	100000027	100000027	Mock anti-PSF-A546 8C-S-PSF V2.00	0	5. Mock and anti-PSF-A546_Pos001_S001	00-Fj8Wpqcb3uWoGWRjPiA5vT
1		Nucleus	0.000	1.000	Vesicles Paraspeckle	28	100000028	100000028	Mock anti-PSF-A546 8C-S-PSF V2.00	0	5. Mock and anti-PSF-A546_Pos001_S001	00-Fj8Wpqcb3uWoGWRjPiA5vT
1		Nucleus	0.000	1.000	Vesicles Paraspeckle	29	100000029	100000029	Mock anti-PSF-A546 8C-S-PSF V2.00	0	5. Mock and anti-PSF-A546_Pos001_S001	00-Fj8Wpqcb3uWoGWRjPiA5vT
0		Nucleus	0.000	1.000	Vesicles Paraspeckle	30	100000030	100000030	Mock anti-PSF-A546 8C-S-PSF V2.00	0	5. Mock and anti-PSF-A546_Pos001_S001	00-Fj8Wpqcb3uWoGWRjPiA5vT
0		Nucleus	0.000	1.000	Vesicles Paraspeckle	31	100000031	100000031	Mock anti-PSF-A546 8C-S-PSF V2.00	0	5. Mock and anti-PSF-A546_Pos001_S001	00-Fj8Wpqcb3uWoGWRjPiA5vT
6		Nucleus	0.000	1.000	Vesicles Paraspeckle	32	100000032	100000032	Mock anti-PSF-A546 8C-S-PSF V2.00	0	5. Mock and anti-PSF-A546_Pos001_S001	00-Fj8Wpqcb3uWoGWRjPiA5vT
0		Nucleus	0.000	1.000	Vesicles Paraspeckle	33	100000033	100000033	Mock anti-PSF-A546 8C-S-PSF V2.00	0	5. Mock and anti-PSF-A546_Pos001_S001	00-Fj8Wpqcb3uWoGWRjPiA5vT
0		Nucleus	0.000	1.000	Vesicles Paraspeckle	34	100000034	100000034	Mock anti-PSF-A546 8C-S-PSF V2.00	0	5. Mock and anti-PSF-A546_Pos001_S001	00-Fj8Wpqcb3uWoGWRjPiA5vT
0		Nucleus	0.000	1.000	Vesicles Paraspeckle	35	100000035	100000035	Mock anti-PSF-A546 8C-S-PSF V2.00	0	5. Mock and anti-PSF-A546_Pos001_S001	00-Fj8Wpqcb3uWoGWRjPiA5vT
1		Nucleus	0.000	1.000	Vesicles Paraspeckle	36	100000036	100000036	Mock anti-PSF-A546 8C-S-PSF V2.00	0	5. Mock and anti-PSF-A546_Pos001_S001	00-Fj8Wpqcb3uWoGWRjPiA5vT
0		Nucleus	0.000	1.000	Vesicles Paraspeckle	37	100000037	100000037	Mock anti-PSF-A546 8C-S-PSF V2.00	0	5. Mock and anti-PSF-A546_Pos001_S001	00-Fj8Wpqcb3uWoGWRjPiA5vT
1		Nucleus	0.000	1.000	Vesicles Paraspeckle	38	100000038	100000038	Mock anti-PSF-A546 8C-S-PSF V2.00	0	5. Mock and anti-PSF-A546_Pos001_S001	00-Fj8Wpqcb3uWoGWRjPiA5vT
6		Nucleus	0.000	1.000	Vesicles Paraspeckle	39	100000039	100000039	Mock anti-PSF-A546 8C-S-PSF V2.00	0	5. Mock and anti-PSF-A546_Pos001_S001	00-Fj8Wpqcb3uWoGWRjPiA5vT
2		Nucleus	0.000	1.000	Vesicles Paraspeckle	40	100000040	100000040	Mock anti-PSF-A546 8C-S-PSF V2.00	0	5. Mock and anti-PSF-A546_Pos001_S001	00-Fj8Wpqcb3uWoGWRjPiA5vT
0		Nucleus	0.000	1.000	Vesicles Paraspeckle	41	100000041	100000041	Mock anti-PSF-A546 8C-S-PSF V2.00	0	5. Mock and anti-PSF-A546_Pos001_S001	00-Fj8Wpqcb3uWoGWRjPiA5vT
0		Nucleus	0.000	1.000	Vesicles Paraspeckle	42	100000042	100000042	Mock anti-PSF-A546 8C-S-PSF V2.00	0	5. Mock and anti-PSF-A546_Pos001_S001	00-Fj8Wpqcb3uWoGWRjPiA5vT
5		Nucleus	0.000	1.000	Vesicles Paraspeckle	43	100000043	100000043	Mock anti-PSF-A546 8C-S-PSF V2.00	0	5. Mock and anti-PSF-A546_Pos001_S001	00-Fj8Wpqcb3uWoGWRjPiA5vT
0		Nucleus	0.000	1.000	Vesicles Paraspeckle	44	100000044	100000044	Mock anti-PSF-A546 8C-S-PSF V2.00	0	5. Mock and anti-PSF-A546_Pos001_S001	00-Fj8Wpqcb3uWoGWRjPiA5vT
4		Nucleus	0.000	1.000	Vesicles Paraspeckle	45	100000045	100000045	Mock anti-PSF-A546 8C-S-PSF V2.00	0	5. Mock and anti-PSF-A546_Pos001_S001	00-Fj8Wpqcb3uWoGWRjPiA5vT
1		Nucleus	0.000	1.000	Vesicles Paraspeckle	46	100000046	100000046	Mock anti-PSF-A546 8C-S-PSF V2.00	0	5. Mock and anti-PSF-A546_Pos001_S001	00-Fj8Wpqcb3uWoGWRjPiA5vT
12		Nucleus	0.000	1.000	Vesicles Paraspeckle	47	100000047	100000047	Mock anti-PSF-A546 8C-S-PSF V2.00	0	5. Mock and anti-PSF-A546_Pos001_S001	00-Fj8Wpqcb3uWoGWRjPiA5vT
2		Nucleus	0.000	1.000	Vesicles Paraspeckle	48	100000048	100000048	Mock anti-PSF-A546 8C-S-PSF V2.00	0	5. Mock and anti-PSF-A546_Pos001_S001	00-Fj8Wpqcb3uWoGWRjPiA5vT
1		Nucleus	0.000	1.000	Vesicles Paraspeckle	49	100000049	100000049	Mock anti-PSF-A546 8C-S-PSF V2.00	0	5. Mock and anti-PSF-A546_Pos001_S001	00-Fj8Wpqcb3uWoGWRjPiA5vT
0		Nucleus	0.000	1.000	Vesicles Paraspeckle	50	100000050	100000050	Mock anti-PSF-A546 8C-S-PSF V2.00	0	5. Mock and anti-PSF-A546_Pos001_S001	00-Fj8Wpqcb3uWoGWRjPiA5vT
0		Nucleus	0.000	1.000	Vesicles Paraspeckle	51	100000051	100000051	Mock anti-PSF-A546 8C-S-PSF V2.00	0	5. Mock and anti-PSF-A546_Pos001_S001	00-Fj8Wpqcb3uWoGWRjPiA5vT
3		Nucleus	0.000	1.000	Vesicles Paraspeckle	52	100000052	100000052	Mock anti-PSF-A546 8C-S-PSF V2.00	0	5. Mock and anti-PSF-A546_Pos001_S001	00-Fj8Wpqcb3uWoGWRjPiA5vT
4		Nucleus	0.000	1.000	Vesicles Paraspeckle	53	100000053	100000053	Mock anti-PSF-A546 8C-S-PSF V2.00	0	5. Mock and anti-PSF-A546_Pos001_S001	00-Fj8Wpqcb3uWoGWRjPiA5vT
2		Nucleus	0.000	1.000	Vesicles Paraspeckle	54	100000054	100000054	Mock anti-PSF-A546 8C-S-PSF V2.00	0	5. Mock and anti-PSF-A546_Pos001_S001	00-Fj8Wpqcb3uWoGWRjPiA5vT
1		Nucleus	0.000	1.000	Vesicles Paraspeckle	55	100000055	100000055	Mock anti-PSF-A546 8C-S-PSF V2.00	0	5. Mock and anti-PSF-A546_Pos001_S001	00-Fj8Wpqcb3uWoGWRjPiA5vT
0		Nucleus	0.000	1.000	Vesicles Paraspeckle	56	100000056	100000056	Mock anti-PSF-A546 8C-S-PSF V2.00	0	5. Mock and anti-PSF-A546_Pos001_S001	00-Fj8Wpqcb3uWoGWRjPiA5vT
2		Nucleus	0.000	1.000	Vesicles Paraspeckle	57	100000057	100000057	Mock anti-PSF-A546 8C-S-PSF V2.00	0	5. Mock and anti-PSF-A546_Pos001_S001	00-Fj8Wpqcb3uWoGWRjPiA5vT
5		Nucleus	0.000	1.000	Vesicles Paraspeckle	58	100000058	100000058	Mock anti-PSF-A546 8C-S-PSF V2.00	0	5. Mock and anti-PSF-A546_Pos001_S001	00-Fj8Wpqcb3uWoGWRjPiA5vT
3		Nucleus	0.000	1.000	Vesicles Paraspeckle	59	100000059	100000059	Mock anti-PSF-A546 8C-S-PSF V2.00	0	5. Mock and anti-PSF-A546_Pos001_S001	00-Fj8Wpqcb3uWoGWRjPiA5vT
1		Nucleus	0.000	1.000	Vesicles Paraspeckle	60	100000060	100000060	Mock anti-PSF-A546 8C-S-PSF V2.00	0	5. Mock and anti-PSF-A546_Pos001_S001	00-Fj8Wpqcb3uWoGWRjPiA5vT
2		Nucleus	0.000	1.000	Vesicles Paraspeckle	61	100000061	100000061	Mock anti-PSF-A546 8C-S-PSF V2.00	0	5. Mock and anti-PSF-A546_Pos001_S001	00-Fj8Wpqcb3uWoGWRjPiA5vT
0		Nucleus	0.000	1.000	Vesicles Paraspeckle	62	100000062	100000062	Mock anti-PSF-A546 8C-S-PSF V2.00	0	5. Mock and anti-PSF-A546_Pos001_S001	00-Fj8Wpqcb3uWoGWRjPiA5vT
0		Nucleus	0.000	1.000	Vesicles Paraspeckle	63	100000063	100000063	Mock anti-PSF-A546 8C-S-PSF V2.00	0	5. Mock and anti-PSF-A546_Pos001_S001	00-Fj8Wpqcb3uWoGWRjPiA5vT
3		Nucleus	0.000	1.000	Vesicles Paraspeckle	64	100000064	100000064	Mock anti-PSF-A546 8C-S-PSF V2.00	0	5. Mock and anti-PSF-A546_Pos001_S001	00-Fj8Wpqcb3uWoGWRjPiA5vT
0		Nucleus	0.000	1.000	Vesicles Paraspeckle	65	100000065	100000065	Mock anti-PSF-A546 8C-S-PSF V2.00	0	5. Mock and anti-PSF-A546_Pos001_S001	00-Fj8Wpqcb3uWoGWRjPiA5vT
3		Nucleus	0.000	1.000	Vesicles Paraspeckle	66	100000066	100000066	Mock anti-PSF-A546 8C-S-PSF V2.00	0	5. Mock and anti-PSF-A546_Pos001_S001	00-Fj8Wpqcb3uWoGWRjPiA5vT
1		Nucleus	0.000	1.000	Vesicles Paraspeckle	67	100000067	100000067	Mock anti-PSF-A546 8C-S-PSF V2.00	0	5. Mock and anti-PSF-A546_Pos001_S001	00-Fj8Wpqcb3uWoGWRjPiA5vT
0		Nucleus	0.000	1.000	Vesicles Paraspeckle	68	100000068	100000068	Mock anti-PSF-A546 8C-S-PSF V2.00	0	5. Mock and anti-PSF-A546_Pos001_S001	00-Fj8Wpqcb3uWoGWRjPiA5vT
7		Nucleus	0.000	1.000	Vesicles Paraspeckle	69	100000069	100000069	Mock anti-PSF-A546 8C-S-PSF V2.00	0	5. Mock and anti-PSF-A546_Pos001_S001	00-Fj8Wpqcb3uWoGWRjPiA5vT
8		Nucleus	0.000	1.000	Vesicles Paraspeckle	70	100000070	100000070	Mock anti-PSF-A546 8C-S-PSF V2.00	0	5. Mock and anti-PSF-A546_Pos001_S001	00-Fj8Wpqcb3uWoGWRjPiA5vT
0		Nucleus	0.000	1.000	Vesicles Paraspeckle	71	100000071	100000071	Mock anti-PSF-A546 8C-S-PSF V2.00	0	5. Mock and anti-PSF-A546_Pos001_S001	00-Fj8Wpqcb3uWoGWRjPiA5vT
0		Nucleus	0.000	1.000	Vesicles Paraspeckle	72	100000072	100000072	Mock anti-PSF-A546 8C-S-PSF V2.00	0	5. Mock and anti-PSF-A546_Pos001_S001	00-Fj8Wpqcb3uWoGWRjPiA5vT
1		Nucleus	0.000	1.000	Vesicles Paraspeckle	73	100000073	100000073	Mock anti-PSF-A546 8C-S-PSF V2.00	0	5. Mock and anti-PSF-A546_Pos001_S001	00-Fj8Wpqcb3uWoGWRjPiA5vT
6		Nucleus	0.000	1.000	Vesicles Paraspeckle	74	100000074	100000074	Mock anti-PSF-A546 8C-S-PSF V2.00	0	5. Mock and anti-PSF-A546_Pos001_S001	00-Fj8Wpqcb3uWoGWRjPiA5vT
3		Nucleus	0.000	1.000	Vesicles Paraspeckle	75	100000075	100000075	Mock anti-PSF-A546 8C-S-PSF V2.00	0	5. Mock and anti-PSF-A546_Pos001_S001	00-Fj8Wpqcb3uWoGWRjPiA5vT
2		Nucleus	0.000	1.000	Vesicles Paraspeckle	76	100000076	100000076	Mock anti-PSF-A546 8C-S-PSF V2.00	0	5. Mock and anti-PSF-A546_Pos001_S001	00-Fj8Wpqcb3uWoGWRjPiA5vT
0		Nucleus	0.000	1.000	Vesicles Paraspeckle	77	100000077	100000077	Mock anti-PSF-A546 8C-S-PSF V2.00	0	5. Mock and anti-PSF-A546_Pos001_S001	00-Fj8Wpqcb3uWoGWRjPiA5vT
0		Nucleus	0.000	1.000	Vesicles Paraspeckle	78	100000078	100000078	Mock anti-PSF-A546 8C-S-PSF V2.00	0	5. Mock and anti-PSF-A546_Pos001_S001	00-Fj8Wpqcb3uWoGWRjPiA5vT
5		Nucleus	0.000	1.000	Vesicles Paraspeckle	79	100000079	100000079	Mock anti-PSF-A546 8C-S-PSF V2.00	0	5. Mock and anti-PSF-A546_Pos001_S001	00-Fj8Wpqcb3uWoGWRjPiA5vT
3		Nucleus	0.000	1.000	Vesicles Paraspeckle	80	100000080	100000080	Mock anti-PSF-A546 8C-S-PSF V2.00	0	5. Mock and anti-PSF-A546_Pos001_S001	00-Fj8Wpqcb3uWoGWRjPiA5vT
0		Nucleus	0.000	1.000	Vesicles Paraspeckle	81	100000081	100000081	Mock anti-PSF-A546 8C-S-PSF V2.00	0	5. Mock and anti-PSF-A546_Pos001_S001	00-Fj8Wpqcb3uWoGWRjPiA5vT
0		Nucleus	0.000	1.000	Vesicles Paraspeckle	82	100000082	100000082	Mock anti-PSF-A546 8C-S-PSF V2.00	0	5. Mock and anti-PSF-A546_Pos001_S001	00-Fj8Wpqcb3uWoGWRjPiA5vT
0		Nucleus	0.000	1.000	Vesicles Paraspeckle	83	100000083	100000083	Mock anti-PSF-A546 8C-S-PSF V2.00	0	5. Mock and anti-PSF-A546_Pos001_S001	00-Fj8Wpqcb3uWoGWRjPiA5vT
0		Nucleus	0.000	1.000	Vesicles Paraspeckle	84	100000084	100000084	Mock anti-PSF-A546 8C-S-PSF V2.00	0	5. Mock and anti-PSF-A546_Pos001_S001	00-Fj8Wpqcb3uWoGWRjPiA5vT
0		Nucleus	0.000	1.000	Vesicles Paraspeckle	85	100000085	100000085	Mock anti-PSF-A546 8C-S-PSF V2.00	0	5. Mock and anti-PSF-A546_Pos001_S001	00-Fj8Wpqcb3uWoGWRjPiA5vT
2		Nucleus	0.000	1.000	Vesicles Paraspeckle	86	100000086	100000086	Mock anti-PSF-A546 8C-S-PSF V2.00	0	5. Mock and anti-PSF-A546_Pos001_S001	00-Fj8Wpqcb3uWoGWRjPiA5vT
0		Nucleus	0.000	1.000	Vesicles Paraspeckle	87	100000087	100000087	Mock anti-PSF-A546 8C-S-PSF V2.00	0	5. Mock and anti-PSF-A546_Pos001_S001	00-Fj8Wpqcb3uWoGWRjPiA5vT
0		Nucleus	0.000	1.000	Vesicles Paraspeckle	88	100000088	100000088	Mock anti-PSF-A546 8C-S-PSF V2.00	0	5. Mock and anti-PSF-A546_Pos001_S001	00-Fj8Wpqcb3uWoGWRjPiA5vT
0		Nucleus	0.000	1.000	Vesicles Paraspeckle	89	100000089	100000089	Mock anti-PSF-A546 8C-S-PSF V2.00	0	5. Mock and anti-PSF-A546_Pos001_S001	00-Fj8Wpqcb3uWoGWRjPiA5vT
0		Nucleus	0.000	1.000	Vesicles Paraspeckle	90	100000090	100000090	Mock anti-PSF-A546 8C-S-PSF V2.00	0	5. Mock and anti-PSF-A546_Pos001_S001	00-Fj8Wpqcb3uWoGWRjPiA5vT
0		Nucleus	0.000	1.000	Vesicles Paraspeckle	91	100000091	100000091	Mock anti-PSF-A546 8C-S-PSF V2.00	0	5. Mock and anti-PSF-A546_Pos001_S001	00-Fj8Wpqcb3uWoGWRjPiA5vT
1		Nucleus	0.000	1.000	Vesicles Paraspeckle	92	100000092	100000092	Mock anti-PSF-A546 8C-S-PSF V2.00	0	5. Mock and anti-PSF-A546_Pos001_S001	00-Fj8Wpqcb3uWoGWRjPiA5vT
0		Nucleus	0.000	1.000	Vesicles Paraspeckle	93	100000093	100000093	Mock anti-PSF-A546 8C-S-PSF V2.00	0	5. Mock and anti-PSF-A546_Pos001_S001	00-Fj8Wpqcb3uWoGWRjPiA5vT
0		Nucleus	0.000	1.000	Vesicles Paraspeckle	94	100000094	100000094	Mock anti-PSF-A546 8C-S-PSF V2.00	0	5. Mock and anti-PSF-A546_Pos001_S001	00-Fj8Wpqcb3uWoGWRjPiA5vT
0		Nucleus	0.000	1.000	Vesicles Paraspeckle	95	100000095	100000095	Mock anti-PSF-A546 8C-S-PSF V2.00	0	5. Mock and anti-PSF-A546_Pos001_S001	00-Fj8Wpqcb3uWoGWRjPiA5vT
1		Nucleus	0.000	1.000	Vesicles Paraspeckle	96	100000096	100000096	Mock anti-PSF-A546 8C-S-PSF V2.00	0	5. Mock and anti-PSF-A546_Pos001_S001	00-Fj8Wpqcb3uWoGWRjPiA5vT
0		Nucleus	0.000	1.000	Vesicles Paraspeckle	97	100000097	100000097	Mock anti-PSF-A546 8C-S-PSF V2.00	0	5. Mock and anti-PSF-A546_Pos001_S001	00-Fj8Wpqcb3uWoGWRjPiA5vT
0		Nucleus	0.000	1.000	Vesicles Paraspeckle	98	100000098	100000098	Mock anti-PSF-A546 8C-S-PSF V2.00	0	5. Mock and anti-PSF-A546_Pos001_S001	00-Fj8Wpqcb3uWoGWRjPiA5vT
1		Nucleus	0.000	1.000	Vesicles Paraspeckle	99	100000099	100000099	Mock anti-PSF-A546 8C-S-PSF V2.00	0	5. Mock and anti-PSF-A546_Pos001_S001	00-Fj8Wpqcb3uWoGWRjPiA5vT
0		Nucleus	0.000	1.000	Vesicles Paraspeckle	100	100000100	100000100	Mock anti-PSF-A546 8C-S-PSF V2.00	0	5. Mock and anti-PSF-A546_Pos001_S001	00-Fj8Wpqcb3uWoGWRjPiA5vT
0		Nucleus	0.000	1.000	Vesicles Paraspeckle	101	100000101	100000101	Mock anti-PSF-A546 8C-S-PSF V2.00	0	5. Mock and anti-PSF-A546_Pos001_S001	00-Fj8Wpqcb3uWoGWRjPiA5vT
2		Nucleus	0.000	1.000	Vesicles Paraspeckle	102	100000102	100000000	Mock anti-PSF-A546 8C-S-PSF V2.00	0	5. Mock and anti-PSF-A546_Pos002_S001	00-otNgTRvhcLNd4ng6Ho8PtZ
0		Nucleus	0.000	1.000	Vesicles Paraspeckle	103	100000103	100000001	Mock anti-PSF-A546 8C-S-PSF V2.00	0	5. Mock and anti-PSF-A546_Pos002_S001	00-otNgTRvhcLNd4ng6Ho8PtZ
3		Nucleus	0.000	1.000	Vesicles Paraspeckle	104	100000104	100000002	Mock anti-PSF-A546 8C-S-PSF V2.00	0	5. Mock and anti-PSF-A546_Pos002_S001	00-otNgTRvhcLNd4ng6Ho8PtZ
7		Nucleus	0.000	1.000	Vesicles Paraspeckle	105	100000105	100000003	Mock anti-PSF-A546 8C-S-PSF V2.00	0	5. Mock and anti-PSF-A546_Pos002_S001	00-otNgTRvhcLNd4ng6Ho8PtZ
3		Nucleus	0.000	1.000	Vesicles Paraspeckle	106	100000106	100000004	Mock anti-PSF-A546 8C-S-PSF V2.00	0	5. Mock and anti-PSF-A546_Pos002_S001	00-otNgTRvhcLNd4ng6Ho8PtZ
5		Nucleus	0.000	1.000	Vesicles Paraspeckle	107	100000107	100000005	Mock anti-PSF-A546 8C-S-PSF V2.00	0	5. Mock and anti-PSF-A546_Pos002_S001	00-otNgTRvhcLNd4ng6Ho8PtZ
8		Nucleus	0.000	1.000	Vesicles Paraspeckle	108	100000108	100000006	Mock anti-PSF-A546 8C-S-PSF V2.00	0	5. Mock and anti-PSF-A546_Pos002_S001	00-otNgTRvhcLNd4ng6Ho8PtZ
4		Nucleus	0.000	1.000	Vesicles Paraspeckle	109	100000109	100000007	Mock anti-PSF-A546 8C-S-PSF V2.00	0	5. Mock and anti-PSF-A546_Pos002_S001	00-otNgTRvhcLNd4ng6Ho8PtZ
5		Nucleus	0.000	1.000	Vesicles Paraspeckle	110	100000110	100000008	Mock anti-PSF-A546 8C-S-PSF V2.00	0	5. Mock and anti-PSF-A546_Pos002_S001	00-otNgTRvhcLNd4ng6Ho8PtZ
7		Nucleus	0.000	1.000	Vesicles Paraspeckle	111	100000111	100000009	Mock anti-PSF-A546 8C-S-PSF V2.00	0	5. Mock and anti-PSF-A546_Pos002_S001	00-otNgTRvhcLNd4ng6Ho8PtZ
0		Nucleus	0.000	1.000	Vesicles Paraspeckle	112	100000112	100000010	Mock anti-PSF-A546 8C-S-PSF V2.00	0	5. Mock and anti-PSF-A546_Pos002_S001	00-otNgTRvhcLNd4ng6Ho8PtZ
3		Nucleus	0.000	1.000	Vesicles Paraspeckle	113	100000113	100000011	Mock anti-PSF-A546 8C-S-PSF V2.00	0	5. Mock and anti-PSF-A546_Pos002_S001	00-otNgTRvhcLNd4ng6Ho8PtZ
0		Nucleus	0.000	1.000	Vesicles Paraspeckle	114	100000114	100000012	Mock anti-PSF-A546 8C-S-PSF V2.00	0	5. Mock and anti-PSF-A546_Pos002_S001	00-otNgTRvhcLNd4ng6Ho8PtZ
3		Nucleus	0.000	1.000	Vesicles Paraspeckle	115	100000115	100000013	Mock anti-PSF-A546 8C-S-PSF V2.00	0	5. Mock and anti-PSF-A546_Pos002_S001	00-otNgTRvhcLNd4ng6Ho8PtZ
0		Nucleus	0.000	1.000	Vesicles Paraspeckle	116	100000116	100000014	Mock anti-PSF-A546 8C-S-PSF V2.00	0	5. Mock and anti-PSF-A546_Pos002_S001	00-otNgTRvhcLNd4ng6Ho8PtZ
2		Nucleus	0.000	1.000	Vesicles Paraspeckle	117	100000117	100000015	Mock anti-PSF-A546 8C-S-PSF V2.00	0	5. Mock and anti-PSF-A546_Pos002_S001	00-otNgTRvhcLNd4ng6Ho8PtZ
0		Nucleus	0.000	1.000	Vesicles Paraspeckle	118	100000118	100000016	Mock anti-PSF-A546 8C-S-PSF V2.00	0	5. Mock and anti-PSF-A546_Pos002_S001	00-otNgTRvhcLNd4ng6Ho8PtZ
4		Nucleus	0.000	1.000	Vesicles Paraspeckle	119	100000119	100000017	Mock anti-PSF-A546 8C-S-PSF V2.00	0	5. Mock and anti-PSF-A546_Pos002_S001	00-otNgTRvhcLNd4ng6Ho8PtZ
0		Nucleus	0.000	1.000	Vesicles Paraspeckle	120	100000120	100000018	Mock anti-PSF-A546 8C-S-PSF V2.00	0	5. Mock and anti-PSF-A546_Pos002_S001	00-otNgTRvhcLNd4ng6Ho8PtZ
1		Nucleus	0.000	1.000	Vesicles Paraspeckle	121	100000121	100000019	Mock anti-PSF-A546 8C-S-PSF V2.00	0	5. Mock and anti-PSF-A546_Pos002_S001	00-otNgTRvhcLNd4ng6Ho8PtZ
0		Nucleus	0.000	1.000	Vesicles Paraspeckle	122	100000122	100000020	Mock anti-PSF-A546 8C-S-PSF V2.00	0	5. Mock and anti-PSF-A546_Pos002_S001	00-otNgTRvhcLNd4ng6Ho8PtZ
0		Nucleus	0.000	1.000	Vesicles Paraspeckle	123	100000123	100000021	Mock anti-PSF-A546 8C-S-PSF V2.00	0	5. Mock and anti-PSF-A546_Pos002_S001	00-otNgTRvhcLNd4ng6Ho8PtZ
1		Nucleus	0.000	1.000	Vesicles Paraspeckle	124	100000124	100000022	Mock anti-PSF-A546 8C-S-PSF V2.00	0	5. Mock and anti-PSF-A546_Pos002_S001	00-otNgTRvhcLNd4ng6Ho8PtZ
3		Nucleus	0.000	1.000	Vesicles Paraspeckle	125	100000125	100000023	Mock anti-PSF-A546 8C-S-PSF V2.00	0	5. Mock and anti-PSF-A546_Pos002_S001	00-otNgTRvhcLNd4ng6Ho8PtZ
1		Nucleus	0.000	1.000	Vesicles Paraspeckle	126	100000126	100000024	Mock anti-PSF-A546 8C-S-PSF V2.00	0	5. Mock and anti-PSF-A546_Pos002_S001	00-otNgTRvhcLNd4ng6Ho8PtZ
5		Nucleus	0.000	1.000	Vesicles Paraspeckle	127	100000127	100000025	Mock anti-PSF-A546 8C-S-PSF V2.00	0	5. Mock and anti-PSF-A546_Pos002_S001	00-otNgTRvhcLNd4ng6Ho8PtZ
1		Nucleus	0.000	1.000	Vesicles Paraspeckle	128	100000128	100000026	Mock anti-PSF-A546 8C-S-PSF V2.00	0	5. Mock and anti-PSF-A546_Pos002_S001	00-otNgTRvhcLNd4ng6Ho8PtZ
0		Nucleus	0.000	1.000	Vesicles Paraspeckle	129	100000129	100000027	Mock anti-PSF-A546 8C-S-PSF V2.00	0	5. Mock and anti-PSF-A546_Pos002_S001	00-otNgTRvhcLNd4ng6Ho8PtZ
2		Nucleus	0.000	1.000	Vesicles Paraspeckle	130	100000130	100000028	Mock anti-PSF-A546 8C-S-PSF V2.00	0	5. Mock and anti-PSF-A546_Pos002_S001	00-otNgTRvhcLNd4ng6Ho8PtZ
8		Nucleus	0.000	1.000	Vesicles Paraspeckle	131	100000131	100000029	Mock anti-PSF-A546 8C-S-PSF V2.00	0	5. Mock and anti-PSF-A546_Pos002_S001	00-otNgTRvhcLNd4ng6Ho8PtZ
0		Nucleus	0.000	1.000	Vesicles Paraspeckle	132	100000132	100000030	Mock anti-PSF-A546 8C-S-PSF V2.00	0	5. Mock and anti-PSF-A546_Pos002_S001	00-otNgTRvhcLNd4ng6Ho8PtZ
0		Nucleus	0.000	1.000	Vesicles Paraspeckle	133	100000133	100000031	Mock anti-PSF-A546 8C-S-PSF V2.00	0	5. Mock and anti-PSF-A546_Pos002_S001	00-otNgTRvhcLNd4ng6Ho8PtZ
1		Nucleus	0.000	1.000	Vesicles Paraspeckle	134	100000134	100000032	Mock anti-PSF-A546 8C-S-PSF V2.00	0	5. Mock and anti-PSF-A546_Pos002_S001	00-otNgTRvhcLNd4ng6Ho8PtZ
3		Nucleus	0.000	1.000	Vesicles Paraspeckle	135	100000135	100000033	Mock anti-PSF-A546 8C-S-PSF V2.00	0	5. Mock and anti-PSF-A546_Pos002_S001	00-otNgTRvhcLNd4ng6Ho8PtZ
0		Nucleus	0.000	1.000	Vesicles Paraspeckle	136	100000136	100000034	Mock anti-PSF-A546 8C-S-PSF V2.00	0	5. Mock and anti-PSF-A546_Pos002_S001	00-otNgTRvhcLNd4ng6Ho8PtZ
0		Nucleus	0.000	1.000	Vesicles Paraspeckle	137	100000137	100000035	Mock anti-PSF-A546 8C-S-PSF V2.00	0	5. Mock and anti-PSF-A546_Pos002_S001	00-otNgTRvhcLNd4ng6Ho8PtZ
0		Nucleus	0.000	1.000	Vesicles Paraspeckle	138	100000138	100000036	Mock anti-PSF-A546 8C-S-PSF V2.00	0	5. Mock and anti-PSF-A546_Pos002_S001	00-otNgTRvhcLNd4ng6Ho8PtZ
2		Nucleus	0.000	1.000	Vesicles Paraspeckle	139	100000139	100000037	Mock anti-PSF-A546 8C-S-PSF V2.00	0	5. Mock and anti-PSF-A546_Pos002_S001	00-otNgTRvhcLNd4ng6Ho8PtZ
0		Nucleus	0.000	1.000	Vesicles Paraspeckle	140	100000140	100000038	Mock anti-PSF-A546 8C-S-PSF V2.00	0	5. Mock and anti-PSF-A546_Pos002_S001	00-otNgTRvhcLNd4ng6Ho8PtZ
0		Nucleus	0.000	1.000	Vesicles Paraspeckle	141	100000141	100000039	Mock anti-PSF-A546 8C-S-PSF V2.00	0	5. Mock and anti-PSF-A546_Pos002_S001	00-otNgTRvhcLNd4ng6Ho8PtZ
4		Nucleus	0.000	1.000	Vesicles Paraspeckle	142	100000142	100000040	Mock anti-PSF-A546 8C-S-PSF V2.00	0	5. Mock and anti-PSF-A546_Pos002_S001	00-otNgTRvhcLNd4ng6Ho8PtZ
0		Nucleus	0.000	1.000	Vesicles Paraspeckle	143	100000143	100000041	Mock anti-PSF-A546 8C-S-PSF V2.00	0	5. Mock and anti-PSF-A546_Pos002_S001	00-otNgTRvhcLNd4ng6Ho8PtZ
0		Nucleus	0.000	1.000	Vesicles Paraspeckle	144	100000144	100000042	Mock anti-PSF-A546 8C-S-PSF V2.00	0	5. Mock and anti-PSF-A546_Pos002_S001	00-otNgTRvhcLNd4ng6Ho8PtZ
7		Nucleus	0.000	1.000	Vesicles Paraspeckle	145	100000145	100000043	Mock anti-PSF-A546 8C-S-PSF V2.00	0	5. Mock and anti-PSF-A546_Pos002_S001	00-otNgTRvhcLNd4ng6Ho8PtZ
0		Nucleus	0.000	1.000	Vesicles Paraspeckle	146	100000146	100000044	Mock anti-PSF-A546 8C-S-PSF V2.00	0	5. Mock and anti-PSF-A546_Pos002_S001	00-otNgTRvhcLNd4ng6Ho8PtZ
0		Nucleus	0.000	1.000	Vesicles Paraspeckle	147	100000147	100000045	Mock anti-PSF-A546 8C-S-PSF V2.00	0	5. Mock and anti-PSF-A546_Pos002_S001	00-otNgTRvhcLNd4ng6Ho8PtZ
0		Nucleus	0.000	1.000	Vesicles Paraspeckle	148	100000148	100000046	Mock anti-PSF-A546 8C-S-PSF V2.00	0	5. Mock and anti-PSF-A546_Pos002_S001	00-otNgTRvhcLNd4ng6Ho8PtZ
5		Nucleus	0.000	1.000	Vesicles Paraspeckle	149	100000149	100000047	Mock anti-PSF-A546 8C-S-PSF V2.00	0	5. Mock and anti-PSF-A546_Pos002_S001	00-otNgTRvhcLNd4ng6Ho8PtZ
2		Nucleus	0.000	1.000	Vesicles Paraspeckle	150	100000150	100000048	Mock anti-PSF-A546 8C-S-PSF V2.00	0	5. Mock and anti-PSF-A546_Pos002_S001	00-otNgTRvhcLNd4ng6Ho8PtZ
0		Nucleus	0.000	1.000	Vesicles Paraspeckle	151	100000151	100000049	Mock anti-PSF-A546 8C-S-PSF V2.00	0	5. Mock and anti-PSF-A546_Pos002_S001	00-otNgTRvhcLNd4ng6Ho8PtZ
15		Nucleus	0.000	1.000	Vesicles Paraspeckle	152	100000152	100000050	Mock anti-PSF-A546 8C-S-PSF V2.00	0	5. Mock and anti-PSF-A546_Pos002_S001	00-otNgTRvhcLNd4ng6Ho8PtZ
10		Nucleus	0.000	1.000	Vesicles Paraspeckle	153	100000153	100000051	Mock anti-PSF-A546 8C-S-PSF V2.00	0	5. Mock and anti-PSF-A546_Pos002_S001	00-otNgTRvhcLNd4ng6Ho8PtZ
0		Nucleus	0.000	1.000	Vesicles Paraspeckle	154	100000154	100000052	Mock anti-PSF-A546 8C-S-PSF V2.00	0	5. Mock and anti-PSF-A546_Pos002_S001	00-otNgTRvhcLNd4ng6Ho8PtZ
3		Nucleus	0.000	1.000	Vesicles Paraspeckle	155	100000155	100000053	Mock anti-PSF-A546 8C-S-PSF V2.00	0	5. Mock and anti-PSF-A546_Pos002_S001	00-otNgTRvhcLNd4ng6Ho8PtZ
0		Nucleus	0.000	1.000	Vesicles Paraspeckle	156	100000156	100000054	Mock anti-PSF-A546 8C-S-PSF V2.00	0	5. Mock and anti-PSF-A546_Pos002_S001	00-otNgTRvhcLNd4ng6Ho8PtZ
0		Nucleus	0.000	1.000	Vesicles Paraspeckle	157	100000157	100000055	Mock anti-PSF-A546 8C-S-PSF V2.00	0	5. Mock and anti-PSF-A546_Pos002_S001	00-otNgTRvhcLNd4ng6Ho8PtZ
6		Nucleus	0.000	1.000	Vesicles Paraspeckle	158	100000158	100000056	Mock anti-PSF-A546 8C-S-PSF V2.00	0	5. Mock and anti-PSF-A546_Pos002_S001	00-otNgTRvhcLNd4ng6Ho8PtZ
8		Nucleus	0.000	1.000	Vesicles Paraspeckle	159	100000159	100000057	Mock anti-PSF-A546 8C-S-PSF V2.00	0	5. Mock and anti-PSF-A546_Pos002_S001	00-otNgTRvhcLNd4ng6Ho8PtZ
3		Nucleus	0.000	1.000	Vesicles Paraspeckle	160	100000160	100000058	Mock anti-PSF-A546 8C-S-PSF V2.00	0	5. Mock and anti-PSF-A546_Pos002_S001	00-otNgTRvhcLNd4ng6Ho8PtZ
0		Nucleus	0.000	1.000	Vesicles Paraspeckle	161	100000161	100000059	Mock anti-PSF-A546 8C-S-PSF V2.00	0	5. Mock and anti-PSF-A546_Pos002_S001	00-otNgTRvhcLNd4ng6Ho8PtZ
5		Nucleus	0.000	1.000	Vesicles Paraspeckle	162	100000162	100000060	Mock anti-PSF-A546 8C-S-PSF V2.00	0	5. Mock and anti-PSF-A546_Pos002_S001	00-otNgTRvhcLNd4ng6Ho8PtZ
1		Nucleus	0.000	1.000	Vesicles Paraspeckle	163	100000163	100000061	Mock anti-PSF-A546 8C-S-PSF V2.00	0	5. Mock and anti-PSF-A546_Pos002_S001	00-otNgTRvhcLNd4ng6Ho8PtZ
0		Nucleus	0.000	1.000	Vesicles Paraspeckle	164	100000164	100000062	Mock anti-PSF-A546 8C-S-PSF V2.00	0	5. Mock and anti-PSF-A546_Pos002_S001	00-otNgTRvhcLNd4ng6Ho8PtZ
0		Nucleus	0.000	1.000	Vesicles Paraspeckle	165	100000165	100000063	Mock anti-PSF-A546 8C-S-PSF V2.00	0	5. Mock and anti-PSF-A546_Pos002_S001	00-otNgTRvhcLNd4ng6Ho8PtZ
1		Nucleus	0.000	1.000	Vesicles Paraspeckle	166	100000166	100000064	Mock anti-PSF-A546 8C-S-PSF V2.00	0	5. Mock and anti-PSF-A546_Pos002_S001	00-otNgTRvhcLNd4ng6Ho8PtZ
0		Nucleus	0.000	1.000	Vesicles Paraspeckle	167	100000167	100000065	Mock anti-PSF-A546 8C-S-PSF V2.00	0	5. Mock and anti-PSF-A546_Pos002_S001	00-otNgTRvhcLNd4ng6Ho8PtZ
9		Nucleus	0.000	1.000	Vesicles Paraspeckle	168	100000168	100000066	Mock anti-PSF-A546 8C-S-PSF V2.00	0	5. Mock and anti-PSF-A546_Pos002_S001	00-otNgTRvhcLNd4ng6Ho8PtZ
4		Nucleus	0.000	1.000	Vesicles Paraspeckle	169	100000169	100000067	Mock anti-PSF-A546 8C-S-PSF V2.00	0	5. Mock and anti-PSF-A546_Pos002_S001	00-otNgTRvhcLNd4ng6Ho8PtZ
2		Nucleus	0.000	1.000	Vesicles Paraspeckle	170	100000170	100000068	Mock anti-PSF-A546 8C-S-PSF V2.00	0	5. Mock and anti-PSF-A546_Pos002_S001	00-otNgTRvhcLNd4ng6Ho8PtZ
0		Nucleus	0.000	1.000	Vesicles Paraspeckle	171	100000171	100000069	Mock anti-PSF-A546 8C-S-PSF V2.00	0	5. Mock and anti-PSF-A546_Pos002_S001	00-otNgTRvhcLNd4ng6Ho8PtZ
0		Nucleus	0.000	1.000	Vesicles Paraspeckle	172	100000172	100000070	Mock anti-PSF-A546 8C-S-PSF V2.00	0	5. Mock and anti-PSF-A546_Pos002_S001	00-otNgTRvhcLNd4ng6Ho8PtZ
0		Nucleus	0.000	1.000	Vesicles Paraspeckle	173	100000173	100000071	Mock anti-PSF-A546 8C-S-PSF V2.00	0	5. Mock and anti-PSF-A546_Pos002_S001	00-otNgTRvhcLNd4ng6Ho8PtZ
3		Nucleus	0.000	1.000	Vesicles Paraspeckle	174	100000174	100000072	Mock anti-PSF-A546 8C-S-PSF V2.00	0	5. Mock and anti-PSF-A546_Pos002_S001	00-otNgTRvhcLNd4ng6Ho8PtZ
0		Nucleus	0.000	1.000	Vesicles Paraspeckle	175	100000175	100000073	Mock anti-PSF-A546 8C-S-PSF V2.00	0	5. Mock and anti-PSF-A546_Pos002_S001	00-otNgTRvhcLNd4ng6Ho8PtZ
7		Nucleus	0.000	1.000	Vesicles Paraspeckle	176	100000176	100000074	Mock anti-PSF-A546 8C-S-PSF V2.00	0	5. Mock and anti-PSF-A546_Pos002_S001	00-otNgTRvhcLNd4ng6Ho8PtZ
0		Nucleus	0.000	1.000	Vesicles Paraspeckle	177	100000177	100000075	Mock anti-PSF-A546 8C-S-PSF V2.00	0	5. Mock and anti-PSF-A546_Pos002_S001	00-otNgTRvhcLNd4ng6Ho8PtZ
0		Nucleus	0.000	1.000	Vesicles Paraspeckle	178	100000178	100000076	Mock anti-PSF-A546 8C-S-PSF V2.00	0	5. Mock and anti-PSF-A546_Pos002_S001	00-otNgTRvhcLNd4ng6Ho8PtZ
0		Nucleus	0.000	1.000	Vesicles Paraspeckle	179	100000179	100000077	Mock anti-PSF-A546 8C-S-PSF V2.00	0	5. Mock and anti-PSF-A546_Pos002_S001	00-otNgTRvhcLNd4ng6Ho8PtZ
2		Nucleus	0.000	1.000	Vesicles Paraspeckle	180	100000180	100000078	Mock anti-PSF-A546 8C-S-PSF V2.00	0	5. Mock and anti-PSF-A546_Pos002_S001	00-otNgTRvhcLNd4ng6Ho8PtZ
2		Nucleus	0.000	1.000	Vesicles Paraspeckle	181	100000181	100000079	Mock anti-PSF-A546 8C-S-PSF V2.00	0	5. Mock and anti-PSF-A546_Pos002_S001	00-otNgTRvhcLNd4ng6Ho8PtZ
1		Nucleus	0.000	1.000	Vesicles Paraspeckle	182	100000182	100000080	Mock anti-PSF-A546 8C-S-PSF V2.00	0	5. Mock and anti-PSF-A546_Pos002_S001	00-otNgTRvhcLNd4ng6Ho8PtZ
3		Nucleus	0.000	1.000	Vesicles Paraspeckle	183	100000183	100000081	Mock anti-PSF-A546 8C-S-PSF V2.00	0	5. Mock and anti-PSF-A546_Pos002_S001	00-otNgTRvhcLNd4ng6Ho8PtZ
5		Nucleus	0.000	1.000	Vesicles Paraspeckle	184	100000184	100000082	Mock anti-PSF-A546 8C-S-PSF V2.00	0	5. Mock and anti-PSF-A546_Pos002_S001	00-otNgTRvhcLNd4ng6Ho8PtZ
0		Nucleus	0.000	1.000	Vesicles Paraspeckle	185	100000185	100000083	Mock anti-PSF-A546 8C-S-PSF V2.00	0	5. Mock and anti-PSF-A546_Pos002_S001	00-otNgTRvhcLNd4ng6Ho8PtZ
0		Nucleus	0.000	1.000	Vesicles Paraspeckle	186	100000186	100000084	Mock anti-PSF-A546 8C-S-PSF V2.00	0	5. Mock and anti-PSF-A546_Pos002_S001	00-otNgTRvhcLNd4ng6Ho8PtZ
1		Nucleus	0.000	1.000	Vesicles Paraspeckle	187	100000187	100000085	Mock anti-PSF-A546 8C-S-PSF V2.00	0	5. Mock and anti-PSF-A546_Pos002_S001	00-otNgTRvhcLNd4ng6Ho8PtZ
0		Nucleus	0.000	1.000	Vesicles Paraspeckle	188	100000188	100000086	Mock anti-PSF-A546 8C-S-PSF V2.00	0	5. Mock and anti-PSF-A546_Pos002_S001	00-otNgTRvhcLNd4ng6Ho8PtZ
0		Nucleus	0.000	1.000	Vesicles Paraspeckle	189	100000189	100000087	Mock anti-PSF-A546 8C-S-PSF V2.00	0	5. Mock and anti-PSF-A546_Pos002_S001	00-otNgTRvhcLNd4ng6Ho8PtZ
0		Nucleus	0.000	1.000	Vesicles Paraspeckle	190	100000190	100000088	Mock anti-PSF-A546 8C-S-PSF V2.00	0	5. Mock and anti-PSF-A546_Pos002_S001	00-otNgTRvhcLNd4ng6Ho8PtZ
0		Nucleus	0.000	1.000	Vesicles Paraspeckle	191	100000191	100000089	Mock anti-PSF-A546 8C-S-PSF V2.00	0	5. Mock and anti-PSF-A546_Pos002_S001	00-otNgTRvhcLNd4ng6Ho8PtZ
6		Nucleus	0.000	1.000	Vesicles Paraspeckle	192	100000192	100000090	Mock anti-PSF-A546 8C-S-PSF V2.00	0	5. Mock and anti-PSF-A546_Pos002_S001	00-otNgTRvhcLNd4ng6Ho8PtZ
0		Nucleus	0.000	1.000	Vesicles Paraspeckle	193	100000193	100000091	Mock anti-PSF-A546 8C-S-PSF V2.00	0	5. Mock and anti-PSF-A546_Pos002_S001	00-otNgTRvhcLNd4ng6Ho8PtZ
0		Nucleus	0.000	1.000	Vesicles Paraspeckle	194	100000194	100000092	Mock anti-PSF-A546 8C-S-PSF V2.00	0	5. Mock and anti-PSF-A546_Pos002_S001	00-otNgTRvhcLNd4ng6Ho8PtZ
17		Nucleus	0.000	1.000	Vesicles Paraspeckle	195	100000195	100000093	Mock anti-PSF-A546 8C-S-PSF V2.00	0	5. Mock and anti-PSF-A546_Pos002_S001	00-otNgTRvhcLNd4ng6Ho8PtZ
0		Nucleus	0.000	1.000	Vesicles Paraspeckle	196	100000196	100000094	Mock anti-PSF-A546 8C-S-PSF V2.00	0	5. Mock and anti-PSF-A546_Pos002_S001	00-otNgTRvhcLNd4ng6Ho8PtZ
0		Nucleus	0.000	1.000	Vesicles Paraspeckle	197	100000197	100000095	Mock anti-PSF-A546 8C-S-PSF V2.00	0	5. Mock and anti-PSF-A546_Pos002_S001	00-otNgTRvhcLNd4ng6Ho8PtZ
0		Nucleus	0.000	1.000	Vesicles Paraspeckle	198	100000198	100000096	Mock anti-PSF-A546 8C-S-PSF V2.00	0	5. Mock and anti-PSF-A546_Pos002_S001	00-otNgTRvhcLNd4ng6Ho8PtZ
0		Nucleus	0.000	1.000	Vesicles Paraspeckle	199	100000199	100000097	Mock anti-PSF-A546 8C-S-PSF V2.00	0	5. Mock and anti-PSF-A546_Pos002_S001	00-otNgTRvhcLNd4ng6Ho8PtZ
0		Nucleus	0.000	1.000	Vesicles Paraspeckle	200	100000200	100000098	Mock anti-PSF-A546 8C-S-PSF V2.00	0	5. Mock and anti-PSF-A546_Pos002_S001	00-otNgTRvhcLNd4ng6Ho8PtZ
0		Nucleus	0.000	1.000	Vesicles Paraspeckle	201	100000201	100000099	Mock anti-PSF-A546 8C-S-PSF V2.00	0	5. Mock and anti-PSF-A546_Pos002_S001	00-otNgTRvhcLNd4ng6Ho8PtZ
0		Nucleus	0.000	1.000	Vesicles Paraspeckle	202	100000202	100000100	Mock anti-PSF-A546 8C-S-PSF V2.00	0	5. Mock and anti-PSF-A546_Pos002_S001	00-otNgTRvhcLNd4ng6Ho8PtZ
1		Nucleus	0.000	1.000	Vesicles Paraspeckle	203	100000203	100000101	Mock anti-PSF-A546 8C-S-PSF V2.00	0	5. Mock and anti-PSF-A546_Pos002_S001	00-otNgTRvhcLNd4ng6Ho8PtZ
0		Nucleus	0.000	1.000	Vesicles Paraspeckle	204	100000204	100000102	Mock anti-PSF-A546 8C-S-PSF V2.00	0	5. Mock and anti-PSF-A546_Pos002_S001	00-otNgTRvhcLNd4ng6Ho8PtZ
0		Nucleus	0.000	1.000	Vesicles Paraspeckle	205	100000205	100000103	Mock anti-PSF-A546 8C-S-PSF V2.00	0	5. Mock and anti-PSF-A546_Pos002_S001	00-otNgTRvhcLNd4ng6Ho8PtZ
0		Nucleus	0.000	1.000	Vesicles Paraspeckle	206	100000206	100000104	Mock anti-PSF-A546 8C-S-PSF V2.00	0	5. Mock and anti-PSF-A546_Pos002_S001	00-otNgTRvhcLNd4ng6Ho8PtZ
0		Nucleus	0.000	1.000	Vesicles Paraspeckle	207	100000207	100000105	Mock anti-PSF-A546 8C-S-PSF V2.00	0	5. Mock and anti-PSF-A546_Pos002_S001	00-otNgTRvhcLNd4ng6Ho8PtZ
0		Nucleus	0.000	1.000	Vesicles Paraspeckle	208	100000208	100000106	Mock anti-PSF-A546 8C-S-PSF V2.00	0	5. Mock and anti-PSF-A546_Pos002_S001	00-otNgTRvhcLNd4ng6Ho8PtZ
0		Nucleus	0.000	1.000	Vesicles Paraspeckle	209	100000209	100000107	Mock anti-PSF-A546 8C-S-PSF V2.00	0	5. Mock and anti-PSF-A546_Pos002_S001	00-otNgTRvhcLNd4ng6Ho8PtZ
0		Nucleus	0.000	1.000	Vesicles Paraspeckle	210	100000210	100000108	Mock anti-PSF-A546 8C-S-PSF V2.00	0	5. Mock and anti-PSF-A546_Pos002_S001	00-otNgTRvhcLNd4ng6Ho8PtZ
0		Nucleus	0.000	1.000	Vesicles Paraspeckle	211	100000211	100000109	Mock anti-PSF-A546 8C-S-PSF V2.00	0	5. Mock and anti-PSF-A546_Pos002_S001	00-otNgTRvhcLNd4ng6Ho8PtZ
0		Nucleus	0.000	1.000	Vesicles Paraspeckle	212	100000212	100000110	Mock anti-PSF-A546 8C-S-PSF V2.00	0	5. Mock and anti-PSF-A546_Pos002_S001	00-otNgTRvhcLNd4ng6Ho8PtZ
0		Nucleus	0.000	1.000	Vesicles Paraspeckle	213	100000213	100000111	Mock anti-PSF-A546 8C-S-PSF V2.00	0	5. Mock and anti-PSF-A546_Pos002_S001	00-otNgTRvhcLNd4ng6Ho8PtZ
0		Nucleus	0.000	1.000	Vesicles Paraspeckle	214	100000214	100000112	Mock anti-PSF-A546 8C-S-PSF V2.00	0	5. Mock and anti-PSF-A546_Pos002_S001	00-otNgTRvhcLNd4ng6Ho8PtZ
0		Nucleus	0.000	1.000	Vesicles Paraspeckle	215	100000215	100000113	Mock anti-PSF-A546 8C-S-PSF V2.00	0	5. Mock and anti-PSF-A546_Pos002_S001	00-otNgTRvhcLNd4ng6Ho8PtZ
0		Nucleus	0.000	1.000	Vesicles Paraspeckle	216	100000216	100000114	Mock anti-PSF-A546 8C-S-PSF V2.00	0	5. Mock and anti-PSF-A546_Pos002_S001	00-otNgTRvhcLNd4ng6Ho8PtZ
2		Nucleus	0.000	1.000	Vesicles Paraspeckle	217	100000217	100000115	Mock anti-PSF-A546 8C-S-PSF V2.00	0	5. Mock and anti-PSF-A546_Pos002_S001	00-otNgTRvhcLNd4ng6Ho8PtZ
2		Nucleus	0.000	1.000	Vesicles Paraspeckle	218	100000218	100000116	Mock anti-PSF-A546 8C-S-PSF V2.00	0	5. Mock and anti-PSF-A546_Pos002_S001	00-otNgTRvhcLNd4ng6Ho8PtZ
2		Nucleus	0.000	1.000	Vesicles Paraspeckle	219	100000219	100000117	Mock anti-PSF-A546 8C-S-PSF V2.00	0	5. Mock and anti-PSF-A546_Pos002_S001	00-otNgTRvhcLNd4ng6Ho8PtZ
0		Nucleus	0.000	1.000	Vesicles Paraspeckle	220	100000220	100000118	Mock anti-PSF-A546 8C-S-PSF V2.00	0	5. Mock and anti-PSF-A546_Pos002_S001	00-otNgTRvhcLNd4ng6Ho8PtZ
0		Nucleus	0.000	1.000	Vesicles Paraspeckle	221	100000221	100000119	Mock anti-PSF-A546 8C-S-PSF V2.00	0	5. Mock and anti-PSF-A546_Pos002_S001	00-otNgTRvhcLNd4ng6Ho8PtZ
0		Nucleus	0.000	1.000	Vesicles Paraspeckle	222	100000222	100000120	Mock anti-PSF-A546 8C-S-PSF V2.00	0	5. Mock and anti-PSF-A546_Pos002_S001	00-otNgTRvhcLNd4ng6Ho8PtZ
0		Nucleus	0.000	1.000	Vesicles Paraspeckle	223	100000223	100000121	Mock anti-PSF-A546 8C-S-PSF V2.00	0	5. Mock and anti-PSF-A546_Pos002_S001	00-otNgTRvhcLNd4ng6Ho8PtZ
1		Nucleus	0.000	1.000	Vesicles Paraspeckle	224	100000224	100000122	Mock anti-PSF-A546 8C-S-PSF V2.00	0	5. Mock and anti-PSF-A546_Pos002_S001	00-otNgTRvhcLNd4ng6Ho8PtZ
0		Nucleus	0.000	1.000	Vesicles Paraspeckle	225	100000225	100000123	Mock anti-PSF-A546 8C-S-PSF V2.00	0	5. Mock and anti-PSF-A546_Pos002_S001	00-otNgTRvhcLNd4ng6Ho8PtZ
7		Nucleus	0.000	1.000	Vesicles Paraspeckle	226	100000226	100000124	Mock anti-PSF-A546 8C-S-PSF V2.00	0	5. Mock and anti-PSF-A546_Pos002_S001	00-otNgTRvhcLNd4ng6Ho8PtZ
13		Nucleus	0.000	1.000	Vesicles Paraspeckle	227	100000227	100000125	Mock anti-PSF-A546 8C-S-PSF V2.00	0	5. Mock and anti-PSF-A546_Pos002_S001	00-otNgTRvhcLNd4ng6Ho8PtZ
0		Nucleus	0.000	1.000	Vesicles Paraspeckle	228	100000228	100000126	Mock anti-PSF-A546 8C-S-PSF V2.00	0	5. Mock and anti-PSF-A546_Pos002_S001	00-otNgTRvhcLNd4ng6Ho8PtZ
0		Nucleus	0.000	1.000	Vesicles Paraspeckle	229	100000229	100000127	Mock anti-PSF-A546 8C-S-PSF V2.00	0	5. Mock and anti-PSF-A546_Pos002_S001	00-otNgTRvhcLNd4ng6Ho8PtZ
0		Nucleus	0.000	1.000	Vesicles Paraspeckle	230	100000230	100000128	Mock anti-PSF-A546 8C-S-PSF V2.00	0	5. Mock and anti-PSF-A546_Pos002_S001	00-otNgTRvhcLNd4ng6Ho8PtZ
0		Nucleus	0.000	1.000	Vesicles Paraspeckle	231	100000231	100000129	Mock anti-PSF-A546 8C-S-PSF V2.00	0	5. Mock and anti-PSF-A546_Pos002_S001	00-otNgTRvhcLNd4ng6Ho8PtZ
0		Nucleus	0.000	1.000	Vesicles Paraspeckle	232	100000232	100000130	Mock anti-PSF-A546 8C-S-PSF V2.00	0	5. Mock and anti-PSF-A546_Pos002_S001	00-otNgTRvhcLNd4ng6Ho8PtZ
0		Nucleus	0.000	1.000	Vesicles Paraspeckle	233	100000233	100000131	Mock anti-PSF-A546 8C-S-PSF V2.00	0	5. Mock and anti-PSF-A546_Pos002_S001	00-otNgTRvhcLNd4ng6Ho8PtZ
9		Nucleus	0.000	1.000	Vesicles Paraspeckle	234	100000234	100000132	Mock anti-PSF-A546 8C-S-PSF V2.00	0	5. Mock and anti-PSF-A546_Pos002_S001	00-otNgTRvhcLNd4ng6Ho8PtZ
0		Nucleus	0.000	1.000	Vesicles Paraspeckle	235	100000235	100000133	Mock anti-PSF-A546 8C-S-PSF V2.00	0	5. Mock and anti-PSF-A546_Pos002_S001	00-otNgTRvhcLNd4ng6Ho8PtZ
0		Nucleus	0.000	1.000	Vesicles Paraspeckle	236	100000236	100000134	Mock anti-PSF-A546 8C-S-PSF V2.00	0	5. Mock and anti-PSF-A546_Pos002_S001	00-otNgTRvhcLNd4ng6Ho8PtZ
11		Nucleus	0.000	1.000	Vesicles Paraspeckle	237	100000237	100000135	Mock anti-PSF-A546 8C-S-PSF V2.00	0	5. Mock and anti-PSF-A546_Pos002_S001	00-otNgTRvhcLNd4ng6Ho8PtZ
0		Nucleus	0.000	1.000	Vesicles Paraspeckle	238	100000238	100000136	Mock anti-PSF-A546 8C-S-PSF V2.00	0	5. Mock and anti-PSF-A546_Pos002_S001	00-otNgTRvhcLNd4ng6Ho8PtZ
0		Nucleus	0.000	1.000	Vesicles Paraspeckle	239	100000239	100000137	Mock anti-PSF-A546 8C-S-PSF V2.00	0	5. Mock and anti-PSF-A546_Pos002_S001	00-otNgTRvhcLNd4ng6Ho8PtZ
6		Nucleus	0.000	1.000	Vesicles Paraspeckle	240	100000240	100000000	Mock anti-PSF-A546 8C-S-PSF V2.00	0	5. Mock and anti-PSF-A546_Pos003_S001	00-p6eG2T7z9qoXZnZ5ehJGGF
1		Nucleus	0.000	1.000	Vesicles Paraspeckle	241	100000241	100000001	Mock anti-PSF-A546 8C-S-PSF V2.00	0	5. Mock and anti-PSF-A546_Pos003_S001	00-p6eG2T7z9qoXZnZ5ehJGGF
0		Nucleus	0.000	1.000	Vesicles Paraspeckle	242	100000242	100000002	Mock anti-PSF-A546 8C-S-PSF V2.00	0	5. Mock and anti-PSF-A546_Pos003_S001	00-p6eG2T7z9qoXZnZ5ehJGGF
1		Nucleus	0.000	1.000	Vesicles Paraspeckle	243	100000243	100000003	Mock anti-PSF-A546 8C-S-PSF V2.00	0	5. Mock and anti-PSF-A546_Pos003_S001	00-p6eG2T7z9qoXZnZ5ehJGGF
9		Nucleus	0.000	1.000	Vesicles Paraspeckle	244	100000244	100000004	Mock anti-PSF-A546 8C-S-PSF V2.00	0	5. Mock and anti-PSF-A546_Pos003_S001	00-p6eG2T7z9qoXZnZ5ehJGGF
0		Nucleus	0.000	1.000	Vesicles Paraspeckle	245	100000245	100000005	Mock anti-PSF-A546 8C-S-PSF V2.00	0	5. Mock and anti-PSF-A546_Pos003_S001	00-p6eG2T7z9qoXZnZ5ehJGGF
5		Nucleus	0.000	1.000	Vesicles Paraspeckle	246	100000246	100000006	Mock anti-PSF-A546 8C-S-PSF V2.00	0	5. Mock and anti-PSF-A546_Pos003_S001	00-p6eG2T7z9qoXZnZ5ehJGGF
10		Nucleus	0.000	1.000	Vesicles Paraspeckle	247	100000247	100000007	Mock anti-PSF-A546 8C-S-PSF V2.00	0	5. Mock and anti-PSF-A546_Pos003_S001	00-p6eG2T7z9qoXZnZ5ehJGGF
10		Nucleus	0.000	1.000	Vesicles Paraspeckle	248	100000248	100000008	Mock anti-PSF-A546 8C-S-PSF V2.00	0	5. Mock and anti-PSF-A546_Pos003_S001	00-p6eG2T7z9qoXZnZ5ehJGGF
5		Nucleus	0.000	1.000	Vesicles Paraspeckle	249	100000249	100000009	Mock anti-PSF-A546 8C-S-PSF V2.00	0	5. Mock and anti-PSF-A546_Pos003_S001	00-p6eG2T7z9qoXZnZ5ehJGGF
12		Nucleus	0.000	1.000	Vesicles Paraspeckle	250	100000250	100000010	Mock anti-PSF-A546 8C-S-PSF V2.00	0	5. Mock and anti-PSF-A546_Pos003_S001	00-p6eG2T7z9qoXZnZ5ehJGGF
16		Nucleus	0.000	1.000	Vesicles Paraspeckle	251	100000251	100000011	Mock anti-PSF-A546 8C-S-PSF V2.00	0	5. Mock and anti-PSF-A546_Pos003_S001	00-p6eG2T7z9qoXZnZ5ehJGGF
2		Nucleus	0.000	1.000	Vesicles Paraspeckle	252	100000252	100000012	Mock anti-PSF-A546 8C-S-PSF V2.00	0	5. Mock and anti-PSF-A546_Pos003_S001	00-p6eG2T7z9qoXZnZ5ehJGGF
8		Nucleus	0.000	1.000	Vesicles Paraspeckle	253	100000253	100000013	Mock anti-PSF-A546 8C-S-PSF V2.00	0	5. Mock and anti-PSF-A546_Pos003_S001	00-p6eG2T7z9qoXZnZ5ehJGGF
7		Nucleus	0.000	1.000	Vesicles Paraspeckle	254	100000254	100000014	Mock anti-PSF-A546 8C-S-PSF V2.00	0	5. Mock and anti-PSF-A546_Pos003_S001	00-p6eG2T7z9qoXZnZ5ehJGGF
4		Nucleus	0.000	1.000	Vesicles Paraspeckle	255	100000255	100000015	Mock anti-PSF-A546 8C-S-PSF V2.00	0	5. Mock and anti-PSF-A546_Pos003_S001	00-p6eG2T7z9qoXZnZ5ehJGGF
13		Nucleus	0.000	1.000	Vesicles Paraspeckle	256	100000256	100000016	Mock anti-PSF-A546 8C-S-PSF V2.00	0	5. Mock and anti-PSF-A546_Pos003_S001	00-p6eG2T7z9qoXZnZ5ehJGGF
4		Nucleus	0.000	1.000	Vesicles Paraspeckle	257	100000257	100000017	Mock anti-PSF-A546 8C-S-PSF V2.00	0	5. Mock and anti-PSF-A546_Pos003_S001	00-p6eG2T7z9qoXZnZ5ehJGGF
1		Nucleus	0.000	1.000	Vesicles Paraspeckle	258	100000258	100000018	Mock anti-PSF-A546 8C-S-PSF V2.00	0	5. Mock and anti-PSF-A546_Pos003_S001	00-p6eG2T7z9qoXZnZ5ehJGGF
5		Nucleus	0.000	1.000	Vesicles Paraspeckle	259	100000259	100000019	Mock anti-PSF-A546 8C-S-PSF V2.00	0	5. Mock and anti-PSF-A546_Pos003_S001	00-p6eG2T7z9qoXZnZ5ehJGGF
2		Nucleus	0.000	1.000	Vesicles Paraspeckle	260	100000260	100000020	Mock anti-PSF-A546 8C-S-PSF V2.00	0	5. Mock and anti-PSF-A546_Pos003_S001	00-p6eG2T7z9qoXZnZ5ehJGGF
11		Nucleus	0.000	1.000	Vesicles Paraspeckle	261	100000261	100000021	Mock anti-PSF-A546 8C-S-PSF V2.00	0	5. Mock and anti-PSF-A546_Pos003_S001	00-p6eG2T7z9qoXZnZ5ehJGGF
5		Nucleus	0.000	1.000	Vesicles Paraspeckle	262	100000262	100000022	Mock anti-PSF-A546 8C-S-PSF V2.00	0	5. Mock and anti-PSF-A546_Pos003_S001	00-p6eG2T7z9qoXZnZ5ehJGGF
5		Nucleus	0.000	1.000	Vesicles Paraspeckle	263	100000263	100000023	Mock anti-PSF-A546 8C-S-PSF V2.00	0	5. Mock and anti-PSF-A546_Pos003_S001	00-p6eG2T7z9qoXZnZ5ehJGGF
6		Nucleus	0.000	1.000	Vesicles Paraspeckle	264	100000264	100000024	Mock anti-PSF-A546 8C-S-PSF V2.00	0	5. Mock and anti-PSF-A546_Pos003_S001	00-p6eG2T7z9qoXZnZ5ehJGGF
3		Nucleus	0.000	1.000	Vesicles Paraspeckle	265	100000265	100000025	Mock anti-PSF-A546 8C-S-PSF V2.00	0	5. Mock and anti-PSF-A546_Pos003_S001	00-p6eG2T7z9qoXZnZ5ehJGGF
8		Nucleus	0.000	1.000	Vesicles Paraspeckle	266	100000266	100000026	Mock anti-PSF-A546 8C-S-PSF V2.00	0	5. Mock and anti-PSF-A546_Pos003_S001	00-p6eG2T7z9qoXZnZ5ehJGGF
3		Nucleus	0.000	1.000	Vesicles Paraspeckle	267	100000267	100000027	Mock anti-PSF-A546 8C-S-PSF V2.00	0	5. Mock and anti-PSF-A546_Pos003_S001	00-p6eG2T7z9qoXZnZ5ehJGGF
5		Nucleus	0.000	1.000	Vesicles Paraspeckle	268	100000268	100000028	Mock anti-PSF-A546 8C-S-PSF V2.00	0	5. Mock and anti-PSF-A546_Pos003_S001	00-p6eG2T7z9qoXZnZ5ehJGGF
4		Nucleus	0.000	1.000	Vesicles Paraspeckle	269	100000269	100000029	Mock anti-PSF-A546 8C-S-PSF V2.00	0	5. Mock and anti-PSF-A546_Pos003_S001	00-p6eG2T7z9qoXZnZ5ehJGGF
9		Nucleus	0.000	1.000	Vesicles Paraspeckle	270	100000270	100000030	Mock anti-PSF-A546 8C-S-PSF V2.00	0	5. Mock and anti-PSF-A546_Pos003_S001	00-p6eG2T7z9qoXZnZ5ehJGGF
5		Nucleus	0.000	1.000	Vesicles Paraspeckle	271	100000271	100000031	Mock anti-PSF-A546 8C-S-PSF V2.00	0	5. Mock and anti-PSF-A546_Pos003_S001	00-p6eG2T7z9qoXZnZ5ehJGGF
1		Nucleus	0.000	1.000	Vesicles Paraspeckle	272	100000272	100000032	Mock anti-PSF-A546 8C-S-PSF V2.00	0	5. Mock and anti-PSF-A546_Pos003_S001	00-p6eG2T7z9qoXZnZ5ehJGGF
13		Nucleus	0.000	1.000	Vesicles Paraspeckle	273	100000273	100000033	Mock anti-PSF-A546 8C-S-PSF V2.00	0	5. Mock and anti-PSF-A546_Pos003_S001	00-p6eG2T7z9qoXZnZ5ehJGGF
0		Nucleus	0.000	1.000	Vesicles Paraspeckle	274	100000274	100000034	Mock anti-PSF-A546 8C-S-PSF V2.00	0	5. Mock and anti-PSF-A546_Pos003_S001	00-p6eG2T7z9qoXZnZ5ehJGGF
4		Nucleus	0.000	1.000	Vesicles Paraspeckle	275	100000275	100000035	Mock anti-PSF-A546 8C-S-PSF V2.00	0	5. Mock and anti-PSF-A546_Pos003_S001	00-p6eG2T7z9qoXZnZ5ehJGGF
4		Nucleus	0.000	1.000	Vesicles Paraspeckle	276	100000276	100000036	Mock anti-PSF-A546 8C-S-PSF V2.00	0	5. Mock and anti-PSF-A546_Pos003_S001	00-p6eG2T7z9qoXZnZ5ehJGGF
7		Nucleus	0.000	1.000	Vesicles Paraspeckle	277	100000277	100000037	Mock anti-PSF-A546 8C-S-PSF V2.00	0	5. Mock and anti-PSF-A546_Pos003_S001	00-p6eG2T7z9qoXZnZ5ehJGGF
5		Nucleus	0.000	1.000	Vesicles Paraspeckle	278	100000278	100000038	Mock anti-PSF-A546 8C-S-PSF V2.00	0	5. Mock and anti-PSF-A546_Pos003_S001	00-p6eG2T7z9qoXZnZ5ehJGGF
1		Nucleus	0.000	1.000	Vesicles Paraspeckle	279	100000279	100000039	Mock anti-PSF-A546 8C-S-PSF V2.00	0	5. Mock and anti-PSF-A546_Pos003_S001	00-p6eG2T7z9qoXZnZ5ehJGGF
9		Nucleus	0.000	1.000	Vesicles Paraspeckle	280	100000280	100000040	Mock anti-PSF-A546 8C-S-PSF V2.00	0	5. Mock and anti-PSF-A546_Pos003_S001	00-p6eG2T7z9qoXZnZ5ehJGGF
8		Nucleus	0.000	1.000	Vesicles Paraspeckle	281	100000281	100000041	Mock anti-PSF-A546 8C-S-PSF V2.00	0	5. Mock and anti-PSF-A546_Pos003_S001	00-p6eG2T7z9qoXZnZ5ehJGGF
1		Nucleus	0.000	1.000	Vesicles Paraspeckle	282	100000282	100000042	Mock anti-PSF-A546 8C-S-PSF V2.00	0	5. Mock and anti-PSF-A546_Pos003_S001	00-p6eG2T7z9qoXZnZ5ehJGGF
3		Nucleus	0.000	1.000	Vesicles Paraspeckle	283	100000283	100000043	Mock anti-PSF-A546 8C-S-PSF V2.00	0	5. Mock and anti-PSF-A546_Pos003_S001	00-p6eG2T7z9qoXZnZ5ehJGGF
5		Nucleus	0.000	1.000	Vesicles Paraspeckle	284	100000284	100000044	Mock anti-PSF-A546 8C-S-PSF V2.00	0	5. Mock and anti-PSF-A546_Pos003_S001	00-p6eG2T7z9qoXZnZ5ehJGGF
15		Nucleus	0.000	1.000	Vesicles Paraspeckle	285	100000285	100000045	Mock anti-PSF-A546 8C-S-PSF V2.00	0	5. Mock and anti-PSF-A546_Pos003_S001	00-p6eG2T7z9qoXZnZ5ehJGGF
5		Nucleus	0.000	1.000	Vesicles Paraspeckle	286	100000286	100000046	Mock anti-PSF-A546 8C-S-PSF V2.00	0	5. Mock and anti-PSF-A546_Pos003_S001	00-p6eG2T7z9qoXZnZ5ehJGGF
5		Nucleus	0.000	1.000	Vesicles Paraspeckle	287	100000287	100000047	Mock anti-PSF-A546 8C-S-PSF V2.00	0	5. Mock and anti-PSF-A546_Pos003_S001	00-p6eG2T7z9qoXZnZ5ehJGGF
5		Nucleus	0.000	1.000	Vesicles Paraspeckle	288	100000288	100000048	Mock anti-PSF-A546 8C-S-PSF V2.00	0	5. Mock and anti-PSF-A546_Pos003_S001	00-p6eG2T7z9qoXZnZ5ehJGGF
5		Nucleus	0.000	1.000	Vesicles Paraspeckle	289	100000289	100000049	Mock anti-PSF-A546 8C-S-PSF V2.00	0	5. Mock and anti-PSF-A546_Pos003_S001	00-p6eG2T7z9qoXZnZ5ehJGGF
1		Nucleus	0.000	1.000	Vesicles Paraspeckle	290	100000290	100000050	Mock anti-PSF-A546 8C-S-PSF V2.00	0	5. Mock and anti-PSF-A546_Pos003_S001	00-p6eG2T7z9qoXZnZ5ehJGGF
5		Nucleus	0.000	1.000	Vesicles Paraspeckle	291	100000291	100000051	Mock anti-PSF-A546 8C-S-PSF V2.00	0	5. Mock and anti-PSF-A546_Pos003_S001	00-p6eG2T7z9qoXZnZ5ehJGGF
2		Nucleus	0.000	1.000	Vesicles Paraspeckle	292	100000292	100000052	Mock anti-PSF-A546 8C-S-PSF V2.00	0	5. Mock and anti-PSF-A546_Pos003_S001	00-p6eG2T7z9qoXZnZ5ehJGGF
2		Nucleus	0.000	1.000	Vesicles Paraspeckle	293	100000293	100000053	Mock anti-PSF-A546 8C-S-PSF V2.00	0	5. Mock and anti-PSF-A546_Pos003_S001	00-p6eG2T7z9qoXZnZ5ehJGGF
5		Nucleus	0.000	1.000	Vesicles Paraspeckle	294	100000294	100000054	Mock anti-PSF-A546 8C-S-PSF V2.00	0	5. Mock and anti-PSF-A546_Pos003_S001	00-p6eG2T7z9qoXZnZ5ehJGGF
9		Nucleus	0.000	1.000	Vesicles Paraspeckle	295	100000295	100000055	Mock anti-PSF-A546 8C-S-PSF V2.00	0	5. Mock and anti-PSF-A546_Pos003_S001	00-p6eG2T7z9qoXZnZ5ehJGGF
0		Nucleus	0.000	1.000	Vesicles Paraspeckle	296	100000296	100000056	Mock anti-PSF-A546 8C-S-PSF V2.00	0	5. Mock and anti-PSF-A546_Pos003_S001	00-p6eG2T7z9qoXZnZ5ehJGGF
1		Nucleus	0.000	1.000	Vesicles Paraspeckle	297	100000297	100000057	Mock anti-PSF-A546 8C-S-PSF V2.00	0	5. Mock and anti-PSF-A546_Pos003_S001	00-p6eG2T7z9qoXZnZ5ehJGGF
6		Nucleus	0.000	1.000	Vesicles Paraspeckle	298	100000298	100000058	Mock anti-PSF-A546 8C-S-PSF V2.00	0	5. Mock and anti-PSF-A546_Pos003_S001	00-p6eG2T7z9qoXZnZ5ehJGGF
8		Nucleus	0.000	1.000	Vesicles Paraspeckle	299	100000299	100000059	Mock anti-PSF-A546 8C-S-PSF V2.00	0	5. Mock and anti-PSF-A546_Pos003_S001	00-p6eG2T7z9qoXZnZ5ehJGGF
0		Nucleus	0.000	1.000	Vesicles Paraspeckle	300	100000300	100000060	Mock anti-PSF-A546 8C-S-PSF V2.00	0	5. Mock and anti-PSF-A546_Pos003_S001	00-p6eG2T7z9qoXZnZ5ehJGGF
6		Nucleus	0.000	1.000	Vesicles Paraspeckle	301	100000301	100000061	Mock anti-PSF-A546 8C-S-PSF V2.00	0	5. Mock and anti-PSF-A546_Pos003_S001	00-p6eG2T7z9qoXZnZ5ehJGGF
2		Nucleus	0.000	1.000	Vesicles Paraspeckle	302	100000302	100000062	Mock anti-PSF-A546 8C-S-PSF V2.00	0	5. Mock and anti-PSF-A546_Pos003_S001	00-p6eG2T7z9qoXZnZ5ehJGGF
1		Nucleus	0.000	1.000	Vesicles Paraspeckle	303	100000303	100000063	Mock anti-PSF-A546 8C-S-PSF V2.00	0	5. Mock and anti-PSF-A546_Pos003_S001	00-p6eG2T7z9qoXZnZ5ehJGGF
0		Nucleus	0.000	1.000	Vesicles Paraspeckle	304	100000304	100000064	Mock anti-PSF-A546 8C-S-PSF V2.00	0	5. Mock and anti-PSF-A546_Pos003_S001	00-p6eG2T7z9qoXZnZ5ehJGGF
5		Nucleus	0.000	1.000	Vesicles Paraspeckle	305	100000305	100000065	Mock anti-PSF-A546 8C-S-PSF V2.00	0	5. Mock and anti-PSF-A546_Pos003_S001	00-p6eG2T7z9qoXZnZ5ehJGGF
5		Nucleus	0.000	1.000	Vesicles Paraspeckle	306	100000306	100000066	Mock anti-PSF-A546 8C-S-PSF V2.00	0	5. Mock and anti-PSF-A546_Pos003_S001	00-p6eG2T7z9qoXZnZ5ehJGGF
2		Nucleus	0.000	1.000	Vesicles Paraspeckle	307	100000307	100000067	Mock anti-PSF-A546 8C-S-PSF V2.00	0	5. Mock and anti-PSF-A546_Pos003_S001	00-p6eG2T7z9qoXZnZ5ehJGGF
4		Nucleus	0.000	1.000	Vesicles Paraspeckle	308	100000308	100000068	Mock anti-PSF-A546 8C-S-PSF V2.00	0	5. Mock and anti-PSF-A546_Pos003_S001	00-p6eG2T7z9qoXZnZ5ehJGGF
0		Nucleus	0.000	1.000	Vesicles Paraspeckle	309	100000309	100000069	Mock anti-PSF-A546 8C-S-PSF V2.00	0	5. Mock and anti-PSF-A546_Pos003_S001	00-p6eG2T7z9qoXZnZ5ehJGGF
4		Nucleus	0.000	1.000	Vesicles Paraspeckle	310	100000310	100000070	Mock anti-PSF-A546 8C-S-PSF V2.00	0	5. Mock and anti-PSF-A546_Pos003_S001	00-p6eG2T7z9qoXZnZ5ehJGGF
2		Nucleus	0.000	1.000	Vesicles Paraspeckle	311	100000311	100000071	Mock anti-PSF-A546 8C-S-PSF V2.00	0	5. Mock and anti-PSF-A546_Pos003_S001	00-p6eG2T7z9qoXZnZ5ehJGGF
1		Nucleus	0.000	1.000	Vesicles Paraspeckle	312	100000312	100000072	Mock anti-PSF-A546 8C-S-PSF V2.00	0	5. Mock and anti-PSF-A546_Pos003_S001	00-p6eG2T7z9qoXZnZ5ehJGGF
0		Nucleus	0.000	1.000	Vesicles Paraspeckle	313	100000313	100000073	Mock anti-PSF-A546 8C-S-PSF V2.00	0	5. Mock and anti-PSF-A546_Pos003_S001	00-p6eG2T7z9qoXZnZ5ehJGGF
5		Nucleus	0.000	1.000	Vesicles Paraspeckle	314	100000314	100000074	Mock anti-PSF-A546 8C-S-PSF V2.00	0	5. Mock and anti-PSF-A546_Pos003_S001	00-p6eG2T7z9qoXZnZ5ehJGGF
0		Nucleus	0.000	1.000	Vesicles Paraspeckle	315	100000315	100000075	Mock anti-PSF-A546 8C-S-PSF V2.00	0	5. Mock and anti-PSF-A546_Pos003_S001	00-p6eG2T7z9qoXZnZ5ehJGGF
7		Nucleus	0.000	1.000	Vesicles Paraspeckle	316	100000316	100000076	Mock anti-PSF-A546 8C-S-PSF V2.00	0	5. Mock and anti-PSF-A546_Pos003_S001	00-p6eG2T7z9qoXZnZ5ehJGGF
0		Nucleus	0.000	1.000	Vesicles Paraspeckle	317	100000317	100000077	Mock anti-PSF-A546 8C-S-PSF V2.00	0	5. Mock and anti-PSF-A546_Pos003_S001	00-p6eG2T7z9qoXZnZ5ehJGGF
1		Nucleus	0.000	1.000	Vesicles Paraspeckle	318	100000318	100000078	Mock anti-PSF-A546 8C-S-PSF V2.00	0	5. Mock and anti-PSF-A546_Pos003_S001	00-p6eG2T7z9qoXZnZ5ehJGGF
5		Nucleus	0.000	1.000	Vesicles Paraspeckle	319	100000319	100000079	Mock anti-PSF-A546 8C-S-PSF V2.00	0	5. Mock and anti-PSF-A546_Pos003_S001	00-p6eG2T7z9qoXZnZ5ehJGGF
2		Nucleus	0.000	1.000	Vesicles Paraspeckle	320	100000320	100000080	Mock anti-PSF-A546 8C-S-PSF V2.00	0	5. Mock and anti-PSF-A546_Pos003_S001	00-p6eG2T7z9qoXZnZ5ehJGGF
0		Nucleus	0.000	1.000	Vesicles Paraspeckle	321	100000321	100000081	Mock anti-PSF-A546 8C-S-PSF V2.00	0	5. Mock and anti-PSF-A546_Pos003_S001	00-p6eG2T7z9qoXZnZ5ehJGGF
3		Nucleus	0.000	1.000	Vesicles Paraspeckle	322	100000322	100000082	Mock anti-PSF-A546 8C-S-PSF V2.00	0	5. Mock and anti-PSF-A546_Pos003_S001	00-p6eG2T7z9qoXZnZ5ehJGGF
0		Nucleus	0.000	1.000	Vesicles Paraspeckle	323	100000323	100000083	Mock anti-PSF-A546 8C-S-PSF V2.00	0	5. Mock and anti-PSF-A546_Pos003_S001	00-p6eG2T7z9qoXZnZ5ehJGGF
3		Nucleus	0.000	1.000	Vesicles Paraspeckle	324	100000324	100000084	Mock anti-PSF-A546 8C-S-PSF V2.00	0	5. Mock and anti-PSF-A546_Pos003_S001	00-p6eG2T7z9qoXZnZ5ehJGGF
3		Nucleus	0.000	1.000	Vesicles Paraspeckle	325	100000325	100000085	Mock anti-PSF-A546 8C-S-PSF V2.00	0	5. Mock and anti-PSF-A546_Pos003_S001	00-p6eG2T7z9qoXZnZ5ehJGGF
6		Nucleus	0.000	1.000	Vesicles Paraspeckle	326	100000326	100000086	Mock anti-PSF-A546 8C-S-PSF V2.00	0	5. Mock and anti-PSF-A546_Pos003_S001	00-p6eG2T7z9qoXZnZ5ehJGGF
2		Nucleus	0.000	1.000	Vesicles Paraspeckle	327	100000327	100000087	Mock anti-PSF-A546 8C-S-PSF V2.00	0	5. Mock and anti-PSF-A546_Pos003_S001	00-p6eG2T7z9qoXZnZ5ehJGGF
11		Nucleus	0.000	1.000	Vesicles Paraspeckle	328	100000328	100000088	Mock anti-PSF-A546 8C-S-PSF V2.00	0	5. Mock and anti-PSF-A546_Pos003_S001	00-p6eG2T7z9qoXZnZ5ehJGGF
7		Nucleus	0.000	1.000	Vesicles Paraspeckle	329	100000329	100000089	Mock anti-PSF-A546 8C-S-PSF V2.00	0	5. Mock and anti-PSF-A546_Pos003_S001	00-p6eG2T7z9qoXZnZ5ehJGGF
0		Nucleus	0.000	1.000	Vesicles Paraspeckle	330	100000330	100000090	Mock anti-PSF-A546 8C-S-PSF V2.00	0	5. Mock and anti-PSF-A546_Pos003_S001	00-p6eG2T7z9qoXZnZ5ehJGGF
3		Nucleus	0.000	1.000	Vesicles Paraspeckle	331	100000331	100000091	Mock anti-PSF-A546 8C-S-PSF V2.00	0	5. Mock and anti-PSF-A546_Pos003_S001	00-p6eG2T7z9qoXZnZ5ehJGGF
3		Nucleus	0.000	1.000	Vesicles Paraspeckle	332	100000332	100000092	Mock anti-PSF-A546 8C-S-PSF V2.00	0	5. Mock and anti-PSF-A546_Pos003_S001	00-p6eG2T7z9qoXZnZ5ehJGGF
1		Nucleus	0.000	1.000	Vesicles Paraspeckle	333	100000333	100000093	Mock anti-PSF-A546 8C-S-PSF V2.00	0	5. Mock and anti-PSF-A546_Pos003_S001	00-p6eG2T7z9qoXZnZ5ehJGGF
0		Nucleus	0.000	1.000	Vesicles Paraspeckle	334	100000334	100000094	Mock anti-PSF-A546 8C-S-PSF V2.00	0	5. Mock and anti-PSF-A546_Pos003_S001	00-p6eG2T7z9qoXZnZ5ehJGGF
6		Nucleus	0.000	1.000	Vesicles Paraspeckle	335	100000335	100000095	Mock anti-PSF-A546 8C-S-PSF V2.00	0	5. Mock and anti-PSF-A546_Pos003_S001	00-p6eG2T7z9qoXZnZ5ehJGGF
1		Nucleus	0.000	1.000	Vesicles Paraspeckle	336	100000336	100000096	Mock anti-PSF-A546 8C-S-PSF V2.00	0	5. Mock and anti-PSF-A546_Pos003_S001	00-p6eG2T7z9qoXZnZ5ehJGGF
11		Nucleus	0.000	1.000	Vesicles Paraspeckle	337	100000337	100000097	Mock anti-PSF-A546 8C-S-PSF V2.00	0	5. Mock and anti-PSF-A546_Pos003_S001	00-p6eG2T7z9qoXZnZ5ehJGGF
1		Nucleus	0.000	1.000	Vesicles Paraspeckle	338	100000338	100000098	Mock anti-PSF-A546 8C-S-PSF V2.00	0	5. Mock and anti-PSF-A546_Pos003_S001	00-p6eG2T7z9qoXZnZ5ehJGGF
1		Nucleus	0.000	1.000	Vesicles Paraspeckle	339	100000339	100000099	Mock anti-PSF-A546 8C-S-PSF V2.00	0	5. Mock and anti-PSF-A546_Pos003_S001	00-p6eG2T7z9qoXZnZ5ehJGGF
2		Nucleus	0.000	1.000	Vesicles Paraspeckle	340	100000340	100000100	Mock anti-PSF-A546 8C-S-PSF V2.00	0	5. Mock and anti-PSF-A546_Pos003_S001	00-p6eG2T7z9qoXZnZ5ehJGGF
3		Nucleus	0.000	1.000	Vesicles Paraspeckle	341	100000341	100000101	Mock anti-PSF-A546 8C-S-PSF V2.00	0	5. Mock and anti-PSF-A546_Pos003_S001	00-p6eG2T7z9qoXZnZ5ehJGGF
8		Nucleus	0.000	1.000	Vesicles Paraspeckle	342	100000342	100000102	Mock anti-PSF-A546 8C-S-PSF V2.00	0	5. Mock and anti-PSF-A546_Pos003_S001	00-p6eG2T7z9qoXZnZ5ehJGGF
3		Nucleus	0.000	1.000	Vesicles Paraspeckle	343	100000343	100000103	Mock anti-PSF-A546 8C-S-PSF V2.00	0	5. Mock and anti-PSF-A546_Pos003_S001	00-p6eG2T7z9qoXZnZ5ehJGGF
7		Nucleus	0.000	1.000	Vesicles Paraspeckle	344	100000344	100000104	Mock anti-PSF-A546 8C-S-PSF V2.00	0	5. Mock and anti-PSF-A546_Pos003_S001	00-p6eG2T7z9qoXZnZ5ehJGGF
2		Nucleus	0.000	1.000	Vesicles Paraspeckle	345	100000345	100000105	Mock anti-PSF-A546 8C-S-PSF V2.00	0	5. Mock and anti-PSF-A546_Pos003_S001	00-p6eG2T7z9qoXZnZ5ehJGGF
7		Nucleus	0.000	1.000	Vesicles Paraspeckle	346	100000346	100000106	Mock anti-PSF-A546 8C-S-PSF V2.00	0	5. Mock and anti-PSF-A546_Pos003_S001	00-p6eG2T7z9qoXZnZ5ehJGGF
8		Nucleus	0.000	1.000	Vesicles Paraspeckle	347	100000347	100000107	Mock anti-PSF-A546 8C-S-PSF V2.00	0	5. Mock and anti-PSF-A546_Pos003_S001	00-p6eG2T7z9qoXZnZ5ehJGGF
6		Nucleus	0.000	1.000	Vesicles Paraspeckle	348	100000348	100000108	Mock anti-PSF-A546 8C-S-PSF V2.00	0	5. Mock and anti-PSF-A546_Pos003_S001	00-p6eG2T7z9qoXZnZ5ehJGGF
6		Nucleus	0.000	1.000	Vesicles Paraspeckle	349	100000349	100000109	Mock anti-PSF-A546 8C-S-PSF V2.00	0	5. Mock and anti-PSF-A546_Pos003_S001	00-p6eG2T7z9qoXZnZ5ehJGGF
4		Nucleus	0.000	1.000	Vesicles Paraspeckle	350	100000350	100000110	Mock anti-PSF-A546 8C-S-PSF V2.00	0	5. Mock and anti-PSF-A546_Pos003_S001	00-p6eG2T7z9qoXZnZ5ehJGGF
0		Nucleus	0.000	1.000	Vesicles Paraspeckle	351	100000351	100000111	Mock anti-PSF-A546 8C-S-PSF V2.00	0	5. Mock and anti-PSF-A546_Pos003_S001	00-p6eG2T7z9qoXZnZ5ehJGGF
2		Nucleus	0.000	1.000	Vesicles Paraspeckle	352	100000352	100000112	Mock anti-PSF-A546 8C-S-PSF V2.00	0	5. Mock and anti-PSF-A546_Pos003_S001	00-p6eG2T7z9qoXZnZ5ehJGGF
13		Nucleus	0.000	1.000	Vesicles Paraspeckle	353	100000353	100000113	Mock anti-PSF-A546 8C-S-PSF V2.00	0	5. Mock and anti-PSF-A546_Pos003_S001	00-p6eG2T7z9qoXZnZ5ehJGGF
8		Nucleus	0.000	1.000	Vesicles Paraspeckle	354	100000354	100000114	Mock anti-PSF-A546 8C-S-PSF V2.00	0	5. Mock and anti-PSF-A546_Pos003_S001	00-p6eG2T7z9qoXZnZ5ehJGGF
7		Nucleus	0.000	1.000	Vesicles Paraspeckle	355	100000355	100000115	Mock anti-PSF-A546 8C-S-PSF V2.00	0	5. Mock and anti-PSF-A546_Pos003_S001	00-p6eG2T7z9qoXZnZ5ehJGGF
0		Nucleus	0.000	1.000	Vesicles Paraspeckle	356	100000356	100000116	Mock anti-PSF-A546 8C-S-PSF V2.00	0	5. Mock and anti-PSF-A546_Pos003_S001	00-p6eG2T7z9qoXZnZ5ehJGGF
3		Nucleus	0.000	1.000	Vesicles Paraspeckle	357	100000357	100000117	Mock anti-PSF-A546 8C-S-PSF V2.00	0	5. Mock and anti-PSF-A546_Pos003_S001	00-p6eG2T7z9qoXZnZ5ehJGGF
0		Nucleus	0.000	1.000	Vesicles Paraspeckle	358	100000358	100000118	Mock anti-PSF-A546 8C-S-PSF V2.00	0	5. Mock and anti-PSF-A546_Pos003_S001	00-p6eG2T7z9qoXZnZ5ehJGGF
9		Nucleus	0.000	1.000	Vesicles Paraspeckle	359	100000359	100000119	Mock anti-PSF-A546 8C-S-PSF V2.00	0	5. Mock and anti-PSF-A546_Pos003_S001	00-p6eG2T7z9qoXZnZ5ehJGGF
7		Nucleus	0.000	1.000	Vesicles Paraspeckle	360	100000360	100000120	Mock anti-PSF-A546 8C-S-PSF V2.00	0	5. Mock and anti-PSF-A546_Pos003_S001	00-p6eG2T7z9qoXZnZ5ehJGGF
0		Nucleus	0.000	1.000	Vesicles Paraspeckle	361	100000361	100000121	Mock anti-PSF-A546 8C-S-PSF V2.00	0	5. Mock and anti-PSF-A546_Pos003_S001	00-p6eG2T7z9qoXZnZ5ehJGGF
9		Nucleus	0.000	1.000	Vesicles Paraspeckle	362	100000362	100000122	Mock anti-PSF-A546 8C-S-PSF V2.00	0	5. Mock and anti-PSF-A546_Pos003_S001	00-p6eG2T7z9qoXZnZ5ehJGGF
0		Nucleus	0.000	1.000	Vesicles Paraspeckle	363	100000363	100000123	Mock anti-PSF-A546 8C-S-PSF V2.00	0	5. Mock and anti-PSF-A546_Pos003_S001	00-p6eG2T7z9qoXZnZ5ehJGGF
16		Nucleus	0.000	1.000	Vesicles Paraspeckle	364	100000364	100000124	Mock anti-PSF-A546 8C-S-PSF V2.00	0	5. Mock and anti-PSF-A546_Pos003_S001	00-p6eG2T7z9qoXZnZ5ehJGGF
0		Nucleus	0.000	1.000	Vesicles Paraspeckle	365	100000365	100000125	Mock anti-PSF-A546 8C-S-PSF V2.00	0	5. Mock and anti-PSF-A546_Pos003_S001	00-p6eG2T7z9qoXZnZ5ehJGGF
1		Nucleus	0.000	1.000	Vesicles Paraspeckle	366	100000366	100000126	Mock anti-PSF-A546 8C-S-PSF V2.00	0	5. Mock and anti-PSF-A546_Pos003_S001	00-p6eG2T7z9qoXZnZ5ehJGGF
0		Nucleus	0.000	1.000	Vesicles Paraspeckle	367	100000367	100000127	Mock anti-PSF-A546 8C-S-PSF V2.00	0	5. Mock and anti-PSF-A546_Pos003_S001	00-p6eG2T7z9qoXZnZ5ehJGGF
1		Nucleus	0.000	1.000	Vesicles Paraspeckle	368	100000368	100000128	Mock anti-PSF-A546 8C-S-PSF V2.00	0	5. Mock and anti-PSF-A546_Pos003_S001	00-p6eG2T7z9qoXZnZ5ehJGGF
0		Nucleus	0.000	1.000	Vesicles Paraspeckle	369	100000369	100000129	Mock anti-PSF-A546 8C-S-PSF V2.00	0	5. Mock and anti-PSF-A546_Pos003_S001	00-p6eG2T7z9qoXZnZ5ehJGGF
0		Nucleus	0.000	1.000	Vesicles Paraspeckle	370	100000370	100000130	Mock anti-PSF-A546 8C-S-PSF V2.00	0	5. Mock and anti-PSF-A546_Pos003_S001	00-p6eG2T7z9qoXZnZ5ehJGGF
13		Nucleus	0.000	1.000	Vesicles Paraspeckle	371	100000371	100000131	Mock anti-PSF-A546 8C-S-PSF V2.00	0	5. Mock and anti-PSF-A546_Pos003_S001	00-p6eG2T7z9qoXZnZ5ehJGGF
3		Nucleus	0.000	1.000	Vesicles Paraspeckle	372	100000372	100000132	Mock anti-PSF-A546 8C-S-PSF V2.00	0	5. Mock and anti-PSF-A546_Pos003_S001	00-p6eG2T7z9qoXZnZ5ehJGGF
0		Nucleus	0.000	1.000	Vesicles Paraspeckle	373	100000373	100000133	Mock anti-PSF-A546 8C-S-PSF V2.00	0	5. Mock and anti-PSF-A546_Pos003_S001	00-p6eG2T7z9qoXZnZ5ehJGGF
0		Nucleus	0.000	1.000	Vesicles Paraspeckle	374	100000374	100000134	Mock anti-PSF-A546 8C-S-PSF V2.00	0	5. Mock and anti-PSF-A546_Pos003_S001	00-p6eG2T7z9qoXZnZ5ehJGGF
1		Nucleus	0.000	1.000	Vesicles Paraspeckle	375	100000375	100000135	Mock anti-PSF-A546 8C-S-PSF V2.00	0	5. Mock and anti-PSF-A546_Pos003_S001	00-p6eG2T7z9qoXZnZ5ehJGGF
0		Nucleus	0.000	1.000	Vesicles Paraspeckle	376	100000376	100000136	Mock anti-PSF-A546 8C-S-PSF V2.00	0	5. Mock and anti-PSF-A546_Pos003_S001	00-p6eG2T7z9qoXZnZ5ehJGGF
0		Nucleus	0.000	1.000	Vesicles Paraspeckle	377	100000377	100000137	Mock anti-PSF-A546 8C-S-PSF V2.00	0	5. Mock and anti-PSF-A546_Pos003_S001	00-p6eG2T7z9qoXZnZ5ehJGGF
0		Nucleus	0.000	1.000	Vesicles Paraspeckle	378	100000378	100000138	Mock anti-PSF-A546 8C-S-PSF V2.00	0	5. Mock and anti-PSF-A546_Pos003_S001	00-p6eG2T7z9qoXZnZ5ehJGGF
0		Nucleus	0.000	1.000	Vesicles Paraspeckle	379	100000379	100000139	Mock anti-PSF-A546 8C-S-PSF V2.00	0	5. Mock and anti-PSF-A546_Pos003_S001	00-p6eG2T7z9qoXZnZ5ehJGGF
0		Nucleus	0.000	1.000	Vesicles Paraspeckle	380	100000380	100000140	Mock anti-PSF-A546 8C-S-PSF V2.00	0	5. Mock and anti-PSF-A546_Pos003_S001	00-p6eG2T7z9qoXZnZ5ehJGGF
4		Nucleus	0.000	1.000	Vesicles Paraspeckle	381	100000381	100000000	Mock anti-PSF-A546 8C-S-PSF V2.00	0	5. Mock and anti-PSF-A546_Pos004_S001	00-ZFedmdMuS2PCGMLv2vrWAh
3		Nucleus	0.000	1.000	Vesicles Paraspeckle	382	100000382	100000001	Mock anti-PSF-A546 8C-S-PSF V2.00	0	5. Mock and anti-PSF-A546_Pos004_S001	00-ZFedmdMuS2PCGMLv2vrWAh
0		Nucleus	0.000	1.000	Vesicles Paraspeckle	383	100000383	100000002	Mock anti-PSF-A546 8C-S-PSF V2.00	0	5. Mock and anti-PSF-A546_Pos004_S001	00-ZFedmdMuS2PCGMLv2vrWAh
12		Nucleus	0.000	1.000	Vesicles Paraspeckle	384	100000384	100000003	Mock anti-PSF-A546 8C-S-PSF V2.00	0	5. Mock and anti-PSF-A546_Pos004_S001	00-ZFedmdMuS2PCGMLv2vrWAh
8		Nucleus	0.000	1.000	Vesicles Paraspeckle	385	100000385	100000004	Mock anti-PSF-A546 8C-S-PSF V2.00	0	5. Mock and anti-PSF-A546_Pos004_S001	00-ZFedmdMuS2PCGMLv2vrWAh
2		Nucleus	0.000	1.000	Vesicles Paraspeckle	386	100000386	100000005	Mock anti-PSF-A546 8C-S-PSF V2.00	0	5. Mock and anti-PSF-A546_Pos004_S001	00-ZFedmdMuS2PCGMLv2vrWAh
10		Nucleus	0.000	1.000	Vesicles Paraspeckle	387	100000387	100000006	Mock anti-PSF-A546 8C-S-PSF V2.00	0	5. Mock and anti-PSF-A546_Pos004_S001	00-ZFedmdMuS2PCGMLv2vrWAh
4		Nucleus	0.000	1.000	Vesicles Paraspeckle	388	100000388	100000007	Mock anti-PSF-A546 8C-S-PSF V2.00	0	5. Mock and anti-PSF-A546_Pos004_S001	00-ZFedmdMuS2PCGMLv2vrWAh
3		Nucleus	0.000	1.000	Vesicles Paraspeckle	389	100000389	100000008	Mock anti-PSF-A546 8C-S-PSF V2.00	0	5. Mock and anti-PSF-A546_Pos004_S001	00-ZFedmdMuS2PCGMLv2vrWAh
11		Nucleus	0.000	1.000	Vesicles Paraspeckle	390	100000390	100000009	Mock anti-PSF-A546 8C-S-PSF V2.00	0	5. Mock and anti-PSF-A546_Pos004_S001	00-ZFedmdMuS2PCGMLv2vrWAh
4		Nucleus	0.000	1.000	Vesicles Paraspeckle	391	100000391	100000010	Mock anti-PSF-A546 8C-S-PSF V2.00	0	5. Mock and anti-PSF-A546_Pos004_S001	00-ZFedmdMuS2PCGMLv2vrWAh
10		Nucleus	0.000	1.000	Vesicles Paraspeckle	392	100000392	100000011	Mock anti-PSF-A546 8C-S-PSF V2.00	0	5. Mock and anti-PSF-A546_Pos004_S001	00-ZFedmdMuS2PCGMLv2vrWAh
0		Nucleus	0.000	1.000	Vesicles Paraspeckle	393	100000393	100000012	Mock anti-PSF-A546 8C-S-PSF V2.00	0	5. Mock and anti-PSF-A546_Pos004_S001	00-ZFedmdMuS2PCGMLv2vrWAh
9		Nucleus	0.000	1.000	Vesicles Paraspeckle	394	100000394	100000013	Mock anti-PSF-A546 8C-S-PSF V2.00	0	5. Mock and anti-PSF-A546_Pos004_S001	00-ZFedmdMuS2PCGMLv2vrWAh
7		Nucleus	0.000	1.000	Vesicles Paraspeckle	395	100000395	100000014	Mock anti-PSF-A546 8C-S-PSF V2.00	0	5. Mock and anti-PSF-A546_Pos004_S001	00-ZFedmdMuS2PCGMLv2vrWAh
8		Nucleus	0.000	1.000	Vesicles Paraspeckle	396	100000396	100000015	Mock anti-PSF-A546 8C-S-PSF V2.00	0	5. Mock and anti-PSF-A546_Pos004_S001	00-ZFedmdMuS2PCGMLv2vrWAh
4		Nucleus	0.000	1.000	Vesicles Paraspeckle	397	100000397	100000016	Mock anti-PSF-A546 8C-S-PSF V2.00	0	5. Mock and anti-PSF-A546_Pos004_S001	00-ZFedmdMuS2PCGMLv2vrWAh
4		Nucleus	0.000	1.000	Vesicles Paraspeckle	398	100000398	100000017	Mock anti-PSF-A546 8C-S-PSF V2.00	0	5. Mock and anti-PSF-A546_Pos004_S001	00-ZFedmdMuS2PCGMLv2vrWAh
12		Nucleus	0.000	1.000	Vesicles Paraspeckle	399	100000399	100000018	Mock anti-PSF-A546 8C-S-PSF V2.00	0	5. Mock and anti-PSF-A546_Pos004_S001	00-ZFedmdMuS2PCGMLv2vrWAh
0		Nucleus	0.000	1.000	Vesicles Paraspeckle	400	100000400	100000019	Mock anti-PSF-A546 8C-S-PSF V2.00	0	5. Mock and anti-PSF-A546_Pos004_S001	00-ZFedmdMuS2PCGMLv2vrWAh
8		Nucleus	0.000	1.000	Vesicles Paraspeckle	401	100000401	100000020	Mock anti-PSF-A546 8C-S-PSF V2.00	0	5. Mock and anti-PSF-A546_Pos004_S001	00-ZFedmdMuS2PCGMLv2vrWAh
8		Nucleus	0.000	1.000	Vesicles Paraspeckle	402	100000402	100000021	Mock anti-PSF-A546 8C-S-PSF V2.00	0	5. Mock and anti-PSF-A546_Pos004_S001	00-ZFedmdMuS2PCGMLv2vrWAh
2		Nucleus	0.000	1.000	Vesicles Paraspeckle	403	100000403	100000022	Mock anti-PSF-A546 8C-S-PSF V2.00	0	5. Mock and anti-PSF-A546_Pos004_S001	00-ZFedmdMuS2PCGMLv2vrWAh
4		Nucleus	0.000	1.000	Vesicles Paraspeckle	404	100000404	100000023	Mock anti-PSF-A546 8C-S-PSF V2.00	0	5. Mock and anti-PSF-A546_Pos004_S001	00-ZFedmdMuS2PCGMLv2vrWAh
8		Nucleus	0.000	1.000	Vesicles Paraspeckle	405	100000405	100000024	Mock anti-PSF-A546 8C-S-PSF V2.00	0	5. Mock and anti-PSF-A546_Pos004_S001	00-ZFedmdMuS2PCGMLv2vrWAh
2		Nucleus	0.000	1.000	Vesicles Paraspeckle	406	100000406	100000025	Mock anti-PSF-A546 8C-S-PSF V2.00	0	5. Mock and anti-PSF-A546_Pos004_S001	00-ZFedmdMuS2PCGMLv2vrWAh
0		Nucleus	0.000	1.000	Vesicles Paraspeckle	407	100000407	100000026	Mock anti-PSF-A546 8C-S-PSF V2.00	0	5. Mock and anti-PSF-A546_Pos004_S001	00-ZFedmdMuS2PCGMLv2vrWAh
4		Nucleus	0.000	1.000	Vesicles Paraspeckle	408	100000408	100000027	Mock anti-PSF-A546 8C-S-PSF V2.00	0	5. Mock and anti-PSF-A546_Pos004_S001	00-ZFedmdMuS2PCGMLv2vrWAh
6		Nucleus	0.000	1.000	Vesicles Paraspeckle	409	100000409	100000028	Mock anti-PSF-A546 8C-S-PSF V2.00	0	5. Mock and anti-PSF-A546_Pos004_S001	00-ZFedmdMuS2PCGMLv2vrWAh
8		Nucleus	0.000	1.000	Vesicles Paraspeckle	410	100000410	100000029	Mock anti-PSF-A546 8C-S-PSF V2.00	0	5. Mock and anti-PSF-A546_Pos004_S001	00-ZFedmdMuS2PCGMLv2vrWAh
6		Nucleus	0.000	1.000	Vesicles Paraspeckle	411	100000411	100000030	Mock anti-PSF-A546 8C-S-PSF V2.00	0	5. Mock and anti-PSF-A546_Pos004_S001	00-ZFedmdMuS2PCGMLv2vrWAh
1		Nucleus	0.000	1.000	Vesicles Paraspeckle	412	100000412	100000031	Mock anti-PSF-A546 8C-S-PSF V2.00	0	5. Mock and anti-PSF-A546_Pos004_S001	00-ZFedmdMuS2PCGMLv2vrWAh
3		Nucleus	0.000	1.000	Vesicles Paraspeckle	413	100000413	100000032	Mock anti-PSF-A546 8C-S-PSF V2.00	0	5. Mock and anti-PSF-A546_Pos004_S001	00-ZFedmdMuS2PCGMLv2vrWAh
3		Nucleus	0.000	1.000	Vesicles Paraspeckle	414	100000414	100000033	Mock anti-PSF-A546 8C-S-PSF V2.00	0	5. Mock and anti-PSF-A546_Pos004_S001	00-ZFedmdMuS2PCGMLv2vrWAh
0		Nucleus	0.000	1.000	Vesicles Paraspeckle	415	100000415	100000034	Mock anti-PSF-A546 8C-S-PSF V2.00	0	5. Mock and anti-PSF-A546_Pos004_S001	00-ZFedmdMuS2PCGMLv2vrWAh
5		Nucleus	0.000	1.000	Vesicles Paraspeckle	416	100000416	100000035	Mock anti-PSF-A546 8C-S-PSF V2.00	0	5. Mock and anti-PSF-A546_Pos004_S001	00-ZFedmdMuS2PCGMLv2vrWAh
2		Nucleus	0.000	1.000	Vesicles Paraspeckle	417	100000417	100000036	Mock anti-PSF-A546 8C-S-PSF V2.00	0	5. Mock and anti-PSF-A546_Pos004_S001	00-ZFedmdMuS2PCGMLv2vrWAh
2		Nucleus	0.000	1.000	Vesicles Paraspeckle	418	100000418	100000037	Mock anti-PSF-A546 8C-S-PSF V2.00	0	5. Mock and anti-PSF-A546_Pos004_S001	00-ZFedmdMuS2PCGMLv2vrWAh
7		Nucleus	0.000	1.000	Vesicles Paraspeckle	419	100000419	100000038	Mock anti-PSF-A546 8C-S-PSF V2.00	0	5. Mock and anti-PSF-A546_Pos004_S001	00-ZFedmdMuS2PCGMLv2vrWAh
0		Nucleus	0.000	1.000	Vesicles Paraspeckle	420	100000420	100000039	Mock anti-PSF-A546 8C-S-PSF V2.00	0	5. Mock and anti-PSF-A546_Pos004_S001	00-ZFedmdMuS2PCGMLv2vrWAh
2		Nucleus	0.000	1.000	Vesicles Paraspeckle	421	100000421	100000040	Mock anti-PSF-A546 8C-S-PSF V2.00	0	5. Mock and anti-PSF-A546_Pos004_S001	00-ZFedmdMuS2PCGMLv2vrWAh
1		Nucleus	0.000	1.000	Vesicles Paraspeckle	422	100000422	100000041	Mock anti-PSF-A546 8C-S-PSF V2.00	0	5. Mock and anti-PSF-A546_Pos004_S001	00-ZFedmdMuS2PCGMLv2vrWAh
4		Nucleus	0.000	1.000	Vesicles Paraspeckle	423	100000423	100000042	Mock anti-PSF-A546 8C-S-PSF V2.00	0	5. Mock and anti-PSF-A546_Pos004_S001	00-ZFedmdMuS2PCGMLv2vrWAh
3		Nucleus	0.000	1.000	Vesicles Paraspeckle	424	100000424	100000043	Mock anti-PSF-A546 8C-S-PSF V2.00	0	5. Mock and anti-PSF-A546_Pos004_S001	00-ZFedmdMuS2PCGMLv2vrWAh
3		Nucleus	0.000	1.000	Vesicles Paraspeckle	425	100000425	100000044	Mock anti-PSF-A546 8C-S-PSF V2.00	0	5. Mock and anti-PSF-A546_Pos004_S001	00-ZFedmdMuS2PCGMLv2vrWAh
5		Nucleus	0.000	1.000	Vesicles Paraspeckle	426	100000426	100000045	Mock anti-PSF-A546 8C-S-PSF V2.00	0	5. Mock and anti-PSF-A546_Pos004_S001	00-ZFedmdMuS2PCGMLv2vrWAh
2		Nucleus	0.000	1.000	Vesicles Paraspeckle	427	100000427	100000046	Mock anti-PSF-A546 8C-S-PSF V2.00	0	5. Mock and anti-PSF-A546_Pos004_S001	00-ZFedmdMuS2PCGMLv2vrWAh
3		Nucleus	0.000	1.000	Vesicles Paraspeckle	428	100000428	100000047	Mock anti-PSF-A546 8C-S-PSF V2.00	0	5. Mock and anti-PSF-A546_Pos004_S001	00-ZFedmdMuS2PCGMLv2vrWAh
3		Nucleus	0.000	1.000	Vesicles Paraspeckle	429	100000429	100000048	Mock anti-PSF-A546 8C-S-PSF V2.00	0	5. Mock and anti-PSF-A546_Pos004_S001	00-ZFedmdMuS2PCGMLv2vrWAh
7		Nucleus	0.000	1.000	Vesicles Paraspeckle	430	100000430	100000049	Mock anti-PSF-A546 8C-S-PSF V2.00	0	5. Mock and anti-PSF-A546_Pos004_S001	00-ZFedmdMuS2PCGMLv2vrWAh
6		Nucleus	0.000	1.000	Vesicles Paraspeckle	431	100000431	100000050	Mock anti-PSF-A546 8C-S-PSF V2.00	0	5. Mock and anti-PSF-A546_Pos004_S001	00-ZFedmdMuS2PCGMLv2vrWAh
1		Nucleus	0.000	1.000	Vesicles Paraspeckle	432	100000432	100000051	Mock anti-PSF-A546 8C-S-PSF V2.00	0	5. Mock and anti-PSF-A546_Pos004_S001	00-ZFedmdMuS2PCGMLv2vrWAh
6		Nucleus	0.000	1.000	Vesicles Paraspeckle	433	100000433	100000052	Mock anti-PSF-A546 8C-S-PSF V2.00	0	5. Mock and anti-PSF-A546_Pos004_S001	00-ZFedmdMuS2PCGMLv2vrWAh
0		Nucleus	0.000	1.000	Vesicles Paraspeckle	434	100000434	100000053	Mock anti-PSF-A546 8C-S-PSF V2.00	0	5. Mock and anti-PSF-A546_Pos004_S001	00-ZFedmdMuS2PCGMLv2vrWAh
0		Nucleus	0.000	1.000	Vesicles Paraspeckle	435	100000435	100000054	Mock anti-PSF-A546 8C-S-PSF V2.00	0	5. Mock and anti-PSF-A546_Pos004_S001	00-ZFedmdMuS2PCGMLv2vrWAh
4		Nucleus	0.000	1.000	Vesicles Paraspeckle	436	100000436	100000055	Mock anti-PSF-A546 8C-S-PSF V2.00	0	5. Mock and anti-PSF-A546_Pos004_S001	00-ZFedmdMuS2PCGMLv2vrWAh
2		Nucleus	0.000	1.000	Vesicles Paraspeckle	437	100000437	100000056	Mock anti-PSF-A546 8C-S-PSF V2.00	0	5. Mock and anti-PSF-A546_Pos004_S001	00-ZFedmdMuS2PCGMLv2vrWAh
5		Nucleus	0.000	1.000	Vesicles Paraspeckle	438	100000438	100000057	Mock anti-PSF-A546 8C-S-PSF V2.00	0	5. Mock and anti-PSF-A546_Pos004_S001	00-ZFedmdMuS2PCGMLv2vrWAh
2		Nucleus	0.000	1.000	Vesicles Paraspeckle	439	100000439	100000058	Mock anti-PSF-A546 8C-S-PSF V2.00	0	5. Mock and anti-PSF-A546_Pos004_S001	00-ZFedmdMuS2PCGMLv2vrWAh
3		Nucleus	0.000	1.000	Vesicles Paraspeckle	440	100000440	100000059	Mock anti-PSF-A546 8C-S-PSF V2.00	0	5. Mock and anti-PSF-A546_Pos004_S001	00-ZFedmdMuS2PCGMLv2vrWAh
4		Nucleus	0.000	1.000	Vesicles Paraspeckle	441	100000441	100000060	Mock anti-PSF-A546 8C-S-PSF V2.00	0	5. Mock and anti-PSF-A546_Pos004_S001	00-ZFedmdMuS2PCGMLv2vrWAh
5		Nucleus	0.000	1.000	Vesicles Paraspeckle	442	100000442	100000061	Mock anti-PSF-A546 8C-S-PSF V2.00	0	5. Mock and anti-PSF-A546_Pos004_S001	00-ZFedmdMuS2PCGMLv2vrWAh
0		Nucleus	0.000	1.000	Vesicles Paraspeckle	443	100000443	100000062	Mock anti-PSF-A546 8C-S-PSF V2.00	0	5. Mock and anti-PSF-A546_Pos004_S001	00-ZFedmdMuS2PCGMLv2vrWAh
0		Nucleus	0.000	1.000	Vesicles Paraspeckle	444	100000444	100000063	Mock anti-PSF-A546 8C-S-PSF V2.00	0	5. Mock and anti-PSF-A546_Pos004_S001	00-ZFedmdMuS2PCGMLv2vrWAh
2		Nucleus	0.000	1.000	Vesicles Paraspeckle	445	100000445	100000064	Mock anti-PSF-A546 8C-S-PSF V2.00	0	5. Mock and anti-PSF-A546_Pos004_S001	00-ZFedmdMuS2PCGMLv2vrWAh
10		Nucleus	0.000	1.000	Vesicles Paraspeckle	446	100000446	100000065	Mock anti-PSF-A546 8C-S-PSF V2.00	0	5. Mock and anti-PSF-A546_Pos004_S001	00-ZFedmdMuS2PCGMLv2vrWAh
1		Nucleus	0.000	1.000	Vesicles Paraspeckle	447	100000447	100000066	Mock anti-PSF-A546 8C-S-PSF V2.00	0	5. Mock and anti-PSF-A546_Pos004_S001	00-ZFedmdMuS2PCGMLv2vrWAh
6		Nucleus	0.000	1.000	Vesicles Paraspeckle	448	100000448	100000067	Mock anti-PSF-A546 8C-S-PSF V2.00	0	5. Mock and anti-PSF-A546_Pos004_S001	00-ZFedmdMuS2PCGMLv2vrWAh
6		Nucleus	0.000	1.000	Vesicles Paraspeckle	449	100000449	100000068	Mock anti-PSF-A546 8C-S-PSF V2.00	0	5. Mock and anti-PSF-A546_Pos004_S001	00-ZFedmdMuS2PCGMLv2vrWAh
3		Nucleus	0.000	1.000	Vesicles Paraspeckle	450	100000450	100000069	Mock anti-PSF-A546 8C-S-PSF V2.00	0	5. Mock and anti-PSF-A546_Pos004_S001	00-ZFedmdMuS2PCGMLv2vrWAh
6		Nucleus	0.000	1.000	Vesicles Paraspeckle	451	100000451	100000070	Mock anti-PSF-A546 8C-S-PSF V2.00	0	5. Mock and anti-PSF-A546_Pos004_S001	00-ZFedmdMuS2PCGMLv2vrWAh
6		Nucleus	0.000	1.000	Vesicles Paraspeckle	452	100000452	100000071	Mock anti-PSF-A546 8C-S-PSF V2.00	0	5. Mock and anti-PSF-A546_Pos004_S001	00-ZFedmdMuS2PCGMLv2vrWAh
25		Nucleus	0.000	1.000	Vesicles Paraspeckle	453	100000453	100000072	Mock anti-PSF-A546 8C-S-PSF V2.00	0	5. Mock and anti-PSF-A546_Pos004_S001	00-ZFedmdMuS2PCGMLv2vrWAh
5		Nucleus	0.000	1.000	Vesicles Paraspeckle	454	100000454	100000073	Mock anti-PSF-A546 8C-S-PSF V2.00	0	5. Mock and anti-PSF-A546_Pos004_S001	00-ZFedmdMuS2PCGMLv2vrWAh
5		Nucleus	0.000	1.000	Vesicles Paraspeckle	455	100000455	100000074	Mock anti-PSF-A546 8C-S-PSF V2.00	0	5. Mock and anti-PSF-A546_Pos004_S001	00-ZFedmdMuS2PCGMLv2vrWAh
0		Nucleus	0.000	1.000	Vesicles Paraspeckle	456	100000456	100000075	Mock anti-PSF-A546 8C-S-PSF V2.00	0	5. Mock and anti-PSF-A546_Pos004_S001	00-ZFedmdMuS2PCGMLv2vrWAh
5		Nucleus	0.000	1.000	Vesicles Paraspeckle	457	100000457	100000076	Mock anti-PSF-A546 8C-S-PSF V2.00	0	5. Mock and anti-PSF-A546_Pos004_S001	00-ZFedmdMuS2PCGMLv2vrWAh
2		Nucleus	0.000	1.000	Vesicles Paraspeckle	458	100000458	100000077	Mock anti-PSF-A546 8C-S-PSF V2.00	0	5. Mock and anti-PSF-A546_Pos004_S001	00-ZFedmdMuS2PCGMLv2vrWAh
0		Nucleus	0.000	1.000	Vesicles Paraspeckle	459	100000459	100000078	Mock anti-PSF-A546 8C-S-PSF V2.00	0	5. Mock and anti-PSF-A546_Pos004_S001	00-ZFedmdMuS2PCGMLv2vrWAh
0		Nucleus	0.000	1.000	Vesicles Paraspeckle	460	100000460	100000079	Mock anti-PSF-A546 8C-S-PSF V2.00	0	5. Mock and anti-PSF-A546_Pos004_S001	00-ZFedmdMuS2PCGMLv2vrWAh
1		Nucleus	0.000	1.000	Vesicles Paraspeckle	461	100000461	100000080	Mock anti-PSF-A546 8C-S-PSF V2.00	0	5. Mock and anti-PSF-A546_Pos004_S001	00-ZFedmdMuS2PCGMLv2vrWAh
12		Nucleus	0.000	1.000	Vesicles Paraspeckle	462	100000462	100000081	Mock anti-PSF-A546 8C-S-PSF V2.00	0	5. Mock and anti-PSF-A546_Pos004_S001	00-ZFedmdMuS2PCGMLv2vrWAh
9		Nucleus	0.000	1.000	Vesicles Paraspeckle	463	100000463	100000082	Mock anti-PSF-A546 8C-S-PSF V2.00	0	5. Mock and anti-PSF-A546_Pos004_S001	00-ZFedmdMuS2PCGMLv2vrWAh
0		Nucleus	0.000	1.000	Vesicles Paraspeckle	464	100000464	100000000	Mock anti-PSF-A546 8C-S-PSF V2.00	0	5. Mock and anti-PSF-A546_Pos005_S001	00-YuLEh88P4WBu5sWvLaR88Q
2		Nucleus	0.000	1.000	Vesicles Paraspeckle	465	100000465	100000001	Mock anti-PSF-A546 8C-S-PSF V2.00	0	5. Mock and anti-PSF-A546_Pos005_S001	00-YuLEh88P4WBu5sWvLaR88Q
0		Nucleus	0.000	1.000	Vesicles Paraspeckle	466	100000466	100000002	Mock anti-PSF-A546 8C-S-PSF V2.00	0	5. Mock and anti-PSF-A546_Pos005_S001	00-YuLEh88P4WBu5sWvLaR88Q
1		Nucleus	0.000	1.000	Vesicles Paraspeckle	467	100000467	100000003	Mock anti-PSF-A546 8C-S-PSF V2.00	0	5. Mock and anti-PSF-A546_Pos005_S001	00-YuLEh88P4WBu5sWvLaR88Q
0		Nucleus	0.000	1.000	Vesicles Paraspeckle	468	100000468	100000004	Mock anti-PSF-A546 8C-S-PSF V2.00	0	5. Mock and anti-PSF-A546_Pos005_S001	00-YuLEh88P4WBu5sWvLaR88Q
1		Nucleus	0.000	1.000	Vesicles Paraspeckle	469	100000469	100000005	Mock anti-PSF-A546 8C-S-PSF V2.00	0	5. Mock and anti-PSF-A546_Pos005_S001	00-YuLEh88P4WBu5sWvLaR88Q
5		Nucleus	0.000	1.000	Vesicles Paraspeckle	470	100000470	100000006	Mock anti-PSF-A546 8C-S-PSF V2.00	0	5. Mock and anti-PSF-A546_Pos005_S001	00-YuLEh88P4WBu5sWvLaR88Q
0		Nucleus	0.000	1.000	Vesicles Paraspeckle	471	100000471	100000007	Mock anti-PSF-A546 8C-S-PSF V2.00	0	5. Mock and anti-PSF-A546_Pos005_S001	00-YuLEh88P4WBu5sWvLaR88Q
0		Nucleus	0.000	1.000	Vesicles Paraspeckle	472	100000472	100000008	Mock anti-PSF-A546 8C-S-PSF V2.00	0	5. Mock and anti-PSF-A546_Pos005_S001	00-YuLEh88P4WBu5sWvLaR88Q
10		Nucleus	0.000	1.000	Vesicles Paraspeckle	473	100000473	100000009	Mock anti-PSF-A546 8C-S-PSF V2.00	0	5. Mock and anti-PSF-A546_Pos005_S001	00-YuLEh88P4WBu5sWvLaR88Q
3		Nucleus	0.000	1.000	Vesicles Paraspeckle	474	100000474	100000010	Mock anti-PSF-A546 8C-S-PSF V2.00	0	5. Mock and anti-PSF-A546_Pos005_S001	00-YuLEh88P4WBu5sWvLaR88Q
1		Nucleus	0.000	1.000	Vesicles Paraspeckle	475	100000475	100000011	Mock anti-PSF-A546 8C-S-PSF V2.00	0	5. Mock and anti-PSF-A546_Pos005_S001	00-YuLEh88P4WBu5sWvLaR88Q
1		Nucleus	0.000	1.000	Vesicles Paraspeckle	476	100000476	100000012	Mock anti-PSF-A546 8C-S-PSF V2.00	0	5. Mock and anti-PSF-A546_Pos005_S001	00-YuLEh88P4WBu5sWvLaR88Q
6		Nucleus	0.000	1.000	Vesicles Paraspeckle	477	100000477	100000013	Mock anti-PSF-A546 8C-S-PSF V2.00	0	5. Mock and anti-PSF-A546_Pos005_S001	00-YuLEh88P4WBu5sWvLaR88Q
5		Nucleus	0.000	1.000	Vesicles Paraspeckle	478	100000478	100000014	Mock anti-PSF-A546 8C-S-PSF V2.00	0	5. Mock and anti-PSF-A546_Pos005_S001	00-YuLEh88P4WBu5sWvLaR88Q
5		Nucleus	0.000	1.000	Vesicles Paraspeckle	479	100000479	100000015	Mock anti-PSF-A546 8C-S-PSF V2.00	0	5. Mock and anti-PSF-A546_Pos005_S001	00-YuLEh88P4WBu5sWvLaR88Q
2		Nucleus	0.000	1.000	Vesicles Paraspeckle	480	100000480	100000016	Mock anti-PSF-A546 8C-S-PSF V2.00	0	5. Mock and anti-PSF-A546_Pos005_S001	00-YuLEh88P4WBu5sWvLaR88Q
3		Nucleus	0.000	1.000	Vesicles Paraspeckle	481	100000481	100000017	Mock anti-PSF-A546 8C-S-PSF V2.00	0	5. Mock and anti-PSF-A546_Pos005_S001	00-YuLEh88P4WBu5sWvLaR88Q
4		Nucleus	0.000	1.000	Vesicles Paraspeckle	482	100000482	100000018	Mock anti-PSF-A546 8C-S-PSF V2.00	0	5. Mock and anti-PSF-A546_Pos005_S001	00-YuLEh88P4WBu5sWvLaR88Q
2		Nucleus	0.000	1.000	Vesicles Paraspeckle	483	100000483	100000019	Mock anti-PSF-A546 8C-S-PSF V2.00	0	5. Mock and anti-PSF-A546_Pos005_S001	00-YuLEh88P4WBu5sWvLaR88Q
4		Nucleus	0.000	1.000	Vesicles Paraspeckle	484	100000484	100000020	Mock anti-PSF-A546 8C-S-PSF V2.00	0	5. Mock and anti-PSF-A546_Pos005_S001	00-YuLEh88P4WBu5sWvLaR88Q
9		Nucleus	0.000	1.000	Vesicles Paraspeckle	485	100000485	100000021	Mock anti-PSF-A546 8C-S-PSF V2.00	0	5. Mock and anti-PSF-A546_Pos005_S001	00-YuLEh88P4WBu5sWvLaR88Q
1		Nucleus	0.000	1.000	Vesicles Paraspeckle	486	100000486	100000022	Mock anti-PSF-A546 8C-S-PSF V2.00	0	5. Mock and anti-PSF-A546_Pos005_S001	00-YuLEh88P4WBu5sWvLaR88Q
10		Nucleus	0.000	1.000	Vesicles Paraspeckle	487	100000487	100000023	Mock anti-PSF-A546 8C-S-PSF V2.00	0	5. Mock and anti-PSF-A546_Pos005_S001	00-YuLEh88P4WBu5sWvLaR88Q
7		Nucleus	0.000	1.000	Vesicles Paraspeckle	488	100000488	100000024	Mock anti-PSF-A546 8C-S-PSF V2.00	0	5. Mock and anti-PSF-A546_Pos005_S001	00-YuLEh88P4WBu5sWvLaR88Q
6		Nucleus	0.000	1.000	Vesicles Paraspeckle	489	100000489	100000025	Mock anti-PSF-A546 8C-S-PSF V2.00	0	5. Mock and anti-PSF-A546_Pos005_S001	00-YuLEh88P4WBu5sWvLaR88Q
4		Nucleus	0.000	1.000	Vesicles Paraspeckle	490	100000490	100000026	Mock anti-PSF-A546 8C-S-PSF V2.00	0	5. Mock and anti-PSF-A546_Pos005_S001	00-YuLEh88P4WBu5sWvLaR88Q
5		Nucleus	0.000	1.000	Vesicles Paraspeckle	491	100000491	100000027	Mock anti-PSF-A546 8C-S-PSF V2.00	0	5. Mock and anti-PSF-A546_Pos005_S001	00-YuLEh88P4WBu5sWvLaR88Q
6		Nucleus	0.000	1.000	Vesicles Paraspeckle	492	100000492	100000028	Mock anti-PSF-A546 8C-S-PSF V2.00	0	5. Mock and anti-PSF-A546_Pos005_S001	00-YuLEh88P4WBu5sWvLaR88Q
8		Nucleus	0.000	1.000	Vesicles Paraspeckle	493	100000493	100000029	Mock anti-PSF-A546 8C-S-PSF V2.00	0	5. Mock and anti-PSF-A546_Pos005_S001	00-YuLEh88P4WBu5sWvLaR88Q
0		Nucleus	0.000	1.000	Vesicles Paraspeckle	494	100000494	100000030	Mock anti-PSF-A546 8C-S-PSF V2.00	0	5. Mock and anti-PSF-A546_Pos005_S001	00-YuLEh88P4WBu5sWvLaR88Q
9		Nucleus	0.000	1.000	Vesicles Paraspeckle	495	100000495	100000031	Mock anti-PSF-A546 8C-S-PSF V2.00	0	5. Mock and anti-PSF-A546_Pos005_S001	00-YuLEh88P4WBu5sWvLaR88Q
1		Nucleus	0.000	1.000	Vesicles Paraspeckle	496	100000496	100000032	Mock anti-PSF-A546 8C-S-PSF V2.00	0	5. Mock and anti-PSF-A546_Pos005_S001	00-YuLEh88P4WBu5sWvLaR88Q
0		Nucleus	0.000	1.000	Vesicles Paraspeckle	497	100000497	100000033	Mock anti-PSF-A546 8C-S-PSF V2.00	0	5. Mock and anti-PSF-A546_Pos005_S001	00-YuLEh88P4WBu5sWvLaR88Q
18		Nucleus	0.000	1.000	Vesicles Paraspeckle	498	100000498	100000034	Mock anti-PSF-A546 8C-S-PSF V2.00	0	5. Mock and anti-PSF-A546_Pos005_S001	00-YuLEh88P4WBu5sWvLaR88Q
1		Nucleus	0.000	1.000	Vesicles Paraspeckle	499	100000499	100000035	Mock anti-PSF-A546 8C-S-PSF V2.00	0	5. Mock and anti-PSF-A546_Pos005_S001	00-YuLEh88P4WBu5sWvLaR88Q
7		Nucleus	0.000	1.000	Vesicles Paraspeckle	500	100000500	100000036	Mock anti-PSF-A546 8C-S-PSF V2.00	0	5. Mock and anti-PSF-A546_Pos005_S001	00-YuLEh88P4WBu5sWvLaR88Q
3		Nucleus	0.000	1.000	Vesicles Paraspeckle	501	100000501	100000037	Mock anti-PSF-A546 8C-S-PSF V2.00	0	5. Mock and anti-PSF-A546_Pos005_S001	00-YuLEh88P4WBu5sWvLaR88Q
3		Nucleus	0.000	1.000	Vesicles Paraspeckle	502	100000502	100000038	Mock anti-PSF-A546 8C-S-PSF V2.00	0	5. Mock and anti-PSF-A546_Pos005_S001	00-YuLEh88P4WBu5sWvLaR88Q
7		Nucleus	0.000	1.000	Vesicles Paraspeckle	503	100000503	100000039	Mock anti-PSF-A546 8C-S-PSF V2.00	0	5. Mock and anti-PSF-A546_Pos005_S001	00-YuLEh88P4WBu5sWvLaR88Q
0		Nucleus	0.000	1.000	Vesicles Paraspeckle	504	100000504	100000040	Mock anti-PSF-A546 8C-S-PSF V2.00	0	5. Mock and anti-PSF-A546_Pos005_S001	00-YuLEh88P4WBu5sWvLaR88Q
5		Nucleus	0.000	1.000	Vesicles Paraspeckle	505	100000505	100000041	Mock anti-PSF-A546 8C-S-PSF V2.00	0	5. Mock and anti-PSF-A546_Pos005_S001	00-YuLEh88P4WBu5sWvLaR88Q
6		Nucleus	0.000	1.000	Vesicles Paraspeckle	506	100000506	100000042	Mock anti-PSF-A546 8C-S-PSF V2.00	0	5. Mock and anti-PSF-A546_Pos005_S001	00-YuLEh88P4WBu5sWvLaR88Q
4		Nucleus	0.000	1.000	Vesicles Paraspeckle	507	100000507	100000043	Mock anti-PSF-A546 8C-S-PSF V2.00	0	5. Mock and anti-PSF-A546_Pos005_S001	00-YuLEh88P4WBu5sWvLaR88Q
6		Nucleus	0.000	1.000	Vesicles Paraspeckle	508	100000508	100000044	Mock anti-PSF-A546 8C-S-PSF V2.00	0	5. Mock and anti-PSF-A546_Pos005_S001	00-YuLEh88P4WBu5sWvLaR88Q
10		Nucleus	0.000	1.000	Vesicles Paraspeckle	509	100000509	100000045	Mock anti-PSF-A546 8C-S-PSF V2.00	0	5. Mock and anti-PSF-A546_Pos005_S001	00-YuLEh88P4WBu5sWvLaR88Q
11		Nucleus	0.000	1.000	Vesicles Paraspeckle	510	100000510	100000046	Mock anti-PSF-A546 8C-S-PSF V2.00	0	5. Mock and anti-PSF-A546_Pos005_S001	00-YuLEh88P4WBu5sWvLaR88Q
4		Nucleus	0.000	1.000	Vesicles Paraspeckle	511	100000511	100000047	Mock anti-PSF-A546 8C-S-PSF V2.00	0	5. Mock and anti-PSF-A546_Pos005_S001	00-YuLEh88P4WBu5sWvLaR88Q
4		Nucleus	0.000	1.000	Vesicles Paraspeckle	512	100000512	100000048	Mock anti-PSF-A546 8C-S-PSF V2.00	0	5. Mock and anti-PSF-A546_Pos005_S001	00-YuLEh88P4WBu5sWvLaR88Q
3		Nucleus	0.000	1.000	Vesicles Paraspeckle	513	100000513	100000049	Mock anti-PSF-A546 8C-S-PSF V2.00	0	5. Mock and anti-PSF-A546_Pos005_S001	00-YuLEh88P4WBu5sWvLaR88Q
3		Nucleus	0.000	1.000	Vesicles Paraspeckle	514	100000514	100000050	Mock anti-PSF-A546 8C-S-PSF V2.00	0	5. Mock and anti-PSF-A546_Pos005_S001	00-YuLEh88P4WBu5sWvLaR88Q
6		Nucleus	0.000	1.000	Vesicles Paraspeckle	515	100000515	100000051	Mock anti-PSF-A546 8C-S-PSF V2.00	0	5. Mock and anti-PSF-A546_Pos005_S001	00-YuLEh88P4WBu5sWvLaR88Q
3		Nucleus	0.000	1.000	Vesicles Paraspeckle	516	100000516	100000052	Mock anti-PSF-A546 8C-S-PSF V2.00	0	5. Mock and anti-PSF-A546_Pos005_S001	00-YuLEh88P4WBu5sWvLaR88Q
1		Nucleus	0.000	1.000	Vesicles Paraspeckle	517	100000517	100000053	Mock anti-PSF-A546 8C-S-PSF V2.00	0	5. Mock and anti-PSF-A546_Pos005_S001	00-YuLEh88P4WBu5sWvLaR88Q
0		Nucleus	0.000	1.000	Vesicles Paraspeckle	518	100000518	100000054	Mock anti-PSF-A546 8C-S-PSF V2.00	0	5. Mock and anti-PSF-A546_Pos005_S001	00-YuLEh88P4WBu5sWvLaR88Q
5		Nucleus	0.000	1.000	Vesicles Paraspeckle	519	100000519	100000055	Mock anti-PSF-A546 8C-S-PSF V2.00	0	5. Mock and anti-PSF-A546_Pos005_S001	00-YuLEh88P4WBu5sWvLaR88Q
1		Nucleus	0.000	1.000	Vesicles Paraspeckle	520	100000520	100000056	Mock anti-PSF-A546 8C-S-PSF V2.00	0	5. Mock and anti-PSF-A546_Pos005_S001	00-YuLEh88P4WBu5sWvLaR88Q
6		Nucleus	0.000	1.000	Vesicles Paraspeckle	521	100000521	100000057	Mock anti-PSF-A546 8C-S-PSF V2.00	0	5. Mock and anti-PSF-A546_Pos005_S001	00-YuLEh88P4WBu5sWvLaR88Q
0		Nucleus	0.000	1.000	Vesicles Paraspeckle	522	100000522	100000058	Mock anti-PSF-A546 8C-S-PSF V2.00	0	5. Mock and anti-PSF-A546_Pos005_S001	00-YuLEh88P4WBu5sWvLaR88Q
7		Nucleus	0.000	1.000	Vesicles Paraspeckle	523	100000523	100000059	Mock anti-PSF-A546 8C-S-PSF V2.00	0	5. Mock and anti-PSF-A546_Pos005_S001	00-YuLEh88P4WBu5sWvLaR88Q
1		Nucleus	0.000	1.000	Vesicles Paraspeckle	524	100000524	100000060	Mock anti-PSF-A546 8C-S-PSF V2.00	0	5. Mock and anti-PSF-A546_Pos005_S001	00-YuLEh88P4WBu5sWvLaR88Q
3		Nucleus	0.000	1.000	Vesicles Paraspeckle	525	100000525	100000061	Mock anti-PSF-A546 8C-S-PSF V2.00	0	5. Mock and anti-PSF-A546_Pos005_S001	00-YuLEh88P4WBu5sWvLaR88Q
3		Nucleus	0.000	1.000	Vesicles Paraspeckle	526	100000526	100000062	Mock anti-PSF-A546 8C-S-PSF V2.00	0	5. Mock and anti-PSF-A546_Pos005_S001	00-YuLEh88P4WBu5sWvLaR88Q
6		Nucleus	0.000	1.000	Vesicles Paraspeckle	527	100000527	100000063	Mock anti-PSF-A546 8C-S-PSF V2.00	0	5. Mock and anti-PSF-A546_Pos005_S001	00-YuLEh88P4WBu5sWvLaR88Q
5		Nucleus	0.000	1.000	Vesicles Paraspeckle	528	100000528	100000064	Mock anti-PSF-A546 8C-S-PSF V2.00	0	5. Mock and anti-PSF-A546_Pos005_S001	00-YuLEh88P4WBu5sWvLaR88Q
18		Nucleus	0.000	1.000	Vesicles Paraspeckle	529	100000529	100000065	Mock anti-PSF-A546 8C-S-PSF V2.00	0	5. Mock and anti-PSF-A546_Pos005_S001	00-YuLEh88P4WBu5sWvLaR88Q
4		Nucleus	0.000	1.000	Vesicles Paraspeckle	530	100000530	100000066	Mock anti-PSF-A546 8C-S-PSF V2.00	0	5. Mock and anti-PSF-A546_Pos005_S001	00-YuLEh88P4WBu5sWvLaR88Q
5		Nucleus	0.000	1.000	Vesicles Paraspeckle	531	100000531	100000067	Mock anti-PSF-A546 8C-S-PSF V2.00	0	5. Mock and anti-PSF-A546_Pos005_S001	00-YuLEh88P4WBu5sWvLaR88Q
1		Nucleus	0.000	1.000	Vesicles Paraspeckle	532	100000532	100000068	Mock anti-PSF-A546 8C-S-PSF V2.00	0	5. Mock and anti-PSF-A546_Pos005_S001	00-YuLEh88P4WBu5sWvLaR88Q
10		Nucleus	0.000	1.000	Vesicles Paraspeckle	533	100000533	100000069	Mock anti-PSF-A546 8C-S-PSF V2.00	0	5. Mock and anti-PSF-A546_Pos005_S001	00-YuLEh88P4WBu5sWvLaR88Q
8		Nucleus	0.000	1.000	Vesicles Paraspeckle	534	100000534	100000070	Mock anti-PSF-A546 8C-S-PSF V2.00	0	5. Mock and anti-PSF-A546_Pos005_S001	00-YuLEh88P4WBu5sWvLaR88Q
0		Nucleus	0.000	1.000	Vesicles Paraspeckle	535	100000535	100000071	Mock anti-PSF-A546 8C-S-PSF V2.00	0	5. Mock and anti-PSF-A546_Pos005_S001	00-YuLEh88P4WBu5sWvLaR88Q
7		Nucleus	0.000	1.000	Vesicles Paraspeckle	536	100000536	100000072	Mock anti-PSF-A546 8C-S-PSF V2.00	0	5. Mock and anti-PSF-A546_Pos005_S001	00-YuLEh88P4WBu5sWvLaR88Q
4		Nucleus	0.000	1.000	Vesicles Paraspeckle	537	100000537	100000073	Mock anti-PSF-A546 8C-S-PSF V2.00	0	5. Mock and anti-PSF-A546_Pos005_S001	00-YuLEh88P4WBu5sWvLaR88Q
3		Nucleus	0.000	1.000	Vesicles Paraspeckle	538	100000538	100000074	Mock anti-PSF-A546 8C-S-PSF V2.00	0	5. Mock and anti-PSF-A546_Pos005_S001	00-YuLEh88P4WBu5sWvLaR88Q
0		Nucleus	0.000	1.000	Vesicles Paraspeckle	539	100000539	100000075	Mock anti-PSF-A546 8C-S-PSF V2.00	0	5. Mock and anti-PSF-A546_Pos005_S001	00-YuLEh88P4WBu5sWvLaR88Q
0		Nucleus	0.000	1.000	Vesicles Paraspeckle	540	100000540	100000076	Mock anti-PSF-A546 8C-S-PSF V2.00	0	5. Mock and anti-PSF-A546_Pos005_S001	00-YuLEh88P4WBu5sWvLaR88Q
6		Nucleus	0.000	1.000	Vesicles Paraspeckle	541	100000541	100000077	Mock anti-PSF-A546 8C-S-PSF V2.00	0	5. Mock and anti-PSF-A546_Pos005_S001	00-YuLEh88P4WBu5sWvLaR88Q
5		Nucleus	0.000	1.000	Vesicles Paraspeckle	542	100000542	100000078	Mock anti-PSF-A546 8C-S-PSF V2.00	0	5. Mock and anti-PSF-A546_Pos005_S001	00-YuLEh88P4WBu5sWvLaR88Q
4		Nucleus	0.000	1.000	Vesicles Paraspeckle	543	100000543	100000079	Mock anti-PSF-A546 8C-S-PSF V2.00	0	5. Mock and anti-PSF-A546_Pos005_S001	00-YuLEh88P4WBu5sWvLaR88Q
6		Nucleus	0.000	1.000	Vesicles Paraspeckle	544	100000544	100000080	Mock anti-PSF-A546 8C-S-PSF V2.00	0	5. Mock and anti-PSF-A546_Pos005_S001	00-YuLEh88P4WBu5sWvLaR88Q
6		Nucleus	0.000	1.000	Vesicles Paraspeckle	545	100000545	100000081	Mock anti-PSF-A546 8C-S-PSF V2.00	0	5. Mock and anti-PSF-A546_Pos005_S001	00-YuLEh88P4WBu5sWvLaR88Q
4		Nucleus	0.000	1.000	Vesicles Paraspeckle	546	100000546	100000082	Mock anti-PSF-A546 8C-S-PSF V2.00	0	5. Mock and anti-PSF-A546_Pos005_S001	00-YuLEh88P4WBu5sWvLaR88Q
0		Nucleus	0.000	1.000	Vesicles Paraspeckle	547	100000547	100000083	Mock anti-PSF-A546 8C-S-PSF V2.00	0	5. Mock and anti-PSF-A546_Pos005_S001	00-YuLEh88P4WBu5sWvLaR88Q
4		Nucleus	0.000	1.000	Vesicles Paraspeckle	548	100000548	100000084	Mock anti-PSF-A546 8C-S-PSF V2.00	0	5. Mock and anti-PSF-A546_Pos005_S001	00-YuLEh88P4WBu5sWvLaR88Q
0		Nucleus	0.000	1.000	Vesicles Paraspeckle	549	100000549	100000085	Mock anti-PSF-A546 8C-S-PSF V2.00	0	5. Mock and anti-PSF-A546_Pos005_S001	00-YuLEh88P4WBu5sWvLaR88Q
0		Nucleus	0.000	1.000	Vesicles Paraspeckle	550	100000550	100000086	Mock anti-PSF-A546 8C-S-PSF V2.00	0	5. Mock and anti-PSF-A546_Pos005_S001	00-YuLEh88P4WBu5sWvLaR88Q
8		Nucleus	0.000	1.000	Vesicles Paraspeckle	552	100000551	100000087	Mock anti-PSF-A546 8C-S-PSF V2.00	0	5. Mock and anti-PSF-A546_Pos005_S001	00-YuLEh88P4WBu5sWvLaR88Q
2		Nucleus	0.000	1.000	Vesicles Paraspeckle	553	100000552	100000088	Mock anti-PSF-A546 8C-S-PSF V2.00	0	5. Mock and anti-PSF-A546_Pos005_S001	00-YuLEh88P4WBu5sWvLaR88Q
0		Nucleus	0.000	1.000	Vesicles Paraspeckle	554	100000553	100000089	Mock anti-PSF-A546 8C-S-PSF V2.00	0	5. Mock and anti-PSF-A546_Pos005_S001	00-YuLEh88P4WBu5sWvLaR88Q
0		Nucleus	0.000	1.000	Vesicles Paraspeckle	555	100000554	100000090	Mock anti-PSF-A546 8C-S-PSF V2.00	0	5. Mock and anti-PSF-A546_Pos005_S001	00-YuLEh88P4WBu5sWvLaR88Q
5		Nucleus	0.000	1.000	Vesicles Paraspeckle	556	100000555	100000091	Mock anti-PSF-A546 8C-S-PSF V2.00	0	5. Mock and anti-PSF-A546_Pos005_S001	00-YuLEh88P4WBu5sWvLaR88Q
0		Nucleus	0.000	1.000	Vesicles Paraspeckle	557	100000556	100000092	Mock anti-PSF-A546 8C-S-PSF V2.00	0	5. Mock and anti-PSF-A546_Pos005_S001	00-YuLEh88P4WBu5sWvLaR88Q
3		Nucleus	0.000	1.000	Vesicles Paraspeckle	558	100000557	100000093	Mock anti-PSF-A546 8C-S-PSF V2.00	0	5. Mock and anti-PSF-A546_Pos005_S001	00-YuLEh88P4WBu5sWvLaR88Q
7		Nucleus	0.000	1.000	Vesicles Paraspeckle	559	100000558	100000094	Mock anti-PSF-A546 8C-S-PSF V2.00	0	5. Mock and anti-PSF-A546_Pos005_S001	00-YuLEh88P4WBu5sWvLaR88Q
0		Nucleus	0.000	1.000	Vesicles Paraspeckle	560	100000559	100000095	Mock anti-PSF-A546 8C-S-PSF V2.00	0	5. Mock and anti-PSF-A546_Pos005_S001	00-YuLEh88P4WBu5sWvLaR88Q
0		Nucleus	0.000	1.000	Vesicles Paraspeckle	561	100000560	100000096	Mock anti-PSF-A546 8C-S-PSF V2.00	0	5. Mock and anti-PSF-A546_Pos005_S001	00-YuLEh88P4WBu5sWvLaR88Q
7		Nucleus	0.000	1.000	Vesicles Paraspeckle	562	100000561	100000097	Mock anti-PSF-A546 8C-S-PSF V2.00	0	5. Mock and anti-PSF-A546_Pos005_S001	00-YuLEh88P4WBu5sWvLaR88Q
9		Nucleus	0.000	1.000	Vesicles Paraspeckle	563	100000562	100000098	Mock anti-PSF-A546 8C-S-PSF V2.00	0	5. Mock and anti-PSF-A546_Pos005_S001	00-YuLEh88P4WBu5sWvLaR88Q
0		Nucleus	0.000	1.000	Vesicles Paraspeckle	564	100000563	100000000	Mock anti-PSF-A546 8C-S-PSF V2.00	0	5. Mock and anti-PSF-A546_Pos006_S001	00-BqpT4yevA6KWbYKNKjsiFm
0		Nucleus	0.000	1.000	Vesicles Paraspeckle	565	100000564	100000001	Mock anti-PSF-A546 8C-S-PSF V2.00	0	5. Mock and anti-PSF-A546_Pos006_S001	00-BqpT4yevA6KWbYKNKjsiFm
3		Nucleus	0.000	1.000	Vesicles Paraspeckle	566	100000565	100000002	Mock anti-PSF-A546 8C-S-PSF V2.00	0	5. Mock and anti-PSF-A546_Pos006_S001	00-BqpT4yevA6KWbYKNKjsiFm
8		Nucleus	0.000	1.000	Vesicles Paraspeckle	567	100000566	100000003	Mock anti-PSF-A546 8C-S-PSF V2.00	0	5. Mock and anti-PSF-A546_Pos006_S001	00-BqpT4yevA6KWbYKNKjsiFm
1		Nucleus	0.000	1.000	Vesicles Paraspeckle	568	100000567	100000004	Mock anti-PSF-A546 8C-S-PSF V2.00	0	5. Mock and anti-PSF-A546_Pos006_S001	00-BqpT4yevA6KWbYKNKjsiFm
3		Nucleus	0.000	1.000	Vesicles Paraspeckle	569	100000568	100000005	Mock anti-PSF-A546 8C-S-PSF V2.00	0	5. Mock and anti-PSF-A546_Pos006_S001	00-BqpT4yevA6KWbYKNKjsiFm
3		Nucleus	0.000	1.000	Vesicles Paraspeckle	570	100000569	100000006	Mock anti-PSF-A546 8C-S-PSF V2.00	0	5. Mock and anti-PSF-A546_Pos006_S001	00-BqpT4yevA6KWbYKNKjsiFm
6		Nucleus	0.000	1.000	Vesicles Paraspeckle	571	100000570	100000007	Mock anti-PSF-A546 8C-S-PSF V2.00	0	5. Mock and anti-PSF-A546_Pos006_S001	00-BqpT4yevA6KWbYKNKjsiFm
2		Nucleus	0.000	1.000	Vesicles Paraspeckle	572	100000571	100000008	Mock anti-PSF-A546 8C-S-PSF V2.00	0	5. Mock and anti-PSF-A546_Pos006_S001	00-BqpT4yevA6KWbYKNKjsiFm
5		Nucleus	0.000	1.000	Vesicles Paraspeckle	573	100000572	100000009	Mock anti-PSF-A546 8C-S-PSF V2.00	0	5. Mock and anti-PSF-A546_Pos006_S001	00-BqpT4yevA6KWbYKNKjsiFm
6		Nucleus	0.000	1.000	Vesicles Paraspeckle	574	100000573	100000010	Mock anti-PSF-A546 8C-S-PSF V2.00	0	5. Mock and anti-PSF-A546_Pos006_S001	00-BqpT4yevA6KWbYKNKjsiFm
10		Nucleus	0.000	1.000	Vesicles Paraspeckle	575	100000574	100000011	Mock anti-PSF-A546 8C-S-PSF V2.00	0	5. Mock and anti-PSF-A546_Pos006_S001	00-BqpT4yevA6KWbYKNKjsiFm
7		Nucleus	0.000	1.000	Vesicles Paraspeckle	576	100000575	100000012	Mock anti-PSF-A546 8C-S-PSF V2.00	0	5. Mock and anti-PSF-A546_Pos006_S001	00-BqpT4yevA6KWbYKNKjsiFm
3		Nucleus	0.000	1.000	Vesicles Paraspeckle	577	100000576	100000013	Mock anti-PSF-A546 8C-S-PSF V2.00	0	5. Mock and anti-PSF-A546_Pos006_S001	00-BqpT4yevA6KWbYKNKjsiFm
2		Nucleus	0.000	1.000	Vesicles Paraspeckle	578	100000577	100000014	Mock anti-PSF-A546 8C-S-PSF V2.00	0	5. Mock and anti-PSF-A546_Pos006_S001	00-BqpT4yevA6KWbYKNKjsiFm
12		Nucleus	0.000	1.000	Vesicles Paraspeckle	579	100000578	100000015	Mock anti-PSF-A546 8C-S-PSF V2.00	0	5. Mock and anti-PSF-A546_Pos006_S001	00-BqpT4yevA6KWbYKNKjsiFm
7		Nucleus	0.000	1.000	Vesicles Paraspeckle	580	100000579	100000016	Mock anti-PSF-A546 8C-S-PSF V2.00	0	5. Mock and anti-PSF-A546_Pos006_S001	00-BqpT4yevA6KWbYKNKjsiFm
3		Nucleus	0.000	1.000	Vesicles Paraspeckle	581	100000580	100000017	Mock anti-PSF-A546 8C-S-PSF V2.00	0	5. Mock and anti-PSF-A546_Pos006_S001	00-BqpT4yevA6KWbYKNKjsiFm
1		Nucleus	0.000	1.000	Vesicles Paraspeckle	582	100000581	100000018	Mock anti-PSF-A546 8C-S-PSF V2.00	0	5. Mock and anti-PSF-A546_Pos006_S001	00-BqpT4yevA6KWbYKNKjsiFm
2		Nucleus	0.000	1.000	Vesicles Paraspeckle	583	100000582	100000019	Mock anti-PSF-A546 8C-S-PSF V2.00	0	5. Mock and anti-PSF-A546_Pos006_S001	00-BqpT4yevA6KWbYKNKjsiFm
3		Nucleus	0.000	1.000	Vesicles Paraspeckle	584	100000583	100000020	Mock anti-PSF-A546 8C-S-PSF V2.00	0	5. Mock and anti-PSF-A546_Pos006_S001	00-BqpT4yevA6KWbYKNKjsiFm
13		Nucleus	0.000	1.000	Vesicles Paraspeckle	585	100000584	100000021	Mock anti-PSF-A546 8C-S-PSF V2.00	0	5. Mock and anti-PSF-A546_Pos006_S001	00-BqpT4yevA6KWbYKNKjsiFm
0		Nucleus	0.000	1.000	Vesicles Paraspeckle	586	100000585	100000022	Mock anti-PSF-A546 8C-S-PSF V2.00	0	5. Mock and anti-PSF-A546_Pos006_S001	00-BqpT4yevA6KWbYKNKjsiFm
7		Nucleus	0.000	1.000	Vesicles Paraspeckle	587	100000586	100000023	Mock anti-PSF-A546 8C-S-PSF V2.00	0	5. Mock and anti-PSF-A546_Pos006_S001	00-BqpT4yevA6KWbYKNKjsiFm
0		Nucleus	0.000	1.000	Vesicles Paraspeckle	588	100000587	100000024	Mock anti-PSF-A546 8C-S-PSF V2.00	0	5. Mock and anti-PSF-A546_Pos006_S001	00-BqpT4yevA6KWbYKNKjsiFm
5		Nucleus	0.000	1.000	Vesicles Paraspeckle	589	100000588	100000025	Mock anti-PSF-A546 8C-S-PSF V2.00	0	5. Mock and anti-PSF-A546_Pos006_S001	00-BqpT4yevA6KWbYKNKjsiFm
0		Nucleus	0.000	1.000	Vesicles Paraspeckle	590	100000589	100000026	Mock anti-PSF-A546 8C-S-PSF V2.00	0	5. Mock and anti-PSF-A546_Pos006_S001	00-BqpT4yevA6KWbYKNKjsiFm
6		Nucleus	0.000	1.000	Vesicles Paraspeckle	591	100000590	100000027	Mock anti-PSF-A546 8C-S-PSF V2.00	0	5. Mock and anti-PSF-A546_Pos006_S001	00-BqpT4yevA6KWbYKNKjsiFm
2		Nucleus	0.000	1.000	Vesicles Paraspeckle	592	100000591	100000028	Mock anti-PSF-A546 8C-S-PSF V2.00	0	5. Mock and anti-PSF-A546_Pos006_S001	00-BqpT4yevA6KWbYKNKjsiFm
7		Nucleus	0.000	1.000	Vesicles Paraspeckle	593	100000592	100000029	Mock anti-PSF-A546 8C-S-PSF V2.00	0	5. Mock and anti-PSF-A546_Pos006_S001	00-BqpT4yevA6KWbYKNKjsiFm
6		Nucleus	0.000	1.000	Vesicles Paraspeckle	594	100000593	100000030	Mock anti-PSF-A546 8C-S-PSF V2.00	0	5. Mock and anti-PSF-A546_Pos006_S001	00-BqpT4yevA6KWbYKNKjsiFm
7		Nucleus	0.000	1.000	Vesicles Paraspeckle	595	100000594	100000031	Mock anti-PSF-A546 8C-S-PSF V2.00	0	5. Mock and anti-PSF-A546_Pos006_S001	00-BqpT4yevA6KWbYKNKjsiFm
2		Nucleus	0.000	1.000	Vesicles Paraspeckle	596	100000595	100000032	Mock anti-PSF-A546 8C-S-PSF V2.00	0	5. Mock and anti-PSF-A546_Pos006_S001	00-BqpT4yevA6KWbYKNKjsiFm
6		Nucleus	0.000	1.000	Vesicles Paraspeckle	597	100000596	100000033	Mock anti-PSF-A546 8C-S-PSF V2.00	0	5. Mock and anti-PSF-A546_Pos006_S001	00-BqpT4yevA6KWbYKNKjsiFm
8		Nucleus	0.000	1.000	Vesicles Paraspeckle	598	100000597	100000034	Mock anti-PSF-A546 8C-S-PSF V2.00	0	5. Mock and anti-PSF-A546_Pos006_S001	00-BqpT4yevA6KWbYKNKjsiFm
7		Nucleus	0.000	1.000	Vesicles Paraspeckle	599	100000598	100000035	Mock anti-PSF-A546 8C-S-PSF V2.00	0	5. Mock and anti-PSF-A546_Pos006_S001	00-BqpT4yevA6KWbYKNKjsiFm
12		Nucleus	0.000	1.000	Vesicles Paraspeckle	600	100000599	100000036	Mock anti-PSF-A546 8C-S-PSF V2.00	0	5. Mock and anti-PSF-A546_Pos006_S001	00-BqpT4yevA6KWbYKNKjsiFm
3		Nucleus	0.000	1.000	Vesicles Paraspeckle	601	100000600	100000037	Mock anti-PSF-A546 8C-S-PSF V2.00	0	5. Mock and anti-PSF-A546_Pos006_S001	00-BqpT4yevA6KWbYKNKjsiFm
4		Nucleus	0.000	1.000	Vesicles Paraspeckle	602	100000601	100000038	Mock anti-PSF-A546 8C-S-PSF V2.00	0	5. Mock and anti-PSF-A546_Pos006_S001	00-BqpT4yevA6KWbYKNKjsiFm
4		Nucleus	0.000	1.000	Vesicles Paraspeckle	603	100000602	100000039	Mock anti-PSF-A546 8C-S-PSF V2.00	0	5. Mock and anti-PSF-A546_Pos006_S001	00-BqpT4yevA6KWbYKNKjsiFm
0		Nucleus	0.000	1.000	Vesicles Paraspeckle	604	100000603	100000040	Mock anti-PSF-A546 8C-S-PSF V2.00	0	5. Mock and anti-PSF-A546_Pos006_S001	00-BqpT4yevA6KWbYKNKjsiFm
7		Nucleus	0.000	1.000	Vesicles Paraspeckle	605	100000604	100000041	Mock anti-PSF-A546 8C-S-PSF V2.00	0	5. Mock and anti-PSF-A546_Pos006_S001	00-BqpT4yevA6KWbYKNKjsiFm
7		Nucleus	0.000	1.000	Vesicles Paraspeckle	606	100000605	100000042	Mock anti-PSF-A546 8C-S-PSF V2.00	0	5. Mock and anti-PSF-A546_Pos006_S001	00-BqpT4yevA6KWbYKNKjsiFm
3		Nucleus	0.000	1.000	Vesicles Paraspeckle	607	100000606	100000043	Mock anti-PSF-A546 8C-S-PSF V2.00	0	5. Mock and anti-PSF-A546_Pos006_S001	00-BqpT4yevA6KWbYKNKjsiFm
0		Nucleus	0.000	1.000	Vesicles Paraspeckle	608	100000607	100000044	Mock anti-PSF-A546 8C-S-PSF V2.00	0	5. Mock and anti-PSF-A546_Pos006_S001	00-BqpT4yevA6KWbYKNKjsiFm
0		Nucleus	0.000	1.000	Vesicles Paraspeckle	609	100000608	100000045	Mock anti-PSF-A546 8C-S-PSF V2.00	0	5. Mock and anti-PSF-A546_Pos006_S001	00-BqpT4yevA6KWbYKNKjsiFm
5		Nucleus	0.000	1.000	Vesicles Paraspeckle	610	100000609	100000046	Mock anti-PSF-A546 8C-S-PSF V2.00	0	5. Mock and anti-PSF-A546_Pos006_S001	00-BqpT4yevA6KWbYKNKjsiFm
5		Nucleus	0.000	1.000	Vesicles Paraspeckle	611	100000610	100000047	Mock anti-PSF-A546 8C-S-PSF V2.00	0	5. Mock and anti-PSF-A546_Pos006_S001	00-BqpT4yevA6KWbYKNKjsiFm
14		Nucleus	0.000	1.000	Vesicles Paraspeckle	612	100000611	100000048	Mock anti-PSF-A546 8C-S-PSF V2.00	0	5. Mock and anti-PSF-A546_Pos006_S001	00-BqpT4yevA6KWbYKNKjsiFm
0		Nucleus	0.000	1.000	Vesicles Paraspeckle	613	100000612	100000049	Mock anti-PSF-A546 8C-S-PSF V2.00	0	5. Mock and anti-PSF-A546_Pos006_S001	00-BqpT4yevA6KWbYKNKjsiFm
0		Nucleus	0.000	1.000	Vesicles Paraspeckle	614	100000613	100000050	Mock anti-PSF-A546 8C-S-PSF V2.00	0	5. Mock and anti-PSF-A546_Pos006_S001	00-BqpT4yevA6KWbYKNKjsiFm
5		Nucleus	0.000	1.000	Vesicles Paraspeckle	615	100000614	100000051	Mock anti-PSF-A546 8C-S-PSF V2.00	0	5. Mock and anti-PSF-A546_Pos006_S001	00-BqpT4yevA6KWbYKNKjsiFm
6		Nucleus	0.000	1.000	Vesicles Paraspeckle	616	100000615	100000052	Mock anti-PSF-A546 8C-S-PSF V2.00	0	5. Mock and anti-PSF-A546_Pos006_S001	00-BqpT4yevA6KWbYKNKjsiFm
3		Nucleus	0.000	1.000	Vesicles Paraspeckle	617	100000616	100000053	Mock anti-PSF-A546 8C-S-PSF V2.00	0	5. Mock and anti-PSF-A546_Pos006_S001	00-BqpT4yevA6KWbYKNKjsiFm
0		Nucleus	0.000	1.000	Vesicles Paraspeckle	618	100000617	100000054	Mock anti-PSF-A546 8C-S-PSF V2.00	0	5. Mock and anti-PSF-A546_Pos006_S001	00-BqpT4yevA6KWbYKNKjsiFm
3		Nucleus	0.000	1.000	Vesicles Paraspeckle	619	100000618	100000055	Mock anti-PSF-A546 8C-S-PSF V2.00	0	5. Mock and anti-PSF-A546_Pos006_S001	00-BqpT4yevA6KWbYKNKjsiFm
2		Nucleus	0.000	1.000	Vesicles Paraspeckle	620	100000619	100000056	Mock anti-PSF-A546 8C-S-PSF V2.00	0	5. Mock and anti-PSF-A546_Pos006_S001	00-BqpT4yevA6KWbYKNKjsiFm
12		Nucleus	0.000	1.000	Vesicles Paraspeckle	621	100000620	100000057	Mock anti-PSF-A546 8C-S-PSF V2.00	0	5. Mock and anti-PSF-A546_Pos006_S001	00-BqpT4yevA6KWbYKNKjsiFm
1		Nucleus	0.000	1.000	Vesicles Paraspeckle	622	100000621	100000058	Mock anti-PSF-A546 8C-S-PSF V2.00	0	5. Mock and anti-PSF-A546_Pos006_S001	00-BqpT4yevA6KWbYKNKjsiFm
2		Nucleus	0.000	1.000	Vesicles Paraspeckle	623	100000622	100000059	Mock anti-PSF-A546 8C-S-PSF V2.00	0	5. Mock and anti-PSF-A546_Pos006_S001	00-BqpT4yevA6KWbYKNKjsiFm
7		Nucleus	0.000	1.000	Vesicles Paraspeckle	624	100000623	100000060	Mock anti-PSF-A546 8C-S-PSF V2.00	0	5. Mock and anti-PSF-A546_Pos006_S001	00-BqpT4yevA6KWbYKNKjsiFm
3		Nucleus	0.000	1.000	Vesicles Paraspeckle	625	100000624	100000061	Mock anti-PSF-A546 8C-S-PSF V2.00	0	5. Mock and anti-PSF-A546_Pos006_S001	00-BqpT4yevA6KWbYKNKjsiFm
2		Nucleus	0.000	1.000	Vesicles Paraspeckle	626	100000625	100000062	Mock anti-PSF-A546 8C-S-PSF V2.00	0	5. Mock and anti-PSF-A546_Pos006_S001	00-BqpT4yevA6KWbYKNKjsiFm
1		Nucleus	0.000	1.000	Vesicles Paraspeckle	627	100000626	100000063	Mock anti-PSF-A546 8C-S-PSF V2.00	0	5. Mock and anti-PSF-A546_Pos006_S001	00-BqpT4yevA6KWbYKNKjsiFm
0		Nucleus	0.000	1.000	Vesicles Paraspeckle	628	100000627	100000064	Mock anti-PSF-A546 8C-S-PSF V2.00	0	5. Mock and anti-PSF-A546_Pos006_S001	00-BqpT4yevA6KWbYKNKjsiFm
3		Nucleus	0.000	1.000	Vesicles Paraspeckle	629	100000628	100000065	Mock anti-PSF-A546 8C-S-PSF V2.00	0	5. Mock and anti-PSF-A546_Pos006_S001	00-BqpT4yevA6KWbYKNKjsiFm
13		Nucleus	0.000	1.000	Vesicles Paraspeckle	630	100000629	100000066	Mock anti-PSF-A546 8C-S-PSF V2.00	0	5. Mock and anti-PSF-A546_Pos006_S001	00-BqpT4yevA6KWbYKNKjsiFm
5		Nucleus	0.000	1.000	Vesicles Paraspeckle	631	100000630	100000067	Mock anti-PSF-A546 8C-S-PSF V2.00	0	5. Mock and anti-PSF-A546_Pos006_S001	00-BqpT4yevA6KWbYKNKjsiFm
0		Nucleus	0.000	1.000	Vesicles Paraspeckle	632	100000631	100000068	Mock anti-PSF-A546 8C-S-PSF V2.00	0	5. Mock and anti-PSF-A546_Pos006_S001	00-BqpT4yevA6KWbYKNKjsiFm
7		Nucleus	0.000	1.000	Vesicles Paraspeckle	633	100000632	100000069	Mock anti-PSF-A546 8C-S-PSF V2.00	0	5. Mock and anti-PSF-A546_Pos006_S001	00-BqpT4yevA6KWbYKNKjsiFm
8		Nucleus	0.000	1.000	Vesicles Paraspeckle	634	100000633	100000070	Mock anti-PSF-A546 8C-S-PSF V2.00	0	5. Mock and anti-PSF-A546_Pos006_S001	00-BqpT4yevA6KWbYKNKjsiFm
2		Nucleus	0.000	1.000	Vesicles Paraspeckle	635	100000634	100000071	Mock anti-PSF-A546 8C-S-PSF V2.00	0	5. Mock and anti-PSF-A546_Pos006_S001	00-BqpT4yevA6KWbYKNKjsiFm
2		Nucleus	0.000	1.000	Vesicles Paraspeckle	636	100000635	100000072	Mock anti-PSF-A546 8C-S-PSF V2.00	0	5. Mock and anti-PSF-A546_Pos006_S001	00-BqpT4yevA6KWbYKNKjsiFm
8		Nucleus	0.000	1.000	Vesicles Paraspeckle	637	100000636	100000073	Mock anti-PSF-A546 8C-S-PSF V2.00	0	5. Mock and anti-PSF-A546_Pos006_S001	00-BqpT4yevA6KWbYKNKjsiFm
4		Nucleus	0.000	1.000	Vesicles Paraspeckle	638	100000637	100000074	Mock anti-PSF-A546 8C-S-PSF V2.00	0	5. Mock and anti-PSF-A546_Pos006_S001	00-BqpT4yevA6KWbYKNKjsiFm
5		Nucleus	0.000	1.000	Vesicles Paraspeckle	639	100000638	100000075	Mock anti-PSF-A546 8C-S-PSF V2.00	0	5. Mock and anti-PSF-A546_Pos006_S001	00-BqpT4yevA6KWbYKNKjsiFm
3		Nucleus	0.000	1.000	Vesicles Paraspeckle	640	100000639	100000076	Mock anti-PSF-A546 8C-S-PSF V2.00	0	5. Mock and anti-PSF-A546_Pos006_S001	00-BqpT4yevA6KWbYKNKjsiFm
5		Nucleus	0.000	1.000	Vesicles Paraspeckle	641	100000640	100000077	Mock anti-PSF-A546 8C-S-PSF V2.00	0	5. Mock and anti-PSF-A546_Pos006_S001	00-BqpT4yevA6KWbYKNKjsiFm
5		Nucleus	0.000	1.000	Vesicles Paraspeckle	642	100000641	100000078	Mock anti-PSF-A546 8C-S-PSF V2.00	0	5. Mock and anti-PSF-A546_Pos006_S001	00-BqpT4yevA6KWbYKNKjsiFm
11		Nucleus	0.000	1.000	Vesicles Paraspeckle	643	100000642	100000079	Mock anti-PSF-A546 8C-S-PSF V2.00	0	5. Mock and anti-PSF-A546_Pos006_S001	00-BqpT4yevA6KWbYKNKjsiFm
9		Nucleus	0.000	1.000	Vesicles Paraspeckle	644	100000643	100000080	Mock anti-PSF-A546 8C-S-PSF V2.00	0	5. Mock and anti-PSF-A546_Pos006_S001	00-BqpT4yevA6KWbYKNKjsiFm
4		Nucleus	0.000	1.000	Vesicles Paraspeckle	645	100000644	100000081	Mock anti-PSF-A546 8C-S-PSF V2.00	0	5. Mock and anti-PSF-A546_Pos006_S001	00-BqpT4yevA6KWbYKNKjsiFm
5		Nucleus	0.000	1.000	Vesicles Paraspeckle	646	100000645	100000082	Mock anti-PSF-A546 8C-S-PSF V2.00	0	5. Mock and anti-PSF-A546_Pos006_S001	00-BqpT4yevA6KWbYKNKjsiFm
6		Nucleus	0.000	1.000	Vesicles Paraspeckle	647	100000646	100000083	Mock anti-PSF-A546 8C-S-PSF V2.00	0	5. Mock and anti-PSF-A546_Pos006_S001	00-BqpT4yevA6KWbYKNKjsiFm
10		Nucleus	0.000	1.000	Vesicles Paraspeckle	648	100000647	100000084	Mock anti-PSF-A546 8C-S-PSF V2.00	0	5. Mock and anti-PSF-A546_Pos006_S001	00-BqpT4yevA6KWbYKNKjsiFm
11		Nucleus	0.000	1.000	Vesicles Paraspeckle	649	100000648	100000085	Mock anti-PSF-A546 8C-S-PSF V2.00	0	5. Mock and anti-PSF-A546_Pos006_S001	00-BqpT4yevA6KWbYKNKjsiFm
5		Nucleus	0.000	1.000	Vesicles Paraspeckle	650	100000649	100000086	Mock anti-PSF-A546 8C-S-PSF V2.00	0	5. Mock and anti-PSF-A546_Pos006_S001	00-BqpT4yevA6KWbYKNKjsiFm
6		Nucleus	0.000	1.000	Vesicles Paraspeckle	651	100000650	100000087	Mock anti-PSF-A546 8C-S-PSF V2.00	0	5. Mock and anti-PSF-A546_Pos006_S001	00-BqpT4yevA6KWbYKNKjsiFm
3		Nucleus	0.000	1.000	Vesicles Paraspeckle	652	100000651	100000088	Mock anti-PSF-A546 8C-S-PSF V2.00	0	5. Mock and anti-PSF-A546_Pos006_S001	00-BqpT4yevA6KWbYKNKjsiFm
6		Nucleus	0.000	1.000	Vesicles Paraspeckle	653	100000652	100000089	Mock anti-PSF-A546 8C-S-PSF V2.00	0	5. Mock and anti-PSF-A546_Pos006_S001	00-BqpT4yevA6KWbYKNKjsiFm
7		Nucleus	0.000	1.000	Vesicles Paraspeckle	654	100000653	100000090	Mock anti-PSF-A546 8C-S-PSF V2.00	0	5. Mock and anti-PSF-A546_Pos006_S001	00-BqpT4yevA6KWbYKNKjsiFm
5		Nucleus	0.000	1.000	Vesicles Paraspeckle	655	100000654	100000091	Mock anti-PSF-A546 8C-S-PSF V2.00	0	5. Mock and anti-PSF-A546_Pos006_S001	00-BqpT4yevA6KWbYKNKjsiFm
0		Nucleus	0.000	1.000	Vesicles Paraspeckle	656	100000655	100000092	Mock anti-PSF-A546 8C-S-PSF V2.00	0	5. Mock and anti-PSF-A546_Pos006_S001	00-BqpT4yevA6KWbYKNKjsiFm
1		Nucleus	0.000	1.000	Vesicles Paraspeckle	657	100000656	100000093	Mock anti-PSF-A546 8C-S-PSF V2.00	0	5. Mock and anti-PSF-A546_Pos006_S001	00-BqpT4yevA6KWbYKNKjsiFm
0		Nucleus	0.000	1.000	Vesicles Paraspeckle	658	100000657	100000094	Mock anti-PSF-A546 8C-S-PSF V2.00	0	5. Mock and anti-PSF-A546_Pos006_S001	00-BqpT4yevA6KWbYKNKjsiFm
0		Nucleus	0.000	1.000	Vesicles Paraspeckle	659	100000658	100000095	Mock anti-PSF-A546 8C-S-PSF V2.00	0	5. Mock and anti-PSF-A546_Pos006_S001	00-BqpT4yevA6KWbYKNKjsiFm
6		Nucleus	0.000	1.000	Vesicles Paraspeckle	660	100000659	100000096	Mock anti-PSF-A546 8C-S-PSF V2.00	0	5. Mock and anti-PSF-A546_Pos006_S001	00-BqpT4yevA6KWbYKNKjsiFm
5		Nucleus	0.000	1.000	Vesicles Paraspeckle	661	100000660	100000097	Mock anti-PSF-A546 8C-S-PSF V2.00	0	5. Mock and anti-PSF-A546_Pos006_S001	00-BqpT4yevA6KWbYKNKjsiFm
9		Nucleus	0.000	1.000	Vesicles Paraspeckle	662	100000661	100000098	Mock anti-PSF-A546 8C-S-PSF V2.00	0	5. Mock and anti-PSF-A546_Pos006_S001	00-BqpT4yevA6KWbYKNKjsiFm
7		Nucleus	0.000	1.000	Vesicles Paraspeckle	663	100000662	100000099	Mock anti-PSF-A546 8C-S-PSF V2.00	0	5. Mock and anti-PSF-A546_Pos006_S001	00-BqpT4yevA6KWbYKNKjsiFm
5		Nucleus	0.000	1.000	Vesicles Paraspeckle	664	100000663	100000100	Mock anti-PSF-A546 8C-S-PSF V2.00	0	5. Mock and anti-PSF-A546_Pos006_S001	00-BqpT4yevA6KWbYKNKjsiFm
0		Nucleus	0.000	1.000	Vesicles Paraspeckle	665	100000664	100000101	Mock anti-PSF-A546 8C-S-PSF V2.00	0	5. Mock and anti-PSF-A546_Pos006_S001	00-BqpT4yevA6KWbYKNKjsiFm
2		Nucleus	0.000	1.000	Vesicles Paraspeckle	666	100000665	100000102	Mock anti-PSF-A546 8C-S-PSF V2.00	0	5. Mock and anti-PSF-A546_Pos006_S001	00-BqpT4yevA6KWbYKNKjsiFm
11		Nucleus	0.000	1.000	Vesicles Paraspeckle	667	100000666	100000103	Mock anti-PSF-A546 8C-S-PSF V2.00	0	5. Mock and anti-PSF-A546_Pos006_S001	00-BqpT4yevA6KWbYKNKjsiFm
2		Nucleus	0.000	1.000	Vesicles Paraspeckle	668	100000667	100000104	Mock anti-PSF-A546 8C-S-PSF V2.00	0	5. Mock and anti-PSF-A546_Pos006_S001	00-BqpT4yevA6KWbYKNKjsiFm
6		Nucleus	0.000	1.000	Vesicles Paraspeckle	669	100000668	100000105	Mock anti-PSF-A546 8C-S-PSF V2.00	0	5. Mock and anti-PSF-A546_Pos006_S001	00-BqpT4yevA6KWbYKNKjsiFm
9		Nucleus	0.000	1.000	Vesicles Paraspeckle	670	100000669	100000106	Mock anti-PSF-A546 8C-S-PSF V2.00	0	5. Mock and anti-PSF-A546_Pos006_S001	00-BqpT4yevA6KWbYKNKjsiFm
7		Nucleus	0.000	1.000	Vesicles Paraspeckle	671	100000670	100000107	Mock anti-PSF-A546 8C-S-PSF V2.00	0	5. Mock and anti-PSF-A546_Pos006_S001	00-BqpT4yevA6KWbYKNKjsiFm
1		Nucleus	0.000	1.000	Vesicles Paraspeckle	672	100000671	100000108	Mock anti-PSF-A546 8C-S-PSF V2.00	0	5. Mock and anti-PSF-A546_Pos006_S001	00-BqpT4yevA6KWbYKNKjsiFm
4		Nucleus	0.000	1.000	Vesicles Paraspeckle	673	100000672	100000109	Mock anti-PSF-A546 8C-S-PSF V2.00	0	5. Mock and anti-PSF-A546_Pos006_S001	00-BqpT4yevA6KWbYKNKjsiFm
1		Nucleus	0.000	1.000	Vesicles Paraspeckle	674	100000673	100000110	Mock anti-PSF-A546 8C-S-PSF V2.00	0	5. Mock and anti-PSF-A546_Pos006_S001	00-BqpT4yevA6KWbYKNKjsiFm
8		Nucleus	0.000	1.000	Vesicles Paraspeckle	675	100000674	100000111	Mock anti-PSF-A546 8C-S-PSF V2.00	0	5. Mock and anti-PSF-A546_Pos006_S001	00-BqpT4yevA6KWbYKNKjsiFm
0		Nucleus	0.000	1.000	Vesicles Paraspeckle	676	100000675	100000112	Mock anti-PSF-A546 8C-S-PSF V2.00	0	5. Mock and anti-PSF-A546_Pos006_S001	00-BqpT4yevA6KWbYKNKjsiFm
13		Nucleus	0.000	1.000	Vesicles Paraspeckle	677	100000676	100000113	Mock anti-PSF-A546 8C-S-PSF V2.00	0	5. Mock and anti-PSF-A546_Pos006_S001	00-BqpT4yevA6KWbYKNKjsiFm
9		Nucleus	0.000	1.000	Vesicles Paraspeckle	678	100000677	100000114	Mock anti-PSF-A546 8C-S-PSF V2.00	0	5. Mock and anti-PSF-A546_Pos006_S001	00-BqpT4yevA6KWbYKNKjsiFm
10		Nucleus	0.000	1.000	Vesicles Paraspeckle	679	100000678	100000115	Mock anti-PSF-A546 8C-S-PSF V2.00	0	5. Mock and anti-PSF-A546_Pos006_S001	00-BqpT4yevA6KWbYKNKjsiFm
1		Nucleus	0.000	1.000	Vesicles Paraspeckle	680	100000679	100000116	Mock anti-PSF-A546 8C-S-PSF V2.00	0	5. Mock and anti-PSF-A546_Pos006_S001	00-BqpT4yevA6KWbYKNKjsiFm
2		Nucleus	0.000	1.000	Vesicles Paraspeckle	681	100000680	100000117	Mock anti-PSF-A546 8C-S-PSF V2.00	0	5. Mock and anti-PSF-A546_Pos006_S001	00-BqpT4yevA6KWbYKNKjsiFm
4		Nucleus	0.000	1.000	Vesicles Paraspeckle	682	100000681	100000118	Mock anti-PSF-A546 8C-S-PSF V2.00	0	5. Mock and anti-PSF-A546_Pos006_S001	00-BqpT4yevA6KWbYKNKjsiFm
3		Nucleus	0.000	1.000	Vesicles Paraspeckle	683	100000682	100000119	Mock anti-PSF-A546 8C-S-PSF V2.00	0	5. Mock and anti-PSF-A546_Pos006_S001	00-BqpT4yevA6KWbYKNKjsiFm
7		Nucleus	0.000	1.000	Vesicles Paraspeckle	684	100000683	100000120	Mock anti-PSF-A546 8C-S-PSF V2.00	0	5. Mock and anti-PSF-A546_Pos006_S001	00-BqpT4yevA6KWbYKNKjsiFm
7		Nucleus	0.000	1.000	Vesicles Paraspeckle	685	100000684	100000121	Mock anti-PSF-A546 8C-S-PSF V2.00	0	5. Mock and anti-PSF-A546_Pos006_S001	00-BqpT4yevA6KWbYKNKjsiFm
1		Nucleus	0.000	1.000	Vesicles Paraspeckle	686	100000685	100000122	Mock anti-PSF-A546 8C-S-PSF V2.00	0	5. Mock and anti-PSF-A546_Pos006_S001	00-BqpT4yevA6KWbYKNKjsiFm
4		Nucleus	0.000	1.000	Vesicles Paraspeckle	687	100000686	100000123	Mock anti-PSF-A546 8C-S-PSF V2.00	0	5. Mock and anti-PSF-A546_Pos006_S001	00-BqpT4yevA6KWbYKNKjsiFm
1		Nucleus	0.000	1.000	Vesicles Paraspeckle	688	100000687	100000124	Mock anti-PSF-A546 8C-S-PSF V2.00	0	5. Mock and anti-PSF-A546_Pos006_S001	00-BqpT4yevA6KWbYKNKjsiFm
9		Nucleus	0.000	1.000	Vesicles Paraspeckle	689	100000688	100000125	Mock anti-PSF-A546 8C-S-PSF V2.00	0	5. Mock and anti-PSF-A546_Pos006_S001	00-BqpT4yevA6KWbYKNKjsiFm
4		Nucleus	0.000	1.000	Vesicles Paraspeckle	690	100000689	100000126	Mock anti-PSF-A546 8C-S-PSF V2.00	0	5. Mock and anti-PSF-A546_Pos006_S001	00-BqpT4yevA6KWbYKNKjsiFm
4		Nucleus	0.000	1.000	Vesicles Paraspeckle	691	100000690	100000127	Mock anti-PSF-A546 8C-S-PSF V2.00	0	5. Mock and anti-PSF-A546_Pos006_S001	00-BqpT4yevA6KWbYKNKjsiFm
1		Nucleus	0.000	1.000	Vesicles Paraspeckle	692	100000691	100000128	Mock anti-PSF-A546 8C-S-PSF V2.00	0	5. Mock and anti-PSF-A546_Pos006_S001	00-BqpT4yevA6KWbYKNKjsiFm
5		Nucleus	0.000	1.000	Vesicles Paraspeckle	693	100000692	100000129	Mock anti-PSF-A546 8C-S-PSF V2.00	0	5. Mock and anti-PSF-A546_Pos006_S001	00-BqpT4yevA6KWbYKNKjsiFm
4		Nucleus	0.000	1.000	Vesicles Paraspeckle	694	100000693	100000130	Mock anti-PSF-A546 8C-S-PSF V2.00	0	5. Mock and anti-PSF-A546_Pos006_S001	00-BqpT4yevA6KWbYKNKjsiFm
2		Nucleus	0.000	1.000	Vesicles Paraspeckle	695	100000694	100000131	Mock anti-PSF-A546 8C-S-PSF V2.00	0	5. Mock and anti-PSF-A546_Pos006_S001	00-BqpT4yevA6KWbYKNKjsiFm
7		Nucleus	0.000	1.000	Vesicles Paraspeckle	696	100000695	100000000	Mock anti-PSF-A546 8C-S-PSF V2.00	0	5. Mock and anti-PSF-A546_Pos007_S001	00-2Xj79uWqNxsC3EuMB3zgZe
11		Nucleus	0.000	1.000	Vesicles Paraspeckle	697	100000696	100000001	Mock anti-PSF-A546 8C-S-PSF V2.00	0	5. Mock and anti-PSF-A546_Pos007_S001	00-2Xj79uWqNxsC3EuMB3zgZe
3		Nucleus	0.000	1.000	Vesicles Paraspeckle	698	100000697	100000002	Mock anti-PSF-A546 8C-S-PSF V2.00	0	5. Mock and anti-PSF-A546_Pos007_S001	00-2Xj79uWqNxsC3EuMB3zgZe
0		Nucleus	0.000	1.000	Vesicles Paraspeckle	699	100000698	100000003	Mock anti-PSF-A546 8C-S-PSF V2.00	0	5. Mock and anti-PSF-A546_Pos007_S001	00-2Xj79uWqNxsC3EuMB3zgZe
9		Nucleus	0.000	1.000	Vesicles Paraspeckle	700	100000699	100000004	Mock anti-PSF-A546 8C-S-PSF V2.00	0	5. Mock and anti-PSF-A546_Pos007_S001	00-2Xj79uWqNxsC3EuMB3zgZe
22		Nucleus	0.000	1.000	Vesicles Paraspeckle	701	100000700	100000005	Mock anti-PSF-A546 8C-S-PSF V2.00	0	5. Mock and anti-PSF-A546_Pos007_S001	00-2Xj79uWqNxsC3EuMB3zgZe
3		Nucleus	0.000	1.000	Vesicles Paraspeckle	702	100000701	100000006	Mock anti-PSF-A546 8C-S-PSF V2.00	0	5. Mock and anti-PSF-A546_Pos007_S001	00-2Xj79uWqNxsC3EuMB3zgZe
6		Nucleus	0.000	1.000	Vesicles Paraspeckle	703	100000702	100000007	Mock anti-PSF-A546 8C-S-PSF V2.00	0	5. Mock and anti-PSF-A546_Pos007_S001	00-2Xj79uWqNxsC3EuMB3zgZe
5		Nucleus	0.000	1.000	Vesicles Paraspeckle	704	100000703	100000008	Mock anti-PSF-A546 8C-S-PSF V2.00	0	5. Mock and anti-PSF-A546_Pos007_S001	00-2Xj79uWqNxsC3EuMB3zgZe
5		Nucleus	0.000	1.000	Vesicles Paraspeckle	705	100000704	100000009	Mock anti-PSF-A546 8C-S-PSF V2.00	0	5. Mock and anti-PSF-A546_Pos007_S001	00-2Xj79uWqNxsC3EuMB3zgZe
4		Nucleus	0.000	1.000	Vesicles Paraspeckle	706	100000705	100000010	Mock anti-PSF-A546 8C-S-PSF V2.00	0	5. Mock and anti-PSF-A546_Pos007_S001	00-2Xj79uWqNxsC3EuMB3zgZe
0		Nucleus	0.000	1.000	Vesicles Paraspeckle	707	100000706	100000011	Mock anti-PSF-A546 8C-S-PSF V2.00	0	5. Mock and anti-PSF-A546_Pos007_S001	00-2Xj79uWqNxsC3EuMB3zgZe
8		Nucleus	0.000	1.000	Vesicles Paraspeckle	708	100000707	100000012	Mock anti-PSF-A546 8C-S-PSF V2.00	0	5. Mock and anti-PSF-A546_Pos007_S001	00-2Xj79uWqNxsC3EuMB3zgZe
12		Nucleus	0.000	1.000	Vesicles Paraspeckle	709	100000708	100000013	Mock anti-PSF-A546 8C-S-PSF V2.00	0	5. Mock and anti-PSF-A546_Pos007_S001	00-2Xj79uWqNxsC3EuMB3zgZe
3		Nucleus	0.000	1.000	Vesicles Paraspeckle	710	100000709	100000014	Mock anti-PSF-A546 8C-S-PSF V2.00	0	5. Mock and anti-PSF-A546_Pos007_S001	00-2Xj79uWqNxsC3EuMB3zgZe
10		Nucleus	0.000	1.000	Vesicles Paraspeckle	711	100000710	100000015	Mock anti-PSF-A546 8C-S-PSF V2.00	0	5. Mock and anti-PSF-A546_Pos007_S001	00-2Xj79uWqNxsC3EuMB3zgZe
8		Nucleus	0.000	1.000	Vesicles Paraspeckle	712	100000711	100000016	Mock anti-PSF-A546 8C-S-PSF V2.00	0	5. Mock and anti-PSF-A546_Pos007_S001	00-2Xj79uWqNxsC3EuMB3zgZe
13		Nucleus	0.000	1.000	Vesicles Paraspeckle	713	100000712	100000017	Mock anti-PSF-A546 8C-S-PSF V2.00	0	5. Mock and anti-PSF-A546_Pos007_S001	00-2Xj79uWqNxsC3EuMB3zgZe
13		Nucleus	0.000	1.000	Vesicles Paraspeckle	714	100000713	100000018	Mock anti-PSF-A546 8C-S-PSF V2.00	0	5. Mock and anti-PSF-A546_Pos007_S001	00-2Xj79uWqNxsC3EuMB3zgZe
11		Nucleus	0.000	1.000	Vesicles Paraspeckle	715	100000714	100000019	Mock anti-PSF-A546 8C-S-PSF V2.00	0	5. Mock and anti-PSF-A546_Pos007_S001	00-2Xj79uWqNxsC3EuMB3zgZe
0		Nucleus	0.000	1.000	Vesicles Paraspeckle	716	100000715	100000020	Mock anti-PSF-A546 8C-S-PSF V2.00	0	5. Mock and anti-PSF-A546_Pos007_S001	00-2Xj79uWqNxsC3EuMB3zgZe
3		Nucleus	0.000	1.000	Vesicles Paraspeckle	717	100000716	100000021	Mock anti-PSF-A546 8C-S-PSF V2.00	0	5. Mock and anti-PSF-A546_Pos007_S001	00-2Xj79uWqNxsC3EuMB3zgZe
7		Nucleus	0.000	1.000	Vesicles Paraspeckle	718	100000717	100000022	Mock anti-PSF-A546 8C-S-PSF V2.00	0	5. Mock and anti-PSF-A546_Pos007_S001	00-2Xj79uWqNxsC3EuMB3zgZe
6		Nucleus	0.000	1.000	Vesicles Paraspeckle	719	100000718	100000023	Mock anti-PSF-A546 8C-S-PSF V2.00	0	5. Mock and anti-PSF-A546_Pos007_S001	00-2Xj79uWqNxsC3EuMB3zgZe
11		Nucleus	0.000	1.000	Vesicles Paraspeckle	720	100000719	100000024	Mock anti-PSF-A546 8C-S-PSF V2.00	0	5. Mock and anti-PSF-A546_Pos007_S001	00-2Xj79uWqNxsC3EuMB3zgZe
5		Nucleus	0.000	1.000	Vesicles Paraspeckle	721	100000720	100000025	Mock anti-PSF-A546 8C-S-PSF V2.00	0	5. Mock and anti-PSF-A546_Pos007_S001	00-2Xj79uWqNxsC3EuMB3zgZe
5		Nucleus	0.000	1.000	Vesicles Paraspeckle	722	100000721	100000026	Mock anti-PSF-A546 8C-S-PSF V2.00	0	5. Mock and anti-PSF-A546_Pos007_S001	00-2Xj79uWqNxsC3EuMB3zgZe
4		Nucleus	0.000	1.000	Vesicles Paraspeckle	723	100000722	100000027	Mock anti-PSF-A546 8C-S-PSF V2.00	0	5. Mock and anti-PSF-A546_Pos007_S001	00-2Xj79uWqNxsC3EuMB3zgZe
2		Nucleus	0.000	1.000	Vesicles Paraspeckle	724	100000723	100000028	Mock anti-PSF-A546 8C-S-PSF V2.00	0	5. Mock and anti-PSF-A546_Pos007_S001	00-2Xj79uWqNxsC3EuMB3zgZe
14		Nucleus	0.000	1.000	Vesicles Paraspeckle	725	100000724	100000029	Mock anti-PSF-A546 8C-S-PSF V2.00	0	5. Mock and anti-PSF-A546_Pos007_S001	00-2Xj79uWqNxsC3EuMB3zgZe
3		Nucleus	0.000	1.000	Vesicles Paraspeckle	726	100000725	100000030	Mock anti-PSF-A546 8C-S-PSF V2.00	0	5. Mock and anti-PSF-A546_Pos007_S001	00-2Xj79uWqNxsC3EuMB3zgZe
3		Nucleus	0.000	1.000	Vesicles Paraspeckle	727	100000726	100000031	Mock anti-PSF-A546 8C-S-PSF V2.00	0	5. Mock and anti-PSF-A546_Pos007_S001	00-2Xj79uWqNxsC3EuMB3zgZe
0		Nucleus	0.000	1.000	Vesicles Paraspeckle	728	100000727	100000032	Mock anti-PSF-A546 8C-S-PSF V2.00	0	5. Mock and anti-PSF-A546_Pos007_S001	00-2Xj79uWqNxsC3EuMB3zgZe
1		Nucleus	0.000	1.000	Vesicles Paraspeckle	729	100000728	100000033	Mock anti-PSF-A546 8C-S-PSF V2.00	0	5. Mock and anti-PSF-A546_Pos007_S001	00-2Xj79uWqNxsC3EuMB3zgZe
3		Nucleus	0.000	1.000	Vesicles Paraspeckle	730	100000729	100000034	Mock anti-PSF-A546 8C-S-PSF V2.00	0	5. Mock and anti-PSF-A546_Pos007_S001	00-2Xj79uWqNxsC3EuMB3zgZe
2		Nucleus	0.000	1.000	Vesicles Paraspeckle	731	100000730	100000035	Mock anti-PSF-A546 8C-S-PSF V2.00	0	5. Mock and anti-PSF-A546_Pos007_S001	00-2Xj79uWqNxsC3EuMB3zgZe
0		Nucleus	0.000	1.000	Vesicles Paraspeckle	732	100000731	100000036	Mock anti-PSF-A546 8C-S-PSF V2.00	0	5. Mock and anti-PSF-A546_Pos007_S001	00-2Xj79uWqNxsC3EuMB3zgZe
23		Nucleus	0.000	1.000	Vesicles Paraspeckle	733	100000732	100000037	Mock anti-PSF-A546 8C-S-PSF V2.00	0	5. Mock and anti-PSF-A546_Pos007_S001	00-2Xj79uWqNxsC3EuMB3zgZe
0		Nucleus	0.000	1.000	Vesicles Paraspeckle	734	100000733	100000038	Mock anti-PSF-A546 8C-S-PSF V2.00	0	5. Mock and anti-PSF-A546_Pos007_S001	00-2Xj79uWqNxsC3EuMB3zgZe
5		Nucleus	0.000	1.000	Vesicles Paraspeckle	735	100000734	100000039	Mock anti-PSF-A546 8C-S-PSF V2.00	0	5. Mock and anti-PSF-A546_Pos007_S001	00-2Xj79uWqNxsC3EuMB3zgZe
0		Nucleus	0.000	1.000	Vesicles Paraspeckle	736	100000735	100000040	Mock anti-PSF-A546 8C-S-PSF V2.00	0	5. Mock and anti-PSF-A546_Pos007_S001	00-2Xj79uWqNxsC3EuMB3zgZe
5		Nucleus	0.000	1.000	Vesicles Paraspeckle	737	100000736	100000041	Mock anti-PSF-A546 8C-S-PSF V2.00	0	5. Mock and anti-PSF-A546_Pos007_S001	00-2Xj79uWqNxsC3EuMB3zgZe
3		Nucleus	0.000	1.000	Vesicles Paraspeckle	738	100000737	100000042	Mock anti-PSF-A546 8C-S-PSF V2.00	0	5. Mock and anti-PSF-A546_Pos007_S001	00-2Xj79uWqNxsC3EuMB3zgZe
5		Nucleus	0.000	1.000	Vesicles Paraspeckle	739	100000738	100000043	Mock anti-PSF-A546 8C-S-PSF V2.00	0	5. Mock and anti-PSF-A546_Pos007_S001	00-2Xj79uWqNxsC3EuMB3zgZe
10		Nucleus	0.000	1.000	Vesicles Paraspeckle	740	100000739	100000044	Mock anti-PSF-A546 8C-S-PSF V2.00	0	5. Mock and anti-PSF-A546_Pos007_S001	00-2Xj79uWqNxsC3EuMB3zgZe
1		Nucleus	0.000	1.000	Vesicles Paraspeckle	741	100000740	100000045	Mock anti-PSF-A546 8C-S-PSF V2.00	0	5. Mock and anti-PSF-A546_Pos007_S001	00-2Xj79uWqNxsC3EuMB3zgZe
9		Nucleus	0.000	1.000	Vesicles Paraspeckle	742	100000741	100000046	Mock anti-PSF-A546 8C-S-PSF V2.00	0	5. Mock and anti-PSF-A546_Pos007_S001	00-2Xj79uWqNxsC3EuMB3zgZe
1		Nucleus	0.000	1.000	Vesicles Paraspeckle	743	100000742	100000047	Mock anti-PSF-A546 8C-S-PSF V2.00	0	5. Mock and anti-PSF-A546_Pos007_S001	00-2Xj79uWqNxsC3EuMB3zgZe
7		Nucleus	0.000	1.000	Vesicles Paraspeckle	744	100000743	100000048	Mock anti-PSF-A546 8C-S-PSF V2.00	0	5. Mock and anti-PSF-A546_Pos007_S001	00-2Xj79uWqNxsC3EuMB3zgZe
0		Nucleus	0.000	1.000	Vesicles Paraspeckle	745	100000744	100000049	Mock anti-PSF-A546 8C-S-PSF V2.00	0	5. Mock and anti-PSF-A546_Pos007_S001	00-2Xj79uWqNxsC3EuMB3zgZe
6		Nucleus	0.000	1.000	Vesicles Paraspeckle	746	100000745	100000050	Mock anti-PSF-A546 8C-S-PSF V2.00	0	5. Mock and anti-PSF-A546_Pos007_S001	00-2Xj79uWqNxsC3EuMB3zgZe
4		Nucleus	0.000	1.000	Vesicles Paraspeckle	747	100000746	100000051	Mock anti-PSF-A546 8C-S-PSF V2.00	0	5. Mock and anti-PSF-A546_Pos007_S001	00-2Xj79uWqNxsC3EuMB3zgZe
1		Nucleus	0.000	1.000	Vesicles Paraspeckle	748	100000747	100000052	Mock anti-PSF-A546 8C-S-PSF V2.00	0	5. Mock and anti-PSF-A546_Pos007_S001	00-2Xj79uWqNxsC3EuMB3zgZe
1		Nucleus	0.000	1.000	Vesicles Paraspeckle	749	100000748	100000053	Mock anti-PSF-A546 8C-S-PSF V2.00	0	5. Mock and anti-PSF-A546_Pos007_S001	00-2Xj79uWqNxsC3EuMB3zgZe
5		Nucleus	0.000	1.000	Vesicles Paraspeckle	750	100000749	100000054	Mock anti-PSF-A546 8C-S-PSF V2.00	0	5. Mock and anti-PSF-A546_Pos007_S001	00-2Xj79uWqNxsC3EuMB3zgZe
4		Nucleus	0.000	1.000	Vesicles Paraspeckle	751	100000750	100000055	Mock anti-PSF-A546 8C-S-PSF V2.00	0	5. Mock and anti-PSF-A546_Pos007_S001	00-2Xj79uWqNxsC3EuMB3zgZe
16		Nucleus	0.000	1.000	Vesicles Paraspeckle	752	100000751	100000056	Mock anti-PSF-A546 8C-S-PSF V2.00	0	5. Mock and anti-PSF-A546_Pos007_S001	00-2Xj79uWqNxsC3EuMB3zgZe
0		Nucleus	0.000	1.000	Vesicles Paraspeckle	753	100000752	100000057	Mock anti-PSF-A546 8C-S-PSF V2.00	0	5. Mock and anti-PSF-A546_Pos007_S001	00-2Xj79uWqNxsC3EuMB3zgZe
4		Nucleus	0.000	1.000	Vesicles Paraspeckle	754	100000753	100000058	Mock anti-PSF-A546 8C-S-PSF V2.00	0	5. Mock and anti-PSF-A546_Pos007_S001	00-2Xj79uWqNxsC3EuMB3zgZe
0		Nucleus	0.000	1.000	Vesicles Paraspeckle	755	100000754	100000059	Mock anti-PSF-A546 8C-S-PSF V2.00	0	5. Mock and anti-PSF-A546_Pos007_S001	00-2Xj79uWqNxsC3EuMB3zgZe
2		Nucleus	0.000	1.000	Vesicles Paraspeckle	756	100000755	100000060	Mock anti-PSF-A546 8C-S-PSF V2.00	0	5. Mock and anti-PSF-A546_Pos007_S001	00-2Xj79uWqNxsC3EuMB3zgZe
1		Nucleus	0.000	1.000	Vesicles Paraspeckle	757	100000756	100000061	Mock anti-PSF-A546 8C-S-PSF V2.00	0	5. Mock and anti-PSF-A546_Pos007_S001	00-2Xj79uWqNxsC3EuMB3zgZe
5		Nucleus	0.000	1.000	Vesicles Paraspeckle	758	100000757	100000062	Mock anti-PSF-A546 8C-S-PSF V2.00	0	5. Mock and anti-PSF-A546_Pos007_S001	00-2Xj79uWqNxsC3EuMB3zgZe
8		Nucleus	0.000	1.000	Vesicles Paraspeckle	759	100000758	100000063	Mock anti-PSF-A546 8C-S-PSF V2.00	0	5. Mock and anti-PSF-A546_Pos007_S001	00-2Xj79uWqNxsC3EuMB3zgZe
4		Nucleus	0.000	1.000	Vesicles Paraspeckle	760	100000759	100000064	Mock anti-PSF-A546 8C-S-PSF V2.00	0	5. Mock and anti-PSF-A546_Pos007_S001	00-2Xj79uWqNxsC3EuMB3zgZe
6		Nucleus	0.000	1.000	Vesicles Paraspeckle	761	100000760	100000065	Mock anti-PSF-A546 8C-S-PSF V2.00	0	5. Mock and anti-PSF-A546_Pos007_S001	00-2Xj79uWqNxsC3EuMB3zgZe
0		Nucleus	0.000	1.000	Vesicles Paraspeckle	762	100000761	100000066	Mock anti-PSF-A546 8C-S-PSF V2.00	0	5. Mock and anti-PSF-A546_Pos007_S001	00-2Xj79uWqNxsC3EuMB3zgZe
0		Nucleus	0.000	1.000	Vesicles Paraspeckle	763	100000762	100000067	Mock anti-PSF-A546 8C-S-PSF V2.00	0	5. Mock and anti-PSF-A546_Pos007_S001	00-2Xj79uWqNxsC3EuMB3zgZe
10		Nucleus	0.000	1.000	Vesicles Paraspeckle	764	100000763	100000068	Mock anti-PSF-A546 8C-S-PSF V2.00	0	5. Mock and anti-PSF-A546_Pos007_S001	00-2Xj79uWqNxsC3EuMB3zgZe
8		Nucleus	0.000	1.000	Vesicles Paraspeckle	765	100000764	100000069	Mock anti-PSF-A546 8C-S-PSF V2.00	0	5. Mock and anti-PSF-A546_Pos007_S001	00-2Xj79uWqNxsC3EuMB3zgZe
0		Nucleus	0.000	1.000	Vesicles Paraspeckle	766	100000765	100000070	Mock anti-PSF-A546 8C-S-PSF V2.00	0	5. Mock and anti-PSF-A546_Pos007_S001	00-2Xj79uWqNxsC3EuMB3zgZe
6		Nucleus	0.000	1.000	Vesicles Paraspeckle	767	100000766	100000071	Mock anti-PSF-A546 8C-S-PSF V2.00	0	5. Mock and anti-PSF-A546_Pos007_S001	00-2Xj79uWqNxsC3EuMB3zgZe
3		Nucleus	0.000	1.000	Vesicles Paraspeckle	768	100000767	100000072	Mock anti-PSF-A546 8C-S-PSF V2.00	0	5. Mock and anti-PSF-A546_Pos007_S001	00-2Xj79uWqNxsC3EuMB3zgZe
5		Nucleus	0.000	1.000	Vesicles Paraspeckle	769	100000768	100000073	Mock anti-PSF-A546 8C-S-PSF V2.00	0	5. Mock and anti-PSF-A546_Pos007_S001	00-2Xj79uWqNxsC3EuMB3zgZe
14		Nucleus	0.000	1.000	Vesicles Paraspeckle	770	100000769	100000074	Mock anti-PSF-A546 8C-S-PSF V2.00	0	5. Mock and anti-PSF-A546_Pos007_S001	00-2Xj79uWqNxsC3EuMB3zgZe
7		Nucleus	0.000	1.000	Vesicles Paraspeckle	771	100000770	100000075	Mock anti-PSF-A546 8C-S-PSF V2.00	0	5. Mock and anti-PSF-A546_Pos007_S001	00-2Xj79uWqNxsC3EuMB3zgZe
2		Nucleus	0.000	1.000	Vesicles Paraspeckle	772	100000771	100000076	Mock anti-PSF-A546 8C-S-PSF V2.00	0	5. Mock and anti-PSF-A546_Pos007_S001	00-2Xj79uWqNxsC3EuMB3zgZe
0		Nucleus	0.000	1.000	Vesicles Paraspeckle	773	100000772	100000077	Mock anti-PSF-A546 8C-S-PSF V2.00	0	5. Mock and anti-PSF-A546_Pos007_S001	00-2Xj79uWqNxsC3EuMB3zgZe
0		Nucleus	0.000	1.000	Vesicles Paraspeckle	774	100000773	100000078	Mock anti-PSF-A546 8C-S-PSF V2.00	0	5. Mock and anti-PSF-A546_Pos007_S001	00-2Xj79uWqNxsC3EuMB3zgZe
0		Nucleus	0.000	1.000	Vesicles Paraspeckle	775	100000774	100000079	Mock anti-PSF-A546 8C-S-PSF V2.00	0	5. Mock and anti-PSF-A546_Pos007_S001	00-2Xj79uWqNxsC3EuMB3zgZe
0		Nucleus	0.000	1.000	Vesicles Paraspeckle	776	100000775	100000080	Mock anti-PSF-A546 8C-S-PSF V2.00	0	5. Mock and anti-PSF-A546_Pos007_S001	00-2Xj79uWqNxsC3EuMB3zgZe
4		Nucleus	0.000	1.000	Vesicles Paraspeckle	777	100000776	100000081	Mock anti-PSF-A546 8C-S-PSF V2.00	0	5. Mock and anti-PSF-A546_Pos007_S001	00-2Xj79uWqNxsC3EuMB3zgZe
10		Nucleus	0.000	1.000	Vesicles Paraspeckle	778	100000777	100000082	Mock anti-PSF-A546 8C-S-PSF V2.00	0	5. Mock and anti-PSF-A546_Pos007_S001	00-2Xj79uWqNxsC3EuMB3zgZe
7		Nucleus	0.000	1.000	Vesicles Paraspeckle	779	100000778	100000083	Mock anti-PSF-A546 8C-S-PSF V2.00	0	5. Mock and anti-PSF-A546_Pos007_S001	00-2Xj79uWqNxsC3EuMB3zgZe
8		Nucleus	0.000	1.000	Vesicles Paraspeckle	780	100000779	100000084	Mock anti-PSF-A546 8C-S-PSF V2.00	0	5. Mock and anti-PSF-A546_Pos007_S001	00-2Xj79uWqNxsC3EuMB3zgZe
0		Nucleus	0.000	1.000	Vesicles Paraspeckle	781	100000780	100000085	Mock anti-PSF-A546 8C-S-PSF V2.00	0	5. Mock and anti-PSF-A546_Pos007_S001	00-2Xj79uWqNxsC3EuMB3zgZe
10		Nucleus	0.000	1.000	Vesicles Paraspeckle	782	100000781	100000086	Mock anti-PSF-A546 8C-S-PSF V2.00	0	5. Mock and anti-PSF-A546_Pos007_S001	00-2Xj79uWqNxsC3EuMB3zgZe
3		Nucleus	0.000	1.000	Vesicles Paraspeckle	783	100000782	100000087	Mock anti-PSF-A546 8C-S-PSF V2.00	0	5. Mock and anti-PSF-A546_Pos007_S001	00-2Xj79uWqNxsC3EuMB3zgZe
7		Nucleus	0.000	1.000	Vesicles Paraspeckle	784	100000783	100000088	Mock anti-PSF-A546 8C-S-PSF V2.00	0	5. Mock and anti-PSF-A546_Pos007_S001	00-2Xj79uWqNxsC3EuMB3zgZe
12		Nucleus	0.000	1.000	Vesicles Paraspeckle	785	100000784	100000089	Mock anti-PSF-A546 8C-S-PSF V2.00	0	5. Mock and anti-PSF-A546_Pos007_S001	00-2Xj79uWqNxsC3EuMB3zgZe
14		Nucleus	0.000	1.000	Vesicles Paraspeckle	786	100000785	100000090	Mock anti-PSF-A546 8C-S-PSF V2.00	0	5. Mock and anti-PSF-A546_Pos007_S001	00-2Xj79uWqNxsC3EuMB3zgZe
8		Nucleus	0.000	1.000	Vesicles Paraspeckle	787	100000786	100000091	Mock anti-PSF-A546 8C-S-PSF V2.00	0	5. Mock and anti-PSF-A546_Pos007_S001	00-2Xj79uWqNxsC3EuMB3zgZe
9		Nucleus	0.000	1.000	Vesicles Paraspeckle	788	100000787	100000092	Mock anti-PSF-A546 8C-S-PSF V2.00	0	5. Mock and anti-PSF-A546_Pos007_S001	00-2Xj79uWqNxsC3EuMB3zgZe
2		Nucleus	0.000	1.000	Vesicles Paraspeckle	789	100000788	100000093	Mock anti-PSF-A546 8C-S-PSF V2.00	0	5. Mock and anti-PSF-A546_Pos007_S001	00-2Xj79uWqNxsC3EuMB3zgZe
1		Nucleus	0.000	1.000	Vesicles Paraspeckle	790	100000789	100000094	Mock anti-PSF-A546 8C-S-PSF V2.00	0	5. Mock and anti-PSF-A546_Pos007_S001	00-2Xj79uWqNxsC3EuMB3zgZe
2		Nucleus	0.000	1.000	Vesicles Paraspeckle	791	100000790	100000095	Mock anti-PSF-A546 8C-S-PSF V2.00	0	5. Mock and anti-PSF-A546_Pos007_S001	00-2Xj79uWqNxsC3EuMB3zgZe
4		Nucleus	0.000	1.000	Vesicles Paraspeckle	792	100000791	100000096	Mock anti-PSF-A546 8C-S-PSF V2.00	0	5. Mock and anti-PSF-A546_Pos007_S001	00-2Xj79uWqNxsC3EuMB3zgZe
1		Nucleus	0.000	1.000	Vesicles Paraspeckle	793	100000792	100000097	Mock anti-PSF-A546 8C-S-PSF V2.00	0	5. Mock and anti-PSF-A546_Pos007_S001	00-2Xj79uWqNxsC3EuMB3zgZe
5		Nucleus	0.000	1.000	Vesicles Paraspeckle	794	100000793	100000098	Mock anti-PSF-A546 8C-S-PSF V2.00	0	5. Mock and anti-PSF-A546_Pos007_S001	00-2Xj79uWqNxsC3EuMB3zgZe
3		Nucleus	0.000	1.000	Vesicles Paraspeckle	795	100000794	100000099	Mock anti-PSF-A546 8C-S-PSF V2.00	0	5. Mock and anti-PSF-A546_Pos007_S001	00-2Xj79uWqNxsC3EuMB3zgZe
9		Nucleus	0.000	1.000	Vesicles Paraspeckle	796	100000795	100000100	Mock anti-PSF-A546 8C-S-PSF V2.00	0	5. Mock and anti-PSF-A546_Pos007_S001	00-2Xj79uWqNxsC3EuMB3zgZe
4		Nucleus	0.000	1.000	Vesicles Paraspeckle	797	100000796	100000101	Mock anti-PSF-A546 8C-S-PSF V2.00	0	5. Mock and anti-PSF-A546_Pos007_S001	00-2Xj79uWqNxsC3EuMB3zgZe
7		Nucleus	0.000	1.000	Vesicles Paraspeckle	798	100000797	100000102	Mock anti-PSF-A546 8C-S-PSF V2.00	0	5. Mock and anti-PSF-A546_Pos007_S001	00-2Xj79uWqNxsC3EuMB3zgZe
2		Nucleus	0.000	1.000	Vesicles Paraspeckle	799	100000798	100000103	Mock anti-PSF-A546 8C-S-PSF V2.00	0	5. Mock and anti-PSF-A546_Pos007_S001	00-2Xj79uWqNxsC3EuMB3zgZe
6		Nucleus	0.000	1.000	Vesicles Paraspeckle	800	100000799	100000104	Mock anti-PSF-A546 8C-S-PSF V2.00	0	5. Mock and anti-PSF-A546_Pos007_S001	00-2Xj79uWqNxsC3EuMB3zgZe
2		Nucleus	0.000	1.000	Vesicles Paraspeckle	801	100000800	100000000	Mock anti-PSF-A546 8C-S-PSF V2.00	0	5. Mock and anti-PSF-A546_Pos008_S001	00-cGiNJh829tDT6p5ATwnSzc
1		Nucleus	0.000	1.000	Vesicles Paraspeckle	802	100000801	100000001	Mock anti-PSF-A546 8C-S-PSF V2.00	0	5. Mock and anti-PSF-A546_Pos008_S001	00-cGiNJh829tDT6p5ATwnSzc
6		Nucleus	0.000	1.000	Vesicles Paraspeckle	803	100000802	100000002	Mock anti-PSF-A546 8C-S-PSF V2.00	0	5. Mock and anti-PSF-A546_Pos008_S001	00-cGiNJh829tDT6p5ATwnSzc
5		Nucleus	0.000	1.000	Vesicles Paraspeckle	804	100000803	100000003	Mock anti-PSF-A546 8C-S-PSF V2.00	0	5. Mock and anti-PSF-A546_Pos008_S001	00-cGiNJh829tDT6p5ATwnSzc
2		Nucleus	0.000	1.000	Vesicles Paraspeckle	805	100000804	100000004	Mock anti-PSF-A546 8C-S-PSF V2.00	0	5. Mock and anti-PSF-A546_Pos008_S001	00-cGiNJh829tDT6p5ATwnSzc
6		Nucleus	0.000	1.000	Vesicles Paraspeckle	806	100000805	100000005	Mock anti-PSF-A546 8C-S-PSF V2.00	0	5. Mock and anti-PSF-A546_Pos008_S001	00-cGiNJh829tDT6p5ATwnSzc
11		Nucleus	0.000	1.000	Vesicles Paraspeckle	807	100000806	100000006	Mock anti-PSF-A546 8C-S-PSF V2.00	0	5. Mock and anti-PSF-A546_Pos008_S001	00-cGiNJh829tDT6p5ATwnSzc
0		Nucleus	0.000	1.000	Vesicles Paraspeckle	808	100000807	100000007	Mock anti-PSF-A546 8C-S-PSF V2.00	0	5. Mock and anti-PSF-A546_Pos008_S001	00-cGiNJh829tDT6p5ATwnSzc
1		Nucleus	0.000	1.000	Vesicles Paraspeckle	809	100000808	100000008	Mock anti-PSF-A546 8C-S-PSF V2.00	0	5. Mock and anti-PSF-A546_Pos008_S001	00-cGiNJh829tDT6p5ATwnSzc
7		Nucleus	0.000	1.000	Vesicles Paraspeckle	810	100000809	100000009	Mock anti-PSF-A546 8C-S-PSF V2.00	0	5. Mock and anti-PSF-A546_Pos008_S001	00-cGiNJh829tDT6p5ATwnSzc
2		Nucleus	0.000	1.000	Vesicles Paraspeckle	811	100000810	100000010	Mock anti-PSF-A546 8C-S-PSF V2.00	0	5. Mock and anti-PSF-A546_Pos008_S001	00-cGiNJh829tDT6p5ATwnSzc
8		Nucleus	0.000	1.000	Vesicles Paraspeckle	812	100000811	100000011	Mock anti-PSF-A546 8C-S-PSF V2.00	0	5. Mock and anti-PSF-A546_Pos008_S001	00-cGiNJh829tDT6p5ATwnSzc
8		Nucleus	0.000	1.000	Vesicles Paraspeckle	813	100000812	100000012	Mock anti-PSF-A546 8C-S-PSF V2.00	0	5. Mock and anti-PSF-A546_Pos008_S001	00-cGiNJh829tDT6p5ATwnSzc
0		Nucleus	0.000	1.000	Vesicles Paraspeckle	814	100000813	100000013	Mock anti-PSF-A546 8C-S-PSF V2.00	0	5. Mock and anti-PSF-A546_Pos008_S001	00-cGiNJh829tDT6p5ATwnSzc
0		Nucleus	0.000	1.000	Vesicles Paraspeckle	815	100000814	100000014	Mock anti-PSF-A546 8C-S-PSF V2.00	0	5. Mock and anti-PSF-A546_Pos008_S001	00-cGiNJh829tDT6p5ATwnSzc
8		Nucleus	0.000	1.000	Vesicles Paraspeckle	816	100000815	100000015	Mock anti-PSF-A546 8C-S-PSF V2.00	0	5. Mock and anti-PSF-A546_Pos008_S001	00-cGiNJh829tDT6p5ATwnSzc
2		Nucleus	0.000	1.000	Vesicles Paraspeckle	817	100000816	100000016	Mock anti-PSF-A546 8C-S-PSF V2.00	0	5. Mock and anti-PSF-A546_Pos008_S001	00-cGiNJh829tDT6p5ATwnSzc
12		Nucleus	0.000	1.000	Vesicles Paraspeckle	818	100000817	100000017	Mock anti-PSF-A546 8C-S-PSF V2.00	0	5. Mock and anti-PSF-A546_Pos008_S001	00-cGiNJh829tDT6p5ATwnSzc
0		Nucleus	0.000	1.000	Vesicles Paraspeckle	819	100000818	100000018	Mock anti-PSF-A546 8C-S-PSF V2.00	0	5. Mock and anti-PSF-A546_Pos008_S001	00-cGiNJh829tDT6p5ATwnSzc
7		Nucleus	0.000	1.000	Vesicles Paraspeckle	820	100000819	100000019	Mock anti-PSF-A546 8C-S-PSF V2.00	0	5. Mock and anti-PSF-A546_Pos008_S001	00-cGiNJh829tDT6p5ATwnSzc
3		Nucleus	0.000	1.000	Vesicles Paraspeckle	821	100000820	100000020	Mock anti-PSF-A546 8C-S-PSF V2.00	0	5. Mock and anti-PSF-A546_Pos008_S001	00-cGiNJh829tDT6p5ATwnSzc
4		Nucleus	0.000	1.000	Vesicles Paraspeckle	822	100000821	100000021	Mock anti-PSF-A546 8C-S-PSF V2.00	0	5. Mock and anti-PSF-A546_Pos008_S001	00-cGiNJh829tDT6p5ATwnSzc
0		Nucleus	0.000	1.000	Vesicles Paraspeckle	823	100000822	100000022	Mock anti-PSF-A546 8C-S-PSF V2.00	0	5. Mock and anti-PSF-A546_Pos008_S001	00-cGiNJh829tDT6p5ATwnSzc
0		Nucleus	0.000	1.000	Vesicles Paraspeckle	824	100000823	100000023	Mock anti-PSF-A546 8C-S-PSF V2.00	0	5. Mock and anti-PSF-A546_Pos008_S001	00-cGiNJh829tDT6p5ATwnSzc
5		Nucleus	0.000	1.000	Vesicles Paraspeckle	825	100000824	100000024	Mock anti-PSF-A546 8C-S-PSF V2.00	0	5. Mock and anti-PSF-A546_Pos008_S001	00-cGiNJh829tDT6p5ATwnSzc
0		Nucleus	0.000	1.000	Vesicles Paraspeckle	826	100000825	100000025	Mock anti-PSF-A546 8C-S-PSF V2.00	0	5. Mock and anti-PSF-A546_Pos008_S001	00-cGiNJh829tDT6p5ATwnSzc
0		Nucleus	0.000	1.000	Vesicles Paraspeckle	827	100000826	100000026	Mock anti-PSF-A546 8C-S-PSF V2.00	0	5. Mock and anti-PSF-A546_Pos008_S001	00-cGiNJh829tDT6p5ATwnSzc
4		Nucleus	0.000	1.000	Vesicles Paraspeckle	828	100000827	100000027	Mock anti-PSF-A546 8C-S-PSF V2.00	0	5. Mock and anti-PSF-A546_Pos008_S001	00-cGiNJh829tDT6p5ATwnSzc
7		Nucleus	0.000	1.000	Vesicles Paraspeckle	829	100000828	100000028	Mock anti-PSF-A546 8C-S-PSF V2.00	0	5. Mock and anti-PSF-A546_Pos008_S001	00-cGiNJh829tDT6p5ATwnSzc
1		Nucleus	0.000	1.000	Vesicles Paraspeckle	830	100000829	100000029	Mock anti-PSF-A546 8C-S-PSF V2.00	0	5. Mock and anti-PSF-A546_Pos008_S001	00-cGiNJh829tDT6p5ATwnSzc
8		Nucleus	0.000	1.000	Vesicles Paraspeckle	831	100000830	100000030	Mock anti-PSF-A546 8C-S-PSF V2.00	0	5. Mock and anti-PSF-A546_Pos008_S001	00-cGiNJh829tDT6p5ATwnSzc
7		Nucleus	0.000	1.000	Vesicles Paraspeckle	832	100000831	100000031	Mock anti-PSF-A546 8C-S-PSF V2.00	0	5. Mock and anti-PSF-A546_Pos008_S001	00-cGiNJh829tDT6p5ATwnSzc
2		Nucleus	0.000	1.000	Vesicles Paraspeckle	833	100000832	100000032	Mock anti-PSF-A546 8C-S-PSF V2.00	0	5. Mock and anti-PSF-A546_Pos008_S001	00-cGiNJh829tDT6p5ATwnSzc
5		Nucleus	0.000	1.000	Vesicles Paraspeckle	834	100000833	100000033	Mock anti-PSF-A546 8C-S-PSF V2.00	0	5. Mock and anti-PSF-A546_Pos008_S001	00-cGiNJh829tDT6p5ATwnSzc
7		Nucleus	0.000	1.000	Vesicles Paraspeckle	835	100000834	100000034	Mock anti-PSF-A546 8C-S-PSF V2.00	0	5. Mock and anti-PSF-A546_Pos008_S001	00-cGiNJh829tDT6p5ATwnSzc
7		Nucleus	0.000	1.000	Vesicles Paraspeckle	836	100000835	100000035	Mock anti-PSF-A546 8C-S-PSF V2.00	0	5. Mock and anti-PSF-A546_Pos008_S001	00-cGiNJh829tDT6p5ATwnSzc
5		Nucleus	0.000	1.000	Vesicles Paraspeckle	837	100000836	100000036	Mock anti-PSF-A546 8C-S-PSF V2.00	0	5. Mock and anti-PSF-A546_Pos008_S001	00-cGiNJh829tDT6p5ATwnSzc
5		Nucleus	0.000	1.000	Vesicles Paraspeckle	838	100000837	100000037	Mock anti-PSF-A546 8C-S-PSF V2.00	0	5. Mock and anti-PSF-A546_Pos008_S001	00-cGiNJh829tDT6p5ATwnSzc
1		Nucleus	0.000	1.000	Vesicles Paraspeckle	839	100000838	100000038	Mock anti-PSF-A546 8C-S-PSF V2.00	0	5. Mock and anti-PSF-A546_Pos008_S001	00-cGiNJh829tDT6p5ATwnSzc
6		Nucleus	0.000	1.000	Vesicles Paraspeckle	840	100000839	100000039	Mock anti-PSF-A546 8C-S-PSF V2.00	0	5. Mock and anti-PSF-A546_Pos008_S001	00-cGiNJh829tDT6p5ATwnSzc
0		Nucleus	0.000	1.000	Vesicles Paraspeckle	841	100000840	100000040	Mock anti-PSF-A546 8C-S-PSF V2.00	0	5. Mock and anti-PSF-A546_Pos008_S001	00-cGiNJh829tDT6p5ATwnSzc
5		Nucleus	0.000	1.000	Vesicles Paraspeckle	842	100000841	100000041	Mock anti-PSF-A546 8C-S-PSF V2.00	0	5. Mock and anti-PSF-A546_Pos008_S001	00-cGiNJh829tDT6p5ATwnSzc
2		Nucleus	0.000	1.000	Vesicles Paraspeckle	843	100000842	100000042	Mock anti-PSF-A546 8C-S-PSF V2.00	0	5. Mock and anti-PSF-A546_Pos008_S001	00-cGiNJh829tDT6p5ATwnSzc
1		Nucleus	0.000	1.000	Vesicles Paraspeckle	844	100000843	100000043	Mock anti-PSF-A546 8C-S-PSF V2.00	0	5. Mock and anti-PSF-A546_Pos008_S001	00-cGiNJh829tDT6p5ATwnSzc
2		Nucleus	0.000	1.000	Vesicles Paraspeckle	845	100000844	100000044	Mock anti-PSF-A546 8C-S-PSF V2.00	0	5. Mock and anti-PSF-A546_Pos008_S001	00-cGiNJh829tDT6p5ATwnSzc
8		Nucleus	0.000	1.000	Vesicles Paraspeckle	846	100000845	100000045	Mock anti-PSF-A546 8C-S-PSF V2.00	0	5. Mock and anti-PSF-A546_Pos008_S001	00-cGiNJh829tDT6p5ATwnSzc
5		Nucleus	0.000	1.000	Vesicles Paraspeckle	847	100000846	100000046	Mock anti-PSF-A546 8C-S-PSF V2.00	0	5. Mock and anti-PSF-A546_Pos008_S001	00-cGiNJh829tDT6p5ATwnSzc
4		Nucleus	0.000	1.000	Vesicles Paraspeckle	848	100000847	100000047	Mock anti-PSF-A546 8C-S-PSF V2.00	0	5. Mock and anti-PSF-A546_Pos008_S001	00-cGiNJh829tDT6p5ATwnSzc
3		Nucleus	0.000	1.000	Vesicles Paraspeckle	849	100000848	100000048	Mock anti-PSF-A546 8C-S-PSF V2.00	0	5. Mock and anti-PSF-A546_Pos008_S001	00-cGiNJh829tDT6p5ATwnSzc
0		Nucleus	0.000	1.000	Vesicles Paraspeckle	850	100000849	100000049	Mock anti-PSF-A546 8C-S-PSF V2.00	0	5. Mock and anti-PSF-A546_Pos008_S001	00-cGiNJh829tDT6p5ATwnSzc
3		Nucleus	0.000	1.000	Vesicles Paraspeckle	851	100000850	100000050	Mock anti-PSF-A546 8C-S-PSF V2.00	0	5. Mock and anti-PSF-A546_Pos008_S001	00-cGiNJh829tDT6p5ATwnSzc
2		Nucleus	0.000	1.000	Vesicles Paraspeckle	852	100000851	100000051	Mock anti-PSF-A546 8C-S-PSF V2.00	0	5. Mock and anti-PSF-A546_Pos008_S001	00-cGiNJh829tDT6p5ATwnSzc
5		Nucleus	0.000	1.000	Vesicles Paraspeckle	853	100000852	100000052	Mock anti-PSF-A546 8C-S-PSF V2.00	0	5. Mock and anti-PSF-A546_Pos008_S001	00-cGiNJh829tDT6p5ATwnSzc
0		Nucleus	0.000	1.000	Vesicles Paraspeckle	854	100000853	100000053	Mock anti-PSF-A546 8C-S-PSF V2.00	0	5. Mock and anti-PSF-A546_Pos008_S001	00-cGiNJh829tDT6p5ATwnSzc
0		Nucleus	0.000	1.000	Vesicles Paraspeckle	855	100000854	100000054	Mock anti-PSF-A546 8C-S-PSF V2.00	0	5. Mock and anti-PSF-A546_Pos008_S001	00-cGiNJh829tDT6p5ATwnSzc
10		Nucleus	0.000	1.000	Vesicles Paraspeckle	856	100000855	100000055	Mock anti-PSF-A546 8C-S-PSF V2.00	0	5. Mock and anti-PSF-A546_Pos008_S001	00-cGiNJh829tDT6p5ATwnSzc
6		Nucleus	0.000	1.000	Vesicles Paraspeckle	857	100000856	100000056	Mock anti-PSF-A546 8C-S-PSF V2.00	0	5. Mock and anti-PSF-A546_Pos008_S001	00-cGiNJh829tDT6p5ATwnSzc
15		Nucleus	0.000	1.000	Vesicles Paraspeckle	858	100000857	100000057	Mock anti-PSF-A546 8C-S-PSF V2.00	0	5. Mock and anti-PSF-A546_Pos008_S001	00-cGiNJh829tDT6p5ATwnSzc
8		Nucleus	0.000	1.000	Vesicles Paraspeckle	859	100000858	100000058	Mock anti-PSF-A546 8C-S-PSF V2.00	0	5. Mock and anti-PSF-A546_Pos008_S001	00-cGiNJh829tDT6p5ATwnSzc
3		Nucleus	0.000	1.000	Vesicles Paraspeckle	860	100000859	100000059	Mock anti-PSF-A546 8C-S-PSF V2.00	0	5. Mock and anti-PSF-A546_Pos008_S001	00-cGiNJh829tDT6p5ATwnSzc
2		Nucleus	0.000	1.000	Vesicles Paraspeckle	861	100000860	100000060	Mock anti-PSF-A546 8C-S-PSF V2.00	0	5. Mock and anti-PSF-A546_Pos008_S001	00-cGiNJh829tDT6p5ATwnSzc
8		Nucleus	0.000	1.000	Vesicles Paraspeckle	862	100000861	100000061	Mock anti-PSF-A546 8C-S-PSF V2.00	0	5. Mock and anti-PSF-A546_Pos008_S001	00-cGiNJh829tDT6p5ATwnSzc
0		Nucleus	0.000	1.000	Vesicles Paraspeckle	863	100000862	100000062	Mock anti-PSF-A546 8C-S-PSF V2.00	0	5. Mock and anti-PSF-A546_Pos008_S001	00-cGiNJh829tDT6p5ATwnSzc
3		Nucleus	0.000	1.000	Vesicles Paraspeckle	864	100000863	100000063	Mock anti-PSF-A546 8C-S-PSF V2.00	0	5. Mock and anti-PSF-A546_Pos008_S001	00-cGiNJh829tDT6p5ATwnSzc
0		Nucleus	0.000	1.000	Vesicles Paraspeckle	866	100000864	100000064	Mock anti-PSF-A546 8C-S-PSF V2.00	0	5. Mock and anti-PSF-A546_Pos008_S001	00-cGiNJh829tDT6p5ATwnSzc
4		Nucleus	0.000	1.000	Vesicles Paraspeckle	867	100000865	100000065	Mock anti-PSF-A546 8C-S-PSF V2.00	0	5. Mock and anti-PSF-A546_Pos008_S001	00-cGiNJh829tDT6p5ATwnSzc
6		Nucleus	0.000	1.000	Vesicles Paraspeckle	868	100000866	100000066	Mock anti-PSF-A546 8C-S-PSF V2.00	0	5. Mock and anti-PSF-A546_Pos008_S001	00-cGiNJh829tDT6p5ATwnSzc
1		Nucleus	0.000	1.000	Vesicles Paraspeckle	869	100000867	100000067	Mock anti-PSF-A546 8C-S-PSF V2.00	0	5. Mock and anti-PSF-A546_Pos008_S001	00-cGiNJh829tDT6p5ATwnSzc
1		Nucleus	0.000	1.000	Vesicles Paraspeckle	870	100000868	100000068	Mock anti-PSF-A546 8C-S-PSF V2.00	0	5. Mock and anti-PSF-A546_Pos008_S001	00-cGiNJh829tDT6p5ATwnSzc
2		Nucleus	0.000	1.000	Vesicles Paraspeckle	871	100000869	100000069	Mock anti-PSF-A546 8C-S-PSF V2.00	0	5. Mock and anti-PSF-A546_Pos008_S001	00-cGiNJh829tDT6p5ATwnSzc
0		Nucleus	0.000	1.000	Vesicles Paraspeckle	872	100000870	100000070	Mock anti-PSF-A546 8C-S-PSF V2.00	0	5. Mock and anti-PSF-A546_Pos008_S001	00-cGiNJh829tDT6p5ATwnSzc
0		Nucleus	0.000	1.000	Vesicles Paraspeckle	873	100000871	100000071	Mock anti-PSF-A546 8C-S-PSF V2.00	0	5. Mock and anti-PSF-A546_Pos008_S001	00-cGiNJh829tDT6p5ATwnSzc
0		Nucleus	0.000	1.000	Vesicles Paraspeckle	874	100000872	100000072	Mock anti-PSF-A546 8C-S-PSF V2.00	0	5. Mock and anti-PSF-A546_Pos008_S001	00-cGiNJh829tDT6p5ATwnSzc
0		Nucleus	0.000	1.000	Vesicles Paraspeckle	875	100000873	100000073	Mock anti-PSF-A546 8C-S-PSF V2.00	0	5. Mock and anti-PSF-A546_Pos008_S001	00-cGiNJh829tDT6p5ATwnSzc
0		Nucleus	0.000	1.000	Vesicles Paraspeckle	876	100000874	100000074	Mock anti-PSF-A546 8C-S-PSF V2.00	0	5. Mock and anti-PSF-A546_Pos008_S001	00-cGiNJh829tDT6p5ATwnSzc
0		Nucleus	0.000	1.000	Vesicles Paraspeckle	877	100000875	100000075	Mock anti-PSF-A546 8C-S-PSF V2.00	0	5. Mock and anti-PSF-A546_Pos008_S001	00-cGiNJh829tDT6p5ATwnSzc
0		Nucleus	0.000	1.000	Vesicles Paraspeckle	878	100000876	100000076	Mock anti-PSF-A546 8C-S-PSF V2.00	0	5. Mock and anti-PSF-A546_Pos008_S001	00-cGiNJh829tDT6p5ATwnSzc
3		Nucleus	0.000	1.000	Vesicles Paraspeckle	879	100000877	100000077	Mock anti-PSF-A546 8C-S-PSF V2.00	0	5. Mock and anti-PSF-A546_Pos008_S001	00-cGiNJh829tDT6p5ATwnSzc
0		Nucleus	0.000	1.000	Vesicles Paraspeckle	880	100000878	100000078	Mock anti-PSF-A546 8C-S-PSF V2.00	0	5. Mock and anti-PSF-A546_Pos008_S001	00-cGiNJh829tDT6p5ATwnSzc
2		Nucleus	0.000	1.000	Vesicles Paraspeckle	881	100000879	100000079	Mock anti-PSF-A546 8C-S-PSF V2.00	0	5. Mock and anti-PSF-A546_Pos008_S001	00-cGiNJh829tDT6p5ATwnSzc
0		Nucleus	0.000	1.000	Vesicles Paraspeckle	882	100000880	100000080	Mock anti-PSF-A546 8C-S-PSF V2.00	0	5. Mock and anti-PSF-A546_Pos008_S001	00-cGiNJh829tDT6p5ATwnSzc
0		Nucleus	0.000	1.000	Vesicles Paraspeckle	883	100000881	100000081	Mock anti-PSF-A546 8C-S-PSF V2.00	0	5. Mock and anti-PSF-A546_Pos008_S001	00-cGiNJh829tDT6p5ATwnSzc
0		Nucleus	0.000	1.000	Vesicles Paraspeckle	884	100000882	100000082	Mock anti-PSF-A546 8C-S-PSF V2.00	0	5. Mock and anti-PSF-A546_Pos008_S001	00-cGiNJh829tDT6p5ATwnSzc
5		Nucleus	0.000	1.000	Vesicles Paraspeckle	885	100000883	100000083	Mock anti-PSF-A546 8C-S-PSF V2.00	0	5. Mock and anti-PSF-A546_Pos008_S001	00-cGiNJh829tDT6p5ATwnSzc
4		Nucleus	0.000	1.000	Vesicles Paraspeckle	886	100000884	100000084	Mock anti-PSF-A546 8C-S-PSF V2.00	0	5. Mock and anti-PSF-A546_Pos008_S001	00-cGiNJh829tDT6p5ATwnSzc
0		Nucleus	0.000	1.000	Vesicles Paraspeckle	887	100000885	100000085	Mock anti-PSF-A546 8C-S-PSF V2.00	0	5. Mock and anti-PSF-A546_Pos008_S001	00-cGiNJh829tDT6p5ATwnSzc
1		Nucleus	0.000	1.000	Vesicles Paraspeckle	888	100000886	100000086	Mock anti-PSF-A546 8C-S-PSF V2.00	0	5. Mock and anti-PSF-A546_Pos008_S001	00-cGiNJh829tDT6p5ATwnSzc
3		Nucleus	0.000	1.000	Vesicles Paraspeckle	889	100000887	100000087	Mock anti-PSF-A546 8C-S-PSF V2.00	0	5. Mock and anti-PSF-A546_Pos008_S001	00-cGiNJh829tDT6p5ATwnSzc
11		Nucleus	0.000	1.000	Vesicles Paraspeckle	890	100000888	100000088	Mock anti-PSF-A546 8C-S-PSF V2.00	0	5. Mock and anti-PSF-A546_Pos008_S001	00-cGiNJh829tDT6p5ATwnSzc
0		Nucleus	0.000	1.000	Vesicles Paraspeckle	891	100000889	100000089	Mock anti-PSF-A546 8C-S-PSF V2.00	0	5. Mock and anti-PSF-A546_Pos008_S001	00-cGiNJh829tDT6p5ATwnSzc
5		Nucleus	0.000	1.000	Vesicles Paraspeckle	892	100000890	100000090	Mock anti-PSF-A546 8C-S-PSF V2.00	0	5. Mock and anti-PSF-A546_Pos008_S001	00-cGiNJh829tDT6p5ATwnSzc
5		Nucleus	0.000	1.000	Vesicles Paraspeckle	893	100000891	100000091	Mock anti-PSF-A546 8C-S-PSF V2.00	0	5. Mock and anti-PSF-A546_Pos008_S001	00-cGiNJh829tDT6p5ATwnSzc
5		Nucleus	0.000	1.000	Vesicles Paraspeckle	894	100000892	100000092	Mock anti-PSF-A546 8C-S-PSF V2.00	0	5. Mock and anti-PSF-A546_Pos008_S001	00-cGiNJh829tDT6p5ATwnSzc
0		Nucleus	0.000	1.000	Vesicles Paraspeckle	895	100000893	100000093	Mock anti-PSF-A546 8C-S-PSF V2.00	0	5. Mock and anti-PSF-A546_Pos008_S001	00-cGiNJh829tDT6p5ATwnSzc
0		Nucleus	0.000	1.000	Vesicles Paraspeckle	896	100000894	100000094	Mock anti-PSF-A546 8C-S-PSF V2.00	0	5. Mock and anti-PSF-A546_Pos008_S001	00-cGiNJh829tDT6p5ATwnSzc
2		Nucleus	0.000	1.000	Vesicles Paraspeckle	897	100000895	100000000	Mock anti-PSF-A546 8C-S-PSF V2.00	0	5. Mock and anti-PSF-A546_Pos009_S001	00-L76HxL4JaTkj3j7ZWrmVPX
9		Nucleus	0.000	1.000	Vesicles Paraspeckle	898	100000896	100000001	Mock anti-PSF-A546 8C-S-PSF V2.00	0	5. Mock and anti-PSF-A546_Pos009_S001	00-L76HxL4JaTkj3j7ZWrmVPX
1		Nucleus	0.000	1.000	Vesicles Paraspeckle	899	100000897	100000002	Mock anti-PSF-A546 8C-S-PSF V2.00	0	5. Mock and anti-PSF-A546_Pos009_S001	00-L76HxL4JaTkj3j7ZWrmVPX
0		Nucleus	0.000	1.000	Vesicles Paraspeckle	900	100000898	100000003	Mock anti-PSF-A546 8C-S-PSF V2.00	0	5. Mock and anti-PSF-A546_Pos009_S001	00-L76HxL4JaTkj3j7ZWrmVPX
0		Nucleus	0.000	1.000	Vesicles Paraspeckle	901	100000899	100000004	Mock anti-PSF-A546 8C-S-PSF V2.00	0	5. Mock and anti-PSF-A546_Pos009_S001	00-L76HxL4JaTkj3j7ZWrmVPX
4		Nucleus	0.000	1.000	Vesicles Paraspeckle	902	100000900	100000005	Mock anti-PSF-A546 8C-S-PSF V2.00	0	5. Mock and anti-PSF-A546_Pos009_S001	00-L76HxL4JaTkj3j7ZWrmVPX
0		Nucleus	0.000	1.000	Vesicles Paraspeckle	903	100000901	100000006	Mock anti-PSF-A546 8C-S-PSF V2.00	0	5. Mock and anti-PSF-A546_Pos009_S001	00-L76HxL4JaTkj3j7ZWrmVPX
3		Nucleus	0.000	1.000	Vesicles Paraspeckle	904	100000902	100000007	Mock anti-PSF-A546 8C-S-PSF V2.00	0	5. Mock and anti-PSF-A546_Pos009_S001	00-L76HxL4JaTkj3j7ZWrmVPX
0		Nucleus	0.000	1.000	Vesicles Paraspeckle	905	100000903	100000008	Mock anti-PSF-A546 8C-S-PSF V2.00	0	5. Mock and anti-PSF-A546_Pos009_S001	00-L76HxL4JaTkj3j7ZWrmVPX
15		Nucleus	0.000	1.000	Vesicles Paraspeckle	906	100000904	100000009	Mock anti-PSF-A546 8C-S-PSF V2.00	0	5. Mock and anti-PSF-A546_Pos009_S001	00-L76HxL4JaTkj3j7ZWrmVPX
2		Nucleus	0.000	1.000	Vesicles Paraspeckle	907	100000905	100000010	Mock anti-PSF-A546 8C-S-PSF V2.00	0	5. Mock and anti-PSF-A546_Pos009_S001	00-L76HxL4JaTkj3j7ZWrmVPX
2		Nucleus	0.000	1.000	Vesicles Paraspeckle	908	100000906	100000011	Mock anti-PSF-A546 8C-S-PSF V2.00	0	5. Mock and anti-PSF-A546_Pos009_S001	00-L76HxL4JaTkj3j7ZWrmVPX
3		Nucleus	0.000	1.000	Vesicles Paraspeckle	909	100000907	100000012	Mock anti-PSF-A546 8C-S-PSF V2.00	0	5. Mock and anti-PSF-A546_Pos009_S001	00-L76HxL4JaTkj3j7ZWrmVPX
6		Nucleus	0.000	1.000	Vesicles Paraspeckle	910	100000908	100000013	Mock anti-PSF-A546 8C-S-PSF V2.00	0	5. Mock and anti-PSF-A546_Pos009_S001	00-L76HxL4JaTkj3j7ZWrmVPX
3		Nucleus	0.000	1.000	Vesicles Paraspeckle	911	100000909	100000014	Mock anti-PSF-A546 8C-S-PSF V2.00	0	5. Mock and anti-PSF-A546_Pos009_S001	00-L76HxL4JaTkj3j7ZWrmVPX
0		Nucleus	0.000	1.000	Vesicles Paraspeckle	912	100000910	100000015	Mock anti-PSF-A546 8C-S-PSF V2.00	0	5. Mock and anti-PSF-A546_Pos009_S001	00-L76HxL4JaTkj3j7ZWrmVPX
1		Nucleus	0.000	1.000	Vesicles Paraspeckle	913	100000911	100000016	Mock anti-PSF-A546 8C-S-PSF V2.00	0	5. Mock and anti-PSF-A546_Pos009_S001	00-L76HxL4JaTkj3j7ZWrmVPX
6		Nucleus	0.000	1.000	Vesicles Paraspeckle	914	100000912	100000017	Mock anti-PSF-A546 8C-S-PSF V2.00	0	5. Mock and anti-PSF-A546_Pos009_S001	00-L76HxL4JaTkj3j7ZWrmVPX
0		Nucleus	0.000	1.000	Vesicles Paraspeckle	915	100000913	100000018	Mock anti-PSF-A546 8C-S-PSF V2.00	0	5. Mock and anti-PSF-A546_Pos009_S001	00-L76HxL4JaTkj3j7ZWrmVPX
5		Nucleus	0.000	1.000	Vesicles Paraspeckle	916	100000914	100000019	Mock anti-PSF-A546 8C-S-PSF V2.00	0	5. Mock and anti-PSF-A546_Pos009_S001	00-L76HxL4JaTkj3j7ZWrmVPX
4		Nucleus	0.000	1.000	Vesicles Paraspeckle	917	100000915	100000020	Mock anti-PSF-A546 8C-S-PSF V2.00	0	5. Mock and anti-PSF-A546_Pos009_S001	00-L76HxL4JaTkj3j7ZWrmVPX
7		Nucleus	0.000	1.000	Vesicles Paraspeckle	918	100000916	100000021	Mock anti-PSF-A546 8C-S-PSF V2.00	0	5. Mock and anti-PSF-A546_Pos009_S001	00-L76HxL4JaTkj3j7ZWrmVPX
2		Nucleus	0.000	1.000	Vesicles Paraspeckle	919	100000917	100000022	Mock anti-PSF-A546 8C-S-PSF V2.00	0	5. Mock and anti-PSF-A546_Pos009_S001	00-L76HxL4JaTkj3j7ZWrmVPX
1		Nucleus	0.000	1.000	Vesicles Paraspeckle	920	100000918	100000023	Mock anti-PSF-A546 8C-S-PSF V2.00	0	5. Mock and anti-PSF-A546_Pos009_S001	00-L76HxL4JaTkj3j7ZWrmVPX
6		Nucleus	0.000	1.000	Vesicles Paraspeckle	921	100000919	100000024	Mock anti-PSF-A546 8C-S-PSF V2.00	0	5. Mock and anti-PSF-A546_Pos009_S001	00-L76HxL4JaTkj3j7ZWrmVPX
6		Nucleus	0.000	1.000	Vesicles Paraspeckle	922	100000920	100000025	Mock anti-PSF-A546 8C-S-PSF V2.00	0	5. Mock and anti-PSF-A546_Pos009_S001	00-L76HxL4JaTkj3j7ZWrmVPX
1		Nucleus	0.000	1.000	Vesicles Paraspeckle	923	100000921	100000026	Mock anti-PSF-A546 8C-S-PSF V2.00	0	5. Mock and anti-PSF-A546_Pos009_S001	00-L76HxL4JaTkj3j7ZWrmVPX
8		Nucleus	0.000	1.000	Vesicles Paraspeckle	924	100000922	100000027	Mock anti-PSF-A546 8C-S-PSF V2.00	0	5. Mock and anti-PSF-A546_Pos009_S001	00-L76HxL4JaTkj3j7ZWrmVPX
4		Nucleus	0.000	1.000	Vesicles Paraspeckle	925	100000923	100000028	Mock anti-PSF-A546 8C-S-PSF V2.00	0	5. Mock and anti-PSF-A546_Pos009_S001	00-L76HxL4JaTkj3j7ZWrmVPX
0		Nucleus	0.000	1.000	Vesicles Paraspeckle	926	100000924	100000029	Mock anti-PSF-A546 8C-S-PSF V2.00	0	5. Mock and anti-PSF-A546_Pos009_S001	00-L76HxL4JaTkj3j7ZWrmVPX
0		Nucleus	0.000	1.000	Vesicles Paraspeckle	927	100000925	100000030	Mock anti-PSF-A546 8C-S-PSF V2.00	0	5. Mock and anti-PSF-A546_Pos009_S001	00-L76HxL4JaTkj3j7ZWrmVPX
2		Nucleus	0.000	1.000	Vesicles Paraspeckle	928	100000926	100000031	Mock anti-PSF-A546 8C-S-PSF V2.00	0	5. Mock and anti-PSF-A546_Pos009_S001	00-L76HxL4JaTkj3j7ZWrmVPX
6		Nucleus	0.000	1.000	Vesicles Paraspeckle	929	100000927	100000032	Mock anti-PSF-A546 8C-S-PSF V2.00	0	5. Mock and anti-PSF-A546_Pos009_S001	00-L76HxL4JaTkj3j7ZWrmVPX
0		Nucleus	0.000	1.000	Vesicles Paraspeckle	930	100000928	100000033	Mock anti-PSF-A546 8C-S-PSF V2.00	0	5. Mock and anti-PSF-A546_Pos009_S001	00-L76HxL4JaTkj3j7ZWrmVPX
7		Nucleus	0.000	1.000	Vesicles Paraspeckle	931	100000929	100000034	Mock anti-PSF-A546 8C-S-PSF V2.00	0	5. Mock and anti-PSF-A546_Pos009_S001	00-L76HxL4JaTkj3j7ZWrmVPX
3		Nucleus	0.000	1.000	Vesicles Paraspeckle	932	100000930	100000035	Mock anti-PSF-A546 8C-S-PSF V2.00	0	5. Mock and anti-PSF-A546_Pos009_S001	00-L76HxL4JaTkj3j7ZWrmVPX
10		Nucleus	0.000	1.000	Vesicles Paraspeckle	933	100000931	100000036	Mock anti-PSF-A546 8C-S-PSF V2.00	0	5. Mock and anti-PSF-A546_Pos009_S001	00-L76HxL4JaTkj3j7ZWrmVPX
0		Nucleus	0.000	1.000	Vesicles Paraspeckle	934	100000932	100000037	Mock anti-PSF-A546 8C-S-PSF V2.00	0	5. Mock and anti-PSF-A546_Pos009_S001	00-L76HxL4JaTkj3j7ZWrmVPX
1		Nucleus	0.000	1.000	Vesicles Paraspeckle	935	100000933	100000038	Mock anti-PSF-A546 8C-S-PSF V2.00	0	5. Mock and anti-PSF-A546_Pos009_S001	00-L76HxL4JaTkj3j7ZWrmVPX
12		Nucleus	0.000	1.000	Vesicles Paraspeckle	936	100000934	100000039	Mock anti-PSF-A546 8C-S-PSF V2.00	0	5. Mock and anti-PSF-A546_Pos009_S001	00-L76HxL4JaTkj3j7ZWrmVPX
7		Nucleus	0.000	1.000	Vesicles Paraspeckle	937	100000935	100000040	Mock anti-PSF-A546 8C-S-PSF V2.00	0	5. Mock and anti-PSF-A546_Pos009_S001	00-L76HxL4JaTkj3j7ZWrmVPX
11		Nucleus	0.000	1.000	Vesicles Paraspeckle	938	100000936	100000041	Mock anti-PSF-A546 8C-S-PSF V2.00	0	5. Mock and anti-PSF-A546_Pos009_S001	00-L76HxL4JaTkj3j7ZWrmVPX
4		Nucleus	0.000	1.000	Vesicles Paraspeckle	939	100000937	100000042	Mock anti-PSF-A546 8C-S-PSF V2.00	0	5. Mock and anti-PSF-A546_Pos009_S001	00-L76HxL4JaTkj3j7ZWrmVPX
8		Nucleus	0.000	1.000	Vesicles Paraspeckle	940	100000938	100000043	Mock anti-PSF-A546 8C-S-PSF V2.00	0	5. Mock and anti-PSF-A546_Pos009_S001	00-L76HxL4JaTkj3j7ZWrmVPX
1		Nucleus	0.000	1.000	Vesicles Paraspeckle	941	100000939	100000044	Mock anti-PSF-A546 8C-S-PSF V2.00	0	5. Mock and anti-PSF-A546_Pos009_S001	00-L76HxL4JaTkj3j7ZWrmVPX
4		Nucleus	0.000	1.000	Vesicles Paraspeckle	942	100000940	100000045	Mock anti-PSF-A546 8C-S-PSF V2.00	0	5. Mock and anti-PSF-A546_Pos009_S001	00-L76HxL4JaTkj3j7ZWrmVPX
1		Nucleus	0.000	1.000	Vesicles Paraspeckle	943	100000941	100000046	Mock anti-PSF-A546 8C-S-PSF V2.00	0	5. Mock and anti-PSF-A546_Pos009_S001	00-L76HxL4JaTkj3j7ZWrmVPX
0		Nucleus	0.000	1.000	Vesicles Paraspeckle	944	100000942	100000047	Mock anti-PSF-A546 8C-S-PSF V2.00	0	5. Mock and anti-PSF-A546_Pos009_S001	00-L76HxL4JaTkj3j7ZWrmVPX
7		Nucleus	0.000	1.000	Vesicles Paraspeckle	945	100000943	100000048	Mock anti-PSF-A546 8C-S-PSF V2.00	0	5. Mock and anti-PSF-A546_Pos009_S001	00-L76HxL4JaTkj3j7ZWrmVPX
2		Nucleus	0.000	1.000	Vesicles Paraspeckle	946	100000944	100000049	Mock anti-PSF-A546 8C-S-PSF V2.00	0	5. Mock and anti-PSF-A546_Pos009_S001	00-L76HxL4JaTkj3j7ZWrmVPX
0		Nucleus	0.000	1.000	Vesicles Paraspeckle	947	100000945	100000050	Mock anti-PSF-A546 8C-S-PSF V2.00	0	5. Mock and anti-PSF-A546_Pos009_S001	00-L76HxL4JaTkj3j7ZWrmVPX
3		Nucleus	0.000	1.000	Vesicles Paraspeckle	948	100000946	100000051	Mock anti-PSF-A546 8C-S-PSF V2.00	0	5. Mock and anti-PSF-A546_Pos009_S001	00-L76HxL4JaTkj3j7ZWrmVPX
1		Nucleus	0.000	1.000	Vesicles Paraspeckle	949	100000947	100000052	Mock anti-PSF-A546 8C-S-PSF V2.00	0	5. Mock and anti-PSF-A546_Pos009_S001	00-L76HxL4JaTkj3j7ZWrmVPX
0		Nucleus	0.000	1.000	Vesicles Paraspeckle	950	100000948	100000053	Mock anti-PSF-A546 8C-S-PSF V2.00	0	5. Mock and anti-PSF-A546_Pos009_S001	00-L76HxL4JaTkj3j7ZWrmVPX
0		Nucleus	0.000	1.000	Vesicles Paraspeckle	951	100000949	100000054	Mock anti-PSF-A546 8C-S-PSF V2.00	0	5. Mock and anti-PSF-A546_Pos009_S001	00-L76HxL4JaTkj3j7ZWrmVPX
0		Nucleus	0.000	1.000	Vesicles Paraspeckle	952	100000950	100000055	Mock anti-PSF-A546 8C-S-PSF V2.00	0	5. Mock and anti-PSF-A546_Pos009_S001	00-L76HxL4JaTkj3j7ZWrmVPX
0		Nucleus	0.000	1.000	Vesicles Paraspeckle	953	100000951	100000056	Mock anti-PSF-A546 8C-S-PSF V2.00	0	5. Mock and anti-PSF-A546_Pos009_S001	00-L76HxL4JaTkj3j7ZWrmVPX
8		Nucleus	0.000	1.000	Vesicles Paraspeckle	954	100000952	100000057	Mock anti-PSF-A546 8C-S-PSF V2.00	0	5. Mock and anti-PSF-A546_Pos009_S001	00-L76HxL4JaTkj3j7ZWrmVPX
3		Nucleus	0.000	1.000	Vesicles Paraspeckle	955	100000953	100000058	Mock anti-PSF-A546 8C-S-PSF V2.00	0	5. Mock and anti-PSF-A546_Pos009_S001	00-L76HxL4JaTkj3j7ZWrmVPX
0		Nucleus	0.000	1.000	Vesicles Paraspeckle	956	100000954	100000059	Mock anti-PSF-A546 8C-S-PSF V2.00	0	5. Mock and anti-PSF-A546_Pos009_S001	00-L76HxL4JaTkj3j7ZWrmVPX
4		Nucleus	0.000	1.000	Vesicles Paraspeckle	957	100000955	100000060	Mock anti-PSF-A546 8C-S-PSF V2.00	0	5. Mock and anti-PSF-A546_Pos009_S001	00-L76HxL4JaTkj3j7ZWrmVPX
0		Nucleus	0.000	1.000	Vesicles Paraspeckle	958	100000956	100000061	Mock anti-PSF-A546 8C-S-PSF V2.00	0	5. Mock and anti-PSF-A546_Pos009_S001	00-L76HxL4JaTkj3j7ZWrmVPX
0		Nucleus	0.000	1.000	Vesicles Paraspeckle	959	100000957	100000062	Mock anti-PSF-A546 8C-S-PSF V2.00	0	5. Mock and anti-PSF-A546_Pos009_S001	00-L76HxL4JaTkj3j7ZWrmVPX
0		Nucleus	0.000	1.000	Vesicles Paraspeckle	960	100000958	100000063	Mock anti-PSF-A546 8C-S-PSF V2.00	0	5. Mock and anti-PSF-A546_Pos009_S001	00-L76HxL4JaTkj3j7ZWrmVPX
3		Nucleus	0.000	1.000	Vesicles Paraspeckle	961	100000959	100000064	Mock anti-PSF-A546 8C-S-PSF V2.00	0	5. Mock and anti-PSF-A546_Pos009_S001	00-L76HxL4JaTkj3j7ZWrmVPX
0		Nucleus	0.000	1.000	Vesicles Paraspeckle	962	100000960	100000065	Mock anti-PSF-A546 8C-S-PSF V2.00	0	5. Mock and anti-PSF-A546_Pos009_S001	00-L76HxL4JaTkj3j7ZWrmVPX
0		Nucleus	0.000	1.000	Vesicles Paraspeckle	963	100000961	100000066	Mock anti-PSF-A546 8C-S-PSF V2.00	0	5. Mock and anti-PSF-A546_Pos009_S001	00-L76HxL4JaTkj3j7ZWrmVPX
0		Nucleus	0.000	1.000	Vesicles Paraspeckle	964	100000962	100000067	Mock anti-PSF-A546 8C-S-PSF V2.00	0	5. Mock and anti-PSF-A546_Pos009_S001	00-L76HxL4JaTkj3j7ZWrmVPX
2		Nucleus	0.000	1.000	Vesicles Paraspeckle	965	100000963	100000068	Mock anti-PSF-A546 8C-S-PSF V2.00	0	5. Mock and anti-PSF-A546_Pos009_S001	00-L76HxL4JaTkj3j7ZWrmVPX
2		Nucleus	0.000	1.000	Vesicles Paraspeckle	966	100000964	100000069	Mock anti-PSF-A546 8C-S-PSF V2.00	0	5. Mock and anti-PSF-A546_Pos009_S001	00-L76HxL4JaTkj3j7ZWrmVPX
0		Nucleus	0.000	1.000	Vesicles Paraspeckle	967	100000965	100000070	Mock anti-PSF-A546 8C-S-PSF V2.00	0	5. Mock and anti-PSF-A546_Pos009_S001	00-L76HxL4JaTkj3j7ZWrmVPX
3		Nucleus	0.000	1.000	Vesicles Paraspeckle	968	100000966	100000071	Mock anti-PSF-A546 8C-S-PSF V2.00	0	5. Mock and anti-PSF-A546_Pos009_S001	00-L76HxL4JaTkj3j7ZWrmVPX
1		Nucleus	0.000	1.000	Vesicles Paraspeckle	969	100000967	100000072	Mock anti-PSF-A546 8C-S-PSF V2.00	0	5. Mock and anti-PSF-A546_Pos009_S001	00-L76HxL4JaTkj3j7ZWrmVPX
0		Nucleus	0.000	1.000	Vesicles Paraspeckle	970	100000968	100000073	Mock anti-PSF-A546 8C-S-PSF V2.00	0	5. Mock and anti-PSF-A546_Pos009_S001	00-L76HxL4JaTkj3j7ZWrmVPX
13		Nucleus	0.000	1.000	Vesicles Paraspeckle	971	100000969	100000074	Mock anti-PSF-A546 8C-S-PSF V2.00	0	5. Mock and anti-PSF-A546_Pos009_S001	00-L76HxL4JaTkj3j7ZWrmVPX
0		Nucleus	0.000	1.000	Vesicles Paraspeckle	972	100000970	100000075	Mock anti-PSF-A546 8C-S-PSF V2.00	0	5. Mock and anti-PSF-A546_Pos009_S001	00-L76HxL4JaTkj3j7ZWrmVPX
1		Nucleus	0.000	1.000	Vesicles Paraspeckle	973	100000971	100000076	Mock anti-PSF-A546 8C-S-PSF V2.00	0	5. Mock and anti-PSF-A546_Pos009_S001	00-L76HxL4JaTkj3j7ZWrmVPX
0		Nucleus	0.000	1.000	Vesicles Paraspeckle	974	100000972	100000077	Mock anti-PSF-A546 8C-S-PSF V2.00	0	5. Mock and anti-PSF-A546_Pos009_S001	00-L76HxL4JaTkj3j7ZWrmVPX
0		Nucleus	0.000	1.000	Vesicles Paraspeckle	975	100000973	100000078	Mock anti-PSF-A546 8C-S-PSF V2.00	0	5. Mock and anti-PSF-A546_Pos009_S001	00-L76HxL4JaTkj3j7ZWrmVPX
0		Nucleus	0.000	1.000	Vesicles Paraspeckle	976	100000974	100000079	Mock anti-PSF-A546 8C-S-PSF V2.00	0	5. Mock and anti-PSF-A546_Pos009_S001	00-L76HxL4JaTkj3j7ZWrmVPX
0		Nucleus	0.000	1.000	Vesicles Paraspeckle	977	100000975	100000080	Mock anti-PSF-A546 8C-S-PSF V2.00	0	5. Mock and anti-PSF-A546_Pos009_S001	00-L76HxL4JaTkj3j7ZWrmVPX
4		Nucleus	0.000	1.000	Vesicles Paraspeckle	978	100000976	100000081	Mock anti-PSF-A546 8C-S-PSF V2.00	0	5. Mock and anti-PSF-A546_Pos009_S001	00-L76HxL4JaTkj3j7ZWrmVPX
0		Nucleus	0.000	1.000	Vesicles Paraspeckle	979	100000977	100000082	Mock anti-PSF-A546 8C-S-PSF V2.00	0	5. Mock and anti-PSF-A546_Pos009_S001	00-L76HxL4JaTkj3j7ZWrmVPX
0		Nucleus	0.000	1.000	Vesicles Paraspeckle	980	100000978	100000083	Mock anti-PSF-A546 8C-S-PSF V2.00	0	5. Mock and anti-PSF-A546_Pos009_S001	00-L76HxL4JaTkj3j7ZWrmVPX
0		Nucleus	0.000	1.000	Vesicles Paraspeckle	981	100000979	100000084	Mock anti-PSF-A546 8C-S-PSF V2.00	0	5. Mock and anti-PSF-A546_Pos009_S001	00-L76HxL4JaTkj3j7ZWrmVPX
0		Nucleus	0.000	1.000	Vesicles Paraspeckle	982	100000980	100000085	Mock anti-PSF-A546 8C-S-PSF V2.00	0	5. Mock and anti-PSF-A546_Pos009_S001	00-L76HxL4JaTkj3j7ZWrmVPX
0		Nucleus	0.000	1.000	Vesicles Paraspeckle	983	100000981	100000086	Mock anti-PSF-A546 8C-S-PSF V2.00	0	5. Mock and anti-PSF-A546_Pos009_S001	00-L76HxL4JaTkj3j7ZWrmVPX
0		Nucleus	0.000	1.000	Vesicles Paraspeckle	984	100000982	100000087	Mock anti-PSF-A546 8C-S-PSF V2.00	0	5. Mock and anti-PSF-A546_Pos009_S001	00-L76HxL4JaTkj3j7ZWrmVPX
0		Nucleus	0.000	1.000	Vesicles Paraspeckle	985	100000983	100000088	Mock anti-PSF-A546 8C-S-PSF V2.00	0	5. Mock and anti-PSF-A546_Pos009_S001	00-L76HxL4JaTkj3j7ZWrmVPX
0		Nucleus	0.000	1.000	Vesicles Paraspeckle	986	100000984	100000089	Mock anti-PSF-A546 8C-S-PSF V2.00	0	5. Mock and anti-PSF-A546_Pos009_S001	00-L76HxL4JaTkj3j7ZWrmVPX
0		Nucleus	0.000	1.000	Vesicles Paraspeckle	987	100000985	100000090	Mock anti-PSF-A546 8C-S-PSF V2.00	0	5. Mock and anti-PSF-A546_Pos009_S001	00-L76HxL4JaTkj3j7ZWrmVPX
1		Nucleus	0.000	1.000	Vesicles Paraspeckle	988	100000986	100000091	Mock anti-PSF-A546 8C-S-PSF V2.00	0	5. Mock and anti-PSF-A546_Pos009_S001	00-L76HxL4JaTkj3j7ZWrmVPX
9		Nucleus	0.000	1.000	Vesicles Paraspeckle	989	100000987	100000092	Mock anti-PSF-A546 8C-S-PSF V2.00	0	5. Mock and anti-PSF-A546_Pos009_S001	00-L76HxL4JaTkj3j7ZWrmVPX
1		Nucleus	0.000	1.000	Vesicles Paraspeckle	990	100000988	100000093	Mock anti-PSF-A546 8C-S-PSF V2.00	0	5. Mock and anti-PSF-A546_Pos009_S001	00-L76HxL4JaTkj3j7ZWrmVPX
7		Nucleus	0.000	1.000	Vesicles Paraspeckle	991	100000989	100000094	Mock anti-PSF-A546 8C-S-PSF V2.00	0	5. Mock and anti-PSF-A546_Pos009_S001	00-L76HxL4JaTkj3j7ZWrmVPX
19		Nucleus	0.000	1.000	Vesicles Paraspeckle	992	100000990	100000095	Mock anti-PSF-A546 8C-S-PSF V2.00	0	5. Mock and anti-PSF-A546_Pos009_S001	00-L76HxL4JaTkj3j7ZWrmVPX
7		Nucleus	0.000	1.000	Vesicles Paraspeckle	993	100000991	100000096	Mock anti-PSF-A546 8C-S-PSF V2.00	0	5. Mock and anti-PSF-A546_Pos009_S001	00-L76HxL4JaTkj3j7ZWrmVPX
0		Nucleus	0.000	1.000	Vesicles Paraspeckle	994	100000992	100000097	Mock anti-PSF-A546 8C-S-PSF V2.00	0	5. Mock and anti-PSF-A546_Pos009_S001	00-L76HxL4JaTkj3j7ZWrmVPX
2		Nucleus	0.000	1.000	Vesicles Paraspeckle	995	100000993	100000098	Mock anti-PSF-A546 8C-S-PSF V2.00	0	5. Mock and anti-PSF-A546_Pos009_S001	00-L76HxL4JaTkj3j7ZWrmVPX
4		Nucleus	0.000	1.000	Vesicles Paraspeckle	996	100000994	100000099	Mock anti-PSF-A546 8C-S-PSF V2.00	0	5. Mock and anti-PSF-A546_Pos009_S001	00-L76HxL4JaTkj3j7ZWrmVPX
0		Nucleus	0.000	1.000	Vesicles Paraspeckle	997	100000995	100000100	Mock anti-PSF-A546 8C-S-PSF V2.00	0	5. Mock and anti-PSF-A546_Pos009_S001	00-L76HxL4JaTkj3j7ZWrmVPX
7		Nucleus	0.000	1.000	Vesicles Paraspeckle	998	100000996	100000101	Mock anti-PSF-A546 8C-S-PSF V2.00	0	5. Mock and anti-PSF-A546_Pos009_S001	00-L76HxL4JaTkj3j7ZWrmVPX
3		Nucleus	0.000	1.000	Vesicles Paraspeckle	999	100000997	100000102	Mock anti-PSF-A546 8C-S-PSF V2.00	0	5. Mock and anti-PSF-A546_Pos009_S001	00-L76HxL4JaTkj3j7ZWrmVPX
4		Nucleus	0.000	1.000	Vesicles Paraspeckle	1000	100000998	100000103	Mock anti-PSF-A546 8C-S-PSF V2.00	0	5. Mock and anti-PSF-A546_Pos009_S001	00-L76HxL4JaTkj3j7ZWrmVPX
0		Nucleus	0.000	1.000	Vesicles Paraspeckle	1001	100000999	100000104	Mock anti-PSF-A546 8C-S-PSF V2.00	0	5. Mock and anti-PSF-A546_Pos009_S001	00-L76HxL4JaTkj3j7ZWrmVPX
0		Nucleus	0.000	1.000	Vesicles Paraspeckle	1002	100001000	100000105	Mock anti-PSF-A546 8C-S-PSF V2.00	0	5. Mock and anti-PSF-A546_Pos009_S001	00-L76HxL4JaTkj3j7ZWrmVPX
0		Nucleus	0.000	1.000	Vesicles Paraspeckle	1003	100001001	100000106	Mock anti-PSF-A546 8C-S-PSF V2.00	0	5. Mock and anti-PSF-A546_Pos009_S001	00-L76HxL4JaTkj3j7ZWrmVPX
0		Nucleus	0.000	1.000	Vesicles Paraspeckle	1004	100001002	100000107	Mock anti-PSF-A546 8C-S-PSF V2.00	0	5. Mock and anti-PSF-A546_Pos009_S001	00-L76HxL4JaTkj3j7ZWrmVPX
2		Nucleus	0.000	1.000	Vesicles Paraspeckle	1005	100001003	100000108	Mock anti-PSF-A546 8C-S-PSF V2.00	0	5. Mock and anti-PSF-A546_Pos009_S001	00-L76HxL4JaTkj3j7ZWrmVPX
2		Nucleus	0.000	1.000	Vesicles Paraspeckle	1006	100001004	100000109	Mock anti-PSF-A546 8C-S-PSF V2.00	0	5. Mock and anti-PSF-A546_Pos009_S001	00-L76HxL4JaTkj3j7ZWrmVPX
1		Nucleus	0.000	1.000	Vesicles Paraspeckle	1007	100001005	100000110	Mock anti-PSF-A546 8C-S-PSF V2.00	0	5. Mock and anti-PSF-A546_Pos009_S001	00-L76HxL4JaTkj3j7ZWrmVPX
0		Nucleus	0.000	1.000	Vesicles Paraspeckle	1008	100001006	100000111	Mock anti-PSF-A546 8C-S-PSF V2.00	0	5. Mock and anti-PSF-A546_Pos009_S001	00-L76HxL4JaTkj3j7ZWrmVPX
0		Nucleus	0.000	1.000	Vesicles Paraspeckle	1009	100001007	100000112	Mock anti-PSF-A546 8C-S-PSF V2.00	0	5. Mock and anti-PSF-A546_Pos009_S001	00-L76HxL4JaTkj3j7ZWrmVPX
3		Nucleus	0.000	1.000	Vesicles Paraspeckle	1010	100001008	100000113	Mock anti-PSF-A546 8C-S-PSF V2.00	0	5. Mock and anti-PSF-A546_Pos009_S001	00-L76HxL4JaTkj3j7ZWrmVPX
0		Nucleus	0.000	1.000	Vesicles Paraspeckle	1011	100001009	100000114	Mock anti-PSF-A546 8C-S-PSF V2.00	0	5. Mock and anti-PSF-A546_Pos009_S001	00-L76HxL4JaTkj3j7ZWrmVPX
1		Nucleus	0.000	1.000	Vesicles Paraspeckle	1012	100001010	100000115	Mock anti-PSF-A546 8C-S-PSF V2.00	0	5. Mock and anti-PSF-A546_Pos009_S001	00-L76HxL4JaTkj3j7ZWrmVPX
4		Nucleus	0.000	1.000	Vesicles Paraspeckle	1013	100001011	100000116	Mock anti-PSF-A546 8C-S-PSF V2.00	0	5. Mock and anti-PSF-A546_Pos009_S001	00-L76HxL4JaTkj3j7ZWrmVPX
0		Nucleus	0.000	1.000	Vesicles Paraspeckle	1014	100001012	100000117	Mock anti-PSF-A546 8C-S-PSF V2.00	0	5. Mock and anti-PSF-A546_Pos009_S001	00-L76HxL4JaTkj3j7ZWrmVPX
0		Nucleus	0.000	1.000	Vesicles Paraspeckle	1015	100001013	100000118	Mock anti-PSF-A546 8C-S-PSF V2.00	0	5. Mock and anti-PSF-A546_Pos009_S001	00-L76HxL4JaTkj3j7ZWrmVPX
0		Nucleus	0.000	1.000	Vesicles Paraspeckle	1016	100001014	100000119	Mock anti-PSF-A546 8C-S-PSF V2.00	0	5. Mock and anti-PSF-A546_Pos009_S001	00-L76HxL4JaTkj3j7ZWrmVPX
0		Nucleus	0.000	1.000	Vesicles Paraspeckle	1017	100001015	100000120	Mock anti-PSF-A546 8C-S-PSF V2.00	0	5. Mock and anti-PSF-A546_Pos009_S001	00-L76HxL4JaTkj3j7ZWrmVPX
0		Nucleus	0.000	1.000	Vesicles Paraspeckle	1018	100001016	100000121	Mock anti-PSF-A546 8C-S-PSF V2.00	0	5. Mock and anti-PSF-A546_Pos009_S001	00-L76HxL4JaTkj3j7ZWrmVPX
0		Nucleus	0.000	1.000	Vesicles Paraspeckle	1019	100001017	100000122	Mock anti-PSF-A546 8C-S-PSF V2.00	0	5. Mock and anti-PSF-A546_Pos009_S001	00-L76HxL4JaTkj3j7ZWrmVPX
0		Nucleus	0.000	1.000	Vesicles Paraspeckle	1020	100001018	100000123	Mock anti-PSF-A546 8C-S-PSF V2.00	0	5. Mock and anti-PSF-A546_Pos009_S001	00-L76HxL4JaTkj3j7ZWrmVPX
0		Nucleus	0.000	1.000	Vesicles Paraspeckle	1021	100001019	100000124	Mock anti-PSF-A546 8C-S-PSF V2.00	0	5. Mock and anti-PSF-A546_Pos009_S001	00-L76HxL4JaTkj3j7ZWrmVPX
0		Nucleus	0.000	1.000	Vesicles Paraspeckle	1022	100001020	100000125	Mock anti-PSF-A546 8C-S-PSF V2.00	0	5. Mock and anti-PSF-A546_Pos009_S001	00-L76HxL4JaTkj3j7ZWrmVPX
4		Nucleus	0.000	1.000	Vesicles Paraspeckle	1023	100001021	100000126	Mock anti-PSF-A546 8C-S-PSF V2.00	0	5. Mock and anti-PSF-A546_Pos009_S001	00-L76HxL4JaTkj3j7ZWrmVPX
6		Nucleus	0.000	1.000	Vesicles Paraspeckle	1024	100001022	100000127	Mock anti-PSF-A546 8C-S-PSF V2.00	0	5. Mock and anti-PSF-A546_Pos009_S001	00-L76HxL4JaTkj3j7ZWrmVPX
3		Nucleus	0.000	1.000	Vesicles Paraspeckle	1025	100001023	100000128	Mock anti-PSF-A546 8C-S-PSF V2.00	0	5. Mock and anti-PSF-A546_Pos009_S001	00-L76HxL4JaTkj3j7ZWrmVPX
0		Nucleus	0.000	1.000	Vesicles Paraspeckle	1026	100001024	100000129	Mock anti-PSF-A546 8C-S-PSF V2.00	0	5. Mock and anti-PSF-A546_Pos009_S001	00-L76HxL4JaTkj3j7ZWrmVPX
1		Nucleus	0.000	1.000	Vesicles Paraspeckle	1027	100001025	100000130	Mock anti-PSF-A546 8C-S-PSF V2.00	0	5. Mock and anti-PSF-A546_Pos009_S001	00-L76HxL4JaTkj3j7ZWrmVPX
0		Nucleus	0.000	1.000	Vesicles Paraspeckle	1028	100001026	100000131	Mock anti-PSF-A546 8C-S-PSF V2.00	0	5. Mock and anti-PSF-A546_Pos009_S001	00-L76HxL4JaTkj3j7ZWrmVPX
1		Nucleus	0.000	1.000	Vesicles Paraspeckle	1029	100001027	100000132	Mock anti-PSF-A546 8C-S-PSF V2.00	0	5. Mock and anti-PSF-A546_Pos009_S001	00-L76HxL4JaTkj3j7ZWrmVPX
0		Nucleus	0.000	1.000	Vesicles Paraspeckle	1030	100001028	100000133	Mock anti-PSF-A546 8C-S-PSF V2.00	0	5. Mock and anti-PSF-A546_Pos009_S001	00-L76HxL4JaTkj3j7ZWrmVPX
5		Nucleus	0.000	1.000	Vesicles Paraspeckle	1031	100001029	100000000	Mock anti-PSF-A546 8C-S-PSF V2.00	0	5. Mock and anti-PSF-A546_Pos010_S001	00-UE2xQDFVq6VRbAPGThU5Fg
9		Nucleus	0.000	1.000	Vesicles Paraspeckle	1032	100001030	100000001	Mock anti-PSF-A546 8C-S-PSF V2.00	0	5. Mock and anti-PSF-A546_Pos010_S001	00-UE2xQDFVq6VRbAPGThU5Fg
12		Nucleus	0.000	1.000	Vesicles Paraspeckle	1033	100001031	100000002	Mock anti-PSF-A546 8C-S-PSF V2.00	0	5. Mock and anti-PSF-A546_Pos010_S001	00-UE2xQDFVq6VRbAPGThU5Fg
1		Nucleus	0.000	1.000	Vesicles Paraspeckle	1034	100001032	100000003	Mock anti-PSF-A546 8C-S-PSF V2.00	0	5. Mock and anti-PSF-A546_Pos010_S001	00-UE2xQDFVq6VRbAPGThU5Fg
5		Nucleus	0.000	1.000	Vesicles Paraspeckle	1035	100001033	100000004	Mock anti-PSF-A546 8C-S-PSF V2.00	0	5. Mock and anti-PSF-A546_Pos010_S001	00-UE2xQDFVq6VRbAPGThU5Fg
2		Nucleus	0.000	1.000	Vesicles Paraspeckle	1036	100001034	100000005	Mock anti-PSF-A546 8C-S-PSF V2.00	0	5. Mock and anti-PSF-A546_Pos010_S001	00-UE2xQDFVq6VRbAPGThU5Fg
5		Nucleus	0.000	1.000	Vesicles Paraspeckle	1037	100001035	100000006	Mock anti-PSF-A546 8C-S-PSF V2.00	0	5. Mock and anti-PSF-A546_Pos010_S001	00-UE2xQDFVq6VRbAPGThU5Fg
5		Nucleus	0.000	1.000	Vesicles Paraspeckle	1038	100001036	100000007	Mock anti-PSF-A546 8C-S-PSF V2.00	0	5. Mock and anti-PSF-A546_Pos010_S001	00-UE2xQDFVq6VRbAPGThU5Fg
1		Nucleus	0.000	1.000	Vesicles Paraspeckle	1039	100001037	100000008	Mock anti-PSF-A546 8C-S-PSF V2.00	0	5. Mock and anti-PSF-A546_Pos010_S001	00-UE2xQDFVq6VRbAPGThU5Fg
1		Nucleus	0.000	1.000	Vesicles Paraspeckle	1040	100001038	100000009	Mock anti-PSF-A546 8C-S-PSF V2.00	0	5. Mock and anti-PSF-A546_Pos010_S001	00-UE2xQDFVq6VRbAPGThU5Fg
3		Nucleus	0.000	1.000	Vesicles Paraspeckle	1041	100001039	100000010	Mock anti-PSF-A546 8C-S-PSF V2.00	0	5. Mock and anti-PSF-A546_Pos010_S001	00-UE2xQDFVq6VRbAPGThU5Fg
2		Nucleus	0.000	1.000	Vesicles Paraspeckle	1042	100001040	100000011	Mock anti-PSF-A546 8C-S-PSF V2.00	0	5. Mock and anti-PSF-A546_Pos010_S001	00-UE2xQDFVq6VRbAPGThU5Fg
0		Nucleus	0.000	1.000	Vesicles Paraspeckle	1043	100001041	100000012	Mock anti-PSF-A546 8C-S-PSF V2.00	0	5. Mock and anti-PSF-A546_Pos010_S001	00-UE2xQDFVq6VRbAPGThU5Fg
0		Nucleus	0.000	1.000	Vesicles Paraspeckle	1044	100001042	100000013	Mock anti-PSF-A546 8C-S-PSF V2.00	0	5. Mock and anti-PSF-A546_Pos010_S001	00-UE2xQDFVq6VRbAPGThU5Fg
4		Nucleus	0.000	1.000	Vesicles Paraspeckle	1045	100001043	100000014	Mock anti-PSF-A546 8C-S-PSF V2.00	0	5. Mock and anti-PSF-A546_Pos010_S001	00-UE2xQDFVq6VRbAPGThU5Fg
7		Nucleus	0.000	1.000	Vesicles Paraspeckle	1046	100001044	100000015	Mock anti-PSF-A546 8C-S-PSF V2.00	0	5. Mock and anti-PSF-A546_Pos010_S001	00-UE2xQDFVq6VRbAPGThU5Fg
0		Nucleus	0.000	1.000	Vesicles Paraspeckle	1047	100001045	100000016	Mock anti-PSF-A546 8C-S-PSF V2.00	0	5. Mock and anti-PSF-A546_Pos010_S001	00-UE2xQDFVq6VRbAPGThU5Fg
0		Nucleus	0.000	1.000	Vesicles Paraspeckle	1048	100001046	100000017	Mock anti-PSF-A546 8C-S-PSF V2.00	0	5. Mock and anti-PSF-A546_Pos010_S001	00-UE2xQDFVq6VRbAPGThU5Fg
0		Nucleus	0.000	1.000	Vesicles Paraspeckle	1049	100001047	100000018	Mock anti-PSF-A546 8C-S-PSF V2.00	0	5. Mock and anti-PSF-A546_Pos010_S001	00-UE2xQDFVq6VRbAPGThU5Fg
3		Nucleus	0.000	1.000	Vesicles Paraspeckle	1050	100001048	100000019	Mock anti-PSF-A546 8C-S-PSF V2.00	0	5. Mock and anti-PSF-A546_Pos010_S001	00-UE2xQDFVq6VRbAPGThU5Fg
0		Nucleus	0.000	1.000	Vesicles Paraspeckle	1051	100001049	100000020	Mock anti-PSF-A546 8C-S-PSF V2.00	0	5. Mock and anti-PSF-A546_Pos010_S001	00-UE2xQDFVq6VRbAPGThU5Fg
0		Nucleus	0.000	1.000	Vesicles Paraspeckle	1052	100001050	100000021	Mock anti-PSF-A546 8C-S-PSF V2.00	0	5. Mock and anti-PSF-A546_Pos010_S001	00-UE2xQDFVq6VRbAPGThU5Fg
0		Nucleus	0.000	1.000	Vesicles Paraspeckle	1053	100001051	100000022	Mock anti-PSF-A546 8C-S-PSF V2.00	0	5. Mock and anti-PSF-A546_Pos010_S001	00-UE2xQDFVq6VRbAPGThU5Fg
3		Nucleus	0.000	1.000	Vesicles Paraspeckle	1054	100001052	100000023	Mock anti-PSF-A546 8C-S-PSF V2.00	0	5. Mock and anti-PSF-A546_Pos010_S001	00-UE2xQDFVq6VRbAPGThU5Fg
2		Nucleus	0.000	1.000	Vesicles Paraspeckle	1055	100001053	100000024	Mock anti-PSF-A546 8C-S-PSF V2.00	0	5. Mock and anti-PSF-A546_Pos010_S001	00-UE2xQDFVq6VRbAPGThU5Fg
0		Nucleus	0.000	1.000	Vesicles Paraspeckle	1056	100001054	100000025	Mock anti-PSF-A546 8C-S-PSF V2.00	0	5. Mock and anti-PSF-A546_Pos010_S001	00-UE2xQDFVq6VRbAPGThU5Fg
3		Nucleus	0.000	1.000	Vesicles Paraspeckle	1057	100001055	100000026	Mock anti-PSF-A546 8C-S-PSF V2.00	0	5. Mock and anti-PSF-A546_Pos010_S001	00-UE2xQDFVq6VRbAPGThU5Fg
2		Nucleus	0.000	1.000	Vesicles Paraspeckle	1058	100001056	100000027	Mock anti-PSF-A546 8C-S-PSF V2.00	0	5. Mock and anti-PSF-A546_Pos010_S001	00-UE2xQDFVq6VRbAPGThU5Fg
3		Nucleus	0.000	1.000	Vesicles Paraspeckle	1059	100001057	100000028	Mock anti-PSF-A546 8C-S-PSF V2.00	0	5. Mock and anti-PSF-A546_Pos010_S001	00-UE2xQDFVq6VRbAPGThU5Fg
4		Nucleus	0.000	1.000	Vesicles Paraspeckle	1060	100001058	100000029	Mock anti-PSF-A546 8C-S-PSF V2.00	0	5. Mock and anti-PSF-A546_Pos010_S001	00-UE2xQDFVq6VRbAPGThU5Fg
8		Nucleus	0.000	1.000	Vesicles Paraspeckle	1061	100001059	100000030	Mock anti-PSF-A546 8C-S-PSF V2.00	0	5. Mock and anti-PSF-A546_Pos010_S001	00-UE2xQDFVq6VRbAPGThU5Fg
6		Nucleus	0.000	1.000	Vesicles Paraspeckle	1062	100001060	100000031	Mock anti-PSF-A546 8C-S-PSF V2.00	0	5. Mock and anti-PSF-A546_Pos010_S001	00-UE2xQDFVq6VRbAPGThU5Fg
5		Nucleus	0.000	1.000	Vesicles Paraspeckle	1063	100001061	100000032	Mock anti-PSF-A546 8C-S-PSF V2.00	0	5. Mock and anti-PSF-A546_Pos010_S001	00-UE2xQDFVq6VRbAPGThU5Fg
6		Nucleus	0.000	1.000	Vesicles Paraspeckle	1064	100001062	100000033	Mock anti-PSF-A546 8C-S-PSF V2.00	0	5. Mock and anti-PSF-A546_Pos010_S001	00-UE2xQDFVq6VRbAPGThU5Fg
0		Nucleus	0.000	1.000	Vesicles Paraspeckle	1065	100001063	100000034	Mock anti-PSF-A546 8C-S-PSF V2.00	0	5. Mock and anti-PSF-A546_Pos010_S001	00-UE2xQDFVq6VRbAPGThU5Fg
0		Nucleus	0.000	1.000	Vesicles Paraspeckle	1066	100001064	100000035	Mock anti-PSF-A546 8C-S-PSF V2.00	0	5. Mock and anti-PSF-A546_Pos010_S001	00-UE2xQDFVq6VRbAPGThU5Fg
2		Nucleus	0.000	1.000	Vesicles Paraspeckle	1067	100001065	100000036	Mock anti-PSF-A546 8C-S-PSF V2.00	0	5. Mock and anti-PSF-A546_Pos010_S001	00-UE2xQDFVq6VRbAPGThU5Fg
0		Nucleus	0.000	1.000	Vesicles Paraspeckle	1068	100001066	100000037	Mock anti-PSF-A546 8C-S-PSF V2.00	0	5. Mock and anti-PSF-A546_Pos010_S001	00-UE2xQDFVq6VRbAPGThU5Fg
7		Nucleus	0.000	1.000	Vesicles Paraspeckle	1069	100001067	100000038	Mock anti-PSF-A546 8C-S-PSF V2.00	0	5. Mock and anti-PSF-A546_Pos010_S001	00-UE2xQDFVq6VRbAPGThU5Fg
3		Nucleus	0.000	1.000	Vesicles Paraspeckle	1070	100001068	100000039	Mock anti-PSF-A546 8C-S-PSF V2.00	0	5. Mock and anti-PSF-A546_Pos010_S001	00-UE2xQDFVq6VRbAPGThU5Fg
3		Nucleus	0.000	1.000	Vesicles Paraspeckle	1071	100001069	100000040	Mock anti-PSF-A546 8C-S-PSF V2.00	0	5. Mock and anti-PSF-A546_Pos010_S001	00-UE2xQDFVq6VRbAPGThU5Fg
4		Nucleus	0.000	1.000	Vesicles Paraspeckle	1072	100001070	100000041	Mock anti-PSF-A546 8C-S-PSF V2.00	0	5. Mock and anti-PSF-A546_Pos010_S001	00-UE2xQDFVq6VRbAPGThU5Fg
3		Nucleus	0.000	1.000	Vesicles Paraspeckle	1073	100001071	100000042	Mock anti-PSF-A546 8C-S-PSF V2.00	0	5. Mock and anti-PSF-A546_Pos010_S001	00-UE2xQDFVq6VRbAPGThU5Fg
5		Nucleus	0.000	1.000	Vesicles Paraspeckle	1074	100001072	100000043	Mock anti-PSF-A546 8C-S-PSF V2.00	0	5. Mock and anti-PSF-A546_Pos010_S001	00-UE2xQDFVq6VRbAPGThU5Fg
14		Nucleus	0.000	1.000	Vesicles Paraspeckle	1075	100001073	100000044	Mock anti-PSF-A546 8C-S-PSF V2.00	0	5. Mock and anti-PSF-A546_Pos010_S001	00-UE2xQDFVq6VRbAPGThU5Fg
1		Nucleus	0.000	1.000	Vesicles Paraspeckle	1076	100001074	100000045	Mock anti-PSF-A546 8C-S-PSF V2.00	0	5. Mock and anti-PSF-A546_Pos010_S001	00-UE2xQDFVq6VRbAPGThU5Fg
0		Nucleus	0.000	1.000	Vesicles Paraspeckle	1077	100001075	100000046	Mock anti-PSF-A546 8C-S-PSF V2.00	0	5. Mock and anti-PSF-A546_Pos010_S001	00-UE2xQDFVq6VRbAPGThU5Fg
3		Nucleus	0.000	1.000	Vesicles Paraspeckle	1078	100001076	100000047	Mock anti-PSF-A546 8C-S-PSF V2.00	0	5. Mock and anti-PSF-A546_Pos010_S001	00-UE2xQDFVq6VRbAPGThU5Fg
6		Nucleus	0.000	1.000	Vesicles Paraspeckle	1079	100001077	100000048	Mock anti-PSF-A546 8C-S-PSF V2.00	0	5. Mock and anti-PSF-A546_Pos010_S001	00-UE2xQDFVq6VRbAPGThU5Fg
6		Nucleus	0.000	1.000	Vesicles Paraspeckle	1080	100001078	100000049	Mock anti-PSF-A546 8C-S-PSF V2.00	0	5. Mock and anti-PSF-A546_Pos010_S001	00-UE2xQDFVq6VRbAPGThU5Fg
6		Nucleus	0.000	1.000	Vesicles Paraspeckle	1081	100001079	100000050	Mock anti-PSF-A546 8C-S-PSF V2.00	0	5. Mock and anti-PSF-A546_Pos010_S001	00-UE2xQDFVq6VRbAPGThU5Fg
2		Nucleus	0.000	1.000	Vesicles Paraspeckle	1082	100001080	100000051	Mock anti-PSF-A546 8C-S-PSF V2.00	0	5. Mock and anti-PSF-A546_Pos010_S001	00-UE2xQDFVq6VRbAPGThU5Fg
0		Nucleus	0.000	1.000	Vesicles Paraspeckle	1083	100001081	100000052	Mock anti-PSF-A546 8C-S-PSF V2.00	0	5. Mock and anti-PSF-A546_Pos010_S001	00-UE2xQDFVq6VRbAPGThU5Fg
1		Nucleus	0.000	1.000	Vesicles Paraspeckle	1084	100001082	100000053	Mock anti-PSF-A546 8C-S-PSF V2.00	0	5. Mock and anti-PSF-A546_Pos010_S001	00-UE2xQDFVq6VRbAPGThU5Fg
2		Nucleus	0.000	1.000	Vesicles Paraspeckle	1085	100001083	100000054	Mock anti-PSF-A546 8C-S-PSF V2.00	0	5. Mock and anti-PSF-A546_Pos010_S001	00-UE2xQDFVq6VRbAPGThU5Fg
1		Nucleus	0.000	1.000	Vesicles Paraspeckle	1086	100001084	100000055	Mock anti-PSF-A546 8C-S-PSF V2.00	0	5. Mock and anti-PSF-A546_Pos010_S001	00-UE2xQDFVq6VRbAPGThU5Fg
0		Nucleus	0.000	1.000	Vesicles Paraspeckle	1087	100001085	100000056	Mock anti-PSF-A546 8C-S-PSF V2.00	0	5. Mock and anti-PSF-A546_Pos010_S001	00-UE2xQDFVq6VRbAPGThU5Fg
0		Nucleus	0.000	1.000	Vesicles Paraspeckle	1088	100001086	100000057	Mock anti-PSF-A546 8C-S-PSF V2.00	0	5. Mock and anti-PSF-A546_Pos010_S001	00-UE2xQDFVq6VRbAPGThU5Fg
6		Nucleus	0.000	1.000	Vesicles Paraspeckle	1089	100001087	100000058	Mock anti-PSF-A546 8C-S-PSF V2.00	0	5. Mock and anti-PSF-A546_Pos010_S001	00-UE2xQDFVq6VRbAPGThU5Fg
2		Nucleus	0.000	1.000	Vesicles Paraspeckle	1090	100001088	100000059	Mock anti-PSF-A546 8C-S-PSF V2.00	0	5. Mock and anti-PSF-A546_Pos010_S001	00-UE2xQDFVq6VRbAPGThU5Fg
5		Nucleus	0.000	1.000	Vesicles Paraspeckle	1091	100001089	100000060	Mock anti-PSF-A546 8C-S-PSF V2.00	0	5. Mock and anti-PSF-A546_Pos010_S001	00-UE2xQDFVq6VRbAPGThU5Fg
0		Nucleus	0.000	1.000	Vesicles Paraspeckle	1092	100001090	100000061	Mock anti-PSF-A546 8C-S-PSF V2.00	0	5. Mock and anti-PSF-A546_Pos010_S001	00-UE2xQDFVq6VRbAPGThU5Fg
0		Nucleus	0.000	1.000	Vesicles Paraspeckle	1093	100001091	100000062	Mock anti-PSF-A546 8C-S-PSF V2.00	0	5. Mock and anti-PSF-A546_Pos010_S001	00-UE2xQDFVq6VRbAPGThU5Fg
1		Nucleus	0.000	1.000	Vesicles Paraspeckle	1094	100001092	100000063	Mock anti-PSF-A546 8C-S-PSF V2.00	0	5. Mock and anti-PSF-A546_Pos010_S001	00-UE2xQDFVq6VRbAPGThU5Fg
2		Nucleus	0.000	1.000	Vesicles Paraspeckle	1095	100001093	100000064	Mock anti-PSF-A546 8C-S-PSF V2.00	0	5. Mock and anti-PSF-A546_Pos010_S001	00-UE2xQDFVq6VRbAPGThU5Fg
0		Nucleus	0.000	1.000	Vesicles Paraspeckle	1096	100001094	100000065	Mock anti-PSF-A546 8C-S-PSF V2.00	0	5. Mock and anti-PSF-A546_Pos010_S001	00-UE2xQDFVq6VRbAPGThU5Fg
4		Nucleus	0.000	1.000	Vesicles Paraspeckle	1097	100001095	100000066	Mock anti-PSF-A546 8C-S-PSF V2.00	0	5. Mock and anti-PSF-A546_Pos010_S001	00-UE2xQDFVq6VRbAPGThU5Fg
0		Nucleus	0.000	1.000	Vesicles Paraspeckle	1098	100001096	100000067	Mock anti-PSF-A546 8C-S-PSF V2.00	0	5. Mock and anti-PSF-A546_Pos010_S001	00-UE2xQDFVq6VRbAPGThU5Fg
0		Nucleus	0.000	1.000	Vesicles Paraspeckle	1099	100001097	100000068	Mock anti-PSF-A546 8C-S-PSF V2.00	0	5. Mock and anti-PSF-A546_Pos010_S001	00-UE2xQDFVq6VRbAPGThU5Fg
3		Nucleus	0.000	1.000	Vesicles Paraspeckle	1100	100001098	100000069	Mock anti-PSF-A546 8C-S-PSF V2.00	0	5. Mock and anti-PSF-A546_Pos010_S001	00-UE2xQDFVq6VRbAPGThU5Fg
4		Nucleus	0.000	1.000	Vesicles Paraspeckle	1101	100001099	100000070	Mock anti-PSF-A546 8C-S-PSF V2.00	0	5. Mock and anti-PSF-A546_Pos010_S001	00-UE2xQDFVq6VRbAPGThU5Fg
4		Nucleus	0.000	1.000	Vesicles Paraspeckle	1102	100001100	100000071	Mock anti-PSF-A546 8C-S-PSF V2.00	0	5. Mock and anti-PSF-A546_Pos010_S001	00-UE2xQDFVq6VRbAPGThU5Fg
0		Nucleus	0.000	1.000	Vesicles Paraspeckle	1103	100001101	100000072	Mock anti-PSF-A546 8C-S-PSF V2.00	0	5. Mock and anti-PSF-A546_Pos010_S001	00-UE2xQDFVq6VRbAPGThU5Fg
1		Nucleus	0.000	1.000	Vesicles Paraspeckle	1104	100001102	100000073	Mock anti-PSF-A546 8C-S-PSF V2.00	0	5. Mock and anti-PSF-A546_Pos010_S001	00-UE2xQDFVq6VRbAPGThU5Fg
5		Nucleus	0.000	1.000	Vesicles Paraspeckle	1105	100001103	100000074	Mock anti-PSF-A546 8C-S-PSF V2.00	0	5. Mock and anti-PSF-A546_Pos010_S001	00-UE2xQDFVq6VRbAPGThU5Fg
16		Nucleus	0.000	1.000	Vesicles Paraspeckle	1106	100001104	100000075	Mock anti-PSF-A546 8C-S-PSF V2.00	0	5. Mock and anti-PSF-A546_Pos010_S001	00-UE2xQDFVq6VRbAPGThU5Fg
3		Nucleus	0.000	1.000	Vesicles Paraspeckle	1107	100001105	100000076	Mock anti-PSF-A546 8C-S-PSF V2.00	0	5. Mock and anti-PSF-A546_Pos010_S001	00-UE2xQDFVq6VRbAPGThU5Fg
10		Nucleus	0.000	1.000	Vesicles Paraspeckle	1108	100001106	100000077	Mock anti-PSF-A546 8C-S-PSF V2.00	0	5. Mock and anti-PSF-A546_Pos010_S001	00-UE2xQDFVq6VRbAPGThU5Fg
0		Nucleus	0.000	1.000	Vesicles Paraspeckle	1109	100001107	100000078	Mock anti-PSF-A546 8C-S-PSF V2.00	0	5. Mock and anti-PSF-A546_Pos010_S001	00-UE2xQDFVq6VRbAPGThU5Fg
5		Nucleus	0.000	1.000	Vesicles Paraspeckle	1110	100001108	100000079	Mock anti-PSF-A546 8C-S-PSF V2.00	0	5. Mock and anti-PSF-A546_Pos010_S001	00-UE2xQDFVq6VRbAPGThU5Fg
0		Nucleus	0.000	1.000	Vesicles Paraspeckle	1111	100001109	100000080	Mock anti-PSF-A546 8C-S-PSF V2.00	0	5. Mock and anti-PSF-A546_Pos010_S001	00-UE2xQDFVq6VRbAPGThU5Fg
0		Nucleus	0.000	1.000	Vesicles Paraspeckle	1112	100001110	100000081	Mock anti-PSF-A546 8C-S-PSF V2.00	0	5. Mock and anti-PSF-A546_Pos010_S001	00-UE2xQDFVq6VRbAPGThU5Fg
6		Nucleus	0.000	1.000	Vesicles Paraspeckle	1113	100001111	100000082	Mock anti-PSF-A546 8C-S-PSF V2.00	0	5. Mock and anti-PSF-A546_Pos010_S001	00-UE2xQDFVq6VRbAPGThU5Fg
2		Nucleus	0.000	1.000	Vesicles Paraspeckle	1114	100001112	100000083	Mock anti-PSF-A546 8C-S-PSF V2.00	0	5. Mock and anti-PSF-A546_Pos010_S001	00-UE2xQDFVq6VRbAPGThU5Fg
1		Nucleus	0.000	1.000	Vesicles Paraspeckle	1115	100001113	100000084	Mock anti-PSF-A546 8C-S-PSF V2.00	0	5. Mock and anti-PSF-A546_Pos010_S001	00-UE2xQDFVq6VRbAPGThU5Fg
1		Nucleus	0.000	1.000	Vesicles Paraspeckle	1116	100001114	100000085	Mock anti-PSF-A546 8C-S-PSF V2.00	0	5. Mock and anti-PSF-A546_Pos010_S001	00-UE2xQDFVq6VRbAPGThU5Fg
5		Nucleus	0.000	1.000	Vesicles Paraspeckle	1117	100001115	100000086	Mock anti-PSF-A546 8C-S-PSF V2.00	0	5. Mock and anti-PSF-A546_Pos010_S001	00-UE2xQDFVq6VRbAPGThU5Fg
0		Nucleus	0.000	1.000	Vesicles Paraspeckle	1118	100001116	100000087	Mock anti-PSF-A546 8C-S-PSF V2.00	0	5. Mock and anti-PSF-A546_Pos010_S001	00-UE2xQDFVq6VRbAPGThU5Fg
6		Nucleus	0.000	1.000	Vesicles Paraspeckle	1119	100001117	100000088	Mock anti-PSF-A546 8C-S-PSF V2.00	0	5. Mock and anti-PSF-A546_Pos010_S001	00-UE2xQDFVq6VRbAPGThU5Fg
0		Nucleus	0.000	1.000	Vesicles Paraspeckle	1120	100001118	100000089	Mock anti-PSF-A546 8C-S-PSF V2.00	0	5. Mock and anti-PSF-A546_Pos010_S001	00-UE2xQDFVq6VRbAPGThU5Fg
15		Nucleus	0.000	1.000	Vesicles Paraspeckle	1121	100001119	100000090	Mock anti-PSF-A546 8C-S-PSF V2.00	0	5. Mock and anti-PSF-A546_Pos010_S001	00-UE2xQDFVq6VRbAPGThU5Fg
8		Nucleus	0.000	1.000	Vesicles Paraspeckle	1122	100001120	100000091	Mock anti-PSF-A546 8C-S-PSF V2.00	0	5. Mock and anti-PSF-A546_Pos010_S001	00-UE2xQDFVq6VRbAPGThU5Fg
2		Nucleus	0.000	1.000	Vesicles Paraspeckle	1123	100001121	100000092	Mock anti-PSF-A546 8C-S-PSF V2.00	0	5. Mock and anti-PSF-A546_Pos010_S001	00-UE2xQDFVq6VRbAPGThU5Fg
7		Nucleus	0.000	1.000	Vesicles Paraspeckle	1124	100001122	100000093	Mock anti-PSF-A546 8C-S-PSF V2.00	0	5. Mock and anti-PSF-A546_Pos010_S001	00-UE2xQDFVq6VRbAPGThU5Fg
1		Nucleus	0.000	1.000	Vesicles Paraspeckle	1125	100001123	100000094	Mock anti-PSF-A546 8C-S-PSF V2.00	0	5. Mock and anti-PSF-A546_Pos010_S001	00-UE2xQDFVq6VRbAPGThU5Fg
4		Nucleus	0.000	1.000	Vesicles Paraspeckle	1126	100001124	100000095	Mock anti-PSF-A546 8C-S-PSF V2.00	0	5. Mock and anti-PSF-A546_Pos010_S001	00-UE2xQDFVq6VRbAPGThU5Fg
7		Nucleus	0.000	1.000	Vesicles Paraspeckle	1127	100001125	100000096	Mock anti-PSF-A546 8C-S-PSF V2.00	0	5. Mock and anti-PSF-A546_Pos010_S001	00-UE2xQDFVq6VRbAPGThU5Fg
0		Nucleus	0.000	1.000	Vesicles Paraspeckle	1128	100001126	100000097	Mock anti-PSF-A546 8C-S-PSF V2.00	0	5. Mock and anti-PSF-A546_Pos010_S001	00-UE2xQDFVq6VRbAPGThU5Fg
2		Nucleus	0.000	1.000	Vesicles Paraspeckle	1129	100001127	100000098	Mock anti-PSF-A546 8C-S-PSF V2.00	0	5. Mock and anti-PSF-A546_Pos010_S001	00-UE2xQDFVq6VRbAPGThU5Fg
0		Nucleus	0.000	1.000	Vesicles Paraspeckle	1130	100001128	100000099	Mock anti-PSF-A546 8C-S-PSF V2.00	0	5. Mock and anti-PSF-A546_Pos010_S001	00-UE2xQDFVq6VRbAPGThU5Fg
0		Nucleus	0.000	1.000	Vesicles Paraspeckle	1131	100001129	100000100	Mock anti-PSF-A546 8C-S-PSF V2.00	0	5. Mock and anti-PSF-A546_Pos010_S001	00-UE2xQDFVq6VRbAPGThU5Fg
0		Nucleus	0.000	1.000	Vesicles Paraspeckle	1132	100001130	100000101	Mock anti-PSF-A546 8C-S-PSF V2.00	0	5. Mock and anti-PSF-A546_Pos010_S001	00-UE2xQDFVq6VRbAPGThU5Fg
0		Nucleus	0.000	1.000	Vesicles Paraspeckle	1133	100001131	100000102	Mock anti-PSF-A546 8C-S-PSF V2.00	0	5. Mock and anti-PSF-A546_Pos010_S001	00-UE2xQDFVq6VRbAPGThU5Fg
0		Nucleus	0.000	1.000	Vesicles Paraspeckle	1134	100001132	100000103	Mock anti-PSF-A546 8C-S-PSF V2.00	0	5. Mock and anti-PSF-A546_Pos010_S001	00-UE2xQDFVq6VRbAPGThU5Fg
0		Nucleus	0.000	1.000	Vesicles Paraspeckle	1135	100001133	100000104	Mock anti-PSF-A546 8C-S-PSF V2.00	0	5. Mock and anti-PSF-A546_Pos010_S001	00-UE2xQDFVq6VRbAPGThU5Fg
0		Nucleus	0.000	1.000	Vesicles Paraspeckle	1136	100001134	100000105	Mock anti-PSF-A546 8C-S-PSF V2.00	0	5. Mock and anti-PSF-A546_Pos010_S001	00-UE2xQDFVq6VRbAPGThU5Fg
0		Nucleus	0.000	1.000	Vesicles Paraspeckle	1137	100001135	100000106	Mock anti-PSF-A546 8C-S-PSF V2.00	0	5. Mock and anti-PSF-A546_Pos010_S001	00-UE2xQDFVq6VRbAPGThU5Fg
0		Nucleus	0.000	1.000	Vesicles Paraspeckle	1138	100001136	100000107	Mock anti-PSF-A546 8C-S-PSF V2.00	0	5. Mock and anti-PSF-A546_Pos010_S001	00-UE2xQDFVq6VRbAPGThU5Fg
9		Nucleus	0.000	1.000	Vesicles Paraspeckle	1139	100001137	100000108	Mock anti-PSF-A546 8C-S-PSF V2.00	0	5. Mock and anti-PSF-A546_Pos010_S001	00-UE2xQDFVq6VRbAPGThU5Fg
12		Nucleus	0.000	1.000	Vesicles Paraspeckle	1140	100001138	100000109	Mock anti-PSF-A546 8C-S-PSF V2.00	0	5. Mock and anti-PSF-A546_Pos010_S001	00-UE2xQDFVq6VRbAPGThU5Fg
8		Nucleus	0.000	1.000	Vesicles Paraspeckle	1141	100001139	100000110	Mock anti-PSF-A546 8C-S-PSF V2.00	0	5. Mock and anti-PSF-A546_Pos010_S001	00-UE2xQDFVq6VRbAPGThU5Fg
7		Nucleus	0.000	1.000	Vesicles Paraspeckle	1142	100001140	100000111	Mock anti-PSF-A546 8C-S-PSF V2.00	0	5. Mock and anti-PSF-A546_Pos010_S001	00-UE2xQDFVq6VRbAPGThU5Fg
7		Nucleus	0.000	1.000	Vesicles Paraspeckle	1143	100001141	100000112	Mock anti-PSF-A546 8C-S-PSF V2.00	0	5. Mock and anti-PSF-A546_Pos010_S001	00-UE2xQDFVq6VRbAPGThU5Fg
3		Nucleus	0.000	1.000	Vesicles Paraspeckle	1144	100001142	100000113	Mock anti-PSF-A546 8C-S-PSF V2.00	0	5. Mock and anti-PSF-A546_Pos010_S001	00-UE2xQDFVq6VRbAPGThU5Fg
7		Nucleus	0.000	1.000	Vesicles Paraspeckle	1145	100001143	100000114	Mock anti-PSF-A546 8C-S-PSF V2.00	0	5. Mock and anti-PSF-A546_Pos010_S001	00-UE2xQDFVq6VRbAPGThU5Fg
0		Nucleus	0.000	1.000	Vesicles Paraspeckle	1146	100001144	100000115	Mock anti-PSF-A546 8C-S-PSF V2.00	0	5. Mock and anti-PSF-A546_Pos010_S001	00-UE2xQDFVq6VRbAPGThU5Fg
2		Nucleus	0.000	1.000	Vesicles Paraspeckle	1147	100001145	100000116	Mock anti-PSF-A546 8C-S-PSF V2.00	0	5. Mock and anti-PSF-A546_Pos010_S001	00-UE2xQDFVq6VRbAPGThU5Fg
7		Nucleus	0.000	1.000	Vesicles Paraspeckle	1148	100001146	100000117	Mock anti-PSF-A546 8C-S-PSF V2.00	0	5. Mock and anti-PSF-A546_Pos010_S001	00-UE2xQDFVq6VRbAPGThU5Fg
0		Nucleus	0.000	1.000	Vesicles Paraspeckle	1149	100001147	100000118	Mock anti-PSF-A546 8C-S-PSF V2.00	0	5. Mock and anti-PSF-A546_Pos010_S001	00-UE2xQDFVq6VRbAPGThU5Fg
0		Nucleus	0.000	1.000	Vesicles Paraspeckle	1150	100001148	100000119	Mock anti-PSF-A546 8C-S-PSF V2.00	0	5. Mock and anti-PSF-A546_Pos010_S001	00-UE2xQDFVq6VRbAPGThU5Fg
0		Nucleus	0.000	1.000	Vesicles Paraspeckle	1151	100001149	100000120	Mock anti-PSF-A546 8C-S-PSF V2.00	0	5. Mock and anti-PSF-A546_Pos010_S001	00-UE2xQDFVq6VRbAPGThU5Fg
0		Nucleus	0.000	1.000	Vesicles Paraspeckle	1152	100001150	100000121	Mock anti-PSF-A546 8C-S-PSF V2.00	0	5. Mock and anti-PSF-A546_Pos010_S001	00-UE2xQDFVq6VRbAPGThU5Fg
0		Nucleus	0.000	1.000	Vesicles Paraspeckle	1153	100001151	100000122	Mock anti-PSF-A546 8C-S-PSF V2.00	0	5. Mock and anti-PSF-A546_Pos010_S001	00-UE2xQDFVq6VRbAPGThU5Fg
0		Nucleus	0.000	1.000	Vesicles Paraspeckle	1154	100001152	100000123	Mock anti-PSF-A546 8C-S-PSF V2.00	0	5. Mock and anti-PSF-A546_Pos010_S001	00-UE2xQDFVq6VRbAPGThU5Fg
5		Nucleus	0.000	1.000	Vesicles Paraspeckle	1155	100001153	100000124	Mock anti-PSF-A546 8C-S-PSF V2.00	0	5. Mock and anti-PSF-A546_Pos010_S001	00-UE2xQDFVq6VRbAPGThU5Fg
11		Nucleus	0.000	1.000	Vesicles Paraspeckle	1156	100001154	100000125	Mock anti-PSF-A546 8C-S-PSF V2.00	0	5. Mock and anti-PSF-A546_Pos010_S001	00-UE2xQDFVq6VRbAPGThU5Fg
0		Nucleus	0.000	1.000	Vesicles Paraspeckle	1157	100001155	100000126	Mock anti-PSF-A546 8C-S-PSF V2.00	0	5. Mock and anti-PSF-A546_Pos010_S001	00-UE2xQDFVq6VRbAPGThU5Fg
0		Nucleus	0.000	1.000	Vesicles Paraspeckle	1158	100001156	100000127	Mock anti-PSF-A546 8C-S-PSF V2.00	0	5. Mock and anti-PSF-A546_Pos010_S001	00-UE2xQDFVq6VRbAPGThU5Fg
4		Nucleus	0.000	1.000	Vesicles Paraspeckle	1159	100001157	100000128	Mock anti-PSF-A546 8C-S-PSF V2.00	0	5. Mock and anti-PSF-A546_Pos010_S001	00-UE2xQDFVq6VRbAPGThU5Fg
0		Nucleus	0.000	1.000	Vesicles Paraspeckle	1160	100001158	100000129	Mock anti-PSF-A546 8C-S-PSF V2.00	0	5. Mock and anti-PSF-A546_Pos010_S001	00-UE2xQDFVq6VRbAPGThU5Fg
0		Nucleus	0.000	1.000	Vesicles Paraspeckle	1161	100001159	100000130	Mock anti-PSF-A546 8C-S-PSF V2.00	0	5. Mock and anti-PSF-A546_Pos010_S001	00-UE2xQDFVq6VRbAPGThU5Fg
3		Nucleus	0.000	1.000	Vesicles Paraspeckle	1162	100001160	100000131	Mock anti-PSF-A546 8C-S-PSF V2.00	0	5. Mock and anti-PSF-A546_Pos010_S001	00-UE2xQDFVq6VRbAPGThU5Fg
1		Nucleus	0.000	1.000	Vesicles Paraspeckle	1163	100001161	100000132	Mock anti-PSF-A546 8C-S-PSF V2.00	0	5. Mock and anti-PSF-A546_Pos010_S001	00-UE2xQDFVq6VRbAPGThU5Fg
4		Nucleus	0.000	1.000	Vesicles Paraspeckle	1164	100001162	100000133	Mock anti-PSF-A546 8C-S-PSF V2.00	0	5. Mock and anti-PSF-A546_Pos010_S001	00-UE2xQDFVq6VRbAPGThU5Fg
0		Nucleus	0.000	1.000	Vesicles Paraspeckle	1165	100001163	100000134	Mock anti-PSF-A546 8C-S-PSF V2.00	0	5. Mock and anti-PSF-A546_Pos010_S001	00-UE2xQDFVq6VRbAPGThU5Fg
0		Nucleus	0.000	1.000	Vesicles Paraspeckle	1166	100001164	100000135	Mock anti-PSF-A546 8C-S-PSF V2.00	0	5. Mock and anti-PSF-A546_Pos010_S001	00-UE2xQDFVq6VRbAPGThU5Fg
0		Nucleus	0.000	1.000	Vesicles Paraspeckle	1167	100001165	100000136	Mock anti-PSF-A546 8C-S-PSF V2.00	0	5. Mock and anti-PSF-A546_Pos010_S001	00-UE2xQDFVq6VRbAPGThU5Fg
0		Nucleus	0.000	1.000	Vesicles Paraspeckle	1168	100001166	100000137	Mock anti-PSF-A546 8C-S-PSF V2.00	0	5. Mock and anti-PSF-A546_Pos010_S001	00-UE2xQDFVq6VRbAPGThU5Fg
4		Nucleus	0.000	1.000	Vesicles Paraspeckle	1169	100001167	100000000	Mock anti-PSF-A546 8C-S-PSF V2.00	0	5. Mock and anti-PSF-A546_Pos011_S001	00-NGibrUTCv3MPNnxMxpHFRc
4		Nucleus	0.000	1.000	Vesicles Paraspeckle	1170	100001168	100000001	Mock anti-PSF-A546 8C-S-PSF V2.00	0	5. Mock and anti-PSF-A546_Pos011_S001	00-NGibrUTCv3MPNnxMxpHFRc
3		Nucleus	0.000	1.000	Vesicles Paraspeckle	1171	100001169	100000002	Mock anti-PSF-A546 8C-S-PSF V2.00	0	5. Mock and anti-PSF-A546_Pos011_S001	00-NGibrUTCv3MPNnxMxpHFRc
1		Nucleus	0.000	1.000	Vesicles Paraspeckle	1172	100001170	100000003	Mock anti-PSF-A546 8C-S-PSF V2.00	0	5. Mock and anti-PSF-A546_Pos011_S001	00-NGibrUTCv3MPNnxMxpHFRc
10		Nucleus	0.000	1.000	Vesicles Paraspeckle	1173	100001171	100000004	Mock anti-PSF-A546 8C-S-PSF V2.00	0	5. Mock and anti-PSF-A546_Pos011_S001	00-NGibrUTCv3MPNnxMxpHFRc
0		Nucleus	0.000	1.000	Vesicles Paraspeckle	1174	100001172	100000005	Mock anti-PSF-A546 8C-S-PSF V2.00	0	5. Mock and anti-PSF-A546_Pos011_S001	00-NGibrUTCv3MPNnxMxpHFRc
6		Nucleus	0.000	1.000	Vesicles Paraspeckle	1175	100001173	100000006	Mock anti-PSF-A546 8C-S-PSF V2.00	0	5. Mock and anti-PSF-A546_Pos011_S001	00-NGibrUTCv3MPNnxMxpHFRc
2		Nucleus	0.000	1.000	Vesicles Paraspeckle	1176	100001174	100000007	Mock anti-PSF-A546 8C-S-PSF V2.00	0	5. Mock and anti-PSF-A546_Pos011_S001	00-NGibrUTCv3MPNnxMxpHFRc
23		Nucleus	0.000	1.000	Vesicles Paraspeckle	1177	100001175	100000008	Mock anti-PSF-A546 8C-S-PSF V2.00	0	5. Mock and anti-PSF-A546_Pos011_S001	00-NGibrUTCv3MPNnxMxpHFRc
6		Nucleus	0.000	1.000	Vesicles Paraspeckle	1178	100001176	100000009	Mock anti-PSF-A546 8C-S-PSF V2.00	0	5. Mock and anti-PSF-A546_Pos011_S001	00-NGibrUTCv3MPNnxMxpHFRc
5		Nucleus	0.000	1.000	Vesicles Paraspeckle	1179	100001177	100000010	Mock anti-PSF-A546 8C-S-PSF V2.00	0	5. Mock and anti-PSF-A546_Pos011_S001	00-NGibrUTCv3MPNnxMxpHFRc
7		Nucleus	0.000	1.000	Vesicles Paraspeckle	1180	100001178	100000011	Mock anti-PSF-A546 8C-S-PSF V2.00	0	5. Mock and anti-PSF-A546_Pos011_S001	00-NGibrUTCv3MPNnxMxpHFRc
9		Nucleus	0.000	1.000	Vesicles Paraspeckle	1181	100001179	100000012	Mock anti-PSF-A546 8C-S-PSF V2.00	0	5. Mock and anti-PSF-A546_Pos011_S001	00-NGibrUTCv3MPNnxMxpHFRc
15		Nucleus	0.000	1.000	Vesicles Paraspeckle	1182	100001180	100000013	Mock anti-PSF-A546 8C-S-PSF V2.00	0	5. Mock and anti-PSF-A546_Pos011_S001	00-NGibrUTCv3MPNnxMxpHFRc
5		Nucleus	0.000	1.000	Vesicles Paraspeckle	1183	100001181	100000014	Mock anti-PSF-A546 8C-S-PSF V2.00	0	5. Mock and anti-PSF-A546_Pos011_S001	00-NGibrUTCv3MPNnxMxpHFRc
13		Nucleus	0.000	1.000	Vesicles Paraspeckle	1184	100001182	100000015	Mock anti-PSF-A546 8C-S-PSF V2.00	0	5. Mock and anti-PSF-A546_Pos011_S001	00-NGibrUTCv3MPNnxMxpHFRc
5		Nucleus	0.000	1.000	Vesicles Paraspeckle	1185	100001183	100000016	Mock anti-PSF-A546 8C-S-PSF V2.00	0	5. Mock and anti-PSF-A546_Pos011_S001	00-NGibrUTCv3MPNnxMxpHFRc
7		Nucleus	0.000	1.000	Vesicles Paraspeckle	1186	100001184	100000017	Mock anti-PSF-A546 8C-S-PSF V2.00	0	5. Mock and anti-PSF-A546_Pos011_S001	00-NGibrUTCv3MPNnxMxpHFRc
5		Nucleus	0.000	1.000	Vesicles Paraspeckle	1187	100001185	100000018	Mock anti-PSF-A546 8C-S-PSF V2.00	0	5. Mock and anti-PSF-A546_Pos011_S001	00-NGibrUTCv3MPNnxMxpHFRc
0		Nucleus	0.000	1.000	Vesicles Paraspeckle	1188	100001186	100000019	Mock anti-PSF-A546 8C-S-PSF V2.00	0	5. Mock and anti-PSF-A546_Pos011_S001	00-NGibrUTCv3MPNnxMxpHFRc
7		Nucleus	0.000	1.000	Vesicles Paraspeckle	1189	100001187	100000020	Mock anti-PSF-A546 8C-S-PSF V2.00	0	5. Mock and anti-PSF-A546_Pos011_S001	00-NGibrUTCv3MPNnxMxpHFRc
5		Nucleus	0.000	1.000	Vesicles Paraspeckle	1190	100001188	100000021	Mock anti-PSF-A546 8C-S-PSF V2.00	0	5. Mock and anti-PSF-A546_Pos011_S001	00-NGibrUTCv3MPNnxMxpHFRc
2		Nucleus	0.000	1.000	Vesicles Paraspeckle	1191	100001189	100000022	Mock anti-PSF-A546 8C-S-PSF V2.00	0	5. Mock and anti-PSF-A546_Pos011_S001	00-NGibrUTCv3MPNnxMxpHFRc
9		Nucleus	0.000	1.000	Vesicles Paraspeckle	1192	100001190	100000023	Mock anti-PSF-A546 8C-S-PSF V2.00	0	5. Mock and anti-PSF-A546_Pos011_S001	00-NGibrUTCv3MPNnxMxpHFRc
5		Nucleus	0.000	1.000	Vesicles Paraspeckle	1193	100001191	100000024	Mock anti-PSF-A546 8C-S-PSF V2.00	0	5. Mock and anti-PSF-A546_Pos011_S001	00-NGibrUTCv3MPNnxMxpHFRc
3		Nucleus	0.000	1.000	Vesicles Paraspeckle	1194	100001192	100000025	Mock anti-PSF-A546 8C-S-PSF V2.00	0	5. Mock and anti-PSF-A546_Pos011_S001	00-NGibrUTCv3MPNnxMxpHFRc
6		Nucleus	0.000	1.000	Vesicles Paraspeckle	1195	100001193	100000026	Mock anti-PSF-A546 8C-S-PSF V2.00	0	5. Mock and anti-PSF-A546_Pos011_S001	00-NGibrUTCv3MPNnxMxpHFRc
8		Nucleus	0.000	1.000	Vesicles Paraspeckle	1196	100001194	100000027	Mock anti-PSF-A546 8C-S-PSF V2.00	0	5. Mock and anti-PSF-A546_Pos011_S001	00-NGibrUTCv3MPNnxMxpHFRc
2		Nucleus	0.000	1.000	Vesicles Paraspeckle	1197	100001195	100000028	Mock anti-PSF-A546 8C-S-PSF V2.00	0	5. Mock and anti-PSF-A546_Pos011_S001	00-NGibrUTCv3MPNnxMxpHFRc
8		Nucleus	0.000	1.000	Vesicles Paraspeckle	1198	100001196	100000029	Mock anti-PSF-A546 8C-S-PSF V2.00	0	5. Mock and anti-PSF-A546_Pos011_S001	00-NGibrUTCv3MPNnxMxpHFRc
6		Nucleus	0.000	1.000	Vesicles Paraspeckle	1199	100001197	100000030	Mock anti-PSF-A546 8C-S-PSF V2.00	0	5. Mock and anti-PSF-A546_Pos011_S001	00-NGibrUTCv3MPNnxMxpHFRc
4		Nucleus	0.000	1.000	Vesicles Paraspeckle	1200	100001198	100000031	Mock anti-PSF-A546 8C-S-PSF V2.00	0	5. Mock and anti-PSF-A546_Pos011_S001	00-NGibrUTCv3MPNnxMxpHFRc
3		Nucleus	0.000	1.000	Vesicles Paraspeckle	1201	100001199	100000032	Mock anti-PSF-A546 8C-S-PSF V2.00	0	5. Mock and anti-PSF-A546_Pos011_S001	00-NGibrUTCv3MPNnxMxpHFRc
2		Nucleus	0.000	1.000	Vesicles Paraspeckle	1202	100001200	100000033	Mock anti-PSF-A546 8C-S-PSF V2.00	0	5. Mock and anti-PSF-A546_Pos011_S001	00-NGibrUTCv3MPNnxMxpHFRc
11		Nucleus	0.000	1.000	Vesicles Paraspeckle	1203	100001201	100000034	Mock anti-PSF-A546 8C-S-PSF V2.00	0	5. Mock and anti-PSF-A546_Pos011_S001	00-NGibrUTCv3MPNnxMxpHFRc
5		Nucleus	0.000	1.000	Vesicles Paraspeckle	1204	100001202	100000035	Mock anti-PSF-A546 8C-S-PSF V2.00	0	5. Mock and anti-PSF-A546_Pos011_S001	00-NGibrUTCv3MPNnxMxpHFRc
1		Nucleus	0.000	1.000	Vesicles Paraspeckle	1205	100001203	100000036	Mock anti-PSF-A546 8C-S-PSF V2.00	0	5. Mock and anti-PSF-A546_Pos011_S001	00-NGibrUTCv3MPNnxMxpHFRc
6		Nucleus	0.000	1.000	Vesicles Paraspeckle	1206	100001204	100000037	Mock anti-PSF-A546 8C-S-PSF V2.00	0	5. Mock and anti-PSF-A546_Pos011_S001	00-NGibrUTCv3MPNnxMxpHFRc
3		Nucleus	0.000	1.000	Vesicles Paraspeckle	1207	100001205	100000038	Mock anti-PSF-A546 8C-S-PSF V2.00	0	5. Mock and anti-PSF-A546_Pos011_S001	00-NGibrUTCv3MPNnxMxpHFRc
0		Nucleus	0.000	1.000	Vesicles Paraspeckle	1208	100001206	100000039	Mock anti-PSF-A546 8C-S-PSF V2.00	0	5. Mock and anti-PSF-A546_Pos011_S001	00-NGibrUTCv3MPNnxMxpHFRc
12		Nucleus	0.000	1.000	Vesicles Paraspeckle	1209	100001207	100000040	Mock anti-PSF-A546 8C-S-PSF V2.00	0	5. Mock and anti-PSF-A546_Pos011_S001	00-NGibrUTCv3MPNnxMxpHFRc
4		Nucleus	0.000	1.000	Vesicles Paraspeckle	1210	100001208	100000041	Mock anti-PSF-A546 8C-S-PSF V2.00	0	5. Mock and anti-PSF-A546_Pos011_S001	00-NGibrUTCv3MPNnxMxpHFRc
1		Nucleus	0.000	1.000	Vesicles Paraspeckle	1211	100001209	100000042	Mock anti-PSF-A546 8C-S-PSF V2.00	0	5. Mock and anti-PSF-A546_Pos011_S001	00-NGibrUTCv3MPNnxMxpHFRc
7		Nucleus	0.000	1.000	Vesicles Paraspeckle	1212	100001210	100000043	Mock anti-PSF-A546 8C-S-PSF V2.00	0	5. Mock and anti-PSF-A546_Pos011_S001	00-NGibrUTCv3MPNnxMxpHFRc
12		Nucleus	0.000	1.000	Vesicles Paraspeckle	1213	100001211	100000044	Mock anti-PSF-A546 8C-S-PSF V2.00	0	5. Mock and anti-PSF-A546_Pos011_S001	00-NGibrUTCv3MPNnxMxpHFRc
9		Nucleus	0.000	1.000	Vesicles Paraspeckle	1214	100001212	100000045	Mock anti-PSF-A546 8C-S-PSF V2.00	0	5. Mock and anti-PSF-A546_Pos011_S001	00-NGibrUTCv3MPNnxMxpHFRc
3		Nucleus	0.000	1.000	Vesicles Paraspeckle	1215	100001213	100000046	Mock anti-PSF-A546 8C-S-PSF V2.00	0	5. Mock and anti-PSF-A546_Pos011_S001	00-NGibrUTCv3MPNnxMxpHFRc
10		Nucleus	0.000	1.000	Vesicles Paraspeckle	1216	100001214	100000047	Mock anti-PSF-A546 8C-S-PSF V2.00	0	5. Mock and anti-PSF-A546_Pos011_S001	00-NGibrUTCv3MPNnxMxpHFRc
14		Nucleus	0.000	1.000	Vesicles Paraspeckle	1217	100001215	100000048	Mock anti-PSF-A546 8C-S-PSF V2.00	0	5. Mock and anti-PSF-A546_Pos011_S001	00-NGibrUTCv3MPNnxMxpHFRc
8		Nucleus	0.000	1.000	Vesicles Paraspeckle	1218	100001216	100000049	Mock anti-PSF-A546 8C-S-PSF V2.00	0	5. Mock and anti-PSF-A546_Pos011_S001	00-NGibrUTCv3MPNnxMxpHFRc
9		Nucleus	0.000	1.000	Vesicles Paraspeckle	1219	100001217	100000050	Mock anti-PSF-A546 8C-S-PSF V2.00	0	5. Mock and anti-PSF-A546_Pos011_S001	00-NGibrUTCv3MPNnxMxpHFRc
3		Nucleus	0.000	1.000	Vesicles Paraspeckle	1220	100001218	100000051	Mock anti-PSF-A546 8C-S-PSF V2.00	0	5. Mock and anti-PSF-A546_Pos011_S001	00-NGibrUTCv3MPNnxMxpHFRc
8		Nucleus	0.000	1.000	Vesicles Paraspeckle	1221	100001219	100000052	Mock anti-PSF-A546 8C-S-PSF V2.00	0	5. Mock and anti-PSF-A546_Pos011_S001	00-NGibrUTCv3MPNnxMxpHFRc
11		Nucleus	0.000	1.000	Vesicles Paraspeckle	1222	100001220	100000053	Mock anti-PSF-A546 8C-S-PSF V2.00	0	5. Mock and anti-PSF-A546_Pos011_S001	00-NGibrUTCv3MPNnxMxpHFRc
8		Nucleus	0.000	1.000	Vesicles Paraspeckle	1223	100001221	100000054	Mock anti-PSF-A546 8C-S-PSF V2.00	0	5. Mock and anti-PSF-A546_Pos011_S001	00-NGibrUTCv3MPNnxMxpHFRc
7		Nucleus	0.000	1.000	Vesicles Paraspeckle	1224	100001222	100000055	Mock anti-PSF-A546 8C-S-PSF V2.00	0	5. Mock and anti-PSF-A546_Pos011_S001	00-NGibrUTCv3MPNnxMxpHFRc
1		Nucleus	0.000	1.000	Vesicles Paraspeckle	1225	100001223	100000056	Mock anti-PSF-A546 8C-S-PSF V2.00	0	5. Mock and anti-PSF-A546_Pos011_S001	00-NGibrUTCv3MPNnxMxpHFRc
13		Nucleus	0.000	1.000	Vesicles Paraspeckle	1226	100001224	100000057	Mock anti-PSF-A546 8C-S-PSF V2.00	0	5. Mock and anti-PSF-A546_Pos011_S001	00-NGibrUTCv3MPNnxMxpHFRc
5		Nucleus	0.000	1.000	Vesicles Paraspeckle	1227	100001225	100000058	Mock anti-PSF-A546 8C-S-PSF V2.00	0	5. Mock and anti-PSF-A546_Pos011_S001	00-NGibrUTCv3MPNnxMxpHFRc
4		Nucleus	0.000	1.000	Vesicles Paraspeckle	1228	100001226	100000059	Mock anti-PSF-A546 8C-S-PSF V2.00	0	5. Mock and anti-PSF-A546_Pos011_S001	00-NGibrUTCv3MPNnxMxpHFRc
4		Nucleus	0.000	1.000	Vesicles Paraspeckle	1229	100001227	100000060	Mock anti-PSF-A546 8C-S-PSF V2.00	0	5. Mock and anti-PSF-A546_Pos011_S001	00-NGibrUTCv3MPNnxMxpHFRc
3		Nucleus	0.000	1.000	Vesicles Paraspeckle	1230	100001228	100000061	Mock anti-PSF-A546 8C-S-PSF V2.00	0	5. Mock and anti-PSF-A546_Pos011_S001	00-NGibrUTCv3MPNnxMxpHFRc
12		Nucleus	0.000	1.000	Vesicles Paraspeckle	1231	100001229	100000062	Mock anti-PSF-A546 8C-S-PSF V2.00	0	5. Mock and anti-PSF-A546_Pos011_S001	00-NGibrUTCv3MPNnxMxpHFRc
4		Nucleus	0.000	1.000	Vesicles Paraspeckle	1232	100001230	100000063	Mock anti-PSF-A546 8C-S-PSF V2.00	0	5. Mock and anti-PSF-A546_Pos011_S001	00-NGibrUTCv3MPNnxMxpHFRc
0		Nucleus	0.000	1.000	Vesicles Paraspeckle	1233	100001231	100000064	Mock anti-PSF-A546 8C-S-PSF V2.00	0	5. Mock and anti-PSF-A546_Pos011_S001	00-NGibrUTCv3MPNnxMxpHFRc
3		Nucleus	0.000	1.000	Vesicles Paraspeckle	1234	100001232	100000065	Mock anti-PSF-A546 8C-S-PSF V2.00	0	5. Mock and anti-PSF-A546_Pos011_S001	00-NGibrUTCv3MPNnxMxpHFRc
11		Nucleus	0.000	1.000	Vesicles Paraspeckle	1235	100001233	100000066	Mock anti-PSF-A546 8C-S-PSF V2.00	0	5. Mock and anti-PSF-A546_Pos011_S001	00-NGibrUTCv3MPNnxMxpHFRc
2		Nucleus	0.000	1.000	Vesicles Paraspeckle	1236	100001234	100000067	Mock anti-PSF-A546 8C-S-PSF V2.00	0	5. Mock and anti-PSF-A546_Pos011_S001	00-NGibrUTCv3MPNnxMxpHFRc
7		Nucleus	0.000	1.000	Vesicles Paraspeckle	1237	100001235	100000068	Mock anti-PSF-A546 8C-S-PSF V2.00	0	5. Mock and anti-PSF-A546_Pos011_S001	00-NGibrUTCv3MPNnxMxpHFRc
3		Nucleus	0.000	1.000	Vesicles Paraspeckle	1238	100001236	100000069	Mock anti-PSF-A546 8C-S-PSF V2.00	0	5. Mock and anti-PSF-A546_Pos011_S001	00-NGibrUTCv3MPNnxMxpHFRc
0		Nucleus	0.000	1.000	Vesicles Paraspeckle	1239	100001237	100000070	Mock anti-PSF-A546 8C-S-PSF V2.00	0	5. Mock and anti-PSF-A546_Pos011_S001	00-NGibrUTCv3MPNnxMxpHFRc
8		Nucleus	0.000	1.000	Vesicles Paraspeckle	1240	100001238	100000071	Mock anti-PSF-A546 8C-S-PSF V2.00	0	5. Mock and anti-PSF-A546_Pos011_S001	00-NGibrUTCv3MPNnxMxpHFRc
6		Nucleus	0.000	1.000	Vesicles Paraspeckle	1241	100001239	100000072	Mock anti-PSF-A546 8C-S-PSF V2.00	0	5. Mock and anti-PSF-A546_Pos011_S001	00-NGibrUTCv3MPNnxMxpHFRc
0		Nucleus	0.000	1.000	Vesicles Paraspeckle	1242	100001240	100000073	Mock anti-PSF-A546 8C-S-PSF V2.00	0	5. Mock and anti-PSF-A546_Pos011_S001	00-NGibrUTCv3MPNnxMxpHFRc
1		Nucleus	0.000	1.000	Vesicles Paraspeckle	1243	100001241	100000074	Mock anti-PSF-A546 8C-S-PSF V2.00	0	5. Mock and anti-PSF-A546_Pos011_S001	00-NGibrUTCv3MPNnxMxpHFRc
2		Nucleus	0.000	1.000	Vesicles Paraspeckle	1244	100001242	100000075	Mock anti-PSF-A546 8C-S-PSF V2.00	0	5. Mock and anti-PSF-A546_Pos011_S001	00-NGibrUTCv3MPNnxMxpHFRc
0		Nucleus	0.000	1.000	Vesicles Paraspeckle	1245	100001243	100000076	Mock anti-PSF-A546 8C-S-PSF V2.00	0	5. Mock and anti-PSF-A546_Pos011_S001	00-NGibrUTCv3MPNnxMxpHFRc
3		Nucleus	0.000	1.000	Vesicles Paraspeckle	1246	100001244	100000077	Mock anti-PSF-A546 8C-S-PSF V2.00	0	5. Mock and anti-PSF-A546_Pos011_S001	00-NGibrUTCv3MPNnxMxpHFRc
2		Nucleus	0.000	1.000	Vesicles Paraspeckle	1247	100001245	100000078	Mock anti-PSF-A546 8C-S-PSF V2.00	0	5. Mock and anti-PSF-A546_Pos011_S001	00-NGibrUTCv3MPNnxMxpHFRc
0		Nucleus	0.000	1.000	Vesicles Paraspeckle	1248	100001246	100000079	Mock anti-PSF-A546 8C-S-PSF V2.00	0	5. Mock and anti-PSF-A546_Pos011_S001	00-NGibrUTCv3MPNnxMxpHFRc
0		Nucleus	0.000	1.000	Vesicles Paraspeckle	1249	100001247	100000080	Mock anti-PSF-A546 8C-S-PSF V2.00	0	5. Mock and anti-PSF-A546_Pos011_S001	00-NGibrUTCv3MPNnxMxpHFRc
6		Nucleus	0.000	1.000	Vesicles Paraspeckle	1250	100001248	100000081	Mock anti-PSF-A546 8C-S-PSF V2.00	0	5. Mock and anti-PSF-A546_Pos011_S001	00-NGibrUTCv3MPNnxMxpHFRc
9		Nucleus	0.000	1.000	Vesicles Paraspeckle	1251	100001249	100000082	Mock anti-PSF-A546 8C-S-PSF V2.00	0	5. Mock and anti-PSF-A546_Pos011_S001	00-NGibrUTCv3MPNnxMxpHFRc
4		Nucleus	0.000	1.000	Vesicles Paraspeckle	1252	100001250	100000083	Mock anti-PSF-A546 8C-S-PSF V2.00	0	5. Mock and anti-PSF-A546_Pos011_S001	00-NGibrUTCv3MPNnxMxpHFRc
0		Nucleus	0.000	1.000	Vesicles Paraspeckle	1253	100001251	100000084	Mock anti-PSF-A546 8C-S-PSF V2.00	0	5. Mock and anti-PSF-A546_Pos011_S001	00-NGibrUTCv3MPNnxMxpHFRc
2		Nucleus	0.000	1.000	Vesicles Paraspeckle	1254	100001252	100000085	Mock anti-PSF-A546 8C-S-PSF V2.00	0	5. Mock and anti-PSF-A546_Pos011_S001	00-NGibrUTCv3MPNnxMxpHFRc
1		Nucleus	0.000	1.000	Vesicles Paraspeckle	1255	100001253	100000086	Mock anti-PSF-A546 8C-S-PSF V2.00	0	5. Mock and anti-PSF-A546_Pos011_S001	00-NGibrUTCv3MPNnxMxpHFRc
2		Nucleus	0.000	1.000	Vesicles Paraspeckle	1256	100001254	100000087	Mock anti-PSF-A546 8C-S-PSF V2.00	0	5. Mock and anti-PSF-A546_Pos011_S001	00-NGibrUTCv3MPNnxMxpHFRc
0		Nucleus	0.000	1.000	Vesicles Paraspeckle	1257	100001255	100000088	Mock anti-PSF-A546 8C-S-PSF V2.00	0	5. Mock and anti-PSF-A546_Pos011_S001	00-NGibrUTCv3MPNnxMxpHFRc
16		Nucleus	0.000	1.000	Vesicles Paraspeckle	1258	100001256	100000089	Mock anti-PSF-A546 8C-S-PSF V2.00	0	5. Mock and anti-PSF-A546_Pos011_S001	00-NGibrUTCv3MPNnxMxpHFRc
8		Nucleus	0.000	1.000	Vesicles Paraspeckle	1260	100001257	100000090	Mock anti-PSF-A546 8C-S-PSF V2.00	0	5. Mock and anti-PSF-A546_Pos011_S001	00-NGibrUTCv3MPNnxMxpHFRc
4		Nucleus	0.000	1.000	Vesicles Paraspeckle	1261	100001258	100000091	Mock anti-PSF-A546 8C-S-PSF V2.00	0	5. Mock and anti-PSF-A546_Pos011_S001	00-NGibrUTCv3MPNnxMxpHFRc
5		Nucleus	0.000	1.000	Vesicles Paraspeckle	1262	100001259	100000092	Mock anti-PSF-A546 8C-S-PSF V2.00	0	5. Mock and anti-PSF-A546_Pos011_S001	00-NGibrUTCv3MPNnxMxpHFRc
3		Nucleus	0.000	1.000	Vesicles Paraspeckle	1263	100001260	100000093	Mock anti-PSF-A546 8C-S-PSF V2.00	0	5. Mock and anti-PSF-A546_Pos011_S001	00-NGibrUTCv3MPNnxMxpHFRc
0		Nucleus	0.000	1.000	Vesicles Paraspeckle	1264	100001261	100000094	Mock anti-PSF-A546 8C-S-PSF V2.00	0	5. Mock and anti-PSF-A546_Pos011_S001	00-NGibrUTCv3MPNnxMxpHFRc
1		Nucleus	0.000	1.000	Vesicles Paraspeckle	1265	100001262	100000095	Mock anti-PSF-A546 8C-S-PSF V2.00	0	5. Mock and anti-PSF-A546_Pos011_S001	00-NGibrUTCv3MPNnxMxpHFRc
0		Nucleus	0.000	1.000	Vesicles Paraspeckle	1266	100001263	100000096	Mock anti-PSF-A546 8C-S-PSF V2.00	0	5. Mock and anti-PSF-A546_Pos011_S001	00-NGibrUTCv3MPNnxMxpHFRc
2		Nucleus	0.000	1.000	Vesicles Paraspeckle	1267	100001264	100000097	Mock anti-PSF-A546 8C-S-PSF V2.00	0	5. Mock and anti-PSF-A546_Pos011_S001	00-NGibrUTCv3MPNnxMxpHFRc
3		Nucleus	0.000	1.000	Vesicles Paraspeckle	1268	100001265	100000098	Mock anti-PSF-A546 8C-S-PSF V2.00	0	5. Mock and anti-PSF-A546_Pos011_S001	00-NGibrUTCv3MPNnxMxpHFRc
12		Nucleus	0.000	1.000	Vesicles Paraspeckle	1269	100001266	100000099	Mock anti-PSF-A546 8C-S-PSF V2.00	0	5. Mock and anti-PSF-A546_Pos011_S001	00-NGibrUTCv3MPNnxMxpHFRc
0		Nucleus	0.000	1.000	Vesicles Paraspeckle	1270	100001267	100000100	Mock anti-PSF-A546 8C-S-PSF V2.00	0	5. Mock and anti-PSF-A546_Pos011_S001	00-NGibrUTCv3MPNnxMxpHFRc
0		Nucleus	0.000	1.000	Vesicles Paraspeckle	1271	100001268	100000101	Mock anti-PSF-A546 8C-S-PSF V2.00	0	5. Mock and anti-PSF-A546_Pos011_S001	00-NGibrUTCv3MPNnxMxpHFRc
5		Nucleus	0.000	1.000	Vesicles Paraspeckle	1272	100001269	100000102	Mock anti-PSF-A546 8C-S-PSF V2.00	0	5. Mock and anti-PSF-A546_Pos011_S001	00-NGibrUTCv3MPNnxMxpHFRc
6		Nucleus	0.000	1.000	Vesicles Paraspeckle	1273	100001270	100000103	Mock anti-PSF-A546 8C-S-PSF V2.00	0	5. Mock and anti-PSF-A546_Pos011_S001	00-NGibrUTCv3MPNnxMxpHFRc
5		Nucleus	0.000	1.000	Vesicles Paraspeckle	1274	100001271	100000104	Mock anti-PSF-A546 8C-S-PSF V2.00	0	5. Mock and anti-PSF-A546_Pos011_S001	00-NGibrUTCv3MPNnxMxpHFRc
1		Nucleus	0.000	1.000	Vesicles Paraspeckle	1275	100001272	100000105	Mock anti-PSF-A546 8C-S-PSF V2.00	0	5. Mock and anti-PSF-A546_Pos011_S001	00-NGibrUTCv3MPNnxMxpHFRc
5		Nucleus	0.000	1.000	Vesicles Paraspeckle	1276	100001273	100000106	Mock anti-PSF-A546 8C-S-PSF V2.00	0	5. Mock and anti-PSF-A546_Pos011_S001	00-NGibrUTCv3MPNnxMxpHFRc
10		Nucleus	0.000	1.000	Vesicles Paraspeckle	1277	100001274	100000107	Mock anti-PSF-A546 8C-S-PSF V2.00	0	5. Mock and anti-PSF-A546_Pos011_S001	00-NGibrUTCv3MPNnxMxpHFRc
4		Nucleus	0.000	1.000	Vesicles Paraspeckle	1278	100001275	100000108	Mock anti-PSF-A546 8C-S-PSF V2.00	0	5. Mock and anti-PSF-A546_Pos011_S001	00-NGibrUTCv3MPNnxMxpHFRc
2		Nucleus	0.000	1.000	Vesicles Paraspeckle	1279	100001276	100000109	Mock anti-PSF-A546 8C-S-PSF V2.00	0	5. Mock and anti-PSF-A546_Pos011_S001	00-NGibrUTCv3MPNnxMxpHFRc
0		Nucleus	0.000	1.000	Vesicles Paraspeckle	1280	100001277	100000110	Mock anti-PSF-A546 8C-S-PSF V2.00	0	5. Mock and anti-PSF-A546_Pos011_S001	00-NGibrUTCv3MPNnxMxpHFRc
0		Nucleus	0.000	1.000	Vesicles Paraspeckle	1281	100001278	100000111	Mock anti-PSF-A546 8C-S-PSF V2.00	0	5. Mock and anti-PSF-A546_Pos011_S001	00-NGibrUTCv3MPNnxMxpHFRc
0		Nucleus	0.000	1.000	Vesicles Paraspeckle	1282	100001279	100000112	Mock anti-PSF-A546 8C-S-PSF V2.00	0	5. Mock and anti-PSF-A546_Pos011_S001	00-NGibrUTCv3MPNnxMxpHFRc
6		Nucleus	0.000	1.000	Vesicles Paraspeckle	1283	100001280	100000113	Mock anti-PSF-A546 8C-S-PSF V2.00	0	5. Mock and anti-PSF-A546_Pos011_S001	00-NGibrUTCv3MPNnxMxpHFRc
8		Nucleus	0.000	1.000	Vesicles Paraspeckle	1284	100001281	100000000	Mock anti-PSF-A546 8C-S-PSF V2.00	0	5. Mock and anti-PSF-A546_Pos012_S001	00-qQUhbPj3HxTPkuNaZjLSbY
4		Nucleus	0.000	1.000	Vesicles Paraspeckle	1285	100001282	100000001	Mock anti-PSF-A546 8C-S-PSF V2.00	0	5. Mock and anti-PSF-A546_Pos012_S001	00-qQUhbPj3HxTPkuNaZjLSbY
1		Nucleus	0.000	1.000	Vesicles Paraspeckle	1286	100001283	100000002	Mock anti-PSF-A546 8C-S-PSF V2.00	0	5. Mock and anti-PSF-A546_Pos012_S001	00-qQUhbPj3HxTPkuNaZjLSbY
2		Nucleus	0.000	1.000	Vesicles Paraspeckle	1287	100001284	100000003	Mock anti-PSF-A546 8C-S-PSF V2.00	0	5. Mock and anti-PSF-A546_Pos012_S001	00-qQUhbPj3HxTPkuNaZjLSbY
5		Nucleus	0.000	1.000	Vesicles Paraspeckle	1288	100001285	100000004	Mock anti-PSF-A546 8C-S-PSF V2.00	0	5. Mock and anti-PSF-A546_Pos012_S001	00-qQUhbPj3HxTPkuNaZjLSbY
11		Nucleus	0.000	1.000	Vesicles Paraspeckle	1289	100001286	100000005	Mock anti-PSF-A546 8C-S-PSF V2.00	0	5. Mock and anti-PSF-A546_Pos012_S001	00-qQUhbPj3HxTPkuNaZjLSbY
9		Nucleus	0.000	1.000	Vesicles Paraspeckle	1290	100001287	100000006	Mock anti-PSF-A546 8C-S-PSF V2.00	0	5. Mock and anti-PSF-A546_Pos012_S001	00-qQUhbPj3HxTPkuNaZjLSbY
3		Nucleus	0.000	1.000	Vesicles Paraspeckle	1291	100001288	100000007	Mock anti-PSF-A546 8C-S-PSF V2.00	0	5. Mock and anti-PSF-A546_Pos012_S001	00-qQUhbPj3HxTPkuNaZjLSbY
3		Nucleus	0.000	1.000	Vesicles Paraspeckle	1292	100001289	100000008	Mock anti-PSF-A546 8C-S-PSF V2.00	0	5. Mock and anti-PSF-A546_Pos012_S001	00-qQUhbPj3HxTPkuNaZjLSbY
4		Nucleus	0.000	1.000	Vesicles Paraspeckle	1293	100001290	100000009	Mock anti-PSF-A546 8C-S-PSF V2.00	0	5. Mock and anti-PSF-A546_Pos012_S001	00-qQUhbPj3HxTPkuNaZjLSbY
5		Nucleus	0.000	1.000	Vesicles Paraspeckle	1294	100001291	100000010	Mock anti-PSF-A546 8C-S-PSF V2.00	0	5. Mock and anti-PSF-A546_Pos012_S001	00-qQUhbPj3HxTPkuNaZjLSbY
9		Nucleus	0.000	1.000	Vesicles Paraspeckle	1295	100001292	100000011	Mock anti-PSF-A546 8C-S-PSF V2.00	0	5. Mock and anti-PSF-A546_Pos012_S001	00-qQUhbPj3HxTPkuNaZjLSbY
17		Nucleus	0.000	1.000	Vesicles Paraspeckle	1296	100001293	100000012	Mock anti-PSF-A546 8C-S-PSF V2.00	0	5. Mock and anti-PSF-A546_Pos012_S001	00-qQUhbPj3HxTPkuNaZjLSbY
19		Nucleus	0.000	1.000	Vesicles Paraspeckle	1297	100001294	100000013	Mock anti-PSF-A546 8C-S-PSF V2.00	0	5. Mock and anti-PSF-A546_Pos012_S001	00-qQUhbPj3HxTPkuNaZjLSbY
8		Nucleus	0.000	1.000	Vesicles Paraspeckle	1298	100001295	100000014	Mock anti-PSF-A546 8C-S-PSF V2.00	0	5. Mock and anti-PSF-A546_Pos012_S001	00-qQUhbPj3HxTPkuNaZjLSbY
9		Nucleus	0.000	1.000	Vesicles Paraspeckle	1299	100001296	100000015	Mock anti-PSF-A546 8C-S-PSF V2.00	0	5. Mock and anti-PSF-A546_Pos012_S001	00-qQUhbPj3HxTPkuNaZjLSbY
21		Nucleus	0.000	1.000	Vesicles Paraspeckle	1300	100001297	100000016	Mock anti-PSF-A546 8C-S-PSF V2.00	0	5. Mock and anti-PSF-A546_Pos012_S001	00-qQUhbPj3HxTPkuNaZjLSbY
1		Nucleus	0.000	1.000	Vesicles Paraspeckle	1301	100001298	100000017	Mock anti-PSF-A546 8C-S-PSF V2.00	0	5. Mock and anti-PSF-A546_Pos012_S001	00-qQUhbPj3HxTPkuNaZjLSbY
5		Nucleus	0.000	1.000	Vesicles Paraspeckle	1302	100001299	100000018	Mock anti-PSF-A546 8C-S-PSF V2.00	0	5. Mock and anti-PSF-A546_Pos012_S001	00-qQUhbPj3HxTPkuNaZjLSbY
7		Nucleus	0.000	1.000	Vesicles Paraspeckle	1303	100001300	100000019	Mock anti-PSF-A546 8C-S-PSF V2.00	0	5. Mock and anti-PSF-A546_Pos012_S001	00-qQUhbPj3HxTPkuNaZjLSbY
8		Nucleus	0.000	1.000	Vesicles Paraspeckle	1304	100001301	100000020	Mock anti-PSF-A546 8C-S-PSF V2.00	0	5. Mock and anti-PSF-A546_Pos012_S001	00-qQUhbPj3HxTPkuNaZjLSbY
3		Nucleus	0.000	1.000	Vesicles Paraspeckle	1305	100001302	100000021	Mock anti-PSF-A546 8C-S-PSF V2.00	0	5. Mock and anti-PSF-A546_Pos012_S001	00-qQUhbPj3HxTPkuNaZjLSbY
8		Nucleus	0.000	1.000	Vesicles Paraspeckle	1306	100001303	100000022	Mock anti-PSF-A546 8C-S-PSF V2.00	0	5. Mock and anti-PSF-A546_Pos012_S001	00-qQUhbPj3HxTPkuNaZjLSbY
14		Nucleus	0.000	1.000	Vesicles Paraspeckle	1307	100001304	100000023	Mock anti-PSF-A546 8C-S-PSF V2.00	0	5. Mock and anti-PSF-A546_Pos012_S001	00-qQUhbPj3HxTPkuNaZjLSbY
4		Nucleus	0.000	1.000	Vesicles Paraspeckle	1308	100001305	100000024	Mock anti-PSF-A546 8C-S-PSF V2.00	0	5. Mock and anti-PSF-A546_Pos012_S001	00-qQUhbPj3HxTPkuNaZjLSbY
6		Nucleus	0.000	1.000	Vesicles Paraspeckle	1309	100001306	100000025	Mock anti-PSF-A546 8C-S-PSF V2.00	0	5. Mock and anti-PSF-A546_Pos012_S001	00-qQUhbPj3HxTPkuNaZjLSbY
9		Nucleus	0.000	1.000	Vesicles Paraspeckle	1310	100001307	100000026	Mock anti-PSF-A546 8C-S-PSF V2.00	0	5. Mock and anti-PSF-A546_Pos012_S001	00-qQUhbPj3HxTPkuNaZjLSbY
5		Nucleus	0.000	1.000	Vesicles Paraspeckle	1311	100001308	100000027	Mock anti-PSF-A546 8C-S-PSF V2.00	0	5. Mock and anti-PSF-A546_Pos012_S001	00-qQUhbPj3HxTPkuNaZjLSbY
0		Nucleus	0.000	1.000	Vesicles Paraspeckle	1312	100001309	100000028	Mock anti-PSF-A546 8C-S-PSF V2.00	0	5. Mock and anti-PSF-A546_Pos012_S001	00-qQUhbPj3HxTPkuNaZjLSbY
7		Nucleus	0.000	1.000	Vesicles Paraspeckle	1313	100001310	100000029	Mock anti-PSF-A546 8C-S-PSF V2.00	0	5. Mock and anti-PSF-A546_Pos012_S001	00-qQUhbPj3HxTPkuNaZjLSbY
3		Nucleus	0.000	1.000	Vesicles Paraspeckle	1314	100001311	100000030	Mock anti-PSF-A546 8C-S-PSF V2.00	0	5. Mock and anti-PSF-A546_Pos012_S001	00-qQUhbPj3HxTPkuNaZjLSbY
10		Nucleus	0.000	1.000	Vesicles Paraspeckle	1315	100001312	100000031	Mock anti-PSF-A546 8C-S-PSF V2.00	0	5. Mock and anti-PSF-A546_Pos012_S001	00-qQUhbPj3HxTPkuNaZjLSbY
0		Nucleus	0.000	1.000	Vesicles Paraspeckle	1316	100001313	100000032	Mock anti-PSF-A546 8C-S-PSF V2.00	0	5. Mock and anti-PSF-A546_Pos012_S001	00-qQUhbPj3HxTPkuNaZjLSbY
0		Nucleus	0.000	1.000	Vesicles Paraspeckle	1317	100001314	100000033	Mock anti-PSF-A546 8C-S-PSF V2.00	0	5. Mock and anti-PSF-A546_Pos012_S001	00-qQUhbPj3HxTPkuNaZjLSbY
0		Nucleus	0.000	1.000	Vesicles Paraspeckle	1318	100001315	100000034	Mock anti-PSF-A546 8C-S-PSF V2.00	0	5. Mock and anti-PSF-A546_Pos012_S001	00-qQUhbPj3HxTPkuNaZjLSbY
0		Nucleus	0.000	1.000	Vesicles Paraspeckle	1319	100001316	100000035	Mock anti-PSF-A546 8C-S-PSF V2.00	0	5. Mock and anti-PSF-A546_Pos012_S001	00-qQUhbPj3HxTPkuNaZjLSbY
6		Nucleus	0.000	1.000	Vesicles Paraspeckle	1320	100001317	100000036	Mock anti-PSF-A546 8C-S-PSF V2.00	0	5. Mock and anti-PSF-A546_Pos012_S001	00-qQUhbPj3HxTPkuNaZjLSbY
7		Nucleus	0.000	1.000	Vesicles Paraspeckle	1321	100001318	100000037	Mock anti-PSF-A546 8C-S-PSF V2.00	0	5. Mock and anti-PSF-A546_Pos012_S001	00-qQUhbPj3HxTPkuNaZjLSbY
7		Nucleus	0.000	1.000	Vesicles Paraspeckle	1322	100001319	100000038	Mock anti-PSF-A546 8C-S-PSF V2.00	0	5. Mock and anti-PSF-A546_Pos012_S001	00-qQUhbPj3HxTPkuNaZjLSbY
4		Nucleus	0.000	1.000	Vesicles Paraspeckle	1323	100001320	100000039	Mock anti-PSF-A546 8C-S-PSF V2.00	0	5. Mock and anti-PSF-A546_Pos012_S001	00-qQUhbPj3HxTPkuNaZjLSbY
2		Nucleus	0.000	1.000	Vesicles Paraspeckle	1324	100001321	100000040	Mock anti-PSF-A546 8C-S-PSF V2.00	0	5. Mock and anti-PSF-A546_Pos012_S001	00-qQUhbPj3HxTPkuNaZjLSbY
12		Nucleus	0.000	1.000	Vesicles Paraspeckle	1325	100001322	100000041	Mock anti-PSF-A546 8C-S-PSF V2.00	0	5. Mock and anti-PSF-A546_Pos012_S001	00-qQUhbPj3HxTPkuNaZjLSbY
2		Nucleus	0.000	1.000	Vesicles Paraspeckle	1326	100001323	100000042	Mock anti-PSF-A546 8C-S-PSF V2.00	0	5. Mock and anti-PSF-A546_Pos012_S001	00-qQUhbPj3HxTPkuNaZjLSbY
2		Nucleus	0.000	1.000	Vesicles Paraspeckle	1327	100001324	100000043	Mock anti-PSF-A546 8C-S-PSF V2.00	0	5. Mock and anti-PSF-A546_Pos012_S001	00-qQUhbPj3HxTPkuNaZjLSbY
5		Nucleus	0.000	1.000	Vesicles Paraspeckle	1328	100001325	100000044	Mock anti-PSF-A546 8C-S-PSF V2.00	0	5. Mock and anti-PSF-A546_Pos012_S001	00-qQUhbPj3HxTPkuNaZjLSbY
3		Nucleus	0.000	1.000	Vesicles Paraspeckle	1329	100001326	100000045	Mock anti-PSF-A546 8C-S-PSF V2.00	0	5. Mock and anti-PSF-A546_Pos012_S001	00-qQUhbPj3HxTPkuNaZjLSbY
9		Nucleus	0.000	1.000	Vesicles Paraspeckle	1330	100001327	100000046	Mock anti-PSF-A546 8C-S-PSF V2.00	0	5. Mock and anti-PSF-A546_Pos012_S001	00-qQUhbPj3HxTPkuNaZjLSbY
13		Nucleus	0.000	1.000	Vesicles Paraspeckle	1331	100001328	100000047	Mock anti-PSF-A546 8C-S-PSF V2.00	0	5. Mock and anti-PSF-A546_Pos012_S001	00-qQUhbPj3HxTPkuNaZjLSbY
8		Nucleus	0.000	1.000	Vesicles Paraspeckle	1332	100001329	100000048	Mock anti-PSF-A546 8C-S-PSF V2.00	0	5. Mock and anti-PSF-A546_Pos012_S001	00-qQUhbPj3HxTPkuNaZjLSbY
10		Nucleus	0.000	1.000	Vesicles Paraspeckle	1333	100001330	100000049	Mock anti-PSF-A546 8C-S-PSF V2.00	0	5. Mock and anti-PSF-A546_Pos012_S001	00-qQUhbPj3HxTPkuNaZjLSbY
0		Nucleus	0.000	1.000	Vesicles Paraspeckle	1334	100001331	100000050	Mock anti-PSF-A546 8C-S-PSF V2.00	0	5. Mock and anti-PSF-A546_Pos012_S001	00-qQUhbPj3HxTPkuNaZjLSbY
8		Nucleus	0.000	1.000	Vesicles Paraspeckle	1335	100001332	100000051	Mock anti-PSF-A546 8C-S-PSF V2.00	0	5. Mock and anti-PSF-A546_Pos012_S001	00-qQUhbPj3HxTPkuNaZjLSbY
5		Nucleus	0.000	1.000	Vesicles Paraspeckle	1336	100001333	100000052	Mock anti-PSF-A546 8C-S-PSF V2.00	0	5. Mock and anti-PSF-A546_Pos012_S001	00-qQUhbPj3HxTPkuNaZjLSbY
9		Nucleus	0.000	1.000	Vesicles Paraspeckle	1337	100001334	100000053	Mock anti-PSF-A546 8C-S-PSF V2.00	0	5. Mock and anti-PSF-A546_Pos012_S001	00-qQUhbPj3HxTPkuNaZjLSbY
8		Nucleus	0.000	1.000	Vesicles Paraspeckle	1338	100001335	100000054	Mock anti-PSF-A546 8C-S-PSF V2.00	0	5. Mock and anti-PSF-A546_Pos012_S001	00-qQUhbPj3HxTPkuNaZjLSbY
4		Nucleus	0.000	1.000	Vesicles Paraspeckle	1339	100001336	100000055	Mock anti-PSF-A546 8C-S-PSF V2.00	0	5. Mock and anti-PSF-A546_Pos012_S001	00-qQUhbPj3HxTPkuNaZjLSbY
8		Nucleus	0.000	1.000	Vesicles Paraspeckle	1340	100001337	100000056	Mock anti-PSF-A546 8C-S-PSF V2.00	0	5. Mock and anti-PSF-A546_Pos012_S001	00-qQUhbPj3HxTPkuNaZjLSbY
7		Nucleus	0.000	1.000	Vesicles Paraspeckle	1341	100001338	100000057	Mock anti-PSF-A546 8C-S-PSF V2.00	0	5. Mock and anti-PSF-A546_Pos012_S001	00-qQUhbPj3HxTPkuNaZjLSbY
5		Nucleus	0.000	1.000	Vesicles Paraspeckle	1342	100001339	100000058	Mock anti-PSF-A546 8C-S-PSF V2.00	0	5. Mock and anti-PSF-A546_Pos012_S001	00-qQUhbPj3HxTPkuNaZjLSbY
0		Nucleus	0.000	1.000	Vesicles Paraspeckle	1343	100001340	100000059	Mock anti-PSF-A546 8C-S-PSF V2.00	0	5. Mock and anti-PSF-A546_Pos012_S001	00-qQUhbPj3HxTPkuNaZjLSbY
5		Nucleus	0.000	1.000	Vesicles Paraspeckle	1344	100001341	100000060	Mock anti-PSF-A546 8C-S-PSF V2.00	0	5. Mock and anti-PSF-A546_Pos012_S001	00-qQUhbPj3HxTPkuNaZjLSbY
1		Nucleus	0.000	1.000	Vesicles Paraspeckle	1345	100001342	100000061	Mock anti-PSF-A546 8C-S-PSF V2.00	0	5. Mock and anti-PSF-A546_Pos012_S001	00-qQUhbPj3HxTPkuNaZjLSbY
1		Nucleus	0.000	1.000	Vesicles Paraspeckle	1346	100001343	100000062	Mock anti-PSF-A546 8C-S-PSF V2.00	0	5. Mock and anti-PSF-A546_Pos012_S001	00-qQUhbPj3HxTPkuNaZjLSbY
8		Nucleus	0.000	1.000	Vesicles Paraspeckle	1347	100001344	100000063	Mock anti-PSF-A546 8C-S-PSF V2.00	0	5. Mock and anti-PSF-A546_Pos012_S001	00-qQUhbPj3HxTPkuNaZjLSbY
2		Nucleus	0.000	1.000	Vesicles Paraspeckle	1348	100001345	100000064	Mock anti-PSF-A546 8C-S-PSF V2.00	0	5. Mock and anti-PSF-A546_Pos012_S001	00-qQUhbPj3HxTPkuNaZjLSbY
2		Nucleus	0.000	1.000	Vesicles Paraspeckle	1349	100001346	100000065	Mock anti-PSF-A546 8C-S-PSF V2.00	0	5. Mock and anti-PSF-A546_Pos012_S001	00-qQUhbPj3HxTPkuNaZjLSbY
7		Nucleus	0.000	1.000	Vesicles Paraspeckle	1350	100001347	100000066	Mock anti-PSF-A546 8C-S-PSF V2.00	0	5. Mock and anti-PSF-A546_Pos012_S001	00-qQUhbPj3HxTPkuNaZjLSbY
10		Nucleus	0.000	1.000	Vesicles Paraspeckle	1351	100001348	100000067	Mock anti-PSF-A546 8C-S-PSF V2.00	0	5. Mock and anti-PSF-A546_Pos012_S001	00-qQUhbPj3HxTPkuNaZjLSbY
7		Nucleus	0.000	1.000	Vesicles Paraspeckle	1352	100001349	100000068	Mock anti-PSF-A546 8C-S-PSF V2.00	0	5. Mock and anti-PSF-A546_Pos012_S001	00-qQUhbPj3HxTPkuNaZjLSbY
13		Nucleus	0.000	1.000	Vesicles Paraspeckle	1353	100001350	100000069	Mock anti-PSF-A546 8C-S-PSF V2.00	0	5. Mock and anti-PSF-A546_Pos012_S001	00-qQUhbPj3HxTPkuNaZjLSbY
0		Nucleus	0.000	1.000	Vesicles Paraspeckle	1354	100001351	100000070	Mock anti-PSF-A546 8C-S-PSF V2.00	0	5. Mock and anti-PSF-A546_Pos012_S001	00-qQUhbPj3HxTPkuNaZjLSbY
2		Nucleus	0.000	1.000	Vesicles Paraspeckle	1355	100001352	100000071	Mock anti-PSF-A546 8C-S-PSF V2.00	0	5. Mock and anti-PSF-A546_Pos012_S001	00-qQUhbPj3HxTPkuNaZjLSbY
7		Nucleus	0.000	1.000	Vesicles Paraspeckle	1356	100001353	100000072	Mock anti-PSF-A546 8C-S-PSF V2.00	0	5. Mock and anti-PSF-A546_Pos012_S001	00-qQUhbPj3HxTPkuNaZjLSbY
8		Nucleus	0.000	1.000	Vesicles Paraspeckle	1357	100001354	100000073	Mock anti-PSF-A546 8C-S-PSF V2.00	0	5. Mock and anti-PSF-A546_Pos012_S001	00-qQUhbPj3HxTPkuNaZjLSbY
11		Nucleus	0.000	1.000	Vesicles Paraspeckle	1358	100001355	100000074	Mock anti-PSF-A546 8C-S-PSF V2.00	0	5. Mock and anti-PSF-A546_Pos012_S001	00-qQUhbPj3HxTPkuNaZjLSbY
3		Nucleus	0.000	1.000	Vesicles Paraspeckle	1359	100001356	100000075	Mock anti-PSF-A546 8C-S-PSF V2.00	0	5. Mock and anti-PSF-A546_Pos012_S001	00-qQUhbPj3HxTPkuNaZjLSbY
4		Nucleus	0.000	1.000	Vesicles Paraspeckle	1360	100001357	100000076	Mock anti-PSF-A546 8C-S-PSF V2.00	0	5. Mock and anti-PSF-A546_Pos012_S001	00-qQUhbPj3HxTPkuNaZjLSbY
0		Nucleus	0.000	1.000	Vesicles Paraspeckle	1361	100001358	100000077	Mock anti-PSF-A546 8C-S-PSF V2.00	0	5. Mock and anti-PSF-A546_Pos012_S001	00-qQUhbPj3HxTPkuNaZjLSbY
7		Nucleus	0.000	1.000	Vesicles Paraspeckle	1362	100001359	100000078	Mock anti-PSF-A546 8C-S-PSF V2.00	0	5. Mock and anti-PSF-A546_Pos012_S001	00-qQUhbPj3HxTPkuNaZjLSbY
6		Nucleus	0.000	1.000	Vesicles Paraspeckle	1363	100001360	100000079	Mock anti-PSF-A546 8C-S-PSF V2.00	0	5. Mock and anti-PSF-A546_Pos012_S001	00-qQUhbPj3HxTPkuNaZjLSbY
3		Nucleus	0.000	1.000	Vesicles Paraspeckle	1364	100001361	100000080	Mock anti-PSF-A546 8C-S-PSF V2.00	0	5. Mock and anti-PSF-A546_Pos012_S001	00-qQUhbPj3HxTPkuNaZjLSbY
0		Nucleus	0.000	1.000	Vesicles Paraspeckle	1365	100001362	100000081	Mock anti-PSF-A546 8C-S-PSF V2.00	0	5. Mock and anti-PSF-A546_Pos012_S001	00-qQUhbPj3HxTPkuNaZjLSbY
3		Nucleus	0.000	1.000	Vesicles Paraspeckle	1366	100001363	100000082	Mock anti-PSF-A546 8C-S-PSF V2.00	0	5. Mock and anti-PSF-A546_Pos012_S001	00-qQUhbPj3HxTPkuNaZjLSbY
0		Nucleus	0.000	1.000	Vesicles Paraspeckle	1367	100001364	100000083	Mock anti-PSF-A546 8C-S-PSF V2.00	0	5. Mock and anti-PSF-A546_Pos012_S001	00-qQUhbPj3HxTPkuNaZjLSbY
0		Nucleus	0.000	1.000	Vesicles Paraspeckle	1368	100001365	100000084	Mock anti-PSF-A546 8C-S-PSF V2.00	0	5. Mock and anti-PSF-A546_Pos012_S001	00-qQUhbPj3HxTPkuNaZjLSbY
0		Nucleus	0.000	1.000	Vesicles Paraspeckle	1369	100001366	100000085	Mock anti-PSF-A546 8C-S-PSF V2.00	0	5. Mock and anti-PSF-A546_Pos012_S001	00-qQUhbPj3HxTPkuNaZjLSbY
5		Nucleus	0.000	1.000	Vesicles Paraspeckle	1370	100001367	100000086	Mock anti-PSF-A546 8C-S-PSF V2.00	0	5. Mock and anti-PSF-A546_Pos012_S001	00-qQUhbPj3HxTPkuNaZjLSbY
14		Nucleus	0.000	1.000	Vesicles Paraspeckle	1371	100001368	100000087	Mock anti-PSF-A546 8C-S-PSF V2.00	0	5. Mock and anti-PSF-A546_Pos012_S001	00-qQUhbPj3HxTPkuNaZjLSbY
14		Nucleus	0.000	1.000	Vesicles Paraspeckle	1372	100001369	100000088	Mock anti-PSF-A546 8C-S-PSF V2.00	0	5. Mock and anti-PSF-A546_Pos012_S001	00-qQUhbPj3HxTPkuNaZjLSbY
11		Nucleus	0.000	1.000	Vesicles Paraspeckle	1373	100001370	100000089	Mock anti-PSF-A546 8C-S-PSF V2.00	0	5. Mock and anti-PSF-A546_Pos012_S001	00-qQUhbPj3HxTPkuNaZjLSbY
6		Nucleus	0.000	1.000	Vesicles Paraspeckle	1374	100001371	100000090	Mock anti-PSF-A546 8C-S-PSF V2.00	0	5. Mock and anti-PSF-A546_Pos012_S001	00-qQUhbPj3HxTPkuNaZjLSbY
7		Nucleus	0.000	1.000	Vesicles Paraspeckle	1375	100001372	100000091	Mock anti-PSF-A546 8C-S-PSF V2.00	0	5. Mock and anti-PSF-A546_Pos012_S001	00-qQUhbPj3HxTPkuNaZjLSbY
7		Nucleus	0.000	1.000	Vesicles Paraspeckle	1376	100001373	100000092	Mock anti-PSF-A546 8C-S-PSF V2.00	0	5. Mock and anti-PSF-A546_Pos012_S001	00-qQUhbPj3HxTPkuNaZjLSbY
0		Nucleus	0.000	1.000	Vesicles Paraspeckle	1377	100001374	100000093	Mock anti-PSF-A546 8C-S-PSF V2.00	0	5. Mock and anti-PSF-A546_Pos012_S001	00-qQUhbPj3HxTPkuNaZjLSbY
11		Nucleus	0.000	1.000	Vesicles Paraspeckle	1378	100001375	100000094	Mock anti-PSF-A546 8C-S-PSF V2.00	0	5. Mock and anti-PSF-A546_Pos012_S001	00-qQUhbPj3HxTPkuNaZjLSbY
8		Nucleus	0.000	1.000	Vesicles Paraspeckle	1379	100001376	100000095	Mock anti-PSF-A546 8C-S-PSF V2.00	0	5. Mock and anti-PSF-A546_Pos012_S001	00-qQUhbPj3HxTPkuNaZjLSbY
5		Nucleus	0.000	1.000	Vesicles Paraspeckle	1380	100001377	100000096	Mock anti-PSF-A546 8C-S-PSF V2.00	0	5. Mock and anti-PSF-A546_Pos012_S001	00-qQUhbPj3HxTPkuNaZjLSbY
5		Nucleus	0.000	1.000	Vesicles Paraspeckle	1381	100001378	100000097	Mock anti-PSF-A546 8C-S-PSF V2.00	0	5. Mock and anti-PSF-A546_Pos012_S001	00-qQUhbPj3HxTPkuNaZjLSbY
1		Nucleus	0.000	1.000	Vesicles Paraspeckle	1382	100001379	100000098	Mock anti-PSF-A546 8C-S-PSF V2.00	0	5. Mock and anti-PSF-A546_Pos012_S001	00-qQUhbPj3HxTPkuNaZjLSbY
0		Nucleus	0.000	1.000	Vesicles Paraspeckle	1383	100001380	100000099	Mock anti-PSF-A546 8C-S-PSF V2.00	0	5. Mock and anti-PSF-A546_Pos012_S001	00-qQUhbPj3HxTPkuNaZjLSbY
2		Nucleus	0.000	1.000	Vesicles Paraspeckle	1384	100001381	100000100	Mock anti-PSF-A546 8C-S-PSF V2.00	0	5. Mock and anti-PSF-A546_Pos012_S001	00-qQUhbPj3HxTPkuNaZjLSbY
12		Nucleus	0.000	1.000	Vesicles Paraspeckle	1385	100001382	100000101	Mock anti-PSF-A546 8C-S-PSF V2.00	0	5. Mock and anti-PSF-A546_Pos012_S001	00-qQUhbPj3HxTPkuNaZjLSbY
11		Nucleus	0.000	1.000	Vesicles Paraspeckle	1386	100001383	100000102	Mock anti-PSF-A546 8C-S-PSF V2.00	0	5. Mock and anti-PSF-A546_Pos012_S001	00-qQUhbPj3HxTPkuNaZjLSbY
2		Nucleus	0.000	1.000	Vesicles Paraspeckle	1387	100001384	100000103	Mock anti-PSF-A546 8C-S-PSF V2.00	0	5. Mock and anti-PSF-A546_Pos012_S001	00-qQUhbPj3HxTPkuNaZjLSbY
0		Nucleus	0.000	1.000	Vesicles Paraspeckle	1388	100001385	100000104	Mock anti-PSF-A546 8C-S-PSF V2.00	0	5. Mock and anti-PSF-A546_Pos012_S001	00-qQUhbPj3HxTPkuNaZjLSbY
9		Nucleus	0.000	1.000	Vesicles Paraspeckle	1389	100001386	100000000	Mock anti-PSF-A546 8C-S-PSF V2.00	0	5. Mock and anti-PSF-A546_Pos013_S001	00-WMeNCdkx8ogHrKw9rD2qvc
7		Nucleus	0.000	1.000	Vesicles Paraspeckle	1390	100001387	100000001	Mock anti-PSF-A546 8C-S-PSF V2.00	0	5. Mock and anti-PSF-A546_Pos013_S001	00-WMeNCdkx8ogHrKw9rD2qvc
11		Nucleus	0.000	1.000	Vesicles Paraspeckle	1391	100001388	100000002	Mock anti-PSF-A546 8C-S-PSF V2.00	0	5. Mock and anti-PSF-A546_Pos013_S001	00-WMeNCdkx8ogHrKw9rD2qvc
5		Nucleus	0.000	1.000	Vesicles Paraspeckle	1392	100001389	100000003	Mock anti-PSF-A546 8C-S-PSF V2.00	0	5. Mock and anti-PSF-A546_Pos013_S001	00-WMeNCdkx8ogHrKw9rD2qvc
9		Nucleus	0.000	1.000	Vesicles Paraspeckle	1393	100001390	100000004	Mock anti-PSF-A546 8C-S-PSF V2.00	0	5. Mock and anti-PSF-A546_Pos013_S001	00-WMeNCdkx8ogHrKw9rD2qvc
1		Nucleus	0.000	1.000	Vesicles Paraspeckle	1394	100001391	100000005	Mock anti-PSF-A546 8C-S-PSF V2.00	0	5. Mock and anti-PSF-A546_Pos013_S001	00-WMeNCdkx8ogHrKw9rD2qvc
8		Nucleus	0.000	1.000	Vesicles Paraspeckle	1395	100001392	100000006	Mock anti-PSF-A546 8C-S-PSF V2.00	0	5. Mock and anti-PSF-A546_Pos013_S001	00-WMeNCdkx8ogHrKw9rD2qvc
11		Nucleus	0.000	1.000	Vesicles Paraspeckle	1396	100001393	100000007	Mock anti-PSF-A546 8C-S-PSF V2.00	0	5. Mock and anti-PSF-A546_Pos013_S001	00-WMeNCdkx8ogHrKw9rD2qvc
11		Nucleus	0.000	1.000	Vesicles Paraspeckle	1397	100001394	100000008	Mock anti-PSF-A546 8C-S-PSF V2.00	0	5. Mock and anti-PSF-A546_Pos013_S001	00-WMeNCdkx8ogHrKw9rD2qvc
4		Nucleus	0.000	1.000	Vesicles Paraspeckle	1398	100001395	100000009	Mock anti-PSF-A546 8C-S-PSF V2.00	0	5. Mock and anti-PSF-A546_Pos013_S001	00-WMeNCdkx8ogHrKw9rD2qvc
11		Nucleus	0.000	1.000	Vesicles Paraspeckle	1399	100001396	100000010	Mock anti-PSF-A546 8C-S-PSF V2.00	0	5. Mock and anti-PSF-A546_Pos013_S001	00-WMeNCdkx8ogHrKw9rD2qvc
9		Nucleus	0.000	1.000	Vesicles Paraspeckle	1400	100001397	100000011	Mock anti-PSF-A546 8C-S-PSF V2.00	0	5. Mock and anti-PSF-A546_Pos013_S001	00-WMeNCdkx8ogHrKw9rD2qvc
7		Nucleus	0.000	1.000	Vesicles Paraspeckle	1401	100001398	100000012	Mock anti-PSF-A546 8C-S-PSF V2.00	0	5. Mock and anti-PSF-A546_Pos013_S001	00-WMeNCdkx8ogHrKw9rD2qvc
13		Nucleus	0.000	1.000	Vesicles Paraspeckle	1402	100001399	100000013	Mock anti-PSF-A546 8C-S-PSF V2.00	0	5. Mock and anti-PSF-A546_Pos013_S001	00-WMeNCdkx8ogHrKw9rD2qvc
3		Nucleus	0.000	1.000	Vesicles Paraspeckle	1403	100001400	100000014	Mock anti-PSF-A546 8C-S-PSF V2.00	0	5. Mock and anti-PSF-A546_Pos013_S001	00-WMeNCdkx8ogHrKw9rD2qvc
5		Nucleus	0.000	1.000	Vesicles Paraspeckle	1404	100001401	100000015	Mock anti-PSF-A546 8C-S-PSF V2.00	0	5. Mock and anti-PSF-A546_Pos013_S001	00-WMeNCdkx8ogHrKw9rD2qvc
2		Nucleus	0.000	1.000	Vesicles Paraspeckle	1405	100001402	100000016	Mock anti-PSF-A546 8C-S-PSF V2.00	0	5. Mock and anti-PSF-A546_Pos013_S001	00-WMeNCdkx8ogHrKw9rD2qvc
4		Nucleus	0.000	1.000	Vesicles Paraspeckle	1406	100001403	100000017	Mock anti-PSF-A546 8C-S-PSF V2.00	0	5. Mock and anti-PSF-A546_Pos013_S001	00-WMeNCdkx8ogHrKw9rD2qvc
1		Nucleus	0.000	1.000	Vesicles Paraspeckle	1407	100001404	100000018	Mock anti-PSF-A546 8C-S-PSF V2.00	0	5. Mock and anti-PSF-A546_Pos013_S001	00-WMeNCdkx8ogHrKw9rD2qvc
8		Nucleus	0.000	1.000	Vesicles Paraspeckle	1408	100001405	100000019	Mock anti-PSF-A546 8C-S-PSF V2.00	0	5. Mock and anti-PSF-A546_Pos013_S001	00-WMeNCdkx8ogHrKw9rD2qvc
2		Nucleus	0.000	1.000	Vesicles Paraspeckle	1409	100001406	100000020	Mock anti-PSF-A546 8C-S-PSF V2.00	0	5. Mock and anti-PSF-A546_Pos013_S001	00-WMeNCdkx8ogHrKw9rD2qvc
9		Nucleus	0.000	1.000	Vesicles Paraspeckle	1410	100001407	100000021	Mock anti-PSF-A546 8C-S-PSF V2.00	0	5. Mock and anti-PSF-A546_Pos013_S001	00-WMeNCdkx8ogHrKw9rD2qvc
1		Nucleus	0.000	1.000	Vesicles Paraspeckle	1411	100001408	100000022	Mock anti-PSF-A546 8C-S-PSF V2.00	0	5. Mock and anti-PSF-A546_Pos013_S001	00-WMeNCdkx8ogHrKw9rD2qvc
4		Nucleus	0.000	1.000	Vesicles Paraspeckle	1412	100001409	100000023	Mock anti-PSF-A546 8C-S-PSF V2.00	0	5. Mock and anti-PSF-A546_Pos013_S001	00-WMeNCdkx8ogHrKw9rD2qvc
11		Nucleus	0.000	1.000	Vesicles Paraspeckle	1413	100001410	100000024	Mock anti-PSF-A546 8C-S-PSF V2.00	0	5. Mock and anti-PSF-A546_Pos013_S001	00-WMeNCdkx8ogHrKw9rD2qvc
1		Nucleus	0.000	1.000	Vesicles Paraspeckle	1414	100001411	100000025	Mock anti-PSF-A546 8C-S-PSF V2.00	0	5. Mock and anti-PSF-A546_Pos013_S001	00-WMeNCdkx8ogHrKw9rD2qvc
12		Nucleus	0.000	1.000	Vesicles Paraspeckle	1415	100001412	100000026	Mock anti-PSF-A546 8C-S-PSF V2.00	0	5. Mock and anti-PSF-A546_Pos013_S001	00-WMeNCdkx8ogHrKw9rD2qvc
10		Nucleus	0.000	1.000	Vesicles Paraspeckle	1416	100001413	100000027	Mock anti-PSF-A546 8C-S-PSF V2.00	0	5. Mock and anti-PSF-A546_Pos013_S001	00-WMeNCdkx8ogHrKw9rD2qvc
5		Nucleus	0.000	1.000	Vesicles Paraspeckle	1417	100001414	100000028	Mock anti-PSF-A546 8C-S-PSF V2.00	0	5. Mock and anti-PSF-A546_Pos013_S001	00-WMeNCdkx8ogHrKw9rD2qvc
11		Nucleus	0.000	1.000	Vesicles Paraspeckle	1418	100001415	100000029	Mock anti-PSF-A546 8C-S-PSF V2.00	0	5. Mock and anti-PSF-A546_Pos013_S001	00-WMeNCdkx8ogHrKw9rD2qvc
5		Nucleus	0.000	1.000	Vesicles Paraspeckle	1419	100001416	100000030	Mock anti-PSF-A546 8C-S-PSF V2.00	0	5. Mock and anti-PSF-A546_Pos013_S001	00-WMeNCdkx8ogHrKw9rD2qvc
2		Nucleus	0.000	1.000	Vesicles Paraspeckle	1420	100001417	100000031	Mock anti-PSF-A546 8C-S-PSF V2.00	0	5. Mock and anti-PSF-A546_Pos013_S001	00-WMeNCdkx8ogHrKw9rD2qvc
0		Nucleus	0.000	1.000	Vesicles Paraspeckle	1421	100001418	100000032	Mock anti-PSF-A546 8C-S-PSF V2.00	0	5. Mock and anti-PSF-A546_Pos013_S001	00-WMeNCdkx8ogHrKw9rD2qvc
0		Nucleus	0.000	1.000	Vesicles Paraspeckle	1422	100001419	100000033	Mock anti-PSF-A546 8C-S-PSF V2.00	0	5. Mock and anti-PSF-A546_Pos013_S001	00-WMeNCdkx8ogHrKw9rD2qvc
70		Nucleus	0.000	1.000	Vesicles Paraspeckle	1423	100001420	100000034	Mock anti-PSF-A546 8C-S-PSF V2.00	0	5. Mock and anti-PSF-A546_Pos013_S001	00-WMeNCdkx8ogHrKw9rD2qvc
14		Nucleus	0.000	1.000	Vesicles Paraspeckle	1424	100001421	100000035	Mock anti-PSF-A546 8C-S-PSF V2.00	0	5. Mock and anti-PSF-A546_Pos013_S001	00-WMeNCdkx8ogHrKw9rD2qvc
1		Nucleus	0.000	1.000	Vesicles Paraspeckle	1425	100001422	100000036	Mock anti-PSF-A546 8C-S-PSF V2.00	0	5. Mock and anti-PSF-A546_Pos013_S001	00-WMeNCdkx8ogHrKw9rD2qvc
8		Nucleus	0.000	1.000	Vesicles Paraspeckle	1426	100001423	100000037	Mock anti-PSF-A546 8C-S-PSF V2.00	0	5. Mock and anti-PSF-A546_Pos013_S001	00-WMeNCdkx8ogHrKw9rD2qvc
2		Nucleus	0.000	1.000	Vesicles Paraspeckle	1427	100001424	100000038	Mock anti-PSF-A546 8C-S-PSF V2.00	0	5. Mock and anti-PSF-A546_Pos013_S001	00-WMeNCdkx8ogHrKw9rD2qvc
14		Nucleus	0.000	1.000	Vesicles Paraspeckle	1428	100001425	100000039	Mock anti-PSF-A546 8C-S-PSF V2.00	0	5. Mock and anti-PSF-A546_Pos013_S001	00-WMeNCdkx8ogHrKw9rD2qvc
0		Nucleus	0.000	1.000	Vesicles Paraspeckle	1429	100001426	100000040	Mock anti-PSF-A546 8C-S-PSF V2.00	0	5. Mock and anti-PSF-A546_Pos013_S001	00-WMeNCdkx8ogHrKw9rD2qvc
14		Nucleus	0.000	1.000	Vesicles Paraspeckle	1430	100001427	100000041	Mock anti-PSF-A546 8C-S-PSF V2.00	0	5. Mock and anti-PSF-A546_Pos013_S001	00-WMeNCdkx8ogHrKw9rD2qvc
2		Nucleus	0.000	1.000	Vesicles Paraspeckle	1431	100001428	100000042	Mock anti-PSF-A546 8C-S-PSF V2.00	0	5. Mock and anti-PSF-A546_Pos013_S001	00-WMeNCdkx8ogHrKw9rD2qvc
17		Nucleus	0.000	1.000	Vesicles Paraspeckle	1432	100001429	100000043	Mock anti-PSF-A546 8C-S-PSF V2.00	0	5. Mock and anti-PSF-A546_Pos013_S001	00-WMeNCdkx8ogHrKw9rD2qvc
11		Nucleus	0.000	1.000	Vesicles Paraspeckle	1433	100001430	100000044	Mock anti-PSF-A546 8C-S-PSF V2.00	0	5. Mock and anti-PSF-A546_Pos013_S001	00-WMeNCdkx8ogHrKw9rD2qvc
10		Nucleus	0.000	1.000	Vesicles Paraspeckle	1434	100001431	100000045	Mock anti-PSF-A546 8C-S-PSF V2.00	0	5. Mock and anti-PSF-A546_Pos013_S001	00-WMeNCdkx8ogHrKw9rD2qvc
5		Nucleus	0.000	1.000	Vesicles Paraspeckle	1435	100001432	100000046	Mock anti-PSF-A546 8C-S-PSF V2.00	0	5. Mock and anti-PSF-A546_Pos013_S001	00-WMeNCdkx8ogHrKw9rD2qvc
8		Nucleus	0.000	1.000	Vesicles Paraspeckle	1436	100001433	100000047	Mock anti-PSF-A546 8C-S-PSF V2.00	0	5. Mock and anti-PSF-A546_Pos013_S001	00-WMeNCdkx8ogHrKw9rD2qvc
6		Nucleus	0.000	1.000	Vesicles Paraspeckle	1437	100001434	100000048	Mock anti-PSF-A546 8C-S-PSF V2.00	0	5. Mock and anti-PSF-A546_Pos013_S001	00-WMeNCdkx8ogHrKw9rD2qvc
9		Nucleus	0.000	1.000	Vesicles Paraspeckle	1438	100001435	100000049	Mock anti-PSF-A546 8C-S-PSF V2.00	0	5. Mock and anti-PSF-A546_Pos013_S001	00-WMeNCdkx8ogHrKw9rD2qvc
13		Nucleus	0.000	1.000	Vesicles Paraspeckle	1439	100001436	100000050	Mock anti-PSF-A546 8C-S-PSF V2.00	0	5. Mock and anti-PSF-A546_Pos013_S001	00-WMeNCdkx8ogHrKw9rD2qvc
10		Nucleus	0.000	1.000	Vesicles Paraspeckle	1440	100001437	100000051	Mock anti-PSF-A546 8C-S-PSF V2.00	0	5. Mock and anti-PSF-A546_Pos013_S001	00-WMeNCdkx8ogHrKw9rD2qvc
14		Nucleus	0.000	1.000	Vesicles Paraspeckle	1441	100001438	100000052	Mock anti-PSF-A546 8C-S-PSF V2.00	0	5. Mock and anti-PSF-A546_Pos013_S001	00-WMeNCdkx8ogHrKw9rD2qvc
13		Nucleus	0.000	1.000	Vesicles Paraspeckle	1442	100001439	100000053	Mock anti-PSF-A546 8C-S-PSF V2.00	0	5. Mock and anti-PSF-A546_Pos013_S001	00-WMeNCdkx8ogHrKw9rD2qvc
8		Nucleus	0.000	1.000	Vesicles Paraspeckle	1443	100001440	100000054	Mock anti-PSF-A546 8C-S-PSF V2.00	0	5. Mock and anti-PSF-A546_Pos013_S001	00-WMeNCdkx8ogHrKw9rD2qvc
11		Nucleus	0.000	1.000	Vesicles Paraspeckle	1444	100001441	100000055	Mock anti-PSF-A546 8C-S-PSF V2.00	0	5. Mock and anti-PSF-A546_Pos013_S001	00-WMeNCdkx8ogHrKw9rD2qvc
7		Nucleus	0.000	1.000	Vesicles Paraspeckle	1445	100001442	100000056	Mock anti-PSF-A546 8C-S-PSF V2.00	0	5. Mock and anti-PSF-A546_Pos013_S001	00-WMeNCdkx8ogHrKw9rD2qvc
4		Nucleus	0.000	1.000	Vesicles Paraspeckle	1446	100001443	100000057	Mock anti-PSF-A546 8C-S-PSF V2.00	0	5. Mock and anti-PSF-A546_Pos013_S001	00-WMeNCdkx8ogHrKw9rD2qvc
8		Nucleus	0.000	1.000	Vesicles Paraspeckle	1447	100001444	100000058	Mock anti-PSF-A546 8C-S-PSF V2.00	0	5. Mock and anti-PSF-A546_Pos013_S001	00-WMeNCdkx8ogHrKw9rD2qvc
2		Nucleus	0.000	1.000	Vesicles Paraspeckle	1448	100001445	100000059	Mock anti-PSF-A546 8C-S-PSF V2.00	0	5. Mock and anti-PSF-A546_Pos013_S001	00-WMeNCdkx8ogHrKw9rD2qvc
17		Nucleus	0.000	1.000	Vesicles Paraspeckle	1450	100001446	100000060	Mock anti-PSF-A546 8C-S-PSF V2.00	0	5. Mock and anti-PSF-A546_Pos013_S001	00-WMeNCdkx8ogHrKw9rD2qvc
7		Nucleus	0.000	1.000	Vesicles Paraspeckle	1451	100001447	100000061	Mock anti-PSF-A546 8C-S-PSF V2.00	0	5. Mock and anti-PSF-A546_Pos013_S001	00-WMeNCdkx8ogHrKw9rD2qvc
8		Nucleus	0.000	1.000	Vesicles Paraspeckle	1452	100001448	100000062	Mock anti-PSF-A546 8C-S-PSF V2.00	0	5. Mock and anti-PSF-A546_Pos013_S001	00-WMeNCdkx8ogHrKw9rD2qvc
6		Nucleus	0.000	1.000	Vesicles Paraspeckle	1453	100001449	100000063	Mock anti-PSF-A546 8C-S-PSF V2.00	0	5. Mock and anti-PSF-A546_Pos013_S001	00-WMeNCdkx8ogHrKw9rD2qvc
0		Nucleus	0.000	1.000	Vesicles Paraspeckle	1454	100001450	100000064	Mock anti-PSF-A546 8C-S-PSF V2.00	0	5. Mock and anti-PSF-A546_Pos013_S001	00-WMeNCdkx8ogHrKw9rD2qvc
3		Nucleus	0.000	1.000	Vesicles Paraspeckle	1455	100001451	100000065	Mock anti-PSF-A546 8C-S-PSF V2.00	0	5. Mock and anti-PSF-A546_Pos013_S001	00-WMeNCdkx8ogHrKw9rD2qvc
4		Nucleus	0.000	1.000	Vesicles Paraspeckle	1456	100001452	100000066	Mock anti-PSF-A546 8C-S-PSF V2.00	0	5. Mock and anti-PSF-A546_Pos013_S001	00-WMeNCdkx8ogHrKw9rD2qvc
8		Nucleus	0.000	1.000	Vesicles Paraspeckle	1457	100001453	100000067	Mock anti-PSF-A546 8C-S-PSF V2.00	0	5. Mock and anti-PSF-A546_Pos013_S001	00-WMeNCdkx8ogHrKw9rD2qvc
0		Nucleus	0.000	1.000	Vesicles Paraspeckle	1458	100001454	100000068	Mock anti-PSF-A546 8C-S-PSF V2.00	0	5. Mock and anti-PSF-A546_Pos013_S001	00-WMeNCdkx8ogHrKw9rD2qvc
14		Nucleus	0.000	1.000	Vesicles Paraspeckle	1459	100001455	100000069	Mock anti-PSF-A546 8C-S-PSF V2.00	0	5. Mock and anti-PSF-A546_Pos013_S001	00-WMeNCdkx8ogHrKw9rD2qvc
5		Nucleus	0.000	1.000	Vesicles Paraspeckle	1460	100001456	100000070	Mock anti-PSF-A546 8C-S-PSF V2.00	0	5. Mock and anti-PSF-A546_Pos013_S001	00-WMeNCdkx8ogHrKw9rD2qvc
1		Nucleus	0.000	1.000	Vesicles Paraspeckle	1461	100001457	100000071	Mock anti-PSF-A546 8C-S-PSF V2.00	0	5. Mock and anti-PSF-A546_Pos013_S001	00-WMeNCdkx8ogHrKw9rD2qvc
3		Nucleus	0.000	1.000	Vesicles Paraspeckle	1462	100001458	100000072	Mock anti-PSF-A546 8C-S-PSF V2.00	0	5. Mock and anti-PSF-A546_Pos013_S001	00-WMeNCdkx8ogHrKw9rD2qvc
16		Nucleus	0.000	1.000	Vesicles Paraspeckle	1463	100001459	100000073	Mock anti-PSF-A546 8C-S-PSF V2.00	0	5. Mock and anti-PSF-A546_Pos013_S001	00-WMeNCdkx8ogHrKw9rD2qvc
3		Nucleus	0.000	1.000	Vesicles Paraspeckle	1464	100001460	100000074	Mock anti-PSF-A546 8C-S-PSF V2.00	0	5. Mock and anti-PSF-A546_Pos013_S001	00-WMeNCdkx8ogHrKw9rD2qvc
9		Nucleus	0.000	1.000	Vesicles Paraspeckle	1465	100001461	100000075	Mock anti-PSF-A546 8C-S-PSF V2.00	0	5. Mock and anti-PSF-A546_Pos013_S001	00-WMeNCdkx8ogHrKw9rD2qvc
6		Nucleus	0.000	1.000	Vesicles Paraspeckle	1466	100001462	100000076	Mock anti-PSF-A546 8C-S-PSF V2.00	0	5. Mock and anti-PSF-A546_Pos013_S001	00-WMeNCdkx8ogHrKw9rD2qvc
9		Nucleus	0.000	1.000	Vesicles Paraspeckle	1467	100001463	100000077	Mock anti-PSF-A546 8C-S-PSF V2.00	0	5. Mock and anti-PSF-A546_Pos013_S001	00-WMeNCdkx8ogHrKw9rD2qvc
11		Nucleus	0.000	1.000	Vesicles Paraspeckle	1468	100001464	100000078	Mock anti-PSF-A546 8C-S-PSF V2.00	0	5. Mock and anti-PSF-A546_Pos013_S001	00-WMeNCdkx8ogHrKw9rD2qvc
1		Nucleus	0.000	1.000	Vesicles Paraspeckle	1469	100001465	100000079	Mock anti-PSF-A546 8C-S-PSF V2.00	0	5. Mock and anti-PSF-A546_Pos013_S001	00-WMeNCdkx8ogHrKw9rD2qvc
9		Nucleus	0.000	1.000	Vesicles Paraspeckle	1470	100001466	100000080	Mock anti-PSF-A546 8C-S-PSF V2.00	0	5. Mock and anti-PSF-A546_Pos013_S001	00-WMeNCdkx8ogHrKw9rD2qvc
8		Nucleus	0.000	1.000	Vesicles Paraspeckle	1471	100001467	100000081	Mock anti-PSF-A546 8C-S-PSF V2.00	0	5. Mock and anti-PSF-A546_Pos013_S001	00-WMeNCdkx8ogHrKw9rD2qvc
4		Nucleus	0.000	1.000	Vesicles Paraspeckle	1472	100001468	100000082	Mock anti-PSF-A546 8C-S-PSF V2.00	0	5. Mock and anti-PSF-A546_Pos013_S001	00-WMeNCdkx8ogHrKw9rD2qvc
5		Nucleus	0.000	1.000	Vesicles Paraspeckle	1473	100001469	100000083	Mock anti-PSF-A546 8C-S-PSF V2.00	0	5. Mock and anti-PSF-A546_Pos013_S001	00-WMeNCdkx8ogHrKw9rD2qvc
5		Nucleus	0.000	1.000	Vesicles Paraspeckle	1474	100001470	100000084	Mock anti-PSF-A546 8C-S-PSF V2.00	0	5. Mock and anti-PSF-A546_Pos013_S001	00-WMeNCdkx8ogHrKw9rD2qvc
0		Nucleus	0.000	1.000	Vesicles Paraspeckle	1475	100001471	100000085	Mock anti-PSF-A546 8C-S-PSF V2.00	0	5. Mock and anti-PSF-A546_Pos013_S001	00-WMeNCdkx8ogHrKw9rD2qvc
0		Nucleus	0.000	1.000	Vesicles Paraspeckle	1476	100001472	100000086	Mock anti-PSF-A546 8C-S-PSF V2.00	0	5. Mock and anti-PSF-A546_Pos013_S001	00-WMeNCdkx8ogHrKw9rD2qvc
3		Nucleus	0.000	1.000	Vesicles Paraspeckle	1477	100001473	100000087	Mock anti-PSF-A546 8C-S-PSF V2.00	0	5. Mock and anti-PSF-A546_Pos013_S001	00-WMeNCdkx8ogHrKw9rD2qvc
18		Nucleus	0.000	1.000	Vesicles Paraspeckle	1478	100001474	100000088	Mock anti-PSF-A546 8C-S-PSF V2.00	0	5. Mock and anti-PSF-A546_Pos013_S001	00-WMeNCdkx8ogHrKw9rD2qvc
2		Nucleus	0.000	1.000	Vesicles Paraspeckle	1479	100001475	100000089	Mock anti-PSF-A546 8C-S-PSF V2.00	0	5. Mock and anti-PSF-A546_Pos013_S001	00-WMeNCdkx8ogHrKw9rD2qvc
15		Nucleus	0.000	1.000	Vesicles Paraspeckle	1480	100001476	100000090	Mock anti-PSF-A546 8C-S-PSF V2.00	0	5. Mock and anti-PSF-A546_Pos013_S001	00-WMeNCdkx8ogHrKw9rD2qvc
3		Nucleus	0.000	1.000	Vesicles Paraspeckle	1481	100001477	100000091	Mock anti-PSF-A546 8C-S-PSF V2.00	0	5. Mock and anti-PSF-A546_Pos013_S001	00-WMeNCdkx8ogHrKw9rD2qvc
12		Nucleus	0.000	1.000	Vesicles Paraspeckle	1482	100001478	100000092	Mock anti-PSF-A546 8C-S-PSF V2.00	0	5. Mock and anti-PSF-A546_Pos013_S001	00-WMeNCdkx8ogHrKw9rD2qvc
3		Nucleus	0.000	1.000	Vesicles Paraspeckle	1483	100001479	100000093	Mock anti-PSF-A546 8C-S-PSF V2.00	0	5. Mock and anti-PSF-A546_Pos013_S001	00-WMeNCdkx8ogHrKw9rD2qvc
4		Nucleus	0.000	1.000	Vesicles Paraspeckle	1484	100001480	100000094	Mock anti-PSF-A546 8C-S-PSF V2.00	0	5. Mock and anti-PSF-A546_Pos013_S001	00-WMeNCdkx8ogHrKw9rD2qvc
2		Nucleus	0.000	1.000	Vesicles Paraspeckle	1485	100001481	100000095	Mock anti-PSF-A546 8C-S-PSF V2.00	0	5. Mock and anti-PSF-A546_Pos013_S001	00-WMeNCdkx8ogHrKw9rD2qvc
5		Nucleus	0.000	1.000	Vesicles Paraspeckle	1486	100001482	100000096	Mock anti-PSF-A546 8C-S-PSF V2.00	0	5. Mock and anti-PSF-A546_Pos013_S001	00-WMeNCdkx8ogHrKw9rD2qvc
12		Nucleus	0.000	1.000	Vesicles Paraspeckle	1487	100001483	100000097	Mock anti-PSF-A546 8C-S-PSF V2.00	0	5. Mock and anti-PSF-A546_Pos013_S001	00-WMeNCdkx8ogHrKw9rD2qvc
9		Nucleus	0.000	1.000	Vesicles Paraspeckle	1488	100001484	100000000	Mock anti-PSF-A546 8C-S-PSF V2.00	0	5. Mock and anti-PSF-A546_Pos014_S001	00-BfWLUoESfHbR8uf8tgXztG
0		Nucleus	0.000	1.000	Vesicles Paraspeckle	1489	100001485	100000001	Mock anti-PSF-A546 8C-S-PSF V2.00	0	5. Mock and anti-PSF-A546_Pos014_S001	00-BfWLUoESfHbR8uf8tgXztG
9		Nucleus	0.000	1.000	Vesicles Paraspeckle	1490	100001486	100000002	Mock anti-PSF-A546 8C-S-PSF V2.00	0	5. Mock and anti-PSF-A546_Pos014_S001	00-BfWLUoESfHbR8uf8tgXztG
3		Nucleus	0.000	1.000	Vesicles Paraspeckle	1491	100001487	100000003	Mock anti-PSF-A546 8C-S-PSF V2.00	0	5. Mock and anti-PSF-A546_Pos014_S001	00-BfWLUoESfHbR8uf8tgXztG
5		Nucleus	0.000	1.000	Vesicles Paraspeckle	1492	100001488	100000004	Mock anti-PSF-A546 8C-S-PSF V2.00	0	5. Mock and anti-PSF-A546_Pos014_S001	00-BfWLUoESfHbR8uf8tgXztG
6		Nucleus	0.000	1.000	Vesicles Paraspeckle	1493	100001489	100000005	Mock anti-PSF-A546 8C-S-PSF V2.00	0	5. Mock and anti-PSF-A546_Pos014_S001	00-BfWLUoESfHbR8uf8tgXztG
3		Nucleus	0.000	1.000	Vesicles Paraspeckle	1494	100001490	100000006	Mock anti-PSF-A546 8C-S-PSF V2.00	0	5. Mock and anti-PSF-A546_Pos014_S001	00-BfWLUoESfHbR8uf8tgXztG
1		Nucleus	0.000	1.000	Vesicles Paraspeckle	1495	100001491	100000007	Mock anti-PSF-A546 8C-S-PSF V2.00	0	5. Mock and anti-PSF-A546_Pos014_S001	00-BfWLUoESfHbR8uf8tgXztG
0		Nucleus	0.000	1.000	Vesicles Paraspeckle	1496	100001492	100000008	Mock anti-PSF-A546 8C-S-PSF V2.00	0	5. Mock and anti-PSF-A546_Pos014_S001	00-BfWLUoESfHbR8uf8tgXztG
2		Nucleus	0.000	1.000	Vesicles Paraspeckle	1497	100001493	100000009	Mock anti-PSF-A546 8C-S-PSF V2.00	0	5. Mock and anti-PSF-A546_Pos014_S001	00-BfWLUoESfHbR8uf8tgXztG
5		Nucleus	0.000	1.000	Vesicles Paraspeckle	1498	100001494	100000010	Mock anti-PSF-A546 8C-S-PSF V2.00	0	5. Mock and anti-PSF-A546_Pos014_S001	00-BfWLUoESfHbR8uf8tgXztG
8		Nucleus	0.000	1.000	Vesicles Paraspeckle	1499	100001495	100000011	Mock anti-PSF-A546 8C-S-PSF V2.00	0	5. Mock and anti-PSF-A546_Pos014_S001	00-BfWLUoESfHbR8uf8tgXztG
12		Nucleus	0.000	1.000	Vesicles Paraspeckle	1500	100001496	100000012	Mock anti-PSF-A546 8C-S-PSF V2.00	0	5. Mock and anti-PSF-A546_Pos014_S001	00-BfWLUoESfHbR8uf8tgXztG
3		Nucleus	0.000	1.000	Vesicles Paraspeckle	1501	100001497	100000013	Mock anti-PSF-A546 8C-S-PSF V2.00	0	5. Mock and anti-PSF-A546_Pos014_S001	00-BfWLUoESfHbR8uf8tgXztG
17		Nucleus	0.000	1.000	Vesicles Paraspeckle	1502	100001498	100000014	Mock anti-PSF-A546 8C-S-PSF V2.00	0	5. Mock and anti-PSF-A546_Pos014_S001	00-BfWLUoESfHbR8uf8tgXztG
2		Nucleus	0.000	1.000	Vesicles Paraspeckle	1503	100001499	100000015	Mock anti-PSF-A546 8C-S-PSF V2.00	0	5. Mock and anti-PSF-A546_Pos014_S001	00-BfWLUoESfHbR8uf8tgXztG
13		Nucleus	0.000	1.000	Vesicles Paraspeckle	1504	100001500	100000016	Mock anti-PSF-A546 8C-S-PSF V2.00	0	5. Mock and anti-PSF-A546_Pos014_S001	00-BfWLUoESfHbR8uf8tgXztG
18		Nucleus	0.000	1.000	Vesicles Paraspeckle	1505	100001501	100000017	Mock anti-PSF-A546 8C-S-PSF V2.00	0	5. Mock and anti-PSF-A546_Pos014_S001	00-BfWLUoESfHbR8uf8tgXztG
6		Nucleus	0.000	1.000	Vesicles Paraspeckle	1506	100001502	100000018	Mock anti-PSF-A546 8C-S-PSF V2.00	0	5. Mock and anti-PSF-A546_Pos014_S001	00-BfWLUoESfHbR8uf8tgXztG
17		Nucleus	0.000	1.000	Vesicles Paraspeckle	1507	100001503	100000019	Mock anti-PSF-A546 8C-S-PSF V2.00	0	5. Mock and anti-PSF-A546_Pos014_S001	00-BfWLUoESfHbR8uf8tgXztG
13		Nucleus	0.000	1.000	Vesicles Paraspeckle	1508	100001504	100000020	Mock anti-PSF-A546 8C-S-PSF V2.00	0	5. Mock and anti-PSF-A546_Pos014_S001	00-BfWLUoESfHbR8uf8tgXztG
18		Nucleus	0.000	1.000	Vesicles Paraspeckle	1509	100001505	100000021	Mock anti-PSF-A546 8C-S-PSF V2.00	0	5. Mock and anti-PSF-A546_Pos014_S001	00-BfWLUoESfHbR8uf8tgXztG
11		Nucleus	0.000	1.000	Vesicles Paraspeckle	1510	100001506	100000022	Mock anti-PSF-A546 8C-S-PSF V2.00	0	5. Mock and anti-PSF-A546_Pos014_S001	00-BfWLUoESfHbR8uf8tgXztG
8		Nucleus	0.000	1.000	Vesicles Paraspeckle	1511	100001507	100000023	Mock anti-PSF-A546 8C-S-PSF V2.00	0	5. Mock and anti-PSF-A546_Pos014_S001	00-BfWLUoESfHbR8uf8tgXztG
9		Nucleus	0.000	1.000	Vesicles Paraspeckle	1512	100001508	100000024	Mock anti-PSF-A546 8C-S-PSF V2.00	0	5. Mock and anti-PSF-A546_Pos014_S001	00-BfWLUoESfHbR8uf8tgXztG
15		Nucleus	0.000	1.000	Vesicles Paraspeckle	1513	100001509	100000025	Mock anti-PSF-A546 8C-S-PSF V2.00	0	5. Mock and anti-PSF-A546_Pos014_S001	00-BfWLUoESfHbR8uf8tgXztG
6		Nucleus	0.000	1.000	Vesicles Paraspeckle	1514	100001510	100000026	Mock anti-PSF-A546 8C-S-PSF V2.00	0	5. Mock and anti-PSF-A546_Pos014_S001	00-BfWLUoESfHbR8uf8tgXztG
7		Nucleus	0.000	1.000	Vesicles Paraspeckle	1515	100001511	100000027	Mock anti-PSF-A546 8C-S-PSF V2.00	0	5. Mock and anti-PSF-A546_Pos014_S001	00-BfWLUoESfHbR8uf8tgXztG
9		Nucleus	0.000	1.000	Vesicles Paraspeckle	1516	100001512	100000028	Mock anti-PSF-A546 8C-S-PSF V2.00	0	5. Mock and anti-PSF-A546_Pos014_S001	00-BfWLUoESfHbR8uf8tgXztG
0		Nucleus	0.000	1.000	Vesicles Paraspeckle	1517	100001513	100000029	Mock anti-PSF-A546 8C-S-PSF V2.00	0	5. Mock and anti-PSF-A546_Pos014_S001	00-BfWLUoESfHbR8uf8tgXztG
1		Nucleus	0.000	1.000	Vesicles Paraspeckle	1518	100001514	100000030	Mock anti-PSF-A546 8C-S-PSF V2.00	0	5. Mock and anti-PSF-A546_Pos014_S001	00-BfWLUoESfHbR8uf8tgXztG
2		Nucleus	0.000	1.000	Vesicles Paraspeckle	1519	100001515	100000031	Mock anti-PSF-A546 8C-S-PSF V2.00	0	5. Mock and anti-PSF-A546_Pos014_S001	00-BfWLUoESfHbR8uf8tgXztG
8		Nucleus	0.000	1.000	Vesicles Paraspeckle	1520	100001516	100000032	Mock anti-PSF-A546 8C-S-PSF V2.00	0	5. Mock and anti-PSF-A546_Pos014_S001	00-BfWLUoESfHbR8uf8tgXztG
2		Nucleus	0.000	1.000	Vesicles Paraspeckle	1521	100001517	100000033	Mock anti-PSF-A546 8C-S-PSF V2.00	0	5. Mock and anti-PSF-A546_Pos014_S001	00-BfWLUoESfHbR8uf8tgXztG
5		Nucleus	0.000	1.000	Vesicles Paraspeckle	1522	100001518	100000034	Mock anti-PSF-A546 8C-S-PSF V2.00	0	5. Mock and anti-PSF-A546_Pos014_S001	00-BfWLUoESfHbR8uf8tgXztG
5		Nucleus	0.000	1.000	Vesicles Paraspeckle	1523	100001519	100000035	Mock anti-PSF-A546 8C-S-PSF V2.00	0	5. Mock and anti-PSF-A546_Pos014_S001	00-BfWLUoESfHbR8uf8tgXztG
0		Nucleus	0.000	1.000	Vesicles Paraspeckle	1524	100001520	100000036	Mock anti-PSF-A546 8C-S-PSF V2.00	0	5. Mock and anti-PSF-A546_Pos014_S001	00-BfWLUoESfHbR8uf8tgXztG
0		Nucleus	0.000	1.000	Vesicles Paraspeckle	1525	100001521	100000037	Mock anti-PSF-A546 8C-S-PSF V2.00	0	5. Mock and anti-PSF-A546_Pos014_S001	00-BfWLUoESfHbR8uf8tgXztG
0		Nucleus	0.000	1.000	Vesicles Paraspeckle	1526	100001522	100000038	Mock anti-PSF-A546 8C-S-PSF V2.00	0	5. Mock and anti-PSF-A546_Pos014_S001	00-BfWLUoESfHbR8uf8tgXztG
13		Nucleus	0.000	1.000	Vesicles Paraspeckle	1527	100001523	100000039	Mock anti-PSF-A546 8C-S-PSF V2.00	0	5. Mock and anti-PSF-A546_Pos014_S001	00-BfWLUoESfHbR8uf8tgXztG
6		Nucleus	0.000	1.000	Vesicles Paraspeckle	1528	100001524	100000040	Mock anti-PSF-A546 8C-S-PSF V2.00	0	5. Mock and anti-PSF-A546_Pos014_S001	00-BfWLUoESfHbR8uf8tgXztG
0		Nucleus	0.000	1.000	Vesicles Paraspeckle	1529	100001525	100000041	Mock anti-PSF-A546 8C-S-PSF V2.00	0	5. Mock and anti-PSF-A546_Pos014_S001	00-BfWLUoESfHbR8uf8tgXztG
6		Nucleus	0.000	1.000	Vesicles Paraspeckle	1530	100001526	100000042	Mock anti-PSF-A546 8C-S-PSF V2.00	0	5. Mock and anti-PSF-A546_Pos014_S001	00-BfWLUoESfHbR8uf8tgXztG
14		Nucleus	0.000	1.000	Vesicles Paraspeckle	1531	100001527	100000043	Mock anti-PSF-A546 8C-S-PSF V2.00	0	5. Mock and anti-PSF-A546_Pos014_S001	00-BfWLUoESfHbR8uf8tgXztG
10		Nucleus	0.000	1.000	Vesicles Paraspeckle	1532	100001528	100000044	Mock anti-PSF-A546 8C-S-PSF V2.00	0	5. Mock and anti-PSF-A546_Pos014_S001	00-BfWLUoESfHbR8uf8tgXztG
0		Nucleus	0.000	1.000	Vesicles Paraspeckle	1533	100001529	100000045	Mock anti-PSF-A546 8C-S-PSF V2.00	0	5. Mock and anti-PSF-A546_Pos014_S001	00-BfWLUoESfHbR8uf8tgXztG
1		Nucleus	0.000	1.000	Vesicles Paraspeckle	1534	100001530	100000046	Mock anti-PSF-A546 8C-S-PSF V2.00	0	5. Mock and anti-PSF-A546_Pos014_S001	00-BfWLUoESfHbR8uf8tgXztG
8		Nucleus	0.000	1.000	Vesicles Paraspeckle	1535	100001531	100000047	Mock anti-PSF-A546 8C-S-PSF V2.00	0	5. Mock and anti-PSF-A546_Pos014_S001	00-BfWLUoESfHbR8uf8tgXztG
5		Nucleus	0.000	1.000	Vesicles Paraspeckle	1536	100001532	100000048	Mock anti-PSF-A546 8C-S-PSF V2.00	0	5. Mock and anti-PSF-A546_Pos014_S001	00-BfWLUoESfHbR8uf8tgXztG
4		Nucleus	0.000	1.000	Vesicles Paraspeckle	1537	100001533	100000049	Mock anti-PSF-A546 8C-S-PSF V2.00	0	5. Mock and anti-PSF-A546_Pos014_S001	00-BfWLUoESfHbR8uf8tgXztG
7		Nucleus	0.000	1.000	Vesicles Paraspeckle	1538	100001534	100000050	Mock anti-PSF-A546 8C-S-PSF V2.00	0	5. Mock and anti-PSF-A546_Pos014_S001	00-BfWLUoESfHbR8uf8tgXztG
6		Nucleus	0.000	1.000	Vesicles Paraspeckle	1539	100001535	100000051	Mock anti-PSF-A546 8C-S-PSF V2.00	0	5. Mock and anti-PSF-A546_Pos014_S001	00-BfWLUoESfHbR8uf8tgXztG
5		Nucleus	0.000	1.000	Vesicles Paraspeckle	1540	100001536	100000052	Mock anti-PSF-A546 8C-S-PSF V2.00	0	5. Mock and anti-PSF-A546_Pos014_S001	00-BfWLUoESfHbR8uf8tgXztG
3		Nucleus	0.000	1.000	Vesicles Paraspeckle	1541	100001537	100000053	Mock anti-PSF-A546 8C-S-PSF V2.00	0	5. Mock and anti-PSF-A546_Pos014_S001	00-BfWLUoESfHbR8uf8tgXztG
15		Nucleus	0.000	1.000	Vesicles Paraspeckle	1542	100001538	100000054	Mock anti-PSF-A546 8C-S-PSF V2.00	0	5. Mock and anti-PSF-A546_Pos014_S001	00-BfWLUoESfHbR8uf8tgXztG
17		Nucleus	0.000	1.000	Vesicles Paraspeckle	1543	100001539	100000055	Mock anti-PSF-A546 8C-S-PSF V2.00	0	5. Mock and anti-PSF-A546_Pos014_S001	00-BfWLUoESfHbR8uf8tgXztG
9		Nucleus	0.000	1.000	Vesicles Paraspeckle	1544	100001540	100000056	Mock anti-PSF-A546 8C-S-PSF V2.00	0	5. Mock and anti-PSF-A546_Pos014_S001	00-BfWLUoESfHbR8uf8tgXztG
3		Nucleus	0.000	1.000	Vesicles Paraspeckle	1545	100001541	100000057	Mock anti-PSF-A546 8C-S-PSF V2.00	0	5. Mock and anti-PSF-A546_Pos014_S001	00-BfWLUoESfHbR8uf8tgXztG
14		Nucleus	0.000	1.000	Vesicles Paraspeckle	1546	100001542	100000058	Mock anti-PSF-A546 8C-S-PSF V2.00	0	5. Mock and anti-PSF-A546_Pos014_S001	00-BfWLUoESfHbR8uf8tgXztG
0		Nucleus	0.000	1.000	Vesicles Paraspeckle	1547	100001543	100000059	Mock anti-PSF-A546 8C-S-PSF V2.00	0	5. Mock and anti-PSF-A546_Pos014_S001	00-BfWLUoESfHbR8uf8tgXztG
0		Nucleus	0.000	1.000	Vesicles Paraspeckle	1548	100001544	100000060	Mock anti-PSF-A546 8C-S-PSF V2.00	0	5. Mock and anti-PSF-A546_Pos014_S001	00-BfWLUoESfHbR8uf8tgXztG
7		Nucleus	0.000	1.000	Vesicles Paraspeckle	1549	100001545	100000061	Mock anti-PSF-A546 8C-S-PSF V2.00	0	5. Mock and anti-PSF-A546_Pos014_S001	00-BfWLUoESfHbR8uf8tgXztG
1		Nucleus	0.000	1.000	Vesicles Paraspeckle	1550	100001546	100000062	Mock anti-PSF-A546 8C-S-PSF V2.00	0	5. Mock and anti-PSF-A546_Pos014_S001	00-BfWLUoESfHbR8uf8tgXztG
8		Nucleus	0.000	1.000	Vesicles Paraspeckle	1551	100001547	100000063	Mock anti-PSF-A546 8C-S-PSF V2.00	0	5. Mock and anti-PSF-A546_Pos014_S001	00-BfWLUoESfHbR8uf8tgXztG
1		Nucleus	0.000	1.000	Vesicles Paraspeckle	1552	100001548	100000064	Mock anti-PSF-A546 8C-S-PSF V2.00	0	5. Mock and anti-PSF-A546_Pos014_S001	00-BfWLUoESfHbR8uf8tgXztG
0		Nucleus	0.000	1.000	Vesicles Paraspeckle	1553	100001549	100000065	Mock anti-PSF-A546 8C-S-PSF V2.00	0	5. Mock and anti-PSF-A546_Pos014_S001	00-BfWLUoESfHbR8uf8tgXztG
0		Nucleus	0.000	1.000	Vesicles Paraspeckle	1554	100001550	100000066	Mock anti-PSF-A546 8C-S-PSF V2.00	0	5. Mock and anti-PSF-A546_Pos014_S001	00-BfWLUoESfHbR8uf8tgXztG
0		Nucleus	0.000	1.000	Vesicles Paraspeckle	1555	100001551	100000067	Mock anti-PSF-A546 8C-S-PSF V2.00	0	5. Mock and anti-PSF-A546_Pos014_S001	00-BfWLUoESfHbR8uf8tgXztG
0		Nucleus	0.000	1.000	Vesicles Paraspeckle	1556	100001552	100000068	Mock anti-PSF-A546 8C-S-PSF V2.00	0	5. Mock and anti-PSF-A546_Pos014_S001	00-BfWLUoESfHbR8uf8tgXztG
0		Nucleus	0.000	1.000	Vesicles Paraspeckle	1557	100001553	100000069	Mock anti-PSF-A546 8C-S-PSF V2.00	0	5. Mock and anti-PSF-A546_Pos014_S001	00-BfWLUoESfHbR8uf8tgXztG
0		Nucleus	0.000	1.000	Vesicles Paraspeckle	1558	100001554	100000070	Mock anti-PSF-A546 8C-S-PSF V2.00	0	5. Mock and anti-PSF-A546_Pos014_S001	00-BfWLUoESfHbR8uf8tgXztG
6		Nucleus	0.000	1.000	Vesicles Paraspeckle	1559	100001555	100000071	Mock anti-PSF-A546 8C-S-PSF V2.00	0	5. Mock and anti-PSF-A546_Pos014_S001	00-BfWLUoESfHbR8uf8tgXztG
0		Nucleus	0.000	1.000	Vesicles Paraspeckle	1560	100001556	100000072	Mock anti-PSF-A546 8C-S-PSF V2.00	0	5. Mock and anti-PSF-A546_Pos014_S001	00-BfWLUoESfHbR8uf8tgXztG
5		Nucleus	0.000	1.000	Vesicles Paraspeckle	1561	100001557	100000073	Mock anti-PSF-A546 8C-S-PSF V2.00	0	5. Mock and anti-PSF-A546_Pos014_S001	00-BfWLUoESfHbR8uf8tgXztG
17		Nucleus	0.000	1.000	Vesicles Paraspeckle	1562	100001558	100000074	Mock anti-PSF-A546 8C-S-PSF V2.00	0	5. Mock and anti-PSF-A546_Pos014_S001	00-BfWLUoESfHbR8uf8tgXztG
8		Nucleus	0.000	1.000	Vesicles Paraspeckle	1563	100001559	100000075	Mock anti-PSF-A546 8C-S-PSF V2.00	0	5. Mock and anti-PSF-A546_Pos014_S001	00-BfWLUoESfHbR8uf8tgXztG
0		Nucleus	0.000	1.000	Vesicles Paraspeckle	1564	100001560	100000076	Mock anti-PSF-A546 8C-S-PSF V2.00	0	5. Mock and anti-PSF-A546_Pos014_S001	00-BfWLUoESfHbR8uf8tgXztG
6		Nucleus	0.000	1.000	Vesicles Paraspeckle	1565	100001561	100000077	Mock anti-PSF-A546 8C-S-PSF V2.00	0	5. Mock and anti-PSF-A546_Pos014_S001	00-BfWLUoESfHbR8uf8tgXztG
7		Nucleus	0.000	1.000	Vesicles Paraspeckle	1566	100001562	100000078	Mock anti-PSF-A546 8C-S-PSF V2.00	0	5. Mock and anti-PSF-A546_Pos014_S001	00-BfWLUoESfHbR8uf8tgXztG
3		Nucleus	0.000	1.000	Vesicles Paraspeckle	1567	100001563	100000079	Mock anti-PSF-A546 8C-S-PSF V2.00	0	5. Mock and anti-PSF-A546_Pos014_S001	00-BfWLUoESfHbR8uf8tgXztG
3		Nucleus	0.000	1.000	Vesicles Paraspeckle	1568	100001564	100000080	Mock anti-PSF-A546 8C-S-PSF V2.00	0	5. Mock and anti-PSF-A546_Pos014_S001	00-BfWLUoESfHbR8uf8tgXztG
3		Nucleus	0.000	1.000	Vesicles Paraspeckle	1569	100001565	100000081	Mock anti-PSF-A546 8C-S-PSF V2.00	0	5. Mock and anti-PSF-A546_Pos014_S001	00-BfWLUoESfHbR8uf8tgXztG
3		Nucleus	0.000	1.000	Vesicles Paraspeckle	1570	100001566	100000082	Mock anti-PSF-A546 8C-S-PSF V2.00	0	5. Mock and anti-PSF-A546_Pos014_S001	00-BfWLUoESfHbR8uf8tgXztG
0		Nucleus	0.000	1.000	Vesicles Paraspeckle	1571	100001567	100000083	Mock anti-PSF-A546 8C-S-PSF V2.00	0	5. Mock and anti-PSF-A546_Pos014_S001	00-BfWLUoESfHbR8uf8tgXztG
1		Nucleus	0.000	1.000	Vesicles Paraspeckle	1572	100001568	100000084	Mock anti-PSF-A546 8C-S-PSF V2.00	0	5. Mock and anti-PSF-A546_Pos014_S001	00-BfWLUoESfHbR8uf8tgXztG
0		Nucleus	0.000	1.000	Vesicles Paraspeckle	1573	100001569	100000085	Mock anti-PSF-A546 8C-S-PSF V2.00	0	5. Mock and anti-PSF-A546_Pos014_S001	00-BfWLUoESfHbR8uf8tgXztG
0		Nucleus	0.000	1.000	Vesicles Paraspeckle	1574	100001570	100000086	Mock anti-PSF-A546 8C-S-PSF V2.00	0	5. Mock and anti-PSF-A546_Pos014_S001	00-BfWLUoESfHbR8uf8tgXztG
0		Nucleus	0.000	1.000	Vesicles Paraspeckle	1575	100001571	100000087	Mock anti-PSF-A546 8C-S-PSF V2.00	0	5. Mock and anti-PSF-A546_Pos014_S001	00-BfWLUoESfHbR8uf8tgXztG
0		Nucleus	0.000	1.000	Vesicles Paraspeckle	1576	100001572	100000088	Mock anti-PSF-A546 8C-S-PSF V2.00	0	5. Mock and anti-PSF-A546_Pos014_S001	00-BfWLUoESfHbR8uf8tgXztG
4		Nucleus	0.000	1.000	Vesicles Paraspeckle	1577	100001573	100000089	Mock anti-PSF-A546 8C-S-PSF V2.00	0	5. Mock and anti-PSF-A546_Pos014_S001	00-BfWLUoESfHbR8uf8tgXztG
0		Nucleus	0.000	1.000	Vesicles Paraspeckle	1578	100001574	100000090	Mock anti-PSF-A546 8C-S-PSF V2.00	0	5. Mock and anti-PSF-A546_Pos014_S001	00-BfWLUoESfHbR8uf8tgXztG
3		Nucleus	0.000	1.000	Vesicles Paraspeckle	1579	100001575	100000091	Mock anti-PSF-A546 8C-S-PSF V2.00	0	5. Mock and anti-PSF-A546_Pos014_S001	00-BfWLUoESfHbR8uf8tgXztG
1		Nucleus	0.000	1.000	Vesicles Paraspeckle	1580	100001576	100000092	Mock anti-PSF-A546 8C-S-PSF V2.00	0	5. Mock and anti-PSF-A546_Pos014_S001	00-BfWLUoESfHbR8uf8tgXztG
6		Nucleus	0.000	1.000	Vesicles Paraspeckle	1581	100001577	100000093	Mock anti-PSF-A546 8C-S-PSF V2.00	0	5. Mock and anti-PSF-A546_Pos014_S001	00-BfWLUoESfHbR8uf8tgXztG
7		Nucleus	0.000	1.000	Vesicles Paraspeckle	1582	100001578	100000094	Mock anti-PSF-A546 8C-S-PSF V2.00	0	5. Mock and anti-PSF-A546_Pos014_S001	00-BfWLUoESfHbR8uf8tgXztG
0		Nucleus	0.000	1.000	Vesicles Paraspeckle	1583	100001579	100000095	Mock anti-PSF-A546 8C-S-PSF V2.00	0	5. Mock and anti-PSF-A546_Pos014_S001	00-BfWLUoESfHbR8uf8tgXztG
0		Nucleus	0.000	1.000	Vesicles Paraspeckle	1584	100001580	100000096	Mock anti-PSF-A546 8C-S-PSF V2.00	0	5. Mock and anti-PSF-A546_Pos014_S001	00-BfWLUoESfHbR8uf8tgXztG
0		Nucleus	0.000	1.000	Vesicles Paraspeckle	1585	100001581	100000097	Mock anti-PSF-A546 8C-S-PSF V2.00	0	5. Mock and anti-PSF-A546_Pos014_S001	00-BfWLUoESfHbR8uf8tgXztG
2		Nucleus	0.000	1.000	Vesicles Paraspeckle	1586	100001582	100000098	Mock anti-PSF-A546 8C-S-PSF V2.00	0	5. Mock and anti-PSF-A546_Pos014_S001	00-BfWLUoESfHbR8uf8tgXztG
0		Nucleus	0.000	1.000	Vesicles Paraspeckle	1587	100001583	100000099	Mock anti-PSF-A546 8C-S-PSF V2.00	0	5. Mock and anti-PSF-A546_Pos014_S001	00-BfWLUoESfHbR8uf8tgXztG
2		Nucleus	0.000	1.000	Vesicles Paraspeckle	1588	100001584	100000100	Mock anti-PSF-A546 8C-S-PSF V2.00	0	5. Mock and anti-PSF-A546_Pos014_S001	00-BfWLUoESfHbR8uf8tgXztG
0		Nucleus	0.000	1.000	Vesicles Paraspeckle	1589	100001585	100000101	Mock anti-PSF-A546 8C-S-PSF V2.00	0	5. Mock and anti-PSF-A546_Pos014_S001	00-BfWLUoESfHbR8uf8tgXztG
2		Nucleus	0.000	1.000	Vesicles Paraspeckle	1590	100001586	100000102	Mock anti-PSF-A546 8C-S-PSF V2.00	0	5. Mock and anti-PSF-A546_Pos014_S001	00-BfWLUoESfHbR8uf8tgXztG
0		Nucleus	0.000	1.000	Vesicles Paraspeckle	1591	100001587	100000103	Mock anti-PSF-A546 8C-S-PSF V2.00	0	5. Mock and anti-PSF-A546_Pos014_S001	00-BfWLUoESfHbR8uf8tgXztG
0		Nucleus	0.000	1.000	Vesicles Paraspeckle	1592	100001588	100000104	Mock anti-PSF-A546 8C-S-PSF V2.00	0	5. Mock and anti-PSF-A546_Pos014_S001	00-BfWLUoESfHbR8uf8tgXztG
0		Nucleus	0.000	1.000	Vesicles Paraspeckle	1593	100001589	100000105	Mock anti-PSF-A546 8C-S-PSF V2.00	0	5. Mock and anti-PSF-A546_Pos014_S001	00-BfWLUoESfHbR8uf8tgXztG
0		Nucleus	0.000	1.000	Vesicles Paraspeckle	1594	100001590	100000106	Mock anti-PSF-A546 8C-S-PSF V2.00	0	5. Mock and anti-PSF-A546_Pos014_S001	00-BfWLUoESfHbR8uf8tgXztG
5		Nucleus	0.000	1.000	Vesicles Paraspeckle	1595	100001591	100000107	Mock anti-PSF-A546 8C-S-PSF V2.00	0	5. Mock and anti-PSF-A546_Pos014_S001	00-BfWLUoESfHbR8uf8tgXztG
0		Nucleus	0.000	1.000	Vesicles Paraspeckle	1596	100001592	100000108	Mock anti-PSF-A546 8C-S-PSF V2.00	0	5. Mock and anti-PSF-A546_Pos014_S001	00-BfWLUoESfHbR8uf8tgXztG
2		Nucleus	0.000	1.000	Vesicles Paraspeckle	1597	100001593	100000109	Mock anti-PSF-A546 8C-S-PSF V2.00	0	5. Mock and anti-PSF-A546_Pos014_S001	00-BfWLUoESfHbR8uf8tgXztG
4		Nucleus	0.000	1.000	Vesicles Paraspeckle	1598	100001594	100000110	Mock anti-PSF-A546 8C-S-PSF V2.00	0	5. Mock and anti-PSF-A546_Pos014_S001	00-BfWLUoESfHbR8uf8tgXztG
0		Nucleus	0.000	1.000	Vesicles Paraspeckle	1599	100001595	100000111	Mock anti-PSF-A546 8C-S-PSF V2.00	0	5. Mock and anti-PSF-A546_Pos014_S001	00-BfWLUoESfHbR8uf8tgXztG
0		Nucleus	0.000	1.000	Vesicles Paraspeckle	1600	100001596	100000112	Mock anti-PSF-A546 8C-S-PSF V2.00	0	5. Mock and anti-PSF-A546_Pos014_S001	00-BfWLUoESfHbR8uf8tgXztG
0		Nucleus	0.000	1.000	Vesicles Paraspeckle	1601	100001597	100000113	Mock anti-PSF-A546 8C-S-PSF V2.00	0	5. Mock and anti-PSF-A546_Pos014_S001	00-BfWLUoESfHbR8uf8tgXztG
0		Nucleus	0.000	1.000	Vesicles Paraspeckle	1602	100001598	100000114	Mock anti-PSF-A546 8C-S-PSF V2.00	0	5. Mock and anti-PSF-A546_Pos014_S001	00-BfWLUoESfHbR8uf8tgXztG
4		Nucleus	0.000	1.000	Vesicles Paraspeckle	1603	100001599	100000115	Mock anti-PSF-A546 8C-S-PSF V2.00	0	5. Mock and anti-PSF-A546_Pos014_S001	00-BfWLUoESfHbR8uf8tgXztG
3		Nucleus	0.000	1.000	Vesicles Paraspeckle	1604	100001600	100000116	Mock anti-PSF-A546 8C-S-PSF V2.00	0	5. Mock and anti-PSF-A546_Pos014_S001	00-BfWLUoESfHbR8uf8tgXztG
5		Nucleus	0.000	1.000	Vesicles Paraspeckle	1605	100001601	100000117	Mock anti-PSF-A546 8C-S-PSF V2.00	0	5. Mock and anti-PSF-A546_Pos014_S001	00-BfWLUoESfHbR8uf8tgXztG
6		Nucleus	0.000	1.000	Vesicles Paraspeckle	1606	100001602	100000118	Mock anti-PSF-A546 8C-S-PSF V2.00	0	5. Mock and anti-PSF-A546_Pos014_S001	00-BfWLUoESfHbR8uf8tgXztG
3		Nucleus	0.000	1.000	Vesicles Paraspeckle	1607	100001603	100000000	Mock anti-PSF-A546 8C-S-PSF V2.00	0	5. Mock and anti-PSF-A546_Pos015_S001	00-bmgH2PfNjttJXjW8rco6TU
0		Nucleus	0.000	1.000	Vesicles Paraspeckle	1608	100001604	100000001	Mock anti-PSF-A546 8C-S-PSF V2.00	0	5. Mock and anti-PSF-A546_Pos015_S001	00-bmgH2PfNjttJXjW8rco6TU
0		Nucleus	0.000	1.000	Vesicles Paraspeckle	1609	100001605	100000002	Mock anti-PSF-A546 8C-S-PSF V2.00	0	5. Mock and anti-PSF-A546_Pos015_S001	00-bmgH2PfNjttJXjW8rco6TU
14		Nucleus	0.000	1.000	Vesicles Paraspeckle	1610	100001606	100000003	Mock anti-PSF-A546 8C-S-PSF V2.00	0	5. Mock and anti-PSF-A546_Pos015_S001	00-bmgH2PfNjttJXjW8rco6TU
10		Nucleus	0.000	1.000	Vesicles Paraspeckle	1611	100001607	100000004	Mock anti-PSF-A546 8C-S-PSF V2.00	0	5. Mock and anti-PSF-A546_Pos015_S001	00-bmgH2PfNjttJXjW8rco6TU
11		Nucleus	0.000	1.000	Vesicles Paraspeckle	1612	100001608	100000005	Mock anti-PSF-A546 8C-S-PSF V2.00	0	5. Mock and anti-PSF-A546_Pos015_S001	00-bmgH2PfNjttJXjW8rco6TU
22		Nucleus	0.000	1.000	Vesicles Paraspeckle	1613	100001609	100000006	Mock anti-PSF-A546 8C-S-PSF V2.00	0	5. Mock and anti-PSF-A546_Pos015_S001	00-bmgH2PfNjttJXjW8rco6TU
3		Nucleus	0.000	1.000	Vesicles Paraspeckle	1614	100001610	100000007	Mock anti-PSF-A546 8C-S-PSF V2.00	0	5. Mock and anti-PSF-A546_Pos015_S001	00-bmgH2PfNjttJXjW8rco6TU
4		Nucleus	0.000	1.000	Vesicles Paraspeckle	1615	100001611	100000008	Mock anti-PSF-A546 8C-S-PSF V2.00	0	5. Mock and anti-PSF-A546_Pos015_S001	00-bmgH2PfNjttJXjW8rco6TU
4		Nucleus	0.000	1.000	Vesicles Paraspeckle	1616	100001612	100000009	Mock anti-PSF-A546 8C-S-PSF V2.00	0	5. Mock and anti-PSF-A546_Pos015_S001	00-bmgH2PfNjttJXjW8rco6TU
7		Nucleus	0.000	1.000	Vesicles Paraspeckle	1617	100001613	100000010	Mock anti-PSF-A546 8C-S-PSF V2.00	0	5. Mock and anti-PSF-A546_Pos015_S001	00-bmgH2PfNjttJXjW8rco6TU
4		Nucleus	0.000	1.000	Vesicles Paraspeckle	1618	100001614	100000011	Mock anti-PSF-A546 8C-S-PSF V2.00	0	5. Mock and anti-PSF-A546_Pos015_S001	00-bmgH2PfNjttJXjW8rco6TU
11		Nucleus	0.000	1.000	Vesicles Paraspeckle	1619	100001615	100000012	Mock anti-PSF-A546 8C-S-PSF V2.00	0	5. Mock and anti-PSF-A546_Pos015_S001	00-bmgH2PfNjttJXjW8rco6TU
0		Nucleus	0.000	1.000	Vesicles Paraspeckle	1620	100001616	100000013	Mock anti-PSF-A546 8C-S-PSF V2.00	0	5. Mock and anti-PSF-A546_Pos015_S001	00-bmgH2PfNjttJXjW8rco6TU
4		Nucleus	0.000	1.000	Vesicles Paraspeckle	1621	100001617	100000014	Mock anti-PSF-A546 8C-S-PSF V2.00	0	5. Mock and anti-PSF-A546_Pos015_S001	00-bmgH2PfNjttJXjW8rco6TU
8		Nucleus	0.000	1.000	Vesicles Paraspeckle	1622	100001618	100000015	Mock anti-PSF-A546 8C-S-PSF V2.00	0	5. Mock and anti-PSF-A546_Pos015_S001	00-bmgH2PfNjttJXjW8rco6TU
9		Nucleus	0.000	1.000	Vesicles Paraspeckle	1623	100001619	100000016	Mock anti-PSF-A546 8C-S-PSF V2.00	0	5. Mock and anti-PSF-A546_Pos015_S001	00-bmgH2PfNjttJXjW8rco6TU
4		Nucleus	0.000	1.000	Vesicles Paraspeckle	1624	100001620	100000017	Mock anti-PSF-A546 8C-S-PSF V2.00	0	5. Mock and anti-PSF-A546_Pos015_S001	00-bmgH2PfNjttJXjW8rco6TU
5		Nucleus	0.000	1.000	Vesicles Paraspeckle	1625	100001621	100000018	Mock anti-PSF-A546 8C-S-PSF V2.00	0	5. Mock and anti-PSF-A546_Pos015_S001	00-bmgH2PfNjttJXjW8rco6TU
0		Nucleus	0.000	1.000	Vesicles Paraspeckle	1626	100001622	100000019	Mock anti-PSF-A546 8C-S-PSF V2.00	0	5. Mock and anti-PSF-A546_Pos015_S001	00-bmgH2PfNjttJXjW8rco6TU
0		Nucleus	0.000	1.000	Vesicles Paraspeckle	1627	100001623	100000020	Mock anti-PSF-A546 8C-S-PSF V2.00	0	5. Mock and anti-PSF-A546_Pos015_S001	00-bmgH2PfNjttJXjW8rco6TU
0		Nucleus	0.000	1.000	Vesicles Paraspeckle	1628	100001624	100000021	Mock anti-PSF-A546 8C-S-PSF V2.00	0	5. Mock and anti-PSF-A546_Pos015_S001	00-bmgH2PfNjttJXjW8rco6TU
3		Nucleus	0.000	1.000	Vesicles Paraspeckle	1629	100001625	100000022	Mock anti-PSF-A546 8C-S-PSF V2.00	0	5. Mock and anti-PSF-A546_Pos015_S001	00-bmgH2PfNjttJXjW8rco6TU
9		Nucleus	0.000	1.000	Vesicles Paraspeckle	1630	100001626	100000023	Mock anti-PSF-A546 8C-S-PSF V2.00	0	5. Mock and anti-PSF-A546_Pos015_S001	00-bmgH2PfNjttJXjW8rco6TU
16		Nucleus	0.000	1.000	Vesicles Paraspeckle	1631	100001627	100000024	Mock anti-PSF-A546 8C-S-PSF V2.00	0	5. Mock and anti-PSF-A546_Pos015_S001	00-bmgH2PfNjttJXjW8rco6TU
7		Nucleus	0.000	1.000	Vesicles Paraspeckle	1632	100001628	100000025	Mock anti-PSF-A546 8C-S-PSF V2.00	0	5. Mock and anti-PSF-A546_Pos015_S001	00-bmgH2PfNjttJXjW8rco6TU
16		Nucleus	0.000	1.000	Vesicles Paraspeckle	1633	100001629	100000026	Mock anti-PSF-A546 8C-S-PSF V2.00	0	5. Mock and anti-PSF-A546_Pos015_S001	00-bmgH2PfNjttJXjW8rco6TU
8		Nucleus	0.000	1.000	Vesicles Paraspeckle	1634	100001630	100000027	Mock anti-PSF-A546 8C-S-PSF V2.00	0	5. Mock and anti-PSF-A546_Pos015_S001	00-bmgH2PfNjttJXjW8rco6TU
0		Nucleus	0.000	1.000	Vesicles Paraspeckle	1635	100001631	100000028	Mock anti-PSF-A546 8C-S-PSF V2.00	0	5. Mock and anti-PSF-A546_Pos015_S001	00-bmgH2PfNjttJXjW8rco6TU
10		Nucleus	0.000	1.000	Vesicles Paraspeckle	1636	100001632	100000029	Mock anti-PSF-A546 8C-S-PSF V2.00	0	5. Mock and anti-PSF-A546_Pos015_S001	00-bmgH2PfNjttJXjW8rco6TU
13		Nucleus	0.000	1.000	Vesicles Paraspeckle	1637	100001633	100000030	Mock anti-PSF-A546 8C-S-PSF V2.00	0	5. Mock and anti-PSF-A546_Pos015_S001	00-bmgH2PfNjttJXjW8rco6TU
6		Nucleus	0.000	1.000	Vesicles Paraspeckle	1638	100001634	100000031	Mock anti-PSF-A546 8C-S-PSF V2.00	0	5. Mock and anti-PSF-A546_Pos015_S001	00-bmgH2PfNjttJXjW8rco6TU
3		Nucleus	0.000	1.000	Vesicles Paraspeckle	1639	100001635	100000032	Mock anti-PSF-A546 8C-S-PSF V2.00	0	5. Mock and anti-PSF-A546_Pos015_S001	00-bmgH2PfNjttJXjW8rco6TU
5		Nucleus	0.000	1.000	Vesicles Paraspeckle	1640	100001636	100000033	Mock anti-PSF-A546 8C-S-PSF V2.00	0	5. Mock and anti-PSF-A546_Pos015_S001	00-bmgH2PfNjttJXjW8rco6TU
10		Nucleus	0.000	1.000	Vesicles Paraspeckle	1641	100001637	100000034	Mock anti-PSF-A546 8C-S-PSF V2.00	0	5. Mock and anti-PSF-A546_Pos015_S001	00-bmgH2PfNjttJXjW8rco6TU
4		Nucleus	0.000	1.000	Vesicles Paraspeckle	1642	100001638	100000035	Mock anti-PSF-A546 8C-S-PSF V2.00	0	5. Mock and anti-PSF-A546_Pos015_S001	00-bmgH2PfNjttJXjW8rco6TU
13		Nucleus	0.000	1.000	Vesicles Paraspeckle	1643	100001639	100000036	Mock anti-PSF-A546 8C-S-PSF V2.00	0	5. Mock and anti-PSF-A546_Pos015_S001	00-bmgH2PfNjttJXjW8rco6TU
16		Nucleus	0.000	1.000	Vesicles Paraspeckle	1644	100001640	100000037	Mock anti-PSF-A546 8C-S-PSF V2.00	0	5. Mock and anti-PSF-A546_Pos015_S001	00-bmgH2PfNjttJXjW8rco6TU
8		Nucleus	0.000	1.000	Vesicles Paraspeckle	1645	100001641	100000038	Mock anti-PSF-A546 8C-S-PSF V2.00	0	5. Mock and anti-PSF-A546_Pos015_S001	00-bmgH2PfNjttJXjW8rco6TU
1		Nucleus	0.000	1.000	Vesicles Paraspeckle	1646	100001642	100000039	Mock anti-PSF-A546 8C-S-PSF V2.00	0	5. Mock and anti-PSF-A546_Pos015_S001	00-bmgH2PfNjttJXjW8rco6TU
0		Nucleus	0.000	1.000	Vesicles Paraspeckle	1647	100001643	100000040	Mock anti-PSF-A546 8C-S-PSF V2.00	0	5. Mock and anti-PSF-A546_Pos015_S001	00-bmgH2PfNjttJXjW8rco6TU
0		Nucleus	0.000	1.000	Vesicles Paraspeckle	1648	100001644	100000041	Mock anti-PSF-A546 8C-S-PSF V2.00	0	5. Mock and anti-PSF-A546_Pos015_S001	00-bmgH2PfNjttJXjW8rco6TU
0		Nucleus	0.000	1.000	Vesicles Paraspeckle	1649	100001645	100000042	Mock anti-PSF-A546 8C-S-PSF V2.00	0	5. Mock and anti-PSF-A546_Pos015_S001	00-bmgH2PfNjttJXjW8rco6TU
0		Nucleus	0.000	1.000	Vesicles Paraspeckle	1650	100001646	100000043	Mock anti-PSF-A546 8C-S-PSF V2.00	0	5. Mock and anti-PSF-A546_Pos015_S001	00-bmgH2PfNjttJXjW8rco6TU
0		Nucleus	0.000	1.000	Vesicles Paraspeckle	1651	100001647	100000044	Mock anti-PSF-A546 8C-S-PSF V2.00	0	5. Mock and anti-PSF-A546_Pos015_S001	00-bmgH2PfNjttJXjW8rco6TU
0		Nucleus	0.000	1.000	Vesicles Paraspeckle	1652	100001648	100000045	Mock anti-PSF-A546 8C-S-PSF V2.00	0	5. Mock and anti-PSF-A546_Pos015_S001	00-bmgH2PfNjttJXjW8rco6TU
3		Nucleus	0.000	1.000	Vesicles Paraspeckle	1653	100001649	100000046	Mock anti-PSF-A546 8C-S-PSF V2.00	0	5. Mock and anti-PSF-A546_Pos015_S001	00-bmgH2PfNjttJXjW8rco6TU
4		Nucleus	0.000	1.000	Vesicles Paraspeckle	1654	100001650	100000047	Mock anti-PSF-A546 8C-S-PSF V2.00	0	5. Mock and anti-PSF-A546_Pos015_S001	00-bmgH2PfNjttJXjW8rco6TU
0		Nucleus	0.000	1.000	Vesicles Paraspeckle	1655	100001651	100000048	Mock anti-PSF-A546 8C-S-PSF V2.00	0	5. Mock and anti-PSF-A546_Pos015_S001	00-bmgH2PfNjttJXjW8rco6TU
8		Nucleus	0.000	1.000	Vesicles Paraspeckle	1656	100001652	100000049	Mock anti-PSF-A546 8C-S-PSF V2.00	0	5. Mock and anti-PSF-A546_Pos015_S001	00-bmgH2PfNjttJXjW8rco6TU
2		Nucleus	0.000	1.000	Vesicles Paraspeckle	1657	100001653	100000050	Mock anti-PSF-A546 8C-S-PSF V2.00	0	5. Mock and anti-PSF-A546_Pos015_S001	00-bmgH2PfNjttJXjW8rco6TU
4		Nucleus	0.000	1.000	Vesicles Paraspeckle	1658	100001654	100000051	Mock anti-PSF-A546 8C-S-PSF V2.00	0	5. Mock and anti-PSF-A546_Pos015_S001	00-bmgH2PfNjttJXjW8rco6TU
0		Nucleus	0.000	1.000	Vesicles Paraspeckle	1659	100001655	100000052	Mock anti-PSF-A546 8C-S-PSF V2.00	0	5. Mock and anti-PSF-A546_Pos015_S001	00-bmgH2PfNjttJXjW8rco6TU
3		Nucleus	0.000	1.000	Vesicles Paraspeckle	1661	100001656	100000053	Mock anti-PSF-A546 8C-S-PSF V2.00	0	5. Mock and anti-PSF-A546_Pos015_S001	00-bmgH2PfNjttJXjW8rco6TU
2		Nucleus	0.000	1.000	Vesicles Paraspeckle	1662	100001657	100000054	Mock anti-PSF-A546 8C-S-PSF V2.00	0	5. Mock and anti-PSF-A546_Pos015_S001	00-bmgH2PfNjttJXjW8rco6TU
5		Nucleus	0.000	1.000	Vesicles Paraspeckle	1663	100001658	100000055	Mock anti-PSF-A546 8C-S-PSF V2.00	0	5. Mock and anti-PSF-A546_Pos015_S001	00-bmgH2PfNjttJXjW8rco6TU
8		Nucleus	0.000	1.000	Vesicles Paraspeckle	1664	100001659	100000056	Mock anti-PSF-A546 8C-S-PSF V2.00	0	5. Mock and anti-PSF-A546_Pos015_S001	00-bmgH2PfNjttJXjW8rco6TU
3		Nucleus	0.000	1.000	Vesicles Paraspeckle	1665	100001660	100000057	Mock anti-PSF-A546 8C-S-PSF V2.00	0	5. Mock and anti-PSF-A546_Pos015_S001	00-bmgH2PfNjttJXjW8rco6TU
10		Nucleus	0.000	1.000	Vesicles Paraspeckle	1666	100001661	100000058	Mock anti-PSF-A546 8C-S-PSF V2.00	0	5. Mock and anti-PSF-A546_Pos015_S001	00-bmgH2PfNjttJXjW8rco6TU
10		Nucleus	0.000	1.000	Vesicles Paraspeckle	1667	100001662	100000059	Mock anti-PSF-A546 8C-S-PSF V2.00	0	5. Mock and anti-PSF-A546_Pos015_S001	00-bmgH2PfNjttJXjW8rco6TU
10		Nucleus	0.000	1.000	Vesicles Paraspeckle	1668	100001663	100000060	Mock anti-PSF-A546 8C-S-PSF V2.00	0	5. Mock and anti-PSF-A546_Pos015_S001	00-bmgH2PfNjttJXjW8rco6TU
3		Nucleus	0.000	1.000	Vesicles Paraspeckle	1669	100001664	100000061	Mock anti-PSF-A546 8C-S-PSF V2.00	0	5. Mock and anti-PSF-A546_Pos015_S001	00-bmgH2PfNjttJXjW8rco6TU
2		Nucleus	0.000	1.000	Vesicles Paraspeckle	1670	100001665	100000062	Mock anti-PSF-A546 8C-S-PSF V2.00	0	5. Mock and anti-PSF-A546_Pos015_S001	00-bmgH2PfNjttJXjW8rco6TU
16		Nucleus	0.000	1.000	Vesicles Paraspeckle	1671	100001666	100000063	Mock anti-PSF-A546 8C-S-PSF V2.00	0	5. Mock and anti-PSF-A546_Pos015_S001	00-bmgH2PfNjttJXjW8rco6TU
6		Nucleus	0.000	1.000	Vesicles Paraspeckle	1672	100001667	100000064	Mock anti-PSF-A546 8C-S-PSF V2.00	0	5. Mock and anti-PSF-A546_Pos015_S001	00-bmgH2PfNjttJXjW8rco6TU
5		Nucleus	0.000	1.000	Vesicles Paraspeckle	1673	100001668	100000065	Mock anti-PSF-A546 8C-S-PSF V2.00	0	5. Mock and anti-PSF-A546_Pos015_S001	00-bmgH2PfNjttJXjW8rco6TU
1		Nucleus	0.000	1.000	Vesicles Paraspeckle	1674	100001669	100000066	Mock anti-PSF-A546 8C-S-PSF V2.00	0	5. Mock and anti-PSF-A546_Pos015_S001	00-bmgH2PfNjttJXjW8rco6TU
22		Nucleus	0.000	1.000	Vesicles Paraspeckle	1675	100001670	100000067	Mock anti-PSF-A546 8C-S-PSF V2.00	0	5. Mock and anti-PSF-A546_Pos015_S001	00-bmgH2PfNjttJXjW8rco6TU
8		Nucleus	0.000	1.000	Vesicles Paraspeckle	1676	100001671	100000068	Mock anti-PSF-A546 8C-S-PSF V2.00	0	5. Mock and anti-PSF-A546_Pos015_S001	00-bmgH2PfNjttJXjW8rco6TU
17		Nucleus	0.000	1.000	Vesicles Paraspeckle	1677	100001672	100000069	Mock anti-PSF-A546 8C-S-PSF V2.00	0	5. Mock and anti-PSF-A546_Pos015_S001	00-bmgH2PfNjttJXjW8rco6TU
11		Nucleus	0.000	1.000	Vesicles Paraspeckle	1678	100001673	100000070	Mock anti-PSF-A546 8C-S-PSF V2.00	0	5. Mock and anti-PSF-A546_Pos015_S001	00-bmgH2PfNjttJXjW8rco6TU
12		Nucleus	0.000	1.000	Vesicles Paraspeckle	1679	100001674	100000071	Mock anti-PSF-A546 8C-S-PSF V2.00	0	5. Mock and anti-PSF-A546_Pos015_S001	00-bmgH2PfNjttJXjW8rco6TU
1		Nucleus	0.000	1.000	Vesicles Paraspeckle	1680	100001675	100000072	Mock anti-PSF-A546 8C-S-PSF V2.00	0	5. Mock and anti-PSF-A546_Pos015_S001	00-bmgH2PfNjttJXjW8rco6TU
9		Nucleus	0.000	1.000	Vesicles Paraspeckle	1681	100001676	100000073	Mock anti-PSF-A546 8C-S-PSF V2.00	0	5. Mock and anti-PSF-A546_Pos015_S001	00-bmgH2PfNjttJXjW8rco6TU
9		Nucleus	0.000	1.000	Vesicles Paraspeckle	1682	100001677	100000074	Mock anti-PSF-A546 8C-S-PSF V2.00	0	5. Mock and anti-PSF-A546_Pos015_S001	00-bmgH2PfNjttJXjW8rco6TU
8		Nucleus	0.000	1.000	Vesicles Paraspeckle	1683	100001678	100000075	Mock anti-PSF-A546 8C-S-PSF V2.00	0	5. Mock and anti-PSF-A546_Pos015_S001	00-bmgH2PfNjttJXjW8rco6TU
2		Nucleus	0.000	1.000	Vesicles Paraspeckle	1684	100001679	100000076	Mock anti-PSF-A546 8C-S-PSF V2.00	0	5. Mock and anti-PSF-A546_Pos015_S001	00-bmgH2PfNjttJXjW8rco6TU
6		Nucleus	0.000	1.000	Vesicles Paraspeckle	1685	100001680	100000077	Mock anti-PSF-A546 8C-S-PSF V2.00	0	5. Mock and anti-PSF-A546_Pos015_S001	00-bmgH2PfNjttJXjW8rco6TU
14		Nucleus	0.000	1.000	Vesicles Paraspeckle	1686	100001681	100000078	Mock anti-PSF-A546 8C-S-PSF V2.00	0	5. Mock and anti-PSF-A546_Pos015_S001	00-bmgH2PfNjttJXjW8rco6TU
3		Nucleus	0.000	1.000	Vesicles Paraspeckle	1687	100001682	100000079	Mock anti-PSF-A546 8C-S-PSF V2.00	0	5. Mock and anti-PSF-A546_Pos015_S001	00-bmgH2PfNjttJXjW8rco6TU
4		Nucleus	0.000	1.000	Vesicles Paraspeckle	1688	100001683	100000080	Mock anti-PSF-A546 8C-S-PSF V2.00	0	5. Mock and anti-PSF-A546_Pos015_S001	00-bmgH2PfNjttJXjW8rco6TU
7		Nucleus	0.000	1.000	Vesicles Paraspeckle	1689	100001684	100000081	Mock anti-PSF-A546 8C-S-PSF V2.00	0	5. Mock and anti-PSF-A546_Pos015_S001	00-bmgH2PfNjttJXjW8rco6TU
0		Nucleus	0.000	1.000	Vesicles Paraspeckle	1690	100001685	100000082	Mock anti-PSF-A546 8C-S-PSF V2.00	0	5. Mock and anti-PSF-A546_Pos015_S001	00-bmgH2PfNjttJXjW8rco6TU
0		Nucleus	0.000	1.000	Vesicles Paraspeckle	1691	100001686	100000083	Mock anti-PSF-A546 8C-S-PSF V2.00	0	5. Mock and anti-PSF-A546_Pos015_S001	00-bmgH2PfNjttJXjW8rco6TU
0		Nucleus	0.000	1.000	Vesicles Paraspeckle	1692	100001687	100000084	Mock anti-PSF-A546 8C-S-PSF V2.00	0	5. Mock and anti-PSF-A546_Pos015_S001	00-bmgH2PfNjttJXjW8rco6TU
6		Nucleus	0.000	1.000	Vesicles Paraspeckle	1694	100001688	100000085	Mock anti-PSF-A546 8C-S-PSF V2.00	0	5. Mock and anti-PSF-A546_Pos015_S001	00-bmgH2PfNjttJXjW8rco6TU
2		Nucleus	0.000	1.000	Vesicles Paraspeckle	1695	100001689	100000086	Mock anti-PSF-A546 8C-S-PSF V2.00	0	5. Mock and anti-PSF-A546_Pos015_S001	00-bmgH2PfNjttJXjW8rco6TU
0		Nucleus	0.000	1.000	Vesicles Paraspeckle	1696	100001690	100000087	Mock anti-PSF-A546 8C-S-PSF V2.00	0	5. Mock and anti-PSF-A546_Pos015_S001	00-bmgH2PfNjttJXjW8rco6TU
2		Nucleus	0.000	1.000	Vesicles Paraspeckle	1697	100001691	100000088	Mock anti-PSF-A546 8C-S-PSF V2.00	0	5. Mock and anti-PSF-A546_Pos015_S001	00-bmgH2PfNjttJXjW8rco6TU
0		Nucleus	0.000	1.000	Vesicles Paraspeckle	1698	100001692	100000089	Mock anti-PSF-A546 8C-S-PSF V2.00	0	5. Mock and anti-PSF-A546_Pos015_S001	00-bmgH2PfNjttJXjW8rco6TU
5		Nucleus	0.000	1.000	Vesicles Paraspeckle	1699	100001693	100000090	Mock anti-PSF-A546 8C-S-PSF V2.00	0	5. Mock and anti-PSF-A546_Pos015_S001	00-bmgH2PfNjttJXjW8rco6TU
0		Nucleus	0.000	1.000	Vesicles Paraspeckle	1700	100001694	100000091	Mock anti-PSF-A546 8C-S-PSF V2.00	0	5. Mock and anti-PSF-A546_Pos015_S001	00-bmgH2PfNjttJXjW8rco6TU
15		Nucleus	0.000	1.000	Vesicles Paraspeckle	1701	100001695	100000092	Mock anti-PSF-A546 8C-S-PSF V2.00	0	5. Mock and anti-PSF-A546_Pos015_S001	00-bmgH2PfNjttJXjW8rco6TU
4		Nucleus	0.000	1.000	Vesicles Paraspeckle	1702	100001696	100000093	Mock anti-PSF-A546 8C-S-PSF V2.00	0	5. Mock and anti-PSF-A546_Pos015_S001	00-bmgH2PfNjttJXjW8rco6TU
0		Nucleus	0.000	1.000	Vesicles Paraspeckle	1703	100001697	100000094	Mock anti-PSF-A546 8C-S-PSF V2.00	0	5. Mock and anti-PSF-A546_Pos015_S001	00-bmgH2PfNjttJXjW8rco6TU
0		Nucleus	0.000	1.000	Vesicles Paraspeckle	1704	100001698	100000095	Mock anti-PSF-A546 8C-S-PSF V2.00	0	5. Mock and anti-PSF-A546_Pos015_S001	00-bmgH2PfNjttJXjW8rco6TU
0		Nucleus	0.000	1.000	Vesicles Paraspeckle	1705	100001699	100000096	Mock anti-PSF-A546 8C-S-PSF V2.00	0	5. Mock and anti-PSF-A546_Pos015_S001	00-bmgH2PfNjttJXjW8rco6TU
0		Nucleus	0.000	1.000	Vesicles Paraspeckle	1706	100001700	100000097	Mock anti-PSF-A546 8C-S-PSF V2.00	0	5. Mock and anti-PSF-A546_Pos015_S001	00-bmgH2PfNjttJXjW8rco6TU
2		Nucleus	0.000	1.000	Vesicles Paraspeckle	1707	100001701	100000098	Mock anti-PSF-A546 8C-S-PSF V2.00	0	5. Mock and anti-PSF-A546_Pos015_S001	00-bmgH2PfNjttJXjW8rco6TU
0		Nucleus	0.000	1.000	Vesicles Paraspeckle	1708	100001702	100000099	Mock anti-PSF-A546 8C-S-PSF V2.00	0	5. Mock and anti-PSF-A546_Pos015_S001	00-bmgH2PfNjttJXjW8rco6TU
7		Nucleus	0.000	1.000	Vesicles Paraspeckle	1709	100001703	100000100	Mock anti-PSF-A546 8C-S-PSF V2.00	0	5. Mock and anti-PSF-A546_Pos015_S001	00-bmgH2PfNjttJXjW8rco6TU
0		Nucleus	0.000	1.000	Vesicles Paraspeckle	1710	100001704	100000101	Mock anti-PSF-A546 8C-S-PSF V2.00	0	5. Mock and anti-PSF-A546_Pos015_S001	00-bmgH2PfNjttJXjW8rco6TU
3		Nucleus	0.000	1.000	Vesicles Paraspeckle	1711	100001705	100000102	Mock anti-PSF-A546 8C-S-PSF V2.00	0	5. Mock and anti-PSF-A546_Pos015_S001	00-bmgH2PfNjttJXjW8rco6TU
0		Nucleus	0.000	1.000	Vesicles Paraspeckle	1712	100001706	100000103	Mock anti-PSF-A546 8C-S-PSF V2.00	0	5. Mock and anti-PSF-A546_Pos015_S001	00-bmgH2PfNjttJXjW8rco6TU
0		Nucleus	0.000	1.000	Vesicles Paraspeckle	1713	100001707	100000104	Mock anti-PSF-A546 8C-S-PSF V2.00	0	5. Mock and anti-PSF-A546_Pos015_S001	00-bmgH2PfNjttJXjW8rco6TU
0		Nucleus	0.000	1.000	Vesicles Paraspeckle	1714	100001708	100000105	Mock anti-PSF-A546 8C-S-PSF V2.00	0	5. Mock and anti-PSF-A546_Pos015_S001	00-bmgH2PfNjttJXjW8rco6TU
0		Nucleus	0.000	1.000	Vesicles Paraspeckle	1715	100001709	100000106	Mock anti-PSF-A546 8C-S-PSF V2.00	0	5. Mock and anti-PSF-A546_Pos015_S001	00-bmgH2PfNjttJXjW8rco6TU
4		Nucleus	0.000	1.000	Vesicles Paraspeckle	1716	100001710	100000107	Mock anti-PSF-A546 8C-S-PSF V2.00	0	5. Mock and anti-PSF-A546_Pos015_S001	00-bmgH2PfNjttJXjW8rco6TU
10		Nucleus	0.000	1.000	Vesicles Paraspeckle	1717	100001711	100000108	Mock anti-PSF-A546 8C-S-PSF V2.00	0	5. Mock and anti-PSF-A546_Pos015_S001	00-bmgH2PfNjttJXjW8rco6TU
12		Nucleus	0.000	1.000	Vesicles Paraspeckle	1718	100001712	100000109	Mock anti-PSF-A546 8C-S-PSF V2.00	0	5. Mock and anti-PSF-A546_Pos015_S001	00-bmgH2PfNjttJXjW8rco6TU
0		Nucleus	0.000	1.000	Vesicles Paraspeckle	1719	100001713	100000110	Mock anti-PSF-A546 8C-S-PSF V2.00	0	5. Mock and anti-PSF-A546_Pos015_S001	00-bmgH2PfNjttJXjW8rco6TU
4		Nucleus	0.000	1.000	Vesicles Paraspeckle	1720	100001714	100000111	Mock anti-PSF-A546 8C-S-PSF V2.00	0	5. Mock and anti-PSF-A546_Pos015_S001	00-bmgH2PfNjttJXjW8rco6TU
14		Nucleus	0.000	1.000	Vesicles Paraspeckle	1721	100001715	100000112	Mock anti-PSF-A546 8C-S-PSF V2.00	0	5. Mock and anti-PSF-A546_Pos015_S001	00-bmgH2PfNjttJXjW8rco6TU
5		Nucleus	0.000	1.000	Vesicles Paraspeckle	1722	100001716	100000113	Mock anti-PSF-A546 8C-S-PSF V2.00	0	5. Mock and anti-PSF-A546_Pos015_S001	00-bmgH2PfNjttJXjW8rco6TU
0		Nucleus	0.000	1.000	Vesicles Paraspeckle	1723	100001717	100000114	Mock anti-PSF-A546 8C-S-PSF V2.00	0	5. Mock and anti-PSF-A546_Pos015_S001	00-bmgH2PfNjttJXjW8rco6TU
1		Nucleus	0.000	1.000	Vesicles Paraspeckle	1724	100001718	100000115	Mock anti-PSF-A546 8C-S-PSF V2.00	0	5. Mock and anti-PSF-A546_Pos015_S001	00-bmgH2PfNjttJXjW8rco6TU
0		Nucleus	0.000	1.000	Vesicles Paraspeckle	1725	100001719	100000116	Mock anti-PSF-A546 8C-S-PSF V2.00	0	5. Mock and anti-PSF-A546_Pos015_S001	00-bmgH2PfNjttJXjW8rco6TU
5		Nucleus	0.000	1.000	Vesicles Paraspeckle	1726	100001720	100000117	Mock anti-PSF-A546 8C-S-PSF V2.00	0	5. Mock and anti-PSF-A546_Pos015_S001	00-bmgH2PfNjttJXjW8rco6TU
19		Nucleus	0.000	1.000	Vesicles Paraspeckle	1727	100001721	100000118	Mock anti-PSF-A546 8C-S-PSF V2.00	0	5. Mock and anti-PSF-A546_Pos015_S001	00-bmgH2PfNjttJXjW8rco6TU
4		Nucleus	0.000	1.000	Vesicles Paraspeckle	1728	100001722	100000119	Mock anti-PSF-A546 8C-S-PSF V2.00	0	5. Mock and anti-PSF-A546_Pos015_S001	00-bmgH2PfNjttJXjW8rco6TU
0		Nucleus	0.000	1.000	Vesicles Paraspeckle	1729	100001723	100000120	Mock anti-PSF-A546 8C-S-PSF V2.00	0	5. Mock and anti-PSF-A546_Pos015_S001	00-bmgH2PfNjttJXjW8rco6TU
2		Nucleus	0.000	1.000	Vesicles Paraspeckle	1730	100001724	100000121	Mock anti-PSF-A546 8C-S-PSF V2.00	0	5. Mock and anti-PSF-A546_Pos015_S001	00-bmgH2PfNjttJXjW8rco6TU
1		Nucleus	0.000	1.000	Vesicles Paraspeckle	1731	100001725	100000122	Mock anti-PSF-A546 8C-S-PSF V2.00	0	5. Mock and anti-PSF-A546_Pos015_S001	00-bmgH2PfNjttJXjW8rco6TU
2		Nucleus	0.000	1.000	Vesicles Paraspeckle	1732	100001726	100000123	Mock anti-PSF-A546 8C-S-PSF V2.00	0	5. Mock and anti-PSF-A546_Pos015_S001	00-bmgH2PfNjttJXjW8rco6TU
6		Nucleus	0.000	1.000	Vesicles Paraspeckle	1733	100001727	100000124	Mock anti-PSF-A546 8C-S-PSF V2.00	0	5. Mock and anti-PSF-A546_Pos015_S001	00-bmgH2PfNjttJXjW8rco6TU
9		Nucleus	0.000	1.000	Vesicles Paraspeckle	1734	100001728	100000125	Mock anti-PSF-A546 8C-S-PSF V2.00	0	5. Mock and anti-PSF-A546_Pos015_S001	00-bmgH2PfNjttJXjW8rco6TU
15		Nucleus	0.000	1.000	Vesicles Paraspeckle	1735	100001729	100000126	Mock anti-PSF-A546 8C-S-PSF V2.00	0	5. Mock and anti-PSF-A546_Pos015_S001	00-bmgH2PfNjttJXjW8rco6TU
9		Nucleus	0.000	1.000	Vesicles Paraspeckle	1736	100001730	100000127	Mock anti-PSF-A546 8C-S-PSF V2.00	0	5. Mock and anti-PSF-A546_Pos015_S001	00-bmgH2PfNjttJXjW8rco6TU
0		Nucleus	0.000	1.000	Vesicles Paraspeckle	1737	100001731	100000128	Mock anti-PSF-A546 8C-S-PSF V2.00	0	5. Mock and anti-PSF-A546_Pos015_S001	00-bmgH2PfNjttJXjW8rco6TU
0		Nucleus	0.000	1.000	Vesicles Paraspeckle	1738	100001732	100000000	Mock anti-PSF-A546 8C-S-PSF V2.00	0	5. Mock and anti-PSF-A546_Pos016_S001	00-8mFwgHzo9Fmm8iZNAhSsbM
0		Nucleus	0.000	1.000	Vesicles Paraspeckle	1739	100001733	100000001	Mock anti-PSF-A546 8C-S-PSF V2.00	0	5. Mock and anti-PSF-A546_Pos016_S001	00-8mFwgHzo9Fmm8iZNAhSsbM
0		Nucleus	0.000	1.000	Vesicles Paraspeckle	1740	100001734	100000002	Mock anti-PSF-A546 8C-S-PSF V2.00	0	5. Mock and anti-PSF-A546_Pos016_S001	00-8mFwgHzo9Fmm8iZNAhSsbM
0		Nucleus	0.000	1.000	Vesicles Paraspeckle	1741	100001735	100000003	Mock anti-PSF-A546 8C-S-PSF V2.00	0	5. Mock and anti-PSF-A546_Pos016_S001	00-8mFwgHzo9Fmm8iZNAhSsbM
0		Nucleus	0.000	1.000	Vesicles Paraspeckle	1742	100001736	100000004	Mock anti-PSF-A546 8C-S-PSF V2.00	0	5. Mock and anti-PSF-A546_Pos016_S001	00-8mFwgHzo9Fmm8iZNAhSsbM
0		Nucleus	0.000	1.000	Vesicles Paraspeckle	1743	100001737	100000005	Mock anti-PSF-A546 8C-S-PSF V2.00	0	5. Mock and anti-PSF-A546_Pos016_S001	00-8mFwgHzo9Fmm8iZNAhSsbM
0		Nucleus	0.000	1.000	Vesicles Paraspeckle	1744	100001738	100000006	Mock anti-PSF-A546 8C-S-PSF V2.00	0	5. Mock and anti-PSF-A546_Pos016_S001	00-8mFwgHzo9Fmm8iZNAhSsbM
11		Nucleus	0.000	1.000	Vesicles Paraspeckle	1745	100001739	100000007	Mock anti-PSF-A546 8C-S-PSF V2.00	0	5. Mock and anti-PSF-A546_Pos016_S001	00-8mFwgHzo9Fmm8iZNAhSsbM
1		Nucleus	0.000	1.000	Vesicles Paraspeckle	1746	100001740	100000008	Mock anti-PSF-A546 8C-S-PSF V2.00	0	5. Mock and anti-PSF-A546_Pos016_S001	00-8mFwgHzo9Fmm8iZNAhSsbM
0		Nucleus	0.000	1.000	Vesicles Paraspeckle	1747	100001741	100000009	Mock anti-PSF-A546 8C-S-PSF V2.00	0	5. Mock and anti-PSF-A546_Pos016_S001	00-8mFwgHzo9Fmm8iZNAhSsbM
0		Nucleus	0.000	1.000	Vesicles Paraspeckle	1748	100001742	100000010	Mock anti-PSF-A546 8C-S-PSF V2.00	0	5. Mock and anti-PSF-A546_Pos016_S001	00-8mFwgHzo9Fmm8iZNAhSsbM
0		Nucleus	0.000	1.000	Vesicles Paraspeckle	1749	100001743	100000011	Mock anti-PSF-A546 8C-S-PSF V2.00	0	5. Mock and anti-PSF-A546_Pos016_S001	00-8mFwgHzo9Fmm8iZNAhSsbM
0		Nucleus	0.000	1.000	Vesicles Paraspeckle	1750	100001744	100000012	Mock anti-PSF-A546 8C-S-PSF V2.00	0	5. Mock and anti-PSF-A546_Pos016_S001	00-8mFwgHzo9Fmm8iZNAhSsbM
0		Nucleus	0.000	1.000	Vesicles Paraspeckle	1751	100001745	100000013	Mock anti-PSF-A546 8C-S-PSF V2.00	0	5. Mock and anti-PSF-A546_Pos016_S001	00-8mFwgHzo9Fmm8iZNAhSsbM
11		Nucleus	0.000	1.000	Vesicles Paraspeckle	1752	100001746	100000014	Mock anti-PSF-A546 8C-S-PSF V2.00	0	5. Mock and anti-PSF-A546_Pos016_S001	00-8mFwgHzo9Fmm8iZNAhSsbM
4		Nucleus	0.000	1.000	Vesicles Paraspeckle	1753	100001747	100000015	Mock anti-PSF-A546 8C-S-PSF V2.00	0	5. Mock and anti-PSF-A546_Pos016_S001	00-8mFwgHzo9Fmm8iZNAhSsbM
0		Nucleus	0.000	1.000	Vesicles Paraspeckle	1754	100001748	100000016	Mock anti-PSF-A546 8C-S-PSF V2.00	0	5. Mock and anti-PSF-A546_Pos016_S001	00-8mFwgHzo9Fmm8iZNAhSsbM
4		Nucleus	0.000	1.000	Vesicles Paraspeckle	1755	100001749	100000017	Mock anti-PSF-A546 8C-S-PSF V2.00	0	5. Mock and anti-PSF-A546_Pos016_S001	00-8mFwgHzo9Fmm8iZNAhSsbM
0		Nucleus	0.000	1.000	Vesicles Paraspeckle	1756	100001750	100000018	Mock anti-PSF-A546 8C-S-PSF V2.00	0	5. Mock and anti-PSF-A546_Pos016_S001	00-8mFwgHzo9Fmm8iZNAhSsbM
14		Nucleus	0.000	1.000	Vesicles Paraspeckle	1757	100001751	100000019	Mock anti-PSF-A546 8C-S-PSF V2.00	0	5. Mock and anti-PSF-A546_Pos016_S001	00-8mFwgHzo9Fmm8iZNAhSsbM
5		Nucleus	0.000	1.000	Vesicles Paraspeckle	1758	100001752	100000020	Mock anti-PSF-A546 8C-S-PSF V2.00	0	5. Mock and anti-PSF-A546_Pos016_S001	00-8mFwgHzo9Fmm8iZNAhSsbM
0		Nucleus	0.000	1.000	Vesicles Paraspeckle	1759	100001753	100000021	Mock anti-PSF-A546 8C-S-PSF V2.00	0	5. Mock and anti-PSF-A546_Pos016_S001	00-8mFwgHzo9Fmm8iZNAhSsbM
0		Nucleus	0.000	1.000	Vesicles Paraspeckle	1760	100001754	100000022	Mock anti-PSF-A546 8C-S-PSF V2.00	0	5. Mock and anti-PSF-A546_Pos016_S001	00-8mFwgHzo9Fmm8iZNAhSsbM
0		Nucleus	0.000	1.000	Vesicles Paraspeckle	1761	100001755	100000023	Mock anti-PSF-A546 8C-S-PSF V2.00	0	5. Mock and anti-PSF-A546_Pos016_S001	00-8mFwgHzo9Fmm8iZNAhSsbM
5		Nucleus	0.000	1.000	Vesicles Paraspeckle	1762	100001756	100000024	Mock anti-PSF-A546 8C-S-PSF V2.00	0	5. Mock and anti-PSF-A546_Pos016_S001	00-8mFwgHzo9Fmm8iZNAhSsbM
0		Nucleus	0.000	1.000	Vesicles Paraspeckle	1763	100001757	100000025	Mock anti-PSF-A546 8C-S-PSF V2.00	0	5. Mock and anti-PSF-A546_Pos016_S001	00-8mFwgHzo9Fmm8iZNAhSsbM
0		Nucleus	0.000	1.000	Vesicles Paraspeckle	1764	100001758	100000026	Mock anti-PSF-A546 8C-S-PSF V2.00	0	5. Mock and anti-PSF-A546_Pos016_S001	00-8mFwgHzo9Fmm8iZNAhSsbM
0		Nucleus	0.000	1.000	Vesicles Paraspeckle	1765	100001759	100000027	Mock anti-PSF-A546 8C-S-PSF V2.00	0	5. Mock and anti-PSF-A546_Pos016_S001	00-8mFwgHzo9Fmm8iZNAhSsbM
0		Nucleus	0.000	1.000	Vesicles Paraspeckle	1766	100001760	100000028	Mock anti-PSF-A546 8C-S-PSF V2.00	0	5. Mock and anti-PSF-A546_Pos016_S001	00-8mFwgHzo9Fmm8iZNAhSsbM
0		Nucleus	0.000	1.000	Vesicles Paraspeckle	1767	100001761	100000029	Mock anti-PSF-A546 8C-S-PSF V2.00	0	5. Mock and anti-PSF-A546_Pos016_S001	00-8mFwgHzo9Fmm8iZNAhSsbM
2		Nucleus	0.000	1.000	Vesicles Paraspeckle	1768	100001762	100000030	Mock anti-PSF-A546 8C-S-PSF V2.00	0	5. Mock and anti-PSF-A546_Pos016_S001	00-8mFwgHzo9Fmm8iZNAhSsbM
8		Nucleus	0.000	1.000	Vesicles Paraspeckle	1769	100001763	100000031	Mock anti-PSF-A546 8C-S-PSF V2.00	0	5. Mock and anti-PSF-A546_Pos016_S001	00-8mFwgHzo9Fmm8iZNAhSsbM
0		Nucleus	0.000	1.000	Vesicles Paraspeckle	1770	100001764	100000032	Mock anti-PSF-A546 8C-S-PSF V2.00	0	5. Mock and anti-PSF-A546_Pos016_S001	00-8mFwgHzo9Fmm8iZNAhSsbM
7		Nucleus	0.000	1.000	Vesicles Paraspeckle	1771	100001765	100000033	Mock anti-PSF-A546 8C-S-PSF V2.00	0	5. Mock and anti-PSF-A546_Pos016_S001	00-8mFwgHzo9Fmm8iZNAhSsbM
0		Nucleus	0.000	1.000	Vesicles Paraspeckle	1772	100001766	100000034	Mock anti-PSF-A546 8C-S-PSF V2.00	0	5. Mock and anti-PSF-A546_Pos016_S001	00-8mFwgHzo9Fmm8iZNAhSsbM
6		Nucleus	0.000	1.000	Vesicles Paraspeckle	1773	100001767	100000035	Mock anti-PSF-A546 8C-S-PSF V2.00	0	5. Mock and anti-PSF-A546_Pos016_S001	00-8mFwgHzo9Fmm8iZNAhSsbM
2		Nucleus	0.000	1.000	Vesicles Paraspeckle	1774	100001768	100000036	Mock anti-PSF-A546 8C-S-PSF V2.00	0	5. Mock and anti-PSF-A546_Pos016_S001	00-8mFwgHzo9Fmm8iZNAhSsbM
0		Nucleus	0.000	1.000	Vesicles Paraspeckle	1775	100001769	100000037	Mock anti-PSF-A546 8C-S-PSF V2.00	0	5. Mock and anti-PSF-A546_Pos016_S001	00-8mFwgHzo9Fmm8iZNAhSsbM
0		Nucleus	0.000	1.000	Vesicles Paraspeckle	1776	100001770	100000038	Mock anti-PSF-A546 8C-S-PSF V2.00	0	5. Mock and anti-PSF-A546_Pos016_S001	00-8mFwgHzo9Fmm8iZNAhSsbM
0		Nucleus	0.000	1.000	Vesicles Paraspeckle	1777	100001771	100000039	Mock anti-PSF-A546 8C-S-PSF V2.00	0	5. Mock and anti-PSF-A546_Pos016_S001	00-8mFwgHzo9Fmm8iZNAhSsbM
0		Nucleus	0.000	1.000	Vesicles Paraspeckle	1778	100001772	100000040	Mock anti-PSF-A546 8C-S-PSF V2.00	0	5. Mock and anti-PSF-A546_Pos016_S001	00-8mFwgHzo9Fmm8iZNAhSsbM
2		Nucleus	0.000	1.000	Vesicles Paraspeckle	1779	100001773	100000041	Mock anti-PSF-A546 8C-S-PSF V2.00	0	5. Mock and anti-PSF-A546_Pos016_S001	00-8mFwgHzo9Fmm8iZNAhSsbM
2		Nucleus	0.000	1.000	Vesicles Paraspeckle	1780	100001774	100000042	Mock anti-PSF-A546 8C-S-PSF V2.00	0	5. Mock and anti-PSF-A546_Pos016_S001	00-8mFwgHzo9Fmm8iZNAhSsbM
0		Nucleus	0.000	1.000	Vesicles Paraspeckle	1781	100001775	100000043	Mock anti-PSF-A546 8C-S-PSF V2.00	0	5. Mock and anti-PSF-A546_Pos016_S001	00-8mFwgHzo9Fmm8iZNAhSsbM
6		Nucleus	0.000	1.000	Vesicles Paraspeckle	1782	100001776	100000044	Mock anti-PSF-A546 8C-S-PSF V2.00	0	5. Mock and anti-PSF-A546_Pos016_S001	00-8mFwgHzo9Fmm8iZNAhSsbM
0		Nucleus	0.000	1.000	Vesicles Paraspeckle	1783	100001777	100000045	Mock anti-PSF-A546 8C-S-PSF V2.00	0	5. Mock and anti-PSF-A546_Pos016_S001	00-8mFwgHzo9Fmm8iZNAhSsbM
0		Nucleus	0.000	1.000	Vesicles Paraspeckle	1784	100001778	100000046	Mock anti-PSF-A546 8C-S-PSF V2.00	0	5. Mock and anti-PSF-A546_Pos016_S001	00-8mFwgHzo9Fmm8iZNAhSsbM
0		Nucleus	0.000	1.000	Vesicles Paraspeckle	1785	100001779	100000047	Mock anti-PSF-A546 8C-S-PSF V2.00	0	5. Mock and anti-PSF-A546_Pos016_S001	00-8mFwgHzo9Fmm8iZNAhSsbM
0		Nucleus	0.000	1.000	Vesicles Paraspeckle	1786	100001780	100000048	Mock anti-PSF-A546 8C-S-PSF V2.00	0	5. Mock and anti-PSF-A546_Pos016_S001	00-8mFwgHzo9Fmm8iZNAhSsbM
0		Nucleus	0.000	1.000	Vesicles Paraspeckle	1787	100001781	100000049	Mock anti-PSF-A546 8C-S-PSF V2.00	0	5. Mock and anti-PSF-A546_Pos016_S001	00-8mFwgHzo9Fmm8iZNAhSsbM
0		Nucleus	0.000	1.000	Vesicles Paraspeckle	1788	100001782	100000050	Mock anti-PSF-A546 8C-S-PSF V2.00	0	5. Mock and anti-PSF-A546_Pos016_S001	00-8mFwgHzo9Fmm8iZNAhSsbM
0		Nucleus	0.000	1.000	Vesicles Paraspeckle	1789	100001783	100000051	Mock anti-PSF-A546 8C-S-PSF V2.00	0	5. Mock and anti-PSF-A546_Pos016_S001	00-8mFwgHzo9Fmm8iZNAhSsbM
3		Nucleus	0.000	1.000	Vesicles Paraspeckle	1790	100001784	100000052	Mock anti-PSF-A546 8C-S-PSF V2.00	0	5. Mock and anti-PSF-A546_Pos016_S001	00-8mFwgHzo9Fmm8iZNAhSsbM
1		Nucleus	0.000	1.000	Vesicles Paraspeckle	1791	100001785	100000053	Mock anti-PSF-A546 8C-S-PSF V2.00	0	5. Mock and anti-PSF-A546_Pos016_S001	00-8mFwgHzo9Fmm8iZNAhSsbM
1		Nucleus	0.000	1.000	Vesicles Paraspeckle	1792	100001786	100000054	Mock anti-PSF-A546 8C-S-PSF V2.00	0	5. Mock and anti-PSF-A546_Pos016_S001	00-8mFwgHzo9Fmm8iZNAhSsbM
1		Nucleus	0.000	1.000	Vesicles Paraspeckle	1793	100001787	100000055	Mock anti-PSF-A546 8C-S-PSF V2.00	0	5. Mock and anti-PSF-A546_Pos016_S001	00-8mFwgHzo9Fmm8iZNAhSsbM
1		Nucleus	0.000	1.000	Vesicles Paraspeckle	1794	100001788	100000056	Mock anti-PSF-A546 8C-S-PSF V2.00	0	5. Mock and anti-PSF-A546_Pos016_S001	00-8mFwgHzo9Fmm8iZNAhSsbM
0		Nucleus	0.000	1.000	Vesicles Paraspeckle	1795	100001789	100000057	Mock anti-PSF-A546 8C-S-PSF V2.00	0	5. Mock and anti-PSF-A546_Pos016_S001	00-8mFwgHzo9Fmm8iZNAhSsbM
9		Nucleus	0.000	1.000	Vesicles Paraspeckle	1796	100001790	100000058	Mock anti-PSF-A546 8C-S-PSF V2.00	0	5. Mock and anti-PSF-A546_Pos016_S001	00-8mFwgHzo9Fmm8iZNAhSsbM
10		Nucleus	0.000	1.000	Vesicles Paraspeckle	1797	100001791	100000059	Mock anti-PSF-A546 8C-S-PSF V2.00	0	5. Mock and anti-PSF-A546_Pos016_S001	00-8mFwgHzo9Fmm8iZNAhSsbM
0		Nucleus	0.000	1.000	Vesicles Paraspeckle	1798	100001792	100000060	Mock anti-PSF-A546 8C-S-PSF V2.00	0	5. Mock and anti-PSF-A546_Pos016_S001	00-8mFwgHzo9Fmm8iZNAhSsbM
7		Nucleus	0.000	1.000	Vesicles Paraspeckle	1799	100001793	100000061	Mock anti-PSF-A546 8C-S-PSF V2.00	0	5. Mock and anti-PSF-A546_Pos016_S001	00-8mFwgHzo9Fmm8iZNAhSsbM
0		Nucleus	0.000	1.000	Vesicles Paraspeckle	1800	100001794	100000062	Mock anti-PSF-A546 8C-S-PSF V2.00	0	5. Mock and anti-PSF-A546_Pos016_S001	00-8mFwgHzo9Fmm8iZNAhSsbM
9		Nucleus	0.000	1.000	Vesicles Paraspeckle	1801	100001795	100000063	Mock anti-PSF-A546 8C-S-PSF V2.00	0	5. Mock and anti-PSF-A546_Pos016_S001	00-8mFwgHzo9Fmm8iZNAhSsbM
0		Nucleus	0.000	1.000	Vesicles Paraspeckle	1802	100001796	100000064	Mock anti-PSF-A546 8C-S-PSF V2.00	0	5. Mock and anti-PSF-A546_Pos016_S001	00-8mFwgHzo9Fmm8iZNAhSsbM
3		Nucleus	0.000	1.000	Vesicles Paraspeckle	1803	100001797	100000065	Mock anti-PSF-A546 8C-S-PSF V2.00	0	5. Mock and anti-PSF-A546_Pos016_S001	00-8mFwgHzo9Fmm8iZNAhSsbM
8		Nucleus	0.000	1.000	Vesicles Paraspeckle	1804	100001798	100000066	Mock anti-PSF-A546 8C-S-PSF V2.00	0	5. Mock and anti-PSF-A546_Pos016_S001	00-8mFwgHzo9Fmm8iZNAhSsbM
3		Nucleus	0.000	1.000	Vesicles Paraspeckle	1805	100001799	100000067	Mock anti-PSF-A546 8C-S-PSF V2.00	0	5. Mock and anti-PSF-A546_Pos016_S001	00-8mFwgHzo9Fmm8iZNAhSsbM
0		Nucleus	0.000	1.000	Vesicles Paraspeckle	1806	100001800	100000068	Mock anti-PSF-A546 8C-S-PSF V2.00	0	5. Mock and anti-PSF-A546_Pos016_S001	00-8mFwgHzo9Fmm8iZNAhSsbM
0		Nucleus	0.000	1.000	Vesicles Paraspeckle	1807	100001801	100000069	Mock anti-PSF-A546 8C-S-PSF V2.00	0	5. Mock and anti-PSF-A546_Pos016_S001	00-8mFwgHzo9Fmm8iZNAhSsbM
8		Nucleus	0.000	1.000	Vesicles Paraspeckle	1808	100001802	100000070	Mock anti-PSF-A546 8C-S-PSF V2.00	0	5. Mock and anti-PSF-A546_Pos016_S001	00-8mFwgHzo9Fmm8iZNAhSsbM
10		Nucleus	0.000	1.000	Vesicles Paraspeckle	1809	100001803	100000071	Mock anti-PSF-A546 8C-S-PSF V2.00	0	5. Mock and anti-PSF-A546_Pos016_S001	00-8mFwgHzo9Fmm8iZNAhSsbM
3		Nucleus	0.000	1.000	Vesicles Paraspeckle	1810	100001804	100000072	Mock anti-PSF-A546 8C-S-PSF V2.00	0	5. Mock and anti-PSF-A546_Pos016_S001	00-8mFwgHzo9Fmm8iZNAhSsbM
1		Nucleus	0.000	1.000	Vesicles Paraspeckle	1811	100001805	100000073	Mock anti-PSF-A546 8C-S-PSF V2.00	0	5. Mock and anti-PSF-A546_Pos016_S001	00-8mFwgHzo9Fmm8iZNAhSsbM
0		Nucleus	0.000	1.000	Vesicles Paraspeckle	1812	100001806	100000074	Mock anti-PSF-A546 8C-S-PSF V2.00	0	5. Mock and anti-PSF-A546_Pos016_S001	00-8mFwgHzo9Fmm8iZNAhSsbM
0		Nucleus	0.000	1.000	Vesicles Paraspeckle	1813	100001807	100000075	Mock anti-PSF-A546 8C-S-PSF V2.00	0	5. Mock and anti-PSF-A546_Pos016_S001	00-8mFwgHzo9Fmm8iZNAhSsbM
0		Nucleus	0.000	1.000	Vesicles Paraspeckle	1814	100001808	100000076	Mock anti-PSF-A546 8C-S-PSF V2.00	0	5. Mock and anti-PSF-A546_Pos016_S001	00-8mFwgHzo9Fmm8iZNAhSsbM
4		Nucleus	0.000	1.000	Vesicles Paraspeckle	1815	100001809	100000077	Mock anti-PSF-A546 8C-S-PSF V2.00	0	5. Mock and anti-PSF-A546_Pos016_S001	00-8mFwgHzo9Fmm8iZNAhSsbM
0		Nucleus	0.000	1.000	Vesicles Paraspeckle	1816	100001810	100000078	Mock anti-PSF-A546 8C-S-PSF V2.00	0	5. Mock and anti-PSF-A546_Pos016_S001	00-8mFwgHzo9Fmm8iZNAhSsbM
1		Nucleus	0.000	1.000	Vesicles Paraspeckle	1817	100001811	100000079	Mock anti-PSF-A546 8C-S-PSF V2.00	0	5. Mock and anti-PSF-A546_Pos016_S001	00-8mFwgHzo9Fmm8iZNAhSsbM
0		Nucleus	0.000	1.000	Vesicles Paraspeckle	1818	100001812	100000080	Mock anti-PSF-A546 8C-S-PSF V2.00	0	5. Mock and anti-PSF-A546_Pos016_S001	00-8mFwgHzo9Fmm8iZNAhSsbM
10		Nucleus	0.000	1.000	Vesicles Paraspeckle	1819	100001813	100000081	Mock anti-PSF-A546 8C-S-PSF V2.00	0	5. Mock and anti-PSF-A546_Pos016_S001	00-8mFwgHzo9Fmm8iZNAhSsbM
1		Nucleus	0.000	1.000	Vesicles Paraspeckle	1820	100001814	100000082	Mock anti-PSF-A546 8C-S-PSF V2.00	0	5. Mock and anti-PSF-A546_Pos016_S001	00-8mFwgHzo9Fmm8iZNAhSsbM
0		Nucleus	0.000	1.000	Vesicles Paraspeckle	1821	100001815	100000083	Mock anti-PSF-A546 8C-S-PSF V2.00	0	5. Mock and anti-PSF-A546_Pos016_S001	00-8mFwgHzo9Fmm8iZNAhSsbM
0		Nucleus	0.000	1.000	Vesicles Paraspeckle	1822	100001816	100000084	Mock anti-PSF-A546 8C-S-PSF V2.00	0	5. Mock and anti-PSF-A546_Pos016_S001	00-8mFwgHzo9Fmm8iZNAhSsbM
0		Nucleus	0.000	1.000	Vesicles Paraspeckle	1823	100001817	100000085	Mock anti-PSF-A546 8C-S-PSF V2.00	0	5. Mock and anti-PSF-A546_Pos016_S001	00-8mFwgHzo9Fmm8iZNAhSsbM
2		Nucleus	0.000	1.000	Vesicles Paraspeckle	1824	100001818	100000086	Mock anti-PSF-A546 8C-S-PSF V2.00	0	5. Mock and anti-PSF-A546_Pos016_S001	00-8mFwgHzo9Fmm8iZNAhSsbM
0		Nucleus	0.000	1.000	Vesicles Paraspeckle	1825	100001819	100000087	Mock anti-PSF-A546 8C-S-PSF V2.00	0	5. Mock and anti-PSF-A546_Pos016_S001	00-8mFwgHzo9Fmm8iZNAhSsbM
0		Nucleus	0.000	1.000	Vesicles Paraspeckle	1826	100001820	100000088	Mock anti-PSF-A546 8C-S-PSF V2.00	0	5. Mock and anti-PSF-A546_Pos016_S001	00-8mFwgHzo9Fmm8iZNAhSsbM
0		Nucleus	0.000	1.000	Vesicles Paraspeckle	1827	100001821	100000089	Mock anti-PSF-A546 8C-S-PSF V2.00	0	5. Mock and anti-PSF-A546_Pos016_S001	00-8mFwgHzo9Fmm8iZNAhSsbM
1		Nucleus	0.000	1.000	Vesicles Paraspeckle	1828	100001822	100000090	Mock anti-PSF-A546 8C-S-PSF V2.00	0	5. Mock and anti-PSF-A546_Pos016_S001	00-8mFwgHzo9Fmm8iZNAhSsbM
0		Nucleus	0.000	1.000	Vesicles Paraspeckle	1829	100001823	100000091	Mock anti-PSF-A546 8C-S-PSF V2.00	0	5. Mock and anti-PSF-A546_Pos016_S001	00-8mFwgHzo9Fmm8iZNAhSsbM
0		Nucleus	0.000	1.000	Vesicles Paraspeckle	1830	100001824	100000092	Mock anti-PSF-A546 8C-S-PSF V2.00	0	5. Mock and anti-PSF-A546_Pos016_S001	00-8mFwgHzo9Fmm8iZNAhSsbM
5		Nucleus	0.000	1.000	Vesicles Paraspeckle	1831	100001825	100000093	Mock anti-PSF-A546 8C-S-PSF V2.00	0	5. Mock and anti-PSF-A546_Pos016_S001	00-8mFwgHzo9Fmm8iZNAhSsbM
0		Nucleus	0.000	1.000	Vesicles Paraspeckle	1832	100001826	100000094	Mock anti-PSF-A546 8C-S-PSF V2.00	0	5. Mock and anti-PSF-A546_Pos016_S001	00-8mFwgHzo9Fmm8iZNAhSsbM
0		Nucleus	0.000	1.000	Vesicles Paraspeckle	1833	100001827	100000095	Mock anti-PSF-A546 8C-S-PSF V2.00	0	5. Mock and anti-PSF-A546_Pos016_S001	00-8mFwgHzo9Fmm8iZNAhSsbM
6		Nucleus	0.000	1.000	Vesicles Paraspeckle	1834	100001828	100000096	Mock anti-PSF-A546 8C-S-PSF V2.00	0	5. Mock and anti-PSF-A546_Pos016_S001	00-8mFwgHzo9Fmm8iZNAhSsbM
0		Nucleus	0.000	1.000	Vesicles Paraspeckle	1835	100001829	100000097	Mock anti-PSF-A546 8C-S-PSF V2.00	0	5. Mock and anti-PSF-A546_Pos016_S001	00-8mFwgHzo9Fmm8iZNAhSsbM
3		Nucleus	0.000	1.000	Vesicles Paraspeckle	1836	100001830	100000098	Mock anti-PSF-A546 8C-S-PSF V2.00	0	5. Mock and anti-PSF-A546_Pos016_S001	00-8mFwgHzo9Fmm8iZNAhSsbM
2		Nucleus	0.000	1.000	Vesicles Paraspeckle	1837	100001831	100000099	Mock anti-PSF-A546 8C-S-PSF V2.00	0	5. Mock and anti-PSF-A546_Pos016_S001	00-8mFwgHzo9Fmm8iZNAhSsbM
1		Nucleus	0.000	1.000	Vesicles Paraspeckle	1838	100001832	100000100	Mock anti-PSF-A546 8C-S-PSF V2.00	0	5. Mock and anti-PSF-A546_Pos016_S001	00-8mFwgHzo9Fmm8iZNAhSsbM
2		Nucleus	0.000	1.000	Vesicles Paraspeckle	1839	100001833	100000101	Mock anti-PSF-A546 8C-S-PSF V2.00	0	5. Mock and anti-PSF-A546_Pos016_S001	00-8mFwgHzo9Fmm8iZNAhSsbM
1		Nucleus	0.000	1.000	Vesicles Paraspeckle	1840	100001834	100000102	Mock anti-PSF-A546 8C-S-PSF V2.00	0	5. Mock and anti-PSF-A546_Pos016_S001	00-8mFwgHzo9Fmm8iZNAhSsbM
0		Nucleus	0.000	1.000	Vesicles Paraspeckle	1841	100001835	100000103	Mock anti-PSF-A546 8C-S-PSF V2.00	0	5. Mock and anti-PSF-A546_Pos016_S001	00-8mFwgHzo9Fmm8iZNAhSsbM
0		Nucleus	0.000	1.000	Vesicles Paraspeckle	1842	100001836	100000104	Mock anti-PSF-A546 8C-S-PSF V2.00	0	5. Mock and anti-PSF-A546_Pos016_S001	00-8mFwgHzo9Fmm8iZNAhSsbM
1		Nucleus	0.000	1.000	Vesicles Paraspeckle	1843	100001837	100000105	Mock anti-PSF-A546 8C-S-PSF V2.00	0	5. Mock and anti-PSF-A546_Pos016_S001	00-8mFwgHzo9Fmm8iZNAhSsbM
0		Nucleus	0.000	1.000	Vesicles Paraspeckle	1844	100001838	100000106	Mock anti-PSF-A546 8C-S-PSF V2.00	0	5. Mock and anti-PSF-A546_Pos016_S001	00-8mFwgHzo9Fmm8iZNAhSsbM
0		Nucleus	0.000	1.000	Vesicles Paraspeckle	1845	100001839	100000107	Mock anti-PSF-A546 8C-S-PSF V2.00	0	5. Mock and anti-PSF-A546_Pos016_S001	00-8mFwgHzo9Fmm8iZNAhSsbM
0		Nucleus	0.000	1.000	Vesicles Paraspeckle	1846	100001840	100000108	Mock anti-PSF-A546 8C-S-PSF V2.00	0	5. Mock and anti-PSF-A546_Pos016_S001	00-8mFwgHzo9Fmm8iZNAhSsbM
0		Nucleus	0.000	1.000	Vesicles Paraspeckle	1847	100001841	100000109	Mock anti-PSF-A546 8C-S-PSF V2.00	0	5. Mock and anti-PSF-A546_Pos016_S001	00-8mFwgHzo9Fmm8iZNAhSsbM
0		Nucleus	0.000	1.000	Vesicles Paraspeckle	1848	100001842	100000110	Mock anti-PSF-A546 8C-S-PSF V2.00	0	5. Mock and anti-PSF-A546_Pos016_S001	00-8mFwgHzo9Fmm8iZNAhSsbM
0		Nucleus	0.000	1.000	Vesicles Paraspeckle	1849	100001843	100000111	Mock anti-PSF-A546 8C-S-PSF V2.00	0	5. Mock and anti-PSF-A546_Pos016_S001	00-8mFwgHzo9Fmm8iZNAhSsbM
0		Nucleus	0.000	1.000	Vesicles Paraspeckle	1850	100001844	100000112	Mock anti-PSF-A546 8C-S-PSF V2.00	0	5. Mock and anti-PSF-A546_Pos016_S001	00-8mFwgHzo9Fmm8iZNAhSsbM
0		Nucleus	0.000	1.000	Vesicles Paraspeckle	1851	100001845	100000113	Mock anti-PSF-A546 8C-S-PSF V2.00	0	5. Mock and anti-PSF-A546_Pos016_S001	00-8mFwgHzo9Fmm8iZNAhSsbM
1		Nucleus	0.000	1.000	Vesicles Paraspeckle	1852	100001846	100000114	Mock anti-PSF-A546 8C-S-PSF V2.00	0	5. Mock and anti-PSF-A546_Pos016_S001	00-8mFwgHzo9Fmm8iZNAhSsbM
0		Nucleus	0.000	1.000	Vesicles Paraspeckle	1853	100001847	100000115	Mock anti-PSF-A546 8C-S-PSF V2.00	0	5. Mock and anti-PSF-A546_Pos016_S001	00-8mFwgHzo9Fmm8iZNAhSsbM
0		Nucleus	0.000	1.000	Vesicles Paraspeckle	1854	100001848	100000116	Mock anti-PSF-A546 8C-S-PSF V2.00	0	5. Mock and anti-PSF-A546_Pos016_S001	00-8mFwgHzo9Fmm8iZNAhSsbM
0		Nucleus	0.000	1.000	Vesicles Paraspeckle	1855	100001849	100000117	Mock anti-PSF-A546 8C-S-PSF V2.00	0	5. Mock and anti-PSF-A546_Pos016_S001	00-8mFwgHzo9Fmm8iZNAhSsbM
0		Nucleus	0.000	1.000	Vesicles Paraspeckle	1856	100001850	100000118	Mock anti-PSF-A546 8C-S-PSF V2.00	0	5. Mock and anti-PSF-A546_Pos016_S001	00-8mFwgHzo9Fmm8iZNAhSsbM
0		Nucleus	0.000	1.000	Vesicles Paraspeckle	1857	100001851	100000119	Mock anti-PSF-A546 8C-S-PSF V2.00	0	5. Mock and anti-PSF-A546_Pos016_S001	00-8mFwgHzo9Fmm8iZNAhSsbM
7		Nucleus	0.000	1.000	Vesicles Paraspeckle	1858	100001852	100000120	Mock anti-PSF-A546 8C-S-PSF V2.00	0	5. Mock and anti-PSF-A546_Pos016_S001	00-8mFwgHzo9Fmm8iZNAhSsbM
0		Nucleus	0.000	1.000	Vesicles Paraspeckle	1859	100001853	100000121	Mock anti-PSF-A546 8C-S-PSF V2.00	0	5. Mock and anti-PSF-A546_Pos016_S001	00-8mFwgHzo9Fmm8iZNAhSsbM
0		Nucleus	0.000	1.000	Vesicles Paraspeckle	1860	100001854	100000122	Mock anti-PSF-A546 8C-S-PSF V2.00	0	5. Mock and anti-PSF-A546_Pos016_S001	00-8mFwgHzo9Fmm8iZNAhSsbM
0		Nucleus	0.000	1.000	Vesicles Paraspeckle	1861	100001855	100000123	Mock anti-PSF-A546 8C-S-PSF V2.00	0	5. Mock and anti-PSF-A546_Pos016_S001	00-8mFwgHzo9Fmm8iZNAhSsbM
2		Nucleus	0.000	1.000	Vesicles Paraspeckle	1862	100001856	100000124	Mock anti-PSF-A546 8C-S-PSF V2.00	0	5. Mock and anti-PSF-A546_Pos016_S001	00-8mFwgHzo9Fmm8iZNAhSsbM
3		Nucleus	0.000	1.000	Vesicles Paraspeckle	1863	100001857	100000125	Mock anti-PSF-A546 8C-S-PSF V2.00	0	5. Mock and anti-PSF-A546_Pos016_S001	00-8mFwgHzo9Fmm8iZNAhSsbM
0		Nucleus	0.000	1.000	Vesicles Paraspeckle	1864	100001858	100000126	Mock anti-PSF-A546 8C-S-PSF V2.00	0	5. Mock and anti-PSF-A546_Pos016_S001	00-8mFwgHzo9Fmm8iZNAhSsbM
6		Nucleus	0.000	1.000	Vesicles Paraspeckle	1865	100001859	100000127	Mock anti-PSF-A546 8C-S-PSF V2.00	0	5. Mock and anti-PSF-A546_Pos016_S001	00-8mFwgHzo9Fmm8iZNAhSsbM
0		Nucleus	0.000	1.000	Vesicles Paraspeckle	1866	100001860	100000128	Mock anti-PSF-A546 8C-S-PSF V2.00	0	5. Mock and anti-PSF-A546_Pos016_S001	00-8mFwgHzo9Fmm8iZNAhSsbM
0		Nucleus	0.000	1.000	Vesicles Paraspeckle	1867	100001861	100000129	Mock anti-PSF-A546 8C-S-PSF V2.00	0	5. Mock and anti-PSF-A546_Pos016_S001	00-8mFwgHzo9Fmm8iZNAhSsbM
3		Nucleus	0.000	1.000	Vesicles Paraspeckle	1868	100001862	100000130	Mock anti-PSF-A546 8C-S-PSF V2.00	0	5. Mock and anti-PSF-A546_Pos016_S001	00-8mFwgHzo9Fmm8iZNAhSsbM
0		Nucleus	0.000	1.000	Vesicles Paraspeckle	1869	100001863	100000131	Mock anti-PSF-A546 8C-S-PSF V2.00	0	5. Mock and anti-PSF-A546_Pos016_S001	00-8mFwgHzo9Fmm8iZNAhSsbM
0		Nucleus	0.000	1.000	Vesicles Paraspeckle	1870	100001864	100000132	Mock anti-PSF-A546 8C-S-PSF V2.00	0	5. Mock and anti-PSF-A546_Pos016_S001	00-8mFwgHzo9Fmm8iZNAhSsbM
3		Nucleus	0.000	1.000	Vesicles Paraspeckle	1871	100001865	100000133	Mock anti-PSF-A546 8C-S-PSF V2.00	0	5. Mock and anti-PSF-A546_Pos016_S001	00-8mFwgHzo9Fmm8iZNAhSsbM
0		Nucleus	0.000	1.000	Vesicles Paraspeckle	1872	100001866	100000134	Mock anti-PSF-A546 8C-S-PSF V2.00	0	5. Mock and anti-PSF-A546_Pos016_S001	00-8mFwgHzo9Fmm8iZNAhSsbM
5		Nucleus	0.000	1.000	Vesicles Paraspeckle	1873	100001867	100000135	Mock anti-PSF-A546 8C-S-PSF V2.00	0	5. Mock and anti-PSF-A546_Pos016_S001	00-8mFwgHzo9Fmm8iZNAhSsbM
0		Nucleus	0.000	1.000	Vesicles Paraspeckle	1874	100001868	100000136	Mock anti-PSF-A546 8C-S-PSF V2.00	0	5. Mock and anti-PSF-A546_Pos016_S001	00-8mFwgHzo9Fmm8iZNAhSsbM
3		Nucleus	0.000	1.000	Vesicles Paraspeckle	1875	100001869	100000137	Mock anti-PSF-A546 8C-S-PSF V2.00	0	5. Mock and anti-PSF-A546_Pos016_S001	00-8mFwgHzo9Fmm8iZNAhSsbM
3		Nucleus	0.000	1.000	Vesicles Paraspeckle	1876	100001870	100000138	Mock anti-PSF-A546 8C-S-PSF V2.00	0	5. Mock and anti-PSF-A546_Pos016_S001	00-8mFwgHzo9Fmm8iZNAhSsbM
1		Nucleus	0.000	1.000	Vesicles Paraspeckle	1877	100001871	100000139	Mock anti-PSF-A546 8C-S-PSF V2.00	0	5. Mock and anti-PSF-A546_Pos016_S001	00-8mFwgHzo9Fmm8iZNAhSsbM
16		Nucleus	0.000	1.000	Vesicles Paraspeckle	1878	100001872	100000140	Mock anti-PSF-A546 8C-S-PSF V2.00	0	5. Mock and anti-PSF-A546_Pos016_S001	00-8mFwgHzo9Fmm8iZNAhSsbM
0		Nucleus	0.000	1.000	Vesicles Paraspeckle	1879	100001873	100000141	Mock anti-PSF-A546 8C-S-PSF V2.00	0	5. Mock and anti-PSF-A546_Pos016_S001	00-8mFwgHzo9Fmm8iZNAhSsbM
0		Nucleus	0.000	1.000	Vesicles Paraspeckle	1880	100001874	100000142	Mock anti-PSF-A546 8C-S-PSF V2.00	0	5. Mock and anti-PSF-A546_Pos016_S001	00-8mFwgHzo9Fmm8iZNAhSsbM
0		Nucleus	0.000	1.000	Vesicles Paraspeckle	1881	100001875	100000143	Mock anti-PSF-A546 8C-S-PSF V2.00	0	5. Mock and anti-PSF-A546_Pos016_S001	00-8mFwgHzo9Fmm8iZNAhSsbM
0		Nucleus	0.000	1.000	Vesicles Paraspeckle	1882	100001876	100000144	Mock anti-PSF-A546 8C-S-PSF V2.00	0	5. Mock and anti-PSF-A546_Pos016_S001	00-8mFwgHzo9Fmm8iZNAhSsbM
8		Nucleus	0.000	1.000	Vesicles Paraspeckle	1883	100001877	100000145	Mock anti-PSF-A546 8C-S-PSF V2.00	0	5. Mock and anti-PSF-A546_Pos016_S001	00-8mFwgHzo9Fmm8iZNAhSsbM
0		Nucleus	0.000	1.000	Vesicles Paraspeckle	1884	100001878	100000146	Mock anti-PSF-A546 8C-S-PSF V2.00	0	5. Mock and anti-PSF-A546_Pos016_S001	00-8mFwgHzo9Fmm8iZNAhSsbM
1		Nucleus	0.000	1.000	Vesicles Paraspeckle	1885	100001879	100000147	Mock anti-PSF-A546 8C-S-PSF V2.00	0	5. Mock and anti-PSF-A546_Pos016_S001	00-8mFwgHzo9Fmm8iZNAhSsbM
4		Nucleus	0.000	1.000	Vesicles Paraspeckle	1886	100001880	100000148	Mock anti-PSF-A546 8C-S-PSF V2.00	0	5. Mock and anti-PSF-A546_Pos016_S001	00-8mFwgHzo9Fmm8iZNAhSsbM
2		Nucleus	0.000	1.000	Vesicles Paraspeckle	1887	100001881	100000149	Mock anti-PSF-A546 8C-S-PSF V2.00	0	5. Mock and anti-PSF-A546_Pos016_S001	00-8mFwgHzo9Fmm8iZNAhSsbM
0		Nucleus	0.000	1.000	Vesicles Paraspeckle	1888	100001882	100000150	Mock anti-PSF-A546 8C-S-PSF V2.00	0	5. Mock and anti-PSF-A546_Pos016_S001	00-8mFwgHzo9Fmm8iZNAhSsbM
0		Nucleus	0.000	1.000	Vesicles Paraspeckle	1889	100001883	100000151	Mock anti-PSF-A546 8C-S-PSF V2.00	0	5. Mock and anti-PSF-A546_Pos016_S001	00-8mFwgHzo9Fmm8iZNAhSsbM
2		Nucleus	0.000	1.000	Vesicles Paraspeckle	1890	100001884	100000152	Mock anti-PSF-A546 8C-S-PSF V2.00	0	5. Mock and anti-PSF-A546_Pos016_S001	00-8mFwgHzo9Fmm8iZNAhSsbM
1		Nucleus	0.000	1.000	Vesicles Paraspeckle	1891	100001885	100000153	Mock anti-PSF-A546 8C-S-PSF V2.00	0	5. Mock and anti-PSF-A546_Pos016_S001	00-8mFwgHzo9Fmm8iZNAhSsbM
0		Nucleus	0.000	1.000	Vesicles Paraspeckle	1892	100001886	100000154	Mock anti-PSF-A546 8C-S-PSF V2.00	0	5. Mock and anti-PSF-A546_Pos016_S001	00-8mFwgHzo9Fmm8iZNAhSsbM
0		Nucleus	0.000	1.000	Vesicles Paraspeckle	1893	100001887	100000155	Mock anti-PSF-A546 8C-S-PSF V2.00	0	5. Mock and anti-PSF-A546_Pos016_S001	00-8mFwgHzo9Fmm8iZNAhSsbM
7		Nucleus	0.000	1.000	Vesicles Paraspeckle	1894	100001888	100000000	Mock anti-PSF-A546 8C-S-PSF V2.00	0	5. Mock and anti-PSF-A546_Pos017_S001	00-EcThKaksEw3aSw6Jbk27GF
6		Nucleus	0.000	1.000	Vesicles Paraspeckle	1895	100001889	100000001	Mock anti-PSF-A546 8C-S-PSF V2.00	0	5. Mock and anti-PSF-A546_Pos017_S001	00-EcThKaksEw3aSw6Jbk27GF
3		Nucleus	0.000	1.000	Vesicles Paraspeckle	1896	100001890	100000002	Mock anti-PSF-A546 8C-S-PSF V2.00	0	5. Mock and anti-PSF-A546_Pos017_S001	00-EcThKaksEw3aSw6Jbk27GF
10		Nucleus	0.000	1.000	Vesicles Paraspeckle	1897	100001891	100000003	Mock anti-PSF-A546 8C-S-PSF V2.00	0	5. Mock and anti-PSF-A546_Pos017_S001	00-EcThKaksEw3aSw6Jbk27GF
2		Nucleus	0.000	1.000	Vesicles Paraspeckle	1898	100001892	100000004	Mock anti-PSF-A546 8C-S-PSF V2.00	0	5. Mock and anti-PSF-A546_Pos017_S001	00-EcThKaksEw3aSw6Jbk27GF
7		Nucleus	0.000	1.000	Vesicles Paraspeckle	1899	100001893	100000005	Mock anti-PSF-A546 8C-S-PSF V2.00	0	5. Mock and anti-PSF-A546_Pos017_S001	00-EcThKaksEw3aSw6Jbk27GF
1		Nucleus	0.000	1.000	Vesicles Paraspeckle	1900	100001894	100000006	Mock anti-PSF-A546 8C-S-PSF V2.00	0	5. Mock and anti-PSF-A546_Pos017_S001	00-EcThKaksEw3aSw6Jbk27GF
1		Nucleus	0.000	1.000	Vesicles Paraspeckle	1901	100001895	100000007	Mock anti-PSF-A546 8C-S-PSF V2.00	0	5. Mock and anti-PSF-A546_Pos017_S001	00-EcThKaksEw3aSw6Jbk27GF
4		Nucleus	0.000	1.000	Vesicles Paraspeckle	1902	100001896	100000008	Mock anti-PSF-A546 8C-S-PSF V2.00	0	5. Mock and anti-PSF-A546_Pos017_S001	00-EcThKaksEw3aSw6Jbk27GF
6		Nucleus	0.000	1.000	Vesicles Paraspeckle	1903	100001897	100000009	Mock anti-PSF-A546 8C-S-PSF V2.00	0	5. Mock and anti-PSF-A546_Pos017_S001	00-EcThKaksEw3aSw6Jbk27GF
0		Nucleus	0.000	1.000	Vesicles Paraspeckle	1904	100001898	100000010	Mock anti-PSF-A546 8C-S-PSF V2.00	0	5. Mock and anti-PSF-A546_Pos017_S001	00-EcThKaksEw3aSw6Jbk27GF
8		Nucleus	0.000	1.000	Vesicles Paraspeckle	1905	100001899	100000011	Mock anti-PSF-A546 8C-S-PSF V2.00	0	5. Mock and anti-PSF-A546_Pos017_S001	00-EcThKaksEw3aSw6Jbk27GF
3		Nucleus	0.000	1.000	Vesicles Paraspeckle	1906	100001900	100000012	Mock anti-PSF-A546 8C-S-PSF V2.00	0	5. Mock and anti-PSF-A546_Pos017_S001	00-EcThKaksEw3aSw6Jbk27GF
8		Nucleus	0.000	1.000	Vesicles Paraspeckle	1907	100001901	100000013	Mock anti-PSF-A546 8C-S-PSF V2.00	0	5. Mock and anti-PSF-A546_Pos017_S001	00-EcThKaksEw3aSw6Jbk27GF
3		Nucleus	0.000	1.000	Vesicles Paraspeckle	1908	100001902	100000014	Mock anti-PSF-A546 8C-S-PSF V2.00	0	5. Mock and anti-PSF-A546_Pos017_S001	00-EcThKaksEw3aSw6Jbk27GF
3		Nucleus	0.000	1.000	Vesicles Paraspeckle	1909	100001903	100000015	Mock anti-PSF-A546 8C-S-PSF V2.00	0	5. Mock and anti-PSF-A546_Pos017_S001	00-EcThKaksEw3aSw6Jbk27GF
3		Nucleus	0.000	1.000	Vesicles Paraspeckle	1910	100001904	100000016	Mock anti-PSF-A546 8C-S-PSF V2.00	0	5. Mock and anti-PSF-A546_Pos017_S001	00-EcThKaksEw3aSw6Jbk27GF
0		Nucleus	0.000	1.000	Vesicles Paraspeckle	1911	100001905	100000017	Mock anti-PSF-A546 8C-S-PSF V2.00	0	5. Mock and anti-PSF-A546_Pos017_S001	00-EcThKaksEw3aSw6Jbk27GF
0		Nucleus	0.000	1.000	Vesicles Paraspeckle	1912	100001906	100000018	Mock anti-PSF-A546 8C-S-PSF V2.00	0	5. Mock and anti-PSF-A546_Pos017_S001	00-EcThKaksEw3aSw6Jbk27GF
0		Nucleus	0.000	1.000	Vesicles Paraspeckle	1913	100001907	100000019	Mock anti-PSF-A546 8C-S-PSF V2.00	0	5. Mock and anti-PSF-A546_Pos017_S001	00-EcThKaksEw3aSw6Jbk27GF
4		Nucleus	0.000	1.000	Vesicles Paraspeckle	1914	100001908	100000020	Mock anti-PSF-A546 8C-S-PSF V2.00	0	5. Mock and anti-PSF-A546_Pos017_S001	00-EcThKaksEw3aSw6Jbk27GF
16		Nucleus	0.000	1.000	Vesicles Paraspeckle	1915	100001909	100000021	Mock anti-PSF-A546 8C-S-PSF V2.00	0	5. Mock and anti-PSF-A546_Pos017_S001	00-EcThKaksEw3aSw6Jbk27GF
1		Nucleus	0.000	1.000	Vesicles Paraspeckle	1916	100001910	100000022	Mock anti-PSF-A546 8C-S-PSF V2.00	0	5. Mock and anti-PSF-A546_Pos017_S001	00-EcThKaksEw3aSw6Jbk27GF
2		Nucleus	0.000	1.000	Vesicles Paraspeckle	1917	100001911	100000023	Mock anti-PSF-A546 8C-S-PSF V2.00	0	5. Mock and anti-PSF-A546_Pos017_S001	00-EcThKaksEw3aSw6Jbk27GF
14		Nucleus	0.000	1.000	Vesicles Paraspeckle	1918	100001912	100000024	Mock anti-PSF-A546 8C-S-PSF V2.00	0	5. Mock and anti-PSF-A546_Pos017_S001	00-EcThKaksEw3aSw6Jbk27GF
10		Nucleus	0.000	1.000	Vesicles Paraspeckle	1919	100001913	100000025	Mock anti-PSF-A546 8C-S-PSF V2.00	0	5. Mock and anti-PSF-A546_Pos017_S001	00-EcThKaksEw3aSw6Jbk27GF
6		Nucleus	0.000	1.000	Vesicles Paraspeckle	1920	100001914	100000026	Mock anti-PSF-A546 8C-S-PSF V2.00	0	5. Mock and anti-PSF-A546_Pos017_S001	00-EcThKaksEw3aSw6Jbk27GF
8		Nucleus	0.000	1.000	Vesicles Paraspeckle	1921	100001915	100000027	Mock anti-PSF-A546 8C-S-PSF V2.00	0	5. Mock and anti-PSF-A546_Pos017_S001	00-EcThKaksEw3aSw6Jbk27GF
3		Nucleus	0.000	1.000	Vesicles Paraspeckle	1922	100001916	100000028	Mock anti-PSF-A546 8C-S-PSF V2.00	0	5. Mock and anti-PSF-A546_Pos017_S001	00-EcThKaksEw3aSw6Jbk27GF
8		Nucleus	0.000	1.000	Vesicles Paraspeckle	1923	100001917	100000029	Mock anti-PSF-A546 8C-S-PSF V2.00	0	5. Mock and anti-PSF-A546_Pos017_S001	00-EcThKaksEw3aSw6Jbk27GF
2		Nucleus	0.000	1.000	Vesicles Paraspeckle	1924	100001918	100000030	Mock anti-PSF-A546 8C-S-PSF V2.00	0	5. Mock and anti-PSF-A546_Pos017_S001	00-EcThKaksEw3aSw6Jbk27GF
0		Nucleus	0.000	1.000	Vesicles Paraspeckle	1925	100001919	100000031	Mock anti-PSF-A546 8C-S-PSF V2.00	0	5. Mock and anti-PSF-A546_Pos017_S001	00-EcThKaksEw3aSw6Jbk27GF
10		Nucleus	0.000	1.000	Vesicles Paraspeckle	1926	100001920	100000032	Mock anti-PSF-A546 8C-S-PSF V2.00	0	5. Mock and anti-PSF-A546_Pos017_S001	00-EcThKaksEw3aSw6Jbk27GF
8		Nucleus	0.000	1.000	Vesicles Paraspeckle	1927	100001921	100000033	Mock anti-PSF-A546 8C-S-PSF V2.00	0	5. Mock and anti-PSF-A546_Pos017_S001	00-EcThKaksEw3aSw6Jbk27GF
9		Nucleus	0.000	1.000	Vesicles Paraspeckle	1928	100001922	100000034	Mock anti-PSF-A546 8C-S-PSF V2.00	0	5. Mock and anti-PSF-A546_Pos017_S001	00-EcThKaksEw3aSw6Jbk27GF
3		Nucleus	0.000	1.000	Vesicles Paraspeckle	1929	100001923	100000035	Mock anti-PSF-A546 8C-S-PSF V2.00	0	5. Mock and anti-PSF-A546_Pos017_S001	00-EcThKaksEw3aSw6Jbk27GF
8		Nucleus	0.000	1.000	Vesicles Paraspeckle	1930	100001924	100000036	Mock anti-PSF-A546 8C-S-PSF V2.00	0	5. Mock and anti-PSF-A546_Pos017_S001	00-EcThKaksEw3aSw6Jbk27GF
6		Nucleus	0.000	1.000	Vesicles Paraspeckle	1931	100001925	100000037	Mock anti-PSF-A546 8C-S-PSF V2.00	0	5. Mock and anti-PSF-A546_Pos017_S001	00-EcThKaksEw3aSw6Jbk27GF
7		Nucleus	0.000	1.000	Vesicles Paraspeckle	1932	100001926	100000038	Mock anti-PSF-A546 8C-S-PSF V2.00	0	5. Mock and anti-PSF-A546_Pos017_S001	00-EcThKaksEw3aSw6Jbk27GF
9		Nucleus	0.000	1.000	Vesicles Paraspeckle	1933	100001927	100000039	Mock anti-PSF-A546 8C-S-PSF V2.00	0	5. Mock and anti-PSF-A546_Pos017_S001	00-EcThKaksEw3aSw6Jbk27GF
8		Nucleus	0.000	1.000	Vesicles Paraspeckle	1934	100001928	100000040	Mock anti-PSF-A546 8C-S-PSF V2.00	0	5. Mock and anti-PSF-A546_Pos017_S001	00-EcThKaksEw3aSw6Jbk27GF
4		Nucleus	0.000	1.000	Vesicles Paraspeckle	1935	100001929	100000041	Mock anti-PSF-A546 8C-S-PSF V2.00	0	5. Mock and anti-PSF-A546_Pos017_S001	00-EcThKaksEw3aSw6Jbk27GF
7		Nucleus	0.000	1.000	Vesicles Paraspeckle	1936	100001930	100000042	Mock anti-PSF-A546 8C-S-PSF V2.00	0	5. Mock and anti-PSF-A546_Pos017_S001	00-EcThKaksEw3aSw6Jbk27GF
0		Nucleus	0.000	1.000	Vesicles Paraspeckle	1937	100001931	100000043	Mock anti-PSF-A546 8C-S-PSF V2.00	0	5. Mock and anti-PSF-A546_Pos017_S001	00-EcThKaksEw3aSw6Jbk27GF
5		Nucleus	0.000	1.000	Vesicles Paraspeckle	1938	100001932	100000044	Mock anti-PSF-A546 8C-S-PSF V2.00	0	5. Mock and anti-PSF-A546_Pos017_S001	00-EcThKaksEw3aSw6Jbk27GF
10		Nucleus	0.000	1.000	Vesicles Paraspeckle	1939	100001933	100000045	Mock anti-PSF-A546 8C-S-PSF V2.00	0	5. Mock and anti-PSF-A546_Pos017_S001	00-EcThKaksEw3aSw6Jbk27GF
6		Nucleus	0.000	1.000	Vesicles Paraspeckle	1940	100001934	100000046	Mock anti-PSF-A546 8C-S-PSF V2.00	0	5. Mock and anti-PSF-A546_Pos017_S001	00-EcThKaksEw3aSw6Jbk27GF
2		Nucleus	0.000	1.000	Vesicles Paraspeckle	1941	100001935	100000047	Mock anti-PSF-A546 8C-S-PSF V2.00	0	5. Mock and anti-PSF-A546_Pos017_S001	00-EcThKaksEw3aSw6Jbk27GF
1		Nucleus	0.000	1.000	Vesicles Paraspeckle	1942	100001936	100000048	Mock anti-PSF-A546 8C-S-PSF V2.00	0	5. Mock and anti-PSF-A546_Pos017_S001	00-EcThKaksEw3aSw6Jbk27GF
2		Nucleus	0.000	1.000	Vesicles Paraspeckle	1943	100001937	100000049	Mock anti-PSF-A546 8C-S-PSF V2.00	0	5. Mock and anti-PSF-A546_Pos017_S001	00-EcThKaksEw3aSw6Jbk27GF
7		Nucleus	0.000	1.000	Vesicles Paraspeckle	1944	100001938	100000050	Mock anti-PSF-A546 8C-S-PSF V2.00	0	5. Mock and anti-PSF-A546_Pos017_S001	00-EcThKaksEw3aSw6Jbk27GF
0		Nucleus	0.000	1.000	Vesicles Paraspeckle	1945	100001939	100000051	Mock anti-PSF-A546 8C-S-PSF V2.00	0	5. Mock and anti-PSF-A546_Pos017_S001	00-EcThKaksEw3aSw6Jbk27GF
0		Nucleus	0.000	1.000	Vesicles Paraspeckle	1946	100001940	100000052	Mock anti-PSF-A546 8C-S-PSF V2.00	0	5. Mock and anti-PSF-A546_Pos017_S001	00-EcThKaksEw3aSw6Jbk27GF
0		Nucleus	0.000	1.000	Vesicles Paraspeckle	1947	100001941	100000053	Mock anti-PSF-A546 8C-S-PSF V2.00	0	5. Mock and anti-PSF-A546_Pos017_S001	00-EcThKaksEw3aSw6Jbk27GF
0		Nucleus	0.000	1.000	Vesicles Paraspeckle	1948	100001942	100000054	Mock anti-PSF-A546 8C-S-PSF V2.00	0	5. Mock and anti-PSF-A546_Pos017_S001	00-EcThKaksEw3aSw6Jbk27GF
0		Nucleus	0.000	1.000	Vesicles Paraspeckle	1949	100001943	100000055	Mock anti-PSF-A546 8C-S-PSF V2.00	0	5. Mock and anti-PSF-A546_Pos017_S001	00-EcThKaksEw3aSw6Jbk27GF
0		Nucleus	0.000	1.000	Vesicles Paraspeckle	1950	100001944	100000056	Mock anti-PSF-A546 8C-S-PSF V2.00	0	5. Mock and anti-PSF-A546_Pos017_S001	00-EcThKaksEw3aSw6Jbk27GF
0		Nucleus	0.000	1.000	Vesicles Paraspeckle	1951	100001945	100000057	Mock anti-PSF-A546 8C-S-PSF V2.00	0	5. Mock and anti-PSF-A546_Pos017_S001	00-EcThKaksEw3aSw6Jbk27GF
8		Nucleus	0.000	1.000	Vesicles Paraspeckle	1952	100001946	100000058	Mock anti-PSF-A546 8C-S-PSF V2.00	0	5. Mock and anti-PSF-A546_Pos017_S001	00-EcThKaksEw3aSw6Jbk27GF
0		Nucleus	0.000	1.000	Vesicles Paraspeckle	1953	100001947	100000059	Mock anti-PSF-A546 8C-S-PSF V2.00	0	5. Mock and anti-PSF-A546_Pos017_S001	00-EcThKaksEw3aSw6Jbk27GF
0		Nucleus	0.000	1.000	Vesicles Paraspeckle	1954	100001948	100000060	Mock anti-PSF-A546 8C-S-PSF V2.00	0	5. Mock and anti-PSF-A546_Pos017_S001	00-EcThKaksEw3aSw6Jbk27GF
7		Nucleus	0.000	1.000	Vesicles Paraspeckle	1955	100001949	100000061	Mock anti-PSF-A546 8C-S-PSF V2.00	0	5. Mock and anti-PSF-A546_Pos017_S001	00-EcThKaksEw3aSw6Jbk27GF
3		Nucleus	0.000	1.000	Vesicles Paraspeckle	1956	100001950	100000062	Mock anti-PSF-A546 8C-S-PSF V2.00	0	5. Mock and anti-PSF-A546_Pos017_S001	00-EcThKaksEw3aSw6Jbk27GF
8		Nucleus	0.000	1.000	Vesicles Paraspeckle	1957	100001951	100000063	Mock anti-PSF-A546 8C-S-PSF V2.00	0	5. Mock and anti-PSF-A546_Pos017_S001	00-EcThKaksEw3aSw6Jbk27GF
4		Nucleus	0.000	1.000	Vesicles Paraspeckle	1958	100001952	100000064	Mock anti-PSF-A546 8C-S-PSF V2.00	0	5. Mock and anti-PSF-A546_Pos017_S001	00-EcThKaksEw3aSw6Jbk27GF
0		Nucleus	0.000	1.000	Vesicles Paraspeckle	1959	100001953	100000065	Mock anti-PSF-A546 8C-S-PSF V2.00	0	5. Mock and anti-PSF-A546_Pos017_S001	00-EcThKaksEw3aSw6Jbk27GF
3		Nucleus	0.000	1.000	Vesicles Paraspeckle	1960	100001954	100000066	Mock anti-PSF-A546 8C-S-PSF V2.00	0	5. Mock and anti-PSF-A546_Pos017_S001	00-EcThKaksEw3aSw6Jbk27GF
8		Nucleus	0.000	1.000	Vesicles Paraspeckle	1961	100001955	100000067	Mock anti-PSF-A546 8C-S-PSF V2.00	0	5. Mock and anti-PSF-A546_Pos017_S001	00-EcThKaksEw3aSw6Jbk27GF
0		Nucleus	0.000	1.000	Vesicles Paraspeckle	1962	100001956	100000068	Mock anti-PSF-A546 8C-S-PSF V2.00	0	5. Mock and anti-PSF-A546_Pos017_S001	00-EcThKaksEw3aSw6Jbk27GF
3		Nucleus	0.000	1.000	Vesicles Paraspeckle	1963	100001957	100000069	Mock anti-PSF-A546 8C-S-PSF V2.00	0	5. Mock and anti-PSF-A546_Pos017_S001	00-EcThKaksEw3aSw6Jbk27GF
5		Nucleus	0.000	1.000	Vesicles Paraspeckle	1964	100001958	100000070	Mock anti-PSF-A546 8C-S-PSF V2.00	0	5. Mock and anti-PSF-A546_Pos017_S001	00-EcThKaksEw3aSw6Jbk27GF
0		Nucleus	0.000	1.000	Vesicles Paraspeckle	1965	100001959	100000071	Mock anti-PSF-A546 8C-S-PSF V2.00	0	5. Mock and anti-PSF-A546_Pos017_S001	00-EcThKaksEw3aSw6Jbk27GF
0		Nucleus	0.000	1.000	Vesicles Paraspeckle	1966	100001960	100000072	Mock anti-PSF-A546 8C-S-PSF V2.00	0	5. Mock and anti-PSF-A546_Pos017_S001	00-EcThKaksEw3aSw6Jbk27GF
0		Nucleus	0.000	1.000	Vesicles Paraspeckle	1967	100001961	100000073	Mock anti-PSF-A546 8C-S-PSF V2.00	0	5. Mock and anti-PSF-A546_Pos017_S001	00-EcThKaksEw3aSw6Jbk27GF
0		Nucleus	0.000	1.000	Vesicles Paraspeckle	1968	100001962	100000074	Mock anti-PSF-A546 8C-S-PSF V2.00	0	5. Mock and anti-PSF-A546_Pos017_S001	00-EcThKaksEw3aSw6Jbk27GF
0		Nucleus	0.000	1.000	Vesicles Paraspeckle	1969	100001963	100000075	Mock anti-PSF-A546 8C-S-PSF V2.00	0	5. Mock and anti-PSF-A546_Pos017_S001	00-EcThKaksEw3aSw6Jbk27GF
0		Nucleus	0.000	1.000	Vesicles Paraspeckle	1970	100001964	100000076	Mock anti-PSF-A546 8C-S-PSF V2.00	0	5. Mock and anti-PSF-A546_Pos017_S001	00-EcThKaksEw3aSw6Jbk27GF
0		Nucleus	0.000	1.000	Vesicles Paraspeckle	1971	100001965	100000077	Mock anti-PSF-A546 8C-S-PSF V2.00	0	5. Mock and anti-PSF-A546_Pos017_S001	00-EcThKaksEw3aSw6Jbk27GF
0		Nucleus	0.000	1.000	Vesicles Paraspeckle	1972	100001966	100000078	Mock anti-PSF-A546 8C-S-PSF V2.00	0	5. Mock and anti-PSF-A546_Pos017_S001	00-EcThKaksEw3aSw6Jbk27GF
0		Nucleus	0.000	1.000	Vesicles Paraspeckle	1973	100001967	100000079	Mock anti-PSF-A546 8C-S-PSF V2.00	0	5. Mock and anti-PSF-A546_Pos017_S001	00-EcThKaksEw3aSw6Jbk27GF
0		Nucleus	0.000	1.000	Vesicles Paraspeckle	1974	100001968	100000080	Mock anti-PSF-A546 8C-S-PSF V2.00	0	5. Mock and anti-PSF-A546_Pos017_S001	00-EcThKaksEw3aSw6Jbk27GF
0		Nucleus	0.000	1.000	Vesicles Paraspeckle	1975	100001969	100000081	Mock anti-PSF-A546 8C-S-PSF V2.00	0	5. Mock and anti-PSF-A546_Pos017_S001	00-EcThKaksEw3aSw6Jbk27GF
0		Nucleus	0.000	1.000	Vesicles Paraspeckle	1976	100001970	100000082	Mock anti-PSF-A546 8C-S-PSF V2.00	0	5. Mock and anti-PSF-A546_Pos017_S001	00-EcThKaksEw3aSw6Jbk27GF
0		Nucleus	0.000	1.000	Vesicles Paraspeckle	1977	100001971	100000083	Mock anti-PSF-A546 8C-S-PSF V2.00	0	5. Mock and anti-PSF-A546_Pos017_S001	00-EcThKaksEw3aSw6Jbk27GF
2		Nucleus	0.000	1.000	Vesicles Paraspeckle	1978	100001972	100000084	Mock anti-PSF-A546 8C-S-PSF V2.00	0	5. Mock and anti-PSF-A546_Pos017_S001	00-EcThKaksEw3aSw6Jbk27GF
3		Nucleus	0.000	1.000	Vesicles Paraspeckle	1979	100001973	100000085	Mock anti-PSF-A546 8C-S-PSF V2.00	0	5. Mock and anti-PSF-A546_Pos017_S001	00-EcThKaksEw3aSw6Jbk27GF
1		Nucleus	0.000	1.000	Vesicles Paraspeckle	1980	100001974	100000086	Mock anti-PSF-A546 8C-S-PSF V2.00	0	5. Mock and anti-PSF-A546_Pos017_S001	00-EcThKaksEw3aSw6Jbk27GF
10		Nucleus	0.000	1.000	Vesicles Paraspeckle	1981	100001975	100000087	Mock anti-PSF-A546 8C-S-PSF V2.00	0	5. Mock and anti-PSF-A546_Pos017_S001	00-EcThKaksEw3aSw6Jbk27GF
6		Nucleus	0.000	1.000	Vesicles Paraspeckle	1982	100001976	100000088	Mock anti-PSF-A546 8C-S-PSF V2.00	0	5. Mock and anti-PSF-A546_Pos017_S001	00-EcThKaksEw3aSw6Jbk27GF
0		Nucleus	0.000	1.000	Vesicles Paraspeckle	1983	100001977	100000089	Mock anti-PSF-A546 8C-S-PSF V2.00	0	5. Mock and anti-PSF-A546_Pos017_S001	00-EcThKaksEw3aSw6Jbk27GF
0		Nucleus	0.000	1.000	Vesicles Paraspeckle	1984	100001978	100000090	Mock anti-PSF-A546 8C-S-PSF V2.00	0	5. Mock and anti-PSF-A546_Pos017_S001	00-EcThKaksEw3aSw6Jbk27GF
2		Nucleus	0.000	1.000	Vesicles Paraspeckle	1985	100001979	100000091	Mock anti-PSF-A546 8C-S-PSF V2.00	0	5. Mock and anti-PSF-A546_Pos017_S001	00-EcThKaksEw3aSw6Jbk27GF
0		Nucleus	0.000	1.000	Vesicles Paraspeckle	1986	100001980	100000092	Mock anti-PSF-A546 8C-S-PSF V2.00	0	5. Mock and anti-PSF-A546_Pos017_S001	00-EcThKaksEw3aSw6Jbk27GF
0		Nucleus	0.000	1.000	Vesicles Paraspeckle	1987	100001981	100000093	Mock anti-PSF-A546 8C-S-PSF V2.00	0	5. Mock and anti-PSF-A546_Pos017_S001	00-EcThKaksEw3aSw6Jbk27GF
0		Nucleus	0.000	1.000	Vesicles Paraspeckle	1988	100001982	100000094	Mock anti-PSF-A546 8C-S-PSF V2.00	0	5. Mock and anti-PSF-A546_Pos017_S001	00-EcThKaksEw3aSw6Jbk27GF
2		Nucleus	0.000	1.000	Vesicles Paraspeckle	1989	100001983	100000095	Mock anti-PSF-A546 8C-S-PSF V2.00	0	5. Mock and anti-PSF-A546_Pos017_S001	00-EcThKaksEw3aSw6Jbk27GF
0		Nucleus	0.000	1.000	Vesicles Paraspeckle	1990	100001984	100000096	Mock anti-PSF-A546 8C-S-PSF V2.00	0	5. Mock and anti-PSF-A546_Pos017_S001	00-EcThKaksEw3aSw6Jbk27GF
9		Nucleus	0.000	1.000	Vesicles Paraspeckle	1991	100001985	100000097	Mock anti-PSF-A546 8C-S-PSF V2.00	0	5. Mock and anti-PSF-A546_Pos017_S001	00-EcThKaksEw3aSw6Jbk27GF
0		Nucleus	0.000	1.000	Vesicles Paraspeckle	1992	100001986	100000098	Mock anti-PSF-A546 8C-S-PSF V2.00	0	5. Mock and anti-PSF-A546_Pos017_S001	00-EcThKaksEw3aSw6Jbk27GF
0		Nucleus	0.000	1.000	Vesicles Paraspeckle	1993	100001987	100000099	Mock anti-PSF-A546 8C-S-PSF V2.00	0	5. Mock and anti-PSF-A546_Pos017_S001	00-EcThKaksEw3aSw6Jbk27GF
0		Nucleus	0.000	1.000	Vesicles Paraspeckle	1994	100001988	100000100	Mock anti-PSF-A546 8C-S-PSF V2.00	0	5. Mock and anti-PSF-A546_Pos017_S001	00-EcThKaksEw3aSw6Jbk27GF
0		Nucleus	0.000	1.000	Vesicles Paraspeckle	1995	100001989	100000101	Mock anti-PSF-A546 8C-S-PSF V2.00	0	5. Mock and anti-PSF-A546_Pos017_S001	00-EcThKaksEw3aSw6Jbk27GF
0		Nucleus	0.000	1.000	Vesicles Paraspeckle	1996	100001990	100000102	Mock anti-PSF-A546 8C-S-PSF V2.00	0	5. Mock and anti-PSF-A546_Pos017_S001	00-EcThKaksEw3aSw6Jbk27GF
0		Nucleus	0.000	1.000	Vesicles Paraspeckle	1997	100001991	100000103	Mock anti-PSF-A546 8C-S-PSF V2.00	0	5. Mock and anti-PSF-A546_Pos017_S001	00-EcThKaksEw3aSw6Jbk27GF
2		Nucleus	0.000	1.000	Vesicles Paraspeckle	1998	100001992	100000104	Mock anti-PSF-A546 8C-S-PSF V2.00	0	5. Mock and anti-PSF-A546_Pos017_S001	00-EcThKaksEw3aSw6Jbk27GF
4		Nucleus	0.000	1.000	Vesicles Paraspeckle	1999	100001993	100000105	Mock anti-PSF-A546 8C-S-PSF V2.00	0	5. Mock and anti-PSF-A546_Pos017_S001	00-EcThKaksEw3aSw6Jbk27GF
2		Nucleus	0.000	1.000	Vesicles Paraspeckle	2000	100001994	100000106	Mock anti-PSF-A546 8C-S-PSF V2.00	0	5. Mock and anti-PSF-A546_Pos017_S001	00-EcThKaksEw3aSw6Jbk27GF
0		Nucleus	0.000	1.000	Vesicles Paraspeckle	2001	100001995	100000107	Mock anti-PSF-A546 8C-S-PSF V2.00	0	5. Mock and anti-PSF-A546_Pos017_S001	00-EcThKaksEw3aSw6Jbk27GF
1		Nucleus	0.000	1.000	Vesicles Paraspeckle	2002	100001996	100000108	Mock anti-PSF-A546 8C-S-PSF V2.00	0	5. Mock and anti-PSF-A546_Pos017_S001	00-EcThKaksEw3aSw6Jbk27GF
[truncated: 3,876 more rows]
