# Supplementary material for: Development of a pipeline for automated, high-throughput analysis of paraspeckle proteins reveals specific roles for importin α proteins
Source: Sci Rep. 2017 Feb 27;7:43323. doi: 10.1038/srep43323 (PMC5379994; doi:10.1038/srep43323)
Supplement: Supplementary Dataset SD1-c PART 2 [file srep43323-s5.zip › I8P/8C-S-PSF/_/Mock anti-PSF-A546 8C-S-PSF V2.00_Statistics/Mock anti-PSF-A546 8C-S-PSF V2.00_Nucleus_Intensity_Sum_Ch=3.csv]

Nucleus Intensity Sum Ch=3
====================
Value	Unit	Category	Channel	Birth [s]	Death [s]	CellID	ID	OriginalID	Original Component Name	Original Component ID	Original Image Name	Original Image ID
1.10286e+006		Nucleus	3	0.000	1.000	0	100000000	100000000	Mock anti-PSF-A546 8C-S-PSF V2.00	0	5. Mock and anti-PSF-A546_Pos001_S001	00-Fj8Wpqcb3uWoGWRjPiA5vT
1.09286e+006		Nucleus	3	0.000	1.000	1	100000001	100000001	Mock anti-PSF-A546 8C-S-PSF V2.00	0	5. Mock and anti-PSF-A546_Pos001_S001	00-Fj8Wpqcb3uWoGWRjPiA5vT
2.06619e+006		Nucleus	3	0.000	1.000	2	100000002	100000002	Mock anti-PSF-A546 8C-S-PSF V2.00	0	5. Mock and anti-PSF-A546_Pos001_S001	00-Fj8Wpqcb3uWoGWRjPiA5vT
1.14676e+006		Nucleus	3	0.000	1.000	3	100000003	100000003	Mock anti-PSF-A546 8C-S-PSF V2.00	0	5. Mock and anti-PSF-A546_Pos001_S001	00-Fj8Wpqcb3uWoGWRjPiA5vT
1.00626e+006		Nucleus	3	0.000	1.000	4	100000004	100000004	Mock anti-PSF-A546 8C-S-PSF V2.00	0	5. Mock and anti-PSF-A546_Pos001_S001	00-Fj8Wpqcb3uWoGWRjPiA5vT
1.03781e+006		Nucleus	3	0.000	1.000	5	100000005	100000005	Mock anti-PSF-A546 8C-S-PSF V2.00	0	5. Mock and anti-PSF-A546_Pos001_S001	00-Fj8Wpqcb3uWoGWRjPiA5vT
1.77473e+006		Nucleus	3	0.000	1.000	6	100000006	100000006	Mock anti-PSF-A546 8C-S-PSF V2.00	0	5. Mock and anti-PSF-A546_Pos001_S001	00-Fj8Wpqcb3uWoGWRjPiA5vT
6.15878e+006		Nucleus	3	0.000	1.000	7	100000007	100000007	Mock anti-PSF-A546 8C-S-PSF V2.00	0	5. Mock and anti-PSF-A546_Pos001_S001	00-Fj8Wpqcb3uWoGWRjPiA5vT
989280		Nucleus	3	0.000	1.000	8	100000008	100000008	Mock anti-PSF-A546 8C-S-PSF V2.00	0	5. Mock and anti-PSF-A546_Pos001_S001	00-Fj8Wpqcb3uWoGWRjPiA5vT
1.67472e+006		Nucleus	3	0.000	1.000	9	100000009	100000009	Mock anti-PSF-A546 8C-S-PSF V2.00	0	5. Mock and anti-PSF-A546_Pos001_S001	00-Fj8Wpqcb3uWoGWRjPiA5vT
1.90272e+006		Nucleus	3	0.000	1.000	10	100000010	100000010	Mock anti-PSF-A546 8C-S-PSF V2.00	0	5. Mock and anti-PSF-A546_Pos001_S001	00-Fj8Wpqcb3uWoGWRjPiA5vT
1.50942e+006		Nucleus	3	0.000	1.000	11	100000011	100000011	Mock anti-PSF-A546 8C-S-PSF V2.00	0	5. Mock and anti-PSF-A546_Pos001_S001	00-Fj8Wpqcb3uWoGWRjPiA5vT
1.79752e+006		Nucleus	3	0.000	1.000	12	100000012	100000012	Mock anti-PSF-A546 8C-S-PSF V2.00	0	5. Mock and anti-PSF-A546_Pos001_S001	00-Fj8Wpqcb3uWoGWRjPiA5vT
1.15295e+006		Nucleus	3	0.000	1.000	13	100000013	100000013	Mock anti-PSF-A546 8C-S-PSF V2.00	0	5. Mock and anti-PSF-A546_Pos001_S001	00-Fj8Wpqcb3uWoGWRjPiA5vT
991535		Nucleus	3	0.000	1.000	14	100000014	100000014	Mock anti-PSF-A546 8C-S-PSF V2.00	0	5. Mock and anti-PSF-A546_Pos001_S001	00-Fj8Wpqcb3uWoGWRjPiA5vT
1.0466e+006		Nucleus	3	0.000	1.000	15	100000015	100000015	Mock anti-PSF-A546 8C-S-PSF V2.00	0	5. Mock and anti-PSF-A546_Pos001_S001	00-Fj8Wpqcb3uWoGWRjPiA5vT
1.75481e+006		Nucleus	3	0.000	1.000	16	100000016	100000016	Mock anti-PSF-A546 8C-S-PSF V2.00	0	5. Mock and anti-PSF-A546_Pos001_S001	00-Fj8Wpqcb3uWoGWRjPiA5vT
1.01833e+006		Nucleus	3	0.000	1.000	17	100000017	100000017	Mock anti-PSF-A546 8C-S-PSF V2.00	0	5. Mock and anti-PSF-A546_Pos001_S001	00-Fj8Wpqcb3uWoGWRjPiA5vT
1.18354e+006		Nucleus	3	0.000	1.000	18	100000018	100000018	Mock anti-PSF-A546 8C-S-PSF V2.00	0	5. Mock and anti-PSF-A546_Pos001_S001	00-Fj8Wpqcb3uWoGWRjPiA5vT
1.01737e+006		Nucleus	3	0.000	1.000	19	100000019	100000019	Mock anti-PSF-A546 8C-S-PSF V2.00	0	5. Mock and anti-PSF-A546_Pos001_S001	00-Fj8Wpqcb3uWoGWRjPiA5vT
3.52461e+006		Nucleus	3	0.000	1.000	20	100000020	100000020	Mock anti-PSF-A546 8C-S-PSF V2.00	0	5. Mock and anti-PSF-A546_Pos001_S001	00-Fj8Wpqcb3uWoGWRjPiA5vT
1.26205e+006		Nucleus	3	0.000	1.000	21	100000021	100000021	Mock anti-PSF-A546 8C-S-PSF V2.00	0	5. Mock and anti-PSF-A546_Pos001_S001	00-Fj8Wpqcb3uWoGWRjPiA5vT
1.35008e+006		Nucleus	3	0.000	1.000	22	100000022	100000022	Mock anti-PSF-A546 8C-S-PSF V2.00	0	5. Mock and anti-PSF-A546_Pos001_S001	00-Fj8Wpqcb3uWoGWRjPiA5vT
1.64322e+006		Nucleus	3	0.000	1.000	23	100000023	100000023	Mock anti-PSF-A546 8C-S-PSF V2.00	0	5. Mock and anti-PSF-A546_Pos001_S001	00-Fj8Wpqcb3uWoGWRjPiA5vT
1.80031e+006		Nucleus	3	0.000	1.000	24	100000024	100000024	Mock anti-PSF-A546 8C-S-PSF V2.00	0	5. Mock and anti-PSF-A546_Pos001_S001	00-Fj8Wpqcb3uWoGWRjPiA5vT
3.15206e+006		Nucleus	3	0.000	1.000	25	100000025	100000025	Mock anti-PSF-A546 8C-S-PSF V2.00	0	5. Mock and anti-PSF-A546_Pos001_S001	00-Fj8Wpqcb3uWoGWRjPiA5vT
1.24059e+006		Nucleus	3	0.000	1.000	26	100000026	100000026	Mock anti-PSF-A546 8C-S-PSF V2.00	0	5. Mock and anti-PSF-A546_Pos001_S001	00-Fj8Wpqcb3uWoGWRjPiA5vT
1.12012e+006		Nucleus	3	0.000	1.000	27	100000027	100000027	Mock anti-PSF-A546 8C-S-PSF V2.00	0	5. Mock and anti-PSF-A546_Pos001_S001	00-Fj8Wpqcb3uWoGWRjPiA5vT
1.06216e+006		Nucleus	3	0.000	1.000	28	100000028	100000028	Mock anti-PSF-A546 8C-S-PSF V2.00	0	5. Mock and anti-PSF-A546_Pos001_S001	00-Fj8Wpqcb3uWoGWRjPiA5vT
986511		Nucleus	3	0.000	1.000	29	100000029	100000029	Mock anti-PSF-A546 8C-S-PSF V2.00	0	5. Mock and anti-PSF-A546_Pos001_S001	00-Fj8Wpqcb3uWoGWRjPiA5vT
1.81568e+006		Nucleus	3	0.000	1.000	30	100000030	100000030	Mock anti-PSF-A546 8C-S-PSF V2.00	0	5. Mock and anti-PSF-A546_Pos001_S001	00-Fj8Wpqcb3uWoGWRjPiA5vT
1.07473e+006		Nucleus	3	0.000	1.000	31	100000031	100000031	Mock anti-PSF-A546 8C-S-PSF V2.00	0	5. Mock and anti-PSF-A546_Pos001_S001	00-Fj8Wpqcb3uWoGWRjPiA5vT
1.13907e+006		Nucleus	3	0.000	1.000	32	100000032	100000032	Mock anti-PSF-A546 8C-S-PSF V2.00	0	5. Mock and anti-PSF-A546_Pos001_S001	00-Fj8Wpqcb3uWoGWRjPiA5vT
1.99458e+006		Nucleus	3	0.000	1.000	33	100000033	100000033	Mock anti-PSF-A546 8C-S-PSF V2.00	0	5. Mock and anti-PSF-A546_Pos001_S001	00-Fj8Wpqcb3uWoGWRjPiA5vT
1.14457e+006		Nucleus	3	0.000	1.000	34	100000034	100000034	Mock anti-PSF-A546 8C-S-PSF V2.00	0	5. Mock and anti-PSF-A546_Pos001_S001	00-Fj8Wpqcb3uWoGWRjPiA5vT
1.92032e+006		Nucleus	3	0.000	1.000	35	100000035	100000035	Mock anti-PSF-A546 8C-S-PSF V2.00	0	5. Mock and anti-PSF-A546_Pos001_S001	00-Fj8Wpqcb3uWoGWRjPiA5vT
1.48737e+006		Nucleus	3	0.000	1.000	36	100000036	100000036	Mock anti-PSF-A546 8C-S-PSF V2.00	0	5. Mock and anti-PSF-A546_Pos001_S001	00-Fj8Wpqcb3uWoGWRjPiA5vT
2.06509e+006		Nucleus	3	0.000	1.000	37	100000037	100000037	Mock anti-PSF-A546 8C-S-PSF V2.00	0	5. Mock and anti-PSF-A546_Pos001_S001	00-Fj8Wpqcb3uWoGWRjPiA5vT
1.32142e+006		Nucleus	3	0.000	1.000	38	100000038	100000038	Mock anti-PSF-A546 8C-S-PSF V2.00	0	5. Mock and anti-PSF-A546_Pos001_S001	00-Fj8Wpqcb3uWoGWRjPiA5vT
1.95056e+006		Nucleus	3	0.000	1.000	39	100000039	100000039	Mock anti-PSF-A546 8C-S-PSF V2.00	0	5. Mock and anti-PSF-A546_Pos001_S001	00-Fj8Wpqcb3uWoGWRjPiA5vT
1.56437e+006		Nucleus	3	0.000	1.000	40	100000040	100000040	Mock anti-PSF-A546 8C-S-PSF V2.00	0	5. Mock and anti-PSF-A546_Pos001_S001	00-Fj8Wpqcb3uWoGWRjPiA5vT
2.08539e+006		Nucleus	3	0.000	1.000	41	100000041	100000041	Mock anti-PSF-A546 8C-S-PSF V2.00	0	5. Mock and anti-PSF-A546_Pos001_S001	00-Fj8Wpqcb3uWoGWRjPiA5vT
1.05827e+006		Nucleus	3	0.000	1.000	42	100000042	100000042	Mock anti-PSF-A546 8C-S-PSF V2.00	0	5. Mock and anti-PSF-A546_Pos001_S001	00-Fj8Wpqcb3uWoGWRjPiA5vT
1.19124e+006		Nucleus	3	0.000	1.000	43	100000043	100000043	Mock anti-PSF-A546 8C-S-PSF V2.00	0	5. Mock and anti-PSF-A546_Pos001_S001	00-Fj8Wpqcb3uWoGWRjPiA5vT
2.12791e+006		Nucleus	3	0.000	1.000	44	100000044	100000044	Mock anti-PSF-A546 8C-S-PSF V2.00	0	5. Mock and anti-PSF-A546_Pos001_S001	00-Fj8Wpqcb3uWoGWRjPiA5vT
962890		Nucleus	3	0.000	1.000	45	100000045	100000045	Mock anti-PSF-A546 8C-S-PSF V2.00	0	5. Mock and anti-PSF-A546_Pos001_S001	00-Fj8Wpqcb3uWoGWRjPiA5vT
1.01183e+006		Nucleus	3	0.000	1.000	46	100000046	100000046	Mock anti-PSF-A546 8C-S-PSF V2.00	0	5. Mock and anti-PSF-A546_Pos001_S001	00-Fj8Wpqcb3uWoGWRjPiA5vT
1.24126e+006		Nucleus	3	0.000	1.000	47	100000047	100000047	Mock anti-PSF-A546 8C-S-PSF V2.00	0	5. Mock and anti-PSF-A546_Pos001_S001	00-Fj8Wpqcb3uWoGWRjPiA5vT
1.20909e+006		Nucleus	3	0.000	1.000	48	100000048	100000048	Mock anti-PSF-A546 8C-S-PSF V2.00	0	5. Mock and anti-PSF-A546_Pos001_S001	00-Fj8Wpqcb3uWoGWRjPiA5vT
1.97796e+006		Nucleus	3	0.000	1.000	49	100000049	100000049	Mock anti-PSF-A546 8C-S-PSF V2.00	0	5. Mock and anti-PSF-A546_Pos001_S001	00-Fj8Wpqcb3uWoGWRjPiA5vT
1.02501e+006		Nucleus	3	0.000	1.000	50	100000050	100000050	Mock anti-PSF-A546 8C-S-PSF V2.00	0	5. Mock and anti-PSF-A546_Pos001_S001	00-Fj8Wpqcb3uWoGWRjPiA5vT
929655		Nucleus	3	0.000	1.000	51	100000051	100000051	Mock anti-PSF-A546 8C-S-PSF V2.00	0	5. Mock and anti-PSF-A546_Pos001_S001	00-Fj8Wpqcb3uWoGWRjPiA5vT
1.60267e+006		Nucleus	3	0.000	1.000	52	100000052	100000052	Mock anti-PSF-A546 8C-S-PSF V2.00	0	5. Mock and anti-PSF-A546_Pos001_S001	00-Fj8Wpqcb3uWoGWRjPiA5vT
2.03346e+006		Nucleus	3	0.000	1.000	53	100000053	100000053	Mock anti-PSF-A546 8C-S-PSF V2.00	0	5. Mock and anti-PSF-A546_Pos001_S001	00-Fj8Wpqcb3uWoGWRjPiA5vT
1.24221e+006		Nucleus	3	0.000	1.000	54	100000054	100000054	Mock anti-PSF-A546 8C-S-PSF V2.00	0	5. Mock and anti-PSF-A546_Pos001_S001	00-Fj8Wpqcb3uWoGWRjPiA5vT
3.6573e+006		Nucleus	3	0.000	1.000	55	100000055	100000055	Mock anti-PSF-A546 8C-S-PSF V2.00	0	5. Mock and anti-PSF-A546_Pos001_S001	00-Fj8Wpqcb3uWoGWRjPiA5vT
1.06214e+006		Nucleus	3	0.000	1.000	56	100000056	100000056	Mock anti-PSF-A546 8C-S-PSF V2.00	0	5. Mock and anti-PSF-A546_Pos001_S001	00-Fj8Wpqcb3uWoGWRjPiA5vT
1.59765e+006		Nucleus	3	0.000	1.000	57	100000057	100000057	Mock anti-PSF-A546 8C-S-PSF V2.00	0	5. Mock and anti-PSF-A546_Pos001_S001	00-Fj8Wpqcb3uWoGWRjPiA5vT
1.6069e+006		Nucleus	3	0.000	1.000	58	100000058	100000058	Mock anti-PSF-A546 8C-S-PSF V2.00	0	5. Mock and anti-PSF-A546_Pos001_S001	00-Fj8Wpqcb3uWoGWRjPiA5vT
884044		Nucleus	3	0.000	1.000	59	100000059	100000059	Mock anti-PSF-A546 8C-S-PSF V2.00	0	5. Mock and anti-PSF-A546_Pos001_S001	00-Fj8Wpqcb3uWoGWRjPiA5vT
953761		Nucleus	3	0.000	1.000	60	100000060	100000060	Mock anti-PSF-A546 8C-S-PSF V2.00	0	5. Mock and anti-PSF-A546_Pos001_S001	00-Fj8Wpqcb3uWoGWRjPiA5vT
1.09204e+006		Nucleus	3	0.000	1.000	61	100000061	100000061	Mock anti-PSF-A546 8C-S-PSF V2.00	0	5. Mock and anti-PSF-A546_Pos001_S001	00-Fj8Wpqcb3uWoGWRjPiA5vT
852666		Nucleus	3	0.000	1.000	62	100000062	100000062	Mock anti-PSF-A546 8C-S-PSF V2.00	0	5. Mock and anti-PSF-A546_Pos001_S001	00-Fj8Wpqcb3uWoGWRjPiA5vT
2.01321e+006		Nucleus	3	0.000	1.000	63	100000063	100000063	Mock anti-PSF-A546 8C-S-PSF V2.00	0	5. Mock and anti-PSF-A546_Pos001_S001	00-Fj8Wpqcb3uWoGWRjPiA5vT
1.17454e+006		Nucleus	3	0.000	1.000	64	100000064	100000064	Mock anti-PSF-A546 8C-S-PSF V2.00	0	5. Mock and anti-PSF-A546_Pos001_S001	00-Fj8Wpqcb3uWoGWRjPiA5vT
1.99202e+006		Nucleus	3	0.000	1.000	65	100000065	100000065	Mock anti-PSF-A546 8C-S-PSF V2.00	0	5. Mock and anti-PSF-A546_Pos001_S001	00-Fj8Wpqcb3uWoGWRjPiA5vT
1.15116e+006		Nucleus	3	0.000	1.000	66	100000066	100000066	Mock anti-PSF-A546 8C-S-PSF V2.00	0	5. Mock and anti-PSF-A546_Pos001_S001	00-Fj8Wpqcb3uWoGWRjPiA5vT
3.91245e+006		Nucleus	3	0.000	1.000	67	100000067	100000067	Mock anti-PSF-A546 8C-S-PSF V2.00	0	5. Mock and anti-PSF-A546_Pos001_S001	00-Fj8Wpqcb3uWoGWRjPiA5vT
994632		Nucleus	3	0.000	1.000	68	100000068	100000068	Mock anti-PSF-A546 8C-S-PSF V2.00	0	5. Mock and anti-PSF-A546_Pos001_S001	00-Fj8Wpqcb3uWoGWRjPiA5vT
2.08542e+006		Nucleus	3	0.000	1.000	69	100000069	100000069	Mock anti-PSF-A546 8C-S-PSF V2.00	0	5. Mock and anti-PSF-A546_Pos001_S001	00-Fj8Wpqcb3uWoGWRjPiA5vT
3.34681e+006		Nucleus	3	0.000	1.000	70	100000070	100000070	Mock anti-PSF-A546 8C-S-PSF V2.00	0	5. Mock and anti-PSF-A546_Pos001_S001	00-Fj8Wpqcb3uWoGWRjPiA5vT
992836		Nucleus	3	0.000	1.000	71	100000071	100000071	Mock anti-PSF-A546 8C-S-PSF V2.00	0	5. Mock and anti-PSF-A546_Pos001_S001	00-Fj8Wpqcb3uWoGWRjPiA5vT
929863		Nucleus	3	0.000	1.000	72	100000072	100000072	Mock anti-PSF-A546 8C-S-PSF V2.00	0	5. Mock and anti-PSF-A546_Pos001_S001	00-Fj8Wpqcb3uWoGWRjPiA5vT
1.40854e+006		Nucleus	3	0.000	1.000	73	100000073	100000073	Mock anti-PSF-A546 8C-S-PSF V2.00	0	5. Mock and anti-PSF-A546_Pos001_S001	00-Fj8Wpqcb3uWoGWRjPiA5vT
1.00657e+006		Nucleus	3	0.000	1.000	74	100000074	100000074	Mock anti-PSF-A546 8C-S-PSF V2.00	0	5. Mock and anti-PSF-A546_Pos001_S001	00-Fj8Wpqcb3uWoGWRjPiA5vT
1.02778e+006		Nucleus	3	0.000	1.000	75	100000075	100000075	Mock anti-PSF-A546 8C-S-PSF V2.00	0	5. Mock and anti-PSF-A546_Pos001_S001	00-Fj8Wpqcb3uWoGWRjPiA5vT
2.00285e+006		Nucleus	3	0.000	1.000	76	100000076	100000076	Mock anti-PSF-A546 8C-S-PSF V2.00	0	5. Mock and anti-PSF-A546_Pos001_S001	00-Fj8Wpqcb3uWoGWRjPiA5vT
936025		Nucleus	3	0.000	1.000	77	100000077	100000077	Mock anti-PSF-A546 8C-S-PSF V2.00	0	5. Mock and anti-PSF-A546_Pos001_S001	00-Fj8Wpqcb3uWoGWRjPiA5vT
915109		Nucleus	3	0.000	1.000	78	100000078	100000078	Mock anti-PSF-A546 8C-S-PSF V2.00	0	5. Mock and anti-PSF-A546_Pos001_S001	00-Fj8Wpqcb3uWoGWRjPiA5vT
954977		Nucleus	3	0.000	1.000	79	100000079	100000079	Mock anti-PSF-A546 8C-S-PSF V2.00	0	5. Mock and anti-PSF-A546_Pos001_S001	00-Fj8Wpqcb3uWoGWRjPiA5vT
893691		Nucleus	3	0.000	1.000	80	100000080	100000080	Mock anti-PSF-A546 8C-S-PSF V2.00	0	5. Mock and anti-PSF-A546_Pos001_S001	00-Fj8Wpqcb3uWoGWRjPiA5vT
989182		Nucleus	3	0.000	1.000	81	100000081	100000081	Mock anti-PSF-A546 8C-S-PSF V2.00	0	5. Mock and anti-PSF-A546_Pos001_S001	00-Fj8Wpqcb3uWoGWRjPiA5vT
2.04543e+006		Nucleus	3	0.000	1.000	82	100000082	100000082	Mock anti-PSF-A546 8C-S-PSF V2.00	0	5. Mock and anti-PSF-A546_Pos001_S001	00-Fj8Wpqcb3uWoGWRjPiA5vT
1.76104e+006		Nucleus	3	0.000	1.000	83	100000083	100000083	Mock anti-PSF-A546 8C-S-PSF V2.00	0	5. Mock and anti-PSF-A546_Pos001_S001	00-Fj8Wpqcb3uWoGWRjPiA5vT
668340		Nucleus	3	0.000	1.000	84	100000084	100000084	Mock anti-PSF-A546 8C-S-PSF V2.00	0	5. Mock and anti-PSF-A546_Pos001_S001	00-Fj8Wpqcb3uWoGWRjPiA5vT
1.85517e+006		Nucleus	3	0.000	1.000	85	100000085	100000085	Mock anti-PSF-A546 8C-S-PSF V2.00	0	5. Mock and anti-PSF-A546_Pos001_S001	00-Fj8Wpqcb3uWoGWRjPiA5vT
1.89621e+006		Nucleus	3	0.000	1.000	86	100000086	100000086	Mock anti-PSF-A546 8C-S-PSF V2.00	0	5. Mock and anti-PSF-A546_Pos001_S001	00-Fj8Wpqcb3uWoGWRjPiA5vT
1.99741e+006		Nucleus	3	0.000	1.000	87	100000087	100000087	Mock anti-PSF-A546 8C-S-PSF V2.00	0	5. Mock and anti-PSF-A546_Pos001_S001	00-Fj8Wpqcb3uWoGWRjPiA5vT
2.03165e+006		Nucleus	3	0.000	1.000	88	100000088	100000088	Mock anti-PSF-A546 8C-S-PSF V2.00	0	5. Mock and anti-PSF-A546_Pos001_S001	00-Fj8Wpqcb3uWoGWRjPiA5vT
1.18992e+006		Nucleus	3	0.000	1.000	89	100000089	100000089	Mock anti-PSF-A546 8C-S-PSF V2.00	0	5. Mock and anti-PSF-A546_Pos001_S001	00-Fj8Wpqcb3uWoGWRjPiA5vT
2.07171e+006		Nucleus	3	0.000	1.000	90	100000090	100000090	Mock anti-PSF-A546 8C-S-PSF V2.00	0	5. Mock and anti-PSF-A546_Pos001_S001	00-Fj8Wpqcb3uWoGWRjPiA5vT
1.05235e+006		Nucleus	3	0.000	1.000	91	100000091	100000091	Mock anti-PSF-A546 8C-S-PSF V2.00	0	5. Mock and anti-PSF-A546_Pos001_S001	00-Fj8Wpqcb3uWoGWRjPiA5vT
1.11916e+006		Nucleus	3	0.000	1.000	92	100000092	100000092	Mock anti-PSF-A546 8C-S-PSF V2.00	0	5. Mock and anti-PSF-A546_Pos001_S001	00-Fj8Wpqcb3uWoGWRjPiA5vT
949886		Nucleus	3	0.000	1.000	93	100000093	100000093	Mock anti-PSF-A546 8C-S-PSF V2.00	0	5. Mock and anti-PSF-A546_Pos001_S001	00-Fj8Wpqcb3uWoGWRjPiA5vT
1.58718e+006		Nucleus	3	0.000	1.000	94	100000094	100000094	Mock anti-PSF-A546 8C-S-PSF V2.00	0	5. Mock and anti-PSF-A546_Pos001_S001	00-Fj8Wpqcb3uWoGWRjPiA5vT
2.62418e+006		Nucleus	3	0.000	1.000	95	100000095	100000095	Mock anti-PSF-A546 8C-S-PSF V2.00	0	5. Mock and anti-PSF-A546_Pos001_S001	00-Fj8Wpqcb3uWoGWRjPiA5vT
1.59428e+006		Nucleus	3	0.000	1.000	96	100000096	100000096	Mock anti-PSF-A546 8C-S-PSF V2.00	0	5. Mock and anti-PSF-A546_Pos001_S001	00-Fj8Wpqcb3uWoGWRjPiA5vT
1.20371e+006		Nucleus	3	0.000	1.000	97	100000097	100000097	Mock anti-PSF-A546 8C-S-PSF V2.00	0	5. Mock and anti-PSF-A546_Pos001_S001	00-Fj8Wpqcb3uWoGWRjPiA5vT
3.14227e+006		Nucleus	3	0.000	1.000	98	100000098	100000098	Mock anti-PSF-A546 8C-S-PSF V2.00	0	5. Mock and anti-PSF-A546_Pos001_S001	00-Fj8Wpqcb3uWoGWRjPiA5vT
4.37497e+006		Nucleus	3	0.000	1.000	99	100000099	100000099	Mock anti-PSF-A546 8C-S-PSF V2.00	0	5. Mock and anti-PSF-A546_Pos001_S001	00-Fj8Wpqcb3uWoGWRjPiA5vT
1.07486e+006		Nucleus	3	0.000	1.000	100	100000100	100000100	Mock anti-PSF-A546 8C-S-PSF V2.00	0	5. Mock and anti-PSF-A546_Pos001_S001	00-Fj8Wpqcb3uWoGWRjPiA5vT
1.03063e+006		Nucleus	3	0.000	1.000	101	100000101	100000101	Mock anti-PSF-A546 8C-S-PSF V2.00	0	5. Mock and anti-PSF-A546_Pos001_S001	00-Fj8Wpqcb3uWoGWRjPiA5vT
624849		Nucleus	3	0.000	1.000	102	100000102	100000000	Mock anti-PSF-A546 8C-S-PSF V2.00	0	5. Mock and anti-PSF-A546_Pos002_S001	00-otNgTRvhcLNd4ng6Ho8PtZ
1.14583e+006		Nucleus	3	0.000	1.000	103	100000103	100000001	Mock anti-PSF-A546 8C-S-PSF V2.00	0	5. Mock and anti-PSF-A546_Pos002_S001	00-otNgTRvhcLNd4ng6Ho8PtZ
914464		Nucleus	3	0.000	1.000	104	100000104	100000002	Mock anti-PSF-A546 8C-S-PSF V2.00	0	5. Mock and anti-PSF-A546_Pos002_S001	00-otNgTRvhcLNd4ng6Ho8PtZ
2.19752e+006		Nucleus	3	0.000	1.000	105	100000105	100000003	Mock anti-PSF-A546 8C-S-PSF V2.00	0	5. Mock and anti-PSF-A546_Pos002_S001	00-otNgTRvhcLNd4ng6Ho8PtZ
1.0388e+006		Nucleus	3	0.000	1.000	106	100000106	100000004	Mock anti-PSF-A546 8C-S-PSF V2.00	0	5. Mock and anti-PSF-A546_Pos002_S001	00-otNgTRvhcLNd4ng6Ho8PtZ
893102		Nucleus	3	0.000	1.000	107	100000107	100000005	Mock anti-PSF-A546 8C-S-PSF V2.00	0	5. Mock and anti-PSF-A546_Pos002_S001	00-otNgTRvhcLNd4ng6Ho8PtZ
1.17865e+006		Nucleus	3	0.000	1.000	108	100000108	100000006	Mock anti-PSF-A546 8C-S-PSF V2.00	0	5. Mock and anti-PSF-A546_Pos002_S001	00-otNgTRvhcLNd4ng6Ho8PtZ
2.50562e+006		Nucleus	3	0.000	1.000	109	100000109	100000007	Mock anti-PSF-A546 8C-S-PSF V2.00	0	5. Mock and anti-PSF-A546_Pos002_S001	00-otNgTRvhcLNd4ng6Ho8PtZ
1.17994e+006		Nucleus	3	0.000	1.000	110	100000110	100000008	Mock anti-PSF-A546 8C-S-PSF V2.00	0	5. Mock and anti-PSF-A546_Pos002_S001	00-otNgTRvhcLNd4ng6Ho8PtZ
1.23277e+006		Nucleus	3	0.000	1.000	111	100000111	100000009	Mock anti-PSF-A546 8C-S-PSF V2.00	0	5. Mock and anti-PSF-A546_Pos002_S001	00-otNgTRvhcLNd4ng6Ho8PtZ
1.12845e+006		Nucleus	3	0.000	1.000	112	100000112	100000010	Mock anti-PSF-A546 8C-S-PSF V2.00	0	5. Mock and anti-PSF-A546_Pos002_S001	00-otNgTRvhcLNd4ng6Ho8PtZ
1.15406e+006		Nucleus	3	0.000	1.000	113	100000113	100000011	Mock anti-PSF-A546 8C-S-PSF V2.00	0	5. Mock and anti-PSF-A546_Pos002_S001	00-otNgTRvhcLNd4ng6Ho8PtZ
398445		Nucleus	3	0.000	1.000	114	100000114	100000012	Mock anti-PSF-A546 8C-S-PSF V2.00	0	5. Mock and anti-PSF-A546_Pos002_S001	00-otNgTRvhcLNd4ng6Ho8PtZ
2.00173e+006		Nucleus	3	0.000	1.000	115	100000115	100000013	Mock anti-PSF-A546 8C-S-PSF V2.00	0	5. Mock and anti-PSF-A546_Pos002_S001	00-otNgTRvhcLNd4ng6Ho8PtZ
1.11379e+006		Nucleus	3	0.000	1.000	116	100000116	100000014	Mock anti-PSF-A546 8C-S-PSF V2.00	0	5. Mock and anti-PSF-A546_Pos002_S001	00-otNgTRvhcLNd4ng6Ho8PtZ
988466		Nucleus	3	0.000	1.000	117	100000117	100000015	Mock anti-PSF-A546 8C-S-PSF V2.00	0	5. Mock and anti-PSF-A546_Pos002_S001	00-otNgTRvhcLNd4ng6Ho8PtZ
934361		Nucleus	3	0.000	1.000	118	100000118	100000016	Mock anti-PSF-A546 8C-S-PSF V2.00	0	5. Mock and anti-PSF-A546_Pos002_S001	00-otNgTRvhcLNd4ng6Ho8PtZ
1.09523e+006		Nucleus	3	0.000	1.000	119	100000119	100000017	Mock anti-PSF-A546 8C-S-PSF V2.00	0	5. Mock and anti-PSF-A546_Pos002_S001	00-otNgTRvhcLNd4ng6Ho8PtZ
935457		Nucleus	3	0.000	1.000	120	100000120	100000018	Mock anti-PSF-A546 8C-S-PSF V2.00	0	5. Mock and anti-PSF-A546_Pos002_S001	00-otNgTRvhcLNd4ng6Ho8PtZ
975675		Nucleus	3	0.000	1.000	121	100000121	100000019	Mock anti-PSF-A546 8C-S-PSF V2.00	0	5. Mock and anti-PSF-A546_Pos002_S001	00-otNgTRvhcLNd4ng6Ho8PtZ
2.11451e+006		Nucleus	3	0.000	1.000	122	100000122	100000020	Mock anti-PSF-A546 8C-S-PSF V2.00	0	5. Mock and anti-PSF-A546_Pos002_S001	00-otNgTRvhcLNd4ng6Ho8PtZ
1.65479e+006		Nucleus	3	0.000	1.000	123	100000123	100000021	Mock anti-PSF-A546 8C-S-PSF V2.00	0	5. Mock and anti-PSF-A546_Pos002_S001	00-otNgTRvhcLNd4ng6Ho8PtZ
1.10091e+006		Nucleus	3	0.000	1.000	124	100000124	100000022	Mock anti-PSF-A546 8C-S-PSF V2.00	0	5. Mock and anti-PSF-A546_Pos002_S001	00-otNgTRvhcLNd4ng6Ho8PtZ
1.10954e+006		Nucleus	3	0.000	1.000	125	100000125	100000023	Mock anti-PSF-A546 8C-S-PSF V2.00	0	5. Mock and anti-PSF-A546_Pos002_S001	00-otNgTRvhcLNd4ng6Ho8PtZ
1.22159e+006		Nucleus	3	0.000	1.000	126	100000126	100000024	Mock anti-PSF-A546 8C-S-PSF V2.00	0	5. Mock and anti-PSF-A546_Pos002_S001	00-otNgTRvhcLNd4ng6Ho8PtZ
1.16477e+006		Nucleus	3	0.000	1.000	127	100000127	100000025	Mock anti-PSF-A546 8C-S-PSF V2.00	0	5. Mock and anti-PSF-A546_Pos002_S001	00-otNgTRvhcLNd4ng6Ho8PtZ
1.11364e+006		Nucleus	3	0.000	1.000	128	100000128	100000026	Mock anti-PSF-A546 8C-S-PSF V2.00	0	5. Mock and anti-PSF-A546_Pos002_S001	00-otNgTRvhcLNd4ng6Ho8PtZ
1.0129e+006		Nucleus	3	0.000	1.000	129	100000129	100000027	Mock anti-PSF-A546 8C-S-PSF V2.00	0	5. Mock and anti-PSF-A546_Pos002_S001	00-otNgTRvhcLNd4ng6Ho8PtZ
1.09908e+006		Nucleus	3	0.000	1.000	130	100000130	100000028	Mock anti-PSF-A546 8C-S-PSF V2.00	0	5. Mock and anti-PSF-A546_Pos002_S001	00-otNgTRvhcLNd4ng6Ho8PtZ
1.26708e+006		Nucleus	3	0.000	1.000	131	100000131	100000029	Mock anti-PSF-A546 8C-S-PSF V2.00	0	5. Mock and anti-PSF-A546_Pos002_S001	00-otNgTRvhcLNd4ng6Ho8PtZ
1.07778e+006		Nucleus	3	0.000	1.000	132	100000132	100000030	Mock anti-PSF-A546 8C-S-PSF V2.00	0	5. Mock and anti-PSF-A546_Pos002_S001	00-otNgTRvhcLNd4ng6Ho8PtZ
1.11207e+006		Nucleus	3	0.000	1.000	133	100000133	100000031	Mock anti-PSF-A546 8C-S-PSF V2.00	0	5. Mock and anti-PSF-A546_Pos002_S001	00-otNgTRvhcLNd4ng6Ho8PtZ
1.54192e+006		Nucleus	3	0.000	1.000	134	100000134	100000032	Mock anti-PSF-A546 8C-S-PSF V2.00	0	5. Mock and anti-PSF-A546_Pos002_S001	00-otNgTRvhcLNd4ng6Ho8PtZ
1.25167e+006		Nucleus	3	0.000	1.000	135	100000135	100000033	Mock anti-PSF-A546 8C-S-PSF V2.00	0	5. Mock and anti-PSF-A546_Pos002_S001	00-otNgTRvhcLNd4ng6Ho8PtZ
1.18709e+006		Nucleus	3	0.000	1.000	136	100000136	100000034	Mock anti-PSF-A546 8C-S-PSF V2.00	0	5. Mock and anti-PSF-A546_Pos002_S001	00-otNgTRvhcLNd4ng6Ho8PtZ
1.12552e+006		Nucleus	3	0.000	1.000	137	100000137	100000035	Mock anti-PSF-A546 8C-S-PSF V2.00	0	5. Mock and anti-PSF-A546_Pos002_S001	00-otNgTRvhcLNd4ng6Ho8PtZ
1.13461e+006		Nucleus	3	0.000	1.000	138	100000138	100000036	Mock anti-PSF-A546 8C-S-PSF V2.00	0	5. Mock and anti-PSF-A546_Pos002_S001	00-otNgTRvhcLNd4ng6Ho8PtZ
1.1612e+006		Nucleus	3	0.000	1.000	139	100000139	100000037	Mock anti-PSF-A546 8C-S-PSF V2.00	0	5. Mock and anti-PSF-A546_Pos002_S001	00-otNgTRvhcLNd4ng6Ho8PtZ
1.216e+006		Nucleus	3	0.000	1.000	140	100000140	100000038	Mock anti-PSF-A546 8C-S-PSF V2.00	0	5. Mock and anti-PSF-A546_Pos002_S001	00-otNgTRvhcLNd4ng6Ho8PtZ
1.10811e+006		Nucleus	3	0.000	1.000	141	100000141	100000039	Mock anti-PSF-A546 8C-S-PSF V2.00	0	5. Mock and anti-PSF-A546_Pos002_S001	00-otNgTRvhcLNd4ng6Ho8PtZ
1.14566e+006		Nucleus	3	0.000	1.000	142	100000142	100000040	Mock anti-PSF-A546 8C-S-PSF V2.00	0	5. Mock and anti-PSF-A546_Pos002_S001	00-otNgTRvhcLNd4ng6Ho8PtZ
1.05005e+006		Nucleus	3	0.000	1.000	143	100000143	100000041	Mock anti-PSF-A546 8C-S-PSF V2.00	0	5. Mock and anti-PSF-A546_Pos002_S001	00-otNgTRvhcLNd4ng6Ho8PtZ
1.35012e+006		Nucleus	3	0.000	1.000	144	100000144	100000042	Mock anti-PSF-A546 8C-S-PSF V2.00	0	5. Mock and anti-PSF-A546_Pos002_S001	00-otNgTRvhcLNd4ng6Ho8PtZ
1.13396e+006		Nucleus	3	0.000	1.000	145	100000145	100000043	Mock anti-PSF-A546 8C-S-PSF V2.00	0	5. Mock and anti-PSF-A546_Pos002_S001	00-otNgTRvhcLNd4ng6Ho8PtZ
927991		Nucleus	3	0.000	1.000	146	100000146	100000044	Mock anti-PSF-A546 8C-S-PSF V2.00	0	5. Mock and anti-PSF-A546_Pos002_S001	00-otNgTRvhcLNd4ng6Ho8PtZ
1.02351e+006		Nucleus	3	0.000	1.000	147	100000147	100000045	Mock anti-PSF-A546 8C-S-PSF V2.00	0	5. Mock and anti-PSF-A546_Pos002_S001	00-otNgTRvhcLNd4ng6Ho8PtZ
1.84959e+006		Nucleus	3	0.000	1.000	148	100000148	100000046	Mock anti-PSF-A546 8C-S-PSF V2.00	0	5. Mock and anti-PSF-A546_Pos002_S001	00-otNgTRvhcLNd4ng6Ho8PtZ
1.24339e+006		Nucleus	3	0.000	1.000	149	100000149	100000047	Mock anti-PSF-A546 8C-S-PSF V2.00	0	5. Mock and anti-PSF-A546_Pos002_S001	00-otNgTRvhcLNd4ng6Ho8PtZ
1.08278e+006		Nucleus	3	0.000	1.000	150	100000150	100000048	Mock anti-PSF-A546 8C-S-PSF V2.00	0	5. Mock and anti-PSF-A546_Pos002_S001	00-otNgTRvhcLNd4ng6Ho8PtZ
1.07615e+006		Nucleus	3	0.000	1.000	151	100000151	100000049	Mock anti-PSF-A546 8C-S-PSF V2.00	0	5. Mock and anti-PSF-A546_Pos002_S001	00-otNgTRvhcLNd4ng6Ho8PtZ
1.26166e+006		Nucleus	3	0.000	1.000	152	100000152	100000050	Mock anti-PSF-A546 8C-S-PSF V2.00	0	5. Mock and anti-PSF-A546_Pos002_S001	00-otNgTRvhcLNd4ng6Ho8PtZ
1.20786e+006		Nucleus	3	0.000	1.000	153	100000153	100000051	Mock anti-PSF-A546 8C-S-PSF V2.00	0	5. Mock and anti-PSF-A546_Pos002_S001	00-otNgTRvhcLNd4ng6Ho8PtZ
1.16425e+006		Nucleus	3	0.000	1.000	154	100000154	100000052	Mock anti-PSF-A546 8C-S-PSF V2.00	0	5. Mock and anti-PSF-A546_Pos002_S001	00-otNgTRvhcLNd4ng6Ho8PtZ
1.26242e+006		Nucleus	3	0.000	1.000	155	100000155	100000053	Mock anti-PSF-A546 8C-S-PSF V2.00	0	5. Mock and anti-PSF-A546_Pos002_S001	00-otNgTRvhcLNd4ng6Ho8PtZ
2.07141e+006		Nucleus	3	0.000	1.000	156	100000156	100000054	Mock anti-PSF-A546 8C-S-PSF V2.00	0	5. Mock and anti-PSF-A546_Pos002_S001	00-otNgTRvhcLNd4ng6Ho8PtZ
1.02152e+006		Nucleus	3	0.000	1.000	157	100000157	100000055	Mock anti-PSF-A546 8C-S-PSF V2.00	0	5. Mock and anti-PSF-A546_Pos002_S001	00-otNgTRvhcLNd4ng6Ho8PtZ
1.13805e+006		Nucleus	3	0.000	1.000	158	100000158	100000056	Mock anti-PSF-A546 8C-S-PSF V2.00	0	5. Mock and anti-PSF-A546_Pos002_S001	00-otNgTRvhcLNd4ng6Ho8PtZ
894055		Nucleus	3	0.000	1.000	159	100000159	100000057	Mock anti-PSF-A546 8C-S-PSF V2.00	0	5. Mock and anti-PSF-A546_Pos002_S001	00-otNgTRvhcLNd4ng6Ho8PtZ
1.11336e+006		Nucleus	3	0.000	1.000	160	100000160	100000058	Mock anti-PSF-A546 8C-S-PSF V2.00	0	5. Mock and anti-PSF-A546_Pos002_S001	00-otNgTRvhcLNd4ng6Ho8PtZ
1.25348e+006		Nucleus	3	0.000	1.000	161	100000161	100000059	Mock anti-PSF-A546 8C-S-PSF V2.00	0	5. Mock and anti-PSF-A546_Pos002_S001	00-otNgTRvhcLNd4ng6Ho8PtZ
821264		Nucleus	3	0.000	1.000	162	100000162	100000060	Mock anti-PSF-A546 8C-S-PSF V2.00	0	5. Mock and anti-PSF-A546_Pos002_S001	00-otNgTRvhcLNd4ng6Ho8PtZ
737778		Nucleus	3	0.000	1.000	163	100000163	100000061	Mock anti-PSF-A546 8C-S-PSF V2.00	0	5. Mock and anti-PSF-A546_Pos002_S001	00-otNgTRvhcLNd4ng6Ho8PtZ
2.1606e+006		Nucleus	3	0.000	1.000	164	100000164	100000062	Mock anti-PSF-A546 8C-S-PSF V2.00	0	5. Mock and anti-PSF-A546_Pos002_S001	00-otNgTRvhcLNd4ng6Ho8PtZ
2.89464e+006		Nucleus	3	0.000	1.000	165	100000165	100000063	Mock anti-PSF-A546 8C-S-PSF V2.00	0	5. Mock and anti-PSF-A546_Pos002_S001	00-otNgTRvhcLNd4ng6Ho8PtZ
2.37386e+006		Nucleus	3	0.000	1.000	166	100000166	100000064	Mock anti-PSF-A546 8C-S-PSF V2.00	0	5. Mock and anti-PSF-A546_Pos002_S001	00-otNgTRvhcLNd4ng6Ho8PtZ
1.12256e+006		Nucleus	3	0.000	1.000	167	100000167	100000065	Mock anti-PSF-A546 8C-S-PSF V2.00	0	5. Mock and anti-PSF-A546_Pos002_S001	00-otNgTRvhcLNd4ng6Ho8PtZ
1.1953e+006		Nucleus	3	0.000	1.000	168	100000168	100000066	Mock anti-PSF-A546 8C-S-PSF V2.00	0	5. Mock and anti-PSF-A546_Pos002_S001	00-otNgTRvhcLNd4ng6Ho8PtZ
2.13551e+006		Nucleus	3	0.000	1.000	169	100000169	100000067	Mock anti-PSF-A546 8C-S-PSF V2.00	0	5. Mock and anti-PSF-A546_Pos002_S001	00-otNgTRvhcLNd4ng6Ho8PtZ
1.11941e+006		Nucleus	3	0.000	1.000	170	100000170	100000068	Mock anti-PSF-A546 8C-S-PSF V2.00	0	5. Mock and anti-PSF-A546_Pos002_S001	00-otNgTRvhcLNd4ng6Ho8PtZ
559414		Nucleus	3	0.000	1.000	171	100000171	100000069	Mock anti-PSF-A546 8C-S-PSF V2.00	0	5. Mock and anti-PSF-A546_Pos002_S001	00-otNgTRvhcLNd4ng6Ho8PtZ
1.17832e+006		Nucleus	3	0.000	1.000	172	100000172	100000070	Mock anti-PSF-A546 8C-S-PSF V2.00	0	5. Mock and anti-PSF-A546_Pos002_S001	00-otNgTRvhcLNd4ng6Ho8PtZ
1.13814e+006		Nucleus	3	0.000	1.000	173	100000173	100000071	Mock anti-PSF-A546 8C-S-PSF V2.00	0	5. Mock and anti-PSF-A546_Pos002_S001	00-otNgTRvhcLNd4ng6Ho8PtZ
2.00482e+006		Nucleus	3	0.000	1.000	174	100000174	100000072	Mock anti-PSF-A546 8C-S-PSF V2.00	0	5. Mock and anti-PSF-A546_Pos002_S001	00-otNgTRvhcLNd4ng6Ho8PtZ
1.11035e+006		Nucleus	3	0.000	1.000	175	100000175	100000073	Mock anti-PSF-A546 8C-S-PSF V2.00	0	5. Mock and anti-PSF-A546_Pos002_S001	00-otNgTRvhcLNd4ng6Ho8PtZ
1.26383e+006		Nucleus	3	0.000	1.000	176	100000176	100000074	Mock anti-PSF-A546 8C-S-PSF V2.00	0	5. Mock and anti-PSF-A546_Pos002_S001	00-otNgTRvhcLNd4ng6Ho8PtZ
1.22419e+006		Nucleus	3	0.000	1.000	177	100000177	100000075	Mock anti-PSF-A546 8C-S-PSF V2.00	0	5. Mock and anti-PSF-A546_Pos002_S001	00-otNgTRvhcLNd4ng6Ho8PtZ
1.84347e+006		Nucleus	3	0.000	1.000	178	100000178	100000076	Mock anti-PSF-A546 8C-S-PSF V2.00	0	5. Mock and anti-PSF-A546_Pos002_S001	00-otNgTRvhcLNd4ng6Ho8PtZ
1.03366e+006		Nucleus	3	0.000	1.000	179	100000179	100000077	Mock anti-PSF-A546 8C-S-PSF V2.00	0	5. Mock and anti-PSF-A546_Pos002_S001	00-otNgTRvhcLNd4ng6Ho8PtZ
1.06347e+006		Nucleus	3	0.000	1.000	180	100000180	100000078	Mock anti-PSF-A546 8C-S-PSF V2.00	0	5. Mock and anti-PSF-A546_Pos002_S001	00-otNgTRvhcLNd4ng6Ho8PtZ
1.1712e+006		Nucleus	3	0.000	1.000	181	100000181	100000079	Mock anti-PSF-A546 8C-S-PSF V2.00	0	5. Mock and anti-PSF-A546_Pos002_S001	00-otNgTRvhcLNd4ng6Ho8PtZ
1.0431e+006		Nucleus	3	0.000	1.000	182	100000182	100000080	Mock anti-PSF-A546 8C-S-PSF V2.00	0	5. Mock and anti-PSF-A546_Pos002_S001	00-otNgTRvhcLNd4ng6Ho8PtZ
1.17634e+006		Nucleus	3	0.000	1.000	183	100000183	100000081	Mock anti-PSF-A546 8C-S-PSF V2.00	0	5. Mock and anti-PSF-A546_Pos002_S001	00-otNgTRvhcLNd4ng6Ho8PtZ
1.13988e+006		Nucleus	3	0.000	1.000	184	100000184	100000082	Mock anti-PSF-A546 8C-S-PSF V2.00	0	5. Mock and anti-PSF-A546_Pos002_S001	00-otNgTRvhcLNd4ng6Ho8PtZ
1.31527e+006		Nucleus	3	0.000	1.000	185	100000185	100000083	Mock anti-PSF-A546 8C-S-PSF V2.00	0	5. Mock and anti-PSF-A546_Pos002_S001	00-otNgTRvhcLNd4ng6Ho8PtZ
1.07927e+006		Nucleus	3	0.000	1.000	186	100000186	100000084	Mock anti-PSF-A546 8C-S-PSF V2.00	0	5. Mock and anti-PSF-A546_Pos002_S001	00-otNgTRvhcLNd4ng6Ho8PtZ
2.04019e+006		Nucleus	3	0.000	1.000	187	100000187	100000085	Mock anti-PSF-A546 8C-S-PSF V2.00	0	5. Mock and anti-PSF-A546_Pos002_S001	00-otNgTRvhcLNd4ng6Ho8PtZ
1.0611e+006		Nucleus	3	0.000	1.000	188	100000188	100000086	Mock anti-PSF-A546 8C-S-PSF V2.00	0	5. Mock and anti-PSF-A546_Pos002_S001	00-otNgTRvhcLNd4ng6Ho8PtZ
1.19492e+006		Nucleus	3	0.000	1.000	189	100000189	100000087	Mock anti-PSF-A546 8C-S-PSF V2.00	0	5. Mock and anti-PSF-A546_Pos002_S001	00-otNgTRvhcLNd4ng6Ho8PtZ
1.51077e+006		Nucleus	3	0.000	1.000	190	100000190	100000088	Mock anti-PSF-A546 8C-S-PSF V2.00	0	5. Mock and anti-PSF-A546_Pos002_S001	00-otNgTRvhcLNd4ng6Ho8PtZ
1.36576e+006		Nucleus	3	0.000	1.000	191	100000191	100000089	Mock anti-PSF-A546 8C-S-PSF V2.00	0	5. Mock and anti-PSF-A546_Pos002_S001	00-otNgTRvhcLNd4ng6Ho8PtZ
1.35793e+006		Nucleus	3	0.000	1.000	192	100000192	100000090	Mock anti-PSF-A546 8C-S-PSF V2.00	0	5. Mock and anti-PSF-A546_Pos002_S001	00-otNgTRvhcLNd4ng6Ho8PtZ
2.79243e+006		Nucleus	3	0.000	1.000	193	100000193	100000091	Mock anti-PSF-A546 8C-S-PSF V2.00	0	5. Mock and anti-PSF-A546_Pos002_S001	00-otNgTRvhcLNd4ng6Ho8PtZ
937481		Nucleus	3	0.000	1.000	194	100000194	100000092	Mock anti-PSF-A546 8C-S-PSF V2.00	0	5. Mock and anti-PSF-A546_Pos002_S001	00-otNgTRvhcLNd4ng6Ho8PtZ
2.48936e+006		Nucleus	3	0.000	1.000	195	100000195	100000093	Mock anti-PSF-A546 8C-S-PSF V2.00	0	5. Mock and anti-PSF-A546_Pos002_S001	00-otNgTRvhcLNd4ng6Ho8PtZ
975862		Nucleus	3	0.000	1.000	196	100000196	100000094	Mock anti-PSF-A546 8C-S-PSF V2.00	0	5. Mock and anti-PSF-A546_Pos002_S001	00-otNgTRvhcLNd4ng6Ho8PtZ
801811		Nucleus	3	0.000	1.000	197	100000197	100000095	Mock anti-PSF-A546 8C-S-PSF V2.00	0	5. Mock and anti-PSF-A546_Pos002_S001	00-otNgTRvhcLNd4ng6Ho8PtZ
1.05315e+006		Nucleus	3	0.000	1.000	198	100000198	100000096	Mock anti-PSF-A546 8C-S-PSF V2.00	0	5. Mock and anti-PSF-A546_Pos002_S001	00-otNgTRvhcLNd4ng6Ho8PtZ
1.19562e+006		Nucleus	3	0.000	1.000	199	100000199	100000097	Mock anti-PSF-A546 8C-S-PSF V2.00	0	5. Mock and anti-PSF-A546_Pos002_S001	00-otNgTRvhcLNd4ng6Ho8PtZ
1.19091e+006		Nucleus	3	0.000	1.000	200	100000200	100000098	Mock anti-PSF-A546 8C-S-PSF V2.00	0	5. Mock and anti-PSF-A546_Pos002_S001	00-otNgTRvhcLNd4ng6Ho8PtZ
952818		Nucleus	3	0.000	1.000	201	100000201	100000099	Mock anti-PSF-A546 8C-S-PSF V2.00	0	5. Mock and anti-PSF-A546_Pos002_S001	00-otNgTRvhcLNd4ng6Ho8PtZ
1.15964e+006		Nucleus	3	0.000	1.000	202	100000202	100000100	Mock anti-PSF-A546 8C-S-PSF V2.00	0	5. Mock and anti-PSF-A546_Pos002_S001	00-otNgTRvhcLNd4ng6Ho8PtZ
1.23716e+006		Nucleus	3	0.000	1.000	203	100000203	100000101	Mock anti-PSF-A546 8C-S-PSF V2.00	0	5. Mock and anti-PSF-A546_Pos002_S001	00-otNgTRvhcLNd4ng6Ho8PtZ
1.1802e+006		Nucleus	3	0.000	1.000	204	100000204	100000102	Mock anti-PSF-A546 8C-S-PSF V2.00	0	5. Mock and anti-PSF-A546_Pos002_S001	00-otNgTRvhcLNd4ng6Ho8PtZ
1.1494e+006		Nucleus	3	0.000	1.000	205	100000205	100000103	Mock anti-PSF-A546 8C-S-PSF V2.00	0	5. Mock and anti-PSF-A546_Pos002_S001	00-otNgTRvhcLNd4ng6Ho8PtZ
1.0543e+006		Nucleus	3	0.000	1.000	206	100000206	100000104	Mock anti-PSF-A546 8C-S-PSF V2.00	0	5. Mock and anti-PSF-A546_Pos002_S001	00-otNgTRvhcLNd4ng6Ho8PtZ
2.15626e+006		Nucleus	3	0.000	1.000	207	100000207	100000105	Mock anti-PSF-A546 8C-S-PSF V2.00	0	5. Mock and anti-PSF-A546_Pos002_S001	00-otNgTRvhcLNd4ng6Ho8PtZ
1.86069e+006		Nucleus	3	0.000	1.000	208	100000208	100000106	Mock anti-PSF-A546 8C-S-PSF V2.00	0	5. Mock and anti-PSF-A546_Pos002_S001	00-otNgTRvhcLNd4ng6Ho8PtZ
1.86135e+006		Nucleus	3	0.000	1.000	209	100000209	100000107	Mock anti-PSF-A546 8C-S-PSF V2.00	0	5. Mock and anti-PSF-A546_Pos002_S001	00-otNgTRvhcLNd4ng6Ho8PtZ
4.1716e+006		Nucleus	3	0.000	1.000	210	100000210	100000108	Mock anti-PSF-A546 8C-S-PSF V2.00	0	5. Mock and anti-PSF-A546_Pos002_S001	00-otNgTRvhcLNd4ng6Ho8PtZ
1.93692e+006		Nucleus	3	0.000	1.000	211	100000211	100000109	Mock anti-PSF-A546 8C-S-PSF V2.00	0	5. Mock and anti-PSF-A546_Pos002_S001	00-otNgTRvhcLNd4ng6Ho8PtZ
1.15327e+006		Nucleus	3	0.000	1.000	212	100000212	100000110	Mock anti-PSF-A546 8C-S-PSF V2.00	0	5. Mock and anti-PSF-A546_Pos002_S001	00-otNgTRvhcLNd4ng6Ho8PtZ
2.51333e+006		Nucleus	3	0.000	1.000	213	100000213	100000111	Mock anti-PSF-A546 8C-S-PSF V2.00	0	5. Mock and anti-PSF-A546_Pos002_S001	00-otNgTRvhcLNd4ng6Ho8PtZ
1.98749e+006		Nucleus	3	0.000	1.000	214	100000214	100000112	Mock anti-PSF-A546 8C-S-PSF V2.00	0	5. Mock and anti-PSF-A546_Pos002_S001	00-otNgTRvhcLNd4ng6Ho8PtZ
512004		Nucleus	3	0.000	1.000	215	100000215	100000113	Mock anti-PSF-A546 8C-S-PSF V2.00	0	5. Mock and anti-PSF-A546_Pos002_S001	00-otNgTRvhcLNd4ng6Ho8PtZ
1.61135e+006		Nucleus	3	0.000	1.000	216	100000216	100000114	Mock anti-PSF-A546 8C-S-PSF V2.00	0	5. Mock and anti-PSF-A546_Pos002_S001	00-otNgTRvhcLNd4ng6Ho8PtZ
1.08907e+006		Nucleus	3	0.000	1.000	217	100000217	100000115	Mock anti-PSF-A546 8C-S-PSF V2.00	0	5. Mock and anti-PSF-A546_Pos002_S001	00-otNgTRvhcLNd4ng6Ho8PtZ
1.28116e+006		Nucleus	3	0.000	1.000	218	100000218	100000116	Mock anti-PSF-A546 8C-S-PSF V2.00	0	5. Mock and anti-PSF-A546_Pos002_S001	00-otNgTRvhcLNd4ng6Ho8PtZ
2.23857e+006		Nucleus	3	0.000	1.000	219	100000219	100000117	Mock anti-PSF-A546 8C-S-PSF V2.00	0	5. Mock and anti-PSF-A546_Pos002_S001	00-otNgTRvhcLNd4ng6Ho8PtZ
2.04398e+006		Nucleus	3	0.000	1.000	220	100000220	100000118	Mock anti-PSF-A546 8C-S-PSF V2.00	0	5. Mock and anti-PSF-A546_Pos002_S001	00-otNgTRvhcLNd4ng6Ho8PtZ
1.0457e+006		Nucleus	3	0.000	1.000	221	100000221	100000119	Mock anti-PSF-A546 8C-S-PSF V2.00	0	5. Mock and anti-PSF-A546_Pos002_S001	00-otNgTRvhcLNd4ng6Ho8PtZ
1.57007e+006		Nucleus	3	0.000	1.000	222	100000222	100000120	Mock anti-PSF-A546 8C-S-PSF V2.00	0	5. Mock and anti-PSF-A546_Pos002_S001	00-otNgTRvhcLNd4ng6Ho8PtZ
1.05507e+006		Nucleus	3	0.000	1.000	223	100000223	100000121	Mock anti-PSF-A546 8C-S-PSF V2.00	0	5. Mock and anti-PSF-A546_Pos002_S001	00-otNgTRvhcLNd4ng6Ho8PtZ
1.08406e+006		Nucleus	3	0.000	1.000	224	100000224	100000122	Mock anti-PSF-A546 8C-S-PSF V2.00	0	5. Mock and anti-PSF-A546_Pos002_S001	00-otNgTRvhcLNd4ng6Ho8PtZ
2.1279e+006		Nucleus	3	0.000	1.000	225	100000225	100000123	Mock anti-PSF-A546 8C-S-PSF V2.00	0	5. Mock and anti-PSF-A546_Pos002_S001	00-otNgTRvhcLNd4ng6Ho8PtZ
1.20879e+006		Nucleus	3	0.000	1.000	226	100000226	100000124	Mock anti-PSF-A546 8C-S-PSF V2.00	0	5. Mock and anti-PSF-A546_Pos002_S001	00-otNgTRvhcLNd4ng6Ho8PtZ
1.12522e+006		Nucleus	3	0.000	1.000	227	100000227	100000125	Mock anti-PSF-A546 8C-S-PSF V2.00	0	5. Mock and anti-PSF-A546_Pos002_S001	00-otNgTRvhcLNd4ng6Ho8PtZ
893814		Nucleus	3	0.000	1.000	228	100000228	100000126	Mock anti-PSF-A546 8C-S-PSF V2.00	0	5. Mock and anti-PSF-A546_Pos002_S001	00-otNgTRvhcLNd4ng6Ho8PtZ
725012		Nucleus	3	0.000	1.000	229	100000229	100000127	Mock anti-PSF-A546 8C-S-PSF V2.00	0	5. Mock and anti-PSF-A546_Pos002_S001	00-otNgTRvhcLNd4ng6Ho8PtZ
2.0163e+006		Nucleus	3	0.000	1.000	230	100000230	100000128	Mock anti-PSF-A546 8C-S-PSF V2.00	0	5. Mock and anti-PSF-A546_Pos002_S001	00-otNgTRvhcLNd4ng6Ho8PtZ
1.11582e+006		Nucleus	3	0.000	1.000	231	100000231	100000129	Mock anti-PSF-A546 8C-S-PSF V2.00	0	5. Mock and anti-PSF-A546_Pos002_S001	00-otNgTRvhcLNd4ng6Ho8PtZ
1.0114e+006		Nucleus	3	0.000	1.000	232	100000232	100000130	Mock anti-PSF-A546 8C-S-PSF V2.00	0	5. Mock and anti-PSF-A546_Pos002_S001	00-otNgTRvhcLNd4ng6Ho8PtZ
1.22941e+006		Nucleus	3	0.000	1.000	233	100000233	100000131	Mock anti-PSF-A546 8C-S-PSF V2.00	0	5. Mock and anti-PSF-A546_Pos002_S001	00-otNgTRvhcLNd4ng6Ho8PtZ
1.16319e+006		Nucleus	3	0.000	1.000	234	100000234	100000132	Mock anti-PSF-A546 8C-S-PSF V2.00	0	5. Mock and anti-PSF-A546_Pos002_S001	00-otNgTRvhcLNd4ng6Ho8PtZ
1.10836e+006		Nucleus	3	0.000	1.000	235	100000235	100000133	Mock anti-PSF-A546 8C-S-PSF V2.00	0	5. Mock and anti-PSF-A546_Pos002_S001	00-otNgTRvhcLNd4ng6Ho8PtZ
1.07992e+006		Nucleus	3	0.000	1.000	236	100000236	100000134	Mock anti-PSF-A546 8C-S-PSF V2.00	0	5. Mock and anti-PSF-A546_Pos002_S001	00-otNgTRvhcLNd4ng6Ho8PtZ
2.30744e+006		Nucleus	3	0.000	1.000	237	100000237	100000135	Mock anti-PSF-A546 8C-S-PSF V2.00	0	5. Mock and anti-PSF-A546_Pos002_S001	00-otNgTRvhcLNd4ng6Ho8PtZ
1.44667e+006		Nucleus	3	0.000	1.000	238	100000238	100000136	Mock anti-PSF-A546 8C-S-PSF V2.00	0	5. Mock and anti-PSF-A546_Pos002_S001	00-otNgTRvhcLNd4ng6Ho8PtZ
2.43649e+006		Nucleus	3	0.000	1.000	239	100000239	100000137	Mock anti-PSF-A546 8C-S-PSF V2.00	0	5. Mock and anti-PSF-A546_Pos002_S001	00-otNgTRvhcLNd4ng6Ho8PtZ
746579		Nucleus	3	0.000	1.000	240	100000240	100000000	Mock anti-PSF-A546 8C-S-PSF V2.00	0	5. Mock and anti-PSF-A546_Pos003_S001	00-p6eG2T7z9qoXZnZ5ehJGGF
1.06648e+006		Nucleus	3	0.000	1.000	241	100000241	100000001	Mock anti-PSF-A546 8C-S-PSF V2.00	0	5. Mock and anti-PSF-A546_Pos003_S001	00-p6eG2T7z9qoXZnZ5ehJGGF
787579		Nucleus	3	0.000	1.000	242	100000242	100000002	Mock anti-PSF-A546 8C-S-PSF V2.00	0	5. Mock and anti-PSF-A546_Pos003_S001	00-p6eG2T7z9qoXZnZ5ehJGGF
1.71694e+006		Nucleus	3	0.000	1.000	243	100000243	100000003	Mock anti-PSF-A546 8C-S-PSF V2.00	0	5. Mock and anti-PSF-A546_Pos003_S001	00-p6eG2T7z9qoXZnZ5ehJGGF
1.21537e+006		Nucleus	3	0.000	1.000	244	100000244	100000004	Mock anti-PSF-A546 8C-S-PSF V2.00	0	5. Mock and anti-PSF-A546_Pos003_S001	00-p6eG2T7z9qoXZnZ5ehJGGF
971647		Nucleus	3	0.000	1.000	245	100000245	100000005	Mock anti-PSF-A546 8C-S-PSF V2.00	0	5. Mock and anti-PSF-A546_Pos003_S001	00-p6eG2T7z9qoXZnZ5ehJGGF
1.14528e+006		Nucleus	3	0.000	1.000	246	100000246	100000006	Mock anti-PSF-A546 8C-S-PSF V2.00	0	5. Mock and anti-PSF-A546_Pos003_S001	00-p6eG2T7z9qoXZnZ5ehJGGF
1.12572e+006		Nucleus	3	0.000	1.000	247	100000247	100000007	Mock anti-PSF-A546 8C-S-PSF V2.00	0	5. Mock and anti-PSF-A546_Pos003_S001	00-p6eG2T7z9qoXZnZ5ehJGGF
1.21862e+006		Nucleus	3	0.000	1.000	248	100000248	100000008	Mock anti-PSF-A546 8C-S-PSF V2.00	0	5. Mock and anti-PSF-A546_Pos003_S001	00-p6eG2T7z9qoXZnZ5ehJGGF
1.15022e+006		Nucleus	3	0.000	1.000	249	100000249	100000009	Mock anti-PSF-A546 8C-S-PSF V2.00	0	5. Mock and anti-PSF-A546_Pos003_S001	00-p6eG2T7z9qoXZnZ5ehJGGF
1.5054e+006		Nucleus	3	0.000	1.000	250	100000250	100000010	Mock anti-PSF-A546 8C-S-PSF V2.00	0	5. Mock and anti-PSF-A546_Pos003_S001	00-p6eG2T7z9qoXZnZ5ehJGGF
1.24296e+006		Nucleus	3	0.000	1.000	251	100000251	100000011	Mock anti-PSF-A546 8C-S-PSF V2.00	0	5. Mock and anti-PSF-A546_Pos003_S001	00-p6eG2T7z9qoXZnZ5ehJGGF
1.16164e+006		Nucleus	3	0.000	1.000	252	100000252	100000012	Mock anti-PSF-A546 8C-S-PSF V2.00	0	5. Mock and anti-PSF-A546_Pos003_S001	00-p6eG2T7z9qoXZnZ5ehJGGF
1.22371e+006		Nucleus	3	0.000	1.000	253	100000253	100000013	Mock anti-PSF-A546 8C-S-PSF V2.00	0	5. Mock and anti-PSF-A546_Pos003_S001	00-p6eG2T7z9qoXZnZ5ehJGGF
1.19281e+006		Nucleus	3	0.000	1.000	254	100000254	100000014	Mock anti-PSF-A546 8C-S-PSF V2.00	0	5. Mock and anti-PSF-A546_Pos003_S001	00-p6eG2T7z9qoXZnZ5ehJGGF
1.32858e+006		Nucleus	3	0.000	1.000	255	100000255	100000015	Mock anti-PSF-A546 8C-S-PSF V2.00	0	5. Mock and anti-PSF-A546_Pos003_S001	00-p6eG2T7z9qoXZnZ5ehJGGF
1.14521e+006		Nucleus	3	0.000	1.000	256	100000256	100000016	Mock anti-PSF-A546 8C-S-PSF V2.00	0	5. Mock and anti-PSF-A546_Pos003_S001	00-p6eG2T7z9qoXZnZ5ehJGGF
2.12123e+006		Nucleus	3	0.000	1.000	257	100000257	100000017	Mock anti-PSF-A546 8C-S-PSF V2.00	0	5. Mock and anti-PSF-A546_Pos003_S001	00-p6eG2T7z9qoXZnZ5ehJGGF
2.20089e+006		Nucleus	3	0.000	1.000	258	100000258	100000018	Mock anti-PSF-A546 8C-S-PSF V2.00	0	5. Mock and anti-PSF-A546_Pos003_S001	00-p6eG2T7z9qoXZnZ5ehJGGF
1.01198e+006		Nucleus	3	0.000	1.000	259	100000259	100000019	Mock anti-PSF-A546 8C-S-PSF V2.00	0	5. Mock and anti-PSF-A546_Pos003_S001	00-p6eG2T7z9qoXZnZ5ehJGGF
1.3656e+006		Nucleus	3	0.000	1.000	260	100000260	100000020	Mock anti-PSF-A546 8C-S-PSF V2.00	0	5. Mock and anti-PSF-A546_Pos003_S001	00-p6eG2T7z9qoXZnZ5ehJGGF
1.09174e+006		Nucleus	3	0.000	1.000	261	100000261	100000021	Mock anti-PSF-A546 8C-S-PSF V2.00	0	5. Mock and anti-PSF-A546_Pos003_S001	00-p6eG2T7z9qoXZnZ5ehJGGF
1.12607e+006		Nucleus	3	0.000	1.000	262	100000262	100000022	Mock anti-PSF-A546 8C-S-PSF V2.00	0	5. Mock and anti-PSF-A546_Pos003_S001	00-p6eG2T7z9qoXZnZ5ehJGGF
1.622e+006		Nucleus	3	0.000	1.000	263	100000263	100000023	Mock anti-PSF-A546 8C-S-PSF V2.00	0	5. Mock and anti-PSF-A546_Pos003_S001	00-p6eG2T7z9qoXZnZ5ehJGGF
1.13373e+006		Nucleus	3	0.000	1.000	264	100000264	100000024	Mock anti-PSF-A546 8C-S-PSF V2.00	0	5. Mock and anti-PSF-A546_Pos003_S001	00-p6eG2T7z9qoXZnZ5ehJGGF
1.64587e+006		Nucleus	3	0.000	1.000	265	100000265	100000025	Mock anti-PSF-A546 8C-S-PSF V2.00	0	5. Mock and anti-PSF-A546_Pos003_S001	00-p6eG2T7z9qoXZnZ5ehJGGF
1.19747e+006		Nucleus	3	0.000	1.000	266	100000266	100000026	Mock anti-PSF-A546 8C-S-PSF V2.00	0	5. Mock and anti-PSF-A546_Pos003_S001	00-p6eG2T7z9qoXZnZ5ehJGGF
2.27113e+006		Nucleus	3	0.000	1.000	267	100000267	100000027	Mock anti-PSF-A546 8C-S-PSF V2.00	0	5. Mock and anti-PSF-A546_Pos003_S001	00-p6eG2T7z9qoXZnZ5ehJGGF
1.12665e+006		Nucleus	3	0.000	1.000	268	100000268	100000028	Mock anti-PSF-A546 8C-S-PSF V2.00	0	5. Mock and anti-PSF-A546_Pos003_S001	00-p6eG2T7z9qoXZnZ5ehJGGF
1.13141e+006		Nucleus	3	0.000	1.000	269	100000269	100000029	Mock anti-PSF-A546 8C-S-PSF V2.00	0	5. Mock and anti-PSF-A546_Pos003_S001	00-p6eG2T7z9qoXZnZ5ehJGGF
1.14814e+006		Nucleus	3	0.000	1.000	270	100000270	100000030	Mock anti-PSF-A546 8C-S-PSF V2.00	0	5. Mock and anti-PSF-A546_Pos003_S001	00-p6eG2T7z9qoXZnZ5ehJGGF
1.071e+006		Nucleus	3	0.000	1.000	271	100000271	100000031	Mock anti-PSF-A546 8C-S-PSF V2.00	0	5. Mock and anti-PSF-A546_Pos003_S001	00-p6eG2T7z9qoXZnZ5ehJGGF
1.02995e+006		Nucleus	3	0.000	1.000	272	100000272	100000032	Mock anti-PSF-A546 8C-S-PSF V2.00	0	5. Mock and anti-PSF-A546_Pos003_S001	00-p6eG2T7z9qoXZnZ5ehJGGF
1.35162e+006		Nucleus	3	0.000	1.000	273	100000273	100000033	Mock anti-PSF-A546 8C-S-PSF V2.00	0	5. Mock and anti-PSF-A546_Pos003_S001	00-p6eG2T7z9qoXZnZ5ehJGGF
1.39651e+006		Nucleus	3	0.000	1.000	274	100000274	100000034	Mock anti-PSF-A546 8C-S-PSF V2.00	0	5. Mock and anti-PSF-A546_Pos003_S001	00-p6eG2T7z9qoXZnZ5ehJGGF
1.14859e+006		Nucleus	3	0.000	1.000	275	100000275	100000035	Mock anti-PSF-A546 8C-S-PSF V2.00	0	5. Mock and anti-PSF-A546_Pos003_S001	00-p6eG2T7z9qoXZnZ5ehJGGF
1.10888e+006		Nucleus	3	0.000	1.000	276	100000276	100000036	Mock anti-PSF-A546 8C-S-PSF V2.00	0	5. Mock and anti-PSF-A546_Pos003_S001	00-p6eG2T7z9qoXZnZ5ehJGGF
1.09668e+006		Nucleus	3	0.000	1.000	277	100000277	100000037	Mock anti-PSF-A546 8C-S-PSF V2.00	0	5. Mock and anti-PSF-A546_Pos003_S001	00-p6eG2T7z9qoXZnZ5ehJGGF
1.0364e+006		Nucleus	3	0.000	1.000	278	100000278	100000038	Mock anti-PSF-A546 8C-S-PSF V2.00	0	5. Mock and anti-PSF-A546_Pos003_S001	00-p6eG2T7z9qoXZnZ5ehJGGF
1.17372e+006		Nucleus	3	0.000	1.000	279	100000279	100000039	Mock anti-PSF-A546 8C-S-PSF V2.00	0	5. Mock and anti-PSF-A546_Pos003_S001	00-p6eG2T7z9qoXZnZ5ehJGGF
1.24355e+006		Nucleus	3	0.000	1.000	280	100000280	100000040	Mock anti-PSF-A546 8C-S-PSF V2.00	0	5. Mock and anti-PSF-A546_Pos003_S001	00-p6eG2T7z9qoXZnZ5ehJGGF
1.07472e+006		Nucleus	3	0.000	1.000	281	100000281	100000041	Mock anti-PSF-A546 8C-S-PSF V2.00	0	5. Mock and anti-PSF-A546_Pos003_S001	00-p6eG2T7z9qoXZnZ5ehJGGF
1.20928e+006		Nucleus	3	0.000	1.000	282	100000282	100000042	Mock anti-PSF-A546 8C-S-PSF V2.00	0	5. Mock and anti-PSF-A546_Pos003_S001	00-p6eG2T7z9qoXZnZ5ehJGGF
1.22193e+006		Nucleus	3	0.000	1.000	283	100000283	100000043	Mock anti-PSF-A546 8C-S-PSF V2.00	0	5. Mock and anti-PSF-A546_Pos003_S001	00-p6eG2T7z9qoXZnZ5ehJGGF
1.14926e+006		Nucleus	3	0.000	1.000	284	100000284	100000044	Mock anti-PSF-A546 8C-S-PSF V2.00	0	5. Mock and anti-PSF-A546_Pos003_S001	00-p6eG2T7z9qoXZnZ5ehJGGF
1.20644e+006		Nucleus	3	0.000	1.000	285	100000285	100000045	Mock anti-PSF-A546 8C-S-PSF V2.00	0	5. Mock and anti-PSF-A546_Pos003_S001	00-p6eG2T7z9qoXZnZ5ehJGGF
1.08136e+006		Nucleus	3	0.000	1.000	286	100000286	100000046	Mock anti-PSF-A546 8C-S-PSF V2.00	0	5. Mock and anti-PSF-A546_Pos003_S001	00-p6eG2T7z9qoXZnZ5ehJGGF
1.16699e+006		Nucleus	3	0.000	1.000	287	100000287	100000047	Mock anti-PSF-A546 8C-S-PSF V2.00	0	5. Mock and anti-PSF-A546_Pos003_S001	00-p6eG2T7z9qoXZnZ5ehJGGF
1.1644e+006		Nucleus	3	0.000	1.000	288	100000288	100000048	Mock anti-PSF-A546 8C-S-PSF V2.00	0	5. Mock and anti-PSF-A546_Pos003_S001	00-p6eG2T7z9qoXZnZ5ehJGGF
1.16339e+006		Nucleus	3	0.000	1.000	289	100000289	100000049	Mock anti-PSF-A546 8C-S-PSF V2.00	0	5. Mock and anti-PSF-A546_Pos003_S001	00-p6eG2T7z9qoXZnZ5ehJGGF
1.08053e+006		Nucleus	3	0.000	1.000	290	100000290	100000050	Mock anti-PSF-A546 8C-S-PSF V2.00	0	5. Mock and anti-PSF-A546_Pos003_S001	00-p6eG2T7z9qoXZnZ5ehJGGF
1.1693e+006		Nucleus	3	0.000	1.000	291	100000291	100000051	Mock anti-PSF-A546 8C-S-PSF V2.00	0	5. Mock and anti-PSF-A546_Pos003_S001	00-p6eG2T7z9qoXZnZ5ehJGGF
2.22452e+006		Nucleus	3	0.000	1.000	292	100000292	100000052	Mock anti-PSF-A546 8C-S-PSF V2.00	0	5. Mock and anti-PSF-A546_Pos003_S001	00-p6eG2T7z9qoXZnZ5ehJGGF
1.10775e+006		Nucleus	3	0.000	1.000	293	100000293	100000053	Mock anti-PSF-A546 8C-S-PSF V2.00	0	5. Mock and anti-PSF-A546_Pos003_S001	00-p6eG2T7z9qoXZnZ5ehJGGF
1.15159e+006		Nucleus	3	0.000	1.000	294	100000294	100000054	Mock anti-PSF-A546 8C-S-PSF V2.00	0	5. Mock and anti-PSF-A546_Pos003_S001	00-p6eG2T7z9qoXZnZ5ehJGGF
2.19398e+006		Nucleus	3	0.000	1.000	295	100000295	100000055	Mock anti-PSF-A546 8C-S-PSF V2.00	0	5. Mock and anti-PSF-A546_Pos003_S001	00-p6eG2T7z9qoXZnZ5ehJGGF
1.16041e+006		Nucleus	3	0.000	1.000	296	100000296	100000056	Mock anti-PSF-A546 8C-S-PSF V2.00	0	5. Mock and anti-PSF-A546_Pos003_S001	00-p6eG2T7z9qoXZnZ5ehJGGF
1.16055e+006		Nucleus	3	0.000	1.000	297	100000297	100000057	Mock anti-PSF-A546 8C-S-PSF V2.00	0	5. Mock and anti-PSF-A546_Pos003_S001	00-p6eG2T7z9qoXZnZ5ehJGGF
2.20939e+006		Nucleus	3	0.000	1.000	298	100000298	100000058	Mock anti-PSF-A546 8C-S-PSF V2.00	0	5. Mock and anti-PSF-A546_Pos003_S001	00-p6eG2T7z9qoXZnZ5ehJGGF
1.33226e+006		Nucleus	3	0.000	1.000	299	100000299	100000059	Mock anti-PSF-A546 8C-S-PSF V2.00	0	5. Mock and anti-PSF-A546_Pos003_S001	00-p6eG2T7z9qoXZnZ5ehJGGF
1.02428e+006		Nucleus	3	0.000	1.000	300	100000300	100000060	Mock anti-PSF-A546 8C-S-PSF V2.00	0	5. Mock and anti-PSF-A546_Pos003_S001	00-p6eG2T7z9qoXZnZ5ehJGGF
1.16177e+006		Nucleus	3	0.000	1.000	301	100000301	100000061	Mock anti-PSF-A546 8C-S-PSF V2.00	0	5. Mock and anti-PSF-A546_Pos003_S001	00-p6eG2T7z9qoXZnZ5ehJGGF
936595		Nucleus	3	0.000	1.000	302	100000302	100000062	Mock anti-PSF-A546 8C-S-PSF V2.00	0	5. Mock and anti-PSF-A546_Pos003_S001	00-p6eG2T7z9qoXZnZ5ehJGGF
946588		Nucleus	3	0.000	1.000	303	100000303	100000063	Mock anti-PSF-A546 8C-S-PSF V2.00	0	5. Mock and anti-PSF-A546_Pos003_S001	00-p6eG2T7z9qoXZnZ5ehJGGF
1.78654e+006		Nucleus	3	0.000	1.000	304	100000304	100000064	Mock anti-PSF-A546 8C-S-PSF V2.00	0	5. Mock and anti-PSF-A546_Pos003_S001	00-p6eG2T7z9qoXZnZ5ehJGGF
1.14553e+006		Nucleus	3	0.000	1.000	305	100000305	100000065	Mock anti-PSF-A546 8C-S-PSF V2.00	0	5. Mock and anti-PSF-A546_Pos003_S001	00-p6eG2T7z9qoXZnZ5ehJGGF
1.07442e+006		Nucleus	3	0.000	1.000	306	100000306	100000066	Mock anti-PSF-A546 8C-S-PSF V2.00	0	5. Mock and anti-PSF-A546_Pos003_S001	00-p6eG2T7z9qoXZnZ5ehJGGF
1.0698e+006		Nucleus	3	0.000	1.000	307	100000307	100000067	Mock anti-PSF-A546 8C-S-PSF V2.00	0	5. Mock and anti-PSF-A546_Pos003_S001	00-p6eG2T7z9qoXZnZ5ehJGGF
968574		Nucleus	3	0.000	1.000	308	100000308	100000068	Mock anti-PSF-A546 8C-S-PSF V2.00	0	5. Mock and anti-PSF-A546_Pos003_S001	00-p6eG2T7z9qoXZnZ5ehJGGF
979226		Nucleus	3	0.000	1.000	309	100000309	100000069	Mock anti-PSF-A546 8C-S-PSF V2.00	0	5. Mock and anti-PSF-A546_Pos003_S001	00-p6eG2T7z9qoXZnZ5ehJGGF
975174		Nucleus	3	0.000	1.000	310	100000310	100000070	Mock anti-PSF-A546 8C-S-PSF V2.00	0	5. Mock and anti-PSF-A546_Pos003_S001	00-p6eG2T7z9qoXZnZ5ehJGGF
1.15164e+006		Nucleus	3	0.000	1.000	311	100000311	100000071	Mock anti-PSF-A546 8C-S-PSF V2.00	0	5. Mock and anti-PSF-A546_Pos003_S001	00-p6eG2T7z9qoXZnZ5ehJGGF
994797		Nucleus	3	0.000	1.000	312	100000312	100000072	Mock anti-PSF-A546 8C-S-PSF V2.00	0	5. Mock and anti-PSF-A546_Pos003_S001	00-p6eG2T7z9qoXZnZ5ehJGGF
1.03031e+006		Nucleus	3	0.000	1.000	313	100000313	100000073	Mock anti-PSF-A546 8C-S-PSF V2.00	0	5. Mock and anti-PSF-A546_Pos003_S001	00-p6eG2T7z9qoXZnZ5ehJGGF
1.08959e+006		Nucleus	3	0.000	1.000	314	100000314	100000074	Mock anti-PSF-A546 8C-S-PSF V2.00	0	5. Mock and anti-PSF-A546_Pos003_S001	00-p6eG2T7z9qoXZnZ5ehJGGF
1.63482e+006		Nucleus	3	0.000	1.000	315	100000315	100000075	Mock anti-PSF-A546 8C-S-PSF V2.00	0	5. Mock and anti-PSF-A546_Pos003_S001	00-p6eG2T7z9qoXZnZ5ehJGGF
1.17849e+006		Nucleus	3	0.000	1.000	316	100000316	100000076	Mock anti-PSF-A546 8C-S-PSF V2.00	0	5. Mock and anti-PSF-A546_Pos003_S001	00-p6eG2T7z9qoXZnZ5ehJGGF
2.24338e+006		Nucleus	3	0.000	1.000	317	100000317	100000077	Mock anti-PSF-A546 8C-S-PSF V2.00	0	5. Mock and anti-PSF-A546_Pos003_S001	00-p6eG2T7z9qoXZnZ5ehJGGF
1.17291e+006		Nucleus	3	0.000	1.000	318	100000318	100000078	Mock anti-PSF-A546 8C-S-PSF V2.00	0	5. Mock and anti-PSF-A546_Pos003_S001	00-p6eG2T7z9qoXZnZ5ehJGGF
1.39544e+006		Nucleus	3	0.000	1.000	319	100000319	100000079	Mock anti-PSF-A546 8C-S-PSF V2.00	0	5. Mock and anti-PSF-A546_Pos003_S001	00-p6eG2T7z9qoXZnZ5ehJGGF
1.45271e+006		Nucleus	3	0.000	1.000	320	100000320	100000080	Mock anti-PSF-A546 8C-S-PSF V2.00	0	5. Mock and anti-PSF-A546_Pos003_S001	00-p6eG2T7z9qoXZnZ5ehJGGF
992413		Nucleus	3	0.000	1.000	321	100000321	100000081	Mock anti-PSF-A546 8C-S-PSF V2.00	0	5. Mock and anti-PSF-A546_Pos003_S001	00-p6eG2T7z9qoXZnZ5ehJGGF
1.14434e+006		Nucleus	3	0.000	1.000	322	100000322	100000082	Mock anti-PSF-A546 8C-S-PSF V2.00	0	5. Mock and anti-PSF-A546_Pos003_S001	00-p6eG2T7z9qoXZnZ5ehJGGF
1.07881e+006		Nucleus	3	0.000	1.000	323	100000323	100000083	Mock anti-PSF-A546 8C-S-PSF V2.00	0	5. Mock and anti-PSF-A546_Pos003_S001	00-p6eG2T7z9qoXZnZ5ehJGGF
1.21777e+006		Nucleus	3	0.000	1.000	324	100000324	100000084	Mock anti-PSF-A546 8C-S-PSF V2.00	0	5. Mock and anti-PSF-A546_Pos003_S001	00-p6eG2T7z9qoXZnZ5ehJGGF
1.22031e+006		Nucleus	3	0.000	1.000	325	100000325	100000085	Mock anti-PSF-A546 8C-S-PSF V2.00	0	5. Mock and anti-PSF-A546_Pos003_S001	00-p6eG2T7z9qoXZnZ5ehJGGF
1.08118e+006		Nucleus	3	0.000	1.000	326	100000326	100000086	Mock anti-PSF-A546 8C-S-PSF V2.00	0	5. Mock and anti-PSF-A546_Pos003_S001	00-p6eG2T7z9qoXZnZ5ehJGGF
1.30587e+006		Nucleus	3	0.000	1.000	327	100000327	100000087	Mock anti-PSF-A546 8C-S-PSF V2.00	0	5. Mock and anti-PSF-A546_Pos003_S001	00-p6eG2T7z9qoXZnZ5ehJGGF
1.34919e+006		Nucleus	3	0.000	1.000	328	100000328	100000088	Mock anti-PSF-A546 8C-S-PSF V2.00	0	5. Mock and anti-PSF-A546_Pos003_S001	00-p6eG2T7z9qoXZnZ5ehJGGF
1.0685e+006		Nucleus	3	0.000	1.000	329	100000329	100000089	Mock anti-PSF-A546 8C-S-PSF V2.00	0	5. Mock and anti-PSF-A546_Pos003_S001	00-p6eG2T7z9qoXZnZ5ehJGGF
510195		Nucleus	3	0.000	1.000	330	100000330	100000090	Mock anti-PSF-A546 8C-S-PSF V2.00	0	5. Mock and anti-PSF-A546_Pos003_S001	00-p6eG2T7z9qoXZnZ5ehJGGF
1.2194e+006		Nucleus	3	0.000	1.000	331	100000331	100000091	Mock anti-PSF-A546 8C-S-PSF V2.00	0	5. Mock and anti-PSF-A546_Pos003_S001	00-p6eG2T7z9qoXZnZ5ehJGGF
1.68228e+006		Nucleus	3	0.000	1.000	332	100000332	100000092	Mock anti-PSF-A546 8C-S-PSF V2.00	0	5. Mock and anti-PSF-A546_Pos003_S001	00-p6eG2T7z9qoXZnZ5ehJGGF
1.24324e+006		Nucleus	3	0.000	1.000	333	100000333	100000093	Mock anti-PSF-A546 8C-S-PSF V2.00	0	5. Mock and anti-PSF-A546_Pos003_S001	00-p6eG2T7z9qoXZnZ5ehJGGF
2.21442e+006		Nucleus	3	0.000	1.000	334	100000334	100000094	Mock anti-PSF-A546 8C-S-PSF V2.00	0	5. Mock and anti-PSF-A546_Pos003_S001	00-p6eG2T7z9qoXZnZ5ehJGGF
1.25127e+006		Nucleus	3	0.000	1.000	335	100000335	100000095	Mock anti-PSF-A546 8C-S-PSF V2.00	0	5. Mock and anti-PSF-A546_Pos003_S001	00-p6eG2T7z9qoXZnZ5ehJGGF
1.90442e+006		Nucleus	3	0.000	1.000	336	100000336	100000096	Mock anti-PSF-A546 8C-S-PSF V2.00	0	5. Mock and anti-PSF-A546_Pos003_S001	00-p6eG2T7z9qoXZnZ5ehJGGF
1.47825e+006		Nucleus	3	0.000	1.000	337	100000337	100000097	Mock anti-PSF-A546 8C-S-PSF V2.00	0	5. Mock and anti-PSF-A546_Pos003_S001	00-p6eG2T7z9qoXZnZ5ehJGGF
3.61947e+006		Nucleus	3	0.000	1.000	338	100000338	100000098	Mock anti-PSF-A546 8C-S-PSF V2.00	0	5. Mock and anti-PSF-A546_Pos003_S001	00-p6eG2T7z9qoXZnZ5ehJGGF
1.14611e+006		Nucleus	3	0.000	1.000	339	100000339	100000099	Mock anti-PSF-A546 8C-S-PSF V2.00	0	5. Mock and anti-PSF-A546_Pos003_S001	00-p6eG2T7z9qoXZnZ5ehJGGF
1.33173e+006		Nucleus	3	0.000	1.000	340	100000340	100000100	Mock anti-PSF-A546 8C-S-PSF V2.00	0	5. Mock and anti-PSF-A546_Pos003_S001	00-p6eG2T7z9qoXZnZ5ehJGGF
753924		Nucleus	3	0.000	1.000	341	100000341	100000101	Mock anti-PSF-A546 8C-S-PSF V2.00	0	5. Mock and anti-PSF-A546_Pos003_S001	00-p6eG2T7z9qoXZnZ5ehJGGF
923215		Nucleus	3	0.000	1.000	342	100000342	100000102	Mock anti-PSF-A546 8C-S-PSF V2.00	0	5. Mock and anti-PSF-A546_Pos003_S001	00-p6eG2T7z9qoXZnZ5ehJGGF
927109		Nucleus	3	0.000	1.000	343	100000343	100000103	Mock anti-PSF-A546 8C-S-PSF V2.00	0	5. Mock and anti-PSF-A546_Pos003_S001	00-p6eG2T7z9qoXZnZ5ehJGGF
1.2576e+006		Nucleus	3	0.000	1.000	344	100000344	100000104	Mock anti-PSF-A546 8C-S-PSF V2.00	0	5. Mock and anti-PSF-A546_Pos003_S001	00-p6eG2T7z9qoXZnZ5ehJGGF
1.32305e+006		Nucleus	3	0.000	1.000	345	100000345	100000105	Mock anti-PSF-A546 8C-S-PSF V2.00	0	5. Mock and anti-PSF-A546_Pos003_S001	00-p6eG2T7z9qoXZnZ5ehJGGF
1.21837e+006		Nucleus	3	0.000	1.000	346	100000346	100000106	Mock anti-PSF-A546 8C-S-PSF V2.00	0	5. Mock and anti-PSF-A546_Pos003_S001	00-p6eG2T7z9qoXZnZ5ehJGGF
2.68894e+006		Nucleus	3	0.000	1.000	347	100000347	100000107	Mock anti-PSF-A546 8C-S-PSF V2.00	0	5. Mock and anti-PSF-A546_Pos003_S001	00-p6eG2T7z9qoXZnZ5ehJGGF
1.14507e+006		Nucleus	3	0.000	1.000	348	100000348	100000108	Mock anti-PSF-A546 8C-S-PSF V2.00	0	5. Mock and anti-PSF-A546_Pos003_S001	00-p6eG2T7z9qoXZnZ5ehJGGF
1.14258e+006		Nucleus	3	0.000	1.000	349	100000349	100000109	Mock anti-PSF-A546 8C-S-PSF V2.00	0	5. Mock and anti-PSF-A546_Pos003_S001	00-p6eG2T7z9qoXZnZ5ehJGGF
1.09518e+006		Nucleus	3	0.000	1.000	350	100000350	100000110	Mock anti-PSF-A546 8C-S-PSF V2.00	0	5. Mock and anti-PSF-A546_Pos003_S001	00-p6eG2T7z9qoXZnZ5ehJGGF
945152		Nucleus	3	0.000	1.000	351	100000351	100000111	Mock anti-PSF-A546 8C-S-PSF V2.00	0	5. Mock and anti-PSF-A546_Pos003_S001	00-p6eG2T7z9qoXZnZ5ehJGGF
1.11924e+006		Nucleus	3	0.000	1.000	352	100000352	100000112	Mock anti-PSF-A546 8C-S-PSF V2.00	0	5. Mock and anti-PSF-A546_Pos003_S001	00-p6eG2T7z9qoXZnZ5ehJGGF
1.27991e+006		Nucleus	3	0.000	1.000	353	100000353	100000113	Mock anti-PSF-A546 8C-S-PSF V2.00	0	5. Mock and anti-PSF-A546_Pos003_S001	00-p6eG2T7z9qoXZnZ5ehJGGF
1.13865e+006		Nucleus	3	0.000	1.000	354	100000354	100000114	Mock anti-PSF-A546 8C-S-PSF V2.00	0	5. Mock and anti-PSF-A546_Pos003_S001	00-p6eG2T7z9qoXZnZ5ehJGGF
2.24936e+006		Nucleus	3	0.000	1.000	355	100000355	100000115	Mock anti-PSF-A546 8C-S-PSF V2.00	0	5. Mock and anti-PSF-A546_Pos003_S001	00-p6eG2T7z9qoXZnZ5ehJGGF
666328		Nucleus	3	0.000	1.000	356	100000356	100000116	Mock anti-PSF-A546 8C-S-PSF V2.00	0	5. Mock and anti-PSF-A546_Pos003_S001	00-p6eG2T7z9qoXZnZ5ehJGGF
1.2329e+006		Nucleus	3	0.000	1.000	357	100000357	100000117	Mock anti-PSF-A546 8C-S-PSF V2.00	0	5. Mock and anti-PSF-A546_Pos003_S001	00-p6eG2T7z9qoXZnZ5ehJGGF
1.0702e+006		Nucleus	3	0.000	1.000	358	100000358	100000118	Mock anti-PSF-A546 8C-S-PSF V2.00	0	5. Mock and anti-PSF-A546_Pos003_S001	00-p6eG2T7z9qoXZnZ5ehJGGF
1.6497e+006		Nucleus	3	0.000	1.000	359	100000359	100000119	Mock anti-PSF-A546 8C-S-PSF V2.00	0	5. Mock and anti-PSF-A546_Pos003_S001	00-p6eG2T7z9qoXZnZ5ehJGGF
2.26868e+006		Nucleus	3	0.000	1.000	360	100000360	100000120	Mock anti-PSF-A546 8C-S-PSF V2.00	0	5. Mock and anti-PSF-A546_Pos003_S001	00-p6eG2T7z9qoXZnZ5ehJGGF
1.27866e+006		Nucleus	3	0.000	1.000	361	100000361	100000121	Mock anti-PSF-A546 8C-S-PSF V2.00	0	5. Mock and anti-PSF-A546_Pos003_S001	00-p6eG2T7z9qoXZnZ5ehJGGF
1.10155e+006		Nucleus	3	0.000	1.000	362	100000362	100000122	Mock anti-PSF-A546 8C-S-PSF V2.00	0	5. Mock and anti-PSF-A546_Pos003_S001	00-p6eG2T7z9qoXZnZ5ehJGGF
1.06568e+006		Nucleus	3	0.000	1.000	363	100000363	100000123	Mock anti-PSF-A546 8C-S-PSF V2.00	0	5. Mock and anti-PSF-A546_Pos003_S001	00-p6eG2T7z9qoXZnZ5ehJGGF
2.44122e+006		Nucleus	3	0.000	1.000	364	100000364	100000124	Mock anti-PSF-A546 8C-S-PSF V2.00	0	5. Mock and anti-PSF-A546_Pos003_S001	00-p6eG2T7z9qoXZnZ5ehJGGF
1.8043e+006		Nucleus	3	0.000	1.000	365	100000365	100000125	Mock anti-PSF-A546 8C-S-PSF V2.00	0	5. Mock and anti-PSF-A546_Pos003_S001	00-p6eG2T7z9qoXZnZ5ehJGGF
2.58554e+006		Nucleus	3	0.000	1.000	366	100000366	100000126	Mock anti-PSF-A546 8C-S-PSF V2.00	0	5. Mock and anti-PSF-A546_Pos003_S001	00-p6eG2T7z9qoXZnZ5ehJGGF
1.95869e+006		Nucleus	3	0.000	1.000	367	100000367	100000127	Mock anti-PSF-A546 8C-S-PSF V2.00	0	5. Mock and anti-PSF-A546_Pos003_S001	00-p6eG2T7z9qoXZnZ5ehJGGF
1.1272e+006		Nucleus	3	0.000	1.000	368	100000368	100000128	Mock anti-PSF-A546 8C-S-PSF V2.00	0	5. Mock and anti-PSF-A546_Pos003_S001	00-p6eG2T7z9qoXZnZ5ehJGGF
1.08413e+006		Nucleus	3	0.000	1.000	369	100000369	100000129	Mock anti-PSF-A546 8C-S-PSF V2.00	0	5. Mock and anti-PSF-A546_Pos003_S001	00-p6eG2T7z9qoXZnZ5ehJGGF
1.13026e+006		Nucleus	3	0.000	1.000	370	100000370	100000130	Mock anti-PSF-A546 8C-S-PSF V2.00	0	5. Mock and anti-PSF-A546_Pos003_S001	00-p6eG2T7z9qoXZnZ5ehJGGF
2.46569e+006		Nucleus	3	0.000	1.000	371	100000371	100000131	Mock anti-PSF-A546 8C-S-PSF V2.00	0	5. Mock and anti-PSF-A546_Pos003_S001	00-p6eG2T7z9qoXZnZ5ehJGGF
1.75303e+006		Nucleus	3	0.000	1.000	372	100000372	100000132	Mock anti-PSF-A546 8C-S-PSF V2.00	0	5. Mock and anti-PSF-A546_Pos003_S001	00-p6eG2T7z9qoXZnZ5ehJGGF
1.28448e+006		Nucleus	3	0.000	1.000	373	100000373	100000133	Mock anti-PSF-A546 8C-S-PSF V2.00	0	5. Mock and anti-PSF-A546_Pos003_S001	00-p6eG2T7z9qoXZnZ5ehJGGF
1.11763e+006		Nucleus	3	0.000	1.000	374	100000374	100000134	Mock anti-PSF-A546 8C-S-PSF V2.00	0	5. Mock and anti-PSF-A546_Pos003_S001	00-p6eG2T7z9qoXZnZ5ehJGGF
3.13675e+006		Nucleus	3	0.000	1.000	375	100000375	100000135	Mock anti-PSF-A546 8C-S-PSF V2.00	0	5. Mock and anti-PSF-A546_Pos003_S001	00-p6eG2T7z9qoXZnZ5ehJGGF
1.8904e+006		Nucleus	3	0.000	1.000	376	100000376	100000136	Mock anti-PSF-A546 8C-S-PSF V2.00	0	5. Mock and anti-PSF-A546_Pos003_S001	00-p6eG2T7z9qoXZnZ5ehJGGF
1.40067e+006		Nucleus	3	0.000	1.000	377	100000377	100000137	Mock anti-PSF-A546 8C-S-PSF V2.00	0	5. Mock and anti-PSF-A546_Pos003_S001	00-p6eG2T7z9qoXZnZ5ehJGGF
2.69e+006		Nucleus	3	0.000	1.000	378	100000378	100000138	Mock anti-PSF-A546 8C-S-PSF V2.00	0	5. Mock and anti-PSF-A546_Pos003_S001	00-p6eG2T7z9qoXZnZ5ehJGGF
1.21739e+006		Nucleus	3	0.000	1.000	379	100000379	100000139	Mock anti-PSF-A546 8C-S-PSF V2.00	0	5. Mock and anti-PSF-A546_Pos003_S001	00-p6eG2T7z9qoXZnZ5ehJGGF
1.20335e+006		Nucleus	3	0.000	1.000	380	100000380	100000140	Mock anti-PSF-A546 8C-S-PSF V2.00	0	5. Mock and anti-PSF-A546_Pos003_S001	00-p6eG2T7z9qoXZnZ5ehJGGF
1.10968e+006		Nucleus	3	0.000	1.000	381	100000381	100000000	Mock anti-PSF-A546 8C-S-PSF V2.00	0	5. Mock and anti-PSF-A546_Pos004_S001	00-ZFedmdMuS2PCGMLv2vrWAh
1.1849e+006		Nucleus	3	0.000	1.000	382	100000382	100000001	Mock anti-PSF-A546 8C-S-PSF V2.00	0	5. Mock and anti-PSF-A546_Pos004_S001	00-ZFedmdMuS2PCGMLv2vrWAh
1.34047e+006		Nucleus	3	0.000	1.000	383	100000383	100000002	Mock anti-PSF-A546 8C-S-PSF V2.00	0	5. Mock and anti-PSF-A546_Pos004_S001	00-ZFedmdMuS2PCGMLv2vrWAh
1.1494e+006		Nucleus	3	0.000	1.000	384	100000384	100000003	Mock anti-PSF-A546 8C-S-PSF V2.00	0	5. Mock and anti-PSF-A546_Pos004_S001	00-ZFedmdMuS2PCGMLv2vrWAh
1.39391e+006		Nucleus	3	0.000	1.000	385	100000385	100000004	Mock anti-PSF-A546 8C-S-PSF V2.00	0	5. Mock and anti-PSF-A546_Pos004_S001	00-ZFedmdMuS2PCGMLv2vrWAh
1.09086e+006		Nucleus	3	0.000	1.000	386	100000386	100000005	Mock anti-PSF-A546 8C-S-PSF V2.00	0	5. Mock and anti-PSF-A546_Pos004_S001	00-ZFedmdMuS2PCGMLv2vrWAh
1.23944e+006		Nucleus	3	0.000	1.000	387	100000387	100000006	Mock anti-PSF-A546 8C-S-PSF V2.00	0	5. Mock and anti-PSF-A546_Pos004_S001	00-ZFedmdMuS2PCGMLv2vrWAh
2.22454e+006		Nucleus	3	0.000	1.000	388	100000388	100000007	Mock anti-PSF-A546 8C-S-PSF V2.00	0	5. Mock and anti-PSF-A546_Pos004_S001	00-ZFedmdMuS2PCGMLv2vrWAh
988076		Nucleus	3	0.000	1.000	389	100000389	100000008	Mock anti-PSF-A546 8C-S-PSF V2.00	0	5. Mock and anti-PSF-A546_Pos004_S001	00-ZFedmdMuS2PCGMLv2vrWAh
1.22823e+006		Nucleus	3	0.000	1.000	390	100000390	100000009	Mock anti-PSF-A546 8C-S-PSF V2.00	0	5. Mock and anti-PSF-A546_Pos004_S001	00-ZFedmdMuS2PCGMLv2vrWAh
1.33659e+006		Nucleus	3	0.000	1.000	391	100000391	100000010	Mock anti-PSF-A546 8C-S-PSF V2.00	0	5. Mock and anti-PSF-A546_Pos004_S001	00-ZFedmdMuS2PCGMLv2vrWAh
1.19152e+006		Nucleus	3	0.000	1.000	392	100000392	100000011	Mock anti-PSF-A546 8C-S-PSF V2.00	0	5. Mock and anti-PSF-A546_Pos004_S001	00-ZFedmdMuS2PCGMLv2vrWAh
1.0388e+006		Nucleus	3	0.000	1.000	393	100000393	100000012	Mock anti-PSF-A546 8C-S-PSF V2.00	0	5. Mock and anti-PSF-A546_Pos004_S001	00-ZFedmdMuS2PCGMLv2vrWAh
1.14646e+006		Nucleus	3	0.000	1.000	394	100000394	100000013	Mock anti-PSF-A546 8C-S-PSF V2.00	0	5. Mock and anti-PSF-A546_Pos004_S001	00-ZFedmdMuS2PCGMLv2vrWAh
1.17625e+006		Nucleus	3	0.000	1.000	395	100000395	100000014	Mock anti-PSF-A546 8C-S-PSF V2.00	0	5. Mock and anti-PSF-A546_Pos004_S001	00-ZFedmdMuS2PCGMLv2vrWAh
1.71161e+006		Nucleus	3	0.000	1.000	396	100000396	100000015	Mock anti-PSF-A546 8C-S-PSF V2.00	0	5. Mock and anti-PSF-A546_Pos004_S001	00-ZFedmdMuS2PCGMLv2vrWAh
1.13039e+006		Nucleus	3	0.000	1.000	397	100000397	100000016	Mock anti-PSF-A546 8C-S-PSF V2.00	0	5. Mock and anti-PSF-A546_Pos004_S001	00-ZFedmdMuS2PCGMLv2vrWAh
1.31321e+006		Nucleus	3	0.000	1.000	398	100000398	100000017	Mock anti-PSF-A546 8C-S-PSF V2.00	0	5. Mock and anti-PSF-A546_Pos004_S001	00-ZFedmdMuS2PCGMLv2vrWAh
1.28385e+006		Nucleus	3	0.000	1.000	399	100000399	100000018	Mock anti-PSF-A546 8C-S-PSF V2.00	0	5. Mock and anti-PSF-A546_Pos004_S001	00-ZFedmdMuS2PCGMLv2vrWAh
2.28138e+006		Nucleus	3	0.000	1.000	400	100000400	100000019	Mock anti-PSF-A546 8C-S-PSF V2.00	0	5. Mock and anti-PSF-A546_Pos004_S001	00-ZFedmdMuS2PCGMLv2vrWAh
1.14537e+006		Nucleus	3	0.000	1.000	401	100000401	100000020	Mock anti-PSF-A546 8C-S-PSF V2.00	0	5. Mock and anti-PSF-A546_Pos004_S001	00-ZFedmdMuS2PCGMLv2vrWAh
2.2769e+006		Nucleus	3	0.000	1.000	402	100000402	100000021	Mock anti-PSF-A546 8C-S-PSF V2.00	0	5. Mock and anti-PSF-A546_Pos004_S001	00-ZFedmdMuS2PCGMLv2vrWAh
1.3788e+006		Nucleus	3	0.000	1.000	403	100000403	100000022	Mock anti-PSF-A546 8C-S-PSF V2.00	0	5. Mock and anti-PSF-A546_Pos004_S001	00-ZFedmdMuS2PCGMLv2vrWAh
1.30144e+006		Nucleus	3	0.000	1.000	404	100000404	100000023	Mock anti-PSF-A546 8C-S-PSF V2.00	0	5. Mock and anti-PSF-A546_Pos004_S001	00-ZFedmdMuS2PCGMLv2vrWAh
4.54926e+006		Nucleus	3	0.000	1.000	405	100000405	100000024	Mock anti-PSF-A546 8C-S-PSF V2.00	0	5. Mock and anti-PSF-A546_Pos004_S001	00-ZFedmdMuS2PCGMLv2vrWAh
2.68367e+006		Nucleus	3	0.000	1.000	406	100000406	100000025	Mock anti-PSF-A546 8C-S-PSF V2.00	0	5. Mock and anti-PSF-A546_Pos004_S001	00-ZFedmdMuS2PCGMLv2vrWAh
2.02221e+006		Nucleus	3	0.000	1.000	407	100000407	100000026	Mock anti-PSF-A546 8C-S-PSF V2.00	0	5. Mock and anti-PSF-A546_Pos004_S001	00-ZFedmdMuS2PCGMLv2vrWAh
1.23235e+006		Nucleus	3	0.000	1.000	408	100000408	100000027	Mock anti-PSF-A546 8C-S-PSF V2.00	0	5. Mock and anti-PSF-A546_Pos004_S001	00-ZFedmdMuS2PCGMLv2vrWAh
2.28031e+006		Nucleus	3	0.000	1.000	409	100000409	100000028	Mock anti-PSF-A546 8C-S-PSF V2.00	0	5. Mock and anti-PSF-A546_Pos004_S001	00-ZFedmdMuS2PCGMLv2vrWAh
1.29002e+006		Nucleus	3	0.000	1.000	410	100000410	100000029	Mock anti-PSF-A546 8C-S-PSF V2.00	0	5. Mock and anti-PSF-A546_Pos004_S001	00-ZFedmdMuS2PCGMLv2vrWAh
1.16676e+006		Nucleus	3	0.000	1.000	411	100000411	100000030	Mock anti-PSF-A546 8C-S-PSF V2.00	0	5. Mock and anti-PSF-A546_Pos004_S001	00-ZFedmdMuS2PCGMLv2vrWAh
1.12179e+006		Nucleus	3	0.000	1.000	412	100000412	100000031	Mock anti-PSF-A546 8C-S-PSF V2.00	0	5. Mock and anti-PSF-A546_Pos004_S001	00-ZFedmdMuS2PCGMLv2vrWAh
1.09511e+006		Nucleus	3	0.000	1.000	413	100000413	100000032	Mock anti-PSF-A546 8C-S-PSF V2.00	0	5. Mock and anti-PSF-A546_Pos004_S001	00-ZFedmdMuS2PCGMLv2vrWAh
2.21575e+006		Nucleus	3	0.000	1.000	414	100000414	100000033	Mock anti-PSF-A546 8C-S-PSF V2.00	0	5. Mock and anti-PSF-A546_Pos004_S001	00-ZFedmdMuS2PCGMLv2vrWAh
1.06364e+006		Nucleus	3	0.000	1.000	415	100000415	100000034	Mock anti-PSF-A546 8C-S-PSF V2.00	0	5. Mock and anti-PSF-A546_Pos004_S001	00-ZFedmdMuS2PCGMLv2vrWAh
1.08531e+006		Nucleus	3	0.000	1.000	416	100000416	100000035	Mock anti-PSF-A546 8C-S-PSF V2.00	0	5. Mock and anti-PSF-A546_Pos004_S001	00-ZFedmdMuS2PCGMLv2vrWAh
2.23023e+006		Nucleus	3	0.000	1.000	417	100000417	100000036	Mock anti-PSF-A546 8C-S-PSF V2.00	0	5. Mock and anti-PSF-A546_Pos004_S001	00-ZFedmdMuS2PCGMLv2vrWAh
1.08798e+006		Nucleus	3	0.000	1.000	418	100000418	100000037	Mock anti-PSF-A546 8C-S-PSF V2.00	0	5. Mock and anti-PSF-A546_Pos004_S001	00-ZFedmdMuS2PCGMLv2vrWAh
3.02437e+006		Nucleus	3	0.000	1.000	419	100000419	100000038	Mock anti-PSF-A546 8C-S-PSF V2.00	0	5. Mock and anti-PSF-A546_Pos004_S001	00-ZFedmdMuS2PCGMLv2vrWAh
963408		Nucleus	3	0.000	1.000	420	100000420	100000039	Mock anti-PSF-A546 8C-S-PSF V2.00	0	5. Mock and anti-PSF-A546_Pos004_S001	00-ZFedmdMuS2PCGMLv2vrWAh
1.13954e+006		Nucleus	3	0.000	1.000	421	100000421	100000040	Mock anti-PSF-A546 8C-S-PSF V2.00	0	5. Mock and anti-PSF-A546_Pos004_S001	00-ZFedmdMuS2PCGMLv2vrWAh
1.89823e+006		Nucleus	3	0.000	1.000	422	100000422	100000041	Mock anti-PSF-A546 8C-S-PSF V2.00	0	5. Mock and anti-PSF-A546_Pos004_S001	00-ZFedmdMuS2PCGMLv2vrWAh
2.35557e+006		Nucleus	3	0.000	1.000	423	100000423	100000042	Mock anti-PSF-A546 8C-S-PSF V2.00	0	5. Mock and anti-PSF-A546_Pos004_S001	00-ZFedmdMuS2PCGMLv2vrWAh
2.29337e+006		Nucleus	3	0.000	1.000	424	100000424	100000043	Mock anti-PSF-A546 8C-S-PSF V2.00	0	5. Mock and anti-PSF-A546_Pos004_S001	00-ZFedmdMuS2PCGMLv2vrWAh
1.16708e+006		Nucleus	3	0.000	1.000	425	100000425	100000044	Mock anti-PSF-A546 8C-S-PSF V2.00	0	5. Mock and anti-PSF-A546_Pos004_S001	00-ZFedmdMuS2PCGMLv2vrWAh
1.18952e+006		Nucleus	3	0.000	1.000	426	100000426	100000045	Mock anti-PSF-A546 8C-S-PSF V2.00	0	5. Mock and anti-PSF-A546_Pos004_S001	00-ZFedmdMuS2PCGMLv2vrWAh
2.3073e+006		Nucleus	3	0.000	1.000	427	100000427	100000046	Mock anti-PSF-A546 8C-S-PSF V2.00	0	5. Mock and anti-PSF-A546_Pos004_S001	00-ZFedmdMuS2PCGMLv2vrWAh
1.60062e+006		Nucleus	3	0.000	1.000	428	100000428	100000047	Mock anti-PSF-A546 8C-S-PSF V2.00	0	5. Mock and anti-PSF-A546_Pos004_S001	00-ZFedmdMuS2PCGMLv2vrWAh
1.12172e+006		Nucleus	3	0.000	1.000	429	100000429	100000048	Mock anti-PSF-A546 8C-S-PSF V2.00	0	5. Mock and anti-PSF-A546_Pos004_S001	00-ZFedmdMuS2PCGMLv2vrWAh
1.14041e+006		Nucleus	3	0.000	1.000	430	100000430	100000049	Mock anti-PSF-A546 8C-S-PSF V2.00	0	5. Mock and anti-PSF-A546_Pos004_S001	00-ZFedmdMuS2PCGMLv2vrWAh
1.06454e+006		Nucleus	3	0.000	1.000	431	100000431	100000050	Mock anti-PSF-A546 8C-S-PSF V2.00	0	5. Mock and anti-PSF-A546_Pos004_S001	00-ZFedmdMuS2PCGMLv2vrWAh
976182		Nucleus	3	0.000	1.000	432	100000432	100000051	Mock anti-PSF-A546 8C-S-PSF V2.00	0	5. Mock and anti-PSF-A546_Pos004_S001	00-ZFedmdMuS2PCGMLv2vrWAh
1.25572e+006		Nucleus	3	0.000	1.000	433	100000433	100000052	Mock anti-PSF-A546 8C-S-PSF V2.00	0	5. Mock and anti-PSF-A546_Pos004_S001	00-ZFedmdMuS2PCGMLv2vrWAh
979988		Nucleus	3	0.000	1.000	434	100000434	100000053	Mock anti-PSF-A546 8C-S-PSF V2.00	0	5. Mock and anti-PSF-A546_Pos004_S001	00-ZFedmdMuS2PCGMLv2vrWAh
1.9321e+006		Nucleus	3	0.000	1.000	435	100000435	100000054	Mock anti-PSF-A546 8C-S-PSF V2.00	0	5. Mock and anti-PSF-A546_Pos004_S001	00-ZFedmdMuS2PCGMLv2vrWAh
1.15218e+006		Nucleus	3	0.000	1.000	436	100000436	100000055	Mock anti-PSF-A546 8C-S-PSF V2.00	0	5. Mock and anti-PSF-A546_Pos004_S001	00-ZFedmdMuS2PCGMLv2vrWAh
1.1021e+006		Nucleus	3	0.000	1.000	437	100000437	100000056	Mock anti-PSF-A546 8C-S-PSF V2.00	0	5. Mock and anti-PSF-A546_Pos004_S001	00-ZFedmdMuS2PCGMLv2vrWAh
2.74491e+006		Nucleus	3	0.000	1.000	438	100000438	100000057	Mock anti-PSF-A546 8C-S-PSF V2.00	0	5. Mock and anti-PSF-A546_Pos004_S001	00-ZFedmdMuS2PCGMLv2vrWAh
1.71474e+006		Nucleus	3	0.000	1.000	439	100000439	100000058	Mock anti-PSF-A546 8C-S-PSF V2.00	0	5. Mock and anti-PSF-A546_Pos004_S001	00-ZFedmdMuS2PCGMLv2vrWAh
1.08578e+006		Nucleus	3	0.000	1.000	440	100000440	100000059	Mock anti-PSF-A546 8C-S-PSF V2.00	0	5. Mock and anti-PSF-A546_Pos004_S001	00-ZFedmdMuS2PCGMLv2vrWAh
1.75625e+006		Nucleus	3	0.000	1.000	441	100000441	100000060	Mock anti-PSF-A546 8C-S-PSF V2.00	0	5. Mock and anti-PSF-A546_Pos004_S001	00-ZFedmdMuS2PCGMLv2vrWAh
1.09923e+006		Nucleus	3	0.000	1.000	442	100000442	100000061	Mock anti-PSF-A546 8C-S-PSF V2.00	0	5. Mock and anti-PSF-A546_Pos004_S001	00-ZFedmdMuS2PCGMLv2vrWAh
764636		Nucleus	3	0.000	1.000	443	100000443	100000062	Mock anti-PSF-A546 8C-S-PSF V2.00	0	5. Mock and anti-PSF-A546_Pos004_S001	00-ZFedmdMuS2PCGMLv2vrWAh
1.06678e+006		Nucleus	3	0.000	1.000	444	100000444	100000063	Mock anti-PSF-A546 8C-S-PSF V2.00	0	5. Mock and anti-PSF-A546_Pos004_S001	00-ZFedmdMuS2PCGMLv2vrWAh
1.1089e+006		Nucleus	3	0.000	1.000	445	100000445	100000064	Mock anti-PSF-A546 8C-S-PSF V2.00	0	5. Mock and anti-PSF-A546_Pos004_S001	00-ZFedmdMuS2PCGMLv2vrWAh
1.14747e+006		Nucleus	3	0.000	1.000	446	100000446	100000065	Mock anti-PSF-A546 8C-S-PSF V2.00	0	5. Mock and anti-PSF-A546_Pos004_S001	00-ZFedmdMuS2PCGMLv2vrWAh
2.03065e+006		Nucleus	3	0.000	1.000	447	100000447	100000066	Mock anti-PSF-A546 8C-S-PSF V2.00	0	5. Mock and anti-PSF-A546_Pos004_S001	00-ZFedmdMuS2PCGMLv2vrWAh
2.13708e+006		Nucleus	3	0.000	1.000	448	100000448	100000067	Mock anti-PSF-A546 8C-S-PSF V2.00	0	5. Mock and anti-PSF-A546_Pos004_S001	00-ZFedmdMuS2PCGMLv2vrWAh
1.90429e+006		Nucleus	3	0.000	1.000	449	100000449	100000068	Mock anti-PSF-A546 8C-S-PSF V2.00	0	5. Mock and anti-PSF-A546_Pos004_S001	00-ZFedmdMuS2PCGMLv2vrWAh
1.07458e+006		Nucleus	3	0.000	1.000	450	100000450	100000069	Mock anti-PSF-A546 8C-S-PSF V2.00	0	5. Mock and anti-PSF-A546_Pos004_S001	00-ZFedmdMuS2PCGMLv2vrWAh
1.14674e+006		Nucleus	3	0.000	1.000	451	100000451	100000070	Mock anti-PSF-A546 8C-S-PSF V2.00	0	5. Mock and anti-PSF-A546_Pos004_S001	00-ZFedmdMuS2PCGMLv2vrWAh
1.14377e+006		Nucleus	3	0.000	1.000	452	100000452	100000071	Mock anti-PSF-A546 8C-S-PSF V2.00	0	5. Mock and anti-PSF-A546_Pos004_S001	00-ZFedmdMuS2PCGMLv2vrWAh
764518		Nucleus	3	0.000	1.000	453	100000453	100000072	Mock anti-PSF-A546 8C-S-PSF V2.00	0	5. Mock and anti-PSF-A546_Pos004_S001	00-ZFedmdMuS2PCGMLv2vrWAh
1.44531e+006		Nucleus	3	0.000	1.000	454	100000454	100000073	Mock anti-PSF-A546 8C-S-PSF V2.00	0	5. Mock and anti-PSF-A546_Pos004_S001	00-ZFedmdMuS2PCGMLv2vrWAh
3.33662e+006		Nucleus	3	0.000	1.000	455	100000455	100000074	Mock anti-PSF-A546 8C-S-PSF V2.00	0	5. Mock and anti-PSF-A546_Pos004_S001	00-ZFedmdMuS2PCGMLv2vrWAh
1.58647e+006		Nucleus	3	0.000	1.000	456	100000456	100000075	Mock anti-PSF-A546 8C-S-PSF V2.00	0	5. Mock and anti-PSF-A546_Pos004_S001	00-ZFedmdMuS2PCGMLv2vrWAh
2.34338e+006		Nucleus	3	0.000	1.000	457	100000457	100000076	Mock anti-PSF-A546 8C-S-PSF V2.00	0	5. Mock and anti-PSF-A546_Pos004_S001	00-ZFedmdMuS2PCGMLv2vrWAh
2.19848e+006		Nucleus	3	0.000	1.000	458	100000458	100000077	Mock anti-PSF-A546 8C-S-PSF V2.00	0	5. Mock and anti-PSF-A546_Pos004_S001	00-ZFedmdMuS2PCGMLv2vrWAh
1.24502e+006		Nucleus	3	0.000	1.000	459	100000459	100000078	Mock anti-PSF-A546 8C-S-PSF V2.00	0	5. Mock and anti-PSF-A546_Pos004_S001	00-ZFedmdMuS2PCGMLv2vrWAh
3.65025e+006		Nucleus	3	0.000	1.000	460	100000460	100000079	Mock anti-PSF-A546 8C-S-PSF V2.00	0	5. Mock and anti-PSF-A546_Pos004_S001	00-ZFedmdMuS2PCGMLv2vrWAh
4.7682e+006		Nucleus	3	0.000	1.000	461	100000461	100000080	Mock anti-PSF-A546 8C-S-PSF V2.00	0	5. Mock and anti-PSF-A546_Pos004_S001	00-ZFedmdMuS2PCGMLv2vrWAh
5.58037e+006		Nucleus	3	0.000	1.000	462	100000462	100000081	Mock anti-PSF-A546 8C-S-PSF V2.00	0	5. Mock and anti-PSF-A546_Pos004_S001	00-ZFedmdMuS2PCGMLv2vrWAh
5.46722e+006		Nucleus	3	0.000	1.000	463	100000463	100000082	Mock anti-PSF-A546 8C-S-PSF V2.00	0	5. Mock and anti-PSF-A546_Pos004_S001	00-ZFedmdMuS2PCGMLv2vrWAh
1.07607e+006		Nucleus	3	0.000	1.000	464	100000464	100000000	Mock anti-PSF-A546 8C-S-PSF V2.00	0	5. Mock and anti-PSF-A546_Pos005_S001	00-YuLEh88P4WBu5sWvLaR88Q
2.16814e+006		Nucleus	3	0.000	1.000	465	100000465	100000001	Mock anti-PSF-A546 8C-S-PSF V2.00	0	5. Mock and anti-PSF-A546_Pos005_S001	00-YuLEh88P4WBu5sWvLaR88Q
1.26574e+006		Nucleus	3	0.000	1.000	466	100000466	100000002	Mock anti-PSF-A546 8C-S-PSF V2.00	0	5. Mock and anti-PSF-A546_Pos005_S001	00-YuLEh88P4WBu5sWvLaR88Q
1.24044e+006		Nucleus	3	0.000	1.000	467	100000467	100000003	Mock anti-PSF-A546 8C-S-PSF V2.00	0	5. Mock and anti-PSF-A546_Pos005_S001	00-YuLEh88P4WBu5sWvLaR88Q
1.01094e+006		Nucleus	3	0.000	1.000	468	100000468	100000004	Mock anti-PSF-A546 8C-S-PSF V2.00	0	5. Mock and anti-PSF-A546_Pos005_S001	00-YuLEh88P4WBu5sWvLaR88Q
1.09683e+006		Nucleus	3	0.000	1.000	469	100000469	100000005	Mock anti-PSF-A546 8C-S-PSF V2.00	0	5. Mock and anti-PSF-A546_Pos005_S001	00-YuLEh88P4WBu5sWvLaR88Q
1.04964e+006		Nucleus	3	0.000	1.000	470	100000470	100000006	Mock anti-PSF-A546 8C-S-PSF V2.00	0	5. Mock and anti-PSF-A546_Pos005_S001	00-YuLEh88P4WBu5sWvLaR88Q
1.04904e+006		Nucleus	3	0.000	1.000	471	100000471	100000007	Mock anti-PSF-A546 8C-S-PSF V2.00	0	5. Mock and anti-PSF-A546_Pos005_S001	00-YuLEh88P4WBu5sWvLaR88Q
1.04654e+006		Nucleus	3	0.000	1.000	472	100000472	100000008	Mock anti-PSF-A546 8C-S-PSF V2.00	0	5. Mock and anti-PSF-A546_Pos005_S001	00-YuLEh88P4WBu5sWvLaR88Q
1.12212e+006		Nucleus	3	0.000	1.000	473	100000473	100000009	Mock anti-PSF-A546 8C-S-PSF V2.00	0	5. Mock and anti-PSF-A546_Pos005_S001	00-YuLEh88P4WBu5sWvLaR88Q
1.02878e+006		Nucleus	3	0.000	1.000	474	100000474	100000010	Mock anti-PSF-A546 8C-S-PSF V2.00	0	5. Mock and anti-PSF-A546_Pos005_S001	00-YuLEh88P4WBu5sWvLaR88Q
2.09025e+006		Nucleus	3	0.000	1.000	475	100000475	100000011	Mock anti-PSF-A546 8C-S-PSF V2.00	0	5. Mock and anti-PSF-A546_Pos005_S001	00-YuLEh88P4WBu5sWvLaR88Q
1.27222e+006		Nucleus	3	0.000	1.000	476	100000476	100000012	Mock anti-PSF-A546 8C-S-PSF V2.00	0	5. Mock and anti-PSF-A546_Pos005_S001	00-YuLEh88P4WBu5sWvLaR88Q
1.64833e+006		Nucleus	3	0.000	1.000	477	100000477	100000013	Mock anti-PSF-A546 8C-S-PSF V2.00	0	5. Mock and anti-PSF-A546_Pos005_S001	00-YuLEh88P4WBu5sWvLaR88Q
1.13477e+006		Nucleus	3	0.000	1.000	478	100000478	100000014	Mock anti-PSF-A546 8C-S-PSF V2.00	0	5. Mock and anti-PSF-A546_Pos005_S001	00-YuLEh88P4WBu5sWvLaR88Q
1.2971e+006		Nucleus	3	0.000	1.000	479	100000479	100000015	Mock anti-PSF-A546 8C-S-PSF V2.00	0	5. Mock and anti-PSF-A546_Pos005_S001	00-YuLEh88P4WBu5sWvLaR88Q
1.21652e+006		Nucleus	3	0.000	1.000	480	100000480	100000016	Mock anti-PSF-A546 8C-S-PSF V2.00	0	5. Mock and anti-PSF-A546_Pos005_S001	00-YuLEh88P4WBu5sWvLaR88Q
1.11016e+006		Nucleus	3	0.000	1.000	481	100000481	100000017	Mock anti-PSF-A546 8C-S-PSF V2.00	0	5. Mock and anti-PSF-A546_Pos005_S001	00-YuLEh88P4WBu5sWvLaR88Q
2.20384e+006		Nucleus	3	0.000	1.000	482	100000482	100000018	Mock anti-PSF-A546 8C-S-PSF V2.00	0	5. Mock and anti-PSF-A546_Pos005_S001	00-YuLEh88P4WBu5sWvLaR88Q
1.94385e+006		Nucleus	3	0.000	1.000	483	100000483	100000019	Mock anti-PSF-A546 8C-S-PSF V2.00	0	5. Mock and anti-PSF-A546_Pos005_S001	00-YuLEh88P4WBu5sWvLaR88Q
1.01442e+006		Nucleus	3	0.000	1.000	484	100000484	100000020	Mock anti-PSF-A546 8C-S-PSF V2.00	0	5. Mock and anti-PSF-A546_Pos005_S001	00-YuLEh88P4WBu5sWvLaR88Q
2.47589e+006		Nucleus	3	0.000	1.000	485	100000485	100000021	Mock anti-PSF-A546 8C-S-PSF V2.00	0	5. Mock and anti-PSF-A546_Pos005_S001	00-YuLEh88P4WBu5sWvLaR88Q
1.25289e+006		Nucleus	3	0.000	1.000	486	100000486	100000022	Mock anti-PSF-A546 8C-S-PSF V2.00	0	5. Mock and anti-PSF-A546_Pos005_S001	00-YuLEh88P4WBu5sWvLaR88Q
1.24079e+006		Nucleus	3	0.000	1.000	487	100000487	100000023	Mock anti-PSF-A546 8C-S-PSF V2.00	0	5. Mock and anti-PSF-A546_Pos005_S001	00-YuLEh88P4WBu5sWvLaR88Q
1.2511e+006		Nucleus	3	0.000	1.000	488	100000488	100000024	Mock anti-PSF-A546 8C-S-PSF V2.00	0	5. Mock and anti-PSF-A546_Pos005_S001	00-YuLEh88P4WBu5sWvLaR88Q
2.26586e+006		Nucleus	3	0.000	1.000	489	100000489	100000025	Mock anti-PSF-A546 8C-S-PSF V2.00	0	5. Mock and anti-PSF-A546_Pos005_S001	00-YuLEh88P4WBu5sWvLaR88Q
1.15354e+006		Nucleus	3	0.000	1.000	490	100000490	100000026	Mock anti-PSF-A546 8C-S-PSF V2.00	0	5. Mock and anti-PSF-A546_Pos005_S001	00-YuLEh88P4WBu5sWvLaR88Q
2.18921e+006		Nucleus	3	0.000	1.000	491	100000491	100000027	Mock anti-PSF-A546 8C-S-PSF V2.00	0	5. Mock and anti-PSF-A546_Pos005_S001	00-YuLEh88P4WBu5sWvLaR88Q
1.09802e+006		Nucleus	3	0.000	1.000	492	100000492	100000028	Mock anti-PSF-A546 8C-S-PSF V2.00	0	5. Mock and anti-PSF-A546_Pos005_S001	00-YuLEh88P4WBu5sWvLaR88Q
2.44301e+006		Nucleus	3	0.000	1.000	493	100000493	100000029	Mock anti-PSF-A546 8C-S-PSF V2.00	0	5. Mock and anti-PSF-A546_Pos005_S001	00-YuLEh88P4WBu5sWvLaR88Q
1.07348e+006		Nucleus	3	0.000	1.000	494	100000494	100000030	Mock anti-PSF-A546 8C-S-PSF V2.00	0	5. Mock and anti-PSF-A546_Pos005_S001	00-YuLEh88P4WBu5sWvLaR88Q
1.1997e+006		Nucleus	3	0.000	1.000	495	100000495	100000031	Mock anti-PSF-A546 8C-S-PSF V2.00	0	5. Mock and anti-PSF-A546_Pos005_S001	00-YuLEh88P4WBu5sWvLaR88Q
1.09696e+006		Nucleus	3	0.000	1.000	496	100000496	100000032	Mock anti-PSF-A546 8C-S-PSF V2.00	0	5. Mock and anti-PSF-A546_Pos005_S001	00-YuLEh88P4WBu5sWvLaR88Q
1.13334e+006		Nucleus	3	0.000	1.000	497	100000497	100000033	Mock anti-PSF-A546 8C-S-PSF V2.00	0	5. Mock and anti-PSF-A546_Pos005_S001	00-YuLEh88P4WBu5sWvLaR88Q
1.25824e+006		Nucleus	3	0.000	1.000	498	100000498	100000034	Mock anti-PSF-A546 8C-S-PSF V2.00	0	5. Mock and anti-PSF-A546_Pos005_S001	00-YuLEh88P4WBu5sWvLaR88Q
2.01808e+006		Nucleus	3	0.000	1.000	499	100000499	100000035	Mock anti-PSF-A546 8C-S-PSF V2.00	0	5. Mock and anti-PSF-A546_Pos005_S001	00-YuLEh88P4WBu5sWvLaR88Q
1.24365e+006		Nucleus	3	0.000	1.000	500	100000500	100000036	Mock anti-PSF-A546 8C-S-PSF V2.00	0	5. Mock and anti-PSF-A546_Pos005_S001	00-YuLEh88P4WBu5sWvLaR88Q
1.09401e+006		Nucleus	3	0.000	1.000	501	100000501	100000037	Mock anti-PSF-A546 8C-S-PSF V2.00	0	5. Mock and anti-PSF-A546_Pos005_S001	00-YuLEh88P4WBu5sWvLaR88Q
1.1297e+006		Nucleus	3	0.000	1.000	502	100000502	100000038	Mock anti-PSF-A546 8C-S-PSF V2.00	0	5. Mock and anti-PSF-A546_Pos005_S001	00-YuLEh88P4WBu5sWvLaR88Q
1.08065e+006		Nucleus	3	0.000	1.000	503	100000503	100000039	Mock anti-PSF-A546 8C-S-PSF V2.00	0	5. Mock and anti-PSF-A546_Pos005_S001	00-YuLEh88P4WBu5sWvLaR88Q
1.07005e+006		Nucleus	3	0.000	1.000	504	100000504	100000040	Mock anti-PSF-A546 8C-S-PSF V2.00	0	5. Mock and anti-PSF-A546_Pos005_S001	00-YuLEh88P4WBu5sWvLaR88Q
1.18233e+006		Nucleus	3	0.000	1.000	505	100000505	100000041	Mock anti-PSF-A546 8C-S-PSF V2.00	0	5. Mock and anti-PSF-A546_Pos005_S001	00-YuLEh88P4WBu5sWvLaR88Q
1.1672e+006		Nucleus	3	0.000	1.000	506	100000506	100000042	Mock anti-PSF-A546 8C-S-PSF V2.00	0	5. Mock and anti-PSF-A546_Pos005_S001	00-YuLEh88P4WBu5sWvLaR88Q
1.83098e+006		Nucleus	3	0.000	1.000	507	100000507	100000043	Mock anti-PSF-A546 8C-S-PSF V2.00	0	5. Mock and anti-PSF-A546_Pos005_S001	00-YuLEh88P4WBu5sWvLaR88Q
1.79523e+006		Nucleus	3	0.000	1.000	508	100000508	100000044	Mock anti-PSF-A546 8C-S-PSF V2.00	0	5. Mock and anti-PSF-A546_Pos005_S001	00-YuLEh88P4WBu5sWvLaR88Q
1.30245e+006		Nucleus	3	0.000	1.000	509	100000509	100000045	Mock anti-PSF-A546 8C-S-PSF V2.00	0	5. Mock and anti-PSF-A546_Pos005_S001	00-YuLEh88P4WBu5sWvLaR88Q
1.15656e+006		Nucleus	3	0.000	1.000	510	100000510	100000046	Mock anti-PSF-A546 8C-S-PSF V2.00	0	5. Mock and anti-PSF-A546_Pos005_S001	00-YuLEh88P4WBu5sWvLaR88Q
1.11135e+006		Nucleus	3	0.000	1.000	511	100000511	100000047	Mock anti-PSF-A546 8C-S-PSF V2.00	0	5. Mock and anti-PSF-A546_Pos005_S001	00-YuLEh88P4WBu5sWvLaR88Q
1.90442e+006		Nucleus	3	0.000	1.000	512	100000512	100000048	Mock anti-PSF-A546 8C-S-PSF V2.00	0	5. Mock and anti-PSF-A546_Pos005_S001	00-YuLEh88P4WBu5sWvLaR88Q
952153		Nucleus	3	0.000	1.000	513	100000513	100000049	Mock anti-PSF-A546 8C-S-PSF V2.00	0	5. Mock and anti-PSF-A546_Pos005_S001	00-YuLEh88P4WBu5sWvLaR88Q
1.09733e+006		Nucleus	3	0.000	1.000	514	100000514	100000050	Mock anti-PSF-A546 8C-S-PSF V2.00	0	5. Mock and anti-PSF-A546_Pos005_S001	00-YuLEh88P4WBu5sWvLaR88Q
2.21341e+006		Nucleus	3	0.000	1.000	515	100000515	100000051	Mock anti-PSF-A546 8C-S-PSF V2.00	0	5. Mock and anti-PSF-A546_Pos005_S001	00-YuLEh88P4WBu5sWvLaR88Q
970027		Nucleus	3	0.000	1.000	516	100000516	100000052	Mock anti-PSF-A546 8C-S-PSF V2.00	0	5. Mock and anti-PSF-A546_Pos005_S001	00-YuLEh88P4WBu5sWvLaR88Q
1.12261e+006		Nucleus	3	0.000	1.000	517	100000517	100000053	Mock anti-PSF-A546 8C-S-PSF V2.00	0	5. Mock and anti-PSF-A546_Pos005_S001	00-YuLEh88P4WBu5sWvLaR88Q
1.23066e+006		Nucleus	3	0.000	1.000	518	100000518	100000054	Mock anti-PSF-A546 8C-S-PSF V2.00	0	5. Mock and anti-PSF-A546_Pos005_S001	00-YuLEh88P4WBu5sWvLaR88Q
1.34906e+006		Nucleus	3	0.000	1.000	519	100000519	100000055	Mock anti-PSF-A546 8C-S-PSF V2.00	0	5. Mock and anti-PSF-A546_Pos005_S001	00-YuLEh88P4WBu5sWvLaR88Q
537961		Nucleus	3	0.000	1.000	520	100000520	100000056	Mock anti-PSF-A546 8C-S-PSF V2.00	0	5. Mock and anti-PSF-A546_Pos005_S001	00-YuLEh88P4WBu5sWvLaR88Q
1.28954e+006		Nucleus	3	0.000	1.000	521	100000521	100000057	Mock anti-PSF-A546 8C-S-PSF V2.00	0	5. Mock and anti-PSF-A546_Pos005_S001	00-YuLEh88P4WBu5sWvLaR88Q
789618		Nucleus	3	0.000	1.000	522	100000522	100000058	Mock anti-PSF-A546 8C-S-PSF V2.00	0	5. Mock and anti-PSF-A546_Pos005_S001	00-YuLEh88P4WBu5sWvLaR88Q
1.26335e+006		Nucleus	3	0.000	1.000	523	100000523	100000059	Mock anti-PSF-A546 8C-S-PSF V2.00	0	5. Mock and anti-PSF-A546_Pos005_S001	00-YuLEh88P4WBu5sWvLaR88Q
1.06832e+006		Nucleus	3	0.000	1.000	524	100000524	100000060	Mock anti-PSF-A546 8C-S-PSF V2.00	0	5. Mock and anti-PSF-A546_Pos005_S001	00-YuLEh88P4WBu5sWvLaR88Q
623921		Nucleus	3	0.000	1.000	525	100000525	100000061	Mock anti-PSF-A546 8C-S-PSF V2.00	0	5. Mock and anti-PSF-A546_Pos005_S001	00-YuLEh88P4WBu5sWvLaR88Q
769761		Nucleus	3	0.000	1.000	526	100000526	100000062	Mock anti-PSF-A546 8C-S-PSF V2.00	0	5. Mock and anti-PSF-A546_Pos005_S001	00-YuLEh88P4WBu5sWvLaR88Q
1.31163e+006		Nucleus	3	0.000	1.000	527	100000527	100000063	Mock anti-PSF-A546 8C-S-PSF V2.00	0	5. Mock and anti-PSF-A546_Pos005_S001	00-YuLEh88P4WBu5sWvLaR88Q
1.35791e+006		Nucleus	3	0.000	1.000	528	100000528	100000064	Mock anti-PSF-A546 8C-S-PSF V2.00	0	5. Mock and anti-PSF-A546_Pos005_S001	00-YuLEh88P4WBu5sWvLaR88Q
785273		Nucleus	3	0.000	1.000	529	100000529	100000065	Mock anti-PSF-A546 8C-S-PSF V2.00	0	5. Mock and anti-PSF-A546_Pos005_S001	00-YuLEh88P4WBu5sWvLaR88Q
1.36684e+006		Nucleus	3	0.000	1.000	530	100000530	100000066	Mock anti-PSF-A546 8C-S-PSF V2.00	0	5. Mock and anti-PSF-A546_Pos005_S001	00-YuLEh88P4WBu5sWvLaR88Q
1.28129e+006		Nucleus	3	0.000	1.000	531	100000531	100000067	Mock anti-PSF-A546 8C-S-PSF V2.00	0	5. Mock and anti-PSF-A546_Pos005_S001	00-YuLEh88P4WBu5sWvLaR88Q
1.02708e+006		Nucleus	3	0.000	1.000	532	100000532	100000068	Mock anti-PSF-A546 8C-S-PSF V2.00	0	5. Mock and anti-PSF-A546_Pos005_S001	00-YuLEh88P4WBu5sWvLaR88Q
1.73034e+006		Nucleus	3	0.000	1.000	533	100000533	100000069	Mock anti-PSF-A546 8C-S-PSF V2.00	0	5. Mock and anti-PSF-A546_Pos005_S001	00-YuLEh88P4WBu5sWvLaR88Q
1.10309e+006		Nucleus	3	0.000	1.000	534	100000534	100000070	Mock anti-PSF-A546 8C-S-PSF V2.00	0	5. Mock and anti-PSF-A546_Pos005_S001	00-YuLEh88P4WBu5sWvLaR88Q
1.20697e+006		Nucleus	3	0.000	1.000	535	100000535	100000071	Mock anti-PSF-A546 8C-S-PSF V2.00	0	5. Mock and anti-PSF-A546_Pos005_S001	00-YuLEh88P4WBu5sWvLaR88Q
1.85432e+006		Nucleus	3	0.000	1.000	536	100000536	100000072	Mock anti-PSF-A546 8C-S-PSF V2.00	0	5. Mock and anti-PSF-A546_Pos005_S001	00-YuLEh88P4WBu5sWvLaR88Q
1.10106e+006		Nucleus	3	0.000	1.000	537	100000537	100000073	Mock anti-PSF-A546 8C-S-PSF V2.00	0	5. Mock and anti-PSF-A546_Pos005_S001	00-YuLEh88P4WBu5sWvLaR88Q
1.07533e+006		Nucleus	3	0.000	1.000	538	100000538	100000074	Mock anti-PSF-A546 8C-S-PSF V2.00	0	5. Mock and anti-PSF-A546_Pos005_S001	00-YuLEh88P4WBu5sWvLaR88Q
1.7221e+006		Nucleus	3	0.000	1.000	539	100000539	100000075	Mock anti-PSF-A546 8C-S-PSF V2.00	0	5. Mock and anti-PSF-A546_Pos005_S001	00-YuLEh88P4WBu5sWvLaR88Q
1.84341e+006		Nucleus	3	0.000	1.000	540	100000540	100000076	Mock anti-PSF-A546 8C-S-PSF V2.00	0	5. Mock and anti-PSF-A546_Pos005_S001	00-YuLEh88P4WBu5sWvLaR88Q
1.08632e+006		Nucleus	3	0.000	1.000	541	100000541	100000077	Mock anti-PSF-A546 8C-S-PSF V2.00	0	5. Mock and anti-PSF-A546_Pos005_S001	00-YuLEh88P4WBu5sWvLaR88Q
1.095e+006		Nucleus	3	0.000	1.000	542	100000542	100000078	Mock anti-PSF-A546 8C-S-PSF V2.00	0	5. Mock and anti-PSF-A546_Pos005_S001	00-YuLEh88P4WBu5sWvLaR88Q
1.44341e+006		Nucleus	3	0.000	1.000	543	100000543	100000079	Mock anti-PSF-A546 8C-S-PSF V2.00	0	5. Mock and anti-PSF-A546_Pos005_S001	00-YuLEh88P4WBu5sWvLaR88Q
1.10374e+006		Nucleus	3	0.000	1.000	544	100000544	100000080	Mock anti-PSF-A546 8C-S-PSF V2.00	0	5. Mock and anti-PSF-A546_Pos005_S001	00-YuLEh88P4WBu5sWvLaR88Q
1.08412e+006		Nucleus	3	0.000	1.000	545	100000545	100000081	Mock anti-PSF-A546 8C-S-PSF V2.00	0	5. Mock and anti-PSF-A546_Pos005_S001	00-YuLEh88P4WBu5sWvLaR88Q
1.16695e+006		Nucleus	3	0.000	1.000	546	100000546	100000082	Mock anti-PSF-A546 8C-S-PSF V2.00	0	5. Mock and anti-PSF-A546_Pos005_S001	00-YuLEh88P4WBu5sWvLaR88Q
1.12487e+006		Nucleus	3	0.000	1.000	547	100000547	100000083	Mock anti-PSF-A546 8C-S-PSF V2.00	0	5. Mock and anti-PSF-A546_Pos005_S001	00-YuLEh88P4WBu5sWvLaR88Q
574182		Nucleus	3	0.000	1.000	548	100000548	100000084	Mock anti-PSF-A546 8C-S-PSF V2.00	0	5. Mock and anti-PSF-A546_Pos005_S001	00-YuLEh88P4WBu5sWvLaR88Q
1.05894e+006		Nucleus	3	0.000	1.000	549	100000549	100000085	Mock anti-PSF-A546 8C-S-PSF V2.00	0	5. Mock and anti-PSF-A546_Pos005_S001	00-YuLEh88P4WBu5sWvLaR88Q
572383		Nucleus	3	0.000	1.000	550	100000550	100000086	Mock anti-PSF-A546 8C-S-PSF V2.00	0	5. Mock and anti-PSF-A546_Pos005_S001	00-YuLEh88P4WBu5sWvLaR88Q
1.33246e+006		Nucleus	3	0.000	1.000	552	100000551	100000087	Mock anti-PSF-A546 8C-S-PSF V2.00	0	5. Mock and anti-PSF-A546_Pos005_S001	00-YuLEh88P4WBu5sWvLaR88Q
1.23995e+006		Nucleus	3	0.000	1.000	553	100000552	100000088	Mock anti-PSF-A546 8C-S-PSF V2.00	0	5. Mock and anti-PSF-A546_Pos005_S001	00-YuLEh88P4WBu5sWvLaR88Q
1.17861e+006		Nucleus	3	0.000	1.000	554	100000553	100000089	Mock anti-PSF-A546 8C-S-PSF V2.00	0	5. Mock and anti-PSF-A546_Pos005_S001	00-YuLEh88P4WBu5sWvLaR88Q
1.11783e+006		Nucleus	3	0.000	1.000	555	100000554	100000090	Mock anti-PSF-A546 8C-S-PSF V2.00	0	5. Mock and anti-PSF-A546_Pos005_S001	00-YuLEh88P4WBu5sWvLaR88Q
1.44609e+006		Nucleus	3	0.000	1.000	556	100000555	100000091	Mock anti-PSF-A546 8C-S-PSF V2.00	0	5. Mock and anti-PSF-A546_Pos005_S001	00-YuLEh88P4WBu5sWvLaR88Q
585436		Nucleus	3	0.000	1.000	557	100000556	100000092	Mock anti-PSF-A546 8C-S-PSF V2.00	0	5. Mock and anti-PSF-A546_Pos005_S001	00-YuLEh88P4WBu5sWvLaR88Q
1.59123e+006		Nucleus	3	0.000	1.000	558	100000557	100000093	Mock anti-PSF-A546 8C-S-PSF V2.00	0	5. Mock and anti-PSF-A546_Pos005_S001	00-YuLEh88P4WBu5sWvLaR88Q
1.15795e+006		Nucleus	3	0.000	1.000	559	100000558	100000094	Mock anti-PSF-A546 8C-S-PSF V2.00	0	5. Mock and anti-PSF-A546_Pos005_S001	00-YuLEh88P4WBu5sWvLaR88Q
1.18641e+006		Nucleus	3	0.000	1.000	560	100000559	100000095	Mock anti-PSF-A546 8C-S-PSF V2.00	0	5. Mock and anti-PSF-A546_Pos005_S001	00-YuLEh88P4WBu5sWvLaR88Q
1.3449e+006		Nucleus	3	0.000	1.000	561	100000560	100000096	Mock anti-PSF-A546 8C-S-PSF V2.00	0	5. Mock and anti-PSF-A546_Pos005_S001	00-YuLEh88P4WBu5sWvLaR88Q
1.80032e+006		Nucleus	3	0.000	1.000	562	100000561	100000097	Mock anti-PSF-A546 8C-S-PSF V2.00	0	5. Mock and anti-PSF-A546_Pos005_S001	00-YuLEh88P4WBu5sWvLaR88Q
2.25313e+006		Nucleus	3	0.000	1.000	563	100000562	100000098	Mock anti-PSF-A546 8C-S-PSF V2.00	0	5. Mock and anti-PSF-A546_Pos005_S001	00-YuLEh88P4WBu5sWvLaR88Q
2.06918e+006		Nucleus	3	0.000	1.000	564	100000563	100000000	Mock anti-PSF-A546 8C-S-PSF V2.00	0	5. Mock and anti-PSF-A546_Pos006_S001	00-BqpT4yevA6KWbYKNKjsiFm
1.17572e+006		Nucleus	3	0.000	1.000	565	100000564	100000001	Mock anti-PSF-A546 8C-S-PSF V2.00	0	5. Mock and anti-PSF-A546_Pos006_S001	00-BqpT4yevA6KWbYKNKjsiFm
1.08927e+006		Nucleus	3	0.000	1.000	566	100000565	100000002	Mock anti-PSF-A546 8C-S-PSF V2.00	0	5. Mock and anti-PSF-A546_Pos006_S001	00-BqpT4yevA6KWbYKNKjsiFm
2.26738e+006		Nucleus	3	0.000	1.000	567	100000566	100000003	Mock anti-PSF-A546 8C-S-PSF V2.00	0	5. Mock and anti-PSF-A546_Pos006_S001	00-BqpT4yevA6KWbYKNKjsiFm
1.1132e+006		Nucleus	3	0.000	1.000	568	100000567	100000004	Mock anti-PSF-A546 8C-S-PSF V2.00	0	5. Mock and anti-PSF-A546_Pos006_S001	00-BqpT4yevA6KWbYKNKjsiFm
1.11812e+006		Nucleus	3	0.000	1.000	569	100000568	100000005	Mock anti-PSF-A546 8C-S-PSF V2.00	0	5. Mock and anti-PSF-A546_Pos006_S001	00-BqpT4yevA6KWbYKNKjsiFm
1.16191e+006		Nucleus	3	0.000	1.000	570	100000569	100000006	Mock anti-PSF-A546 8C-S-PSF V2.00	0	5. Mock and anti-PSF-A546_Pos006_S001	00-BqpT4yevA6KWbYKNKjsiFm
2.00685e+006		Nucleus	3	0.000	1.000	571	100000570	100000007	Mock anti-PSF-A546 8C-S-PSF V2.00	0	5. Mock and anti-PSF-A546_Pos006_S001	00-BqpT4yevA6KWbYKNKjsiFm
941932		Nucleus	3	0.000	1.000	572	100000571	100000008	Mock anti-PSF-A546 8C-S-PSF V2.00	0	5. Mock and anti-PSF-A546_Pos006_S001	00-BqpT4yevA6KWbYKNKjsiFm
1.01474e+006		Nucleus	3	0.000	1.000	573	100000572	100000009	Mock anti-PSF-A546 8C-S-PSF V2.00	0	5. Mock and anti-PSF-A546_Pos006_S001	00-BqpT4yevA6KWbYKNKjsiFm
1.20992e+006		Nucleus	3	0.000	1.000	574	100000573	100000010	Mock anti-PSF-A546 8C-S-PSF V2.00	0	5. Mock and anti-PSF-A546_Pos006_S001	00-BqpT4yevA6KWbYKNKjsiFm
1.14801e+006		Nucleus	3	0.000	1.000	575	100000574	100000011	Mock anti-PSF-A546 8C-S-PSF V2.00	0	5. Mock and anti-PSF-A546_Pos006_S001	00-BqpT4yevA6KWbYKNKjsiFm
1.21982e+006		Nucleus	3	0.000	1.000	576	100000575	100000012	Mock anti-PSF-A546 8C-S-PSF V2.00	0	5. Mock and anti-PSF-A546_Pos006_S001	00-BqpT4yevA6KWbYKNKjsiFm
1.02521e+006		Nucleus	3	0.000	1.000	577	100000576	100000013	Mock anti-PSF-A546 8C-S-PSF V2.00	0	5. Mock and anti-PSF-A546_Pos006_S001	00-BqpT4yevA6KWbYKNKjsiFm
1.15881e+006		Nucleus	3	0.000	1.000	578	100000577	100000014	Mock anti-PSF-A546 8C-S-PSF V2.00	0	5. Mock and anti-PSF-A546_Pos006_S001	00-BqpT4yevA6KWbYKNKjsiFm
1.20474e+006		Nucleus	3	0.000	1.000	579	100000578	100000015	Mock anti-PSF-A546 8C-S-PSF V2.00	0	5. Mock and anti-PSF-A546_Pos006_S001	00-BqpT4yevA6KWbYKNKjsiFm
1.26163e+006		Nucleus	3	0.000	1.000	580	100000579	100000016	Mock anti-PSF-A546 8C-S-PSF V2.00	0	5. Mock and anti-PSF-A546_Pos006_S001	00-BqpT4yevA6KWbYKNKjsiFm
1.40099e+006		Nucleus	3	0.000	1.000	581	100000580	100000017	Mock anti-PSF-A546 8C-S-PSF V2.00	0	5. Mock and anti-PSF-A546_Pos006_S001	00-BqpT4yevA6KWbYKNKjsiFm
1.39754e+006		Nucleus	3	0.000	1.000	582	100000581	100000018	Mock anti-PSF-A546 8C-S-PSF V2.00	0	5. Mock and anti-PSF-A546_Pos006_S001	00-BqpT4yevA6KWbYKNKjsiFm
1.38629e+006		Nucleus	3	0.000	1.000	583	100000582	100000019	Mock anti-PSF-A546 8C-S-PSF V2.00	0	5. Mock and anti-PSF-A546_Pos006_S001	00-BqpT4yevA6KWbYKNKjsiFm
1.16549e+006		Nucleus	3	0.000	1.000	584	100000583	100000020	Mock anti-PSF-A546 8C-S-PSF V2.00	0	5. Mock and anti-PSF-A546_Pos006_S001	00-BqpT4yevA6KWbYKNKjsiFm
2.38448e+006		Nucleus	3	0.000	1.000	585	100000584	100000021	Mock anti-PSF-A546 8C-S-PSF V2.00	0	5. Mock and anti-PSF-A546_Pos006_S001	00-BqpT4yevA6KWbYKNKjsiFm
1.15718e+006		Nucleus	3	0.000	1.000	586	100000585	100000022	Mock anti-PSF-A546 8C-S-PSF V2.00	0	5. Mock and anti-PSF-A546_Pos006_S001	00-BqpT4yevA6KWbYKNKjsiFm
1.14046e+006		Nucleus	3	0.000	1.000	587	100000586	100000023	Mock anti-PSF-A546 8C-S-PSF V2.00	0	5. Mock and anti-PSF-A546_Pos006_S001	00-BqpT4yevA6KWbYKNKjsiFm
2.22528e+006		Nucleus	3	0.000	1.000	588	100000587	100000024	Mock anti-PSF-A546 8C-S-PSF V2.00	0	5. Mock and anti-PSF-A546_Pos006_S001	00-BqpT4yevA6KWbYKNKjsiFm
2.20181e+006		Nucleus	3	0.000	1.000	589	100000588	100000025	Mock anti-PSF-A546 8C-S-PSF V2.00	0	5. Mock and anti-PSF-A546_Pos006_S001	00-BqpT4yevA6KWbYKNKjsiFm
1.09004e+006		Nucleus	3	0.000	1.000	590	100000589	100000026	Mock anti-PSF-A546 8C-S-PSF V2.00	0	5. Mock and anti-PSF-A546_Pos006_S001	00-BqpT4yevA6KWbYKNKjsiFm
1.91962e+006		Nucleus	3	0.000	1.000	591	100000590	100000027	Mock anti-PSF-A546 8C-S-PSF V2.00	0	5. Mock and anti-PSF-A546_Pos006_S001	00-BqpT4yevA6KWbYKNKjsiFm
1.22523e+006		Nucleus	3	0.000	1.000	592	100000591	100000028	Mock anti-PSF-A546 8C-S-PSF V2.00	0	5. Mock and anti-PSF-A546_Pos006_S001	00-BqpT4yevA6KWbYKNKjsiFm
1.163e+006		Nucleus	3	0.000	1.000	593	100000592	100000029	Mock anti-PSF-A546 8C-S-PSF V2.00	0	5. Mock and anti-PSF-A546_Pos006_S001	00-BqpT4yevA6KWbYKNKjsiFm
1.1413e+006		Nucleus	3	0.000	1.000	594	100000593	100000030	Mock anti-PSF-A546 8C-S-PSF V2.00	0	5. Mock and anti-PSF-A546_Pos006_S001	00-BqpT4yevA6KWbYKNKjsiFm
2.07069e+006		Nucleus	3	0.000	1.000	595	100000594	100000031	Mock anti-PSF-A546 8C-S-PSF V2.00	0	5. Mock and anti-PSF-A546_Pos006_S001	00-BqpT4yevA6KWbYKNKjsiFm
1.68195e+006		Nucleus	3	0.000	1.000	596	100000595	100000032	Mock anti-PSF-A546 8C-S-PSF V2.00	0	5. Mock and anti-PSF-A546_Pos006_S001	00-BqpT4yevA6KWbYKNKjsiFm
1.29164e+006		Nucleus	3	0.000	1.000	597	100000596	100000033	Mock anti-PSF-A546 8C-S-PSF V2.00	0	5. Mock and anti-PSF-A546_Pos006_S001	00-BqpT4yevA6KWbYKNKjsiFm
1.27481e+006		Nucleus	3	0.000	1.000	598	100000597	100000034	Mock anti-PSF-A546 8C-S-PSF V2.00	0	5. Mock and anti-PSF-A546_Pos006_S001	00-BqpT4yevA6KWbYKNKjsiFm
2.44523e+006		Nucleus	3	0.000	1.000	599	100000598	100000035	Mock anti-PSF-A546 8C-S-PSF V2.00	0	5. Mock and anti-PSF-A546_Pos006_S001	00-BqpT4yevA6KWbYKNKjsiFm
1.23114e+006		Nucleus	3	0.000	1.000	600	100000599	100000036	Mock anti-PSF-A546 8C-S-PSF V2.00	0	5. Mock and anti-PSF-A546_Pos006_S001	00-BqpT4yevA6KWbYKNKjsiFm
1.09191e+006		Nucleus	3	0.000	1.000	601	100000600	100000037	Mock anti-PSF-A546 8C-S-PSF V2.00	0	5. Mock and anti-PSF-A546_Pos006_S001	00-BqpT4yevA6KWbYKNKjsiFm
662065		Nucleus	3	0.000	1.000	602	100000601	100000038	Mock anti-PSF-A546 8C-S-PSF V2.00	0	5. Mock and anti-PSF-A546_Pos006_S001	00-BqpT4yevA6KWbYKNKjsiFm
1.07356e+006		Nucleus	3	0.000	1.000	603	100000602	100000039	Mock anti-PSF-A546 8C-S-PSF V2.00	0	5. Mock and anti-PSF-A546_Pos006_S001	00-BqpT4yevA6KWbYKNKjsiFm
836696		Nucleus	3	0.000	1.000	604	100000603	100000040	Mock anti-PSF-A546 8C-S-PSF V2.00	0	5. Mock and anti-PSF-A546_Pos006_S001	00-BqpT4yevA6KWbYKNKjsiFm
2.17231e+006		Nucleus	3	0.000	1.000	605	100000604	100000041	Mock anti-PSF-A546 8C-S-PSF V2.00	0	5. Mock and anti-PSF-A546_Pos006_S001	00-BqpT4yevA6KWbYKNKjsiFm
1.12226e+006		Nucleus	3	0.000	1.000	606	100000605	100000042	Mock anti-PSF-A546 8C-S-PSF V2.00	0	5. Mock and anti-PSF-A546_Pos006_S001	00-BqpT4yevA6KWbYKNKjsiFm
944792		Nucleus	3	0.000	1.000	607	100000606	100000043	Mock anti-PSF-A546 8C-S-PSF V2.00	0	5. Mock and anti-PSF-A546_Pos006_S001	00-BqpT4yevA6KWbYKNKjsiFm
1.05593e+006		Nucleus	3	0.000	1.000	608	100000607	100000044	Mock anti-PSF-A546 8C-S-PSF V2.00	0	5. Mock and anti-PSF-A546_Pos006_S001	00-BqpT4yevA6KWbYKNKjsiFm
1.33578e+006		Nucleus	3	0.000	1.000	609	100000608	100000045	Mock anti-PSF-A546 8C-S-PSF V2.00	0	5. Mock and anti-PSF-A546_Pos006_S001	00-BqpT4yevA6KWbYKNKjsiFm
1.1479e+006		Nucleus	3	0.000	1.000	610	100000609	100000046	Mock anti-PSF-A546 8C-S-PSF V2.00	0	5. Mock and anti-PSF-A546_Pos006_S001	00-BqpT4yevA6KWbYKNKjsiFm
1.06619e+006		Nucleus	3	0.000	1.000	611	100000610	100000047	Mock anti-PSF-A546 8C-S-PSF V2.00	0	5. Mock and anti-PSF-A546_Pos006_S001	00-BqpT4yevA6KWbYKNKjsiFm
1.20718e+006		Nucleus	3	0.000	1.000	612	100000611	100000048	Mock anti-PSF-A546 8C-S-PSF V2.00	0	5. Mock and anti-PSF-A546_Pos006_S001	00-BqpT4yevA6KWbYKNKjsiFm
718285		Nucleus	3	0.000	1.000	613	100000612	100000049	Mock anti-PSF-A546 8C-S-PSF V2.00	0	5. Mock and anti-PSF-A546_Pos006_S001	00-BqpT4yevA6KWbYKNKjsiFm
1.20706e+006		Nucleus	3	0.000	1.000	614	100000613	100000050	Mock anti-PSF-A546 8C-S-PSF V2.00	0	5. Mock and anti-PSF-A546_Pos006_S001	00-BqpT4yevA6KWbYKNKjsiFm
2.00509e+006		Nucleus	3	0.000	1.000	615	100000614	100000051	Mock anti-PSF-A546 8C-S-PSF V2.00	0	5. Mock and anti-PSF-A546_Pos006_S001	00-BqpT4yevA6KWbYKNKjsiFm
937928		Nucleus	3	0.000	1.000	616	100000615	100000052	Mock anti-PSF-A546 8C-S-PSF V2.00	0	5. Mock and anti-PSF-A546_Pos006_S001	00-BqpT4yevA6KWbYKNKjsiFm
913134		Nucleus	3	0.000	1.000	617	100000616	100000053	Mock anti-PSF-A546 8C-S-PSF V2.00	0	5. Mock and anti-PSF-A546_Pos006_S001	00-BqpT4yevA6KWbYKNKjsiFm
1.95798e+006		Nucleus	3	0.000	1.000	618	100000617	100000054	Mock anti-PSF-A546 8C-S-PSF V2.00	0	5. Mock and anti-PSF-A546_Pos006_S001	00-BqpT4yevA6KWbYKNKjsiFm
1.1933e+006		Nucleus	3	0.000	1.000	619	100000618	100000055	Mock anti-PSF-A546 8C-S-PSF V2.00	0	5. Mock and anti-PSF-A546_Pos006_S001	00-BqpT4yevA6KWbYKNKjsiFm
1.18627e+006		Nucleus	3	0.000	1.000	620	100000619	100000056	Mock anti-PSF-A546 8C-S-PSF V2.00	0	5. Mock and anti-PSF-A546_Pos006_S001	00-BqpT4yevA6KWbYKNKjsiFm
8.80701e+006		Nucleus	3	0.000	1.000	621	100000620	100000057	Mock anti-PSF-A546 8C-S-PSF V2.00	0	5. Mock and anti-PSF-A546_Pos006_S001	00-BqpT4yevA6KWbYKNKjsiFm
941913		Nucleus	3	0.000	1.000	622	100000621	100000058	Mock anti-PSF-A546 8C-S-PSF V2.00	0	5. Mock and anti-PSF-A546_Pos006_S001	00-BqpT4yevA6KWbYKNKjsiFm
1.11644e+006		Nucleus	3	0.000	1.000	623	100000622	100000059	Mock anti-PSF-A546 8C-S-PSF V2.00	0	5. Mock and anti-PSF-A546_Pos006_S001	00-BqpT4yevA6KWbYKNKjsiFm
1.30436e+006		Nucleus	3	0.000	1.000	624	100000623	100000060	Mock anti-PSF-A546 8C-S-PSF V2.00	0	5. Mock and anti-PSF-A546_Pos006_S001	00-BqpT4yevA6KWbYKNKjsiFm
1.112e+006		Nucleus	3	0.000	1.000	625	100000624	100000061	Mock anti-PSF-A546 8C-S-PSF V2.00	0	5. Mock and anti-PSF-A546_Pos006_S001	00-BqpT4yevA6KWbYKNKjsiFm
1.43793e+006		Nucleus	3	0.000	1.000	626	100000625	100000062	Mock anti-PSF-A546 8C-S-PSF V2.00	0	5. Mock and anti-PSF-A546_Pos006_S001	00-BqpT4yevA6KWbYKNKjsiFm
1.15377e+006		Nucleus	3	0.000	1.000	627	100000626	100000063	Mock anti-PSF-A546 8C-S-PSF V2.00	0	5. Mock and anti-PSF-A546_Pos006_S001	00-BqpT4yevA6KWbYKNKjsiFm
1.21017e+006		Nucleus	3	0.000	1.000	628	100000627	100000064	Mock anti-PSF-A546 8C-S-PSF V2.00	0	5. Mock and anti-PSF-A546_Pos006_S001	00-BqpT4yevA6KWbYKNKjsiFm
1.18969e+006		Nucleus	3	0.000	1.000	629	100000628	100000065	Mock anti-PSF-A546 8C-S-PSF V2.00	0	5. Mock and anti-PSF-A546_Pos006_S001	00-BqpT4yevA6KWbYKNKjsiFm
1.25033e+006		Nucleus	3	0.000	1.000	630	100000629	100000066	Mock anti-PSF-A546 8C-S-PSF V2.00	0	5. Mock and anti-PSF-A546_Pos006_S001	00-BqpT4yevA6KWbYKNKjsiFm
1.118e+006		Nucleus	3	0.000	1.000	631	100000630	100000067	Mock anti-PSF-A546 8C-S-PSF V2.00	0	5. Mock and anti-PSF-A546_Pos006_S001	00-BqpT4yevA6KWbYKNKjsiFm
1.14579e+006		Nucleus	3	0.000	1.000	632	100000631	100000068	Mock anti-PSF-A546 8C-S-PSF V2.00	0	5. Mock and anti-PSF-A546_Pos006_S001	00-BqpT4yevA6KWbYKNKjsiFm
1.20577e+006		Nucleus	3	0.000	1.000	633	100000632	100000069	Mock anti-PSF-A546 8C-S-PSF V2.00	0	5. Mock and anti-PSF-A546_Pos006_S001	00-BqpT4yevA6KWbYKNKjsiFm
1.21639e+006		Nucleus	3	0.000	1.000	634	100000633	100000070	Mock anti-PSF-A546 8C-S-PSF V2.00	0	5. Mock and anti-PSF-A546_Pos006_S001	00-BqpT4yevA6KWbYKNKjsiFm
1.11108e+006		Nucleus	3	0.000	1.000	635	100000634	100000071	Mock anti-PSF-A546 8C-S-PSF V2.00	0	5. Mock and anti-PSF-A546_Pos006_S001	00-BqpT4yevA6KWbYKNKjsiFm
1.89358e+006		Nucleus	3	0.000	1.000	636	100000635	100000072	Mock anti-PSF-A546 8C-S-PSF V2.00	0	5. Mock and anti-PSF-A546_Pos006_S001	00-BqpT4yevA6KWbYKNKjsiFm
1.25506e+006		Nucleus	3	0.000	1.000	637	100000636	100000073	Mock anti-PSF-A546 8C-S-PSF V2.00	0	5. Mock and anti-PSF-A546_Pos006_S001	00-BqpT4yevA6KWbYKNKjsiFm
1.15528e+006		Nucleus	3	0.000	1.000	638	100000637	100000074	Mock anti-PSF-A546 8C-S-PSF V2.00	0	5. Mock and anti-PSF-A546_Pos006_S001	00-BqpT4yevA6KWbYKNKjsiFm
1.28313e+006		Nucleus	3	0.000	1.000	639	100000638	100000075	Mock anti-PSF-A546 8C-S-PSF V2.00	0	5. Mock and anti-PSF-A546_Pos006_S001	00-BqpT4yevA6KWbYKNKjsiFm
1.07037e+006		Nucleus	3	0.000	1.000	640	100000639	100000076	Mock anti-PSF-A546 8C-S-PSF V2.00	0	5. Mock and anti-PSF-A546_Pos006_S001	00-BqpT4yevA6KWbYKNKjsiFm
1.19827e+006		Nucleus	3	0.000	1.000	641	100000640	100000077	Mock anti-PSF-A546 8C-S-PSF V2.00	0	5. Mock and anti-PSF-A546_Pos006_S001	00-BqpT4yevA6KWbYKNKjsiFm
1.29477e+006		Nucleus	3	0.000	1.000	642	100000641	100000078	Mock anti-PSF-A546 8C-S-PSF V2.00	0	5. Mock and anti-PSF-A546_Pos006_S001	00-BqpT4yevA6KWbYKNKjsiFm
2.23582e+006		Nucleus	3	0.000	1.000	643	100000642	100000079	Mock anti-PSF-A546 8C-S-PSF V2.00	0	5. Mock and anti-PSF-A546_Pos006_S001	00-BqpT4yevA6KWbYKNKjsiFm
1.24464e+006		Nucleus	3	0.000	1.000	644	100000643	100000080	Mock anti-PSF-A546 8C-S-PSF V2.00	0	5. Mock and anti-PSF-A546_Pos006_S001	00-BqpT4yevA6KWbYKNKjsiFm
1.17397e+006		Nucleus	3	0.000	1.000	645	100000644	100000081	Mock anti-PSF-A546 8C-S-PSF V2.00	0	5. Mock and anti-PSF-A546_Pos006_S001	00-BqpT4yevA6KWbYKNKjsiFm
1.18643e+006		Nucleus	3	0.000	1.000	646	100000645	100000082	Mock anti-PSF-A546 8C-S-PSF V2.00	0	5. Mock and anti-PSF-A546_Pos006_S001	00-BqpT4yevA6KWbYKNKjsiFm
1.17404e+006		Nucleus	3	0.000	1.000	647	100000646	100000083	Mock anti-PSF-A546 8C-S-PSF V2.00	0	5. Mock and anti-PSF-A546_Pos006_S001	00-BqpT4yevA6KWbYKNKjsiFm
1.23748e+006		Nucleus	3	0.000	1.000	648	100000647	100000084	Mock anti-PSF-A546 8C-S-PSF V2.00	0	5. Mock and anti-PSF-A546_Pos006_S001	00-BqpT4yevA6KWbYKNKjsiFm
1.23163e+006		Nucleus	3	0.000	1.000	649	100000648	100000085	Mock anti-PSF-A546 8C-S-PSF V2.00	0	5. Mock and anti-PSF-A546_Pos006_S001	00-BqpT4yevA6KWbYKNKjsiFm
1.2214e+006		Nucleus	3	0.000	1.000	650	100000649	100000086	Mock anti-PSF-A546 8C-S-PSF V2.00	0	5. Mock and anti-PSF-A546_Pos006_S001	00-BqpT4yevA6KWbYKNKjsiFm
1.17432e+006		Nucleus	3	0.000	1.000	651	100000650	100000087	Mock anti-PSF-A546 8C-S-PSF V2.00	0	5. Mock and anti-PSF-A546_Pos006_S001	00-BqpT4yevA6KWbYKNKjsiFm
1.20701e+006		Nucleus	3	0.000	1.000	652	100000651	100000088	Mock anti-PSF-A546 8C-S-PSF V2.00	0	5. Mock and anti-PSF-A546_Pos006_S001	00-BqpT4yevA6KWbYKNKjsiFm
1.10667e+006		Nucleus	3	0.000	1.000	653	100000652	100000089	Mock anti-PSF-A546 8C-S-PSF V2.00	0	5. Mock and anti-PSF-A546_Pos006_S001	00-BqpT4yevA6KWbYKNKjsiFm
2.04896e+006		Nucleus	3	0.000	1.000	654	100000653	100000090	Mock anti-PSF-A546 8C-S-PSF V2.00	0	5. Mock and anti-PSF-A546_Pos006_S001	00-BqpT4yevA6KWbYKNKjsiFm
1.03309e+006		Nucleus	3	0.000	1.000	655	100000654	100000091	Mock anti-PSF-A546 8C-S-PSF V2.00	0	5. Mock and anti-PSF-A546_Pos006_S001	00-BqpT4yevA6KWbYKNKjsiFm
1.07564e+006		Nucleus	3	0.000	1.000	656	100000655	100000092	Mock anti-PSF-A546 8C-S-PSF V2.00	0	5. Mock and anti-PSF-A546_Pos006_S001	00-BqpT4yevA6KWbYKNKjsiFm
614343		Nucleus	3	0.000	1.000	657	100000656	100000093	Mock anti-PSF-A546 8C-S-PSF V2.00	0	5. Mock and anti-PSF-A546_Pos006_S001	00-BqpT4yevA6KWbYKNKjsiFm
1.02324e+006		Nucleus	3	0.000	1.000	658	100000657	100000094	Mock anti-PSF-A546 8C-S-PSF V2.00	0	5. Mock and anti-PSF-A546_Pos006_S001	00-BqpT4yevA6KWbYKNKjsiFm
1.10192e+006		Nucleus	3	0.000	1.000	659	100000658	100000095	Mock anti-PSF-A546 8C-S-PSF V2.00	0	5. Mock and anti-PSF-A546_Pos006_S001	00-BqpT4yevA6KWbYKNKjsiFm
4.30122e+006		Nucleus	3	0.000	1.000	660	100000659	100000096	Mock anti-PSF-A546 8C-S-PSF V2.00	0	5. Mock and anti-PSF-A546_Pos006_S001	00-BqpT4yevA6KWbYKNKjsiFm
1.33762e+006		Nucleus	3	0.000	1.000	661	100000660	100000097	Mock anti-PSF-A546 8C-S-PSF V2.00	0	5. Mock and anti-PSF-A546_Pos006_S001	00-BqpT4yevA6KWbYKNKjsiFm
1.25828e+006		Nucleus	3	0.000	1.000	662	100000661	100000098	Mock anti-PSF-A546 8C-S-PSF V2.00	0	5. Mock and anti-PSF-A546_Pos006_S001	00-BqpT4yevA6KWbYKNKjsiFm
1.34132e+006		Nucleus	3	0.000	1.000	663	100000662	100000099	Mock anti-PSF-A546 8C-S-PSF V2.00	0	5. Mock and anti-PSF-A546_Pos006_S001	00-BqpT4yevA6KWbYKNKjsiFm
1.10258e+006		Nucleus	3	0.000	1.000	664	100000663	100000100	Mock anti-PSF-A546 8C-S-PSF V2.00	0	5. Mock and anti-PSF-A546_Pos006_S001	00-BqpT4yevA6KWbYKNKjsiFm
3.99825e+006		Nucleus	3	0.000	1.000	665	100000664	100000101	Mock anti-PSF-A546 8C-S-PSF V2.00	0	5. Mock and anti-PSF-A546_Pos006_S001	00-BqpT4yevA6KWbYKNKjsiFm
1.09131e+006		Nucleus	3	0.000	1.000	666	100000665	100000102	Mock anti-PSF-A546 8C-S-PSF V2.00	0	5. Mock and anti-PSF-A546_Pos006_S001	00-BqpT4yevA6KWbYKNKjsiFm
1.07737e+006		Nucleus	3	0.000	1.000	667	100000666	100000103	Mock anti-PSF-A546 8C-S-PSF V2.00	0	5. Mock and anti-PSF-A546_Pos006_S001	00-BqpT4yevA6KWbYKNKjsiFm
1.00536e+006		Nucleus	3	0.000	1.000	668	100000667	100000104	Mock anti-PSF-A546 8C-S-PSF V2.00	0	5. Mock and anti-PSF-A546_Pos006_S001	00-BqpT4yevA6KWbYKNKjsiFm
769736		Nucleus	3	0.000	1.000	669	100000668	100000105	Mock anti-PSF-A546 8C-S-PSF V2.00	0	5. Mock and anti-PSF-A546_Pos006_S001	00-BqpT4yevA6KWbYKNKjsiFm
647063		Nucleus	3	0.000	1.000	670	100000669	100000106	Mock anti-PSF-A546 8C-S-PSF V2.00	0	5. Mock and anti-PSF-A546_Pos006_S001	00-BqpT4yevA6KWbYKNKjsiFm
850486		Nucleus	3	0.000	1.000	671	100000670	100000107	Mock anti-PSF-A546 8C-S-PSF V2.00	0	5. Mock and anti-PSF-A546_Pos006_S001	00-BqpT4yevA6KWbYKNKjsiFm
1.1489e+006		Nucleus	3	0.000	1.000	672	100000671	100000108	Mock anti-PSF-A546 8C-S-PSF V2.00	0	5. Mock and anti-PSF-A546_Pos006_S001	00-BqpT4yevA6KWbYKNKjsiFm
1.09742e+006		Nucleus	3	0.000	1.000	673	100000672	100000109	Mock anti-PSF-A546 8C-S-PSF V2.00	0	5. Mock and anti-PSF-A546_Pos006_S001	00-BqpT4yevA6KWbYKNKjsiFm
1.09181e+006		Nucleus	3	0.000	1.000	674	100000673	100000110	Mock anti-PSF-A546 8C-S-PSF V2.00	0	5. Mock and anti-PSF-A546_Pos006_S001	00-BqpT4yevA6KWbYKNKjsiFm
1.25435e+006		Nucleus	3	0.000	1.000	675	100000674	100000111	Mock anti-PSF-A546 8C-S-PSF V2.00	0	5. Mock and anti-PSF-A546_Pos006_S001	00-BqpT4yevA6KWbYKNKjsiFm
571713		Nucleus	3	0.000	1.000	676	100000675	100000112	Mock anti-PSF-A546 8C-S-PSF V2.00	0	5. Mock and anti-PSF-A546_Pos006_S001	00-BqpT4yevA6KWbYKNKjsiFm
3.7493e+006		Nucleus	3	0.000	1.000	677	100000676	100000113	Mock anti-PSF-A546 8C-S-PSF V2.00	0	5. Mock and anti-PSF-A546_Pos006_S001	00-BqpT4yevA6KWbYKNKjsiFm
1.0834e+006		Nucleus	3	0.000	1.000	678	100000677	100000114	Mock anti-PSF-A546 8C-S-PSF V2.00	0	5. Mock and anti-PSF-A546_Pos006_S001	00-BqpT4yevA6KWbYKNKjsiFm
1.06399e+006		Nucleus	3	0.000	1.000	679	100000678	100000115	Mock anti-PSF-A546 8C-S-PSF V2.00	0	5. Mock and anti-PSF-A546_Pos006_S001	00-BqpT4yevA6KWbYKNKjsiFm
3.02018e+006		Nucleus	3	0.000	1.000	680	100000679	100000116	Mock anti-PSF-A546 8C-S-PSF V2.00	0	5. Mock and anti-PSF-A546_Pos006_S001	00-BqpT4yevA6KWbYKNKjsiFm
1.66969e+006		Nucleus	3	0.000	1.000	681	100000680	100000117	Mock anti-PSF-A546 8C-S-PSF V2.00	0	5. Mock and anti-PSF-A546_Pos006_S001	00-BqpT4yevA6KWbYKNKjsiFm
1.66386e+006		Nucleus	3	0.000	1.000	682	100000681	100000118	Mock anti-PSF-A546 8C-S-PSF V2.00	0	5. Mock and anti-PSF-A546_Pos006_S001	00-BqpT4yevA6KWbYKNKjsiFm
2.61181e+006		Nucleus	3	0.000	1.000	683	100000682	100000119	Mock anti-PSF-A546 8C-S-PSF V2.00	0	5. Mock and anti-PSF-A546_Pos006_S001	00-BqpT4yevA6KWbYKNKjsiFm
1.57041e+006		Nucleus	3	0.000	1.000	684	100000683	100000120	Mock anti-PSF-A546 8C-S-PSF V2.00	0	5. Mock and anti-PSF-A546_Pos006_S001	00-BqpT4yevA6KWbYKNKjsiFm
1.152e+006		Nucleus	3	0.000	1.000	685	100000684	100000121	Mock anti-PSF-A546 8C-S-PSF V2.00	0	5. Mock and anti-PSF-A546_Pos006_S001	00-BqpT4yevA6KWbYKNKjsiFm
962469		Nucleus	3	0.000	1.000	686	100000685	100000122	Mock anti-PSF-A546 8C-S-PSF V2.00	0	5. Mock and anti-PSF-A546_Pos006_S001	00-BqpT4yevA6KWbYKNKjsiFm
1.03235e+006		Nucleus	3	0.000	1.000	687	100000686	100000123	Mock anti-PSF-A546 8C-S-PSF V2.00	0	5. Mock and anti-PSF-A546_Pos006_S001	00-BqpT4yevA6KWbYKNKjsiFm
1.02826e+006		Nucleus	3	0.000	1.000	688	100000687	100000124	Mock anti-PSF-A546 8C-S-PSF V2.00	0	5. Mock and anti-PSF-A546_Pos006_S001	00-BqpT4yevA6KWbYKNKjsiFm
1.29949e+006		Nucleus	3	0.000	1.000	689	100000688	100000125	Mock anti-PSF-A546 8C-S-PSF V2.00	0	5. Mock and anti-PSF-A546_Pos006_S001	00-BqpT4yevA6KWbYKNKjsiFm
1.56202e+006		Nucleus	3	0.000	1.000	690	100000689	100000126	Mock anti-PSF-A546 8C-S-PSF V2.00	0	5. Mock and anti-PSF-A546_Pos006_S001	00-BqpT4yevA6KWbYKNKjsiFm
1.16707e+006		Nucleus	3	0.000	1.000	691	100000690	100000127	Mock anti-PSF-A546 8C-S-PSF V2.00	0	5. Mock and anti-PSF-A546_Pos006_S001	00-BqpT4yevA6KWbYKNKjsiFm
906685		Nucleus	3	0.000	1.000	692	100000691	100000128	Mock anti-PSF-A546 8C-S-PSF V2.00	0	5. Mock and anti-PSF-A546_Pos006_S001	00-BqpT4yevA6KWbYKNKjsiFm
1.22641e+006		Nucleus	3	0.000	1.000	693	100000692	100000129	Mock anti-PSF-A546 8C-S-PSF V2.00	0	5. Mock and anti-PSF-A546_Pos006_S001	00-BqpT4yevA6KWbYKNKjsiFm
1.20557e+006		Nucleus	3	0.000	1.000	694	100000693	100000130	Mock anti-PSF-A546 8C-S-PSF V2.00	0	5. Mock and anti-PSF-A546_Pos006_S001	00-BqpT4yevA6KWbYKNKjsiFm
2.19599e+006		Nucleus	3	0.000	1.000	695	100000694	100000131	Mock anti-PSF-A546 8C-S-PSF V2.00	0	5. Mock and anti-PSF-A546_Pos006_S001	00-BqpT4yevA6KWbYKNKjsiFm
1.92735e+006		Nucleus	3	0.000	1.000	696	100000695	100000000	Mock anti-PSF-A546 8C-S-PSF V2.00	0	5. Mock and anti-PSF-A546_Pos007_S001	00-2Xj79uWqNxsC3EuMB3zgZe
1.18381e+006		Nucleus	3	0.000	1.000	697	100000696	100000001	Mock anti-PSF-A546 8C-S-PSF V2.00	0	5. Mock and anti-PSF-A546_Pos007_S001	00-2Xj79uWqNxsC3EuMB3zgZe
1.10287e+006		Nucleus	3	0.000	1.000	698	100000697	100000002	Mock anti-PSF-A546 8C-S-PSF V2.00	0	5. Mock and anti-PSF-A546_Pos007_S001	00-2Xj79uWqNxsC3EuMB3zgZe
900152		Nucleus	3	0.000	1.000	699	100000698	100000003	Mock anti-PSF-A546 8C-S-PSF V2.00	0	5. Mock and anti-PSF-A546_Pos007_S001	00-2Xj79uWqNxsC3EuMB3zgZe
1.13614e+006		Nucleus	3	0.000	1.000	700	100000699	100000004	Mock anti-PSF-A546 8C-S-PSF V2.00	0	5. Mock and anti-PSF-A546_Pos007_S001	00-2Xj79uWqNxsC3EuMB3zgZe
1.23225e+006		Nucleus	3	0.000	1.000	701	100000700	100000005	Mock anti-PSF-A546 8C-S-PSF V2.00	0	5. Mock and anti-PSF-A546_Pos007_S001	00-2Xj79uWqNxsC3EuMB3zgZe
1.20136e+006		Nucleus	3	0.000	1.000	702	100000701	100000006	Mock anti-PSF-A546 8C-S-PSF V2.00	0	5. Mock and anti-PSF-A546_Pos007_S001	00-2Xj79uWqNxsC3EuMB3zgZe
1.30163e+006		Nucleus	3	0.000	1.000	703	100000702	100000007	Mock anti-PSF-A546 8C-S-PSF V2.00	0	5. Mock and anti-PSF-A546_Pos007_S001	00-2Xj79uWqNxsC3EuMB3zgZe
1.21081e+006		Nucleus	3	0.000	1.000	704	100000703	100000008	Mock anti-PSF-A546 8C-S-PSF V2.00	0	5. Mock and anti-PSF-A546_Pos007_S001	00-2Xj79uWqNxsC3EuMB3zgZe
1.13333e+006		Nucleus	3	0.000	1.000	705	100000704	100000009	Mock anti-PSF-A546 8C-S-PSF V2.00	0	5. Mock and anti-PSF-A546_Pos007_S001	00-2Xj79uWqNxsC3EuMB3zgZe
1.32888e+006		Nucleus	3	0.000	1.000	706	100000705	100000010	Mock anti-PSF-A546 8C-S-PSF V2.00	0	5. Mock and anti-PSF-A546_Pos007_S001	00-2Xj79uWqNxsC3EuMB3zgZe
1.6722e+006		Nucleus	3	0.000	1.000	707	100000706	100000011	Mock anti-PSF-A546 8C-S-PSF V2.00	0	5. Mock and anti-PSF-A546_Pos007_S001	00-2Xj79uWqNxsC3EuMB3zgZe
1.88564e+006		Nucleus	3	0.000	1.000	708	100000707	100000012	Mock anti-PSF-A546 8C-S-PSF V2.00	0	5. Mock and anti-PSF-A546_Pos007_S001	00-2Xj79uWqNxsC3EuMB3zgZe
2.28365e+006		Nucleus	3	0.000	1.000	709	100000708	100000013	Mock anti-PSF-A546 8C-S-PSF V2.00	0	5. Mock and anti-PSF-A546_Pos007_S001	00-2Xj79uWqNxsC3EuMB3zgZe
1.19375e+006		Nucleus	3	0.000	1.000	710	100000709	100000014	Mock anti-PSF-A546 8C-S-PSF V2.00	0	5. Mock and anti-PSF-A546_Pos007_S001	00-2Xj79uWqNxsC3EuMB3zgZe
2.11931e+006		Nucleus	3	0.000	1.000	711	100000710	100000015	Mock anti-PSF-A546 8C-S-PSF V2.00	0	5. Mock and anti-PSF-A546_Pos007_S001	00-2Xj79uWqNxsC3EuMB3zgZe
2.2116e+006		Nucleus	3	0.000	1.000	712	100000711	100000016	Mock anti-PSF-A546 8C-S-PSF V2.00	0	5. Mock and anti-PSF-A546_Pos007_S001	00-2Xj79uWqNxsC3EuMB3zgZe
1.28236e+006		Nucleus	3	0.000	1.000	713	100000712	100000017	Mock anti-PSF-A546 8C-S-PSF V2.00	0	5. Mock and anti-PSF-A546_Pos007_S001	00-2Xj79uWqNxsC3EuMB3zgZe
2.45266e+006		Nucleus	3	0.000	1.000	714	100000713	100000018	Mock anti-PSF-A546 8C-S-PSF V2.00	0	5. Mock and anti-PSF-A546_Pos007_S001	00-2Xj79uWqNxsC3EuMB3zgZe
1.22188e+006		Nucleus	3	0.000	1.000	715	100000714	100000019	Mock anti-PSF-A546 8C-S-PSF V2.00	0	5. Mock and anti-PSF-A546_Pos007_S001	00-2Xj79uWqNxsC3EuMB3zgZe
1.27806e+006		Nucleus	3	0.000	1.000	716	100000715	100000020	Mock anti-PSF-A546 8C-S-PSF V2.00	0	5. Mock and anti-PSF-A546_Pos007_S001	00-2Xj79uWqNxsC3EuMB3zgZe
1.20483e+006		Nucleus	3	0.000	1.000	717	100000716	100000021	Mock anti-PSF-A546 8C-S-PSF V2.00	0	5. Mock and anti-PSF-A546_Pos007_S001	00-2Xj79uWqNxsC3EuMB3zgZe
1.34917e+006		Nucleus	3	0.000	1.000	718	100000717	100000022	Mock anti-PSF-A546 8C-S-PSF V2.00	0	5. Mock and anti-PSF-A546_Pos007_S001	00-2Xj79uWqNxsC3EuMB3zgZe
1.25991e+006		Nucleus	3	0.000	1.000	719	100000718	100000023	Mock anti-PSF-A546 8C-S-PSF V2.00	0	5. Mock and anti-PSF-A546_Pos007_S001	00-2Xj79uWqNxsC3EuMB3zgZe
1.29218e+006		Nucleus	3	0.000	1.000	720	100000719	100000024	Mock anti-PSF-A546 8C-S-PSF V2.00	0	5. Mock and anti-PSF-A546_Pos007_S001	00-2Xj79uWqNxsC3EuMB3zgZe
1.16365e+006		Nucleus	3	0.000	1.000	721	100000720	100000025	Mock anti-PSF-A546 8C-S-PSF V2.00	0	5. Mock and anti-PSF-A546_Pos007_S001	00-2Xj79uWqNxsC3EuMB3zgZe
781866		Nucleus	3	0.000	1.000	722	100000721	100000026	Mock anti-PSF-A546 8C-S-PSF V2.00	0	5. Mock and anti-PSF-A546_Pos007_S001	00-2Xj79uWqNxsC3EuMB3zgZe
904423		Nucleus	3	0.000	1.000	723	100000722	100000027	Mock anti-PSF-A546 8C-S-PSF V2.00	0	5. Mock and anti-PSF-A546_Pos007_S001	00-2Xj79uWqNxsC3EuMB3zgZe
1.24224e+006		Nucleus	3	0.000	1.000	724	100000723	100000028	Mock anti-PSF-A546 8C-S-PSF V2.00	0	5. Mock and anti-PSF-A546_Pos007_S001	00-2Xj79uWqNxsC3EuMB3zgZe
1.34054e+006		Nucleus	3	0.000	1.000	725	100000724	100000029	Mock anti-PSF-A546 8C-S-PSF V2.00	0	5. Mock and anti-PSF-A546_Pos007_S001	00-2Xj79uWqNxsC3EuMB3zgZe
900286		Nucleus	3	0.000	1.000	726	100000725	100000030	Mock anti-PSF-A546 8C-S-PSF V2.00	0	5. Mock and anti-PSF-A546_Pos007_S001	00-2Xj79uWqNxsC3EuMB3zgZe
900504		Nucleus	3	0.000	1.000	727	100000726	100000031	Mock anti-PSF-A546 8C-S-PSF V2.00	0	5. Mock and anti-PSF-A546_Pos007_S001	00-2Xj79uWqNxsC3EuMB3zgZe
942010		Nucleus	3	0.000	1.000	728	100000727	100000032	Mock anti-PSF-A546 8C-S-PSF V2.00	0	5. Mock and anti-PSF-A546_Pos007_S001	00-2Xj79uWqNxsC3EuMB3zgZe
2.23845e+006		Nucleus	3	0.000	1.000	729	100000728	100000033	Mock anti-PSF-A546 8C-S-PSF V2.00	0	5. Mock and anti-PSF-A546_Pos007_S001	00-2Xj79uWqNxsC3EuMB3zgZe
1.21994e+006		Nucleus	3	0.000	1.000	730	100000729	100000034	Mock anti-PSF-A546 8C-S-PSF V2.00	0	5. Mock and anti-PSF-A546_Pos007_S001	00-2Xj79uWqNxsC3EuMB3zgZe
1.16902e+006		Nucleus	3	0.000	1.000	731	100000730	100000035	Mock anti-PSF-A546 8C-S-PSF V2.00	0	5. Mock and anti-PSF-A546_Pos007_S001	00-2Xj79uWqNxsC3EuMB3zgZe
937011		Nucleus	3	0.000	1.000	732	100000731	100000036	Mock anti-PSF-A546 8C-S-PSF V2.00	0	5. Mock and anti-PSF-A546_Pos007_S001	00-2Xj79uWqNxsC3EuMB3zgZe
2.37212e+006		Nucleus	3	0.000	1.000	733	100000732	100000037	Mock anti-PSF-A546 8C-S-PSF V2.00	0	5. Mock and anti-PSF-A546_Pos007_S001	00-2Xj79uWqNxsC3EuMB3zgZe
2.29214e+006		Nucleus	3	0.000	1.000	734	100000733	100000038	Mock anti-PSF-A546 8C-S-PSF V2.00	0	5. Mock and anti-PSF-A546_Pos007_S001	00-2Xj79uWqNxsC3EuMB3zgZe
2.27851e+006		Nucleus	3	0.000	1.000	735	100000734	100000039	Mock anti-PSF-A546 8C-S-PSF V2.00	0	5. Mock and anti-PSF-A546_Pos007_S001	00-2Xj79uWqNxsC3EuMB3zgZe
975271		Nucleus	3	0.000	1.000	736	100000735	100000040	Mock anti-PSF-A546 8C-S-PSF V2.00	0	5. Mock and anti-PSF-A546_Pos007_S001	00-2Xj79uWqNxsC3EuMB3zgZe
1.19623e+006		Nucleus	3	0.000	1.000	737	100000736	100000041	Mock anti-PSF-A546 8C-S-PSF V2.00	0	5. Mock and anti-PSF-A546_Pos007_S001	00-2Xj79uWqNxsC3EuMB3zgZe
1.19022e+006		Nucleus	3	0.000	1.000	738	100000737	100000042	Mock anti-PSF-A546 8C-S-PSF V2.00	0	5. Mock and anti-PSF-A546_Pos007_S001	00-2Xj79uWqNxsC3EuMB3zgZe
1.24947e+006		Nucleus	3	0.000	1.000	739	100000738	100000043	Mock anti-PSF-A546 8C-S-PSF V2.00	0	5. Mock and anti-PSF-A546_Pos007_S001	00-2Xj79uWqNxsC3EuMB3zgZe
1.16545e+006		Nucleus	3	0.000	1.000	740	100000739	100000044	Mock anti-PSF-A546 8C-S-PSF V2.00	0	5. Mock and anti-PSF-A546_Pos007_S001	00-2Xj79uWqNxsC3EuMB3zgZe
1.21451e+006		Nucleus	3	0.000	1.000	741	100000740	100000045	Mock anti-PSF-A546 8C-S-PSF V2.00	0	5. Mock and anti-PSF-A546_Pos007_S001	00-2Xj79uWqNxsC3EuMB3zgZe
2.31329e+006		Nucleus	3	0.000	1.000	742	100000741	100000046	Mock anti-PSF-A546 8C-S-PSF V2.00	0	5. Mock and anti-PSF-A546_Pos007_S001	00-2Xj79uWqNxsC3EuMB3zgZe
1.1208e+006		Nucleus	3	0.000	1.000	743	100000742	100000047	Mock anti-PSF-A546 8C-S-PSF V2.00	0	5. Mock and anti-PSF-A546_Pos007_S001	00-2Xj79uWqNxsC3EuMB3zgZe
1.34439e+006		Nucleus	3	0.000	1.000	744	100000743	100000048	Mock anti-PSF-A546 8C-S-PSF V2.00	0	5. Mock and anti-PSF-A546_Pos007_S001	00-2Xj79uWqNxsC3EuMB3zgZe
4.2373e+006		Nucleus	3	0.000	1.000	745	100000744	100000049	Mock anti-PSF-A546 8C-S-PSF V2.00	0	5. Mock and anti-PSF-A546_Pos007_S001	00-2Xj79uWqNxsC3EuMB3zgZe
1.15644e+006		Nucleus	3	0.000	1.000	746	100000745	100000050	Mock anti-PSF-A546 8C-S-PSF V2.00	0	5. Mock and anti-PSF-A546_Pos007_S001	00-2Xj79uWqNxsC3EuMB3zgZe
1.16684e+006		Nucleus	3	0.000	1.000	747	100000746	100000051	Mock anti-PSF-A546 8C-S-PSF V2.00	0	5. Mock and anti-PSF-A546_Pos007_S001	00-2Xj79uWqNxsC3EuMB3zgZe
1.36468e+006		Nucleus	3	0.000	1.000	748	100000747	100000052	Mock anti-PSF-A546 8C-S-PSF V2.00	0	5. Mock and anti-PSF-A546_Pos007_S001	00-2Xj79uWqNxsC3EuMB3zgZe
1.1942e+006		Nucleus	3	0.000	1.000	749	100000748	100000053	Mock anti-PSF-A546 8C-S-PSF V2.00	0	5. Mock and anti-PSF-A546_Pos007_S001	00-2Xj79uWqNxsC3EuMB3zgZe
1.1454e+006		Nucleus	3	0.000	1.000	750	100000749	100000054	Mock anti-PSF-A546 8C-S-PSF V2.00	0	5. Mock and anti-PSF-A546_Pos007_S001	00-2Xj79uWqNxsC3EuMB3zgZe
1.27712e+006		Nucleus	3	0.000	1.000	751	100000750	100000055	Mock anti-PSF-A546 8C-S-PSF V2.00	0	5. Mock and anti-PSF-A546_Pos007_S001	00-2Xj79uWqNxsC3EuMB3zgZe
1.36467e+006		Nucleus	3	0.000	1.000	752	100000751	100000056	Mock anti-PSF-A546 8C-S-PSF V2.00	0	5. Mock and anti-PSF-A546_Pos007_S001	00-2Xj79uWqNxsC3EuMB3zgZe
1.10302e+006		Nucleus	3	0.000	1.000	753	100000752	100000057	Mock anti-PSF-A546 8C-S-PSF V2.00	0	5. Mock and anti-PSF-A546_Pos007_S001	00-2Xj79uWqNxsC3EuMB3zgZe
2.33558e+006		Nucleus	3	0.000	1.000	754	100000753	100000058	Mock anti-PSF-A546 8C-S-PSF V2.00	0	5. Mock and anti-PSF-A546_Pos007_S001	00-2Xj79uWqNxsC3EuMB3zgZe
1.02998e+006		Nucleus	3	0.000	1.000	755	100000754	100000059	Mock anti-PSF-A546 8C-S-PSF V2.00	0	5. Mock and anti-PSF-A546_Pos007_S001	00-2Xj79uWqNxsC3EuMB3zgZe
1.35357e+006		Nucleus	3	0.000	1.000	756	100000755	100000060	Mock anti-PSF-A546 8C-S-PSF V2.00	0	5. Mock and anti-PSF-A546_Pos007_S001	00-2Xj79uWqNxsC3EuMB3zgZe
1.19212e+006		Nucleus	3	0.000	1.000	757	100000756	100000061	Mock anti-PSF-A546 8C-S-PSF V2.00	0	5. Mock and anti-PSF-A546_Pos007_S001	00-2Xj79uWqNxsC3EuMB3zgZe
1.35868e+006		Nucleus	3	0.000	1.000	758	100000757	100000062	Mock anti-PSF-A546 8C-S-PSF V2.00	0	5. Mock and anti-PSF-A546_Pos007_S001	00-2Xj79uWqNxsC3EuMB3zgZe
1.27757e+006		Nucleus	3	0.000	1.000	759	100000758	100000063	Mock anti-PSF-A546 8C-S-PSF V2.00	0	5. Mock and anti-PSF-A546_Pos007_S001	00-2Xj79uWqNxsC3EuMB3zgZe
2.17684e+006		Nucleus	3	0.000	1.000	760	100000759	100000064	Mock anti-PSF-A546 8C-S-PSF V2.00	0	5. Mock and anti-PSF-A546_Pos007_S001	00-2Xj79uWqNxsC3EuMB3zgZe
1.15257e+006		Nucleus	3	0.000	1.000	761	100000760	100000065	Mock anti-PSF-A546 8C-S-PSF V2.00	0	5. Mock and anti-PSF-A546_Pos007_S001	00-2Xj79uWqNxsC3EuMB3zgZe
1.22364e+006		Nucleus	3	0.000	1.000	762	100000761	100000066	Mock anti-PSF-A546 8C-S-PSF V2.00	0	5. Mock and anti-PSF-A546_Pos007_S001	00-2Xj79uWqNxsC3EuMB3zgZe
826796		Nucleus	3	0.000	1.000	763	100000762	100000067	Mock anti-PSF-A546 8C-S-PSF V2.00	0	5. Mock and anti-PSF-A546_Pos007_S001	00-2Xj79uWqNxsC3EuMB3zgZe
1.26509e+006		Nucleus	3	0.000	1.000	764	100000763	100000068	Mock anti-PSF-A546 8C-S-PSF V2.00	0	5. Mock and anti-PSF-A546_Pos007_S001	00-2Xj79uWqNxsC3EuMB3zgZe
2.28311e+006		Nucleus	3	0.000	1.000	765	100000764	100000069	Mock anti-PSF-A546 8C-S-PSF V2.00	0	5. Mock and anti-PSF-A546_Pos007_S001	00-2Xj79uWqNxsC3EuMB3zgZe
2.20915e+006		Nucleus	3	0.000	1.000	766	100000765	100000070	Mock anti-PSF-A546 8C-S-PSF V2.00	0	5. Mock and anti-PSF-A546_Pos007_S001	00-2Xj79uWqNxsC3EuMB3zgZe
2.35192e+006		Nucleus	3	0.000	1.000	767	100000766	100000071	Mock anti-PSF-A546 8C-S-PSF V2.00	0	5. Mock and anti-PSF-A546_Pos007_S001	00-2Xj79uWqNxsC3EuMB3zgZe
1.27493e+006		Nucleus	3	0.000	1.000	768	100000767	100000072	Mock anti-PSF-A546 8C-S-PSF V2.00	0	5. Mock and anti-PSF-A546_Pos007_S001	00-2Xj79uWqNxsC3EuMB3zgZe
1.31863e+006		Nucleus	3	0.000	1.000	769	100000768	100000073	Mock anti-PSF-A546 8C-S-PSF V2.00	0	5. Mock and anti-PSF-A546_Pos007_S001	00-2Xj79uWqNxsC3EuMB3zgZe
1.22233e+006		Nucleus	3	0.000	1.000	770	100000769	100000074	Mock anti-PSF-A546 8C-S-PSF V2.00	0	5. Mock and anti-PSF-A546_Pos007_S001	00-2Xj79uWqNxsC3EuMB3zgZe
1.16321e+006		Nucleus	3	0.000	1.000	771	100000770	100000075	Mock anti-PSF-A546 8C-S-PSF V2.00	0	5. Mock and anti-PSF-A546_Pos007_S001	00-2Xj79uWqNxsC3EuMB3zgZe
1.13806e+006		Nucleus	3	0.000	1.000	772	100000771	100000076	Mock anti-PSF-A546 8C-S-PSF V2.00	0	5. Mock and anti-PSF-A546_Pos007_S001	00-2Xj79uWqNxsC3EuMB3zgZe
1.0461e+006		Nucleus	3	0.000	1.000	773	100000772	100000077	Mock anti-PSF-A546 8C-S-PSF V2.00	0	5. Mock and anti-PSF-A546_Pos007_S001	00-2Xj79uWqNxsC3EuMB3zgZe
842454		Nucleus	3	0.000	1.000	774	100000773	100000078	Mock anti-PSF-A546 8C-S-PSF V2.00	0	5. Mock and anti-PSF-A546_Pos007_S001	00-2Xj79uWqNxsC3EuMB3zgZe
798728		Nucleus	3	0.000	1.000	775	100000774	100000079	Mock anti-PSF-A546 8C-S-PSF V2.00	0	5. Mock and anti-PSF-A546_Pos007_S001	00-2Xj79uWqNxsC3EuMB3zgZe
1.16064e+006		Nucleus	3	0.000	1.000	776	100000775	100000080	Mock anti-PSF-A546 8C-S-PSF V2.00	0	5. Mock and anti-PSF-A546_Pos007_S001	00-2Xj79uWqNxsC3EuMB3zgZe
1.14118e+006		Nucleus	3	0.000	1.000	777	100000776	100000081	Mock anti-PSF-A546 8C-S-PSF V2.00	0	5. Mock and anti-PSF-A546_Pos007_S001	00-2Xj79uWqNxsC3EuMB3zgZe
1.26936e+006		Nucleus	3	0.000	1.000	778	100000777	100000082	Mock anti-PSF-A546 8C-S-PSF V2.00	0	5. Mock and anti-PSF-A546_Pos007_S001	00-2Xj79uWqNxsC3EuMB3zgZe
1.15831e+006		Nucleus	3	0.000	1.000	779	100000778	100000083	Mock anti-PSF-A546 8C-S-PSF V2.00	0	5. Mock and anti-PSF-A546_Pos007_S001	00-2Xj79uWqNxsC3EuMB3zgZe
1.17958e+006		Nucleus	3	0.000	1.000	780	100000779	100000084	Mock anti-PSF-A546 8C-S-PSF V2.00	0	5. Mock and anti-PSF-A546_Pos007_S001	00-2Xj79uWqNxsC3EuMB3zgZe
1.03091e+006		Nucleus	3	0.000	1.000	781	100000780	100000085	Mock anti-PSF-A546 8C-S-PSF V2.00	0	5. Mock and anti-PSF-A546_Pos007_S001	00-2Xj79uWqNxsC3EuMB3zgZe
1.31326e+006		Nucleus	3	0.000	1.000	782	100000781	100000086	Mock anti-PSF-A546 8C-S-PSF V2.00	0	5. Mock and anti-PSF-A546_Pos007_S001	00-2Xj79uWqNxsC3EuMB3zgZe
1.63201e+006		Nucleus	3	0.000	1.000	783	100000782	100000087	Mock anti-PSF-A546 8C-S-PSF V2.00	0	5. Mock and anti-PSF-A546_Pos007_S001	00-2Xj79uWqNxsC3EuMB3zgZe
683733		Nucleus	3	0.000	1.000	784	100000783	100000088	Mock anti-PSF-A546 8C-S-PSF V2.00	0	5. Mock and anti-PSF-A546_Pos007_S001	00-2Xj79uWqNxsC3EuMB3zgZe
1.24322e+006		Nucleus	3	0.000	1.000	785	100000784	100000089	Mock anti-PSF-A546 8C-S-PSF V2.00	0	5. Mock and anti-PSF-A546_Pos007_S001	00-2Xj79uWqNxsC3EuMB3zgZe
1.17511e+006		Nucleus	3	0.000	1.000	786	100000785	100000090	Mock anti-PSF-A546 8C-S-PSF V2.00	0	5. Mock and anti-PSF-A546_Pos007_S001	00-2Xj79uWqNxsC3EuMB3zgZe
1.58398e+006		Nucleus	3	0.000	1.000	787	100000786	100000091	Mock anti-PSF-A546 8C-S-PSF V2.00	0	5. Mock and anti-PSF-A546_Pos007_S001	00-2Xj79uWqNxsC3EuMB3zgZe
1.20221e+006		Nucleus	3	0.000	1.000	788	100000787	100000092	Mock anti-PSF-A546 8C-S-PSF V2.00	0	5. Mock and anti-PSF-A546_Pos007_S001	00-2Xj79uWqNxsC3EuMB3zgZe
633502		Nucleus	3	0.000	1.000	789	100000788	100000093	Mock anti-PSF-A546 8C-S-PSF V2.00	0	5. Mock and anti-PSF-A546_Pos007_S001	00-2Xj79uWqNxsC3EuMB3zgZe
1.24991e+006		Nucleus	3	0.000	1.000	790	100000789	100000094	Mock anti-PSF-A546 8C-S-PSF V2.00	0	5. Mock and anti-PSF-A546_Pos007_S001	00-2Xj79uWqNxsC3EuMB3zgZe
1.14456e+006		Nucleus	3	0.000	1.000	791	100000790	100000095	Mock anti-PSF-A546 8C-S-PSF V2.00	0	5. Mock and anti-PSF-A546_Pos007_S001	00-2Xj79uWqNxsC3EuMB3zgZe
2.27504e+006		Nucleus	3	0.000	1.000	792	100000791	100000096	Mock anti-PSF-A546 8C-S-PSF V2.00	0	5. Mock and anti-PSF-A546_Pos007_S001	00-2Xj79uWqNxsC3EuMB3zgZe
3.5232e+006		Nucleus	3	0.000	1.000	793	100000792	100000097	Mock anti-PSF-A546 8C-S-PSF V2.00	0	5. Mock and anti-PSF-A546_Pos007_S001	00-2Xj79uWqNxsC3EuMB3zgZe
1.17636e+006		Nucleus	3	0.000	1.000	794	100000793	100000098	Mock anti-PSF-A546 8C-S-PSF V2.00	0	5. Mock and anti-PSF-A546_Pos007_S001	00-2Xj79uWqNxsC3EuMB3zgZe
2.3334e+006		Nucleus	3	0.000	1.000	795	100000794	100000099	Mock anti-PSF-A546 8C-S-PSF V2.00	0	5. Mock and anti-PSF-A546_Pos007_S001	00-2Xj79uWqNxsC3EuMB3zgZe
1.54342e+006		Nucleus	3	0.000	1.000	796	100000795	100000100	Mock anti-PSF-A546 8C-S-PSF V2.00	0	5. Mock and anti-PSF-A546_Pos007_S001	00-2Xj79uWqNxsC3EuMB3zgZe
1.30883e+006		Nucleus	3	0.000	1.000	797	100000796	100000101	Mock anti-PSF-A546 8C-S-PSF V2.00	0	5. Mock and anti-PSF-A546_Pos007_S001	00-2Xj79uWqNxsC3EuMB3zgZe
1.18158e+006		Nucleus	3	0.000	1.000	798	100000797	100000102	Mock anti-PSF-A546 8C-S-PSF V2.00	0	5. Mock and anti-PSF-A546_Pos007_S001	00-2Xj79uWqNxsC3EuMB3zgZe
1.16903e+006		Nucleus	3	0.000	1.000	799	100000798	100000103	Mock anti-PSF-A546 8C-S-PSF V2.00	0	5. Mock and anti-PSF-A546_Pos007_S001	00-2Xj79uWqNxsC3EuMB3zgZe
1.31857e+006		Nucleus	3	0.000	1.000	800	100000799	100000104	Mock anti-PSF-A546 8C-S-PSF V2.00	0	5. Mock and anti-PSF-A546_Pos007_S001	00-2Xj79uWqNxsC3EuMB3zgZe
909266		Nucleus	3	0.000	1.000	801	100000800	100000000	Mock anti-PSF-A546 8C-S-PSF V2.00	0	5. Mock and anti-PSF-A546_Pos008_S001	00-cGiNJh829tDT6p5ATwnSzc
893082		Nucleus	3	0.000	1.000	802	100000801	100000001	Mock anti-PSF-A546 8C-S-PSF V2.00	0	5. Mock and anti-PSF-A546_Pos008_S001	00-cGiNJh829tDT6p5ATwnSzc
960977		Nucleus	3	0.000	1.000	803	100000802	100000002	Mock anti-PSF-A546 8C-S-PSF V2.00	0	5. Mock and anti-PSF-A546_Pos008_S001	00-cGiNJh829tDT6p5ATwnSzc
1.00452e+006		Nucleus	3	0.000	1.000	804	100000803	100000003	Mock anti-PSF-A546 8C-S-PSF V2.00	0	5. Mock and anti-PSF-A546_Pos008_S001	00-cGiNJh829tDT6p5ATwnSzc
961984		Nucleus	3	0.000	1.000	805	100000804	100000004	Mock anti-PSF-A546 8C-S-PSF V2.00	0	5. Mock and anti-PSF-A546_Pos008_S001	00-cGiNJh829tDT6p5ATwnSzc
975700		Nucleus	3	0.000	1.000	806	100000805	100000005	Mock anti-PSF-A546 8C-S-PSF V2.00	0	5. Mock and anti-PSF-A546_Pos008_S001	00-cGiNJh829tDT6p5ATwnSzc
974841		Nucleus	3	0.000	1.000	807	100000806	100000006	Mock anti-PSF-A546 8C-S-PSF V2.00	0	5. Mock and anti-PSF-A546_Pos008_S001	00-cGiNJh829tDT6p5ATwnSzc
1.05832e+006		Nucleus	3	0.000	1.000	808	100000807	100000007	Mock anti-PSF-A546 8C-S-PSF V2.00	0	5. Mock and anti-PSF-A546_Pos008_S001	00-cGiNJh829tDT6p5ATwnSzc
902473		Nucleus	3	0.000	1.000	809	100000808	100000008	Mock anti-PSF-A546 8C-S-PSF V2.00	0	5. Mock and anti-PSF-A546_Pos008_S001	00-cGiNJh829tDT6p5ATwnSzc
1.01302e+006		Nucleus	3	0.000	1.000	810	100000809	100000009	Mock anti-PSF-A546 8C-S-PSF V2.00	0	5. Mock and anti-PSF-A546_Pos008_S001	00-cGiNJh829tDT6p5ATwnSzc
930240		Nucleus	3	0.000	1.000	811	100000810	100000010	Mock anti-PSF-A546 8C-S-PSF V2.00	0	5. Mock and anti-PSF-A546_Pos008_S001	00-cGiNJh829tDT6p5ATwnSzc
1.0902e+006		Nucleus	3	0.000	1.000	812	100000811	100000011	Mock anti-PSF-A546 8C-S-PSF V2.00	0	5. Mock and anti-PSF-A546_Pos008_S001	00-cGiNJh829tDT6p5ATwnSzc
1.07001e+006		Nucleus	3	0.000	1.000	813	100000812	100000012	Mock anti-PSF-A546 8C-S-PSF V2.00	0	5. Mock and anti-PSF-A546_Pos008_S001	00-cGiNJh829tDT6p5ATwnSzc
938380		Nucleus	3	0.000	1.000	814	100000813	100000013	Mock anti-PSF-A546 8C-S-PSF V2.00	0	5. Mock and anti-PSF-A546_Pos008_S001	00-cGiNJh829tDT6p5ATwnSzc
6.43674e+006		Nucleus	3	0.000	1.000	815	100000814	100000014	Mock anti-PSF-A546 8C-S-PSF V2.00	0	5. Mock and anti-PSF-A546_Pos008_S001	00-cGiNJh829tDT6p5ATwnSzc
732579		Nucleus	3	0.000	1.000	816	100000815	100000015	Mock anti-PSF-A546 8C-S-PSF V2.00	0	5. Mock and anti-PSF-A546_Pos008_S001	00-cGiNJh829tDT6p5ATwnSzc
957279		Nucleus	3	0.000	1.000	817	100000816	100000016	Mock anti-PSF-A546 8C-S-PSF V2.00	0	5. Mock and anti-PSF-A546_Pos008_S001	00-cGiNJh829tDT6p5ATwnSzc
2.02988e+006		Nucleus	3	0.000	1.000	818	100000817	100000017	Mock anti-PSF-A546 8C-S-PSF V2.00	0	5. Mock and anti-PSF-A546_Pos008_S001	00-cGiNJh829tDT6p5ATwnSzc
865639		Nucleus	3	0.000	1.000	819	100000818	100000018	Mock anti-PSF-A546 8C-S-PSF V2.00	0	5. Mock and anti-PSF-A546_Pos008_S001	00-cGiNJh829tDT6p5ATwnSzc
1.03906e+006		Nucleus	3	0.000	1.000	820	100000819	100000019	Mock anti-PSF-A546 8C-S-PSF V2.00	0	5. Mock and anti-PSF-A546_Pos008_S001	00-cGiNJh829tDT6p5ATwnSzc
966875		Nucleus	3	0.000	1.000	821	100000820	100000020	Mock anti-PSF-A546 8C-S-PSF V2.00	0	5. Mock and anti-PSF-A546_Pos008_S001	00-cGiNJh829tDT6p5ATwnSzc
954315		Nucleus	3	0.000	1.000	822	100000821	100000021	Mock anti-PSF-A546 8C-S-PSF V2.00	0	5. Mock and anti-PSF-A546_Pos008_S001	00-cGiNJh829tDT6p5ATwnSzc
1.29655e+006		Nucleus	3	0.000	1.000	823	100000822	100000022	Mock anti-PSF-A546 8C-S-PSF V2.00	0	5. Mock and anti-PSF-A546_Pos008_S001	00-cGiNJh829tDT6p5ATwnSzc
3.39169e+006		Nucleus	3	0.000	1.000	824	100000823	100000023	Mock anti-PSF-A546 8C-S-PSF V2.00	0	5. Mock and anti-PSF-A546_Pos008_S001	00-cGiNJh829tDT6p5ATwnSzc
1.07438e+006		Nucleus	3	0.000	1.000	825	100000824	100000024	Mock anti-PSF-A546 8C-S-PSF V2.00	0	5. Mock and anti-PSF-A546_Pos008_S001	00-cGiNJh829tDT6p5ATwnSzc
3.06466e+006		Nucleus	3	0.000	1.000	826	100000825	100000025	Mock anti-PSF-A546 8C-S-PSF V2.00	0	5. Mock and anti-PSF-A546_Pos008_S001	00-cGiNJh829tDT6p5ATwnSzc
2.11484e+006		Nucleus	3	0.000	1.000	827	100000826	100000026	Mock anti-PSF-A546 8C-S-PSF V2.00	0	5. Mock and anti-PSF-A546_Pos008_S001	00-cGiNJh829tDT6p5ATwnSzc
963967		Nucleus	3	0.000	1.000	828	100000827	100000027	Mock anti-PSF-A546 8C-S-PSF V2.00	0	5. Mock and anti-PSF-A546_Pos008_S001	00-cGiNJh829tDT6p5ATwnSzc
1.07763e+006		Nucleus	3	0.000	1.000	829	100000828	100000028	Mock anti-PSF-A546 8C-S-PSF V2.00	0	5. Mock and anti-PSF-A546_Pos008_S001	00-cGiNJh829tDT6p5ATwnSzc
939582		Nucleus	3	0.000	1.000	830	100000829	100000029	Mock anti-PSF-A546 8C-S-PSF V2.00	0	5. Mock and anti-PSF-A546_Pos008_S001	00-cGiNJh829tDT6p5ATwnSzc
971489		Nucleus	3	0.000	1.000	831	100000830	100000030	Mock anti-PSF-A546 8C-S-PSF V2.00	0	5. Mock and anti-PSF-A546_Pos008_S001	00-cGiNJh829tDT6p5ATwnSzc
1.01973e+006		Nucleus	3	0.000	1.000	832	100000831	100000031	Mock anti-PSF-A546 8C-S-PSF V2.00	0	5. Mock and anti-PSF-A546_Pos008_S001	00-cGiNJh829tDT6p5ATwnSzc
658733		Nucleus	3	0.000	1.000	833	100000832	100000032	Mock anti-PSF-A546 8C-S-PSF V2.00	0	5. Mock and anti-PSF-A546_Pos008_S001	00-cGiNJh829tDT6p5ATwnSzc
979972		Nucleus	3	0.000	1.000	834	100000833	100000033	Mock anti-PSF-A546 8C-S-PSF V2.00	0	5. Mock and anti-PSF-A546_Pos008_S001	00-cGiNJh829tDT6p5ATwnSzc
968316		Nucleus	3	0.000	1.000	835	100000834	100000034	Mock anti-PSF-A546 8C-S-PSF V2.00	0	5. Mock and anti-PSF-A546_Pos008_S001	00-cGiNJh829tDT6p5ATwnSzc
1.0315e+006		Nucleus	3	0.000	1.000	836	100000835	100000035	Mock anti-PSF-A546 8C-S-PSF V2.00	0	5. Mock and anti-PSF-A546_Pos008_S001	00-cGiNJh829tDT6p5ATwnSzc
1.05884e+006		Nucleus	3	0.000	1.000	837	100000836	100000036	Mock anti-PSF-A546 8C-S-PSF V2.00	0	5. Mock and anti-PSF-A546_Pos008_S001	00-cGiNJh829tDT6p5ATwnSzc
1.46837e+006		Nucleus	3	0.000	1.000	838	100000837	100000037	Mock anti-PSF-A546 8C-S-PSF V2.00	0	5. Mock and anti-PSF-A546_Pos008_S001	00-cGiNJh829tDT6p5ATwnSzc
924283		Nucleus	3	0.000	1.000	839	100000838	100000038	Mock anti-PSF-A546 8C-S-PSF V2.00	0	5. Mock and anti-PSF-A546_Pos008_S001	00-cGiNJh829tDT6p5ATwnSzc
948831		Nucleus	3	0.000	1.000	840	100000839	100000039	Mock anti-PSF-A546 8C-S-PSF V2.00	0	5. Mock and anti-PSF-A546_Pos008_S001	00-cGiNJh829tDT6p5ATwnSzc
1.00768e+006		Nucleus	3	0.000	1.000	841	100000840	100000040	Mock anti-PSF-A546 8C-S-PSF V2.00	0	5. Mock and anti-PSF-A546_Pos008_S001	00-cGiNJh829tDT6p5ATwnSzc
761668		Nucleus	3	0.000	1.000	842	100000841	100000041	Mock anti-PSF-A546 8C-S-PSF V2.00	0	5. Mock and anti-PSF-A546_Pos008_S001	00-cGiNJh829tDT6p5ATwnSzc
962120		Nucleus	3	0.000	1.000	843	100000842	100000042	Mock anti-PSF-A546 8C-S-PSF V2.00	0	5. Mock and anti-PSF-A546_Pos008_S001	00-cGiNJh829tDT6p5ATwnSzc
942581		Nucleus	3	0.000	1.000	844	100000843	100000043	Mock anti-PSF-A546 8C-S-PSF V2.00	0	5. Mock and anti-PSF-A546_Pos008_S001	00-cGiNJh829tDT6p5ATwnSzc
1.06404e+006		Nucleus	3	0.000	1.000	845	100000844	100000044	Mock anti-PSF-A546 8C-S-PSF V2.00	0	5. Mock and anti-PSF-A546_Pos008_S001	00-cGiNJh829tDT6p5ATwnSzc
1.10596e+006		Nucleus	3	0.000	1.000	846	100000845	100000045	Mock anti-PSF-A546 8C-S-PSF V2.00	0	5. Mock and anti-PSF-A546_Pos008_S001	00-cGiNJh829tDT6p5ATwnSzc
826396		Nucleus	3	0.000	1.000	847	100000846	100000046	Mock anti-PSF-A546 8C-S-PSF V2.00	0	5. Mock and anti-PSF-A546_Pos008_S001	00-cGiNJh829tDT6p5ATwnSzc
960892		Nucleus	3	0.000	1.000	848	100000847	100000047	Mock anti-PSF-A546 8C-S-PSF V2.00	0	5. Mock and anti-PSF-A546_Pos008_S001	00-cGiNJh829tDT6p5ATwnSzc
1.03843e+006		Nucleus	3	0.000	1.000	849	100000848	100000048	Mock anti-PSF-A546 8C-S-PSF V2.00	0	5. Mock and anti-PSF-A546_Pos008_S001	00-cGiNJh829tDT6p5ATwnSzc
991101		Nucleus	3	0.000	1.000	850	100000849	100000049	Mock anti-PSF-A546 8C-S-PSF V2.00	0	5. Mock and anti-PSF-A546_Pos008_S001	00-cGiNJh829tDT6p5ATwnSzc
1.74373e+006		Nucleus	3	0.000	1.000	851	100000850	100000050	Mock anti-PSF-A546 8C-S-PSF V2.00	0	5. Mock and anti-PSF-A546_Pos008_S001	00-cGiNJh829tDT6p5ATwnSzc
977871		Nucleus	3	0.000	1.000	852	100000851	100000051	Mock anti-PSF-A546 8C-S-PSF V2.00	0	5. Mock and anti-PSF-A546_Pos008_S001	00-cGiNJh829tDT6p5ATwnSzc
842841		Nucleus	3	0.000	1.000	853	100000852	100000052	Mock anti-PSF-A546 8C-S-PSF V2.00	0	5. Mock and anti-PSF-A546_Pos008_S001	00-cGiNJh829tDT6p5ATwnSzc
961057		Nucleus	3	0.000	1.000	854	100000853	100000053	Mock anti-PSF-A546 8C-S-PSF V2.00	0	5. Mock and anti-PSF-A546_Pos008_S001	00-cGiNJh829tDT6p5ATwnSzc
1.99769e+006		Nucleus	3	0.000	1.000	855	100000854	100000054	Mock anti-PSF-A546 8C-S-PSF V2.00	0	5. Mock and anti-PSF-A546_Pos008_S001	00-cGiNJh829tDT6p5ATwnSzc
808643		Nucleus	3	0.000	1.000	856	100000855	100000055	Mock anti-PSF-A546 8C-S-PSF V2.00	0	5. Mock and anti-PSF-A546_Pos008_S001	00-cGiNJh829tDT6p5ATwnSzc
707493		Nucleus	3	0.000	1.000	857	100000856	100000056	Mock anti-PSF-A546 8C-S-PSF V2.00	0	5. Mock and anti-PSF-A546_Pos008_S001	00-cGiNJh829tDT6p5ATwnSzc
3.84014e+006		Nucleus	3	0.000	1.000	858	100000857	100000057	Mock anti-PSF-A546 8C-S-PSF V2.00	0	5. Mock and anti-PSF-A546_Pos008_S001	00-cGiNJh829tDT6p5ATwnSzc
2.23369e+006		Nucleus	3	0.000	1.000	859	100000858	100000058	Mock anti-PSF-A546 8C-S-PSF V2.00	0	5. Mock and anti-PSF-A546_Pos008_S001	00-cGiNJh829tDT6p5ATwnSzc
1.00293e+006		Nucleus	3	0.000	1.000	860	100000859	100000059	Mock anti-PSF-A546 8C-S-PSF V2.00	0	5. Mock and anti-PSF-A546_Pos008_S001	00-cGiNJh829tDT6p5ATwnSzc
1.92524e+006		Nucleus	3	0.000	1.000	861	100000860	100000060	Mock anti-PSF-A546 8C-S-PSF V2.00	0	5. Mock and anti-PSF-A546_Pos008_S001	00-cGiNJh829tDT6p5ATwnSzc
2.97349e+006		Nucleus	3	0.000	1.000	862	100000861	100000061	Mock anti-PSF-A546 8C-S-PSF V2.00	0	5. Mock and anti-PSF-A546_Pos008_S001	00-cGiNJh829tDT6p5ATwnSzc
369040		Nucleus	3	0.000	1.000	863	100000862	100000062	Mock anti-PSF-A546 8C-S-PSF V2.00	0	5. Mock and anti-PSF-A546_Pos008_S001	00-cGiNJh829tDT6p5ATwnSzc
1.04388e+006		Nucleus	3	0.000	1.000	864	100000863	100000063	Mock anti-PSF-A546 8C-S-PSF V2.00	0	5. Mock and anti-PSF-A546_Pos008_S001	00-cGiNJh829tDT6p5ATwnSzc
938295		Nucleus	3	0.000	1.000	866	100000864	100000064	Mock anti-PSF-A546 8C-S-PSF V2.00	0	5. Mock and anti-PSF-A546_Pos008_S001	00-cGiNJh829tDT6p5ATwnSzc
1.74735e+006		Nucleus	3	0.000	1.000	867	100000865	100000065	Mock anti-PSF-A546 8C-S-PSF V2.00	0	5. Mock and anti-PSF-A546_Pos008_S001	00-cGiNJh829tDT6p5ATwnSzc
990362		Nucleus	3	0.000	1.000	868	100000866	100000066	Mock anti-PSF-A546 8C-S-PSF V2.00	0	5. Mock and anti-PSF-A546_Pos008_S001	00-cGiNJh829tDT6p5ATwnSzc
942667		Nucleus	3	0.000	1.000	869	100000867	100000067	Mock anti-PSF-A546 8C-S-PSF V2.00	0	5. Mock and anti-PSF-A546_Pos008_S001	00-cGiNJh829tDT6p5ATwnSzc
961253		Nucleus	3	0.000	1.000	870	100000868	100000068	Mock anti-PSF-A546 8C-S-PSF V2.00	0	5. Mock and anti-PSF-A546_Pos008_S001	00-cGiNJh829tDT6p5ATwnSzc
923334		Nucleus	3	0.000	1.000	871	100000869	100000069	Mock anti-PSF-A546 8C-S-PSF V2.00	0	5. Mock and anti-PSF-A546_Pos008_S001	00-cGiNJh829tDT6p5ATwnSzc
1.44298e+006		Nucleus	3	0.000	1.000	872	100000870	100000070	Mock anti-PSF-A546 8C-S-PSF V2.00	0	5. Mock and anti-PSF-A546_Pos008_S001	00-cGiNJh829tDT6p5ATwnSzc
854508		Nucleus	3	0.000	1.000	873	100000871	100000071	Mock anti-PSF-A546 8C-S-PSF V2.00	0	5. Mock and anti-PSF-A546_Pos008_S001	00-cGiNJh829tDT6p5ATwnSzc
1.21275e+006		Nucleus	3	0.000	1.000	874	100000872	100000072	Mock anti-PSF-A546 8C-S-PSF V2.00	0	5. Mock and anti-PSF-A546_Pos008_S001	00-cGiNJh829tDT6p5ATwnSzc
736578		Nucleus	3	0.000	1.000	875	100000873	100000073	Mock anti-PSF-A546 8C-S-PSF V2.00	0	5. Mock and anti-PSF-A546_Pos008_S001	00-cGiNJh829tDT6p5ATwnSzc
1.51342e+006		Nucleus	3	0.000	1.000	876	100000874	100000074	Mock anti-PSF-A546 8C-S-PSF V2.00	0	5. Mock and anti-PSF-A546_Pos008_S001	00-cGiNJh829tDT6p5ATwnSzc
856870		Nucleus	3	0.000	1.000	877	100000875	100000075	Mock anti-PSF-A546 8C-S-PSF V2.00	0	5. Mock and anti-PSF-A546_Pos008_S001	00-cGiNJh829tDT6p5ATwnSzc
508146		Nucleus	3	0.000	1.000	878	100000876	100000076	Mock anti-PSF-A546 8C-S-PSF V2.00	0	5. Mock and anti-PSF-A546_Pos008_S001	00-cGiNJh829tDT6p5ATwnSzc
989636		Nucleus	3	0.000	1.000	879	100000877	100000077	Mock anti-PSF-A546 8C-S-PSF V2.00	0	5. Mock and anti-PSF-A546_Pos008_S001	00-cGiNJh829tDT6p5ATwnSzc
452271		Nucleus	3	0.000	1.000	880	100000878	100000078	Mock anti-PSF-A546 8C-S-PSF V2.00	0	5. Mock and anti-PSF-A546_Pos008_S001	00-cGiNJh829tDT6p5ATwnSzc
1.7699e+006		Nucleus	3	0.000	1.000	881	100000879	100000079	Mock anti-PSF-A546 8C-S-PSF V2.00	0	5. Mock and anti-PSF-A546_Pos008_S001	00-cGiNJh829tDT6p5ATwnSzc
8.50061e+006		Nucleus	3	0.000	1.000	882	100000880	100000080	Mock anti-PSF-A546 8C-S-PSF V2.00	0	5. Mock and anti-PSF-A546_Pos008_S001	00-cGiNJh829tDT6p5ATwnSzc
940472		Nucleus	3	0.000	1.000	883	100000881	100000081	Mock anti-PSF-A546 8C-S-PSF V2.00	0	5. Mock and anti-PSF-A546_Pos008_S001	00-cGiNJh829tDT6p5ATwnSzc
1.28267e+006		Nucleus	3	0.000	1.000	884	100000882	100000082	Mock anti-PSF-A546 8C-S-PSF V2.00	0	5. Mock and anti-PSF-A546_Pos008_S001	00-cGiNJh829tDT6p5ATwnSzc
878341		Nucleus	3	0.000	1.000	885	100000883	100000083	Mock anti-PSF-A546 8C-S-PSF V2.00	0	5. Mock and anti-PSF-A546_Pos008_S001	00-cGiNJh829tDT6p5ATwnSzc
922820		Nucleus	3	0.000	1.000	886	100000884	100000084	Mock anti-PSF-A546 8C-S-PSF V2.00	0	5. Mock and anti-PSF-A546_Pos008_S001	00-cGiNJh829tDT6p5ATwnSzc
2.90819e+006		Nucleus	3	0.000	1.000	887	100000885	100000085	Mock anti-PSF-A546 8C-S-PSF V2.00	0	5. Mock and anti-PSF-A546_Pos008_S001	00-cGiNJh829tDT6p5ATwnSzc
1.35301e+006		Nucleus	3	0.000	1.000	888	100000886	100000086	Mock anti-PSF-A546 8C-S-PSF V2.00	0	5. Mock and anti-PSF-A546_Pos008_S001	00-cGiNJh829tDT6p5ATwnSzc
5.24099e+006		Nucleus	3	0.000	1.000	889	100000887	100000087	Mock anti-PSF-A546 8C-S-PSF V2.00	0	5. Mock and anti-PSF-A546_Pos008_S001	00-cGiNJh829tDT6p5ATwnSzc
2.14473e+006		Nucleus	3	0.000	1.000	890	100000888	100000088	Mock anti-PSF-A546 8C-S-PSF V2.00	0	5. Mock and anti-PSF-A546_Pos008_S001	00-cGiNJh829tDT6p5ATwnSzc
890038		Nucleus	3	0.000	1.000	891	100000889	100000089	Mock anti-PSF-A546 8C-S-PSF V2.00	0	5. Mock and anti-PSF-A546_Pos008_S001	00-cGiNJh829tDT6p5ATwnSzc
1.50231e+006		Nucleus	3	0.000	1.000	892	100000890	100000090	Mock anti-PSF-A546 8C-S-PSF V2.00	0	5. Mock and anti-PSF-A546_Pos008_S001	00-cGiNJh829tDT6p5ATwnSzc
935978		Nucleus	3	0.000	1.000	893	100000891	100000091	Mock anti-PSF-A546 8C-S-PSF V2.00	0	5. Mock and anti-PSF-A546_Pos008_S001	00-cGiNJh829tDT6p5ATwnSzc
1.29543e+006		Nucleus	3	0.000	1.000	894	100000892	100000092	Mock anti-PSF-A546 8C-S-PSF V2.00	0	5. Mock and anti-PSF-A546_Pos008_S001	00-cGiNJh829tDT6p5ATwnSzc
1.53383e+006		Nucleus	3	0.000	1.000	895	100000893	100000093	Mock anti-PSF-A546 8C-S-PSF V2.00	0	5. Mock and anti-PSF-A546_Pos008_S001	00-cGiNJh829tDT6p5ATwnSzc
2.23912e+006		Nucleus	3	0.000	1.000	896	100000894	100000094	Mock anti-PSF-A546 8C-S-PSF V2.00	0	5. Mock and anti-PSF-A546_Pos008_S001	00-cGiNJh829tDT6p5ATwnSzc
723103		Nucleus	3	0.000	1.000	897	100000895	100000000	Mock anti-PSF-A546 8C-S-PSF V2.00	0	5. Mock and anti-PSF-A546_Pos009_S001	00-L76HxL4JaTkj3j7ZWrmVPX
1.87003e+006		Nucleus	3	0.000	1.000	898	100000896	100000001	Mock anti-PSF-A546 8C-S-PSF V2.00	0	5. Mock and anti-PSF-A546_Pos009_S001	00-L76HxL4JaTkj3j7ZWrmVPX
1.08459e+006		Nucleus	3	0.000	1.000	899	100000897	100000002	Mock anti-PSF-A546 8C-S-PSF V2.00	0	5. Mock and anti-PSF-A546_Pos009_S001	00-L76HxL4JaTkj3j7ZWrmVPX
880816		Nucleus	3	0.000	1.000	900	100000898	100000003	Mock anti-PSF-A546 8C-S-PSF V2.00	0	5. Mock and anti-PSF-A546_Pos009_S001	00-L76HxL4JaTkj3j7ZWrmVPX
1.86206e+006		Nucleus	3	0.000	1.000	901	100000899	100000004	Mock anti-PSF-A546 8C-S-PSF V2.00	0	5. Mock and anti-PSF-A546_Pos009_S001	00-L76HxL4JaTkj3j7ZWrmVPX
1.35989e+006		Nucleus	3	0.000	1.000	902	100000900	100000005	Mock anti-PSF-A546 8C-S-PSF V2.00	0	5. Mock and anti-PSF-A546_Pos009_S001	00-L76HxL4JaTkj3j7ZWrmVPX
912359		Nucleus	3	0.000	1.000	903	100000901	100000006	Mock anti-PSF-A546 8C-S-PSF V2.00	0	5. Mock and anti-PSF-A546_Pos009_S001	00-L76HxL4JaTkj3j7ZWrmVPX
1.10101e+006		Nucleus	3	0.000	1.000	904	100000902	100000007	Mock anti-PSF-A546 8C-S-PSF V2.00	0	5. Mock and anti-PSF-A546_Pos009_S001	00-L76HxL4JaTkj3j7ZWrmVPX
1.1481e+006		Nucleus	3	0.000	1.000	905	100000903	100000008	Mock anti-PSF-A546 8C-S-PSF V2.00	0	5. Mock and anti-PSF-A546_Pos009_S001	00-L76HxL4JaTkj3j7ZWrmVPX
1.06811e+006		Nucleus	3	0.000	1.000	906	100000904	100000009	Mock anti-PSF-A546 8C-S-PSF V2.00	0	5. Mock and anti-PSF-A546_Pos009_S001	00-L76HxL4JaTkj3j7ZWrmVPX
1.09116e+006		Nucleus	3	0.000	1.000	907	100000905	100000010	Mock anti-PSF-A546 8C-S-PSF V2.00	0	5. Mock and anti-PSF-A546_Pos009_S001	00-L76HxL4JaTkj3j7ZWrmVPX
1.02137e+006		Nucleus	3	0.000	1.000	908	100000906	100000011	Mock anti-PSF-A546 8C-S-PSF V2.00	0	5. Mock and anti-PSF-A546_Pos009_S001	00-L76HxL4JaTkj3j7ZWrmVPX
1.09876e+006		Nucleus	3	0.000	1.000	909	100000907	100000012	Mock anti-PSF-A546 8C-S-PSF V2.00	0	5. Mock and anti-PSF-A546_Pos009_S001	00-L76HxL4JaTkj3j7ZWrmVPX
1.99534e+006		Nucleus	3	0.000	1.000	910	100000908	100000013	Mock anti-PSF-A546 8C-S-PSF V2.00	0	5. Mock and anti-PSF-A546_Pos009_S001	00-L76HxL4JaTkj3j7ZWrmVPX
976047		Nucleus	3	0.000	1.000	911	100000909	100000014	Mock anti-PSF-A546 8C-S-PSF V2.00	0	5. Mock and anti-PSF-A546_Pos009_S001	00-L76HxL4JaTkj3j7ZWrmVPX
1.06768e+006		Nucleus	3	0.000	1.000	912	100000910	100000015	Mock anti-PSF-A546 8C-S-PSF V2.00	0	5. Mock and anti-PSF-A546_Pos009_S001	00-L76HxL4JaTkj3j7ZWrmVPX
1.11239e+006		Nucleus	3	0.000	1.000	913	100000911	100000016	Mock anti-PSF-A546 8C-S-PSF V2.00	0	5. Mock and anti-PSF-A546_Pos009_S001	00-L76HxL4JaTkj3j7ZWrmVPX
1.08969e+006		Nucleus	3	0.000	1.000	914	100000912	100000017	Mock anti-PSF-A546 8C-S-PSF V2.00	0	5. Mock and anti-PSF-A546_Pos009_S001	00-L76HxL4JaTkj3j7ZWrmVPX
1.5514e+006		Nucleus	3	0.000	1.000	915	100000913	100000018	Mock anti-PSF-A546 8C-S-PSF V2.00	0	5. Mock and anti-PSF-A546_Pos009_S001	00-L76HxL4JaTkj3j7ZWrmVPX
1.02928e+006		Nucleus	3	0.000	1.000	916	100000914	100000019	Mock anti-PSF-A546 8C-S-PSF V2.00	0	5. Mock and anti-PSF-A546_Pos009_S001	00-L76HxL4JaTkj3j7ZWrmVPX
1.0071e+006		Nucleus	3	0.000	1.000	917	100000915	100000020	Mock anti-PSF-A546 8C-S-PSF V2.00	0	5. Mock and anti-PSF-A546_Pos009_S001	00-L76HxL4JaTkj3j7ZWrmVPX
1.17045e+006		Nucleus	3	0.000	1.000	918	100000916	100000021	Mock anti-PSF-A546 8C-S-PSF V2.00	0	5. Mock and anti-PSF-A546_Pos009_S001	00-L76HxL4JaTkj3j7ZWrmVPX
648754		Nucleus	3	0.000	1.000	919	100000917	100000022	Mock anti-PSF-A546 8C-S-PSF V2.00	0	5. Mock and anti-PSF-A546_Pos009_S001	00-L76HxL4JaTkj3j7ZWrmVPX
2.17006e+006		Nucleus	3	0.000	1.000	920	100000918	100000023	Mock anti-PSF-A546 8C-S-PSF V2.00	0	5. Mock and anti-PSF-A546_Pos009_S001	00-L76HxL4JaTkj3j7ZWrmVPX
1.02033e+006		Nucleus	3	0.000	1.000	921	100000919	100000024	Mock anti-PSF-A546 8C-S-PSF V2.00	0	5. Mock and anti-PSF-A546_Pos009_S001	00-L76HxL4JaTkj3j7ZWrmVPX
751634		Nucleus	3	0.000	1.000	922	100000920	100000025	Mock anti-PSF-A546 8C-S-PSF V2.00	0	5. Mock and anti-PSF-A546_Pos009_S001	00-L76HxL4JaTkj3j7ZWrmVPX
1.87284e+006		Nucleus	3	0.000	1.000	923	100000921	100000026	Mock anti-PSF-A546 8C-S-PSF V2.00	0	5. Mock and anti-PSF-A546_Pos009_S001	00-L76HxL4JaTkj3j7ZWrmVPX
1.11104e+006		Nucleus	3	0.000	1.000	924	100000922	100000027	Mock anti-PSF-A546 8C-S-PSF V2.00	0	5. Mock and anti-PSF-A546_Pos009_S001	00-L76HxL4JaTkj3j7ZWrmVPX
1.92651e+006		Nucleus	3	0.000	1.000	925	100000923	100000028	Mock anti-PSF-A546 8C-S-PSF V2.00	0	5. Mock and anti-PSF-A546_Pos009_S001	00-L76HxL4JaTkj3j7ZWrmVPX
1.05178e+006		Nucleus	3	0.000	1.000	926	100000924	100000029	Mock anti-PSF-A546 8C-S-PSF V2.00	0	5. Mock and anti-PSF-A546_Pos009_S001	00-L76HxL4JaTkj3j7ZWrmVPX
1.03583e+006		Nucleus	3	0.000	1.000	927	100000925	100000030	Mock anti-PSF-A546 8C-S-PSF V2.00	0	5. Mock and anti-PSF-A546_Pos009_S001	00-L76HxL4JaTkj3j7ZWrmVPX
1.28744e+006		Nucleus	3	0.000	1.000	928	100000926	100000031	Mock anti-PSF-A546 8C-S-PSF V2.00	0	5. Mock and anti-PSF-A546_Pos009_S001	00-L76HxL4JaTkj3j7ZWrmVPX
1.17464e+006		Nucleus	3	0.000	1.000	929	100000927	100000032	Mock anti-PSF-A546 8C-S-PSF V2.00	0	5. Mock and anti-PSF-A546_Pos009_S001	00-L76HxL4JaTkj3j7ZWrmVPX
1.00719e+006		Nucleus	3	0.000	1.000	930	100000928	100000033	Mock anti-PSF-A546 8C-S-PSF V2.00	0	5. Mock and anti-PSF-A546_Pos009_S001	00-L76HxL4JaTkj3j7ZWrmVPX
1.30285e+006		Nucleus	3	0.000	1.000	931	100000929	100000034	Mock anti-PSF-A546 8C-S-PSF V2.00	0	5. Mock and anti-PSF-A546_Pos009_S001	00-L76HxL4JaTkj3j7ZWrmVPX
1.08815e+006		Nucleus	3	0.000	1.000	932	100000930	100000035	Mock anti-PSF-A546 8C-S-PSF V2.00	0	5. Mock and anti-PSF-A546_Pos009_S001	00-L76HxL4JaTkj3j7ZWrmVPX
1.16431e+006		Nucleus	3	0.000	1.000	933	100000931	100000036	Mock anti-PSF-A546 8C-S-PSF V2.00	0	5. Mock and anti-PSF-A546_Pos009_S001	00-L76HxL4JaTkj3j7ZWrmVPX
965087		Nucleus	3	0.000	1.000	934	100000932	100000037	Mock anti-PSF-A546 8C-S-PSF V2.00	0	5. Mock and anti-PSF-A546_Pos009_S001	00-L76HxL4JaTkj3j7ZWrmVPX
894359		Nucleus	3	0.000	1.000	935	100000933	100000038	Mock anti-PSF-A546 8C-S-PSF V2.00	0	5. Mock and anti-PSF-A546_Pos009_S001	00-L76HxL4JaTkj3j7ZWrmVPX
2.07919e+006		Nucleus	3	0.000	1.000	936	100000934	100000039	Mock anti-PSF-A546 8C-S-PSF V2.00	0	5. Mock and anti-PSF-A546_Pos009_S001	00-L76HxL4JaTkj3j7ZWrmVPX
1.00156e+006		Nucleus	3	0.000	1.000	937	100000935	100000040	Mock anti-PSF-A546 8C-S-PSF V2.00	0	5. Mock and anti-PSF-A546_Pos009_S001	00-L76HxL4JaTkj3j7ZWrmVPX
1.04499e+006		Nucleus	3	0.000	1.000	938	100000936	100000041	Mock anti-PSF-A546 8C-S-PSF V2.00	0	5. Mock and anti-PSF-A546_Pos009_S001	00-L76HxL4JaTkj3j7ZWrmVPX
903757		Nucleus	3	0.000	1.000	939	100000937	100000042	Mock anti-PSF-A546 8C-S-PSF V2.00	0	5. Mock and anti-PSF-A546_Pos009_S001	00-L76HxL4JaTkj3j7ZWrmVPX
1.87794e+006		Nucleus	3	0.000	1.000	940	100000938	100000043	Mock anti-PSF-A546 8C-S-PSF V2.00	0	5. Mock and anti-PSF-A546_Pos009_S001	00-L76HxL4JaTkj3j7ZWrmVPX
1.27178e+006		Nucleus	3	0.000	1.000	941	100000939	100000044	Mock anti-PSF-A546 8C-S-PSF V2.00	0	5. Mock and anti-PSF-A546_Pos009_S001	00-L76HxL4JaTkj3j7ZWrmVPX
2.10312e+006		Nucleus	3	0.000	1.000	942	100000940	100000045	Mock anti-PSF-A546 8C-S-PSF V2.00	0	5. Mock and anti-PSF-A546_Pos009_S001	00-L76HxL4JaTkj3j7ZWrmVPX
1.35412e+006		Nucleus	3	0.000	1.000	943	100000941	100000046	Mock anti-PSF-A546 8C-S-PSF V2.00	0	5. Mock and anti-PSF-A546_Pos009_S001	00-L76HxL4JaTkj3j7ZWrmVPX
1.22628e+006		Nucleus	3	0.000	1.000	944	100000942	100000047	Mock anti-PSF-A546 8C-S-PSF V2.00	0	5. Mock and anti-PSF-A546_Pos009_S001	00-L76HxL4JaTkj3j7ZWrmVPX
936059		Nucleus	3	0.000	1.000	945	100000943	100000048	Mock anti-PSF-A546 8C-S-PSF V2.00	0	5. Mock and anti-PSF-A546_Pos009_S001	00-L76HxL4JaTkj3j7ZWrmVPX
567103		Nucleus	3	0.000	1.000	946	100000944	100000049	Mock anti-PSF-A546 8C-S-PSF V2.00	0	5. Mock and anti-PSF-A546_Pos009_S001	00-L76HxL4JaTkj3j7ZWrmVPX
776166		Nucleus	3	0.000	1.000	947	100000945	100000050	Mock anti-PSF-A546 8C-S-PSF V2.00	0	5. Mock and anti-PSF-A546_Pos009_S001	00-L76HxL4JaTkj3j7ZWrmVPX
806912		Nucleus	3	0.000	1.000	948	100000946	100000051	Mock anti-PSF-A546 8C-S-PSF V2.00	0	5. Mock and anti-PSF-A546_Pos009_S001	00-L76HxL4JaTkj3j7ZWrmVPX
840293		Nucleus	3	0.000	1.000	949	100000947	100000052	Mock anti-PSF-A546 8C-S-PSF V2.00	0	5. Mock and anti-PSF-A546_Pos009_S001	00-L76HxL4JaTkj3j7ZWrmVPX
1.04653e+006		Nucleus	3	0.000	1.000	950	100000948	100000053	Mock anti-PSF-A546 8C-S-PSF V2.00	0	5. Mock and anti-PSF-A546_Pos009_S001	00-L76HxL4JaTkj3j7ZWrmVPX
999401		Nucleus	3	0.000	1.000	951	100000949	100000054	Mock anti-PSF-A546 8C-S-PSF V2.00	0	5. Mock and anti-PSF-A546_Pos009_S001	00-L76HxL4JaTkj3j7ZWrmVPX
970255		Nucleus	3	0.000	1.000	952	100000950	100000055	Mock anti-PSF-A546 8C-S-PSF V2.00	0	5. Mock and anti-PSF-A546_Pos009_S001	00-L76HxL4JaTkj3j7ZWrmVPX
1.94311e+006		Nucleus	3	0.000	1.000	953	100000951	100000056	Mock anti-PSF-A546 8C-S-PSF V2.00	0	5. Mock and anti-PSF-A546_Pos009_S001	00-L76HxL4JaTkj3j7ZWrmVPX
1.85708e+006		Nucleus	3	0.000	1.000	954	100000952	100000057	Mock anti-PSF-A546 8C-S-PSF V2.00	0	5. Mock and anti-PSF-A546_Pos009_S001	00-L76HxL4JaTkj3j7ZWrmVPX
1.02407e+006		Nucleus	3	0.000	1.000	955	100000953	100000058	Mock anti-PSF-A546 8C-S-PSF V2.00	0	5. Mock and anti-PSF-A546_Pos009_S001	00-L76HxL4JaTkj3j7ZWrmVPX
929854		Nucleus	3	0.000	1.000	956	100000954	100000059	Mock anti-PSF-A546 8C-S-PSF V2.00	0	5. Mock and anti-PSF-A546_Pos009_S001	00-L76HxL4JaTkj3j7ZWrmVPX
1.13995e+006		Nucleus	3	0.000	1.000	957	100000955	100000060	Mock anti-PSF-A546 8C-S-PSF V2.00	0	5. Mock and anti-PSF-A546_Pos009_S001	00-L76HxL4JaTkj3j7ZWrmVPX
778947		Nucleus	3	0.000	1.000	958	100000956	100000061	Mock anti-PSF-A546 8C-S-PSF V2.00	0	5. Mock and anti-PSF-A546_Pos009_S001	00-L76HxL4JaTkj3j7ZWrmVPX
1.813e+006		Nucleus	3	0.000	1.000	959	100000957	100000062	Mock anti-PSF-A546 8C-S-PSF V2.00	0	5. Mock and anti-PSF-A546_Pos009_S001	00-L76HxL4JaTkj3j7ZWrmVPX
1.17972e+006		Nucleus	3	0.000	1.000	960	100000958	100000063	Mock anti-PSF-A546 8C-S-PSF V2.00	0	5. Mock and anti-PSF-A546_Pos009_S001	00-L76HxL4JaTkj3j7ZWrmVPX
1.09556e+006		Nucleus	3	0.000	1.000	961	100000959	100000064	Mock anti-PSF-A546 8C-S-PSF V2.00	0	5. Mock and anti-PSF-A546_Pos009_S001	00-L76HxL4JaTkj3j7ZWrmVPX
2.48411e+006		Nucleus	3	0.000	1.000	962	100000960	100000065	Mock anti-PSF-A546 8C-S-PSF V2.00	0	5. Mock and anti-PSF-A546_Pos009_S001	00-L76HxL4JaTkj3j7ZWrmVPX
1.02577e+006		Nucleus	3	0.000	1.000	963	100000961	100000066	Mock anti-PSF-A546 8C-S-PSF V2.00	0	5. Mock and anti-PSF-A546_Pos009_S001	00-L76HxL4JaTkj3j7ZWrmVPX
2.10803e+006		Nucleus	3	0.000	1.000	964	100000962	100000067	Mock anti-PSF-A546 8C-S-PSF V2.00	0	5. Mock and anti-PSF-A546_Pos009_S001	00-L76HxL4JaTkj3j7ZWrmVPX
1.0739e+006		Nucleus	3	0.000	1.000	965	100000963	100000068	Mock anti-PSF-A546 8C-S-PSF V2.00	0	5. Mock and anti-PSF-A546_Pos009_S001	00-L76HxL4JaTkj3j7ZWrmVPX
2.10281e+006		Nucleus	3	0.000	1.000	966	100000964	100000069	Mock anti-PSF-A546 8C-S-PSF V2.00	0	5. Mock and anti-PSF-A546_Pos009_S001	00-L76HxL4JaTkj3j7ZWrmVPX
950203		Nucleus	3	0.000	1.000	967	100000965	100000070	Mock anti-PSF-A546 8C-S-PSF V2.00	0	5. Mock and anti-PSF-A546_Pos009_S001	00-L76HxL4JaTkj3j7ZWrmVPX
1.51626e+006		Nucleus	3	0.000	1.000	968	100000966	100000071	Mock anti-PSF-A546 8C-S-PSF V2.00	0	5. Mock and anti-PSF-A546_Pos009_S001	00-L76HxL4JaTkj3j7ZWrmVPX
869414		Nucleus	3	0.000	1.000	969	100000967	100000072	Mock anti-PSF-A546 8C-S-PSF V2.00	0	5. Mock and anti-PSF-A546_Pos009_S001	00-L76HxL4JaTkj3j7ZWrmVPX
941618		Nucleus	3	0.000	1.000	970	100000968	100000073	Mock anti-PSF-A546 8C-S-PSF V2.00	0	5. Mock and anti-PSF-A546_Pos009_S001	00-L76HxL4JaTkj3j7ZWrmVPX
1.11493e+006		Nucleus	3	0.000	1.000	971	100000969	100000074	Mock anti-PSF-A546 8C-S-PSF V2.00	0	5. Mock and anti-PSF-A546_Pos009_S001	00-L76HxL4JaTkj3j7ZWrmVPX
901902		Nucleus	3	0.000	1.000	972	100000970	100000075	Mock anti-PSF-A546 8C-S-PSF V2.00	0	5. Mock and anti-PSF-A546_Pos009_S001	00-L76HxL4JaTkj3j7ZWrmVPX
1.31966e+006		Nucleus	3	0.000	1.000	973	100000971	100000076	Mock anti-PSF-A546 8C-S-PSF V2.00	0	5. Mock and anti-PSF-A546_Pos009_S001	00-L76HxL4JaTkj3j7ZWrmVPX
1.44726e+006		Nucleus	3	0.000	1.000	974	100000972	100000077	Mock anti-PSF-A546 8C-S-PSF V2.00	0	5. Mock and anti-PSF-A546_Pos009_S001	00-L76HxL4JaTkj3j7ZWrmVPX
874050		Nucleus	3	0.000	1.000	975	100000973	100000078	Mock anti-PSF-A546 8C-S-PSF V2.00	0	5. Mock and anti-PSF-A546_Pos009_S001	00-L76HxL4JaTkj3j7ZWrmVPX
964800		Nucleus	3	0.000	1.000	976	100000974	100000079	Mock anti-PSF-A546 8C-S-PSF V2.00	0	5. Mock and anti-PSF-A546_Pos009_S001	00-L76HxL4JaTkj3j7ZWrmVPX
900689		Nucleus	3	0.000	1.000	977	100000975	100000080	Mock anti-PSF-A546 8C-S-PSF V2.00	0	5. Mock and anti-PSF-A546_Pos009_S001	00-L76HxL4JaTkj3j7ZWrmVPX
960998		Nucleus	3	0.000	1.000	978	100000976	100000081	Mock anti-PSF-A546 8C-S-PSF V2.00	0	5. Mock and anti-PSF-A546_Pos009_S001	00-L76HxL4JaTkj3j7ZWrmVPX
972305		Nucleus	3	0.000	1.000	979	100000977	100000082	Mock anti-PSF-A546 8C-S-PSF V2.00	0	5. Mock and anti-PSF-A546_Pos009_S001	00-L76HxL4JaTkj3j7ZWrmVPX
813470		Nucleus	3	0.000	1.000	980	100000978	100000083	Mock anti-PSF-A546 8C-S-PSF V2.00	0	5. Mock and anti-PSF-A546_Pos009_S001	00-L76HxL4JaTkj3j7ZWrmVPX
1.03166e+006		Nucleus	3	0.000	1.000	981	100000979	100000084	Mock anti-PSF-A546 8C-S-PSF V2.00	0	5. Mock and anti-PSF-A546_Pos009_S001	00-L76HxL4JaTkj3j7ZWrmVPX
842564		Nucleus	3	0.000	1.000	982	100000980	100000085	Mock anti-PSF-A546 8C-S-PSF V2.00	0	5. Mock and anti-PSF-A546_Pos009_S001	00-L76HxL4JaTkj3j7ZWrmVPX
997907		Nucleus	3	0.000	1.000	983	100000981	100000086	Mock anti-PSF-A546 8C-S-PSF V2.00	0	5. Mock and anti-PSF-A546_Pos009_S001	00-L76HxL4JaTkj3j7ZWrmVPX
898344		Nucleus	3	0.000	1.000	984	100000982	100000087	Mock anti-PSF-A546 8C-S-PSF V2.00	0	5. Mock and anti-PSF-A546_Pos009_S001	00-L76HxL4JaTkj3j7ZWrmVPX
951096		Nucleus	3	0.000	1.000	985	100000983	100000088	Mock anti-PSF-A546 8C-S-PSF V2.00	0	5. Mock and anti-PSF-A546_Pos009_S001	00-L76HxL4JaTkj3j7ZWrmVPX
996587		Nucleus	3	0.000	1.000	986	100000984	100000089	Mock anti-PSF-A546 8C-S-PSF V2.00	0	5. Mock and anti-PSF-A546_Pos009_S001	00-L76HxL4JaTkj3j7ZWrmVPX
1.05866e+006		Nucleus	3	0.000	1.000	987	100000985	100000090	Mock anti-PSF-A546 8C-S-PSF V2.00	0	5. Mock and anti-PSF-A546_Pos009_S001	00-L76HxL4JaTkj3j7ZWrmVPX
1.06803e+006		Nucleus	3	0.000	1.000	988	100000986	100000091	Mock anti-PSF-A546 8C-S-PSF V2.00	0	5. Mock and anti-PSF-A546_Pos009_S001	00-L76HxL4JaTkj3j7ZWrmVPX
1.92515e+006		Nucleus	3	0.000	1.000	989	100000987	100000092	Mock anti-PSF-A546 8C-S-PSF V2.00	0	5. Mock and anti-PSF-A546_Pos009_S001	00-L76HxL4JaTkj3j7ZWrmVPX
1.07102e+006		Nucleus	3	0.000	1.000	990	100000988	100000093	Mock anti-PSF-A546 8C-S-PSF V2.00	0	5. Mock and anti-PSF-A546_Pos009_S001	00-L76HxL4JaTkj3j7ZWrmVPX
2.30528e+006		Nucleus	3	0.000	1.000	991	100000989	100000094	Mock anti-PSF-A546 8C-S-PSF V2.00	0	5. Mock and anti-PSF-A546_Pos009_S001	00-L76HxL4JaTkj3j7ZWrmVPX
2.33278e+006		Nucleus	3	0.000	1.000	992	100000990	100000095	Mock anti-PSF-A546 8C-S-PSF V2.00	0	5. Mock and anti-PSF-A546_Pos009_S001	00-L76HxL4JaTkj3j7ZWrmVPX
1.16199e+006		Nucleus	3	0.000	1.000	993	100000991	100000096	Mock anti-PSF-A546 8C-S-PSF V2.00	0	5. Mock and anti-PSF-A546_Pos009_S001	00-L76HxL4JaTkj3j7ZWrmVPX
1.22169e+006		Nucleus	3	0.000	1.000	994	100000992	100000097	Mock anti-PSF-A546 8C-S-PSF V2.00	0	5. Mock and anti-PSF-A546_Pos009_S001	00-L76HxL4JaTkj3j7ZWrmVPX
2.00021e+006		Nucleus	3	0.000	1.000	995	100000993	100000098	Mock anti-PSF-A546 8C-S-PSF V2.00	0	5. Mock and anti-PSF-A546_Pos009_S001	00-L76HxL4JaTkj3j7ZWrmVPX
1.71297e+006		Nucleus	3	0.000	1.000	996	100000994	100000099	Mock anti-PSF-A546 8C-S-PSF V2.00	0	5. Mock and anti-PSF-A546_Pos009_S001	00-L76HxL4JaTkj3j7ZWrmVPX
1.0363e+006		Nucleus	3	0.000	1.000	997	100000995	100000100	Mock anti-PSF-A546 8C-S-PSF V2.00	0	5. Mock and anti-PSF-A546_Pos009_S001	00-L76HxL4JaTkj3j7ZWrmVPX
1.10426e+006		Nucleus	3	0.000	1.000	998	100000996	100000101	Mock anti-PSF-A546 8C-S-PSF V2.00	0	5. Mock and anti-PSF-A546_Pos009_S001	00-L76HxL4JaTkj3j7ZWrmVPX
1.05793e+006		Nucleus	3	0.000	1.000	999	100000997	100000102	Mock anti-PSF-A546 8C-S-PSF V2.00	0	5. Mock and anti-PSF-A546_Pos009_S001	00-L76HxL4JaTkj3j7ZWrmVPX
1.07242e+006		Nucleus	3	0.000	1.000	1000	100000998	100000103	Mock anti-PSF-A546 8C-S-PSF V2.00	0	5. Mock and anti-PSF-A546_Pos009_S001	00-L76HxL4JaTkj3j7ZWrmVPX
982522		Nucleus	3	0.000	1.000	1001	100000999	100000104	Mock anti-PSF-A546 8C-S-PSF V2.00	0	5. Mock and anti-PSF-A546_Pos009_S001	00-L76HxL4JaTkj3j7ZWrmVPX
873670		Nucleus	3	0.000	1.000	1002	100001000	100000105	Mock anti-PSF-A546 8C-S-PSF V2.00	0	5. Mock and anti-PSF-A546_Pos009_S001	00-L76HxL4JaTkj3j7ZWrmVPX
1.38726e+006		Nucleus	3	0.000	1.000	1003	100001001	100000106	Mock anti-PSF-A546 8C-S-PSF V2.00	0	5. Mock and anti-PSF-A546_Pos009_S001	00-L76HxL4JaTkj3j7ZWrmVPX
992294		Nucleus	3	0.000	1.000	1004	100001002	100000107	Mock anti-PSF-A546 8C-S-PSF V2.00	0	5. Mock and anti-PSF-A546_Pos009_S001	00-L76HxL4JaTkj3j7ZWrmVPX
3.01588e+006		Nucleus	3	0.000	1.000	1005	100001003	100000108	Mock anti-PSF-A546 8C-S-PSF V2.00	0	5. Mock and anti-PSF-A546_Pos009_S001	00-L76HxL4JaTkj3j7ZWrmVPX
1.45012e+006		Nucleus	3	0.000	1.000	1006	100001004	100000109	Mock anti-PSF-A546 8C-S-PSF V2.00	0	5. Mock and anti-PSF-A546_Pos009_S001	00-L76HxL4JaTkj3j7ZWrmVPX
5.17087e+006		Nucleus	3	0.000	1.000	1007	100001005	100000110	Mock anti-PSF-A546 8C-S-PSF V2.00	0	5. Mock and anti-PSF-A546_Pos009_S001	00-L76HxL4JaTkj3j7ZWrmVPX
986945		Nucleus	3	0.000	1.000	1008	100001006	100000111	Mock anti-PSF-A546 8C-S-PSF V2.00	0	5. Mock and anti-PSF-A546_Pos009_S001	00-L76HxL4JaTkj3j7ZWrmVPX
1.19568e+006		Nucleus	3	0.000	1.000	1009	100001007	100000112	Mock anti-PSF-A546 8C-S-PSF V2.00	0	5. Mock and anti-PSF-A546_Pos009_S001	00-L76HxL4JaTkj3j7ZWrmVPX
2.57356e+006		Nucleus	3	0.000	1.000	1010	100001008	100000113	Mock anti-PSF-A546 8C-S-PSF V2.00	0	5. Mock and anti-PSF-A546_Pos009_S001	00-L76HxL4JaTkj3j7ZWrmVPX
933226		Nucleus	3	0.000	1.000	1011	100001009	100000114	Mock anti-PSF-A546 8C-S-PSF V2.00	0	5. Mock and anti-PSF-A546_Pos009_S001	00-L76HxL4JaTkj3j7ZWrmVPX
1.81755e+006		Nucleus	3	0.000	1.000	1012	100001010	100000115	Mock anti-PSF-A546 8C-S-PSF V2.00	0	5. Mock and anti-PSF-A546_Pos009_S001	00-L76HxL4JaTkj3j7ZWrmVPX
1.44258e+006		Nucleus	3	0.000	1.000	1013	100001011	100000116	Mock anti-PSF-A546 8C-S-PSF V2.00	0	5. Mock and anti-PSF-A546_Pos009_S001	00-L76HxL4JaTkj3j7ZWrmVPX
1.00695e+006		Nucleus	3	0.000	1.000	1014	100001012	100000117	Mock anti-PSF-A546 8C-S-PSF V2.00	0	5. Mock and anti-PSF-A546_Pos009_S001	00-L76HxL4JaTkj3j7ZWrmVPX
1.8289e+006		Nucleus	3	0.000	1.000	1015	100001013	100000118	Mock anti-PSF-A546 8C-S-PSF V2.00	0	5. Mock and anti-PSF-A546_Pos009_S001	00-L76HxL4JaTkj3j7ZWrmVPX
1.00377e+006		Nucleus	3	0.000	1.000	1016	100001014	100000119	Mock anti-PSF-A546 8C-S-PSF V2.00	0	5. Mock and anti-PSF-A546_Pos009_S001	00-L76HxL4JaTkj3j7ZWrmVPX
2.06056e+006		Nucleus	3	0.000	1.000	1017	100001015	100000120	Mock anti-PSF-A546 8C-S-PSF V2.00	0	5. Mock and anti-PSF-A546_Pos009_S001	00-L76HxL4JaTkj3j7ZWrmVPX
2.93266e+006		Nucleus	3	0.000	1.000	1018	100001016	100000121	Mock anti-PSF-A546 8C-S-PSF V2.00	0	5. Mock and anti-PSF-A546_Pos009_S001	00-L76HxL4JaTkj3j7ZWrmVPX
2.67655e+006		Nucleus	3	0.000	1.000	1019	100001017	100000122	Mock anti-PSF-A546 8C-S-PSF V2.00	0	5. Mock and anti-PSF-A546_Pos009_S001	00-L76HxL4JaTkj3j7ZWrmVPX
1.59138e+006		Nucleus	3	0.000	1.000	1020	100001018	100000123	Mock anti-PSF-A546 8C-S-PSF V2.00	0	5. Mock and anti-PSF-A546_Pos009_S001	00-L76HxL4JaTkj3j7ZWrmVPX
991814		Nucleus	3	0.000	1.000	1021	100001019	100000124	Mock anti-PSF-A546 8C-S-PSF V2.00	0	5. Mock and anti-PSF-A546_Pos009_S001	00-L76HxL4JaTkj3j7ZWrmVPX
2.05272e+006		Nucleus	3	0.000	1.000	1022	100001020	100000125	Mock anti-PSF-A546 8C-S-PSF V2.00	0	5. Mock and anti-PSF-A546_Pos009_S001	00-L76HxL4JaTkj3j7ZWrmVPX
1.12573e+006		Nucleus	3	0.000	1.000	1023	100001021	100000126	Mock anti-PSF-A546 8C-S-PSF V2.00	0	5. Mock and anti-PSF-A546_Pos009_S001	00-L76HxL4JaTkj3j7ZWrmVPX
1.12741e+006		Nucleus	3	0.000	1.000	1024	100001022	100000127	Mock anti-PSF-A546 8C-S-PSF V2.00	0	5. Mock and anti-PSF-A546_Pos009_S001	00-L76HxL4JaTkj3j7ZWrmVPX
2.76348e+006		Nucleus	3	0.000	1.000	1025	100001023	100000128	Mock anti-PSF-A546 8C-S-PSF V2.00	0	5. Mock and anti-PSF-A546_Pos009_S001	00-L76HxL4JaTkj3j7ZWrmVPX
1.80342e+006		Nucleus	3	0.000	1.000	1026	100001024	100000129	Mock anti-PSF-A546 8C-S-PSF V2.00	0	5. Mock and anti-PSF-A546_Pos009_S001	00-L76HxL4JaTkj3j7ZWrmVPX
3.30054e+006		Nucleus	3	0.000	1.000	1027	100001025	100000130	Mock anti-PSF-A546 8C-S-PSF V2.00	0	5. Mock and anti-PSF-A546_Pos009_S001	00-L76HxL4JaTkj3j7ZWrmVPX
1.77184e+006		Nucleus	3	0.000	1.000	1028	100001026	100000131	Mock anti-PSF-A546 8C-S-PSF V2.00	0	5. Mock and anti-PSF-A546_Pos009_S001	00-L76HxL4JaTkj3j7ZWrmVPX
1.17128e+006		Nucleus	3	0.000	1.000	1029	100001027	100000132	Mock anti-PSF-A546 8C-S-PSF V2.00	0	5. Mock and anti-PSF-A546_Pos009_S001	00-L76HxL4JaTkj3j7ZWrmVPX
1.94502e+006		Nucleus	3	0.000	1.000	1030	100001028	100000133	Mock anti-PSF-A546 8C-S-PSF V2.00	0	5. Mock and anti-PSF-A546_Pos009_S001	00-L76HxL4JaTkj3j7ZWrmVPX
1.14792e+006		Nucleus	3	0.000	1.000	1031	100001029	100000000	Mock anti-PSF-A546 8C-S-PSF V2.00	0	5. Mock and anti-PSF-A546_Pos010_S001	00-UE2xQDFVq6VRbAPGThU5Fg
1.58726e+006		Nucleus	3	0.000	1.000	1032	100001030	100000001	Mock anti-PSF-A546 8C-S-PSF V2.00	0	5. Mock and anti-PSF-A546_Pos010_S001	00-UE2xQDFVq6VRbAPGThU5Fg
1.16567e+006		Nucleus	3	0.000	1.000	1033	100001031	100000002	Mock anti-PSF-A546 8C-S-PSF V2.00	0	5. Mock and anti-PSF-A546_Pos010_S001	00-UE2xQDFVq6VRbAPGThU5Fg
1.14643e+006		Nucleus	3	0.000	1.000	1034	100001032	100000003	Mock anti-PSF-A546 8C-S-PSF V2.00	0	5. Mock and anti-PSF-A546_Pos010_S001	00-UE2xQDFVq6VRbAPGThU5Fg
1.41983e+006		Nucleus	3	0.000	1.000	1035	100001033	100000004	Mock anti-PSF-A546 8C-S-PSF V2.00	0	5. Mock and anti-PSF-A546_Pos010_S001	00-UE2xQDFVq6VRbAPGThU5Fg
968235		Nucleus	3	0.000	1.000	1036	100001034	100000005	Mock anti-PSF-A546 8C-S-PSF V2.00	0	5. Mock and anti-PSF-A546_Pos010_S001	00-UE2xQDFVq6VRbAPGThU5Fg
1.04897e+006		Nucleus	3	0.000	1.000	1037	100001035	100000006	Mock anti-PSF-A546 8C-S-PSF V2.00	0	5. Mock and anti-PSF-A546_Pos010_S001	00-UE2xQDFVq6VRbAPGThU5Fg
990406		Nucleus	3	0.000	1.000	1038	100001036	100000007	Mock anti-PSF-A546 8C-S-PSF V2.00	0	5. Mock and anti-PSF-A546_Pos010_S001	00-UE2xQDFVq6VRbAPGThU5Fg
1.03573e+006		Nucleus	3	0.000	1.000	1039	100001037	100000008	Mock anti-PSF-A546 8C-S-PSF V2.00	0	5. Mock and anti-PSF-A546_Pos010_S001	00-UE2xQDFVq6VRbAPGThU5Fg
926756		Nucleus	3	0.000	1.000	1040	100001038	100000009	Mock anti-PSF-A546 8C-S-PSF V2.00	0	5. Mock and anti-PSF-A546_Pos010_S001	00-UE2xQDFVq6VRbAPGThU5Fg
1.11054e+006		Nucleus	3	0.000	1.000	1041	100001039	100000010	Mock anti-PSF-A546 8C-S-PSF V2.00	0	5. Mock and anti-PSF-A546_Pos010_S001	00-UE2xQDFVq6VRbAPGThU5Fg
1.03157e+006		Nucleus	3	0.000	1.000	1042	100001040	100000011	Mock anti-PSF-A546 8C-S-PSF V2.00	0	5. Mock and anti-PSF-A546_Pos010_S001	00-UE2xQDFVq6VRbAPGThU5Fg
994550		Nucleus	3	0.000	1.000	1043	100001041	100000012	Mock anti-PSF-A546 8C-S-PSF V2.00	0	5. Mock and anti-PSF-A546_Pos010_S001	00-UE2xQDFVq6VRbAPGThU5Fg
970260		Nucleus	3	0.000	1.000	1044	100001042	100000013	Mock anti-PSF-A546 8C-S-PSF V2.00	0	5. Mock and anti-PSF-A546_Pos010_S001	00-UE2xQDFVq6VRbAPGThU5Fg
1.97148e+006		Nucleus	3	0.000	1.000	1045	100001043	100000014	Mock anti-PSF-A546 8C-S-PSF V2.00	0	5. Mock and anti-PSF-A546_Pos010_S001	00-UE2xQDFVq6VRbAPGThU5Fg
2.01408e+006		Nucleus	3	0.000	1.000	1046	100001044	100000015	Mock anti-PSF-A546 8C-S-PSF V2.00	0	5. Mock and anti-PSF-A546_Pos010_S001	00-UE2xQDFVq6VRbAPGThU5Fg
1.3435e+006		Nucleus	3	0.000	1.000	1047	100001045	100000016	Mock anti-PSF-A546 8C-S-PSF V2.00	0	5. Mock and anti-PSF-A546_Pos010_S001	00-UE2xQDFVq6VRbAPGThU5Fg
1.87386e+006		Nucleus	3	0.000	1.000	1048	100001046	100000017	Mock anti-PSF-A546 8C-S-PSF V2.00	0	5. Mock and anti-PSF-A546_Pos010_S001	00-UE2xQDFVq6VRbAPGThU5Fg
1.07674e+006		Nucleus	3	0.000	1.000	1049	100001047	100000018	Mock anti-PSF-A546 8C-S-PSF V2.00	0	5. Mock and anti-PSF-A546_Pos010_S001	00-UE2xQDFVq6VRbAPGThU5Fg
1.13026e+006		Nucleus	3	0.000	1.000	1050	100001048	100000019	Mock anti-PSF-A546 8C-S-PSF V2.00	0	5. Mock and anti-PSF-A546_Pos010_S001	00-UE2xQDFVq6VRbAPGThU5Fg
1.08065e+006		Nucleus	3	0.000	1.000	1051	100001049	100000020	Mock anti-PSF-A546 8C-S-PSF V2.00	0	5. Mock and anti-PSF-A546_Pos010_S001	00-UE2xQDFVq6VRbAPGThU5Fg
1.19099e+006		Nucleus	3	0.000	1.000	1052	100001050	100000021	Mock anti-PSF-A546 8C-S-PSF V2.00	0	5. Mock and anti-PSF-A546_Pos010_S001	00-UE2xQDFVq6VRbAPGThU5Fg
1.06029e+006		Nucleus	3	0.000	1.000	1053	100001051	100000022	Mock anti-PSF-A546 8C-S-PSF V2.00	0	5. Mock and anti-PSF-A546_Pos010_S001	00-UE2xQDFVq6VRbAPGThU5Fg
1.23505e+006		Nucleus	3	0.000	1.000	1054	100001052	100000023	Mock anti-PSF-A546 8C-S-PSF V2.00	0	5. Mock and anti-PSF-A546_Pos010_S001	00-UE2xQDFVq6VRbAPGThU5Fg
2.10557e+006		Nucleus	3	0.000	1.000	1055	100001053	100000024	Mock anti-PSF-A546 8C-S-PSF V2.00	0	5. Mock and anti-PSF-A546_Pos010_S001	00-UE2xQDFVq6VRbAPGThU5Fg
1.05118e+006		Nucleus	3	0.000	1.000	1056	100001054	100000025	Mock anti-PSF-A546 8C-S-PSF V2.00	0	5. Mock and anti-PSF-A546_Pos010_S001	00-UE2xQDFVq6VRbAPGThU5Fg
2.40514e+006		Nucleus	3	0.000	1.000	1057	100001055	100000026	Mock anti-PSF-A546 8C-S-PSF V2.00	0	5. Mock and anti-PSF-A546_Pos010_S001	00-UE2xQDFVq6VRbAPGThU5Fg
974844		Nucleus	3	0.000	1.000	1058	100001056	100000027	Mock anti-PSF-A546 8C-S-PSF V2.00	0	5. Mock and anti-PSF-A546_Pos010_S001	00-UE2xQDFVq6VRbAPGThU5Fg
1.11229e+006		Nucleus	3	0.000	1.000	1059	100001057	100000028	Mock anti-PSF-A546 8C-S-PSF V2.00	0	5. Mock and anti-PSF-A546_Pos010_S001	00-UE2xQDFVq6VRbAPGThU5Fg
919284		Nucleus	3	0.000	1.000	1060	100001058	100000029	Mock anti-PSF-A546 8C-S-PSF V2.00	0	5. Mock and anti-PSF-A546_Pos010_S001	00-UE2xQDFVq6VRbAPGThU5Fg
1.22973e+006		Nucleus	3	0.000	1.000	1061	100001059	100000030	Mock anti-PSF-A546 8C-S-PSF V2.00	0	5. Mock and anti-PSF-A546_Pos010_S001	00-UE2xQDFVq6VRbAPGThU5Fg
1.19474e+006		Nucleus	3	0.000	1.000	1062	100001060	100000031	Mock anti-PSF-A546 8C-S-PSF V2.00	0	5. Mock and anti-PSF-A546_Pos010_S001	00-UE2xQDFVq6VRbAPGThU5Fg
1.18575e+006		Nucleus	3	0.000	1.000	1063	100001061	100000032	Mock anti-PSF-A546 8C-S-PSF V2.00	0	5. Mock and anti-PSF-A546_Pos010_S001	00-UE2xQDFVq6VRbAPGThU5Fg
1.01931e+006		Nucleus	3	0.000	1.000	1064	100001062	100000033	Mock anti-PSF-A546 8C-S-PSF V2.00	0	5. Mock and anti-PSF-A546_Pos010_S001	00-UE2xQDFVq6VRbAPGThU5Fg
1.85693e+006		Nucleus	3	0.000	1.000	1065	100001063	100000034	Mock anti-PSF-A546 8C-S-PSF V2.00	0	5. Mock and anti-PSF-A546_Pos010_S001	00-UE2xQDFVq6VRbAPGThU5Fg
1.76615e+006		Nucleus	3	0.000	1.000	1066	100001064	100000035	Mock anti-PSF-A546 8C-S-PSF V2.00	0	5. Mock and anti-PSF-A546_Pos010_S001	00-UE2xQDFVq6VRbAPGThU5Fg
1.15116e+006		Nucleus	3	0.000	1.000	1067	100001065	100000036	Mock anti-PSF-A546 8C-S-PSF V2.00	0	5. Mock and anti-PSF-A546_Pos010_S001	00-UE2xQDFVq6VRbAPGThU5Fg
1.04179e+006		Nucleus	3	0.000	1.000	1068	100001066	100000037	Mock anti-PSF-A546 8C-S-PSF V2.00	0	5. Mock and anti-PSF-A546_Pos010_S001	00-UE2xQDFVq6VRbAPGThU5Fg
1.09019e+006		Nucleus	3	0.000	1.000	1069	100001067	100000038	Mock anti-PSF-A546 8C-S-PSF V2.00	0	5. Mock and anti-PSF-A546_Pos010_S001	00-UE2xQDFVq6VRbAPGThU5Fg
1.13614e+006		Nucleus	3	0.000	1.000	1070	100001068	100000039	Mock anti-PSF-A546 8C-S-PSF V2.00	0	5. Mock and anti-PSF-A546_Pos010_S001	00-UE2xQDFVq6VRbAPGThU5Fg
1.63113e+006		Nucleus	3	0.000	1.000	1071	100001069	100000040	Mock anti-PSF-A546 8C-S-PSF V2.00	0	5. Mock and anti-PSF-A546_Pos010_S001	00-UE2xQDFVq6VRbAPGThU5Fg
1.06755e+006		Nucleus	3	0.000	1.000	1072	100001070	100000041	Mock anti-PSF-A546 8C-S-PSF V2.00	0	5. Mock and anti-PSF-A546_Pos010_S001	00-UE2xQDFVq6VRbAPGThU5Fg
1.08446e+006		Nucleus	3	0.000	1.000	1073	100001071	100000042	Mock anti-PSF-A546 8C-S-PSF V2.00	0	5. Mock and anti-PSF-A546_Pos010_S001	00-UE2xQDFVq6VRbAPGThU5Fg
1.14503e+006		Nucleus	3	0.000	1.000	1074	100001072	100000043	Mock anti-PSF-A546 8C-S-PSF V2.00	0	5. Mock and anti-PSF-A546_Pos010_S001	00-UE2xQDFVq6VRbAPGThU5Fg
1.17027e+006		Nucleus	3	0.000	1.000	1075	100001073	100000044	Mock anti-PSF-A546 8C-S-PSF V2.00	0	5. Mock and anti-PSF-A546_Pos010_S001	00-UE2xQDFVq6VRbAPGThU5Fg
1.15255e+006		Nucleus	3	0.000	1.000	1076	100001074	100000045	Mock anti-PSF-A546 8C-S-PSF V2.00	0	5. Mock and anti-PSF-A546_Pos010_S001	00-UE2xQDFVq6VRbAPGThU5Fg
1.09049e+006		Nucleus	3	0.000	1.000	1077	100001075	100000046	Mock anti-PSF-A546 8C-S-PSF V2.00	0	5. Mock and anti-PSF-A546_Pos010_S001	00-UE2xQDFVq6VRbAPGThU5Fg
980248		Nucleus	3	0.000	1.000	1078	100001076	100000047	Mock anti-PSF-A546 8C-S-PSF V2.00	0	5. Mock and anti-PSF-A546_Pos010_S001	00-UE2xQDFVq6VRbAPGThU5Fg
1.10004e+006		Nucleus	3	0.000	1.000	1079	100001077	100000048	Mock anti-PSF-A546 8C-S-PSF V2.00	0	5. Mock and anti-PSF-A546_Pos010_S001	00-UE2xQDFVq6VRbAPGThU5Fg
1.93199e+006		Nucleus	3	0.000	1.000	1080	100001078	100000049	Mock anti-PSF-A546 8C-S-PSF V2.00	0	5. Mock and anti-PSF-A546_Pos010_S001	00-UE2xQDFVq6VRbAPGThU5Fg
694286		Nucleus	3	0.000	1.000	1081	100001079	100000050	Mock anti-PSF-A546 8C-S-PSF V2.00	0	5. Mock and anti-PSF-A546_Pos010_S001	00-UE2xQDFVq6VRbAPGThU5Fg
3.06759e+006		Nucleus	3	0.000	1.000	1082	100001080	100000051	Mock anti-PSF-A546 8C-S-PSF V2.00	0	5. Mock and anti-PSF-A546_Pos010_S001	00-UE2xQDFVq6VRbAPGThU5Fg
1.10083e+006		Nucleus	3	0.000	1.000	1083	100001081	100000052	Mock anti-PSF-A546 8C-S-PSF V2.00	0	5. Mock and anti-PSF-A546_Pos010_S001	00-UE2xQDFVq6VRbAPGThU5Fg
1.0906e+006		Nucleus	3	0.000	1.000	1084	100001082	100000053	Mock anti-PSF-A546 8C-S-PSF V2.00	0	5. Mock and anti-PSF-A546_Pos010_S001	00-UE2xQDFVq6VRbAPGThU5Fg
939005		Nucleus	3	0.000	1.000	1085	100001083	100000054	Mock anti-PSF-A546 8C-S-PSF V2.00	0	5. Mock and anti-PSF-A546_Pos010_S001	00-UE2xQDFVq6VRbAPGThU5Fg
1.58026e+006		Nucleus	3	0.000	1.000	1086	100001084	100000055	Mock anti-PSF-A546 8C-S-PSF V2.00	0	5. Mock and anti-PSF-A546_Pos010_S001	00-UE2xQDFVq6VRbAPGThU5Fg
1.06117e+006		Nucleus	3	0.000	1.000	1087	100001085	100000056	Mock anti-PSF-A546 8C-S-PSF V2.00	0	5. Mock and anti-PSF-A546_Pos010_S001	00-UE2xQDFVq6VRbAPGThU5Fg
497931		Nucleus	3	0.000	1.000	1088	100001086	100000057	Mock anti-PSF-A546 8C-S-PSF V2.00	0	5. Mock and anti-PSF-A546_Pos010_S001	00-UE2xQDFVq6VRbAPGThU5Fg
1.02816e+006		Nucleus	3	0.000	1.000	1089	100001087	100000058	Mock anti-PSF-A546 8C-S-PSF V2.00	0	5. Mock and anti-PSF-A546_Pos010_S001	00-UE2xQDFVq6VRbAPGThU5Fg
1.0382e+006		Nucleus	3	0.000	1.000	1090	100001088	100000059	Mock anti-PSF-A546 8C-S-PSF V2.00	0	5. Mock and anti-PSF-A546_Pos010_S001	00-UE2xQDFVq6VRbAPGThU5Fg
1.1484e+006		Nucleus	3	0.000	1.000	1091	100001089	100000060	Mock anti-PSF-A546 8C-S-PSF V2.00	0	5. Mock and anti-PSF-A546_Pos010_S001	00-UE2xQDFVq6VRbAPGThU5Fg
1.24314e+006		Nucleus	3	0.000	1.000	1092	100001090	100000061	Mock anti-PSF-A546 8C-S-PSF V2.00	0	5. Mock and anti-PSF-A546_Pos010_S001	00-UE2xQDFVq6VRbAPGThU5Fg
857130		Nucleus	3	0.000	1.000	1093	100001091	100000062	Mock anti-PSF-A546 8C-S-PSF V2.00	0	5. Mock and anti-PSF-A546_Pos010_S001	00-UE2xQDFVq6VRbAPGThU5Fg
1.64503e+006		Nucleus	3	0.000	1.000	1094	100001092	100000063	Mock anti-PSF-A546 8C-S-PSF V2.00	0	5. Mock and anti-PSF-A546_Pos010_S001	00-UE2xQDFVq6VRbAPGThU5Fg
1.04266e+006		Nucleus	3	0.000	1.000	1095	100001093	100000064	Mock anti-PSF-A546 8C-S-PSF V2.00	0	5. Mock and anti-PSF-A546_Pos010_S001	00-UE2xQDFVq6VRbAPGThU5Fg
1.82276e+006		Nucleus	3	0.000	1.000	1096	100001094	100000065	Mock anti-PSF-A546 8C-S-PSF V2.00	0	5. Mock and anti-PSF-A546_Pos010_S001	00-UE2xQDFVq6VRbAPGThU5Fg
1.2784e+006		Nucleus	3	0.000	1.000	1097	100001095	100000066	Mock anti-PSF-A546 8C-S-PSF V2.00	0	5. Mock and anti-PSF-A546_Pos010_S001	00-UE2xQDFVq6VRbAPGThU5Fg
1.86251e+006		Nucleus	3	0.000	1.000	1098	100001096	100000067	Mock anti-PSF-A546 8C-S-PSF V2.00	0	5. Mock and anti-PSF-A546_Pos010_S001	00-UE2xQDFVq6VRbAPGThU5Fg
1.81066e+006		Nucleus	3	0.000	1.000	1099	100001097	100000068	Mock anti-PSF-A546 8C-S-PSF V2.00	0	5. Mock and anti-PSF-A546_Pos010_S001	00-UE2xQDFVq6VRbAPGThU5Fg
1.14782e+006		Nucleus	3	0.000	1.000	1100	100001098	100000069	Mock anti-PSF-A546 8C-S-PSF V2.00	0	5. Mock and anti-PSF-A546_Pos010_S001	00-UE2xQDFVq6VRbAPGThU5Fg
1.04471e+006		Nucleus	3	0.000	1.000	1101	100001099	100000070	Mock anti-PSF-A546 8C-S-PSF V2.00	0	5. Mock and anti-PSF-A546_Pos010_S001	00-UE2xQDFVq6VRbAPGThU5Fg
1.13234e+006		Nucleus	3	0.000	1.000	1102	100001100	100000071	Mock anti-PSF-A546 8C-S-PSF V2.00	0	5. Mock and anti-PSF-A546_Pos010_S001	00-UE2xQDFVq6VRbAPGThU5Fg
3.09384e+006		Nucleus	3	0.000	1.000	1103	100001101	100000072	Mock anti-PSF-A546 8C-S-PSF V2.00	0	5. Mock and anti-PSF-A546_Pos010_S001	00-UE2xQDFVq6VRbAPGThU5Fg
1.92277e+006		Nucleus	3	0.000	1.000	1104	100001102	100000073	Mock anti-PSF-A546 8C-S-PSF V2.00	0	5. Mock and anti-PSF-A546_Pos010_S001	00-UE2xQDFVq6VRbAPGThU5Fg
1.00124e+006		Nucleus	3	0.000	1.000	1105	100001103	100000074	Mock anti-PSF-A546 8C-S-PSF V2.00	0	5. Mock and anti-PSF-A546_Pos010_S001	00-UE2xQDFVq6VRbAPGThU5Fg
2.20309e+006		Nucleus	3	0.000	1.000	1106	100001104	100000075	Mock anti-PSF-A546 8C-S-PSF V2.00	0	5. Mock and anti-PSF-A546_Pos010_S001	00-UE2xQDFVq6VRbAPGThU5Fg
1.00452e+006		Nucleus	3	0.000	1.000	1107	100001105	100000076	Mock anti-PSF-A546 8C-S-PSF V2.00	0	5. Mock and anti-PSF-A546_Pos010_S001	00-UE2xQDFVq6VRbAPGThU5Fg
1.14523e+006		Nucleus	3	0.000	1.000	1108	100001106	100000077	Mock anti-PSF-A546 8C-S-PSF V2.00	0	5. Mock and anti-PSF-A546_Pos010_S001	00-UE2xQDFVq6VRbAPGThU5Fg
1.2633e+006		Nucleus	3	0.000	1.000	1109	100001107	100000078	Mock anti-PSF-A546 8C-S-PSF V2.00	0	5. Mock and anti-PSF-A546_Pos010_S001	00-UE2xQDFVq6VRbAPGThU5Fg
1.1126e+006		Nucleus	3	0.000	1.000	1110	100001108	100000079	Mock anti-PSF-A546 8C-S-PSF V2.00	0	5. Mock and anti-PSF-A546_Pos010_S001	00-UE2xQDFVq6VRbAPGThU5Fg
1.33184e+006		Nucleus	3	0.000	1.000	1111	100001109	100000080	Mock anti-PSF-A546 8C-S-PSF V2.00	0	5. Mock and anti-PSF-A546_Pos010_S001	00-UE2xQDFVq6VRbAPGThU5Fg
1.53585e+006		Nucleus	3	0.000	1.000	1112	100001110	100000081	Mock anti-PSF-A546 8C-S-PSF V2.00	0	5. Mock and anti-PSF-A546_Pos010_S001	00-UE2xQDFVq6VRbAPGThU5Fg
957546		Nucleus	3	0.000	1.000	1113	100001111	100000082	Mock anti-PSF-A546 8C-S-PSF V2.00	0	5. Mock and anti-PSF-A546_Pos010_S001	00-UE2xQDFVq6VRbAPGThU5Fg
1.02574e+006		Nucleus	3	0.000	1.000	1114	100001112	100000083	Mock anti-PSF-A546 8C-S-PSF V2.00	0	5. Mock and anti-PSF-A546_Pos010_S001	00-UE2xQDFVq6VRbAPGThU5Fg
1.14203e+006		Nucleus	3	0.000	1.000	1115	100001113	100000084	Mock anti-PSF-A546 8C-S-PSF V2.00	0	5. Mock and anti-PSF-A546_Pos010_S001	00-UE2xQDFVq6VRbAPGThU5Fg
976294		Nucleus	3	0.000	1.000	1116	100001114	100000085	Mock anti-PSF-A546 8C-S-PSF V2.00	0	5. Mock and anti-PSF-A546_Pos010_S001	00-UE2xQDFVq6VRbAPGThU5Fg
1.00336e+006		Nucleus	3	0.000	1.000	1117	100001115	100000086	Mock anti-PSF-A546 8C-S-PSF V2.00	0	5. Mock and anti-PSF-A546_Pos010_S001	00-UE2xQDFVq6VRbAPGThU5Fg
1.27814e+006		Nucleus	3	0.000	1.000	1118	100001116	100000087	Mock anti-PSF-A546 8C-S-PSF V2.00	0	5. Mock and anti-PSF-A546_Pos010_S001	00-UE2xQDFVq6VRbAPGThU5Fg
1.02115e+006		Nucleus	3	0.000	1.000	1119	100001117	100000088	Mock anti-PSF-A546 8C-S-PSF V2.00	0	5. Mock and anti-PSF-A546_Pos010_S001	00-UE2xQDFVq6VRbAPGThU5Fg
1.1706e+006		Nucleus	3	0.000	1.000	1120	100001118	100000089	Mock anti-PSF-A546 8C-S-PSF V2.00	0	5. Mock and anti-PSF-A546_Pos010_S001	00-UE2xQDFVq6VRbAPGThU5Fg
1.2381e+006		Nucleus	3	0.000	1.000	1121	100001119	100000090	Mock anti-PSF-A546 8C-S-PSF V2.00	0	5. Mock and anti-PSF-A546_Pos010_S001	00-UE2xQDFVq6VRbAPGThU5Fg
1.19912e+006		Nucleus	3	0.000	1.000	1122	100001120	100000091	Mock anti-PSF-A546 8C-S-PSF V2.00	0	5. Mock and anti-PSF-A546_Pos010_S001	00-UE2xQDFVq6VRbAPGThU5Fg
2.20427e+006		Nucleus	3	0.000	1.000	1123	100001121	100000092	Mock anti-PSF-A546 8C-S-PSF V2.00	0	5. Mock and anti-PSF-A546_Pos010_S001	00-UE2xQDFVq6VRbAPGThU5Fg
1.16823e+006		Nucleus	3	0.000	1.000	1124	100001122	100000093	Mock anti-PSF-A546 8C-S-PSF V2.00	0	5. Mock and anti-PSF-A546_Pos010_S001	00-UE2xQDFVq6VRbAPGThU5Fg
1.08261e+006		Nucleus	3	0.000	1.000	1125	100001123	100000094	Mock anti-PSF-A546 8C-S-PSF V2.00	0	5. Mock and anti-PSF-A546_Pos010_S001	00-UE2xQDFVq6VRbAPGThU5Fg
1.51315e+006		Nucleus	3	0.000	1.000	1126	100001124	100000095	Mock anti-PSF-A546 8C-S-PSF V2.00	0	5. Mock and anti-PSF-A546_Pos010_S001	00-UE2xQDFVq6VRbAPGThU5Fg
1.63811e+006		Nucleus	3	0.000	1.000	1127	100001125	100000096	Mock anti-PSF-A546 8C-S-PSF V2.00	0	5. Mock and anti-PSF-A546_Pos010_S001	00-UE2xQDFVq6VRbAPGThU5Fg
1.45726e+006		Nucleus	3	0.000	1.000	1128	100001126	100000097	Mock anti-PSF-A546 8C-S-PSF V2.00	0	5. Mock and anti-PSF-A546_Pos010_S001	00-UE2xQDFVq6VRbAPGThU5Fg
1.16575e+006		Nucleus	3	0.000	1.000	1129	100001127	100000098	Mock anti-PSF-A546 8C-S-PSF V2.00	0	5. Mock and anti-PSF-A546_Pos010_S001	00-UE2xQDFVq6VRbAPGThU5Fg
1.1402e+006		Nucleus	3	0.000	1.000	1130	100001128	100000099	Mock anti-PSF-A546 8C-S-PSF V2.00	0	5. Mock and anti-PSF-A546_Pos010_S001	00-UE2xQDFVq6VRbAPGThU5Fg
974452		Nucleus	3	0.000	1.000	1131	100001129	100000100	Mock anti-PSF-A546 8C-S-PSF V2.00	0	5. Mock and anti-PSF-A546_Pos010_S001	00-UE2xQDFVq6VRbAPGThU5Fg
956550		Nucleus	3	0.000	1.000	1132	100001130	100000101	Mock anti-PSF-A546 8C-S-PSF V2.00	0	5. Mock and anti-PSF-A546_Pos010_S001	00-UE2xQDFVq6VRbAPGThU5Fg
741063		Nucleus	3	0.000	1.000	1133	100001131	100000102	Mock anti-PSF-A546 8C-S-PSF V2.00	0	5. Mock and anti-PSF-A546_Pos010_S001	00-UE2xQDFVq6VRbAPGThU5Fg
691944		Nucleus	3	0.000	1.000	1134	100001132	100000103	Mock anti-PSF-A546 8C-S-PSF V2.00	0	5. Mock and anti-PSF-A546_Pos010_S001	00-UE2xQDFVq6VRbAPGThU5Fg
1.40094e+006		Nucleus	3	0.000	1.000	1135	100001133	100000104	Mock anti-PSF-A546 8C-S-PSF V2.00	0	5. Mock and anti-PSF-A546_Pos010_S001	00-UE2xQDFVq6VRbAPGThU5Fg
634491		Nucleus	3	0.000	1.000	1136	100001134	100000105	Mock anti-PSF-A546 8C-S-PSF V2.00	0	5. Mock and anti-PSF-A546_Pos010_S001	00-UE2xQDFVq6VRbAPGThU5Fg
821044		Nucleus	3	0.000	1.000	1137	100001135	100000106	Mock anti-PSF-A546 8C-S-PSF V2.00	0	5. Mock and anti-PSF-A546_Pos010_S001	00-UE2xQDFVq6VRbAPGThU5Fg
1.11334e+006		Nucleus	3	0.000	1.000	1138	100001136	100000107	Mock anti-PSF-A546 8C-S-PSF V2.00	0	5. Mock and anti-PSF-A546_Pos010_S001	00-UE2xQDFVq6VRbAPGThU5Fg
1.39978e+006		Nucleus	3	0.000	1.000	1139	100001137	100000108	Mock anti-PSF-A546 8C-S-PSF V2.00	0	5. Mock and anti-PSF-A546_Pos010_S001	00-UE2xQDFVq6VRbAPGThU5Fg
2.24432e+006		Nucleus	3	0.000	1.000	1140	100001138	100000109	Mock anti-PSF-A546 8C-S-PSF V2.00	0	5. Mock and anti-PSF-A546_Pos010_S001	00-UE2xQDFVq6VRbAPGThU5Fg
1.10908e+006		Nucleus	3	0.000	1.000	1141	100001139	100000110	Mock anti-PSF-A546 8C-S-PSF V2.00	0	5. Mock and anti-PSF-A546_Pos010_S001	00-UE2xQDFVq6VRbAPGThU5Fg
1.70151e+006		Nucleus	3	0.000	1.000	1142	100001140	100000111	Mock anti-PSF-A546 8C-S-PSF V2.00	0	5. Mock and anti-PSF-A546_Pos010_S001	00-UE2xQDFVq6VRbAPGThU5Fg
1.03255e+006		Nucleus	3	0.000	1.000	1143	100001141	100000112	Mock anti-PSF-A546 8C-S-PSF V2.00	0	5. Mock and anti-PSF-A546_Pos010_S001	00-UE2xQDFVq6VRbAPGThU5Fg
1.08723e+006		Nucleus	3	0.000	1.000	1144	100001142	100000113	Mock anti-PSF-A546 8C-S-PSF V2.00	0	5. Mock and anti-PSF-A546_Pos010_S001	00-UE2xQDFVq6VRbAPGThU5Fg
1.19686e+006		Nucleus	3	0.000	1.000	1145	100001143	100000114	Mock anti-PSF-A546 8C-S-PSF V2.00	0	5. Mock and anti-PSF-A546_Pos010_S001	00-UE2xQDFVq6VRbAPGThU5Fg
2.44371e+006		Nucleus	3	0.000	1.000	1146	100001144	100000115	Mock anti-PSF-A546 8C-S-PSF V2.00	0	5. Mock and anti-PSF-A546_Pos010_S001	00-UE2xQDFVq6VRbAPGThU5Fg
1.0623e+006		Nucleus	3	0.000	1.000	1147	100001145	100000116	Mock anti-PSF-A546 8C-S-PSF V2.00	0	5. Mock and anti-PSF-A546_Pos010_S001	00-UE2xQDFVq6VRbAPGThU5Fg
1.22737e+006		Nucleus	3	0.000	1.000	1148	100001146	100000117	Mock anti-PSF-A546 8C-S-PSF V2.00	0	5. Mock and anti-PSF-A546_Pos010_S001	00-UE2xQDFVq6VRbAPGThU5Fg
471493		Nucleus	3	0.000	1.000	1149	100001147	100000118	Mock anti-PSF-A546 8C-S-PSF V2.00	0	5. Mock and anti-PSF-A546_Pos010_S001	00-UE2xQDFVq6VRbAPGThU5Fg
871850		Nucleus	3	0.000	1.000	1150	100001148	100000119	Mock anti-PSF-A546 8C-S-PSF V2.00	0	5. Mock and anti-PSF-A546_Pos010_S001	00-UE2xQDFVq6VRbAPGThU5Fg
1.22529e+006		Nucleus	3	0.000	1.000	1151	100001149	100000120	Mock anti-PSF-A546 8C-S-PSF V2.00	0	5. Mock and anti-PSF-A546_Pos010_S001	00-UE2xQDFVq6VRbAPGThU5Fg
579843		Nucleus	3	0.000	1.000	1152	100001150	100000121	Mock anti-PSF-A546 8C-S-PSF V2.00	0	5. Mock and anti-PSF-A546_Pos010_S001	00-UE2xQDFVq6VRbAPGThU5Fg
952705		Nucleus	3	0.000	1.000	1153	100001151	100000122	Mock anti-PSF-A546 8C-S-PSF V2.00	0	5. Mock and anti-PSF-A546_Pos010_S001	00-UE2xQDFVq6VRbAPGThU5Fg
937649		Nucleus	3	0.000	1.000	1154	100001152	100000123	Mock anti-PSF-A546 8C-S-PSF V2.00	0	5. Mock and anti-PSF-A546_Pos010_S001	00-UE2xQDFVq6VRbAPGThU5Fg
1.12538e+006		Nucleus	3	0.000	1.000	1155	100001153	100000124	Mock anti-PSF-A546 8C-S-PSF V2.00	0	5. Mock and anti-PSF-A546_Pos010_S001	00-UE2xQDFVq6VRbAPGThU5Fg
1.19837e+006		Nucleus	3	0.000	1.000	1156	100001154	100000125	Mock anti-PSF-A546 8C-S-PSF V2.00	0	5. Mock and anti-PSF-A546_Pos010_S001	00-UE2xQDFVq6VRbAPGThU5Fg
1.02078e+006		Nucleus	3	0.000	1.000	1157	100001155	100000126	Mock anti-PSF-A546 8C-S-PSF V2.00	0	5. Mock and anti-PSF-A546_Pos010_S001	00-UE2xQDFVq6VRbAPGThU5Fg
1.09442e+006		Nucleus	3	0.000	1.000	1158	100001156	100000127	Mock anti-PSF-A546 8C-S-PSF V2.00	0	5. Mock and anti-PSF-A546_Pos010_S001	00-UE2xQDFVq6VRbAPGThU5Fg
1.31687e+006		Nucleus	3	0.000	1.000	1159	100001157	100000128	Mock anti-PSF-A546 8C-S-PSF V2.00	0	5. Mock and anti-PSF-A546_Pos010_S001	00-UE2xQDFVq6VRbAPGThU5Fg
1.05634e+006		Nucleus	3	0.000	1.000	1160	100001158	100000129	Mock anti-PSF-A546 8C-S-PSF V2.00	0	5. Mock and anti-PSF-A546_Pos010_S001	00-UE2xQDFVq6VRbAPGThU5Fg
945467		Nucleus	3	0.000	1.000	1161	100001159	100000130	Mock anti-PSF-A546 8C-S-PSF V2.00	0	5. Mock and anti-PSF-A546_Pos010_S001	00-UE2xQDFVq6VRbAPGThU5Fg
1.05363e+006		Nucleus	3	0.000	1.000	1162	100001160	100000131	Mock anti-PSF-A546 8C-S-PSF V2.00	0	5. Mock and anti-PSF-A546_Pos010_S001	00-UE2xQDFVq6VRbAPGThU5Fg
1.10661e+006		Nucleus	3	0.000	1.000	1163	100001161	100000132	Mock anti-PSF-A546 8C-S-PSF V2.00	0	5. Mock and anti-PSF-A546_Pos010_S001	00-UE2xQDFVq6VRbAPGThU5Fg
1.18783e+006		Nucleus	3	0.000	1.000	1164	100001162	100000133	Mock anti-PSF-A546 8C-S-PSF V2.00	0	5. Mock and anti-PSF-A546_Pos010_S001	00-UE2xQDFVq6VRbAPGThU5Fg
1.19317e+006		Nucleus	3	0.000	1.000	1165	100001163	100000134	Mock anti-PSF-A546 8C-S-PSF V2.00	0	5. Mock and anti-PSF-A546_Pos010_S001	00-UE2xQDFVq6VRbAPGThU5Fg
1.0289e+006		Nucleus	3	0.000	1.000	1166	100001164	100000135	Mock anti-PSF-A546 8C-S-PSF V2.00	0	5. Mock and anti-PSF-A546_Pos010_S001	00-UE2xQDFVq6VRbAPGThU5Fg
3.88757e+006		Nucleus	3	0.000	1.000	1167	100001165	100000136	Mock anti-PSF-A546 8C-S-PSF V2.00	0	5. Mock and anti-PSF-A546_Pos010_S001	00-UE2xQDFVq6VRbAPGThU5Fg
2.02551e+006		Nucleus	3	0.000	1.000	1168	100001166	100000137	Mock anti-PSF-A546 8C-S-PSF V2.00	0	5. Mock and anti-PSF-A546_Pos010_S001	00-UE2xQDFVq6VRbAPGThU5Fg
2.14368e+006		Nucleus	3	0.000	1.000	1169	100001167	100000000	Mock anti-PSF-A546 8C-S-PSF V2.00	0	5. Mock and anti-PSF-A546_Pos011_S001	00-NGibrUTCv3MPNnxMxpHFRc
1.46253e+006		Nucleus	3	0.000	1.000	1170	100001168	100000001	Mock anti-PSF-A546 8C-S-PSF V2.00	0	5. Mock and anti-PSF-A546_Pos011_S001	00-NGibrUTCv3MPNnxMxpHFRc
1.63379e+006		Nucleus	3	0.000	1.000	1171	100001169	100000002	Mock anti-PSF-A546 8C-S-PSF V2.00	0	5. Mock and anti-PSF-A546_Pos011_S001	00-NGibrUTCv3MPNnxMxpHFRc
929435		Nucleus	3	0.000	1.000	1172	100001170	100000003	Mock anti-PSF-A546 8C-S-PSF V2.00	0	5. Mock and anti-PSF-A546_Pos011_S001	00-NGibrUTCv3MPNnxMxpHFRc
2.22243e+006		Nucleus	3	0.000	1.000	1173	100001171	100000004	Mock anti-PSF-A546 8C-S-PSF V2.00	0	5. Mock and anti-PSF-A546_Pos011_S001	00-NGibrUTCv3MPNnxMxpHFRc
863593		Nucleus	3	0.000	1.000	1174	100001172	100000005	Mock anti-PSF-A546 8C-S-PSF V2.00	0	5. Mock and anti-PSF-A546_Pos011_S001	00-NGibrUTCv3MPNnxMxpHFRc
1.09843e+006		Nucleus	3	0.000	1.000	1175	100001173	100000006	Mock anti-PSF-A546 8C-S-PSF V2.00	0	5. Mock and anti-PSF-A546_Pos011_S001	00-NGibrUTCv3MPNnxMxpHFRc
1.09029e+006		Nucleus	3	0.000	1.000	1176	100001174	100000007	Mock anti-PSF-A546 8C-S-PSF V2.00	0	5. Mock and anti-PSF-A546_Pos011_S001	00-NGibrUTCv3MPNnxMxpHFRc
2.29131e+006		Nucleus	3	0.000	1.000	1177	100001175	100000008	Mock anti-PSF-A546 8C-S-PSF V2.00	0	5. Mock and anti-PSF-A546_Pos011_S001	00-NGibrUTCv3MPNnxMxpHFRc
1.65823e+006		Nucleus	3	0.000	1.000	1178	100001176	100000009	Mock anti-PSF-A546 8C-S-PSF V2.00	0	5. Mock and anti-PSF-A546_Pos011_S001	00-NGibrUTCv3MPNnxMxpHFRc
1.74189e+006		Nucleus	3	0.000	1.000	1179	100001177	100000010	Mock anti-PSF-A546 8C-S-PSF V2.00	0	5. Mock and anti-PSF-A546_Pos011_S001	00-NGibrUTCv3MPNnxMxpHFRc
1.88349e+006		Nucleus	3	0.000	1.000	1180	100001178	100000011	Mock anti-PSF-A546 8C-S-PSF V2.00	0	5. Mock and anti-PSF-A546_Pos011_S001	00-NGibrUTCv3MPNnxMxpHFRc
2.15746e+006		Nucleus	3	0.000	1.000	1181	100001179	100000012	Mock anti-PSF-A546 8C-S-PSF V2.00	0	5. Mock and anti-PSF-A546_Pos011_S001	00-NGibrUTCv3MPNnxMxpHFRc
2.51895e+006		Nucleus	3	0.000	1.000	1182	100001180	100000013	Mock anti-PSF-A546 8C-S-PSF V2.00	0	5. Mock and anti-PSF-A546_Pos011_S001	00-NGibrUTCv3MPNnxMxpHFRc
1.46366e+006		Nucleus	3	0.000	1.000	1183	100001181	100000014	Mock anti-PSF-A546 8C-S-PSF V2.00	0	5. Mock and anti-PSF-A546_Pos011_S001	00-NGibrUTCv3MPNnxMxpHFRc
1.17429e+006		Nucleus	3	0.000	1.000	1184	100001182	100000015	Mock anti-PSF-A546 8C-S-PSF V2.00	0	5. Mock and anti-PSF-A546_Pos011_S001	00-NGibrUTCv3MPNnxMxpHFRc
1.27655e+006		Nucleus	3	0.000	1.000	1185	100001183	100000016	Mock anti-PSF-A546 8C-S-PSF V2.00	0	5. Mock and anti-PSF-A546_Pos011_S001	00-NGibrUTCv3MPNnxMxpHFRc
1.25822e+006		Nucleus	3	0.000	1.000	1186	100001184	100000017	Mock anti-PSF-A546 8C-S-PSF V2.00	0	5. Mock and anti-PSF-A546_Pos011_S001	00-NGibrUTCv3MPNnxMxpHFRc
965705		Nucleus	3	0.000	1.000	1187	100001185	100000018	Mock anti-PSF-A546 8C-S-PSF V2.00	0	5. Mock and anti-PSF-A546_Pos011_S001	00-NGibrUTCv3MPNnxMxpHFRc
2.11168e+006		Nucleus	3	0.000	1.000	1188	100001186	100000019	Mock anti-PSF-A546 8C-S-PSF V2.00	0	5. Mock and anti-PSF-A546_Pos011_S001	00-NGibrUTCv3MPNnxMxpHFRc
920752		Nucleus	3	0.000	1.000	1189	100001187	100000020	Mock anti-PSF-A546 8C-S-PSF V2.00	0	5. Mock and anti-PSF-A546_Pos011_S001	00-NGibrUTCv3MPNnxMxpHFRc
1.4019e+006		Nucleus	3	0.000	1.000	1190	100001188	100000021	Mock anti-PSF-A546 8C-S-PSF V2.00	0	5. Mock and anti-PSF-A546_Pos011_S001	00-NGibrUTCv3MPNnxMxpHFRc
887321		Nucleus	3	0.000	1.000	1191	100001189	100000022	Mock anti-PSF-A546 8C-S-PSF V2.00	0	5. Mock and anti-PSF-A546_Pos011_S001	00-NGibrUTCv3MPNnxMxpHFRc
915418		Nucleus	3	0.000	1.000	1192	100001190	100000023	Mock anti-PSF-A546 8C-S-PSF V2.00	0	5. Mock and anti-PSF-A546_Pos011_S001	00-NGibrUTCv3MPNnxMxpHFRc
1.09216e+006		Nucleus	3	0.000	1.000	1193	100001191	100000024	Mock anti-PSF-A546 8C-S-PSF V2.00	0	5. Mock and anti-PSF-A546_Pos011_S001	00-NGibrUTCv3MPNnxMxpHFRc
1.363e+006		Nucleus	3	0.000	1.000	1194	100001192	100000025	Mock anti-PSF-A546 8C-S-PSF V2.00	0	5. Mock and anti-PSF-A546_Pos011_S001	00-NGibrUTCv3MPNnxMxpHFRc
1.07153e+006		Nucleus	3	0.000	1.000	1195	100001193	100000026	Mock anti-PSF-A546 8C-S-PSF V2.00	0	5. Mock and anti-PSF-A546_Pos011_S001	00-NGibrUTCv3MPNnxMxpHFRc
1.50963e+006		Nucleus	3	0.000	1.000	1196	100001194	100000027	Mock anti-PSF-A546 8C-S-PSF V2.00	0	5. Mock and anti-PSF-A546_Pos011_S001	00-NGibrUTCv3MPNnxMxpHFRc
1.24749e+006		Nucleus	3	0.000	1.000	1197	100001195	100000028	Mock anti-PSF-A546 8C-S-PSF V2.00	0	5. Mock and anti-PSF-A546_Pos011_S001	00-NGibrUTCv3MPNnxMxpHFRc
1.10454e+006		Nucleus	3	0.000	1.000	1198	100001196	100000029	Mock anti-PSF-A546 8C-S-PSF V2.00	0	5. Mock and anti-PSF-A546_Pos011_S001	00-NGibrUTCv3MPNnxMxpHFRc
1.09729e+006		Nucleus	3	0.000	1.000	1199	100001197	100000030	Mock anti-PSF-A546 8C-S-PSF V2.00	0	5. Mock and anti-PSF-A546_Pos011_S001	00-NGibrUTCv3MPNnxMxpHFRc
2.10511e+006		Nucleus	3	0.000	1.000	1200	100001198	100000031	Mock anti-PSF-A546 8C-S-PSF V2.00	0	5. Mock and anti-PSF-A546_Pos011_S001	00-NGibrUTCv3MPNnxMxpHFRc
2.03237e+006		Nucleus	3	0.000	1.000	1201	100001199	100000032	Mock anti-PSF-A546 8C-S-PSF V2.00	0	5. Mock and anti-PSF-A546_Pos011_S001	00-NGibrUTCv3MPNnxMxpHFRc
2.02817e+006		Nucleus	3	0.000	1.000	1202	100001200	100000033	Mock anti-PSF-A546 8C-S-PSF V2.00	0	5. Mock and anti-PSF-A546_Pos011_S001	00-NGibrUTCv3MPNnxMxpHFRc
1.12187e+006		Nucleus	3	0.000	1.000	1203	100001201	100000034	Mock anti-PSF-A546 8C-S-PSF V2.00	0	5. Mock and anti-PSF-A546_Pos011_S001	00-NGibrUTCv3MPNnxMxpHFRc
1.08094e+006		Nucleus	3	0.000	1.000	1204	100001202	100000035	Mock anti-PSF-A546 8C-S-PSF V2.00	0	5. Mock and anti-PSF-A546_Pos011_S001	00-NGibrUTCv3MPNnxMxpHFRc
1.00307e+006		Nucleus	3	0.000	1.000	1205	100001203	100000036	Mock anti-PSF-A546 8C-S-PSF V2.00	0	5. Mock and anti-PSF-A546_Pos011_S001	00-NGibrUTCv3MPNnxMxpHFRc
2.06291e+006		Nucleus	3	0.000	1.000	1206	100001204	100000037	Mock anti-PSF-A546 8C-S-PSF V2.00	0	5. Mock and anti-PSF-A546_Pos011_S001	00-NGibrUTCv3MPNnxMxpHFRc
2.18445e+006		Nucleus	3	0.000	1.000	1207	100001205	100000038	Mock anti-PSF-A546 8C-S-PSF V2.00	0	5. Mock and anti-PSF-A546_Pos011_S001	00-NGibrUTCv3MPNnxMxpHFRc
2.02446e+006		Nucleus	3	0.000	1.000	1208	100001206	100000039	Mock anti-PSF-A546 8C-S-PSF V2.00	0	5. Mock and anti-PSF-A546_Pos011_S001	00-NGibrUTCv3MPNnxMxpHFRc
2.27346e+006		Nucleus	3	0.000	1.000	1209	100001207	100000040	Mock anti-PSF-A546 8C-S-PSF V2.00	0	5. Mock and anti-PSF-A546_Pos011_S001	00-NGibrUTCv3MPNnxMxpHFRc
1.32828e+006		Nucleus	3	0.000	1.000	1210	100001208	100000041	Mock anti-PSF-A546 8C-S-PSF V2.00	0	5. Mock and anti-PSF-A546_Pos011_S001	00-NGibrUTCv3MPNnxMxpHFRc
2.18868e+006		Nucleus	3	0.000	1.000	1211	100001209	100000042	Mock anti-PSF-A546 8C-S-PSF V2.00	0	5. Mock and anti-PSF-A546_Pos011_S001	00-NGibrUTCv3MPNnxMxpHFRc
2.0949e+006		Nucleus	3	0.000	1.000	1212	100001210	100000043	Mock anti-PSF-A546 8C-S-PSF V2.00	0	5. Mock and anti-PSF-A546_Pos011_S001	00-NGibrUTCv3MPNnxMxpHFRc
1.23754e+006		Nucleus	3	0.000	1.000	1213	100001211	100000044	Mock anti-PSF-A546 8C-S-PSF V2.00	0	5. Mock and anti-PSF-A546_Pos011_S001	00-NGibrUTCv3MPNnxMxpHFRc
2.88231e+006		Nucleus	3	0.000	1.000	1214	100001212	100000045	Mock anti-PSF-A546 8C-S-PSF V2.00	0	5. Mock and anti-PSF-A546_Pos011_S001	00-NGibrUTCv3MPNnxMxpHFRc
1.11702e+006		Nucleus	3	0.000	1.000	1215	100001213	100000046	Mock anti-PSF-A546 8C-S-PSF V2.00	0	5. Mock and anti-PSF-A546_Pos011_S001	00-NGibrUTCv3MPNnxMxpHFRc
1.16395e+006		Nucleus	3	0.000	1.000	1216	100001214	100000047	Mock anti-PSF-A546 8C-S-PSF V2.00	0	5. Mock and anti-PSF-A546_Pos011_S001	00-NGibrUTCv3MPNnxMxpHFRc
1.20252e+006		Nucleus	3	0.000	1.000	1217	100001215	100000048	Mock anti-PSF-A546 8C-S-PSF V2.00	0	5. Mock and anti-PSF-A546_Pos011_S001	00-NGibrUTCv3MPNnxMxpHFRc
1.09603e+006		Nucleus	3	0.000	1.000	1218	100001216	100000049	Mock anti-PSF-A546 8C-S-PSF V2.00	0	5. Mock and anti-PSF-A546_Pos011_S001	00-NGibrUTCv3MPNnxMxpHFRc
2.26429e+006		Nucleus	3	0.000	1.000	1219	100001217	100000050	Mock anti-PSF-A546 8C-S-PSF V2.00	0	5. Mock and anti-PSF-A546_Pos011_S001	00-NGibrUTCv3MPNnxMxpHFRc
1.09352e+006		Nucleus	3	0.000	1.000	1220	100001218	100000051	Mock anti-PSF-A546 8C-S-PSF V2.00	0	5. Mock and anti-PSF-A546_Pos011_S001	00-NGibrUTCv3MPNnxMxpHFRc
2.28582e+006		Nucleus	3	0.000	1.000	1221	100001219	100000052	Mock anti-PSF-A546 8C-S-PSF V2.00	0	5. Mock and anti-PSF-A546_Pos011_S001	00-NGibrUTCv3MPNnxMxpHFRc
1.09819e+006		Nucleus	3	0.000	1.000	1222	100001220	100000053	Mock anti-PSF-A546 8C-S-PSF V2.00	0	5. Mock and anti-PSF-A546_Pos011_S001	00-NGibrUTCv3MPNnxMxpHFRc
1.17118e+006		Nucleus	3	0.000	1.000	1223	100001221	100000054	Mock anti-PSF-A546 8C-S-PSF V2.00	0	5. Mock and anti-PSF-A546_Pos011_S001	00-NGibrUTCv3MPNnxMxpHFRc
2.20619e+006		Nucleus	3	0.000	1.000	1224	100001222	100000055	Mock anti-PSF-A546 8C-S-PSF V2.00	0	5. Mock and anti-PSF-A546_Pos011_S001	00-NGibrUTCv3MPNnxMxpHFRc
1.53394e+006		Nucleus	3	0.000	1.000	1225	100001223	100000056	Mock anti-PSF-A546 8C-S-PSF V2.00	0	5. Mock and anti-PSF-A546_Pos011_S001	00-NGibrUTCv3MPNnxMxpHFRc
2.29198e+006		Nucleus	3	0.000	1.000	1226	100001224	100000057	Mock anti-PSF-A546 8C-S-PSF V2.00	0	5. Mock and anti-PSF-A546_Pos011_S001	00-NGibrUTCv3MPNnxMxpHFRc
1.13327e+006		Nucleus	3	0.000	1.000	1227	100001225	100000058	Mock anti-PSF-A546 8C-S-PSF V2.00	0	5. Mock and anti-PSF-A546_Pos011_S001	00-NGibrUTCv3MPNnxMxpHFRc
2.73385e+006		Nucleus	3	0.000	1.000	1228	100001226	100000059	Mock anti-PSF-A546 8C-S-PSF V2.00	0	5. Mock and anti-PSF-A546_Pos011_S001	00-NGibrUTCv3MPNnxMxpHFRc
1.13447e+006		Nucleus	3	0.000	1.000	1229	100001227	100000060	Mock anti-PSF-A546 8C-S-PSF V2.00	0	5. Mock and anti-PSF-A546_Pos011_S001	00-NGibrUTCv3MPNnxMxpHFRc
1.50139e+006		Nucleus	3	0.000	1.000	1230	100001228	100000061	Mock anti-PSF-A546 8C-S-PSF V2.00	0	5. Mock and anti-PSF-A546_Pos011_S001	00-NGibrUTCv3MPNnxMxpHFRc
1.17838e+006		Nucleus	3	0.000	1.000	1231	100001229	100000062	Mock anti-PSF-A546 8C-S-PSF V2.00	0	5. Mock and anti-PSF-A546_Pos011_S001	00-NGibrUTCv3MPNnxMxpHFRc
1.04187e+006		Nucleus	3	0.000	1.000	1232	100001230	100000063	Mock anti-PSF-A546 8C-S-PSF V2.00	0	5. Mock and anti-PSF-A546_Pos011_S001	00-NGibrUTCv3MPNnxMxpHFRc
1.00035e+006		Nucleus	3	0.000	1.000	1233	100001231	100000064	Mock anti-PSF-A546 8C-S-PSF V2.00	0	5. Mock and anti-PSF-A546_Pos011_S001	00-NGibrUTCv3MPNnxMxpHFRc
2.26768e+006		Nucleus	3	0.000	1.000	1234	100001232	100000065	Mock anti-PSF-A546 8C-S-PSF V2.00	0	5. Mock and anti-PSF-A546_Pos011_S001	00-NGibrUTCv3MPNnxMxpHFRc
2.1351e+006		Nucleus	3	0.000	1.000	1235	100001233	100000066	Mock anti-PSF-A546 8C-S-PSF V2.00	0	5. Mock and anti-PSF-A546_Pos011_S001	00-NGibrUTCv3MPNnxMxpHFRc
1.40401e+006		Nucleus	3	0.000	1.000	1236	100001234	100000067	Mock anti-PSF-A546 8C-S-PSF V2.00	0	5. Mock and anti-PSF-A546_Pos011_S001	00-NGibrUTCv3MPNnxMxpHFRc
2.25244e+006		Nucleus	3	0.000	1.000	1237	100001235	100000068	Mock anti-PSF-A546 8C-S-PSF V2.00	0	5. Mock and anti-PSF-A546_Pos011_S001	00-NGibrUTCv3MPNnxMxpHFRc
2.17014e+006		Nucleus	3	0.000	1.000	1238	100001236	100000069	Mock anti-PSF-A546 8C-S-PSF V2.00	0	5. Mock and anti-PSF-A546_Pos011_S001	00-NGibrUTCv3MPNnxMxpHFRc
1.89388e+006		Nucleus	3	0.000	1.000	1239	100001237	100000070	Mock anti-PSF-A546 8C-S-PSF V2.00	0	5. Mock and anti-PSF-A546_Pos011_S001	00-NGibrUTCv3MPNnxMxpHFRc
1.15413e+006		Nucleus	3	0.000	1.000	1240	100001238	100000071	Mock anti-PSF-A546 8C-S-PSF V2.00	0	5. Mock and anti-PSF-A546_Pos011_S001	00-NGibrUTCv3MPNnxMxpHFRc
2.07444e+006		Nucleus	3	0.000	1.000	1241	100001239	100000072	Mock anti-PSF-A546 8C-S-PSF V2.00	0	5. Mock and anti-PSF-A546_Pos011_S001	00-NGibrUTCv3MPNnxMxpHFRc
2.24789e+006		Nucleus	3	0.000	1.000	1242	100001240	100000073	Mock anti-PSF-A546 8C-S-PSF V2.00	0	5. Mock and anti-PSF-A546_Pos011_S001	00-NGibrUTCv3MPNnxMxpHFRc
1.96588e+006		Nucleus	3	0.000	1.000	1243	100001241	100000074	Mock anti-PSF-A546 8C-S-PSF V2.00	0	5. Mock and anti-PSF-A546_Pos011_S001	00-NGibrUTCv3MPNnxMxpHFRc
1.02651e+006		Nucleus	3	0.000	1.000	1244	100001242	100000075	Mock anti-PSF-A546 8C-S-PSF V2.00	0	5. Mock and anti-PSF-A546_Pos011_S001	00-NGibrUTCv3MPNnxMxpHFRc
558695		Nucleus	3	0.000	1.000	1245	100001243	100000076	Mock anti-PSF-A546 8C-S-PSF V2.00	0	5. Mock and anti-PSF-A546_Pos011_S001	00-NGibrUTCv3MPNnxMxpHFRc
1.13805e+006		Nucleus	3	0.000	1.000	1246	100001244	100000077	Mock anti-PSF-A546 8C-S-PSF V2.00	0	5. Mock and anti-PSF-A546_Pos011_S001	00-NGibrUTCv3MPNnxMxpHFRc
1.28972e+006		Nucleus	3	0.000	1.000	1247	100001245	100000078	Mock anti-PSF-A546 8C-S-PSF V2.00	0	5. Mock and anti-PSF-A546_Pos011_S001	00-NGibrUTCv3MPNnxMxpHFRc
1.22211e+006		Nucleus	3	0.000	1.000	1248	100001246	100000079	Mock anti-PSF-A546 8C-S-PSF V2.00	0	5. Mock and anti-PSF-A546_Pos011_S001	00-NGibrUTCv3MPNnxMxpHFRc
957552		Nucleus	3	0.000	1.000	1249	100001247	100000080	Mock anti-PSF-A546 8C-S-PSF V2.00	0	5. Mock and anti-PSF-A546_Pos011_S001	00-NGibrUTCv3MPNnxMxpHFRc
1.13962e+006		Nucleus	3	0.000	1.000	1250	100001248	100000081	Mock anti-PSF-A546 8C-S-PSF V2.00	0	5. Mock and anti-PSF-A546_Pos011_S001	00-NGibrUTCv3MPNnxMxpHFRc
1.11711e+006		Nucleus	3	0.000	1.000	1251	100001249	100000082	Mock anti-PSF-A546 8C-S-PSF V2.00	0	5. Mock and anti-PSF-A546_Pos011_S001	00-NGibrUTCv3MPNnxMxpHFRc
1.19878e+006		Nucleus	3	0.000	1.000	1252	100001250	100000083	Mock anti-PSF-A546 8C-S-PSF V2.00	0	5. Mock and anti-PSF-A546_Pos011_S001	00-NGibrUTCv3MPNnxMxpHFRc
1.56604e+006		Nucleus	3	0.000	1.000	1253	100001251	100000084	Mock anti-PSF-A546 8C-S-PSF V2.00	0	5. Mock and anti-PSF-A546_Pos011_S001	00-NGibrUTCv3MPNnxMxpHFRc
938372		Nucleus	3	0.000	1.000	1254	100001252	100000085	Mock anti-PSF-A546 8C-S-PSF V2.00	0	5. Mock and anti-PSF-A546_Pos011_S001	00-NGibrUTCv3MPNnxMxpHFRc
1.10829e+006		Nucleus	3	0.000	1.000	1255	100001253	100000086	Mock anti-PSF-A546 8C-S-PSF V2.00	0	5. Mock and anti-PSF-A546_Pos011_S001	00-NGibrUTCv3MPNnxMxpHFRc
475700		Nucleus	3	0.000	1.000	1256	100001254	100000087	Mock anti-PSF-A546 8C-S-PSF V2.00	0	5. Mock and anti-PSF-A546_Pos011_S001	00-NGibrUTCv3MPNnxMxpHFRc
1.86585e+006		Nucleus	3	0.000	1.000	1257	100001255	100000088	Mock anti-PSF-A546 8C-S-PSF V2.00	0	5. Mock and anti-PSF-A546_Pos011_S001	00-NGibrUTCv3MPNnxMxpHFRc
1.21436e+006		Nucleus	3	0.000	1.000	1258	100001256	100000089	Mock anti-PSF-A546 8C-S-PSF V2.00	0	5. Mock and anti-PSF-A546_Pos011_S001	00-NGibrUTCv3MPNnxMxpHFRc
2.15762e+006		Nucleus	3	0.000	1.000	1260	100001257	100000090	Mock anti-PSF-A546 8C-S-PSF V2.00	0	5. Mock and anti-PSF-A546_Pos011_S001	00-NGibrUTCv3MPNnxMxpHFRc
1.0201e+006		Nucleus	3	0.000	1.000	1261	100001258	100000091	Mock anti-PSF-A546 8C-S-PSF V2.00	0	5. Mock and anti-PSF-A546_Pos011_S001	00-NGibrUTCv3MPNnxMxpHFRc
2.06279e+006		Nucleus	3	0.000	1.000	1262	100001259	100000092	Mock anti-PSF-A546 8C-S-PSF V2.00	0	5. Mock and anti-PSF-A546_Pos011_S001	00-NGibrUTCv3MPNnxMxpHFRc
2.02027e+006		Nucleus	3	0.000	1.000	1263	100001260	100000093	Mock anti-PSF-A546 8C-S-PSF V2.00	0	5. Mock and anti-PSF-A546_Pos011_S001	00-NGibrUTCv3MPNnxMxpHFRc
1.06293e+006		Nucleus	3	0.000	1.000	1264	100001261	100000094	Mock anti-PSF-A546 8C-S-PSF V2.00	0	5. Mock and anti-PSF-A546_Pos011_S001	00-NGibrUTCv3MPNnxMxpHFRc
1.08873e+006		Nucleus	3	0.000	1.000	1265	100001262	100000095	Mock anti-PSF-A546 8C-S-PSF V2.00	0	5. Mock and anti-PSF-A546_Pos011_S001	00-NGibrUTCv3MPNnxMxpHFRc
510921		Nucleus	3	0.000	1.000	1266	100001263	100000096	Mock anti-PSF-A546 8C-S-PSF V2.00	0	5. Mock and anti-PSF-A546_Pos011_S001	00-NGibrUTCv3MPNnxMxpHFRc
3.11111e+006		Nucleus	3	0.000	1.000	1267	100001264	100000097	Mock anti-PSF-A546 8C-S-PSF V2.00	0	5. Mock and anti-PSF-A546_Pos011_S001	00-NGibrUTCv3MPNnxMxpHFRc
2.11748e+006		Nucleus	3	0.000	1.000	1268	100001265	100000098	Mock anti-PSF-A546 8C-S-PSF V2.00	0	5. Mock and anti-PSF-A546_Pos011_S001	00-NGibrUTCv3MPNnxMxpHFRc
2.23847e+006		Nucleus	3	0.000	1.000	1269	100001266	100000099	Mock anti-PSF-A546 8C-S-PSF V2.00	0	5. Mock and anti-PSF-A546_Pos011_S001	00-NGibrUTCv3MPNnxMxpHFRc
2.06586e+006		Nucleus	3	0.000	1.000	1270	100001267	100000100	Mock anti-PSF-A546 8C-S-PSF V2.00	0	5. Mock and anti-PSF-A546_Pos011_S001	00-NGibrUTCv3MPNnxMxpHFRc
2.11246e+006		Nucleus	3	0.000	1.000	1271	100001268	100000101	Mock anti-PSF-A546 8C-S-PSF V2.00	0	5. Mock and anti-PSF-A546_Pos011_S001	00-NGibrUTCv3MPNnxMxpHFRc
1.15909e+006		Nucleus	3	0.000	1.000	1272	100001269	100000102	Mock anti-PSF-A546 8C-S-PSF V2.00	0	5. Mock and anti-PSF-A546_Pos011_S001	00-NGibrUTCv3MPNnxMxpHFRc
1.15718e+006		Nucleus	3	0.000	1.000	1273	100001270	100000103	Mock anti-PSF-A546 8C-S-PSF V2.00	0	5. Mock and anti-PSF-A546_Pos011_S001	00-NGibrUTCv3MPNnxMxpHFRc
1.43136e+006		Nucleus	3	0.000	1.000	1274	100001271	100000104	Mock anti-PSF-A546 8C-S-PSF V2.00	0	5. Mock and anti-PSF-A546_Pos011_S001	00-NGibrUTCv3MPNnxMxpHFRc
1.15267e+006		Nucleus	3	0.000	1.000	1275	100001272	100000105	Mock anti-PSF-A546 8C-S-PSF V2.00	0	5. Mock and anti-PSF-A546_Pos011_S001	00-NGibrUTCv3MPNnxMxpHFRc
1.22274e+006		Nucleus	3	0.000	1.000	1276	100001273	100000106	Mock anti-PSF-A546 8C-S-PSF V2.00	0	5. Mock and anti-PSF-A546_Pos011_S001	00-NGibrUTCv3MPNnxMxpHFRc
1.23819e+006		Nucleus	3	0.000	1.000	1277	100001274	100000107	Mock anti-PSF-A546 8C-S-PSF V2.00	0	5. Mock and anti-PSF-A546_Pos011_S001	00-NGibrUTCv3MPNnxMxpHFRc
1.22952e+006		Nucleus	3	0.000	1.000	1278	100001275	100000108	Mock anti-PSF-A546 8C-S-PSF V2.00	0	5. Mock and anti-PSF-A546_Pos011_S001	00-NGibrUTCv3MPNnxMxpHFRc
1.1985e+006		Nucleus	3	0.000	1.000	1279	100001276	100000109	Mock anti-PSF-A546 8C-S-PSF V2.00	0	5. Mock and anti-PSF-A546_Pos011_S001	00-NGibrUTCv3MPNnxMxpHFRc
1.51023e+006		Nucleus	3	0.000	1.000	1280	100001277	100000110	Mock anti-PSF-A546 8C-S-PSF V2.00	0	5. Mock and anti-PSF-A546_Pos011_S001	00-NGibrUTCv3MPNnxMxpHFRc
2.39116e+006		Nucleus	3	0.000	1.000	1281	100001278	100000111	Mock anti-PSF-A546 8C-S-PSF V2.00	0	5. Mock and anti-PSF-A546_Pos011_S001	00-NGibrUTCv3MPNnxMxpHFRc
1.85289e+006		Nucleus	3	0.000	1.000	1282	100001279	100000112	Mock anti-PSF-A546 8C-S-PSF V2.00	0	5. Mock and anti-PSF-A546_Pos011_S001	00-NGibrUTCv3MPNnxMxpHFRc
1.25155e+006		Nucleus	3	0.000	1.000	1283	100001280	100000113	Mock anti-PSF-A546 8C-S-PSF V2.00	0	5. Mock and anti-PSF-A546_Pos011_S001	00-NGibrUTCv3MPNnxMxpHFRc
1.35059e+006		Nucleus	3	0.000	1.000	1284	100001281	100000000	Mock anti-PSF-A546 8C-S-PSF V2.00	0	5. Mock and anti-PSF-A546_Pos012_S001	00-qQUhbPj3HxTPkuNaZjLSbY
1.20264e+006		Nucleus	3	0.000	1.000	1285	100001282	100000001	Mock anti-PSF-A546 8C-S-PSF V2.00	0	5. Mock and anti-PSF-A546_Pos012_S001	00-qQUhbPj3HxTPkuNaZjLSbY
778561		Nucleus	3	0.000	1.000	1286	100001283	100000002	Mock anti-PSF-A546 8C-S-PSF V2.00	0	5. Mock and anti-PSF-A546_Pos012_S001	00-qQUhbPj3HxTPkuNaZjLSbY
1.0411e+006		Nucleus	3	0.000	1.000	1287	100001284	100000003	Mock anti-PSF-A546 8C-S-PSF V2.00	0	5. Mock and anti-PSF-A546_Pos012_S001	00-qQUhbPj3HxTPkuNaZjLSbY
1.19535e+006		Nucleus	3	0.000	1.000	1288	100001285	100000004	Mock anti-PSF-A546 8C-S-PSF V2.00	0	5. Mock and anti-PSF-A546_Pos012_S001	00-qQUhbPj3HxTPkuNaZjLSbY
1.32388e+006		Nucleus	3	0.000	1.000	1289	100001286	100000005	Mock anti-PSF-A546 8C-S-PSF V2.00	0	5. Mock and anti-PSF-A546_Pos012_S001	00-qQUhbPj3HxTPkuNaZjLSbY
2.05446e+006		Nucleus	3	0.000	1.000	1290	100001287	100000006	Mock anti-PSF-A546 8C-S-PSF V2.00	0	5. Mock and anti-PSF-A546_Pos012_S001	00-qQUhbPj3HxTPkuNaZjLSbY
1.02827e+006		Nucleus	3	0.000	1.000	1291	100001288	100000007	Mock anti-PSF-A546 8C-S-PSF V2.00	0	5. Mock and anti-PSF-A546_Pos012_S001	00-qQUhbPj3HxTPkuNaZjLSbY
1.09417e+006		Nucleus	3	0.000	1.000	1292	100001289	100000008	Mock anti-PSF-A546 8C-S-PSF V2.00	0	5. Mock and anti-PSF-A546_Pos012_S001	00-qQUhbPj3HxTPkuNaZjLSbY
1.16086e+006		Nucleus	3	0.000	1.000	1293	100001290	100000009	Mock anti-PSF-A546 8C-S-PSF V2.00	0	5. Mock and anti-PSF-A546_Pos012_S001	00-qQUhbPj3HxTPkuNaZjLSbY
1.62538e+006		Nucleus	3	0.000	1.000	1294	100001291	100000010	Mock anti-PSF-A546 8C-S-PSF V2.00	0	5. Mock and anti-PSF-A546_Pos012_S001	00-qQUhbPj3HxTPkuNaZjLSbY
1.82328e+006		Nucleus	3	0.000	1.000	1295	100001292	100000011	Mock anti-PSF-A546 8C-S-PSF V2.00	0	5. Mock and anti-PSF-A546_Pos012_S001	00-qQUhbPj3HxTPkuNaZjLSbY
1.33288e+006		Nucleus	3	0.000	1.000	1296	100001293	100000012	Mock anti-PSF-A546 8C-S-PSF V2.00	0	5. Mock and anti-PSF-A546_Pos012_S001	00-qQUhbPj3HxTPkuNaZjLSbY
1.31411e+006		Nucleus	3	0.000	1.000	1297	100001294	100000013	Mock anti-PSF-A546 8C-S-PSF V2.00	0	5. Mock and anti-PSF-A546_Pos012_S001	00-qQUhbPj3HxTPkuNaZjLSbY
1.25166e+006		Nucleus	3	0.000	1.000	1298	100001295	100000014	Mock anti-PSF-A546 8C-S-PSF V2.00	0	5. Mock and anti-PSF-A546_Pos012_S001	00-qQUhbPj3HxTPkuNaZjLSbY
1.275e+006		Nucleus	3	0.000	1.000	1299	100001296	100000015	Mock anti-PSF-A546 8C-S-PSF V2.00	0	5. Mock and anti-PSF-A546_Pos012_S001	00-qQUhbPj3HxTPkuNaZjLSbY
1.34339e+006		Nucleus	3	0.000	1.000	1300	100001297	100000016	Mock anti-PSF-A546 8C-S-PSF V2.00	0	5. Mock and anti-PSF-A546_Pos012_S001	00-qQUhbPj3HxTPkuNaZjLSbY
1.24857e+006		Nucleus	3	0.000	1.000	1301	100001298	100000017	Mock anti-PSF-A546 8C-S-PSF V2.00	0	5. Mock and anti-PSF-A546_Pos012_S001	00-qQUhbPj3HxTPkuNaZjLSbY
1.22481e+006		Nucleus	3	0.000	1.000	1302	100001299	100000018	Mock anti-PSF-A546 8C-S-PSF V2.00	0	5. Mock and anti-PSF-A546_Pos012_S001	00-qQUhbPj3HxTPkuNaZjLSbY
1.27525e+006		Nucleus	3	0.000	1.000	1303	100001300	100000019	Mock anti-PSF-A546 8C-S-PSF V2.00	0	5. Mock and anti-PSF-A546_Pos012_S001	00-qQUhbPj3HxTPkuNaZjLSbY
1.30384e+006		Nucleus	3	0.000	1.000	1304	100001301	100000020	Mock anti-PSF-A546 8C-S-PSF V2.00	0	5. Mock and anti-PSF-A546_Pos012_S001	00-qQUhbPj3HxTPkuNaZjLSbY
1.17778e+006		Nucleus	3	0.000	1.000	1305	100001302	100000021	Mock anti-PSF-A546 8C-S-PSF V2.00	0	5. Mock and anti-PSF-A546_Pos012_S001	00-qQUhbPj3HxTPkuNaZjLSbY
1.28336e+006		Nucleus	3	0.000	1.000	1306	100001303	100000022	Mock anti-PSF-A546 8C-S-PSF V2.00	0	5. Mock and anti-PSF-A546_Pos012_S001	00-qQUhbPj3HxTPkuNaZjLSbY
1.77385e+006		Nucleus	3	0.000	1.000	1307	100001304	100000023	Mock anti-PSF-A546 8C-S-PSF V2.00	0	5. Mock and anti-PSF-A546_Pos012_S001	00-qQUhbPj3HxTPkuNaZjLSbY
1.24526e+006		Nucleus	3	0.000	1.000	1308	100001305	100000024	Mock anti-PSF-A546 8C-S-PSF V2.00	0	5. Mock and anti-PSF-A546_Pos012_S001	00-qQUhbPj3HxTPkuNaZjLSbY
1.25e+006		Nucleus	3	0.000	1.000	1309	100001306	100000025	Mock anti-PSF-A546 8C-S-PSF V2.00	0	5. Mock and anti-PSF-A546_Pos012_S001	00-qQUhbPj3HxTPkuNaZjLSbY
1.2178e+006		Nucleus	3	0.000	1.000	1310	100001307	100000026	Mock anti-PSF-A546 8C-S-PSF V2.00	0	5. Mock and anti-PSF-A546_Pos012_S001	00-qQUhbPj3HxTPkuNaZjLSbY
2.23841e+006		Nucleus	3	0.000	1.000	1311	100001308	100000027	Mock anti-PSF-A546 8C-S-PSF V2.00	0	5. Mock and anti-PSF-A546_Pos012_S001	00-qQUhbPj3HxTPkuNaZjLSbY
1.12934e+006		Nucleus	3	0.000	1.000	1312	100001309	100000028	Mock anti-PSF-A546 8C-S-PSF V2.00	0	5. Mock and anti-PSF-A546_Pos012_S001	00-qQUhbPj3HxTPkuNaZjLSbY
1.728e+006		Nucleus	3	0.000	1.000	1313	100001310	100000029	Mock anti-PSF-A546 8C-S-PSF V2.00	0	5. Mock and anti-PSF-A546_Pos012_S001	00-qQUhbPj3HxTPkuNaZjLSbY
1.43493e+006		Nucleus	3	0.000	1.000	1314	100001311	100000030	Mock anti-PSF-A546 8C-S-PSF V2.00	0	5. Mock and anti-PSF-A546_Pos012_S001	00-qQUhbPj3HxTPkuNaZjLSbY
1.07207e+006		Nucleus	3	0.000	1.000	1315	100001312	100000031	Mock anti-PSF-A546 8C-S-PSF V2.00	0	5. Mock and anti-PSF-A546_Pos012_S001	00-qQUhbPj3HxTPkuNaZjLSbY
1.13725e+006		Nucleus	3	0.000	1.000	1316	100001313	100000032	Mock anti-PSF-A546 8C-S-PSF V2.00	0	5. Mock and anti-PSF-A546_Pos012_S001	00-qQUhbPj3HxTPkuNaZjLSbY
1.10574e+006		Nucleus	3	0.000	1.000	1317	100001314	100000033	Mock anti-PSF-A546 8C-S-PSF V2.00	0	5. Mock and anti-PSF-A546_Pos012_S001	00-qQUhbPj3HxTPkuNaZjLSbY
895628		Nucleus	3	0.000	1.000	1318	100001315	100000034	Mock anti-PSF-A546 8C-S-PSF V2.00	0	5. Mock and anti-PSF-A546_Pos012_S001	00-qQUhbPj3HxTPkuNaZjLSbY
1.95423e+006		Nucleus	3	0.000	1.000	1319	100001316	100000035	Mock anti-PSF-A546 8C-S-PSF V2.00	0	5. Mock and anti-PSF-A546_Pos012_S001	00-qQUhbPj3HxTPkuNaZjLSbY
1.23039e+006		Nucleus	3	0.000	1.000	1320	100001317	100000036	Mock anti-PSF-A546 8C-S-PSF V2.00	0	5. Mock and anti-PSF-A546_Pos012_S001	00-qQUhbPj3HxTPkuNaZjLSbY
963966		Nucleus	3	0.000	1.000	1321	100001318	100000037	Mock anti-PSF-A546 8C-S-PSF V2.00	0	5. Mock and anti-PSF-A546_Pos012_S001	00-qQUhbPj3HxTPkuNaZjLSbY
1.21883e+006		Nucleus	3	0.000	1.000	1322	100001319	100000038	Mock anti-PSF-A546 8C-S-PSF V2.00	0	5. Mock and anti-PSF-A546_Pos012_S001	00-qQUhbPj3HxTPkuNaZjLSbY
1.11042e+006		Nucleus	3	0.000	1.000	1323	100001320	100000039	Mock anti-PSF-A546 8C-S-PSF V2.00	0	5. Mock and anti-PSF-A546_Pos012_S001	00-qQUhbPj3HxTPkuNaZjLSbY
1.43576e+006		Nucleus	3	0.000	1.000	1324	100001321	100000040	Mock anti-PSF-A546 8C-S-PSF V2.00	0	5. Mock and anti-PSF-A546_Pos012_S001	00-qQUhbPj3HxTPkuNaZjLSbY
1.40906e+006		Nucleus	3	0.000	1.000	1325	100001322	100000041	Mock anti-PSF-A546 8C-S-PSF V2.00	0	5. Mock and anti-PSF-A546_Pos012_S001	00-qQUhbPj3HxTPkuNaZjLSbY
1.27951e+006		Nucleus	3	0.000	1.000	1326	100001323	100000042	Mock anti-PSF-A546 8C-S-PSF V2.00	0	5. Mock and anti-PSF-A546_Pos012_S001	00-qQUhbPj3HxTPkuNaZjLSbY
1.18536e+006		Nucleus	3	0.000	1.000	1327	100001324	100000043	Mock anti-PSF-A546 8C-S-PSF V2.00	0	5. Mock and anti-PSF-A546_Pos012_S001	00-qQUhbPj3HxTPkuNaZjLSbY
1.11693e+006		Nucleus	3	0.000	1.000	1328	100001325	100000044	Mock anti-PSF-A546 8C-S-PSF V2.00	0	5. Mock and anti-PSF-A546_Pos012_S001	00-qQUhbPj3HxTPkuNaZjLSbY
1.34191e+006		Nucleus	3	0.000	1.000	1329	100001326	100000045	Mock anti-PSF-A546 8C-S-PSF V2.00	0	5. Mock and anti-PSF-A546_Pos012_S001	00-qQUhbPj3HxTPkuNaZjLSbY
1.14151e+006		Nucleus	3	0.000	1.000	1330	100001327	100000046	Mock anti-PSF-A546 8C-S-PSF V2.00	0	5. Mock and anti-PSF-A546_Pos012_S001	00-qQUhbPj3HxTPkuNaZjLSbY
1.19677e+006		Nucleus	3	0.000	1.000	1331	100001328	100000047	Mock anti-PSF-A546 8C-S-PSF V2.00	0	5. Mock and anti-PSF-A546_Pos012_S001	00-qQUhbPj3HxTPkuNaZjLSbY
1.16276e+006		Nucleus	3	0.000	1.000	1332	100001329	100000048	Mock anti-PSF-A546 8C-S-PSF V2.00	0	5. Mock and anti-PSF-A546_Pos012_S001	00-qQUhbPj3HxTPkuNaZjLSbY
1.20732e+006		Nucleus	3	0.000	1.000	1333	100001330	100000049	Mock anti-PSF-A546 8C-S-PSF V2.00	0	5. Mock and anti-PSF-A546_Pos012_S001	00-qQUhbPj3HxTPkuNaZjLSbY
937092		Nucleus	3	0.000	1.000	1334	100001331	100000050	Mock anti-PSF-A546 8C-S-PSF V2.00	0	5. Mock and anti-PSF-A546_Pos012_S001	00-qQUhbPj3HxTPkuNaZjLSbY
1.24065e+006		Nucleus	3	0.000	1.000	1335	100001332	100000051	Mock anti-PSF-A546 8C-S-PSF V2.00	0	5. Mock and anti-PSF-A546_Pos012_S001	00-qQUhbPj3HxTPkuNaZjLSbY
1.5342e+006		Nucleus	3	0.000	1.000	1336	100001333	100000052	Mock anti-PSF-A546 8C-S-PSF V2.00	0	5. Mock and anti-PSF-A546_Pos012_S001	00-qQUhbPj3HxTPkuNaZjLSbY
2.44585e+006		Nucleus	3	0.000	1.000	1337	100001334	100000053	Mock anti-PSF-A546 8C-S-PSF V2.00	0	5. Mock and anti-PSF-A546_Pos012_S001	00-qQUhbPj3HxTPkuNaZjLSbY
1.37097e+006		Nucleus	3	0.000	1.000	1338	100001335	100000054	Mock anti-PSF-A546 8C-S-PSF V2.00	0	5. Mock and anti-PSF-A546_Pos012_S001	00-qQUhbPj3HxTPkuNaZjLSbY
1.24791e+006		Nucleus	3	0.000	1.000	1339	100001336	100000055	Mock anti-PSF-A546 8C-S-PSF V2.00	0	5. Mock and anti-PSF-A546_Pos012_S001	00-qQUhbPj3HxTPkuNaZjLSbY
1.17238e+006		Nucleus	3	0.000	1.000	1340	100001337	100000056	Mock anti-PSF-A546 8C-S-PSF V2.00	0	5. Mock and anti-PSF-A546_Pos012_S001	00-qQUhbPj3HxTPkuNaZjLSbY
1.24567e+006		Nucleus	3	0.000	1.000	1341	100001338	100000057	Mock anti-PSF-A546 8C-S-PSF V2.00	0	5. Mock and anti-PSF-A546_Pos012_S001	00-qQUhbPj3HxTPkuNaZjLSbY
1.75256e+006		Nucleus	3	0.000	1.000	1342	100001339	100000058	Mock anti-PSF-A546 8C-S-PSF V2.00	0	5. Mock and anti-PSF-A546_Pos012_S001	00-qQUhbPj3HxTPkuNaZjLSbY
1.10328e+006		Nucleus	3	0.000	1.000	1343	100001340	100000059	Mock anti-PSF-A546 8C-S-PSF V2.00	0	5. Mock and anti-PSF-A546_Pos012_S001	00-qQUhbPj3HxTPkuNaZjLSbY
1.34422e+006		Nucleus	3	0.000	1.000	1344	100001341	100000060	Mock anti-PSF-A546 8C-S-PSF V2.00	0	5. Mock and anti-PSF-A546_Pos012_S001	00-qQUhbPj3HxTPkuNaZjLSbY
1.17056e+006		Nucleus	3	0.000	1.000	1345	100001342	100000061	Mock anti-PSF-A546 8C-S-PSF V2.00	0	5. Mock and anti-PSF-A546_Pos012_S001	00-qQUhbPj3HxTPkuNaZjLSbY
1.56483e+006		Nucleus	3	0.000	1.000	1346	100001343	100000062	Mock anti-PSF-A546 8C-S-PSF V2.00	0	5. Mock and anti-PSF-A546_Pos012_S001	00-qQUhbPj3HxTPkuNaZjLSbY
1.21089e+006		Nucleus	3	0.000	1.000	1347	100001344	100000063	Mock anti-PSF-A546 8C-S-PSF V2.00	0	5. Mock and anti-PSF-A546_Pos012_S001	00-qQUhbPj3HxTPkuNaZjLSbY
1.20269e+006		Nucleus	3	0.000	1.000	1348	100001345	100000064	Mock anti-PSF-A546 8C-S-PSF V2.00	0	5. Mock and anti-PSF-A546_Pos012_S001	00-qQUhbPj3HxTPkuNaZjLSbY
1.12041e+006		Nucleus	3	0.000	1.000	1349	100001346	100000065	Mock anti-PSF-A546 8C-S-PSF V2.00	0	5. Mock and anti-PSF-A546_Pos012_S001	00-qQUhbPj3HxTPkuNaZjLSbY
2.10436e+006		Nucleus	3	0.000	1.000	1350	100001347	100000066	Mock anti-PSF-A546 8C-S-PSF V2.00	0	5. Mock and anti-PSF-A546_Pos012_S001	00-qQUhbPj3HxTPkuNaZjLSbY
1.2737e+006		Nucleus	3	0.000	1.000	1351	100001348	100000067	Mock anti-PSF-A546 8C-S-PSF V2.00	0	5. Mock and anti-PSF-A546_Pos012_S001	00-qQUhbPj3HxTPkuNaZjLSbY
1.23793e+006		Nucleus	3	0.000	1.000	1352	100001349	100000068	Mock anti-PSF-A546 8C-S-PSF V2.00	0	5. Mock and anti-PSF-A546_Pos012_S001	00-qQUhbPj3HxTPkuNaZjLSbY
1.33479e+006		Nucleus	3	0.000	1.000	1353	100001350	100000069	Mock anti-PSF-A546 8C-S-PSF V2.00	0	5. Mock and anti-PSF-A546_Pos012_S001	00-qQUhbPj3HxTPkuNaZjLSbY
1.0609e+006		Nucleus	3	0.000	1.000	1354	100001351	100000070	Mock anti-PSF-A546 8C-S-PSF V2.00	0	5. Mock and anti-PSF-A546_Pos012_S001	00-qQUhbPj3HxTPkuNaZjLSbY
1.16847e+006		Nucleus	3	0.000	1.000	1355	100001352	100000071	Mock anti-PSF-A546 8C-S-PSF V2.00	0	5. Mock and anti-PSF-A546_Pos012_S001	00-qQUhbPj3HxTPkuNaZjLSbY
1.45696e+006		Nucleus	3	0.000	1.000	1356	100001353	100000072	Mock anti-PSF-A546 8C-S-PSF V2.00	0	5. Mock and anti-PSF-A546_Pos012_S001	00-qQUhbPj3HxTPkuNaZjLSbY
1.19652e+006		Nucleus	3	0.000	1.000	1357	100001354	100000073	Mock anti-PSF-A546 8C-S-PSF V2.00	0	5. Mock and anti-PSF-A546_Pos012_S001	00-qQUhbPj3HxTPkuNaZjLSbY
1.23499e+006		Nucleus	3	0.000	1.000	1358	100001355	100000074	Mock anti-PSF-A546 8C-S-PSF V2.00	0	5. Mock and anti-PSF-A546_Pos012_S001	00-qQUhbPj3HxTPkuNaZjLSbY
1.02636e+006		Nucleus	3	0.000	1.000	1359	100001356	100000075	Mock anti-PSF-A546 8C-S-PSF V2.00	0	5. Mock and anti-PSF-A546_Pos012_S001	00-qQUhbPj3HxTPkuNaZjLSbY
831959		Nucleus	3	0.000	1.000	1360	100001357	100000076	Mock anti-PSF-A546 8C-S-PSF V2.00	0	5. Mock and anti-PSF-A546_Pos012_S001	00-qQUhbPj3HxTPkuNaZjLSbY
1.5147e+006		Nucleus	3	0.000	1.000	1361	100001358	100000077	Mock anti-PSF-A546 8C-S-PSF V2.00	0	5. Mock and anti-PSF-A546_Pos012_S001	00-qQUhbPj3HxTPkuNaZjLSbY
1.20137e+006		Nucleus	3	0.000	1.000	1362	100001359	100000078	Mock anti-PSF-A546 8C-S-PSF V2.00	0	5. Mock and anti-PSF-A546_Pos012_S001	00-qQUhbPj3HxTPkuNaZjLSbY
2.05145e+006		Nucleus	3	0.000	1.000	1363	100001360	100000079	Mock anti-PSF-A546 8C-S-PSF V2.00	0	5. Mock and anti-PSF-A546_Pos012_S001	00-qQUhbPj3HxTPkuNaZjLSbY
2.62858e+006		Nucleus	3	0.000	1.000	1364	100001361	100000080	Mock anti-PSF-A546 8C-S-PSF V2.00	0	5. Mock and anti-PSF-A546_Pos012_S001	00-qQUhbPj3HxTPkuNaZjLSbY
1.2071e+006		Nucleus	3	0.000	1.000	1365	100001362	100000081	Mock anti-PSF-A546 8C-S-PSF V2.00	0	5. Mock and anti-PSF-A546_Pos012_S001	00-qQUhbPj3HxTPkuNaZjLSbY
2.11339e+006		Nucleus	3	0.000	1.000	1366	100001363	100000082	Mock anti-PSF-A546 8C-S-PSF V2.00	0	5. Mock and anti-PSF-A546_Pos012_S001	00-qQUhbPj3HxTPkuNaZjLSbY
1.47076e+006		Nucleus	3	0.000	1.000	1367	100001364	100000083	Mock anti-PSF-A546 8C-S-PSF V2.00	0	5. Mock and anti-PSF-A546_Pos012_S001	00-qQUhbPj3HxTPkuNaZjLSbY
996193		Nucleus	3	0.000	1.000	1368	100001365	100000084	Mock anti-PSF-A546 8C-S-PSF V2.00	0	5. Mock and anti-PSF-A546_Pos012_S001	00-qQUhbPj3HxTPkuNaZjLSbY
1.92049e+006		Nucleus	3	0.000	1.000	1369	100001366	100000085	Mock anti-PSF-A546 8C-S-PSF V2.00	0	5. Mock and anti-PSF-A546_Pos012_S001	00-qQUhbPj3HxTPkuNaZjLSbY
2.11627e+006		Nucleus	3	0.000	1.000	1370	100001367	100000086	Mock anti-PSF-A546 8C-S-PSF V2.00	0	5. Mock and anti-PSF-A546_Pos012_S001	00-qQUhbPj3HxTPkuNaZjLSbY
1.20264e+006		Nucleus	3	0.000	1.000	1371	100001368	100000087	Mock anti-PSF-A546 8C-S-PSF V2.00	0	5. Mock and anti-PSF-A546_Pos012_S001	00-qQUhbPj3HxTPkuNaZjLSbY
1.4016e+006		Nucleus	3	0.000	1.000	1372	100001369	100000088	Mock anti-PSF-A546 8C-S-PSF V2.00	0	5. Mock and anti-PSF-A546_Pos012_S001	00-qQUhbPj3HxTPkuNaZjLSbY
1.30813e+006		Nucleus	3	0.000	1.000	1373	100001370	100000089	Mock anti-PSF-A546 8C-S-PSF V2.00	0	5. Mock and anti-PSF-A546_Pos012_S001	00-qQUhbPj3HxTPkuNaZjLSbY
1.5429e+006		Nucleus	3	0.000	1.000	1374	100001371	100000090	Mock anti-PSF-A546 8C-S-PSF V2.00	0	5. Mock and anti-PSF-A546_Pos012_S001	00-qQUhbPj3HxTPkuNaZjLSbY
1.18546e+006		Nucleus	3	0.000	1.000	1375	100001372	100000091	Mock anti-PSF-A546 8C-S-PSF V2.00	0	5. Mock and anti-PSF-A546_Pos012_S001	00-qQUhbPj3HxTPkuNaZjLSbY
1.65145e+006		Nucleus	3	0.000	1.000	1376	100001373	100000092	Mock anti-PSF-A546 8C-S-PSF V2.00	0	5. Mock and anti-PSF-A546_Pos012_S001	00-qQUhbPj3HxTPkuNaZjLSbY
1.27265e+006		Nucleus	3	0.000	1.000	1377	100001374	100000093	Mock anti-PSF-A546 8C-S-PSF V2.00	0	5. Mock and anti-PSF-A546_Pos012_S001	00-qQUhbPj3HxTPkuNaZjLSbY
1.15503e+006		Nucleus	3	0.000	1.000	1378	100001375	100000094	Mock anti-PSF-A546 8C-S-PSF V2.00	0	5. Mock and anti-PSF-A546_Pos012_S001	00-qQUhbPj3HxTPkuNaZjLSbY
1.30202e+006		Nucleus	3	0.000	1.000	1379	100001376	100000095	Mock anti-PSF-A546 8C-S-PSF V2.00	0	5. Mock and anti-PSF-A546_Pos012_S001	00-qQUhbPj3HxTPkuNaZjLSbY
1.70603e+006		Nucleus	3	0.000	1.000	1380	100001377	100000096	Mock anti-PSF-A546 8C-S-PSF V2.00	0	5. Mock and anti-PSF-A546_Pos012_S001	00-qQUhbPj3HxTPkuNaZjLSbY
1.28162e+006		Nucleus	3	0.000	1.000	1381	100001378	100000097	Mock anti-PSF-A546 8C-S-PSF V2.00	0	5. Mock and anti-PSF-A546_Pos012_S001	00-qQUhbPj3HxTPkuNaZjLSbY
1.30822e+006		Nucleus	3	0.000	1.000	1382	100001379	100000098	Mock anti-PSF-A546 8C-S-PSF V2.00	0	5. Mock and anti-PSF-A546_Pos012_S001	00-qQUhbPj3HxTPkuNaZjLSbY
1.14328e+006		Nucleus	3	0.000	1.000	1383	100001380	100000099	Mock anti-PSF-A546 8C-S-PSF V2.00	0	5. Mock and anti-PSF-A546_Pos012_S001	00-qQUhbPj3HxTPkuNaZjLSbY
2.06167e+006		Nucleus	3	0.000	1.000	1384	100001381	100000100	Mock anti-PSF-A546 8C-S-PSF V2.00	0	5. Mock and anti-PSF-A546_Pos012_S001	00-qQUhbPj3HxTPkuNaZjLSbY
2.16925e+006		Nucleus	3	0.000	1.000	1385	100001382	100000101	Mock anti-PSF-A546 8C-S-PSF V2.00	0	5. Mock and anti-PSF-A546_Pos012_S001	00-qQUhbPj3HxTPkuNaZjLSbY
2.20714e+006		Nucleus	3	0.000	1.000	1386	100001383	100000102	Mock anti-PSF-A546 8C-S-PSF V2.00	0	5. Mock and anti-PSF-A546_Pos012_S001	00-qQUhbPj3HxTPkuNaZjLSbY
1.17588e+006		Nucleus	3	0.000	1.000	1387	100001384	100000103	Mock anti-PSF-A546 8C-S-PSF V2.00	0	5. Mock and anti-PSF-A546_Pos012_S001	00-qQUhbPj3HxTPkuNaZjLSbY
918497		Nucleus	3	0.000	1.000	1388	100001385	100000104	Mock anti-PSF-A546 8C-S-PSF V2.00	0	5. Mock and anti-PSF-A546_Pos012_S001	00-qQUhbPj3HxTPkuNaZjLSbY
2.3946e+006		Nucleus	3	0.000	1.000	1389	100001386	100000000	Mock anti-PSF-A546 8C-S-PSF V2.00	0	5. Mock and anti-PSF-A546_Pos013_S001	00-WMeNCdkx8ogHrKw9rD2qvc
2.14038e+006		Nucleus	3	0.000	1.000	1390	100001387	100000001	Mock anti-PSF-A546 8C-S-PSF V2.00	0	5. Mock and anti-PSF-A546_Pos013_S001	00-WMeNCdkx8ogHrKw9rD2qvc
1.92991e+006		Nucleus	3	0.000	1.000	1391	100001388	100000002	Mock anti-PSF-A546 8C-S-PSF V2.00	0	5. Mock and anti-PSF-A546_Pos013_S001	00-WMeNCdkx8ogHrKw9rD2qvc
1.18366e+006		Nucleus	3	0.000	1.000	1392	100001389	100000003	Mock anti-PSF-A546 8C-S-PSF V2.00	0	5. Mock and anti-PSF-A546_Pos013_S001	00-WMeNCdkx8ogHrKw9rD2qvc
1.20898e+006		Nucleus	3	0.000	1.000	1393	100001390	100000004	Mock anti-PSF-A546 8C-S-PSF V2.00	0	5. Mock and anti-PSF-A546_Pos013_S001	00-WMeNCdkx8ogHrKw9rD2qvc
2.13649e+006		Nucleus	3	0.000	1.000	1394	100001391	100000005	Mock anti-PSF-A546 8C-S-PSF V2.00	0	5. Mock and anti-PSF-A546_Pos013_S001	00-WMeNCdkx8ogHrKw9rD2qvc
1.24675e+006		Nucleus	3	0.000	1.000	1395	100001392	100000006	Mock anti-PSF-A546 8C-S-PSF V2.00	0	5. Mock and anti-PSF-A546_Pos013_S001	00-WMeNCdkx8ogHrKw9rD2qvc
1.27453e+006		Nucleus	3	0.000	1.000	1396	100001393	100000007	Mock anti-PSF-A546 8C-S-PSF V2.00	0	5. Mock and anti-PSF-A546_Pos013_S001	00-WMeNCdkx8ogHrKw9rD2qvc
2.08281e+006		Nucleus	3	0.000	1.000	1397	100001394	100000008	Mock anti-PSF-A546 8C-S-PSF V2.00	0	5. Mock and anti-PSF-A546_Pos013_S001	00-WMeNCdkx8ogHrKw9rD2qvc
1.26676e+006		Nucleus	3	0.000	1.000	1398	100001395	100000009	Mock anti-PSF-A546 8C-S-PSF V2.00	0	5. Mock and anti-PSF-A546_Pos013_S001	00-WMeNCdkx8ogHrKw9rD2qvc
2.28554e+006		Nucleus	3	0.000	1.000	1399	100001396	100000010	Mock anti-PSF-A546 8C-S-PSF V2.00	0	5. Mock and anti-PSF-A546_Pos013_S001	00-WMeNCdkx8ogHrKw9rD2qvc
1.38922e+006		Nucleus	3	0.000	1.000	1400	100001397	100000011	Mock anti-PSF-A546 8C-S-PSF V2.00	0	5. Mock and anti-PSF-A546_Pos013_S001	00-WMeNCdkx8ogHrKw9rD2qvc
1.25382e+006		Nucleus	3	0.000	1.000	1401	100001398	100000012	Mock anti-PSF-A546 8C-S-PSF V2.00	0	5. Mock and anti-PSF-A546_Pos013_S001	00-WMeNCdkx8ogHrKw9rD2qvc
2.29254e+006		Nucleus	3	0.000	1.000	1402	100001399	100000013	Mock anti-PSF-A546 8C-S-PSF V2.00	0	5. Mock and anti-PSF-A546_Pos013_S001	00-WMeNCdkx8ogHrKw9rD2qvc
1.21018e+006		Nucleus	3	0.000	1.000	1403	100001400	100000014	Mock anti-PSF-A546 8C-S-PSF V2.00	0	5. Mock and anti-PSF-A546_Pos013_S001	00-WMeNCdkx8ogHrKw9rD2qvc
1.02551e+006		Nucleus	3	0.000	1.000	1404	100001401	100000015	Mock anti-PSF-A546 8C-S-PSF V2.00	0	5. Mock and anti-PSF-A546_Pos013_S001	00-WMeNCdkx8ogHrKw9rD2qvc
1.75117e+006		Nucleus	3	0.000	1.000	1405	100001402	100000016	Mock anti-PSF-A546 8C-S-PSF V2.00	0	5. Mock and anti-PSF-A546_Pos013_S001	00-WMeNCdkx8ogHrKw9rD2qvc
1.12007e+006		Nucleus	3	0.000	1.000	1406	100001403	100000017	Mock anti-PSF-A546 8C-S-PSF V2.00	0	5. Mock and anti-PSF-A546_Pos013_S001	00-WMeNCdkx8ogHrKw9rD2qvc
658194		Nucleus	3	0.000	1.000	1407	100001404	100000018	Mock anti-PSF-A546 8C-S-PSF V2.00	0	5. Mock and anti-PSF-A546_Pos013_S001	00-WMeNCdkx8ogHrKw9rD2qvc
683177		Nucleus	3	0.000	1.000	1408	100001405	100000019	Mock anti-PSF-A546 8C-S-PSF V2.00	0	5. Mock and anti-PSF-A546_Pos013_S001	00-WMeNCdkx8ogHrKw9rD2qvc
1.48404e+006		Nucleus	3	0.000	1.000	1409	100001406	100000020	Mock anti-PSF-A546 8C-S-PSF V2.00	0	5. Mock and anti-PSF-A546_Pos013_S001	00-WMeNCdkx8ogHrKw9rD2qvc
1.10487e+006		Nucleus	3	0.000	1.000	1410	100001407	100000021	Mock anti-PSF-A546 8C-S-PSF V2.00	0	5. Mock and anti-PSF-A546_Pos013_S001	00-WMeNCdkx8ogHrKw9rD2qvc
993821		Nucleus	3	0.000	1.000	1411	100001408	100000022	Mock anti-PSF-A546 8C-S-PSF V2.00	0	5. Mock and anti-PSF-A546_Pos013_S001	00-WMeNCdkx8ogHrKw9rD2qvc
1.85278e+006		Nucleus	3	0.000	1.000	1412	100001409	100000023	Mock anti-PSF-A546 8C-S-PSF V2.00	0	5. Mock and anti-PSF-A546_Pos013_S001	00-WMeNCdkx8ogHrKw9rD2qvc
1.60644e+006		Nucleus	3	0.000	1.000	1413	100001410	100000024	Mock anti-PSF-A546 8C-S-PSF V2.00	0	5. Mock and anti-PSF-A546_Pos013_S001	00-WMeNCdkx8ogHrKw9rD2qvc
1.10096e+006		Nucleus	3	0.000	1.000	1414	100001411	100000025	Mock anti-PSF-A546 8C-S-PSF V2.00	0	5. Mock and anti-PSF-A546_Pos013_S001	00-WMeNCdkx8ogHrKw9rD2qvc
1.36692e+006		Nucleus	3	0.000	1.000	1415	100001412	100000026	Mock anti-PSF-A546 8C-S-PSF V2.00	0	5. Mock and anti-PSF-A546_Pos013_S001	00-WMeNCdkx8ogHrKw9rD2qvc
1.16797e+006		Nucleus	3	0.000	1.000	1416	100001413	100000027	Mock anti-PSF-A546 8C-S-PSF V2.00	0	5. Mock and anti-PSF-A546_Pos013_S001	00-WMeNCdkx8ogHrKw9rD2qvc
1.16166e+006		Nucleus	3	0.000	1.000	1417	100001414	100000028	Mock anti-PSF-A546 8C-S-PSF V2.00	0	5. Mock and anti-PSF-A546_Pos013_S001	00-WMeNCdkx8ogHrKw9rD2qvc
1.25714e+006		Nucleus	3	0.000	1.000	1418	100001415	100000029	Mock anti-PSF-A546 8C-S-PSF V2.00	0	5. Mock and anti-PSF-A546_Pos013_S001	00-WMeNCdkx8ogHrKw9rD2qvc
1.62395e+006		Nucleus	3	0.000	1.000	1419	100001416	100000030	Mock anti-PSF-A546 8C-S-PSF V2.00	0	5. Mock and anti-PSF-A546_Pos013_S001	00-WMeNCdkx8ogHrKw9rD2qvc
1.07906e+006		Nucleus	3	0.000	1.000	1420	100001417	100000031	Mock anti-PSF-A546 8C-S-PSF V2.00	0	5. Mock and anti-PSF-A546_Pos013_S001	00-WMeNCdkx8ogHrKw9rD2qvc
1.00286e+006		Nucleus	3	0.000	1.000	1421	100001418	100000032	Mock anti-PSF-A546 8C-S-PSF V2.00	0	5. Mock and anti-PSF-A546_Pos013_S001	00-WMeNCdkx8ogHrKw9rD2qvc
1.62946e+006		Nucleus	3	0.000	1.000	1422	100001419	100000033	Mock anti-PSF-A546 8C-S-PSF V2.00	0	5. Mock and anti-PSF-A546_Pos013_S001	00-WMeNCdkx8ogHrKw9rD2qvc
5.09347e+006		Nucleus	3	0.000	1.000	1423	100001420	100000034	Mock anti-PSF-A546 8C-S-PSF V2.00	0	5. Mock and anti-PSF-A546_Pos013_S001	00-WMeNCdkx8ogHrKw9rD2qvc
1.20286e+006		Nucleus	3	0.000	1.000	1424	100001421	100000035	Mock anti-PSF-A546 8C-S-PSF V2.00	0	5. Mock and anti-PSF-A546_Pos013_S001	00-WMeNCdkx8ogHrKw9rD2qvc
2.15353e+006		Nucleus	3	0.000	1.000	1425	100001422	100000036	Mock anti-PSF-A546 8C-S-PSF V2.00	0	5. Mock and anti-PSF-A546_Pos013_S001	00-WMeNCdkx8ogHrKw9rD2qvc
2.14144e+006		Nucleus	3	0.000	1.000	1426	100001423	100000037	Mock anti-PSF-A546 8C-S-PSF V2.00	0	5. Mock and anti-PSF-A546_Pos013_S001	00-WMeNCdkx8ogHrKw9rD2qvc
2.07449e+006		Nucleus	3	0.000	1.000	1427	100001424	100000038	Mock anti-PSF-A546 8C-S-PSF V2.00	0	5. Mock and anti-PSF-A546_Pos013_S001	00-WMeNCdkx8ogHrKw9rD2qvc
1.20977e+006		Nucleus	3	0.000	1.000	1428	100001425	100000039	Mock anti-PSF-A546 8C-S-PSF V2.00	0	5. Mock and anti-PSF-A546_Pos013_S001	00-WMeNCdkx8ogHrKw9rD2qvc
1.42177e+006		Nucleus	3	0.000	1.000	1429	100001426	100000040	Mock anti-PSF-A546 8C-S-PSF V2.00	0	5. Mock and anti-PSF-A546_Pos013_S001	00-WMeNCdkx8ogHrKw9rD2qvc
1.29782e+006		Nucleus	3	0.000	1.000	1430	100001427	100000041	Mock anti-PSF-A546 8C-S-PSF V2.00	0	5. Mock and anti-PSF-A546_Pos013_S001	00-WMeNCdkx8ogHrKw9rD2qvc
2.27969e+006		Nucleus	3	0.000	1.000	1431	100001428	100000042	Mock anti-PSF-A546 8C-S-PSF V2.00	0	5. Mock and anti-PSF-A546_Pos013_S001	00-WMeNCdkx8ogHrKw9rD2qvc
1.18691e+006		Nucleus	3	0.000	1.000	1432	100001429	100000043	Mock anti-PSF-A546 8C-S-PSF V2.00	0	5. Mock and anti-PSF-A546_Pos013_S001	00-WMeNCdkx8ogHrKw9rD2qvc
2.34902e+006		Nucleus	3	0.000	1.000	1433	100001430	100000044	Mock anti-PSF-A546 8C-S-PSF V2.00	0	5. Mock and anti-PSF-A546_Pos013_S001	00-WMeNCdkx8ogHrKw9rD2qvc
1.17918e+006		Nucleus	3	0.000	1.000	1434	100001431	100000045	Mock anti-PSF-A546 8C-S-PSF V2.00	0	5. Mock and anti-PSF-A546_Pos013_S001	00-WMeNCdkx8ogHrKw9rD2qvc
1.64723e+006		Nucleus	3	0.000	1.000	1435	100001432	100000046	Mock anti-PSF-A546 8C-S-PSF V2.00	0	5. Mock and anti-PSF-A546_Pos013_S001	00-WMeNCdkx8ogHrKw9rD2qvc
2.13531e+006		Nucleus	3	0.000	1.000	1436	100001433	100000047	Mock anti-PSF-A546 8C-S-PSF V2.00	0	5. Mock and anti-PSF-A546_Pos013_S001	00-WMeNCdkx8ogHrKw9rD2qvc
1.07402e+006		Nucleus	3	0.000	1.000	1437	100001434	100000048	Mock anti-PSF-A546 8C-S-PSF V2.00	0	5. Mock and anti-PSF-A546_Pos013_S001	00-WMeNCdkx8ogHrKw9rD2qvc
2.03265e+006		Nucleus	3	0.000	1.000	1438	100001435	100000049	Mock anti-PSF-A546 8C-S-PSF V2.00	0	5. Mock and anti-PSF-A546_Pos013_S001	00-WMeNCdkx8ogHrKw9rD2qvc
1.32181e+006		Nucleus	3	0.000	1.000	1439	100001436	100000050	Mock anti-PSF-A546 8C-S-PSF V2.00	0	5. Mock and anti-PSF-A546_Pos013_S001	00-WMeNCdkx8ogHrKw9rD2qvc
1.99893e+006		Nucleus	3	0.000	1.000	1440	100001437	100000051	Mock anti-PSF-A546 8C-S-PSF V2.00	0	5. Mock and anti-PSF-A546_Pos013_S001	00-WMeNCdkx8ogHrKw9rD2qvc
1.21004e+006		Nucleus	3	0.000	1.000	1441	100001438	100000052	Mock anti-PSF-A546 8C-S-PSF V2.00	0	5. Mock and anti-PSF-A546_Pos013_S001	00-WMeNCdkx8ogHrKw9rD2qvc
2.39365e+006		Nucleus	3	0.000	1.000	1442	100001439	100000053	Mock anti-PSF-A546 8C-S-PSF V2.00	0	5. Mock and anti-PSF-A546_Pos013_S001	00-WMeNCdkx8ogHrKw9rD2qvc
1.54628e+006		Nucleus	3	0.000	1.000	1443	100001440	100000054	Mock anti-PSF-A546 8C-S-PSF V2.00	0	5. Mock and anti-PSF-A546_Pos013_S001	00-WMeNCdkx8ogHrKw9rD2qvc
1.72039e+006		Nucleus	3	0.000	1.000	1444	100001441	100000055	Mock anti-PSF-A546 8C-S-PSF V2.00	0	5. Mock and anti-PSF-A546_Pos013_S001	00-WMeNCdkx8ogHrKw9rD2qvc
1.13019e+006		Nucleus	3	0.000	1.000	1445	100001442	100000056	Mock anti-PSF-A546 8C-S-PSF V2.00	0	5. Mock and anti-PSF-A546_Pos013_S001	00-WMeNCdkx8ogHrKw9rD2qvc
1.20385e+006		Nucleus	3	0.000	1.000	1446	100001443	100000057	Mock anti-PSF-A546 8C-S-PSF V2.00	0	5. Mock and anti-PSF-A546_Pos013_S001	00-WMeNCdkx8ogHrKw9rD2qvc
1.2412e+006		Nucleus	3	0.000	1.000	1447	100001444	100000058	Mock anti-PSF-A546 8C-S-PSF V2.00	0	5. Mock and anti-PSF-A546_Pos013_S001	00-WMeNCdkx8ogHrKw9rD2qvc
1.20858e+006		Nucleus	3	0.000	1.000	1448	100001445	100000059	Mock anti-PSF-A546 8C-S-PSF V2.00	0	5. Mock and anti-PSF-A546_Pos013_S001	00-WMeNCdkx8ogHrKw9rD2qvc
2.96061e+006		Nucleus	3	0.000	1.000	1450	100001446	100000060	Mock anti-PSF-A546 8C-S-PSF V2.00	0	5. Mock and anti-PSF-A546_Pos013_S001	00-WMeNCdkx8ogHrKw9rD2qvc
1.17558e+006		Nucleus	3	0.000	1.000	1451	100001447	100000061	Mock anti-PSF-A546 8C-S-PSF V2.00	0	5. Mock and anti-PSF-A546_Pos013_S001	00-WMeNCdkx8ogHrKw9rD2qvc
1.145e+006		Nucleus	3	0.000	1.000	1452	100001448	100000062	Mock anti-PSF-A546 8C-S-PSF V2.00	0	5. Mock and anti-PSF-A546_Pos013_S001	00-WMeNCdkx8ogHrKw9rD2qvc
801322		Nucleus	3	0.000	1.000	1453	100001449	100000063	Mock anti-PSF-A546 8C-S-PSF V2.00	0	5. Mock and anti-PSF-A546_Pos013_S001	00-WMeNCdkx8ogHrKw9rD2qvc
902525		Nucleus	3	0.000	1.000	1454	100001450	100000064	Mock anti-PSF-A546 8C-S-PSF V2.00	0	5. Mock and anti-PSF-A546_Pos013_S001	00-WMeNCdkx8ogHrKw9rD2qvc
1.15285e+006		Nucleus	3	0.000	1.000	1455	100001451	100000065	Mock anti-PSF-A546 8C-S-PSF V2.00	0	5. Mock and anti-PSF-A546_Pos013_S001	00-WMeNCdkx8ogHrKw9rD2qvc
1.09704e+006		Nucleus	3	0.000	1.000	1456	100001452	100000066	Mock anti-PSF-A546 8C-S-PSF V2.00	0	5. Mock and anti-PSF-A546_Pos013_S001	00-WMeNCdkx8ogHrKw9rD2qvc
1.15957e+006		Nucleus	3	0.000	1.000	1457	100001453	100000067	Mock anti-PSF-A546 8C-S-PSF V2.00	0	5. Mock and anti-PSF-A546_Pos013_S001	00-WMeNCdkx8ogHrKw9rD2qvc
1.0422e+006		Nucleus	3	0.000	1.000	1458	100001454	100000068	Mock anti-PSF-A546 8C-S-PSF V2.00	0	5. Mock and anti-PSF-A546_Pos013_S001	00-WMeNCdkx8ogHrKw9rD2qvc
1.20787e+006		Nucleus	3	0.000	1.000	1459	100001455	100000069	Mock anti-PSF-A546 8C-S-PSF V2.00	0	5. Mock and anti-PSF-A546_Pos013_S001	00-WMeNCdkx8ogHrKw9rD2qvc
1.11863e+006		Nucleus	3	0.000	1.000	1460	100001456	100000070	Mock anti-PSF-A546 8C-S-PSF V2.00	0	5. Mock and anti-PSF-A546_Pos013_S001	00-WMeNCdkx8ogHrKw9rD2qvc
1.90099e+006		Nucleus	3	0.000	1.000	1461	100001457	100000071	Mock anti-PSF-A546 8C-S-PSF V2.00	0	5. Mock and anti-PSF-A546_Pos013_S001	00-WMeNCdkx8ogHrKw9rD2qvc
1.22909e+006		Nucleus	3	0.000	1.000	1462	100001458	100000072	Mock anti-PSF-A546 8C-S-PSF V2.00	0	5. Mock and anti-PSF-A546_Pos013_S001	00-WMeNCdkx8ogHrKw9rD2qvc
3.75355e+006		Nucleus	3	0.000	1.000	1463	100001459	100000073	Mock anti-PSF-A546 8C-S-PSF V2.00	0	5. Mock and anti-PSF-A546_Pos013_S001	00-WMeNCdkx8ogHrKw9rD2qvc
1.0835e+006		Nucleus	3	0.000	1.000	1464	100001460	100000074	Mock anti-PSF-A546 8C-S-PSF V2.00	0	5. Mock and anti-PSF-A546_Pos013_S001	00-WMeNCdkx8ogHrKw9rD2qvc
1.12951e+006		Nucleus	3	0.000	1.000	1465	100001461	100000075	Mock anti-PSF-A546 8C-S-PSF V2.00	0	5. Mock and anti-PSF-A546_Pos013_S001	00-WMeNCdkx8ogHrKw9rD2qvc
943387		Nucleus	3	0.000	1.000	1466	100001462	100000076	Mock anti-PSF-A546 8C-S-PSF V2.00	0	5. Mock and anti-PSF-A546_Pos013_S001	00-WMeNCdkx8ogHrKw9rD2qvc
1.11814e+006		Nucleus	3	0.000	1.000	1467	100001463	100000077	Mock anti-PSF-A546 8C-S-PSF V2.00	0	5. Mock and anti-PSF-A546_Pos013_S001	00-WMeNCdkx8ogHrKw9rD2qvc
1.21194e+006		Nucleus	3	0.000	1.000	1468	100001464	100000078	Mock anti-PSF-A546 8C-S-PSF V2.00	0	5. Mock and anti-PSF-A546_Pos013_S001	00-WMeNCdkx8ogHrKw9rD2qvc
2.06847e+006		Nucleus	3	0.000	1.000	1469	100001465	100000079	Mock anti-PSF-A546 8C-S-PSF V2.00	0	5. Mock and anti-PSF-A546_Pos013_S001	00-WMeNCdkx8ogHrKw9rD2qvc
2.21276e+006		Nucleus	3	0.000	1.000	1470	100001466	100000080	Mock anti-PSF-A546 8C-S-PSF V2.00	0	5. Mock and anti-PSF-A546_Pos013_S001	00-WMeNCdkx8ogHrKw9rD2qvc
2.19861e+006		Nucleus	3	0.000	1.000	1471	100001467	100000081	Mock anti-PSF-A546 8C-S-PSF V2.00	0	5. Mock and anti-PSF-A546_Pos013_S001	00-WMeNCdkx8ogHrKw9rD2qvc
907236		Nucleus	3	0.000	1.000	1472	100001468	100000082	Mock anti-PSF-A546 8C-S-PSF V2.00	0	5. Mock and anti-PSF-A546_Pos013_S001	00-WMeNCdkx8ogHrKw9rD2qvc
1.04514e+006		Nucleus	3	0.000	1.000	1473	100001469	100000083	Mock anti-PSF-A546 8C-S-PSF V2.00	0	5. Mock and anti-PSF-A546_Pos013_S001	00-WMeNCdkx8ogHrKw9rD2qvc
1.01215e+006		Nucleus	3	0.000	1.000	1474	100001470	100000084	Mock anti-PSF-A546 8C-S-PSF V2.00	0	5. Mock and anti-PSF-A546_Pos013_S001	00-WMeNCdkx8ogHrKw9rD2qvc
878092		Nucleus	3	0.000	1.000	1475	100001471	100000085	Mock anti-PSF-A546 8C-S-PSF V2.00	0	5. Mock and anti-PSF-A546_Pos013_S001	00-WMeNCdkx8ogHrKw9rD2qvc
1.00077e+006		Nucleus	3	0.000	1.000	1476	100001472	100000086	Mock anti-PSF-A546 8C-S-PSF V2.00	0	5. Mock and anti-PSF-A546_Pos013_S001	00-WMeNCdkx8ogHrKw9rD2qvc
941344		Nucleus	3	0.000	1.000	1477	100001473	100000087	Mock anti-PSF-A546 8C-S-PSF V2.00	0	5. Mock and anti-PSF-A546_Pos013_S001	00-WMeNCdkx8ogHrKw9rD2qvc
1.81631e+006		Nucleus	3	0.000	1.000	1478	100001474	100000088	Mock anti-PSF-A546 8C-S-PSF V2.00	0	5. Mock and anti-PSF-A546_Pos013_S001	00-WMeNCdkx8ogHrKw9rD2qvc
2.03775e+006		Nucleus	3	0.000	1.000	1479	100001475	100000089	Mock anti-PSF-A546 8C-S-PSF V2.00	0	5. Mock and anti-PSF-A546_Pos013_S001	00-WMeNCdkx8ogHrKw9rD2qvc
2.57681e+006		Nucleus	3	0.000	1.000	1480	100001476	100000090	Mock anti-PSF-A546 8C-S-PSF V2.00	0	5. Mock and anti-PSF-A546_Pos013_S001	00-WMeNCdkx8ogHrKw9rD2qvc
2.11572e+006		Nucleus	3	0.000	1.000	1481	100001477	100000091	Mock anti-PSF-A546 8C-S-PSF V2.00	0	5. Mock and anti-PSF-A546_Pos013_S001	00-WMeNCdkx8ogHrKw9rD2qvc
1.95893e+006		Nucleus	3	0.000	1.000	1482	100001478	100000092	Mock anti-PSF-A546 8C-S-PSF V2.00	0	5. Mock and anti-PSF-A546_Pos013_S001	00-WMeNCdkx8ogHrKw9rD2qvc
1.27468e+006		Nucleus	3	0.000	1.000	1483	100001479	100000093	Mock anti-PSF-A546 8C-S-PSF V2.00	0	5. Mock and anti-PSF-A546_Pos013_S001	00-WMeNCdkx8ogHrKw9rD2qvc
450000		Nucleus	3	0.000	1.000	1484	100001480	100000094	Mock anti-PSF-A546 8C-S-PSF V2.00	0	5. Mock and anti-PSF-A546_Pos013_S001	00-WMeNCdkx8ogHrKw9rD2qvc
577219		Nucleus	3	0.000	1.000	1485	100001481	100000095	Mock anti-PSF-A546 8C-S-PSF V2.00	0	5. Mock and anti-PSF-A546_Pos013_S001	00-WMeNCdkx8ogHrKw9rD2qvc
1.72153e+006		Nucleus	3	0.000	1.000	1486	100001482	100000096	Mock anti-PSF-A546 8C-S-PSF V2.00	0	5. Mock and anti-PSF-A546_Pos013_S001	00-WMeNCdkx8ogHrKw9rD2qvc
1.95802e+006		Nucleus	3	0.000	1.000	1487	100001483	100000097	Mock anti-PSF-A546 8C-S-PSF V2.00	0	5. Mock and anti-PSF-A546_Pos013_S001	00-WMeNCdkx8ogHrKw9rD2qvc
819715		Nucleus	3	0.000	1.000	1488	100001484	100000000	Mock anti-PSF-A546 8C-S-PSF V2.00	0	5. Mock and anti-PSF-A546_Pos014_S001	00-BfWLUoESfHbR8uf8tgXztG
987167		Nucleus	3	0.000	1.000	1489	100001485	100000001	Mock anti-PSF-A546 8C-S-PSF V2.00	0	5. Mock and anti-PSF-A546_Pos014_S001	00-BfWLUoESfHbR8uf8tgXztG
1.88719e+006		Nucleus	3	0.000	1.000	1490	100001486	100000002	Mock anti-PSF-A546 8C-S-PSF V2.00	0	5. Mock and anti-PSF-A546_Pos014_S001	00-BfWLUoESfHbR8uf8tgXztG
1.21864e+006		Nucleus	3	0.000	1.000	1491	100001487	100000003	Mock anti-PSF-A546 8C-S-PSF V2.00	0	5. Mock and anti-PSF-A546_Pos014_S001	00-BfWLUoESfHbR8uf8tgXztG
1.57291e+006		Nucleus	3	0.000	1.000	1492	100001488	100000004	Mock anti-PSF-A546 8C-S-PSF V2.00	0	5. Mock and anti-PSF-A546_Pos014_S001	00-BfWLUoESfHbR8uf8tgXztG
2.31269e+006		Nucleus	3	0.000	1.000	1493	100001489	100000005	Mock anti-PSF-A546 8C-S-PSF V2.00	0	5. Mock and anti-PSF-A546_Pos014_S001	00-BfWLUoESfHbR8uf8tgXztG
1.22117e+006		Nucleus	3	0.000	1.000	1494	100001490	100000006	Mock anti-PSF-A546 8C-S-PSF V2.00	0	5. Mock and anti-PSF-A546_Pos014_S001	00-BfWLUoESfHbR8uf8tgXztG
1.29246e+006		Nucleus	3	0.000	1.000	1495	100001491	100000007	Mock anti-PSF-A546 8C-S-PSF V2.00	0	5. Mock and anti-PSF-A546_Pos014_S001	00-BfWLUoESfHbR8uf8tgXztG
1.19663e+006		Nucleus	3	0.000	1.000	1496	100001492	100000008	Mock anti-PSF-A546 8C-S-PSF V2.00	0	5. Mock and anti-PSF-A546_Pos014_S001	00-BfWLUoESfHbR8uf8tgXztG
1.22207e+006		Nucleus	3	0.000	1.000	1497	100001493	100000009	Mock anti-PSF-A546 8C-S-PSF V2.00	0	5. Mock and anti-PSF-A546_Pos014_S001	00-BfWLUoESfHbR8uf8tgXztG
1.61833e+006		Nucleus	3	0.000	1.000	1498	100001494	100000010	Mock anti-PSF-A546 8C-S-PSF V2.00	0	5. Mock and anti-PSF-A546_Pos014_S001	00-BfWLUoESfHbR8uf8tgXztG
1.81536e+006		Nucleus	3	0.000	1.000	1499	100001495	100000011	Mock anti-PSF-A546 8C-S-PSF V2.00	0	5. Mock and anti-PSF-A546_Pos014_S001	00-BfWLUoESfHbR8uf8tgXztG
1.3951e+006		Nucleus	3	0.000	1.000	1500	100001496	100000012	Mock anti-PSF-A546 8C-S-PSF V2.00	0	5. Mock and anti-PSF-A546_Pos014_S001	00-BfWLUoESfHbR8uf8tgXztG
1.3302e+006		Nucleus	3	0.000	1.000	1501	100001497	100000013	Mock anti-PSF-A546 8C-S-PSF V2.00	0	5. Mock and anti-PSF-A546_Pos014_S001	00-BfWLUoESfHbR8uf8tgXztG
1.38806e+006		Nucleus	3	0.000	1.000	1502	100001498	100000014	Mock anti-PSF-A546 8C-S-PSF V2.00	0	5. Mock and anti-PSF-A546_Pos014_S001	00-BfWLUoESfHbR8uf8tgXztG
1.32495e+006		Nucleus	3	0.000	1.000	1503	100001499	100000015	Mock anti-PSF-A546 8C-S-PSF V2.00	0	5. Mock and anti-PSF-A546_Pos014_S001	00-BfWLUoESfHbR8uf8tgXztG
1.33229e+006		Nucleus	3	0.000	1.000	1504	100001500	100000016	Mock anti-PSF-A546 8C-S-PSF V2.00	0	5. Mock and anti-PSF-A546_Pos014_S001	00-BfWLUoESfHbR8uf8tgXztG
1.4124e+006		Nucleus	3	0.000	1.000	1505	100001501	100000017	Mock anti-PSF-A546 8C-S-PSF V2.00	0	5. Mock and anti-PSF-A546_Pos014_S001	00-BfWLUoESfHbR8uf8tgXztG
2.28606e+006		Nucleus	3	0.000	1.000	1506	100001502	100000018	Mock anti-PSF-A546 8C-S-PSF V2.00	0	5. Mock and anti-PSF-A546_Pos014_S001	00-BfWLUoESfHbR8uf8tgXztG
1.41286e+006		Nucleus	3	0.000	1.000	1507	100001503	100000019	Mock anti-PSF-A546 8C-S-PSF V2.00	0	5. Mock and anti-PSF-A546_Pos014_S001	00-BfWLUoESfHbR8uf8tgXztG
2.50885e+006		Nucleus	3	0.000	1.000	1508	100001504	100000020	Mock anti-PSF-A546 8C-S-PSF V2.00	0	5. Mock and anti-PSF-A546_Pos014_S001	00-BfWLUoESfHbR8uf8tgXztG
1.39087e+006		Nucleus	3	0.000	1.000	1509	100001505	100000021	Mock anti-PSF-A546 8C-S-PSF V2.00	0	5. Mock and anti-PSF-A546_Pos014_S001	00-BfWLUoESfHbR8uf8tgXztG
1.37876e+006		Nucleus	3	0.000	1.000	1510	100001506	100000022	Mock anti-PSF-A546 8C-S-PSF V2.00	0	5. Mock and anti-PSF-A546_Pos014_S001	00-BfWLUoESfHbR8uf8tgXztG
2.26516e+006		Nucleus	3	0.000	1.000	1511	100001507	100000023	Mock anti-PSF-A546 8C-S-PSF V2.00	0	5. Mock and anti-PSF-A546_Pos014_S001	00-BfWLUoESfHbR8uf8tgXztG
1.45669e+006		Nucleus	3	0.000	1.000	1512	100001508	100000024	Mock anti-PSF-A546 8C-S-PSF V2.00	0	5. Mock and anti-PSF-A546_Pos014_S001	00-BfWLUoESfHbR8uf8tgXztG
1.34214e+006		Nucleus	3	0.000	1.000	1513	100001509	100000025	Mock anti-PSF-A546 8C-S-PSF V2.00	0	5. Mock and anti-PSF-A546_Pos014_S001	00-BfWLUoESfHbR8uf8tgXztG
2.22294e+006		Nucleus	3	0.000	1.000	1514	100001510	100000026	Mock anti-PSF-A546 8C-S-PSF V2.00	0	5. Mock and anti-PSF-A546_Pos014_S001	00-BfWLUoESfHbR8uf8tgXztG
2.17131e+006		Nucleus	3	0.000	1.000	1515	100001511	100000027	Mock anti-PSF-A546 8C-S-PSF V2.00	0	5. Mock and anti-PSF-A546_Pos014_S001	00-BfWLUoESfHbR8uf8tgXztG
1.23407e+006		Nucleus	3	0.000	1.000	1516	100001512	100000028	Mock anti-PSF-A546 8C-S-PSF V2.00	0	5. Mock and anti-PSF-A546_Pos014_S001	00-BfWLUoESfHbR8uf8tgXztG
1.16639e+006		Nucleus	3	0.000	1.000	1517	100001513	100000029	Mock anti-PSF-A546 8C-S-PSF V2.00	0	5. Mock and anti-PSF-A546_Pos014_S001	00-BfWLUoESfHbR8uf8tgXztG
1.03099e+006		Nucleus	3	0.000	1.000	1518	100001514	100000030	Mock anti-PSF-A546 8C-S-PSF V2.00	0	5. Mock and anti-PSF-A546_Pos014_S001	00-BfWLUoESfHbR8uf8tgXztG
1.22931e+006		Nucleus	3	0.000	1.000	1519	100001515	100000031	Mock anti-PSF-A546 8C-S-PSF V2.00	0	5. Mock and anti-PSF-A546_Pos014_S001	00-BfWLUoESfHbR8uf8tgXztG
1.34212e+006		Nucleus	3	0.000	1.000	1520	100001516	100000032	Mock anti-PSF-A546 8C-S-PSF V2.00	0	5. Mock and anti-PSF-A546_Pos014_S001	00-BfWLUoESfHbR8uf8tgXztG
1.15736e+006		Nucleus	3	0.000	1.000	1521	100001517	100000033	Mock anti-PSF-A546 8C-S-PSF V2.00	0	5. Mock and anti-PSF-A546_Pos014_S001	00-BfWLUoESfHbR8uf8tgXztG
1.22975e+006		Nucleus	3	0.000	1.000	1522	100001518	100000034	Mock anti-PSF-A546 8C-S-PSF V2.00	0	5. Mock and anti-PSF-A546_Pos014_S001	00-BfWLUoESfHbR8uf8tgXztG
1.33218e+006		Nucleus	3	0.000	1.000	1523	100001519	100000035	Mock anti-PSF-A546 8C-S-PSF V2.00	0	5. Mock and anti-PSF-A546_Pos014_S001	00-BfWLUoESfHbR8uf8tgXztG
1.11437e+006		Nucleus	3	0.000	1.000	1524	100001520	100000036	Mock anti-PSF-A546 8C-S-PSF V2.00	0	5. Mock and anti-PSF-A546_Pos014_S001	00-BfWLUoESfHbR8uf8tgXztG
2.11141e+006		Nucleus	3	0.000	1.000	1525	100001521	100000037	Mock anti-PSF-A546 8C-S-PSF V2.00	0	5. Mock and anti-PSF-A546_Pos014_S001	00-BfWLUoESfHbR8uf8tgXztG
1.18519e+006		Nucleus	3	0.000	1.000	1526	100001522	100000038	Mock anti-PSF-A546 8C-S-PSF V2.00	0	5. Mock and anti-PSF-A546_Pos014_S001	00-BfWLUoESfHbR8uf8tgXztG
1.69068e+006		Nucleus	3	0.000	1.000	1527	100001523	100000039	Mock anti-PSF-A546 8C-S-PSF V2.00	0	5. Mock and anti-PSF-A546_Pos014_S001	00-BfWLUoESfHbR8uf8tgXztG
1.48037e+006		Nucleus	3	0.000	1.000	1528	100001524	100000040	Mock anti-PSF-A546 8C-S-PSF V2.00	0	5. Mock and anti-PSF-A546_Pos014_S001	00-BfWLUoESfHbR8uf8tgXztG
1.04444e+006		Nucleus	3	0.000	1.000	1529	100001525	100000041	Mock anti-PSF-A546 8C-S-PSF V2.00	0	5. Mock and anti-PSF-A546_Pos014_S001	00-BfWLUoESfHbR8uf8tgXztG
1.23441e+006		Nucleus	3	0.000	1.000	1530	100001526	100000042	Mock anti-PSF-A546 8C-S-PSF V2.00	0	5. Mock and anti-PSF-A546_Pos014_S001	00-BfWLUoESfHbR8uf8tgXztG
1.62199e+006		Nucleus	3	0.000	1.000	1531	100001527	100000043	Mock anti-PSF-A546 8C-S-PSF V2.00	0	5. Mock and anti-PSF-A546_Pos014_S001	00-BfWLUoESfHbR8uf8tgXztG
1.19648e+006		Nucleus	3	0.000	1.000	1532	100001528	100000044	Mock anti-PSF-A546 8C-S-PSF V2.00	0	5. Mock and anti-PSF-A546_Pos014_S001	00-BfWLUoESfHbR8uf8tgXztG
960515		Nucleus	3	0.000	1.000	1533	100001529	100000045	Mock anti-PSF-A546 8C-S-PSF V2.00	0	5. Mock and anti-PSF-A546_Pos014_S001	00-BfWLUoESfHbR8uf8tgXztG
2.45521e+006		Nucleus	3	0.000	1.000	1534	100001530	100000046	Mock anti-PSF-A546 8C-S-PSF V2.00	0	5. Mock and anti-PSF-A546_Pos014_S001	00-BfWLUoESfHbR8uf8tgXztG
1.31228e+006		Nucleus	3	0.000	1.000	1535	100001531	100000047	Mock anti-PSF-A546 8C-S-PSF V2.00	0	5. Mock and anti-PSF-A546_Pos014_S001	00-BfWLUoESfHbR8uf8tgXztG
1.13798e+006		Nucleus	3	0.000	1.000	1536	100001532	100000048	Mock anti-PSF-A546 8C-S-PSF V2.00	0	5. Mock and anti-PSF-A546_Pos014_S001	00-BfWLUoESfHbR8uf8tgXztG
1.85578e+006		Nucleus	3	0.000	1.000	1537	100001533	100000049	Mock anti-PSF-A546 8C-S-PSF V2.00	0	5. Mock and anti-PSF-A546_Pos014_S001	00-BfWLUoESfHbR8uf8tgXztG
1.35248e+006		Nucleus	3	0.000	1.000	1538	100001534	100000050	Mock anti-PSF-A546 8C-S-PSF V2.00	0	5. Mock and anti-PSF-A546_Pos014_S001	00-BfWLUoESfHbR8uf8tgXztG
1.2604e+006		Nucleus	3	0.000	1.000	1539	100001535	100000051	Mock anti-PSF-A546 8C-S-PSF V2.00	0	5. Mock and anti-PSF-A546_Pos014_S001	00-BfWLUoESfHbR8uf8tgXztG
1.26232e+006		Nucleus	3	0.000	1.000	1540	100001536	100000052	Mock anti-PSF-A546 8C-S-PSF V2.00	0	5. Mock and anti-PSF-A546_Pos014_S001	00-BfWLUoESfHbR8uf8tgXztG
1.31817e+006		Nucleus	3	0.000	1.000	1541	100001537	100000053	Mock anti-PSF-A546 8C-S-PSF V2.00	0	5. Mock and anti-PSF-A546_Pos014_S001	00-BfWLUoESfHbR8uf8tgXztG
1.35024e+006		Nucleus	3	0.000	1.000	1542	100001538	100000054	Mock anti-PSF-A546 8C-S-PSF V2.00	0	5. Mock and anti-PSF-A546_Pos014_S001	00-BfWLUoESfHbR8uf8tgXztG
2.45113e+006		Nucleus	3	0.000	1.000	1543	100001539	100000055	Mock anti-PSF-A546 8C-S-PSF V2.00	0	5. Mock and anti-PSF-A546_Pos014_S001	00-BfWLUoESfHbR8uf8tgXztG
1.27665e+006		Nucleus	3	0.000	1.000	1544	100001540	100000056	Mock anti-PSF-A546 8C-S-PSF V2.00	0	5. Mock and anti-PSF-A546_Pos014_S001	00-BfWLUoESfHbR8uf8tgXztG
2.02401e+006		Nucleus	3	0.000	1.000	1545	100001541	100000057	Mock anti-PSF-A546 8C-S-PSF V2.00	0	5. Mock and anti-PSF-A546_Pos014_S001	00-BfWLUoESfHbR8uf8tgXztG
1.38414e+006		Nucleus	3	0.000	1.000	1546	100001542	100000058	Mock anti-PSF-A546 8C-S-PSF V2.00	0	5. Mock and anti-PSF-A546_Pos014_S001	00-BfWLUoESfHbR8uf8tgXztG
2.1925e+006		Nucleus	3	0.000	1.000	1547	100001543	100000059	Mock anti-PSF-A546 8C-S-PSF V2.00	0	5. Mock and anti-PSF-A546_Pos014_S001	00-BfWLUoESfHbR8uf8tgXztG
1.17501e+006		Nucleus	3	0.000	1.000	1548	100001544	100000060	Mock anti-PSF-A546 8C-S-PSF V2.00	0	5. Mock and anti-PSF-A546_Pos014_S001	00-BfWLUoESfHbR8uf8tgXztG
1.25605e+006		Nucleus	3	0.000	1.000	1549	100001545	100000061	Mock anti-PSF-A546 8C-S-PSF V2.00	0	5. Mock and anti-PSF-A546_Pos014_S001	00-BfWLUoESfHbR8uf8tgXztG
1.07659e+006		Nucleus	3	0.000	1.000	1550	100001546	100000062	Mock anti-PSF-A546 8C-S-PSF V2.00	0	5. Mock and anti-PSF-A546_Pos014_S001	00-BfWLUoESfHbR8uf8tgXztG
1.20603e+006		Nucleus	3	0.000	1.000	1551	100001547	100000063	Mock anti-PSF-A546 8C-S-PSF V2.00	0	5. Mock and anti-PSF-A546_Pos014_S001	00-BfWLUoESfHbR8uf8tgXztG
651153		Nucleus	3	0.000	1.000	1552	100001548	100000064	Mock anti-PSF-A546 8C-S-PSF V2.00	0	5. Mock and anti-PSF-A546_Pos014_S001	00-BfWLUoESfHbR8uf8tgXztG
2.12649e+006		Nucleus	3	0.000	1.000	1553	100001549	100000065	Mock anti-PSF-A546 8C-S-PSF V2.00	0	5. Mock and anti-PSF-A546_Pos014_S001	00-BfWLUoESfHbR8uf8tgXztG
2.08214e+006		Nucleus	3	0.000	1.000	1554	100001550	100000066	Mock anti-PSF-A546 8C-S-PSF V2.00	0	5. Mock and anti-PSF-A546_Pos014_S001	00-BfWLUoESfHbR8uf8tgXztG
940359		Nucleus	3	0.000	1.000	1555	100001551	100000067	Mock anti-PSF-A546 8C-S-PSF V2.00	0	5. Mock and anti-PSF-A546_Pos014_S001	00-BfWLUoESfHbR8uf8tgXztG
863142		Nucleus	3	0.000	1.000	1556	100001552	100000068	Mock anti-PSF-A546 8C-S-PSF V2.00	0	5. Mock and anti-PSF-A546_Pos014_S001	00-BfWLUoESfHbR8uf8tgXztG
1.25078e+006		Nucleus	3	0.000	1.000	1557	100001553	100000069	Mock anti-PSF-A546 8C-S-PSF V2.00	0	5. Mock and anti-PSF-A546_Pos014_S001	00-BfWLUoESfHbR8uf8tgXztG
879991		Nucleus	3	0.000	1.000	1558	100001554	100000070	Mock anti-PSF-A546 8C-S-PSF V2.00	0	5. Mock and anti-PSF-A546_Pos014_S001	00-BfWLUoESfHbR8uf8tgXztG
1.11649e+006		Nucleus	3	0.000	1.000	1559	100001555	100000071	Mock anti-PSF-A546 8C-S-PSF V2.00	0	5. Mock and anti-PSF-A546_Pos014_S001	00-BfWLUoESfHbR8uf8tgXztG
1.29505e+006		Nucleus	3	0.000	1.000	1560	100001556	100000072	Mock anti-PSF-A546 8C-S-PSF V2.00	0	5. Mock and anti-PSF-A546_Pos014_S001	00-BfWLUoESfHbR8uf8tgXztG
1.91056e+006		Nucleus	3	0.000	1.000	1561	100001557	100000073	Mock anti-PSF-A546 8C-S-PSF V2.00	0	5. Mock and anti-PSF-A546_Pos014_S001	00-BfWLUoESfHbR8uf8tgXztG
2.37696e+006		Nucleus	3	0.000	1.000	1562	100001558	100000074	Mock anti-PSF-A546 8C-S-PSF V2.00	0	5. Mock and anti-PSF-A546_Pos014_S001	00-BfWLUoESfHbR8uf8tgXztG
1.04824e+006		Nucleus	3	0.000	1.000	1563	100001559	100000075	Mock anti-PSF-A546 8C-S-PSF V2.00	0	5. Mock and anti-PSF-A546_Pos014_S001	00-BfWLUoESfHbR8uf8tgXztG
1.12948e+006		Nucleus	3	0.000	1.000	1564	100001560	100000076	Mock anti-PSF-A546 8C-S-PSF V2.00	0	5. Mock and anti-PSF-A546_Pos014_S001	00-BfWLUoESfHbR8uf8tgXztG
1.102e+006		Nucleus	3	0.000	1.000	1565	100001561	100000077	Mock anti-PSF-A546 8C-S-PSF V2.00	0	5. Mock and anti-PSF-A546_Pos014_S001	00-BfWLUoESfHbR8uf8tgXztG
1.20591e+006		Nucleus	3	0.000	1.000	1566	100001562	100000078	Mock anti-PSF-A546 8C-S-PSF V2.00	0	5. Mock and anti-PSF-A546_Pos014_S001	00-BfWLUoESfHbR8uf8tgXztG
2.42518e+006		Nucleus	3	0.000	1.000	1567	100001563	100000079	Mock anti-PSF-A546 8C-S-PSF V2.00	0	5. Mock and anti-PSF-A546_Pos014_S001	00-BfWLUoESfHbR8uf8tgXztG
2.11969e+006		Nucleus	3	0.000	1.000	1568	100001564	100000080	Mock anti-PSF-A546 8C-S-PSF V2.00	0	5. Mock and anti-PSF-A546_Pos014_S001	00-BfWLUoESfHbR8uf8tgXztG
1.1646e+006		Nucleus	3	0.000	1.000	1569	100001565	100000081	Mock anti-PSF-A546 8C-S-PSF V2.00	0	5. Mock and anti-PSF-A546_Pos014_S001	00-BfWLUoESfHbR8uf8tgXztG
1.14334e+006		Nucleus	3	0.000	1.000	1570	100001566	100000082	Mock anti-PSF-A546 8C-S-PSF V2.00	0	5. Mock and anti-PSF-A546_Pos014_S001	00-BfWLUoESfHbR8uf8tgXztG
959197		Nucleus	3	0.000	1.000	1571	100001567	100000083	Mock anti-PSF-A546 8C-S-PSF V2.00	0	5. Mock and anti-PSF-A546_Pos014_S001	00-BfWLUoESfHbR8uf8tgXztG
755528		Nucleus	3	0.000	1.000	1572	100001568	100000084	Mock anti-PSF-A546 8C-S-PSF V2.00	0	5. Mock and anti-PSF-A546_Pos014_S001	00-BfWLUoESfHbR8uf8tgXztG
2.98059e+006		Nucleus	3	0.000	1.000	1573	100001569	100000085	Mock anti-PSF-A546 8C-S-PSF V2.00	0	5. Mock and anti-PSF-A546_Pos014_S001	00-BfWLUoESfHbR8uf8tgXztG
2.35077e+006		Nucleus	3	0.000	1.000	1574	100001570	100000086	Mock anti-PSF-A546 8C-S-PSF V2.00	0	5. Mock and anti-PSF-A546_Pos014_S001	00-BfWLUoESfHbR8uf8tgXztG
1.01434e+006		Nucleus	3	0.000	1.000	1575	100001571	100000087	Mock anti-PSF-A546 8C-S-PSF V2.00	0	5. Mock and anti-PSF-A546_Pos014_S001	00-BfWLUoESfHbR8uf8tgXztG
539307		Nucleus	3	0.000	1.000	1576	100001572	100000088	Mock anti-PSF-A546 8C-S-PSF V2.00	0	5. Mock and anti-PSF-A546_Pos014_S001	00-BfWLUoESfHbR8uf8tgXztG
1.06944e+006		Nucleus	3	0.000	1.000	1577	100001573	100000089	Mock anti-PSF-A546 8C-S-PSF V2.00	0	5. Mock and anti-PSF-A546_Pos014_S001	00-BfWLUoESfHbR8uf8tgXztG
1.32553e+006		Nucleus	3	0.000	1.000	1578	100001574	100000090	Mock anti-PSF-A546 8C-S-PSF V2.00	0	5. Mock and anti-PSF-A546_Pos014_S001	00-BfWLUoESfHbR8uf8tgXztG
1.05641e+006		Nucleus	3	0.000	1.000	1579	100001575	100000091	Mock anti-PSF-A546 8C-S-PSF V2.00	0	5. Mock and anti-PSF-A546_Pos014_S001	00-BfWLUoESfHbR8uf8tgXztG
719889		Nucleus	3	0.000	1.000	1580	100001576	100000092	Mock anti-PSF-A546 8C-S-PSF V2.00	0	5. Mock and anti-PSF-A546_Pos014_S001	00-BfWLUoESfHbR8uf8tgXztG
1.34721e+006		Nucleus	3	0.000	1.000	1581	100001577	100000093	Mock anti-PSF-A546 8C-S-PSF V2.00	0	5. Mock and anti-PSF-A546_Pos014_S001	00-BfWLUoESfHbR8uf8tgXztG
1.3777e+006		Nucleus	3	0.000	1.000	1582	100001578	100000094	Mock anti-PSF-A546 8C-S-PSF V2.00	0	5. Mock and anti-PSF-A546_Pos014_S001	00-BfWLUoESfHbR8uf8tgXztG
2.04655e+006		Nucleus	3	0.000	1.000	1583	100001579	100000095	Mock anti-PSF-A546 8C-S-PSF V2.00	0	5. Mock and anti-PSF-A546_Pos014_S001	00-BfWLUoESfHbR8uf8tgXztG
1.95381e+006		Nucleus	3	0.000	1.000	1584	100001580	100000096	Mock anti-PSF-A546 8C-S-PSF V2.00	0	5. Mock and anti-PSF-A546_Pos014_S001	00-BfWLUoESfHbR8uf8tgXztG
1.13944e+006		Nucleus	3	0.000	1.000	1585	100001581	100000097	Mock anti-PSF-A546 8C-S-PSF V2.00	0	5. Mock and anti-PSF-A546_Pos014_S001	00-BfWLUoESfHbR8uf8tgXztG
2.18517e+006		Nucleus	3	0.000	1.000	1586	100001582	100000098	Mock anti-PSF-A546 8C-S-PSF V2.00	0	5. Mock and anti-PSF-A546_Pos014_S001	00-BfWLUoESfHbR8uf8tgXztG
951065		Nucleus	3	0.000	1.000	1587	100001583	100000099	Mock anti-PSF-A546 8C-S-PSF V2.00	0	5. Mock and anti-PSF-A546_Pos014_S001	00-BfWLUoESfHbR8uf8tgXztG
1.8439e+006		Nucleus	3	0.000	1.000	1588	100001584	100000100	Mock anti-PSF-A546 8C-S-PSF V2.00	0	5. Mock and anti-PSF-A546_Pos014_S001	00-BfWLUoESfHbR8uf8tgXztG
1.0431e+006		Nucleus	3	0.000	1.000	1589	100001585	100000101	Mock anti-PSF-A546 8C-S-PSF V2.00	0	5. Mock and anti-PSF-A546_Pos014_S001	00-BfWLUoESfHbR8uf8tgXztG
860377		Nucleus	3	0.000	1.000	1590	100001586	100000102	Mock anti-PSF-A546 8C-S-PSF V2.00	0	5. Mock and anti-PSF-A546_Pos014_S001	00-BfWLUoESfHbR8uf8tgXztG
396309		Nucleus	3	0.000	1.000	1591	100001587	100000103	Mock anti-PSF-A546 8C-S-PSF V2.00	0	5. Mock and anti-PSF-A546_Pos014_S001	00-BfWLUoESfHbR8uf8tgXztG
704407		Nucleus	3	0.000	1.000	1592	100001588	100000104	Mock anti-PSF-A546 8C-S-PSF V2.00	0	5. Mock and anti-PSF-A546_Pos014_S001	00-BfWLUoESfHbR8uf8tgXztG
529861		Nucleus	3	0.000	1.000	1593	100001589	100000105	Mock anti-PSF-A546 8C-S-PSF V2.00	0	5. Mock and anti-PSF-A546_Pos014_S001	00-BfWLUoESfHbR8uf8tgXztG
1.77621e+006		Nucleus	3	0.000	1.000	1594	100001590	100000106	Mock anti-PSF-A546 8C-S-PSF V2.00	0	5. Mock and anti-PSF-A546_Pos014_S001	00-BfWLUoESfHbR8uf8tgXztG
1.31212e+006		Nucleus	3	0.000	1.000	1595	100001591	100000107	Mock anti-PSF-A546 8C-S-PSF V2.00	0	5. Mock and anti-PSF-A546_Pos014_S001	00-BfWLUoESfHbR8uf8tgXztG
5.01915e+006		Nucleus	3	0.000	1.000	1596	100001592	100000108	Mock anti-PSF-A546 8C-S-PSF V2.00	0	5. Mock and anti-PSF-A546_Pos014_S001	00-BfWLUoESfHbR8uf8tgXztG
1.30846e+006		Nucleus	3	0.000	1.000	1597	100001593	100000109	Mock anti-PSF-A546 8C-S-PSF V2.00	0	5. Mock and anti-PSF-A546_Pos014_S001	00-BfWLUoESfHbR8uf8tgXztG
1.23469e+006		Nucleus	3	0.000	1.000	1598	100001594	100000110	Mock anti-PSF-A546 8C-S-PSF V2.00	0	5. Mock and anti-PSF-A546_Pos014_S001	00-BfWLUoESfHbR8uf8tgXztG
2.11608e+006		Nucleus	3	0.000	1.000	1599	100001595	100000111	Mock anti-PSF-A546 8C-S-PSF V2.00	0	5. Mock and anti-PSF-A546_Pos014_S001	00-BfWLUoESfHbR8uf8tgXztG
1.87089e+006		Nucleus	3	0.000	1.000	1600	100001596	100000112	Mock anti-PSF-A546 8C-S-PSF V2.00	0	5. Mock and anti-PSF-A546_Pos014_S001	00-BfWLUoESfHbR8uf8tgXztG
1.03876e+006		Nucleus	3	0.000	1.000	1601	100001597	100000113	Mock anti-PSF-A546 8C-S-PSF V2.00	0	5. Mock and anti-PSF-A546_Pos014_S001	00-BfWLUoESfHbR8uf8tgXztG
1.15698e+006		Nucleus	3	0.000	1.000	1602	100001598	100000114	Mock anti-PSF-A546 8C-S-PSF V2.00	0	5. Mock and anti-PSF-A546_Pos014_S001	00-BfWLUoESfHbR8uf8tgXztG
1.18274e+006		Nucleus	3	0.000	1.000	1603	100001599	100000115	Mock anti-PSF-A546 8C-S-PSF V2.00	0	5. Mock and anti-PSF-A546_Pos014_S001	00-BfWLUoESfHbR8uf8tgXztG
2.18565e+006		Nucleus	3	0.000	1.000	1604	100001600	100000116	Mock anti-PSF-A546 8C-S-PSF V2.00	0	5. Mock and anti-PSF-A546_Pos014_S001	00-BfWLUoESfHbR8uf8tgXztG
1.20878e+006		Nucleus	3	0.000	1.000	1605	100001601	100000117	Mock anti-PSF-A546 8C-S-PSF V2.00	0	5. Mock and anti-PSF-A546_Pos014_S001	00-BfWLUoESfHbR8uf8tgXztG
1.1593e+006		Nucleus	3	0.000	1.000	1606	100001602	100000118	Mock anti-PSF-A546 8C-S-PSF V2.00	0	5. Mock and anti-PSF-A546_Pos014_S001	00-BfWLUoESfHbR8uf8tgXztG
1.02719e+006		Nucleus	3	0.000	1.000	1607	100001603	100000000	Mock anti-PSF-A546 8C-S-PSF V2.00	0	5. Mock and anti-PSF-A546_Pos015_S001	00-bmgH2PfNjttJXjW8rco6TU
829482		Nucleus	3	0.000	1.000	1608	100001604	100000001	Mock anti-PSF-A546 8C-S-PSF V2.00	0	5. Mock and anti-PSF-A546_Pos015_S001	00-bmgH2PfNjttJXjW8rco6TU
1.69988e+006		Nucleus	3	0.000	1.000	1609	100001605	100000002	Mock anti-PSF-A546 8C-S-PSF V2.00	0	5. Mock and anti-PSF-A546_Pos015_S001	00-bmgH2PfNjttJXjW8rco6TU
2.2328e+006		Nucleus	3	0.000	1.000	1610	100001606	100000003	Mock anti-PSF-A546 8C-S-PSF V2.00	0	5. Mock and anti-PSF-A546_Pos015_S001	00-bmgH2PfNjttJXjW8rco6TU
1.24433e+006		Nucleus	3	0.000	1.000	1611	100001607	100000004	Mock anti-PSF-A546 8C-S-PSF V2.00	0	5. Mock and anti-PSF-A546_Pos015_S001	00-bmgH2PfNjttJXjW8rco6TU
1.17322e+006		Nucleus	3	0.000	1.000	1612	100001608	100000005	Mock anti-PSF-A546 8C-S-PSF V2.00	0	5. Mock and anti-PSF-A546_Pos015_S001	00-bmgH2PfNjttJXjW8rco6TU
1.19071e+006		Nucleus	3	0.000	1.000	1613	100001609	100000006	Mock anti-PSF-A546 8C-S-PSF V2.00	0	5. Mock and anti-PSF-A546_Pos015_S001	00-bmgH2PfNjttJXjW8rco6TU
1.28785e+006		Nucleus	3	0.000	1.000	1614	100001610	100000007	Mock anti-PSF-A546 8C-S-PSF V2.00	0	5. Mock and anti-PSF-A546_Pos015_S001	00-bmgH2PfNjttJXjW8rco6TU
1.02692e+006		Nucleus	3	0.000	1.000	1615	100001611	100000008	Mock anti-PSF-A546 8C-S-PSF V2.00	0	5. Mock and anti-PSF-A546_Pos015_S001	00-bmgH2PfNjttJXjW8rco6TU
1.48891e+006		Nucleus	3	0.000	1.000	1616	100001612	100000009	Mock anti-PSF-A546 8C-S-PSF V2.00	0	5. Mock and anti-PSF-A546_Pos015_S001	00-bmgH2PfNjttJXjW8rco6TU
1.16738e+006		Nucleus	3	0.000	1.000	1617	100001613	100000010	Mock anti-PSF-A546 8C-S-PSF V2.00	0	5. Mock and anti-PSF-A546_Pos015_S001	00-bmgH2PfNjttJXjW8rco6TU
1.45417e+006		Nucleus	3	0.000	1.000	1618	100001614	100000011	Mock anti-PSF-A546 8C-S-PSF V2.00	0	5. Mock and anti-PSF-A546_Pos015_S001	00-bmgH2PfNjttJXjW8rco6TU
1.43423e+006		Nucleus	3	0.000	1.000	1619	100001615	100000012	Mock anti-PSF-A546 8C-S-PSF V2.00	0	5. Mock and anti-PSF-A546_Pos015_S001	00-bmgH2PfNjttJXjW8rco6TU
1.70194e+006		Nucleus	3	0.000	1.000	1620	100001616	100000013	Mock anti-PSF-A546 8C-S-PSF V2.00	0	5. Mock and anti-PSF-A546_Pos015_S001	00-bmgH2PfNjttJXjW8rco6TU
846517		Nucleus	3	0.000	1.000	1621	100001617	100000014	Mock anti-PSF-A546 8C-S-PSF V2.00	0	5. Mock and anti-PSF-A546_Pos015_S001	00-bmgH2PfNjttJXjW8rco6TU
1.85914e+006		Nucleus	3	0.000	1.000	1622	100001618	100000015	Mock anti-PSF-A546 8C-S-PSF V2.00	0	5. Mock and anti-PSF-A546_Pos015_S001	00-bmgH2PfNjttJXjW8rco6TU
1.36706e+006		Nucleus	3	0.000	1.000	1623	100001619	100000016	Mock anti-PSF-A546 8C-S-PSF V2.00	0	5. Mock and anti-PSF-A546_Pos015_S001	00-bmgH2PfNjttJXjW8rco6TU
981446		Nucleus	3	0.000	1.000	1624	100001620	100000017	Mock anti-PSF-A546 8C-S-PSF V2.00	0	5. Mock and anti-PSF-A546_Pos015_S001	00-bmgH2PfNjttJXjW8rco6TU
948382		Nucleus	3	0.000	1.000	1625	100001621	100000018	Mock anti-PSF-A546 8C-S-PSF V2.00	0	5. Mock and anti-PSF-A546_Pos015_S001	00-bmgH2PfNjttJXjW8rco6TU
824878		Nucleus	3	0.000	1.000	1626	100001622	100000019	Mock anti-PSF-A546 8C-S-PSF V2.00	0	5. Mock and anti-PSF-A546_Pos015_S001	00-bmgH2PfNjttJXjW8rco6TU
1.07985e+006		Nucleus	3	0.000	1.000	1627	100001623	100000020	Mock anti-PSF-A546 8C-S-PSF V2.00	0	5. Mock and anti-PSF-A546_Pos015_S001	00-bmgH2PfNjttJXjW8rco6TU
932033		Nucleus	3	0.000	1.000	1628	100001624	100000021	Mock anti-PSF-A546 8C-S-PSF V2.00	0	5. Mock and anti-PSF-A546_Pos015_S001	00-bmgH2PfNjttJXjW8rco6TU
992076		Nucleus	3	0.000	1.000	1629	100001625	100000022	Mock anti-PSF-A546 8C-S-PSF V2.00	0	5. Mock and anti-PSF-A546_Pos015_S001	00-bmgH2PfNjttJXjW8rco6TU
1.05417e+006		Nucleus	3	0.000	1.000	1630	100001626	100000023	Mock anti-PSF-A546 8C-S-PSF V2.00	0	5. Mock and anti-PSF-A546_Pos015_S001	00-bmgH2PfNjttJXjW8rco6TU
1.20754e+006		Nucleus	3	0.000	1.000	1631	100001627	100000024	Mock anti-PSF-A546 8C-S-PSF V2.00	0	5. Mock and anti-PSF-A546_Pos015_S001	00-bmgH2PfNjttJXjW8rco6TU
1.00666e+006		Nucleus	3	0.000	1.000	1632	100001628	100000025	Mock anti-PSF-A546 8C-S-PSF V2.00	0	5. Mock and anti-PSF-A546_Pos015_S001	00-bmgH2PfNjttJXjW8rco6TU
1.13987e+006		Nucleus	3	0.000	1.000	1633	100001629	100000026	Mock anti-PSF-A546 8C-S-PSF V2.00	0	5. Mock and anti-PSF-A546_Pos015_S001	00-bmgH2PfNjttJXjW8rco6TU
1.16149e+006		Nucleus	3	0.000	1.000	1634	100001630	100000027	Mock anti-PSF-A546 8C-S-PSF V2.00	0	5. Mock and anti-PSF-A546_Pos015_S001	00-bmgH2PfNjttJXjW8rco6TU
842079		Nucleus	3	0.000	1.000	1635	100001631	100000028	Mock anti-PSF-A546 8C-S-PSF V2.00	0	5. Mock and anti-PSF-A546_Pos015_S001	00-bmgH2PfNjttJXjW8rco6TU
2.06471e+006		Nucleus	3	0.000	1.000	1636	100001632	100000029	Mock anti-PSF-A546 8C-S-PSF V2.00	0	5. Mock and anti-PSF-A546_Pos015_S001	00-bmgH2PfNjttJXjW8rco6TU
1.06955e+006		Nucleus	3	0.000	1.000	1637	100001633	100000030	Mock anti-PSF-A546 8C-S-PSF V2.00	0	5. Mock and anti-PSF-A546_Pos015_S001	00-bmgH2PfNjttJXjW8rco6TU
1.12407e+006		Nucleus	3	0.000	1.000	1638	100001634	100000031	Mock anti-PSF-A546 8C-S-PSF V2.00	0	5. Mock and anti-PSF-A546_Pos015_S001	00-bmgH2PfNjttJXjW8rco6TU
976437		Nucleus	3	0.000	1.000	1639	100001635	100000032	Mock anti-PSF-A546 8C-S-PSF V2.00	0	5. Mock and anti-PSF-A546_Pos015_S001	00-bmgH2PfNjttJXjW8rco6TU
1.95174e+006		Nucleus	3	0.000	1.000	1640	100001636	100000033	Mock anti-PSF-A546 8C-S-PSF V2.00	0	5. Mock and anti-PSF-A546_Pos015_S001	00-bmgH2PfNjttJXjW8rco6TU
1.14931e+006		Nucleus	3	0.000	1.000	1641	100001637	100000034	Mock anti-PSF-A546 8C-S-PSF V2.00	0	5. Mock and anti-PSF-A546_Pos015_S001	00-bmgH2PfNjttJXjW8rco6TU
1.04543e+006		Nucleus	3	0.000	1.000	1642	100001638	100000035	Mock anti-PSF-A546 8C-S-PSF V2.00	0	5. Mock and anti-PSF-A546_Pos015_S001	00-bmgH2PfNjttJXjW8rco6TU
1.14474e+006		Nucleus	3	0.000	1.000	1643	100001639	100000036	Mock anti-PSF-A546 8C-S-PSF V2.00	0	5. Mock and anti-PSF-A546_Pos015_S001	00-bmgH2PfNjttJXjW8rco6TU
1.13615e+006		Nucleus	3	0.000	1.000	1644	100001640	100000037	Mock anti-PSF-A546 8C-S-PSF V2.00	0	5. Mock and anti-PSF-A546_Pos015_S001	00-bmgH2PfNjttJXjW8rco6TU
1.98983e+006		Nucleus	3	0.000	1.000	1645	100001641	100000038	Mock anti-PSF-A546 8C-S-PSF V2.00	0	5. Mock and anti-PSF-A546_Pos015_S001	00-bmgH2PfNjttJXjW8rco6TU
1.52514e+006		Nucleus	3	0.000	1.000	1646	100001642	100000039	Mock anti-PSF-A546 8C-S-PSF V2.00	0	5. Mock and anti-PSF-A546_Pos015_S001	00-bmgH2PfNjttJXjW8rco6TU
2.01196e+006		Nucleus	3	0.000	1.000	1647	100001643	100000040	Mock anti-PSF-A546 8C-S-PSF V2.00	0	5. Mock and anti-PSF-A546_Pos015_S001	00-bmgH2PfNjttJXjW8rco6TU
1.14844e+006		Nucleus	3	0.000	1.000	1648	100001644	100000041	Mock anti-PSF-A546 8C-S-PSF V2.00	0	5. Mock and anti-PSF-A546_Pos015_S001	00-bmgH2PfNjttJXjW8rco6TU
3.40178e+006		Nucleus	3	0.000	1.000	1649	100001645	100000042	Mock anti-PSF-A546 8C-S-PSF V2.00	0	5. Mock and anti-PSF-A546_Pos015_S001	00-bmgH2PfNjttJXjW8rco6TU
794538		Nucleus	3	0.000	1.000	1650	100001646	100000043	Mock anti-PSF-A546 8C-S-PSF V2.00	0	5. Mock and anti-PSF-A546_Pos015_S001	00-bmgH2PfNjttJXjW8rco6TU
667185		Nucleus	3	0.000	1.000	1651	100001647	100000044	Mock anti-PSF-A546 8C-S-PSF V2.00	0	5. Mock and anti-PSF-A546_Pos015_S001	00-bmgH2PfNjttJXjW8rco6TU
923589		Nucleus	3	0.000	1.000	1652	100001648	100000045	Mock anti-PSF-A546 8C-S-PSF V2.00	0	5. Mock and anti-PSF-A546_Pos015_S001	00-bmgH2PfNjttJXjW8rco6TU
1.11124e+006		Nucleus	3	0.000	1.000	1653	100001649	100000046	Mock anti-PSF-A546 8C-S-PSF V2.00	0	5. Mock and anti-PSF-A546_Pos015_S001	00-bmgH2PfNjttJXjW8rco6TU
1.95057e+006		Nucleus	3	0.000	1.000	1654	100001650	100000047	Mock anti-PSF-A546 8C-S-PSF V2.00	0	5. Mock and anti-PSF-A546_Pos015_S001	00-bmgH2PfNjttJXjW8rco6TU
944735		Nucleus	3	0.000	1.000	1655	100001651	100000048	Mock anti-PSF-A546 8C-S-PSF V2.00	0	5. Mock and anti-PSF-A546_Pos015_S001	00-bmgH2PfNjttJXjW8rco6TU
1.02274e+006		Nucleus	3	0.000	1.000	1656	100001652	100000049	Mock anti-PSF-A546 8C-S-PSF V2.00	0	5. Mock and anti-PSF-A546_Pos015_S001	00-bmgH2PfNjttJXjW8rco6TU
1.09062e+006		Nucleus	3	0.000	1.000	1657	100001653	100000050	Mock anti-PSF-A546 8C-S-PSF V2.00	0	5. Mock and anti-PSF-A546_Pos015_S001	00-bmgH2PfNjttJXjW8rco6TU
1.95095e+006		Nucleus	3	0.000	1.000	1658	100001654	100000051	Mock anti-PSF-A546 8C-S-PSF V2.00	0	5. Mock and anti-PSF-A546_Pos015_S001	00-bmgH2PfNjttJXjW8rco6TU
1.09077e+006		Nucleus	3	0.000	1.000	1659	100001655	100000052	Mock anti-PSF-A546 8C-S-PSF V2.00	0	5. Mock and anti-PSF-A546_Pos015_S001	00-bmgH2PfNjttJXjW8rco6TU
978659		Nucleus	3	0.000	1.000	1661	100001656	100000053	Mock anti-PSF-A546 8C-S-PSF V2.00	0	5. Mock and anti-PSF-A546_Pos015_S001	00-bmgH2PfNjttJXjW8rco6TU
1.77093e+006		Nucleus	3	0.000	1.000	1662	100001657	100000054	Mock anti-PSF-A546 8C-S-PSF V2.00	0	5. Mock and anti-PSF-A546_Pos015_S001	00-bmgH2PfNjttJXjW8rco6TU
1.09849e+006		Nucleus	3	0.000	1.000	1663	100001658	100000055	Mock anti-PSF-A546 8C-S-PSF V2.00	0	5. Mock and anti-PSF-A546_Pos015_S001	00-bmgH2PfNjttJXjW8rco6TU
1.16764e+006		Nucleus	3	0.000	1.000	1664	100001659	100000056	Mock anti-PSF-A546 8C-S-PSF V2.00	0	5. Mock and anti-PSF-A546_Pos015_S001	00-bmgH2PfNjttJXjW8rco6TU
2.73213e+006		Nucleus	3	0.000	1.000	1665	100001660	100000057	Mock anti-PSF-A546 8C-S-PSF V2.00	0	5. Mock and anti-PSF-A546_Pos015_S001	00-bmgH2PfNjttJXjW8rco6TU
1.14245e+006		Nucleus	3	0.000	1.000	1666	100001661	100000058	Mock anti-PSF-A546 8C-S-PSF V2.00	0	5. Mock and anti-PSF-A546_Pos015_S001	00-bmgH2PfNjttJXjW8rco6TU
1.11912e+006		Nucleus	3	0.000	1.000	1667	100001662	100000059	Mock anti-PSF-A546 8C-S-PSF V2.00	0	5. Mock and anti-PSF-A546_Pos015_S001	00-bmgH2PfNjttJXjW8rco6TU
1.04398e+006		Nucleus	3	0.000	1.000	1668	100001663	100000060	Mock anti-PSF-A546 8C-S-PSF V2.00	0	5. Mock and anti-PSF-A546_Pos015_S001	00-bmgH2PfNjttJXjW8rco6TU
1.02576e+006		Nucleus	3	0.000	1.000	1669	100001664	100000061	Mock anti-PSF-A546 8C-S-PSF V2.00	0	5. Mock and anti-PSF-A546_Pos015_S001	00-bmgH2PfNjttJXjW8rco6TU
1.03286e+006		Nucleus	3	0.000	1.000	1670	100001665	100000062	Mock anti-PSF-A546 8C-S-PSF V2.00	0	5. Mock and anti-PSF-A546_Pos015_S001	00-bmgH2PfNjttJXjW8rco6TU
3.21252e+006		Nucleus	3	0.000	1.000	1671	100001666	100000063	Mock anti-PSF-A546 8C-S-PSF V2.00	0	5. Mock and anti-PSF-A546_Pos015_S001	00-bmgH2PfNjttJXjW8rco6TU
1.00356e+006		Nucleus	3	0.000	1.000	1672	100001667	100000064	Mock anti-PSF-A546 8C-S-PSF V2.00	0	5. Mock and anti-PSF-A546_Pos015_S001	00-bmgH2PfNjttJXjW8rco6TU
1.09483e+006		Nucleus	3	0.000	1.000	1673	100001668	100000065	Mock anti-PSF-A546 8C-S-PSF V2.00	0	5. Mock and anti-PSF-A546_Pos015_S001	00-bmgH2PfNjttJXjW8rco6TU
540624		Nucleus	3	0.000	1.000	1674	100001669	100000066	Mock anti-PSF-A546 8C-S-PSF V2.00	0	5. Mock and anti-PSF-A546_Pos015_S001	00-bmgH2PfNjttJXjW8rco6TU
1.97318e+006		Nucleus	3	0.000	1.000	1675	100001670	100000067	Mock anti-PSF-A546 8C-S-PSF V2.00	0	5. Mock and anti-PSF-A546_Pos015_S001	00-bmgH2PfNjttJXjW8rco6TU
1.04693e+006		Nucleus	3	0.000	1.000	1676	100001671	100000068	Mock anti-PSF-A546 8C-S-PSF V2.00	0	5. Mock and anti-PSF-A546_Pos015_S001	00-bmgH2PfNjttJXjW8rco6TU
1.12214e+006		Nucleus	3	0.000	1.000	1677	100001672	100000069	Mock anti-PSF-A546 8C-S-PSF V2.00	0	5. Mock and anti-PSF-A546_Pos015_S001	00-bmgH2PfNjttJXjW8rco6TU
1.10631e+006		Nucleus	3	0.000	1.000	1678	100001673	100000070	Mock anti-PSF-A546 8C-S-PSF V2.00	0	5. Mock and anti-PSF-A546_Pos015_S001	00-bmgH2PfNjttJXjW8rco6TU
1.01417e+006		Nucleus	3	0.000	1.000	1679	100001674	100000071	Mock anti-PSF-A546 8C-S-PSF V2.00	0	5. Mock and anti-PSF-A546_Pos015_S001	00-bmgH2PfNjttJXjW8rco6TU
978972		Nucleus	3	0.000	1.000	1680	100001675	100000072	Mock anti-PSF-A546 8C-S-PSF V2.00	0	5. Mock and anti-PSF-A546_Pos015_S001	00-bmgH2PfNjttJXjW8rco6TU
1.07167e+006		Nucleus	3	0.000	1.000	1681	100001676	100000073	Mock anti-PSF-A546 8C-S-PSF V2.00	0	5. Mock and anti-PSF-A546_Pos015_S001	00-bmgH2PfNjttJXjW8rco6TU
1.09682e+006		Nucleus	3	0.000	1.000	1682	100001677	100000074	Mock anti-PSF-A546 8C-S-PSF V2.00	0	5. Mock and anti-PSF-A546_Pos015_S001	00-bmgH2PfNjttJXjW8rco6TU
1.05522e+006		Nucleus	3	0.000	1.000	1683	100001678	100000075	Mock anti-PSF-A546 8C-S-PSF V2.00	0	5. Mock and anti-PSF-A546_Pos015_S001	00-bmgH2PfNjttJXjW8rco6TU
957267		Nucleus	3	0.000	1.000	1684	100001679	100000076	Mock anti-PSF-A546 8C-S-PSF V2.00	0	5. Mock and anti-PSF-A546_Pos015_S001	00-bmgH2PfNjttJXjW8rco6TU
796717		Nucleus	3	0.000	1.000	1685	100001680	100000077	Mock anti-PSF-A546 8C-S-PSF V2.00	0	5. Mock and anti-PSF-A546_Pos015_S001	00-bmgH2PfNjttJXjW8rco6TU
1.14557e+006		Nucleus	3	0.000	1.000	1686	100001681	100000078	Mock anti-PSF-A546 8C-S-PSF V2.00	0	5. Mock and anti-PSF-A546_Pos015_S001	00-bmgH2PfNjttJXjW8rco6TU
668258		Nucleus	3	0.000	1.000	1687	100001682	100000079	Mock anti-PSF-A546 8C-S-PSF V2.00	0	5. Mock and anti-PSF-A546_Pos015_S001	00-bmgH2PfNjttJXjW8rco6TU
952832		Nucleus	3	0.000	1.000	1688	100001683	100000080	Mock anti-PSF-A546 8C-S-PSF V2.00	0	5. Mock and anti-PSF-A546_Pos015_S001	00-bmgH2PfNjttJXjW8rco6TU
984801		Nucleus	3	0.000	1.000	1689	100001684	100000081	Mock anti-PSF-A546 8C-S-PSF V2.00	0	5. Mock and anti-PSF-A546_Pos015_S001	00-bmgH2PfNjttJXjW8rco6TU
565648		Nucleus	3	0.000	1.000	1690	100001685	100000082	Mock anti-PSF-A546 8C-S-PSF V2.00	0	5. Mock and anti-PSF-A546_Pos015_S001	00-bmgH2PfNjttJXjW8rco6TU
919200		Nucleus	3	0.000	1.000	1691	100001686	100000083	Mock anti-PSF-A546 8C-S-PSF V2.00	0	5. Mock and anti-PSF-A546_Pos015_S001	00-bmgH2PfNjttJXjW8rco6TU
399769		Nucleus	3	0.000	1.000	1692	100001687	100000084	Mock anti-PSF-A546 8C-S-PSF V2.00	0	5. Mock and anti-PSF-A546_Pos015_S001	00-bmgH2PfNjttJXjW8rco6TU
1.05085e+006		Nucleus	3	0.000	1.000	1694	100001688	100000085	Mock anti-PSF-A546 8C-S-PSF V2.00	0	5. Mock and anti-PSF-A546_Pos015_S001	00-bmgH2PfNjttJXjW8rco6TU
1.05665e+006		Nucleus	3	0.000	1.000	1695	100001689	100000086	Mock anti-PSF-A546 8C-S-PSF V2.00	0	5. Mock and anti-PSF-A546_Pos015_S001	00-bmgH2PfNjttJXjW8rco6TU
1.30506e+006		Nucleus	3	0.000	1.000	1696	100001690	100000087	Mock anti-PSF-A546 8C-S-PSF V2.00	0	5. Mock and anti-PSF-A546_Pos015_S001	00-bmgH2PfNjttJXjW8rco6TU
1.09373e+006		Nucleus	3	0.000	1.000	1697	100001691	100000088	Mock anti-PSF-A546 8C-S-PSF V2.00	0	5. Mock and anti-PSF-A546_Pos015_S001	00-bmgH2PfNjttJXjW8rco6TU
929829		Nucleus	3	0.000	1.000	1698	100001692	100000089	Mock anti-PSF-A546 8C-S-PSF V2.00	0	5. Mock and anti-PSF-A546_Pos015_S001	00-bmgH2PfNjttJXjW8rco6TU
1.92023e+006		Nucleus	3	0.000	1.000	1699	100001693	100000090	Mock anti-PSF-A546 8C-S-PSF V2.00	0	5. Mock and anti-PSF-A546_Pos015_S001	00-bmgH2PfNjttJXjW8rco6TU
617266		Nucleus	3	0.000	1.000	1700	100001694	100000091	Mock anti-PSF-A546 8C-S-PSF V2.00	0	5. Mock and anti-PSF-A546_Pos015_S001	00-bmgH2PfNjttJXjW8rco6TU
1.13619e+006		Nucleus	3	0.000	1.000	1701	100001695	100000092	Mock anti-PSF-A546 8C-S-PSF V2.00	0	5. Mock and anti-PSF-A546_Pos015_S001	00-bmgH2PfNjttJXjW8rco6TU
1.21595e+006		Nucleus	3	0.000	1.000	1702	100001696	100000093	Mock anti-PSF-A546 8C-S-PSF V2.00	0	5. Mock and anti-PSF-A546_Pos015_S001	00-bmgH2PfNjttJXjW8rco6TU
964235		Nucleus	3	0.000	1.000	1703	100001697	100000094	Mock anti-PSF-A546 8C-S-PSF V2.00	0	5. Mock and anti-PSF-A546_Pos015_S001	00-bmgH2PfNjttJXjW8rco6TU
1.68737e+006		Nucleus	3	0.000	1.000	1704	100001698	100000095	Mock anti-PSF-A546 8C-S-PSF V2.00	0	5. Mock and anti-PSF-A546_Pos015_S001	00-bmgH2PfNjttJXjW8rco6TU
973341		Nucleus	3	0.000	1.000	1705	100001699	100000096	Mock anti-PSF-A546 8C-S-PSF V2.00	0	5. Mock and anti-PSF-A546_Pos015_S001	00-bmgH2PfNjttJXjW8rco6TU
766414		Nucleus	3	0.000	1.000	1706	100001700	100000097	Mock anti-PSF-A546 8C-S-PSF V2.00	0	5. Mock and anti-PSF-A546_Pos015_S001	00-bmgH2PfNjttJXjW8rco6TU
1.05388e+006		Nucleus	3	0.000	1.000	1707	100001701	100000098	Mock anti-PSF-A546 8C-S-PSF V2.00	0	5. Mock and anti-PSF-A546_Pos015_S001	00-bmgH2PfNjttJXjW8rco6TU
1.58784e+006		Nucleus	3	0.000	1.000	1708	100001702	100000099	Mock anti-PSF-A546 8C-S-PSF V2.00	0	5. Mock and anti-PSF-A546_Pos015_S001	00-bmgH2PfNjttJXjW8rco6TU
1.12613e+006		Nucleus	3	0.000	1.000	1709	100001703	100000100	Mock anti-PSF-A546 8C-S-PSF V2.00	0	5. Mock and anti-PSF-A546_Pos015_S001	00-bmgH2PfNjttJXjW8rco6TU
1.76632e+006		Nucleus	3	0.000	1.000	1710	100001704	100000101	Mock anti-PSF-A546 8C-S-PSF V2.00	0	5. Mock and anti-PSF-A546_Pos015_S001	00-bmgH2PfNjttJXjW8rco6TU
957151		Nucleus	3	0.000	1.000	1711	100001705	100000102	Mock anti-PSF-A546 8C-S-PSF V2.00	0	5. Mock and anti-PSF-A546_Pos015_S001	00-bmgH2PfNjttJXjW8rco6TU
1.76691e+006		Nucleus	3	0.000	1.000	1712	100001706	100000103	Mock anti-PSF-A546 8C-S-PSF V2.00	0	5. Mock and anti-PSF-A546_Pos015_S001	00-bmgH2PfNjttJXjW8rco6TU
1.61246e+006		Nucleus	3	0.000	1.000	1713	100001707	100000104	Mock anti-PSF-A546 8C-S-PSF V2.00	0	5. Mock and anti-PSF-A546_Pos015_S001	00-bmgH2PfNjttJXjW8rco6TU
850459		Nucleus	3	0.000	1.000	1714	100001708	100000105	Mock anti-PSF-A546 8C-S-PSF V2.00	0	5. Mock and anti-PSF-A546_Pos015_S001	00-bmgH2PfNjttJXjW8rco6TU
1.14908e+006		Nucleus	3	0.000	1.000	1715	100001709	100000106	Mock anti-PSF-A546 8C-S-PSF V2.00	0	5. Mock and anti-PSF-A546_Pos015_S001	00-bmgH2PfNjttJXjW8rco6TU
1.02434e+006		Nucleus	3	0.000	1.000	1716	100001710	100000107	Mock anti-PSF-A546 8C-S-PSF V2.00	0	5. Mock and anti-PSF-A546_Pos015_S001	00-bmgH2PfNjttJXjW8rco6TU
1.1076e+006		Nucleus	3	0.000	1.000	1717	100001711	100000108	Mock anti-PSF-A546 8C-S-PSF V2.00	0	5. Mock and anti-PSF-A546_Pos015_S001	00-bmgH2PfNjttJXjW8rco6TU
1.09709e+006		Nucleus	3	0.000	1.000	1718	100001712	100000109	Mock anti-PSF-A546 8C-S-PSF V2.00	0	5. Mock and anti-PSF-A546_Pos015_S001	00-bmgH2PfNjttJXjW8rco6TU
719112		Nucleus	3	0.000	1.000	1719	100001713	100000110	Mock anti-PSF-A546 8C-S-PSF V2.00	0	5. Mock and anti-PSF-A546_Pos015_S001	00-bmgH2PfNjttJXjW8rco6TU
1.08996e+006		Nucleus	3	0.000	1.000	1720	100001714	100000111	Mock anti-PSF-A546 8C-S-PSF V2.00	0	5. Mock and anti-PSF-A546_Pos015_S001	00-bmgH2PfNjttJXjW8rco6TU
1.10695e+006		Nucleus	3	0.000	1.000	1721	100001715	100000112	Mock anti-PSF-A546 8C-S-PSF V2.00	0	5. Mock and anti-PSF-A546_Pos015_S001	00-bmgH2PfNjttJXjW8rco6TU
1.0563e+006		Nucleus	3	0.000	1.000	1722	100001716	100000113	Mock anti-PSF-A546 8C-S-PSF V2.00	0	5. Mock and anti-PSF-A546_Pos015_S001	00-bmgH2PfNjttJXjW8rco6TU
732957		Nucleus	3	0.000	1.000	1723	100001717	100000114	Mock anti-PSF-A546 8C-S-PSF V2.00	0	5. Mock and anti-PSF-A546_Pos015_S001	00-bmgH2PfNjttJXjW8rco6TU
1.57731e+006		Nucleus	3	0.000	1.000	1724	100001718	100000115	Mock anti-PSF-A546 8C-S-PSF V2.00	0	5. Mock and anti-PSF-A546_Pos015_S001	00-bmgH2PfNjttJXjW8rco6TU
738680		Nucleus	3	0.000	1.000	1725	100001719	100000116	Mock anti-PSF-A546 8C-S-PSF V2.00	0	5. Mock and anti-PSF-A546_Pos015_S001	00-bmgH2PfNjttJXjW8rco6TU
1.0677e+006		Nucleus	3	0.000	1.000	1726	100001720	100000117	Mock anti-PSF-A546 8C-S-PSF V2.00	0	5. Mock and anti-PSF-A546_Pos015_S001	00-bmgH2PfNjttJXjW8rco6TU
3.29525e+006		Nucleus	3	0.000	1.000	1727	100001721	100000118	Mock anti-PSF-A546 8C-S-PSF V2.00	0	5. Mock and anti-PSF-A546_Pos015_S001	00-bmgH2PfNjttJXjW8rco6TU
1.14815e+006		Nucleus	3	0.000	1.000	1728	100001722	100000119	Mock anti-PSF-A546 8C-S-PSF V2.00	0	5. Mock and anti-PSF-A546_Pos015_S001	00-bmgH2PfNjttJXjW8rco6TU
1.67692e+006		Nucleus	3	0.000	1.000	1729	100001723	100000120	Mock anti-PSF-A546 8C-S-PSF V2.00	0	5. Mock and anti-PSF-A546_Pos015_S001	00-bmgH2PfNjttJXjW8rco6TU
2.20382e+006		Nucleus	3	0.000	1.000	1730	100001724	100000121	Mock anti-PSF-A546 8C-S-PSF V2.00	0	5. Mock and anti-PSF-A546_Pos015_S001	00-bmgH2PfNjttJXjW8rco6TU
4.80987e+006		Nucleus	3	0.000	1.000	1731	100001725	100000122	Mock anti-PSF-A546 8C-S-PSF V2.00	0	5. Mock and anti-PSF-A546_Pos015_S001	00-bmgH2PfNjttJXjW8rco6TU
982295		Nucleus	3	0.000	1.000	1732	100001726	100000123	Mock anti-PSF-A546 8C-S-PSF V2.00	0	5. Mock and anti-PSF-A546_Pos015_S001	00-bmgH2PfNjttJXjW8rco6TU
2.02121e+006		Nucleus	3	0.000	1.000	1733	100001727	100000124	Mock anti-PSF-A546 8C-S-PSF V2.00	0	5. Mock and anti-PSF-A546_Pos015_S001	00-bmgH2PfNjttJXjW8rco6TU
1.14309e+006		Nucleus	3	0.000	1.000	1734	100001728	100000125	Mock anti-PSF-A546 8C-S-PSF V2.00	0	5. Mock and anti-PSF-A546_Pos015_S001	00-bmgH2PfNjttJXjW8rco6TU
1.1804e+006		Nucleus	3	0.000	1.000	1735	100001729	100000126	Mock anti-PSF-A546 8C-S-PSF V2.00	0	5. Mock and anti-PSF-A546_Pos015_S001	00-bmgH2PfNjttJXjW8rco6TU
1.11444e+006		Nucleus	3	0.000	1.000	1736	100001730	100000127	Mock anti-PSF-A546 8C-S-PSF V2.00	0	5. Mock and anti-PSF-A546_Pos015_S001	00-bmgH2PfNjttJXjW8rco6TU
923113		Nucleus	3	0.000	1.000	1737	100001731	100000128	Mock anti-PSF-A546 8C-S-PSF V2.00	0	5. Mock and anti-PSF-A546_Pos015_S001	00-bmgH2PfNjttJXjW8rco6TU
1.00742e+006		Nucleus	3	0.000	1.000	1738	100001732	100000000	Mock anti-PSF-A546 8C-S-PSF V2.00	0	5. Mock and anti-PSF-A546_Pos016_S001	00-8mFwgHzo9Fmm8iZNAhSsbM
1.02513e+006		Nucleus	3	0.000	1.000	1739	100001733	100000001	Mock anti-PSF-A546 8C-S-PSF V2.00	0	5. Mock and anti-PSF-A546_Pos016_S001	00-8mFwgHzo9Fmm8iZNAhSsbM
2.48613e+006		Nucleus	3	0.000	1.000	1740	100001734	100000002	Mock anti-PSF-A546 8C-S-PSF V2.00	0	5. Mock and anti-PSF-A546_Pos016_S001	00-8mFwgHzo9Fmm8iZNAhSsbM
2.24572e+006		Nucleus	3	0.000	1.000	1741	100001735	100000003	Mock anti-PSF-A546 8C-S-PSF V2.00	0	5. Mock and anti-PSF-A546_Pos016_S001	00-8mFwgHzo9Fmm8iZNAhSsbM
3.17818e+006		Nucleus	3	0.000	1.000	1742	100001736	100000004	Mock anti-PSF-A546 8C-S-PSF V2.00	0	5. Mock and anti-PSF-A546_Pos016_S001	00-8mFwgHzo9Fmm8iZNAhSsbM
1.74691e+006		Nucleus	3	0.000	1.000	1743	100001737	100000005	Mock anti-PSF-A546 8C-S-PSF V2.00	0	5. Mock and anti-PSF-A546_Pos016_S001	00-8mFwgHzo9Fmm8iZNAhSsbM
926955		Nucleus	3	0.000	1.000	1744	100001738	100000006	Mock anti-PSF-A546 8C-S-PSF V2.00	0	5. Mock and anti-PSF-A546_Pos016_S001	00-8mFwgHzo9Fmm8iZNAhSsbM
1.01989e+006		Nucleus	3	0.000	1.000	1745	100001739	100000007	Mock anti-PSF-A546 8C-S-PSF V2.00	0	5. Mock and anti-PSF-A546_Pos016_S001	00-8mFwgHzo9Fmm8iZNAhSsbM
958310		Nucleus	3	0.000	1.000	1746	100001740	100000008	Mock anti-PSF-A546 8C-S-PSF V2.00	0	5. Mock and anti-PSF-A546_Pos016_S001	00-8mFwgHzo9Fmm8iZNAhSsbM
983501		Nucleus	3	0.000	1.000	1747	100001741	100000009	Mock anti-PSF-A546 8C-S-PSF V2.00	0	5. Mock and anti-PSF-A546_Pos016_S001	00-8mFwgHzo9Fmm8iZNAhSsbM
883097		Nucleus	3	0.000	1.000	1748	100001742	100000010	Mock anti-PSF-A546 8C-S-PSF V2.00	0	5. Mock and anti-PSF-A546_Pos016_S001	00-8mFwgHzo9Fmm8iZNAhSsbM
1.57925e+006		Nucleus	3	0.000	1.000	1749	100001743	100000011	Mock anti-PSF-A546 8C-S-PSF V2.00	0	5. Mock and anti-PSF-A546_Pos016_S001	00-8mFwgHzo9Fmm8iZNAhSsbM
898060		Nucleus	3	0.000	1.000	1750	100001744	100000012	Mock anti-PSF-A546 8C-S-PSF V2.00	0	5. Mock and anti-PSF-A546_Pos016_S001	00-8mFwgHzo9Fmm8iZNAhSsbM
954076		Nucleus	3	0.000	1.000	1751	100001745	100000013	Mock anti-PSF-A546 8C-S-PSF V2.00	0	5. Mock and anti-PSF-A546_Pos016_S001	00-8mFwgHzo9Fmm8iZNAhSsbM
2.27387e+006		Nucleus	3	0.000	1.000	1752	100001746	100000014	Mock anti-PSF-A546 8C-S-PSF V2.00	0	5. Mock and anti-PSF-A546_Pos016_S001	00-8mFwgHzo9Fmm8iZNAhSsbM
1.13716e+006		Nucleus	3	0.000	1.000	1753	100001747	100000015	Mock anti-PSF-A546 8C-S-PSF V2.00	0	5. Mock and anti-PSF-A546_Pos016_S001	00-8mFwgHzo9Fmm8iZNAhSsbM
1.71508e+006		Nucleus	3	0.000	1.000	1754	100001748	100000016	Mock anti-PSF-A546 8C-S-PSF V2.00	0	5. Mock and anti-PSF-A546_Pos016_S001	00-8mFwgHzo9Fmm8iZNAhSsbM
580785		Nucleus	3	0.000	1.000	1755	100001749	100000017	Mock anti-PSF-A546 8C-S-PSF V2.00	0	5. Mock and anti-PSF-A546_Pos016_S001	00-8mFwgHzo9Fmm8iZNAhSsbM
1.85284e+006		Nucleus	3	0.000	1.000	1756	100001750	100000018	Mock anti-PSF-A546 8C-S-PSF V2.00	0	5. Mock and anti-PSF-A546_Pos016_S001	00-8mFwgHzo9Fmm8iZNAhSsbM
1.11728e+006		Nucleus	3	0.000	1.000	1757	100001751	100000019	Mock anti-PSF-A546 8C-S-PSF V2.00	0	5. Mock and anti-PSF-A546_Pos016_S001	00-8mFwgHzo9Fmm8iZNAhSsbM
1.05743e+006		Nucleus	3	0.000	1.000	1758	100001752	100000020	Mock anti-PSF-A546 8C-S-PSF V2.00	0	5. Mock and anti-PSF-A546_Pos016_S001	00-8mFwgHzo9Fmm8iZNAhSsbM
1.09872e+006		Nucleus	3	0.000	1.000	1759	100001753	100000021	Mock anti-PSF-A546 8C-S-PSF V2.00	0	5. Mock and anti-PSF-A546_Pos016_S001	00-8mFwgHzo9Fmm8iZNAhSsbM
1.10055e+006		Nucleus	3	0.000	1.000	1760	100001754	100000022	Mock anti-PSF-A546 8C-S-PSF V2.00	0	5. Mock and anti-PSF-A546_Pos016_S001	00-8mFwgHzo9Fmm8iZNAhSsbM
1.10894e+006		Nucleus	3	0.000	1.000	1761	100001755	100000023	Mock anti-PSF-A546 8C-S-PSF V2.00	0	5. Mock and anti-PSF-A546_Pos016_S001	00-8mFwgHzo9Fmm8iZNAhSsbM
1.04845e+006		Nucleus	3	0.000	1.000	1762	100001756	100000024	Mock anti-PSF-A546 8C-S-PSF V2.00	0	5. Mock and anti-PSF-A546_Pos016_S001	00-8mFwgHzo9Fmm8iZNAhSsbM
981535		Nucleus	3	0.000	1.000	1763	100001757	100000025	Mock anti-PSF-A546 8C-S-PSF V2.00	0	5. Mock and anti-PSF-A546_Pos016_S001	00-8mFwgHzo9Fmm8iZNAhSsbM
1.06064e+006		Nucleus	3	0.000	1.000	1764	100001758	100000026	Mock anti-PSF-A546 8C-S-PSF V2.00	0	5. Mock and anti-PSF-A546_Pos016_S001	00-8mFwgHzo9Fmm8iZNAhSsbM
991154		Nucleus	3	0.000	1.000	1765	100001759	100000027	Mock anti-PSF-A546 8C-S-PSF V2.00	0	5. Mock and anti-PSF-A546_Pos016_S001	00-8mFwgHzo9Fmm8iZNAhSsbM
1.90099e+006		Nucleus	3	0.000	1.000	1766	100001760	100000028	Mock anti-PSF-A546 8C-S-PSF V2.00	0	5. Mock and anti-PSF-A546_Pos016_S001	00-8mFwgHzo9Fmm8iZNAhSsbM
1.70649e+006		Nucleus	3	0.000	1.000	1767	100001761	100000029	Mock anti-PSF-A546 8C-S-PSF V2.00	0	5. Mock and anti-PSF-A546_Pos016_S001	00-8mFwgHzo9Fmm8iZNAhSsbM
1.07122e+006		Nucleus	3	0.000	1.000	1768	100001762	100000030	Mock anti-PSF-A546 8C-S-PSF V2.00	0	5. Mock and anti-PSF-A546_Pos016_S001	00-8mFwgHzo9Fmm8iZNAhSsbM
1.07442e+006		Nucleus	3	0.000	1.000	1769	100001763	100000031	Mock anti-PSF-A546 8C-S-PSF V2.00	0	5. Mock and anti-PSF-A546_Pos016_S001	00-8mFwgHzo9Fmm8iZNAhSsbM
3.20356e+006		Nucleus	3	0.000	1.000	1770	100001764	100000032	Mock anti-PSF-A546 8C-S-PSF V2.00	0	5. Mock and anti-PSF-A546_Pos016_S001	00-8mFwgHzo9Fmm8iZNAhSsbM
1.13263e+006		Nucleus	3	0.000	1.000	1771	100001765	100000033	Mock anti-PSF-A546 8C-S-PSF V2.00	0	5. Mock and anti-PSF-A546_Pos016_S001	00-8mFwgHzo9Fmm8iZNAhSsbM
1.87203e+006		Nucleus	3	0.000	1.000	1772	100001766	100000034	Mock anti-PSF-A546 8C-S-PSF V2.00	0	5. Mock and anti-PSF-A546_Pos016_S001	00-8mFwgHzo9Fmm8iZNAhSsbM
1.23425e+006		Nucleus	3	0.000	1.000	1773	100001767	100000035	Mock anti-PSF-A546 8C-S-PSF V2.00	0	5. Mock and anti-PSF-A546_Pos016_S001	00-8mFwgHzo9Fmm8iZNAhSsbM
1.02094e+006		Nucleus	3	0.000	1.000	1774	100001768	100000036	Mock anti-PSF-A546 8C-S-PSF V2.00	0	5. Mock and anti-PSF-A546_Pos016_S001	00-8mFwgHzo9Fmm8iZNAhSsbM
1.23298e+006		Nucleus	3	0.000	1.000	1775	100001769	100000037	Mock anti-PSF-A546 8C-S-PSF V2.00	0	5. Mock and anti-PSF-A546_Pos016_S001	00-8mFwgHzo9Fmm8iZNAhSsbM
924285		Nucleus	3	0.000	1.000	1776	100001770	100000038	Mock anti-PSF-A546 8C-S-PSF V2.00	0	5. Mock and anti-PSF-A546_Pos016_S001	00-8mFwgHzo9Fmm8iZNAhSsbM
1.2753e+006		Nucleus	3	0.000	1.000	1777	100001771	100000039	Mock anti-PSF-A546 8C-S-PSF V2.00	0	5. Mock and anti-PSF-A546_Pos016_S001	00-8mFwgHzo9Fmm8iZNAhSsbM
2.80245e+006		Nucleus	3	0.000	1.000	1778	100001772	100000040	Mock anti-PSF-A546 8C-S-PSF V2.00	0	5. Mock and anti-PSF-A546_Pos016_S001	00-8mFwgHzo9Fmm8iZNAhSsbM
939993		Nucleus	3	0.000	1.000	1779	100001773	100000041	Mock anti-PSF-A546 8C-S-PSF V2.00	0	5. Mock and anti-PSF-A546_Pos016_S001	00-8mFwgHzo9Fmm8iZNAhSsbM
973910		Nucleus	3	0.000	1.000	1780	100001774	100000042	Mock anti-PSF-A546 8C-S-PSF V2.00	0	5. Mock and anti-PSF-A546_Pos016_S001	00-8mFwgHzo9Fmm8iZNAhSsbM
1.95918e+006		Nucleus	3	0.000	1.000	1781	100001775	100000043	Mock anti-PSF-A546 8C-S-PSF V2.00	0	5. Mock and anti-PSF-A546_Pos016_S001	00-8mFwgHzo9Fmm8iZNAhSsbM
1.02846e+006		Nucleus	3	0.000	1.000	1782	100001776	100000044	Mock anti-PSF-A546 8C-S-PSF V2.00	0	5. Mock and anti-PSF-A546_Pos016_S001	00-8mFwgHzo9Fmm8iZNAhSsbM
2.00077e+006		Nucleus	3	0.000	1.000	1783	100001777	100000045	Mock anti-PSF-A546 8C-S-PSF V2.00	0	5. Mock and anti-PSF-A546_Pos016_S001	00-8mFwgHzo9Fmm8iZNAhSsbM
1.84592e+006		Nucleus	3	0.000	1.000	1784	100001778	100000046	Mock anti-PSF-A546 8C-S-PSF V2.00	0	5. Mock and anti-PSF-A546_Pos016_S001	00-8mFwgHzo9Fmm8iZNAhSsbM
928701		Nucleus	3	0.000	1.000	1785	100001779	100000047	Mock anti-PSF-A546 8C-S-PSF V2.00	0	5. Mock and anti-PSF-A546_Pos016_S001	00-8mFwgHzo9Fmm8iZNAhSsbM
1.52221e+006		Nucleus	3	0.000	1.000	1786	100001780	100000048	Mock anti-PSF-A546 8C-S-PSF V2.00	0	5. Mock and anti-PSF-A546_Pos016_S001	00-8mFwgHzo9Fmm8iZNAhSsbM
1.46012e+006		Nucleus	3	0.000	1.000	1787	100001781	100000049	Mock anti-PSF-A546 8C-S-PSF V2.00	0	5. Mock and anti-PSF-A546_Pos016_S001	00-8mFwgHzo9Fmm8iZNAhSsbM
4.44369e+006		Nucleus	3	0.000	1.000	1788	100001782	100000050	Mock anti-PSF-A546 8C-S-PSF V2.00	0	5. Mock and anti-PSF-A546_Pos016_S001	00-8mFwgHzo9Fmm8iZNAhSsbM
1.80008e+006		Nucleus	3	0.000	1.000	1789	100001783	100000051	Mock anti-PSF-A546 8C-S-PSF V2.00	0	5. Mock and anti-PSF-A546_Pos016_S001	00-8mFwgHzo9Fmm8iZNAhSsbM
1.18385e+006		Nucleus	3	0.000	1.000	1790	100001784	100000052	Mock anti-PSF-A546 8C-S-PSF V2.00	0	5. Mock and anti-PSF-A546_Pos016_S001	00-8mFwgHzo9Fmm8iZNAhSsbM
1.58373e+006		Nucleus	3	0.000	1.000	1791	100001785	100000053	Mock anti-PSF-A546 8C-S-PSF V2.00	0	5. Mock and anti-PSF-A546_Pos016_S001	00-8mFwgHzo9Fmm8iZNAhSsbM
1.16898e+006		Nucleus	3	0.000	1.000	1792	100001786	100000054	Mock anti-PSF-A546 8C-S-PSF V2.00	0	5. Mock and anti-PSF-A546_Pos016_S001	00-8mFwgHzo9Fmm8iZNAhSsbM
2.14998e+006		Nucleus	3	0.000	1.000	1793	100001787	100000055	Mock anti-PSF-A546 8C-S-PSF V2.00	0	5. Mock and anti-PSF-A546_Pos016_S001	00-8mFwgHzo9Fmm8iZNAhSsbM
1.3144e+006		Nucleus	3	0.000	1.000	1794	100001788	100000056	Mock anti-PSF-A546 8C-S-PSF V2.00	0	5. Mock and anti-PSF-A546_Pos016_S001	00-8mFwgHzo9Fmm8iZNAhSsbM
1.31757e+006		Nucleus	3	0.000	1.000	1795	100001789	100000057	Mock anti-PSF-A546 8C-S-PSF V2.00	0	5. Mock and anti-PSF-A546_Pos016_S001	00-8mFwgHzo9Fmm8iZNAhSsbM
1.13171e+006		Nucleus	3	0.000	1.000	1796	100001790	100000058	Mock anti-PSF-A546 8C-S-PSF V2.00	0	5. Mock and anti-PSF-A546_Pos016_S001	00-8mFwgHzo9Fmm8iZNAhSsbM
1.15047e+006		Nucleus	3	0.000	1.000	1797	100001791	100000059	Mock anti-PSF-A546 8C-S-PSF V2.00	0	5. Mock and anti-PSF-A546_Pos016_S001	00-8mFwgHzo9Fmm8iZNAhSsbM
710342		Nucleus	3	0.000	1.000	1798	100001792	100000060	Mock anti-PSF-A546 8C-S-PSF V2.00	0	5. Mock and anti-PSF-A546_Pos016_S001	00-8mFwgHzo9Fmm8iZNAhSsbM
2.13801e+006		Nucleus	3	0.000	1.000	1799	100001793	100000061	Mock anti-PSF-A546 8C-S-PSF V2.00	0	5. Mock and anti-PSF-A546_Pos016_S001	00-8mFwgHzo9Fmm8iZNAhSsbM
674467		Nucleus	3	0.000	1.000	1800	100001794	100000062	Mock anti-PSF-A546 8C-S-PSF V2.00	0	5. Mock and anti-PSF-A546_Pos016_S001	00-8mFwgHzo9Fmm8iZNAhSsbM
1.1761e+006		Nucleus	3	0.000	1.000	1801	100001795	100000063	Mock anti-PSF-A546 8C-S-PSF V2.00	0	5. Mock and anti-PSF-A546_Pos016_S001	00-8mFwgHzo9Fmm8iZNAhSsbM
1.06142e+006		Nucleus	3	0.000	1.000	1802	100001796	100000064	Mock anti-PSF-A546 8C-S-PSF V2.00	0	5. Mock and anti-PSF-A546_Pos016_S001	00-8mFwgHzo9Fmm8iZNAhSsbM
1.02967e+006		Nucleus	3	0.000	1.000	1803	100001797	100000065	Mock anti-PSF-A546 8C-S-PSF V2.00	0	5. Mock and anti-PSF-A546_Pos016_S001	00-8mFwgHzo9Fmm8iZNAhSsbM
1.15029e+006		Nucleus	3	0.000	1.000	1804	100001798	100000066	Mock anti-PSF-A546 8C-S-PSF V2.00	0	5. Mock and anti-PSF-A546_Pos016_S001	00-8mFwgHzo9Fmm8iZNAhSsbM
1.0698e+006		Nucleus	3	0.000	1.000	1805	100001799	100000067	Mock anti-PSF-A546 8C-S-PSF V2.00	0	5. Mock and anti-PSF-A546_Pos016_S001	00-8mFwgHzo9Fmm8iZNAhSsbM
1.04008e+006		Nucleus	3	0.000	1.000	1806	100001800	100000068	Mock anti-PSF-A546 8C-S-PSF V2.00	0	5. Mock and anti-PSF-A546_Pos016_S001	00-8mFwgHzo9Fmm8iZNAhSsbM
942643		Nucleus	3	0.000	1.000	1807	100001801	100000069	Mock anti-PSF-A546 8C-S-PSF V2.00	0	5. Mock and anti-PSF-A546_Pos016_S001	00-8mFwgHzo9Fmm8iZNAhSsbM
1.01853e+006		Nucleus	3	0.000	1.000	1808	100001802	100000070	Mock anti-PSF-A546 8C-S-PSF V2.00	0	5. Mock and anti-PSF-A546_Pos016_S001	00-8mFwgHzo9Fmm8iZNAhSsbM
1.08144e+006		Nucleus	3	0.000	1.000	1809	100001803	100000071	Mock anti-PSF-A546 8C-S-PSF V2.00	0	5. Mock and anti-PSF-A546_Pos016_S001	00-8mFwgHzo9Fmm8iZNAhSsbM
992301		Nucleus	3	0.000	1.000	1810	100001804	100000072	Mock anti-PSF-A546 8C-S-PSF V2.00	0	5. Mock and anti-PSF-A546_Pos016_S001	00-8mFwgHzo9Fmm8iZNAhSsbM
1.02005e+006		Nucleus	3	0.000	1.000	1811	100001805	100000073	Mock anti-PSF-A546 8C-S-PSF V2.00	0	5. Mock and anti-PSF-A546_Pos016_S001	00-8mFwgHzo9Fmm8iZNAhSsbM
615884		Nucleus	3	0.000	1.000	1812	100001806	100000074	Mock anti-PSF-A546 8C-S-PSF V2.00	0	5. Mock and anti-PSF-A546_Pos016_S001	00-8mFwgHzo9Fmm8iZNAhSsbM
729079		Nucleus	3	0.000	1.000	1813	100001807	100000075	Mock anti-PSF-A546 8C-S-PSF V2.00	0	5. Mock and anti-PSF-A546_Pos016_S001	00-8mFwgHzo9Fmm8iZNAhSsbM
864017		Nucleus	3	0.000	1.000	1814	100001808	100000076	Mock anti-PSF-A546 8C-S-PSF V2.00	0	5. Mock and anti-PSF-A546_Pos016_S001	00-8mFwgHzo9Fmm8iZNAhSsbM
1.05821e+006		Nucleus	3	0.000	1.000	1815	100001809	100000077	Mock anti-PSF-A546 8C-S-PSF V2.00	0	5. Mock and anti-PSF-A546_Pos016_S001	00-8mFwgHzo9Fmm8iZNAhSsbM
2.11487e+006		Nucleus	3	0.000	1.000	1816	100001810	100000078	Mock anti-PSF-A546 8C-S-PSF V2.00	0	5. Mock and anti-PSF-A546_Pos016_S001	00-8mFwgHzo9Fmm8iZNAhSsbM
1.01003e+006		Nucleus	3	0.000	1.000	1817	100001811	100000079	Mock anti-PSF-A546 8C-S-PSF V2.00	0	5. Mock and anti-PSF-A546_Pos016_S001	00-8mFwgHzo9Fmm8iZNAhSsbM
910010		Nucleus	3	0.000	1.000	1818	100001812	100000080	Mock anti-PSF-A546 8C-S-PSF V2.00	0	5. Mock and anti-PSF-A546_Pos016_S001	00-8mFwgHzo9Fmm8iZNAhSsbM
1.07192e+006		Nucleus	3	0.000	1.000	1819	100001813	100000081	Mock anti-PSF-A546 8C-S-PSF V2.00	0	5. Mock and anti-PSF-A546_Pos016_S001	00-8mFwgHzo9Fmm8iZNAhSsbM
873344		Nucleus	3	0.000	1.000	1820	100001814	100000082	Mock anti-PSF-A546 8C-S-PSF V2.00	0	5. Mock and anti-PSF-A546_Pos016_S001	00-8mFwgHzo9Fmm8iZNAhSsbM
595113		Nucleus	3	0.000	1.000	1821	100001815	100000083	Mock anti-PSF-A546 8C-S-PSF V2.00	0	5. Mock and anti-PSF-A546_Pos016_S001	00-8mFwgHzo9Fmm8iZNAhSsbM
980576		Nucleus	3	0.000	1.000	1822	100001816	100000084	Mock anti-PSF-A546 8C-S-PSF V2.00	0	5. Mock and anti-PSF-A546_Pos016_S001	00-8mFwgHzo9Fmm8iZNAhSsbM
624215		Nucleus	3	0.000	1.000	1823	100001817	100000085	Mock anti-PSF-A546 8C-S-PSF V2.00	0	5. Mock and anti-PSF-A546_Pos016_S001	00-8mFwgHzo9Fmm8iZNAhSsbM
1.20407e+006		Nucleus	3	0.000	1.000	1824	100001818	100000086	Mock anti-PSF-A546 8C-S-PSF V2.00	0	5. Mock and anti-PSF-A546_Pos016_S001	00-8mFwgHzo9Fmm8iZNAhSsbM
1.06874e+006		Nucleus	3	0.000	1.000	1825	100001819	100000087	Mock anti-PSF-A546 8C-S-PSF V2.00	0	5. Mock and anti-PSF-A546_Pos016_S001	00-8mFwgHzo9Fmm8iZNAhSsbM
1.30343e+006		Nucleus	3	0.000	1.000	1826	100001820	100000088	Mock anti-PSF-A546 8C-S-PSF V2.00	0	5. Mock and anti-PSF-A546_Pos016_S001	00-8mFwgHzo9Fmm8iZNAhSsbM
1.8279e+006		Nucleus	3	0.000	1.000	1827	100001821	100000089	Mock anti-PSF-A546 8C-S-PSF V2.00	0	5. Mock and anti-PSF-A546_Pos016_S001	00-8mFwgHzo9Fmm8iZNAhSsbM
1.0818e+006		Nucleus	3	0.000	1.000	1828	100001822	100000090	Mock anti-PSF-A546 8C-S-PSF V2.00	0	5. Mock and anti-PSF-A546_Pos016_S001	00-8mFwgHzo9Fmm8iZNAhSsbM
1.99592e+006		Nucleus	3	0.000	1.000	1829	100001823	100000091	Mock anti-PSF-A546 8C-S-PSF V2.00	0	5. Mock and anti-PSF-A546_Pos016_S001	00-8mFwgHzo9Fmm8iZNAhSsbM
1.03225e+006		Nucleus	3	0.000	1.000	1830	100001824	100000092	Mock anti-PSF-A546 8C-S-PSF V2.00	0	5. Mock and anti-PSF-A546_Pos016_S001	00-8mFwgHzo9Fmm8iZNAhSsbM
1.27007e+006		Nucleus	3	0.000	1.000	1831	100001825	100000093	Mock anti-PSF-A546 8C-S-PSF V2.00	0	5. Mock and anti-PSF-A546_Pos016_S001	00-8mFwgHzo9Fmm8iZNAhSsbM
1.8245e+006		Nucleus	3	0.000	1.000	1832	100001826	100000094	Mock anti-PSF-A546 8C-S-PSF V2.00	0	5. Mock and anti-PSF-A546_Pos016_S001	00-8mFwgHzo9Fmm8iZNAhSsbM
1.07436e+006		Nucleus	3	0.000	1.000	1833	100001827	100000095	Mock anti-PSF-A546 8C-S-PSF V2.00	0	5. Mock and anti-PSF-A546_Pos016_S001	00-8mFwgHzo9Fmm8iZNAhSsbM
1.13109e+006		Nucleus	3	0.000	1.000	1834	100001828	100000096	Mock anti-PSF-A546 8C-S-PSF V2.00	0	5. Mock and anti-PSF-A546_Pos016_S001	00-8mFwgHzo9Fmm8iZNAhSsbM
1.84347e+006		Nucleus	3	0.000	1.000	1835	100001829	100000097	Mock anti-PSF-A546 8C-S-PSF V2.00	0	5. Mock and anti-PSF-A546_Pos016_S001	00-8mFwgHzo9Fmm8iZNAhSsbM
1.93857e+006		Nucleus	3	0.000	1.000	1836	100001830	100000098	Mock anti-PSF-A546 8C-S-PSF V2.00	0	5. Mock and anti-PSF-A546_Pos016_S001	00-8mFwgHzo9Fmm8iZNAhSsbM
983818		Nucleus	3	0.000	1.000	1837	100001831	100000099	Mock anti-PSF-A546 8C-S-PSF V2.00	0	5. Mock and anti-PSF-A546_Pos016_S001	00-8mFwgHzo9Fmm8iZNAhSsbM
961577		Nucleus	3	0.000	1.000	1838	100001832	100000100	Mock anti-PSF-A546 8C-S-PSF V2.00	0	5. Mock and anti-PSF-A546_Pos016_S001	00-8mFwgHzo9Fmm8iZNAhSsbM
1.07733e+006		Nucleus	3	0.000	1.000	1839	100001833	100000101	Mock anti-PSF-A546 8C-S-PSF V2.00	0	5. Mock and anti-PSF-A546_Pos016_S001	00-8mFwgHzo9Fmm8iZNAhSsbM
1.11183e+006		Nucleus	3	0.000	1.000	1840	100001834	100000102	Mock anti-PSF-A546 8C-S-PSF V2.00	0	5. Mock and anti-PSF-A546_Pos016_S001	00-8mFwgHzo9Fmm8iZNAhSsbM
895282		Nucleus	3	0.000	1.000	1841	100001835	100000103	Mock anti-PSF-A546 8C-S-PSF V2.00	0	5. Mock and anti-PSF-A546_Pos016_S001	00-8mFwgHzo9Fmm8iZNAhSsbM
795189		Nucleus	3	0.000	1.000	1842	100001836	100000104	Mock anti-PSF-A546 8C-S-PSF V2.00	0	5. Mock and anti-PSF-A546_Pos016_S001	00-8mFwgHzo9Fmm8iZNAhSsbM
1.13266e+006		Nucleus	3	0.000	1.000	1843	100001837	100000105	Mock anti-PSF-A546 8C-S-PSF V2.00	0	5. Mock and anti-PSF-A546_Pos016_S001	00-8mFwgHzo9Fmm8iZNAhSsbM
3.2387e+006		Nucleus	3	0.000	1.000	1844	100001838	100000106	Mock anti-PSF-A546 8C-S-PSF V2.00	0	5. Mock and anti-PSF-A546_Pos016_S001	00-8mFwgHzo9Fmm8iZNAhSsbM
2.41936e+006		Nucleus	3	0.000	1.000	1845	100001839	100000107	Mock anti-PSF-A546 8C-S-PSF V2.00	0	5. Mock and anti-PSF-A546_Pos016_S001	00-8mFwgHzo9Fmm8iZNAhSsbM
797616		Nucleus	3	0.000	1.000	1846	100001840	100000108	Mock anti-PSF-A546 8C-S-PSF V2.00	0	5. Mock and anti-PSF-A546_Pos016_S001	00-8mFwgHzo9Fmm8iZNAhSsbM
883998		Nucleus	3	0.000	1.000	1847	100001841	100000109	Mock anti-PSF-A546 8C-S-PSF V2.00	0	5. Mock and anti-PSF-A546_Pos016_S001	00-8mFwgHzo9Fmm8iZNAhSsbM
1.04037e+006		Nucleus	3	0.000	1.000	1848	100001842	100000110	Mock anti-PSF-A546 8C-S-PSF V2.00	0	5. Mock and anti-PSF-A546_Pos016_S001	00-8mFwgHzo9Fmm8iZNAhSsbM
1.01419e+006		Nucleus	3	0.000	1.000	1849	100001843	100000111	Mock anti-PSF-A546 8C-S-PSF V2.00	0	5. Mock and anti-PSF-A546_Pos016_S001	00-8mFwgHzo9Fmm8iZNAhSsbM
3.3514e+006		Nucleus	3	0.000	1.000	1850	100001844	100000112	Mock anti-PSF-A546 8C-S-PSF V2.00	0	5. Mock and anti-PSF-A546_Pos016_S001	00-8mFwgHzo9Fmm8iZNAhSsbM
1.83551e+006		Nucleus	3	0.000	1.000	1851	100001845	100000113	Mock anti-PSF-A546 8C-S-PSF V2.00	0	5. Mock and anti-PSF-A546_Pos016_S001	00-8mFwgHzo9Fmm8iZNAhSsbM
1.21785e+006		Nucleus	3	0.000	1.000	1852	100001846	100000114	Mock anti-PSF-A546 8C-S-PSF V2.00	0	5. Mock and anti-PSF-A546_Pos016_S001	00-8mFwgHzo9Fmm8iZNAhSsbM
1.20969e+006		Nucleus	3	0.000	1.000	1853	100001847	100000115	Mock anti-PSF-A546 8C-S-PSF V2.00	0	5. Mock and anti-PSF-A546_Pos016_S001	00-8mFwgHzo9Fmm8iZNAhSsbM
1.83361e+006		Nucleus	3	0.000	1.000	1854	100001848	100000116	Mock anti-PSF-A546 8C-S-PSF V2.00	0	5. Mock and anti-PSF-A546_Pos016_S001	00-8mFwgHzo9Fmm8iZNAhSsbM
1.04352e+006		Nucleus	3	0.000	1.000	1855	100001849	100000117	Mock anti-PSF-A546 8C-S-PSF V2.00	0	5. Mock and anti-PSF-A546_Pos016_S001	00-8mFwgHzo9Fmm8iZNAhSsbM
1.61882e+006		Nucleus	3	0.000	1.000	1856	100001850	100000118	Mock anti-PSF-A546 8C-S-PSF V2.00	0	5. Mock and anti-PSF-A546_Pos016_S001	00-8mFwgHzo9Fmm8iZNAhSsbM
1.11417e+006		Nucleus	3	0.000	1.000	1857	100001851	100000119	Mock anti-PSF-A546 8C-S-PSF V2.00	0	5. Mock and anti-PSF-A546_Pos016_S001	00-8mFwgHzo9Fmm8iZNAhSsbM
2.88292e+006		Nucleus	3	0.000	1.000	1858	100001852	100000120	Mock anti-PSF-A546 8C-S-PSF V2.00	0	5. Mock and anti-PSF-A546_Pos016_S001	00-8mFwgHzo9Fmm8iZNAhSsbM
3.08733e+006		Nucleus	3	0.000	1.000	1859	100001853	100000121	Mock anti-PSF-A546 8C-S-PSF V2.00	0	5. Mock and anti-PSF-A546_Pos016_S001	00-8mFwgHzo9Fmm8iZNAhSsbM
1.20784e+006		Nucleus	3	0.000	1.000	1860	100001854	100000122	Mock anti-PSF-A546 8C-S-PSF V2.00	0	5. Mock and anti-PSF-A546_Pos016_S001	00-8mFwgHzo9Fmm8iZNAhSsbM
1.61563e+006		Nucleus	3	0.000	1.000	1861	100001855	100000123	Mock anti-PSF-A546 8C-S-PSF V2.00	0	5. Mock and anti-PSF-A546_Pos016_S001	00-8mFwgHzo9Fmm8iZNAhSsbM
1.99683e+006		Nucleus	3	0.000	1.000	1862	100001856	100000124	Mock anti-PSF-A546 8C-S-PSF V2.00	0	5. Mock and anti-PSF-A546_Pos016_S001	00-8mFwgHzo9Fmm8iZNAhSsbM
1.75609e+006		Nucleus	3	0.000	1.000	1863	100001857	100000125	Mock anti-PSF-A546 8C-S-PSF V2.00	0	5. Mock and anti-PSF-A546_Pos016_S001	00-8mFwgHzo9Fmm8iZNAhSsbM
1.15805e+006		Nucleus	3	0.000	1.000	1864	100001858	100000126	Mock anti-PSF-A546 8C-S-PSF V2.00	0	5. Mock and anti-PSF-A546_Pos016_S001	00-8mFwgHzo9Fmm8iZNAhSsbM
1.00886e+006		Nucleus	3	0.000	1.000	1865	100001859	100000127	Mock anti-PSF-A546 8C-S-PSF V2.00	0	5. Mock and anti-PSF-A546_Pos016_S001	00-8mFwgHzo9Fmm8iZNAhSsbM
1.66592e+006		Nucleus	3	0.000	1.000	1866	100001860	100000128	Mock anti-PSF-A546 8C-S-PSF V2.00	0	5. Mock and anti-PSF-A546_Pos016_S001	00-8mFwgHzo9Fmm8iZNAhSsbM
1.06723e+006		Nucleus	3	0.000	1.000	1867	100001861	100000129	Mock anti-PSF-A546 8C-S-PSF V2.00	0	5. Mock and anti-PSF-A546_Pos016_S001	00-8mFwgHzo9Fmm8iZNAhSsbM
1.16731e+006		Nucleus	3	0.000	1.000	1868	100001862	100000130	Mock anti-PSF-A546 8C-S-PSF V2.00	0	5. Mock and anti-PSF-A546_Pos016_S001	00-8mFwgHzo9Fmm8iZNAhSsbM
1.06334e+006		Nucleus	3	0.000	1.000	1869	100001863	100000131	Mock anti-PSF-A546 8C-S-PSF V2.00	0	5. Mock and anti-PSF-A546_Pos016_S001	00-8mFwgHzo9Fmm8iZNAhSsbM
1.07356e+006		Nucleus	3	0.000	1.000	1870	100001864	100000132	Mock anti-PSF-A546 8C-S-PSF V2.00	0	5. Mock and anti-PSF-A546_Pos016_S001	00-8mFwgHzo9Fmm8iZNAhSsbM
997741		Nucleus	3	0.000	1.000	1871	100001865	100000133	Mock anti-PSF-A546 8C-S-PSF V2.00	0	5. Mock and anti-PSF-A546_Pos016_S001	00-8mFwgHzo9Fmm8iZNAhSsbM
1.02318e+006		Nucleus	3	0.000	1.000	1872	100001866	100000134	Mock anti-PSF-A546 8C-S-PSF V2.00	0	5. Mock and anti-PSF-A546_Pos016_S001	00-8mFwgHzo9Fmm8iZNAhSsbM
1.14517e+006		Nucleus	3	0.000	1.000	1873	100001867	100000135	Mock anti-PSF-A546 8C-S-PSF V2.00	0	5. Mock and anti-PSF-A546_Pos016_S001	00-8mFwgHzo9Fmm8iZNAhSsbM
1.03697e+006		Nucleus	3	0.000	1.000	1874	100001868	100000136	Mock anti-PSF-A546 8C-S-PSF V2.00	0	5. Mock and anti-PSF-A546_Pos016_S001	00-8mFwgHzo9Fmm8iZNAhSsbM
6.73439e+006		Nucleus	3	0.000	1.000	1875	100001869	100000137	Mock anti-PSF-A546 8C-S-PSF V2.00	0	5. Mock and anti-PSF-A546_Pos016_S001	00-8mFwgHzo9Fmm8iZNAhSsbM
2.02898e+006		Nucleus	3	0.000	1.000	1876	100001870	100000138	Mock anti-PSF-A546 8C-S-PSF V2.00	0	5. Mock and anti-PSF-A546_Pos016_S001	00-8mFwgHzo9Fmm8iZNAhSsbM
1.04757e+006		Nucleus	3	0.000	1.000	1877	100001871	100000139	Mock anti-PSF-A546 8C-S-PSF V2.00	0	5. Mock and anti-PSF-A546_Pos016_S001	00-8mFwgHzo9Fmm8iZNAhSsbM
1.28463e+006		Nucleus	3	0.000	1.000	1878	100001872	100000140	Mock anti-PSF-A546 8C-S-PSF V2.00	0	5. Mock and anti-PSF-A546_Pos016_S001	00-8mFwgHzo9Fmm8iZNAhSsbM
1.31028e+006		Nucleus	3	0.000	1.000	1879	100001873	100000141	Mock anti-PSF-A546 8C-S-PSF V2.00	0	5. Mock and anti-PSF-A546_Pos016_S001	00-8mFwgHzo9Fmm8iZNAhSsbM
1.55095e+006		Nucleus	3	0.000	1.000	1880	100001874	100000142	Mock anti-PSF-A546 8C-S-PSF V2.00	0	5. Mock and anti-PSF-A546_Pos016_S001	00-8mFwgHzo9Fmm8iZNAhSsbM
895413		Nucleus	3	0.000	1.000	1881	100001875	100000143	Mock anti-PSF-A546 8C-S-PSF V2.00	0	5. Mock and anti-PSF-A546_Pos016_S001	00-8mFwgHzo9Fmm8iZNAhSsbM
1.03732e+006		Nucleus	3	0.000	1.000	1882	100001876	100000144	Mock anti-PSF-A546 8C-S-PSF V2.00	0	5. Mock and anti-PSF-A546_Pos016_S001	00-8mFwgHzo9Fmm8iZNAhSsbM
1.2213e+006		Nucleus	3	0.000	1.000	1883	100001877	100000145	Mock anti-PSF-A546 8C-S-PSF V2.00	0	5. Mock and anti-PSF-A546_Pos016_S001	00-8mFwgHzo9Fmm8iZNAhSsbM
2.22099e+006		Nucleus	3	0.000	1.000	1884	100001878	100000146	Mock anti-PSF-A546 8C-S-PSF V2.00	0	5. Mock and anti-PSF-A546_Pos016_S001	00-8mFwgHzo9Fmm8iZNAhSsbM
1.04475e+006		Nucleus	3	0.000	1.000	1885	100001879	100000147	Mock anti-PSF-A546 8C-S-PSF V2.00	0	5. Mock and anti-PSF-A546_Pos016_S001	00-8mFwgHzo9Fmm8iZNAhSsbM
1.11368e+006		Nucleus	3	0.000	1.000	1886	100001880	100000148	Mock anti-PSF-A546 8C-S-PSF V2.00	0	5. Mock and anti-PSF-A546_Pos016_S001	00-8mFwgHzo9Fmm8iZNAhSsbM
907004		Nucleus	3	0.000	1.000	1887	100001881	100000149	Mock anti-PSF-A546 8C-S-PSF V2.00	0	5. Mock and anti-PSF-A546_Pos016_S001	00-8mFwgHzo9Fmm8iZNAhSsbM
2.3333e+006		Nucleus	3	0.000	1.000	1888	100001882	100000150	Mock anti-PSF-A546 8C-S-PSF V2.00	0	5. Mock and anti-PSF-A546_Pos016_S001	00-8mFwgHzo9Fmm8iZNAhSsbM
2.77559e+006		Nucleus	3	0.000	1.000	1889	100001883	100000151	Mock anti-PSF-A546 8C-S-PSF V2.00	0	5. Mock and anti-PSF-A546_Pos016_S001	00-8mFwgHzo9Fmm8iZNAhSsbM
1.95292e+006		Nucleus	3	0.000	1.000	1890	100001884	100000152	Mock anti-PSF-A546 8C-S-PSF V2.00	0	5. Mock and anti-PSF-A546_Pos016_S001	00-8mFwgHzo9Fmm8iZNAhSsbM
1.19507e+006		Nucleus	3	0.000	1.000	1891	100001885	100000153	Mock anti-PSF-A546 8C-S-PSF V2.00	0	5. Mock and anti-PSF-A546_Pos016_S001	00-8mFwgHzo9Fmm8iZNAhSsbM
1.27508e+006		Nucleus	3	0.000	1.000	1892	100001886	100000154	Mock anti-PSF-A546 8C-S-PSF V2.00	0	5. Mock and anti-PSF-A546_Pos016_S001	00-8mFwgHzo9Fmm8iZNAhSsbM
477593		Nucleus	3	0.000	1.000	1893	100001887	100000155	Mock anti-PSF-A546 8C-S-PSF V2.00	0	5. Mock and anti-PSF-A546_Pos016_S001	00-8mFwgHzo9Fmm8iZNAhSsbM
1.05815e+006		Nucleus	3	0.000	1.000	1894	100001888	100000000	Mock anti-PSF-A546 8C-S-PSF V2.00	0	5. Mock and anti-PSF-A546_Pos017_S001	00-EcThKaksEw3aSw6Jbk27GF
1.16092e+006		Nucleus	3	0.000	1.000	1895	100001889	100000001	Mock anti-PSF-A546 8C-S-PSF V2.00	0	5. Mock and anti-PSF-A546_Pos017_S001	00-EcThKaksEw3aSw6Jbk27GF
1.06094e+006		Nucleus	3	0.000	1.000	1896	100001890	100000002	Mock anti-PSF-A546 8C-S-PSF V2.00	0	5. Mock and anti-PSF-A546_Pos017_S001	00-EcThKaksEw3aSw6Jbk27GF
1.10257e+006		Nucleus	3	0.000	1.000	1897	100001891	100000003	Mock anti-PSF-A546 8C-S-PSF V2.00	0	5. Mock and anti-PSF-A546_Pos017_S001	00-EcThKaksEw3aSw6Jbk27GF
1.68714e+006		Nucleus	3	0.000	1.000	1898	100001892	100000004	Mock anti-PSF-A546 8C-S-PSF V2.00	0	5. Mock and anti-PSF-A546_Pos017_S001	00-EcThKaksEw3aSw6Jbk27GF
1.28354e+006		Nucleus	3	0.000	1.000	1899	100001893	100000005	Mock anti-PSF-A546 8C-S-PSF V2.00	0	5. Mock and anti-PSF-A546_Pos017_S001	00-EcThKaksEw3aSw6Jbk27GF
1.21322e+006		Nucleus	3	0.000	1.000	1900	100001894	100000006	Mock anti-PSF-A546 8C-S-PSF V2.00	0	5. Mock and anti-PSF-A546_Pos017_S001	00-EcThKaksEw3aSw6Jbk27GF
640249		Nucleus	3	0.000	1.000	1901	100001895	100000007	Mock anti-PSF-A546 8C-S-PSF V2.00	0	5. Mock and anti-PSF-A546_Pos017_S001	00-EcThKaksEw3aSw6Jbk27GF
1.14792e+006		Nucleus	3	0.000	1.000	1902	100001896	100000008	Mock anti-PSF-A546 8C-S-PSF V2.00	0	5. Mock and anti-PSF-A546_Pos017_S001	00-EcThKaksEw3aSw6Jbk27GF
2.00008e+006		Nucleus	3	0.000	1.000	1903	100001897	100000009	Mock anti-PSF-A546 8C-S-PSF V2.00	0	5. Mock and anti-PSF-A546_Pos017_S001	00-EcThKaksEw3aSw6Jbk27GF
1.26843e+006		Nucleus	3	0.000	1.000	1904	100001898	100000010	Mock anti-PSF-A546 8C-S-PSF V2.00	0	5. Mock and anti-PSF-A546_Pos017_S001	00-EcThKaksEw3aSw6Jbk27GF
1.19013e+006		Nucleus	3	0.000	1.000	1905	100001899	100000011	Mock anti-PSF-A546 8C-S-PSF V2.00	0	5. Mock and anti-PSF-A546_Pos017_S001	00-EcThKaksEw3aSw6Jbk27GF
894641		Nucleus	3	0.000	1.000	1906	100001900	100000012	Mock anti-PSF-A546 8C-S-PSF V2.00	0	5. Mock and anti-PSF-A546_Pos017_S001	00-EcThKaksEw3aSw6Jbk27GF
1.11615e+006		Nucleus	3	0.000	1.000	1907	100001901	100000013	Mock anti-PSF-A546 8C-S-PSF V2.00	0	5. Mock and anti-PSF-A546_Pos017_S001	00-EcThKaksEw3aSw6Jbk27GF
1.17003e+006		Nucleus	3	0.000	1.000	1908	100001902	100000014	Mock anti-PSF-A546 8C-S-PSF V2.00	0	5. Mock and anti-PSF-A546_Pos017_S001	00-EcThKaksEw3aSw6Jbk27GF
1.23594e+006		Nucleus	3	0.000	1.000	1909	100001903	100000015	Mock anti-PSF-A546 8C-S-PSF V2.00	0	5. Mock and anti-PSF-A546_Pos017_S001	00-EcThKaksEw3aSw6Jbk27GF
1.10914e+006		Nucleus	3	0.000	1.000	1910	100001904	100000016	Mock anti-PSF-A546 8C-S-PSF V2.00	0	5. Mock and anti-PSF-A546_Pos017_S001	00-EcThKaksEw3aSw6Jbk27GF
935872		Nucleus	3	0.000	1.000	1911	100001905	100000017	Mock anti-PSF-A546 8C-S-PSF V2.00	0	5. Mock and anti-PSF-A546_Pos017_S001	00-EcThKaksEw3aSw6Jbk27GF
1.69934e+006		Nucleus	3	0.000	1.000	1912	100001906	100000018	Mock anti-PSF-A546 8C-S-PSF V2.00	0	5. Mock and anti-PSF-A546_Pos017_S001	00-EcThKaksEw3aSw6Jbk27GF
2.12166e+006		Nucleus	3	0.000	1.000	1913	100001907	100000019	Mock anti-PSF-A546 8C-S-PSF V2.00	0	5. Mock and anti-PSF-A546_Pos017_S001	00-EcThKaksEw3aSw6Jbk27GF
1.12284e+006		Nucleus	3	0.000	1.000	1914	100001908	100000020	Mock anti-PSF-A546 8C-S-PSF V2.00	0	5. Mock and anti-PSF-A546_Pos017_S001	00-EcThKaksEw3aSw6Jbk27GF
1.366e+006		Nucleus	3	0.000	1.000	1915	100001909	100000021	Mock anti-PSF-A546 8C-S-PSF V2.00	0	5. Mock and anti-PSF-A546_Pos017_S001	00-EcThKaksEw3aSw6Jbk27GF
1.37434e+006		Nucleus	3	0.000	1.000	1916	100001910	100000022	Mock anti-PSF-A546 8C-S-PSF V2.00	0	5. Mock and anti-PSF-A546_Pos017_S001	00-EcThKaksEw3aSw6Jbk27GF
2.11736e+006		Nucleus	3	0.000	1.000	1917	100001911	100000023	Mock anti-PSF-A546 8C-S-PSF V2.00	0	5. Mock and anti-PSF-A546_Pos017_S001	00-EcThKaksEw3aSw6Jbk27GF
1.21108e+006		Nucleus	3	0.000	1.000	1918	100001912	100000024	Mock anti-PSF-A546 8C-S-PSF V2.00	0	5. Mock and anti-PSF-A546_Pos017_S001	00-EcThKaksEw3aSw6Jbk27GF
1.20713e+006		Nucleus	3	0.000	1.000	1919	100001913	100000025	Mock anti-PSF-A546 8C-S-PSF V2.00	0	5. Mock and anti-PSF-A546_Pos017_S001	00-EcThKaksEw3aSw6Jbk27GF
1.19351e+006		Nucleus	3	0.000	1.000	1920	100001914	100000026	Mock anti-PSF-A546 8C-S-PSF V2.00	0	5. Mock and anti-PSF-A546_Pos017_S001	00-EcThKaksEw3aSw6Jbk27GF
2.08866e+006		Nucleus	3	0.000	1.000	1921	100001915	100000027	Mock anti-PSF-A546 8C-S-PSF V2.00	0	5. Mock and anti-PSF-A546_Pos017_S001	00-EcThKaksEw3aSw6Jbk27GF
2.22535e+006		Nucleus	3	0.000	1.000	1922	100001916	100000028	Mock anti-PSF-A546 8C-S-PSF V2.00	0	5. Mock and anti-PSF-A546_Pos017_S001	00-EcThKaksEw3aSw6Jbk27GF
1.14436e+006		Nucleus	3	0.000	1.000	1923	100001917	100000029	Mock anti-PSF-A546 8C-S-PSF V2.00	0	5. Mock and anti-PSF-A546_Pos017_S001	00-EcThKaksEw3aSw6Jbk27GF
1.1903e+006		Nucleus	3	0.000	1.000	1924	100001918	100000030	Mock anti-PSF-A546 8C-S-PSF V2.00	0	5. Mock and anti-PSF-A546_Pos017_S001	00-EcThKaksEw3aSw6Jbk27GF
1.11224e+006		Nucleus	3	0.000	1.000	1925	100001919	100000031	Mock anti-PSF-A546 8C-S-PSF V2.00	0	5. Mock and anti-PSF-A546_Pos017_S001	00-EcThKaksEw3aSw6Jbk27GF
1.22791e+006		Nucleus	3	0.000	1.000	1926	100001920	100000032	Mock anti-PSF-A546 8C-S-PSF V2.00	0	5. Mock and anti-PSF-A546_Pos017_S001	00-EcThKaksEw3aSw6Jbk27GF
1.55614e+006		Nucleus	3	0.000	1.000	1927	100001921	100000033	Mock anti-PSF-A546 8C-S-PSF V2.00	0	5. Mock and anti-PSF-A546_Pos017_S001	00-EcThKaksEw3aSw6Jbk27GF
1.25206e+006		Nucleus	3	0.000	1.000	1928	100001922	100000034	Mock anti-PSF-A546 8C-S-PSF V2.00	0	5. Mock and anti-PSF-A546_Pos017_S001	00-EcThKaksEw3aSw6Jbk27GF
1.59038e+006		Nucleus	3	0.000	1.000	1929	100001923	100000035	Mock anti-PSF-A546 8C-S-PSF V2.00	0	5. Mock and anti-PSF-A546_Pos017_S001	00-EcThKaksEw3aSw6Jbk27GF
2.33492e+006		Nucleus	3	0.000	1.000	1930	100001924	100000036	Mock anti-PSF-A546 8C-S-PSF V2.00	0	5. Mock and anti-PSF-A546_Pos017_S001	00-EcThKaksEw3aSw6Jbk27GF
1.24608e+006		Nucleus	3	0.000	1.000	1931	100001925	100000037	Mock anti-PSF-A546 8C-S-PSF V2.00	0	5. Mock and anti-PSF-A546_Pos017_S001	00-EcThKaksEw3aSw6Jbk27GF
2.37023e+006		Nucleus	3	0.000	1.000	1932	100001926	100000038	Mock anti-PSF-A546 8C-S-PSF V2.00	0	5. Mock and anti-PSF-A546_Pos017_S001	00-EcThKaksEw3aSw6Jbk27GF
1.34457e+006		Nucleus	3	0.000	1.000	1933	100001927	100000039	Mock anti-PSF-A546 8C-S-PSF V2.00	0	5. Mock and anti-PSF-A546_Pos017_S001	00-EcThKaksEw3aSw6Jbk27GF
1.23656e+006		Nucleus	3	0.000	1.000	1934	100001928	100000040	Mock anti-PSF-A546 8C-S-PSF V2.00	0	5. Mock and anti-PSF-A546_Pos017_S001	00-EcThKaksEw3aSw6Jbk27GF
1.26668e+006		Nucleus	3	0.000	1.000	1935	100001929	100000041	Mock anti-PSF-A546 8C-S-PSF V2.00	0	5. Mock and anti-PSF-A546_Pos017_S001	00-EcThKaksEw3aSw6Jbk27GF
1.28027e+006		Nucleus	3	0.000	1.000	1936	100001930	100000042	Mock anti-PSF-A546 8C-S-PSF V2.00	0	5. Mock and anti-PSF-A546_Pos017_S001	00-EcThKaksEw3aSw6Jbk27GF
1.26193e+006		Nucleus	3	0.000	1.000	1937	100001931	100000043	Mock anti-PSF-A546 8C-S-PSF V2.00	0	5. Mock and anti-PSF-A546_Pos017_S001	00-EcThKaksEw3aSw6Jbk27GF
2.14113e+006		Nucleus	3	0.000	1.000	1938	100001932	100000044	Mock anti-PSF-A546 8C-S-PSF V2.00	0	5. Mock and anti-PSF-A546_Pos017_S001	00-EcThKaksEw3aSw6Jbk27GF
2.12885e+006		Nucleus	3	0.000	1.000	1939	100001933	100000045	Mock anti-PSF-A546 8C-S-PSF V2.00	0	5. Mock and anti-PSF-A546_Pos017_S001	00-EcThKaksEw3aSw6Jbk27GF
2.1311e+006		Nucleus	3	0.000	1.000	1940	100001934	100000046	Mock anti-PSF-A546 8C-S-PSF V2.00	0	5. Mock and anti-PSF-A546_Pos017_S001	00-EcThKaksEw3aSw6Jbk27GF
1.06514e+006		Nucleus	3	0.000	1.000	1941	100001935	100000047	Mock anti-PSF-A546 8C-S-PSF V2.00	0	5. Mock and anti-PSF-A546_Pos017_S001	00-EcThKaksEw3aSw6Jbk27GF
1.12965e+006		Nucleus	3	0.000	1.000	1942	100001936	100000048	Mock anti-PSF-A546 8C-S-PSF V2.00	0	5. Mock and anti-PSF-A546_Pos017_S001	00-EcThKaksEw3aSw6Jbk27GF
988227		Nucleus	3	0.000	1.000	1943	100001937	100000049	Mock anti-PSF-A546 8C-S-PSF V2.00	0	5. Mock and anti-PSF-A546_Pos017_S001	00-EcThKaksEw3aSw6Jbk27GF
1.04597e+006		Nucleus	3	0.000	1.000	1944	100001938	100000050	Mock anti-PSF-A546 8C-S-PSF V2.00	0	5. Mock and anti-PSF-A546_Pos017_S001	00-EcThKaksEw3aSw6Jbk27GF
925286		Nucleus	3	0.000	1.000	1945	100001939	100000051	Mock anti-PSF-A546 8C-S-PSF V2.00	0	5. Mock and anti-PSF-A546_Pos017_S001	00-EcThKaksEw3aSw6Jbk27GF
956089		Nucleus	3	0.000	1.000	1946	100001940	100000052	Mock anti-PSF-A546 8C-S-PSF V2.00	0	5. Mock and anti-PSF-A546_Pos017_S001	00-EcThKaksEw3aSw6Jbk27GF
837557		Nucleus	3	0.000	1.000	1947	100001941	100000053	Mock anti-PSF-A546 8C-S-PSF V2.00	0	5. Mock and anti-PSF-A546_Pos017_S001	00-EcThKaksEw3aSw6Jbk27GF
1.15693e+006		Nucleus	3	0.000	1.000	1948	100001942	100000054	Mock anti-PSF-A546 8C-S-PSF V2.00	0	5. Mock and anti-PSF-A546_Pos017_S001	00-EcThKaksEw3aSw6Jbk27GF
998387		Nucleus	3	0.000	1.000	1949	100001943	100000055	Mock anti-PSF-A546 8C-S-PSF V2.00	0	5. Mock and anti-PSF-A546_Pos017_S001	00-EcThKaksEw3aSw6Jbk27GF
1.00594e+006		Nucleus	3	0.000	1.000	1950	100001944	100000056	Mock anti-PSF-A546 8C-S-PSF V2.00	0	5. Mock and anti-PSF-A546_Pos017_S001	00-EcThKaksEw3aSw6Jbk27GF
1.57598e+006		Nucleus	3	0.000	1.000	1951	100001945	100000057	Mock anti-PSF-A546 8C-S-PSF V2.00	0	5. Mock and anti-PSF-A546_Pos017_S001	00-EcThKaksEw3aSw6Jbk27GF
1.08599e+006		Nucleus	3	0.000	1.000	1952	100001946	100000058	Mock anti-PSF-A546 8C-S-PSF V2.00	0	5. Mock and anti-PSF-A546_Pos017_S001	00-EcThKaksEw3aSw6Jbk27GF
1.01835e+006		Nucleus	3	0.000	1.000	1953	100001947	100000059	Mock anti-PSF-A546 8C-S-PSF V2.00	0	5. Mock and anti-PSF-A546_Pos017_S001	00-EcThKaksEw3aSw6Jbk27GF
1.06428e+006		Nucleus	3	0.000	1.000	1954	100001948	100000060	Mock anti-PSF-A546 8C-S-PSF V2.00	0	5. Mock and anti-PSF-A546_Pos017_S001	00-EcThKaksEw3aSw6Jbk27GF
1.14185e+006		Nucleus	3	0.000	1.000	1955	100001949	100000061	Mock anti-PSF-A546 8C-S-PSF V2.00	0	5. Mock and anti-PSF-A546_Pos017_S001	00-EcThKaksEw3aSw6Jbk27GF
1.13011e+006		Nucleus	3	0.000	1.000	1956	100001950	100000062	Mock anti-PSF-A546 8C-S-PSF V2.00	0	5. Mock and anti-PSF-A546_Pos017_S001	00-EcThKaksEw3aSw6Jbk27GF
2.21281e+006		Nucleus	3	0.000	1.000	1957	100001951	100000063	Mock anti-PSF-A546 8C-S-PSF V2.00	0	5. Mock and anti-PSF-A546_Pos017_S001	00-EcThKaksEw3aSw6Jbk27GF
1.48721e+006		Nucleus	3	0.000	1.000	1958	100001952	100000064	Mock anti-PSF-A546 8C-S-PSF V2.00	0	5. Mock and anti-PSF-A546_Pos017_S001	00-EcThKaksEw3aSw6Jbk27GF
1.06498e+006		Nucleus	3	0.000	1.000	1959	100001953	100000065	Mock anti-PSF-A546 8C-S-PSF V2.00	0	5. Mock and anti-PSF-A546_Pos017_S001	00-EcThKaksEw3aSw6Jbk27GF
1.8455e+006		Nucleus	3	0.000	1.000	1960	100001954	100000066	Mock anti-PSF-A546 8C-S-PSF V2.00	0	5. Mock and anti-PSF-A546_Pos017_S001	00-EcThKaksEw3aSw6Jbk27GF
1.30103e+006		Nucleus	3	0.000	1.000	1961	100001955	100000067	Mock anti-PSF-A546 8C-S-PSF V2.00	0	5. Mock and anti-PSF-A546_Pos017_S001	00-EcThKaksEw3aSw6Jbk27GF
1.89924e+006		Nucleus	3	0.000	1.000	1962	100001956	100000068	Mock anti-PSF-A546 8C-S-PSF V2.00	0	5. Mock and anti-PSF-A546_Pos017_S001	00-EcThKaksEw3aSw6Jbk27GF
1.12435e+006		Nucleus	3	0.000	1.000	1963	100001957	100000069	Mock anti-PSF-A546 8C-S-PSF V2.00	0	5. Mock and anti-PSF-A546_Pos017_S001	00-EcThKaksEw3aSw6Jbk27GF
1.105e+006		Nucleus	3	0.000	1.000	1964	100001958	100000070	Mock anti-PSF-A546 8C-S-PSF V2.00	0	5. Mock and anti-PSF-A546_Pos017_S001	00-EcThKaksEw3aSw6Jbk27GF
906922		Nucleus	3	0.000	1.000	1965	100001959	100000071	Mock anti-PSF-A546 8C-S-PSF V2.00	0	5. Mock and anti-PSF-A546_Pos017_S001	00-EcThKaksEw3aSw6Jbk27GF
1.01763e+006		Nucleus	3	0.000	1.000	1966	100001960	100000072	Mock anti-PSF-A546 8C-S-PSF V2.00	0	5. Mock and anti-PSF-A546_Pos017_S001	00-EcThKaksEw3aSw6Jbk27GF
1.02852e+006		Nucleus	3	0.000	1.000	1967	100001961	100000073	Mock anti-PSF-A546 8C-S-PSF V2.00	0	5. Mock and anti-PSF-A546_Pos017_S001	00-EcThKaksEw3aSw6Jbk27GF
2.64789e+006		Nucleus	3	0.000	1.000	1968	100001962	100000074	Mock anti-PSF-A546 8C-S-PSF V2.00	0	5. Mock and anti-PSF-A546_Pos017_S001	00-EcThKaksEw3aSw6Jbk27GF
1.74821e+006		Nucleus	3	0.000	1.000	1969	100001963	100000075	Mock anti-PSF-A546 8C-S-PSF V2.00	0	5. Mock and anti-PSF-A546_Pos017_S001	00-EcThKaksEw3aSw6Jbk27GF
1.11504e+006		Nucleus	3	0.000	1.000	1970	100001964	100000076	Mock anti-PSF-A546 8C-S-PSF V2.00	0	5. Mock and anti-PSF-A546_Pos017_S001	00-EcThKaksEw3aSw6Jbk27GF
1.15298e+006		Nucleus	3	0.000	1.000	1971	100001965	100000077	Mock anti-PSF-A546 8C-S-PSF V2.00	0	5. Mock and anti-PSF-A546_Pos017_S001	00-EcThKaksEw3aSw6Jbk27GF
2.56298e+006		Nucleus	3	0.000	1.000	1972	100001966	100000078	Mock anti-PSF-A546 8C-S-PSF V2.00	0	5. Mock and anti-PSF-A546_Pos017_S001	00-EcThKaksEw3aSw6Jbk27GF
1.10888e+006		Nucleus	3	0.000	1.000	1973	100001967	100000079	Mock anti-PSF-A546 8C-S-PSF V2.00	0	5. Mock and anti-PSF-A546_Pos017_S001	00-EcThKaksEw3aSw6Jbk27GF
1.2491e+006		Nucleus	3	0.000	1.000	1974	100001968	100000080	Mock anti-PSF-A546 8C-S-PSF V2.00	0	5. Mock and anti-PSF-A546_Pos017_S001	00-EcThKaksEw3aSw6Jbk27GF
964086		Nucleus	3	0.000	1.000	1975	100001969	100000081	Mock anti-PSF-A546 8C-S-PSF V2.00	0	5. Mock and anti-PSF-A546_Pos017_S001	00-EcThKaksEw3aSw6Jbk27GF
1.17252e+006		Nucleus	3	0.000	1.000	1976	100001970	100000082	Mock anti-PSF-A546 8C-S-PSF V2.00	0	5. Mock and anti-PSF-A546_Pos017_S001	00-EcThKaksEw3aSw6Jbk27GF
939399		Nucleus	3	0.000	1.000	1977	100001971	100000083	Mock anti-PSF-A546 8C-S-PSF V2.00	0	5. Mock and anti-PSF-A546_Pos017_S001	00-EcThKaksEw3aSw6Jbk27GF
1.14106e+006		Nucleus	3	0.000	1.000	1978	100001972	100000084	Mock anti-PSF-A546 8C-S-PSF V2.00	0	5. Mock and anti-PSF-A546_Pos017_S001	00-EcThKaksEw3aSw6Jbk27GF
740508		Nucleus	3	0.000	1.000	1979	100001973	100000085	Mock anti-PSF-A546 8C-S-PSF V2.00	0	5. Mock and anti-PSF-A546_Pos017_S001	00-EcThKaksEw3aSw6Jbk27GF
705377		Nucleus	3	0.000	1.000	1980	100001974	100000086	Mock anti-PSF-A546 8C-S-PSF V2.00	0	5. Mock and anti-PSF-A546_Pos017_S001	00-EcThKaksEw3aSw6Jbk27GF
1.2203e+006		Nucleus	3	0.000	1.000	1981	100001975	100000087	Mock anti-PSF-A546 8C-S-PSF V2.00	0	5. Mock and anti-PSF-A546_Pos017_S001	00-EcThKaksEw3aSw6Jbk27GF
2.2031e+006		Nucleus	3	0.000	1.000	1982	100001976	100000088	Mock anti-PSF-A546 8C-S-PSF V2.00	0	5. Mock and anti-PSF-A546_Pos017_S001	00-EcThKaksEw3aSw6Jbk27GF
893811		Nucleus	3	0.000	1.000	1983	100001977	100000089	Mock anti-PSF-A546 8C-S-PSF V2.00	0	5. Mock and anti-PSF-A546_Pos017_S001	00-EcThKaksEw3aSw6Jbk27GF
897389		Nucleus	3	0.000	1.000	1984	100001978	100000090	Mock anti-PSF-A546 8C-S-PSF V2.00	0	5. Mock and anti-PSF-A546_Pos017_S001	00-EcThKaksEw3aSw6Jbk27GF
1.30658e+006		Nucleus	3	0.000	1.000	1985	100001979	100000091	Mock anti-PSF-A546 8C-S-PSF V2.00	0	5. Mock and anti-PSF-A546_Pos017_S001	00-EcThKaksEw3aSw6Jbk27GF
1.61965e+006		Nucleus	3	0.000	1.000	1986	100001980	100000092	Mock anti-PSF-A546 8C-S-PSF V2.00	0	5. Mock and anti-PSF-A546_Pos017_S001	00-EcThKaksEw3aSw6Jbk27GF
1.25684e+006		Nucleus	3	0.000	1.000	1987	100001981	100000093	Mock anti-PSF-A546 8C-S-PSF V2.00	0	5. Mock and anti-PSF-A546_Pos017_S001	00-EcThKaksEw3aSw6Jbk27GF
1.49891e+006		Nucleus	3	0.000	1.000	1988	100001982	100000094	Mock anti-PSF-A546 8C-S-PSF V2.00	0	5. Mock and anti-PSF-A546_Pos017_S001	00-EcThKaksEw3aSw6Jbk27GF
1.03076e+006		Nucleus	3	0.000	1.000	1989	100001983	100000095	Mock anti-PSF-A546 8C-S-PSF V2.00	0	5. Mock and anti-PSF-A546_Pos017_S001	00-EcThKaksEw3aSw6Jbk27GF
1.87193e+006		Nucleus	3	0.000	1.000	1990	100001984	100000096	Mock anti-PSF-A546 8C-S-PSF V2.00	0	5. Mock and anti-PSF-A546_Pos017_S001	00-EcThKaksEw3aSw6Jbk27GF
1.14999e+006		Nucleus	3	0.000	1.000	1991	100001985	100000097	Mock anti-PSF-A546 8C-S-PSF V2.00	0	5. Mock and anti-PSF-A546_Pos017_S001	00-EcThKaksEw3aSw6Jbk27GF
1.24737e+006		Nucleus	3	0.000	1.000	1992	100001986	100000098	Mock anti-PSF-A546 8C-S-PSF V2.00	0	5. Mock and anti-PSF-A546_Pos017_S001	00-EcThKaksEw3aSw6Jbk27GF
1.31191e+006		Nucleus	3	0.000	1.000	1993	100001987	100000099	Mock anti-PSF-A546 8C-S-PSF V2.00	0	5. Mock and anti-PSF-A546_Pos017_S001	00-EcThKaksEw3aSw6Jbk27GF
2.13862e+006		Nucleus	3	0.000	1.000	1994	100001988	100000100	Mock anti-PSF-A546 8C-S-PSF V2.00	0	5. Mock and anti-PSF-A546_Pos017_S001	00-EcThKaksEw3aSw6Jbk27GF
1.93313e+006		Nucleus	3	0.000	1.000	1995	100001989	100000101	Mock anti-PSF-A546 8C-S-PSF V2.00	0	5. Mock and anti-PSF-A546_Pos017_S001	00-EcThKaksEw3aSw6Jbk27GF
2.47197e+006		Nucleus	3	0.000	1.000	1996	100001990	100000102	Mock anti-PSF-A546 8C-S-PSF V2.00	0	5. Mock and anti-PSF-A546_Pos017_S001	00-EcThKaksEw3aSw6Jbk27GF
2.5487e+006		Nucleus	3	0.000	1.000	1997	100001991	100000103	Mock anti-PSF-A546 8C-S-PSF V2.00	0	5. Mock and anti-PSF-A546_Pos017_S001	00-EcThKaksEw3aSw6Jbk27GF
1.37219e+006		Nucleus	3	0.000	1.000	1998	100001992	100000104	Mock anti-PSF-A546 8C-S-PSF V2.00	0	5. Mock and anti-PSF-A546_Pos017_S001	00-EcThKaksEw3aSw6Jbk27GF
1.3793e+006		Nucleus	3	0.000	1.000	1999	100001993	100000105	Mock anti-PSF-A546 8C-S-PSF V2.00	0	5. Mock and anti-PSF-A546_Pos017_S001	00-EcThKaksEw3aSw6Jbk27GF
1.15853e+006		Nucleus	3	0.000	1.000	2000	100001994	100000106	Mock anti-PSF-A546 8C-S-PSF V2.00	0	5. Mock and anti-PSF-A546_Pos017_S001	00-EcThKaksEw3aSw6Jbk27GF
4.61712e+006		Nucleus	3	0.000	1.000	2001	100001995	100000107	Mock anti-PSF-A546 8C-S-PSF V2.00	0	5. Mock and anti-PSF-A546_Pos017_S001	00-EcThKaksEw3aSw6Jbk27GF
3.34641e+006		Nucleus	3	0.000	1.000	2002	100001996	100000108	Mock anti-PSF-A546 8C-S-PSF V2.00	0	5. Mock and anti-PSF-A546_Pos017_S001	00-EcThKaksEw3aSw6Jbk27GF
[truncated: 3,876 more rows]
