# Supplementary material for: Development of a pipeline for automated, high-throughput analysis of paraspeckle proteins reveals specific roles for importin α proteins
Source: Sci Rep. 2017 Feb 27;7:43323. doi: 10.1038/srep43323 (PMC5379994; doi:10.1038/srep43323)
Supplement: Supplementary Dataset SD1-c PART 2 [file srep43323-s5.zip › I8P/8C-S-PSF/_/Mock anti-PSF-A546 8C-S-PSF V2.00_Statistics/Mock anti-PSF-A546 8C-S-PSF V2.00_Nucleus_Ellipsoid_Axis_Length_B.csv]

Nucleus Ellipsoid Axis Length B
====================
Value	Unit	Category	Birth [s]	Death [s]	CellID	ID	OriginalID	Original Component Name	Original Component ID	Original Image Name	Original Image ID
4.42036	um	Nucleus	0.000	1.000	0	100000000	100000000	Mock anti-PSF-A546 8C-S-PSF V2.00	0	5. Mock and anti-PSF-A546_Pos001_S001	00-Fj8Wpqcb3uWoGWRjPiA5vT
4.65517	um	Nucleus	0.000	1.000	1	100000001	100000001	Mock anti-PSF-A546 8C-S-PSF V2.00	0	5. Mock and anti-PSF-A546_Pos001_S001	00-Fj8Wpqcb3uWoGWRjPiA5vT
5.7702	um	Nucleus	0.000	1.000	2	100000002	100000002	Mock anti-PSF-A546 8C-S-PSF V2.00	0	5. Mock and anti-PSF-A546_Pos001_S001	00-Fj8Wpqcb3uWoGWRjPiA5vT
4.69791	um	Nucleus	0.000	1.000	3	100000003	100000003	Mock anti-PSF-A546 8C-S-PSF V2.00	0	5. Mock and anti-PSF-A546_Pos001_S001	00-Fj8Wpqcb3uWoGWRjPiA5vT
3.93634	um	Nucleus	0.000	1.000	4	100000004	100000004	Mock anti-PSF-A546 8C-S-PSF V2.00	0	5. Mock and anti-PSF-A546_Pos001_S001	00-Fj8Wpqcb3uWoGWRjPiA5vT
4.45911	um	Nucleus	0.000	1.000	5	100000005	100000005	Mock anti-PSF-A546 8C-S-PSF V2.00	0	5. Mock and anti-PSF-A546_Pos001_S001	00-Fj8Wpqcb3uWoGWRjPiA5vT
5.494	um	Nucleus	0.000	1.000	6	100000006	100000006	Mock anti-PSF-A546 8C-S-PSF V2.00	0	5. Mock and anti-PSF-A546_Pos001_S001	00-Fj8Wpqcb3uWoGWRjPiA5vT
8.50805	um	Nucleus	0.000	1.000	7	100000007	100000007	Mock anti-PSF-A546 8C-S-PSF V2.00	0	5. Mock and anti-PSF-A546_Pos001_S001	00-Fj8Wpqcb3uWoGWRjPiA5vT
5.37584	um	Nucleus	0.000	1.000	8	100000008	100000008	Mock anti-PSF-A546 8C-S-PSF V2.00	0	5. Mock and anti-PSF-A546_Pos001_S001	00-Fj8Wpqcb3uWoGWRjPiA5vT
5.13219	um	Nucleus	0.000	1.000	9	100000009	100000009	Mock anti-PSF-A546 8C-S-PSF V2.00	0	5. Mock and anti-PSF-A546_Pos001_S001	00-Fj8Wpqcb3uWoGWRjPiA5vT
5.83288	um	Nucleus	0.000	1.000	10	100000010	100000010	Mock anti-PSF-A546 8C-S-PSF V2.00	0	5. Mock and anti-PSF-A546_Pos001_S001	00-Fj8Wpqcb3uWoGWRjPiA5vT
5.18341	um	Nucleus	0.000	1.000	11	100000011	100000011	Mock anti-PSF-A546 8C-S-PSF V2.00	0	5. Mock and anti-PSF-A546_Pos001_S001	00-Fj8Wpqcb3uWoGWRjPiA5vT
5.53254	um	Nucleus	0.000	1.000	12	100000012	100000012	Mock anti-PSF-A546 8C-S-PSF V2.00	0	5. Mock and anti-PSF-A546_Pos001_S001	00-Fj8Wpqcb3uWoGWRjPiA5vT
4.36962	um	Nucleus	0.000	1.000	13	100000013	100000013	Mock anti-PSF-A546 8C-S-PSF V2.00	0	5. Mock and anti-PSF-A546_Pos001_S001	00-Fj8Wpqcb3uWoGWRjPiA5vT
5.18522	um	Nucleus	0.000	1.000	14	100000014	100000014	Mock anti-PSF-A546 8C-S-PSF V2.00	0	5. Mock and anti-PSF-A546_Pos001_S001	00-Fj8Wpqcb3uWoGWRjPiA5vT
4.40982	um	Nucleus	0.000	1.000	15	100000015	100000015	Mock anti-PSF-A546 8C-S-PSF V2.00	0	5. Mock and anti-PSF-A546_Pos001_S001	00-Fj8Wpqcb3uWoGWRjPiA5vT
6.60733	um	Nucleus	0.000	1.000	16	100000016	100000016	Mock anti-PSF-A546 8C-S-PSF V2.00	0	5. Mock and anti-PSF-A546_Pos001_S001	00-Fj8Wpqcb3uWoGWRjPiA5vT
4.35573	um	Nucleus	0.000	1.000	17	100000017	100000017	Mock anti-PSF-A546 8C-S-PSF V2.00	0	5. Mock and anti-PSF-A546_Pos001_S001	00-Fj8Wpqcb3uWoGWRjPiA5vT
5.65121	um	Nucleus	0.000	1.000	18	100000018	100000018	Mock anti-PSF-A546 8C-S-PSF V2.00	0	5. Mock and anti-PSF-A546_Pos001_S001	00-Fj8Wpqcb3uWoGWRjPiA5vT
5.29531	um	Nucleus	0.000	1.000	19	100000019	100000019	Mock anti-PSF-A546 8C-S-PSF V2.00	0	5. Mock and anti-PSF-A546_Pos001_S001	00-Fj8Wpqcb3uWoGWRjPiA5vT
7.36051	um	Nucleus	0.000	1.000	20	100000020	100000020	Mock anti-PSF-A546 8C-S-PSF V2.00	0	5. Mock and anti-PSF-A546_Pos001_S001	00-Fj8Wpqcb3uWoGWRjPiA5vT
4.92042	um	Nucleus	0.000	1.000	21	100000021	100000021	Mock anti-PSF-A546 8C-S-PSF V2.00	0	5. Mock and anti-PSF-A546_Pos001_S001	00-Fj8Wpqcb3uWoGWRjPiA5vT
6.44285	um	Nucleus	0.000	1.000	22	100000022	100000022	Mock anti-PSF-A546 8C-S-PSF V2.00	0	5. Mock and anti-PSF-A546_Pos001_S001	00-Fj8Wpqcb3uWoGWRjPiA5vT
5.34001	um	Nucleus	0.000	1.000	23	100000023	100000023	Mock anti-PSF-A546 8C-S-PSF V2.00	0	5. Mock and anti-PSF-A546_Pos001_S001	00-Fj8Wpqcb3uWoGWRjPiA5vT
5.01699	um	Nucleus	0.000	1.000	24	100000024	100000024	Mock anti-PSF-A546 8C-S-PSF V2.00	0	5. Mock and anti-PSF-A546_Pos001_S001	00-Fj8Wpqcb3uWoGWRjPiA5vT
5.70499	um	Nucleus	0.000	1.000	25	100000025	100000025	Mock anti-PSF-A546 8C-S-PSF V2.00	0	5. Mock and anti-PSF-A546_Pos001_S001	00-Fj8Wpqcb3uWoGWRjPiA5vT
5.98995	um	Nucleus	0.000	1.000	26	100000026	100000026	Mock anti-PSF-A546 8C-S-PSF V2.00	0	5. Mock and anti-PSF-A546_Pos001_S001	00-Fj8Wpqcb3uWoGWRjPiA5vT
4.72348	um	Nucleus	0.000	1.000	27	100000027	100000027	Mock anti-PSF-A546 8C-S-PSF V2.00	0	5. Mock and anti-PSF-A546_Pos001_S001	00-Fj8Wpqcb3uWoGWRjPiA5vT
6.38789	um	Nucleus	0.000	1.000	28	100000028	100000028	Mock anti-PSF-A546 8C-S-PSF V2.00	0	5. Mock and anti-PSF-A546_Pos001_S001	00-Fj8Wpqcb3uWoGWRjPiA5vT
4.34353	um	Nucleus	0.000	1.000	29	100000029	100000029	Mock anti-PSF-A546 8C-S-PSF V2.00	0	5. Mock and anti-PSF-A546_Pos001_S001	00-Fj8Wpqcb3uWoGWRjPiA5vT
5.89274	um	Nucleus	0.000	1.000	30	100000030	100000030	Mock anti-PSF-A546 8C-S-PSF V2.00	0	5. Mock and anti-PSF-A546_Pos001_S001	00-Fj8Wpqcb3uWoGWRjPiA5vT
4.95471	um	Nucleus	0.000	1.000	31	100000031	100000031	Mock anti-PSF-A546 8C-S-PSF V2.00	0	5. Mock and anti-PSF-A546_Pos001_S001	00-Fj8Wpqcb3uWoGWRjPiA5vT
4.24379	um	Nucleus	0.000	1.000	32	100000032	100000032	Mock anti-PSF-A546 8C-S-PSF V2.00	0	5. Mock and anti-PSF-A546_Pos001_S001	00-Fj8Wpqcb3uWoGWRjPiA5vT
5.45931	um	Nucleus	0.000	1.000	33	100000033	100000033	Mock anti-PSF-A546 8C-S-PSF V2.00	0	5. Mock and anti-PSF-A546_Pos001_S001	00-Fj8Wpqcb3uWoGWRjPiA5vT
5.02072	um	Nucleus	0.000	1.000	34	100000034	100000034	Mock anti-PSF-A546 8C-S-PSF V2.00	0	5. Mock and anti-PSF-A546_Pos001_S001	00-Fj8Wpqcb3uWoGWRjPiA5vT
4.7379	um	Nucleus	0.000	1.000	35	100000035	100000035	Mock anti-PSF-A546 8C-S-PSF V2.00	0	5. Mock and anti-PSF-A546_Pos001_S001	00-Fj8Wpqcb3uWoGWRjPiA5vT
5.71781	um	Nucleus	0.000	1.000	36	100000036	100000036	Mock anti-PSF-A546 8C-S-PSF V2.00	0	5. Mock and anti-PSF-A546_Pos001_S001	00-Fj8Wpqcb3uWoGWRjPiA5vT
6.9151	um	Nucleus	0.000	1.000	37	100000037	100000037	Mock anti-PSF-A546 8C-S-PSF V2.00	0	5. Mock and anti-PSF-A546_Pos001_S001	00-Fj8Wpqcb3uWoGWRjPiA5vT
5.5076	um	Nucleus	0.000	1.000	38	100000038	100000038	Mock anti-PSF-A546 8C-S-PSF V2.00	0	5. Mock and anti-PSF-A546_Pos001_S001	00-Fj8Wpqcb3uWoGWRjPiA5vT
5.46418	um	Nucleus	0.000	1.000	39	100000039	100000039	Mock anti-PSF-A546 8C-S-PSF V2.00	0	5. Mock and anti-PSF-A546_Pos001_S001	00-Fj8Wpqcb3uWoGWRjPiA5vT
7.00865	um	Nucleus	0.000	1.000	40	100000040	100000040	Mock anti-PSF-A546 8C-S-PSF V2.00	0	5. Mock and anti-PSF-A546_Pos001_S001	00-Fj8Wpqcb3uWoGWRjPiA5vT
5.28877	um	Nucleus	0.000	1.000	41	100000041	100000041	Mock anti-PSF-A546 8C-S-PSF V2.00	0	5. Mock and anti-PSF-A546_Pos001_S001	00-Fj8Wpqcb3uWoGWRjPiA5vT
3.79218	um	Nucleus	0.000	1.000	42	100000042	100000042	Mock anti-PSF-A546 8C-S-PSF V2.00	0	5. Mock and anti-PSF-A546_Pos001_S001	00-Fj8Wpqcb3uWoGWRjPiA5vT
4.56336	um	Nucleus	0.000	1.000	43	100000043	100000043	Mock anti-PSF-A546 8C-S-PSF V2.00	0	5. Mock and anti-PSF-A546_Pos001_S001	00-Fj8Wpqcb3uWoGWRjPiA5vT
7.58299	um	Nucleus	0.000	1.000	44	100000044	100000044	Mock anti-PSF-A546 8C-S-PSF V2.00	0	5. Mock and anti-PSF-A546_Pos001_S001	00-Fj8Wpqcb3uWoGWRjPiA5vT
5.46048	um	Nucleus	0.000	1.000	45	100000045	100000045	Mock anti-PSF-A546 8C-S-PSF V2.00	0	5. Mock and anti-PSF-A546_Pos001_S001	00-Fj8Wpqcb3uWoGWRjPiA5vT
5.28428	um	Nucleus	0.000	1.000	46	100000046	100000046	Mock anti-PSF-A546 8C-S-PSF V2.00	0	5. Mock and anti-PSF-A546_Pos001_S001	00-Fj8Wpqcb3uWoGWRjPiA5vT
5.55345	um	Nucleus	0.000	1.000	47	100000047	100000047	Mock anti-PSF-A546 8C-S-PSF V2.00	0	5. Mock and anti-PSF-A546_Pos001_S001	00-Fj8Wpqcb3uWoGWRjPiA5vT
5.84854	um	Nucleus	0.000	1.000	48	100000048	100000048	Mock anti-PSF-A546 8C-S-PSF V2.00	0	5. Mock and anti-PSF-A546_Pos001_S001	00-Fj8Wpqcb3uWoGWRjPiA5vT
4.81758	um	Nucleus	0.000	1.000	49	100000049	100000049	Mock anti-PSF-A546 8C-S-PSF V2.00	0	5. Mock and anti-PSF-A546_Pos001_S001	00-Fj8Wpqcb3uWoGWRjPiA5vT
4.39822	um	Nucleus	0.000	1.000	50	100000050	100000050	Mock anti-PSF-A546 8C-S-PSF V2.00	0	5. Mock and anti-PSF-A546_Pos001_S001	00-Fj8Wpqcb3uWoGWRjPiA5vT
4.37791	um	Nucleus	0.000	1.000	51	100000051	100000051	Mock anti-PSF-A546 8C-S-PSF V2.00	0	5. Mock and anti-PSF-A546_Pos001_S001	00-Fj8Wpqcb3uWoGWRjPiA5vT
5.28449	um	Nucleus	0.000	1.000	52	100000052	100000052	Mock anti-PSF-A546 8C-S-PSF V2.00	0	5. Mock and anti-PSF-A546_Pos001_S001	00-Fj8Wpqcb3uWoGWRjPiA5vT
5.24944	um	Nucleus	0.000	1.000	53	100000053	100000053	Mock anti-PSF-A546 8C-S-PSF V2.00	0	5. Mock and anti-PSF-A546_Pos001_S001	00-Fj8Wpqcb3uWoGWRjPiA5vT
4.95744	um	Nucleus	0.000	1.000	54	100000054	100000054	Mock anti-PSF-A546 8C-S-PSF V2.00	0	5. Mock and anti-PSF-A546_Pos001_S001	00-Fj8Wpqcb3uWoGWRjPiA5vT
7.47715	um	Nucleus	0.000	1.000	55	100000055	100000055	Mock anti-PSF-A546 8C-S-PSF V2.00	0	5. Mock and anti-PSF-A546_Pos001_S001	00-Fj8Wpqcb3uWoGWRjPiA5vT
5.02364	um	Nucleus	0.000	1.000	56	100000056	100000056	Mock anti-PSF-A546 8C-S-PSF V2.00	0	5. Mock and anti-PSF-A546_Pos001_S001	00-Fj8Wpqcb3uWoGWRjPiA5vT
7.0902	um	Nucleus	0.000	1.000	57	100000057	100000057	Mock anti-PSF-A546 8C-S-PSF V2.00	0	5. Mock and anti-PSF-A546_Pos001_S001	00-Fj8Wpqcb3uWoGWRjPiA5vT
5.59604	um	Nucleus	0.000	1.000	58	100000058	100000058	Mock anti-PSF-A546 8C-S-PSF V2.00	0	5. Mock and anti-PSF-A546_Pos001_S001	00-Fj8Wpqcb3uWoGWRjPiA5vT
6.06671	um	Nucleus	0.000	1.000	59	100000059	100000059	Mock anti-PSF-A546 8C-S-PSF V2.00	0	5. Mock and anti-PSF-A546_Pos001_S001	00-Fj8Wpqcb3uWoGWRjPiA5vT
6.98941	um	Nucleus	0.000	1.000	60	100000060	100000060	Mock anti-PSF-A546 8C-S-PSF V2.00	0	5. Mock and anti-PSF-A546_Pos001_S001	00-Fj8Wpqcb3uWoGWRjPiA5vT
5.41722	um	Nucleus	0.000	1.000	61	100000061	100000061	Mock anti-PSF-A546 8C-S-PSF V2.00	0	5. Mock and anti-PSF-A546_Pos001_S001	00-Fj8Wpqcb3uWoGWRjPiA5vT
6.08636	um	Nucleus	0.000	1.000	62	100000062	100000062	Mock anti-PSF-A546 8C-S-PSF V2.00	0	5. Mock and anti-PSF-A546_Pos001_S001	00-Fj8Wpqcb3uWoGWRjPiA5vT
6.18943	um	Nucleus	0.000	1.000	63	100000063	100000063	Mock anti-PSF-A546 8C-S-PSF V2.00	0	5. Mock and anti-PSF-A546_Pos001_S001	00-Fj8Wpqcb3uWoGWRjPiA5vT
5.48191	um	Nucleus	0.000	1.000	64	100000064	100000064	Mock anti-PSF-A546 8C-S-PSF V2.00	0	5. Mock and anti-PSF-A546_Pos001_S001	00-Fj8Wpqcb3uWoGWRjPiA5vT
5.53654	um	Nucleus	0.000	1.000	65	100000065	100000065	Mock anti-PSF-A546 8C-S-PSF V2.00	0	5. Mock and anti-PSF-A546_Pos001_S001	00-Fj8Wpqcb3uWoGWRjPiA5vT
5.67282	um	Nucleus	0.000	1.000	66	100000066	100000066	Mock anti-PSF-A546 8C-S-PSF V2.00	0	5. Mock and anti-PSF-A546_Pos001_S001	00-Fj8Wpqcb3uWoGWRjPiA5vT
8.30424	um	Nucleus	0.000	1.000	67	100000067	100000067	Mock anti-PSF-A546 8C-S-PSF V2.00	0	5. Mock and anti-PSF-A546_Pos001_S001	00-Fj8Wpqcb3uWoGWRjPiA5vT
4.54629	um	Nucleus	0.000	1.000	68	100000068	100000068	Mock anti-PSF-A546 8C-S-PSF V2.00	0	5. Mock and anti-PSF-A546_Pos001_S001	00-Fj8Wpqcb3uWoGWRjPiA5vT
4.6995	um	Nucleus	0.000	1.000	69	100000069	100000069	Mock anti-PSF-A546 8C-S-PSF V2.00	0	5. Mock and anti-PSF-A546_Pos001_S001	00-Fj8Wpqcb3uWoGWRjPiA5vT
9.46946	um	Nucleus	0.000	1.000	70	100000070	100000070	Mock anti-PSF-A546 8C-S-PSF V2.00	0	5. Mock and anti-PSF-A546_Pos001_S001	00-Fj8Wpqcb3uWoGWRjPiA5vT
4.51083	um	Nucleus	0.000	1.000	71	100000071	100000071	Mock anti-PSF-A546 8C-S-PSF V2.00	0	5. Mock and anti-PSF-A546_Pos001_S001	00-Fj8Wpqcb3uWoGWRjPiA5vT
3.84233	um	Nucleus	0.000	1.000	72	100000072	100000072	Mock anti-PSF-A546 8C-S-PSF V2.00	0	5. Mock and anti-PSF-A546_Pos001_S001	00-Fj8Wpqcb3uWoGWRjPiA5vT
5.25135	um	Nucleus	0.000	1.000	73	100000073	100000073	Mock anti-PSF-A546 8C-S-PSF V2.00	0	5. Mock and anti-PSF-A546_Pos001_S001	00-Fj8Wpqcb3uWoGWRjPiA5vT
4.90228	um	Nucleus	0.000	1.000	74	100000074	100000074	Mock anti-PSF-A546 8C-S-PSF V2.00	0	5. Mock and anti-PSF-A546_Pos001_S001	00-Fj8Wpqcb3uWoGWRjPiA5vT
5.43374	um	Nucleus	0.000	1.000	75	100000075	100000075	Mock anti-PSF-A546 8C-S-PSF V2.00	0	5. Mock and anti-PSF-A546_Pos001_S001	00-Fj8Wpqcb3uWoGWRjPiA5vT
4.76814	um	Nucleus	0.000	1.000	76	100000076	100000076	Mock anti-PSF-A546 8C-S-PSF V2.00	0	5. Mock and anti-PSF-A546_Pos001_S001	00-Fj8Wpqcb3uWoGWRjPiA5vT
4.89378	um	Nucleus	0.000	1.000	77	100000077	100000077	Mock anti-PSF-A546 8C-S-PSF V2.00	0	5. Mock and anti-PSF-A546_Pos001_S001	00-Fj8Wpqcb3uWoGWRjPiA5vT
6.40365	um	Nucleus	0.000	1.000	78	100000078	100000078	Mock anti-PSF-A546 8C-S-PSF V2.00	0	5. Mock and anti-PSF-A546_Pos001_S001	00-Fj8Wpqcb3uWoGWRjPiA5vT
4.14603	um	Nucleus	0.000	1.000	79	100000079	100000079	Mock anti-PSF-A546 8C-S-PSF V2.00	0	5. Mock and anti-PSF-A546_Pos001_S001	00-Fj8Wpqcb3uWoGWRjPiA5vT
3.8549	um	Nucleus	0.000	1.000	80	100000080	100000080	Mock anti-PSF-A546 8C-S-PSF V2.00	0	5. Mock and anti-PSF-A546_Pos001_S001	00-Fj8Wpqcb3uWoGWRjPiA5vT
5.0475	um	Nucleus	0.000	1.000	81	100000081	100000081	Mock anti-PSF-A546 8C-S-PSF V2.00	0	5. Mock and anti-PSF-A546_Pos001_S001	00-Fj8Wpqcb3uWoGWRjPiA5vT
9.84952	um	Nucleus	0.000	1.000	82	100000082	100000082	Mock anti-PSF-A546 8C-S-PSF V2.00	0	5. Mock and anti-PSF-A546_Pos001_S001	00-Fj8Wpqcb3uWoGWRjPiA5vT
9.4969	um	Nucleus	0.000	1.000	83	100000083	100000083	Mock anti-PSF-A546 8C-S-PSF V2.00	0	5. Mock and anti-PSF-A546_Pos001_S001	00-Fj8Wpqcb3uWoGWRjPiA5vT
3.20852	um	Nucleus	0.000	1.000	84	100000084	100000084	Mock anti-PSF-A546 8C-S-PSF V2.00	0	5. Mock and anti-PSF-A546_Pos001_S001	00-Fj8Wpqcb3uWoGWRjPiA5vT
4.93439	um	Nucleus	0.000	1.000	85	100000085	100000085	Mock anti-PSF-A546 8C-S-PSF V2.00	0	5. Mock and anti-PSF-A546_Pos001_S001	00-Fj8Wpqcb3uWoGWRjPiA5vT
5.5164	um	Nucleus	0.000	1.000	86	100000086	100000086	Mock anti-PSF-A546 8C-S-PSF V2.00	0	5. Mock and anti-PSF-A546_Pos001_S001	00-Fj8Wpqcb3uWoGWRjPiA5vT
6.92217	um	Nucleus	0.000	1.000	87	100000087	100000087	Mock anti-PSF-A546 8C-S-PSF V2.00	0	5. Mock and anti-PSF-A546_Pos001_S001	00-Fj8Wpqcb3uWoGWRjPiA5vT
6.80045	um	Nucleus	0.000	1.000	88	100000088	100000088	Mock anti-PSF-A546 8C-S-PSF V2.00	0	5. Mock and anti-PSF-A546_Pos001_S001	00-Fj8Wpqcb3uWoGWRjPiA5vT
4.93146	um	Nucleus	0.000	1.000	89	100000089	100000089	Mock anti-PSF-A546 8C-S-PSF V2.00	0	5. Mock and anti-PSF-A546_Pos001_S001	00-Fj8Wpqcb3uWoGWRjPiA5vT
5.40165	um	Nucleus	0.000	1.000	90	100000090	100000090	Mock anti-PSF-A546 8C-S-PSF V2.00	0	5. Mock and anti-PSF-A546_Pos001_S001	00-Fj8Wpqcb3uWoGWRjPiA5vT
4.50576	um	Nucleus	0.000	1.000	91	100000091	100000091	Mock anti-PSF-A546 8C-S-PSF V2.00	0	5. Mock and anti-PSF-A546_Pos001_S001	00-Fj8Wpqcb3uWoGWRjPiA5vT
4.72471	um	Nucleus	0.000	1.000	92	100000092	100000092	Mock anti-PSF-A546 8C-S-PSF V2.00	0	5. Mock and anti-PSF-A546_Pos001_S001	00-Fj8Wpqcb3uWoGWRjPiA5vT
4.32282	um	Nucleus	0.000	1.000	93	100000093	100000093	Mock anti-PSF-A546 8C-S-PSF V2.00	0	5. Mock and anti-PSF-A546_Pos001_S001	00-Fj8Wpqcb3uWoGWRjPiA5vT
5.75435	um	Nucleus	0.000	1.000	94	100000094	100000094	Mock anti-PSF-A546 8C-S-PSF V2.00	0	5. Mock and anti-PSF-A546_Pos001_S001	00-Fj8Wpqcb3uWoGWRjPiA5vT
6.68931	um	Nucleus	0.000	1.000	95	100000095	100000095	Mock anti-PSF-A546 8C-S-PSF V2.00	0	5. Mock and anti-PSF-A546_Pos001_S001	00-Fj8Wpqcb3uWoGWRjPiA5vT
4.99327	um	Nucleus	0.000	1.000	96	100000096	100000096	Mock anti-PSF-A546 8C-S-PSF V2.00	0	5. Mock and anti-PSF-A546_Pos001_S001	00-Fj8Wpqcb3uWoGWRjPiA5vT
4.68076	um	Nucleus	0.000	1.000	97	100000097	100000097	Mock anti-PSF-A546 8C-S-PSF V2.00	0	5. Mock and anti-PSF-A546_Pos001_S001	00-Fj8Wpqcb3uWoGWRjPiA5vT
7.88361	um	Nucleus	0.000	1.000	98	100000098	100000098	Mock anti-PSF-A546 8C-S-PSF V2.00	0	5. Mock and anti-PSF-A546_Pos001_S001	00-Fj8Wpqcb3uWoGWRjPiA5vT
9.75914	um	Nucleus	0.000	1.000	99	100000099	100000099	Mock anti-PSF-A546 8C-S-PSF V2.00	0	5. Mock and anti-PSF-A546_Pos001_S001	00-Fj8Wpqcb3uWoGWRjPiA5vT
4.46047	um	Nucleus	0.000	1.000	100	100000100	100000100	Mock anti-PSF-A546 8C-S-PSF V2.00	0	5. Mock and anti-PSF-A546_Pos001_S001	00-Fj8Wpqcb3uWoGWRjPiA5vT
4.99147	um	Nucleus	0.000	1.000	101	100000101	100000101	Mock anti-PSF-A546 8C-S-PSF V2.00	0	5. Mock and anti-PSF-A546_Pos001_S001	00-Fj8Wpqcb3uWoGWRjPiA5vT
4.08483	um	Nucleus	0.000	1.000	102	100000102	100000000	Mock anti-PSF-A546 8C-S-PSF V2.00	0	5. Mock and anti-PSF-A546_Pos002_S001	00-otNgTRvhcLNd4ng6Ho8PtZ
4.93063	um	Nucleus	0.000	1.000	103	100000103	100000001	Mock anti-PSF-A546 8C-S-PSF V2.00	0	5. Mock and anti-PSF-A546_Pos002_S001	00-otNgTRvhcLNd4ng6Ho8PtZ
4.7629	um	Nucleus	0.000	1.000	104	100000104	100000002	Mock anti-PSF-A546 8C-S-PSF V2.00	0	5. Mock and anti-PSF-A546_Pos002_S001	00-otNgTRvhcLNd4ng6Ho8PtZ
5.93226	um	Nucleus	0.000	1.000	105	100000105	100000003	Mock anti-PSF-A546 8C-S-PSF V2.00	0	5. Mock and anti-PSF-A546_Pos002_S001	00-otNgTRvhcLNd4ng6Ho8PtZ
4.38334	um	Nucleus	0.000	1.000	106	100000106	100000004	Mock anti-PSF-A546 8C-S-PSF V2.00	0	5. Mock and anti-PSF-A546_Pos002_S001	00-otNgTRvhcLNd4ng6Ho8PtZ
4.13112	um	Nucleus	0.000	1.000	107	100000107	100000005	Mock anti-PSF-A546 8C-S-PSF V2.00	0	5. Mock and anti-PSF-A546_Pos002_S001	00-otNgTRvhcLNd4ng6Ho8PtZ
5.67291	um	Nucleus	0.000	1.000	108	100000108	100000006	Mock anti-PSF-A546 8C-S-PSF V2.00	0	5. Mock and anti-PSF-A546_Pos002_S001	00-otNgTRvhcLNd4ng6Ho8PtZ
5.31322	um	Nucleus	0.000	1.000	109	100000109	100000007	Mock anti-PSF-A546 8C-S-PSF V2.00	0	5. Mock and anti-PSF-A546_Pos002_S001	00-otNgTRvhcLNd4ng6Ho8PtZ
4.28027	um	Nucleus	0.000	1.000	110	100000110	100000008	Mock anti-PSF-A546 8C-S-PSF V2.00	0	5. Mock and anti-PSF-A546_Pos002_S001	00-otNgTRvhcLNd4ng6Ho8PtZ
4.00185	um	Nucleus	0.000	1.000	111	100000111	100000009	Mock anti-PSF-A546 8C-S-PSF V2.00	0	5. Mock and anti-PSF-A546_Pos002_S001	00-otNgTRvhcLNd4ng6Ho8PtZ
4.52871	um	Nucleus	0.000	1.000	112	100000112	100000010	Mock anti-PSF-A546 8C-S-PSF V2.00	0	5. Mock and anti-PSF-A546_Pos002_S001	00-otNgTRvhcLNd4ng6Ho8PtZ
5.39823	um	Nucleus	0.000	1.000	113	100000113	100000011	Mock anti-PSF-A546 8C-S-PSF V2.00	0	5. Mock and anti-PSF-A546_Pos002_S001	00-otNgTRvhcLNd4ng6Ho8PtZ
3.88865	um	Nucleus	0.000	1.000	114	100000114	100000012	Mock anti-PSF-A546 8C-S-PSF V2.00	0	5. Mock and anti-PSF-A546_Pos002_S001	00-otNgTRvhcLNd4ng6Ho8PtZ
6.45382	um	Nucleus	0.000	1.000	115	100000115	100000013	Mock anti-PSF-A546 8C-S-PSF V2.00	0	5. Mock and anti-PSF-A546_Pos002_S001	00-otNgTRvhcLNd4ng6Ho8PtZ
4.54573	um	Nucleus	0.000	1.000	116	100000116	100000014	Mock anti-PSF-A546 8C-S-PSF V2.00	0	5. Mock and anti-PSF-A546_Pos002_S001	00-otNgTRvhcLNd4ng6Ho8PtZ
4.86845	um	Nucleus	0.000	1.000	117	100000117	100000015	Mock anti-PSF-A546 8C-S-PSF V2.00	0	5. Mock and anti-PSF-A546_Pos002_S001	00-otNgTRvhcLNd4ng6Ho8PtZ
4.66521	um	Nucleus	0.000	1.000	118	100000118	100000016	Mock anti-PSF-A546 8C-S-PSF V2.00	0	5. Mock and anti-PSF-A546_Pos002_S001	00-otNgTRvhcLNd4ng6Ho8PtZ
4.68929	um	Nucleus	0.000	1.000	119	100000119	100000017	Mock anti-PSF-A546 8C-S-PSF V2.00	0	5. Mock and anti-PSF-A546_Pos002_S001	00-otNgTRvhcLNd4ng6Ho8PtZ
4.05165	um	Nucleus	0.000	1.000	120	100000120	100000018	Mock anti-PSF-A546 8C-S-PSF V2.00	0	5. Mock and anti-PSF-A546_Pos002_S001	00-otNgTRvhcLNd4ng6Ho8PtZ
4.41824	um	Nucleus	0.000	1.000	121	100000121	100000019	Mock anti-PSF-A546 8C-S-PSF V2.00	0	5. Mock and anti-PSF-A546_Pos002_S001	00-otNgTRvhcLNd4ng6Ho8PtZ
5.92013	um	Nucleus	0.000	1.000	122	100000122	100000020	Mock anti-PSF-A546 8C-S-PSF V2.00	0	5. Mock and anti-PSF-A546_Pos002_S001	00-otNgTRvhcLNd4ng6Ho8PtZ
6.65806	um	Nucleus	0.000	1.000	123	100000123	100000021	Mock anti-PSF-A546 8C-S-PSF V2.00	0	5. Mock and anti-PSF-A546_Pos002_S001	00-otNgTRvhcLNd4ng6Ho8PtZ
5.20267	um	Nucleus	0.000	1.000	124	100000124	100000022	Mock anti-PSF-A546 8C-S-PSF V2.00	0	5. Mock and anti-PSF-A546_Pos002_S001	00-otNgTRvhcLNd4ng6Ho8PtZ
4.51893	um	Nucleus	0.000	1.000	125	100000125	100000023	Mock anti-PSF-A546 8C-S-PSF V2.00	0	5. Mock and anti-PSF-A546_Pos002_S001	00-otNgTRvhcLNd4ng6Ho8PtZ
5.302	um	Nucleus	0.000	1.000	126	100000126	100000024	Mock anti-PSF-A546 8C-S-PSF V2.00	0	5. Mock and anti-PSF-A546_Pos002_S001	00-otNgTRvhcLNd4ng6Ho8PtZ
5.27132	um	Nucleus	0.000	1.000	127	100000127	100000025	Mock anti-PSF-A546 8C-S-PSF V2.00	0	5. Mock and anti-PSF-A546_Pos002_S001	00-otNgTRvhcLNd4ng6Ho8PtZ
5.2495	um	Nucleus	0.000	1.000	128	100000128	100000026	Mock anti-PSF-A546 8C-S-PSF V2.00	0	5. Mock and anti-PSF-A546_Pos002_S001	00-otNgTRvhcLNd4ng6Ho8PtZ
3.99478	um	Nucleus	0.000	1.000	129	100000129	100000027	Mock anti-PSF-A546 8C-S-PSF V2.00	0	5. Mock and anti-PSF-A546_Pos002_S001	00-otNgTRvhcLNd4ng6Ho8PtZ
4.42433	um	Nucleus	0.000	1.000	130	100000130	100000028	Mock anti-PSF-A546 8C-S-PSF V2.00	0	5. Mock and anti-PSF-A546_Pos002_S001	00-otNgTRvhcLNd4ng6Ho8PtZ
5.66394	um	Nucleus	0.000	1.000	131	100000131	100000029	Mock anti-PSF-A546 8C-S-PSF V2.00	0	5. Mock and anti-PSF-A546_Pos002_S001	00-otNgTRvhcLNd4ng6Ho8PtZ
5.7859	um	Nucleus	0.000	1.000	132	100000132	100000030	Mock anti-PSF-A546 8C-S-PSF V2.00	0	5. Mock and anti-PSF-A546_Pos002_S001	00-otNgTRvhcLNd4ng6Ho8PtZ
4.60622	um	Nucleus	0.000	1.000	133	100000133	100000031	Mock anti-PSF-A546 8C-S-PSF V2.00	0	5. Mock and anti-PSF-A546_Pos002_S001	00-otNgTRvhcLNd4ng6Ho8PtZ
4.72143	um	Nucleus	0.000	1.000	134	100000134	100000032	Mock anti-PSF-A546 8C-S-PSF V2.00	0	5. Mock and anti-PSF-A546_Pos002_S001	00-otNgTRvhcLNd4ng6Ho8PtZ
5.6662	um	Nucleus	0.000	1.000	135	100000135	100000033	Mock anti-PSF-A546 8C-S-PSF V2.00	0	5. Mock and anti-PSF-A546_Pos002_S001	00-otNgTRvhcLNd4ng6Ho8PtZ
4.87933	um	Nucleus	0.000	1.000	136	100000136	100000034	Mock anti-PSF-A546 8C-S-PSF V2.00	0	5. Mock and anti-PSF-A546_Pos002_S001	00-otNgTRvhcLNd4ng6Ho8PtZ
5.93399	um	Nucleus	0.000	1.000	137	100000137	100000035	Mock anti-PSF-A546 8C-S-PSF V2.00	0	5. Mock and anti-PSF-A546_Pos002_S001	00-otNgTRvhcLNd4ng6Ho8PtZ
4.95286	um	Nucleus	0.000	1.000	138	100000138	100000036	Mock anti-PSF-A546 8C-S-PSF V2.00	0	5. Mock and anti-PSF-A546_Pos002_S001	00-otNgTRvhcLNd4ng6Ho8PtZ
4.36049	um	Nucleus	0.000	1.000	139	100000139	100000037	Mock anti-PSF-A546 8C-S-PSF V2.00	0	5. Mock and anti-PSF-A546_Pos002_S001	00-otNgTRvhcLNd4ng6Ho8PtZ
4.37132	um	Nucleus	0.000	1.000	140	100000140	100000038	Mock anti-PSF-A546 8C-S-PSF V2.00	0	5. Mock and anti-PSF-A546_Pos002_S001	00-otNgTRvhcLNd4ng6Ho8PtZ
4.74726	um	Nucleus	0.000	1.000	141	100000141	100000039	Mock anti-PSF-A546 8C-S-PSF V2.00	0	5. Mock and anti-PSF-A546_Pos002_S001	00-otNgTRvhcLNd4ng6Ho8PtZ
6.08949	um	Nucleus	0.000	1.000	142	100000142	100000040	Mock anti-PSF-A546 8C-S-PSF V2.00	0	5. Mock and anti-PSF-A546_Pos002_S001	00-otNgTRvhcLNd4ng6Ho8PtZ
6.09883	um	Nucleus	0.000	1.000	143	100000143	100000041	Mock anti-PSF-A546 8C-S-PSF V2.00	0	5. Mock and anti-PSF-A546_Pos002_S001	00-otNgTRvhcLNd4ng6Ho8PtZ
6.62064	um	Nucleus	0.000	1.000	144	100000144	100000042	Mock anti-PSF-A546 8C-S-PSF V2.00	0	5. Mock and anti-PSF-A546_Pos002_S001	00-otNgTRvhcLNd4ng6Ho8PtZ
5.36093	um	Nucleus	0.000	1.000	145	100000145	100000043	Mock anti-PSF-A546 8C-S-PSF V2.00	0	5. Mock and anti-PSF-A546_Pos002_S001	00-otNgTRvhcLNd4ng6Ho8PtZ
5.66802	um	Nucleus	0.000	1.000	146	100000146	100000044	Mock anti-PSF-A546 8C-S-PSF V2.00	0	5. Mock and anti-PSF-A546_Pos002_S001	00-otNgTRvhcLNd4ng6Ho8PtZ
5.75147	um	Nucleus	0.000	1.000	147	100000147	100000045	Mock anti-PSF-A546 8C-S-PSF V2.00	0	5. Mock and anti-PSF-A546_Pos002_S001	00-otNgTRvhcLNd4ng6Ho8PtZ
5.30735	um	Nucleus	0.000	1.000	148	100000148	100000046	Mock anti-PSF-A546 8C-S-PSF V2.00	0	5. Mock and anti-PSF-A546_Pos002_S001	00-otNgTRvhcLNd4ng6Ho8PtZ
4.98868	um	Nucleus	0.000	1.000	149	100000149	100000047	Mock anti-PSF-A546 8C-S-PSF V2.00	0	5. Mock and anti-PSF-A546_Pos002_S001	00-otNgTRvhcLNd4ng6Ho8PtZ
4.45749	um	Nucleus	0.000	1.000	150	100000150	100000048	Mock anti-PSF-A546 8C-S-PSF V2.00	0	5. Mock and anti-PSF-A546_Pos002_S001	00-otNgTRvhcLNd4ng6Ho8PtZ
6.20994	um	Nucleus	0.000	1.000	151	100000151	100000049	Mock anti-PSF-A546 8C-S-PSF V2.00	0	5. Mock and anti-PSF-A546_Pos002_S001	00-otNgTRvhcLNd4ng6Ho8PtZ
5.50378	um	Nucleus	0.000	1.000	152	100000152	100000050	Mock anti-PSF-A546 8C-S-PSF V2.00	0	5. Mock and anti-PSF-A546_Pos002_S001	00-otNgTRvhcLNd4ng6Ho8PtZ
5.24208	um	Nucleus	0.000	1.000	153	100000153	100000051	Mock anti-PSF-A546 8C-S-PSF V2.00	0	5. Mock and anti-PSF-A546_Pos002_S001	00-otNgTRvhcLNd4ng6Ho8PtZ
4.96134	um	Nucleus	0.000	1.000	154	100000154	100000052	Mock anti-PSF-A546 8C-S-PSF V2.00	0	5. Mock and anti-PSF-A546_Pos002_S001	00-otNgTRvhcLNd4ng6Ho8PtZ
5.51122	um	Nucleus	0.000	1.000	155	100000155	100000053	Mock anti-PSF-A546 8C-S-PSF V2.00	0	5. Mock and anti-PSF-A546_Pos002_S001	00-otNgTRvhcLNd4ng6Ho8PtZ
4.7678	um	Nucleus	0.000	1.000	156	100000156	100000054	Mock anti-PSF-A546 8C-S-PSF V2.00	0	5. Mock and anti-PSF-A546_Pos002_S001	00-otNgTRvhcLNd4ng6Ho8PtZ
4.27823	um	Nucleus	0.000	1.000	157	100000157	100000055	Mock anti-PSF-A546 8C-S-PSF V2.00	0	5. Mock and anti-PSF-A546_Pos002_S001	00-otNgTRvhcLNd4ng6Ho8PtZ
4.75464	um	Nucleus	0.000	1.000	158	100000158	100000056	Mock anti-PSF-A546 8C-S-PSF V2.00	0	5. Mock and anti-PSF-A546_Pos002_S001	00-otNgTRvhcLNd4ng6Ho8PtZ
4.12848	um	Nucleus	0.000	1.000	159	100000159	100000057	Mock anti-PSF-A546 8C-S-PSF V2.00	0	5. Mock and anti-PSF-A546_Pos002_S001	00-otNgTRvhcLNd4ng6Ho8PtZ
4.60821	um	Nucleus	0.000	1.000	160	100000160	100000058	Mock anti-PSF-A546 8C-S-PSF V2.00	0	5. Mock and anti-PSF-A546_Pos002_S001	00-otNgTRvhcLNd4ng6Ho8PtZ
3.60081	um	Nucleus	0.000	1.000	161	100000161	100000059	Mock anti-PSF-A546 8C-S-PSF V2.00	0	5. Mock and anti-PSF-A546_Pos002_S001	00-otNgTRvhcLNd4ng6Ho8PtZ
3.42765	um	Nucleus	0.000	1.000	162	100000162	100000060	Mock anti-PSF-A546 8C-S-PSF V2.00	0	5. Mock and anti-PSF-A546_Pos002_S001	00-otNgTRvhcLNd4ng6Ho8PtZ
3.80121	um	Nucleus	0.000	1.000	163	100000163	100000061	Mock anti-PSF-A546 8C-S-PSF V2.00	0	5. Mock and anti-PSF-A546_Pos002_S001	00-otNgTRvhcLNd4ng6Ho8PtZ
6.24173	um	Nucleus	0.000	1.000	164	100000164	100000062	Mock anti-PSF-A546 8C-S-PSF V2.00	0	5. Mock and anti-PSF-A546_Pos002_S001	00-otNgTRvhcLNd4ng6Ho8PtZ
7.40502	um	Nucleus	0.000	1.000	165	100000165	100000063	Mock anti-PSF-A546 8C-S-PSF V2.00	0	5. Mock and anti-PSF-A546_Pos002_S001	00-otNgTRvhcLNd4ng6Ho8PtZ
6.1617	um	Nucleus	0.000	1.000	166	100000166	100000064	Mock anti-PSF-A546 8C-S-PSF V2.00	0	5. Mock and anti-PSF-A546_Pos002_S001	00-otNgTRvhcLNd4ng6Ho8PtZ
7.01594	um	Nucleus	0.000	1.000	167	100000167	100000065	Mock anti-PSF-A546 8C-S-PSF V2.00	0	5. Mock and anti-PSF-A546_Pos002_S001	00-otNgTRvhcLNd4ng6Ho8PtZ
5.71925	um	Nucleus	0.000	1.000	168	100000168	100000066	Mock anti-PSF-A546 8C-S-PSF V2.00	0	5. Mock and anti-PSF-A546_Pos002_S001	00-otNgTRvhcLNd4ng6Ho8PtZ
5.82102	um	Nucleus	0.000	1.000	169	100000169	100000067	Mock anti-PSF-A546 8C-S-PSF V2.00	0	5. Mock and anti-PSF-A546_Pos002_S001	00-otNgTRvhcLNd4ng6Ho8PtZ
4.54964	um	Nucleus	0.000	1.000	170	100000170	100000068	Mock anti-PSF-A546 8C-S-PSF V2.00	0	5. Mock and anti-PSF-A546_Pos002_S001	00-otNgTRvhcLNd4ng6Ho8PtZ
4.51139	um	Nucleus	0.000	1.000	171	100000171	100000069	Mock anti-PSF-A546 8C-S-PSF V2.00	0	5. Mock and anti-PSF-A546_Pos002_S001	00-otNgTRvhcLNd4ng6Ho8PtZ
4.82041	um	Nucleus	0.000	1.000	172	100000172	100000070	Mock anti-PSF-A546 8C-S-PSF V2.00	0	5. Mock and anti-PSF-A546_Pos002_S001	00-otNgTRvhcLNd4ng6Ho8PtZ
4.63223	um	Nucleus	0.000	1.000	173	100000173	100000071	Mock anti-PSF-A546 8C-S-PSF V2.00	0	5. Mock and anti-PSF-A546_Pos002_S001	00-otNgTRvhcLNd4ng6Ho8PtZ
7.09378	um	Nucleus	0.000	1.000	174	100000174	100000072	Mock anti-PSF-A546 8C-S-PSF V2.00	0	5. Mock and anti-PSF-A546_Pos002_S001	00-otNgTRvhcLNd4ng6Ho8PtZ
5.35827	um	Nucleus	0.000	1.000	175	100000175	100000073	Mock anti-PSF-A546 8C-S-PSF V2.00	0	5. Mock and anti-PSF-A546_Pos002_S001	00-otNgTRvhcLNd4ng6Ho8PtZ
4.64485	um	Nucleus	0.000	1.000	176	100000176	100000074	Mock anti-PSF-A546 8C-S-PSF V2.00	0	5. Mock and anti-PSF-A546_Pos002_S001	00-otNgTRvhcLNd4ng6Ho8PtZ
5.87345	um	Nucleus	0.000	1.000	177	100000177	100000075	Mock anti-PSF-A546 8C-S-PSF V2.00	0	5. Mock and anti-PSF-A546_Pos002_S001	00-otNgTRvhcLNd4ng6Ho8PtZ
5.98949	um	Nucleus	0.000	1.000	178	100000178	100000076	Mock anti-PSF-A546 8C-S-PSF V2.00	0	5. Mock and anti-PSF-A546_Pos002_S001	00-otNgTRvhcLNd4ng6Ho8PtZ
3.92338	um	Nucleus	0.000	1.000	179	100000179	100000077	Mock anti-PSF-A546 8C-S-PSF V2.00	0	5. Mock and anti-PSF-A546_Pos002_S001	00-otNgTRvhcLNd4ng6Ho8PtZ
4.47203	um	Nucleus	0.000	1.000	180	100000180	100000078	Mock anti-PSF-A546 8C-S-PSF V2.00	0	5. Mock and anti-PSF-A546_Pos002_S001	00-otNgTRvhcLNd4ng6Ho8PtZ
5.57466	um	Nucleus	0.000	1.000	181	100000181	100000079	Mock anti-PSF-A546 8C-S-PSF V2.00	0	5. Mock and anti-PSF-A546_Pos002_S001	00-otNgTRvhcLNd4ng6Ho8PtZ
4.37635	um	Nucleus	0.000	1.000	182	100000182	100000080	Mock anti-PSF-A546 8C-S-PSF V2.00	0	5. Mock and anti-PSF-A546_Pos002_S001	00-otNgTRvhcLNd4ng6Ho8PtZ
4.99667	um	Nucleus	0.000	1.000	183	100000183	100000081	Mock anti-PSF-A546 8C-S-PSF V2.00	0	5. Mock and anti-PSF-A546_Pos002_S001	00-otNgTRvhcLNd4ng6Ho8PtZ
6.00092	um	Nucleus	0.000	1.000	184	100000184	100000082	Mock anti-PSF-A546 8C-S-PSF V2.00	0	5. Mock and anti-PSF-A546_Pos002_S001	00-otNgTRvhcLNd4ng6Ho8PtZ
5.39343	um	Nucleus	0.000	1.000	185	100000185	100000083	Mock anti-PSF-A546 8C-S-PSF V2.00	0	5. Mock and anti-PSF-A546_Pos002_S001	00-otNgTRvhcLNd4ng6Ho8PtZ
4.78081	um	Nucleus	0.000	1.000	186	100000186	100000084	Mock anti-PSF-A546 8C-S-PSF V2.00	0	5. Mock and anti-PSF-A546_Pos002_S001	00-otNgTRvhcLNd4ng6Ho8PtZ
5.45284	um	Nucleus	0.000	1.000	187	100000187	100000085	Mock anti-PSF-A546 8C-S-PSF V2.00	0	5. Mock and anti-PSF-A546_Pos002_S001	00-otNgTRvhcLNd4ng6Ho8PtZ
4.21074	um	Nucleus	0.000	1.000	188	100000188	100000086	Mock anti-PSF-A546 8C-S-PSF V2.00	0	5. Mock and anti-PSF-A546_Pos002_S001	00-otNgTRvhcLNd4ng6Ho8PtZ
4.09583	um	Nucleus	0.000	1.000	189	100000189	100000087	Mock anti-PSF-A546 8C-S-PSF V2.00	0	5. Mock and anti-PSF-A546_Pos002_S001	00-otNgTRvhcLNd4ng6Ho8PtZ
6.72515	um	Nucleus	0.000	1.000	190	100000190	100000088	Mock anti-PSF-A546 8C-S-PSF V2.00	0	5. Mock and anti-PSF-A546_Pos002_S001	00-otNgTRvhcLNd4ng6Ho8PtZ
5.86038	um	Nucleus	0.000	1.000	191	100000191	100000089	Mock anti-PSF-A546 8C-S-PSF V2.00	0	5. Mock and anti-PSF-A546_Pos002_S001	00-otNgTRvhcLNd4ng6Ho8PtZ
4.46298	um	Nucleus	0.000	1.000	192	100000192	100000090	Mock anti-PSF-A546 8C-S-PSF V2.00	0	5. Mock and anti-PSF-A546_Pos002_S001	00-otNgTRvhcLNd4ng6Ho8PtZ
10.4161	um	Nucleus	0.000	1.000	193	100000193	100000091	Mock anti-PSF-A546 8C-S-PSF V2.00	0	5. Mock and anti-PSF-A546_Pos002_S001	00-otNgTRvhcLNd4ng6Ho8PtZ
4.74914	um	Nucleus	0.000	1.000	194	100000194	100000092	Mock anti-PSF-A546 8C-S-PSF V2.00	0	5. Mock and anti-PSF-A546_Pos002_S001	00-otNgTRvhcLNd4ng6Ho8PtZ
7.92333	um	Nucleus	0.000	1.000	195	100000195	100000093	Mock anti-PSF-A546 8C-S-PSF V2.00	0	5. Mock and anti-PSF-A546_Pos002_S001	00-otNgTRvhcLNd4ng6Ho8PtZ
4.99271	um	Nucleus	0.000	1.000	196	100000196	100000094	Mock anti-PSF-A546 8C-S-PSF V2.00	0	5. Mock and anti-PSF-A546_Pos002_S001	00-otNgTRvhcLNd4ng6Ho8PtZ
4.58962	um	Nucleus	0.000	1.000	197	100000197	100000095	Mock anti-PSF-A546 8C-S-PSF V2.00	0	5. Mock and anti-PSF-A546_Pos002_S001	00-otNgTRvhcLNd4ng6Ho8PtZ
5.07009	um	Nucleus	0.000	1.000	198	100000198	100000096	Mock anti-PSF-A546 8C-S-PSF V2.00	0	5. Mock and anti-PSF-A546_Pos002_S001	00-otNgTRvhcLNd4ng6Ho8PtZ
5.43892	um	Nucleus	0.000	1.000	199	100000199	100000097	Mock anti-PSF-A546 8C-S-PSF V2.00	0	5. Mock and anti-PSF-A546_Pos002_S001	00-otNgTRvhcLNd4ng6Ho8PtZ
5.06202	um	Nucleus	0.000	1.000	200	100000200	100000098	Mock anti-PSF-A546 8C-S-PSF V2.00	0	5. Mock and anti-PSF-A546_Pos002_S001	00-otNgTRvhcLNd4ng6Ho8PtZ
5.11371	um	Nucleus	0.000	1.000	201	100000201	100000099	Mock anti-PSF-A546 8C-S-PSF V2.00	0	5. Mock and anti-PSF-A546_Pos002_S001	00-otNgTRvhcLNd4ng6Ho8PtZ
4.89185	um	Nucleus	0.000	1.000	202	100000202	100000100	Mock anti-PSF-A546 8C-S-PSF V2.00	0	5. Mock and anti-PSF-A546_Pos002_S001	00-otNgTRvhcLNd4ng6Ho8PtZ
4.39338	um	Nucleus	0.000	1.000	203	100000203	100000101	Mock anti-PSF-A546 8C-S-PSF V2.00	0	5. Mock and anti-PSF-A546_Pos002_S001	00-otNgTRvhcLNd4ng6Ho8PtZ
4.96906	um	Nucleus	0.000	1.000	204	100000204	100000102	Mock anti-PSF-A546 8C-S-PSF V2.00	0	5. Mock and anti-PSF-A546_Pos002_S001	00-otNgTRvhcLNd4ng6Ho8PtZ
4.58389	um	Nucleus	0.000	1.000	205	100000205	100000103	Mock anti-PSF-A546 8C-S-PSF V2.00	0	5. Mock and anti-PSF-A546_Pos002_S001	00-otNgTRvhcLNd4ng6Ho8PtZ
3.89288	um	Nucleus	0.000	1.000	206	100000206	100000104	Mock anti-PSF-A546 8C-S-PSF V2.00	0	5. Mock and anti-PSF-A546_Pos002_S001	00-otNgTRvhcLNd4ng6Ho8PtZ
6.17239	um	Nucleus	0.000	1.000	207	100000207	100000105	Mock anti-PSF-A546 8C-S-PSF V2.00	0	5. Mock and anti-PSF-A546_Pos002_S001	00-otNgTRvhcLNd4ng6Ho8PtZ
5.82856	um	Nucleus	0.000	1.000	208	100000208	100000106	Mock anti-PSF-A546 8C-S-PSF V2.00	0	5. Mock and anti-PSF-A546_Pos002_S001	00-otNgTRvhcLNd4ng6Ho8PtZ
5.90775	um	Nucleus	0.000	1.000	209	100000209	100000107	Mock anti-PSF-A546 8C-S-PSF V2.00	0	5. Mock and anti-PSF-A546_Pos002_S001	00-otNgTRvhcLNd4ng6Ho8PtZ
8.95944	um	Nucleus	0.000	1.000	210	100000210	100000108	Mock anti-PSF-A546 8C-S-PSF V2.00	0	5. Mock and anti-PSF-A546_Pos002_S001	00-otNgTRvhcLNd4ng6Ho8PtZ
5.02034	um	Nucleus	0.000	1.000	211	100000211	100000109	Mock anti-PSF-A546 8C-S-PSF V2.00	0	5. Mock and anti-PSF-A546_Pos002_S001	00-otNgTRvhcLNd4ng6Ho8PtZ
4.8041	um	Nucleus	0.000	1.000	212	100000212	100000110	Mock anti-PSF-A546 8C-S-PSF V2.00	0	5. Mock and anti-PSF-A546_Pos002_S001	00-otNgTRvhcLNd4ng6Ho8PtZ
6.61587	um	Nucleus	0.000	1.000	213	100000213	100000111	Mock anti-PSF-A546 8C-S-PSF V2.00	0	5. Mock and anti-PSF-A546_Pos002_S001	00-otNgTRvhcLNd4ng6Ho8PtZ
5.53831	um	Nucleus	0.000	1.000	214	100000214	100000112	Mock anti-PSF-A546 8C-S-PSF V2.00	0	5. Mock and anti-PSF-A546_Pos002_S001	00-otNgTRvhcLNd4ng6Ho8PtZ
3.34951	um	Nucleus	0.000	1.000	215	100000215	100000113	Mock anti-PSF-A546 8C-S-PSF V2.00	0	5. Mock and anti-PSF-A546_Pos002_S001	00-otNgTRvhcLNd4ng6Ho8PtZ
4.88336	um	Nucleus	0.000	1.000	216	100000216	100000114	Mock anti-PSF-A546 8C-S-PSF V2.00	0	5. Mock and anti-PSF-A546_Pos002_S001	00-otNgTRvhcLNd4ng6Ho8PtZ
4.28477	um	Nucleus	0.000	1.000	217	100000217	100000115	Mock anti-PSF-A546 8C-S-PSF V2.00	0	5. Mock and anti-PSF-A546_Pos002_S001	00-otNgTRvhcLNd4ng6Ho8PtZ
4.66475	um	Nucleus	0.000	1.000	218	100000218	100000116	Mock anti-PSF-A546 8C-S-PSF V2.00	0	5. Mock and anti-PSF-A546_Pos002_S001	00-otNgTRvhcLNd4ng6Ho8PtZ
5.14417	um	Nucleus	0.000	1.000	219	100000219	100000117	Mock anti-PSF-A546 8C-S-PSF V2.00	0	5. Mock and anti-PSF-A546_Pos002_S001	00-otNgTRvhcLNd4ng6Ho8PtZ
7.62573	um	Nucleus	0.000	1.000	220	100000220	100000118	Mock anti-PSF-A546 8C-S-PSF V2.00	0	5. Mock and anti-PSF-A546_Pos002_S001	00-otNgTRvhcLNd4ng6Ho8PtZ
5.1552	um	Nucleus	0.000	1.000	221	100000221	100000119	Mock anti-PSF-A546 8C-S-PSF V2.00	0	5. Mock and anti-PSF-A546_Pos002_S001	00-otNgTRvhcLNd4ng6Ho8PtZ
6.94668	um	Nucleus	0.000	1.000	222	100000222	100000120	Mock anti-PSF-A546 8C-S-PSF V2.00	0	5. Mock and anti-PSF-A546_Pos002_S001	00-otNgTRvhcLNd4ng6Ho8PtZ
5.64253	um	Nucleus	0.000	1.000	223	100000223	100000121	Mock anti-PSF-A546 8C-S-PSF V2.00	0	5. Mock and anti-PSF-A546_Pos002_S001	00-otNgTRvhcLNd4ng6Ho8PtZ
4.82616	um	Nucleus	0.000	1.000	224	100000224	100000122	Mock anti-PSF-A546 8C-S-PSF V2.00	0	5. Mock and anti-PSF-A546_Pos002_S001	00-otNgTRvhcLNd4ng6Ho8PtZ
6.02073	um	Nucleus	0.000	1.000	225	100000225	100000123	Mock anti-PSF-A546 8C-S-PSF V2.00	0	5. Mock and anti-PSF-A546_Pos002_S001	00-otNgTRvhcLNd4ng6Ho8PtZ
3.91704	um	Nucleus	0.000	1.000	226	100000226	100000124	Mock anti-PSF-A546 8C-S-PSF V2.00	0	5. Mock and anti-PSF-A546_Pos002_S001	00-otNgTRvhcLNd4ng6Ho8PtZ
5.17345	um	Nucleus	0.000	1.000	227	100000227	100000125	Mock anti-PSF-A546 8C-S-PSF V2.00	0	5. Mock and anti-PSF-A546_Pos002_S001	00-otNgTRvhcLNd4ng6Ho8PtZ
5.45396	um	Nucleus	0.000	1.000	228	100000228	100000126	Mock anti-PSF-A546 8C-S-PSF V2.00	0	5. Mock and anti-PSF-A546_Pos002_S001	00-otNgTRvhcLNd4ng6Ho8PtZ
5.30968	um	Nucleus	0.000	1.000	229	100000229	100000127	Mock anti-PSF-A546 8C-S-PSF V2.00	0	5. Mock and anti-PSF-A546_Pos002_S001	00-otNgTRvhcLNd4ng6Ho8PtZ
5.51746	um	Nucleus	0.000	1.000	230	100000230	100000128	Mock anti-PSF-A546 8C-S-PSF V2.00	0	5. Mock and anti-PSF-A546_Pos002_S001	00-otNgTRvhcLNd4ng6Ho8PtZ
4.83617	um	Nucleus	0.000	1.000	231	100000231	100000129	Mock anti-PSF-A546 8C-S-PSF V2.00	0	5. Mock and anti-PSF-A546_Pos002_S001	00-otNgTRvhcLNd4ng6Ho8PtZ
4.81902	um	Nucleus	0.000	1.000	232	100000232	100000130	Mock anti-PSF-A546 8C-S-PSF V2.00	0	5. Mock and anti-PSF-A546_Pos002_S001	00-otNgTRvhcLNd4ng6Ho8PtZ
4.90101	um	Nucleus	0.000	1.000	233	100000233	100000131	Mock anti-PSF-A546 8C-S-PSF V2.00	0	5. Mock and anti-PSF-A546_Pos002_S001	00-otNgTRvhcLNd4ng6Ho8PtZ
4.41319	um	Nucleus	0.000	1.000	234	100000234	100000132	Mock anti-PSF-A546 8C-S-PSF V2.00	0	5. Mock and anti-PSF-A546_Pos002_S001	00-otNgTRvhcLNd4ng6Ho8PtZ
5.59521	um	Nucleus	0.000	1.000	235	100000235	100000133	Mock anti-PSF-A546 8C-S-PSF V2.00	0	5. Mock and anti-PSF-A546_Pos002_S001	00-otNgTRvhcLNd4ng6Ho8PtZ
5.02982	um	Nucleus	0.000	1.000	236	100000236	100000134	Mock anti-PSF-A546 8C-S-PSF V2.00	0	5. Mock and anti-PSF-A546_Pos002_S001	00-otNgTRvhcLNd4ng6Ho8PtZ
6.86267	um	Nucleus	0.000	1.000	237	100000237	100000135	Mock anti-PSF-A546 8C-S-PSF V2.00	0	5. Mock and anti-PSF-A546_Pos002_S001	00-otNgTRvhcLNd4ng6Ho8PtZ
6.04246	um	Nucleus	0.000	1.000	238	100000238	100000136	Mock anti-PSF-A546 8C-S-PSF V2.00	0	5. Mock and anti-PSF-A546_Pos002_S001	00-otNgTRvhcLNd4ng6Ho8PtZ
7.70675	um	Nucleus	0.000	1.000	239	100000239	100000137	Mock anti-PSF-A546 8C-S-PSF V2.00	0	5. Mock and anti-PSF-A546_Pos002_S001	00-otNgTRvhcLNd4ng6Ho8PtZ
3.90055	um	Nucleus	0.000	1.000	240	100000240	100000000	Mock anti-PSF-A546 8C-S-PSF V2.00	0	5. Mock and anti-PSF-A546_Pos003_S001	00-p6eG2T7z9qoXZnZ5ehJGGF
4.84002	um	Nucleus	0.000	1.000	241	100000241	100000001	Mock anti-PSF-A546 8C-S-PSF V2.00	0	5. Mock and anti-PSF-A546_Pos003_S001	00-p6eG2T7z9qoXZnZ5ehJGGF
4.00911	um	Nucleus	0.000	1.000	242	100000242	100000002	Mock anti-PSF-A546 8C-S-PSF V2.00	0	5. Mock and anti-PSF-A546_Pos003_S001	00-p6eG2T7z9qoXZnZ5ehJGGF
5.44405	um	Nucleus	0.000	1.000	243	100000243	100000003	Mock anti-PSF-A546 8C-S-PSF V2.00	0	5. Mock and anti-PSF-A546_Pos003_S001	00-p6eG2T7z9qoXZnZ5ehJGGF
4.80555	um	Nucleus	0.000	1.000	244	100000244	100000004	Mock anti-PSF-A546 8C-S-PSF V2.00	0	5. Mock and anti-PSF-A546_Pos003_S001	00-p6eG2T7z9qoXZnZ5ehJGGF
4.29403	um	Nucleus	0.000	1.000	245	100000245	100000005	Mock anti-PSF-A546 8C-S-PSF V2.00	0	5. Mock and anti-PSF-A546_Pos003_S001	00-p6eG2T7z9qoXZnZ5ehJGGF
5.41601	um	Nucleus	0.000	1.000	246	100000246	100000006	Mock anti-PSF-A546 8C-S-PSF V2.00	0	5. Mock and anti-PSF-A546_Pos003_S001	00-p6eG2T7z9qoXZnZ5ehJGGF
5.81044	um	Nucleus	0.000	1.000	247	100000247	100000007	Mock anti-PSF-A546 8C-S-PSF V2.00	0	5. Mock and anti-PSF-A546_Pos003_S001	00-p6eG2T7z9qoXZnZ5ehJGGF
5.06996	um	Nucleus	0.000	1.000	248	100000248	100000008	Mock anti-PSF-A546 8C-S-PSF V2.00	0	5. Mock and anti-PSF-A546_Pos003_S001	00-p6eG2T7z9qoXZnZ5ehJGGF
4.73578	um	Nucleus	0.000	1.000	249	100000249	100000009	Mock anti-PSF-A546 8C-S-PSF V2.00	0	5. Mock and anti-PSF-A546_Pos003_S001	00-p6eG2T7z9qoXZnZ5ehJGGF
5.16731	um	Nucleus	0.000	1.000	250	100000250	100000010	Mock anti-PSF-A546 8C-S-PSF V2.00	0	5. Mock and anti-PSF-A546_Pos003_S001	00-p6eG2T7z9qoXZnZ5ehJGGF
5.41063	um	Nucleus	0.000	1.000	251	100000251	100000011	Mock anti-PSF-A546 8C-S-PSF V2.00	0	5. Mock and anti-PSF-A546_Pos003_S001	00-p6eG2T7z9qoXZnZ5ehJGGF
3.88705	um	Nucleus	0.000	1.000	252	100000252	100000012	Mock anti-PSF-A546 8C-S-PSF V2.00	0	5. Mock and anti-PSF-A546_Pos003_S001	00-p6eG2T7z9qoXZnZ5ehJGGF
6.04092	um	Nucleus	0.000	1.000	253	100000253	100000013	Mock anti-PSF-A546 8C-S-PSF V2.00	0	5. Mock and anti-PSF-A546_Pos003_S001	00-p6eG2T7z9qoXZnZ5ehJGGF
3.80805	um	Nucleus	0.000	1.000	254	100000254	100000014	Mock anti-PSF-A546 8C-S-PSF V2.00	0	5. Mock and anti-PSF-A546_Pos003_S001	00-p6eG2T7z9qoXZnZ5ehJGGF
5.08102	um	Nucleus	0.000	1.000	255	100000255	100000015	Mock anti-PSF-A546 8C-S-PSF V2.00	0	5. Mock and anti-PSF-A546_Pos003_S001	00-p6eG2T7z9qoXZnZ5ehJGGF
5.14664	um	Nucleus	0.000	1.000	256	100000256	100000016	Mock anti-PSF-A546 8C-S-PSF V2.00	0	5. Mock and anti-PSF-A546_Pos003_S001	00-p6eG2T7z9qoXZnZ5ehJGGF
5.31321	um	Nucleus	0.000	1.000	257	100000257	100000017	Mock anti-PSF-A546 8C-S-PSF V2.00	0	5. Mock and anti-PSF-A546_Pos003_S001	00-p6eG2T7z9qoXZnZ5ehJGGF
6.12845	um	Nucleus	0.000	1.000	258	100000258	100000018	Mock anti-PSF-A546 8C-S-PSF V2.00	0	5. Mock and anti-PSF-A546_Pos003_S001	00-p6eG2T7z9qoXZnZ5ehJGGF
4.65709	um	Nucleus	0.000	1.000	259	100000259	100000019	Mock anti-PSF-A546 8C-S-PSF V2.00	0	5. Mock and anti-PSF-A546_Pos003_S001	00-p6eG2T7z9qoXZnZ5ehJGGF
5.81689	um	Nucleus	0.000	1.000	260	100000260	100000020	Mock anti-PSF-A546 8C-S-PSF V2.00	0	5. Mock and anti-PSF-A546_Pos003_S001	00-p6eG2T7z9qoXZnZ5ehJGGF
5.25005	um	Nucleus	0.000	1.000	261	100000261	100000021	Mock anti-PSF-A546 8C-S-PSF V2.00	0	5. Mock and anti-PSF-A546_Pos003_S001	00-p6eG2T7z9qoXZnZ5ehJGGF
4.27254	um	Nucleus	0.000	1.000	262	100000262	100000022	Mock anti-PSF-A546 8C-S-PSF V2.00	0	5. Mock and anti-PSF-A546_Pos003_S001	00-p6eG2T7z9qoXZnZ5ehJGGF
5.64841	um	Nucleus	0.000	1.000	263	100000263	100000023	Mock anti-PSF-A546 8C-S-PSF V2.00	0	5. Mock and anti-PSF-A546_Pos003_S001	00-p6eG2T7z9qoXZnZ5ehJGGF
4.87043	um	Nucleus	0.000	1.000	264	100000264	100000024	Mock anti-PSF-A546 8C-S-PSF V2.00	0	5. Mock and anti-PSF-A546_Pos003_S001	00-p6eG2T7z9qoXZnZ5ehJGGF
5.04152	um	Nucleus	0.000	1.000	265	100000265	100000025	Mock anti-PSF-A546 8C-S-PSF V2.00	0	5. Mock and anti-PSF-A546_Pos003_S001	00-p6eG2T7z9qoXZnZ5ehJGGF
5.45551	um	Nucleus	0.000	1.000	266	100000266	100000026	Mock anti-PSF-A546 8C-S-PSF V2.00	0	5. Mock and anti-PSF-A546_Pos003_S001	00-p6eG2T7z9qoXZnZ5ehJGGF
6.50302	um	Nucleus	0.000	1.000	267	100000267	100000027	Mock anti-PSF-A546 8C-S-PSF V2.00	0	5. Mock and anti-PSF-A546_Pos003_S001	00-p6eG2T7z9qoXZnZ5ehJGGF
5.24729	um	Nucleus	0.000	1.000	268	100000268	100000028	Mock anti-PSF-A546 8C-S-PSF V2.00	0	5. Mock and anti-PSF-A546_Pos003_S001	00-p6eG2T7z9qoXZnZ5ehJGGF
4.68936	um	Nucleus	0.000	1.000	269	100000269	100000029	Mock anti-PSF-A546 8C-S-PSF V2.00	0	5. Mock and anti-PSF-A546_Pos003_S001	00-p6eG2T7z9qoXZnZ5ehJGGF
4.66187	um	Nucleus	0.000	1.000	270	100000270	100000030	Mock anti-PSF-A546 8C-S-PSF V2.00	0	5. Mock and anti-PSF-A546_Pos003_S001	00-p6eG2T7z9qoXZnZ5ehJGGF
4.5935	um	Nucleus	0.000	1.000	271	100000271	100000031	Mock anti-PSF-A546 8C-S-PSF V2.00	0	5. Mock and anti-PSF-A546_Pos003_S001	00-p6eG2T7z9qoXZnZ5ehJGGF
5.06322	um	Nucleus	0.000	1.000	272	100000272	100000032	Mock anti-PSF-A546 8C-S-PSF V2.00	0	5. Mock and anti-PSF-A546_Pos003_S001	00-p6eG2T7z9qoXZnZ5ehJGGF
6.0245	um	Nucleus	0.000	1.000	273	100000273	100000033	Mock anti-PSF-A546 8C-S-PSF V2.00	0	5. Mock and anti-PSF-A546_Pos003_S001	00-p6eG2T7z9qoXZnZ5ehJGGF
5.61069	um	Nucleus	0.000	1.000	274	100000274	100000034	Mock anti-PSF-A546 8C-S-PSF V2.00	0	5. Mock and anti-PSF-A546_Pos003_S001	00-p6eG2T7z9qoXZnZ5ehJGGF
5.08868	um	Nucleus	0.000	1.000	275	100000275	100000035	Mock anti-PSF-A546 8C-S-PSF V2.00	0	5. Mock and anti-PSF-A546_Pos003_S001	00-p6eG2T7z9qoXZnZ5ehJGGF
5.99119	um	Nucleus	0.000	1.000	276	100000276	100000036	Mock anti-PSF-A546 8C-S-PSF V2.00	0	5. Mock and anti-PSF-A546_Pos003_S001	00-p6eG2T7z9qoXZnZ5ehJGGF
6.16133	um	Nucleus	0.000	1.000	277	100000277	100000037	Mock anti-PSF-A546 8C-S-PSF V2.00	0	5. Mock and anti-PSF-A546_Pos003_S001	00-p6eG2T7z9qoXZnZ5ehJGGF
4.72523	um	Nucleus	0.000	1.000	278	100000278	100000038	Mock anti-PSF-A546 8C-S-PSF V2.00	0	5. Mock and anti-PSF-A546_Pos003_S001	00-p6eG2T7z9qoXZnZ5ehJGGF
5.28303	um	Nucleus	0.000	1.000	279	100000279	100000039	Mock anti-PSF-A546 8C-S-PSF V2.00	0	5. Mock and anti-PSF-A546_Pos003_S001	00-p6eG2T7z9qoXZnZ5ehJGGF
4.82627	um	Nucleus	0.000	1.000	280	100000280	100000040	Mock anti-PSF-A546 8C-S-PSF V2.00	0	5. Mock and anti-PSF-A546_Pos003_S001	00-p6eG2T7z9qoXZnZ5ehJGGF
5.39523	um	Nucleus	0.000	1.000	281	100000281	100000041	Mock anti-PSF-A546 8C-S-PSF V2.00	0	5. Mock and anti-PSF-A546_Pos003_S001	00-p6eG2T7z9qoXZnZ5ehJGGF
4.86094	um	Nucleus	0.000	1.000	282	100000282	100000042	Mock anti-PSF-A546 8C-S-PSF V2.00	0	5. Mock and anti-PSF-A546_Pos003_S001	00-p6eG2T7z9qoXZnZ5ehJGGF
5.45858	um	Nucleus	0.000	1.000	283	100000283	100000043	Mock anti-PSF-A546 8C-S-PSF V2.00	0	5. Mock and anti-PSF-A546_Pos003_S001	00-p6eG2T7z9qoXZnZ5ehJGGF
5.06079	um	Nucleus	0.000	1.000	284	100000284	100000044	Mock anti-PSF-A546 8C-S-PSF V2.00	0	5. Mock and anti-PSF-A546_Pos003_S001	00-p6eG2T7z9qoXZnZ5ehJGGF
5.2433	um	Nucleus	0.000	1.000	285	100000285	100000045	Mock anti-PSF-A546 8C-S-PSF V2.00	0	5. Mock and anti-PSF-A546_Pos003_S001	00-p6eG2T7z9qoXZnZ5ehJGGF
5.73652	um	Nucleus	0.000	1.000	286	100000286	100000046	Mock anti-PSF-A546 8C-S-PSF V2.00	0	5. Mock and anti-PSF-A546_Pos003_S001	00-p6eG2T7z9qoXZnZ5ehJGGF
4.87437	um	Nucleus	0.000	1.000	287	100000287	100000047	Mock anti-PSF-A546 8C-S-PSF V2.00	0	5. Mock and anti-PSF-A546_Pos003_S001	00-p6eG2T7z9qoXZnZ5ehJGGF
4.60673	um	Nucleus	0.000	1.000	288	100000288	100000048	Mock anti-PSF-A546 8C-S-PSF V2.00	0	5. Mock and anti-PSF-A546_Pos003_S001	00-p6eG2T7z9qoXZnZ5ehJGGF
4.73692	um	Nucleus	0.000	1.000	289	100000289	100000049	Mock anti-PSF-A546 8C-S-PSF V2.00	0	5. Mock and anti-PSF-A546_Pos003_S001	00-p6eG2T7z9qoXZnZ5ehJGGF
4.74212	um	Nucleus	0.000	1.000	290	100000290	100000050	Mock anti-PSF-A546 8C-S-PSF V2.00	0	5. Mock and anti-PSF-A546_Pos003_S001	00-p6eG2T7z9qoXZnZ5ehJGGF
5.00112	um	Nucleus	0.000	1.000	291	100000291	100000051	Mock anti-PSF-A546 8C-S-PSF V2.00	0	5. Mock and anti-PSF-A546_Pos003_S001	00-p6eG2T7z9qoXZnZ5ehJGGF
6.72515	um	Nucleus	0.000	1.000	292	100000292	100000052	Mock anti-PSF-A546 8C-S-PSF V2.00	0	5. Mock and anti-PSF-A546_Pos003_S001	00-p6eG2T7z9qoXZnZ5ehJGGF
5.02911	um	Nucleus	0.000	1.000	293	100000293	100000053	Mock anti-PSF-A546 8C-S-PSF V2.00	0	5. Mock and anti-PSF-A546_Pos003_S001	00-p6eG2T7z9qoXZnZ5ehJGGF
4.3193	um	Nucleus	0.000	1.000	294	100000294	100000054	Mock anti-PSF-A546 8C-S-PSF V2.00	0	5. Mock and anti-PSF-A546_Pos003_S001	00-p6eG2T7z9qoXZnZ5ehJGGF
5.644	um	Nucleus	0.000	1.000	295	100000295	100000055	Mock anti-PSF-A546 8C-S-PSF V2.00	0	5. Mock and anti-PSF-A546_Pos003_S001	00-p6eG2T7z9qoXZnZ5ehJGGF
5.64784	um	Nucleus	0.000	1.000	296	100000296	100000056	Mock anti-PSF-A546 8C-S-PSF V2.00	0	5. Mock and anti-PSF-A546_Pos003_S001	00-p6eG2T7z9qoXZnZ5ehJGGF
5.32413	um	Nucleus	0.000	1.000	297	100000297	100000057	Mock anti-PSF-A546 8C-S-PSF V2.00	0	5. Mock and anti-PSF-A546_Pos003_S001	00-p6eG2T7z9qoXZnZ5ehJGGF
5.42514	um	Nucleus	0.000	1.000	298	100000298	100000058	Mock anti-PSF-A546 8C-S-PSF V2.00	0	5. Mock and anti-PSF-A546_Pos003_S001	00-p6eG2T7z9qoXZnZ5ehJGGF
5.86114	um	Nucleus	0.000	1.000	299	100000299	100000059	Mock anti-PSF-A546 8C-S-PSF V2.00	0	5. Mock and anti-PSF-A546_Pos003_S001	00-p6eG2T7z9qoXZnZ5ehJGGF
5.67601	um	Nucleus	0.000	1.000	300	100000300	100000060	Mock anti-PSF-A546 8C-S-PSF V2.00	0	5. Mock and anti-PSF-A546_Pos003_S001	00-p6eG2T7z9qoXZnZ5ehJGGF
4.46724	um	Nucleus	0.000	1.000	301	100000301	100000061	Mock anti-PSF-A546 8C-S-PSF V2.00	0	5. Mock and anti-PSF-A546_Pos003_S001	00-p6eG2T7z9qoXZnZ5ehJGGF
5.32593	um	Nucleus	0.000	1.000	302	100000302	100000062	Mock anti-PSF-A546 8C-S-PSF V2.00	0	5. Mock and anti-PSF-A546_Pos003_S001	00-p6eG2T7z9qoXZnZ5ehJGGF
4.92059	um	Nucleus	0.000	1.000	303	100000303	100000063	Mock anti-PSF-A546 8C-S-PSF V2.00	0	5. Mock and anti-PSF-A546_Pos003_S001	00-p6eG2T7z9qoXZnZ5ehJGGF
8.21089	um	Nucleus	0.000	1.000	304	100000304	100000064	Mock anti-PSF-A546 8C-S-PSF V2.00	0	5. Mock and anti-PSF-A546_Pos003_S001	00-p6eG2T7z9qoXZnZ5ehJGGF
4.69146	um	Nucleus	0.000	1.000	305	100000305	100000065	Mock anti-PSF-A546 8C-S-PSF V2.00	0	5. Mock and anti-PSF-A546_Pos003_S001	00-p6eG2T7z9qoXZnZ5ehJGGF
4.88253	um	Nucleus	0.000	1.000	306	100000306	100000066	Mock anti-PSF-A546 8C-S-PSF V2.00	0	5. Mock and anti-PSF-A546_Pos003_S001	00-p6eG2T7z9qoXZnZ5ehJGGF
5.38016	um	Nucleus	0.000	1.000	307	100000307	100000067	Mock anti-PSF-A546 8C-S-PSF V2.00	0	5. Mock and anti-PSF-A546_Pos003_S001	00-p6eG2T7z9qoXZnZ5ehJGGF
4.36715	um	Nucleus	0.000	1.000	308	100000308	100000068	Mock anti-PSF-A546 8C-S-PSF V2.00	0	5. Mock and anti-PSF-A546_Pos003_S001	00-p6eG2T7z9qoXZnZ5ehJGGF
4.96169	um	Nucleus	0.000	1.000	309	100000309	100000069	Mock anti-PSF-A546 8C-S-PSF V2.00	0	5. Mock and anti-PSF-A546_Pos003_S001	00-p6eG2T7z9qoXZnZ5ehJGGF
4.53731	um	Nucleus	0.000	1.000	310	100000310	100000070	Mock anti-PSF-A546 8C-S-PSF V2.00	0	5. Mock and anti-PSF-A546_Pos003_S001	00-p6eG2T7z9qoXZnZ5ehJGGF
4.91989	um	Nucleus	0.000	1.000	311	100000311	100000071	Mock anti-PSF-A546 8C-S-PSF V2.00	0	5. Mock and anti-PSF-A546_Pos003_S001	00-p6eG2T7z9qoXZnZ5ehJGGF
5.4587	um	Nucleus	0.000	1.000	312	100000312	100000072	Mock anti-PSF-A546 8C-S-PSF V2.00	0	5. Mock and anti-PSF-A546_Pos003_S001	00-p6eG2T7z9qoXZnZ5ehJGGF
5.68622	um	Nucleus	0.000	1.000	313	100000313	100000073	Mock anti-PSF-A546 8C-S-PSF V2.00	0	5. Mock and anti-PSF-A546_Pos003_S001	00-p6eG2T7z9qoXZnZ5ehJGGF
5.16809	um	Nucleus	0.000	1.000	314	100000314	100000074	Mock anti-PSF-A546 8C-S-PSF V2.00	0	5. Mock and anti-PSF-A546_Pos003_S001	00-p6eG2T7z9qoXZnZ5ehJGGF
8.59403	um	Nucleus	0.000	1.000	315	100000315	100000075	Mock anti-PSF-A546 8C-S-PSF V2.00	0	5. Mock and anti-PSF-A546_Pos003_S001	00-p6eG2T7z9qoXZnZ5ehJGGF
5.08733	um	Nucleus	0.000	1.000	316	100000316	100000076	Mock anti-PSF-A546 8C-S-PSF V2.00	0	5. Mock and anti-PSF-A546_Pos003_S001	00-p6eG2T7z9qoXZnZ5ehJGGF
5.09256	um	Nucleus	0.000	1.000	317	100000317	100000077	Mock anti-PSF-A546 8C-S-PSF V2.00	0	5. Mock and anti-PSF-A546_Pos003_S001	00-p6eG2T7z9qoXZnZ5ehJGGF
5.00099	um	Nucleus	0.000	1.000	318	100000318	100000078	Mock anti-PSF-A546 8C-S-PSF V2.00	0	5. Mock and anti-PSF-A546_Pos003_S001	00-p6eG2T7z9qoXZnZ5ehJGGF
5.42021	um	Nucleus	0.000	1.000	319	100000319	100000079	Mock anti-PSF-A546 8C-S-PSF V2.00	0	5. Mock and anti-PSF-A546_Pos003_S001	00-p6eG2T7z9qoXZnZ5ehJGGF
5.74925	um	Nucleus	0.000	1.000	320	100000320	100000080	Mock anti-PSF-A546 8C-S-PSF V2.00	0	5. Mock and anti-PSF-A546_Pos003_S001	00-p6eG2T7z9qoXZnZ5ehJGGF
5.52883	um	Nucleus	0.000	1.000	321	100000321	100000081	Mock anti-PSF-A546 8C-S-PSF V2.00	0	5. Mock and anti-PSF-A546_Pos003_S001	00-p6eG2T7z9qoXZnZ5ehJGGF
5.00477	um	Nucleus	0.000	1.000	322	100000322	100000082	Mock anti-PSF-A546 8C-S-PSF V2.00	0	5. Mock and anti-PSF-A546_Pos003_S001	00-p6eG2T7z9qoXZnZ5ehJGGF
4.5125	um	Nucleus	0.000	1.000	323	100000323	100000083	Mock anti-PSF-A546 8C-S-PSF V2.00	0	5. Mock and anti-PSF-A546_Pos003_S001	00-p6eG2T7z9qoXZnZ5ehJGGF
5.45164	um	Nucleus	0.000	1.000	324	100000324	100000084	Mock anti-PSF-A546 8C-S-PSF V2.00	0	5. Mock and anti-PSF-A546_Pos003_S001	00-p6eG2T7z9qoXZnZ5ehJGGF
5.11275	um	Nucleus	0.000	1.000	325	100000325	100000085	Mock anti-PSF-A546 8C-S-PSF V2.00	0	5. Mock and anti-PSF-A546_Pos003_S001	00-p6eG2T7z9qoXZnZ5ehJGGF
5.63092	um	Nucleus	0.000	1.000	326	100000326	100000086	Mock anti-PSF-A546 8C-S-PSF V2.00	0	5. Mock and anti-PSF-A546_Pos003_S001	00-p6eG2T7z9qoXZnZ5ehJGGF
6.19766	um	Nucleus	0.000	1.000	327	100000327	100000087	Mock anti-PSF-A546 8C-S-PSF V2.00	0	5. Mock and anti-PSF-A546_Pos003_S001	00-p6eG2T7z9qoXZnZ5ehJGGF
5.31864	um	Nucleus	0.000	1.000	328	100000328	100000088	Mock anti-PSF-A546 8C-S-PSF V2.00	0	5. Mock and anti-PSF-A546_Pos003_S001	00-p6eG2T7z9qoXZnZ5ehJGGF
5.78479	um	Nucleus	0.000	1.000	329	100000329	100000089	Mock anti-PSF-A546 8C-S-PSF V2.00	0	5. Mock and anti-PSF-A546_Pos003_S001	00-p6eG2T7z9qoXZnZ5ehJGGF
4.48981	um	Nucleus	0.000	1.000	330	100000330	100000090	Mock anti-PSF-A546 8C-S-PSF V2.00	0	5. Mock and anti-PSF-A546_Pos003_S001	00-p6eG2T7z9qoXZnZ5ehJGGF
5.80803	um	Nucleus	0.000	1.000	331	100000331	100000091	Mock anti-PSF-A546 8C-S-PSF V2.00	0	5. Mock and anti-PSF-A546_Pos003_S001	00-p6eG2T7z9qoXZnZ5ehJGGF
5.40995	um	Nucleus	0.000	1.000	332	100000332	100000092	Mock anti-PSF-A546 8C-S-PSF V2.00	0	5. Mock and anti-PSF-A546_Pos003_S001	00-p6eG2T7z9qoXZnZ5ehJGGF
7.09802	um	Nucleus	0.000	1.000	333	100000333	100000093	Mock anti-PSF-A546 8C-S-PSF V2.00	0	5. Mock and anti-PSF-A546_Pos003_S001	00-p6eG2T7z9qoXZnZ5ehJGGF
7.07394	um	Nucleus	0.000	1.000	334	100000334	100000094	Mock anti-PSF-A546 8C-S-PSF V2.00	0	5. Mock and anti-PSF-A546_Pos003_S001	00-p6eG2T7z9qoXZnZ5ehJGGF
5.57781	um	Nucleus	0.000	1.000	335	100000335	100000095	Mock anti-PSF-A546 8C-S-PSF V2.00	0	5. Mock and anti-PSF-A546_Pos003_S001	00-p6eG2T7z9qoXZnZ5ehJGGF
5.45423	um	Nucleus	0.000	1.000	336	100000336	100000096	Mock anti-PSF-A546 8C-S-PSF V2.00	0	5. Mock and anti-PSF-A546_Pos003_S001	00-p6eG2T7z9qoXZnZ5ehJGGF
6.70947	um	Nucleus	0.000	1.000	337	100000337	100000097	Mock anti-PSF-A546 8C-S-PSF V2.00	0	5. Mock and anti-PSF-A546_Pos003_S001	00-p6eG2T7z9qoXZnZ5ehJGGF
7.39655	um	Nucleus	0.000	1.000	338	100000338	100000098	Mock anti-PSF-A546 8C-S-PSF V2.00	0	5. Mock and anti-PSF-A546_Pos003_S001	00-p6eG2T7z9qoXZnZ5ehJGGF
5.68178	um	Nucleus	0.000	1.000	339	100000339	100000099	Mock anti-PSF-A546 8C-S-PSF V2.00	0	5. Mock and anti-PSF-A546_Pos003_S001	00-p6eG2T7z9qoXZnZ5ehJGGF
4.84467	um	Nucleus	0.000	1.000	340	100000340	100000100	Mock anti-PSF-A546 8C-S-PSF V2.00	0	5. Mock and anti-PSF-A546_Pos003_S001	00-p6eG2T7z9qoXZnZ5ehJGGF
3.99004	um	Nucleus	0.000	1.000	341	100000341	100000101	Mock anti-PSF-A546 8C-S-PSF V2.00	0	5. Mock and anti-PSF-A546_Pos003_S001	00-p6eG2T7z9qoXZnZ5ehJGGF
5.07891	um	Nucleus	0.000	1.000	342	100000342	100000102	Mock anti-PSF-A546 8C-S-PSF V2.00	0	5. Mock and anti-PSF-A546_Pos003_S001	00-p6eG2T7z9qoXZnZ5ehJGGF
5.05871	um	Nucleus	0.000	1.000	343	100000343	100000103	Mock anti-PSF-A546 8C-S-PSF V2.00	0	5. Mock and anti-PSF-A546_Pos003_S001	00-p6eG2T7z9qoXZnZ5ehJGGF
5.05282	um	Nucleus	0.000	1.000	344	100000344	100000104	Mock anti-PSF-A546 8C-S-PSF V2.00	0	5. Mock and anti-PSF-A546_Pos003_S001	00-p6eG2T7z9qoXZnZ5ehJGGF
5.75018	um	Nucleus	0.000	1.000	345	100000345	100000105	Mock anti-PSF-A546 8C-S-PSF V2.00	0	5. Mock and anti-PSF-A546_Pos003_S001	00-p6eG2T7z9qoXZnZ5ehJGGF
5.32401	um	Nucleus	0.000	1.000	346	100000346	100000106	Mock anti-PSF-A546 8C-S-PSF V2.00	0	5. Mock and anti-PSF-A546_Pos003_S001	00-p6eG2T7z9qoXZnZ5ehJGGF
6.83457	um	Nucleus	0.000	1.000	347	100000347	100000107	Mock anti-PSF-A546 8C-S-PSF V2.00	0	5. Mock and anti-PSF-A546_Pos003_S001	00-p6eG2T7z9qoXZnZ5ehJGGF
4.82853	um	Nucleus	0.000	1.000	348	100000348	100000108	Mock anti-PSF-A546 8C-S-PSF V2.00	0	5. Mock and anti-PSF-A546_Pos003_S001	00-p6eG2T7z9qoXZnZ5ehJGGF
4.52323	um	Nucleus	0.000	1.000	349	100000349	100000109	Mock anti-PSF-A546 8C-S-PSF V2.00	0	5. Mock and anti-PSF-A546_Pos003_S001	00-p6eG2T7z9qoXZnZ5ehJGGF
5.79246	um	Nucleus	0.000	1.000	350	100000350	100000110	Mock anti-PSF-A546 8C-S-PSF V2.00	0	5. Mock and anti-PSF-A546_Pos003_S001	00-p6eG2T7z9qoXZnZ5ehJGGF
4.92334	um	Nucleus	0.000	1.000	351	100000351	100000111	Mock anti-PSF-A546 8C-S-PSF V2.00	0	5. Mock and anti-PSF-A546_Pos003_S001	00-p6eG2T7z9qoXZnZ5ehJGGF
4.44442	um	Nucleus	0.000	1.000	352	100000352	100000112	Mock anti-PSF-A546 8C-S-PSF V2.00	0	5. Mock and anti-PSF-A546_Pos003_S001	00-p6eG2T7z9qoXZnZ5ehJGGF
4.6937	um	Nucleus	0.000	1.000	353	100000353	100000113	Mock anti-PSF-A546 8C-S-PSF V2.00	0	5. Mock and anti-PSF-A546_Pos003_S001	00-p6eG2T7z9qoXZnZ5ehJGGF
4.12741	um	Nucleus	0.000	1.000	354	100000354	100000114	Mock anti-PSF-A546 8C-S-PSF V2.00	0	5. Mock and anti-PSF-A546_Pos003_S001	00-p6eG2T7z9qoXZnZ5ehJGGF
6.33814	um	Nucleus	0.000	1.000	355	100000355	100000115	Mock anti-PSF-A546 8C-S-PSF V2.00	0	5. Mock and anti-PSF-A546_Pos003_S001	00-p6eG2T7z9qoXZnZ5ehJGGF
3.65768	um	Nucleus	0.000	1.000	356	100000356	100000116	Mock anti-PSF-A546 8C-S-PSF V2.00	0	5. Mock and anti-PSF-A546_Pos003_S001	00-p6eG2T7z9qoXZnZ5ehJGGF
4.17395	um	Nucleus	0.000	1.000	357	100000357	100000117	Mock anti-PSF-A546 8C-S-PSF V2.00	0	5. Mock and anti-PSF-A546_Pos003_S001	00-p6eG2T7z9qoXZnZ5ehJGGF
5.08124	um	Nucleus	0.000	1.000	358	100000358	100000118	Mock anti-PSF-A546 8C-S-PSF V2.00	0	5. Mock and anti-PSF-A546_Pos003_S001	00-p6eG2T7z9qoXZnZ5ehJGGF
5.45473	um	Nucleus	0.000	1.000	359	100000359	100000119	Mock anti-PSF-A546 8C-S-PSF V2.00	0	5. Mock and anti-PSF-A546_Pos003_S001	00-p6eG2T7z9qoXZnZ5ehJGGF
7.10626	um	Nucleus	0.000	1.000	360	100000360	100000120	Mock anti-PSF-A546 8C-S-PSF V2.00	0	5. Mock and anti-PSF-A546_Pos003_S001	00-p6eG2T7z9qoXZnZ5ehJGGF
5.27707	um	Nucleus	0.000	1.000	361	100000361	100000121	Mock anti-PSF-A546 8C-S-PSF V2.00	0	5. Mock and anti-PSF-A546_Pos003_S001	00-p6eG2T7z9qoXZnZ5ehJGGF
4.80779	um	Nucleus	0.000	1.000	362	100000362	100000122	Mock anti-PSF-A546 8C-S-PSF V2.00	0	5. Mock and anti-PSF-A546_Pos003_S001	00-p6eG2T7z9qoXZnZ5ehJGGF
4.96499	um	Nucleus	0.000	1.000	363	100000363	100000123	Mock anti-PSF-A546 8C-S-PSF V2.00	0	5. Mock and anti-PSF-A546_Pos003_S001	00-p6eG2T7z9qoXZnZ5ehJGGF
6.16527	um	Nucleus	0.000	1.000	364	100000364	100000124	Mock anti-PSF-A546 8C-S-PSF V2.00	0	5. Mock and anti-PSF-A546_Pos003_S001	00-p6eG2T7z9qoXZnZ5ehJGGF
5.49209	um	Nucleus	0.000	1.000	365	100000365	100000125	Mock anti-PSF-A546 8C-S-PSF V2.00	0	5. Mock and anti-PSF-A546_Pos003_S001	00-p6eG2T7z9qoXZnZ5ehJGGF
6.14296	um	Nucleus	0.000	1.000	366	100000366	100000126	Mock anti-PSF-A546 8C-S-PSF V2.00	0	5. Mock and anti-PSF-A546_Pos003_S001	00-p6eG2T7z9qoXZnZ5ehJGGF
4.97035	um	Nucleus	0.000	1.000	367	100000367	100000127	Mock anti-PSF-A546 8C-S-PSF V2.00	0	5. Mock and anti-PSF-A546_Pos003_S001	00-p6eG2T7z9qoXZnZ5ehJGGF
4.4776	um	Nucleus	0.000	1.000	368	100000368	100000128	Mock anti-PSF-A546 8C-S-PSF V2.00	0	5. Mock and anti-PSF-A546_Pos003_S001	00-p6eG2T7z9qoXZnZ5ehJGGF
5.55001	um	Nucleus	0.000	1.000	369	100000369	100000129	Mock anti-PSF-A546 8C-S-PSF V2.00	0	5. Mock and anti-PSF-A546_Pos003_S001	00-p6eG2T7z9qoXZnZ5ehJGGF
5.05749	um	Nucleus	0.000	1.000	370	100000370	100000130	Mock anti-PSF-A546 8C-S-PSF V2.00	0	5. Mock and anti-PSF-A546_Pos003_S001	00-p6eG2T7z9qoXZnZ5ehJGGF
5.12385	um	Nucleus	0.000	1.000	371	100000371	100000131	Mock anti-PSF-A546 8C-S-PSF V2.00	0	5. Mock and anti-PSF-A546_Pos003_S001	00-p6eG2T7z9qoXZnZ5ehJGGF
5.72605	um	Nucleus	0.000	1.000	372	100000372	100000132	Mock anti-PSF-A546 8C-S-PSF V2.00	0	5. Mock and anti-PSF-A546_Pos003_S001	00-p6eG2T7z9qoXZnZ5ehJGGF
4.90221	um	Nucleus	0.000	1.000	373	100000373	100000133	Mock anti-PSF-A546 8C-S-PSF V2.00	0	5. Mock and anti-PSF-A546_Pos003_S001	00-p6eG2T7z9qoXZnZ5ehJGGF
4.57997	um	Nucleus	0.000	1.000	374	100000374	100000134	Mock anti-PSF-A546 8C-S-PSF V2.00	0	5. Mock and anti-PSF-A546_Pos003_S001	00-p6eG2T7z9qoXZnZ5ehJGGF
7.41311	um	Nucleus	0.000	1.000	375	100000375	100000135	Mock anti-PSF-A546 8C-S-PSF V2.00	0	5. Mock and anti-PSF-A546_Pos003_S001	00-p6eG2T7z9qoXZnZ5ehJGGF
6.33585	um	Nucleus	0.000	1.000	376	100000376	100000136	Mock anti-PSF-A546 8C-S-PSF V2.00	0	5. Mock and anti-PSF-A546_Pos003_S001	00-p6eG2T7z9qoXZnZ5ehJGGF
5.1313	um	Nucleus	0.000	1.000	377	100000377	100000137	Mock anti-PSF-A546 8C-S-PSF V2.00	0	5. Mock and anti-PSF-A546_Pos003_S001	00-p6eG2T7z9qoXZnZ5ehJGGF
6.26847	um	Nucleus	0.000	1.000	378	100000378	100000138	Mock anti-PSF-A546 8C-S-PSF V2.00	0	5. Mock and anti-PSF-A546_Pos003_S001	00-p6eG2T7z9qoXZnZ5ehJGGF
5.06133	um	Nucleus	0.000	1.000	379	100000379	100000139	Mock anti-PSF-A546 8C-S-PSF V2.00	0	5. Mock and anti-PSF-A546_Pos003_S001	00-p6eG2T7z9qoXZnZ5ehJGGF
4.691	um	Nucleus	0.000	1.000	380	100000380	100000140	Mock anti-PSF-A546 8C-S-PSF V2.00	0	5. Mock and anti-PSF-A546_Pos003_S001	00-p6eG2T7z9qoXZnZ5ehJGGF
5.01971	um	Nucleus	0.000	1.000	381	100000381	100000000	Mock anti-PSF-A546 8C-S-PSF V2.00	0	5. Mock and anti-PSF-A546_Pos004_S001	00-ZFedmdMuS2PCGMLv2vrWAh
5.30167	um	Nucleus	0.000	1.000	382	100000382	100000001	Mock anti-PSF-A546 8C-S-PSF V2.00	0	5. Mock and anti-PSF-A546_Pos004_S001	00-ZFedmdMuS2PCGMLv2vrWAh
4.08646	um	Nucleus	0.000	1.000	383	100000383	100000002	Mock anti-PSF-A546 8C-S-PSF V2.00	0	5. Mock and anti-PSF-A546_Pos004_S001	00-ZFedmdMuS2PCGMLv2vrWAh
5.92077	um	Nucleus	0.000	1.000	384	100000384	100000003	Mock anti-PSF-A546 8C-S-PSF V2.00	0	5. Mock and anti-PSF-A546_Pos004_S001	00-ZFedmdMuS2PCGMLv2vrWAh
6.67884	um	Nucleus	0.000	1.000	385	100000385	100000004	Mock anti-PSF-A546 8C-S-PSF V2.00	0	5. Mock and anti-PSF-A546_Pos004_S001	00-ZFedmdMuS2PCGMLv2vrWAh
5.2247	um	Nucleus	0.000	1.000	386	100000386	100000005	Mock anti-PSF-A546 8C-S-PSF V2.00	0	5. Mock and anti-PSF-A546_Pos004_S001	00-ZFedmdMuS2PCGMLv2vrWAh
5.6302	um	Nucleus	0.000	1.000	387	100000387	100000006	Mock anti-PSF-A546 8C-S-PSF V2.00	0	5. Mock and anti-PSF-A546_Pos004_S001	00-ZFedmdMuS2PCGMLv2vrWAh
5.22279	um	Nucleus	0.000	1.000	388	100000388	100000007	Mock anti-PSF-A546 8C-S-PSF V2.00	0	5. Mock and anti-PSF-A546_Pos004_S001	00-ZFedmdMuS2PCGMLv2vrWAh
5.20638	um	Nucleus	0.000	1.000	389	100000389	100000008	Mock anti-PSF-A546 8C-S-PSF V2.00	0	5. Mock and anti-PSF-A546_Pos004_S001	00-ZFedmdMuS2PCGMLv2vrWAh
5.78525	um	Nucleus	0.000	1.000	390	100000390	100000009	Mock anti-PSF-A546 8C-S-PSF V2.00	0	5. Mock and anti-PSF-A546_Pos004_S001	00-ZFedmdMuS2PCGMLv2vrWAh
6.37473	um	Nucleus	0.000	1.000	391	100000391	100000010	Mock anti-PSF-A546 8C-S-PSF V2.00	0	5. Mock and anti-PSF-A546_Pos004_S001	00-ZFedmdMuS2PCGMLv2vrWAh
4.2554	um	Nucleus	0.000	1.000	392	100000392	100000011	Mock anti-PSF-A546 8C-S-PSF V2.00	0	5. Mock and anti-PSF-A546_Pos004_S001	00-ZFedmdMuS2PCGMLv2vrWAh
4.29576	um	Nucleus	0.000	1.000	393	100000393	100000012	Mock anti-PSF-A546 8C-S-PSF V2.00	0	5. Mock and anti-PSF-A546_Pos004_S001	00-ZFedmdMuS2PCGMLv2vrWAh
4.70229	um	Nucleus	0.000	1.000	394	100000394	100000013	Mock anti-PSF-A546 8C-S-PSF V2.00	0	5. Mock and anti-PSF-A546_Pos004_S001	00-ZFedmdMuS2PCGMLv2vrWAh
4.85224	um	Nucleus	0.000	1.000	395	100000395	100000014	Mock anti-PSF-A546 8C-S-PSF V2.00	0	5. Mock and anti-PSF-A546_Pos004_S001	00-ZFedmdMuS2PCGMLv2vrWAh
6.16031	um	Nucleus	0.000	1.000	396	100000396	100000015	Mock anti-PSF-A546 8C-S-PSF V2.00	0	5. Mock and anti-PSF-A546_Pos004_S001	00-ZFedmdMuS2PCGMLv2vrWAh
5.9467	um	Nucleus	0.000	1.000	397	100000397	100000016	Mock anti-PSF-A546 8C-S-PSF V2.00	0	5. Mock and anti-PSF-A546_Pos004_S001	00-ZFedmdMuS2PCGMLv2vrWAh
5.60362	um	Nucleus	0.000	1.000	398	100000398	100000017	Mock anti-PSF-A546 8C-S-PSF V2.00	0	5. Mock and anti-PSF-A546_Pos004_S001	00-ZFedmdMuS2PCGMLv2vrWAh
6.25242	um	Nucleus	0.000	1.000	399	100000399	100000018	Mock anti-PSF-A546 8C-S-PSF V2.00	0	5. Mock and anti-PSF-A546_Pos004_S001	00-ZFedmdMuS2PCGMLv2vrWAh
6.57576	um	Nucleus	0.000	1.000	400	100000400	100000019	Mock anti-PSF-A546 8C-S-PSF V2.00	0	5. Mock and anti-PSF-A546_Pos004_S001	00-ZFedmdMuS2PCGMLv2vrWAh
6.13453	um	Nucleus	0.000	1.000	401	100000401	100000020	Mock anti-PSF-A546 8C-S-PSF V2.00	0	5. Mock and anti-PSF-A546_Pos004_S001	00-ZFedmdMuS2PCGMLv2vrWAh
5.63306	um	Nucleus	0.000	1.000	402	100000402	100000021	Mock anti-PSF-A546 8C-S-PSF V2.00	0	5. Mock and anti-PSF-A546_Pos004_S001	00-ZFedmdMuS2PCGMLv2vrWAh
5.43927	um	Nucleus	0.000	1.000	403	100000403	100000022	Mock anti-PSF-A546 8C-S-PSF V2.00	0	5. Mock and anti-PSF-A546_Pos004_S001	00-ZFedmdMuS2PCGMLv2vrWAh
5.27201	um	Nucleus	0.000	1.000	404	100000404	100000023	Mock anti-PSF-A546 8C-S-PSF V2.00	0	5. Mock and anti-PSF-A546_Pos004_S001	00-ZFedmdMuS2PCGMLv2vrWAh
6.01441	um	Nucleus	0.000	1.000	405	100000405	100000024	Mock anti-PSF-A546 8C-S-PSF V2.00	0	5. Mock and anti-PSF-A546_Pos004_S001	00-ZFedmdMuS2PCGMLv2vrWAh
7.44375	um	Nucleus	0.000	1.000	406	100000406	100000025	Mock anti-PSF-A546 8C-S-PSF V2.00	0	5. Mock and anti-PSF-A546_Pos004_S001	00-ZFedmdMuS2PCGMLv2vrWAh
4.91848	um	Nucleus	0.000	1.000	407	100000407	100000026	Mock anti-PSF-A546 8C-S-PSF V2.00	0	5. Mock and anti-PSF-A546_Pos004_S001	00-ZFedmdMuS2PCGMLv2vrWAh
4.67452	um	Nucleus	0.000	1.000	408	100000408	100000027	Mock anti-PSF-A546 8C-S-PSF V2.00	0	5. Mock and anti-PSF-A546_Pos004_S001	00-ZFedmdMuS2PCGMLv2vrWAh
6.28828	um	Nucleus	0.000	1.000	409	100000409	100000028	Mock anti-PSF-A546 8C-S-PSF V2.00	0	5. Mock and anti-PSF-A546_Pos004_S001	00-ZFedmdMuS2PCGMLv2vrWAh
5.27696	um	Nucleus	0.000	1.000	410	100000410	100000029	Mock anti-PSF-A546 8C-S-PSF V2.00	0	5. Mock and anti-PSF-A546_Pos004_S001	00-ZFedmdMuS2PCGMLv2vrWAh
4.96808	um	Nucleus	0.000	1.000	411	100000411	100000030	Mock anti-PSF-A546 8C-S-PSF V2.00	0	5. Mock and anti-PSF-A546_Pos004_S001	00-ZFedmdMuS2PCGMLv2vrWAh
4.62801	um	Nucleus	0.000	1.000	412	100000412	100000031	Mock anti-PSF-A546 8C-S-PSF V2.00	0	5. Mock and anti-PSF-A546_Pos004_S001	00-ZFedmdMuS2PCGMLv2vrWAh
4.67899	um	Nucleus	0.000	1.000	413	100000413	100000032	Mock anti-PSF-A546 8C-S-PSF V2.00	0	5. Mock and anti-PSF-A546_Pos004_S001	00-ZFedmdMuS2PCGMLv2vrWAh
8.75979	um	Nucleus	0.000	1.000	414	100000414	100000033	Mock anti-PSF-A546 8C-S-PSF V2.00	0	5. Mock and anti-PSF-A546_Pos004_S001	00-ZFedmdMuS2PCGMLv2vrWAh
5.00041	um	Nucleus	0.000	1.000	415	100000415	100000034	Mock anti-PSF-A546 8C-S-PSF V2.00	0	5. Mock and anti-PSF-A546_Pos004_S001	00-ZFedmdMuS2PCGMLv2vrWAh
5.32596	um	Nucleus	0.000	1.000	416	100000416	100000035	Mock anti-PSF-A546 8C-S-PSF V2.00	0	5. Mock and anti-PSF-A546_Pos004_S001	00-ZFedmdMuS2PCGMLv2vrWAh
5.57082	um	Nucleus	0.000	1.000	417	100000417	100000036	Mock anti-PSF-A546 8C-S-PSF V2.00	0	5. Mock and anti-PSF-A546_Pos004_S001	00-ZFedmdMuS2PCGMLv2vrWAh
5.43332	um	Nucleus	0.000	1.000	418	100000418	100000037	Mock anti-PSF-A546 8C-S-PSF V2.00	0	5. Mock and anti-PSF-A546_Pos004_S001	00-ZFedmdMuS2PCGMLv2vrWAh
7.46488	um	Nucleus	0.000	1.000	419	100000419	100000038	Mock anti-PSF-A546 8C-S-PSF V2.00	0	5. Mock and anti-PSF-A546_Pos004_S001	00-ZFedmdMuS2PCGMLv2vrWAh
4.18702	um	Nucleus	0.000	1.000	420	100000420	100000039	Mock anti-PSF-A546 8C-S-PSF V2.00	0	5. Mock and anti-PSF-A546_Pos004_S001	00-ZFedmdMuS2PCGMLv2vrWAh
5.26524	um	Nucleus	0.000	1.000	421	100000421	100000040	Mock anti-PSF-A546 8C-S-PSF V2.00	0	5. Mock and anti-PSF-A546_Pos004_S001	00-ZFedmdMuS2PCGMLv2vrWAh
7.73243	um	Nucleus	0.000	1.000	422	100000422	100000041	Mock anti-PSF-A546 8C-S-PSF V2.00	0	5. Mock and anti-PSF-A546_Pos004_S001	00-ZFedmdMuS2PCGMLv2vrWAh
6.84748	um	Nucleus	0.000	1.000	423	100000423	100000042	Mock anti-PSF-A546 8C-S-PSF V2.00	0	5. Mock and anti-PSF-A546_Pos004_S001	00-ZFedmdMuS2PCGMLv2vrWAh
6.67761	um	Nucleus	0.000	1.000	424	100000424	100000043	Mock anti-PSF-A546 8C-S-PSF V2.00	0	5. Mock and anti-PSF-A546_Pos004_S001	00-ZFedmdMuS2PCGMLv2vrWAh
5.42426	um	Nucleus	0.000	1.000	425	100000425	100000044	Mock anti-PSF-A546 8C-S-PSF V2.00	0	5. Mock and anti-PSF-A546_Pos004_S001	00-ZFedmdMuS2PCGMLv2vrWAh
5.39138	um	Nucleus	0.000	1.000	426	100000426	100000045	Mock anti-PSF-A546 8C-S-PSF V2.00	0	5. Mock and anti-PSF-A546_Pos004_S001	00-ZFedmdMuS2PCGMLv2vrWAh
4.47795	um	Nucleus	0.000	1.000	427	100000427	100000046	Mock anti-PSF-A546 8C-S-PSF V2.00	0	5. Mock and anti-PSF-A546_Pos004_S001	00-ZFedmdMuS2PCGMLv2vrWAh
4.84224	um	Nucleus	0.000	1.000	428	100000428	100000047	Mock anti-PSF-A546 8C-S-PSF V2.00	0	5. Mock and anti-PSF-A546_Pos004_S001	00-ZFedmdMuS2PCGMLv2vrWAh
5.7136	um	Nucleus	0.000	1.000	429	100000429	100000048	Mock anti-PSF-A546 8C-S-PSF V2.00	0	5. Mock and anti-PSF-A546_Pos004_S001	00-ZFedmdMuS2PCGMLv2vrWAh
5.66504	um	Nucleus	0.000	1.000	430	100000430	100000049	Mock anti-PSF-A546 8C-S-PSF V2.00	0	5. Mock and anti-PSF-A546_Pos004_S001	00-ZFedmdMuS2PCGMLv2vrWAh
6.44477	um	Nucleus	0.000	1.000	431	100000431	100000050	Mock anti-PSF-A546 8C-S-PSF V2.00	0	5. Mock and anti-PSF-A546_Pos004_S001	00-ZFedmdMuS2PCGMLv2vrWAh
4.98135	um	Nucleus	0.000	1.000	432	100000432	100000051	Mock anti-PSF-A546 8C-S-PSF V2.00	0	5. Mock and anti-PSF-A546_Pos004_S001	00-ZFedmdMuS2PCGMLv2vrWAh
3.97153	um	Nucleus	0.000	1.000	433	100000433	100000052	Mock anti-PSF-A546 8C-S-PSF V2.00	0	5. Mock and anti-PSF-A546_Pos004_S001	00-ZFedmdMuS2PCGMLv2vrWAh
6.68734	um	Nucleus	0.000	1.000	434	100000434	100000053	Mock anti-PSF-A546 8C-S-PSF V2.00	0	5. Mock and anti-PSF-A546_Pos004_S001	00-ZFedmdMuS2PCGMLv2vrWAh
5.64558	um	Nucleus	0.000	1.000	435	100000435	100000054	Mock anti-PSF-A546 8C-S-PSF V2.00	0	5. Mock and anti-PSF-A546_Pos004_S001	00-ZFedmdMuS2PCGMLv2vrWAh
5.85608	um	Nucleus	0.000	1.000	436	100000436	100000055	Mock anti-PSF-A546 8C-S-PSF V2.00	0	5. Mock and anti-PSF-A546_Pos004_S001	00-ZFedmdMuS2PCGMLv2vrWAh
6.44755	um	Nucleus	0.000	1.000	437	100000437	100000056	Mock anti-PSF-A546 8C-S-PSF V2.00	0	5. Mock and anti-PSF-A546_Pos004_S001	00-ZFedmdMuS2PCGMLv2vrWAh
8.31633	um	Nucleus	0.000	1.000	438	100000438	100000057	Mock anti-PSF-A546 8C-S-PSF V2.00	0	5. Mock and anti-PSF-A546_Pos004_S001	00-ZFedmdMuS2PCGMLv2vrWAh
7.03885	um	Nucleus	0.000	1.000	439	100000439	100000058	Mock anti-PSF-A546 8C-S-PSF V2.00	0	5. Mock and anti-PSF-A546_Pos004_S001	00-ZFedmdMuS2PCGMLv2vrWAh
5.99652	um	Nucleus	0.000	1.000	440	100000440	100000059	Mock anti-PSF-A546 8C-S-PSF V2.00	0	5. Mock and anti-PSF-A546_Pos004_S001	00-ZFedmdMuS2PCGMLv2vrWAh
6.75201	um	Nucleus	0.000	1.000	441	100000441	100000060	Mock anti-PSF-A546 8C-S-PSF V2.00	0	5. Mock and anti-PSF-A546_Pos004_S001	00-ZFedmdMuS2PCGMLv2vrWAh
4.93888	um	Nucleus	0.000	1.000	442	100000442	100000061	Mock anti-PSF-A546 8C-S-PSF V2.00	0	5. Mock and anti-PSF-A546_Pos004_S001	00-ZFedmdMuS2PCGMLv2vrWAh
4.68137	um	Nucleus	0.000	1.000	443	100000443	100000062	Mock anti-PSF-A546 8C-S-PSF V2.00	0	5. Mock and anti-PSF-A546_Pos004_S001	00-ZFedmdMuS2PCGMLv2vrWAh
5.61241	um	Nucleus	0.000	1.000	444	100000444	100000063	Mock anti-PSF-A546 8C-S-PSF V2.00	0	5. Mock and anti-PSF-A546_Pos004_S001	00-ZFedmdMuS2PCGMLv2vrWAh
4.72489	um	Nucleus	0.000	1.000	445	100000445	100000064	Mock anti-PSF-A546 8C-S-PSF V2.00	0	5. Mock and anti-PSF-A546_Pos004_S001	00-ZFedmdMuS2PCGMLv2vrWAh
6.3018	um	Nucleus	0.000	1.000	446	100000446	100000065	Mock anti-PSF-A546 8C-S-PSF V2.00	0	5. Mock and anti-PSF-A546_Pos004_S001	00-ZFedmdMuS2PCGMLv2vrWAh
5.00547	um	Nucleus	0.000	1.000	447	100000447	100000066	Mock anti-PSF-A546 8C-S-PSF V2.00	0	5. Mock and anti-PSF-A546_Pos004_S001	00-ZFedmdMuS2PCGMLv2vrWAh
5.00475	um	Nucleus	0.000	1.000	448	100000448	100000067	Mock anti-PSF-A546 8C-S-PSF V2.00	0	5. Mock and anti-PSF-A546_Pos004_S001	00-ZFedmdMuS2PCGMLv2vrWAh
4.89582	um	Nucleus	0.000	1.000	449	100000449	100000068	Mock anti-PSF-A546 8C-S-PSF V2.00	0	5. Mock and anti-PSF-A546_Pos004_S001	00-ZFedmdMuS2PCGMLv2vrWAh
4.56025	um	Nucleus	0.000	1.000	450	100000450	100000069	Mock anti-PSF-A546 8C-S-PSF V2.00	0	5. Mock and anti-PSF-A546_Pos004_S001	00-ZFedmdMuS2PCGMLv2vrWAh
5.27644	um	Nucleus	0.000	1.000	451	100000451	100000070	Mock anti-PSF-A546 8C-S-PSF V2.00	0	5. Mock and anti-PSF-A546_Pos004_S001	00-ZFedmdMuS2PCGMLv2vrWAh
5.95938	um	Nucleus	0.000	1.000	452	100000452	100000071	Mock anti-PSF-A546 8C-S-PSF V2.00	0	5. Mock and anti-PSF-A546_Pos004_S001	00-ZFedmdMuS2PCGMLv2vrWAh
5.61151	um	Nucleus	0.000	1.000	453	100000453	100000072	Mock anti-PSF-A546 8C-S-PSF V2.00	0	5. Mock and anti-PSF-A546_Pos004_S001	00-ZFedmdMuS2PCGMLv2vrWAh
6.36276	um	Nucleus	0.000	1.000	454	100000454	100000073	Mock anti-PSF-A546 8C-S-PSF V2.00	0	5. Mock and anti-PSF-A546_Pos004_S001	00-ZFedmdMuS2PCGMLv2vrWAh
7.6736	um	Nucleus	0.000	1.000	455	100000455	100000074	Mock anti-PSF-A546 8C-S-PSF V2.00	0	5. Mock and anti-PSF-A546_Pos004_S001	00-ZFedmdMuS2PCGMLv2vrWAh
6.34639	um	Nucleus	0.000	1.000	456	100000456	100000075	Mock anti-PSF-A546 8C-S-PSF V2.00	0	5. Mock and anti-PSF-A546_Pos004_S001	00-ZFedmdMuS2PCGMLv2vrWAh
6.69294	um	Nucleus	0.000	1.000	457	100000457	100000076	Mock anti-PSF-A546 8C-S-PSF V2.00	0	5. Mock and anti-PSF-A546_Pos004_S001	00-ZFedmdMuS2PCGMLv2vrWAh
7.1208	um	Nucleus	0.000	1.000	458	100000458	100000077	Mock anti-PSF-A546 8C-S-PSF V2.00	0	5. Mock and anti-PSF-A546_Pos004_S001	00-ZFedmdMuS2PCGMLv2vrWAh
4.74353	um	Nucleus	0.000	1.000	459	100000459	100000078	Mock anti-PSF-A546 8C-S-PSF V2.00	0	5. Mock and anti-PSF-A546_Pos004_S001	00-ZFedmdMuS2PCGMLv2vrWAh
8.22611	um	Nucleus	0.000	1.000	460	100000460	100000079	Mock anti-PSF-A546 8C-S-PSF V2.00	0	5. Mock and anti-PSF-A546_Pos004_S001	00-ZFedmdMuS2PCGMLv2vrWAh
9.14784	um	Nucleus	0.000	1.000	461	100000461	100000080	Mock anti-PSF-A546 8C-S-PSF V2.00	0	5. Mock and anti-PSF-A546_Pos004_S001	00-ZFedmdMuS2PCGMLv2vrWAh
8.73183	um	Nucleus	0.000	1.000	462	100000462	100000081	Mock anti-PSF-A546 8C-S-PSF V2.00	0	5. Mock and anti-PSF-A546_Pos004_S001	00-ZFedmdMuS2PCGMLv2vrWAh
9.23915	um	Nucleus	0.000	1.000	463	100000463	100000082	Mock anti-PSF-A546 8C-S-PSF V2.00	0	5. Mock and anti-PSF-A546_Pos004_S001	00-ZFedmdMuS2PCGMLv2vrWAh
5.25751	um	Nucleus	0.000	1.000	464	100000464	100000000	Mock anti-PSF-A546 8C-S-PSF V2.00	0	5. Mock and anti-PSF-A546_Pos005_S001	00-YuLEh88P4WBu5sWvLaR88Q
7.49872	um	Nucleus	0.000	1.000	465	100000465	100000001	Mock anti-PSF-A546 8C-S-PSF V2.00	0	5. Mock and anti-PSF-A546_Pos005_S001	00-YuLEh88P4WBu5sWvLaR88Q
5.12347	um	Nucleus	0.000	1.000	466	100000466	100000002	Mock anti-PSF-A546 8C-S-PSF V2.00	0	5. Mock and anti-PSF-A546_Pos005_S001	00-YuLEh88P4WBu5sWvLaR88Q
3.84861	um	Nucleus	0.000	1.000	467	100000467	100000003	Mock anti-PSF-A546 8C-S-PSF V2.00	0	5. Mock and anti-PSF-A546_Pos005_S001	00-YuLEh88P4WBu5sWvLaR88Q
4.11732	um	Nucleus	0.000	1.000	468	100000468	100000004	Mock anti-PSF-A546 8C-S-PSF V2.00	0	5. Mock and anti-PSF-A546_Pos005_S001	00-YuLEh88P4WBu5sWvLaR88Q
5.16729	um	Nucleus	0.000	1.000	469	100000469	100000005	Mock anti-PSF-A546 8C-S-PSF V2.00	0	5. Mock and anti-PSF-A546_Pos005_S001	00-YuLEh88P4WBu5sWvLaR88Q
5.92549	um	Nucleus	0.000	1.000	470	100000470	100000006	Mock anti-PSF-A546 8C-S-PSF V2.00	0	5. Mock and anti-PSF-A546_Pos005_S001	00-YuLEh88P4WBu5sWvLaR88Q
4.11882	um	Nucleus	0.000	1.000	471	100000471	100000007	Mock anti-PSF-A546 8C-S-PSF V2.00	0	5. Mock and anti-PSF-A546_Pos005_S001	00-YuLEh88P4WBu5sWvLaR88Q
4.20823	um	Nucleus	0.000	1.000	472	100000472	100000008	Mock anti-PSF-A546 8C-S-PSF V2.00	0	5. Mock and anti-PSF-A546_Pos005_S001	00-YuLEh88P4WBu5sWvLaR88Q
5.27965	um	Nucleus	0.000	1.000	473	100000473	100000009	Mock anti-PSF-A546 8C-S-PSF V2.00	0	5. Mock and anti-PSF-A546_Pos005_S001	00-YuLEh88P4WBu5sWvLaR88Q
4.81439	um	Nucleus	0.000	1.000	474	100000474	100000010	Mock anti-PSF-A546 8C-S-PSF V2.00	0	5. Mock and anti-PSF-A546_Pos005_S001	00-YuLEh88P4WBu5sWvLaR88Q
7.32289	um	Nucleus	0.000	1.000	475	100000475	100000011	Mock anti-PSF-A546 8C-S-PSF V2.00	0	5. Mock and anti-PSF-A546_Pos005_S001	00-YuLEh88P4WBu5sWvLaR88Q
5.33096	um	Nucleus	0.000	1.000	476	100000476	100000012	Mock anti-PSF-A546 8C-S-PSF V2.00	0	5. Mock and anti-PSF-A546_Pos005_S001	00-YuLEh88P4WBu5sWvLaR88Q
6.78338	um	Nucleus	0.000	1.000	477	100000477	100000013	Mock anti-PSF-A546 8C-S-PSF V2.00	0	5. Mock and anti-PSF-A546_Pos005_S001	00-YuLEh88P4WBu5sWvLaR88Q
5.83287	um	Nucleus	0.000	1.000	478	100000478	100000014	Mock anti-PSF-A546 8C-S-PSF V2.00	0	5. Mock and anti-PSF-A546_Pos005_S001	00-YuLEh88P4WBu5sWvLaR88Q
5.06818	um	Nucleus	0.000	1.000	479	100000479	100000015	Mock anti-PSF-A546 8C-S-PSF V2.00	0	5. Mock and anti-PSF-A546_Pos005_S001	00-YuLEh88P4WBu5sWvLaR88Q
6.79795	um	Nucleus	0.000	1.000	480	100000480	100000016	Mock anti-PSF-A546 8C-S-PSF V2.00	0	5. Mock and anti-PSF-A546_Pos005_S001	00-YuLEh88P4WBu5sWvLaR88Q
5.08729	um	Nucleus	0.000	1.000	481	100000481	100000017	Mock anti-PSF-A546 8C-S-PSF V2.00	0	5. Mock and anti-PSF-A546_Pos005_S001	00-YuLEh88P4WBu5sWvLaR88Q
6.0503	um	Nucleus	0.000	1.000	482	100000482	100000018	Mock anti-PSF-A546 8C-S-PSF V2.00	0	5. Mock and anti-PSF-A546_Pos005_S001	00-YuLEh88P4WBu5sWvLaR88Q
5.66501	um	Nucleus	0.000	1.000	483	100000483	100000019	Mock anti-PSF-A546 8C-S-PSF V2.00	0	5. Mock and anti-PSF-A546_Pos005_S001	00-YuLEh88P4WBu5sWvLaR88Q
6.09542	um	Nucleus	0.000	1.000	484	100000484	100000020	Mock anti-PSF-A546 8C-S-PSF V2.00	0	5. Mock and anti-PSF-A546_Pos005_S001	00-YuLEh88P4WBu5sWvLaR88Q
8.18818	um	Nucleus	0.000	1.000	485	100000485	100000021	Mock anti-PSF-A546 8C-S-PSF V2.00	0	5. Mock and anti-PSF-A546_Pos005_S001	00-YuLEh88P4WBu5sWvLaR88Q
5.17449	um	Nucleus	0.000	1.000	486	100000486	100000022	Mock anti-PSF-A546 8C-S-PSF V2.00	0	5. Mock and anti-PSF-A546_Pos005_S001	00-YuLEh88P4WBu5sWvLaR88Q
6.99928	um	Nucleus	0.000	1.000	487	100000487	100000023	Mock anti-PSF-A546 8C-S-PSF V2.00	0	5. Mock and anti-PSF-A546_Pos005_S001	00-YuLEh88P4WBu5sWvLaR88Q
4.0756	um	Nucleus	0.000	1.000	488	100000488	100000024	Mock anti-PSF-A546 8C-S-PSF V2.00	0	5. Mock and anti-PSF-A546_Pos005_S001	00-YuLEh88P4WBu5sWvLaR88Q
6.30073	um	Nucleus	0.000	1.000	489	100000489	100000025	Mock anti-PSF-A546 8C-S-PSF V2.00	0	5. Mock and anti-PSF-A546_Pos005_S001	00-YuLEh88P4WBu5sWvLaR88Q
4.89614	um	Nucleus	0.000	1.000	490	100000490	100000026	Mock anti-PSF-A546 8C-S-PSF V2.00	0	5. Mock and anti-PSF-A546_Pos005_S001	00-YuLEh88P4WBu5sWvLaR88Q
7.13991	um	Nucleus	0.000	1.000	491	100000491	100000027	Mock anti-PSF-A546 8C-S-PSF V2.00	0	5. Mock and anti-PSF-A546_Pos005_S001	00-YuLEh88P4WBu5sWvLaR88Q
4.87752	um	Nucleus	0.000	1.000	492	100000492	100000028	Mock anti-PSF-A546 8C-S-PSF V2.00	0	5. Mock and anti-PSF-A546_Pos005_S001	00-YuLEh88P4WBu5sWvLaR88Q
8.0795	um	Nucleus	0.000	1.000	493	100000493	100000029	Mock anti-PSF-A546 8C-S-PSF V2.00	0	5. Mock and anti-PSF-A546_Pos005_S001	00-YuLEh88P4WBu5sWvLaR88Q
4.14535	um	Nucleus	0.000	1.000	494	100000494	100000030	Mock anti-PSF-A546 8C-S-PSF V2.00	0	5. Mock and anti-PSF-A546_Pos005_S001	00-YuLEh88P4WBu5sWvLaR88Q
5.28287	um	Nucleus	0.000	1.000	495	100000495	100000031	Mock anti-PSF-A546 8C-S-PSF V2.00	0	5. Mock and anti-PSF-A546_Pos005_S001	00-YuLEh88P4WBu5sWvLaR88Q
5.70392	um	Nucleus	0.000	1.000	496	100000496	100000032	Mock anti-PSF-A546 8C-S-PSF V2.00	0	5. Mock and anti-PSF-A546_Pos005_S001	00-YuLEh88P4WBu5sWvLaR88Q
4.99608	um	Nucleus	0.000	1.000	497	100000497	100000033	Mock anti-PSF-A546 8C-S-PSF V2.00	0	5. Mock and anti-PSF-A546_Pos005_S001	00-YuLEh88P4WBu5sWvLaR88Q
6.3673	um	Nucleus	0.000	1.000	498	100000498	100000034	Mock anti-PSF-A546 8C-S-PSF V2.00	0	5. Mock and anti-PSF-A546_Pos005_S001	00-YuLEh88P4WBu5sWvLaR88Q
6.73633	um	Nucleus	0.000	1.000	499	100000499	100000035	Mock anti-PSF-A546 8C-S-PSF V2.00	0	5. Mock and anti-PSF-A546_Pos005_S001	00-YuLEh88P4WBu5sWvLaR88Q
4.87869	um	Nucleus	0.000	1.000	500	100000500	100000036	Mock anti-PSF-A546 8C-S-PSF V2.00	0	5. Mock and anti-PSF-A546_Pos005_S001	00-YuLEh88P4WBu5sWvLaR88Q
4.7842	um	Nucleus	0.000	1.000	501	100000501	100000037	Mock anti-PSF-A546 8C-S-PSF V2.00	0	5. Mock and anti-PSF-A546_Pos005_S001	00-YuLEh88P4WBu5sWvLaR88Q
5.56819	um	Nucleus	0.000	1.000	502	100000502	100000038	Mock anti-PSF-A546 8C-S-PSF V2.00	0	5. Mock and anti-PSF-A546_Pos005_S001	00-YuLEh88P4WBu5sWvLaR88Q
5.25141	um	Nucleus	0.000	1.000	503	100000503	100000039	Mock anti-PSF-A546 8C-S-PSF V2.00	0	5. Mock and anti-PSF-A546_Pos005_S001	00-YuLEh88P4WBu5sWvLaR88Q
4.8068	um	Nucleus	0.000	1.000	504	100000504	100000040	Mock anti-PSF-A546 8C-S-PSF V2.00	0	5. Mock and anti-PSF-A546_Pos005_S001	00-YuLEh88P4WBu5sWvLaR88Q
5.37021	um	Nucleus	0.000	1.000	505	100000505	100000041	Mock anti-PSF-A546 8C-S-PSF V2.00	0	5. Mock and anti-PSF-A546_Pos005_S001	00-YuLEh88P4WBu5sWvLaR88Q
4.81114	um	Nucleus	0.000	1.000	506	100000506	100000042	Mock anti-PSF-A546 8C-S-PSF V2.00	0	5. Mock and anti-PSF-A546_Pos005_S001	00-YuLEh88P4WBu5sWvLaR88Q
5.55257	um	Nucleus	0.000	1.000	507	100000507	100000043	Mock anti-PSF-A546 8C-S-PSF V2.00	0	5. Mock and anti-PSF-A546_Pos005_S001	00-YuLEh88P4WBu5sWvLaR88Q
5.6882	um	Nucleus	0.000	1.000	508	100000508	100000044	Mock anti-PSF-A546 8C-S-PSF V2.00	0	5. Mock and anti-PSF-A546_Pos005_S001	00-YuLEh88P4WBu5sWvLaR88Q
5.02554	um	Nucleus	0.000	1.000	509	100000509	100000045	Mock anti-PSF-A546 8C-S-PSF V2.00	0	5. Mock and anti-PSF-A546_Pos005_S001	00-YuLEh88P4WBu5sWvLaR88Q
4.54309	um	Nucleus	0.000	1.000	510	100000510	100000046	Mock anti-PSF-A546 8C-S-PSF V2.00	0	5. Mock and anti-PSF-A546_Pos005_S001	00-YuLEh88P4WBu5sWvLaR88Q
5.07732	um	Nucleus	0.000	1.000	511	100000511	100000047	Mock anti-PSF-A546 8C-S-PSF V2.00	0	5. Mock and anti-PSF-A546_Pos005_S001	00-YuLEh88P4WBu5sWvLaR88Q
5.12452	um	Nucleus	0.000	1.000	512	100000512	100000048	Mock anti-PSF-A546 8C-S-PSF V2.00	0	5. Mock and anti-PSF-A546_Pos005_S001	00-YuLEh88P4WBu5sWvLaR88Q
3.90979	um	Nucleus	0.000	1.000	513	100000513	100000049	Mock anti-PSF-A546 8C-S-PSF V2.00	0	5. Mock and anti-PSF-A546_Pos005_S001	00-YuLEh88P4WBu5sWvLaR88Q
5.83745	um	Nucleus	0.000	1.000	514	100000514	100000050	Mock anti-PSF-A546 8C-S-PSF V2.00	0	5. Mock and anti-PSF-A546_Pos005_S001	00-YuLEh88P4WBu5sWvLaR88Q
6.91869	um	Nucleus	0.000	1.000	515	100000515	100000051	Mock anti-PSF-A546 8C-S-PSF V2.00	0	5. Mock and anti-PSF-A546_Pos005_S001	00-YuLEh88P4WBu5sWvLaR88Q
7.1463	um	Nucleus	0.000	1.000	516	100000516	100000052	Mock anti-PSF-A546 8C-S-PSF V2.00	0	5. Mock and anti-PSF-A546_Pos005_S001	00-YuLEh88P4WBu5sWvLaR88Q
7.27225	um	Nucleus	0.000	1.000	517	100000517	100000053	Mock anti-PSF-A546 8C-S-PSF V2.00	0	5. Mock and anti-PSF-A546_Pos005_S001	00-YuLEh88P4WBu5sWvLaR88Q
7.86776	um	Nucleus	0.000	1.000	518	100000518	100000054	Mock anti-PSF-A546 8C-S-PSF V2.00	0	5. Mock and anti-PSF-A546_Pos005_S001	00-YuLEh88P4WBu5sWvLaR88Q
6.81702	um	Nucleus	0.000	1.000	519	100000519	100000055	Mock anti-PSF-A546 8C-S-PSF V2.00	0	5. Mock and anti-PSF-A546_Pos005_S001	00-YuLEh88P4WBu5sWvLaR88Q
4.06828	um	Nucleus	0.000	1.000	520	100000520	100000056	Mock anti-PSF-A546 8C-S-PSF V2.00	0	5. Mock and anti-PSF-A546_Pos005_S001	00-YuLEh88P4WBu5sWvLaR88Q
6.11071	um	Nucleus	0.000	1.000	521	100000521	100000057	Mock anti-PSF-A546 8C-S-PSF V2.00	0	5. Mock and anti-PSF-A546_Pos005_S001	00-YuLEh88P4WBu5sWvLaR88Q
4.00655	um	Nucleus	0.000	1.000	522	100000522	100000058	Mock anti-PSF-A546 8C-S-PSF V2.00	0	5. Mock and anti-PSF-A546_Pos005_S001	00-YuLEh88P4WBu5sWvLaR88Q
7.07623	um	Nucleus	0.000	1.000	523	100000523	100000059	Mock anti-PSF-A546 8C-S-PSF V2.00	0	5. Mock and anti-PSF-A546_Pos005_S001	00-YuLEh88P4WBu5sWvLaR88Q
4.44753	um	Nucleus	0.000	1.000	524	100000524	100000060	Mock anti-PSF-A546 8C-S-PSF V2.00	0	5. Mock and anti-PSF-A546_Pos005_S001	00-YuLEh88P4WBu5sWvLaR88Q
4.61372	um	Nucleus	0.000	1.000	525	100000525	100000061	Mock anti-PSF-A546 8C-S-PSF V2.00	0	5. Mock and anti-PSF-A546_Pos005_S001	00-YuLEh88P4WBu5sWvLaR88Q
5.09448	um	Nucleus	0.000	1.000	526	100000526	100000062	Mock anti-PSF-A546 8C-S-PSF V2.00	0	5. Mock and anti-PSF-A546_Pos005_S001	00-YuLEh88P4WBu5sWvLaR88Q
5.48673	um	Nucleus	0.000	1.000	527	100000527	100000063	Mock anti-PSF-A546 8C-S-PSF V2.00	0	5. Mock and anti-PSF-A546_Pos005_S001	00-YuLEh88P4WBu5sWvLaR88Q
5.21079	um	Nucleus	0.000	1.000	528	100000528	100000064	Mock anti-PSF-A546 8C-S-PSF V2.00	0	5. Mock and anti-PSF-A546_Pos005_S001	00-YuLEh88P4WBu5sWvLaR88Q
4.03416	um	Nucleus	0.000	1.000	529	100000529	100000065	Mock anti-PSF-A546 8C-S-PSF V2.00	0	5. Mock and anti-PSF-A546_Pos005_S001	00-YuLEh88P4WBu5sWvLaR88Q
5.21031	um	Nucleus	0.000	1.000	530	100000530	100000066	Mock anti-PSF-A546 8C-S-PSF V2.00	0	5. Mock and anti-PSF-A546_Pos005_S001	00-YuLEh88P4WBu5sWvLaR88Q
6.39743	um	Nucleus	0.000	1.000	531	100000531	100000067	Mock anti-PSF-A546 8C-S-PSF V2.00	0	5. Mock and anti-PSF-A546_Pos005_S001	00-YuLEh88P4WBu5sWvLaR88Q
5.3367	um	Nucleus	0.000	1.000	532	100000532	100000068	Mock anti-PSF-A546 8C-S-PSF V2.00	0	5. Mock and anti-PSF-A546_Pos005_S001	00-YuLEh88P4WBu5sWvLaR88Q
5.40967	um	Nucleus	0.000	1.000	533	100000533	100000069	Mock anti-PSF-A546 8C-S-PSF V2.00	0	5. Mock and anti-PSF-A546_Pos005_S001	00-YuLEh88P4WBu5sWvLaR88Q
4.64877	um	Nucleus	0.000	1.000	534	100000534	100000070	Mock anti-PSF-A546 8C-S-PSF V2.00	0	5. Mock and anti-PSF-A546_Pos005_S001	00-YuLEh88P4WBu5sWvLaR88Q
7.68655	um	Nucleus	0.000	1.000	535	100000535	100000071	Mock anti-PSF-A546 8C-S-PSF V2.00	0	5. Mock and anti-PSF-A546_Pos005_S001	00-YuLEh88P4WBu5sWvLaR88Q
6.79662	um	Nucleus	0.000	1.000	536	100000536	100000072	Mock anti-PSF-A546 8C-S-PSF V2.00	0	5. Mock and anti-PSF-A546_Pos005_S001	00-YuLEh88P4WBu5sWvLaR88Q
4.64655	um	Nucleus	0.000	1.000	537	100000537	100000073	Mock anti-PSF-A546 8C-S-PSF V2.00	0	5. Mock and anti-PSF-A546_Pos005_S001	00-YuLEh88P4WBu5sWvLaR88Q
4.0707	um	Nucleus	0.000	1.000	538	100000538	100000074	Mock anti-PSF-A546 8C-S-PSF V2.00	0	5. Mock and anti-PSF-A546_Pos005_S001	00-YuLEh88P4WBu5sWvLaR88Q
4.82677	um	Nucleus	0.000	1.000	539	100000539	100000075	Mock anti-PSF-A546 8C-S-PSF V2.00	0	5. Mock and anti-PSF-A546_Pos005_S001	00-YuLEh88P4WBu5sWvLaR88Q
7.23137	um	Nucleus	0.000	1.000	540	100000540	100000076	Mock anti-PSF-A546 8C-S-PSF V2.00	0	5. Mock and anti-PSF-A546_Pos005_S001	00-YuLEh88P4WBu5sWvLaR88Q
4.95075	um	Nucleus	0.000	1.000	541	100000541	100000077	Mock anti-PSF-A546 8C-S-PSF V2.00	0	5. Mock and anti-PSF-A546_Pos005_S001	00-YuLEh88P4WBu5sWvLaR88Q
5.34006	um	Nucleus	0.000	1.000	542	100000542	100000078	Mock anti-PSF-A546 8C-S-PSF V2.00	0	5. Mock and anti-PSF-A546_Pos005_S001	00-YuLEh88P4WBu5sWvLaR88Q
6.9461	um	Nucleus	0.000	1.000	543	100000543	100000079	Mock anti-PSF-A546 8C-S-PSF V2.00	0	5. Mock and anti-PSF-A546_Pos005_S001	00-YuLEh88P4WBu5sWvLaR88Q
4.49335	um	Nucleus	0.000	1.000	544	100000544	100000080	Mock anti-PSF-A546 8C-S-PSF V2.00	0	5. Mock and anti-PSF-A546_Pos005_S001	00-YuLEh88P4WBu5sWvLaR88Q
3.92477	um	Nucleus	0.000	1.000	545	100000545	100000081	Mock anti-PSF-A546 8C-S-PSF V2.00	0	5. Mock and anti-PSF-A546_Pos005_S001	00-YuLEh88P4WBu5sWvLaR88Q
6.617	um	Nucleus	0.000	1.000	546	100000546	100000082	Mock anti-PSF-A546 8C-S-PSF V2.00	0	5. Mock and anti-PSF-A546_Pos005_S001	00-YuLEh88P4WBu5sWvLaR88Q
5.34029	um	Nucleus	0.000	1.000	547	100000547	100000083	Mock anti-PSF-A546 8C-S-PSF V2.00	0	5. Mock and anti-PSF-A546_Pos005_S001	00-YuLEh88P4WBu5sWvLaR88Q
3.49481	um	Nucleus	0.000	1.000	548	100000548	100000084	Mock anti-PSF-A546 8C-S-PSF V2.00	0	5. Mock and anti-PSF-A546_Pos005_S001	00-YuLEh88P4WBu5sWvLaR88Q
7.07439	um	Nucleus	0.000	1.000	549	100000549	100000085	Mock anti-PSF-A546 8C-S-PSF V2.00	0	5. Mock and anti-PSF-A546_Pos005_S001	00-YuLEh88P4WBu5sWvLaR88Q
3.99622	um	Nucleus	0.000	1.000	550	100000550	100000086	Mock anti-PSF-A546 8C-S-PSF V2.00	0	5. Mock and anti-PSF-A546_Pos005_S001	00-YuLEh88P4WBu5sWvLaR88Q
7.80468	um	Nucleus	0.000	1.000	552	100000551	100000087	Mock anti-PSF-A546 8C-S-PSF V2.00	0	5. Mock and anti-PSF-A546_Pos005_S001	00-YuLEh88P4WBu5sWvLaR88Q
4.92017	um	Nucleus	0.000	1.000	553	100000552	100000088	Mock anti-PSF-A546 8C-S-PSF V2.00	0	5. Mock and anti-PSF-A546_Pos005_S001	00-YuLEh88P4WBu5sWvLaR88Q
5.17372	um	Nucleus	0.000	1.000	554	100000553	100000089	Mock anti-PSF-A546 8C-S-PSF V2.00	0	5. Mock and anti-PSF-A546_Pos005_S001	00-YuLEh88P4WBu5sWvLaR88Q
4.5167	um	Nucleus	0.000	1.000	555	100000554	100000090	Mock anti-PSF-A546 8C-S-PSF V2.00	0	5. Mock and anti-PSF-A546_Pos005_S001	00-YuLEh88P4WBu5sWvLaR88Q
5.028	um	Nucleus	0.000	1.000	556	100000555	100000091	Mock anti-PSF-A546 8C-S-PSF V2.00	0	5. Mock and anti-PSF-A546_Pos005_S001	00-YuLEh88P4WBu5sWvLaR88Q
4.29815	um	Nucleus	0.000	1.000	557	100000556	100000092	Mock anti-PSF-A546 8C-S-PSF V2.00	0	5. Mock and anti-PSF-A546_Pos005_S001	00-YuLEh88P4WBu5sWvLaR88Q
6.28575	um	Nucleus	0.000	1.000	558	100000557	100000093	Mock anti-PSF-A546 8C-S-PSF V2.00	0	5. Mock and anti-PSF-A546_Pos005_S001	00-YuLEh88P4WBu5sWvLaR88Q
5.03603	um	Nucleus	0.000	1.000	559	100000558	100000094	Mock anti-PSF-A546 8C-S-PSF V2.00	0	5. Mock and anti-PSF-A546_Pos005_S001	00-YuLEh88P4WBu5sWvLaR88Q
5.04563	um	Nucleus	0.000	1.000	560	100000559	100000095	Mock anti-PSF-A546 8C-S-PSF V2.00	0	5. Mock and anti-PSF-A546_Pos005_S001	00-YuLEh88P4WBu5sWvLaR88Q
5.73557	um	Nucleus	0.000	1.000	561	100000560	100000096	Mock anti-PSF-A546 8C-S-PSF V2.00	0	5. Mock and anti-PSF-A546_Pos005_S001	00-YuLEh88P4WBu5sWvLaR88Q
6.32895	um	Nucleus	0.000	1.000	562	100000561	100000097	Mock anti-PSF-A546 8C-S-PSF V2.00	0	5. Mock and anti-PSF-A546_Pos005_S001	00-YuLEh88P4WBu5sWvLaR88Q
5.59295	um	Nucleus	0.000	1.000	563	100000562	100000098	Mock anti-PSF-A546 8C-S-PSF V2.00	0	5. Mock and anti-PSF-A546_Pos005_S001	00-YuLEh88P4WBu5sWvLaR88Q
6.03013	um	Nucleus	0.000	1.000	564	100000563	100000000	Mock anti-PSF-A546 8C-S-PSF V2.00	0	5. Mock and anti-PSF-A546_Pos006_S001	00-BqpT4yevA6KWbYKNKjsiFm
5.06045	um	Nucleus	0.000	1.000	565	100000564	100000001	Mock anti-PSF-A546 8C-S-PSF V2.00	0	5. Mock and anti-PSF-A546_Pos006_S001	00-BqpT4yevA6KWbYKNKjsiFm
5.5519	um	Nucleus	0.000	1.000	566	100000565	100000002	Mock anti-PSF-A546 8C-S-PSF V2.00	0	5. Mock and anti-PSF-A546_Pos006_S001	00-BqpT4yevA6KWbYKNKjsiFm
6.84999	um	Nucleus	0.000	1.000	567	100000566	100000003	Mock anti-PSF-A546 8C-S-PSF V2.00	0	5. Mock and anti-PSF-A546_Pos006_S001	00-BqpT4yevA6KWbYKNKjsiFm
4.62764	um	Nucleus	0.000	1.000	568	100000567	100000004	Mock anti-PSF-A546 8C-S-PSF V2.00	0	5. Mock and anti-PSF-A546_Pos006_S001	00-BqpT4yevA6KWbYKNKjsiFm
5.35713	um	Nucleus	0.000	1.000	569	100000568	100000005	Mock anti-PSF-A546 8C-S-PSF V2.00	0	5. Mock and anti-PSF-A546_Pos006_S001	00-BqpT4yevA6KWbYKNKjsiFm
4.36639	um	Nucleus	0.000	1.000	570	100000569	100000006	Mock anti-PSF-A546 8C-S-PSF V2.00	0	5. Mock and anti-PSF-A546_Pos006_S001	00-BqpT4yevA6KWbYKNKjsiFm
6.18857	um	Nucleus	0.000	1.000	571	100000570	100000007	Mock anti-PSF-A546 8C-S-PSF V2.00	0	5. Mock and anti-PSF-A546_Pos006_S001	00-BqpT4yevA6KWbYKNKjsiFm
4.50911	um	Nucleus	0.000	1.000	572	100000571	100000008	Mock anti-PSF-A546 8C-S-PSF V2.00	0	5. Mock and anti-PSF-A546_Pos006_S001	00-BqpT4yevA6KWbYKNKjsiFm
4.22855	um	Nucleus	0.000	1.000	573	100000572	100000009	Mock anti-PSF-A546 8C-S-PSF V2.00	0	5. Mock and anti-PSF-A546_Pos006_S001	00-BqpT4yevA6KWbYKNKjsiFm
4.5075	um	Nucleus	0.000	1.000	574	100000573	100000010	Mock anti-PSF-A546 8C-S-PSF V2.00	0	5. Mock and anti-PSF-A546_Pos006_S001	00-BqpT4yevA6KWbYKNKjsiFm
4.8961	um	Nucleus	0.000	1.000	575	100000574	100000011	Mock anti-PSF-A546 8C-S-PSF V2.00	0	5. Mock and anti-PSF-A546_Pos006_S001	00-BqpT4yevA6KWbYKNKjsiFm
5.51122	um	Nucleus	0.000	1.000	576	100000575	100000012	Mock anti-PSF-A546 8C-S-PSF V2.00	0	5. Mock and anti-PSF-A546_Pos006_S001	00-BqpT4yevA6KWbYKNKjsiFm
4.98108	um	Nucleus	0.000	1.000	577	100000576	100000013	Mock anti-PSF-A546 8C-S-PSF V2.00	0	5. Mock and anti-PSF-A546_Pos006_S001	00-BqpT4yevA6KWbYKNKjsiFm
5.59143	um	Nucleus	0.000	1.000	578	100000577	100000014	Mock anti-PSF-A546 8C-S-PSF V2.00	0	5. Mock and anti-PSF-A546_Pos006_S001	00-BqpT4yevA6KWbYKNKjsiFm
4.71746	um	Nucleus	0.000	1.000	579	100000578	100000015	Mock anti-PSF-A546 8C-S-PSF V2.00	0	5. Mock and anti-PSF-A546_Pos006_S001	00-BqpT4yevA6KWbYKNKjsiFm
5.95365	um	Nucleus	0.000	1.000	580	100000579	100000016	Mock anti-PSF-A546 8C-S-PSF V2.00	0	5. Mock and anti-PSF-A546_Pos006_S001	00-BqpT4yevA6KWbYKNKjsiFm
5.92287	um	Nucleus	0.000	1.000	581	100000580	100000017	Mock anti-PSF-A546 8C-S-PSF V2.00	0	5. Mock and anti-PSF-A546_Pos006_S001	00-BqpT4yevA6KWbYKNKjsiFm
5.00058	um	Nucleus	0.000	1.000	582	100000581	100000018	Mock anti-PSF-A546 8C-S-PSF V2.00	0	5. Mock and anti-PSF-A546_Pos006_S001	00-BqpT4yevA6KWbYKNKjsiFm
6.66665	um	Nucleus	0.000	1.000	583	100000582	100000019	Mock anti-PSF-A546 8C-S-PSF V2.00	0	5. Mock and anti-PSF-A546_Pos006_S001	00-BqpT4yevA6KWbYKNKjsiFm
4.15285	um	Nucleus	0.000	1.000	584	100000583	100000020	Mock anti-PSF-A546 8C-S-PSF V2.00	0	5. Mock and anti-PSF-A546_Pos006_S001	00-BqpT4yevA6KWbYKNKjsiFm
6.36388	um	Nucleus	0.000	1.000	585	100000584	100000021	Mock anti-PSF-A546 8C-S-PSF V2.00	0	5. Mock and anti-PSF-A546_Pos006_S001	00-BqpT4yevA6KWbYKNKjsiFm
4.74929	um	Nucleus	0.000	1.000	586	100000585	100000022	Mock anti-PSF-A546 8C-S-PSF V2.00	0	5. Mock and anti-PSF-A546_Pos006_S001	00-BqpT4yevA6KWbYKNKjsiFm
6.31826	um	Nucleus	0.000	1.000	587	100000586	100000023	Mock anti-PSF-A546 8C-S-PSF V2.00	0	5. Mock and anti-PSF-A546_Pos006_S001	00-BqpT4yevA6KWbYKNKjsiFm
6.34888	um	Nucleus	0.000	1.000	588	100000587	100000024	Mock anti-PSF-A546 8C-S-PSF V2.00	0	5. Mock and anti-PSF-A546_Pos006_S001	00-BqpT4yevA6KWbYKNKjsiFm
5.88225	um	Nucleus	0.000	1.000	589	100000588	100000025	Mock anti-PSF-A546 8C-S-PSF V2.00	0	5. Mock and anti-PSF-A546_Pos006_S001	00-BqpT4yevA6KWbYKNKjsiFm
4.56394	um	Nucleus	0.000	1.000	590	100000589	100000026	Mock anti-PSF-A546 8C-S-PSF V2.00	0	5. Mock and anti-PSF-A546_Pos006_S001	00-BqpT4yevA6KWbYKNKjsiFm
4.91734	um	Nucleus	0.000	1.000	591	100000590	100000027	Mock anti-PSF-A546 8C-S-PSF V2.00	0	5. Mock and anti-PSF-A546_Pos006_S001	00-BqpT4yevA6KWbYKNKjsiFm
4.38286	um	Nucleus	0.000	1.000	592	100000591	100000028	Mock anti-PSF-A546 8C-S-PSF V2.00	0	5. Mock and anti-PSF-A546_Pos006_S001	00-BqpT4yevA6KWbYKNKjsiFm
5.6417	um	Nucleus	0.000	1.000	593	100000592	100000029	Mock anti-PSF-A546 8C-S-PSF V2.00	0	5. Mock and anti-PSF-A546_Pos006_S001	00-BqpT4yevA6KWbYKNKjsiFm
5.46292	um	Nucleus	0.000	1.000	594	100000593	100000030	Mock anti-PSF-A546 8C-S-PSF V2.00	0	5. Mock and anti-PSF-A546_Pos006_S001	00-BqpT4yevA6KWbYKNKjsiFm
5.17762	um	Nucleus	0.000	1.000	595	100000594	100000031	Mock anti-PSF-A546 8C-S-PSF V2.00	0	5. Mock and anti-PSF-A546_Pos006_S001	00-BqpT4yevA6KWbYKNKjsiFm
5.31263	um	Nucleus	0.000	1.000	596	100000595	100000032	Mock anti-PSF-A546 8C-S-PSF V2.00	0	5. Mock and anti-PSF-A546_Pos006_S001	00-BqpT4yevA6KWbYKNKjsiFm
3.97749	um	Nucleus	0.000	1.000	597	100000596	100000033	Mock anti-PSF-A546 8C-S-PSF V2.00	0	5. Mock and anti-PSF-A546_Pos006_S001	00-BqpT4yevA6KWbYKNKjsiFm
4.69387	um	Nucleus	0.000	1.000	598	100000597	100000034	Mock anti-PSF-A546 8C-S-PSF V2.00	0	5. Mock and anti-PSF-A546_Pos006_S001	00-BqpT4yevA6KWbYKNKjsiFm
5.74437	um	Nucleus	0.000	1.000	599	100000598	100000035	Mock anti-PSF-A546 8C-S-PSF V2.00	0	5. Mock and anti-PSF-A546_Pos006_S001	00-BqpT4yevA6KWbYKNKjsiFm
5.01388	um	Nucleus	0.000	1.000	600	100000599	100000036	Mock anti-PSF-A546 8C-S-PSF V2.00	0	5. Mock and anti-PSF-A546_Pos006_S001	00-BqpT4yevA6KWbYKNKjsiFm
5.21464	um	Nucleus	0.000	1.000	601	100000600	100000037	Mock anti-PSF-A546 8C-S-PSF V2.00	0	5. Mock and anti-PSF-A546_Pos006_S001	00-BqpT4yevA6KWbYKNKjsiFm
5.69587	um	Nucleus	0.000	1.000	602	100000601	100000038	Mock anti-PSF-A546 8C-S-PSF V2.00	0	5. Mock and anti-PSF-A546_Pos006_S001	00-BqpT4yevA6KWbYKNKjsiFm
4.80545	um	Nucleus	0.000	1.000	603	100000602	100000039	Mock anti-PSF-A546 8C-S-PSF V2.00	0	5. Mock and anti-PSF-A546_Pos006_S001	00-BqpT4yevA6KWbYKNKjsiFm
5.64826	um	Nucleus	0.000	1.000	604	100000603	100000040	Mock anti-PSF-A546 8C-S-PSF V2.00	0	5. Mock and anti-PSF-A546_Pos006_S001	00-BqpT4yevA6KWbYKNKjsiFm
8.65885	um	Nucleus	0.000	1.000	605	100000604	100000041	Mock anti-PSF-A546 8C-S-PSF V2.00	0	5. Mock and anti-PSF-A546_Pos006_S001	00-BqpT4yevA6KWbYKNKjsiFm
5.51243	um	Nucleus	0.000	1.000	606	100000605	100000042	Mock anti-PSF-A546 8C-S-PSF V2.00	0	5. Mock and anti-PSF-A546_Pos006_S001	00-BqpT4yevA6KWbYKNKjsiFm
5.20457	um	Nucleus	0.000	1.000	607	100000606	100000043	Mock anti-PSF-A546 8C-S-PSF V2.00	0	5. Mock and anti-PSF-A546_Pos006_S001	00-BqpT4yevA6KWbYKNKjsiFm
4.701	um	Nucleus	0.000	1.000	608	100000607	100000044	Mock anti-PSF-A546 8C-S-PSF V2.00	0	5. Mock and anti-PSF-A546_Pos006_S001	00-BqpT4yevA6KWbYKNKjsiFm
5.76562	um	Nucleus	0.000	1.000	609	100000608	100000045	Mock anti-PSF-A546 8C-S-PSF V2.00	0	5. Mock and anti-PSF-A546_Pos006_S001	00-BqpT4yevA6KWbYKNKjsiFm
6.60517	um	Nucleus	0.000	1.000	610	100000609	100000046	Mock anti-PSF-A546 8C-S-PSF V2.00	0	5. Mock and anti-PSF-A546_Pos006_S001	00-BqpT4yevA6KWbYKNKjsiFm
5.26525	um	Nucleus	0.000	1.000	611	100000610	100000047	Mock anti-PSF-A546 8C-S-PSF V2.00	0	5. Mock and anti-PSF-A546_Pos006_S001	00-BqpT4yevA6KWbYKNKjsiFm
6.17513	um	Nucleus	0.000	1.000	612	100000611	100000048	Mock anti-PSF-A546 8C-S-PSF V2.00	0	5. Mock and anti-PSF-A546_Pos006_S001	00-BqpT4yevA6KWbYKNKjsiFm
4.4489	um	Nucleus	0.000	1.000	613	100000612	100000049	Mock anti-PSF-A546 8C-S-PSF V2.00	0	5. Mock and anti-PSF-A546_Pos006_S001	00-BqpT4yevA6KWbYKNKjsiFm
5.3216	um	Nucleus	0.000	1.000	614	100000613	100000050	Mock anti-PSF-A546 8C-S-PSF V2.00	0	5. Mock and anti-PSF-A546_Pos006_S001	00-BqpT4yevA6KWbYKNKjsiFm
6.14466	um	Nucleus	0.000	1.000	615	100000614	100000051	Mock anti-PSF-A546 8C-S-PSF V2.00	0	5. Mock and anti-PSF-A546_Pos006_S001	00-BqpT4yevA6KWbYKNKjsiFm
4.92666	um	Nucleus	0.000	1.000	616	100000615	100000052	Mock anti-PSF-A546 8C-S-PSF V2.00	0	5. Mock and anti-PSF-A546_Pos006_S001	00-BqpT4yevA6KWbYKNKjsiFm
4.78138	um	Nucleus	0.000	1.000	617	100000616	100000053	Mock anti-PSF-A546 8C-S-PSF V2.00	0	5. Mock and anti-PSF-A546_Pos006_S001	00-BqpT4yevA6KWbYKNKjsiFm
6.94921	um	Nucleus	0.000	1.000	618	100000617	100000054	Mock anti-PSF-A546 8C-S-PSF V2.00	0	5. Mock and anti-PSF-A546_Pos006_S001	00-BqpT4yevA6KWbYKNKjsiFm
5.2552	um	Nucleus	0.000	1.000	619	100000618	100000055	Mock anti-PSF-A546 8C-S-PSF V2.00	0	5. Mock and anti-PSF-A546_Pos006_S001	00-BqpT4yevA6KWbYKNKjsiFm
4.96027	um	Nucleus	0.000	1.000	620	100000619	100000056	Mock anti-PSF-A546 8C-S-PSF V2.00	0	5. Mock and anti-PSF-A546_Pos006_S001	00-BqpT4yevA6KWbYKNKjsiFm
9.31895	um	Nucleus	0.000	1.000	621	100000620	100000057	Mock anti-PSF-A546 8C-S-PSF V2.00	0	5. Mock and anti-PSF-A546_Pos006_S001	00-BqpT4yevA6KWbYKNKjsiFm
5.15804	um	Nucleus	0.000	1.000	622	100000621	100000058	Mock anti-PSF-A546 8C-S-PSF V2.00	0	5. Mock and anti-PSF-A546_Pos006_S001	00-BqpT4yevA6KWbYKNKjsiFm
4.41939	um	Nucleus	0.000	1.000	623	100000622	100000059	Mock anti-PSF-A546 8C-S-PSF V2.00	0	5. Mock and anti-PSF-A546_Pos006_S001	00-BqpT4yevA6KWbYKNKjsiFm
5.56481	um	Nucleus	0.000	1.000	624	100000623	100000060	Mock anti-PSF-A546 8C-S-PSF V2.00	0	5. Mock and anti-PSF-A546_Pos006_S001	00-BqpT4yevA6KWbYKNKjsiFm
5.38466	um	Nucleus	0.000	1.000	625	100000624	100000061	Mock anti-PSF-A546 8C-S-PSF V2.00	0	5. Mock and anti-PSF-A546_Pos006_S001	00-BqpT4yevA6KWbYKNKjsiFm
5.11364	um	Nucleus	0.000	1.000	626	100000625	100000062	Mock anti-PSF-A546 8C-S-PSF V2.00	0	5. Mock and anti-PSF-A546_Pos006_S001	00-BqpT4yevA6KWbYKNKjsiFm
5.15327	um	Nucleus	0.000	1.000	627	100000626	100000063	Mock anti-PSF-A546 8C-S-PSF V2.00	0	5. Mock and anti-PSF-A546_Pos006_S001	00-BqpT4yevA6KWbYKNKjsiFm
4.77649	um	Nucleus	0.000	1.000	628	100000627	100000064	Mock anti-PSF-A546 8C-S-PSF V2.00	0	5. Mock and anti-PSF-A546_Pos006_S001	00-BqpT4yevA6KWbYKNKjsiFm
5.46513	um	Nucleus	0.000	1.000	629	100000628	100000065	Mock anti-PSF-A546 8C-S-PSF V2.00	0	5. Mock and anti-PSF-A546_Pos006_S001	00-BqpT4yevA6KWbYKNKjsiFm
5.4662	um	Nucleus	0.000	1.000	630	100000629	100000066	Mock anti-PSF-A546 8C-S-PSF V2.00	0	5. Mock and anti-PSF-A546_Pos006_S001	00-BqpT4yevA6KWbYKNKjsiFm
5.24116	um	Nucleus	0.000	1.000	631	100000630	100000067	Mock anti-PSF-A546 8C-S-PSF V2.00	0	5. Mock and anti-PSF-A546_Pos006_S001	00-BqpT4yevA6KWbYKNKjsiFm
5.50727	um	Nucleus	0.000	1.000	632	100000631	100000068	Mock anti-PSF-A546 8C-S-PSF V2.00	0	5. Mock and anti-PSF-A546_Pos006_S001	00-BqpT4yevA6KWbYKNKjsiFm
4.62081	um	Nucleus	0.000	1.000	633	100000632	100000069	Mock anti-PSF-A546 8C-S-PSF V2.00	0	5. Mock and anti-PSF-A546_Pos006_S001	00-BqpT4yevA6KWbYKNKjsiFm
5.20935	um	Nucleus	0.000	1.000	634	100000633	100000070	Mock anti-PSF-A546 8C-S-PSF V2.00	0	5. Mock and anti-PSF-A546_Pos006_S001	00-BqpT4yevA6KWbYKNKjsiFm
4.90127	um	Nucleus	0.000	1.000	635	100000634	100000071	Mock anti-PSF-A546 8C-S-PSF V2.00	0	5. Mock and anti-PSF-A546_Pos006_S001	00-BqpT4yevA6KWbYKNKjsiFm
6.25359	um	Nucleus	0.000	1.000	636	100000635	100000072	Mock anti-PSF-A546 8C-S-PSF V2.00	0	5. Mock and anti-PSF-A546_Pos006_S001	00-BqpT4yevA6KWbYKNKjsiFm
4.64968	um	Nucleus	0.000	1.000	637	100000636	100000073	Mock anti-PSF-A546 8C-S-PSF V2.00	0	5. Mock and anti-PSF-A546_Pos006_S001	00-BqpT4yevA6KWbYKNKjsiFm
5.48323	um	Nucleus	0.000	1.000	638	100000637	100000074	Mock anti-PSF-A546 8C-S-PSF V2.00	0	5. Mock and anti-PSF-A546_Pos006_S001	00-BqpT4yevA6KWbYKNKjsiFm
5.51154	um	Nucleus	0.000	1.000	639	100000638	100000075	Mock anti-PSF-A546 8C-S-PSF V2.00	0	5. Mock and anti-PSF-A546_Pos006_S001	00-BqpT4yevA6KWbYKNKjsiFm
4.74515	um	Nucleus	0.000	1.000	640	100000639	100000076	Mock anti-PSF-A546 8C-S-PSF V2.00	0	5. Mock and anti-PSF-A546_Pos006_S001	00-BqpT4yevA6KWbYKNKjsiFm
4.79838	um	Nucleus	0.000	1.000	641	100000640	100000077	Mock anti-PSF-A546 8C-S-PSF V2.00	0	5. Mock and anti-PSF-A546_Pos006_S001	00-BqpT4yevA6KWbYKNKjsiFm
6.65129	um	Nucleus	0.000	1.000	642	100000641	100000078	Mock anti-PSF-A546 8C-S-PSF V2.00	0	5. Mock and anti-PSF-A546_Pos006_S001	00-BqpT4yevA6KWbYKNKjsiFm
7.25511	um	Nucleus	0.000	1.000	643	100000642	100000079	Mock anti-PSF-A546 8C-S-PSF V2.00	0	5. Mock and anti-PSF-A546_Pos006_S001	00-BqpT4yevA6KWbYKNKjsiFm
6.05317	um	Nucleus	0.000	1.000	644	100000643	100000080	Mock anti-PSF-A546 8C-S-PSF V2.00	0	5. Mock and anti-PSF-A546_Pos006_S001	00-BqpT4yevA6KWbYKNKjsiFm
5.00819	um	Nucleus	0.000	1.000	645	100000644	100000081	Mock anti-PSF-A546 8C-S-PSF V2.00	0	5. Mock and anti-PSF-A546_Pos006_S001	00-BqpT4yevA6KWbYKNKjsiFm
4.62206	um	Nucleus	0.000	1.000	646	100000645	100000082	Mock anti-PSF-A546 8C-S-PSF V2.00	0	5. Mock and anti-PSF-A546_Pos006_S001	00-BqpT4yevA6KWbYKNKjsiFm
5.37122	um	Nucleus	0.000	1.000	647	100000646	100000083	Mock anti-PSF-A546 8C-S-PSF V2.00	0	5. Mock and anti-PSF-A546_Pos006_S001	00-BqpT4yevA6KWbYKNKjsiFm
3.95726	um	Nucleus	0.000	1.000	648	100000647	100000084	Mock anti-PSF-A546 8C-S-PSF V2.00	0	5. Mock and anti-PSF-A546_Pos006_S001	00-BqpT4yevA6KWbYKNKjsiFm
4.70337	um	Nucleus	0.000	1.000	649	100000648	100000085	Mock anti-PSF-A546 8C-S-PSF V2.00	0	5. Mock and anti-PSF-A546_Pos006_S001	00-BqpT4yevA6KWbYKNKjsiFm
5.06455	um	Nucleus	0.000	1.000	650	100000649	100000086	Mock anti-PSF-A546 8C-S-PSF V2.00	0	5. Mock and anti-PSF-A546_Pos006_S001	00-BqpT4yevA6KWbYKNKjsiFm
4.56604	um	Nucleus	0.000	1.000	651	100000650	100000087	Mock anti-PSF-A546 8C-S-PSF V2.00	0	5. Mock and anti-PSF-A546_Pos006_S001	00-BqpT4yevA6KWbYKNKjsiFm
4.77338	um	Nucleus	0.000	1.000	652	100000651	100000088	Mock anti-PSF-A546 8C-S-PSF V2.00	0	5. Mock and anti-PSF-A546_Pos006_S001	00-BqpT4yevA6KWbYKNKjsiFm
4.81176	um	Nucleus	0.000	1.000	653	100000652	100000089	Mock anti-PSF-A546 8C-S-PSF V2.00	0	5. Mock and anti-PSF-A546_Pos006_S001	00-BqpT4yevA6KWbYKNKjsiFm
6.00221	um	Nucleus	0.000	1.000	654	100000653	100000090	Mock anti-PSF-A546 8C-S-PSF V2.00	0	5. Mock and anti-PSF-A546_Pos006_S001	00-BqpT4yevA6KWbYKNKjsiFm
4.99889	um	Nucleus	0.000	1.000	655	100000654	100000091	Mock anti-PSF-A546 8C-S-PSF V2.00	0	5. Mock and anti-PSF-A546_Pos006_S001	00-BqpT4yevA6KWbYKNKjsiFm
4.55727	um	Nucleus	0.000	1.000	656	100000655	100000092	Mock anti-PSF-A546 8C-S-PSF V2.00	0	5. Mock and anti-PSF-A546_Pos006_S001	00-BqpT4yevA6KWbYKNKjsiFm
4.18498	um	Nucleus	0.000	1.000	657	100000656	100000093	Mock anti-PSF-A546 8C-S-PSF V2.00	0	5. Mock and anti-PSF-A546_Pos006_S001	00-BqpT4yevA6KWbYKNKjsiFm
5.53016	um	Nucleus	0.000	1.000	658	100000657	100000094	Mock anti-PSF-A546 8C-S-PSF V2.00	0	5. Mock and anti-PSF-A546_Pos006_S001	00-BqpT4yevA6KWbYKNKjsiFm
5.25776	um	Nucleus	0.000	1.000	659	100000658	100000095	Mock anti-PSF-A546 8C-S-PSF V2.00	0	5. Mock and anti-PSF-A546_Pos006_S001	00-BqpT4yevA6KWbYKNKjsiFm
7.51871	um	Nucleus	0.000	1.000	660	100000659	100000096	Mock anti-PSF-A546 8C-S-PSF V2.00	0	5. Mock and anti-PSF-A546_Pos006_S001	00-BqpT4yevA6KWbYKNKjsiFm
7.2836	um	Nucleus	0.000	1.000	661	100000660	100000097	Mock anti-PSF-A546 8C-S-PSF V2.00	0	5. Mock and anti-PSF-A546_Pos006_S001	00-BqpT4yevA6KWbYKNKjsiFm
7.02642	um	Nucleus	0.000	1.000	662	100000661	100000098	Mock anti-PSF-A546 8C-S-PSF V2.00	0	5. Mock and anti-PSF-A546_Pos006_S001	00-BqpT4yevA6KWbYKNKjsiFm
5.51288	um	Nucleus	0.000	1.000	663	100000662	100000099	Mock anti-PSF-A546 8C-S-PSF V2.00	0	5. Mock and anti-PSF-A546_Pos006_S001	00-BqpT4yevA6KWbYKNKjsiFm
4.56537	um	Nucleus	0.000	1.000	664	100000663	100000100	Mock anti-PSF-A546 8C-S-PSF V2.00	0	5. Mock and anti-PSF-A546_Pos006_S001	00-BqpT4yevA6KWbYKNKjsiFm
7.74952	um	Nucleus	0.000	1.000	665	100000664	100000101	Mock anti-PSF-A546 8C-S-PSF V2.00	0	5. Mock and anti-PSF-A546_Pos006_S001	00-BqpT4yevA6KWbYKNKjsiFm
4.88794	um	Nucleus	0.000	1.000	666	100000665	100000102	Mock anti-PSF-A546 8C-S-PSF V2.00	0	5. Mock and anti-PSF-A546_Pos006_S001	00-BqpT4yevA6KWbYKNKjsiFm
4.96376	um	Nucleus	0.000	1.000	667	100000666	100000103	Mock anti-PSF-A546 8C-S-PSF V2.00	0	5. Mock and anti-PSF-A546_Pos006_S001	00-BqpT4yevA6KWbYKNKjsiFm
6.43318	um	Nucleus	0.000	1.000	668	100000667	100000104	Mock anti-PSF-A546 8C-S-PSF V2.00	0	5. Mock and anti-PSF-A546_Pos006_S001	00-BqpT4yevA6KWbYKNKjsiFm
4.76272	um	Nucleus	0.000	1.000	669	100000668	100000105	Mock anti-PSF-A546 8C-S-PSF V2.00	0	5. Mock and anti-PSF-A546_Pos006_S001	00-BqpT4yevA6KWbYKNKjsiFm
4.54199	um	Nucleus	0.000	1.000	670	100000669	100000106	Mock anti-PSF-A546 8C-S-PSF V2.00	0	5. Mock and anti-PSF-A546_Pos006_S001	00-BqpT4yevA6KWbYKNKjsiFm
4.26975	um	Nucleus	0.000	1.000	671	100000670	100000107	Mock anti-PSF-A546 8C-S-PSF V2.00	0	5. Mock and anti-PSF-A546_Pos006_S001	00-BqpT4yevA6KWbYKNKjsiFm
5.07612	um	Nucleus	0.000	1.000	672	100000671	100000108	Mock anti-PSF-A546 8C-S-PSF V2.00	0	5. Mock and anti-PSF-A546_Pos006_S001	00-BqpT4yevA6KWbYKNKjsiFm
6.03123	um	Nucleus	0.000	1.000	673	100000672	100000109	Mock anti-PSF-A546 8C-S-PSF V2.00	0	5. Mock and anti-PSF-A546_Pos006_S001	00-BqpT4yevA6KWbYKNKjsiFm
6.70701	um	Nucleus	0.000	1.000	674	100000673	100000110	Mock anti-PSF-A546 8C-S-PSF V2.00	0	5. Mock and anti-PSF-A546_Pos006_S001	00-BqpT4yevA6KWbYKNKjsiFm
5.86656	um	Nucleus	0.000	1.000	675	100000674	100000111	Mock anti-PSF-A546 8C-S-PSF V2.00	0	5. Mock and anti-PSF-A546_Pos006_S001	00-BqpT4yevA6KWbYKNKjsiFm
4.016	um	Nucleus	0.000	1.000	676	100000675	100000112	Mock anti-PSF-A546 8C-S-PSF V2.00	0	5. Mock and anti-PSF-A546_Pos006_S001	00-BqpT4yevA6KWbYKNKjsiFm
6.77586	um	Nucleus	0.000	1.000	677	100000676	100000113	Mock anti-PSF-A546 8C-S-PSF V2.00	0	5. Mock and anti-PSF-A546_Pos006_S001	00-BqpT4yevA6KWbYKNKjsiFm
4.56734	um	Nucleus	0.000	1.000	678	100000677	100000114	Mock anti-PSF-A546 8C-S-PSF V2.00	0	5. Mock and anti-PSF-A546_Pos006_S001	00-BqpT4yevA6KWbYKNKjsiFm
3.99958	um	Nucleus	0.000	1.000	679	100000678	100000115	Mock anti-PSF-A546 8C-S-PSF V2.00	0	5. Mock and anti-PSF-A546_Pos006_S001	00-BqpT4yevA6KWbYKNKjsiFm
6.20871	um	Nucleus	0.000	1.000	680	100000679	100000116	Mock anti-PSF-A546 8C-S-PSF V2.00	0	5. Mock and anti-PSF-A546_Pos006_S001	00-BqpT4yevA6KWbYKNKjsiFm
4.91435	um	Nucleus	0.000	1.000	681	100000680	100000117	Mock anti-PSF-A546 8C-S-PSF V2.00	0	5. Mock and anti-PSF-A546_Pos006_S001	00-BqpT4yevA6KWbYKNKjsiFm
4.52378	um	Nucleus	0.000	1.000	682	100000681	100000118	Mock anti-PSF-A546 8C-S-PSF V2.00	0	5. Mock and anti-PSF-A546_Pos006_S001	00-BqpT4yevA6KWbYKNKjsiFm
6.30053	um	Nucleus	0.000	1.000	683	100000682	100000119	Mock anti-PSF-A546 8C-S-PSF V2.00	0	5. Mock and anti-PSF-A546_Pos006_S001	00-BqpT4yevA6KWbYKNKjsiFm
5.4861	um	Nucleus	0.000	1.000	684	100000683	100000120	Mock anti-PSF-A546 8C-S-PSF V2.00	0	5. Mock and anti-PSF-A546_Pos006_S001	00-BqpT4yevA6KWbYKNKjsiFm
5.3867	um	Nucleus	0.000	1.000	685	100000684	100000121	Mock anti-PSF-A546 8C-S-PSF V2.00	0	5. Mock and anti-PSF-A546_Pos006_S001	00-BqpT4yevA6KWbYKNKjsiFm
4.5869	um	Nucleus	0.000	1.000	686	100000685	100000122	Mock anti-PSF-A546 8C-S-PSF V2.00	0	5. Mock and anti-PSF-A546_Pos006_S001	00-BqpT4yevA6KWbYKNKjsiFm
4.90731	um	Nucleus	0.000	1.000	687	100000686	100000123	Mock anti-PSF-A546 8C-S-PSF V2.00	0	5. Mock and anti-PSF-A546_Pos006_S001	00-BqpT4yevA6KWbYKNKjsiFm
4.19031	um	Nucleus	0.000	1.000	688	100000687	100000124	Mock anti-PSF-A546 8C-S-PSF V2.00	0	5. Mock and anti-PSF-A546_Pos006_S001	00-BqpT4yevA6KWbYKNKjsiFm
4.843	um	Nucleus	0.000	1.000	689	100000688	100000125	Mock anti-PSF-A546 8C-S-PSF V2.00	0	5. Mock and anti-PSF-A546_Pos006_S001	00-BqpT4yevA6KWbYKNKjsiFm
4.9541	um	Nucleus	0.000	1.000	690	100000689	100000126	Mock anti-PSF-A546 8C-S-PSF V2.00	0	5. Mock and anti-PSF-A546_Pos006_S001	00-BqpT4yevA6KWbYKNKjsiFm
5.00587	um	Nucleus	0.000	1.000	691	100000690	100000127	Mock anti-PSF-A546 8C-S-PSF V2.00	0	5. Mock and anti-PSF-A546_Pos006_S001	00-BqpT4yevA6KWbYKNKjsiFm
3.81568	um	Nucleus	0.000	1.000	692	100000691	100000128	Mock anti-PSF-A546 8C-S-PSF V2.00	0	5. Mock and anti-PSF-A546_Pos006_S001	00-BqpT4yevA6KWbYKNKjsiFm
5.05298	um	Nucleus	0.000	1.000	693	100000692	100000129	Mock anti-PSF-A546 8C-S-PSF V2.00	0	5. Mock and anti-PSF-A546_Pos006_S001	00-BqpT4yevA6KWbYKNKjsiFm
5.65396	um	Nucleus	0.000	1.000	694	100000693	100000130	Mock anti-PSF-A546 8C-S-PSF V2.00	0	5. Mock and anti-PSF-A546_Pos006_S001	00-BqpT4yevA6KWbYKNKjsiFm
6.13532	um	Nucleus	0.000	1.000	695	100000694	100000131	Mock anti-PSF-A546 8C-S-PSF V2.00	0	5. Mock and anti-PSF-A546_Pos006_S001	00-BqpT4yevA6KWbYKNKjsiFm
5.32051	um	Nucleus	0.000	1.000	696	100000695	100000000	Mock anti-PSF-A546 8C-S-PSF V2.00	0	5. Mock and anti-PSF-A546_Pos007_S001	00-2Xj79uWqNxsC3EuMB3zgZe
4.64296	um	Nucleus	0.000	1.000	697	100000696	100000001	Mock anti-PSF-A546 8C-S-PSF V2.00	0	5. Mock and anti-PSF-A546_Pos007_S001	00-2Xj79uWqNxsC3EuMB3zgZe
4.96451	um	Nucleus	0.000	1.000	698	100000697	100000002	Mock anti-PSF-A546 8C-S-PSF V2.00	0	5. Mock and anti-PSF-A546_Pos007_S001	00-2Xj79uWqNxsC3EuMB3zgZe
6.60958	um	Nucleus	0.000	1.000	699	100000698	100000003	Mock anti-PSF-A546 8C-S-PSF V2.00	0	5. Mock and anti-PSF-A546_Pos007_S001	00-2Xj79uWqNxsC3EuMB3zgZe
5.76831	um	Nucleus	0.000	1.000	700	100000699	100000004	Mock anti-PSF-A546 8C-S-PSF V2.00	0	5. Mock and anti-PSF-A546_Pos007_S001	00-2Xj79uWqNxsC3EuMB3zgZe
5.42083	um	Nucleus	0.000	1.000	701	100000700	100000005	Mock anti-PSF-A546 8C-S-PSF V2.00	0	5. Mock and anti-PSF-A546_Pos007_S001	00-2Xj79uWqNxsC3EuMB3zgZe
4.84331	um	Nucleus	0.000	1.000	702	100000701	100000006	Mock anti-PSF-A546 8C-S-PSF V2.00	0	5. Mock and anti-PSF-A546_Pos007_S001	00-2Xj79uWqNxsC3EuMB3zgZe
5.23531	um	Nucleus	0.000	1.000	703	100000702	100000007	Mock anti-PSF-A546 8C-S-PSF V2.00	0	5. Mock and anti-PSF-A546_Pos007_S001	00-2Xj79uWqNxsC3EuMB3zgZe
5.0512	um	Nucleus	0.000	1.000	704	100000703	100000008	Mock anti-PSF-A546 8C-S-PSF V2.00	0	5. Mock and anti-PSF-A546_Pos007_S001	00-2Xj79uWqNxsC3EuMB3zgZe
4.93903	um	Nucleus	0.000	1.000	705	100000704	100000009	Mock anti-PSF-A546 8C-S-PSF V2.00	0	5. Mock and anti-PSF-A546_Pos007_S001	00-2Xj79uWqNxsC3EuMB3zgZe
5.01841	um	Nucleus	0.000	1.000	706	100000705	100000010	Mock anti-PSF-A546 8C-S-PSF V2.00	0	5. Mock and anti-PSF-A546_Pos007_S001	00-2Xj79uWqNxsC3EuMB3zgZe
4.88723	um	Nucleus	0.000	1.000	707	100000706	100000011	Mock anti-PSF-A546 8C-S-PSF V2.00	0	5. Mock and anti-PSF-A546_Pos007_S001	00-2Xj79uWqNxsC3EuMB3zgZe
4.92476	um	Nucleus	0.000	1.000	708	100000707	100000012	Mock anti-PSF-A546 8C-S-PSF V2.00	0	5. Mock and anti-PSF-A546_Pos007_S001	00-2Xj79uWqNxsC3EuMB3zgZe
5.26717	um	Nucleus	0.000	1.000	709	100000708	100000013	Mock anti-PSF-A546 8C-S-PSF V2.00	0	5. Mock and anti-PSF-A546_Pos007_S001	00-2Xj79uWqNxsC3EuMB3zgZe
4.43871	um	Nucleus	0.000	1.000	710	100000709	100000014	Mock anti-PSF-A546 8C-S-PSF V2.00	0	5. Mock and anti-PSF-A546_Pos007_S001	00-2Xj79uWqNxsC3EuMB3zgZe
5.04547	um	Nucleus	0.000	1.000	711	100000710	100000015	Mock anti-PSF-A546 8C-S-PSF V2.00	0	5. Mock and anti-PSF-A546_Pos007_S001	00-2Xj79uWqNxsC3EuMB3zgZe
5.77154	um	Nucleus	0.000	1.000	712	100000711	100000016	Mock anti-PSF-A546 8C-S-PSF V2.00	0	5. Mock and anti-PSF-A546_Pos007_S001	00-2Xj79uWqNxsC3EuMB3zgZe
6.00061	um	Nucleus	0.000	1.000	713	100000712	100000017	Mock anti-PSF-A546 8C-S-PSF V2.00	0	5. Mock and anti-PSF-A546_Pos007_S001	00-2Xj79uWqNxsC3EuMB3zgZe
8.22695	um	Nucleus	0.000	1.000	714	100000713	100000018	Mock anti-PSF-A546 8C-S-PSF V2.00	0	5. Mock and anti-PSF-A546_Pos007_S001	00-2Xj79uWqNxsC3EuMB3zgZe
4.73054	um	Nucleus	0.000	1.000	715	100000714	100000019	Mock anti-PSF-A546 8C-S-PSF V2.00	0	5. Mock and anti-PSF-A546_Pos007_S001	00-2Xj79uWqNxsC3EuMB3zgZe
5.66885	um	Nucleus	0.000	1.000	716	100000715	100000020	Mock anti-PSF-A546 8C-S-PSF V2.00	0	5. Mock and anti-PSF-A546_Pos007_S001	00-2Xj79uWqNxsC3EuMB3zgZe
5.13001	um	Nucleus	0.000	1.000	717	100000716	100000021	Mock anti-PSF-A546 8C-S-PSF V2.00	0	5. Mock and anti-PSF-A546_Pos007_S001	00-2Xj79uWqNxsC3EuMB3zgZe
5.34592	um	Nucleus	0.000	1.000	718	100000717	100000022	Mock anti-PSF-A546 8C-S-PSF V2.00	0	5. Mock and anti-PSF-A546_Pos007_S001	00-2Xj79uWqNxsC3EuMB3zgZe
5.34683	um	Nucleus	0.000	1.000	719	100000718	100000023	Mock anti-PSF-A546 8C-S-PSF V2.00	0	5. Mock and anti-PSF-A546_Pos007_S001	00-2Xj79uWqNxsC3EuMB3zgZe
5.15129	um	Nucleus	0.000	1.000	720	100000719	100000024	Mock anti-PSF-A546 8C-S-PSF V2.00	0	5. Mock and anti-PSF-A546_Pos007_S001	00-2Xj79uWqNxsC3EuMB3zgZe
5.15848	um	Nucleus	0.000	1.000	721	100000720	100000025	Mock anti-PSF-A546 8C-S-PSF V2.00	0	5. Mock and anti-PSF-A546_Pos007_S001	00-2Xj79uWqNxsC3EuMB3zgZe
4.85168	um	Nucleus	0.000	1.000	722	100000721	100000026	Mock anti-PSF-A546 8C-S-PSF V2.00	0	5. Mock and anti-PSF-A546_Pos007_S001	00-2Xj79uWqNxsC3EuMB3zgZe
4.8161	um	Nucleus	0.000	1.000	723	100000722	100000027	Mock anti-PSF-A546 8C-S-PSF V2.00	0	5. Mock and anti-PSF-A546_Pos007_S001	00-2Xj79uWqNxsC3EuMB3zgZe
5.27914	um	Nucleus	0.000	1.000	724	100000723	100000028	Mock anti-PSF-A546 8C-S-PSF V2.00	0	5. Mock and anti-PSF-A546_Pos007_S001	00-2Xj79uWqNxsC3EuMB3zgZe
5.38994	um	Nucleus	0.000	1.000	725	100000724	100000029	Mock anti-PSF-A546 8C-S-PSF V2.00	0	5. Mock and anti-PSF-A546_Pos007_S001	00-2Xj79uWqNxsC3EuMB3zgZe
5.18161	um	Nucleus	0.000	1.000	726	100000725	100000030	Mock anti-PSF-A546 8C-S-PSF V2.00	0	5. Mock and anti-PSF-A546_Pos007_S001	00-2Xj79uWqNxsC3EuMB3zgZe
4.80759	um	Nucleus	0.000	1.000	727	100000726	100000031	Mock anti-PSF-A546 8C-S-PSF V2.00	0	5. Mock and anti-PSF-A546_Pos007_S001	00-2Xj79uWqNxsC3EuMB3zgZe
4.79105	um	Nucleus	0.000	1.000	728	100000727	100000032	Mock anti-PSF-A546 8C-S-PSF V2.00	0	5. Mock and anti-PSF-A546_Pos007_S001	00-2Xj79uWqNxsC3EuMB3zgZe
7.11281	um	Nucleus	0.000	1.000	729	100000728	100000033	Mock anti-PSF-A546 8C-S-PSF V2.00	0	5. Mock and anti-PSF-A546_Pos007_S001	00-2Xj79uWqNxsC3EuMB3zgZe
5.87575	um	Nucleus	0.000	1.000	730	100000729	100000034	Mock anti-PSF-A546 8C-S-PSF V2.00	0	5. Mock and anti-PSF-A546_Pos007_S001	00-2Xj79uWqNxsC3EuMB3zgZe
4.65256	um	Nucleus	0.000	1.000	731	100000730	100000035	Mock anti-PSF-A546 8C-S-PSF V2.00	0	5. Mock and anti-PSF-A546_Pos007_S001	00-2Xj79uWqNxsC3EuMB3zgZe
4.90918	um	Nucleus	0.000	1.000	732	100000731	100000036	Mock anti-PSF-A546 8C-S-PSF V2.00	0	5. Mock and anti-PSF-A546_Pos007_S001	00-2Xj79uWqNxsC3EuMB3zgZe
8.46307	um	Nucleus	0.000	1.000	733	100000732	100000037	Mock anti-PSF-A546 8C-S-PSF V2.00	0	5. Mock and anti-PSF-A546_Pos007_S001	00-2Xj79uWqNxsC3EuMB3zgZe
7.8164	um	Nucleus	0.000	1.000	734	100000733	100000038	Mock anti-PSF-A546 8C-S-PSF V2.00	0	5. Mock and anti-PSF-A546_Pos007_S001	00-2Xj79uWqNxsC3EuMB3zgZe
7.53961	um	Nucleus	0.000	1.000	735	100000734	100000039	Mock anti-PSF-A546 8C-S-PSF V2.00	0	5. Mock and anti-PSF-A546_Pos007_S001	00-2Xj79uWqNxsC3EuMB3zgZe
4.65049	um	Nucleus	0.000	1.000	736	100000735	100000040	Mock anti-PSF-A546 8C-S-PSF V2.00	0	5. Mock and anti-PSF-A546_Pos007_S001	00-2Xj79uWqNxsC3EuMB3zgZe
4.45162	um	Nucleus	0.000	1.000	737	100000736	100000041	Mock anti-PSF-A546 8C-S-PSF V2.00	0	5. Mock and anti-PSF-A546_Pos007_S001	00-2Xj79uWqNxsC3EuMB3zgZe
5.30873	um	Nucleus	0.000	1.000	738	100000737	100000042	Mock anti-PSF-A546 8C-S-PSF V2.00	0	5. Mock and anti-PSF-A546_Pos007_S001	00-2Xj79uWqNxsC3EuMB3zgZe
5.812	um	Nucleus	0.000	1.000	739	100000738	100000043	Mock anti-PSF-A546 8C-S-PSF V2.00	0	5. Mock and anti-PSF-A546_Pos007_S001	00-2Xj79uWqNxsC3EuMB3zgZe
4.7429	um	Nucleus	0.000	1.000	740	100000739	100000044	Mock anti-PSF-A546 8C-S-PSF V2.00	0	5. Mock and anti-PSF-A546_Pos007_S001	00-2Xj79uWqNxsC3EuMB3zgZe
5.33701	um	Nucleus	0.000	1.000	741	100000740	100000045	Mock anti-PSF-A546 8C-S-PSF V2.00	0	5. Mock and anti-PSF-A546_Pos007_S001	00-2Xj79uWqNxsC3EuMB3zgZe
6.01732	um	Nucleus	0.000	1.000	742	100000741	100000046	Mock anti-PSF-A546 8C-S-PSF V2.00	0	5. Mock and anti-PSF-A546_Pos007_S001	00-2Xj79uWqNxsC3EuMB3zgZe
5.32268	um	Nucleus	0.000	1.000	743	100000742	100000047	Mock anti-PSF-A546 8C-S-PSF V2.00	0	5. Mock and anti-PSF-A546_Pos007_S001	00-2Xj79uWqNxsC3EuMB3zgZe
5.50818	um	Nucleus	0.000	1.000	744	100000743	100000048	Mock anti-PSF-A546 8C-S-PSF V2.00	0	5. Mock and anti-PSF-A546_Pos007_S001	00-2Xj79uWqNxsC3EuMB3zgZe
9.20189	um	Nucleus	0.000	1.000	745	100000744	100000049	Mock anti-PSF-A546 8C-S-PSF V2.00	0	5. Mock and anti-PSF-A546_Pos007_S001	00-2Xj79uWqNxsC3EuMB3zgZe
5.9676	um	Nucleus	0.000	1.000	746	100000745	100000050	Mock anti-PSF-A546 8C-S-PSF V2.00	0	5. Mock and anti-PSF-A546_Pos007_S001	00-2Xj79uWqNxsC3EuMB3zgZe
5.04219	um	Nucleus	0.000	1.000	747	100000746	100000051	Mock anti-PSF-A546 8C-S-PSF V2.00	0	5. Mock and anti-PSF-A546_Pos007_S001	00-2Xj79uWqNxsC3EuMB3zgZe
5.61179	um	Nucleus	0.000	1.000	748	100000747	100000052	Mock anti-PSF-A546 8C-S-PSF V2.00	0	5. Mock and anti-PSF-A546_Pos007_S001	00-2Xj79uWqNxsC3EuMB3zgZe
6.19774	um	Nucleus	0.000	1.000	749	100000748	100000053	Mock anti-PSF-A546 8C-S-PSF V2.00	0	5. Mock and anti-PSF-A546_Pos007_S001	00-2Xj79uWqNxsC3EuMB3zgZe
5.47859	um	Nucleus	0.000	1.000	750	100000749	100000054	Mock anti-PSF-A546 8C-S-PSF V2.00	0	5. Mock and anti-PSF-A546_Pos007_S001	00-2Xj79uWqNxsC3EuMB3zgZe
5.4378	um	Nucleus	0.000	1.000	751	100000750	100000055	Mock anti-PSF-A546 8C-S-PSF V2.00	0	5. Mock and anti-PSF-A546_Pos007_S001	00-2Xj79uWqNxsC3EuMB3zgZe
5.23386	um	Nucleus	0.000	1.000	752	100000751	100000056	Mock anti-PSF-A546 8C-S-PSF V2.00	0	5. Mock and anti-PSF-A546_Pos007_S001	00-2Xj79uWqNxsC3EuMB3zgZe
5.62432	um	Nucleus	0.000	1.000	753	100000752	100000057	Mock anti-PSF-A546 8C-S-PSF V2.00	0	5. Mock and anti-PSF-A546_Pos007_S001	00-2Xj79uWqNxsC3EuMB3zgZe
7.07979	um	Nucleus	0.000	1.000	754	100000753	100000058	Mock anti-PSF-A546 8C-S-PSF V2.00	0	5. Mock and anti-PSF-A546_Pos007_S001	00-2Xj79uWqNxsC3EuMB3zgZe
3.73018	um	Nucleus	0.000	1.000	755	100000754	100000059	Mock anti-PSF-A546 8C-S-PSF V2.00	0	5. Mock and anti-PSF-A546_Pos007_S001	00-2Xj79uWqNxsC3EuMB3zgZe
6.5079	um	Nucleus	0.000	1.000	756	100000755	100000060	Mock anti-PSF-A546 8C-S-PSF V2.00	0	5. Mock and anti-PSF-A546_Pos007_S001	00-2Xj79uWqNxsC3EuMB3zgZe
4.63461	um	Nucleus	0.000	1.000	757	100000756	100000061	Mock anti-PSF-A546 8C-S-PSF V2.00	0	5. Mock and anti-PSF-A546_Pos007_S001	00-2Xj79uWqNxsC3EuMB3zgZe
6.3477	um	Nucleus	0.000	1.000	758	100000757	100000062	Mock anti-PSF-A546 8C-S-PSF V2.00	0	5. Mock and anti-PSF-A546_Pos007_S001	00-2Xj79uWqNxsC3EuMB3zgZe
5.73475	um	Nucleus	0.000	1.000	759	100000758	100000063	Mock anti-PSF-A546 8C-S-PSF V2.00	0	5. Mock and anti-PSF-A546_Pos007_S001	00-2Xj79uWqNxsC3EuMB3zgZe
7.97901	um	Nucleus	0.000	1.000	760	100000759	100000064	Mock anti-PSF-A546 8C-S-PSF V2.00	0	5. Mock and anti-PSF-A546_Pos007_S001	00-2Xj79uWqNxsC3EuMB3zgZe
6.45558	um	Nucleus	0.000	1.000	761	100000760	100000065	Mock anti-PSF-A546 8C-S-PSF V2.00	0	5. Mock and anti-PSF-A546_Pos007_S001	00-2Xj79uWqNxsC3EuMB3zgZe
5.6277	um	Nucleus	0.000	1.000	762	100000761	100000066	Mock anti-PSF-A546 8C-S-PSF V2.00	0	5. Mock and anti-PSF-A546_Pos007_S001	00-2Xj79uWqNxsC3EuMB3zgZe
5.21842	um	Nucleus	0.000	1.000	763	100000762	100000067	Mock anti-PSF-A546 8C-S-PSF V2.00	0	5. Mock and anti-PSF-A546_Pos007_S001	00-2Xj79uWqNxsC3EuMB3zgZe
5.34469	um	Nucleus	0.000	1.000	764	100000763	100000068	Mock anti-PSF-A546 8C-S-PSF V2.00	0	5. Mock and anti-PSF-A546_Pos007_S001	00-2Xj79uWqNxsC3EuMB3zgZe
6.92932	um	Nucleus	0.000	1.000	765	100000764	100000069	Mock anti-PSF-A546 8C-S-PSF V2.00	0	5. Mock and anti-PSF-A546_Pos007_S001	00-2Xj79uWqNxsC3EuMB3zgZe
7.48859	um	Nucleus	0.000	1.000	766	100000765	100000070	Mock anti-PSF-A546 8C-S-PSF V2.00	0	5. Mock and anti-PSF-A546_Pos007_S001	00-2Xj79uWqNxsC3EuMB3zgZe
7.97816	um	Nucleus	0.000	1.000	767	100000766	100000071	Mock anti-PSF-A546 8C-S-PSF V2.00	0	5. Mock and anti-PSF-A546_Pos007_S001	00-2Xj79uWqNxsC3EuMB3zgZe
5.08248	um	Nucleus	0.000	1.000	768	100000767	100000072	Mock anti-PSF-A546 8C-S-PSF V2.00	0	5. Mock and anti-PSF-A546_Pos007_S001	00-2Xj79uWqNxsC3EuMB3zgZe
4.60086	um	Nucleus	0.000	1.000	769	100000768	100000073	Mock anti-PSF-A546 8C-S-PSF V2.00	0	5. Mock and anti-PSF-A546_Pos007_S001	00-2Xj79uWqNxsC3EuMB3zgZe
5.29426	um	Nucleus	0.000	1.000	770	100000769	100000074	Mock anti-PSF-A546 8C-S-PSF V2.00	0	5. Mock and anti-PSF-A546_Pos007_S001	00-2Xj79uWqNxsC3EuMB3zgZe
6.23021	um	Nucleus	0.000	1.000	771	100000770	100000075	Mock anti-PSF-A546 8C-S-PSF V2.00	0	5. Mock and anti-PSF-A546_Pos007_S001	00-2Xj79uWqNxsC3EuMB3zgZe
4.60013	um	Nucleus	0.000	1.000	772	100000771	100000076	Mock anti-PSF-A546 8C-S-PSF V2.00	0	5. Mock and anti-PSF-A546_Pos007_S001	00-2Xj79uWqNxsC3EuMB3zgZe
4.52078	um	Nucleus	0.000	1.000	773	100000772	100000077	Mock anti-PSF-A546 8C-S-PSF V2.00	0	5. Mock and anti-PSF-A546_Pos007_S001	00-2Xj79uWqNxsC3EuMB3zgZe
3.86659	um	Nucleus	0.000	1.000	774	100000773	100000078	Mock anti-PSF-A546 8C-S-PSF V2.00	0	5. Mock and anti-PSF-A546_Pos007_S001	00-2Xj79uWqNxsC3EuMB3zgZe
5.14546	um	Nucleus	0.000	1.000	775	100000774	100000079	Mock anti-PSF-A546 8C-S-PSF V2.00	0	5. Mock and anti-PSF-A546_Pos007_S001	00-2Xj79uWqNxsC3EuMB3zgZe
7.27523	um	Nucleus	0.000	1.000	776	100000775	100000080	Mock anti-PSF-A546 8C-S-PSF V2.00	0	5. Mock and anti-PSF-A546_Pos007_S001	00-2Xj79uWqNxsC3EuMB3zgZe
5.90374	um	Nucleus	0.000	1.000	777	100000776	100000081	Mock anti-PSF-A546 8C-S-PSF V2.00	0	5. Mock and anti-PSF-A546_Pos007_S001	00-2Xj79uWqNxsC3EuMB3zgZe
5.79474	um	Nucleus	0.000	1.000	778	100000777	100000082	Mock anti-PSF-A546 8C-S-PSF V2.00	0	5. Mock and anti-PSF-A546_Pos007_S001	00-2Xj79uWqNxsC3EuMB3zgZe
5.37665	um	Nucleus	0.000	1.000	779	100000778	100000083	Mock anti-PSF-A546 8C-S-PSF V2.00	0	5. Mock and anti-PSF-A546_Pos007_S001	00-2Xj79uWqNxsC3EuMB3zgZe
6.2245	um	Nucleus	0.000	1.000	780	100000779	100000084	Mock anti-PSF-A546 8C-S-PSF V2.00	0	5. Mock and anti-PSF-A546_Pos007_S001	00-2Xj79uWqNxsC3EuMB3zgZe
6.47099	um	Nucleus	0.000	1.000	781	100000780	100000085	Mock anti-PSF-A546 8C-S-PSF V2.00	0	5. Mock and anti-PSF-A546_Pos007_S001	00-2Xj79uWqNxsC3EuMB3zgZe
6.26241	um	Nucleus	0.000	1.000	782	100000781	100000086	Mock anti-PSF-A546 8C-S-PSF V2.00	0	5. Mock and anti-PSF-A546_Pos007_S001	00-2Xj79uWqNxsC3EuMB3zgZe
5.1327	um	Nucleus	0.000	1.000	783	100000782	100000087	Mock anti-PSF-A546 8C-S-PSF V2.00	0	5. Mock and anti-PSF-A546_Pos007_S001	00-2Xj79uWqNxsC3EuMB3zgZe
4.49526	um	Nucleus	0.000	1.000	784	100000783	100000088	Mock anti-PSF-A546 8C-S-PSF V2.00	0	5. Mock and anti-PSF-A546_Pos007_S001	00-2Xj79uWqNxsC3EuMB3zgZe
6.29659	um	Nucleus	0.000	1.000	785	100000784	100000089	Mock anti-PSF-A546 8C-S-PSF V2.00	0	5. Mock and anti-PSF-A546_Pos007_S001	00-2Xj79uWqNxsC3EuMB3zgZe
7.01153	um	Nucleus	0.000	1.000	786	100000785	100000090	Mock anti-PSF-A546 8C-S-PSF V2.00	0	5. Mock and anti-PSF-A546_Pos007_S001	00-2Xj79uWqNxsC3EuMB3zgZe
8.33841	um	Nucleus	0.000	1.000	787	100000786	100000091	Mock anti-PSF-A546 8C-S-PSF V2.00	0	5. Mock and anti-PSF-A546_Pos007_S001	00-2Xj79uWqNxsC3EuMB3zgZe
5.92575	um	Nucleus	0.000	1.000	788	100000787	100000092	Mock anti-PSF-A546 8C-S-PSF V2.00	0	5. Mock and anti-PSF-A546_Pos007_S001	00-2Xj79uWqNxsC3EuMB3zgZe
4.48094	um	Nucleus	0.000	1.000	789	100000788	100000093	Mock anti-PSF-A546 8C-S-PSF V2.00	0	5. Mock and anti-PSF-A546_Pos007_S001	00-2Xj79uWqNxsC3EuMB3zgZe
3.75268	um	Nucleus	0.000	1.000	790	100000789	100000094	Mock anti-PSF-A546 8C-S-PSF V2.00	0	5. Mock and anti-PSF-A546_Pos007_S001	00-2Xj79uWqNxsC3EuMB3zgZe
4.6011	um	Nucleus	0.000	1.000	791	100000790	100000095	Mock anti-PSF-A546 8C-S-PSF V2.00	0	5. Mock and anti-PSF-A546_Pos007_S001	00-2Xj79uWqNxsC3EuMB3zgZe
6.09095	um	Nucleus	0.000	1.000	792	100000791	100000096	Mock anti-PSF-A546 8C-S-PSF V2.00	0	5. Mock and anti-PSF-A546_Pos007_S001	00-2Xj79uWqNxsC3EuMB3zgZe
7.54453	um	Nucleus	0.000	1.000	793	100000792	100000097	Mock anti-PSF-A546 8C-S-PSF V2.00	0	5. Mock and anti-PSF-A546_Pos007_S001	00-2Xj79uWqNxsC3EuMB3zgZe
4.69894	um	Nucleus	0.000	1.000	794	100000793	100000098	Mock anti-PSF-A546 8C-S-PSF V2.00	0	5. Mock and anti-PSF-A546_Pos007_S001	00-2Xj79uWqNxsC3EuMB3zgZe
7.98305	um	Nucleus	0.000	1.000	795	100000794	100000099	Mock anti-PSF-A546 8C-S-PSF V2.00	0	5. Mock and anti-PSF-A546_Pos007_S001	00-2Xj79uWqNxsC3EuMB3zgZe
4.85999	um	Nucleus	0.000	1.000	796	100000795	100000100	Mock anti-PSF-A546 8C-S-PSF V2.00	0	5. Mock and anti-PSF-A546_Pos007_S001	00-2Xj79uWqNxsC3EuMB3zgZe
5.16622	um	Nucleus	0.000	1.000	797	100000796	100000101	Mock anti-PSF-A546 8C-S-PSF V2.00	0	5. Mock and anti-PSF-A546_Pos007_S001	00-2Xj79uWqNxsC3EuMB3zgZe
4.81954	um	Nucleus	0.000	1.000	798	100000797	100000102	Mock anti-PSF-A546 8C-S-PSF V2.00	0	5. Mock and anti-PSF-A546_Pos007_S001	00-2Xj79uWqNxsC3EuMB3zgZe
4.37359	um	Nucleus	0.000	1.000	799	100000798	100000103	Mock anti-PSF-A546 8C-S-PSF V2.00	0	5. Mock and anti-PSF-A546_Pos007_S001	00-2Xj79uWqNxsC3EuMB3zgZe
5.52294	um	Nucleus	0.000	1.000	800	100000799	100000104	Mock anti-PSF-A546 8C-S-PSF V2.00	0	5. Mock and anti-PSF-A546_Pos007_S001	00-2Xj79uWqNxsC3EuMB3zgZe
4.31182	um	Nucleus	0.000	1.000	801	100000800	100000000	Mock anti-PSF-A546 8C-S-PSF V2.00	0	5. Mock and anti-PSF-A546_Pos008_S001	00-cGiNJh829tDT6p5ATwnSzc
4.27068	um	Nucleus	0.000	1.000	802	100000801	100000001	Mock anti-PSF-A546 8C-S-PSF V2.00	0	5. Mock and anti-PSF-A546_Pos008_S001	00-cGiNJh829tDT6p5ATwnSzc
5.58554	um	Nucleus	0.000	1.000	803	100000802	100000002	Mock anti-PSF-A546 8C-S-PSF V2.00	0	5. Mock and anti-PSF-A546_Pos008_S001	00-cGiNJh829tDT6p5ATwnSzc
4.78174	um	Nucleus	0.000	1.000	804	100000803	100000003	Mock anti-PSF-A546 8C-S-PSF V2.00	0	5. Mock and anti-PSF-A546_Pos008_S001	00-cGiNJh829tDT6p5ATwnSzc
5.49191	um	Nucleus	0.000	1.000	805	100000804	100000004	Mock anti-PSF-A546 8C-S-PSF V2.00	0	5. Mock and anti-PSF-A546_Pos008_S001	00-cGiNJh829tDT6p5ATwnSzc
5.03868	um	Nucleus	0.000	1.000	806	100000805	100000005	Mock anti-PSF-A546 8C-S-PSF V2.00	0	5. Mock and anti-PSF-A546_Pos008_S001	00-cGiNJh829tDT6p5ATwnSzc
5.73668	um	Nucleus	0.000	1.000	807	100000806	100000006	Mock anti-PSF-A546 8C-S-PSF V2.00	0	5. Mock and anti-PSF-A546_Pos008_S001	00-cGiNJh829tDT6p5ATwnSzc
5.17672	um	Nucleus	0.000	1.000	808	100000807	100000007	Mock anti-PSF-A546 8C-S-PSF V2.00	0	5. Mock and anti-PSF-A546_Pos008_S001	00-cGiNJh829tDT6p5ATwnSzc
7.37875	um	Nucleus	0.000	1.000	809	100000808	100000008	Mock anti-PSF-A546 8C-S-PSF V2.00	0	5. Mock and anti-PSF-A546_Pos008_S001	00-cGiNJh829tDT6p5ATwnSzc
4.62824	um	Nucleus	0.000	1.000	810	100000809	100000009	Mock anti-PSF-A546 8C-S-PSF V2.00	0	5. Mock and anti-PSF-A546_Pos008_S001	00-cGiNJh829tDT6p5ATwnSzc
4.57614	um	Nucleus	0.000	1.000	811	100000810	100000010	Mock anti-PSF-A546 8C-S-PSF V2.00	0	5. Mock and anti-PSF-A546_Pos008_S001	00-cGiNJh829tDT6p5ATwnSzc
4.77046	um	Nucleus	0.000	1.000	812	100000811	100000011	Mock anti-PSF-A546 8C-S-PSF V2.00	0	5. Mock and anti-PSF-A546_Pos008_S001	00-cGiNJh829tDT6p5ATwnSzc
4.7209	um	Nucleus	0.000	1.000	813	100000812	100000012	Mock anti-PSF-A546 8C-S-PSF V2.00	0	5. Mock and anti-PSF-A546_Pos008_S001	00-cGiNJh829tDT6p5ATwnSzc
4.36432	um	Nucleus	0.000	1.000	814	100000813	100000013	Mock anti-PSF-A546 8C-S-PSF V2.00	0	5. Mock and anti-PSF-A546_Pos008_S001	00-cGiNJh829tDT6p5ATwnSzc
11.8747	um	Nucleus	0.000	1.000	815	100000814	100000014	Mock anti-PSF-A546 8C-S-PSF V2.00	0	5. Mock and anti-PSF-A546_Pos008_S001	00-cGiNJh829tDT6p5ATwnSzc
6.12582	um	Nucleus	0.000	1.000	816	100000815	100000015	Mock anti-PSF-A546 8C-S-PSF V2.00	0	5. Mock and anti-PSF-A546_Pos008_S001	00-cGiNJh829tDT6p5ATwnSzc
4.84908	um	Nucleus	0.000	1.000	817	100000816	100000016	Mock anti-PSF-A546 8C-S-PSF V2.00	0	5. Mock and anti-PSF-A546_Pos008_S001	00-cGiNJh829tDT6p5ATwnSzc
6.09321	um	Nucleus	0.000	1.000	818	100000817	100000017	Mock anti-PSF-A546 8C-S-PSF V2.00	0	5. Mock and anti-PSF-A546_Pos008_S001	00-cGiNJh829tDT6p5ATwnSzc
4.87383	um	Nucleus	0.000	1.000	819	100000818	100000018	Mock anti-PSF-A546 8C-S-PSF V2.00	0	5. Mock and anti-PSF-A546_Pos008_S001	00-cGiNJh829tDT6p5ATwnSzc
6.31523	um	Nucleus	0.000	1.000	820	100000819	100000019	Mock anti-PSF-A546 8C-S-PSF V2.00	0	5. Mock and anti-PSF-A546_Pos008_S001	00-cGiNJh829tDT6p5ATwnSzc
6.40309	um	Nucleus	0.000	1.000	821	100000820	100000020	Mock anti-PSF-A546 8C-S-PSF V2.00	0	5. Mock and anti-PSF-A546_Pos008_S001	00-cGiNJh829tDT6p5ATwnSzc
6.02173	um	Nucleus	0.000	1.000	822	100000821	100000021	Mock anti-PSF-A546 8C-S-PSF V2.00	0	5. Mock and anti-PSF-A546_Pos008_S001	00-cGiNJh829tDT6p5ATwnSzc
6.1227	um	Nucleus	0.000	1.000	823	100000822	100000022	Mock anti-PSF-A546 8C-S-PSF V2.00	0	5. Mock and anti-PSF-A546_Pos008_S001	00-cGiNJh829tDT6p5ATwnSzc
7.63439	um	Nucleus	0.000	1.000	824	100000823	100000023	Mock anti-PSF-A546 8C-S-PSF V2.00	0	5. Mock and anti-PSF-A546_Pos008_S001	00-cGiNJh829tDT6p5ATwnSzc
5.17336	um	Nucleus	0.000	1.000	825	100000824	100000024	Mock anti-PSF-A546 8C-S-PSF V2.00	0	5. Mock and anti-PSF-A546_Pos008_S001	00-cGiNJh829tDT6p5ATwnSzc
7.06062	um	Nucleus	0.000	1.000	826	100000825	100000025	Mock anti-PSF-A546 8C-S-PSF V2.00	0	5. Mock and anti-PSF-A546_Pos008_S001	00-cGiNJh829tDT6p5ATwnSzc
7.29436	um	Nucleus	0.000	1.000	827	100000826	100000026	Mock anti-PSF-A546 8C-S-PSF V2.00	0	5. Mock and anti-PSF-A546_Pos008_S001	00-cGiNJh829tDT6p5ATwnSzc
5.74603	um	Nucleus	0.000	1.000	828	100000827	100000027	Mock anti-PSF-A546 8C-S-PSF V2.00	0	5. Mock and anti-PSF-A546_Pos008_S001	00-cGiNJh829tDT6p5ATwnSzc
6.45487	um	Nucleus	0.000	1.000	829	100000828	100000028	Mock anti-PSF-A546 8C-S-PSF V2.00	0	5. Mock and anti-PSF-A546_Pos008_S001	00-cGiNJh829tDT6p5ATwnSzc
5.77663	um	Nucleus	0.000	1.000	830	100000829	100000029	Mock anti-PSF-A546 8C-S-PSF V2.00	0	5. Mock and anti-PSF-A546_Pos008_S001	00-cGiNJh829tDT6p5ATwnSzc
6.20348	um	Nucleus	0.000	1.000	831	100000830	100000030	Mock anti-PSF-A546 8C-S-PSF V2.00	0	5. Mock and anti-PSF-A546_Pos008_S001	00-cGiNJh829tDT6p5ATwnSzc
4.49642	um	Nucleus	0.000	1.000	832	100000831	100000031	Mock anti-PSF-A546 8C-S-PSF V2.00	0	5. Mock and anti-PSF-A546_Pos008_S001	00-cGiNJh829tDT6p5ATwnSzc
3.71896	um	Nucleus	0.000	1.000	833	100000832	100000032	Mock anti-PSF-A546 8C-S-PSF V2.00	0	5. Mock and anti-PSF-A546_Pos008_S001	00-cGiNJh829tDT6p5ATwnSzc
4.26166	um	Nucleus	0.000	1.000	834	100000833	100000033	Mock anti-PSF-A546 8C-S-PSF V2.00	0	5. Mock and anti-PSF-A546_Pos008_S001	00-cGiNJh829tDT6p5ATwnSzc
6.23898	um	Nucleus	0.000	1.000	835	100000834	100000034	Mock anti-PSF-A546 8C-S-PSF V2.00	0	5. Mock and anti-PSF-A546_Pos008_S001	00-cGiNJh829tDT6p5ATwnSzc
5.74189	um	Nucleus	0.000	1.000	836	100000835	100000035	Mock anti-PSF-A546 8C-S-PSF V2.00	0	5. Mock and anti-PSF-A546_Pos008_S001	00-cGiNJh829tDT6p5ATwnSzc
5.69517	um	Nucleus	0.000	1.000	837	100000836	100000036	Mock anti-PSF-A546 8C-S-PSF V2.00	0	5. Mock and anti-PSF-A546_Pos008_S001	00-cGiNJh829tDT6p5ATwnSzc
4.92094	um	Nucleus	0.000	1.000	838	100000837	100000037	Mock anti-PSF-A546 8C-S-PSF V2.00	0	5. Mock and anti-PSF-A546_Pos008_S001	00-cGiNJh829tDT6p5ATwnSzc
4.75739	um	Nucleus	0.000	1.000	839	100000838	100000038	Mock anti-PSF-A546 8C-S-PSF V2.00	0	5. Mock and anti-PSF-A546_Pos008_S001	00-cGiNJh829tDT6p5ATwnSzc
5.65811	um	Nucleus	0.000	1.000	840	100000839	100000039	Mock anti-PSF-A546 8C-S-PSF V2.00	0	5. Mock and anti-PSF-A546_Pos008_S001	00-cGiNJh829tDT6p5ATwnSzc
5.35442	um	Nucleus	0.000	1.000	841	100000840	100000040	Mock anti-PSF-A546 8C-S-PSF V2.00	0	5. Mock and anti-PSF-A546_Pos008_S001	00-cGiNJh829tDT6p5ATwnSzc
4.08916	um	Nucleus	0.000	1.000	842	100000841	100000041	Mock anti-PSF-A546 8C-S-PSF V2.00	0	5. Mock and anti-PSF-A546_Pos008_S001	00-cGiNJh829tDT6p5ATwnSzc
4.69382	um	Nucleus	0.000	1.000	843	100000842	100000042	Mock anti-PSF-A546 8C-S-PSF V2.00	0	5. Mock and anti-PSF-A546_Pos008_S001	00-cGiNJh829tDT6p5ATwnSzc
4.2693	um	Nucleus	0.000	1.000	844	100000843	100000043	Mock anti-PSF-A546 8C-S-PSF V2.00	0	5. Mock and anti-PSF-A546_Pos008_S001	00-cGiNJh829tDT6p5ATwnSzc
4.79745	um	Nucleus	0.000	1.000	845	100000844	100000044	Mock anti-PSF-A546 8C-S-PSF V2.00	0	5. Mock and anti-PSF-A546_Pos008_S001	00-cGiNJh829tDT6p5ATwnSzc
5.67122	um	Nucleus	0.000	1.000	846	100000845	100000045	Mock anti-PSF-A546 8C-S-PSF V2.00	0	5. Mock and anti-PSF-A546_Pos008_S001	00-cGiNJh829tDT6p5ATwnSzc
4.15236	um	Nucleus	0.000	1.000	847	100000846	100000046	Mock anti-PSF-A546 8C-S-PSF V2.00	0	5. Mock and anti-PSF-A546_Pos008_S001	00-cGiNJh829tDT6p5ATwnSzc
4.55389	um	Nucleus	0.000	1.000	848	100000847	100000047	Mock anti-PSF-A546 8C-S-PSF V2.00	0	5. Mock and anti-PSF-A546_Pos008_S001	00-cGiNJh829tDT6p5ATwnSzc
4.50404	um	Nucleus	0.000	1.000	849	100000848	100000048	Mock anti-PSF-A546 8C-S-PSF V2.00	0	5. Mock and anti-PSF-A546_Pos008_S001	00-cGiNJh829tDT6p5ATwnSzc
5.37007	um	Nucleus	0.000	1.000	850	100000849	100000049	Mock anti-PSF-A546 8C-S-PSF V2.00	0	5. Mock and anti-PSF-A546_Pos008_S001	00-cGiNJh829tDT6p5ATwnSzc
5.07221	um	Nucleus	0.000	1.000	851	100000850	100000050	Mock anti-PSF-A546 8C-S-PSF V2.00	0	5. Mock and anti-PSF-A546_Pos008_S001	00-cGiNJh829tDT6p5ATwnSzc
5.8605	um	Nucleus	0.000	1.000	852	100000851	100000051	Mock anti-PSF-A546 8C-S-PSF V2.00	0	5. Mock and anti-PSF-A546_Pos008_S001	00-cGiNJh829tDT6p5ATwnSzc
5.1007	um	Nucleus	0.000	1.000	853	100000852	100000052	Mock anti-PSF-A546 8C-S-PSF V2.00	0	5. Mock and anti-PSF-A546_Pos008_S001	00-cGiNJh829tDT6p5ATwnSzc
5.2967	um	Nucleus	0.000	1.000	854	100000853	100000053	Mock anti-PSF-A546 8C-S-PSF V2.00	0	5. Mock and anti-PSF-A546_Pos008_S001	00-cGiNJh829tDT6p5ATwnSzc
7.65424	um	Nucleus	0.000	1.000	855	100000854	100000054	Mock anti-PSF-A546 8C-S-PSF V2.00	0	5. Mock and anti-PSF-A546_Pos008_S001	00-cGiNJh829tDT6p5ATwnSzc
7.92187	um	Nucleus	0.000	1.000	856	100000855	100000055	Mock anti-PSF-A546 8C-S-PSF V2.00	0	5. Mock and anti-PSF-A546_Pos008_S001	00-cGiNJh829tDT6p5ATwnSzc
4.31633	um	Nucleus	0.000	1.000	857	100000856	100000056	Mock anti-PSF-A546 8C-S-PSF V2.00	0	5. Mock and anti-PSF-A546_Pos008_S001	00-cGiNJh829tDT6p5ATwnSzc
9.20543	um	Nucleus	0.000	1.000	858	100000857	100000057	Mock anti-PSF-A546 8C-S-PSF V2.00	0	5. Mock and anti-PSF-A546_Pos008_S001	00-cGiNJh829tDT6p5ATwnSzc
9.87813	um	Nucleus	0.000	1.000	859	100000858	100000058	Mock anti-PSF-A546 8C-S-PSF V2.00	0	5. Mock and anti-PSF-A546_Pos008_S001	00-cGiNJh829tDT6p5ATwnSzc
5.12241	um	Nucleus	0.000	1.000	860	100000859	100000059	Mock anti-PSF-A546 8C-S-PSF V2.00	0	5. Mock and anti-PSF-A546_Pos008_S001	00-cGiNJh829tDT6p5ATwnSzc
7.00694	um	Nucleus	0.000	1.000	861	100000860	100000060	Mock anti-PSF-A546 8C-S-PSF V2.00	0	5. Mock and anti-PSF-A546_Pos008_S001	00-cGiNJh829tDT6p5ATwnSzc
7.09247	um	Nucleus	0.000	1.000	862	100000861	100000061	Mock anti-PSF-A546 8C-S-PSF V2.00	0	5. Mock and anti-PSF-A546_Pos008_S001	00-cGiNJh829tDT6p5ATwnSzc
4.75137	um	Nucleus	0.000	1.000	863	100000862	100000062	Mock anti-PSF-A546 8C-S-PSF V2.00	0	5. Mock and anti-PSF-A546_Pos008_S001	00-cGiNJh829tDT6p5ATwnSzc
5.14851	um	Nucleus	0.000	1.000	864	100000863	100000063	Mock anti-PSF-A546 8C-S-PSF V2.00	0	5. Mock and anti-PSF-A546_Pos008_S001	00-cGiNJh829tDT6p5ATwnSzc
6.92815	um	Nucleus	0.000	1.000	866	100000864	100000064	Mock anti-PSF-A546 8C-S-PSF V2.00	0	5. Mock and anti-PSF-A546_Pos008_S001	00-cGiNJh829tDT6p5ATwnSzc
5.29352	um	Nucleus	0.000	1.000	867	100000865	100000065	Mock anti-PSF-A546 8C-S-PSF V2.00	0	5. Mock and anti-PSF-A546_Pos008_S001	00-cGiNJh829tDT6p5ATwnSzc
5.41485	um	Nucleus	0.000	1.000	868	100000866	100000066	Mock anti-PSF-A546 8C-S-PSF V2.00	0	5. Mock and anti-PSF-A546_Pos008_S001	00-cGiNJh829tDT6p5ATwnSzc
5.78146	um	Nucleus	0.000	1.000	869	100000867	100000067	Mock anti-PSF-A546 8C-S-PSF V2.00	0	5. Mock and anti-PSF-A546_Pos008_S001	00-cGiNJh829tDT6p5ATwnSzc
5.48647	um	Nucleus	0.000	1.000	870	100000868	100000068	Mock anti-PSF-A546 8C-S-PSF V2.00	0	5. Mock and anti-PSF-A546_Pos008_S001	00-cGiNJh829tDT6p5ATwnSzc
5.30889	um	Nucleus	0.000	1.000	871	100000869	100000069	Mock anti-PSF-A546 8C-S-PSF V2.00	0	5. Mock and anti-PSF-A546_Pos008_S001	00-cGiNJh829tDT6p5ATwnSzc
5.84259	um	Nucleus	0.000	1.000	872	100000870	100000070	Mock anti-PSF-A546 8C-S-PSF V2.00	0	5. Mock and anti-PSF-A546_Pos008_S001	00-cGiNJh829tDT6p5ATwnSzc
4.54463	um	Nucleus	0.000	1.000	873	100000871	100000071	Mock anti-PSF-A546 8C-S-PSF V2.00	0	5. Mock and anti-PSF-A546_Pos008_S001	00-cGiNJh829tDT6p5ATwnSzc
7.36133	um	Nucleus	0.000	1.000	874	100000872	100000072	Mock anti-PSF-A546 8C-S-PSF V2.00	0	5. Mock and anti-PSF-A546_Pos008_S001	00-cGiNJh829tDT6p5ATwnSzc
5.30231	um	Nucleus	0.000	1.000	875	100000873	100000073	Mock anti-PSF-A546 8C-S-PSF V2.00	0	5. Mock and anti-PSF-A546_Pos008_S001	00-cGiNJh829tDT6p5ATwnSzc
8.1069	um	Nucleus	0.000	1.000	876	100000874	100000074	Mock anti-PSF-A546 8C-S-PSF V2.00	0	5. Mock and anti-PSF-A546_Pos008_S001	00-cGiNJh829tDT6p5ATwnSzc
4.25331	um	Nucleus	0.000	1.000	877	100000875	100000075	Mock anti-PSF-A546 8C-S-PSF V2.00	0	5. Mock and anti-PSF-A546_Pos008_S001	00-cGiNJh829tDT6p5ATwnSzc
5.08379	um	Nucleus	0.000	1.000	878	100000876	100000076	Mock anti-PSF-A546 8C-S-PSF V2.00	0	5. Mock and anti-PSF-A546_Pos008_S001	00-cGiNJh829tDT6p5ATwnSzc
4.99372	um	Nucleus	0.000	1.000	879	100000877	100000077	Mock anti-PSF-A546 8C-S-PSF V2.00	0	5. Mock and anti-PSF-A546_Pos008_S001	00-cGiNJh829tDT6p5ATwnSzc
3.13533	um	Nucleus	0.000	1.000	880	100000878	100000078	Mock anti-PSF-A546 8C-S-PSF V2.00	0	5. Mock and anti-PSF-A546_Pos008_S001	00-cGiNJh829tDT6p5ATwnSzc
5.52623	um	Nucleus	0.000	1.000	881	100000879	100000079	Mock anti-PSF-A546 8C-S-PSF V2.00	0	5. Mock and anti-PSF-A546_Pos008_S001	00-cGiNJh829tDT6p5ATwnSzc
14.2993	um	Nucleus	0.000	1.000	882	100000880	100000080	Mock anti-PSF-A546 8C-S-PSF V2.00	0	5. Mock and anti-PSF-A546_Pos008_S001	00-cGiNJh829tDT6p5ATwnSzc
7.02497	um	Nucleus	0.000	1.000	883	100000881	100000081	Mock anti-PSF-A546 8C-S-PSF V2.00	0	5. Mock and anti-PSF-A546_Pos008_S001	00-cGiNJh829tDT6p5ATwnSzc
5.98433	um	Nucleus	0.000	1.000	884	100000882	100000082	Mock anti-PSF-A546 8C-S-PSF V2.00	0	5. Mock and anti-PSF-A546_Pos008_S001	00-cGiNJh829tDT6p5ATwnSzc
4.94906	um	Nucleus	0.000	1.000	885	100000883	100000083	Mock anti-PSF-A546 8C-S-PSF V2.00	0	5. Mock and anti-PSF-A546_Pos008_S001	00-cGiNJh829tDT6p5ATwnSzc
5.02589	um	Nucleus	0.000	1.000	886	100000884	100000084	Mock anti-PSF-A546 8C-S-PSF V2.00	0	5. Mock and anti-PSF-A546_Pos008_S001	00-cGiNJh829tDT6p5ATwnSzc
10.1703	um	Nucleus	0.000	1.000	887	100000885	100000085	Mock anti-PSF-A546 8C-S-PSF V2.00	0	5. Mock and anti-PSF-A546_Pos008_S001	00-cGiNJh829tDT6p5ATwnSzc
8.32505	um	Nucleus	0.000	1.000	888	100000886	100000086	Mock anti-PSF-A546 8C-S-PSF V2.00	0	5. Mock and anti-PSF-A546_Pos008_S001	00-cGiNJh829tDT6p5ATwnSzc
10.3313	um	Nucleus	0.000	1.000	889	100000887	100000087	Mock anti-PSF-A546 8C-S-PSF V2.00	0	5. Mock and anti-PSF-A546_Pos008_S001	00-cGiNJh829tDT6p5ATwnSzc
5.46854	um	Nucleus	0.000	1.000	890	100000888	100000088	Mock anti-PSF-A546 8C-S-PSF V2.00	0	5. Mock and anti-PSF-A546_Pos008_S001	00-cGiNJh829tDT6p5ATwnSzc
5.18011	um	Nucleus	0.000	1.000	891	100000889	100000089	Mock anti-PSF-A546 8C-S-PSF V2.00	0	5. Mock and anti-PSF-A546_Pos008_S001	00-cGiNJh829tDT6p5ATwnSzc
5.76303	um	Nucleus	0.000	1.000	892	100000890	100000090	Mock anti-PSF-A546 8C-S-PSF V2.00	0	5. Mock and anti-PSF-A546_Pos008_S001	00-cGiNJh829tDT6p5ATwnSzc
4.55464	um	Nucleus	0.000	1.000	893	100000891	100000091	Mock anti-PSF-A546 8C-S-PSF V2.00	0	5. Mock and anti-PSF-A546_Pos008_S001	00-cGiNJh829tDT6p5ATwnSzc
4.32431	um	Nucleus	0.000	1.000	894	100000892	100000092	Mock anti-PSF-A546 8C-S-PSF V2.00	0	5. Mock and anti-PSF-A546_Pos008_S001	00-cGiNJh829tDT6p5ATwnSzc
4.41046	um	Nucleus	0.000	1.000	895	100000893	100000093	Mock anti-PSF-A546 8C-S-PSF V2.00	0	5. Mock and anti-PSF-A546_Pos008_S001	00-cGiNJh829tDT6p5ATwnSzc
5.76875	um	Nucleus	0.000	1.000	896	100000894	100000094	Mock anti-PSF-A546 8C-S-PSF V2.00	0	5. Mock and anti-PSF-A546_Pos008_S001	00-cGiNJh829tDT6p5ATwnSzc
3.66818	um	Nucleus	0.000	1.000	897	100000895	100000000	Mock anti-PSF-A546 8C-S-PSF V2.00	0	5. Mock and anti-PSF-A546_Pos009_S001	00-L76HxL4JaTkj3j7ZWrmVPX
5.24801	um	Nucleus	0.000	1.000	898	100000896	100000001	Mock anti-PSF-A546 8C-S-PSF V2.00	0	5. Mock and anti-PSF-A546_Pos009_S001	00-L76HxL4JaTkj3j7ZWrmVPX
5.65237	um	Nucleus	0.000	1.000	899	100000897	100000002	Mock anti-PSF-A546 8C-S-PSF V2.00	0	5. Mock and anti-PSF-A546_Pos009_S001	00-L76HxL4JaTkj3j7ZWrmVPX
4.63828	um	Nucleus	0.000	1.000	900	100000898	100000003	Mock anti-PSF-A546 8C-S-PSF V2.00	0	5. Mock and anti-PSF-A546_Pos009_S001	00-L76HxL4JaTkj3j7ZWrmVPX
5.02932	um	Nucleus	0.000	1.000	901	100000899	100000004	Mock anti-PSF-A546 8C-S-PSF V2.00	0	5. Mock and anti-PSF-A546_Pos009_S001	00-L76HxL4JaTkj3j7ZWrmVPX
4.5848	um	Nucleus	0.000	1.000	902	100000900	100000005	Mock anti-PSF-A546 8C-S-PSF V2.00	0	5. Mock and anti-PSF-A546_Pos009_S001	00-L76HxL4JaTkj3j7ZWrmVPX
5.55054	um	Nucleus	0.000	1.000	903	100000901	100000006	Mock anti-PSF-A546 8C-S-PSF V2.00	0	5. Mock and anti-PSF-A546_Pos009_S001	00-L76HxL4JaTkj3j7ZWrmVPX
6.22061	um	Nucleus	0.000	1.000	904	100000902	100000007	Mock anti-PSF-A546 8C-S-PSF V2.00	0	5. Mock and anti-PSF-A546_Pos009_S001	00-L76HxL4JaTkj3j7ZWrmVPX
5.46143	um	Nucleus	0.000	1.000	905	100000903	100000008	Mock anti-PSF-A546 8C-S-PSF V2.00	0	5. Mock and anti-PSF-A546_Pos009_S001	00-L76HxL4JaTkj3j7ZWrmVPX
5.33968	um	Nucleus	0.000	1.000	906	100000904	100000009	Mock anti-PSF-A546 8C-S-PSF V2.00	0	5. Mock and anti-PSF-A546_Pos009_S001	00-L76HxL4JaTkj3j7ZWrmVPX
4.8553	um	Nucleus	0.000	1.000	907	100000905	100000010	Mock anti-PSF-A546 8C-S-PSF V2.00	0	5. Mock and anti-PSF-A546_Pos009_S001	00-L76HxL4JaTkj3j7ZWrmVPX
4.60778	um	Nucleus	0.000	1.000	908	100000906	100000011	Mock anti-PSF-A546 8C-S-PSF V2.00	0	5. Mock and anti-PSF-A546_Pos009_S001	00-L76HxL4JaTkj3j7ZWrmVPX
6.23499	um	Nucleus	0.000	1.000	909	100000907	100000012	Mock anti-PSF-A546 8C-S-PSF V2.00	0	5. Mock and anti-PSF-A546_Pos009_S001	00-L76HxL4JaTkj3j7ZWrmVPX
4.8779	um	Nucleus	0.000	1.000	910	100000908	100000013	Mock anti-PSF-A546 8C-S-PSF V2.00	0	5. Mock and anti-PSF-A546_Pos009_S001	00-L76HxL4JaTkj3j7ZWrmVPX
5.30836	um	Nucleus	0.000	1.000	911	100000909	100000014	Mock anti-PSF-A546 8C-S-PSF V2.00	0	5. Mock and anti-PSF-A546_Pos009_S001	00-L76HxL4JaTkj3j7ZWrmVPX
5.90468	um	Nucleus	0.000	1.000	912	100000910	100000015	Mock anti-PSF-A546 8C-S-PSF V2.00	0	5. Mock and anti-PSF-A546_Pos009_S001	00-L76HxL4JaTkj3j7ZWrmVPX
5.33355	um	Nucleus	0.000	1.000	913	100000911	100000016	Mock anti-PSF-A546 8C-S-PSF V2.00	0	5. Mock and anti-PSF-A546_Pos009_S001	00-L76HxL4JaTkj3j7ZWrmVPX
5.2011	um	Nucleus	0.000	1.000	914	100000912	100000017	Mock anti-PSF-A546 8C-S-PSF V2.00	0	5. Mock and anti-PSF-A546_Pos009_S001	00-L76HxL4JaTkj3j7ZWrmVPX
6.44763	um	Nucleus	0.000	1.000	915	100000913	100000018	Mock anti-PSF-A546 8C-S-PSF V2.00	0	5. Mock and anti-PSF-A546_Pos009_S001	00-L76HxL4JaTkj3j7ZWrmVPX
3.94725	um	Nucleus	0.000	1.000	916	100000914	100000019	Mock anti-PSF-A546 8C-S-PSF V2.00	0	5. Mock and anti-PSF-A546_Pos009_S001	00-L76HxL4JaTkj3j7ZWrmVPX
4.26085	um	Nucleus	0.000	1.000	917	100000915	100000020	Mock anti-PSF-A546 8C-S-PSF V2.00	0	5. Mock and anti-PSF-A546_Pos009_S001	00-L76HxL4JaTkj3j7ZWrmVPX
4.65497	um	Nucleus	0.000	1.000	918	100000916	100000021	Mock anti-PSF-A546 8C-S-PSF V2.00	0	5. Mock and anti-PSF-A546_Pos009_S001	00-L76HxL4JaTkj3j7ZWrmVPX
4.08726	um	Nucleus	0.000	1.000	919	100000917	100000022	Mock anti-PSF-A546 8C-S-PSF V2.00	0	5. Mock and anti-PSF-A546_Pos009_S001	00-L76HxL4JaTkj3j7ZWrmVPX
5.59189	um	Nucleus	0.000	1.000	920	100000918	100000023	Mock anti-PSF-A546 8C-S-PSF V2.00	0	5. Mock and anti-PSF-A546_Pos009_S001	00-L76HxL4JaTkj3j7ZWrmVPX
5.33556	um	Nucleus	0.000	1.000	921	100000919	100000024	Mock anti-PSF-A546 8C-S-PSF V2.00	0	5. Mock and anti-PSF-A546_Pos009_S001	00-L76HxL4JaTkj3j7ZWrmVPX
4.06122	um	Nucleus	0.000	1.000	922	100000920	100000025	Mock anti-PSF-A546 8C-S-PSF V2.00	0	5. Mock and anti-PSF-A546_Pos009_S001	00-L76HxL4JaTkj3j7ZWrmVPX
5.544	um	Nucleus	0.000	1.000	923	100000921	100000026	Mock anti-PSF-A546 8C-S-PSF V2.00	0	5. Mock and anti-PSF-A546_Pos009_S001	00-L76HxL4JaTkj3j7ZWrmVPX
4.9601	um	Nucleus	0.000	1.000	924	100000922	100000027	Mock anti-PSF-A546 8C-S-PSF V2.00	0	5. Mock and anti-PSF-A546_Pos009_S001	00-L76HxL4JaTkj3j7ZWrmVPX
4.46972	um	Nucleus	0.000	1.000	925	100000923	100000028	Mock anti-PSF-A546 8C-S-PSF V2.00	0	5. Mock and anti-PSF-A546_Pos009_S001	00-L76HxL4JaTkj3j7ZWrmVPX
5.47841	um	Nucleus	0.000	1.000	926	100000924	100000029	Mock anti-PSF-A546 8C-S-PSF V2.00	0	5. Mock and anti-PSF-A546_Pos009_S001	00-L76HxL4JaTkj3j7ZWrmVPX
4.91954	um	Nucleus	0.000	1.000	927	100000925	100000030	Mock anti-PSF-A546 8C-S-PSF V2.00	0	5. Mock and anti-PSF-A546_Pos009_S001	00-L76HxL4JaTkj3j7ZWrmVPX
5.1565	um	Nucleus	0.000	1.000	928	100000926	100000031	Mock anti-PSF-A546 8C-S-PSF V2.00	0	5. Mock and anti-PSF-A546_Pos009_S001	00-L76HxL4JaTkj3j7ZWrmVPX
4.58351	um	Nucleus	0.000	1.000	929	100000927	100000032	Mock anti-PSF-A546 8C-S-PSF V2.00	0	5. Mock and anti-PSF-A546_Pos009_S001	00-L76HxL4JaTkj3j7ZWrmVPX
5.2192	um	Nucleus	0.000	1.000	930	100000928	100000033	Mock anti-PSF-A546 8C-S-PSF V2.00	0	5. Mock and anti-PSF-A546_Pos009_S001	00-L76HxL4JaTkj3j7ZWrmVPX
5.93984	um	Nucleus	0.000	1.000	931	100000929	100000034	Mock anti-PSF-A546 8C-S-PSF V2.00	0	5. Mock and anti-PSF-A546_Pos009_S001	00-L76HxL4JaTkj3j7ZWrmVPX
4.9773	um	Nucleus	0.000	1.000	932	100000930	100000035	Mock anti-PSF-A546 8C-S-PSF V2.00	0	5. Mock and anti-PSF-A546_Pos009_S001	00-L76HxL4JaTkj3j7ZWrmVPX
4.69941	um	Nucleus	0.000	1.000	933	100000931	100000036	Mock anti-PSF-A546 8C-S-PSF V2.00	0	5. Mock and anti-PSF-A546_Pos009_S001	00-L76HxL4JaTkj3j7ZWrmVPX
4.62925	um	Nucleus	0.000	1.000	934	100000932	100000037	Mock anti-PSF-A546 8C-S-PSF V2.00	0	5. Mock and anti-PSF-A546_Pos009_S001	00-L76HxL4JaTkj3j7ZWrmVPX
5.17051	um	Nucleus	0.000	1.000	935	100000933	100000038	Mock anti-PSF-A546 8C-S-PSF V2.00	0	5. Mock and anti-PSF-A546_Pos009_S001	00-L76HxL4JaTkj3j7ZWrmVPX
6.21228	um	Nucleus	0.000	1.000	936	100000934	100000039	Mock anti-PSF-A546 8C-S-PSF V2.00	0	5. Mock and anti-PSF-A546_Pos009_S001	00-L76HxL4JaTkj3j7ZWrmVPX
5.23685	um	Nucleus	0.000	1.000	937	100000935	100000040	Mock anti-PSF-A546 8C-S-PSF V2.00	0	5. Mock and anti-PSF-A546_Pos009_S001	00-L76HxL4JaTkj3j7ZWrmVPX
4.63167	um	Nucleus	0.000	1.000	938	100000936	100000041	Mock anti-PSF-A546 8C-S-PSF V2.00	0	5. Mock and anti-PSF-A546_Pos009_S001	00-L76HxL4JaTkj3j7ZWrmVPX
5.59369	um	Nucleus	0.000	1.000	939	100000937	100000042	Mock anti-PSF-A546 8C-S-PSF V2.00	0	5. Mock and anti-PSF-A546_Pos009_S001	00-L76HxL4JaTkj3j7ZWrmVPX
6.41179	um	Nucleus	0.000	1.000	940	100000938	100000043	Mock anti-PSF-A546 8C-S-PSF V2.00	0	5. Mock and anti-PSF-A546_Pos009_S001	00-L76HxL4JaTkj3j7ZWrmVPX
5.90129	um	Nucleus	0.000	1.000	941	100000939	100000044	Mock anti-PSF-A546 8C-S-PSF V2.00	0	5. Mock and anti-PSF-A546_Pos009_S001	00-L76HxL4JaTkj3j7ZWrmVPX
5.73717	um	Nucleus	0.000	1.000	942	100000940	100000045	Mock anti-PSF-A546 8C-S-PSF V2.00	0	5. Mock and anti-PSF-A546_Pos009_S001	00-L76HxL4JaTkj3j7ZWrmVPX
6.60888	um	Nucleus	0.000	1.000	943	100000941	100000046	Mock anti-PSF-A546 8C-S-PSF V2.00	0	5. Mock and anti-PSF-A546_Pos009_S001	00-L76HxL4JaTkj3j7ZWrmVPX
6.72857	um	Nucleus	0.000	1.000	944	100000942	100000047	Mock anti-PSF-A546 8C-S-PSF V2.00	0	5. Mock and anti-PSF-A546_Pos009_S001	00-L76HxL4JaTkj3j7ZWrmVPX
4.82843	um	Nucleus	0.000	1.000	945	100000943	100000048	Mock anti-PSF-A546 8C-S-PSF V2.00	0	5. Mock and anti-PSF-A546_Pos009_S001	00-L76HxL4JaTkj3j7ZWrmVPX
5.56454	um	Nucleus	0.000	1.000	946	100000944	100000049	Mock anti-PSF-A546 8C-S-PSF V2.00	0	5. Mock and anti-PSF-A546_Pos009_S001	00-L76HxL4JaTkj3j7ZWrmVPX
4.98723	um	Nucleus	0.000	1.000	947	100000945	100000050	Mock anti-PSF-A546 8C-S-PSF V2.00	0	5. Mock and anti-PSF-A546_Pos009_S001	00-L76HxL4JaTkj3j7ZWrmVPX
6.87566	um	Nucleus	0.000	1.000	948	100000946	100000051	Mock anti-PSF-A546 8C-S-PSF V2.00	0	5. Mock and anti-PSF-A546_Pos009_S001	00-L76HxL4JaTkj3j7ZWrmVPX
5.94692	um	Nucleus	0.000	1.000	949	100000947	100000052	Mock anti-PSF-A546 8C-S-PSF V2.00	0	5. Mock and anti-PSF-A546_Pos009_S001	00-L76HxL4JaTkj3j7ZWrmVPX
4.38802	um	Nucleus	0.000	1.000	950	100000948	100000053	Mock anti-PSF-A546 8C-S-PSF V2.00	0	5. Mock and anti-PSF-A546_Pos009_S001	00-L76HxL4JaTkj3j7ZWrmVPX
4.99381	um	Nucleus	0.000	1.000	951	100000949	100000054	Mock anti-PSF-A546 8C-S-PSF V2.00	0	5. Mock and anti-PSF-A546_Pos009_S001	00-L76HxL4JaTkj3j7ZWrmVPX
5.13027	um	Nucleus	0.000	1.000	952	100000950	100000055	Mock anti-PSF-A546 8C-S-PSF V2.00	0	5. Mock and anti-PSF-A546_Pos009_S001	00-L76HxL4JaTkj3j7ZWrmVPX
5.37331	um	Nucleus	0.000	1.000	953	100000951	100000056	Mock anti-PSF-A546 8C-S-PSF V2.00	0	5. Mock and anti-PSF-A546_Pos009_S001	00-L76HxL4JaTkj3j7ZWrmVPX
6.30669	um	Nucleus	0.000	1.000	954	100000952	100000057	Mock anti-PSF-A546 8C-S-PSF V2.00	0	5. Mock and anti-PSF-A546_Pos009_S001	00-L76HxL4JaTkj3j7ZWrmVPX
4.60869	um	Nucleus	0.000	1.000	955	100000953	100000058	Mock anti-PSF-A546 8C-S-PSF V2.00	0	5. Mock and anti-PSF-A546_Pos009_S001	00-L76HxL4JaTkj3j7ZWrmVPX
4.83238	um	Nucleus	0.000	1.000	956	100000954	100000059	Mock anti-PSF-A546 8C-S-PSF V2.00	0	5. Mock and anti-PSF-A546_Pos009_S001	00-L76HxL4JaTkj3j7ZWrmVPX
5.28813	um	Nucleus	0.000	1.000	957	100000955	100000060	Mock anti-PSF-A546 8C-S-PSF V2.00	0	5. Mock and anti-PSF-A546_Pos009_S001	00-L76HxL4JaTkj3j7ZWrmVPX
3.70242	um	Nucleus	0.000	1.000	958	100000956	100000061	Mock anti-PSF-A546 8C-S-PSF V2.00	0	5. Mock and anti-PSF-A546_Pos009_S001	00-L76HxL4JaTkj3j7ZWrmVPX
4.98213	um	Nucleus	0.000	1.000	959	100000957	100000062	Mock anti-PSF-A546 8C-S-PSF V2.00	0	5. Mock and anti-PSF-A546_Pos009_S001	00-L76HxL4JaTkj3j7ZWrmVPX
4.1034	um	Nucleus	0.000	1.000	960	100000958	100000063	Mock anti-PSF-A546 8C-S-PSF V2.00	0	5. Mock and anti-PSF-A546_Pos009_S001	00-L76HxL4JaTkj3j7ZWrmVPX
4.64209	um	Nucleus	0.000	1.000	961	100000959	100000064	Mock anti-PSF-A546 8C-S-PSF V2.00	0	5. Mock and anti-PSF-A546_Pos009_S001	00-L76HxL4JaTkj3j7ZWrmVPX
7.11039	um	Nucleus	0.000	1.000	962	100000960	100000065	Mock anti-PSF-A546 8C-S-PSF V2.00	0	5. Mock and anti-PSF-A546_Pos009_S001	00-L76HxL4JaTkj3j7ZWrmVPX
5.49187	um	Nucleus	0.000	1.000	963	100000961	100000066	Mock anti-PSF-A546 8C-S-PSF V2.00	0	5. Mock and anti-PSF-A546_Pos009_S001	00-L76HxL4JaTkj3j7ZWrmVPX
6.06653	um	Nucleus	0.000	1.000	964	100000962	100000067	Mock anti-PSF-A546 8C-S-PSF V2.00	0	5. Mock and anti-PSF-A546_Pos009_S001	00-L76HxL4JaTkj3j7ZWrmVPX
5.00338	um	Nucleus	0.000	1.000	965	100000963	100000068	Mock anti-PSF-A546 8C-S-PSF V2.00	0	5. Mock and anti-PSF-A546_Pos009_S001	00-L76HxL4JaTkj3j7ZWrmVPX
5.89609	um	Nucleus	0.000	1.000	966	100000964	100000069	Mock anti-PSF-A546 8C-S-PSF V2.00	0	5. Mock and anti-PSF-A546_Pos009_S001	00-L76HxL4JaTkj3j7ZWrmVPX
4.12661	um	Nucleus	0.000	1.000	967	100000965	100000070	Mock anti-PSF-A546 8C-S-PSF V2.00	0	5. Mock and anti-PSF-A546_Pos009_S001	00-L76HxL4JaTkj3j7ZWrmVPX
5.03588	um	Nucleus	0.000	1.000	968	100000966	100000071	Mock anti-PSF-A546 8C-S-PSF V2.00	0	5. Mock and anti-PSF-A546_Pos009_S001	00-L76HxL4JaTkj3j7ZWrmVPX
5.59551	um	Nucleus	0.000	1.000	969	100000967	100000072	Mock anti-PSF-A546 8C-S-PSF V2.00	0	5. Mock and anti-PSF-A546_Pos009_S001	00-L76HxL4JaTkj3j7ZWrmVPX
5.40727	um	Nucleus	0.000	1.000	970	100000968	100000073	Mock anti-PSF-A546 8C-S-PSF V2.00	0	5. Mock and anti-PSF-A546_Pos009_S001	00-L76HxL4JaTkj3j7ZWrmVPX
4.85881	um	Nucleus	0.000	1.000	971	100000969	100000074	Mock anti-PSF-A546 8C-S-PSF V2.00	0	5. Mock and anti-PSF-A546_Pos009_S001	00-L76HxL4JaTkj3j7ZWrmVPX
4.35321	um	Nucleus	0.000	1.000	972	100000970	100000075	Mock anti-PSF-A546 8C-S-PSF V2.00	0	5. Mock and anti-PSF-A546_Pos009_S001	00-L76HxL4JaTkj3j7ZWrmVPX
4.66907	um	Nucleus	0.000	1.000	973	100000971	100000076	Mock anti-PSF-A546 8C-S-PSF V2.00	0	5. Mock and anti-PSF-A546_Pos009_S001	00-L76HxL4JaTkj3j7ZWrmVPX
5.24603	um	Nucleus	0.000	1.000	974	100000972	100000077	Mock anti-PSF-A546 8C-S-PSF V2.00	0	5. Mock and anti-PSF-A546_Pos009_S001	00-L76HxL4JaTkj3j7ZWrmVPX
5.71128	um	Nucleus	0.000	1.000	975	100000973	100000078	Mock anti-PSF-A546 8C-S-PSF V2.00	0	5. Mock and anti-PSF-A546_Pos009_S001	00-L76HxL4JaTkj3j7ZWrmVPX
5.19934	um	Nucleus	0.000	1.000	976	100000974	100000079	Mock anti-PSF-A546 8C-S-PSF V2.00	0	5. Mock and anti-PSF-A546_Pos009_S001	00-L76HxL4JaTkj3j7ZWrmVPX
5.93534	um	Nucleus	0.000	1.000	977	100000975	100000080	Mock anti-PSF-A546 8C-S-PSF V2.00	0	5. Mock and anti-PSF-A546_Pos009_S001	00-L76HxL4JaTkj3j7ZWrmVPX
6.161	um	Nucleus	0.000	1.000	978	100000976	100000081	Mock anti-PSF-A546 8C-S-PSF V2.00	0	5. Mock and anti-PSF-A546_Pos009_S001	00-L76HxL4JaTkj3j7ZWrmVPX
6.07267	um	Nucleus	0.000	1.000	979	100000977	100000082	Mock anti-PSF-A546 8C-S-PSF V2.00	0	5. Mock and anti-PSF-A546_Pos009_S001	00-L76HxL4JaTkj3j7ZWrmVPX
4.22273	um	Nucleus	0.000	1.000	980	100000978	100000083	Mock anti-PSF-A546 8C-S-PSF V2.00	0	5. Mock and anti-PSF-A546_Pos009_S001	00-L76HxL4JaTkj3j7ZWrmVPX
5.95195	um	Nucleus	0.000	1.000	981	100000979	100000084	Mock anti-PSF-A546 8C-S-PSF V2.00	0	5. Mock and anti-PSF-A546_Pos009_S001	00-L76HxL4JaTkj3j7ZWrmVPX
5.67412	um	Nucleus	0.000	1.000	982	100000980	100000085	Mock anti-PSF-A546 8C-S-PSF V2.00	0	5. Mock and anti-PSF-A546_Pos009_S001	00-L76HxL4JaTkj3j7ZWrmVPX
5.39009	um	Nucleus	0.000	1.000	983	100000981	100000086	Mock anti-PSF-A546 8C-S-PSF V2.00	0	5. Mock and anti-PSF-A546_Pos009_S001	00-L76HxL4JaTkj3j7ZWrmVPX
4.09068	um	Nucleus	0.000	1.000	984	100000982	100000087	Mock anti-PSF-A546 8C-S-PSF V2.00	0	5. Mock and anti-PSF-A546_Pos009_S001	00-L76HxL4JaTkj3j7ZWrmVPX
3.7037	um	Nucleus	0.000	1.000	985	100000983	100000088	Mock anti-PSF-A546 8C-S-PSF V2.00	0	5. Mock and anti-PSF-A546_Pos009_S001	00-L76HxL4JaTkj3j7ZWrmVPX
5.18164	um	Nucleus	0.000	1.000	986	100000984	100000089	Mock anti-PSF-A546 8C-S-PSF V2.00	0	5. Mock and anti-PSF-A546_Pos009_S001	00-L76HxL4JaTkj3j7ZWrmVPX
5.22959	um	Nucleus	0.000	1.000	987	100000985	100000090	Mock anti-PSF-A546 8C-S-PSF V2.00	0	5. Mock and anti-PSF-A546_Pos009_S001	00-L76HxL4JaTkj3j7ZWrmVPX
5.04156	um	Nucleus	0.000	1.000	988	100000986	100000091	Mock anti-PSF-A546 8C-S-PSF V2.00	0	5. Mock and anti-PSF-A546_Pos009_S001	00-L76HxL4JaTkj3j7ZWrmVPX
5.87545	um	Nucleus	0.000	1.000	989	100000987	100000092	Mock anti-PSF-A546 8C-S-PSF V2.00	0	5. Mock and anti-PSF-A546_Pos009_S001	00-L76HxL4JaTkj3j7ZWrmVPX
4.56178	um	Nucleus	0.000	1.000	990	100000988	100000093	Mock anti-PSF-A546 8C-S-PSF V2.00	0	5. Mock and anti-PSF-A546_Pos009_S001	00-L76HxL4JaTkj3j7ZWrmVPX
6.8671	um	Nucleus	0.000	1.000	991	100000989	100000094	Mock anti-PSF-A546 8C-S-PSF V2.00	0	5. Mock and anti-PSF-A546_Pos009_S001	00-L76HxL4JaTkj3j7ZWrmVPX
6.49092	um	Nucleus	0.000	1.000	992	100000990	100000095	Mock anti-PSF-A546 8C-S-PSF V2.00	0	5. Mock and anti-PSF-A546_Pos009_S001	00-L76HxL4JaTkj3j7ZWrmVPX
4.59443	um	Nucleus	0.000	1.000	993	100000991	100000096	Mock anti-PSF-A546 8C-S-PSF V2.00	0	5. Mock and anti-PSF-A546_Pos009_S001	00-L76HxL4JaTkj3j7ZWrmVPX
5.25511	um	Nucleus	0.000	1.000	994	100000992	100000097	Mock anti-PSF-A546 8C-S-PSF V2.00	0	5. Mock and anti-PSF-A546_Pos009_S001	00-L76HxL4JaTkj3j7ZWrmVPX
4.11643	um	Nucleus	0.000	1.000	995	100000993	100000098	Mock anti-PSF-A546 8C-S-PSF V2.00	0	5. Mock and anti-PSF-A546_Pos009_S001	00-L76HxL4JaTkj3j7ZWrmVPX
5.3575	um	Nucleus	0.000	1.000	996	100000994	100000099	Mock anti-PSF-A546 8C-S-PSF V2.00	0	5. Mock and anti-PSF-A546_Pos009_S001	00-L76HxL4JaTkj3j7ZWrmVPX
5.86832	um	Nucleus	0.000	1.000	997	100000995	100000100	Mock anti-PSF-A546 8C-S-PSF V2.00	0	5. Mock and anti-PSF-A546_Pos009_S001	00-L76HxL4JaTkj3j7ZWrmVPX
6.16679	um	Nucleus	0.000	1.000	998	100000996	100000101	Mock anti-PSF-A546 8C-S-PSF V2.00	0	5. Mock and anti-PSF-A546_Pos009_S001	00-L76HxL4JaTkj3j7ZWrmVPX
5.76049	um	Nucleus	0.000	1.000	999	100000997	100000102	Mock anti-PSF-A546 8C-S-PSF V2.00	0	5. Mock and anti-PSF-A546_Pos009_S001	00-L76HxL4JaTkj3j7ZWrmVPX
5.48355	um	Nucleus	0.000	1.000	1000	100000998	100000103	Mock anti-PSF-A546 8C-S-PSF V2.00	0	5. Mock and anti-PSF-A546_Pos009_S001	00-L76HxL4JaTkj3j7ZWrmVPX
4.44087	um	Nucleus	0.000	1.000	1001	100000999	100000104	Mock anti-PSF-A546 8C-S-PSF V2.00	0	5. Mock and anti-PSF-A546_Pos009_S001	00-L76HxL4JaTkj3j7ZWrmVPX
4.62909	um	Nucleus	0.000	1.000	1002	100001000	100000105	Mock anti-PSF-A546 8C-S-PSF V2.00	0	5. Mock and anti-PSF-A546_Pos009_S001	00-L76HxL4JaTkj3j7ZWrmVPX
4.36916	um	Nucleus	0.000	1.000	1003	100001001	100000106	Mock anti-PSF-A546 8C-S-PSF V2.00	0	5. Mock and anti-PSF-A546_Pos009_S001	00-L76HxL4JaTkj3j7ZWrmVPX
4.79168	um	Nucleus	0.000	1.000	1004	100001002	100000107	Mock anti-PSF-A546 8C-S-PSF V2.00	0	5. Mock and anti-PSF-A546_Pos009_S001	00-L76HxL4JaTkj3j7ZWrmVPX
7.4322	um	Nucleus	0.000	1.000	1005	100001003	100000108	Mock anti-PSF-A546 8C-S-PSF V2.00	0	5. Mock and anti-PSF-A546_Pos009_S001	00-L76HxL4JaTkj3j7ZWrmVPX
4.17097	um	Nucleus	0.000	1.000	1006	100001004	100000109	Mock anti-PSF-A546 8C-S-PSF V2.00	0	5. Mock and anti-PSF-A546_Pos009_S001	00-L76HxL4JaTkj3j7ZWrmVPX
9.92301	um	Nucleus	0.000	1.000	1007	100001005	100000110	Mock anti-PSF-A546 8C-S-PSF V2.00	0	5. Mock and anti-PSF-A546_Pos009_S001	00-L76HxL4JaTkj3j7ZWrmVPX
4.10638	um	Nucleus	0.000	1.000	1008	100001006	100000111	Mock anti-PSF-A546 8C-S-PSF V2.00	0	5. Mock and anti-PSF-A546_Pos009_S001	00-L76HxL4JaTkj3j7ZWrmVPX
4.58094	um	Nucleus	0.000	1.000	1009	100001007	100000112	Mock anti-PSF-A546 8C-S-PSF V2.00	0	5. Mock and anti-PSF-A546_Pos009_S001	00-L76HxL4JaTkj3j7ZWrmVPX
6.51191	um	Nucleus	0.000	1.000	1010	100001008	100000113	Mock anti-PSF-A546 8C-S-PSF V2.00	0	5. Mock and anti-PSF-A546_Pos009_S001	00-L76HxL4JaTkj3j7ZWrmVPX
4.73601	um	Nucleus	0.000	1.000	1011	100001009	100000114	Mock anti-PSF-A546 8C-S-PSF V2.00	0	5. Mock and anti-PSF-A546_Pos009_S001	00-L76HxL4JaTkj3j7ZWrmVPX
5.44689	um	Nucleus	0.000	1.000	1012	100001010	100000115	Mock anti-PSF-A546 8C-S-PSF V2.00	0	5. Mock and anti-PSF-A546_Pos009_S001	00-L76HxL4JaTkj3j7ZWrmVPX
6.00001	um	Nucleus	0.000	1.000	1013	100001011	100000116	Mock anti-PSF-A546 8C-S-PSF V2.00	0	5. Mock and anti-PSF-A546_Pos009_S001	00-L76HxL4JaTkj3j7ZWrmVPX
5.06974	um	Nucleus	0.000	1.000	1014	100001012	100000117	Mock anti-PSF-A546 8C-S-PSF V2.00	0	5. Mock and anti-PSF-A546_Pos009_S001	00-L76HxL4JaTkj3j7ZWrmVPX
6.12379	um	Nucleus	0.000	1.000	1015	100001013	100000118	Mock anti-PSF-A546 8C-S-PSF V2.00	0	5. Mock and anti-PSF-A546_Pos009_S001	00-L76HxL4JaTkj3j7ZWrmVPX
5.61597	um	Nucleus	0.000	1.000	1016	100001014	100000119	Mock anti-PSF-A546 8C-S-PSF V2.00	0	5. Mock and anti-PSF-A546_Pos009_S001	00-L76HxL4JaTkj3j7ZWrmVPX
5.50133	um	Nucleus	0.000	1.000	1017	100001015	100000120	Mock anti-PSF-A546 8C-S-PSF V2.00	0	5. Mock and anti-PSF-A546_Pos009_S001	00-L76HxL4JaTkj3j7ZWrmVPX
7.47345	um	Nucleus	0.000	1.000	1018	100001016	100000121	Mock anti-PSF-A546 8C-S-PSF V2.00	0	5. Mock and anti-PSF-A546_Pos009_S001	00-L76HxL4JaTkj3j7ZWrmVPX
6.87508	um	Nucleus	0.000	1.000	1019	100001017	100000122	Mock anti-PSF-A546 8C-S-PSF V2.00	0	5. Mock and anti-PSF-A546_Pos009_S001	00-L76HxL4JaTkj3j7ZWrmVPX
6.25549	um	Nucleus	0.000	1.000	1020	100001018	100000123	Mock anti-PSF-A546 8C-S-PSF V2.00	0	5. Mock and anti-PSF-A546_Pos009_S001	00-L76HxL4JaTkj3j7ZWrmVPX
4.46876	um	Nucleus	0.000	1.000	1021	100001019	100000124	Mock anti-PSF-A546 8C-S-PSF V2.00	0	5. Mock and anti-PSF-A546_Pos009_S001	00-L76HxL4JaTkj3j7ZWrmVPX
5.51667	um	Nucleus	0.000	1.000	1022	100001020	100000125	Mock anti-PSF-A546 8C-S-PSF V2.00	0	5. Mock and anti-PSF-A546_Pos009_S001	00-L76HxL4JaTkj3j7ZWrmVPX
4.18829	um	Nucleus	0.000	1.000	1023	100001021	100000126	Mock anti-PSF-A546 8C-S-PSF V2.00	0	5. Mock and anti-PSF-A546_Pos009_S001	00-L76HxL4JaTkj3j7ZWrmVPX
4.16184	um	Nucleus	0.000	1.000	1024	100001022	100000127	Mock anti-PSF-A546 8C-S-PSF V2.00	0	5. Mock and anti-PSF-A546_Pos009_S001	00-L76HxL4JaTkj3j7ZWrmVPX
6.16072	um	Nucleus	0.000	1.000	1025	100001023	100000128	Mock anti-PSF-A546 8C-S-PSF V2.00	0	5. Mock and anti-PSF-A546_Pos009_S001	00-L76HxL4JaTkj3j7ZWrmVPX
5.58321	um	Nucleus	0.000	1.000	1026	100001024	100000129	Mock anti-PSF-A546 8C-S-PSF V2.00	0	5. Mock and anti-PSF-A546_Pos009_S001	00-L76HxL4JaTkj3j7ZWrmVPX
6.30958	um	Nucleus	0.000	1.000	1027	100001025	100000130	Mock anti-PSF-A546 8C-S-PSF V2.00	0	5. Mock and anti-PSF-A546_Pos009_S001	00-L76HxL4JaTkj3j7ZWrmVPX
5.08362	um	Nucleus	0.000	1.000	1028	100001026	100000131	Mock anti-PSF-A546 8C-S-PSF V2.00	0	5. Mock and anti-PSF-A546_Pos009_S001	00-L76HxL4JaTkj3j7ZWrmVPX
5.01198	um	Nucleus	0.000	1.000	1029	100001027	100000132	Mock anti-PSF-A546 8C-S-PSF V2.00	0	5. Mock and anti-PSF-A546_Pos009_S001	00-L76HxL4JaTkj3j7ZWrmVPX
5.32405	um	Nucleus	0.000	1.000	1030	100001028	100000133	Mock anti-PSF-A546 8C-S-PSF V2.00	0	5. Mock and anti-PSF-A546_Pos009_S001	00-L76HxL4JaTkj3j7ZWrmVPX
3.91104	um	Nucleus	0.000	1.000	1031	100001029	100000000	Mock anti-PSF-A546 8C-S-PSF V2.00	0	5. Mock and anti-PSF-A546_Pos010_S001	00-UE2xQDFVq6VRbAPGThU5Fg
6.08767	um	Nucleus	0.000	1.000	1032	100001030	100000001	Mock anti-PSF-A546 8C-S-PSF V2.00	0	5. Mock and anti-PSF-A546_Pos010_S001	00-UE2xQDFVq6VRbAPGThU5Fg
5.42541	um	Nucleus	0.000	1.000	1033	100001031	100000002	Mock anti-PSF-A546 8C-S-PSF V2.00	0	5. Mock and anti-PSF-A546_Pos010_S001	00-UE2xQDFVq6VRbAPGThU5Fg
4.14776	um	Nucleus	0.000	1.000	1034	100001032	100000003	Mock anti-PSF-A546 8C-S-PSF V2.00	0	5. Mock and anti-PSF-A546_Pos010_S001	00-UE2xQDFVq6VRbAPGThU5Fg
5.35882	um	Nucleus	0.000	1.000	1035	100001033	100000004	Mock anti-PSF-A546 8C-S-PSF V2.00	0	5. Mock and anti-PSF-A546_Pos010_S001	00-UE2xQDFVq6VRbAPGThU5Fg
5.17339	um	Nucleus	0.000	1.000	1036	100001034	100000005	Mock anti-PSF-A546 8C-S-PSF V2.00	0	5. Mock and anti-PSF-A546_Pos010_S001	00-UE2xQDFVq6VRbAPGThU5Fg
5.30629	um	Nucleus	0.000	1.000	1037	100001035	100000006	Mock anti-PSF-A546 8C-S-PSF V2.00	0	5. Mock and anti-PSF-A546_Pos010_S001	00-UE2xQDFVq6VRbAPGThU5Fg
5.51502	um	Nucleus	0.000	1.000	1038	100001036	100000007	Mock anti-PSF-A546 8C-S-PSF V2.00	0	5. Mock and anti-PSF-A546_Pos010_S001	00-UE2xQDFVq6VRbAPGThU5Fg
4.60663	um	Nucleus	0.000	1.000	1039	100001037	100000008	Mock anti-PSF-A546 8C-S-PSF V2.00	0	5. Mock and anti-PSF-A546_Pos010_S001	00-UE2xQDFVq6VRbAPGThU5Fg
4.53676	um	Nucleus	0.000	1.000	1040	100001038	100000009	Mock anti-PSF-A546 8C-S-PSF V2.00	0	5. Mock and anti-PSF-A546_Pos010_S001	00-UE2xQDFVq6VRbAPGThU5Fg
3.83453	um	Nucleus	0.000	1.000	1041	100001039	100000010	Mock anti-PSF-A546 8C-S-PSF V2.00	0	5. Mock and anti-PSF-A546_Pos010_S001	00-UE2xQDFVq6VRbAPGThU5Fg
5.07993	um	Nucleus	0.000	1.000	1042	100001040	100000011	Mock anti-PSF-A546 8C-S-PSF V2.00	0	5. Mock and anti-PSF-A546_Pos010_S001	00-UE2xQDFVq6VRbAPGThU5Fg
4.12188	um	Nucleus	0.000	1.000	1043	100001041	100000012	Mock anti-PSF-A546 8C-S-PSF V2.00	0	5. Mock and anti-PSF-A546_Pos010_S001	00-UE2xQDFVq6VRbAPGThU5Fg
4.69328	um	Nucleus	0.000	1.000	1044	100001042	100000013	Mock anti-PSF-A546 8C-S-PSF V2.00	0	5. Mock and anti-PSF-A546_Pos010_S001	00-UE2xQDFVq6VRbAPGThU5Fg
6.36637	um	Nucleus	0.000	1.000	1045	100001043	100000014	Mock anti-PSF-A546 8C-S-PSF V2.00	0	5. Mock and anti-PSF-A546_Pos010_S001	00-UE2xQDFVq6VRbAPGThU5Fg
4.94555	um	Nucleus	0.000	1.000	1046	100001044	100000015	Mock anti-PSF-A546 8C-S-PSF V2.00	0	5. Mock and anti-PSF-A546_Pos010_S001	00-UE2xQDFVq6VRbAPGThU5Fg
5.6668	um	Nucleus	0.000	1.000	1047	100001045	100000016	Mock anti-PSF-A546 8C-S-PSF V2.00	0	5. Mock and anti-PSF-A546_Pos010_S001	00-UE2xQDFVq6VRbAPGThU5Fg
5.96613	um	Nucleus	0.000	1.000	1048	100001046	100000017	Mock anti-PSF-A546 8C-S-PSF V2.00	0	5. Mock and anti-PSF-A546_Pos010_S001	00-UE2xQDFVq6VRbAPGThU5Fg
4.83147	um	Nucleus	0.000	1.000	1049	100001047	100000018	Mock anti-PSF-A546 8C-S-PSF V2.00	0	5. Mock and anti-PSF-A546_Pos010_S001	00-UE2xQDFVq6VRbAPGThU5Fg
5.25988	um	Nucleus	0.000	1.000	1050	100001048	100000019	Mock anti-PSF-A546 8C-S-PSF V2.00	0	5. Mock and anti-PSF-A546_Pos010_S001	00-UE2xQDFVq6VRbAPGThU5Fg
5.0853	um	Nucleus	0.000	1.000	1051	100001049	100000020	Mock anti-PSF-A546 8C-S-PSF V2.00	0	5. Mock and anti-PSF-A546_Pos010_S001	00-UE2xQDFVq6VRbAPGThU5Fg
4.94267	um	Nucleus	0.000	1.000	1052	100001050	100000021	Mock anti-PSF-A546 8C-S-PSF V2.00	0	5. Mock and anti-PSF-A546_Pos010_S001	00-UE2xQDFVq6VRbAPGThU5Fg
5.08283	um	Nucleus	0.000	1.000	1053	100001051	100000022	Mock anti-PSF-A546 8C-S-PSF V2.00	0	5. Mock and anti-PSF-A546_Pos010_S001	00-UE2xQDFVq6VRbAPGThU5Fg
5.37945	um	Nucleus	0.000	1.000	1054	100001052	100000023	Mock anti-PSF-A546 8C-S-PSF V2.00	0	5. Mock and anti-PSF-A546_Pos010_S001	00-UE2xQDFVq6VRbAPGThU5Fg
6.23409	um	Nucleus	0.000	1.000	1055	100001053	100000024	Mock anti-PSF-A546 8C-S-PSF V2.00	0	5. Mock and anti-PSF-A546_Pos010_S001	00-UE2xQDFVq6VRbAPGThU5Fg
4.64616	um	Nucleus	0.000	1.000	1056	100001054	100000025	Mock anti-PSF-A546 8C-S-PSF V2.00	0	5. Mock and anti-PSF-A546_Pos010_S001	00-UE2xQDFVq6VRbAPGThU5Fg
6.26541	um	Nucleus	0.000	1.000	1057	100001055	100000026	Mock anti-PSF-A546 8C-S-PSF V2.00	0	5. Mock and anti-PSF-A546_Pos010_S001	00-UE2xQDFVq6VRbAPGThU5Fg
4.63357	um	Nucleus	0.000	1.000	1058	100001056	100000027	Mock anti-PSF-A546 8C-S-PSF V2.00	0	5. Mock and anti-PSF-A546_Pos010_S001	00-UE2xQDFVq6VRbAPGThU5Fg
5.47388	um	Nucleus	0.000	1.000	1059	100001057	100000028	Mock anti-PSF-A546 8C-S-PSF V2.00	0	5. Mock and anti-PSF-A546_Pos010_S001	00-UE2xQDFVq6VRbAPGThU5Fg
4.72668	um	Nucleus	0.000	1.000	1060	100001058	100000029	Mock anti-PSF-A546 8C-S-PSF V2.00	0	5. Mock and anti-PSF-A546_Pos010_S001	00-UE2xQDFVq6VRbAPGThU5Fg
5.9192	um	Nucleus	0.000	1.000	1061	100001059	100000030	Mock anti-PSF-A546 8C-S-PSF V2.00	0	5. Mock and anti-PSF-A546_Pos010_S001	00-UE2xQDFVq6VRbAPGThU5Fg
5.37035	um	Nucleus	0.000	1.000	1062	100001060	100000031	Mock anti-PSF-A546 8C-S-PSF V2.00	0	5. Mock and anti-PSF-A546_Pos010_S001	00-UE2xQDFVq6VRbAPGThU5Fg
5.4262	um	Nucleus	0.000	1.000	1063	100001061	100000032	Mock anti-PSF-A546 8C-S-PSF V2.00	0	5. Mock and anti-PSF-A546_Pos010_S001	00-UE2xQDFVq6VRbAPGThU5Fg
5.74755	um	Nucleus	0.000	1.000	1064	100001062	100000033	Mock anti-PSF-A546 8C-S-PSF V2.00	0	5. Mock and anti-PSF-A546_Pos010_S001	00-UE2xQDFVq6VRbAPGThU5Fg
6.48459	um	Nucleus	0.000	1.000	1065	100001063	100000034	Mock anti-PSF-A546 8C-S-PSF V2.00	0	5. Mock and anti-PSF-A546_Pos010_S001	00-UE2xQDFVq6VRbAPGThU5Fg
5.29105	um	Nucleus	0.000	1.000	1066	100001064	100000035	Mock anti-PSF-A546 8C-S-PSF V2.00	0	5. Mock and anti-PSF-A546_Pos010_S001	00-UE2xQDFVq6VRbAPGThU5Fg
4.43293	um	Nucleus	0.000	1.000	1067	100001065	100000036	Mock anti-PSF-A546 8C-S-PSF V2.00	0	5. Mock and anti-PSF-A546_Pos010_S001	00-UE2xQDFVq6VRbAPGThU5Fg
5.39155	um	Nucleus	0.000	1.000	1068	100001066	100000037	Mock anti-PSF-A546 8C-S-PSF V2.00	0	5. Mock and anti-PSF-A546_Pos010_S001	00-UE2xQDFVq6VRbAPGThU5Fg
4.18156	um	Nucleus	0.000	1.000	1069	100001067	100000038	Mock anti-PSF-A546 8C-S-PSF V2.00	0	5. Mock and anti-PSF-A546_Pos010_S001	00-UE2xQDFVq6VRbAPGThU5Fg
5.34426	um	Nucleus	0.000	1.000	1070	100001068	100000039	Mock anti-PSF-A546 8C-S-PSF V2.00	0	5. Mock and anti-PSF-A546_Pos010_S001	00-UE2xQDFVq6VRbAPGThU5Fg
4.87986	um	Nucleus	0.000	1.000	1071	100001069	100000040	Mock anti-PSF-A546 8C-S-PSF V2.00	0	5. Mock and anti-PSF-A546_Pos010_S001	00-UE2xQDFVq6VRbAPGThU5Fg
5.12069	um	Nucleus	0.000	1.000	1072	100001070	100000041	Mock anti-PSF-A546 8C-S-PSF V2.00	0	5. Mock and anti-PSF-A546_Pos010_S001	00-UE2xQDFVq6VRbAPGThU5Fg
4.94457	um	Nucleus	0.000	1.000	1073	100001071	100000042	Mock anti-PSF-A546 8C-S-PSF V2.00	0	5. Mock and anti-PSF-A546_Pos010_S001	00-UE2xQDFVq6VRbAPGThU5Fg
6.10675	um	Nucleus	0.000	1.000	1074	100001072	100000043	Mock anti-PSF-A546 8C-S-PSF V2.00	0	5. Mock and anti-PSF-A546_Pos010_S001	00-UE2xQDFVq6VRbAPGThU5Fg
6.1408	um	Nucleus	0.000	1.000	1075	100001073	100000044	Mock anti-PSF-A546 8C-S-PSF V2.00	0	5. Mock and anti-PSF-A546_Pos010_S001	00-UE2xQDFVq6VRbAPGThU5Fg
5.53346	um	Nucleus	0.000	1.000	1076	100001074	100000045	Mock anti-PSF-A546 8C-S-PSF V2.00	0	5. Mock and anti-PSF-A546_Pos010_S001	00-UE2xQDFVq6VRbAPGThU5Fg
5.25676	um	Nucleus	0.000	1.000	1077	100001075	100000046	Mock anti-PSF-A546 8C-S-PSF V2.00	0	5. Mock and anti-PSF-A546_Pos010_S001	00-UE2xQDFVq6VRbAPGThU5Fg
4.56885	um	Nucleus	0.000	1.000	1078	100001076	100000047	Mock anti-PSF-A546 8C-S-PSF V2.00	0	5. Mock and anti-PSF-A546_Pos010_S001	00-UE2xQDFVq6VRbAPGThU5Fg
4.99553	um	Nucleus	0.000	1.000	1079	100001077	100000048	Mock anti-PSF-A546 8C-S-PSF V2.00	0	5. Mock and anti-PSF-A546_Pos010_S001	00-UE2xQDFVq6VRbAPGThU5Fg
4.92318	um	Nucleus	0.000	1.000	1080	100001078	100000049	Mock anti-PSF-A546 8C-S-PSF V2.00	0	5. Mock and anti-PSF-A546_Pos010_S001	00-UE2xQDFVq6VRbAPGThU5Fg
3.42395	um	Nucleus	0.000	1.000	1081	100001079	100000050	Mock anti-PSF-A546 8C-S-PSF V2.00	0	5. Mock and anti-PSF-A546_Pos010_S001	00-UE2xQDFVq6VRbAPGThU5Fg
4.67785	um	Nucleus	0.000	1.000	1082	100001080	100000051	Mock anti-PSF-A546 8C-S-PSF V2.00	0	5. Mock and anti-PSF-A546_Pos010_S001	00-UE2xQDFVq6VRbAPGThU5Fg
5.18932	um	Nucleus	0.000	1.000	1083	100001081	100000052	Mock anti-PSF-A546 8C-S-PSF V2.00	0	5. Mock and anti-PSF-A546_Pos010_S001	00-UE2xQDFVq6VRbAPGThU5Fg
5.4193	um	Nucleus	0.000	1.000	1084	100001082	100000053	Mock anti-PSF-A546 8C-S-PSF V2.00	0	5. Mock and anti-PSF-A546_Pos010_S001	00-UE2xQDFVq6VRbAPGThU5Fg
5.70376	um	Nucleus	0.000	1.000	1085	100001083	100000054	Mock anti-PSF-A546 8C-S-PSF V2.00	0	5. Mock and anti-PSF-A546_Pos010_S001	00-UE2xQDFVq6VRbAPGThU5Fg
6.40318	um	Nucleus	0.000	1.000	1086	100001084	100000055	Mock anti-PSF-A546 8C-S-PSF V2.00	0	5. Mock and anti-PSF-A546_Pos010_S001	00-UE2xQDFVq6VRbAPGThU5Fg
5.21546	um	Nucleus	0.000	1.000	1087	100001085	100000056	Mock anti-PSF-A546 8C-S-PSF V2.00	0	5. Mock and anti-PSF-A546_Pos010_S001	00-UE2xQDFVq6VRbAPGThU5Fg
3.99088	um	Nucleus	0.000	1.000	1088	100001086	100000057	Mock anti-PSF-A546 8C-S-PSF V2.00	0	5. Mock and anti-PSF-A546_Pos010_S001	00-UE2xQDFVq6VRbAPGThU5Fg
7.54401	um	Nucleus	0.000	1.000	1089	100001087	100000058	Mock anti-PSF-A546 8C-S-PSF V2.00	0	5. Mock and anti-PSF-A546_Pos010_S001	00-UE2xQDFVq6VRbAPGThU5Fg
5.26454	um	Nucleus	0.000	1.000	1090	100001088	100000059	Mock anti-PSF-A546 8C-S-PSF V2.00	0	5. Mock and anti-PSF-A546_Pos010_S001	00-UE2xQDFVq6VRbAPGThU5Fg
5.28377	um	Nucleus	0.000	1.000	1091	100001089	100000060	Mock anti-PSF-A546 8C-S-PSF V2.00	0	5. Mock and anti-PSF-A546_Pos010_S001	00-UE2xQDFVq6VRbAPGThU5Fg
6.26569	um	Nucleus	0.000	1.000	1092	100001090	100000061	Mock anti-PSF-A546 8C-S-PSF V2.00	0	5. Mock and anti-PSF-A546_Pos010_S001	00-UE2xQDFVq6VRbAPGThU5Fg
4.87919	um	Nucleus	0.000	1.000	1093	100001091	100000062	Mock anti-PSF-A546 8C-S-PSF V2.00	0	5. Mock and anti-PSF-A546_Pos010_S001	00-UE2xQDFVq6VRbAPGThU5Fg
7.27285	um	Nucleus	0.000	1.000	1094	100001092	100000063	Mock anti-PSF-A546 8C-S-PSF V2.00	0	5. Mock and anti-PSF-A546_Pos010_S001	00-UE2xQDFVq6VRbAPGThU5Fg
5.54973	um	Nucleus	0.000	1.000	1095	100001093	100000064	Mock anti-PSF-A546 8C-S-PSF V2.00	0	5. Mock and anti-PSF-A546_Pos010_S001	00-UE2xQDFVq6VRbAPGThU5Fg
7.32517	um	Nucleus	0.000	1.000	1096	100001094	100000065	Mock anti-PSF-A546 8C-S-PSF V2.00	0	5. Mock and anti-PSF-A546_Pos010_S001	00-UE2xQDFVq6VRbAPGThU5Fg
6.33656	um	Nucleus	0.000	1.000	1097	100001095	100000066	Mock anti-PSF-A546 8C-S-PSF V2.00	0	5. Mock and anti-PSF-A546_Pos010_S001	00-UE2xQDFVq6VRbAPGThU5Fg
8.32664	um	Nucleus	0.000	1.000	1098	100001096	100000067	Mock anti-PSF-A546 8C-S-PSF V2.00	0	5. Mock and anti-PSF-A546_Pos010_S001	00-UE2xQDFVq6VRbAPGThU5Fg
8.20902	um	Nucleus	0.000	1.000	1099	100001097	100000068	Mock anti-PSF-A546 8C-S-PSF V2.00	0	5. Mock and anti-PSF-A546_Pos010_S001	00-UE2xQDFVq6VRbAPGThU5Fg
5.74232	um	Nucleus	0.000	1.000	1100	100001098	100000069	Mock anti-PSF-A546 8C-S-PSF V2.00	0	5. Mock and anti-PSF-A546_Pos010_S001	00-UE2xQDFVq6VRbAPGThU5Fg
4.33303	um	Nucleus	0.000	1.000	1101	100001099	100000070	Mock anti-PSF-A546 8C-S-PSF V2.00	0	5. Mock and anti-PSF-A546_Pos010_S001	00-UE2xQDFVq6VRbAPGThU5Fg
6.1528	um	Nucleus	0.000	1.000	1102	100001100	100000071	Mock anti-PSF-A546 8C-S-PSF V2.00	0	5. Mock and anti-PSF-A546_Pos010_S001	00-UE2xQDFVq6VRbAPGThU5Fg
6.76201	um	Nucleus	0.000	1.000	1103	100001101	100000072	Mock anti-PSF-A546 8C-S-PSF V2.00	0	5. Mock and anti-PSF-A546_Pos010_S001	00-UE2xQDFVq6VRbAPGThU5Fg
5.51619	um	Nucleus	0.000	1.000	1104	100001102	100000073	Mock anti-PSF-A546 8C-S-PSF V2.00	0	5. Mock and anti-PSF-A546_Pos010_S001	00-UE2xQDFVq6VRbAPGThU5Fg
5.48575	um	Nucleus	0.000	1.000	1105	100001103	100000074	Mock anti-PSF-A546 8C-S-PSF V2.00	0	5. Mock and anti-PSF-A546_Pos010_S001	00-UE2xQDFVq6VRbAPGThU5Fg
4.48827	um	Nucleus	0.000	1.000	1106	100001104	100000075	Mock anti-PSF-A546 8C-S-PSF V2.00	0	5. Mock and anti-PSF-A546_Pos010_S001	00-UE2xQDFVq6VRbAPGThU5Fg
4.82024	um	Nucleus	0.000	1.000	1107	100001105	100000076	Mock anti-PSF-A546 8C-S-PSF V2.00	0	5. Mock and anti-PSF-A546_Pos010_S001	00-UE2xQDFVq6VRbAPGThU5Fg
4.86845	um	Nucleus	0.000	1.000	1108	100001106	100000077	Mock anti-PSF-A546 8C-S-PSF V2.00	0	5. Mock and anti-PSF-A546_Pos010_S001	00-UE2xQDFVq6VRbAPGThU5Fg
7.71165	um	Nucleus	0.000	1.000	1109	100001107	100000078	Mock anti-PSF-A546 8C-S-PSF V2.00	0	5. Mock and anti-PSF-A546_Pos010_S001	00-UE2xQDFVq6VRbAPGThU5Fg
5.4862	um	Nucleus	0.000	1.000	1110	100001108	100000079	Mock anti-PSF-A546 8C-S-PSF V2.00	0	5. Mock and anti-PSF-A546_Pos010_S001	00-UE2xQDFVq6VRbAPGThU5Fg
5.2843	um	Nucleus	0.000	1.000	1111	100001109	100000080	Mock anti-PSF-A546 8C-S-PSF V2.00	0	5. Mock and anti-PSF-A546_Pos010_S001	00-UE2xQDFVq6VRbAPGThU5Fg
4.68847	um	Nucleus	0.000	1.000	1112	100001110	100000081	Mock anti-PSF-A546 8C-S-PSF V2.00	0	5. Mock and anti-PSF-A546_Pos010_S001	00-UE2xQDFVq6VRbAPGThU5Fg
5.92336	um	Nucleus	0.000	1.000	1113	100001111	100000082	Mock anti-PSF-A546 8C-S-PSF V2.00	0	5. Mock and anti-PSF-A546_Pos010_S001	00-UE2xQDFVq6VRbAPGThU5Fg
5.70844	um	Nucleus	0.000	1.000	1114	100001112	100000083	Mock anti-PSF-A546 8C-S-PSF V2.00	0	5. Mock and anti-PSF-A546_Pos010_S001	00-UE2xQDFVq6VRbAPGThU5Fg
4.60958	um	Nucleus	0.000	1.000	1115	100001113	100000084	Mock anti-PSF-A546 8C-S-PSF V2.00	0	5. Mock and anti-PSF-A546_Pos010_S001	00-UE2xQDFVq6VRbAPGThU5Fg
4.99997	um	Nucleus	0.000	1.000	1116	100001114	100000085	Mock anti-PSF-A546 8C-S-PSF V2.00	0	5. Mock and anti-PSF-A546_Pos010_S001	00-UE2xQDFVq6VRbAPGThU5Fg
4.69576	um	Nucleus	0.000	1.000	1117	100001115	100000086	Mock anti-PSF-A546 8C-S-PSF V2.00	0	5. Mock and anti-PSF-A546_Pos010_S001	00-UE2xQDFVq6VRbAPGThU5Fg
5.12912	um	Nucleus	0.000	1.000	1118	100001116	100000087	Mock anti-PSF-A546 8C-S-PSF V2.00	0	5. Mock and anti-PSF-A546_Pos010_S001	00-UE2xQDFVq6VRbAPGThU5Fg
4.78209	um	Nucleus	0.000	1.000	1119	100001117	100000088	Mock anti-PSF-A546 8C-S-PSF V2.00	0	5. Mock and anti-PSF-A546_Pos010_S001	00-UE2xQDFVq6VRbAPGThU5Fg
4.70237	um	Nucleus	0.000	1.000	1120	100001118	100000089	Mock anti-PSF-A546 8C-S-PSF V2.00	0	5. Mock and anti-PSF-A546_Pos010_S001	00-UE2xQDFVq6VRbAPGThU5Fg
5.56726	um	Nucleus	0.000	1.000	1121	100001119	100000090	Mock anti-PSF-A546 8C-S-PSF V2.00	0	5. Mock and anti-PSF-A546_Pos010_S001	00-UE2xQDFVq6VRbAPGThU5Fg
6.65298	um	Nucleus	0.000	1.000	1122	100001120	100000091	Mock anti-PSF-A546 8C-S-PSF V2.00	0	5. Mock and anti-PSF-A546_Pos010_S001	00-UE2xQDFVq6VRbAPGThU5Fg
5.48732	um	Nucleus	0.000	1.000	1123	100001121	100000092	Mock anti-PSF-A546 8C-S-PSF V2.00	0	5. Mock and anti-PSF-A546_Pos010_S001	00-UE2xQDFVq6VRbAPGThU5Fg
4.99647	um	Nucleus	0.000	1.000	1124	100001122	100000093	Mock anti-PSF-A546 8C-S-PSF V2.00	0	5. Mock and anti-PSF-A546_Pos010_S001	00-UE2xQDFVq6VRbAPGThU5Fg
5.11253	um	Nucleus	0.000	1.000	1125	100001123	100000094	Mock anti-PSF-A546 8C-S-PSF V2.00	0	5. Mock and anti-PSF-A546_Pos010_S001	00-UE2xQDFVq6VRbAPGThU5Fg
5.33993	um	Nucleus	0.000	1.000	1126	100001124	100000095	Mock anti-PSF-A546 8C-S-PSF V2.00	0	5. Mock and anti-PSF-A546_Pos010_S001	00-UE2xQDFVq6VRbAPGThU5Fg
6.49738	um	Nucleus	0.000	1.000	1127	100001125	100000096	Mock anti-PSF-A546 8C-S-PSF V2.00	0	5. Mock and anti-PSF-A546_Pos010_S001	00-UE2xQDFVq6VRbAPGThU5Fg
5.00386	um	Nucleus	0.000	1.000	1128	100001126	100000097	Mock anti-PSF-A546 8C-S-PSF V2.00	0	5. Mock and anti-PSF-A546_Pos010_S001	00-UE2xQDFVq6VRbAPGThU5Fg
4.97072	um	Nucleus	0.000	1.000	1129	100001127	100000098	Mock anti-PSF-A546 8C-S-PSF V2.00	0	5. Mock and anti-PSF-A546_Pos010_S001	00-UE2xQDFVq6VRbAPGThU5Fg
5.38286	um	Nucleus	0.000	1.000	1130	100001128	100000099	Mock anti-PSF-A546 8C-S-PSF V2.00	0	5. Mock and anti-PSF-A546_Pos010_S001	00-UE2xQDFVq6VRbAPGThU5Fg
5.81321	um	Nucleus	0.000	1.000	1131	100001129	100000100	Mock anti-PSF-A546 8C-S-PSF V2.00	0	5. Mock and anti-PSF-A546_Pos010_S001	00-UE2xQDFVq6VRbAPGThU5Fg
4.53454	um	Nucleus	0.000	1.000	1132	100001130	100000101	Mock anti-PSF-A546 8C-S-PSF V2.00	0	5. Mock and anti-PSF-A546_Pos010_S001	00-UE2xQDFVq6VRbAPGThU5Fg
3.86112	um	Nucleus	0.000	1.000	1133	100001131	100000102	Mock anti-PSF-A546 8C-S-PSF V2.00	0	5. Mock and anti-PSF-A546_Pos010_S001	00-UE2xQDFVq6VRbAPGThU5Fg
4.14687	um	Nucleus	0.000	1.000	1134	100001132	100000103	Mock anti-PSF-A546 8C-S-PSF V2.00	0	5. Mock and anti-PSF-A546_Pos010_S001	00-UE2xQDFVq6VRbAPGThU5Fg
4.91405	um	Nucleus	0.000	1.000	1135	100001133	100000104	Mock anti-PSF-A546 8C-S-PSF V2.00	0	5. Mock and anti-PSF-A546_Pos010_S001	00-UE2xQDFVq6VRbAPGThU5Fg
3.56546	um	Nucleus	0.000	1.000	1136	100001134	100000105	Mock anti-PSF-A546 8C-S-PSF V2.00	0	5. Mock and anti-PSF-A546_Pos010_S001	00-UE2xQDFVq6VRbAPGThU5Fg
3.97535	um	Nucleus	0.000	1.000	1137	100001135	100000106	Mock anti-PSF-A546 8C-S-PSF V2.00	0	5. Mock and anti-PSF-A546_Pos010_S001	00-UE2xQDFVq6VRbAPGThU5Fg
4.80836	um	Nucleus	0.000	1.000	1138	100001136	100000107	Mock anti-PSF-A546 8C-S-PSF V2.00	0	5. Mock and anti-PSF-A546_Pos010_S001	00-UE2xQDFVq6VRbAPGThU5Fg
5.17466	um	Nucleus	0.000	1.000	1139	100001137	100000108	Mock anti-PSF-A546 8C-S-PSF V2.00	0	5. Mock and anti-PSF-A546_Pos010_S001	00-UE2xQDFVq6VRbAPGThU5Fg
6.47702	um	Nucleus	0.000	1.000	1140	100001138	100000109	Mock anti-PSF-A546 8C-S-PSF V2.00	0	5. Mock and anti-PSF-A546_Pos010_S001	00-UE2xQDFVq6VRbAPGThU5Fg
4.62855	um	Nucleus	0.000	1.000	1141	100001139	100000110	Mock anti-PSF-A546 8C-S-PSF V2.00	0	5. Mock and anti-PSF-A546_Pos010_S001	00-UE2xQDFVq6VRbAPGThU5Fg
5.5614	um	Nucleus	0.000	1.000	1142	100001140	100000111	Mock anti-PSF-A546 8C-S-PSF V2.00	0	5. Mock and anti-PSF-A546_Pos010_S001	00-UE2xQDFVq6VRbAPGThU5Fg
5.08123	um	Nucleus	0.000	1.000	1143	100001141	100000112	Mock anti-PSF-A546 8C-S-PSF V2.00	0	5. Mock and anti-PSF-A546_Pos010_S001	00-UE2xQDFVq6VRbAPGThU5Fg
4.50117	um	Nucleus	0.000	1.000	1144	100001142	100000113	Mock anti-PSF-A546 8C-S-PSF V2.00	0	5. Mock and anti-PSF-A546_Pos010_S001	00-UE2xQDFVq6VRbAPGThU5Fg
4.1923	um	Nucleus	0.000	1.000	1145	100001143	100000114	Mock anti-PSF-A546 8C-S-PSF V2.00	0	5. Mock and anti-PSF-A546_Pos010_S001	00-UE2xQDFVq6VRbAPGThU5Fg
5.66638	um	Nucleus	0.000	1.000	1146	100001144	100000115	Mock anti-PSF-A546 8C-S-PSF V2.00	0	5. Mock and anti-PSF-A546_Pos010_S001	00-UE2xQDFVq6VRbAPGThU5Fg
4.664	um	Nucleus	0.000	1.000	1147	100001145	100000116	Mock anti-PSF-A546 8C-S-PSF V2.00	0	5. Mock and anti-PSF-A546_Pos010_S001	00-UE2xQDFVq6VRbAPGThU5Fg
4.22148	um	Nucleus	0.000	1.000	1148	100001146	100000117	Mock anti-PSF-A546 8C-S-PSF V2.00	0	5. Mock and anti-PSF-A546_Pos010_S001	00-UE2xQDFVq6VRbAPGThU5Fg
3.57014	um	Nucleus	0.000	1.000	1149	100001147	100000118	Mock anti-PSF-A546 8C-S-PSF V2.00	0	5. Mock and anti-PSF-A546_Pos010_S001	00-UE2xQDFVq6VRbAPGThU5Fg
3.83208	um	Nucleus	0.000	1.000	1150	100001148	100000119	Mock anti-PSF-A546 8C-S-PSF V2.00	0	5. Mock and anti-PSF-A546_Pos010_S001	00-UE2xQDFVq6VRbAPGThU5Fg
4.44572	um	Nucleus	0.000	1.000	1151	100001149	100000120	Mock anti-PSF-A546 8C-S-PSF V2.00	0	5. Mock and anti-PSF-A546_Pos010_S001	00-UE2xQDFVq6VRbAPGThU5Fg
3.43615	um	Nucleus	0.000	1.000	1152	100001150	100000121	Mock anti-PSF-A546 8C-S-PSF V2.00	0	5. Mock and anti-PSF-A546_Pos010_S001	00-UE2xQDFVq6VRbAPGThU5Fg
6.05204	um	Nucleus	0.000	1.000	1153	100001151	100000122	Mock anti-PSF-A546 8C-S-PSF V2.00	0	5. Mock and anti-PSF-A546_Pos010_S001	00-UE2xQDFVq6VRbAPGThU5Fg
5.80025	um	Nucleus	0.000	1.000	1154	100001152	100000123	Mock anti-PSF-A546 8C-S-PSF V2.00	0	5. Mock and anti-PSF-A546_Pos010_S001	00-UE2xQDFVq6VRbAPGThU5Fg
4.31802	um	Nucleus	0.000	1.000	1155	100001153	100000124	Mock anti-PSF-A546 8C-S-PSF V2.00	0	5. Mock and anti-PSF-A546_Pos010_S001	00-UE2xQDFVq6VRbAPGThU5Fg
4.99856	um	Nucleus	0.000	1.000	1156	100001154	100000125	Mock anti-PSF-A546 8C-S-PSF V2.00	0	5. Mock and anti-PSF-A546_Pos010_S001	00-UE2xQDFVq6VRbAPGThU5Fg
4.76663	um	Nucleus	0.000	1.000	1157	100001155	100000126	Mock anti-PSF-A546 8C-S-PSF V2.00	0	5. Mock and anti-PSF-A546_Pos010_S001	00-UE2xQDFVq6VRbAPGThU5Fg
5.07331	um	Nucleus	0.000	1.000	1158	100001156	100000127	Mock anti-PSF-A546 8C-S-PSF V2.00	0	5. Mock and anti-PSF-A546_Pos010_S001	00-UE2xQDFVq6VRbAPGThU5Fg
4.80063	um	Nucleus	0.000	1.000	1159	100001157	100000128	Mock anti-PSF-A546 8C-S-PSF V2.00	0	5. Mock and anti-PSF-A546_Pos010_S001	00-UE2xQDFVq6VRbAPGThU5Fg
4.90059	um	Nucleus	0.000	1.000	1160	100001158	100000129	Mock anti-PSF-A546 8C-S-PSF V2.00	0	5. Mock and anti-PSF-A546_Pos010_S001	00-UE2xQDFVq6VRbAPGThU5Fg
4.04917	um	Nucleus	0.000	1.000	1161	100001159	100000130	Mock anti-PSF-A546 8C-S-PSF V2.00	0	5. Mock and anti-PSF-A546_Pos010_S001	00-UE2xQDFVq6VRbAPGThU5Fg
4.26852	um	Nucleus	0.000	1.000	1162	100001160	100000131	Mock anti-PSF-A546 8C-S-PSF V2.00	0	5. Mock and anti-PSF-A546_Pos010_S001	00-UE2xQDFVq6VRbAPGThU5Fg
6.58304	um	Nucleus	0.000	1.000	1163	100001161	100000132	Mock anti-PSF-A546 8C-S-PSF V2.00	0	5. Mock and anti-PSF-A546_Pos010_S001	00-UE2xQDFVq6VRbAPGThU5Fg
4.93063	um	Nucleus	0.000	1.000	1164	100001162	100000133	Mock anti-PSF-A546 8C-S-PSF V2.00	0	5. Mock and anti-PSF-A546_Pos010_S001	00-UE2xQDFVq6VRbAPGThU5Fg
4.98615	um	Nucleus	0.000	1.000	1165	100001163	100000134	Mock anti-PSF-A546 8C-S-PSF V2.00	0	5. Mock and anti-PSF-A546_Pos010_S001	00-UE2xQDFVq6VRbAPGThU5Fg
5.43799	um	Nucleus	0.000	1.000	1166	100001164	100000135	Mock anti-PSF-A546 8C-S-PSF V2.00	0	5. Mock and anti-PSF-A546_Pos010_S001	00-UE2xQDFVq6VRbAPGThU5Fg
8.1883	um	Nucleus	0.000	1.000	1167	100001165	100000136	Mock anti-PSF-A546 8C-S-PSF V2.00	0	5. Mock and anti-PSF-A546_Pos010_S001	00-UE2xQDFVq6VRbAPGThU5Fg
5.87933	um	Nucleus	0.000	1.000	1168	100001166	100000137	Mock anti-PSF-A546 8C-S-PSF V2.00	0	5. Mock and anti-PSF-A546_Pos010_S001	00-UE2xQDFVq6VRbAPGThU5Fg
4.68882	um	Nucleus	0.000	1.000	1169	100001167	100000000	Mock anti-PSF-A546 8C-S-PSF V2.00	0	5. Mock and anti-PSF-A546_Pos011_S001	00-NGibrUTCv3MPNnxMxpHFRc
4.14276	um	Nucleus	0.000	1.000	1170	100001168	100000001	Mock anti-PSF-A546 8C-S-PSF V2.00	0	5. Mock and anti-PSF-A546_Pos011_S001	00-NGibrUTCv3MPNnxMxpHFRc
6.77325	um	Nucleus	0.000	1.000	1171	100001169	100000002	Mock anti-PSF-A546 8C-S-PSF V2.00	0	5. Mock and anti-PSF-A546_Pos011_S001	00-NGibrUTCv3MPNnxMxpHFRc
4.55855	um	Nucleus	0.000	1.000	1172	100001170	100000003	Mock anti-PSF-A546 8C-S-PSF V2.00	0	5. Mock and anti-PSF-A546_Pos011_S001	00-NGibrUTCv3MPNnxMxpHFRc
5.34922	um	Nucleus	0.000	1.000	1173	100001171	100000004	Mock anti-PSF-A546 8C-S-PSF V2.00	0	5. Mock and anti-PSF-A546_Pos011_S001	00-NGibrUTCv3MPNnxMxpHFRc
4.32912	um	Nucleus	0.000	1.000	1174	100001172	100000005	Mock anti-PSF-A546 8C-S-PSF V2.00	0	5. Mock and anti-PSF-A546_Pos011_S001	00-NGibrUTCv3MPNnxMxpHFRc
4.92171	um	Nucleus	0.000	1.000	1175	100001173	100000006	Mock anti-PSF-A546 8C-S-PSF V2.00	0	5. Mock and anti-PSF-A546_Pos011_S001	00-NGibrUTCv3MPNnxMxpHFRc
4.9973	um	Nucleus	0.000	1.000	1176	100001174	100000007	Mock anti-PSF-A546 8C-S-PSF V2.00	0	5. Mock and anti-PSF-A546_Pos011_S001	00-NGibrUTCv3MPNnxMxpHFRc
7.95081	um	Nucleus	0.000	1.000	1177	100001175	100000008	Mock anti-PSF-A546 8C-S-PSF V2.00	0	5. Mock and anti-PSF-A546_Pos011_S001	00-NGibrUTCv3MPNnxMxpHFRc
4.59285	um	Nucleus	0.000	1.000	1178	100001176	100000009	Mock anti-PSF-A546 8C-S-PSF V2.00	0	5. Mock and anti-PSF-A546_Pos011_S001	00-NGibrUTCv3MPNnxMxpHFRc
4.18839	um	Nucleus	0.000	1.000	1179	100001177	100000010	Mock anti-PSF-A546 8C-S-PSF V2.00	0	5. Mock and anti-PSF-A546_Pos011_S001	00-NGibrUTCv3MPNnxMxpHFRc
5.63964	um	Nucleus	0.000	1.000	1180	100001178	100000011	Mock anti-PSF-A546 8C-S-PSF V2.00	0	5. Mock and anti-PSF-A546_Pos011_S001	00-NGibrUTCv3MPNnxMxpHFRc
5.28435	um	Nucleus	0.000	1.000	1181	100001179	100000012	Mock anti-PSF-A546 8C-S-PSF V2.00	0	5. Mock and anti-PSF-A546_Pos011_S001	00-NGibrUTCv3MPNnxMxpHFRc
5.09042	um	Nucleus	0.000	1.000	1182	100001180	100000013	Mock anti-PSF-A546 8C-S-PSF V2.00	0	5. Mock and anti-PSF-A546_Pos011_S001	00-NGibrUTCv3MPNnxMxpHFRc
4.06814	um	Nucleus	0.000	1.000	1183	100001181	100000014	Mock anti-PSF-A546 8C-S-PSF V2.00	0	5. Mock and anti-PSF-A546_Pos011_S001	00-NGibrUTCv3MPNnxMxpHFRc
4.29696	um	Nucleus	0.000	1.000	1184	100001182	100000015	Mock anti-PSF-A546 8C-S-PSF V2.00	0	5. Mock and anti-PSF-A546_Pos011_S001	00-NGibrUTCv3MPNnxMxpHFRc
4.57411	um	Nucleus	0.000	1.000	1185	100001183	100000016	Mock anti-PSF-A546 8C-S-PSF V2.00	0	5. Mock and anti-PSF-A546_Pos011_S001	00-NGibrUTCv3MPNnxMxpHFRc
4.737	um	Nucleus	0.000	1.000	1186	100001184	100000017	Mock anti-PSF-A546 8C-S-PSF V2.00	0	5. Mock and anti-PSF-A546_Pos011_S001	00-NGibrUTCv3MPNnxMxpHFRc
5.1136	um	Nucleus	0.000	1.000	1187	100001185	100000018	Mock anti-PSF-A546 8C-S-PSF V2.00	0	5. Mock and anti-PSF-A546_Pos011_S001	00-NGibrUTCv3MPNnxMxpHFRc
6.99638	um	Nucleus	0.000	1.000	1188	100001186	100000019	Mock anti-PSF-A546 8C-S-PSF V2.00	0	5. Mock and anti-PSF-A546_Pos011_S001	00-NGibrUTCv3MPNnxMxpHFRc
4.57388	um	Nucleus	0.000	1.000	1189	100001187	100000020	Mock anti-PSF-A546 8C-S-PSF V2.00	0	5. Mock and anti-PSF-A546_Pos011_S001	00-NGibrUTCv3MPNnxMxpHFRc
5.06911	um	Nucleus	0.000	1.000	1190	100001188	100000021	Mock anti-PSF-A546 8C-S-PSF V2.00	0	5. Mock and anti-PSF-A546_Pos011_S001	00-NGibrUTCv3MPNnxMxpHFRc
4.38927	um	Nucleus	0.000	1.000	1191	100001189	100000022	Mock anti-PSF-A546 8C-S-PSF V2.00	0	5. Mock and anti-PSF-A546_Pos011_S001	00-NGibrUTCv3MPNnxMxpHFRc
4.98824	um	Nucleus	0.000	1.000	1192	100001190	100000023	Mock anti-PSF-A546 8C-S-PSF V2.00	0	5. Mock and anti-PSF-A546_Pos011_S001	00-NGibrUTCv3MPNnxMxpHFRc
4.745	um	Nucleus	0.000	1.000	1193	100001191	100000024	Mock anti-PSF-A546 8C-S-PSF V2.00	0	5. Mock and anti-PSF-A546_Pos011_S001	00-NGibrUTCv3MPNnxMxpHFRc
5.47169	um	Nucleus	0.000	1.000	1194	100001192	100000025	Mock anti-PSF-A546 8C-S-PSF V2.00	0	5. Mock and anti-PSF-A546_Pos011_S001	00-NGibrUTCv3MPNnxMxpHFRc
5.06382	um	Nucleus	0.000	1.000	1195	100001193	100000026	Mock anti-PSF-A546 8C-S-PSF V2.00	0	5. Mock and anti-PSF-A546_Pos011_S001	00-NGibrUTCv3MPNnxMxpHFRc
6.07188	um	Nucleus	0.000	1.000	1196	100001194	100000027	Mock anti-PSF-A546 8C-S-PSF V2.00	0	5. Mock and anti-PSF-A546_Pos011_S001	00-NGibrUTCv3MPNnxMxpHFRc
6.96072	um	Nucleus	0.000	1.000	1197	100001195	100000028	Mock anti-PSF-A546 8C-S-PSF V2.00	0	5. Mock and anti-PSF-A546_Pos011_S001	00-NGibrUTCv3MPNnxMxpHFRc
4.81119	um	Nucleus	0.000	1.000	1198	100001196	100000029	Mock anti-PSF-A546 8C-S-PSF V2.00	0	5. Mock and anti-PSF-A546_Pos011_S001	00-NGibrUTCv3MPNnxMxpHFRc
5.1289	um	Nucleus	0.000	1.000	1199	100001197	100000030	Mock anti-PSF-A546 8C-S-PSF V2.00	0	5. Mock and anti-PSF-A546_Pos011_S001	00-NGibrUTCv3MPNnxMxpHFRc
6.52592	um	Nucleus	0.000	1.000	1200	100001198	100000031	Mock anti-PSF-A546 8C-S-PSF V2.00	0	5. Mock and anti-PSF-A546_Pos011_S001	00-NGibrUTCv3MPNnxMxpHFRc
5.02779	um	Nucleus	0.000	1.000	1201	100001199	100000032	Mock anti-PSF-A546 8C-S-PSF V2.00	0	5. Mock and anti-PSF-A546_Pos011_S001	00-NGibrUTCv3MPNnxMxpHFRc
4.94737	um	Nucleus	0.000	1.000	1202	100001200	100000033	Mock anti-PSF-A546 8C-S-PSF V2.00	0	5. Mock and anti-PSF-A546_Pos011_S001	00-NGibrUTCv3MPNnxMxpHFRc
5.65773	um	Nucleus	0.000	1.000	1203	100001201	100000034	Mock anti-PSF-A546 8C-S-PSF V2.00	0	5. Mock and anti-PSF-A546_Pos011_S001	00-NGibrUTCv3MPNnxMxpHFRc
5.20222	um	Nucleus	0.000	1.000	1204	100001202	100000035	Mock anti-PSF-A546 8C-S-PSF V2.00	0	5. Mock and anti-PSF-A546_Pos011_S001	00-NGibrUTCv3MPNnxMxpHFRc
4.83915	um	Nucleus	0.000	1.000	1205	100001203	100000036	Mock anti-PSF-A546 8C-S-PSF V2.00	0	5. Mock and anti-PSF-A546_Pos011_S001	00-NGibrUTCv3MPNnxMxpHFRc
5.69462	um	Nucleus	0.000	1.000	1206	100001204	100000037	Mock anti-PSF-A546 8C-S-PSF V2.00	0	5. Mock and anti-PSF-A546_Pos011_S001	00-NGibrUTCv3MPNnxMxpHFRc
5.68229	um	Nucleus	0.000	1.000	1207	100001205	100000038	Mock anti-PSF-A546 8C-S-PSF V2.00	0	5. Mock and anti-PSF-A546_Pos011_S001	00-NGibrUTCv3MPNnxMxpHFRc
6.14651	um	Nucleus	0.000	1.000	1208	100001206	100000039	Mock anti-PSF-A546 8C-S-PSF V2.00	0	5. Mock and anti-PSF-A546_Pos011_S001	00-NGibrUTCv3MPNnxMxpHFRc
7.39322	um	Nucleus	0.000	1.000	1209	100001207	100000040	Mock anti-PSF-A546 8C-S-PSF V2.00	0	5. Mock and anti-PSF-A546_Pos011_S001	00-NGibrUTCv3MPNnxMxpHFRc
6.90329	um	Nucleus	0.000	1.000	1210	100001208	100000041	Mock anti-PSF-A546 8C-S-PSF V2.00	0	5. Mock and anti-PSF-A546_Pos011_S001	00-NGibrUTCv3MPNnxMxpHFRc
5.61695	um	Nucleus	0.000	1.000	1211	100001209	100000042	Mock anti-PSF-A546 8C-S-PSF V2.00	0	5. Mock and anti-PSF-A546_Pos011_S001	00-NGibrUTCv3MPNnxMxpHFRc
5.94993	um	Nucleus	0.000	1.000	1212	100001210	100000043	Mock anti-PSF-A546 8C-S-PSF V2.00	0	5. Mock and anti-PSF-A546_Pos011_S001	00-NGibrUTCv3MPNnxMxpHFRc
4.86377	um	Nucleus	0.000	1.000	1213	100001211	100000044	Mock anti-PSF-A546 8C-S-PSF V2.00	0	5. Mock and anti-PSF-A546_Pos011_S001	00-NGibrUTCv3MPNnxMxpHFRc
7.36093	um	Nucleus	0.000	1.000	1214	100001212	100000045	Mock anti-PSF-A546 8C-S-PSF V2.00	0	5. Mock and anti-PSF-A546_Pos011_S001	00-NGibrUTCv3MPNnxMxpHFRc
4.25258	um	Nucleus	0.000	1.000	1215	100001213	100000046	Mock anti-PSF-A546 8C-S-PSF V2.00	0	5. Mock and anti-PSF-A546_Pos011_S001	00-NGibrUTCv3MPNnxMxpHFRc
6.18043	um	Nucleus	0.000	1.000	1216	100001214	100000047	Mock anti-PSF-A546 8C-S-PSF V2.00	0	5. Mock and anti-PSF-A546_Pos011_S001	00-NGibrUTCv3MPNnxMxpHFRc
4.44524	um	Nucleus	0.000	1.000	1217	100001215	100000048	Mock anti-PSF-A546 8C-S-PSF V2.00	0	5. Mock and anti-PSF-A546_Pos011_S001	00-NGibrUTCv3MPNnxMxpHFRc
5.36343	um	Nucleus	0.000	1.000	1218	100001216	100000049	Mock anti-PSF-A546 8C-S-PSF V2.00	0	5. Mock and anti-PSF-A546_Pos011_S001	00-NGibrUTCv3MPNnxMxpHFRc
6.61892	um	Nucleus	0.000	1.000	1219	100001217	100000050	Mock anti-PSF-A546 8C-S-PSF V2.00	0	5. Mock and anti-PSF-A546_Pos011_S001	00-NGibrUTCv3MPNnxMxpHFRc
4.51948	um	Nucleus	0.000	1.000	1220	100001218	100000051	Mock anti-PSF-A546 8C-S-PSF V2.00	0	5. Mock and anti-PSF-A546_Pos011_S001	00-NGibrUTCv3MPNnxMxpHFRc
6.24295	um	Nucleus	0.000	1.000	1221	100001219	100000052	Mock anti-PSF-A546 8C-S-PSF V2.00	0	5. Mock and anti-PSF-A546_Pos011_S001	00-NGibrUTCv3MPNnxMxpHFRc
4.30384	um	Nucleus	0.000	1.000	1222	100001220	100000053	Mock anti-PSF-A546 8C-S-PSF V2.00	0	5. Mock and anti-PSF-A546_Pos011_S001	00-NGibrUTCv3MPNnxMxpHFRc
4.06957	um	Nucleus	0.000	1.000	1223	100001221	100000054	Mock anti-PSF-A546 8C-S-PSF V2.00	0	5. Mock and anti-PSF-A546_Pos011_S001	00-NGibrUTCv3MPNnxMxpHFRc
5.77339	um	Nucleus	0.000	1.000	1224	100001222	100000055	Mock anti-PSF-A546 8C-S-PSF V2.00	0	5. Mock and anti-PSF-A546_Pos011_S001	00-NGibrUTCv3MPNnxMxpHFRc
5.2547	um	Nucleus	0.000	1.000	1225	100001223	100000056	Mock anti-PSF-A546 8C-S-PSF V2.00	0	5. Mock and anti-PSF-A546_Pos011_S001	00-NGibrUTCv3MPNnxMxpHFRc
6.54065	um	Nucleus	0.000	1.000	1226	100001224	100000057	Mock anti-PSF-A546 8C-S-PSF V2.00	0	5. Mock and anti-PSF-A546_Pos011_S001	00-NGibrUTCv3MPNnxMxpHFRc
5.36757	um	Nucleus	0.000	1.000	1227	100001225	100000058	Mock anti-PSF-A546 8C-S-PSF V2.00	0	5. Mock and anti-PSF-A546_Pos011_S001	00-NGibrUTCv3MPNnxMxpHFRc
4.51639	um	Nucleus	0.000	1.000	1228	100001226	100000059	Mock anti-PSF-A546 8C-S-PSF V2.00	0	5. Mock and anti-PSF-A546_Pos011_S001	00-NGibrUTCv3MPNnxMxpHFRc
6.37234	um	Nucleus	0.000	1.000	1229	100001227	100000060	Mock anti-PSF-A546 8C-S-PSF V2.00	0	5. Mock and anti-PSF-A546_Pos011_S001	00-NGibrUTCv3MPNnxMxpHFRc
6.99739	um	Nucleus	0.000	1.000	1230	100001228	100000061	Mock anti-PSF-A546 8C-S-PSF V2.00	0	5. Mock and anti-PSF-A546_Pos011_S001	00-NGibrUTCv3MPNnxMxpHFRc
4.48869	um	Nucleus	0.000	1.000	1231	100001229	100000062	Mock anti-PSF-A546 8C-S-PSF V2.00	0	5. Mock and anti-PSF-A546_Pos011_S001	00-NGibrUTCv3MPNnxMxpHFRc
5.04039	um	Nucleus	0.000	1.000	1232	100001230	100000063	Mock anti-PSF-A546 8C-S-PSF V2.00	0	5. Mock and anti-PSF-A546_Pos011_S001	00-NGibrUTCv3MPNnxMxpHFRc
4.98952	um	Nucleus	0.000	1.000	1233	100001231	100000064	Mock anti-PSF-A546 8C-S-PSF V2.00	0	5. Mock and anti-PSF-A546_Pos011_S001	00-NGibrUTCv3MPNnxMxpHFRc
6.28826	um	Nucleus	0.000	1.000	1234	100001232	100000065	Mock anti-PSF-A546 8C-S-PSF V2.00	0	5. Mock and anti-PSF-A546_Pos011_S001	00-NGibrUTCv3MPNnxMxpHFRc
7.67089	um	Nucleus	0.000	1.000	1235	100001233	100000066	Mock anti-PSF-A546 8C-S-PSF V2.00	0	5. Mock and anti-PSF-A546_Pos011_S001	00-NGibrUTCv3MPNnxMxpHFRc
5.34612	um	Nucleus	0.000	1.000	1236	100001234	100000067	Mock anti-PSF-A546 8C-S-PSF V2.00	0	5. Mock and anti-PSF-A546_Pos011_S001	00-NGibrUTCv3MPNnxMxpHFRc
7.2746	um	Nucleus	0.000	1.000	1237	100001235	100000068	Mock anti-PSF-A546 8C-S-PSF V2.00	0	5. Mock and anti-PSF-A546_Pos011_S001	00-NGibrUTCv3MPNnxMxpHFRc
5.16742	um	Nucleus	0.000	1.000	1238	100001236	100000069	Mock anti-PSF-A546 8C-S-PSF V2.00	0	5. Mock and anti-PSF-A546_Pos011_S001	00-NGibrUTCv3MPNnxMxpHFRc
5.09784	um	Nucleus	0.000	1.000	1239	100001237	100000070	Mock anti-PSF-A546 8C-S-PSF V2.00	0	5. Mock and anti-PSF-A546_Pos011_S001	00-NGibrUTCv3MPNnxMxpHFRc
5.69055	um	Nucleus	0.000	1.000	1240	100001238	100000071	Mock anti-PSF-A546 8C-S-PSF V2.00	0	5. Mock and anti-PSF-A546_Pos011_S001	00-NGibrUTCv3MPNnxMxpHFRc
5.27578	um	Nucleus	0.000	1.000	1241	100001239	100000072	Mock anti-PSF-A546 8C-S-PSF V2.00	0	5. Mock and anti-PSF-A546_Pos011_S001	00-NGibrUTCv3MPNnxMxpHFRc
8.4039	um	Nucleus	0.000	1.000	1242	100001240	100000073	Mock anti-PSF-A546 8C-S-PSF V2.00	0	5. Mock and anti-PSF-A546_Pos011_S001	00-NGibrUTCv3MPNnxMxpHFRc
5.92244	um	Nucleus	0.000	1.000	1243	100001241	100000074	Mock anti-PSF-A546 8C-S-PSF V2.00	0	5. Mock and anti-PSF-A546_Pos011_S001	00-NGibrUTCv3MPNnxMxpHFRc
4.22097	um	Nucleus	0.000	1.000	1244	100001242	100000075	Mock anti-PSF-A546 8C-S-PSF V2.00	0	5. Mock and anti-PSF-A546_Pos011_S001	00-NGibrUTCv3MPNnxMxpHFRc
3.71169	um	Nucleus	0.000	1.000	1245	100001243	100000076	Mock anti-PSF-A546 8C-S-PSF V2.00	0	5. Mock and anti-PSF-A546_Pos011_S001	00-NGibrUTCv3MPNnxMxpHFRc
5.3497	um	Nucleus	0.000	1.000	1246	100001244	100000077	Mock anti-PSF-A546 8C-S-PSF V2.00	0	5. Mock and anti-PSF-A546_Pos011_S001	00-NGibrUTCv3MPNnxMxpHFRc
6.30744	um	Nucleus	0.000	1.000	1247	100001245	100000078	Mock anti-PSF-A546 8C-S-PSF V2.00	0	5. Mock and anti-PSF-A546_Pos011_S001	00-NGibrUTCv3MPNnxMxpHFRc
4.87472	um	Nucleus	0.000	1.000	1248	100001246	100000079	Mock anti-PSF-A546 8C-S-PSF V2.00	0	5. Mock and anti-PSF-A546_Pos011_S001	00-NGibrUTCv3MPNnxMxpHFRc
4.53995	um	Nucleus	0.000	1.000	1249	100001247	100000080	Mock anti-PSF-A546 8C-S-PSF V2.00	0	5. Mock and anti-PSF-A546_Pos011_S001	00-NGibrUTCv3MPNnxMxpHFRc
5.33674	um	Nucleus	0.000	1.000	1250	100001248	100000081	Mock anti-PSF-A546 8C-S-PSF V2.00	0	5. Mock and anti-PSF-A546_Pos011_S001	00-NGibrUTCv3MPNnxMxpHFRc
6.60294	um	Nucleus	0.000	1.000	1251	100001249	100000082	Mock anti-PSF-A546 8C-S-PSF V2.00	0	5. Mock and anti-PSF-A546_Pos011_S001	00-NGibrUTCv3MPNnxMxpHFRc
4.90492	um	Nucleus	0.000	1.000	1252	100001250	100000083	Mock anti-PSF-A546 8C-S-PSF V2.00	0	5. Mock and anti-PSF-A546_Pos011_S001	00-NGibrUTCv3MPNnxMxpHFRc
4.78466	um	Nucleus	0.000	1.000	1253	100001251	100000084	Mock anti-PSF-A546 8C-S-PSF V2.00	0	5. Mock and anti-PSF-A546_Pos011_S001	00-NGibrUTCv3MPNnxMxpHFRc
5.97866	um	Nucleus	0.000	1.000	1254	100001252	100000085	Mock anti-PSF-A546 8C-S-PSF V2.00	0	5. Mock and anti-PSF-A546_Pos011_S001	00-NGibrUTCv3MPNnxMxpHFRc
5.45076	um	Nucleus	0.000	1.000	1255	100001253	100000086	Mock anti-PSF-A546 8C-S-PSF V2.00	0	5. Mock and anti-PSF-A546_Pos011_S001	00-NGibrUTCv3MPNnxMxpHFRc
4.34283	um	Nucleus	0.000	1.000	1256	100001254	100000087	Mock anti-PSF-A546 8C-S-PSF V2.00	0	5. Mock and anti-PSF-A546_Pos011_S001	00-NGibrUTCv3MPNnxMxpHFRc
7.06205	um	Nucleus	0.000	1.000	1257	100001255	100000088	Mock anti-PSF-A546 8C-S-PSF V2.00	0	5. Mock and anti-PSF-A546_Pos011_S001	00-NGibrUTCv3MPNnxMxpHFRc
4.6079	um	Nucleus	0.000	1.000	1258	100001256	100000089	Mock anti-PSF-A546 8C-S-PSF V2.00	0	5. Mock and anti-PSF-A546_Pos011_S001	00-NGibrUTCv3MPNnxMxpHFRc
4.90079	um	Nucleus	0.000	1.000	1260	100001257	100000090	Mock anti-PSF-A546 8C-S-PSF V2.00	0	5. Mock and anti-PSF-A546_Pos011_S001	00-NGibrUTCv3MPNnxMxpHFRc
5.22517	um	Nucleus	0.000	1.000	1261	100001258	100000091	Mock anti-PSF-A546 8C-S-PSF V2.00	0	5. Mock and anti-PSF-A546_Pos011_S001	00-NGibrUTCv3MPNnxMxpHFRc
4.61301	um	Nucleus	0.000	1.000	1262	100001259	100000092	Mock anti-PSF-A546 8C-S-PSF V2.00	0	5. Mock and anti-PSF-A546_Pos011_S001	00-NGibrUTCv3MPNnxMxpHFRc
6.11492	um	Nucleus	0.000	1.000	1263	100001260	100000093	Mock anti-PSF-A546 8C-S-PSF V2.00	0	5. Mock and anti-PSF-A546_Pos011_S001	00-NGibrUTCv3MPNnxMxpHFRc
5.05279	um	Nucleus	0.000	1.000	1264	100001261	100000094	Mock anti-PSF-A546 8C-S-PSF V2.00	0	5. Mock and anti-PSF-A546_Pos011_S001	00-NGibrUTCv3MPNnxMxpHFRc
5.50329	um	Nucleus	0.000	1.000	1265	100001262	100000095	Mock anti-PSF-A546 8C-S-PSF V2.00	0	5. Mock and anti-PSF-A546_Pos011_S001	00-NGibrUTCv3MPNnxMxpHFRc
4.55797	um	Nucleus	0.000	1.000	1266	100001263	100000096	Mock anti-PSF-A546 8C-S-PSF V2.00	0	5. Mock and anti-PSF-A546_Pos011_S001	00-NGibrUTCv3MPNnxMxpHFRc
6.85981	um	Nucleus	0.000	1.000	1267	100001264	100000097	Mock anti-PSF-A546 8C-S-PSF V2.00	0	5. Mock and anti-PSF-A546_Pos011_S001	00-NGibrUTCv3MPNnxMxpHFRc
4.77956	um	Nucleus	0.000	1.000	1268	100001265	100000098	Mock anti-PSF-A546 8C-S-PSF V2.00	0	5. Mock and anti-PSF-A546_Pos011_S001	00-NGibrUTCv3MPNnxMxpHFRc
6.45045	um	Nucleus	0.000	1.000	1269	100001266	100000099	Mock anti-PSF-A546 8C-S-PSF V2.00	0	5. Mock and anti-PSF-A546_Pos011_S001	00-NGibrUTCv3MPNnxMxpHFRc
6.25654	um	Nucleus	0.000	1.000	1270	100001267	100000100	Mock anti-PSF-A546 8C-S-PSF V2.00	0	5. Mock and anti-PSF-A546_Pos011_S001	00-NGibrUTCv3MPNnxMxpHFRc
6.0641	um	Nucleus	0.000	1.000	1271	100001268	100000101	Mock anti-PSF-A546 8C-S-PSF V2.00	0	5. Mock and anti-PSF-A546_Pos011_S001	00-NGibrUTCv3MPNnxMxpHFRc
4.70582	um	Nucleus	0.000	1.000	1272	100001269	100000102	Mock anti-PSF-A546 8C-S-PSF V2.00	0	5. Mock and anti-PSF-A546_Pos011_S001	00-NGibrUTCv3MPNnxMxpHFRc
4.51663	um	Nucleus	0.000	1.000	1273	100001270	100000103	Mock anti-PSF-A546 8C-S-PSF V2.00	0	5. Mock and anti-PSF-A546_Pos011_S001	00-NGibrUTCv3MPNnxMxpHFRc
4.89961	um	Nucleus	0.000	1.000	1274	100001271	100000104	Mock anti-PSF-A546 8C-S-PSF V2.00	0	5. Mock and anti-PSF-A546_Pos011_S001	00-NGibrUTCv3MPNnxMxpHFRc
4.33472	um	Nucleus	0.000	1.000	1275	100001272	100000105	Mock anti-PSF-A546 8C-S-PSF V2.00	0	5. Mock and anti-PSF-A546_Pos011_S001	00-NGibrUTCv3MPNnxMxpHFRc
4.51201	um	Nucleus	0.000	1.000	1276	100001273	100000106	Mock anti-PSF-A546 8C-S-PSF V2.00	0	5. Mock and anti-PSF-A546_Pos011_S001	00-NGibrUTCv3MPNnxMxpHFRc
4.60352	um	Nucleus	0.000	1.000	1277	100001274	100000107	Mock anti-PSF-A546 8C-S-PSF V2.00	0	5. Mock and anti-PSF-A546_Pos011_S001	00-NGibrUTCv3MPNnxMxpHFRc
4.08183	um	Nucleus	0.000	1.000	1278	100001275	100000108	Mock anti-PSF-A546 8C-S-PSF V2.00	0	5. Mock and anti-PSF-A546_Pos011_S001	00-NGibrUTCv3MPNnxMxpHFRc
5.16091	um	Nucleus	0.000	1.000	1279	100001276	100000109	Mock anti-PSF-A546 8C-S-PSF V2.00	0	5. Mock and anti-PSF-A546_Pos011_S001	00-NGibrUTCv3MPNnxMxpHFRc
5.33301	um	Nucleus	0.000	1.000	1280	100001277	100000110	Mock anti-PSF-A546 8C-S-PSF V2.00	0	5. Mock and anti-PSF-A546_Pos011_S001	00-NGibrUTCv3MPNnxMxpHFRc
7.26696	um	Nucleus	0.000	1.000	1281	100001278	100000111	Mock anti-PSF-A546 8C-S-PSF V2.00	0	5. Mock and anti-PSF-A546_Pos011_S001	00-NGibrUTCv3MPNnxMxpHFRc
6.43468	um	Nucleus	0.000	1.000	1282	100001279	100000112	Mock anti-PSF-A546 8C-S-PSF V2.00	0	5. Mock and anti-PSF-A546_Pos011_S001	00-NGibrUTCv3MPNnxMxpHFRc
4.59063	um	Nucleus	0.000	1.000	1283	100001280	100000113	Mock anti-PSF-A546 8C-S-PSF V2.00	0	5. Mock and anti-PSF-A546_Pos011_S001	00-NGibrUTCv3MPNnxMxpHFRc
3.9993	um	Nucleus	0.000	1.000	1284	100001281	100000000	Mock anti-PSF-A546 8C-S-PSF V2.00	0	5. Mock and anti-PSF-A546_Pos012_S001	00-qQUhbPj3HxTPkuNaZjLSbY
4.09422	um	Nucleus	0.000	1.000	1285	100001282	100000001	Mock anti-PSF-A546 8C-S-PSF V2.00	0	5. Mock and anti-PSF-A546_Pos012_S001	00-qQUhbPj3HxTPkuNaZjLSbY
4.29628	um	Nucleus	0.000	1.000	1286	100001283	100000002	Mock anti-PSF-A546 8C-S-PSF V2.00	0	5. Mock and anti-PSF-A546_Pos012_S001	00-qQUhbPj3HxTPkuNaZjLSbY
4.66958	um	Nucleus	0.000	1.000	1287	100001284	100000003	Mock anti-PSF-A546 8C-S-PSF V2.00	0	5. Mock and anti-PSF-A546_Pos012_S001	00-qQUhbPj3HxTPkuNaZjLSbY
4.85172	um	Nucleus	0.000	1.000	1288	100001285	100000004	Mock anti-PSF-A546 8C-S-PSF V2.00	0	5. Mock and anti-PSF-A546_Pos012_S001	00-qQUhbPj3HxTPkuNaZjLSbY
5.32965	um	Nucleus	0.000	1.000	1289	100001286	100000005	Mock anti-PSF-A546 8C-S-PSF V2.00	0	5. Mock and anti-PSF-A546_Pos012_S001	00-qQUhbPj3HxTPkuNaZjLSbY
5.62692	um	Nucleus	0.000	1.000	1290	100001287	100000006	Mock anti-PSF-A546 8C-S-PSF V2.00	0	5. Mock and anti-PSF-A546_Pos012_S001	00-qQUhbPj3HxTPkuNaZjLSbY
4.69832	um	Nucleus	0.000	1.000	1291	100001288	100000007	Mock anti-PSF-A546 8C-S-PSF V2.00	0	5. Mock and anti-PSF-A546_Pos012_S001	00-qQUhbPj3HxTPkuNaZjLSbY
4.01477	um	Nucleus	0.000	1.000	1292	100001289	100000008	Mock anti-PSF-A546 8C-S-PSF V2.00	0	5. Mock and anti-PSF-A546_Pos012_S001	00-qQUhbPj3HxTPkuNaZjLSbY
4.32356	um	Nucleus	0.000	1.000	1293	100001290	100000009	Mock anti-PSF-A546 8C-S-PSF V2.00	0	5. Mock and anti-PSF-A546_Pos012_S001	00-qQUhbPj3HxTPkuNaZjLSbY
5.56372	um	Nucleus	0.000	1.000	1294	100001291	100000010	Mock anti-PSF-A546 8C-S-PSF V2.00	0	5. Mock and anti-PSF-A546_Pos012_S001	00-qQUhbPj3HxTPkuNaZjLSbY
4.6634	um	Nucleus	0.000	1.000	1295	100001292	100000011	Mock anti-PSF-A546 8C-S-PSF V2.00	0	5. Mock and anti-PSF-A546_Pos012_S001	00-qQUhbPj3HxTPkuNaZjLSbY
4.8138	um	Nucleus	0.000	1.000	1296	100001293	100000012	Mock anti-PSF-A546 8C-S-PSF V2.00	0	5. Mock and anti-PSF-A546_Pos012_S001	00-qQUhbPj3HxTPkuNaZjLSbY
5.12468	um	Nucleus	0.000	1.000	1297	100001294	100000013	Mock anti-PSF-A546 8C-S-PSF V2.00	0	5. Mock and anti-PSF-A546_Pos012_S001	00-qQUhbPj3HxTPkuNaZjLSbY
4.67317	um	Nucleus	0.000	1.000	1298	100001295	100000014	Mock anti-PSF-A546 8C-S-PSF V2.00	0	5. Mock and anti-PSF-A546_Pos012_S001	00-qQUhbPj3HxTPkuNaZjLSbY
4.93441	um	Nucleus	0.000	1.000	1299	100001296	100000015	Mock anti-PSF-A546 8C-S-PSF V2.00	0	5. Mock and anti-PSF-A546_Pos012_S001	00-qQUhbPj3HxTPkuNaZjLSbY
4.8941	um	Nucleus	0.000	1.000	1300	100001297	100000016	Mock anti-PSF-A546 8C-S-PSF V2.00	0	5. Mock and anti-PSF-A546_Pos012_S001	00-qQUhbPj3HxTPkuNaZjLSbY
5.08649	um	Nucleus	0.000	1.000	1301	100001298	100000017	Mock anti-PSF-A546 8C-S-PSF V2.00	0	5. Mock and anti-PSF-A546_Pos012_S001	00-qQUhbPj3HxTPkuNaZjLSbY
4.99544	um	Nucleus	0.000	1.000	1302	100001299	100000018	Mock anti-PSF-A546 8C-S-PSF V2.00	0	5. Mock and anti-PSF-A546_Pos012_S001	00-qQUhbPj3HxTPkuNaZjLSbY
4.75116	um	Nucleus	0.000	1.000	1303	100001300	100000019	Mock anti-PSF-A546 8C-S-PSF V2.00	0	5. Mock and anti-PSF-A546_Pos012_S001	00-qQUhbPj3HxTPkuNaZjLSbY
4.72394	um	Nucleus	0.000	1.000	1304	100001301	100000020	Mock anti-PSF-A546 8C-S-PSF V2.00	0	5. Mock and anti-PSF-A546_Pos012_S001	00-qQUhbPj3HxTPkuNaZjLSbY
4.82103	um	Nucleus	0.000	1.000	1305	100001302	100000021	Mock anti-PSF-A546 8C-S-PSF V2.00	0	5. Mock and anti-PSF-A546_Pos012_S001	00-qQUhbPj3HxTPkuNaZjLSbY
4.57675	um	Nucleus	0.000	1.000	1306	100001303	100000022	Mock anti-PSF-A546 8C-S-PSF V2.00	0	5. Mock and anti-PSF-A546_Pos012_S001	00-qQUhbPj3HxTPkuNaZjLSbY
5.80309	um	Nucleus	0.000	1.000	1307	100001304	100000023	Mock anti-PSF-A546 8C-S-PSF V2.00	0	5. Mock and anti-PSF-A546_Pos012_S001	00-qQUhbPj3HxTPkuNaZjLSbY
5.14098	um	Nucleus	0.000	1.000	1308	100001305	100000024	Mock anti-PSF-A546 8C-S-PSF V2.00	0	5. Mock and anti-PSF-A546_Pos012_S001	00-qQUhbPj3HxTPkuNaZjLSbY
5.15315	um	Nucleus	0.000	1.000	1309	100001306	100000025	Mock anti-PSF-A546 8C-S-PSF V2.00	0	5. Mock and anti-PSF-A546_Pos012_S001	00-qQUhbPj3HxTPkuNaZjLSbY
4.24886	um	Nucleus	0.000	1.000	1310	100001307	100000026	Mock anti-PSF-A546 8C-S-PSF V2.00	0	5. Mock and anti-PSF-A546_Pos012_S001	00-qQUhbPj3HxTPkuNaZjLSbY
5.7864	um	Nucleus	0.000	1.000	1311	100001308	100000027	Mock anti-PSF-A546 8C-S-PSF V2.00	0	5. Mock and anti-PSF-A546_Pos012_S001	00-qQUhbPj3HxTPkuNaZjLSbY
4.44204	um	Nucleus	0.000	1.000	1312	100001309	100000028	Mock anti-PSF-A546 8C-S-PSF V2.00	0	5. Mock and anti-PSF-A546_Pos012_S001	00-qQUhbPj3HxTPkuNaZjLSbY
4.88779	um	Nucleus	0.000	1.000	1313	100001310	100000029	Mock anti-PSF-A546 8C-S-PSF V2.00	0	5. Mock and anti-PSF-A546_Pos012_S001	00-qQUhbPj3HxTPkuNaZjLSbY
5.7085	um	Nucleus	0.000	1.000	1314	100001311	100000030	Mock anti-PSF-A546 8C-S-PSF V2.00	0	5. Mock and anti-PSF-A546_Pos012_S001	00-qQUhbPj3HxTPkuNaZjLSbY
3.55048	um	Nucleus	0.000	1.000	1315	100001312	100000031	Mock anti-PSF-A546 8C-S-PSF V2.00	0	5. Mock and anti-PSF-A546_Pos012_S001	00-qQUhbPj3HxTPkuNaZjLSbY
6.24895	um	Nucleus	0.000	1.000	1316	100001313	100000032	Mock anti-PSF-A546 8C-S-PSF V2.00	0	5. Mock and anti-PSF-A546_Pos012_S001	00-qQUhbPj3HxTPkuNaZjLSbY
6.53835	um	Nucleus	0.000	1.000	1317	100001314	100000033	Mock anti-PSF-A546 8C-S-PSF V2.00	0	5. Mock and anti-PSF-A546_Pos012_S001	00-qQUhbPj3HxTPkuNaZjLSbY
5.4011	um	Nucleus	0.000	1.000	1318	100001315	100000034	Mock anti-PSF-A546 8C-S-PSF V2.00	0	5. Mock and anti-PSF-A546_Pos012_S001	00-qQUhbPj3HxTPkuNaZjLSbY
6.02298	um	Nucleus	0.000	1.000	1319	100001316	100000035	Mock anti-PSF-A546 8C-S-PSF V2.00	0	5. Mock and anti-PSF-A546_Pos012_S001	00-qQUhbPj3HxTPkuNaZjLSbY
6.00315	um	Nucleus	0.000	1.000	1320	100001317	100000036	Mock anti-PSF-A546 8C-S-PSF V2.00	0	5. Mock and anti-PSF-A546_Pos012_S001	00-qQUhbPj3HxTPkuNaZjLSbY
5.62509	um	Nucleus	0.000	1.000	1321	100001318	100000037	Mock anti-PSF-A546 8C-S-PSF V2.00	0	5. Mock and anti-PSF-A546_Pos012_S001	00-qQUhbPj3HxTPkuNaZjLSbY
7.19931	um	Nucleus	0.000	1.000	1322	100001319	100000038	Mock anti-PSF-A546 8C-S-PSF V2.00	0	5. Mock and anti-PSF-A546_Pos012_S001	00-qQUhbPj3HxTPkuNaZjLSbY
5.13465	um	Nucleus	0.000	1.000	1323	100001320	100000039	Mock anti-PSF-A546 8C-S-PSF V2.00	0	5. Mock and anti-PSF-A546_Pos012_S001	00-qQUhbPj3HxTPkuNaZjLSbY
6.5435	um	Nucleus	0.000	1.000	1324	100001321	100000040	Mock anti-PSF-A546 8C-S-PSF V2.00	0	5. Mock and anti-PSF-A546_Pos012_S001	00-qQUhbPj3HxTPkuNaZjLSbY
4.94439	um	Nucleus	0.000	1.000	1325	100001322	100000041	Mock anti-PSF-A546 8C-S-PSF V2.00	0	5. Mock and anti-PSF-A546_Pos012_S001	00-qQUhbPj3HxTPkuNaZjLSbY
6.26804	um	Nucleus	0.000	1.000	1326	100001323	100000042	Mock anti-PSF-A546 8C-S-PSF V2.00	0	5. Mock and anti-PSF-A546_Pos012_S001	00-qQUhbPj3HxTPkuNaZjLSbY
5.74388	um	Nucleus	0.000	1.000	1327	100001324	100000043	Mock anti-PSF-A546 8C-S-PSF V2.00	0	5. Mock and anti-PSF-A546_Pos012_S001	00-qQUhbPj3HxTPkuNaZjLSbY
5.68882	um	Nucleus	0.000	1.000	1328	100001325	100000044	Mock anti-PSF-A546 8C-S-PSF V2.00	0	5. Mock and anti-PSF-A546_Pos012_S001	00-qQUhbPj3HxTPkuNaZjLSbY
6.67097	um	Nucleus	0.000	1.000	1329	100001326	100000045	Mock anti-PSF-A546 8C-S-PSF V2.00	0	5. Mock and anti-PSF-A546_Pos012_S001	00-qQUhbPj3HxTPkuNaZjLSbY
7.96879	um	Nucleus	0.000	1.000	1330	100001327	100000046	Mock anti-PSF-A546 8C-S-PSF V2.00	0	5. Mock and anti-PSF-A546_Pos012_S001	00-qQUhbPj3HxTPkuNaZjLSbY
6.86662	um	Nucleus	0.000	1.000	1331	100001328	100000047	Mock anti-PSF-A546 8C-S-PSF V2.00	0	5. Mock and anti-PSF-A546_Pos012_S001	00-qQUhbPj3HxTPkuNaZjLSbY
5.45205	um	Nucleus	0.000	1.000	1332	100001329	100000048	Mock anti-PSF-A546 8C-S-PSF V2.00	0	5. Mock and anti-PSF-A546_Pos012_S001	00-qQUhbPj3HxTPkuNaZjLSbY
5.60441	um	Nucleus	0.000	1.000	1333	100001330	100000049	Mock anti-PSF-A546 8C-S-PSF V2.00	0	5. Mock and anti-PSF-A546_Pos012_S001	00-qQUhbPj3HxTPkuNaZjLSbY
5.32025	um	Nucleus	0.000	1.000	1334	100001331	100000050	Mock anti-PSF-A546 8C-S-PSF V2.00	0	5. Mock and anti-PSF-A546_Pos012_S001	00-qQUhbPj3HxTPkuNaZjLSbY
4.23425	um	Nucleus	0.000	1.000	1335	100001332	100000051	Mock anti-PSF-A546 8C-S-PSF V2.00	0	5. Mock and anti-PSF-A546_Pos012_S001	00-qQUhbPj3HxTPkuNaZjLSbY
5.59491	um	Nucleus	0.000	1.000	1336	100001333	100000052	Mock anti-PSF-A546 8C-S-PSF V2.00	0	5. Mock and anti-PSF-A546_Pos012_S001	00-qQUhbPj3HxTPkuNaZjLSbY
7.16977	um	Nucleus	0.000	1.000	1337	100001334	100000053	Mock anti-PSF-A546 8C-S-PSF V2.00	0	5. Mock and anti-PSF-A546_Pos012_S001	00-qQUhbPj3HxTPkuNaZjLSbY
3.99657	um	Nucleus	0.000	1.000	1338	100001335	100000054	Mock anti-PSF-A546 8C-S-PSF V2.00	0	5. Mock and anti-PSF-A546_Pos012_S001	00-qQUhbPj3HxTPkuNaZjLSbY
5.23295	um	Nucleus	0.000	1.000	1339	100001336	100000055	Mock anti-PSF-A546 8C-S-PSF V2.00	0	5. Mock and anti-PSF-A546_Pos012_S001	00-qQUhbPj3HxTPkuNaZjLSbY
5.31394	um	Nucleus	0.000	1.000	1340	100001337	100000056	Mock anti-PSF-A546 8C-S-PSF V2.00	0	5. Mock and anti-PSF-A546_Pos012_S001	00-qQUhbPj3HxTPkuNaZjLSbY
4.91386	um	Nucleus	0.000	1.000	1341	100001338	100000057	Mock anti-PSF-A546 8C-S-PSF V2.00	0	5. Mock and anti-PSF-A546_Pos012_S001	00-qQUhbPj3HxTPkuNaZjLSbY
4.8988	um	Nucleus	0.000	1.000	1342	100001339	100000058	Mock anti-PSF-A546 8C-S-PSF V2.00	0	5. Mock and anti-PSF-A546_Pos012_S001	00-qQUhbPj3HxTPkuNaZjLSbY
6.31541	um	Nucleus	0.000	1.000	1343	100001340	100000059	Mock anti-PSF-A546 8C-S-PSF V2.00	0	5. Mock and anti-PSF-A546_Pos012_S001	00-qQUhbPj3HxTPkuNaZjLSbY
5.17479	um	Nucleus	0.000	1.000	1344	100001341	100000060	Mock anti-PSF-A546 8C-S-PSF V2.00	0	5. Mock and anti-PSF-A546_Pos012_S001	00-qQUhbPj3HxTPkuNaZjLSbY
5.54001	um	Nucleus	0.000	1.000	1345	100001342	100000061	Mock anti-PSF-A546 8C-S-PSF V2.00	0	5. Mock and anti-PSF-A546_Pos012_S001	00-qQUhbPj3HxTPkuNaZjLSbY
5.20359	um	Nucleus	0.000	1.000	1346	100001343	100000062	Mock anti-PSF-A546 8C-S-PSF V2.00	0	5. Mock and anti-PSF-A546_Pos012_S001	00-qQUhbPj3HxTPkuNaZjLSbY
5.15313	um	Nucleus	0.000	1.000	1347	100001344	100000063	Mock anti-PSF-A546 8C-S-PSF V2.00	0	5. Mock and anti-PSF-A546_Pos012_S001	00-qQUhbPj3HxTPkuNaZjLSbY
6.05085	um	Nucleus	0.000	1.000	1348	100001345	100000064	Mock anti-PSF-A546 8C-S-PSF V2.00	0	5. Mock and anti-PSF-A546_Pos012_S001	00-qQUhbPj3HxTPkuNaZjLSbY
5.53381	um	Nucleus	0.000	1.000	1349	100001346	100000065	Mock anti-PSF-A546 8C-S-PSF V2.00	0	5. Mock and anti-PSF-A546_Pos012_S001	00-qQUhbPj3HxTPkuNaZjLSbY
6.05326	um	Nucleus	0.000	1.000	1350	100001347	100000066	Mock anti-PSF-A546 8C-S-PSF V2.00	0	5. Mock and anti-PSF-A546_Pos012_S001	00-qQUhbPj3HxTPkuNaZjLSbY
5.87597	um	Nucleus	0.000	1.000	1351	100001348	100000067	Mock anti-PSF-A546 8C-S-PSF V2.00	0	5. Mock and anti-PSF-A546_Pos012_S001	00-qQUhbPj3HxTPkuNaZjLSbY
5.06655	um	Nucleus	0.000	1.000	1352	100001349	100000068	Mock anti-PSF-A546 8C-S-PSF V2.00	0	5. Mock and anti-PSF-A546_Pos012_S001	00-qQUhbPj3HxTPkuNaZjLSbY
5.83851	um	Nucleus	0.000	1.000	1353	100001350	100000069	Mock anti-PSF-A546 8C-S-PSF V2.00	0	5. Mock and anti-PSF-A546_Pos012_S001	00-qQUhbPj3HxTPkuNaZjLSbY
6.0144	um	Nucleus	0.000	1.000	1354	100001351	100000070	Mock anti-PSF-A546 8C-S-PSF V2.00	0	5. Mock and anti-PSF-A546_Pos012_S001	00-qQUhbPj3HxTPkuNaZjLSbY
4.54381	um	Nucleus	0.000	1.000	1355	100001352	100000071	Mock anti-PSF-A546 8C-S-PSF V2.00	0	5. Mock and anti-PSF-A546_Pos012_S001	00-qQUhbPj3HxTPkuNaZjLSbY
5.35828	um	Nucleus	0.000	1.000	1356	100001353	100000072	Mock anti-PSF-A546 8C-S-PSF V2.00	0	5. Mock and anti-PSF-A546_Pos012_S001	00-qQUhbPj3HxTPkuNaZjLSbY
4.40679	um	Nucleus	0.000	1.000	1357	100001354	100000073	Mock anti-PSF-A546 8C-S-PSF V2.00	0	5. Mock and anti-PSF-A546_Pos012_S001	00-qQUhbPj3HxTPkuNaZjLSbY
7.68494	um	Nucleus	0.000	1.000	1358	100001355	100000074	Mock anti-PSF-A546 8C-S-PSF V2.00	0	5. Mock and anti-PSF-A546_Pos012_S001	00-qQUhbPj3HxTPkuNaZjLSbY
4.45223	um	Nucleus	0.000	1.000	1359	100001356	100000075	Mock anti-PSF-A546 8C-S-PSF V2.00	0	5. Mock and anti-PSF-A546_Pos012_S001	00-qQUhbPj3HxTPkuNaZjLSbY
3.62304	um	Nucleus	0.000	1.000	1360	100001357	100000076	Mock anti-PSF-A546 8C-S-PSF V2.00	0	5. Mock and anti-PSF-A546_Pos012_S001	00-qQUhbPj3HxTPkuNaZjLSbY
7.49548	um	Nucleus	0.000	1.000	1361	100001358	100000077	Mock anti-PSF-A546 8C-S-PSF V2.00	0	5. Mock and anti-PSF-A546_Pos012_S001	00-qQUhbPj3HxTPkuNaZjLSbY
7.02588	um	Nucleus	0.000	1.000	1362	100001359	100000078	Mock anti-PSF-A546 8C-S-PSF V2.00	0	5. Mock and anti-PSF-A546_Pos012_S001	00-qQUhbPj3HxTPkuNaZjLSbY
6.58641	um	Nucleus	0.000	1.000	1363	100001360	100000079	Mock anti-PSF-A546 8C-S-PSF V2.00	0	5. Mock and anti-PSF-A546_Pos012_S001	00-qQUhbPj3HxTPkuNaZjLSbY
6.83842	um	Nucleus	0.000	1.000	1364	100001361	100000080	Mock anti-PSF-A546 8C-S-PSF V2.00	0	5. Mock and anti-PSF-A546_Pos012_S001	00-qQUhbPj3HxTPkuNaZjLSbY
6.60102	um	Nucleus	0.000	1.000	1365	100001362	100000081	Mock anti-PSF-A546 8C-S-PSF V2.00	0	5. Mock and anti-PSF-A546_Pos012_S001	00-qQUhbPj3HxTPkuNaZjLSbY
5.95888	um	Nucleus	0.000	1.000	1366	100001363	100000082	Mock anti-PSF-A546 8C-S-PSF V2.00	0	5. Mock and anti-PSF-A546_Pos012_S001	00-qQUhbPj3HxTPkuNaZjLSbY
5.69183	um	Nucleus	0.000	1.000	1367	100001364	100000083	Mock anti-PSF-A546 8C-S-PSF V2.00	0	5. Mock and anti-PSF-A546_Pos012_S001	00-qQUhbPj3HxTPkuNaZjLSbY
5.69823	um	Nucleus	0.000	1.000	1368	100001365	100000084	Mock anti-PSF-A546 8C-S-PSF V2.00	0	5. Mock and anti-PSF-A546_Pos012_S001	00-qQUhbPj3HxTPkuNaZjLSbY
7.16031	um	Nucleus	0.000	1.000	1369	100001366	100000085	Mock anti-PSF-A546 8C-S-PSF V2.00	0	5. Mock and anti-PSF-A546_Pos012_S001	00-qQUhbPj3HxTPkuNaZjLSbY
5.64168	um	Nucleus	0.000	1.000	1370	100001367	100000086	Mock anti-PSF-A546 8C-S-PSF V2.00	0	5. Mock and anti-PSF-A546_Pos012_S001	00-qQUhbPj3HxTPkuNaZjLSbY
4.77509	um	Nucleus	0.000	1.000	1371	100001368	100000087	Mock anti-PSF-A546 8C-S-PSF V2.00	0	5. Mock and anti-PSF-A546_Pos012_S001	00-qQUhbPj3HxTPkuNaZjLSbY
5.09742	um	Nucleus	0.000	1.000	1372	100001369	100000088	Mock anti-PSF-A546 8C-S-PSF V2.00	0	5. Mock and anti-PSF-A546_Pos012_S001	00-qQUhbPj3HxTPkuNaZjLSbY
4.74349	um	Nucleus	0.000	1.000	1373	100001370	100000089	Mock anti-PSF-A546 8C-S-PSF V2.00	0	5. Mock and anti-PSF-A546_Pos012_S001	00-qQUhbPj3HxTPkuNaZjLSbY
6.83086	um	Nucleus	0.000	1.000	1374	100001371	100000090	Mock anti-PSF-A546 8C-S-PSF V2.00	0	5. Mock and anti-PSF-A546_Pos012_S001	00-qQUhbPj3HxTPkuNaZjLSbY
4.07932	um	Nucleus	0.000	1.000	1375	100001372	100000091	Mock anti-PSF-A546 8C-S-PSF V2.00	0	5. Mock and anti-PSF-A546_Pos012_S001	00-qQUhbPj3HxTPkuNaZjLSbY
5.70846	um	Nucleus	0.000	1.000	1376	100001373	100000092	Mock anti-PSF-A546 8C-S-PSF V2.00	0	5. Mock and anti-PSF-A546_Pos012_S001	00-qQUhbPj3HxTPkuNaZjLSbY
5.50264	um	Nucleus	0.000	1.000	1377	100001374	100000093	Mock anti-PSF-A546 8C-S-PSF V2.00	0	5. Mock and anti-PSF-A546_Pos012_S001	00-qQUhbPj3HxTPkuNaZjLSbY
5.28691	um	Nucleus	0.000	1.000	1378	100001375	100000094	Mock anti-PSF-A546 8C-S-PSF V2.00	0	5. Mock and anti-PSF-A546_Pos012_S001	00-qQUhbPj3HxTPkuNaZjLSbY
4.48004	um	Nucleus	0.000	1.000	1379	100001376	100000095	Mock anti-PSF-A546 8C-S-PSF V2.00	0	5. Mock and anti-PSF-A546_Pos012_S001	00-qQUhbPj3HxTPkuNaZjLSbY
4.73258	um	Nucleus	0.000	1.000	1380	100001377	100000096	Mock anti-PSF-A546 8C-S-PSF V2.00	0	5. Mock and anti-PSF-A546_Pos012_S001	00-qQUhbPj3HxTPkuNaZjLSbY
5.57129	um	Nucleus	0.000	1.000	1381	100001378	100000097	Mock anti-PSF-A546 8C-S-PSF V2.00	0	5. Mock and anti-PSF-A546_Pos012_S001	00-qQUhbPj3HxTPkuNaZjLSbY
4.99644	um	Nucleus	0.000	1.000	1382	100001379	100000098	Mock anti-PSF-A546 8C-S-PSF V2.00	0	5. Mock and anti-PSF-A546_Pos012_S001	00-qQUhbPj3HxTPkuNaZjLSbY
4.32139	um	Nucleus	0.000	1.000	1383	100001380	100000099	Mock anti-PSF-A546 8C-S-PSF V2.00	0	5. Mock and anti-PSF-A546_Pos012_S001	00-qQUhbPj3HxTPkuNaZjLSbY
4.76136	um	Nucleus	0.000	1.000	1384	100001381	100000100	Mock anti-PSF-A546 8C-S-PSF V2.00	0	5. Mock and anti-PSF-A546_Pos012_S001	00-qQUhbPj3HxTPkuNaZjLSbY
8.68819	um	Nucleus	0.000	1.000	1385	100001382	100000101	Mock anti-PSF-A546 8C-S-PSF V2.00	0	5. Mock and anti-PSF-A546_Pos012_S001	00-qQUhbPj3HxTPkuNaZjLSbY
7.8746	um	Nucleus	0.000	1.000	1386	100001383	100000102	Mock anti-PSF-A546 8C-S-PSF V2.00	0	5. Mock and anti-PSF-A546_Pos012_S001	00-qQUhbPj3HxTPkuNaZjLSbY
6.91474	um	Nucleus	0.000	1.000	1387	100001384	100000103	Mock anti-PSF-A546 8C-S-PSF V2.00	0	5. Mock and anti-PSF-A546_Pos012_S001	00-qQUhbPj3HxTPkuNaZjLSbY
4.18062	um	Nucleus	0.000	1.000	1388	100001385	100000104	Mock anti-PSF-A546 8C-S-PSF V2.00	0	5. Mock and anti-PSF-A546_Pos012_S001	00-qQUhbPj3HxTPkuNaZjLSbY
4.58453	um	Nucleus	0.000	1.000	1389	100001386	100000000	Mock anti-PSF-A546 8C-S-PSF V2.00	0	5. Mock and anti-PSF-A546_Pos013_S001	00-WMeNCdkx8ogHrKw9rD2qvc
7.3993	um	Nucleus	0.000	1.000	1390	100001387	100000001	Mock anti-PSF-A546 8C-S-PSF V2.00	0	5. Mock and anti-PSF-A546_Pos013_S001	00-WMeNCdkx8ogHrKw9rD2qvc
5.89835	um	Nucleus	0.000	1.000	1391	100001388	100000002	Mock anti-PSF-A546 8C-S-PSF V2.00	0	5. Mock and anti-PSF-A546_Pos013_S001	00-WMeNCdkx8ogHrKw9rD2qvc
5.26622	um	Nucleus	0.000	1.000	1392	100001389	100000003	Mock anti-PSF-A546 8C-S-PSF V2.00	0	5. Mock and anti-PSF-A546_Pos013_S001	00-WMeNCdkx8ogHrKw9rD2qvc
5.40488	um	Nucleus	0.000	1.000	1393	100001390	100000004	Mock anti-PSF-A546 8C-S-PSF V2.00	0	5. Mock and anti-PSF-A546_Pos013_S001	00-WMeNCdkx8ogHrKw9rD2qvc
5.83003	um	Nucleus	0.000	1.000	1394	100001391	100000005	Mock anti-PSF-A546 8C-S-PSF V2.00	0	5. Mock and anti-PSF-A546_Pos013_S001	00-WMeNCdkx8ogHrKw9rD2qvc
5.66915	um	Nucleus	0.000	1.000	1395	100001392	100000006	Mock anti-PSF-A546 8C-S-PSF V2.00	0	5. Mock and anti-PSF-A546_Pos013_S001	00-WMeNCdkx8ogHrKw9rD2qvc
5.1836	um	Nucleus	0.000	1.000	1396	100001393	100000007	Mock anti-PSF-A546 8C-S-PSF V2.00	0	5. Mock and anti-PSF-A546_Pos013_S001	00-WMeNCdkx8ogHrKw9rD2qvc
6.28313	um	Nucleus	0.000	1.000	1397	100001394	100000008	Mock anti-PSF-A546 8C-S-PSF V2.00	0	5. Mock and anti-PSF-A546_Pos013_S001	00-WMeNCdkx8ogHrKw9rD2qvc
4.99386	um	Nucleus	0.000	1.000	1398	100001395	100000009	Mock anti-PSF-A546 8C-S-PSF V2.00	0	5. Mock and anti-PSF-A546_Pos013_S001	00-WMeNCdkx8ogHrKw9rD2qvc
5.6457	um	Nucleus	0.000	1.000	1399	100001396	100000010	Mock anti-PSF-A546 8C-S-PSF V2.00	0	5. Mock and anti-PSF-A546_Pos013_S001	00-WMeNCdkx8ogHrKw9rD2qvc
5.4367	um	Nucleus	0.000	1.000	1400	100001397	100000011	Mock anti-PSF-A546 8C-S-PSF V2.00	0	5. Mock and anti-PSF-A546_Pos013_S001	00-WMeNCdkx8ogHrKw9rD2qvc
4.16221	um	Nucleus	0.000	1.000	1401	100001398	100000012	Mock anti-PSF-A546 8C-S-PSF V2.00	0	5. Mock and anti-PSF-A546_Pos013_S001	00-WMeNCdkx8ogHrKw9rD2qvc
5.9817	um	Nucleus	0.000	1.000	1402	100001399	100000013	Mock anti-PSF-A546 8C-S-PSF V2.00	0	5. Mock and anti-PSF-A546_Pos013_S001	00-WMeNCdkx8ogHrKw9rD2qvc
4.89297	um	Nucleus	0.000	1.000	1403	100001400	100000014	Mock anti-PSF-A546 8C-S-PSF V2.00	0	5. Mock and anti-PSF-A546_Pos013_S001	00-WMeNCdkx8ogHrKw9rD2qvc
4.63053	um	Nucleus	0.000	1.000	1404	100001401	100000015	Mock anti-PSF-A546 8C-S-PSF V2.00	0	5. Mock and anti-PSF-A546_Pos013_S001	00-WMeNCdkx8ogHrKw9rD2qvc
5.52833	um	Nucleus	0.000	1.000	1405	100001402	100000016	Mock anti-PSF-A546 8C-S-PSF V2.00	0	5. Mock and anti-PSF-A546_Pos013_S001	00-WMeNCdkx8ogHrKw9rD2qvc
5.43884	um	Nucleus	0.000	1.000	1406	100001403	100000017	Mock anti-PSF-A546 8C-S-PSF V2.00	0	5. Mock and anti-PSF-A546_Pos013_S001	00-WMeNCdkx8ogHrKw9rD2qvc
4.88887	um	Nucleus	0.000	1.000	1407	100001404	100000018	Mock anti-PSF-A546 8C-S-PSF V2.00	0	5. Mock and anti-PSF-A546_Pos013_S001	00-WMeNCdkx8ogHrKw9rD2qvc
5.08974	um	Nucleus	0.000	1.000	1408	100001405	100000019	Mock anti-PSF-A546 8C-S-PSF V2.00	0	5. Mock and anti-PSF-A546_Pos013_S001	00-WMeNCdkx8ogHrKw9rD2qvc
4.58731	um	Nucleus	0.000	1.000	1409	100001406	100000020	Mock anti-PSF-A546 8C-S-PSF V2.00	0	5. Mock and anti-PSF-A546_Pos013_S001	00-WMeNCdkx8ogHrKw9rD2qvc
4.65768	um	Nucleus	0.000	1.000	1410	100001407	100000021	Mock anti-PSF-A546 8C-S-PSF V2.00	0	5. Mock and anti-PSF-A546_Pos013_S001	00-WMeNCdkx8ogHrKw9rD2qvc
5.8405	um	Nucleus	0.000	1.000	1411	100001408	100000022	Mock anti-PSF-A546 8C-S-PSF V2.00	0	5. Mock and anti-PSF-A546_Pos013_S001	00-WMeNCdkx8ogHrKw9rD2qvc
6.49083	um	Nucleus	0.000	1.000	1412	100001409	100000023	Mock anti-PSF-A546 8C-S-PSF V2.00	0	5. Mock and anti-PSF-A546_Pos013_S001	00-WMeNCdkx8ogHrKw9rD2qvc
5.56957	um	Nucleus	0.000	1.000	1413	100001410	100000024	Mock anti-PSF-A546 8C-S-PSF V2.00	0	5. Mock and anti-PSF-A546_Pos013_S001	00-WMeNCdkx8ogHrKw9rD2qvc
5.24327	um	Nucleus	0.000	1.000	1414	100001411	100000025	Mock anti-PSF-A546 8C-S-PSF V2.00	0	5. Mock and anti-PSF-A546_Pos013_S001	00-WMeNCdkx8ogHrKw9rD2qvc
4.83085	um	Nucleus	0.000	1.000	1415	100001412	100000026	Mock anti-PSF-A546 8C-S-PSF V2.00	0	5. Mock and anti-PSF-A546_Pos013_S001	00-WMeNCdkx8ogHrKw9rD2qvc
5.57745	um	Nucleus	0.000	1.000	1416	100001413	100000027	Mock anti-PSF-A546 8C-S-PSF V2.00	0	5. Mock and anti-PSF-A546_Pos013_S001	00-WMeNCdkx8ogHrKw9rD2qvc
5.40284	um	Nucleus	0.000	1.000	1417	100001414	100000028	Mock anti-PSF-A546 8C-S-PSF V2.00	0	5. Mock and anti-PSF-A546_Pos013_S001	00-WMeNCdkx8ogHrKw9rD2qvc
5.13337	um	Nucleus	0.000	1.000	1418	100001415	100000029	Mock anti-PSF-A546 8C-S-PSF V2.00	0	5. Mock and anti-PSF-A546_Pos013_S001	00-WMeNCdkx8ogHrKw9rD2qvc
7.34525	um	Nucleus	0.000	1.000	1419	100001416	100000030	Mock anti-PSF-A546 8C-S-PSF V2.00	0	5. Mock and anti-PSF-A546_Pos013_S001	00-WMeNCdkx8ogHrKw9rD2qvc
5.26832	um	Nucleus	0.000	1.000	1420	100001417	100000031	Mock anti-PSF-A546 8C-S-PSF V2.00	0	5. Mock and anti-PSF-A546_Pos013_S001	00-WMeNCdkx8ogHrKw9rD2qvc
6.72139	um	Nucleus	0.000	1.000	1421	100001418	100000032	Mock anti-PSF-A546 8C-S-PSF V2.00	0	5. Mock and anti-PSF-A546_Pos013_S001	00-WMeNCdkx8ogHrKw9rD2qvc
6.07682	um	Nucleus	0.000	1.000	1422	100001419	100000033	Mock anti-PSF-A546 8C-S-PSF V2.00	0	5. Mock and anti-PSF-A546_Pos013_S001	00-WMeNCdkx8ogHrKw9rD2qvc
6.79848	um	Nucleus	0.000	1.000	1423	100001420	100000034	Mock anti-PSF-A546 8C-S-PSF V2.00	0	5. Mock and anti-PSF-A546_Pos013_S001	00-WMeNCdkx8ogHrKw9rD2qvc
5.91094	um	Nucleus	0.000	1.000	1424	100001421	100000035	Mock anti-PSF-A546 8C-S-PSF V2.00	0	5. Mock and anti-PSF-A546_Pos013_S001	00-WMeNCdkx8ogHrKw9rD2qvc
6.26051	um	Nucleus	0.000	1.000	1425	100001422	100000036	Mock anti-PSF-A546 8C-S-PSF V2.00	0	5. Mock and anti-PSF-A546_Pos013_S001	00-WMeNCdkx8ogHrKw9rD2qvc
5.36934	um	Nucleus	0.000	1.000	1426	100001423	100000037	Mock anti-PSF-A546 8C-S-PSF V2.00	0	5. Mock and anti-PSF-A546_Pos013_S001	00-WMeNCdkx8ogHrKw9rD2qvc
7.01657	um	Nucleus	0.000	1.000	1427	100001424	100000038	Mock anti-PSF-A546 8C-S-PSF V2.00	0	5. Mock and anti-PSF-A546_Pos013_S001	00-WMeNCdkx8ogHrKw9rD2qvc
5.85372	um	Nucleus	0.000	1.000	1428	100001425	100000039	Mock anti-PSF-A546 8C-S-PSF V2.00	0	5. Mock and anti-PSF-A546_Pos013_S001	00-WMeNCdkx8ogHrKw9rD2qvc
4.46564	um	Nucleus	0.000	1.000	1429	100001426	100000040	Mock anti-PSF-A546 8C-S-PSF V2.00	0	5. Mock and anti-PSF-A546_Pos013_S001	00-WMeNCdkx8ogHrKw9rD2qvc
4.78808	um	Nucleus	0.000	1.000	1430	100001427	100000041	Mock anti-PSF-A546 8C-S-PSF V2.00	0	5. Mock and anti-PSF-A546_Pos013_S001	00-WMeNCdkx8ogHrKw9rD2qvc
5.79367	um	Nucleus	0.000	1.000	1431	100001428	100000042	Mock anti-PSF-A546 8C-S-PSF V2.00	0	5. Mock and anti-PSF-A546_Pos013_S001	00-WMeNCdkx8ogHrKw9rD2qvc
6.19019	um	Nucleus	0.000	1.000	1432	100001429	100000043	Mock anti-PSF-A546 8C-S-PSF V2.00	0	5. Mock and anti-PSF-A546_Pos013_S001	00-WMeNCdkx8ogHrKw9rD2qvc
5.15113	um	Nucleus	0.000	1.000	1433	100001430	100000044	Mock anti-PSF-A546 8C-S-PSF V2.00	0	5. Mock and anti-PSF-A546_Pos013_S001	00-WMeNCdkx8ogHrKw9rD2qvc
6.63025	um	Nucleus	0.000	1.000	1434	100001431	100000045	Mock anti-PSF-A546 8C-S-PSF V2.00	0	5. Mock and anti-PSF-A546_Pos013_S001	00-WMeNCdkx8ogHrKw9rD2qvc
6.289	um	Nucleus	0.000	1.000	1435	100001432	100000046	Mock anti-PSF-A546 8C-S-PSF V2.00	0	5. Mock and anti-PSF-A546_Pos013_S001	00-WMeNCdkx8ogHrKw9rD2qvc
5.50743	um	Nucleus	0.000	1.000	1436	100001433	100000047	Mock anti-PSF-A546 8C-S-PSF V2.00	0	5. Mock and anti-PSF-A546_Pos013_S001	00-WMeNCdkx8ogHrKw9rD2qvc
4.91964	um	Nucleus	0.000	1.000	1437	100001434	100000048	Mock anti-PSF-A546 8C-S-PSF V2.00	0	5. Mock and anti-PSF-A546_Pos013_S001	00-WMeNCdkx8ogHrKw9rD2qvc
5.57662	um	Nucleus	0.000	1.000	1438	100001435	100000049	Mock anti-PSF-A546 8C-S-PSF V2.00	0	5. Mock and anti-PSF-A546_Pos013_S001	00-WMeNCdkx8ogHrKw9rD2qvc
5.34197	um	Nucleus	0.000	1.000	1439	100001436	100000050	Mock anti-PSF-A546 8C-S-PSF V2.00	0	5. Mock and anti-PSF-A546_Pos013_S001	00-WMeNCdkx8ogHrKw9rD2qvc
6.09507	um	Nucleus	0.000	1.000	1440	100001437	100000051	Mock anti-PSF-A546 8C-S-PSF V2.00	0	5. Mock and anti-PSF-A546_Pos013_S001	00-WMeNCdkx8ogHrKw9rD2qvc
6.51427	um	Nucleus	0.000	1.000	1441	100001438	100000052	Mock anti-PSF-A546 8C-S-PSF V2.00	0	5. Mock and anti-PSF-A546_Pos013_S001	00-WMeNCdkx8ogHrKw9rD2qvc
6.57226	um	Nucleus	0.000	1.000	1442	100001439	100000053	Mock anti-PSF-A546 8C-S-PSF V2.00	0	5. Mock and anti-PSF-A546_Pos013_S001	00-WMeNCdkx8ogHrKw9rD2qvc
5.62557	um	Nucleus	0.000	1.000	1443	100001440	100000054	Mock anti-PSF-A546 8C-S-PSF V2.00	0	5. Mock and anti-PSF-A546_Pos013_S001	00-WMeNCdkx8ogHrKw9rD2qvc
5.40329	um	Nucleus	0.000	1.000	1444	100001441	100000055	Mock anti-PSF-A546 8C-S-PSF V2.00	0	5. Mock and anti-PSF-A546_Pos013_S001	00-WMeNCdkx8ogHrKw9rD2qvc
4.42243	um	Nucleus	0.000	1.000	1445	100001442	100000056	Mock anti-PSF-A546 8C-S-PSF V2.00	0	5. Mock and anti-PSF-A546_Pos013_S001	00-WMeNCdkx8ogHrKw9rD2qvc
5.48906	um	Nucleus	0.000	1.000	1446	100001443	100000057	Mock anti-PSF-A546 8C-S-PSF V2.00	0	5. Mock and anti-PSF-A546_Pos013_S001	00-WMeNCdkx8ogHrKw9rD2qvc
5.35704	um	Nucleus	0.000	1.000	1447	100001444	100000058	Mock anti-PSF-A546 8C-S-PSF V2.00	0	5. Mock and anti-PSF-A546_Pos013_S001	00-WMeNCdkx8ogHrKw9rD2qvc
4.9804	um	Nucleus	0.000	1.000	1448	100001445	100000059	Mock anti-PSF-A546 8C-S-PSF V2.00	0	5. Mock and anti-PSF-A546_Pos013_S001	00-WMeNCdkx8ogHrKw9rD2qvc
6.23476	um	Nucleus	0.000	1.000	1450	100001446	100000060	Mock anti-PSF-A546 8C-S-PSF V2.00	0	5. Mock and anti-PSF-A546_Pos013_S001	00-WMeNCdkx8ogHrKw9rD2qvc
5.0675	um	Nucleus	0.000	1.000	1451	100001447	100000061	Mock anti-PSF-A546 8C-S-PSF V2.00	0	5. Mock and anti-PSF-A546_Pos013_S001	00-WMeNCdkx8ogHrKw9rD2qvc
5.22072	um	Nucleus	0.000	1.000	1452	100001448	100000062	Mock anti-PSF-A546 8C-S-PSF V2.00	0	5. Mock and anti-PSF-A546_Pos013_S001	00-WMeNCdkx8ogHrKw9rD2qvc
4.15782	um	Nucleus	0.000	1.000	1453	100001449	100000063	Mock anti-PSF-A546 8C-S-PSF V2.00	0	5. Mock and anti-PSF-A546_Pos013_S001	00-WMeNCdkx8ogHrKw9rD2qvc
3.6996	um	Nucleus	0.000	1.000	1454	100001450	100000064	Mock anti-PSF-A546 8C-S-PSF V2.00	0	5. Mock and anti-PSF-A546_Pos013_S001	00-WMeNCdkx8ogHrKw9rD2qvc
5.57589	um	Nucleus	0.000	1.000	1455	100001451	100000065	Mock anti-PSF-A546 8C-S-PSF V2.00	0	5. Mock and anti-PSF-A546_Pos013_S001	00-WMeNCdkx8ogHrKw9rD2qvc
4.41123	um	Nucleus	0.000	1.000	1456	100001452	100000066	Mock anti-PSF-A546 8C-S-PSF V2.00	0	5. Mock and anti-PSF-A546_Pos013_S001	00-WMeNCdkx8ogHrKw9rD2qvc
5.42136	um	Nucleus	0.000	1.000	1457	100001453	100000067	Mock anti-PSF-A546 8C-S-PSF V2.00	0	5. Mock and anti-PSF-A546_Pos013_S001	00-WMeNCdkx8ogHrKw9rD2qvc
5.43997	um	Nucleus	0.000	1.000	1458	100001454	100000068	Mock anti-PSF-A546 8C-S-PSF V2.00	0	5. Mock and anti-PSF-A546_Pos013_S001	00-WMeNCdkx8ogHrKw9rD2qvc
6.27361	um	Nucleus	0.000	1.000	1459	100001455	100000069	Mock anti-PSF-A546 8C-S-PSF V2.00	0	5. Mock and anti-PSF-A546_Pos013_S001	00-WMeNCdkx8ogHrKw9rD2qvc
5.04813	um	Nucleus	0.000	1.000	1460	100001456	100000070	Mock anti-PSF-A546 8C-S-PSF V2.00	0	5. Mock and anti-PSF-A546_Pos013_S001	00-WMeNCdkx8ogHrKw9rD2qvc
5.25977	um	Nucleus	0.000	1.000	1461	100001457	100000071	Mock anti-PSF-A546 8C-S-PSF V2.00	0	5. Mock and anti-PSF-A546_Pos013_S001	00-WMeNCdkx8ogHrKw9rD2qvc
5.152	um	Nucleus	0.000	1.000	1462	100001458	100000072	Mock anti-PSF-A546 8C-S-PSF V2.00	0	5. Mock and anti-PSF-A546_Pos013_S001	00-WMeNCdkx8ogHrKw9rD2qvc
5.99994	um	Nucleus	0.000	1.000	1463	100001459	100000073	Mock anti-PSF-A546 8C-S-PSF V2.00	0	5. Mock and anti-PSF-A546_Pos013_S001	00-WMeNCdkx8ogHrKw9rD2qvc
5.13366	um	Nucleus	0.000	1.000	1464	100001460	100000074	Mock anti-PSF-A546 8C-S-PSF V2.00	0	5. Mock and anti-PSF-A546_Pos013_S001	00-WMeNCdkx8ogHrKw9rD2qvc
6.10642	um	Nucleus	0.000	1.000	1465	100001461	100000075	Mock anti-PSF-A546 8C-S-PSF V2.00	0	5. Mock and anti-PSF-A546_Pos013_S001	00-WMeNCdkx8ogHrKw9rD2qvc
6.2876	um	Nucleus	0.000	1.000	1466	100001462	100000076	Mock anti-PSF-A546 8C-S-PSF V2.00	0	5. Mock and anti-PSF-A546_Pos013_S001	00-WMeNCdkx8ogHrKw9rD2qvc
5.71887	um	Nucleus	0.000	1.000	1467	100001463	100000077	Mock anti-PSF-A546 8C-S-PSF V2.00	0	5. Mock and anti-PSF-A546_Pos013_S001	00-WMeNCdkx8ogHrKw9rD2qvc
4.25021	um	Nucleus	0.000	1.000	1468	100001464	100000078	Mock anti-PSF-A546 8C-S-PSF V2.00	0	5. Mock and anti-PSF-A546_Pos013_S001	00-WMeNCdkx8ogHrKw9rD2qvc
6.84286	um	Nucleus	0.000	1.000	1469	100001465	100000079	Mock anti-PSF-A546 8C-S-PSF V2.00	0	5. Mock and anti-PSF-A546_Pos013_S001	00-WMeNCdkx8ogHrKw9rD2qvc
6.90227	um	Nucleus	0.000	1.000	1470	100001466	100000080	Mock anti-PSF-A546 8C-S-PSF V2.00	0	5. Mock and anti-PSF-A546_Pos013_S001	00-WMeNCdkx8ogHrKw9rD2qvc
7.37421	um	Nucleus	0.000	1.000	1471	100001467	100000081	Mock anti-PSF-A546 8C-S-PSF V2.00	0	5. Mock and anti-PSF-A546_Pos013_S001	00-WMeNCdkx8ogHrKw9rD2qvc
5.37083	um	Nucleus	0.000	1.000	1472	100001468	100000082	Mock anti-PSF-A546 8C-S-PSF V2.00	0	5. Mock and anti-PSF-A546_Pos013_S001	00-WMeNCdkx8ogHrKw9rD2qvc
5.21599	um	Nucleus	0.000	1.000	1473	100001469	100000083	Mock anti-PSF-A546 8C-S-PSF V2.00	0	5. Mock and anti-PSF-A546_Pos013_S001	00-WMeNCdkx8ogHrKw9rD2qvc
5.99856	um	Nucleus	0.000	1.000	1474	100001470	100000084	Mock anti-PSF-A546 8C-S-PSF V2.00	0	5. Mock and anti-PSF-A546_Pos013_S001	00-WMeNCdkx8ogHrKw9rD2qvc
5.66652	um	Nucleus	0.000	1.000	1475	100001471	100000085	Mock anti-PSF-A546 8C-S-PSF V2.00	0	5. Mock and anti-PSF-A546_Pos013_S001	00-WMeNCdkx8ogHrKw9rD2qvc
3.58591	um	Nucleus	0.000	1.000	1476	100001472	100000086	Mock anti-PSF-A546 8C-S-PSF V2.00	0	5. Mock and anti-PSF-A546_Pos013_S001	00-WMeNCdkx8ogHrKw9rD2qvc
4.36045	um	Nucleus	0.000	1.000	1477	100001473	100000087	Mock anti-PSF-A546 8C-S-PSF V2.00	0	5. Mock and anti-PSF-A546_Pos013_S001	00-WMeNCdkx8ogHrKw9rD2qvc
7.24024	um	Nucleus	0.000	1.000	1478	100001474	100000088	Mock anti-PSF-A546 8C-S-PSF V2.00	0	5. Mock and anti-PSF-A546_Pos013_S001	00-WMeNCdkx8ogHrKw9rD2qvc
5.25215	um	Nucleus	0.000	1.000	1479	100001475	100000089	Mock anti-PSF-A546 8C-S-PSF V2.00	0	5. Mock and anti-PSF-A546_Pos013_S001	00-WMeNCdkx8ogHrKw9rD2qvc
7.15325	um	Nucleus	0.000	1.000	1480	100001476	100000090	Mock anti-PSF-A546 8C-S-PSF V2.00	0	5. Mock and anti-PSF-A546_Pos013_S001	00-WMeNCdkx8ogHrKw9rD2qvc
5.82527	um	Nucleus	0.000	1.000	1481	100001477	100000091	Mock anti-PSF-A546 8C-S-PSF V2.00	0	5. Mock and anti-PSF-A546_Pos013_S001	00-WMeNCdkx8ogHrKw9rD2qvc
6.0629	um	Nucleus	0.000	1.000	1482	100001478	100000092	Mock anti-PSF-A546 8C-S-PSF V2.00	0	5. Mock and anti-PSF-A546_Pos013_S001	00-WMeNCdkx8ogHrKw9rD2qvc
4.74118	um	Nucleus	0.000	1.000	1483	100001479	100000093	Mock anti-PSF-A546 8C-S-PSF V2.00	0	5. Mock and anti-PSF-A546_Pos013_S001	00-WMeNCdkx8ogHrKw9rD2qvc
3.70313	um	Nucleus	0.000	1.000	1484	100001480	100000094	Mock anti-PSF-A546 8C-S-PSF V2.00	0	5. Mock and anti-PSF-A546_Pos013_S001	00-WMeNCdkx8ogHrKw9rD2qvc
3.82179	um	Nucleus	0.000	1.000	1485	100001481	100000095	Mock anti-PSF-A546 8C-S-PSF V2.00	0	5. Mock and anti-PSF-A546_Pos013_S001	00-WMeNCdkx8ogHrKw9rD2qvc
4.90096	um	Nucleus	0.000	1.000	1486	100001482	100000096	Mock anti-PSF-A546 8C-S-PSF V2.00	0	5. Mock and anti-PSF-A546_Pos013_S001	00-WMeNCdkx8ogHrKw9rD2qvc
5.05922	um	Nucleus	0.000	1.000	1487	100001483	100000097	Mock anti-PSF-A546 8C-S-PSF V2.00	0	5. Mock and anti-PSF-A546_Pos013_S001	00-WMeNCdkx8ogHrKw9rD2qvc
4.8494	um	Nucleus	0.000	1.000	1488	100001484	100000000	Mock anti-PSF-A546 8C-S-PSF V2.00	0	5. Mock and anti-PSF-A546_Pos014_S001	00-BfWLUoESfHbR8uf8tgXztG
5.26454	um	Nucleus	0.000	1.000	1489	100001485	100000001	Mock anti-PSF-A546 8C-S-PSF V2.00	0	5. Mock and anti-PSF-A546_Pos014_S001	00-BfWLUoESfHbR8uf8tgXztG
6.84483	um	Nucleus	0.000	1.000	1490	100001486	100000002	Mock anti-PSF-A546 8C-S-PSF V2.00	0	5. Mock and anti-PSF-A546_Pos014_S001	00-BfWLUoESfHbR8uf8tgXztG
5.43522	um	Nucleus	0.000	1.000	1491	100001487	100000003	Mock anti-PSF-A546 8C-S-PSF V2.00	0	5. Mock and anti-PSF-A546_Pos014_S001	00-BfWLUoESfHbR8uf8tgXztG
5.28156	um	Nucleus	0.000	1.000	1492	100001488	100000004	Mock anti-PSF-A546 8C-S-PSF V2.00	0	5. Mock and anti-PSF-A546_Pos014_S001	00-BfWLUoESfHbR8uf8tgXztG
5.76147	um	Nucleus	0.000	1.000	1493	100001489	100000005	Mock anti-PSF-A546 8C-S-PSF V2.00	0	5. Mock and anti-PSF-A546_Pos014_S001	00-BfWLUoESfHbR8uf8tgXztG
4.73704	um	Nucleus	0.000	1.000	1494	100001490	100000006	Mock anti-PSF-A546 8C-S-PSF V2.00	0	5. Mock and anti-PSF-A546_Pos014_S001	00-BfWLUoESfHbR8uf8tgXztG
4.23039	um	Nucleus	0.000	1.000	1495	100001491	100000007	Mock anti-PSF-A546 8C-S-PSF V2.00	0	5. Mock and anti-PSF-A546_Pos014_S001	00-BfWLUoESfHbR8uf8tgXztG
4.60055	um	Nucleus	0.000	1.000	1496	100001492	100000008	Mock anti-PSF-A546 8C-S-PSF V2.00	0	5. Mock and anti-PSF-A546_Pos014_S001	00-BfWLUoESfHbR8uf8tgXztG
4.03163	um	Nucleus	0.000	1.000	1497	100001493	100000009	Mock anti-PSF-A546 8C-S-PSF V2.00	0	5. Mock and anti-PSF-A546_Pos014_S001	00-BfWLUoESfHbR8uf8tgXztG
4.76603	um	Nucleus	0.000	1.000	1498	100001494	100000010	Mock anti-PSF-A546 8C-S-PSF V2.00	0	5. Mock and anti-PSF-A546_Pos014_S001	00-BfWLUoESfHbR8uf8tgXztG
6.10366	um	Nucleus	0.000	1.000	1499	100001495	100000011	Mock anti-PSF-A546 8C-S-PSF V2.00	0	5. Mock and anti-PSF-A546_Pos014_S001	00-BfWLUoESfHbR8uf8tgXztG
6.22396	um	Nucleus	0.000	1.000	1500	100001496	100000012	Mock anti-PSF-A546 8C-S-PSF V2.00	0	5. Mock and anti-PSF-A546_Pos014_S001	00-BfWLUoESfHbR8uf8tgXztG
4.51179	um	Nucleus	0.000	1.000	1501	100001497	100000013	Mock anti-PSF-A546 8C-S-PSF V2.00	0	5. Mock and anti-PSF-A546_Pos014_S001	00-BfWLUoESfHbR8uf8tgXztG
4.39016	um	Nucleus	0.000	1.000	1502	100001498	100000014	Mock anti-PSF-A546 8C-S-PSF V2.00	0	5. Mock and anti-PSF-A546_Pos014_S001	00-BfWLUoESfHbR8uf8tgXztG
5.09133	um	Nucleus	0.000	1.000	1503	100001499	100000015	Mock anti-PSF-A546 8C-S-PSF V2.00	0	5. Mock and anti-PSF-A546_Pos014_S001	00-BfWLUoESfHbR8uf8tgXztG
5.21462	um	Nucleus	0.000	1.000	1504	100001500	100000016	Mock anti-PSF-A546 8C-S-PSF V2.00	0	5. Mock and anti-PSF-A546_Pos014_S001	00-BfWLUoESfHbR8uf8tgXztG
5.37468	um	Nucleus	0.000	1.000	1505	100001501	100000017	Mock anti-PSF-A546 8C-S-PSF V2.00	0	5. Mock and anti-PSF-A546_Pos014_S001	00-BfWLUoESfHbR8uf8tgXztG
5.85293	um	Nucleus	0.000	1.000	1506	100001502	100000018	Mock anti-PSF-A546 8C-S-PSF V2.00	0	5. Mock and anti-PSF-A546_Pos014_S001	00-BfWLUoESfHbR8uf8tgXztG
4.45749	um	Nucleus	0.000	1.000	1507	100001503	100000019	Mock anti-PSF-A546 8C-S-PSF V2.00	0	5. Mock and anti-PSF-A546_Pos014_S001	00-BfWLUoESfHbR8uf8tgXztG
6.74448	um	Nucleus	0.000	1.000	1508	100001504	100000020	Mock anti-PSF-A546 8C-S-PSF V2.00	0	5. Mock and anti-PSF-A546_Pos014_S001	00-BfWLUoESfHbR8uf8tgXztG
4.74836	um	Nucleus	0.000	1.000	1509	100001505	100000021	Mock anti-PSF-A546 8C-S-PSF V2.00	0	5. Mock and anti-PSF-A546_Pos014_S001	00-BfWLUoESfHbR8uf8tgXztG
5.79368	um	Nucleus	0.000	1.000	1510	100001506	100000022	Mock anti-PSF-A546 8C-S-PSF V2.00	0	5. Mock and anti-PSF-A546_Pos014_S001	00-BfWLUoESfHbR8uf8tgXztG
6.80724	um	Nucleus	0.000	1.000	1511	100001507	100000023	Mock anti-PSF-A546 8C-S-PSF V2.00	0	5. Mock and anti-PSF-A546_Pos014_S001	00-BfWLUoESfHbR8uf8tgXztG
5.67838	um	Nucleus	0.000	1.000	1512	100001508	100000024	Mock anti-PSF-A546 8C-S-PSF V2.00	0	5. Mock and anti-PSF-A546_Pos014_S001	00-BfWLUoESfHbR8uf8tgXztG
4.59164	um	Nucleus	0.000	1.000	1513	100001509	100000025	Mock anti-PSF-A546 8C-S-PSF V2.00	0	5. Mock and anti-PSF-A546_Pos014_S001	00-BfWLUoESfHbR8uf8tgXztG
5.44454	um	Nucleus	0.000	1.000	1514	100001510	100000026	Mock anti-PSF-A546 8C-S-PSF V2.00	0	5. Mock and anti-PSF-A546_Pos014_S001	00-BfWLUoESfHbR8uf8tgXztG
5.60185	um	Nucleus	0.000	1.000	1515	100001511	100000027	Mock anti-PSF-A546 8C-S-PSF V2.00	0	5. Mock and anti-PSF-A546_Pos014_S001	00-BfWLUoESfHbR8uf8tgXztG
4.78007	um	Nucleus	0.000	1.000	1516	100001512	100000028	Mock anti-PSF-A546 8C-S-PSF V2.00	0	5. Mock and anti-PSF-A546_Pos014_S001	00-BfWLUoESfHbR8uf8tgXztG
4.57386	um	Nucleus	0.000	1.000	1517	100001513	100000029	Mock anti-PSF-A546 8C-S-PSF V2.00	0	5. Mock and anti-PSF-A546_Pos014_S001	00-BfWLUoESfHbR8uf8tgXztG
5.07155	um	Nucleus	0.000	1.000	1518	100001514	100000030	Mock anti-PSF-A546 8C-S-PSF V2.00	0	5. Mock and anti-PSF-A546_Pos014_S001	00-BfWLUoESfHbR8uf8tgXztG
4.53824	um	Nucleus	0.000	1.000	1519	100001515	100000031	Mock anti-PSF-A546 8C-S-PSF V2.00	0	5. Mock and anti-PSF-A546_Pos014_S001	00-BfWLUoESfHbR8uf8tgXztG
5.85461	um	Nucleus	0.000	1.000	1520	100001516	100000032	Mock anti-PSF-A546 8C-S-PSF V2.00	0	5. Mock and anti-PSF-A546_Pos014_S001	00-BfWLUoESfHbR8uf8tgXztG
4.95999	um	Nucleus	0.000	1.000	1521	100001517	100000033	Mock anti-PSF-A546 8C-S-PSF V2.00	0	5. Mock and anti-PSF-A546_Pos014_S001	00-BfWLUoESfHbR8uf8tgXztG
5.34148	um	Nucleus	0.000	1.000	1522	100001518	100000034	Mock anti-PSF-A546 8C-S-PSF V2.00	0	5. Mock and anti-PSF-A546_Pos014_S001	00-BfWLUoESfHbR8uf8tgXztG
5.82261	um	Nucleus	0.000	1.000	1523	100001519	100000035	Mock anti-PSF-A546 8C-S-PSF V2.00	0	5. Mock and anti-PSF-A546_Pos014_S001	00-BfWLUoESfHbR8uf8tgXztG
4.89497	um	Nucleus	0.000	1.000	1524	100001520	100000036	Mock anti-PSF-A546 8C-S-PSF V2.00	0	5. Mock and anti-PSF-A546_Pos014_S001	00-BfWLUoESfHbR8uf8tgXztG
5.63504	um	Nucleus	0.000	1.000	1525	100001521	100000037	Mock anti-PSF-A546 8C-S-PSF V2.00	0	5. Mock and anti-PSF-A546_Pos014_S001	00-BfWLUoESfHbR8uf8tgXztG
4.4564	um	Nucleus	0.000	1.000	1526	100001522	100000038	Mock anti-PSF-A546 8C-S-PSF V2.00	0	5. Mock and anti-PSF-A546_Pos014_S001	00-BfWLUoESfHbR8uf8tgXztG
4.62583	um	Nucleus	0.000	1.000	1527	100001523	100000039	Mock anti-PSF-A546 8C-S-PSF V2.00	0	5. Mock and anti-PSF-A546_Pos014_S001	00-BfWLUoESfHbR8uf8tgXztG
4.61587	um	Nucleus	0.000	1.000	1528	100001524	100000040	Mock anti-PSF-A546 8C-S-PSF V2.00	0	5. Mock and anti-PSF-A546_Pos014_S001	00-BfWLUoESfHbR8uf8tgXztG
4.30688	um	Nucleus	0.000	1.000	1529	100001525	100000041	Mock anti-PSF-A546 8C-S-PSF V2.00	0	5. Mock and anti-PSF-A546_Pos014_S001	00-BfWLUoESfHbR8uf8tgXztG
5.35467	um	Nucleus	0.000	1.000	1530	100001526	100000042	Mock anti-PSF-A546 8C-S-PSF V2.00	0	5. Mock and anti-PSF-A546_Pos014_S001	00-BfWLUoESfHbR8uf8tgXztG
5.60131	um	Nucleus	0.000	1.000	1531	100001527	100000043	Mock anti-PSF-A546 8C-S-PSF V2.00	0	5. Mock and anti-PSF-A546_Pos014_S001	00-BfWLUoESfHbR8uf8tgXztG
6.03798	um	Nucleus	0.000	1.000	1532	100001528	100000044	Mock anti-PSF-A546 8C-S-PSF V2.00	0	5. Mock and anti-PSF-A546_Pos014_S001	00-BfWLUoESfHbR8uf8tgXztG
4.85626	um	Nucleus	0.000	1.000	1533	100001529	100000045	Mock anti-PSF-A546 8C-S-PSF V2.00	0	5. Mock and anti-PSF-A546_Pos014_S001	00-BfWLUoESfHbR8uf8tgXztG
6.79201	um	Nucleus	0.000	1.000	1534	100001530	100000046	Mock anti-PSF-A546 8C-S-PSF V2.00	0	5. Mock and anti-PSF-A546_Pos014_S001	00-BfWLUoESfHbR8uf8tgXztG
5.04877	um	Nucleus	0.000	1.000	1535	100001531	100000047	Mock anti-PSF-A546 8C-S-PSF V2.00	0	5. Mock and anti-PSF-A546_Pos014_S001	00-BfWLUoESfHbR8uf8tgXztG
4.63674	um	Nucleus	0.000	1.000	1536	100001532	100000048	Mock anti-PSF-A546 8C-S-PSF V2.00	0	5. Mock and anti-PSF-A546_Pos014_S001	00-BfWLUoESfHbR8uf8tgXztG
6.35878	um	Nucleus	0.000	1.000	1537	100001533	100000049	Mock anti-PSF-A546 8C-S-PSF V2.00	0	5. Mock and anti-PSF-A546_Pos014_S001	00-BfWLUoESfHbR8uf8tgXztG
6.09957	um	Nucleus	0.000	1.000	1538	100001534	100000050	Mock anti-PSF-A546 8C-S-PSF V2.00	0	5. Mock and anti-PSF-A546_Pos014_S001	00-BfWLUoESfHbR8uf8tgXztG
6.29527	um	Nucleus	0.000	1.000	1539	100001535	100000051	Mock anti-PSF-A546 8C-S-PSF V2.00	0	5. Mock and anti-PSF-A546_Pos014_S001	00-BfWLUoESfHbR8uf8tgXztG
5.35194	um	Nucleus	0.000	1.000	1540	100001536	100000052	Mock anti-PSF-A546 8C-S-PSF V2.00	0	5. Mock and anti-PSF-A546_Pos014_S001	00-BfWLUoESfHbR8uf8tgXztG
4.96604	um	Nucleus	0.000	1.000	1541	100001537	100000053	Mock anti-PSF-A546 8C-S-PSF V2.00	0	5. Mock and anti-PSF-A546_Pos014_S001	00-BfWLUoESfHbR8uf8tgXztG
4.39676	um	Nucleus	0.000	1.000	1542	100001538	100000054	Mock anti-PSF-A546 8C-S-PSF V2.00	0	5. Mock and anti-PSF-A546_Pos014_S001	00-BfWLUoESfHbR8uf8tgXztG
5.2357	um	Nucleus	0.000	1.000	1543	100001539	100000055	Mock anti-PSF-A546 8C-S-PSF V2.00	0	5. Mock and anti-PSF-A546_Pos014_S001	00-BfWLUoESfHbR8uf8tgXztG
4.8264	um	Nucleus	0.000	1.000	1544	100001540	100000056	Mock anti-PSF-A546 8C-S-PSF V2.00	0	5. Mock and anti-PSF-A546_Pos014_S001	00-BfWLUoESfHbR8uf8tgXztG
4.92818	um	Nucleus	0.000	1.000	1545	100001541	100000057	Mock anti-PSF-A546 8C-S-PSF V2.00	0	5. Mock and anti-PSF-A546_Pos014_S001	00-BfWLUoESfHbR8uf8tgXztG
4.89493	um	Nucleus	0.000	1.000	1546	100001542	100000058	Mock anti-PSF-A546 8C-S-PSF V2.00	0	5. Mock and anti-PSF-A546_Pos014_S001	00-BfWLUoESfHbR8uf8tgXztG
5.26478	um	Nucleus	0.000	1.000	1547	100001543	100000059	Mock anti-PSF-A546 8C-S-PSF V2.00	0	5. Mock and anti-PSF-A546_Pos014_S001	00-BfWLUoESfHbR8uf8tgXztG
4.56885	um	Nucleus	0.000	1.000	1548	100001544	100000060	Mock anti-PSF-A546 8C-S-PSF V2.00	0	5. Mock and anti-PSF-A546_Pos014_S001	00-BfWLUoESfHbR8uf8tgXztG
4.70182	um	Nucleus	0.000	1.000	1549	100001545	100000061	Mock anti-PSF-A546 8C-S-PSF V2.00	0	5. Mock and anti-PSF-A546_Pos014_S001	00-BfWLUoESfHbR8uf8tgXztG
4.14244	um	Nucleus	0.000	1.000	1550	100001546	100000062	Mock anti-PSF-A546 8C-S-PSF V2.00	0	5. Mock and anti-PSF-A546_Pos014_S001	00-BfWLUoESfHbR8uf8tgXztG
4.92031	um	Nucleus	0.000	1.000	1551	100001547	100000063	Mock anti-PSF-A546 8C-S-PSF V2.00	0	5. Mock and anti-PSF-A546_Pos014_S001	00-BfWLUoESfHbR8uf8tgXztG
3.73943	um	Nucleus	0.000	1.000	1552	100001548	100000064	Mock anti-PSF-A546 8C-S-PSF V2.00	0	5. Mock and anti-PSF-A546_Pos014_S001	00-BfWLUoESfHbR8uf8tgXztG
8.16086	um	Nucleus	0.000	1.000	1553	100001549	100000065	Mock anti-PSF-A546 8C-S-PSF V2.00	0	5. Mock and anti-PSF-A546_Pos014_S001	00-BfWLUoESfHbR8uf8tgXztG
7.75244	um	Nucleus	0.000	1.000	1554	100001550	100000066	Mock anti-PSF-A546 8C-S-PSF V2.00	0	5. Mock and anti-PSF-A546_Pos014_S001	00-BfWLUoESfHbR8uf8tgXztG
5.36125	um	Nucleus	0.000	1.000	1555	100001551	100000067	Mock anti-PSF-A546 8C-S-PSF V2.00	0	5. Mock and anti-PSF-A546_Pos014_S001	00-BfWLUoESfHbR8uf8tgXztG
4.46964	um	Nucleus	0.000	1.000	1556	100001552	100000068	Mock anti-PSF-A546 8C-S-PSF V2.00	0	5. Mock and anti-PSF-A546_Pos014_S001	00-BfWLUoESfHbR8uf8tgXztG
5.78158	um	Nucleus	0.000	1.000	1557	100001553	100000069	Mock anti-PSF-A546 8C-S-PSF V2.00	0	5. Mock and anti-PSF-A546_Pos014_S001	00-BfWLUoESfHbR8uf8tgXztG
4.08965	um	Nucleus	0.000	1.000	1558	100001554	100000070	Mock anti-PSF-A546 8C-S-PSF V2.00	0	5. Mock and anti-PSF-A546_Pos014_S001	00-BfWLUoESfHbR8uf8tgXztG
5.14578	um	Nucleus	0.000	1.000	1559	100001555	100000071	Mock anti-PSF-A546 8C-S-PSF V2.00	0	5. Mock and anti-PSF-A546_Pos014_S001	00-BfWLUoESfHbR8uf8tgXztG
5.45978	um	Nucleus	0.000	1.000	1560	100001556	100000072	Mock anti-PSF-A546 8C-S-PSF V2.00	0	5. Mock and anti-PSF-A546_Pos014_S001	00-BfWLUoESfHbR8uf8tgXztG
5.14976	um	Nucleus	0.000	1.000	1561	100001557	100000073	Mock anti-PSF-A546 8C-S-PSF V2.00	0	5. Mock and anti-PSF-A546_Pos014_S001	00-BfWLUoESfHbR8uf8tgXztG
5.57917	um	Nucleus	0.000	1.000	1562	100001558	100000074	Mock anti-PSF-A546 8C-S-PSF V2.00	0	5. Mock and anti-PSF-A546_Pos014_S001	00-BfWLUoESfHbR8uf8tgXztG
6.47511	um	Nucleus	0.000	1.000	1563	100001559	100000075	Mock anti-PSF-A546 8C-S-PSF V2.00	0	5. Mock and anti-PSF-A546_Pos014_S001	00-BfWLUoESfHbR8uf8tgXztG
5.12134	um	Nucleus	0.000	1.000	1564	100001560	100000076	Mock anti-PSF-A546 8C-S-PSF V2.00	0	5. Mock and anti-PSF-A546_Pos014_S001	00-BfWLUoESfHbR8uf8tgXztG
5.2528	um	Nucleus	0.000	1.000	1565	100001561	100000077	Mock anti-PSF-A546 8C-S-PSF V2.00	0	5. Mock and anti-PSF-A546_Pos014_S001	00-BfWLUoESfHbR8uf8tgXztG
7.52424	um	Nucleus	0.000	1.000	1566	100001562	100000078	Mock anti-PSF-A546 8C-S-PSF V2.00	0	5. Mock and anti-PSF-A546_Pos014_S001	00-BfWLUoESfHbR8uf8tgXztG
5.99416	um	Nucleus	0.000	1.000	1567	100001563	100000079	Mock anti-PSF-A546 8C-S-PSF V2.00	0	5. Mock and anti-PSF-A546_Pos014_S001	00-BfWLUoESfHbR8uf8tgXztG
4.9531	um	Nucleus	0.000	1.000	1568	100001564	100000080	Mock anti-PSF-A546 8C-S-PSF V2.00	0	5. Mock and anti-PSF-A546_Pos014_S001	00-BfWLUoESfHbR8uf8tgXztG
5.55064	um	Nucleus	0.000	1.000	1569	100001565	100000081	Mock anti-PSF-A546 8C-S-PSF V2.00	0	5. Mock and anti-PSF-A546_Pos014_S001	00-BfWLUoESfHbR8uf8tgXztG
5.55779	um	Nucleus	0.000	1.000	1570	100001566	100000082	Mock anti-PSF-A546 8C-S-PSF V2.00	0	5. Mock and anti-PSF-A546_Pos014_S001	00-BfWLUoESfHbR8uf8tgXztG
4.81458	um	Nucleus	0.000	1.000	1571	100001567	100000083	Mock anti-PSF-A546 8C-S-PSF V2.00	0	5. Mock and anti-PSF-A546_Pos014_S001	00-BfWLUoESfHbR8uf8tgXztG
3.28588	um	Nucleus	0.000	1.000	1572	100001568	100000084	Mock anti-PSF-A546 8C-S-PSF V2.00	0	5. Mock and anti-PSF-A546_Pos014_S001	00-BfWLUoESfHbR8uf8tgXztG
14.894	um	Nucleus	0.000	1.000	1573	100001569	100000085	Mock anti-PSF-A546 8C-S-PSF V2.00	0	5. Mock and anti-PSF-A546_Pos014_S001	00-BfWLUoESfHbR8uf8tgXztG
9.111	um	Nucleus	0.000	1.000	1574	100001570	100000086	Mock anti-PSF-A546 8C-S-PSF V2.00	0	5. Mock and anti-PSF-A546_Pos014_S001	00-BfWLUoESfHbR8uf8tgXztG
3.21367	um	Nucleus	0.000	1.000	1575	100001571	100000087	Mock anti-PSF-A546 8C-S-PSF V2.00	0	5. Mock and anti-PSF-A546_Pos014_S001	00-BfWLUoESfHbR8uf8tgXztG
4.66777	um	Nucleus	0.000	1.000	1576	100001572	100000088	Mock anti-PSF-A546 8C-S-PSF V2.00	0	5. Mock and anti-PSF-A546_Pos014_S001	00-BfWLUoESfHbR8uf8tgXztG
7.09755	um	Nucleus	0.000	1.000	1577	100001573	100000089	Mock anti-PSF-A546 8C-S-PSF V2.00	0	5. Mock and anti-PSF-A546_Pos014_S001	00-BfWLUoESfHbR8uf8tgXztG
7.4519	um	Nucleus	0.000	1.000	1578	100001574	100000090	Mock anti-PSF-A546 8C-S-PSF V2.00	0	5. Mock and anti-PSF-A546_Pos014_S001	00-BfWLUoESfHbR8uf8tgXztG
5.29626	um	Nucleus	0.000	1.000	1579	100001575	100000091	Mock anti-PSF-A546 8C-S-PSF V2.00	0	5. Mock and anti-PSF-A546_Pos014_S001	00-BfWLUoESfHbR8uf8tgXztG
3.78654	um	Nucleus	0.000	1.000	1580	100001576	100000092	Mock anti-PSF-A546 8C-S-PSF V2.00	0	5. Mock and anti-PSF-A546_Pos014_S001	00-BfWLUoESfHbR8uf8tgXztG
4.74661	um	Nucleus	0.000	1.000	1581	100001577	100000093	Mock anti-PSF-A546 8C-S-PSF V2.00	0	5. Mock and anti-PSF-A546_Pos014_S001	00-BfWLUoESfHbR8uf8tgXztG
5.61804	um	Nucleus	0.000	1.000	1582	100001578	100000094	Mock anti-PSF-A546 8C-S-PSF V2.00	0	5. Mock and anti-PSF-A546_Pos014_S001	00-BfWLUoESfHbR8uf8tgXztG
7.114	um	Nucleus	0.000	1.000	1583	100001579	100000095	Mock anti-PSF-A546 8C-S-PSF V2.00	0	5. Mock and anti-PSF-A546_Pos014_S001	00-BfWLUoESfHbR8uf8tgXztG
6.3564	um	Nucleus	0.000	1.000	1584	100001580	100000096	Mock anti-PSF-A546 8C-S-PSF V2.00	0	5. Mock and anti-PSF-A546_Pos014_S001	00-BfWLUoESfHbR8uf8tgXztG
3.88442	um	Nucleus	0.000	1.000	1585	100001581	100000097	Mock anti-PSF-A546 8C-S-PSF V2.00	0	5. Mock and anti-PSF-A546_Pos014_S001	00-BfWLUoESfHbR8uf8tgXztG
5.71521	um	Nucleus	0.000	1.000	1586	100001582	100000098	Mock anti-PSF-A546 8C-S-PSF V2.00	0	5. Mock and anti-PSF-A546_Pos014_S001	00-BfWLUoESfHbR8uf8tgXztG
4.36279	um	Nucleus	0.000	1.000	1587	100001583	100000099	Mock anti-PSF-A546 8C-S-PSF V2.00	0	5. Mock and anti-PSF-A546_Pos014_S001	00-BfWLUoESfHbR8uf8tgXztG
4.91036	um	Nucleus	0.000	1.000	1588	100001584	100000100	Mock anti-PSF-A546 8C-S-PSF V2.00	0	5. Mock and anti-PSF-A546_Pos014_S001	00-BfWLUoESfHbR8uf8tgXztG
4.20856	um	Nucleus	0.000	1.000	1589	100001585	100000101	Mock anti-PSF-A546 8C-S-PSF V2.00	0	5. Mock and anti-PSF-A546_Pos014_S001	00-BfWLUoESfHbR8uf8tgXztG
5.54739	um	Nucleus	0.000	1.000	1590	100001586	100000102	Mock anti-PSF-A546 8C-S-PSF V2.00	0	5. Mock and anti-PSF-A546_Pos014_S001	00-BfWLUoESfHbR8uf8tgXztG
4.8825	um	Nucleus	0.000	1.000	1591	100001587	100000103	Mock anti-PSF-A546 8C-S-PSF V2.00	0	5. Mock and anti-PSF-A546_Pos014_S001	00-BfWLUoESfHbR8uf8tgXztG
4.95956	um	Nucleus	0.000	1.000	1592	100001588	100000104	Mock anti-PSF-A546 8C-S-PSF V2.00	0	5. Mock and anti-PSF-A546_Pos014_S001	00-BfWLUoESfHbR8uf8tgXztG
4.70312	um	Nucleus	0.000	1.000	1593	100001589	100000105	Mock anti-PSF-A546 8C-S-PSF V2.00	0	5. Mock and anti-PSF-A546_Pos014_S001	00-BfWLUoESfHbR8uf8tgXztG
7.01584	um	Nucleus	0.000	1.000	1594	100001590	100000106	Mock anti-PSF-A546 8C-S-PSF V2.00	0	5. Mock and anti-PSF-A546_Pos014_S001	00-BfWLUoESfHbR8uf8tgXztG
5.21422	um	Nucleus	0.000	1.000	1595	100001591	100000107	Mock anti-PSF-A546 8C-S-PSF V2.00	0	5. Mock and anti-PSF-A546_Pos014_S001	00-BfWLUoESfHbR8uf8tgXztG
10.8631	um	Nucleus	0.000	1.000	1596	100001592	100000108	Mock anti-PSF-A546 8C-S-PSF V2.00	0	5. Mock and anti-PSF-A546_Pos014_S001	00-BfWLUoESfHbR8uf8tgXztG
4.49008	um	Nucleus	0.000	1.000	1597	100001593	100000109	Mock anti-PSF-A546 8C-S-PSF V2.00	0	5. Mock and anti-PSF-A546_Pos014_S001	00-BfWLUoESfHbR8uf8tgXztG
4.33627	um	Nucleus	0.000	1.000	1598	100001594	100000110	Mock anti-PSF-A546 8C-S-PSF V2.00	0	5. Mock and anti-PSF-A546_Pos014_S001	00-BfWLUoESfHbR8uf8tgXztG
6.11069	um	Nucleus	0.000	1.000	1599	100001595	100000111	Mock anti-PSF-A546 8C-S-PSF V2.00	0	5. Mock and anti-PSF-A546_Pos014_S001	00-BfWLUoESfHbR8uf8tgXztG
8.09372	um	Nucleus	0.000	1.000	1600	100001596	100000112	Mock anti-PSF-A546 8C-S-PSF V2.00	0	5. Mock and anti-PSF-A546_Pos014_S001	00-BfWLUoESfHbR8uf8tgXztG
4.66264	um	Nucleus	0.000	1.000	1601	100001597	100000113	Mock anti-PSF-A546 8C-S-PSF V2.00	0	5. Mock and anti-PSF-A546_Pos014_S001	00-BfWLUoESfHbR8uf8tgXztG
4.86643	um	Nucleus	0.000	1.000	1602	100001598	100000114	Mock anti-PSF-A546 8C-S-PSF V2.00	0	5. Mock and anti-PSF-A546_Pos014_S001	00-BfWLUoESfHbR8uf8tgXztG
5.03891	um	Nucleus	0.000	1.000	1603	100001599	100000115	Mock anti-PSF-A546 8C-S-PSF V2.00	0	5. Mock and anti-PSF-A546_Pos014_S001	00-BfWLUoESfHbR8uf8tgXztG
6.25417	um	Nucleus	0.000	1.000	1604	100001600	100000116	Mock anti-PSF-A546 8C-S-PSF V2.00	0	5. Mock and anti-PSF-A546_Pos014_S001	00-BfWLUoESfHbR8uf8tgXztG
4.75063	um	Nucleus	0.000	1.000	1605	100001601	100000117	Mock anti-PSF-A546 8C-S-PSF V2.00	0	5. Mock and anti-PSF-A546_Pos014_S001	00-BfWLUoESfHbR8uf8tgXztG
5.85253	um	Nucleus	0.000	1.000	1606	100001602	100000118	Mock anti-PSF-A546 8C-S-PSF V2.00	0	5. Mock and anti-PSF-A546_Pos014_S001	00-BfWLUoESfHbR8uf8tgXztG
4.13529	um	Nucleus	0.000	1.000	1607	100001603	100000000	Mock anti-PSF-A546 8C-S-PSF V2.00	0	5. Mock and anti-PSF-A546_Pos015_S001	00-bmgH2PfNjttJXjW8rco6TU
4.02858	um	Nucleus	0.000	1.000	1608	100001604	100000001	Mock anti-PSF-A546 8C-S-PSF V2.00	0	5. Mock and anti-PSF-A546_Pos015_S001	00-bmgH2PfNjttJXjW8rco6TU
5.46882	um	Nucleus	0.000	1.000	1609	100001605	100000002	Mock anti-PSF-A546 8C-S-PSF V2.00	0	5. Mock and anti-PSF-A546_Pos015_S001	00-bmgH2PfNjttJXjW8rco6TU
6.16934	um	Nucleus	0.000	1.000	1610	100001606	100000003	Mock anti-PSF-A546 8C-S-PSF V2.00	0	5. Mock and anti-PSF-A546_Pos015_S001	00-bmgH2PfNjttJXjW8rco6TU
5.42214	um	Nucleus	0.000	1.000	1611	100001607	100000004	Mock anti-PSF-A546 8C-S-PSF V2.00	0	5. Mock and anti-PSF-A546_Pos015_S001	00-bmgH2PfNjttJXjW8rco6TU
5.10218	um	Nucleus	0.000	1.000	1612	100001608	100000005	Mock anti-PSF-A546 8C-S-PSF V2.00	0	5. Mock and anti-PSF-A546_Pos015_S001	00-bmgH2PfNjttJXjW8rco6TU
4.33551	um	Nucleus	0.000	1.000	1613	100001609	100000006	Mock anti-PSF-A546 8C-S-PSF V2.00	0	5. Mock and anti-PSF-A546_Pos015_S001	00-bmgH2PfNjttJXjW8rco6TU
5.09481	um	Nucleus	0.000	1.000	1614	100001610	100000007	Mock anti-PSF-A546 8C-S-PSF V2.00	0	5. Mock and anti-PSF-A546_Pos015_S001	00-bmgH2PfNjttJXjW8rco6TU
4.43721	um	Nucleus	0.000	1.000	1615	100001611	100000008	Mock anti-PSF-A546 8C-S-PSF V2.00	0	5. Mock and anti-PSF-A546_Pos015_S001	00-bmgH2PfNjttJXjW8rco6TU
6.09502	um	Nucleus	0.000	1.000	1616	100001612	100000009	Mock anti-PSF-A546 8C-S-PSF V2.00	0	5. Mock and anti-PSF-A546_Pos015_S001	00-bmgH2PfNjttJXjW8rco6TU
4.5772	um	Nucleus	0.000	1.000	1617	100001613	100000010	Mock anti-PSF-A546 8C-S-PSF V2.00	0	5. Mock and anti-PSF-A546_Pos015_S001	00-bmgH2PfNjttJXjW8rco6TU
4.32053	um	Nucleus	0.000	1.000	1618	100001614	100000011	Mock anti-PSF-A546 8C-S-PSF V2.00	0	5. Mock and anti-PSF-A546_Pos015_S001	00-bmgH2PfNjttJXjW8rco6TU
5.10527	um	Nucleus	0.000	1.000	1619	100001615	100000012	Mock anti-PSF-A546 8C-S-PSF V2.00	0	5. Mock and anti-PSF-A546_Pos015_S001	00-bmgH2PfNjttJXjW8rco6TU
5.68404	um	Nucleus	0.000	1.000	1620	100001616	100000013	Mock anti-PSF-A546 8C-S-PSF V2.00	0	5. Mock and anti-PSF-A546_Pos015_S001	00-bmgH2PfNjttJXjW8rco6TU
3.98793	um	Nucleus	0.000	1.000	1621	100001617	100000014	Mock anti-PSF-A546 8C-S-PSF V2.00	0	5. Mock and anti-PSF-A546_Pos015_S001	00-bmgH2PfNjttJXjW8rco6TU
5.54568	um	Nucleus	0.000	1.000	1622	100001618	100000015	Mock anti-PSF-A546 8C-S-PSF V2.00	0	5. Mock and anti-PSF-A546_Pos015_S001	00-bmgH2PfNjttJXjW8rco6TU
4.16744	um	Nucleus	0.000	1.000	1623	100001619	100000016	Mock anti-PSF-A546 8C-S-PSF V2.00	0	5. Mock and anti-PSF-A546_Pos015_S001	00-bmgH2PfNjttJXjW8rco6TU
4.37384	um	Nucleus	0.000	1.000	1624	100001620	100000017	Mock anti-PSF-A546 8C-S-PSF V2.00	0	5. Mock and anti-PSF-A546_Pos015_S001	00-bmgH2PfNjttJXjW8rco6TU
4.78689	um	Nucleus	0.000	1.000	1625	100001621	100000018	Mock anti-PSF-A546 8C-S-PSF V2.00	0	5. Mock and anti-PSF-A546_Pos015_S001	00-bmgH2PfNjttJXjW8rco6TU
4.13718	um	Nucleus	0.000	1.000	1626	100001622	100000019	Mock anti-PSF-A546 8C-S-PSF V2.00	0	5. Mock and anti-PSF-A546_Pos015_S001	00-bmgH2PfNjttJXjW8rco6TU
4.47246	um	Nucleus	0.000	1.000	1627	100001623	100000020	Mock anti-PSF-A546 8C-S-PSF V2.00	0	5. Mock and anti-PSF-A546_Pos015_S001	00-bmgH2PfNjttJXjW8rco6TU
4.80763	um	Nucleus	0.000	1.000	1628	100001624	100000021	Mock anti-PSF-A546 8C-S-PSF V2.00	0	5. Mock and anti-PSF-A546_Pos015_S001	00-bmgH2PfNjttJXjW8rco6TU
3.86781	um	Nucleus	0.000	1.000	1629	100001625	100000022	Mock anti-PSF-A546 8C-S-PSF V2.00	0	5. Mock and anti-PSF-A546_Pos015_S001	00-bmgH2PfNjttJXjW8rco6TU
4.41082	um	Nucleus	0.000	1.000	1630	100001626	100000023	Mock anti-PSF-A546 8C-S-PSF V2.00	0	5. Mock and anti-PSF-A546_Pos015_S001	00-bmgH2PfNjttJXjW8rco6TU
4.17195	um	Nucleus	0.000	1.000	1631	100001627	100000024	Mock anti-PSF-A546 8C-S-PSF V2.00	0	5. Mock and anti-PSF-A546_Pos015_S001	00-bmgH2PfNjttJXjW8rco6TU
4.10975	um	Nucleus	0.000	1.000	1632	100001628	100000025	Mock anti-PSF-A546 8C-S-PSF V2.00	0	5. Mock and anti-PSF-A546_Pos015_S001	00-bmgH2PfNjttJXjW8rco6TU
5.79774	um	Nucleus	0.000	1.000	1633	100001629	100000026	Mock anti-PSF-A546 8C-S-PSF V2.00	0	5. Mock and anti-PSF-A546_Pos015_S001	00-bmgH2PfNjttJXjW8rco6TU
5.7636	um	Nucleus	0.000	1.000	1634	100001630	100000027	Mock anti-PSF-A546 8C-S-PSF V2.00	0	5. Mock and anti-PSF-A546_Pos015_S001	00-bmgH2PfNjttJXjW8rco6TU
4.15315	um	Nucleus	0.000	1.000	1635	100001631	100000028	Mock anti-PSF-A546 8C-S-PSF V2.00	0	5. Mock and anti-PSF-A546_Pos015_S001	00-bmgH2PfNjttJXjW8rco6TU
8.45687	um	Nucleus	0.000	1.000	1636	100001632	100000029	Mock anti-PSF-A546 8C-S-PSF V2.00	0	5. Mock and anti-PSF-A546_Pos015_S001	00-bmgH2PfNjttJXjW8rco6TU
4.91622	um	Nucleus	0.000	1.000	1637	100001633	100000030	Mock anti-PSF-A546 8C-S-PSF V2.00	0	5. Mock and anti-PSF-A546_Pos015_S001	00-bmgH2PfNjttJXjW8rco6TU
5.03142	um	Nucleus	0.000	1.000	1638	100001634	100000031	Mock anti-PSF-A546 8C-S-PSF V2.00	0	5. Mock and anti-PSF-A546_Pos015_S001	00-bmgH2PfNjttJXjW8rco6TU
4.14271	um	Nucleus	0.000	1.000	1639	100001635	100000032	Mock anti-PSF-A546 8C-S-PSF V2.00	0	5. Mock and anti-PSF-A546_Pos015_S001	00-bmgH2PfNjttJXjW8rco6TU
6.83121	um	Nucleus	0.000	1.000	1640	100001636	100000033	Mock anti-PSF-A546 8C-S-PSF V2.00	0	5. Mock and anti-PSF-A546_Pos015_S001	00-bmgH2PfNjttJXjW8rco6TU
5.56792	um	Nucleus	0.000	1.000	1641	100001637	100000034	Mock anti-PSF-A546 8C-S-PSF V2.00	0	5. Mock and anti-PSF-A546_Pos015_S001	00-bmgH2PfNjttJXjW8rco6TU
5.00429	um	Nucleus	0.000	1.000	1642	100001638	100000035	Mock anti-PSF-A546 8C-S-PSF V2.00	0	5. Mock and anti-PSF-A546_Pos015_S001	00-bmgH2PfNjttJXjW8rco6TU
4.75894	um	Nucleus	0.000	1.000	1643	100001639	100000036	Mock anti-PSF-A546 8C-S-PSF V2.00	0	5. Mock and anti-PSF-A546_Pos015_S001	00-bmgH2PfNjttJXjW8rco6TU
5.71352	um	Nucleus	0.000	1.000	1644	100001640	100000037	Mock anti-PSF-A546 8C-S-PSF V2.00	0	5. Mock and anti-PSF-A546_Pos015_S001	00-bmgH2PfNjttJXjW8rco6TU
6.64425	um	Nucleus	0.000	1.000	1645	100001641	100000038	Mock anti-PSF-A546 8C-S-PSF V2.00	0	5. Mock and anti-PSF-A546_Pos015_S001	00-bmgH2PfNjttJXjW8rco6TU
4.49687	um	Nucleus	0.000	1.000	1646	100001642	100000039	Mock anti-PSF-A546 8C-S-PSF V2.00	0	5. Mock and anti-PSF-A546_Pos015_S001	00-bmgH2PfNjttJXjW8rco6TU
5.50924	um	Nucleus	0.000	1.000	1647	100001643	100000040	Mock anti-PSF-A546 8C-S-PSF V2.00	0	5. Mock and anti-PSF-A546_Pos015_S001	00-bmgH2PfNjttJXjW8rco6TU
6.5619	um	Nucleus	0.000	1.000	1648	100001644	100000041	Mock anti-PSF-A546 8C-S-PSF V2.00	0	5. Mock and anti-PSF-A546_Pos015_S001	00-bmgH2PfNjttJXjW8rco6TU
6.73857	um	Nucleus	0.000	1.000	1649	100001645	100000042	Mock anti-PSF-A546 8C-S-PSF V2.00	0	5. Mock and anti-PSF-A546_Pos015_S001	00-bmgH2PfNjttJXjW8rco6TU
5.06091	um	Nucleus	0.000	1.000	1650	100001646	100000043	Mock anti-PSF-A546 8C-S-PSF V2.00	0	5. Mock and anti-PSF-A546_Pos015_S001	00-bmgH2PfNjttJXjW8rco6TU
5.04548	um	Nucleus	0.000	1.000	1651	100001647	100000044	Mock anti-PSF-A546 8C-S-PSF V2.00	0	5. Mock and anti-PSF-A546_Pos015_S001	00-bmgH2PfNjttJXjW8rco6TU
5.79246	um	Nucleus	0.000	1.000	1652	100001648	100000045	Mock anti-PSF-A546 8C-S-PSF V2.00	0	5. Mock and anti-PSF-A546_Pos015_S001	00-bmgH2PfNjttJXjW8rco6TU
5.71518	um	Nucleus	0.000	1.000	1653	100001649	100000046	Mock anti-PSF-A546 8C-S-PSF V2.00	0	5. Mock and anti-PSF-A546_Pos015_S001	00-bmgH2PfNjttJXjW8rco6TU
6.58597	um	Nucleus	0.000	1.000	1654	100001650	100000047	Mock anti-PSF-A546 8C-S-PSF V2.00	0	5. Mock and anti-PSF-A546_Pos015_S001	00-bmgH2PfNjttJXjW8rco6TU
5.55562	um	Nucleus	0.000	1.000	1655	100001651	100000048	Mock anti-PSF-A546 8C-S-PSF V2.00	0	5. Mock and anti-PSF-A546_Pos015_S001	00-bmgH2PfNjttJXjW8rco6TU
4.63019	um	Nucleus	0.000	1.000	1656	100001652	100000049	Mock anti-PSF-A546 8C-S-PSF V2.00	0	5. Mock and anti-PSF-A546_Pos015_S001	00-bmgH2PfNjttJXjW8rco6TU
4.17128	um	Nucleus	0.000	1.000	1657	100001653	100000050	Mock anti-PSF-A546 8C-S-PSF V2.00	0	5. Mock and anti-PSF-A546_Pos015_S001	00-bmgH2PfNjttJXjW8rco6TU
7.37364	um	Nucleus	0.000	1.000	1658	100001654	100000051	Mock anti-PSF-A546 8C-S-PSF V2.00	0	5. Mock and anti-PSF-A546_Pos015_S001	00-bmgH2PfNjttJXjW8rco6TU
4.86362	um	Nucleus	0.000	1.000	1659	100001655	100000052	Mock anti-PSF-A546 8C-S-PSF V2.00	0	5. Mock and anti-PSF-A546_Pos015_S001	00-bmgH2PfNjttJXjW8rco6TU
4.6909	um	Nucleus	0.000	1.000	1661	100001656	100000053	Mock anti-PSF-A546 8C-S-PSF V2.00	0	5. Mock and anti-PSF-A546_Pos015_S001	00-bmgH2PfNjttJXjW8rco6TU
5.97735	um	Nucleus	0.000	1.000	1662	100001657	100000054	Mock anti-PSF-A546 8C-S-PSF V2.00	0	5. Mock and anti-PSF-A546_Pos015_S001	00-bmgH2PfNjttJXjW8rco6TU
5.74883	um	Nucleus	0.000	1.000	1663	100001658	100000055	Mock anti-PSF-A546 8C-S-PSF V2.00	0	5. Mock and anti-PSF-A546_Pos015_S001	00-bmgH2PfNjttJXjW8rco6TU
4.92078	um	Nucleus	0.000	1.000	1664	100001659	100000056	Mock anti-PSF-A546 8C-S-PSF V2.00	0	5. Mock and anti-PSF-A546_Pos015_S001	00-bmgH2PfNjttJXjW8rco6TU
6.19882	um	Nucleus	0.000	1.000	1665	100001660	100000057	Mock anti-PSF-A546 8C-S-PSF V2.00	0	5. Mock and anti-PSF-A546_Pos015_S001	00-bmgH2PfNjttJXjW8rco6TU
4.93118	um	Nucleus	0.000	1.000	1666	100001661	100000058	Mock anti-PSF-A546 8C-S-PSF V2.00	0	5. Mock and anti-PSF-A546_Pos015_S001	00-bmgH2PfNjttJXjW8rco6TU
5.48958	um	Nucleus	0.000	1.000	1667	100001662	100000059	Mock anti-PSF-A546 8C-S-PSF V2.00	0	5. Mock and anti-PSF-A546_Pos015_S001	00-bmgH2PfNjttJXjW8rco6TU
5.36662	um	Nucleus	0.000	1.000	1668	100001663	100000060	Mock anti-PSF-A546 8C-S-PSF V2.00	0	5. Mock and anti-PSF-A546_Pos015_S001	00-bmgH2PfNjttJXjW8rco6TU
4.93117	um	Nucleus	0.000	1.000	1669	100001664	100000061	Mock anti-PSF-A546 8C-S-PSF V2.00	0	5. Mock and anti-PSF-A546_Pos015_S001	00-bmgH2PfNjttJXjW8rco6TU
5.33868	um	Nucleus	0.000	1.000	1670	100001665	100000062	Mock anti-PSF-A546 8C-S-PSF V2.00	0	5. Mock and anti-PSF-A546_Pos015_S001	00-bmgH2PfNjttJXjW8rco6TU
7.32259	um	Nucleus	0.000	1.000	1671	100001666	100000063	Mock anti-PSF-A546 8C-S-PSF V2.00	0	5. Mock and anti-PSF-A546_Pos015_S001	00-bmgH2PfNjttJXjW8rco6TU
5.71076	um	Nucleus	0.000	1.000	1672	100001667	100000064	Mock anti-PSF-A546 8C-S-PSF V2.00	0	5. Mock and anti-PSF-A546_Pos015_S001	00-bmgH2PfNjttJXjW8rco6TU
4.87546	um	Nucleus	0.000	1.000	1673	100001668	100000065	Mock anti-PSF-A546 8C-S-PSF V2.00	0	5. Mock and anti-PSF-A546_Pos015_S001	00-bmgH2PfNjttJXjW8rco6TU
3.58545	um	Nucleus	0.000	1.000	1674	100001669	100000066	Mock anti-PSF-A546 8C-S-PSF V2.00	0	5. Mock and anti-PSF-A546_Pos015_S001	00-bmgH2PfNjttJXjW8rco6TU
8.33439	um	Nucleus	0.000	1.000	1675	100001670	100000067	Mock anti-PSF-A546 8C-S-PSF V2.00	0	5. Mock and anti-PSF-A546_Pos015_S001	00-bmgH2PfNjttJXjW8rco6TU
4.40286	um	Nucleus	0.000	1.000	1676	100001671	100000068	Mock anti-PSF-A546 8C-S-PSF V2.00	0	5. Mock and anti-PSF-A546_Pos015_S001	00-bmgH2PfNjttJXjW8rco6TU
4.93202	um	Nucleus	0.000	1.000	1677	100001672	100000069	Mock anti-PSF-A546 8C-S-PSF V2.00	0	5. Mock and anti-PSF-A546_Pos015_S001	00-bmgH2PfNjttJXjW8rco6TU
4.99654	um	Nucleus	0.000	1.000	1678	100001673	100000070	Mock anti-PSF-A546 8C-S-PSF V2.00	0	5. Mock and anti-PSF-A546_Pos015_S001	00-bmgH2PfNjttJXjW8rco6TU
4.56349	um	Nucleus	0.000	1.000	1679	100001674	100000071	Mock anti-PSF-A546 8C-S-PSF V2.00	0	5. Mock and anti-PSF-A546_Pos015_S001	00-bmgH2PfNjttJXjW8rco6TU
4.27739	um	Nucleus	0.000	1.000	1680	100001675	100000072	Mock anti-PSF-A546 8C-S-PSF V2.00	0	5. Mock and anti-PSF-A546_Pos015_S001	00-bmgH2PfNjttJXjW8rco6TU
5.52913	um	Nucleus	0.000	1.000	1681	100001676	100000073	Mock anti-PSF-A546 8C-S-PSF V2.00	0	5. Mock and anti-PSF-A546_Pos015_S001	00-bmgH2PfNjttJXjW8rco6TU
4.24962	um	Nucleus	0.000	1.000	1682	100001677	100000074	Mock anti-PSF-A546 8C-S-PSF V2.00	0	5. Mock and anti-PSF-A546_Pos015_S001	00-bmgH2PfNjttJXjW8rco6TU
4.85437	um	Nucleus	0.000	1.000	1683	100001678	100000075	Mock anti-PSF-A546 8C-S-PSF V2.00	0	5. Mock and anti-PSF-A546_Pos015_S001	00-bmgH2PfNjttJXjW8rco6TU
4.84239	um	Nucleus	0.000	1.000	1684	100001679	100000076	Mock anti-PSF-A546 8C-S-PSF V2.00	0	5. Mock and anti-PSF-A546_Pos015_S001	00-bmgH2PfNjttJXjW8rco6TU
4.57478	um	Nucleus	0.000	1.000	1685	100001680	100000077	Mock anti-PSF-A546 8C-S-PSF V2.00	0	5. Mock and anti-PSF-A546_Pos015_S001	00-bmgH2PfNjttJXjW8rco6TU
4.35264	um	Nucleus	0.000	1.000	1686	100001681	100000078	Mock anti-PSF-A546 8C-S-PSF V2.00	0	5. Mock and anti-PSF-A546_Pos015_S001	00-bmgH2PfNjttJXjW8rco6TU
3.53063	um	Nucleus	0.000	1.000	1687	100001682	100000079	Mock anti-PSF-A546 8C-S-PSF V2.00	0	5. Mock and anti-PSF-A546_Pos015_S001	00-bmgH2PfNjttJXjW8rco6TU
5.15592	um	Nucleus	0.000	1.000	1688	100001683	100000080	Mock anti-PSF-A546 8C-S-PSF V2.00	0	5. Mock and anti-PSF-A546_Pos015_S001	00-bmgH2PfNjttJXjW8rco6TU
5.2949	um	Nucleus	0.000	1.000	1689	100001684	100000081	Mock anti-PSF-A546 8C-S-PSF V2.00	0	5. Mock and anti-PSF-A546_Pos015_S001	00-bmgH2PfNjttJXjW8rco6TU
3.72916	um	Nucleus	0.000	1.000	1690	100001685	100000082	Mock anti-PSF-A546 8C-S-PSF V2.00	0	5. Mock and anti-PSF-A546_Pos015_S001	00-bmgH2PfNjttJXjW8rco6TU
4.43222	um	Nucleus	0.000	1.000	1691	100001686	100000083	Mock anti-PSF-A546 8C-S-PSF V2.00	0	5. Mock and anti-PSF-A546_Pos015_S001	00-bmgH2PfNjttJXjW8rco6TU
2.84642	um	Nucleus	0.000	1.000	1692	100001687	100000084	Mock anti-PSF-A546 8C-S-PSF V2.00	0	5. Mock and anti-PSF-A546_Pos015_S001	00-bmgH2PfNjttJXjW8rco6TU
5.29445	um	Nucleus	0.000	1.000	1694	100001688	100000085	Mock anti-PSF-A546 8C-S-PSF V2.00	0	5. Mock and anti-PSF-A546_Pos015_S001	00-bmgH2PfNjttJXjW8rco6TU
4.34262	um	Nucleus	0.000	1.000	1695	100001689	100000086	Mock anti-PSF-A546 8C-S-PSF V2.00	0	5. Mock and anti-PSF-A546_Pos015_S001	00-bmgH2PfNjttJXjW8rco6TU
4.61246	um	Nucleus	0.000	1.000	1696	100001690	100000087	Mock anti-PSF-A546 8C-S-PSF V2.00	0	5. Mock and anti-PSF-A546_Pos015_S001	00-bmgH2PfNjttJXjW8rco6TU
4.29573	um	Nucleus	0.000	1.000	1697	100001691	100000088	Mock anti-PSF-A546 8C-S-PSF V2.00	0	5. Mock and anti-PSF-A546_Pos015_S001	00-bmgH2PfNjttJXjW8rco6TU
4.58313	um	Nucleus	0.000	1.000	1698	100001692	100000089	Mock anti-PSF-A546 8C-S-PSF V2.00	0	5. Mock and anti-PSF-A546_Pos015_S001	00-bmgH2PfNjttJXjW8rco6TU
5.88441	um	Nucleus	0.000	1.000	1699	100001693	100000090	Mock anti-PSF-A546 8C-S-PSF V2.00	0	5. Mock and anti-PSF-A546_Pos015_S001	00-bmgH2PfNjttJXjW8rco6TU
4.69484	um	Nucleus	0.000	1.000	1700	100001694	100000091	Mock anti-PSF-A546 8C-S-PSF V2.00	0	5. Mock and anti-PSF-A546_Pos015_S001	00-bmgH2PfNjttJXjW8rco6TU
4.89931	um	Nucleus	0.000	1.000	1701	100001695	100000092	Mock anti-PSF-A546 8C-S-PSF V2.00	0	5. Mock and anti-PSF-A546_Pos015_S001	00-bmgH2PfNjttJXjW8rco6TU
5.22984	um	Nucleus	0.000	1.000	1702	100001696	100000093	Mock anti-PSF-A546 8C-S-PSF V2.00	0	5. Mock and anti-PSF-A546_Pos015_S001	00-bmgH2PfNjttJXjW8rco6TU
4.18881	um	Nucleus	0.000	1.000	1703	100001697	100000094	Mock anti-PSF-A546 8C-S-PSF V2.00	0	5. Mock and anti-PSF-A546_Pos015_S001	00-bmgH2PfNjttJXjW8rco6TU
6.92731	um	Nucleus	0.000	1.000	1704	100001698	100000095	Mock anti-PSF-A546 8C-S-PSF V2.00	0	5. Mock and anti-PSF-A546_Pos015_S001	00-bmgH2PfNjttJXjW8rco6TU
4.58093	um	Nucleus	0.000	1.000	1705	100001699	100000096	Mock anti-PSF-A546 8C-S-PSF V2.00	0	5. Mock and anti-PSF-A546_Pos015_S001	00-bmgH2PfNjttJXjW8rco6TU
4.00228	um	Nucleus	0.000	1.000	1706	100001700	100000097	Mock anti-PSF-A546 8C-S-PSF V2.00	0	5. Mock and anti-PSF-A546_Pos015_S001	00-bmgH2PfNjttJXjW8rco6TU
4.91079	um	Nucleus	0.000	1.000	1707	100001701	100000098	Mock anti-PSF-A546 8C-S-PSF V2.00	0	5. Mock and anti-PSF-A546_Pos015_S001	00-bmgH2PfNjttJXjW8rco6TU
6.19191	um	Nucleus	0.000	1.000	1708	100001702	100000099	Mock anti-PSF-A546 8C-S-PSF V2.00	0	5. Mock and anti-PSF-A546_Pos015_S001	00-bmgH2PfNjttJXjW8rco6TU
4.29739	um	Nucleus	0.000	1.000	1709	100001703	100000100	Mock anti-PSF-A546 8C-S-PSF V2.00	0	5. Mock and anti-PSF-A546_Pos015_S001	00-bmgH2PfNjttJXjW8rco6TU
6.02226	um	Nucleus	0.000	1.000	1710	100001704	100000101	Mock anti-PSF-A546 8C-S-PSF V2.00	0	5. Mock and anti-PSF-A546_Pos015_S001	00-bmgH2PfNjttJXjW8rco6TU
4.06095	um	Nucleus	0.000	1.000	1711	100001705	100000102	Mock anti-PSF-A546 8C-S-PSF V2.00	0	5. Mock and anti-PSF-A546_Pos015_S001	00-bmgH2PfNjttJXjW8rco6TU
5.99814	um	Nucleus	0.000	1.000	1712	100001706	100000103	Mock anti-PSF-A546 8C-S-PSF V2.00	0	5. Mock and anti-PSF-A546_Pos015_S001	00-bmgH2PfNjttJXjW8rco6TU
4.91205	um	Nucleus	0.000	1.000	1713	100001707	100000104	Mock anti-PSF-A546 8C-S-PSF V2.00	0	5. Mock and anti-PSF-A546_Pos015_S001	00-bmgH2PfNjttJXjW8rco6TU
5.46517	um	Nucleus	0.000	1.000	1714	100001708	100000105	Mock anti-PSF-A546 8C-S-PSF V2.00	0	5. Mock and anti-PSF-A546_Pos015_S001	00-bmgH2PfNjttJXjW8rco6TU
4.51372	um	Nucleus	0.000	1.000	1715	100001709	100000106	Mock anti-PSF-A546 8C-S-PSF V2.00	0	5. Mock and anti-PSF-A546_Pos015_S001	00-bmgH2PfNjttJXjW8rco6TU
4.51594	um	Nucleus	0.000	1.000	1716	100001710	100000107	Mock anti-PSF-A546 8C-S-PSF V2.00	0	5. Mock and anti-PSF-A546_Pos015_S001	00-bmgH2PfNjttJXjW8rco6TU
3.9709	um	Nucleus	0.000	1.000	1717	100001711	100000108	Mock anti-PSF-A546 8C-S-PSF V2.00	0	5. Mock and anti-PSF-A546_Pos015_S001	00-bmgH2PfNjttJXjW8rco6TU
5.2544	um	Nucleus	0.000	1.000	1718	100001712	100000109	Mock anti-PSF-A546 8C-S-PSF V2.00	0	5. Mock and anti-PSF-A546_Pos015_S001	00-bmgH2PfNjttJXjW8rco6TU
4.5387	um	Nucleus	0.000	1.000	1719	100001713	100000110	Mock anti-PSF-A546 8C-S-PSF V2.00	0	5. Mock and anti-PSF-A546_Pos015_S001	00-bmgH2PfNjttJXjW8rco6TU
4.72032	um	Nucleus	0.000	1.000	1720	100001714	100000111	Mock anti-PSF-A546 8C-S-PSF V2.00	0	5. Mock and anti-PSF-A546_Pos015_S001	00-bmgH2PfNjttJXjW8rco6TU
5.30127	um	Nucleus	0.000	1.000	1721	100001715	100000112	Mock anti-PSF-A546 8C-S-PSF V2.00	0	5. Mock and anti-PSF-A546_Pos015_S001	00-bmgH2PfNjttJXjW8rco6TU
4.1105	um	Nucleus	0.000	1.000	1722	100001716	100000113	Mock anti-PSF-A546 8C-S-PSF V2.00	0	5. Mock and anti-PSF-A546_Pos015_S001	00-bmgH2PfNjttJXjW8rco6TU
5.7562	um	Nucleus	0.000	1.000	1723	100001717	100000114	Mock anti-PSF-A546 8C-S-PSF V2.00	0	5. Mock and anti-PSF-A546_Pos015_S001	00-bmgH2PfNjttJXjW8rco6TU
6.10415	um	Nucleus	0.000	1.000	1724	100001718	100000115	Mock anti-PSF-A546 8C-S-PSF V2.00	0	5. Mock and anti-PSF-A546_Pos015_S001	00-bmgH2PfNjttJXjW8rco6TU
4.26	um	Nucleus	0.000	1.000	1725	100001719	100000116	Mock anti-PSF-A546 8C-S-PSF V2.00	0	5. Mock and anti-PSF-A546_Pos015_S001	00-bmgH2PfNjttJXjW8rco6TU
3.89856	um	Nucleus	0.000	1.000	1726	100001720	100000117	Mock anti-PSF-A546 8C-S-PSF V2.00	0	5. Mock and anti-PSF-A546_Pos015_S001	00-bmgH2PfNjttJXjW8rco6TU
7.44403	um	Nucleus	0.000	1.000	1727	100001721	100000118	Mock anti-PSF-A546 8C-S-PSF V2.00	0	5. Mock and anti-PSF-A546_Pos015_S001	00-bmgH2PfNjttJXjW8rco6TU
4.26036	um	Nucleus	0.000	1.000	1728	100001722	100000119	Mock anti-PSF-A546 8C-S-PSF V2.00	0	5. Mock and anti-PSF-A546_Pos015_S001	00-bmgH2PfNjttJXjW8rco6TU
5.92176	um	Nucleus	0.000	1.000	1729	100001723	100000120	Mock anti-PSF-A546 8C-S-PSF V2.00	0	5. Mock and anti-PSF-A546_Pos015_S001	00-bmgH2PfNjttJXjW8rco6TU
6.71678	um	Nucleus	0.000	1.000	1730	100001724	100000121	Mock anti-PSF-A546 8C-S-PSF V2.00	0	5. Mock and anti-PSF-A546_Pos015_S001	00-bmgH2PfNjttJXjW8rco6TU
11.4948	um	Nucleus	0.000	1.000	1731	100001725	100000122	Mock anti-PSF-A546 8C-S-PSF V2.00	0	5. Mock and anti-PSF-A546_Pos015_S001	00-bmgH2PfNjttJXjW8rco6TU
5.11544	um	Nucleus	0.000	1.000	1732	100001726	100000123	Mock anti-PSF-A546 8C-S-PSF V2.00	0	5. Mock and anti-PSF-A546_Pos015_S001	00-bmgH2PfNjttJXjW8rco6TU
5.32434	um	Nucleus	0.000	1.000	1733	100001727	100000124	Mock anti-PSF-A546 8C-S-PSF V2.00	0	5. Mock and anti-PSF-A546_Pos015_S001	00-bmgH2PfNjttJXjW8rco6TU
4.24317	um	Nucleus	0.000	1.000	1734	100001728	100000125	Mock anti-PSF-A546 8C-S-PSF V2.00	0	5. Mock and anti-PSF-A546_Pos015_S001	00-bmgH2PfNjttJXjW8rco6TU
5.0179	um	Nucleus	0.000	1.000	1735	100001729	100000126	Mock anti-PSF-A546 8C-S-PSF V2.00	0	5. Mock and anti-PSF-A546_Pos015_S001	00-bmgH2PfNjttJXjW8rco6TU
3.92947	um	Nucleus	0.000	1.000	1736	100001730	100000127	Mock anti-PSF-A546 8C-S-PSF V2.00	0	5. Mock and anti-PSF-A546_Pos015_S001	00-bmgH2PfNjttJXjW8rco6TU
4.12249	um	Nucleus	0.000	1.000	1737	100001731	100000128	Mock anti-PSF-A546 8C-S-PSF V2.00	0	5. Mock and anti-PSF-A546_Pos015_S001	00-bmgH2PfNjttJXjW8rco6TU
5.80989	um	Nucleus	0.000	1.000	1738	100001732	100000000	Mock anti-PSF-A546 8C-S-PSF V2.00	0	5. Mock and anti-PSF-A546_Pos016_S001	00-8mFwgHzo9Fmm8iZNAhSsbM
5.36872	um	Nucleus	0.000	1.000	1739	100001733	100000001	Mock anti-PSF-A546 8C-S-PSF V2.00	0	5. Mock and anti-PSF-A546_Pos016_S001	00-8mFwgHzo9Fmm8iZNAhSsbM
5.78574	um	Nucleus	0.000	1.000	1740	100001734	100000002	Mock anti-PSF-A546 8C-S-PSF V2.00	0	5. Mock and anti-PSF-A546_Pos016_S001	00-8mFwgHzo9Fmm8iZNAhSsbM
5.56106	um	Nucleus	0.000	1.000	1741	100001735	100000003	Mock anti-PSF-A546 8C-S-PSF V2.00	0	5. Mock and anti-PSF-A546_Pos016_S001	00-8mFwgHzo9Fmm8iZNAhSsbM
6.37224	um	Nucleus	0.000	1.000	1742	100001736	100000004	Mock anti-PSF-A546 8C-S-PSF V2.00	0	5. Mock and anti-PSF-A546_Pos016_S001	00-8mFwgHzo9Fmm8iZNAhSsbM
4.08209	um	Nucleus	0.000	1.000	1743	100001737	100000005	Mock anti-PSF-A546 8C-S-PSF V2.00	0	5. Mock and anti-PSF-A546_Pos016_S001	00-8mFwgHzo9Fmm8iZNAhSsbM
5.1915	um	Nucleus	0.000	1.000	1744	100001738	100000006	Mock anti-PSF-A546 8C-S-PSF V2.00	0	5. Mock and anti-PSF-A546_Pos016_S001	00-8mFwgHzo9Fmm8iZNAhSsbM
4.50465	um	Nucleus	0.000	1.000	1745	100001739	100000007	Mock anti-PSF-A546 8C-S-PSF V2.00	0	5. Mock and anti-PSF-A546_Pos016_S001	00-8mFwgHzo9Fmm8iZNAhSsbM
4.45387	um	Nucleus	0.000	1.000	1746	100001740	100000008	Mock anti-PSF-A546 8C-S-PSF V2.00	0	5. Mock and anti-PSF-A546_Pos016_S001	00-8mFwgHzo9Fmm8iZNAhSsbM
4.87121	um	Nucleus	0.000	1.000	1747	100001741	100000009	Mock anti-PSF-A546 8C-S-PSF V2.00	0	5. Mock and anti-PSF-A546_Pos016_S001	00-8mFwgHzo9Fmm8iZNAhSsbM
4.95397	um	Nucleus	0.000	1.000	1748	100001742	100000010	Mock anti-PSF-A546 8C-S-PSF V2.00	0	5. Mock and anti-PSF-A546_Pos016_S001	00-8mFwgHzo9Fmm8iZNAhSsbM
5.72021	um	Nucleus	0.000	1.000	1749	100001743	100000011	Mock anti-PSF-A546 8C-S-PSF V2.00	0	5. Mock and anti-PSF-A546_Pos016_S001	00-8mFwgHzo9Fmm8iZNAhSsbM
5.12776	um	Nucleus	0.000	1.000	1750	100001744	100000012	Mock anti-PSF-A546 8C-S-PSF V2.00	0	5. Mock and anti-PSF-A546_Pos016_S001	00-8mFwgHzo9Fmm8iZNAhSsbM
3.99957	um	Nucleus	0.000	1.000	1751	100001745	100000013	Mock anti-PSF-A546 8C-S-PSF V2.00	0	5. Mock and anti-PSF-A546_Pos016_S001	00-8mFwgHzo9Fmm8iZNAhSsbM
6.23422	um	Nucleus	0.000	1.000	1752	100001746	100000014	Mock anti-PSF-A546 8C-S-PSF V2.00	0	5. Mock and anti-PSF-A546_Pos016_S001	00-8mFwgHzo9Fmm8iZNAhSsbM
4.66368	um	Nucleus	0.000	1.000	1753	100001747	100000015	Mock anti-PSF-A546 8C-S-PSF V2.00	0	5. Mock and anti-PSF-A546_Pos016_S001	00-8mFwgHzo9Fmm8iZNAhSsbM
5.13086	um	Nucleus	0.000	1.000	1754	100001748	100000016	Mock anti-PSF-A546 8C-S-PSF V2.00	0	5. Mock and anti-PSF-A546_Pos016_S001	00-8mFwgHzo9Fmm8iZNAhSsbM
3.57001	um	Nucleus	0.000	1.000	1755	100001749	100000017	Mock anti-PSF-A546 8C-S-PSF V2.00	0	5. Mock and anti-PSF-A546_Pos016_S001	00-8mFwgHzo9Fmm8iZNAhSsbM
5.32478	um	Nucleus	0.000	1.000	1756	100001750	100000018	Mock anti-PSF-A546 8C-S-PSF V2.00	0	5. Mock and anti-PSF-A546_Pos016_S001	00-8mFwgHzo9Fmm8iZNAhSsbM
4.11433	um	Nucleus	0.000	1.000	1757	100001751	100000019	Mock anti-PSF-A546 8C-S-PSF V2.00	0	5. Mock and anti-PSF-A546_Pos016_S001	00-8mFwgHzo9Fmm8iZNAhSsbM
4.74055	um	Nucleus	0.000	1.000	1758	100001752	100000020	Mock anti-PSF-A546 8C-S-PSF V2.00	0	5. Mock and anti-PSF-A546_Pos016_S001	00-8mFwgHzo9Fmm8iZNAhSsbM
4.97086	um	Nucleus	0.000	1.000	1759	100001753	100000021	Mock anti-PSF-A546 8C-S-PSF V2.00	0	5. Mock and anti-PSF-A546_Pos016_S001	00-8mFwgHzo9Fmm8iZNAhSsbM
4.94306	um	Nucleus	0.000	1.000	1760	100001754	100000022	Mock anti-PSF-A546 8C-S-PSF V2.00	0	5. Mock and anti-PSF-A546_Pos016_S001	00-8mFwgHzo9Fmm8iZNAhSsbM
5.19905	um	Nucleus	0.000	1.000	1761	100001755	100000023	Mock anti-PSF-A546 8C-S-PSF V2.00	0	5. Mock and anti-PSF-A546_Pos016_S001	00-8mFwgHzo9Fmm8iZNAhSsbM
5.17983	um	Nucleus	0.000	1.000	1762	100001756	100000024	Mock anti-PSF-A546 8C-S-PSF V2.00	0	5. Mock and anti-PSF-A546_Pos016_S001	00-8mFwgHzo9Fmm8iZNAhSsbM
5.69602	um	Nucleus	0.000	1.000	1763	100001757	100000025	Mock anti-PSF-A546 8C-S-PSF V2.00	0	5. Mock and anti-PSF-A546_Pos016_S001	00-8mFwgHzo9Fmm8iZNAhSsbM
4.5406	um	Nucleus	0.000	1.000	1764	100001758	100000026	Mock anti-PSF-A546 8C-S-PSF V2.00	0	5. Mock and anti-PSF-A546_Pos016_S001	00-8mFwgHzo9Fmm8iZNAhSsbM
4.06002	um	Nucleus	0.000	1.000	1765	100001759	100000027	Mock anti-PSF-A546 8C-S-PSF V2.00	0	5. Mock and anti-PSF-A546_Pos016_S001	00-8mFwgHzo9Fmm8iZNAhSsbM
5.42555	um	Nucleus	0.000	1.000	1766	100001760	100000028	Mock anti-PSF-A546 8C-S-PSF V2.00	0	5. Mock and anti-PSF-A546_Pos016_S001	00-8mFwgHzo9Fmm8iZNAhSsbM
5.33576	um	Nucleus	0.000	1.000	1767	100001761	100000029	Mock anti-PSF-A546 8C-S-PSF V2.00	0	5. Mock and anti-PSF-A546_Pos016_S001	00-8mFwgHzo9Fmm8iZNAhSsbM
4.69124	um	Nucleus	0.000	1.000	1768	100001762	100000030	Mock anti-PSF-A546 8C-S-PSF V2.00	0	5. Mock and anti-PSF-A546_Pos016_S001	00-8mFwgHzo9Fmm8iZNAhSsbM
5.46772	um	Nucleus	0.000	1.000	1769	100001763	100000031	Mock anti-PSF-A546 8C-S-PSF V2.00	0	5. Mock and anti-PSF-A546_Pos016_S001	00-8mFwgHzo9Fmm8iZNAhSsbM
6.30735	um	Nucleus	0.000	1.000	1770	100001764	100000032	Mock anti-PSF-A546 8C-S-PSF V2.00	0	5. Mock and anti-PSF-A546_Pos016_S001	00-8mFwgHzo9Fmm8iZNAhSsbM
5.19488	um	Nucleus	0.000	1.000	1771	100001765	100000033	Mock anti-PSF-A546 8C-S-PSF V2.00	0	5. Mock and anti-PSF-A546_Pos016_S001	00-8mFwgHzo9Fmm8iZNAhSsbM
4.39272	um	Nucleus	0.000	1.000	1772	100001766	100000034	Mock anti-PSF-A546 8C-S-PSF V2.00	0	5. Mock and anti-PSF-A546_Pos016_S001	00-8mFwgHzo9Fmm8iZNAhSsbM
5.14797	um	Nucleus	0.000	1.000	1773	100001767	100000035	Mock anti-PSF-A546 8C-S-PSF V2.00	0	5. Mock and anti-PSF-A546_Pos016_S001	00-8mFwgHzo9Fmm8iZNAhSsbM
4.20289	um	Nucleus	0.000	1.000	1774	100001768	100000036	Mock anti-PSF-A546 8C-S-PSF V2.00	0	5. Mock and anti-PSF-A546_Pos016_S001	00-8mFwgHzo9Fmm8iZNAhSsbM
4.36449	um	Nucleus	0.000	1.000	1775	100001769	100000037	Mock anti-PSF-A546 8C-S-PSF V2.00	0	5. Mock and anti-PSF-A546_Pos016_S001	00-8mFwgHzo9Fmm8iZNAhSsbM
5.58847	um	Nucleus	0.000	1.000	1776	100001770	100000038	Mock anti-PSF-A546 8C-S-PSF V2.00	0	5. Mock and anti-PSF-A546_Pos016_S001	00-8mFwgHzo9Fmm8iZNAhSsbM
4.45875	um	Nucleus	0.000	1.000	1777	100001771	100000039	Mock anti-PSF-A546 8C-S-PSF V2.00	0	5. Mock and anti-PSF-A546_Pos016_S001	00-8mFwgHzo9Fmm8iZNAhSsbM
7.56147	um	Nucleus	0.000	1.000	1778	100001772	100000040	Mock anti-PSF-A546 8C-S-PSF V2.00	0	5. Mock and anti-PSF-A546_Pos016_S001	00-8mFwgHzo9Fmm8iZNAhSsbM
5.41283	um	Nucleus	0.000	1.000	1779	100001773	100000041	Mock anti-PSF-A546 8C-S-PSF V2.00	0	5. Mock and anti-PSF-A546_Pos016_S001	00-8mFwgHzo9Fmm8iZNAhSsbM
5.03328	um	Nucleus	0.000	1.000	1780	100001774	100000042	Mock anti-PSF-A546 8C-S-PSF V2.00	0	5. Mock and anti-PSF-A546_Pos016_S001	00-8mFwgHzo9Fmm8iZNAhSsbM
6.21568	um	Nucleus	0.000	1.000	1781	100001775	100000043	Mock anti-PSF-A546 8C-S-PSF V2.00	0	5. Mock and anti-PSF-A546_Pos016_S001	00-8mFwgHzo9Fmm8iZNAhSsbM
5.8961	um	Nucleus	0.000	1.000	1782	100001776	100000044	Mock anti-PSF-A546 8C-S-PSF V2.00	0	5. Mock and anti-PSF-A546_Pos016_S001	00-8mFwgHzo9Fmm8iZNAhSsbM
6.56912	um	Nucleus	0.000	1.000	1783	100001777	100000045	Mock anti-PSF-A546 8C-S-PSF V2.00	0	5. Mock and anti-PSF-A546_Pos016_S001	00-8mFwgHzo9Fmm8iZNAhSsbM
6.59553	um	Nucleus	0.000	1.000	1784	100001778	100000046	Mock anti-PSF-A546 8C-S-PSF V2.00	0	5. Mock and anti-PSF-A546_Pos016_S001	00-8mFwgHzo9Fmm8iZNAhSsbM
5.66188	um	Nucleus	0.000	1.000	1785	100001779	100000047	Mock anti-PSF-A546 8C-S-PSF V2.00	0	5. Mock and anti-PSF-A546_Pos016_S001	00-8mFwgHzo9Fmm8iZNAhSsbM
5.98346	um	Nucleus	0.000	1.000	1786	100001780	100000048	Mock anti-PSF-A546 8C-S-PSF V2.00	0	5. Mock and anti-PSF-A546_Pos016_S001	00-8mFwgHzo9Fmm8iZNAhSsbM
7.01273	um	Nucleus	0.000	1.000	1787	100001781	100000049	Mock anti-PSF-A546 8C-S-PSF V2.00	0	5. Mock and anti-PSF-A546_Pos016_S001	00-8mFwgHzo9Fmm8iZNAhSsbM
8.35188	um	Nucleus	0.000	1.000	1788	100001782	100000050	Mock anti-PSF-A546 8C-S-PSF V2.00	0	5. Mock and anti-PSF-A546_Pos016_S001	00-8mFwgHzo9Fmm8iZNAhSsbM
5.11263	um	Nucleus	0.000	1.000	1789	100001783	100000051	Mock anti-PSF-A546 8C-S-PSF V2.00	0	5. Mock and anti-PSF-A546_Pos016_S001	00-8mFwgHzo9Fmm8iZNAhSsbM
5.83903	um	Nucleus	0.000	1.000	1790	100001784	100000052	Mock anti-PSF-A546 8C-S-PSF V2.00	0	5. Mock and anti-PSF-A546_Pos016_S001	00-8mFwgHzo9Fmm8iZNAhSsbM
6.4702	um	Nucleus	0.000	1.000	1791	100001785	100000053	Mock anti-PSF-A546 8C-S-PSF V2.00	0	5. Mock and anti-PSF-A546_Pos016_S001	00-8mFwgHzo9Fmm8iZNAhSsbM
5.95814	um	Nucleus	0.000	1.000	1792	100001786	100000054	Mock anti-PSF-A546 8C-S-PSF V2.00	0	5. Mock and anti-PSF-A546_Pos016_S001	00-8mFwgHzo9Fmm8iZNAhSsbM
6.3134	um	Nucleus	0.000	1.000	1793	100001787	100000055	Mock anti-PSF-A546 8C-S-PSF V2.00	0	5. Mock and anti-PSF-A546_Pos016_S001	00-8mFwgHzo9Fmm8iZNAhSsbM
5.83217	um	Nucleus	0.000	1.000	1794	100001788	100000056	Mock anti-PSF-A546 8C-S-PSF V2.00	0	5. Mock and anti-PSF-A546_Pos016_S001	00-8mFwgHzo9Fmm8iZNAhSsbM
5.30171	um	Nucleus	0.000	1.000	1795	100001789	100000057	Mock anti-PSF-A546 8C-S-PSF V2.00	0	5. Mock and anti-PSF-A546_Pos016_S001	00-8mFwgHzo9Fmm8iZNAhSsbM
5.41317	um	Nucleus	0.000	1.000	1796	100001790	100000058	Mock anti-PSF-A546 8C-S-PSF V2.00	0	5. Mock and anti-PSF-A546_Pos016_S001	00-8mFwgHzo9Fmm8iZNAhSsbM
5.78561	um	Nucleus	0.000	1.000	1797	100001791	100000059	Mock anti-PSF-A546 8C-S-PSF V2.00	0	5. Mock and anti-PSF-A546_Pos016_S001	00-8mFwgHzo9Fmm8iZNAhSsbM
3.83903	um	Nucleus	0.000	1.000	1798	100001792	100000060	Mock anti-PSF-A546 8C-S-PSF V2.00	0	5. Mock and anti-PSF-A546_Pos016_S001	00-8mFwgHzo9Fmm8iZNAhSsbM
5.06329	um	Nucleus	0.000	1.000	1799	100001793	100000061	Mock anti-PSF-A546 8C-S-PSF V2.00	0	5. Mock and anti-PSF-A546_Pos016_S001	00-8mFwgHzo9Fmm8iZNAhSsbM
5.09972	um	Nucleus	0.000	1.000	1800	100001794	100000062	Mock anti-PSF-A546 8C-S-PSF V2.00	0	5. Mock and anti-PSF-A546_Pos016_S001	00-8mFwgHzo9Fmm8iZNAhSsbM
4.70313	um	Nucleus	0.000	1.000	1801	100001795	100000063	Mock anti-PSF-A546 8C-S-PSF V2.00	0	5. Mock and anti-PSF-A546_Pos016_S001	00-8mFwgHzo9Fmm8iZNAhSsbM
4.49799	um	Nucleus	0.000	1.000	1802	100001796	100000064	Mock anti-PSF-A546 8C-S-PSF V2.00	0	5. Mock and anti-PSF-A546_Pos016_S001	00-8mFwgHzo9Fmm8iZNAhSsbM
4.52985	um	Nucleus	0.000	1.000	1803	100001797	100000065	Mock anti-PSF-A546 8C-S-PSF V2.00	0	5. Mock and anti-PSF-A546_Pos016_S001	00-8mFwgHzo9Fmm8iZNAhSsbM
5.39044	um	Nucleus	0.000	1.000	1804	100001798	100000066	Mock anti-PSF-A546 8C-S-PSF V2.00	0	5. Mock and anti-PSF-A546_Pos016_S001	00-8mFwgHzo9Fmm8iZNAhSsbM
5.00826	um	Nucleus	0.000	1.000	1805	100001799	100000067	Mock anti-PSF-A546 8C-S-PSF V2.00	0	5. Mock and anti-PSF-A546_Pos016_S001	00-8mFwgHzo9Fmm8iZNAhSsbM
4.69392	um	Nucleus	0.000	1.000	1806	100001800	100000068	Mock anti-PSF-A546 8C-S-PSF V2.00	0	5. Mock and anti-PSF-A546_Pos016_S001	00-8mFwgHzo9Fmm8iZNAhSsbM
5.98913	um	Nucleus	0.000	1.000	1807	100001801	100000069	Mock anti-PSF-A546 8C-S-PSF V2.00	0	5. Mock and anti-PSF-A546_Pos016_S001	00-8mFwgHzo9Fmm8iZNAhSsbM
4.63662	um	Nucleus	0.000	1.000	1808	100001802	100000070	Mock anti-PSF-A546 8C-S-PSF V2.00	0	5. Mock and anti-PSF-A546_Pos016_S001	00-8mFwgHzo9Fmm8iZNAhSsbM
5.04277	um	Nucleus	0.000	1.000	1809	100001803	100000071	Mock anti-PSF-A546 8C-S-PSF V2.00	0	5. Mock and anti-PSF-A546_Pos016_S001	00-8mFwgHzo9Fmm8iZNAhSsbM
5.78153	um	Nucleus	0.000	1.000	1810	100001804	100000072	Mock anti-PSF-A546 8C-S-PSF V2.00	0	5. Mock and anti-PSF-A546_Pos016_S001	00-8mFwgHzo9Fmm8iZNAhSsbM
4.59869	um	Nucleus	0.000	1.000	1811	100001805	100000073	Mock anti-PSF-A546 8C-S-PSF V2.00	0	5. Mock and anti-PSF-A546_Pos016_S001	00-8mFwgHzo9Fmm8iZNAhSsbM
4.13132	um	Nucleus	0.000	1.000	1812	100001806	100000074	Mock anti-PSF-A546 8C-S-PSF V2.00	0	5. Mock and anti-PSF-A546_Pos016_S001	00-8mFwgHzo9Fmm8iZNAhSsbM
5.00097	um	Nucleus	0.000	1.000	1813	100001807	100000075	Mock anti-PSF-A546 8C-S-PSF V2.00	0	5. Mock and anti-PSF-A546_Pos016_S001	00-8mFwgHzo9Fmm8iZNAhSsbM
4.33916	um	Nucleus	0.000	1.000	1814	100001808	100000076	Mock anti-PSF-A546 8C-S-PSF V2.00	0	5. Mock and anti-PSF-A546_Pos016_S001	00-8mFwgHzo9Fmm8iZNAhSsbM
5.8786	um	Nucleus	0.000	1.000	1815	100001809	100000077	Mock anti-PSF-A546 8C-S-PSF V2.00	0	5. Mock and anti-PSF-A546_Pos016_S001	00-8mFwgHzo9Fmm8iZNAhSsbM
7.30323	um	Nucleus	0.000	1.000	1816	100001810	100000078	Mock anti-PSF-A546 8C-S-PSF V2.00	0	5. Mock and anti-PSF-A546_Pos016_S001	00-8mFwgHzo9Fmm8iZNAhSsbM
5.31853	um	Nucleus	0.000	1.000	1817	100001811	100000079	Mock anti-PSF-A546 8C-S-PSF V2.00	0	5. Mock and anti-PSF-A546_Pos016_S001	00-8mFwgHzo9Fmm8iZNAhSsbM
4.55996	um	Nucleus	0.000	1.000	1818	100001812	100000080	Mock anti-PSF-A546 8C-S-PSF V2.00	0	5. Mock and anti-PSF-A546_Pos016_S001	00-8mFwgHzo9Fmm8iZNAhSsbM
4.20078	um	Nucleus	0.000	1.000	1819	100001813	100000081	Mock anti-PSF-A546 8C-S-PSF V2.00	0	5. Mock and anti-PSF-A546_Pos016_S001	00-8mFwgHzo9Fmm8iZNAhSsbM
3.94835	um	Nucleus	0.000	1.000	1820	100001814	100000082	Mock anti-PSF-A546 8C-S-PSF V2.00	0	5. Mock and anti-PSF-A546_Pos016_S001	00-8mFwgHzo9Fmm8iZNAhSsbM
3.72577	um	Nucleus	0.000	1.000	1821	100001815	100000083	Mock anti-PSF-A546 8C-S-PSF V2.00	0	5. Mock and anti-PSF-A546_Pos016_S001	00-8mFwgHzo9Fmm8iZNAhSsbM
6.13909	um	Nucleus	0.000	1.000	1822	100001816	100000084	Mock anti-PSF-A546 8C-S-PSF V2.00	0	5. Mock and anti-PSF-A546_Pos016_S001	00-8mFwgHzo9Fmm8iZNAhSsbM
4.10092	um	Nucleus	0.000	1.000	1823	100001817	100000085	Mock anti-PSF-A546 8C-S-PSF V2.00	0	5. Mock and anti-PSF-A546_Pos016_S001	00-8mFwgHzo9Fmm8iZNAhSsbM
5.76221	um	Nucleus	0.000	1.000	1824	100001818	100000086	Mock anti-PSF-A546 8C-S-PSF V2.00	0	5. Mock and anti-PSF-A546_Pos016_S001	00-8mFwgHzo9Fmm8iZNAhSsbM
4.27333	um	Nucleus	0.000	1.000	1825	100001819	100000087	Mock anti-PSF-A546 8C-S-PSF V2.00	0	5. Mock and anti-PSF-A546_Pos016_S001	00-8mFwgHzo9Fmm8iZNAhSsbM
5.11458	um	Nucleus	0.000	1.000	1826	100001820	100000088	Mock anti-PSF-A546 8C-S-PSF V2.00	0	5. Mock and anti-PSF-A546_Pos016_S001	00-8mFwgHzo9Fmm8iZNAhSsbM
5.28885	um	Nucleus	0.000	1.000	1827	100001821	100000089	Mock anti-PSF-A546 8C-S-PSF V2.00	0	5. Mock and anti-PSF-A546_Pos016_S001	00-8mFwgHzo9Fmm8iZNAhSsbM
4.96578	um	Nucleus	0.000	1.000	1828	100001822	100000090	Mock anti-PSF-A546 8C-S-PSF V2.00	0	5. Mock and anti-PSF-A546_Pos016_S001	00-8mFwgHzo9Fmm8iZNAhSsbM
6.43475	um	Nucleus	0.000	1.000	1829	100001823	100000091	Mock anti-PSF-A546 8C-S-PSF V2.00	0	5. Mock and anti-PSF-A546_Pos016_S001	00-8mFwgHzo9Fmm8iZNAhSsbM
4.5837	um	Nucleus	0.000	1.000	1830	100001824	100000092	Mock anti-PSF-A546 8C-S-PSF V2.00	0	5. Mock and anti-PSF-A546_Pos016_S001	00-8mFwgHzo9Fmm8iZNAhSsbM
4.45793	um	Nucleus	0.000	1.000	1831	100001825	100000093	Mock anti-PSF-A546 8C-S-PSF V2.00	0	5. Mock and anti-PSF-A546_Pos016_S001	00-8mFwgHzo9Fmm8iZNAhSsbM
5.64824	um	Nucleus	0.000	1.000	1832	100001826	100000094	Mock anti-PSF-A546 8C-S-PSF V2.00	0	5. Mock and anti-PSF-A546_Pos016_S001	00-8mFwgHzo9Fmm8iZNAhSsbM
4.44833	um	Nucleus	0.000	1.000	1833	100001827	100000095	Mock anti-PSF-A546 8C-S-PSF V2.00	0	5. Mock and anti-PSF-A546_Pos016_S001	00-8mFwgHzo9Fmm8iZNAhSsbM
4.21694	um	Nucleus	0.000	1.000	1834	100001828	100000096	Mock anti-PSF-A546 8C-S-PSF V2.00	0	5. Mock and anti-PSF-A546_Pos016_S001	00-8mFwgHzo9Fmm8iZNAhSsbM
4.62583	um	Nucleus	0.000	1.000	1835	100001829	100000097	Mock anti-PSF-A546 8C-S-PSF V2.00	0	5. Mock and anti-PSF-A546_Pos016_S001	00-8mFwgHzo9Fmm8iZNAhSsbM
5.24495	um	Nucleus	0.000	1.000	1836	100001830	100000098	Mock anti-PSF-A546 8C-S-PSF V2.00	0	5. Mock and anti-PSF-A546_Pos016_S001	00-8mFwgHzo9Fmm8iZNAhSsbM
4.31726	um	Nucleus	0.000	1.000	1837	100001831	100000099	Mock anti-PSF-A546 8C-S-PSF V2.00	0	5. Mock and anti-PSF-A546_Pos016_S001	00-8mFwgHzo9Fmm8iZNAhSsbM
4.16373	um	Nucleus	0.000	1.000	1838	100001832	100000100	Mock anti-PSF-A546 8C-S-PSF V2.00	0	5. Mock and anti-PSF-A546_Pos016_S001	00-8mFwgHzo9Fmm8iZNAhSsbM
5.03355	um	Nucleus	0.000	1.000	1839	100001833	100000101	Mock anti-PSF-A546 8C-S-PSF V2.00	0	5. Mock and anti-PSF-A546_Pos016_S001	00-8mFwgHzo9Fmm8iZNAhSsbM
4.65719	um	Nucleus	0.000	1.000	1840	100001834	100000102	Mock anti-PSF-A546 8C-S-PSF V2.00	0	5. Mock and anti-PSF-A546_Pos016_S001	00-8mFwgHzo9Fmm8iZNAhSsbM
4.67812	um	Nucleus	0.000	1.000	1841	100001835	100000103	Mock anti-PSF-A546 8C-S-PSF V2.00	0	5. Mock and anti-PSF-A546_Pos016_S001	00-8mFwgHzo9Fmm8iZNAhSsbM
3.93893	um	Nucleus	0.000	1.000	1842	100001836	100000104	Mock anti-PSF-A546 8C-S-PSF V2.00	0	5. Mock and anti-PSF-A546_Pos016_S001	00-8mFwgHzo9Fmm8iZNAhSsbM
4.73986	um	Nucleus	0.000	1.000	1843	100001837	100000105	Mock anti-PSF-A546 8C-S-PSF V2.00	0	5. Mock and anti-PSF-A546_Pos016_S001	00-8mFwgHzo9Fmm8iZNAhSsbM
7.76149	um	Nucleus	0.000	1.000	1844	100001838	100000106	Mock anti-PSF-A546 8C-S-PSF V2.00	0	5. Mock and anti-PSF-A546_Pos016_S001	00-8mFwgHzo9Fmm8iZNAhSsbM
6.5564	um	Nucleus	0.000	1.000	1845	100001839	100000107	Mock anti-PSF-A546 8C-S-PSF V2.00	0	5. Mock and anti-PSF-A546_Pos016_S001	00-8mFwgHzo9Fmm8iZNAhSsbM
5.52444	um	Nucleus	0.000	1.000	1846	100001840	100000108	Mock anti-PSF-A546 8C-S-PSF V2.00	0	5. Mock and anti-PSF-A546_Pos016_S001	00-8mFwgHzo9Fmm8iZNAhSsbM
4.55291	um	Nucleus	0.000	1.000	1847	100001841	100000109	Mock anti-PSF-A546 8C-S-PSF V2.00	0	5. Mock and anti-PSF-A546_Pos016_S001	00-8mFwgHzo9Fmm8iZNAhSsbM
4.76383	um	Nucleus	0.000	1.000	1848	100001842	100000110	Mock anti-PSF-A546 8C-S-PSF V2.00	0	5. Mock and anti-PSF-A546_Pos016_S001	00-8mFwgHzo9Fmm8iZNAhSsbM
5.15937	um	Nucleus	0.000	1.000	1849	100001843	100000111	Mock anti-PSF-A546 8C-S-PSF V2.00	0	5. Mock and anti-PSF-A546_Pos016_S001	00-8mFwgHzo9Fmm8iZNAhSsbM
6.59611	um	Nucleus	0.000	1.000	1850	100001844	100000112	Mock anti-PSF-A546 8C-S-PSF V2.00	0	5. Mock and anti-PSF-A546_Pos016_S001	00-8mFwgHzo9Fmm8iZNAhSsbM
6.36676	um	Nucleus	0.000	1.000	1851	100001845	100000113	Mock anti-PSF-A546 8C-S-PSF V2.00	0	5. Mock and anti-PSF-A546_Pos016_S001	00-8mFwgHzo9Fmm8iZNAhSsbM
4.28792	um	Nucleus	0.000	1.000	1852	100001846	100000114	Mock anti-PSF-A546 8C-S-PSF V2.00	0	5. Mock and anti-PSF-A546_Pos016_S001	00-8mFwgHzo9Fmm8iZNAhSsbM
4.6907	um	Nucleus	0.000	1.000	1853	100001847	100000115	Mock anti-PSF-A546 8C-S-PSF V2.00	0	5. Mock and anti-PSF-A546_Pos016_S001	00-8mFwgHzo9Fmm8iZNAhSsbM
6.25163	um	Nucleus	0.000	1.000	1854	100001848	100000116	Mock anti-PSF-A546 8C-S-PSF V2.00	0	5. Mock and anti-PSF-A546_Pos016_S001	00-8mFwgHzo9Fmm8iZNAhSsbM
4.64178	um	Nucleus	0.000	1.000	1855	100001849	100000117	Mock anti-PSF-A546 8C-S-PSF V2.00	0	5. Mock and anti-PSF-A546_Pos016_S001	00-8mFwgHzo9Fmm8iZNAhSsbM
5.83439	um	Nucleus	0.000	1.000	1856	100001850	100000118	Mock anti-PSF-A546 8C-S-PSF V2.00	0	5. Mock and anti-PSF-A546_Pos016_S001	00-8mFwgHzo9Fmm8iZNAhSsbM
4.51167	um	Nucleus	0.000	1.000	1857	100001851	100000119	Mock anti-PSF-A546 8C-S-PSF V2.00	0	5. Mock and anti-PSF-A546_Pos016_S001	00-8mFwgHzo9Fmm8iZNAhSsbM
5.98273	um	Nucleus	0.000	1.000	1858	100001852	100000120	Mock anti-PSF-A546 8C-S-PSF V2.00	0	5. Mock and anti-PSF-A546_Pos016_S001	00-8mFwgHzo9Fmm8iZNAhSsbM
6.5508	um	Nucleus	0.000	1.000	1859	100001853	100000121	Mock anti-PSF-A546 8C-S-PSF V2.00	0	5. Mock and anti-PSF-A546_Pos016_S001	00-8mFwgHzo9Fmm8iZNAhSsbM
4.48724	um	Nucleus	0.000	1.000	1860	100001854	100000122	Mock anti-PSF-A546 8C-S-PSF V2.00	0	5. Mock and anti-PSF-A546_Pos016_S001	00-8mFwgHzo9Fmm8iZNAhSsbM
5.13135	um	Nucleus	0.000	1.000	1861	100001855	100000123	Mock anti-PSF-A546 8C-S-PSF V2.00	0	5. Mock and anti-PSF-A546_Pos016_S001	00-8mFwgHzo9Fmm8iZNAhSsbM
5.80272	um	Nucleus	0.000	1.000	1862	100001856	100000124	Mock anti-PSF-A546 8C-S-PSF V2.00	0	5. Mock and anti-PSF-A546_Pos016_S001	00-8mFwgHzo9Fmm8iZNAhSsbM
5.51761	um	Nucleus	0.000	1.000	1863	100001857	100000125	Mock anti-PSF-A546 8C-S-PSF V2.00	0	5. Mock and anti-PSF-A546_Pos016_S001	00-8mFwgHzo9Fmm8iZNAhSsbM
5.37012	um	Nucleus	0.000	1.000	1864	100001858	100000126	Mock anti-PSF-A546 8C-S-PSF V2.00	0	5. Mock and anti-PSF-A546_Pos016_S001	00-8mFwgHzo9Fmm8iZNAhSsbM
5.06939	um	Nucleus	0.000	1.000	1865	100001859	100000127	Mock anti-PSF-A546 8C-S-PSF V2.00	0	5. Mock and anti-PSF-A546_Pos016_S001	00-8mFwgHzo9Fmm8iZNAhSsbM
5.50647	um	Nucleus	0.000	1.000	1866	100001860	100000128	Mock anti-PSF-A546 8C-S-PSF V2.00	0	5. Mock and anti-PSF-A546_Pos016_S001	00-8mFwgHzo9Fmm8iZNAhSsbM
4.67573	um	Nucleus	0.000	1.000	1867	100001861	100000129	Mock anti-PSF-A546 8C-S-PSF V2.00	0	5. Mock and anti-PSF-A546_Pos016_S001	00-8mFwgHzo9Fmm8iZNAhSsbM
5.29575	um	Nucleus	0.000	1.000	1868	100001862	100000130	Mock anti-PSF-A546 8C-S-PSF V2.00	0	5. Mock and anti-PSF-A546_Pos016_S001	00-8mFwgHzo9Fmm8iZNAhSsbM
3.8841	um	Nucleus	0.000	1.000	1869	100001863	100000131	Mock anti-PSF-A546 8C-S-PSF V2.00	0	5. Mock and anti-PSF-A546_Pos016_S001	00-8mFwgHzo9Fmm8iZNAhSsbM
7.44446	um	Nucleus	0.000	1.000	1870	100001864	100000132	Mock anti-PSF-A546 8C-S-PSF V2.00	0	5. Mock and anti-PSF-A546_Pos016_S001	00-8mFwgHzo9Fmm8iZNAhSsbM
5.09865	um	Nucleus	0.000	1.000	1871	100001865	100000133	Mock anti-PSF-A546 8C-S-PSF V2.00	0	5. Mock and anti-PSF-A546_Pos016_S001	00-8mFwgHzo9Fmm8iZNAhSsbM
5.20319	um	Nucleus	0.000	1.000	1872	100001866	100000134	Mock anti-PSF-A546 8C-S-PSF V2.00	0	5. Mock and anti-PSF-A546_Pos016_S001	00-8mFwgHzo9Fmm8iZNAhSsbM
4.48374	um	Nucleus	0.000	1.000	1873	100001867	100000135	Mock anti-PSF-A546 8C-S-PSF V2.00	0	5. Mock and anti-PSF-A546_Pos016_S001	00-8mFwgHzo9Fmm8iZNAhSsbM
4.51195	um	Nucleus	0.000	1.000	1874	100001868	100000136	Mock anti-PSF-A546 8C-S-PSF V2.00	0	5. Mock and anti-PSF-A546_Pos016_S001	00-8mFwgHzo9Fmm8iZNAhSsbM
10.3082	um	Nucleus	0.000	1.000	1875	100001869	100000137	Mock anti-PSF-A546 8C-S-PSF V2.00	0	5. Mock and anti-PSF-A546_Pos016_S001	00-8mFwgHzo9Fmm8iZNAhSsbM
6.41634	um	Nucleus	0.000	1.000	1876	100001870	100000138	Mock anti-PSF-A546 8C-S-PSF V2.00	0	5. Mock and anti-PSF-A546_Pos016_S001	00-8mFwgHzo9Fmm8iZNAhSsbM
4.6887	um	Nucleus	0.000	1.000	1877	100001871	100000139	Mock anti-PSF-A546 8C-S-PSF V2.00	0	5. Mock and anti-PSF-A546_Pos016_S001	00-8mFwgHzo9Fmm8iZNAhSsbM
5.41734	um	Nucleus	0.000	1.000	1878	100001872	100000140	Mock anti-PSF-A546 8C-S-PSF V2.00	0	5. Mock and anti-PSF-A546_Pos016_S001	00-8mFwgHzo9Fmm8iZNAhSsbM
6.12907	um	Nucleus	0.000	1.000	1879	100001873	100000141	Mock anti-PSF-A546 8C-S-PSF V2.00	0	5. Mock and anti-PSF-A546_Pos016_S001	00-8mFwgHzo9Fmm8iZNAhSsbM
6.89363	um	Nucleus	0.000	1.000	1880	100001874	100000142	Mock anti-PSF-A546 8C-S-PSF V2.00	0	5. Mock and anti-PSF-A546_Pos016_S001	00-8mFwgHzo9Fmm8iZNAhSsbM
5.08372	um	Nucleus	0.000	1.000	1881	100001875	100000143	Mock anti-PSF-A546 8C-S-PSF V2.00	0	5. Mock and anti-PSF-A546_Pos016_S001	00-8mFwgHzo9Fmm8iZNAhSsbM
4.72277	um	Nucleus	0.000	1.000	1882	100001876	100000144	Mock anti-PSF-A546 8C-S-PSF V2.00	0	5. Mock and anti-PSF-A546_Pos016_S001	00-8mFwgHzo9Fmm8iZNAhSsbM
5.95888	um	Nucleus	0.000	1.000	1883	100001877	100000145	Mock anti-PSF-A546 8C-S-PSF V2.00	0	5. Mock and anti-PSF-A546_Pos016_S001	00-8mFwgHzo9Fmm8iZNAhSsbM
6.29529	um	Nucleus	0.000	1.000	1884	100001878	100000146	Mock anti-PSF-A546 8C-S-PSF V2.00	0	5. Mock and anti-PSF-A546_Pos016_S001	00-8mFwgHzo9Fmm8iZNAhSsbM
5.01942	um	Nucleus	0.000	1.000	1885	100001879	100000147	Mock anti-PSF-A546 8C-S-PSF V2.00	0	5. Mock and anti-PSF-A546_Pos016_S001	00-8mFwgHzo9Fmm8iZNAhSsbM
3.9274	um	Nucleus	0.000	1.000	1886	100001880	100000148	Mock anti-PSF-A546 8C-S-PSF V2.00	0	5. Mock and anti-PSF-A546_Pos016_S001	00-8mFwgHzo9Fmm8iZNAhSsbM
4.14518	um	Nucleus	0.000	1.000	1887	100001881	100000149	Mock anti-PSF-A546 8C-S-PSF V2.00	0	5. Mock and anti-PSF-A546_Pos016_S001	00-8mFwgHzo9Fmm8iZNAhSsbM
6.80319	um	Nucleus	0.000	1.000	1888	100001882	100000150	Mock anti-PSF-A546 8C-S-PSF V2.00	0	5. Mock and anti-PSF-A546_Pos016_S001	00-8mFwgHzo9Fmm8iZNAhSsbM
5.30857	um	Nucleus	0.000	1.000	1889	100001883	100000151	Mock anti-PSF-A546 8C-S-PSF V2.00	0	5. Mock and anti-PSF-A546_Pos016_S001	00-8mFwgHzo9Fmm8iZNAhSsbM
7.07021	um	Nucleus	0.000	1.000	1890	100001884	100000152	Mock anti-PSF-A546 8C-S-PSF V2.00	0	5. Mock and anti-PSF-A546_Pos016_S001	00-8mFwgHzo9Fmm8iZNAhSsbM
4.33536	um	Nucleus	0.000	1.000	1891	100001885	100000153	Mock anti-PSF-A546 8C-S-PSF V2.00	0	5. Mock and anti-PSF-A546_Pos016_S001	00-8mFwgHzo9Fmm8iZNAhSsbM
5.13166	um	Nucleus	0.000	1.000	1892	100001886	100000154	Mock anti-PSF-A546 8C-S-PSF V2.00	0	5. Mock and anti-PSF-A546_Pos016_S001	00-8mFwgHzo9Fmm8iZNAhSsbM
3.20786	um	Nucleus	0.000	1.000	1893	100001887	100000155	Mock anti-PSF-A546 8C-S-PSF V2.00	0	5. Mock and anti-PSF-A546_Pos016_S001	00-8mFwgHzo9Fmm8iZNAhSsbM
4.15824	um	Nucleus	0.000	1.000	1894	100001888	100000000	Mock anti-PSF-A546 8C-S-PSF V2.00	0	5. Mock and anti-PSF-A546_Pos017_S001	00-EcThKaksEw3aSw6Jbk27GF
4.99031	um	Nucleus	0.000	1.000	1895	100001889	100000001	Mock anti-PSF-A546 8C-S-PSF V2.00	0	5. Mock and anti-PSF-A546_Pos017_S001	00-EcThKaksEw3aSw6Jbk27GF
4.36633	um	Nucleus	0.000	1.000	1896	100001890	100000002	Mock anti-PSF-A546 8C-S-PSF V2.00	0	5. Mock and anti-PSF-A546_Pos017_S001	00-EcThKaksEw3aSw6Jbk27GF
5.01317	um	Nucleus	0.000	1.000	1897	100001891	100000003	Mock anti-PSF-A546 8C-S-PSF V2.00	0	5. Mock and anti-PSF-A546_Pos017_S001	00-EcThKaksEw3aSw6Jbk27GF
5.46533	um	Nucleus	0.000	1.000	1898	100001892	100000004	Mock anti-PSF-A546 8C-S-PSF V2.00	0	5. Mock and anti-PSF-A546_Pos017_S001	00-EcThKaksEw3aSw6Jbk27GF
4.46632	um	Nucleus	0.000	1.000	1899	100001893	100000005	Mock anti-PSF-A546 8C-S-PSF V2.00	0	5. Mock and anti-PSF-A546_Pos017_S001	00-EcThKaksEw3aSw6Jbk27GF
6.31615	um	Nucleus	0.000	1.000	1900	100001894	100000006	Mock anti-PSF-A546 8C-S-PSF V2.00	0	5. Mock and anti-PSF-A546_Pos017_S001	00-EcThKaksEw3aSw6Jbk27GF
4.16876	um	Nucleus	0.000	1.000	1901	100001895	100000007	Mock anti-PSF-A546 8C-S-PSF V2.00	0	5. Mock and anti-PSF-A546_Pos017_S001	00-EcThKaksEw3aSw6Jbk27GF
5.10306	um	Nucleus	0.000	1.000	1902	100001896	100000008	Mock anti-PSF-A546 8C-S-PSF V2.00	0	5. Mock and anti-PSF-A546_Pos017_S001	00-EcThKaksEw3aSw6Jbk27GF
6.16341	um	Nucleus	0.000	1.000	1903	100001897	100000009	Mock anti-PSF-A546 8C-S-PSF V2.00	0	5. Mock and anti-PSF-A546_Pos017_S001	00-EcThKaksEw3aSw6Jbk27GF
4.90716	um	Nucleus	0.000	1.000	1904	100001898	100000010	Mock anti-PSF-A546 8C-S-PSF V2.00	0	5. Mock and anti-PSF-A546_Pos017_S001	00-EcThKaksEw3aSw6Jbk27GF
5.16109	um	Nucleus	0.000	1.000	1905	100001899	100000011	Mock anti-PSF-A546 8C-S-PSF V2.00	0	5. Mock and anti-PSF-A546_Pos017_S001	00-EcThKaksEw3aSw6Jbk27GF
6.04321	um	Nucleus	0.000	1.000	1906	100001900	100000012	Mock anti-PSF-A546 8C-S-PSF V2.00	0	5. Mock and anti-PSF-A546_Pos017_S001	00-EcThKaksEw3aSw6Jbk27GF
4.47564	um	Nucleus	0.000	1.000	1907	100001901	100000013	Mock anti-PSF-A546 8C-S-PSF V2.00	0	5. Mock and anti-PSF-A546_Pos017_S001	00-EcThKaksEw3aSw6Jbk27GF
4.59608	um	Nucleus	0.000	1.000	1908	100001902	100000014	Mock anti-PSF-A546 8C-S-PSF V2.00	0	5. Mock and anti-PSF-A546_Pos017_S001	00-EcThKaksEw3aSw6Jbk27GF
5.43655	um	Nucleus	0.000	1.000	1909	100001903	100000015	Mock anti-PSF-A546 8C-S-PSF V2.00	0	5. Mock and anti-PSF-A546_Pos017_S001	00-EcThKaksEw3aSw6Jbk27GF
4.76119	um	Nucleus	0.000	1.000	1910	100001904	100000016	Mock anti-PSF-A546 8C-S-PSF V2.00	0	5. Mock and anti-PSF-A546_Pos017_S001	00-EcThKaksEw3aSw6Jbk27GF
4.77985	um	Nucleus	0.000	1.000	1911	100001905	100000017	Mock anti-PSF-A546 8C-S-PSF V2.00	0	5. Mock and anti-PSF-A546_Pos017_S001	00-EcThKaksEw3aSw6Jbk27GF
5.35831	um	Nucleus	0.000	1.000	1912	100001906	100000018	Mock anti-PSF-A546 8C-S-PSF V2.00	0	5. Mock and anti-PSF-A546_Pos017_S001	00-EcThKaksEw3aSw6Jbk27GF
8.58893	um	Nucleus	0.000	1.000	1913	100001907	100000019	Mock anti-PSF-A546 8C-S-PSF V2.00	0	5. Mock and anti-PSF-A546_Pos017_S001	00-EcThKaksEw3aSw6Jbk27GF
4.75274	um	Nucleus	0.000	1.000	1914	100001908	100000020	Mock anti-PSF-A546 8C-S-PSF V2.00	0	5. Mock and anti-PSF-A546_Pos017_S001	00-EcThKaksEw3aSw6Jbk27GF
4.9113	um	Nucleus	0.000	1.000	1915	100001909	100000021	Mock anti-PSF-A546 8C-S-PSF V2.00	0	5. Mock and anti-PSF-A546_Pos017_S001	00-EcThKaksEw3aSw6Jbk27GF
6.17056	um	Nucleus	0.000	1.000	1916	100001910	100000022	Mock anti-PSF-A546 8C-S-PSF V2.00	0	5. Mock and anti-PSF-A546_Pos017_S001	00-EcThKaksEw3aSw6Jbk27GF
5.29742	um	Nucleus	0.000	1.000	1917	100001911	100000023	Mock anti-PSF-A546 8C-S-PSF V2.00	0	5. Mock and anti-PSF-A546_Pos017_S001	00-EcThKaksEw3aSw6Jbk27GF
6.79797	um	Nucleus	0.000	1.000	1918	100001912	100000024	Mock anti-PSF-A546 8C-S-PSF V2.00	0	5. Mock and anti-PSF-A546_Pos017_S001	00-EcThKaksEw3aSw6Jbk27GF
5.31617	um	Nucleus	0.000	1.000	1919	100001913	100000025	Mock anti-PSF-A546 8C-S-PSF V2.00	0	5. Mock and anti-PSF-A546_Pos017_S001	00-EcThKaksEw3aSw6Jbk27GF
4.76562	um	Nucleus	0.000	1.000	1920	100001914	100000026	Mock anti-PSF-A546 8C-S-PSF V2.00	0	5. Mock and anti-PSF-A546_Pos017_S001	00-EcThKaksEw3aSw6Jbk27GF
5.76439	um	Nucleus	0.000	1.000	1921	100001915	100000027	Mock anti-PSF-A546 8C-S-PSF V2.00	0	5. Mock and anti-PSF-A546_Pos017_S001	00-EcThKaksEw3aSw6Jbk27GF
5.28433	um	Nucleus	0.000	1.000	1922	100001916	100000028	Mock anti-PSF-A546 8C-S-PSF V2.00	0	5. Mock and anti-PSF-A546_Pos017_S001	00-EcThKaksEw3aSw6Jbk27GF
4.72939	um	Nucleus	0.000	1.000	1923	100001917	100000029	Mock anti-PSF-A546 8C-S-PSF V2.00	0	5. Mock and anti-PSF-A546_Pos017_S001	00-EcThKaksEw3aSw6Jbk27GF
4.35908	um	Nucleus	0.000	1.000	1924	100001918	100000030	Mock anti-PSF-A546 8C-S-PSF V2.00	0	5. Mock and anti-PSF-A546_Pos017_S001	00-EcThKaksEw3aSw6Jbk27GF
4.28538	um	Nucleus	0.000	1.000	1925	100001919	100000031	Mock anti-PSF-A546 8C-S-PSF V2.00	0	5. Mock and anti-PSF-A546_Pos017_S001	00-EcThKaksEw3aSw6Jbk27GF
4.67454	um	Nucleus	0.000	1.000	1926	100001920	100000032	Mock anti-PSF-A546 8C-S-PSF V2.00	0	5. Mock and anti-PSF-A546_Pos017_S001	00-EcThKaksEw3aSw6Jbk27GF
5.7291	um	Nucleus	0.000	1.000	1927	100001921	100000033	Mock anti-PSF-A546 8C-S-PSF V2.00	0	5. Mock and anti-PSF-A546_Pos017_S001	00-EcThKaksEw3aSw6Jbk27GF
5.09366	um	Nucleus	0.000	1.000	1928	100001922	100000034	Mock anti-PSF-A546 8C-S-PSF V2.00	0	5. Mock and anti-PSF-A546_Pos017_S001	00-EcThKaksEw3aSw6Jbk27GF
4.95688	um	Nucleus	0.000	1.000	1929	100001923	100000035	Mock anti-PSF-A546 8C-S-PSF V2.00	0	5. Mock and anti-PSF-A546_Pos017_S001	00-EcThKaksEw3aSw6Jbk27GF
5.01682	um	Nucleus	0.000	1.000	1930	100001924	100000036	Mock anti-PSF-A546 8C-S-PSF V2.00	0	5. Mock and anti-PSF-A546_Pos017_S001	00-EcThKaksEw3aSw6Jbk27GF
4.62937	um	Nucleus	0.000	1.000	1931	100001925	100000037	Mock anti-PSF-A546 8C-S-PSF V2.00	0	5. Mock and anti-PSF-A546_Pos017_S001	00-EcThKaksEw3aSw6Jbk27GF
5.97533	um	Nucleus	0.000	1.000	1932	100001926	100000038	Mock anti-PSF-A546 8C-S-PSF V2.00	0	5. Mock and anti-PSF-A546_Pos017_S001	00-EcThKaksEw3aSw6Jbk27GF
5.10628	um	Nucleus	0.000	1.000	1933	100001927	100000039	Mock anti-PSF-A546 8C-S-PSF V2.00	0	5. Mock and anti-PSF-A546_Pos017_S001	00-EcThKaksEw3aSw6Jbk27GF
5.23325	um	Nucleus	0.000	1.000	1934	100001928	100000040	Mock anti-PSF-A546 8C-S-PSF V2.00	0	5. Mock and anti-PSF-A546_Pos017_S001	00-EcThKaksEw3aSw6Jbk27GF
4.57309	um	Nucleus	0.000	1.000	1935	100001929	100000041	Mock anti-PSF-A546 8C-S-PSF V2.00	0	5. Mock and anti-PSF-A546_Pos017_S001	00-EcThKaksEw3aSw6Jbk27GF
5.63855	um	Nucleus	0.000	1.000	1936	100001930	100000042	Mock anti-PSF-A546 8C-S-PSF V2.00	0	5. Mock and anti-PSF-A546_Pos017_S001	00-EcThKaksEw3aSw6Jbk27GF
4.89969	um	Nucleus	0.000	1.000	1937	100001931	100000043	Mock anti-PSF-A546 8C-S-PSF V2.00	0	5. Mock and anti-PSF-A546_Pos017_S001	00-EcThKaksEw3aSw6Jbk27GF
5.20408	um	Nucleus	0.000	1.000	1938	100001932	100000044	Mock anti-PSF-A546 8C-S-PSF V2.00	0	5. Mock and anti-PSF-A546_Pos017_S001	00-EcThKaksEw3aSw6Jbk27GF
7.25842	um	Nucleus	0.000	1.000	1939	100001933	100000045	Mock anti-PSF-A546 8C-S-PSF V2.00	0	5. Mock and anti-PSF-A546_Pos017_S001	00-EcThKaksEw3aSw6Jbk27GF
7.61346	um	Nucleus	0.000	1.000	1940	100001934	100000046	Mock anti-PSF-A546 8C-S-PSF V2.00	0	5. Mock and anti-PSF-A546_Pos017_S001	00-EcThKaksEw3aSw6Jbk27GF
5.46578	um	Nucleus	0.000	1.000	1941	100001935	100000047	Mock anti-PSF-A546 8C-S-PSF V2.00	0	5. Mock and anti-PSF-A546_Pos017_S001	00-EcThKaksEw3aSw6Jbk27GF
4.6511	um	Nucleus	0.000	1.000	1942	100001936	100000048	Mock anti-PSF-A546 8C-S-PSF V2.00	0	5. Mock and anti-PSF-A546_Pos017_S001	00-EcThKaksEw3aSw6Jbk27GF
5.71097	um	Nucleus	0.000	1.000	1943	100001937	100000049	Mock anti-PSF-A546 8C-S-PSF V2.00	0	5. Mock and anti-PSF-A546_Pos017_S001	00-EcThKaksEw3aSw6Jbk27GF
5.10721	um	Nucleus	0.000	1.000	1944	100001938	100000050	Mock anti-PSF-A546 8C-S-PSF V2.00	0	5. Mock and anti-PSF-A546_Pos017_S001	00-EcThKaksEw3aSw6Jbk27GF
5.89893	um	Nucleus	0.000	1.000	1945	100001939	100000051	Mock anti-PSF-A546 8C-S-PSF V2.00	0	5. Mock and anti-PSF-A546_Pos017_S001	00-EcThKaksEw3aSw6Jbk27GF
4.16318	um	Nucleus	0.000	1.000	1946	100001940	100000052	Mock anti-PSF-A546 8C-S-PSF V2.00	0	5. Mock and anti-PSF-A546_Pos017_S001	00-EcThKaksEw3aSw6Jbk27GF
5.15263	um	Nucleus	0.000	1.000	1947	100001941	100000053	Mock anti-PSF-A546 8C-S-PSF V2.00	0	5. Mock and anti-PSF-A546_Pos017_S001	00-EcThKaksEw3aSw6Jbk27GF
5.9499	um	Nucleus	0.000	1.000	1948	100001942	100000054	Mock anti-PSF-A546 8C-S-PSF V2.00	0	5. Mock and anti-PSF-A546_Pos017_S001	00-EcThKaksEw3aSw6Jbk27GF
5.35537	um	Nucleus	0.000	1.000	1949	100001943	100000055	Mock anti-PSF-A546 8C-S-PSF V2.00	0	5. Mock and anti-PSF-A546_Pos017_S001	00-EcThKaksEw3aSw6Jbk27GF
4.72593	um	Nucleus	0.000	1.000	1950	100001944	100000056	Mock anti-PSF-A546 8C-S-PSF V2.00	0	5. Mock and anti-PSF-A546_Pos017_S001	00-EcThKaksEw3aSw6Jbk27GF
9.12255	um	Nucleus	0.000	1.000	1951	100001945	100000057	Mock anti-PSF-A546 8C-S-PSF V2.00	0	5. Mock and anti-PSF-A546_Pos017_S001	00-EcThKaksEw3aSw6Jbk27GF
5.10847	um	Nucleus	0.000	1.000	1952	100001946	100000058	Mock anti-PSF-A546 8C-S-PSF V2.00	0	5. Mock and anti-PSF-A546_Pos017_S001	00-EcThKaksEw3aSw6Jbk27GF
4.75462	um	Nucleus	0.000	1.000	1953	100001947	100000059	Mock anti-PSF-A546 8C-S-PSF V2.00	0	5. Mock and anti-PSF-A546_Pos017_S001	00-EcThKaksEw3aSw6Jbk27GF
4.36542	um	Nucleus	0.000	1.000	1954	100001948	100000060	Mock anti-PSF-A546 8C-S-PSF V2.00	0	5. Mock and anti-PSF-A546_Pos017_S001	00-EcThKaksEw3aSw6Jbk27GF
6.47549	um	Nucleus	0.000	1.000	1955	100001949	100000061	Mock anti-PSF-A546 8C-S-PSF V2.00	0	5. Mock and anti-PSF-A546_Pos017_S001	00-EcThKaksEw3aSw6Jbk27GF
4.61543	um	Nucleus	0.000	1.000	1956	100001950	100000062	Mock anti-PSF-A546 8C-S-PSF V2.00	0	5. Mock and anti-PSF-A546_Pos017_S001	00-EcThKaksEw3aSw6Jbk27GF
5.79233	um	Nucleus	0.000	1.000	1957	100001951	100000063	Mock anti-PSF-A546 8C-S-PSF V2.00	0	5. Mock and anti-PSF-A546_Pos017_S001	00-EcThKaksEw3aSw6Jbk27GF
4.81127	um	Nucleus	0.000	1.000	1958	100001952	100000064	Mock anti-PSF-A546 8C-S-PSF V2.00	0	5. Mock and anti-PSF-A546_Pos017_S001	00-EcThKaksEw3aSw6Jbk27GF
4.14138	um	Nucleus	0.000	1.000	1959	100001953	100000065	Mock anti-PSF-A546 8C-S-PSF V2.00	0	5. Mock and anti-PSF-A546_Pos017_S001	00-EcThKaksEw3aSw6Jbk27GF
5.24968	um	Nucleus	0.000	1.000	1960	100001954	100000066	Mock anti-PSF-A546 8C-S-PSF V2.00	0	5. Mock and anti-PSF-A546_Pos017_S001	00-EcThKaksEw3aSw6Jbk27GF
4.29976	um	Nucleus	0.000	1.000	1961	100001955	100000067	Mock anti-PSF-A546 8C-S-PSF V2.00	0	5. Mock and anti-PSF-A546_Pos017_S001	00-EcThKaksEw3aSw6Jbk27GF
5.04053	um	Nucleus	0.000	1.000	1962	100001956	100000068	Mock anti-PSF-A546 8C-S-PSF V2.00	0	5. Mock and anti-PSF-A546_Pos017_S001	00-EcThKaksEw3aSw6Jbk27GF
6.43346	um	Nucleus	0.000	1.000	1963	100001957	100000069	Mock anti-PSF-A546 8C-S-PSF V2.00	0	5. Mock and anti-PSF-A546_Pos017_S001	00-EcThKaksEw3aSw6Jbk27GF
4.95842	um	Nucleus	0.000	1.000	1964	100001958	100000070	Mock anti-PSF-A546 8C-S-PSF V2.00	0	5. Mock and anti-PSF-A546_Pos017_S001	00-EcThKaksEw3aSw6Jbk27GF
5.00717	um	Nucleus	0.000	1.000	1965	100001959	100000071	Mock anti-PSF-A546 8C-S-PSF V2.00	0	5. Mock and anti-PSF-A546_Pos017_S001	00-EcThKaksEw3aSw6Jbk27GF
4.68158	um	Nucleus	0.000	1.000	1966	100001960	100000072	Mock anti-PSF-A546 8C-S-PSF V2.00	0	5. Mock and anti-PSF-A546_Pos017_S001	00-EcThKaksEw3aSw6Jbk27GF
5.14819	um	Nucleus	0.000	1.000	1967	100001961	100000073	Mock anti-PSF-A546 8C-S-PSF V2.00	0	5. Mock and anti-PSF-A546_Pos017_S001	00-EcThKaksEw3aSw6Jbk27GF
8.93595	um	Nucleus	0.000	1.000	1968	100001962	100000074	Mock anti-PSF-A546 8C-S-PSF V2.00	0	5. Mock and anti-PSF-A546_Pos017_S001	00-EcThKaksEw3aSw6Jbk27GF
7.10096	um	Nucleus	0.000	1.000	1969	100001963	100000075	Mock anti-PSF-A546 8C-S-PSF V2.00	0	5. Mock and anti-PSF-A546_Pos017_S001	00-EcThKaksEw3aSw6Jbk27GF
5.45466	um	Nucleus	0.000	1.000	1970	100001964	100000076	Mock anti-PSF-A546 8C-S-PSF V2.00	0	5. Mock and anti-PSF-A546_Pos017_S001	00-EcThKaksEw3aSw6Jbk27GF
6.75053	um	Nucleus	0.000	1.000	1971	100001965	100000077	Mock anti-PSF-A546 8C-S-PSF V2.00	0	5. Mock and anti-PSF-A546_Pos017_S001	00-EcThKaksEw3aSw6Jbk27GF
6.53049	um	Nucleus	0.000	1.000	1972	100001966	100000078	Mock anti-PSF-A546 8C-S-PSF V2.00	0	5. Mock and anti-PSF-A546_Pos017_S001	00-EcThKaksEw3aSw6Jbk27GF
7.02592	um	Nucleus	0.000	1.000	1973	100001967	100000079	Mock anti-PSF-A546 8C-S-PSF V2.00	0	5. Mock and anti-PSF-A546_Pos017_S001	00-EcThKaksEw3aSw6Jbk27GF
5.02142	um	Nucleus	0.000	1.000	1974	100001968	100000080	Mock anti-PSF-A546 8C-S-PSF V2.00	0	5. Mock and anti-PSF-A546_Pos017_S001	00-EcThKaksEw3aSw6Jbk27GF
4.61932	um	Nucleus	0.000	1.000	1975	100001969	100000081	Mock anti-PSF-A546 8C-S-PSF V2.00	0	5. Mock and anti-PSF-A546_Pos017_S001	00-EcThKaksEw3aSw6Jbk27GF
6.64407	um	Nucleus	0.000	1.000	1976	100001970	100000082	Mock anti-PSF-A546 8C-S-PSF V2.00	0	5. Mock and anti-PSF-A546_Pos017_S001	00-EcThKaksEw3aSw6Jbk27GF
4.61321	um	Nucleus	0.000	1.000	1977	100001971	100000083	Mock anti-PSF-A546 8C-S-PSF V2.00	0	5. Mock and anti-PSF-A546_Pos017_S001	00-EcThKaksEw3aSw6Jbk27GF
5.00778	um	Nucleus	0.000	1.000	1978	100001972	100000084	Mock anti-PSF-A546 8C-S-PSF V2.00	0	5. Mock and anti-PSF-A546_Pos017_S001	00-EcThKaksEw3aSw6Jbk27GF
3.51938	um	Nucleus	0.000	1.000	1979	100001973	100000085	Mock anti-PSF-A546 8C-S-PSF V2.00	0	5. Mock and anti-PSF-A546_Pos017_S001	00-EcThKaksEw3aSw6Jbk27GF
3.69509	um	Nucleus	0.000	1.000	1980	100001974	100000086	Mock anti-PSF-A546 8C-S-PSF V2.00	0	5. Mock and anti-PSF-A546_Pos017_S001	00-EcThKaksEw3aSw6Jbk27GF
5.78159	um	Nucleus	0.000	1.000	1981	100001975	100000087	Mock anti-PSF-A546 8C-S-PSF V2.00	0	5. Mock and anti-PSF-A546_Pos017_S001	00-EcThKaksEw3aSw6Jbk27GF
6.79615	um	Nucleus	0.000	1.000	1982	100001976	100000088	Mock anti-PSF-A546 8C-S-PSF V2.00	0	5. Mock and anti-PSF-A546_Pos017_S001	00-EcThKaksEw3aSw6Jbk27GF
5.05224	um	Nucleus	0.000	1.000	1983	100001977	100000089	Mock anti-PSF-A546 8C-S-PSF V2.00	0	5. Mock and anti-PSF-A546_Pos017_S001	00-EcThKaksEw3aSw6Jbk27GF
5.73978	um	Nucleus	0.000	1.000	1984	100001978	100000090	Mock anti-PSF-A546 8C-S-PSF V2.00	0	5. Mock and anti-PSF-A546_Pos017_S001	00-EcThKaksEw3aSw6Jbk27GF
4.32506	um	Nucleus	0.000	1.000	1985	100001979	100000091	Mock anti-PSF-A546 8C-S-PSF V2.00	0	5. Mock and anti-PSF-A546_Pos017_S001	00-EcThKaksEw3aSw6Jbk27GF
5.12435	um	Nucleus	0.000	1.000	1986	100001980	100000092	Mock anti-PSF-A546 8C-S-PSF V2.00	0	5. Mock and anti-PSF-A546_Pos017_S001	00-EcThKaksEw3aSw6Jbk27GF
5.73801	um	Nucleus	0.000	1.000	1987	100001981	100000093	Mock anti-PSF-A546 8C-S-PSF V2.00	0	5. Mock and anti-PSF-A546_Pos017_S001	00-EcThKaksEw3aSw6Jbk27GF
4.56547	um	Nucleus	0.000	1.000	1988	100001982	100000094	Mock anti-PSF-A546 8C-S-PSF V2.00	0	5. Mock and anti-PSF-A546_Pos017_S001	00-EcThKaksEw3aSw6Jbk27GF
4.11021	um	Nucleus	0.000	1.000	1989	100001983	100000095	Mock anti-PSF-A546 8C-S-PSF V2.00	0	5. Mock and anti-PSF-A546_Pos017_S001	00-EcThKaksEw3aSw6Jbk27GF
6.97451	um	Nucleus	0.000	1.000	1990	100001984	100000096	Mock anti-PSF-A546 8C-S-PSF V2.00	0	5. Mock and anti-PSF-A546_Pos017_S001	00-EcThKaksEw3aSw6Jbk27GF
4.33827	um	Nucleus	0.000	1.000	1991	100001985	100000097	Mock anti-PSF-A546 8C-S-PSF V2.00	0	5. Mock and anti-PSF-A546_Pos017_S001	00-EcThKaksEw3aSw6Jbk27GF
5.35634	um	Nucleus	0.000	1.000	1992	100001986	100000098	Mock anti-PSF-A546 8C-S-PSF V2.00	0	5. Mock and anti-PSF-A546_Pos017_S001	00-EcThKaksEw3aSw6Jbk27GF
4.68267	um	Nucleus	0.000	1.000	1993	100001987	100000099	Mock anti-PSF-A546 8C-S-PSF V2.00	0	5. Mock and anti-PSF-A546_Pos017_S001	00-EcThKaksEw3aSw6Jbk27GF
7.12722	um	Nucleus	0.000	1.000	1994	100001988	100000100	Mock anti-PSF-A546 8C-S-PSF V2.00	0	5. Mock and anti-PSF-A546_Pos017_S001	00-EcThKaksEw3aSw6Jbk27GF
5.2045	um	Nucleus	0.000	1.000	1995	100001989	100000101	Mock anti-PSF-A546 8C-S-PSF V2.00	0	5. Mock and anti-PSF-A546_Pos017_S001	00-EcThKaksEw3aSw6Jbk27GF
6.77248	um	Nucleus	0.000	1.000	1996	100001990	100000102	Mock anti-PSF-A546 8C-S-PSF V2.00	0	5. Mock and anti-PSF-A546_Pos017_S001	00-EcThKaksEw3aSw6Jbk27GF
6.8217	um	Nucleus	0.000	1.000	1997	100001991	100000103	Mock anti-PSF-A546 8C-S-PSF V2.00	0	5. Mock and anti-PSF-A546_Pos017_S001	00-EcThKaksEw3aSw6Jbk27GF
5.65965	um	Nucleus	0.000	1.000	1998	100001992	100000104	Mock anti-PSF-A546 8C-S-PSF V2.00	0	5. Mock and anti-PSF-A546_Pos017_S001	00-EcThKaksEw3aSw6Jbk27GF
4.9706	um	Nucleus	0.000	1.000	1999	100001993	100000105	Mock anti-PSF-A546 8C-S-PSF V2.00	0	5. Mock and anti-PSF-A546_Pos017_S001	00-EcThKaksEw3aSw6Jbk27GF
4.42329	um	Nucleus	0.000	1.000	2000	100001994	100000106	Mock anti-PSF-A546 8C-S-PSF V2.00	0	5. Mock and anti-PSF-A546_Pos017_S001	00-EcThKaksEw3aSw6Jbk27GF
8.68686	um	Nucleus	0.000	1.000	2001	100001995	100000107	Mock anti-PSF-A546 8C-S-PSF V2.00	0	5. Mock and anti-PSF-A546_Pos017_S001	00-EcThKaksEw3aSw6Jbk27GF
8.09697	um	Nucleus	0.000	1.000	2002	100001996	100000108	Mock anti-PSF-A546 8C-S-PSF V2.00	0	5. Mock and anti-PSF-A546_Pos017_S001	00-EcThKaksEw3aSw6Jbk27GF
[truncated: 3,876 more rows]
